# Supplementary material for: Vernalization regulatory network identifies potential novel functions for genes in the HvVRN2 locus
Source: New Phytol. 2026 Apr 12;250(6):4036–53. doi: 10.1111/nph.71162 (PMC13193379; doi:10.1111/nph.71162)
Supplement: Supplementary file 1 — Dataset S1. Protein models computed by Alphafold. [file NPH-250-4036-s002.xz]

Archive with 1,488 entries (1,485 files):
- Alphafold_models0
- Alphafold_models0/Barley
- Alphafold_models0/Barley/fold_2h01g081300_prom1_1_nf_yb10_c1_recortes_full_data_0.json
- Alphafold_models0/Barley/fold_2h01g081300_prom1_1_nf_yb10_c1_recortes_model_0.cif
- Alphafold_models0/Barley/fold_2h01g081300_prom1_1_nf_yb10_c1_recortes_summary_confidences_0.json
- Alphafold_models0/Barley/fold_2h01g081300_prom1_1_nf_yb10_c3_recortes_full_data_0.json
- Alphafold_models0/Barley/fold_2h01g081300_prom1_1_nf_yb10_c3_recortes_model_0.cif
- Alphafold_models0/Barley/fold_2h01g081300_prom1_1_nf_yb10_c3_recortes_summary_confidences_0.json
- Alphafold_models0/Barley/fold_2h01g081300_prom1_1_nf_yb10_c4_recortes_full_data_0.json
- Alphafold_models0/Barley/fold_2h01g081300_prom1_1_nf_yb10_c4_recortes_model_0.cif
- Alphafold_models0/Barley/fold_2h01g081300_prom1_1_nf_yb10_c4_recortes_summary_confidences_0.json
- Alphafold_models0/Barley/fold_2h01g081300_prom1_1_nf_yb4_c1_recortes_full_data_0.json
- Alphafold_models0/Barley/fold_2h01g081300_prom1_1_nf_yb4_c1_recortes_model_0.cif
- Alphafold_models0/Barley/fold_2h01g081300_prom1_1_nf_yb4_c1_recortes_summary_confidences_0.json
- Alphafold_models0/Barley/fold_2h01g081300_prom1_1_nf_yb4_c3_recortes_full_data_0.json
- Alphafold_models0/Barley/fold_2h01g081300_prom1_1_nf_yb4_c3_recortes_model_0.cif
- Alphafold_models0/Barley/fold_2h01g081300_prom1_1_nf_yb4_c3_recortes_summary_confidences_0.json
- Alphafold_models0/Barley/fold_2h01g081300_prom1_1_nf_yb4_c4_recortes_full_data_0.json
- Alphafold_models0/Barley/fold_2h01g081300_prom1_1_nf_yb4_c4_recortes_model_0.cif
- Alphafold_models0/Barley/fold_2h01g081300_prom1_1_nf_yb4_c4_recortes_summary_confidences_0.json
- Alphafold_models0/Barley/fold_2h01g081300_prom1_1_nf_yb5_c1_recortes_model_0.cif
- Alphafold_models0/Barley/fold_2h01g081300_prom1_1_nf_yb5_c1_recortes_summary_confidences_0.json
- Alphafold_models0/Barley/fold_2h01g081300_prom1_1_nf_yb5_c3_recortes_full_data_0.json
- Alphafold_models0/Barley/fold_2h01g081300_prom1_1_nf_yb5_c3_recortes_model_0.cif
- Alphafold_models0/Barley/fold_2h01g081300_prom1_1_nf_yb5_c3_recortes_summary_confidences_0.json
- Alphafold_models0/Barley/fold_2h01g081300_prom1_1_nf_yb5_c4_recortes_full_data_0.json
- Alphafold_models0/Barley/fold_2h01g081300_prom1_1_nf_yb5_c4_recortes_model_0.cif
- Alphafold_models0/Barley/fold_2h01g081300_prom1_1_nf_yb5_c4_recortes_summary_confidences_0.json
- Alphafold_models0/Barley/fold_2h01g081300_prom1_1_nf_yb6_c1_recortes_full_data_0.json
- Alphafold_models0/Barley/fold_2h01g081300_prom1_1_nf_yb6_c1_recortes_summary_confidences_0.json
- Alphafold_models0/Barley/fold_2h01g081300_prom1_1_nf_yb6_c3_recortes_full_data_0.json
- Alphafold_models0/Barley/fold_2h01g081300_prom1_1_nf_yb6_c3_recortes_model_0.cif
- Alphafold_models0/Barley/fold_2h01g081300_prom1_1_nf_yb6_c3_recortes_summary_confidences_0.json
- Alphafold_models0/Barley/fold_2h01g081300_prom1_1_nf_yb6_c4_recortes_full_data_0.json
- Alphafold_models0/Barley/fold_2h01g081300_prom1_1_nf_yb6_c4_recortes_model_0.cif
- Alphafold_models0/Barley/fold_2h01g081300_prom1_1_nf_yb6_c4_recortes_summary_confidences_0.json
- Alphafold_models0/Barley/fold_2h01g081300_prom1_1_nf_yb7_c1_recortes_full_data_0.json
- Alphafold_models0/Barley/fold_2h01g081300_prom1_1_nf_yb7_c1_recortes_model_0.cif
- Alphafold_models0/Barley/fold_2h01g081300_prom1_1_nf_yb5_c1_recortes_full_data_0.json
- Alphafold_models0/Barley/fold_2h01g081300_prom1_1_nf_yb6_c1_recortes_model_0.cif
- Alphafold_models0/Barley/fold_2h01g081300_prom1_1_nf_yb7_c1_recortes_summary_confidences_0.json
- Alphafold_models0/Barley/fold_2h01g081300_prom1_1_nf_yb8_c3_recortes_full_data_0.json
- Alphafold_models0/Barley/fold_2h01g081300_prom1_1_nf_yb9_c3_recortes_summary_confidences_0.json
- Alphafold_models0/Barley/fold_co1_prom1_1_nf_yb10_c2_recortes_model_0.cif
- Alphafold_models0/Barley/fold_co1_prom1_1_nf_yb1_c1_recortes_model_0.cif
- Alphafold_models0/Barley/fold_co1_prom1_1_nf_yb1_c4_recortes_summary_confidences_0.json
- Alphafold_models0/Barley/fold_co1_prom1_1_nf_yb1_c_7hg0712620_recortes_full_data_0.json
- Alphafold_models0/Barley/fold_co1_prom1_1_nf_yb2_c2_recortes_summary_confidences_0.json
- Alphafold_models0/Barley/fold_2h01g081300_prom1_1_nf_yb7_c3_recortes_full_data_0.json
- Alphafold_models0/Barley/fold_2h01g081300_prom1_1_nf_yb7_c3_recortes_model_0.cif
- Alphafold_models0/Barley/fold_2h01g081300_prom1_1_nf_yb7_c3_recortes_summary_confidences_0.json
- Alphafold_models0/Barley/fold_2h01g081300_prom1_1_nf_yb7_c4_recortes_full_data_0.json
- Alphafold_models0/Barley/fold_2h01g081300_prom1_1_nf_yb7_c4_recortes_model_0.cif
- Alphafold_models0/Barley/fold_2h01g081300_prom1_1_nf_yb7_c4_recortes_summary_confidences_0.json
- Alphafold_models0/Barley/fold_2h01g081300_prom1_1_nf_yb8_c1_recortes_full_data_0.json
- Alphafold_models0/Barley/fold_2h01g081300_prom1_1_nf_yb8_c1_recortes_model_0.cif
- Alphafold_models0/Barley/fold_2h01g081300_prom1_1_nf_yb8_c1_recortes_summary_confidences_0.json
- Alphafold_models0/Barley/fold_2h01g081300_prom1_1_nf_yb8_c3_recortes_model_0.cif
- Alphafold_models0/Barley/fold_2h01g081300_prom1_1_nf_yb8_c3_recortes_summary_confidences_0.json
- Alphafold_models0/Barley/fold_2h01g081300_prom1_1_nf_yb8_c4_recortes_full_data_0.json
- Alphafold_models0/Barley/fold_2h01g081300_prom1_1_nf_yb8_c4_recortes_model_0.cif
- Alphafold_models0/Barley/fold_2h01g081300_prom1_1_nf_yb8_c4_recortes_summary_confidences_0.json
- Alphafold_models0/Barley/fold_2h01g081300_prom1_1_nf_yb9_c1_recortes_full_data_0.json
- Alphafold_models0/Barley/fold_2h01g081300_prom1_1_nf_yb9_c1_recortes_model_0.cif
- Alphafold_models0/Barley/fold_2h01g081300_prom1_1_nf_yb9_c1_recortes_summary_confidences_0.json
- Alphafold_models0/Barley/fold_2h01g081300_prom1_1_nf_yb9_c3_recortes_full_data_0.json
- Alphafold_models0/Barley/fold_2h01g081300_prom1_1_nf_yb9_c3_recortes_model_0.cif
- Alphafold_models0/Barley/fold_2h01g081300_prom1_1_nf_yb9_c4_recortes_full_data_0.json
- Alphafold_models0/Barley/fold_2h01g081300_prom1_1_nf_yb9_c4_recortes_model_0.cif
- Alphafold_models0/Barley/fold_2h01g081300_prom1_1_nf_yb9_c4_recortes_summary_confidences_0.json
- Alphafold_models0/Barley/fold_co1_co1_full_data_0.json
- Alphafold_models0/Barley/fold_co1_co1_model_0.cif
- Alphafold_models0/Barley/fold_co1_co1_summary_confidences_0.json
- Alphafold_models0/Barley/fold_co1_ppd1_full_data_0.json
- Alphafold_models0/Barley/fold_co1_ppd1_model_0.cif
- Alphafold_models0/Barley/fold_co1_ppd1_summary_confidences_0.json
- Alphafold_models0/Barley/fold_co1_prom1_1_nf_yb10_c2_recortes_full_data_0.json
- Alphafold_models0/Barley/fold_co1_prom1_1_nf_yb1_c1_recortes_summary_confidences_0.json
- Alphafold_models0/Barley/fold_co1_prom1_1_nf_yb1_c2_recortes_full_data_0.json
- Alphafold_models0/Barley/fold_co1_prom1_1_nf_yb1_c2_recortes_model_0.cif
- Alphafold_models0/Barley/fold_co1_prom1_1_nf_yb1_c2_recortes_summary_confidences_0.json
- Alphafold_models0/Barley/fold_co1_prom1_1_nf_yb1_c3_recortes_full_data_0.json
- Alphafold_models0/Barley/fold_co1_prom1_1_nf_yb1_c3_recortes_model_0.cif
- Alphafold_models0/Barley/fold_co1_prom1_1_nf_yb1_c3_recortes_summary_confidences_0.json
- Alphafold_models0/Barley/fold_co1_prom1_1_nf_yb1_c4_recortes_full_data_0.json
- Alphafold_models0/Barley/fold_co1_prom1_1_nf_yb1_c4_recortes_model_0.cif
- Alphafold_models0/Barley/fold_co1_prom1_1_nf_yb1_c_1hg0069390_recortes_full_data_0.json
- Alphafold_models0/Barley/fold_co1_prom1_1_nf_yb1_c_1hg0069390_recortes_model_0.cif
- Alphafold_models0/Barley/fold_co1_prom1_1_nf_yb1_c_1hg0069390_recortes_summary_confidences_0.json
- Alphafold_models0/Barley/fold_co1_prom1_1_nf_yb1_c_3hg0237950_recortes_full_data_0.json
- Alphafold_models0/Barley/fold_co1_prom1_1_nf_yb1_c_3hg0237950_recortes_model_0.cif
- Alphafold_models0/Barley/fold_co1_prom1_1_nf_yb1_c_3hg0237950_recortes_summary_confidences_0.json
- Alphafold_models0/Barley/fold_co1_prom1_1_nf_yb1_c_4hg0391570_recortes_full_data_0.json
- Alphafold_models0/Barley/fold_co1_prom1_1_nf_yb1_c_4hg0391570_recortes_model_0.cif
- Alphafold_models0/Barley/fold_co1_prom1_1_nf_yb1_c_4hg0391570_recortes_summary_confidences_0.json
- Alphafold_models0/Barley/fold_co1_prom1_1_nf_yb1_c_7hg0712620_recortes_model_0.cif
- Alphafold_models0/Barley/fold_co1_prom1_1_nf_yb1_c_7hg0712620_recortes_summary_confidences_0.json
- Alphafold_models0/Barley/fold_co1_prom1_1_nf_yb1_c_7hg0737680_recortes_full_data_0.json
- Alphafold_models0/Barley/fold_co1_prom1_1_nf_yb1_c_7hg0737680_recortes_model_0.cif
- Alphafold_models0/Barley/fold_co1_prom1_1_nf_yb1_c_7hg0737680_recortes_summary_confidences_0.json
- Alphafold_models0/Barley/fold_co1_prom1_1_nf_yb2_c1_recortes_full_data_0.json
- Alphafold_models0/Barley/fold_co1_prom1_1_nf_yb2_c1_recortes_model_0.cif
- Alphafold_models0/Barley/fold_co1_prom1_1_nf_yb2_c1_recortes_summary_confidences_0.json
- Alphafold_models0/Barley/fold_co1_prom1_1_nf_yb2_c2_recortes_full_data_0.json
- Alphafold_models0/Barley/fold_co1_prom1_1_nf_yb2_c2_recortes_model_0.cif
- Alphafold_models0/Barley/fold_co1_prom1_1_nf_yb2_c3_recortes_full_data_0.json
- Alphafold_models0/Barley/fold_co1_prom1_1_nf_yb2_c3_recortes_model_0.cif
- Alphafold_models0/Barley/fold_co1_prom1_1_nf_yb2_c3_recortes_summary_confidences_0.json
- Alphafold_models0/Barley/fold_co1_prom1_1_nf_yb2_c4_recortes_full_data_0.json
- Alphafold_models0/Barley/fold_co1_prom1_1_nf_yb2_c4_recortes_model_0.cif
- Alphafold_models0/Barley/fold_co1_prom1_1_nf_yb2_c4_recortes_summary_confidences_0.json
- Alphafold_models0/Barley/fold_co1_prom1_1_nf_yb2_c_1hg0069390_recortes_full_data_0.json
- Alphafold_models0/Barley/fold_co1_prom1_1_nf_yb2_c_1hg0069390_recortes_model_0.cif
- Alphafold_models0/Barley/fold_co1_prom1_1_nf_yb2_c_1hg0069390_recortes_summary_confidences_0.json
- Alphafold_models0/Barley/fold_co1_prom1_1_nf_yb2_c_3hg0237950_recortes_model_0.cif
- Alphafold_models0/Barley/fold_co1_prom1_1_nf_yb2_c_3hg0237950_recortes_summary_confidences_0.json
- Alphafold_models0/Barley/fold_co1_prom1_1_nf_yb2_c_4hg0391570_recortes_full_data_0.json
- Alphafold_models0/Barley/fold_co1_prom1_1_nf_yb2_c_4hg0391570_recortes_model_0.cif
- Alphafold_models0/Barley/fold_co1_prom1_1_nf_yb2_c_4hg0391570_recortes_summary_confidences_0.json
- Alphafold_models0/Barley/fold_co1_prom1_1_nf_yb2_c_7hg0712620_recortes_full_data_0.json
- Alphafold_models0/Barley/fold_co1_prom1_1_nf_yb2_c_7hg0712620_recortes_model_0.cif
- Alphafold_models0/Barley/fold_co1_prom1_1_nf_yb2_c_7hg0712620_recortes_summary_confidences_0.json
- Alphafold_models0/Barley/fold_co1_prom1_1_nf_yb2_c_7hg0737680_recortes_full_data_0.json
- Alphafold_models0/Barley/fold_co1_prom1_1_nf_yb2_c_7hg0737680_recortes_summary_confidences_0.json
- Alphafold_models0/Barley/fold_co1_prom1_1_nf_yb3_c1_recortes_full_data_0.json
- Alphafold_models0/Barley/fold_co1_prom1_1_nf_yb3_c1_recortes_model_0.cif
- Alphafold_models0/Barley/fold_co1_prom1_1_nf_yb3_c1_recortes_summary_confidences_0.json
- Alphafold_models0/Barley/fold_co1_prom1_1_nf_yb3_c2_recortes_full_data_0.json
- Alphafold_models0/Barley/fold_co1_prom1_1_nf_yb3_c2_recortes_model_0.cif
- Alphafold_models0/Barley/fold_co1_prom1_1_nf_yb3_c2_recortes_summary_confidences_0.json
- Alphafold_models0/Barley/fold_co1_prom1_1_nf_yb3_c3_recortes_full_data_0.json
- Alphafold_models0/Barley/fold_co1_prom1_1_nf_yb3_c3_recortes_model_0.cif
- Alphafold_models0/Barley/fold_co1_prom1_1_nf_yb3_c4_recortes_full_data_0.json
- Alphafold_models0/Barley/fold_co1_prom1_1_nf_yb3_c4_recortes_model_0.cif
- Alphafold_models0/Barley/fold_co1_prom1_1_nf_yb3_c4_recortes_summary_confidences_0.json
- Alphafold_models0/Barley/fold_co1_prom1_1_nf_yb3_c_1hg0069390_recortes_full_data_0.json
- Alphafold_models0/Barley/fold_co1_prom1_1_nf_yb3_c_1hg0069390_recortes_model_0.cif
- Alphafold_models0/Barley/fold_co1_prom1_1_nf_yb3_c_1hg0069390_recortes_summary_confidences_0.json
- Alphafold_models0/Barley/fold_co1_prom1_1_nf_yb3_c_3hg0237950_recortes_full_data_0.json
- Alphafold_models0/Barley/fold_co1_prom1_1_nf_yb3_c_3hg0237950_recortes_model_0.cif
- Alphafold_models0/Barley/fold_co1_prom1_1_nf_yb3_c_3hg0237950_recortes_summary_confidences_0.json
- Alphafold_models0/Barley/fold_co1_prom1_1_nf_yb3_c_4hg0391570_recortes_model_0.cif
- Alphafold_models0/Barley/fold_co1_prom1_1_nf_yb3_c_4hg0391570_recortes_summary_confidences_0.json
- Alphafold_models0/Barley/fold_co1_prom1_1_nf_yb3_c_7hg0712620_recortes_full_data_0.json
- Alphafold_models0/Barley/fold_co1_prom1_1_nf_yb3_c_7hg0712620_recortes_model_0.cif
- Alphafold_models0/Barley/fold_co1_prom1_1_nf_yb3_c_7hg0712620_recortes_summary_confidences_0.json
- Alphafold_models0/Barley/fold_co1_prom1_1_nf_yb3_c_7hg0737680_recortes_full_data_0.json
- Alphafold_models0/Barley/fold_co1_prom1_1_nf_yb3_c_7hg0737680_recortes_model_0.cif
- Alphafold_models0/Barley/fold_co1_prom1_1_nf_yb3_c_7hg0737680_recortes_summary_confidences_0.json
- Alphafold_models0/Barley/fold_co1_prom1_1_nf_yb4_c2_recortes_full_data_0.json
- Alphafold_models0/Barley/fold_co1_prom1_1_nf_yb4_c2_recortes_summary_confidences_0.json
- Alphafold_models0/Barley/fold_co1_prom1_1_nf_yb4_c_1hg0069390_recortes_full_data_0.json
- Alphafold_models0/Barley/fold_co1_prom1_1_nf_yb4_c_1hg0069390_recortes_model_0.cif
- Alphafold_models0/Barley/fold_co1_prom1_1_nf_yb4_c_1hg0069390_recortes_summary_confidences_0.json
- Alphafold_models0/Barley/fold_co1_prom1_1_nf_yb4_c_3hg0237950_recortes_full_data_0.json
- Alphafold_models0/Barley/fold_co1_prom1_1_nf_yb4_c_3hg0237950_recortes_model_0.cif
- Alphafold_models0/Barley/fold_co1_prom1_1_nf_yb4_c_3hg0237950_recortes_summary_confidences_0.json
- Alphafold_models0/Barley/fold_co1_prom1_1_nf_yb4_c_4hg0391570_recortes_full_data_0.json
- Alphafold_models0/Barley/fold_co1_prom1_1_nf_yb4_c_4hg0391570_recortes_model_0.cif
- Alphafold_models0/Barley/fold_co1_prom1_1_nf_yb4_c_7hg0712620_recortes_full_data_0.json
- Alphafold_models0/Barley/fold_co1_prom1_1_nf_yb4_c_7hg0712620_recortes_model_0.cif
- Alphafold_models0/Barley/fold_co1_prom1_1_nf_yb4_c_7hg0712620_recortes_summary_confidences_0.json
- Alphafold_models0/Barley/fold_co1_prom1_1_nf_yb4_c_7hg0737680_recortes_full_data_0.json
- Alphafold_models0/Barley/fold_co1_prom1_1_nf_yb4_c_7hg0737680_recortes_model_0.cif
- Alphafold_models0/Barley/fold_co1_prom1_1_nf_yb4_c_7hg0737680_recortes_summary_confidences_0.json
- Alphafold_models0/Barley/fold_co1_prom1_1_nf_yb5_c2_recortes_full_data_0.json
- Alphafold_models0/Barley/fold_co1_prom1_1_nf_yb5_c2_recortes_model_0.cif
- Alphafold_models0/Barley/fold_co1_prom1_1_nf_yb5_c2_recortes_summary_confidences_0.json
- Alphafold_models0/Barley/fold_co1_prom1_1_nf_yb5_c_1hg0069390_recortes_model_0.cif
- Alphafold_models0/Barley/fold_co1_prom1_1_nf_yb5_c_1hg0069390_recortes_summary_confidences_0.json
- Alphafold_models0/Barley/fold_co1_prom1_1_nf_yb5_c_3hg0237950_recortes_full_data_0.json
- Alphafold_models0/Barley/fold_co1_prom1_1_nf_yb5_c_3hg0237950_recortes_model_0.cif
- Alphafold_models0/Barley/fold_co1_prom1_1_nf_yb5_c_3hg0237950_recortes_summary_confidences_0.json
- Alphafold_models0/Barley/fold_co1_prom1_1_nf_yb5_c_4hg0391570_recortes_full_data_0.json
- Alphafold_models0/Barley/fold_co1_prom1_1_nf_yb5_c_4hg0391570_recortes_model_0.cif
- Alphafold_models0/Barley/fold_co1_prom1_1_nf_yb5_c_4hg0391570_recortes_summary_confidences_0.json
- Alphafold_models0/Barley/fold_co1_prom1_1_nf_yb5_c_7hg0712620_recortes_full_data_0.json
- Alphafold_models0/Barley/fold_co1_prom1_1_nf_yb5_c_7hg0712620_recortes_summary_confidences_0.json
- Alphafold_models0/Barley/fold_co1_prom1_1_nf_yb5_c_7hg0737680_recortes_full_data_0.json
- Alphafold_models0/Barley/fold_co1_prom1_1_nf_yb5_c_7hg0737680_recortes_model_0.cif
- Alphafold_models0/Barley/fold_co1_prom1_1_nf_yb5_c_7hg0737680_recortes_summary_confidences_0.json
- Alphafold_models0/Barley/fold_co1_prom1_1_nf_yb6_c_1hg0069390_recortes_full_data_0.json
- Alphafold_models0/Barley/fold_co1_prom1_1_nf_yb6_c_1hg0069390_recortes_model_0.cif
- Alphafold_models0/Barley/fold_co1_prom1_1_nf_yb6_c_1hg0069390_recortes_summary_confidences_0.json
- Alphafold_models0/Barley/fold_co1_prom1_1_nf_yb6_c_3hg0237950_recortes_full_data_0.json
- Alphafold_models0/Barley/fold_co1_prom1_1_nf_yb6_c_3hg0237950_recortes_model_0.cif
- Alphafold_models0/Barley/fold_co1_prom1_1_nf_yb6_c_4hg0391570_recortes_full_data_0.json
- Alphafold_models0/Barley/fold_co1_prom1_1_nf_yb6_c_4hg0391570_recortes_model_0.cif
- Alphafold_models0/Barley/fold_co1_prom1_1_nf_yb6_c_4hg0391570_recortes_summary_confidences_0.json
- Alphafold_models0/Barley/fold_co1_prom1_1_nf_yb6_c_7hg0712620_recortes_full_data_0.json
- Alphafold_models0/Barley/fold_co1_prom1_1_nf_yb6_c_7hg0712620_recortes_model_0.cif
- Alphafold_models0/Barley/fold_co1_prom1_1_nf_yb6_c_7hg0712620_recortes_summary_confidences_0.json
- Alphafold_models0/Barley/fold_co1_prom1_1_nf_yb6_c_7hg0737680_recortes_full_data_0.json
- Alphafold_models0/Barley/fold_co1_prom1_1_nf_yb6_c_7hg0737680_recortes_model_0.cif
- Alphafold_models0/Barley/fold_co1_prom1_1_nf_yb6_c_7hg0737680_recortes_summary_confidences_0.json
- Alphafold_models0/Barley/fold_co1_prom1_1_nf_yb7_c2_recortes_model_0.cif
- Alphafold_models0/Barley/fold_co1_prom1_1_nf_yb7_c2_recortes_summary_confidences_0.json
- Alphafold_models0/Barley/fold_co1_prom1_1_nf_yb7_c_1hg0069390_recortes_full_data_0.json
- Alphafold_models0/Barley/fold_co1_prom1_1_nf_yb7_c_1hg0069390_recortes_model_0.cif
- Alphafold_models0/Barley/fold_co1_prom1_1_nf_yb7_c_1hg0069390_recortes_summary_confidences_0.json
- Alphafold_models0/Barley/fold_co1_prom1_1_nf_yb7_c_3hg0237950_recortes_full_data_0.json
- Alphafold_models0/Barley/fold_co1_prom1_1_nf_yb7_c_3hg0237950_recortes_model_0.cif
- Alphafold_models0/Barley/fold_co1_prom1_1_nf_yb7_c_3hg0237950_recortes_summary_confidences_0.json
- Alphafold_models0/Barley/fold_co1_prom1_1_nf_yb7_c_4hg0391570_recortes_full_data_0.json
- Alphafold_models0/Barley/fold_co1_prom1_1_nf_yb2_c_7hg0737680_recortes_model_0.cif
- Alphafold_models0/Barley/fold_co1_prom1_1_nf_yb3_c3_recortes_summary_confidences_0.json
- Alphafold_models0/Barley/fold_co1_prom1_1_nf_yb3_c_4hg0391570_recortes_full_data_0.json
- Alphafold_models0/Barley/fold_co1_prom1_1_nf_yb4_c2_recortes_model_0.cif
- Alphafold_models0/Barley/fold_co1_prom1_1_nf_yb4_c_4hg0391570_recortes_summary_confidences_0.json
- Alphafold_models0/Barley/fold_co1_prom1_1_nf_yb5_c_1hg0069390_recortes_full_data_0.json
- Alphafold_models0/Barley/fold_co1_prom1_1_nf_yb5_c_7hg0712620_recortes_model_0.cif
- Alphafold_models0/Barley/fold_co1_prom1_1_nf_yb6_c_3hg0237950_recortes_summary_confidences_0.json
- Alphafold_models0/Barley/fold_co1_prom1_1_nf_yb7_c2_recortes_full_data_0.json
- Alphafold_models0/Barley/fold_co1_prom1_1_nf_yb7_c_4hg0391570_recortes_summary_confidences_0.json
- Alphafold_models0/Barley/fold_co1_prom1_1_nf_yb7_c_7hg0712620_recortes_full_data_0.json
- Alphafold_models0/Barley/fold_co1_prom1_1_nf_yb7_c_7hg0712620_recortes_model_0.cif
- Alphafold_models0/Barley/fold_co1_prom1_1_nf_yb7_c_7hg0712620_recortes_summary_confidences_0.json
- Alphafold_models0/Barley/fold_co1_prom1_1_nf_yb7_c_7hg0737680_recortes_full_data_0.json
- Alphafold_models0/Barley/fold_co1_prom1_1_nf_yb7_c_7hg0737680_recortes_model_0.cif
- Alphafold_models0/Barley/fold_co1_prom1_1_nf_yb7_c_7hg0737680_recortes_summary_confidences_0.json
- Alphafold_models0/Barley/fold_co1_prom1_1_nf_yb8_c2_recortes_full_data_0.json
- Alphafold_models0/Barley/fold_co1_prom1_1_nf_yb8_c2_recortes_model_0.cif
- Alphafold_models0/Barley/fold_co1_prom1_1_nf_yb8_c_1hg0069390_recortes_full_data_0.json
- Alphafold_models0/Barley/fold_co1_prom1_1_nf_yb8_c_1hg0069390_recortes_model_0.cif
- Alphafold_models0/Barley/fold_co1_prom1_1_nf_yb8_c_1hg0069390_recortes_summary_confidences_0.json
- Alphafold_models0/Barley/fold_co1_prom1_1_nf_yb8_c_3hg0237950_recortes_full_data_0.json
- Alphafold_models0/Barley/fold_co1_prom1_1_nf_yb8_c_3hg0237950_recortes_model_0.cif
- Alphafold_models0/Barley/fold_co1_prom1_1_nf_yb8_c_3hg0237950_recortes_summary_confidences_0.json
- Alphafold_models0/Barley/fold_co1_prom1_1_nf_yb8_c_4hg0391570_recortes_full_data_0.json
- Alphafold_models0/Barley/fold_co1_prom1_1_nf_yb8_c_4hg0391570_recortes_model_0.cif
- Alphafold_models0/Barley/fold_co1_prom1_1_nf_yb8_c_4hg0391570_recortes_summary_confidences_0.json
- Alphafold_models0/Barley/fold_co1_prom1_1_nf_yb8_c_7hg0712620_recortes_model_0.cif
- Alphafold_models0/Barley/fold_co1_prom1_1_nf_yb8_c_7hg0712620_recortes_summary_confidences_0.json
- Alphafold_models0/Barley/fold_co1_prom1_1_nf_yb8_c_7hg0737680_recortes_full_data_0.json
- Alphafold_models0/Barley/fold_co1_prom1_1_nf_yb8_c_7hg0737680_recortes_model_0.cif
- Alphafold_models0/Barley/fold_co1_prom1_1_nf_yb8_c_7hg0737680_recortes_summary_confidences_0.json
- Alphafold_models0/Barley/fold_co1_prom1_1_nf_yb9_c2_recortes_full_data_0.json
- Alphafold_models0/Barley/fold_co1_prom1_1_nf_yb9_c2_recortes_model_0.cif
- Alphafold_models0/Barley/fold_co1_prom1_1_nf_yb9_c2_recortes_summary_confidences_0.json
- Alphafold_models0/Barley/fold_co1_prom1_1_nf_yb9_c_1hg0069390_recortes_full_data_0.json
- Alphafold_models0/Barley/fold_co1_prom1_1_nf_yb9_c_1hg0069390_recortes_summary_confidences_0.json
- Alphafold_models0/Barley/fold_co1_prom1_1_nf_yb9_c_3hg0237950_recortes_full_data_0.json
- Alphafold_models0/Barley/fold_co1_prom1_1_nf_yb9_c_3hg0237950_recortes_model_0.cif
- Alphafold_models0/Barley/fold_co1_prom1_1_nf_yb9_c_3hg0237950_recortes_summary_confidences_0.json
- Alphafold_models0/Barley/fold_co1_prom1_1_nf_yb9_c_4hg0391570_recortes_full_data_0.json
- Alphafold_models0/Barley/fold_co1_prom1_1_nf_yb9_c_4hg0391570_recortes_model_0.cif
- Alphafold_models0/Barley/fold_co1_prom1_1_nf_yb9_c_4hg0391570_recortes_summary_confidences_0.json
- Alphafold_models0/Barley/fold_co1_prom1_1_nf_yb9_c_7hg0712620_recortes_full_data_0.json
- Alphafold_models0/Barley/fold_co1_prom1_1_nf_yb9_c_7hg0712620_recortes_model_0.cif
- Alphafold_models0/Barley/fold_co1_prom1_1_nf_yb10_c2_recortes_summary_confidences_0.json
- Alphafold_models0/Barley/fold_co1_prom1_1_nf_yb10_c_1hg0069390_recortes_full_data_0.json
- Alphafold_models0/Barley/fold_co1_prom1_1_nf_yb10_c_1hg0069390_recortes_model_0.cif
- Alphafold_models0/Barley/fold_co1_prom1_1_nf_yb10_c_1hg0069390_recortes_summary_confidences_0.json
- Alphafold_models0/Barley/fold_co1_prom1_1_nf_yb10_c_3hg0237950_recortes_full_data_0.json
- Alphafold_models0/Barley/fold_co1_prom1_1_nf_yb10_c_3hg0237950_recortes_model_0.cif
- Alphafold_models0/Barley/fold_co1_prom1_1_nf_yb10_c_3hg0237950_recortes_summary_confidences_0.json
- Alphafold_models0/Barley/fold_co1_prom1_1_nf_yb10_c_4hg0391570_recortes_full_data_0.json
- Alphafold_models0/Barley/fold_co1_prom1_1_nf_yb10_c_4hg0391570_recortes_model_0.cif
- Alphafold_models0/Barley/fold_co1_prom1_1_nf_yb10_c_4hg0391570_recortes_summary_confidences_0.json
- Alphafold_models0/Barley/fold_co1_prom1_1_nf_yb10_c_7hg0712620_recortes_full_data_0.json
- Alphafold_models0/Barley/fold_co1_prom1_1_nf_yb10_c_7hg0712620_recortes_model_0.cif
- Alphafold_models0/Barley/fold_co1_prom1_1_nf_yb10_c_7hg0712620_recortes_summary_confidences_0.json
- Alphafold_models0/Barley/fold_co1_prom1_1_nf_yb10_c_7hg0737680_recortes_full_data_0.json
- Alphafold_models0/Barley/fold_co1_prom1_1_nf_yb10_c_7hg0737680_recortes_model_0.cif
- Alphafold_models0/Barley/fold_co1_prom1_1_nf_yb10_c_7hg0737680_recortes_summary_confidences_0.json
- Alphafold_models0/Barley/fold_co1_prom1_1_nf_yb1_c1_recortes_full_data_0.json
- Alphafold_models0/Barley/fold_co1_prom1_1_nf_yb9_c_7hg0737680_recortes_full_data_0.json
- Alphafold_models0/Barley/fold_co1_prom1_1_nf_yb9_c_7hg0737680_recortes_model_0.cif
- Alphafold_models0/Barley/fold_co1_prom1_1_nf_yb9_c_7hg0737680_recortes_summary_confidences_0.json
- Alphafold_models0/Barley/fold_co1_prom1_1_nf_yb_1hg0090760_c1_recortes_full_data_0.json
- Alphafold_models0/Barley/fold_co1_prom1_1_nf_yb_1hg0090760_c1_recortes_model_0.cif
- Alphafold_models0/Barley/fold_co1_prom1_1_nf_yb_1hg0090760_c1_recortes_summary_confidences_0.json
- Alphafold_models0/Barley/fold_co1_prom1_1_nf_yb_1hg0090760_c2_recortes_full_data_0.json
- Alphafold_models0/Barley/fold_co1_prom1_1_nf_yb_1hg0090760_c2_recortes_model_0.cif
- Alphafold_models0/Barley/fold_co1_prom1_1_nf_yb_1hg0090760_c2_recortes_summary_confidences_0.json
- Alphafold_models0/Barley/fold_co1_prom1_1_nf_yb_1hg0090760_c3_recortes_model_0.cif
- Alphafold_models0/Barley/fold_co1_prom1_1_nf_yb_1hg0090760_c3_recortes_summary_confidences_0.json
- Alphafold_models0/Barley/fold_co1_prom1_1_nf_yb_1hg0090760_c4_recortes_full_data_0.json
- Alphafold_models0/Barley/fold_co1_prom1_1_nf_yb_1hg0090760_c4_recortes_model_0.cif
- Alphafold_models0/Barley/fold_co1_prom1_1_nf_yb_1hg0090760_c4_recortes_summary_confidences_0.json
- Alphafold_models0/Barley/fold_co1_prom1_1_nf_yb_1hg0090760_c_1hg0069390_recortes_full_data_0.json
- Alphafold_models0/Barley/fold_co1_prom1_1_nf_yb_1hg0090760_c_1hg0069390_recortes_model_0.cif
- Alphafold_models0/Barley/fold_co1_prom1_1_nf_yb_1hg0090760_c_1hg0069390_recortes_summary_confidences_0.json
- Alphafold_models0/Barley/fold_co1_prom1_1_nf_yb_1hg0090760_c_3hg0237950_recortes_model_0.cif
- Alphafold_models0/Barley/fold_co1_prom1_1_nf_yb_1hg0090760_c_3hg0237950_recortes_summary_confidences_0.json
- Alphafold_models0/Barley/fold_co1_prom1_1_nf_yb_1hg0090760_c_4hg0391570_recortes_full_data_0.json
- Alphafold_models0/Barley/fold_co1_prom1_1_nf_yb_1hg0090760_c_4hg0391570_recortes_model_0.cif
- Alphafold_models0/Barley/fold_co1_prom1_1_nf_yb_1hg0090760_c_4hg0391570_recortes_summary_confidences_0.json
- Alphafold_models0/Barley/fold_co1_prom1_1_nf_yb_1hg0090760_c_7hg0712620_recortes_full_data_0.json
- Alphafold_models0/Barley/fold_co1_prom1_1_nf_yb_1hg0090760_c_7hg0712620_recortes_model_0.cif
- Alphafold_models0/Barley/fold_co1_prom1_1_nf_yb_1hg0090760_c_7hg0712620_recortes_summary_confidences_0.json
- Alphafold_models0/Barley/fold_co1_prom1_1_nf_yb_1hg0090760_c_7hg0737680_recortes_model_0.cif
- Alphafold_models0/Barley/fold_co1_prom1_1_nf_yb_1hg0090760_c_7hg0737680_recortes_summary_confidences_0.json
- Alphafold_models0/Barley/fold_co1_prom1_1_nf_yb_7hg0672540_c1_recortes_full_data_0.json
- Alphafold_models0/Barley/fold_co1_prom1_1_nf_yb_7hg0672540_c1_recortes_model_0.cif
- Alphafold_models0/Barley/fold_co1_prom1_1_nf_yb_7hg0672540_c1_recortes_summary_confidences_0.json
- Alphafold_models0/Barley/fold_co1_prom1_1_nf_yb_7hg0672540_c2_recortes_full_data_0.json
- Alphafold_models0/Barley/fold_co1_prom1_1_nf_yb_7hg0672540_c2_recortes_model_0.cif
- Alphafold_models0/Barley/fold_co1_prom1_1_nf_yb_7hg0672540_c2_recortes_summary_confidences_0.json
- Alphafold_models0/Barley/fold_co1_prom1_1_nf_yb_7hg0672540_c3_recortes_full_data_0.json
[truncated: 1,188 more entries]
