# Supplementary material for: Vernalization regulatory network identifies potential novel functions for genes in the HvVRN2 locus
Source: New Phytol. 2026 Apr 12;250(6):4036–53. doi: 10.1111/nph.71162 (PMC13193379; doi:10.1111/nph.71162)
Supplement: Supplementary file 1 — Dataset S1. Protein models computed by Alphafold. [file NPH-250-4036-s002.xz › Alphafold_models0/Barley/fold_2h01g081300_prom1_1_nf_yb10_c1_recortes_model_0.cif]

# By using this file you agree to the legally binding terms of use found at alphafoldserver.com/output-terms
data_320457eaf501137d
#
_entry.id 320457eaf501137d
#
loop_
_atom_type.symbol
C 
N 
O 
P 
S 
#
loop_
_audit_author.name
_audit_author.pdbx_ordinal
"Google DeepMind" 1 
"Isomorphic Labs" 2 
#
_audit_conform.dict_location https://raw.githubusercontent.com/ihmwg/ModelCIF/master/dist/mmcif_ma.dic
_audit_conform.dict_name     mmcif_ma.dic
_audit_conform.dict_version  1.4.5
#
loop_
_chem_comp.formula
_chem_comp.formula_weight
_chem_comp.id
_chem_comp.mon_nstd_flag
_chem_comp.name
_chem_comp.pdbx_smiles
_chem_comp.pdbx_synonyms
_chem_comp.type
"C3 H7 N O2"      89.093  ALA y ALANINE                              C[C@H](N)C(O)=O                                             ? "L-PEPTIDE LINKING" 
"C6 H15 N4 O2"    175.209 ARG y ARGININE                             N[C@@H](CCCNC(N)=[NH2+])C(O)=O                              ? "L-PEPTIDE LINKING" 
"C4 H8 N2 O3"     132.118 ASN y ASPARAGINE                           N[C@@H](CC(N)=O)C(O)=O                                      ? "L-PEPTIDE LINKING" 
"C4 H7 N O4"      133.103 ASP y "ASPARTIC ACID"                      N[C@@H](CC(O)=O)C(O)=O                                      ? "L-PEPTIDE LINKING" 
"C3 H7 N O2 S"    121.158 CYS y CYSTEINE                             N[C@@H](CS)C(O)=O                                           ? "L-PEPTIDE LINKING" 
"C10 H14 N5 O6 P" 331.222 DA  y "2'-DEOXYADENOSINE-5'-MONOPHOSPHATE" Nc1ncnc2n(cnc12)[C@H]3C[C@H](O)[C@@H](CO[P](O)(O)=O)O3      ? "DNA LINKING"       
"C9 H14 N3 O7 P"  307.197 DC  y "2'-DEOXYCYTIDINE-5'-MONOPHOSPHATE"  NC1=NC(=O)N(C=C1)[C@H]2C[C@H](O)[C@@H](CO[P](O)(O)=O)O2     ? "DNA LINKING"       
"C10 H14 N5 O7 P" 347.221 DG  y "2'-DEOXYGUANOSINE-5'-MONOPHOSPHATE" NC1=Nc2n(cnc2C(=O)N1)[C@H]3C[C@H](O)[C@@H](CO[P](O)(O)=O)O3 ? "DNA LINKING"       
"C10 H15 N2 O8 P" 322.208 DT  y "THYMIDINE-5'-MONOPHOSPHATE"         CC1=CN([C@H]2C[C@H](O)[C@@H](CO[P](O)(O)=O)O2)C(=O)NC1=O    ? "DNA LINKING"       
"C5 H10 N2 O3"    146.144 GLN y GLUTAMINE                            N[C@@H](CCC(N)=O)C(O)=O                                     ? "L-PEPTIDE LINKING" 
"C5 H9 N O4"      147.129 GLU y "GLUTAMIC ACID"                      N[C@@H](CCC(O)=O)C(O)=O                                     ? "L-PEPTIDE LINKING" 
"C2 H5 N O2"      75.067  GLY y GLYCINE                              NCC(O)=O                                                    ? "PEPTIDE LINKING"   
"C6 H10 N3 O2"    156.162 HIS y HISTIDINE                            N[C@@H](Cc1c[nH]c[nH+]1)C(O)=O                              ? "L-PEPTIDE LINKING" 
"C6 H13 N O2"     131.173 ILE y ISOLEUCINE                           CC[C@H](C)[C@H](N)C(O)=O                                    ? "L-PEPTIDE LINKING" 
"C6 H13 N O2"     131.173 LEU y LEUCINE                              CC(C)C[C@H](N)C(O)=O                                        ? "L-PEPTIDE LINKING" 
"C6 H15 N2 O2"    147.195 LYS y LYSINE                               N[C@@H](CCCC[NH3+])C(O)=O                                   ? "L-PEPTIDE LINKING" 
"C5 H11 N O2 S"   149.211 MET y METHIONINE                           CSCC[C@H](N)C(O)=O                                          ? "L-PEPTIDE LINKING" 
"C9 H11 N O2"     165.189 PHE y PHENYLALANINE                        N[C@@H](Cc1ccccc1)C(O)=O                                    ? "L-PEPTIDE LINKING" 
"C5 H9 N O2"      115.130 PRO y PROLINE                              OC(=O)[C@@H]1CCCN1                                          ? "L-PEPTIDE LINKING" 
"C3 H7 N O3"      105.093 SER y SERINE                               N[C@@H](CO)C(O)=O                                           ? "L-PEPTIDE LINKING" 
"C4 H9 N O3"      119.119 THR y THREONINE                            C[C@@H](O)[C@H](N)C(O)=O                                    ? "L-PEPTIDE LINKING" 
"C11 H12 N2 O2"   204.225 TRP y TRYPTOPHAN                           N[C@@H](Cc1c[nH]c2ccccc12)C(O)=O                            ? "L-PEPTIDE LINKING" 
"C9 H11 N O3"     181.189 TYR y TYROSINE                             N[C@@H](Cc1ccc(O)cc1)C(O)=O                                 ? "L-PEPTIDE LINKING" 
"C5 H11 N O2"     117.146 VAL y VALINE                               CC(C)[C@H](N)C(O)=O                                         ? "L-PEPTIDE LINKING" 
#
_citation.book_publisher          ?
_citation.country                 UK
_citation.id                      primary
_citation.journal_full            Nature
_citation.journal_id_ASTM         NATUAS
_citation.journal_id_CSD          0006
_citation.journal_id_ISSN         0028-0836
_citation.journal_volume          ?
_citation.page_first              ?
_citation.page_last               ?
_citation.pdbx_database_id_DOI    ?
_citation.pdbx_database_id_PubMed ?
_citation.title                   "Accurate structure prediction of biomolecular interactions with AlphaFold 3"
_citation.year                    2024
#
loop_
_citation_author.citation_id
_citation_author.name
_citation_author.ordinal
primary "Google DeepMind" 1 
primary "Isomorphic Labs" 2 
#
loop_
_entity.id
_entity.pdbx_description
_entity.type
1 . polymer 
2 . polymer 
3 . polymer 
4 . polymer 
5 . polymer 
#
loop_
_entity_poly.entity_id
_entity_poly.pdbx_strand_id
_entity_poly.type
1 A polypeptide(L)          
2 B polypeptide(L)          
3 C polypeptide(L)          
4 D polydeoxyribonucleotide 
5 E polydeoxyribonucleotide 
#
loop_
_entity_poly_seq.entity_id
_entity_poly_seq.hetero
_entity_poly_seq.mon_id
_entity_poly_seq.num
1 n MET 1   
1 n PRO 2   
1 n ARG 3   
1 n CYS 4   
1 n ASN 5   
1 n LYS 6   
1 n CYS 7   
1 n LEU 8   
1 n SER 9   
1 n GLU 10  
1 n ASN 11  
1 n ASP 12  
1 n SER 13  
1 n ALA 14  
1 n SER 15  
1 n GLU 16  
1 n ASP 17  
1 n ARG 18  
1 n HIS 19  
1 n TRP 20  
1 n HIS 21  
1 n ARG 22  
1 n THR 23  
1 n ALA 24  
1 n THR 25  
1 n LEU 26  
1 n PHE 27  
1 n MET 28  
1 n ASN 29  
1 n CYS 30  
1 n VAL 31  
1 n SER 32  
1 n ASN 33  
1 n GLY 34  
1 n THR 35  
1 n VAL 36  
1 n TYR 37  
1 n GLU 38  
1 n GLU 39  
1 n ALA 40  
1 n VAL 41  
1 n GLY 42  
1 n ARG 43  
1 n GLU 44  
1 n GLY 45  
1 n CYS 46  
1 n TRP 47  
1 n ALA 48  
1 n ARG 49  
1 n LEU 50  
1 n CYS 51  
1 n ASP 52  
1 n GLY 53  
1 n CYS 54  
1 n CYS 55  
1 n THR 56  
1 n VAL 57  
1 n PRO 58  
1 n SER 59  
1 n VAL 60  
1 n VAL 61  
1 n TYR 62  
1 n CYS 63  
1 n ARG 64  
1 n ALA 65  
1 n ASP 66  
1 n SER 67  
1 n ALA 68  
1 n TYR 69  
1 n LEU 70  
1 n CYS 71  
1 n ALA 72  
1 n SER 73  
1 n CYS 74  
1 n ASP 75  
1 n ALA 76  
1 n GLN 77  
1 n ILE 78  
1 n HIS 79  
1 n ALA 80  
1 n ALA 81  
1 n ASN 82  
1 n ARG 83  
1 n VAL 84  
1 n ALA 85  
1 n SER 86  
1 n ARG 87  
1 n HIS 88  
1 n GLU 89  
1 n ARG 90  
1 n VAL 91  
1 n LEU 92  
1 n LEU 93  
1 n SER 94  
1 n GLU 95  
1 n ALA 96  
1 n TYR 97  
1 n LYS 98  
1 n HIS 99  
1 n ALA 100 
1 n PRO 101 
1 n VAL 102 
1 n MET 103 
1 n LEU 104 
1 n ASP 105 
1 n CYS 106 
1 n HIS 107 
1 n ALA 108 
1 n ASP 109 
1 n ALA 110 
1 n ALA 111 
1 n ALA 112 
1 n LEU 113 
1 n CYS 114 
1 n ALA 115 
1 n ALA 116 
1 n TYR 117 
1 n GLU 118 
1 n ALA 119 
1 n GLN 120 
1 n VAL 121 
1 n HIS 122 
1 n TYR 123 
1 n ALA 124 
1 n ASN 125 
1 n LEU 126 
1 n LEU 127 
1 n THR 128 
1 n VAL 129 
1 n MET 130 
1 n HIS 131 
1 n GLN 132 
1 n ARG 133 
1 n MET 134 
1 n PRO 135 
1 n VAL 136 
1 n VAL 137 
1 n SER 138 
1 n HIS 139 
1 n PRO 140 
1 n ALA 141 
1 n VAL 142 
1 n ALA 143 
1 n ILE 144 
1 n PRO 145 
1 n PRO 146 
1 n VAL 147 
1 n SER 148 
1 n LEU 149 
1 n PHE 150 
1 n ALA 151 
1 n GLU 152 
1 n ALA 153 
1 n GLU 154 
1 n ALA 155 
1 n THR 156 
1 n ALA 157 
1 n PRO 158 
1 n VAL 159 
1 n LEU 160 
1 n GLY 161 
1 n ARG 162 
1 n LYS 163 
1 n GLU 164 
1 n GLU 165 
1 n ASP 166 
1 n THR 167 
1 n SER 168 
1 n TRP 169 
1 n LEU 170 
1 n LEU 171 
1 n LEU 172 
1 n SER 173 
1 n LYS 174 
1 n ASP 175 
1 n SER 176 
1 n ASP 177 
1 n ASN 178 
1 n HIS 179 
1 n ASN 180 
1 n ARG 181 
1 n SER 182 
1 n GLY 183 
1 n ASN 184 
1 n ASN 185 
1 n SER 186 
1 n SER 187 
1 n THR 188 
1 n SER 189 
1 n SER 190 
1 n SER 191 
1 n SER 192 
1 n GLN 193 
1 n TYR 194 
1 n PHE 195 
1 n GLY 196 
1 n GLU 197 
1 n VAL 198 
1 n ASP 199 
1 n GLN 200 
1 n TYR 201 
1 n PHE 202 
1 n ASP 203 
1 n LEU 204 
1 n VAL 205 
1 n GLY 206 
1 n TYR 207 
1 n ASN 208 
1 n SER 209 
1 n TYR 210 
1 n TYR 211 
1 n ASP 212 
1 n SER 213 
1 n HIS 214 
1 n MET 215 
1 n SER 216 
1 n ASN 217 
1 n GLN 218 
1 n GLU 219 
1 n GLN 220 
1 n TYR 221 
1 n VAL 222 
1 n MET 223 
1 n GLN 224 
1 n GLU 225 
1 n GLN 226 
1 n GLN 227 
1 n HIS 228 
1 n LEU 229 
1 n GLN 230 
1 n GLN 231 
1 n MET 232 
1 n GLN 233 
1 n LYS 234 
1 n GLU 235 
1 n TYR 236 
1 n ALA 237 
1 n GLU 238 
1 n GLN 239 
1 n GLN 240 
1 n MET 241 
1 n GLN 242 
1 n LYS 243 
1 n GLU 244 
1 n TYR 245 
1 n VAL 246 
1 n GLU 247 
1 n ASN 248 
1 n GLU 249 
1 n GLY 250 
1 n SER 251 
1 n GLU 252 
1 n CYS 253 
1 n ILE 254 
1 n VAL 255 
1 n PRO 256 
1 n SER 257 
1 n GLN 258 
1 n SER 259 
1 n THR 260 
1 n ILE 261 
1 n VAL 262 
1 n ARG 263 
1 n ARG 264 
1 n PRO 265 
1 n HIS 266 
1 n GLN 267 
1 n SER 268 
1 n GLY 269 
1 n TYR 270 
1 n ALA 271 
1 n PRO 272 
1 n LEU 273 
1 n VAL 274 
1 n GLY 275 
1 n ALA 276 
1 n GLU 277 
1 n GLN 278 
1 n ALA 279 
1 n ALA 280 
1 n SER 281 
1 n ALA 282 
1 n THR 283 
1 n ALA 284 
1 n GLY 285 
1 n ALA 286 
1 n SER 287 
1 n ALA 288 
1 n TYR 289 
1 n THR 290 
1 n ASP 291 
1 n SER 292 
1 n VAL 293 
1 n ASN 294 
1 n ASN 295 
1 n SER 296 
1 n ILE 297 
1 n SER 298 
1 n PHE 299 
1 n SER 300 
1 n MET 301 
1 n GLU 302 
1 n ALA 303 
1 n GLY 304 
1 n ILE 305 
1 n VAL 306 
1 n PRO 307 
1 n ASP 308 
1 n ASN 309 
1 n THR 310 
1 n VAL 311 
1 n GLN 312 
1 n SER 313 
1 n SER 314 
1 n ILE 315 
1 n LEU 316 
1 n ARG 317 
1 n PRO 318 
1 n ALA 319 
1 n GLY 320 
1 n ALA 321 
1 n ILE 322 
1 n GLY 323 
1 n LEU 324 
1 n PHE 325 
1 n SER 326 
1 n SER 327 
1 n PRO 328 
1 n SER 329 
1 n LEU 330 
1 n GLN 331 
1 n THR 332 
1 n PRO 333 
1 n LEU 334 
1 n HIS 335 
1 n PHE 336 
1 n SER 337 
1 n SER 338 
1 n LYS 339 
1 n GLU 340 
1 n ARG 341 
1 n GLU 342 
1 n ALA 343 
1 n ARG 344 
1 n VAL 345 
1 n LEU 346 
1 n ARG 347 
1 n TYR 348 
1 n LYS 349 
1 n GLU 350 
1 n LYS 351 
1 n LYS 352 
1 n LYS 353 
1 n SER 354 
1 n ARG 355 
1 n LYS 356 
1 n PHE 357 
1 n GLU 358 
1 n LYS 359 
1 n THR 360 
1 n THR 361 
1 n ARG 362 
1 n TYR 363 
1 n ALA 364 
1 n THR 365 
1 n ARG 366 
1 n LYS 367 
1 n ALA 368 
1 n TYR 369 
1 n ALA 370 
1 n GLU 371 
1 n ALA 372 
1 n ARG 373 
1 n PRO 374 
1 n ARG 375 
1 n ILE 376 
1 n LYS 377 
1 n GLY 378 
1 n ARG 379 
1 n PHE 380 
1 n ALA 381 
1 n LYS 382 
1 n ARG 383 
1 n SER 384 
1 n ASP 385 
1 n ALA 386 
1 n GLU 387 
1 n MET 388 
1 n GLU 389 
1 n VAL 390 
1 n ASP 391 
1 n GLN 392 
1 n THR 393 
1 n PHE 394 
1 n SER 395 
1 n THR 396 
1 n ALA 397 
1 n ALA 398 
1 n LEU 399 
1 n SER 400 
1 n ASP 401 
1 n SER 402 
1 n SER 403 
1 n TYR 404 
1 n SER 405 
1 n THR 406 
1 n VAL 407 
1 n PRO 408 
1 n TRP 409 
1 n PHE 410 
2 n TYR 1   
2 n GLY 2   
2 n GLY 3   
2 n VAL 4   
2 n ARG 5   
2 n GLU 6   
2 n GLN 7   
2 n ASP 8   
2 n ARG 9   
2 n PHE 10  
2 n LEU 11  
2 n PRO 12  
2 n ILE 13  
2 n ALA 14  
2 n ASN 15  
2 n ILE 16  
2 n SER 17  
2 n ARG 18  
2 n ILE 19  
2 n MET 20  
2 n LYS 21  
2 n LYS 22  
2 n ALA 23  
2 n ILE 24  
2 n PRO 25  
2 n ALA 26  
2 n ASN 27  
2 n GLY 28  
2 n LYS 29  
2 n ILE 30  
2 n ALA 31  
2 n LYS 32  
2 n ASP 33  
2 n ALA 34  
2 n LYS 35  
2 n GLU 36  
2 n THR 37  
2 n VAL 38  
2 n GLN 39  
2 n GLU 40  
2 n CYS 41  
2 n VAL 42  
2 n SER 43  
2 n GLU 44  
2 n PHE 45  
2 n ILE 46  
2 n SER 47  
2 n PHE 48  
2 n ILE 49  
2 n THR 50  
2 n SER 51  
2 n GLU 52  
2 n ALA 53  
2 n SER 54  
2 n ASP 55  
2 n LYS 56  
2 n CYS 57  
2 n GLN 58  
2 n ARG 59  
2 n GLU 60  
2 n LYS 61  
2 n ARG 62  
2 n LYS 63  
2 n THR 64  
2 n ILE 65  
2 n ASN 66  
2 n GLY 67  
2 n ASP 68  
2 n ASP 69  
2 n LEU 70  
2 n LEU 71  
2 n TRP 72  
2 n ALA 73  
2 n MET 74  
2 n ALA 75  
2 n THR 76  
2 n LEU 77  
2 n GLY 78  
2 n PHE 79  
2 n GLU 80  
2 n GLU 81  
2 n TYR 82  
2 n ILE 83  
2 n GLU 84  
2 n PRO 85  
2 n LEU 86  
2 n LYS 87  
2 n VAL 88  
2 n TYR 89  
2 n LEU 90  
2 n GLN 91  
2 n LYS 92  
2 n TYR 93  
2 n ARG 94  
2 n GLU 95  
3 n PHE 1   
3 n TRP 2   
3 n ALA 3   
3 n GLU 4   
3 n GLN 5   
3 n TYR 6   
3 n ARG 7   
3 n GLU 8   
3 n ILE 9   
3 n GLU 10  
3 n ALA 11  
3 n THR 12  
3 n THR 13  
3 n ASP 14  
3 n PHE 15  
3 n LYS 16  
3 n ASN 17  
3 n HIS 18  
3 n ASN 19  
3 n LEU 20  
3 n PRO 21  
3 n LEU 22  
3 n ALA 23  
3 n ARG 24  
3 n ILE 25  
3 n LYS 26  
3 n LYS 27  
3 n ILE 28  
3 n MET 29  
3 n LYS 30  
3 n ALA 31  
3 n ASP 32  
3 n GLU 33  
3 n ASP 34  
3 n VAL 35  
3 n ARG 36  
3 n MET 37  
3 n ILE 38  
3 n ALA 39  
3 n ALA 40  
3 n GLU 41  
3 n ALA 42  
3 n PRO 43  
3 n VAL 44  
3 n VAL 45  
3 n PHE 46  
3 n ALA 47  
3 n ARG 48  
3 n ALA 49  
3 n CYS 50  
3 n GLU 51  
3 n MET 52  
3 n PHE 53  
3 n ILE 54  
3 n LEU 55  
3 n GLU 56  
3 n LEU 57  
3 n THR 58  
3 n HIS 59  
3 n ARG 60  
3 n GLY 61  
3 n TRP 62  
3 n ALA 63  
3 n HIS 64  
3 n ALA 65  
3 n GLU 66  
3 n GLU 67  
3 n ASN 68  
3 n LYS 69  
3 n ARG 70  
3 n ARG 71  
3 n THR 72  
3 n LEU 73  
3 n GLN 74  
3 n LYS 75  
3 n SER 76  
3 n ASP 77  
3 n ILE 78  
3 n ALA 79  
3 n ALA 80  
3 n ALA 81  
3 n ILE 82  
3 n ALA 83  
3 n ARG 84  
3 n THR 85  
3 n GLU 86  
3 n VAL 87  
3 n PHE 88  
3 n ASP 89  
3 n PHE 90  
3 n LEU 91  
3 n VAL 92  
3 n ASP 93  
3 n ILE 94  
3 n VAL 95  
3 n PRO 96  
3 n ARG 97  
3 n ASP 98  
3 n ASP 99  
3 n ALA 100 
3 n LYS 101 
3 n ASP 102 
3 n VAL 103 
3 n GLU 104 
3 n ALA 105 
3 n ALA 106 
3 n ALA 107 
3 n ALA 108 
4 n DC  1   
4 n DA  2   
4 n DC  3   
4 n DG  4   
4 n DC  5   
4 n DA  6   
4 n DC  7   
4 n DC  8   
4 n DA  9   
4 n DG  10  
4 n DA  11  
4 n DC  12  
4 n DC  13  
4 n DA  14  
4 n DC  15  
4 n DA  16  
4 n DC  17  
4 n DC  18  
4 n DA  19  
4 n DG  20  
4 n DA  21  
4 n DA  22  
4 n DA  23  
4 n DC  24  
4 n DA  25  
4 n DA  26  
4 n DA  27  
4 n DC  28  
4 n DA  29  
4 n DA  30  
4 n DA  31  
5 n DT  1   
5 n DT  2   
5 n DT  3   
5 n DG  4   
5 n DT  5   
5 n DT  6   
5 n DT  7   
5 n DG  8   
5 n DT  9   
5 n DT  10  
5 n DT  11  
5 n DC  12  
5 n DT  13  
5 n DG  14  
5 n DG  15  
5 n DT  16  
5 n DG  17  
5 n DT  18  
5 n DG  19  
5 n DG  20  
5 n DT  21  
5 n DC  22  
5 n DT  23  
5 n DG  24  
5 n DG  25  
5 n DT  26  
5 n DG  27  
5 n DC  28  
5 n DG  29  
5 n DT  30  
5 n DG  31  
#
_ma_data.content_type "model coordinates"
_ma_data.id           1
_ma_data.name         Model
#
_ma_model_list.data_id          1
_ma_model_list.model_group_id   1
_ma_model_list.model_group_name "AlphaFold-beta-20231127 (927599d6-1efe-4fa9-85d2-a29f909d212e @ 2024-12-03 00:44:55)"
_ma_model_list.model_id         1
_ma_model_list.model_name       "Top ranked model"
_ma_model_list.model_type       "Ab initio model"
_ma_model_list.ordinal_id       1
#
loop_
_ma_protocol_step.method_type
_ma_protocol_step.ordinal_id
_ma_protocol_step.protocol_id
_ma_protocol_step.step_id
"coevolution MSA" 1 1 1 
"template search" 2 1 2 
modeling          3 1 3 
#
loop_
_ma_qa_metric.id
_ma_qa_metric.mode
_ma_qa_metric.name
_ma_qa_metric.software_group_id
_ma_qa_metric.type
1 global pLDDT 1 pLDDT 
2 local  pLDDT 1 pLDDT 
#
_ma_qa_metric_global.metric_id    1
_ma_qa_metric_global.metric_value 64.32
_ma_qa_metric_global.model_id     1
_ma_qa_metric_global.ordinal_id   1
#
_ma_software_group.group_id    1
_ma_software_group.ordinal_id  1
_ma_software_group.software_id 1
#
loop_
_ma_target_entity.data_id
_ma_target_entity.entity_id
_ma_target_entity.origin
1 1 . 
1 2 . 
1 3 . 
1 4 . 
1 5 . 
#
loop_
_ma_target_entity_instance.asym_id
_ma_target_entity_instance.details
_ma_target_entity_instance.entity_id
A . 1 
B . 2 
C . 3 
D . 4 
E . 5 
#
loop_
_pdbx_data_usage.details
_pdbx_data_usage.id
_pdbx_data_usage.type
_pdbx_data_usage.url
;NON-COMMERCIAL USE ONLY, BY USING THIS FILE YOU AGREE TO THE TERMS OF USE FOUND
AT alphafoldserver.com/output-terms.
;
1 license    ? 
;THE INFORMATION IS NOT INTENDED FOR, HAS NOT BEEN VALIDATED FOR, AND IS NOT
APPROVED FOR CLINICAL USE. IT SHOULD NOT BE USED FOR CLINICAL PURPOSE OR RELIED
ON FOR MEDICAL OR OTHER PROFESSIONAL ADVICE. IT IS THEORETICAL MODELLING ONLY
AND CAUTION SHOULD BE EXERCISED IN ITS USE. IT IS PROVIDED "AS-IS" WITHOUT ANY
WARRANTY OF ANY KIND, WHETHER EXPRESSED OR IMPLIED. NO WARRANTY IS GIVEN THAT
USE OF THE INFORMATION SHALL NOT INFRINGE THE RIGHTS OF ANY THIRD PARTY.
;
2 disclaimer ? 
#
loop_
_pdbx_poly_seq_scheme.asym_id
_pdbx_poly_seq_scheme.auth_seq_num
_pdbx_poly_seq_scheme.entity_id
_pdbx_poly_seq_scheme.hetero
_pdbx_poly_seq_scheme.mon_id
_pdbx_poly_seq_scheme.pdb_ins_code
_pdbx_poly_seq_scheme.pdb_seq_num
_pdbx_poly_seq_scheme.pdb_strand_id
_pdbx_poly_seq_scheme.seq_id
A 1   1 n MET . 1   A 1   
A 2   1 n PRO . 2   A 2   
A 3   1 n ARG . 3   A 3   
A 4   1 n CYS . 4   A 4   
A 5   1 n ASN . 5   A 5   
A 6   1 n LYS . 6   A 6   
A 7   1 n CYS . 7   A 7   
A 8   1 n LEU . 8   A 8   
A 9   1 n SER . 9   A 9   
A 10  1 n GLU . 10  A 10  
A 11  1 n ASN . 11  A 11  
A 12  1 n ASP . 12  A 12  
A 13  1 n SER . 13  A 13  
A 14  1 n ALA . 14  A 14  
A 15  1 n SER . 15  A 15  
A 16  1 n GLU . 16  A 16  
A 17  1 n ASP . 17  A 17  
A 18  1 n ARG . 18  A 18  
A 19  1 n HIS . 19  A 19  
A 20  1 n TRP . 20  A 20  
A 21  1 n HIS . 21  A 21  
A 22  1 n ARG . 22  A 22  
A 23  1 n THR . 23  A 23  
A 24  1 n ALA . 24  A 24  
A 25  1 n THR . 25  A 25  
A 26  1 n LEU . 26  A 26  
A 27  1 n PHE . 27  A 27  
A 28  1 n MET . 28  A 28  
A 29  1 n ASN . 29  A 29  
A 30  1 n CYS . 30  A 30  
A 31  1 n VAL . 31  A 31  
A 32  1 n SER . 32  A 32  
A 33  1 n ASN . 33  A 33  
A 34  1 n GLY . 34  A 34  
A 35  1 n THR . 35  A 35  
A 36  1 n VAL . 36  A 36  
A 37  1 n TYR . 37  A 37  
A 38  1 n GLU . 38  A 38  
A 39  1 n GLU . 39  A 39  
A 40  1 n ALA . 40  A 40  
A 41  1 n VAL . 41  A 41  
A 42  1 n GLY . 42  A 42  
A 43  1 n ARG . 43  A 43  
A 44  1 n GLU . 44  A 44  
A 45  1 n GLY . 45  A 45  
A 46  1 n CYS . 46  A 46  
A 47  1 n TRP . 47  A 47  
A 48  1 n ALA . 48  A 48  
A 49  1 n ARG . 49  A 49  
A 50  1 n LEU . 50  A 50  
A 51  1 n CYS . 51  A 51  
A 52  1 n ASP . 52  A 52  
A 53  1 n GLY . 53  A 53  
A 54  1 n CYS . 54  A 54  
A 55  1 n CYS . 55  A 55  
A 56  1 n THR . 56  A 56  
A 57  1 n VAL . 57  A 57  
A 58  1 n PRO . 58  A 58  
A 59  1 n SER . 59  A 59  
A 60  1 n VAL . 60  A 60  
A 61  1 n VAL . 61  A 61  
A 62  1 n TYR . 62  A 62  
A 63  1 n CYS . 63  A 63  
A 64  1 n ARG . 64  A 64  
A 65  1 n ALA . 65  A 65  
A 66  1 n ASP . 66  A 66  
A 67  1 n SER . 67  A 67  
A 68  1 n ALA . 68  A 68  
A 69  1 n TYR . 69  A 69  
A 70  1 n LEU . 70  A 70  
A 71  1 n CYS . 71  A 71  
A 72  1 n ALA . 72  A 72  
A 73  1 n SER . 73  A 73  
A 74  1 n CYS . 74  A 74  
A 75  1 n ASP . 75  A 75  
A 76  1 n ALA . 76  A 76  
A 77  1 n GLN . 77  A 77  
A 78  1 n ILE . 78  A 78  
A 79  1 n HIS . 79  A 79  
A 80  1 n ALA . 80  A 80  
A 81  1 n ALA . 81  A 81  
A 82  1 n ASN . 82  A 82  
A 83  1 n ARG . 83  A 83  
A 84  1 n VAL . 84  A 84  
A 85  1 n ALA . 85  A 85  
A 86  1 n SER . 86  A 86  
A 87  1 n ARG . 87  A 87  
A 88  1 n HIS . 88  A 88  
A 89  1 n GLU . 89  A 89  
A 90  1 n ARG . 90  A 90  
A 91  1 n VAL . 91  A 91  
A 92  1 n LEU . 92  A 92  
A 93  1 n LEU . 93  A 93  
A 94  1 n SER . 94  A 94  
A 95  1 n GLU . 95  A 95  
A 96  1 n ALA . 96  A 96  
A 97  1 n TYR . 97  A 97  
A 98  1 n LYS . 98  A 98  
A 99  1 n HIS . 99  A 99  
A 100 1 n ALA . 100 A 100 
A 101 1 n PRO . 101 A 101 
A 102 1 n VAL . 102 A 102 
A 103 1 n MET . 103 A 103 
A 104 1 n LEU . 104 A 104 
A 105 1 n ASP . 105 A 105 
A 106 1 n CYS . 106 A 106 
A 107 1 n HIS . 107 A 107 
A 108 1 n ALA . 108 A 108 
A 109 1 n ASP . 109 A 109 
A 110 1 n ALA . 110 A 110 
A 111 1 n ALA . 111 A 111 
A 112 1 n ALA . 112 A 112 
A 113 1 n LEU . 113 A 113 
A 114 1 n CYS . 114 A 114 
A 115 1 n ALA . 115 A 115 
A 116 1 n ALA . 116 A 116 
A 117 1 n TYR . 117 A 117 
A 118 1 n GLU . 118 A 118 
A 119 1 n ALA . 119 A 119 
A 120 1 n GLN . 120 A 120 
A 121 1 n VAL . 121 A 121 
A 122 1 n HIS . 122 A 122 
A 123 1 n TYR . 123 A 123 
A 124 1 n ALA . 124 A 124 
A 125 1 n ASN . 125 A 125 
A 126 1 n LEU . 126 A 126 
A 127 1 n LEU . 127 A 127 
A 128 1 n THR . 128 A 128 
A 129 1 n VAL . 129 A 129 
A 130 1 n MET . 130 A 130 
A 131 1 n HIS . 131 A 131 
A 132 1 n GLN . 132 A 132 
A 133 1 n ARG . 133 A 133 
A 134 1 n MET . 134 A 134 
A 135 1 n PRO . 135 A 135 
A 136 1 n VAL . 136 A 136 
A 137 1 n VAL . 137 A 137 
A 138 1 n SER . 138 A 138 
A 139 1 n HIS . 139 A 139 
A 140 1 n PRO . 140 A 140 
A 141 1 n ALA . 141 A 141 
A 142 1 n VAL . 142 A 142 
A 143 1 n ALA . 143 A 143 
A 144 1 n ILE . 144 A 144 
A 145 1 n PRO . 145 A 145 
A 146 1 n PRO . 146 A 146 
A 147 1 n VAL . 147 A 147 
A 148 1 n SER . 148 A 148 
A 149 1 n LEU . 149 A 149 
A 150 1 n PHE . 150 A 150 
A 151 1 n ALA . 151 A 151 
A 152 1 n GLU . 152 A 152 
A 153 1 n ALA . 153 A 153 
A 154 1 n GLU . 154 A 154 
A 155 1 n ALA . 155 A 155 
A 156 1 n THR . 156 A 156 
A 157 1 n ALA . 157 A 157 
A 158 1 n PRO . 158 A 158 
A 159 1 n VAL . 159 A 159 
A 160 1 n LEU . 160 A 160 
A 161 1 n GLY . 161 A 161 
A 162 1 n ARG . 162 A 162 
A 163 1 n LYS . 163 A 163 
A 164 1 n GLU . 164 A 164 
A 165 1 n GLU . 165 A 165 
A 166 1 n ASP . 166 A 166 
A 167 1 n THR . 167 A 167 
A 168 1 n SER . 168 A 168 
A 169 1 n TRP . 169 A 169 
A 170 1 n LEU . 170 A 170 
A 171 1 n LEU . 171 A 171 
A 172 1 n LEU . 172 A 172 
A 173 1 n SER . 173 A 173 
A 174 1 n LYS . 174 A 174 
A 175 1 n ASP . 175 A 175 
A 176 1 n SER . 176 A 176 
A 177 1 n ASP . 177 A 177 
A 178 1 n ASN . 178 A 178 
A 179 1 n HIS . 179 A 179 
A 180 1 n ASN . 180 A 180 
A 181 1 n ARG . 181 A 181 
A 182 1 n SER . 182 A 182 
A 183 1 n GLY . 183 A 183 
A 184 1 n ASN . 184 A 184 
A 185 1 n ASN . 185 A 185 
A 186 1 n SER . 186 A 186 
A 187 1 n SER . 187 A 187 
A 188 1 n THR . 188 A 188 
A 189 1 n SER . 189 A 189 
A 190 1 n SER . 190 A 190 
A 191 1 n SER . 191 A 191 
A 192 1 n SER . 192 A 192 
A 193 1 n GLN . 193 A 193 
A 194 1 n TYR . 194 A 194 
A 195 1 n PHE . 195 A 195 
A 196 1 n GLY . 196 A 196 
A 197 1 n GLU . 197 A 197 
A 198 1 n VAL . 198 A 198 
A 199 1 n ASP . 199 A 199 
A 200 1 n GLN . 200 A 200 
A 201 1 n TYR . 201 A 201 
A 202 1 n PHE . 202 A 202 
A 203 1 n ASP . 203 A 203 
A 204 1 n LEU . 204 A 204 
A 205 1 n VAL . 205 A 205 
A 206 1 n GLY . 206 A 206 
A 207 1 n TYR . 207 A 207 
A 208 1 n ASN . 208 A 208 
A 209 1 n SER . 209 A 209 
A 210 1 n TYR . 210 A 210 
A 211 1 n TYR . 211 A 211 
A 212 1 n ASP . 212 A 212 
A 213 1 n SER . 213 A 213 
A 214 1 n HIS . 214 A 214 
A 215 1 n MET . 215 A 215 
A 216 1 n SER . 216 A 216 
A 217 1 n ASN . 217 A 217 
A 218 1 n GLN . 218 A 218 
A 219 1 n GLU . 219 A 219 
A 220 1 n GLN . 220 A 220 
A 221 1 n TYR . 221 A 221 
A 222 1 n VAL . 222 A 222 
A 223 1 n MET . 223 A 223 
A 224 1 n GLN . 224 A 224 
A 225 1 n GLU . 225 A 225 
A 226 1 n GLN . 226 A 226 
A 227 1 n GLN . 227 A 227 
A 228 1 n HIS . 228 A 228 
A 229 1 n LEU . 229 A 229 
A 230 1 n GLN . 230 A 230 
A 231 1 n GLN . 231 A 231 
A 232 1 n MET . 232 A 232 
A 233 1 n GLN . 233 A 233 
A 234 1 n LYS . 234 A 234 
A 235 1 n GLU . 235 A 235 
A 236 1 n TYR . 236 A 236 
A 237 1 n ALA . 237 A 237 
A 238 1 n GLU . 238 A 238 
A 239 1 n GLN . 239 A 239 
A 240 1 n GLN . 240 A 240 
A 241 1 n MET . 241 A 241 
A 242 1 n GLN . 242 A 242 
A 243 1 n LYS . 243 A 243 
A 244 1 n GLU . 244 A 244 
A 245 1 n TYR . 245 A 245 
A 246 1 n VAL . 246 A 246 
A 247 1 n GLU . 247 A 247 
A 248 1 n ASN . 248 A 248 
A 249 1 n GLU . 249 A 249 
A 250 1 n GLY . 250 A 250 
A 251 1 n SER . 251 A 251 
A 252 1 n GLU . 252 A 252 
A 253 1 n CYS . 253 A 253 
A 254 1 n ILE . 254 A 254 
A 255 1 n VAL . 255 A 255 
A 256 1 n PRO . 256 A 256 
A 257 1 n SER . 257 A 257 
A 258 1 n GLN . 258 A 258 
A 259 1 n SER . 259 A 259 
A 260 1 n THR . 260 A 260 
A 261 1 n ILE . 261 A 261 
A 262 1 n VAL . 262 A 262 
A 263 1 n ARG . 263 A 263 
A 264 1 n ARG . 264 A 264 
A 265 1 n PRO . 265 A 265 
A 266 1 n HIS . 266 A 266 
A 267 1 n GLN . 267 A 267 
A 268 1 n SER . 268 A 268 
A 269 1 n GLY . 269 A 269 
A 270 1 n TYR . 270 A 270 
A 271 1 n ALA . 271 A 271 
A 272 1 n PRO . 272 A 272 
A 273 1 n LEU . 273 A 273 
A 274 1 n VAL . 274 A 274 
A 275 1 n GLY . 275 A 275 
A 276 1 n ALA . 276 A 276 
A 277 1 n GLU . 277 A 277 
A 278 1 n GLN . 278 A 278 
A 279 1 n ALA . 279 A 279 
A 280 1 n ALA . 280 A 280 
A 281 1 n SER . 281 A 281 
A 282 1 n ALA . 282 A 282 
A 283 1 n THR . 283 A 283 
A 284 1 n ALA . 284 A 284 
A 285 1 n GLY . 285 A 285 
A 286 1 n ALA . 286 A 286 
A 287 1 n SER . 287 A 287 
A 288 1 n ALA . 288 A 288 
A 289 1 n TYR . 289 A 289 
A 290 1 n THR . 290 A 290 
A 291 1 n ASP . 291 A 291 
A 292 1 n SER . 292 A 292 
A 293 1 n VAL . 293 A 293 
A 294 1 n ASN . 294 A 294 
A 295 1 n ASN . 295 A 295 
A 296 1 n SER . 296 A 296 
A 297 1 n ILE . 297 A 297 
A 298 1 n SER . 298 A 298 
A 299 1 n PHE . 299 A 299 
A 300 1 n SER . 300 A 300 
A 301 1 n MET . 301 A 301 
A 302 1 n GLU . 302 A 302 
A 303 1 n ALA . 303 A 303 
A 304 1 n GLY . 304 A 304 
A 305 1 n ILE . 305 A 305 
A 306 1 n VAL . 306 A 306 
A 307 1 n PRO . 307 A 307 
A 308 1 n ASP . 308 A 308 
A 309 1 n ASN . 309 A 309 
A 310 1 n THR . 310 A 310 
A 311 1 n VAL . 311 A 311 
A 312 1 n GLN . 312 A 312 
A 313 1 n SER . 313 A 313 
A 314 1 n SER . 314 A 314 
A 315 1 n ILE . 315 A 315 
A 316 1 n LEU . 316 A 316 
A 317 1 n ARG . 317 A 317 
A 318 1 n PRO . 318 A 318 
A 319 1 n ALA . 319 A 319 
A 320 1 n GLY . 320 A 320 
A 321 1 n ALA . 321 A 321 
A 322 1 n ILE . 322 A 322 
A 323 1 n GLY . 323 A 323 
A 324 1 n LEU . 324 A 324 
A 325 1 n PHE . 325 A 325 
A 326 1 n SER . 326 A 326 
A 327 1 n SER . 327 A 327 
A 328 1 n PRO . 328 A 328 
A 329 1 n SER . 329 A 329 
A 330 1 n LEU . 330 A 330 
A 331 1 n GLN . 331 A 331 
A 332 1 n THR . 332 A 332 
A 333 1 n PRO . 333 A 333 
A 334 1 n LEU . 334 A 334 
A 335 1 n HIS . 335 A 335 
A 336 1 n PHE . 336 A 336 
A 337 1 n SER . 337 A 337 
A 338 1 n SER . 338 A 338 
A 339 1 n LYS . 339 A 339 
A 340 1 n GLU . 340 A 340 
A 341 1 n ARG . 341 A 341 
A 342 1 n GLU . 342 A 342 
A 343 1 n ALA . 343 A 343 
A 344 1 n ARG . 344 A 344 
A 345 1 n VAL . 345 A 345 
A 346 1 n LEU . 346 A 346 
A 347 1 n ARG . 347 A 347 
A 348 1 n TYR . 348 A 348 
A 349 1 n LYS . 349 A 349 
A 350 1 n GLU . 350 A 350 
A 351 1 n LYS . 351 A 351 
A 352 1 n LYS . 352 A 352 
A 353 1 n LYS . 353 A 353 
A 354 1 n SER . 354 A 354 
A 355 1 n ARG . 355 A 355 
A 356 1 n LYS . 356 A 356 
A 357 1 n PHE . 357 A 357 
A 358 1 n GLU . 358 A 358 
A 359 1 n LYS . 359 A 359 
A 360 1 n THR . 360 A 360 
A 361 1 n THR . 361 A 361 
A 362 1 n ARG . 362 A 362 
A 363 1 n TYR . 363 A 363 
A 364 1 n ALA . 364 A 364 
A 365 1 n THR . 365 A 365 
A 366 1 n ARG . 366 A 366 
A 367 1 n LYS . 367 A 367 
A 368 1 n ALA . 368 A 368 
A 369 1 n TYR . 369 A 369 
A 370 1 n ALA . 370 A 370 
A 371 1 n GLU . 371 A 371 
A 372 1 n ALA . 372 A 372 
A 373 1 n ARG . 373 A 373 
A 374 1 n PRO . 374 A 374 
A 375 1 n ARG . 375 A 375 
A 376 1 n ILE . 376 A 376 
A 377 1 n LYS . 377 A 377 
A 378 1 n GLY . 378 A 378 
A 379 1 n ARG . 379 A 379 
A 380 1 n PHE . 380 A 380 
A 381 1 n ALA . 381 A 381 
A 382 1 n LYS . 382 A 382 
A 383 1 n ARG . 383 A 383 
A 384 1 n SER . 384 A 384 
A 385 1 n ASP . 385 A 385 
A 386 1 n ALA . 386 A 386 
A 387 1 n GLU . 387 A 387 
A 388 1 n MET . 388 A 388 
A 389 1 n GLU . 389 A 389 
A 390 1 n VAL . 390 A 390 
A 391 1 n ASP . 391 A 391 
A 392 1 n GLN . 392 A 392 
A 393 1 n THR . 393 A 393 
A 394 1 n PHE . 394 A 394 
A 395 1 n SER . 395 A 395 
A 396 1 n THR . 396 A 396 
A 397 1 n ALA . 397 A 397 
A 398 1 n ALA . 398 A 398 
A 399 1 n LEU . 399 A 399 
A 400 1 n SER . 400 A 400 
A 401 1 n ASP . 401 A 401 
A 402 1 n SER . 402 A 402 
A 403 1 n SER . 403 A 403 
A 404 1 n TYR . 404 A 404 
A 405 1 n SER . 405 A 405 
A 406 1 n THR . 406 A 406 
A 407 1 n VAL . 407 A 407 
A 408 1 n PRO . 408 A 408 
A 409 1 n TRP . 409 A 409 
A 410 1 n PHE . 410 A 410 
B 1   2 n TYR . 1   B 1   
B 2   2 n GLY . 2   B 2   
B 3   2 n GLY . 3   B 3   
B 4   2 n VAL . 4   B 4   
B 5   2 n ARG . 5   B 5   
B 6   2 n GLU . 6   B 6   
B 7   2 n GLN . 7   B 7   
B 8   2 n ASP . 8   B 8   
B 9   2 n ARG . 9   B 9   
B 10  2 n PHE . 10  B 10  
B 11  2 n LEU . 11  B 11  
B 12  2 n PRO . 12  B 12  
B 13  2 n ILE . 13  B 13  
B 14  2 n ALA . 14  B 14  
B 15  2 n ASN . 15  B 15  
B 16  2 n ILE . 16  B 16  
B 17  2 n SER . 17  B 17  
B 18  2 n ARG . 18  B 18  
B 19  2 n ILE . 19  B 19  
B 20  2 n MET . 20  B 20  
B 21  2 n LYS . 21  B 21  
B 22  2 n LYS . 22  B 22  
B 23  2 n ALA . 23  B 23  
B 24  2 n ILE . 24  B 24  
B 25  2 n PRO . 25  B 25  
B 26  2 n ALA . 26  B 26  
B 27  2 n ASN . 27  B 27  
B 28  2 n GLY . 28  B 28  
B 29  2 n LYS . 29  B 29  
B 30  2 n ILE . 30  B 30  
B 31  2 n ALA . 31  B 31  
B 32  2 n LYS . 32  B 32  
B 33  2 n ASP . 33  B 33  
B 34  2 n ALA . 34  B 34  
B 35  2 n LYS . 35  B 35  
B 36  2 n GLU . 36  B 36  
B 37  2 n THR . 37  B 37  
B 38  2 n VAL . 38  B 38  
B 39  2 n GLN . 39  B 39  
B 40  2 n GLU . 40  B 40  
B 41  2 n CYS . 41  B 41  
B 42  2 n VAL . 42  B 42  
B 43  2 n SER . 43  B 43  
B 44  2 n GLU . 44  B 44  
B 45  2 n PHE . 45  B 45  
B 46  2 n ILE . 46  B 46  
B 47  2 n SER . 47  B 47  
B 48  2 n PHE . 48  B 48  
B 49  2 n ILE . 49  B 49  
B 50  2 n THR . 50  B 50  
B 51  2 n SER . 51  B 51  
B 52  2 n GLU . 52  B 52  
B 53  2 n ALA . 53  B 53  
B 54  2 n SER . 54  B 54  
B 55  2 n ASP . 55  B 55  
B 56  2 n LYS . 56  B 56  
B 57  2 n CYS . 57  B 57  
B 58  2 n GLN . 58  B 58  
B 59  2 n ARG . 59  B 59  
B 60  2 n GLU . 60  B 60  
B 61  2 n LYS . 61  B 61  
B 62  2 n ARG . 62  B 62  
B 63  2 n LYS . 63  B 63  
B 64  2 n THR . 64  B 64  
B 65  2 n ILE . 65  B 65  
B 66  2 n ASN . 66  B 66  
B 67  2 n GLY . 67  B 67  
B 68  2 n ASP . 68  B 68  
B 69  2 n ASP . 69  B 69  
B 70  2 n LEU . 70  B 70  
B 71  2 n LEU . 71  B 71  
B 72  2 n TRP . 72  B 72  
B 73  2 n ALA . 73  B 73  
B 74  2 n MET . 74  B 74  
B 75  2 n ALA . 75  B 75  
B 76  2 n THR . 76  B 76  
B 77  2 n LEU . 77  B 77  
B 78  2 n GLY . 78  B 78  
B 79  2 n PHE . 79  B 79  
B 80  2 n GLU . 80  B 80  
B 81  2 n GLU . 81  B 81  
B 82  2 n TYR . 82  B 82  
B 83  2 n ILE . 83  B 83  
B 84  2 n GLU . 84  B 84  
B 85  2 n PRO . 85  B 85  
B 86  2 n LEU . 86  B 86  
B 87  2 n LYS . 87  B 87  
B 88  2 n VAL . 88  B 88  
B 89  2 n TYR . 89  B 89  
B 90  2 n LEU . 90  B 90  
B 91  2 n GLN . 91  B 91  
B 92  2 n LYS . 92  B 92  
B 93  2 n TYR . 93  B 93  
B 94  2 n ARG . 94  B 94  
B 95  2 n GLU . 95  B 95  
C 1   3 n PHE . 1   C 1   
C 2   3 n TRP . 2   C 2   
C 3   3 n ALA . 3   C 3   
C 4   3 n GLU . 4   C 4   
C 5   3 n GLN . 5   C 5   
C 6   3 n TYR . 6   C 6   
C 7   3 n ARG . 7   C 7   
C 8   3 n GLU . 8   C 8   
C 9   3 n ILE . 9   C 9   
C 10  3 n GLU . 10  C 10  
C 11  3 n ALA . 11  C 11  
C 12  3 n THR . 12  C 12  
C 13  3 n THR . 13  C 13  
C 14  3 n ASP . 14  C 14  
C 15  3 n PHE . 15  C 15  
C 16  3 n LYS . 16  C 16  
C 17  3 n ASN . 17  C 17  
C 18  3 n HIS . 18  C 18  
C 19  3 n ASN . 19  C 19  
C 20  3 n LEU . 20  C 20  
C 21  3 n PRO . 21  C 21  
C 22  3 n LEU . 22  C 22  
C 23  3 n ALA . 23  C 23  
C 24  3 n ARG . 24  C 24  
C 25  3 n ILE . 25  C 25  
C 26  3 n LYS . 26  C 26  
C 27  3 n LYS . 27  C 27  
C 28  3 n ILE . 28  C 28  
C 29  3 n MET . 29  C 29  
C 30  3 n LYS . 30  C 30  
C 31  3 n ALA . 31  C 31  
C 32  3 n ASP . 32  C 32  
C 33  3 n GLU . 33  C 33  
C 34  3 n ASP . 34  C 34  
C 35  3 n VAL . 35  C 35  
C 36  3 n ARG . 36  C 36  
C 37  3 n MET . 37  C 37  
C 38  3 n ILE . 38  C 38  
C 39  3 n ALA . 39  C 39  
C 40  3 n ALA . 40  C 40  
C 41  3 n GLU . 41  C 41  
C 42  3 n ALA . 42  C 42  
C 43  3 n PRO . 43  C 43  
C 44  3 n VAL . 44  C 44  
C 45  3 n VAL . 45  C 45  
C 46  3 n PHE . 46  C 46  
C 47  3 n ALA . 47  C 47  
C 48  3 n ARG . 48  C 48  
C 49  3 n ALA . 49  C 49  
C 50  3 n CYS . 50  C 50  
C 51  3 n GLU . 51  C 51  
C 52  3 n MET . 52  C 52  
C 53  3 n PHE . 53  C 53  
C 54  3 n ILE . 54  C 54  
C 55  3 n LEU . 55  C 55  
C 56  3 n GLU . 56  C 56  
C 57  3 n LEU . 57  C 57  
C 58  3 n THR . 58  C 58  
C 59  3 n HIS . 59  C 59  
C 60  3 n ARG . 60  C 60  
C 61  3 n GLY . 61  C 61  
C 62  3 n TRP . 62  C 62  
C 63  3 n ALA . 63  C 63  
C 64  3 n HIS . 64  C 64  
C 65  3 n ALA . 65  C 65  
C 66  3 n GLU . 66  C 66  
C 67  3 n GLU . 67  C 67  
C 68  3 n ASN . 68  C 68  
C 69  3 n LYS . 69  C 69  
C 70  3 n ARG . 70  C 70  
C 71  3 n ARG . 71  C 71  
C 72  3 n THR . 72  C 72  
C 73  3 n LEU . 73  C 73  
C 74  3 n GLN . 74  C 74  
C 75  3 n LYS . 75  C 75  
C 76  3 n SER . 76  C 76  
C 77  3 n ASP . 77  C 77  
C 78  3 n ILE . 78  C 78  
C 79  3 n ALA . 79  C 79  
C 80  3 n ALA . 80  C 80  
C 81  3 n ALA . 81  C 81  
C 82  3 n ILE . 82  C 82  
C 83  3 n ALA . 83  C 83  
C 84  3 n ARG . 84  C 84  
C 85  3 n THR . 85  C 85  
C 86  3 n GLU . 86  C 86  
C 87  3 n VAL . 87  C 87  
C 88  3 n PHE . 88  C 88  
C 89  3 n ASP . 89  C 89  
C 90  3 n PHE . 90  C 90  
C 91  3 n LEU . 91  C 91  
C 92  3 n VAL . 92  C 92  
C 93  3 n ASP . 93  C 93  
C 94  3 n ILE . 94  C 94  
C 95  3 n VAL . 95  C 95  
C 96  3 n PRO . 96  C 96  
C 97  3 n ARG . 97  C 97  
C 98  3 n ASP . 98  C 98  
C 99  3 n ASP . 99  C 99  
C 100 3 n ALA . 100 C 100 
C 101 3 n LYS . 101 C 101 
C 102 3 n ASP . 102 C 102 
C 103 3 n VAL . 103 C 103 
C 104 3 n GLU . 104 C 104 
C 105 3 n ALA . 105 C 105 
C 106 3 n ALA . 106 C 106 
C 107 3 n ALA . 107 C 107 
C 108 3 n ALA . 108 C 108 
D 1   4 n DC  . 1   D 1   
D 2   4 n DA  . 2   D 2   
D 3   4 n DC  . 3   D 3   
D 4   4 n DG  . 4   D 4   
D 5   4 n DC  . 5   D 5   
D 6   4 n DA  . 6   D 6   
D 7   4 n DC  . 7   D 7   
D 8   4 n DC  . 8   D 8   
D 9   4 n DA  . 9   D 9   
D 10  4 n DG  . 10  D 10  
D 11  4 n DA  . 11  D 11  
D 12  4 n DC  . 12  D 12  
D 13  4 n DC  . 13  D 13  
D 14  4 n DA  . 14  D 14  
D 15  4 n DC  . 15  D 15  
D 16  4 n DA  . 16  D 16  
D 17  4 n DC  . 17  D 17  
D 18  4 n DC  . 18  D 18  
D 19  4 n DA  . 19  D 19  
D 20  4 n DG  . 20  D 20  
D 21  4 n DA  . 21  D 21  
D 22  4 n DA  . 22  D 22  
D 23  4 n DA  . 23  D 23  
D 24  4 n DC  . 24  D 24  
D 25  4 n DA  . 25  D 25  
D 26  4 n DA  . 26  D 26  
D 27  4 n DA  . 27  D 27  
D 28  4 n DC  . 28  D 28  
D 29  4 n DA  . 29  D 29  
D 30  4 n DA  . 30  D 30  
D 31  4 n DA  . 31  D 31  
E 1   5 n DT  . 1   E 1   
E 2   5 n DT  . 2   E 2   
E 3   5 n DT  . 3   E 3   
E 4   5 n DG  . 4   E 4   
E 5   5 n DT  . 5   E 5   
E 6   5 n DT  . 6   E 6   
E 7   5 n DT  . 7   E 7   
E 8   5 n DG  . 8   E 8   
E 9   5 n DT  . 9   E 9   
E 10  5 n DT  . 10  E 10  
E 11  5 n DT  . 11  E 11  
E 12  5 n DC  . 12  E 12  
E 13  5 n DT  . 13  E 13  
E 14  5 n DG  . 14  E 14  
E 15  5 n DG  . 15  E 15  
E 16  5 n DT  . 16  E 16  
E 17  5 n DG  . 17  E 17  
E 18  5 n DT  . 18  E 18  
E 19  5 n DG  . 19  E 19  
E 20  5 n DG  . 20  E 20  
E 21  5 n DT  . 21  E 21  
E 22  5 n DC  . 22  E 22  
E 23  5 n DT  . 23  E 23  
E 24  5 n DG  . 24  E 24  
E 25  5 n DG  . 25  E 25  
E 26  5 n DT  . 26  E 26  
E 27  5 n DG  . 27  E 27  
E 28  5 n DC  . 28  E 28  
E 29  5 n DG  . 29  E 29  
E 30  5 n DT  . 30  E 30  
E 31  5 n DG  . 31  E 31  
#
_software.classification other
_software.date           ?
_software.description    "Structure prediction"
_software.name           AlphaFold
_software.pdbx_ordinal   1
_software.type           package
_software.version        "AlphaFold-beta-20231127 (927599d6-1efe-4fa9-85d2-a29f909d212e @ 2024-12-03 00:44:55)"
#
loop_
_struct_asym.entity_id
_struct_asym.id
1 A 
2 B 
3 C 
4 D 
5 E 
#
loop_
_atom_site.group_PDB
_atom_site.id
_atom_site.type_symbol
_atom_site.label_atom_id
_atom_site.label_alt_id
_atom_site.label_comp_id
_atom_site.label_asym_id
_atom_site.label_entity_id
_atom_site.label_seq_id
_atom_site.pdbx_PDB_ins_code
_atom_site.Cartn_x
_atom_site.Cartn_y
_atom_site.Cartn_z
_atom_site.occupancy
_atom_site.B_iso_or_equiv
_atom_site.auth_seq_id
_atom_site.auth_asym_id
_atom_site.pdbx_PDB_model_num
ATOM 1    N N     . MET A 1 1   ? 17.004  0.838   36.877  1.00 20.92 1   A 1 
ATOM 2    C CA    . MET A 1 1   ? 16.289  0.035   35.859  1.00 22.31 1   A 1 
ATOM 3    C C     . MET A 1 1   ? 14.966  -0.451  36.451  1.00 24.39 1   A 1 
ATOM 4    O O     . MET A 1 1   ? 15.015  -1.289  37.356  1.00 20.42 1   A 1 
ATOM 5    C CB    . MET A 1 1   ? 17.132  -1.163  35.413  1.00 19.56 1   A 1 
ATOM 6    C CG    . MET A 1 1   ? 18.355  -0.734  34.598  1.00 15.91 1   A 1 
ATOM 7    S SD    . MET A 1 1   ? 19.388  -2.150  34.146  1.00 13.97 1   A 1 
ATOM 8    C CE    . MET A 1 1   ? 20.462  -1.368  32.923  1.00 13.38 1   A 1 
ATOM 9    N N     . PRO A 1 2   ? 13.785  0.106   36.056  1.00 21.84 2   A 1 
ATOM 10   C CA    . PRO A 1 2   ? 12.504  -0.304  36.628  1.00 23.56 2   A 1 
ATOM 11   C C     . PRO A 1 2   ? 12.128  -1.694  36.105  1.00 24.43 2   A 1 
ATOM 12   O O     . PRO A 1 2   ? 12.095  -1.930  34.903  1.00 21.22 2   A 1 
ATOM 13   C CB    . PRO A 1 2   ? 11.516  0.795   36.217  1.00 21.38 2   A 1 
ATOM 14   C CG    . PRO A 1 2   ? 12.094  1.335   34.914  1.00 20.16 2   A 1 
ATOM 15   C CD    . PRO A 1 2   ? 13.608  1.159   35.079  1.00 21.72 2   A 1 
ATOM 16   N N     . ARG A 1 3   ? 11.849  -2.643  37.015  1.00 29.52 3   A 1 
ATOM 17   C CA    . ARG A 1 3   ? 11.422  -4.002  36.661  1.00 31.02 3   A 1 
ATOM 18   C C     . ARG A 1 3   ? 10.004  -3.960  36.090  1.00 30.04 3   A 1 
ATOM 19   O O     . ARG A 1 3   ? 9.107   -3.435  36.739  1.00 27.80 3   A 1 
ATOM 20   C CB    . ARG A 1 3   ? 11.472  -4.929  37.887  1.00 30.35 3   A 1 
ATOM 21   C CG    . ARG A 1 3   ? 12.899  -5.364  38.265  1.00 27.13 3   A 1 
ATOM 22   C CD    . ARG A 1 3   ? 12.857  -6.293  39.488  1.00 25.54 3   A 1 
ATOM 23   N NE    . ARG A 1 3   ? 14.180  -6.829  39.819  1.00 23.71 3   A 1 
ATOM 24   C CZ    . ARG A 1 3   ? 14.484  -7.616  40.853  1.00 22.33 3   A 1 
ATOM 25   N NH1   . ARG A 1 3   ? 13.587  -7.966  41.722  1.00 20.58 3   A 1 
ATOM 26   N NH2   . ARG A 1 3   ? 15.695  -8.049  41.018  1.00 18.69 3   A 1 
ATOM 27   N N     . CYS A 1 4   ? 9.786   -4.564  34.932  1.00 36.11 4   A 1 
ATOM 28   C CA    . CYS A 1 4   ? 8.451   -4.800  34.376  1.00 37.30 4   A 1 
ATOM 29   C C     . CYS A 1 4   ? 7.737   -5.901  35.184  1.00 36.61 4   A 1 
ATOM 30   O O     . CYS A 1 4   ? 7.763   -7.068  34.827  1.00 34.19 4   A 1 
ATOM 31   C CB    . CYS A 1 4   ? 8.576   -5.126  32.881  1.00 35.86 4   A 1 
ATOM 32   S SG    . CYS A 1 4   ? 6.924   -5.090  32.116  1.00 30.16 4   A 1 
ATOM 33   N N     . ASN A 1 5   ? 7.133   -5.515  36.325  1.00 29.62 5   A 1 
ATOM 34   C CA    . ASN A 1 5   ? 6.528   -6.456  37.285  1.00 33.08 5   A 1 
ATOM 35   C C     . ASN A 1 5   ? 5.164   -7.018  36.848  1.00 32.19 5   A 1 
ATOM 36   O O     . ASN A 1 5   ? 4.734   -8.012  37.421  1.00 30.26 5   A 1 
ATOM 37   C CB    . ASN A 1 5   ? 6.386   -5.751  38.649  1.00 32.03 5   A 1 
ATOM 38   C CG    . ASN A 1 5   ? 7.501   -6.033  39.639  1.00 27.96 5   A 1 
ATOM 39   O OD1   . ASN A 1 5   ? 8.419   -6.814  39.422  1.00 27.51 5   A 1 
ATOM 40   N ND2   . ASN A 1 5   ? 7.444   -5.409  40.798  1.00 27.64 5   A 1 
ATOM 41   N N     . LYS A 1 6   ? 4.447   -6.380  35.897  1.00 27.88 6   A 1 
ATOM 42   C CA    . LYS A 1 6   ? 2.998   -6.604  35.745  1.00 32.19 6   A 1 
ATOM 43   C C     . LYS A 1 6   ? 2.599   -7.978  35.172  1.00 32.09 6   A 1 
ATOM 44   O O     . LYS A 1 6   ? 1.440   -8.358  35.340  1.00 28.66 6   A 1 
ATOM 45   C CB    . LYS A 1 6   ? 2.357   -5.467  34.939  1.00 30.54 6   A 1 
ATOM 46   C CG    . LYS A 1 6   ? 1.540   -4.525  35.844  1.00 27.83 6   A 1 
ATOM 47   C CD    . LYS A 1 6   ? 0.780   -3.483  35.024  1.00 25.60 6   A 1 
ATOM 48   C CE    . LYS A 1 6   ? -0.059  -2.594  35.938  1.00 22.13 6   A 1 
ATOM 49   N NZ    . LYS A 1 6   ? -0.893  -1.615  35.192  1.00 19.36 6   A 1 
ATOM 50   N N     . CYS A 1 7   ? 3.484   -8.713  34.524  1.00 32.87 7   A 1 
ATOM 51   C CA    . CYS A 1 7   ? 3.099   -9.920  33.778  1.00 35.26 7   A 1 
ATOM 52   C C     . CYS A 1 7   ? 2.915   -11.190 34.633  1.00 33.64 7   A 1 
ATOM 53   O O     . CYS A 1 7   ? 2.703   -12.259 34.072  1.00 31.98 7   A 1 
ATOM 54   C CB    . CYS A 1 7   ? 4.094   -10.142 32.635  1.00 34.65 7   A 1 
ATOM 55   S SG    . CYS A 1 7   ? 4.075   -8.722  31.498  1.00 31.66 7   A 1 
ATOM 56   N N     . LEU A 1 8   ? 3.018   -11.095 35.974  1.00 29.81 8   A 1 
ATOM 57   C CA    . LEU A 1 8   ? 3.099   -12.295 36.827  1.00 33.10 8   A 1 
ATOM 58   C C     . LEU A 1 8   ? 1.774   -12.993 37.154  1.00 31.84 8   A 1 
ATOM 59   O O     . LEU A 1 8   ? 1.803   -14.202 37.370  1.00 29.58 8   A 1 
ATOM 60   C CB    . LEU A 1 8   ? 3.823   -11.927 38.143  1.00 31.49 8   A 1 
ATOM 61   C CG    . LEU A 1 8   ? 5.354   -12.057 38.074  1.00 28.73 8   A 1 
ATOM 62   C CD1   . LEU A 1 8   ? 5.984   -11.362 39.277  1.00 30.15 8   A 1 
ATOM 63   C CD2   . LEU A 1 8   ? 5.796   -13.516 38.078  1.00 32.00 8   A 1 
ATOM 64   N N     . SER A 1 9   ? 0.652   -12.255 37.314  1.00 25.94 9   A 1 
ATOM 65   C CA    . SER A 1 9   ? -0.331  -12.714 38.314  1.00 30.42 9   A 1 
ATOM 66   C C     . SER A 1 9   ? -1.306  -13.823 37.905  1.00 29.87 9   A 1 
ATOM 67   O O     . SER A 1 9   ? -1.624  -14.656 38.742  1.00 28.18 9   A 1 
ATOM 68   C CB    . SER A 1 9   ? -1.128  -11.543 38.876  1.00 29.05 9   A 1 
ATOM 69   O OG    . SER A 1 9   ? -1.877  -10.906 37.870  1.00 27.43 9   A 1 
ATOM 70   N N     . GLU A 1 10  ? -1.890  -13.776 36.715  1.00 30.82 10  A 1 
ATOM 71   C CA    . GLU A 1 10  ? -3.090  -14.591 36.465  1.00 34.98 10  A 1 
ATOM 72   C C     . GLU A 1 10  ? -2.760  -16.069 36.195  1.00 33.58 10  A 1 
ATOM 73   O O     . GLU A 1 10  ? -2.110  -16.416 35.213  1.00 31.08 10  A 1 
ATOM 74   C CB    . GLU A 1 10  ? -3.993  -13.977 35.395  1.00 32.98 10  A 1 
ATOM 75   C CG    . GLU A 1 10  ? -4.730  -12.736 35.928  1.00 30.57 10  A 1 
ATOM 76   C CD    . GLU A 1 10  ? -5.702  -12.133 34.902  1.00 29.19 10  A 1 
ATOM 77   O OE1   . GLU A 1 10  ? -6.615  -11.408 35.340  1.00 28.21 10  A 1 
ATOM 78   O OE2   . GLU A 1 10  ? -5.487  -12.358 33.675  1.00 29.96 10  A 1 
ATOM 79   N N     . ASN A 1 11  ? -3.255  -16.915 37.102  1.00 28.06 11  A 1 
ATOM 80   C CA    . ASN A 1 11  ? -2.931  -18.333 37.280  1.00 32.01 11  A 1 
ATOM 81   C C     . ASN A 1 11  ? -3.682  -19.315 36.357  1.00 30.32 11  A 1 
ATOM 82   O O     . ASN A 1 11  ? -3.460  -20.517 36.490  1.00 28.26 11  A 1 
ATOM 83   C CB    . ASN A 1 11  ? -3.257  -18.678 38.749  1.00 30.56 11  A 1 
ATOM 84   C CG    . ASN A 1 11  ? -2.065  -19.035 39.611  1.00 26.97 11  A 1 
ATOM 85   O OD1   . ASN A 1 11  ? -0.914  -19.089 39.221  1.00 28.48 11  A 1 
ATOM 86   N ND2   . ASN A 1 11  ? -2.315  -19.303 40.871  1.00 29.17 11  A 1 
ATOM 87   N N     . ASP A 1 12  ? -4.640  -18.854 35.533  1.00 33.58 12  A 1 
ATOM 88   C CA    . ASP A 1 12  ? -5.662  -19.751 35.002  1.00 37.83 12  A 1 
ATOM 89   C C     . ASP A 1 12  ? -5.109  -20.864 34.082  1.00 35.73 12  A 1 
ATOM 90   O O     . ASP A 1 12  ? -4.374  -20.616 33.124  1.00 33.37 12  A 1 
ATOM 91   C CB    . ASP A 1 12  ? -6.804  -18.971 34.339  1.00 34.93 12  A 1 
ATOM 92   C CG    . ASP A 1 12  ? -7.914  -18.548 35.309  1.00 30.29 12  A 1 
ATOM 93   O OD1   . ASP A 1 12  ? -8.035  -19.188 36.369  1.00 29.81 12  A 1 
ATOM 94   O OD2   . ASP A 1 12  ? -8.649  -17.614 34.927  1.00 29.81 12  A 1 
ATOM 95   N N     . SER A 1 13  ? -5.544  -22.087 34.384  1.00 24.66 13  A 1 
ATOM 96   C CA    . SER A 1 13  ? -5.060  -23.383 33.890  1.00 29.07 13  A 1 
ATOM 97   C C     . SER A 1 13  ? -5.530  -23.777 32.479  1.00 28.05 13  A 1 
ATOM 98   O O     . SER A 1 13  ? -5.725  -24.964 32.211  1.00 25.92 13  A 1 
ATOM 99   C CB    . SER A 1 13  ? -5.478  -24.450 34.902  1.00 27.76 13  A 1 
ATOM 100  O OG    . SER A 1 13  ? -6.886  -24.559 34.928  1.00 25.72 13  A 1 
ATOM 101  N N     . ALA A 1 14  ? -5.829  -22.800 31.595  1.00 27.84 14  A 1 
ATOM 102  C CA    . ALA A 1 14  ? -6.437  -23.098 30.299  1.00 30.48 14  A 1 
ATOM 103  C C     . ALA A 1 14  ? -5.486  -23.888 29.366  1.00 29.72 14  A 1 
ATOM 104  O O     . ALA A 1 14  ? -4.265  -23.806 29.473  1.00 27.78 14  A 1 
ATOM 105  C CB    . ALA A 1 14  ? -6.952  -21.798 29.670  1.00 28.66 14  A 1 
ATOM 106  N N     . SER A 1 15  ? -6.082  -24.653 28.448  1.00 25.82 15  A 1 
ATOM 107  C CA    . SER A 1 15  ? -5.463  -25.706 27.631  1.00 28.99 15  A 1 
ATOM 108  C C     . SER A 1 15  ? -4.277  -25.263 26.752  1.00 28.20 15  A 1 
ATOM 109  O O     . SER A 1 15  ? -4.145  -24.094 26.396  1.00 27.09 15  A 1 
ATOM 110  C CB    . SER A 1 15  ? -6.543  -26.339 26.741  1.00 28.25 15  A 1 
ATOM 111  O OG    . SER A 1 15  ? -7.189  -25.345 25.970  1.00 26.10 15  A 1 
ATOM 112  N N     . GLU A 1 16  ? -3.470  -26.245 26.340  1.00 27.13 16  A 1 
ATOM 113  C CA    . GLU A 1 16  ? -2.199  -26.130 25.612  1.00 29.96 16  A 1 
ATOM 114  C C     . GLU A 1 16  ? -2.212  -25.164 24.407  1.00 28.61 16  A 1 
ATOM 115  O O     . GLU A 1 16  ? -1.297  -24.365 24.255  1.00 26.75 16  A 1 
ATOM 116  C CB    . GLU A 1 16  ? -1.766  -27.531 25.131  1.00 29.02 16  A 1 
ATOM 117  C CG    . GLU A 1 16  ? -1.379  -28.477 26.287  1.00 26.71 16  A 1 
ATOM 118  C CD    . GLU A 1 16  ? -0.915  -29.867 25.800  1.00 25.35 16  A 1 
ATOM 119  O OE1   . GLU A 1 16  ? 0.036   -30.399 26.404  1.00 24.97 16  A 1 
ATOM 120  O OE2   . GLU A 1 16  ? -1.516  -30.377 24.829  1.00 27.54 16  A 1 
ATOM 121  N N     . ASP A 1 17  ? -3.285  -25.191 23.617  1.00 28.31 17  A 1 
ATOM 122  C CA    . ASP A 1 17  ? -3.379  -24.359 22.408  1.00 32.14 17  A 1 
ATOM 123  C C     . ASP A 1 17  ? -3.370  -22.846 22.686  1.00 30.80 17  A 1 
ATOM 124  O O     . ASP A 1 17  ? -2.827  -22.057 21.905  1.00 29.32 17  A 1 
ATOM 125  C CB    . ASP A 1 17  ? -4.655  -24.721 21.634  1.00 31.25 17  A 1 
ATOM 126  C CG    . ASP A 1 17  ? -4.538  -26.003 20.801  1.00 27.45 17  A 1 
ATOM 127  O OD1   . ASP A 1 17  ? -3.407  -26.307 20.360  1.00 27.68 17  A 1 
ATOM 128  O OD2   . ASP A 1 17  ? -5.587  -26.629 20.579  1.00 27.78 17  A 1 
ATOM 129  N N     . ARG A 1 18  ? -3.950  -22.405 23.818  1.00 30.91 18  A 1 
ATOM 130  C CA    . ARG A 1 18  ? -3.963  -20.981 24.176  1.00 33.55 18  A 1 
ATOM 131  C C     . ARG A 1 18  ? -2.588  -20.464 24.586  1.00 32.74 18  A 1 
ATOM 132  O O     . ARG A 1 18  ? -2.343  -19.258 24.503  1.00 30.28 18  A 1 
ATOM 133  C CB    . ARG A 1 18  ? -4.983  -20.699 25.285  1.00 32.32 18  A 1 
ATOM 134  C CG    . ARG A 1 18  ? -6.425  -20.661 24.751  1.00 29.35 18  A 1 
ATOM 135  C CD    . ARG A 1 18  ? -7.376  -20.192 25.850  1.00 28.76 18  A 1 
ATOM 136  N NE    . ARG A 1 18  ? -8.774  -20.157 25.391  1.00 26.68 18  A 1 
ATOM 137  C CZ    . ARG A 1 18  ? -9.819  -19.724 26.079  1.00 25.05 18  A 1 
ATOM 138  N NH1   . ARG A 1 18  ? -9.680  -19.242 27.287  1.00 23.17 18  A 1 
ATOM 139  N NH2   . ARG A 1 18  ? -11.008 -19.770 25.567  1.00 21.85 18  A 1 
ATOM 140  N N     . HIS A 1 19  ? -1.708  -21.336 25.023  1.00 28.40 19  A 1 
ATOM 141  C CA    . HIS A 1 19  ? -0.380  -20.936 25.482  1.00 31.35 19  A 1 
ATOM 142  C C     . HIS A 1 19  ? 0.440   -20.339 24.345  1.00 30.30 19  A 1 
ATOM 143  O O     . HIS A 1 19  ? 1.081   -19.298 24.526  1.00 28.85 19  A 1 
ATOM 144  C CB    . HIS A 1 19  ? 0.325   -22.108 26.171  1.00 30.75 19  A 1 
ATOM 145  C CG    . HIS A 1 19  ? 0.755   -21.737 27.564  1.00 28.54 19  A 1 
ATOM 146  N ND1   . HIS A 1 19  ? 1.662   -20.761 27.898  1.00 28.31 19  A 1 
ATOM 147  C CD2   . HIS A 1 19  ? 0.290   -22.263 28.737  1.00 28.11 19  A 1 
ATOM 148  C CE1   . HIS A 1 19  ? 1.738   -20.696 29.238  1.00 27.43 19  A 1 
ATOM 149  N NE2   . HIS A 1 19  ? 0.916   -21.594 29.787  1.00 27.69 19  A 1 
ATOM 150  N N     . TRP A 1 20  ? 0.351   -20.931 23.150  1.00 34.66 20  A 1 
ATOM 151  C CA    . TRP A 1 20  ? 1.125   -20.482 21.980  1.00 31.56 20  A 1 
ATOM 152  C C     . TRP A 1 20  ? 0.739   -19.071 21.538  1.00 30.13 20  A 1 
ATOM 153  O O     . TRP A 1 20  ? 1.612   -18.228 21.325  1.00 27.32 20  A 1 
ATOM 154  C CB    . TRP A 1 20  ? 0.958   -21.494 20.849  1.00 29.57 20  A 1 
ATOM 155  C CG    . TRP A 1 20  ? 2.209   -21.686 20.050  1.00 25.97 20  A 1 
ATOM 156  C CD1   . TRP A 1 20  ? 3.293   -22.382 20.483  1.00 22.97 20  A 1 
ATOM 157  C CD2   . TRP A 1 20  ? 2.547   -21.182 18.718  1.00 24.67 20  A 1 
ATOM 158  N NE1   . TRP A 1 20  ? 4.282   -22.348 19.512  1.00 21.23 20  A 1 
ATOM 159  C CE2   . TRP A 1 20  ? 3.861   -21.620 18.414  1.00 22.93 20  A 1 
ATOM 160  C CE3   . TRP A 1 20  ? 1.862   -20.411 17.759  1.00 26.92 20  A 1 
ATOM 161  C CZ2   . TRP A 1 20  ? 4.491   -21.304 17.189  1.00 27.99 20  A 1 
ATOM 162  C CZ3   . TRP A 1 20  ? 2.493   -20.095 16.528  1.00 27.54 20  A 1 
ATOM 163  C CH2   . TRP A 1 20  ? 3.788   -20.540 16.261  1.00 28.82 20  A 1 
ATOM 164  N N     . HIS A 1 21  ? -0.567  -18.763 21.479  1.00 32.70 21  A 1 
ATOM 165  C CA    . HIS A 1 21  ? -1.039  -17.418 21.161  1.00 34.65 21  A 1 
ATOM 166  C C     . HIS A 1 21  ? -0.557  -16.370 22.168  1.00 33.61 21  A 1 
ATOM 167  O O     . HIS A 1 21  ? -0.153  -15.280 21.773  1.00 31.78 21  A 1 
ATOM 168  C CB    . HIS A 1 21  ? -2.569  -17.404 21.039  1.00 33.64 21  A 1 
ATOM 169  C CG    . HIS A 1 21  ? -3.027  -17.436 19.609  1.00 30.23 21  A 1 
ATOM 170  N ND1   . HIS A 1 21  ? -2.871  -16.431 18.683  1.00 29.46 21  A 1 
ATOM 171  C CD2   . HIS A 1 21  ? -3.664  -18.465 18.967  1.00 29.22 21  A 1 
ATOM 172  C CE1   . HIS A 1 21  ? -3.387  -16.834 17.515  1.00 28.33 21  A 1 
ATOM 173  N NE2   . HIS A 1 21  ? -3.892  -18.072 17.641  1.00 27.63 21  A 1 
ATOM 174  N N     . ARG A 1 22  ? -0.573  -16.684 23.465  1.00 29.22 22  A 1 
ATOM 175  C CA    . ARG A 1 22  ? -0.151  -15.748 24.507  1.00 30.22 22  A 1 
ATOM 176  C C     . ARG A 1 22  ? 1.353   -15.467 24.432  1.00 29.31 22  A 1 
ATOM 177  O O     . ARG A 1 22  ? 1.746   -14.302 24.526  1.00 27.40 22  A 1 
ATOM 178  C CB    . ARG A 1 22  ? -0.584  -16.256 25.892  1.00 29.49 22  A 1 
ATOM 179  C CG    . ARG A 1 22  ? -1.417  -15.210 26.652  1.00 26.26 22  A 1 
ATOM 180  C CD    . ARG A 1 22  ? -1.869  -15.720 28.026  1.00 24.17 22  A 1 
ATOM 181  N NE    . ARG A 1 22  ? -2.762  -14.777 28.713  1.00 22.32 22  A 1 
ATOM 182  C CZ    . ARG A 1 22  ? -3.300  -14.933 29.926  1.00 19.67 22  A 1 
ATOM 183  N NH1   . ARG A 1 22  ? -3.064  -15.988 30.660  1.00 18.33 22  A 1 
ATOM 184  N NH2   . ARG A 1 22  ? -4.091  -14.032 30.424  1.00 16.85 22  A 1 
ATOM 185  N N     . THR A 1 23  ? 2.180   -16.473 24.188  1.00 31.20 23  A 1 
ATOM 186  C CA    . THR A 1 23  ? 3.631   -16.305 24.021  1.00 31.45 23  A 1 
ATOM 187  C C     . THR A 1 23  ? 3.964   -15.510 22.764  1.00 30.18 23  A 1 
ATOM 188  O O     . THR A 1 23  ? 4.756   -14.574 22.856  1.00 28.40 23  A 1 
ATOM 189  C CB    . THR A 1 23  ? 4.414   -17.631 24.006  1.00 29.99 23  A 1 
ATOM 190  O OG1   . THR A 1 23  ? 3.576   -18.760 23.940  1.00 28.45 23  A 1 
ATOM 191  C CG2   . THR A 1 23  ? 5.267   -17.778 25.254  1.00 30.44 23  A 1 
ATOM 192  N N     . ALA A 1 24  ? 3.323   -15.784 21.631  1.00 32.12 24  A 1 
ATOM 193  C CA    . ALA A 1 24  ? 3.525   -15.019 20.400  1.00 31.85 24  A 1 
ATOM 194  C C     . ALA A 1 24  ? 3.116   -13.542 20.545  1.00 31.23 24  A 1 
ATOM 195  O O     . ALA A 1 24  ? 3.799   -12.647 20.042  1.00 29.99 24  A 1 
ATOM 196  C CB    . ALA A 1 24  ? 2.740   -15.701 19.274  1.00 30.50 24  A 1 
ATOM 197  N N     . THR A 1 25  ? 2.042   -13.256 21.295  1.00 30.02 25  A 1 
ATOM 198  C CA    . THR A 1 25  ? 1.584   -11.882 21.557  1.00 29.34 25  A 1 
ATOM 199  C C     . THR A 1 25  ? 2.548   -11.130 22.478  1.00 28.85 25  A 1 
ATOM 200  O O     . THR A 1 25  ? 2.823   -9.949  22.249  1.00 26.96 25  A 1 
ATOM 201  C CB    . THR A 1 25  ? 0.169   -11.853 22.151  1.00 28.01 25  A 1 
ATOM 202  O OG1   . THR A 1 25  ? -0.712  -12.669 21.420  1.00 25.65 25  A 1 
ATOM 203  C CG2   . THR A 1 25  ? -0.439  -10.443 22.106  1.00 26.60 25  A 1 
ATOM 204  N N     . LEU A 1 26  ? 3.103   -11.797 23.498  1.00 28.14 26  A 1 
ATOM 205  C CA    . LEU A 1 26  ? 4.138   -11.219 24.365  1.00 28.95 26  A 1 
ATOM 206  C C     . LEU A 1 26  ? 5.407   -10.896 23.568  1.00 28.67 26  A 1 
ATOM 207  O O     . LEU A 1 26  ? 5.969   -9.811  23.736  1.00 26.59 26  A 1 
ATOM 208  C CB    . LEU A 1 26  ? 4.435   -12.182 25.523  1.00 26.61 26  A 1 
ATOM 209  C CG    . LEU A 1 26  ? 3.433   -12.065 26.683  1.00 23.13 26  A 1 
ATOM 210  C CD1   . LEU A 1 26  ? 3.533   -13.293 27.593  1.00 22.99 26  A 1 
ATOM 211  C CD2   . LEU A 1 26  ? 3.695   -10.822 27.533  1.00 24.79 26  A 1 
ATOM 212  N N     . PHE A 1 27  ? 5.790   -11.779 22.643  1.00 31.31 27  A 1 
ATOM 213  C CA    . PHE A 1 27  ? 6.942   -11.580 21.762  1.00 32.11 27  A 1 
ATOM 214  C C     . PHE A 1 27  ? 6.779   -10.349 20.876  1.00 32.33 27  A 1 
ATOM 215  O O     . PHE A 1 27  ? 7.650   -9.473  20.849  1.00 29.63 27  A 1 
ATOM 216  C CB    . PHE A 1 27  ? 7.130   -12.849 20.922  1.00 29.12 27  A 1 
ATOM 217  C CG    . PHE A 1 27  ? 8.570   -13.295 20.904  1.00 25.07 27  A 1 
ATOM 218  C CD1   . PHE A 1 27  ? 9.428   -12.850 19.891  1.00 23.29 27  A 1 
ATOM 219  C CD2   . PHE A 1 27  ? 9.044   -14.116 21.934  1.00 23.19 27  A 1 
ATOM 220  C CE1   . PHE A 1 27  ? 10.776  -13.223 19.917  1.00 21.22 27  A 1 
ATOM 221  C CE2   . PHE A 1 27  ? 10.389  -14.487 21.962  1.00 21.11 27  A 1 
ATOM 222  C CZ    . PHE A 1 27  ? 11.258  -14.042 20.959  1.00 21.42 27  A 1 
ATOM 223  N N     . MET A 1 28  ? 5.634   -10.220 20.201  1.00 34.91 28  A 1 
ATOM 224  C CA    . MET A 1 28  ? 5.319   -9.074  19.336  1.00 35.47 28  A 1 
ATOM 225  C C     . MET A 1 28  ? 5.339   -7.745  20.099  1.00 35.97 28  A 1 
ATOM 226  O O     . MET A 1 28  ? 5.858   -6.752  19.585  1.00 33.74 28  A 1 
ATOM 227  C CB    . MET A 1 28  ? 3.939   -9.286  18.694  1.00 33.05 28  A 1 
ATOM 228  C CG    . MET A 1 28  ? 3.977   -10.204 17.473  1.00 29.40 28  A 1 
ATOM 229  S SD    . MET A 1 28  ? 4.322   -9.314  15.921  1.00 27.68 28  A 1 
ATOM 230  C CE    . MET A 1 28  ? 3.900   -10.611 14.720  1.00 26.00 28  A 1 
ATOM 231  N N     . ASN A 1 29  ? 4.819   -7.699  21.323  1.00 31.83 29  A 1 
ATOM 232  C CA    . ASN A 1 29  ? 4.798   -6.474  22.123  1.00 32.42 29  A 1 
ATOM 233  C C     . ASN A 1 29  ? 6.195   -6.008  22.561  1.00 31.49 29  A 1 
ATOM 234  O O     . ASN A 1 29  ? 6.425   -4.799  22.630  1.00 29.41 29  A 1 
ATOM 235  C CB    . ASN A 1 29  ? 3.875   -6.659  23.331  1.00 30.69 29  A 1 
ATOM 236  C CG    . ASN A 1 29  ? 2.402   -6.475  22.990  1.00 26.64 29  A 1 
ATOM 237  O OD1   . ASN A 1 29  ? 2.007   -5.831  22.034  1.00 26.73 29  A 1 
ATOM 238  N ND2   . ASN A 1 29  ? 1.527   -7.004  23.807  1.00 26.48 29  A 1 
ATOM 239  N N     . CYS A 1 30  ? 7.124   -6.925  22.833  1.00 32.67 30  A 1 
ATOM 240  C CA    . CYS A 1 30  ? 8.497   -6.556  23.174  1.00 33.74 30  A 1 
ATOM 241  C C     . CYS A 1 30  ? 9.249   -5.964  21.975  1.00 32.85 30  A 1 
ATOM 242  O O     . CYS A 1 30  ? 9.991   -5.011  22.149  1.00 30.33 30  A 1 
ATOM 243  C CB    . CYS A 1 30  ? 9.239   -7.763  23.754  1.00 31.25 30  A 1 
ATOM 244  S SG    . CYS A 1 30  ? 8.694   -8.072  25.472  1.00 27.83 30  A 1 
ATOM 245  N N     . VAL A 1 31  ? 9.008   -6.490  20.766  1.00 32.82 31  A 1 
ATOM 246  C CA    . VAL A 1 31  ? 9.688   -6.010  19.545  1.00 34.83 31  A 1 
ATOM 247  C C     . VAL A 1 31  ? 9.118   -4.663  19.067  1.00 33.76 31  A 1 
ATOM 248  O O     . VAL A 1 31  ? 9.862   -3.823  18.563  1.00 31.63 31  A 1 
ATOM 249  C CB    . VAL A 1 31  ? 9.619   -7.070  18.436  1.00 32.59 31  A 1 
ATOM 250  C CG1   . VAL A 1 31  ? 10.332  -6.607  17.153  1.00 30.05 31  A 1 
ATOM 251  C CG2   . VAL A 1 31  ? 10.284  -8.381  18.866  1.00 31.53 31  A 1 
ATOM 252  N N     . SER A 1 32  ? 7.812   -4.426  19.230  1.00 33.47 32  A 1 
ATOM 253  C CA    . SER A 1 32  ? 7.153   -3.213  18.721  1.00 34.56 32  A 1 
ATOM 254  C C     . SER A 1 32  ? 7.490   -1.940  19.494  1.00 33.48 32  A 1 
ATOM 255  O O     . SER A 1 32  ? 7.521   -0.858  18.913  1.00 30.47 32  A 1 
ATOM 256  C CB    . SER A 1 32  ? 5.642   -3.393  18.682  1.00 31.99 32  A 1 
ATOM 257  O OG    . SER A 1 32  ? 5.094   -3.496  19.984  1.00 30.19 32  A 1 
ATOM 258  N N     . ASN A 1 33  ? 7.717   -2.057  20.794  1.00 31.33 33  A 1 
ATOM 259  C CA    . ASN A 1 33  ? 8.254   -0.947  21.559  1.00 33.29 33  A 1 
ATOM 260  C C     . ASN A 1 33  ? 9.713   -0.783  21.148  1.00 32.23 33  A 1 
ATOM 261  O O     . ASN A 1 33  ? 10.564  -1.534  21.605  1.00 29.76 33  A 1 
ATOM 262  C CB    . ASN A 1 33  ? 8.058   -1.184  23.061  1.00 31.23 33  A 1 
ATOM 263  C CG    . ASN A 1 33  ? 6.655   -0.871  23.527  1.00 26.72 33  A 1 
ATOM 264  O OD1   . ASN A 1 33  ? 5.905   -0.104  22.934  1.00 26.82 33  A 1 
ATOM 265  N ND2   . ASN A 1 33  ? 6.244   -1.430  24.646  1.00 26.95 33  A 1 
ATOM 266  N N     . GLY A 1 34  ? 9.980   0.202   20.307  1.00 33.30 34  A 1 
ATOM 267  C CA    . GLY A 1 34  ? 11.320  0.596   19.880  1.00 34.01 34  A 1 
ATOM 268  C C     . GLY A 1 34  ? 12.207  1.137   21.011  1.00 33.73 34  A 1 
ATOM 269  O O     . GLY A 1 34  ? 12.945  2.096   20.813  1.00 31.69 34  A 1 
ATOM 270  N N     . THR A 1 35  ? 12.102  0.568   22.207  1.00 32.39 35  A 1 
ATOM 271  C CA    . THR A 1 35  ? 13.110  0.691   23.235  1.00 33.70 35  A 1 
ATOM 272  C C     . THR A 1 35  ? 14.407  0.204   22.612  1.00 32.94 35  A 1 
ATOM 273  O O     . THR A 1 35  ? 14.521  -0.968  22.263  1.00 30.23 35  A 1 
ATOM 274  C CB    . THR A 1 35  ? 12.786  -0.120  24.493  1.00 30.99 35  A 1 
ATOM 275  O OG1   . THR A 1 35  ? 12.130  -1.330  24.177  1.00 28.45 35  A 1 
ATOM 276  C CG2   . THR A 1 35  ? 11.860  0.672   25.418  1.00 29.44 35  A 1 
ATOM 277  N N     . VAL A 1 36  ? 15.340  1.135   22.476  1.00 30.77 36  A 1 
ATOM 278  C CA    . VAL A 1 36  ? 16.735  0.850   22.163  1.00 33.39 36  A 1 
ATOM 279  C C     . VAL A 1 36  ? 17.150  -0.280  23.099  1.00 32.72 36  A 1 
ATOM 280  O O     . VAL A 1 36  ? 17.125  -0.094  24.315  1.00 31.44 36  A 1 
ATOM 281  C CB    . VAL A 1 36  ? 17.605  2.101   22.392  1.00 31.27 36  A 1 
ATOM 282  C CG1   . VAL A 1 36  ? 19.070  1.839   22.050  1.00 28.82 36  A 1 
ATOM 283  C CG2   . VAL A 1 36  ? 17.110  3.273   21.520  1.00 30.86 36  A 1 
ATOM 284  N N     . TYR A 1 37  ? 17.424  -1.448  22.535  1.00 30.35 37  A 1 
ATOM 285  C CA    . TYR A 1 37  ? 18.022  -2.526  23.303  1.00 31.84 37  A 1 
ATOM 286  C C     . TYR A 1 37  ? 19.350  -1.986  23.826  1.00 30.81 37  A 1 
ATOM 287  O O     . TYR A 1 37  ? 20.292  -1.819  23.052  1.00 29.74 37  A 1 
ATOM 288  C CB    . TYR A 1 37  ? 18.190  -3.785  22.442  1.00 30.96 37  A 1 
ATOM 289  C CG    . TYR A 1 37  ? 16.977  -4.712  22.416  1.00 30.51 37  A 1 
ATOM 290  C CD1   . TYR A 1 37  ? 16.928  -5.816  23.296  1.00 30.59 37  A 1 
ATOM 291  C CD2   . TYR A 1 37  ? 15.919  -4.490  21.529  1.00 31.29 37  A 1 
ATOM 292  C CE1   . TYR A 1 37  ? 15.827  -6.687  23.285  1.00 28.75 37  A 1 
ATOM 293  C CE2   . TYR A 1 37  ? 14.809  -5.359  21.513  1.00 27.65 37  A 1 
ATOM 294  C CZ    . TYR A 1 37  ? 14.771  -6.463  22.385  1.00 26.97 37  A 1 
ATOM 295  O OH    . TYR A 1 37  ? 13.694  -7.321  22.362  1.00 25.67 37  A 1 
ATOM 296  N N     . GLU A 1 38  ? 19.393  -1.617  25.100  1.00 30.75 38  A 1 
ATOM 297  C CA    . GLU A 1 38  ? 20.657  -1.396  25.781  1.00 33.80 38  A 1 
ATOM 298  C C     . GLU A 1 38  ? 21.422  -2.709  25.676  1.00 33.08 38  A 1 
ATOM 299  O O     . GLU A 1 38  ? 21.092  -3.697  26.342  1.00 31.76 38  A 1 
ATOM 300  C CB    . GLU A 1 38  ? 20.473  -0.966  27.244  1.00 32.78 38  A 1 
ATOM 301  C CG    . GLU A 1 38  ? 20.110  0.520   27.412  1.00 29.43 38  A 1 
ATOM 302  C CD    . GLU A 1 38  ? 20.098  0.995   28.873  1.00 26.98 38  A 1 
ATOM 303  O OE1   . GLU A 1 38  ? 20.263  2.213   29.096  1.00 25.85 38  A 1 
ATOM 304  O OE2   . GLU A 1 38  ? 19.906  0.155   29.785  1.00 26.04 38  A 1 
ATOM 305  N N     . GLU A 1 39  ? 22.400  -2.743  24.791  1.00 31.16 39  A 1 
ATOM 306  C CA    . GLU A 1 39  ? 23.360  -3.828  24.744  1.00 33.78 39  A 1 
ATOM 307  C C     . GLU A 1 39  ? 24.021  -3.889  26.111  1.00 31.84 39  A 1 
ATOM 308  O O     . GLU A 1 39  ? 24.673  -2.938  26.553  1.00 30.13 39  A 1 
ATOM 309  C CB    . GLU A 1 39  ? 24.375  -3.628  23.618  1.00 32.83 39  A 1 
ATOM 310  C CG    . GLU A 1 39  ? 23.775  -3.872  22.231  1.00 29.98 39  A 1 
ATOM 311  C CD    . GLU A 1 39  ? 24.794  -3.728  21.082  1.00 28.29 39  A 1 
ATOM 312  O OE1   . GLU A 1 39  ? 24.633  -4.462  20.078  1.00 27.24 39  A 1 
ATOM 313  O OE2   . GLU A 1 39  ? 25.702  -2.888  21.207  1.00 27.96 39  A 1 
ATOM 314  N N     . ALA A 1 40  ? 23.794  -4.976  26.823  1.00 37.46 40  A 1 
ATOM 315  C CA    . ALA A 1 40  ? 24.422  -5.170  28.108  1.00 38.14 40  A 1 
ATOM 316  C C     . ALA A 1 40  ? 25.924  -5.321  27.870  1.00 36.22 40  A 1 
ATOM 317  O O     . ALA A 1 40  ? 26.397  -6.390  27.495  1.00 34.74 40  A 1 
ATOM 318  C CB    . ALA A 1 40  ? 23.806  -6.381  28.811  1.00 35.68 40  A 1 
ATOM 319  N N     . VAL A 1 41  ? 26.671  -4.230  28.110  1.00 33.44 41  A 1 
ATOM 320  C CA    . VAL A 1 41  ? 28.129  -4.243  28.132  1.00 35.79 41  A 1 
ATOM 321  C C     . VAL A 1 41  ? 28.541  -5.055  29.350  1.00 34.20 41  A 1 
ATOM 322  O O     . VAL A 1 41  ? 28.648  -4.543  30.463  1.00 32.72 41  A 1 
ATOM 323  C CB    . VAL A 1 41  ? 28.727  -2.829  28.150  1.00 33.30 41  A 1 
ATOM 324  C CG1   . VAL A 1 41  ? 30.248  -2.898  27.969  1.00 30.71 41  A 1 
ATOM 325  C CG2   . VAL A 1 41  ? 28.162  -1.945  27.042  1.00 32.85 41  A 1 
ATOM 326  N N     . GLY A 1 42  ? 28.708  -6.351  29.143  1.00 34.00 42  A 1 
ATOM 327  C CA    . GLY A 1 42  ? 29.349  -7.189  30.142  1.00 35.15 42  A 1 
ATOM 328  C C     . GLY A 1 42  ? 30.766  -6.679  30.411  1.00 34.98 42  A 1 
ATOM 329  O O     . GLY A 1 42  ? 31.425  -6.175  29.513  1.00 33.43 42  A 1 
ATOM 330  N N     . ARG A 1 43  ? 31.265  -6.827  31.661  1.00 32.54 43  A 1 
ATOM 331  C CA    . ARG A 1 43  ? 32.608  -6.368  32.074  1.00 36.54 43  A 1 
ATOM 332  C C     . ARG A 1 43  ? 33.753  -6.816  31.160  1.00 35.59 43  A 1 
ATOM 333  O O     . ARG A 1 43  ? 34.749  -6.121  31.075  1.00 32.97 43  A 1 
ATOM 334  C CB    . ARG A 1 43  ? 32.914  -6.856  33.493  1.00 34.44 43  A 1 
ATOM 335  C CG    . ARG A 1 43  ? 32.529  -5.854  34.576  1.00 31.27 43  A 1 
ATOM 336  C CD    . ARG A 1 43  ? 33.014  -6.380  35.930  1.00 28.85 43  A 1 
ATOM 337  N NE    . ARG A 1 43  ? 32.793  -5.411  37.010  1.00 27.04 43  A 1 
ATOM 338  C CZ    . ARG A 1 43  ? 33.125  -5.573  38.285  1.00 24.04 43  A 1 
ATOM 339  N NH1   . ARG A 1 43  ? 33.679  -6.681  38.701  1.00 23.39 43  A 1 
ATOM 340  N NH2   . ARG A 1 43  ? 32.904  -4.640  39.149  1.00 23.60 43  A 1 
ATOM 341  N N     . GLU A 1 44  ? 33.596  -7.963  30.511  1.00 41.14 44  A 1 
ATOM 342  C CA    . GLU A 1 44  ? 34.630  -8.556  29.648  1.00 43.75 44  A 1 
ATOM 343  C C     . GLU A 1 44  ? 34.571  -8.073  28.184  1.00 43.49 44  A 1 
ATOM 344  O O     . GLU A 1 44  ? 35.181  -8.676  27.314  1.00 40.93 44  A 1 
ATOM 345  C CB    . GLU A 1 44  ? 34.584  -10.085 29.758  1.00 40.63 44  A 1 
ATOM 346  C CG    . GLU A 1 44  ? 34.954  -10.562 31.171  1.00 37.70 44  A 1 
ATOM 347  C CD    . GLU A 1 44  ? 35.026  -12.093 31.289  1.00 34.60 44  A 1 
ATOM 348  O OE1   . GLU A 1 44  ? 35.600  -12.538 32.311  1.00 32.28 44  A 1 
ATOM 349  O OE2   . GLU A 1 44  ? 34.476  -12.779 30.402  1.00 32.32 44  A 1 
ATOM 350  N N     . GLY A 1 45  ? 33.847  -6.995  27.896  1.00 38.12 45  A 1 
ATOM 351  C CA    . GLY A 1 45  ? 33.805  -6.424  26.542  1.00 38.88 45  A 1 
ATOM 352  C C     . GLY A 1 45  ? 33.040  -7.253  25.506  1.00 38.55 45  A 1 
ATOM 353  O O     . GLY A 1 45  ? 32.999  -6.891  24.334  1.00 37.07 45  A 1 
ATOM 354  N N     . CYS A 1 46  ? 32.409  -8.360  25.928  1.00 50.02 46  A 1 
ATOM 355  C CA    . CYS A 1 46  ? 31.596  -9.192  25.061  1.00 50.73 46  A 1 
ATOM 356  C C     . CYS A 1 46  ? 30.219  -8.551  24.855  1.00 51.25 46  A 1 
ATOM 357  O O     . CYS A 1 46  ? 29.363  -8.615  25.735  1.00 48.02 46  A 1 
ATOM 358  C CB    . CYS A 1 46  ? 31.484  -10.594 25.662  1.00 46.34 46  A 1 
ATOM 359  S SG    . CYS A 1 46  ? 33.101  -11.440 25.652  1.00 41.11 46  A 1 
ATOM 360  N N     . TRP A 1 47  ? 29.986  -7.938  23.678  1.00 59.75 47  A 1 
ATOM 361  C CA    . TRP A 1 47  ? 28.684  -7.447  23.250  1.00 58.49 47  A 1 
ATOM 362  C C     . TRP A 1 47  ? 27.800  -8.639  22.859  1.00 58.93 47  A 1 
ATOM 363  O O     . TRP A 1 47  ? 27.698  -9.027  21.694  1.00 55.28 47  A 1 
ATOM 364  C CB    . TRP A 1 47  ? 28.836  -6.435  22.118  1.00 53.55 47  A 1 
ATOM 365  C CG    . TRP A 1 47  ? 29.536  -5.170  22.508  1.00 49.06 47  A 1 
ATOM 366  C CD1   . TRP A 1 47  ? 30.876  -5.003  22.560  1.00 43.75 47  A 1 
ATOM 367  C CD2   . TRP A 1 47  ? 28.944  -3.888  22.900  1.00 47.47 47  A 1 
ATOM 368  N NE1   . TRP A 1 47  ? 31.164  -3.700  22.957  1.00 38.62 47  A 1 
ATOM 369  C CE2   . TRP A 1 47  ? 30.006  -2.995  23.167  1.00 43.47 47  A 1 
ATOM 370  C CE3   . TRP A 1 47  ? 27.624  -3.421  23.036  1.00 43.20 47  A 1 
ATOM 371  C CZ2   . TRP A 1 47  ? 29.758  -1.642  23.542  1.00 42.99 47  A 1 
ATOM 372  C CZ3   . TRP A 1 47  ? 27.376  -2.082  23.412  1.00 42.38 47  A 1 
ATOM 373  C CH2   . TRP A 1 47  ? 28.430  -1.209  23.661  1.00 43.76 47  A 1 
ATOM 374  N N     . ALA A 1 48  ? 27.181  -9.266  23.859  1.00 63.70 48  A 1 
ATOM 375  C CA    . ALA A 1 48  ? 26.220  -10.329 23.612  1.00 65.02 48  A 1 
ATOM 376  C C     . ALA A 1 48  ? 24.817  -9.721  23.539  1.00 67.68 48  A 1 
ATOM 377  O O     . ALA A 1 48  ? 24.330  -9.147  24.512  1.00 63.66 48  A 1 
ATOM 378  C CB    . ALA A 1 48  ? 26.356  -11.394 24.706  1.00 58.59 48  A 1 
ATOM 379  N N     . ARG A 1 49  ? 24.135  -9.898  22.399  1.00 70.49 49  A 1 
ATOM 380  C CA    . ARG A 1 49  ? 22.733  -9.502  22.253  1.00 73.39 49  A 1 
ATOM 381  C C     . ARG A 1 49  ? 21.892  -10.209 23.314  1.00 76.06 49  A 1 
ATOM 382  O O     . ARG A 1 49  ? 21.997  -11.419 23.484  1.00 73.20 49  A 1 
ATOM 383  C CB    . ARG A 1 49  ? 22.244  -9.801  20.834  1.00 68.67 49  A 1 
ATOM 384  C CG    . ARG A 1 49  ? 20.836  -9.234  20.606  1.00 62.27 49  A 1 
ATOM 385  C CD    . ARG A 1 49  ? 20.359  -9.478  19.172  1.00 63.76 49  A 1 
ATOM 386  N NE    . ARG A 1 49  ? 19.032  -8.890  18.956  1.00 58.89 49  A 1 
ATOM 387  C CZ    . ARG A 1 49  ? 18.502  -8.575  17.786  1.00 52.24 49  A 1 
ATOM 388  N NH1   . ARG A 1 49  ? 19.071  -8.894  16.674  1.00 50.03 49  A 1 
ATOM 389  N NH2   . ARG A 1 49  ? 17.391  -7.914  17.724  1.00 51.10 49  A 1 
ATOM 390  N N     . LEU A 1 50  ? 21.042  -9.449  24.013  1.00 71.25 50  A 1 
ATOM 391  C CA    . LEU A 1 50  ? 20.140  -10.017 25.000  1.00 73.56 50  A 1 
ATOM 392  C C     . LEU A 1 50  ? 19.089  -10.903 24.335  1.00 76.62 50  A 1 
ATOM 393  O O     . LEU A 1 50  ? 18.734  -10.737 23.168  1.00 73.65 50  A 1 
ATOM 394  C CB    . LEU A 1 50  ? 19.512  -8.904  25.855  1.00 68.16 50  A 1 
ATOM 395  C CG    . LEU A 1 50  ? 20.498  -8.192  26.799  1.00 63.47 50  A 1 
ATOM 396  C CD1   . LEU A 1 50  ? 19.801  -7.028  27.498  1.00 58.86 50  A 1 
ATOM 397  C CD2   . LEU A 1 50  ? 21.054  -9.139  27.865  1.00 61.01 50  A 1 
ATOM 398  N N     . CYS A 1 51  ? 18.574  -11.870 25.094  1.00 78.76 51  A 1 
ATOM 399  C CA    . CYS A 1 51  ? 17.483  -12.729 24.659  1.00 77.71 51  A 1 
ATOM 400  C C     . CYS A 1 51  ? 16.225  -11.904 24.409  1.00 77.26 51  A 1 
ATOM 401  O O     . CYS A 1 51  ? 15.738  -11.240 25.321  1.00 72.82 51  A 1 
ATOM 402  C CB    . CYS A 1 51  ? 17.259  -13.788 25.740  1.00 77.56 51  A 1 
ATOM 403  S SG    . CYS A 1 51  ? 15.792  -14.803 25.404  1.00 76.49 51  A 1 
ATOM 404  N N     . ASP A 1 52  ? 15.646  -12.025 23.226  1.00 82.30 52  A 1 
ATOM 405  C CA    . ASP A 1 52  ? 14.402  -11.340 22.856  1.00 80.37 52  A 1 
ATOM 406  C C     . ASP A 1 52  ? 13.195  -11.818 23.688  1.00 80.28 52  A 1 
ATOM 407  O O     . ASP A 1 52  ? 12.213  -11.097 23.828  1.00 76.29 52  A 1 
ATOM 408  C CB    . ASP A 1 52  ? 14.146  -11.536 21.352  1.00 77.52 52  A 1 
ATOM 409  C CG    . ASP A 1 52  ? 15.237  -10.950 20.431  1.00 75.32 52  A 1 
ATOM 410  O OD1   . ASP A 1 52  ? 15.751  -9.854  20.711  1.00 70.62 52  A 1 
ATOM 411  O OD2   . ASP A 1 52  ? 15.552  -11.606 19.412  1.00 72.44 52  A 1 
ATOM 412  N N     . GLY A 1 53  ? 13.259  -13.015 24.275  1.00 78.93 53  A 1 
ATOM 413  C CA    . GLY A 1 53  ? 12.205  -13.569 25.119  1.00 75.38 53  A 1 
ATOM 414  C C     . GLY A 1 53  ? 12.189  -13.037 26.550  1.00 74.59 53  A 1 
ATOM 415  O O     . GLY A 1 53  ? 11.139  -12.670 27.066  1.00 70.25 53  A 1 
ATOM 416  N N     . CYS A 1 54  ? 13.347  -12.998 27.224  1.00 80.00 54  A 1 
ATOM 417  C CA    . CYS A 1 54  ? 13.430  -12.576 28.627  1.00 80.40 54  A 1 
ATOM 418  C C     . CYS A 1 54  ? 14.093  -11.206 28.834  1.00 80.72 54  A 1 
ATOM 419  O O     . CYS A 1 54  ? 14.027  -10.674 29.945  1.00 75.12 54  A 1 
ATOM 420  C CB    . CYS A 1 54  ? 14.111  -13.662 29.458  1.00 77.65 54  A 1 
ATOM 421  S SG    . CYS A 1 54  ? 15.881  -13.827 29.043  1.00 81.03 54  A 1 
ATOM 422  N N     . CYS A 1 55  ? 14.758  -10.651 27.835  1.00 74.15 55  A 1 
ATOM 423  C CA    . CYS A 1 55  ? 15.451  -9.357  27.854  1.00 72.17 55  A 1 
ATOM 424  C C     . CYS A 1 55  ? 16.456  -9.183  29.011  1.00 73.17 55  A 1 
ATOM 425  O O     . CYS A 1 55  ? 16.757  -8.063  29.409  1.00 68.23 55  A 1 
ATOM 426  C CB    . CYS A 1 55  ? 14.420  -8.217  27.758  1.00 68.73 55  A 1 
ATOM 427  S SG    . CYS A 1 55  ? 13.369  -8.412  26.273  1.00 62.88 55  A 1 
ATOM 428  N N     . THR A 1 56  ? 16.952  -10.274 29.565  1.00 74.20 56  A 1 
ATOM 429  C CA    . THR A 1 56  ? 17.820  -10.241 30.755  1.00 75.17 56  A 1 
ATOM 430  C C     . THR A 1 56  ? 19.090  -11.076 30.617  1.00 77.56 56  A 1 
ATOM 431  O O     . THR A 1 56  ? 20.114  -10.736 31.205  1.00 71.76 56  A 1 
ATOM 432  C CB    . THR A 1 56  ? 17.069  -10.715 32.009  1.00 70.51 56  A 1 
ATOM 433  O OG1   . THR A 1 56  ? 16.447  -11.961 31.794  1.00 65.78 56  A 1 
ATOM 434  C CG2   . THR A 1 56  ? 15.996  -9.734  32.464  1.00 66.40 56  A 1 
ATOM 435  N N     . VAL A 1 57  ? 19.028  -12.161 29.851  1.00 77.22 57  A 1 
ATOM 436  C CA    . VAL A 1 57  ? 20.131  -13.114 29.687  1.00 78.04 57  A 1 
ATOM 437  C C     . VAL A 1 57  ? 20.690  -13.009 28.267  1.00 80.35 57  A 1 
ATOM 438  O O     . VAL A 1 57  ? 19.902  -12.849 27.335  1.00 76.35 57  A 1 
ATOM 439  C CB    . VAL A 1 57  ? 19.668  -14.544 30.018  1.00 73.04 57  A 1 
ATOM 440  C CG1   . VAL A 1 57  ? 20.822  -15.548 29.989  1.00 66.12 57  A 1 
ATOM 441  C CG2   . VAL A 1 57  ? 19.035  -14.625 31.406  1.00 70.16 57  A 1 
ATOM 442  N N     . PRO A 1 58  ? 22.021  -13.121 28.057  1.00 72.97 58  A 1 
ATOM 443  C CA    . PRO A 1 58  ? 22.591  -13.192 26.716  1.00 73.91 58  A 1 
ATOM 444  C C     . PRO A 1 58  ? 21.993  -14.331 25.886  1.00 75.74 58  A 1 
ATOM 445  O O     . PRO A 1 58  ? 21.784  -15.440 26.386  1.00 75.59 58  A 1 
ATOM 446  C CB    . PRO A 1 58  ? 24.095  -13.376 26.918  1.00 72.43 58  A 1 
ATOM 447  C CG    . PRO A 1 58  ? 24.348  -12.754 28.289  1.00 68.85 58  A 1 
ATOM 448  C CD    . PRO A 1 58  ? 23.072  -13.100 29.052  1.00 75.70 58  A 1 
ATOM 449  N N     . SER A 1 59  ? 21.730  -14.049 24.600  1.00 75.55 59  A 1 
ATOM 450  C CA    . SER A 1 59  ? 21.262  -15.054 23.653  1.00 75.17 59  A 1 
ATOM 451  C C     . SER A 1 59  ? 22.356  -16.073 23.329  1.00 74.62 59  A 1 
ATOM 452  O O     . SER A 1 59  ? 23.529  -15.730 23.245  1.00 72.73 59  A 1 
ATOM 453  C CB    . SER A 1 59  ? 20.707  -14.395 22.389  1.00 73.79 59  A 1 
ATOM 454  O OG    . SER A 1 59  ? 21.677  -13.577 21.776  1.00 66.81 59  A 1 
ATOM 455  N N     . VAL A 1 60  ? 21.950  -17.323 23.120  1.00 79.11 60  A 1 
ATOM 456  C CA    . VAL A 1 60  ? 22.860  -18.416 22.734  1.00 79.63 60  A 1 
ATOM 457  C C     . VAL A 1 60  ? 22.487  -19.058 21.396  1.00 81.06 60  A 1 
ATOM 458  O O     . VAL A 1 60  ? 23.331  -19.667 20.749  1.00 77.45 60  A 1 
ATOM 459  C CB    . VAL A 1 60  ? 22.986  -19.488 23.821  1.00 78.06 60  A 1 
ATOM 460  C CG1   . VAL A 1 60  ? 23.589  -18.895 25.110  1.00 68.34 60  A 1 
ATOM 461  C CG2   . VAL A 1 60  ? 21.642  -20.145 24.168  1.00 73.16 60  A 1 
ATOM 462  N N     . VAL A 1 61  ? 21.228  -18.913 20.983  1.00 80.92 61  A 1 
ATOM 463  C CA    . VAL A 1 61  ? 20.731  -19.400 19.693  1.00 81.21 61  A 1 
ATOM 464  C C     . VAL A 1 61  ? 19.950  -18.311 18.971  1.00 81.73 61  A 1 
ATOM 465  O O     . VAL A 1 61  ? 19.353  -17.437 19.602  1.00 79.96 61  A 1 
ATOM 466  C CB    . VAL A 1 61  ? 19.877  -20.675 19.824  1.00 79.48 61  A 1 
ATOM 467  C CG1   . VAL A 1 61  ? 20.688  -21.840 20.397  1.00 67.06 61  A 1 
ATOM 468  C CG2   . VAL A 1 61  ? 18.623  -20.488 20.685  1.00 71.42 61  A 1 
ATOM 469  N N     . TYR A 1 62  ? 19.938  -18.385 17.639  1.00 76.83 62  A 1 
ATOM 470  C CA    . TYR A 1 62  ? 19.049  -17.617 16.786  1.00 75.62 62  A 1 
ATOM 471  C C     . TYR A 1 62  ? 18.043  -18.560 16.129  1.00 76.86 62  A 1 
ATOM 472  O O     . TYR A 1 62  ? 18.437  -19.500 15.438  1.00 73.90 62  A 1 
ATOM 473  C CB    . TYR A 1 62  ? 19.860  -16.839 15.750  1.00 73.68 62  A 1 
ATOM 474  C CG    . TYR A 1 62  ? 19.009  -16.047 14.784  1.00 71.32 62  A 1 
ATOM 475  C CD1   . TYR A 1 62  ? 18.877  -16.453 13.445  1.00 66.49 62  A 1 
ATOM 476  C CD2   . TYR A 1 62  ? 18.326  -14.908 15.229  1.00 67.42 62  A 1 
ATOM 477  C CE1   . TYR A 1 62  ? 18.079  -15.717 12.553  1.00 61.90 62  A 1 
ATOM 478  C CE2   . TYR A 1 62  ? 17.521  -14.168 14.355  1.00 64.17 62  A 1 
ATOM 479  C CZ    . TYR A 1 62  ? 17.400  -14.571 13.019  1.00 71.37 62  A 1 
ATOM 480  O OH    . TYR A 1 62  ? 16.618  -13.837 12.146  1.00 70.30 62  A 1 
ATOM 481  N N     . CYS A 1 63  ? 16.750  -18.326 16.344  1.00 77.38 63  A 1 
ATOM 482  C CA    . CYS A 1 63  ? 15.677  -19.033 15.662  1.00 76.24 63  A 1 
ATOM 483  C C     . CYS A 1 63  ? 15.306  -18.268 14.391  1.00 75.26 63  A 1 
ATOM 484  O O     . CYS A 1 63  ? 14.861  -17.122 14.455  1.00 74.62 63  A 1 
ATOM 485  C CB    . CYS A 1 63  ? 14.477  -19.194 16.596  1.00 76.63 63  A 1 
ATOM 486  S SG    . CYS A 1 63  ? 13.160  -20.085 15.718  1.00 76.58 63  A 1 
ATOM 487  N N     . ARG A 1 64  ? 15.456  -18.906 13.232  1.00 66.88 64  A 1 
ATOM 488  C CA    . ARG A 1 64  ? 15.149  -18.264 11.948  1.00 64.32 64  A 1 
ATOM 489  C C     . ARG A 1 64  ? 13.656  -18.049 11.733  1.00 61.10 64  A 1 
ATOM 490  O O     . ARG A 1 64  ? 13.265  -16.998 11.231  1.00 58.52 64  A 1 
ATOM 491  C CB    . ARG A 1 64  ? 15.698  -19.096 10.792  1.00 61.82 64  A 1 
ATOM 492  C CG    . ARG A 1 64  ? 17.226  -19.008 10.733  1.00 58.57 64  A 1 
ATOM 493  C CD    . ARG A 1 64  ? 17.699  -19.783 9.514   1.00 58.76 64  A 1 
ATOM 494  N NE    . ARG A 1 64  ? 19.144  -19.694 9.372   1.00 51.05 64  A 1 
ATOM 495  C CZ    . ARG A 1 64  ? 19.855  -20.462 8.600   1.00 46.40 64  A 1 
ATOM 496  N NH1   . ARG A 1 64  ? 19.307  -21.372 7.850   1.00 43.78 64  A 1 
ATOM 497  N NH2   . ARG A 1 64  ? 21.151  -20.324 8.556   1.00 44.53 64  A 1 
ATOM 498  N N     . ALA A 1 65  ? 12.839  -19.031 12.086  1.00 70.76 65  A 1 
ATOM 499  C CA    . ALA A 1 65  ? 11.392  -18.978 11.888  1.00 70.11 65  A 1 
ATOM 500  C C     . ALA A 1 65  ? 10.743  -17.836 12.678  1.00 71.77 65  A 1 
ATOM 501  O O     . ALA A 1 65  ? 9.877   -17.140 12.155  1.00 70.10 65  A 1 
ATOM 502  C CB    . ALA A 1 65  ? 10.801  -20.335 12.259  1.00 70.37 65  A 1 
ATOM 503  N N     . ASP A 1 66  ? 11.226  -17.604 13.911  1.00 70.36 66  A 1 
ATOM 504  C CA    . ASP A 1 66  ? 10.720  -16.550 14.785  1.00 69.01 66  A 1 
ATOM 505  C C     . ASP A 1 66  ? 11.531  -15.238 14.676  1.00 69.96 66  A 1 
ATOM 506  O O     . ASP A 1 66  ? 11.166  -14.236 15.277  1.00 68.61 66  A 1 
ATOM 507  C CB    . ASP A 1 66  ? 10.668  -17.068 16.230  1.00 66.68 66  A 1 
ATOM 508  C CG    . ASP A 1 66  ? 9.784   -18.312 16.384  1.00 64.87 66  A 1 
ATOM 509  O OD1   . ASP A 1 66  ? 8.746   -18.424 15.688  1.00 63.31 66  A 1 
ATOM 510  O OD2   . ASP A 1 66  ? 10.154  -19.200 17.185  1.00 64.56 66  A 1 
ATOM 511  N N     . SER A 1 67  ? 12.615  -15.242 13.884  1.00 67.97 67  A 1 
ATOM 512  C CA    . SER A 1 67  ? 13.563  -14.124 13.754  1.00 68.25 67  A 1 
ATOM 513  C C     . SER A 1 67  ? 14.058  -13.601 15.107  1.00 70.35 67  A 1 
ATOM 514  O O     . SER A 1 67  ? 14.159  -12.393 15.314  1.00 69.00 67  A 1 
ATOM 515  C CB    . SER A 1 67  ? 12.992  -13.011 12.870  1.00 65.82 67  A 1 
ATOM 516  O OG    . SER A 1 67  ? 12.734  -13.495 11.569  1.00 60.79 67  A 1 
ATOM 517  N N     . ALA A 1 68  ? 14.345  -14.517 16.035  1.00 72.30 68  A 1 
ATOM 518  C CA    . ALA A 1 68  ? 14.564  -14.192 17.437  1.00 72.50 68  A 1 
ATOM 519  C C     . ALA A 1 68  ? 15.875  -14.760 17.982  1.00 72.99 68  A 1 
ATOM 520  O O     . ALA A 1 68  ? 16.209  -15.925 17.761  1.00 74.16 68  A 1 
ATOM 521  C CB    . ALA A 1 68  ? 13.366  -14.701 18.233  1.00 70.50 68  A 1 
ATOM 522  N N     . TYR A 1 69  ? 16.586  -13.939 18.760  1.00 80.85 69  A 1 
ATOM 523  C CA    . TYR A 1 69  ? 17.754  -14.333 19.542  1.00 79.71 69  A 1 
ATOM 524  C C     . TYR A 1 69  ? 17.294  -14.806 20.921  1.00 81.46 69  A 1 
ATOM 525  O O     . TYR A 1 69  ? 16.691  -14.052 21.675  1.00 79.68 69  A 1 
ATOM 526  C CB    . TYR A 1 69  ? 18.733  -13.169 19.642  1.00 78.23 69  A 1 
ATOM 527  C CG    . TYR A 1 69  ? 19.354  -12.773 18.319  1.00 75.49 69  A 1 
ATOM 528  C CD1   . TYR A 1 69  ? 20.581  -13.313 17.921  1.00 68.20 69  A 1 
ATOM 529  C CD2   . TYR A 1 69  ? 18.693  -11.862 17.468  1.00 69.97 69  A 1 
ATOM 530  C CE1   . TYR A 1 69  ? 21.163  -12.948 16.698  1.00 66.07 69  A 1 
ATOM 531  C CE2   . TYR A 1 69  ? 19.259  -11.498 16.239  1.00 66.35 69  A 1 
ATOM 532  C CZ    . TYR A 1 69  ? 20.501  -12.039 15.855  1.00 74.90 69  A 1 
ATOM 533  O OH    . TYR A 1 69  ? 21.074  -11.677 14.644  1.00 72.41 69  A 1 
ATOM 534  N N     . LEU A 1 70  ? 17.575  -16.062 21.252  1.00 81.21 70  A 1 
ATOM 535  C CA    . LEU A 1 70  ? 17.067  -16.693 22.459  1.00 81.00 70  A 1 
ATOM 536  C C     . LEU A 1 70  ? 18.194  -17.191 23.366  1.00 80.95 70  A 1 
ATOM 537  O O     . LEU A 1 70  ? 19.208  -17.728 22.904  1.00 81.28 70  A 1 
ATOM 538  C CB    . LEU A 1 70  ? 16.091  -17.826 22.082  1.00 80.92 70  A 1 
ATOM 539  C CG    . LEU A 1 70  ? 14.869  -17.381 21.238  1.00 82.21 70  A 1 
ATOM 540  C CD1   . LEU A 1 70  ? 14.025  -18.602 20.863  1.00 75.96 70  A 1 
ATOM 541  C CD2   . LEU A 1 70  ? 13.984  -16.389 22.003  1.00 76.34 70  A 1 
ATOM 542  N N     . CYS A 1 71  ? 18.012  -17.039 24.689  1.00 82.37 71  A 1 
ATOM 543  C CA    . CYS A 1 71  ? 18.815  -17.763 25.663  1.00 81.26 71  A 1 
ATOM 544  C C     . CYS A 1 71  ? 18.380  -19.233 25.723  1.00 81.63 71  A 1 
ATOM 545  O O     . CYS A 1 71  ? 17.280  -19.578 25.300  1.00 77.94 71  A 1 
ATOM 546  C CB    . CYS A 1 71  ? 18.743  -17.070 27.029  1.00 79.77 71  A 1 
ATOM 547  S SG    . CYS A 1 71  ? 17.111  -17.267 27.814  1.00 79.36 71  A 1 
ATOM 548  N N     . ALA A 1 72  ? 19.206  -20.099 26.314  1.00 81.44 72  A 1 
ATOM 549  C CA    . ALA A 1 72  ? 18.920  -21.531 26.395  1.00 78.93 72  A 1 
ATOM 550  C C     . ALA A 1 72  ? 17.565  -21.845 27.065  1.00 79.43 72  A 1 
ATOM 551  O O     . ALA A 1 72  ? 16.834  -22.714 26.604  1.00 76.53 72  A 1 
ATOM 552  C CB    . ALA A 1 72  ? 20.060  -22.198 27.156  1.00 77.55 72  A 1 
ATOM 553  N N     . SER A 1 73  ? 17.197  -21.091 28.111  1.00 76.78 73  A 1 
ATOM 554  C CA    . SER A 1 73  ? 15.928  -21.279 28.818  1.00 76.87 73  A 1 
ATOM 555  C C     . SER A 1 73  ? 14.720  -20.883 27.966  1.00 78.04 73  A 1 
ATOM 556  O O     . SER A 1 73  ? 13.738  -21.617 27.926  1.00 76.32 73  A 1 
ATOM 557  C CB    . SER A 1 73  ? 15.912  -20.463 30.110  1.00 74.94 73  A 1 
ATOM 558  O OG    . SER A 1 73  ? 17.120  -20.588 30.810  1.00 65.66 73  A 1 
ATOM 559  N N     . CYS A 1 74  ? 14.782  -19.727 27.268  1.00 76.05 74  A 1 
ATOM 560  C CA    . CYS A 1 74  ? 13.696  -19.262 26.406  1.00 75.86 74  A 1 
ATOM 561  C C     . CYS A 1 74  ? 13.573  -20.119 25.149  1.00 75.99 74  A 1 
ATOM 562  O O     . CYS A 1 74  ? 12.456  -20.449 24.754  1.00 74.54 74  A 1 
ATOM 563  C CB    . CYS A 1 74  ? 13.897  -17.787 26.061  1.00 75.96 74  A 1 
ATOM 564  S SG    . CYS A 1 74  ? 13.704  -16.747 27.550  1.00 73.43 74  A 1 
ATOM 565  N N     . ASP A 1 75  ? 14.683  -20.551 24.554  1.00 80.44 75  A 1 
ATOM 566  C CA    . ASP A 1 75  ? 14.707  -21.493 23.438  1.00 77.82 75  A 1 
ATOM 567  C C     . ASP A 1 75  ? 13.992  -22.798 23.811  1.00 77.09 75  A 1 
ATOM 568  O O     . ASP A 1 75  ? 13.086  -23.240 23.106  1.00 74.50 75  A 1 
ATOM 569  C CB    . ASP A 1 75  ? 16.153  -21.757 23.006  1.00 77.49 75  A 1 
ATOM 570  C CG    . ASP A 1 75  ? 16.231  -22.794 21.888  1.00 78.42 75  A 1 
ATOM 571  O OD1   . ASP A 1 75  ? 15.675  -22.549 20.807  1.00 70.59 75  A 1 
ATOM 572  O OD2   . ASP A 1 75  ? 16.826  -23.871 22.088  1.00 72.59 75  A 1 
ATOM 573  N N     . ALA A 1 76  ? 14.341  -23.368 24.962  1.00 77.47 76  A 1 
ATOM 574  C CA    . ALA A 1 76  ? 13.701  -24.583 25.438  1.00 75.13 76  A 1 
ATOM 575  C C     . ALA A 1 76  ? 12.191  -24.393 25.666  1.00 76.01 76  A 1 
ATOM 576  O O     . ALA A 1 76  ? 11.410  -25.216 25.215  1.00 74.84 76  A 1 
ATOM 577  C CB    . ALA A 1 76  ? 14.409  -25.057 26.705  1.00 74.18 76  A 1 
ATOM 578  N N     . GLN A 1 77  ? 11.766  -23.288 26.305  1.00 73.24 77  A 1 
ATOM 579  C CA    . GLN A 1 77  ? 10.351  -23.029 26.578  1.00 71.73 77  A 1 
ATOM 580  C C     . GLN A 1 77  ? 9.536   -22.798 25.293  1.00 73.29 77  A 1 
ATOM 581  O O     . GLN A 1 77  ? 8.475   -23.399 25.125  1.00 72.94 77  A 1 
ATOM 582  C CB    . GLN A 1 77  ? 10.206  -21.824 27.503  1.00 72.30 77  A 1 
ATOM 583  C CG    . GLN A 1 77  ? 10.547  -22.183 28.960  1.00 66.82 77  A 1 
ATOM 584  C CD    . GLN A 1 77  ? 10.430  -20.977 29.903  1.00 64.26 77  A 1 
ATOM 585  O OE1   . GLN A 1 77  ? 10.216  -19.847 29.511  1.00 56.00 77  A 1 
ATOM 586  N NE2   . GLN A 1 77  ? 10.571  -21.195 31.193  1.00 54.51 77  A 1 
ATOM 587  N N     . ILE A 1 78  ? 10.030  -21.948 24.386  1.00 74.39 78  A 1 
ATOM 588  C CA    . ILE A 1 78  ? 9.310   -21.589 23.156  1.00 72.99 78  A 1 
ATOM 589  C C     . ILE A 1 78  ? 9.223   -22.787 22.212  1.00 72.25 78  A 1 
ATOM 590  O O     . ILE A 1 78  ? 8.162   -23.088 21.675  1.00 70.14 78  A 1 
ATOM 591  C CB    . ILE A 1 78  ? 9.977   -20.363 22.492  1.00 72.33 78  A 1 
ATOM 592  C CG1   . ILE A 1 78  ? 9.761   -19.110 23.383  1.00 69.97 78  A 1 
ATOM 593  C CG2   . ILE A 1 78  ? 9.425   -20.108 21.085  1.00 72.70 78  A 1 
ATOM 594  C CD1   . ILE A 1 78  ? 10.619  -17.909 22.984  1.00 65.86 78  A 1 
ATOM 595  N N     . HIS A 1 79  ? 10.333  -23.504 22.027  1.00 76.23 79  A 1 
ATOM 596  C CA    . HIS A 1 79  ? 10.389  -24.619 21.087  1.00 75.94 79  A 1 
ATOM 597  C C     . HIS A 1 79  ? 9.886   -25.944 21.657  1.00 73.26 79  A 1 
ATOM 598  O O     . HIS A 1 79  ? 9.615   -26.867 20.886  1.00 67.96 79  A 1 
ATOM 599  C CB    . HIS A 1 79  ? 11.800  -24.716 20.507  1.00 75.07 79  A 1 
ATOM 600  C CG    . HIS A 1 79  ? 12.184  -23.497 19.716  1.00 79.09 79  A 1 
ATOM 601  N ND1   . HIS A 1 79  ? 13.094  -22.542 20.078  1.00 69.73 79  A 1 
ATOM 602  C CD2   . HIS A 1 79  ? 11.676  -23.106 18.499  1.00 71.82 79  A 1 
ATOM 603  C CE1   . HIS A 1 79  ? 13.139  -21.599 19.120  1.00 74.97 79  A 1 
ATOM 604  N NE2   . HIS A 1 79  ? 12.281  -21.912 18.146  1.00 76.23 79  A 1 
ATOM 605  N N     . ALA A 1 80  ? 9.679   -26.051 22.967  1.00 73.15 80  A 1 
ATOM 606  C CA    . ALA A 1 80  ? 8.952   -27.168 23.564  1.00 70.60 80  A 1 
ATOM 607  C C     . ALA A 1 80  ? 7.426   -26.977 23.547  1.00 69.66 80  A 1 
ATOM 608  O O     . ALA A 1 80  ? 6.701   -27.942 23.753  1.00 65.32 80  A 1 
ATOM 609  C CB    . ALA A 1 80  ? 9.457   -27.412 24.982  1.00 68.70 80  A 1 
ATOM 610  N N     . ALA A 1 81  ? 6.929   -25.740 23.262  1.00 59.13 81  A 1 
ATOM 611  C CA    . ALA A 1 81  ? 5.513   -25.414 23.367  1.00 58.48 81  A 1 
ATOM 612  C C     . ALA A 1 81  ? 4.615   -26.243 22.434  1.00 61.09 81  A 1 
ATOM 613  O O     . ALA A 1 81  ? 3.504   -26.621 22.808  1.00 60.43 81  A 1 
ATOM 614  C CB    . ALA A 1 81  ? 5.337   -23.919 23.084  1.00 55.37 81  A 1 
ATOM 615  N N     . ASN A 1 82  ? 5.090   -26.544 21.222  1.00 54.43 82  A 1 
ATOM 616  C CA    . ASN A 1 82  ? 4.394   -27.451 20.319  1.00 52.60 82  A 1 
ATOM 617  C C     . ASN A 1 82  ? 5.332   -28.116 19.298  1.00 54.20 82  A 1 
ATOM 618  O O     . ASN A 1 82  ? 6.492   -27.743 19.098  1.00 51.66 82  A 1 
ATOM 619  C CB    . ASN A 1 82  ? 3.200   -26.728 19.665  1.00 48.19 82  A 1 
ATOM 620  C CG    . ASN A 1 82  ? 3.600   -25.626 18.701  1.00 41.92 82  A 1 
ATOM 621  O OD1   . ASN A 1 82  ? 4.514   -25.763 17.901  1.00 41.72 82  A 1 
ATOM 622  N ND2   . ASN A 1 82  ? 2.891   -24.523 18.711  1.00 43.38 82  A 1 
ATOM 623  N N     . ARG A 1 83  ? 4.781   -29.106 18.581  1.00 51.15 83  A 1 
ATOM 624  C CA    . ARG A 1 83  ? 5.533   -29.896 17.592  1.00 50.65 83  A 1 
ATOM 625  C C     . ARG A 1 83  ? 5.969   -29.091 16.355  1.00 51.21 83  A 1 
ATOM 626  O O     . ARG A 1 83  ? 6.877   -29.530 15.648  1.00 49.08 83  A 1 
ATOM 627  C CB    . ARG A 1 83  ? 4.680   -31.112 17.204  1.00 47.74 83  A 1 
ATOM 628  C CG    . ARG A 1 83  ? 5.501   -32.223 16.552  1.00 44.60 83  A 1 
ATOM 629  C CD    . ARG A 1 83  ? 4.607   -33.422 16.247  1.00 41.32 83  A 1 
ATOM 630  N NE    . ARG A 1 83  ? 5.386   -34.566 15.757  1.00 33.61 83  A 1 
ATOM 631  C CZ    . ARG A 1 83  ? 4.902   -35.722 15.339  1.00 27.46 83  A 1 
ATOM 632  N NH1   . ARG A 1 83  ? 3.621   -35.937 15.279  1.00 24.38 83  A 1 
ATOM 633  N NH2   . ARG A 1 83  ? 5.703   -36.684 14.974  1.00 24.94 83  A 1 
ATOM 634  N N     . VAL A 1 84  ? 5.314   -27.964 16.057  1.00 49.50 84  A 1 
ATOM 635  C CA    . VAL A 1 84  ? 5.693   -27.082 14.953  1.00 48.74 84  A 1 
ATOM 636  C C     . VAL A 1 84  ? 6.888   -26.224 15.369  1.00 50.64 84  A 1 
ATOM 637  O O     . VAL A 1 84  ? 7.900   -26.212 14.660  1.00 49.62 84  A 1 
ATOM 638  C CB    . VAL A 1 84  ? 4.520   -26.211 14.470  1.00 45.28 84  A 1 
ATOM 639  C CG1   . VAL A 1 84  ? 4.934   -25.295 13.312  1.00 39.87 84  A 1 
ATOM 640  C CG2   . VAL A 1 84  ? 3.356   -27.082 13.996  1.00 47.68 84  A 1 
ATOM 641  N N     . ALA A 1 85  ? 6.819   -25.610 16.553  1.00 61.25 85  A 1 
ATOM 642  C CA    . ALA A 1 85  ? 7.904   -24.831 17.121  1.00 61.82 85  A 1 
ATOM 643  C C     . ALA A 1 85  ? 9.183   -25.673 17.306  1.00 62.64 85  A 1 
ATOM 644  O O     . ALA A 1 85  ? 10.268  -25.226 16.956  1.00 65.90 85  A 1 
ATOM 645  C CB    . ALA A 1 85  ? 7.429   -24.220 18.438  1.00 63.43 85  A 1 
ATOM 646  N N     . SER A 1 86  ? 9.063   -26.937 17.735  1.00 69.86 86  A 1 
ATOM 647  C CA    . SER A 1 86  ? 10.222  -27.817 17.920  1.00 70.24 86  A 1 
ATOM 648  C C     . SER A 1 86  ? 11.007  -28.112 16.636  1.00 72.34 86  A 1 
ATOM 649  O O     . SER A 1 86  ? 12.161  -28.534 16.704  1.00 71.83 86  A 1 
ATOM 650  C CB    . SER A 1 86  ? 9.788   -29.133 18.566  1.00 68.80 86  A 1 
ATOM 651  O OG    . SER A 1 86  ? 9.019   -29.927 17.686  1.00 62.70 86  A 1 
ATOM 652  N N     . ARG A 1 87  ? 10.391  -27.895 15.460  1.00 59.80 87  A 1 
ATOM 653  C CA    . ARG A 1 87  ? 11.028  -28.065 14.145  1.00 61.02 87  A 1 
ATOM 654  C C     . ARG A 1 87  ? 11.698  -26.794 13.626  1.00 64.51 87  A 1 
ATOM 655  O O     . ARG A 1 87  ? 12.289  -26.849 12.552  1.00 63.21 87  A 1 
ATOM 656  C CB    . ARG A 1 87  ? 9.989   -28.558 13.131  1.00 57.80 87  A 1 
ATOM 657  C CG    . ARG A 1 87  ? 9.471   -29.960 13.457  1.00 53.98 87  A 1 
ATOM 658  C CD    . ARG A 1 87  ? 8.387   -30.318 12.454  1.00 55.59 87  A 1 
ATOM 659  N NE    . ARG A 1 87  ? 7.853   -31.666 12.683  1.00 46.38 87  A 1 
ATOM 660  C CZ    . ARG A 1 87  ? 7.005   -32.307 11.894  1.00 40.82 87  A 1 
ATOM 661  N NH1   . ARG A 1 87  ? 6.527   -31.738 10.815  1.00 37.75 87  A 1 
ATOM 662  N NH2   . ARG A 1 87  ? 6.638   -33.508 12.173  1.00 37.86 87  A 1 
ATOM 663  N N     . HIS A 1 88  ? 11.585  -25.672 14.328  1.00 67.46 88  A 1 
ATOM 664  C CA    . HIS A 1 88  ? 12.240  -24.442 13.908  1.00 69.37 88  A 1 
ATOM 665  C C     . HIS A 1 88  ? 13.757  -24.636 13.863  1.00 69.70 88  A 1 
ATOM 666  O O     . HIS A 1 88  ? 14.369  -25.170 14.789  1.00 69.06 88  A 1 
ATOM 667  C CB    . HIS A 1 88  ? 11.865  -23.271 14.827  1.00 67.31 88  A 1 
ATOM 668  C CG    . HIS A 1 88  ? 10.441  -22.799 14.704  1.00 67.76 88  A 1 
ATOM 669  N ND1   . HIS A 1 88  ? 9.869   -21.803 15.470  1.00 63.10 88  A 1 
ATOM 670  C CD2   . HIS A 1 88  ? 9.484   -23.213 13.816  1.00 64.74 88  A 1 
ATOM 671  C CE1   . HIS A 1 88  ? 8.609   -21.626 15.054  1.00 63.97 88  A 1 
ATOM 672  N NE2   . HIS A 1 88  ? 8.339   -22.467 14.052  1.00 66.36 88  A 1 
ATOM 673  N N     . GLU A 1 89  ? 14.364  -24.213 12.753  1.00 65.70 89  A 1 
ATOM 674  C CA    . GLU A 1 89  ? 15.809  -24.238 12.617  1.00 66.77 89  A 1 
ATOM 675  C C     . GLU A 1 89  ? 16.426  -23.188 13.539  1.00 68.10 89  A 1 
ATOM 676  O O     . GLU A 1 89  ? 16.095  -22.008 13.461  1.00 64.35 89  A 1 
ATOM 677  C CB    . GLU A 1 89  ? 16.214  -24.036 11.155  1.00 62.98 89  A 1 
ATOM 678  C CG    . GLU A 1 89  ? 17.695  -24.392 10.928  1.00 55.76 89  A 1 
ATOM 679  C CD    . GLU A 1 89  ? 18.191  -24.060 9.509   1.00 52.96 89  A 1 
ATOM 680  O OE1   . GLU A 1 89  ? 19.430  -24.020 9.328   1.00 45.92 89  A 1 
ATOM 681  O OE2   . GLU A 1 89  ? 17.370  -23.754 8.630   1.00 46.19 89  A 1 
ATOM 682  N N     . ARG A 1 90  ? 17.339  -23.633 14.412  1.00 72.73 90  A 1 
ATOM 683  C CA    . ARG A 1 90  ? 18.071  -22.780 15.346  1.00 72.54 90  A 1 
ATOM 684  C C     . ARG A 1 90  ? 19.556  -22.837 15.040  1.00 71.65 90  A 1 
ATOM 685  O O     . ARG A 1 90  ? 20.114  -23.912 14.858  1.00 69.85 90  A 1 
ATOM 686  C CB    . ARG A 1 90  ? 17.765  -23.200 16.785  1.00 71.39 90  A 1 
ATOM 687  C CG    . ARG A 1 90  ? 16.343  -22.787 17.193  1.00 71.98 90  A 1 
ATOM 688  C CD    . ARG A 1 90  ? 15.850  -23.602 18.386  1.00 73.19 90  A 1 
ATOM 689  N NE    . ARG A 1 90  ? 15.383  -24.921 17.976  1.00 72.33 90  A 1 
ATOM 690  C CZ    . ARG A 1 90  ? 14.937  -25.866 18.794  1.00 70.72 90  A 1 
ATOM 691  N NH1   . ARG A 1 90  ? 14.973  -25.713 20.090  1.00 60.37 90  A 1 
ATOM 692  N NH2   . ARG A 1 90  ? 14.438  -26.967 18.323  1.00 69.42 90  A 1 
ATOM 693  N N     . VAL A 1 91  ? 20.179  -21.682 14.986  1.00 75.64 91  A 1 
ATOM 694  C CA    . VAL A 1 91  ? 21.616  -21.536 14.756  1.00 75.47 91  A 1 
ATOM 695  C C     . VAL A 1 91  ? 22.278  -21.181 16.082  1.00 76.01 91  A 1 
ATOM 696  O O     . VAL A 1 91  ? 21.862  -20.231 16.735  1.00 75.79 91  A 1 
ATOM 697  C CB    . VAL A 1 91  ? 21.908  -20.498 13.667  1.00 73.19 91  A 1 
ATOM 698  C CG1   . VAL A 1 91  ? 23.408  -20.445 13.350  1.00 62.77 91  A 1 
ATOM 699  C CG2   . VAL A 1 91  ? 21.169  -20.840 12.366  1.00 66.03 91  A 1 
ATOM 700  N N     . LEU A 1 92  ? 23.300  -21.951 16.486  1.00 72.23 92  A 1 
ATOM 701  C CA    . LEU A 1 92  ? 24.102  -21.609 17.649  1.00 71.32 92  A 1 
ATOM 702  C C     . LEU A 1 92  ? 24.901  -20.337 17.373  1.00 70.19 92  A 1 
ATOM 703  O O     . LEU A 1 92  ? 25.620  -20.253 16.384  1.00 67.93 92  A 1 
ATOM 704  C CB    . LEU A 1 92  ? 25.028  -22.789 18.011  1.00 68.60 92  A 1 
ATOM 705  C CG    . LEU A 1 92  ? 24.365  -23.777 18.981  1.00 63.05 92  A 1 
ATOM 706  C CD1   . LEU A 1 92  ? 24.951  -25.179 18.831  1.00 56.64 92  A 1 
ATOM 707  C CD2   . LEU A 1 92  ? 24.554  -23.332 20.426  1.00 58.46 92  A 1 
ATOM 708  N N     . LEU A 1 93  ? 24.786  -19.366 18.277  1.00 70.01 93  A 1 
ATOM 709  C CA    . LEU A 1 93  ? 25.595  -18.164 18.266  1.00 67.38 93  A 1 
ATOM 710  C C     . LEU A 1 93  ? 26.958  -18.527 18.859  1.00 65.94 93  A 1 
ATOM 711  O O     . LEU A 1 93  ? 27.095  -18.720 20.063  1.00 61.51 93  A 1 
ATOM 712  C CB    . LEU A 1 93  ? 24.889  -17.047 19.048  1.00 64.26 93  A 1 
ATOM 713  C CG    . LEU A 1 93  ? 23.504  -16.661 18.490  1.00 61.90 93  A 1 
ATOM 714  C CD1   . LEU A 1 93  ? 22.813  -15.681 19.441  1.00 57.96 93  A 1 
ATOM 715  C CD2   . LEU A 1 93  ? 23.592  -16.019 17.106  1.00 60.25 93  A 1 
ATOM 716  N N     . SER A 1 94  ? 27.957  -18.672 17.984  1.00 65.64 94  A 1 
ATOM 717  C CA    . SER A 1 94  ? 29.309  -18.963 18.440  1.00 63.24 94  A 1 
ATOM 718  C C     . SER A 1 94  ? 29.880  -17.802 19.252  1.00 61.78 94  A 1 
ATOM 719  O O     . SER A 1 94  ? 29.541  -16.642 19.014  1.00 56.93 94  A 1 
ATOM 720  C CB    . SER A 1 94  ? 30.220  -19.301 17.253  1.00 56.91 94  A 1 
ATOM 721  O OG    . SER A 1 94  ? 30.349  -18.207 16.381  1.00 50.47 94  A 1 
ATOM 722  N N     . GLU A 1 95  ? 30.811  -18.086 20.163  1.00 59.16 95  A 1 
ATOM 723  C CA    . GLU A 1 95  ? 31.451  -17.038 20.974  1.00 55.70 95  A 1 
ATOM 724  C C     . GLU A 1 95  ? 32.230  -16.023 20.135  1.00 52.21 95  A 1 
ATOM 725  O O     . GLU A 1 95  ? 32.415  -14.888 20.570  1.00 48.94 95  A 1 
ATOM 726  C CB    . GLU A 1 95  ? 32.356  -17.644 22.037  1.00 50.97 95  A 1 
ATOM 727  C CG    . GLU A 1 95  ? 31.593  -18.515 23.034  1.00 47.84 95  A 1 
ATOM 728  C CD    . GLU A 1 95  ? 32.150  -18.401 24.446  1.00 43.69 95  A 1 
ATOM 729  O OE1   . GLU A 1 95  ? 31.315  -18.084 25.321  1.00 39.53 95  A 1 
ATOM 730  O OE2   . GLU A 1 95  ? 33.370  -18.561 24.611  1.00 40.29 95  A 1 
ATOM 731  N N     . ALA A 1 96  ? 32.608  -16.368 18.903  1.00 48.44 96  A 1 
ATOM 732  C CA    . ALA A 1 96  ? 33.208  -15.433 17.956  1.00 45.89 96  A 1 
ATOM 733  C C     . ALA A 1 96  ? 32.311  -14.212 17.683  1.00 44.43 96  A 1 
ATOM 734  O O     . ALA A 1 96  ? 32.822  -13.135 17.408  1.00 43.67 96  A 1 
ATOM 735  C CB    . ALA A 1 96  ? 33.524  -16.182 16.666  1.00 42.46 96  A 1 
ATOM 736  N N     . TYR A 1 97  ? 31.001  -14.375 17.807  1.00 51.92 97  A 1 
ATOM 737  C CA    . TYR A 1 97  ? 30.060  -13.261 17.718  1.00 49.96 97  A 1 
ATOM 738  C C     . TYR A 1 97  ? 30.219  -12.269 18.881  1.00 48.13 97  A 1 
ATOM 739  O O     . TYR A 1 97  ? 30.048  -11.071 18.697  1.00 47.76 97  A 1 
ATOM 740  C CB    . TYR A 1 97  ? 28.628  -13.820 17.680  1.00 47.08 97  A 1 
ATOM 741  C CG    . TYR A 1 97  ? 27.633  -12.878 17.052  1.00 46.00 97  A 1 
ATOM 742  C CD1   . TYR A 1 97  ? 26.966  -11.892 17.815  1.00 43.43 97  A 1 
ATOM 743  C CD2   . TYR A 1 97  ? 27.361  -12.985 15.676  1.00 42.60 97  A 1 
ATOM 744  C CE1   . TYR A 1 97  ? 26.047  -11.018 17.206  1.00 37.86 97  A 1 
ATOM 745  C CE2   . TYR A 1 97  ? 26.442  -12.116 15.063  1.00 38.74 97  A 1 
ATOM 746  C CZ    . TYR A 1 97  ? 25.788  -11.136 15.829  1.00 37.03 97  A 1 
ATOM 747  O OH    . TYR A 1 97  ? 24.880  -10.291 15.222  1.00 33.23 97  A 1 
ATOM 748  N N     . LYS A 1 98  ? 30.579  -12.756 20.067  1.00 50.03 98  A 1 
ATOM 749  C CA    . LYS A 1 98  ? 30.796  -11.938 21.265  1.00 49.58 98  A 1 
ATOM 750  C C     . LYS A 1 98  ? 32.084  -11.110 21.171  1.00 48.46 98  A 1 
ATOM 751  O O     . LYS A 1 98  ? 32.163  -10.054 21.772  1.00 45.03 98  A 1 
ATOM 752  C CB    . LYS A 1 98  ? 30.859  -12.817 22.519  1.00 45.33 98  A 1 
ATOM 753  C CG    . LYS A 1 98  ? 29.617  -13.668 22.810  1.00 42.66 98  A 1 
ATOM 754  C CD    . LYS A 1 98  ? 29.878  -14.464 24.100  1.00 40.11 98  A 1 
ATOM 755  C CE    . LYS A 1 98  ? 28.756  -15.419 24.467  1.00 35.97 98  A 1 
ATOM 756  N NZ    . LYS A 1 98  ? 29.210  -16.334 25.544  1.00 31.51 98  A 1 
ATOM 757  N N     . HIS A 1 99  ? 33.087  -11.590 20.461  1.00 45.47 99  A 1 
ATOM 758  C CA    . HIS A 1 99  ? 34.426  -11.001 20.417  1.00 44.75 99  A 1 
ATOM 759  C C     . HIS A 1 99  ? 34.700  -10.137 19.181  1.00 40.62 99  A 1 
ATOM 760  O O     . HIS A 1 99  ? 35.851  -9.773  18.946  1.00 38.09 99  A 1 
ATOM 761  C CB    . HIS A 1 99  ? 35.474  -12.102 20.576  1.00 42.16 99  A 1 
ATOM 762  C CG    . HIS A 1 99  ? 35.524  -12.665 21.960  1.00 40.62 99  A 1 
ATOM 763  N ND1   . HIS A 1 99  ? 35.911  -11.990 23.098  1.00 37.78 99  A 1 
ATOM 764  C CD2   . HIS A 1 99  ? 35.209  -13.941 22.350  1.00 38.41 99  A 1 
ATOM 765  C CE1   . HIS A 1 99  ? 35.831  -12.834 24.129  1.00 35.86 99  A 1 
ATOM 766  N NE2   . HIS A 1 99  ? 35.412  -14.039 23.725  1.00 36.56 99  A 1 
ATOM 767  N N     . ALA A 1 100 ? 33.677  -9.800  18.382  1.00 46.31 100 A 1 
ATOM 768  C CA    . ALA A 1 100 ? 33.884  -8.865  17.282  1.00 45.75 100 A 1 
ATOM 769  C C     . ALA A 1 100 ? 34.302  -7.496  17.858  1.00 43.01 100 A 1 
ATOM 770  O O     . ALA A 1 100 ? 33.504  -6.874  18.553  1.00 42.16 100 A 1 
ATOM 771  C CB    . ALA A 1 100 ? 32.609  -8.777  16.438  1.00 43.37 100 A 1 
ATOM 772  N N     . PRO A 1 101 ? 35.560  -7.032  17.633  1.00 34.53 101 A 1 
ATOM 773  C CA    . PRO A 1 101 ? 36.026  -5.792  18.227  1.00 35.27 101 A 1 
ATOM 774  C C     . PRO A 1 101 ? 35.259  -4.628  17.614  1.00 35.57 101 A 1 
ATOM 775  O O     . PRO A 1 101 ? 35.335  -4.386  16.410  1.00 34.21 101 A 1 
ATOM 776  C CB    . PRO A 1 101 ? 37.531  -5.739  17.949  1.00 32.83 101 A 1 
ATOM 777  C CG    . PRO A 1 101 ? 37.695  -6.586  16.685  1.00 32.34 101 A 1 
ATOM 778  C CD    . PRO A 1 101 ? 36.594  -7.642  16.824  1.00 36.58 101 A 1 
ATOM 779  N N     . VAL A 1 102 ? 34.544  -3.874  18.452  1.00 35.37 102 A 1 
ATOM 780  C CA    . VAL A 1 102 ? 33.941  -2.598  18.067  1.00 36.83 102 A 1 
ATOM 781  C C     . VAL A 1 102 ? 35.071  -1.578  17.901  1.00 35.79 102 A 1 
ATOM 782  O O     . VAL A 1 102 ? 35.377  -0.809  18.803  1.00 34.80 102 A 1 
ATOM 783  C CB    . VAL A 1 102 ? 32.866  -2.140  19.079  1.00 34.98 102 A 1 
ATOM 784  C CG1   . VAL A 1 102 ? 32.144  -0.886  18.579  1.00 32.90 102 A 1 
ATOM 785  C CG2   . VAL A 1 102 ? 31.811  -3.231  19.309  1.00 35.38 102 A 1 
ATOM 786  N N     . MET A 1 103 ? 35.766  -1.625  16.752  1.00 31.07 103 A 1 
ATOM 787  C CA    . MET A 1 103 ? 36.898  -0.731  16.440  1.00 32.44 103 A 1 
ATOM 788  C C     . MET A 1 103 ? 36.462  0.712   16.189  1.00 32.23 103 A 1 
ATOM 789  O O     . MET A 1 103 ? 37.283  1.619   16.276  1.00 31.63 103 A 1 
ATOM 790  C CB    . MET A 1 103 ? 37.645  -1.266  15.216  1.00 31.44 103 A 1 
ATOM 791  C CG    . MET A 1 103 ? 38.706  -2.315  15.568  1.00 29.64 103 A 1 
ATOM 792  S SD    . MET A 1 103 ? 40.363  -1.622  15.864  1.00 28.07 103 A 1 
ATOM 793  C CE    . MET A 1 103 ? 40.898  -1.343  14.163  1.00 26.04 103 A 1 
ATOM 794  N N     . LEU A 1 104 ? 35.228  0.936   15.796  1.00 32.05 104 A 1 
ATOM 795  C CA    . LEU A 1 104 ? 34.783  2.259   15.357  1.00 33.10 104 A 1 
ATOM 796  C C     . LEU A 1 104 ? 34.323  3.096   16.554  1.00 31.01 104 A 1 
ATOM 797  O O     . LEU A 1 104 ? 33.158  3.094   16.931  1.00 29.89 104 A 1 
ATOM 798  C CB    . LEU A 1 104 ? 33.751  2.122   14.233  1.00 32.15 104 A 1 
ATOM 799  C CG    . LEU A 1 104 ? 34.421  1.943   12.857  1.00 30.63 104 A 1 
ATOM 800  C CD1   . LEU A 1 104 ? 33.519  1.217   11.876  1.00 30.12 104 A 1 
ATOM 801  C CD2   . LEU A 1 104 ? 34.811  3.294   12.234  1.00 34.10 104 A 1 
ATOM 802  N N     . ASP A 1 105 ? 35.260  3.885   17.067  1.00 38.89 105 A 1 
ATOM 803  C CA    . ASP A 1 105 ? 35.081  4.938   18.083  1.00 39.81 105 A 1 
ATOM 804  C C     . ASP A 1 105 ? 34.100  6.056   17.689  1.00 37.46 105 A 1 
ATOM 805  O O     . ASP A 1 105 ? 33.807  6.954   18.474  1.00 37.92 105 A 1 
ATOM 806  C CB    . ASP A 1 105 ? 36.468  5.561   18.348  1.00 38.02 105 A 1 
ATOM 807  C CG    . ASP A 1 105 ? 37.088  5.270   19.717  1.00 36.07 105 A 1 
ATOM 808  O OD1   . ASP A 1 105 ? 36.397  4.700   20.587  1.00 35.66 105 A 1 
ATOM 809  O OD2   . ASP A 1 105 ? 38.268  5.653   19.884  1.00 35.37 105 A 1 
ATOM 810  N N     . CYS A 1 106 ? 33.621  6.079   16.445  1.00 49.43 106 A 1 
ATOM 811  C CA    . CYS A 1 106 ? 32.836  7.192   15.940  1.00 49.55 106 A 1 
ATOM 812  C C     . CYS A 1 106 ? 31.395  7.126   16.478  1.00 44.92 106 A 1 
ATOM 813  O O     . CYS A 1 106 ? 30.567  6.359   15.996  1.00 44.95 106 A 1 
ATOM 814  C CB    . CYS A 1 106 ? 32.936  7.261   14.414  1.00 48.67 106 A 1 
ATOM 815  S SG    . CYS A 1 106 ? 32.835  8.995   13.878  1.00 43.04 106 A 1 
ATOM 816  N N     . HIS A 1 107 ? 31.082  7.991   17.442  1.00 30.87 107 A 1 
ATOM 817  C CA    . HIS A 1 107 ? 29.811  8.054   18.172  1.00 32.01 107 A 1 
ATOM 818  C C     . HIS A 1 107 ? 28.527  8.003   17.316  1.00 30.04 107 A 1 
ATOM 819  O O     . HIS A 1 107 ? 27.528  7.442   17.765  1.00 28.66 107 A 1 
ATOM 820  C CB    . HIS A 1 107 ? 29.769  9.359   18.980  1.00 29.95 107 A 1 
ATOM 821  C CG    . HIS A 1 107 ? 30.413  9.278   20.329  1.00 28.53 107 A 1 
ATOM 822  N ND1   . HIS A 1 107 ? 29.950  8.547   21.399  1.00 27.57 107 A 1 
ATOM 823  C CD2   . HIS A 1 107 ? 31.517  9.962   20.774  1.00 27.05 107 A 1 
ATOM 824  C CE1   . HIS A 1 107 ? 30.750  8.776   22.446  1.00 25.84 107 A 1 
ATOM 825  N NE2   . HIS A 1 107 ? 31.713  9.640   22.113  1.00 25.88 107 A 1 
ATOM 826  N N     . ALA A 1 108 ? 28.525  8.641   16.141  1.00 38.70 108 A 1 
ATOM 827  C CA    . ALA A 1 108 ? 27.304  8.854   15.374  1.00 39.78 108 A 1 
ATOM 828  C C     . ALA A 1 108 ? 26.803  7.604   14.639  1.00 39.03 108 A 1 
ATOM 829  O O     . ALA A 1 108 ? 25.595  7.391   14.544  1.00 36.57 108 A 1 
ATOM 830  C CB    . ALA A 1 108 ? 27.555  10.011  14.406  1.00 37.04 108 A 1 
ATOM 831  N N     . ASP A 1 109 ? 27.719  6.782   14.131  1.00 30.17 109 A 1 
ATOM 832  C CA    . ASP A 1 109 ? 27.380  5.668   13.237  1.00 30.13 109 A 1 
ATOM 833  C C     . ASP A 1 109 ? 27.155  4.326   13.957  1.00 28.80 109 A 1 
ATOM 834  O O     . ASP A 1 109 ? 26.880  3.319   13.305  1.00 27.28 109 A 1 
ATOM 835  C CB    . ASP A 1 109 ? 28.423  5.551   12.122  1.00 29.01 109 A 1 
ATOM 836  C CG    . ASP A 1 109 ? 28.264  6.619   11.033  1.00 26.93 109 A 1 
ATOM 837  O OD1   . ASP A 1 109 ? 27.122  7.032   10.772  1.00 29.92 109 A 1 
ATOM 838  O OD2   . ASP A 1 109 ? 29.306  6.994   10.453  1.00 32.26 109 A 1 
ATOM 839  N N     . ALA A 1 110 ? 27.213  4.300   15.286  1.00 29.56 110 A 1 
ATOM 840  C CA    . ALA A 1 110 ? 27.041  3.077   16.062  1.00 30.15 110 A 1 
ATOM 841  C C     . ALA A 1 110 ? 25.727  2.346   15.757  1.00 29.81 110 A 1 
ATOM 842  O O     . ALA A 1 110 ? 25.702  1.130   15.579  1.00 28.27 110 A 1 
ATOM 843  C CB    . ALA A 1 110 ? 27.152  3.428   17.551  1.00 28.32 110 A 1 
ATOM 844  N N     . ALA A 1 111 ? 24.625  3.108   15.601  1.00 30.81 111 A 1 
ATOM 845  C CA    . ALA A 1 111 ? 23.324  2.533   15.255  1.00 31.84 111 A 1 
ATOM 846  C C     . ALA A 1 111 ? 23.282  1.957   13.829  1.00 30.94 111 A 1 
ATOM 847  O O     . ALA A 1 111 ? 22.669  0.918   13.588  1.00 29.97 111 A 1 
ATOM 848  C CB    . ALA A 1 111 ? 22.257  3.615   15.454  1.00 30.40 111 A 1 
ATOM 849  N N     . ALA A 1 112 ? 23.955  2.620   12.879  1.00 30.36 112 A 1 
ATOM 850  C CA    . ALA A 1 112 ? 24.046  2.151   11.498  1.00 31.03 112 A 1 
ATOM 851  C C     . ALA A 1 112 ? 24.901  0.883   11.391  1.00 30.89 112 A 1 
ATOM 852  O O     . ALA A 1 112 ? 24.564  -0.014  10.618  1.00 30.45 112 A 1 
ATOM 853  C CB    . ALA A 1 112 ? 24.600  3.282   10.629  1.00 30.46 112 A 1 
ATOM 854  N N     . LEU A 1 113 ? 25.970  0.787   12.197  1.00 30.73 113 A 1 
ATOM 855  C CA    . LEU A 1 113 ? 26.820  -0.393  12.281  1.00 31.09 113 A 1 
ATOM 856  C C     . LEU A 1 113 ? 26.068  -1.591  12.861  1.00 29.65 113 A 1 
ATOM 857  O O     . LEU A 1 113 ? 26.147  -2.661  12.266  1.00 28.10 113 A 1 
ATOM 858  C CB    . LEU A 1 113 ? 28.076  -0.068  13.095  1.00 29.72 113 A 1 
ATOM 859  C CG    . LEU A 1 113 ? 29.164  0.572   12.224  1.00 27.81 113 A 1 
ATOM 860  C CD1   . LEU A 1 113 ? 30.127  1.351   13.114  1.00 28.69 113 A 1 
ATOM 861  C CD2   . LEU A 1 113 ? 29.942  -0.483  11.441  1.00 31.86 113 A 1 
ATOM 862  N N     . CYS A 1 114 ? 25.272  -1.413  13.911  1.00 39.36 114 A 1 
ATOM 863  C CA    . CYS A 1 114 ? 24.437  -2.493  14.430  1.00 40.78 114 A 1 
ATOM 864  C C     . CYS A 1 114 ? 23.453  -3.010  13.376  1.00 39.43 114 A 1 
ATOM 865  O O     . CYS A 1 114 ? 23.356  -4.215  13.169  1.00 40.22 114 A 1 
ATOM 866  C CB    . CYS A 1 114 ? 23.706  -2.028  15.696  1.00 40.19 114 A 1 
ATOM 867  S SG    . CYS A 1 114 ? 24.889  -1.943  17.082  1.00 37.87 114 A 1 
ATOM 868  N N     . ALA A 1 115 ? 22.784  -2.109  12.637  1.00 36.74 115 A 1 
ATOM 869  C CA    . ALA A 1 115 ? 21.879  -2.507  11.563  1.00 37.76 115 A 1 
ATOM 870  C C     . ALA A 1 115 ? 22.599  -3.206  10.402  1.00 36.93 115 A 1 
ATOM 871  O O     . ALA A 1 115 ? 22.096  -4.192  9.852   1.00 36.61 115 A 1 
ATOM 872  C CB    . ALA A 1 115 ? 21.127  -1.262  11.090  1.00 36.82 115 A 1 
ATOM 873  N N     . ALA A 1 116 ? 23.788  -2.722  10.020  1.00 41.09 116 A 1 
ATOM 874  C CA    . ALA A 1 116 ? 24.602  -3.349  8.990   1.00 41.43 116 A 1 
ATOM 875  C C     . ALA A 1 116 ? 25.122  -4.725  9.416   1.00 40.60 116 A 1 
ATOM 876  O O     . ALA A 1 116 ? 25.153  -5.655  8.602   1.00 40.14 116 A 1 
ATOM 877  C CB    . ALA A 1 116 ? 25.758  -2.408  8.623   1.00 40.25 116 A 1 
ATOM 878  N N     . TYR A 1 117 ? 25.493  -4.870  10.695  1.00 33.85 117 A 1 
ATOM 879  C CA    . TYR A 1 117 ? 25.967  -6.123  11.255  1.00 36.18 117 A 1 
ATOM 880  C C     . TYR A 1 117 ? 24.829  -7.142  11.390  1.00 36.27 117 A 1 
ATOM 881  O O     . TYR A 1 117 ? 24.989  -8.289  10.976  1.00 34.78 117 A 1 
ATOM 882  C CB    . TYR A 1 117 ? 26.690  -5.853  12.582  1.00 34.02 117 A 1 
ATOM 883  C CG    . TYR A 1 117 ? 27.648  -6.961  12.956  1.00 31.65 117 A 1 
ATOM 884  C CD1   . TYR A 1 117 ? 27.300  -7.926  13.905  1.00 30.82 117 A 1 
ATOM 885  C CD2   . TYR A 1 117 ? 28.920  -7.017  12.338  1.00 32.52 117 A 1 
ATOM 886  C CE1   . TYR A 1 117 ? 28.212  -8.939  14.245  1.00 29.14 117 A 1 
ATOM 887  C CE2   . TYR A 1 117 ? 29.831  -8.034  12.671  1.00 29.68 117 A 1 
ATOM 888  C CZ    . TYR A 1 117 ? 29.466  -8.991  13.632  1.00 29.12 117 A 1 
ATOM 889  O OH    . TYR A 1 117 ? 30.358  -9.996  13.968  1.00 28.39 117 A 1 
ATOM 890  N N     . GLU A 1 118 ? 23.633  -6.722  11.833  1.00 42.96 118 A 1 
ATOM 891  C CA    . GLU A 1 118 ? 22.432  -7.572  11.794  1.00 42.82 118 A 1 
ATOM 892  C C     . GLU A 1 118 ? 22.115  -8.034  10.370  1.00 41.63 118 A 1 
ATOM 893  O O     . GLU A 1 118 ? 21.862  -9.218  10.135  1.00 39.66 118 A 1 
ATOM 894  C CB    . GLU A 1 118 ? 21.209  -6.829  12.346  1.00 40.17 118 A 1 
ATOM 895  C CG    . GLU A 1 118 ? 21.170  -6.802  13.872  1.00 35.73 118 A 1 
ATOM 896  C CD    . GLU A 1 118 ? 19.830  -6.264  14.403  1.00 33.40 118 A 1 
ATOM 897  O OE1   . GLU A 1 118 ? 19.482  -6.631  15.538  1.00 31.32 118 A 1 
ATOM 898  O OE2   . GLU A 1 118 ? 19.115  -5.555  13.666  1.00 32.02 118 A 1 
ATOM 899  N N     . ALA A 1 119 ? 22.182  -7.124  9.391   1.00 41.65 119 A 1 
ATOM 900  C CA    . ALA A 1 119 ? 21.985  -7.473  7.992   1.00 40.70 119 A 1 
ATOM 901  C C     . ALA A 1 119 ? 23.054  -8.468  7.497   1.00 38.75 119 A 1 
ATOM 902  O O     . ALA A 1 119 ? 22.712  -9.425  6.804   1.00 37.74 119 A 1 
ATOM 903  C CB    . ALA A 1 119 ? 21.972  -6.191  7.153   1.00 38.97 119 A 1 
ATOM 904  N N     . GLN A 1 120 ? 24.328  -8.291  7.885   1.00 37.74 120 A 1 
ATOM 905  C CA    . GLN A 1 120 ? 25.397  -9.236  7.565   1.00 37.53 120 A 1 
ATOM 906  C C     . GLN A 1 120 ? 25.167  -10.606 8.201   1.00 35.75 120 A 1 
ATOM 907  O O     . GLN A 1 120 ? 25.368  -11.609 7.532   1.00 34.41 120 A 1 
ATOM 908  C CB    . GLN A 1 120 ? 26.777  -8.704  7.986   1.00 36.44 120 A 1 
ATOM 909  C CG    . GLN A 1 120 ? 27.480  -7.976  6.842   1.00 33.48 120 A 1 
ATOM 910  C CD    . GLN A 1 120 ? 28.910  -7.570  7.198   1.00 30.28 120 A 1 
ATOM 911  O OE1   . GLN A 1 120 ? 29.359  -7.633  8.328   1.00 30.17 120 A 1 
ATOM 912  N NE2   . GLN A 1 120 ? 29.698  -7.164  6.231   1.00 27.87 120 A 1 
ATOM 913  N N     . VAL A 1 121 ? 24.728  -10.661 9.451   1.00 41.60 121 A 1 
ATOM 914  C CA    . VAL A 1 121 ? 24.454  -11.932 10.139  1.00 40.84 121 A 1 
ATOM 915  C C     . VAL A 1 121 ? 23.283  -12.647 9.489   1.00 37.92 121 A 1 
ATOM 916  O O     . VAL A 1 121 ? 23.354  -13.856 9.238   1.00 36.62 121 A 1 
ATOM 917  C CB    . VAL A 1 121 ? 24.219  -11.714 11.643  1.00 39.31 121 A 1 
ATOM 918  C CG1   . VAL A 1 121 ? 23.787  -13.001 12.351  1.00 38.51 121 A 1 
ATOM 919  C CG2   . VAL A 1 121 ? 25.522  -11.240 12.295  1.00 44.63 121 A 1 
ATOM 920  N N     . HIS A 1 122 ? 22.228  -11.916 9.129   1.00 40.14 122 A 1 
ATOM 921  C CA    . HIS A 1 122 ? 21.124  -12.477 8.354   1.00 39.19 122 A 1 
ATOM 922  C C     . HIS A 1 122 ? 21.589  -13.003 6.992   1.00 35.71 122 A 1 
ATOM 923  O O     . HIS A 1 122 ? 21.236  -14.120 6.612   1.00 34.00 122 A 1 
ATOM 924  C CB    . HIS A 1 122 ? 20.004  -11.440 8.192   1.00 37.73 122 A 1 
ATOM 925  C CG    . HIS A 1 122 ? 18.989  -11.509 9.293   1.00 36.06 122 A 1 
ATOM 926  N ND1   . HIS A 1 122 ? 17.949  -12.415 9.360   1.00 36.43 122 A 1 
ATOM 927  C CD2   . HIS A 1 122 ? 18.895  -10.725 10.399  1.00 36.25 122 A 1 
ATOM 928  C CE1   . HIS A 1 122 ? 17.246  -12.171 10.482  1.00 36.46 122 A 1 
ATOM 929  N NE2   . HIS A 1 122 ? 17.793  -11.152 11.146  1.00 35.56 122 A 1 
ATOM 930  N N     . TYR A 1 123 ? 22.414  -12.241 6.296   1.00 38.48 123 A 1 
ATOM 931  C CA    . TYR A 1 123 ? 22.907  -12.626 4.974   1.00 37.44 123 A 1 
ATOM 932  C C     . TYR A 1 123 ? 23.923  -13.782 5.046   1.00 35.32 123 A 1 
ATOM 933  O O     . TYR A 1 123 ? 23.823  -14.733 4.268   1.00 33.80 123 A 1 
ATOM 934  C CB    . TYR A 1 123 ? 23.495  -11.392 4.277   1.00 35.22 123 A 1 
ATOM 935  C CG    . TYR A 1 123 ? 23.581  -11.526 2.772   1.00 34.57 123 A 1 
ATOM 936  C CD1   . TYR A 1 123 ? 24.775  -11.927 2.145   1.00 32.28 123 A 1 
ATOM 937  C CD2   . TYR A 1 123 ? 22.440  -11.255 1.981   1.00 32.84 123 A 1 
ATOM 938  C CE1   . TYR A 1 123 ? 24.835  -12.057 0.755   1.00 27.34 123 A 1 
ATOM 939  C CE2   . TYR A 1 123 ? 22.493  -11.384 0.590   1.00 27.59 123 A 1 
ATOM 940  C CZ    . TYR A 1 123 ? 23.697  -11.781 -0.031  1.00 27.25 123 A 1 
ATOM 941  O OH    . TYR A 1 123 ? 23.754  -11.906 -1.402  1.00 26.20 123 A 1 
ATOM 942  N N     . ALA A 1 124 ? 24.847  -13.743 5.995   1.00 35.03 124 A 1 
ATOM 943  C CA    . ALA A 1 124 ? 25.835  -14.800 6.199   1.00 33.38 124 A 1 
ATOM 944  C C     . ALA A 1 124 ? 25.179  -16.119 6.633   1.00 32.07 124 A 1 
ATOM 945  O O     . ALA A 1 124 ? 25.542  -17.181 6.140   1.00 30.66 124 A 1 
ATOM 946  C CB    . ALA A 1 124 ? 26.869  -14.325 7.225   1.00 31.41 124 A 1 
ATOM 947  N N     . ASN A 1 125 ? 24.156  -16.044 7.488   1.00 31.96 125 A 1 
ATOM 948  C CA    . ASN A 1 125 ? 23.385  -17.225 7.870   1.00 30.39 125 A 1 
ATOM 949  C C     . ASN A 1 125 ? 22.632  -17.817 6.676   1.00 29.38 125 A 1 
ATOM 950  O O     . ASN A 1 125 ? 22.593  -19.035 6.539   1.00 27.34 125 A 1 
ATOM 951  C CB    . ASN A 1 125 ? 22.453  -16.879 9.038   1.00 29.31 125 A 1 
ATOM 952  C CG    . ASN A 1 125 ? 23.128  -17.075 10.394  1.00 26.19 125 A 1 
ATOM 953  O OD1   . ASN A 1 125 ? 23.956  -17.945 10.573  1.00 26.42 125 A 1 
ATOM 954  N ND2   . ASN A 1 125 ? 22.731  -16.320 11.388  1.00 27.99 125 A 1 
ATOM 955  N N     . LEU A 1 126 ? 22.091  -17.002 5.789   1.00 32.39 126 A 1 
ATOM 956  C CA    . LEU A 1 126 ? 21.456  -17.484 4.551   1.00 33.14 126 A 1 
ATOM 957  C C     . LEU A 1 126 ? 22.451  -18.214 3.632   1.00 32.11 126 A 1 
ATOM 958  O O     . LEU A 1 126 ? 22.115  -19.258 3.076   1.00 29.69 126 A 1 
ATOM 959  C CB    . LEU A 1 126 ? 20.785  -16.305 3.828   1.00 30.08 126 A 1 
ATOM 960  C CG    . LEU A 1 126 ? 19.287  -16.181 4.150   1.00 26.69 126 A 1 
ATOM 961  C CD1   . LEU A 1 126 ? 18.802  -14.756 3.935   1.00 24.09 126 A 1 
ATOM 962  C CD2   . LEU A 1 126 ? 18.461  -17.110 3.257   1.00 26.06 126 A 1 
ATOM 963  N N     . LEU A 1 127 ? 23.672  -17.702 3.505   1.00 27.88 127 A 1 
ATOM 964  C CA    . LEU A 1 127 ? 24.699  -18.324 2.667   1.00 27.40 127 A 1 
ATOM 965  C C     . LEU A 1 127 ? 25.261  -19.619 3.272   1.00 27.10 127 A 1 
ATOM 966  O O     . LEU A 1 127 ? 25.530  -20.564 2.531   1.00 24.76 127 A 1 
ATOM 967  C CB    . LEU A 1 127 ? 25.825  -17.309 2.416   1.00 25.11 127 A 1 
ATOM 968  C CG    . LEU A 1 127 ? 25.478  -16.242 1.365   1.00 22.02 127 A 1 
ATOM 969  C CD1   . LEU A 1 127 ? 26.507  -15.119 1.415   1.00 20.99 127 A 1 
ATOM 970  C CD2   . LEU A 1 127 ? 25.482  -16.828 -0.047  1.00 24.32 127 A 1 
ATOM 971  N N     . THR A 1 128 ? 25.406  -19.681 4.597   1.00 34.59 128 A 1 
ATOM 972  C CA    . THR A 1 128 ? 26.011  -20.863 5.246   1.00 34.28 128 A 1 
ATOM 973  C C     . THR A 1 128 ? 25.128  -22.110 5.212   1.00 32.73 128 A 1 
ATOM 974  O O     . THR A 1 128 ? 25.669  -23.208 5.324   1.00 30.29 128 A 1 
ATOM 975  C CB    . THR A 1 128 ? 26.449  -20.583 6.691   1.00 31.28 128 A 1 
ATOM 976  O OG1   . THR A 1 128 ? 25.506  -19.807 7.385   1.00 30.56 128 A 1 
ATOM 977  C CG2   . THR A 1 128 ? 27.782  -19.842 6.746   1.00 32.41 128 A 1 
ATOM 978  N N     . VAL A 1 129 ? 23.831  -21.990 4.997   1.00 31.53 129 A 1 
ATOM 979  C CA    . VAL A 1 129 ? 22.940  -23.168 4.816   1.00 31.21 129 A 1 
ATOM 980  C C     . VAL A 1 129 ? 23.340  -24.008 3.610   1.00 29.16 129 A 1 
ATOM 981  O O     . VAL A 1 129 ? 23.224  -25.241 3.650   1.00 27.32 129 A 1 
ATOM 982  C CB    . VAL A 1 129 ? 21.467  -22.763 4.629   1.00 28.53 129 A 1 
ATOM 983  C CG1   . VAL A 1 129 ? 20.509  -23.971 4.515   1.00 26.15 129 A 1 
ATOM 984  C CG2   . VAL A 1 129 ? 20.978  -21.947 5.807   1.00 29.48 129 A 1 
ATOM 985  N N     . MET A 1 130 ? 23.798  -23.361 2.532   1.00 33.33 130 A 1 
ATOM 986  C CA    . MET A 1 130 ? 24.155  -24.051 1.292   1.00 32.87 130 A 1 
ATOM 987  C C     . MET A 1 130 ? 25.430  -24.886 1.423   1.00 32.24 130 A 1 
ATOM 988  O O     . MET A 1 130 ? 25.658  -25.780 0.601   1.00 30.28 130 A 1 
ATOM 989  C CB    . MET A 1 130 ? 24.298  -23.029 0.151   1.00 30.43 130 A 1 
ATOM 990  C CG    . MET A 1 130 ? 22.940  -22.525 -0.348  1.00 27.55 130 A 1 
ATOM 991  S SD    . MET A 1 130 ? 22.106  -23.654 -1.522  1.00 25.29 130 A 1 
ATOM 992  C CE    . MET A 1 130 ? 23.065  -23.312 -3.015  1.00 23.21 130 A 1 
ATOM 993  N N     . HIS A 1 131 ? 26.268  -24.626 2.418   1.00 34.48 131 A 1 
ATOM 994  C CA    . HIS A 1 131 ? 27.441  -25.464 2.634   1.00 35.79 131 A 1 
ATOM 995  C C     . HIS A 1 131 ? 27.028  -26.791 3.264   1.00 32.84 131 A 1 
ATOM 996  O O     . HIS A 1 131 ? 26.557  -26.846 4.395   1.00 31.52 131 A 1 
ATOM 997  C CB    . HIS A 1 131 ? 28.534  -24.712 3.406   1.00 35.25 131 A 1 
ATOM 998  C CG    . HIS A 1 131 ? 29.365  -23.841 2.493   1.00 32.96 131 A 1 
ATOM 999  N ND1   . HIS A 1 131 ? 30.309  -24.296 1.603   1.00 33.29 131 A 1 
ATOM 1000 C CD2   . HIS A 1 131 ? 29.310  -22.487 2.356   1.00 33.00 131 A 1 
ATOM 1001 C CE1   . HIS A 1 131 ? 30.808  -23.239 0.943   1.00 34.29 131 A 1 
ATOM 1002 N NE2   . HIS A 1 131 ? 30.222  -22.117 1.366   1.00 32.89 131 A 1 
ATOM 1003 N N     . GLN A 1 132 ? 27.222  -27.863 2.512   1.00 33.48 132 A 1 
ATOM 1004 C CA    . GLN A 1 132 ? 27.024  -29.231 2.974   1.00 36.47 132 A 1 
ATOM 1005 C C     . GLN A 1 132 ? 27.763  -29.435 4.303   1.00 34.71 132 A 1 
ATOM 1006 O O     . GLN A 1 132 ? 28.985  -29.320 4.369   1.00 34.11 132 A 1 
ATOM 1007 C CB    . GLN A 1 132 ? 27.547  -30.243 1.937   1.00 36.53 132 A 1 
ATOM 1008 C CG    . GLN A 1 132 ? 26.598  -30.431 0.740   1.00 34.27 132 A 1 
ATOM 1009 C CD    . GLN A 1 132 ? 27.155  -31.425 -0.294  1.00 29.94 132 A 1 
ATOM 1010 O OE1   . GLN A 1 132 ? 28.320  -31.761 -0.316  1.00 27.94 132 A 1 
ATOM 1011 N NE2   . GLN A 1 132 ? 26.327  -31.919 -1.191  1.00 24.98 132 A 1 
ATOM 1012 N N     . ARG A 1 133 ? 27.019  -29.787 5.354   1.00 39.03 133 A 1 
ATOM 1013 C CA    . ARG A 1 133 ? 27.597  -30.289 6.606   1.00 39.62 133 A 1 
ATOM 1014 C C     . ARG A 1 133 ? 28.224  -31.652 6.313   1.00 35.84 133 A 1 
ATOM 1015 O O     . ARG A 1 133 ? 27.565  -32.675 6.425   1.00 35.51 133 A 1 
ATOM 1016 C CB    . ARG A 1 133 ? 26.536  -30.396 7.719   1.00 39.96 133 A 1 
ATOM 1017 C CG    . ARG A 1 133 ? 26.152  -29.041 8.332   1.00 39.67 133 A 1 
ATOM 1018 C CD    . ARG A 1 133 ? 25.170  -29.268 9.490   1.00 40.33 133 A 1 
ATOM 1019 N NE    . ARG A 1 133 ? 24.784  -28.004 10.146  1.00 34.70 133 A 1 
ATOM 1020 C CZ    . ARG A 1 133 ? 23.956  -27.876 11.174  1.00 32.62 133 A 1 
ATOM 1021 N NH1   . ARG A 1 133 ? 23.399  -28.918 11.741  1.00 30.78 133 A 1 
ATOM 1022 N NH2   . ARG A 1 133 ? 23.676  -26.703 11.648  1.00 29.63 133 A 1 
ATOM 1023 N N     . MET A 1 134 ? 29.501  -31.658 5.952   1.00 30.89 134 A 1 
ATOM 1024 C CA    . MET A 1 134 ? 30.307  -32.870 6.053   1.00 31.60 134 A 1 
ATOM 1025 C C     . MET A 1 134 ? 30.245  -33.330 7.511   1.00 29.38 134 A 1 
ATOM 1026 O O     . MET A 1 134 ? 30.518  -32.516 8.405   1.00 29.18 134 A 1 
ATOM 1027 C CB    . MET A 1 134 ? 31.740  -32.605 5.599   1.00 31.76 134 A 1 
ATOM 1028 C CG    . MET A 1 134 ? 31.862  -32.525 4.068   1.00 31.25 134 A 1 
ATOM 1029 S SD    . MET A 1 134 ? 31.881  -34.143 3.229   1.00 30.21 134 A 1 
ATOM 1030 C CE    . MET A 1 134 ? 33.642  -34.501 3.327   1.00 28.24 134 A 1 
ATOM 1031 N N     . PRO A 1 135 ? 29.857  -34.572 7.796   1.00 31.42 135 A 1 
ATOM 1032 C CA    . PRO A 1 135 ? 29.801  -35.076 9.151   1.00 32.06 135 A 1 
ATOM 1033 C C     . PRO A 1 135 ? 31.232  -35.131 9.693   1.00 30.55 135 A 1 
ATOM 1034 O O     . PRO A 1 135 ? 32.023  -35.977 9.294   1.00 30.00 135 A 1 
ATOM 1035 C CB    . PRO A 1 135 ? 29.135  -36.444 9.054   1.00 31.67 135 A 1 
ATOM 1036 C CG    . PRO A 1 135 ? 29.450  -36.907 7.627   1.00 32.79 135 A 1 
ATOM 1037 C CD    . PRO A 1 135 ? 29.487  -35.589 6.831   1.00 40.20 135 A 1 
ATOM 1038 N N     . VAL A 1 136 ? 31.575  -34.212 10.589  1.00 31.69 136 A 1 
ATOM 1039 C CA    . VAL A 1 136 ? 32.839  -34.273 11.320  1.00 33.79 136 A 1 
ATOM 1040 C C     . VAL A 1 136 ? 32.760  -35.496 12.221  1.00 31.75 136 A 1 
ATOM 1041 O O     . VAL A 1 136 ? 32.047  -35.492 13.225  1.00 31.14 136 A 1 
ATOM 1042 C CB    . VAL A 1 136 ? 33.128  -32.983 12.107  1.00 32.66 136 A 1 
ATOM 1043 C CG1   . VAL A 1 136 ? 34.471  -33.080 12.838  1.00 31.46 136 A 1 
ATOM 1044 C CG2   . VAL A 1 136 ? 33.188  -31.767 11.168  1.00 39.48 136 A 1 
ATOM 1045 N N     . VAL A 1 137 ? 33.435  -36.561 11.811  1.00 29.60 137 A 1 
ATOM 1046 C CA    . VAL A 1 137 ? 33.555  -37.786 12.600  1.00 32.71 137 A 1 
ATOM 1047 C C     . VAL A 1 137 ? 34.243  -37.413 13.906  1.00 30.36 137 A 1 
ATOM 1048 O O     . VAL A 1 137 ? 35.376  -36.926 13.902  1.00 29.97 137 A 1 
ATOM 1049 C CB    . VAL A 1 137 ? 34.332  -38.880 11.842  1.00 31.42 137 A 1 
ATOM 1050 C CG1   . VAL A 1 137 ? 34.385  -40.180 12.647  1.00 30.09 137 A 1 
ATOM 1051 C CG2   . VAL A 1 137 ? 33.672  -39.195 10.492  1.00 34.95 137 A 1 
ATOM 1052 N N     . SER A 1 138 ? 33.553  -37.603 15.024  1.00 38.38 138 A 1 
ATOM 1053 C CA    . SER A 1 138 ? 34.083  -37.351 16.360  1.00 41.39 138 A 1 
ATOM 1054 C C     . SER A 1 138 ? 35.204  -38.344 16.664  1.00 39.69 138 A 1 
ATOM 1055 O O     . SER A 1 138 ? 34.933  -39.456 17.129  1.00 39.08 138 A 1 
ATOM 1056 C CB    . SER A 1 138 ? 32.953  -37.447 17.394  1.00 38.66 138 A 1 
ATOM 1057 O OG    . SER A 1 138 ? 32.312  -38.706 17.315  1.00 36.98 138 A 1 
ATOM 1058 N N     . HIS A 1 139 ? 36.436  -37.952 16.387  1.00 29.59 139 A 1 
ATOM 1059 C CA    . HIS A 1 139 ? 37.575  -38.743 16.835  1.00 34.96 139 A 1 
ATOM 1060 C C     . HIS A 1 139 ? 37.612  -38.779 18.374  1.00 32.44 139 A 1 
ATOM 1061 O O     . HIS A 1 139 ? 37.286  -37.776 19.014  1.00 31.78 139 A 1 
ATOM 1062 C CB    . HIS A 1 139 ? 38.882  -38.235 16.220  1.00 32.42 139 A 1 
ATOM 1063 C CG    . HIS A 1 139 ? 39.206  -38.955 14.930  1.00 30.89 139 A 1 
ATOM 1064 N ND1   . HIS A 1 139 ? 39.735  -40.218 14.822  1.00 30.32 139 A 1 
ATOM 1065 C CD2   . HIS A 1 139 ? 39.005  -38.502 13.655  1.00 30.64 139 A 1 
ATOM 1066 C CE1   . HIS A 1 139 ? 39.845  -40.514 13.519  1.00 28.03 139 A 1 
ATOM 1067 N NE2   . HIS A 1 139 ? 39.409  -39.500 12.766  1.00 28.82 139 A 1 
ATOM 1068 N N     . PRO A 1 140 ? 37.958  -39.929 18.978  1.00 30.27 140 A 1 
ATOM 1069 C CA    . PRO A 1 140 ? 37.889  -40.115 20.414  1.00 33.42 140 A 1 
ATOM 1070 C C     . PRO A 1 140 ? 38.864  -39.177 21.133  1.00 32.05 140 A 1 
ATOM 1071 O O     . PRO A 1 140 ? 39.981  -38.936 20.670  1.00 31.52 140 A 1 
ATOM 1072 C CB    . PRO A 1 140 ? 38.204  -41.598 20.651  1.00 31.57 140 A 1 
ATOM 1073 C CG    . PRO A 1 140 ? 39.054  -41.977 19.442  1.00 32.17 140 A 1 
ATOM 1074 C CD    . PRO A 1 140 ? 38.446  -41.126 18.325  1.00 38.72 140 A 1 
ATOM 1075 N N     . ALA A 1 141 ? 38.440  -38.671 22.286  1.00 30.42 141 A 1 
ATOM 1076 C CA    . ALA A 1 141 ? 39.234  -37.799 23.141  1.00 31.78 141 A 1 
ATOM 1077 C C     . ALA A 1 141 ? 40.445  -38.562 23.705  1.00 30.02 141 A 1 
ATOM 1078 O O     . ALA A 1 141 ? 40.343  -39.244 24.722  1.00 29.59 141 A 1 
ATOM 1079 C CB    . ALA A 1 141 ? 38.335  -37.244 24.245  1.00 30.02 141 A 1 
ATOM 1080 N N     . VAL A 1 142 ? 41.591  -38.456 23.051  1.00 27.40 142 A 1 
ATOM 1081 C CA    . VAL A 1 142 ? 42.848  -38.995 23.580  1.00 32.12 142 A 1 
ATOM 1082 C C     . VAL A 1 142 ? 43.250  -38.144 24.785  1.00 30.39 142 A 1 
ATOM 1083 O O     . VAL A 1 142 ? 43.451  -36.934 24.667  1.00 30.61 142 A 1 
ATOM 1084 C CB    . VAL A 1 142 ? 43.953  -39.053 22.505  1.00 30.64 142 A 1 
ATOM 1085 C CG1   . VAL A 1 142 ? 45.242  -39.651 23.076  1.00 28.97 142 A 1 
ATOM 1086 C CG2   . VAL A 1 142 ? 43.516  -39.930 21.323  1.00 34.84 142 A 1 
ATOM 1087 N N     . ALA A 1 143 ? 43.344  -38.786 25.955  1.00 33.28 143 A 1 
ATOM 1088 C CA    . ALA A 1 143 ? 43.726  -38.167 27.217  1.00 37.23 143 A 1 
ATOM 1089 C C     . ALA A 1 143 ? 45.217  -37.788 27.191  1.00 35.20 143 A 1 
ATOM 1090 O O     . ALA A 1 143 ? 46.081  -38.623 27.448  1.00 35.27 143 A 1 
ATOM 1091 C CB    . ALA A 1 143 ? 43.386  -39.139 28.355  1.00 35.55 143 A 1 
ATOM 1092 N N     . ILE A 1 144 ? 45.508  -36.529 26.872  1.00 31.40 144 A 1 
ATOM 1093 C CA    . ILE A 1 144 ? 46.885  -36.022 26.946  1.00 34.38 144 A 1 
ATOM 1094 C C     . ILE A 1 144 ? 47.251  -35.837 28.427  1.00 33.19 144 A 1 
ATOM 1095 O O     . ILE A 1 144 ? 46.484  -35.219 29.168  1.00 31.96 144 A 1 
ATOM 1096 C CB    . ILE A 1 144 ? 47.079  -34.743 26.107  1.00 32.38 144 A 1 
ATOM 1097 C CG1   . ILE A 1 144 ? 46.716  -35.017 24.624  1.00 32.09 144 A 1 
ATOM 1098 C CG2   . ILE A 1 144 ? 48.526  -34.244 26.200  1.00 36.52 144 A 1 
ATOM 1099 C CD1   . ILE A 1 144 ? 46.790  -33.798 23.705  1.00 35.67 144 A 1 
ATOM 1100 N N     . PRO A 1 145 ? 48.377  -36.404 28.910  1.00 31.19 145 A 1 
ATOM 1101 C CA    . PRO A 1 145 ? 48.722  -36.448 30.325  1.00 35.39 145 A 1 
ATOM 1102 C C     . PRO A 1 145 ? 49.141  -35.068 30.873  1.00 34.41 145 A 1 
ATOM 1103 O O     . PRO A 1 145 ? 49.589  -34.205 30.117  1.00 33.92 145 A 1 
ATOM 1104 C CB    . PRO A 1 145 ? 49.846  -37.487 30.430  1.00 33.47 145 A 1 
ATOM 1105 C CG    . PRO A 1 145 ? 50.529  -37.403 29.067  1.00 33.82 145 A 1 
ATOM 1106 C CD    . PRO A 1 145 ? 49.358  -37.122 28.126  1.00 39.94 145 A 1 
ATOM 1107 N N     . PRO A 1 146 ? 49.044  -34.853 32.208  1.00 31.39 146 A 1 
ATOM 1108 C CA    . PRO A 1 146 ? 49.370  -33.583 32.851  1.00 34.00 146 A 1 
ATOM 1109 C C     . PRO A 1 146 ? 50.891  -33.373 32.915  1.00 33.03 146 A 1 
ATOM 1110 O O     . PRO A 1 146 ? 51.569  -33.922 33.781  1.00 32.34 146 A 1 
ATOM 1111 C CB    . PRO A 1 146 ? 48.712  -33.671 34.237  1.00 32.59 146 A 1 
ATOM 1112 C CG    . PRO A 1 146 ? 48.775  -35.157 34.567  1.00 33.40 146 A 1 
ATOM 1113 C CD    . PRO A 1 146 ? 48.595  -35.823 33.197  1.00 39.93 146 A 1 
ATOM 1114 N N     . VAL A 1 147 ? 51.428  -32.594 31.977  1.00 31.88 147 A 1 
ATOM 1115 C CA    . VAL A 1 147 ? 52.872  -32.326 31.936  1.00 35.73 147 A 1 
ATOM 1116 C C     . VAL A 1 147 ? 53.286  -31.266 32.982  1.00 34.57 147 A 1 
ATOM 1117 O O     . VAL A 1 147 ? 52.468  -30.491 33.476  1.00 33.78 147 A 1 
ATOM 1118 C CB    . VAL A 1 147 ? 53.375  -32.007 30.517  1.00 32.38 147 A 1 
ATOM 1119 C CG1   . VAL A 1 147 ? 54.897  -32.166 30.421  1.00 30.53 147 A 1 
ATOM 1120 C CG2   . VAL A 1 147 ? 52.782  -32.944 29.450  1.00 35.08 147 A 1 
ATOM 1121 N N     . SER A 1 148 ? 54.574  -31.292 33.335  1.00 33.13 148 A 1 
ATOM 1122 C CA    . SER A 1 148 ? 55.237  -30.802 34.552  1.00 35.42 148 A 1 
ATOM 1123 C C     . SER A 1 148 ? 55.441  -29.272 34.683  1.00 33.47 148 A 1 
ATOM 1124 O O     . SER A 1 148 ? 55.166  -28.485 33.789  1.00 33.29 148 A 1 
ATOM 1125 C CB    . SER A 1 148 ? 56.573  -31.550 34.641  1.00 33.76 148 A 1 
ATOM 1126 O OG    . SER A 1 148 ? 57.238  -31.318 35.847  1.00 31.46 148 A 1 
ATOM 1127 N N     . LEU A 1 149 ? 55.987  -28.903 35.835  1.00 28.93 149 A 1 
ATOM 1128 C CA    . LEU A 1 149 ? 55.973  -27.635 36.593  1.00 33.28 149 A 1 
ATOM 1129 C C     . LEU A 1 149 ? 56.993  -26.536 36.207  1.00 31.99 149 A 1 
ATOM 1130 O O     . LEU A 1 149 ? 57.055  -25.553 36.951  1.00 30.34 149 A 1 
ATOM 1131 C CB    . LEU A 1 149 ? 56.224  -28.044 38.063  1.00 29.67 149 A 1 
ATOM 1132 C CG    . LEU A 1 149 ? 55.007  -27.961 38.983  1.00 27.41 149 A 1 
ATOM 1133 C CD1   . LEU A 1 149 ? 55.230  -28.833 40.219  1.00 27.05 149 A 1 
ATOM 1134 C CD2   . LEU A 1 149 ? 54.751  -26.531 39.447  1.00 29.69 149 A 1 
ATOM 1135 N N     . PHE A 1 150 ? 57.858  -26.686 35.236  1.00 27.69 150 A 1 
ATOM 1136 C CA    . PHE A 1 150 ? 59.202  -26.058 35.227  1.00 31.38 150 A 1 
ATOM 1137 C C     . PHE A 1 150 ? 59.259  -24.522 35.422  1.00 29.67 150 A 1 
ATOM 1138 O O     . PHE A 1 150 ? 58.368  -23.788 35.005  1.00 28.85 150 A 1 
ATOM 1139 C CB    . PHE A 1 150 ? 60.003  -26.523 34.004  1.00 28.78 150 A 1 
ATOM 1140 C CG    . PHE A 1 150 ? 60.889  -27.707 34.299  1.00 29.28 150 A 1 
ATOM 1141 C CD1   . PHE A 1 150 ? 62.168  -27.514 34.851  1.00 31.32 150 A 1 
ATOM 1142 C CD2   . PHE A 1 150 ? 60.426  -29.022 34.070  1.00 33.13 150 A 1 
ATOM 1143 C CE1   . PHE A 1 150 ? 62.983  -28.622 35.157  1.00 29.81 150 A 1 
ATOM 1144 C CE2   . PHE A 1 150 ? 61.235  -30.128 34.376  1.00 28.53 150 A 1 
ATOM 1145 C CZ    . PHE A 1 150 ? 62.516  -29.930 34.916  1.00 28.20 150 A 1 
ATOM 1146 N N     . ALA A 1 151 ? 60.353  -24.073 36.083  1.00 29.42 151 A 1 
ATOM 1147 C CA    . ALA A 1 151 ? 60.382  -22.875 36.940  1.00 33.26 151 A 1 
ATOM 1148 C C     . ALA A 1 151 ? 61.262  -21.673 36.505  1.00 31.58 151 A 1 
ATOM 1149 O O     . ALA A 1 151 ? 61.195  -20.627 37.156  1.00 30.37 151 A 1 
ATOM 1150 C CB    . ALA A 1 151 ? 60.851  -23.368 38.316  1.00 30.85 151 A 1 
ATOM 1151 N N     . GLU A 1 152 ? 62.136  -21.812 35.569  1.00 28.54 152 A 1 
ATOM 1152 C CA    . GLU A 1 152 ? 63.253  -20.874 35.248  1.00 31.50 152 A 1 
ATOM 1153 C C     . GLU A 1 152 ? 62.804  -19.507 34.664  1.00 29.77 152 A 1 
ATOM 1154 O O     . GLU A 1 152 ? 61.637  -19.355 34.326  1.00 29.12 152 A 1 
ATOM 1155 C CB    . GLU A 1 152 ? 64.167  -21.601 34.241  1.00 29.90 152 A 1 
ATOM 1156 C CG    . GLU A 1 152 ? 65.034  -22.706 34.851  1.00 29.35 152 A 1 
ATOM 1157 C CD    . GLU A 1 152 ? 66.065  -23.279 33.867  1.00 30.80 152 A 1 
ATOM 1158 O OE1   . GLU A 1 152 ? 66.998  -23.946 34.348  1.00 30.38 152 A 1 
ATOM 1159 O OE2   . GLU A 1 152 ? 65.899  -23.072 32.630  1.00 32.24 152 A 1 
ATOM 1160 N N     . ALA A 1 153 ? 63.633  -18.453 34.435  1.00 30.72 153 A 1 
ATOM 1161 C CA    . ALA A 1 153 ? 64.913  -17.940 34.942  1.00 34.63 153 A 1 
ATOM 1162 C C     . ALA A 1 153 ? 65.026  -16.416 34.606  1.00 32.89 153 A 1 
ATOM 1163 O O     . ALA A 1 153 ? 64.050  -15.799 34.184  1.00 32.49 153 A 1 
ATOM 1164 C CB    . ALA A 1 153 ? 66.100  -18.716 34.340  1.00 32.36 153 A 1 
ATOM 1165 N N     . GLU A 1 154 ? 66.201  -15.816 34.788  1.00 28.90 154 A 1 
ATOM 1166 C CA    . GLU A 1 154 ? 66.493  -14.434 35.220  1.00 32.60 154 A 1 
ATOM 1167 C C     . GLU A 1 154 ? 66.430  -13.231 34.234  1.00 30.57 154 A 1 
ATOM 1168 O O     . GLU A 1 154 ? 66.274  -12.108 34.711  1.00 29.84 154 A 1 
ATOM 1169 C CB    . GLU A 1 154 ? 67.937  -14.437 35.746  1.00 31.42 154 A 1 
ATOM 1170 C CG    . GLU A 1 154 ? 68.229  -15.373 36.928  1.00 30.21 154 A 1 
ATOM 1171 C CD    . GLU A 1 154 ? 69.707  -15.295 37.339  1.00 30.44 154 A 1 
ATOM 1172 O OE1   . GLU A 1 154 ? 69.972  -15.146 38.550  1.00 29.21 154 A 1 
ATOM 1173 O OE2   . GLU A 1 154 ? 70.564  -15.369 36.429  1.00 31.62 154 A 1 
ATOM 1174 N N     . ALA A 1 155 ? 66.750  -13.352 32.987  1.00 29.61 155 A 1 
ATOM 1175 C CA    . ALA A 1 155 ? 67.763  -12.500 32.311  1.00 32.89 155 A 1 
ATOM 1176 C C     . ALA A 1 155 ? 67.515  -10.965 32.151  1.00 30.99 155 A 1 
ATOM 1177 O O     . ALA A 1 155 ? 66.413  -10.455 32.232  1.00 30.17 155 A 1 
ATOM 1178 C CB    . ALA A 1 155 ? 68.143  -13.155 30.995  1.00 31.22 155 A 1 
ATOM 1179 N N     . THR A 1 156 ? 68.618  -10.239 31.872  1.00 30.82 156 A 1 
ATOM 1180 C CA    . THR A 1 156 ? 69.029  -8.942  32.447  1.00 33.45 156 A 1 
ATOM 1181 C C     . THR A 1 156 ? 68.880  -7.629  31.636  1.00 31.10 156 A 1 
ATOM 1182 O O     . THR A 1 156 ? 68.749  -6.577  32.261  1.00 29.95 156 A 1 
ATOM 1183 C CB    . THR A 1 156 ? 70.531  -9.045  32.753  1.00 30.15 156 A 1 
ATOM 1184 O OG1   . THR A 1 156 ? 71.231  -9.612  31.653  1.00 28.85 156 A 1 
ATOM 1185 C CG2   . THR A 1 156 ? 70.844  -9.931  33.960  1.00 32.85 156 A 1 
ATOM 1186 N N     . ALA A 1 157 ? 69.137  -7.632  30.346  1.00 29.87 157 A 1 
ATOM 1187 C CA    . ALA A 1 157 ? 70.104  -6.661  29.763  1.00 31.67 157 A 1 
ATOM 1188 C C     . ALA A 1 157 ? 69.593  -5.236  29.329  1.00 29.47 157 A 1 
ATOM 1189 O O     . ALA A 1 157 ? 68.432  -4.909  29.505  1.00 29.02 157 A 1 
ATOM 1190 C CB    . ALA A 1 157 ? 70.858  -7.416  28.658  1.00 30.46 157 A 1 
ATOM 1191 N N     . PRO A 1 158 ? 70.515  -4.370  28.833  1.00 23.92 158 A 1 
ATOM 1192 C CA    . PRO A 1 158 ? 70.605  -2.904  29.038  1.00 26.58 158 A 1 
ATOM 1193 C C     . PRO A 1 158 ? 70.280  -2.059  27.753  1.00 25.69 158 A 1 
ATOM 1194 O O     . PRO A 1 158 ? 69.448  -2.493  26.987  1.00 24.46 158 A 1 
ATOM 1195 C CB    . PRO A 1 158 ? 72.046  -2.810  29.559  1.00 24.64 158 A 1 
ATOM 1196 C CG    . PRO A 1 158 ? 72.815  -3.785  28.650  1.00 25.47 158 A 1 
ATOM 1197 C CD    . PRO A 1 158 ? 71.759  -4.795  28.257  1.00 31.73 158 A 1 
ATOM 1198 N N     . VAL A 1 159 ? 70.821  -0.926  27.319  1.00 27.09 159 A 1 
ATOM 1199 C CA    . VAL A 1 159 ? 71.474  0.320   27.804  1.00 32.07 159 A 1 
ATOM 1200 C C     . VAL A 1 159 ? 71.053  1.574   26.983  1.00 30.82 159 A 1 
ATOM 1201 O O     . VAL A 1 159 ? 70.538  2.531   27.546  1.00 29.51 159 A 1 
ATOM 1202 C CB    . VAL A 1 159 ? 73.027  0.300   27.668  1.00 29.20 159 A 1 
ATOM 1203 C CG1   . VAL A 1 159 ? 73.671  1.634   28.124  1.00 27.11 159 A 1 
ATOM 1204 C CG2   . VAL A 1 159 ? 73.764  -0.774  28.444  1.00 31.64 159 A 1 
ATOM 1205 N N     . LEU A 1 160 ? 71.449  1.662   25.705  1.00 25.92 160 A 1 
ATOM 1206 C CA    . LEU A 1 160 ? 71.830  2.876   24.933  1.00 29.78 160 A 1 
ATOM 1207 C C     . LEU A 1 160 ? 70.661  3.645   24.261  1.00 27.91 160 A 1 
ATOM 1208 O O     . LEU A 1 160 ? 69.583  3.089   24.123  1.00 27.19 160 A 1 
ATOM 1209 C CB    . LEU A 1 160 ? 72.839  2.410   23.844  1.00 28.52 160 A 1 
ATOM 1210 C CG    . LEU A 1 160 ? 74.237  2.037   24.357  1.00 28.30 160 A 1 
ATOM 1211 C CD1   . LEU A 1 160 ? 74.931  1.086   23.370  1.00 30.38 160 A 1 
ATOM 1212 C CD2   . LEU A 1 160 ? 75.118  3.263   24.539  1.00 34.92 160 A 1 
ATOM 1213 N N     . GLY A 1 161 ? 70.786  4.887   23.740  1.00 28.00 161 A 1 
ATOM 1214 C CA    . GLY A 1 161 ? 71.887  5.885   23.725  1.00 30.89 161 A 1 
ATOM 1215 C C     . GLY A 1 161 ? 71.643  7.154   22.877  1.00 29.53 161 A 1 
ATOM 1216 O O     . GLY A 1 161 ? 71.261  8.201   23.397  1.00 28.04 161 A 1 
ATOM 1217 N N     . ARG A 1 162 ? 71.922  7.097   21.593  1.00 24.87 162 A 1 
ATOM 1218 C CA    . ARG A 1 162 ? 72.283  8.227   20.681  1.00 30.70 162 A 1 
ATOM 1219 C C     . ARG A 1 162 ? 71.099  9.045   20.109  1.00 28.98 162 A 1 
ATOM 1220 O O     . ARG A 1 162 ? 69.967  8.645   20.329  1.00 27.41 162 A 1 
ATOM 1221 C CB    . ARG A 1 162 ? 73.104  7.613   19.532  1.00 29.07 162 A 1 
ATOM 1222 C CG    . ARG A 1 162 ? 74.618  7.777   19.713  1.00 28.69 162 A 1 
ATOM 1223 C CD    . ARG A 1 162 ? 75.329  7.307   18.438  1.00 28.99 162 A 1 
ATOM 1224 N NE    . ARG A 1 162 ? 76.776  7.567   18.488  1.00 29.08 162 A 1 
ATOM 1225 C CZ    . ARG A 1 162 ? 77.658  7.230   17.565  1.00 27.82 162 A 1 
ATOM 1226 N NH1   . ARG A 1 162 ? 77.290  6.592   16.482  1.00 26.65 162 A 1 
ATOM 1227 N NH2   . ARG A 1 162 ? 78.913  7.529   17.695  1.00 25.56 162 A 1 
ATOM 1228 N N     . LYS A 1 163 ? 71.305  10.006  19.236  1.00 22.72 163 A 1 
ATOM 1229 C CA    . LYS A 1 163 ? 71.867  11.340  18.859  1.00 30.31 163 A 1 
ATOM 1230 C C     . LYS A 1 163 ? 71.065  11.728  17.575  1.00 29.05 163 A 1 
ATOM 1231 O O     . LYS A 1 163 ? 70.145  10.981  17.258  1.00 27.71 163 A 1 
ATOM 1232 C CB    . LYS A 1 163 ? 73.386  11.228  18.609  1.00 28.53 163 A 1 
ATOM 1233 C CG    . LYS A 1 163 ? 74.247  12.372  19.186  1.00 26.98 163 A 1 
ATOM 1234 C CD    . LYS A 1 163 ? 75.596  12.472  18.464  1.00 25.87 163 A 1 
ATOM 1235 C CE    . LYS A 1 163 ? 76.474  13.599  19.002  1.00 23.93 163 A 1 
ATOM 1236 N NZ    . LYS A 1 163 ? 77.394  14.136  17.966  1.00 23.42 163 A 1 
ATOM 1237 N N     . GLU A 1 164 ? 71.194  12.683  16.715  1.00 26.63 164 A 1 
ATOM 1238 C CA    . GLU A 1 164 ? 71.726  14.054  16.669  1.00 29.87 164 A 1 
ATOM 1239 C C     . GLU A 1 164 ? 70.971  14.927  15.608  1.00 28.71 164 A 1 
ATOM 1240 O O     . GLU A 1 164 ? 70.227  15.818  15.979  1.00 28.42 164 A 1 
ATOM 1241 C CB    . GLU A 1 164 ? 73.218  14.026  16.265  1.00 28.87 164 A 1 
ATOM 1242 C CG    . GLU A 1 164 ? 74.047  15.275  16.636  1.00 28.30 164 A 1 
ATOM 1243 C CD    . GLU A 1 164 ? 75.560  14.974  16.551  1.00 28.58 164 A 1 
ATOM 1244 O OE1   . GLU A 1 164 ? 76.287  15.371  17.484  1.00 28.33 164 A 1 
ATOM 1245 O OE2   . GLU A 1 164 ? 75.976  14.215  15.654  1.00 29.81 164 A 1 
ATOM 1246 N N     . GLU A 1 165 ? 71.194  14.708  14.325  1.00 27.84 165 A 1 
ATOM 1247 C CA    . GLU A 1 165 ? 71.368  15.664  13.197  1.00 30.26 165 A 1 
ATOM 1248 C C     . GLU A 1 165 ? 70.124  15.870  12.278  1.00 28.92 165 A 1 
ATOM 1249 O O     . GLU A 1 165 ? 69.064  15.367  12.586  1.00 28.13 165 A 1 
ATOM 1250 C CB    . GLU A 1 165 ? 72.557  15.107  12.392  1.00 29.85 165 A 1 
ATOM 1251 C CG    . GLU A 1 165 ? 73.890  15.801  12.682  1.00 29.63 165 A 1 
ATOM 1252 C CD    . GLU A 1 165 ? 75.082  15.151  11.947  1.00 31.12 165 A 1 
ATOM 1253 O OE1   . GLU A 1 165 ? 76.229  15.446  12.362  1.00 30.79 165 A 1 
ATOM 1254 O OE2   . GLU A 1 165 ? 74.852  14.352  11.024  1.00 32.46 165 A 1 
ATOM 1255 N N     . ASP A 1 166 ? 70.148  16.518  11.110  1.00 26.54 166 A 1 
ATOM 1256 C CA    . ASP A 1 166 ? 70.583  17.854  10.674  1.00 29.39 166 A 1 
ATOM 1257 C C     . ASP A 1 166 ? 69.713  18.404  9.500   1.00 27.66 166 A 1 
ATOM 1258 O O     . ASP A 1 166 ? 68.793  19.198  9.738   1.00 26.80 166 A 1 
ATOM 1259 C CB    . ASP A 1 166 ? 72.084  17.868  10.282  1.00 28.21 166 A 1 
ATOM 1260 C CG    . ASP A 1 166 ? 72.633  19.255  9.902   1.00 26.27 166 A 1 
ATOM 1261 O OD1   . ASP A 1 166 ? 72.173  20.260  10.472  1.00 27.79 166 A 1 
ATOM 1262 O OD2   . ASP A 1 166 ? 73.501  19.304  9.008   1.00 28.75 166 A 1 
ATOM 1263 N N     . THR A 1 167 ? 69.986  18.078  8.259   1.00 26.92 167 A 1 
ATOM 1264 C CA    . THR A 1 167 ? 70.056  19.090  7.183   1.00 28.87 167 A 1 
ATOM 1265 C C     . THR A 1 167 ? 68.869  19.365  6.234   1.00 27.29 167 A 1 
ATOM 1266 O O     . THR A 1 167 ? 68.194  20.378  6.392   1.00 26.07 167 A 1 
ATOM 1267 C CB    . THR A 1 167 ? 71.324  18.911  6.330   1.00 26.87 167 A 1 
ATOM 1268 O OG1   . THR A 1 167 ? 71.541  17.549  6.036   1.00 26.66 167 A 1 
ATOM 1269 C CG2   . THR A 1 167 ? 72.574  19.430  7.025   1.00 30.46 167 A 1 
ATOM 1270 N N     . SER A 1 168 ? 68.776  18.664  5.107   1.00 30.85 168 A 1 
ATOM 1271 C CA    . SER A 1 168 ? 68.728  19.382  3.814   1.00 30.93 168 A 1 
ATOM 1272 C C     . SER A 1 168 ? 67.454  19.102  2.963   1.00 29.23 168 A 1 
ATOM 1273 O O     . SER A 1 168 ? 66.509  18.543  3.498   1.00 29.06 168 A 1 
ATOM 1274 C CB    . SER A 1 168 ? 70.046  19.056  3.087   1.00 30.44 168 A 1 
ATOM 1275 O OG    . SER A 1 168 ? 70.004  17.814  2.405   1.00 29.81 168 A 1 
ATOM 1276 N N     . TRP A 1 169 ? 67.241  19.423  1.690   1.00 31.69 169 A 1 
ATOM 1277 C CA    . TRP A 1 169 ? 68.004  20.082  0.604   1.00 29.20 169 A 1 
ATOM 1278 C C     . TRP A 1 169 ? 67.119  20.882  -0.388  1.00 27.78 169 A 1 
ATOM 1279 O O     . TRP A 1 169 ? 67.389  22.030  -0.642  1.00 26.14 169 A 1 
ATOM 1280 C CB    . TRP A 1 169 ? 68.760  19.016  -0.222  1.00 27.89 169 A 1 
ATOM 1281 C CG    . TRP A 1 169 ? 70.251  19.079  -0.293  1.00 26.10 169 A 1 
ATOM 1282 C CD1   . TRP A 1 169 ? 71.079  18.529  0.611   1.00 24.67 169 A 1 
ATOM 1283 C CD2   . TRP A 1 169 ? 71.109  19.647  -1.321  1.00 26.16 169 A 1 
ATOM 1284 N NE1   . TRP A 1 169 ? 72.403  18.722  0.231   1.00 23.70 169 A 1 
ATOM 1285 C CE2   . TRP A 1 169 ? 72.459  19.404  -0.953  1.00 23.80 169 A 1 
ATOM 1286 C CE3   . TRP A 1 169 ? 70.879  20.332  -2.509  1.00 27.57 169 A 1 
ATOM 1287 C CZ2   . TRP A 1 169 ? 73.538  19.852  -1.732  1.00 25.09 169 A 1 
ATOM 1288 C CZ3   . TRP A 1 169 ? 71.956  20.776  -3.296  1.00 25.58 169 A 1 
ATOM 1289 C CH2   . TRP A 1 169 ? 73.262  20.545  -2.904  1.00 26.23 169 A 1 
ATOM 1290 N N     . LEU A 1 170 ? 66.136  20.252  -1.065  1.00 29.11 170 A 1 
ATOM 1291 C CA    . LEU A 1 170 ? 66.073  20.334  -2.546  1.00 31.30 170 A 1 
ATOM 1292 C C     . LEU A 1 170 ? 65.320  21.526  -3.202  1.00 29.98 170 A 1 
ATOM 1293 O O     . LEU A 1 170 ? 64.513  22.216  -2.604  1.00 28.89 170 A 1 
ATOM 1294 C CB    . LEU A 1 170 ? 65.591  18.979  -3.112  1.00 29.44 170 A 1 
ATOM 1295 C CG    . LEU A 1 170 ? 66.740  18.036  -3.495  1.00 28.31 170 A 1 
ATOM 1296 C CD1   . LEU A 1 170 ? 66.232  16.593  -3.625  1.00 31.04 170 A 1 
ATOM 1297 C CD2   . LEU A 1 170 ? 67.390  18.421  -4.817  1.00 33.49 170 A 1 
ATOM 1298 N N     . LEU A 1 171 ? 65.621  21.717  -4.494  1.00 28.09 171 A 1 
ATOM 1299 C CA    . LEU A 1 171 ? 65.860  22.969  -5.252  1.00 30.71 171 A 1 
ATOM 1300 C C     . LEU A 1 171 ? 64.737  23.590  -6.114  1.00 28.96 171 A 1 
ATOM 1301 O O     . LEU A 1 171 ? 64.511  24.792  -6.076  1.00 27.47 171 A 1 
ATOM 1302 C CB    . LEU A 1 171 ? 66.984  22.622  -6.248  1.00 29.15 171 A 1 
ATOM 1303 C CG    . LEU A 1 171 ? 68.424  22.971  -5.816  1.00 28.39 171 A 1 
ATOM 1304 C CD1   . LEU A 1 171 ? 69.410  22.176  -6.662  1.00 29.97 171 A 1 
ATOM 1305 C CD2   . LEU A 1 171 ? 68.702  24.454  -6.013  1.00 32.77 171 A 1 
ATOM 1306 N N     . LEU A 1 172 ? 64.267  22.848  -7.060  1.00 29.51 172 A 1 
ATOM 1307 C CA    . LEU A 1 172 ? 64.028  23.287  -8.472  1.00 31.95 172 A 1 
ATOM 1308 C C     . LEU A 1 172 ? 62.714  24.071  -8.722  1.00 29.90 172 A 1 
ATOM 1309 O O     . LEU A 1 172 ? 61.837  24.057  -7.876  1.00 28.54 172 A 1 
ATOM 1310 C CB    . LEU A 1 172 ? 64.051  22.004  -9.333  1.00 30.18 172 A 1 
ATOM 1311 C CG    . LEU A 1 172 ? 65.427  21.389  -9.577  1.00 29.60 172 A 1 
ATOM 1312 C CD1   . LEU A 1 172 ? 65.297  19.927  -10.006 1.00 31.61 172 A 1 
ATOM 1313 C CD2   . LEU A 1 172 ? 66.216  22.133  -10.663 1.00 33.93 172 A 1 
ATOM 1314 N N     . SER A 1 173 ? 62.446  24.652  -9.876  1.00 30.12 173 A 1 
ATOM 1315 C CA    . SER A 1 173 ? 63.066  25.611  -10.804 1.00 32.62 173 A 1 
ATOM 1316 C C     . SER A 1 173 ? 61.930  26.338  -11.549 1.00 30.21 173 A 1 
ATOM 1317 O O     . SER A 1 173 ? 60.758  26.050  -11.318 1.00 29.20 173 A 1 
ATOM 1318 C CB    . SER A 1 173 ? 64.047  24.955  -11.797 1.00 31.49 173 A 1 
ATOM 1319 O OG    . SER A 1 173 ? 63.394  23.953  -12.567 1.00 32.54 173 A 1 
ATOM 1320 N N     . LYS A 1 174 ? 62.276  27.347  -12.368 1.00 28.15 174 A 1 
ATOM 1321 C CA    . LYS A 1 174 ? 61.510  28.602  -12.550 1.00 34.17 174 A 1 
ATOM 1322 C C     . LYS A 1 174 ? 60.707  28.827  -13.858 1.00 32.70 174 A 1 
ATOM 1323 O O     . LYS A 1 174 ? 59.863  29.716  -13.858 1.00 29.73 174 A 1 
ATOM 1324 C CB    . LYS A 1 174 ? 62.522  29.745  -12.433 1.00 30.83 174 A 1 
ATOM 1325 C CG    . LYS A 1 174 ? 62.309  30.719  -11.257 1.00 30.06 174 A 1 
ATOM 1326 C CD    . LYS A 1 174 ? 63.323  31.854  -11.366 1.00 28.50 174 A 1 
ATOM 1327 C CE    . LYS A 1 174 ? 63.176  32.823  -10.198 1.00 25.86 174 A 1 
ATOM 1328 N NZ    . LYS A 1 174 ? 64.138  33.941  -10.295 1.00 25.19 174 A 1 
ATOM 1329 N N     . ASP A 1 175 ? 61.084  28.235  -14.932 1.00 29.02 175 A 1 
ATOM 1330 C CA    . ASP A 1 175 ? 60.991  28.782  -16.314 1.00 31.94 175 A 1 
ATOM 1331 C C     . ASP A 1 175 ? 59.559  29.038  -16.872 1.00 29.26 175 A 1 
ATOM 1332 O O     . ASP A 1 175 ? 58.593  28.507  -16.350 1.00 27.24 175 A 1 
ATOM 1333 C CB    . ASP A 1 175 ? 61.759  27.817  -17.229 1.00 29.54 175 A 1 
ATOM 1334 C CG    . ASP A 1 175 ? 63.220  27.591  -16.815 1.00 27.80 175 A 1 
ATOM 1335 O OD1   . ASP A 1 175 ? 63.818  28.527  -16.240 1.00 29.23 175 A 1 
ATOM 1336 O OD2   . ASP A 1 175 ? 63.685  26.460  -17.021 1.00 29.89 175 A 1 
ATOM 1337 N N     . SER A 1 176 ? 59.320  29.767  -17.966 1.00 30.12 176 A 1 
ATOM 1338 C CA    . SER A 1 176 ? 59.877  31.018  -18.525 1.00 32.93 176 A 1 
ATOM 1339 C C     . SER A 1 176 ? 58.918  31.723  -19.521 1.00 31.84 176 A 1 
ATOM 1340 O O     . SER A 1 176 ? 58.560  32.882  -19.306 1.00 29.87 176 A 1 
ATOM 1341 C CB    . SER A 1 176 ? 61.209  30.787  -19.272 1.00 29.78 176 A 1 
ATOM 1342 O OG    . SER A 1 176 ? 61.077  29.813  -20.290 1.00 29.05 176 A 1 
ATOM 1343 N N     . ASP A 1 177 ? 58.587  31.097  -20.628 1.00 31.51 177 A 1 
ATOM 1344 C CA    . ASP A 1 177 ? 58.257  31.724  -21.936 1.00 34.32 177 A 1 
ATOM 1345 C C     . ASP A 1 177 ? 56.761  32.079  -22.192 1.00 31.93 177 A 1 
ATOM 1346 O O     . ASP A 1 177 ? 55.886  31.631  -21.487 1.00 29.83 177 A 1 
ATOM 1347 C CB    . ASP A 1 177 ? 58.735  30.736  -23.001 1.00 31.68 177 A 1 
ATOM 1348 C CG    . ASP A 1 177 ? 60.226  30.810  -23.333 1.00 29.42 177 A 1 
ATOM 1349 O OD1   . ASP A 1 177 ? 60.853  31.841  -22.993 1.00 30.55 177 A 1 
ATOM 1350 O OD2   . ASP A 1 177 ? 60.697  29.860  -23.973 1.00 31.39 177 A 1 
ATOM 1351 N N     . ASN A 1 178 ? 56.353  32.762  -23.282 1.00 28.94 178 A 1 
ATOM 1352 C CA    . ASN A 1 178 ? 56.838  33.960  -24.008 1.00 31.36 178 A 1 
ATOM 1353 C C     . ASN A 1 178 ? 55.749  34.579  -24.948 1.00 28.67 178 A 1 
ATOM 1354 O O     . ASN A 1 178 ? 55.397  35.742  -24.821 1.00 26.28 178 A 1 
ATOM 1355 C CB    . ASN A 1 178 ? 58.084  33.637  -24.863 1.00 29.33 178 A 1 
ATOM 1356 C CG    . ASN A 1 178 ? 58.994  34.818  -25.148 1.00 26.99 178 A 1 
ATOM 1357 O OD1   . ASN A 1 178 ? 58.700  35.979  -24.930 1.00 29.34 178 A 1 
ATOM 1358 N ND2   . ASN A 1 178 ? 60.177  34.546  -25.651 1.00 31.26 178 A 1 
ATOM 1359 N N     . HIS A 1 179 ? 55.297  33.859  -25.973 1.00 35.32 179 A 1 
ATOM 1360 C CA    . HIS A 1 179 ? 54.791  34.383  -27.273 1.00 38.29 179 A 1 
ATOM 1361 C C     . HIS A 1 179 ? 53.247  34.606  -27.371 1.00 36.20 179 A 1 
ATOM 1362 O O     . HIS A 1 179 ? 52.511  34.099  -26.549 1.00 33.53 179 A 1 
ATOM 1363 C CB    . HIS A 1 179 ? 55.239  33.385  -28.346 1.00 35.10 179 A 1 
ATOM 1364 C CG    . HIS A 1 179 ? 56.688  33.451  -28.751 1.00 34.07 179 A 1 
ATOM 1365 N ND1   . HIS A 1 179 ? 57.501  34.565  -28.804 1.00 34.00 179 A 1 
ATOM 1366 C CD2   . HIS A 1 179 ? 57.415  32.397  -29.256 1.00 33.84 179 A 1 
ATOM 1367 C CE1   . HIS A 1 179 ? 58.676  34.186  -29.299 1.00 31.84 179 A 1 
ATOM 1368 N NE2   . HIS A 1 179 ? 58.674  32.876  -29.598 1.00 32.22 179 A 1 
ATOM 1369 N N     . ASN A 1 180 ? 52.602  35.229  -28.400 1.00 28.83 180 A 1 
ATOM 1370 C CA    . ASN A 1 180 ? 52.957  36.329  -29.323 1.00 31.69 180 A 1 
ATOM 1371 C C     . ASN A 1 180 ? 51.715  37.019  -29.986 1.00 29.28 180 A 1 
ATOM 1372 O O     . ASN A 1 180 ? 51.494  38.207  -29.814 1.00 27.15 180 A 1 
ATOM 1373 C CB    . ASN A 1 180 ? 53.864  35.797  -30.465 1.00 30.06 180 A 1 
ATOM 1374 C CG    . ASN A 1 180 ? 54.640  36.866  -31.218 1.00 27.90 180 A 1 
ATOM 1375 O OD1   . ASN A 1 180 ? 54.485  38.055  -31.060 1.00 30.29 180 A 1 
ATOM 1376 N ND2   . ASN A 1 180 ? 55.558  36.460  -32.066 1.00 32.05 180 A 1 
ATOM 1377 N N     . ARG A 1 181 ? 50.941  36.364  -30.849 1.00 29.47 181 A 1 
ATOM 1378 C CA    . ARG A 1 181 ? 50.180  36.926  -32.014 1.00 33.42 181 A 1 
ATOM 1379 C C     . ARG A 1 181 ? 48.673  37.214  -31.759 1.00 30.86 181 A 1 
ATOM 1380 O O     . ARG A 1 181 ? 48.131  36.646  -30.835 1.00 28.13 181 A 1 
ATOM 1381 C CB    . ARG A 1 181 ? 50.310  35.887  -33.152 1.00 30.76 181 A 1 
ATOM 1382 C CG    . ARG A 1 181 ? 51.309  36.269  -34.243 1.00 29.34 181 A 1 
ATOM 1383 C CD    . ARG A 1 181 ? 51.244  35.249  -35.381 1.00 28.36 181 A 1 
ATOM 1384 N NE    . ARG A 1 181 ? 52.023  35.689  -36.554 1.00 28.30 181 A 1 
ATOM 1385 C CZ    . ARG A 1 181 ? 52.215  34.995  -37.669 1.00 26.40 181 A 1 
ATOM 1386 N NH1   . ARG A 1 181 ? 51.714  33.799  -37.814 1.00 25.93 181 A 1 
ATOM 1387 N NH2   . ARG A 1 181 ? 52.895  35.501  -38.654 1.00 26.09 181 A 1 
ATOM 1388 N N     . SER A 1 182 ? 47.902  37.956  -32.596 1.00 35.09 182 A 1 
ATOM 1389 C CA    . SER A 1 182 ? 48.119  39.073  -33.554 1.00 37.29 182 A 1 
ATOM 1390 C C     . SER A 1 182 ? 46.840  39.870  -33.945 1.00 35.60 182 A 1 
ATOM 1391 O O     . SER A 1 182 ? 46.807  41.068  -33.684 1.00 33.28 182 A 1 
ATOM 1392 C CB    . SER A 1 182 ? 48.749  38.619  -34.892 1.00 33.92 182 A 1 
ATOM 1393 O OG    . SER A 1 182 ? 47.928  37.685  -35.578 1.00 32.02 182 A 1 
ATOM 1394 N N     . GLY A 1 183 ? 45.896  39.333  -34.700 1.00 33.77 183 A 1 
ATOM 1395 C CA    . GLY A 1 183 ? 44.996  40.157  -35.554 1.00 35.39 183 A 1 
ATOM 1396 C C     . GLY A 1 183 ? 43.532  40.291  -35.073 1.00 33.89 183 A 1 
ATOM 1397 O O     . GLY A 1 183 ? 43.232  39.879  -33.972 1.00 31.31 183 A 1 
ATOM 1398 N N     . ASN A 1 184 ? 42.531  40.821  -35.817 1.00 32.90 184 A 1 
ATOM 1399 C CA    . ASN A 1 184 ? 42.585  41.875  -36.846 1.00 34.47 184 A 1 
ATOM 1400 C C     . ASN A 1 184 ? 41.296  42.742  -36.907 1.00 32.04 184 A 1 
ATOM 1401 O O     . ASN A 1 184 ? 41.380  43.946  -36.735 1.00 28.70 184 A 1 
ATOM 1402 C CB    . ASN A 1 184 ? 42.865  41.281  -38.253 1.00 31.10 184 A 1 
ATOM 1403 C CG    . ASN A 1 184 ? 43.832  42.098  -39.087 1.00 28.01 184 A 1 
ATOM 1404 O OD1   . ASN A 1 184 ? 44.550  42.970  -38.629 1.00 29.92 184 A 1 
ATOM 1405 N ND2   . ASN A 1 184 ? 43.925  41.800  -40.372 1.00 32.53 184 A 1 
ATOM 1406 N N     . ASN A 1 185 ? 40.128  42.200  -37.278 1.00 34.71 185 A 1 
ATOM 1407 C CA    . ASN A 1 185 ? 39.251  42.897  -38.254 1.00 36.04 185 A 1 
ATOM 1408 C C     . ASN A 1 185 ? 38.023  43.704  -37.730 1.00 33.47 185 A 1 
ATOM 1409 O O     . ASN A 1 185 ? 37.775  43.843  -36.554 1.00 29.97 185 A 1 
ATOM 1410 C CB    . ASN A 1 185 ? 38.890  41.903  -39.381 1.00 32.71 185 A 1 
ATOM 1411 C CG    . ASN A 1 185 ? 39.484  42.258  -40.738 1.00 29.05 185 A 1 
ATOM 1412 O OD1   . ASN A 1 185 ? 40.158  43.250  -40.925 1.00 31.19 185 A 1 
ATOM 1413 N ND2   . ASN A 1 185 ? 39.258  41.422  -41.723 1.00 33.15 185 A 1 
ATOM 1414 N N     . SER A 1 186 ? 37.303  44.259  -38.701 1.00 35.43 186 A 1 
ATOM 1415 C CA    . SER A 1 186 ? 36.384  45.426  -38.793 1.00 36.94 186 A 1 
ATOM 1416 C C     . SER A 1 186 ? 34.943  45.240  -38.232 1.00 34.87 186 A 1 
ATOM 1417 O O     . SER A 1 186 ? 34.675  44.237  -37.616 1.00 32.33 186 A 1 
ATOM 1418 C CB    . SER A 1 186 ? 36.357  45.733  -40.300 1.00 33.46 186 A 1 
ATOM 1419 O OG    . SER A 1 186 ? 35.809  44.639  -41.026 1.00 32.44 186 A 1 
ATOM 1420 N N     . SER A 1 187 ? 33.918  46.114  -38.411 1.00 36.04 187 A 1 
ATOM 1421 C CA    . SER A 1 187 ? 33.830  47.475  -38.997 1.00 37.96 187 A 1 
ATOM 1422 C C     . SER A 1 187 ? 32.677  48.368  -38.453 1.00 36.27 187 A 1 
ATOM 1423 O O     . SER A 1 187 ? 32.951  49.465  -37.985 1.00 34.21 187 A 1 
ATOM 1424 C CB    . SER A 1 187 ? 33.638  47.400  -40.524 1.00 34.52 187 A 1 
ATOM 1425 O OG    . SER A 1 187 ? 32.556  46.555  -40.873 1.00 33.29 187 A 1 
ATOM 1426 N N     . THR A 1 188 ? 31.421  48.049  -38.692 1.00 36.44 188 A 1 
ATOM 1427 C CA    . THR A 1 188 ? 30.277  48.997  -38.822 1.00 39.74 188 A 1 
ATOM 1428 C C     . THR A 1 188 ? 29.465  49.218  -37.519 1.00 38.94 188 A 1 
ATOM 1429 O O     . THR A 1 188 ? 29.535  48.386  -36.640 1.00 35.14 188 A 1 
ATOM 1430 C CB    . THR A 1 188 ? 29.326  48.462  -39.903 1.00 34.15 188 A 1 
ATOM 1431 O OG1   . THR A 1 188 ? 29.045  47.088  -39.679 1.00 31.50 188 A 1 
ATOM 1432 C CG2   . THR A 1 188 ? 29.898  48.571  -41.307 1.00 35.53 188 A 1 
ATOM 1433 N N     . SER A 1 189 ? 28.586  50.228  -37.372 1.00 36.57 189 A 1 
ATOM 1434 C CA    . SER A 1 189 ? 28.570  51.647  -37.787 1.00 38.08 189 A 1 
ATOM 1435 C C     . SER A 1 189 ? 27.702  52.556  -36.884 1.00 36.91 189 A 1 
ATOM 1436 O O     . SER A 1 189 ? 28.190  53.601  -36.477 1.00 35.08 189 A 1 
ATOM 1437 C CB    . SER A 1 189 ? 28.066  51.837  -39.232 1.00 34.81 189 A 1 
ATOM 1438 O OG    . SER A 1 189 ? 26.768  51.288  -39.403 1.00 32.70 189 A 1 
ATOM 1439 N N     . SER A 1 190 ? 26.395  52.285  -36.693 1.00 35.10 190 A 1 
ATOM 1440 C CA    . SER A 1 190 ? 25.431  53.414  -36.676 1.00 37.07 190 A 1 
ATOM 1441 C C     . SER A 1 190 ? 24.981  53.986  -35.308 1.00 35.87 190 A 1 
ATOM 1442 O O     . SER A 1 190 ? 25.531  53.711  -34.260 1.00 33.91 190 A 1 
ATOM 1443 C CB    . SER A 1 190 ? 24.229  53.057  -37.562 1.00 33.99 190 A 1 
ATOM 1444 O OG    . SER A 1 190 ? 23.527  51.949  -37.021 1.00 32.05 190 A 1 
ATOM 1445 N N     . SER A 1 191 ? 24.002  54.857  -35.407 1.00 33.24 191 A 1 
ATOM 1446 C CA    . SER A 1 191 ? 23.554  55.998  -34.562 1.00 35.85 191 A 1 
ATOM 1447 C C     . SER A 1 191 ? 22.771  55.635  -33.267 1.00 34.55 191 A 1 
ATOM 1448 O O     . SER A 1 191 ? 22.630  54.471  -32.973 1.00 32.94 191 A 1 
ATOM 1449 C CB    . SER A 1 191 ? 22.683  56.825  -35.513 1.00 32.62 191 A 1 
ATOM 1450 O OG    . SER A 1 191 ? 21.581  56.066  -35.995 1.00 31.39 191 A 1 
ATOM 1451 N N     . SER A 1 192 ? 22.196  56.568  -32.474 1.00 33.53 192 A 1 
ATOM 1452 C CA    . SER A 1 192 ? 22.318  58.035  -32.332 1.00 35.58 192 A 1 
ATOM 1453 C C     . SER A 1 192 ? 22.002  58.552  -30.895 1.00 34.20 192 A 1 
ATOM 1454 O O     . SER A 1 192 ? 22.862  58.481  -30.032 1.00 33.41 192 A 1 
ATOM 1455 C CB    . SER A 1 192 ? 21.439  58.778  -33.358 1.00 32.48 192 A 1 
ATOM 1456 O OG    . SER A 1 192 ? 20.064  58.490  -33.179 1.00 31.58 192 A 1 
ATOM 1457 N N     . GLN A 1 193 ? 20.829  59.130  -30.691 1.00 29.86 193 A 1 
ATOM 1458 C CA    . GLN A 1 193 ? 20.461  60.175  -29.693 1.00 30.72 193 A 1 
ATOM 1459 C C     . GLN A 1 193 ? 19.998  59.642  -28.296 1.00 29.60 193 A 1 
ATOM 1460 O O     . GLN A 1 193 ? 19.810  58.445  -28.169 1.00 27.82 193 A 1 
ATOM 1461 C CB    . GLN A 1 193 ? 19.321  60.968  -30.357 1.00 28.32 193 A 1 
ATOM 1462 C CG    . GLN A 1 193 ? 19.729  61.835  -31.543 1.00 27.67 193 A 1 
ATOM 1463 C CD    . GLN A 1 193 ? 18.532  62.539  -32.182 1.00 26.14 193 A 1 
ATOM 1464 O OE1   . GLN A 1 193 ? 17.379  62.228  -31.948 1.00 26.25 193 A 1 
ATOM 1465 N NE2   . GLN A 1 193 ? 18.764  63.514  -33.031 1.00 26.16 193 A 1 
ATOM 1466 N N     . TYR A 1 194 ? 19.666  60.417  -27.263 1.00 26.15 194 A 1 
ATOM 1467 C CA    . TYR A 1 194 ? 20.140  61.729  -26.746 1.00 28.60 194 A 1 
ATOM 1468 C C     . TYR A 1 194 ? 19.779  61.917  -25.247 1.00 26.93 194 A 1 
ATOM 1469 O O     . TYR A 1 194 ? 20.664  61.947  -24.410 1.00 25.17 194 A 1 
ATOM 1470 C CB    . TYR A 1 194 ? 19.541  62.907  -27.541 1.00 26.36 194 A 1 
ATOM 1471 C CG    . TYR A 1 194 ? 20.359  64.188  -27.558 1.00 25.52 194 A 1 
ATOM 1472 C CD1   . TYR A 1 194 ? 20.372  65.061  -26.454 1.00 24.75 194 A 1 
ATOM 1473 C CD2   . TYR A 1 194 ? 21.092  64.532  -28.715 1.00 25.61 194 A 1 
ATOM 1474 C CE1   . TYR A 1 194 ? 21.114  66.255  -26.503 1.00 24.16 194 A 1 
ATOM 1475 C CE2   . TYR A 1 194 ? 21.825  65.731  -28.771 1.00 24.06 194 A 1 
ATOM 1476 C CZ    . TYR A 1 194 ? 21.831  66.585  -27.664 1.00 24.83 194 A 1 
ATOM 1477 O OH    . TYR A 1 194 ? 22.543  67.753  -27.718 1.00 25.29 194 A 1 
ATOM 1478 N N     . PHE A 1 195 ? 18.488  62.117  -24.920 1.00 31.82 195 A 1 
ATOM 1479 C CA    . PHE A 1 195 ? 17.986  62.759  -23.676 1.00 32.71 195 A 1 
ATOM 1480 C C     . PHE A 1 195 ? 17.804  61.784  -22.493 1.00 31.87 195 A 1 
ATOM 1481 O O     . PHE A 1 195 ? 17.856  60.577  -22.698 1.00 30.99 195 A 1 
ATOM 1482 C CB    . PHE A 1 195 ? 16.655  63.445  -24.018 1.00 30.17 195 A 1 
ATOM 1483 C CG    . PHE A 1 195 ? 16.755  64.749  -24.778 1.00 30.18 195 A 1 
ATOM 1484 C CD1   . PHE A 1 195 ? 16.978  65.956  -24.090 1.00 30.46 195 A 1 
ATOM 1485 C CD2   . PHE A 1 195 ? 16.594  64.775  -26.179 1.00 32.16 195 A 1 
ATOM 1486 C CE1   . PHE A 1 195 ? 17.035  67.166  -24.781 1.00 28.83 195 A 1 
ATOM 1487 C CE2   . PHE A 1 195 ? 16.655  65.985  -26.874 1.00 27.31 195 A 1 
ATOM 1488 C CZ    . PHE A 1 195 ? 16.882  67.198  -26.177 1.00 27.26 195 A 1 
ATOM 1489 N N     . GLY A 1 196 ? 17.524  62.124  -21.252 1.00 33.40 196 A 1 
ATOM 1490 C CA    . GLY A 1 196 ? 17.349  63.376  -20.506 1.00 34.66 196 A 1 
ATOM 1491 C C     . GLY A 1 196 ? 17.259  63.087  -18.989 1.00 33.49 196 A 1 
ATOM 1492 O O     . GLY A 1 196 ? 17.480  61.958  -18.565 1.00 31.74 196 A 1 
ATOM 1493 N N     . GLU A 1 197 ? 16.942  64.071  -18.169 1.00 28.36 197 A 1 
ATOM 1494 C CA    . GLU A 1 197 ? 17.453  64.291  -16.797 1.00 30.56 197 A 1 
ATOM 1495 C C     . GLU A 1 197 ? 16.841  63.542  -15.585 1.00 29.00 197 A 1 
ATOM 1496 O O     . GLU A 1 197 ? 17.562  63.315  -14.623 1.00 27.40 197 A 1 
ATOM 1497 C CB    . GLU A 1 197 ? 17.283  65.789  -16.484 1.00 28.61 197 A 1 
ATOM 1498 C CG    . GLU A 1 197 ? 18.149  66.726  -17.330 1.00 27.08 197 A 1 
ATOM 1499 C CD    . GLU A 1 197 ? 17.807  68.201  -17.086 1.00 26.20 197 A 1 
ATOM 1500 O OE1   . GLU A 1 197 ? 18.755  68.991  -16.919 1.00 24.97 197 A 1 
ATOM 1501 O OE2   . GLU A 1 197 ? 16.607  68.513  -17.138 1.00 26.63 197 A 1 
ATOM 1502 N N     . VAL A 1 198 ? 15.549  63.316  -15.503 1.00 33.44 198 A 1 
ATOM 1503 C CA    . VAL A 1 198 ? 14.761  63.704  -14.309 1.00 37.85 198 A 1 
ATOM 1504 C C     . VAL A 1 198 ? 15.127  63.004  -12.979 1.00 37.29 198 A 1 
ATOM 1505 O O     . VAL A 1 198 ? 15.248  61.790  -12.891 1.00 36.36 198 A 1 
ATOM 1506 C CB    . VAL A 1 198 ? 13.241  63.653  -14.567 1.00 35.21 198 A 1 
ATOM 1507 C CG1   . VAL A 1 198 ? 12.451  64.308  -13.430 1.00 33.46 198 A 1 
ATOM 1508 C CG2   . VAL A 1 198 ? 12.850  64.384  -15.852 1.00 36.39 198 A 1 
ATOM 1509 N N     . ASP A 1 199 ? 15.170  63.862  -11.925 1.00 33.96 199 A 1 
ATOM 1510 C CA    . ASP A 1 199 ? 15.831  63.704  -10.616 1.00 35.53 199 A 1 
ATOM 1511 C C     . ASP A 1 199 ? 15.206  62.760  -9.557  1.00 33.53 199 A 1 
ATOM 1512 O O     . ASP A 1 199 ? 15.897  62.375  -8.615  1.00 32.69 199 A 1 
ATOM 1513 C CB    . ASP A 1 199 ? 15.821  65.103  -9.978  1.00 34.50 199 A 1 
ATOM 1514 C CG    . ASP A 1 199 ? 17.165  65.815  -9.896  1.00 31.41 199 A 1 
ATOM 1515 O OD1   . ASP A 1 199 ? 18.220  65.161  -10.009 1.00 32.20 199 A 1 
ATOM 1516 O OD2   . ASP A 1 199 ? 17.115  67.051  -9.650  1.00 32.92 199 A 1 
ATOM 1517 N N     . GLN A 1 200 ? 13.886  62.522  -9.555  1.00 28.88 200 A 1 
ATOM 1518 C CA    . GLN A 1 200 ? 13.103  62.555  -8.316  1.00 30.79 200 A 1 
ATOM 1519 C C     . GLN A 1 200 ? 13.559  61.584  -7.207  1.00 28.97 200 A 1 
ATOM 1520 O O     . GLN A 1 200 ? 13.538  60.359  -7.345  1.00 26.76 200 A 1 
ATOM 1521 C CB    . GLN A 1 200 ? 11.600  62.435  -8.576  1.00 29.48 200 A 1 
ATOM 1522 C CG    . GLN A 1 200 ? 10.973  63.808  -8.908  1.00 29.28 200 A 1 
ATOM 1523 C CD    . GLN A 1 200 ? 9.450   63.799  -8.976  1.00 26.77 200 A 1 
ATOM 1524 O OE1   . GLN A 1 200 ? 8.787   62.788  -8.878  1.00 26.57 200 A 1 
ATOM 1525 N NE2   . GLN A 1 200 ? 8.833   64.948  -9.148  1.00 25.18 200 A 1 
ATOM 1526 N N     . TYR A 1 201 ? 13.850  62.212  -6.063  1.00 33.09 201 A 1 
ATOM 1527 C CA    . TYR A 1 201 ? 14.151  61.646  -4.744  1.00 35.10 201 A 1 
ATOM 1528 C C     . TYR A 1 201 ? 12.970  60.843  -4.183  1.00 32.81 201 A 1 
ATOM 1529 O O     . TYR A 1 201 ? 12.210  61.347  -3.361  1.00 31.59 201 A 1 
ATOM 1530 C CB    . TYR A 1 201 ? 14.479  62.821  -3.808  1.00 33.77 201 A 1 
ATOM 1531 C CG    . TYR A 1 201 ? 15.920  63.001  -3.416  1.00 33.05 201 A 1 
ATOM 1532 C CD1   . TYR A 1 201 ? 16.351  62.584  -2.135  1.00 31.55 201 A 1 
ATOM 1533 C CD2   . TYR A 1 201 ? 16.835  63.636  -4.275  1.00 31.73 201 A 1 
ATOM 1534 C CE1   . TYR A 1 201 ? 17.665  62.800  -1.716  1.00 29.68 201 A 1 
ATOM 1535 C CE2   . TYR A 1 201 ? 18.156  63.854  -3.858  1.00 28.87 201 A 1 
ATOM 1536 C CZ    . TYR A 1 201 ? 18.569  63.443  -2.574  1.00 29.74 201 A 1 
ATOM 1537 O OH    . TYR A 1 201 ? 19.855  63.670  -2.161  1.00 30.18 201 A 1 
ATOM 1538 N N     . PHE A 1 202 ? 12.747  59.595  -4.614  1.00 26.85 202 A 1 
ATOM 1539 C CA    . PHE A 1 202 ? 11.681  58.804  -4.013  1.00 27.99 202 A 1 
ATOM 1540 C C     . PHE A 1 202 ? 12.083  58.293  -2.624  1.00 27.42 202 A 1 
ATOM 1541 O O     . PHE A 1 202 ? 13.092  57.603  -2.456  1.00 26.27 202 A 1 
ATOM 1542 C CB    . PHE A 1 202 ? 11.170  57.720  -4.964  1.00 27.17 202 A 1 
ATOM 1543 C CG    . PHE A 1 202 ? 9.673   57.834  -5.185  1.00 27.11 202 A 1 
ATOM 1544 C CD1   . PHE A 1 202 ? 8.777   57.162  -4.349  1.00 26.47 202 A 1 
ATOM 1545 C CD2   . PHE A 1 202 ? 9.187   58.689  -6.194  1.00 28.24 202 A 1 
ATOM 1546 C CE1   . PHE A 1 202 ? 7.391   57.319  -4.515  1.00 25.21 202 A 1 
ATOM 1547 C CE2   . PHE A 1 202 ? 7.803   58.850  -6.365  1.00 23.89 202 A 1 
ATOM 1548 C CZ    . PHE A 1 202 ? 6.899   58.167  -5.533  1.00 23.73 202 A 1 
ATOM 1549 N N     . ASP A 1 203 ? 11.299  58.692  -1.641  1.00 35.53 203 A 1 
ATOM 1550 C CA    . ASP A 1 203 ? 11.615  58.590  -0.219  1.00 36.65 203 A 1 
ATOM 1551 C C     . ASP A 1 203 ? 11.536  57.133  0.282   1.00 34.31 203 A 1 
ATOM 1552 O O     . ASP A 1 203 ? 10.545  56.427  0.089   1.00 32.80 203 A 1 
ATOM 1553 C CB    . ASP A 1 203 ? 10.670  59.535  0.537   1.00 34.97 203 A 1 
ATOM 1554 C CG    . ASP A 1 203 ? 11.259  60.130  1.808   1.00 31.82 203 A 1 
ATOM 1555 O OD1   . ASP A 1 203 ? 12.370  59.698  2.200   1.00 30.37 203 A 1 
ATOM 1556 O OD2   . ASP A 1 203 ? 10.590  61.007  2.387   1.00 30.51 203 A 1 
ATOM 1557 N N     . LEU A 1 204 ? 12.600  56.669  0.923   1.00 28.95 204 A 1 
ATOM 1558 C CA    . LEU A 1 204 ? 12.874  55.247  1.214   1.00 31.21 204 A 1 
ATOM 1559 C C     . LEU A 1 204 ? 12.170  54.706  2.481   1.00 29.59 204 A 1 
ATOM 1560 O O     . LEU A 1 204 ? 12.337  53.544  2.829   1.00 27.93 204 A 1 
ATOM 1561 C CB    . LEU A 1 204 ? 14.411  55.099  1.275   1.00 29.83 204 A 1 
ATOM 1562 C CG    . LEU A 1 204 ? 14.981  54.067  0.280   1.00 28.56 204 A 1 
ATOM 1563 C CD1   . LEU A 1 204 ? 16.288  54.583  -0.334  1.00 29.94 204 A 1 
ATOM 1564 C CD2   . LEU A 1 204 ? 15.277  52.741  0.953   1.00 33.54 204 A 1 
ATOM 1565 N N     . VAL A 1 205 ? 11.401  55.556  3.162   1.00 30.43 205 A 1 
ATOM 1566 C CA    . VAL A 1 205 ? 11.051  55.344  4.586   1.00 35.79 205 A 1 
ATOM 1567 C C     . VAL A 1 205 ? 10.170  54.112  4.850   1.00 33.97 205 A 1 
ATOM 1568 O O     . VAL A 1 205 ? 10.279  53.492  5.904   1.00 32.79 205 A 1 
ATOM 1569 C CB    . VAL A 1 205 ? 10.394  56.617  5.161   1.00 33.92 205 A 1 
ATOM 1570 C CG1   . VAL A 1 205 ? 10.175  56.512  6.679   1.00 32.28 205 A 1 
ATOM 1571 C CG2   . VAL A 1 205 ? 11.247  57.866  4.930   1.00 35.78 205 A 1 
ATOM 1572 N N     . GLY A 1 206 ? 9.295   53.762  3.913   1.00 34.70 206 A 1 
ATOM 1573 C CA    . GLY A 1 206 ? 8.136   52.909  4.226   1.00 35.10 206 A 1 
ATOM 1574 C C     . GLY A 1 206 ? 8.392   51.441  4.585   1.00 33.97 206 A 1 
ATOM 1575 O O     . GLY A 1 206 ? 7.453   50.768  4.986   1.00 31.86 206 A 1 
ATOM 1576 N N     . TYR A 1 207 ? 9.621   50.930  4.412   1.00 30.76 207 A 1 
ATOM 1577 C CA    . TYR A 1 207 ? 9.824   49.473  4.374   1.00 32.01 207 A 1 
ATOM 1578 C C     . TYR A 1 207 ? 9.748   48.777  5.743   1.00 30.56 207 A 1 
ATOM 1579 O O     . TYR A 1 207 ? 9.375   47.605  5.812   1.00 28.69 207 A 1 
ATOM 1580 C CB    . TYR A 1 207 ? 11.151  49.170  3.651   1.00 30.59 207 A 1 
ATOM 1581 C CG    . TYR A 1 207 ? 11.091  47.924  2.787   1.00 29.82 207 A 1 
ATOM 1582 C CD1   . TYR A 1 207 ? 11.488  46.678  3.285   1.00 28.66 207 A 1 
ATOM 1583 C CD2   . TYR A 1 207 ? 10.619  48.023  1.462   1.00 29.96 207 A 1 
ATOM 1584 C CE1   . TYR A 1 207 ? 11.422  45.524  2.479   1.00 26.75 207 A 1 
ATOM 1585 C CE2   . TYR A 1 207 ? 10.545  46.882  0.648   1.00 26.13 207 A 1 
ATOM 1586 C CZ    . TYR A 1 207 ? 10.946  45.629  1.160   1.00 27.63 207 A 1 
ATOM 1587 O OH    . TYR A 1 207 ? 10.874  44.511  0.368   1.00 28.88 207 A 1 
ATOM 1588 N N     . ASN A 1 208 ? 10.075  49.482  6.832   1.00 32.79 208 A 1 
ATOM 1589 C CA    . ASN A 1 208 ? 10.267  48.833  8.132   1.00 33.22 208 A 1 
ATOM 1590 C C     . ASN A 1 208 ? 8.990   48.305  8.799   1.00 30.81 208 A 1 
ATOM 1591 O O     . ASN A 1 208 ? 9.063   47.350  9.578   1.00 29.24 208 A 1 
ATOM 1592 C CB    . ASN A 1 208 ? 11.016  49.797  9.074   1.00 32.28 208 A 1 
ATOM 1593 C CG    . ASN A 1 208 ? 12.533  49.729  8.954   1.00 29.55 208 A 1 
ATOM 1594 O OD1   . ASN A 1 208 ? 13.103  48.851  8.336   1.00 31.97 208 A 1 
ATOM 1595 N ND2   . ASN A 1 208 ? 13.232  50.647  9.577   1.00 32.93 208 A 1 
ATOM 1596 N N     . SER A 1 209 ? 7.826   48.910  8.521   1.00 43.16 209 A 1 
ATOM 1597 C CA    . SER A 1 209 ? 6.607   48.630  9.309   1.00 46.71 209 A 1 
ATOM 1598 C C     . SER A 1 209 ? 6.054   47.206  9.149   1.00 46.46 209 A 1 
ATOM 1599 O O     . SER A 1 209 ? 5.265   46.767  9.983   1.00 43.81 209 A 1 
ATOM 1600 C CB    . SER A 1 209 ? 5.533   49.653  8.952   1.00 43.16 209 A 1 
ATOM 1601 O OG    . SER A 1 209 ? 4.354   49.447  9.691   1.00 39.10 209 A 1 
ATOM 1602 N N     . TYR A 1 210 ? 6.409   46.483  8.070   1.00 33.76 210 A 1 
ATOM 1603 C CA    . TYR A 1 210 ? 5.725   45.228  7.739   1.00 34.93 210 A 1 
ATOM 1604 C C     . TYR A 1 210 ? 6.168   44.043  8.617   1.00 33.67 210 A 1 
ATOM 1605 O O     . TYR A 1 210 ? 5.409   43.082  8.764   1.00 31.67 210 A 1 
ATOM 1606 C CB    . TYR A 1 210 ? 5.903   44.932  6.241   1.00 32.99 210 A 1 
ATOM 1607 C CG    . TYR A 1 210 ? 4.676   44.287  5.620   1.00 31.73 210 A 1 
ATOM 1608 C CD1   . TYR A 1 210 ? 4.566   42.883  5.553   1.00 30.90 210 A 1 
ATOM 1609 C CD2   . TYR A 1 210 ? 3.635   45.090  5.129   1.00 32.78 210 A 1 
ATOM 1610 C CE1   . TYR A 1 210 ? 3.417   42.288  4.998   1.00 29.15 210 A 1 
ATOM 1611 C CE2   . TYR A 1 210 ? 2.491   44.509  4.575   1.00 29.30 210 A 1 
ATOM 1612 C CZ    . TYR A 1 210 ? 2.383   43.104  4.506   1.00 32.28 210 A 1 
ATOM 1613 O OH    . TYR A 1 210 ? 1.257   42.525  3.960   1.00 31.70 210 A 1 
ATOM 1614 N N     . TYR A 1 211 ? 7.380   44.113  9.195   1.00 35.43 211 A 1 
ATOM 1615 C CA    . TYR A 1 211 ? 7.937   42.975  9.938   1.00 35.91 211 A 1 
ATOM 1616 C C     . TYR A 1 211 ? 7.266   42.744  11.299  1.00 33.42 211 A 1 
ATOM 1617 O O     . TYR A 1 211 ? 7.033   41.588  11.657  1.00 31.65 211 A 1 
ATOM 1618 C CB    . TYR A 1 211 ? 9.462   43.137  10.070  1.00 34.67 211 A 1 
ATOM 1619 C CG    . TYR A 1 211 ? 10.233  42.278  9.094   1.00 33.89 211 A 1 
ATOM 1620 C CD1   . TYR A 1 211 ? 10.591  40.955  9.440   1.00 33.59 211 A 1 
ATOM 1621 C CD2   . TYR A 1 211 ? 10.585  42.772  7.825   1.00 34.88 211 A 1 
ATOM 1622 C CE1   . TYR A 1 211 ? 11.287  40.139  8.542   1.00 31.60 211 A 1 
ATOM 1623 C CE2   . TYR A 1 211 ? 11.289  41.964  6.907   1.00 31.62 211 A 1 
ATOM 1624 C CZ    . TYR A 1 211 ? 11.639  40.646  7.277   1.00 33.49 211 A 1 
ATOM 1625 O OH    . TYR A 1 211 ? 12.336  39.854  6.389   1.00 32.31 211 A 1 
ATOM 1626 N N     . ASP A 1 212 ? 6.909   43.817  12.030  1.00 38.87 212 A 1 
ATOM 1627 C CA    . ASP A 1 212 ? 6.405   43.684  13.407  1.00 39.90 212 A 1 
ATOM 1628 C C     . ASP A 1 212 ? 5.044   42.976  13.502  1.00 37.32 212 A 1 
ATOM 1629 O O     . ASP A 1 212 ? 4.792   42.211  14.432  1.00 36.07 212 A 1 
ATOM 1630 C CB    . ASP A 1 212 ? 6.307   45.077  14.066  1.00 37.47 212 A 1 
ATOM 1631 C CG    . ASP A 1 212 ? 7.556   45.497  14.858  1.00 34.80 212 A 1 
ATOM 1632 O OD1   . ASP A 1 212 ? 8.379   44.619  15.180  1.00 35.20 212 A 1 
ATOM 1633 O OD2   . ASP A 1 212 ? 7.644   46.711  15.154  1.00 35.71 212 A 1 
ATOM 1634 N N     . SER A 1 213 ? 4.155   43.214  12.528  1.00 48.85 213 A 1 
ATOM 1635 C CA    . SER A 1 213 ? 2.781   42.686  12.609  1.00 51.28 213 A 1 
ATOM 1636 C C     . SER A 1 213 ? 2.700   41.159  12.527  1.00 51.74 213 A 1 
ATOM 1637 O O     . SER A 1 213 ? 1.735   40.564  13.017  1.00 48.59 213 A 1 
ATOM 1638 C CB    . SER A 1 213 ? 1.925   43.321  11.517  1.00 46.02 213 A 1 
ATOM 1639 O OG    . SER A 1 213 ? 0.579   42.933  11.665  1.00 42.06 213 A 1 
ATOM 1640 N N     . HIS A 1 214 ? 3.694   40.505  11.901  1.00 33.98 214 A 1 
ATOM 1641 C CA    . HIS A 1 214 ? 3.641   39.057  11.696  1.00 38.12 214 A 1 
ATOM 1642 C C     . HIS A 1 214 ? 3.960   38.236  12.950  1.00 36.68 214 A 1 
ATOM 1643 O O     . HIS A 1 214 ? 3.443   37.122  13.082  1.00 34.55 214 A 1 
ATOM 1644 C CB    . HIS A 1 214 ? 4.512   38.659  10.496  1.00 36.04 214 A 1 
ATOM 1645 C CG    . HIS A 1 214 ? 3.683   38.317  9.282   1.00 34.90 214 A 1 
ATOM 1646 N ND1   . HIS A 1 214 ? 2.900   37.194  9.133   1.00 32.72 214 A 1 
ATOM 1647 C CD2   . HIS A 1 214 ? 3.523   39.044  8.136   1.00 32.52 214 A 1 
ATOM 1648 C CE1   . HIS A 1 214 ? 2.298   37.249  7.943   1.00 31.00 214 A 1 
ATOM 1649 N NE2   . HIS A 1 214 ? 2.642   38.358  7.290   1.00 30.61 214 A 1 
ATOM 1650 N N     . MET A 1 215 ? 4.772   38.776  13.875  1.00 43.30 215 A 1 
ATOM 1651 C CA    . MET A 1 215 ? 5.121   38.080  15.124  1.00 43.70 215 A 1 
ATOM 1652 C C     . MET A 1 215 ? 3.900   37.886  16.030  1.00 43.26 215 A 1 
ATOM 1653 O O     . MET A 1 215 ? 3.674   36.789  16.548  1.00 41.57 215 A 1 
ATOM 1654 C CB    . MET A 1 215 ? 6.242   38.859  15.853  1.00 40.98 215 A 1 
ATOM 1655 C CG    . MET A 1 215 ? 7.626   38.581  15.254  1.00 38.17 215 A 1 
ATOM 1656 S SD    . MET A 1 215 ? 8.494   37.167  15.993  1.00 37.12 215 A 1 
ATOM 1657 C CE    . MET A 1 215 ? 9.525   38.040  17.199  1.00 33.68 215 A 1 
ATOM 1658 N N     . SER A 1 216 ? 3.042   38.920  16.140  1.00 50.97 216 A 1 
ATOM 1659 C CA    . SER A 1 216 ? 1.881   38.897  17.044  1.00 53.61 216 A 1 
ATOM 1660 C C     . SER A 1 216 ? 0.874   37.787  16.716  1.00 54.39 216 A 1 
ATOM 1661 O O     . SER A 1 216 ? 0.330   37.138  17.614  1.00 50.84 216 A 1 
ATOM 1662 C CB    . SER A 1 216 ? 1.192   40.265  17.006  1.00 48.00 216 A 1 
ATOM 1663 O OG    . SER A 1 216 ? 0.031   40.275  17.814  1.00 42.70 216 A 1 
ATOM 1664 N N     . ASN A 1 217 ? 0.627   37.531  15.433  1.00 42.01 217 A 1 
ATOM 1665 C CA    . ASN A 1 217 ? -0.350  36.520  15.026  1.00 42.93 217 A 1 
ATOM 1666 C C     . ASN A 1 217 ? 0.094   35.084  15.360  1.00 39.82 217 A 1 
ATOM 1667 O O     . ASN A 1 217 ? -0.749  34.215  15.566  1.00 39.19 217 A 1 
ATOM 1668 C CB    . ASN A 1 217 ? -0.654  36.668  13.529  1.00 41.13 217 A 1 
ATOM 1669 C CG    . ASN A 1 217 ? -1.827  37.606  13.244  1.00 37.68 217 A 1 
ATOM 1670 O OD1   . ASN A 1 217 ? -2.690  37.860  14.064  1.00 39.83 217 A 1 
ATOM 1671 N ND2   . ASN A 1 217 ? -1.918  38.116  12.040  1.00 40.49 217 A 1 
ATOM 1672 N N     . GLN A 1 218 ? 1.403   34.842  15.393  1.00 47.20 218 A 1 
ATOM 1673 C CA    . GLN A 1 218 ? 1.921   33.511  15.688  1.00 48.80 218 A 1 
ATOM 1674 C C     . GLN A 1 218 ? 1.776   33.167  17.175  1.00 50.17 218 A 1 
ATOM 1675 O O     . GLN A 1 218 ? 1.366   32.053  17.504  1.00 50.68 218 A 1 
ATOM 1676 C CB    . GLN A 1 218 ? 3.367   33.412  15.176  1.00 46.18 218 A 1 
ATOM 1677 C CG    . GLN A 1 218 ? 3.757   31.957  14.891  1.00 42.33 218 A 1 
ATOM 1678 C CD    . GLN A 1 218 ? 5.111   31.825  14.177  1.00 37.31 218 A 1 
ATOM 1679 O OE1   . GLN A 1 218 ? 5.863   32.753  13.987  1.00 38.75 218 A 1 
ATOM 1680 N NE2   . GLN A 1 218 ? 5.467   30.640  13.750  1.00 36.42 218 A 1 
ATOM 1681 N N     . GLU A 1 219 ? 1.997   34.150  18.054  1.00 50.18 219 A 1 
ATOM 1682 C CA    . GLU A 1 219 ? 1.772   33.976  19.496  1.00 51.74 219 A 1 
ATOM 1683 C C     . GLU A 1 219 ? 0.288   33.745  19.827  1.00 49.40 219 A 1 
ATOM 1684 O O     . GLU A 1 219 ? -0.032  32.853  20.610  1.00 52.54 219 A 1 
ATOM 1685 C CB    . GLU A 1 219 ? 2.299   35.186  20.277  1.00 51.02 219 A 1 
ATOM 1686 C CG    . GLU A 1 219 ? 3.835   35.234  20.314  1.00 47.68 219 A 1 
ATOM 1687 C CD    . GLU A 1 219 ? 4.371   36.325  21.251  1.00 45.01 219 A 1 
ATOM 1688 O OE1   . GLU A 1 219 ? 5.467   36.105  21.819  1.00 41.25 219 A 1 
ATOM 1689 O OE2   . GLU A 1 219 ? 3.678   37.349  21.408  1.00 42.09 219 A 1 
ATOM 1690 N N     . GLN A 1 220 ? -0.632  34.494  19.170  1.00 54.37 220 A 1 
ATOM 1691 C CA    . GLN A 1 220 ? -2.066  34.272  19.359  1.00 54.78 220 A 1 
ATOM 1692 C C     . GLN A 1 220 ? -2.489  32.860  18.952  1.00 53.73 220 A 1 
ATOM 1693 O O     . GLN A 1 220 ? -3.295  32.238  19.654  1.00 56.50 220 A 1 
ATOM 1694 C CB    . GLN A 1 220 ? -2.895  35.305  18.585  1.00 54.83 220 A 1 
ATOM 1695 C CG    . GLN A 1 220 ? -3.022  36.619  19.367  1.00 51.25 220 A 1 
ATOM 1696 C CD    . GLN A 1 220 ? -4.020  37.595  18.726  1.00 47.84 220 A 1 
ATOM 1697 O OE1   . GLN A 1 220 ? -4.480  37.452  17.604  1.00 46.74 220 A 1 
ATOM 1698 N NE2   . GLN A 1 220 ? -4.419  38.628  19.442  1.00 43.03 220 A 1 
ATOM 1699 N N     . TYR A 1 221 ? -1.943  32.321  17.848  1.00 45.41 221 A 1 
ATOM 1700 C CA    . TYR A 1 221 ? -2.299  30.980  17.399  1.00 42.59 221 A 1 
ATOM 1701 C C     . TYR A 1 221 ? -1.840  29.908  18.389  1.00 39.42 221 A 1 
ATOM 1702 O O     . TYR A 1 221 ? -2.625  29.012  18.731  1.00 38.92 221 A 1 
ATOM 1703 C CB    . TYR A 1 221 ? -1.729  30.738  15.993  1.00 41.35 221 A 1 
ATOM 1704 C CG    . TYR A 1 221 ? -2.479  29.677  15.235  1.00 38.31 221 A 1 
ATOM 1705 C CD1   . TYR A 1 221 ? -2.114  28.319  15.321  1.00 37.74 221 A 1 
ATOM 1706 C CD2   . TYR A 1 221 ? -3.605  30.032  14.452  1.00 40.35 221 A 1 
ATOM 1707 C CE1   . TYR A 1 221 ? -2.842  27.332  14.644  1.00 34.31 221 A 1 
ATOM 1708 C CE2   . TYR A 1 221 ? -4.338  29.058  13.762  1.00 34.88 221 A 1 
ATOM 1709 C CZ    . TYR A 1 221 ? -3.957  27.706  13.858  1.00 39.89 221 A 1 
ATOM 1710 O OH    . TYR A 1 221 ? -4.678  26.743  13.196  1.00 38.27 221 A 1 
ATOM 1711 N N     . VAL A 1 222 ? -0.611  30.035  18.928  1.00 57.05 222 A 1 
ATOM 1712 C CA    . VAL A 1 222 ? -0.070  29.105  19.936  1.00 57.34 222 A 1 
ATOM 1713 C C     . VAL A 1 222 ? -0.890  29.160  21.235  1.00 54.93 222 A 1 
ATOM 1714 O O     . VAL A 1 222 ? -1.202  28.113  21.807  1.00 59.45 222 A 1 
ATOM 1715 C CB    . VAL A 1 222 ? 1.415   29.394  20.205  1.00 56.04 222 A 1 
ATOM 1716 C CG1   . VAL A 1 222 ? 1.978   28.536  21.345  1.00 50.70 222 A 1 
ATOM 1717 C CG2   . VAL A 1 222 ? 2.262   29.092  18.962  1.00 58.11 222 A 1 
ATOM 1718 N N     . MET A 1 223 ? -1.291  30.366  21.671  1.00 64.55 223 A 1 
ATOM 1719 C CA    . MET A 1 223 ? -2.101  30.528  22.879  1.00 63.80 223 A 1 
ATOM 1720 C C     . MET A 1 223 ? -3.502  29.917  22.704  1.00 63.18 223 A 1 
ATOM 1721 O O     . MET A 1 223 ? -4.018  29.268  23.613  1.00 67.59 223 A 1 
ATOM 1722 C CB    . MET A 1 223 ? -2.160  32.011  23.263  1.00 64.30 223 A 1 
ATOM 1723 C CG    . MET A 1 223 ? -2.743  32.219  24.664  1.00 59.78 223 A 1 
ATOM 1724 S SD    . MET A 1 223 ? -2.788  33.935  25.247  1.00 55.72 223 A 1 
ATOM 1725 C CE    . MET A 1 223 ? -1.100  34.119  25.892  1.00 48.65 223 A 1 
ATOM 1726 N N     . GLN A 1 224 ? -4.097  30.051  21.516  1.00 58.56 224 A 1 
ATOM 1727 C CA    . GLN A 1 224 ? -5.410  29.491  21.210  1.00 57.62 224 A 1 
ATOM 1728 C C     . GLN A 1 224 ? -5.366  27.956  21.125  1.00 56.75 224 A 1 
ATOM 1729 O O     . GLN A 1 224 ? -6.282  27.282  21.598  1.00 60.58 224 A 1 
ATOM 1730 C CB    . GLN A 1 224 ? -5.924  30.139  19.922  1.00 57.65 224 A 1 
ATOM 1731 C CG    . GLN A 1 224 ? -7.461  30.123  19.840  1.00 54.20 224 A 1 
ATOM 1732 C CD    . GLN A 1 224 ? -7.988  30.965  18.673  1.00 49.67 224 A 1 
ATOM 1733 O OE1   . GLN A 1 224 ? -7.408  31.061  17.607  1.00 47.31 224 A 1 
ATOM 1734 N NE2   . GLN A 1 224 ? -9.136  31.596  18.822  1.00 45.26 224 A 1 
ATOM 1735 N N     . GLU A 1 225 ? -4.273  27.398  20.600  1.00 53.79 225 A 1 
ATOM 1736 C CA    . GLU A 1 225 ? -4.070  25.944  20.544  1.00 54.73 225 A 1 
ATOM 1737 C C     . GLU A 1 225 ? -3.861  25.354  21.953  1.00 52.92 225 A 1 
ATOM 1738 O O     . GLU A 1 225 ? -4.457  24.328  22.283  1.00 55.43 225 A 1 
ATOM 1739 C CB    . GLU A 1 225 ? -2.900  25.636  19.590  1.00 53.05 225 A 1 
ATOM 1740 C CG    . GLU A 1 225 ? -3.062  24.264  18.911  1.00 49.27 225 A 1 
ATOM 1741 C CD    . GLU A 1 225 ? -1.988  23.955  17.854  1.00 45.82 225 A 1 
ATOM 1742 O OE1   . GLU A 1 225 ? -2.251  23.061  17.021  1.00 42.96 225 A 1 
ATOM 1743 O OE2   . GLU A 1 225 ? -0.918  24.589  17.880  1.00 43.80 225 A 1 
ATOM 1744 N N     . GLN A 1 226 ? -3.122  26.058  22.831  1.00 61.67 226 A 1 
ATOM 1745 C CA    . GLN A 1 226 ? -2.986  25.661  24.235  1.00 59.11 226 A 1 
ATOM 1746 C C     . GLN A 1 226 ? -4.314  25.694  24.993  1.00 58.34 226 A 1 
ATOM 1747 O O     . GLN A 1 226 ? -4.607  24.760  25.747  1.00 63.11 226 A 1 
ATOM 1748 C CB    . GLN A 1 226 ? -1.971  26.552  24.959  1.00 59.69 226 A 1 
ATOM 1749 C CG    . GLN A 1 226 ? -0.529  26.073  24.741  1.00 56.15 226 A 1 
ATOM 1750 C CD    . GLN A 1 226 ? 0.485   26.845  25.598  1.00 49.86 226 A 1 
ATOM 1751 O OE1   . GLN A 1 226 ? 0.195   27.863  26.207  1.00 49.56 226 A 1 
ATOM 1752 N NE2   . GLN A 1 226 ? 1.703   26.369  25.698  1.00 44.99 226 A 1 
ATOM 1753 N N     . GLN A 1 227 ? -5.149  26.734  24.783  1.00 69.81 227 A 1 
ATOM 1754 C CA    . GLN A 1 227 ? -6.481  26.801  25.397  1.00 67.72 227 A 1 
ATOM 1755 C C     . GLN A 1 227 ? -7.364  25.648  24.924  1.00 67.15 227 A 1 
ATOM 1756 O O     . GLN A 1 227 ? -8.049  25.031  25.740  1.00 70.74 227 A 1 
ATOM 1757 C CB    . GLN A 1 227 ? -7.147  28.141  25.097  1.00 68.77 227 A 1 
ATOM 1758 C CG    . GLN A 1 227 ? -6.637  29.246  26.039  1.00 63.94 227 A 1 
ATOM 1759 C CD    . GLN A 1 227 ? -7.370  30.584  25.828  1.00 57.99 227 A 1 
ATOM 1760 O OE1   . GLN A 1 227 ? -8.132  30.783  24.896  1.00 55.69 227 A 1 
ATOM 1761 N NE2   . GLN A 1 227 ? -7.168  31.534  26.707  1.00 51.49 227 A 1 
ATOM 1762 N N     . HIS A 1 228 ? -7.309  25.305  23.628  1.00 57.40 228 A 1 
ATOM 1763 C CA    . HIS A 1 228 ? -8.107  24.207  23.093  1.00 56.75 228 A 1 
ATOM 1764 C C     . HIS A 1 228 ? -7.655  22.853  23.653  1.00 51.36 228 A 1 
ATOM 1765 O O     . HIS A 1 228 ? -8.496  22.004  23.974  1.00 57.31 228 A 1 
ATOM 1766 C CB    . HIS A 1 228 ? -8.064  24.234  21.558  1.00 59.32 228 A 1 
ATOM 1767 C CG    . HIS A 1 228 ? -9.263  23.581  20.937  1.00 57.60 228 A 1 
ATOM 1768 N ND1   . HIS A 1 228 ? -10.572 23.860  21.232  1.00 51.23 228 A 1 
ATOM 1769 C CD2   . HIS A 1 228 ? -9.286  22.594  19.983  1.00 53.45 228 A 1 
ATOM 1770 C CE1   . HIS A 1 228 ? -11.367 23.072  20.481  1.00 49.04 228 A 1 
ATOM 1771 N NE2   . HIS A 1 228 ? -10.619 22.295  19.702  1.00 48.85 228 A 1 
ATOM 1772 N N     . LEU A 1 229 ? -6.348  22.679  23.853  1.00 49.66 229 A 1 
ATOM 1773 C CA    . LEU A 1 229 ? -5.797  21.471  24.477  1.00 46.04 229 A 1 
ATOM 1774 C C     . LEU A 1 229 ? -6.237  21.327  25.942  1.00 43.84 229 A 1 
ATOM 1775 O O     . LEU A 1 229 ? -6.633  20.245  26.362  1.00 45.56 229 A 1 
ATOM 1776 C CB    . LEU A 1 229 ? -4.261  21.499  24.360  1.00 46.84 229 A 1 
ATOM 1777 C CG    . LEU A 1 229 ? -3.673  20.086  24.198  1.00 45.36 229 A 1 
ATOM 1778 C CD1   . LEU A 1 229 ? -3.645  19.683  22.734  1.00 41.08 229 A 1 
ATOM 1779 C CD2   . LEU A 1 229 ? -2.255  20.008  24.755  1.00 51.27 229 A 1 
ATOM 1780 N N     . GLN A 1 230 ? -6.220  22.435  26.710  1.00 66.58 230 A 1 
ATOM 1781 C CA    . GLN A 1 230 ? -6.715  22.447  28.086  1.00 65.09 230 A 1 
ATOM 1782 C C     . GLN A 1 230 ? -8.211  22.142  28.163  1.00 63.61 230 A 1 
ATOM 1783 O O     . GLN A 1 230 ? -8.639  21.410  29.061  1.00 68.44 230 A 1 
ATOM 1784 C CB    . GLN A 1 230 ? -6.440  23.800  28.753  1.00 67.10 230 A 1 
ATOM 1785 C CG    . GLN A 1 230 ? -4.986  23.930  29.230  1.00 62.82 230 A 1 
ATOM 1786 C CD    . GLN A 1 230 ? -4.744  25.226  30.019  1.00 56.26 230 A 1 
ATOM 1787 O OE1   . GLN A 1 230 ? -5.585  26.090  30.148  1.00 53.05 230 A 1 
ATOM 1788 N NE2   . GLN A 1 230 ? -3.567  25.387  30.589  1.00 50.07 230 A 1 
ATOM 1789 N N     . GLN A 1 231 ? -8.990  22.649  27.212  1.00 69.61 231 A 1 
ATOM 1790 C CA    . GLN A 1 231 ? -10.426 22.407  27.176  1.00 68.82 231 A 1 
ATOM 1791 C C     . GLN A 1 231 ? -10.743 20.942  26.858  1.00 68.13 231 A 1 
ATOM 1792 O O     . GLN A 1 231 ? -11.561 20.337  27.550  1.00 71.46 231 A 1 
ATOM 1793 C CB    . GLN A 1 231 ? -11.070 23.411  26.217  1.00 69.82 231 A 1 
ATOM 1794 C CG    . GLN A 1 231 ? -12.586 23.542  26.452  1.00 64.13 231 A 1 
ATOM 1795 C CD    . GLN A 1 231 ? -13.184 24.784  25.789  1.00 59.00 231 A 1 
ATOM 1796 O OE1   . GLN A 1 231 ? -12.548 25.536  25.071  1.00 56.23 231 A 1 
ATOM 1797 N NE2   . GLN A 1 231 ? -14.450 25.049  26.015  1.00 52.14 231 A 1 
ATOM 1798 N N     . MET A 1 232 ? -10.018 20.330  25.921  1.00 67.36 232 A 1 
ATOM 1799 C CA    . MET A 1 232 ? -10.136 18.887  25.651  1.00 64.30 232 A 1 
ATOM 1800 C C     . MET A 1 232 ? -9.740  18.030  26.861  1.00 63.58 232 A 1 
ATOM 1801 O O     . MET A 1 232 ? -10.404 17.042  27.154  1.00 68.60 232 A 1 
ATOM 1802 C CB    . MET A 1 232 ? -9.274  18.484  24.446  1.00 63.80 232 A 1 
ATOM 1803 C CG    . MET A 1 232 ? -10.106 18.190  23.203  1.00 58.21 232 A 1 
ATOM 1804 S SD    . MET A 1 232 ? -9.319  17.064  22.012  1.00 55.09 232 A 1 
ATOM 1805 C CE    . MET A 1 232 ? -7.842  18.014  21.571  1.00 47.38 232 A 1 
ATOM 1806 N N     . GLN A 1 233 ? -8.677  18.399  27.588  1.00 60.45 233 A 1 
ATOM 1807 C CA    . GLN A 1 233 ? -8.299  17.685  28.817  1.00 57.32 233 A 1 
ATOM 1808 C C     . GLN A 1 233 ? -9.381  17.772  29.888  1.00 54.45 233 A 1 
ATOM 1809 O O     . GLN A 1 233 ? -9.633  16.788  30.588  1.00 60.73 233 A 1 
ATOM 1810 C CB    . GLN A 1 233 ? -6.975  18.231  29.371  1.00 59.86 233 A 1 
ATOM 1811 C CG    . GLN A 1 233 ? -5.768  17.661  28.613  1.00 57.29 233 A 1 
ATOM 1812 C CD    . GLN A 1 233 ? -4.434  18.142  29.198  1.00 52.24 233 A 1 
ATOM 1813 O OE1   . GLN A 1 233 ? -4.346  19.060  30.001  1.00 51.58 233 A 1 
ATOM 1814 N NE2   . GLN A 1 233 ? -3.343  17.525  28.821  1.00 48.26 233 A 1 
ATOM 1815 N N     . LYS A 1 234 ? -10.060 18.940  29.997  1.00 65.85 234 A 1 
ATOM 1816 C CA    . LYS A 1 234 ? -11.132 19.149  30.959  1.00 64.41 234 A 1 
ATOM 1817 C C     . LYS A 1 234 ? -12.372 18.313  30.626  1.00 62.32 234 A 1 
ATOM 1818 O O     . LYS A 1 234 ? -12.893 17.632  31.503  1.00 66.55 234 A 1 
ATOM 1819 C CB    . LYS A 1 234 ? -11.449 20.648  31.056  1.00 65.55 234 A 1 
ATOM 1820 C CG    . LYS A 1 234 ? -11.804 21.041  32.485  1.00 60.50 234 A 1 
ATOM 1821 C CD    . LYS A 1 234 ? -12.120 22.532  32.563  1.00 58.41 234 A 1 
ATOM 1822 C CE    . LYS A 1 234 ? -12.381 22.927  34.008  1.00 51.86 234 A 1 
ATOM 1823 N NZ    . LYS A 1 234 ? -12.855 24.320  34.132  1.00 46.76 234 A 1 
ATOM 1824 N N     . GLU A 1 235 ? -12.787 18.279  29.352  1.00 61.04 235 A 1 
ATOM 1825 C CA    . GLU A 1 235 ? -13.894 17.428  28.892  1.00 59.98 235 A 1 
ATOM 1826 C C     . GLU A 1 235 ? -13.600 15.933  29.098  1.00 55.71 235 A 1 
ATOM 1827 O O     . GLU A 1 235 ? -14.478 15.176  29.508  1.00 59.69 235 A 1 
ATOM 1828 C CB    . GLU A 1 235 ? -14.196 17.693  27.404  1.00 60.77 235 A 1 
ATOM 1829 C CG    . GLU A 1 235 ? -14.980 18.991  27.175  1.00 55.21 235 A 1 
ATOM 1830 C CD    . GLU A 1 235 ? -15.341 19.241  25.695  1.00 53.51 235 A 1 
ATOM 1831 O OE1   . GLU A 1 235 ? -16.200 20.114  25.449  1.00 46.83 235 A 1 
ATOM 1832 O OE2   . GLU A 1 235 ? -14.754 18.577  24.809  1.00 48.60 235 A 1 
ATOM 1833 N N     . TYR A 1 236 ? -12.345 15.506  28.880  1.00 58.44 236 A 1 
ATOM 1834 C CA    . TYR A 1 236 ? -11.960 14.112  29.116  1.00 51.61 236 A 1 
ATOM 1835 C C     . TYR A 1 236 ? -12.007 13.743  30.610  1.00 46.84 236 A 1 
ATOM 1836 O O     . TYR A 1 236 ? -12.472 12.657  30.956  1.00 46.87 236 A 1 
ATOM 1837 C CB    . TYR A 1 236 ? -10.566 13.874  28.523  1.00 50.12 236 A 1 
ATOM 1838 C CG    . TYR A 1 236 ? -10.275 12.406  28.309  1.00 46.88 236 A 1 
ATOM 1839 C CD1   . TYR A 1 236 ? -9.616  11.644  29.287  1.00 46.30 236 A 1 
ATOM 1840 C CD2   . TYR A 1 236 ? -10.676 11.781  27.111  1.00 48.04 236 A 1 
ATOM 1841 C CE1   . TYR A 1 236 ? -9.373  10.281  29.087  1.00 40.87 236 A 1 
ATOM 1842 C CE2   . TYR A 1 236 ? -10.437 10.415  26.892  1.00 41.56 236 A 1 
ATOM 1843 C CZ    . TYR A 1 236 ? -9.785  9.661   27.884  1.00 46.27 236 A 1 
ATOM 1844 O OH    . TYR A 1 236 ? -9.544  8.320   27.691  1.00 43.94 236 A 1 
ATOM 1845 N N     . ALA A 1 237 ? -11.586 14.674  31.490  1.00 66.88 237 A 1 
ATOM 1846 C CA    . ALA A 1 237 ? -11.668 14.485  32.938  1.00 65.40 237 A 1 
ATOM 1847 C C     . ALA A 1 237 ? -13.125 14.427  33.428  1.00 62.50 237 A 1 
ATOM 1848 O O     . ALA A 1 237 ? -13.457 13.563  34.240  1.00 66.57 237 A 1 
ATOM 1849 C CB    . ALA A 1 237 ? -10.866 15.597  33.627  1.00 66.84 237 A 1 
ATOM 1850 N N     . GLU A 1 238 ? -14.011 15.277  32.898  1.00 63.67 238 A 1 
ATOM 1851 C CA    . GLU A 1 238 ? -15.441 15.242  33.234  1.00 63.17 238 A 1 
ATOM 1852 C C     . GLU A 1 238 ? -16.118 13.940  32.769  1.00 59.06 238 A 1 
ATOM 1853 O O     . GLU A 1 238 ? -16.902 13.349  33.514  1.00 62.84 238 A 1 
ATOM 1854 C CB    . GLU A 1 238 ? -16.168 16.466  32.647  1.00 64.51 238 A 1 
ATOM 1855 C CG    . GLU A 1 238 ? -15.941 17.730  33.493  1.00 58.55 238 A 1 
ATOM 1856 C CD    . GLU A 1 238 ? -16.671 18.980  32.978  1.00 53.55 238 A 1 
ATOM 1857 O OE1   . GLU A 1 238 ? -16.694 19.980  33.740  1.00 49.15 238 A 1 
ATOM 1858 O OE2   . GLU A 1 238 ? -17.169 18.961  31.837  1.00 49.40 238 A 1 
ATOM 1859 N N     . GLN A 1 239 ? -15.765 13.420  31.593  1.00 61.08 239 A 1 
ATOM 1860 C CA    . GLN A 1 239 ? -16.278 12.129  31.123  1.00 58.01 239 A 1 
ATOM 1861 C C     . GLN A 1 239 ? -15.807 10.950  31.990  1.00 55.93 239 A 1 
ATOM 1862 O O     . GLN A 1 239 ? -16.571 10.002  32.187  1.00 58.94 239 A 1 
ATOM 1863 C CB    . GLN A 1 239 ? -15.879 11.875  29.673  1.00 59.29 239 A 1 
ATOM 1864 C CG    . GLN A 1 239 ? -16.808 12.605  28.687  1.00 55.60 239 A 1 
ATOM 1865 C CD    . GLN A 1 239 ? -16.547 12.211  27.229  1.00 50.65 239 A 1 
ATOM 1866 O OE1   . GLN A 1 239 ? -15.724 11.369  26.887  1.00 49.27 239 A 1 
ATOM 1867 N NE2   . GLN A 1 239 ? -17.269 12.794  26.304  1.00 45.44 239 A 1 
ATOM 1868 N N     . GLN A 1 240 ? -14.563 10.993  32.496  1.00 60.03 240 A 1 
ATOM 1869 C CA    . GLN A 1 240 ? -14.093 9.966   33.425  1.00 60.32 240 A 1 
ATOM 1870 C C     . GLN A 1 240 ? -14.842 10.033  34.759  1.00 58.44 240 A 1 
ATOM 1871 O O     . GLN A 1 240 ? -15.276 8.995   35.257  1.00 60.32 240 A 1 
ATOM 1872 C CB    . GLN A 1 240 ? -12.580 10.057  33.646  1.00 60.81 240 A 1 
ATOM 1873 C CG    . GLN A 1 240 ? -11.808 9.374   32.507  1.00 58.05 240 A 1 
ATOM 1874 C CD    . GLN A 1 240 ? -10.328 9.156   32.836  1.00 53.12 240 A 1 
ATOM 1875 O OE1   . GLN A 1 240 ? -9.727  9.786   33.685  1.00 51.82 240 A 1 
ATOM 1876 N NE2   . GLN A 1 240 ? -9.682  8.220   32.176  1.00 48.37 240 A 1 
ATOM 1877 N N     . MET A 1 241 ? -15.077 11.248  35.287  1.00 66.98 241 A 1 
ATOM 1878 C CA    . MET A 1 241 ? -15.772 11.432  36.562  1.00 65.91 241 A 1 
ATOM 1879 C C     . MET A 1 241 ? -17.237 10.974  36.483  1.00 63.36 241 A 1 
ATOM 1880 O O     . MET A 1 241 ? -17.741 10.344  37.414  1.00 65.37 241 A 1 
ATOM 1881 C CB    . MET A 1 241 ? -15.635 12.904  36.988  1.00 66.44 241 A 1 
ATOM 1882 C CG    . MET A 1 241 ? -15.800 13.080  38.498  1.00 59.67 241 A 1 
ATOM 1883 S SD    . MET A 1 241 ? -15.677 14.804  39.094  1.00 55.72 241 A 1 
ATOM 1884 C CE    . MET A 1 241 ? -13.964 15.196  38.692  1.00 48.47 241 A 1 
ATOM 1885 N N     . GLN A 1 242 ? -17.913 11.207  35.337  1.00 61.75 242 A 1 
ATOM 1886 C CA    . GLN A 1 242 ? -19.272 10.685  35.126  1.00 58.64 242 A 1 
ATOM 1887 C C     . GLN A 1 242 ? -19.321 9.157   35.060  1.00 53.59 242 A 1 
ATOM 1888 O O     . GLN A 1 242 ? -20.296 8.573   35.534  1.00 57.82 242 A 1 
ATOM 1889 C CB    . GLN A 1 242 ? -19.892 11.276  33.858  1.00 60.84 242 A 1 
ATOM 1890 C CG    . GLN A 1 242 ? -20.561 12.633  34.119  1.00 57.54 242 A 1 
ATOM 1891 C CD    . GLN A 1 242 ? -21.335 13.159  32.907  1.00 53.07 242 A 1 
ATOM 1892 O OE1   . GLN A 1 242 ? -21.260 12.663  31.798  1.00 51.18 242 A 1 
ATOM 1893 N NE2   . GLN A 1 242 ? -22.135 14.196  33.088  1.00 47.36 242 A 1 
ATOM 1894 N N     . LYS A 1 243 ? -18.300 8.497   34.515  1.00 49.67 243 A 1 
ATOM 1895 C CA    . LYS A 1 243 ? -18.265 7.029   34.486  1.00 49.72 243 A 1 
ATOM 1896 C C     . LYS A 1 243 ? -18.124 6.417   35.876  1.00 45.34 243 A 1 
ATOM 1897 O O     . LYS A 1 243 ? -18.829 5.451   36.162  1.00 46.68 243 A 1 
ATOM 1898 C CB    . LYS A 1 243 ? -17.154 6.522   33.554  1.00 49.47 243 A 1 
ATOM 1899 C CG    . LYS A 1 243 ? -17.698 6.269   32.148  1.00 47.84 243 A 1 
ATOM 1900 C CD    . LYS A 1 243 ? -16.597 5.617   31.298  1.00 46.41 243 A 1 
ATOM 1901 C CE    . LYS A 1 243 ? -17.160 5.198   29.950  1.00 41.30 243 A 1 
ATOM 1902 N NZ    . LYS A 1 243 ? -16.136 4.476   29.155  1.00 37.63 243 A 1 
ATOM 1903 N N     . GLU A 1 244 ? -17.273 6.996   36.740  1.00 59.90 244 A 1 
ATOM 1904 C CA    . GLU A 1 244 ? -17.123 6.500   38.125  1.00 59.46 244 A 1 
ATOM 1905 C C     . GLU A 1 244 ? -18.436 6.617   38.919  1.00 54.51 244 A 1 
ATOM 1906 O O     . GLU A 1 244 ? -18.751 5.736   39.721  1.00 54.57 244 A 1 
ATOM 1907 C CB    . GLU A 1 244 ? -16.011 7.260   38.859  1.00 58.17 244 A 1 
ATOM 1908 C CG    . GLU A 1 244 ? -14.624 6.638   38.639  1.00 53.22 244 A 1 
ATOM 1909 C CD    . GLU A 1 244 ? -13.540 7.275   39.508  1.00 50.73 244 A 1 
ATOM 1910 O OE1   . GLU A 1 244 ? -12.592 6.540   39.886  1.00 45.24 244 A 1 
ATOM 1911 O OE2   . GLU A 1 244 ? -13.614 8.496   39.775  1.00 45.36 244 A 1 
ATOM 1912 N N     . TYR A 1 245 ? -19.233 7.689   38.692  1.00 56.97 245 A 1 
ATOM 1913 C CA    . TYR A 1 245 ? -20.467 7.892   39.448  1.00 53.66 245 A 1 
ATOM 1914 C C     . TYR A 1 245 ? -21.534 6.832   39.131  1.00 47.70 245 A 1 
ATOM 1915 O O     . TYR A 1 245 ? -22.237 6.383   40.034  1.00 48.64 245 A 1 
ATOM 1916 C CB    . TYR A 1 245 ? -20.989 9.318   39.211  1.00 51.87 245 A 1 
ATOM 1917 C CG    . TYR A 1 245 ? -21.508 9.962   40.472  1.00 48.49 245 A 1 
ATOM 1918 C CD1   . TYR A 1 245 ? -22.854 9.814   40.863  1.00 46.84 245 A 1 
ATOM 1919 C CD2   . TYR A 1 245 ? -20.624 10.699  41.299  1.00 46.52 245 A 1 
ATOM 1920 C CE1   . TYR A 1 245 ? -23.321 10.390  42.061  1.00 39.50 245 A 1 
ATOM 1921 C CE2   . TYR A 1 245 ? -21.080 11.283  42.493  1.00 40.29 245 A 1 
ATOM 1922 C CZ    . TYR A 1 245 ? -22.432 11.125  42.869  1.00 42.58 245 A 1 
ATOM 1923 O OH    . TYR A 1 245 ? -22.880 11.695  44.038  1.00 39.26 245 A 1 
ATOM 1924 N N     . VAL A 1 246 ? -21.623 6.394   37.854  1.00 51.84 246 A 1 
ATOM 1925 C CA    . VAL A 1 246 ? -22.655 5.429   37.437  1.00 52.12 246 A 1 
ATOM 1926 C C     . VAL A 1 246 ? -22.366 4.005   37.958  1.00 48.56 246 A 1 
ATOM 1927 O O     . VAL A 1 246 ? -23.301 3.270   38.255  1.00 48.55 246 A 1 
ATOM 1928 C CB    . VAL A 1 246 ? -22.846 5.449   35.907  1.00 49.43 246 A 1 
ATOM 1929 C CG1   . VAL A 1 246 ? -23.882 4.432   35.414  1.00 45.33 246 A 1 
ATOM 1930 C CG2   . VAL A 1 246 ? -23.318 6.826   35.425  1.00 50.83 246 A 1 
ATOM 1931 N N     . GLU A 1 247 ? -21.096 3.614   38.118  1.00 48.30 247 A 1 
ATOM 1932 C CA    . GLU A 1 247 ? -20.762 2.273   38.623  1.00 48.69 247 A 1 
ATOM 1933 C C     . GLU A 1 247 ? -21.132 2.080   40.108  1.00 44.16 247 A 1 
ATOM 1934 O O     . GLU A 1 247 ? -21.433 0.954   40.518  1.00 43.45 247 A 1 
ATOM 1935 C CB    . GLU A 1 247 ? -19.284 1.935   38.371  1.00 47.25 247 A 1 
ATOM 1936 C CG    . GLU A 1 247 ? -19.051 1.453   36.928  1.00 45.36 247 A 1 
ATOM 1937 C CD    . GLU A 1 247 ? -17.625 0.921   36.655  1.00 43.40 247 A 1 
ATOM 1938 O OE1   . GLU A 1 247 ? -17.489 0.113   35.699  1.00 40.63 247 A 1 
ATOM 1939 O OE2   . GLU A 1 247 ? -16.674 1.330   37.356  1.00 41.08 247 A 1 
ATOM 1940 N N     . ASN A 1 248 ? -21.152 3.159   40.913  1.00 48.03 248 A 1 
ATOM 1941 C CA    . ASN A 1 248 ? -21.395 3.031   42.354  1.00 48.92 248 A 1 
ATOM 1942 C C     . ASN A 1 248 ? -22.866 2.811   42.743  1.00 44.00 248 A 1 
ATOM 1943 O O     . ASN A 1 248 ? -23.115 2.151   43.756  1.00 42.02 248 A 1 
ATOM 1944 C CB    . ASN A 1 248 ? -20.802 4.263   43.075  1.00 45.97 248 A 1 
ATOM 1945 C CG    . ASN A 1 248 ? -19.396 4.039   43.610  1.00 43.40 248 A 1 
ATOM 1946 O OD1   . ASN A 1 248 ? -18.962 2.944   43.929  1.00 42.84 248 A 1 
ATOM 1947 N ND2   . ASN A 1 248 ? -18.640 5.101   43.776  1.00 44.45 248 A 1 
ATOM 1948 N N     . GLU A 1 249 ? -23.852 3.343   41.996  1.00 46.71 249 A 1 
ATOM 1949 C CA    . GLU A 1 249 ? -25.262 3.240   42.435  1.00 47.52 249 A 1 
ATOM 1950 C C     . GLU A 1 249 ? -25.857 1.824   42.302  1.00 44.59 249 A 1 
ATOM 1951 O O     . GLU A 1 249 ? -26.800 1.482   43.019  1.00 41.91 249 A 1 
ATOM 1952 C CB    . GLU A 1 249 ? -26.147 4.254   41.690  1.00 43.73 249 A 1 
ATOM 1953 C CG    . GLU A 1 249 ? -26.083 5.662   42.299  1.00 41.37 249 A 1 
ATOM 1954 C CD    . GLU A 1 249 ? -27.181 6.603   41.748  1.00 39.73 249 A 1 
ATOM 1955 O OE1   . GLU A 1 249 ? -27.606 7.504   42.510  1.00 36.66 249 A 1 
ATOM 1956 O OE2   . GLU A 1 249 ? -27.573 6.442   40.569  1.00 37.89 249 A 1 
ATOM 1957 N N     . GLY A 1 250 ? -25.322 0.999   41.413  1.00 39.96 250 A 1 
ATOM 1958 C CA    . GLY A 1 250 ? -25.953 -0.285  41.063  1.00 40.36 250 A 1 
ATOM 1959 C C     . GLY A 1 250 ? -25.922 -1.382  42.129  1.00 37.97 250 A 1 
ATOM 1960 O O     . GLY A 1 250 ? -26.468 -2.460  41.889  1.00 36.22 250 A 1 
ATOM 1961 N N     . SER A 1 251 ? -25.288 -1.153  43.287  1.00 40.40 251 A 1 
ATOM 1962 C CA    . SER A 1 251 ? -25.066 -2.191  44.311  1.00 40.82 251 A 1 
ATOM 1963 C C     . SER A 1 251 ? -26.270 -2.445  45.236  1.00 38.00 251 A 1 
ATOM 1964 O O     . SER A 1 251 ? -26.076 -2.736  46.420  1.00 36.51 251 A 1 
ATOM 1965 C CB    . SER A 1 251 ? -23.785 -1.881  45.103  1.00 38.78 251 A 1 
ATOM 1966 O OG    . SER A 1 251 ? -23.466 -2.948  45.978  1.00 37.54 251 A 1 
ATOM 1967 N N     . GLU A 1 252 ? -27.501 -2.312  44.762  1.00 35.23 252 A 1 
ATOM 1968 C CA    . GLU A 1 252 ? -28.663 -2.609  45.608  1.00 37.05 252 A 1 
ATOM 1969 C C     . GLU A 1 252 ? -28.709 -4.087  46.015  1.00 33.94 252 A 1 
ATOM 1970 O O     . GLU A 1 252 ? -28.596 -5.021  45.212  1.00 32.22 252 A 1 
ATOM 1971 C CB    . GLU A 1 252 ? -29.988 -2.146  44.997  1.00 35.23 252 A 1 
ATOM 1972 C CG    . GLU A 1 252 ? -30.263 -0.649  45.221  1.00 34.57 252 A 1 
ATOM 1973 C CD    . GLU A 1 252 ? -31.739 -0.269  44.990  1.00 33.90 252 A 1 
ATOM 1974 O OE1   . GLU A 1 252 ? -32.190 0.716   45.613  1.00 31.94 252 A 1 
ATOM 1975 O OE2   . GLU A 1 252 ? -32.429 -0.990  44.232  1.00 31.94 252 A 1 
ATOM 1976 N N     . CYS A 1 253 ? -28.896 -4.279  47.332  1.00 37.31 253 A 1 
ATOM 1977 C CA    . CYS A 1 253 ? -28.928 -5.577  48.003  1.00 39.59 253 A 1 
ATOM 1978 C C     . CYS A 1 253 ? -30.196 -6.369  47.634  1.00 35.30 253 A 1 
ATOM 1979 O O     . CYS A 1 253 ? -31.193 -6.321  48.347  1.00 34.83 253 A 1 
ATOM 1980 C CB    . CYS A 1 253 ? -28.856 -5.347  49.516  1.00 38.66 253 A 1 
ATOM 1981 S SG    . CYS A 1 253 ? -27.280 -4.596  50.019  1.00 37.34 253 A 1 
ATOM 1982 N N     . ILE A 1 254 ? -30.143 -7.152  46.548  1.00 32.80 254 A 1 
ATOM 1983 C CA    . ILE A 1 254 ? -31.236 -8.088  46.246  1.00 36.76 254 A 1 
ATOM 1984 C C     . ILE A 1 254 ? -31.269 -9.173  47.334  1.00 34.62 254 A 1 
ATOM 1985 O O     . ILE A 1 254 ? -30.416 -10.064 47.389  1.00 33.45 254 A 1 
ATOM 1986 C CB    . ILE A 1 254 ? -31.132 -8.658  44.819  1.00 35.16 254 A 1 
ATOM 1987 C CG1   . ILE A 1 254 ? -31.193 -7.516  43.784  1.00 33.70 254 A 1 
ATOM 1988 C CG2   . ILE A 1 254 ? -32.277 -9.665  44.567  1.00 36.34 254 A 1 
ATOM 1989 C CD1   . ILE A 1 254 ? -31.022 -7.954  42.335  1.00 34.30 254 A 1 
ATOM 1990 N N     . VAL A 1 255 ? -32.274 -9.090  48.211  1.00 37.13 255 A 1 
ATOM 1991 C CA    . VAL A 1 255 ? -32.498 -10.038 49.314  1.00 41.04 255 A 1 
ATOM 1992 C C     . VAL A 1 255 ? -32.840 -11.421 48.732  1.00 37.72 255 A 1 
ATOM 1993 O O     . VAL A 1 255 ? -33.805 -11.533 47.980  1.00 35.90 255 A 1 
ATOM 1994 C CB    . VAL A 1 255 ? -33.610 -9.539  50.255  1.00 39.12 255 A 1 
ATOM 1995 C CG1   . VAL A 1 255 ? -33.823 -10.495 51.438  1.00 36.66 255 A 1 
ATOM 1996 C CG2   . VAL A 1 255 ? -33.286 -8.159  50.837  1.00 40.01 255 A 1 
ATOM 1997 N N     . PRO A 1 256 ? -32.120 -12.491 49.098  1.00 34.98 256 A 1 
ATOM 1998 C CA    . PRO A 1 256 ? -32.363 -13.814 48.540  1.00 37.32 256 A 1 
ATOM 1999 C C     . PRO A 1 256 ? -33.619 -14.434 49.151  1.00 35.74 256 A 1 
ATOM 2000 O O     . PRO A 1 256 ? -33.578 -15.007 50.242  1.00 33.70 256 A 1 
ATOM 2001 C CB    . PRO A 1 256 ? -31.084 -14.603 48.835  1.00 34.70 256 A 1 
ATOM 2002 C CG    . PRO A 1 256 ? -30.561 -13.983 50.128  1.00 35.20 256 A 1 
ATOM 2003 C CD    . PRO A 1 256 ? -30.959 -12.501 49.986  1.00 41.07 256 A 1 
ATOM 2004 N N     . SER A 1 257 ? -34.770 -14.338 48.487  1.00 36.74 257 A 1 
ATOM 2005 C CA    . SER A 1 257 ? -36.009 -14.954 48.983  1.00 39.91 257 A 1 
ATOM 2006 C C     . SER A 1 257 ? -35.923 -16.484 48.933  1.00 37.97 257 A 1 
ATOM 2007 O O     . SER A 1 257 ? -35.591 -17.083 47.915  1.00 36.75 257 A 1 
ATOM 2008 C CB    . SER A 1 257 ? -37.239 -14.408 48.262  1.00 37.24 257 A 1 
ATOM 2009 O OG    . SER A 1 257 ? -37.280 -14.795 46.907  1.00 36.47 257 A 1 
ATOM 2010 N N     . GLN A 1 258 ? -36.260 -17.129 50.070  1.00 33.00 258 A 1 
ATOM 2011 C CA    . GLN A 1 258 ? -36.022 -18.543 50.392  1.00 36.33 258 A 1 
ATOM 2012 C C     . GLN A 1 258 ? -37.033 -19.556 49.792  1.00 33.46 258 A 1 
ATOM 2013 O O     . GLN A 1 258 ? -37.281 -20.575 50.432  1.00 31.66 258 A 1 
ATOM 2014 C CB    . GLN A 1 258 ? -36.030 -18.710 51.924  1.00 34.80 258 A 1 
ATOM 2015 C CG    . GLN A 1 258 ? -34.744 -18.316 52.650  1.00 33.73 258 A 1 
ATOM 2016 C CD    . GLN A 1 258 ? -34.808 -18.677 54.128  1.00 33.90 258 A 1 
ATOM 2017 O OE1   . GLN A 1 258 ? -35.834 -19.029 54.696  1.00 34.08 258 A 1 
ATOM 2018 N NE2   . GLN A 1 258 ? -33.703 -18.612 54.838  1.00 33.96 258 A 1 
ATOM 2019 N N     . SER A 1 259 ? -37.661 -19.292 48.652  1.00 35.55 259 A 1 
ATOM 2020 C CA    . SER A 1 259 ? -38.879 -20.048 48.311  1.00 37.61 259 A 1 
ATOM 2021 C C     . SER A 1 259 ? -38.689 -21.582 48.327  1.00 34.65 259 A 1 
ATOM 2022 O O     . SER A 1 259 ? -37.778 -22.133 47.730  1.00 34.21 259 A 1 
ATOM 2023 C CB    . SER A 1 259 ? -39.497 -19.567 47.004  1.00 36.35 259 A 1 
ATOM 2024 O OG    . SER A 1 259 ? -38.629 -19.792 45.913  1.00 35.89 259 A 1 
ATOM 2025 N N     . THR A 1 260 ? -39.612 -22.265 49.057  1.00 33.68 260 A 1 
ATOM 2026 C CA    . THR A 1 260 ? -39.416 -23.590 49.699  1.00 36.90 260 A 1 
ATOM 2027 C C     . THR A 1 260 ? -39.909 -24.823 48.928  1.00 33.53 260 A 1 
ATOM 2028 O O     . THR A 1 260 ? -39.599 -25.954 49.305  1.00 31.97 260 A 1 
ATOM 2029 C CB    . THR A 1 260 ? -40.218 -23.594 51.010  1.00 34.00 260 A 1 
ATOM 2030 O OG1   . THR A 1 260 ? -41.454 -22.926 50.826  1.00 32.79 260 A 1 
ATOM 2031 C CG2   . THR A 1 260 ? -39.498 -22.860 52.149  1.00 36.04 260 A 1 
ATOM 2032 N N     . ILE A 1 261 ? -40.786 -24.626 47.963  1.00 30.41 261 A 1 
ATOM 2033 C CA    . ILE A 1 261 ? -41.848 -25.568 47.551  1.00 33.60 261 A 1 
ATOM 2034 C C     . ILE A 1 261 ? -41.314 -26.785 46.731  1.00 31.13 261 A 1 
ATOM 2035 O O     . ILE A 1 261 ? -40.251 -26.698 46.159  1.00 30.37 261 A 1 
ATOM 2036 C CB    . ILE A 1 261 ? -42.896 -24.720 46.776  1.00 32.47 261 A 1 
ATOM 2037 C CG1   . ILE A 1 261 ? -43.427 -23.547 47.642  1.00 32.19 261 A 1 
ATOM 2038 C CG2   . ILE A 1 261 ? -44.104 -25.524 46.273  1.00 35.80 261 A 1 
ATOM 2039 C CD1   . ILE A 1 261 ? -44.373 -22.590 46.922  1.00 34.58 261 A 1 
ATOM 2040 N N     . VAL A 1 262 ? -41.977 -27.881 46.505  1.00 34.61 262 A 1 
ATOM 2041 C CA    . VAL A 1 262 ? -42.669 -29.012 47.168  1.00 40.02 262 A 1 
ATOM 2042 C C     . VAL A 1 262 ? -42.396 -30.273 46.304  1.00 37.50 262 A 1 
ATOM 2043 O O     . VAL A 1 262 ? -42.052 -30.188 45.134  1.00 36.83 262 A 1 
ATOM 2044 C CB    . VAL A 1 262 ? -44.195 -28.784 47.339  1.00 36.96 262 A 1 
ATOM 2045 C CG1   . VAL A 1 262 ? -45.066 -30.048 47.441  1.00 34.21 262 A 1 
ATOM 2046 C CG2   . VAL A 1 262 ? -44.500 -28.001 48.611  1.00 38.54 262 A 1 
ATOM 2047 N N     . ARG A 1 263 ? -42.597 -31.451 46.856  1.00 34.25 263 A 1 
ATOM 2048 C CA    . ARG A 1 263 ? -42.107 -32.804 46.508  1.00 39.82 263 A 1 
ATOM 2049 C C     . ARG A 1 263 ? -42.506 -33.495 45.180  1.00 36.74 263 A 1 
ATOM 2050 O O     . ARG A 1 263 ? -42.000 -34.595 44.984  1.00 35.70 263 A 1 
ATOM 2051 C CB    . ARG A 1 263 ? -42.601 -33.753 47.606  1.00 37.40 263 A 1 
ATOM 2052 C CG    . ARG A 1 263 ? -41.805 -33.743 48.915  1.00 36.35 263 A 1 
ATOM 2053 C CD    . ARG A 1 263 ? -42.449 -34.748 49.872  1.00 34.13 263 A 1 
ATOM 2054 N NE    . ARG A 1 263 ? -41.636 -34.955 51.069  1.00 32.01 263 A 1 
ATOM 2055 C CZ    . ARG A 1 263 ? -41.961 -35.694 52.119  1.00 28.81 263 A 1 
ATOM 2056 N NH1   . ARG A 1 263 ? -43.111 -36.310 52.184  1.00 26.75 263 A 1 
ATOM 2057 N NH2   . ARG A 1 263 ? -41.134 -35.838 53.107  1.00 25.02 263 A 1 
ATOM 2058 N N     . ARG A 1 264 ? -43.472 -33.085 44.401  1.00 34.96 264 A 1 
ATOM 2059 C CA    . ARG A 1 264 ? -44.487 -33.991 43.813  1.00 39.57 264 A 1 
ATOM 2060 C C     . ARG A 1 264 ? -43.942 -35.232 43.071  1.00 35.82 264 A 1 
ATOM 2061 O O     . ARG A 1 264 ? -43.012 -35.118 42.291  1.00 33.75 264 A 1 
ATOM 2062 C CB    . ARG A 1 264 ? -45.501 -33.227 42.944  1.00 36.64 264 A 1 
ATOM 2063 C CG    . ARG A 1 264 ? -46.907 -33.302 43.571  1.00 34.93 264 A 1 
ATOM 2064 C CD    . ARG A 1 264 ? -47.964 -32.666 42.671  1.00 32.85 264 A 1 
ATOM 2065 N NE    . ARG A 1 264 ? -49.282 -32.632 43.331  1.00 30.88 264 A 1 
ATOM 2066 C CZ    . ARG A 1 264 ? -50.410 -32.149 42.820  1.00 27.75 264 A 1 
ATOM 2067 N NH1   . ARG A 1 264 ? -50.441 -31.672 41.600  1.00 26.13 264 A 1 
ATOM 2068 N NH2   . ARG A 1 264 ? -51.508 -32.145 43.520  1.00 25.31 264 A 1 
ATOM 2069 N N     . PRO A 1 265 ? -44.578 -36.428 43.302  1.00 32.39 265 A 1 
ATOM 2070 C CA    . PRO A 1 265 ? -43.920 -37.729 43.099  1.00 35.84 265 A 1 
ATOM 2071 C C     . PRO A 1 265 ? -44.320 -38.514 41.835  1.00 33.97 265 A 1 
ATOM 2072 O O     . PRO A 1 265 ? -44.249 -39.743 41.873  1.00 31.70 265 A 1 
ATOM 2073 C CB    . PRO A 1 265 ? -44.331 -38.495 44.364  1.00 32.52 265 A 1 
ATOM 2074 C CG    . PRO A 1 265 ? -45.802 -38.102 44.522  1.00 33.28 265 A 1 
ATOM 2075 C CD    . PRO A 1 265 ? -45.772 -36.622 44.111  1.00 39.54 265 A 1 
ATOM 2076 N N     . HIS A 1 266 ? -44.862 -37.894 40.793  1.00 36.31 266 A 1 
ATOM 2077 C CA    . HIS A 1 266 ? -45.811 -38.573 39.901  1.00 40.73 266 A 1 
ATOM 2078 C C     . HIS A 1 266 ? -45.298 -39.847 39.192  1.00 38.87 266 A 1 
ATOM 2079 O O     . HIS A 1 266 ? -44.130 -39.998 38.885  1.00 37.89 266 A 1 
ATOM 2080 C CB    . HIS A 1 266 ? -46.476 -37.591 38.932  1.00 38.00 266 A 1 
ATOM 2081 C CG    . HIS A 1 266 ? -47.932 -37.408 39.274  1.00 36.94 266 A 1 
ATOM 2082 N ND1   . HIS A 1 266 ? -48.961 -38.302 39.086  1.00 35.72 266 A 1 
ATOM 2083 C CD2   . HIS A 1 266 ? -48.484 -36.327 39.907  1.00 35.82 266 A 1 
ATOM 2084 C CE1   . HIS A 1 266 ? -50.086 -37.770 39.578  1.00 32.26 266 A 1 
ATOM 2085 N NE2   . HIS A 1 266 ? -49.846 -36.565 40.099  1.00 31.97 266 A 1 
ATOM 2086 N N     . GLN A 1 267 ? -46.258 -40.756 38.936  1.00 34.19 267 A 1 
ATOM 2087 C CA    . GLN A 1 267 ? -46.103 -42.209 39.078  1.00 38.01 267 A 1 
ATOM 2088 C C     . GLN A 1 267 ? -46.092 -43.048 37.773  1.00 36.13 267 A 1 
ATOM 2089 O O     . GLN A 1 267 ? -45.431 -44.080 37.718  1.00 34.16 267 A 1 
ATOM 2090 C CB    . GLN A 1 267 ? -47.323 -42.640 39.918  1.00 35.53 267 A 1 
ATOM 2091 C CG    . GLN A 1 267 ? -47.178 -43.928 40.731  1.00 33.76 267 A 1 
ATOM 2092 C CD    . GLN A 1 267 ? -48.498 -44.282 41.451  1.00 31.85 267 A 1 
ATOM 2093 O OE1   . GLN A 1 267 ? -49.585 -43.908 41.051  1.00 32.54 267 A 1 
ATOM 2094 N NE2   . GLN A 1 267 ? -48.440 -45.014 42.533  1.00 31.36 267 A 1 
ATOM 2095 N N     . SER A 1 268 ? -46.976 -42.733 36.860  1.00 38.11 268 A 1 
ATOM 2096 C CA    . SER A 1 268 ? -47.543 -43.665 35.865  1.00 40.17 268 A 1 
ATOM 2097 C C     . SER A 1 268 ? -46.655 -43.896 34.624  1.00 38.39 268 A 1 
ATOM 2098 O O     . SER A 1 268 ? -45.668 -43.204 34.460  1.00 36.34 268 A 1 
ATOM 2099 C CB    . SER A 1 268 ? -48.920 -43.119 35.456  1.00 36.63 268 A 1 
ATOM 2100 O OG    . SER A 1 268 ? -48.802 -41.844 34.847  1.00 33.67 268 A 1 
ATOM 2101 N N     . GLY A 1 269 ? -46.906 -44.783 33.669  1.00 35.91 269 A 1 
ATOM 2102 C CA    . GLY A 1 269 ? -47.959 -45.773 33.439  1.00 37.69 269 A 1 
ATOM 2103 C C     . GLY A 1 269 ? -47.590 -46.705 32.263  1.00 35.48 269 A 1 
ATOM 2104 O O     . GLY A 1 269 ? -46.431 -47.042 32.094  1.00 33.31 269 A 1 
ATOM 2105 N N     . TYR A 1 270 ? -48.608 -47.165 31.500  1.00 28.60 270 A 1 
ATOM 2106 C CA    . TYR A 1 270 ? -48.663 -48.467 30.811  1.00 32.20 270 A 1 
ATOM 2107 C C     . TYR A 1 270 ? -47.807 -48.721 29.538  1.00 29.44 270 A 1 
ATOM 2108 O O     . TYR A 1 270 ? -46.675 -49.175 29.679  1.00 28.28 270 A 1 
ATOM 2109 C CB    . TYR A 1 270 ? -50.144 -48.789 30.584  1.00 30.32 270 A 1 
ATOM 2110 C CG    . TYR A 1 270 ? -50.906 -49.450 31.719  1.00 30.44 270 A 1 
ATOM 2111 C CD1   . TYR A 1 270 ? -51.151 -50.841 31.663  1.00 32.29 270 A 1 
ATOM 2112 C CD2   . TYR A 1 270 ? -51.407 -48.681 32.778  1.00 34.42 270 A 1 
ATOM 2113 C CE1   . TYR A 1 270 ? -51.908 -51.447 32.677  1.00 31.16 270 A 1 
ATOM 2114 C CE2   . TYR A 1 270 ? -52.167 -49.290 33.799  1.00 30.68 270 A 1 
ATOM 2115 C CZ    . TYR A 1 270 ? -52.420 -50.682 33.744  1.00 31.16 270 A 1 
ATOM 2116 O OH    . TYR A 1 270 ? -53.160 -51.286 34.723  1.00 32.04 270 A 1 
ATOM 2117 N N     . ALA A 1 271 ? -48.242 -48.543 28.260  1.00 36.50 271 A 1 
ATOM 2118 C CA    . ALA A 1 271 ? -48.991 -49.619 27.584  1.00 38.53 271 A 1 
ATOM 2119 C C     . ALA A 1 271 ? -48.214 -50.180 26.350  1.00 36.09 271 A 1 
ATOM 2120 O O     . ALA A 1 271 ? -47.206 -49.611 25.965  1.00 34.66 271 A 1 
ATOM 2121 C CB    . ALA A 1 271 ? -50.375 -49.084 27.193  1.00 35.67 271 A 1 
ATOM 2122 N N     . PRO A 1 272 ? -48.678 -51.288 25.697  1.00 33.46 272 A 1 
ATOM 2123 C CA    . PRO A 1 272 ? -47.760 -52.302 25.159  1.00 36.47 272 A 1 
ATOM 2124 C C     . PRO A 1 272 ? -47.718 -52.546 23.624  1.00 35.18 272 A 1 
ATOM 2125 O O     . PRO A 1 272 ? -47.099 -53.516 23.212  1.00 34.34 272 A 1 
ATOM 2126 C CB    . PRO A 1 272 ? -48.286 -53.571 25.856  1.00 33.71 272 A 1 
ATOM 2127 C CG    . PRO A 1 272 ? -49.797 -53.400 25.788  1.00 34.55 272 A 1 
ATOM 2128 C CD    . PRO A 1 272 ? -49.965 -51.888 25.939  1.00 41.23 272 A 1 
ATOM 2129 N N     . LEU A 1 273 ? -48.461 -51.838 22.827  1.00 35.08 273 A 1 
ATOM 2130 C CA    . LEU A 1 273 ? -49.160 -52.381 21.635  1.00 40.35 273 A 1 
ATOM 2131 C C     . LEU A 1 273 ? -48.313 -52.897 20.429  1.00 39.15 273 A 1 
ATOM 2132 O O     . LEU A 1 273 ? -47.120 -52.708 20.352  1.00 38.86 273 A 1 
ATOM 2133 C CB    . LEU A 1 273 ? -50.262 -51.387 21.196  1.00 36.24 273 A 1 
ATOM 2134 C CG    . LEU A 1 273 ? -51.652 -51.697 21.772  1.00 34.37 273 A 1 
ATOM 2135 C CD1   . LEU A 1 273 ? -52.589 -50.512 21.531  1.00 34.27 273 A 1 
ATOM 2136 C CD2   . LEU A 1 273 ? -52.304 -52.928 21.146  1.00 38.72 273 A 1 
ATOM 2137 N N     . VAL A 1 274 ? -49.019 -53.557 19.496  1.00 33.60 274 A 1 
ATOM 2138 C CA    . VAL A 1 274 ? -48.776 -54.889 18.897  1.00 40.37 274 A 1 
ATOM 2139 C C     . VAL A 1 274 ? -48.059 -55.004 17.519  1.00 38.46 274 A 1 
ATOM 2140 O O     . VAL A 1 274 ? -47.051 -55.704 17.426  1.00 36.81 274 A 1 
ATOM 2141 C CB    . VAL A 1 274 ? -50.142 -55.623 18.777  1.00 36.33 274 A 1 
ATOM 2142 C CG1   . VAL A 1 274 ? -50.003 -57.094 18.390  1.00 34.31 274 A 1 
ATOM 2143 C CG2   . VAL A 1 274 ? -50.971 -55.601 20.064  1.00 39.28 274 A 1 
ATOM 2144 N N     . GLY A 1 275 ? -48.704 -54.537 16.447  1.00 34.10 275 A 1 
ATOM 2145 C CA    . GLY A 1 275 ? -48.956 -55.503 15.357  1.00 35.54 275 A 1 
ATOM 2146 C C     . GLY A 1 275 ? -48.126 -55.512 14.048  1.00 33.57 275 A 1 
ATOM 2147 O O     . GLY A 1 275 ? -46.928 -55.261 14.030  1.00 31.97 275 A 1 
ATOM 2148 N N     . ALA A 1 276 ? -48.788 -55.938 12.992  1.00 40.02 276 A 1 
ATOM 2149 C CA    . ALA A 1 276 ? -48.438 -56.788 11.832  1.00 42.91 276 A 1 
ATOM 2150 C C     . ALA A 1 276 ? -47.918 -56.031 10.551  1.00 41.27 276 A 1 
ATOM 2151 O O     . ALA A 1 276 ? -47.591 -54.859 10.657  1.00 40.67 276 A 1 
ATOM 2152 C CB    . ALA A 1 276 ? -49.739 -57.566 11.602  1.00 39.07 276 A 1 
ATOM 2153 N N     . GLU A 1 277 ? -47.806 -56.513 9.311   1.00 38.87 277 A 1 
ATOM 2154 C CA    . GLU A 1 277 ? -47.971 -57.862 8.716   1.00 44.75 277 A 1 
ATOM 2155 C C     . GLU A 1 277 ? -47.180 -58.070 7.378   1.00 44.89 277 A 1 
ATOM 2156 O O     . GLU A 1 277 ? -46.216 -58.816 7.348   1.00 44.35 277 A 1 
ATOM 2157 C CB    . GLU A 1 277 ? -49.470 -58.129 8.414   1.00 39.35 277 A 1 
ATOM 2158 C CG    . GLU A 1 277 ? -49.896 -59.606 8.508   1.00 37.83 277 A 1 
ATOM 2159 C CD    . GLU A 1 277 ? -51.368 -59.822 8.148   1.00 38.10 277 A 1 
ATOM 2160 O OE1   . GLU A 1 277 ? -51.900 -60.891 8.530   1.00 35.71 277 A 1 
ATOM 2161 O OE2   . GLU A 1 277 ? -51.966 -58.952 7.472   1.00 36.34 277 A 1 
ATOM 2162 N N     . GLN A 1 278 ? -47.645 -57.538 6.264   1.00 32.55 278 A 1 
ATOM 2163 C CA    . GLN A 1 278 ? -47.542 -58.091 4.882   1.00 37.10 278 A 1 
ATOM 2164 C C     . GLN A 1 278 ? -46.570 -57.320 3.937   1.00 34.78 278 A 1 
ATOM 2165 O O     . GLN A 1 278 ? -46.039 -56.299 4.334   1.00 33.38 278 A 1 
ATOM 2166 C CB    . GLN A 1 278 ? -48.965 -58.040 4.291   1.00 34.92 278 A 1 
ATOM 2167 C CG    . GLN A 1 278 ? -49.939 -59.094 4.805   1.00 32.82 278 A 1 
ATOM 2168 C CD    . GLN A 1 278 ? -51.280 -59.071 4.070   1.00 32.31 278 A 1 
ATOM 2169 O OE1   . GLN A 1 278 ? -51.515 -58.346 3.118   1.00 34.06 278 A 1 
ATOM 2170 N NE2   . GLN A 1 278 ? -52.225 -59.884 4.491   1.00 32.73 278 A 1 
ATOM 2171 N N     . ALA A 1 279 ? -46.341 -57.627 2.636   1.00 34.48 279 A 1 
ATOM 2172 C CA    . ALA A 1 279 ? -46.471 -58.835 1.796   1.00 36.26 279 A 1 
ATOM 2173 C C     . ALA A 1 279 ? -45.634 -58.795 0.480   1.00 33.30 279 A 1 
ATOM 2174 O O     . ALA A 1 279 ? -44.773 -59.632 0.281   1.00 33.03 279 A 1 
ATOM 2175 C CB    . ALA A 1 279 ? -47.945 -59.061 1.388   1.00 34.43 279 A 1 
ATOM 2176 N N     . ALA A 1 280 ? -45.968 -57.957 -0.469  1.00 35.55 280 A 1 
ATOM 2177 C CA    . ALA A 1 280 ? -45.900 -58.243 -1.931  1.00 36.68 280 A 1 
ATOM 2178 C C     . ALA A 1 280 ? -44.584 -57.872 -2.674  1.00 33.44 280 A 1 
ATOM 2179 O O     . ALA A 1 280 ? -43.743 -57.205 -2.117  1.00 32.55 280 A 1 
ATOM 2180 C CB    . ALA A 1 280 ? -47.097 -57.499 -2.540  1.00 34.51 280 A 1 
ATOM 2181 N N     . SER A 1 281 ? -44.385 -58.140 -3.973  1.00 42.87 281 A 1 
ATOM 2182 C CA    . SER A 1 281 ? -44.305 -59.406 -4.736  1.00 43.22 281 A 1 
ATOM 2183 C C     . SER A 1 281 ? -43.497 -59.312 -6.062  1.00 40.35 281 A 1 
ATOM 2184 O O     . SER A 1 281 ? -42.659 -60.165 -6.324  1.00 39.19 281 A 1 
ATOM 2185 C CB    . SER A 1 281 ? -45.691 -59.972 -5.096  1.00 40.58 281 A 1 
ATOM 2186 O OG    . SER A 1 281 ? -46.270 -59.343 -6.234  1.00 37.01 281 A 1 
ATOM 2187 N N     . ALA A 1 282 ? -43.800 -58.390 -6.946  1.00 39.56 282 A 1 
ATOM 2188 C CA    . ALA A 1 282 ? -43.594 -58.492 -8.411  1.00 42.21 282 A 1 
ATOM 2189 C C     . ALA A 1 282 ? -42.204 -58.034 -8.943  1.00 39.34 282 A 1 
ATOM 2190 O O     . ALA A 1 282 ? -41.443 -57.476 -8.177  1.00 38.52 282 A 1 
ATOM 2191 C CB    . ALA A 1 282 ? -44.729 -57.655 -9.012  1.00 38.66 282 A 1 
ATOM 2192 N N     . THR A 1 283 ? -41.805 -58.114 -10.207 1.00 46.71 283 A 1 
ATOM 2193 C CA    . THR A 1 283 ? -41.922 -59.018 -11.386 1.00 48.86 283 A 1 
ATOM 2194 C C     . THR A 1 283 ? -40.640 -58.878 -12.249 1.00 47.04 283 A 1 
ATOM 2195 O O     . THR A 1 283 ? -39.678 -58.296 -11.801 1.00 44.18 283 A 1 
ATOM 2196 C CB    . THR A 1 283 ? -43.160 -58.728 -12.286 1.00 42.54 283 A 1 
ATOM 2197 O OG1   . THR A 1 283 ? -44.144 -57.959 -11.667 1.00 39.61 283 A 1 
ATOM 2198 C CG2   . THR A 1 283 ? -43.852 -59.995 -12.759 1.00 43.58 283 A 1 
ATOM 2199 N N     . ALA A 1 284 ? -40.589 -59.303 -13.476 1.00 39.24 284 A 1 
ATOM 2200 C CA    . ALA A 1 284 ? -39.758 -60.335 -14.098 1.00 41.26 284 A 1 
ATOM 2201 C C     . ALA A 1 284 ? -38.600 -59.964 -15.051 1.00 39.18 284 A 1 
ATOM 2202 O O     . ALA A 1 284 ? -37.537 -60.555 -14.953 1.00 37.60 284 A 1 
ATOM 2203 C CB    . ALA A 1 284 ? -40.743 -61.228 -14.867 1.00 38.04 284 A 1 
ATOM 2204 N N     . GLY A 1 285 ? -38.867 -59.230 -16.114 1.00 38.47 285 A 1 
ATOM 2205 C CA    . GLY A 1 285 ? -38.209 -59.507 -17.415 1.00 39.33 285 A 1 
ATOM 2206 C C     . GLY A 1 285 ? -36.763 -59.023 -17.641 1.00 37.38 285 A 1 
ATOM 2207 O O     . GLY A 1 285 ? -36.216 -58.289 -16.835 1.00 36.54 285 A 1 
ATOM 2208 N N     . ALA A 1 286 ? -36.103 -59.295 -18.776 1.00 35.93 286 A 1 
ATOM 2209 C CA    . ALA A 1 286 ? -35.828 -60.565 -19.464 1.00 38.49 286 A 1 
ATOM 2210 C C     . ALA A 1 286 ? -34.673 -60.427 -20.492 1.00 36.45 286 A 1 
ATOM 2211 O O     . ALA A 1 286 ? -33.901 -61.340 -20.646 1.00 35.41 286 A 1 
ATOM 2212 C CB    . ALA A 1 286 ? -37.074 -61.079 -20.209 1.00 35.35 286 A 1 
ATOM 2213 N N     . SER A 1 287 ? -34.597 -59.346 -21.250 1.00 42.37 287 A 1 
ATOM 2214 C CA    . SER A 1 287 ? -34.112 -59.362 -22.649 1.00 43.93 287 A 1 
ATOM 2215 C C     . SER A 1 287 ? -32.618 -59.685 -22.866 1.00 41.76 287 A 1 
ATOM 2216 O O     . SER A 1 287 ? -31.766 -59.346 -22.050 1.00 40.39 287 A 1 
ATOM 2217 C CB    . SER A 1 287 ? -34.477 -58.059 -23.346 1.00 40.69 287 A 1 
ATOM 2218 O OG    . SER A 1 287 ? -34.320 -58.186 -24.738 1.00 36.22 287 A 1 
ATOM 2219 N N     . ALA A 1 288 ? -32.338 -60.326 -24.024 1.00 40.54 288 A 1 
ATOM 2220 C CA    . ALA A 1 288 ? -31.299 -61.349 -24.165 1.00 42.81 288 A 1 
ATOM 2221 C C     . ALA A 1 288 ? -30.126 -61.094 -25.140 1.00 41.15 288 A 1 
ATOM 2222 O O     . ALA A 1 288 ? -29.176 -61.874 -25.119 1.00 39.04 288 A 1 
ATOM 2223 C CB    . ALA A 1 288 ? -32.051 -62.609 -24.617 1.00 39.91 288 A 1 
ATOM 2224 N N     . TYR A 1 289 ? -30.240 -60.199 -26.080 1.00 34.37 289 A 1 
ATOM 2225 C CA    . TYR A 1 289 ? -29.676 -60.365 -27.432 1.00 38.65 289 A 1 
ATOM 2226 C C     . TYR A 1 289 ? -28.130 -60.348 -27.598 1.00 36.04 289 A 1 
ATOM 2227 O O     . TYR A 1 289 ? -27.375 -60.111 -26.677 1.00 35.53 289 A 1 
ATOM 2228 C CB    . TYR A 1 289 ? -30.356 -59.367 -28.391 1.00 36.47 289 A 1 
ATOM 2229 C CG    . TYR A 1 289 ? -31.786 -59.715 -28.757 1.00 37.83 289 A 1 
ATOM 2230 C CD1   . TYR A 1 289 ? -32.037 -60.675 -29.755 1.00 40.40 289 A 1 
ATOM 2231 C CD2   . TYR A 1 289 ? -32.853 -59.069 -28.122 1.00 42.46 289 A 1 
ATOM 2232 C CE1   . TYR A 1 289 ? -33.366 -60.986 -30.110 1.00 38.49 289 A 1 
ATOM 2233 C CE2   . TYR A 1 289 ? -34.187 -59.382 -28.463 1.00 38.10 289 A 1 
ATOM 2234 C CZ    . TYR A 1 289 ? -34.439 -60.335 -29.464 1.00 38.74 289 A 1 
ATOM 2235 O OH    . TYR A 1 289 ? -35.726 -60.638 -29.805 1.00 37.12 289 A 1 
ATOM 2236 N N     . THR A 1 290 ? -27.718 -60.580 -28.803 1.00 47.98 290 A 1 
ATOM 2237 C CA    . THR A 1 290 ? -26.780 -61.451 -29.528 1.00 51.25 290 A 1 
ATOM 2238 C C     . THR A 1 290 ? -25.524 -60.673 -30.009 1.00 51.81 290 A 1 
ATOM 2239 O O     . THR A 1 290 ? -25.273 -59.590 -29.494 1.00 48.76 290 A 1 
ATOM 2240 C CB    . THR A 1 290 ? -27.587 -62.040 -30.703 1.00 45.25 290 A 1 
ATOM 2241 O OG1   . THR A 1 290 ? -28.193 -60.984 -31.444 1.00 42.77 290 A 1 
ATOM 2242 C CG2   . THR A 1 290 ? -28.727 -62.949 -30.254 1.00 46.69 290 A 1 
ATOM 2243 N N     . ASP A 1 291 ? -24.618 -61.001 -30.936 1.00 41.92 291 A 1 
ATOM 2244 C CA    . ASP A 1 291 ? -24.248 -62.254 -31.607 1.00 46.48 291 A 1 
ATOM 2245 C C     . ASP A 1 291 ? -22.752 -62.251 -32.047 1.00 44.64 291 A 1 
ATOM 2246 O O     . ASP A 1 291 ? -21.954 -63.015 -31.544 1.00 43.48 291 A 1 
ATOM 2247 C CB    . ASP A 1 291 ? -25.106 -62.435 -32.884 1.00 42.56 291 A 1 
ATOM 2248 C CG    . ASP A 1 291 ? -25.532 -63.868 -33.199 1.00 39.03 291 A 1 
ATOM 2249 O OD1   . ASP A 1 291 ? -25.179 -64.788 -32.445 1.00 39.38 291 A 1 
ATOM 2250 O OD2   . ASP A 1 291 ? -26.274 -64.007 -34.203 1.00 39.90 291 A 1 
ATOM 2251 N N     . SER A 1 292 ? -22.392 -61.464 -33.061 1.00 38.31 292 A 1 
ATOM 2252 C CA    . SER A 1 292 ? -21.590 -61.982 -34.181 1.00 41.41 292 A 1 
ATOM 2253 C C     . SER A 1 292 ? -20.094 -61.578 -34.279 1.00 39.84 292 A 1 
ATOM 2254 O O     . SER A 1 292 ? -19.579 -60.794 -33.507 1.00 38.72 292 A 1 
ATOM 2255 C CB    . SER A 1 292 ? -22.342 -61.662 -35.485 1.00 38.66 292 A 1 
ATOM 2256 O OG    . SER A 1 292 ? -21.809 -62.367 -36.581 1.00 35.15 292 A 1 
ATOM 2257 N N     . VAL A 1 293 ? -19.445 -62.131 -35.287 1.00 35.86 293 A 1 
ATOM 2258 C CA    . VAL A 1 293 ? -18.193 -62.921 -35.299 1.00 41.26 293 A 1 
ATOM 2259 C C     . VAL A 1 293 ? -16.908 -62.227 -35.796 1.00 40.20 293 A 1 
ATOM 2260 O O     . VAL A 1 293 ? -15.837 -62.530 -35.285 1.00 39.39 293 A 1 
ATOM 2261 C CB    . VAL A 1 293 ? -18.440 -64.153 -36.209 1.00 38.05 293 A 1 
ATOM 2262 C CG1   . VAL A 1 293 ? -17.271 -65.135 -36.269 1.00 36.09 293 A 1 
ATOM 2263 C CG2   . VAL A 1 293 ? -19.665 -64.972 -35.797 1.00 41.68 293 A 1 
ATOM 2264 N N     . ASN A 1 294 ? -16.928 -61.497 -36.875 1.00 35.56 294 A 1 
ATOM 2265 C CA    . ASN A 1 294 ? -16.089 -61.791 -38.055 1.00 38.28 294 A 1 
ATOM 2266 C C     . ASN A 1 294 ? -14.558 -61.521 -37.989 1.00 35.05 294 A 1 
ATOM 2267 O O     . ASN A 1 294 ? -14.064 -60.661 -37.289 1.00 33.50 294 A 1 
ATOM 2268 C CB    . ASN A 1 294 ? -16.729 -61.162 -39.308 1.00 37.18 294 A 1 
ATOM 2269 C CG    . ASN A 1 294 ? -17.505 -62.153 -40.147 1.00 34.53 294 A 1 
ATOM 2270 O OD1   . ASN A 1 294 ? -17.346 -63.359 -40.063 1.00 37.02 294 A 1 
ATOM 2271 N ND2   . ASN A 1 294 ? -18.364 -61.671 -41.017 1.00 38.22 294 A 1 
ATOM 2272 N N     . ASN A 1 295 ? -13.844 -62.262 -38.855 1.00 33.70 295 A 1 
ATOM 2273 C CA    . ASN A 1 295 ? -12.453 -62.766 -38.743 1.00 35.92 295 A 1 
ATOM 2274 C C     . ASN A 1 295 ? -11.287 -61.946 -39.356 1.00 33.55 295 A 1 
ATOM 2275 O O     . ASN A 1 295 ? -10.148 -62.262 -39.054 1.00 31.77 295 A 1 
ATOM 2276 C CB    . ASN A 1 295 ? -12.455 -64.119 -39.482 1.00 34.20 295 A 1 
ATOM 2277 C CG    . ASN A 1 295 ? -12.470 -65.356 -38.601 1.00 31.50 295 A 1 
ATOM 2278 O OD1   . ASN A 1 295 ? -12.199 -65.342 -37.426 1.00 33.88 295 A 1 
ATOM 2279 N ND2   . ASN A 1 295 ? -12.761 -66.500 -39.183 1.00 34.68 295 A 1 
ATOM 2280 N N     . SER A 1 296 ? -11.500 -61.089 -40.316 1.00 35.24 296 A 1 
ATOM 2281 C CA    . SER A 1 296 ? -10.669 -61.016 -41.541 1.00 37.37 296 A 1 
ATOM 2282 C C     . SER A 1 296 ? -9.145  -60.804 -41.361 1.00 34.86 296 A 1 
ATOM 2283 O O     . SER A 1 296 ? -8.701  -60.019 -40.526 1.00 34.14 296 A 1 
ATOM 2284 C CB    . SER A 1 296 ? -11.245 -59.998 -42.520 1.00 36.00 296 A 1 
ATOM 2285 O OG    . SER A 1 296 ? -10.648 -60.159 -43.782 1.00 34.18 296 A 1 
ATOM 2286 N N     . ILE A 1 297 ? -8.386  -61.523 -42.211 1.00 25.10 297 A 1 
ATOM 2287 C CA    . ILE A 1 297 ? -6.996  -61.978 -41.968 1.00 27.89 297 A 1 
ATOM 2288 C C     . ILE A 1 297 ? -5.868  -61.105 -42.579 1.00 27.19 297 A 1 
ATOM 2289 O O     . ILE A 1 297 ? -4.799  -60.971 -41.981 1.00 25.84 297 A 1 
ATOM 2290 C CB    . ILE A 1 297 ? -6.875  -63.417 -42.547 1.00 26.29 297 A 1 
ATOM 2291 C CG1   . ILE A 1 297 ? -7.863  -64.402 -41.878 1.00 26.08 297 A 1 
ATOM 2292 C CG2   . ILE A 1 297 ? -5.450  -63.990 -42.456 1.00 31.01 297 A 1 
ATOM 2293 C CD1   . ILE A 1 297 ? -8.004  -65.751 -42.604 1.00 30.50 297 A 1 
ATOM 2294 N N     . SER A 1 298 ? -6.007  -60.691 -43.797 1.00 35.23 298 A 1 
ATOM 2295 C CA    . SER A 1 298 ? -4.923  -60.682 -44.810 1.00 36.30 298 A 1 
ATOM 2296 C C     . SER A 1 298 ? -3.883  -59.531 -44.729 1.00 34.20 298 A 1 
ATOM 2297 O O     . SER A 1 298 ? -4.107  -58.577 -44.017 1.00 33.76 298 A 1 
ATOM 2298 C CB    . SER A 1 298 ? -5.593  -60.685 -46.188 1.00 35.77 298 A 1 
ATOM 2299 O OG    . SER A 1 298 ? -6.176  -59.421 -46.488 1.00 33.89 298 A 1 
ATOM 2300 N N     . PHE A 1 299 ? -2.748  -59.446 -45.465 1.00 33.49 299 A 1 
ATOM 2301 C CA    . PHE A 1 299 ? -1.811  -60.438 -46.031 1.00 35.02 299 A 1 
ATOM 2302 C C     . PHE A 1 299 ? -0.346  -59.903 -46.067 1.00 34.75 299 A 1 
ATOM 2303 O O     . PHE A 1 299 ? 0.451   -60.328 -45.252 1.00 33.38 299 A 1 
ATOM 2304 C CB    . PHE A 1 299 ? -2.233  -60.859 -47.462 1.00 32.13 299 A 1 
ATOM 2305 C CG    . PHE A 1 299 ? -2.065  -62.326 -47.824 1.00 32.25 299 A 1 
ATOM 2306 C CD1   . PHE A 1 299 ? -0.819  -62.970 -47.741 1.00 34.27 299 A 1 
ATOM 2307 C CD2   . PHE A 1 299 ? -3.182  -63.039 -48.309 1.00 35.67 299 A 1 
ATOM 2308 C CE1   . PHE A 1 299 ? -0.689  -64.312 -48.115 1.00 31.94 299 A 1 
ATOM 2309 C CE2   . PHE A 1 299 ? -3.062  -64.381 -48.679 1.00 29.89 299 A 1 
ATOM 2310 C CZ    . PHE A 1 299 ? -1.813  -65.027 -48.580 1.00 29.79 299 A 1 
ATOM 2311 N N     . SER A 1 300 ? 0.019   -59.015 -47.036 1.00 33.52 300 A 1 
ATOM 2312 C CA    . SER A 1 300 ? 1.167   -59.396 -47.884 1.00 36.34 300 A 1 
ATOM 2313 C C     . SER A 1 300 ? 2.535   -58.661 -47.739 1.00 34.16 300 A 1 
ATOM 2314 O O     . SER A 1 300 ? 3.187   -58.758 -46.711 1.00 33.76 300 A 1 
ATOM 2315 C CB    . SER A 1 300 ? 0.676   -59.435 -49.339 1.00 35.26 300 A 1 
ATOM 2316 O OG    . SER A 1 300 ? 1.640   -60.006 -50.177 1.00 32.76 300 A 1 
ATOM 2317 N N     . MET A 1 301 ? 2.998   -58.114 -48.843 1.00 37.55 301 A 1 
ATOM 2318 C CA    . MET A 1 301 ? 4.409   -58.018 -49.323 1.00 40.33 301 A 1 
ATOM 2319 C C     . MET A 1 301 ? 5.120   -56.670 -49.015 1.00 40.49 301 A 1 
ATOM 2320 O O     . MET A 1 301 ? 4.491   -55.765 -48.492 1.00 38.53 301 A 1 
ATOM 2321 C CB    . MET A 1 301 ? 4.343   -58.214 -50.844 1.00 37.23 301 A 1 
ATOM 2322 C CG    . MET A 1 301 ? 4.115   -59.663 -51.307 1.00 35.17 301 A 1 
ATOM 2323 S SD    . MET A 1 301 ? 4.222   -59.800 -53.119 1.00 35.94 301 A 1 
ATOM 2324 C CE    . MET A 1 301 ? 4.138   -61.583 -53.294 1.00 32.99 301 A 1 
ATOM 2325 N N     . GLU A 1 302 ? 6.347   -56.358 -49.401 1.00 29.68 302 A 1 
ATOM 2326 C CA    . GLU A 1 302 ? 7.666   -57.031 -49.477 1.00 34.13 302 A 1 
ATOM 2327 C C     . GLU A 1 302 ? 8.813   -55.984 -49.580 1.00 33.06 302 A 1 
ATOM 2328 O O     . GLU A 1 302 ? 9.740   -56.012 -48.782 1.00 31.33 302 A 1 
ATOM 2329 C CB    . GLU A 1 302 ? 7.781   -57.908 -50.741 1.00 31.60 302 A 1 
ATOM 2330 C CG    . GLU A 1 302 ? 9.127   -58.641 -50.905 1.00 30.21 302 A 1 
ATOM 2331 C CD    . GLU A 1 302 ? 9.241   -59.450 -52.206 1.00 30.00 302 A 1 
ATOM 2332 O OE1   . GLU A 1 302 ? 10.164  -60.287 -52.279 1.00 29.04 302 A 1 
ATOM 2333 O OE2   . GLU A 1 302 ? 8.430   -59.225 -53.131 1.00 29.32 302 A 1 
ATOM 2334 N N     . ALA A 1 303 ? 8.786   -55.138 -50.572 1.00 39.67 303 A 1 
ATOM 2335 C CA    . ALA A 1 303 ? 9.939   -54.399 -51.140 1.00 42.13 303 A 1 
ATOM 2336 C C     . ALA A 1 303 ? 10.418  -53.198 -50.292 1.00 40.76 303 A 1 
ATOM 2337 O O     . ALA A 1 303 ? 9.747   -52.777 -49.371 1.00 40.12 303 A 1 
ATOM 2338 C CB    . ALA A 1 303 ? 9.526   -53.966 -52.555 1.00 39.79 303 A 1 
ATOM 2339 N N     . GLY A 1 304 ? 11.492  -52.509 -50.535 1.00 33.27 304 A 1 
ATOM 2340 C CA    . GLY A 1 304 ? 12.683  -52.616 -51.353 1.00 35.07 304 A 1 
ATOM 2341 C C     . GLY A 1 304 ? 13.703  -51.548 -50.915 1.00 33.18 304 A 1 
ATOM 2342 O O     . GLY A 1 304 ? 13.467  -50.808 -49.966 1.00 32.28 304 A 1 
ATOM 2343 N N     . ILE A 1 305 ? 14.826  -51.450 -51.573 1.00 28.46 305 A 1 
ATOM 2344 C CA    . ILE A 1 305 ? 16.178  -51.230 -51.015 1.00 32.66 305 A 1 
ATOM 2345 C C     . ILE A 1 305 ? 16.605  -49.779 -50.702 1.00 30.79 305 A 1 
ATOM 2346 O O     . ILE A 1 305 ? 17.343  -49.571 -49.743 1.00 29.12 305 A 1 
ATOM 2347 C CB    . ILE A 1 305 ? 17.191  -51.873 -52.004 1.00 30.67 305 A 1 
ATOM 2348 C CG1   . ILE A 1 305 ? 16.911  -53.389 -52.206 1.00 29.09 305 A 1 
ATOM 2349 C CG2   . ILE A 1 305 ? 18.657  -51.673 -51.580 1.00 31.82 305 A 1 
ATOM 2350 C CD1   . ILE A 1 305 ? 17.633  -53.996 -53.407 1.00 30.38 305 A 1 
ATOM 2351 N N     . VAL A 1 306 ? 16.330  -48.817 -51.549 1.00 37.54 306 A 1 
ATOM 2352 C CA    . VAL A 1 306 ? 17.344  -47.859 -52.040 1.00 41.44 306 A 1 
ATOM 2353 C C     . VAL A 1 306 ? 17.916  -46.893 -50.974 1.00 38.80 306 A 1 
ATOM 2354 O O     . VAL A 1 306 ? 17.155  -46.283 -50.227 1.00 37.59 306 A 1 
ATOM 2355 C CB    . VAL A 1 306 ? 16.859  -47.097 -53.291 1.00 38.57 306 A 1 
ATOM 2356 C CG1   . VAL A 1 306 ? 17.991  -46.300 -53.945 1.00 35.02 306 A 1 
ATOM 2357 C CG2   . VAL A 1 306 ? 16.310  -48.041 -54.364 1.00 39.25 306 A 1 
ATOM 2358 N N     . PRO A 1 307 ? 19.258  -46.712 -50.913 1.00 31.82 307 A 1 
ATOM 2359 C CA    . PRO A 1 307 ? 19.972  -46.193 -49.733 1.00 34.66 307 A 1 
ATOM 2360 C C     . PRO A 1 307 ? 20.275  -44.680 -49.720 1.00 33.52 307 A 1 
ATOM 2361 O O     . PRO A 1 307 ? 21.140  -44.266 -48.954 1.00 31.45 307 A 1 
ATOM 2362 C CB    . PRO A 1 307 ? 21.277  -46.992 -49.762 1.00 32.14 307 A 1 
ATOM 2363 C CG    . PRO A 1 307 ? 21.606  -47.079 -51.251 1.00 32.34 307 A 1 
ATOM 2364 C CD    . PRO A 1 307 ? 20.213  -47.249 -51.865 1.00 37.69 307 A 1 
ATOM 2365 N N     . ASP A 1 308 ? 19.722  -43.891 -50.612 1.00 44.76 308 A 1 
ATOM 2366 C CA    . ASP A 1 308 ? 20.459  -42.778 -51.215 1.00 47.08 308 A 1 
ATOM 2367 C C     . ASP A 1 308 ? 20.949  -41.672 -50.240 1.00 44.78 308 A 1 
ATOM 2368 O O     . ASP A 1 308 ? 20.279  -41.256 -49.294 1.00 42.36 308 A 1 
ATOM 2369 C CB    . ASP A 1 308 ? 19.697  -42.214 -52.424 1.00 43.28 308 A 1 
ATOM 2370 C CG    . ASP A 1 308 ? 20.628  -41.728 -53.551 1.00 38.72 308 A 1 
ATOM 2371 O OD1   . ASP A 1 308 ? 21.868  -41.776 -53.361 1.00 38.71 308 A 1 
ATOM 2372 O OD2   . ASP A 1 308 ? 20.082  -41.318 -54.587 1.00 39.36 308 A 1 
ATOM 2373 N N     . ASN A 1 309 ? 22.162  -41.195 -50.533 1.00 36.03 309 A 1 
ATOM 2374 C CA    . ASN A 1 309 ? 23.091  -40.453 -49.648 1.00 38.30 309 A 1 
ATOM 2375 C C     . ASN A 1 309 ? 22.772  -38.961 -49.425 1.00 35.02 309 A 1 
ATOM 2376 O O     . ASN A 1 309 ? 23.694  -38.140 -49.407 1.00 32.94 309 A 1 
ATOM 2377 C CB    . ASN A 1 309 ? 24.512  -40.609 -50.246 1.00 36.24 309 A 1 
ATOM 2378 C CG    . ASN A 1 309 ? 25.321  -41.745 -49.689 1.00 33.37 309 A 1 
ATOM 2379 O OD1   . ASN A 1 309 ? 25.250  -42.125 -48.537 1.00 34.96 309 A 1 
ATOM 2380 N ND2   . ASN A 1 309 ? 26.201  -42.295 -50.490 1.00 35.73 309 A 1 
ATOM 2381 N N     . THR A 1 310 ? 21.519  -38.541 -49.328 1.00 39.65 310 A 1 
ATOM 2382 C CA    . THR A 1 310 ? 21.188  -37.128 -49.559 1.00 42.31 310 A 1 
ATOM 2383 C C     . THR A 1 310 ? 21.911  -36.177 -48.603 1.00 40.46 310 A 1 
ATOM 2384 O O     . THR A 1 310 ? 21.890  -36.320 -47.383 1.00 38.22 310 A 1 
ATOM 2385 C CB    . THR A 1 310 ? 19.684  -36.863 -49.562 1.00 37.91 310 A 1 
ATOM 2386 O OG1   . THR A 1 310 ? 19.008  -37.900 -50.224 1.00 34.27 310 A 1 
ATOM 2387 C CG2   . THR A 1 310 ? 19.344  -35.578 -50.311 1.00 37.03 310 A 1 
ATOM 2388 N N     . VAL A 1 311 ? 22.573  -35.193 -49.205 1.00 33.16 311 A 1 
ATOM 2389 C CA    . VAL A 1 311 ? 23.548  -34.273 -48.609 1.00 37.85 311 A 1 
ATOM 2390 C C     . VAL A 1 311 ? 22.950  -33.484 -47.433 1.00 36.58 311 A 1 
ATOM 2391 O O     . VAL A 1 311 ? 21.876  -32.897 -47.530 1.00 34.92 311 A 1 
ATOM 2392 C CB    . VAL A 1 311 ? 24.086  -33.323 -49.685 1.00 34.59 311 A 1 
ATOM 2393 C CG1   . VAL A 1 311 ? 25.123  -32.344 -49.153 1.00 32.12 311 A 1 
ATOM 2394 C CG2   . VAL A 1 311 ? 24.747  -34.111 -50.827 1.00 35.98 311 A 1 
ATOM 2395 N N     . GLN A 1 312 ? 23.711  -33.416 -46.340 1.00 41.68 312 A 1 
ATOM 2396 C CA    . GLN A 1 312 ? 23.416  -32.593 -45.159 1.00 42.93 312 A 1 
ATOM 2397 C C     . GLN A 1 312 ? 23.515  -31.086 -45.473 1.00 41.40 312 A 1 
ATOM 2398 O O     . GLN A 1 312 ? 24.473  -30.417 -45.078 1.00 40.09 312 A 1 
ATOM 2399 C CB    . GLN A 1 312 ? 24.402  -32.933 -44.019 1.00 39.94 312 A 1 
ATOM 2400 C CG    . GLN A 1 312 ? 24.226  -34.309 -43.373 1.00 38.59 312 A 1 
ATOM 2401 C CD    . GLN A 1 312 ? 25.204  -34.517 -42.218 1.00 37.28 312 A 1 
ATOM 2402 O OE1   . GLN A 1 312 ? 26.153  -33.784 -42.002 1.00 37.20 312 A 1 
ATOM 2403 N NE2   . GLN A 1 312 ? 25.012  -35.547 -41.416 1.00 35.58 312 A 1 
ATOM 2404 N N     . SER A 1 313 ? 22.549  -30.511 -46.174 1.00 37.89 313 A 1 
ATOM 2405 C CA    . SER A 1 313 ? 22.485  -29.052 -46.301 1.00 39.63 313 A 1 
ATOM 2406 C C     . SER A 1 313 ? 22.141  -28.461 -44.939 1.00 37.60 313 A 1 
ATOM 2407 O O     . SER A 1 313 ? 20.987  -28.428 -44.511 1.00 36.37 313 A 1 
ATOM 2408 C CB    . SER A 1 313 ? 21.507  -28.629 -47.398 1.00 36.96 313 A 1 
ATOM 2409 O OG    . SER A 1 313 ? 20.190  -29.061 -47.134 1.00 35.65 313 A 1 
ATOM 2410 N N     . SER A 1 314 ? 23.176  -28.008 -44.242 1.00 36.49 314 A 1 
ATOM 2411 C CA    . SER A 1 314 ? 23.086  -27.323 -42.955 1.00 39.55 314 A 1 
ATOM 2412 C C     . SER A 1 314 ? 22.462  -25.937 -43.149 1.00 36.70 314 A 1 
ATOM 2413 O O     . SER A 1 314 ? 23.161  -24.927 -43.155 1.00 35.62 314 A 1 
ATOM 2414 C CB    . SER A 1 314 ? 24.468  -27.244 -42.304 1.00 36.35 314 A 1 
ATOM 2415 O OG    . SER A 1 314 ? 25.398  -26.614 -43.161 1.00 35.53 314 A 1 
ATOM 2416 N N     . ILE A 1 315 ? 21.150  -25.898 -43.339 1.00 41.47 315 A 1 
ATOM 2417 C CA    . ILE A 1 315 ? 20.420  -24.630 -43.406 1.00 43.82 315 A 1 
ATOM 2418 C C     . ILE A 1 315 ? 20.579  -23.968 -42.041 1.00 42.62 315 A 1 
ATOM 2419 O O     . ILE A 1 315 ? 19.978  -24.394 -41.051 1.00 40.83 315 A 1 
ATOM 2420 C CB    . ILE A 1 315 ? 18.955  -24.830 -43.830 1.00 38.94 315 A 1 
ATOM 2421 C CG1   . ILE A 1 315 ? 18.885  -25.462 -45.244 1.00 36.83 315 A 1 
ATOM 2422 C CG2   . ILE A 1 315 ? 18.211  -23.481 -43.811 1.00 38.86 315 A 1 
ATOM 2423 C CD1   . ILE A 1 315 ? 17.475  -25.817 -45.716 1.00 35.78 315 A 1 
ATOM 2424 N N     . LEU A 1 316 ? 21.431  -22.946 -42.005 1.00 37.72 316 A 1 
ATOM 2425 C CA    . LEU A 1 316 ? 21.606  -22.053 -40.868 1.00 40.92 316 A 1 
ATOM 2426 C C     . LEU A 1 316 ? 20.247  -21.417 -40.546 1.00 39.33 316 A 1 
ATOM 2427 O O     . LEU A 1 316 ? 19.838  -20.444 -41.182 1.00 37.24 316 A 1 
ATOM 2428 C CB    . LEU A 1 316 ? 22.653  -20.979 -41.223 1.00 36.59 316 A 1 
ATOM 2429 C CG    . LEU A 1 316 ? 24.119  -21.448 -41.133 1.00 33.47 316 A 1 
ATOM 2430 C CD1   . LEU A 1 316 ? 25.027  -20.474 -41.871 1.00 33.46 316 A 1 
ATOM 2431 C CD2   . LEU A 1 316 ? 24.575  -21.539 -39.677 1.00 36.67 316 A 1 
ATOM 2432 N N     . ARG A 1 317 ? 19.524  -21.963 -39.560 1.00 34.21 317 A 1 
ATOM 2433 C CA    . ARG A 1 317 ? 18.323  -21.320 -39.024 1.00 36.91 317 A 1 
ATOM 2434 C C     . ARG A 1 317 ? 18.742  -19.947 -38.494 1.00 34.36 317 A 1 
ATOM 2435 O O     . ARG A 1 317 ? 19.601  -19.905 -37.619 1.00 32.92 317 A 1 
ATOM 2436 C CB    . ARG A 1 317 ? 17.685  -22.156 -37.903 1.00 34.51 317 A 1 
ATOM 2437 C CG    . ARG A 1 317 ? 16.710  -23.217 -38.441 1.00 32.17 317 A 1 
ATOM 2438 C CD    . ARG A 1 317 ? 16.011  -23.933 -37.275 1.00 30.49 317 A 1 
ATOM 2439 N NE    . ARG A 1 317 ? 14.926  -24.801 -37.743 1.00 27.60 317 A 1 
ATOM 2440 C CZ    . ARG A 1 317 ? 14.128  -25.560 -36.998 1.00 25.56 317 A 1 
ATOM 2441 N NH1   . ARG A 1 317 ? 14.281  -25.635 -35.701 1.00 24.40 317 A 1 
ATOM 2442 N NH2   . ARG A 1 317 ? 13.164  -26.257 -37.530 1.00 23.68 317 A 1 
ATOM 2443 N N     . PRO A 1 318 ? 18.164  -18.839 -38.982 1.00 31.00 318 A 1 
ATOM 2444 C CA    . PRO A 1 318 ? 18.476  -17.532 -38.443 1.00 33.25 318 A 1 
ATOM 2445 C C     . PRO A 1 318 ? 18.003  -17.488 -36.992 1.00 32.63 318 A 1 
ATOM 2446 O O     . PRO A 1 318 ? 16.804  -17.550 -36.714 1.00 31.21 318 A 1 
ATOM 2447 C CB    . PRO A 1 318 ? 17.766  -16.534 -39.365 1.00 30.08 318 A 1 
ATOM 2448 C CG    . PRO A 1 318 ? 16.592  -17.323 -39.930 1.00 29.11 318 A 1 
ATOM 2449 C CD    . PRO A 1 318 ? 17.137  -18.755 -40.007 1.00 34.20 318 A 1 
ATOM 2450 N N     . ALA A 1 319 ? 18.946  -17.419 -36.055 1.00 32.58 319 A 1 
ATOM 2451 C CA    . ALA A 1 319 ? 18.679  -17.527 -34.615 1.00 35.02 319 A 1 
ATOM 2452 C C     . ALA A 1 319 ? 17.920  -16.324 -34.023 1.00 33.68 319 A 1 
ATOM 2453 O O     . ALA A 1 319 ? 17.472  -16.379 -32.886 1.00 32.89 319 A 1 
ATOM 2454 C CB    . ALA A 1 319 ? 20.023  -17.731 -33.911 1.00 31.66 319 A 1 
ATOM 2455 N N     . GLY A 1 320 ? 17.864  -15.215 -34.767 1.00 30.09 320 A 1 
ATOM 2456 C CA    . GLY A 1 320 ? 17.658  -13.893 -34.195 1.00 30.74 320 A 1 
ATOM 2457 C C     . GLY A 1 320 ? 16.258  -13.479 -33.762 1.00 30.49 320 A 1 
ATOM 2458 O O     . GLY A 1 320 ? 16.072  -12.291 -33.513 1.00 28.50 320 A 1 
ATOM 2459 N N     . ALA A 1 321 ? 15.276  -14.380 -33.690 1.00 34.60 321 A 1 
ATOM 2460 C CA    . ALA A 1 321 ? 13.975  -14.025 -33.135 1.00 35.44 321 A 1 
ATOM 2461 C C     . ALA A 1 321 ? 14.087  -13.836 -31.611 1.00 34.29 321 A 1 
ATOM 2462 O O     . ALA A 1 321 ? 13.690  -14.710 -30.830 1.00 34.25 321 A 1 
ATOM 2463 C CB    . ALA A 1 321 ? 12.925  -15.058 -33.556 1.00 32.62 321 A 1 
ATOM 2464 N N     . ILE A 1 322 ? 14.672  -12.723 -31.202 1.00 31.89 322 A 1 
ATOM 2465 C CA    . ILE A 1 322 ? 14.647  -12.284 -29.814 1.00 32.86 322 A 1 
ATOM 2466 C C     . ILE A 1 322 ? 13.169  -12.076 -29.484 1.00 33.35 322 A 1 
ATOM 2467 O O     . ILE A 1 322 ? 12.562  -11.108 -29.940 1.00 32.27 322 A 1 
ATOM 2468 C CB    . ILE A 1 322 ? 15.483  -11.005 -29.592 1.00 30.02 322 A 1 
ATOM 2469 C CG1   . ILE A 1 322 ? 16.950  -11.241 -30.004 1.00 28.39 322 A 1 
ATOM 2470 C CG2   . ILE A 1 322 ? 15.402  -10.569 -28.118 1.00 32.19 322 A 1 
ATOM 2471 C CD1   . ILE A 1 322 ? 17.826  -9.979  -29.954 1.00 30.84 322 A 1 
ATOM 2472 N N     . GLY A 1 323 ? 12.598  -12.988 -28.710 1.00 33.28 323 A 1 
ATOM 2473 C CA    . GLY A 1 323 ? 11.267  -12.852 -28.134 1.00 33.74 323 A 1 
ATOM 2474 C C     . GLY A 1 323 ? 11.247  -11.707 -27.124 1.00 32.84 323 A 1 
ATOM 2475 O O     . GLY A 1 323 ? 11.285  -11.942 -25.924 1.00 32.16 323 A 1 
ATOM 2476 N N     . LEU A 1 324 ? 11.228  -10.472 -27.644 1.00 40.14 324 A 1 
ATOM 2477 C CA    . LEU A 1 324 ? 11.232  -9.232  -26.860 1.00 40.49 324 A 1 
ATOM 2478 C C     . LEU A 1 324 ? 10.021  -9.106  -25.938 1.00 41.06 324 A 1 
ATOM 2479 O O     . LEU A 1 324 ? 10.119  -8.457  -24.897 1.00 38.21 324 A 1 
ATOM 2480 C CB    . LEU A 1 324 ? 11.262  -8.035  -27.825 1.00 34.95 324 A 1 
ATOM 2481 C CG    . LEU A 1 324 ? 12.660  -7.456  -28.058 1.00 31.42 324 A 1 
ATOM 2482 C CD1   . LEU A 1 324 ? 12.638  -6.526  -29.262 1.00 31.15 324 A 1 
ATOM 2483 C CD2   . LEU A 1 324 ? 13.132  -6.653  -26.839 1.00 33.76 324 A 1 
ATOM 2484 N N     . PHE A 1 325 ? 8.894   -9.699  -26.296 1.00 46.10 325 A 1 
ATOM 2485 C CA    . PHE A 1 325 ? 7.701   -9.764  -25.450 1.00 46.52 325 A 1 
ATOM 2486 C C     . PHE A 1 325 ? 7.814   -10.852 -24.376 1.00 47.82 325 A 1 
ATOM 2487 O O     . PHE A 1 325 ? 6.848   -11.568 -24.112 1.00 44.21 325 A 1 
ATOM 2488 C CB    . PHE A 1 325 ? 6.440   -9.889  -26.305 1.00 40.81 325 A 1 
ATOM 2489 C CG    . PHE A 1 325 ? 6.126   -8.655  -27.120 1.00 38.10 325 A 1 
ATOM 2490 C CD1   . PHE A 1 325 ? 5.445   -7.590  -26.531 1.00 37.33 325 A 1 
ATOM 2491 C CD2   . PHE A 1 325 ? 6.516   -8.585  -28.465 1.00 35.85 325 A 1 
ATOM 2492 C CE1   . PHE A 1 325 ? 5.126   -6.454  -27.289 1.00 33.29 325 A 1 
ATOM 2493 C CE2   . PHE A 1 325 ? 6.208   -7.446  -29.224 1.00 31.79 325 A 1 
ATOM 2494 C CZ    . PHE A 1 325 ? 5.506   -6.382  -28.638 1.00 34.43 325 A 1 
ATOM 2495 N N     . SER A 1 326 ? 8.949   -10.950 -23.708 1.00 35.70 326 A 1 
ATOM 2496 C CA    . SER A 1 326 ? 8.938   -11.354 -22.316 1.00 37.66 326 A 1 
ATOM 2497 C C     . SER A 1 326 ? 8.256   -10.227 -21.540 1.00 38.20 326 A 1 
ATOM 2498 O O     . SER A 1 326 ? 8.916   -9.386  -20.932 1.00 36.61 326 A 1 
ATOM 2499 C CB    . SER A 1 326 ? 10.339  -11.672 -21.790 1.00 34.68 326 A 1 
ATOM 2500 O OG    . SER A 1 326 ? 11.193  -10.553 -21.842 1.00 32.13 326 A 1 
ATOM 2501 N N     . SER A 1 327 ? 6.922   -10.152 -21.634 1.00 48.65 327 A 1 
ATOM 2502 C CA    . SER A 1 327 ? 6.128   -9.445  -20.639 1.00 50.41 327 A 1 
ATOM 2503 C C     . SER A 1 327 ? 6.696   -9.868  -19.292 1.00 52.70 327 A 1 
ATOM 2504 O O     . SER A 1 327 ? 6.899   -11.077 -19.114 1.00 48.92 327 A 1 
ATOM 2505 C CB    . SER A 1 327 ? 4.653   -9.842  -20.728 1.00 45.19 327 A 1 
ATOM 2506 O OG    . SER A 1 327 ? 4.477   -11.238 -20.648 1.00 41.86 327 A 1 
ATOM 2507 N N     . PRO A 1 328 ? 7.064   -8.922  -18.404 1.00 49.81 328 A 1 
ATOM 2508 C CA    . PRO A 1 328 ? 7.688   -9.267  -17.139 1.00 50.54 328 A 1 
ATOM 2509 C C     . PRO A 1 328 ? 6.825   -10.352 -16.524 1.00 51.87 328 A 1 
ATOM 2510 O O     . PRO A 1 328 ? 5.648   -10.121 -16.251 1.00 49.99 328 A 1 
ATOM 2511 C CB    . PRO A 1 328 ? 7.714   -7.972  -16.316 1.00 46.39 328 A 1 
ATOM 2512 C CG    . PRO A 1 328 ? 6.648   -7.104  -16.968 1.00 46.48 328 A 1 
ATOM 2513 C CD    . PRO A 1 328 ? 6.688   -7.534  -18.433 1.00 49.31 328 A 1 
ATOM 2514 N N     . SER A 1 329 ? 7.377   -11.572 -16.491 1.00 41.66 329 A 1 
ATOM 2515 C CA    . SER A 1 329 ? 6.666   -12.739 -16.026 1.00 43.78 329 A 1 
ATOM 2516 C C     . SER A 1 329 ? 6.109   -12.317 -14.683 1.00 45.75 329 A 1 
ATOM 2517 O O     . SER A 1 329 ? 6.876   -11.955 -13.801 1.00 44.17 329 A 1 
ATOM 2518 C CB    . SER A 1 329 ? 7.607   -13.937 -15.894 1.00 40.11 329 A 1 
ATOM 2519 O OG    . SER A 1 329 ? 6.962   -15.013 -15.260 1.00 36.71 329 A 1 
ATOM 2520 N N     . LEU A 1 330 ? 4.788   -12.286 -14.573 1.00 54.70 330 A 1 
ATOM 2521 C CA    . LEU A 1 330 ? 4.146   -12.286 -13.272 1.00 53.15 330 A 1 
ATOM 2522 C C     . LEU A 1 330 ? 4.658   -13.576 -12.649 1.00 54.20 330 A 1 
ATOM 2523 O O     . LEU A 1 330 ? 4.147   -14.648 -12.955 1.00 50.10 330 A 1 
ATOM 2524 C CB    . LEU A 1 330 ? 2.620   -12.258 -13.423 1.00 47.40 330 A 1 
ATOM 2525 C CG    . LEU A 1 330 ? 2.039   -10.842 -13.432 1.00 42.78 330 A 1 
ATOM 2526 C CD1   . LEU A 1 330 ? 0.660   -10.804 -14.063 1.00 41.80 330 A 1 
ATOM 2527 C CD2   . LEU A 1 330 ? 1.914   -10.294 -12.004 1.00 40.73 330 A 1 
ATOM 2528 N N     . GLN A 1 331 ? 5.783   -13.453 -11.929 1.00 51.36 331 A 1 
ATOM 2529 C CA    . GLN A 1 331 ? 6.395   -14.541 -11.194 1.00 52.16 331 A 1 
ATOM 2530 C C     . GLN A 1 331 ? 5.238   -15.193 -10.455 1.00 53.83 331 A 1 
ATOM 2531 O O     . GLN A 1 331 ? 4.436   -14.460 -9.877  1.00 51.76 331 A 1 
ATOM 2532 C CB    . GLN A 1 331 ? 7.431   -14.018 -10.190 1.00 47.83 331 A 1 
ATOM 2533 C CG    . GLN A 1 331 ? 8.746   -13.609 -10.843 1.00 42.88 331 A 1 
ATOM 2534 C CD    . GLN A 1 331 ? 9.770   -13.114 -9.826  1.00 39.91 331 A 1 
ATOM 2535 O OE1   . GLN A 1 331 ? 9.461   -12.619 -8.757  1.00 36.46 331 A 1 
ATOM 2536 N NE2   . GLN A 1 331 ? 11.049  -13.215 -10.130 1.00 35.47 331 A 1 
ATOM 2537 N N     . THR A 1 332 ? 5.120   -16.504 -10.584 1.00 45.30 332 A 1 
ATOM 2538 C CA    . THR A 1 332 ? 4.096   -17.264 -9.871  1.00 47.33 332 A 1 
ATOM 2539 C C     . THR A 1 332 ? 4.063   -16.719 -8.450  1.00 49.39 332 A 1 
ATOM 2540 O O     . THR A 1 332 ? 5.061   -16.872 -7.747  1.00 47.06 332 A 1 
ATOM 2541 C CB    . THR A 1 332 ? 4.424   -18.761 -9.834  1.00 42.23 332 A 1 
ATOM 2542 O OG1   . THR A 1 332 ? 5.821   -18.948 -9.716  1.00 37.91 332 A 1 
ATOM 2543 C CG2   . THR A 1 332 ? 3.978   -19.448 -11.119 1.00 38.70 332 A 1 
ATOM 2544 N N     . PRO A 1 333 ? 3.038   -15.897 -8.142  1.00 57.20 333 A 1 
ATOM 2545 C CA    . PRO A 1 333 ? 3.110   -15.062 -6.967  1.00 56.97 333 A 1 
ATOM 2546 C C     . PRO A 1 333 ? 3.272   -16.003 -5.793  1.00 60.34 333 A 1 
ATOM 2547 O O     . PRO A 1 333 ? 2.492   -16.942 -5.666  1.00 59.62 333 A 1 
ATOM 2548 C CB    . PRO A 1 333 ? 1.806   -14.253 -6.943  1.00 51.11 333 A 1 
ATOM 2549 C CG    . PRO A 1 333 ? 0.882   -15.040 -7.870  1.00 49.18 333 A 1 
ATOM 2550 C CD    . PRO A 1 333 ? 1.817   -15.700 -8.862  1.00 51.76 333 A 1 
ATOM 2551 N N     . LEU A 1 334 ? 4.355   -15.800 -5.033  1.00 59.41 334 A 1 
ATOM 2552 C CA    . LEU A 1 334 ? 4.625   -16.635 -3.876  1.00 59.13 334 A 1 
ATOM 2553 C C     . LEU A 1 334 ? 3.385   -16.538 -3.003  1.00 63.57 334 A 1 
ATOM 2554 O O     . LEU A 1 334 ? 3.116   -15.476 -2.439  1.00 58.77 334 A 1 
ATOM 2555 C CB    . LEU A 1 334 ? 5.878   -16.146 -3.140  1.00 51.09 334 A 1 
ATOM 2556 C CG    . LEU A 1 334 ? 7.197   -16.489 -3.854  1.00 44.95 334 A 1 
ATOM 2557 C CD1   . LEU A 1 334 ? 8.354   -15.693 -3.254  1.00 41.92 334 A 1 
ATOM 2558 C CD2   . LEU A 1 334 ? 7.529   -17.984 -3.736  1.00 41.85 334 A 1 
ATOM 2559 N N     . HIS A 1 335 ? 2.579   -17.596 -2.988  1.00 64.67 335 A 1 
ATOM 2560 C CA    . HIS A 1 335 ? 1.412   -17.666 -2.134  1.00 66.86 335 A 1 
ATOM 2561 C C     . HIS A 1 335 ? 1.946   -17.553 -0.716  1.00 70.28 335 A 1 
ATOM 2562 O O     . HIS A 1 335 ? 2.774   -18.371 -0.312  1.00 63.90 335 A 1 
ATOM 2563 C CB    . HIS A 1 335 ? 0.648   -18.970 -2.385  1.00 57.14 335 A 1 
ATOM 2564 C CG    . HIS A 1 335 ? -0.733  -18.951 -1.780  1.00 49.56 335 A 1 
ATOM 2565 N ND1   . HIS A 1 335 ? -1.021  -18.961 -0.438  1.00 44.43 335 A 1 
ATOM 2566 C CD2   . HIS A 1 335 ? -1.921  -18.872 -2.452  1.00 42.77 335 A 1 
ATOM 2567 C CE1   . HIS A 1 335 ? -2.359  -18.894 -0.308  1.00 39.05 335 A 1 
ATOM 2568 N NE2   . HIS A 1 335 ? -2.929  -18.844 -1.505  1.00 40.29 335 A 1 
ATOM 2569 N N     . PHE A 1 336 ? 1.563   -16.480 -0.020  1.00 66.77 336 A 1 
ATOM 2570 C CA    . PHE A 1 336 ? 2.049   -16.324 1.339   1.00 67.48 336 A 1 
ATOM 2571 C C     . PHE A 1 336 ? 1.669   -17.570 2.130   1.00 71.25 336 A 1 
ATOM 2572 O O     . PHE A 1 336 ? 0.534   -18.050 2.062   1.00 66.72 336 A 1 
ATOM 2573 C CB    . PHE A 1 336 ? 1.510   -15.039 1.978   1.00 58.94 336 A 1 
ATOM 2574 C CG    . PHE A 1 336 ? 2.250   -13.774 1.575   1.00 59.78 336 A 1 
ATOM 2575 C CD1   . PHE A 1 336 ? 3.633   -13.669 1.756   1.00 58.13 336 A 1 
ATOM 2576 C CD2   . PHE A 1 336 ? 1.545   -12.684 1.027   1.00 55.67 336 A 1 
ATOM 2577 C CE1   . PHE A 1 336 ? 4.322   -12.498 1.380   1.00 50.41 336 A 1 
ATOM 2578 C CE2   . PHE A 1 336 ? 2.228   -11.511 0.655   1.00 52.86 336 A 1 
ATOM 2579 C CZ    . PHE A 1 336 ? 3.612   -11.424 0.823   1.00 52.68 336 A 1 
ATOM 2580 N N     . SER A 1 337 ? 2.627   -18.102 2.900   1.00 69.13 337 A 1 
ATOM 2581 C CA    . SER A 1 337 ? 2.301   -19.097 3.906   1.00 71.47 337 A 1 
ATOM 2582 C C     . SER A 1 337 ? 1.217   -18.539 4.835   1.00 74.92 337 A 1 
ATOM 2583 O O     . SER A 1 337 ? 1.105   -17.325 5.009   1.00 68.67 337 A 1 
ATOM 2584 C CB    . SER A 1 337 ? 3.560   -19.489 4.689   1.00 62.01 337 A 1 
ATOM 2585 O OG    . SER A 1 337 ? 4.063   -18.405 5.419   1.00 52.72 337 A 1 
ATOM 2586 N N     . SER A 1 338 ? 0.433   -19.402 5.461   1.00 78.24 338 A 1 
ATOM 2587 C CA    . SER A 1 338 ? -0.620  -18.969 6.398   1.00 80.78 338 A 1 
ATOM 2588 C C     . SER A 1 338 ? -0.097  -17.949 7.420   1.00 83.29 338 A 1 
ATOM 2589 O O     . SER A 1 338 ? -0.706  -16.900 7.620   1.00 79.11 338 A 1 
ATOM 2590 C CB    . SER A 1 338 ? -1.214  -20.188 7.109   1.00 72.61 338 A 1 
ATOM 2591 O OG    . SER A 1 338 ? -2.248  -19.795 7.976   1.00 61.77 338 A 1 
ATOM 2592 N N     . LYS A 1 339 ? 1.105   -18.178 7.963   1.00 83.82 339 A 1 
ATOM 2593 C CA    . LYS A 1 339 ? 1.761   -17.247 8.899   1.00 85.77 339 A 1 
ATOM 2594 C C     . LYS A 1 339 ? 2.096   -15.887 8.270   1.00 88.17 339 A 1 
ATOM 2595 O O     . LYS A 1 339 ? 1.901   -14.846 8.897   1.00 84.71 339 A 1 
ATOM 2596 C CB    . LYS A 1 339 ? 3.047   -17.869 9.455   1.00 80.72 339 A 1 
ATOM 2597 C CG    . LYS A 1 339 ? 2.803   -19.018 10.443  1.00 69.53 339 A 1 
ATOM 2598 C CD    . LYS A 1 339 ? 4.136   -19.428 11.101  1.00 64.16 339 A 1 
ATOM 2599 C CE    . LYS A 1 339 ? 3.933   -20.465 12.199  1.00 53.86 339 A 1 
ATOM 2600 N NZ    . LYS A 1 339 ? 5.187   -20.715 12.956  1.00 46.05 339 A 1 
ATOM 2601 N N     . GLU A 1 340 ? 2.613   -15.864 7.040   1.00 87.91 340 A 1 
ATOM 2602 C CA    . GLU A 1 340 ? 2.913   -14.608 6.349   1.00 89.12 340 A 1 
ATOM 2603 C C     . GLU A 1 340 ? 1.634   -13.839 6.030   1.00 90.67 340 A 1 
ATOM 2604 O O     . GLU A 1 340 ? 1.575   -12.624 6.235   1.00 88.16 340 A 1 
ATOM 2605 C CB    . GLU A 1 340 ? 3.683   -14.870 5.056   1.00 85.04 340 A 1 
ATOM 2606 C CG    . GLU A 1 340 ? 5.142   -15.279 5.307   1.00 73.06 340 A 1 
ATOM 2607 C CD    . GLU A 1 340 ? 5.794   -15.801 4.031   1.00 67.33 340 A 1 
ATOM 2608 O OE1   . GLU A 1 340 ? 6.952   -15.415 3.772   1.00 60.07 340 A 1 
ATOM 2609 O OE2   . GLU A 1 340 ? 5.130   -16.595 3.335   1.00 60.17 340 A 1 
ATOM 2610 N N     . ARG A 1 341 ? 0.575   -14.533 5.585   1.00 88.31 341 A 1 
ATOM 2611 C CA    . ARG A 1 341 ? -0.730  -13.920 5.323   1.00 90.08 341 A 1 
ATOM 2612 C C     . ARG A 1 341 ? -1.314  -13.310 6.602   1.00 91.24 341 A 1 
ATOM 2613 O O     . ARG A 1 341 ? -1.726  -12.156 6.570   1.00 89.47 341 A 1 
ATOM 2614 C CB    . ARG A 1 341 ? -1.664  -14.950 4.681   1.00 88.41 341 A 1 
ATOM 2615 C CG    . ARG A 1 341 ? -2.961  -14.299 4.202   1.00 85.47 341 A 1 
ATOM 2616 C CD    . ARG A 1 341 ? -3.835  -15.306 3.437   1.00 83.52 341 A 1 
ATOM 2617 N NE    . ARG A 1 341 ? -5.135  -14.708 3.091   1.00 82.46 341 A 1 
ATOM 2618 C CZ    . ARG A 1 341 ? -6.145  -14.551 3.935   1.00 83.04 341 A 1 
ATOM 2619 N NH1   . ARG A 1 341 ? -6.108  -15.026 5.146   1.00 73.43 341 A 1 
ATOM 2620 N NH2   . ARG A 1 341 ? -7.202  -13.901 3.589   1.00 77.71 341 A 1 
ATOM 2621 N N     . GLU A 1 342 ? -1.274  -14.014 7.723   1.00 91.10 342 A 1 
ATOM 2622 C CA    . GLU A 1 342 ? -1.678  -13.489 9.031   1.00 91.45 342 A 1 
ATOM 2623 C C     . GLU A 1 342 ? -0.897  -12.220 9.411   1.00 92.48 342 A 1 
ATOM 2624 O O     . GLU A 1 342 ? -1.490  -11.228 9.827   1.00 91.04 342 A 1 
ATOM 2625 C CB    . GLU A 1 342 ? -1.459  -14.544 10.119  1.00 89.34 342 A 1 
ATOM 2626 C CG    . GLU A 1 342 ? -2.536  -15.630 10.123  1.00 76.11 342 A 1 
ATOM 2627 C CD    . GLU A 1 342 ? -2.245  -16.753 11.145  1.00 70.28 342 A 1 
ATOM 2628 O OE1   . GLU A 1 342 ? -3.010  -17.731 11.147  1.00 62.35 342 A 1 
ATOM 2629 O OE2   . GLU A 1 342 ? -1.259  -16.632 11.913  1.00 61.91 342 A 1 
ATOM 2630 N N     . ALA A 1 343 ? 0.420   -12.194 9.184   1.00 91.92 343 A 1 
ATOM 2631 C CA    . ALA A 1 343 ? 1.228   -11.003 9.420   1.00 91.74 343 A 1 
ATOM 2632 C C     . ALA A 1 343 ? 0.792   -9.818  8.535   1.00 92.48 343 A 1 
ATOM 2633 O O     . ALA A 1 343 ? 0.754   -8.674  8.995   1.00 90.87 343 A 1 
ATOM 2634 C CB    . ALA A 1 343 ? 2.708   -11.362 9.213   1.00 89.76 343 A 1 
ATOM 2635 N N     . ARG A 1 344 ? 0.394   -10.065 7.266   1.00 93.08 344 A 1 
ATOM 2636 C CA    . ARG A 1 344 ? -0.134  -9.028  6.370   1.00 93.21 344 A 1 
ATOM 2637 C C     . ARG A 1 344 ? -1.512  -8.530  6.820   1.00 93.80 344 A 1 
ATOM 2638 O O     . ARG A 1 344 ? -1.757  -7.327  6.782   1.00 92.52 344 A 1 
ATOM 2639 C CB    . ARG A 1 344 ? -0.217  -9.523  4.912   1.00 92.35 344 A 1 
ATOM 2640 C CG    . ARG A 1 344 ? 1.133   -9.946  4.308   1.00 88.78 344 A 1 
ATOM 2641 C CD    . ARG A 1 344 ? 2.179   -8.849  4.376   1.00 85.47 344 A 1 
ATOM 2642 N NE    . ARG A 1 344 ? 3.485   -9.377  3.941   1.00 80.82 344 A 1 
ATOM 2643 C CZ    . ARG A 1 344 ? 4.490   -8.642  3.523   1.00 77.15 344 A 1 
ATOM 2644 N NH1   . ARG A 1 344 ? 4.417   -7.337  3.429   1.00 67.99 344 A 1 
ATOM 2645 N NH2   . ARG A 1 344 ? 5.613   -9.217  3.209   1.00 70.01 344 A 1 
ATOM 2646 N N     . VAL A 1 345 ? -2.384  -9.417  7.276   1.00 93.71 345 A 1 
ATOM 2647 C CA    . VAL A 1 345 ? -3.687  -9.058  7.843   1.00 94.07 345 A 1 
ATOM 2648 C C     . VAL A 1 345 ? -3.501  -8.206  9.101   1.00 94.20 345 A 1 
ATOM 2649 O O     . VAL A 1 345 ? -4.122  -7.148  9.219   1.00 93.33 345 A 1 
ATOM 2650 C CB    . VAL A 1 345 ? -4.540  -10.304 8.131   1.00 93.52 345 A 1 
ATOM 2651 C CG1   . VAL A 1 345 ? -5.838  -9.948  8.867   1.00 90.27 345 A 1 
ATOM 2652 C CG2   . VAL A 1 345 ? -4.937  -11.009 6.827   1.00 90.09 345 A 1 
ATOM 2653 N N     . LEU A 1 346 ? -2.603  -8.590  9.997   1.00 94.04 346 A 1 
ATOM 2654 C CA    . LEU A 1 346 ? -2.311  -7.822  11.209  1.00 93.87 346 A 1 
ATOM 2655 C C     . LEU A 1 346 ? -1.785  -6.424  10.882  1.00 94.22 346 A 1 
ATOM 2656 O O     . LEU A 1 346 ? -2.261  -5.427  11.428  1.00 93.21 346 A 1 
ATOM 2657 C CB    . LEU A 1 346 ? -1.311  -8.619  12.065  1.00 92.86 346 A 1 
ATOM 2658 C CG    . LEU A 1 346 ? -1.021  -7.968  13.438  1.00 82.28 346 A 1 
ATOM 2659 C CD1   . LEU A 1 346 ? -2.272  -7.894  14.319  1.00 77.16 346 A 1 
ATOM 2660 C CD2   . LEU A 1 346 ? 0.048   -8.782  14.169  1.00 78.22 346 A 1 
ATOM 2661 N N     . ARG A 1 347 ? -0.858  -6.311  9.922   1.00 93.79 347 A 1 
ATOM 2662 C CA    . ARG A 1 347 ? -0.318  -5.026  9.467   1.00 93.84 347 A 1 
ATOM 2663 C C     . ARG A 1 347 ? -1.388  -4.136  8.827   1.00 94.44 347 A 1 
ATOM 2664 O O     . ARG A 1 347 ? -1.403  -2.925  9.062   1.00 92.79 347 A 1 
ATOM 2665 C CB    . ARG A 1 347 ? 0.844   -5.292  8.511   1.00 92.50 347 A 1 
ATOM 2666 C CG    . ARG A 1 347 ? 1.569   -3.991  8.150   1.00 85.59 347 A 1 
ATOM 2667 C CD    . ARG A 1 347 ? 2.885   -4.320  7.451   1.00 80.84 347 A 1 
ATOM 2668 N NE    . ARG A 1 347 ? 3.590   -3.078  7.023   1.00 76.51 347 A 1 
ATOM 2669 C CZ    . ARG A 1 347 ? 3.342   -2.427  5.927   1.00 71.31 347 A 1 
ATOM 2670 N NH1   . ARG A 1 347 ? 2.379   -2.770  5.138   1.00 63.42 347 A 1 
ATOM 2671 N NH2   . ARG A 1 347 ? 4.073   -1.416  5.574   1.00 64.45 347 A 1 
ATOM 2672 N N     . TYR A 1 348 ? -2.293  -4.711  8.040   1.00 94.25 348 A 1 
ATOM 2673 C CA    . TYR A 1 348 ? -3.448  -4.001  7.506   1.00 94.49 348 A 1 
ATOM 2674 C C     . TYR A 1 348 ? -4.368  -3.487  8.623   1.00 94.72 348 A 1 
ATOM 2675 O O     . TYR A 1 348 ? -4.786  -2.327  8.576   1.00 93.94 348 A 1 
ATOM 2676 C CB    . TYR A 1 348 ? -4.187  -4.907  6.508   1.00 94.39 348 A 1 
ATOM 2677 C CG    . TYR A 1 348 ? -5.677  -4.667  6.448   1.00 94.51 348 A 1 
ATOM 2678 C CD1   . TYR A 1 348 ? -6.547  -5.525  7.156   1.00 92.71 348 A 1 
ATOM 2679 C CD2   . TYR A 1 348 ? -6.198  -3.557  5.756   1.00 93.05 348 A 1 
ATOM 2680 C CE1   . TYR A 1 348 ? -7.922  -5.287  7.167   1.00 92.14 348 A 1 
ATOM 2681 C CE2   . TYR A 1 348 ? -7.586  -3.312  5.763   1.00 92.01 348 A 1 
ATOM 2682 C CZ    . TYR A 1 348 ? -8.440  -4.177  6.471   1.00 92.59 348 A 1 
ATOM 2683 O OH    . TYR A 1 348 ? -9.780  -3.954  6.498   1.00 91.15 348 A 1 
ATOM 2684 N N     . LYS A 1 349 ? -4.645  -4.303  9.652   1.00 94.79 349 A 1 
ATOM 2685 C CA    . LYS A 1 349 ? -5.453  -3.902  10.813  1.00 94.67 349 A 1 
ATOM 2686 C C     . LYS A 1 349 ? -4.803  -2.745  11.572  1.00 94.79 349 A 1 
ATOM 2687 O O     . LYS A 1 349 ? -5.496  -1.802  11.949  1.00 93.26 349 A 1 
ATOM 2688 C CB    . LYS A 1 349 ? -5.704  -5.092  11.749  1.00 94.13 349 A 1 
ATOM 2689 C CG    . LYS A 1 349 ? -6.702  -6.117  11.172  1.00 89.94 349 A 1 
ATOM 2690 C CD    . LYS A 1 349 ? -6.985  -7.236  12.179  1.00 84.43 349 A 1 
ATOM 2691 C CE    . LYS A 1 349 ? -7.967  -8.258  11.598  1.00 79.36 349 A 1 
ATOM 2692 N NZ    . LYS A 1 349 ? -8.612  -9.091  12.641  1.00 70.38 349 A 1 
ATOM 2693 N N     . GLU A 1 350 ? -3.494  -2.757  11.733  1.00 94.73 350 A 1 
ATOM 2694 C CA    . GLU A 1 350 ? -2.775  -1.658  12.373  1.00 94.20 350 A 1 
ATOM 2695 C C     . GLU A 1 350 ? -2.840  -0.375  11.523  1.00 94.20 350 A 1 
ATOM 2696 O O     . GLU A 1 350 ? -3.239  0.689   12.020  1.00 92.05 350 A 1 
ATOM 2697 C CB    . GLU A 1 350 ? -1.334  -2.087  12.680  1.00 92.81 350 A 1 
ATOM 2698 C CG    . GLU A 1 350 ? -0.627  -1.133  13.673  1.00 80.38 350 A 1 
ATOM 2699 C CD    . GLU A 1 350 ? -1.402  -0.944  14.991  1.00 71.91 350 A 1 
ATOM 2700 O OE1   . GLU A 1 350 ? -1.345  0.159   15.567  1.00 64.14 350 A 1 
ATOM 2701 O OE2   . GLU A 1 350 ? -2.160  -1.848  15.406  1.00 63.69 350 A 1 
ATOM 2702 N N     . LYS A 1 351 ? -2.610  -0.461  10.200  1.00 94.86 351 A 1 
ATOM 2703 C CA    . LYS A 1 351 ? -2.771  0.672   9.276   1.00 94.51 351 A 1 
ATOM 2704 C C     . LYS A 1 351 ? -4.204  1.224   9.236   1.00 94.78 351 A 1 
ATOM 2705 O O     . LYS A 1 351 ? -4.387  2.402   8.950   1.00 92.67 351 A 1 
ATOM 2706 C CB    . LYS A 1 351 ? -2.344  0.283   7.856   1.00 92.97 351 A 1 
ATOM 2707 C CG    . LYS A 1 351 ? -0.824  0.297   7.638   1.00 88.57 351 A 1 
ATOM 2708 C CD    . LYS A 1 351 ? -0.545  0.123   6.143   1.00 87.39 351 A 1 
ATOM 2709 C CE    . LYS A 1 351 ? 0.889   0.446   5.768   1.00 83.30 351 A 1 
ATOM 2710 N NZ    . LYS A 1 351 ? 1.005   0.706   4.321   1.00 79.13 351 A 1 
ATOM 2711 N N     . LYS A 1 352 ? -5.221  0.408   9.512   1.00 94.43 352 A 1 
ATOM 2712 C CA    . LYS A 1 352 ? -6.614  0.863   9.546   1.00 94.59 352 A 1 
ATOM 2713 C C     . LYS A 1 352 ? -6.816  2.016   10.529  1.00 94.48 352 A 1 
ATOM 2714 O O     . LYS A 1 352 ? -7.591  2.927   10.239  1.00 92.06 352 A 1 
ATOM 2715 C CB    . LYS A 1 352 ? -7.556  -0.325  9.833   1.00 93.59 352 A 1 
ATOM 2716 C CG    . LYS A 1 352 ? -9.054  0.043   9.816   1.00 90.41 352 A 1 
ATOM 2717 C CD    . LYS A 1 352 ? -9.969  -1.192  9.888   1.00 88.48 352 A 1 
ATOM 2718 C CE    . LYS A 1 352 ? -11.445 -0.783  9.853   1.00 82.00 352 A 1 
ATOM 2719 N NZ    . LYS A 1 352 ? -12.370 -1.935  9.635   1.00 74.71 352 A 1 
ATOM 2720 N N     . LYS A 1 353 ? -6.089  2.026   11.638  1.00 94.64 353 A 1 
ATOM 2721 C CA    . LYS A 1 353 ? -6.173  3.055   12.694  1.00 93.50 353 A 1 
ATOM 2722 C C     . LYS A 1 353 ? -5.583  4.403   12.256  1.00 93.18 353 A 1 
ATOM 2723 O O     . LYS A 1 353 ? -6.067  5.440   12.695  1.00 89.35 353 A 1 
ATOM 2724 C CB    . LYS A 1 353 ? -5.450  2.554   13.954  1.00 91.67 353 A 1 
ATOM 2725 C CG    . LYS A 1 353 ? -6.004  1.233   14.525  1.00 84.50 353 A 1 
ATOM 2726 C CD    . LYS A 1 353 ? -5.086  0.745   15.655  1.00 79.16 353 A 1 
ATOM 2727 C CE    . LYS A 1 353 ? -5.424  -0.666  16.124  1.00 70.59 353 A 1 
ATOM 2728 N NZ    . LYS A 1 353 ? -4.301  -1.243  16.909  1.00 62.47 353 A 1 
ATOM 2729 N N     . SER A 1 354 ? -4.585  4.399   11.370  1.00 93.72 354 A 1 
ATOM 2730 C CA    . SER A 1 354 ? -3.859  5.601   10.938  1.00 92.99 354 A 1 
ATOM 2731 C C     . SER A 1 354 ? -4.345  6.199   9.611   1.00 93.38 354 A 1 
ATOM 2732 O O     . SER A 1 354 ? -3.730  7.128   9.084   1.00 89.43 354 A 1 
ATOM 2733 C CB    . SER A 1 354 ? -2.353  5.303   10.892  1.00 89.77 354 A 1 
ATOM 2734 O OG    . SER A 1 354 ? -2.072  4.312   9.927   1.00 78.70 354 A 1 
ATOM 2735 N N     . ARG A 1 355 ? -5.442  5.709   9.030   1.00 93.53 355 A 1 
ATOM 2736 C CA    . ARG A 1 355 ? -5.944  6.199   7.738   1.00 93.89 355 A 1 
ATOM 2737 C C     . ARG A 1 355 ? -6.394  7.664   7.821   1.00 93.79 355 A 1 
ATOM 2738 O O     . ARG A 1 355 ? -7.234  8.023   8.636   1.00 91.09 355 A 1 
ATOM 2739 C CB    . ARG A 1 355 ? -7.111  5.340   7.230   1.00 92.64 355 A 1 
ATOM 2740 C CG    . ARG A 1 355 ? -6.660  3.951   6.768   1.00 88.55 355 A 1 
ATOM 2741 C CD    . ARG A 1 355 ? -7.886  3.156   6.325   1.00 89.10 355 A 1 
ATOM 2742 N NE    . ARG A 1 355 ? -7.574  1.733   6.162   1.00 87.87 355 A 1 
ATOM 2743 C CZ    . ARG A 1 355 ? -8.473  0.764   6.118   1.00 88.69 355 A 1 
ATOM 2744 N NH1   . ARG A 1 355 ? -9.741  1.006   6.141   1.00 81.14 355 A 1 
ATOM 2745 N NH2   . ARG A 1 355 ? -8.102  -0.471  6.072   1.00 82.43 355 A 1 
ATOM 2746 N N     . LYS A 1 356 ? -5.933  8.483   6.861   1.00 93.39 356 A 1 
ATOM 2747 C CA    . LYS A 1 356 ? -6.312  9.892   6.739   1.00 93.49 356 A 1 
ATOM 2748 C C     . LYS A 1 356 ? -7.119  10.123  5.464   1.00 94.16 356 A 1 
ATOM 2749 O O     . LYS A 1 356 ? -6.599  10.112  4.356   1.00 91.28 356 A 1 
ATOM 2750 C CB    . LYS A 1 356 ? -5.067  10.786  6.827   1.00 90.66 356 A 1 
ATOM 2751 C CG    . LYS A 1 356 ? -4.454  10.751  8.242   1.00 81.16 356 A 1 
ATOM 2752 C CD    . LYS A 1 356 ? -3.258  11.689  8.357   1.00 74.24 356 A 1 
ATOM 2753 C CE    . LYS A 1 356 ? -2.592  11.509  9.730   1.00 65.46 356 A 1 
ATOM 2754 N NZ    . LYS A 1 356 ? -1.173  11.878  9.704   1.00 56.02 356 A 1 
ATOM 2755 N N     . PHE A 1 357 ? -8.419  10.387  5.629   1.00 92.35 357 A 1 
ATOM 2756 C CA    . PHE A 1 357 ? -9.327  10.703  4.520   1.00 92.64 357 A 1 
ATOM 2757 C C     . PHE A 1 357 ? -9.371  12.203  4.184   1.00 92.49 357 A 1 
ATOM 2758 O O     . PHE A 1 357 ? -9.995  12.603  3.191   1.00 89.44 357 A 1 
ATOM 2759 C CB    . PHE A 1 357 ? -10.713 10.147  4.821   1.00 92.00 357 A 1 
ATOM 2760 C CG    . PHE A 1 357 ? -10.772 8.641   4.736   1.00 92.35 357 A 1 
ATOM 2761 C CD1   . PHE A 1 357 ? -11.013 8.016   3.503   1.00 88.33 357 A 1 
ATOM 2762 C CD2   . PHE A 1 357 ? -10.560 7.854   5.878   1.00 88.07 357 A 1 
ATOM 2763 C CE1   . PHE A 1 357 ? -11.045 6.618   3.408   1.00 86.06 357 A 1 
ATOM 2764 C CE2   . PHE A 1 357 ? -10.596 6.448   5.794   1.00 86.60 357 A 1 
ATOM 2765 C CZ    . PHE A 1 357 ? -10.838 5.834   4.556   1.00 88.04 357 A 1 
ATOM 2766 N N     . GLU A 1 358 ? -8.729  13.046  4.968   1.00 93.51 358 A 1 
ATOM 2767 C CA    . GLU A 1 358 ? -8.598  14.466  4.705   1.00 93.11 358 A 1 
ATOM 2768 C C     . GLU A 1 358 ? -7.777  14.735  3.444   1.00 93.53 358 A 1 
ATOM 2769 O O     . GLU A 1 358 ? -6.912  13.965  3.026   1.00 91.39 358 A 1 
ATOM 2770 C CB    . GLU A 1 358 ? -7.993  15.191  5.912   1.00 91.24 358 A 1 
ATOM 2771 C CG    . GLU A 1 358 ? -8.912  15.093  7.138   1.00 79.63 358 A 1 
ATOM 2772 C CD    . GLU A 1 358 ? -8.448  15.963  8.305   1.00 71.53 358 A 1 
ATOM 2773 O OE1   . GLU A 1 358 ? -9.208  16.016  9.287   1.00 63.32 358 A 1 
ATOM 2774 O OE2   . GLU A 1 358 ? -7.371  16.582  8.170   1.00 61.42 358 A 1 
ATOM 2775 N N     . LYS A 1 359 ? -8.065  15.869  2.779   1.00 92.41 359 A 1 
ATOM 2776 C CA    . LYS A 1 359 ? -7.377  16.217  1.550   1.00 92.60 359 A 1 
ATOM 2777 C C     . LYS A 1 359 ? -5.933  16.626  1.833   1.00 93.08 359 A 1 
ATOM 2778 O O     . LYS A 1 359 ? -5.653  17.775  2.144   1.00 90.86 359 A 1 
ATOM 2779 C CB    . LYS A 1 359 ? -8.157  17.300  0.798   1.00 90.69 359 A 1 
ATOM 2780 C CG    . LYS A 1 359 ? -7.529  17.601  -0.571  1.00 84.48 359 A 1 
ATOM 2781 C CD    . LYS A 1 359 ? -8.296  18.732  -1.274  1.00 77.80 359 A 1 
ATOM 2782 C CE    . LYS A 1 359 ? -7.623  19.082  -2.590  1.00 67.42 359 A 1 
ATOM 2783 N NZ    . LYS A 1 359 ? -8.259  20.257  -3.230  1.00 59.75 359 A 1 
ATOM 2784 N N     . THR A 1 360 ? -5.013  15.720  1.592   1.00 93.04 360 A 1 
ATOM 2785 C CA    . THR A 1 360 ? -3.578  15.989  1.630   1.00 92.78 360 A 1 
ATOM 2786 C C     . THR A 1 360 ? -3.035  16.316  0.234   1.00 93.87 360 A 1 
ATOM 2787 O O     . THR A 1 360 ? -3.393  15.700  -0.767  1.00 91.31 360 A 1 
ATOM 2788 C CB    . THR A 1 360 ? -2.815  14.829  2.287   1.00 89.74 360 A 1 
ATOM 2789 O OG1   . THR A 1 360 ? -3.039  13.633  1.589   1.00 77.30 360 A 1 
ATOM 2790 C CG2   . THR A 1 360 ? -3.247  14.609  3.737   1.00 74.44 360 A 1 
ATOM 2791 N N     . THR A 1 361 ? -2.178  17.343  0.123   1.00 93.64 361 A 1 
ATOM 2792 C CA    . THR A 1 361 ? -1.465  17.676  -1.112  1.00 94.26 361 A 1 
ATOM 2793 C C     . THR A 1 361 ? -0.058  17.105  -1.034  1.00 94.55 361 A 1 
ATOM 2794 O O     . THR A 1 361 ? 0.785   17.618  -0.309  1.00 92.01 361 A 1 
ATOM 2795 C CB    . THR A 1 361 ? -1.436  19.193  -1.359  1.00 93.01 361 A 1 
ATOM 2796 O OG1   . THR A 1 361 ? -2.755  19.691  -1.443  1.00 82.74 361 A 1 
ATOM 2797 C CG2   . THR A 1 361 ? -0.749  19.533  -2.691  1.00 82.37 361 A 1 
ATOM 2798 N N     . ARG A 1 362 ? 0.218   16.061  -1.818  1.00 94.30 362 A 1 
ATOM 2799 C CA    . ARG A 1 362 ? 1.538   15.404  -1.815  1.00 94.05 362 A 1 
ATOM 2800 C C     . ARG A 1 362 ? 2.613   16.161  -2.607  1.00 94.94 362 A 1 
ATOM 2801 O O     . ARG A 1 362 ? 3.802   15.981  -2.363  1.00 92.49 362 A 1 
ATOM 2802 C CB    . ARG A 1 362 ? 1.400   13.966  -2.337  1.00 92.10 362 A 1 
ATOM 2803 C CG    . ARG A 1 362 ? 0.579   13.051  -1.393  1.00 85.30 362 A 1 
ATOM 2804 C CD    . ARG A 1 362 ? 0.676   11.593  -1.844  1.00 80.52 362 A 1 
ATOM 2805 N NE    . ARG A 1 362 ? -0.012  10.671  -0.907  1.00 73.48 362 A 1 
ATOM 2806 C CZ    . ARG A 1 362 ? -1.216  10.170  -1.012  1.00 67.50 362 A 1 
ATOM 2807 N NH1   . ARG A 1 362 ? -1.998  10.455  -2.010  1.00 59.85 362 A 1 
ATOM 2808 N NH2   . ARG A 1 362 ? -1.677  9.342   -0.125  1.00 60.93 362 A 1 
ATOM 2809 N N     . TYR A 1 363 ? 2.202   16.981  -3.574  1.00 94.08 363 A 1 
ATOM 2810 C CA    . TYR A 1 363 ? 3.106   17.698  -4.475  1.00 94.31 363 A 1 
ATOM 2811 C C     . TYR A 1 363 ? 2.730   19.188  -4.536  1.00 94.49 363 A 1 
ATOM 2812 O O     . TYR A 1 363 ? 1.952   19.594  -5.405  1.00 93.04 363 A 1 
ATOM 2813 C CB    . TYR A 1 363 ? 3.078   17.044  -5.857  1.00 93.77 363 A 1 
ATOM 2814 C CG    . TYR A 1 363 ? 3.533   15.600  -5.889  1.00 93.37 363 A 1 
ATOM 2815 C CD1   . TYR A 1 363 ? 4.895   15.281  -5.954  1.00 89.19 363 A 1 
ATOM 2816 C CD2   . TYR A 1 363 ? 2.587   14.563  -5.839  1.00 88.98 363 A 1 
ATOM 2817 C CE1   . TYR A 1 363 ? 5.324   13.946  -5.969  1.00 88.19 363 A 1 
ATOM 2818 C CE2   . TYR A 1 363 ? 2.995   13.222  -5.846  1.00 87.23 363 A 1 
ATOM 2819 C CZ    . TYR A 1 363 ? 4.371   12.909  -5.915  1.00 89.61 363 A 1 
ATOM 2820 O OH    . TYR A 1 363 ? 4.790   11.590  -5.913  1.00 88.11 363 A 1 
ATOM 2821 N N     . ALA A 1 364 ? 3.318   19.996  -3.667  1.00 96.51 364 A 1 
ATOM 2822 C CA    . ALA A 1 364 ? 3.073   21.435  -3.596  1.00 96.11 364 A 1 
ATOM 2823 C C     . ALA A 1 364 ? 3.327   22.150  -4.934  1.00 96.15 364 A 1 
ATOM 2824 O O     . ALA A 1 364 ? 2.486   22.931  -5.384  1.00 94.34 364 A 1 
ATOM 2825 C CB    . ALA A 1 364 ? 3.950   22.018  -2.477  1.00 94.96 364 A 1 
ATOM 2826 N N     . THR A 1 365 ? 4.404   21.804  -5.653  1.00 96.42 365 A 1 
ATOM 2827 C CA    . THR A 1 365 ? 4.710   22.375  -6.971  1.00 95.88 365 A 1 
ATOM 2828 C C     . THR A 1 365 ? 3.595   22.137  -7.991  1.00 96.13 365 A 1 
ATOM 2829 O O     . THR A 1 365 ? 3.194   23.045  -8.715  1.00 94.56 365 A 1 
ATOM 2830 C CB    . THR A 1 365 ? 6.023   21.793  -7.516  1.00 94.30 365 A 1 
ATOM 2831 O OG1   . THR A 1 365 ? 6.987   21.709  -6.502  1.00 82.37 365 A 1 
ATOM 2832 C CG2   . THR A 1 365 ? 6.606   22.623  -8.653  1.00 78.45 365 A 1 
ATOM 2833 N N     . ARG A 1 366 ? 3.014   20.942  -8.021  1.00 96.08 366 A 1 
ATOM 2834 C CA    . ARG A 1 366 ? 1.888   20.635  -8.928  1.00 95.99 366 A 1 
ATOM 2835 C C     . ARG A 1 366 ? 0.609   21.382  -8.546  1.00 95.81 366 A 1 
ATOM 2836 O O     . ARG A 1 366 ? -0.178  21.701  -9.434  1.00 94.38 366 A 1 
ATOM 2837 C CB    . ARG A 1 366 ? 1.601   19.135  -8.972  1.00 95.59 366 A 1 
ATOM 2838 C CG    . ARG A 1 366 ? 2.737   18.329  -9.626  1.00 92.47 366 A 1 
ATOM 2839 C CD    . ARG A 1 366 ? 2.281   16.887  -9.849  1.00 90.65 366 A 1 
ATOM 2840 N NE    . ARG A 1 366 ? 3.340   16.065  -10.451 1.00 88.39 366 A 1 
ATOM 2841 C CZ    . ARG A 1 366 ? 3.204   14.842  -10.949 1.00 87.58 366 A 1 
ATOM 2842 N NH1   . ARG A 1 366 ? 2.056   14.230  -10.946 1.00 78.98 366 A 1 
ATOM 2843 N NH2   . ARG A 1 366 ? 4.226   14.214  -11.447 1.00 82.68 366 A 1 
ATOM 2844 N N     . LYS A 1 367 ? 0.401   21.635  -7.260  1.00 96.68 367 A 1 
ATOM 2845 C CA    . LYS A 1 367 ? -0.698  22.460  -6.774  1.00 96.69 367 A 1 
ATOM 2846 C C     . LYS A 1 367 ? -0.531  23.897  -7.264  1.00 96.51 367 A 1 
ATOM 2847 O O     . LYS A 1 367 ? -1.442  24.401  -7.914  1.00 95.50 367 A 1 
ATOM 2848 C CB    . LYS A 1 367 ? -0.805  22.362  -5.246  1.00 96.14 367 A 1 
ATOM 2849 C CG    . LYS A 1 367 ? -1.951  23.216  -4.694  1.00 94.57 367 A 1 
ATOM 2850 C CD    . LYS A 1 367 ? -1.990  23.228  -3.166  1.00 91.66 367 A 1 
ATOM 2851 C CE    . LYS A 1 367 ? -3.006  24.284  -2.747  1.00 85.39 367 A 1 
ATOM 2852 N NZ    . LYS A 1 367 ? -2.966  24.609  -1.304  1.00 78.65 367 A 1 
ATOM 2853 N N     . ALA A 1 368 ? 0.631   24.504  -7.068  1.00 96.58 368 A 1 
ATOM 2854 C CA    . ALA A 1 368 ? 0.928   25.869  -7.506  1.00 96.02 368 A 1 
ATOM 2855 C C     . ALA A 1 368 ? 0.718   26.047  -9.019  1.00 96.16 368 A 1 
ATOM 2856 O O     . ALA A 1 368 ? 0.014   26.952  -9.449  1.00 94.74 368 A 1 
ATOM 2857 C CB    . ALA A 1 368 ? 2.361   26.207  -7.080  1.00 95.23 368 A 1 
ATOM 2858 N N     . TYR A 1 369 ? 1.220   25.116  -9.850  1.00 95.65 369 A 1 
ATOM 2859 C CA    . TYR A 1 369 ? 0.970   25.143  -11.300 1.00 95.17 369 A 1 
ATOM 2860 C C     . TYR A 1 369 ? -0.518  24.980  -11.666 1.00 95.40 369 A 1 
ATOM 2861 O O     . TYR A 1 369 ? -0.969  25.567  -12.647 1.00 94.29 369 A 1 
ATOM 2862 C CB    . TYR A 1 369 ? 1.777   24.050  -11.999 1.00 94.25 369 A 1 
ATOM 2863 C CG    . TYR A 1 369 ? 3.230   24.394  -12.215 1.00 90.75 369 A 1 
ATOM 2864 C CD1   . TYR A 1 369 ? 3.591   25.475  -13.039 1.00 84.90 369 A 1 
ATOM 2865 C CD2   . TYR A 1 369 ? 4.250   23.635  -11.616 1.00 82.57 369 A 1 
ATOM 2866 C CE1   . TYR A 1 369 ? 4.928   25.810  -13.247 1.00 80.37 369 A 1 
ATOM 2867 C CE2   . TYR A 1 369 ? 5.594   23.947  -11.810 1.00 78.40 369 A 1 
ATOM 2868 C CZ    . TYR A 1 369 ? 5.937   25.049  -12.626 1.00 80.39 369 A 1 
ATOM 2869 O OH    . TYR A 1 369 ? 7.266   25.384  -12.815 1.00 78.44 369 A 1 
ATOM 2870 N N     . ALA A 1 370 ? -1.277  24.190  -10.927 1.00 95.76 370 A 1 
ATOM 2871 C CA    . ALA A 1 370 ? -2.697  24.001  -11.191 1.00 95.60 370 A 1 
ATOM 2872 C C     . ALA A 1 370 ? -3.544  25.222  -10.784 1.00 95.41 370 A 1 
ATOM 2873 O O     . ALA A 1 370 ? -4.607  25.423  -11.371 1.00 93.62 370 A 1 
ATOM 2874 C CB    . ALA A 1 370 ? -3.178  22.743  -10.468 1.00 94.70 370 A 1 
ATOM 2875 N N     . GLU A 1 371 ? -3.102  25.997  -9.811  1.00 95.93 371 A 1 
ATOM 2876 C CA    . GLU A 1 371 ? -3.737  27.248  -9.372  1.00 95.52 371 A 1 
ATOM 2877 C C     . GLU A 1 371 ? -3.445  28.391  -10.347 1.00 95.35 371 A 1 
ATOM 2878 O O     . GLU A 1 371 ? -4.372  29.094  -10.740 1.00 93.47 371 A 1 
ATOM 2879 C CB    . GLU A 1 371 ? -3.275  27.587  -7.944  1.00 94.46 371 A 1 
ATOM 2880 C CG    . GLU A 1 371 ? -3.914  26.643  -6.914  1.00 86.64 371 A 1 
ATOM 2881 C CD    . GLU A 1 371 ? -3.333  26.714  -5.491  1.00 82.88 371 A 1 
ATOM 2882 O OE1   . GLU A 1 371 ? -3.965  26.121  -4.582  1.00 77.86 371 A 1 
ATOM 2883 O OE2   . GLU A 1 371 ? -2.236  27.260  -5.292  1.00 76.15 371 A 1 
ATOM 2884 N N     . ALA A 1 372 ? -2.205  28.517  -10.822 1.00 95.00 372 A 1 
ATOM 2885 C CA    . ALA A 1 372 ? -1.797  29.556  -11.758 1.00 94.23 372 A 1 
ATOM 2886 C C     . ALA A 1 372 ? -2.241  29.308  -13.212 1.00 94.37 372 A 1 
ATOM 2887 O O     . ALA A 1 372 ? -2.152  30.205  -14.054 1.00 91.79 372 A 1 
ATOM 2888 C CB    . ALA A 1 372 ? -0.272  29.691  -11.676 1.00 92.51 372 A 1 
ATOM 2889 N N     . ARG A 1 373 ? -2.686  28.093  -13.554 1.00 93.70 373 A 1 
ATOM 2890 C CA    . ARG A 1 373 ? -3.006  27.748  -14.939 1.00 93.77 373 A 1 
ATOM 2891 C C     . ARG A 1 373 ? -4.337  28.347  -15.385 1.00 94.14 373 A 1 
ATOM 2892 O O     . ARG A 1 373 ? -5.333  28.162  -14.683 1.00 92.77 373 A 1 
ATOM 2893 C CB    . ARG A 1 373 ? -2.966  26.232  -15.105 1.00 92.15 373 A 1 
ATOM 2894 C CG    . ARG A 1 373 ? -3.086  25.854  -16.576 1.00 85.01 373 A 1 
ATOM 2895 C CD    . ARG A 1 373 ? -2.920  24.355  -16.748 1.00 83.97 373 A 1 
ATOM 2896 N NE    . ARG A 1 373 ? -2.980  24.006  -18.179 1.00 80.78 373 A 1 
ATOM 2897 C CZ    . ARG A 1 373 ? -2.615  22.867  -18.720 1.00 79.44 373 A 1 
ATOM 2898 N NH1   . ARG A 1 373 ? -2.199  21.876  -17.986 1.00 71.08 373 A 1 
ATOM 2899 N NH2   . ARG A 1 373 ? -2.676  22.713  -20.002 1.00 72.73 373 A 1 
ATOM 2900 N N     . PRO A 1 374 ? -4.414  28.983  -16.607 1.00 94.06 374 A 1 
ATOM 2901 C CA    . PRO A 1 374 ? -5.664  29.480  -17.161 1.00 93.80 374 A 1 
ATOM 2902 C C     . PRO A 1 374 ? -6.678  28.350  -17.345 1.00 94.82 374 A 1 
ATOM 2903 O O     . PRO A 1 374 ? -6.323  27.183  -17.591 1.00 93.88 374 A 1 
ATOM 2904 C CB    . PRO A 1 374 ? -5.301  30.171  -18.477 1.00 91.65 374 A 1 
ATOM 2905 C CG    . PRO A 1 374 ? -3.992  29.508  -18.889 1.00 87.56 374 A 1 
ATOM 2906 C CD    . PRO A 1 374 ? -3.330  29.222  -17.549 1.00 91.03 374 A 1 
ATOM 2907 N N     . ARG A 1 375 ? -7.968  28.685  -17.165 1.00 93.24 375 A 1 
ATOM 2908 C CA    . ARG A 1 375 ? -9.075  27.720  -17.199 1.00 93.25 375 A 1 
ATOM 2909 C C     . ARG A 1 375 ? -10.242 28.267  -18.009 1.00 92.91 375 A 1 
ATOM 2910 O O     . ARG A 1 375 ? -10.733 29.347  -17.706 1.00 90.75 375 A 1 
ATOM 2911 C CB    . ARG A 1 375 ? -9.560  27.382  -15.787 1.00 92.15 375 A 1 
ATOM 2912 C CG    . ARG A 1 375 ? -8.475  26.772  -14.907 1.00 88.45 375 A 1 
ATOM 2913 C CD    . ARG A 1 375 ? -9.059  26.425  -13.544 1.00 89.66 375 A 1 
ATOM 2914 N NE    . ARG A 1 375 ? -8.019  25.975  -12.609 1.00 88.99 375 A 1 
ATOM 2915 C CZ    . ARG A 1 375 ? -8.171  25.156  -11.591 1.00 90.73 375 A 1 
ATOM 2916 N NH1   . ARG A 1 375 ? -9.315  24.615  -11.315 1.00 80.73 375 A 1 
ATOM 2917 N NH2   . ARG A 1 375 ? -7.160  24.883  -10.820 1.00 85.08 375 A 1 
ATOM 2918 N N     . ILE A 1 376 ? -10.754 27.460  -18.927 1.00 94.15 376 A 1 
ATOM 2919 C CA    . ILE A 1 376 ? -12.000 27.708  -19.655 1.00 93.53 376 A 1 
ATOM 2920 C C     . ILE A 1 376 ? -13.090 26.829  -19.034 1.00 93.97 376 A 1 
ATOM 2921 O O     . ILE A 1 376 ? -12.976 25.600  -19.017 1.00 91.90 376 A 1 
ATOM 2922 C CB    . ILE A 1 376 ? -11.813 27.463  -21.165 1.00 91.82 376 A 1 
ATOM 2923 C CG1   . ILE A 1 376 ? -10.744 28.415  -21.742 1.00 85.85 376 A 1 
ATOM 2924 C CG2   . ILE A 1 376 ? -13.155 27.632  -21.895 1.00 84.67 376 A 1 
ATOM 2925 C CD1   . ILE A 1 376 ? -10.303 28.070  -23.161 1.00 78.23 376 A 1 
ATOM 2926 N N     . LYS A 1 377 ? -14.137 27.461  -18.454 1.00 92.60 377 A 1 
ATOM 2927 C CA    . LYS A 1 377 ? -15.242 26.762  -17.771 1.00 92.95 377 A 1 
ATOM 2928 C C     . LYS A 1 377 ? -14.754 25.693  -16.773 1.00 93.63 377 A 1 
ATOM 2929 O O     . LYS A 1 377 ? -15.266 24.575  -16.720 1.00 91.12 377 A 1 
ATOM 2930 C CB    . LYS A 1 377 ? -16.246 26.222  -18.806 1.00 91.47 377 A 1 
ATOM 2931 C CG    . LYS A 1 377 ? -16.873 27.335  -19.660 1.00 87.33 377 A 1 
ATOM 2932 C CD    . LYS A 1 377 ? -17.787 26.771  -20.756 1.00 79.90 377 A 1 
ATOM 2933 C CE    . LYS A 1 377 ? -18.333 27.932  -21.588 1.00 72.17 377 A 1 
ATOM 2934 N NZ    . LYS A 1 377 ? -19.113 27.511  -22.776 1.00 62.94 377 A 1 
ATOM 2935 N N     . GLY A 1 378 ? -13.707 26.035  -16.008 1.00 93.08 378 A 1 
ATOM 2936 C CA    . GLY A 1 378 ? -13.107 25.182  -14.981 1.00 93.07 378 A 1 
ATOM 2937 C C     . GLY A 1 378 ? -12.133 24.111  -15.487 1.00 94.06 378 A 1 
ATOM 2938 O O     . GLY A 1 378 ? -11.381 23.566  -14.680 1.00 91.83 378 A 1 
ATOM 2939 N N     . ARG A 1 379 ? -12.100 23.832  -16.806 1.00 94.89 379 A 1 
ATOM 2940 C CA    . ARG A 1 379 ? -11.103 22.931  -17.397 1.00 95.10 379 A 1 
ATOM 2941 C C     . ARG A 1 379 ? -9.802  23.683  -17.651 1.00 95.54 379 A 1 
ATOM 2942 O O     . ARG A 1 379 ? -9.831  24.870  -17.943 1.00 93.72 379 A 1 
ATOM 2943 C CB    . ARG A 1 379 ? -11.623 22.316  -18.699 1.00 93.89 379 A 1 
ATOM 2944 C CG    . ARG A 1 379 ? -12.883 21.471  -18.473 1.00 86.96 379 A 1 
ATOM 2945 C CD    . ARG A 1 379 ? -13.309 20.808  -19.782 1.00 87.00 379 A 1 
ATOM 2946 N NE    . ARG A 1 379 ? -14.511 19.990  -19.601 1.00 81.75 379 A 1 
ATOM 2947 C CZ    . ARG A 1 379 ? -15.086 19.242  -20.517 1.00 79.18 379 A 1 
ATOM 2948 N NH1   . ARG A 1 379 ? -14.616 19.160  -21.734 1.00 70.60 379 A 1 
ATOM 2949 N NH2   . ARG A 1 379 ? -16.160 18.552  -20.234 1.00 70.64 379 A 1 
ATOM 2950 N N     . PHE A 1 380 ? -8.678  22.987  -17.595 1.00 94.40 380 A 1 
ATOM 2951 C CA    . PHE A 1 380 ? -7.414  23.594  -17.997 1.00 94.53 380 A 1 
ATOM 2952 C C     . PHE A 1 380 ? -7.448  23.940  -19.488 1.00 93.93 380 A 1 
ATOM 2953 O O     . PHE A 1 380 ? -7.702  23.058  -20.312 1.00 92.19 380 A 1 
ATOM 2954 C CB    . PHE A 1 380 ? -6.248  22.649  -17.700 1.00 94.68 380 A 1 
ATOM 2955 C CG    . PHE A 1 380 ? -6.025  22.367  -16.231 1.00 95.20 380 A 1 
ATOM 2956 C CD1   . PHE A 1 380 ? -5.767  23.415  -15.344 1.00 93.50 380 A 1 
ATOM 2957 C CD2   . PHE A 1 380 ? -6.051  21.050  -15.752 1.00 93.30 380 A 1 
ATOM 2958 C CE1   . PHE A 1 380 ? -5.531  23.152  -13.984 1.00 92.63 380 A 1 
ATOM 2959 C CE2   . PHE A 1 380 ? -5.819  20.779  -14.393 1.00 92.07 380 A 1 
ATOM 2960 C CZ    . PHE A 1 380 ? -5.558  21.841  -13.504 1.00 93.59 380 A 1 
ATOM 2961 N N     . ALA A 1 381 ? -7.185  25.200  -19.823 1.00 94.65 381 A 1 
ATOM 2962 C CA    . ALA A 1 381 ? -7.038  25.662  -21.193 1.00 93.74 381 A 1 
ATOM 2963 C C     . ALA A 1 381 ? -5.631  25.349  -21.721 1.00 93.11 381 A 1 
ATOM 2964 O O     . ALA A 1 381 ? -4.666  25.240  -20.948 1.00 89.54 381 A 1 
ATOM 2965 C CB    . ALA A 1 381 ? -7.361  27.151  -21.245 1.00 91.49 381 A 1 
ATOM 2966 N N     . LYS A 1 382 ? -5.504  25.212  -23.054 1.00 92.50 382 A 1 
ATOM 2967 C CA    . LYS A 1 382 ? -4.189  25.303  -23.691 1.00 91.18 382 A 1 
ATOM 2968 C C     . LYS A 1 382 ? -3.700  26.743  -23.603 1.00 89.99 382 A 1 
ATOM 2969 O O     . LYS A 1 382 ? -4.500  27.668  -23.545 1.00 84.51 382 A 1 
ATOM 2970 C CB    . LYS A 1 382 ? -4.249  24.862  -25.150 1.00 87.62 382 A 1 
ATOM 2971 C CG    . LYS A 1 382 ? -4.531  23.367  -25.322 1.00 78.50 382 A 1 
ATOM 2972 C CD    . LYS A 1 382 ? -4.549  23.068  -26.824 1.00 74.70 382 A 1 
ATOM 2973 C CE    . LYS A 1 382 ? -4.903  21.638  -27.138 1.00 65.36 382 A 1 
ATOM 2974 N NZ    . LYS A 1 382 ? -5.077  21.481  -28.602 1.00 58.08 382 A 1 
ATOM 2975 N N     . ARG A 1 383 ? -2.377  26.937  -23.640 1.00 88.40 383 A 1 
ATOM 2976 C CA    . ARG A 1 383 ? -1.793  28.280  -23.574 1.00 84.99 383 A 1 
ATOM 2977 C C     . ARG A 1 383 ? -2.216  29.140  -24.771 1.00 83.43 383 A 1 
ATOM 2978 O O     . ARG A 1 383 ? -2.592  30.281  -24.571 1.00 75.67 383 A 1 
ATOM 2979 C CB    . ARG A 1 383 ? -0.273  28.150  -23.431 1.00 79.73 383 A 1 
ATOM 2980 C CG    . ARG A 1 383 ? 0.348   29.433  -22.880 1.00 69.11 383 A 1 
ATOM 2981 C CD    . ARG A 1 383 ? 1.834   29.227  -22.637 1.00 66.47 383 A 1 
ATOM 2982 N NE    . ARG A 1 383 ? 2.440   30.387  -21.975 1.00 57.84 383 A 1 
ATOM 2983 C CZ    . ARG A 1 383 ? 3.672   30.484  -21.512 1.00 53.53 383 A 1 
ATOM 2984 N NH1   . ARG A 1 383 ? 4.521   29.492  -21.612 1.00 50.87 383 A 1 
ATOM 2985 N NH2   . ARG A 1 383 ? 4.068   31.576  -20.942 1.00 49.09 383 A 1 
ATOM 2986 N N     . SER A 1 384 ? -2.270  28.553  -25.985 1.00 86.88 384 A 1 
ATOM 2987 C CA    . SER A 1 384 ? -2.790  29.182  -27.200 1.00 84.43 384 A 1 
ATOM 2988 C C     . SER A 1 384 ? -4.253  29.592  -27.089 1.00 83.62 384 A 1 
ATOM 2989 O O     . SER A 1 384 ? -4.638  30.674  -27.509 1.00 75.17 384 A 1 
ATOM 2990 C CB    . SER A 1 384 ? -2.672  28.202  -28.370 1.00 78.96 384 A 1 
ATOM 2991 O OG    . SER A 1 384 ? -3.301  26.967  -28.071 1.00 69.70 384 A 1 
ATOM 2992 N N     . ASP A 1 385 ? -5.076  28.728  -26.512 1.00 82.82 385 A 1 
ATOM 2993 C CA    . ASP A 1 385 ? -6.521  28.939  -26.455 1.00 79.30 385 A 1 
ATOM 2994 C C     . ASP A 1 385 ? -6.859  30.004  -25.405 1.00 77.96 385 A 1 
ATOM 2995 O O     . ASP A 1 385 ? -7.835  30.729  -25.549 1.00 71.95 385 A 1 
ATOM 2996 C CB    . ASP A 1 385 ? -7.251  27.611  -26.159 1.00 73.61 385 A 1 
ATOM 2997 C CG    . ASP A 1 385 ? -6.889  26.419  -27.056 1.00 65.52 385 A 1 
ATOM 2998 O OD1   . ASP A 1 385 ? -6.182  26.586  -28.074 1.00 58.72 385 A 1 
ATOM 2999 O OD2   . ASP A 1 385 ? -7.225  25.278  -26.675 1.00 57.77 385 A 1 
ATOM 3000 N N     . ALA A 1 386 ? -6.060  30.131  -24.375 1.00 77.83 386 A 1 
ATOM 3001 C CA    . ALA A 1 386 ? -6.193  31.180  -23.370 1.00 71.93 386 A 1 
ATOM 3002 C C     . ALA A 1 386 ? -5.784  32.558  -23.919 1.00 71.32 386 A 1 
ATOM 3003 O O     . ALA A 1 386 ? -6.448  33.542  -23.606 1.00 66.43 386 A 1 
ATOM 3004 C CB    . ALA A 1 386 ? -5.355  30.807  -22.145 1.00 66.99 386 A 1 
ATOM 3005 N N     . GLU A 1 387 ? -4.738  32.640  -24.755 1.00 74.30 387 A 1 
ATOM 3006 C CA    . GLU A 1 387 ? -4.348  33.875  -25.452 1.00 71.94 387 A 1 
ATOM 3007 C C     . GLU A 1 387 ? -5.455  34.310  -26.430 1.00 72.09 387 A 1 
ATOM 3008 O O     . GLU A 1 387 ? -5.881  35.456  -26.387 1.00 65.92 387 A 1 
ATOM 3009 C CB    . GLU A 1 387 ? -2.975  33.686  -26.126 1.00 64.44 387 A 1 
ATOM 3010 C CG    . GLU A 1 387 ? -1.833  33.698  -25.090 1.00 55.98 387 A 1 
ATOM 3011 C CD    . GLU A 1 387 ? -0.454  33.235  -25.604 1.00 50.16 387 A 1 
ATOM 3012 O OE1   . GLU A 1 387 ? 0.466   33.094  -24.756 1.00 46.51 387 A 1 
ATOM 3013 O OE2   . GLU A 1 387 ? -0.322  32.926  -26.809 1.00 44.56 387 A 1 
ATOM 3014 N N     . MET A 1 388 ? -6.045  33.381  -27.188 1.00 77.38 388 A 1 
ATOM 3015 C CA    . MET A 1 388 ? -7.185  33.699  -28.056 1.00 75.57 388 A 1 
ATOM 3016 C C     . MET A 1 388 ? -8.442  34.127  -27.286 1.00 74.94 388 A 1 
ATOM 3017 O O     . MET A 1 388 ? -9.165  35.002  -27.762 1.00 68.00 388 A 1 
ATOM 3018 C CB    . MET A 1 388 ? -7.561  32.509  -28.938 1.00 70.09 388 A 1 
ATOM 3019 C CG    . MET A 1 388 ? -6.625  32.303  -30.123 1.00 61.90 388 A 1 
ATOM 3020 S SD    . MET A 1 388 ? -7.446  31.850  -31.693 1.00 54.07 388 A 1 
ATOM 3021 C CE    . MET A 1 388 ? -8.712  30.700  -31.138 1.00 48.57 388 A 1 
ATOM 3022 N N     . GLU A 1 389 ? -8.780  33.546  -26.163 1.00 72.23 389 A 1 
ATOM 3023 C CA    . GLU A 1 389 ? -9.970  33.935  -25.397 1.00 69.33 389 A 1 
ATOM 3024 C C     . GLU A 1 389 ? -9.784  35.322  -24.754 1.00 67.68 389 A 1 
ATOM 3025 O O     . GLU A 1 389 ? -10.719 36.116  -24.722 1.00 63.67 389 A 1 
ATOM 3026 C CB    . GLU A 1 389 ? -10.344 32.845  -24.373 1.00 64.16 389 A 1 
ATOM 3027 C CG    . GLU A 1 389 ? -11.838 32.874  -23.991 1.00 55.76 389 A 1 
ATOM 3028 C CD    . GLU A 1 389 ? -12.262 31.779  -22.986 1.00 52.43 389 A 1 
ATOM 3029 O OE1   . GLU A 1 389 ? -13.444 31.350  -23.019 1.00 48.53 389 A 1 
ATOM 3030 O OE2   . GLU A 1 389 ? -11.433 31.349  -22.158 1.00 48.20 389 A 1 
ATOM 3031 N N     . VAL A 1 390 ? -8.569  35.635  -24.310 1.00 72.61 390 A 1 
ATOM 3032 C CA    . VAL A 1 390 ? -8.225  36.986  -23.847 1.00 71.47 390 A 1 
ATOM 3033 C C     . VAL A 1 390 ? -8.314  37.978  -25.009 1.00 72.25 390 A 1 
ATOM 3034 O O     . VAL A 1 390 ? -8.964  39.006  -24.850 1.00 67.40 390 A 1 
ATOM 3035 C CB    . VAL A 1 390 ? -6.855  37.023  -23.161 1.00 66.39 390 A 1 
ATOM 3036 C CG1   . VAL A 1 390 ? -6.434  38.445  -22.786 1.00 57.15 390 A 1 
ATOM 3037 C CG2   . VAL A 1 390 ? -6.878  36.226  -21.854 1.00 59.93 390 A 1 
ATOM 3038 N N     . ASP A 1 391 ? -7.782  37.670  -26.191 1.00 62.95 391 A 1 
ATOM 3039 C CA    . ASP A 1 391 ? -7.887  38.512  -27.386 1.00 60.33 391 A 1 
ATOM 3040 C C     . ASP A 1 391 ? -9.332  38.696  -27.860 1.00 59.10 391 A 1 
ATOM 3041 O O     . ASP A 1 391 ? -9.725  39.799  -28.238 1.00 57.49 391 A 1 
ATOM 3042 C CB    . ASP A 1 391 ? -7.044  37.944  -28.536 1.00 56.44 391 A 1 
ATOM 3043 C CG    . ASP A 1 391 ? -5.574  38.396  -28.530 1.00 48.97 391 A 1 
ATOM 3044 O OD1   . ASP A 1 391 ? -5.249  39.339  -27.778 1.00 46.86 391 A 1 
ATOM 3045 O OD2   . ASP A 1 391 ? -4.817  37.816  -29.334 1.00 46.59 391 A 1 
ATOM 3046 N N     . GLN A 1 392 ? -10.185 37.662  -27.810 1.00 64.05 392 A 1 
ATOM 3047 C CA    . GLN A 1 392 ? -11.606 37.814  -28.124 1.00 64.20 392 A 1 
ATOM 3048 C C     . GLN A 1 392 ? -12.332 38.691  -27.098 1.00 64.29 392 A 1 
ATOM 3049 O O     . GLN A 1 392 ? -13.170 39.503  -27.485 1.00 61.54 392 A 1 
ATOM 3050 C CB    . GLN A 1 392 ? -12.304 36.451  -28.221 1.00 60.65 392 A 1 
ATOM 3051 C CG    . GLN A 1 392 ? -12.033 35.784  -29.575 1.00 55.08 392 A 1 
ATOM 3052 C CD    . GLN A 1 392 ? -12.831 34.504  -29.768 1.00 50.62 392 A 1 
ATOM 3053 O OE1   . GLN A 1 392 ? -13.573 34.021  -28.920 1.00 48.69 392 A 1 
ATOM 3054 N NE2   . GLN A 1 392 ? -12.732 33.900  -30.927 1.00 44.16 392 A 1 
ATOM 3055 N N     . THR A 1 393 ? -12.015 38.563  -25.830 1.00 66.16 393 A 1 
ATOM 3056 C CA    . THR A 1 393 ? -12.640 39.389  -24.782 1.00 66.34 393 A 1 
ATOM 3057 C C     . THR A 1 393 ? -12.183 40.846  -24.898 1.00 67.07 393 A 1 
ATOM 3058 O O     . THR A 1 393 ? -13.005 41.750  -24.798 1.00 62.29 393 A 1 
ATOM 3059 C CB    . THR A 1 393 ? -12.362 38.843  -23.371 1.00 61.32 393 A 1 
ATOM 3060 O OG1   . THR A 1 393 ? -12.540 37.453  -23.310 1.00 53.33 393 A 1 
ATOM 3061 C CG2   . THR A 1 393 ? -13.343 39.428  -22.354 1.00 54.32 393 A 1 
ATOM 3062 N N     . PHE A 1 394 ? -10.898 41.080  -25.187 1.00 63.48 394 A 1 
ATOM 3063 C CA    . PHE A 1 394 ? -10.382 42.418  -25.480 1.00 61.08 394 A 1 
ATOM 3064 C C     . PHE A 1 394 ? -10.926 42.978  -26.796 1.00 60.33 394 A 1 
ATOM 3065 O O     . PHE A 1 394 ? -11.288 44.153  -26.846 1.00 55.40 394 A 1 
ATOM 3066 C CB    . PHE A 1 394 ? -8.851  42.406  -25.471 1.00 56.03 394 A 1 
ATOM 3067 C CG    . PHE A 1 394 ? -8.266  42.871  -24.155 1.00 52.75 394 A 1 
ATOM 3068 C CD1   . PHE A 1 394 ? -8.015  44.237  -23.947 1.00 50.52 394 A 1 
ATOM 3069 C CD2   . PHE A 1 394 ? -8.005  41.957  -23.130 1.00 49.30 394 A 1 
ATOM 3070 C CE1   . PHE A 1 394 ? -7.495  44.689  -22.728 1.00 43.61 394 A 1 
ATOM 3071 C CE2   . PHE A 1 394 ? -7.484  42.407  -21.897 1.00 44.45 394 A 1 
ATOM 3072 C CZ    . PHE A 1 394 ? -7.225  43.769  -21.700 1.00 46.36 394 A 1 
ATOM 3073 N N     . SER A 1 395 ? -11.075 42.190  -27.872 1.00 61.52 395 A 1 
ATOM 3074 C CA    . SER A 1 395 ? -11.622 42.638  -29.159 1.00 61.22 395 A 1 
ATOM 3075 C C     . SER A 1 395 ? -13.098 43.014  -29.045 1.00 60.65 395 A 1 
ATOM 3076 O O     . SER A 1 395 ? -13.530 44.003  -29.627 1.00 57.31 395 A 1 
ATOM 3077 C CB    . SER A 1 395 ? -11.461 41.564  -30.235 1.00 57.68 395 A 1 
ATOM 3078 O OG    . SER A 1 395 ? -10.103 41.243  -30.430 1.00 49.32 395 A 1 
ATOM 3079 N N     . THR A 1 396 ? -13.886 42.254  -28.284 1.00 60.66 396 A 1 
ATOM 3080 C CA    . THR A 1 396 ? -15.285 42.612  -28.014 1.00 60.81 396 A 1 
ATOM 3081 C C     . THR A 1 396 ? -15.407 43.852  -27.127 1.00 61.02 396 A 1 
ATOM 3082 O O     . THR A 1 396 ? -16.272 44.686  -27.393 1.00 57.29 396 A 1 
ATOM 3083 C CB    . THR A 1 396 ? -16.100 41.458  -27.411 1.00 54.69 396 A 1 
ATOM 3084 O OG1   . THR A 1 396 ? -15.364 40.694  -26.485 1.00 48.30 396 A 1 
ATOM 3085 C CG2   . THR A 1 396 ? -16.588 40.493  -28.482 1.00 50.39 396 A 1 
ATOM 3086 N N     . ALA A 1 397 ? -14.544 44.029  -26.149 1.00 54.37 397 A 1 
ATOM 3087 C CA    . ALA A 1 397 ? -14.511 45.249  -25.339 1.00 53.39 397 A 1 
ATOM 3088 C C     . ALA A 1 397 ? -14.108 46.477  -26.178 1.00 52.01 397 A 1 
ATOM 3089 O O     . ALA A 1 397 ? -14.794 47.503  -26.131 1.00 51.33 397 A 1 
ATOM 3090 C CB    . ALA A 1 397 ? -13.578 45.026  -24.141 1.00 50.39 397 A 1 
ATOM 3091 N N     . ALA A 1 398 ? -13.085 46.364  -27.025 1.00 58.17 398 A 1 
ATOM 3092 C CA    . ALA A 1 398 ? -12.618 47.449  -27.890 1.00 57.32 398 A 1 
ATOM 3093 C C     . ALA A 1 398 ? -13.671 47.864  -28.936 1.00 56.25 398 A 1 
ATOM 3094 O O     . ALA A 1 398 ? -13.833 49.056  -29.209 1.00 54.39 398 A 1 
ATOM 3095 C CB    . ALA A 1 398 ? -11.313 47.014  -28.564 1.00 54.44 398 A 1 
ATOM 3096 N N     . LEU A 1 399 ? -14.434 46.926  -29.500 1.00 58.56 399 A 1 
ATOM 3097 C CA    . LEU A 1 399 ? -15.539 47.240  -30.421 1.00 56.93 399 A 1 
ATOM 3098 C C     . LEU A 1 399 ? -16.687 47.979  -29.721 1.00 57.11 399 A 1 
ATOM 3099 O O     . LEU A 1 399 ? -17.339 48.807  -30.366 1.00 54.16 399 A 1 
ATOM 3100 C CB    . LEU A 1 399 ? -16.048 45.952  -31.082 1.00 51.99 399 A 1 
ATOM 3101 C CG    . LEU A 1 399 ? -15.176 45.473  -32.255 1.00 48.05 399 A 1 
ATOM 3102 C CD1   . LEU A 1 399 ? -15.574 44.041  -32.642 1.00 46.32 399 A 1 
ATOM 3103 C CD2   . LEU A 1 399 ? -15.350 46.364  -33.486 1.00 49.39 399 A 1 
ATOM 3104 N N     . SER A 1 400 ? -16.946 47.715  -28.449 1.00 58.21 400 A 1 
ATOM 3105 C CA    . SER A 1 400 ? -18.003 48.429  -27.721 1.00 58.55 400 A 1 
ATOM 3106 C C     . SER A 1 400 ? -17.633 49.882  -27.414 1.00 58.66 400 A 1 
ATOM 3107 O O     . SER A 1 400 ? -18.499 50.754  -27.489 1.00 53.24 400 A 1 
ATOM 3108 C CB    . SER A 1 400 ? -18.402 47.681  -26.446 1.00 54.17 400 A 1 
ATOM 3109 O OG    . SER A 1 400 ? -17.378 47.601  -25.484 1.00 48.57 400 A 1 
ATOM 3110 N N     . ASP A 1 401 ? -16.371 50.172  -27.153 1.00 51.00 401 A 1 
ATOM 3111 C CA    . ASP A 1 401 ? -15.910 51.521  -26.789 1.00 53.08 401 A 1 
ATOM 3112 C C     . ASP A 1 401 ? -15.750 52.454  -28.009 1.00 53.16 401 A 1 
ATOM 3113 O O     . ASP A 1 401 ? -15.744 53.676  -27.880 1.00 50.37 401 A 1 
ATOM 3114 C CB    . ASP A 1 401 ? -14.618 51.397  -25.972 1.00 47.09 401 A 1 
ATOM 3115 C CG    . ASP A 1 401 ? -14.367 52.577  -25.015 1.00 42.04 401 A 1 
ATOM 3116 O OD1   . ASP A 1 401 ? -15.355 53.207  -24.587 1.00 40.99 401 A 1 
ATOM 3117 O OD2   . ASP A 1 401 ? -13.185 52.798  -24.688 1.00 40.94 401 A 1 
ATOM 3118 N N     . SER A 1 402 ? -15.710 51.898  -29.239 1.00 50.21 402 A 1 
ATOM 3119 C CA    . SER A 1 402 ? -15.633 52.706  -30.474 1.00 52.52 402 A 1 
ATOM 3120 C C     . SER A 1 402 ? -16.905 53.497  -30.788 1.00 53.46 402 A 1 
ATOM 3121 O O     . SER A 1 402 ? -16.906 54.305  -31.714 1.00 48.37 402 A 1 
ATOM 3122 C CB    . SER A 1 402 ? -15.224 51.833  -31.655 1.00 46.68 402 A 1 
ATOM 3123 O OG    . SER A 1 402 ? -16.250 50.954  -32.067 1.00 42.14 402 A 1 
ATOM 3124 N N     . SER A 1 403 ? -17.982 53.314  -30.030 1.00 41.56 403 A 1 
ATOM 3125 C CA    . SER A 1 403 ? -19.215 54.101  -30.153 1.00 44.51 403 A 1 
ATOM 3126 C C     . SER A 1 403 ? -19.112 55.494  -29.516 1.00 45.28 403 A 1 
ATOM 3127 O O     . SER A 1 403 ? -20.131 56.076  -29.146 1.00 41.97 403 A 1 
ATOM 3128 C CB    . SER A 1 403 ? -20.427 53.306  -29.663 1.00 40.63 403 A 1 
ATOM 3129 O OG    . SER A 1 403 ? -20.464 53.187  -28.255 1.00 36.81 403 A 1 
ATOM 3130 N N     . TYR A 1 404 ? -17.913 56.065  -29.414 1.00 42.87 404 A 1 
ATOM 3131 C CA    . TYR A 1 404 ? -17.751 57.493  -29.174 1.00 42.70 404 A 1 
ATOM 3132 C C     . TYR A 1 404 ? -18.355 58.242  -30.364 1.00 39.12 404 A 1 
ATOM 3133 O O     . TYR A 1 404 ? -17.701 58.505  -31.378 1.00 37.85 404 A 1 
ATOM 3134 C CB    . TYR A 1 404 ? -16.286 57.865  -28.913 1.00 41.49 404 A 1 
ATOM 3135 C CG    . TYR A 1 404 ? -15.906 57.772  -27.445 1.00 40.02 404 A 1 
ATOM 3136 C CD1   . TYR A 1 404 ? -16.126 58.869  -26.584 1.00 40.79 404 A 1 
ATOM 3137 C CD2   . TYR A 1 404 ? -15.368 56.582  -26.931 1.00 40.35 404 A 1 
ATOM 3138 C CE1   . TYR A 1 404 ? -15.807 58.780  -25.214 1.00 36.65 404 A 1 
ATOM 3139 C CE2   . TYR A 1 404 ? -15.060 56.480  -25.562 1.00 35.92 404 A 1 
ATOM 3140 C CZ    . TYR A 1 404 ? -15.279 57.584  -24.704 1.00 38.19 404 A 1 
ATOM 3141 O OH    . TYR A 1 404 ? -14.979 57.476  -23.375 1.00 37.19 404 A 1 
ATOM 3142 N N     . SER A 1 405 ? -19.649 58.551  -30.253 1.00 43.15 405 A 1 
ATOM 3143 C CA    . SER A 1 405 ? -20.380 59.397  -31.180 1.00 45.37 405 A 1 
ATOM 3144 C C     . SER A 1 405 ? -19.650 60.732  -31.285 1.00 44.68 405 A 1 
ATOM 3145 O O     . SER A 1 405 ? -19.443 61.412  -30.281 1.00 42.36 405 A 1 
ATOM 3146 C CB    . SER A 1 405 ? -21.821 59.588  -30.709 1.00 40.96 405 A 1 
ATOM 3147 O OG    . SER A 1 405 ? -21.872 59.991  -29.359 1.00 37.63 405 A 1 
ATOM 3148 N N     . THR A 1 406 ? -19.265 61.069  -32.502 1.00 40.70 406 A 1 
ATOM 3149 C CA    . THR A 1 406 ? -18.750 62.396  -32.825 1.00 45.12 406 A 1 
ATOM 3150 C C     . THR A 1 406 ? -19.839 63.418  -32.507 1.00 43.77 406 A 1 
ATOM 3151 O O     . THR A 1 406 ? -20.758 63.606  -33.309 1.00 42.41 406 A 1 
ATOM 3152 C CB    . THR A 1 406 ? -18.355 62.491  -34.303 1.00 41.26 406 A 1 
ATOM 3153 O OG1   . THR A 1 406 ? -19.356 61.904  -35.122 1.00 36.80 406 A 1 
ATOM 3154 C CG2   . THR A 1 406 ? -17.049 61.750  -34.595 1.00 38.77 406 A 1 
ATOM 3155 N N     . VAL A 1 407 ? -19.806 64.040  -31.343 1.00 42.33 407 A 1 
ATOM 3156 C CA    . VAL A 1 407 ? -20.669 65.163  -30.993 1.00 46.31 407 A 1 
ATOM 3157 C C     . VAL A 1 407 ? -20.319 66.282  -31.975 1.00 43.99 407 A 1 
ATOM 3158 O O     . VAL A 1 407 ? -19.152 66.687  -32.009 1.00 42.27 407 A 1 
ATOM 3159 C CB    . VAL A 1 407 ? -20.490 65.622  -29.537 1.00 43.22 407 A 1 
ATOM 3160 C CG1   . VAL A 1 407 ? -21.478 66.734  -29.192 1.00 38.64 407 A 1 
ATOM 3161 C CG2   . VAL A 1 407 ? -20.718 64.470  -28.553 1.00 41.41 407 A 1 
ATOM 3162 N N     . PRO A 1 408 ? -21.261 66.730  -32.842 1.00 36.59 408 A 1 
ATOM 3163 C CA    . PRO A 1 408 ? -20.970 67.818  -33.758 1.00 39.28 408 A 1 
ATOM 3164 C C     . PRO A 1 408 ? -20.641 69.053  -32.917 1.00 38.38 408 A 1 
ATOM 3165 O O     . PRO A 1 408 ? -21.449 69.456  -32.076 1.00 37.57 408 A 1 
ATOM 3166 C CB    . PRO A 1 408 ? -22.223 68.017  -34.619 1.00 36.75 408 A 1 
ATOM 3167 C CG    . PRO A 1 408 ? -23.079 66.785  -34.339 1.00 35.35 408 A 1 
ATOM 3168 C CD    . PRO A 1 408 ? -22.650 66.347  -32.946 1.00 39.67 408 A 1 
ATOM 3169 N N     . TRP A 1 409 ? -19.465 69.626  -33.144 1.00 42.86 409 A 1 
ATOM 3170 C CA    . TRP A 1 409 ? -19.167 70.975  -32.661 1.00 42.72 409 A 1 
ATOM 3171 C C     . TRP A 1 409 ? -20.089 71.943  -33.412 1.00 40.88 409 A 1 
ATOM 3172 O O     . TRP A 1 409 ? -19.888 72.197  -34.597 1.00 38.15 409 A 1 
ATOM 3173 C CB    . TRP A 1 409 ? -17.686 71.311  -32.867 1.00 39.08 409 A 1 
ATOM 3174 C CG    . TRP A 1 409 ? -16.739 70.753  -31.857 1.00 35.33 409 A 1 
ATOM 3175 C CD1   . TRP A 1 409 ? -16.644 69.482  -31.450 1.00 29.73 409 A 1 
ATOM 3176 C CD2   . TRP A 1 409 ? -15.721 71.487  -31.113 1.00 32.07 409 A 1 
ATOM 3177 N NE1   . TRP A 1 409 ? -15.650 69.342  -30.499 1.00 27.48 409 A 1 
ATOM 3178 C CE2   . TRP A 1 409 ? -15.056 70.551  -30.270 1.00 31.03 409 A 1 
ATOM 3179 C CE3   . TRP A 1 409 ? -15.303 72.824  -31.072 1.00 34.28 409 A 1 
ATOM 3180 C CZ2   . TRP A 1 409 ? -14.018 70.949  -29.411 1.00 34.62 409 A 1 
ATOM 3181 C CZ3   . TRP A 1 409 ? -14.258 73.227  -30.223 1.00 32.94 409 A 1 
ATOM 3182 C CH2   . TRP A 1 409 ? -13.618 72.298  -29.392 1.00 32.98 409 A 1 
ATOM 3183 N N     . PHE A 1 410 ? -21.151 72.418  -32.746 1.00 45.94 410 A 1 
ATOM 3184 C CA    . PHE A 1 410 ? -21.907 73.617  -33.104 1.00 44.89 410 A 1 
ATOM 3185 C C     . PHE A 1 410 ? -21.258 74.848  -32.462 1.00 40.96 410 A 1 
ATOM 3186 O O     . PHE A 1 410 ? -20.771 74.736  -31.325 1.00 35.23 410 A 1 
ATOM 3187 C CB    . PHE A 1 410 ? -23.378 73.494  -32.695 1.00 41.60 410 A 1 
ATOM 3188 C CG    . PHE A 1 410 ? -24.280 72.973  -33.800 1.00 39.22 410 A 1 
ATOM 3189 C CD1   . PHE A 1 410 ? -24.720 73.834  -34.813 1.00 34.47 410 A 1 
ATOM 3190 C CD2   . PHE A 1 410 ? -24.673 71.618  -33.824 1.00 33.71 410 A 1 
ATOM 3191 C CE1   . PHE A 1 410 ? -25.547 73.356  -35.838 1.00 30.79 410 A 1 
ATOM 3192 C CE2   . PHE A 1 410 ? -25.500 71.144  -34.851 1.00 34.68 410 A 1 
ATOM 3193 C CZ    . PHE A 1 410 ? -25.938 72.008  -35.859 1.00 37.55 410 A 1 
ATOM 3194 O OXT   . PHE A 1 410 ? -21.305 75.898  -33.175 1.00 42.81 410 A 1 
ATOM 3195 N N     . TYR B 2 1   ? -13.635 23.658  8.728   1.00 36.18 1   B 1 
ATOM 3196 C CA    . TYR B 2 1   ? -13.136 22.560  7.889   1.00 40.79 1   B 1 
ATOM 3197 C C     . TYR B 2 1   ? -14.276 21.548  7.708   1.00 46.50 1   B 1 
ATOM 3198 O O     . TYR B 2 1   ? -14.785 21.045  8.700   1.00 42.82 1   B 1 
ATOM 3199 C CB    . TYR B 2 1   ? -11.894 21.918  8.511   1.00 36.64 1   B 1 
ATOM 3200 C CG    . TYR B 2 1   ? -10.626 22.665  8.199   1.00 32.80 1   B 1 
ATOM 3201 C CD1   . TYR B 2 1   ? -9.791  22.216  7.167   1.00 30.51 1   B 1 
ATOM 3202 C CD2   . TYR B 2 1   ? -10.292 23.819  8.915   1.00 30.40 1   B 1 
ATOM 3203 C CE1   . TYR B 2 1   ? -8.621  22.912  6.865   1.00 28.11 1   B 1 
ATOM 3204 C CE2   . TYR B 2 1   ? -9.113  24.530  8.608   1.00 28.59 1   B 1 
ATOM 3205 C CZ    . TYR B 2 1   ? -8.269  24.066  7.584   1.00 32.10 1   B 1 
ATOM 3206 O OH    . TYR B 2 1   ? -7.125  24.761  7.277   1.00 31.16 1   B 1 
ATOM 3207 N N     . GLY B 2 2   ? -14.746 21.333  6.492   1.00 44.07 2   B 1 
ATOM 3208 C CA    . GLY B 2 2   ? -15.846 20.412  6.257   1.00 45.75 2   B 1 
ATOM 3209 C C     . GLY B 2 2   ? -15.387 18.997  6.614   1.00 49.48 2   B 1 
ATOM 3210 O O     . GLY B 2 2   ? -14.560 18.447  5.895   1.00 47.65 2   B 1 
ATOM 3211 N N     . GLY B 2 3   ? -15.870 18.478  7.721   1.00 47.24 3   B 1 
ATOM 3212 C CA    . GLY B 2 3   ? -15.522 17.150  8.198   1.00 49.74 3   B 1 
ATOM 3213 C C     . GLY B 2 3   ? -15.737 16.158  7.065   1.00 54.40 3   B 1 
ATOM 3214 O O     . GLY B 2 3   ? -16.793 16.173  6.423   1.00 52.42 3   B 1 
ATOM 3215 N N     . VAL B 2 4   ? -14.730 15.372  6.766   1.00 59.85 4   B 1 
ATOM 3216 C CA    . VAL B 2 4   ? -14.819 14.358  5.710   1.00 64.10 4   B 1 
ATOM 3217 C C     . VAL B 2 4   ? -15.983 13.458  6.077   1.00 70.25 4   B 1 
ATOM 3218 O O     . VAL B 2 4   ? -15.884 12.697  7.038   1.00 65.38 4   B 1 
ATOM 3219 C CB    . VAL B 2 4   ? -13.509 13.567  5.577   1.00 55.03 4   B 1 
ATOM 3220 C CG1   . VAL B 2 4   ? -13.636 12.424  4.578   1.00 46.79 4   B 1 
ATOM 3221 C CG2   . VAL B 2 4   ? -12.389 14.488  5.108   1.00 48.85 4   B 1 
ATOM 3222 N N     . ARG B 2 5   ? -17.134 13.609  5.364   1.00 64.63 5   B 1 
ATOM 3223 C CA    . ARG B 2 5   ? -18.354 12.877  5.681   1.00 68.03 5   B 1 
ATOM 3224 C C     . ARG B 2 5   ? -17.997 11.403  5.718   1.00 72.46 5   B 1 
ATOM 3225 O O     . ARG B 2 5   ? -17.278 10.932  4.843   1.00 68.43 5   B 1 
ATOM 3226 C CB    . ARG B 2 5   ? -19.455 13.138  4.639   1.00 59.83 5   B 1 
ATOM 3227 C CG    . ARG B 2 5   ? -20.009 14.566  4.703   1.00 51.34 5   B 1 
ATOM 3228 C CD    . ARG B 2 5   ? -21.135 14.728  3.676   1.00 46.87 5   B 1 
ATOM 3229 N NE    . ARG B 2 5   ? -21.682 16.093  3.675   1.00 42.37 5   B 1 
ATOM 3230 C CZ    . ARG B 2 5   ? -22.672 16.549  2.922   1.00 37.11 5   B 1 
ATOM 3231 N NH1   . ARG B 2 5   ? -23.284 15.775  2.066   1.00 36.00 5   B 1 
ATOM 3232 N NH2   . ARG B 2 5   ? -23.062 17.786  3.021   1.00 33.73 5   B 1 
ATOM 3233 N N     . GLU B 2 6   ? -18.509 10.687  6.705   1.00 72.19 6   B 1 
ATOM 3234 C CA    . GLU B 2 6   ? -18.242 9.252   6.860   1.00 74.45 6   B 1 
ATOM 3235 C C     . GLU B 2 6   ? -18.545 8.483   5.559   1.00 78.46 6   B 1 
ATOM 3236 O O     . GLU B 2 6   ? -17.779 7.632   5.123   1.00 71.59 6   B 1 
ATOM 3237 C CB    . GLU B 2 6   ? -19.064 8.766   8.047   1.00 65.39 6   B 1 
ATOM 3238 C CG    . GLU B 2 6   ? -18.731 7.340   8.450   1.00 55.85 6   B 1 
ATOM 3239 C CD    . GLU B 2 6   ? -19.312 7.008   9.823   1.00 49.35 6   B 1 
ATOM 3240 O OE1   . GLU B 2 6   ? -18.685 6.186   10.516  1.00 46.78 6   B 1 
ATOM 3241 O OE2   . GLU B 2 6   ? -20.342 7.625   10.173  1.00 46.64 6   B 1 
ATOM 3242 N N     . GLN B 2 7   ? -19.575 8.952   4.827   1.00 72.20 7   B 1 
ATOM 3243 C CA    . GLN B 2 7   ? -19.934 8.480   3.491   1.00 74.50 7   B 1 
ATOM 3244 C C     . GLN B 2 7   ? -18.824 8.664   2.433   1.00 79.70 7   B 1 
ATOM 3245 O O     . GLN B 2 7   ? -18.866 8.029   1.381   1.00 74.76 7   B 1 
ATOM 3246 C CB    . GLN B 2 7   ? -21.176 9.241   3.014   1.00 67.92 7   B 1 
ATOM 3247 C CG    . GLN B 2 7   ? -22.404 9.000   3.900   1.00 59.91 7   B 1 
ATOM 3248 C CD    . GLN B 2 7   ? -23.626 9.815   3.437   1.00 50.97 7   B 1 
ATOM 3249 O OE1   . GLN B 2 7   ? -23.556 10.648  2.540   1.00 49.14 7   B 1 
ATOM 3250 N NE2   . GLN B 2 7   ? -24.762 9.596   4.052   1.00 44.07 7   B 1 
ATOM 3251 N N     . ASP B 2 8   ? -17.840 9.535   2.657   1.00 81.92 8   B 1 
ATOM 3252 C CA    . ASP B 2 8   ? -16.715 9.706   1.734   1.00 82.42 8   B 1 
ATOM 3253 C C     . ASP B 2 8   ? -15.617 8.650   1.912   1.00 85.70 8   B 1 
ATOM 3254 O O     . ASP B 2 8   ? -14.734 8.551   1.051   1.00 81.17 8   B 1 
ATOM 3255 C CB    . ASP B 2 8   ? -16.101 11.097  1.883   1.00 76.44 8   B 1 
ATOM 3256 C CG    . ASP B 2 8   ? -16.911 12.232  1.267   1.00 70.09 8   B 1 
ATOM 3257 O OD1   . ASP B 2 8   ? -17.621 11.993  0.264   1.00 63.20 8   B 1 
ATOM 3258 O OD2   . ASP B 2 8   ? -16.646 13.379  1.677   1.00 62.59 8   B 1 
ATOM 3259 N N     . ARG B 2 9   ? -15.666 7.872   2.999   1.00 91.19 9   B 1 
ATOM 3260 C CA    . ARG B 2 9   ? -14.759 6.754   3.278   1.00 92.20 9   B 1 
ATOM 3261 C C     . ARG B 2 9   ? -15.133 5.495   2.496   1.00 93.48 9   B 1 
ATOM 3262 O O     . ARG B 2 9   ? -14.285 4.633   2.303   1.00 90.15 9   B 1 
ATOM 3263 C CB    . ARG B 2 9   ? -14.768 6.433   4.785   1.00 89.17 9   B 1 
ATOM 3264 C CG    . ARG B 2 9   ? -14.326 7.627   5.650   1.00 81.56 9   B 1 
ATOM 3265 C CD    . ARG B 2 9   ? -14.358 7.239   7.132   1.00 78.46 9   B 1 
ATOM 3266 N NE    . ARG B 2 9   ? -13.934 8.356   7.990   1.00 70.65 9   B 1 
ATOM 3267 C CZ    . ARG B 2 9   ? -13.922 8.357   9.315   1.00 63.61 9   B 1 
ATOM 3268 N NH1   . ARG B 2 9   ? -14.297 7.312   10.002  1.00 59.58 9   B 1 
ATOM 3269 N NH2   . ARG B 2 9   ? -13.535 9.415   9.972   1.00 55.37 9   B 1 
ATOM 3270 N N     . PHE B 2 10  ? -16.379 5.442   2.029   1.00 93.90 10  B 1 
ATOM 3271 C CA    . PHE B 2 10  ? -16.930 4.273   1.362   1.00 94.66 10  B 1 
ATOM 3272 C C     . PHE B 2 10  ? -17.300 4.553   -0.097  1.00 95.27 10  B 1 
ATOM 3273 O O     . PHE B 2 10  ? -17.455 5.705   -0.539  1.00 93.36 10  B 1 
ATOM 3274 C CB    . PHE B 2 10  ? -18.129 3.759   2.177   1.00 93.35 10  B 1 
ATOM 3275 C CG    . PHE B 2 10  ? -17.814 3.487   3.636   1.00 93.51 10  B 1 
ATOM 3276 C CD1   . PHE B 2 10  ? -16.759 2.639   3.993   1.00 87.49 10  B 1 
ATOM 3277 C CD2   . PHE B 2 10  ? -18.571 4.112   4.644   1.00 86.10 10  B 1 
ATOM 3278 C CE1   . PHE B 2 10  ? -16.453 2.404   5.349   1.00 83.25 10  B 1 
ATOM 3279 C CE2   . PHE B 2 10  ? -18.280 3.878   5.997   1.00 83.92 10  B 1 
ATOM 3280 C CZ    . PHE B 2 10  ? -17.216 3.025   6.350   1.00 84.49 10  B 1 
ATOM 3281 N N     . LEU B 2 11  ? -17.456 3.493   -0.890  1.00 95.02 11  B 1 
ATOM 3282 C CA    . LEU B 2 11  ? -18.039 3.588   -2.226  1.00 95.57 11  B 1 
ATOM 3283 C C     . LEU B 2 11  ? -19.534 3.926   -2.132  1.00 95.38 11  B 1 
ATOM 3284 O O     . LEU B 2 11  ? -20.177 3.595   -1.141  1.00 93.60 11  B 1 
ATOM 3285 C CB    . LEU B 2 11  ? -17.791 2.294   -3.004  1.00 95.45 11  B 1 
ATOM 3286 C CG    . LEU B 2 11  ? -16.308 1.976   -3.271  1.00 94.47 11  B 1 
ATOM 3287 C CD1   . LEU B 2 11  ? -16.213 0.684   -4.083  1.00 90.85 11  B 1 
ATOM 3288 C CD2   . LEU B 2 11  ? -15.621 3.078   -4.071  1.00 90.00 11  B 1 
ATOM 3289 N N     . PRO B 2 12  ? -20.138 4.584   -3.154  1.00 94.33 12  B 1 
ATOM 3290 C CA    . PRO B 2 12  ? -21.555 4.963   -3.084  1.00 93.87 12  B 1 
ATOM 3291 C C     . PRO B 2 12  ? -22.476 3.750   -2.984  1.00 94.43 12  B 1 
ATOM 3292 O O     . PRO B 2 12  ? -22.490 2.901   -3.873  1.00 93.53 12  B 1 
ATOM 3293 C CB    . PRO B 2 12  ? -21.816 5.783   -4.348  1.00 92.48 12  B 1 
ATOM 3294 C CG    . PRO B 2 12  ? -20.440 6.278   -4.764  1.00 90.10 12  B 1 
ATOM 3295 C CD    . PRO B 2 12  ? -19.507 5.146   -4.329  1.00 92.77 12  B 1 
ATOM 3296 N N     . ILE B 2 13  ? -23.346 3.736   -1.959  1.00 92.92 13  B 1 
ATOM 3297 C CA    . ILE B 2 13  ? -24.263 2.621   -1.685  1.00 93.35 13  B 1 
ATOM 3298 C C     . ILE B 2 13  ? -25.175 2.273   -2.877  1.00 93.97 13  B 1 
ATOM 3299 O O     . ILE B 2 13  ? -25.524 1.112   -3.077  1.00 93.28 13  B 1 
ATOM 3300 C CB    . ILE B 2 13  ? -25.093 2.938   -0.421  1.00 92.54 13  B 1 
ATOM 3301 C CG1   . ILE B 2 13  ? -25.861 1.730   0.141   1.00 88.18 13  B 1 
ATOM 3302 C CG2   . ILE B 2 13  ? -26.090 4.094   -0.663  1.00 85.63 13  B 1 
ATOM 3303 C CD1   . ILE B 2 13  ? -24.954 0.624   0.655   1.00 78.47 13  B 1 
ATOM 3304 N N     . ALA B 2 14  ? -25.517 3.269   -3.712  1.00 93.37 14  B 1 
ATOM 3305 C CA    . ALA B 2 14  ? -26.329 3.039   -4.906  1.00 92.73 14  B 1 
ATOM 3306 C C     . ALA B 2 14  ? -25.604 2.179   -5.956  1.00 93.89 14  B 1 
ATOM 3307 O O     . ALA B 2 14  ? -26.248 1.359   -6.619  1.00 92.95 14  B 1 
ATOM 3308 C CB    . ALA B 2 14  ? -26.726 4.399   -5.487  1.00 90.72 14  B 1 
ATOM 3309 N N     . ASN B 2 15  ? -24.283 2.347   -6.099  1.00 93.82 15  B 1 
ATOM 3310 C CA    . ASN B 2 15  ? -23.471 1.530   -7.002  1.00 94.09 15  B 1 
ATOM 3311 C C     . ASN B 2 15  ? -23.326 0.116   -6.441  1.00 95.09 15  B 1 
ATOM 3312 O O     . ASN B 2 15  ? -23.584 -0.847  -7.170  1.00 94.45 15  B 1 
ATOM 3313 C CB    . ASN B 2 15  ? -22.101 2.187   -7.222  1.00 93.42 15  B 1 
ATOM 3314 C CG    . ASN B 2 15  ? -22.167 3.496   -8.002  1.00 91.56 15  B 1 
ATOM 3315 O OD1   . ASN B 2 15  ? -22.822 4.448   -7.635  1.00 80.91 15  B 1 
ATOM 3316 N ND2   . ASN B 2 15  ? -21.483 3.577   -9.122  1.00 81.35 15  B 1 
ATOM 3317 N N     . ILE B 2 16  ? -23.013 -0.010  -5.152  1.00 95.52 16  B 1 
ATOM 3318 C CA    . ILE B 2 16  ? -22.934 -1.297  -4.458  1.00 96.34 16  B 1 
ATOM 3319 C C     . ILE B 2 16  ? -24.245 -2.068  -4.605  1.00 96.75 16  B 1 
ATOM 3320 O O     . ILE B 2 16  ? -24.257 -3.196  -5.087  1.00 96.08 16  B 1 
ATOM 3321 C CB    . ILE B 2 16  ? -22.584 -1.093  -2.961  1.00 95.76 16  B 1 
ATOM 3322 C CG1   . ILE B 2 16  ? -21.303 -0.261  -2.735  1.00 92.16 16  B 1 
ATOM 3323 C CG2   . ILE B 2 16  ? -22.485 -2.445  -2.237  1.00 93.24 16  B 1 
ATOM 3324 C CD1   . ILE B 2 16  ? -20.039 -0.819  -3.387  1.00 79.75 16  B 1 
ATOM 3325 N N     . SER B 2 17  ? -25.381 -1.428  -4.310  1.00 95.74 17  B 1 
ATOM 3326 C CA    . SER B 2 17  ? -26.706 -2.054  -4.412  1.00 95.33 17  B 1 
ATOM 3327 C C     . SER B 2 17  ? -27.047 -2.522  -5.827  1.00 95.78 17  B 1 
ATOM 3328 O O     . SER B 2 17  ? -27.783 -3.494  -5.983  1.00 94.94 17  B 1 
ATOM 3329 C CB    . SER B 2 17  ? -27.806 -1.085  -3.979  1.00 94.20 17  B 1 
ATOM 3330 O OG    . SER B 2 17  ? -27.635 -0.632  -2.652  1.00 80.09 17  B 1 
ATOM 3331 N N     . ARG B 2 18  ? -26.572 -1.808  -6.869  1.00 94.91 18  B 1 
ATOM 3332 C CA    . ARG B 2 18  ? -26.785 -2.213  -8.262  1.00 94.63 18  B 1 
ATOM 3333 C C     . ARG B 2 18  ? -26.001 -3.478  -8.607  1.00 95.28 18  B 1 
ATOM 3334 O O     . ARG B 2 18  ? -26.549 -4.343  -9.267  1.00 93.95 18  B 1 
ATOM 3335 C CB    . ARG B 2 18  ? -26.424 -1.057  -9.199  1.00 93.52 18  B 1 
ATOM 3336 C CG    . ARG B 2 18  ? -26.865 -1.325  -10.644 1.00 85.79 18  B 1 
ATOM 3337 C CD    . ARG B 2 18  ? -26.348 -0.241  -11.606 1.00 84.72 18  B 1 
ATOM 3338 N NE    . ARG B 2 18  ? -26.827 1.101   -11.232 1.00 75.33 18  B 1 
ATOM 3339 C CZ    . ARG B 2 18  ? -26.122 2.224   -11.240 1.00 69.11 18  B 1 
ATOM 3340 N NH1   . ARG B 2 18  ? -24.886 2.258   -11.656 1.00 60.25 18  B 1 
ATOM 3341 N NH2   . ARG B 2 18  ? -26.648 3.342   -10.826 1.00 59.93 18  B 1 
ATOM 3342 N N     . ILE B 2 19  ? -24.754 -3.573  -8.142  1.00 95.31 19  B 1 
ATOM 3343 C CA    . ILE B 2 19  ? -23.896 -4.744  -8.365  1.00 95.61 19  B 1 
ATOM 3344 C C     . ILE B 2 19  ? -24.440 -5.950  -7.583  1.00 96.06 19  B 1 
ATOM 3345 O O     . ILE B 2 19  ? -24.657 -6.994  -8.184  1.00 95.17 19  B 1 
ATOM 3346 C CB    . ILE B 2 19  ? -22.427 -4.413  -8.018  1.00 95.58 19  B 1 
ATOM 3347 C CG1   . ILE B 2 19  ? -21.881 -3.299  -8.946  1.00 94.09 19  B 1 
ATOM 3348 C CG2   . ILE B 2 19  ? -21.559 -5.677  -8.148  1.00 94.16 19  B 1 
ATOM 3349 C CD1   . ILE B 2 19  ? -20.614 -2.631  -8.411  1.00 89.38 19  B 1 
ATOM 3350 N N     . MET B 2 20  ? -24.781 -5.780  -6.303  1.00 96.78 20  B 1 
ATOM 3351 C CA    . MET B 2 20  ? -25.363 -6.845  -5.483  1.00 96.98 20  B 1 
ATOM 3352 C C     . MET B 2 20  ? -26.616 -7.465  -6.117  1.00 96.72 20  B 1 
ATOM 3353 O O     . MET B 2 20  ? -26.802 -8.677  -6.069  1.00 95.40 20  B 1 
ATOM 3354 C CB    . MET B 2 20  ? -25.728 -6.306  -4.092  1.00 97.02 20  B 1 
ATOM 3355 C CG    . MET B 2 20  ? -24.527 -5.935  -3.241  1.00 95.77 20  B 1 
ATOM 3356 S SD    . MET B 2 20  ? -24.998 -5.232  -1.631  1.00 94.71 20  B 1 
ATOM 3357 C CE    . MET B 2 20  ? -25.444 -6.734  -0.743  1.00 86.88 20  B 1 
ATOM 3358 N N     . LYS B 2 21  ? -27.481 -6.648  -6.756  1.00 96.53 21  B 1 
ATOM 3359 C CA    . LYS B 2 21  ? -28.689 -7.145  -7.431  1.00 96.34 21  B 1 
ATOM 3360 C C     . LYS B 2 21  ? -28.395 -8.074  -8.611  1.00 96.22 21  B 1 
ATOM 3361 O O     . LYS B 2 21  ? -29.272 -8.849  -8.963  1.00 94.55 21  B 1 
ATOM 3362 C CB    . LYS B 2 21  ? -29.554 -5.986  -7.903  1.00 95.22 21  B 1 
ATOM 3363 C CG    . LYS B 2 21  ? -30.377 -5.386  -6.761  1.00 87.79 21  B 1 
ATOM 3364 C CD    . LYS B 2 21  ? -31.188 -4.203  -7.298  1.00 75.32 21  B 1 
ATOM 3365 C CE    . LYS B 2 21  ? -32.051 -3.614  -6.204  1.00 66.89 21  B 1 
ATOM 3366 N NZ    . LYS B 2 21  ? -33.066 -2.688  -6.769  1.00 55.95 21  B 1 
ATOM 3367 N N     . LYS B 2 22  ? -27.208 -8.009  -9.223  1.00 94.87 22  B 1 
ATOM 3368 C CA    . LYS B 2 22  ? -26.812 -8.929  -10.289 1.00 94.19 22  B 1 
ATOM 3369 C C     . LYS B 2 22  ? -26.524 -10.341 -9.756  1.00 94.38 22  B 1 
ATOM 3370 O O     . LYS B 2 22  ? -26.670 -11.297 -10.497 1.00 92.16 22  B 1 
ATOM 3371 C CB    . LYS B 2 22  ? -25.566 -8.416  -11.021 1.00 92.63 22  B 1 
ATOM 3372 C CG    . LYS B 2 22  ? -25.696 -7.069  -11.760 1.00 87.75 22  B 1 
ATOM 3373 C CD    . LYS B 2 22  ? -24.338 -6.775  -12.414 1.00 82.66 22  B 1 
ATOM 3374 C CE    . LYS B 2 22  ? -24.278 -5.540  -13.311 1.00 74.97 22  B 1 
ATOM 3375 N NZ    . LYS B 2 22  ? -22.937 -5.473  -13.978 1.00 66.10 22  B 1 
ATOM 3376 N N     . ALA B 2 23  ? -26.127 -10.465 -8.496  1.00 94.83 23  B 1 
ATOM 3377 C CA    . ALA B 2 23  ? -25.732 -11.727 -7.877  1.00 94.20 23  B 1 
ATOM 3378 C C     . ALA B 2 23  ? -26.899 -12.489 -7.217  1.00 94.38 23  B 1 
ATOM 3379 O O     . ALA B 2 23  ? -26.689 -13.584 -6.694  1.00 91.83 23  B 1 
ATOM 3380 C CB    . ALA B 2 23  ? -24.614 -11.443 -6.877  1.00 92.86 23  B 1 
ATOM 3381 N N     . ILE B 2 24  ? -28.106 -11.924 -7.205  1.00 94.90 24  B 1 
ATOM 3382 C CA    . ILE B 2 24  ? -29.290 -12.564 -6.607  1.00 94.98 24  B 1 
ATOM 3383 C C     . ILE B 2 24  ? -30.404 -12.747 -7.635  1.00 95.58 24  B 1 
ATOM 3384 O O     . ILE B 2 24  ? -30.494 -11.964 -8.588  1.00 93.41 24  B 1 
ATOM 3385 C CB    . ILE B 2 24  ? -29.783 -11.805 -5.351  1.00 92.87 24  B 1 
ATOM 3386 C CG1   . ILE B 2 24  ? -30.345 -10.411 -5.685  1.00 84.20 24  B 1 
ATOM 3387 C CG2   . ILE B 2 24  ? -28.672 -11.722 -4.295  1.00 82.04 24  B 1 
ATOM 3388 C CD1   . ILE B 2 24  ? -31.112 -9.767  -4.516  1.00 78.88 24  B 1 
ATOM 3389 N N     . PRO B 2 25  ? -31.319 -13.723 -7.443  1.00 95.32 25  B 1 
ATOM 3390 C CA    . PRO B 2 25  ? -32.506 -13.887 -8.285  1.00 94.91 25  B 1 
ATOM 3391 C C     . PRO B 2 25  ? -33.386 -12.636 -8.313  1.00 95.12 25  B 1 
ATOM 3392 O O     . PRO B 2 25  ? -33.442 -11.864 -7.358  1.00 93.06 25  B 1 
ATOM 3393 C CB    . PRO B 2 25  ? -33.251 -15.088 -7.695  1.00 93.42 25  B 1 
ATOM 3394 C CG    . PRO B 2 25  ? -32.176 -15.874 -6.977  1.00 90.54 25  B 1 
ATOM 3395 C CD    . PRO B 2 25  ? -31.233 -14.793 -6.464  1.00 93.88 25  B 1 
ATOM 3396 N N     . ALA B 2 26  ? -34.155 -12.455 -9.402  1.00 94.61 26  B 1 
ATOM 3397 C CA    . ALA B 2 26  ? -35.010 -11.278 -9.584  1.00 94.34 26  B 1 
ATOM 3398 C C     . ALA B 2 26  ? -36.060 -11.085 -8.465  1.00 94.44 26  B 1 
ATOM 3399 O O     . ALA B 2 26  ? -36.446 -9.953  -8.160  1.00 90.34 26  B 1 
ATOM 3400 C CB    . ALA B 2 26  ? -35.686 -11.397 -10.954 1.00 92.35 26  B 1 
ATOM 3401 N N     . ASN B 2 27  ? -36.511 -12.169 -7.836  1.00 93.85 27  B 1 
ATOM 3402 C CA    . ASN B 2 27  ? -37.440 -12.155 -6.704  1.00 93.49 27  B 1 
ATOM 3403 C C     . ASN B 2 27  ? -36.749 -11.964 -5.342  1.00 93.73 27  B 1 
ATOM 3404 O O     . ASN B 2 27  ? -37.440 -11.881 -4.316  1.00 89.48 27  B 1 
ATOM 3405 C CB    . ASN B 2 27  ? -38.296 -13.438 -6.745  1.00 91.25 27  B 1 
ATOM 3406 C CG    . ASN B 2 27  ? -37.478 -14.703 -6.508  1.00 85.79 27  B 1 
ATOM 3407 O OD1   . ASN B 2 27  ? -36.279 -14.738 -6.576  1.00 73.29 27  B 1 
ATOM 3408 N ND2   . ASN B 2 27  ? -38.128 -15.811 -6.213  1.00 76.87 27  B 1 
ATOM 3409 N N     . GLY B 2 28  ? -35.415 -11.910 -5.318  1.00 93.70 28  B 1 
ATOM 3410 C CA    . GLY B 2 28  ? -34.624 -11.693 -4.126  1.00 93.84 28  B 1 
ATOM 3411 C C     . GLY B 2 28  ? -34.687 -10.246 -3.640  1.00 94.57 28  B 1 
ATOM 3412 O O     . GLY B 2 28  ? -34.801 -9.293  -4.410  1.00 91.78 28  B 1 
ATOM 3413 N N     . LYS B 2 29  ? -34.575 -10.076 -2.322  1.00 94.89 29  B 1 
ATOM 3414 C CA    . LYS B 2 29  ? -34.482 -8.771  -1.675  1.00 94.66 29  B 1 
ATOM 3415 C C     . LYS B 2 29  ? -33.152 -8.652  -0.936  1.00 95.39 29  B 1 
ATOM 3416 O O     . LYS B 2 29  ? -32.581 -9.651  -0.511  1.00 93.73 29  B 1 
ATOM 3417 C CB    . LYS B 2 29  ? -35.679 -8.544  -0.749  1.00 92.39 29  B 1 
ATOM 3418 C CG    . LYS B 2 29  ? -37.018 -8.508  -1.509  1.00 85.62 29  B 1 
ATOM 3419 C CD    . LYS B 2 29  ? -38.189 -8.277  -0.552  1.00 78.99 29  B 1 
ATOM 3420 C CE    . LYS B 2 29  ? -39.516 -8.305  -1.318  1.00 70.29 29  B 1 
ATOM 3421 N NZ    . LYS B 2 29  ? -40.679 -8.152  -0.412  1.00 59.91 29  B 1 
ATOM 3422 N N     . ILE B 2 30  ? -32.676 -7.428  -0.779  1.00 93.85 30  B 1 
ATOM 3423 C CA    . ILE B 2 30  ? -31.461 -7.137  -0.020  1.00 94.57 30  B 1 
ATOM 3424 C C     . ILE B 2 30  ? -31.818 -6.148  1.086   1.00 94.69 30  B 1 
ATOM 3425 O O     . ILE B 2 30  ? -32.285 -5.038  0.792   1.00 93.17 30  B 1 
ATOM 3426 C CB    . ILE B 2 30  ? -30.328 -6.607  -0.923  1.00 94.32 30  B 1 
ATOM 3427 C CG1   . ILE B 2 30  ? -30.083 -7.511  -2.151  1.00 92.29 30  B 1 
ATOM 3428 C CG2   . ILE B 2 30  ? -29.037 -6.480  -0.096  1.00 92.44 30  B 1 
ATOM 3429 C CD1   . ILE B 2 30  ? -29.094 -6.927  -3.166  1.00 89.78 30  B 1 
ATOM 3430 N N     . ALA B 2 31  ? -31.618 -6.552  2.331   1.00 95.94 31  B 1 
ATOM 3431 C CA    . ALA B 2 31  ? -31.802 -5.701  3.491   1.00 95.65 31  B 1 
ATOM 3432 C C     . ALA B 2 31  ? -30.847 -4.497  3.457   1.00 95.74 31  B 1 
ATOM 3433 O O     . ALA B 2 31  ? -29.831 -4.495  2.750   1.00 94.50 31  B 1 
ATOM 3434 C CB    . ALA B 2 31  ? -31.646 -6.538  4.758   1.00 94.25 31  B 1 
ATOM 3435 N N     . LYS B 2 32  ? -31.214 -3.424  4.158   1.00 94.36 32  B 1 
ATOM 3436 C CA    . LYS B 2 32  ? -30.412 -2.200  4.176   1.00 93.80 32  B 1 
ATOM 3437 C C     . LYS B 2 32  ? -29.064 -2.435  4.851   1.00 94.27 32  B 1 
ATOM 3438 O O     . LYS B 2 32  ? -28.043 -2.028  4.305   1.00 93.32 32  B 1 
ATOM 3439 C CB    . LYS B 2 32  ? -31.210 -1.087  4.860   1.00 92.23 32  B 1 
ATOM 3440 C CG    . LYS B 2 32  ? -30.455 0.257   4.831   1.00 85.57 32  B 1 
ATOM 3441 C CD    . LYS B 2 32  ? -31.163 1.328   5.659   1.00 77.88 32  B 1 
ATOM 3442 C CE    . LYS B 2 32  ? -30.216 2.516   5.756   1.00 66.19 32  B 1 
ATOM 3443 N NZ    . LYS B 2 32  ? -30.518 3.419   6.891   1.00 57.20 32  B 1 
ATOM 3444 N N     . ASP B 2 33  ? -29.061 -3.134  5.976   1.00 95.30 33  B 1 
ATOM 3445 C CA    . ASP B 2 33  ? -27.879 -3.524  6.747   1.00 95.14 33  B 1 
ATOM 3446 C C     . ASP B 2 33  ? -26.914 -4.392  5.921   1.00 95.83 33  B 1 
ATOM 3447 O O     . ASP B 2 33  ? -25.711 -4.141  5.940   1.00 94.04 33  B 1 
ATOM 3448 C CB    . ASP B 2 33  ? -28.335 -4.253  8.027   1.00 92.90 33  B 1 
ATOM 3449 C CG    . ASP B 2 33  ? -29.177 -5.523  7.777   1.00 86.32 33  B 1 
ATOM 3450 O OD1   . ASP B 2 33  ? -29.571 -5.759  6.616   1.00 71.55 33  B 1 
ATOM 3451 O OD2   . ASP B 2 33  ? -29.429 -6.250  8.751   1.00 78.51 33  B 1 
ATOM 3452 N N     . ALA B 2 34  ? -27.413 -5.327  5.111   1.00 95.93 34  B 1 
ATOM 3453 C CA    . ALA B 2 34  ? -26.587 -6.118  4.208   1.00 96.18 34  B 1 
ATOM 3454 C C     . ALA B 2 34  ? -25.868 -5.244  3.165   1.00 96.52 34  B 1 
ATOM 3455 O O     . ALA B 2 34  ? -24.689 -5.456  2.883   1.00 95.77 34  B 1 
ATOM 3456 C CB    . ALA B 2 34  ? -27.456 -7.179  3.525   1.00 95.60 34  B 1 
ATOM 3457 N N     . LYS B 2 35  ? -26.539 -4.214  2.608   1.00 96.35 35  B 1 
ATOM 3458 C CA    . LYS B 2 35  ? -25.907 -3.270  1.666   1.00 96.31 35  B 1 
ATOM 3459 C C     . LYS B 2 35  ? -24.822 -2.435  2.333   1.00 96.55 35  B 1 
ATOM 3460 O O     . LYS B 2 35  ? -23.778 -2.222  1.727   1.00 95.80 35  B 1 
ATOM 3461 C CB    . LYS B 2 35  ? -26.949 -2.335  1.050   1.00 95.10 35  B 1 
ATOM 3462 C CG    . LYS B 2 35  ? -27.916 -3.052  0.113   1.00 92.02 35  B 1 
ATOM 3463 C CD    . LYS B 2 35  ? -29.085 -2.129  -0.216  1.00 90.13 35  B 1 
ATOM 3464 C CE    . LYS B 2 35  ? -30.121 -2.909  -1.009  1.00 84.48 35  B 1 
ATOM 3465 N NZ    . LYS B 2 35  ? -31.457 -2.291  -0.912  1.00 77.69 35  B 1 
ATOM 3466 N N     . GLU B 2 36  ? -25.072 -1.957  3.542   1.00 96.21 36  B 1 
ATOM 3467 C CA    . GLU B 2 36  ? -24.124 -1.157  4.317   1.00 95.81 36  B 1 
ATOM 3468 C C     . GLU B 2 36  ? -22.905 -2.000  4.724   1.00 96.17 36  B 1 
ATOM 3469 O O     . GLU B 2 36  ? -21.772 -1.557  4.554   1.00 95.43 36  B 1 
ATOM 3470 C CB    . GLU B 2 36  ? -24.851 -0.550  5.533   1.00 94.85 36  B 1 
ATOM 3471 C CG    . GLU B 2 36  ? -25.818 0.552   5.091   1.00 91.68 36  B 1 
ATOM 3472 C CD    . GLU B 2 36  ? -26.772 1.096   6.177   1.00 89.28 36  B 1 
ATOM 3473 O OE1   . GLU B 2 36  ? -27.380 2.168   5.933   1.00 86.03 36  B 1 
ATOM 3474 O OE2   . GLU B 2 36  ? -26.991 0.431   7.197   1.00 83.51 36  B 1 
ATOM 3475 N N     . THR B 2 37  ? -23.126 -3.251  5.118   1.00 96.41 37  B 1 
ATOM 3476 C CA    . THR B 2 37  ? -22.048 -4.204  5.418   1.00 96.54 37  B 1 
ATOM 3477 C C     . THR B 2 37  ? -21.175 -4.465  4.191   1.00 96.89 37  B 1 
ATOM 3478 O O     . THR B 2 37  ? -19.957 -4.320  4.266   1.00 96.25 37  B 1 
ATOM 3479 C CB    . THR B 2 37  ? -22.618 -5.525  5.946   1.00 95.85 37  B 1 
ATOM 3480 O OG1   . THR B 2 37  ? -23.415 -5.292  7.086   1.00 90.32 37  B 1 
ATOM 3481 C CG2   . THR B 2 37  ? -21.524 -6.499  6.363   1.00 89.50 37  B 1 
ATOM 3482 N N     . VAL B 2 38  ? -21.762 -4.775  3.028   1.00 96.87 38  B 1 
ATOM 3483 C CA    . VAL B 2 38  ? -20.983 -4.985  1.797   1.00 97.17 38  B 1 
ATOM 3484 C C     . VAL B 2 38  ? -20.260 -3.707  1.356   1.00 97.38 38  B 1 
ATOM 3485 O O     . VAL B 2 38  ? -19.145 -3.774  0.843   1.00 96.42 38  B 1 
ATOM 3486 C CB    . VAL B 2 38  ? -21.861 -5.561  0.670   1.00 96.88 38  B 1 
ATOM 3487 C CG1   . VAL B 2 38  ? -21.135 -5.662  -0.671  1.00 94.71 38  B 1 
ATOM 3488 C CG2   . VAL B 2 38  ? -22.330 -6.970  1.032   1.00 94.44 38  B 1 
ATOM 3489 N N     . GLN B 2 39  ? -20.861 -2.532  1.578   1.00 96.86 39  B 1 
ATOM 3490 C CA    . GLN B 2 39  ? -20.220 -1.240  1.304   1.00 96.60 39  B 1 
ATOM 3491 C C     . GLN B 2 39  ? -18.938 -1.053  2.124   1.00 96.79 39  B 1 
ATOM 3492 O O     . GLN B 2 39  ? -17.929 -0.584  1.582   1.00 96.02 39  B 1 
ATOM 3493 C CB    . GLN B 2 39  ? -21.227 -0.119  1.591   1.00 95.74 39  B 1 
ATOM 3494 C CG    . GLN B 2 39  ? -20.682 1.267   1.238   1.00 93.95 39  B 1 
ATOM 3495 C CD    . GLN B 2 39  ? -21.610 2.405   1.667   1.00 93.30 39  B 1 
ATOM 3496 O OE1   . GLN B 2 39  ? -22.400 2.323   2.592   1.00 87.78 39  B 1 
ATOM 3497 N NE2   . GLN B 2 39  ? -21.535 3.540   1.005   1.00 85.48 39  B 1 
ATOM 3498 N N     . GLU B 2 40  ? -18.970 -1.418  3.397   1.00 96.54 40  B 1 
ATOM 3499 C CA    . GLU B 2 40  ? -17.809 -1.382  4.268   1.00 96.35 40  B 1 
ATOM 3500 C C     . GLU B 2 40  ? -16.771 -2.428  3.848   1.00 96.76 40  B 1 
ATOM 3501 O O     . GLU B 2 40  ? -15.619 -2.071  3.589   1.00 95.79 40  B 1 
ATOM 3502 C CB    . GLU B 2 40  ? -18.254 -1.523  5.726   1.00 95.15 40  B 1 
ATOM 3503 C CG    . GLU B 2 40  ? -17.093 -1.271  6.683   1.00 87.11 40  B 1 
ATOM 3504 C CD    . GLU B 2 40  ? -17.485 -1.209  8.166   1.00 83.03 40  B 1 
ATOM 3505 O OE1   . GLU B 2 40  ? -16.565 -0.968  8.976   1.00 79.73 40  B 1 
ATOM 3506 O OE2   . GLU B 2 40  ? -18.673 -1.389  8.472   1.00 77.28 40  B 1 
ATOM 3507 N N     . CYS B 2 41  ? -17.190 -3.680  3.624   1.00 96.65 41  B 1 
ATOM 3508 C CA    . CYS B 2 41  ? -16.327 -4.771  3.185   1.00 96.80 41  B 1 
ATOM 3509 C C     . CYS B 2 41  ? -15.556 -4.436  1.899   1.00 97.12 41  B 1 
ATOM 3510 O O     . CYS B 2 41  ? -14.353 -4.667  1.822   1.00 96.39 41  B 1 
ATOM 3511 C CB    . CYS B 2 41  ? -17.159 -6.043  2.976   1.00 96.60 41  B 1 
ATOM 3512 S SG    . CYS B 2 41  ? -17.837 -6.650  4.549   1.00 95.05 41  B 1 
ATOM 3513 N N     . VAL B 2 42  ? -16.204 -3.830  0.902   1.00 97.42 42  B 1 
ATOM 3514 C CA    . VAL B 2 42  ? -15.548 -3.431  -0.350  1.00 97.50 42  B 1 
ATOM 3515 C C     . VAL B 2 42  ? -14.497 -2.342  -0.131  1.00 97.55 42  B 1 
ATOM 3516 O O     . VAL B 2 42  ? -13.454 -2.335  -0.782  1.00 96.60 42  B 1 
ATOM 3517 C CB    . VAL B 2 42  ? -16.600 -3.011  -1.396  1.00 96.59 42  B 1 
ATOM 3518 C CG1   . VAL B 2 42  ? -16.382 -1.659  -2.061  1.00 89.30 42  B 1 
ATOM 3519 C CG2   . VAL B 2 42  ? -16.633 -4.049  -2.508  1.00 88.06 42  B 1 
ATOM 3520 N N     . SER B 2 43  ? -14.755 -1.405  0.777   1.00 97.05 43  B 1 
ATOM 3521 C CA    . SER B 2 43  ? -13.802 -0.326  1.075   1.00 96.72 43  B 1 
ATOM 3522 C C     . SER B 2 43  ? -12.589 -0.843  1.848   1.00 96.89 43  B 1 
ATOM 3523 O O     . SER B 2 43  ? -11.466 -0.382  1.629   1.00 95.75 43  B 1 
ATOM 3524 C CB    . SER B 2 43  ? -14.507 0.786   1.835   1.00 95.75 43  B 1 
ATOM 3525 O OG    . SER B 2 43  ? -15.592 1.251   1.052   1.00 81.10 43  B 1 
ATOM 3526 N N     . GLU B 2 44  ? -12.804 -1.849  2.673   1.00 96.46 44  B 1 
ATOM 3527 C CA    . GLU B 2 44  ? -11.745 -2.568  3.361   1.00 96.33 44  B 1 
ATOM 3528 C C     . GLU B 2 44  ? -10.940 -3.458  2.411   1.00 96.77 44  B 1 
ATOM 3529 O O     . GLU B 2 44  ? -9.716  -3.430  2.484   1.00 95.59 44  B 1 
ATOM 3530 C CB    . GLU B 2 44  ? -12.322 -3.359  4.537   1.00 95.35 44  B 1 
ATOM 3531 C CG    . GLU B 2 44  ? -12.833 -2.448  5.676   1.00 89.72 44  B 1 
ATOM 3532 C CD    . GLU B 2 44  ? -11.762 -1.477  6.197   1.00 89.81 44  B 1 
ATOM 3533 O OE1   . GLU B 2 44  ? -12.086 -0.349  6.624   1.00 85.50 44  B 1 
ATOM 3534 O OE2   . GLU B 2 44  ? -10.566 -1.797  6.141   1.00 85.35 44  B 1 
ATOM 3535 N N     . PHE B 2 45  ? -11.576 -4.108  1.437   1.00 96.96 45  B 1 
ATOM 3536 C CA    . PHE B 2 45  ? -10.897 -4.844  0.371   1.00 97.19 45  B 1 
ATOM 3537 C C     . PHE B 2 45  ? -9.924  -3.945  -0.403  1.00 97.32 45  B 1 
ATOM 3538 O O     . PHE B 2 45  ? -8.748  -4.274  -0.541  1.00 96.52 45  B 1 
ATOM 3539 C CB    . PHE B 2 45  ? -11.931 -5.475  -0.564  1.00 97.03 45  B 1 
ATOM 3540 C CG    . PHE B 2 45  ? -11.327 -6.139  -1.788  1.00 96.99 45  B 1 
ATOM 3541 C CD1   . PHE B 2 45  ? -11.437 -5.529  -3.048  1.00 95.45 45  B 1 
ATOM 3542 C CD2   . PHE B 2 45  ? -10.653 -7.361  -1.665  1.00 95.52 45  B 1 
ATOM 3543 C CE1   . PHE B 2 45  ? -10.883 -6.145  -4.179  1.00 94.83 45  B 1 
ATOM 3544 C CE2   . PHE B 2 45  ? -10.101 -7.981  -2.789  1.00 94.85 45  B 1 
ATOM 3545 C CZ    . PHE B 2 45  ? -10.210 -7.376  -4.054  1.00 95.34 45  B 1 
ATOM 3546 N N     . ILE B 2 46  ? -10.368 -2.749  -0.829  1.00 97.40 46  B 1 
ATOM 3547 C CA    . ILE B 2 46  ? -9.478  -1.780  -1.488  1.00 97.42 46  B 1 
ATOM 3548 C C     . ILE B 2 46  ? -8.286  -1.439  -0.587  1.00 97.40 46  B 1 
ATOM 3549 O O     . ILE B 2 46  ? -7.147  -1.391  -1.057  1.00 96.57 46  B 1 
ATOM 3550 C CB    . ILE B 2 46  ? -10.245 -0.494  -1.872  1.00 97.31 46  B 1 
ATOM 3551 C CG1   . ILE B 2 46  ? -11.299 -0.776  -2.960  1.00 96.02 46  B 1 
ATOM 3552 C CG2   . ILE B 2 46  ? -9.288  0.604   -2.383  1.00 95.69 46  B 1 
ATOM 3553 C CD1   . ILE B 2 46  ? -12.351 0.329   -3.096  1.00 93.09 46  B 1 
ATOM 3554 N N     . SER B 2 47  ? -8.526  -1.195  0.693   1.00 97.14 47  B 1 
ATOM 3555 C CA    . SER B 2 47  ? -7.473  -0.795  1.623   1.00 96.83 47  B 1 
ATOM 3556 C C     . SER B 2 47  ? -6.492  -1.925  1.931   1.00 96.83 47  B 1 
ATOM 3557 O O     . SER B 2 47  ? -5.292  -1.671  2.036   1.00 95.59 47  B 1 
ATOM 3558 C CB    . SER B 2 47  ? -8.084  -0.275  2.911   1.00 96.03 47  B 1 
ATOM 3559 O OG    . SER B 2 47  ? -8.943  0.811   2.647   1.00 89.39 47  B 1 
ATOM 3560 N N     . PHE B 2 48  ? -6.980  -3.163  2.026   1.00 96.90 48  B 1 
ATOM 3561 C CA    . PHE B 2 48  ? -6.180  -4.364  2.256   1.00 96.88 48  B 1 
ATOM 3562 C C     . PHE B 2 48  ? -5.230  -4.635  1.084   1.00 96.89 48  B 1 
ATOM 3563 O O     . PHE B 2 48  ? -4.012  -4.658  1.271   1.00 95.86 48  B 1 
ATOM 3564 C CB    . PHE B 2 48  ? -7.119  -5.539  2.517   1.00 96.31 48  B 1 
ATOM 3565 C CG    . PHE B 2 48  ? -6.425  -6.857  2.817   1.00 95.98 48  B 1 
ATOM 3566 C CD1   . PHE B 2 48  ? -6.855  -8.035  2.192   1.00 93.88 48  B 1 
ATOM 3567 C CD2   . PHE B 2 48  ? -5.375  -6.909  3.743   1.00 93.77 48  B 1 
ATOM 3568 C CE1   . PHE B 2 48  ? -6.258  -9.270  2.507   1.00 92.46 48  B 1 
ATOM 3569 C CE2   . PHE B 2 48  ? -4.759  -8.131  4.056   1.00 92.42 48  B 1 
ATOM 3570 C CZ    . PHE B 2 48  ? -5.206  -9.314  3.446   1.00 93.03 48  B 1 
ATOM 3571 N N     . ILE B 2 49  ? -5.762  -4.694  -0.142  1.00 97.06 49  B 1 
ATOM 3572 C CA    . ILE B 2 49  ? -4.956  -4.879  -1.353  1.00 97.15 49  B 1 
ATOM 3573 C C     . ILE B 2 49  ? -3.988  -3.705  -1.562  1.00 97.10 49  B 1 
ATOM 3574 O O     . ILE B 2 49  ? -2.828  -3.906  -1.919  1.00 96.19 49  B 1 
ATOM 3575 C CB    . ILE B 2 49  ? -5.877  -5.086  -2.577  1.00 96.77 49  B 1 
ATOM 3576 C CG1   . ILE B 2 49  ? -6.834  -6.304  -2.442  1.00 94.57 49  B 1 
ATOM 3577 C CG2   . ILE B 2 49  ? -5.060  -5.223  -3.872  1.00 95.28 49  B 1 
ATOM 3578 C CD1   . ILE B 2 49  ? -6.167  -7.650  -2.201  1.00 86.72 49  B 1 
ATOM 3579 N N     . THR B 2 50  ? -4.431  -2.463  -1.310  1.00 97.58 50  B 1 
ATOM 3580 C CA    . THR B 2 50  ? -3.564  -1.289  -1.425  1.00 97.44 50  B 1 
ATOM 3581 C C     . THR B 2 50  ? -2.409  -1.329  -0.436  1.00 97.27 50  B 1 
ATOM 3582 O O     . THR B 2 50  ? -1.306  -0.917  -0.801  1.00 96.03 50  B 1 
ATOM 3583 C CB    . THR B 2 50  ? -4.341  0.023   -1.233  1.00 97.02 50  B 1 
ATOM 3584 O OG1   . THR B 2 50  ? -5.332  0.162   -2.222  1.00 91.08 50  B 1 
ATOM 3585 C CG2   . THR B 2 50  ? -3.461  1.273   -1.373  1.00 89.38 50  B 1 
ATOM 3586 N N     . SER B 2 51  ? -2.620  -1.797  0.785   1.00 96.83 51  B 1 
ATOM 3587 C CA    . SER B 2 51  ? -1.564  -1.918  1.798   1.00 96.24 51  B 1 
ATOM 3588 C C     . SER B 2 51  ? -0.439  -2.834  1.316   1.00 96.01 51  B 1 
ATOM 3589 O O     . SER B 2 51  ? 0.720   -2.429  1.335   1.00 94.79 51  B 1 
ATOM 3590 C CB    . SER B 2 51  ? -2.152  -2.423  3.124   1.00 95.31 51  B 1 
ATOM 3591 O OG    . SER B 2 51  ? -1.157  -2.459  4.133   1.00 85.83 51  B 1 
ATOM 3592 N N     . GLU B 2 52  ? -0.781  -4.010  0.788   1.00 95.88 52  B 1 
ATOM 3593 C CA    . GLU B 2 52  ? 0.215   -4.958  0.296   1.00 95.54 52  B 1 
ATOM 3594 C C     . GLU B 2 52  ? 0.905   -4.481  -0.992  1.00 95.83 52  B 1 
ATOM 3595 O O     . GLU B 2 52  ? 2.123   -4.559  -1.126  1.00 94.67 52  B 1 
ATOM 3596 C CB    . GLU B 2 52  ? -0.447  -6.335  0.111   1.00 94.36 52  B 1 
ATOM 3597 C CG    . GLU B 2 52  ? 0.580   -7.470  -0.137  1.00 88.61 52  B 1 
ATOM 3598 C CD    . GLU B 2 52  ? 1.654   -7.547  0.971   1.00 89.14 52  B 1 
ATOM 3599 O OE1   . GLU B 2 52  ? 2.841   -7.772  0.659   1.00 84.22 52  B 1 
ATOM 3600 O OE2   . GLU B 2 52  ? 1.334   -7.317  2.147   1.00 83.56 52  B 1 
ATOM 3601 N N     . ALA B 2 53  ? 0.146   -3.878  -1.922  1.00 96.84 53  B 1 
ATOM 3602 C CA    . ALA B 2 53  ? 0.720   -3.294  -3.135  1.00 96.96 53  B 1 
ATOM 3603 C C     . ALA B 2 53  ? 1.675   -2.122  -2.828  1.00 96.88 53  B 1 
ATOM 3604 O O     . ALA B 2 53  ? 2.715   -1.982  -3.469  1.00 95.83 53  B 1 
ATOM 3605 C CB    . ALA B 2 53  ? -0.427  -2.850  -4.045  1.00 96.70 53  B 1 
ATOM 3606 N N     . SER B 2 54  ? 1.339   -1.291  -1.841  1.00 97.14 54  B 1 
ATOM 3607 C CA    . SER B 2 54  ? 2.197   -0.203  -1.370  1.00 96.74 54  B 1 
ATOM 3608 C C     . SER B 2 54  ? 3.502   -0.730  -0.784  1.00 96.55 54  B 1 
ATOM 3609 O O     . SER B 2 54  ? 4.567   -0.230  -1.130  1.00 95.31 54  B 1 
ATOM 3610 C CB    . SER B 2 54  ? 1.454   0.654   -0.334  1.00 95.76 54  B 1 
ATOM 3611 O OG    . SER B 2 54  ? 2.243   1.780   0.005   1.00 83.94 54  B 1 
ATOM 3612 N N     . ASP B 2 55  ? 3.435   -1.782  0.009   1.00 95.58 55  B 1 
ATOM 3613 C CA    . ASP B 2 55  ? 4.618   -2.439  0.573   1.00 95.02 55  B 1 
ATOM 3614 C C     . ASP B 2 55  ? 5.535   -3.018  -0.487  1.00 95.30 55  B 1 
ATOM 3615 O O     . ASP B 2 55  ? 6.756   -2.818  -0.428  1.00 93.68 55  B 1 
ATOM 3616 C CB    . ASP B 2 55  ? 4.167   -3.584  1.478   1.00 93.73 55  B 1 
ATOM 3617 C CG    . ASP B 2 55  ? 3.959   -3.106  2.885   1.00 88.15 55  B 1 
ATOM 3618 O OD1   . ASP B 2 55  ? 3.686   -1.906  3.109   1.00 81.66 55  B 1 
ATOM 3619 O OD2   . ASP B 2 55  ? 4.153   -3.944  3.794   1.00 81.89 55  B 1 
ATOM 3620 N N     . LYS B 2 56  ? 4.968   -3.683  -1.490  1.00 95.21 56  B 1 
ATOM 3621 C CA    . LYS B 2 56  ? 5.731   -4.159  -2.638  1.00 95.31 56  B 1 
ATOM 3622 C C     . LYS B 2 56  ? 6.445   -2.997  -3.332  1.00 95.61 56  B 1 
ATOM 3623 O O     . LYS B 2 56  ? 7.640   -3.070  -3.577  1.00 94.46 56  B 1 
ATOM 3624 C CB    . LYS B 2 56  ? 4.797   -4.905  -3.606  1.00 94.58 56  B 1 
ATOM 3625 C CG    . LYS B 2 56  ? 5.591   -5.518  -4.772  1.00 91.95 56  B 1 
ATOM 3626 C CD    . LYS B 2 56  ? 4.684   -5.974  -5.903  1.00 86.82 56  B 1 
ATOM 3627 C CE    . LYS B 2 56  ? 5.540   -6.463  -7.070  1.00 82.72 56  B 1 
ATOM 3628 N NZ    . LYS B 2 56  ? 4.838   -6.369  -8.359  1.00 75.09 56  B 1 
ATOM 3629 N N     . CYS B 2 57  ? 5.732   -1.896  -3.591  1.00 95.93 57  B 1 
ATOM 3630 C CA    . CYS B 2 57  ? 6.333   -0.712  -4.201  1.00 95.81 57  B 1 
ATOM 3631 C C     . CYS B 2 57  ? 7.474   -0.131  -3.361  1.00 95.74 57  B 1 
ATOM 3632 O O     . CYS B 2 57  ? 8.487   0.281   -3.922  1.00 94.48 57  B 1 
ATOM 3633 C CB    . CYS B 2 57  ? 5.249   0.349   -4.440  1.00 95.79 57  B 1 
ATOM 3634 S SG    . CYS B 2 57  ? 4.116   -0.166  -5.756  1.00 93.49 57  B 1 
ATOM 3635 N N     . GLN B 2 58  ? 7.342   -0.099  -2.044  1.00 95.98 58  B 1 
ATOM 3636 C CA    . GLN B 2 58  ? 8.397   0.375   -1.148  1.00 95.52 58  B 1 
ATOM 3637 C C     . GLN B 2 58  ? 9.619   -0.558  -1.152  1.00 95.81 58  B 1 
ATOM 3638 O O     . GLN B 2 58  ? 10.736  -0.061  -1.295  1.00 94.11 58  B 1 
ATOM 3639 C CB    . GLN B 2 58  ? 7.854   0.527   0.278   1.00 94.35 58  B 1 
ATOM 3640 C CG    . GLN B 2 58  ? 6.912   1.732   0.432   1.00 86.82 58  B 1 
ATOM 3641 C CD    . GLN B 2 58  ? 6.438   1.921   1.866   1.00 83.63 58  B 1 
ATOM 3642 O OE1   . GLN B 2 58  ? 6.921   1.300   2.790   1.00 75.16 58  B 1 
ATOM 3643 N NE2   . GLN B 2 58  ? 5.491   2.810   2.100   1.00 70.93 58  B 1 
ATOM 3644 N N     . ARG B 2 59  ? 9.425   -1.874  -1.090  1.00 95.12 59  B 1 
ATOM 3645 C CA    . ARG B 2 59  ? 10.515  -2.866  -1.184  1.00 94.87 59  B 1 
ATOM 3646 C C     . ARG B 2 59  ? 11.286  -2.720  -2.501  1.00 95.17 59  B 1 
ATOM 3647 O O     . ARG B 2 59  ? 12.516  -2.739  -2.506  1.00 93.19 59  B 1 
ATOM 3648 C CB    . ARG B 2 59  ? 9.962   -4.298  -1.043  1.00 93.53 59  B 1 
ATOM 3649 C CG    . ARG B 2 59  ? 9.502   -4.636  0.397   1.00 85.82 59  B 1 
ATOM 3650 C CD    . ARG B 2 59  ? 9.157   -6.123  0.572   1.00 84.81 59  B 1 
ATOM 3651 N NE    . ARG B 2 59  ? 8.011   -6.570  -0.244  1.00 77.48 59  B 1 
ATOM 3652 C CZ    . ARG B 2 59  ? 6.750   -6.718  0.140   1.00 71.65 59  B 1 
ATOM 3653 N NH1   . ARG B 2 59  ? 6.345   -6.427  1.349   1.00 63.77 59  B 1 
ATOM 3654 N NH2   . ARG B 2 59  ? 5.846   -7.183  -0.677  1.00 63.77 59  B 1 
ATOM 3655 N N     . GLU B 2 60  ? 10.574  -2.476  -3.600  1.00 94.76 60  B 1 
ATOM 3656 C CA    . GLU B 2 60  ? 11.162  -2.262  -4.930  1.00 94.53 60  B 1 
ATOM 3657 C C     . GLU B 2 60  ? 11.625  -0.805  -5.181  1.00 94.44 60  B 1 
ATOM 3658 O O     . GLU B 2 60  ? 11.991  -0.438  -6.296  1.00 91.76 60  B 1 
ATOM 3659 C CB    . GLU B 2 60  ? 10.159  -2.719  -5.998  1.00 93.94 60  B 1 
ATOM 3660 C CG    . GLU B 2 60  ? 9.894   -4.237  -5.979  1.00 91.71 60  B 1 
ATOM 3661 C CD    . GLU B 2 60  ? 8.787   -4.662  -6.958  1.00 90.62 60  B 1 
ATOM 3662 O OE1   . GLU B 2 60  ? 8.350   -5.818  -6.898  1.00 87.21 60  B 1 
ATOM 3663 O OE2   . GLU B 2 60  ? 8.331   -3.820  -7.773  1.00 85.44 60  B 1 
ATOM 3664 N N     . LYS B 2 61  ? 11.592  0.060   -4.164  1.00 94.26 61  B 1 
ATOM 3665 C CA    . LYS B 2 61  ? 11.956  1.489   -4.236  1.00 94.29 61  B 1 
ATOM 3666 C C     . LYS B 2 61  ? 11.179  2.283   -5.309  1.00 94.84 61  B 1 
ATOM 3667 O O     . LYS B 2 61  ? 11.650  3.305   -5.808  1.00 91.79 61  B 1 
ATOM 3668 C CB    . LYS B 2 61  ? 13.481  1.656   -4.342  1.00 92.78 61  B 1 
ATOM 3669 C CG    . LYS B 2 61  ? 14.255  0.995   -3.190  1.00 87.32 61  B 1 
ATOM 3670 C CD    . LYS B 2 61  ? 15.765  1.164   -3.364  1.00 77.74 61  B 1 
ATOM 3671 C CE    . LYS B 2 61  ? 16.501  0.472   -2.218  1.00 68.84 61  B 1 
ATOM 3672 N NZ    . LYS B 2 61  ? 17.978  0.526   -2.355  1.00 57.54 61  B 1 
ATOM 3673 N N     . ARG B 2 62  ? 9.963   1.841   -5.653  1.00 93.92 62  B 1 
ATOM 3674 C CA    . ARG B 2 62  ? 9.063   2.514   -6.595  1.00 94.63 62  B 1 
ATOM 3675 C C     . ARG B 2 62  ? 8.094   3.442   -5.864  1.00 94.94 62  B 1 
ATOM 3676 O O     . ARG B 2 62  ? 7.760   3.236   -4.704  1.00 92.98 62  B 1 
ATOM 3677 C CB    . ARG B 2 62  ? 8.335   1.483   -7.472  1.00 93.88 62  B 1 
ATOM 3678 C CG    . ARG B 2 62  ? 9.309   0.760   -8.423  1.00 90.99 62  B 1 
ATOM 3679 C CD    . ARG B 2 62  ? 8.599   -0.155  -9.431  1.00 91.01 62  B 1 
ATOM 3680 N NE    . ARG B 2 62  ? 7.928   -1.273  -8.765  1.00 88.14 62  B 1 
ATOM 3681 C CZ    . ARG B 2 62  ? 6.619   -1.450  -8.573  1.00 89.34 62  B 1 
ATOM 3682 N NH1   . ARG B 2 62  ? 5.707   -0.621  -8.988  1.00 80.29 62  B 1 
ATOM 3683 N NH2   . ARG B 2 62  ? 6.219   -2.502  -7.938  1.00 83.09 62  B 1 
ATOM 3684 N N     . LYS B 2 63  ? 7.615   4.483   -6.561  1.00 95.38 63  B 1 
ATOM 3685 C CA    . LYS B 2 63  ? 6.692   5.484   -5.997  1.00 95.31 63  B 1 
ATOM 3686 C C     . LYS B 2 63  ? 5.284   5.420   -6.585  1.00 95.95 63  B 1 
ATOM 3687 O O     . LYS B 2 63  ? 4.400   6.135   -6.126  1.00 93.77 63  B 1 
ATOM 3688 C CB    . LYS B 2 63  ? 7.278   6.889   -6.163  1.00 94.12 63  B 1 
ATOM 3689 C CG    . LYS B 2 63  ? 8.580   7.068   -5.365  1.00 90.41 63  B 1 
ATOM 3690 C CD    . LYS B 2 63  ? 9.120   8.491   -5.516  1.00 84.24 63  B 1 
ATOM 3691 C CE    . LYS B 2 63  ? 10.440  8.607   -4.754  1.00 79.35 63  B 1 
ATOM 3692 N NZ    . LYS B 2 63  ? 11.092  9.915   -4.961  1.00 68.26 63  B 1 
ATOM 3693 N N     . THR B 2 64  ? 5.088   4.616   -7.614  1.00 96.27 64  B 1 
ATOM 3694 C CA    . THR B 2 64  ? 3.822   4.514   -8.331  1.00 96.34 64  B 1 
ATOM 3695 C C     . THR B 2 64  ? 3.278   3.100   -8.194  1.00 96.30 64  B 1 
ATOM 3696 O O     . THR B 2 64  ? 3.971   2.162   -8.592  1.00 94.77 64  B 1 
ATOM 3697 C CB    . THR B 2 64  ? 3.989   4.886   -9.810  1.00 95.53 64  B 1 
ATOM 3698 O OG1   . THR B 2 64  ? 4.600   6.158   -9.932  1.00 90.96 64  B 1 
ATOM 3699 C CG2   . THR B 2 64  ? 2.646   4.975   -10.540 1.00 91.56 64  B 1 
ATOM 3700 N N     . ILE B 2 65  ? 2.064   2.975   -7.673  1.00 96.93 65  B 1 
ATOM 3701 C CA    . ILE B 2 65  ? 1.311   1.718   -7.670  1.00 97.09 65  B 1 
ATOM 3702 C C     . ILE B 2 65  ? 0.686   1.537   -9.061  1.00 97.24 65  B 1 
ATOM 3703 O O     . ILE B 2 65  ? -0.096  2.386   -9.497  1.00 96.30 65  B 1 
ATOM 3704 C CB    . ILE B 2 65  ? 0.245   1.704   -6.556  1.00 96.68 65  B 1 
ATOM 3705 C CG1   . ILE B 2 65  ? 0.897   1.867   -5.163  1.00 93.98 65  B 1 
ATOM 3706 C CG2   . ILE B 2 65  ? -0.581  0.408   -6.616  1.00 93.88 65  B 1 
ATOM 3707 C CD1   . ILE B 2 65  ? -0.105  1.970   -4.009  1.00 88.85 65  B 1 
ATOM 3708 N N     . ASN B 2 66  ? 1.023   0.442   -9.726  1.00 96.23 66  B 1 
ATOM 3709 C CA    . ASN B 2 66  ? 0.529   0.059   -11.044 1.00 95.89 66  B 1 
ATOM 3710 C C     . ASN B 2 66  ? -0.539  -1.043  -10.941 1.00 96.65 66  B 1 
ATOM 3711 O O     . ASN B 2 66  ? -0.757  -1.600  -9.867  1.00 95.58 66  B 1 
ATOM 3712 C CB    . ASN B 2 66  ? 1.721   -0.394  -11.899 1.00 94.14 66  B 1 
ATOM 3713 C CG    . ASN B 2 66  ? 2.738   0.713   -12.162 1.00 91.03 66  B 1 
ATOM 3714 O OD1   . ASN B 2 66  ? 2.472   1.897   -12.064 1.00 77.42 66  B 1 
ATOM 3715 N ND2   . ASN B 2 66  ? 3.937   0.339   -12.522 1.00 80.70 66  B 1 
ATOM 3716 N N     . GLY B 2 67  ? -1.186  -1.371  -12.062 1.00 96.35 67  B 1 
ATOM 3717 C CA    . GLY B 2 67  ? -2.123  -2.496  -12.131 1.00 96.31 67  B 1 
ATOM 3718 C C     . GLY B 2 67  ? -1.485  -3.826  -11.743 1.00 96.80 67  B 1 
ATOM 3719 O O     . GLY B 2 67  ? -2.054  -4.561  -10.943 1.00 96.00 67  B 1 
ATOM 3720 N N     . ASP B 2 68  ? -0.258  -4.074  -12.213 1.00 96.35 68  B 1 
ATOM 3721 C CA    . ASP B 2 68  ? 0.489   -5.300  -11.908 1.00 96.08 68  B 1 
ATOM 3722 C C     . ASP B 2 68  ? 0.818   -5.441  -10.416 1.00 96.48 68  B 1 
ATOM 3723 O O     . ASP B 2 68  ? 0.845   -6.550  -9.888  1.00 95.29 68  B 1 
ATOM 3724 C CB    . ASP B 2 68  ? 1.780   -5.340  -12.739 1.00 94.88 68  B 1 
ATOM 3725 C CG    . ASP B 2 68  ? 1.515   -5.166  -14.236 1.00 91.50 68  B 1 
ATOM 3726 O OD1   . ASP B 2 68  ? 0.607   -5.830  -14.771 1.00 84.40 68  B 1 
ATOM 3727 O OD2   . ASP B 2 68  ? 2.155   -4.280  -14.841 1.00 84.47 68  B 1 
ATOM 3728 N N     . ASP B 2 69  ? 1.010   -4.326  -9.699  1.00 96.74 69  B 1 
ATOM 3729 C CA    . ASP B 2 69  ? 1.225   -4.352  -8.252  1.00 96.78 69  B 1 
ATOM 3730 C C     . ASP B 2 69  ? -0.039  -4.790  -7.504  1.00 97.09 69  B 1 
ATOM 3731 O O     . ASP B 2 69  ? 0.054   -5.509  -6.508  1.00 96.22 69  B 1 
ATOM 3732 C CB    . ASP B 2 69  ? 1.657   -2.972  -7.732  1.00 96.48 69  B 1 
ATOM 3733 C CG    . ASP B 2 69  ? 2.967   -2.480  -8.333  1.00 95.39 69  B 1 
ATOM 3734 O OD1   . ASP B 2 69  ? 3.919   -3.275  -8.438  1.00 91.90 69  B 1 
ATOM 3735 O OD2   . ASP B 2 69  ? 3.087   -1.274  -8.645  1.00 92.06 69  B 1 
ATOM 3736 N N     . LEU B 2 70  ? -1.211  -4.380  -7.994  1.00 96.97 70  B 1 
ATOM 3737 C CA    . LEU B 2 70  ? -2.492  -4.791  -7.437  1.00 97.22 70  B 1 
ATOM 3738 C C     . LEU B 2 70  ? -2.774  -6.264  -7.724  1.00 97.23 70  B 1 
ATOM 3739 O O     . LEU B 2 70  ? -3.217  -6.975  -6.822  1.00 96.26 70  B 1 
ATOM 3740 C CB    . LEU B 2 70  ? -3.627  -3.919  -7.985  1.00 97.20 70  B 1 
ATOM 3741 C CG    . LEU B 2 70  ? -3.513  -2.415  -7.674  1.00 96.52 70  B 1 
ATOM 3742 C CD1   . LEU B 2 70  ? -4.706  -1.686  -8.285  1.00 94.71 70  B 1 
ATOM 3743 C CD2   . LEU B 2 70  ? -3.496  -2.130  -6.173  1.00 94.49 70  B 1 
ATOM 3744 N N     . LEU B 2 71  ? -2.491  -6.739  -8.936  1.00 96.57 71  B 1 
ATOM 3745 C CA    . LEU B 2 71  ? -2.636  -8.149  -9.290  1.00 96.51 71  B 1 
ATOM 3746 C C     . LEU B 2 71  ? -1.713  -9.033  -8.450  1.00 96.44 71  B 1 
ATOM 3747 O O     . LEU B 2 71  ? -2.161  -10.034 -7.898  1.00 95.43 71  B 1 
ATOM 3748 C CB    . LEU B 2 71  ? -2.358  -8.350  -10.793 1.00 96.04 71  B 1 
ATOM 3749 C CG    . LEU B 2 71  ? -3.375  -7.694  -11.739 1.00 94.09 71  B 1 
ATOM 3750 C CD1   . LEU B 2 71  ? -2.995  -8.012  -13.187 1.00 88.77 71  B 1 
ATOM 3751 C CD2   . LEU B 2 71  ? -4.793  -8.183  -11.509 1.00 88.54 71  B 1 
ATOM 3752 N N     . TRP B 2 72  ? -0.461  -8.628  -8.293  1.00 96.08 72  B 1 
ATOM 3753 C CA    . TRP B 2 72  ? 0.478   -9.332  -7.423  1.00 95.87 72  B 1 
ATOM 3754 C C     . TRP B 2 72  ? -0.005  -9.366  -5.972  1.00 95.70 72  B 1 
ATOM 3755 O O     . TRP B 2 72  ? 0.018   -10.425 -5.345  1.00 94.70 72  B 1 
ATOM 3756 C CB    . TRP B 2 72  ? 1.858   -8.677  -7.542  1.00 95.11 72  B 1 
ATOM 3757 C CG    . TRP B 2 72  ? 2.912   -9.347  -6.719  1.00 93.97 72  B 1 
ATOM 3758 C CD1   . TRP B 2 72  ? 3.719   -10.345 -7.136  1.00 90.45 72  B 1 
ATOM 3759 C CD2   . TRP B 2 72  ? 3.248   -9.104  -5.328  1.00 91.81 72  B 1 
ATOM 3760 N NE1   . TRP B 2 72  ? 4.541   -10.746 -6.097  1.00 88.44 72  B 1 
ATOM 3761 C CE2   . TRP B 2 72  ? 4.279   -10.009 -4.959  1.00 90.23 72  B 1 
ATOM 3762 C CE3   . TRP B 2 72  ? 2.770   -8.221  -4.334  1.00 87.55 72  B 1 
ATOM 3763 C CZ2   . TRP B 2 72  ? 4.823   -10.047 -3.651  1.00 87.72 72  B 1 
ATOM 3764 C CZ3   . TRP B 2 72  ? 3.307   -8.253  -3.031  1.00 81.75 72  B 1 
ATOM 3765 C CH2   . TRP B 2 72  ? 4.314   -9.160  -2.701  1.00 83.51 72  B 1 
ATOM 3766 N N     . ALA B 2 73  ? -0.496  -8.242  -5.433  1.00 96.07 73  B 1 
ATOM 3767 C CA    . ALA B 2 73  ? -1.023  -8.186  -4.079  1.00 95.92 73  B 1 
ATOM 3768 C C     . ALA B 2 73  ? -2.257  -9.090  -3.907  1.00 95.91 73  B 1 
ATOM 3769 O O     . ALA B 2 73  ? -2.342  -9.812  -2.919  1.00 95.17 73  B 1 
ATOM 3770 C CB    . ALA B 2 73  ? -1.343  -6.733  -3.725  1.00 95.70 73  B 1 
ATOM 3771 N N     . MET B 2 74  ? -3.174  -9.100  -4.870  1.00 95.42 74  B 1 
ATOM 3772 C CA    . MET B 2 74  ? -4.339  -9.997  -4.830  1.00 95.55 74  B 1 
ATOM 3773 C C     . MET B 2 74  ? -3.919  -11.466 -4.844  1.00 95.19 74  B 1 
ATOM 3774 O O     . MET B 2 74  ? -4.407  -12.235 -4.017  1.00 94.01 74  B 1 
ATOM 3775 C CB    . MET B 2 74  ? -5.292  -9.692  -6.002  1.00 95.78 74  B 1 
ATOM 3776 C CG    . MET B 2 74  ? -6.127  -8.441  -5.726  1.00 94.74 74  B 1 
ATOM 3777 S SD    . MET B 2 74  ? -7.334  -7.995  -7.021  1.00 92.99 74  B 1 
ATOM 3778 C CE    . MET B 2 74  ? -6.250  -7.125  -8.152  1.00 85.18 74  B 1 
ATOM 3779 N N     . ALA B 2 75  ? -2.980  -11.850 -5.701  1.00 94.23 75  B 1 
ATOM 3780 C CA    . ALA B 2 75  ? -2.483  -13.217 -5.763  1.00 93.53 75  B 1 
ATOM 3781 C C     . ALA B 2 75  ? -1.820  -13.657 -4.448  1.00 93.34 75  B 1 
ATOM 3782 O O     . ALA B 2 75  ? -2.164  -14.695 -3.899  1.00 91.81 75  B 1 
ATOM 3783 C CB    . ALA B 2 75  ? -1.529  -13.313 -6.943  1.00 92.45 75  B 1 
ATOM 3784 N N     . THR B 2 76  ? -0.926  -12.837 -3.900  1.00 93.51 76  B 1 
ATOM 3785 C CA    . THR B 2 76  ? -0.215  -13.167 -2.649  1.00 92.81 76  B 1 
ATOM 3786 C C     . THR B 2 76  ? -1.137  -13.230 -1.427  1.00 92.68 76  B 1 
ATOM 3787 O O     . THR B 2 76  ? -0.857  -13.974 -0.484  1.00 89.83 76  B 1 
ATOM 3788 C CB    . THR B 2 76  ? 0.923   -12.175 -2.366  1.00 91.16 76  B 1 
ATOM 3789 O OG1   . THR B 2 76  ? 0.491   -10.836 -2.432  1.00 79.77 76  B 1 
ATOM 3790 C CG2   . THR B 2 76  ? 2.069   -12.331 -3.363  1.00 77.55 76  B 1 
ATOM 3791 N N     . LEU B 2 77  ? -2.250  -12.498 -1.449  1.00 93.72 77  B 1 
ATOM 3792 C CA    . LEU B 2 77  ? -3.242  -12.485 -0.367  1.00 93.75 77  B 1 
ATOM 3793 C C     . LEU B 2 77  ? -4.342  -13.557 -0.513  1.00 93.53 77  B 1 
ATOM 3794 O O     . LEU B 2 77  ? -5.271  -13.566 0.299   1.00 91.08 77  B 1 
ATOM 3795 C CB    . LEU B 2 77  ? -3.812  -11.072 -0.221  1.00 93.63 77  B 1 
ATOM 3796 C CG    . LEU B 2 77  ? -2.787  -10.015 0.248   1.00 92.96 77  B 1 
ATOM 3797 C CD1   . LEU B 2 77  ? -3.427  -8.626  0.192   1.00 90.74 77  B 1 
ATOM 3798 C CD2   . LEU B 2 77  ? -2.293  -10.269 1.676   1.00 90.28 77  B 1 
ATOM 3799 N N     . GLY B 2 78  ? -4.247  -14.436 -1.514  1.00 92.31 78  B 1 
ATOM 3800 C CA    . GLY B 2 78  ? -5.164  -15.570 -1.707  1.00 91.94 78  B 1 
ATOM 3801 C C     . GLY B 2 78  ? -6.352  -15.300 -2.629  1.00 92.64 78  B 1 
ATOM 3802 O O     . GLY B 2 78  ? -7.260  -16.120 -2.722  1.00 89.95 78  B 1 
ATOM 3803 N N     . PHE B 2 79  ? -6.365  -14.167 -3.354  1.00 94.06 79  B 1 
ATOM 3804 C CA    . PHE B 2 79  ? -7.387  -13.855 -4.357  1.00 94.21 79  B 1 
ATOM 3805 C C     . PHE B 2 79  ? -6.973  -14.353 -5.757  1.00 93.91 79  B 1 
ATOM 3806 O O     . PHE B 2 79  ? -7.069  -13.621 -6.742  1.00 92.20 79  B 1 
ATOM 3807 C CB    . PHE B 2 79  ? -7.721  -12.359 -4.333  1.00 94.33 79  B 1 
ATOM 3808 C CG    . PHE B 2 79  ? -8.263  -11.859 -3.018  1.00 94.61 79  B 1 
ATOM 3809 C CD1   . PHE B 2 79  ? -9.627  -12.000 -2.720  1.00 92.56 79  B 1 
ATOM 3810 C CD2   . PHE B 2 79  ? -7.404  -11.274 -2.076  1.00 92.45 79  B 1 
ATOM 3811 C CE1   . PHE B 2 79  ? -10.138 -11.564 -1.492  1.00 91.51 79  B 1 
ATOM 3812 C CE2   . PHE B 2 79  ? -7.906  -10.834 -0.843  1.00 91.86 79  B 1 
ATOM 3813 C CZ    . PHE B 2 79  ? -9.272  -10.981 -0.544  1.00 92.54 79  B 1 
ATOM 3814 N N     . GLU B 2 80  ? -6.485  -15.583 -5.852  1.00 93.36 80  B 1 
ATOM 3815 C CA    . GLU B 2 80  ? -5.909  -16.133 -7.080  1.00 92.70 80  B 1 
ATOM 3816 C C     . GLU B 2 80  ? -6.911  -16.210 -8.235  1.00 93.62 80  B 1 
ATOM 3817 O O     . GLU B 2 80  ? -6.578  -15.884 -9.371  1.00 92.02 80  B 1 
ATOM 3818 C CB    . GLU B 2 80  ? -5.331  -17.529 -6.816  1.00 90.01 80  B 1 
ATOM 3819 C CG    . GLU B 2 80  ? -4.203  -17.487 -5.788  1.00 76.89 80  B 1 
ATOM 3820 C CD    . GLU B 2 80  ? -3.461  -18.805 -5.654  1.00 70.89 80  B 1 
ATOM 3821 O OE1   . GLU B 2 80  ? -2.286  -18.749 -5.222  1.00 61.57 80  B 1 
ATOM 3822 O OE2   . GLU B 2 80  ? -4.033  -19.862 -6.014  1.00 60.05 80  B 1 
ATOM 3823 N N     . GLU B 2 81  ? -8.163  -16.553 -7.945  1.00 92.48 81  B 1 
ATOM 3824 C CA    . GLU B 2 81  ? -9.235  -16.666 -8.941  1.00 92.28 81  B 1 
ATOM 3825 C C     . GLU B 2 81  ? -9.525  -15.328 -9.654  1.00 93.10 81  B 1 
ATOM 3826 O O     . GLU B 2 81  ? -10.047 -15.301 -10.766 1.00 91.50 81  B 1 
ATOM 3827 C CB    . GLU B 2 81  ? -10.504 -17.190 -8.269  1.00 90.61 81  B 1 
ATOM 3828 C CG    . GLU B 2 81  ? -10.341 -18.580 -7.636  1.00 82.92 81  B 1 
ATOM 3829 C CD    . GLU B 2 81  ? -11.661 -19.091 -7.045  1.00 74.33 81  B 1 
ATOM 3830 O OE1   . GLU B 2 81  ? -12.058 -20.224 -7.398  1.00 66.76 81  B 1 
ATOM 3831 O OE2   . GLU B 2 81  ? -12.296 -18.352 -6.256  1.00 65.83 81  B 1 
ATOM 3832 N N     . TYR B 2 82  ? -9.143  -14.198 -9.051  1.00 94.31 82  B 1 
ATOM 3833 C CA    . TYR B 2 82  ? -9.313  -12.871 -9.641  1.00 94.64 82  B 1 
ATOM 3834 C C     . TYR B 2 82  ? -8.256  -12.567 -10.707 1.00 94.58 82  B 1 
ATOM 3835 O O     . TYR B 2 82  ? -8.455  -11.677 -11.542 1.00 93.17 82  B 1 
ATOM 3836 C CB    . TYR B 2 82  ? -9.258  -11.795 -8.542  1.00 94.69 82  B 1 
ATOM 3837 C CG    . TYR B 2 82  ? -10.423 -11.784 -7.571  1.00 95.12 82  B 1 
ATOM 3838 C CD1   . TYR B 2 82  ? -11.305 -10.680 -7.532  1.00 92.72 82  B 1 
ATOM 3839 C CD2   . TYR B 2 82  ? -10.642 -12.853 -6.697  1.00 92.23 82  B 1 
ATOM 3840 C CE1   . TYR B 2 82  ? -12.397 -10.663 -6.643  1.00 90.85 82  B 1 
ATOM 3841 C CE2   . TYR B 2 82  ? -11.734 -12.857 -5.815  1.00 91.09 82  B 1 
ATOM 3842 C CZ    . TYR B 2 82  ? -12.616 -11.767 -5.790  1.00 92.40 82  B 1 
ATOM 3843 O OH    . TYR B 2 82  ? -13.698 -11.782 -4.945  1.00 91.02 82  B 1 
ATOM 3844 N N     . ILE B 2 83  ? -7.108  -13.263 -10.678 1.00 94.49 83  B 1 
ATOM 3845 C CA    . ILE B 2 83  ? -5.914  -12.856 -11.411 1.00 94.19 83  B 1 
ATOM 3846 C C     . ILE B 2 83  ? -6.065  -13.043 -12.914 1.00 94.26 83  B 1 
ATOM 3847 O O     . ILE B 2 83  ? -5.839  -12.085 -13.651 1.00 93.20 83  B 1 
ATOM 3848 C CB    . ILE B 2 83  ? -4.661  -13.574 -10.876 1.00 93.18 83  B 1 
ATOM 3849 C CG1   . ILE B 2 83  ? -4.432  -13.306 -9.373  1.00 87.78 83  B 1 
ATOM 3850 C CG2   . ILE B 2 83  ? -3.406  -13.169 -11.661 1.00 87.06 83  B 1 
ATOM 3851 C CD1   . ILE B 2 83  ? -4.418  -11.828 -8.966  1.00 78.95 83  B 1 
ATOM 3852 N N     . GLU B 2 84  ? -6.472  -14.215 -13.386 1.00 93.02 84  B 1 
ATOM 3853 C CA    . GLU B 2 84  ? -6.573  -14.464 -14.827 1.00 92.60 84  B 1 
ATOM 3854 C C     . GLU B 2 84  ? -7.614  -13.555 -15.514 1.00 93.27 84  B 1 
ATOM 3855 O O     . GLU B 2 84  ? -7.258  -12.862 -16.469 1.00 92.42 84  B 1 
ATOM 3856 C CB    . GLU B 2 84  ? -6.797  -15.959 -15.111 1.00 91.38 84  B 1 
ATOM 3857 C CG    . GLU B 2 84  ? -5.556  -16.819 -14.797 1.00 78.79 84  B 1 
ATOM 3858 C CD    . GLU B 2 84  ? -4.284  -16.305 -15.495 1.00 70.40 84  B 1 
ATOM 3859 O OE1   . GLU B 2 84  ? -3.238  -16.166 -14.810 1.00 63.46 84  B 1 
ATOM 3860 O OE2   . GLU B 2 84  ? -4.359  -15.945 -16.678 1.00 62.65 84  B 1 
ATOM 3861 N N     . PRO B 2 85  ? -8.849  -13.394 -14.989 1.00 93.32 85  B 1 
ATOM 3862 C CA    . PRO B 2 85  ? -9.787  -12.424 -15.550 1.00 93.25 85  B 1 
ATOM 3863 C C     . PRO B 2 85  ? -9.249  -10.987 -15.549 1.00 93.58 85  B 1 
ATOM 3864 O O     . PRO B 2 85  ? -9.400  -10.249 -16.528 1.00 92.36 85  B 1 
ATOM 3865 C CB    . PRO B 2 85  ? -11.052 -12.557 -14.702 1.00 92.06 85  B 1 
ATOM 3866 C CG    . PRO B 2 85  ? -10.978 -13.961 -14.116 1.00 88.96 85  B 1 
ATOM 3867 C CD    . PRO B 2 85  ? -9.483  -14.172 -13.941 1.00 92.32 85  B 1 
ATOM 3868 N N     . LEU B 2 86  ? -8.593  -10.563 -14.459 1.00 93.87 86  B 1 
ATOM 3869 C CA    . LEU B 2 86  ? -8.078  -9.204  -14.342 1.00 93.93 86  B 1 
ATOM 3870 C C     . LEU B 2 86  ? -6.826  -8.946  -15.192 1.00 93.87 86  B 1 
ATOM 3871 O O     . LEU B 2 86  ? -6.633  -7.808  -15.626 1.00 92.77 86  B 1 
ATOM 3872 C CB    . LEU B 2 86  ? -7.811  -8.860  -12.875 1.00 94.18 86  B 1 
ATOM 3873 C CG    . LEU B 2 86  ? -9.081  -8.691  -12.014 1.00 93.24 86  B 1 
ATOM 3874 C CD1   . LEU B 2 86  ? -8.662  -8.476  -10.566 1.00 91.20 86  B 1 
ATOM 3875 C CD2   . LEU B 2 86  ? -9.930  -7.480  -12.451 1.00 90.92 86  B 1 
ATOM 3876 N N     . LYS B 2 87  ? -6.000  -9.952  -15.471 1.00 94.32 87  B 1 
ATOM 3877 C CA    . LYS B 2 87  ? -4.899  -9.847  -16.437 1.00 94.25 87  B 1 
ATOM 3878 C C     . LYS B 2 87  ? -5.441  -9.543  -17.834 1.00 94.21 87  B 1 
ATOM 3879 O O     . LYS B 2 87  ? -4.962  -8.600  -18.459 1.00 92.92 87  B 1 
ATOM 3880 C CB    . LYS B 2 87  ? -4.080  -11.139 -16.495 1.00 93.51 87  B 1 
ATOM 3881 C CG    . LYS B 2 87  ? -3.035  -11.285 -15.384 1.00 84.46 87  B 1 
ATOM 3882 C CD    . LYS B 2 87  ? -2.389  -12.672 -15.558 1.00 81.51 87  B 1 
ATOM 3883 C CE    . LYS B 2 87  ? -1.411  -13.070 -14.461 1.00 73.93 87  B 1 
ATOM 3884 N NZ    . LYS B 2 87  ? -1.145  -14.526 -14.542 1.00 66.45 87  B 1 
ATOM 3885 N N     . VAL B 2 88  ? -6.448  -10.297 -18.287 1.00 93.41 88  B 1 
ATOM 3886 C CA    . VAL B 2 88  ? -7.083  -10.054 -19.584 1.00 92.98 88  B 1 
ATOM 3887 C C     . VAL B 2 88  ? -7.704  -8.656  -19.629 1.00 92.90 88  B 1 
ATOM 3888 O O     . VAL B 2 88  ? -7.496  -7.909  -20.586 1.00 91.60 88  B 1 
ATOM 3889 C CB    . VAL B 2 88  ? -8.138  -11.136 -19.888 1.00 92.02 88  B 1 
ATOM 3890 C CG1   . VAL B 2 88  ? -8.851  -10.875 -21.226 1.00 87.31 88  B 1 
ATOM 3891 C CG2   . VAL B 2 88  ? -7.483  -12.521 -19.967 1.00 86.77 88  B 1 
ATOM 3892 N N     . TYR B 2 89  ? -8.389  -8.248  -18.558 1.00 93.20 89  B 1 
ATOM 3893 C CA    . TYR B 2 89  ? -8.965  -6.908  -18.450 1.00 93.25 89  B 1 
ATOM 3894 C C     . TYR B 2 89  ? -7.912  -5.789  -18.529 1.00 93.47 89  B 1 
ATOM 3895 O O     . TYR B 2 89  ? -8.099  -4.798  -19.233 1.00 91.98 89  B 1 
ATOM 3896 C CB    . TYR B 2 89  ? -9.751  -6.809  -17.143 1.00 92.83 89  B 1 
ATOM 3897 C CG    . TYR B 2 89  ? -10.570 -5.534  -17.028 1.00 92.63 89  B 1 
ATOM 3898 C CD1   . TYR B 2 89  ? -10.126 -4.469  -16.229 1.00 89.79 89  B 1 
ATOM 3899 C CD2   . TYR B 2 89  ? -11.773 -5.418  -17.741 1.00 89.82 89  B 1 
ATOM 3900 C CE1   . TYR B 2 89  ? -10.883 -3.289  -16.136 1.00 88.63 89  B 1 
ATOM 3901 C CE2   . TYR B 2 89  ? -12.538 -4.248  -17.656 1.00 88.64 89  B 1 
ATOM 3902 C CZ    . TYR B 2 89  ? -12.094 -3.187  -16.852 1.00 89.68 89  B 1 
ATOM 3903 O OH    . TYR B 2 89  ? -12.852 -2.034  -16.765 1.00 88.09 89  B 1 
ATOM 3904 N N     . LEU B 2 90  ? -6.795  -5.962  -17.825 1.00 93.84 90  B 1 
ATOM 3905 C CA    . LEU B 2 90  ? -5.685  -5.005  -17.840 1.00 93.82 90  B 1 
ATOM 3906 C C     . LEU B 2 90  ? -5.011  -4.942  -19.214 1.00 93.64 90  B 1 
ATOM 3907 O O     . LEU B 2 90  ? -4.684  -3.853  -19.673 1.00 92.06 90  B 1 
ATOM 3908 C CB    . LEU B 2 90  ? -4.690  -5.378  -16.730 1.00 93.39 90  B 1 
ATOM 3909 C CG    . LEU B 2 90  ? -3.453  -4.463  -16.646 1.00 91.41 90  B 1 
ATOM 3910 C CD1   . LEU B 2 90  ? -3.813  -2.989  -16.408 1.00 85.74 90  B 1 
ATOM 3911 C CD2   . LEU B 2 90  ? -2.551  -4.916  -15.496 1.00 84.91 90  B 1 
ATOM 3912 N N     . GLN B 2 91  ? -4.831  -6.080  -19.873 1.00 92.85 91  B 1 
ATOM 3913 C CA    . GLN B 2 91  ? -4.247  -6.133  -21.212 1.00 92.45 91  B 1 
ATOM 3914 C C     . GLN B 2 91  ? -5.124  -5.389  -22.223 1.00 92.66 91  B 1 
ATOM 3915 O O     . GLN B 2 91  ? -4.626  -4.501  -22.908 1.00 91.37 91  B 1 
ATOM 3916 C CB    . GLN B 2 91  ? -3.995  -7.596  -21.602 1.00 91.73 91  B 1 
ATOM 3917 C CG    . GLN B 2 91  ? -3.291  -7.727  -22.969 1.00 82.74 91  B 1 
ATOM 3918 C CD    . GLN B 2 91  ? -1.955  -6.980  -23.045 1.00 74.70 91  B 1 
ATOM 3919 O OE1   . GLN B 2 91  ? -1.247  -6.790  -22.060 1.00 67.31 91  B 1 
ATOM 3920 N NE2   . GLN B 2 91  ? -1.582  -6.526  -24.214 1.00 62.46 91  B 1 
ATOM 3921 N N     . LYS B 2 92  ? -6.439  -5.651  -22.226 1.00 92.30 92  B 1 
ATOM 3922 C CA    . LYS B 2 92  ? -7.397  -4.921  -23.073 1.00 92.04 92  B 1 
ATOM 3923 C C     . LYS B 2 92  ? -7.444  -3.415  -22.790 1.00 92.23 92  B 1 
ATOM 3924 O O     . LYS B 2 92  ? -7.707  -2.631  -23.688 1.00 90.37 92  B 1 
ATOM 3925 C CB    . LYS B 2 92  ? -8.810  -5.488  -22.872 1.00 90.76 92  B 1 
ATOM 3926 C CG    . LYS B 2 92  ? -8.998  -6.840  -23.560 1.00 83.16 92  B 1 
ATOM 3927 C CD    . LYS B 2 92  ? -10.468 -7.240  -23.473 1.00 80.60 92  B 1 
ATOM 3928 C CE    . LYS B 2 92  ? -10.717 -8.441  -24.371 1.00 74.36 92  B 1 
ATOM 3929 N NZ    . LYS B 2 92  ? -12.156 -8.684  -24.547 1.00 68.10 92  B 1 
ATOM 3930 N N     . TYR B 2 93  ? -7.211  -2.992  -21.553 1.00 91.69 93  B 1 
ATOM 3931 C CA    . TYR B 2 93  ? -7.155  -1.571  -21.211 1.00 91.69 93  B 1 
ATOM 3932 C C     . TYR B 2 93  ? -5.889  -0.880  -21.735 1.00 91.37 93  B 1 
ATOM 3933 O O     . TYR B 2 93  ? -5.897  0.335   -21.969 1.00 88.68 93  B 1 
ATOM 3934 C CB    . TYR B 2 93  ? -7.273  -1.410  -19.691 1.00 91.28 93  B 1 
ATOM 3935 C CG    . TYR B 2 93  ? -7.122  0.026   -19.223 1.00 91.77 93  B 1 
ATOM 3936 C CD1   . TYR B 2 93  ? -5.868  0.503   -18.783 1.00 89.12 93  B 1 
ATOM 3937 C CD2   . TYR B 2 93  ? -8.208  0.917   -19.299 1.00 89.32 93  B 1 
ATOM 3938 C CE1   . TYR B 2 93  ? -5.696  1.843   -18.433 1.00 88.40 93  B 1 
ATOM 3939 C CE2   . TYR B 2 93  ? -8.053  2.265   -18.948 1.00 88.74 93  B 1 
ATOM 3940 C CZ    . TYR B 2 93  ? -6.797  2.728   -18.516 1.00 89.22 93  B 1 
ATOM 3941 O OH    . TYR B 2 93  ? -6.630  4.059   -18.188 1.00 87.60 93  B 1 
ATOM 3942 N N     . ARG B 2 94  ? -4.795  -1.622  -21.887 1.00 90.49 94  B 1 
ATOM 3943 C CA    . ARG B 2 94  ? -3.508  -1.102  -22.373 1.00 88.86 94  B 1 
ATOM 3944 C C     . ARG B 2 94  ? -3.418  -1.054  -23.902 1.00 87.65 94  B 1 
ATOM 3945 O O     . ARG B 2 94  ? -2.609  -0.285  -24.406 1.00 83.78 94  B 1 
ATOM 3946 C CB    . ARG B 2 94  ? -2.362  -1.967  -21.811 1.00 87.73 94  B 1 
ATOM 3947 C CG    . ARG B 2 94  ? -2.109  -1.746  -20.306 1.00 84.05 94  B 1 
ATOM 3948 C CD    . ARG B 2 94  ? -1.105  -2.788  -19.800 1.00 83.84 94  B 1 
ATOM 3949 N NE    . ARG B 2 94  ? -0.737  -2.572  -18.388 1.00 82.30 94  B 1 
ATOM 3950 C CZ    . ARG B 2 94  ? 0.035   -3.345  -17.645 1.00 82.32 94  B 1 
ATOM 3951 N NH1   . ARG B 2 94  ? 0.557   -4.443  -18.111 1.00 76.89 94  B 1 
ATOM 3952 N NH2   . ARG B 2 94  ? 0.294   -3.019  -16.412 1.00 76.42 94  B 1 
ATOM 3953 N N     . GLU B 2 95  ? -4.201  -1.863  -24.601 1.00 85.18 95  B 1 
ATOM 3954 C CA    . GLU B 2 95  ? -4.383  -1.832  -26.052 1.00 82.81 95  B 1 
ATOM 3955 C C     . GLU B 2 95  ? -5.284  -0.655  -26.463 1.00 78.56 95  B 1 
ATOM 3956 O O     . GLU B 2 95  ? -4.930  0.047   -27.435 1.00 71.73 95  B 1 
ATOM 3957 C CB    . GLU B 2 95  ? -4.976  -3.182  -26.531 1.00 74.13 95  B 1 
ATOM 3958 C CG    . GLU B 2 95  ? -3.961  -4.330  -26.413 1.00 68.55 95  B 1 
ATOM 3959 C CD    . GLU B 2 95  ? -4.534  -5.737  -26.641 1.00 61.85 95  B 1 
ATOM 3960 O OE1   . GLU B 2 95  ? -3.810  -6.701  -26.300 1.00 57.90 95  B 1 
ATOM 3961 O OE2   . GLU B 2 95  ? -5.695  -5.886  -27.097 1.00 60.56 95  B 1 
ATOM 3962 O OXT   . GLU B 2 95  ? -6.327  -0.439  -25.786 1.00 64.63 95  B 1 
ATOM 3963 N N     . PHE C 3 1   ? -19.261 -19.261 -11.717 1.00 84.26 1   C 1 
ATOM 3964 C CA    . PHE C 3 1   ? -19.084 -17.833 -11.401 1.00 86.83 1   C 1 
ATOM 3965 C C     . PHE C 3 1   ? -17.916 -17.218 -12.174 1.00 89.12 1   C 1 
ATOM 3966 O O     . PHE C 3 1   ? -18.138 -16.341 -13.010 1.00 86.96 1   C 1 
ATOM 3967 C CB    . PHE C 3 1   ? -18.933 -17.639 -9.880  1.00 83.04 1   C 1 
ATOM 3968 C CG    . PHE C 3 1   ? -18.707 -16.194 -9.501  1.00 85.23 1   C 1 
ATOM 3969 C CD1   . PHE C 3 1   ? -17.427 -15.754 -9.119  1.00 82.84 1   C 1 
ATOM 3970 C CD2   . PHE C 3 1   ? -19.765 -15.282 -9.545  1.00 82.12 1   C 1 
ATOM 3971 C CE1   . PHE C 3 1   ? -17.202 -14.407 -8.792  1.00 79.76 1   C 1 
ATOM 3972 C CE2   . PHE C 3 1   ? -19.552 -13.931 -9.216  1.00 80.47 1   C 1 
ATOM 3973 C CZ    . PHE C 3 1   ? -18.272 -13.492 -8.843  1.00 81.73 1   C 1 
ATOM 3974 N N     . TRP C 3 2   ? -16.694 -17.724 -12.004 1.00 84.43 2   C 1 
ATOM 3975 C CA    . TRP C 3 2   ? -15.490 -17.171 -12.641 1.00 85.26 2   C 1 
ATOM 3976 C C     . TRP C 3 2   ? -15.513 -17.246 -14.170 1.00 85.99 2   C 1 
ATOM 3977 O O     . TRP C 3 2   ? -15.163 -16.272 -14.843 1.00 83.23 2   C 1 
ATOM 3978 C CB    . TRP C 3 2   ? -14.249 -17.849 -12.064 1.00 83.25 2   C 1 
ATOM 3979 C CG    . TRP C 3 2   ? -14.054 -17.530 -10.617 1.00 84.96 2   C 1 
ATOM 3980 C CD1   . TRP C 3 2   ? -14.154 -18.397 -9.577  1.00 81.43 2   C 1 
ATOM 3981 C CD2   . TRP C 3 2   ? -13.784 -16.214 -10.031 1.00 85.17 2   C 1 
ATOM 3982 N NE1   . TRP C 3 2   ? -13.956 -17.710 -8.377  1.00 80.23 2   C 1 
ATOM 3983 C CE2   . TRP C 3 2   ? -13.740 -16.371 -8.624  1.00 83.46 2   C 1 
ATOM 3984 C CE3   . TRP C 3 2   ? -13.576 -14.934 -10.575 1.00 80.52 2   C 1 
ATOM 3985 C CZ2   . TRP C 3 2   ? -13.511 -15.272 -7.762  1.00 83.07 2   C 1 
ATOM 3986 C CZ3   . TRP C 3 2   ? -13.343 -13.837 -9.709  1.00 81.19 2   C 1 
ATOM 3987 C CH2   . TRP C 3 2   ? -13.326 -14.003 -8.336  1.00 82.54 2   C 1 
ATOM 3988 N N     . ALA C 3 3   ? -16.038 -18.330 -14.761 1.00 88.55 3   C 1 
ATOM 3989 C CA    . ALA C 3 3   ? -16.236 -18.443 -16.201 1.00 86.49 3   C 1 
ATOM 3990 C C     . ALA C 3 3   ? -17.178 -17.354 -16.768 1.00 86.30 3   C 1 
ATOM 3991 O O     . ALA C 3 3   ? -16.994 -16.893 -17.893 1.00 84.62 3   C 1 
ATOM 3992 C CB    . ALA C 3 3   ? -16.779 -19.841 -16.508 1.00 84.82 3   C 1 
ATOM 3993 N N     . GLU C 3 4   ? -18.164 -16.907 -15.982 1.00 87.86 4   C 1 
ATOM 3994 C CA    . GLU C 3 4   ? -19.033 -15.797 -16.367 1.00 88.15 4   C 1 
ATOM 3995 C C     . GLU C 3 4   ? -18.305 -14.453 -16.277 1.00 89.49 4   C 1 
ATOM 3996 O O     . GLU C 3 4   ? -18.409 -13.632 -17.186 1.00 86.47 4   C 1 
ATOM 3997 C CB    . GLU C 3 4   ? -20.308 -15.821 -15.508 1.00 84.46 4   C 1 
ATOM 3998 C CG    . GLU C 3 4   ? -21.388 -14.848 -16.008 1.00 73.03 4   C 1 
ATOM 3999 C CD    . GLU C 3 4   ? -21.837 -15.148 -17.448 1.00 66.66 4   C 1 
ATOM 4000 O OE1   . GLU C 3 4   ? -22.360 -14.231 -18.104 1.00 60.16 4   C 1 
ATOM 4001 O OE2   . GLU C 3 4   ? -21.636 -16.301 -17.900 1.00 59.75 4   C 1 
ATOM 4002 N N     . GLN C 3 5   ? -17.498 -14.245 -15.242 1.00 85.37 5   C 1 
ATOM 4003 C CA    . GLN C 3 5   ? -16.686 -13.037 -15.107 1.00 85.39 5   C 1 
ATOM 4004 C C     . GLN C 3 5   ? -15.665 -12.904 -16.244 1.00 86.30 5   C 1 
ATOM 4005 O O     . GLN C 3 5   ? -15.460 -11.805 -16.762 1.00 85.58 5   C 1 
ATOM 4006 C CB    . GLN C 3 5   ? -15.973 -13.003 -13.745 1.00 84.16 5   C 1 
ATOM 4007 C CG    . GLN C 3 5   ? -16.935 -12.890 -12.550 1.00 80.42 5   C 1 
ATOM 4008 C CD    . GLN C 3 5   ? -17.907 -11.721 -12.715 1.00 82.02 5   C 1 
ATOM 4009 O OE1   . GLN C 3 5   ? -17.516 -10.576 -12.890 1.00 72.10 5   C 1 
ATOM 4010 N NE2   . GLN C 3 5   ? -19.198 -11.981 -12.715 1.00 71.28 5   C 1 
ATOM 4011 N N     . TYR C 3 6   ? -15.060 -14.021 -16.660 1.00 89.15 6   C 1 
ATOM 4012 C CA    . TYR C 3 6   ? -14.150 -14.047 -17.802 1.00 88.03 6   C 1 
ATOM 4013 C C     . TYR C 3 6   ? -14.870 -13.654 -19.100 1.00 88.00 6   C 1 
ATOM 4014 O O     . TYR C 3 6   ? -14.407 -12.759 -19.806 1.00 84.94 6   C 1 
ATOM 4015 C CB    . TYR C 3 6   ? -13.513 -15.432 -17.900 1.00 84.88 6   C 1 
ATOM 4016 C CG    . TYR C 3 6   ? -12.323 -15.469 -18.837 1.00 80.23 6   C 1 
ATOM 4017 C CD1   . TYR C 3 6   ? -12.503 -15.661 -20.215 1.00 72.73 6   C 1 
ATOM 4018 C CD2   . TYR C 3 6   ? -11.017 -15.287 -18.327 1.00 71.00 6   C 1 
ATOM 4019 C CE1   . TYR C 3 6   ? -11.404 -15.671 -21.083 1.00 66.12 6   C 1 
ATOM 4020 C CE2   . TYR C 3 6   ? -9.909  -15.302 -19.180 1.00 65.86 6   C 1 
ATOM 4021 C CZ    . TYR C 3 6   ? -10.103 -15.493 -20.555 1.00 64.57 6   C 1 
ATOM 4022 O OH    . TYR C 3 6   ? -9.019  -15.509 -21.403 1.00 58.83 6   C 1 
ATOM 4023 N N     . ARG C 3 7   ? -16.053 -14.235 -19.376 1.00 88.47 7   C 1 
ATOM 4024 C CA    . ARG C 3 7   ? -16.866 -13.867 -20.548 1.00 86.89 7   C 1 
ATOM 4025 C C     . ARG C 3 7   ? -17.278 -12.392 -20.532 1.00 87.05 7   C 1 
ATOM 4026 O O     . ARG C 3 7   ? -17.211 -11.731 -21.562 1.00 85.00 7   C 1 
ATOM 4027 C CB    . ARG C 3 7   ? -18.113 -14.756 -20.635 1.00 85.49 7   C 1 
ATOM 4028 C CG    . ARG C 3 7   ? -17.765 -16.141 -21.210 1.00 76.13 7   C 1 
ATOM 4029 C CD    . ARG C 3 7   ? -19.026 -16.983 -21.444 1.00 73.42 7   C 1 
ATOM 4030 N NE    . ARG C 3 7   ? -19.605 -17.474 -20.192 1.00 66.13 7   C 1 
ATOM 4031 C CZ    . ARG C 3 7   ? -20.548 -18.400 -20.075 1.00 57.30 7   C 1 
ATOM 4032 N NH1   . ARG C 3 7   ? -21.069 -18.961 -21.127 1.00 54.65 7   C 1 
ATOM 4033 N NH2   . ARG C 3 7   ? -20.970 -18.768 -18.911 1.00 53.64 7   C 1 
ATOM 4034 N N     . GLU C 3 8   ? -17.671 -11.857 -19.387 1.00 86.99 8   C 1 
ATOM 4035 C CA    . GLU C 3 8   ? -18.055 -10.448 -19.269 1.00 86.55 8   C 1 
ATOM 4036 C C     . GLU C 3 8   ? -16.855 -9.506  -19.501 1.00 87.02 8   C 1 
ATOM 4037 O O     . GLU C 3 8   ? -17.007 -8.440  -20.092 1.00 83.76 8   C 1 
ATOM 4038 C CB    . GLU C 3 8   ? -18.709 -10.200 -17.903 1.00 83.88 8   C 1 
ATOM 4039 C CG    . GLU C 3 8   ? -19.502 -8.884  -17.891 1.00 73.08 8   C 1 
ATOM 4040 C CD    . GLU C 3 8   ? -20.065 -8.479  -16.521 1.00 68.39 8   C 1 
ATOM 4041 O OE1   . GLU C 3 8   ? -20.471 -7.298  -16.379 1.00 61.58 8   C 1 
ATOM 4042 O OE2   . GLU C 3 8   ? -20.030 -9.266  -15.561 1.00 63.64 8   C 1 
ATOM 4043 N N     . ILE C 3 9   ? -15.653 -9.914  -19.081 1.00 84.34 9   C 1 
ATOM 4044 C CA    . ILE C 3 9   ? -14.417 -9.182  -19.369 1.00 82.65 9   C 1 
ATOM 4045 C C     . ILE C 3 9   ? -14.061 -9.251  -20.854 1.00 82.82 9   C 1 
ATOM 4046 O O     . ILE C 3 9   ? -13.729 -8.223  -21.443 1.00 80.33 9   C 1 
ATOM 4047 C CB    . ILE C 3 9   ? -13.275 -9.673  -18.456 1.00 80.10 9   C 1 
ATOM 4048 C CG1   . ILE C 3 9   ? -13.507 -9.109  -17.041 1.00 76.21 9   C 1 
ATOM 4049 C CG2   . ILE C 3 9   ? -11.892 -9.246  -18.991 1.00 73.60 9   C 1 
ATOM 4050 C CD1   . ILE C 3 9   ? -12.601 -9.720  -15.972 1.00 67.71 9   C 1 
ATOM 4051 N N     . GLU C 3 10  ? -14.172 -10.416 -21.480 1.00 85.59 10  C 1 
ATOM 4052 C CA    . GLU C 3 10  ? -13.942 -10.570 -22.922 1.00 83.84 10  C 1 
ATOM 4053 C C     . GLU C 3 10  ? -14.891 -9.719  -23.766 1.00 84.00 10  C 1 
ATOM 4054 O O     . GLU C 3 10  ? -14.465 -9.123  -24.759 1.00 80.38 10  C 1 
ATOM 4055 C CB    . GLU C 3 10  ? -14.037 -12.041 -23.328 1.00 80.58 10  C 1 
ATOM 4056 C CG    . GLU C 3 10  ? -12.747 -12.843 -23.038 1.00 70.92 10  C 1 
ATOM 4057 C CD    . GLU C 3 10  ? -11.520 -12.252 -23.750 1.00 63.63 10  C 1 
ATOM 4058 O OE1   . GLU C 3 10  ? -10.409 -12.378 -23.203 1.00 57.72 10  C 1 
ATOM 4059 O OE2   . GLU C 3 10  ? -11.698 -11.550 -24.771 1.00 58.49 10  C 1 
ATOM 4060 N N     . ALA C 3 11  ? -16.141 -9.575  -23.338 1.00 80.81 11  C 1 
ATOM 4061 C CA    . ALA C 3 11  ? -17.126 -8.716  -23.987 1.00 80.09 11  C 1 
ATOM 4062 C C     . ALA C 3 11  ? -16.937 -7.209  -23.699 1.00 80.46 11  C 1 
ATOM 4063 O O     . ALA C 3 11  ? -17.604 -6.376  -24.319 1.00 75.59 11  C 1 
ATOM 4064 C CB    . ALA C 3 11  ? -18.518 -9.210  -23.572 1.00 74.90 11  C 1 
ATOM 4065 N N     . THR C 3 12  ? -16.063 -6.823  -22.767 1.00 80.28 12  C 1 
ATOM 4066 C CA    . THR C 3 12  ? -15.866 -5.416  -22.396 1.00 79.69 12  C 1 
ATOM 4067 C C     . THR C 3 12  ? -15.028 -4.688  -23.441 1.00 80.31 12  C 1 
ATOM 4068 O O     . THR C 3 12  ? -13.858 -5.007  -23.650 1.00 76.19 12  C 1 
ATOM 4069 C CB    . THR C 3 12  ? -15.242 -5.278  -21.002 1.00 75.20 12  C 1 
ATOM 4070 O OG1   . THR C 3 12  ? -16.081 -5.862  -20.029 1.00 65.14 12  C 1 
ATOM 4071 C CG2   . THR C 3 12  ? -15.086 -3.814  -20.586 1.00 65.55 12  C 1 
ATOM 4072 N N     . THR C 3 13  ? -15.614 -3.659  -24.041 1.00 79.42 13  C 1 
ATOM 4073 C CA    . THR C 3 13  ? -14.952 -2.760  -25.005 1.00 77.86 13  C 1 
ATOM 4074 C C     . THR C 3 13  ? -14.897 -1.312  -24.523 1.00 79.25 13  C 1 
ATOM 4075 O O     . THR C 3 13  ? -14.000 -0.556  -24.897 1.00 70.88 13  C 1 
ATOM 4076 C CB    . THR C 3 13  ? -15.664 -2.812  -26.365 1.00 70.21 13  C 1 
ATOM 4077 O OG1   . THR C 3 13  ? -17.028 -2.478  -26.199 1.00 62.47 13  C 1 
ATOM 4078 C CG2   . THR C 3 13  ? -15.605 -4.202  -26.997 1.00 59.30 13  C 1 
ATOM 4079 N N     . ASP C 3 14  ? -15.836 -0.895  -23.675 1.00 80.36 14  C 1 
ATOM 4080 C CA    . ASP C 3 14  ? -15.891 0.462   -23.133 1.00 81.51 14  C 1 
ATOM 4081 C C     . ASP C 3 14  ? -15.229 0.545   -21.745 1.00 82.95 14  C 1 
ATOM 4082 O O     . ASP C 3 14  ? -15.813 0.175   -20.724 1.00 75.97 14  C 1 
ATOM 4083 C CB    . ASP C 3 14  ? -17.332 0.977   -23.125 1.00 72.84 14  C 1 
ATOM 4084 C CG    . ASP C 3 14  ? -17.420 2.446   -22.678 1.00 64.77 14  C 1 
ATOM 4085 O OD1   . ASP C 3 14  ? -16.371 3.115   -22.529 1.00 59.35 14  C 1 
ATOM 4086 O OD2   . ASP C 3 14  ? -18.548 2.933   -22.467 1.00 60.80 14  C 1 
ATOM 4087 N N     . PHE C 3 15  ? -14.023 1.102   -21.716 1.00 80.19 15  C 1 
ATOM 4088 C CA    . PHE C 3 15  ? -13.269 1.371   -20.497 1.00 80.40 15  C 1 
ATOM 4089 C C     . PHE C 3 15  ? -13.531 2.765   -19.900 1.00 81.85 15  C 1 
ATOM 4090 O O     . PHE C 3 15  ? -12.830 3.192   -18.969 1.00 76.21 15  C 1 
ATOM 4091 C CB    . PHE C 3 15  ? -11.780 1.135   -20.762 1.00 76.12 15  C 1 
ATOM 4092 C CG    . PHE C 3 15  ? -11.470 -0.310  -21.071 1.00 76.84 15  C 1 
ATOM 4093 C CD1   . PHE C 3 15  ? -11.286 -1.229  -20.028 1.00 73.04 15  C 1 
ATOM 4094 C CD2   . PHE C 3 15  ? -11.402 -0.749  -22.399 1.00 73.45 15  C 1 
ATOM 4095 C CE1   . PHE C 3 15  ? -11.030 -2.576  -20.304 1.00 68.43 15  C 1 
ATOM 4096 C CE2   . PHE C 3 15  ? -11.147 -2.100  -22.684 1.00 69.50 15  C 1 
ATOM 4097 C CZ    . PHE C 3 15  ? -10.953 -3.015  -21.633 1.00 71.96 15  C 1 
ATOM 4098 N N     . LYS C 3 16  ? -14.521 3.524   -20.418 1.00 78.98 16  C 1 
ATOM 4099 C CA    . LYS C 3 16  ? -14.898 4.837   -19.880 1.00 78.59 16  C 1 
ATOM 4100 C C     . LYS C 3 16  ? -16.035 4.724   -18.866 1.00 80.80 16  C 1 
ATOM 4101 O O     . LYS C 3 16  ? -16.055 5.467   -17.887 1.00 73.89 16  C 1 
ATOM 4102 C CB    . LYS C 3 16  ? -15.278 5.789   -21.016 1.00 69.88 16  C 1 
ATOM 4103 C CG    . LYS C 3 16  ? -14.095 6.085   -21.944 1.00 61.76 16  C 1 
ATOM 4104 C CD    . LYS C 3 16  ? -14.538 6.984   -23.101 1.00 52.80 16  C 1 
ATOM 4105 C CE    . LYS C 3 16  ? -13.381 7.207   -24.050 1.00 44.63 16  C 1 
ATOM 4106 N NZ    . LYS C 3 16  ? -13.813 7.851   -25.313 1.00 37.11 16  C 1 
ATOM 4107 N N     . ASN C 3 17  ? -16.961 3.806   -19.082 1.00 79.89 17  C 1 
ATOM 4108 C CA    . ASN C 3 17  ? -18.117 3.606   -18.227 1.00 80.85 17  C 1 
ATOM 4109 C C     . ASN C 3 17  ? -17.856 2.534   -17.160 1.00 82.97 17  C 1 
ATOM 4110 O O     . ASN C 3 17  ? -18.121 1.351   -17.347 1.00 77.76 17  C 1 
ATOM 4111 C CB    . ASN C 3 17  ? -19.343 3.326   -19.106 1.00 74.00 17  C 1 
ATOM 4112 C CG    . ASN C 3 17  ? -19.763 4.554   -19.882 1.00 65.51 17  C 1 
ATOM 4113 O OD1   . ASN C 3 17  ? -19.715 5.675   -19.402 1.00 57.56 17  C 1 
ATOM 4114 N ND2   . ASN C 3 17  ? -20.216 4.377   -21.107 1.00 57.59 17  C 1 
ATOM 4115 N N     . HIS C 3 18  ? -17.349 2.973   -16.010 1.00 82.63 18  C 1 
ATOM 4116 C CA    . HIS C 3 18  ? -17.134 2.094   -14.863 1.00 82.86 18  C 1 
ATOM 4117 C C     . HIS C 3 18  ? -18.363 2.049   -13.949 1.00 84.00 18  C 1 
ATOM 4118 O O     . HIS C 3 18  ? -18.952 3.084   -13.627 1.00 78.53 18  C 1 
ATOM 4119 C CB    . HIS C 3 18  ? -15.880 2.529   -14.103 1.00 79.76 18  C 1 
ATOM 4120 C CG    . HIS C 3 18  ? -14.656 2.497   -14.962 1.00 81.07 18  C 1 
ATOM 4121 N ND1   . HIS C 3 18  ? -14.041 1.373   -15.483 1.00 69.94 18  C 1 
ATOM 4122 C CD2   . HIS C 3 18  ? -13.957 3.584   -15.430 1.00 69.51 18  C 1 
ATOM 4123 C CE1   . HIS C 3 18  ? -13.014 1.774   -16.246 1.00 69.78 18  C 1 
ATOM 4124 N NE2   . HIS C 3 18  ? -12.921 3.107   -16.235 1.00 71.73 18  C 1 
ATOM 4125 N N     . ASN C 3 19  ? -18.692 0.844   -13.437 1.00 88.75 19  C 1 
ATOM 4126 C CA    . ASN C 3 19  ? -19.787 0.661   -12.480 1.00 89.60 19  C 1 
ATOM 4127 C C     . ASN C 3 19  ? -19.505 1.277   -11.102 1.00 91.54 19  C 1 
ATOM 4128 O O     . ASN C 3 19  ? -20.436 1.529   -10.329 1.00 88.37 19  C 1 
ATOM 4129 C CB    . ASN C 3 19  ? -20.104 -0.840  -12.370 1.00 86.25 19  C 1 
ATOM 4130 C CG    . ASN C 3 19  ? -20.751 -1.371  -13.642 1.00 82.26 19  C 1 
ATOM 4131 O OD1   . ASN C 3 19  ? -21.529 -0.695  -14.285 1.00 71.11 19  C 1 
ATOM 4132 N ND2   . ASN C 3 19  ? -20.458 -2.599  -14.015 1.00 70.76 19  C 1 
ATOM 4133 N N     . LEU C 3 20  ? -18.225 1.555   -10.804 1.00 93.69 20  C 1 
ATOM 4134 C CA    . LEU C 3 20  ? -17.766 2.173   -9.564  1.00 94.53 20  C 1 
ATOM 4135 C C     . LEU C 3 20  ? -16.962 3.451   -9.852  1.00 94.73 20  C 1 
ATOM 4136 O O     . LEU C 3 20  ? -16.169 3.491   -10.791 1.00 93.05 20  C 1 
ATOM 4137 C CB    . LEU C 3 20  ? -16.943 1.155   -8.760  1.00 94.73 20  C 1 
ATOM 4138 C CG    . LEU C 3 20  ? -17.751 -0.044  -8.222  1.00 94.57 20  C 1 
ATOM 4139 C CD1   . LEU C 3 20  ? -16.805 -1.070  -7.617  1.00 92.04 20  C 1 
ATOM 4140 C CD2   . LEU C 3 20  ? -18.755 0.385   -7.148  1.00 91.22 20  C 1 
ATOM 4141 N N     . PRO C 3 21  ? -17.121 4.516   -9.046  1.00 94.87 21  C 1 
ATOM 4142 C CA    . PRO C 3 21  ? -16.457 5.784   -9.322  1.00 94.56 21  C 1 
ATOM 4143 C C     . PRO C 3 21  ? -14.951 5.724   -9.011  1.00 95.15 21  C 1 
ATOM 4144 O O     . PRO C 3 21  ? -14.543 5.724   -7.842  1.00 94.27 21  C 1 
ATOM 4145 C CB    . PRO C 3 21  ? -17.204 6.811   -8.470  1.00 93.17 21  C 1 
ATOM 4146 C CG    . PRO C 3 21  ? -17.731 5.989   -7.290  1.00 90.27 21  C 1 
ATOM 4147 C CD    . PRO C 3 21  ? -18.020 4.626   -7.916  1.00 93.24 21  C 1 
ATOM 4148 N N     . LEU C 3 22  ? -14.122 5.823   -10.053 1.00 94.45 22  C 1 
ATOM 4149 C CA    . LEU C 3 22  ? -12.653 5.789   -9.943  1.00 94.94 22  C 1 
ATOM 4150 C C     . LEU C 3 22  ? -12.088 6.836   -8.969  1.00 95.56 22  C 1 
ATOM 4151 O O     . LEU C 3 22  ? -11.094 6.586   -8.283  1.00 94.76 22  C 1 
ATOM 4152 C CB    . LEU C 3 22  ? -12.027 6.027   -11.329 1.00 94.62 22  C 1 
ATOM 4153 C CG    . LEU C 3 22  ? -12.420 5.041   -12.447 1.00 93.67 22  C 1 
ATOM 4154 C CD1   . LEU C 3 22  ? -11.617 5.367   -13.701 1.00 89.97 22  C 1 
ATOM 4155 C CD2   . LEU C 3 22  ? -12.168 3.587   -12.054 1.00 89.12 22  C 1 
ATOM 4156 N N     . ALA C 3 23  ? -12.711 8.018   -8.892  1.00 95.31 23  C 1 
ATOM 4157 C CA    . ALA C 3 23  ? -12.290 9.062   -7.963  1.00 94.95 23  C 1 
ATOM 4158 C C     . ALA C 3 23  ? -12.438 8.639   -6.495  1.00 95.30 23  C 1 
ATOM 4159 O O     . ALA C 3 23  ? -11.595 9.003   -5.671  1.00 94.32 23  C 1 
ATOM 4160 C CB    . ALA C 3 23  ? -13.084 10.340  -8.257  1.00 93.89 23  C 1 
ATOM 4161 N N     . ARG C 3 24  ? -13.478 7.870   -6.168  1.00 95.42 24  C 1 
ATOM 4162 C CA    . ARG C 3 24  ? -13.708 7.363   -4.810  1.00 95.38 24  C 1 
ATOM 4163 C C     . ARG C 3 24  ? -12.737 6.232   -4.478  1.00 96.00 24  C 1 
ATOM 4164 O O     . ARG C 3 24  ? -12.141 6.269   -3.409  1.00 95.23 24  C 1 
ATOM 4165 C CB    . ARG C 3 24  ? -15.189 6.964   -4.644  1.00 94.34 24  C 1 
ATOM 4166 C CG    . ARG C 3 24  ? -15.582 6.603   -3.198  1.00 87.18 24  C 1 
ATOM 4167 C CD    . ARG C 3 24  ? -15.439 7.764   -2.197  1.00 84.04 24  C 1 
ATOM 4168 N NE    . ARG C 3 24  ? -16.417 8.854   -2.473  1.00 80.11 24  C 1 
ATOM 4169 C CZ    . ARG C 3 24  ? -17.660 8.942   -2.025  1.00 77.49 24  C 1 
ATOM 4170 N NH1   . ARG C 3 24  ? -18.203 8.020   -1.285  1.00 68.10 24  C 1 
ATOM 4171 N NH2   . ARG C 3 24  ? -18.396 9.984   -2.306  1.00 70.45 24  C 1 
ATOM 4172 N N     . ILE C 3 25  ? -12.484 5.319   -5.421  1.00 96.16 25  C 1 
ATOM 4173 C CA    . ILE C 3 25  ? -11.452 4.288   -5.283  1.00 96.70 25  C 1 
ATOM 4174 C C     . ILE C 3 25  ? -10.087 4.945   -5.005  1.00 97.06 25  C 1 
ATOM 4175 O O     . ILE C 3 25  ? -9.445  4.652   -4.004  1.00 96.49 25  C 1 
ATOM 4176 C CB    . ILE C 3 25  ? -11.417 3.378   -6.532  1.00 96.84 25  C 1 
ATOM 4177 C CG1   . ILE C 3 25  ? -12.761 2.631   -6.682  1.00 95.64 25  C 1 
ATOM 4178 C CG2   . ILE C 3 25  ? -10.235 2.391   -6.460  1.00 95.95 25  C 1 
ATOM 4179 C CD1   . ILE C 3 25  ? -12.897 1.842   -7.979  1.00 91.76 25  C 1 
ATOM 4180 N N     . LYS C 3 26  ? -9.698  5.946   -5.816  1.00 96.25 26  C 1 
ATOM 4181 C CA    . LYS C 3 26  ? -8.469  6.717   -5.600  1.00 96.17 26  C 1 
ATOM 4182 C C     . LYS C 3 26  ? -8.434  7.435   -4.253  1.00 96.22 26  C 1 
ATOM 4183 O O     . LYS C 3 26  ? -7.342  7.634   -3.730  1.00 95.38 26  C 1 
ATOM 4184 C CB    . LYS C 3 26  ? -8.273  7.739   -6.735  1.00 95.49 26  C 1 
ATOM 4185 C CG    . LYS C 3 26  ? -7.142  7.323   -7.682  1.00 89.75 26  C 1 
ATOM 4186 C CD    . LYS C 3 26  ? -6.951  8.317   -8.827  1.00 86.61 26  C 1 
ATOM 4187 C CE    . LYS C 3 26  ? -5.765  7.863   -9.682  1.00 78.72 26  C 1 
ATOM 4188 N NZ    . LYS C 3 26  ? -5.626  8.592   -10.958 1.00 71.37 26  C 1 
ATOM 4189 N N     . LYS C 3 27  ? -9.567  7.884   -3.723  1.00 95.96 27  C 1 
ATOM 4190 C CA    . LYS C 3 27  ? -9.655  8.510   -2.399  1.00 95.61 27  C 1 
ATOM 4191 C C     . LYS C 3 27  ? -9.346  7.498   -1.297  1.00 96.03 27  C 1 
ATOM 4192 O O     . LYS C 3 27  ? -8.534  7.809   -0.437  1.00 95.15 27  C 1 
ATOM 4193 C CB    . LYS C 3 27  ? -11.014 9.198   -2.200  1.00 94.71 27  C 1 
ATOM 4194 C CG    . LYS C 3 27  ? -11.050 10.028  -0.898  1.00 89.24 27  C 1 
ATOM 4195 C CD    . LYS C 3 27  ? -12.406 10.747  -0.691  1.00 81.49 27  C 1 
ATOM 4196 C CE    . LYS C 3 27  ? -12.361 11.547  0.614   1.00 72.81 27  C 1 
ATOM 4197 N NZ    . LYS C 3 27  ? -13.613 12.293  0.907   1.00 63.10 27  C 1 
ATOM 4198 N N     . ILE C 3 28  ? -9.939  6.298   -1.372  1.00 96.81 28  C 1 
ATOM 4199 C CA    . ILE C 3 28  ? -9.710  5.205   -0.413  1.00 97.04 28  C 1 
ATOM 4200 C C     . ILE C 3 28  ? -8.248  4.751   -0.451  1.00 97.13 28  C 1 
ATOM 4201 O O     . ILE C 3 28  ? -7.590  4.758   0.584   1.00 96.47 28  C 1 
ATOM 4202 C CB    . ILE C 3 28  ? -10.700 4.048   -0.663  1.00 97.11 28  C 1 
ATOM 4203 C CG1   . ILE C 3 28  ? -12.161 4.517   -0.448  1.00 96.14 28  C 1 
ATOM 4204 C CG2   . ILE C 3 28  ? -10.391 2.865   0.273   1.00 96.20 28  C 1 
ATOM 4205 C CD1   . ILE C 3 28  ? -13.207 3.565   -1.030  1.00 92.17 28  C 1 
ATOM 4206 N N     . MET C 3 29  ? -7.686  4.508   -1.644  1.00 96.96 29  C 1 
ATOM 4207 C CA    . MET C 3 29  ? -6.264  4.182   -1.801  1.00 97.17 29  C 1 
ATOM 4208 C C     . MET C 3 29  ? -5.348  5.239   -1.182  1.00 96.90 29  C 1 
ATOM 4209 O O     . MET C 3 29  ? -4.332  4.936   -0.563  1.00 95.69 29  C 1 
ATOM 4210 C CB    . MET C 3 29  ? -5.905  4.057   -3.290  1.00 97.20 29  C 1 
ATOM 4211 C CG    . MET C 3 29  ? -6.586  2.908   -4.029  1.00 96.44 29  C 1 
ATOM 4212 S SD    . MET C 3 29  ? -6.160  2.891   -5.798  1.00 95.35 29  C 1 
ATOM 4213 C CE    . MET C 3 29  ? -4.503  2.171   -5.717  1.00 88.79 29  C 1 
ATOM 4214 N N     . LYS C 3 30  ? -5.691  6.533   -1.343  1.00 96.27 30  C 1 
ATOM 4215 C CA    . LYS C 3 30  ? -4.895  7.652   -0.834  1.00 95.94 30  C 1 
ATOM 4216 C C     . LYS C 3 30  ? -5.043  7.909   0.663   1.00 95.72 30  C 1 
ATOM 4217 O O     . LYS C 3 30  ? -4.304  8.760   1.164   1.00 94.09 30  C 1 
ATOM 4218 C CB    . LYS C 3 30  ? -5.221  8.927   -1.608  1.00 95.21 30  C 1 
ATOM 4219 C CG    . LYS C 3 30  ? -4.565  8.946   -2.988  1.00 90.66 30  C 1 
ATOM 4220 C CD    . LYS C 3 30  ? -4.947  10.248  -3.697  1.00 84.35 30  C 1 
ATOM 4221 C CE    . LYS C 3 30  ? -4.239  10.341  -5.033  1.00 77.47 30  C 1 
ATOM 4222 N NZ    . LYS C 3 30  ? -4.362  11.706  -5.602  1.00 67.81 30  C 1 
ATOM 4223 N N     . ALA C 3 31  ? -5.988  7.252   1.339   1.00 96.27 31  C 1 
ATOM 4224 C CA    . ALA C 3 31  ? -6.102  7.324   2.787   1.00 95.74 31  C 1 
ATOM 4225 C C     . ALA C 3 31  ? -4.939  6.607   3.485   1.00 95.32 31  C 1 
ATOM 4226 O O     . ALA C 3 31  ? -4.567  7.008   4.584   1.00 93.54 31  C 1 
ATOM 4227 C CB    . ALA C 3 31  ? -7.454  6.753   3.202   1.00 95.04 31  C 1 
ATOM 4228 N N     . ASP C 3 32  ? -4.335  5.631   2.809   1.00 95.10 32  C 1 
ATOM 4229 C CA    . ASP C 3 32  ? -3.047  5.071   3.224   1.00 95.05 32  C 1 
ATOM 4230 C C     . ASP C 3 32  ? -1.927  6.096   2.955   1.00 95.07 32  C 1 
ATOM 4231 O O     . ASP C 3 32  ? -1.751  6.579   1.836   1.00 92.85 32  C 1 
ATOM 4232 C CB    . ASP C 3 32  ? -2.821  3.735   2.504   1.00 93.98 32  C 1 
ATOM 4233 C CG    . ASP C 3 32  ? -1.601  2.949   3.016   1.00 92.27 32  C 1 
ATOM 4234 O OD1   . ASP C 3 32  ? -0.619  3.581   3.441   1.00 84.54 32  C 1 
ATOM 4235 O OD2   . ASP C 3 32  ? -1.647  1.707   2.964   1.00 84.08 32  C 1 
ATOM 4236 N N     . GLU C 3 33  ? -1.192  6.474   3.993   1.00 95.06 33  C 1 
ATOM 4237 C CA    . GLU C 3 33  ? -0.153  7.496   3.933   1.00 94.51 33  C 1 
ATOM 4238 C C     . GLU C 3 33  ? 1.052   7.079   3.085   1.00 94.98 33  C 1 
ATOM 4239 O O     . GLU C 3 33  ? 1.692   7.925   2.451   1.00 92.21 33  C 1 
ATOM 4240 C CB    . GLU C 3 33  ? 0.301   7.875   5.352   1.00 92.23 33  C 1 
ATOM 4241 C CG    . GLU C 3 33  ? -0.850  8.456   6.186   1.00 79.62 33  C 1 
ATOM 4242 C CD    . GLU C 3 33  ? -0.355  9.202   7.433   1.00 72.75 33  C 1 
ATOM 4243 O OE1   . GLU C 3 33  ? -1.088  10.118  7.862   1.00 65.06 33  C 1 
ATOM 4244 O OE2   . GLU C 3 33  ? 0.750   8.951   7.928   1.00 63.19 33  C 1 
ATOM 4245 N N     . ASP C 3 34  ? 1.326   5.777   2.997   1.00 94.81 34  C 1 
ATOM 4246 C CA    . ASP C 3 34  ? 2.436   5.230   2.217   1.00 94.59 34  C 1 
ATOM 4247 C C     . ASP C 3 34  ? 2.206   5.358   0.698   1.00 95.04 34  C 1 
ATOM 4248 O O     . ASP C 3 34  ? 3.145   5.332   -0.104  1.00 92.54 34  C 1 
ATOM 4249 C CB    . ASP C 3 34  ? 2.652   3.763   2.602   1.00 92.93 34  C 1 
ATOM 4250 C CG    . ASP C 3 34  ? 3.147   3.571   4.033   1.00 88.70 34  C 1 
ATOM 4251 O OD1   . ASP C 3 34  ? 3.914   4.434   4.502   1.00 82.44 34  C 1 
ATOM 4252 O OD2   . ASP C 3 34  ? 2.823   2.510   4.611   1.00 82.25 34  C 1 
ATOM 4253 N N     . VAL C 3 35  ? 0.927   5.560   0.262   1.00 95.33 35  C 1 
ATOM 4254 C CA    . VAL C 3 35  ? 0.575   5.677   -1.152  1.00 95.66 35  C 1 
ATOM 4255 C C     . VAL C 3 35  ? 0.992   7.041   -1.699  1.00 95.58 35  C 1 
ATOM 4256 O O     . VAL C 3 35  ? 0.325   8.049   -1.456  1.00 93.12 35  C 1 
ATOM 4257 C CB    . VAL C 3 35  ? -0.921  5.416   -1.390  1.00 94.91 35  C 1 
ATOM 4258 C CG1   . VAL C 3 35  ? -1.283  5.582   -2.864  1.00 91.56 35  C 1 
ATOM 4259 C CG2   . VAL C 3 35  ? -1.282  3.996   -0.968  1.00 91.83 35  C 1 
ATOM 4260 N N     . ARG C 3 36  ? 2.038   7.107   -2.533  1.00 95.48 36  C 1 
ATOM 4261 C CA    . ARG C 3 36  ? 2.511   8.358   -3.140  1.00 95.05 36  C 1 
ATOM 4262 C C     . ARG C 3 36  ? 1.832   8.685   -4.472  1.00 95.52 36  C 1 
ATOM 4263 O O     . ARG C 3 36  ? 1.201   9.733   -4.610  1.00 92.48 36  C 1 
ATOM 4264 C CB    . ARG C 3 36  ? 4.043   8.355   -3.279  1.00 93.38 36  C 1 
ATOM 4265 C CG    . ARG C 3 36  ? 4.729   8.273   -1.910  1.00 87.11 36  C 1 
ATOM 4266 C CD    . ARG C 3 36  ? 6.231   8.490   -2.032  1.00 80.82 36  C 1 
ATOM 4267 N NE    . ARG C 3 36  ? 6.892   8.336   -0.727  1.00 72.91 36  C 1 
ATOM 4268 C CZ    . ARG C 3 36  ? 8.115   8.719   -0.403  1.00 63.70 36  C 1 
ATOM 4269 N NH1   . ARG C 3 36  ? 8.892   9.331   -1.252  1.00 57.03 36  C 1 
ATOM 4270 N NH2   . ARG C 3 36  ? 8.574   8.498   0.794   1.00 55.60 36  C 1 
ATOM 4271 N N     . MET C 3 37  ? 1.983   7.797   -5.461  1.00 96.36 37  C 1 
ATOM 4272 C CA    . MET C 3 37  ? 1.415   7.973   -6.792  1.00 96.48 37  C 1 
ATOM 4273 C C     . MET C 3 37  ? 0.613   6.732   -7.190  1.00 96.74 37  C 1 
ATOM 4274 O O     . MET C 3 37  ? 0.923   5.628   -6.766  1.00 95.21 37  C 1 
ATOM 4275 C CB    . MET C 3 37  ? 2.510   8.267   -7.832  1.00 95.26 37  C 1 
ATOM 4276 C CG    . MET C 3 37  ? 3.275   9.557   -7.538  1.00 90.50 37  C 1 
ATOM 4277 S SD    . MET C 3 37  ? 4.460   10.092  -8.799  1.00 87.80 37  C 1 
ATOM 4278 C CE    . MET C 3 37  ? 3.359   10.807  -10.016 1.00 77.61 37  C 1 
ATOM 4279 N N     . ILE C 3 38  ? -0.418  6.940   -8.018  1.00 96.73 38  C 1 
ATOM 4280 C CA    . ILE C 3 38  ? -1.306  5.869   -8.479  1.00 96.83 38  C 1 
ATOM 4281 C C     . ILE C 3 38  ? -1.408  5.970   -10.000 1.00 96.75 38  C 1 
ATOM 4282 O O     . ILE C 3 38  ? -1.873  6.999   -10.505 1.00 95.66 38  C 1 
ATOM 4283 C CB    . ILE C 3 38  ? -2.682  5.962   -7.798  1.00 96.51 38  C 1 
ATOM 4284 C CG1   . ILE C 3 38  ? -2.583  5.955   -6.252  1.00 94.71 38  C 1 
ATOM 4285 C CG2   . ILE C 3 38  ? -3.579  4.814   -8.273  1.00 94.95 38  C 1 
ATOM 4286 C CD1   . ILE C 3 38  ? -3.900  6.301   -5.541  1.00 91.96 38  C 1 
ATOM 4287 N N     . ALA C 3 39  ? -0.990  4.924   -10.707 1.00 96.38 39  C 1 
ATOM 4288 C CA    . ALA C 3 39  ? -1.118  4.821   -12.156 1.00 96.01 39  C 1 
ATOM 4289 C C     . ALA C 3 39  ? -2.592  4.904   -12.581 1.00 96.08 39  C 1 
ATOM 4290 O O     . ALA C 3 39  ? -3.496  4.629   -11.796 1.00 95.12 39  C 1 
ATOM 4291 C CB    . ALA C 3 39  ? -0.463  3.529   -12.626 1.00 95.30 39  C 1 
ATOM 4292 N N     . ALA C 3 40  ? -2.848  5.328   -13.836 1.00 95.71 40  C 1 
ATOM 4293 C CA    . ALA C 3 40  ? -4.221  5.495   -14.328 1.00 95.39 40  C 1 
ATOM 4294 C C     . ALA C 3 40  ? -4.987  4.172   -14.387 1.00 95.61 40  C 1 
ATOM 4295 O O     . ALA C 3 40  ? -6.185  4.150   -14.082 1.00 94.23 40  C 1 
ATOM 4296 C CB    . ALA C 3 40  ? -4.166  6.168   -15.699 1.00 94.07 40  C 1 
ATOM 4297 N N     . GLU C 3 41  ? -4.283  3.089   -14.704 1.00 95.64 41  C 1 
ATOM 4298 C CA    . GLU C 3 41  ? -4.829  1.731   -14.781 1.00 95.71 41  C 1 
ATOM 4299 C C     . GLU C 3 41  ? -5.216  1.151   -13.416 1.00 96.39 41  C 1 
ATOM 4300 O O     . GLU C 3 41  ? -6.184  0.392   -13.326 1.00 95.39 41  C 1 
ATOM 4301 C CB    . GLU C 3 41  ? -3.804  0.836   -15.485 1.00 94.01 41  C 1 
ATOM 4302 C CG    . GLU C 3 41  ? -2.472  0.764   -14.731 1.00 89.83 41  C 1 
ATOM 4303 C CD    . GLU C 3 41  ? -1.388  -0.051  -15.438 1.00 90.67 41  C 1 
ATOM 4304 O OE1   . GLU C 3 41  ? -0.481  -0.544  -14.722 1.00 85.62 41  C 1 
ATOM 4305 O OE2   . GLU C 3 41  ? -1.440  -0.184  -16.672 1.00 86.69 41  C 1 
ATOM 4306 N N     . ALA C 3 42  ? -4.549  1.543   -12.329 1.00 97.17 42  C 1 
ATOM 4307 C CA    . ALA C 3 42  ? -4.782  0.939   -11.022 1.00 97.25 42  C 1 
ATOM 4308 C C     . ALA C 3 42  ? -6.238  1.084   -10.520 1.00 97.34 42  C 1 
ATOM 4309 O O     . ALA C 3 42  ? -6.838  0.078   -10.147 1.00 96.52 42  C 1 
ATOM 4310 C CB    . ALA C 3 42  ? -3.730  1.447   -10.023 1.00 97.01 42  C 1 
ATOM 4311 N N     . PRO C 3 43  ? -6.885  2.280   -10.574 1.00 97.21 43  C 1 
ATOM 4312 C CA    . PRO C 3 43  ? -8.303  2.387   -10.225 1.00 97.06 43  C 1 
ATOM 4313 C C     . PRO C 3 43  ? -9.240  1.678   -11.202 1.00 97.07 43  C 1 
ATOM 4314 O O     . PRO C 3 43  ? -10.348 1.337   -10.799 1.00 96.10 43  C 1 
ATOM 4315 C CB    . PRO C 3 43  ? -8.610  3.890   -10.193 1.00 96.36 43  C 1 
ATOM 4316 C CG    . PRO C 3 43  ? -7.234  4.522   -10.036 1.00 94.23 43  C 1 
ATOM 4317 C CD    . PRO C 3 43  ? -6.336  3.583   -10.817 1.00 96.42 43  C 1 
ATOM 4318 N N     . VAL C 3 44  ? -8.833  1.489   -12.465 1.00 96.05 44  C 1 
ATOM 4319 C CA    . VAL C 3 44  ? -9.625  0.767   -13.469 1.00 95.76 44  C 1 
ATOM 4320 C C     . VAL C 3 44  ? -9.654  -0.722  -13.127 1.00 96.05 44  C 1 
ATOM 4321 O O     . VAL C 3 44  ? -10.741 -1.291  -12.999 1.00 94.98 44  C 1 
ATOM 4322 C CB    . VAL C 3 44  ? -9.078  1.009   -14.893 1.00 94.72 44  C 1 
ATOM 4323 C CG1   . VAL C 3 44  ? -9.842  0.201   -15.949 1.00 92.16 44  C 1 
ATOM 4324 C CG2   . VAL C 3 44  ? -9.164  2.493   -15.265 1.00 91.82 44  C 1 
ATOM 4325 N N     . VAL C 3 45  ? -8.485  -1.318  -12.883 1.00 95.83 45  C 1 
ATOM 4326 C CA    . VAL C 3 45  ? -8.370  -2.694  -12.391 1.00 95.97 45  C 1 
ATOM 4327 C C     . VAL C 3 45  ? -9.131  -2.860  -11.070 1.00 96.33 45  C 1 
ATOM 4328 O O     . VAL C 3 45  ? -9.930  -3.775  -10.930 1.00 95.42 45  C 1 
ATOM 4329 C CB    . VAL C 3 45  ? -6.894  -3.099  -12.219 1.00 94.76 45  C 1 
ATOM 4330 C CG1   . VAL C 3 45  ? -6.735  -4.500  -11.620 1.00 89.64 45  C 1 
ATOM 4331 C CG2   . VAL C 3 45  ? -6.178  -3.089  -13.573 1.00 87.96 45  C 1 
ATOM 4332 N N     . PHE C 3 46  ? -8.974  -1.916  -10.140 1.00 96.42 46  C 1 
ATOM 4333 C CA    . PHE C 3 46  ? -9.683  -1.956  -8.865  1.00 96.67 46  C 1 
ATOM 4334 C C     . PHE C 3 46  ? -11.194 -1.871  -9.016  1.00 96.99 46  C 1 
ATOM 4335 O O     . PHE C 3 46  ? -11.903 -2.543  -8.274  1.00 95.80 46  C 1 
ATOM 4336 C CB    . PHE C 3 46  ? -9.191  -0.842  -7.935  1.00 95.95 46  C 1 
ATOM 4337 C CG    . PHE C 3 46  ? -8.462  -1.315  -6.697  1.00 95.96 46  C 1 
ATOM 4338 C CD1   . PHE C 3 46  ? -8.932  -2.394  -5.937  1.00 92.27 46  C 1 
ATOM 4339 C CD2   . PHE C 3 46  ? -7.300  -0.647  -6.289  1.00 91.75 46  C 1 
ATOM 4340 C CE1   . PHE C 3 46  ? -8.251  -2.824  -4.789  1.00 90.26 46  C 1 
ATOM 4341 C CE2   . PHE C 3 46  ? -6.609  -1.066  -5.134  1.00 89.09 46  C 1 
ATOM 4342 C CZ    . PHE C 3 46  ? -7.080  -2.154  -4.389  1.00 91.69 46  C 1 
ATOM 4343 N N     . ALA C 3 47  ? -11.722 -1.064  -9.951  1.00 96.42 47  C 1 
ATOM 4344 C CA    . ALA C 3 47  ? -13.163 -0.981  -10.173 1.00 96.23 47  C 1 
ATOM 4345 C C     . ALA C 3 47  ? -13.737 -2.344  -10.567 1.00 96.21 47  C 1 
ATOM 4346 O O     . ALA C 3 47  ? -14.772 -2.745  -10.033 1.00 95.46 47  C 1 
ATOM 4347 C CB    . ALA C 3 47  ? -13.462 0.090   -11.227 1.00 95.42 47  C 1 
ATOM 4348 N N     . ARG C 3 48  ? -13.023 -3.087  -11.438 1.00 94.88 48  C 1 
ATOM 4349 C CA    . ARG C 3 48  ? -13.430 -4.429  -11.847 1.00 94.81 48  C 1 
ATOM 4350 C C     . ARG C 3 48  ? -13.237 -5.456  -10.739 1.00 95.15 48  C 1 
ATOM 4351 O O     . ARG C 3 48  ? -14.151 -6.222  -10.473 1.00 94.30 48  C 1 
ATOM 4352 C CB    . ARG C 3 48  ? -12.703 -4.806  -13.137 1.00 94.08 48  C 1 
ATOM 4353 C CG    . ARG C 3 48  ? -13.262 -6.103  -13.758 1.00 88.40 48  C 1 
ATOM 4354 C CD    . ARG C 3 48  ? -14.743 -5.976  -14.108 1.00 86.81 48  C 1 
ATOM 4355 N NE    . ARG C 3 48  ? -15.236 -7.172  -14.783 1.00 81.13 48  C 1 
ATOM 4356 C CZ    . ARG C 3 48  ? -16.480 -7.389  -15.175 1.00 76.88 48  C 1 
ATOM 4357 N NH1   . ARG C 3 48  ? -17.435 -6.513  -15.017 1.00 66.30 48  C 1 
ATOM 4358 N NH2   . ARG C 3 48  ? -16.787 -8.501  -15.728 1.00 69.12 48  C 1 
ATOM 4359 N N     . ALA C 3 49  ? -12.101 -5.430  -10.029 1.00 95.82 49  C 1 
ATOM 4360 C CA    . ALA C 3 49  ? -11.855 -6.307  -8.895  1.00 95.96 49  C 1 
ATOM 4361 C C     . ALA C 3 49  ? -12.898 -6.129  -7.775  1.00 96.12 49  C 1 
ATOM 4362 O O     . ALA C 3 49  ? -13.402 -7.099  -7.229  1.00 95.44 49  C 1 
ATOM 4363 C CB    . ALA C 3 49  ? -10.438 -6.047  -8.370  1.00 95.67 49  C 1 
ATOM 4364 N N     . CYS C 3 50  ? -13.291 -4.884  -7.474  1.00 96.65 50  C 1 
ATOM 4365 C CA    . CYS C 3 50  ? -14.349 -4.592  -6.509  1.00 96.72 50  C 1 
ATOM 4366 C C     . CYS C 3 50  ? -15.712 -5.101  -6.970  1.00 96.75 50  C 1 
ATOM 4367 O O     . CYS C 3 50  ? -16.493 -5.555  -6.144  1.00 95.83 50  C 1 
ATOM 4368 C CB    . CYS C 3 50  ? -14.425 -3.088  -6.259  1.00 96.50 50  C 1 
ATOM 4369 S SG    . CYS C 3 50  ? -12.956 -2.494  -5.372  1.00 94.51 50  C 1 
ATOM 4370 N N     . GLU C 3 51  ? -16.019 -5.024  -8.267  1.00 95.53 51  C 1 
ATOM 4371 C CA    . GLU C 3 51  ? -17.256 -5.591  -8.798  1.00 95.38 51  C 1 
ATOM 4372 C C     . GLU C 3 51  ? -17.291 -7.107  -8.604  1.00 95.68 51  C 1 
ATOM 4373 O O     . GLU C 3 51  ? -18.270 -7.628  -8.064  1.00 94.80 51  C 1 
ATOM 4374 C CB    . GLU C 3 51  ? -17.453 -5.155  -10.263 1.00 94.08 51  C 1 
ATOM 4375 C CG    . GLU C 3 51  ? -18.765 -5.678  -10.856 1.00 85.18 51  C 1 
ATOM 4376 C CD    . GLU C 3 51  ? -19.202 -4.969  -12.150 1.00 83.15 51  C 1 
ATOM 4377 O OE1   . GLU C 3 51  ? -20.387 -5.130  -12.529 1.00 78.48 51  C 1 
ATOM 4378 O OE2   . GLU C 3 51  ? -18.420 -4.201  -12.737 1.00 78.22 51  C 1 
ATOM 4379 N N     . MET C 3 52  ? -16.203 -7.809  -8.936  1.00 95.58 52  C 1 
ATOM 4380 C CA    . MET C 3 52  ? -16.059 -9.256  -8.727  1.00 95.29 52  C 1 
ATOM 4381 C C     . MET C 3 52  ? -16.184 -9.630  -7.250  1.00 95.75 52  C 1 
ATOM 4382 O O     . MET C 3 52  ? -16.933 -10.538 -6.910  1.00 94.95 52  C 1 
ATOM 4383 C CB    . MET C 3 52  ? -14.714 -9.732  -9.293  1.00 94.38 52  C 1 
ATOM 4384 C CG    . MET C 3 52  ? -14.609 -9.512  -10.796 1.00 91.78 52  C 1 
ATOM 4385 S SD    . MET C 3 52  ? -12.929 -9.699  -11.461 1.00 89.35 52  C 1 
ATOM 4386 C CE    . MET C 3 52  ? -12.953 -11.457 -11.812 1.00 79.99 52  C 1 
ATOM 4387 N N     . PHE C 3 53  ? -15.540 -8.869  -6.360  1.00 96.46 53  C 1 
ATOM 4388 C CA    . PHE C 3 53  ? -15.613 -9.072  -4.913  1.00 96.72 53  C 1 
ATOM 4389 C C     . PHE C 3 53  ? -17.040 -8.892  -4.368  1.00 96.76 53  C 1 
ATOM 4390 O O     . PHE C 3 53  ? -17.511 -9.703  -3.575  1.00 96.09 53  C 1 
ATOM 4391 C CB    . PHE C 3 53  ? -14.639 -8.110  -4.231  1.00 96.73 53  C 1 
ATOM 4392 C CG    . PHE C 3 53  ? -14.701 -8.150  -2.728  1.00 96.63 53  C 1 
ATOM 4393 C CD1   . PHE C 3 53  ? -15.464 -7.203  -2.019  1.00 95.00 53  C 1 
ATOM 4394 C CD2   . PHE C 3 53  ? -14.016 -9.148  -2.015  1.00 95.17 53  C 1 
ATOM 4395 C CE1   . PHE C 3 53  ? -15.544 -7.254  -0.627  1.00 94.24 53  C 1 
ATOM 4396 C CE2   . PHE C 3 53  ? -14.085 -9.202  -0.626  1.00 94.41 53  C 1 
ATOM 4397 C CZ    . PHE C 3 53  ? -14.855 -8.254  0.075   1.00 94.74 53  C 1 
ATOM 4398 N N     . ILE C 3 54  ? -17.763 -7.850  -4.800  1.00 96.75 54  C 1 
ATOM 4399 C CA    . ILE C 3 54  ? -19.165 -7.641  -4.401  1.00 96.72 54  C 1 
ATOM 4400 C C     . ILE C 3 54  ? -20.041 -8.797  -4.884  1.00 96.67 54  C 1 
ATOM 4401 O O     . ILE C 3 54  ? -20.895 -9.266  -4.130  1.00 95.80 54  C 1 
ATOM 4402 C CB    . ILE C 3 54  ? -19.697 -6.298  -4.931  1.00 96.66 54  C 1 
ATOM 4403 C CG1   . ILE C 3 54  ? -19.000 -5.099  -4.264  1.00 95.43 54  C 1 
ATOM 4404 C CG2   . ILE C 3 54  ? -21.222 -6.163  -4.696  1.00 95.27 54  C 1 
ATOM 4405 C CD1   . ILE C 3 54  ? -19.100 -3.814  -5.095  1.00 92.97 54  C 1 
ATOM 4406 N N     . LEU C 3 55  ? -19.859 -9.239  -6.136  1.00 95.63 55  C 1 
ATOM 4407 C CA    . LEU C 3 55  ? -20.622 -10.341 -6.709  1.00 95.37 55  C 1 
ATOM 4408 C C     . LEU C 3 55  ? -20.359 -11.649 -5.946  1.00 95.41 55  C 1 
ATOM 4409 O O     . LEU C 3 55  ? -21.315 -12.307 -5.563  1.00 94.49 55  C 1 
ATOM 4410 C CB    . LEU C 3 55  ? -20.275 -10.502 -8.199  1.00 94.77 55  C 1 
ATOM 4411 C CG    . LEU C 3 55  ? -20.807 -9.382  -9.119  1.00 92.92 55  C 1 
ATOM 4412 C CD1   . LEU C 3 55  ? -20.198 -9.526  -10.511 1.00 89.52 55  C 1 
ATOM 4413 C CD2   . LEU C 3 55  ? -22.318 -9.420  -9.258  1.00 89.48 55  C 1 
ATOM 4414 N N     . GLU C 3 56  ? -19.090 -11.966 -5.655  1.00 95.64 56  C 1 
ATOM 4415 C CA    . GLU C 3 56  ? -18.716 -13.173 -4.912  1.00 95.10 56  C 1 
ATOM 4416 C C     . GLU C 3 56  ? -19.279 -13.165 -3.490  1.00 95.41 56  C 1 
ATOM 4417 O O     . GLU C 3 56  ? -19.962 -14.105 -3.085  1.00 94.48 56  C 1 
ATOM 4418 C CB    . GLU C 3 56  ? -17.189 -13.315 -4.892  1.00 94.00 56  C 1 
ATOM 4419 C CG    . GLU C 3 56  ? -16.793 -14.678 -4.320  1.00 89.78 56  C 1 
ATOM 4420 C CD    . GLU C 3 56  ? -15.293 -14.870 -4.090  1.00 87.55 56  C 1 
ATOM 4421 O OE1   . GLU C 3 56  ? -14.940 -15.994 -3.656  1.00 82.44 56  C 1 
ATOM 4422 O OE2   . GLU C 3 56  ? -14.526 -13.906 -4.277  1.00 82.55 56  C 1 
ATOM 4423 N N     . LEU C 3 57  ? -19.057 -12.078 -2.744  1.00 96.34 57  C 1 
ATOM 4424 C CA    . LEU C 3 57  ? -19.539 -11.955 -1.371  1.00 96.33 57  C 1 
ATOM 4425 C C     . LEU C 3 57  ? -21.063 -12.019 -1.306  1.00 96.44 57  C 1 
ATOM 4426 O O     . LEU C 3 57  ? -21.635 -12.684 -0.435  1.00 95.10 57  C 1 
ATOM 4427 C CB    . LEU C 3 57  ? -18.983 -10.650 -0.768  1.00 95.75 57  C 1 
ATOM 4428 C CG    . LEU C 3 57  ? -19.359 -10.418 0.704   1.00 93.64 57  C 1 
ATOM 4429 C CD1   . LEU C 3 57  ? -18.858 -11.531 1.626   1.00 89.26 57  C 1 
ATOM 4430 C CD2   . LEU C 3 57  ? -18.768 -9.092  1.189   1.00 89.25 57  C 1 
ATOM 4431 N N     . THR C 3 58  ? -21.754 -11.372 -2.251  1.00 97.01 58  C 1 
ATOM 4432 C CA    . THR C 3 58  ? -23.222 -11.422 -2.332  1.00 96.80 58  C 1 
ATOM 4433 C C     . THR C 3 58  ? -23.719 -12.816 -2.693  1.00 96.61 58  C 1 
ATOM 4434 O O     . THR C 3 58  ? -24.692 -13.262 -2.113  1.00 95.51 58  C 1 
ATOM 4435 C CB    . THR C 3 58  ? -23.768 -10.402 -3.341  1.00 96.51 58  C 1 
ATOM 4436 O OG1   . THR C 3 58  ? -23.326 -9.100  -3.022  1.00 90.41 58  C 1 
ATOM 4437 C CG2   . THR C 3 58  ? -25.294 -10.338 -3.332  1.00 89.25 58  C 1 
ATOM 4438 N N     . HIS C 3 59  ? -23.053 -13.508 -3.617  1.00 96.41 59  C 1 
ATOM 4439 C CA    . HIS C 3 59  ? -23.421 -14.868 -4.016  1.00 95.97 59  C 1 
ATOM 4440 C C     . HIS C 3 59  ? -23.256 -15.856 -2.853  1.00 95.94 59  C 1 
ATOM 4441 O O     . HIS C 3 59  ? -24.174 -16.632 -2.580  1.00 94.77 59  C 1 
ATOM 4442 C CB    . HIS C 3 59  ? -22.583 -15.268 -5.237  1.00 95.10 59  C 1 
ATOM 4443 C CG    . HIS C 3 59  ? -22.978 -16.599 -5.812  1.00 91.96 59  C 1 
ATOM 4444 N ND1   . HIS C 3 59  ? -22.598 -17.828 -5.343  1.00 78.93 59  C 1 
ATOM 4445 C CD2   . HIS C 3 59  ? -23.799 -16.826 -6.883  1.00 76.80 59  C 1 
ATOM 4446 C CE1   . HIS C 3 59  ? -23.176 -18.775 -6.106  1.00 76.07 59  C 1 
ATOM 4447 N NE2   . HIS C 3 59  ? -23.913 -18.198 -7.057  1.00 77.34 59  C 1 
ATOM 4448 N N     . ARG C 3 60  ? -22.148 -15.781 -2.115  1.00 95.64 60  C 1 
ATOM 4449 C CA    . ARG C 3 60  ? -21.924 -16.616 -0.922  1.00 95.57 60  C 1 
ATOM 4450 C C     . ARG C 3 60  ? -22.927 -16.308 0.197   1.00 95.65 60  C 1 
ATOM 4451 O O     . ARG C 3 60  ? -23.468 -17.233 0.801   1.00 94.29 60  C 1 
ATOM 4452 C CB    . ARG C 3 60  ? -20.473 -16.425 -0.423  1.00 95.14 60  C 1 
ATOM 4453 C CG    . ARG C 3 60  ? -19.417 -17.009 -1.382  1.00 92.38 60  C 1 
ATOM 4454 C CD    . ARG C 3 60  ? -18.014 -16.704 -0.836  1.00 88.50 60  C 1 
ATOM 4455 N NE    . ARG C 3 60  ? -16.940 -17.130 -1.744  1.00 84.30 60  C 1 
ATOM 4456 C CZ    . ARG C 3 60  ? -16.134 -18.172 -1.635  1.00 80.66 60  C 1 
ATOM 4457 N NH1   . ARG C 3 60  ? -16.225 -19.055 -0.683  1.00 71.87 60  C 1 
ATOM 4458 N NH2   . ARG C 3 60  ? -15.169 -18.324 -2.504  1.00 76.40 60  C 1 
ATOM 4459 N N     . GLY C 3 61  ? -23.225 -15.041 0.427   1.00 96.39 61  C 1 
ATOM 4460 C CA    . GLY C 3 61  ? -24.268 -14.639 1.378   1.00 96.09 61  C 1 
ATOM 4461 C C     . GLY C 3 61  ? -25.661 -15.116 0.968   1.00 96.15 61  C 1 
ATOM 4462 O O     . GLY C 3 61  ? -26.441 -15.561 1.809   1.00 94.91 61  C 1 
ATOM 4463 N N     . TRP C 3 62  ? -25.982 -15.068 -0.330  1.00 96.56 62  C 1 
ATOM 4464 C CA    . TRP C 3 62  ? -27.263 -15.543 -0.854  1.00 96.56 62  C 1 
ATOM 4465 C C     . TRP C 3 62  ? -27.444 -17.045 -0.661  1.00 96.32 62  C 1 
ATOM 4466 O O     . TRP C 3 62  ? -28.517 -17.452 -0.235  1.00 94.73 62  C 1 
ATOM 4467 C CB    . TRP C 3 62  ? -27.420 -15.157 -2.325  1.00 96.15 62  C 1 
ATOM 4468 C CG    . TRP C 3 62  ? -28.748 -15.572 -2.872  1.00 95.76 62  C 1 
ATOM 4469 C CD1   . TRP C 3 62  ? -28.990 -16.690 -3.603  1.00 92.67 62  C 1 
ATOM 4470 C CD2   . TRP C 3 62  ? -30.051 -14.951 -2.633  1.00 93.79 62  C 1 
ATOM 4471 N NE1   . TRP C 3 62  ? -30.344 -16.794 -3.840  1.00 91.97 62  C 1 
ATOM 4472 C CE2   . TRP C 3 62  ? -31.038 -15.767 -3.252  1.00 93.27 62  C 1 
ATOM 4473 C CE3   . TRP C 3 62  ? -30.467 -13.797 -1.940  1.00 92.22 62  C 1 
ATOM 4474 C CZ2   . TRP C 3 62  ? -32.417 -15.455 -3.172  1.00 92.28 62  C 1 
ATOM 4475 C CZ3   . TRP C 3 62  ? -31.834 -13.479 -1.869  1.00 88.15 62  C 1 
ATOM 4476 C CH2   . TRP C 3 62  ? -32.792 -14.302 -2.471  1.00 89.08 62  C 1 
ATOM 4477 N N     . ALA C 3 63  ? -26.400 -17.859 -0.873  1.00 96.06 63  C 1 
ATOM 4478 C CA    . ALA C 3 63  ? -26.440 -19.289 -0.597  1.00 95.59 63  C 1 
ATOM 4479 C C     . ALA C 3 63  ? -26.842 -19.564 0.866   1.00 95.61 63  C 1 
ATOM 4480 O O     . ALA C 3 63  ? -27.711 -20.381 1.130   1.00 93.74 63  C 1 
ATOM 4481 C CB    . ALA C 3 63  ? -25.085 -19.898 -0.951  1.00 94.52 63  C 1 
ATOM 4482 N N     . HIS C 3 64  ? -26.311 -18.799 1.818   1.00 94.92 64  C 1 
ATOM 4483 C CA    . HIS C 3 64  ? -26.690 -18.916 3.231   1.00 94.30 64  C 1 
ATOM 4484 C C     . HIS C 3 64  ? -28.133 -18.458 3.508   1.00 94.56 64  C 1 
ATOM 4485 O O     . HIS C 3 64  ? -28.840 -19.062 4.326   1.00 92.46 64  C 1 
ATOM 4486 C CB    . HIS C 3 64  ? -25.687 -18.125 4.076   1.00 92.94 64  C 1 
ATOM 4487 C CG    . HIS C 3 64  ? -25.852 -18.404 5.537   1.00 89.40 64  C 1 
ATOM 4488 N ND1   . HIS C 3 64  ? -26.633 -17.696 6.424   1.00 74.64 64  C 1 
ATOM 4489 C CD2   . HIS C 3 64  ? -25.299 -19.443 6.247   1.00 75.63 64  C 1 
ATOM 4490 C CE1   . HIS C 3 64  ? -26.533 -18.283 7.630   1.00 73.42 64  C 1 
ATOM 4491 N NE2   . HIS C 3 64  ? -25.737 -19.352 7.561   1.00 75.92 64  C 1 
ATOM 4492 N N     . ALA C 3 65  ? -28.620 -17.419 2.813   1.00 95.40 65  C 1 
ATOM 4493 C CA    . ALA C 3 65  ? -30.022 -17.014 2.924   1.00 95.57 65  C 1 
ATOM 4494 C C     . ALA C 3 65  ? -30.974 -18.099 2.388   1.00 95.67 65  C 1 
ATOM 4495 O O     . ALA C 3 65  ? -32.036 -18.322 2.970   1.00 94.05 65  C 1 
ATOM 4496 C CB    . ALA C 3 65  ? -30.220 -15.682 2.182   1.00 95.05 65  C 1 
ATOM 4497 N N     . GLU C 3 66  ? -30.569 -18.777 1.319   1.00 95.62 66  C 1 
ATOM 4498 C CA    . GLU C 3 66  ? -31.333 -19.845 0.669   1.00 95.21 66  C 1 
ATOM 4499 C C     . GLU C 3 66  ? -31.354 -21.123 1.524   1.00 95.58 66  C 1 
ATOM 4500 O O     . GLU C 3 66  ? -32.435 -21.700 1.720   1.00 93.77 66  C 1 
ATOM 4501 C CB    . GLU C 3 66  ? -30.761 -20.060 -0.737  1.00 93.71 66  C 1 
ATOM 4502 C CG    . GLU C 3 66  ? -31.728 -20.802 -1.664  1.00 83.51 66  C 1 
ATOM 4503 C CD    . GLU C 3 66  ? -31.317 -20.666 -3.142  1.00 83.23 66  C 1 
ATOM 4504 O OE1   . GLU C 3 66  ? -32.219 -20.401 -3.972  1.00 77.02 66  C 1 
ATOM 4505 O OE2   . GLU C 3 66  ? -30.117 -20.767 -3.436  1.00 76.16 66  C 1 
ATOM 4506 N N     . GLU C 3 67  ? -30.239 -21.503 2.150   1.00 95.49 67  C 1 
ATOM 4507 C CA    . GLU C 3 67  ? -30.162 -22.567 3.169   1.00 95.01 67  C 1 
ATOM 4508 C C     . GLU C 3 67  ? -31.160 -22.331 4.312   1.00 95.27 67  C 1 
ATOM 4509 O O     . GLU C 3 67  ? -31.865 -23.244 4.739   1.00 93.03 67  C 1 
ATOM 4510 C CB    . GLU C 3 67  ? -28.731 -22.649 3.750   1.00 93.51 67  C 1 
ATOM 4511 C CG    . GLU C 3 67  ? -27.698 -23.300 2.827   1.00 81.73 67  C 1 
ATOM 4512 C CD    . GLU C 3 67  ? -26.238 -23.135 3.326   1.00 77.94 67  C 1 
ATOM 4513 O OE1   . GLU C 3 67  ? -25.308 -23.318 2.514   1.00 72.24 67  C 1 
ATOM 4514 O OE2   . GLU C 3 67  ? -26.002 -22.805 4.516   1.00 71.06 67  C 1 
ATOM 4515 N N     . ASN C 3 68  ? -31.305 -21.076 4.740   1.00 94.31 68  C 1 
ATOM 4516 C CA    . ASN C 3 68  ? -32.260 -20.655 5.771   1.00 94.43 68  C 1 
ATOM 4517 C C     . ASN C 3 68  ? -33.682 -20.364 5.229   1.00 94.95 68  C 1 
ATOM 4518 O O     . ASN C 3 68  ? -34.492 -19.732 5.918   1.00 91.66 68  C 1 
ATOM 4519 C CB    . ASN C 3 68  ? -31.663 -19.468 6.535   1.00 93.37 68  C 1 
ATOM 4520 C CG    . ASN C 3 68  ? -30.524 -19.913 7.421   1.00 91.08 68  C 1 
ATOM 4521 O OD1   . ASN C 3 68  ? -30.738 -20.541 8.437   1.00 78.03 68  C 1 
ATOM 4522 N ND2   . ASN C 3 68  ? -29.302 -19.602 7.070   1.00 76.95 68  C 1 
ATOM 4523 N N     . LYS C 3 69  ? -33.996 -20.782 3.996   1.00 94.05 69  C 1 
ATOM 4524 C CA    . LYS C 3 69  ? -35.303 -20.614 3.328   1.00 94.84 69  C 1 
ATOM 4525 C C     . LYS C 3 69  ? -35.806 -19.163 3.298   1.00 95.03 69  C 1 
ATOM 4526 O O     . LYS C 3 69  ? -37.009 -18.902 3.267   1.00 91.13 69  C 1 
ATOM 4527 C CB    . LYS C 3 69  ? -36.345 -21.586 3.908   1.00 94.14 69  C 1 
ATOM 4528 C CG    . LYS C 3 69  ? -35.909 -23.061 3.814   1.00 89.28 69  C 1 
ATOM 4529 C CD    . LYS C 3 69  ? -36.963 -23.978 4.441   1.00 77.54 69  C 1 
ATOM 4530 C CE    . LYS C 3 69  ? -36.470 -25.424 4.364   1.00 69.87 69  C 1 
ATOM 4531 N NZ    . LYS C 3 69  ? -37.387 -26.362 5.035   1.00 56.56 69  C 1 
ATOM 4532 N N     . ARG C 3 70  ? -34.888 -18.181 3.291   1.00 93.51 70  C 1 
ATOM 4533 C CA    . ARG C 3 70  ? -35.201 -16.753 3.209   1.00 93.52 70  C 1 
ATOM 4534 C C     . ARG C 3 70  ? -35.004 -16.231 1.786   1.00 93.74 70  C 1 
ATOM 4535 O O     . ARG C 3 70  ? -34.092 -16.630 1.076   1.00 91.43 70  C 1 
ATOM 4536 C CB    . ARG C 3 70  ? -34.375 -15.959 4.235   1.00 91.95 70  C 1 
ATOM 4537 C CG    . ARG C 3 70  ? -34.853 -16.212 5.670   1.00 87.75 70  C 1 
ATOM 4538 C CD    . ARG C 3 70  ? -34.134 -15.347 6.713   1.00 87.80 70  C 1 
ATOM 4539 N NE    . ARG C 3 70  ? -32.766 -15.797 6.963   1.00 84.47 70  C 1 
ATOM 4540 C CZ    . ARG C 3 70  ? -31.636 -15.302 6.454   1.00 85.14 70  C 1 
ATOM 4541 N NH1   . ARG C 3 70  ? -31.605 -14.269 5.651   1.00 72.72 70  C 1 
ATOM 4542 N NH2   . ARG C 3 70  ? -30.497 -15.854 6.750   1.00 76.84 70  C 1 
ATOM 4543 N N     . ARG C 3 71  ? -35.825 -15.257 1.390   1.00 94.72 71  C 1 
ATOM 4544 C CA    . ARG C 3 71  ? -35.699 -14.515 0.125   1.00 94.82 71  C 1 
ATOM 4545 C C     . ARG C 3 71  ? -35.121 -13.104 0.315   1.00 95.62 71  C 1 
ATOM 4546 O O     . ARG C 3 71  ? -35.189 -12.272 -0.583  1.00 92.35 71  C 1 
ATOM 4547 C CB    . ARG C 3 71  ? -37.039 -14.472 -0.614  1.00 93.08 71  C 1 
ATOM 4548 C CG    . ARG C 3 71  ? -37.498 -15.868 -1.062  1.00 86.92 71  C 1 
ATOM 4549 C CD    . ARG C 3 71  ? -38.751 -15.748 -1.925  1.00 76.58 71  C 1 
ATOM 4550 N NE    . ARG C 3 71  ? -39.227 -17.061 -2.363  1.00 68.34 71  C 1 
ATOM 4551 C CZ    . ARG C 3 71  ? -40.276 -17.294 -3.148  1.00 58.37 71  C 1 
ATOM 4552 N NH1   . ARG C 3 71  ? -41.006 -16.322 -3.621  1.00 53.22 71  C 1 
ATOM 4553 N NH2   . ARG C 3 71  ? -40.594 -18.515 -3.463  1.00 51.62 71  C 1 
ATOM 4554 N N     . THR C 3 72  ? -34.616 -12.821 1.497   1.00 95.61 72  C 1 
ATOM 4555 C CA    . THR C 3 72  ? -34.012 -11.534 1.835   1.00 95.90 72  C 1 
ATOM 4556 C C     . THR C 3 72  ? -32.606 -11.774 2.359   1.00 96.21 72  C 1 
ATOM 4557 O O     . THR C 3 72  ? -32.456 -12.391 3.407   1.00 94.79 72  C 1 
ATOM 4558 C CB    . THR C 3 72  ? -34.851 -10.763 2.861   1.00 94.50 72  C 1 
ATOM 4559 O OG1   . THR C 3 72  ? -36.162 -10.577 2.351   1.00 84.97 72  C 1 
ATOM 4560 C CG2   . THR C 3 72  ? -34.284 -9.374  3.134   1.00 83.94 72  C 1 
ATOM 4561 N N     . LEU C 3 73  ? -31.609 -11.257 1.634   1.00 95.94 73  C 1 
ATOM 4562 C CA    . LEU C 3 73  ? -30.231 -11.237 2.085   1.00 96.37 73  C 1 
ATOM 4563 C C     . LEU C 3 73  ? -30.090 -10.266 3.270   1.00 96.61 73  C 1 
ATOM 4564 O O     . LEU C 3 73  ? -30.449 -9.091  3.141   1.00 94.94 73  C 1 
ATOM 4565 C CB    . LEU C 3 73  ? -29.341 -10.826 0.902   1.00 96.01 73  C 1 
ATOM 4566 C CG    . LEU C 3 73  ? -27.833 -10.784 1.207   1.00 95.51 73  C 1 
ATOM 4567 C CD1   . LEU C 3 73  ? -27.268 -12.177 1.417   1.00 91.61 73  C 1 
ATOM 4568 C CD2   . LEU C 3 73  ? -27.094 -10.153 0.027   1.00 91.15 73  C 1 
ATOM 4569 N N     . GLN C 3 74  ? -29.589 -10.754 4.388   1.00 96.46 74  C 1 
ATOM 4570 C CA    . GLN C 3 74  ? -29.403 -10.018 5.632   1.00 96.07 74  C 1 
ATOM 4571 C C     . GLN C 3 74  ? -27.914 -9.856  5.967   1.00 96.48 74  C 1 
ATOM 4572 O O     . GLN C 3 74  ? -27.052 -10.507 5.377   1.00 95.50 74  C 1 
ATOM 4573 C CB    . GLN C 3 74  ? -30.150 -10.735 6.768   1.00 94.54 74  C 1 
ATOM 4574 C CG    . GLN C 3 74  ? -31.673 -10.729 6.557   1.00 89.85 74  C 1 
ATOM 4575 C CD    . GLN C 3 74  ? -32.439 -11.374 7.717   1.00 89.37 74  C 1 
ATOM 4576 O OE1   . GLN C 3 74  ? -31.906 -12.094 8.534   1.00 82.23 74  C 1 
ATOM 4577 N NE2   . GLN C 3 74  ? -33.732 -11.143 7.813   1.00 78.65 74  C 1 
ATOM 4578 N N     . LYS C 3 75  ? -27.610 -8.988  6.948   1.00 95.77 75  C 1 
ATOM 4579 C CA    . LYS C 3 75  ? -26.249 -8.842  7.473   1.00 95.88 75  C 1 
ATOM 4580 C C     . LYS C 3 75  ? -25.682 -10.168 7.987   1.00 95.91 75  C 1 
ATOM 4581 O O     . LYS C 3 75  ? -24.520 -10.454 7.735   1.00 94.88 75  C 1 
ATOM 4582 C CB    . LYS C 3 75  ? -26.234 -7.768  8.577   1.00 94.75 75  C 1 
ATOM 4583 C CG    . LYS C 3 75  ? -24.822 -7.541  9.149   1.00 92.38 75  C 1 
ATOM 4584 C CD    . LYS C 3 75  ? -24.793 -6.436  10.218  1.00 88.93 75  C 1 
ATOM 4585 C CE    . LYS C 3 75  ? -23.362 -6.324  10.735  1.00 80.79 75  C 1 
ATOM 4586 N NZ    . LYS C 3 75  ? -23.194 -5.299  11.790  1.00 72.67 75  C 1 
ATOM 4587 N N     . SER C 3 76  ? -26.518 -10.991 8.644   1.00 96.06 76  C 1 
ATOM 4588 C CA    . SER C 3 76  ? -26.139 -12.319 9.144   1.00 95.57 76  C 1 
ATOM 4589 C C     . SER C 3 76  ? -25.691 -13.265 8.032   1.00 95.60 76  C 1 
ATOM 4590 O O     . SER C 3 76  ? -24.784 -14.068 8.248   1.00 94.27 76  C 1 
ATOM 4591 C CB    . SER C 3 76  ? -27.303 -12.942 9.904   1.00 94.46 76  C 1 
ATOM 4592 O OG    . SER C 3 76  ? -28.485 -12.954 9.111   1.00 87.99 76  C 1 
ATOM 4593 N N     . ASP C 3 77  ? -26.234 -13.151 6.825   1.00 95.77 77  C 1 
ATOM 4594 C CA    . ASP C 3 77  ? -25.825 -13.968 5.685   1.00 95.73 77  C 1 
ATOM 4595 C C     . ASP C 3 77  ? -24.439 -13.574 5.178   1.00 96.15 77  C 1 
ATOM 4596 O O     . ASP C 3 77  ? -23.629 -14.425 4.834   1.00 95.15 77  C 1 
ATOM 4597 C CB    . ASP C 3 77  ? -26.841 -13.830 4.541   1.00 95.30 77  C 1 
ATOM 4598 C CG    . ASP C 3 77  ? -28.249 -14.237 4.964   1.00 94.22 77  C 1 
ATOM 4599 O OD1   . ASP C 3 77  ? -28.395 -15.291 5.598   1.00 89.42 77  C 1 
ATOM 4600 O OD2   . ASP C 3 77  ? -29.220 -13.495 4.690   1.00 90.07 77  C 1 
ATOM 4601 N N     . ILE C 3 78  ? -24.147 -12.270 5.174   1.00 95.86 78  C 1 
ATOM 4602 C CA    . ILE C 3 78  ? -22.824 -11.755 4.851   1.00 96.25 78  C 1 
ATOM 4603 C C     . ILE C 3 78  ? -21.817 -12.180 5.923   1.00 96.41 78  C 1 
ATOM 4604 O O     . ILE C 3 78  ? -20.711 -12.601 5.586   1.00 95.59 78  C 1 
ATOM 4605 C CB    . ILE C 3 78  ? -22.855 -10.224 4.655   1.00 95.90 78  C 1 
ATOM 4606 C CG1   . ILE C 3 78  ? -23.876 -9.762  3.584   1.00 93.60 78  C 1 
ATOM 4607 C CG2   . ILE C 3 78  ? -21.461 -9.683  4.313   1.00 93.93 78  C 1 
ATOM 4608 C CD1   . ILE C 3 78  ? -23.668 -10.343 2.182   1.00 85.25 78  C 1 
ATOM 4609 N N     . ALA C 3 79  ? -22.199 -12.139 7.203   1.00 96.18 79  C 1 
ATOM 4610 C CA    . ALA C 3 79  ? -21.379 -12.612 8.311   1.00 96.00 79  C 1 
ATOM 4611 C C     . ALA C 3 79  ? -21.004 -14.087 8.167   1.00 95.95 79  C 1 
ATOM 4612 O O     . ALA C 3 79  ? -19.833 -14.444 8.268   1.00 94.72 79  C 1 
ATOM 4613 C CB    . ALA C 3 79  ? -22.129 -12.376 9.637   1.00 95.15 79  C 1 
ATOM 4614 N N     . ALA C 3 80  ? -21.995 -14.927 7.868   1.00 95.53 80  C 1 
ATOM 4615 C CA    . ALA C 3 80  ? -21.786 -16.349 7.639   1.00 95.00 80  C 1 
ATOM 4616 C C     . ALA C 3 80  ? -20.884 -16.611 6.421   1.00 95.10 80  C 1 
ATOM 4617 O O     . ALA C 3 80  ? -19.975 -17.438 6.495   1.00 93.59 80  C 1 
ATOM 4618 C CB    . ALA C 3 80  ? -23.151 -17.016 7.488   1.00 93.97 80  C 1 
ATOM 4619 N N     . ALA C 3 81  ? -21.077 -15.868 5.321   1.00 95.25 81  C 1 
ATOM 4620 C CA    . ALA C 3 81  ? -20.217 -15.974 4.146   1.00 95.35 81  C 1 
ATOM 4621 C C     . ALA C 3 81  ? -18.754 -15.619 4.458   1.00 95.74 81  C 1 
ATOM 4622 O O     . ALA C 3 81  ? -17.845 -16.315 4.016   1.00 94.40 81  C 1 
ATOM 4623 C CB    . ALA C 3 81  ? -20.782 -15.086 3.033   1.00 94.79 81  C 1 
ATOM 4624 N N     . ILE C 3 82  ? -18.519 -14.566 5.247   1.00 95.67 82  C 1 
ATOM 4625 C CA    . ILE C 3 82  ? -17.180 -14.165 5.704   1.00 95.73 82  C 1 
ATOM 4626 C C     . ILE C 3 82  ? -16.578 -15.245 6.606   1.00 95.66 82  C 1 
ATOM 4627 O O     . ILE C 3 82  ? -15.453 -15.678 6.377   1.00 94.16 82  C 1 
ATOM 4628 C CB    . ILE C 3 82  ? -17.237 -12.786 6.391   1.00 95.48 82  C 1 
ATOM 4629 C CG1   . ILE C 3 82  ? -17.513 -11.690 5.331   1.00 93.21 82  C 1 
ATOM 4630 C CG2   . ILE C 3 82  ? -15.943 -12.469 7.157   1.00 93.36 82  C 1 
ATOM 4631 C CD1   . ILE C 3 82  ? -17.974 -10.359 5.929   1.00 88.43 82  C 1 
ATOM 4632 N N     . ALA C 3 83  ? -17.334 -15.729 7.582   1.00 94.86 83  C 1 
ATOM 4633 C CA    . ALA C 3 83  ? -16.860 -16.747 8.522   1.00 94.28 83  C 1 
ATOM 4634 C C     . ALA C 3 83  ? -16.496 -18.080 7.850   1.00 94.01 83  C 1 
ATOM 4635 O O     . ALA C 3 83  ? -15.574 -18.759 8.309   1.00 91.23 83  C 1 
ATOM 4636 C CB    . ALA C 3 83  ? -17.946 -16.949 9.593   1.00 92.75 83  C 1 
ATOM 4637 N N     . ARG C 3 84  ? -17.189 -18.456 6.768   1.00 94.02 84  C 1 
ATOM 4638 C CA    . ARG C 3 84  ? -16.962 -19.695 6.008   1.00 93.50 84  C 1 
ATOM 4639 C C     . ARG C 3 84  ? -15.856 -19.581 4.958   1.00 93.88 84  C 1 
ATOM 4640 O O     . ARG C 3 84  ? -15.465 -20.597 4.389   1.00 91.04 84  C 1 
ATOM 4641 C CB    . ARG C 3 84  ? -18.278 -20.145 5.340   1.00 91.31 84  C 1 
ATOM 4642 C CG    . ARG C 3 84  ? -19.331 -20.683 6.324   1.00 81.14 84  C 1 
ATOM 4643 C CD    . ARG C 3 84  ? -20.620 -21.024 5.564   1.00 76.56 84  C 1 
ATOM 4644 N NE    . ARG C 3 84  ? -21.693 -21.552 6.429   1.00 68.47 84  C 1 
ATOM 4645 C CZ    . ARG C 3 84  ? -22.876 -22.005 6.010   1.00 61.83 84  C 1 
ATOM 4646 N NH1   . ARG C 3 84  ? -23.210 -22.008 4.748   1.00 58.18 84  C 1 
ATOM 4647 N NH2   . ARG C 3 84  ? -23.753 -22.463 6.839   1.00 54.08 84  C 1 
ATOM 4648 N N     . THR C 3 85  ? -15.368 -18.388 4.642   1.00 92.76 85  C 1 
ATOM 4649 C CA    . THR C 3 85  ? -14.403 -18.176 3.561   1.00 92.75 85  C 1 
ATOM 4650 C C     . THR C 3 85  ? -13.092 -17.637 4.118   1.00 93.29 85  C 1 
ATOM 4651 O O     . THR C 3 85  ? -13.010 -16.472 4.498   1.00 91.10 85  C 1 
ATOM 4652 C CB    . THR C 3 85  ? -14.954 -17.232 2.486   1.00 91.75 85  C 1 
ATOM 4653 O OG1   . THR C 3 85  ? -16.250 -17.614 2.081   1.00 85.78 85  C 1 
ATOM 4654 C CG2   . THR C 3 85  ? -14.078 -17.238 1.239   1.00 84.80 85  C 1 
ATOM 4655 N N     . GLU C 3 86  ? -12.049 -18.471 4.094   1.00 92.50 86  C 1 
ATOM 4656 C CA    . GLU C 3 86  ? -10.740 -18.145 4.670   1.00 91.94 86  C 1 
ATOM 4657 C C     . GLU C 3 86  ? -10.141 -16.835 4.125   1.00 92.99 86  C 1 
ATOM 4658 O O     . GLU C 3 86  ? -9.658  -15.996 4.884   1.00 91.19 86  C 1 
ATOM 4659 C CB    . GLU C 3 86  ? -9.795  -19.328 4.417   1.00 89.63 86  C 1 
ATOM 4660 C CG    . GLU C 3 86  ? -8.466  -19.187 5.160   1.00 77.17 86  C 1 
ATOM 4661 C CD    . GLU C 3 86  ? -7.497  -20.358 4.912   1.00 67.07 86  C 1 
ATOM 4662 O OE1   . GLU C 3 86  ? -6.363  -20.288 5.438   1.00 60.07 86  C 1 
ATOM 4663 O OE2   . GLU C 3 86  ? -7.889  -21.316 4.200   1.00 57.93 86  C 1 
ATOM 4664 N N     . VAL C 3 87  ? -10.246 -16.597 2.814   1.00 93.84 87  C 1 
ATOM 4665 C CA    . VAL C 3 87  ? -9.720  -15.375 2.180   1.00 93.82 87  C 1 
ATOM 4666 C C     . VAL C 3 87  ? -10.429 -14.094 2.635   1.00 94.32 87  C 1 
ATOM 4667 O O     . VAL C 3 87  ? -9.916  -13.002 2.387   1.00 92.88 87  C 1 
ATOM 4668 C CB    . VAL C 3 87  ? -9.722  -15.460 0.643   1.00 92.26 87  C 1 
ATOM 4669 C CG1   . VAL C 3 87  ? -8.809  -16.590 0.169   1.00 85.03 87  C 1 
ATOM 4670 C CG2   . VAL C 3 87  ? -11.119 -15.667 0.060   1.00 84.87 87  C 1
[truncated: 111,855 more chars]
