# Supplementary material for: Vernalization regulatory network identifies potential novel functions for genes in the HvVRN2 locus
Source: New Phytol. 2026 Apr 12;250(6):4036–53. doi: 10.1111/nph.71162 (PMC13193379; doi:10.1111/nph.71162)
Supplement: Supplementary file 1 — Dataset S1. Protein models computed by Alphafold. [file NPH-250-4036-s002.xz › Alphafold_models0/Barley/fold_2h01g081300_prom1_1_nf_yb10_c1_recortes_summary_confidences_0.json]

{
 "chain_iptm": [
  0.77,
  0.7,
  0.7,
  0.57,
  0.58
 ],
 "chain_pair_iptm": [
  [
   0.21,
   0.84,
   0.79,
   0.73,
   0.73
  ],
  [
   0.84,
   0.76,
   0.85,
   0.54,
   0.56
  ],
  [
   0.79,
   0.85,
   0.72,
   0.57,
   0.58
  ],
  [
   0.73,
   0.54,
   0.57,
   0.25,
   0.46
  ],
  [
   0.73,
   0.56,
   0.58,
   0.46,
   0.26
  ]
 ],
 "chain_pair_pae_min": [
  [
   0.76,
   1.57,
   1.58,
   2.21,
   2.07
  ],
  [
   1.32,
   0.76,
   1.22,
   3.3,
   3.12
  ],
  [
   1.42,
   1.19,
   0.76,
   3.28,
   2.77
  ],
  [
   1.79,
   2.91,
   3.08,
   0.8,
   1.48
  ],
  [
   2.19,
   3.11,
   2.79,
   1.42,
   0.8
  ]
 ],
 "chain_ptm": [
  0.21,
  0.76,
  0.72,
  0.25,
  0.26
 ],
 "fraction_disordered": 0.58,
 "has_clash": 0.0,
 "iptm": 0.8,
 "num_recycles": 10.0,
 "ptm": 0.49,
 "ranking_score": 1.03
}
