# Supplementary material for: Vernalization regulatory network identifies potential novel functions for genes in the HvVRN2 locus
Source: New Phytol. 2026 Apr 12;250(6):4036–53. doi: 10.1111/nph.71162 (PMC13193379; doi:10.1111/nph.71162)
Supplement: Supplementary file 1 — Dataset S1. Protein models computed by Alphafold. [file NPH-250-4036-s002.xz › Alphafold_models0/Barley/fold_2h01g081300_prom1_1_nf_yb10_c3_recortes_model_0.cif]

# By using this file you agree to the legally binding terms of use found at alphafoldserver.com/output-terms
data_75de840c3b08abf5
#
_entry.id 75de840c3b08abf5
#
loop_
_atom_type.symbol
C 
N 
O 
P 
S 
#
loop_
_audit_author.name
_audit_author.pdbx_ordinal
"Google DeepMind" 1 
"Isomorphic Labs" 2 
#
_audit_conform.dict_location https://raw.githubusercontent.com/ihmwg/ModelCIF/master/dist/mmcif_ma.dic
_audit_conform.dict_name     mmcif_ma.dic
_audit_conform.dict_version  1.4.5
#
loop_
_chem_comp.formula
_chem_comp.formula_weight
_chem_comp.id
_chem_comp.mon_nstd_flag
_chem_comp.name
_chem_comp.pdbx_smiles
_chem_comp.pdbx_synonyms
_chem_comp.type
"C3 H7 N O2"      89.093  ALA y ALANINE                              C[C@H](N)C(O)=O                                             ? "L-PEPTIDE LINKING" 
"C6 H15 N4 O2"    175.209 ARG y ARGININE                             N[C@@H](CCCNC(N)=[NH2+])C(O)=O                              ? "L-PEPTIDE LINKING" 
"C4 H8 N2 O3"     132.118 ASN y ASPARAGINE                           N[C@@H](CC(N)=O)C(O)=O                                      ? "L-PEPTIDE LINKING" 
"C4 H7 N O4"      133.103 ASP y "ASPARTIC ACID"                      N[C@@H](CC(O)=O)C(O)=O                                      ? "L-PEPTIDE LINKING" 
"C3 H7 N O2 S"    121.158 CYS y CYSTEINE                             N[C@@H](CS)C(O)=O                                           ? "L-PEPTIDE LINKING" 
"C10 H14 N5 O6 P" 331.222 DA  y "2'-DEOXYADENOSINE-5'-MONOPHOSPHATE" Nc1ncnc2n(cnc12)[C@H]3C[C@H](O)[C@@H](CO[P](O)(O)=O)O3      ? "DNA LINKING"       
"C9 H14 N3 O7 P"  307.197 DC  y "2'-DEOXYCYTIDINE-5'-MONOPHOSPHATE"  NC1=NC(=O)N(C=C1)[C@H]2C[C@H](O)[C@@H](CO[P](O)(O)=O)O2     ? "DNA LINKING"       
"C10 H14 N5 O7 P" 347.221 DG  y "2'-DEOXYGUANOSINE-5'-MONOPHOSPHATE" NC1=Nc2n(cnc2C(=O)N1)[C@H]3C[C@H](O)[C@@H](CO[P](O)(O)=O)O3 ? "DNA LINKING"       
"C10 H15 N2 O8 P" 322.208 DT  y "THYMIDINE-5'-MONOPHOSPHATE"         CC1=CN([C@H]2C[C@H](O)[C@@H](CO[P](O)(O)=O)O2)C(=O)NC1=O    ? "DNA LINKING"       
"C5 H10 N2 O3"    146.144 GLN y GLUTAMINE                            N[C@@H](CCC(N)=O)C(O)=O                                     ? "L-PEPTIDE LINKING" 
"C5 H9 N O4"      147.129 GLU y "GLUTAMIC ACID"                      N[C@@H](CCC(O)=O)C(O)=O                                     ? "L-PEPTIDE LINKING" 
"C2 H5 N O2"      75.067  GLY y GLYCINE                              NCC(O)=O                                                    ? "PEPTIDE LINKING"   
"C6 H10 N3 O2"    156.162 HIS y HISTIDINE                            N[C@@H](Cc1c[nH]c[nH+]1)C(O)=O                              ? "L-PEPTIDE LINKING" 
"C6 H13 N O2"     131.173 ILE y ISOLEUCINE                           CC[C@H](C)[C@H](N)C(O)=O                                    ? "L-PEPTIDE LINKING" 
"C6 H13 N O2"     131.173 LEU y LEUCINE                              CC(C)C[C@H](N)C(O)=O                                        ? "L-PEPTIDE LINKING" 
"C6 H15 N2 O2"    147.195 LYS y LYSINE                               N[C@@H](CCCC[NH3+])C(O)=O                                   ? "L-PEPTIDE LINKING" 
"C5 H11 N O2 S"   149.211 MET y METHIONINE                           CSCC[C@H](N)C(O)=O                                          ? "L-PEPTIDE LINKING" 
"C9 H11 N O2"     165.189 PHE y PHENYLALANINE                        N[C@@H](Cc1ccccc1)C(O)=O                                    ? "L-PEPTIDE LINKING" 
"C5 H9 N O2"      115.130 PRO y PROLINE                              OC(=O)[C@@H]1CCCN1                                          ? "L-PEPTIDE LINKING" 
"C3 H7 N O3"      105.093 SER y SERINE                               N[C@@H](CO)C(O)=O                                           ? "L-PEPTIDE LINKING" 
"C4 H9 N O3"      119.119 THR y THREONINE                            C[C@@H](O)[C@H](N)C(O)=O                                    ? "L-PEPTIDE LINKING" 
"C11 H12 N2 O2"   204.225 TRP y TRYPTOPHAN                           N[C@@H](Cc1c[nH]c2ccccc12)C(O)=O                            ? "L-PEPTIDE LINKING" 
"C9 H11 N O3"     181.189 TYR y TYROSINE                             N[C@@H](Cc1ccc(O)cc1)C(O)=O                                 ? "L-PEPTIDE LINKING" 
"C5 H11 N O2"     117.146 VAL y VALINE                               CC(C)[C@H](N)C(O)=O                                         ? "L-PEPTIDE LINKING" 
#
_citation.book_publisher          ?
_citation.country                 UK
_citation.id                      primary
_citation.journal_full            Nature
_citation.journal_id_ASTM         NATUAS
_citation.journal_id_CSD          0006
_citation.journal_id_ISSN         0028-0836
_citation.journal_volume          ?
_citation.page_first              ?
_citation.page_last               ?
_citation.pdbx_database_id_DOI    ?
_citation.pdbx_database_id_PubMed ?
_citation.title                   "Accurate structure prediction of biomolecular interactions with AlphaFold 3"
_citation.year                    2024
#
loop_
_citation_author.citation_id
_citation_author.name
_citation_author.ordinal
primary "Google DeepMind" 1 
primary "Isomorphic Labs" 2 
#
loop_
_entity.id
_entity.pdbx_description
_entity.type
1 . polymer 
2 . polymer 
3 . polymer 
4 . polymer 
5 . polymer 
#
loop_
_entity_poly.entity_id
_entity_poly.pdbx_strand_id
_entity_poly.type
1 A polypeptide(L)          
2 B polypeptide(L)          
3 C polypeptide(L)          
4 D polydeoxyribonucleotide 
5 E polydeoxyribonucleotide 
#
loop_
_entity_poly_seq.entity_id
_entity_poly_seq.hetero
_entity_poly_seq.mon_id
_entity_poly_seq.num
1 n MET 1   
1 n PRO 2   
1 n ARG 3   
1 n CYS 4   
1 n ASN 5   
1 n LYS 6   
1 n CYS 7   
1 n LEU 8   
1 n SER 9   
1 n GLU 10  
1 n ASN 11  
1 n ASP 12  
1 n SER 13  
1 n ALA 14  
1 n SER 15  
1 n GLU 16  
1 n ASP 17  
1 n ARG 18  
1 n HIS 19  
1 n TRP 20  
1 n HIS 21  
1 n ARG 22  
1 n THR 23  
1 n ALA 24  
1 n THR 25  
1 n LEU 26  
1 n PHE 27  
1 n MET 28  
1 n ASN 29  
1 n CYS 30  
1 n VAL 31  
1 n SER 32  
1 n ASN 33  
1 n GLY 34  
1 n THR 35  
1 n VAL 36  
1 n TYR 37  
1 n GLU 38  
1 n GLU 39  
1 n ALA 40  
1 n VAL 41  
1 n GLY 42  
1 n ARG 43  
1 n GLU 44  
1 n GLY 45  
1 n CYS 46  
1 n TRP 47  
1 n ALA 48  
1 n ARG 49  
1 n LEU 50  
1 n CYS 51  
1 n ASP 52  
1 n GLY 53  
1 n CYS 54  
1 n CYS 55  
1 n THR 56  
1 n VAL 57  
1 n PRO 58  
1 n SER 59  
1 n VAL 60  
1 n VAL 61  
1 n TYR 62  
1 n CYS 63  
1 n ARG 64  
1 n ALA 65  
1 n ASP 66  
1 n SER 67  
1 n ALA 68  
1 n TYR 69  
1 n LEU 70  
1 n CYS 71  
1 n ALA 72  
1 n SER 73  
1 n CYS 74  
1 n ASP 75  
1 n ALA 76  
1 n GLN 77  
1 n ILE 78  
1 n HIS 79  
1 n ALA 80  
1 n ALA 81  
1 n ASN 82  
1 n ARG 83  
1 n VAL 84  
1 n ALA 85  
1 n SER 86  
1 n ARG 87  
1 n HIS 88  
1 n GLU 89  
1 n ARG 90  
1 n VAL 91  
1 n LEU 92  
1 n LEU 93  
1 n SER 94  
1 n GLU 95  
1 n ALA 96  
1 n TYR 97  
1 n LYS 98  
1 n HIS 99  
1 n ALA 100 
1 n PRO 101 
1 n VAL 102 
1 n MET 103 
1 n LEU 104 
1 n ASP 105 
1 n CYS 106 
1 n HIS 107 
1 n ALA 108 
1 n ASP 109 
1 n ALA 110 
1 n ALA 111 
1 n ALA 112 
1 n LEU 113 
1 n CYS 114 
1 n ALA 115 
1 n ALA 116 
1 n TYR 117 
1 n GLU 118 
1 n ALA 119 
1 n GLN 120 
1 n VAL 121 
1 n HIS 122 
1 n TYR 123 
1 n ALA 124 
1 n ASN 125 
1 n LEU 126 
1 n LEU 127 
1 n THR 128 
1 n VAL 129 
1 n MET 130 
1 n HIS 131 
1 n GLN 132 
1 n ARG 133 
1 n MET 134 
1 n PRO 135 
1 n VAL 136 
1 n VAL 137 
1 n SER 138 
1 n HIS 139 
1 n PRO 140 
1 n ALA 141 
1 n VAL 142 
1 n ALA 143 
1 n ILE 144 
1 n PRO 145 
1 n PRO 146 
1 n VAL 147 
1 n SER 148 
1 n LEU 149 
1 n PHE 150 
1 n ALA 151 
1 n GLU 152 
1 n ALA 153 
1 n GLU 154 
1 n ALA 155 
1 n THR 156 
1 n ALA 157 
1 n PRO 158 
1 n VAL 159 
1 n LEU 160 
1 n GLY 161 
1 n ARG 162 
1 n LYS 163 
1 n GLU 164 
1 n GLU 165 
1 n ASP 166 
1 n THR 167 
1 n SER 168 
1 n TRP 169 
1 n LEU 170 
1 n LEU 171 
1 n LEU 172 
1 n SER 173 
1 n LYS 174 
1 n ASP 175 
1 n SER 176 
1 n ASP 177 
1 n ASN 178 
1 n HIS 179 
1 n ASN 180 
1 n ARG 181 
1 n SER 182 
1 n GLY 183 
1 n ASN 184 
1 n ASN 185 
1 n SER 186 
1 n SER 187 
1 n THR 188 
1 n SER 189 
1 n SER 190 
1 n SER 191 
1 n SER 192 
1 n GLN 193 
1 n TYR 194 
1 n PHE 195 
1 n GLY 196 
1 n GLU 197 
1 n VAL 198 
1 n ASP 199 
1 n GLN 200 
1 n TYR 201 
1 n PHE 202 
1 n ASP 203 
1 n LEU 204 
1 n VAL 205 
1 n GLY 206 
1 n TYR 207 
1 n ASN 208 
1 n SER 209 
1 n TYR 210 
1 n TYR 211 
1 n ASP 212 
1 n SER 213 
1 n HIS 214 
1 n MET 215 
1 n SER 216 
1 n ASN 217 
1 n GLN 218 
1 n GLU 219 
1 n GLN 220 
1 n TYR 221 
1 n VAL 222 
1 n MET 223 
1 n GLN 224 
1 n GLU 225 
1 n GLN 226 
1 n GLN 227 
1 n HIS 228 
1 n LEU 229 
1 n GLN 230 
1 n GLN 231 
1 n MET 232 
1 n GLN 233 
1 n LYS 234 
1 n GLU 235 
1 n TYR 236 
1 n ALA 237 
1 n GLU 238 
1 n GLN 239 
1 n GLN 240 
1 n MET 241 
1 n GLN 242 
1 n LYS 243 
1 n GLU 244 
1 n TYR 245 
1 n VAL 246 
1 n GLU 247 
1 n ASN 248 
1 n GLU 249 
1 n GLY 250 
1 n SER 251 
1 n GLU 252 
1 n CYS 253 
1 n ILE 254 
1 n VAL 255 
1 n PRO 256 
1 n SER 257 
1 n GLN 258 
1 n SER 259 
1 n THR 260 
1 n ILE 261 
1 n VAL 262 
1 n ARG 263 
1 n ARG 264 
1 n PRO 265 
1 n HIS 266 
1 n GLN 267 
1 n SER 268 
1 n GLY 269 
1 n TYR 270 
1 n ALA 271 
1 n PRO 272 
1 n LEU 273 
1 n VAL 274 
1 n GLY 275 
1 n ALA 276 
1 n GLU 277 
1 n GLN 278 
1 n ALA 279 
1 n ALA 280 
1 n SER 281 
1 n ALA 282 
1 n THR 283 
1 n ALA 284 
1 n GLY 285 
1 n ALA 286 
1 n SER 287 
1 n ALA 288 
1 n TYR 289 
1 n THR 290 
1 n ASP 291 
1 n SER 292 
1 n VAL 293 
1 n ASN 294 
1 n ASN 295 
1 n SER 296 
1 n ILE 297 
1 n SER 298 
1 n PHE 299 
1 n SER 300 
1 n MET 301 
1 n GLU 302 
1 n ALA 303 
1 n GLY 304 
1 n ILE 305 
1 n VAL 306 
1 n PRO 307 
1 n ASP 308 
1 n ASN 309 
1 n THR 310 
1 n VAL 311 
1 n GLN 312 
1 n SER 313 
1 n SER 314 
1 n ILE 315 
1 n LEU 316 
1 n ARG 317 
1 n PRO 318 
1 n ALA 319 
1 n GLY 320 
1 n ALA 321 
1 n ILE 322 
1 n GLY 323 
1 n LEU 324 
1 n PHE 325 
1 n SER 326 
1 n SER 327 
1 n PRO 328 
1 n SER 329 
1 n LEU 330 
1 n GLN 331 
1 n THR 332 
1 n PRO 333 
1 n LEU 334 
1 n HIS 335 
1 n PHE 336 
1 n SER 337 
1 n SER 338 
1 n LYS 339 
1 n GLU 340 
1 n ARG 341 
1 n GLU 342 
1 n ALA 343 
1 n ARG 344 
1 n VAL 345 
1 n LEU 346 
1 n ARG 347 
1 n TYR 348 
1 n LYS 349 
1 n GLU 350 
1 n LYS 351 
1 n LYS 352 
1 n LYS 353 
1 n SER 354 
1 n ARG 355 
1 n LYS 356 
1 n PHE 357 
1 n GLU 358 
1 n LYS 359 
1 n THR 360 
1 n THR 361 
1 n ARG 362 
1 n TYR 363 
1 n ALA 364 
1 n THR 365 
1 n ARG 366 
1 n LYS 367 
1 n ALA 368 
1 n TYR 369 
1 n ALA 370 
1 n GLU 371 
1 n ALA 372 
1 n ARG 373 
1 n PRO 374 
1 n ARG 375 
1 n ILE 376 
1 n LYS 377 
1 n GLY 378 
1 n ARG 379 
1 n PHE 380 
1 n ALA 381 
1 n LYS 382 
1 n ARG 383 
1 n SER 384 
1 n ASP 385 
1 n ALA 386 
1 n GLU 387 
1 n MET 388 
1 n GLU 389 
1 n VAL 390 
1 n ASP 391 
1 n GLN 392 
1 n THR 393 
1 n PHE 394 
1 n SER 395 
1 n THR 396 
1 n ALA 397 
1 n ALA 398 
1 n LEU 399 
1 n SER 400 
1 n ASP 401 
1 n SER 402 
1 n SER 403 
1 n TYR 404 
1 n SER 405 
1 n THR 406 
1 n VAL 407 
1 n PRO 408 
1 n TRP 409 
1 n PHE 410 
2 n TYR 1   
2 n GLY 2   
2 n GLY 3   
2 n VAL 4   
2 n ARG 5   
2 n GLU 6   
2 n GLN 7   
2 n ASP 8   
2 n ARG 9   
2 n PHE 10  
2 n LEU 11  
2 n PRO 12  
2 n ILE 13  
2 n ALA 14  
2 n ASN 15  
2 n ILE 16  
2 n SER 17  
2 n ARG 18  
2 n ILE 19  
2 n MET 20  
2 n LYS 21  
2 n LYS 22  
2 n ALA 23  
2 n ILE 24  
2 n PRO 25  
2 n ALA 26  
2 n ASN 27  
2 n GLY 28  
2 n LYS 29  
2 n ILE 30  
2 n ALA 31  
2 n LYS 32  
2 n ASP 33  
2 n ALA 34  
2 n LYS 35  
2 n GLU 36  
2 n THR 37  
2 n VAL 38  
2 n GLN 39  
2 n GLU 40  
2 n CYS 41  
2 n VAL 42  
2 n SER 43  
2 n GLU 44  
2 n PHE 45  
2 n ILE 46  
2 n SER 47  
2 n PHE 48  
2 n ILE 49  
2 n THR 50  
2 n SER 51  
2 n GLU 52  
2 n ALA 53  
2 n SER 54  
2 n ASP 55  
2 n LYS 56  
2 n CYS 57  
2 n GLN 58  
2 n ARG 59  
2 n GLU 60  
2 n LYS 61  
2 n ARG 62  
2 n LYS 63  
2 n THR 64  
2 n ILE 65  
2 n ASN 66  
2 n GLY 67  
2 n ASP 68  
2 n ASP 69  
2 n LEU 70  
2 n LEU 71  
2 n TRP 72  
2 n ALA 73  
2 n MET 74  
2 n ALA 75  
2 n THR 76  
2 n LEU 77  
2 n GLY 78  
2 n PHE 79  
2 n GLU 80  
2 n GLU 81  
2 n TYR 82  
2 n ILE 83  
2 n GLU 84  
2 n PRO 85  
2 n LEU 86  
2 n LYS 87  
2 n VAL 88  
2 n TYR 89  
2 n LEU 90  
2 n GLN 91  
2 n LYS 92  
2 n TYR 93  
2 n ARG 94  
2 n GLU 95  
3 n ASN 1   
3 n SER 2   
3 n PHE 3   
3 n HIS 4   
3 n LEU 5   
3 n LYS 6   
3 n GLN 7   
3 n CYS 8   
3 n VAL 9   
3 n LYS 10  
3 n ARG 11  
3 n TYR 12  
3 n SER 13  
3 n SER 14  
3 n PHE 15  
3 n ASP 16  
3 n PHE 17  
3 n LEU 18  
3 n THR 19  
3 n GLU 20  
3 n ILE 21  
3 n VAL 22  
3 n ASN 23  
3 n LYS 24  
3 n VAL 25  
3 n PRO 26  
3 n ASP 27  
3 n LEU 28  
3 n GLY 29  
3 n GLY 30  
3 n GLY 31  
3 n GLU 32  
3 n SER 33  
3 n CYS 34  
3 n GLY 35  
3 n ASP 36  
3 n GLU 37  
3 n ARG 38  
3 n GLY 39  
3 n LEU 40  
3 n PRO 41  
3 n ARG 42  
3 n ARG 43  
3 n ARG 44  
3 n LYS 45  
3 n PHE 46  
3 n SER 47  
3 n ASN 48  
3 n GLY 49  
3 n SER 50  
3 n ASP 51  
3 n PRO 52  
3 n GLU 53  
3 n ASN 54  
3 n GLU 55  
3 n GLU 56  
3 n PRO 57  
3 n ARG 58  
3 n SER 59  
3 n SER 60  
3 n LYS 61  
3 n MET 62  
3 n PRO 63  
3 n ILE 64  
3 n ARG 65  
3 n ASN 66  
3 n LEU 67  
3 n ASN 68  
3 n THR 69  
3 n SER 70  
3 n PRO 71  
3 n ARG 72  
3 n GLY 73  
3 n ARG 74  
3 n GLY 75  
3 n ARG 76  
3 n GLY 77  
3 n ARG 78  
3 n GLY 79  
3 n ARG 80  
3 n GLY 81  
3 n ARG 82  
3 n GLY 83  
3 n ARG 84  
3 n PRO 85  
3 n PRO 86  
3 n THR 87  
3 n LYS 88  
3 n ARG 89  
3 n LYS 90  
3 n GLU 91  
3 n ILE 92  
3 n GLY 93  
3 n TYR 94  
3 n VAL 95  
3 n GLN 96  
3 n PHE 97  
3 n GLU 98  
3 n ASP 99  
3 n GLU 100 
3 n SER 101 
3 n SER 102 
3 n MET 103 
3 n PHE 104 
3 n ALA 105 
3 n GLU 106 
3 n GLN 107 
3 n SER 108 
3 n GLU 109 
3 n PRO 110 
3 n LEU 111 
3 n PRO 112 
3 n GLY 113 
3 n ASP 114 
3 n GLU 115 
3 n ILE 116 
3 n VAL 117 
3 n PRO 118 
3 n GLU 119 
3 n THR 120 
3 n ASN 121 
3 n ARG 122 
3 n GLY 123 
3 n ASN 124 
3 n GLU 125 
3 n SER 126 
3 n ILE 127 
3 n PRO 128 
3 n GLN 129 
3 n SER 130 
3 n SER 131 
3 n HIS 132 
3 n PRO 133 
3 n VAL 134 
3 n ALA 135 
3 n GLU 136 
3 n ALA 137 
3 n PRO 138 
3 n SER 139 
3 n ALA 140 
3 n ALA 141 
3 n THR 142 
3 n PRO 143 
3 n ALA 144 
3 n VAL 145 
3 n THR 146 
3 n SER 147 
3 n LYS 148 
3 n VAL 149 
3 n GLU 150 
3 n GLU 151 
3 n ALA 152 
4 n DC  1   
4 n DA  2   
4 n DC  3   
4 n DG  4   
4 n DC  5   
4 n DA  6   
4 n DC  7   
4 n DC  8   
4 n DA  9   
4 n DG  10  
4 n DA  11  
4 n DC  12  
4 n DC  13  
4 n DA  14  
4 n DC  15  
4 n DA  16  
4 n DC  17  
4 n DC  18  
4 n DA  19  
4 n DG  20  
4 n DA  21  
4 n DA  22  
4 n DA  23  
4 n DC  24  
4 n DA  25  
4 n DA  26  
4 n DA  27  
4 n DC  28  
4 n DA  29  
4 n DA  30  
4 n DA  31  
5 n DT  1   
5 n DT  2   
5 n DT  3   
5 n DG  4   
5 n DT  5   
5 n DT  6   
5 n DT  7   
5 n DG  8   
5 n DT  9   
5 n DT  10  
5 n DT  11  
5 n DC  12  
5 n DT  13  
5 n DG  14  
5 n DG  15  
5 n DT  16  
5 n DG  17  
5 n DT  18  
5 n DG  19  
5 n DG  20  
5 n DT  21  
5 n DC  22  
5 n DT  23  
5 n DG  24  
5 n DG  25  
5 n DT  26  
5 n DG  27  
5 n DC  28  
5 n DG  29  
5 n DT  30  
5 n DG  31  
#
_ma_data.content_type "model coordinates"
_ma_data.id           1
_ma_data.name         Model
#
_ma_model_list.data_id          1
_ma_model_list.model_group_id   1
_ma_model_list.model_group_name "AlphaFold-beta-20231127 (927599d6-1efe-4fa9-85d2-a29f909d212e @ 2024-12-03 00:45:22)"
_ma_model_list.model_id         1
_ma_model_list.model_name       "Top ranked model"
_ma_model_list.model_type       "Ab initio model"
_ma_model_list.ordinal_id       1
#
loop_
_ma_protocol_step.method_type
_ma_protocol_step.ordinal_id
_ma_protocol_step.protocol_id
_ma_protocol_step.step_id
"coevolution MSA" 1 1 1 
"template search" 2 1 2 
modeling          3 1 3 
#
loop_
_ma_qa_metric.id
_ma_qa_metric.mode
_ma_qa_metric.name
_ma_qa_metric.software_group_id
_ma_qa_metric.type
1 global pLDDT 1 pLDDT 
2 local  pLDDT 1 pLDDT 
#
_ma_qa_metric_global.metric_id    1
_ma_qa_metric_global.metric_value 57.96
_ma_qa_metric_global.model_id     1
_ma_qa_metric_global.ordinal_id   1
#
_ma_software_group.group_id    1
_ma_software_group.ordinal_id  1
_ma_software_group.software_id 1
#
loop_
_ma_target_entity.data_id
_ma_target_entity.entity_id
_ma_target_entity.origin
1 1 . 
1 2 . 
1 3 . 
1 4 . 
1 5 . 
#
loop_
_ma_target_entity_instance.asym_id
_ma_target_entity_instance.details
_ma_target_entity_instance.entity_id
A . 1 
B . 2 
C . 3 
D . 4 
E . 5 
#
loop_
_pdbx_data_usage.details
_pdbx_data_usage.id
_pdbx_data_usage.type
_pdbx_data_usage.url
;NON-COMMERCIAL USE ONLY, BY USING THIS FILE YOU AGREE TO THE TERMS OF USE FOUND
AT alphafoldserver.com/output-terms.
;
1 license    ? 
;THE INFORMATION IS NOT INTENDED FOR, HAS NOT BEEN VALIDATED FOR, AND IS NOT
APPROVED FOR CLINICAL USE. IT SHOULD NOT BE USED FOR CLINICAL PURPOSE OR RELIED
ON FOR MEDICAL OR OTHER PROFESSIONAL ADVICE. IT IS THEORETICAL MODELLING ONLY
AND CAUTION SHOULD BE EXERCISED IN ITS USE. IT IS PROVIDED "AS-IS" WITHOUT ANY
WARRANTY OF ANY KIND, WHETHER EXPRESSED OR IMPLIED. NO WARRANTY IS GIVEN THAT
USE OF THE INFORMATION SHALL NOT INFRINGE THE RIGHTS OF ANY THIRD PARTY.
;
2 disclaimer ? 
#
loop_
_pdbx_poly_seq_scheme.asym_id
_pdbx_poly_seq_scheme.auth_seq_num
_pdbx_poly_seq_scheme.entity_id
_pdbx_poly_seq_scheme.hetero
_pdbx_poly_seq_scheme.mon_id
_pdbx_poly_seq_scheme.pdb_ins_code
_pdbx_poly_seq_scheme.pdb_seq_num
_pdbx_poly_seq_scheme.pdb_strand_id
_pdbx_poly_seq_scheme.seq_id
A 1   1 n MET . 1   A 1   
A 2   1 n PRO . 2   A 2   
A 3   1 n ARG . 3   A 3   
A 4   1 n CYS . 4   A 4   
A 5   1 n ASN . 5   A 5   
A 6   1 n LYS . 6   A 6   
A 7   1 n CYS . 7   A 7   
A 8   1 n LEU . 8   A 8   
A 9   1 n SER . 9   A 9   
A 10  1 n GLU . 10  A 10  
A 11  1 n ASN . 11  A 11  
A 12  1 n ASP . 12  A 12  
A 13  1 n SER . 13  A 13  
A 14  1 n ALA . 14  A 14  
A 15  1 n SER . 15  A 15  
A 16  1 n GLU . 16  A 16  
A 17  1 n ASP . 17  A 17  
A 18  1 n ARG . 18  A 18  
A 19  1 n HIS . 19  A 19  
A 20  1 n TRP . 20  A 20  
A 21  1 n HIS . 21  A 21  
A 22  1 n ARG . 22  A 22  
A 23  1 n THR . 23  A 23  
A 24  1 n ALA . 24  A 24  
A 25  1 n THR . 25  A 25  
A 26  1 n LEU . 26  A 26  
A 27  1 n PHE . 27  A 27  
A 28  1 n MET . 28  A 28  
A 29  1 n ASN . 29  A 29  
A 30  1 n CYS . 30  A 30  
A 31  1 n VAL . 31  A 31  
A 32  1 n SER . 32  A 32  
A 33  1 n ASN . 33  A 33  
A 34  1 n GLY . 34  A 34  
A 35  1 n THR . 35  A 35  
A 36  1 n VAL . 36  A 36  
A 37  1 n TYR . 37  A 37  
A 38  1 n GLU . 38  A 38  
A 39  1 n GLU . 39  A 39  
A 40  1 n ALA . 40  A 40  
A 41  1 n VAL . 41  A 41  
A 42  1 n GLY . 42  A 42  
A 43  1 n ARG . 43  A 43  
A 44  1 n GLU . 44  A 44  
A 45  1 n GLY . 45  A 45  
A 46  1 n CYS . 46  A 46  
A 47  1 n TRP . 47  A 47  
A 48  1 n ALA . 48  A 48  
A 49  1 n ARG . 49  A 49  
A 50  1 n LEU . 50  A 50  
A 51  1 n CYS . 51  A 51  
A 52  1 n ASP . 52  A 52  
A 53  1 n GLY . 53  A 53  
A 54  1 n CYS . 54  A 54  
A 55  1 n CYS . 55  A 55  
A 56  1 n THR . 56  A 56  
A 57  1 n VAL . 57  A 57  
A 58  1 n PRO . 58  A 58  
A 59  1 n SER . 59  A 59  
A 60  1 n VAL . 60  A 60  
A 61  1 n VAL . 61  A 61  
A 62  1 n TYR . 62  A 62  
A 63  1 n CYS . 63  A 63  
A 64  1 n ARG . 64  A 64  
A 65  1 n ALA . 65  A 65  
A 66  1 n ASP . 66  A 66  
A 67  1 n SER . 67  A 67  
A 68  1 n ALA . 68  A 68  
A 69  1 n TYR . 69  A 69  
A 70  1 n LEU . 70  A 70  
A 71  1 n CYS . 71  A 71  
A 72  1 n ALA . 72  A 72  
A 73  1 n SER . 73  A 73  
A 74  1 n CYS . 74  A 74  
A 75  1 n ASP . 75  A 75  
A 76  1 n ALA . 76  A 76  
A 77  1 n GLN . 77  A 77  
A 78  1 n ILE . 78  A 78  
A 79  1 n HIS . 79  A 79  
A 80  1 n ALA . 80  A 80  
A 81  1 n ALA . 81  A 81  
A 82  1 n ASN . 82  A 82  
A 83  1 n ARG . 83  A 83  
A 84  1 n VAL . 84  A 84  
A 85  1 n ALA . 85  A 85  
A 86  1 n SER . 86  A 86  
A 87  1 n ARG . 87  A 87  
A 88  1 n HIS . 88  A 88  
A 89  1 n GLU . 89  A 89  
A 90  1 n ARG . 90  A 90  
A 91  1 n VAL . 91  A 91  
A 92  1 n LEU . 92  A 92  
A 93  1 n LEU . 93  A 93  
A 94  1 n SER . 94  A 94  
A 95  1 n GLU . 95  A 95  
A 96  1 n ALA . 96  A 96  
A 97  1 n TYR . 97  A 97  
A 98  1 n LYS . 98  A 98  
A 99  1 n HIS . 99  A 99  
A 100 1 n ALA . 100 A 100 
A 101 1 n PRO . 101 A 101 
A 102 1 n VAL . 102 A 102 
A 103 1 n MET . 103 A 103 
A 104 1 n LEU . 104 A 104 
A 105 1 n ASP . 105 A 105 
A 106 1 n CYS . 106 A 106 
A 107 1 n HIS . 107 A 107 
A 108 1 n ALA . 108 A 108 
A 109 1 n ASP . 109 A 109 
A 110 1 n ALA . 110 A 110 
A 111 1 n ALA . 111 A 111 
A 112 1 n ALA . 112 A 112 
A 113 1 n LEU . 113 A 113 
A 114 1 n CYS . 114 A 114 
A 115 1 n ALA . 115 A 115 
A 116 1 n ALA . 116 A 116 
A 117 1 n TYR . 117 A 117 
A 118 1 n GLU . 118 A 118 
A 119 1 n ALA . 119 A 119 
A 120 1 n GLN . 120 A 120 
A 121 1 n VAL . 121 A 121 
A 122 1 n HIS . 122 A 122 
A 123 1 n TYR . 123 A 123 
A 124 1 n ALA . 124 A 124 
A 125 1 n ASN . 125 A 125 
A 126 1 n LEU . 126 A 126 
A 127 1 n LEU . 127 A 127 
A 128 1 n THR . 128 A 128 
A 129 1 n VAL . 129 A 129 
A 130 1 n MET . 130 A 130 
A 131 1 n HIS . 131 A 131 
A 132 1 n GLN . 132 A 132 
A 133 1 n ARG . 133 A 133 
A 134 1 n MET . 134 A 134 
A 135 1 n PRO . 135 A 135 
A 136 1 n VAL . 136 A 136 
A 137 1 n VAL . 137 A 137 
A 138 1 n SER . 138 A 138 
A 139 1 n HIS . 139 A 139 
A 140 1 n PRO . 140 A 140 
A 141 1 n ALA . 141 A 141 
A 142 1 n VAL . 142 A 142 
A 143 1 n ALA . 143 A 143 
A 144 1 n ILE . 144 A 144 
A 145 1 n PRO . 145 A 145 
A 146 1 n PRO . 146 A 146 
A 147 1 n VAL . 147 A 147 
A 148 1 n SER . 148 A 148 
A 149 1 n LEU . 149 A 149 
A 150 1 n PHE . 150 A 150 
A 151 1 n ALA . 151 A 151 
A 152 1 n GLU . 152 A 152 
A 153 1 n ALA . 153 A 153 
A 154 1 n GLU . 154 A 154 
A 155 1 n ALA . 155 A 155 
A 156 1 n THR . 156 A 156 
A 157 1 n ALA . 157 A 157 
A 158 1 n PRO . 158 A 158 
A 159 1 n VAL . 159 A 159 
A 160 1 n LEU . 160 A 160 
A 161 1 n GLY . 161 A 161 
A 162 1 n ARG . 162 A 162 
A 163 1 n LYS . 163 A 163 
A 164 1 n GLU . 164 A 164 
A 165 1 n GLU . 165 A 165 
A 166 1 n ASP . 166 A 166 
A 167 1 n THR . 167 A 167 
A 168 1 n SER . 168 A 168 
A 169 1 n TRP . 169 A 169 
A 170 1 n LEU . 170 A 170 
A 171 1 n LEU . 171 A 171 
A 172 1 n LEU . 172 A 172 
A 173 1 n SER . 173 A 173 
A 174 1 n LYS . 174 A 174 
A 175 1 n ASP . 175 A 175 
A 176 1 n SER . 176 A 176 
A 177 1 n ASP . 177 A 177 
A 178 1 n ASN . 178 A 178 
A 179 1 n HIS . 179 A 179 
A 180 1 n ASN . 180 A 180 
A 181 1 n ARG . 181 A 181 
A 182 1 n SER . 182 A 182 
A 183 1 n GLY . 183 A 183 
A 184 1 n ASN . 184 A 184 
A 185 1 n ASN . 185 A 185 
A 186 1 n SER . 186 A 186 
A 187 1 n SER . 187 A 187 
A 188 1 n THR . 188 A 188 
A 189 1 n SER . 189 A 189 
A 190 1 n SER . 190 A 190 
A 191 1 n SER . 191 A 191 
A 192 1 n SER . 192 A 192 
A 193 1 n GLN . 193 A 193 
A 194 1 n TYR . 194 A 194 
A 195 1 n PHE . 195 A 195 
A 196 1 n GLY . 196 A 196 
A 197 1 n GLU . 197 A 197 
A 198 1 n VAL . 198 A 198 
A 199 1 n ASP . 199 A 199 
A 200 1 n GLN . 200 A 200 
A 201 1 n TYR . 201 A 201 
A 202 1 n PHE . 202 A 202 
A 203 1 n ASP . 203 A 203 
A 204 1 n LEU . 204 A 204 
A 205 1 n VAL . 205 A 205 
A 206 1 n GLY . 206 A 206 
A 207 1 n TYR . 207 A 207 
A 208 1 n ASN . 208 A 208 
A 209 1 n SER . 209 A 209 
A 210 1 n TYR . 210 A 210 
A 211 1 n TYR . 211 A 211 
A 212 1 n ASP . 212 A 212 
A 213 1 n SER . 213 A 213 
A 214 1 n HIS . 214 A 214 
A 215 1 n MET . 215 A 215 
A 216 1 n SER . 216 A 216 
A 217 1 n ASN . 217 A 217 
A 218 1 n GLN . 218 A 218 
A 219 1 n GLU . 219 A 219 
A 220 1 n GLN . 220 A 220 
A 221 1 n TYR . 221 A 221 
A 222 1 n VAL . 222 A 222 
A 223 1 n MET . 223 A 223 
A 224 1 n GLN . 224 A 224 
A 225 1 n GLU . 225 A 225 
A 226 1 n GLN . 226 A 226 
A 227 1 n GLN . 227 A 227 
A 228 1 n HIS . 228 A 228 
A 229 1 n LEU . 229 A 229 
A 230 1 n GLN . 230 A 230 
A 231 1 n GLN . 231 A 231 
A 232 1 n MET . 232 A 232 
A 233 1 n GLN . 233 A 233 
A 234 1 n LYS . 234 A 234 
A 235 1 n GLU . 235 A 235 
A 236 1 n TYR . 236 A 236 
A 237 1 n ALA . 237 A 237 
A 238 1 n GLU . 238 A 238 
A 239 1 n GLN . 239 A 239 
A 240 1 n GLN . 240 A 240 
A 241 1 n MET . 241 A 241 
A 242 1 n GLN . 242 A 242 
A 243 1 n LYS . 243 A 243 
A 244 1 n GLU . 244 A 244 
A 245 1 n TYR . 245 A 245 
A 246 1 n VAL . 246 A 246 
A 247 1 n GLU . 247 A 247 
A 248 1 n ASN . 248 A 248 
A 249 1 n GLU . 249 A 249 
A 250 1 n GLY . 250 A 250 
A 251 1 n SER . 251 A 251 
A 252 1 n GLU . 252 A 252 
A 253 1 n CYS . 253 A 253 
A 254 1 n ILE . 254 A 254 
A 255 1 n VAL . 255 A 255 
A 256 1 n PRO . 256 A 256 
A 257 1 n SER . 257 A 257 
A 258 1 n GLN . 258 A 258 
A 259 1 n SER . 259 A 259 
A 260 1 n THR . 260 A 260 
A 261 1 n ILE . 261 A 261 
A 262 1 n VAL . 262 A 262 
A 263 1 n ARG . 263 A 263 
A 264 1 n ARG . 264 A 264 
A 265 1 n PRO . 265 A 265 
A 266 1 n HIS . 266 A 266 
A 267 1 n GLN . 267 A 267 
A 268 1 n SER . 268 A 268 
A 269 1 n GLY . 269 A 269 
A 270 1 n TYR . 270 A 270 
A 271 1 n ALA . 271 A 271 
A 272 1 n PRO . 272 A 272 
A 273 1 n LEU . 273 A 273 
A 274 1 n VAL . 274 A 274 
A 275 1 n GLY . 275 A 275 
A 276 1 n ALA . 276 A 276 
A 277 1 n GLU . 277 A 277 
A 278 1 n GLN . 278 A 278 
A 279 1 n ALA . 279 A 279 
A 280 1 n ALA . 280 A 280 
A 281 1 n SER . 281 A 281 
A 282 1 n ALA . 282 A 282 
A 283 1 n THR . 283 A 283 
A 284 1 n ALA . 284 A 284 
A 285 1 n GLY . 285 A 285 
A 286 1 n ALA . 286 A 286 
A 287 1 n SER . 287 A 287 
A 288 1 n ALA . 288 A 288 
A 289 1 n TYR . 289 A 289 
A 290 1 n THR . 290 A 290 
A 291 1 n ASP . 291 A 291 
A 292 1 n SER . 292 A 292 
A 293 1 n VAL . 293 A 293 
A 294 1 n ASN . 294 A 294 
A 295 1 n ASN . 295 A 295 
A 296 1 n SER . 296 A 296 
A 297 1 n ILE . 297 A 297 
A 298 1 n SER . 298 A 298 
A 299 1 n PHE . 299 A 299 
A 300 1 n SER . 300 A 300 
A 301 1 n MET . 301 A 301 
A 302 1 n GLU . 302 A 302 
A 303 1 n ALA . 303 A 303 
A 304 1 n GLY . 304 A 304 
A 305 1 n ILE . 305 A 305 
A 306 1 n VAL . 306 A 306 
A 307 1 n PRO . 307 A 307 
A 308 1 n ASP . 308 A 308 
A 309 1 n ASN . 309 A 309 
A 310 1 n THR . 310 A 310 
A 311 1 n VAL . 311 A 311 
A 312 1 n GLN . 312 A 312 
A 313 1 n SER . 313 A 313 
A 314 1 n SER . 314 A 314 
A 315 1 n ILE . 315 A 315 
A 316 1 n LEU . 316 A 316 
A 317 1 n ARG . 317 A 317 
A 318 1 n PRO . 318 A 318 
A 319 1 n ALA . 319 A 319 
A 320 1 n GLY . 320 A 320 
A 321 1 n ALA . 321 A 321 
A 322 1 n ILE . 322 A 322 
A 323 1 n GLY . 323 A 323 
A 324 1 n LEU . 324 A 324 
A 325 1 n PHE . 325 A 325 
A 326 1 n SER . 326 A 326 
A 327 1 n SER . 327 A 327 
A 328 1 n PRO . 328 A 328 
A 329 1 n SER . 329 A 329 
A 330 1 n LEU . 330 A 330 
A 331 1 n GLN . 331 A 331 
A 332 1 n THR . 332 A 332 
A 333 1 n PRO . 333 A 333 
A 334 1 n LEU . 334 A 334 
A 335 1 n HIS . 335 A 335 
A 336 1 n PHE . 336 A 336 
A 337 1 n SER . 337 A 337 
A 338 1 n SER . 338 A 338 
A 339 1 n LYS . 339 A 339 
A 340 1 n GLU . 340 A 340 
A 341 1 n ARG . 341 A 341 
A 342 1 n GLU . 342 A 342 
A 343 1 n ALA . 343 A 343 
A 344 1 n ARG . 344 A 344 
A 345 1 n VAL . 345 A 345 
A 346 1 n LEU . 346 A 346 
A 347 1 n ARG . 347 A 347 
A 348 1 n TYR . 348 A 348 
A 349 1 n LYS . 349 A 349 
A 350 1 n GLU . 350 A 350 
A 351 1 n LYS . 351 A 351 
A 352 1 n LYS . 352 A 352 
A 353 1 n LYS . 353 A 353 
A 354 1 n SER . 354 A 354 
A 355 1 n ARG . 355 A 355 
A 356 1 n LYS . 356 A 356 
A 357 1 n PHE . 357 A 357 
A 358 1 n GLU . 358 A 358 
A 359 1 n LYS . 359 A 359 
A 360 1 n THR . 360 A 360 
A 361 1 n THR . 361 A 361 
A 362 1 n ARG . 362 A 362 
A 363 1 n TYR . 363 A 363 
A 364 1 n ALA . 364 A 364 
A 365 1 n THR . 365 A 365 
A 366 1 n ARG . 366 A 366 
A 367 1 n LYS . 367 A 367 
A 368 1 n ALA . 368 A 368 
A 369 1 n TYR . 369 A 369 
A 370 1 n ALA . 370 A 370 
A 371 1 n GLU . 371 A 371 
A 372 1 n ALA . 372 A 372 
A 373 1 n ARG . 373 A 373 
A 374 1 n PRO . 374 A 374 
A 375 1 n ARG . 375 A 375 
A 376 1 n ILE . 376 A 376 
A 377 1 n LYS . 377 A 377 
A 378 1 n GLY . 378 A 378 
A 379 1 n ARG . 379 A 379 
A 380 1 n PHE . 380 A 380 
A 381 1 n ALA . 381 A 381 
A 382 1 n LYS . 382 A 382 
A 383 1 n ARG . 383 A 383 
A 384 1 n SER . 384 A 384 
A 385 1 n ASP . 385 A 385 
A 386 1 n ALA . 386 A 386 
A 387 1 n GLU . 387 A 387 
A 388 1 n MET . 388 A 388 
A 389 1 n GLU . 389 A 389 
A 390 1 n VAL . 390 A 390 
A 391 1 n ASP . 391 A 391 
A 392 1 n GLN . 392 A 392 
A 393 1 n THR . 393 A 393 
A 394 1 n PHE . 394 A 394 
A 395 1 n SER . 395 A 395 
A 396 1 n THR . 396 A 396 
A 397 1 n ALA . 397 A 397 
A 398 1 n ALA . 398 A 398 
A 399 1 n LEU . 399 A 399 
A 400 1 n SER . 400 A 400 
A 401 1 n ASP . 401 A 401 
A 402 1 n SER . 402 A 402 
A 403 1 n SER . 403 A 403 
A 404 1 n TYR . 404 A 404 
A 405 1 n SER . 405 A 405 
A 406 1 n THR . 406 A 406 
A 407 1 n VAL . 407 A 407 
A 408 1 n PRO . 408 A 408 
A 409 1 n TRP . 409 A 409 
A 410 1 n PHE . 410 A 410 
B 1   2 n TYR . 1   B 1   
B 2   2 n GLY . 2   B 2   
B 3   2 n GLY . 3   B 3   
B 4   2 n VAL . 4   B 4   
B 5   2 n ARG . 5   B 5   
B 6   2 n GLU . 6   B 6   
B 7   2 n GLN . 7   B 7   
B 8   2 n ASP . 8   B 8   
B 9   2 n ARG . 9   B 9   
B 10  2 n PHE . 10  B 10  
B 11  2 n LEU . 11  B 11  
B 12  2 n PRO . 12  B 12  
B 13  2 n ILE . 13  B 13  
B 14  2 n ALA . 14  B 14  
B 15  2 n ASN . 15  B 15  
B 16  2 n ILE . 16  B 16  
B 17  2 n SER . 17  B 17  
B 18  2 n ARG . 18  B 18  
B 19  2 n ILE . 19  B 19  
B 20  2 n MET . 20  B 20  
B 21  2 n LYS . 21  B 21  
B 22  2 n LYS . 22  B 22  
B 23  2 n ALA . 23  B 23  
B 24  2 n ILE . 24  B 24  
B 25  2 n PRO . 25  B 25  
B 26  2 n ALA . 26  B 26  
B 27  2 n ASN . 27  B 27  
B 28  2 n GLY . 28  B 28  
B 29  2 n LYS . 29  B 29  
B 30  2 n ILE . 30  B 30  
B 31  2 n ALA . 31  B 31  
B 32  2 n LYS . 32  B 32  
B 33  2 n ASP . 33  B 33  
B 34  2 n ALA . 34  B 34  
B 35  2 n LYS . 35  B 35  
B 36  2 n GLU . 36  B 36  
B 37  2 n THR . 37  B 37  
B 38  2 n VAL . 38  B 38  
B 39  2 n GLN . 39  B 39  
B 40  2 n GLU . 40  B 40  
B 41  2 n CYS . 41  B 41  
B 42  2 n VAL . 42  B 42  
B 43  2 n SER . 43  B 43  
B 44  2 n GLU . 44  B 44  
B 45  2 n PHE . 45  B 45  
B 46  2 n ILE . 46  B 46  
B 47  2 n SER . 47  B 47  
B 48  2 n PHE . 48  B 48  
B 49  2 n ILE . 49  B 49  
B 50  2 n THR . 50  B 50  
B 51  2 n SER . 51  B 51  
B 52  2 n GLU . 52  B 52  
B 53  2 n ALA . 53  B 53  
B 54  2 n SER . 54  B 54  
B 55  2 n ASP . 55  B 55  
B 56  2 n LYS . 56  B 56  
B 57  2 n CYS . 57  B 57  
B 58  2 n GLN . 58  B 58  
B 59  2 n ARG . 59  B 59  
B 60  2 n GLU . 60  B 60  
B 61  2 n LYS . 61  B 61  
B 62  2 n ARG . 62  B 62  
B 63  2 n LYS . 63  B 63  
B 64  2 n THR . 64  B 64  
B 65  2 n ILE . 65  B 65  
B 66  2 n ASN . 66  B 66  
B 67  2 n GLY . 67  B 67  
B 68  2 n ASP . 68  B 68  
B 69  2 n ASP . 69  B 69  
B 70  2 n LEU . 70  B 70  
B 71  2 n LEU . 71  B 71  
B 72  2 n TRP . 72  B 72  
B 73  2 n ALA . 73  B 73  
B 74  2 n MET . 74  B 74  
B 75  2 n ALA . 75  B 75  
B 76  2 n THR . 76  B 76  
B 77  2 n LEU . 77  B 77  
B 78  2 n GLY . 78  B 78  
B 79  2 n PHE . 79  B 79  
B 80  2 n GLU . 80  B 80  
B 81  2 n GLU . 81  B 81  
B 82  2 n TYR . 82  B 82  
B 83  2 n ILE . 83  B 83  
B 84  2 n GLU . 84  B 84  
B 85  2 n PRO . 85  B 85  
B 86  2 n LEU . 86  B 86  
B 87  2 n LYS . 87  B 87  
B 88  2 n VAL . 88  B 88  
B 89  2 n TYR . 89  B 89  
B 90  2 n LEU . 90  B 90  
B 91  2 n GLN . 91  B 91  
B 92  2 n LYS . 92  B 92  
B 93  2 n TYR . 93  B 93  
B 94  2 n ARG . 94  B 94  
B 95  2 n GLU . 95  B 95  
C 1   3 n ASN . 1   C 1   
C 2   3 n SER . 2   C 2   
C 3   3 n PHE . 3   C 3   
C 4   3 n HIS . 4   C 4   
C 5   3 n LEU . 5   C 5   
C 6   3 n LYS . 6   C 6   
C 7   3 n GLN . 7   C 7   
C 8   3 n CYS . 8   C 8   
C 9   3 n VAL . 9   C 9   
C 10  3 n LYS . 10  C 10  
C 11  3 n ARG . 11  C 11  
C 12  3 n TYR . 12  C 12  
C 13  3 n SER . 13  C 13  
C 14  3 n SER . 14  C 14  
C 15  3 n PHE . 15  C 15  
C 16  3 n ASP . 16  C 16  
C 17  3 n PHE . 17  C 17  
C 18  3 n LEU . 18  C 18  
C 19  3 n THR . 19  C 19  
C 20  3 n GLU . 20  C 20  
C 21  3 n ILE . 21  C 21  
C 22  3 n VAL . 22  C 22  
C 23  3 n ASN . 23  C 23  
C 24  3 n LYS . 24  C 24  
C 25  3 n VAL . 25  C 25  
C 26  3 n PRO . 26  C 26  
C 27  3 n ASP . 27  C 27  
C 28  3 n LEU . 28  C 28  
C 29  3 n GLY . 29  C 29  
C 30  3 n GLY . 30  C 30  
C 31  3 n GLY . 31  C 31  
C 32  3 n GLU . 32  C 32  
C 33  3 n SER . 33  C 33  
C 34  3 n CYS . 34  C 34  
C 35  3 n GLY . 35  C 35  
C 36  3 n ASP . 36  C 36  
C 37  3 n GLU . 37  C 37  
C 38  3 n ARG . 38  C 38  
C 39  3 n GLY . 39  C 39  
C 40  3 n LEU . 40  C 40  
C 41  3 n PRO . 41  C 41  
C 42  3 n ARG . 42  C 42  
C 43  3 n ARG . 43  C 43  
C 44  3 n ARG . 44  C 44  
C 45  3 n LYS . 45  C 45  
C 46  3 n PHE . 46  C 46  
C 47  3 n SER . 47  C 47  
C 48  3 n ASN . 48  C 48  
C 49  3 n GLY . 49  C 49  
C 50  3 n SER . 50  C 50  
C 51  3 n ASP . 51  C 51  
C 52  3 n PRO . 52  C 52  
C 53  3 n GLU . 53  C 53  
C 54  3 n ASN . 54  C 54  
C 55  3 n GLU . 55  C 55  
C 56  3 n GLU . 56  C 56  
C 57  3 n PRO . 57  C 57  
C 58  3 n ARG . 58  C 58  
C 59  3 n SER . 59  C 59  
C 60  3 n SER . 60  C 60  
C 61  3 n LYS . 61  C 61  
C 62  3 n MET . 62  C 62  
C 63  3 n PRO . 63  C 63  
C 64  3 n ILE . 64  C 64  
C 65  3 n ARG . 65  C 65  
C 66  3 n ASN . 66  C 66  
C 67  3 n LEU . 67  C 67  
C 68  3 n ASN . 68  C 68  
C 69  3 n THR . 69  C 69  
C 70  3 n SER . 70  C 70  
C 71  3 n PRO . 71  C 71  
C 72  3 n ARG . 72  C 72  
C 73  3 n GLY . 73  C 73  
C 74  3 n ARG . 74  C 74  
C 75  3 n GLY . 75  C 75  
C 76  3 n ARG . 76  C 76  
C 77  3 n GLY . 77  C 77  
C 78  3 n ARG . 78  C 78  
C 79  3 n GLY . 79  C 79  
C 80  3 n ARG . 80  C 80  
C 81  3 n GLY . 81  C 81  
C 82  3 n ARG . 82  C 82  
C 83  3 n GLY . 83  C 83  
C 84  3 n ARG . 84  C 84  
C 85  3 n PRO . 85  C 85  
C 86  3 n PRO . 86  C 86  
C 87  3 n THR . 87  C 87  
C 88  3 n LYS . 88  C 88  
C 89  3 n ARG . 89  C 89  
C 90  3 n LYS . 90  C 90  
C 91  3 n GLU . 91  C 91  
C 92  3 n ILE . 92  C 92  
C 93  3 n GLY . 93  C 93  
C 94  3 n TYR . 94  C 94  
C 95  3 n VAL . 95  C 95  
C 96  3 n GLN . 96  C 96  
C 97  3 n PHE . 97  C 97  
C 98  3 n GLU . 98  C 98  
C 99  3 n ASP . 99  C 99  
C 100 3 n GLU . 100 C 100 
C 101 3 n SER . 101 C 101 
C 102 3 n SER . 102 C 102 
C 103 3 n MET . 103 C 103 
C 104 3 n PHE . 104 C 104 
C 105 3 n ALA . 105 C 105 
C 106 3 n GLU . 106 C 106 
C 107 3 n GLN . 107 C 107 
C 108 3 n SER . 108 C 108 
C 109 3 n GLU . 109 C 109 
C 110 3 n PRO . 110 C 110 
C 111 3 n LEU . 111 C 111 
C 112 3 n PRO . 112 C 112 
C 113 3 n GLY . 113 C 113 
C 114 3 n ASP . 114 C 114 
C 115 3 n GLU . 115 C 115 
C 116 3 n ILE . 116 C 116 
C 117 3 n VAL . 117 C 117 
C 118 3 n PRO . 118 C 118 
C 119 3 n GLU . 119 C 119 
C 120 3 n THR . 120 C 120 
C 121 3 n ASN . 121 C 121 
C 122 3 n ARG . 122 C 122 
C 123 3 n GLY . 123 C 123 
C 124 3 n ASN . 124 C 124 
C 125 3 n GLU . 125 C 125 
C 126 3 n SER . 126 C 126 
C 127 3 n ILE . 127 C 127 
C 128 3 n PRO . 128 C 128 
C 129 3 n GLN . 129 C 129 
C 130 3 n SER . 130 C 130 
C 131 3 n SER . 131 C 131 
C 132 3 n HIS . 132 C 132 
C 133 3 n PRO . 133 C 133 
C 134 3 n VAL . 134 C 134 
C 135 3 n ALA . 135 C 135 
C 136 3 n GLU . 136 C 136 
C 137 3 n ALA . 137 C 137 
C 138 3 n PRO . 138 C 138 
C 139 3 n SER . 139 C 139 
C 140 3 n ALA . 140 C 140 
C 141 3 n ALA . 141 C 141 
C 142 3 n THR . 142 C 142 
C 143 3 n PRO . 143 C 143 
C 144 3 n ALA . 144 C 144 
C 145 3 n VAL . 145 C 145 
C 146 3 n THR . 146 C 146 
C 147 3 n SER . 147 C 147 
C 148 3 n LYS . 148 C 148 
C 149 3 n VAL . 149 C 149 
C 150 3 n GLU . 150 C 150 
C 151 3 n GLU . 151 C 151 
C 152 3 n ALA . 152 C 152 
D 1   4 n DC  . 1   D 1   
D 2   4 n DA  . 2   D 2   
D 3   4 n DC  . 3   D 3   
D 4   4 n DG  . 4   D 4   
D 5   4 n DC  . 5   D 5   
D 6   4 n DA  . 6   D 6   
D 7   4 n DC  . 7   D 7   
D 8   4 n DC  . 8   D 8   
D 9   4 n DA  . 9   D 9   
D 10  4 n DG  . 10  D 10  
D 11  4 n DA  . 11  D 11  
D 12  4 n DC  . 12  D 12  
D 13  4 n DC  . 13  D 13  
D 14  4 n DA  . 14  D 14  
D 15  4 n DC  . 15  D 15  
D 16  4 n DA  . 16  D 16  
D 17  4 n DC  . 17  D 17  
D 18  4 n DC  . 18  D 18  
D 19  4 n DA  . 19  D 19  
D 20  4 n DG  . 20  D 20  
D 21  4 n DA  . 21  D 21  
D 22  4 n DA  . 22  D 22  
D 23  4 n DA  . 23  D 23  
D 24  4 n DC  . 24  D 24  
D 25  4 n DA  . 25  D 25  
D 26  4 n DA  . 26  D 26  
D 27  4 n DA  . 27  D 27  
D 28  4 n DC  . 28  D 28  
D 29  4 n DA  . 29  D 29  
D 30  4 n DA  . 30  D 30  
D 31  4 n DA  . 31  D 31  
E 1   5 n DT  . 1   E 1   
E 2   5 n DT  . 2   E 2   
E 3   5 n DT  . 3   E 3   
E 4   5 n DG  . 4   E 4   
E 5   5 n DT  . 5   E 5   
E 6   5 n DT  . 6   E 6   
E 7   5 n DT  . 7   E 7   
E 8   5 n DG  . 8   E 8   
E 9   5 n DT  . 9   E 9   
E 10  5 n DT  . 10  E 10  
E 11  5 n DT  . 11  E 11  
E 12  5 n DC  . 12  E 12  
E 13  5 n DT  . 13  E 13  
E 14  5 n DG  . 14  E 14  
E 15  5 n DG  . 15  E 15  
E 16  5 n DT  . 16  E 16  
E 17  5 n DG  . 17  E 17  
E 18  5 n DT  . 18  E 18  
E 19  5 n DG  . 19  E 19  
E 20  5 n DG  . 20  E 20  
E 21  5 n DT  . 21  E 21  
E 22  5 n DC  . 22  E 22  
E 23  5 n DT  . 23  E 23  
E 24  5 n DG  . 24  E 24  
E 25  5 n DG  . 25  E 25  
E 26  5 n DT  . 26  E 26  
E 27  5 n DG  . 27  E 27  
E 28  5 n DC  . 28  E 28  
E 29  5 n DG  . 29  E 29  
E 30  5 n DT  . 30  E 30  
E 31  5 n DG  . 31  E 31  
#
_software.classification other
_software.date           ?
_software.description    "Structure prediction"
_software.name           AlphaFold
_software.pdbx_ordinal   1
_software.type           package
_software.version        "AlphaFold-beta-20231127 (927599d6-1efe-4fa9-85d2-a29f909d212e @ 2024-12-03 00:45:22)"
#
loop_
_struct_asym.entity_id
_struct_asym.id
1 A 
2 B 
3 C 
4 D 
5 E 
#
loop_
_atom_site.group_PDB
_atom_site.id
_atom_site.type_symbol
_atom_site.label_atom_id
_atom_site.label_alt_id
_atom_site.label_comp_id
_atom_site.label_asym_id
_atom_site.label_entity_id
_atom_site.label_seq_id
_atom_site.pdbx_PDB_ins_code
_atom_site.Cartn_x
_atom_site.Cartn_y
_atom_site.Cartn_z
_atom_site.occupancy
_atom_site.B_iso_or_equiv
_atom_site.auth_seq_id
_atom_site.auth_asym_id
_atom_site.pdbx_PDB_model_num
ATOM 1    N N     . MET A 1 1   ? -44.049 7.937   17.379  1.00 26.00 1   A 1 
ATOM 2    C CA    . MET A 1 1   ? -42.925 7.714   16.451  1.00 27.71 1   A 1 
ATOM 3    C C     . MET A 1 1   ? -43.378 6.725   15.382  1.00 29.69 1   A 1 
ATOM 4    O O     . MET A 1 1   ? -43.838 5.654   15.772  1.00 25.61 1   A 1 
ATOM 5    C CB    . MET A 1 1   ? -41.704 7.152   17.181  1.00 25.20 1   A 1 
ATOM 6    C CG    . MET A 1 1   ? -40.994 8.215   18.024  1.00 20.45 1   A 1 
ATOM 7    S SD    . MET A 1 1   ? -39.454 7.595   18.721  1.00 17.45 1   A 1 
ATOM 8    C CE    . MET A 1 1   ? -38.748 9.138   19.342  1.00 16.22 1   A 1 
ATOM 9    N N     . PRO A 1 2   ? -43.317 7.061   14.077  1.00 25.61 2   A 1 
ATOM 10   C CA    . PRO A 1 2   ? -43.715 6.131   13.028  1.00 28.06 2   A 1 
ATOM 11   C C     . PRO A 1 2   ? -42.732 4.951   13.015  1.00 28.73 2   A 1 
ATOM 12   O O     . PRO A 1 2   ? -41.534 5.129   12.789  1.00 25.95 2   A 1 
ATOM 13   C CB    . PRO A 1 2   ? -43.706 6.956   11.734  1.00 26.00 2   A 1 
ATOM 14   C CG    . PRO A 1 2   ? -42.699 8.059   12.011  1.00 25.16 2   A 1 
ATOM 15   C CD    . PRO A 1 2   ? -42.825 8.299   13.527  1.00 27.16 2   A 1 
ATOM 16   N N     . ARG A 1 3   ? -43.205 3.754   13.337  1.00 30.83 3   A 1 
ATOM 17   C CA    . ARG A 1 3   ? -42.398 2.531   13.287  1.00 33.42 3   A 1 
ATOM 18   C C     . ARG A 1 3   ? -42.260 2.118   11.822  1.00 32.90 3   A 1 
ATOM 19   O O     . ARG A 1 3   ? -43.263 1.857   11.169  1.00 30.85 3   A 1 
ATOM 20   C CB    . ARG A 1 3   ? -43.028 1.412   14.125  1.00 32.62 3   A 1 
ATOM 21   C CG    . ARG A 1 3   ? -42.796 1.584   15.629  1.00 29.04 3   A 1 
ATOM 22   C CD    . ARG A 1 3   ? -43.386 0.393   16.412  1.00 27.09 3   A 1 
ATOM 23   N NE    . ARG A 1 3   ? -43.070 0.449   17.834  1.00 25.44 3   A 1 
ATOM 24   C CZ    . ARG A 1 3   ? -43.439 -0.426  18.761  1.00 23.67 3   A 1 
ATOM 25   N NH1   . ARG A 1 3   ? -44.196 -1.444  18.467  1.00 22.16 3   A 1 
ATOM 26   N NH2   . ARG A 1 3   ? -43.058 -0.286  19.990  1.00 20.36 3   A 1 
ATOM 27   N N     . CYS A 1 4   ? -41.030 2.011   11.330  1.00 33.03 4   A 1 
ATOM 28   C CA    . CYS A 1 4   ? -40.772 1.390   10.040  1.00 38.62 4   A 1 
ATOM 29   C C     . CYS A 1 4   ? -41.172 -0.092  10.133  1.00 39.10 4   A 1 
ATOM 30   O O     . CYS A 1 4   ? -40.470 -0.887  10.761  1.00 37.10 4   A 1 
ATOM 31   C CB    . CYS A 1 4   ? -39.306 1.591   9.650   1.00 37.20 4   A 1 
ATOM 32   S SG    . CYS A 1 4   ? -39.006 0.873   8.002   1.00 32.41 4   A 1 
ATOM 33   N N     . ASN A 1 5   ? -42.304 -0.460  9.541   1.00 32.24 5   A 1 
ATOM 34   C CA    . ASN A 1 5   ? -42.893 -1.793  9.692   1.00 34.18 5   A 1 
ATOM 35   C C     . ASN A 1 5   ? -41.989 -2.934  9.195   1.00 33.07 5   A 1 
ATOM 36   O O     . ASN A 1 5   ? -42.100 -4.044  9.699   1.00 30.65 5   A 1 
ATOM 37   C CB    . ASN A 1 5   ? -44.247 -1.841  8.975   1.00 33.36 5   A 1 
ATOM 38   C CG    . ASN A 1 5   ? -45.405 -1.372  9.841   1.00 28.81 5   A 1 
ATOM 39   O OD1   . ASN A 1 5   ? -45.337 -1.294  11.054  1.00 28.75 5   A 1 
ATOM 40   N ND2   . ASN A 1 5   ? -46.546 -1.064  9.239   1.00 29.72 5   A 1 
ATOM 41   N N     . LYS A 1 6   ? -41.082 -2.680  8.240   1.00 32.05 6   A 1 
ATOM 42   C CA    . LYS A 1 6   ? -40.191 -3.730  7.717   1.00 37.19 6   A 1 
ATOM 43   C C     . LYS A 1 6   ? -39.172 -4.240  8.742   1.00 36.58 6   A 1 
ATOM 44   O O     . LYS A 1 6   ? -38.709 -5.368  8.610   1.00 33.30 6   A 1 
ATOM 45   C CB    . LYS A 1 6   ? -39.485 -3.258  6.434   1.00 35.44 6   A 1 
ATOM 46   C CG    . LYS A 1 6   ? -40.323 -3.512  5.174   1.00 32.98 6   A 1 
ATOM 47   C CD    . LYS A 1 6   ? -39.523 -3.138  3.920   1.00 30.77 6   A 1 
ATOM 48   C CE    . LYS A 1 6   ? -40.292 -3.465  2.643   1.00 27.55 6   A 1 
ATOM 49   N NZ    . LYS A 1 6   ? -39.547 -3.065  1.410   1.00 25.17 6   A 1 
ATOM 50   N N     . CYS A 1 7   ? -38.815 -3.451  9.753   1.00 34.29 7   A 1 
ATOM 51   C CA    . CYS A 1 7   ? -37.802 -3.833  10.738  1.00 37.68 7   A 1 
ATOM 52   C C     . CYS A 1 7   ? -38.350 -4.658  11.919  1.00 36.51 7   A 1 
ATOM 53   O O     . CYS A 1 7   ? -37.570 -5.103  12.746  1.00 34.74 7   A 1 
ATOM 54   C CB    . CYS A 1 7   ? -37.080 -2.571  11.229  1.00 36.07 7   A 1 
ATOM 55   S SG    . CYS A 1 7   ? -36.227 -1.754  9.831   1.00 33.13 7   A 1 
ATOM 56   N N     . LEU A 1 8   ? -39.667 -4.859  12.007  1.00 30.22 8   A 1 
ATOM 57   C CA    . LEU A 1 8   ? -40.289 -5.444  13.207  1.00 35.13 8   A 1 
ATOM 58   C C     . LEU A 1 8   ? -40.149 -6.964  13.358  1.00 34.43 8   A 1 
ATOM 59   O O     . LEU A 1 8   ? -40.311 -7.453  14.468  1.00 32.36 8   A 1 
ATOM 60   C CB    . LEU A 1 8   ? -41.783 -5.057  13.244  1.00 33.02 8   A 1 
ATOM 61   C CG    . LEU A 1 8   ? -42.061 -3.698  13.887  1.00 29.72 8   A 1 
ATOM 62   C CD1   . LEU A 1 8   ? -43.496 -3.269  13.598  1.00 30.32 8   A 1 
ATOM 63   C CD2   . LEU A 1 8   ? -41.885 -3.746  15.411  1.00 32.98 8   A 1 
ATOM 64   N N     . SER A 1 9   ? -39.901 -7.713  12.269  1.00 29.80 9   A 1 
ATOM 65   C CA    . SER A 1 9   ? -40.186 -9.155  12.303  1.00 35.01 9   A 1 
ATOM 66   C C     . SER A 1 9   ? -39.208 -10.011 13.108  1.00 34.85 9   A 1 
ATOM 67   O O     . SER A 1 9   ? -39.638 -10.879 13.856  1.00 32.93 9   A 1 
ATOM 68   C CB    . SER A 1 9   ? -40.287 -9.700  10.880  1.00 33.76 9   A 1 
ATOM 69   O OG    . SER A 1 9   ? -40.713 -11.052 10.905  1.00 31.79 9   A 1 
ATOM 70   N N     . GLU A 1 10  ? -37.902 -9.858  12.911  1.00 29.92 10  A 1 
ATOM 71   C CA    . GLU A 1 10  ? -36.921 -10.767 13.527  1.00 34.18 10  A 1 
ATOM 72   C C     . GLU A 1 10  ? -36.532 -10.291 14.937  1.00 33.07 10  A 1 
ATOM 73   O O     . GLU A 1 10  ? -35.576 -9.553  15.121  1.00 30.54 10  A 1 
ATOM 74   C CB    . GLU A 1 10  ? -35.713 -11.008 12.626  1.00 32.48 10  A 1 
ATOM 75   C CG    . GLU A 1 10  ? -36.045 -11.877 11.399  1.00 30.24 10  A 1 
ATOM 76   C CD    . GLU A 1 10  ? -34.795 -12.256 10.584  1.00 28.98 10  A 1 
ATOM 77   O OE1   . GLU A 1 10  ? -34.912 -13.150 9.713   1.00 28.37 10  A 1 
ATOM 78   O OE2   . GLU A 1 10  ? -33.708 -11.653 10.801  1.00 30.07 10  A 1 
ATOM 79   N N     . ASN A 1 11  ? -37.298 -10.758 15.925  1.00 30.15 11  A 1 
ATOM 80   C CA    . ASN A 1 11  ? -37.136 -10.468 17.354  1.00 34.42 11  A 1 
ATOM 81   C C     . ASN A 1 11  ? -35.961 -11.186 18.040  1.00 32.82 11  A 1 
ATOM 82   O O     . ASN A 1 11  ? -35.799 -11.013 19.251  1.00 30.23 11  A 1 
ATOM 83   C CB    . ASN A 1 11  ? -38.458 -10.833 18.059  1.00 32.69 11  A 1 
ATOM 84   C CG    . ASN A 1 11  ? -39.273 -9.659  18.551  1.00 28.13 11  A 1 
ATOM 85   O OD1   . ASN A 1 11  ? -38.928 -8.492  18.477  1.00 28.18 11  A 1 
ATOM 86   N ND2   . ASN A 1 11  ? -40.428 -9.942  19.125  1.00 28.71 11  A 1 
ATOM 87   N N     . ASP A 1 12  ? -35.203 -12.041 17.351  1.00 29.98 12  A 1 
ATOM 88   C CA    . ASP A 1 12  ? -34.264 -12.922 18.035  1.00 34.50 12  A 1 
ATOM 89   C C     . ASP A 1 12  ? -33.105 -12.167 18.706  1.00 33.04 12  A 1 
ATOM 90   O O     . ASP A 1 12  ? -32.506 -11.240 18.147  1.00 30.65 12  A 1 
ATOM 91   C CB    . ASP A 1 12  ? -33.759 -14.041 17.112  1.00 32.24 12  A 1 
ATOM 92   C CG    . ASP A 1 12  ? -34.542 -15.356 17.230  1.00 28.05 12  A 1 
ATOM 93   O OD1   . ASP A 1 12  ? -35.190 -15.557 18.277  1.00 27.43 12  A 1 
ATOM 94   O OD2   . ASP A 1 12  ? -34.414 -16.164 16.293  1.00 27.94 12  A 1 
ATOM 95   N N     . SER A 1 13  ? -32.774 -12.616 19.912  1.00 29.56 13  A 1 
ATOM 96   C CA    . SER A 1 13  ? -31.886 -12.019 20.921  1.00 34.08 13  A 1 
ATOM 97   C C     . SER A 1 13  ? -30.389 -12.068 20.584  1.00 33.37 13  A 1 
ATOM 98   O O     . SER A 1 13  ? -29.562 -12.408 21.431  1.00 30.73 13  A 1 
ATOM 99   C CB    . SER A 1 13  ? -32.156 -12.712 22.257  1.00 32.63 13  A 1 
ATOM 100  O OG    . SER A 1 13  ? -31.810 -14.080 22.174  1.00 30.06 13  A 1 
ATOM 101  N N     . ALA A 1 14  ? -30.009 -11.798 19.339  1.00 30.32 14  A 1 
ATOM 102  C CA    . ALA A 1 14  ? -28.604 -11.762 18.959  1.00 33.58 14  A 1 
ATOM 103  C C     . ALA A 1 14  ? -27.876 -10.607 19.671  1.00 32.93 14  A 1 
ATOM 104  O O     . ALA A 1 14  ? -28.409 -9.507  19.796  1.00 30.99 14  A 1 
ATOM 105  C CB    . ALA A 1 14  ? -28.497 -11.692 17.432  1.00 31.99 14  A 1 
ATOM 106  N N     . SER A 1 15  ? -26.651 -10.876 20.144  1.00 32.30 15  A 1 
ATOM 107  C CA    . SER A 1 15  ? -25.830 -9.993  20.976  1.00 36.08 15  A 1 
ATOM 108  C C     . SER A 1 15  ? -25.614 -8.594  20.376  1.00 35.61 15  A 1 
ATOM 109  O O     . SER A 1 15  ? -25.525 -8.452  19.157  1.00 33.87 15  A 1 
ATOM 110  C CB    . SER A 1 15  ? -24.465 -10.640 21.214  1.00 35.27 15  A 1 
ATOM 111  O OG    . SER A 1 15  ? -23.842 -10.963 19.983  1.00 32.43 15  A 1 
ATOM 112  N N     . GLU A 1 16  ? -25.425 -7.597  21.253  1.00 29.00 16  A 1 
ATOM 113  C CA    . GLU A 1 16  ? -25.293 -6.165  20.937  1.00 32.65 16  A 1 
ATOM 114  C C     . GLU A 1 16  ? -24.334 -5.846  19.774  1.00 31.51 16  A 1 
ATOM 115  O O     . GLU A 1 16  ? -24.678 -5.046  18.898  1.00 29.46 16  A 1 
ATOM 116  C CB    . GLU A 1 16  ? -24.830 -5.417  22.198  1.00 31.82 16  A 1 
ATOM 117  C CG    . GLU A 1 16  ? -25.910 -5.376  23.294  1.00 29.15 16  A 1 
ATOM 118  C CD    . GLU A 1 16  ? -25.449 -4.630  24.554  1.00 27.19 16  A 1 
ATOM 119  O OE1   . GLU A 1 16  ? -26.283 -3.900  25.131  1.00 26.53 16  A 1 
ATOM 120  O OE2   . GLU A 1 16  ? -24.280 -4.815  24.948  1.00 29.20 16  A 1 
ATOM 121  N N     . ASP A 1 17  ? -23.196 -6.537  19.711  1.00 27.84 17  A 1 
ATOM 122  C CA    . ASP A 1 17  ? -22.209 -6.319  18.638  1.00 31.82 17  A 1 
ATOM 123  C C     . ASP A 1 17  ? -22.765 -6.565  17.220  1.00 30.70 17  A 1 
ATOM 124  O O     . ASP A 1 17  ? -22.356 -5.912  16.253  1.00 28.78 17  A 1 
ATOM 125  C CB    . ASP A 1 17  ? -21.009 -7.249  18.851  1.00 30.79 17  A 1 
ATOM 126  C CG    . ASP A 1 17  ? -20.053 -6.792  19.955  1.00 26.67 17  A 1 
ATOM 127  O OD1   . ASP A 1 17  ? -19.974 -5.570  20.194  1.00 25.82 17  A 1 
ATOM 128  O OD2   . ASP A 1 17  ? -19.390 -7.691  20.512  1.00 26.06 17  A 1 
ATOM 129  N N     . ARG A 1 18  ? -23.702 -7.505  17.070  1.00 29.83 18  A 1 
ATOM 130  C CA    . ARG A 1 18  ? -24.324 -7.771  15.762  1.00 34.27 18  A 1 
ATOM 131  C C     . ARG A 1 18  ? -25.309 -6.675  15.353  1.00 33.20 18  A 1 
ATOM 132  O O     . ARG A 1 18  ? -25.614 -6.572  14.164  1.00 30.88 18  A 1 
ATOM 133  C CB    . ARG A 1 18  ? -25.017 -9.139  15.752  1.00 33.23 18  A 1 
ATOM 134  C CG    . ARG A 1 18  ? -24.009 -10.296 15.731  1.00 30.15 18  A 1 
ATOM 135  C CD    . ARG A 1 18  ? -24.759 -11.615 15.544  1.00 28.95 18  A 1 
ATOM 136  N NE    . ARG A 1 18  ? -23.854 -12.767 15.604  1.00 26.79 18  A 1 
ATOM 137  C CZ    . ARG A 1 18  ? -24.191 -14.039 15.444  1.00 24.72 18  A 1 
ATOM 138  N NH1   . ARG A 1 18  ? -25.419 -14.377 15.172  1.00 23.60 18  A 1 
ATOM 139  N NH2   . ARG A 1 18  ? -23.309 -14.972 15.564  1.00 22.77 18  A 1 
ATOM 140  N N     . HIS A 1 19  ? -25.797 -5.882  16.308  1.00 27.41 19  A 1 
ATOM 141  C CA    . HIS A 1 19  ? -26.768 -4.837  16.019  1.00 30.95 19  A 1 
ATOM 142  C C     . HIS A 1 19  ? -26.155 -3.754  15.138  1.00 30.04 19  A 1 
ATOM 143  O O     . HIS A 1 19  ? -26.748 -3.391  14.120  1.00 28.61 19  A 1 
ATOM 144  C CB    . HIS A 1 19  ? -27.347 -4.274  17.322  1.00 30.89 19  A 1 
ATOM 145  C CG    . HIS A 1 19  ? -28.853 -4.322  17.310  1.00 28.57 19  A 1 
ATOM 146  N ND1   . HIS A 1 19  ? -29.678 -3.583  16.508  1.00 27.62 19  A 1 
ATOM 147  C CD2   . HIS A 1 19  ? -29.656 -5.144  18.044  1.00 27.92 19  A 1 
ATOM 148  C CE1   . HIS A 1 19  ? -30.950 -3.937  16.747  1.00 27.35 19  A 1 
ATOM 149  N NE2   . HIS A 1 19  ? -30.975 -4.902  17.679  1.00 27.77 19  A 1 
ATOM 150  N N     . TRP A 1 20  ? -24.929 -3.327  15.456  1.00 31.69 20  A 1 
ATOM 151  C CA    . TRP A 1 20  ? -24.200 -2.322  14.680  1.00 29.36 20  A 1 
ATOM 152  C C     . TRP A 1 20  ? -23.975 -2.723  13.225  1.00 28.40 20  A 1 
ATOM 153  O O     . TRP A 1 20  ? -24.267 -1.950  12.305  1.00 25.96 20  A 1 
ATOM 154  C CB    . TRP A 1 20  ? -22.869 -2.023  15.363  1.00 27.41 20  A 1 
ATOM 155  C CG    . TRP A 1 20  ? -23.029 -1.083  16.479  1.00 24.56 20  A 1 
ATOM 156  C CD1   . TRP A 1 20  ? -23.168 -1.389  17.787  1.00 21.51 20  A 1 
ATOM 157  C CD2   . TRP A 1 20  ? -23.160 0.374   16.367  1.00 23.22 20  A 1 
ATOM 158  N NE1   . TRP A 1 20  ? -23.389 -0.232  18.517  1.00 20.72 20  A 1 
ATOM 159  C CE2   . TRP A 1 20  ? -23.403 0.874   17.661  1.00 22.08 20  A 1 
ATOM 160  C CE3   . TRP A 1 20  ? -23.107 1.269   15.290  1.00 25.11 20  A 1 
ATOM 161  C CZ2   . TRP A 1 20  ? -23.615 2.257   17.874  1.00 24.58 20  A 1 
ATOM 162  C CZ3   . TRP A 1 20  ? -23.311 2.647   15.499  1.00 24.23 20  A 1 
ATOM 163  C CH2   . TRP A 1 20  ? -23.572 3.120   16.770  1.00 24.84 20  A 1 
ATOM 164  N N     . HIS A 1 21  ? -23.526 -3.952  12.994  1.00 29.64 21  A 1 
ATOM 165  C CA    . HIS A 1 21  ? -23.343 -4.453  11.632  1.00 31.77 21  A 1 
ATOM 166  C C     . HIS A 1 21  ? -24.657 -4.511  10.850  1.00 31.01 21  A 1 
ATOM 167  O O     . HIS A 1 21  ? -24.666 -4.194  9.659   1.00 29.52 21  A 1 
ATOM 168  C CB    . HIS A 1 21  ? -22.631 -5.805  11.652  1.00 31.50 21  A 1 
ATOM 169  C CG    . HIS A 1 21  ? -21.145 -5.675  11.452  1.00 28.68 21  A 1 
ATOM 170  N ND1   . HIS A 1 21  ? -20.532 -5.214  10.311  1.00 27.49 21  A 1 
ATOM 171  C CD2   . HIS A 1 21  ? -20.156 -5.975  12.338  1.00 28.15 21  A 1 
ATOM 172  C CE1   . HIS A 1 21  ? -19.210 -5.234  10.508  1.00 27.24 21  A 1 
ATOM 173  N NE2   . HIS A 1 21  ? -18.928 -5.694  11.730  1.00 26.88 21  A 1 
ATOM 174  N N     . ARG A 1 22  ? -25.759 -4.900  11.500  1.00 26.90 22  A 1 
ATOM 175  C CA    . ARG A 1 22  ? -27.063 -4.947  10.826  1.00 28.74 22  A 1 
ATOM 176  C C     . ARG A 1 22  ? -27.571 -3.551  10.466  1.00 27.83 22  A 1 
ATOM 177  O O     . ARG A 1 22  ? -28.038 -3.383  9.343   1.00 26.41 22  A 1 
ATOM 178  C CB    . ARG A 1 22  ? -28.103 -5.713  11.670  1.00 28.55 22  A 1 
ATOM 179  C CG    . ARG A 1 22  ? -28.284 -7.147  11.148  1.00 25.73 22  A 1 
ATOM 180  C CD    . ARG A 1 22  ? -29.416 -7.882  11.888  1.00 23.76 22  A 1 
ATOM 181  N NE    . ARG A 1 22  ? -29.700 -9.187  11.280  1.00 22.16 22  A 1 
ATOM 182  C CZ    . ARG A 1 22  ? -30.774 -9.939  11.494  1.00 19.71 22  A 1 
ATOM 183  N NH1   . ARG A 1 22  ? -31.690 -9.646  12.380  1.00 18.65 22  A 1 
ATOM 184  N NH2   . ARG A 1 22  ? -30.980 -11.003 10.811  1.00 17.50 22  A 1 
ATOM 185  N N     . THR A 1 23  ? -27.446 -2.560  11.345  1.00 27.61 23  A 1 
ATOM 186  C CA    . THR A 1 23  ? -27.872 -1.184  11.060  1.00 29.07 23  A 1 
ATOM 187  C C     . THR A 1 23  ? -27.073 -0.565  9.921   1.00 28.26 23  A 1 
ATOM 188  O O     . THR A 1 23  ? -27.679 -0.046  8.988   1.00 26.70 23  A 1 
ATOM 189  C CB    . THR A 1 23  ? -27.820 -0.259  12.284  1.00 28.33 23  A 1 
ATOM 190  O OG1   . THR A 1 23  ? -27.176 -0.845  13.385  1.00 26.66 23  A 1 
ATOM 191  C CG2   . THR A 1 23  ? -29.215 0.123   12.741  1.00 28.28 23  A 1 
ATOM 192  N N     . ALA A 1 24  ? -25.744 -0.713  9.920   1.00 30.43 24  A 1 
ATOM 193  C CA    . ALA A 1 24  ? -24.905 -0.238  8.820   1.00 31.05 24  A 1 
ATOM 194  C C     . ALA A 1 24  ? -25.235 -0.929  7.483   1.00 30.94 24  A 1 
ATOM 195  O O     . ALA A 1 24  ? -25.252 -0.298  6.430   1.00 29.84 24  A 1 
ATOM 196  C CB    . ALA A 1 24  ? -23.441 -0.444  9.211   1.00 29.92 24  A 1 
ATOM 197  N N     . THR A 1 25  ? -25.546 -2.234  7.508   1.00 29.71 25  A 1 
ATOM 198  C CA    . THR A 1 25  ? -25.910 -2.977  6.286   1.00 29.91 25  A 1 
ATOM 199  C C     . THR A 1 25  ? -27.288 -2.577  5.749   1.00 29.35 25  A 1 
ATOM 200  O O     . THR A 1 25  ? -27.485 -2.556  4.534   1.00 27.63 25  A 1 
ATOM 201  C CB    . THR A 1 25  ? -25.861 -4.495  6.502   1.00 29.32 25  A 1 
ATOM 202  O OG1   . THR A 1 25  ? -24.703 -4.899  7.183   1.00 26.84 25  A 1 
ATOM 203  C CG2   . THR A 1 25  ? -25.835 -5.260  5.181   1.00 27.83 25  A 1 
ATOM 204  N N     . LEU A 1 26  ? -28.233 -2.234  6.637   1.00 28.43 26  A 1 
ATOM 205  C CA    . LEU A 1 26  ? -29.554 -1.741  6.231   1.00 30.16 26  A 1 
ATOM 206  C C     . LEU A 1 26  ? -29.460 -0.377  5.540   1.00 29.75 26  A 1 
ATOM 207  O O     . LEU A 1 26  ? -30.108 -0.189  4.512   1.00 28.07 26  A 1 
ATOM 208  C CB    . LEU A 1 26  ? -30.489 -1.692  7.451   1.00 28.28 26  A 1 
ATOM 209  C CG    . LEU A 1 26  ? -31.141 -3.044  7.773   1.00 24.93 26  A 1 
ATOM 210  C CD1   . LEU A 1 26  ? -31.718 -3.041  9.183   1.00 24.33 26  A 1 
ATOM 211  C CD2   . LEU A 1 26  ? -32.272 -3.369  6.798   1.00 26.49 26  A 1 
ATOM 212  N N     . PHE A 1 27  ? -28.606 0.525   6.044   1.00 30.04 27  A 1 
ATOM 213  C CA    . PHE A 1 27  ? -28.334 1.816   5.416   1.00 31.32 27  A 1 
ATOM 214  C C     . PHE A 1 27  ? -27.815 1.663   3.983   1.00 32.02 27  A 1 
ATOM 215  O O     . PHE A 1 27  ? -28.380 2.249   3.057   1.00 29.69 27  A 1 
ATOM 216  C CB    . PHE A 1 27  ? -27.332 2.592   6.261   1.00 28.60 27  A 1 
ATOM 217  C CG    . PHE A 1 27  ? -27.980 3.719   7.023   1.00 25.05 27  A 1 
ATOM 218  C CD1   . PHE A 1 27  ? -27.974 5.005   6.475   1.00 23.23 27  A 1 
ATOM 219  C CD2   . PHE A 1 27  ? -28.597 3.473   8.247   1.00 23.11 27  A 1 
ATOM 220  C CE1   . PHE A 1 27  ? -28.577 6.056   7.165   1.00 21.93 27  A 1 
ATOM 221  C CE2   . PHE A 1 27  ? -29.203 4.527   8.949   1.00 21.86 27  A 1 
ATOM 222  C CZ    . PHE A 1 27  ? -29.193 5.823   8.401   1.00 21.98 27  A 1 
ATOM 223  N N     . MET A 1 28  ? -26.794 0.827   3.790   1.00 35.12 28  A 1 
ATOM 224  C CA    . MET A 1 28  ? -26.189 0.603   2.467   1.00 35.48 28  A 1 
ATOM 225  C C     . MET A 1 28  ? -27.184 0.042   1.437   1.00 36.49 28  A 1 
ATOM 226  O O     . MET A 1 28  ? -27.127 0.409   0.272   1.00 33.92 28  A 1 
ATOM 227  C CB    . MET A 1 28  ? -25.010 -0.365  2.625   1.00 33.04 28  A 1 
ATOM 228  C CG    . MET A 1 28  ? -23.746 0.313   3.186   1.00 29.14 28  A 1 
ATOM 229  S SD    . MET A 1 28  ? -22.839 1.265   1.952   1.00 26.76 28  A 1 
ATOM 230  C CE    . MET A 1 28  ? -21.313 1.594   2.869   1.00 24.42 28  A 1 
ATOM 231  N N     . ASN A 1 29  ? -28.093 -0.828  1.846   1.00 30.31 29  A 1 
ATOM 232  C CA    . ASN A 1 29  ? -29.034 -1.448  0.913   1.00 30.51 29  A 1 
ATOM 233  C C     . ASN A 1 29  ? -30.113 -0.484  0.396   1.00 29.75 29  A 1 
ATOM 234  O O     . ASN A 1 29  ? -30.562 -0.651  -0.739  1.00 27.36 29  A 1 
ATOM 235  C CB    . ASN A 1 29  ? -29.667 -2.684  1.563   1.00 29.05 29  A 1 
ATOM 236  C CG    . ASN A 1 29  ? -28.775 -3.913  1.498   1.00 25.06 29  A 1 
ATOM 237  O OD1   . ASN A 1 29  ? -27.988 -4.122  0.593   1.00 24.91 29  A 1 
ATOM 238  N ND2   . ASN A 1 29  ? -28.910 -4.811  2.442   1.00 24.92 29  A 1 
ATOM 239  N N     . CYS A 1 30  ? -30.515 0.520   1.198   1.00 30.29 30  A 1 
ATOM 240  C CA    . CYS A 1 30  ? -31.523 1.484   0.756   1.00 32.44 30  A 1 
ATOM 241  C C     . CYS A 1 30  ? -30.996 2.405   -0.351  1.00 32.07 30  A 1 
ATOM 242  O O     . CYS A 1 30  ? -31.745 2.732   -1.259  1.00 29.11 30  A 1 
ATOM 243  C CB    . CYS A 1 30  ? -32.048 2.281   1.953   1.00 29.84 30  A 1 
ATOM 244  S SG    . CYS A 1 30  ? -33.111 1.221   2.994   1.00 26.72 30  A 1 
ATOM 245  N N     . VAL A 1 31  ? -29.710 2.767   -0.302  1.00 32.00 31  A 1 
ATOM 246  C CA    . VAL A 1 31  ? -29.104 3.680   -1.284  1.00 34.54 31  A 1 
ATOM 247  C C     . VAL A 1 31  ? -28.980 3.046   -2.681  1.00 33.38 31  A 1 
ATOM 248  O O     . VAL A 1 31  ? -29.072 3.741   -3.686  1.00 30.85 31  A 1 
ATOM 249  C CB    . VAL A 1 31  ? -27.734 4.179   -0.785  1.00 32.54 31  A 1 
ATOM 250  C CG1   . VAL A 1 31  ? -27.113 5.215   -1.736  1.00 29.59 31  A 1 
ATOM 251  C CG2   . VAL A 1 31  ? -27.834 4.821   0.601   1.00 31.39 31  A 1 
ATOM 252  N N     . SER A 1 32  ? -28.793 1.721   -2.757  1.00 33.15 32  A 1 
ATOM 253  C CA    . SER A 1 32  ? -28.500 1.035   -4.026  1.00 34.76 32  A 1 
ATOM 254  C C     . SER A 1 32  ? -29.645 1.026   -5.040  1.00 33.46 32  A 1 
ATOM 255  O O     . SER A 1 32  ? -29.402 0.968   -6.249  1.00 30.30 32  A 1 
ATOM 256  C CB    . SER A 1 32  ? -28.034 -0.396  -3.764  1.00 32.22 32  A 1 
ATOM 257  O OG    . SER A 1 32  ? -29.044 -1.205  -3.213  1.00 30.63 32  A 1 
ATOM 258  N N     . ASN A 1 33  ? -30.887 1.071   -4.572  1.00 29.14 33  A 1 
ATOM 259  C CA    . ASN A 1 33  ? -32.039 1.154   -5.466  1.00 30.75 33  A 1 
ATOM 260  C C     . ASN A 1 33  ? -32.256 2.620   -5.855  1.00 29.82 33  A 1 
ATOM 261  O O     . ASN A 1 33  ? -32.998 3.327   -5.188  1.00 27.38 33  A 1 
ATOM 262  C CB    . ASN A 1 33  ? -33.264 0.492   -4.831  1.00 29.15 33  A 1 
ATOM 263  C CG    . ASN A 1 33  ? -33.223 -1.027  -4.887  1.00 24.95 33  A 1 
ATOM 264  O OD1   . ASN A 1 33  ? -32.512 -1.659  -5.644  1.00 24.77 33  A 1 
ATOM 265  N ND2   . ASN A 1 33  ? -34.040 -1.678  -4.095  1.00 25.08 33  A 1 
ATOM 266  N N     . GLY A 1 34  ? -31.625 3.040   -6.929  1.00 33.23 34  A 1 
ATOM 267  C CA    . GLY A 1 34  ? -31.695 4.391   -7.494  1.00 33.52 34  A 1 
ATOM 268  C C     . GLY A 1 34  ? -33.068 4.864   -7.987  1.00 33.01 34  A 1 
ATOM 269  O O     . GLY A 1 34  ? -33.127 5.801   -8.767  1.00 31.17 34  A 1 
ATOM 270  N N     . THR A 1 35  ? -34.178 4.246   -7.565  1.00 30.39 35  A 1 
ATOM 271  C CA    . THR A 1 35  ? -35.505 4.825   -7.728  1.00 32.42 35  A 1 
ATOM 272  C C     . THR A 1 35  ? -35.649 5.974   -6.743  1.00 31.54 35  A 1 
ATOM 273  O O     . THR A 1 35  ? -36.083 5.780   -5.610  1.00 29.15 35  A 1 
ATOM 274  C CB    . THR A 1 35  ? -36.618 3.782   -7.561  1.00 30.18 35  A 1 
ATOM 275  O OG1   . THR A 1 35  ? -36.422 3.019   -6.389  1.00 27.98 35  A 1 
ATOM 276  C CG2   . THR A 1 35  ? -36.652 2.813   -8.731  1.00 29.58 35  A 1 
ATOM 277  N N     . VAL A 1 36  ? -35.260 7.171   -7.176  1.00 31.37 36  A 1 
ATOM 278  C CA    . VAL A 1 36  ? -35.618 8.431   -6.535  1.00 34.66 36  A 1 
ATOM 279  C C     . VAL A 1 36  ? -37.143 8.520   -6.585  1.00 34.21 36  A 1 
ATOM 280  O O     . VAL A 1 36  ? -37.721 8.875   -7.606  1.00 32.69 36  A 1 
ATOM 281  C CB    . VAL A 1 36  ? -34.952 9.632   -7.236  1.00 32.66 36  A 1 
ATOM 282  C CG1   . VAL A 1 36  ? -35.267 10.944  -6.503  1.00 30.34 36  A 1 
ATOM 283  C CG2   . VAL A 1 36  ? -33.427 9.473   -7.274  1.00 33.40 36  A 1 
ATOM 284  N N     . TYR A 1 37  ? -37.808 8.108   -5.501  1.00 30.58 37  A 1 
ATOM 285  C CA    . TYR A 1 37  ? -39.237 8.321   -5.359  1.00 32.22 37  A 1 
ATOM 286  C C     . TYR A 1 37  ? -39.461 9.820   -5.157  1.00 31.71 37  A 1 
ATOM 287  O O     . TYR A 1 37  ? -39.317 10.340  -4.052  1.00 30.53 37  A 1 
ATOM 288  C CB    . TYR A 1 37  ? -39.818 7.448   -4.232  1.00 31.13 37  A 1 
ATOM 289  C CG    . TYR A 1 37  ? -40.386 6.125   -4.700  1.00 30.71 37  A 1 
ATOM 290  C CD1   . TYR A 1 37  ? -41.755 6.019   -5.016  1.00 30.87 37  A 1 
ATOM 291  C CD2   . TYR A 1 37  ? -39.562 4.997   -4.826  1.00 32.04 37  A 1 
ATOM 292  C CE1   . TYR A 1 37  ? -42.297 4.800   -5.451  1.00 29.36 37  A 1 
ATOM 293  C CE2   . TYR A 1 37  ? -40.087 3.763   -5.267  1.00 28.30 37  A 1 
ATOM 294  C CZ    . TYR A 1 37  ? -41.466 3.663   -5.585  1.00 27.18 37  A 1 
ATOM 295  O OH    . TYR A 1 37  ? -41.995 2.457   -6.014  1.00 25.40 37  A 1 
ATOM 296  N N     . GLU A 1 38  ? -39.832 10.523  -6.231  1.00 29.98 38  A 1 
ATOM 297  C CA    . GLU A 1 38  ? -40.194 11.951  -6.230  1.00 34.13 38  A 1 
ATOM 298  C C     . GLU A 1 38  ? -41.427 12.287  -5.371  1.00 33.49 38  A 1 
ATOM 299  O O     . GLU A 1 38  ? -41.673 13.451  -5.099  1.00 32.16 38  A 1 
ATOM 300  C CB    . GLU A 1 38  ? -40.479 12.415  -7.668  1.00 33.15 38  A 1 
ATOM 301  C CG    . GLU A 1 38  ? -39.245 12.499  -8.577  1.00 30.39 38  A 1 
ATOM 302  C CD    . GLU A 1 38  ? -39.577 13.143  -9.939  1.00 28.40 38  A 1 
ATOM 303  O OE1   . GLU A 1 38  ? -38.699 13.873  -10.458 1.00 27.23 38  A 1 
ATOM 304  O OE2   . GLU A 1 38  ? -40.685 12.889  -10.455 1.00 28.16 38  A 1 
ATOM 305  N N     . GLU A 1 39  ? -42.229 11.304  -4.956  1.00 30.08 39  A 1 
ATOM 306  C CA    . GLU A 1 39  ? -43.610 11.526  -4.495  1.00 33.09 39  A 1 
ATOM 307  C C     . GLU A 1 39  ? -43.784 12.378  -3.227  1.00 31.73 39  A 1 
ATOM 308  O O     . GLU A 1 39  ? -44.905 12.793  -2.936  1.00 29.96 39  A 1 
ATOM 309  C CB    . GLU A 1 39  ? -44.333 10.191  -4.288  1.00 32.08 39  A 1 
ATOM 310  C CG    . GLU A 1 39  ? -44.853 9.575   -5.586  1.00 29.43 39  A 1 
ATOM 311  C CD    . GLU A 1 39  ? -45.812 8.406   -5.347  1.00 27.84 39  A 1 
ATOM 312  O OE1   . GLU A 1 39  ? -46.575 8.086   -6.284  1.00 26.88 39  A 1 
ATOM 313  O OE2   . GLU A 1 39  ? -45.781 7.823   -4.238  1.00 27.53 39  A 1 
ATOM 314  N N     . ALA A 1 40  ? -42.733 12.672  -2.450  1.00 34.59 40  A 1 
ATOM 315  C CA    . ALA A 1 40  ? -42.887 13.530  -1.273  1.00 35.34 40  A 1 
ATOM 316  C C     . ALA A 1 40  ? -43.024 15.021  -1.637  1.00 34.04 40  A 1 
ATOM 317  O O     . ALA A 1 40  ? -42.345 15.884  -1.071  1.00 32.13 40  A 1 
ATOM 318  C CB    . ALA A 1 40  ? -41.793 13.221  -0.253  1.00 33.16 40  A 1 
ATOM 319  N N     . VAL A 1 41  ? -43.915 15.350  -2.575  1.00 32.94 41  A 1 
ATOM 320  C CA    . VAL A 1 41  ? -44.321 16.719  -2.923  1.00 35.48 41  A 1 
ATOM 321  C C     . VAL A 1 41  ? -45.274 17.240  -1.851  1.00 34.62 41  A 1 
ATOM 322  O O     . VAL A 1 41  ? -46.495 17.250  -1.995  1.00 32.87 41  A 1 
ATOM 323  C CB    . VAL A 1 41  ? -44.916 16.805  -4.346  1.00 33.38 41  A 1 
ATOM 324  C CG1   . VAL A 1 41  ? -45.123 18.272  -4.752  1.00 30.89 41  A 1 
ATOM 325  C CG2   . VAL A 1 41  ? -44.012 16.168  -5.390  1.00 33.64 41  A 1 
ATOM 326  N N     . GLY A 1 42  ? -44.706 17.663  -0.728  1.00 33.42 42  A 1 
ATOM 327  C CA    . GLY A 1 42  ? -45.436 18.512  0.209   1.00 35.15 42  A 1 
ATOM 328  C C     . GLY A 1 42  ? -45.766 19.862  -0.431  1.00 35.25 42  A 1 
ATOM 329  O O     . GLY A 1 42  ? -44.975 20.401  -1.198  1.00 33.45 42  A 1 
ATOM 330  N N     . ARG A 1 43  ? -46.927 20.436  -0.099  1.00 29.92 43  A 1 
ATOM 331  C CA    . ARG A 1 43  ? -47.495 21.641  -0.738  1.00 34.60 43  A 1 
ATOM 332  C C     . ARG A 1 43  ? -46.562 22.864  -0.825  1.00 33.95 43  A 1 
ATOM 333  O O     . ARG A 1 43  ? -46.672 23.623  -1.774  1.00 31.58 43  A 1 
ATOM 334  C CB    . ARG A 1 43  ? -48.764 22.061  0.011   1.00 32.99 43  A 1 
ATOM 335  C CG    . ARG A 1 43  ? -50.058 21.685  -0.715  1.00 30.81 43  A 1 
ATOM 336  C CD    . ARG A 1 43  ? -51.262 22.241  0.054   1.00 28.84 43  A 1 
ATOM 337  N NE    . ARG A 1 43  ? -52.520 21.987  -0.643  1.00 27.51 43  A 1 
ATOM 338  C CZ    . ARG A 1 43  ? -53.733 22.316  -0.210  1.00 24.96 43  A 1 
ATOM 339  N NH1   . ARG A 1 43  ? -53.905 22.916  0.941   1.00 24.56 43  A 1 
ATOM 340  N NH2   . ARG A 1 43  ? -54.788 22.057  -0.918  1.00 24.07 43  A 1 
ATOM 341  N N     . GLU A 1 44  ? -45.729 23.088  0.175   1.00 36.52 44  A 1 
ATOM 342  C CA    . GLU A 1 44  ? -44.943 24.333  0.295   1.00 39.28 44  A 1 
ATOM 343  C C     . GLU A 1 44  ? -43.586 24.299  -0.442  1.00 39.35 44  A 1 
ATOM 344  O O     . GLU A 1 44  ? -42.678 25.047  -0.099  1.00 37.20 44  A 1 
ATOM 345  C CB    . GLU A 1 44  ? -44.798 24.755  1.756   1.00 36.61 44  A 1 
ATOM 346  C CG    . GLU A 1 44  ? -46.116 25.244  2.359   1.00 34.19 44  A 1 
ATOM 347  C CD    . GLU A 1 44  ? -45.933 25.913  3.721   1.00 31.90 44  A 1 
ATOM 348  O OE1   . GLU A 1 44  ? -46.815 26.722  4.072   1.00 30.02 44  A 1 
ATOM 349  O OE2   . GLU A 1 44  ? -44.922 25.614  4.403   1.00 30.50 44  A 1 
ATOM 350  N N     . GLY A 1 45  ? -43.405 23.436  -1.455  1.00 34.64 45  A 1 
ATOM 351  C CA    . GLY A 1 45  ? -42.222 23.480  -2.325  1.00 34.98 45  A 1 
ATOM 352  C C     . GLY A 1 45  ? -40.878 23.114  -1.690  1.00 35.68 45  A 1 
ATOM 353  O O     . GLY A 1 45  ? -39.857 23.133  -2.380  1.00 33.63 45  A 1 
ATOM 354  N N     . CYS A 1 46  ? -40.850 22.787  -0.390  1.00 41.84 46  A 1 
ATOM 355  C CA    . CYS A 1 46  ? -39.634 22.347  0.263   1.00 44.74 46  A 1 
ATOM 356  C C     . CYS A 1 46  ? -39.352 20.891  -0.133  1.00 45.97 46  A 1 
ATOM 357  O O     . CYS A 1 46  ? -40.030 19.975  0.329   1.00 43.04 46  A 1 
ATOM 358  C CB    . CYS A 1 46  ? -39.768 22.550  1.781   1.00 41.13 46  A 1 
ATOM 359  S SG    . CYS A 1 46  ? -38.125 22.561  2.553   1.00 37.07 46  A 1 
ATOM 360  N N     . TRP A 1 47  ? -38.352 20.673  -1.021  1.00 48.67 47  A 1 
ATOM 361  C CA    . TRP A 1 47  ? -37.871 19.351  -1.434  1.00 47.07 47  A 1 
ATOM 362  C C     . TRP A 1 47  ? -37.181 18.652  -0.255  1.00 45.94 47  A 1 
ATOM 363  O O     . TRP A 1 47  ? -35.949 18.543  -0.176  1.00 44.04 47  A 1 
ATOM 364  C CB    . TRP A 1 47  ? -36.947 19.469  -2.646  1.00 45.02 47  A 1 
ATOM 365  C CG    . TRP A 1 47  ? -37.584 19.968  -3.906  1.00 42.09 47  A 1 
ATOM 366  C CD1   . TRP A 1 47  ? -37.785 21.257  -4.241  1.00 39.07 47  A 1 
ATOM 367  C CD2   . TRP A 1 47  ? -38.111 19.171  -5.030  1.00 41.02 47  A 1 
ATOM 368  N NE1   . TRP A 1 47  ? -38.392 21.340  -5.483  1.00 35.51 47  A 1 
ATOM 369  C CE2   . TRP A 1 47  ? -38.601 20.076  -6.004  1.00 36.88 47  A 1 
ATOM 370  C CE3   . TRP A 1 47  ? -38.174 17.788  -5.284  1.00 38.16 47  A 1 
ATOM 371  C CZ2   . TRP A 1 47  ? -39.159 19.616  -7.230  1.00 36.53 47  A 1 
ATOM 372  C CZ3   . TRP A 1 47  ? -38.730 17.334  -6.509  1.00 36.77 47  A 1 
ATOM 373  C CH2   . TRP A 1 47  ? -39.212 18.231  -7.453  1.00 37.91 47  A 1 
ATOM 374  N N     . ALA A 1 48  ? -37.978 18.225  0.745   1.00 56.91 48  A 1 
ATOM 375  C CA    . ALA A 1 48  ? -37.462 17.552  1.921   1.00 58.03 48  A 1 
ATOM 376  C C     . ALA A 1 48  ? -37.079 16.118  1.545   1.00 59.15 48  A 1 
ATOM 377  O O     . ALA A 1 48  ? -37.932 15.252  1.409   1.00 56.77 48  A 1 
ATOM 378  C CB    . ALA A 1 48  ? -38.496 17.639  3.041   1.00 53.45 48  A 1 
ATOM 379  N N     . ARG A 1 49  ? -35.777 15.850  1.408   1.00 63.79 49  A 1 
ATOM 380  C CA    . ARG A 1 49  ? -35.257 14.496  1.196   1.00 66.39 49  A 1 
ATOM 381  C C     . ARG A 1 49  ? -35.756 13.574  2.307   1.00 68.17 49  A 1 
ATOM 382  O O     . ARG A 1 49  ? -35.709 13.936  3.480   1.00 65.12 49  A 1 
ATOM 383  C CB    . ARG A 1 49  ? -33.723 14.530  1.104   1.00 62.73 49  A 1 
ATOM 384  C CG    . ARG A 1 49  ? -33.125 13.145  0.822   1.00 55.85 49  A 1 
ATOM 385  C CD    . ARG A 1 49  ? -31.617 13.229  0.571   1.00 56.63 49  A 1 
ATOM 386  N NE    . ARG A 1 49  ? -31.008 11.898  0.534   1.00 51.15 49  A 1 
ATOM 387  C CZ    . ARG A 1 49  ? -29.890 11.538  -0.082  1.00 45.13 49  A 1 
ATOM 388  N NH1   . ARG A 1 49  ? -29.199 12.375  -0.800  1.00 43.98 49  A 1 
ATOM 389  N NH2   . ARG A 1 49  ? -29.449 10.323  0.025   1.00 43.81 49  A 1 
ATOM 390  N N     . LEU A 1 50  ? -36.209 12.375  1.952   1.00 68.65 50  A 1 
ATOM 391  C CA    . LEU A 1 50  ? -36.637 11.390  2.928   1.00 70.75 50  A 1 
ATOM 392  C C     . LEU A 1 50  ? -35.464 10.927  3.797   1.00 72.80 50  A 1 
ATOM 393  O O     . LEU A 1 50  ? -34.317 10.927  3.372   1.00 69.62 50  A 1 
ATOM 394  C CB    . LEU A 1 50  ? -37.338 10.204  2.237   1.00 65.77 50  A 1 
ATOM 395  C CG    . LEU A 1 50  ? -38.702 10.547  1.612   1.00 62.09 50  A 1 
ATOM 396  C CD1   . LEU A 1 50  ? -39.228 9.352   0.831   1.00 57.11 50  A 1 
ATOM 397  C CD2   . LEU A 1 50  ? -39.745 10.928  2.663   1.00 58.87 50  A 1 
ATOM 398  N N     . CYS A 1 51  ? -35.778 10.527  5.035   1.00 75.59 51  A 1 
ATOM 399  C CA    . CYS A 1 51  ? -34.795 9.963   5.954   1.00 75.82 51  A 1 
ATOM 400  C C     . CYS A 1 51  ? -34.206 8.670   5.386   1.00 74.58 51  A 1 
ATOM 401  O O     . CYS A 1 51  ? -34.935 7.714   5.153   1.00 69.93 51  A 1 
ATOM 402  C CB    . CYS A 1 51  ? -35.493 9.719   7.300   1.00 75.08 51  A 1 
ATOM 403  S SG    . CYS A 1 51  ? -34.435 8.819   8.469   1.00 73.14 51  A 1 
ATOM 404  N N     . ASP A 1 52  ? -32.878 8.605   5.269   1.00 71.93 52  A 1 
ATOM 405  C CA    . ASP A 1 52  ? -32.168 7.421   4.781   1.00 68.48 52  A 1 
ATOM 406  C C     . ASP A 1 52  ? -32.339 6.203   5.716   1.00 67.77 52  A 1 
ATOM 407  O O     . ASP A 1 52  ? -32.223 5.066   5.282   1.00 62.87 52  A 1 
ATOM 408  C CB    . ASP A 1 52  ? -30.679 7.762   4.599   1.00 64.38 52  A 1 
ATOM 409  C CG    . ASP A 1 52  ? -30.392 8.885   3.574   1.00 62.46 52  A 1 
ATOM 410  O OD1   . ASP A 1 52  ? -31.035 8.913   2.503   1.00 57.20 52  A 1 
ATOM 411  O OD2   . ASP A 1 52  ? -29.509 9.719   3.859   1.00 57.86 52  A 1 
ATOM 412  N N     . GLY A 1 53  ? -32.653 6.434   7.001   1.00 71.02 53  A 1 
ATOM 413  C CA    . GLY A 1 53  ? -32.864 5.365   7.989   1.00 66.98 53  A 1 
ATOM 414  C C     . GLY A 1 53  ? -34.229 4.687   7.917   1.00 66.36 53  A 1 
ATOM 415  O O     . GLY A 1 53  ? -34.319 3.466   8.061   1.00 61.66 53  A 1 
ATOM 416  N N     . CYS A 1 54  ? -35.319 5.457   7.739   1.00 72.10 54  A 1 
ATOM 417  C CA    . CYS A 1 54  ? -36.671 4.905   7.721   1.00 72.54 54  A 1 
ATOM 418  C C     . CYS A 1 54  ? -37.382 4.995   6.368   1.00 72.71 54  A 1 
ATOM 419  O O     . CYS A 1 54  ? -38.403 4.332   6.188   1.00 66.85 54  A 1 
ATOM 420  C CB    . CYS A 1 54  ? -37.507 5.542   8.844   1.00 68.67 54  A 1 
ATOM 421  S SG    . CYS A 1 54  ? -37.835 7.308   8.531   1.00 68.68 54  A 1 
ATOM 422  N N     . CYS A 1 55  ? -36.871 5.811   5.436   1.00 69.19 55  A 1 
ATOM 423  C CA    . CYS A 1 55  ? -37.401 6.019   4.087   1.00 67.38 55  A 1 
ATOM 424  C C     . CYS A 1 55  ? -38.891 6.420   4.038   1.00 69.56 55  A 1 
ATOM 425  O O     . CYS A 1 55  ? -39.556 6.203   3.032   1.00 64.11 55  A 1 
ATOM 426  C CB    . CYS A 1 55  ? -37.083 4.799   3.209   1.00 62.44 55  A 1 
ATOM 427  S SG    . CYS A 1 55  ? -35.294 4.441   3.225   1.00 56.23 55  A 1 
ATOM 428  N N     . THR A 1 56  ? -39.411 6.971   5.134   1.00 71.91 56  A 1 
ATOM 429  C CA    . THR A 1 56  ? -40.843 7.296   5.251   1.00 73.06 56  A 1 
ATOM 430  C C     . THR A 1 56  ? -41.116 8.720   5.741   1.00 75.79 56  A 1 
ATOM 431  O O     . THR A 1 56  ? -42.175 9.269   5.458   1.00 71.17 56  A 1 
ATOM 432  C CB    . THR A 1 56  ? -41.565 6.325   6.197   1.00 68.04 56  A 1 
ATOM 433  O OG1   . THR A 1 56  ? -40.915 6.247   7.449   1.00 62.87 56  A 1 
ATOM 434  C CG2   . THR A 1 56  ? -41.648 4.912   5.642   1.00 63.32 56  A 1 
ATOM 435  N N     . VAL A 1 57  ? -40.183 9.311   6.489   1.00 75.14 57  A 1 
ATOM 436  C CA    . VAL A 1 57  ? -40.341 10.629  7.106   1.00 75.13 57  A 1 
ATOM 437  C C     . VAL A 1 57  ? -39.324 11.588  6.486   1.00 76.78 57  A 1 
ATOM 438  O O     . VAL A 1 57  ? -38.196 11.163  6.243   1.00 73.53 57  A 1 
ATOM 439  C CB    . VAL A 1 57  ? -40.186 10.546  8.637   1.00 70.59 57  A 1 
ATOM 440  C CG1   . VAL A 1 57  ? -40.475 11.872  9.333   1.00 63.30 57  A 1 
ATOM 441  C CG2   . VAL A 1 57  ? -41.151 9.507   9.231   1.00 66.62 57  A 1 
ATOM 442  N N     . PRO A 1 58  ? -39.678 12.876  6.257   1.00 73.07 58  A 1 
ATOM 443  C CA    . PRO A 1 58  ? -38.708 13.873  5.838   1.00 73.42 58  A 1 
ATOM 444  C C     . PRO A 1 58  ? -37.517 13.971  6.809   1.00 73.51 58  A 1 
ATOM 445  O O     . PRO A 1 58  ? -37.694 13.934  8.028   1.00 72.93 58  A 1 
ATOM 446  C CB    . PRO A 1 58  ? -39.476 15.192  5.754   1.00 72.03 58  A 1 
ATOM 447  C CG    . PRO A 1 58  ? -40.905 14.740  5.498   1.00 68.61 58  A 1 
ATOM 448  C CD    . PRO A 1 58  ? -40.998 13.447  6.298   1.00 74.71 58  A 1 
ATOM 449  N N     . SER A 1 59  ? -36.299 14.090  6.260   1.00 76.97 59  A 1 
ATOM 450  C CA    . SER A 1 59  ? -35.084 14.316  7.038   1.00 76.86 59  A 1 
ATOM 451  C C     . SER A 1 59  ? -35.077 15.724  7.640   1.00 75.91 59  A 1 
ATOM 452  O O     . SER A 1 59  ? -35.546 16.677  7.028   1.00 74.83 59  A 1 
ATOM 453  C CB    . SER A 1 59  ? -33.847 14.068  6.187   1.00 75.94 59  A 1 
ATOM 454  O OG    . SER A 1 59  ? -33.867 14.840  5.005   1.00 66.59 59  A 1 
ATOM 455  N N     . VAL A 1 60  ? -34.513 15.850  8.850   1.00 80.41 60  A 1 
ATOM 456  C CA    . VAL A 1 60  ? -34.358 17.142  9.553   1.00 79.73 60  A 1 
ATOM 457  C C     . VAL A 1 60  ? -32.900 17.477  9.850   1.00 80.36 60  A 1 
ATOM 458  O O     . VAL A 1 60  ? -32.566 18.645  10.016  1.00 77.33 60  A 1 
ATOM 459  C CB    . VAL A 1 60  ? -35.199 17.207  10.836  1.00 77.95 60  A 1 
ATOM 460  C CG1   . VAL A 1 60  ? -36.701 17.158  10.507  1.00 67.74 60  A 1 
ATOM 461  C CG2   . VAL A 1 60  ? -34.882 16.085  11.816  1.00 71.66 60  A 1 
ATOM 462  N N     . VAL A 1 61  ? -32.022 16.464  9.884   1.00 81.52 61  A 1 
ATOM 463  C CA    . VAL A 1 61  ? -30.584 16.626  10.109  1.00 81.50 61  A 1 
ATOM 464  C C     . VAL A 1 61  ? -29.788 15.854  9.055   1.00 81.40 61  A 1 
ATOM 465  O O     . VAL A 1 61  ? -30.240 14.832  8.556   1.00 79.53 61  A 1 
ATOM 466  C CB    . VAL A 1 61  ? -30.142 16.212  11.523  1.00 79.81 61  A 1 
ATOM 467  C CG1   . VAL A 1 61  ? -30.798 17.087  12.597  1.00 66.24 61  A 1 
ATOM 468  C CG2   . VAL A 1 61  ? -30.445 14.745  11.848  1.00 69.76 61  A 1 
ATOM 469  N N     . TYR A 1 62  ? -28.575 16.355  8.764   1.00 76.71 62  A 1 
ATOM 470  C CA    . TYR A 1 62  ? -27.557 15.642  8.005   1.00 76.32 62  A 1 
ATOM 471  C C     . TYR A 1 62  ? -26.392 15.297  8.933   1.00 77.26 62  A 1 
ATOM 472  O O     . TYR A 1 62  ? -25.836 16.180  9.580   1.00 74.53 62  A 1 
ATOM 473  C CB    . TYR A 1 62  ? -27.112 16.489  6.815   1.00 73.63 62  A 1 
ATOM 474  C CG    . TYR A 1 62  ? -26.002 15.863  5.996   1.00 69.93 62  A 1 
ATOM 475  C CD1   . TYR A 1 62  ? -24.708 16.417  6.010   1.00 64.74 62  A 1 
ATOM 476  C CD2   . TYR A 1 62  ? -26.259 14.724  5.218   1.00 65.12 62  A 1 
ATOM 477  C CE1   . TYR A 1 62  ? -23.682 15.842  5.233   1.00 60.96 62  A 1 
ATOM 478  C CE2   . TYR A 1 62  ? -25.241 14.136  4.446   1.00 62.80 62  A 1 
ATOM 479  C CZ    . TYR A 1 62  ? -23.956 14.701  4.449   1.00 66.66 62  A 1 
ATOM 480  O OH    . TYR A 1 62  ? -22.964 14.146  3.680   1.00 65.52 62  A 1 
ATOM 481  N N     . CYS A 1 63  ? -26.030 14.014  9.026   1.00 74.58 63  A 1 
ATOM 482  C CA    . CYS A 1 63  ? -24.857 13.549  9.750   1.00 74.74 63  A 1 
ATOM 483  C C     . CYS A 1 63  ? -23.672 13.472  8.789   1.00 73.59 63  A 1 
ATOM 484  O O     . CYS A 1 63  ? -23.698 12.677  7.847   1.00 72.59 63  A 1 
ATOM 485  C CB    . CYS A 1 63  ? -25.152 12.205  10.406  1.00 74.62 63  A 1 
ATOM 486  S SG    . CYS A 1 63  ? -23.674 11.643  11.309  1.00 71.63 63  A 1 
ATOM 487  N N     . ARG A 1 64  ? -22.626 14.267  9.042   1.00 70.56 64  A 1 
ATOM 488  C CA    . ARG A 1 64  ? -21.429 14.288  8.183   1.00 68.13 64  A 1 
ATOM 489  C C     . ARG A 1 64  ? -20.649 12.974  8.237   1.00 64.93 64  A 1 
ATOM 490  O O     . ARG A 1 64  ? -20.196 12.502  7.202   1.00 60.91 64  A 1 
ATOM 491  C CB    . ARG A 1 64  ? -20.517 15.449  8.584   1.00 64.92 64  A 1 
ATOM 492  C CG    . ARG A 1 64  ? -21.105 16.813  8.189   1.00 60.01 64  A 1 
ATOM 493  C CD    . ARG A 1 64  ? -20.143 17.925  8.605   1.00 59.68 64  A 1 
ATOM 494  N NE    . ARG A 1 64  ? -20.598 19.232  8.125   1.00 51.57 64  A 1 
ATOM 495  C CZ    . ARG A 1 64  ? -20.089 20.404  8.431   1.00 47.33 64  A 1 
ATOM 496  N NH1   . ARG A 1 64  ? -19.112 20.535  9.282   1.00 44.58 64  A 1 
ATOM 497  N NH2   . ARG A 1 64  ? -20.550 21.463  7.880   1.00 43.97 64  A 1 
ATOM 498  N N     . ALA A 1 65  ? -20.484 12.413  9.427   1.00 68.17 65  A 1 
ATOM 499  C CA    . ALA A 1 65  ? -19.712 11.193  9.622   1.00 66.61 65  A 1 
ATOM 500  C C     . ALA A 1 65  ? -20.331 9.983   8.915   1.00 66.88 65  A 1 
ATOM 501  O O     . ALA A 1 65  ? -19.611 9.200   8.296   1.00 63.60 65  A 1 
ATOM 502  C CB    . ALA A 1 65  ? -19.562 10.950  11.127  1.00 63.96 65  A 1 
ATOM 503  N N     . ASP A 1 66  ? -21.668 9.873   8.956   1.00 61.99 66  A 1 
ATOM 504  C CA    . ASP A 1 66  ? -22.400 8.783   8.316   1.00 60.42 66  A 1 
ATOM 505  C C     . ASP A 1 66  ? -22.839 9.114   6.876   1.00 61.55 66  A 1 
ATOM 506  O O     . ASP A 1 66  ? -23.377 8.249   6.185   1.00 59.37 66  A 1 
ATOM 507  C CB    . ASP A 1 66  ? -23.611 8.401   9.182   1.00 56.72 66  A 1 
ATOM 508  C CG    . ASP A 1 66  ? -23.235 7.922   10.598  1.00 53.14 66  A 1 
ATOM 509  O OD1   . ASP A 1 66  ? -22.175 7.277   10.761  1.00 51.07 66  A 1 
ATOM 510  O OD2   . ASP A 1 66  ? -24.024 8.198   11.531  1.00 51.18 66  A 1 
ATOM 511  N N     . SER A 1 67  ? -22.617 10.360  6.423   1.00 64.15 67  A 1 
ATOM 512  C CA    . SER A 1 67  ? -23.108 10.888  5.140   1.00 63.99 67  A 1 
ATOM 513  C C     . SER A 1 67  ? -24.604 10.629  4.917   1.00 65.07 67  A 1 
ATOM 514  O O     . SER A 1 67  ? -25.031 10.289  3.814   1.00 62.66 67  A 1 
ATOM 515  C CB    . SER A 1 67  ? -22.246 10.393  3.979   1.00 61.22 67  A 1 
ATOM 516  O OG    . SER A 1 67  ? -20.903 10.790  4.162   1.00 56.24 67  A 1 
ATOM 517  N N     . ALA A 1 68  ? -25.417 10.765  5.981   1.00 66.44 68  A 1 
ATOM 518  C CA    . ALA A 1 68  ? -26.809 10.343  5.989   1.00 67.20 68  A 1 
ATOM 519  C C     . ALA A 1 68  ? -27.770 11.468  6.391   1.00 67.86 68  A 1 
ATOM 520  O O     . ALA A 1 68  ? -27.542 12.197  7.360   1.00 68.12 68  A 1 
ATOM 521  C CB    . ALA A 1 68  ? -26.950 9.129   6.910   1.00 64.44 68  A 1 
ATOM 522  N N     . TYR A 1 69  ? -28.892 11.554  5.673   1.00 78.37 69  A 1 
ATOM 523  C CA    . TYR A 1 69  ? -30.019 12.421  5.998   1.00 77.53 69  A 1 
ATOM 524  C C     . TYR A 1 69  ? -30.972 11.684  6.931   1.00 78.48 69  A 1 
ATOM 525  O O     . TYR A 1 69  ? -31.505 10.631  6.587   1.00 75.21 69  A 1 
ATOM 526  C CB    . TYR A 1 69  ? -30.730 12.854  4.718   1.00 75.54 69  A 1 
ATOM 527  C CG    . TYR A 1 69  ? -29.897 13.742  3.830   1.00 72.91 69  A 1 
ATOM 528  C CD1   . TYR A 1 69  ? -29.985 15.142  3.940   1.00 65.30 69  A 1 
ATOM 529  C CD2   . TYR A 1 69  ? -28.998 13.186  2.897   1.00 66.46 69  A 1 
ATOM 530  C CE1   . TYR A 1 69  ? -29.197 15.973  3.144   1.00 63.63 69  A 1 
ATOM 531  C CE2   . TYR A 1 69  ? -28.202 14.008  2.102   1.00 63.91 69  A 1 
ATOM 532  C CZ    . TYR A 1 69  ? -28.303 15.411  2.227   1.00 70.19 69  A 1 
ATOM 533  O OH    . TYR A 1 69  ? -27.516 16.233  1.453   1.00 68.17 69  A 1 
ATOM 534  N N     . LEU A 1 70  ? -31.201 12.224  8.137   1.00 75.01 70  A 1 
ATOM 535  C CA    . LEU A 1 70  ? -31.965 11.549  9.181   1.00 74.71 70  A 1 
ATOM 536  C C     . LEU A 1 70  ? -33.162 12.385  9.646   1.00 75.17 70  A 1 
ATOM 537  O O     . LEU A 1 70  ? -33.083 13.608  9.805   1.00 74.56 70  A 1 
ATOM 538  C CB    . LEU A 1 70  ? -31.035 11.177  10.353  1.00 72.66 70  A 1 
ATOM 539  C CG    . LEU A 1 70  ? -29.856 10.258  9.978   1.00 72.66 70  A 1 
ATOM 540  C CD1   . LEU A 1 70  ? -28.966 10.017  11.201  1.00 67.97 70  A 1 
ATOM 541  C CD2   . LEU A 1 70  ? -30.333 8.908   9.452   1.00 68.45 70  A 1 
ATOM 542  N N     . CYS A 1 71  ? -34.300 11.713  9.918   1.00 82.28 71  A 1 
ATOM 543  C CA    . CYS A 1 71  ? -35.382 12.304  10.685  1.00 81.98 71  A 1 
ATOM 544  C C     . CYS A 1 71  ? -35.014 12.349  12.173  1.00 82.02 71  A 1 
ATOM 545  O O     . CYS A 1 71  ? -34.170 11.577  12.633  1.00 79.21 71  A 1 
ATOM 546  C CB    . CYS A 1 71  ? -36.694 11.560  10.426  1.00 79.18 71  A 1 
ATOM 547  S SG    . CYS A 1 71  ? -36.728 9.911   11.204  1.00 75.86 71  A 1 
ATOM 548  N N     . ALA A 1 72  ? -35.698 13.186  12.959  1.00 79.94 72  A 1 
ATOM 549  C CA    . ALA A 1 72  ? -35.416 13.341  14.391  1.00 77.92 72  A 1 
ATOM 550  C C     . ALA A 1 72  ? -35.446 12.015  15.175  1.00 78.44 72  A 1 
ATOM 551  O O     . ALA A 1 72  ? -34.667 11.812  16.099  1.00 75.49 72  A 1 
ATOM 552  C CB    . ALA A 1 72  ? -36.428 14.334  14.967  1.00 75.35 72  A 1 
ATOM 553  N N     . SER A 1 73  ? -36.338 11.082  14.803  1.00 77.89 73  A 1 
ATOM 554  C CA    . SER A 1 73  ? -36.434 9.773   15.450  1.00 77.87 73  A 1 
ATOM 555  C C     . SER A 1 73  ? -35.245 8.870   15.128  1.00 78.40 73  A 1 
ATOM 556  O O     . SER A 1 73  ? -34.735 8.213   16.026  1.00 75.63 73  A 1 
ATOM 557  C CB    . SER A 1 73  ? -37.733 9.074   15.038  1.00 74.77 73  A 1 
ATOM 558  O OG    . SER A 1 73  ? -37.859 7.833   15.701  1.00 65.02 73  A 1 
ATOM 559  N N     . CYS A 1 74  ? -34.805 8.815   13.856  1.00 70.67 74  A 1 
ATOM 560  C CA    . CYS A 1 74  ? -33.668 8.000   13.452  1.00 70.28 74  A 1 
ATOM 561  C C     . CYS A 1 74  ? -32.354 8.588   13.955  1.00 69.55 74  A 1 
ATOM 562  O O     . CYS A 1 74  ? -31.518 7.840   14.448  1.00 68.17 74  A 1 
ATOM 563  C CB    . CYS A 1 74  ? -33.666 7.828   11.930  1.00 69.65 74  A 1 
ATOM 564  S SG    . CYS A 1 74  ? -35.100 6.812   11.411  1.00 68.38 74  A 1 
ATOM 565  N N     . ASP A 1 75  ? -32.188 9.914   13.924  1.00 80.32 75  A 1 
ATOM 566  C CA    . ASP A 1 75  ? -31.051 10.624  14.504  1.00 79.11 75  A 1 
ATOM 567  C C     . ASP A 1 75  ? -30.886 10.287  15.990  1.00 78.77 75  A 1 
ATOM 568  O O     . ASP A 1 75  ? -29.827 9.812   16.414  1.00 75.88 75  A 1 
ATOM 569  C CB    . ASP A 1 75  ? -31.244 12.136  14.306  1.00 78.03 75  A 1 
ATOM 570  C CG    . ASP A 1 75  ? -30.124 12.933  14.988  1.00 75.52 75  A 1 
ATOM 571  O OD1   . ASP A 1 75  ? -28.951 12.710  14.653  1.00 67.62 75  A 1 
ATOM 572  O OD2   . ASP A 1 75  ? -30.414 13.743  15.887  1.00 67.96 75  A 1 
ATOM 573  N N     . ALA A 1 76  ? -31.953 10.416  16.778  1.00 76.65 76  A 1 
ATOM 574  C CA    . ALA A 1 76  ? -31.922 10.081  18.192  1.00 74.83 76  A 1 
ATOM 575  C C     . ALA A 1 76  ? -31.576 8.601   18.432  1.00 75.03 76  A 1 
ATOM 576  O O     . ALA A 1 76  ? -30.788 8.293   19.323  1.00 73.05 76  A 1 
ATOM 577  C CB    . ALA A 1 76  ? -33.263 10.446  18.825  1.00 73.16 76  A 1 
ATOM 578  N N     . GLN A 1 77  ? -32.125 7.679   17.638  1.00 73.42 77  A 1 
ATOM 579  C CA    . GLN A 1 77  ? -31.889 6.246   17.817  1.00 72.24 77  A 1 
ATOM 580  C C     . GLN A 1 77  ? -30.457 5.834   17.443  1.00 72.97 77  A 1 
ATOM 581  O O     . GLN A 1 77  ? -29.839 5.061   18.171  1.00 69.77 77  A 1 
ATOM 582  C CB    . GLN A 1 77  ? -32.935 5.477   17.011  1.00 69.50 77  A 1 
ATOM 583  C CG    . GLN A 1 77  ? -32.883 3.974   17.304  1.00 63.40 77  A 1 
ATOM 584  C CD    . GLN A 1 77  ? -33.985 3.184   16.583  1.00 59.13 77  A 1 
ATOM 585  O OE1   . GLN A 1 77  ? -34.738 3.681   15.772  1.00 53.44 77  A 1 
ATOM 586  N NE2   . GLN A 1 77  ? -34.107 1.908   16.873  1.00 50.83 77  A 1 
ATOM 587  N N     . ILE A 1 78  ? -29.921 6.344   16.335  1.00 67.56 78  A 1 
ATOM 588  C CA    . ILE A 1 78  ? -28.580 6.004   15.835  1.00 67.38 78  A 1 
ATOM 589  C C     . ILE A 1 78  ? -27.510 6.638   16.724  1.00 67.55 78  A 1 
ATOM 590  O O     . ILE A 1 78  ? -26.594 5.959   17.184  1.00 65.25 78  A 1 
ATOM 591  C CB    . ILE A 1 78  ? -28.445 6.425   14.355  1.00 64.47 78  A 1 
ATOM 592  C CG1   . ILE A 1 78  ? -29.366 5.537   13.485  1.00 61.35 78  A 1 
ATOM 593  C CG2   . ILE A 1 78  ? -26.997 6.326   13.865  1.00 61.22 78  A 1 
ATOM 594  C CD1   . ILE A 1 78  ? -29.574 6.074   12.072  1.00 56.38 78  A 1 
ATOM 595  N N     . HIS A 1 79  ? -27.653 7.923   17.028  1.00 72.32 79  A 1 
ATOM 596  C CA    . HIS A 1 79  ? -26.648 8.684   17.770  1.00 73.21 79  A 1 
ATOM 597  C C     . HIS A 1 79  ? -26.722 8.481   19.289  1.00 71.47 79  A 1 
ATOM 598  O O     . HIS A 1 79  ? -25.755 8.802   19.986  1.00 67.37 79  A 1 
ATOM 599  C CB    . HIS A 1 79  ? -26.750 10.159  17.339  1.00 72.62 79  A 1 
ATOM 600  C CG    . HIS A 1 79  ? -26.350 10.352  15.899  1.00 74.20 79  A 1 
ATOM 601  N ND1   . HIS A 1 79  ? -26.258 10.487  14.990  1.00 66.21 79  A 1 
ATOM 602  C CD2   . HIS A 1 79  ? -25.634 10.282  15.231  1.00 68.01 79  A 1 
ATOM 603  C CE1   . HIS A 1 79  ? -25.847 10.577  13.811  1.00 70.47 79  A 1 
ATOM 604  N NE2   . HIS A 1 79  ? -25.558 10.499  13.898  1.00 71.03 79  A 1 
ATOM 605  N N     . ALA A 1 80  ? -27.784 7.903   19.818  1.00 75.58 80  A 1 
ATOM 606  C CA    . ALA A 1 80  ? -27.827 7.461   21.213  1.00 73.52 80  A 1 
ATOM 607  C C     . ALA A 1 80  ? -27.199 6.073   21.437  1.00 71.96 80  A 1 
ATOM 608  O O     . ALA A 1 80  ? -26.971 5.696   22.583  1.00 65.98 80  A 1 
ATOM 609  C CB    . ALA A 1 80  ? -29.267 7.495   21.717  1.00 70.85 80  A 1 
ATOM 610  N N     . ALA A 1 81  ? -26.876 5.321   20.363  1.00 60.13 81  A 1 
ATOM 611  C CA    . ALA A 1 81  ? -26.463 3.932   20.491  1.00 58.88 81  A 1 
ATOM 612  C C     . ALA A 1 81  ? -25.090 3.750   21.158  1.00 60.87 81  A 1 
ATOM 613  O O     . ALA A 1 81  ? -24.876 2.787   21.894  1.00 58.50 81  A 1 
ATOM 614  C CB    . ALA A 1 81  ? -26.500 3.302   19.104  1.00 54.35 81  A 1 
ATOM 615  N N     . ASN A 1 82  ? -24.145 4.680   20.939  1.00 55.51 82  A 1 
ATOM 616  C CA    . ASN A 1 82  ? -22.883 4.702   21.668  1.00 54.52 82  A 1 
ATOM 617  C C     . ASN A 1 82  ? -22.269 6.107   21.762  1.00 56.84 82  A 1 
ATOM 618  O O     . ASN A 1 82  ? -22.673 7.068   21.107  1.00 54.74 82  A 1 
ATOM 619  C CB    . ASN A 1 82  ? -21.925 3.648   21.077  1.00 50.34 82  A 1 
ATOM 620  C CG    . ASN A 1 82  ? -21.331 4.004   19.727  1.00 43.95 82  A 1 
ATOM 621  O OD1   . ASN A 1 82  ? -21.074 5.143   19.409  1.00 42.58 82  A 1 
ATOM 622  N ND2   . ASN A 1 82  ? -21.039 3.023   18.906  1.00 43.96 82  A 1 
ATOM 623  N N     . ARG A 1 83  ? -21.216 6.221   22.596  1.00 61.58 83  A 1 
ATOM 624  C CA    . ARG A 1 83  ? -20.532 7.499   22.850  1.00 61.29 83  A 1 
ATOM 625  C C     . ARG A 1 83  ? -19.750 8.037   21.641  1.00 60.62 83  A 1 
ATOM 626  O O     . ARG A 1 83  ? -19.425 9.228   21.627  1.00 58.02 83  A 1 
ATOM 627  C CB    . ARG A 1 83  ? -19.625 7.326   24.076  1.00 57.57 83  A 1 
ATOM 628  C CG    . ARG A 1 83  ? -19.184 8.665   24.680  1.00 53.38 83  A 1 
ATOM 629  C CD    . ARG A 1 83  ? -18.336 8.440   25.931  1.00 49.71 83  A 1 
ATOM 630  N NE    . ARG A 1 83  ? -17.996 9.705   26.584  1.00 43.41 83  A 1 
ATOM 631  C CZ    . ARG A 1 83  ? -17.201 9.854   27.638  1.00 37.41 83  A 1 
ATOM 632  N NH1   . ARG A 1 83  ? -16.593 8.841   28.190  1.00 34.31 83  A 1 
ATOM 633  N NH2   . ARG A 1 83  ? -17.005 11.028  28.151  1.00 34.61 83  A 1 
ATOM 634  N N     . VAL A 1 84  ? -19.399 7.199   20.679  1.00 53.63 84  A 1 
ATOM 635  C CA    . VAL A 1 84  ? -18.732 7.633   19.438  1.00 54.54 84  A 1 
ATOM 636  C C     . VAL A 1 84  ? -19.760 8.248   18.499  1.00 56.74 84  A 1 
ATOM 637  O O     . VAL A 1 84  ? -19.589 9.396   18.095  1.00 55.20 84  A 1 
ATOM 638  C CB    . VAL A 1 84  ? -17.957 6.492   18.768  1.00 50.87 84  A 1 
ATOM 639  C CG1   . VAL A 1 84  ? -17.261 6.963   17.489  1.00 44.48 84  A 1 
ATOM 640  C CG2   . VAL A 1 84  ? -16.891 5.925   19.709  1.00 46.48 84  A 1 
ATOM 641  N N     . ALA A 1 85  ? -20.872 7.553   18.265  1.00 58.79 85  A 1 
ATOM 642  C CA    . ALA A 1 85  ? -21.974 8.045   17.455  1.00 59.61 85  A 1 
ATOM 643  C C     . ALA A 1 85  ? -22.546 9.361   17.998  1.00 60.82 85  A 1 
ATOM 644  O O     . ALA A 1 85  ? -22.781 10.288  17.226  1.00 63.18 85  A 1 
ATOM 645  C CB    . ALA A 1 85  ? -23.040 6.953   17.380  1.00 59.11 85  A 1 
ATOM 646  N N     . SER A 1 86  ? -22.667 9.530   19.329  1.00 73.98 86  A 1 
ATOM 647  C CA    . SER A 1 86  ? -23.174 10.768  19.934  1.00 74.44 86  A 1 
ATOM 648  C C     . SER A 1 86  ? -22.306 12.006  19.676  1.00 76.02 86  A 1 
ATOM 649  O O     . SER A 1 86  ? -22.757 13.128  19.910  1.00 74.49 86  A 1 
ATOM 650  C CB    . SER A 1 86  ? -23.378 10.583  21.436  1.00 72.15 86  A 1 
ATOM 651  O OG    . SER A 1 86  ? -22.147 10.499  22.132  1.00 63.75 86  A 1 
ATOM 652  N N     . ARG A 1 87  ? -21.052 11.814  19.215  1.00 68.12 87  A 1 
ATOM 653  C CA    . ARG A 1 87  ? -20.114 12.890  18.873  1.00 69.13 87  A 1 
ATOM 654  C C     . ARG A 1 87  ? -20.121 13.243  17.385  1.00 71.50 87  A 1 
ATOM 655  O O     . ARG A 1 87  ? -19.385 14.158  17.009  1.00 68.11 87  A 1 
ATOM 656  C CB    . ARG A 1 87  ? -18.689 12.503  19.300  1.00 64.38 87  A 1 
ATOM 657  C CG    . ARG A 1 87  ? -18.537 12.393  20.815  1.00 59.98 87  A 1 
ATOM 658  C CD    . ARG A 1 87  ? -17.125 11.891  21.110  1.00 57.82 87  A 1 
ATOM 659  N NE    . ARG A 1 87  ? -16.869 11.806  22.559  1.00 50.73 87  A 1 
ATOM 660  C CZ    . ARG A 1 87  ? -15.693 11.545  23.106  1.00 46.05 87  A 1 
ATOM 661  N NH1   . ARG A 1 87  ? -14.656 11.276  22.364  1.00 42.97 87  A 1 
ATOM 662  N NH2   . ARG A 1 87  ? -15.548 11.557  24.389  1.00 42.25 87  A 1 
ATOM 663  N N     . HIS A 1 88  ? -20.881 12.538  16.569  1.00 67.96 88  A 1 
ATOM 664  C CA    . HIS A 1 88  ? -20.983 12.864  15.158  1.00 70.36 88  A 1 
ATOM 665  C C     . HIS A 1 88  ? -21.553 14.269  14.982  1.00 71.01 88  A 1 
ATOM 666  O O     . HIS A 1 88  ? -22.551 14.640  15.608  1.00 70.30 88  A 1 
ATOM 667  C CB    . HIS A 1 88  ? -21.837 11.826  14.412  1.00 68.46 88  A 1 
ATOM 668  C CG    . HIS A 1 88  ? -21.205 10.470  14.283  1.00 66.59 88  A 1 
ATOM 669  N ND1   . HIS A 1 88  ? -21.776 9.371   13.674  1.00 60.55 88  A 1 
ATOM 670  C CD2   . HIS A 1 88  ? -19.959 10.061  14.711  1.00 61.73 88  A 1 
ATOM 671  C CE1   . HIS A 1 88  ? -20.913 8.355   13.725  1.00 62.30 88  A 1 
ATOM 672  N NE2   . HIS A 1 88  ? -19.797 8.734   14.351  1.00 64.04 88  A 1 
ATOM 673  N N     . GLU A 1 89  ? -20.892 15.069  14.144  1.00 75.83 89  A 1 
ATOM 674  C CA    . GLU A 1 89  ? -21.363 16.400  13.804  1.00 77.07 89  A 1 
ATOM 675  C C     . GLU A 1 89  ? -22.610 16.283  12.933  1.00 78.32 89  A 1 
ATOM 676  O O     . GLU A 1 89  ? -22.615 15.573  11.919  1.00 73.94 89  A 1 
ATOM 677  C CB    . GLU A 1 89  ? -20.244 17.188  13.125  1.00 72.42 89  A 1 
ATOM 678  C CG    . GLU A 1 89  ? -20.576 18.686  13.021  1.00 62.16 89  A 1 
ATOM 679  C CD    . GLU A 1 89  ? -19.479 19.493  12.304  1.00 58.08 89  A 1 
ATOM 680  O OE1   . GLU A 1 89  ? -19.729 20.683  12.035  1.00 50.48 89  A 1 
ATOM 681  O OE2   . GLU A 1 89  ? -18.420 18.918  11.987  1.00 50.28 89  A 1 
ATOM 682  N N     . ARG A 1 90  ? -23.678 16.977  13.336  1.00 74.90 90  A 1 
ATOM 683  C CA    . ARG A 1 90  ? -24.959 16.992  12.632  1.00 74.71 90  A 1 
ATOM 684  C C     . ARG A 1 90  ? -25.354 18.417  12.315  1.00 74.25 90  A 1 
ATOM 685  O O     . ARG A 1 90  ? -25.266 19.284  13.180  1.00 72.01 90  A 1 
ATOM 686  C CB    . ARG A 1 90  ? -26.030 16.287  13.480  1.00 72.90 90  A 1 
ATOM 687  C CG    . ARG A 1 90  ? -25.797 14.767  13.558  1.00 72.59 90  A 1 
ATOM 688  C CD    . ARG A 1 90  ? -26.555 14.144  14.728  1.00 71.94 90  A 1 
ATOM 689  N NE    . ARG A 1 90  ? -25.880 14.402  15.995  1.00 70.00 90  A 1 
ATOM 690  C CZ    . ARG A 1 90  ? -26.343 14.099  17.197  1.00 69.02 90  A 1 
ATOM 691  N NH1   . ARG A 1 90  ? -27.522 13.574  17.353  1.00 60.73 90  A 1 
ATOM 692  N NH2   . ARG A 1 90  ? -25.624 14.309  18.251  1.00 66.92 90  A 1 
ATOM 693  N N     . VAL A 1 91  ? -25.805 18.639  11.090  1.00 75.10 91  A 1 
ATOM 694  C CA    . VAL A 1 91  ? -26.246 19.948  10.612  1.00 75.59 91  A 1 
ATOM 695  C C     . VAL A 1 91  ? -27.760 19.930  10.458  1.00 75.33 91  A 1 
ATOM 696  O O     . VAL A 1 91  ? -28.305 18.993  9.876   1.00 75.05 91  A 1 
ATOM 697  C CB    . VAL A 1 91  ? -25.543 20.323  9.295   1.00 73.22 91  A 1 
ATOM 698  C CG1   . VAL A 1 91  ? -25.913 21.745  8.861   1.00 61.47 91  A 1 
ATOM 699  C CG2   . VAL A 1 91  ? -24.021 20.266  9.448   1.00 63.83 91  A 1 
ATOM 700  N N     . LEU A 1 92  ? -28.455 20.953  10.982  1.00 75.72 92  A 1 
ATOM 701  C CA    . LEU A 1 92  ? -29.888 21.108  10.763  1.00 74.01 92  A 1 
ATOM 702  C C     . LEU A 1 92  ? -30.139 21.505  9.308   1.00 72.68 92  A 1 
ATOM 703  O O     . LEU A 1 92  ? -29.650 22.531  8.832   1.00 69.60 92  A 1 
ATOM 704  C CB    . LEU A 1 92  ? -30.466 22.151  11.728  1.00 70.60 92  A 1 
ATOM 705  C CG    . LEU A 1 92  ? -30.664 21.638  13.163  1.00 64.72 92  A 1 
ATOM 706  C CD1   . LEU A 1 92  ? -30.890 22.796  14.128  1.00 58.40 92  A 1 
ATOM 707  C CD2   . LEU A 1 92  ? -31.866 20.698  13.264  1.00 59.60 92  A 1 
ATOM 708  N N     . LEU A 1 93  ? -30.964 20.732  8.597   1.00 69.51 93  A 1 
ATOM 709  C CA    . LEU A 1 93  ? -31.268 20.993  7.193   1.00 67.47 93  A 1 
ATOM 710  C C     . LEU A 1 93  ? -32.017 22.314  7.019   1.00 65.74 93  A 1 
ATOM 711  O O     . LEU A 1 93  ? -31.791 23.022  6.046   1.00 62.57 93  A 1 
ATOM 712  C CB    . LEU A 1 93  ? -32.060 19.825  6.608   1.00 64.95 93  A 1 
ATOM 713  C CG    . LEU A 1 93  ? -31.270 18.503  6.555   1.00 62.93 93  A 1 
ATOM 714  C CD1   . LEU A 1 93  ? -32.179 17.380  6.076   1.00 59.17 93  A 1 
ATOM 715  C CD2   . LEU A 1 93  ? -30.068 18.571  5.604   1.00 61.34 93  A 1 
ATOM 716  N N     . SER A 1 94  ? -32.846 22.703  7.998   1.00 70.71 94  A 1 
ATOM 717  C CA    . SER A 1 94  ? -33.548 23.985  7.985   1.00 69.02 94  A 1 
ATOM 718  C C     . SER A 1 94  ? -32.616 25.195  7.963   1.00 66.56 94  A 1 
ATOM 719  O O     . SER A 1 94  ? -33.008 26.254  7.466   1.00 63.05 94  A 1 
ATOM 720  C CB    . SER A 1 94  ? -34.459 24.081  9.206   1.00 65.52 94  A 1 
ATOM 721  O OG    . SER A 1 94  ? -33.728 23.969  10.408  1.00 58.06 94  A 1 
ATOM 722  N N     . GLU A 1 95  ? -31.397 25.067  8.500   1.00 64.87 95  A 1 
ATOM 723  C CA    . GLU A 1 95  ? -30.371 26.114  8.453   1.00 63.61 95  A 1 
ATOM 724  C C     . GLU A 1 95  ? -29.592 26.046  7.138   1.00 59.83 95  A 1 
ATOM 725  O O     . GLU A 1 95  ? -29.391 27.079  6.499   1.00 57.08 95  A 1 
ATOM 726  C CB    . GLU A 1 95  ? -29.436 25.996  9.663   1.00 60.78 95  A 1 
ATOM 727  C CG    . GLU A 1 95  ? -30.175 26.284  10.980  1.00 56.06 95  A 1 
ATOM 728  C CD    . GLU A 1 95  ? -29.292 26.174  12.228  1.00 52.08 95  A 1 
ATOM 729  O OE1   . GLU A 1 95  ? -29.777 26.603  13.290  1.00 46.04 95  A 1 
ATOM 730  O OE2   . GLU A 1 95  ? -28.179 25.630  12.126  1.00 47.51 95  A 1 
ATOM 731  N N     . ALA A 1 96  ? -29.235 24.848  6.686   1.00 57.60 96  A 1 
ATOM 732  C CA    . ALA A 1 96  ? -28.530 24.660  5.427   1.00 55.65 96  A 1 
ATOM 733  C C     . ALA A 1 96  ? -29.346 25.164  4.219   1.00 53.10 96  A 1 
ATOM 734  O O     . ALA A 1 96  ? -28.823 25.907  3.388   1.00 53.66 96  A 1 
ATOM 735  C CB    . ALA A 1 96  ? -28.160 23.184  5.287   1.00 54.16 96  A 1 
ATOM 736  N N     . TYR A 1 97  ? -30.649 24.840  4.166   1.00 53.13 97  A 1 
ATOM 737  C CA    . TYR A 1 97  ? -31.530 25.297  3.081   1.00 50.98 97  A 1 
ATOM 738  C C     . TYR A 1 97  ? -31.789 26.808  3.088   1.00 47.71 97  A 1 
ATOM 739  O O     . TYR A 1 97  ? -31.968 27.384  2.023   1.00 47.86 97  A 1 
ATOM 740  C CB    . TYR A 1 97  ? -32.865 24.529  3.132   1.00 49.42 97  A 1 
ATOM 741  C CG    . TYR A 1 97  ? -32.791 23.085  2.669   1.00 48.09 97  A 1 
ATOM 742  C CD1   . TYR A 1 97  ? -32.337 22.785  1.368   1.00 45.47 97  A 1 
ATOM 743  C CD2   . TYR A 1 97  ? -33.175 22.037  3.509   1.00 45.34 97  A 1 
ATOM 744  C CE1   . TYR A 1 97  ? -32.251 21.446  0.930   1.00 40.82 97  A 1 
ATOM 745  C CE2   . TYR A 1 97  ? -33.101 20.702  3.090   1.00 42.04 97  A 1 
ATOM 746  C CZ    . TYR A 1 97  ? -32.630 20.397  1.797   1.00 41.92 97  A 1 
ATOM 747  O OH    . TYR A 1 97  ? -32.527 19.091  1.383   1.00 38.02 97  A 1 
ATOM 748  N N     . LYS A 1 98  ? -31.758 27.471  4.257   1.00 56.30 98  A 1 
ATOM 749  C CA    . LYS A 1 98  ? -31.915 28.934  4.320   1.00 56.09 98  A 1 
ATOM 750  C C     . LYS A 1 98  ? -30.769 29.691  3.652   1.00 53.58 98  A 1 
ATOM 751  O O     . LYS A 1 98  ? -30.980 30.797  3.161   1.00 50.81 98  A 1 
ATOM 752  C CB    . LYS A 1 98  ? -32.024 29.391  5.783   1.00 53.69 98  A 1 
ATOM 753  C CG    . LYS A 1 98  ? -33.425 29.196  6.354   1.00 50.66 98  A 1 
ATOM 754  C CD    . LYS A 1 98  ? -33.401 29.514  7.851   1.00 47.71 98  A 1 
ATOM 755  C CE    . LYS A 1 98  ? -34.761 29.238  8.473   1.00 42.60 98  A 1 
ATOM 756  N NZ    . LYS A 1 98  ? -34.744 29.525  9.921   1.00 37.16 98  A 1 
ATOM 757  N N     . HIS A 1 99  ? -29.566 29.109  3.666   1.00 51.95 99  A 1 
ATOM 758  C CA    . HIS A 1 99  ? -28.376 29.730  3.098   1.00 52.07 99  A 1 
ATOM 759  C C     . HIS A 1 99  ? -28.072 29.269  1.662   1.00 47.41 99  A 1 
ATOM 760  O O     . HIS A 1 99  ? -27.240 29.890  1.001   1.00 44.64 99  A 1 
ATOM 761  C CB    . HIS A 1 99  ? -27.208 29.508  4.054   1.00 49.99 99  A 1 
ATOM 762  C CG    . HIS A 1 99  ? -27.351 30.282  5.326   1.00 48.38 99  A 1 
ATOM 763  N ND1   . HIS A 1 99  ? -27.406 31.660  5.442   1.00 43.82 99  A 1 
ATOM 764  C CD2   . HIS A 1 99  ? -27.457 29.787  6.601   1.00 45.22 99  A 1 
ATOM 765  C CE1   . HIS A 1 99  ? -27.548 31.973  6.739   1.00 42.62 99  A 1 
ATOM 766  N NE2   . HIS A 1 99  ? -27.583 30.861  7.477   1.00 44.16 99  A 1 
ATOM 767  N N     . ALA A 1 100 ? -28.722 28.216  1.179   1.00 47.73 100 A 1 
ATOM 768  C CA    . ALA A 1 100 ? -28.546 27.765  -0.194  1.00 46.95 100 A 1 
ATOM 769  C C     . ALA A 1 100 ? -29.177 28.777  -1.173  1.00 44.53 100 A 1 
ATOM 770  O O     . ALA A 1 100 ? -30.355 29.104  -1.028  1.00 43.22 100 A 1 
ATOM 771  C CB    . ALA A 1 100 ? -29.143 26.366  -0.345  1.00 44.17 100 A 1 
ATOM 772  N N     . PRO A 1 101 ? -28.443 29.297  -2.161  1.00 42.82 101 A 1 
ATOM 773  C CA    . PRO A 1 101 ? -29.017 30.171  -3.161  1.00 43.69 101 A 1 
ATOM 774  C C     . PRO A 1 101 ? -30.069 29.410  -3.978  1.00 43.87 101 A 1 
ATOM 775  O O     . PRO A 1 101 ? -29.790 28.347  -4.510  1.00 42.67 101 A 1 
ATOM 776  C CB    . PRO A 1 101 ? -27.839 30.666  -4.006  1.00 40.79 101 A 1 
ATOM 777  C CG    . PRO A 1 101 ? -26.784 29.573  -3.837  1.00 40.44 101 A 1 
ATOM 778  C CD    . PRO A 1 101 ? -27.034 29.042  -2.427  1.00 45.05 101 A 1 
ATOM 779  N N     . VAL A 1 102 ? -31.259 30.004  -4.090  1.00 37.89 102 A 1 
ATOM 780  C CA    . VAL A 1 102 ? -32.465 29.404  -4.689  1.00 39.60 102 A 1 
ATOM 781  C C     . VAL A 1 102 ? -32.284 28.968  -6.166  1.00 38.68 102 A 1 
ATOM 782  O O     . VAL A 1 102 ? -33.046 28.149  -6.657  1.00 36.85 102 A 1 
ATOM 783  C CB    . VAL A 1 102 ? -33.637 30.407  -4.592  1.00 37.34 102 A 1 
ATOM 784  C CG1   . VAL A 1 102 ? -34.983 29.857  -5.075  1.00 35.22 102 A 1 
ATOM 785  C CG2   . VAL A 1 102 ? -33.840 30.886  -3.145  1.00 37.56 102 A 1 
ATOM 786  N N     . MET A 1 103 ? -31.292 29.529  -6.870  1.00 34.07 103 A 1 
ATOM 787  C CA    . MET A 1 103 ? -31.228 29.474  -8.337  1.00 35.31 103 A 1 
ATOM 788  C C     . MET A 1 103 ? -31.032 28.090  -8.963  1.00 34.73 103 A 1 
ATOM 789  O O     . MET A 1 103 ? -31.325 27.946  -10.150 1.00 33.72 103 A 1 
ATOM 790  C CB    . MET A 1 103 ? -30.110 30.384  -8.849  1.00 34.38 103 A 1 
ATOM 791  C CG    . MET A 1 103 ? -30.550 31.837  -9.033  1.00 32.07 103 A 1 
ATOM 792  S SD    . MET A 1 103 ? -29.849 32.554  -10.532 1.00 30.32 103 A 1 
ATOM 793  C CE    . MET A 1 103 ? -30.267 34.292  -10.289 1.00 27.56 103 A 1 
ATOM 794  N N     . LEU A 1 104 ? -30.470 27.123  -8.255  1.00 35.35 104 A 1 
ATOM 795  C CA    . LEU A 1 104 ? -30.205 25.833  -8.880  1.00 36.21 104 A 1 
ATOM 796  C C     . LEU A 1 104 ? -31.456 24.950  -8.866  1.00 34.72 104 A 1 
ATOM 797  O O     . LEU A 1 104 ? -31.551 23.989  -8.113  1.00 33.09 104 A 1 
ATOM 798  C CB    . LEU A 1 104 ? -28.952 25.177  -8.268  1.00 34.80 104 A 1 
ATOM 799  C CG    . LEU A 1 104 ? -27.636 25.799  -8.781  1.00 32.57 104 A 1 
ATOM 800  C CD1   . LEU A 1 104 ? -26.470 25.401  -7.876  1.00 31.77 104 A 1 
ATOM 801  C CD2   . LEU A 1 104 ? -27.290 25.348  -10.203 1.00 34.95 104 A 1 
ATOM 802  N N     . ASP A 1 105 ? -32.388 25.263  -9.766  1.00 38.99 105 A 1 
ATOM 803  C CA    . ASP A 1 105 ? -33.532 24.421  -10.163 1.00 41.53 105 A 1 
ATOM 804  C C     . ASP A 1 105 ? -33.117 23.060  -10.767 1.00 39.66 105 A 1 
ATOM 805  O O     . ASP A 1 105 ? -33.965 22.259  -11.179 1.00 38.29 105 A 1 
ATOM 806  C CB    . ASP A 1 105 ? -34.383 25.174  -11.202 1.00 39.13 105 A 1 
ATOM 807  C CG    . ASP A 1 105 ? -35.491 26.072  -10.630 1.00 36.47 105 A 1 
ATOM 808  O OD1   . ASP A 1 105 ? -35.886 25.866  -9.461  1.00 34.47 105 A 1 
ATOM 809  O OD2   . ASP A 1 105 ? -35.954 26.945  -11.391 1.00 34.05 105 A 1 
ATOM 810  N N     . CYS A 1 106 ? -31.815 22.786  -10.890 1.00 39.72 106 A 1 
ATOM 811  C CA    . CYS A 1 106 ? -31.366 21.525  -11.431 1.00 42.66 106 A 1 
ATOM 812  C C     . CYS A 1 106 ? -31.733 20.387  -10.473 1.00 41.31 106 A 1 
ATOM 813  O O     . CYS A 1 106 ? -31.374 20.409  -9.305  1.00 40.12 106 A 1 
ATOM 814  C CB    . CYS A 1 106 ? -29.862 21.579  -11.717 1.00 40.53 106 A 1 
ATOM 815  S SG    . CYS A 1 106 ? -29.532 22.674  -13.126 1.00 36.03 106 A 1 
ATOM 816  N N     . HIS A 1 107 ? -32.333 19.335  -11.010 1.00 30.37 107 A 1 
ATOM 817  C CA    . HIS A 1 107 ? -32.646 18.039  -10.371 1.00 32.52 107 A 1 
ATOM 818  C C     . HIS A 1 107 ? -31.424 17.266  -9.812  1.00 30.84 107 A 1 
ATOM 819  O O     . HIS A 1 107 ? -31.516 16.052  -9.566  1.00 29.66 107 A 1 
ATOM 820  C CB    . HIS A 1 107 ? -33.373 17.149  -11.396 1.00 31.41 107 A 1 
ATOM 821  C CG    . HIS A 1 107 ? -34.835 17.420  -11.554 1.00 30.07 107 A 1 
ATOM 822  N ND1   . HIS A 1 107 ? -35.839 16.916  -10.745 1.00 28.21 107 A 1 
ATOM 823  C CD2   . HIS A 1 107 ? -35.457 18.082  -12.572 1.00 27.65 107 A 1 
ATOM 824  C CE1   . HIS A 1 107 ? -37.016 17.285  -11.263 1.00 26.32 107 A 1 
ATOM 825  N NE2   . HIS A 1 107 ? -36.837 17.991  -12.377 1.00 26.71 107 A 1 
ATOM 826  N N     . ALA A 1 108 ? -30.291 17.906  -9.654  1.00 37.01 108 A 1 
ATOM 827  C CA    . ALA A 1 108 ? -29.126 17.292  -9.050  1.00 39.06 108 A 1 
ATOM 828  C C     . ALA A 1 108 ? -29.425 16.947  -7.580  1.00 38.83 108 A 1 
ATOM 829  O O     . ALA A 1 108 ? -30.031 17.729  -6.863  1.00 36.18 108 A 1 
ATOM 830  C CB    . ALA A 1 108 ? -27.928 18.224  -9.205  1.00 36.73 108 A 1 
ATOM 831  N N     . ASP A 1 109 ? -28.967 15.789  -7.137  1.00 37.49 109 A 1 
ATOM 832  C CA    . ASP A 1 109 ? -29.182 15.294  -5.787  1.00 38.54 109 A 1 
ATOM 833  C C     . ASP A 1 109 ? -28.829 16.362  -4.742  1.00 37.33 109 A 1 
ATOM 834  O O     . ASP A 1 109 ? -27.708 16.870  -4.698  1.00 35.19 109 A 1 
ATOM 835  C CB    . ASP A 1 109 ? -28.335 14.039  -5.532  1.00 36.60 109 A 1 
ATOM 836  C CG    . ASP A 1 109 ? -29.003 12.746  -5.984  1.00 32.68 109 A 1 
ATOM 837  O OD1   . ASP A 1 109 ? -30.206 12.616  -5.709  1.00 33.05 109 A 1 
ATOM 838  O OD2   . ASP A 1 109 ? -28.276 11.897  -6.525  1.00 32.64 109 A 1 
ATOM 839  N N     . ALA A 1 110 ? -29.770 16.636  -3.836  1.00 33.49 110 A 1 
ATOM 840  C CA    . ALA A 1 110 ? -29.598 17.603  -2.751  1.00 35.08 110 A 1 
ATOM 841  C C     . ALA A 1 110 ? -28.346 17.334  -1.888  1.00 33.90 110 A 1 
ATOM 842  O O     . ALA A 1 110 ? -27.787 18.253  -1.288  1.00 32.67 110 A 1 
ATOM 843  C CB    . ALA A 1 110 ? -30.881 17.573  -1.903  1.00 33.79 110 A 1 
ATOM 844  N N     . ALA A 1 111 ? -27.850 16.081  -1.884  1.00 34.92 111 A 1 
ATOM 845  C CA    . ALA A 1 111 ? -26.592 15.698  -1.259  1.00 36.21 111 A 1 
ATOM 846  C C     . ALA A 1 111 ? -25.376 16.434  -1.846  1.00 35.40 111 A 1 
ATOM 847  O O     . ALA A 1 111 ? -24.513 16.904  -1.101  1.00 34.42 111 A 1 
ATOM 848  C CB    . ALA A 1 111 ? -26.424 14.186  -1.437  1.00 35.00 111 A 1 
ATOM 849  N N     . ALA A 1 112 ? -25.309 16.554  -3.179  1.00 36.79 112 A 1 
ATOM 850  C CA    . ALA A 1 112 ? -24.203 17.206  -3.870  1.00 37.53 112 A 1 
ATOM 851  C C     . ALA A 1 112 ? -24.161 18.710  -3.579  1.00 37.28 112 A 1 
ATOM 852  O O     . ALA A 1 112 ? -23.080 19.278  -3.390  1.00 36.31 112 A 1 
ATOM 853  C CB    . ALA A 1 112 ? -24.334 16.917  -5.370  1.00 36.52 112 A 1 
ATOM 854  N N     . LEU A 1 113 ? -25.330 19.353  -3.462  1.00 34.34 113 A 1 
ATOM 855  C CA    . LEU A 1 113 ? -25.458 20.760  -3.093  1.00 36.19 113 A 1 
ATOM 856  C C     . LEU A 1 113 ? -24.934 21.041  -1.679  1.00 34.97 113 A 1 
ATOM 857  O O     . LEU A 1 113 ? -24.181 21.998  -1.496  1.00 33.55 113 A 1 
ATOM 858  C CB    . LEU A 1 113 ? -26.921 21.206  -3.258  1.00 34.67 113 A 1 
ATOM 859  C CG    . LEU A 1 113 ? -27.252 21.643  -4.696  1.00 33.30 113 A 1 
ATOM 860  C CD1   . LEU A 1 113 ? -28.760 21.612  -4.926  1.00 33.35 113 A 1 
ATOM 861  C CD2   . LEU A 1 113 ? -26.745 23.063  -4.955  1.00 36.16 113 A 1 
ATOM 862  N N     . CYS A 1 114 ? -25.255 20.198  -0.692  1.00 38.79 114 A 1 
ATOM 863  C CA    . CYS A 1 114 ? -24.755 20.369  0.665   1.00 40.25 114 A 1 
ATOM 864  C C     . CYS A 1 114 ? -23.224 20.228  0.739   1.00 38.70 114 A 1 
ATOM 865  O O     . CYS A 1 114 ? -22.571 21.058  1.373   1.00 38.93 114 A 1 
ATOM 866  C CB    . CYS A 1 114 ? -25.454 19.386  1.607   1.00 39.61 114 A 1 
ATOM 867  S SG    . CYS A 1 114 ? -27.144 19.978  1.996   1.00 38.50 114 A 1 
ATOM 868  N N     . ALA A 1 115 ? -22.648 19.243  0.059   1.00 38.90 115 A 1 
ATOM 869  C CA    . ALA A 1 115 ? -21.197 19.058  0.038   1.00 39.49 115 A 1 
ATOM 870  C C     . ALA A 1 115 ? -20.459 20.242  -0.623  1.00 37.92 115 A 1 
ATOM 871  O O     . ALA A 1 115 ? -19.434 20.704  -0.116  1.00 37.50 115 A 1 
ATOM 872  C CB    . ALA A 1 115 ? -20.899 17.739  -0.669  1.00 38.41 115 A 1 
ATOM 873  N N     . ALA A 1 116 ? -20.998 20.774  -1.725  1.00 39.85 116 A 1 
ATOM 874  C CA    . ALA A 1 116 ? -20.443 21.953  -2.390  1.00 40.90 116 A 1 
ATOM 875  C C     . ALA A 1 116 ? -20.532 23.216  -1.508  1.00 40.03 116 A 1 
ATOM 876  O O     . ALA A 1 116 ? -19.602 24.019  -1.477  1.00 39.37 116 A 1 
ATOM 877  C CB    . ALA A 1 116 ? -21.166 22.146  -3.716  1.00 39.44 116 A 1 
ATOM 878  N N     . TYR A 1 117 ? -21.634 23.379  -0.759  1.00 35.25 117 A 1 
ATOM 879  C CA    . TYR A 1 117 ? -21.830 24.516  0.135   1.00 37.15 117 A 1 
ATOM 880  C C     . TYR A 1 117 ? -20.865 24.478  1.326   1.00 36.57 117 A 1 
ATOM 881  O O     . TYR A 1 117 ? -20.250 25.499  1.654   1.00 35.26 117 A 1 
ATOM 882  C CB    . TYR A 1 117 ? -23.294 24.561  0.586   1.00 35.57 117 A 1 
ATOM 883  C CG    . TYR A 1 117 ? -23.665 25.901  1.173   1.00 34.04 117 A 1 
ATOM 884  C CD1   . TYR A 1 117 ? -23.727 26.086  2.564   1.00 34.01 117 A 1 
ATOM 885  C CD2   . TYR A 1 117 ? -23.915 27.001  0.317   1.00 36.86 117 A 1 
ATOM 886  C CE1   . TYR A 1 117 ? -24.023 27.349  3.100   1.00 33.03 117 A 1 
ATOM 887  C CE2   . TYR A 1 117 ? -24.212 28.264  0.843   1.00 32.79 117 A 1 
ATOM 888  C CZ    . TYR A 1 117 ? -24.254 28.448  2.230   1.00 32.21 117 A 1 
ATOM 889  O OH    . TYR A 1 117 ? -24.522 29.691  2.754   1.00 30.66 117 A 1 
ATOM 890  N N     . GLU A 1 118 ? -20.608 23.304  1.922   1.00 42.77 118 A 1 
ATOM 891  C CA    . GLU A 1 118 ? -19.624 23.151  2.998   1.00 43.43 118 A 1 
ATOM 892  C C     . GLU A 1 118 ? -18.210 23.559  2.567   1.00 41.71 118 A 1 
ATOM 893  O O     . GLU A 1 118 ? -17.513 24.265  3.298   1.00 40.81 118 A 1 
ATOM 894  C CB    . GLU A 1 118 ? -19.589 21.708  3.489   1.00 41.56 118 A 1 
ATOM 895  C CG    . GLU A 1 118 ? -20.789 21.396  4.384   1.00 38.63 118 A 1 
ATOM 896  C CD    . GLU A 1 118 ? -20.729 19.989  5.001   1.00 37.25 118 A 1 
ATOM 897  O OE1   . GLU A 1 118 ? -21.615 19.711  5.835   1.00 34.41 118 A 1 
ATOM 898  O OE2   . GLU A 1 118 ? -19.751 19.247  4.772   1.00 35.42 118 A 1 
ATOM 899  N N     . ALA A 1 119 ? -17.811 23.186  1.356   1.00 40.07 119 A 1 
ATOM 900  C CA    . ALA A 1 119 ? -16.524 23.588  0.799   1.00 39.83 119 A 1 
ATOM 901  C C     . ALA A 1 119 ? -16.420 25.115  0.622   1.00 37.77 119 A 1 
ATOM 902  O O     . ALA A 1 119 ? -15.382 25.704  0.948   1.00 37.35 119 A 1 
ATOM 903  C CB    . ALA A 1 119 ? -16.309 22.841  -0.514  1.00 39.10 119 A 1 
ATOM 904  N N     . GLN A 1 120 ? -17.486 25.774  0.171   1.00 37.24 120 A 1 
ATOM 905  C CA    . GLN A 1 120 ? -17.509 27.230  0.021   1.00 38.00 120 A 1 
ATOM 906  C C     . GLN A 1 120 ? -17.496 27.969  1.362   1.00 36.67 120 A 1 
ATOM 907  O O     . GLN A 1 120 ? -16.748 28.939  1.514   1.00 35.65 120 A 1 
ATOM 908  C CB    . GLN A 1 120 ? -18.722 27.672  -0.808  1.00 37.42 120 A 1 
ATOM 909  C CG    . GLN A 1 120 ? -18.502 27.462  -2.314  1.00 35.39 120 A 1 
ATOM 910  C CD    . GLN A 1 120 ? -19.627 28.067  -3.155  1.00 32.30 120 A 1 
ATOM 911  O OE1   . GLN A 1 120 ? -20.653 28.508  -2.679  1.00 32.75 120 A 1 
ATOM 912  N NE2   . GLN A 1 120 ? -19.456 28.133  -4.459  1.00 30.78 120 A 1 
ATOM 913  N N     . VAL A 1 121 ? -18.280 27.535  2.357   1.00 36.50 121 A 1 
ATOM 914  C CA    . VAL A 1 121 ? -18.358 28.194  3.668   1.00 35.61 121 A 1 
ATOM 915  C C     . VAL A 1 121 ? -17.016 28.112  4.397   1.00 33.20 121 A 1 
ATOM 916  O O     . VAL A 1 121 ? -16.567 29.108  4.973   1.00 31.97 121 A 1 
ATOM 917  C CB    . VAL A 1 121 ? -19.510 27.620  4.514   1.00 34.51 121 A 1 
ATOM 918  C CG1   . VAL A 1 121 ? -19.523 28.203  5.935   1.00 33.69 121 A 1 
ATOM 919  C CG2   . VAL A 1 121 ? -20.861 27.964  3.894   1.00 40.03 121 A 1 
ATOM 920  N N     . HIS A 1 122 ? -16.329 26.982  4.319   1.00 39.84 122 A 1 
ATOM 921  C CA    . HIS A 1 122 ? -14.981 26.861  4.890   1.00 39.35 122 A 1 
ATOM 922  C C     . HIS A 1 122 ? -13.978 27.810  4.225   1.00 36.11 122 A 1 
ATOM 923  O O     . HIS A 1 122 ? -13.152 28.410  4.921   1.00 35.13 122 A 1 
ATOM 924  C CB    . HIS A 1 122 ? -14.504 25.404  4.824   1.00 39.10 122 A 1 
ATOM 925  C CG    . HIS A 1 122 ? -14.719 24.687  6.123   1.00 38.49 122 A 1 
ATOM 926  N ND1   . HIS A 1 122 ? -14.003 24.895  7.275   1.00 38.36 122 A 1 
ATOM 927  C CD2   . HIS A 1 122 ? -15.657 23.737  6.415   1.00 38.15 122 A 1 
ATOM 928  C CE1   . HIS A 1 122 ? -14.499 24.089  8.239   1.00 37.09 122 A 1 
ATOM 929  N NE2   . HIS A 1 122 ? -15.508 23.369  7.752   1.00 35.92 122 A 1 
ATOM 930  N N     . TYR A 1 123 ? -14.062 27.996  2.918   1.00 35.08 123 A 1 
ATOM 931  C CA    . TYR A 1 123 ? -13.162 28.903  2.207   1.00 34.74 123 A 1 
ATOM 932  C C     . TYR A 1 123 ? -13.464 30.383  2.499   1.00 32.92 123 A 1 
ATOM 933  O O     . TYR A 1 123 ? -12.543 31.182  2.696   1.00 31.52 123 A 1 
ATOM 934  C CB    . TYR A 1 123 ? -13.228 28.591  0.703   1.00 33.35 123 A 1 
ATOM 935  C CG    . TYR A 1 123 ? -11.866 28.630  0.038   1.00 32.94 123 A 1 
ATOM 936  C CD1   . TYR A 1 123 ? -11.366 29.815  -0.531  1.00 31.46 123 A 1 
ATOM 937  C CD2   . TYR A 1 123 ? -11.061 27.467  0.011   1.00 32.23 123 A 1 
ATOM 938  C CE1   . TYR A 1 123 ? -10.101 29.837  -1.121  1.00 27.28 123 A 1 
ATOM 939  C CE2   . TYR A 1 123 ? -9.803  27.481  -0.575  1.00 26.95 123 A 1 
ATOM 940  C CZ    . TYR A 1 123 ? -9.308  28.662  -1.153  1.00 26.44 123 A 1 
ATOM 941  O OH    . TYR A 1 123 ? -8.061  28.685  -1.739  1.00 25.71 123 A 1 
ATOM 942  N N     . ALA A 1 124 ? -14.733 30.754  2.601   1.00 34.62 124 A 1 
ATOM 943  C CA    . ALA A 1 124 ? -15.152 32.133  2.857   1.00 34.07 124 A 1 
ATOM 944  C C     . ALA A 1 124 ? -14.751 32.628  4.258   1.00 32.25 124 A 1 
ATOM 945  O O     . ALA A 1 124 ? -14.223 33.729  4.394   1.00 31.27 124 A 1 
ATOM 946  C CB    . ALA A 1 124 ? -16.659 32.233  2.622   1.00 32.21 124 A 1 
ATOM 947  N N     . ASN A 1 125 ? -14.931 31.803  5.288   1.00 29.86 125 A 1 
ATOM 948  C CA    . ASN A 1 125 ? -14.576 32.184  6.661   1.00 28.27 125 A 1 
ATOM 949  C C     . ASN A 1 125 ? -13.071 32.419  6.863   1.00 27.58 125 A 1 
ATOM 950  O O     . ASN A 1 125 ? -12.680 33.247  7.682   1.00 25.36 125 A 1 
ATOM 951  C CB    . ASN A 1 125 ? -15.107 31.118  7.628   1.00 27.13 125 A 1 
ATOM 952  C CG    . ASN A 1 125 ? -16.565 31.335  8.012   1.00 25.04 125 A 1 
ATOM 953  O OD1   . ASN A 1 125 ? -17.128 32.403  7.900   1.00 25.96 125 A 1 
ATOM 954  N ND2   . ASN A 1 125 ? -17.219 30.310  8.517   1.00 28.65 125 A 1 
ATOM 955  N N     . LEU A 1 126 ? -12.218 31.728  6.116   1.00 34.06 126 A 1 
ATOM 956  C CA    . LEU A 1 126 ? -10.766 31.918  6.186   1.00 36.13 126 A 1 
ATOM 957  C C     . LEU A 1 126 ? -10.328 33.280  5.623   1.00 34.54 126 A 1 
ATOM 958  O O     . LEU A 1 126 ? -9.368  33.876  6.121   1.00 32.71 126 A 1 
ATOM 959  C CB    . LEU A 1 126 ? -10.089 30.736  5.473   1.00 34.23 126 A 1 
ATOM 960  C CG    . LEU A 1 126 ? -9.245  29.873  6.448   1.00 33.25 126 A 1 
ATOM 961  C CD1   . LEU A 1 126 ? -9.352  28.389  6.112   1.00 30.43 126 A 1 
ATOM 962  C CD2   . LEU A 1 126 ? -7.775  30.272  6.401   1.00 34.67 126 A 1 
ATOM 963  N N     . LEU A 1 127 ? -11.032 33.793  4.620   1.00 31.97 127 A 1 
ATOM 964  C CA    . LEU A 1 127 ? -10.700 35.075  3.993   1.00 33.73 127 A 1 
ATOM 965  C C     . LEU A 1 127 ? -11.152 36.285  4.822   1.00 32.54 127 A 1 
ATOM 966  O O     . LEU A 1 127 ? -10.423 37.274  4.901   1.00 31.08 127 A 1 
ATOM 967  C CB    . LEU A 1 127 ? -11.306 35.119  2.582   1.00 32.16 127 A 1 
ATOM 968  C CG    . LEU A 1 127 ? -10.496 34.325  1.530   1.00 30.13 127 A 1 
ATOM 969  C CD1   . LEU A 1 127 ? -11.315 34.169  0.259   1.00 29.29 127 A 1 
ATOM 970  C CD2   . LEU A 1 127 ? -9.186  35.036  1.169   1.00 35.18 127 A 1 
ATOM 971  N N     . THR A 1 128 ? -12.314 36.226  5.459   1.00 36.88 128 A 1 
ATOM 972  C CA    . THR A 1 128 ? -12.854 37.389  6.182   1.00 36.55 128 A 1 
ATOM 973  C C     . THR A 1 128 ? -12.052 37.763  7.420   1.00 34.82 128 A 1 
ATOM 974  O O     . THR A 1 128 ? -11.912 38.956  7.711   1.00 32.46 128 A 1 
ATOM 975  C CB    . THR A 1 128 ? -14.321 37.187  6.572   1.00 34.25 128 A 1 
ATOM 976  O OG1   . THR A 1 128 ? -14.507 35.925  7.159   1.00 33.36 128 A 1 
ATOM 977  C CG2   . THR A 1 128 ? -15.257 37.282  5.366   1.00 35.81 128 A 1 
ATOM 978  N N     . VAL A 1 129 ? -11.464 36.803  8.123   1.00 38.81 129 A 1 
ATOM 979  C CA    . VAL A 1 129 ? -10.657 37.067  9.334   1.00 40.93 129 A 1 
ATOM 980  C C     . VAL A 1 129 ? -9.402  37.907  9.031   1.00 38.75 129 A 1 
ATOM 981  O O     . VAL A 1 129 ? -8.956  38.684  9.881   1.00 36.54 129 A 1 
ATOM 982  C CB    . VAL A 1 129 ? -10.288 35.753  10.042  1.00 38.32 129 A 1 
ATOM 983  C CG1   . VAL A 1 129 ? -9.422  35.969  11.294  1.00 35.14 129 A 1 
ATOM 984  C CG2   . VAL A 1 129 ? -11.543 34.998  10.502  1.00 37.50 129 A 1 
ATOM 985  N N     . MET A 1 130 ? -8.817  37.816  7.821   1.00 40.63 130 A 1 
ATOM 986  C CA    . MET A 1 130 ? -7.597  38.556  7.485   1.00 40.65 130 A 1 
ATOM 987  C C     . MET A 1 130 ? -7.795  40.072  7.336   1.00 39.62 130 A 1 
ATOM 988  O O     . MET A 1 130 ? -6.826  40.821  7.515   1.00 37.77 130 A 1 
ATOM 989  C CB    . MET A 1 130 ? -6.971  37.995  6.208   1.00 38.12 130 A 1 
ATOM 990  C CG    . MET A 1 130 ? -6.249  36.655  6.414   1.00 34.21 130 A 1 
ATOM 991  S SD    . MET A 1 130 ? -4.514  36.684  5.879   1.00 31.43 130 A 1 
ATOM 992  C CE    . MET A 1 130 ? -4.260  34.926  5.556   1.00 27.69 130 A 1 
ATOM 993  N N     . HIS A 1 131 ? -8.988  40.565  7.000   1.00 36.78 131 A 1 
ATOM 994  C CA    . HIS A 1 131 ? -9.132  41.934  6.500   1.00 38.06 131 A 1 
ATOM 995  C C     . HIS A 1 131 ? -9.184  43.042  7.560   1.00 35.60 131 A 1 
ATOM 996  O O     . HIS A 1 131 ? -8.742  44.161  7.267   1.00 34.03 131 A 1 
ATOM 997  C CB    . HIS A 1 131 ? -10.311 42.034  5.529   1.00 37.21 131 A 1 
ATOM 998  C CG    . HIS A 1 131 ? -9.905  41.775  4.110   1.00 35.07 131 A 1 
ATOM 999  N ND1   . HIS A 1 131 ? -9.049  42.555  3.365   1.00 34.76 131 A 1 
ATOM 1000 C CD2   . HIS A 1 131 ? -10.303 40.751  3.299   1.00 34.54 131 A 1 
ATOM 1001 C CE1   . HIS A 1 131 ? -8.934  42.000  2.140   1.00 35.34 131 A 1 
ATOM 1002 N NE2   . HIS A 1 131 ? -9.678  40.908  2.062   1.00 34.14 131 A 1 
ATOM 1003 N N     . GLN A 1 132 ? -9.703  42.818  8.779   1.00 37.16 132 A 1 
ATOM 1004 C CA    . GLN A 1 132 ? -9.904  43.887  9.776   1.00 42.17 132 A 1 
ATOM 1005 C C     . GLN A 1 132 ? -8.615  44.330  10.508  1.00 40.90 132 A 1 
ATOM 1006 O O     . GLN A 1 132 ? -8.603  44.486  11.731  1.00 39.50 132 A 1 
ATOM 1007 C CB    . GLN A 1 132 ? -11.041 43.536  10.754  1.00 41.46 132 A 1 
ATOM 1008 C CG    . GLN A 1 132 ? -12.433 43.649  10.130  1.00 38.97 132 A 1 
ATOM 1009 C CD    . GLN A 1 132 ? -13.544 43.538  11.198  1.00 34.31 132 A 1 
ATOM 1010 O OE1   . GLN A 1 132 ? -13.310 43.258  12.356  1.00 33.15 132 A 1 
ATOM 1011 N NE2   . GLN A 1 132 ? -14.778 43.757  10.825  1.00 30.37 132 A 1 
ATOM 1012 N N     . ARG A 1 133 ? -7.510  44.578  9.805   1.00 37.22 133 A 1 
ATOM 1013 C CA    . ARG A 1 133 ? -6.376  45.305  10.401  1.00 38.90 133 A 1 
ATOM 1014 C C     . ARG A 1 133 ? -6.701  46.801  10.419  1.00 36.03 133 A 1 
ATOM 1015 O O     . ARG A 1 133 ? -6.611  47.477  9.403   1.00 35.06 133 A 1 
ATOM 1016 C CB    . ARG A 1 133 ? -5.043  44.983  9.717   1.00 38.69 133 A 1 
ATOM 1017 C CG    . ARG A 1 133 ? -4.518  43.620  10.182  1.00 38.04 133 A 1 
ATOM 1018 C CD    . ARG A 1 133 ? -3.082  43.391  9.702   1.00 39.12 133 A 1 
ATOM 1019 N NE    . ARG A 1 133 ? -2.548  42.112  10.194  1.00 33.90 133 A 1 
ATOM 1020 C CZ    . ARG A 1 133 ? -1.307  41.668  10.021  1.00 32.91 133 A 1 
ATOM 1021 N NH1   . ARG A 1 133 ? -0.410  42.365  9.375   1.00 29.15 133 A 1 
ATOM 1022 N NH2   . ARG A 1 133 ? -0.955  40.511  10.495  1.00 26.29 133 A 1 
ATOM 1023 N N     . MET A 1 134 ? -7.052  47.319  11.602  1.00 32.79 134 A 1 
ATOM 1024 C CA    . MET A 1 134 ? -7.252  48.746  11.873  1.00 33.40 134 A 1 
ATOM 1025 C C     . MET A 1 134 ? -6.015  49.550  11.459  1.00 31.65 134 A 1 
ATOM 1026 O O     . MET A 1 134 ? -4.894  49.142  11.772  1.00 30.34 134 A 1 
ATOM 1027 C CB    . MET A 1 134 ? -7.533  48.957  13.372  1.00 33.52 134 A 1 
ATOM 1028 C CG    . MET A 1 134 ? -8.967  48.585  13.771  1.00 31.24 134 A 1 
ATOM 1029 S SD    . MET A 1 134 ? -10.159 49.930  13.610  1.00 28.99 134 A 1 
ATOM 1030 C CE    . MET A 1 134 ? -10.004 50.665  15.254  1.00 26.80 134 A 1 
ATOM 1031 N N     . PRO A 1 135 ? -6.174  50.728  10.815  1.00 35.82 135 A 1 
ATOM 1032 C CA    . PRO A 1 135 ? -5.070  51.611  10.463  1.00 37.45 135 A 1 
ATOM 1033 C C     . PRO A 1 135 ? -4.536  52.288  11.727  1.00 36.77 135 A 1 
ATOM 1034 O O     . PRO A 1 135 ? -5.130  53.238  12.236  1.00 35.34 135 A 1 
ATOM 1035 C CB    . PRO A 1 135 ? -5.652  52.587  9.439   1.00 35.40 135 A 1 
ATOM 1036 C CG    . PRO A 1 135 ? -7.129  52.685  9.828   1.00 35.75 135 A 1 
ATOM 1037 C CD    . PRO A 1 135 ? -7.449  51.279  10.377  1.00 41.42 135 A 1 
ATOM 1038 N N     . VAL A 1 136 ? -3.421  51.795  12.275  1.00 32.47 136 A 1 
ATOM 1039 C CA    . VAL A 1 136 ? -2.779  52.437  13.430  1.00 35.16 136 A 1 
ATOM 1040 C C     . VAL A 1 136 ? -2.211  53.789  12.985  1.00 33.65 136 A 1 
ATOM 1041 O O     . VAL A 1 136 ? -1.377  53.856  12.088  1.00 32.12 136 A 1 
ATOM 1042 C CB    . VAL A 1 136 ? -1.708  51.543  14.079  1.00 33.28 136 A 1 
ATOM 1043 C CG1   . VAL A 1 136 ? -1.071  52.231  15.297  1.00 32.18 136 A 1 
ATOM 1044 C CG2   . VAL A 1 136 ? -2.318  50.225  14.561  1.00 38.29 136 A 1 
ATOM 1045 N N     . VAL A 1 137 ? -2.669  54.870  13.631  1.00 34.40 137 A 1 
ATOM 1046 C CA    . VAL A 1 137 ? -2.283  56.251  13.354  1.00 39.42 137 A 1 
ATOM 1047 C C     . VAL A 1 137 ? -0.792  56.458  13.672  1.00 37.38 137 A 1 
ATOM 1048 O O     . VAL A 1 137 ? -0.301  56.024  14.705  1.00 35.96 137 A 1 
ATOM 1049 C CB    . VAL A 1 137 ? -3.166  57.239  14.144  1.00 37.08 137 A 1 
ATOM 1050 C CG1   . VAL A 1 137 ? -2.834  58.696  13.816  1.00 34.92 137 A 1 
ATOM 1051 C CG2   . VAL A 1 137 ? -4.653  57.026  13.830  1.00 37.71 137 A 1 
ATOM 1052 N N     . SER A 1 138 ? -0.082  57.172  12.795  1.00 37.55 138 A 1 
ATOM 1053 C CA    . SER A 1 138 ? 1.350   57.466  12.862  1.00 40.78 138 A 1 
ATOM 1054 C C     . SER A 1 138 ? 1.697   58.525  13.929  1.00 39.96 138 A 1 
ATOM 1055 O O     . SER A 1 138 ? 1.940   59.683  13.595  1.00 38.80 138 A 1 
ATOM 1056 C CB    . SER A 1 138 ? 1.821   57.917  11.480  1.00 37.51 138 A 1 
ATOM 1057 O OG    . SER A 1 138 ? 1.103   59.063  11.055  1.00 36.92 138 A 1 
ATOM 1058 N N     . HIS A 1 139 ? 1.718   58.171  15.208  1.00 31.47 139 A 1 
ATOM 1059 C CA    . HIS A 1 139 ? 2.208   59.083  16.242  1.00 36.86 139 A 1 
ATOM 1060 C C     . HIS A 1 139 ? 3.736   59.327  16.130  1.00 35.40 139 A 1 
ATOM 1061 O O     . HIS A 1 139 ? 4.461   58.452  15.657  1.00 34.19 139 A 1 
ATOM 1062 C CB    . HIS A 1 139 ? 1.761   58.639  17.640  1.00 33.91 139 A 1 
ATOM 1063 C CG    . HIS A 1 139 ? 0.525   59.375  18.074  1.00 32.27 139 A 1 
ATOM 1064 N ND1   . HIS A 1 139 ? 0.446   60.692  18.480  1.00 32.56 139 A 1 
ATOM 1065 C CD2   . HIS A 1 139 ? -0.754  58.886  18.128  1.00 32.24 139 A 1 
ATOM 1066 C CE1   . HIS A 1 139 ? -0.832  60.976  18.748  1.00 30.16 139 A 1 
ATOM 1067 N NE2   . HIS A 1 139 ? -1.605  59.909  18.544  1.00 29.97 139 A 1 
ATOM 1068 N N     . PRO A 1 140 ? 4.226   60.551  16.535  1.00 37.68 140 A 1 
ATOM 1069 C CA    . PRO A 1 140 ? 5.551   61.043  16.182  1.00 42.01 140 A 1 
ATOM 1070 C C     . PRO A 1 140 ? 6.702   60.399  16.971  1.00 41.35 140 A 1 
ATOM 1071 O O     . PRO A 1 140 ? 6.522   59.779  18.023  1.00 40.34 140 A 1 
ATOM 1072 C CB    . PRO A 1 140 ? 5.476   62.566  16.383  1.00 38.63 140 A 1 
ATOM 1073 C CG    . PRO A 1 140 ? 4.455   62.716  17.501  1.00 40.12 140 A 1 
ATOM 1074 C CD    . PRO A 1 140 ? 3.452   61.606  17.169  1.00 47.31 140 A 1 
ATOM 1075 N N     . ALA A 1 141 ? 7.914   60.611  16.464  1.00 35.14 141 A 1 
ATOM 1076 C CA    . ALA A 1 141 ? 9.181   59.988  16.840  1.00 37.37 141 A 1 
ATOM 1077 C C     . ALA A 1 141 ? 9.798   60.525  18.148  1.00 35.20 141 A 1 
ATOM 1078 O O     . ALA A 1 141 ? 10.859  61.144  18.117  1.00 34.21 141 A 1 
ATOM 1079 C CB    . ALA A 1 141 ? 10.128  60.148  15.654  1.00 34.87 141 A 1 
ATOM 1080 N N     . VAL A 1 142 ? 9.202   60.358  19.318  1.00 35.73 142 A 1 
ATOM 1081 C CA    . VAL A 1 142 ? 9.839   60.766  20.581  1.00 42.23 142 A 1 
ATOM 1082 C C     . VAL A 1 142 ? 11.055  59.878  20.859  1.00 40.86 142 A 1 
ATOM 1083 O O     . VAL A 1 142 ? 10.941  58.670  21.034  1.00 40.82 142 A 1 
ATOM 1084 C CB    . VAL A 1 142 ? 8.859   60.804  21.764  1.00 38.98 142 A 1 
ATOM 1085 C CG1   . VAL A 1 142 ? 9.553   61.340  23.020  1.00 36.64 142 A 1 
ATOM 1086 C CG2   . VAL A 1 142 ? 7.676   61.730  21.463  1.00 42.06 142 A 1 
ATOM 1087 N N     . ALA A 1 143 ? 12.237  60.527  20.908  1.00 35.17 143 A 1 
ATOM 1088 C CA    . ALA A 1 143 ? 13.575  59.927  20.981  1.00 39.01 143 A 1 
ATOM 1089 C C     . ALA A 1 143 ? 13.977  59.481  22.404  1.00 37.42 143 A 1 
ATOM 1090 O O     . ALA A 1 143 ? 14.944  59.992  22.953  1.00 37.28 143 A 1 
ATOM 1091 C CB    . ALA A 1 143 ? 14.558  60.931  20.375  1.00 36.69 143 A 1 
ATOM 1092 N N     . ILE A 1 144 ? 13.243  58.584  23.050  1.00 35.64 144 A 1 
ATOM 1093 C CA    . ILE A 1 144 ? 13.570  58.148  24.417  1.00 39.69 144 A 1 
ATOM 1094 C C     . ILE A 1 144 ? 14.959  57.461  24.440  1.00 38.98 144 A 1 
ATOM 1095 O O     . ILE A 1 144 ? 15.247  56.656  23.555  1.00 37.14 144 A 1 
ATOM 1096 C CB    . ILE A 1 144 ? 12.443  57.297  25.044  1.00 36.55 144 A 1 
ATOM 1097 C CG1   . ILE A 1 144 ? 11.127  58.106  25.059  1.00 36.02 144 A 1 
ATOM 1098 C CG2   . ILE A 1 144 ? 12.804  56.875  26.480  1.00 39.51 144 A 1 
ATOM 1099 C CD1   . ILE A 1 144 ? 9.916   57.365  25.631  1.00 37.86 144 A 1 
ATOM 1100 N N     . PRO A 1 145 ? 15.848  57.827  25.423  1.00 34.77 145 A 1 
ATOM 1101 C CA    . PRO A 1 145 ? 17.278  57.541  25.375  1.00 39.76 145 A 1 
ATOM 1102 C C     . PRO A 1 145 ? 17.623  56.063  25.616  1.00 39.31 145 A 1 
ATOM 1103 O O     . PRO A 1 145 ? 16.847  55.324  26.233  1.00 38.73 145 A 1 
ATOM 1104 C CB    . PRO A 1 145 ? 17.909  58.461  26.433  1.00 36.97 145 A 1 
ATOM 1105 C CG    . PRO A 1 145 ? 16.797  58.628  27.465  1.00 38.29 145 A 1 
ATOM 1106 C CD    . PRO A 1 145 ? 15.547  58.661  26.584  1.00 45.50 145 A 1 
ATOM 1107 N N     . PRO A 1 146 ? 18.836  55.637  25.214  1.00 37.39 146 A 1 
ATOM 1108 C CA    . PRO A 1 146 ? 19.277  54.248  25.245  1.00 40.73 146 A 1 
ATOM 1109 C C     . PRO A 1 146 ? 19.721  53.812  26.648  1.00 40.10 146 A 1 
ATOM 1110 O O     . PRO A 1 146 ? 20.915  53.691  26.923  1.00 39.12 146 A 1 
ATOM 1111 C CB    . PRO A 1 146 ? 20.411  54.183  24.217  1.00 38.15 146 A 1 
ATOM 1112 C CG    . PRO A 1 146 ? 21.094  55.535  24.355  1.00 39.76 146 A 1 
ATOM 1113 C CD    . PRO A 1 146 ? 19.885  56.458  24.606  1.00 47.18 146 A 1 
ATOM 1114 N N     . VAL A 1 147 ? 18.817  53.636  27.596  1.00 35.68 147 A 1 
ATOM 1115 C CA    . VAL A 1 147 ? 19.181  53.196  28.953  1.00 40.32 147 A 1 
ATOM 1116 C C     . VAL A 1 147 ? 19.801  51.800  28.890  1.00 39.87 147 A 1 
ATOM 1117 O O     . VAL A 1 147 ? 19.192  50.850  28.400  1.00 38.77 147 A 1 
ATOM 1118 C CB    . VAL A 1 147 ? 18.014  53.275  29.949  1.00 36.37 147 A 1 
ATOM 1119 C CG1   . VAL A 1 147 ? 18.495  52.924  31.363  1.00 35.53 147 A 1 
ATOM 1120 C CG2   . VAL A 1 147 ? 17.433  54.689  30.006  1.00 40.89 147 A 1 
ATOM 1121 N N     . SER A 1 148 ? 21.044  51.698  29.408  1.00 42.44 148 A 1 
ATOM 1122 C CA    . SER A 1 148 ? 22.022  50.633  29.190  1.00 45.54 148 A 1 
ATOM 1123 C C     . SER A 1 148 ? 21.827  49.366  30.033  1.00 44.49 148 A 1 
ATOM 1124 O O     . SER A 1 148 ? 22.824  48.736  30.387  1.00 43.00 148 A 1 
ATOM 1125 C CB    . SER A 1 148 ? 23.403  51.244  29.460  1.00 42.29 148 A 1 
ATOM 1126 O OG    . SER A 1 148 ? 24.469  50.323  29.298  1.00 38.98 148 A 1 
ATOM 1127 N N     . LEU A 1 149 ? 20.635  49.050  30.499  1.00 34.23 149 A 1 
ATOM 1128 C CA    . LEU A 1 149 ? 20.460  48.030  31.551  1.00 38.76 149 A 1 
ATOM 1129 C C     . LEU A 1 149 ? 21.069  46.678  31.137  1.00 38.29 149 A 1 
ATOM 1130 O O     . LEU A 1 149 ? 20.538  45.956  30.297  1.00 36.01 149 A 1 
ATOM 1131 C CB    . LEU A 1 149 ? 18.994  47.943  31.988  1.00 34.04 149 A 1 
ATOM 1132 C CG    . LEU A 1 149 ? 18.660  48.890  33.156  1.00 32.48 149 A 1 
ATOM 1133 C CD1   . LEU A 1 149 ? 17.149  49.044  33.315  1.00 32.75 149 A 1 
ATOM 1134 C CD2   . LEU A 1 149 ? 19.231  48.382  34.483  1.00 36.76 149 A 1 
ATOM 1135 N N     . PHE A 1 150 ? 22.163  46.375  31.833  1.00 32.67 150 A 1 
ATOM 1136 C CA    . PHE A 1 150 ? 23.062  45.214  31.719  1.00 36.09 150 A 1 
ATOM 1137 C C     . PHE A 1 150 ? 22.448  43.905  32.259  1.00 35.08 150 A 1 
ATOM 1138 O O     . PHE A 1 150 ? 23.106  43.191  33.011  1.00 34.01 150 A 1 
ATOM 1139 C CB    . PHE A 1 150 ? 24.364  45.550  32.467  1.00 32.25 150 A 1 
ATOM 1140 C CG    . PHE A 1 150 ? 25.514  46.026  31.617  1.00 33.23 150 A 1 
ATOM 1141 C CD1   . PHE A 1 150 ? 26.479  45.099  31.178  1.00 34.78 150 A 1 
ATOM 1142 C CD2   . PHE A 1 150 ? 25.670  47.385  31.315  1.00 35.29 150 A 1 
ATOM 1143 C CE1   . PHE A 1 150 ? 27.594  45.535  30.441  1.00 31.65 150 A 1 
ATOM 1144 C CE2   . PHE A 1 150 ? 26.782  47.823  30.576  1.00 29.97 150 A 1 
ATOM 1145 C CZ    . PHE A 1 150 ? 27.753  46.904  30.139  1.00 29.14 150 A 1 
ATOM 1146 N N     . ALA A 1 151 ? 21.201  43.619  31.985  1.00 33.34 151 A 1 
ATOM 1147 C CA    . ALA A 1 151 ? 20.579  42.424  32.545  1.00 37.76 151 A 1 
ATOM 1148 C C     . ALA A 1 151 ? 21.380  41.169  32.151  1.00 36.57 151 A 1 
ATOM 1149 O O     . ALA A 1 151 ? 21.444  40.802  30.976  1.00 34.74 151 A 1 
ATOM 1150 C CB    . ALA A 1 151 ? 19.120  42.355  32.100  1.00 34.64 151 A 1 
ATOM 1151 N N     . GLU A 1 152 ? 21.995  40.538  33.158  1.00 34.84 152 A 1 
ATOM 1152 C CA    . GLU A 1 152 ? 22.741  39.284  33.051  1.00 38.12 152 A 1 
ATOM 1153 C C     . GLU A 1 152 ? 21.788  38.160  32.629  1.00 36.85 152 A 1 
ATOM 1154 O O     . GLU A 1 152 ? 21.102  37.552  33.449  1.00 35.70 152 A 1 
ATOM 1155 C CB    . GLU A 1 152 ? 23.427  38.949  34.382  1.00 34.84 152 A 1 
ATOM 1156 C CG    . GLU A 1 152 ? 24.602  39.890  34.712  1.00 33.91 152 A 1 
ATOM 1157 C CD    . GLU A 1 152 ? 25.281  39.550  36.048  1.00 35.28 152 A 1 
ATOM 1158 O OE1   . GLU A 1 152 ? 26.519  39.663  36.111  1.00 34.21 152 A 1 
ATOM 1159 O OE2   . GLU A 1 152 ? 24.544  39.211  37.008  1.00 34.56 152 A 1 
ATOM 1160 N N     . ALA A 1 153 ? 21.717  37.934  31.351  1.00 37.61 153 A 1 
ATOM 1161 C CA    . ALA A 1 153 ? 20.978  36.801  30.817  1.00 41.01 153 A 1 
ATOM 1162 C C     . ALA A 1 153 ? 21.743  35.522  31.162  1.00 39.65 153 A 1 
ATOM 1163 O O     . ALA A 1 153 ? 22.637  35.113  30.431  1.00 38.15 153 A 1 
ATOM 1164 C CB    . ALA A 1 153 ? 20.775  36.998  29.310  1.00 37.73 153 A 1 
ATOM 1165 N N     . GLU A 1 154 ? 21.418  34.895  32.309  1.00 35.50 154 A 1 
ATOM 1166 C CA    . GLU A 1 154 ? 21.899  33.560  32.633  1.00 39.71 154 A 1 
ATOM 1167 C C     . GLU A 1 154 ? 21.551  32.610  31.479  1.00 38.38 154 A 1 
ATOM 1168 O O     . GLU A 1 154 ? 20.389  32.337  31.184  1.00 37.16 154 A 1 
ATOM 1169 C CB    . GLU A 1 154 ? 21.317  33.035  33.952  1.00 36.78 154 A 1 
ATOM 1170 C CG    . GLU A 1 154 ? 22.000  33.613  35.195  1.00 35.31 154 A 1 
ATOM 1171 C CD    . GLU A 1 154 ? 21.581  32.869  36.478  1.00 35.88 154 A 1 
ATOM 1172 O OE1   . GLU A 1 154 ? 22.432  32.712  37.362  1.00 34.39 154 A 1 
ATOM 1173 O OE2   . GLU A 1 154 ? 20.402  32.423  36.542  1.00 35.42 154 A 1 
ATOM 1174 N N     . ALA A 1 155 ? 22.610  32.155  30.826  1.00 33.10 155 A 1 
ATOM 1175 C CA    . ALA A 1 155 ? 22.519  31.217  29.726  1.00 35.49 155 A 1 
ATOM 1176 C C     . ALA A 1 155 ? 22.168  29.822  30.259  1.00 34.07 155 A 1 
ATOM 1177 O O     . ALA A 1 155 ? 23.006  28.927  30.279  1.00 32.64 155 A 1 
ATOM 1178 C CB    . ALA A 1 155 ? 23.828  31.258  28.935  1.00 33.29 155 A 1 
ATOM 1179 N N     . THR A 1 156 ? 20.939  29.632  30.729  1.00 36.74 156 A 1 
ATOM 1180 C CA    . THR A 1 156 ? 20.410  28.294  31.013  1.00 40.07 156 A 1 
ATOM 1181 C C     . THR A 1 156 ? 20.440  27.509  29.707  1.00 38.12 156 A 1 
ATOM 1182 O O     . THR A 1 156 ? 19.590  27.684  28.841  1.00 36.05 156 A 1 
ATOM 1183 C CB    . THR A 1 156 ? 18.999  28.330  31.601  1.00 35.68 156 A 1 
ATOM 1184 O OG1   . THR A 1 156 ? 18.172  29.246  30.920  1.00 34.40 156 A 1 
ATOM 1185 C CG2   . THR A 1 156 ? 19.017  28.734  33.072  1.00 38.37 156 A 1 
ATOM 1186 N N     . ALA A 1 157 ? 21.477  26.685  29.564  1.00 32.99 157 A 1 
ATOM 1187 C CA    . ALA A 1 157 ? 21.679  25.857  28.382  1.00 34.45 157 A 1 
ATOM 1188 C C     . ALA A 1 157 ? 20.468  24.921  28.241  1.00 32.59 157 A 1 
ATOM 1189 O O     . ALA A 1 157 ? 20.324  23.999  29.048  1.00 31.38 157 A 1 
ATOM 1190 C CB    . ALA A 1 157 ? 22.993  25.084  28.535  1.00 32.67 157 A 1 
ATOM 1191 N N     . PRO A 1 158 ? 19.573  25.148  27.279  1.00 33.94 158 A 1 
ATOM 1192 C CA    . PRO A 1 158 ? 18.483  24.222  27.069  1.00 36.79 158 A 1 
ATOM 1193 C C     . PRO A 1 158 ? 19.117  22.906  26.621  1.00 35.69 158 A 1 
ATOM 1194 O O     . PRO A 1 158 ? 19.719  22.829  25.551  1.00 33.94 158 A 1 
ATOM 1195 C CB    . PRO A 1 158 ? 17.574  24.863  26.014  1.00 33.41 158 A 1 
ATOM 1196 C CG    . PRO A 1 158 ? 18.516  25.725  25.193  1.00 33.92 158 A 1 
ATOM 1197 C CD    . PRO A 1 158 ? 19.566  26.169  26.231  1.00 39.42 158 A 1 
ATOM 1198 N N     . VAL A 1 159 ? 19.019  21.901  27.497  1.00 29.69 159 A 1 
ATOM 1199 C CA    . VAL A 1 159 ? 19.363  20.527  27.128  1.00 33.96 159 A 1 
ATOM 1200 C C     . VAL A 1 159 ? 18.370  20.135  26.038  1.00 33.13 159 A 1 
ATOM 1201 O O     . VAL A 1 159 ? 17.249  19.720  26.322  1.00 30.84 159 A 1 
ATOM 1202 C CB    . VAL A 1 159 ? 19.322  19.579  28.338  1.00 30.62 159 A 1 
ATOM 1203 C CG1   . VAL A 1 159 ? 19.662  18.138  27.928  1.00 28.82 159 A 1 
ATOM 1204 C CG2   . VAL A 1 159 ? 20.333  20.009  29.394  1.00 32.96 159 A 1 
ATOM 1205 N N     . LEU A 1 160 ? 18.773  20.375  24.790  1.00 32.83 160 A 1 
ATOM 1206 C CA    . LEU A 1 160 ? 18.073  19.898  23.608  1.00 36.48 160 A 1 
ATOM 1207 C C     . LEU A 1 160 ? 18.081  18.375  23.671  1.00 35.53 160 A 1 
ATOM 1208 O O     . LEU A 1 160 ? 19.021  17.729  23.213  1.00 33.70 160 A 1 
ATOM 1209 C CB    . LEU A 1 160 ? 18.746  20.442  22.334  1.00 33.37 160 A 1 
ATOM 1210 C CG    . LEU A 1 160 ? 18.234  21.827  21.901  1.00 31.97 160 A 1 
ATOM 1211 C CD1   . LEU A 1 160 ? 19.216  22.468  20.915  1.00 32.32 160 A 1 
ATOM 1212 C CD2   . LEU A 1 160 ? 16.875  21.716  21.204  1.00 36.16 160 A 1 
ATOM 1213 N N     . GLY A 1 161 ? 17.064  17.844  24.332  1.00 33.72 161 A 1 
ATOM 1214 C CA    . GLY A 1 161 ? 16.761  16.431  24.292  1.00 36.49 161 A 1 
ATOM 1215 C C     . GLY A 1 161 ? 16.646  16.038  22.830  1.00 35.82 161 A 1 
ATOM 1216 O O     . GLY A 1 161 ? 15.699  16.418  22.152  1.00 33.51 161 A 1 
ATOM 1217 N N     . ARG A 1 162 ? 17.681  15.366  22.361  1.00 27.88 162 A 1 
ATOM 1218 C CA    . ARG A 1 162 ? 17.787  14.901  20.990  1.00 31.90 162 A 1 
ATOM 1219 C C     . ARG A 1 162 ? 16.724  13.828  20.815  1.00 30.98 162 A 1 
ATOM 1220 O O     . ARG A 1 162 ? 16.977  12.672  21.123  1.00 28.58 162 A 1 
ATOM 1221 C CB    . ARG A 1 162 ? 19.220  14.406  20.732  1.00 29.63 162 A 1 
ATOM 1222 C CG    . ARG A 1 162 ? 19.612  14.427  19.258  1.00 28.79 162 A 1 
ATOM 1223 C CD    . ARG A 1 162 ? 21.051  13.911  19.123  1.00 28.48 162 A 1 
ATOM 1224 N NE    . ARG A 1 162 ? 21.651  14.276  17.843  1.00 28.55 162 A 1 
ATOM 1225 C CZ    . ARG A 1 162 ? 22.900  14.052  17.473  1.00 27.13 162 A 1 
ATOM 1226 N NH1   . ARG A 1 162 ? 23.728  13.397  18.249  1.00 25.90 162 A 1 
ATOM 1227 N NH2   . ARG A 1 162 ? 23.344  14.479  16.337  1.00 24.52 162 A 1 
ATOM 1228 N N     . LYS A 1 163 ? 15.555  14.258  20.446  1.00 25.32 163 A 1 
ATOM 1229 C CA    . LYS A 1 163 ? 14.452  13.371  20.108  1.00 29.73 163 A 1 
ATOM 1230 C C     . LYS A 1 163 ? 14.969  12.510  18.957  1.00 29.29 163 A 1 
ATOM 1231 O O     . LYS A 1 163 ? 15.221  13.042  17.879  1.00 27.30 163 A 1 
ATOM 1232 C CB    . LYS A 1 163 ? 13.212  14.204  19.759  1.00 27.56 163 A 1 
ATOM 1233 C CG    . LYS A 1 163 ? 11.899  13.455  20.019  1.00 25.46 163 A 1 
ATOM 1234 C CD    . LYS A 1 163 ? 10.684  14.346  19.704  1.00 24.44 163 A 1 
ATOM 1235 C CE    . LYS A 1 163 ? 9.384   13.642  20.094  1.00 22.85 163 A 1 
ATOM 1236 N NZ    . LYS A 1 163 ? 8.188   14.407  19.708  1.00 21.84 163 A 1 
ATOM 1237 N N     . GLU A 1 164 ? 15.261  11.276  19.264  1.00 28.63 164 A 1 
ATOM 1238 C CA    . GLU A 1 164 ? 15.588  10.304  18.223  1.00 30.28 164 A 1 
ATOM 1239 C C     . GLU A 1 164 ? 14.376  10.252  17.294  1.00 29.52 164 A 1 
ATOM 1240 O O     . GLU A 1 164 ? 13.291  9.839   17.700  1.00 28.55 164 A 1 
ATOM 1241 C CB    . GLU A 1 164 ? 15.939  8.937   18.828  1.00 28.93 164 A 1 
ATOM 1242 C CG    . GLU A 1 164 ? 17.331  8.941   19.496  1.00 27.52 164 A 1 
ATOM 1243 C CD    . GLU A 1 164 ? 17.763  7.589   20.093  1.00 27.64 164 A 1 
ATOM 1244 O OE1   . GLU A 1 164 ? 18.994  7.334   20.094  1.00 27.31 164 A 1 
ATOM 1245 O OE2   . GLU A 1 164 ? 16.894  6.839   20.576  1.00 27.90 164 A 1 
ATOM 1246 N N     . GLU A 1 165 ? 14.543  10.789  16.095  1.00 30.12 165 A 1 
ATOM 1247 C CA    . GLU A 1 165 ? 13.569  10.630  15.009  1.00 30.69 165 A 1 
ATOM 1248 C C     . GLU A 1 165 ? 13.542  9.150   14.639  1.00 29.92 165 A 1 
ATOM 1249 O O     . GLU A 1 165 ? 14.252  8.688   13.745  1.00 28.55 165 A 1 
ATOM 1250 C CB    . GLU A 1 165 ? 13.914  11.512  13.808  1.00 29.48 165 A 1 
ATOM 1251 C CG    . GLU A 1 165 ? 13.566  12.990  14.004  1.00 27.81 165 A 1 
ATOM 1252 C CD    . GLU A 1 165 ? 13.863  13.846  12.758  1.00 28.18 165 A 1 
ATOM 1253 O OE1   . GLU A 1 165 ? 13.196  14.882  12.583  1.00 28.04 165 A 1 
ATOM 1254 O OE2   . GLU A 1 165 ? 14.785  13.477  11.990  1.00 28.36 165 A 1 
ATOM 1255 N N     . ASP A 1 166 ? 12.779  8.409   15.421  1.00 30.14 166 A 1 
ATOM 1256 C CA    . ASP A 1 166 ? 12.576  6.999   15.189  1.00 31.99 166 A 1 
ATOM 1257 C C     . ASP A 1 166 ? 11.921  6.866   13.810  1.00 30.76 166 A 1 
ATOM 1258 O O     . ASP A 1 166 ? 10.792  7.309   13.592  1.00 28.81 166 A 1 
ATOM 1259 C CB    . ASP A 1 166 ? 11.763  6.401   16.358  1.00 30.33 166 A 1 
ATOM 1260 C CG    . ASP A 1 166 ? 12.141  4.951   16.699  1.00 27.79 166 A 1 
ATOM 1261 O OD1   . ASP A 1 166 ? 13.131  4.444   16.121  1.00 27.28 166 A 1 
ATOM 1262 O OD2   . ASP A 1 166 ? 11.408  4.345   17.505  1.00 27.54 166 A 1 
ATOM 1263 N N     . THR A 1 167 ? 12.682  6.350   12.863  1.00 32.30 167 A 1 
ATOM 1264 C CA    . THR A 1 167 ? 12.320  6.262   11.433  1.00 32.36 167 A 1 
ATOM 1265 C C     . THR A 1 167 ? 11.231  5.212   11.160  1.00 31.15 167 A 1 
ATOM 1266 O O     . THR A 1 167 ? 11.283  4.463   10.180  1.00 28.95 167 A 1 
ATOM 1267 C CB    . THR A 1 167 ? 13.554  6.051   10.543  1.00 30.54 167 A 1 
ATOM 1268 O OG1   . THR A 1 167 ? 14.367  5.003   11.041  1.00 29.17 167 A 1 
ATOM 1269 C CG2   . THR A 1 167 ? 14.425  7.288   10.434  1.00 29.84 167 A 1 
ATOM 1270 N N     . SER A 1 168 ? 10.269  5.155   12.057  1.00 34.07 168 A 1 
ATOM 1271 C CA    . SER A 1 168 ? 9.133   4.254   12.057  1.00 33.34 168 A 1 
ATOM 1272 C C     . SER A 1 168 ? 8.095   4.645   10.999  1.00 33.32 168 A 1 
ATOM 1273 O O     . SER A 1 168 ? 6.924   4.832   11.304  1.00 32.31 168 A 1 
ATOM 1274 C CB    . SER A 1 168 ? 8.545   4.239   13.468  1.00 32.13 168 A 1 
ATOM 1275 O OG    . SER A 1 168 ? 7.409   3.413   13.554  1.00 29.91 168 A 1 
ATOM 1276 N N     . TRP A 1 169 ? 8.517   4.780   9.760   1.00 41.16 169 A 1 
ATOM 1277 C CA    . TRP A 1 169 ? 7.609   5.097   8.638   1.00 39.12 169 A 1 
ATOM 1278 C C     . TRP A 1 169 ? 6.428   4.132   8.556   1.00 38.97 169 A 1 
ATOM 1279 O O     . TRP A 1 169 ? 5.267   4.537   8.539   1.00 36.80 169 A 1 
ATOM 1280 C CB    . TRP A 1 169 ? 8.385   5.107   7.304   1.00 37.15 169 A 1 
ATOM 1281 C CG    . TRP A 1 169 ? 9.047   6.393   6.927   1.00 33.40 169 A 1 
ATOM 1282 C CD1   . TRP A 1 169 ? 10.229  6.834   7.388   1.00 30.84 169 A 1 
ATOM 1283 C CD2   . TRP A 1 169 ? 8.561   7.439   5.995   1.00 30.10 169 A 1 
ATOM 1284 N NE1   . TRP A 1 169 ? 10.514  8.093   6.848   1.00 28.03 169 A 1 
ATOM 1285 C CE2   . TRP A 1 169 ? 9.500   8.493   6.011   1.00 27.28 169 A 1 
ATOM 1286 C CE3   . TRP A 1 169 ? 7.412   7.566   5.198   1.00 29.65 169 A 1 
ATOM 1287 C CZ2   . TRP A 1 169 ? 9.293   9.688   5.264   1.00 26.97 169 A 1 
ATOM 1288 C CZ3   . TRP A 1 169 ? 7.210   8.745   4.453   1.00 28.32 169 A 1 
ATOM 1289 C CH2   . TRP A 1 169 ? 8.129   9.788   4.497   1.00 28.02 169 A 1 
ATOM 1290 N N     . LEU A 1 170 ? 6.709   2.832   8.481   1.00 40.90 170 A 1 
ATOM 1291 C CA    . LEU A 1 170 ? 5.681   1.788   8.347   1.00 41.80 170 A 1 
ATOM 1292 C C     . LEU A 1 170 ? 5.450   0.996   9.642   1.00 41.68 170 A 1 
ATOM 1293 O O     . LEU A 1 170 ? 4.392   0.391   9.818   1.00 39.38 170 A 1 
ATOM 1294 C CB    . LEU A 1 170 ? 6.092   0.844   7.209   1.00 38.78 170 A 1 
ATOM 1295 C CG    . LEU A 1 170 ? 5.630   1.305   5.821   1.00 34.81 170 A 1 
ATOM 1296 C CD1   . LEU A 1 170 ? 6.416   0.569   4.745   1.00 34.08 170 A 1 
ATOM 1297 C CD2   . LEU A 1 170 ? 4.146   1.018   5.615   1.00 34.66 170 A 1 
ATOM 1298 N N     . LEU A 1 171 ? 6.458   0.984   10.519  1.00 38.99 171 A 1 
ATOM 1299 C CA    . LEU A 1 171 ? 6.369   0.303   11.804  1.00 39.91 171 A 1 
ATOM 1300 C C     . LEU A 1 171 ? 6.107   1.362   12.877  1.00 39.36 171 A 1 
ATOM 1301 O O     . LEU A 1 171 ? 7.051   1.886   13.453  1.00 36.53 171 A 1 
ATOM 1302 C CB    . LEU A 1 171 ? 7.661   -0.484  12.082  1.00 37.06 171 A 1 
ATOM 1303 C CG    . LEU A 1 171 ? 7.823   -1.746  11.223  1.00 33.69 171 A 1 
ATOM 1304 C CD1   . LEU A 1 171 ? 9.253   -2.267  11.337  1.00 32.72 171 A 1 
ATOM 1305 C CD2   . LEU A 1 171 ? 6.868   -2.863  11.660  1.00 33.76 171 A 1 
ATOM 1306 N N     . LEU A 1 172 ? 4.844   1.631   13.146  1.00 37.72 172 A 1 
ATOM 1307 C CA    . LEU A 1 172 ? 4.402   2.396   14.313  1.00 39.45 172 A 1 
ATOM 1308 C C     . LEU A 1 172 ? 4.918   1.711   15.596  1.00 38.71 172 A 1 
ATOM 1309 O O     . LEU A 1 172 ? 4.256   0.845   16.169  1.00 36.12 172 A 1 
ATOM 1310 C CB    . LEU A 1 172 ? 2.869   2.502   14.273  1.00 36.12 172 A 1 
ATOM 1311 C CG    . LEU A 1 172 ? 2.354   3.647   13.382  1.00 32.88 172 A 1 
ATOM 1312 C CD1   . LEU A 1 172 ? 0.994   3.313   12.796  1.00 31.41 172 A 1 
ATOM 1313 C CD2   . LEU A 1 172 ? 2.244   4.941   14.190  1.00 32.49 172 A 1 
ATOM 1314 N N     . SER A 1 173 ? 6.142   2.060   16.014  1.00 37.23 173 A 1 
ATOM 1315 C CA    . SER A 1 173 ? 6.709   1.702   17.302  1.00 38.62 173 A 1 
ATOM 1316 C C     . SER A 1 173 ? 5.988   2.540   18.358  1.00 37.81 173 A 1 
ATOM 1317 O O     . SER A 1 173 ? 6.332   3.689   18.595  1.00 35.26 173 A 1 
ATOM 1318 C CB    . SER A 1 173 ? 8.224   1.921   17.329  1.00 36.02 173 A 1 
ATOM 1319 O OG    . SER A 1 173 ? 8.574   3.232   16.933  1.00 33.39 173 A 1 
ATOM 1320 N N     . LYS A 1 174 ? 4.966   1.962   18.930  1.00 38.69 174 A 1 
ATOM 1321 C CA    . LYS A 1 174 ? 4.272   2.585   20.052  1.00 40.78 174 A 1 
ATOM 1322 C C     . LYS A 1 174 ? 5.241   2.632   21.226  1.00 40.74 174 A 1 
ATOM 1323 O O     . LYS A 1 174 ? 5.628   1.583   21.729  1.00 36.78 174 A 1 
ATOM 1324 C CB    . LYS A 1 174 ? 2.992   1.796   20.351  1.00 36.28 174 A 1 
ATOM 1325 C CG    . LYS A 1 174 ? 1.905   2.669   20.974  1.00 33.73 174 A 1 
ATOM 1326 C CD    . LYS A 1 174 ? 0.567   1.912   20.959  1.00 31.11 174 A 1 
ATOM 1327 C CE    . LYS A 1 174 ? -0.574  2.847   21.325  1.00 28.43 174 A 1 
ATOM 1328 N NZ    . LYS A 1 174 ? -1.757  2.598   20.482  1.00 26.40 174 A 1 
ATOM 1329 N N     . ASP A 1 175 ? 5.628   3.840   21.637  1.00 33.34 175 A 1 
ATOM 1330 C CA    . ASP A 1 175 ? 6.389   4.046   22.867  1.00 34.90 175 A 1 
ATOM 1331 C C     . ASP A 1 175 ? 5.618   3.420   24.031  1.00 33.16 175 A 1 
ATOM 1332 O O     . ASP A 1 175 ? 4.484   3.798   24.339  1.00 30.17 175 A 1 
ATOM 1333 C CB    . ASP A 1 175 ? 6.669   5.534   23.114  1.00 31.67 175 A 1 
ATOM 1334 C CG    . ASP A 1 175 ? 7.921   6.038   22.380  1.00 29.18 175 A 1 
ATOM 1335 O OD1   . ASP A 1 175 ? 8.869   5.245   22.255  1.00 28.80 175 A 1 
ATOM 1336 O OD2   . ASP A 1 175 ? 7.891   7.226   21.992  1.00 29.02 175 A 1 
ATOM 1337 N N     . SER A 1 176 ? 6.211   2.398   24.630  1.00 40.24 176 A 1 
ATOM 1338 C CA    . SER A 1 176 ? 5.662   1.761   25.815  1.00 42.93 176 A 1 
ATOM 1339 C C     . SER A 1 176 ? 5.964   2.652   27.019  1.00 44.20 176 A 1 
ATOM 1340 O O     . SER A 1 176 ? 7.021   2.502   27.631  1.00 40.38 176 A 1 
ATOM 1341 C CB    . SER A 1 176 ? 6.231   0.353   25.984  1.00 37.76 176 A 1 
ATOM 1342 O OG    . SER A 1 176 ? 7.628   0.369   26.173  1.00 34.33 176 A 1 
ATOM 1343 N N     . ASP A 1 177 ? 5.046   3.549   27.374  1.00 36.01 177 A 1 
ATOM 1344 C CA    . ASP A 1 177 ? 5.052   4.176   28.689  1.00 38.21 177 A 1 
ATOM 1345 C C     . ASP A 1 177 ? 4.992   3.074   29.757  1.00 36.93 177 A 1 
ATOM 1346 O O     . ASP A 1 177 ? 3.953   2.444   30.003  1.00 33.55 177 A 1 
ATOM 1347 C CB    . ASP A 1 177 ? 3.913   5.193   28.837  1.00 34.61 177 A 1 
ATOM 1348 C CG    . ASP A 1 177 ? 4.348   6.651   28.611  1.00 31.12 177 A 1 
ATOM 1349 O OD1   . ASP A 1 177 ? 5.546   6.935   28.806  1.00 30.15 177 A 1 
ATOM 1350 O OD2   . ASP A 1 177 ? 3.436   7.462   28.347  1.00 30.40 177 A 1 
ATOM 1351 N N     . ASN A 1 178 ? 6.142   2.818   30.367  1.00 34.00 178 A 1 
ATOM 1352 C CA    . ASN A 1 178 ? 6.363   1.803   31.392  1.00 35.55 178 A 1 
ATOM 1353 C C     . ASN A 1 178 ? 5.758   2.255   32.738  1.00 33.67 178 A 1 
ATOM 1354 O O     . ASN A 1 178 ? 6.451   2.312   33.752  1.00 30.18 178 A 1 
ATOM 1355 C CB    . ASN A 1 178 ? 7.866   1.489   31.480  1.00 32.78 178 A 1 
ATOM 1356 C CG    . ASN A 1 178 ? 8.303   0.203   30.798  1.00 29.15 178 A 1 
ATOM 1357 O OD1   . ASN A 1 178 ? 7.562   -0.736  30.604  1.00 29.59 178 A 1 
ATOM 1358 N ND2   . ASN A 1 178 ? 9.574   0.104   30.481  1.00 30.61 178 A 1 
ATOM 1359 N N     . HIS A 1 179 ? 4.482   2.589   32.784  1.00 42.62 179 A 1 
ATOM 1360 C CA    . HIS A 1 179 ? 3.815   2.723   34.071  1.00 44.35 179 A 1 
ATOM 1361 C C     . HIS A 1 179 ? 3.719   1.347   34.745  1.00 44.13 179 A 1 
ATOM 1362 O O     . HIS A 1 179 ? 3.006   0.450   34.303  1.00 40.41 179 A 1 
ATOM 1363 C CB    . HIS A 1 179 ? 2.482   3.461   33.960  1.00 39.82 179 A 1 
ATOM 1364 C CG    . HIS A 1 179 ? 2.639   4.946   34.196  1.00 37.41 179 A 1 
ATOM 1365 N ND1   . HIS A 1 179 ? 3.588   5.573   34.973  1.00 36.27 179 A 1 
ATOM 1366 C CD2   . HIS A 1 179 ? 1.796   5.928   33.734  1.00 35.62 179 A 1 
ATOM 1367 C CE1   . HIS A 1 179 ? 3.350   6.886   34.959  1.00 32.75 179 A 1 
ATOM 1368 N NE2   . HIS A 1 179 ? 2.252   7.152   34.224  1.00 33.44 179 A 1 
ATOM 1369 N N     . ASN A 1 180 ? 4.418   1.231   35.866  1.00 35.10 180 A 1 
ATOM 1370 C CA    . ASN A 1 180 ? 4.672   0.038   36.687  1.00 37.27 180 A 1 
ATOM 1371 C C     . ASN A 1 180 ? 3.426   -0.639  37.309  1.00 35.79 180 A 1 
ATOM 1372 O O     . ASN A 1 180 ? 3.558   -1.291  38.349  1.00 32.11 180 A 1 
ATOM 1373 C CB    . ASN A 1 180 ? 5.658   0.456   37.795  1.00 34.24 180 A 1 
ATOM 1374 C CG    . ASN A 1 180 ? 7.066   -0.082  37.618  1.00 30.42 180 A 1 
ATOM 1375 O OD1   . ASN A 1 180 ? 7.358   -0.963  36.839  1.00 31.30 180 A 1 
ATOM 1376 N ND2   . ASN A 1 180 ? 8.004   0.435   38.387  1.00 32.03 180 A 1 
ATOM 1377 N N     . ARG A 1 181 ? 2.217   -0.440  36.793  1.00 44.47 181 A 1 
ATOM 1378 C CA    . ARG A 1 181 ? 1.031   -0.902  37.517  1.00 46.82 181 A 1 
ATOM 1379 C C     . ARG A 1 181 ? 0.987   -2.432  37.570  1.00 45.97 181 A 1 
ATOM 1380 O O     . ARG A 1 181 ? 0.874   -3.090  36.543  1.00 41.63 181 A 1 
ATOM 1381 C CB    . ARG A 1 181 ? -0.239  -0.257  36.949  1.00 42.32 181 A 1 
ATOM 1382 C CG    . ARG A 1 181 ? -1.323  -0.178  38.030  1.00 38.66 181 A 1 
ATOM 1383 C CD    . ARG A 1 181 ? -2.561  0.587   37.526  1.00 38.20 181 A 1 
ATOM 1384 N NE    . ARG A 1 181 ? -3.520  0.850   38.617  1.00 35.86 181 A 1 
ATOM 1385 C CZ    . ARG A 1 181 ? -4.676  1.500   38.519  1.00 32.57 181 A 1 
ATOM 1386 N NH1   . ARG A 1 181 ? -5.106  1.944   37.366  1.00 31.92 181 A 1 
ATOM 1387 N NH2   . ARG A 1 181 ? -5.408  1.707   39.565  1.00 31.35 181 A 1 
ATOM 1388 N N     . SER A 1 182 ? 1.029   -2.957  38.784  1.00 42.06 182 A 1 
ATOM 1389 C CA    . SER A 1 182 ? 1.280   -4.369  39.150  1.00 43.16 182 A 1 
ATOM 1390 C C     . SER A 1 182 ? 0.156   -5.384  38.829  1.00 42.62 182 A 1 
ATOM 1391 O O     . SER A 1 182 ? 0.209   -6.496  39.335  1.00 38.97 182 A 1 
ATOM 1392 C CB    . SER A 1 182 ? 1.548   -4.373  40.658  1.00 38.96 182 A 1 
ATOM 1393 O OG    . SER A 1 182 ? 1.579   -5.656  41.236  1.00 35.92 182 A 1 
ATOM 1394 N N     . GLY A 1 183 ? -0.896  -4.976  38.137  1.00 46.09 183 A 1 
ATOM 1395 C CA    . GLY A 1 183 ? -2.193  -5.673  38.194  1.00 46.09 183 A 1 
ATOM 1396 C C     . GLY A 1 183 ? -2.292  -7.069  37.542  1.00 45.55 183 A 1 
ATOM 1397 O O     . GLY A 1 183 ? -1.331  -7.682  37.116  1.00 41.61 183 A 1 
ATOM 1398 N N     . ASN A 1 184 ? -3.520  -7.559  37.532  1.00 41.83 184 A 1 
ATOM 1399 C CA    . ASN A 1 184 ? -3.894  -8.956  37.340  1.00 43.98 184 A 1 
ATOM 1400 C C     . ASN A 1 184 ? -3.507  -9.612  35.991  1.00 42.30 184 A 1 
ATOM 1401 O O     . ASN A 1 184 ? -3.520  -9.003  34.936  1.00 37.31 184 A 1 
ATOM 1402 C CB    . ASN A 1 184 ? -5.403  -9.092  37.585  1.00 39.28 184 A 1 
ATOM 1403 C CG    . ASN A 1 184 ? -5.764  -9.205  39.057  1.00 34.76 184 A 1 
ATOM 1404 O OD1   . ASN A 1 184 ? -4.970  -9.591  39.894  1.00 35.64 184 A 1 
ATOM 1405 N ND2   . ASN A 1 184 ? -6.995  -8.908  39.410  1.00 36.90 184 A 1 
ATOM 1406 N N     . ASN A 1 185 ? -3.304  -10.918 36.088  1.00 44.44 185 A 1 
ATOM 1407 C CA    . ASN A 1 185 ? -2.788  -11.875 35.103  1.00 45.82 185 A 1 
ATOM 1408 C C     . ASN A 1 185 ? -3.689  -12.215 33.890  1.00 43.98 185 A 1 
ATOM 1409 O O     . ASN A 1 185 ? -3.455  -13.249 33.271  1.00 39.44 185 A 1 
ATOM 1410 C CB    . ASN A 1 185 ? -2.471  -13.181 35.867  1.00 41.98 185 A 1 
ATOM 1411 C CG    . ASN A 1 185 ? -1.000  -13.388 36.193  1.00 36.92 185 A 1 
ATOM 1412 O OD1   . ASN A 1 185 ? -0.101  -12.738 35.696  1.00 37.58 185 A 1 
ATOM 1413 N ND2   . ASN A 1 185 ? -0.706  -14.362 37.024  1.00 37.86 185 A 1 
ATOM 1414 N N     . SER A 1 186 ? -4.746  -11.468 33.568  1.00 46.74 186 A 1 
ATOM 1415 C CA    . SER A 1 186 ? -5.704  -11.932 32.551  1.00 46.91 186 A 1 
ATOM 1416 C C     . SER A 1 186 ? -5.042  -12.061 31.176  1.00 46.75 186 A 1 
ATOM 1417 O O     . SER A 1 186 ? -4.661  -11.074 30.548  1.00 42.57 186 A 1 
ATOM 1418 C CB    . SER A 1 186 ? -6.946  -11.050 32.499  1.00 41.96 186 A 1 
ATOM 1419 O OG    . SER A 1 186 ? -6.604  -9.698  32.240  1.00 38.97 186 A 1 
ATOM 1420 N N     . SER A 1 187 ? -4.901  -13.290 30.714  1.00 42.14 187 A 1 
ATOM 1421 C CA    . SER A 1 187 ? -4.096  -13.724 29.561  1.00 42.48 187 A 1 
ATOM 1422 C C     . SER A 1 187 ? -4.700  -13.417 28.184  1.00 42.18 187 A 1 
ATOM 1423 O O     . SER A 1 187 ? -4.461  -14.169 27.235  1.00 39.23 187 A 1 
ATOM 1424 C CB    . SER A 1 187 ? -3.844  -15.223 29.698  1.00 38.67 187 A 1 
ATOM 1425 O OG    . SER A 1 187 ? -5.069  -15.932 29.577  1.00 36.18 187 A 1 
ATOM 1426 N N     . THR A 1 188 ? -5.555  -12.406 28.065  1.00 45.54 188 A 1 
ATOM 1427 C CA    . THR A 1 188 ? -6.265  -12.146 26.811  1.00 46.52 188 A 1 
ATOM 1428 C C     . THR A 1 188 ? -5.285  -11.816 25.686  1.00 46.20 188 A 1 
ATOM 1429 O O     . THR A 1 188 ? -4.401  -10.981 25.827  1.00 41.69 188 A 1 
ATOM 1430 C CB    . THR A 1 188 ? -7.321  -11.053 26.963  1.00 40.72 188 A 1 
ATOM 1431 O OG1   . THR A 1 188 ? -6.872  -10.023 27.828  1.00 37.77 188 A 1 
ATOM 1432 C CG2   . THR A 1 188 ? -8.595  -11.611 27.554  1.00 40.52 188 A 1 
ATOM 1433 N N     . SER A 1 189 ? -5.428  -12.527 24.581  1.00 43.95 189 A 1 
ATOM 1434 C CA    . SER A 1 189 ? -4.536  -12.501 23.420  1.00 44.39 189 A 1 
ATOM 1435 C C     . SER A 1 189 ? -4.573  -11.150 22.699  1.00 45.23 189 A 1 
ATOM 1436 O O     . SER A 1 189 ? -5.305  -10.982 21.725  1.00 41.83 189 A 1 
ATOM 1437 C CB    . SER A 1 189 ? -4.911  -13.640 22.477  1.00 40.10 189 A 1 
ATOM 1438 O OG    . SER A 1 189 ? -6.264  -13.522 22.058  1.00 36.61 189 A 1 
ATOM 1439 N N     . SER A 1 190 ? -3.763  -10.198 23.138  1.00 42.12 190 A 1 
ATOM 1440 C CA    . SER A 1 190 ? -3.679  -8.825  22.597  1.00 42.85 190 A 1 
ATOM 1441 C C     . SER A 1 190 ? -3.018  -8.705  21.215  1.00 44.06 190 A 1 
ATOM 1442 O O     . SER A 1 190 ? -2.672  -7.608  20.789  1.00 40.80 190 A 1 
ATOM 1443 C CB    . SER A 1 190 ? -2.950  -7.954  23.609  1.00 38.79 190 A 1 
ATOM 1444 O OG    . SER A 1 190 ? -1.623  -8.411  23.792  1.00 35.69 190 A 1 
ATOM 1445 N N     . SER A 1 191 ? -2.835  -9.816  20.498  1.00 41.30 191 A 1 
ATOM 1446 C CA    . SER A 1 191 ? -2.080  -9.856  19.230  1.00 42.45 191 A 1 
ATOM 1447 C C     . SER A 1 191 ? -2.649  -8.978  18.112  1.00 43.79 191 A 1 
ATOM 1448 O O     . SER A 1 191 ? -1.931  -8.647  17.175  1.00 40.84 191 A 1 
ATOM 1449 C CB    . SER A 1 191 ? -2.008  -11.303 18.742  1.00 38.35 191 A 1 
ATOM 1450 O OG    . SER A 1 191 ? -3.291  -11.829 18.488  1.00 35.55 191 A 1 
ATOM 1451 N N     . SER A 1 192 ? -3.927  -8.608  18.198  1.00 43.60 192 A 1 
ATOM 1452 C CA    . SER A 1 192 ? -4.606  -7.861  17.140  1.00 44.18 192 A 1 
ATOM 1453 C C     . SER A 1 192 ? -4.287  -6.358  17.115  1.00 45.53 192 A 1 
ATOM 1454 O O     . SER A 1 192 ? -4.565  -5.715  16.108  1.00 43.27 192 A 1 
ATOM 1455 C CB    . SER A 1 192 ? -6.117  -8.068  17.286  1.00 40.62 192 A 1 
ATOM 1456 O OG    . SER A 1 192 ? -6.804  -7.483  16.220  1.00 37.27 192 A 1 
ATOM 1457 N N     . GLN A 1 193 ? -3.756  -5.772  18.205  1.00 42.85 193 A 1 
ATOM 1458 C CA    . GLN A 1 193 ? -3.730  -4.314  18.363  1.00 43.22 193 A 1 
ATOM 1459 C C     . GLN A 1 193 ? -2.759  -3.592  17.424  1.00 43.93 193 A 1 
ATOM 1460 O O     . GLN A 1 193 ? -3.082  -2.506  16.942  1.00 40.94 193 A 1 
ATOM 1461 C CB    . GLN A 1 193 ? -3.420  -3.951  19.821  1.00 39.19 193 A 1 
ATOM 1462 C CG    . GLN A 1 193 ? -4.626  -4.144  20.739  1.00 36.47 193 A 1 
ATOM 1463 C CD    . GLN A 1 193 ? -4.347  -3.706  22.179  1.00 34.01 193 A 1 
ATOM 1464 O OE1   . GLN A 1 193 ? -3.222  -3.609  22.634  1.00 33.16 193 A 1 
ATOM 1465 N NE2   . GLN A 1 193 ? -5.371  -3.432  22.956  1.00 31.38 193 A 1 
ATOM 1466 N N     . TYR A 1 194 ? -1.584  -4.166  17.146  1.00 35.56 194 A 1 
ATOM 1467 C CA    . TYR A 1 194 ? -0.503  -3.430  16.479  1.00 36.14 194 A 1 
ATOM 1468 C C     . TYR A 1 194 ? -0.798  -3.039  15.024  1.00 36.21 194 A 1 
ATOM 1469 O O     . TYR A 1 194 ? -0.302  -2.029  14.544  1.00 33.94 194 A 1 
ATOM 1470 C CB    . TYR A 1 194 ? 0.796   -4.239  16.570  1.00 32.58 194 A 1 
ATOM 1471 C CG    . TYR A 1 194 ? 1.906   -3.473  17.247  1.00 30.13 194 A 1 
ATOM 1472 C CD1   . TYR A 1 194 ? 2.769   -2.648  16.499  1.00 27.70 194 A 1 
ATOM 1473 C CD2   . TYR A 1 194 ? 2.064   -3.561  18.643  1.00 28.16 194 A 1 
ATOM 1474 C CE1   . TYR A 1 194 ? 3.791   -1.928  17.136  1.00 26.74 194 A 1 
ATOM 1475 C CE2   . TYR A 1 194 ? 3.081   -2.846  19.287  1.00 25.62 194 A 1 
ATOM 1476 C CZ    . TYR A 1 194 ? 3.949   -2.028  18.529  1.00 26.45 194 A 1 
ATOM 1477 O OH    . TYR A 1 194 ? 4.944   -1.332  19.165  1.00 24.98 194 A 1 
ATOM 1478 N N     . PHE A 1 195 ? -1.624  -3.813  14.326  1.00 39.14 195 A 1 
ATOM 1479 C CA    . PHE A 1 195 ? -2.053  -3.464  12.956  1.00 39.11 195 A 1 
ATOM 1480 C C     . PHE A 1 195 ? -3.243  -2.502  12.925  1.00 39.67 195 A 1 
ATOM 1481 O O     . PHE A 1 195 ? -3.604  -2.016  11.848  1.00 37.20 195 A 1 
ATOM 1482 C CB    . PHE A 1 195 ? -2.306  -4.738  12.142  1.00 35.89 195 A 1 
ATOM 1483 C CG    . PHE A 1 195 ? -1.080  -5.234  11.408  1.00 32.64 195 A 1 
ATOM 1484 C CD1   . PHE A 1 195 ? -0.758  -4.703  10.144  1.00 30.98 195 A 1 
ATOM 1485 C CD2   . PHE A 1 195 ? -0.234  -6.183  11.993  1.00 30.65 195 A 1 
ATOM 1486 C CE1   . PHE A 1 195 ? 0.391   -5.122  9.461   1.00 28.00 195 A 1 
ATOM 1487 C CE2   . PHE A 1 195 ? 0.925   -6.608  11.316  1.00 26.04 195 A 1 
ATOM 1488 C CZ    . PHE A 1 195 ? 1.230   -6.084  10.040  1.00 25.77 195 A 1 
ATOM 1489 N N     . GLY A 1 196 ? -3.847  -2.210  14.092  1.00 44.54 196 A 1 
ATOM 1490 C CA    . GLY A 1 196 ? -5.016  -1.341  14.187  1.00 45.25 196 A 1 
ATOM 1491 C C     . GLY A 1 196 ? -4.754  0.099   13.756  1.00 46.45 196 A 1 
ATOM 1492 O O     . GLY A 1 196 ? -5.622  0.694   13.123  1.00 44.08 196 A 1 
ATOM 1493 N N     . GLU A 1 197 ? -3.561  0.643   14.031  1.00 41.99 197 A 1 
ATOM 1494 C CA    . GLU A 1 197 ? -3.238  2.026   13.644  1.00 43.99 197 A 1 
ATOM 1495 C C     . GLU A 1 197 ? -3.073  2.200   12.123  1.00 44.71 197 A 1 
ATOM 1496 O O     . GLU A 1 197 ? -3.494  3.217   11.556  1.00 42.03 197 A 1 
ATOM 1497 C CB    . GLU A 1 197 ? -1.986  2.511   14.390  1.00 41.57 197 A 1 
ATOM 1498 C CG    . GLU A 1 197 ? -2.305  2.835   15.854  1.00 36.92 197 A 1 
ATOM 1499 C CD    . GLU A 1 197 ? -1.082  3.252   16.690  1.00 33.79 197 A 1 
ATOM 1500 O OE1   . GLU A 1 197 ? -1.274  3.456   17.912  1.00 31.70 197 A 1 
ATOM 1501 O OE2   . GLU A 1 197 ? 0.027   3.289   16.134  1.00 30.86 197 A 1 
ATOM 1502 N N     . VAL A 1 198 ? -2.511  1.207   11.427  1.00 48.93 198 A 1 
ATOM 1503 C CA    . VAL A 1 198 ? -2.434  1.235   9.956   1.00 51.57 198 A 1 
ATOM 1504 C C     . VAL A 1 198 ? -3.824  1.068   9.339   1.00 53.66 198 A 1 
ATOM 1505 O O     . VAL A 1 198 ? -4.127  1.692   8.334   1.00 50.71 198 A 1 
ATOM 1506 C CB    . VAL A 1 198 ? -1.479  0.162   9.413   1.00 47.40 198 A 1 
ATOM 1507 C CG1   . VAL A 1 198 ? -1.320  0.271   7.885   1.00 42.57 198 A 1 
ATOM 1508 C CG2   . VAL A 1 198 ? -0.082  0.281   10.023  1.00 41.48 198 A 1 
ATOM 1509 N N     . ASP A 1 199 ? -4.692  0.260   9.985   1.00 49.37 199 A 1 
ATOM 1510 C CA    . ASP A 1 199 ? -6.081  0.129   9.565   1.00 50.32 199 A 1 
ATOM 1511 C C     . ASP A 1 199 ? -6.851  1.442   9.793   1.00 50.60 199 A 1 
ATOM 1512 O O     . ASP A 1 199 ? -7.554  1.876   8.882   1.00 48.79 199 A 1 
ATOM 1513 C CB    . ASP A 1 199 ? -6.742  -1.088  10.250  1.00 48.06 199 A 1 
ATOM 1514 C CG    . ASP A 1 199 ? -6.349  -2.436  9.612   1.00 42.41 199 A 1 
ATOM 1515 O OD1   . ASP A 1 199 ? -5.743  -2.457  8.517   1.00 40.18 199 A 1 
ATOM 1516 O OD2   . ASP A 1 199 ? -6.738  -3.502  10.120  1.00 38.78 199 A 1 
ATOM 1517 N N     . GLN A 1 200 ? -6.632  2.144   10.915  1.00 48.57 200 A 1 
ATOM 1518 C CA    . GLN A 1 200 ? -7.189  3.480   11.139  1.00 49.99 200 A 1 
ATOM 1519 C C     . GLN A 1 200 ? -6.748  4.481   10.070  1.00 50.36 200 A 1 
ATOM 1520 O O     . GLN A 1 200 ? -7.549  5.328   9.667   1.00 47.85 200 A 1 
ATOM 1521 C CB    . GLN A 1 200 ? -6.778  4.024   12.511  1.00 47.76 200 A 1 
ATOM 1522 C CG    . GLN A 1 200 ? -7.691  3.522   13.625  1.00 43.26 200 A 1 
ATOM 1523 C CD    . GLN A 1 200 ? -7.327  4.108   14.998  1.00 38.72 200 A 1 
ATOM 1524 O OE1   . GLN A 1 200 ? -6.310  4.746   15.193  1.00 36.87 200 A 1 
ATOM 1525 N NE2   . GLN A 1 200 ? -8.160  3.909   15.985  1.00 33.81 200 A 1 
ATOM 1526 N N     . TYR A 1 201 ? -5.505  4.417   9.575   1.00 44.48 201 A 1 
ATOM 1527 C CA    . TYR A 1 201 ? -5.066  5.307   8.504   1.00 45.03 201 A 1 
ATOM 1528 C C     . TYR A 1 201 ? -5.763  4.987   7.175   1.00 45.24 201 A 1 
ATOM 1529 O O     . TYR A 1 201 ? -6.102  5.903   6.432   1.00 43.68 201 A 1 
ATOM 1530 C CB    . TYR A 1 201 ? -3.547  5.261   8.359   1.00 43.57 201 A 1 
ATOM 1531 C CG    . TYR A 1 201 ? -3.003  6.509   7.688   1.00 40.10 201 A 1 
ATOM 1532 C CD1   . TYR A 1 201 ? -2.960  6.628   6.292   1.00 36.79 201 A 1 
ATOM 1533 C CD2   . TYR A 1 201 ? -2.595  7.605   8.481   1.00 36.10 201 A 1 
ATOM 1534 C CE1   . TYR A 1 201 ? -2.527  7.803   5.684   1.00 34.08 201 A 1 
ATOM 1535 C CE2   . TYR A 1 201 ? -2.157  8.795   7.888   1.00 33.01 201 A 1 
ATOM 1536 C CZ    . TYR A 1 201 ? -2.127  8.893   6.483   1.00 33.36 201 A 1 
ATOM 1537 O OH    . TYR A 1 201 ? -1.720  10.059  5.902   1.00 31.47 201 A 1 
ATOM 1538 N N     . PHE A 1 202 ? -6.031  3.702   6.897   1.00 48.96 202 A 1 
ATOM 1539 C CA    . PHE A 1 202 ? -6.815  3.295   5.728   1.00 49.77 202 A 1 
ATOM 1540 C C     . PHE A 1 202 ? -8.284  3.728   5.832   1.00 50.23 202 A 1 
ATOM 1541 O O     . PHE A 1 202 ? -8.879  4.018   4.801   1.00 47.61 202 A 1 
ATOM 1542 C CB    . PHE A 1 202 ? -6.714  1.778   5.526   1.00 47.15 202 A 1 
ATOM 1543 C CG    . PHE A 1 202 ? -5.758  1.377   4.418   1.00 43.34 202 A 1 
ATOM 1544 C CD1   . PHE A 1 202 ? -6.210  1.341   3.090   1.00 39.98 202 A 1 
ATOM 1545 C CD2   . PHE A 1 202 ? -4.423  1.062   4.712   1.00 38.21 202 A 1 
ATOM 1546 C CE1   . PHE A 1 202 ? -5.340  0.984   2.053   1.00 35.48 202 A 1 
ATOM 1547 C CE2   . PHE A 1 202 ? -3.547  0.706   3.677   1.00 34.48 202 A 1 
ATOM 1548 C CZ    . PHE A 1 202 ? -4.002  0.664   2.344   1.00 35.14 202 A 1 
ATOM 1549 N N     . ASP A 1 203 ? -8.844  3.802   7.044   1.00 49.61 203 A 1 
ATOM 1550 C CA    . ASP A 1 203 ? -10.211 4.281   7.258   1.00 49.79 203 A 1 
ATOM 1551 C C     . ASP A 1 203 ? -10.281 5.821   7.254   1.00 48.41 203 A 1 
ATOM 1552 O O     . ASP A 1 203 ? -11.245 6.394   6.757   1.00 46.31 203 A 1 
ATOM 1553 C CB    . ASP A 1 203 ? -10.753 3.693   8.578   1.00 47.63 203 A 1 
ATOM 1554 C CG    . ASP A 1 203 ? -10.962 2.169   8.557   1.00 42.92 203 A 1 
ATOM 1555 O OD1   . ASP A 1 203 ? -11.118 1.589   7.455   1.00 39.31 203 A 1 
ATOM 1556 O OD2   . ASP A 1 203 ? -10.973 1.576   9.647   1.00 38.26 203 A 1 
ATOM 1557 N N     . LEU A 1 204 ? -9.248  6.520   7.772   1.00 42.99 204 A 1 
ATOM 1558 C CA    . LEU A 1 204 ? -9.163  7.988   7.801   1.00 42.41 204 A 1 
ATOM 1559 C C     . LEU A 1 204 ? -8.931  8.618   6.432   1.00 41.58 204 A 1 
ATOM 1560 O O     . LEU A 1 204 ? -9.460  9.693   6.164   1.00 38.46 204 A 1 
ATOM 1561 C CB    . LEU A 1 204 ? -8.011  8.428   8.728   1.00 39.47 204 A 1 
ATOM 1562 C CG    . LEU A 1 204 ? -8.469  8.778   10.144  1.00 35.59 204 A 1 
ATOM 1563 C CD1   . LEU A 1 204 ? -7.290  8.678   11.104  1.00 33.30 204 A 1 
ATOM 1564 C CD2   . LEU A 1 204 ? -9.003  10.205  10.191  1.00 33.93 204 A 1 
ATOM 1565 N N     . VAL A 1 205 ? -8.088  8.016   5.601   1.00 47.20 205 A 1 
ATOM 1566 C CA    . VAL A 1 205 ? -8.030  8.399   4.190   1.00 48.37 205 A 1 
ATOM 1567 C C     . VAL A 1 205 ? -9.371  7.939   3.652   1.00 48.67 205 A 1 
ATOM 1568 O O     . VAL A 1 205 ? -9.602  6.738   3.608   1.00 45.66 205 A 1 
ATOM 1569 C CB    . VAL A 1 205 ? -6.866  7.762   3.423   1.00 44.69 205 A 1 
ATOM 1570 C CG1   . VAL A 1 205 ? -6.882  8.183   1.954   1.00 39.90 205 A 1 
ATOM 1571 C CG2   . VAL A 1 205 ? -5.524  8.223   3.991   1.00 38.85 205 A 1 
ATOM 1572 N N     . GLY A 1 206 ? -10.253 8.881   3.315   1.00 46.22 206 A 1 
ATOM 1573 C CA    . GLY A 1 206 ? -11.585 8.631   2.772   1.00 45.94 206 A 1 
ATOM 1574 C C     . GLY A 1 206 ? -11.524 7.892   1.434   1.00 46.69 206 A 1 
ATOM 1575 O O     . GLY A 1 206 ? -11.844 8.444   0.391   1.00 44.21 206 A 1 
ATOM 1576 N N     . TYR A 1 207 ? -11.043 6.669   1.504   1.00 44.35 207 A 1 
ATOM 1577 C CA    . TYR A 1 207 ? -10.834 5.764   0.385   1.00 44.90 207 A 1 
ATOM 1578 C C     . TYR A 1 207 ? -12.160 5.592   -0.346  1.00 45.29 207 A 1 
ATOM 1579 O O     . TYR A 1 207 ? -12.181 5.635   -1.563  1.00 42.84 207 A 1 
ATOM 1580 C CB    . TYR A 1 207 ? -10.268 4.429   0.899   1.00 42.56 207 A 1 
ATOM 1581 C CG    . TYR A 1 207 ? -9.165  3.846   0.041   1.00 38.96 207 A 1 
ATOM 1582 C CD1   . TYR A 1 207 ? -9.445  2.903   -0.960  1.00 36.02 207 A 1 
ATOM 1583 C CD2   . TYR A 1 207 ? -7.822  4.259   0.231   1.00 35.13 207 A 1 
ATOM 1584 C CE1   . TYR A 1 207 ? -8.430  2.371   -1.748  1.00 32.43 207 A 1 
ATOM 1585 C CE2   . TYR A 1 207 ? -6.801  3.737   -0.557  1.00 31.69 207 A 1 
ATOM 1586 C CZ    . TYR A 1 207 ? -7.098  2.787   -1.554  1.00 32.30 207 A 1 
ATOM 1587 O OH    . TYR A 1 207 ? -6.086  2.277   -2.338  1.00 31.21 207 A 1 
ATOM 1588 N N     . ASN A 1 208 ? -13.277 5.531   0.399   1.00 42.36 208 A 1 
ATOM 1589 C CA    . ASN A 1 208 ? -14.607 5.493   -0.189  1.00 42.30 208 A 1 
ATOM 1590 C C     . ASN A 1 208 ? -14.927 6.788   -0.949  1.00 41.73 208 A 1 
ATOM 1591 O O     . ASN A 1 208 ? -15.370 6.715   -2.079  1.00 39.14 208 A 1 
ATOM 1592 C CB    . ASN A 1 208 ? -15.657 5.203   0.900   1.00 40.31 208 A 1 
ATOM 1593 C CG    . ASN A 1 208 ? -15.617 3.771   1.417   1.00 35.45 208 A 1 
ATOM 1594 O OD1   . ASN A 1 208 ? -14.949 2.887   0.899   1.00 34.77 208 A 1 
ATOM 1595 N ND2   . ASN A 1 208 ? -16.341 3.504   2.475   1.00 33.75 208 A 1 
ATOM 1596 N N     . SER A 1 209 ? -14.637 7.976   -0.378  1.00 47.65 209 A 1 
ATOM 1597 C CA    . SER A 1 209 ? -14.933 9.241   -1.073  1.00 48.94 209 A 1 
ATOM 1598 C C     . SER A 1 209 ? -14.073 9.440   -2.322  1.00 51.08 209 A 1 
ATOM 1599 O O     . SER A 1 209 ? -14.555 9.966   -3.316  1.00 47.78 209 A 1 
ATOM 1600 C CB    . SER A 1 209 ? -14.780 10.432  -0.129  1.00 44.87 209 A 1 
ATOM 1601 O OG    . SER A 1 209 ? -13.428 10.714  0.177   1.00 39.65 209 A 1 
ATOM 1602 N N     . TYR A 1 210 ? -12.800 8.988   -2.282  1.00 43.97 210 A 1 
ATOM 1603 C CA    . TYR A 1 210 ? -11.912 9.045   -3.442  1.00 44.54 210 A 1 
ATOM 1604 C C     . TYR A 1 210 ? -12.355 8.047   -4.522  1.00 44.75 210 A 1 
ATOM 1605 O O     . TYR A 1 210 ? -12.364 8.396   -5.691  1.00 42.55 210 A 1 
ATOM 1606 C CB    . TYR A 1 210 ? -10.457 8.810   -3.004  1.00 41.62 210 A 1 
ATOM 1607 C CG    . TYR A 1 210 ? -9.456  9.321   -4.012  1.00 37.53 210 A 1 
ATOM 1608 C CD1   . TYR A 1 210 ? -8.930  8.476   -5.016  1.00 35.78 210 A 1 
ATOM 1609 C CD2   . TYR A 1 210 ? -9.039  10.673  -3.974  1.00 35.70 210 A 1 
ATOM 1610 C CE1   . TYR A 1 210 ? -8.021  8.965   -5.962  1.00 33.43 210 A 1 
ATOM 1611 C CE2   . TYR A 1 210 ? -8.126  11.168  -4.917  1.00 33.22 210 A 1 
ATOM 1612 C CZ    . TYR A 1 210 ? -7.619  10.303  -5.909  1.00 33.33 210 A 1 
ATOM 1613 O OH    . TYR A 1 210 ? -6.727  10.800  -6.846  1.00 31.81 210 A 1 
ATOM 1614 N N     . TYR A 1 211 ? -12.791 6.840   -4.119  1.00 44.80 211 A 1 
ATOM 1615 C CA    . TYR A 1 211 ? -13.342 5.866   -5.066  1.00 45.51 211 A 1 
ATOM 1616 C C     . TYR A 1 211 ? -14.670 6.334   -5.663  1.00 44.92 211 A 1 
ATOM 1617 O O     . TYR A 1 211 ? -14.829 6.224   -6.870  1.00 42.49 211 A 1 
ATOM 1618 C CB    . TYR A 1 211 ? -13.485 4.485   -4.409  1.00 43.24 211 A 1 
ATOM 1619 C CG    . TYR A 1 211 ? -12.343 3.547   -4.746  1.00 39.62 211 A 1 
ATOM 1620 C CD1   . TYR A 1 211 ? -12.392 2.732   -5.890  1.00 37.31 211 A 1 
ATOM 1621 C CD2   . TYR A 1 211 ? -11.189 3.507   -3.932  1.00 36.80 211 A 1 
ATOM 1622 C CE1   . TYR A 1 211 ? -11.329 1.894   -6.223  1.00 34.29 211 A 1 
ATOM 1623 C CE2   . TYR A 1 211 ? -10.111 2.665   -4.259  1.00 34.55 211 A 1 
ATOM 1624 C CZ    . TYR A 1 211 ? -10.184 1.853   -5.412  1.00 35.23 211 A 1 
ATOM 1625 O OH    . TYR A 1 211 ? -9.123  1.036   -5.726  1.00 33.59 211 A 1 
ATOM 1626 N N     . ASP A 1 212 ? -15.583 6.911   -4.880  1.00 45.67 212 A 1 
ATOM 1627 C CA    . ASP A 1 212 ? -16.875 7.366   -5.402  1.00 46.20 212 A 1 
ATOM 1628 C C     . ASP A 1 212 ? -16.716 8.560   -6.354  1.00 45.03 212 A 1 
ATOM 1629 O O     . ASP A 1 212 ? -17.311 8.574   -7.436  1.00 42.42 212 A 1 
ATOM 1630 C CB    . ASP A 1 212 ? -17.830 7.703   -4.239  1.00 43.13 212 A 1 
ATOM 1631 C CG    . ASP A 1 212 ? -18.368 6.469   -3.489  1.00 38.12 212 A 1 
ATOM 1632 O OD1   . ASP A 1 212 ? -18.378 5.374   -4.090  1.00 36.13 212 A 1 
ATOM 1633 O OD2   . ASP A 1 212 ? -18.769 6.638   -2.328  1.00 35.78 212 A 1 
ATOM 1634 N N     . SER A 1 213 ? -15.862 9.537   -6.006  1.00 51.06 213 A 1 
ATOM 1635 C CA    . SER A 1 213 ? -15.578 10.667  -6.905  1.00 51.67 213 A 1 
ATOM 1636 C C     . SER A 1 213 ? -14.823 10.242  -8.164  1.00 52.30 213 A 1 
ATOM 1637 O O     . SER A 1 213 ? -15.140 10.715  -9.254  1.00 48.95 213 A 1 
ATOM 1638 C CB    . SER A 1 213 ? -14.818 11.773  -6.174  1.00 47.45 213 A 1 
ATOM 1639 O OG    . SER A 1 213 ? -13.547 11.338  -5.731  1.00 42.94 213 A 1 
ATOM 1640 N N     . HIS A 1 214 ? -13.846 9.321   -8.038  1.00 48.98 214 A 1 
ATOM 1641 C CA    . HIS A 1 214 ? -13.121 8.817   -9.203  1.00 50.60 214 A 1 
ATOM 1642 C C     . HIS A 1 214 ? -13.935 7.853   -10.055 1.00 49.87 214 A 1 
ATOM 1643 O O     . HIS A 1 214 ? -13.706 7.835   -11.257 1.00 47.48 214 A 1 
ATOM 1644 C CB    . HIS A 1 214 ? -11.764 8.209   -8.827  1.00 47.87 214 A 1 
ATOM 1645 C CG    . HIS A 1 214 ? -10.657 9.184   -9.016  1.00 44.25 214 A 1 
ATOM 1646 N ND1   . HIS A 1 214 ? -9.985  9.411   -10.198 1.00 40.74 214 A 1 
ATOM 1647 C CD2   . HIS A 1 214 ? -10.128 10.054  -8.102  1.00 39.65 214 A 1 
ATOM 1648 C CE1   . HIS A 1 214 ? -9.083  10.380  -9.998  1.00 36.92 214 A 1 
ATOM 1649 N NE2   . HIS A 1 214 ? -9.140  10.808  -8.740  1.00 36.39 214 A 1 
ATOM 1650 N N     . MET A 1 215 ? -14.872 7.091   -9.490  1.00 48.24 215 A 1 
ATOM 1651 C CA    . MET A 1 215 ? -15.748 6.234   -10.295 1.00 49.22 215 A 1 
ATOM 1652 C C     . MET A 1 215 ? -16.630 7.081   -11.212 1.00 49.77 215 A 1 
ATOM 1653 O O     . MET A 1 215 ? -16.709 6.785   -12.405 1.00 47.43 215 A 1 
ATOM 1654 C CB    . MET A 1 215 ? -16.613 5.328   -9.386  1.00 46.45 215 A 1 
ATOM 1655 C CG    . MET A 1 215 ? -15.861 4.068   -8.942  1.00 41.20 215 A 1 
ATOM 1656 S SD    . MET A 1 215 ? -15.660 2.793   -10.224 1.00 39.08 215 A 1 
ATOM 1657 C CE    . MET A 1 215 ? -16.044 1.313   -9.248  1.00 35.66 215 A 1 
ATOM 1658 N N     . SER A 1 216 ? -17.194 8.178   -10.717 1.00 55.25 216 A 1 
ATOM 1659 C CA    . SER A 1 216 ? -17.982 9.083   -11.566 1.00 55.51 216 A 1 
ATOM 1660 C C     . SER A 1 216 ? -17.142 9.739   -12.671 1.00 56.56 216 A 1 
ATOM 1661 O O     . SER A 1 216 ? -17.572 9.807   -13.822 1.00 52.14 216 A 1 
ATOM 1662 C CB    . SER A 1 216 ? -18.683 10.141  -10.713 1.00 50.60 216 A 1 
ATOM 1663 O OG    . SER A 1 216 ? -17.777 11.060  -10.150 1.00 44.36 216 A 1 
ATOM 1664 N N     . ASN A 1 217 ? -15.914 10.153  -12.339 1.00 50.72 217 A 1 
ATOM 1665 C CA    . ASN A 1 217 ? -14.995 10.701  -13.337 1.00 51.73 217 A 1 
ATOM 1666 C C     . ASN A 1 217 ? -14.421 9.627   -14.269 1.00 50.21 217 A 1 
ATOM 1667 O O     . ASN A 1 217 ? -14.165 9.925   -15.427 1.00 48.52 217 A 1 
ATOM 1668 C CB    . ASN A 1 217 ? -13.886 11.499  -12.643 1.00 49.18 217 A 1 
ATOM 1669 C CG    . ASN A 1 217 ? -14.312 12.897  -12.248 1.00 43.74 217 A 1 
ATOM 1670 O OD1   . ASN A 1 217 ? -15.224 13.495  -12.796 1.00 43.36 217 A 1 
ATOM 1671 N ND2   . ASN A 1 217 ? -13.617 13.508  -11.309 1.00 43.03 217 A 1 
ATOM 1672 N N     . GLN A 1 218 ? -14.214 8.391   -13.788 1.00 54.33 218 A 1 
ATOM 1673 C CA    . GLN A 1 218 ? -13.761 7.290   -14.643 1.00 55.82 218 A 1 
ATOM 1674 C C     . GLN A 1 218 ? -14.824 6.897   -15.660 1.00 57.45 218 A 1 
ATOM 1675 O O     . GLN A 1 218 ? -14.433 6.567   -16.769 1.00 56.75 218 A 1 
ATOM 1676 C CB    . GLN A 1 218 ? -13.338 6.039   -13.865 1.00 52.67 218 A 1 
ATOM 1677 C CG    . GLN A 1 218 ? -11.851 6.047   -13.503 1.00 46.87 218 A 1 
ATOM 1678 C CD    . GLN A 1 218 ? -11.353 4.693   -13.001 1.00 42.91 218 A 1 
ATOM 1679 O OE1   . GLN A 1 218 ? -12.092 3.765   -12.715 1.00 41.32 218 A 1 
ATOM 1680 N NE2   . GLN A 1 218 ? -10.046 4.518   -12.917 1.00 38.88 218 A 1 
ATOM 1681 N N     . GLU A 1 219 ? -16.101 6.968   -15.352 1.00 54.79 219 A 1 
ATOM 1682 C CA    . GLU A 1 219 ? -17.123 6.740   -16.387 1.00 56.50 219 A 1 
ATOM 1683 C C     . GLU A 1 219 ? -17.027 7.803   -17.487 1.00 56.00 219 A 1 
ATOM 1684 O O     . GLU A 1 219 ? -17.047 7.452   -18.662 1.00 56.31 219 A 1 
ATOM 1685 C CB    . GLU A 1 219 ? -18.531 6.694   -15.783 1.00 53.85 219 A 1 
ATOM 1686 C CG    . GLU A 1 219 ? -18.809 5.344   -15.115 1.00 47.97 219 A 1 
ATOM 1687 C CD    . GLU A 1 219 ? -20.282 5.164   -14.710 1.00 45.08 219 A 1 
ATOM 1688 O OE1   . GLU A 1 219 ? -20.671 3.988   -14.521 1.00 41.57 219 A 1 
ATOM 1689 O OE2   . GLU A 1 219 ? -21.012 6.166   -14.619 1.00 40.67 219 A 1 
ATOM 1690 N N     . GLN A 1 220 ? -16.827 9.077   -17.119 1.00 57.39 220 A 1 
ATOM 1691 C CA    . GLN A 1 220 ? -16.590 10.129  -18.102 1.00 58.66 220 A 1 
ATOM 1692 C C     . GLN A 1 220 ? -15.278 9.920   -18.868 1.00 58.34 220 A 1 
ATOM 1693 O O     . GLN A 1 220 ? -15.260 10.053  -20.094 1.00 59.66 220 A 1 
ATOM 1694 C CB    . GLN A 1 220 ? -16.594 11.516  -17.446 1.00 57.18 220 A 1 
ATOM 1695 C CG    . GLN A 1 220 ? -18.018 12.004  -17.169 1.00 51.95 220 A 1 
ATOM 1696 C CD    . GLN A 1 220 ? -18.063 13.460  -16.703 1.00 48.75 220 A 1 
ATOM 1697 O OE1   . GLN A 1 220 ? -17.081 14.071  -16.323 1.00 47.04 220 A 1 
ATOM 1698 N NE2   . GLN A 1 220 ? -19.228 14.081  -16.736 1.00 42.89 220 A 1 
ATOM 1699 N N     . TYR A 1 221 ? -14.181 9.573   -18.169 1.00 52.84 221 A 1 
ATOM 1700 C CA    . TYR A 1 221 ? -12.872 9.386   -18.795 1.00 52.99 221 A 1 
ATOM 1701 C C     . TYR A 1 221 ? -12.842 8.141   -19.680 1.00 51.02 221 A 1 
ATOM 1702 O O     . TYR A 1 221 ? -12.298 8.198   -20.779 1.00 50.41 221 A 1 
ATOM 1703 C CB    . TYR A 1 221 ? -11.785 9.337   -17.715 1.00 50.90 221 A 1 
ATOM 1704 C CG    . TYR A 1 221 ? -10.432 9.767   -18.232 1.00 45.62 221 A 1 
ATOM 1705 C CD1   . TYR A 1 221 ? -9.539  8.843   -18.810 1.00 45.71 221 A 1 
ATOM 1706 C CD2   . TYR A 1 221 ? -10.053 11.129  -18.147 1.00 44.83 221 A 1 
ATOM 1707 C CE1   . TYR A 1 221 ? -8.297  9.260   -19.295 1.00 39.93 221 A 1 
ATOM 1708 C CE2   . TYR A 1 221 ? -8.813  11.555  -18.629 1.00 40.52 221 A 1 
ATOM 1709 C CZ    . TYR A 1 221 ? -7.931  10.618  -19.203 1.00 40.96 221 A 1 
ATOM 1710 O OH    . TYR A 1 221 ? -6.706  11.030  -19.670 1.00 39.19 221 A 1 
ATOM 1711 N N     . VAL A 1 222 ? -13.487 7.036   -19.261 1.00 62.18 222 A 1 
ATOM 1712 C CA    . VAL A 1 222 ? -13.649 5.830   -20.086 1.00 62.81 222 A 1 
ATOM 1713 C C     . VAL A 1 222 ? -14.532 6.128   -21.291 1.00 60.64 222 A 1 
ATOM 1714 O O     . VAL A 1 222 ? -14.243 5.637   -22.381 1.00 63.75 222 A 1 
ATOM 1715 C CB    . VAL A 1 222 ? -14.214 4.656   -19.266 1.00 61.66 222 A 1 
ATOM 1716 C CG1   . VAL A 1 222 ? -14.630 3.456   -20.132 1.00 55.71 222 A 1 
ATOM 1717 C CG2   . VAL A 1 222 ? -13.174 4.125   -18.275 1.00 59.11 222 A 1 
ATOM 1718 N N     . MET A 1 223 ? -15.568 6.959   -21.123 1.00 61.88 223 A 1 
ATOM 1719 C CA    . MET A 1 223 ? -16.383 7.395   -22.258 1.00 62.13 223 A 1 
ATOM 1720 C C     . MET A 1 223 ? -15.572 8.283   -23.210 1.00 61.68 223 A 1 
ATOM 1721 O O     . MET A 1 223 ? -15.663 8.110   -24.423 1.00 64.23 223 A 1 
ATOM 1722 C CB    . MET A 1 223 ? -17.647 8.090   -21.748 1.00 60.71 223 A 1 
ATOM 1723 C CG    . MET A 1 223 ? -18.697 8.257   -22.847 1.00 55.72 223 A 1 
ATOM 1724 S SD    . MET A 1 223 ? -20.238 9.083   -22.352 1.00 52.46 223 A 1 
ATOM 1725 C CE    . MET A 1 223 ? -20.868 7.939   -21.099 1.00 47.03 223 A 1 
ATOM 1726 N N     . GLN A 1 224 ? -14.732 9.176   -22.677 1.00 58.98 224 A 1 
ATOM 1727 C CA    . GLN A 1 224 ? -13.832 10.017  -23.459 1.00 58.92 224 A 1 
ATOM 1728 C C     . GLN A 1 224 ? -12.728 9.194   -24.137 1.00 57.35 224 A 1 
ATOM 1729 O O     . GLN A 1 224 ? -12.460 9.405   -25.317 1.00 61.41 224 A 1 
ATOM 1730 C CB    . GLN A 1 224 ? -13.246 11.119  -22.570 1.00 59.07 224 A 1 
ATOM 1731 C CG    . GLN A 1 224 ? -13.466 12.513  -23.152 1.00 55.17 224 A 1 
ATOM 1732 C CD    . GLN A 1 224 ? -12.967 13.644  -22.244 1.00 51.94 224 A 1 
ATOM 1733 O OE1   . GLN A 1 224 ? -12.245 13.446  -21.291 1.00 48.15 224 A 1 
ATOM 1734 N NE2   . GLN A 1 224 ? -13.325 14.874  -22.542 1.00 46.83 224 A 1 
ATOM 1735 N N     . GLU A 1 225 ? -12.129 8.227   -23.431 1.00 65.89 225 A 1 
ATOM 1736 C CA    . GLU A 1 225 ? -11.149 7.305   -24.012 1.00 65.92 225 A 1 
ATOM 1737 C C     . GLU A 1 225 ? -11.791 6.393   -25.054 1.00 66.24 225 A 1 
ATOM 1738 O O     . GLU A 1 225 ? -11.200 6.170   -26.096 1.00 67.21 225 A 1 
ATOM 1739 C CB    . GLU A 1 225 ? -10.438 6.457   -22.933 1.00 62.54 225 A 1 
ATOM 1740 C CG    . GLU A 1 225 ? -8.932  6.723   -22.835 1.00 55.85 225 A 1 
ATOM 1741 C CD    . GLU A 1 225 ? -8.137  5.613   -22.116 1.00 51.37 225 A 1 
ATOM 1742 O OE1   . GLU A 1 225 ? -6.891  5.603   -22.269 1.00 48.10 225 A 1 
ATOM 1743 O OE2   . GLU A 1 225 ? -8.752  4.750   -21.473 1.00 47.29 225 A 1 
ATOM 1744 N N     . GLN A 1 226 ? -13.028 5.920   -24.821 1.00 62.39 226 A 1 
ATOM 1745 C CA    . GLN A 1 226 ? -13.775 5.181   -25.839 1.00 61.82 226 A 1 
ATOM 1746 C C     . GLN A 1 226 ? -14.092 6.054   -27.053 1.00 60.64 226 A 1 
ATOM 1747 O O     . GLN A 1 226 ? -13.960 5.567   -28.166 1.00 66.70 226 A 1 
ATOM 1748 C CB    . GLN A 1 226 ? -15.079 4.597   -25.293 1.00 62.46 226 A 1 
ATOM 1749 C CG    . GLN A 1 226 ? -14.857 3.239   -24.608 1.00 58.30 226 A 1 
ATOM 1750 C CD    . GLN A 1 226 ? -16.174 2.551   -24.242 1.00 52.90 226 A 1 
ATOM 1751 O OE1   . GLN A 1 226 ? -17.269 3.069   -24.388 1.00 50.66 226 A 1 
ATOM 1752 N NE2   . GLN A 1 226 ? -16.115 1.311   -23.782 1.00 47.09 226 A 1 
ATOM 1753 N N     . GLN A 1 227 ? -14.478 7.321   -26.857 1.00 67.54 227 A 1 
ATOM 1754 C CA    . GLN A 1 227 ? -14.650 8.262   -27.960 1.00 66.74 227 A 1 
ATOM 1755 C C     . GLN A 1 227 ? -13.333 8.493   -28.687 1.00 66.09 227 A 1 
ATOM 1756 O O     . GLN A 1 227 ? -13.313 8.414   -29.911 1.00 70.43 227 A 1 
ATOM 1757 C CB    . GLN A 1 227 ? -15.235 9.591   -27.468 1.00 68.05 227 A 1 
ATOM 1758 C CG    . GLN A 1 227 ? -16.759 9.509   -27.293 1.00 63.50 227 A 1 
ATOM 1759 C CD    . GLN A 1 227 ? -17.363 10.845  -26.839 1.00 57.76 227 A 1 
ATOM 1760 O OE1   . GLN A 1 227 ? -16.691 11.806  -26.512 1.00 54.85 227 A 1 
ATOM 1761 N NE2   . GLN A 1 227 ? -18.671 10.941  -26.813 1.00 50.53 227 A 1 
ATOM 1762 N N     . HIS A 1 228 ? -12.232 8.686   -27.957 1.00 61.51 228 A 1 
ATOM 1763 C CA    . HIS A 1 228 ? -10.914 8.848   -28.559 1.00 61.17 228 A 1 
ATOM 1764 C C     . HIS A 1 228 ? -10.460 7.584   -29.293 1.00 56.18 228 A 1 
ATOM 1765 O O     . HIS A 1 228 ? -9.893  7.680   -30.375 1.00 63.21 228 A 1 
ATOM 1766 C CB    . HIS A 1 228 ? -9.886  9.272   -27.491 1.00 62.92 228 A 1 
ATOM 1767 C CG    . HIS A 1 228 ? -9.190  10.546  -27.862 1.00 59.41 228 A 1 
ATOM 1768 N ND1   . HIS A 1 228 ? -8.380  10.733  -28.945 1.00 52.55 228 A 1 
ATOM 1769 C CD2   . HIS A 1 228 ? -9.278  11.754  -27.228 1.00 53.42 228 A 1 
ATOM 1770 C CE1   . HIS A 1 228 ? -7.979  12.021  -28.968 1.00 48.65 228 A 1 
ATOM 1771 N NE2   . HIS A 1 228 ? -8.505  12.680  -27.938 1.00 48.77 228 A 1 
ATOM 1772 N N     . LEU A 1 229 ? -10.728 6.396   -28.735 1.00 62.15 229 A 1 
ATOM 1773 C CA    . LEU A 1 229 ? -10.418 5.115   -29.378 1.00 59.90 229 A 1 
ATOM 1774 C C     . LEU A 1 229 ? -11.282 4.902   -30.628 1.00 57.20 229 A 1 
ATOM 1775 O O     . LEU A 1 229 ? -10.766 4.454   -31.649 1.00 60.98 229 A 1 
ATOM 1776 C CB    . LEU A 1 229 ? -10.591 3.944   -28.403 1.00 61.70 229 A 1 
ATOM 1777 C CG    . LEU A 1 229 ? -9.368  2.993   -28.378 1.00 58.10 229 A 1 
ATOM 1778 C CD1   . LEU A 1 229 ? -8.615  3.127   -27.064 1.00 52.27 229 A 1 
ATOM 1779 C CD2   . LEU A 1 229 ? -9.778  1.539   -28.561 1.00 59.00 229 A 1 
ATOM 1780 N N     . GLN A 1 230 ? -12.570 5.240   -30.557 1.00 70.49 230 A 1 
ATOM 1781 C CA    . GLN A 1 230 ? -13.457 5.202   -31.716 1.00 70.07 230 A 1 
ATOM 1782 C C     . GLN A 1 230 ? -13.021 6.198   -32.778 1.00 69.23 230 A 1 
ATOM 1783 O O     . GLN A 1 230 ? -13.043 5.868   -33.955 1.00 74.65 230 A 1 
ATOM 1784 C CB    . GLN A 1 230 ? -14.910 5.490   -31.317 1.00 72.21 230 A 1 
ATOM 1785 C CG    . GLN A 1 230 ? -15.608 4.261   -30.722 1.00 66.42 230 A 1 
ATOM 1786 C CD    . GLN A 1 230 ? -17.074 4.524   -30.384 1.00 60.24 230 A 1 
ATOM 1787 O OE1   . GLN A 1 230 ? -17.636 5.580   -30.629 1.00 54.82 230 A 1 
ATOM 1788 N NE2   . GLN A 1 230 ? -17.760 3.543   -29.841 1.00 51.69 230 A 1 
ATOM 1789 N N     . GLN A 1 231 ? -12.589 7.392   -32.363 1.00 70.14 231 A 1 
ATOM 1790 C CA    . GLN A 1 231 ? -12.110 8.412   -33.283 1.00 70.63 231 A 1 
ATOM 1791 C C     . GLN A 1 231 ? -10.782 7.999   -33.918 1.00 68.72 231 A 1 
ATOM 1792 O O     . GLN A 1 231 ? -10.653 8.078   -35.136 1.00 73.64 231 A 1 
ATOM 1793 C CB    . GLN A 1 231 ? -12.058 9.752   -32.552 1.00 72.83 231 A 1 
ATOM 1794 C CG    . GLN A 1 231 ? -11.904 10.939  -33.518 1.00 66.43 231 A 1 
ATOM 1795 C CD    . GLN A 1 231 ? -12.250 12.284  -32.860 1.00 61.19 231 A 1 
ATOM 1796 O OE1   . GLN A 1 231 ? -12.556 12.391  -31.686 1.00 58.19 231 A 1 
ATOM 1797 N NE2   . GLN A 1 231 ? -12.231 13.351  -33.620 1.00 53.42 231 A 1 
ATOM 1798 N N     . MET A 1 232 ? -9.858  7.422   -33.133 1.00 72.27 232 A 1 
ATOM 1799 C CA    . MET A 1 232 ? -8.625  6.842   -33.671 1.00 69.03 232 A 1 
ATOM 1800 C C     . MET A 1 232 ? -8.903  5.648   -34.587 1.00 68.69 232 A 1 
ATOM 1801 O O     . MET A 1 232 ? -8.284  5.524   -35.632 1.00 72.12 232 A 1 
ATOM 1802 C CB    . MET A 1 232 ? -7.679  6.412   -32.535 1.00 66.92 232 A 1 
ATOM 1803 C CG    . MET A 1 232 ? -6.300  7.049   -32.643 1.00 60.01 232 A 1 
ATOM 1804 S SD    . MET A 1 232 ? -4.963  6.176   -31.775 1.00 57.36 232 A 1 
ATOM 1805 C CE    . MET A 1 232 ? -5.529  6.323   -30.062 1.00 49.02 232 A 1 
ATOM 1806 N N     . GLN A 1 233 ? -9.853  4.767   -34.226 1.00 66.15 233 A 1 
ATOM 1807 C CA    . GLN A 1 233 ? -10.275 3.668   -35.105 1.00 64.70 233 A 1 
ATOM 1808 C C     . GLN A 1 233 ? -10.907 4.187   -36.394 1.00 62.05 233 A 1 
ATOM 1809 O O     . GLN A 1 233 ? -10.671 3.608   -37.444 1.00 71.31 233 A 1 
ATOM 1810 C CB    . GLN A 1 233 ? -11.261 2.744   -34.396 1.00 68.57 233 A 1 
ATOM 1811 C CG    . GLN A 1 233 ? -10.549 1.737   -33.474 1.00 64.16 233 A 1 
ATOM 1812 C CD    . GLN A 1 233 ? -11.529 0.783   -32.781 1.00 59.23 233 A 1 
ATOM 1813 O OE1   . GLN A 1 233 ? -12.744 0.892   -32.860 1.00 54.43 233 A 1 
ATOM 1814 N NE2   . GLN A 1 233 ? -11.018 -0.203  -32.081 1.00 51.94 233 A 1 
ATOM 1815 N N     . LYS A 1 234 ? -11.668 5.283   -36.305 1.00 69.27 234 A 1 
ATOM 1816 C CA    . LYS A 1 234 ? -12.285 5.912   -37.466 1.00 69.52 234 A 1 
ATOM 1817 C C     . LYS A 1 234 ? -11.235 6.556   -38.367 1.00 68.04 234 A 1 
ATOM 1818 O O     . LYS A 1 234 ? -11.252 6.292   -39.559 1.00 71.58 234 A 1 
ATOM 1819 C CB    . LYS A 1 234 ? -13.348 6.908   -36.989 1.00 70.17 234 A 1 
ATOM 1820 C CG    . LYS A 1 234 ? -14.456 7.079   -38.035 1.00 64.19 234 A 1 
ATOM 1821 C CD    . LYS A 1 234 ? -15.481 8.086   -37.522 1.00 61.38 234 A 1 
ATOM 1822 C CE    . LYS A 1 234 ? -16.637 8.174   -38.509 1.00 54.22 234 A 1 
ATOM 1823 N NZ    . LYS A 1 234 ? -17.549 9.277   -38.163 1.00 49.11 234 A 1 
ATOM 1824 N N     . GLU A 1 235 ? -10.283 7.289   -37.801 1.00 70.11 235 A 1 
ATOM 1825 C CA    . GLU A 1 235 ? -9.147  7.839   -38.541 1.00 69.76 235 A 1 
ATOM 1826 C C     . GLU A 1 235 ? -8.282  6.731   -39.153 1.00 66.72 235 A 1 
ATOM 1827 O O     . GLU A 1 235 ? -7.848  6.839   -40.298 1.00 71.24 235 A 1 
ATOM 1828 C CB    . GLU A 1 235 ? -8.272  8.708   -37.625 1.00 71.18 235 A 1 
ATOM 1829 C CG    . GLU A 1 235 ? -8.886  10.093  -37.359 1.00 62.48 235 A 1 
ATOM 1830 C CD    . GLU A 1 235 ? -8.012  10.983  -36.449 1.00 58.57 235 A 1 
ATOM 1831 O OE1   . GLU A 1 235 ? -8.379  12.162  -36.283 1.00 50.96 235 A 1 
ATOM 1832 O OE2   . GLU A 1 235 ? -6.996  10.484  -35.924 1.00 51.26 235 A 1 
ATOM 1833 N N     . TYR A 1 236 ? -8.060  5.623   -38.427 1.00 67.23 236 A 1 
ATOM 1834 C CA    . TYR A 1 236 ? -7.309  4.487   -38.960 1.00 62.13 236 A 1 
ATOM 1835 C C     . TYR A 1 236 ? -8.067  3.764   -40.076 1.00 58.10 236 A 1 
ATOM 1836 O O     . TYR A 1 236 ? -7.458  3.375   -41.077 1.00 60.04 236 A 1 
ATOM 1837 C CB    . TYR A 1 236 ? -6.952  3.530   -37.810 1.00 61.09 236 A 1 
ATOM 1838 C CG    . TYR A 1 236 ? -5.675  2.763   -38.054 1.00 57.06 236 A 1 
ATOM 1839 C CD1   . TYR A 1 236 ? -5.679  1.533   -38.738 1.00 55.13 236 A 1 
ATOM 1840 C CD2   . TYR A 1 236 ? -4.445  3.290   -37.592 1.00 54.51 236 A 1 
ATOM 1841 C CE1   . TYR A 1 236 ? -4.484  0.842   -38.964 1.00 46.34 236 A 1 
ATOM 1842 C CE2   . TYR A 1 236 ? -3.251  2.609   -37.805 1.00 47.34 236 A 1 
ATOM 1843 C CZ    . TYR A 1 236 ? -3.259  1.380   -38.497 1.00 49.26 236 A 1 
ATOM 1844 O OH    . TYR A 1 236 ? -2.085  0.701   -38.714 1.00 47.82 236 A 1 
ATOM 1845 N N     . ALA A 1 237 ? -9.404  3.626   -39.929 1.00 71.35 237 A 1 
ATOM 1846 C CA    . ALA A 1 237 ? -10.257 3.075   -40.972 1.00 70.54 237 A 1 
ATOM 1847 C C     . ALA A 1 237 ? -10.315 3.986   -42.205 1.00 66.73 237 A 1 
ATOM 1848 O O     . ALA A 1 237 ? -10.226 3.496   -43.324 1.00 73.89 237 A 1 
ATOM 1849 C CB    . ALA A 1 237 ? -11.648 2.805   -40.394 1.00 73.77 237 A 1 
ATOM 1850 N N     . GLU A 1 238 ? -10.380 5.313   -42.003 1.00 72.06 238 A 1 
ATOM 1851 C CA    . GLU A 1 238 ? -10.308 6.286   -43.095 1.00 71.57 238 A 1 
ATOM 1852 C C     . GLU A 1 238 ? -8.939  6.264   -43.786 1.00 67.96 238 A 1 
ATOM 1853 O O     . GLU A 1 238 ? -8.876  6.283   -45.013 1.00 71.52 238 A 1 
ATOM 1854 C CB    . GLU A 1 238 ? -10.646 7.700   -42.585 1.00 73.16 238 A 1 
ATOM 1855 C CG    . GLU A 1 238 ? -12.157 7.904   -42.394 1.00 65.56 238 A 1 
ATOM 1856 C CD    . GLU A 1 238 ? -12.552 9.280   -41.815 1.00 59.13 238 A 1 
ATOM 1857 O OE1   . GLU A 1 238 ? -13.777 9.474   -41.602 1.00 53.87 238 A 1 
ATOM 1858 O OE2   . GLU A 1 238 ? -11.656 10.107  -41.590 1.00 52.91 238 A 1 
ATOM 1859 N N     . GLN A 1 239 ? -7.837  6.135   -43.034 1.00 66.85 239 A 1 
ATOM 1860 C CA    . GLN A 1 239 ? -6.505  5.964   -43.620 1.00 66.03 239 A 1 
ATOM 1861 C C     . GLN A 1 239 ? -6.346  4.635   -44.359 1.00 64.41 239 A 1 
ATOM 1862 O O     . GLN A 1 239 ? -5.664  4.597   -45.388 1.00 69.26 239 A 1 
ATOM 1863 C CB    . GLN A 1 239 ? -5.417  6.060   -42.543 1.00 68.72 239 A 1 
ATOM 1864 C CG    . GLN A 1 239 ? -5.099  7.513   -42.172 1.00 63.47 239 A 1 
ATOM 1865 C CD    . GLN A 1 239 ? -3.923  7.623   -41.199 1.00 59.04 239 A 1 
ATOM 1866 O OE1   . GLN A 1 239 ? -3.212  6.674   -40.885 1.00 54.61 239 A 1 
ATOM 1867 N NE2   . GLN A 1 239 ? -3.651  8.806   -40.709 1.00 50.48 239 A 1 
ATOM 1868 N N     . GLN A 1 240 ? -6.937  3.534   -43.839 1.00 63.32 240 A 1 
ATOM 1869 C CA    . GLN A 1 240 ? -6.946  2.267   -44.565 1.00 64.54 240 A 1 
ATOM 1870 C C     . GLN A 1 240 ? -7.792  2.361   -45.835 1.00 62.01 240 A 1 
ATOM 1871 O O     . GLN A 1 240 ? -7.329  1.926   -46.882 1.00 68.22 240 A 1 
ATOM 1872 C CB    . GLN A 1 240 ? -7.433  1.108   -43.688 1.00 67.47 240 A 1 
ATOM 1873 C CG    . GLN A 1 240 ? -6.292  0.536   -42.834 1.00 64.55 240 A 1 
ATOM 1874 C CD    . GLN A 1 240 ? -6.616  -0.851  -42.269 1.00 59.89 240 A 1 
ATOM 1875 O OE1   . GLN A 1 240 ? -7.747  -1.262  -42.099 1.00 57.60 240 A 1 
ATOM 1876 N NE2   . GLN A 1 240 ? -5.607  -1.647  -41.975 1.00 52.44 240 A 1 
ATOM 1877 N N     . MET A 1 241 ? -8.960  3.001   -45.750 1.00 69.75 241 A 1 
ATOM 1878 C CA    . MET A 1 241 ? -9.829  3.181   -46.911 1.00 69.31 241 A 1 
ATOM 1879 C C     . MET A 1 241 ? -9.175  4.078   -47.972 1.00 66.46 241 A 1 
ATOM 1880 O O     . MET A 1 241 ? -9.242  3.770   -49.154 1.00 70.11 241 A 1 
ATOM 1881 C CB    . MET A 1 241 ? -11.184 3.725   -46.433 1.00 70.69 241 A 1 
ATOM 1882 C CG    . MET A 1 241 ? -12.288 3.519   -47.463 1.00 63.00 241 A 1 
ATOM 1883 S SD    . MET A 1 241 ? -13.934 4.132   -46.971 1.00 58.73 241 A 1 
ATOM 1884 C CE    . MET A 1 241 ? -14.285 3.075   -45.547 1.00 51.34 241 A 1 
ATOM 1885 N N     . GLN A 1 242 ? -8.451  5.136   -47.548 1.00 66.59 242 A 1 
ATOM 1886 C CA    . GLN A 1 242 ? -7.642  5.941   -48.468 1.00 65.43 242 A 1 
ATOM 1887 C C     . GLN A 1 242 ? -6.492  5.142   -49.093 1.00 60.56 242 A 1 
ATOM 1888 O O     . GLN A 1 242 ? -6.228  5.306   -50.276 1.00 67.57 242 A 1 
ATOM 1889 C CB    . GLN A 1 242 ? -7.079  7.179   -47.773 1.00 69.07 242 A 1 
ATOM 1890 C CG    . GLN A 1 242 ? -8.088  8.333   -47.744 1.00 63.12 242 A 1 
ATOM 1891 C CD    . GLN A 1 242 ? -7.495  9.627   -47.177 1.00 59.03 242 A 1 
ATOM 1892 O OE1   . GLN A 1 242 ? -6.388  9.693   -46.687 1.00 54.28 242 A 1 
ATOM 1893 N NE2   . GLN A 1 242 ? -8.237  10.719  -47.249 1.00 50.32 242 A 1 
ATOM 1894 N N     . LYS A 1 243 ? -5.828  4.259   -48.318 1.00 59.28 243 A 1 
ATOM 1895 C CA    . LYS A 1 243 ? -4.793  3.384   -48.882 1.00 59.94 243 A 1 
ATOM 1896 C C     . LYS A 1 243 ? -5.359  2.389   -49.892 1.00 55.24 243 A 1 
ATOM 1897 O O     . LYS A 1 243 ? -4.766  2.238   -50.955 1.00 58.19 243 A 1 
ATOM 1898 C CB    . LYS A 1 243 ? -4.023  2.652   -47.786 1.00 61.13 243 A 1 
ATOM 1899 C CG    . LYS A 1 243 ? -2.883  3.516   -47.247 1.00 57.67 243 A 1 
ATOM 1900 C CD    . LYS A 1 243 ? -2.084  2.687   -46.238 1.00 56.20 243 A 1 
ATOM 1901 C CE    . LYS A 1 243 ? -0.862  3.468   -45.778 1.00 49.59 243 A 1 
ATOM 1902 N NZ    . LYS A 1 243 ? -0.042  2.638   -44.869 1.00 44.65 243 A 1 
ATOM 1903 N N     . GLU A 1 244 ? -6.505  1.768   -49.582 1.00 64.83 244 A 1 
ATOM 1904 C CA    . GLU A 1 244 ? -7.170  0.864   -50.536 1.00 64.28 244 A 1 
ATOM 1905 C C     . GLU A 1 244 ? -7.623  1.602   -51.807 1.00 59.24 244 A 1 
ATOM 1906 O O     . GLU A 1 244 ? -7.508  1.053   -52.901 1.00 60.82 244 A 1 
ATOM 1907 C CB    . GLU A 1 244 ? -8.370  0.161   -49.899 1.00 64.40 244 A 1 
ATOM 1908 C CG    . GLU A 1 244 ? -7.958  -1.046  -49.040 1.00 57.52 244 A 1 
ATOM 1909 C CD    . GLU A 1 244 ? -9.169  -1.862  -48.553 1.00 54.68 244 A 1 
ATOM 1910 O OE1   . GLU A 1 244 ? -8.989  -3.082  -48.343 1.00 47.57 244 A 1 
ATOM 1911 O OE2   . GLU A 1 244 ? -10.262 -1.281  -48.381 1.00 47.59 244 A 1 
ATOM 1912 N N     . TYR A 1 245 ? -8.080  2.866   -51.682 1.00 65.66 245 A 1 
ATOM 1913 C CA    . TYR A 1 245 ? -8.406  3.680   -52.856 1.00 62.85 245 A 1 
ATOM 1914 C C     . TYR A 1 245 ? -7.172  3.965   -53.722 1.00 56.61 245 A 1 
ATOM 1915 O O     . TYR A 1 245 ? -7.234  3.792   -54.937 1.00 59.06 245 A 1 
ATOM 1916 C CB    . TYR A 1 245 ? -9.117  4.981   -52.440 1.00 62.42 245 A 1 
ATOM 1917 C CG    . TYR A 1 245 ? -10.587 4.973   -52.798 1.00 56.80 245 A 1 
ATOM 1918 C CD1   . TYR A 1 245 ? -11.002 5.442   -54.065 1.00 53.65 245 A 1 
ATOM 1919 C CD2   . TYR A 1 245 ? -11.538 4.474   -51.899 1.00 53.64 245 A 1 
ATOM 1920 C CE1   . TYR A 1 245 ? -12.364 5.416   -54.414 1.00 44.22 245 A 1 
ATOM 1921 C CE2   . TYR A 1 245 ? -12.903 4.442   -52.235 1.00 46.26 245 A 1 
ATOM 1922 C CZ    . TYR A 1 245 ? -13.311 4.916   -53.501 1.00 47.56 245 A 1 
ATOM 1923 O OH    . TYR A 1 245 ? -14.645 4.894   -53.840 1.00 45.64 245 A 1 
ATOM 1924 N N     . VAL A 1 246 ? -6.042  4.339   -53.074 1.00 63.44 246 A 1 
ATOM 1925 C CA    . VAL A 1 246 ? -4.807  4.644   -53.821 1.00 63.23 246 A 1 
ATOM 1926 C C     . VAL A 1 246 ? -4.197  3.389   -54.458 1.00 59.15 246 A 1 
ATOM 1927 O O     . VAL A 1 246 ? -3.698  3.462   -55.575 1.00 61.55 246 A 1 
ATOM 1928 C CB    . VAL A 1 246 ? -3.793  5.390   -52.927 1.00 62.41 246 A 1 
ATOM 1929 C CG1   . VAL A 1 246 ? -2.455  5.641   -53.636 1.00 56.02 246 A 1 
ATOM 1930 C CG2   . VAL A 1 246 ? -4.321  6.759   -52.510 1.00 60.64 246 A 1 
ATOM 1931 N N     . GLU A 1 247 ? -4.268  2.232   -53.778 1.00 57.14 247 A 1 
ATOM 1932 C CA    . GLU A 1 247 ? -3.796  0.966   -54.374 1.00 57.39 247 A 1 
ATOM 1933 C C     . GLU A 1 247 ? -4.692  0.498   -55.529 1.00 52.17 247 A 1 
ATOM 1934 O O     . GLU A 1 247 ? -4.181  -0.046  -56.509 1.00 52.47 247 A 1 
ATOM 1935 C CB    . GLU A 1 247 ? -3.650  -0.138  -53.310 1.00 56.32 247 A 1 
ATOM 1936 C CG    . GLU A 1 247 ? -2.337  0.005   -52.510 1.00 52.81 247 A 1 
ATOM 1937 C CD    . GLU A 1 247 ? -2.029  -1.167  -51.564 1.00 49.56 247 A 1 
ATOM 1938 O OE1   . GLU A 1 247 ? -0.833  -1.312  -51.205 1.00 45.00 247 A 1 
ATOM 1939 O OE2   . GLU A 1 247 ? -2.962  -1.904  -51.172 1.00 44.74 247 A 1 
ATOM 1940 N N     . ASN A 1 248 ? -6.005  0.745   -55.466 1.00 49.33 248 A 1 
ATOM 1941 C CA    . ASN A 1 248 ? -6.917  0.350   -56.548 1.00 50.63 248 A 1 
ATOM 1942 C C     . ASN A 1 248 ? -6.809  1.237   -57.797 1.00 45.02 248 A 1 
ATOM 1943 O O     . ASN A 1 248 ? -6.939  0.707   -58.897 1.00 43.79 248 A 1 
ATOM 1944 C CB    . ASN A 1 248 ? -8.353  0.289   -56.016 1.00 48.85 248 A 1 
ATOM 1945 C CG    . ASN A 1 248 ? -8.673  -1.035  -55.329 1.00 47.30 248 A 1 
ATOM 1946 O OD1   . ASN A 1 248 ? -8.351  -2.112  -55.805 1.00 46.07 248 A 1 
ATOM 1947 N ND2   . ASN A 1 248 ? -9.346  -0.994  -54.212 1.00 48.51 248 A 1 
ATOM 1948 N N     . GLU A 1 249 ? -6.545  2.542   -57.672 1.00 50.64 249 A 1 
ATOM 1949 C CA    . GLU A 1 249 ? -6.338  3.392   -58.857 1.00 51.83 249 A 1 
ATOM 1950 C C     . GLU A 1 249 ? -5.046  3.037   -59.613 1.00 48.46 249 A 1 
ATOM 1951 O O     . GLU A 1 249 ? -4.992  3.123   -60.838 1.00 46.38 249 A 1 
ATOM 1952 C CB    . GLU A 1 249 ? -6.320  4.880   -58.482 1.00 48.46 249 A 1 
ATOM 1953 C CG    . GLU A 1 249 ? -7.731  5.482   -58.343 1.00 45.44 249 A 1 
ATOM 1954 C CD    . GLU A 1 249 ? -7.717  7.018   -58.260 1.00 43.13 249 A 1 
ATOM 1955 O OE1   . GLU A 1 249 ? -8.736  7.619   -58.673 1.00 39.43 249 A 1 
ATOM 1956 O OE2   . GLU A 1 249 ? -6.711  7.595   -57.780 1.00 39.66 249 A 1 
ATOM 1957 N N     . GLY A 1 250 ? -4.002  2.605   -58.874 1.00 40.18 250 A 1 
ATOM 1958 C CA    . GLY A 1 250 ? -2.714  2.264   -59.490 1.00 41.29 250 A 1 
ATOM 1959 C C     . GLY A 1 250 ? -2.706  0.985   -60.321 1.00 39.35 250 A 1 
ATOM 1960 O O     . GLY A 1 250 ? -1.743  0.742   -61.057 1.00 39.09 250 A 1 
ATOM 1961 N N     . SER A 1 251 ? -3.726  0.150   -60.207 1.00 45.32 251 A 1 
ATOM 1962 C CA    . SER A 1 251 ? -3.798  -1.139  -60.908 1.00 45.34 251 A 1 
ATOM 1963 C C     . SER A 1 251 ? -4.318  -1.004  -62.347 1.00 42.33 251 A 1 
ATOM 1964 O O     . SER A 1 251 ? -5.148  -1.809  -62.784 1.00 42.03 251 A 1 
ATOM 1965 C CB    . SER A 1 251 ? -4.590  -2.161  -60.093 1.00 44.35 251 A 1 
ATOM 1966 O OG    . SER A 1 251 ? -4.460  -3.460  -60.660 1.00 43.76 251 A 1 
ATOM 1967 N N     . GLU A 1 252 ? -3.828  -0.027  -63.098 1.00 42.02 252 A 1 
ATOM 1968 C CA    . GLU A 1 252 ? -3.960  -0.080  -64.549 1.00 44.78 252 A 1 
ATOM 1969 C C     . GLU A 1 252 ? -3.315  -1.373  -65.045 1.00 42.33 252 A 1 
ATOM 1970 O O     . GLU A 1 252 ? -2.115  -1.635  -64.855 1.00 40.50 252 A 1 
ATOM 1971 C CB    . GLU A 1 252 ? -3.380  1.143   -65.260 1.00 41.93 252 A 1 
ATOM 1972 C CG    . GLU A 1 252 ? -4.344  2.349   -65.267 1.00 41.60 252 A 1 
ATOM 1973 C CD    . GLU A 1 252 ? -3.936  3.432   -66.281 1.00 40.86 252 A 1 
ATOM 1974 O OE1   . GLU A 1 252 ? -4.835  4.185   -66.717 1.00 37.63 252 A 1 
ATOM 1975 O OE2   . GLU A 1 252 ? -2.738  3.482   -66.657 1.00 36.68 252 A 1 
ATOM 1976 N N     . CYS A 1 253 ? -4.129  -2.207  -65.638 1.00 44.54 253 A 1 
ATOM 1977 C CA    . CYS A 1 253 ? -3.737  -3.483  -66.217 1.00 47.39 253 A 1 
ATOM 1978 C C     . CYS A 1 253 ? -2.839  -3.253  -67.440 1.00 43.14 253 A 1 
ATOM 1979 O O     . CYS A 1 253 ? -3.277  -3.408  -68.581 1.00 43.68 253 A 1 
ATOM 1980 C CB    . CYS A 1 253 ? -4.985  -4.286  -66.577 1.00 45.99 253 A 1 
ATOM 1981 S SG    . CYS A 1 253 ? -5.921  -4.790  -65.108 1.00 44.48 253 A 1 
ATOM 1982 N N     . ILE A 1 254 ? -1.575  -2.889  -67.190 1.00 36.01 254 A 1 
ATOM 1983 C CA    . ILE A 1 254 ? -0.572  -2.897  -68.249 1.00 40.77 254 A 1 
ATOM 1984 C C     . ILE A 1 254 ? -0.461  -4.342  -68.732 1.00 39.63 254 A 1 
ATOM 1985 O O     . ILE A 1 254 ? 0.137   -5.187  -68.068 1.00 38.32 254 A 1 
ATOM 1986 C CB    . ILE A 1 254 ? 0.777   -2.311  -67.801 1.00 38.34 254 A 1 
ATOM 1987 C CG1   . ILE A 1 254 ? 0.596   -0.845  -67.347 1.00 37.41 254 A 1 
ATOM 1988 C CG2   . ILE A 1 254 ? 1.790   -2.392  -68.957 1.00 40.11 254 A 1 
ATOM 1989 C CD1   . ILE A 1 254 ? 1.863   -0.189  -66.806 1.00 38.59 254 A 1 
ATOM 1990 N N     . VAL A 1 255 ? -1.083  -4.615  -69.865 1.00 42.02 255 A 1 
ATOM 1991 C CA    . VAL A 1 255 ? -1.058  -5.932  -70.502 1.00 46.33 255 A 1 
ATOM 1992 C C     . VAL A 1 255 ? 0.407   -6.280  -70.780 1.00 43.61 255 A 1 
ATOM 1993 O O     . VAL A 1 255 ? 1.026   -5.614  -71.601 1.00 42.39 255 A 1 
ATOM 1994 C CB    . VAL A 1 255 ? -1.883  -5.955  -71.799 1.00 44.41 255 A 1 
ATOM 1995 C CG1   . VAL A 1 255 ? -1.868  -7.345  -72.438 1.00 42.32 255 A 1 
ATOM 1996 C CG2   . VAL A 1 255 ? -3.344  -5.577  -71.533 1.00 46.76 255 A 1 
ATOM 1997 N N     . PRO A 1 256 ? 0.983   -7.268  -70.069 1.00 40.58 256 A 1 
ATOM 1998 C CA    . PRO A 1 256 ? 2.389   -7.572  -70.238 1.00 44.23 256 A 1 
ATOM 1999 C C     . PRO A 1 256 ? 2.589   -8.164  -71.630 1.00 43.82 256 A 1 
ATOM 2000 O O     . PRO A 1 256 ? 2.289   -9.331  -71.874 1.00 42.51 256 A 1 
ATOM 2001 C CB    . PRO A 1 256 ? 2.742   -8.534  -69.097 1.00 41.07 256 A 1 
ATOM 2002 C CG    . PRO A 1 256 ? 1.422   -9.233  -68.785 1.00 42.45 256 A 1 
ATOM 2003 C CD    . PRO A 1 256 ? 0.376   -8.136  -69.070 1.00 47.83 256 A 1 
ATOM 2004 N N     . SER A 1 257 ? 3.079   -7.346  -72.577 1.00 44.70 257 A 1 
ATOM 2005 C CA    . SER A 1 257 ? 3.418   -7.802  -73.920 1.00 49.84 257 A 1 
ATOM 2006 C C     . SER A 1 257 ? 4.453   -8.920  -73.804 1.00 49.36 257 A 1 
ATOM 2007 O O     . SER A 1 257 ? 5.509   -8.755  -73.201 1.00 48.91 257 A 1 
ATOM 2008 C CB    . SER A 1 257 ? 3.901   -6.650  -74.791 1.00 46.51 257 A 1 
ATOM 2009 O OG    . SER A 1 257 ? 4.984   -5.953  -74.192 1.00 44.44 257 A 1 
ATOM 2010 N N     . GLN A 1 258 ? 4.114   -10.078 -74.336 1.00 39.42 258 A 1 
ATOM 2011 C CA    . GLN A 1 258 ? 4.962   -11.267 -74.323 1.00 44.73 258 A 1 
ATOM 2012 C C     . GLN A 1 258 ? 6.202   -11.058 -75.201 1.00 43.15 258 A 1 
ATOM 2013 O O     . GLN A 1 258 ? 6.297   -11.582 -76.309 1.00 41.61 258 A 1 
ATOM 2014 C CB    . GLN A 1 258 ? 4.178   -12.505 -74.798 1.00 42.34 258 A 1 
ATOM 2015 C CG    . GLN A 1 258 ? 3.098   -12.980 -73.835 1.00 41.44 258 A 1 
ATOM 2016 C CD    . GLN A 1 258 ? 2.430   -14.281 -74.319 1.00 40.59 258 A 1 
ATOM 2017 O OE1   . GLN A 1 258 ? 2.609   -14.748 -75.428 1.00 38.93 258 A 1 
ATOM 2018 N NE2   . GLN A 1 258 ? 1.627   -14.907 -73.490 1.00 37.83 258 A 1 
ATOM 2019 N N     . SER A 1 259 ? 7.149   -10.251 -74.734 1.00 44.17 259 A 1 
ATOM 2020 C CA    . SER A 1 259 ? 8.419   -10.093 -75.436 1.00 48.23 259 A 1 
ATOM 2021 C C     . SER A 1 259 ? 9.158   -11.431 -75.433 1.00 46.77 259 A 1 
ATOM 2022 O O     . SER A 1 259 ? 9.665   -11.891 -74.412 1.00 47.15 259 A 1 
ATOM 2023 C CB    . SER A 1 259 ? 9.242   -8.942  -74.864 1.00 46.31 259 A 1 
ATOM 2024 O OG    . SER A 1 259 ? 9.500   -9.121  -73.484 1.00 43.77 259 A 1 
ATOM 2025 N N     . THR A 1 260 ? 9.180   -12.073 -76.605 1.00 39.29 260 A 1 
ATOM 2026 C CA    . THR A 1 260 ? 9.860   -13.348 -76.857 1.00 45.12 260 A 1 
ATOM 2027 C C     . THR A 1 260 ? 11.368  -13.149 -76.742 1.00 42.22 260 A 1 
ATOM 2028 O O     . THR A 1 260 ? 12.039  -12.789 -77.706 1.00 41.94 260 A 1 
ATOM 2029 C CB    . THR A 1 260 ? 9.480   -13.909 -78.230 1.00 41.99 260 A 1 
ATOM 2030 O OG1   . THR A 1 260 ? 9.504   -12.894 -79.213 1.00 40.97 260 A 1 
ATOM 2031 C CG2   . THR A 1 260 ? 8.060   -14.482 -78.230 1.00 43.40 260 A 1 
ATOM 2032 N N     . ILE A 1 261 ? 11.916  -13.369 -75.515 1.00 40.21 261 A 1 
ATOM 2033 C CA    . ILE A 1 261 ? 13.359  -13.273 -75.268 1.00 45.22 261 A 1 
ATOM 2034 C C     . ILE A 1 261 ? 14.054  -14.408 -76.032 1.00 43.50 261 A 1 
ATOM 2035 O O     . ILE A 1 261 ? 14.143  -15.544 -75.556 1.00 42.98 261 A 1 
ATOM 2036 C CB    . ILE A 1 261 ? 13.694  -13.252 -73.768 1.00 43.01 261 A 1 
ATOM 2037 C CG1   . ILE A 1 261 ? 13.004  -12.058 -73.076 1.00 42.06 261 A 1 
ATOM 2038 C CG2   . ILE A 1 261 ? 15.218  -13.179 -73.558 1.00 43.33 261 A 1 
ATOM 2039 C CD1   . ILE A 1 261 ? 13.163  -12.008 -71.554 1.00 41.90 261 A 1 
ATOM 2040 N N     . VAL A 1 262 ? 14.545  -14.090 -77.246 1.00 43.44 262 A 1 
ATOM 2041 C CA    . VAL A 1 262 ? 15.327  -15.004 -78.072 1.00 49.11 262 A 1 
ATOM 2042 C C     . VAL A 1 262 ? 16.655  -15.289 -77.362 1.00 46.52 262 A 1 
ATOM 2043 O O     . VAL A 1 262 ? 17.548  -14.441 -77.320 1.00 46.76 262 A 1 
ATOM 2044 C CB    . VAL A 1 262 ? 15.543  -14.448 -79.490 1.00 46.33 262 A 1 
ATOM 2045 C CG1   . VAL A 1 262 ? 16.344  -15.417 -80.356 1.00 43.62 262 A 1 
ATOM 2046 C CG2   . VAL A 1 262 ? 14.205  -14.191 -80.194 1.00 48.04 262 A 1 
ATOM 2047 N N     . ARG A 1 263 ? 16.779  -16.469 -76.785 1.00 42.85 263 A 1 
ATOM 2048 C CA    . ARG A 1 263 ? 18.012  -16.958 -76.145 1.00 48.53 263 A 1 
ATOM 2049 C C     . ARG A 1 263 ? 19.124  -17.112 -77.198 1.00 46.21 263 A 1 
ATOM 2050 O O     . ARG A 1 263 ? 19.247  -18.170 -77.806 1.00 46.24 263 A 1 
ATOM 2051 C CB    . ARG A 1 263 ? 17.769  -18.307 -75.438 1.00 45.06 263 A 1 
ATOM 2052 C CG    . ARG A 1 263 ? 16.942  -18.200 -74.154 1.00 43.68 263 A 1 
ATOM 2053 C CD    . ARG A 1 263 ? 16.819  -19.605 -73.514 1.00 41.20 263 A 1 
ATOM 2054 N NE    . ARG A 1 263 ? 16.137  -19.560 -72.212 1.00 38.70 263 A 1 
ATOM 2055 C CZ    . ARG A 1 263 ? 15.857  -20.593 -71.432 1.00 34.22 263 A 1 
ATOM 2056 N NH1   . ARG A 1 263 ? 16.171  -21.828 -71.794 1.00 32.83 263 A 1 
ATOM 2057 N NH2   . ARG A 1 263 ? 15.274  -20.430 -70.293 1.00 30.95 263 A 1 
ATOM 2058 N N     . ARG A 1 264 ? 19.941  -16.092 -77.404 1.00 44.09 264 A 1 
ATOM 2059 C CA    . ARG A 1 264 ? 21.145  -16.242 -78.229 1.00 49.36 264 A 1 
ATOM 2060 C C     . ARG A 1 264 ? 22.170  -17.144 -77.523 1.00 46.24 264 A 1 
ATOM 2061 O O     . ARG A 1 264 ? 22.497  -16.891 -76.362 1.00 44.83 264 A 1 
ATOM 2062 C CB    . ARG A 1 264 ? 21.765  -14.882 -78.607 1.00 45.37 264 A 1 
ATOM 2063 C CG    . ARG A 1 264 ? 21.094  -14.282 -79.859 1.00 42.42 264 A 1 
ATOM 2064 C CD    . ARG A 1 264 ? 21.847  -13.031 -80.336 1.00 40.21 264 A 1 
ATOM 2065 N NE    . ARG A 1 264 ? 21.309  -12.514 -81.601 1.00 37.65 264 A 1 
ATOM 2066 C CZ    . ARG A 1 264 ? 21.740  -11.458 -82.268 1.00 33.12 264 A 1 
ATOM 2067 N NH1   . ARG A 1 264 ? 22.739  -10.736 -81.820 1.00 32.47 264 A 1 
ATOM 2068 N NH2   . ARG A 1 264 ? 21.191  -11.108 -83.399 1.00 31.31 264 A 1 
ATOM 2069 N N     . PRO A 1 265 ? 22.697  -18.134 -78.218 1.00 41.16 265 A 1 
ATOM 2070 C CA    . PRO A 1 265 ? 23.541  -19.184 -77.632 1.00 45.73 265 A 1 
ATOM 2071 C C     . PRO A 1 265 ? 25.024  -18.770 -77.602 1.00 44.79 265 A 1 
ATOM 2072 O O     . PRO A 1 265 ? 25.825  -19.327 -78.338 1.00 43.38 265 A 1 
ATOM 2073 C CB    . PRO A 1 265 ? 23.279  -20.389 -78.541 1.00 41.66 265 A 1 
ATOM 2074 C CG    . PRO A 1 265 ? 23.157  -19.756 -79.921 1.00 43.92 265 A 1 
ATOM 2075 C CD    . PRO A 1 265 ? 22.407  -18.445 -79.611 1.00 50.45 265 A 1 
ATOM 2076 N N     . HIS A 1 266 ? 25.396  -17.753 -76.842 1.00 41.21 266 A 1 
ATOM 2077 C CA    . HIS A 1 266 ? 26.748  -17.182 -76.958 1.00 46.22 266 A 1 
ATOM 2078 C C     . HIS A 1 266 ? 27.860  -18.191 -76.626 1.00 44.68 266 A 1 
ATOM 2079 O O     . HIS A 1 266 ? 27.732  -19.023 -75.729 1.00 44.30 266 A 1 
ATOM 2080 C CB    . HIS A 1 266 ? 26.871  -15.864 -76.183 1.00 43.41 266 A 1 
ATOM 2081 C CG    . HIS A 1 266 ? 27.402  -14.773 -77.077 1.00 42.41 266 A 1 
ATOM 2082 N ND1   . HIS A 1 266 ? 28.681  -14.609 -77.546 1.00 40.31 266 A 1 
ATOM 2083 C CD2   . HIS A 1 266 ? 26.649  -13.788 -77.675 1.00 40.55 266 A 1 
ATOM 2084 C CE1   . HIS A 1 266 ? 28.694  -13.564 -78.384 1.00 36.69 266 A 1 
ATOM 2085 N NE2   . HIS A 1 266 ? 27.479  -13.035 -78.500 1.00 36.99 266 A 1 
ATOM 2086 N N     . GLN A 1 267 ? 28.955  -18.115 -77.400 1.00 41.89 267 A 1 
ATOM 2087 C CA    . GLN A 1 267 ? 30.002  -19.128 -77.548 1.00 46.23 267 A 1 
ATOM 2088 C C     . GLN A 1 267 ? 30.957  -19.275 -76.344 1.00 44.91 267 A 1 
ATOM 2089 O O     . GLN A 1 267 ? 31.022  -18.435 -75.459 1.00 42.98 267 A 1 
ATOM 2090 C CB    . GLN A 1 267 ? 30.809  -18.820 -78.823 1.00 42.97 267 A 1 
ATOM 2091 C CG    . GLN A 1 267 ? 30.097  -19.209 -80.129 1.00 40.74 267 A 1 
ATOM 2092 C CD    . GLN A 1 267 ? 30.933  -18.849 -81.371 1.00 38.66 267 A 1 
ATOM 2093 O OE1   . GLN A 1 267 ? 31.773  -17.985 -81.353 1.00 38.30 267 A 1 
ATOM 2094 N NE2   . GLN A 1 267 ? 30.704  -19.507 -82.484 1.00 35.91 267 A 1 
ATOM 2095 N N     . SER A 1 268 ? 31.738  -20.331 -76.406 1.00 46.70 268 A 1 
ATOM 2096 C CA    . SER A 1 268 ? 32.432  -21.028 -75.309 1.00 49.65 268 A 1 
ATOM 2097 C C     . SER A 1 268 ? 33.916  -20.703 -75.080 1.00 48.88 268 A 1 
ATOM 2098 O O     . SER A 1 268 ? 34.586  -21.485 -74.407 1.00 46.31 268 A 1 
ATOM 2099 C CB    . SER A 1 268 ? 32.323  -22.525 -75.618 1.00 45.29 268 A 1 
ATOM 2100 O OG    . SER A 1 268 ? 32.913  -22.814 -76.877 1.00 41.38 268 A 1 
ATOM 2101 N N     . GLY A 1 269 ? 34.493  -19.670 -75.690 1.00 40.44 269 A 1 
ATOM 2102 C CA    . GLY A 1 269 ? 35.936  -19.539 -75.959 1.00 43.85 269 A 1 
ATOM 2103 C C     . GLY A 1 269 ? 36.899  -19.902 -74.812 1.00 42.75 269 A 1 
ATOM 2104 O O     . GLY A 1 269 ? 36.739  -19.467 -73.679 1.00 41.46 269 A 1 
ATOM 2105 N N     . TYR A 1 270 ? 37.961  -20.651 -75.161 1.00 35.71 270 A 1 
ATOM 2106 C CA    . TYR A 1 270 ? 38.810  -21.505 -74.295 1.00 40.22 270 A 1 
ATOM 2107 C C     . TYR A 1 270 ? 39.990  -20.848 -73.530 1.00 38.04 270 A 1 
ATOM 2108 O O     . TYR A 1 270 ? 40.508  -21.480 -72.629 1.00 36.67 270 A 1 
ATOM 2109 C CB    . TYR A 1 270 ? 39.412  -22.579 -75.215 1.00 37.15 270 A 1 
ATOM 2110 C CG    . TYR A 1 270 ? 38.811  -23.966 -75.108 1.00 37.09 270 A 1 
ATOM 2111 C CD1   . TYR A 1 270 ? 39.435  -24.939 -74.302 1.00 38.77 270 A 1 
ATOM 2112 C CD2   . TYR A 1 270 ? 37.672  -24.321 -75.859 1.00 39.91 270 A 1 
ATOM 2113 C CE1   . TYR A 1 270 ? 38.914  -26.234 -74.238 1.00 36.21 270 A 1 
ATOM 2114 C CE2   . TYR A 1 270 ? 37.138  -25.616 -75.795 1.00 35.85 270 A 1 
ATOM 2115 C CZ    . TYR A 1 270 ? 37.775  -26.585 -74.989 1.00 35.66 270 A 1 
ATOM 2116 O OH    . TYR A 1 270 ? 37.272  -27.856 -74.925 1.00 35.39 270 A 1 
ATOM 2117 N N     . ALA A 1 271 ? 40.507  -19.729 -73.956 1.00 38.82 271 A 1 
ATOM 2118 C CA    . ALA A 1 271 ? 41.966  -19.515 -74.031 1.00 42.21 271 A 1 
ATOM 2119 C C     . ALA A 1 271 ? 42.780  -19.627 -72.700 1.00 40.97 271 A 1 
ATOM 2120 O O     . ALA A 1 271 ? 42.287  -19.281 -71.639 1.00 39.53 271 A 1 
ATOM 2121 C CB    . ALA A 1 271 ? 42.232  -18.209 -74.763 1.00 39.28 271 A 1 
ATOM 2122 N N     . PRO A 1 272 ? 44.070  -20.054 -72.771 1.00 40.67 272 A 1 
ATOM 2123 C CA    . PRO A 1 272 ? 44.675  -20.889 -71.706 1.00 44.46 272 A 1 
ATOM 2124 C C     . PRO A 1 272 ? 45.871  -20.327 -70.884 1.00 43.88 272 A 1 
ATOM 2125 O O     . PRO A 1 272 ? 46.254  -20.952 -69.901 1.00 43.59 272 A 1 
ATOM 2126 C CB    . PRO A 1 272 ? 45.156  -22.098 -72.519 1.00 41.19 272 A 1 
ATOM 2127 C CG    . PRO A 1 272 ? 45.690  -21.473 -73.798 1.00 43.44 272 A 1 
ATOM 2128 C CD    . PRO A 1 272 ? 44.764  -20.277 -74.002 1.00 51.31 272 A 1 
ATOM 2129 N N     . LEU A 1 273 ? 46.558  -19.301 -71.358 1.00 39.36 273 A 1 
ATOM 2130 C CA    . LEU A 1 273 ? 48.023  -19.058 -71.166 1.00 44.69 273 A 1 
ATOM 2131 C C     . LEU A 1 273 ? 48.441  -18.461 -69.790 1.00 43.77 273 A 1 
ATOM 2132 O O     . LEU A 1 273 ? 47.649  -18.447 -68.872 1.00 42.42 273 A 1 
ATOM 2133 C CB    . LEU A 1 273 ? 48.464  -18.198 -72.368 1.00 40.23 273 A 1 
ATOM 2134 C CG    . LEU A 1 273 ? 48.714  -18.963 -73.678 1.00 39.13 273 A 1 
ATOM 2135 C CD1   . LEU A 1 273 ? 48.842  -17.960 -74.829 1.00 38.27 273 A 1 
ATOM 2136 C CD2   . LEU A 1 273 ? 49.993  -19.784 -73.644 1.00 41.68 273 A 1 
ATOM 2137 N N     . VAL A 1 274 ? 49.638  -17.883 -69.567 1.00 36.23 274 A 1 
ATOM 2138 C CA    . VAL A 1 274 ? 51.039  -18.295 -69.356 1.00 43.16 274 A 1 
ATOM 2139 C C     . VAL A 1 274 ? 51.494  -17.731 -67.988 1.00 42.26 274 A 1 
ATOM 2140 O O     . VAL A 1 274 ? 50.901  -16.774 -67.497 1.00 40.79 274 A 1 
ATOM 2141 C CB    . VAL A 1 274 ? 51.986  -17.748 -70.466 1.00 38.43 274 A 1 
ATOM 2142 C CG1   . VAL A 1 274 ? 53.474  -17.935 -70.169 1.00 36.89 274 A 1 
ATOM 2143 C CG2   . VAL A 1 274 ? 51.749  -18.403 -71.817 1.00 42.69 274 A 1 
ATOM 2144 N N     . GLY A 1 275 ? 52.511  -18.272 -67.358 1.00 40.22 275 A 1 
ATOM 2145 C CA    . GLY A 1 275 ? 52.873  -18.078 -65.935 1.00 43.23 275 A 1 
ATOM 2146 C C     . GLY A 1 275 ? 54.186  -17.374 -65.549 1.00 41.85 275 A 1 
ATOM 2147 O O     . GLY A 1 275 ? 54.859  -17.898 -64.674 1.00 40.45 275 A 1 
ATOM 2148 N N     . ALA A 1 276 ? 54.613  -16.287 -66.158 1.00 43.42 276 A 1 
ATOM 2149 C CA    . ALA A 1 276 ? 55.899  -15.621 -65.847 1.00 47.41 276 A 1 
ATOM 2150 C C     . ALA A 1 276 ? 55.896  -14.829 -64.511 1.00 46.46 276 A 1 
ATOM 2151 O O     . ALA A 1 276 ? 54.831  -14.497 -64.018 1.00 45.73 276 A 1 
ATOM 2152 C CB    . ALA A 1 276 ? 56.225  -14.705 -67.027 1.00 43.67 276 A 1 
ATOM 2153 N N     . GLU A 1 277 ? 56.996  -14.354 -63.909 1.00 42.27 277 A 1 
ATOM 2154 C CA    . GLU A 1 277 ? 58.282  -14.929 -63.451 1.00 47.59 277 A 1 
ATOM 2155 C C     . GLU A 1 277 ? 58.899  -14.089 -62.295 1.00 47.65 277 A 1 
ATOM 2156 O O     . GLU A 1 277 ? 59.058  -14.583 -61.188 1.00 47.19 277 A 1 
ATOM 2157 C CB    . GLU A 1 277 ? 59.313  -14.982 -64.607 1.00 42.86 277 A 1 
ATOM 2158 C CG    . GLU A 1 277 ? 60.596  -15.779 -64.279 1.00 42.01 277 A 1 
ATOM 2159 C CD    . GLU A 1 277 ? 61.697  -15.629 -65.324 1.00 42.05 277 A 1 
ATOM 2160 O OE1   . GLU A 1 277 ? 62.604  -16.500 -65.328 1.00 39.45 277 A 1 
ATOM 2161 O OE2   . GLU A 1 277 ? 61.693  -14.626 -66.077 1.00 39.75 277 A 1 
ATOM 2162 N N     . GLN A 1 278 ? 59.321  -12.878 -62.549 1.00 37.98 278 A 1 
ATOM 2163 C CA    . GLN A 1 278 ? 60.441  -12.158 -61.886 1.00 43.13 278 A 1 
ATOM 2164 C C     . GLN A 1 278 ? 60.022  -11.176 -60.754 1.00 41.39 278 A 1 
ATOM 2165 O O     . GLN A 1 278 ? 58.851  -10.871 -60.613 1.00 39.89 278 A 1 
ATOM 2166 C CB    . GLN A 1 278 ? 61.185  -11.372 -62.983 1.00 39.99 278 A 1 
ATOM 2167 C CG    . GLN A 1 278 ? 61.949  -12.249 -63.964 1.00 37.66 278 A 1 
ATOM 2168 C CD    . GLN A 1 278 ? 62.816  -11.452 -64.932 1.00 37.15 278 A 1 
ATOM 2169 O OE1   . GLN A 1 278 ? 62.893  -10.239 -64.926 1.00 38.35 278 A 1 
ATOM 2170 N NE2   . GLN A 1 278 ? 63.522  -12.140 -65.815 1.00 36.80 278 A 1 
ATOM 2171 N N     . ALA A 1 279 ? 60.909  -10.508 -59.965 1.00 41.87 279 A 1 
ATOM 2172 C CA    . ALA A 1 279 ? 62.213  -10.804 -59.351 1.00 43.55 279 A 1 
ATOM 2173 C C     . ALA A 1 279 ? 62.587  -9.813  -58.213 1.00 41.30 279 A 1 
ATOM 2174 O O     . ALA A 1 279 ? 62.617  -10.190 -57.053 1.00 40.36 279 A 1 
ATOM 2175 C CB    . ALA A 1 279 ? 63.347  -10.776 -60.388 1.00 41.03 279 A 1 
ATOM 2176 N N     . ALA A 1 280 ? 62.989  -8.602  -58.532 1.00 42.46 280 A 1 
ATOM 2177 C CA    . ALA A 1 280 ? 63.985  -7.770  -57.815 1.00 44.59 280 A 1 
ATOM 2178 C C     . ALA A 1 280 ? 63.439  -6.803  -56.728 1.00 42.14 280 A 1 
ATOM 2179 O O     . ALA A 1 280 ? 62.247  -6.625  -56.623 1.00 40.15 280 A 1 
ATOM 2180 C CB    . ALA A 1 280 ? 64.721  -6.992  -58.923 1.00 42.00 280 A 1 
ATOM 2181 N N     . SER A 1 281 ? 64.223  -6.046  -55.929 1.00 51.68 281 A 1 
ATOM 2182 C CA    . SER A 1 281 ? 65.449  -6.269  -55.138 1.00 52.52 281 A 1 
ATOM 2183 C C     . SER A 1 281 ? 65.688  -5.216  -54.031 1.00 50.05 281 A 1 
ATOM 2184 O O     . SER A 1 281 ? 65.753  -5.582  -52.862 1.00 48.33 281 A 1 
ATOM 2185 C CB    . SER A 1 281 ? 66.709  -6.293  -56.018 1.00 49.91 281 A 1 
ATOM 2186 O OG    . SER A 1 281 ? 66.844  -5.097  -56.769 1.00 45.48 281 A 1 
ATOM 2187 N N     . ALA A 1 282 ? 65.963  -3.967  -54.362 1.00 41.85 282 A 1 
ATOM 2188 C CA    . ALA A 1 282 ? 66.893  -3.058  -53.644 1.00 44.72 282 A 1 
ATOM 2189 C C     . ALA A 1 282 ? 66.214  -1.929  -52.810 1.00 42.12 282 A 1 
ATOM 2190 O O     . ALA A 1 282 ? 65.011  -1.794  -52.877 1.00 40.85 282 A 1 
ATOM 2191 C CB    . ALA A 1 282 ? 67.790  -2.482  -54.747 1.00 41.78 282 A 1 
ATOM 2192 N N     . THR A 1 283 ? 66.875  -1.008  -52.080 1.00 48.82 283 A 1 
ATOM 2193 C CA    . THR A 1 283 ? 68.084  -0.944  -51.208 1.00 50.79 283 A 1 
ATOM 2194 C C     . THR A 1 283 ? 67.934  0.022   -50.007 1.00 48.93 283 A 1 
ATOM 2195 O O     . THR A 1 283 ? 67.666  -0.460  -48.915 1.00 46.33 283 A 1 
ATOM 2196 C CB    . THR A 1 283 ? 69.393  -0.531  -51.918 1.00 45.26 283 A 1 
ATOM 2197 O OG1   . THR A 1 283 ? 69.128  0.273   -53.047 1.00 43.65 283 A 1 
ATOM 2198 C CG2   . THR A 1 283 ? 70.279  -1.683  -52.327 1.00 47.20 283 A 1 
ATOM 2199 N N     . ALA A 1 284 ? 68.214  1.353   -50.141 1.00 39.93 284 A 1 
ATOM 2200 C CA    . ALA A 1 284 ? 69.124  1.957   -49.145 1.00 43.16 284 A 1 
ATOM 2201 C C     . ALA A 1 284 ? 68.698  3.156   -48.255 1.00 42.05 284 A 1 
ATOM 2202 O O     . ALA A 1 284 ? 68.740  3.044   -47.043 1.00 40.01 284 A 1 
ATOM 2203 C CB    . ALA A 1 284 ? 70.424  2.333   -49.887 1.00 39.98 284 A 1 
ATOM 2204 N N     . GLY A 1 285 ? 68.525  4.359   -48.826 1.00 41.77 285 A 1 
ATOM 2205 C CA    . GLY A 1 285 ? 69.190  5.580   -48.310 1.00 43.41 285 A 1 
ATOM 2206 C C     . GLY A 1 285 ? 68.662  6.336   -47.072 1.00 41.77 285 A 1 
ATOM 2207 O O     . GLY A 1 285 ? 67.536  6.144   -46.629 1.00 40.79 285 A 1 
ATOM 2208 N N     . ALA A 1 286 ? 69.500  7.230   -46.509 1.00 39.30 286 A 1 
ATOM 2209 C CA    . ALA A 1 286 ? 69.625  7.554   -45.076 1.00 42.76 286 A 1 
ATOM 2210 C C     . ALA A 1 286 ? 69.339  9.002   -44.581 1.00 41.66 286 A 1 
ATOM 2211 O O     . ALA A 1 286 ? 69.359  9.204   -43.371 1.00 39.68 286 A 1 
ATOM 2212 C CB    . ALA A 1 286 ? 71.078  7.208   -44.707 1.00 39.38 286 A 1 
ATOM 2213 N N     . SER A 1 287 ? 69.237  10.036  -45.391 1.00 49.56 287 A 1 
ATOM 2214 C CA    . SER A 1 287 ? 69.750  11.395  -45.099 1.00 52.63 287 A 1 
ATOM 2215 C C     . SER A 1 287 ? 69.077  12.202  -43.957 1.00 51.29 287 A 1 
ATOM 2216 O O     . SER A 1 287 ? 67.936  11.956  -43.597 1.00 49.20 287 A 1 
ATOM 2217 C CB    . SER A 1 287 ? 69.799  12.229  -46.381 1.00 49.06 287 A 1 
ATOM 2218 O OG    . SER A 1 287 ? 68.505  12.410  -46.910 1.00 43.38 287 A 1 
ATOM 2219 N N     . ALA A 1 288 ? 69.800  13.192  -43.405 1.00 41.61 288 A 1 
ATOM 2220 C CA    . ALA A 1 288 ? 69.805  13.588  -41.986 1.00 44.93 288 A 1 
ATOM 2221 C C     . ALA A 1 288 ? 69.327  15.014  -41.559 1.00 43.56 288 A 1 
ATOM 2222 O O     . ALA A 1 288 ? 68.878  15.170  -40.432 1.00 41.02 288 A 1 
ATOM 2223 C CB    . ALA A 1 288 ? 71.255  13.428  -41.528 1.00 41.97 288 A 1 
ATOM 2224 N N     . TYR A 1 289 ? 69.553  16.041  -42.332 1.00 34.95 289 A 1 
ATOM 2225 C CA    . TYR A 1 289 ? 69.689  17.480  -41.955 1.00 39.58 289 A 1 
ATOM 2226 C C     . TYR A 1 289 ? 68.362  18.192  -41.543 1.00 37.83 289 A 1 
ATOM 2227 O O     . TYR A 1 289 ? 67.308  17.630  -41.765 1.00 36.54 289 A 1 
ATOM 2228 C CB    . TYR A 1 289 ? 70.286  18.165  -43.194 1.00 36.60 289 A 1 
ATOM 2229 C CG    . TYR A 1 289 ? 71.780  18.031  -43.394 1.00 36.91 289 A 1 
ATOM 2230 C CD1   . TYR A 1 289 ? 72.654  18.870  -42.695 1.00 38.21 289 A 1 
ATOM 2231 C CD2   . TYR A 1 289 ? 72.287  17.118  -44.326 1.00 39.62 289 A 1 
ATOM 2232 C CE1   . TYR A 1 289 ? 74.039  18.795  -42.927 1.00 35.96 289 A 1 
ATOM 2233 C CE2   . TYR A 1 289 ? 73.681  17.037  -44.557 1.00 36.00 289 A 1 
ATOM 2234 C CZ    . TYR A 1 289 ? 74.552  17.888  -43.860 1.00 35.57 289 A 1 
ATOM 2235 O OH    . TYR A 1 289 ? 75.892  17.826  -44.081 1.00 34.13 289 A 1 
ATOM 2236 N N     . THR A 1 290 ? 68.264  19.434  -41.012 1.00 48.39 290 A 1 
ATOM 2237 C CA    . THR A 1 290 ? 68.978  20.434  -40.165 1.00 51.09 290 A 1 
ATOM 2238 C C     . THR A 1 290 ? 67.968  21.466  -39.579 1.00 50.54 290 A 1 
ATOM 2239 O O     . THR A 1 290 ? 66.790  21.217  -39.554 1.00 48.14 290 A 1 
ATOM 2240 C CB    . THR A 1 290 ? 70.057  21.266  -40.918 1.00 46.43 290 A 1 
ATOM 2241 O OG1   . THR A 1 290 ? 69.693  21.468  -42.277 1.00 46.09 290 A 1 
ATOM 2242 C CG2   . THR A 1 290 ? 71.447  20.703  -40.836 1.00 50.96 290 A 1 
ATOM 2243 N N     . ASP A 1 291 ? 68.329  22.612  -39.208 1.00 49.02 291 A 1 
ATOM 2244 C CA    . ASP A 1 291 ? 68.303  23.546  -38.076 1.00 53.87 291 A 1 
ATOM 2245 C C     . ASP A 1 291 ? 67.039  24.316  -37.629 1.00 53.31 291 A 1 
ATOM 2246 O O     . ASP A 1 291 ? 66.703  24.306  -36.459 1.00 52.66 291 A 1 
ATOM 2247 C CB    . ASP A 1 291 ? 69.357  24.631  -38.363 1.00 49.15 291 A 1 
ATOM 2248 C CG    . ASP A 1 291 ? 70.798  24.171  -38.260 1.00 44.76 291 A 1 
ATOM 2249 O OD1   . ASP A 1 291 ? 71.090  23.349  -37.368 1.00 43.33 291 A 1 
ATOM 2250 O OD2   . ASP A 1 291 ? 71.600  24.645  -39.083 1.00 43.97 291 A 1 
ATOM 2251 N N     . SER A 1 292 ? 66.489  25.203  -38.454 1.00 42.52 292 A 1 
ATOM 2252 C CA    . SER A 1 292 ? 66.495  26.646  -38.117 1.00 46.52 292 A 1 
ATOM 2253 C C     . SER A 1 292 ? 65.480  27.171  -37.071 1.00 45.42 292 A 1 
ATOM 2254 O O     . SER A 1 292 ? 64.354  26.701  -36.965 1.00 44.68 292 A 1 
ATOM 2255 C CB    . SER A 1 292 ? 66.406  27.482  -39.392 1.00 43.83 292 A 1 
ATOM 2256 O OG    . SER A 1 292 ? 66.645  28.843  -39.120 1.00 40.62 292 A 1 
ATOM 2257 N N     . VAL A 1 293 ? 65.899  28.242  -36.352 1.00 41.39 293 A 1 
ATOM 2258 C CA    . VAL A 1 293 ? 65.437  28.693  -35.009 1.00 48.09 293 A 1 
ATOM 2259 C C     . VAL A 1 293 ? 64.319  29.755  -34.980 1.00 48.60 293 A 1 
ATOM 2260 O O     . VAL A 1 293 ? 63.754  29.992  -33.915 1.00 48.00 293 A 1 
ATOM 2261 C CB    . VAL A 1 293 ? 66.672  29.261  -34.263 1.00 43.55 293 A 1 
ATOM 2262 C CG1   . VAL A 1 293 ? 66.418  29.649  -32.802 1.00 41.17 293 A 1 
ATOM 2263 C CG2   . VAL A 1 293 ? 67.851  28.283  -34.253 1.00 45.40 293 A 1 
ATOM 2264 N N     . ASN A 1 294 ? 64.055  30.489  -36.022 1.00 41.68 294 A 1 
ATOM 2265 C CA    . ASN A 1 294 ? 63.845  31.944  -35.998 1.00 46.15 294 A 1 
ATOM 2266 C C     . ASN A 1 294 ? 62.722  32.490  -35.090 1.00 43.48 294 A 1 
ATOM 2267 O O     . ASN A 1 294 ? 61.582  32.045  -35.095 1.00 41.74 294 A 1 
ATOM 2268 C CB    . ASN A 1 294 ? 63.736  32.495  -37.429 1.00 44.39 294 A 1 
ATOM 2269 C CG    . ASN A 1 294 ? 65.086  32.904  -38.010 1.00 41.18 294 A 1 
ATOM 2270 O OD1   . ASN A 1 294 ? 66.057  33.131  -37.308 1.00 42.27 294 A 1 
ATOM 2271 N ND2   . ASN A 1 294 ? 65.170  33.034  -39.308 1.00 43.44 294 A 1 
ATOM 2272 N N     . ASN A 1 295 ? 63.054  33.574  -34.385 1.00 42.61 295 A 1 
ATOM 2273 C CA    . ASN A 1 295 ? 62.511  34.072  -33.109 1.00 45.24 295 A 1 
ATOM 2274 C C     . ASN A 1 295 ? 61.511  35.251  -33.216 1.00 43.48 295 A 1 
ATOM 2275 O O     . ASN A 1 295 ? 61.287  35.906  -32.205 1.00 40.79 295 A 1 
ATOM 2276 C CB    . ASN A 1 295 ? 63.751  34.507  -32.299 1.00 42.27 295 A 1 
ATOM 2277 C CG    . ASN A 1 295 ? 63.860  33.945  -30.893 1.00 38.77 295 A 1 
ATOM 2278 O OD1   . ASN A 1 295 ? 63.025  33.241  -30.380 1.00 40.13 295 A 1 
ATOM 2279 N ND2   . ASN A 1 295 ? 64.957  34.243  -30.221 1.00 40.53 295 A 1 
ATOM 2280 N N     . SER A 1 296 ? 61.049  35.651  -34.377 1.00 39.32 296 A 1 
ATOM 2281 C CA    . SER A 1 296 ? 60.793  37.064  -34.701 1.00 42.76 296 A 1 
ATOM 2282 C C     . SER A 1 296 ? 59.771  37.774  -33.796 1.00 40.98 296 A 1 
ATOM 2283 O O     . SER A 1 296 ? 58.705  37.248  -33.482 1.00 40.42 296 A 1 
ATOM 2284 C CB    . SER A 1 296 ? 60.461  37.251  -36.177 1.00 40.96 296 A 1 
ATOM 2285 O OG    . SER A 1 296 ? 59.266  36.586  -36.523 1.00 39.13 296 A 1 
ATOM 2286 N N     . ILE A 1 297 ? 60.111  39.028  -33.418 1.00 34.84 297 A 1 
ATOM 2287 C CA    . ILE A 1 297 ? 59.684  39.751  -32.201 1.00 38.46 297 A 1 
ATOM 2288 C C     . ILE A 1 297 ? 58.458  40.682  -32.394 1.00 38.39 297 A 1 
ATOM 2289 O O     . ILE A 1 297 ? 57.932  41.190  -31.413 1.00 36.79 297 A 1 
ATOM 2290 C CB    . ILE A 1 297 ? 60.913  40.576  -31.706 1.00 35.71 297 A 1 
ATOM 2291 C CG1   . ILE A 1 297 ? 62.154  39.683  -31.475 1.00 34.63 297 A 1 
ATOM 2292 C CG2   . ILE A 1 297 ? 60.657  41.396  -30.433 1.00 38.18 297 A 1 
ATOM 2293 C CD1   . ILE A 1 297 ? 63.469  40.440  -31.317 1.00 36.73 297 A 1 
ATOM 2294 N N     . SER A 1 298 ? 58.036  41.019  -33.583 1.00 42.52 298 A 1 
ATOM 2295 C CA    . SER A 1 298 ? 57.692  42.386  -34.018 1.00 44.23 298 A 1 
ATOM 2296 C C     . SER A 1 298 ? 56.636  43.154  -33.197 1.00 43.01 298 A 1 
ATOM 2297 O O     . SER A 1 298 ? 55.664  42.604  -32.706 1.00 41.28 298 A 1 
ATOM 2298 C CB    . SER A 1 298 ? 57.346  42.420  -35.501 1.00 42.14 298 A 1 
ATOM 2299 O OG    . SER A 1 298 ? 56.185  41.648  -35.777 1.00 39.00 298 A 1 
ATOM 2300 N N     . PHE A 1 299 ? 56.897  44.499  -33.076 1.00 33.85 299 A 1 
ATOM 2301 C CA    . PHE A 1 299 ? 56.480  45.406  -31.982 1.00 35.81 299 A 1 
ATOM 2302 C C     . PHE A 1 299 ? 55.039  45.987  -31.953 1.00 36.07 299 A 1 
ATOM 2303 O O     . PHE A 1 299 ? 54.358  45.802  -30.951 1.00 33.75 299 A 1 
ATOM 2304 C CB    . PHE A 1 299 ? 57.462  46.583  -31.993 1.00 32.77 299 A 1 
ATOM 2305 C CG    . PHE A 1 299 ? 58.746  46.437  -31.202 1.00 31.30 299 A 1 
ATOM 2306 C CD1   . PHE A 1 299 ? 58.825  46.998  -29.912 1.00 31.00 299 A 1 
ATOM 2307 C CD2   . PHE A 1 299 ? 59.872  45.832  -31.768 1.00 31.88 299 A 1 
ATOM 2308 C CE1   . PHE A 1 299 ? 60.024  46.947  -29.192 1.00 28.96 299 A 1 
ATOM 2309 C CE2   . PHE A 1 299 ? 61.078  45.775  -31.050 1.00 27.29 299 A 1 
ATOM 2310 C CZ    . PHE A 1 299 ? 61.168  46.340  -29.754 1.00 27.29 299 A 1 
ATOM 2311 N N     . SER A 1 300 ? 54.591  46.876  -32.903 1.00 40.83 300 A 1 
ATOM 2312 C CA    . SER A 1 300 ? 54.690  48.313  -32.585 1.00 44.74 300 A 1 
ATOM 2313 C C     . SER A 1 300 ? 53.427  49.129  -32.196 1.00 44.06 300 A 1 
ATOM 2314 O O     . SER A 1 300 ? 53.149  49.288  -31.021 1.00 42.66 300 A 1 
ATOM 2315 C CB    . SER A 1 300 ? 55.512  49.033  -33.672 1.00 41.96 300 A 1 
ATOM 2316 O OG    . SER A 1 300 ? 54.856  48.982  -34.927 1.00 38.77 300 A 1 
ATOM 2317 N N     . MET A 1 301 ? 52.769  49.796  -33.143 1.00 37.26 301 A 1 
ATOM 2318 C CA    . MET A 1 301 ? 52.167  51.157  -33.030 1.00 39.84 301 A 1 
ATOM 2319 C C     . MET A 1 301 ? 50.636  51.184  -32.723 1.00 40.27 301 A 1 
ATOM 2320 O O     . MET A 1 301 ? 50.034  50.127  -32.633 1.00 38.04 301 A 1 
ATOM 2321 C CB    . MET A 1 301 ? 52.455  51.847  -34.377 1.00 36.83 301 A 1 
ATOM 2322 C CG    . MET A 1 301 ? 53.872  52.413  -34.508 1.00 35.06 301 A 1 
ATOM 2323 S SD    . MET A 1 301 ? 54.060  53.341  -36.060 1.00 36.33 301 A 1 
ATOM 2324 C CE    . MET A 1 301 ? 55.657  54.101  -35.756 1.00 33.19 301 A 1 
ATOM 2325 N N     . GLU A 1 302 ? 49.870  52.294  -32.625 1.00 34.27 302 A 1 
ATOM 2326 C CA    . GLU A 1 302 ? 50.070  53.680  -32.151 1.00 38.40 302 A 1 
ATOM 2327 C C     . GLU A 1 302 ? 48.731  54.357  -31.723 1.00 38.26 302 A 1 
ATOM 2328 O O     . GLU A 1 302 ? 48.582  54.733  -30.565 1.00 35.50 302 A 1 
ATOM 2329 C CB    . GLU A 1 302 ? 50.673  54.559  -33.274 1.00 35.18 302 A 1 
ATOM 2330 C CG    . GLU A 1 302 ? 51.028  55.996  -32.831 1.00 33.27 302 A 1 
ATOM 2331 C CD    . GLU A 1 302 ? 51.610  56.849  -33.977 1.00 32.72 302 A 1 
ATOM 2332 O OE1   . GLU A 1 302 ? 52.177  57.902  -33.652 1.00 31.37 302 A 1 
ATOM 2333 O OE2   . GLU A 1 302 ? 51.473  56.449  -35.152 1.00 31.76 302 A 1 
ATOM 2334 N N     . ALA A 1 303 ? 47.798  54.597  -32.631 1.00 39.38 303 A 1 
ATOM 2335 C CA    . ALA A 1 303 ? 46.742  55.636  -32.575 1.00 42.11 303 A 1 
ATOM 2336 C C     . ALA A 1 303 ? 45.521  55.291  -31.695 1.00 41.47 303 A 1 
ATOM 2337 O O     . ALA A 1 303 ? 45.306  54.144  -31.352 1.00 39.97 303 A 1 
ATOM 2338 C CB    . ALA A 1 303 ? 46.323  55.910  -34.025 1.00 39.41 303 A 1 
ATOM 2339 N N     . GLY A 1 304 ? 44.592  56.138  -31.341 1.00 38.07 304 A 1 
ATOM 2340 C CA    . GLY A 1 304 ? 44.350  57.576  -31.364 1.00 40.75 304 A 1 
ATOM 2341 C C     . GLY A 1 304 ? 43.100  57.911  -30.517 1.00 39.46 304 A 1 
ATOM 2342 O O     . GLY A 1 304 ? 42.541  57.043  -29.856 1.00 38.39 304 A 1 
ATOM 2343 N N     . ILE A 1 305 ? 42.664  59.181  -30.494 1.00 35.05 305 A 1 
ATOM 2344 C CA    . ILE A 1 305 ? 42.166  59.889  -29.284 1.00 39.57 305 A 1 
ATOM 2345 C C     . ILE A 1 305 ? 40.651  59.813  -28.963 1.00 38.49 305 A 1 
ATOM 2346 O O     . ILE A 1 305 ? 40.295  59.713  -27.790 1.00 36.61 305 A 1 
ATOM 2347 C CB    . ILE A 1 305 ? 42.607  61.371  -29.391 1.00 37.26 305 A 1 
ATOM 2348 C CG1   . ILE A 1 305 ? 44.140  61.509  -29.561 1.00 35.67 305 A 1 
ATOM 2349 C CG2   . ILE A 1 305 ? 42.153  62.211  -28.175 1.00 37.63 305 A 1 
ATOM 2350 C CD1   . ILE A 1 305 ? 44.597  62.895  -29.996 1.00 36.63 305 A 1 
ATOM 2351 N N     . VAL A 1 306 ? 39.752  60.029  -29.892 1.00 38.20 306 A 1 
ATOM 2352 C CA    . VAL A 1 306 ? 38.596  60.950  -29.723 1.00 43.11 306 A 1 
ATOM 2353 C C     . VAL A 1 306 ? 37.533  60.509  -28.692 1.00 42.00 306 A 1 
ATOM 2354 O O     . VAL A 1 306 ? 37.009  59.404  -28.782 1.00 40.41 306 A 1 
ATOM 2355 C CB    . VAL A 1 306 ? 37.947  61.316  -31.070 1.00 39.93 306 A 1 
ATOM 2356 C CG1   . VAL A 1 306 ? 36.933  62.453  -30.909 1.00 36.43 306 A 1 
ATOM 2357 C CG2   . VAL A 1 306 ? 38.975  61.784  -32.098 1.00 39.97 306 A 1 
ATOM 2358 N N     . PRO A 1 307 ? 37.176  61.406  -27.729 1.00 39.50 307 A 1 
ATOM 2359 C CA    . PRO A 1 307 ? 36.511  61.048  -26.471 1.00 42.59 307 A 1 
ATOM 2360 C C     . PRO A 1 307 ? 34.980  61.238  -26.450 1.00 42.51 307 A 1 
ATOM 2361 O O     . PRO A 1 307 ? 34.460  61.640  -25.408 1.00 40.20 307 A 1 
ATOM 2362 C CB    . PRO A 1 307 ? 37.194  61.967  -25.462 1.00 39.15 307 A 1 
ATOM 2363 C CG    . PRO A 1 307 ? 37.287  63.282  -26.226 1.00 39.12 307 A 1 
ATOM 2364 C CD    . PRO A 1 307 ? 37.622  62.792  -27.638 1.00 43.65 307 A 1 
ATOM 2365 N N     . ASP A 1 308 ? 34.284  61.122  -27.560 1.00 45.57 308 A 1 
ATOM 2366 C CA    . ASP A 1 308 ? 33.000  61.814  -27.719 1.00 48.78 308 A 1 
ATOM 2367 C C     . ASP A 1 308 ? 31.942  61.442  -26.656 1.00 47.88 308 A 1 
ATOM 2368 O O     . ASP A 1 308 ? 31.586  60.281  -26.438 1.00 45.38 308 A 1 
ATOM 2369 C CB    . ASP A 1 308 ? 32.486  61.690  -29.159 1.00 44.66 308 A 1 
ATOM 2370 C CG    . ASP A 1 308 ? 31.781  62.973  -29.653 1.00 40.44 308 A 1 
ATOM 2371 O OD1   . ASP A 1 308 ? 31.601  63.899  -28.827 1.00 39.44 308 A 1 
ATOM 2372 O OD2   . ASP A 1 308 ? 31.432  62.990  -30.842 1.00 40.41 308 A 1 
ATOM 2373 N N     . ASN A 1 309 ? 31.461  62.487  -25.949 1.00 41.41 309 A 1 
ATOM 2374 C CA    . ASN A 1 309 ? 30.999  62.420  -24.557 1.00 44.51 309 A 1 
ATOM 2375 C C     . ASN A 1 309 ? 29.477  62.261  -24.399 1.00 42.00 309 A 1 
ATOM 2376 O O     . ASN A 1 309 ? 28.921  62.678  -23.378 1.00 39.26 309 A 1 
ATOM 2377 C CB    . ASN A 1 309 ? 31.522  63.693  -23.865 1.00 41.82 309 A 1 
ATOM 2378 C CG    . ASN A 1 309 ? 32.226  63.480  -22.538 1.00 38.46 309 A 1 
ATOM 2379 O OD1   . ASN A 1 309 ? 32.275  62.430  -21.942 1.00 39.25 309 A 1 
ATOM 2380 N ND2   . ASN A 1 309 ? 32.832  64.540  -22.027 1.00 39.93 309 A 1 
ATOM 2381 N N     . THR A 1 310 ? 28.755  61.794  -25.417 1.00 44.56 310 A 1 
ATOM 2382 C CA    . THR A 1 310 ? 27.300  61.993  -25.479 1.00 47.61 310 A 1 
ATOM 2383 C C     . THR A 1 310 ? 26.563  61.300  -24.333 1.00 46.98 310 A 1 
ATOM 2384 O O     . THR A 1 310 ? 26.425  60.082  -24.260 1.00 44.77 310 A 1 
ATOM 2385 C CB    . THR A 1 310 ? 26.696  61.620  -26.835 1.00 42.71 310 A 1 
ATOM 2386 O OG1   . THR A 1 310 ? 27.239  60.429  -27.346 1.00 39.82 310 A 1 
ATOM 2387 C CG2   . THR A 1 310 ? 26.941  62.718  -27.862 1.00 42.11 310 A 1 
ATOM 2388 N N     . VAL A 1 311 ? 26.063  62.166  -23.435 1.00 39.56 311 A 1 
ATOM 2389 C CA    . VAL A 1 311 ? 25.452  61.847  -22.126 1.00 44.46 311 A 1 
ATOM 2390 C C     . VAL A 1 311 ? 24.017  61.319  -22.303 1.00 44.89 311 A 1 
ATOM 2391 O O     . VAL A 1 311 ? 23.066  61.922  -21.793 1.00 42.72 311 A 1 
ATOM 2392 C CB    . VAL A 1 311 ? 25.495  63.085  -21.199 1.00 39.83 311 A 1 
ATOM 2393 C CG1   . VAL A 1 311 ? 25.198  62.739  -19.743 1.00 37.33 311 A 1 
ATOM 2394 C CG2   . VAL A 1 311 ? 26.851  63.784  -21.219 1.00 40.58 311 A 1 
ATOM 2395 N N     . GLN A 1 312 ? 23.814  60.259  -23.044 1.00 47.55 312 A 1 
ATOM 2396 C CA    . GLN A 1 312 ? 22.458  59.727  -23.162 1.00 49.90 312 A 1 
ATOM 2397 C C     . GLN A 1 312 ? 21.973  59.241  -21.794 1.00 50.73 312 A 1 
ATOM 2398 O O     . GLN A 1 312 ? 22.427  58.228  -21.258 1.00 48.89 312 A 1 
ATOM 2399 C CB    . GLN A 1 312 ? 22.325  58.657  -24.251 1.00 45.94 312 A 1 
ATOM 2400 C CG    . GLN A 1 312 ? 22.194  59.293  -25.644 1.00 43.91 312 A 1 
ATOM 2401 C CD    . GLN A 1 312 ? 21.721  58.317  -26.711 1.00 41.86 312 A 1 
ATOM 2402 O OE1   . GLN A 1 312 ? 21.583  57.126  -26.523 1.00 40.55 312 A 1 
ATOM 2403 N NE2   . GLN A 1 312 ? 21.411  58.811  -27.899 1.00 38.30 312 A 1 
ATOM 2404 N N     . SER A 1 313 ? 21.030  59.987  -21.238 1.00 46.49 313 A 1 
ATOM 2405 C CA    . SER A 1 313 ? 20.380  59.755  -19.938 1.00 48.74 313 A 1 
ATOM 2406 C C     . SER A 1 313 ? 19.458  58.538  -19.999 1.00 48.62 313 A 1 
ATOM 2407 O O     . SER A 1 313 ? 18.236  58.672  -19.986 1.00 46.17 313 A 1 
ATOM 2408 C CB    . SER A 1 313 ? 19.617  61.020  -19.531 1.00 44.93 313 A 1 
ATOM 2409 O OG    . SER A 1 313 ? 18.675  61.384  -20.519 1.00 42.60 313 A 1 
ATOM 2410 N N     . SER A 1 314 ? 20.039  57.368  -20.109 1.00 47.19 314 A 1 
ATOM 2411 C CA    . SER A 1 314 ? 19.269  56.129  -20.087 1.00 49.99 314 A 1 
ATOM 2412 C C     . SER A 1 314 ? 18.554  56.011  -18.742 1.00 48.90 314 A 1 
ATOM 2413 O O     . SER A 1 314 ? 19.176  55.803  -17.704 1.00 47.57 314 A 1 
ATOM 2414 C CB    . SER A 1 314 ? 20.145  54.915  -20.380 1.00 45.68 314 A 1 
ATOM 2415 O OG    . SER A 1 314 ? 21.262  54.846  -19.515 1.00 43.76 314 A 1 
ATOM 2416 N N     . ILE A 1 315 ? 17.242  56.226  -18.773 1.00 42.36 315 A 1 
ATOM 2417 C CA    . ILE A 1 315 ? 16.378  56.137  -17.595 1.00 45.01 315 A 1 
ATOM 2418 C C     . ILE A 1 315 ? 16.524  54.717  -17.047 1.00 44.02 315 A 1 
ATOM 2419 O O     . ILE A 1 315 ? 16.030  53.760  -17.646 1.00 42.19 315 A 1 
ATOM 2420 C CB    . ILE A 1 315 ? 14.921  56.490  -17.961 1.00 40.83 315 A 1 
ATOM 2421 C CG1   . ILE A 1 315 ? 14.829  57.951  -18.472 1.00 40.04 315 A 1 
ATOM 2422 C CG2   . ILE A 1 315 ? 13.989  56.296  -16.748 1.00 41.78 315 A 1 
ATOM 2423 C CD1   . ILE A 1 315 ? 13.474  58.323  -19.079 1.00 39.45 315 A 1 
ATOM 2424 N N     . LEU A 1 316 ? 17.218  54.612  -15.901 1.00 42.82 316 A 1 
ATOM 2425 C CA    . LEU A 1 316 ? 17.319  53.383  -15.124 1.00 46.32 316 A 1 
ATOM 2426 C C     . LEU A 1 316 ? 15.910  52.995  -14.660 1.00 45.44 316 A 1 
ATOM 2427 O O     . LEU A 1 316 ? 15.445  53.462  -13.623 1.00 43.00 316 A 1 
ATOM 2428 C CB    . LEU A 1 316 ? 18.271  53.590  -13.927 1.00 41.56 316 A 1 
ATOM 2429 C CG    . LEU A 1 316 ? 19.765  53.558  -14.272 1.00 39.39 316 A 1 
ATOM 2430 C CD1   . LEU A 1 316 ? 20.591  54.098  -13.105 1.00 39.78 316 A 1 
ATOM 2431 C CD2   . LEU A 1 316 ? 20.237  52.124  -14.564 1.00 43.77 316 A 1 
ATOM 2432 N N     . ARG A 1 317 ? 15.210  52.184  -15.442 1.00 39.51 317 A 1 
ATOM 2433 C CA    . ARG A 1 317 ? 13.976  51.555  -14.966 1.00 42.92 317 A 1 
ATOM 2434 C C     . ARG A 1 317 ? 14.341  50.758  -13.714 1.00 41.89 317 A 1 
ATOM 2435 O O     . ARG A 1 317 ? 15.254  49.943  -13.792 1.00 39.40 317 A 1 
ATOM 2436 C CB    . ARG A 1 317 ? 13.346  50.644  -16.029 1.00 38.72 317 A 1 
ATOM 2437 C CG    . ARG A 1 317 ? 12.544  51.445  -17.059 1.00 35.95 317 A 1 
ATOM 2438 C CD    . ARG A 1 317 ? 11.780  50.493  -18.008 1.00 33.69 317 A 1 
ATOM 2439 N NE    . ARG A 1 317 ? 10.911  51.231  -18.925 1.00 31.70 317 A 1 
ATOM 2440 C CZ    . ARG A 1 317 ? 10.100  50.718  -19.836 1.00 28.81 317 A 1 
ATOM 2441 N NH1   . ARG A 1 317 ? 10.022  49.418  -20.019 1.00 27.69 317 A 1 
ATOM 2442 N NH2   . ARG A 1 317 ? 9.353   51.481  -20.583 1.00 26.36 317 A 1 
ATOM 2443 N N     . PRO A 1 318 ? 13.677  50.994  -12.556 1.00 36.33 318 A 1 
ATOM 2444 C CA    . PRO A 1 318 ? 13.964  50.267  -11.340 1.00 39.65 318 A 1 
ATOM 2445 C C     . PRO A 1 318 ? 13.764  48.780  -11.634 1.00 39.40 318 A 1 
ATOM 2446 O O     . PRO A 1 318 ? 12.689  48.386  -12.106 1.00 37.70 318 A 1 
ATOM 2447 C CB    . PRO A 1 318 ? 13.020  50.813  -10.272 1.00 35.44 318 A 1 
ATOM 2448 C CG    . PRO A 1 318 ? 11.841  51.367  -11.070 1.00 35.53 318 A 1 
ATOM 2449 C CD    . PRO A 1 318 ? 12.519  51.853  -12.366 1.00 41.12 318 A 1 
ATOM 2450 N N     . ALA A 1 319 ? 14.806  48.000  -11.404 1.00 38.47 319 A 1 
ATOM 2451 C CA    . ALA A 1 319 ? 14.750  46.554  -11.572 1.00 41.21 319 A 1 
ATOM 2452 C C     . ALA A 1 319 ? 13.645  46.028  -10.653 1.00 40.88 319 A 1 
ATOM 2453 O O     . ALA A 1 319 ? 13.738  46.134  -9.430  1.00 38.64 319 A 1 
ATOM 2454 C CB    . ALA A 1 319 ? 16.119  45.947  -11.269 1.00 37.10 319 A 1 
ATOM 2455 N N     . GLY A 1 320 ? 12.553  45.577  -11.239 1.00 38.25 320 A 1 
ATOM 2456 C CA    . GLY A 1 320 ? 11.398  45.084  -10.512 1.00 40.81 320 A 1 
ATOM 2457 C C     . GLY A 1 320 ? 11.816  43.965  -9.560  1.00 41.25 320 A 1 
ATOM 2458 O O     . GLY A 1 320 ? 12.687  43.165  -9.883  1.00 39.00 320 A 1 
ATOM 2459 N N     . ALA A 1 321 ? 11.199  43.954  -8.377  1.00 36.30 321 A 1 
ATOM 2460 C CA    . ALA A 1 321 ? 11.437  42.934  -7.373  1.00 39.23 321 A 1 
ATOM 2461 C C     . ALA A 1 321 ? 11.276  41.557  -8.019  1.00 38.99 321 A 1 
ATOM 2462 O O     . ALA A 1 321 ? 10.182  41.187  -8.435  1.00 38.02 321 A 1 
ATOM 2463 C CB    . ALA A 1 321 ? 10.463  43.136  -6.211  1.00 35.38 321 A 1 
ATOM 2464 N N     . ILE A 1 322 ? 12.390  40.835  -8.119  1.00 37.47 322 A 1 
ATOM 2465 C CA    . ILE A 1 322 ? 12.382  39.446  -8.549  1.00 39.78 322 A 1 
ATOM 2466 C C     . ILE A 1 322 ? 11.582  38.706  -7.484  1.00 40.38 322 A 1 
ATOM 2467 O O     . ILE A 1 322 ? 12.081  38.475  -6.390  1.00 38.67 322 A 1 
ATOM 2468 C CB    . ILE A 1 322 ? 13.803  38.894  -8.732  1.00 36.73 322 A 1 
ATOM 2469 C CG1   . ILE A 1 322 ? 14.574  39.701  -9.800  1.00 35.93 322 A 1 
ATOM 2470 C CG2   . ILE A 1 322 ? 13.753  37.407  -9.117  1.00 39.05 322 A 1 
ATOM 2471 C CD1   . ILE A 1 322 ? 16.059  39.354  -9.908  1.00 37.27 322 A 1 
ATOM 2472 N N     . GLY A 1 323 ? 10.328  38.399  -7.770  1.00 36.66 323 A 1 
ATOM 2473 C CA    . GLY A 1 323 ? 9.497   37.548  -6.949  1.00 38.30 323 A 1 
ATOM 2474 C C     . GLY A 1 323 ? 10.132  36.163  -6.889  1.00 38.11 323 A 1 
ATOM 2475 O O     . GLY A 1 323 ? 9.869   35.333  -7.754  1.00 37.20 323 A 1 
ATOM 2476 N N     . LEU A 1 324 ? 10.994  35.977  -5.878  1.00 38.60 324 A 1 
ATOM 2477 C CA    . LEU A 1 324 ? 11.699  34.705  -5.617  1.00 40.18 324 A 1 
ATOM 2478 C C     . LEU A 1 324 ? 10.747  33.540  -5.318  1.00 41.29 324 A 1 
ATOM 2479 O O     . LEU A 1 324 ? 11.173  32.390  -5.392  1.00 37.67 324 A 1 
ATOM 2480 C CB    . LEU A 1 324 ? 12.664  34.900  -4.435  1.00 34.33 324 A 1 
ATOM 2481 C CG    . LEU A 1 324 ? 14.087  35.267  -4.862  1.00 31.32 324 A 1 
ATOM 2482 C CD1   . LEU A 1 324 ? 14.877  35.742  -3.648  1.00 31.43 324 A 1 
ATOM 2483 C CD2   . LEU A 1 324 ? 14.814  34.049  -5.453  1.00 34.15 324 A 1 
ATOM 2484 N N     . PHE A 1 325 ? 9.476   33.800  -5.032  1.00 40.93 325 A 1 
ATOM 2485 C CA    . PHE A 1 325 ? 8.411   32.811  -5.063  1.00 42.01 325 A 1 
ATOM 2486 C C     . PHE A 1 325 ? 8.007   32.468  -6.504  1.00 43.33 325 A 1 
ATOM 2487 O O     . PHE A 1 325 ? 6.819   32.356  -6.819  1.00 39.62 325 A 1 
ATOM 2488 C CB    . PHE A 1 325 ? 7.233   33.247  -4.193  1.00 36.28 325 A 1 
ATOM 2489 C CG    . PHE A 1 325 ? 7.545   33.266  -2.726  1.00 33.39 325 A 1 
ATOM 2490 C CD1   . PHE A 1 325 ? 7.491   32.079  -1.981  1.00 32.06 325 A 1 
ATOM 2491 C CD2   . PHE A 1 325 ? 7.899   34.474  -2.091  1.00 30.68 325 A 1 
ATOM 2492 C CE1   . PHE A 1 325 ? 7.776   32.100  -0.607  1.00 27.90 325 A 1 
ATOM 2493 C CE2   . PHE A 1 325 ? 8.183   34.494  -0.715  1.00 26.29 325 A 1 
ATOM 2494 C CZ    . PHE A 1 325 ? 8.114   33.309  0.027   1.00 28.16 325 A 1 
ATOM 2495 N N     . SER A 1 326 ? 8.984   32.282  -7.369  1.00 35.02 326 A 1 
ATOM 2496 C CA    . SER A 1 326 ? 8.852   31.315  -8.446  1.00 37.78 326 A 1 
ATOM 2497 C C     . SER A 1 326 ? 8.689   29.963  -7.759  1.00 39.10 326 A 1 
ATOM 2498 O O     . SER A 1 326 ? 9.658   29.225  -7.593  1.00 37.00 326 A 1 
ATOM 2499 C CB    . SER A 1 326 ? 10.068  31.322  -9.369  1.00 34.53 326 A 1 
ATOM 2500 O OG    . SER A 1 326 ? 10.240  32.574  -9.966  1.00 32.37 326 A 1 
ATOM 2501 N N     . SER A 1 327 ? 7.484   29.680  -7.256  1.00 36.26 327 A 1 
ATOM 2502 C CA    . SER A 1 327 ? 7.080   28.320  -6.933  1.00 37.21 327 A 1 
ATOM 2503 C C     . SER A 1 327 ? 7.526   27.491  -8.126  1.00 38.30 327 A 1 
ATOM 2504 O O     . SER A 1 327 ? 7.138   27.851  -9.239  1.00 35.35 327 A 1 
ATOM 2505 C CB    . SER A 1 327 ? 5.559   28.218  -6.766  1.00 33.78 327 A 1 
ATOM 2506 O OG    . SER A 1 327 ? 4.877   28.731  -7.888  1.00 31.53 327 A 1 
ATOM 2507 N N     . PRO A 1 328 ? 8.415   26.499  -7.935  1.00 40.62 328 A 1 
ATOM 2508 C CA    . PRO A 1 328 ? 8.905   25.712  -9.051  1.00 41.30 328 A 1 
ATOM 2509 C C     . PRO A 1 328 ? 7.665   25.290  -9.818  1.00 42.17 328 A 1 
ATOM 2510 O O     . PRO A 1 328 ? 6.799   24.645  -9.235  1.00 39.88 328 A 1 
ATOM 2511 C CB    . PRO A 1 328 ? 9.671   24.532  -8.441  1.00 37.76 328 A 1 
ATOM 2512 C CG    . PRO A 1 328 ? 9.119   24.429  -7.025  1.00 37.76 328 A 1 
ATOM 2513 C CD    . PRO A 1 328 ? 8.776   25.885  -6.682  1.00 41.14 328 A 1 
ATOM 2514 N N     . SER A 1 329 ? 7.514   25.837  -11.026 1.00 37.47 329 A 1 
ATOM 2515 C CA    . SER A 1 329 ? 6.310   25.650  -11.811 1.00 38.97 329 A 1 
ATOM 2516 C C     . SER A 1 329 ? 6.045   24.166  -11.772 1.00 40.76 329 A 1 
ATOM 2517 O O     . SER A 1 329 ? 6.973   23.398  -12.015 1.00 38.42 329 A 1 
ATOM 2518 C CB    . SER A 1 329 ? 6.496   26.140  -13.247 1.00 35.02 329 A 1 
ATOM 2519 O OG    . SER A 1 329 ? 7.600   25.508  -13.868 1.00 32.33 329 A 1 
ATOM 2520 N N     . LEU A 1 330 ? 4.839   23.772  -11.381 1.00 43.42 330 A 1 
ATOM 2521 C CA    . LEU A 1 330 ? 4.408   22.390  -11.535 1.00 42.88 330 A 1 
ATOM 2522 C C     . LEU A 1 330 ? 4.716   22.052  -12.984 1.00 44.01 330 A 1 
ATOM 2523 O O     . LEU A 1 330 ? 4.036   22.550  -13.874 1.00 40.23 330 A 1 
ATOM 2524 C CB    . LEU A 1 330 ? 2.907   22.269  -11.238 1.00 37.95 330 A 1 
ATOM 2525 C CG    . LEU A 1 330 ? 2.573   22.153  -9.750  1.00 34.65 330 A 1 
ATOM 2526 C CD1   . LEU A 1 330 ? 1.090   22.420  -9.505  1.00 33.40 330 A 1 
ATOM 2527 C CD2   . LEU A 1 330 ? 2.889   20.739  -9.225  1.00 33.61 330 A 1 
ATOM 2528 N N     . GLN A 1 331 ? 5.846   21.379  -13.199 1.00 46.29 331 A 1 
ATOM 2529 C CA    . GLN A 1 331 ? 6.260   21.014  -14.541 1.00 46.95 331 A 1 
ATOM 2530 C C     . GLN A 1 331 ? 5.057   20.271  -15.083 1.00 48.24 331 A 1 
ATOM 2531 O O     . GLN A 1 331 ? 4.616   19.315  -14.437 1.00 45.95 331 A 1 
ATOM 2532 C CB    . GLN A 1 331 ? 7.513   20.140  -14.558 1.00 43.17 331 A 1 
ATOM 2533 C CG    . GLN A 1 331 ? 8.795   20.942  -14.387 1.00 38.81 331 A 1 
ATOM 2534 C CD    . GLN A 1 331 ? 10.058  20.092  -14.559 1.00 36.32 331 A 1 
ATOM 2535 O OE1   . GLN A 1 331 ? 10.081  18.875  -14.426 1.00 33.44 331 A 1 
ATOM 2536 N NE2   . GLN A 1 331 ? 11.185  20.709  -14.860 1.00 32.87 331 A 1 
ATOM 2537 N N     . THR A 1 332 ? 4.487   20.799  -16.152 1.00 35.84 332 A 1 
ATOM 2538 C CA    . THR A 1 332 ? 3.367   20.154  -16.834 1.00 36.80 332 A 1 
ATOM 2539 C C     . THR A 1 332 ? 3.709   18.676  -16.876 1.00 38.16 332 A 1 
ATOM 2540 O O     . THR A 1 332 ? 4.823   18.381  -17.323 1.00 35.37 332 A 1 
ATOM 2541 C CB    . THR A 1 332 ? 3.233   20.676  -18.261 1.00 32.46 332 A 1 
ATOM 2542 O OG1   . THR A 1 332 ? 4.509   20.784  -18.878 1.00 29.53 332 A 1 
ATOM 2543 C CG2   . THR A 1 332 ? 2.595   22.067  -18.293 1.00 30.14 332 A 1 
ATOM 2544 N N     . PRO A 1 333 ? 2.865   17.791  -16.284 1.00 48.91 333 A 1 
ATOM 2545 C CA    . PRO A 1 333 ? 3.182   16.371  -16.215 1.00 48.28 333 A 1 
ATOM 2546 C C     . PRO A 1 333 ? 3.612   15.995  -17.622 1.00 49.10 333 A 1 
ATOM 2547 O O     . PRO A 1 333 ? 2.844   16.211  -18.560 1.00 47.47 333 A 1 
ATOM 2548 C CB    . PRO A 1 333 ? 1.895   15.673  -15.767 1.00 44.68 333 A 1 
ATOM 2549 C CG    . PRO A 1 333 ? 0.801   16.680  -16.071 1.00 43.67 333 A 1 
ATOM 2550 C CD    . PRO A 1 333 ? 1.505   18.028  -15.898 1.00 44.41 333 A 1 
ATOM 2551 N N     . LEU A 1 334 ? 4.911   15.633  -17.748 1.00 57.51 334 A 1 
ATOM 2552 C CA    . LEU A 1 334 ? 5.466   15.338  -19.054 1.00 56.60 334 A 1 
ATOM 2553 C C     . LEU A 1 334 ? 4.584   14.224  -19.566 1.00 58.07 334 A 1 
ATOM 2554 O O     . LEU A 1 334 ? 4.666   13.110  -19.058 1.00 53.67 334 A 1 
ATOM 2555 C CB    . LEU A 1 334 ? 6.936   14.912  -18.936 1.00 50.81 334 A 1 
ATOM 2556 C CG    . LEU A 1 334 ? 7.938   16.069  -18.887 1.00 45.39 334 A 1 
ATOM 2557 C CD1   . LEU A 1 334 ? 9.301   15.590  -18.379 1.00 42.17 334 A 1 
ATOM 2558 C CD2   . LEU A 1 334 ? 8.147   16.688  -20.277 1.00 40.73 334 A 1 
ATOM 2559 N N     . HIS A 1 335 ? 3.688   14.573  -20.483 1.00 55.19 335 A 1 
ATOM 2560 C CA    . HIS A 1 335 ? 2.845   13.620  -21.181 1.00 55.67 335 A 1 
ATOM 2561 C C     . HIS A 1 335 ? 3.803   12.815  -22.051 1.00 58.17 335 A 1 
ATOM 2562 O O     . HIS A 1 335 ? 4.048   13.144  -23.210 1.00 53.59 335 A 1 
ATOM 2563 C CB    . HIS A 1 335 ? 1.739   14.326  -21.972 1.00 49.54 335 A 1 
ATOM 2564 C CG    . HIS A 1 335 ? 0.360   13.938  -21.512 1.00 43.47 335 A 1 
ATOM 2565 N ND1   . HIS A 1 335 ? -0.320  12.797  -21.865 1.00 38.15 335 A 1 
ATOM 2566 C CD2   . HIS A 1 335 ? -0.469  14.649  -20.679 1.00 36.28 335 A 1 
ATOM 2567 C CE1   . HIS A 1 335 ? -1.528  12.826  -21.258 1.00 32.89 335 A 1 
ATOM 2568 N NE2   . HIS A 1 335 ? -1.651  13.936  -20.533 1.00 33.40 335 A 1 
ATOM 2569 N N     . PHE A 1 336 ? 4.469   11.861  -21.393 1.00 62.56 336 A 1 
ATOM 2570 C CA    . PHE A 1 336 ? 5.357   10.958  -22.073 1.00 62.79 336 A 1 
ATOM 2571 C C     . PHE A 1 336 ? 4.501   10.280  -23.121 1.00 66.38 336 A 1 
ATOM 2572 O O     . PHE A 1 336 ? 3.506   9.619   -22.807 1.00 61.63 336 A 1 
ATOM 2573 C CB    . PHE A 1 336 ? 6.017   9.981   -21.097 1.00 54.84 336 A 1 
ATOM 2574 C CG    . PHE A 1 336 ? 7.136   10.610  -20.284 1.00 49.68 336 A 1 
ATOM 2575 C CD1   . PHE A 1 336 ? 8.362   10.893  -20.904 1.00 46.14 336 A 1 
ATOM 2576 C CD2   . PHE A 1 336 ? 6.937   10.966  -18.949 1.00 43.43 336 A 1 
ATOM 2577 C CE1   . PHE A 1 336 ? 9.392   11.526  -20.181 1.00 38.59 336 A 1 
ATOM 2578 C CE2   . PHE A 1 336 ? 7.968   11.593  -18.219 1.00 38.95 336 A 1 
ATOM 2579 C CZ    . PHE A 1 336 ? 9.198   11.878  -18.834 1.00 38.84 336 A 1 
ATOM 2580 N N     . SER A 1 337 ? 4.862   10.506  -24.373 1.00 69.62 337 A 1 
ATOM 2581 C CA    . SER A 1 337 ? 4.182   9.893   -25.501 1.00 72.98 337 A 1 
ATOM 2582 C C     . SER A 1 337 ? 4.036   8.391   -25.244 1.00 76.03 337 A 1 
ATOM 2583 O O     . SER A 1 337 ? 4.939   7.783   -24.662 1.00 71.50 337 A 1 
ATOM 2584 C CB    . SER A 1 337 ? 4.979   10.148  -26.774 1.00 64.63 337 A 1 
ATOM 2585 O OG    . SER A 1 337 ? 4.417   9.471   -27.886 1.00 53.71 337 A 1 
ATOM 2586 N N     . SER A 1 338 ? 2.947   7.797   -25.700 1.00 78.61 338 A 1 
ATOM 2587 C CA    . SER A 1 338 ? 2.762   6.342   -25.640 1.00 80.69 338 A 1 
ATOM 2588 C C     . SER A 1 338 ? 4.030   5.589   -26.076 1.00 82.58 338 A 1 
ATOM 2589 O O     . SER A 1 338 ? 4.476   4.675   -25.394 1.00 79.90 338 A 1 
ATOM 2590 C CB    . SER A 1 338 ? 1.585   5.938   -26.534 1.00 74.48 338 A 1 
ATOM 2591 O OG    . SER A 1 338 ? 1.377   4.549   -26.456 1.00 61.83 338 A 1 
ATOM 2592 N N     . LYS A 1 339 ? 4.723   6.098   -27.114 1.00 83.41 339 A 1 
ATOM 2593 C CA    . LYS A 1 339 ? 5.999   5.549   -27.591 1.00 85.09 339 A 1 
ATOM 2594 C C     . LYS A 1 339 ? 7.124   5.614   -26.552 1.00 86.69 339 A 1 
ATOM 2595 O O     . LYS A 1 339 ? 7.937   4.692   -26.446 1.00 84.95 339 A 1 
ATOM 2596 C CB    . LYS A 1 339 ? 6.441   6.299   -28.861 1.00 82.07 339 A 1 
ATOM 2597 C CG    . LYS A 1 339 ? 5.487   6.075   -30.034 1.00 70.51 339 A 1 
ATOM 2598 C CD    . LYS A 1 339 ? 5.995   6.775   -31.302 1.00 64.67 339 A 1 
ATOM 2599 C CE    . LYS A 1 339 ? 5.032   6.506   -32.461 1.00 55.53 339 A 1 
ATOM 2600 N NZ    . LYS A 1 339 ? 5.449   7.178   -33.708 1.00 48.65 339 A 1 
ATOM 2601 N N     . GLU A 1 340 ? 7.222   6.689   -25.751 1.00 84.74 340 A 1 
ATOM 2602 C CA    . GLU A 1 340 ? 8.237   6.811   -24.705 1.00 85.11 340 A 1 
ATOM 2603 C C     . GLU A 1 340 ? 7.959   5.863   -23.541 1.00 86.88 340 A 1 
ATOM 2604 O O     . GLU A 1 340 ? 8.883   5.242   -23.010 1.00 85.29 340 A 1 
ATOM 2605 C CB    . GLU A 1 340 ? 8.320   8.241   -24.177 1.00 81.69 340 A 1 
ATOM 2606 C CG    . GLU A 1 340 ? 8.860   9.220   -25.211 1.00 70.60 340 A 1 
ATOM 2607 C CD    . GLU A 1 340 ? 9.000   10.625  -24.611 1.00 65.44 340 A 1 
ATOM 2608 O OE1   . GLU A 1 340 ? 10.035  11.267  -24.883 1.00 58.11 340 A 1 
ATOM 2609 O OE2   . GLU A 1 340 ? 8.101   11.013  -23.840 1.00 57.59 340 A 1 
ATOM 2610 N N     . ARG A 1 341 ? 6.673   5.700   -23.162 1.00 86.03 341 A 1 
ATOM 2611 C CA    . ARG A 1 341 ? 6.248   4.729   -22.166 1.00 87.35 341 A 1 
ATOM 2612 C C     . ARG A 1 341 ? 6.563   3.307   -22.631 1.00 88.54 341 A 1 
ATOM 2613 O O     . ARG A 1 341 ? 7.199   2.563   -21.884 1.00 87.29 341 A 1 
ATOM 2614 C CB    . ARG A 1 341 ? 4.757   4.921   -21.844 1.00 86.02 341 A 1 
ATOM 2615 C CG    . ARG A 1 341 ? 4.326   4.017   -20.693 1.00 82.99 341 A 1 
ATOM 2616 C CD    . ARG A 1 341 ? 2.835   4.214   -20.355 1.00 80.66 341 A 1 
ATOM 2617 N NE    . ARG A 1 341 ? 2.417   3.212   -19.356 1.00 78.77 341 A 1 
ATOM 2618 C CZ    . ARG A 1 341 ? 2.160   1.941   -19.627 1.00 77.63 341 A 1 
ATOM 2619 N NH1   . ARG A 1 341 ? 2.126   1.485   -20.845 1.00 69.04 341 A 1 
ATOM 2620 N NH2   . ARG A 1 341 ? 1.962   1.098   -18.677 1.00 72.44 341 A 1 
ATOM 2621 N N     . GLU A 1 342 ? 6.241   2.953   -23.862 1.00 87.64 342 A 1 
ATOM 2622 C CA    . GLU A 1 342 ? 6.585   1.660   -24.463 1.00 88.05 342 A 1 
ATOM 2623 C C     . GLU A 1 342 ? 8.098   1.394   -24.428 1.00 89.48 342 A 1 
ATOM 2624 O O     . GLU A 1 342 ? 8.541   0.316   -24.027 1.00 88.59 342 A 1 
ATOM 2625 C CB    . GLU A 1 342 ? 6.111   1.623   -25.922 1.00 85.68 342 A 1 
ATOM 2626 C CG    . GLU A 1 342 ? 4.593   1.445   -26.065 1.00 72.56 342 A 1 
ATOM 2627 C CD    . GLU A 1 342 ? 4.121   1.710   -27.501 1.00 66.18 342 A 1 
ATOM 2628 O OE1   . GLU A 1 342 ? 2.934   2.046   -27.667 1.00 58.66 342 A 1 
ATOM 2629 O OE2   . GLU A 1 342 ? 4.952   1.616   -28.427 1.00 57.67 342 A 1 
ATOM 2630 N N     . ALA A 1 343 ? 8.923   2.403   -24.744 1.00 89.33 343 A 1 
ATOM 2631 C CA    . ALA A 1 343 ? 10.380  2.283   -24.659 1.00 89.41 343 A 1 
ATOM 2632 C C     . ALA A 1 343 ? 10.882  2.051   -23.220 1.00 90.06 343 A 1 
ATOM 2633 O O     . ALA A 1 343 ? 11.880  1.354   -23.011 1.00 88.84 343 A 1 
ATOM 2634 C CB    . ALA A 1 343 ? 11.007  3.535   -25.275 1.00 87.79 343 A 1 
ATOM 2635 N N     . ARG A 1 344 ? 10.204  2.611   -22.194 1.00 90.58 344 A 1 
ATOM 2636 C CA    . ARG A 1 344 ? 10.505  2.354   -20.774 1.00 90.34 344 A 1 
ATOM 2637 C C     . ARG A 1 344 ? 10.095  0.945   -20.362 1.00 91.23 344 A 1 
ATOM 2638 O O     . ARG A 1 344 ? 10.871  0.254   -19.706 1.00 90.06 344 A 1 
ATOM 2639 C CB    . ARG A 1 344 ? 9.824   3.404   -19.870 1.00 89.39 344 A 1 
ATOM 2640 C CG    . ARG A 1 344 ? 10.432  4.799   -20.029 1.00 85.44 344 A 1 
ATOM 2641 C CD    . ARG A 1 344 ? 9.549   5.856   -19.356 1.00 83.12 344 A 1 
ATOM 2642 N NE    . ARG A 1 344 ? 9.908   7.208   -19.761 1.00 78.92 344 A 1 
ATOM 2643 C CZ    . ARG A 1 344 ? 10.774  8.021   -19.176 1.00 75.06 344 A 1 
ATOM 2644 N NH1   . ARG A 1 344 ? 11.470  7.681   -18.115 1.00 66.11 344 A 1 
ATOM 2645 N NH2   . ARG A 1 344 ? 10.944  9.228   -19.641 1.00 68.25 344 A 1 
ATOM 2646 N N     . VAL A 1 345 ? 8.920   0.484   -20.793 1.00 91.51 345 A 1 
ATOM 2647 C CA    . VAL A 1 345 ? 8.445   -0.889  -20.560 1.00 91.77 345 A 1 
ATOM 2648 C C     . VAL A 1 345 ? 9.398   -1.902  -21.201 1.00 92.12 345 A 1 
ATOM 2649 O O     . VAL A 1 345 ? 9.804   -2.866  -20.540 1.00 91.25 345 A 1 
ATOM 2650 C CB    . VAL A 1 345 ? 7.007   -1.078  -21.080 1.00 90.88 345 A 1 
ATOM 2651 C CG1   . VAL A 1 345 ? 6.557   -2.539  -20.971 1.00 85.58 345 A 1 
ATOM 2652 C CG2   . VAL A 1 345 ? 6.027   -0.224  -20.266 1.00 85.48 345 A 1 
ATOM 2653 N N     . LEU A 1 346 ? 9.852   -1.667  -22.434 1.00 92.73 346 A 1 
ATOM 2654 C CA    . LEU A 1 346 ? 10.811  -2.544  -23.106 1.00 92.46 346 A 1 
ATOM 2655 C C     . LEU A 1 346 ? 12.145  -2.612  -22.359 1.00 92.84 346 A 1 
ATOM 2656 O O     . LEU A 1 346 ? 12.649  -3.701  -22.081 1.00 91.79 346 A 1 
ATOM 2657 C CB    . LEU A 1 346 ? 10.994  -2.058  -24.552 1.00 91.39 346 A 1 
ATOM 2658 C CG    . LEU A 1 346 ? 11.888  -2.982  -25.408 1.00 80.39 346 A 1 
ATOM 2659 C CD1   . LEU A 1 346 ? 11.289  -4.383  -25.563 1.00 74.47 346 A 1 
ATOM 2660 C CD2   . LEU A 1 346 ? 12.079  -2.377  -26.792 1.00 76.39 346 A 1 
ATOM 2661 N N     . ARG A 1 347 ? 12.709  -1.454  -21.919 1.00 93.05 347 A 1 
ATOM 2662 C CA    . ARG A 1 347 ? 13.917  -1.413  -21.082 1.00 92.50 347 A 1 
ATOM 2663 C C     . ARG A 1 347 ? 13.738  -2.168  -19.767 1.00 92.90 347 A 1 
ATOM 2664 O O     . ARG A 1 347 ? 14.665  -2.845  -19.318 1.00 91.25 347 A 1 
ATOM 2665 C CB    . ARG A 1 347 ? 14.324  0.040   -20.806 1.00 91.05 347 A 1 
ATOM 2666 C CG    . ARG A 1 347 ? 15.088  0.638   -21.991 1.00 80.29 347 A 1 
ATOM 2667 C CD    . ARG A 1 347 ? 15.571  2.065   -21.681 1.00 78.77 347 A 1 
ATOM 2668 N NE    . ARG A 1 347 ? 14.482  3.042   -21.738 1.00 69.79 347 A 1 
ATOM 2669 C CZ    . ARG A 1 347 ? 14.416  4.197   -21.108 1.00 63.91 347 A 1 
ATOM 2670 N NH1   . ARG A 1 347 ? 15.367  4.597   -20.310 1.00 57.99 347 A 1 
ATOM 2671 N NH2   . ARG A 1 347 ? 13.391  4.991   -21.271 1.00 55.20 347 A 1 
ATOM 2672 N N     . TYR A 1 348 ? 12.568  -2.066  -19.143 1.00 92.59 348 A 1 
ATOM 2673 C CA    . TYR A 1 348 ? 12.257  -2.820  -17.942 1.00 92.75 348 A 1 
ATOM 2674 C C     . TYR A 1 348 ? 12.243  -4.332  -18.188 1.00 92.82 348 A 1 
ATOM 2675 O O     . TYR A 1 348 ? 12.859  -5.080  -17.425 1.00 91.71 348 A 1 
ATOM 2676 C CB    . TYR A 1 348 ? 10.916  -2.350  -17.373 1.00 92.73 348 A 1 
ATOM 2677 C CG    . TYR A 1 348 ? 10.457  -3.221  -16.236 1.00 92.51 348 A 1 
ATOM 2678 C CD1   . TYR A 1 348 ? 9.394   -4.130  -16.407 1.00 89.49 348 A 1 
ATOM 2679 C CD2   . TYR A 1 348 ? 11.139  -3.166  -15.011 1.00 89.98 348 A 1 
ATOM 2680 C CE1   . TYR A 1 348 ? 9.004   -4.969  -15.348 1.00 88.71 348 A 1 
ATOM 2681 C CE2   . TYR A 1 348 ? 10.768  -3.992  -13.960 1.00 88.99 348 A 1 
ATOM 2682 C CZ    . TYR A 1 348 ? 9.698   -4.890  -14.123 1.00 89.89 348 A 1 
ATOM 2683 O OH    . TYR A 1 348 ? 9.347   -5.683  -13.071 1.00 88.41 348 A 1 
ATOM 2684 N N     . LYS A 1 349 ? 11.615  -4.791  -19.279 1.00 92.79 349 A 1 
ATOM 2685 C CA    . LYS A 1 349 ? 11.593  -6.206  -19.664 1.00 92.09 349 A 1 
ATOM 2686 C C     . LYS A 1 349 ? 13.004  -6.762  -19.882 1.00 92.17 349 A 1 
ATOM 2687 O O     . LYS A 1 349 ? 13.307  -7.859  -19.407 1.00 90.48 349 A 1 
ATOM 2688 C CB    . LYS A 1 349 ? 10.724  -6.414  -20.910 1.00 91.06 349 A 1 
ATOM 2689 C CG    . LYS A 1 349 ? 9.224   -6.258  -20.612 1.00 84.77 349 A 1 
ATOM 2690 C CD    . LYS A 1 349 ? 8.393   -6.508  -21.882 1.00 79.71 349 A 1 
ATOM 2691 C CE    . LYS A 1 349 ? 6.902   -6.367  -21.577 1.00 72.33 349 A 1 
ATOM 2692 N NZ    . LYS A 1 349 ? 6.055   -6.895  -22.670 1.00 64.18 349 A 1 
ATOM 2693 N N     . GLU A 1 350 ? 13.907  -6.006  -20.489 1.00 93.34 350 A 1 
ATOM 2694 C CA    . GLU A 1 350 ? 15.309  -6.409  -20.638 1.00 92.70 350 A 1 
ATOM 2695 C C     . GLU A 1 350 ? 16.042  -6.484  -19.287 1.00 92.63 350 A 1 
ATOM 2696 O O     . GLU A 1 350 ? 16.700  -7.484  -18.979 1.00 90.88 350 A 1 
ATOM 2697 C CB    . GLU A 1 350 ? 16.034  -5.484  -21.616 1.00 91.73 350 A 1 
ATOM 2698 C CG    . GLU A 1 350 ? 15.600  -5.680  -23.090 1.00 78.88 350 A 1 
ATOM 2699 C CD    . GLU A 1 350 ? 15.645  -7.157  -23.514 1.00 70.98 350 A 1 
ATOM 2700 O OE1   . GLU A 1 350 ? 14.668  -7.649  -24.112 1.00 64.26 350 A 1 
ATOM 2701 O OE2   . GLU A 1 350 ? 16.596  -7.872  -23.156 1.00 64.30 350 A 1 
ATOM 2702 N N     . LYS A 1 351 ? 15.848  -5.491  -18.387 1.00 92.37 351 A 1 
ATOM 2703 C CA    . LYS A 1 351 ? 16.422  -5.551  -17.034 1.00 91.82 351 A 1 
ATOM 2704 C C     . LYS A 1 351 ? 15.896  -6.727  -16.218 1.00 91.69 351 A 1 
ATOM 2705 O O     . LYS A 1 351 ? 16.651  -7.310  -15.436 1.00 89.33 351 A 1 
ATOM 2706 C CB    . LYS A 1 351 ? 16.117  -4.267  -16.273 1.00 90.56 351 A 1 
ATOM 2707 C CG    . LYS A 1 351 ? 16.937  -3.067  -16.752 1.00 82.61 351 A 1 
ATOM 2708 C CD    . LYS A 1 351 ? 16.409  -1.872  -15.972 1.00 81.71 351 A 1 
ATOM 2709 C CE    . LYS A 1 351 ? 17.084  -0.574  -16.320 1.00 74.15 351 A 1 
ATOM 2710 N NZ    . LYS A 1 351 ? 16.461  0.480   -15.491 1.00 69.93 351 A 1 
ATOM 2711 N N     . LYS A 1 352 ? 14.623  -7.092  -16.384 1.00 91.41 352 A 1 
ATOM 2712 C CA    . LYS A 1 352 ? 14.000  -8.218  -15.678 1.00 91.08 352 A 1 
ATOM 2713 C C     . LYS A 1 352 ? 14.760  -9.525  -15.912 1.00 90.75 352 A 1 
ATOM 2714 O O     . LYS A 1 352 ? 14.948  -10.278 -14.961 1.00 88.08 352 A 1 
ATOM 2715 C CB    . LYS A 1 352 ? 12.520  -8.319  -16.085 1.00 89.51 352 A 1 
ATOM 2716 C CG    . LYS A 1 352 ? 11.769  -9.458  -15.373 1.00 83.77 352 A 1 
ATOM 2717 C CD    . LYS A 1 352 ? 10.264  -9.420  -15.689 1.00 81.39 352 A 1 
ATOM 2718 C CE    . LYS A 1 352 ? 9.517   -10.539 -14.970 1.00 73.18 352 A 1 
ATOM 2719 N NZ    . LYS A 1 352 ? 8.042   -10.364 -15.049 1.00 66.91 352 A 1 
ATOM 2720 N N     . LYS A 1 353 ? 15.281  -9.754  -17.113 1.00 90.80 353 A 1 
ATOM 2721 C CA    . LYS A 1 353 ? 16.084  -10.944 -17.463 1.00 89.93 353 A 1 
ATOM 2722 C C     . LYS A 1 353 ? 17.419  -11.005 -16.703 1.00 89.46 353 A 1 
ATOM 2723 O O     . LYS A 1 353 ? 17.918  -12.098 -16.430 1.00 86.32 353 A 1 
ATOM 2724 C CB    . LYS A 1 353 ? 16.351  -10.961 -18.976 1.00 88.46 353 A 1 
ATOM 2725 C CG    . LYS A 1 353 ? 15.084  -11.032 -19.852 1.00 81.40 353 A 1 
ATOM 2726 C CD    . LYS A 1 353 ? 15.452  -10.843 -21.332 1.00 77.46 353 A 1 
ATOM 2727 C CE    . LYS A 1 353 ? 14.224  -10.686 -22.226 1.00 69.09 353 A 1 
ATOM 2728 N NZ    . LYS A 1 353 ? 14.594  -10.214 -23.582 1.00 60.98 353 A 1 
ATOM 2729 N N     . SER A 1 354 ? 17.981  -9.854  -16.323 1.00 90.23 354 A 1 
ATOM 2730 C CA    . SER A 1 354 ? 19.277  -9.754  -15.643 1.00 89.35 354 A 1 
ATOM 2731 C C     . SER A 1 354 ? 19.191  -9.703  -14.107 1.00 89.55 354 A 1 
ATOM 2732 O O     . SER A 1 354 ? 20.202  -9.471  -13.436 1.00 85.59 354 A 1 
ATOM 2733 C CB    . SER A 1 354 ? 20.063  -8.573  -16.204 1.00 86.87 354 A 1 
ATOM 2734 O OG    . SER A 1 354 ? 19.499  -7.332  -15.823 1.00 75.60 354 A 1 
ATOM 2735 N N     . ARG A 1 355 ? 17.992  -9.897  -13.512 1.00 88.23 355 A 1 
ATOM 2736 C CA    . ARG A 1 355 ? 17.800  -9.844  -12.059 1.00 87.88 355 A 1 
ATOM 2737 C C     . ARG A 1 355 ? 18.584  -10.956 -11.360 1.00 87.36 355 A 1 
ATOM 2738 O O     . ARG A 1 355 ? 18.485  -12.125 -11.718 1.00 84.88 355 A 1 
ATOM 2739 C CB    . ARG A 1 355 ? 16.311  -9.947  -11.692 1.00 86.77 355 A 1 
ATOM 2740 C CG    . ARG A 1 355 ? 15.515  -8.687  -12.064 1.00 82.22 355 A 1 
ATOM 2741 C CD    . ARG A 1 355 ? 14.033  -8.891  -11.742 1.00 81.16 355 A 1 
ATOM 2742 N NE    . ARG A 1 355 ? 13.226  -7.732  -12.132 1.00 76.18 355 A 1 
ATOM 2743 C CZ    . ARG A 1 355 ? 11.896  -7.643  -12.092 1.00 74.15 355 A 1 
ATOM 2744 N NH1   . ARG A 1 355 ? 11.145  -8.620  -11.666 1.00 69.20 355 A 1 
ATOM 2745 N NH2   . ARG A 1 355 ? 11.309  -6.571  -12.485 1.00 66.32 355 A 1 
ATOM 2746 N N     . LYS A 1 356 ? 19.328  -10.582 -10.304 1.00 86.86 356 A 1 
ATOM 2747 C CA    . LYS A 1 356 ? 20.047  -11.512 -9.427  1.00 85.76 356 A 1 
ATOM 2748 C C     . LYS A 1 356 ? 19.440  -11.433 -8.035  1.00 85.29 356 A 1 
ATOM 2749 O O     . LYS A 1 356 ? 19.484  -10.377 -7.407  1.00 80.89 356 A 1 
ATOM 2750 C CB    . LYS A 1 356 ? 21.552  -11.197 -9.423  1.00 82.94 356 A 1 
ATOM 2751 C CG    . LYS A 1 356 ? 22.185  -11.381 -10.815 1.00 74.26 356 A 1 
ATOM 2752 C CD    . LYS A 1 356 ? 23.702  -11.143 -10.778 1.00 68.52 356 A 1 
ATOM 2753 C CE    . LYS A 1 356 ? 24.276  -11.297 -12.180 1.00 60.98 356 A 1 
ATOM 2754 N NZ    . LYS A 1 356 ? 25.754  -11.140 -12.214 1.00 52.14 356 A 1 
ATOM 2755 N N     . PHE A 1 357 ? 18.879  -12.543 -7.556  1.00 85.95 357 A 1 
ATOM 2756 C CA    . PHE A 1 357 ? 18.226  -12.632 -6.255  1.00 85.00 357 A 1 
ATOM 2757 C C     . PHE A 1 357 ? 19.141  -13.196 -5.164  1.00 85.05 357 A 1 
ATOM 2758 O O     . PHE A 1 357 ? 18.799  -13.182 -3.977  1.00 81.69 357 A 1 
ATOM 2759 C CB    . PHE A 1 357 ? 16.945  -13.458 -6.403  1.00 83.07 357 A 1 
ATOM 2760 C CG    . PHE A 1 357 ? 15.947  -12.830 -7.351  1.00 81.00 357 A 1 
ATOM 2761 C CD1   . PHE A 1 357 ? 15.144  -11.762 -6.922  1.00 76.10 357 A 1 
ATOM 2762 C CD2   . PHE A 1 357 ? 15.828  -13.291 -8.662  1.00 75.63 357 A 1 
ATOM 2763 C CE1   . PHE A 1 357 ? 14.226  -11.161 -7.794  1.00 72.60 357 A 1 
ATOM 2764 C CE2   . PHE A 1 357 ? 14.907  -12.701 -9.554  1.00 72.52 357 A 1 
ATOM 2765 C CZ    . PHE A 1 357 ? 14.098  -11.636 -9.116  1.00 72.52 357 A 1 
ATOM 2766 N N     . GLU A 1 358 ? 20.326  -13.683 -5.525  1.00 84.00 358 A 1 
ATOM 2767 C CA    . GLU A 1 358 ? 21.333  -14.129 -4.576  1.00 84.12 358 A 1 
ATOM 2768 C C     . GLU A 1 358 ? 21.870  -12.963 -3.743  1.00 84.62 358 A 1 
ATOM 2769 O O     . GLU A 1 358 ? 21.998  -11.826 -4.194  1.00 82.59 358 A 1 
ATOM 2770 C CB    . GLU A 1 358 ? 22.472  -14.838 -5.306  1.00 82.15 358 A 1 
ATOM 2771 C CG    . GLU A 1 358 ? 22.008  -16.123 -5.989  1.00 71.68 358 A 1 
ATOM 2772 C CD    . GLU A 1 358 ? 23.137  -16.873 -6.713  1.00 64.78 358 A 1 
ATOM 2773 O OE1   . GLU A 1 358 ? 22.825  -17.902 -7.325  1.00 57.60 358 A 1 
ATOM 2774 O OE2   . GLU A 1 358 ? 24.292  -16.393 -6.647  1.00 56.23 358 A 1 
ATOM 2775 N N     . LYS A 1 359 ? 22.221  -13.256 -2.466  1.00 84.63 359 A 1 
ATOM 2776 C CA    . LYS A 1 359 ? 22.784  -12.252 -1.577  1.00 85.13 359 A 1 
ATOM 2777 C C     . LYS A 1 359 ? 24.140  -11.795 -2.104  1.00 86.29 359 A 1 
ATOM 2778 O O     . LYS A 1 359 ? 25.130  -12.514 -2.003  1.00 84.05 359 A 1 
ATOM 2779 C CB    . LYS A 1 359 ? 22.862  -12.797 -0.145  1.00 81.83 359 A 1 
ATOM 2780 C CG    . LYS A 1 359 ? 23.351  -11.717 0.833   1.00 73.93 359 A 1 
ATOM 2781 C CD    . LYS A 1 359 ? 23.402  -12.268 2.260   1.00 67.42 359 A 1 
ATOM 2782 C CE    . LYS A 1 359 ? 23.910  -11.193 3.215   1.00 58.70 359 A 1 
ATOM 2783 N NZ    . LYS A 1 359 ? 24.015  -11.675 4.610   1.00 52.38 359 A 1 
ATOM 2784 N N     . THR A 1 360 ? 24.221  -10.553 -2.561  1.00 89.21 360 A 1 
ATOM 2785 C CA    . THR A 1 360 ? 25.467  -9.914  -2.964  1.00 89.17 360 A 1 
ATOM 2786 C C     . THR A 1 360 ? 25.948  -8.943  -1.888  1.00 90.65 360 A 1 
ATOM 2787 O O     . THR A 1 360 ? 25.164  -8.254  -1.239  1.00 88.10 360 A 1 
ATOM 2788 C CB    . THR A 1 360 ? 25.329  -9.229  -4.337  1.00 85.88 360 A 1 
ATOM 2789 O OG1   . THR A 1 360 ? 24.313  -8.260  -4.319  1.00 73.89 360 A 1 
ATOM 2790 C CG2   . THR A 1 360 ? 24.997  -10.233 -5.449  1.00 71.94 360 A 1 
ATOM 2791 N N     . THR A 1 361 ? 27.259  -8.888  -1.651  1.00 90.22 361 A 1 
ATOM 2792 C CA    . THR A 1 361 ? 27.870  -7.903  -0.752  1.00 91.29 361 A 1 
ATOM 2793 C C     . THR A 1 361 ? 28.297  -6.697  -1.576  1.00 91.19 361 A 1 
ATOM 2794 O O     . THR A 1 361 ? 29.181  -6.802  -2.415  1.00 88.33 361 A 1 
ATOM 2795 C CB    . THR A 1 361 ? 29.053  -8.505  0.012   1.00 90.30 361 A 1 
ATOM 2796 O OG1   . THR A 1 361 ? 28.617  -9.621  0.759   1.00 78.70 361 A 1 
ATOM 2797 C CG2   . THR A 1 361 ? 29.661  -7.504  1.004   1.00 79.38 361 A 1 
ATOM 2798 N N     . ARG A 1 362 ? 27.684  -5.528  -1.324  1.00 91.30 362 A 1 
ATOM 2799 C CA    . ARG A 1 362 ? 28.009  -4.294  -2.051  1.00 90.27 362 A 1 
ATOM 2800 C C     . ARG A 1 362 ? 29.374  -3.712  -1.673  1.00 91.00 362 A 1 
ATOM 2801 O O     . ARG A 1 362 ? 30.037  -3.096  -2.495  1.00 88.43 362 A 1 
ATOM 2802 C CB    . ARG A 1 362 ? 26.920  -3.234  -1.826  1.00 87.74 362 A 1 
ATOM 2803 C CG    . ARG A 1 362 ? 25.557  -3.630  -2.415  1.00 79.08 362 A 1 
ATOM 2804 C CD    . ARG A 1 362 ? 24.551  -2.490  -2.245  1.00 76.49 362 A 1 
ATOM 2805 N NE    . ARG A 1 362 ? 23.213  -2.853  -2.750  1.00 69.58 362 A 1 
ATOM 2806 C CZ    . ARG A 1 362 ? 22.152  -2.063  -2.797  1.00 64.81 362 A 1 
ATOM 2807 N NH1   . ARG A 1 362 ? 22.189  -0.820  -2.375  1.00 59.28 362 A 1 
ATOM 2808 N NH2   . ARG A 1 362 ? 21.019  -2.509  -3.266  1.00 57.60 362 A 1 
ATOM 2809 N N     . TYR A 1 363 ? 29.775  -3.888  -0.402  1.00 89.18 363 A 1 
ATOM 2810 C CA    . TYR A 1 363 ? 30.995  -3.314  0.148   1.00 89.60 363 A 1 
ATOM 2811 C C     . TYR A 1 363 ? 31.766  -4.367  0.955   1.00 90.27 363 A 1 
ATOM 2812 O O     . TYR A 1 363 ? 31.385  -4.682  2.086   1.00 89.02 363 A 1 
ATOM 2813 C CB    . TYR A 1 363 ? 30.650  -2.096  1.022   1.00 88.48 363 A 1 
ATOM 2814 C CG    . TYR A 1 363 ? 29.860  -1.013  0.313   1.00 86.62 363 A 1 
ATOM 2815 C CD1   . TYR A 1 363 ? 30.471  -0.174  -0.633  1.00 81.03 363 A 1 
ATOM 2816 C CD2   . TYR A 1 363 ? 28.489  -0.826  0.593   1.00 81.31 363 A 1 
ATOM 2817 C CE1   . TYR A 1 363 ? 29.745  0.824   -1.289  1.00 79.84 363 A 1 
ATOM 2818 C CE2   . TYR A 1 363 ? 27.753  0.172   -0.051  1.00 78.96 363 A 1 
ATOM 2819 C CZ    . TYR A 1 363 ? 28.380  1.005   -0.992  1.00 81.98 363 A 1 
ATOM 2820 O OH    . TYR A 1 363 ? 27.660  1.987   -1.645  1.00 79.68 363 A 1 
ATOM 2821 N N     . ALA A 1 364 ? 32.843  -4.875  0.406   1.00 94.01 364 A 1 
ATOM 2822 C CA    . ALA A 1 364 ? 33.696  -5.864  1.060   1.00 93.32 364 A 1 
ATOM 2823 C C     . ALA A 1 364 ? 34.280  -5.359  2.387   1.00 93.49 364 A 1 
ATOM 2824 O O     . ALA A 1 364 ? 34.293  -6.092  3.378   1.00 91.20 364 A 1 
ATOM 2825 C CB    . ALA A 1 364 ? 34.798  -6.271  0.076   1.00 91.95 364 A 1 
ATOM 2826 N N     . THR A 1 365 ? 34.669  -4.070  2.469   1.00 93.53 365 A 1 
ATOM 2827 C CA    . THR A 1 365 ? 35.185  -3.445  3.697   1.00 92.27 365 A 1 
ATOM 2828 C C     . THR A 1 365 ? 34.163  -3.464  4.841   1.00 92.30 365 A 1 
ATOM 2829 O O     . THR A 1 365 ? 34.497  -3.817  5.964   1.00 90.31 365 A 1 
ATOM 2830 C CB    . THR A 1 365 ? 35.606  -1.998  3.424   1.00 90.32 365 A 1 
ATOM 2831 O OG1   . THR A 1 365 ? 34.542  -1.293  2.807   1.00 79.95 365 A 1 
ATOM 2832 C CG2   . THR A 1 365 ? 36.800  -1.918  2.468   1.00 75.96 365 A 1 
ATOM 2833 N N     . ARG A 1 366 ? 32.892  -3.186  4.558   1.00 91.98 366 A 1 
ATOM 2834 C CA    . ARG A 1 366 ? 31.812  -3.254  5.556   1.00 90.96 366 A 1 
ATOM 2835 C C     . ARG A 1 366 ? 31.517  -4.682  6.004   1.00 91.13 366 A 1 
ATOM 2836 O O     . ARG A 1 366 ? 31.153  -4.883  7.157   1.00 89.74 366 A 1 
ATOM 2837 C CB    . ARG A 1 366 ? 30.520  -2.629  5.029   1.00 89.82 366 A 1 
ATOM 2838 C CG    . ARG A 1 366 ? 30.633  -1.110  4.832   1.00 85.08 366 A 1 
ATOM 2839 C CD    . ARG A 1 366 ? 29.246  -0.533  4.519   1.00 84.33 366 A 1 
ATOM 2840 N NE    . ARG A 1 366 ? 29.298  0.919   4.281   1.00 80.82 366 A 1 
ATOM 2841 C CZ    . ARG A 1 366 ? 28.271  1.741   4.225   1.00 79.26 366 A 1 
ATOM 2842 N NH1   . ARG A 1 366 ? 27.038  1.327   4.375   1.00 69.95 366 A 1 
ATOM 2843 N NH2   . ARG A 1 366 ? 28.460  3.002   4.005   1.00 72.23 366 A 1 
ATOM 2844 N N     . LYS A 1 367 ? 31.670  -5.667  5.110   1.00 92.69 367 A 1 
ATOM 2845 C CA    . LYS A 1 367 ? 31.540  -7.076  5.451   1.00 92.79 367 A 1 
ATOM 2846 C C     . LYS A 1 367 ? 32.645  -7.493  6.418   1.00 92.20 367 A 1 
ATOM 2847 O O     . LYS A 1 367 ? 32.321  -7.977  7.496   1.00 91.15 367 A 1 
ATOM 2848 C CB    . LYS A 1 367 ? 31.524  -7.938  4.175   1.00 92.20 367 A 1 
ATOM 2849 C CG    . LYS A 1 367 ? 31.408  -9.425  4.520   1.00 90.96 367 A 1 
ATOM 2850 C CD    . LYS A 1 367 ? 31.495  -10.336 3.288   1.00 88.15 367 A 1 
ATOM 2851 C CE    . LYS A 1 367 ? 31.607  -11.762 3.803   1.00 80.98 367 A 1 
ATOM 2852 N NZ    . LYS A 1 367 ? 31.913  -12.755 2.760   1.00 75.12 367 A 1 
ATOM 2853 N N     . ALA A 1 368 ? 33.904  -7.222  6.090   1.00 93.68 368 A 1 
ATOM 2854 C CA    . ALA A 1 368 ? 35.047  -7.555  6.931   1.00 92.74 368 A 1 
ATOM 2855 C C     . ALA A 1 368 ? 34.930  -6.929  8.328   1.00 92.55 368 A 1 
ATOM 2856 O O     . ALA A 1 368 ? 35.067  -7.615  9.340   1.00 90.79 368 A 1 
ATOM 2857 C CB    . ALA A 1 368 ? 36.322  -7.099  6.205   1.00 91.71 368 A 1 
ATOM 2858 N N     . TYR A 1 369 ? 34.564  -5.641  8.421   1.00 92.69 369 A 1 
ATOM 2859 C CA    . TYR A 1 369 ? 34.327  -4.972  9.703   1.00 91.55 369 A 1 
ATOM 2860 C C     . TYR A 1 369 ? 33.180  -5.604  10.509  1.00 91.61 369 A 1 
ATOM 2861 O O     . TYR A 1 369 ? 33.294  -5.800  11.713  1.00 90.50 369 A 1 
ATOM 2862 C CB    . TYR A 1 369 ? 34.059  -3.492  9.454   1.00 90.54 369 A 1 
ATOM 2863 C CG    . TYR A 1 369 ? 33.851  -2.707  10.728  1.00 87.90 369 A 1 
ATOM 2864 C CD1   . TYR A 1 369 ? 32.553  -2.344  11.148  1.00 82.67 369 A 1 
ATOM 2865 C CD2   . TYR A 1 369 ? 34.952  -2.361  11.522  1.00 80.10 369 A 1 
ATOM 2866 C CE1   . TYR A 1 369 ? 32.363  -1.647  12.341  1.00 78.99 369 A 1 
ATOM 2867 C CE2   . TYR A 1 369 ? 34.778  -1.657  12.727  1.00 77.38 369 A 1 
ATOM 2868 C CZ    . TYR A 1 369 ? 33.476  -1.303  13.136  1.00 79.65 369 A 1 
ATOM 2869 O OH    . TYR A 1 369 ? 33.293  -0.618  14.307  1.00 78.38 369 A 1 
ATOM 2870 N N     . ALA A 1 370 ? 32.068  -5.960  9.866   1.00 91.79 370 A 1 
ATOM 2871 C CA    . ALA A 1 370 ? 30.937  -6.584  10.539  1.00 91.14 370 A 1 
ATOM 2872 C C     . ALA A 1 370 ? 31.229  -8.016  11.022  1.00 90.92 370 A 1 
ATOM 2873 O O     . ALA A 1 370 ? 30.589  -8.474  11.973  1.00 89.00 370 A 1 
ATOM 2874 C CB    . ALA A 1 370 ? 29.727  -6.579  9.598   1.00 89.87 370 A 1 
ATOM 2875 N N     . GLU A 1 371 ? 32.145  -8.729  10.381  1.00 93.22 371 A 1 
ATOM 2876 C CA    . GLU A 1 371 ? 32.618  -10.055 10.787  1.00 92.34 371 A 1 
ATOM 2877 C C     . GLU A 1 371 ? 33.562  -9.971  11.990  1.00 92.05 371 A 1 
ATOM 2878 O O     . GLU A 1 371 ? 33.388  -10.732 12.943  1.00 90.15 371 A 1 
ATOM 2879 C CB    . GLU A 1 371 ? 33.273  -10.763 9.585   1.00 91.40 371 A 1 
ATOM 2880 C CG    . GLU A 1 371 ? 32.219  -11.222 8.564   1.00 84.19 371 A 1 
ATOM 2881 C CD    . GLU A 1 371 ? 32.775  -11.730 7.216   1.00 80.73 371 A 1 
ATOM 2882 O OE1   . GLU A 1 371 ? 31.975  -12.320 6.452   1.00 76.52 371 A 1 
ATOM 2883 O OE2   . GLU A 1 371 ? 33.946  -11.482 6.897   1.00 75.21 371 A 1 
ATOM 2884 N N     . ALA A 1 372 ? 34.487  -9.006  12.009  1.00 91.20 372 A 1 
ATOM 2885 C CA    . ALA A 1 372 ? 35.448  -8.800  13.098  1.00 89.84 372 A 1 
ATOM 2886 C C     . ALA A 1 372 ? 34.843  -8.141  14.344  1.00 89.68 372 A 1 
ATOM 2887 O O     . ALA A 1 372 ? 35.393  -8.257  15.442  1.00 86.83 372 A 1 
ATOM 2888 C CB    . ALA A 1 372 ? 36.603  -7.968  12.537  1.00 87.77 372 A 1 
ATOM 2889 N N     . ARG A 1 373 ? 33.698  -7.424  14.220  1.00 90.24 373 A 1 
ATOM 2890 C CA    . ARG A 1 373 ? 33.124  -6.644  15.322  1.00 89.99 373 A 1 
ATOM 2891 C C     . ARG A 1 373 ? 32.579  -7.539  16.443  1.00 89.93 373 A 1 
ATOM 2892 O O     . ARG A 1 373 ? 31.787  -8.447  16.152  1.00 88.31 373 A 1 
ATOM 2893 C CB    . ARG A 1 373 ? 32.063  -5.697  14.769  1.00 88.45 373 A 1 
ATOM 2894 C CG    . ARG A 1 373 ? 31.619  -4.686  15.823  1.00 82.45 373 A 1 
ATOM 2895 C CD    . ARG A 1 373 ? 30.664  -3.666  15.215  1.00 82.32 373 A 1 
ATOM 2896 N NE    . ARG A 1 373 ? 30.316  -2.642  16.210  1.00 79.84 373 A 1 
ATOM 2897 C CZ    . ARG A 1 373 ? 29.623  -1.550  15.993  1.00 79.71 373 A 1 
ATOM 2898 N NH1   . ARG A 1 373 ? 29.111  -1.291  14.822  1.00 72.65 373 A 1 
ATOM 2899 N NH2   . ARG A 1 373 ? 29.423  -0.689  16.960  1.00 73.32 373 A 1 
ATOM 2900 N N     . PRO A 1 374 ? 32.899  -7.253  17.745  1.00 89.59 374 A 1 
ATOM 2901 C CA    . PRO A 1 374 ? 32.372  -8.004  18.874  1.00 88.93 374 A 1 
ATOM 2902 C C     . PRO A 1 374 ? 30.844  -7.929  18.933  1.00 89.90 374 A 1 
ATOM 2903 O O     . PRO A 1 374 ? 30.212  -6.939  18.527  1.00 88.62 374 A 1 
ATOM 2904 C CB    . PRO A 1 374 ? 33.052  -7.428  20.120  1.00 86.24 374 A 1 
ATOM 2905 C CG    . PRO A 1 374 ? 33.460  -6.023  19.702  1.00 82.63 374 A 1 
ATOM 2906 C CD    . PRO A 1 374 ? 33.781  -6.191  18.218  1.00 85.21 374 A 1 
ATOM 2907 N N     . ARG A 1 375 ? 30.207  -9.029  19.402  1.00 89.62 375 A 1 
ATOM 2908 C CA    . ARG A 1 375 ? 28.750  -9.180  19.446  1.00 89.66 375 A 1 
ATOM 2909 C C     . ARG A 1 375 ? 28.290  -9.751  20.787  1.00 89.40 375 A 1 
ATOM 2910 O O     . ARG A 1 375 ? 28.813  -10.756 21.247  1.00 87.45 375 A 1 
ATOM 2911 C CB    . ARG A 1 375 ? 28.244  -10.075 18.304  1.00 88.08 375 A 1 
ATOM 2912 C CG    . ARG A 1 375 ? 28.583  -9.511  16.913  1.00 84.83 375 A 1 
ATOM 2913 C CD    . ARG A 1 375 ? 28.029  -10.424 15.828  1.00 86.86 375 A 1 
ATOM 2914 N NE    . ARG A 1 375 ? 28.466  -9.968  14.489  1.00 85.51 375 A 1 
ATOM 2915 C CZ    . ARG A 1 375 ? 28.102  -10.475 13.330  1.00 86.84 375 A 1 
ATOM 2916 N NH1   . ARG A 1 375 ? 27.245  -11.445 13.255  1.00 76.63 375 A 1 
ATOM 2917 N NH2   . ARG A 1 375 ? 28.616  -10.013 12.242  1.00 81.17 375 A 1 
ATOM 2918 N N     . ILE A 1 376 ? 27.233  -9.194  21.349  1.00 88.87 376 A 1 
ATOM 2919 C CA    . ILE A 1 376 ? 26.528  -9.714  22.528  1.00 87.61 376 A 1 
ATOM 2920 C C     . ILE A 1 376 ? 25.168  -10.235 22.070  1.00 87.56 376 A 1 
ATOM 2921 O O     . ILE A 1 376 ? 24.357  -9.483  21.532  1.00 84.65 376 A 1 
ATOM 2922 C CB    . ILE A 1 376 ? 26.424  -8.632  23.621  1.00 85.23 376 A 1 
ATOM 2923 C CG1   . ILE A 1 376 ? 27.823  -8.161  24.058  1.00 79.42 376 A 1 
ATOM 2924 C CG2   . ILE A 1 376 ? 25.636  -9.181  24.820  1.00 78.67 376 A 1 
ATOM 2925 C CD1   . ILE A 1 376 ? 27.817  -6.967  25.024  1.00 73.63 376 A 1 
ATOM 2926 N N     . LYS A 1 377 ? 24.924  -11.549 22.231  1.00 87.64 377 A 1 
ATOM 2927 C CA    . LYS A 1 377 ? 23.692  -12.221 21.778  1.00 87.96 377 A 1 
ATOM 2928 C C     . LYS A 1 377 ? 23.336  -11.892 20.312  1.00 88.92 377 A 1 
ATOM 2929 O O     . LYS A 1 377 ? 22.178  -11.683 19.975  1.00 85.98 377 A 1 
ATOM 2930 C CB    . LYS A 1 377 ? 22.529  -11.932 22.747  1.00 86.08 377 A 1 
ATOM 2931 C CG    . LYS A 1 377 ? 22.782  -12.411 24.189  1.00 81.34 377 A 1 
ATOM 2932 C CD    . LYS A 1 377 ? 21.583  -12.060 25.091  1.00 73.89 377 A 1 
ATOM 2933 C CE    . LYS A 1 377 ? 21.838  -12.543 26.517  1.00 66.04 377 A 1 
ATOM 2934 N NZ    . LYS A 1 377 ? 20.729  -12.194 27.449  1.00 58.72 377 A 1 
ATOM 2935 N N     . GLY A 1 378 ? 24.344  -11.815 19.451  1.00 88.17 378 A 1 
ATOM 2936 C CA    . GLY A 1 378 ? 24.195  -11.531 18.022  1.00 87.86 378 A 1 
ATOM 2937 C C     . GLY A 1 378 ? 24.088  -10.046 17.644  1.00 88.96 378 A 1 
ATOM 2938 O O     . GLY A 1 378 ? 24.241  -9.717  16.470  1.00 86.30 378 A 1 
ATOM 2939 N N     . ARG A 1 379 ? 23.864  -9.143  18.617  1.00 89.68 379 A 1 
ATOM 2940 C CA    . ARG A 1 379 ? 23.878  -7.696  18.393  1.00 89.80 379 A 1 
ATOM 2941 C C     . ARG A 1 379 ? 25.310  -7.173  18.435  1.00 90.34 379 A 1 
ATOM 2942 O O     . ARG A 1 379 ? 26.120  -7.692  19.184  1.00 88.37 379 A 1 
ATOM 2943 C CB    . ARG A 1 379 ? 23.025  -6.976  19.446  1.00 88.44 379 A 1 
ATOM 2944 C CG    . ARG A 1 379 ? 21.563  -7.426  19.429  1.00 82.22 379 A 1 
ATOM 2945 C CD    . ARG A 1 379 ? 20.745  -6.612  20.440  1.00 82.90 379 A 1 
ATOM 2946 N NE    . ARG A 1 379 ? 19.339  -7.027  20.453  1.00 76.70 379 A 1 
ATOM 2947 C CZ    . ARG A 1 379 ? 18.356  -6.440  21.123  1.00 72.57 379 A 1 
ATOM 2948 N NH1   . ARG A 1 379 ? 18.582  -5.414  21.894  1.00 64.75 379 A 1 
ATOM 2949 N NH2   . ARG A 1 379 ? 17.141  -6.885  21.029  1.00 63.32 379 A 1 
ATOM 2950 N N     . PHE A 1 380 ? 25.596  -6.117  17.685  1.00 89.00 380 A 1 
ATOM 2951 C CA    . PHE A 1 380 ? 26.889  -5.458  17.793  1.00 89.41 380 A 1 
ATOM 2952 C C     . PHE A 1 380 ? 27.065  -4.869  19.196  1.00 89.04 380 A 1 
ATOM 2953 O O     . PHE A 1 380 ? 26.189  -4.146  19.672  1.00 86.64 380 A 1 
ATOM 2954 C CB    . PHE A 1 380 ? 27.028  -4.368  16.723  1.00 89.11 380 A 1 
ATOM 2955 C CG    . PHE A 1 380 ? 27.052  -4.890  15.305  1.00 89.57 380 A 1 
ATOM 2956 C CD1   . PHE A 1 380 ? 28.065  -5.769  14.902  1.00 86.18 380 A 1 
ATOM 2957 C CD2   . PHE A 1 380 ? 26.083  -4.486  14.373  1.00 85.77 380 A 1 
ATOM 2958 C CE1   . PHE A 1 380 ? 28.107  -6.250  13.587  1.00 85.29 380 A 1 
ATOM 2959 C CE2   . PHE A 1 380 ? 26.125  -4.957  13.048  1.00 84.13 380 A 1 
ATOM 2960 C CZ    . PHE A 1 380 ? 27.139  -5.845  12.654  1.00 87.29 380 A 1 
ATOM 2961 N N     . ALA A 1 381 ? 28.179  -5.174  19.849  1.00 88.95 381 A 1 
ATOM 2962 C CA    . ALA A 1 381 ? 28.535  -4.562  21.117  1.00 87.20 381 A 1 
ATOM 2963 C C     . ALA A 1 381 ? 28.964  -3.103  20.894  1.00 85.82 381 A 1 
ATOM 2964 O O     . ALA A 1 381 ? 29.466  -2.747  19.821  1.00 82.07 381 A 1 
ATOM 2965 C CB    . ALA A 1 381 ? 29.622  -5.398  21.790  1.00 84.40 381 A 1 
ATOM 2966 N N     . LYS A 1 382 ? 28.753  -2.243  21.923  1.00 85.40 382 A 1 
ATOM 2967 C CA    . LYS A 1 382 ? 29.375  -0.925  21.962  1.00 83.28 382 A 1 
ATOM 2968 C C     . LYS A 1 382 ? 30.874  -1.142  22.176  1.00 81.57 382 A 1 
ATOM 2969 O O     . LYS A 1 382 ? 31.238  -2.017  22.952  1.00 75.15 382 A 1 
ATOM 2970 C CB    . LYS A 1 382 ? 28.743  -0.055  23.056  1.00 78.04 382 A 1 
ATOM 2971 C CG    . LYS A 1 382 ? 29.166  1.425   22.950  1.00 68.64 382 A 1 
ATOM 2972 C CD    . LYS A 1 382 ? 28.598  2.297   24.081  1.00 64.82 382 A 1 
ATOM 2973 C CE    . LYS A 1 382 ? 29.145  3.716   23.949  1.00 55.78 382 A 1 
ATOM 2974 N NZ    . LYS A 1 382 ? 28.924  4.560   25.151  1.00 49.76 382 A 1 
ATOM 2975 N N     . ARG A 1 383 ? 31.727  -0.387  21.473  1.00 81.30 383 A 1 
ATOM 2976 C CA    . ARG A 1 383 ? 33.162  -0.362  21.786  1.00 78.36 383 A 1 
ATOM 2977 C C     . ARG A 1 383 ? 33.335  0.213   23.182  1.00 77.41 383 A 1 
ATOM 2978 O O     . ARG A 1 383 ? 32.648  1.177   23.524  1.00 70.64 383 A 1 
ATOM 2979 C CB    . ARG A 1 383 ? 33.946  0.458   20.752  1.00 71.42 383 A 1 
ATOM 2980 C CG    . ARG A 1 383 ? 34.148  -0.329  19.442  1.00 61.56 383 A 1 
ATOM 2981 C CD    . ARG A 1 383 ? 34.973  0.509   18.467  1.00 60.18 383 A 1 
ATOM 2982 N NE    . ARG A 1 383 ? 35.469  -0.283  17.323  1.00 53.15 383 A 1 
ATOM 2983 C CZ    . ARG A 1 383 ? 36.522  0.052   16.591  1.00 48.24 383 A 1 
ATOM 2984 N NH1   . ARG A 1 383 ? 37.068  1.223   16.702  1.00 47.25 383 A 1 
ATOM 2985 N NH2   . ARG A 1 383 ? 37.082  -0.776  15.781  1.00 43.62 383 A 1 
ATOM 2986 N N     . SER A 1 384 ? 34.177  -0.419  24.002  1.00 76.47 384 A 1 
ATOM 2987 C CA    . SER A 1 384 ? 34.589  0.170   25.273  1.00 76.41 384 A 1 
ATOM 2988 C C     . SER A 1 384 ? 35.482  1.380   24.998  1.00 77.83 384 A 1 
ATOM 2989 O O     . SER A 1 384 ? 36.174  1.425   23.976  1.00 71.16 384 A 1 
ATOM 2990 C CB    . SER A 1 384 ? 35.299  -0.862  26.148  1.00 69.03 384 A 1 
ATOM 2991 O OG    . SER A 1 384 ? 36.403  -1.420  25.486  1.00 60.12 384 A 1 
ATOM 2992 N N     . ASP A 1 385 ? 35.515  2.348   25.930  1.00 69.72 385 A 1 
ATOM 2993 C CA    . ASP A 1 385 ? 36.366  3.535   25.774  1.00 69.70 385 A 1 
ATOM 2994 C C     . ASP A 1 385 ? 37.845  3.126   25.659  1.00 70.16 385 A 1 
ATOM 2995 O O     . ASP A 1 385 ? 38.568  3.658   24.818  1.00 66.91 385 A 1 
ATOM 2996 C CB    . ASP A 1 385 ? 36.077  4.507   26.928  1.00 64.27 385 A 1 
ATOM 2997 C CG    . ASP A 1 385 ? 34.591  4.932   26.989  1.00 56.10 385 A 1 
ATOM 2998 O OD1   . ASP A 1 385 ? 33.957  5.090   25.918  1.00 51.06 385 A 1 
ATOM 2999 O OD2   . ASP A 1 385 ? 34.054  4.993   28.109  1.00 50.12 385 A 1 
ATOM 3000 N N     . ALA A 1 386 ? 38.239  2.058   26.367  1.00 69.43 386 A 1 
ATOM 3001 C CA    . ALA A 1 386 ? 39.570  1.462   26.237  1.00 68.50 386 A 1 
ATOM 3002 C C     . ALA A 1 386 ? 39.875  0.930   24.819  1.00 71.44 386 A 1 
ATOM 3003 O O     . ALA A 1 386 ? 40.996  1.070   24.341  1.00 67.45 386 A 1 
ATOM 3004 C CB    . ALA A 1 386 ? 39.684  0.333   27.274  1.00 63.15 386 A 1 
ATOM 3005 N N     . GLU A 1 387 ? 38.912  0.332   24.128  1.00 72.81 387 A 1 
ATOM 3006 C CA    . GLU A 1 387 ? 39.117  -0.109  22.742  1.00 73.02 387 A 1 
ATOM 3007 C C     . GLU A 1 387 ? 39.243  1.082   21.773  1.00 74.05 387 A 1 
ATOM 3008 O O     . GLU A 1 387 ? 39.931  0.963   20.756  1.00 70.94 387 A 1 
ATOM 3009 C CB    . GLU A 1 387 ? 37.963  -1.010  22.278  1.00 67.82 387 A 1 
ATOM 3010 C CG    . GLU A 1 387 ? 38.007  -2.426  22.861  1.00 59.23 387 A 1 
ATOM 3011 C CD    . GLU A 1 387 ? 36.787  -3.274  22.448  1.00 53.80 387 A 1 
ATOM 3012 O OE1   . GLU A 1 387 ? 36.902  -4.521  22.451  1.00 50.23 387 A 1 
ATOM 3013 O OE2   . GLU A 1 387 ? 35.717  -2.687  22.143  1.00 48.11 387 A 1 
ATOM 3014 N N     . MET A 1 388 ? 38.596  2.223   22.074  1.00 77.46 388 A 1 
ATOM 3015 C CA    . MET A 1 388 ? 38.779  3.433   21.276  1.00 75.79 388 A 1 
ATOM 3016 C C     . MET A 1 388 ? 40.163  4.061   21.494  1.00 75.12 388 A 1 
ATOM 3017 O O     . MET A 1 388 ? 40.769  4.505   20.526  1.00 70.27 388 A 1 
ATOM 3018 C CB    . MET A 1 388 ? 37.687  4.468   21.576  1.00 70.96 388 A 1 
ATOM 3019 C CG    . MET A 1 388 ? 36.320  4.048   21.052  1.00 61.73 388 A 1 
ATOM 3020 S SD    . MET A 1 388 ? 35.172  5.406   20.667  1.00 55.35 388 A 1 
ATOM 3021 C CE    . MET A 1 388 ? 35.239  6.332   22.214  1.00 50.47 388 A 1 
ATOM 3022 N N     . GLU A 1 389 ? 40.672  4.071   22.740  1.00 65.32 389 A 1 
ATOM 3023 C CA    . GLU A 1 389 ? 42.030  4.545   23.032  1.00 64.64 389 A 1 
ATOM 3024 C C     . GLU A 1 389 ? 43.101  3.690   22.347  1.00 64.68 389 A 1 
ATOM 3025 O O     . GLU A 1 389 ? 44.063  4.237   21.806  1.00 61.29 389 A 1 
ATOM 3026 C CB    . GLU A 1 389 ? 42.275  4.555   24.546  1.00 59.73 389 A 1 
ATOM 3027 C CG    . GLU A 1 389 ? 41.552  5.700   25.256  1.00 51.16 389 A 1 
ATOM 3028 C CD    . GLU A 1 389 ? 41.856  5.773   26.755  1.00 46.86 389 A 1 
ATOM 3029 O OE1   . GLU A 1 389 ? 41.535  6.825   27.350  1.00 43.02 389 A 1 
ATOM 3030 O OE2   . GLU A 1 389 ? 42.389  4.783   27.299  1.00 41.49 389 A 1 
ATOM 3031 N N     . VAL A 1 390 ? 42.929  2.362   22.305  1.00 72.74 390 A 1 
ATOM 3032 C CA    . VAL A 1 390 ? 43.865  1.472   21.607  1.00 73.16 390 A 1 
ATOM 3033 C C     . VAL A 1 390 ? 43.882  1.747   20.093  1.00 74.46 390 A 1 
ATOM 3034 O O     . VAL A 1 390 ? 44.958  1.807   19.508  1.00 71.44 390 A 1 
ATOM 3035 C CB    . VAL A 1 390 ? 43.575  0.000   21.918  1.00 69.54 390 A 1 
ATOM 3036 C CG1   . VAL A 1 390 ? 44.473  -0.950  21.121  1.00 59.26 390 A 1 
ATOM 3037 C CG2   . VAL A 1 390 ? 43.825  -0.314  23.392  1.00 61.75 390 A 1 
ATOM 3038 N N     . ASP A 1 391 ? 42.729  1.974   19.458  1.00 70.49 391 A 1 
ATOM 3039 C CA    . ASP A 1 391 ? 42.710  2.340   18.033  1.00 68.30 391 A 1 
ATOM 3040 C C     . ASP A 1 391 ? 43.369  3.710   17.777  1.00 67.82 391 A 1 
ATOM 3041 O O     . ASP A 1 391 ? 44.049  3.895   16.768  1.00 64.91 391 A 1 
ATOM 3042 C CB    . ASP A 1 391 ? 41.265  2.326   17.484  1.00 63.71 391 A 1 
ATOM 3043 C CG    . ASP A 1 391 ? 40.848  1.098   16.663  1.00 55.92 391 A 1 
ATOM 3044 O OD1   . ASP A 1 391 ? 41.639  0.158   16.443  1.00 52.18 391 A 1 
ATOM 3045 O OD2   . ASP A 1 391 ? 39.675  1.085   16.170  1.00 50.72 391 A 1 
ATOM 3046 N N     . GLN A 1 392 ? 43.220  4.684   18.702  1.00 65.27 392 A 1 
ATOM 3047 C CA    . GLN A 1 392 ? 43.907  5.975   18.607  1.00 65.74 392 A 1 
ATOM 3048 C C     . GLN A 1 392 ? 45.416  5.815   18.781  1.00 66.55 392 A 1 
ATOM 3049 O O     . GLN A 1 392 ? 46.171  6.319   17.946  1.00 63.72 392 A 1 
ATOM 3050 C CB    . GLN A 1 392 ? 43.358  6.985   19.617  1.00 61.91 392 A 1 
ATOM 3051 C CG    . GLN A 1 392 ? 42.018  7.564   19.153  1.00 55.68 392 A 1 
ATOM 3052 C CD    . GLN A 1 392 ? 41.512  8.669   20.078  1.00 51.50 392 A 1 
ATOM 3053 O OE1   . GLN A 1 392 ? 42.109  9.068   21.056  1.00 49.21 392 A 1 
ATOM 3054 N NE2   . GLN A 1 392 ? 40.365  9.250   19.774  1.00 44.38 392 A 1 
ATOM 3055 N N     . THR A 1 393 ? 45.879  5.071   19.795  1.00 68.28 393 A 1 
ATOM 3056 C CA    . THR A 1 393 ? 47.311  4.839   20.027  1.00 68.42 393 A 1 
ATOM 3057 C C     . THR A 1 393 ? 47.966  4.068   18.879  1.00 68.75 393 A 1 
ATOM 3058 O O     . THR A 1 393 ? 49.065  4.424   18.470  1.00 65.57 393 A 1 
ATOM 3059 C CB    . THR A 1 393 ? 47.591  4.135   21.354  1.00 65.18 393 A 1 
ATOM 3060 O OG1   . THR A 1 393 ? 46.748  3.031   21.534  1.00 56.91 393 A 1 
ATOM 3061 C CG2   . THR A 1 393 ? 47.387  5.065   22.545  1.00 57.67 393 A 1 
ATOM 3062 N N     . PHE A 1 394 ? 47.295  3.077   18.290  1.00 64.08 394 A 1 
ATOM 3063 C CA    . PHE A 1 394 ? 47.809  2.423   17.081  1.00 63.26 394 A 1 
ATOM 3064 C C     . PHE A 1 394 ? 47.865  3.363   15.877  1.00 63.40 394 A 1 
ATOM 3065 O O     . PHE A 1 394 ? 48.828  3.314   15.108  1.00 59.11 394 A 1 
ATOM 3066 C CB    . PHE A 1 394 ? 46.987  1.166   16.763  1.00 58.73 394 A 1 
ATOM 3067 C CG    . PHE A 1 394 ? 47.612  -0.100  17.310  1.00 54.34 394 A 1 
ATOM 3068 C CD1   . PHE A 1 394 ? 48.605  -0.758  16.569  1.00 52.30 394 A 1 
ATOM 3069 C CD2   . PHE A 1 394 ? 47.242  -0.593  18.559  1.00 50.05 394 A 1 
ATOM 3070 C CE1   . PHE A 1 394 ? 49.222  -1.918  17.071  1.00 44.15 394 A 1 
ATOM 3071 C CE2   . PHE A 1 394 ? 47.854  -1.755  19.072  1.00 44.27 394 A 1 
ATOM 3072 C CZ    . PHE A 1 394 ? 48.840  -2.420  18.332  1.00 43.27 394 A 1 
ATOM 3073 N N     . SER A 1 395 ? 46.867  4.255   15.709  1.00 65.84 395 A 1 
ATOM 3074 C CA    . SER A 1 395 ? 46.888  5.223   14.606  1.00 64.61 395 A 1 
ATOM 3075 C C     . SER A 1 395 ? 47.984  6.280   14.765  1.00 64.48 395 A 1 
ATOM 3076 O O     . SER A 1 395 ? 48.627  6.646   13.780  1.00 59.97 395 A 1 
ATOM 3077 C CB    . SER A 1 395 ? 45.517  5.867   14.419  1.00 60.50 395 A 1 
ATOM 3078 O OG    . SER A 1 395 ? 45.182  6.762   15.456  1.00 52.02 395 A 1 
ATOM 3079 N N     . THR A 1 396 ? 48.258  6.729   15.996  1.00 63.37 396 A 1 
ATOM 3080 C CA    . THR A 1 396 ? 49.368  7.647   16.284  1.00 63.04 396 A 1 
ATOM 3081 C C     . THR A 1 396 ? 50.727  6.959   16.194  1.00 63.34 396 A 1 
ATOM 3082 O O     . THR A 1 396 ? 51.643  7.547   15.621  1.00 60.07 396 A 1 
ATOM 3083 C CB    . THR A 1 396 ? 49.220  8.328   17.642  1.00 57.69 396 A 1 
ATOM 3084 O OG1   . THR A 1 396 ? 48.883  7.407   18.645  1.00 52.09 396 A 1 
ATOM 3085 C CG2   . THR A 1 396 ? 48.137  9.400   17.631  1.00 52.66 396 A 1 
ATOM 3086 N N     . ALA A 1 397 ? 50.852  5.715   16.666  1.00 57.18 397 A 1 
ATOM 3087 C CA    . ALA A 1 397 ? 52.093  4.945   16.548  1.00 57.28 397 A 1 
ATOM 3088 C C     . ALA A 1 397 ? 52.456  4.667   15.079  1.00 57.22 397 A 1 
ATOM 3089 O O     . ALA A 1 397 ? 53.616  4.827   14.696  1.00 55.74 397 A 1 
ATOM 3090 C CB    . ALA A 1 397 ? 51.958  3.648   17.347  1.00 54.12 397 A 1 
ATOM 3091 N N     . ALA A 1 398 ? 51.477  4.340   14.233  1.00 53.45 398 A 1 
ATOM 3092 C CA    . ALA A 1 398 ? 51.723  4.152   12.801  1.00 53.31 398 A 1 
ATOM 3093 C C     . ALA A 1 398 ? 52.173  5.443   12.100  1.00 53.28 398 A 1 
ATOM 3094 O O     . ALA A 1 398 ? 52.959  5.386   11.154  1.00 51.68 398 A 1 
ATOM 3095 C CB    . ALA A 1 398 ? 50.452  3.582   12.167  1.00 50.68 398 A 1 
ATOM 3096 N N     . LEU A 1 399 ? 51.712  6.612   12.560  1.00 56.97 399 A 1 
ATOM 3097 C CA    . LEU A 1 399 ? 52.194  7.900   12.061  1.00 55.70 399 A 1 
ATOM 3098 C C     . LEU A 1 399 ? 53.610  8.220   12.573  1.00 55.61 399 A 1 
ATOM 3099 O O     . LEU A 1 399 ? 54.424  8.713   11.798  1.00 52.05 399 A 1 
ATOM 3100 C CB    . LEU A 1 399 ? 51.205  9.011   12.436  1.00 51.09 399 A 1 
ATOM 3101 C CG    . LEU A 1 399 ? 49.964  9.059   11.535  1.00 47.18 399 A 1 
ATOM 3102 C CD1   . LEU A 1 399 ? 48.886  9.929   12.166  1.00 45.27 399 A 1 
ATOM 3103 C CD2   . LEU A 1 399 ? 50.294  9.638   10.153  1.00 46.86 399 A 1 
ATOM 3104 N N     . SER A 1 400 ? 53.913  7.922   13.836  1.00 61.63 400 A 1 
ATOM 3105 C CA    . SER A 1 400 ? 55.236  8.201   14.403  1.00 62.27 400 A 1 
ATOM 3106 C C     . SER A 1 400 ? 56.338  7.344   13.777  1.00 63.27 400 A 1 
ATOM 3107 O O     . SER A 1 400 ? 57.411  7.864   13.506  1.00 57.42 400 A 1 
ATOM 3108 C CB    . SER A 1 400 ? 55.236  8.037   15.921  1.00 57.90 400 A 1 
ATOM 3109 O OG    . SER A 1 400 ? 54.975  6.717   16.326  1.00 51.41 400 A 1 
ATOM 3110 N N     . ASP A 1 401 ? 56.062  6.075   13.501  1.00 58.62 401 A 1 
ATOM 3111 C CA    . ASP A 1 401 ? 57.047  5.182   12.871  1.00 59.45 401 A 1 
ATOM 3112 C C     . ASP A 1 401 ? 57.327  5.563   11.402  1.00 60.45 401 A 1 
ATOM 3113 O O     . ASP A 1 401 ? 58.403  5.303   10.867  1.00 56.75 401 A 1 
ATOM 3114 C CB    . ASP A 1 401 ? 56.584  3.728   13.023  1.00 53.01 401 A 1 
ATOM 3115 C CG    . ASP A 1 401 ? 57.724  2.698   12.952  1.00 47.55 401 A 1 
ATOM 3116 O OD1   . ASP A 1 401 ? 58.854  3.039   13.354  1.00 44.68 401 A 1 
ATOM 3117 O OD2   . ASP A 1 401 ? 57.429  1.559   12.529  1.00 45.00 401 A 1 
ATOM 3118 N N     . SER A 1 402 ? 56.398  6.274   10.770  1.00 54.03 402 A 1 
ATOM 3119 C CA    . SER A 1 402 ? 56.647  6.867   9.448   1.00 55.10 402 A 1 
ATOM 3120 C C     . SER A 1 402 ? 57.613  8.064   9.466   1.00 56.38 402 A 1 
ATOM 3121 O O     . SER A 1 402 ? 58.020  8.531   8.399   1.00 51.38 402 A 1 
ATOM 3122 C CB    . SER A 1 402 ? 55.341  7.228   8.751   1.00 50.06 402 A 1 
ATOM 3123 O OG    . SER A 1 402 ? 54.759  8.423   9.237   1.00 45.46 402 A 1 
ATOM 3124 N N     . SER A 1 403 ? 58.039  8.536   10.648  1.00 52.09 403 A 1 
ATOM 3125 C CA    . SER A 1 403 ? 59.146  9.487   10.811  1.00 53.70 403 A 1 
ATOM 3126 C C     . SER A 1 403 ? 60.508  8.798   10.634  1.00 54.88 403 A 1 
ATOM 3127 O O     . SER A 1 403 ? 61.453  9.074   11.362  1.00 50.53 403 A 1 
ATOM 3128 C CB    . SER A 1 403 ? 59.021  10.301  12.099  1.00 49.78 403 A 1 
ATOM 3129 O OG    . SER A 1 403 ? 59.355  9.568   13.268  1.00 44.67 403 A 1 
ATOM 3130 N N     . TYR A 1 404 ? 60.593  7.896   9.665   1.00 51.66 404 A 1 
ATOM 3131 C CA    . TYR A 1 404 ? 61.875  7.492   9.132   1.00 51.34 404 A 1 
ATOM 3132 C C     . TYR A 1 404 ? 62.609  8.757   8.707   1.00 49.43 404 A 1 
ATOM 3133 O O     . TYR A 1 404 ? 62.171  9.493   7.820   1.00 46.11 404 A 1 
ATOM 3134 C CB    . TYR A 1 404 ? 61.728  6.496   7.966   1.00 48.20 404 A 1 
ATOM 3135 C CG    . TYR A 1 404 ? 61.872  5.059   8.414   1.00 46.03 404 A 1 
ATOM 3136 C CD1   . TYR A 1 404 ? 63.134  4.441   8.441   1.00 45.05 404 A 1 
ATOM 3137 C CD2   . TYR A 1 404 ? 60.742  4.337   8.864   1.00 44.42 404 A 1 
ATOM 3138 C CE1   . TYR A 1 404 ? 63.277  3.121   8.901   1.00 41.05 404 A 1 
ATOM 3139 C CE2   . TYR A 1 404 ? 60.878  3.024   9.335   1.00 40.66 404 A 1 
ATOM 3140 C CZ    . TYR A 1 404 ? 62.155  2.413   9.344   1.00 40.99 404 A 1 
ATOM 3141 O OH    . TYR A 1 404 ? 62.288  1.135   9.810   1.00 39.33 404 A 1 
ATOM 3142 N N     . SER A 1 405 ? 63.725  9.026   9.418   1.00 48.59 405 A 1 
ATOM 3143 C CA    . SER A 1 405 ? 64.627  10.125  9.125   1.00 49.96 405 A 1 
ATOM 3144 C C     . SER A 1 405 ? 64.949  10.090  7.639   1.00 49.57 405 A 1 
ATOM 3145 O O     . SER A 1 405 ? 65.398  9.068   7.129   1.00 46.72 405 A 1 
ATOM 3146 C CB    . SER A 1 405 ? 65.899  9.994   9.966   1.00 46.06 405 A 1 
ATOM 3147 O OG    . SER A 1 405 ? 66.490  8.715   9.799   1.00 42.70 405 A 1 
ATOM 3148 N N     . THR A 1 406 ? 64.713  11.198  6.957   1.00 49.63 406 A 1 
ATOM 3149 C CA    . THR A 1 406 ? 65.228  11.398  5.610   1.00 52.74 406 A 1 
ATOM 3150 C C     . THR A 1 406 ? 66.753  11.322  5.690   1.00 52.05 406 A 1 
ATOM 3151 O O     . THR A 1 406 ? 67.399  12.306  6.048   1.00 49.31 406 A 1 
ATOM 3152 C CB    . THR A 1 406 ? 64.798  12.761  5.051   1.00 48.43 406 A 1 
ATOM 3153 O OG1   . THR A 1 406 ? 64.946  13.767  6.034   1.00 43.79 406 A 1 
ATOM 3154 C CG2   . THR A 1 406 ? 63.335  12.763  4.615   1.00 43.59 406 A 1 
ATOM 3155 N N     . VAL A 1 407 ? 67.286  10.111  5.467   1.00 47.12 407 A 1 
ATOM 3156 C CA    . VAL A 1 407 ? 68.728  9.921   5.341   1.00 51.23 407 A 1 
ATOM 3157 C C     . VAL A 1 407 ? 69.158  10.877  4.235   1.00 49.87 407 A 1 
ATOM 3158 O O     . VAL A 1 407 ? 68.578  10.801  3.144   1.00 47.49 407 A 1 
ATOM 3159 C CB    . VAL A 1 407 ? 69.094  8.469   4.989   1.00 48.04 407 A 1 
ATOM 3160 C CG1   . VAL A 1 407 ? 70.613  8.294   4.933   1.00 43.68 407 A 1 
ATOM 3161 C CG2   . VAL A 1 407 ? 68.540  7.489   6.029   1.00 45.39 407 A 1 
ATOM 3162 N N     . PRO A 1 408 ? 70.056  11.847  4.515   1.00 41.98 408 A 1 
ATOM 3163 C CA    . PRO A 1 408 ? 70.512  12.733  3.472   1.00 44.99 408 A 1 
ATOM 3164 C C     . PRO A 1 408 ? 71.169  11.856  2.406   1.00 45.08 408 A 1 
ATOM 3165 O O     . PRO A 1 408 ? 72.152  11.172  2.681   1.00 43.62 408 A 1 
ATOM 3166 C CB    . PRO A 1 408 ? 71.480  13.716  4.151   1.00 41.68 408 A 1 
ATOM 3167 C CG    . PRO A 1 408 ? 71.965  12.948  5.369   1.00 40.63 408 A 1 
ATOM 3168 C CD    . PRO A 1 408 ? 70.771  12.064  5.745   1.00 44.99 408 A 1 
ATOM 3169 N N     . TRP A 1 409 ? 70.595  11.827  1.218   1.00 40.58 409 A 1 
ATOM 3170 C CA    . TRP A 1 409 ? 71.186  11.199  0.046   1.00 40.63 409 A 1 
ATOM 3171 C C     . TRP A 1 409 ? 72.463  11.992  -0.287  1.00 39.39 409 A 1 
ATOM 3172 O O     . TRP A 1 409 ? 72.391  13.038  -0.932  1.00 36.13 409 A 1 
ATOM 3173 C CB    . TRP A 1 409 ? 70.194  11.168  -1.127  1.00 37.59 409 A 1 
ATOM 3174 C CG    . TRP A 1 409 ? 69.046  10.218  -0.995  1.00 35.13 409 A 1 
ATOM 3175 C CD1   . TRP A 1 409 ? 68.023  10.322  -0.123  1.00 29.75 409 A 1 
ATOM 3176 C CD2   . TRP A 1 409 ? 68.783  9.012   -1.779  1.00 31.94 409 A 1 
ATOM 3177 N NE1   . TRP A 1 409 ? 67.135  9.271   -0.283  1.00 28.56 409 A 1 
ATOM 3178 C CE2   . TRP A 1 409 ? 67.560  8.448   -1.295  1.00 30.55 409 A 1 
ATOM 3179 C CE3   . TRP A 1 409 ? 69.438  8.366   -2.830  1.00 33.24 409 A 1 
ATOM 3180 C CZ2   . TRP A 1 409 ? 67.030  7.270   -1.845  1.00 32.15 409 A 1 
ATOM 3181 C CZ3   . TRP A 1 409 ? 68.903  7.187   -3.390  1.00 30.78 409 A 1 
ATOM 3182 C CH2   . TRP A 1 409 ? 67.716  6.645   -2.901  1.00 30.17 409 A 1 
ATOM 3183 N N     . PHE A 1 410 ? 73.586  11.537  0.277   1.00 50.31 410 A 1 
ATOM 3184 C CA    . PHE A 1 410 ? 74.926  11.850  -0.209  1.00 50.65 410 A 1 
ATOM 3185 C C     . PHE A 1 410 ? 75.243  10.975  -1.430  1.00 46.56 410 A 1 
ATOM 3186 O O     . PHE A 1 410 ? 74.819  9.806   -1.440  1.00 40.42 410 A 1 
ATOM 3187 C CB    . PHE A 1 410 ? 75.976  11.677  0.892   1.00 46.10 410 A 1 
ATOM 3188 C CG    . PHE A 1 410 ? 76.294  12.963  1.638   1.00 43.55 410 A 1 
ATOM 3189 C CD1   . PHE A 1 410 ? 77.156  13.898  1.072   1.00 39.00 410 A 1 
ATOM 3190 C CD2   . PHE A 1 410 ? 75.712  13.211  2.897   1.00 37.77 410 A 1 
ATOM 3191 C CE1   . PHE A 1 410 ? 77.450  15.087  1.761   1.00 35.49 410 A 1 
ATOM 3192 C CE2   . PHE A 1 410 ? 76.007  14.404  3.578   1.00 40.06 410 A 1 
ATOM 3193 C CZ    . PHE A 1 410 ? 76.877  15.339  3.014   1.00 40.68 410 A 1 
ATOM 3194 O OXT   . PHE A 1 410 ? 75.944  11.534  -2.312  1.00 44.68 410 A 1 
ATOM 3195 N N     . TYR B 2 1   ? 22.498  -24.458 1.400   1.00 33.19 1   B 1 
ATOM 3196 C CA    . TYR B 2 1   ? 21.537  -23.340 1.473   1.00 35.08 1   B 1 
ATOM 3197 C C     . TYR B 2 1   ? 20.416  -23.632 0.472   1.00 37.71 1   B 1 
ATOM 3198 O O     . TYR B 2 1   ? 20.700  -23.753 -0.709  1.00 36.44 1   B 1 
ATOM 3199 C CB    . TYR B 2 1   ? 22.216  -22.016 1.163   1.00 33.37 1   B 1 
ATOM 3200 C CG    . TYR B 2 1   ? 22.925  -21.409 2.351   1.00 31.59 1   B 1 
ATOM 3201 C CD1   . TYR B 2 1   ? 22.270  -20.441 3.125   1.00 29.29 1   B 1 
ATOM 3202 C CD2   . TYR B 2 1   ? 24.211  -21.820 2.703   1.00 30.39 1   B 1 
ATOM 3203 C CE1   . TYR B 2 1   ? 22.914  -19.879 4.246   1.00 28.74 1   B 1 
ATOM 3204 C CE2   . TYR B 2 1   ? 24.857  -21.269 3.827   1.00 27.96 1   B 1 
ATOM 3205 C CZ    . TYR B 2 1   ? 24.207  -20.290 4.593   1.00 30.64 1   B 1 
ATOM 3206 O OH    . TYR B 2 1   ? 24.838  -19.745 5.685   1.00 29.15 1   B 1 
ATOM 3207 N N     . GLY B 2 2   ? 19.181  -23.866 0.943   1.00 40.07 2   B 1 
ATOM 3208 C CA    . GLY B 2 2   ? 18.066  -24.122 0.041   1.00 42.18 2   B 1 
ATOM 3209 C C     . GLY B 2 2   ? 17.881  -22.917 -0.878  1.00 46.18 2   B 1 
ATOM 3210 O O     . GLY B 2 2   ? 17.921  -21.784 -0.402  1.00 45.01 2   B 1 
ATOM 3211 N N     . GLY B 2 3   ? 17.742  -23.161 -2.184  1.00 44.20 3   B 1 
ATOM 3212 C CA    . GLY B 2 3   ? 17.483  -22.102 -3.143  1.00 46.10 3   B 1 
ATOM 3213 C C     . GLY B 2 3   ? 16.242  -21.328 -2.707  1.00 50.04 3   B 1 
ATOM 3214 O O     . GLY B 2 3   ? 15.225  -21.951 -2.384  1.00 48.80 3   B 1 
ATOM 3215 N N     . VAL B 2 4   ? 16.347  -19.998 -2.637  1.00 59.18 4   B 1 
ATOM 3216 C CA    . VAL B 2 4   ? 15.230  -19.122 -2.288  1.00 61.54 4   B 1 
ATOM 3217 C C     . VAL B 2 4   ? 14.093  -19.458 -3.241  1.00 65.78 4   B 1 
ATOM 3218 O O     . VAL B 2 4   ? 14.241  -19.282 -4.453  1.00 61.75 4   B 1 
ATOM 3219 C CB    . VAL B 2 4   ? 15.627  -17.645 -2.370  1.00 54.74 4   B 1 
ATOM 3220 C CG1   . VAL B 2 4   ? 14.450  -16.718 -2.089  1.00 47.38 4   B 1 
ATOM 3221 C CG2   . VAL B 2 4   ? 16.728  -17.329 -1.363  1.00 47.83 4   B 1 
ATOM 3222 N N     . ARG B 2 5   ? 12.976  -20.028 -2.713  1.00 58.72 5   B 1 
ATOM 3223 C CA    . ARG B 2 5   ? 11.852  -20.425 -3.549  1.00 62.43 5   B 1 
ATOM 3224 C C     . ARG B 2 5   ? 11.325  -19.204 -4.275  1.00 66.55 5   B 1 
ATOM 3225 O O     . ARG B 2 5   ? 11.410  -18.089 -3.754  1.00 63.41 5   B 1 
ATOM 3226 C CB    . ARG B 2 5   ? 10.751  -21.089 -2.708  1.00 55.68 5   B 1 
ATOM 3227 C CG    . ARG B 2 5   ? 11.210  -22.440 -2.134  1.00 46.80 5   B 1 
ATOM 3228 C CD    . ARG B 2 5   ? 10.119  -23.054 -1.255  1.00 41.70 5   B 1 
ATOM 3229 N NE    . ARG B 2 5   ? 9.933   -22.260 -0.055  1.00 37.58 5   B 1 
ATOM 3230 C CZ    . ARG B 2 5   ? 9.047   -22.445 0.902   1.00 32.73 5   B 1 
ATOM 3231 N NH1   . ARG B 2 5   ? 8.220   -23.462 0.873   1.00 31.80 5   B 1 
ATOM 3232 N NH2   . ARG B 2 5   ? 8.988   -21.602 1.891   1.00 29.01 5   B 1 
ATOM 3233 N N     . GLU B 2 6   ? 10.758  -19.387 -5.452  1.00 66.46 6   B 1 
ATOM 3234 C CA    . GLU B 2 6   ? 10.248  -18.263 -6.236  1.00 68.36 6   B 1 
ATOM 3235 C C     . GLU B 2 6   ? 9.237   -17.421 -5.444  1.00 72.39 6   B 1 
ATOM 3236 O O     . GLU B 2 6   ? 9.274   -16.193 -5.493  1.00 66.82 6   B 1 
ATOM 3237 C CB    . GLU B 2 6   ? 9.680   -18.803 -7.547  1.00 60.78 6   B 1 
ATOM 3238 C CG    . GLU B 2 6   ? 9.168   -17.688 -8.464  1.00 50.41 6   B 1 
ATOM 3239 C CD    . GLU B 2 6   ? 9.240   -18.109 -9.928  1.00 45.77 6   B 1 
ATOM 3240 O OE1   . GLU B 2 6   ? 9.776   -17.277 -10.703 1.00 43.39 6   B 1 
ATOM 3241 O OE2   . GLU B 2 6   ? 8.887   -19.257 -10.237 1.00 42.68 6   B 1 
ATOM 3242 N N     . GLN B 2 7   ? 8.425   -18.081 -4.607  1.00 64.11 7   B 1 
ATOM 3243 C CA    . GLN B 2 7   ? 7.467   -17.441 -3.709  1.00 65.91 7   B 1 
ATOM 3244 C C     . GLN B 2 7   ? 8.141   -16.580 -2.625  1.00 70.63 7   B 1 
ATOM 3245 O O     . GLN B 2 7   ? 7.537   -15.612 -2.166  1.00 67.36 7   B 1 
ATOM 3246 C CB    . GLN B 2 7   ? 6.571   -18.494 -3.039  1.00 62.52 7   B 1 
ATOM 3247 C CG    . GLN B 2 7   ? 5.681   -19.284 -4.010  1.00 55.87 7   B 1 
ATOM 3248 C CD    . GLN B 2 7   ? 6.391   -20.428 -4.753  1.00 47.92 7   B 1 
ATOM 3249 O OE1   . GLN B 2 7   ? 7.519   -20.804 -4.453  1.00 47.21 7   B 1 
ATOM 3250 N NE2   . GLN B 2 7   ? 5.748   -21.015 -5.738  1.00 42.49 7   B 1 
ATOM 3251 N N     . ASP B 2 8   ? 9.382   -16.863 -2.237  1.00 62.80 8   B 1 
ATOM 3252 C CA    . ASP B 2 8   ? 10.109  -16.086 -1.228  1.00 63.11 8   B 1 
ATOM 3253 C C     . ASP B 2 8   ? 10.583  -14.720 -1.772  1.00 67.44 8   B 1 
ATOM 3254 O O     . ASP B 2 8   ? 11.042  -13.869 -1.014  1.00 64.67 8   B 1 
ATOM 3255 C CB    . ASP B 2 8   ? 11.292  -16.902 -0.660  1.00 58.30 8   B 1 
ATOM 3256 C CG    . ASP B 2 8   ? 10.956  -18.304 -0.093  1.00 51.82 8   B 1 
ATOM 3257 O OD1   . ASP B 2 8   ? 9.840   -18.552 0.421   1.00 46.24 8   B 1 
ATOM 3258 O OD2   . ASP B 2 8   ? 11.849  -19.186 -0.148  1.00 46.40 8   B 1 
ATOM 3259 N N     . ARG B 2 9   ? 10.469  -14.460 -3.104  1.00 82.67 9   B 1 
ATOM 3260 C CA    . ARG B 2 9   ? 10.737  -13.163 -3.745  1.00 84.03 9   B 1 
ATOM 3261 C C     . ARG B 2 9   ? 9.542   -12.213 -3.688  1.00 87.09 9   B 1 
ATOM 3262 O O     . ARG B 2 9   ? 9.694   -11.040 -4.017  1.00 83.78 9   B 1 
ATOM 3263 C CB    . ARG B 2 9   ? 11.130  -13.352 -5.215  1.00 79.09 9   B 1 
ATOM 3264 C CG    . ARG B 2 9   ? 12.232  -14.388 -5.443  1.00 70.75 9   B 1 
ATOM 3265 C CD    . ARG B 2 9   ? 12.569  -14.444 -6.932  1.00 66.32 9   B 1 
ATOM 3266 N NE    . ARG B 2 9   ? 12.951  -15.796 -7.360  1.00 59.79 9   B 1 
ATOM 3267 C CZ    . ARG B 2 9   ? 12.760  -16.308 -8.561  1.00 53.11 9   B 1 
ATOM 3268 N NH1   . ARG B 2 9   ? 12.375  -15.587 -9.574  1.00 50.09 9   B 1 
ATOM 3269 N NH2   . ARG B 2 9   ? 12.901  -17.577 -8.756  1.00 46.58 9   B 1 
ATOM 3270 N N     . PHE B 2 10  ? 8.363   -12.721 -3.342  1.00 86.93 10  B 1 
ATOM 3271 C CA    . PHE B 2 10  ? 7.122   -11.970 -3.361  1.00 88.88 10  B 1 
ATOM 3272 C C     . PHE B 2 10  ? 6.716   -11.512 -1.961  1.00 90.18 10  B 1 
ATOM 3273 O O     . PHE B 2 10  ? 7.190   -12.023 -0.943  1.00 87.67 10  B 1 
ATOM 3274 C CB    . PHE B 2 10  ? 6.025   -12.822 -4.021  1.00 87.54 10  B 1 
ATOM 3275 C CG    . PHE B 2 10  ? 6.330   -13.326 -5.420  1.00 88.63 10  B 1 
ATOM 3276 C CD1   . PHE B 2 10  ? 6.990   -12.516 -6.355  1.00 81.56 10  B 1 
ATOM 3277 C CD2   . PHE B 2 10  ? 5.930   -14.618 -5.794  1.00 80.63 10  B 1 
ATOM 3278 C CE1   . PHE B 2 10  ? 7.265   -12.989 -7.657  1.00 78.51 10  B 1 
ATOM 3279 C CE2   . PHE B 2 10  ? 6.188   -15.102 -7.089  1.00 79.15 10  B 1 
ATOM 3280 C CZ    . PHE B 2 10  ? 6.864   -14.285 -8.025  1.00 79.06 10  B 1 
ATOM 3281 N N     . LEU B 2 11  ? 5.820   -10.545 -1.891  1.00 90.90 11  B 1 
ATOM 3282 C CA    . LEU B 2 11  ? 5.210   -10.144 -0.622  1.00 91.55 11  B 1 
ATOM 3283 C C     . LEU B 2 11  ? 4.445   -11.322 0.009   1.00 91.77 11  B 1 
ATOM 3284 O O     . LEU B 2 11  ? 3.893   -12.152 -0.706  1.00 89.70 11  B 1 
ATOM 3285 C CB    . LEU B 2 11  ? 4.271   -8.946  -0.843  1.00 91.05 11  B 1 
ATOM 3286 C CG    . LEU B 2 11  ? 4.979   -7.646  -1.256  1.00 89.60 11  B 1 
ATOM 3287 C CD1   . LEU B 2 11  ? 3.924   -6.558  -1.486  1.00 84.18 11  B 1 
ATOM 3288 C CD2   . LEU B 2 11  ? 5.945   -7.141  -0.178  1.00 83.74 11  B 1 
ATOM 3289 N N     . PRO B 2 12  ? 4.356   -11.394 1.365   1.00 90.60 12  B 1 
ATOM 3290 C CA    . PRO B 2 12  ? 3.656   -12.498 2.028   1.00 90.16 12  B 1 
ATOM 3291 C C     . PRO B 2 12  ? 2.195   -12.615 1.583   1.00 91.04 12  B 1 
ATOM 3292 O O     . PRO B 2 12  ? 1.407   -11.683 1.739   1.00 89.99 12  B 1 
ATOM 3293 C CB    . PRO B 2 12  ? 3.785   -12.209 3.524   1.00 88.05 12  B 1 
ATOM 3294 C CG    . PRO B 2 12  ? 5.048   -11.357 3.624   1.00 85.33 12  B 1 
ATOM 3295 C CD    . PRO B 2 12  ? 5.013   -10.540 2.334   1.00 88.10 12  B 1 
ATOM 3296 N N     . ILE B 2 13  ? 1.794   -13.809 1.120   1.00 89.73 13  B 1 
ATOM 3297 C CA    . ILE B 2 13  ? 0.441   -14.063 0.587   1.00 90.67 13  B 1 
ATOM 3298 C C     . ILE B 2 13  ? -0.672  -13.780 1.610   1.00 91.57 13  B 1 
ATOM 3299 O O     . ILE B 2 13  ? -1.789  -13.417 1.228   1.00 90.56 13  B 1 
ATOM 3300 C CB    . ILE B 2 13  ? 0.367   -15.513 0.063   1.00 89.57 13  B 1 
ATOM 3301 C CG1   . ILE B 2 13  ? -0.882  -15.800 -0.791  1.00 84.40 13  B 1 
ATOM 3302 C CG2   . ILE B 2 13  ? 0.437   -16.540 1.210   1.00 83.24 13  B 1 
ATOM 3303 C CD1   . ILE B 2 13  ? -0.940  -14.991 -2.092  1.00 77.36 13  B 1 
ATOM 3304 N N     . ALA B 2 14  ? -0.382  -13.881 2.916   1.00 89.59 14  B 1 
ATOM 3305 C CA    . ALA B 2 14  ? -1.321  -13.533 3.973   1.00 88.71 14  B 1 
ATOM 3306 C C     . ALA B 2 14  ? -1.662  -12.034 3.965   1.00 89.97 14  B 1 
ATOM 3307 O O     . ALA B 2 14  ? -2.835  -11.678 4.093   1.00 88.38 14  B 1 
ATOM 3308 C CB    . ALA B 2 14  ? -0.724  -13.968 5.316   1.00 86.12 14  B 1 
ATOM 3309 N N     . ASN B 2 15  ? -0.662  -11.167 3.752   1.00 92.64 15  B 1 
ATOM 3310 C CA    . ASN B 2 15  ? -0.863  -9.722  3.671   1.00 92.87 15  B 1 
ATOM 3311 C C     . ASN B 2 15  ? -1.617  -9.339  2.398   1.00 93.56 15  B 1 
ATOM 3312 O O     . ASN B 2 15  ? -2.584  -8.580  2.473   1.00 92.39 15  B 1 
ATOM 3313 C CB    . ASN B 2 15  ? 0.498   -9.005  3.771   1.00 91.58 15  B 1 
ATOM 3314 C CG    . ASN B 2 15  ? 1.148   -9.154  5.134   1.00 87.72 15  B 1 
ATOM 3315 O OD1   . ASN B 2 15  ? 0.518   -9.462  6.130   1.00 78.15 15  B 1 
ATOM 3316 N ND2   . ASN B 2 15  ? 2.441   -8.929  5.222   1.00 77.83 15  B 1 
ATOM 3317 N N     . ILE B 2 16  ? -1.254  -9.932  1.259   1.00 92.81 16  B 1 
ATOM 3318 C CA    . ILE B 2 16  ? -1.987  -9.775  -0.001  1.00 93.14 16  B 1 
ATOM 3319 C C     . ILE B 2 16  ? -3.457  -10.163 0.187   1.00 94.09 16  B 1 
ATOM 3320 O O     . ILE B 2 16  ? -4.356  -9.391  -0.128  1.00 93.01 16  B 1 
ATOM 3321 C CB    . ILE B 2 16  ? -1.332  -10.606 -1.124  1.00 92.54 16  B 1 
ATOM 3322 C CG1   . ILE B 2 16  ? 0.140   -10.213 -1.386  1.00 88.93 16  B 1 
ATOM 3323 C CG2   . ILE B 2 16  ? -2.143  -10.534 -2.427  1.00 90.09 16  B 1 
ATOM 3324 C CD1   . ILE B 2 16  ? 0.364   -8.762  -1.818  1.00 82.35 16  B 1 
ATOM 3325 N N     . SER B 2 17  ? -3.715  -11.331 0.792   1.00 93.21 17  B 1 
ATOM 3326 C CA    . SER B 2 17  ? -5.075  -11.804 1.046   1.00 92.43 17  B 1 
ATOM 3327 C C     . SER B 2 17  ? -5.882  -10.877 1.958   1.00 92.65 17  B 1 
ATOM 3328 O O     . SER B 2 17  ? -7.083  -10.732 1.758   1.00 91.20 17  B 1 
ATOM 3329 C CB    . SER B 2 17  ? -5.059  -13.196 1.675   1.00 91.13 17  B 1 
ATOM 3330 O OG    . SER B 2 17  ? -4.437  -14.146 0.836   1.00 78.66 17  B 1 
ATOM 3331 N N     . ARG B 2 18  ? -5.236  -10.263 2.975   1.00 93.60 18  B 1 
ATOM 3332 C CA    . ARG B 2 18  ? -5.867  -9.297  3.879   1.00 93.01 18  B 1 
ATOM 3333 C C     . ARG B 2 18  ? -6.263  -8.025  3.137   1.00 93.78 18  B 1 
ATOM 3334 O O     . ARG B 2 18  ? -7.404  -7.594  3.267   1.00 92.12 18  B 1 
ATOM 3335 C CB    . ARG B 2 18  ? -4.921  -9.010  5.056   1.00 91.94 18  B 1 
ATOM 3336 C CG    . ARG B 2 18  ? -5.517  -8.026  6.092   1.00 83.88 18  B 1 
ATOM 3337 C CD    . ARG B 2 18  ? -4.577  -7.841  7.308   1.00 81.47 18  B 1 
ATOM 3338 N NE    . ARG B 2 18  ? -3.263  -7.313  6.919   1.00 72.42 18  B 1 
ATOM 3339 C CZ    . ARG B 2 18  ? -2.877  -6.038  6.911   1.00 66.56 18  B 1 
ATOM 3340 N NH1   . ARG B 2 18  ? -3.665  -5.064  7.287   1.00 58.78 18  B 1 
ATOM 3341 N NH2   . ARG B 2 18  ? -1.672  -5.718  6.524   1.00 58.85 18  B 1 
ATOM 3342 N N     . ILE B 2 19  ? -5.369  -7.463  2.318   1.00 94.44 19  B 1 
ATOM 3343 C CA    . ILE B 2 19  ? -5.636  -6.252  1.526   1.00 94.51 19  B 1 
ATOM 3344 C C     . ILE B 2 19  ? -6.735  -6.514  0.484   1.00 95.05 19  B 1 
ATOM 3345 O O     . ILE B 2 19  ? -7.697  -5.756  0.409   1.00 93.69 19  B 1 
ATOM 3346 C CB    . ILE B 2 19  ? -4.323  -5.731  0.881   1.00 94.23 19  B 1 
ATOM 3347 C CG1   . ILE B 2 19  ? -3.326  -5.282  1.972   1.00 92.02 19  B 1 
ATOM 3348 C CG2   . ILE B 2 19  ? -4.621  -4.565  -0.071  1.00 91.93 19  B 1 
ATOM 3349 C CD1   . ILE B 2 19  ? -1.894  -5.094  1.460   1.00 85.99 19  B 1 
ATOM 3350 N N     . MET B 2 20  ? -6.652  -7.616  -0.263  1.00 94.07 20  B 1 
ATOM 3351 C CA    . MET B 2 20  ? -7.678  -7.986  -1.230  1.00 94.16 20  B 1 
ATOM 3352 C C     . MET B 2 20  ? -9.069  -8.114  -0.605  1.00 93.83 20  B 1 
ATOM 3353 O O     . MET B 2 20  ? -10.055 -7.721  -1.214  1.00 91.96 20  B 1 
ATOM 3354 C CB    . MET B 2 20  ? -7.325  -9.314  -1.912  1.00 94.02 20  B 1 
ATOM 3355 C CG    . MET B 2 20  ? -6.138  -9.226  -2.863  1.00 92.47 20  B 1 
ATOM 3356 S SD    . MET B 2 20  ? -5.691  -10.840 -3.568  1.00 90.92 20  B 1 
ATOM 3357 C CE    . MET B 2 20  ? -6.976  -11.016 -4.822  1.00 82.68 20  B 1 
ATOM 3358 N N     . LYS B 2 21  ? -9.172  -8.654  0.627   1.00 93.24 21  B 1 
ATOM 3359 C CA    . LYS B 2 21  ? -10.456 -8.780  1.331   1.00 92.30 21  B 1 
ATOM 3360 C C     . LYS B 2 21  ? -11.073 -7.435  1.700   1.00 92.53 21  B 1 
ATOM 3361 O O     . LYS B 2 21  ? -12.288 -7.365  1.773   1.00 90.47 21  B 1 
ATOM 3362 C CB    . LYS B 2 21  ? -10.301 -9.630  2.593   1.00 90.72 21  B 1 
ATOM 3363 C CG    . LYS B 2 21  ? -10.299 -11.131 2.280   1.00 83.43 21  B 1 
ATOM 3364 C CD    . LYS B 2 21  ? -10.142 -11.893 3.601   1.00 74.36 21  B 1 
ATOM 3365 C CE    . LYS B 2 21  ? -10.228 -13.399 3.371   1.00 65.72 21  B 1 
ATOM 3366 N NZ    . LYS B 2 21  ? -10.422 -14.107 4.645   1.00 58.02 21  B 1 
ATOM 3367 N N     . LYS B 2 22  ? -10.275 -6.385  1.916   1.00 93.46 22  B 1 
ATOM 3368 C CA    . LYS B 2 22  ? -10.789 -5.036  2.181   1.00 93.16 22  B 1 
ATOM 3369 C C     . LYS B 2 22  ? -11.429 -4.394  0.943   1.00 93.79 22  B 1 
ATOM 3370 O O     . LYS B 2 22  ? -12.317 -3.570  1.088   1.00 91.44 22  B 1 
ATOM 3371 C CB    . LYS B 2 22  ? -9.682  -4.123  2.712   1.00 91.70 22  B 1 
ATOM 3372 C CG    . LYS B 2 22  ? -9.196  -4.503  4.121   1.00 83.77 22  B 1 
ATOM 3373 C CD    . LYS B 2 22  ? -8.247  -3.423  4.630   1.00 78.43 22  B 1 
ATOM 3374 C CE    . LYS B 2 22  ? -7.877  -3.618  6.097   1.00 69.14 22  B 1 
ATOM 3375 N NZ    . LYS B 2 22  ? -7.323  -2.366  6.662   1.00 61.34 22  B 1 
ATOM 3376 N N     . ALA B 2 23  ? -10.989 -4.785  -0.241  1.00 93.00 23  B 1 
ATOM 3377 C CA    . ALA B 2 23  ? -11.472 -4.237  -1.507  1.00 92.34 23  B 1 
ATOM 3378 C C     . ALA B 2 23  ? -12.702 -4.962  -2.083  1.00 92.89 23  B 1 
ATOM 3379 O O     . ALA B 2 23  ? -13.143 -4.629  -3.178  1.00 90.18 23  B 1 
ATOM 3380 C CB    . ALA B 2 23  ? -10.294 -4.226  -2.488  1.00 90.57 23  B 1 
ATOM 3381 N N     . ILE B 2 24  ? -13.230 -5.970  -1.402  1.00 91.81 24  B 1 
ATOM 3382 C CA    . ILE B 2 24  ? -14.390 -6.736  -1.876  1.00 92.08 24  B 1 
ATOM 3383 C C     . ILE B 2 24  ? -15.499 -6.757  -0.817  1.00 92.67 24  B 1 
ATOM 3384 O O     . ILE B 2 24  ? -15.203 -6.612  0.374   1.00 90.57 24  B 1 
ATOM 3385 C CB    . ILE B 2 24  ? -14.008 -8.169  -2.314  1.00 89.55 24  B 1 
ATOM 3386 C CG1   . ILE B 2 24  ? -13.531 -9.040  -1.139  1.00 80.29 24  B 1 
ATOM 3387 C CG2   . ILE B 2 24  ? -12.967 -8.128  -3.443  1.00 78.66 24  B 1 
ATOM 3388 C CD1   . ILE B 2 24  ? -13.365 -10.525 -1.492  1.00 76.63 24  B 1 
ATOM 3389 N N     . PRO B 2 25  ? -16.776 -6.997  -1.208  1.00 92.00 25  B 1 
ATOM 3390 C CA    . PRO B 2 25  ? -17.867 -7.192  -0.263  1.00 91.54 25  B 1 
ATOM 3391 C C     . PRO B 2 25  ? -17.588 -8.304  0.757   1.00 91.01 25  B 1 
ATOM 3392 O O     . PRO B 2 25  ? -16.883 -9.274  0.464   1.00 89.01 25  B 1 
ATOM 3393 C CB    . PRO B 2 25  ? -19.094 -7.515  -1.124  1.00 90.35 25  B 1 
ATOM 3394 C CG    . PRO B 2 25  ? -18.770 -6.869  -2.464  1.00 88.06 25  B 1 
ATOM 3395 C CD    . PRO B 2 25  ? -17.272 -7.035  -2.575  1.00 90.89 25  B 1 
ATOM 3396 N N     . ALA B 2 26  ? -18.183 -8.204  1.958   1.00 89.82 26  B 1 
ATOM 3397 C CA    . ALA B 2 26  ? -17.950 -9.159  3.051   1.00 88.71 26  B 1 
ATOM 3398 C C     . ALA B 2 26  ? -18.282 -10.624 2.688   1.00 88.11 26  B 1 
ATOM 3399 O O     . ALA B 2 26  ? -17.621 -11.550 3.160   1.00 84.17 26  B 1 
ATOM 3400 C CB    . ALA B 2 26  ? -18.771 -8.697  4.257   1.00 86.69 26  B 1 
ATOM 3401 N N     . ASN B 2 27  ? -19.263 -10.842 1.815   1.00 87.79 27  B 1 
ATOM 3402 C CA    . ASN B 2 27  ? -19.642 -12.157 1.290   1.00 86.56 27  B 1 
ATOM 3403 C C     . ASN B 2 27  ? -18.762 -12.623 0.107   1.00 86.22 27  B 1 
ATOM 3404 O O     . ASN B 2 27  ? -18.924 -13.753 -0.368  1.00 82.07 27  B 1 
ATOM 3405 C CB    . ASN B 2 27  ? -21.137 -12.131 0.927   1.00 84.34 27  B 1 
ATOM 3406 C CG    . ASN B 2 27  ? -21.464 -11.184 -0.217  1.00 78.36 27  B 1 
ATOM 3407 O OD1   . ASN B 2 27  ? -20.684 -10.349 -0.618  1.00 68.82 27  B 1 
ATOM 3408 N ND2   . ASN B 2 27  ? -22.640 -11.309 -0.798  1.00 71.35 27  B 1 
ATOM 3409 N N     . GLY B 2 28  ? -17.836 -11.769 -0.362  1.00 87.60 28  B 1 
ATOM 3410 C CA    . GLY B 2 28  ? -16.954 -12.063 -1.469  1.00 86.81 28  B 1 
ATOM 3411 C C     . GLY B 2 28  ? -15.962 -13.184 -1.147  1.00 86.55 28  B 1 
ATOM 3412 O O     . GLY B 2 28  ? -15.392 -13.266 -0.063  1.00 83.61 28  B 1 
ATOM 3413 N N     . LYS B 2 29  ? -15.702 -14.045 -2.155  1.00 86.38 29  B 1 
ATOM 3414 C CA    . LYS B 2 29  ? -14.714 -15.116 -2.066  1.00 85.67 29  B 1 
ATOM 3415 C C     . LYS B 2 29  ? -13.586 -14.873 -3.057  1.00 86.88 29  B 1 
ATOM 3416 O O     . LYS B 2 29  ? -13.822 -14.455 -4.193  1.00 84.25 29  B 1 
ATOM 3417 C CB    . LYS B 2 29  ? -15.378 -16.488 -2.290  1.00 81.71 29  B 1 
ATOM 3418 C CG    . LYS B 2 29  ? -16.402 -16.829 -1.194  1.00 74.53 29  B 1 
ATOM 3419 C CD    . LYS B 2 29  ? -17.004 -18.215 -1.419  1.00 67.60 29  B 1 
ATOM 3420 C CE    . LYS B 2 29  ? -18.052 -18.513 -0.348  1.00 60.34 29  B 1 
ATOM 3421 N NZ    . LYS B 2 29  ? -18.698 -19.831 -0.548  1.00 53.47 29  B 1 
ATOM 3422 N N     . ILE B 2 30  ? -12.359 -15.181 -2.633  1.00 84.16 30  B 1 
ATOM 3423 C CA    . ILE B 2 30  ? -11.162 -15.031 -3.459  1.00 85.87 30  B 1 
ATOM 3424 C C     . ILE B 2 30  ? -10.522 -16.402 -3.659  1.00 85.77 30  B 1 
ATOM 3425 O O     . ILE B 2 30  ? -10.106 -17.047 -2.689  1.00 83.83 30  B 1 
ATOM 3426 C CB    . ILE B 2 30  ? -10.170 -14.016 -2.855  1.00 86.09 30  B 1 
ATOM 3427 C CG1   . ILE B 2 30  ? -10.852 -12.680 -2.497  1.00 84.03 30  B 1 
ATOM 3428 C CG2   . ILE B 2 30  ? -9.031  -13.775 -3.862  1.00 83.77 30  B 1 
ATOM 3429 C CD1   . ILE B 2 30  ? -9.938  -11.727 -1.709  1.00 80.09 30  B 1 
ATOM 3430 N N     . ALA B 2 31  ? -10.434 -16.831 -4.913  1.00 88.70 31  B 1 
ATOM 3431 C CA    . ALA B 2 31  ? -9.767  -18.063 -5.287  1.00 88.06 31  B 1 
ATOM 3432 C C     . ALA B 2 31  ? -8.268  -18.016 -4.953  1.00 88.53 31  B 1 
ATOM 3433 O O     . ALA B 2 31  ? -7.668  -16.940 -4.878  1.00 86.93 31  B 1 
ATOM 3434 C CB    . ALA B 2 31  ? -10.027 -18.326 -6.771  1.00 85.54 31  B 1 
ATOM 3435 N N     . LYS B 2 32  ? -7.651  -19.188 -4.715  1.00 88.56 32  B 1 
ATOM 3436 C CA    . LYS B 2 32  ? -6.234  -19.288 -4.358  1.00 88.20 32  B 1 
ATOM 3437 C C     . LYS B 2 32  ? -5.335  -18.757 -5.481  1.00 89.36 32  B 1 
ATOM 3438 O O     . LYS B 2 32  ? -4.463  -17.938 -5.212  1.00 88.30 32  B 1 
ATOM 3439 C CB    . LYS B 2 32  ? -5.894  -20.745 -4.013  1.00 85.91 32  B 1 
ATOM 3440 C CG    . LYS B 2 32  ? -4.455  -20.873 -3.492  1.00 77.99 32  B 1 
ATOM 3441 C CD    . LYS B 2 32  ? -4.003  -22.333 -3.395  1.00 72.24 32  B 1 
ATOM 3442 C CE    . LYS B 2 32  ? -2.525  -22.339 -3.010  1.00 61.48 32  B 1 
ATOM 3443 N NZ    . LYS B 2 32  ? -1.765  -23.460 -3.588  1.00 54.73 32  B 1 
ATOM 3444 N N     . ASP B 2 33  ? -5.604  -19.152 -6.710  1.00 90.72 33  B 1 
ATOM 3445 C CA    . ASP B 2 33  ? -4.916  -18.700 -7.914  1.00 90.84 33  B 1 
ATOM 3446 C C     . ASP B 2 33  ? -5.011  -17.177 -8.105  1.00 92.12 33  B 1 
ATOM 3447 O O     . ASP B 2 33  ? -4.018  -16.534 -8.447  1.00 90.89 33  B 1 
ATOM 3448 C CB    . ASP B 2 33  ? -5.503  -19.441 -9.130  1.00 88.35 33  B 1 
ATOM 3449 C CG    . ASP B 2 33  ? -6.995  -19.142 -9.374  1.00 80.29 33  B 1 
ATOM 3450 O OD1   . ASP B 2 33  ? -7.734  -18.929 -8.384  1.00 67.85 33  B 1 
ATOM 3451 O OD2   . ASP B 2 33  ? -7.400  -19.062 -10.541 1.00 72.09 33  B 1 
ATOM 3452 N N     . ALA B 2 34  ? -6.146  -16.544 -7.773  1.00 92.30 34  B 1 
ATOM 3453 C CA    . ALA B 2 34  ? -6.289  -15.092 -7.817  1.00 92.37 34  B 1 
ATOM 3454 C C     . ALA B 2 34  ? -5.364  -14.386 -6.807  1.00 92.93 34  B 1 
ATOM 3455 O O     . ALA B 2 34  ? -4.774  -13.362 -7.136  1.00 91.79 34  B 1 
ATOM 3456 C CB    . ALA B 2 34  ? -7.758  -14.719 -7.580  1.00 91.63 34  B 1 
ATOM 3457 N N     . LYS B 2 35  ? -5.198  -14.935 -5.589  1.00 92.56 35  B 1 
ATOM 3458 C CA    . LYS B 2 35  ? -4.264  -14.388 -4.589  1.00 92.51 35  B 1 
ATOM 3459 C C     . LYS B 2 35  ? -2.817  -14.499 -5.053  1.00 93.06 35  B 1 
ATOM 3460 O O     . LYS B 2 35  ? -2.061  -13.550 -4.884  1.00 91.98 35  B 1 
ATOM 3461 C CB    . LYS B 2 35  ? -4.426  -15.110 -3.247  1.00 91.27 35  B 1 
ATOM 3462 C CG    . LYS B 2 35  ? -5.789  -14.861 -2.595  1.00 87.52 35  B 1 
ATOM 3463 C CD    . LYS B 2 35  ? -5.952  -15.774 -1.383  1.00 85.35 35  B 1 
ATOM 3464 C CE    . LYS B 2 35  ? -7.349  -15.600 -0.802  1.00 79.31 35  B 1 
ATOM 3465 N NZ    . LYS B 2 35  ? -7.633  -16.595 0.251   1.00 73.07 35  B 1 
ATOM 3466 N N     . GLU B 2 36  ? -2.441  -15.629 -5.637  1.00 92.63 36  B 1 
ATOM 3467 C CA    . GLU B 2 36  ? -1.098  -15.871 -6.169  1.00 92.54 36  B 1 
ATOM 3468 C C     . GLU B 2 36  ? -0.800  -14.953 -7.361  1.00 93.25 36  B 1 
ATOM 3469 O O     . GLU B 2 36  ? 0.262   -14.328 -7.409  1.00 92.35 36  B 1 
ATOM 3470 C CB    . GLU B 2 36  ? -0.958  -17.362 -6.528  1.00 91.46 36  B 1 
ATOM 3471 C CG    . GLU B 2 36  ? -0.945  -18.249 -5.275  1.00 87.25 36  B 1 
ATOM 3472 C CD    . GLU B 2 36  ? -1.052  -19.765 -5.533  1.00 84.61 36  B 1 
ATOM 3473 O OE1   . GLU B 2 36  ? -0.779  -20.551 -4.579  1.00 80.91 36  B 1 
ATOM 3474 O OE2   . GLU B 2 36  ? -1.483  -20.188 -6.616  1.00 78.47 36  B 1 
ATOM 3475 N N     . THR B 2 37  ? -1.764  -14.743 -8.263  1.00 93.50 37  B 1 
ATOM 3476 C CA    . THR B 2 37  ? -1.612  -13.821 -9.396  1.00 93.43 37  B 1 
ATOM 3477 C C     . THR B 2 37  ? -1.463  -12.373 -8.922  1.00 93.85 37  B 1 
ATOM 3478 O O     . THR B 2 37  ? -0.566  -11.669 -9.382  1.00 93.11 37  B 1 
ATOM 3479 C CB    . THR B 2 37  ? -2.787  -13.935 -10.377 1.00 92.88 37  B 1 
ATOM 3480 O OG1   . THR B 2 37  ? -2.999  -15.270 -10.765 1.00 85.68 37  B 1 
ATOM 3481 C CG2   . THR B 2 37  ? -2.524  -13.161 -11.667 1.00 84.12 37  B 1 
ATOM 3482 N N     . VAL B 2 38  ? -2.278  -11.900 -7.966  1.00 94.48 38  B 1 
ATOM 3483 C CA    . VAL B 2 38  ? -2.123  -10.552 -7.396  1.00 94.76 38  B 1 
ATOM 3484 C C     . VAL B 2 38  ? -0.781  -10.403 -6.668  1.00 94.95 38  B 1 
ATOM 3485 O O     . VAL B 2 38  ? -0.144  -9.366  -6.789  1.00 94.07 38  B 1 
ATOM 3486 C CB    . VAL B 2 38  ? -3.295  -10.184 -6.468  1.00 94.31 38  B 1 
ATOM 3487 C CG1   . VAL B 2 38  ? -3.071  -8.878  -5.696  1.00 90.98 38  B 1 
ATOM 3488 C CG2   . VAL B 2 38  ? -4.575  -9.996  -7.281  1.00 90.81 38  B 1 
ATOM 3489 N N     . GLN B 2 39  ? -0.328  -11.430 -5.942  1.00 94.36 39  B 1 
ATOM 3490 C CA    . GLN B 2 39  ? 0.974   -11.428 -5.273  1.00 94.40 39  B 1 
ATOM 3491 C C     . GLN B 2 39  ? 2.121   -11.201 -6.268  1.00 94.59 39  B 1 
ATOM 3492 O O     . GLN B 2 39  ? 2.994   -10.366 -6.014  1.00 93.60 39  B 1 
ATOM 3493 C CB    . GLN B 2 39  ? 1.146   -12.762 -4.527  1.00 93.59 39  B 1 
ATOM 3494 C CG    . GLN B 2 39  ? 2.429   -12.825 -3.703  1.00 91.50 39  B 1 
ATOM 3495 C CD    . GLN B 2 39  ? 2.686   -14.219 -3.135  1.00 90.65 39  B 1 
ATOM 3496 O OE1   . GLN B 2 39  ? 2.312   -15.245 -3.683  1.00 85.66 39  B 1 
ATOM 3497 N NE2   . GLN B 2 39  ? 3.364   -14.322 -2.016  1.00 83.75 39  B 1 
ATOM 3498 N N     . GLU B 2 40  ? 2.100   -11.893 -7.405  1.00 93.70 40  B 1 
ATOM 3499 C CA    . GLU B 2 40  ? 3.088   -11.718 -8.470  1.00 93.56 40  B 1 
ATOM 3500 C C     . GLU B 2 40  ? 2.972   -10.332 -9.122  1.00 93.88 40  B 1 
ATOM 3501 O O     . GLU B 2 40  ? 3.975   -9.628  -9.235  1.00 92.60 40  B 1 
ATOM 3502 C CB    . GLU B 2 40  ? 2.947   -12.872 -9.490  1.00 92.29 40  B 1 
ATOM 3503 C CG    . GLU B 2 40  ? 4.124   -12.920 -10.484 1.00 83.35 40  B 1 
ATOM 3504 C CD    . GLU B 2 40  ? 4.108   -14.106 -11.474 1.00 79.94 40  B 1 
ATOM 3505 O OE1   . GLU B 2 40  ? 4.964   -14.144 -12.388 1.00 76.36 40  B 1 
ATOM 3506 O OE2   . GLU B 2 40  ? 3.260   -15.006 -11.373 1.00 74.85 40  B 1 
ATOM 3507 N N     . CYS B 2 41  ? 1.753   -9.870  -9.451  1.00 94.17 41  B 1 
ATOM 3508 C CA    . CYS B 2 41  ? 1.505   -8.557  -10.047 1.00 94.12 41  B 1 
ATOM 3509 C C     . CYS B 2 41  ? 1.990   -7.398  -9.167  1.00 94.30 41  B 1 
ATOM 3510 O O     . CYS B 2 41  ? 2.660   -6.498  -9.659  1.00 93.54 41  B 1 
ATOM 3511 C CB    . CYS B 2 41  ? 0.009   -8.402  -10.349 1.00 93.70 41  B 1 
ATOM 3512 S SG    . CYS B 2 41  ? -0.479  -9.458  -11.748 1.00 90.26 41  B 1 
ATOM 3513 N N     . VAL B 2 42  ? 1.702   -7.413  -7.860  1.00 95.20 42  B 1 
ATOM 3514 C CA    . VAL B 2 42  ? 2.147   -6.359  -6.926  1.00 95.24 42  B 1 
ATOM 3515 C C     . VAL B 2 42  ? 3.671   -6.354  -6.786  1.00 95.39 42  B 1 
ATOM 3516 O O     . VAL B 2 42  ? 4.294   -5.294  -6.754  1.00 94.30 42  B 1 
ATOM 3517 C CB    . VAL B 2 42  ? 1.460   -6.526  -5.560  1.00 94.35 42  B 1 
ATOM 3518 C CG1   . VAL B 2 42  ? 2.042   -5.596  -4.484  1.00 88.56 42  B 1 
ATOM 3519 C CG2   . VAL B 2 42  ? -0.034  -6.201  -5.661  1.00 87.83 42  B 1 
ATOM 3520 N N     . SER B 2 43  ? 4.299   -7.525  -6.744  1.00 93.79 43  B 1 
ATOM 3521 C CA    . SER B 2 43  ? 5.763   -7.632  -6.675  1.00 93.31 43  B 1 
ATOM 3522 C C     . SER B 2 43  ? 6.440   -7.135  -7.962  1.00 93.58 43  B 1 
ATOM 3523 O O     . SER B 2 43  ? 7.500   -6.515  -7.910  1.00 92.26 43  B 1 
ATOM 3524 C CB    . SER B 2 43  ? 6.160   -9.078  -6.393  1.00 92.16 43  B 1 
ATOM 3525 O OG    . SER B 2 43  ? 5.522   -9.530  -5.215  1.00 81.80 43  B 1 
ATOM 3526 N N     . GLU B 2 44  ? 5.807   -7.360  -9.099  1.00 93.25 44  B 1 
ATOM 3527 C CA    . GLU B 2 44  ? 6.255   -6.841  -10.386 1.00 93.13 44  B 1 
ATOM 3528 C C     . GLU B 2 44  ? 6.060   -5.324  -10.489 1.00 93.89 44  B 1 
ATOM 3529 O O     . GLU B 2 44  ? 6.972   -4.633  -10.940 1.00 92.64 44  B 1 
ATOM 3530 C CB    . GLU B 2 44  ? 5.550   -7.593  -11.518 1.00 91.80 44  B 1 
ATOM 3531 C CG    . GLU B 2 44  ? 6.250   -7.423  -12.874 1.00 82.27 44  B 1 
ATOM 3532 C CD    . GLU B 2 44  ? 7.667   -8.045  -12.935 1.00 82.43 44  B 1 
ATOM 3533 O OE1   . GLU B 2 44  ? 8.490   -7.597  -13.751 1.00 77.29 44  B 1 
ATOM 3534 O OE2   . GLU B 2 44  ? 7.970   -9.017  -12.213 1.00 76.05 44  B 1 
ATOM 3535 N N     . PHE B 2 45  ? 4.946   -4.786  -9.981  1.00 94.56 45  B 1 
ATOM 3536 C CA    . PHE B 2 45  ? 4.692   -3.344  -9.905  1.00 94.86 45  B 1 
ATOM 3537 C C     . PHE B 2 45  ? 5.777   -2.616  -9.100  1.00 95.01 45  B 1 
ATOM 3538 O O     . PHE B 2 45  ? 6.382   -1.669  -9.594  1.00 94.17 45  B 1 
ATOM 3539 C CB    . PHE B 2 45  ? 3.303   -3.102  -9.305  1.00 94.57 45  B 1 
ATOM 3540 C CG    . PHE B 2 45  ? 2.997   -1.632  -9.075  1.00 93.98 45  B 1 
ATOM 3541 C CD1   . PHE B 2 45  ? 3.110   -1.071  -7.794  1.00 90.85 45  B 1 
ATOM 3542 C CD2   . PHE B 2 45  ? 2.621   -0.812  -10.149 1.00 91.16 45  B 1 
ATOM 3543 C CE1   . PHE B 2 45  ? 2.835   0.299   -7.591  1.00 89.68 45  B 1 
ATOM 3544 C CE2   . PHE B 2 45  ? 2.348   0.543   -9.953  1.00 90.01 45  B 1 
ATOM 3545 C CZ    . PHE B 2 45  ? 2.452   1.097   -8.672  1.00 90.43 45  B 1 
ATOM 3546 N N     . ILE B 2 46  ? 6.116   -3.111  -7.896  1.00 94.90 46  B 1 
ATOM 3547 C CA    . ILE B 2 46  ? 7.215   -2.559  -7.094  1.00 94.83 46  B 1 
ATOM 3548 C C     . ILE B 2 46  ? 8.523   -2.566  -7.892  1.00 95.04 46  B 1 
ATOM 3549 O O     . ILE B 2 46  ? 9.262   -1.578  -7.905  1.00 94.01 46  B 1 
ATOM 3550 C CB    . ILE B 2 46  ? 7.369   -3.363  -5.779  1.00 94.32 46  B 1 
ATOM 3551 C CG1   . ILE B 2 46  ? 6.148   -3.132  -4.853  1.00 93.04 46  B 1 
ATOM 3552 C CG2   . ILE B 2 46  ? 8.668   -2.994  -5.033  1.00 92.55 46  B 1 
ATOM 3553 C CD1   . ILE B 2 46  ? 6.037   -4.142  -3.715  1.00 89.21 46  B 1 
ATOM 3554 N N     . SER B 2 47  ? 8.815   -3.661  -8.582  1.00 95.03 47  B 1 
ATOM 3555 C CA    . SER B 2 47  ? 10.032  -3.788  -9.383  1.00 94.54 47  B 1 
ATOM 3556 C C     . SER B 2 47  ? 10.058  -2.836  -10.582 1.00 94.71 47  B 1 
ATOM 3557 O O     . SER B 2 47  ? 11.122  -2.323  -10.927 1.00 93.86 47  B 1 
ATOM 3558 C CB    . SER B 2 47  ? 10.183  -5.223  -9.877  1.00 93.44 47  B 1 
ATOM 3559 O OG    . SER B 2 47  ? 10.273  -6.140  -8.820  1.00 82.37 47  B 1 
ATOM 3560 N N     . PHE B 2 48  ? 8.910   -2.591  -11.208 1.00 94.52 48  B 1 
ATOM 3561 C CA    . PHE B 2 48  ? 8.743   -1.700  -12.352 1.00 94.58 48  B 1 
ATOM 3562 C C     . PHE B 2 48  ? 8.992   -0.241  -11.965 1.00 94.85 48  B 1 
ATOM 3563 O O     . PHE B 2 48  ? 9.899   0.389   -12.525 1.00 93.63 48  B 1 
ATOM 3564 C CB    . PHE B 2 48  ? 7.339   -1.913  -12.941 1.00 94.00 48  B 1 
ATOM 3565 C CG    . PHE B 2 48  ? 7.046   -1.103  -14.190 1.00 93.40 48  B 1 
ATOM 3566 C CD1   . PHE B 2 48  ? 5.836   -0.401  -14.300 1.00 89.89 48  B 1 
ATOM 3567 C CD2   . PHE B 2 48  ? 7.941   -1.102  -15.268 1.00 90.05 48  B 1 
ATOM 3568 C CE1   . PHE B 2 48  ? 5.513   0.287   -15.484 1.00 88.37 48  B 1 
ATOM 3569 C CE2   . PHE B 2 48  ? 7.635   -0.413  -16.448 1.00 88.46 48  B 1 
ATOM 3570 C CZ    . PHE B 2 48  ? 6.415   0.275   -16.562 1.00 89.47 48  B 1 
ATOM 3571 N N     . ILE B 2 49  ? 8.297   0.256   -10.930 1.00 95.27 49  B 1 
ATOM 3572 C CA    . ILE B 2 49  ? 8.482   1.609   -10.398 1.00 95.17 49  B 1 
ATOM 3573 C C     . ILE B 2 49  ? 9.917   1.813   -9.905  1.00 95.34 49  B 1 
ATOM 3574 O O     . ILE B 2 49  ? 10.573  2.793   -10.256 1.00 94.31 49  B 1 
ATOM 3575 C CB    . ILE B 2 49  ? 7.449   1.888   -9.278  1.00 94.64 49  B 1 
ATOM 3576 C CG1   . ILE B 2 49  ? 5.979   1.789   -9.765  1.00 91.95 49  B 1 
ATOM 3577 C CG2   . ILE B 2 49  ? 7.687   3.260   -8.631  1.00 92.74 49  B 1 
ATOM 3578 C CD1   . ILE B 2 49  ? 5.606   2.691   -10.936 1.00 83.00 49  B 1 
ATOM 3579 N N     . THR B 2 50  ? 10.455  0.865   -9.126  1.00 96.17 50  B 1 
ATOM 3580 C CA    . THR B 2 50  ? 11.825  0.941   -8.614  1.00 95.93 50  B 1 
ATOM 3581 C C     . THR B 2 50  ? 12.865  0.967   -9.733  1.00 95.95 50  B 1 
ATOM 3582 O O     . THR B 2 50  ? 13.876  1.650   -9.622  1.00 94.80 50  B 1 
ATOM 3583 C CB    . THR B 2 50  ? 12.130  -0.234  -7.667  1.00 95.13 50  B 1 
ATOM 3584 O OG1   . THR B 2 50  ? 11.211  -0.288  -6.610  1.00 89.61 50  B 1 
ATOM 3585 C CG2   . THR B 2 50  ? 13.513  -0.129  -7.018  1.00 86.88 50  B 1 
ATOM 3586 N N     . SER B 2 51  ? 12.643  0.240   -10.822 1.00 95.70 51  B 1 
ATOM 3587 C CA    . SER B 2 51  ? 13.552  0.228   -11.970 1.00 95.13 51  B 1 
ATOM 3588 C C     . SER B 2 51  ? 13.622  1.585   -12.664 1.00 95.02 51  B 1 
ATOM 3589 O O     . SER B 2 51  ? 14.721  2.020   -12.999 1.00 93.75 51  B 1 
ATOM 3590 C CB    . SER B 2 51  ? 13.122  -0.856  -12.967 1.00 94.28 51  B 1 
ATOM 3591 O OG    . SER B 2 51  ? 14.010  -0.899  -14.070 1.00 83.55 51  B 1 
ATOM 3592 N N     . GLU B 2 52  ? 12.488  2.252   -12.842 1.00 94.49 52  B 1 
ATOM 3593 C CA    . GLU B 2 52  ? 12.442  3.572   -13.472 1.00 93.92 52  B 1 
ATOM 3594 C C     . GLU B 2 52  ? 13.031  4.659   -12.564 1.00 94.43 52  B 1 
ATOM 3595 O O     . GLU B 2 52  ? 13.859  5.463   -13.000 1.00 93.12 52  B 1 
ATOM 3596 C CB    . GLU B 2 52  ? 10.989  3.884   -13.886 1.00 92.77 52  B 1 
ATOM 3597 C CG    . GLU B 2 52  ? 10.882  5.093   -14.834 1.00 86.54 52  B 1 
ATOM 3598 C CD    . GLU B 2 52  ? 11.617  4.895   -16.178 1.00 87.38 52  B 1 
ATOM 3599 O OE1   . GLU B 2 52  ? 12.137  5.886   -16.733 1.00 81.87 52  B 1 
ATOM 3600 O OE2   . GLU B 2 52  ? 11.696  3.755   -16.682 1.00 81.25 52  B 1 
ATOM 3601 N N     . ALA B 2 53  ? 12.712  4.627   -11.259 1.00 94.53 53  B 1 
ATOM 3602 C CA    . ALA B 2 53  ? 13.321  5.513   -10.271 1.00 94.59 53  B 1 
ATOM 3603 C C     . ALA B 2 53  ? 14.849  5.326   -10.191 1.00 94.68 53  B 1 
ATOM 3604 O O     . ALA B 2 53  ? 15.602  6.300   -10.122 1.00 93.36 53  B 1 
ATOM 3605 C CB    . ALA B 2 53  ? 12.663  5.242   -8.914  1.00 94.33 53  B 1 
ATOM 3606 N N     . SER B 2 54  ? 15.330  4.085   -10.275 1.00 95.73 54  B 1 
ATOM 3607 C CA    . SER B 2 54  ? 16.764  3.788   -10.323 1.00 95.43 54  B 1 
ATOM 3608 C C     . SER B 2 54  ? 17.433  4.373   -11.565 1.00 95.17 54  B 1 
ATOM 3609 O O     . SER B 2 54  ? 18.544  4.905   -11.455 1.00 93.92 54  B 1 
ATOM 3610 C CB    . SER B 2 54  ? 16.999  2.277   -10.261 1.00 94.43 54  B 1 
ATOM 3611 O OG    . SER B 2 54  ? 18.392  1.989   -10.235 1.00 85.12 54  B 1 
ATOM 3612 N N     . ASP B 2 55  ? 16.786  4.330   -12.730 1.00 94.55 55  B 1 
ATOM 3613 C CA    . ASP B 2 55  ? 17.325  4.940   -13.956 1.00 93.72 55  B 1 
ATOM 3614 C C     . ASP B 2 55  ? 17.408  6.453   -13.870 1.00 93.90 55  B 1 
ATOM 3615 O O     . ASP B 2 55  ? 18.389  7.046   -14.324 1.00 92.20 55  B 1 
ATOM 3616 C CB    . ASP B 2 55  ? 16.459  4.566   -15.168 1.00 92.39 55  B 1 
ATOM 3617 C CG    . ASP B 2 55  ? 16.759  3.188   -15.703 1.00 87.49 55  B 1 
ATOM 3618 O OD1   . ASP B 2 55  ? 17.752  2.566   -15.281 1.00 80.58 55  B 1 
ATOM 3619 O OD2   . ASP B 2 55  ? 16.014  2.712   -16.591 1.00 81.01 55  B 1 
ATOM 3620 N N     . LYS B 2 56  ? 16.413  7.101   -13.231 1.00 93.52 56  B 1 
ATOM 3621 C CA    . LYS B 2 56  ? 16.465  8.529   -12.938 1.00 93.32 56  B 1 
ATOM 3622 C C     . LYS B 2 56  ? 17.660  8.854   -12.045 1.00 93.61 56  B 1 
ATOM 3623 O O     . LYS B 2 56  ? 18.475  9.703   -12.397 1.00 92.29 56  B 1 
ATOM 3624 C CB    . LYS B 2 56  ? 15.142  8.980   -12.311 1.00 92.16 56  B 1 
ATOM 3625 C CG    . LYS B 2 56  ? 15.115  10.497  -12.087 1.00 89.12 56  B 1 
ATOM 3626 C CD    . LYS B 2 56  ? 13.927  10.916  -11.236 1.00 84.55 56  B 1 
ATOM 3627 C CE    . LYS B 2 56  ? 14.036  12.393  -10.885 1.00 79.55 56  B 1 
ATOM 3628 N NZ    . LYS B 2 56  ? 13.226  12.743  -9.688  1.00 72.75 56  B 1 
ATOM 3629 N N     . CYS B 2 57  ? 17.822  8.132   -10.935 1.00 94.12 57  B 1 
ATOM 3630 C CA    . CYS B 2 57  ? 18.948  8.329   -10.021 1.00 93.70 57  B 1 
ATOM 3631 C C     . CYS B 2 57  ? 20.306  8.160   -10.720 1.00 93.62 57  B 1 
ATOM 3632 O O     . CYS B 2 57  ? 21.222  8.935   -10.481 1.00 92.23 57  B 1 
ATOM 3633 C CB    . CYS B 2 57  ? 18.837  7.354   -8.852  1.00 93.33 57  B 1 
ATOM 3634 S SG    . CYS B 2 57  ? 17.432  7.802   -7.789  1.00 87.45 57  B 1 
ATOM 3635 N N     . GLN B 2 58  ? 20.448  7.164   -11.597 1.00 94.27 58  B 1 
ATOM 3636 C CA    . GLN B 2 58  ? 21.679  6.946   -12.357 1.00 93.72 58  B 1 
ATOM 3637 C C     . GLN B 2 58  ? 21.964  8.087   -13.341 1.00 93.93 58  B 1 
ATOM 3638 O O     . GLN B 2 58  ? 23.098  8.549   -13.407 1.00 92.33 58  B 1 
ATOM 3639 C CB    . GLN B 2 58  ? 21.606  5.611   -13.098 1.00 92.88 58  B 1 
ATOM 3640 C CG    . GLN B 2 58  ? 21.753  4.411   -12.157 1.00 83.76 58  B 1 
ATOM 3641 C CD    . GLN B 2 58  ? 21.614  3.079   -12.885 1.00 80.66 58  B 1 
ATOM 3642 O OE1   . GLN B 2 58  ? 21.752  2.968   -14.093 1.00 72.70 58  B 1 
ATOM 3643 N NE2   . GLN B 2 58  ? 21.358  2.003   -12.174 1.00 68.83 58  B 1 
ATOM 3644 N N     . ARG B 2 59  ? 20.944  8.592   -14.056 1.00 93.63 59  B 1 
ATOM 3645 C CA    . ARG B 2 59  ? 21.085  9.756   -14.952 1.00 92.98 59  B 1 
ATOM 3646 C C     . ARG B 2 59  ? 21.515  11.010  -14.189 1.00 93.09 59  B 1 
ATOM 3647 O O     . ARG B 2 59  ? 22.378  11.740  -14.669 1.00 90.81 59  B 1 
ATOM 3648 C CB    . ARG B 2 59  ? 19.767  10.003  -15.701 1.00 91.48 59  B 1 
ATOM 3649 C CG    . ARG B 2 59  ? 19.550  8.991   -16.836 1.00 83.59 59  B 1 
ATOM 3650 C CD    . ARG B 2 59  ? 18.258  9.263   -17.606 1.00 81.81 59  B 1 
ATOM 3651 N NE    . ARG B 2 59  ? 17.060  8.886   -16.841 1.00 74.64 59  B 1 
ATOM 3652 C CZ    . ARG B 2 59  ? 15.922  9.551   -16.724 1.00 68.61 59  B 1 
ATOM 3653 N NH1   . ARG B 2 59  ? 15.743  10.727  -17.274 1.00 61.56 59  B 1 
ATOM 3654 N NH2   . ARG B 2 59  ? 14.925  9.047   -16.064 1.00 61.55 59  B 1 
ATOM 3655 N N     . GLU B 2 60  ? 20.988  11.210  -12.978 1.00 92.07 60  B 1 
ATOM 3656 C CA    . GLU B 2 60  ? 21.341  12.324  -12.088 1.00 91.41 60  B 1 
ATOM 3657 C C     . GLU B 2 60  ? 22.605  12.068  -11.244 1.00 91.01 60  B 1 
ATOM 3658 O O     . GLU B 2 60  ? 22.954  12.864  -10.372 1.00 88.21 60  B 1 
ATOM 3659 C CB    . GLU B 2 60  ? 20.132  12.642  -11.198 1.00 90.85 60  B 1 
ATOM 3660 C CG    . GLU B 2 60  ? 18.928  13.181  -11.992 1.00 87.98 60  B 1 
ATOM 3661 C CD    . GLU B 2 60  ? 17.666  13.345  -11.133 1.00 86.00 60  B 1 
ATOM 3662 O OE1   . GLU B 2 60  ? 16.584  13.573  -11.706 1.00 82.27 60  B 1 
ATOM 3663 O OE2   . GLU B 2 60  ? 17.758  13.200  -9.893  1.00 81.16 60  B 1 
ATOM 3664 N N     . LYS B 2 61  ? 23.326  10.962  -11.475 1.00 90.05 61  B 1 
ATOM 3665 C CA    . LYS B 2 61  ? 24.531  10.539  -10.738 1.00 89.65 61  B 1 
ATOM 3666 C C     . LYS B 2 61  ? 24.316  10.402  -9.218  1.00 89.80 61  B 1 
ATOM 3667 O O     . LYS B 2 61  ? 25.263  10.518  -8.439  1.00 86.38 61  B 1 
ATOM 3668 C CB    . LYS B 2 61  ? 25.735  11.443  -11.083 1.00 87.89 61  B 1 
ATOM 3669 C CG    . LYS B 2 61  ? 26.039  11.512  -12.589 1.00 81.51 61  B 1 
ATOM 3670 C CD    . LYS B 2 61  ? 27.213  12.472  -12.838 1.00 72.02 61  B 1 
ATOM 3671 C CE    . LYS B 2 61  ? 27.504  12.585  -14.331 1.00 63.94 61  B 1 
ATOM 3672 N NZ    . LYS B 2 61  ? 28.542  13.599  -14.608 1.00 54.91 61  B 1 
ATOM 3673 N N     . ARG B 2 62  ? 23.068  10.111  -8.773  1.00 88.83 62  B 1 
ATOM 3674 C CA    . ARG B 2 62  ? 22.711  9.838   -7.387  1.00 88.94 62  B 1 
ATOM 3675 C C     . ARG B 2 62  ? 22.708  8.329   -7.122  1.00 88.83 62  B 1 
ATOM 3676 O O     . ARG B 2 62  ? 22.432  7.533   -8.010  1.00 85.87 62  B 1 
ATOM 3677 C CB    . ARG B 2 62  ? 21.360  10.480  -7.039  1.00 88.16 62  B 1 
ATOM 3678 C CG    . ARG B 2 62  ? 21.441  12.018  -7.065  1.00 85.07 62  B 1 
ATOM 3679 C CD    . ARG B 2 62  ? 20.165  12.706  -6.553  1.00 84.73 62  B 1 
ATOM 3680 N NE    . ARG B 2 62  ? 19.028  12.492  -7.449  1.00 81.69 62  B 1 
ATOM 3681 C CZ    . ARG B 2 62  ? 17.962  11.706  -7.260  1.00 82.03 62  B 1 
ATOM 3682 N NH1   . ARG B 2 62  ? 17.774  10.987  -6.176  1.00 74.95 62  B 1 
ATOM 3683 N NH2   . ARG B 2 62  ? 17.063  11.632  -8.177  1.00 76.74 62  B 1 
ATOM 3684 N N     . LYS B 2 63  ? 23.021  7.930   -5.875  1.00 87.96 63  B 1 
ATOM 3685 C CA    . LYS B 2 63  ? 23.065  6.512   -5.452  1.00 87.14 63  B 1 
ATOM 3686 C C     . LYS B 2 63  ? 21.903  6.104   -4.549  1.00 87.47 63  B 1 
ATOM 3687 O O     . LYS B 2 63  ? 21.737  4.916   -4.273  1.00 83.86 63  B 1 
ATOM 3688 C CB    . LYS B 2 63  ? 24.402  6.211   -4.776  1.00 85.18 63  B 1 
ATOM 3689 C CG    . LYS B 2 63  ? 25.596  6.363   -5.724  1.00 80.66 63  B 1 
ATOM 3690 C CD    . LYS B 2 63  ? 26.881  5.905   -5.047  1.00 73.22 63  B 1 
ATOM 3691 C CE    . LYS B 2 63  ? 28.053  6.052   -6.005  1.00 67.32 63  B 1 
ATOM 3692 N NZ    . LYS B 2 63  ? 29.327  5.584   -5.408  1.00 59.30 63  B 1 
ATOM 3693 N N     . THR B 2 64  ? 21.126  7.072   -4.066  1.00 89.65 64  B 1 
ATOM 3694 C CA    . THR B 2 64  ? 20.005  6.852   -3.153  1.00 89.72 64  B 1 
ATOM 3695 C C     . THR B 2 64  ? 18.712  7.212   -3.851  1.00 90.71 64  B 1 
ATOM 3696 O O     . THR B 2 64  ? 18.591  8.333   -4.350  1.00 89.00 64  B 1 
ATOM 3697 C CB    . THR B 2 64  ? 20.176  7.692   -1.876  1.00 87.03 64  B 1 
ATOM 3698 O OG1   . THR B 2 64  ? 21.452  7.460   -1.305  1.00 80.33 64  B 1 
ATOM 3699 C CG2   . THR B 2 64  ? 19.138  7.339   -0.811  1.00 79.06 64  B 1 
ATOM 3700 N N     . ILE B 2 65  ? 17.761  6.259   -3.898  1.00 90.02 65  B 1 
ATOM 3701 C CA    . ILE B 2 65  ? 16.391  6.494   -4.350  1.00 90.85 65  B 1 
ATOM 3702 C C     . ILE B 2 65  ? 15.624  7.128   -3.189  1.00 90.12 65  B 1 
ATOM 3703 O O     . ILE B 2 65  ? 15.681  6.602   -2.074  1.00 88.41 65  B 1 
ATOM 3704 C CB    . ILE B 2 65  ? 15.734  5.179   -4.827  1.00 91.73 65  B 1 
ATOM 3705 C CG1   . ILE B 2 65  ? 16.553  4.523   -5.969  1.00 90.27 65  B 1 
ATOM 3706 C CG2   . ILE B 2 65  ? 14.294  5.431   -5.286  1.00 90.18 65  B 1 
ATOM 3707 C CD1   . ILE B 2 65  ? 16.061  3.131   -6.390  1.00 88.28 65  B 1 
ATOM 3708 N N     . ASN B 2 66  ? 14.940  8.244   -3.426  1.00 90.44 66  B 1 
ATOM 3709 C CA    . ASN B 2 66  ? 14.081  8.919   -2.457  1.00 89.85 66  B 1 
ATOM 3710 C C     . ASN B 2 66  ? 12.594  8.794   -2.847  1.00 90.99 66  B 1 
ATOM 3711 O O     . ASN B 2 66  ? 12.258  8.189   -3.863  1.00 90.16 66  B 1 
ATOM 3712 C CB    . ASN B 2 66  ? 14.581  10.376  -2.267  1.00 86.89 66  B 1 
ATOM 3713 C CG    . ASN B 2 66  ? 14.402  11.240  -3.497  1.00 82.65 66  B 1 
ATOM 3714 O OD1   . ASN B 2 66  ? 13.695  10.896  -4.424  1.00 70.54 66  B 1 
ATOM 3715 N ND2   . ASN B 2 66  ? 15.007  12.407  -3.532  1.00 75.12 66  B 1 
ATOM 3716 N N     . GLY B 2 67  ? 11.704  9.345   -2.007  1.00 90.48 67  B 1 
ATOM 3717 C CA    . GLY B 2 67  ? 10.265  9.331   -2.287  1.00 90.43 67  B 1 
ATOM 3718 C C     . GLY B 2 67  ? 9.894   10.066  -3.567  1.00 91.41 67  B 1 
ATOM 3719 O O     . GLY B 2 67  ? 9.090   9.554   -4.344  1.00 90.58 67  B 1 
ATOM 3720 N N     . ASP B 2 68  ? 10.553  11.204  -3.841  1.00 90.35 68  B 1 
ATOM 3721 C CA    . ASP B 2 68  ? 10.278  12.010  -5.035  1.00 90.06 68  B 1 
ATOM 3722 C C     . ASP B 2 68  ? 10.683  11.288  -6.323  1.00 91.47 68  B 1 
ATOM 3723 O O     . ASP B 2 68  ? 10.020  11.424  -7.356  1.00 90.73 68  B 1 
ATOM 3724 C CB    . ASP B 2 68  ? 10.988  13.368  -4.916  1.00 87.72 68  B 1 
ATOM 3725 C CG    . ASP B 2 68  ? 10.647  14.094  -3.615  1.00 81.38 68  B 1 
ATOM 3726 O OD1   . ASP B 2 68  ? 9.461   14.099  -3.222  1.00 74.36 68  B 1 
ATOM 3727 O OD2   . ASP B 2 68  ? 11.595  14.574  -2.961  1.00 72.45 68  B 1 
ATOM 3728 N N     . ASP B 2 69  ? 11.727  10.451  -6.275  1.00 91.31 69  B 1 
ATOM 3729 C CA    . ASP B 2 69  ? 12.102  9.599   -7.407  1.00 92.09 69  B 1 
ATOM 3730 C C     . ASP B 2 69  ? 11.027  8.556   -7.725  1.00 93.07 69  B 1 
ATOM 3731 O O     . ASP B 2 69  ? 10.785  8.258   -8.896  1.00 92.41 69  B 1 
ATOM 3732 C CB    . ASP B 2 69  ? 13.427  8.872   -7.135  1.00 91.92 69  B 1 
ATOM 3733 C CG    . ASP B 2 69  ? 14.641  9.796   -6.993  1.00 90.61 69  B 1 
ATOM 3734 O OD1   . ASP B 2 69  ? 14.738  10.794  -7.739  1.00 86.46 69  B 1 
ATOM 3735 O OD2   . ASP B 2 69  ? 15.542  9.483   -6.192  1.00 87.01 69  B 1 
ATOM 3736 N N     . LEU B 2 70  ? 10.385  8.007   -6.682  1.00 93.18 70  B 1 
ATOM 3737 C CA    . LEU B 2 70  ? 9.291   7.055   -6.839  1.00 93.70 70  B 1 
ATOM 3738 C C     . LEU B 2 70  ? 8.039   7.736   -7.398  1.00 93.74 70  B 1 
ATOM 3739 O O     . LEU B 2 70  ? 7.463   7.227   -8.350  1.00 92.60 70  B 1 
ATOM 3740 C CB    . LEU B 2 70  ? 8.977   6.355   -5.503  1.00 93.73 70  B 1 
ATOM 3741 C CG    . LEU B 2 70  ? 10.110  5.457   -4.960  1.00 92.76 70  B 1 
ATOM 3742 C CD1   . LEU B 2 70  ? 9.734   4.931   -3.574  1.00 90.37 70  B 1 
ATOM 3743 C CD2   . LEU B 2 70  ? 10.368  4.253   -5.865  1.00 90.36 70  B 1 
ATOM 3744 N N     . LEU B 2 71  ? 7.664   8.896   -6.859  1.00 93.46 71  B 1 
ATOM 3745 C CA    . LEU B 2 71  ? 6.519   9.669   -7.363  1.00 93.00 71  B 1 
ATOM 3746 C C     . LEU B 2 71  ? 6.722   10.081  -8.827  1.00 93.04 71  B 1 
ATOM 3747 O O     . LEU B 2 71  ? 5.837   9.911   -9.651  1.00 91.84 71  B 1 
ATOM 3748 C CB    . LEU B 2 71  ? 6.287   10.907  -6.479  1.00 92.31 71  B 1 
ATOM 3749 C CG    . LEU B 2 71  ? 5.864   10.614  -5.029  1.00 90.31 71  B 1 
ATOM 3750 C CD1   . LEU B 2 71  ? 5.698   11.937  -4.275  1.00 86.09 71  B 1 
ATOM 3751 C CD2   . LEU B 2 71  ? 4.555   9.831   -4.946  1.00 86.41 71  B 1 
ATOM 3752 N N     . TRP B 2 72  ? 7.924   10.550  -9.170  1.00 92.05 72  B 1 
ATOM 3753 C CA    . TRP B 2 72  ? 8.275   10.861  -10.551 1.00 92.17 72  B 1 
ATOM 3754 C C     . TRP B 2 72  ? 8.194   9.629   -11.462 1.00 92.34 72  B 1 
ATOM 3755 O O     . TRP B 2 72  ? 7.688   9.718   -12.583 1.00 91.23 72  B 1 
ATOM 3756 C CB    . TRP B 2 72  ? 9.673   11.471  -10.590 1.00 91.63 72  B 1 
ATOM 3757 C CG    . TRP B 2 72  ? 10.147  11.788  -11.972 1.00 91.16 72  B 1 
ATOM 3758 C CD1   . TRP B 2 72  ? 9.977   12.967  -12.608 1.00 88.80 72  B 1 
ATOM 3759 C CD2   . TRP B 2 72  ? 10.810  10.905  -12.924 1.00 89.69 72  B 1 
ATOM 3760 N NE1   . TRP B 2 72  ? 10.490  12.884  -13.899 1.00 87.89 72  B 1 
ATOM 3761 C CE2   . TRP B 2 72  ? 11.007  11.626  -14.132 1.00 89.17 72  B 1 
ATOM 3762 C CE3   . TRP B 2 72  ? 11.251  9.561   -12.880 1.00 87.50 72  B 1 
ATOM 3763 C CZ2   . TRP B 2 72  ? 11.600  11.033  -15.279 1.00 86.87 72  B 1 
ATOM 3764 C CZ3   . TRP B 2 72  ? 11.846  8.972   -14.014 1.00 83.65 72  B 1 
ATOM 3765 C CH2   . TRP B 2 72  ? 12.014  9.702   -15.188 1.00 83.86 72  B 1 
ATOM 3766 N N     . ALA B 2 73  ? 8.675   8.474   -10.999 1.00 93.08 73  B 1 
ATOM 3767 C CA    . ALA B 2 73  ? 8.569   7.237   -11.769 1.00 93.04 73  B 1 
ATOM 3768 C C     . ALA B 2 73  ? 7.107   6.821   -11.978 1.00 92.92 73  B 1 
ATOM 3769 O O     . ALA B 2 73  ? 6.749   6.402   -13.074 1.00 91.98 73  B 1 
ATOM 3770 C CB    . ALA B 2 73  ? 9.381   6.142   -11.077 1.00 93.13 73  B 1 
ATOM 3771 N N     . MET B 2 74  ? 6.253   6.973   -10.965 1.00 93.12 74  B 1 
ATOM 3772 C CA    . MET B 2 74  ? 4.822   6.689   -11.068 1.00 93.07 74  B 1 
ATOM 3773 C C     . MET B 2 74  ? 4.133   7.604   -12.085 1.00 92.66 74  B 1 
ATOM 3774 O O     . MET B 2 74  ? 3.452   7.091   -12.973 1.00 91.10 74  B 1 
ATOM 3775 C CB    . MET B 2 74  ? 4.147   6.785   -9.697  1.00 93.19 74  B 1 
ATOM 3776 C CG    . MET B 2 74  ? 4.592   5.646   -8.774  1.00 91.33 74  B 1 
ATOM 3777 S SD    . MET B 2 74  ? 3.889   5.661   -7.100  1.00 88.59 74  B 1 
ATOM 3778 C CE    . MET B 2 74  ? 2.203   5.156   -7.499  1.00 80.35 74  B 1 
ATOM 3779 N N     . ALA B 2 75  ? 4.390   8.919   -12.036 1.00 91.30 75  B 1 
ATOM 3780 C CA    . ALA B 2 75  ? 3.896   9.865   -13.037 1.00 90.21 75  B 1 
ATOM 3781 C C     . ALA B 2 75  ? 4.321   9.464   -14.453 1.00 90.02 75  B 1 
ATOM 3782 O O     . ALA B 2 75  ? 3.512   9.312   -15.361 1.00 88.04 75  B 1 
ATOM 3783 C CB    . ALA B 2 75  ? 4.437   11.268  -12.713 1.00 88.65 75  B 1 
ATOM 3784 N N     . THR B 2 76  ? 5.616   9.195   -14.617 1.00 90.80 76  B 1 
ATOM 3785 C CA    . THR B 2 76  ? 6.222   8.832   -15.907 1.00 90.30 76  B 1 
ATOM 3786 C C     . THR B 2 76  ? 5.649   7.545   -16.511 1.00 90.19 76  B 1 
ATOM 3787 O O     . THR B 2 76  ? 5.651   7.378   -17.729 1.00 87.98 76  B 1 
ATOM 3788 C CB    . THR B 2 76  ? 7.732   8.670   -15.705 1.00 89.06 76  B 1 
ATOM 3789 O OG1   . THR B 2 76  ? 8.313   9.875   -15.252 1.00 78.44 76  B 1 
ATOM 3790 C CG2   . THR B 2 76  ? 8.468   8.308   -16.973 1.00 75.96 76  B 1 
ATOM 3791 N N     . LEU B 2 77  ? 5.184   6.618   -15.665 1.00 90.80 77  B 1 
ATOM 3792 C CA    . LEU B 2 77  ? 4.693   5.302   -16.077 1.00 90.78 77  B 1 
ATOM 3793 C C     . LEU B 2 77  ? 3.158   5.217   -16.174 1.00 90.03 77  B 1 
ATOM 3794 O O     . LEU B 2 77  ? 2.650   4.129   -16.448 1.00 86.97 77  B 1 
ATOM 3795 C CB    . LEU B 2 77  ? 5.294   4.235   -15.161 1.00 90.78 77  B 1 
ATOM 3796 C CG    . LEU B 2 77  ? 6.826   4.087   -15.275 1.00 90.07 77  B 1 
ATOM 3797 C CD1   . LEU B 2 77  ? 7.319   3.105   -14.216 1.00 86.91 77  B 1 
ATOM 3798 C CD2   . LEU B 2 77  ? 7.270   3.599   -16.655 1.00 86.86 77  B 1 
ATOM 3799 N N     . GLY B 2 78  ? 2.435   6.338   -15.973 1.00 89.01 78  B 1 
ATOM 3800 C CA    . GLY B 2 78  ? 0.979   6.401   -16.110 1.00 88.22 78  B 1 
ATOM 3801 C C     . GLY B 2 78  ? 0.206   6.032   -14.846 1.00 88.61 78  B 1 
ATOM 3802 O O     . GLY B 2 78  ? -0.941  5.606   -14.934 1.00 85.19 78  B 1 
ATOM 3803 N N     . PHE B 2 79  ? 0.830   6.192   -13.670 1.00 90.95 79  B 1 
ATOM 3804 C CA    . PHE B 2 79  ? 0.193   5.974   -12.369 1.00 91.01 79  B 1 
ATOM 3805 C C     . PHE B 2 79  ? -0.040  7.301   -11.621 1.00 90.71 79  B 1 
ATOM 3806 O O     . PHE B 2 79  ? 0.112   7.376   -10.404 1.00 88.17 79  B 1 
ATOM 3807 C CB    . PHE B 2 79  ? 0.995   4.968   -11.547 1.00 91.08 79  B 1 
ATOM 3808 C CG    . PHE B 2 79  ? 1.121   3.609   -12.196 1.00 91.49 79  B 1 
ATOM 3809 C CD1   . PHE B 2 79  ? 0.015   2.747   -12.257 1.00 88.48 79  B 1 
ATOM 3810 C CD2   . PHE B 2 79  ? 2.333   3.218   -12.786 1.00 88.61 79  B 1 
ATOM 3811 C CE1   . PHE B 2 79  ? 0.112   1.508   -12.905 1.00 87.73 79  B 1 
ATOM 3812 C CE2   . PHE B 2 79  ? 2.440   1.985   -13.435 1.00 87.90 79  B 1 
ATOM 3813 C CZ    . PHE B 2 79  ? 1.322   1.134   -13.495 1.00 88.49 79  B 1 
ATOM 3814 N N     . GLU B 2 80  ? -0.386  8.347   -12.353 1.00 90.39 80  B 1 
ATOM 3815 C CA    . GLU B 2 80  ? -0.572  9.708   -11.836 1.00 89.71 80  B 1 
ATOM 3816 C C     . GLU B 2 80  ? -1.684  9.795   -10.788 1.00 90.54 80  B 1 
ATOM 3817 O O     . GLU B 2 80  ? -1.535  10.517  -9.804  1.00 88.24 80  B 1 
ATOM 3818 C CB    . GLU B 2 80  ? -0.856  10.664  -13.003 1.00 86.40 80  B 1 
ATOM 3819 C CG    . GLU B 2 80  ? 0.326   10.726  -13.961 1.00 74.31 80  B 1 
ATOM 3820 C CD    . GLU B 2 80  ? 0.144   11.667  -15.154 1.00 69.47 80  B 1 
ATOM 3821 O OE1   . GLU B 2 80  ? 1.092   11.718  -15.971 1.00 59.30 80  B 1 
ATOM 3822 O OE2   . GLU B 2 80  ? -0.907  12.332  -15.243 1.00 58.40 80  B 1 
ATOM 3823 N N     . GLU B 2 81  ? -2.739  9.004   -10.928 1.00 89.95 81  B 1 
ATOM 3824 C CA    . GLU B 2 81  ? -3.870  8.933   -9.990  1.00 89.45 81  B 1 
ATOM 3825 C C     . GLU B 2 81  ? -3.438  8.624   -8.541  1.00 90.30 81  B 1 
ATOM 3826 O O     . GLU B 2 81  ? -4.064  9.060   -7.586  1.00 87.67 81  B 1 
ATOM 3827 C CB    . GLU B 2 81  ? -4.858  7.849   -10.452 1.00 86.89 81  B 1 
ATOM 3828 C CG    . GLU B 2 81  ? -5.491  8.127   -11.822 1.00 76.01 81  B 1 
ATOM 3829 C CD    . GLU B 2 81  ? -6.502  7.040   -12.239 1.00 69.71 81  B 1 
ATOM 3830 O OE1   . GLU B 2 81  ? -7.110  7.196   -13.316 1.00 62.33 81  B 1 
ATOM 3831 O OE2   . GLU B 2 81  ? -6.662  6.038   -11.508 1.00 61.46 81  B 1 
ATOM 3832 N N     . TYR B 2 82  ? -2.313  7.901   -8.362  1.00 91.54 82  B 1 
ATOM 3833 C CA    . TYR B 2 82  ? -1.807  7.559   -7.039  1.00 91.60 82  B 1 
ATOM 3834 C C     . TYR B 2 82  ? -0.952  8.659   -6.399  1.00 91.88 82  B 1 
ATOM 3835 O O     . TYR B 2 82  ? -0.635  8.582   -5.214  1.00 89.91 82  B 1 
ATOM 3836 C CB    . TYR B 2 82  ? -1.008  6.252   -7.123  1.00 90.85 82  B 1 
ATOM 3837 C CG    . TYR B 2 82  ? -1.838  5.057   -7.518  1.00 90.18 82  B 1 
ATOM 3838 C CD1   . TYR B 2 82  ? -2.587  4.361   -6.551  1.00 84.33 82  B 1 
ATOM 3839 C CD2   . TYR B 2 82  ? -1.896  4.628   -8.864  1.00 84.05 82  B 1 
ATOM 3840 C CE1   . TYR B 2 82  ? -3.379  3.260   -6.909  1.00 81.94 82  B 1 
ATOM 3841 C CE2   . TYR B 2 82  ? -2.687  3.537   -9.239  1.00 82.12 82  B 1 
ATOM 3842 C CZ    . TYR B 2 82  ? -3.426  2.851   -8.262  1.00 83.23 82  B 1 
ATOM 3843 O OH    . TYR B 2 82  ? -4.212  1.779   -8.618  1.00 81.78 82  B 1 
ATOM 3844 N N     . ILE B 2 83  ? -0.526  9.672   -7.159  1.00 90.75 83  B 1 
ATOM 3845 C CA    . ILE B 2 83  ? 0.472   10.641  -6.697  1.00 90.68 83  B 1 
ATOM 3846 C C     . ILE B 2 83  ? -0.095  11.571  -5.627  1.00 90.86 83  B 1 
ATOM 3847 O O     . ILE B 2 83  ? 0.556   11.749  -4.604  1.00 88.95 83  B 1 
ATOM 3848 C CB    . ILE B 2 83  ? 1.053   11.440  -7.888  1.00 88.97 83  B 1 
ATOM 3849 C CG1   . ILE B 2 83  ? 1.857   10.467  -8.768  1.00 83.54 83  B 1 
ATOM 3850 C CG2   . ILE B 2 83  ? 1.936   12.602  -7.405  1.00 82.39 83  B 1 
ATOM 3851 C CD1   . ILE B 2 83  ? 2.413   11.137  -10.011 1.00 74.73 83  B 1 
ATOM 3852 N N     . GLU B 2 84  ? -1.274  12.152  -5.844  1.00 90.51 84  B 1 
ATOM 3853 C CA    . GLU B 2 84  ? -1.843  13.098  -4.888  1.00 90.13 84  B 1 
ATOM 3854 C C     . GLU B 2 84  ? -2.131  12.442  -3.515  1.00 90.67 84  B 1 
ATOM 3855 O O     . GLU B 2 84  ? -1.638  12.956  -2.503  1.00 89.20 84  B 1 
ATOM 3856 C CB    . GLU B 2 84  ? -3.070  13.822  -5.483  1.00 88.50 84  B 1 
ATOM 3857 C CG    . GLU B 2 84  ? -2.693  14.811  -6.593  1.00 76.78 84  B 1 
ATOM 3858 C CD    . GLU B 2 84  ? -1.621  15.820  -6.150  1.00 68.36 84  B 1 
ATOM 3859 O OE1   . GLU B 2 84  ? -0.623  16.008  -6.882  1.00 61.76 84  B 1 
ATOM 3860 O OE2   . GLU B 2 84  ? -1.715  16.342  -5.025  1.00 60.89 84  B 1 
ATOM 3861 N N     . PRO B 2 85  ? -2.765  11.263  -3.428  1.00 90.63 85  B 1 
ATOM 3862 C CA    . PRO B 2 85  ? -2.881  10.548  -2.155  1.00 90.27 85  B 1 
ATOM 3863 C C     . PRO B 2 85  ? -1.534  10.268  -1.485  1.00 90.46 85  B 1 
ATOM 3864 O O     . PRO B 2 85  ? -1.390  10.412  -0.271  1.00 88.67 85  B 1 
ATOM 3865 C CB    . PRO B 2 85  ? -3.613  9.245   -2.495  1.00 88.86 85  B 1 
ATOM 3866 C CG    . PRO B 2 85  ? -4.403  9.584   -3.749  1.00 85.77 85  B 1 
ATOM 3867 C CD    . PRO B 2 85  ? -3.519  10.589  -4.469  1.00 89.19 85  B 1 
ATOM 3868 N N     . LEU B 2 86  ? -0.502  9.905   -2.269  1.00 91.69 86  B 1 
ATOM 3869 C CA    . LEU B 2 86  ? 0.832   9.631   -1.734  1.00 91.62 86  B 1 
ATOM 3870 C C     . LEU B 2 86  ? 1.552   10.898  -1.251  1.00 91.29 86  B 1 
ATOM 3871 O O     . LEU B 2 86  ? 2.254   10.833  -0.243  1.00 89.46 86  B 1 
ATOM 3872 C CB    . LEU B 2 86  ? 1.681   8.907   -2.788  1.00 91.43 86  B 1 
ATOM 3873 C CG    . LEU B 2 86  ? 1.296   7.428   -2.997  1.00 88.84 86  B 1 
ATOM 3874 C CD1   . LEU B 2 86  ? 2.072   6.873   -4.198  1.00 85.47 86  B 1 
ATOM 3875 C CD2   . LEU B 2 86  ? 1.647   6.564   -1.786  1.00 85.76 86  B 1 
ATOM 3876 N N     . LYS B 2 87  ? 1.383   12.044  -1.904  1.00 90.00 87  B 1 
ATOM 3877 C CA    . LYS B 2 87  ? 1.924   13.321  -1.427  1.00 89.46 87  B 1 
ATOM 3878 C C     . LYS B 2 87  ? 1.306   13.720  -0.087  1.00 89.30 87  B 1 
ATOM 3879 O O     . LYS B 2 87  ? 2.044   14.068  0.830   1.00 87.06 87  B 1 
ATOM 3880 C CB    . LYS B 2 87  ? 1.670   14.438  -2.446  1.00 87.97 87  B 1 
ATOM 3881 C CG    . LYS B 2 87  ? 2.608   14.408  -3.659  1.00 80.23 87  B 1 
ATOM 3882 C CD    . LYS B 2 87  ? 2.159   15.526  -4.601  1.00 77.05 87  B 1 
ATOM 3883 C CE    . LYS B 2 87  ? 2.903   15.590  -5.923  1.00 69.48 87  B 1 
ATOM 3884 N NZ    . LYS B 2 87  ? 2.151   16.450  -6.864  1.00 62.83 87  B 1 
ATOM 3885 N N     . VAL B 2 88  ? -0.016  13.611  0.049   1.00 89.31 88  B 1 
ATOM 3886 C CA    . VAL B 2 88  ? -0.704  13.871  1.319   1.00 88.28 88  B 1 
ATOM 3887 C C     . VAL B 2 88  ? -0.195  12.924  2.414   1.00 88.00 88  B 1 
ATOM 3888 O O     . VAL B 2 88  ? 0.076   13.360  3.537   1.00 86.28 88  B 1 
ATOM 3889 C CB    . VAL B 2 88  ? -2.231  13.739  1.147   1.00 87.01 88  B 1 
ATOM 3890 C CG1   . VAL B 2 88  ? -2.976  13.885  2.486   1.00 80.95 88  B 1 
ATOM 3891 C CG2   . VAL B 2 88  ? -2.768  14.827  0.215   1.00 80.63 88  B 1 
ATOM 3892 N N     . TYR B 2 89  ? 0.001   11.644  2.100   1.00 88.71 89  B 1 
ATOM 3893 C CA    . TYR B 2 89  ? 0.591   10.676  3.037   1.00 87.76 89  B 1 
ATOM 3894 C C     . TYR B 2 89  ? 2.015   11.081  3.452   1.00 87.57 89  B 1 
ATOM 3895 O O     . TYR B 2 89  ? 2.319   11.096  4.647   1.00 85.64 89  B 1 
ATOM 3896 C CB    . TYR B 2 89  ? 0.577   9.278   2.406   1.00 85.96 89  B 1 
ATOM 3897 C CG    . TYR B 2 89  ? 1.240   8.238   3.284   1.00 83.09 89  B 1 
ATOM 3898 C CD1   . TYR B 2 89  ? 2.600   7.908   3.108   1.00 77.71 89  B 1 
ATOM 3899 C CD2   . TYR B 2 89  ? 0.519   7.637   4.334   1.00 77.14 89  B 1 
ATOM 3900 C CE1   . TYR B 2 89  ? 3.229   6.996   3.968   1.00 73.74 89  B 1 
ATOM 3901 C CE2   . TYR B 2 89  ? 1.143   6.723   5.200   1.00 73.99 89  B 1 
ATOM 3902 C CZ    . TYR B 2 89  ? 2.493   6.412   5.009   1.00 72.42 89  B 1 
ATOM 3903 O OH    . TYR B 2 89  ? 3.112   5.529   5.873   1.00 69.76 89  B 1 
ATOM 3904 N N     . LEU B 2 90  ? 2.886   11.443  2.497   1.00 87.53 90  B 1 
ATOM 3905 C CA    . LEU B 2 90  ? 4.252   11.867  2.783   1.00 85.92 90  B 1 
ATOM 3906 C C     . LEU B 2 90  ? 4.299   13.132  3.647   1.00 85.50 90  B 1 
ATOM 3907 O O     . LEU B 2 90  ? 5.147   13.220  4.530   1.00 82.88 90  B 1 
ATOM 3908 C CB    . LEU B 2 90  ? 5.006   12.124  1.467   1.00 84.23 90  B 1 
ATOM 3909 C CG    . LEU B 2 90  ? 5.440   10.857  0.704   1.00 77.17 90  B 1 
ATOM 3910 C CD1   . LEU B 2 90  ? 6.015   11.266  -0.649  1.00 70.65 90  B 1 
ATOM 3911 C CD2   . LEU B 2 90  ? 6.527   10.076  1.451   1.00 71.73 90  B 1 
ATOM 3912 N N     . GLN B 2 91  ? 3.413   14.095  3.405   1.00 85.36 91  B 1 
ATOM 3913 C CA    . GLN B 2 91  ? 3.329   15.310  4.206   1.00 84.37 91  B 1 
ATOM 3914 C C     . GLN B 2 91  ? 2.935   15.002  5.650   1.00 83.45 91  B 1 
ATOM 3915 O O     . GLN B 2 91  ? 3.682   15.348  6.566   1.00 80.81 91  B 1 
ATOM 3916 C CB    . GLN B 2 91  ? 2.375   16.299  3.526   1.00 82.62 91  B 1 
ATOM 3917 C CG    . GLN B 2 91  ? 2.346   17.636  4.294   1.00 72.83 91  B 1 
ATOM 3918 C CD    . GLN B 2 91  ? 1.481   18.702  3.624   1.00 67.20 91  B 1 
ATOM 3919 O OE1   . GLN B 2 91  ? 0.943   18.534  2.548   1.00 60.18 91  B 1 
ATOM 3920 N NE2   . GLN B 2 91  ? 1.351   19.839  4.276   1.00 57.30 91  B 1 
ATOM 3921 N N     . LYS B 2 92  ? 1.842   14.273  5.868   1.00 82.73 92  B 1 
ATOM 3922 C CA    . LYS B 2 92  ? 1.378   13.868  7.209   1.00 80.82 92  B 1 
ATOM 3923 C C     . LYS B 2 92  ? 2.397   13.030  7.980   1.00 79.11 92  B 1 
ATOM 3924 O O     . LYS B 2 92  ? 2.377   13.026  9.201   1.00 75.30 92  B 1 
ATOM 3925 C CB    . LYS B 2 92  ? 0.082   13.049  7.086   1.00 78.97 92  B 1 
ATOM 3926 C CG    . LYS B 2 92  ? -1.134  13.911  6.709   1.00 70.05 92  B 1 
ATOM 3927 C CD    . LYS B 2 92  ? -2.381  13.030  6.669   1.00 65.15 92  B 1 
ATOM 3928 C CE    . LYS B 2 92  ? -3.614  13.857  6.336   1.00 58.17 92  B 1 
ATOM 3929 N NZ    . LYS B 2 92  ? -4.846  13.028  6.350   1.00 51.38 92  B 1 
ATOM 3930 N N     . TYR B 2 93  ? 3.251   12.293  7.286   1.00 80.36 93  B 1 
ATOM 3931 C CA    . TYR B 2 93  ? 4.294   11.518  7.936   1.00 77.29 93  B 1 
ATOM 3932 C C     . TYR B 2 93  ? 5.502   12.374  8.354   1.00 74.96 93  B 1 
ATOM 3933 O O     . TYR B 2 93  ? 6.132   12.100  9.374   1.00 69.74 93  B 1 
ATOM 3934 C CB    . TYR B 2 93  ? 4.722   10.372  7.009   1.00 74.13 93  B 1 
ATOM 3935 C CG    . TYR B 2 93  ? 5.807   9.554   7.667   1.00 67.83 93  B 1 
ATOM 3936 C CD1   . TYR B 2 93  ? 7.152   9.945   7.538   1.00 64.03 93  B 1 
ATOM 3937 C CD2   . TYR B 2 93  ? 5.445   8.579   8.622   1.00 63.12 93  B 1 
ATOM 3938 C CE1   . TYR B 2 93  ? 8.134   9.395   8.364   1.00 59.54 93  B 1 
ATOM 3939 C CE2   . TYR B 2 93  ? 6.430   8.011   9.447   1.00 60.06 93  B 1 
ATOM 3940 C CZ    . TYR B 2 93  ? 7.776   8.442   9.328   1.00 56.30 93  B 1 
ATOM 3941 O OH    . TYR B 2 93  ? 8.731   7.944   10.166  1.00 54.95 93  B 1 
ATOM 3942 N N     . ARG B 2 94  ? 5.863   13.407  7.563   1.00 74.76 94  B 1 
ATOM 3943 C CA    . ARG B 2 94  ? 6.998   14.298  7.858   1.00 71.27 94  B 1 
ATOM 3944 C C     . ARG B 2 94  ? 6.682   15.309  8.966   1.00 68.28 94  B 1 
ATOM 3945 O O     . ARG B 2 94  ? 7.619   15.810  9.579   1.00 63.11 94  B 1 
ATOM 3946 C CB    . ARG B 2 94  ? 7.423   15.047  6.581   1.00 67.75 94  B 1 
ATOM 3947 C CG    . ARG B 2 94  ? 8.163   14.165  5.560   1.00 61.74 94  B 1 
ATOM 3948 C CD    . ARG B 2 94  ? 8.470   14.982  4.302   1.00 59.81 94  B 1 
ATOM 3949 N NE    . ARG B 2 94  ? 9.136   14.171  3.252   1.00 53.18 94  B 1 
ATOM 3950 C CZ    . ARG B 2 94  ? 9.500   14.601  2.047   1.00 50.26 94  B 1 
ATOM 3951 N NH1   . ARG B 2 94  ? 9.357   15.851  1.688   1.00 47.92 94  B 1 
ATOM 3952 N NH2   . ARG B 2 94  ? 10.023  13.779  1.167   1.00 45.91 94  B 1 
ATOM 3953 N N     . GLU B 2 95  ? 5.403   15.619  9.175   1.00 67.48 95  B 1 
ATOM 3954 C CA    . GLU B 2 95  ? 4.895   16.428  10.296  1.00 67.09 95  B 1 
ATOM 3955 C C     . GLU B 2 95  ? 4.853   15.610  11.600  1.00 62.18 95  B 1 
ATOM 3956 O O     . GLU B 2 95  ? 5.274   16.143  12.636  1.00 55.33 95  B 1 
ATOM 3957 C CB    . GLU B 2 95  ? 3.497   16.985  9.932   1.00 60.59 95  B 1 
ATOM 3958 C CG    . GLU B 2 95  ? 3.532   18.042  8.823   1.00 53.77 95  B 1 
ATOM 3959 C CD    . GLU B 2 95  ? 2.154   18.510  8.298   1.00 45.80 95  B 1 
ATOM 3960 O OE1   . GLU B 2 95  ? 2.142   19.251  7.284   1.00 43.95 95  B 1 
ATOM 3961 O OE2   . GLU B 2 95  ? 1.099   18.109  8.846   1.00 44.19 95  B 1 
ATOM 3962 O OXT   . GLU B 2 95  ? 4.408   14.421  11.532  1.00 47.40 95  B 1 
ATOM 3963 N N     . ASN C 3 1   ? -11.998 -13.868 -9.224  1.00 74.02 1   C 1 
ATOM 3964 C CA    . ASN C 3 1   ? -11.251 -14.981 -9.836  1.00 80.41 1   C 1 
ATOM 3965 C C     . ASN C 3 1   ? -10.024 -14.427 -10.576 1.00 83.91 1   C 1 
ATOM 3966 O O     . ASN C 3 1   ? -10.047 -13.261 -10.955 1.00 80.69 1   C 1 
ATOM 3967 C CB    . ASN C 3 1   ? -12.209 -15.782 -10.747 1.00 73.45 1   C 1 
ATOM 3968 C CG    . ASN C 3 1   ? -11.657 -17.145 -11.114 1.00 67.30 1   C 1 
ATOM 3969 O OD1   . ASN C 3 1   ? -10.483 -17.407 -10.977 1.00 58.62 1   C 1 
ATOM 3970 N ND2   . ASN C 3 1   ? -12.484 -18.046 -11.576 1.00 59.25 1   C 1 
ATOM 3971 N N     . SER C 3 2   ? -8.983  -15.231 -10.778 1.00 77.57 2   C 1 
ATOM 3972 C CA    . SER C 3 2   ? -7.806  -14.870 -11.575 1.00 81.59 2   C 1 
ATOM 3973 C C     . SER C 3 2   ? -8.158  -14.404 -12.991 1.00 84.43 2   C 1 
ATOM 3974 O O     . SER C 3 2   ? -7.545  -13.461 -13.494 1.00 82.38 2   C 1 
ATOM 3975 C CB    . SER C 3 2   ? -6.883  -16.081 -11.666 1.00 78.18 2   C 1 
ATOM 3976 O OG    . SER C 3 2   ? -7.634  -17.203 -12.080 1.00 70.39 2   C 1 
ATOM 3977 N N     . PHE C 3 3   ? -9.191  -14.963 -13.614 1.00 87.80 3   C 1 
ATOM 3978 C CA    . PHE C 3 3   ? -9.694  -14.528 -14.912 1.00 87.98 3   C 1 
ATOM 3979 C C     . PHE C 3 3   ? -10.191 -13.074 -14.896 1.00 89.14 3   C 1 
ATOM 3980 O O     . PHE C 3 3   ? -9.882  -12.313 -15.810 1.00 86.73 3   C 1 
ATOM 3981 C CB    . PHE C 3 3   ? -10.818 -15.468 -15.358 1.00 85.38 3   C 1 
ATOM 3982 C CG    . PHE C 3 3   ? -11.385 -15.097 -16.707 1.00 83.65 3   C 1 
ATOM 3983 C CD1   . PHE C 3 3   ? -12.659 -14.506 -16.810 1.00 77.33 3   C 1 
ATOM 3984 C CD2   . PHE C 3 3   ? -10.636 -15.315 -17.871 1.00 76.88 3   C 1 
ATOM 3985 C CE1   . PHE C 3 3   ? -13.175 -14.155 -18.070 1.00 71.20 3   C 1 
ATOM 3986 C CE2   . PHE C 3 3   ? -11.140 -14.963 -19.124 1.00 72.31 3   C 1 
ATOM 3987 C CZ    . PHE C 3 3   ? -12.418 -14.387 -19.231 1.00 71.39 3   C 1 
ATOM 3988 N N     . HIS C 3 4   ? -10.889 -12.631 -13.841 1.00 87.51 4   C 1 
ATOM 3989 C CA    . HIS C 3 4   ? -11.341 -11.236 -13.721 1.00 87.46 4   C 1 
ATOM 3990 C C     . HIS C 3 4   ? -10.153 -10.276 -13.631 1.00 87.92 4   C 1 
ATOM 3991 O O     . HIS C 3 4   ? -10.165 -9.227  -14.267 1.00 85.70 4   C 1 
ATOM 3992 C CB    . HIS C 3 4   ? -12.250 -11.062 -12.484 1.00 85.15 4   C 1 
ATOM 3993 C CG    . HIS C 3 4   ? -13.479 -11.925 -12.479 1.00 77.65 4   C 1 
ATOM 3994 N ND1   . HIS C 3 4   ? -14.197 -12.288 -11.354 1.00 67.06 4   C 1 
ATOM 3995 C CD2   . HIS C 3 4   ? -14.116 -12.479 -13.546 1.00 67.37 4   C 1 
ATOM 3996 C CE1   . HIS C 3 4   ? -15.237 -13.037 -11.743 1.00 66.31 4   C 1 
ATOM 3997 N NE2   . HIS C 3 4   ? -15.224 -13.184 -13.060 1.00 67.56 4   C 1 
ATOM 3998 N N     . LEU C 3 5   ? -9.100  -10.661 -12.910 1.00 90.14 5   C 1 
ATOM 3999 C CA    . LEU C 3 5   ? -7.855  -9.905  -12.864 1.00 90.29 5   C 1 
ATOM 4000 C C     . LEU C 3 5   ? -7.193  -9.818  -14.245 1.00 90.40 5   C 1 
ATOM 4001 O O     . LEU C 3 5   ? -6.760  -8.736  -14.643 1.00 88.48 5   C 1 
ATOM 4002 C CB    . LEU C 3 5   ? -6.925  -10.550 -11.831 1.00 89.62 5   C 1 
ATOM 4003 C CG    . LEU C 3 5   ? -5.573  -9.826  -11.676 1.00 84.64 5   C 1 
ATOM 4004 C CD1   . LEU C 3 5   ? -5.716  -8.412  -11.106 1.00 77.80 5   C 1 
ATOM 4005 C CD2   . LEU C 3 5   ? -4.685  -10.631 -10.736 1.00 78.90 5   C 1 
ATOM 4006 N N     . LYS C 3 6   ? -7.149  -10.921 -15.002 1.00 89.77 6   C 1 
ATOM 4007 C CA    . LYS C 3 6   ? -6.642  -10.937 -16.382 1.00 89.82 6   C 1 
ATOM 4008 C C     . LYS C 3 6   ? -7.388  -9.948  -17.276 1.00 89.66 6   C 1 
ATOM 4009 O O     . LYS C 3 6   ? -6.752  -9.199  -18.014 1.00 87.45 6   C 1 
ATOM 4010 C CB    . LYS C 3 6   ? -6.719  -12.375 -16.929 1.00 88.47 6   C 1 
ATOM 4011 C CG    . LYS C 3 6   ? -6.151  -12.518 -18.351 1.00 85.95 6   C 1 
ATOM 4012 C CD    . LYS C 3 6   ? -6.203  -13.986 -18.793 1.00 84.15 6   C 1 
ATOM 4013 C CE    . LYS C 3 6   ? -5.565  -14.196 -20.166 1.00 78.24 6   C 1 
ATOM 4014 N NZ    . LYS C 3 6   ? -5.577  -15.620 -20.559 1.00 71.44 6   C 1 
ATOM 4015 N N     . GLN C 3 7   ? -8.730  -9.908  -17.193 1.00 89.14 7   C 1 
ATOM 4016 C CA    . GLN C 3 7   ? -9.540  -8.959  -17.951 1.00 87.82 7   C 1 
ATOM 4017 C C     . GLN C 3 7   ? -9.295  -7.511  -17.515 1.00 87.78 7   C 1 
ATOM 4018 O O     . GLN C 3 7   ? -9.184  -6.638  -18.369 1.00 85.37 7   C 1 
ATOM 4019 C CB    . GLN C 3 7   ? -11.034 -9.316  -17.837 1.00 86.14 7   C 1 
ATOM 4020 C CG    . GLN C 3 7   ? -11.398 -10.669 -18.490 1.00 78.40 7   C 1 
ATOM 4021 C CD    . GLN C 3 7   ? -11.051 -10.737 -19.976 1.00 74.01 7   C 1 
ATOM 4022 O OE1   . GLN C 3 7   ? -10.986 -9.752  -20.684 1.00 68.44 7   C 1 
ATOM 4023 N NE2   . GLN C 3 7   ? -10.809 -11.923 -20.515 1.00 64.58 7   C 1 
ATOM 4024 N N     . CYS C 3 8   ? -9.143  -7.252  -16.220 1.00 91.49 8   C 1 
ATOM 4025 C CA    . CYS C 3 8   ? -8.825  -5.925  -15.697 1.00 90.68 8   C 1 
ATOM 4026 C C     . CYS C 3 8   ? -7.474  -5.415  -16.236 1.00 90.20 8   C 1 
ATOM 4027 O O     . CYS C 3 8   ? -7.413  -4.339  -16.811 1.00 88.32 8   C 1 
ATOM 4028 C CB    . CYS C 3 8   ? -8.856  -5.976  -14.165 1.00 89.70 8   C 1 
ATOM 4029 S SG    . CYS C 3 8   ? -8.633  -4.315  -13.471 1.00 77.79 8   C 1 
ATOM 4030 N N     . VAL C 3 9   ? -6.415  -6.211  -16.150 1.00 90.35 9   C 1 
ATOM 4031 C CA    . VAL C 3 9   ? -5.087  -5.859  -16.667 1.00 89.49 9   C 1 
ATOM 4032 C C     . VAL C 3 9   ? -5.114  -5.585  -18.179 1.00 88.94 9   C 1 
ATOM 4033 O O     . VAL C 3 9   ? -4.433  -4.674  -18.639 1.00 86.47 9   C 1 
ATOM 4034 C CB    . VAL C 3 9   ? -4.075  -6.966  -16.334 1.00 88.97 9   C 1 
ATOM 4035 C CG1   . VAL C 3 9   ? -2.743  -6.818  -17.068 1.00 82.99 9   C 1 
ATOM 4036 C CG2   . VAL C 3 9   ? -3.773  -6.966  -14.827 1.00 84.00 9   C 1 
ATOM 4037 N N     . LYS C 3 10  ? -5.900  -6.327  -18.954 1.00 87.87 10  C 1 
ATOM 4038 C CA    . LYS C 3 10  ? -6.023  -6.109  -20.405 1.00 86.18 10  C 1 
ATOM 4039 C C     . LYS C 3 10  ? -6.795  -4.843  -20.778 1.00 86.16 10  C 1 
ATOM 4040 O O     . LYS C 3 10  ? -6.611  -4.350  -21.885 1.00 81.64 10  C 1 
ATOM 4041 C CB    . LYS C 3 10  ? -6.666  -7.336  -21.066 1.00 82.94 10  C 1 
ATOM 4042 C CG    . LYS C 3 10  ? -5.700  -8.526  -21.174 1.00 75.62 10  C 1 
ATOM 4043 C CD    . LYS C 3 10  ? -6.410  -9.695  -21.867 1.00 68.55 10  C 1 
ATOM 4044 C CE    . LYS C 3 10  ? -5.460  -10.866 -22.096 1.00 61.13 10  C 1 
ATOM 4045 N NZ    . LYS C 3 10  ? -6.085  -11.930 -22.927 1.00 52.89 10  C 1 
ATOM 4046 N N     . ARG C 3 11  ? -7.672  -4.327  -19.890 1.00 88.88 11  C 1 
ATOM 4047 C CA    . ARG C 3 11  ? -8.464  -3.115  -20.147 1.00 88.23 11  C 1 
ATOM 4048 C C     . ARG C 3 11  ? -7.662  -1.830  -19.961 1.00 88.41 11  C 1 
ATOM 4049 O O     . ARG C 3 11  ? -7.924  -0.862  -20.659 1.00 84.57 11  C 1 
ATOM 4050 C CB    . ARG C 3 11  ? -9.703  -3.087  -19.246 1.00 85.26 11  C 1 
ATOM 4051 C CG    . ARG C 3 11  ? -10.803 -4.038  -19.742 1.00 74.86 11  C 1 
ATOM 4052 C CD    . ARG C 3 11  ? -11.969 -4.022  -18.755 1.00 71.17 11  C 1 
ATOM 4053 N NE    . ARG C 3 11  ? -13.011 -4.968  -19.140 1.00 63.40 11  C 1 
ATOM 4054 C CZ    . ARG C 3 11  ? -14.226 -5.034  -18.618 1.00 55.80 11  C 1 
ATOM 4055 N NH1   . ARG C 3 11  ? -14.599 -4.211  -17.671 1.00 52.41 11  C 1 
ATOM 4056 N NH2   . ARG C 3 11  ? -15.079 -5.919  -19.041 1.00 48.26 11  C 1 
ATOM 4057 N N     . TYR C 3 12  ? -6.709  -1.811  -19.041 1.00 86.20 12  C 1 
ATOM 4058 C CA    . TYR C 3 12  ? -5.940  -0.619  -18.712 1.00 85.91 12  C 1 
ATOM 4059 C C     . TYR C 3 12  ? -4.526  -0.700  -19.299 1.00 85.98 12  C 1 
ATOM 4060 O O     . TYR C 3 12  ? -3.714  -1.524  -18.865 1.00 81.98 12  C 1 
ATOM 4061 C CB    . TYR C 3 12  ? -5.913  -0.429  -17.193 1.00 83.48 12  C 1 
ATOM 4062 C CG    . TYR C 3 12  ? -7.266  -0.155  -16.588 1.00 79.06 12  C 1 
ATOM 4063 C CD1   . TYR C 3 12  ? -7.854  1.117   -16.695 1.00 74.37 12  C 1 
ATOM 4064 C CD2   . TYR C 3 12  ? -7.954  -1.177  -15.913 1.00 73.19 12  C 1 
ATOM 4065 C CE1   . TYR C 3 12  ? -9.115  1.375   -16.133 1.00 69.81 12  C 1 
ATOM 4066 C CE2   . TYR C 3 12  ? -9.225  -0.933  -15.348 1.00 70.14 12  C 1 
ATOM 4067 C CZ    . TYR C 3 12  ? -9.801  0.348   -15.459 1.00 69.97 12  C 1 
ATOM 4068 O OH    . TYR C 3 12  ? -11.041 0.591   -14.916 1.00 66.30 12  C 1 
ATOM 4069 N N     . SER C 3 13  ? -4.203  0.196   -20.220 1.00 86.00 13  C 1 
ATOM 4070 C CA    . SER C 3 13  ? -2.897  0.261   -20.891 1.00 85.47 13  C 1 
ATOM 4071 C C     . SER C 3 13  ? -1.732  0.447   -19.905 1.00 86.12 13  C 1 
ATOM 4072 O O     . SER C 3 13  ? -0.654  -0.113  -20.120 1.00 82.20 13  C 1 
ATOM 4073 C CB    . SER C 3 13  ? -2.914  1.408   -21.910 1.00 82.02 13  C 1 
ATOM 4074 O OG    . SER C 3 13  ? -3.113  2.633   -21.244 1.00 71.93 13  C 1 
ATOM 4075 N N     . SER C 3 14  ? -1.944  1.134   -18.772 1.00 88.22 14  C 1 
ATOM 4076 C CA    . SER C 3 14  ? -0.951  1.320   -17.709 1.00 88.25 14  C 1 
ATOM 4077 C C     . SER C 3 14  ? -0.436  0.017   -17.095 1.00 88.93 14  C 1 
ATOM 4078 O O     . SER C 3 14  ? 0.660   -0.011  -16.539 1.00 85.74 14  C 1 
ATOM 4079 C CB    . SER C 3 14  ? -1.533  2.204   -16.599 1.00 85.91 14  C 1 
ATOM 4080 O OG    . SER C 3 14  ? -1.958  3.441   -17.147 1.00 73.96 14  C 1 
ATOM 4081 N N     . PHE C 3 15  ? -1.181  -1.080  -17.213 1.00 90.38 15  C 1 
ATOM 4082 C CA    . PHE C 3 15  ? -0.822  -2.398  -16.691 1.00 90.95 15  C 1 
ATOM 4083 C C     . PHE C 3 15  ? -0.261  -3.366  -17.749 1.00 91.13 15  C 1 
ATOM 4084 O O     . PHE C 3 15  ? -0.121  -4.562  -17.473 1.00 87.97 15  C 1 
ATOM 4085 C CB    . PHE C 3 15  ? -2.022  -2.986  -15.937 1.00 89.82 15  C 1 
ATOM 4086 C CG    . PHE C 3 15  ? -2.430  -2.198  -14.710 1.00 89.28 15  C 1 
ATOM 4087 C CD1   . PHE C 3 15  ? -1.629  -2.212  -13.559 1.00 84.25 15  C 1 
ATOM 4088 C CD2   . PHE C 3 15  ? -3.604  -1.438  -14.721 1.00 84.18 15  C 1 
ATOM 4089 C CE1   . PHE C 3 15  ? -1.998  -1.483  -12.415 1.00 81.97 15  C 1 
ATOM 4090 C CE2   . PHE C 3 15  ? -3.980  -0.699  -13.584 1.00 81.55 15  C 1 
ATOM 4091 C CZ    . PHE C 3 15  ? -3.179  -0.721  -12.431 1.00 82.38 15  C 1 
ATOM 4092 N N     . ASP C 3 16  ? 0.119   -2.874  -18.915 1.00 90.48 16  C 1 
ATOM 4093 C CA    . ASP C 3 16  ? 0.700   -3.681  -20.001 1.00 89.64 16  C 1 
ATOM 4094 C C     . ASP C 3 16  ? 1.936   -4.494  -19.577 1.00 90.73 16  C 1 
ATOM 4095 O O     . ASP C 3 16  ? 2.131   -5.627  -20.022 1.00 87.53 16  C 1 
ATOM 4096 C CB    . ASP C 3 16  ? 1.048   -2.765  -21.184 1.00 85.88 16  C 1 
ATOM 4097 C CG    . ASP C 3 16  ? 2.111   -1.702  -20.873 1.00 79.39 16  C 1 
ATOM 4098 O OD1   . ASP C 3 16  ? 2.416   -1.461  -19.686 1.00 69.24 16  C 1 
ATOM 4099 O OD2   . ASP C 3 16  ? 2.616   -1.078  -21.820 1.00 74.34 16  C 1 
ATOM 4100 N N     . PHE C 3 17  ? 2.749   -3.971  -18.636 1.00 91.32 17  C 1 
ATOM 4101 C CA    . PHE C 3 17  ? 3.914   -4.662  -18.094 1.00 91.37 17  C 1 
ATOM 4102 C C     . PHE C 3 17  ? 3.564   -5.934  -17.313 1.00 91.90 17  C 1 
ATOM 4103 O O     . PHE C 3 17  ? 4.443   -6.784  -17.104 1.00 90.21 17  C 1 
ATOM 4104 C CB    . PHE C 3 17  ? 4.727   -3.688  -17.226 1.00 90.74 17  C 1 
ATOM 4105 C CG    . PHE C 3 17  ? 4.113   -3.392  -15.878 1.00 91.06 17  C 1 
ATOM 4106 C CD1   . PHE C 3 17  ? 3.085   -2.445  -15.745 1.00 89.09 17  C 1 
ATOM 4107 C CD2   . PHE C 3 17  ? 4.541   -4.092  -14.741 1.00 89.62 17  C 1 
ATOM 4108 C CE1   . PHE C 3 17  ? 2.493   -2.202  -14.506 1.00 87.71 17  C 1 
ATOM 4109 C CE2   . PHE C 3 17  ? 3.952   -3.854  -13.490 1.00 87.96 17  C 1 
ATOM 4110 C CZ    . PHE C 3 17  ? 2.925   -2.909  -13.371 1.00 88.75 17  C 1 
ATOM 4111 N N     . LEU C 3 18  ? 2.295   -6.111  -16.907 1.00 91.53 18  C 1 
ATOM 4112 C CA    . LEU C 3 18  ? 1.784   -7.305  -16.239 1.00 91.50 18  C 1 
ATOM 4113 C C     . LEU C 3 18  ? 1.227   -8.348  -17.218 1.00 91.50 18  C 1 
ATOM 4114 O O     . LEU C 3 18  ? 0.857   -9.435  -16.799 1.00 89.21 18  C 1 
ATOM 4115 C CB    . LEU C 3 18  ? 0.700   -6.914  -15.218 1.00 91.33 18  C 1 
ATOM 4116 C CG    . LEU C 3 18  ? 1.159   -5.926  -14.119 1.00 90.63 18  C 1 
ATOM 4117 C CD1   . LEU C 3 18  ? -0.026  -5.607  -13.202 1.00 87.17 18  C 1 
ATOM 4118 C CD2   . LEU C 3 18  ? 2.288   -6.517  -13.266 1.00 87.10 18  C 1 
ATOM 4119 N N     . THR C 3 19  ? 1.180   -8.033  -18.512 1.00 91.48 19  C 1 
ATOM 4120 C CA    . THR C 3 19  ? 0.553   -8.893  -19.534 1.00 90.36 19  C 1 
ATOM 4121 C C     . THR C 3 19  ? 1.152   -10.299 -19.534 1.00 90.53 19  C 1 
ATOM 4122 O O     . THR C 3 19  ? 0.414   -11.285 -19.575 1.00 88.75 19  C 1 
ATOM 4123 C CB    . THR C 3 19  ? 0.683   -8.257  -20.925 1.00 88.39 19  C 1 
ATOM 4124 O OG1   . THR C 3 19  ? 0.060   -6.993  -20.910 1.00 76.83 19  C 1 
ATOM 4125 C CG2   . THR C 3 19  ? -0.017  -9.069  -22.008 1.00 74.09 19  C 1 
ATOM 4126 N N     . GLU C 3 20  ? 2.477   -10.427 -19.399 1.00 90.68 20  C 1 
ATOM 4127 C CA    . GLU C 3 20  ? 3.154   -11.730 -19.340 1.00 89.88 20  C 1 
ATOM 4128 C C     . GLU C 3 20  ? 2.758   -12.560 -18.108 1.00 90.47 20  C 1 
ATOM 4129 O O     . GLU C 3 20  ? 2.724   -13.787 -18.179 1.00 87.53 20  C 1 
ATOM 4130 C CB    . GLU C 3 20  ? 4.671   -11.515 -19.339 1.00 88.01 20  C 1 
ATOM 4131 C CG    . GLU C 3 20  ? 5.191   -10.961 -20.671 1.00 75.58 20  C 1 
ATOM 4132 C CD    . GLU C 3 20  ? 6.686   -10.605 -20.637 1.00 67.72 20  C 1 
ATOM 4133 O OE1   . GLU C 3 20  ? 7.103   -9.798  -21.495 1.00 60.64 20  C 1 
ATOM 4134 O OE2   . GLU C 3 20  ? 7.398   -11.095 -19.734 1.00 59.56 20  C 1 
ATOM 4135 N N     . ILE C 3 21  ? 2.440   -11.900 -16.978 1.00 90.16 21  C 1 
ATOM 4136 C CA    . ILE C 3 21  ? 2.015   -12.566 -15.745 1.00 89.71 21  C 1 
ATOM 4137 C C     . ILE C 3 21  ? 0.579   -13.066 -15.891 1.00 90.35 21  C 1 
ATOM 4138 O O     . ILE C 3 21  ? 0.311   -14.244 -15.674 1.00 88.16 21  C 1 
ATOM 4139 C CB    . ILE C 3 21  ? 2.179   -11.637 -14.525 1.00 88.97 21  C 1 
ATOM 4140 C CG1   . ILE C 3 21  ? 3.672   -11.293 -14.335 1.00 84.74 21  C 1 
ATOM 4141 C CG2   . ILE C 3 21  ? 1.590   -12.280 -13.260 1.00 84.12 21  C 1 
ATOM 4142 C CD1   . ILE C 3 21  ? 3.938   -10.224 -13.277 1.00 76.33 21  C 1 
ATOM 4143 N N     . VAL C 3 22  ? -0.340  -12.188 -16.313 1.00 90.00 22  C 1 
ATOM 4144 C CA    . VAL C 3 22  ? -1.760  -12.549 -16.415 1.00 89.87 22  C 1 
ATOM 4145 C C     . VAL C 3 22  ? -2.049  -13.504 -17.574 1.00 89.32 22  C 1 
ATOM 4146 O O     . VAL C 3 22  ? -3.030  -14.240 -17.518 1.00 86.13 22  C 1 
ATOM 4147 C CB    . VAL C 3 22  ? -2.682  -11.323 -16.491 1.00 89.25 22  C 1 
ATOM 4148 C CG1   . VAL C 3 22  ? -2.533  -10.474 -15.224 1.00 78.98 22  C 1 
ATOM 4149 C CG2   . VAL C 3 22  ? -2.419  -10.457 -17.727 1.00 81.19 22  C 1 
ATOM 4150 N N     . ASN C 3 23  ? -1.189  -13.555 -18.596 1.00 89.73 23  C 1 
ATOM 4151 C CA    . ASN C 3 23  ? -1.321  -14.528 -19.672 1.00 88.68 23  C 1 
ATOM 4152 C C     . ASN C 3 23  ? -1.092  -15.976 -19.225 1.00 87.81 23  C 1 
ATOM 4153 O O     . ASN C 3 23  ? -1.612  -16.882 -19.869 1.00 84.30 23  C 1 
ATOM 4154 C CB    . ASN C 3 23  ? -0.411  -14.144 -20.843 1.00 86.75 23  C 1 
ATOM 4155 C CG    . ASN C 3 23  ? -0.986  -13.022 -21.700 1.00 80.69 23  C 1 
ATOM 4156 O OD1   . ASN C 3 23  ? -2.155  -12.667 -21.628 1.00 71.58 23  C 1 
ATOM 4157 N ND2   . ASN C 3 23  ? -0.181  -12.481 -22.586 1.00 72.09 23  C 1 
ATOM 4158 N N     . LYS C 3 24  ? -0.394  -16.202 -18.083 1.00 89.19 24  C 1 
ATOM 4159 C CA    . LYS C 3 24  ? -0.279  -17.537 -17.466 1.00 87.53 24  C 1 
ATOM 4160 C C     . LYS C 3 24  ? -1.623  -18.053 -16.917 1.00 87.55 24  C 1 
ATOM 4161 O O     . LYS C 3 24  ? -1.773  -19.258 -16.725 1.00 82.82 24  C 1 
ATOM 4162 C CB    . LYS C 3 24  ? 0.739   -17.497 -16.313 1.00 84.43 24  C 1 
ATOM 4163 C CG    . LYS C 3 24  ? 2.156   -17.048 -16.704 1.00 75.77 24  C 1 
ATOM 4164 C CD    . LYS C 3 24  ? 2.997   -16.875 -15.433 1.00 70.07 24  C 1 
ATOM 4165 C CE    . LYS C 3 24  ? 4.355   -16.225 -15.695 1.00 62.75 24  C 1 
ATOM 4166 N NZ    . LYS C 3 24  ? 5.018   -15.840 -14.424 1.00 55.34 24  C 1 
ATOM 4167 N N     . VAL C 3 25  ? -2.571  -17.164 -16.645 1.00 84.11 25  C 1 
ATOM 4168 C CA    . VAL C 3 25  ? -3.901  -17.540 -16.174 1.00 82.77 25  C 1 
ATOM 4169 C C     . VAL C 3 25  ? -4.694  -18.128 -17.333 1.00 81.82 25  C 1 
ATOM 4170 O O     . VAL C 3 25  ? -4.855  -17.444 -18.354 1.00 78.22 25  C 1 
ATOM 4171 C CB    . VAL C 3 25  ? -4.634  -16.338 -15.556 1.00 80.42 25  C 1 
ATOM 4172 C CG1   . VAL C 3 25  ? -6.022  -16.730 -15.059 1.00 71.27 25  C 1 
ATOM 4173 C CG2   . VAL C 3 25  ? -3.840  -15.764 -14.377 1.00 74.55 25  C 1 
ATOM 4174 N N     . PRO C 3 26  ? -5.215  -19.364 -17.204 1.00 82.03 26  C 1 
ATOM 4175 C CA    . PRO C 3 26  ? -6.059  -19.936 -18.239 1.00 79.97 26  C 1 
ATOM 4176 C C     . PRO C 3 26  ? -7.347  -19.118 -18.369 1.00 79.22 26  C 1 
ATOM 4177 O O     . PRO C 3 26  ? -7.935  -18.692 -17.367 1.00 73.40 26  C 1 
ATOM 4178 C CB    . PRO C 3 26  ? -6.315  -21.383 -17.816 1.00 75.38 26  C 1 
ATOM 4179 C CG    . PRO C 3 26  ? -6.167  -21.333 -16.301 1.00 73.15 26  C 1 
ATOM 4180 C CD    . PRO C 3 26  ? -5.106  -20.265 -16.073 1.00 76.78 26  C 1 
ATOM 4181 N N     . ASP C 3 27  ? -7.797  -18.898 -19.610 1.00 81.04 27  C 1 
ATOM 4182 C CA    . ASP C 3 27  ? -9.106  -18.314 -19.845 1.00 77.82 27  C 1 
ATOM 4183 C C     . ASP C 3 27  ? -10.158 -19.306 -19.358 1.00 75.08 27  C 1 
ATOM 4184 O O     . ASP C 3 27  ? -10.216 -20.451 -19.796 1.00 67.28 27  C 1 
ATOM 4185 C CB    . ASP C 3 27  ? -9.267  -17.891 -21.315 1.00 71.91 27  C 1 
ATOM 4186 C CG    . ASP C 3 27  ? -8.364  -16.681 -21.601 1.00 65.29 27  C 1 
ATOM 4187 O OD1   . ASP C 3 27  ? -8.428  -15.703 -20.819 1.00 58.91 27  C 1 
ATOM 4188 O OD2   . ASP C 3 27  ? -7.497  -16.726 -22.490 1.00 57.96 27  C 1 
ATOM 4189 N N     . LEU C 3 28  ? -10.959 -18.875 -18.355 1.00 75.00 28  C 1 
ATOM 4190 C CA    . LEU C 3 28  ? -12.100 -19.663 -17.912 1.00 69.50 28  C 1 
ATOM 4191 C C     . LEU C 3 28  ? -13.028 -19.814 -19.102 1.00 66.62 28  C 1 
ATOM 4192 O O     . LEU C 3 28  ? -13.605 -18.820 -19.522 1.00 56.59 28  C 1 
ATOM 4193 C CB    . LEU C 3 28  ? -12.841 -18.965 -16.766 1.00 61.34 28  C 1 
ATOM 4194 C CG    . LEU C 3 28  ? -12.156 -19.087 -15.398 1.00 54.25 28  C 1 
ATOM 4195 C CD1   . LEU C 3 28  ? -12.910 -18.205 -14.409 1.00 50.29 28  C 1 
ATOM 4196 C CD2   . LEU C 3 28  ? -12.165 -20.523 -14.873 1.00 48.01 28  C 1 
ATOM 4197 N N     . GLY C 3 29  ? -13.152 -21.026 -19.616 1.00 61.79 29  C 1 
ATOM 4198 C CA    . GLY C 3 29  ? -14.071 -21.564 -20.621 1.00 58.86 29  C 1 
ATOM 4199 C C     . GLY C 3 29  ? -14.977 -20.591 -21.384 1.00 57.43 29  C 1 
ATOM 4200 O O     . GLY C 3 29  ? -16.192 -20.832 -21.425 1.00 52.78 29  C 1 
ATOM 4201 N N     . GLY C 3 30  ? -14.434 -19.548 -21.970 1.00 49.19 30  C 1 
ATOM 4202 C CA    . GLY C 3 30  ? -14.995 -19.032 -23.194 1.00 46.78 30  C 1 
ATOM 4203 C C     . GLY C 3 30  ? -14.892 -20.179 -24.187 1.00 46.37 30  C 1 
ATOM 4204 O O     . GLY C 3 30  ? -13.809 -20.743 -24.390 1.00 43.75 30  C 1 
ATOM 4205 N N     . GLY C 3 31  ? -16.015 -20.551 -24.739 1.00 43.79 31  C 1 
ATOM 4206 C CA    . GLY C 3 31  ? -16.088 -21.581 -25.762 1.00 41.59 31  C 1 
ATOM 4207 C C     . GLY C 3 31  ? -15.567 -21.104 -27.117 1.00 40.79 31  C 1 
ATOM 4208 O O     . GLY C 3 31  ? -16.209 -21.417 -28.123 1.00 38.52 31  C 1 
ATOM 4209 N N     . GLU C 3 32  ? -14.444 -20.391 -27.170 1.00 45.39 32  C 1 
ATOM 4210 C CA    . GLU C 3 32  ? -13.553 -20.567 -28.305 1.00 45.03 32  C 1 
ATOM 4211 C C     . GLU C 3 32  ? -13.102 -22.030 -28.263 1.00 45.06 32  C 1 
ATOM 4212 O O     . GLU C 3 32  ? -12.023 -22.399 -27.822 1.00 42.53 32  C 1 
ATOM 4213 C CB    . GLU C 3 32  ? -12.400 -19.562 -28.337 1.00 41.32 32  C 1 
ATOM 4214 C CG    . GLU C 3 32  ? -12.873 -18.197 -28.875 1.00 37.96 32  C 1 
ATOM 4215 C CD    . GLU C 3 32  ? -11.739 -17.201 -29.119 1.00 36.67 32  C 1 
ATOM 4216 O OE1   . GLU C 3 32  ? -12.010 -16.173 -29.790 1.00 34.36 32  C 1 
ATOM 4217 O OE2   . GLU C 3 32  ? -10.623 -17.436 -28.618 1.00 35.35 32  C 1 
ATOM 4218 N N     . SER C 3 33  ? -14.032 -22.866 -28.699 1.00 36.44 33  C 1 
ATOM 4219 C CA    . SER C 3 33  ? -13.717 -24.050 -29.441 1.00 36.97 33  C 1 
ATOM 4220 C C     . SER C 3 33  ? -12.782 -23.581 -30.554 1.00 36.28 33  C 1 
ATOM 4221 O O     . SER C 3 33  ? -13.236 -23.231 -31.640 1.00 34.16 33  C 1 
ATOM 4222 C CB    . SER C 3 33  ? -14.995 -24.675 -30.005 1.00 33.79 33  C 1 
ATOM 4223 O OG    . SER C 3 33  ? -14.698 -25.802 -30.773 1.00 31.88 33  C 1 
ATOM 4224 N N     . CYS C 3 34  ? -11.480 -23.534 -30.240 1.00 38.82 34  C 1 
ATOM 4225 C CA    . CYS C 3 34  ? -10.466 -23.700 -31.250 1.00 40.07 34  C 1 
ATOM 4226 C C     . CYS C 3 34  ? -10.714 -25.098 -31.828 1.00 39.62 34  C 1 
ATOM 4227 O O     . CYS C 3 34  ? -10.093 -26.080 -31.418 1.00 37.85 34  C 1 
ATOM 4228 C CB    . CYS C 3 34  ? -9.078  -23.506 -30.649 1.00 37.59 34  C 1 
ATOM 4229 S SG    . CYS C 3 34  ? -7.849  -23.289 -31.988 1.00 34.35 34  C 1 
ATOM 4230 N N     . GLY C 3 35  ? -11.716 -25.169 -32.667 1.00 38.20 35  C 1 
ATOM 4231 C CA    . GLY C 3 35  ? -12.000 -26.258 -33.558 1.00 37.35 35  C 1 
ATOM 4232 C C     . GLY C 3 35  ? -10.877 -26.294 -34.572 1.00 36.79 35  C 1 
ATOM 4233 O O     . GLY C 3 35  ? -11.084 -25.967 -35.737 1.00 34.51 35  C 1 
ATOM 4234 N N     . ASP C 3 36  ? -9.689  -26.680 -34.116 1.00 47.62 36  C 1 
ATOM 4235 C CA    . ASP C 3 36  ? -8.807  -27.450 -34.962 1.00 48.94 36  C 1 
ATOM 4236 C C     . ASP C 3 36  ? -9.574  -28.738 -35.265 1.00 50.47 36  C 1 
ATOM 4237 O O     . ASP C 3 36  ? -9.443  -29.776 -34.603 1.00 48.55 36  C 1 
ATOM 4238 C CB    . ASP C 3 36  ? -7.427  -27.659 -34.324 1.00 43.87 36  C 1 
ATOM 4239 C CG    . ASP C 3 36  ? -6.374  -28.180 -35.334 1.00 39.18 36  C 1 
ATOM 4240 O OD1   . ASP C 3 36  ? -6.642  -28.180 -36.552 1.00 40.23 36  C 1 
ATOM 4241 O OD2   . ASP C 3 36  ? -5.278  -28.583 -34.876 1.00 41.94 36  C 1 
ATOM 4242 N N     . GLU C 3 37  ? -10.474 -28.575 -36.218 1.00 39.11 37  C 1 
ATOM 4243 C CA    . GLU C 3 37  ? -11.165 -29.629 -36.921 1.00 41.38 37  C 1 
ATOM 4244 C C     . GLU C 3 37  ? -10.116 -30.366 -37.776 1.00 42.21 37  C 1 
ATOM 4245 O O     . GLU C 3 37  ? -10.248 -30.523 -38.980 1.00 41.00 37  C 1 
ATOM 4246 C CB    . GLU C 3 37  ? -12.348 -29.041 -37.721 1.00 38.45 37  C 1 
ATOM 4247 C CG    . GLU C 3 37  ? -13.399 -30.093 -38.111 1.00 36.62 37  C 1 
ATOM 4248 C CD    . GLU C 3 37  ? -14.547 -29.548 -38.960 1.00 37.34 37  C 1 
ATOM 4249 O OE1   . GLU C 3 37  ? -15.628 -30.175 -38.927 1.00 35.59 37  C 1 
ATOM 4250 O OE2   . GLU C 3 37  ? -14.344 -28.553 -39.680 1.00 35.61 37  C 1 
ATOM 4251 N N     . ARG C 3 38  ? -9.019  -30.770 -37.140 1.00 42.46 38  C 1 
ATOM 4252 C CA    . ARG C 3 38  ? -8.177  -31.844 -37.652 1.00 44.98 38  C 1 
ATOM 4253 C C     . ARG C 3 38  ? -9.116  -33.012 -37.845 1.00 43.87 38  C 1 
ATOM 4254 O O     . ARG C 3 38  ? -9.603  -33.596 -36.877 1.00 41.62 38  C 1 
ATOM 4255 C CB    . ARG C 3 38  ? -7.031  -32.203 -36.699 1.00 41.75 38  C 1 
ATOM 4256 C CG    . ARG C 3 38  ? -5.877  -31.220 -36.848 1.00 39.25 38  C 1 
ATOM 4257 C CD    . ARG C 3 38  ? -4.666  -31.707 -36.045 1.00 39.64 38  C 1 
ATOM 4258 N NE    . ARG C 3 38  ? -3.581  -30.725 -36.127 1.00 37.18 38  C 1 
ATOM 4259 C CZ    . ARG C 3 38  ? -2.292  -30.927 -35.911 1.00 34.88 38  C 1 
ATOM 4260 N NH1   . ARG C 3 38  ? -1.839  -32.109 -35.582 1.00 33.72 38  C 1 
ATOM 4261 N NH2   . ARG C 3 38  ? -1.456  -29.949 -36.011 1.00 34.48 38  C 1 
ATOM 4262 N N     . GLY C 3 39  ? -9.419  -33.267 -39.114 1.00 40.58 39  C 1 
ATOM 4263 C CA    . GLY C 3 39  ? -10.383 -34.253 -39.540 1.00 41.09 39  C 1 
ATOM 4264 C C     . GLY C 3 39  ? -10.099 -35.570 -38.836 1.00 40.60 39  C 1 
ATOM 4265 O O     . GLY C 3 39  ? -9.108  -36.236 -39.153 1.00 39.10 39  C 1 
ATOM 4266 N N     . LEU C 3 40  ? -10.945 -35.886 -37.843 1.00 47.41 40  C 1 
ATOM 4267 C CA    . LEU C 3 40  ? -10.949 -37.204 -37.231 1.00 46.67 40  C 1 
ATOM 4268 C C     . LEU C 3 40  ? -10.964 -38.196 -38.392 1.00 45.80 40  C 1 
ATOM 4269 O O     . LEU C 3 40  ? -11.881 -38.128 -39.221 1.00 43.99 40  C 1 
ATOM 4270 C CB    . LEU C 3 40  ? -12.180 -37.375 -36.334 1.00 43.00 40  C 1 
ATOM 4271 C CG    . LEU C 3 40  ? -11.976 -36.889 -34.893 1.00 38.66 40  C 1 
ATOM 4272 C CD1   . LEU C 3 40  ? -13.323 -36.793 -34.174 1.00 40.19 40  C 1 
ATOM 4273 C CD2   . LEU C 3 40  ? -11.085 -37.864 -34.100 1.00 42.73 40  C 1 
ATOM 4274 N N     . PRO C 3 41  ? -9.947  -39.034 -38.528 1.00 40.77 41  C 1 
ATOM 4275 C CA    . PRO C 3 41  ? -9.837  -39.896 -39.690 1.00 43.36 41  C 1 
ATOM 4276 C C     . PRO C 3 41  ? -11.120 -40.720 -39.766 1.00 43.76 41  C 1 
ATOM 4277 O O     . PRO C 3 41  ? -11.453 -41.412 -38.802 1.00 42.24 41  C 1 
ATOM 4278 C CB    . PRO C 3 41  ? -8.573  -40.734 -39.484 1.00 39.62 41  C 1 
ATOM 4279 C CG    . PRO C 3 41  ? -8.341  -40.665 -37.970 1.00 39.43 41  C 1 
ATOM 4280 C CD    . PRO C 3 41  ? -8.896  -39.279 -37.594 1.00 43.66 41  C 1 
ATOM 4281 N N     . ARG C 3 42  ? -11.866 -40.565 -40.877 1.00 36.70 42  C 1 
ATOM 4282 C CA    . ARG C 3 42  ? -13.118 -41.268 -41.109 1.00 41.40 42  C 1 
ATOM 4283 C C     . ARG C 3 42  ? -12.904 -42.721 -40.716 1.00 40.54 42  C 1 
ATOM 4284 O O     . ARG C 3 42  ? -12.028 -43.391 -41.263 1.00 39.04 42  C 1 
ATOM 4285 C CB    . ARG C 3 42  ? -13.549 -41.205 -42.584 1.00 38.85 42  C 1 
ATOM 4286 C CG    . ARG C 3 42  ? -14.339 -39.939 -42.932 1.00 35.89 42  C 1 
ATOM 4287 C CD    . ARG C 3 42  ? -14.785 -39.988 -44.403 1.00 36.57 42  C 1 
ATOM 4288 N NE    . ARG C 3 42  ? -15.710 -38.902 -44.739 1.00 34.63 42  C 1 
ATOM 4289 C CZ    . ARG C 3 42  ? -16.231 -38.643 -45.918 1.00 32.95 42  C 1 
ATOM 4290 N NH1   . ARG C 3 42  ? -15.933 -39.376 -46.973 1.00 31.16 42  C 1 
ATOM 4291 N NH2   . ARG C 3 42  ? -17.050 -37.665 -46.077 1.00 31.29 42  C 1 
ATOM 4292 N N     . ARG C 3 43  ? -13.698 -43.176 -39.757 1.00 37.54 43  C 1 
ATOM 4293 C CA    . ARG C 3 43  ? -13.686 -44.542 -39.249 1.00 41.20 43  C 1 
ATOM 4294 C C     . ARG C 3 43  ? -13.922 -45.469 -40.440 1.00 41.30 43  C 1 
ATOM 4295 O O     . ARG C 3 43  ? -15.065 -45.627 -40.855 1.00 39.73 43  C 1 
ATOM 4296 C CB    . ARG C 3 43  ? -14.768 -44.669 -38.152 1.00 37.58 43  C 1 
ATOM 4297 C CG    . ARG C 3 43  ? -14.673 -45.939 -37.312 1.00 34.83 43  C 1 
ATOM 4298 C CD    . ARG C 3 43  ? -15.785 -45.922 -36.253 1.00 35.07 43  C 1 
ATOM 4299 N NE    . ARG C 3 43  ? -15.627 -46.995 -35.252 1.00 33.16 43  C 1 
ATOM 4300 C CZ    . ARG C 3 43  ? -16.463 -47.255 -34.266 1.00 30.28 43  C 1 
ATOM 4301 N NH1   . ARG C 3 43  ? -17.572 -46.589 -34.119 1.00 28.80 43  C 1 
ATOM 4302 N NH2   . ARG C 3 43  ? -16.193 -48.188 -33.412 1.00 29.39 43  C 1 
ATOM 4303 N N     . ARG C 3 44  ? -12.842 -45.963 -41.059 1.00 39.37 44  C 1 
ATOM 4304 C CA    . ARG C 3 44  ? -12.934 -46.840 -42.228 1.00 43.03 44  C 1 
ATOM 4305 C C     . ARG C 3 44  ? -13.824 -48.006 -41.828 1.00 42.23 44  C 1 
ATOM 4306 O O     . ARG C 3 44  ? -13.558 -48.660 -40.819 1.00 40.67 44  C 1 
ATOM 4307 C CB    . ARG C 3 44  ? -11.558 -47.325 -42.723 1.00 40.11 44  C 1 
ATOM 4308 C CG    . ARG C 3 44  ? -10.869 -46.320 -43.662 1.00 37.76 44  C 1 
ATOM 4309 C CD    . ARG C 3 44  ? -9.561  -46.912 -44.219 1.00 38.85 44  C 1 
ATOM 4310 N NE    . ARG C 3 44  ? -8.951  -46.046 -45.246 1.00 36.32 44  C 1 
ATOM 4311 C CZ    . ARG C 3 44  ? -7.826  -46.281 -45.920 1.00 32.84 44  C 1 
ATOM 4312 N NH1   . ARG C 3 44  ? -7.119  -47.353 -45.692 1.00 31.08 44  C 1 
ATOM 4313 N NH2   . ARG C 3 44  ? -7.405  -45.450 -46.825 1.00 30.76 44  C 1 
ATOM 4314 N N     . LYS C 3 45  ? -14.896 -48.229 -42.593 1.00 39.57 45  C 1 
ATOM 4315 C CA    . LYS C 3 45  ? -15.647 -49.471 -42.542 1.00 40.79 45  C 1 
ATOM 4316 C C     . LYS C 3 45  ? -14.633 -50.585 -42.803 1.00 39.65 45  C 1 
ATOM 4317 O O     . LYS C 3 45  ? -14.157 -50.710 -43.934 1.00 37.52 45  C 1 
ATOM 4318 C CB    . LYS C 3 45  ? -16.752 -49.510 -43.604 1.00 37.74 45  C 1 
ATOM 4319 C CG    . LYS C 3 45  ? -18.041 -48.774 -43.214 1.00 35.33 45  C 1 
ATOM 4320 C CD    . LYS C 3 45  ? -19.095 -48.904 -44.320 1.00 36.49 45  C 1 
ATOM 4321 C CE    . LYS C 3 45  ? -20.438 -48.322 -43.896 1.00 32.85 45  C 1 
ATOM 4322 N NZ    . LYS C 3 45  ? -21.467 -48.433 -44.956 1.00 30.41 45  C 1 
ATOM 4323 N N     . PHE C 3 46  ? -14.263 -51.328 -41.767 1.00 46.27 46  C 1 
ATOM 4324 C CA    . PHE C 3 46  ? -13.524 -52.558 -41.961 1.00 45.04 46  C 1 
ATOM 4325 C C     . PHE C 3 46  ? -14.408 -53.481 -42.790 1.00 43.35 46  C 1 
ATOM 4326 O O     . PHE C 3 46  ? -15.562 -53.749 -42.421 1.00 41.39 46  C 1 
ATOM 4327 C CB    . PHE C 3 46  ? -13.094 -53.162 -40.624 1.00 40.15 46  C 1 
ATOM 4328 C CG    . PHE C 3 46  ? -11.760 -52.645 -40.148 1.00 38.21 46  C 1 
ATOM 4329 C CD1   . PHE C 3 46  ? -10.578 -53.325 -40.525 1.00 39.11 46  C 1 
ATOM 4330 C CD2   . PHE C 3 46  ? -11.665 -51.486 -39.371 1.00 37.78 46  C 1 
ATOM 4331 C CE1   . PHE C 3 46  ? -9.324  -52.840 -40.113 1.00 33.36 46  C 1 
ATOM 4332 C CE2   . PHE C 3 46  ? -10.413 -50.994 -38.952 1.00 32.50 46  C 1 
ATOM 4333 C CZ    . PHE C 3 46  ? -9.233  -51.682 -39.325 1.00 33.06 46  C 1 
ATOM 4334 N N     . SER C 3 47  ? -13.925 -53.852 -43.964 1.00 44.38 47  C 1 
ATOM 4335 C CA    . SER C 3 47  ? -14.618 -54.722 -44.900 1.00 46.58 47  C 1 
ATOM 4336 C C     . SER C 3 47  ? -14.705 -56.149 -44.352 1.00 46.14 47  C 1 
ATOM 4337 O O     . SER C 3 47  ? -13.884 -56.570 -43.543 1.00 42.62 47  C 1 
ATOM 4338 C CB    . SER C 3 47  ? -13.909 -54.685 -46.255 1.00 42.12 47  C 1 
ATOM 4339 O OG    . SER C 3 47  ? -12.513 -54.948 -46.094 1.00 40.26 47  C 1 
ATOM 4340 N N     . ASN C 3 48  ? -15.693 -56.870 -44.839 1.00 43.31 48  C 1 
ATOM 4341 C CA    . ASN C 3 48  ? -16.159 -58.171 -44.321 1.00 45.98 48  C 1 
ATOM 4342 C C     . ASN C 3 48  ? -15.225 -59.378 -44.555 1.00 45.23 48  C 1 
ATOM 4343 O O     . ASN C 3 48  ? -15.578 -60.466 -44.110 1.00 41.64 48  C 1 
ATOM 4344 C CB    . ASN C 3 48  ? -17.515 -58.438 -45.008 1.00 42.40 48  C 1 
ATOM 4345 C CG    . ASN C 3 48  ? -18.705 -58.562 -44.074 1.00 38.26 48  C 1 
ATOM 4346 O OD1   . ASN C 3 48  ? -18.698 -58.146 -42.935 1.00 37.25 48  C 1 
ATOM 4347 N ND2   . ASN C 3 48  ? -19.783 -59.111 -44.568 1.00 38.92 48  C 1 
ATOM 4348 N N     . GLY C 3 49  ? -14.139 -59.251 -45.327 1.00 43.38 49  C 1 
ATOM 4349 C CA    . GLY C 3 49  ? -13.752 -60.236 -46.320 1.00 44.18 49  C 1 
ATOM 4350 C C     . GLY C 3 49  ? -13.381 -61.659 -45.918 1.00 43.40 49  C 1 
ATOM 4351 O O     . GLY C 3 49  ? -13.958 -62.584 -46.490 1.00 40.79 49  C 1 
ATOM 4352 N N     . SER C 3 50  ? -12.366 -61.864 -45.081 1.00 42.59 50  C 1 
ATOM 4353 C CA    . SER C 3 50  ? -11.539 -63.068 -45.247 1.00 44.79 50  C 1 
ATOM 4354 C C     . SER C 3 50  ? -12.235 -64.392 -44.903 1.00 45.16 50  C 1 
ATOM 4355 O O     . SER C 3 50  ? -12.897 -64.496 -43.868 1.00 41.33 50  C 1 
ATOM 4356 C CB    . SER C 3 50  ? -10.234 -62.938 -44.473 1.00 39.96 50  C 1 
ATOM 4357 O OG    . SER C 3 50  ? -10.493 -62.705 -43.101 1.00 37.13 50  C 1 
ATOM 4358 N N     . ASP C 3 51  ? -11.964 -65.378 -45.750 1.00 49.24 51  C 1 
ATOM 4359 C CA    . ASP C 3 51  ? -12.677 -66.660 -45.893 1.00 51.34 51  C 1 
ATOM 4360 C C     . ASP C 3 51  ? -12.594 -67.709 -44.759 1.00 52.17 51  C 1 
ATOM 4361 O O     . ASP C 3 51  ? -13.605 -68.385 -44.551 1.00 51.11 51  C 1 
ATOM 4362 C CB    . ASP C 3 51  ? -12.138 -67.336 -47.161 1.00 45.33 51  C 1 
ATOM 4363 C CG    . ASP C 3 51  ? -12.440 -66.592 -48.473 1.00 41.74 51  C 1 
ATOM 4364 O OD1   . ASP C 3 51  ? -13.588 -66.125 -48.616 1.00 43.02 51  C 1 
ATOM 4365 O OD2   . ASP C 3 51  ? -11.512 -66.504 -49.290 1.00 43.97 51  C 1 
ATOM 4366 N N     . PRO C 3 52  ? -11.443 -68.006 -44.175 1.00 37.85 52  C 1 
ATOM 4367 C CA    . PRO C 3 52  ? -10.934 -69.374 -44.289 1.00 41.79 52  C 1 
ATOM 4368 C C     . PRO C 3 52  ? -11.608 -70.453 -43.422 1.00 42.72 52  C 1 
ATOM 4369 O O     . PRO C 3 52  ? -12.379 -70.185 -42.517 1.00 40.57 52  C 1 
ATOM 4370 C CB    . PRO C 3 52  ? -9.433  -69.272 -44.014 1.00 36.96 52  C 1 
ATOM 4371 C CG    . PRO C 3 52  ? -9.357  -68.137 -43.024 1.00 36.57 52  C 1 
ATOM 4372 C CD    . PRO C 3 52  ? -10.459 -67.186 -43.538 1.00 40.43 52  C 1 
ATOM 4373 N N     . GLU C 3 53  ? -11.219 -71.701 -43.755 1.00 45.55 53  C 1 
ATOM 4374 C CA    . GLU C 3 53  ? -11.994 -72.944 -43.747 1.00 47.43 53  C 1 
ATOM 4375 C C     . GLU C 3 53  ? -12.359 -73.596 -42.381 1.00 46.21 53  C 1 
ATOM 4376 O O     . GLU C 3 53  ? -13.515 -73.530 -41.973 1.00 44.27 53  C 1 
ATOM 4377 C CB    . GLU C 3 53  ? -11.237 -73.981 -44.608 1.00 43.75 53  C 1 
ATOM 4378 C CG    . GLU C 3 53  ? -10.870 -73.586 -46.044 1.00 42.66 53  C 1 
ATOM 4379 C CD    . GLU C 3 53  ? -9.980  -74.655 -46.682 1.00 42.93 53  C 1 
ATOM 4380 O OE1   . GLU C 3 53  ? -10.275 -75.051 -47.838 1.00 42.33 53  C 1 
ATOM 4381 O OE2   . GLU C 3 53  ? -8.988  -75.066 -46.028 1.00 40.32 53  C 1 
ATOM 4382 N N     . ASN C 3 54  ? -11.430 -74.333 -41.700 1.00 46.24 54  C 1 
ATOM 4383 C CA    . ASN C 3 54  ? -11.568 -75.792 -41.861 1.00 50.33 54  C 1 
ATOM 4384 C C     . ASN C 3 54  ? -12.019 -76.614 -40.638 1.00 50.42 54  C 1 
ATOM 4385 O O     . ASN C 3 54  ? -13.176 -77.032 -40.517 1.00 48.00 54  C 1 
ATOM 4386 C CB    . ASN C 3 54  ? -10.250 -76.344 -42.457 1.00 45.56 54  C 1 
ATOM 4387 C CG    . ASN C 3 54  ? -10.360 -77.703 -43.119 1.00 40.35 54  C 1 
ATOM 4388 O OD1   . ASN C 3 54  ? -11.411 -78.290 -43.315 1.00 40.39 54  C 1 
ATOM 4389 N ND2   . ASN C 3 54  ? -9.252  -78.258 -43.534 1.00 42.22 54  C 1 
ATOM 4390 N N     . GLU C 3 55  ? -11.106 -76.977 -39.815 1.00 41.41 55  C 1 
ATOM 4391 C CA    . GLU C 3 55  ? -11.067 -78.211 -38.986 1.00 44.77 55  C 1 
ATOM 4392 C C     . GLU C 3 55  ? -11.731 -78.105 -37.598 1.00 44.75 55  C 1 
ATOM 4393 O O     . GLU C 3 55  ? -12.293 -77.084 -37.259 1.00 44.68 55  C 1 
ATOM 4394 C CB    . GLU C 3 55  ? -9.571  -78.582 -38.874 1.00 42.39 55  C 1 
ATOM 4395 C CG    . GLU C 3 55  ? -9.168  -79.832 -39.657 1.00 39.77 55  C 1 
ATOM 4396 C CD    . GLU C 3 55  ? -7.716  -80.262 -39.429 1.00 41.64 55  C 1 
ATOM 4397 O OE1   . GLU C 3 55  ? -7.388  -81.371 -39.902 1.00 40.27 55  C 1 
ATOM 4398 O OE2   . GLU C 3 55  ? -6.947  -79.505 -38.780 1.00 40.31 55  C 1 
ATOM 4399 N N     . GLU C 3 56  ? -11.638 -78.997 -36.685 1.00 47.41 56  C 1 
ATOM 4400 C CA    . GLU C 3 56  ? -11.943 -80.428 -36.530 1.00 48.58 56  C 1 
ATOM 4401 C C     . GLU C 3 56  ? -12.770 -80.587 -35.213 1.00 46.16 56  C 1 
ATOM 4402 O O     . GLU C 3 56  ? -13.329 -79.596 -34.733 1.00 45.76 56  C 1 
ATOM 4403 C CB    . GLU C 3 56  ? -10.638 -81.283 -36.583 1.00 45.67 56  C 1 
ATOM 4404 C CG    . GLU C 3 56  ? -10.778 -82.652 -37.308 1.00 43.29 56  C 1 
ATOM 4405 C CD    . GLU C 3 56  ? -9.949  -83.820 -36.727 1.00 43.43 56  C 1 
ATOM 4406 O OE1   . GLU C 3 56  ? -9.694  -84.802 -37.463 1.00 41.22 56  C 1 
ATOM 4407 O OE2   . GLU C 3 56  ? -9.653  -83.814 -35.512 1.00 40.30 56  C 1 
ATOM 4408 N N     . PRO C 3 57  ? -12.916 -81.701 -34.494 1.00 41.13 57  C 1 
ATOM 4409 C CA    . PRO C 3 57  ? -14.239 -82.320 -34.367 1.00 44.07 57  C 1 
ATOM 4410 C C     . PRO C 3 57  ? -14.853 -82.521 -32.957 1.00 43.70 57  C 1 
ATOM 4411 O O     . PRO C 3 57  ? -16.074 -82.502 -32.813 1.00 42.65 57  C 1 
ATOM 4412 C CB    . PRO C 3 57  ? -13.997 -83.700 -34.995 1.00 39.81 57  C 1 
ATOM 4413 C CG    . PRO C 3 57  ? -12.560 -84.035 -34.602 1.00 39.89 57  C 1 
ATOM 4414 C CD    . PRO C 3 57  ? -11.932 -82.662 -34.278 1.00 46.00 57  C 1 
ATOM 4415 N N     . ARG C 3 58  ? -14.085 -82.900 -31.967 1.00 43.17 58  C 1 
ATOM 4416 C CA    . ARG C 3 58  ? -14.518 -83.777 -30.836 1.00 46.75 58  C 1 
ATOM 4417 C C     . ARG C 3 58  ? -15.039 -82.998 -29.615 1.00 45.65 58  C 1 
ATOM 4418 O O     . ARG C 3 58  ? -14.880 -81.795 -29.559 1.00 42.97 58  C 1 
ATOM 4419 C CB    . ARG C 3 58  ? -13.325 -84.665 -30.429 1.00 42.58 58  C 1 
ATOM 4420 C CG    . ARG C 3 58  ? -12.773 -85.531 -31.572 1.00 40.06 58  C 1 
ATOM 4421 C CD    . ARG C 3 58  ? -11.548 -86.329 -31.102 1.00 41.63 58  C 1 
ATOM 4422 N NE    . ARG C 3 58  ? -10.910 -86.976 -32.242 1.00 39.47 58  C 1 
ATOM 4423 C CZ    . ARG C 3 58  ? -9.961  -87.899 -32.211 1.00 36.46 58  C 1 
ATOM 4424 N NH1   . ARG C 3 58  ? -9.517  -88.380 -31.075 1.00 35.16 58  C 1 
ATOM 4425 N NH2   . ARG C 3 58  ? -9.447  -88.323 -33.315 1.00 35.53 58  C 1 
ATOM 4426 N N     . SER C 3 59  ? -15.531 -83.513 -28.549 1.00 47.25 59  C 1 
ATOM 4427 C CA    . SER C 3 59  ? -16.224 -84.681 -27.975 1.00 49.37 59  C 1 
ATOM 4428 C C     . SER C 3 59  ? -16.826 -84.203 -26.633 1.00 50.44 59  C 1 
ATOM 4429 O O     . SER C 3 59  ? -16.657 -83.037 -26.283 1.00 47.56 59  C 1 
ATOM 4430 C CB    . SER C 3 59  ? -15.239 -85.847 -27.740 1.00 43.51 59  C 1 
ATOM 4431 O OG    . SER C 3 59  ? -14.411 -85.643 -26.586 1.00 38.73 59  C 1 
ATOM 4432 N N     . SER C 3 60  ? -17.406 -84.923 -25.726 1.00 52.20 60  C 1 
ATOM 4433 C CA    . SER C 3 60  ? -18.640 -85.708 -25.672 1.00 54.59 60  C 1 
ATOM 4434 C C     . SER C 3 60  ? -19.412 -85.535 -24.350 1.00 56.96 60  C 1 
ATOM 4435 O O     . SER C 3 60  ? -20.629 -85.633 -24.355 1.00 53.71 60  C 1 
ATOM 4436 C CB    . SER C 3 60  ? -18.308 -87.205 -25.794 1.00 47.83 60  C 1 
ATOM 4437 O OG    . SER C 3 60  ? -17.462 -87.644 -24.725 1.00 43.74 60  C 1 
ATOM 4438 N N     . LYS C 3 61  ? -18.739 -85.375 -23.183 1.00 42.40 61  C 1 
ATOM 4439 C CA    . LYS C 3 61  ? -19.240 -85.940 -21.914 1.00 46.39 61  C 1 
ATOM 4440 C C     . LYS C 3 61  ? -20.431 -85.226 -21.241 1.00 46.74 61  C 1 
ATOM 4441 O O     . LYS C 3 61  ? -20.691 -84.055 -21.418 1.00 45.87 61  C 1 
ATOM 4442 C CB    . LYS C 3 61  ? -18.088 -86.170 -20.924 1.00 42.13 61  C 1 
ATOM 4443 C CG    . LYS C 3 61  ? -17.369 -87.507 -21.177 1.00 40.48 61  C 1 
ATOM 4444 C CD    . LYS C 3 61  ? -16.275 -87.756 -20.137 1.00 41.45 61  C 1 
ATOM 4445 C CE    . LYS C 3 61  ? -15.603 -89.114 -20.398 1.00 37.45 61  C 1 
ATOM 4446 N NZ    . LYS C 3 61  ? -14.485 -89.377 -19.459 1.00 34.24 61  C 1 
ATOM 4447 N N     . MET C 3 62  ? -21.093 -86.024 -20.457 1.00 55.23 62  C 1 
ATOM 4448 C CA    . MET C 3 62  ? -22.458 -85.956 -19.879 1.00 55.85 62  C 1 
ATOM 4449 C C     . MET C 3 62  ? -22.614 -85.072 -18.585 1.00 57.56 62  C 1 
ATOM 4450 O O     . MET C 3 62  ? -22.163 -83.947 -18.606 1.00 52.83 62  C 1 
ATOM 4451 C CB    . MET C 3 62  ? -22.900 -87.404 -19.622 1.00 50.21 62  C 1 
ATOM 4452 C CG    . MET C 3 62  ? -23.067 -88.405 -20.778 1.00 46.28 62  C 1 
ATOM 4453 S SD    . MET C 3 62  ? -23.805 -89.908 -20.034 1.00 44.03 62  C 1 
ATOM 4454 C CE    . MET C 3 62  ? -24.273 -90.826 -21.519 1.00 40.55 62  C 1 
ATOM 4455 N N     . PRO C 3 63  ? -23.185 -85.496 -17.415 1.00 43.28 63  C 1 
ATOM 4456 C CA    . PRO C 3 63  ? -24.625 -85.737 -17.253 1.00 45.94 63  C 1 
ATOM 4457 C C     . PRO C 3 63  ? -25.355 -85.035 -16.070 1.00 45.06 63  C 1 
ATOM 4458 O O     . PRO C 3 63  ? -26.530 -84.704 -16.218 1.00 43.79 63  C 1 
ATOM 4459 C CB    . PRO C 3 63  ? -24.689 -87.257 -17.022 1.00 41.91 63  C 1 
ATOM 4460 C CG    . PRO C 3 63  ? -23.388 -87.604 -16.300 1.00 41.01 63  C 1 
ATOM 4461 C CD    . PRO C 3 63  ? -22.515 -86.346 -16.481 1.00 45.79 63  C 1 
ATOM 4462 N N     . ILE C 3 64  ? -24.793 -84.953 -14.866 1.00 48.01 64  C 1 
ATOM 4463 C CA    . ILE C 3 64  ? -25.558 -85.299 -13.625 1.00 48.21 64  C 1 
ATOM 4464 C C     . ILE C 3 64  ? -26.238 -84.093 -12.906 1.00 47.29 64  C 1 
ATOM 4465 O O     . ILE C 3 64  ? -25.964 -82.944 -13.180 1.00 44.76 64  C 1 
ATOM 4466 C CB    . ILE C 3 64  ? -24.667 -86.167 -12.678 1.00 44.59 64  C 1 
ATOM 4467 C CG1   . ILE C 3 64  ? -24.064 -87.398 -13.415 1.00 42.69 64  C 1 
ATOM 4468 C CG2   . ILE C 3 64  ? -25.424 -86.681 -11.434 1.00 44.07 64  C 1 
ATOM 4469 C CD1   . ILE C 3 64  ? -23.094 -88.250 -12.582 1.00 42.68 64  C 1 
ATOM 4470 N N     . ARG C 3 65  ? -27.038 -84.281 -11.944 1.00 42.84 65  C 1 
ATOM 4471 C CA    . ARG C 3 65  ? -28.483 -84.272 -11.690 1.00 46.04 65  C 1 
ATOM 4472 C C     . ARG C 3 65  ? -29.001 -83.310 -10.593 1.00 45.03 65  C 1 
ATOM 4473 O O     . ARG C 3 65  ? -30.030 -82.684 -10.790 1.00 42.24 65  C 1 
ATOM 4474 C CB    . ARG C 3 65  ? -28.878 -85.695 -11.244 1.00 41.81 65  C 1 
ATOM 4475 C CG    . ARG C 3 65  ? -30.269 -86.208 -11.650 1.00 40.67 65  C 1 
ATOM 4476 C CD    . ARG C 3 65  ? -30.517 -87.574 -10.968 1.00 41.64 65  C 1 
ATOM 4477 N NE    . ARG C 3 65  ? -31.633 -88.304 -11.559 1.00 38.96 65  C 1 
ATOM 4478 C CZ    . ARG C 3 65  ? -32.094 -89.482 -11.189 1.00 35.47 65  C 1 
ATOM 4479 N NH1   . ARG C 3 65  ? -31.579 -90.109 -10.155 1.00 34.04 65  C 1 
ATOM 4480 N NH2   . ARG C 3 65  ? -33.067 -90.053 -11.829 1.00 33.19 65  C 1 
ATOM 4481 N N     . ASN C 3 66  ? -28.441 -83.396 -9.389  1.00 44.47 66  C 1 
ATOM 4482 C CA    . ASN C 3 66  ? -29.153 -83.244 -8.093  1.00 47.01 66  C 1 
ATOM 4483 C C     . ASN C 3 66  ? -29.487 -81.799 -7.663  1.00 44.26 66  C 1 
ATOM 4484 O O     . ASN C 3 66  ? -28.882 -80.862 -8.146  1.00 41.29 66  C 1 
ATOM 4485 C CB    . ASN C 3 66  ? -28.281 -83.927 -7.016  1.00 43.98 66  C 1 
ATOM 4486 C CG    . ASN C 3 66  ? -28.325 -85.443 -7.035  1.00 39.86 66  C 1 
ATOM 4487 O OD1   . ASN C 3 66  ? -29.113 -86.076 -7.719  1.00 39.27 66  C 1 
ATOM 4488 N ND2   . ASN C 3 66  ? -27.472 -86.080 -6.274  1.00 40.96 66  C 1 
ATOM 4489 N N     . LEU C 3 67  ? -30.275 -81.532 -6.643  1.00 56.73 67  C 1 
ATOM 4490 C CA    . LEU C 3 67  ? -31.636 -81.912 -6.208  1.00 54.35 67  C 1 
ATOM 4491 C C     . LEU C 3 67  ? -32.242 -80.820 -5.309  1.00 54.93 67  C 1 
ATOM 4492 O O     . LEU C 3 67  ? -33.406 -80.494 -5.452  1.00 49.01 67  C 1 
ATOM 4493 C CB    . LEU C 3 67  ? -31.648 -83.228 -5.392  1.00 47.08 67  C 1 
ATOM 4494 C CG    . LEU C 3 67  ? -32.382 -84.432 -6.034  1.00 42.74 67  C 1 
ATOM 4495 C CD1   . LEU C 3 67  ? -32.188 -85.678 -5.164  1.00 42.40 67  C 1 
ATOM 4496 C CD2   . LEU C 3 67  ? -33.886 -84.193 -6.180  1.00 43.94 67  C 1 
ATOM 4497 N N     . ASN C 3 68  ? -31.525 -80.357 -4.297  1.00 46.74 68  C 1 
ATOM 4498 C CA    . ASN C 3 68  ? -32.095 -80.110 -2.954  1.00 49.15 68  C 1 
ATOM 4499 C C     . ASN C 3 68  ? -32.951 -78.834 -2.738  1.00 46.81 68  C 1 
ATOM 4500 O O     . ASN C 3 68  ? -32.914 -77.877 -3.477  1.00 42.74 68  C 1 
ATOM 4501 C CB    . ASN C 3 68  ? -30.984 -80.266 -1.891  1.00 45.71 68  C 1 
ATOM 4502 C CG    . ASN C 3 68  ? -30.934 -81.665 -1.302  1.00 41.48 68  C 1 
ATOM 4503 O OD1   . ASN C 3 68  ? -31.771 -82.516 -1.534  1.00 39.95 68  C 1 
ATOM 4504 N ND2   . ASN C 3 68  ? -29.936 -81.936 -0.493  1.00 42.04 68  C 1 
ATOM 4505 N N     . THR C 3 69  ? -33.687 -78.835 -1.621  1.00 46.73 69  C 1 
ATOM 4506 C CA    . THR C 3 69  ? -35.100 -78.414 -1.485  1.00 47.61 69  C 1 
ATOM 4507 C C     . THR C 3 69  ? -35.430 -77.146 -0.687  1.00 46.80 69  C 1 
ATOM 4508 O O     . THR C 3 69  ? -36.582 -76.714 -0.750  1.00 42.30 69  C 1 
ATOM 4509 C CB    . THR C 3 69  ? -35.842 -79.552 -0.770  1.00 42.25 69  C 1 
ATOM 4510 O OG1   . THR C 3 69  ? -35.111 -79.964 0.386   1.00 40.37 69  C 1 
ATOM 4511 C CG2   . THR C 3 69  ? -36.020 -80.799 -1.641  1.00 41.60 69  C 1 
ATOM 4512 N N     . SER C 3 70  ? -34.584 -76.629 0.166   1.00 48.75 70  C 1 
ATOM 4513 C CA    . SER C 3 70  ? -35.007 -76.056 1.475   1.00 49.70 70  C 1 
ATOM 4514 C C     . SER C 3 70  ? -35.930 -74.807 1.455   1.00 49.46 70  C 1 
ATOM 4515 O O     . SER C 3 70  ? -35.896 -74.030 0.509   1.00 45.29 70  C 1 
ATOM 4516 C CB    . SER C 3 70  ? -33.778 -75.822 2.359   1.00 44.51 70  C 1 
ATOM 4517 O OG    . SER C 3 70  ? -34.156 -75.658 3.700   1.00 39.45 70  C 1 
ATOM 4518 N N     . PRO C 3 71  ? -36.768 -74.596 2.483   1.00 43.06 71  C 1 
ATOM 4519 C CA    . PRO C 3 71  ? -38.184 -74.279 2.215   1.00 43.86 71  C 1 
ATOM 4520 C C     . PRO C 3 71  ? -38.763 -72.869 2.518   1.00 44.41 71  C 1 
ATOM 4521 O O     . PRO C 3 71  ? -39.549 -72.390 1.700   1.00 41.82 71  C 1 
ATOM 4522 C CB    . PRO C 3 71  ? -38.897 -75.359 3.018   1.00 38.86 71  C 1 
ATOM 4523 C CG    . PRO C 3 71  ? -38.030 -75.546 4.260   1.00 39.79 71  C 1 
ATOM 4524 C CD    . PRO C 3 71  ? -36.635 -75.197 3.759   1.00 44.31 71  C 1 
ATOM 4525 N N     . ARG C 3 72  ? -38.592 -72.256 3.711   1.00 47.07 72  C 1 
ATOM 4526 C CA    . ARG C 3 72  ? -39.852 -71.974 4.456   1.00 49.29 72  C 1 
ATOM 4527 C C     . ARG C 3 72  ? -40.359 -70.526 4.654   1.00 49.16 72  C 1 
ATOM 4528 O O     . ARG C 3 72  ? -41.570 -70.340 4.692   1.00 44.90 72  C 1 
ATOM 4529 C CB    . ARG C 3 72  ? -39.767 -72.651 5.846   1.00 43.94 72  C 1 
ATOM 4530 C CG    . ARG C 3 72  ? -41.009 -73.463 6.221   1.00 39.94 72  C 1 
ATOM 4531 C CD    . ARG C 3 72  ? -40.828 -74.089 7.608   1.00 39.41 72  C 1 
ATOM 4532 N NE    . ARG C 3 72  ? -41.870 -75.077 7.913   1.00 35.74 72  C 1 
ATOM 4533 C CZ    . ARG C 3 72  ? -42.053 -75.697 9.082   1.00 34.35 72  C 1 
ATOM 4534 N NH1   . ARG C 3 72  ? -41.313 -75.419 10.120  1.00 32.42 72  C 1 
ATOM 4535 N NH2   . ARG C 3 72  ? -42.974 -76.593 9.207   1.00 33.66 72  C 1 
ATOM 4536 N N     . GLY C 3 73  ? -39.560 -69.579 4.982   1.00 46.00 73  C 1 
ATOM 4537 C CA    . GLY C 3 73  ? -39.901 -68.469 5.896   1.00 47.56 73  C 1 
ATOM 4538 C C     . GLY C 3 73  ? -41.059 -67.525 5.521   1.00 47.21 73  C 1 
ATOM 4539 O O     . GLY C 3 73  ? -41.249 -67.155 4.375   1.00 44.57 73  C 1 
ATOM 4540 N N     . ARG C 3 74  ? -41.818 -67.069 6.535   1.00 42.07 74  C 1 
ATOM 4541 C CA    . ARG C 3 74  ? -43.276 -66.796 6.503   1.00 45.24 74  C 1 
ATOM 4542 C C     . ARG C 3 74  ? -43.750 -65.329 6.439   1.00 45.21 74  C 1 
ATOM 4543 O O     . ARG C 3 74  ? -44.923 -65.112 6.205   1.00 41.47 74  C 1 
ATOM 4544 C CB    . ARG C 3 74  ? -43.854 -67.443 7.794   1.00 40.99 74  C 1 
ATOM 4545 C CG    . ARG C 3 74  ? -45.183 -68.183 7.671   1.00 37.09 74  C 1 
ATOM 4546 C CD    . ARG C 3 74  ? -45.591 -68.685 9.057   1.00 35.91 74  C 1 
ATOM 4547 N NE    . ARG C 3 74  ? -46.702 -69.649 9.006   1.00 31.81 74  C 1 
ATOM 4548 C CZ    . ARG C 3 74  ? -47.366 -70.131 10.055  1.00 30.77 74  C 1 
ATOM 4549 N NH1   . ARG C 3 74  ? -47.114 -69.740 11.267  1.00 29.65 74  C 1 
ATOM 4550 N NH2   . ARG C 3 74  ? -48.302 -71.013 9.882   1.00 30.49 74  C 1 
ATOM 4551 N N     . GLY C 3 75  ? -42.947 -64.370 6.816   1.00 44.54 75  C 1 
ATOM 4552 C CA    . GLY C 3 75  ? -43.356 -63.128 7.486   1.00 45.78 75  C 1 
ATOM 4553 C C     . GLY C 3 75  ? -44.383 -62.239 6.769   1.00 45.43 75  C 1 
ATOM 4554 O O     . GLY C 3 75  ? -44.291 -61.983 5.577   1.00 42.77 75  C 1 
ATOM 4555 N N     . ARG C 3 76  ? -45.362 -61.724 7.526   1.00 42.37 76  C 1 
ATOM 4556 C CA    . ARG C 3 76  ? -46.747 -61.445 7.085   1.00 45.00 76  C 1 
ATOM 4557 C C     . ARG C 3 76  ? -47.185 -59.970 6.979   1.00 44.53 76  C 1 
ATOM 4558 O O     . ARG C 3 76  ? -48.233 -59.722 6.407   1.00 40.80 76  C 1 
ATOM 4559 C CB    . ARG C 3 76  ? -47.670 -62.175 8.084   1.00 41.11 76  C 1 
ATOM 4560 C CG    . ARG C 3 76  ? -48.897 -62.866 7.516   1.00 37.75 76  C 1 
ATOM 4561 C CD    . ARG C 3 76  ? -49.715 -63.460 8.660   1.00 36.62 76  C 1 
ATOM 4562 N NE    . ARG C 3 76  ? -50.749 -64.389 8.193   1.00 32.37 76  C 1 
ATOM 4563 C CZ    . ARG C 3 76  ? -51.734 -64.914 8.930   1.00 31.73 76  C 1 
ATOM 4564 N NH1   . ARG C 3 76  ? -51.899 -64.588 10.189  1.00 31.19 76  C 1 
ATOM 4565 N NH2   . ARG C 3 76  ? -52.561 -65.765 8.407   1.00 32.21 76  C 1 
ATOM 4566 N N     . GLY C 3 77  ? -46.533 -59.052 7.652   1.00 41.73 77  C 1 
ATOM 4567 C CA    . GLY C 3 77  ? -47.151 -57.872 8.268   1.00 42.88 77  C 1 
ATOM 4568 C C     . GLY C 3 77  ? -47.966 -56.942 7.363   1.00 42.54 77  C 1 
ATOM 4569 O O     . GLY C 3 77  ? -47.566 -56.607 6.260   1.00 39.85 77  C 1 
ATOM 4570 N N     . ARG C 3 78  ? -49.117 -56.470 7.869   1.00 40.48 78  C 1 
ATOM 4571 C CA    . ARG C 3 78  ? -50.326 -56.095 7.107   1.00 42.73 78  C 1 
ATOM 4572 C C     . ARG C 3 78  ? -50.706 -54.598 7.085   1.00 41.72 78  C 1 
ATOM 4573 O O     . ARG C 3 78  ? -51.740 -54.286 6.500   1.00 38.37 78  C 1 
ATOM 4574 C CB    . ARG C 3 78  ? -51.486 -56.917 7.704   1.00 39.28 78  C 1 
ATOM 4575 C CG    . ARG C 3 78  ? -52.540 -57.422 6.721   1.00 35.96 78  C 1 
ATOM 4576 C CD    . ARG C 3 78  ? -53.652 -58.132 7.493   1.00 34.63 78  C 1 
ATOM 4577 N NE    . ARG C 3 78  ? -54.543 -58.901 6.606   1.00 30.74 78  C 1 
ATOM 4578 C CZ    . ARG C 3 78  ? -55.698 -59.482 6.952   1.00 29.66 78  C 1 
ATOM 4579 N NH1   . ARG C 3 78  ? -56.178 -59.379 8.163   1.00 29.08 78  C 1 
ATOM 4580 N NH2   . ARG C 3 78  ? -56.373 -60.163 6.080   1.00 29.87 78  C 1 
ATOM 4581 N N     . GLY C 3 79  ? -50.024 -53.743 7.786   1.00 40.42 79  C 1 
ATOM 4582 C CA    . GLY C 3 79  ? -50.557 -52.488 8.329   1.00 41.76 79  C 1 
ATOM 4583 C C     . GLY C 3 79  ? -51.283 -51.552 7.353   1.00 41.52 79  C 1 
ATOM 4584 O O     . GLY C 3 79  ? -50.841 -51.333 6.233   1.00 38.82 79  C 1 
ATOM 4585 N N     . ARG C 3 80  ? -52.405 -50.963 7.791   1.00 37.65 80  C 1 
ATOM 4586 C CA    . ARG C 3 80  ? -53.567 -50.552 6.978   1.00 39.94 80  C 1 
ATOM 4587 C C     . ARG C 3 80  ? -53.855 -49.038 6.905   1.00 38.80 80  C 1 
ATOM 4588 O O     . ARG C 3 80  ? -54.984 -48.684 6.592   1.00 35.91 80  C 1 
ATOM 4589 C CB    . ARG C 3 80  ? -54.784 -51.308 7.565   1.00 36.64 80  C 1 
ATOM 4590 C CG    . ARG C 3 80  ? -55.935 -51.597 6.601   1.00 33.17 80  C 1 
ATOM 4591 C CD    . ARG C 3 80  ? -57.115 -52.187 7.377   1.00 31.85 80  C 1 
ATOM 4592 N NE    . ARG C 3 80  ? -58.146 -52.738 6.475   1.00 28.52 80  C 1 
ATOM 4593 C CZ    . ARG C 3 80  ? -59.362 -53.153 6.835   1.00 27.43 80  C 1 
ATOM 4594 N NH1   . ARG C 3 80  ? -59.781 -53.073 8.076   1.00 26.60 80  C 1 
ATOM 4595 N NH2   . ARG C 3 80  ? -60.176 -53.645 5.947   1.00 27.08 80  C 1 
ATOM 4596 N N     . GLY C 3 81  ? -52.959 -48.149 7.268   1.00 38.34 81  C 1 
ATOM 4597 C CA    . GLY C 3 81  ? -53.271 -46.794 7.725   1.00 39.29 81  C 1 
ATOM 4598 C C     . GLY C 3 81  ? -54.308 -45.997 6.919   1.00 39.23 81  C 1 
ATOM 4599 O O     . GLY C 3 81  ? -54.271 -45.942 5.696   1.00 36.37 81  C 1 
ATOM 4600 N N     . ARG C 3 82  ? -55.211 -45.340 7.652   1.00 37.58 82  C 1 
ATOM 4601 C CA    . ARG C 3 82  ? -56.327 -44.471 7.234   1.00 40.83 82  C 1 
ATOM 4602 C C     . ARG C 3 82  ? -55.811 -43.176 6.560   1.00 41.24 82  C 1 
ATOM 4603 O O     . ARG C 3 82  ? -54.619 -42.942 6.556   1.00 38.16 82  C 1 
ATOM 4604 C CB    . ARG C 3 82  ? -57.113 -44.107 8.514   1.00 37.26 82  C 1 
ATOM 4605 C CG    . ARG C 3 82  ? -57.823 -45.267 9.224   1.00 33.45 82  C 1 
ATOM 4606 C CD    . ARG C 3 82  ? -58.455 -44.757 10.522  1.00 31.56 82  C 1 
ATOM 4607 N NE    . ARG C 3 82  ? -59.340 -45.756 11.167  1.00 28.33 82  C 1 
ATOM 4608 C CZ    . ARG C 3 82  ? -60.002 -45.592 12.305  1.00 27.48 82  C 1 
ATOM 4609 N NH1   . ARG C 3 82  ? -59.889 -44.496 13.013  1.00 26.09 82  C 1 
ATOM 4610 N NH2   . ARG C 3 82  ? -60.793 -46.516 12.746  1.00 26.83 82  C 1 
ATOM 4611 N N     . GLY C 3 83  ? -56.550 -42.231 6.036   1.00 40.74 83  C 1 
ATOM 4612 C CA    . GLY C 3 83  ? -57.965 -41.951 5.843   1.00 42.59 83  C 1 
ATOM 4613 C C     . GLY C 3 83  ? -58.061 -40.600 5.111   1.00 43.04 83  C 1 
ATOM 4614 O O     . GLY C 3 83  ? -57.074 -39.880 5.004   1.00 40.77 83  C 1 
ATOM 4615 N N     . ARG C 3 84  ? -59.186 -40.254 4.555   1.00 39.49 84  C 1 
ATOM 4616 C CA    . ARG C 3 84  ? -59.412 -39.409 3.351   1.00 42.79 84  C 1 
ATOM 4617 C C     . ARG C 3 84  ? -59.773 -37.909 3.518   1.00 43.19 84  C 1 
ATOM 4618 O O     . ARG C 3 84  ? -59.941 -37.295 2.469   1.00 40.54 84  C 1 
ATOM 4619 C CB    . ARG C 3 84  ? -60.506 -40.124 2.529   1.00 39.20 84  C 1 
ATOM 4620 C CG    . ARG C 3 84  ? -60.476 -39.865 1.009   1.00 33.54 84  C 1 
ATOM 4621 C CD    . ARG C 3 84  ? -61.706 -40.495 0.343   1.00 33.75 84  C 1 
ATOM 4622 N NE    . ARG C 3 84  ? -61.650 -40.407 -1.129  1.00 30.27 84  C 1 
ATOM 4623 C CZ    . ARG C 3 84  ? -62.630 -40.667 -1.974  1.00 29.17 84  C 1 
ATOM 4624 N NH1   . ARG C 3 84  ? -63.815 -41.028 -1.566  1.00 27.09 84  C 1 
ATOM 4625 N NH2   . ARG C 3 84  ? -62.436 -40.577 -3.262  1.00 28.02 84  C 1 
ATOM 4626 N N     . PRO C 3 85  ? -60.040 -37.290 4.635   1.00 41.23 85  C 1 
ATOM 4627 C CA    . PRO C 3 85  ? -61.181 -36.377 4.814   1.00 42.82 85  C 1 
ATOM 4628 C C     . PRO C 3 85  ? -61.206 -35.134 3.897   1.00 43.41 85  C 1 
ATOM 4629 O O     . PRO C 3 85  ? -60.150 -34.624 3.514   1.00 41.12 85  C 1 
ATOM 4630 C CB    . PRO C 3 85  ? -61.200 -36.043 6.295   1.00 39.63 85  C 1 
ATOM 4631 C CG    . PRO C 3 85  ? -59.746 -36.187 6.707   1.00 38.83 85  C 1 
ATOM 4632 C CD    . PRO C 3 85  ? -59.270 -37.373 5.837   1.00 42.92 85  C 1 
ATOM 4633 N N     . PRO C 3 86  ? -62.412 -34.627 3.538   1.00 38.39 86  C 1 
ATOM 4634 C CA    . PRO C 3 86  ? -62.659 -34.075 2.200   1.00 40.29 86  C 1 
ATOM 4635 C C     . PRO C 3 86  ? -63.052 -32.588 2.081   1.00 40.52 86  C 1 
ATOM 4636 O O     . PRO C 3 86  ? -63.073 -32.057 0.977   1.00 38.88 86  C 1 
ATOM 4637 C CB    . PRO C 3 86  ? -63.830 -34.937 1.747   1.00 37.51 86  C 1 
ATOM 4638 C CG    . PRO C 3 86  ? -64.678 -35.046 3.018   1.00 36.32 86  C 1 
ATOM 4639 C CD    . PRO C 3 86  ? -63.625 -35.051 4.130   1.00 39.83 86  C 1 
ATOM 4640 N N     . THR C 3 87  ? -63.532 -31.977 3.133   1.00 41.30 87  C 1 
ATOM 4641 C CA    . THR C 3 87  ? -64.502 -30.857 3.123   1.00 45.61 87  C 1 
ATOM 4642 C C     . THR C 3 87  ? -63.856 -29.471 2.948   1.00 45.23 87  C 1 
ATOM 4643 O O     . THR C 3 87  ? -62.647 -29.389 3.002   1.00 41.96 87  C 1 
ATOM 4644 C CB    . THR C 3 87  ? -65.286 -30.890 4.439   1.00 40.92 87  C 1 
ATOM 4645 O OG1   . THR C 3 87  ? -64.402 -30.820 5.547   1.00 36.49 87  C 1 
ATOM 4646 C CG2   . THR C 3 87  ? -66.121 -32.150 4.612   1.00 37.80 87  C 1 
ATOM 4647 N N     . LYS C 3 88  ? -64.484 -28.313 2.803   1.00 39.04 88  C 1 
ATOM 4648 C CA    . LYS C 3 88  ? -65.815 -27.839 2.368   1.00 44.37 88  C 1
[truncated: 137,517 more chars]
