# Supplementary material for: Vernalization regulatory network identifies potential novel functions for genes in the HvVRN2 locus
Source: New Phytol. 2026 Apr 12;250(6):4036–53. doi: 10.1111/nph.71162 (PMC13193379; doi:10.1111/nph.71162)
Supplement: Supplementary file 1 — Dataset S1. Protein models computed by Alphafold. [file NPH-250-4036-s002.xz › Alphafold_models0/Barley/fold_2h01g081300_prom1_1_nf_yb10_c3_recortes_summary_confidences_0.json]

{
 "chain_iptm": [
  0.65,
  0.65,
  0.48,
  0.54,
  0.54
 ],
 "chain_pair_iptm": [
  [
   0.22,
   0.85,
   0.24,
   0.75,
   0.75
  ],
  [
   0.85,
   0.73,
   0.77,
   0.49,
   0.49
  ],
  [
   0.24,
   0.77,
   0.2,
   0.45,
   0.46
  ],
  [
   0.75,
   0.49,
   0.45,
   0.24,
   0.45
  ],
  [
   0.75,
   0.49,
   0.46,
   0.45,
   0.24
  ]
 ],
 "chain_pair_pae_min": [
  [
   0.76,
   1.47,
   1.66,
   2.29,
   2.52
  ],
  [
   1.35,
   0.76,
   1.32,
   4.24,
   4.34
  ],
  [
   1.79,
   1.56,
   0.76,
   6.39,
   6.61
  ],
  [
   2.49,
   4.16,
   7.35,
   0.81,
   1.54
  ],
  [
   2.27,
   4.49,
   7.01,
   1.45,
   0.8
  ]
 ],
 "chain_ptm": [
  0.22,
  0.73,
  0.2,
  0.24,
  0.24
 ],
 "fraction_disordered": 0.72,
 "has_clash": 0.0,
 "iptm": 0.53,
 "num_recycles": 10.0,
 "ptm": 0.39,
 "ranking_score": 0.87
}
