# Supplementary material for: Vernalization regulatory network identifies potential novel functions for genes in the HvVRN2 locus
Source: New Phytol. 2026 Apr 12;250(6):4036–53. doi: 10.1111/nph.71162 (PMC13193379; doi:10.1111/nph.71162)
Supplement: Supplementary file 1 — Dataset S1. Protein models computed by Alphafold. [file NPH-250-4036-s002.xz › Alphafold_models0/Barley/fold_2h01g081300_prom1_1_nf_yb10_c4_recortes_model_0.cif]

# By using this file you agree to the legally binding terms of use found at alphafoldserver.com/output-terms
data_6ffc4876918c2387
#
_entry.id 6ffc4876918c2387
#
loop_
_atom_type.symbol
C 
N 
O 
P 
S 
#
loop_
_audit_author.name
_audit_author.pdbx_ordinal
"Google DeepMind" 1 
"Isomorphic Labs" 2 
#
_audit_conform.dict_location https://raw.githubusercontent.com/ihmwg/ModelCIF/master/dist/mmcif_ma.dic
_audit_conform.dict_name     mmcif_ma.dic
_audit_conform.dict_version  1.4.5
#
loop_
_chem_comp.formula
_chem_comp.formula_weight
_chem_comp.id
_chem_comp.mon_nstd_flag
_chem_comp.name
_chem_comp.pdbx_smiles
_chem_comp.pdbx_synonyms
_chem_comp.type
"C3 H7 N O2"      89.093  ALA y ALANINE                              C[C@H](N)C(O)=O                                             ? "L-PEPTIDE LINKING" 
"C6 H15 N4 O2"    175.209 ARG y ARGININE                             N[C@@H](CCCNC(N)=[NH2+])C(O)=O                              ? "L-PEPTIDE LINKING" 
"C4 H8 N2 O3"     132.118 ASN y ASPARAGINE                           N[C@@H](CC(N)=O)C(O)=O                                      ? "L-PEPTIDE LINKING" 
"C4 H7 N O4"      133.103 ASP y "ASPARTIC ACID"                      N[C@@H](CC(O)=O)C(O)=O                                      ? "L-PEPTIDE LINKING" 
"C3 H7 N O2 S"    121.158 CYS y CYSTEINE                             N[C@@H](CS)C(O)=O                                           ? "L-PEPTIDE LINKING" 
"C10 H14 N5 O6 P" 331.222 DA  y "2'-DEOXYADENOSINE-5'-MONOPHOSPHATE" Nc1ncnc2n(cnc12)[C@H]3C[C@H](O)[C@@H](CO[P](O)(O)=O)O3      ? "DNA LINKING"       
"C9 H14 N3 O7 P"  307.197 DC  y "2'-DEOXYCYTIDINE-5'-MONOPHOSPHATE"  NC1=NC(=O)N(C=C1)[C@H]2C[C@H](O)[C@@H](CO[P](O)(O)=O)O2     ? "DNA LINKING"       
"C10 H14 N5 O7 P" 347.221 DG  y "2'-DEOXYGUANOSINE-5'-MONOPHOSPHATE" NC1=Nc2n(cnc2C(=O)N1)[C@H]3C[C@H](O)[C@@H](CO[P](O)(O)=O)O3 ? "DNA LINKING"       
"C10 H15 N2 O8 P" 322.208 DT  y "THYMIDINE-5'-MONOPHOSPHATE"         CC1=CN([C@H]2C[C@H](O)[C@@H](CO[P](O)(O)=O)O2)C(=O)NC1=O    ? "DNA LINKING"       
"C5 H10 N2 O3"    146.144 GLN y GLUTAMINE                            N[C@@H](CCC(N)=O)C(O)=O                                     ? "L-PEPTIDE LINKING" 
"C5 H9 N O4"      147.129 GLU y "GLUTAMIC ACID"                      N[C@@H](CCC(O)=O)C(O)=O                                     ? "L-PEPTIDE LINKING" 
"C2 H5 N O2"      75.067  GLY y GLYCINE                              NCC(O)=O                                                    ? "PEPTIDE LINKING"   
"C6 H10 N3 O2"    156.162 HIS y HISTIDINE                            N[C@@H](Cc1c[nH]c[nH+]1)C(O)=O                              ? "L-PEPTIDE LINKING" 
"C6 H13 N O2"     131.173 ILE y ISOLEUCINE                           CC[C@H](C)[C@H](N)C(O)=O                                    ? "L-PEPTIDE LINKING" 
"C6 H13 N O2"     131.173 LEU y LEUCINE                              CC(C)C[C@H](N)C(O)=O                                        ? "L-PEPTIDE LINKING" 
"C6 H15 N2 O2"    147.195 LYS y LYSINE                               N[C@@H](CCCC[NH3+])C(O)=O                                   ? "L-PEPTIDE LINKING" 
"C5 H11 N O2 S"   149.211 MET y METHIONINE                           CSCC[C@H](N)C(O)=O                                          ? "L-PEPTIDE LINKING" 
"C9 H11 N O2"     165.189 PHE y PHENYLALANINE                        N[C@@H](Cc1ccccc1)C(O)=O                                    ? "L-PEPTIDE LINKING" 
"C5 H9 N O2"      115.130 PRO y PROLINE                              OC(=O)[C@@H]1CCCN1                                          ? "L-PEPTIDE LINKING" 
"C3 H7 N O3"      105.093 SER y SERINE                               N[C@@H](CO)C(O)=O                                           ? "L-PEPTIDE LINKING" 
"C4 H9 N O3"      119.119 THR y THREONINE                            C[C@@H](O)[C@H](N)C(O)=O                                    ? "L-PEPTIDE LINKING" 
"C11 H12 N2 O2"   204.225 TRP y TRYPTOPHAN                           N[C@@H](Cc1c[nH]c2ccccc12)C(O)=O                            ? "L-PEPTIDE LINKING" 
"C9 H11 N O3"     181.189 TYR y TYROSINE                             N[C@@H](Cc1ccc(O)cc1)C(O)=O                                 ? "L-PEPTIDE LINKING" 
"C5 H11 N O2"     117.146 VAL y VALINE                               CC(C)[C@H](N)C(O)=O                                         ? "L-PEPTIDE LINKING" 
#
_citation.book_publisher          ?
_citation.country                 UK
_citation.id                      primary
_citation.journal_full            Nature
_citation.journal_id_ASTM         NATUAS
_citation.journal_id_CSD          0006
_citation.journal_id_ISSN         0028-0836
_citation.journal_volume          ?
_citation.page_first              ?
_citation.page_last               ?
_citation.pdbx_database_id_DOI    ?
_citation.pdbx_database_id_PubMed ?
_citation.title                   "Accurate structure prediction of biomolecular interactions with AlphaFold 3"
_citation.year                    2024
#
loop_
_citation_author.citation_id
_citation_author.name
_citation_author.ordinal
primary "Google DeepMind" 1 
primary "Isomorphic Labs" 2 
#
loop_
_entity.id
_entity.pdbx_description
_entity.type
1 . polymer 
2 . polymer 
3 . polymer 
4 . polymer 
5 . polymer 
#
loop_
_entity_poly.entity_id
_entity_poly.pdbx_strand_id
_entity_poly.type
1 A polypeptide(L)          
2 B polypeptide(L)          
3 C polypeptide(L)          
4 D polydeoxyribonucleotide 
5 E polydeoxyribonucleotide 
#
loop_
_entity_poly_seq.entity_id
_entity_poly_seq.hetero
_entity_poly_seq.mon_id
_entity_poly_seq.num
1 n MET 1   
1 n PRO 2   
1 n ARG 3   
1 n CYS 4   
1 n ASN 5   
1 n LYS 6   
1 n CYS 7   
1 n LEU 8   
1 n SER 9   
1 n GLU 10  
1 n ASN 11  
1 n ASP 12  
1 n SER 13  
1 n ALA 14  
1 n SER 15  
1 n GLU 16  
1 n ASP 17  
1 n ARG 18  
1 n HIS 19  
1 n TRP 20  
1 n HIS 21  
1 n ARG 22  
1 n THR 23  
1 n ALA 24  
1 n THR 25  
1 n LEU 26  
1 n PHE 27  
1 n MET 28  
1 n ASN 29  
1 n CYS 30  
1 n VAL 31  
1 n SER 32  
1 n ASN 33  
1 n GLY 34  
1 n THR 35  
1 n VAL 36  
1 n TYR 37  
1 n GLU 38  
1 n GLU 39  
1 n ALA 40  
1 n VAL 41  
1 n GLY 42  
1 n ARG 43  
1 n GLU 44  
1 n GLY 45  
1 n CYS 46  
1 n TRP 47  
1 n ALA 48  
1 n ARG 49  
1 n LEU 50  
1 n CYS 51  
1 n ASP 52  
1 n GLY 53  
1 n CYS 54  
1 n CYS 55  
1 n THR 56  
1 n VAL 57  
1 n PRO 58  
1 n SER 59  
1 n VAL 60  
1 n VAL 61  
1 n TYR 62  
1 n CYS 63  
1 n ARG 64  
1 n ALA 65  
1 n ASP 66  
1 n SER 67  
1 n ALA 68  
1 n TYR 69  
1 n LEU 70  
1 n CYS 71  
1 n ALA 72  
1 n SER 73  
1 n CYS 74  
1 n ASP 75  
1 n ALA 76  
1 n GLN 77  
1 n ILE 78  
1 n HIS 79  
1 n ALA 80  
1 n ALA 81  
1 n ASN 82  
1 n ARG 83  
1 n VAL 84  
1 n ALA 85  
1 n SER 86  
1 n ARG 87  
1 n HIS 88  
1 n GLU 89  
1 n ARG 90  
1 n VAL 91  
1 n LEU 92  
1 n LEU 93  
1 n SER 94  
1 n GLU 95  
1 n ALA 96  
1 n TYR 97  
1 n LYS 98  
1 n HIS 99  
1 n ALA 100 
1 n PRO 101 
1 n VAL 102 
1 n MET 103 
1 n LEU 104 
1 n ASP 105 
1 n CYS 106 
1 n HIS 107 
1 n ALA 108 
1 n ASP 109 
1 n ALA 110 
1 n ALA 111 
1 n ALA 112 
1 n LEU 113 
1 n CYS 114 
1 n ALA 115 
1 n ALA 116 
1 n TYR 117 
1 n GLU 118 
1 n ALA 119 
1 n GLN 120 
1 n VAL 121 
1 n HIS 122 
1 n TYR 123 
1 n ALA 124 
1 n ASN 125 
1 n LEU 126 
1 n LEU 127 
1 n THR 128 
1 n VAL 129 
1 n MET 130 
1 n HIS 131 
1 n GLN 132 
1 n ARG 133 
1 n MET 134 
1 n PRO 135 
1 n VAL 136 
1 n VAL 137 
1 n SER 138 
1 n HIS 139 
1 n PRO 140 
1 n ALA 141 
1 n VAL 142 
1 n ALA 143 
1 n ILE 144 
1 n PRO 145 
1 n PRO 146 
1 n VAL 147 
1 n SER 148 
1 n LEU 149 
1 n PHE 150 
1 n ALA 151 
1 n GLU 152 
1 n ALA 153 
1 n GLU 154 
1 n ALA 155 
1 n THR 156 
1 n ALA 157 
1 n PRO 158 
1 n VAL 159 
1 n LEU 160 
1 n GLY 161 
1 n ARG 162 
1 n LYS 163 
1 n GLU 164 
1 n GLU 165 
1 n ASP 166 
1 n THR 167 
1 n SER 168 
1 n TRP 169 
1 n LEU 170 
1 n LEU 171 
1 n LEU 172 
1 n SER 173 
1 n LYS 174 
1 n ASP 175 
1 n SER 176 
1 n ASP 177 
1 n ASN 178 
1 n HIS 179 
1 n ASN 180 
1 n ARG 181 
1 n SER 182 
1 n GLY 183 
1 n ASN 184 
1 n ASN 185 
1 n SER 186 
1 n SER 187 
1 n THR 188 
1 n SER 189 
1 n SER 190 
1 n SER 191 
1 n SER 192 
1 n GLN 193 
1 n TYR 194 
1 n PHE 195 
1 n GLY 196 
1 n GLU 197 
1 n VAL 198 
1 n ASP 199 
1 n GLN 200 
1 n TYR 201 
1 n PHE 202 
1 n ASP 203 
1 n LEU 204 
1 n VAL 205 
1 n GLY 206 
1 n TYR 207 
1 n ASN 208 
1 n SER 209 
1 n TYR 210 
1 n TYR 211 
1 n ASP 212 
1 n SER 213 
1 n HIS 214 
1 n MET 215 
1 n SER 216 
1 n ASN 217 
1 n GLN 218 
1 n GLU 219 
1 n GLN 220 
1 n TYR 221 
1 n VAL 222 
1 n MET 223 
1 n GLN 224 
1 n GLU 225 
1 n GLN 226 
1 n GLN 227 
1 n HIS 228 
1 n LEU 229 
1 n GLN 230 
1 n GLN 231 
1 n MET 232 
1 n GLN 233 
1 n LYS 234 
1 n GLU 235 
1 n TYR 236 
1 n ALA 237 
1 n GLU 238 
1 n GLN 239 
1 n GLN 240 
1 n MET 241 
1 n GLN 242 
1 n LYS 243 
1 n GLU 244 
1 n TYR 245 
1 n VAL 246 
1 n GLU 247 
1 n ASN 248 
1 n GLU 249 
1 n GLY 250 
1 n SER 251 
1 n GLU 252 
1 n CYS 253 
1 n ILE 254 
1 n VAL 255 
1 n PRO 256 
1 n SER 257 
1 n GLN 258 
1 n SER 259 
1 n THR 260 
1 n ILE 261 
1 n VAL 262 
1 n ARG 263 
1 n ARG 264 
1 n PRO 265 
1 n HIS 266 
1 n GLN 267 
1 n SER 268 
1 n GLY 269 
1 n TYR 270 
1 n ALA 271 
1 n PRO 272 
1 n LEU 273 
1 n VAL 274 
1 n GLY 275 
1 n ALA 276 
1 n GLU 277 
1 n GLN 278 
1 n ALA 279 
1 n ALA 280 
1 n SER 281 
1 n ALA 282 
1 n THR 283 
1 n ALA 284 
1 n GLY 285 
1 n ALA 286 
1 n SER 287 
1 n ALA 288 
1 n TYR 289 
1 n THR 290 
1 n ASP 291 
1 n SER 292 
1 n VAL 293 
1 n ASN 294 
1 n ASN 295 
1 n SER 296 
1 n ILE 297 
1 n SER 298 
1 n PHE 299 
1 n SER 300 
1 n MET 301 
1 n GLU 302 
1 n ALA 303 
1 n GLY 304 
1 n ILE 305 
1 n VAL 306 
1 n PRO 307 
1 n ASP 308 
1 n ASN 309 
1 n THR 310 
1 n VAL 311 
1 n GLN 312 
1 n SER 313 
1 n SER 314 
1 n ILE 315 
1 n LEU 316 
1 n ARG 317 
1 n PRO 318 
1 n ALA 319 
1 n GLY 320 
1 n ALA 321 
1 n ILE 322 
1 n GLY 323 
1 n LEU 324 
1 n PHE 325 
1 n SER 326 
1 n SER 327 
1 n PRO 328 
1 n SER 329 
1 n LEU 330 
1 n GLN 331 
1 n THR 332 
1 n PRO 333 
1 n LEU 334 
1 n HIS 335 
1 n PHE 336 
1 n SER 337 
1 n SER 338 
1 n LYS 339 
1 n GLU 340 
1 n ARG 341 
1 n GLU 342 
1 n ALA 343 
1 n ARG 344 
1 n VAL 345 
1 n LEU 346 
1 n ARG 347 
1 n TYR 348 
1 n LYS 349 
1 n GLU 350 
1 n LYS 351 
1 n LYS 352 
1 n LYS 353 
1 n SER 354 
1 n ARG 355 
1 n LYS 356 
1 n PHE 357 
1 n GLU 358 
1 n LYS 359 
1 n THR 360 
1 n THR 361 
1 n ARG 362 
1 n TYR 363 
1 n ALA 364 
1 n THR 365 
1 n ARG 366 
1 n LYS 367 
1 n ALA 368 
1 n TYR 369 
1 n ALA 370 
1 n GLU 371 
1 n ALA 372 
1 n ARG 373 
1 n PRO 374 
1 n ARG 375 
1 n ILE 376 
1 n LYS 377 
1 n GLY 378 
1 n ARG 379 
1 n PHE 380 
1 n ALA 381 
1 n LYS 382 
1 n ARG 383 
1 n SER 384 
1 n ASP 385 
1 n ALA 386 
1 n GLU 387 
1 n MET 388 
1 n GLU 389 
1 n VAL 390 
1 n ASP 391 
1 n GLN 392 
1 n THR 393 
1 n PHE 394 
1 n SER 395 
1 n THR 396 
1 n ALA 397 
1 n ALA 398 
1 n LEU 399 
1 n SER 400 
1 n ASP 401 
1 n SER 402 
1 n SER 403 
1 n TYR 404 
1 n SER 405 
1 n THR 406 
1 n VAL 407 
1 n PRO 408 
1 n TRP 409 
1 n PHE 410 
2 n TYR 1   
2 n GLY 2   
2 n GLY 3   
2 n VAL 4   
2 n ARG 5   
2 n GLU 6   
2 n GLN 7   
2 n ASP 8   
2 n ARG 9   
2 n PHE 10  
2 n LEU 11  
2 n PRO 12  
2 n ILE 13  
2 n ALA 14  
2 n ASN 15  
2 n ILE 16  
2 n SER 17  
2 n ARG 18  
2 n ILE 19  
2 n MET 20  
2 n LYS 21  
2 n LYS 22  
2 n ALA 23  
2 n ILE 24  
2 n PRO 25  
2 n ALA 26  
2 n ASN 27  
2 n GLY 28  
2 n LYS 29  
2 n ILE 30  
2 n ALA 31  
2 n LYS 32  
2 n ASP 33  
2 n ALA 34  
2 n LYS 35  
2 n GLU 36  
2 n THR 37  
2 n VAL 38  
2 n GLN 39  
2 n GLU 40  
2 n CYS 41  
2 n VAL 42  
2 n SER 43  
2 n GLU 44  
2 n PHE 45  
2 n ILE 46  
2 n SER 47  
2 n PHE 48  
2 n ILE 49  
2 n THR 50  
2 n SER 51  
2 n GLU 52  
2 n ALA 53  
2 n SER 54  
2 n ASP 55  
2 n LYS 56  
2 n CYS 57  
2 n GLN 58  
2 n ARG 59  
2 n GLU 60  
2 n LYS 61  
2 n ARG 62  
2 n LYS 63  
2 n THR 64  
2 n ILE 65  
2 n ASN 66  
2 n GLY 67  
2 n ASP 68  
2 n ASP 69  
2 n LEU 70  
2 n LEU 71  
2 n TRP 72  
2 n ALA 73  
2 n MET 74  
2 n ALA 75  
2 n THR 76  
2 n LEU 77  
2 n GLY 78  
2 n PHE 79  
2 n GLU 80  
2 n GLU 81  
2 n TYR 82  
2 n ILE 83  
2 n GLU 84  
2 n PRO 85  
2 n LEU 86  
2 n LYS 87  
2 n VAL 88  
2 n TYR 89  
2 n LEU 90  
2 n GLN 91  
2 n LYS 92  
2 n TYR 93  
2 n ARG 94  
2 n GLU 95  
3 n GLN 1   
3 n LEU 2   
3 n GLN 3   
3 n GLN 4   
3 n GLN 5   
3 n GLN 6   
3 n GLN 7   
3 n GLN 8   
3 n GLN 9   
3 n LEU 10  
3 n ARG 11  
3 n GLU 12  
3 n PHE 13  
3 n TRP 14  
3 n ALA 15  
3 n THR 16  
3 n GLN 17  
3 n MET 18  
3 n GLU 19  
3 n GLU 20  
3 n ILE 21  
3 n GLU 22  
3 n GLN 23  
3 n ALA 24  
3 n ALA 25  
3 n ASP 26  
3 n PHE 27  
3 n LYS 28  
3 n ASN 29  
3 n HIS 30  
3 n THR 31  
3 n LEU 32  
3 n PRO 33  
3 n LEU 34  
3 n ALA 35  
3 n ARG 36  
3 n ILE 37  
3 n LYS 38  
3 n LYS 39  
3 n ILE 40  
3 n MET 41  
3 n LYS 42  
3 n ALA 43  
3 n ASP 44  
3 n GLU 45  
3 n ASP 46  
3 n VAL 47  
3 n ARG 48  
3 n MET 49  
3 n ILE 50  
3 n SER 51  
3 n ALA 52  
3 n GLU 53  
3 n ALA 54  
3 n PRO 55  
3 n VAL 56  
3 n VAL 57  
3 n PHE 58  
3 n ALA 59  
3 n LYS 60  
3 n ALA 61  
3 n CYS 62  
3 n GLU 63  
3 n VAL 64  
3 n PHE 65  
3 n ILE 66  
3 n LEU 67  
3 n GLU 68  
3 n LEU 69  
3 n THR 70  
3 n LEU 71  
3 n ARG 72  
3 n SER 73  
3 n TRP 74  
3 n MET 75  
3 n HIS 76  
3 n THR 77  
3 n GLU 78  
3 n GLU 79  
3 n ASN 80  
3 n LYS 81  
3 n ARG 82  
3 n ARG 83  
3 n THR 84  
3 n LEU 85  
3 n GLN 86  
3 n LYS 87  
3 n ASN 88  
3 n ASP 89  
3 n ILE 90  
3 n ALA 91  
3 n ALA 92  
3 n ALA 93  
3 n ILE 94  
3 n THR 95  
3 n ARG 96  
3 n THR 97  
3 n ASP 98  
3 n ILE 99  
3 n TYR 100 
3 n ASP 101 
3 n PHE 102 
3 n LEU 103 
3 n VAL 104 
3 n ASP 105 
3 n ILE 106 
3 n ILE 107 
3 n PRO 108 
3 n ARG 109 
3 n ASP 110 
3 n ASP 111 
3 n MET 112 
3 n LYS 113 
3 n GLU 114 
3 n GLU 115 
3 n GLY 116 
3 n LEU 117 
3 n GLY 118 
3 n LEU 119 
3 n PRO 120 
3 n ARG 121 
3 n VAL 122 
3 n GLY 123 
3 n LEU 124 
3 n PRO 125 
3 n PRO 126 
3 n ALA 127 
3 n ALA 128 
3 n LEU 129 
3 n GLY 130 
3 n ALA 131 
3 n PRO 132 
3 n ALA 133 
3 n ASP 134 
3 n ALA 135 
3 n TYR 136 
3 n PRO 137 
3 n PRO 138 
3 n TYR 139 
3 n TYR 140 
3 n TYR 141 
3 n LEU 142 
3 n PRO 143 
3 n ALA 144 
3 n GLN 145 
3 n GLN 146 
3 n VAL 147 
3 n PRO 148 
3 n GLY 149 
3 n VAL 150 
4 n DC  1   
4 n DA  2   
4 n DC  3   
4 n DG  4   
4 n DC  5   
4 n DA  6   
4 n DC  7   
4 n DC  8   
4 n DA  9   
4 n DG  10  
4 n DA  11  
4 n DC  12  
4 n DC  13  
4 n DA  14  
4 n DC  15  
4 n DA  16  
4 n DC  17  
4 n DC  18  
4 n DA  19  
4 n DG  20  
4 n DA  21  
4 n DA  22  
4 n DA  23  
4 n DC  24  
4 n DA  25  
4 n DA  26  
4 n DA  27  
4 n DC  28  
4 n DA  29  
4 n DA  30  
4 n DA  31  
5 n DT  1   
5 n DT  2   
5 n DT  3   
5 n DG  4   
5 n DT  5   
5 n DT  6   
5 n DT  7   
5 n DG  8   
5 n DT  9   
5 n DT  10  
5 n DT  11  
5 n DC  12  
5 n DT  13  
5 n DG  14  
5 n DG  15  
5 n DT  16  
5 n DG  17  
5 n DT  18  
5 n DG  19  
5 n DG  20  
5 n DT  21  
5 n DC  22  
5 n DT  23  
5 n DG  24  
5 n DG  25  
5 n DT  26  
5 n DG  27  
5 n DC  28  
5 n DG  29  
5 n DT  30  
5 n DG  31  
#
_ma_data.content_type "model coordinates"
_ma_data.id           1
_ma_data.name         Model
#
_ma_model_list.data_id          1
_ma_model_list.model_group_id   1
_ma_model_list.model_group_name "AlphaFold-beta-20231127 (927599d6-1efe-4fa9-85d2-a29f909d212e @ 2024-12-03 00:45:57)"
_ma_model_list.model_id         1
_ma_model_list.model_name       "Top ranked model"
_ma_model_list.model_type       "Ab initio model"
_ma_model_list.ordinal_id       1
#
loop_
_ma_protocol_step.method_type
_ma_protocol_step.ordinal_id
_ma_protocol_step.protocol_id
_ma_protocol_step.step_id
"coevolution MSA" 1 1 1 
"template search" 2 1 2 
modeling          3 1 3 
#
loop_
_ma_qa_metric.id
_ma_qa_metric.mode
_ma_qa_metric.name
_ma_qa_metric.software_group_id
_ma_qa_metric.type
1 global pLDDT 1 pLDDT 
2 local  pLDDT 1 pLDDT 
#
_ma_qa_metric_global.metric_id    1
_ma_qa_metric_global.metric_value 64.47
_ma_qa_metric_global.model_id     1
_ma_qa_metric_global.ordinal_id   1
#
_ma_software_group.group_id    1
_ma_software_group.ordinal_id  1
_ma_software_group.software_id 1
#
loop_
_ma_target_entity.data_id
_ma_target_entity.entity_id
_ma_target_entity.origin
1 1 . 
1 2 . 
1 3 . 
1 4 . 
1 5 . 
#
loop_
_ma_target_entity_instance.asym_id
_ma_target_entity_instance.details
_ma_target_entity_instance.entity_id
A . 1 
B . 2 
C . 3 
D . 4 
E . 5 
#
loop_
_pdbx_data_usage.details
_pdbx_data_usage.id
_pdbx_data_usage.type
_pdbx_data_usage.url
;NON-COMMERCIAL USE ONLY, BY USING THIS FILE YOU AGREE TO THE TERMS OF USE FOUND
AT alphafoldserver.com/output-terms.
;
1 license    ? 
;THE INFORMATION IS NOT INTENDED FOR, HAS NOT BEEN VALIDATED FOR, AND IS NOT
APPROVED FOR CLINICAL USE. IT SHOULD NOT BE USED FOR CLINICAL PURPOSE OR RELIED
ON FOR MEDICAL OR OTHER PROFESSIONAL ADVICE. IT IS THEORETICAL MODELLING ONLY
AND CAUTION SHOULD BE EXERCISED IN ITS USE. IT IS PROVIDED "AS-IS" WITHOUT ANY
WARRANTY OF ANY KIND, WHETHER EXPRESSED OR IMPLIED. NO WARRANTY IS GIVEN THAT
USE OF THE INFORMATION SHALL NOT INFRINGE THE RIGHTS OF ANY THIRD PARTY.
;
2 disclaimer ? 
#
loop_
_pdbx_poly_seq_scheme.asym_id
_pdbx_poly_seq_scheme.auth_seq_num
_pdbx_poly_seq_scheme.entity_id
_pdbx_poly_seq_scheme.hetero
_pdbx_poly_seq_scheme.mon_id
_pdbx_poly_seq_scheme.pdb_ins_code
_pdbx_poly_seq_scheme.pdb_seq_num
_pdbx_poly_seq_scheme.pdb_strand_id
_pdbx_poly_seq_scheme.seq_id
A 1   1 n MET . 1   A 1   
A 2   1 n PRO . 2   A 2   
A 3   1 n ARG . 3   A 3   
A 4   1 n CYS . 4   A 4   
A 5   1 n ASN . 5   A 5   
A 6   1 n LYS . 6   A 6   
A 7   1 n CYS . 7   A 7   
A 8   1 n LEU . 8   A 8   
A 9   1 n SER . 9   A 9   
A 10  1 n GLU . 10  A 10  
A 11  1 n ASN . 11  A 11  
A 12  1 n ASP . 12  A 12  
A 13  1 n SER . 13  A 13  
A 14  1 n ALA . 14  A 14  
A 15  1 n SER . 15  A 15  
A 16  1 n GLU . 16  A 16  
A 17  1 n ASP . 17  A 17  
A 18  1 n ARG . 18  A 18  
A 19  1 n HIS . 19  A 19  
A 20  1 n TRP . 20  A 20  
A 21  1 n HIS . 21  A 21  
A 22  1 n ARG . 22  A 22  
A 23  1 n THR . 23  A 23  
A 24  1 n ALA . 24  A 24  
A 25  1 n THR . 25  A 25  
A 26  1 n LEU . 26  A 26  
A 27  1 n PHE . 27  A 27  
A 28  1 n MET . 28  A 28  
A 29  1 n ASN . 29  A 29  
A 30  1 n CYS . 30  A 30  
A 31  1 n VAL . 31  A 31  
A 32  1 n SER . 32  A 32  
A 33  1 n ASN . 33  A 33  
A 34  1 n GLY . 34  A 34  
A 35  1 n THR . 35  A 35  
A 36  1 n VAL . 36  A 36  
A 37  1 n TYR . 37  A 37  
A 38  1 n GLU . 38  A 38  
A 39  1 n GLU . 39  A 39  
A 40  1 n ALA . 40  A 40  
A 41  1 n VAL . 41  A 41  
A 42  1 n GLY . 42  A 42  
A 43  1 n ARG . 43  A 43  
A 44  1 n GLU . 44  A 44  
A 45  1 n GLY . 45  A 45  
A 46  1 n CYS . 46  A 46  
A 47  1 n TRP . 47  A 47  
A 48  1 n ALA . 48  A 48  
A 49  1 n ARG . 49  A 49  
A 50  1 n LEU . 50  A 50  
A 51  1 n CYS . 51  A 51  
A 52  1 n ASP . 52  A 52  
A 53  1 n GLY . 53  A 53  
A 54  1 n CYS . 54  A 54  
A 55  1 n CYS . 55  A 55  
A 56  1 n THR . 56  A 56  
A 57  1 n VAL . 57  A 57  
A 58  1 n PRO . 58  A 58  
A 59  1 n SER . 59  A 59  
A 60  1 n VAL . 60  A 60  
A 61  1 n VAL . 61  A 61  
A 62  1 n TYR . 62  A 62  
A 63  1 n CYS . 63  A 63  
A 64  1 n ARG . 64  A 64  
A 65  1 n ALA . 65  A 65  
A 66  1 n ASP . 66  A 66  
A 67  1 n SER . 67  A 67  
A 68  1 n ALA . 68  A 68  
A 69  1 n TYR . 69  A 69  
A 70  1 n LEU . 70  A 70  
A 71  1 n CYS . 71  A 71  
A 72  1 n ALA . 72  A 72  
A 73  1 n SER . 73  A 73  
A 74  1 n CYS . 74  A 74  
A 75  1 n ASP . 75  A 75  
A 76  1 n ALA . 76  A 76  
A 77  1 n GLN . 77  A 77  
A 78  1 n ILE . 78  A 78  
A 79  1 n HIS . 79  A 79  
A 80  1 n ALA . 80  A 80  
A 81  1 n ALA . 81  A 81  
A 82  1 n ASN . 82  A 82  
A 83  1 n ARG . 83  A 83  
A 84  1 n VAL . 84  A 84  
A 85  1 n ALA . 85  A 85  
A 86  1 n SER . 86  A 86  
A 87  1 n ARG . 87  A 87  
A 88  1 n HIS . 88  A 88  
A 89  1 n GLU . 89  A 89  
A 90  1 n ARG . 90  A 90  
A 91  1 n VAL . 91  A 91  
A 92  1 n LEU . 92  A 92  
A 93  1 n LEU . 93  A 93  
A 94  1 n SER . 94  A 94  
A 95  1 n GLU . 95  A 95  
A 96  1 n ALA . 96  A 96  
A 97  1 n TYR . 97  A 97  
A 98  1 n LYS . 98  A 98  
A 99  1 n HIS . 99  A 99  
A 100 1 n ALA . 100 A 100 
A 101 1 n PRO . 101 A 101 
A 102 1 n VAL . 102 A 102 
A 103 1 n MET . 103 A 103 
A 104 1 n LEU . 104 A 104 
A 105 1 n ASP . 105 A 105 
A 106 1 n CYS . 106 A 106 
A 107 1 n HIS . 107 A 107 
A 108 1 n ALA . 108 A 108 
A 109 1 n ASP . 109 A 109 
A 110 1 n ALA . 110 A 110 
A 111 1 n ALA . 111 A 111 
A 112 1 n ALA . 112 A 112 
A 113 1 n LEU . 113 A 113 
A 114 1 n CYS . 114 A 114 
A 115 1 n ALA . 115 A 115 
A 116 1 n ALA . 116 A 116 
A 117 1 n TYR . 117 A 117 
A 118 1 n GLU . 118 A 118 
A 119 1 n ALA . 119 A 119 
A 120 1 n GLN . 120 A 120 
A 121 1 n VAL . 121 A 121 
A 122 1 n HIS . 122 A 122 
A 123 1 n TYR . 123 A 123 
A 124 1 n ALA . 124 A 124 
A 125 1 n ASN . 125 A 125 
A 126 1 n LEU . 126 A 126 
A 127 1 n LEU . 127 A 127 
A 128 1 n THR . 128 A 128 
A 129 1 n VAL . 129 A 129 
A 130 1 n MET . 130 A 130 
A 131 1 n HIS . 131 A 131 
A 132 1 n GLN . 132 A 132 
A 133 1 n ARG . 133 A 133 
A 134 1 n MET . 134 A 134 
A 135 1 n PRO . 135 A 135 
A 136 1 n VAL . 136 A 136 
A 137 1 n VAL . 137 A 137 
A 138 1 n SER . 138 A 138 
A 139 1 n HIS . 139 A 139 
A 140 1 n PRO . 140 A 140 
A 141 1 n ALA . 141 A 141 
A 142 1 n VAL . 142 A 142 
A 143 1 n ALA . 143 A 143 
A 144 1 n ILE . 144 A 144 
A 145 1 n PRO . 145 A 145 
A 146 1 n PRO . 146 A 146 
A 147 1 n VAL . 147 A 147 
A 148 1 n SER . 148 A 148 
A 149 1 n LEU . 149 A 149 
A 150 1 n PHE . 150 A 150 
A 151 1 n ALA . 151 A 151 
A 152 1 n GLU . 152 A 152 
A 153 1 n ALA . 153 A 153 
A 154 1 n GLU . 154 A 154 
A 155 1 n ALA . 155 A 155 
A 156 1 n THR . 156 A 156 
A 157 1 n ALA . 157 A 157 
A 158 1 n PRO . 158 A 158 
A 159 1 n VAL . 159 A 159 
A 160 1 n LEU . 160 A 160 
A 161 1 n GLY . 161 A 161 
A 162 1 n ARG . 162 A 162 
A 163 1 n LYS . 163 A 163 
A 164 1 n GLU . 164 A 164 
A 165 1 n GLU . 165 A 165 
A 166 1 n ASP . 166 A 166 
A 167 1 n THR . 167 A 167 
A 168 1 n SER . 168 A 168 
A 169 1 n TRP . 169 A 169 
A 170 1 n LEU . 170 A 170 
A 171 1 n LEU . 171 A 171 
A 172 1 n LEU . 172 A 172 
A 173 1 n SER . 173 A 173 
A 174 1 n LYS . 174 A 174 
A 175 1 n ASP . 175 A 175 
A 176 1 n SER . 176 A 176 
A 177 1 n ASP . 177 A 177 
A 178 1 n ASN . 178 A 178 
A 179 1 n HIS . 179 A 179 
A 180 1 n ASN . 180 A 180 
A 181 1 n ARG . 181 A 181 
A 182 1 n SER . 182 A 182 
A 183 1 n GLY . 183 A 183 
A 184 1 n ASN . 184 A 184 
A 185 1 n ASN . 185 A 185 
A 186 1 n SER . 186 A 186 
A 187 1 n SER . 187 A 187 
A 188 1 n THR . 188 A 188 
A 189 1 n SER . 189 A 189 
A 190 1 n SER . 190 A 190 
A 191 1 n SER . 191 A 191 
A 192 1 n SER . 192 A 192 
A 193 1 n GLN . 193 A 193 
A 194 1 n TYR . 194 A 194 
A 195 1 n PHE . 195 A 195 
A 196 1 n GLY . 196 A 196 
A 197 1 n GLU . 197 A 197 
A 198 1 n VAL . 198 A 198 
A 199 1 n ASP . 199 A 199 
A 200 1 n GLN . 200 A 200 
A 201 1 n TYR . 201 A 201 
A 202 1 n PHE . 202 A 202 
A 203 1 n ASP . 203 A 203 
A 204 1 n LEU . 204 A 204 
A 205 1 n VAL . 205 A 205 
A 206 1 n GLY . 206 A 206 
A 207 1 n TYR . 207 A 207 
A 208 1 n ASN . 208 A 208 
A 209 1 n SER . 209 A 209 
A 210 1 n TYR . 210 A 210 
A 211 1 n TYR . 211 A 211 
A 212 1 n ASP . 212 A 212 
A 213 1 n SER . 213 A 213 
A 214 1 n HIS . 214 A 214 
A 215 1 n MET . 215 A 215 
A 216 1 n SER . 216 A 216 
A 217 1 n ASN . 217 A 217 
A 218 1 n GLN . 218 A 218 
A 219 1 n GLU . 219 A 219 
A 220 1 n GLN . 220 A 220 
A 221 1 n TYR . 221 A 221 
A 222 1 n VAL . 222 A 222 
A 223 1 n MET . 223 A 223 
A 224 1 n GLN . 224 A 224 
A 225 1 n GLU . 225 A 225 
A 226 1 n GLN . 226 A 226 
A 227 1 n GLN . 227 A 227 
A 228 1 n HIS . 228 A 228 
A 229 1 n LEU . 229 A 229 
A 230 1 n GLN . 230 A 230 
A 231 1 n GLN . 231 A 231 
A 232 1 n MET . 232 A 232 
A 233 1 n GLN . 233 A 233 
A 234 1 n LYS . 234 A 234 
A 235 1 n GLU . 235 A 235 
A 236 1 n TYR . 236 A 236 
A 237 1 n ALA . 237 A 237 
A 238 1 n GLU . 238 A 238 
A 239 1 n GLN . 239 A 239 
A 240 1 n GLN . 240 A 240 
A 241 1 n MET . 241 A 241 
A 242 1 n GLN . 242 A 242 
A 243 1 n LYS . 243 A 243 
A 244 1 n GLU . 244 A 244 
A 245 1 n TYR . 245 A 245 
A 246 1 n VAL . 246 A 246 
A 247 1 n GLU . 247 A 247 
A 248 1 n ASN . 248 A 248 
A 249 1 n GLU . 249 A 249 
A 250 1 n GLY . 250 A 250 
A 251 1 n SER . 251 A 251 
A 252 1 n GLU . 252 A 252 
A 253 1 n CYS . 253 A 253 
A 254 1 n ILE . 254 A 254 
A 255 1 n VAL . 255 A 255 
A 256 1 n PRO . 256 A 256 
A 257 1 n SER . 257 A 257 
A 258 1 n GLN . 258 A 258 
A 259 1 n SER . 259 A 259 
A 260 1 n THR . 260 A 260 
A 261 1 n ILE . 261 A 261 
A 262 1 n VAL . 262 A 262 
A 263 1 n ARG . 263 A 263 
A 264 1 n ARG . 264 A 264 
A 265 1 n PRO . 265 A 265 
A 266 1 n HIS . 266 A 266 
A 267 1 n GLN . 267 A 267 
A 268 1 n SER . 268 A 268 
A 269 1 n GLY . 269 A 269 
A 270 1 n TYR . 270 A 270 
A 271 1 n ALA . 271 A 271 
A 272 1 n PRO . 272 A 272 
A 273 1 n LEU . 273 A 273 
A 274 1 n VAL . 274 A 274 
A 275 1 n GLY . 275 A 275 
A 276 1 n ALA . 276 A 276 
A 277 1 n GLU . 277 A 277 
A 278 1 n GLN . 278 A 278 
A 279 1 n ALA . 279 A 279 
A 280 1 n ALA . 280 A 280 
A 281 1 n SER . 281 A 281 
A 282 1 n ALA . 282 A 282 
A 283 1 n THR . 283 A 283 
A 284 1 n ALA . 284 A 284 
A 285 1 n GLY . 285 A 285 
A 286 1 n ALA . 286 A 286 
A 287 1 n SER . 287 A 287 
A 288 1 n ALA . 288 A 288 
A 289 1 n TYR . 289 A 289 
A 290 1 n THR . 290 A 290 
A 291 1 n ASP . 291 A 291 
A 292 1 n SER . 292 A 292 
A 293 1 n VAL . 293 A 293 
A 294 1 n ASN . 294 A 294 
A 295 1 n ASN . 295 A 295 
A 296 1 n SER . 296 A 296 
A 297 1 n ILE . 297 A 297 
A 298 1 n SER . 298 A 298 
A 299 1 n PHE . 299 A 299 
A 300 1 n SER . 300 A 300 
A 301 1 n MET . 301 A 301 
A 302 1 n GLU . 302 A 302 
A 303 1 n ALA . 303 A 303 
A 304 1 n GLY . 304 A 304 
A 305 1 n ILE . 305 A 305 
A 306 1 n VAL . 306 A 306 
A 307 1 n PRO . 307 A 307 
A 308 1 n ASP . 308 A 308 
A 309 1 n ASN . 309 A 309 
A 310 1 n THR . 310 A 310 
A 311 1 n VAL . 311 A 311 
A 312 1 n GLN . 312 A 312 
A 313 1 n SER . 313 A 313 
A 314 1 n SER . 314 A 314 
A 315 1 n ILE . 315 A 315 
A 316 1 n LEU . 316 A 316 
A 317 1 n ARG . 317 A 317 
A 318 1 n PRO . 318 A 318 
A 319 1 n ALA . 319 A 319 
A 320 1 n GLY . 320 A 320 
A 321 1 n ALA . 321 A 321 
A 322 1 n ILE . 322 A 322 
A 323 1 n GLY . 323 A 323 
A 324 1 n LEU . 324 A 324 
A 325 1 n PHE . 325 A 325 
A 326 1 n SER . 326 A 326 
A 327 1 n SER . 327 A 327 
A 328 1 n PRO . 328 A 328 
A 329 1 n SER . 329 A 329 
A 330 1 n LEU . 330 A 330 
A 331 1 n GLN . 331 A 331 
A 332 1 n THR . 332 A 332 
A 333 1 n PRO . 333 A 333 
A 334 1 n LEU . 334 A 334 
A 335 1 n HIS . 335 A 335 
A 336 1 n PHE . 336 A 336 
A 337 1 n SER . 337 A 337 
A 338 1 n SER . 338 A 338 
A 339 1 n LYS . 339 A 339 
A 340 1 n GLU . 340 A 340 
A 341 1 n ARG . 341 A 341 
A 342 1 n GLU . 342 A 342 
A 343 1 n ALA . 343 A 343 
A 344 1 n ARG . 344 A 344 
A 345 1 n VAL . 345 A 345 
A 346 1 n LEU . 346 A 346 
A 347 1 n ARG . 347 A 347 
A 348 1 n TYR . 348 A 348 
A 349 1 n LYS . 349 A 349 
A 350 1 n GLU . 350 A 350 
A 351 1 n LYS . 351 A 351 
A 352 1 n LYS . 352 A 352 
A 353 1 n LYS . 353 A 353 
A 354 1 n SER . 354 A 354 
A 355 1 n ARG . 355 A 355 
A 356 1 n LYS . 356 A 356 
A 357 1 n PHE . 357 A 357 
A 358 1 n GLU . 358 A 358 
A 359 1 n LYS . 359 A 359 
A 360 1 n THR . 360 A 360 
A 361 1 n THR . 361 A 361 
A 362 1 n ARG . 362 A 362 
A 363 1 n TYR . 363 A 363 
A 364 1 n ALA . 364 A 364 
A 365 1 n THR . 365 A 365 
A 366 1 n ARG . 366 A 366 
A 367 1 n LYS . 367 A 367 
A 368 1 n ALA . 368 A 368 
A 369 1 n TYR . 369 A 369 
A 370 1 n ALA . 370 A 370 
A 371 1 n GLU . 371 A 371 
A 372 1 n ALA . 372 A 372 
A 373 1 n ARG . 373 A 373 
A 374 1 n PRO . 374 A 374 
A 375 1 n ARG . 375 A 375 
A 376 1 n ILE . 376 A 376 
A 377 1 n LYS . 377 A 377 
A 378 1 n GLY . 378 A 378 
A 379 1 n ARG . 379 A 379 
A 380 1 n PHE . 380 A 380 
A 381 1 n ALA . 381 A 381 
A 382 1 n LYS . 382 A 382 
A 383 1 n ARG . 383 A 383 
A 384 1 n SER . 384 A 384 
A 385 1 n ASP . 385 A 385 
A 386 1 n ALA . 386 A 386 
A 387 1 n GLU . 387 A 387 
A 388 1 n MET . 388 A 388 
A 389 1 n GLU . 389 A 389 
A 390 1 n VAL . 390 A 390 
A 391 1 n ASP . 391 A 391 
A 392 1 n GLN . 392 A 392 
A 393 1 n THR . 393 A 393 
A 394 1 n PHE . 394 A 394 
A 395 1 n SER . 395 A 395 
A 396 1 n THR . 396 A 396 
A 397 1 n ALA . 397 A 397 
A 398 1 n ALA . 398 A 398 
A 399 1 n LEU . 399 A 399 
A 400 1 n SER . 400 A 400 
A 401 1 n ASP . 401 A 401 
A 402 1 n SER . 402 A 402 
A 403 1 n SER . 403 A 403 
A 404 1 n TYR . 404 A 404 
A 405 1 n SER . 405 A 405 
A 406 1 n THR . 406 A 406 
A 407 1 n VAL . 407 A 407 
A 408 1 n PRO . 408 A 408 
A 409 1 n TRP . 409 A 409 
A 410 1 n PHE . 410 A 410 
B 1   2 n TYR . 1   B 1   
B 2   2 n GLY . 2   B 2   
B 3   2 n GLY . 3   B 3   
B 4   2 n VAL . 4   B 4   
B 5   2 n ARG . 5   B 5   
B 6   2 n GLU . 6   B 6   
B 7   2 n GLN . 7   B 7   
B 8   2 n ASP . 8   B 8   
B 9   2 n ARG . 9   B 9   
B 10  2 n PHE . 10  B 10  
B 11  2 n LEU . 11  B 11  
B 12  2 n PRO . 12  B 12  
B 13  2 n ILE . 13  B 13  
B 14  2 n ALA . 14  B 14  
B 15  2 n ASN . 15  B 15  
B 16  2 n ILE . 16  B 16  
B 17  2 n SER . 17  B 17  
B 18  2 n ARG . 18  B 18  
B 19  2 n ILE . 19  B 19  
B 20  2 n MET . 20  B 20  
B 21  2 n LYS . 21  B 21  
B 22  2 n LYS . 22  B 22  
B 23  2 n ALA . 23  B 23  
B 24  2 n ILE . 24  B 24  
B 25  2 n PRO . 25  B 25  
B 26  2 n ALA . 26  B 26  
B 27  2 n ASN . 27  B 27  
B 28  2 n GLY . 28  B 28  
B 29  2 n LYS . 29  B 29  
B 30  2 n ILE . 30  B 30  
B 31  2 n ALA . 31  B 31  
B 32  2 n LYS . 32  B 32  
B 33  2 n ASP . 33  B 33  
B 34  2 n ALA . 34  B 34  
B 35  2 n LYS . 35  B 35  
B 36  2 n GLU . 36  B 36  
B 37  2 n THR . 37  B 37  
B 38  2 n VAL . 38  B 38  
B 39  2 n GLN . 39  B 39  
B 40  2 n GLU . 40  B 40  
B 41  2 n CYS . 41  B 41  
B 42  2 n VAL . 42  B 42  
B 43  2 n SER . 43  B 43  
B 44  2 n GLU . 44  B 44  
B 45  2 n PHE . 45  B 45  
B 46  2 n ILE . 46  B 46  
B 47  2 n SER . 47  B 47  
B 48  2 n PHE . 48  B 48  
B 49  2 n ILE . 49  B 49  
B 50  2 n THR . 50  B 50  
B 51  2 n SER . 51  B 51  
B 52  2 n GLU . 52  B 52  
B 53  2 n ALA . 53  B 53  
B 54  2 n SER . 54  B 54  
B 55  2 n ASP . 55  B 55  
B 56  2 n LYS . 56  B 56  
B 57  2 n CYS . 57  B 57  
B 58  2 n GLN . 58  B 58  
B 59  2 n ARG . 59  B 59  
B 60  2 n GLU . 60  B 60  
B 61  2 n LYS . 61  B 61  
B 62  2 n ARG . 62  B 62  
B 63  2 n LYS . 63  B 63  
B 64  2 n THR . 64  B 64  
B 65  2 n ILE . 65  B 65  
B 66  2 n ASN . 66  B 66  
B 67  2 n GLY . 67  B 67  
B 68  2 n ASP . 68  B 68  
B 69  2 n ASP . 69  B 69  
B 70  2 n LEU . 70  B 70  
B 71  2 n LEU . 71  B 71  
B 72  2 n TRP . 72  B 72  
B 73  2 n ALA . 73  B 73  
B 74  2 n MET . 74  B 74  
B 75  2 n ALA . 75  B 75  
B 76  2 n THR . 76  B 76  
B 77  2 n LEU . 77  B 77  
B 78  2 n GLY . 78  B 78  
B 79  2 n PHE . 79  B 79  
B 80  2 n GLU . 80  B 80  
B 81  2 n GLU . 81  B 81  
B 82  2 n TYR . 82  B 82  
B 83  2 n ILE . 83  B 83  
B 84  2 n GLU . 84  B 84  
B 85  2 n PRO . 85  B 85  
B 86  2 n LEU . 86  B 86  
B 87  2 n LYS . 87  B 87  
B 88  2 n VAL . 88  B 88  
B 89  2 n TYR . 89  B 89  
B 90  2 n LEU . 90  B 90  
B 91  2 n GLN . 91  B 91  
B 92  2 n LYS . 92  B 92  
B 93  2 n TYR . 93  B 93  
B 94  2 n ARG . 94  B 94  
B 95  2 n GLU . 95  B 95  
C 1   3 n GLN . 1   C 1   
C 2   3 n LEU . 2   C 2   
C 3   3 n GLN . 3   C 3   
C 4   3 n GLN . 4   C 4   
C 5   3 n GLN . 5   C 5   
C 6   3 n GLN . 6   C 6   
C 7   3 n GLN . 7   C 7   
C 8   3 n GLN . 8   C 8   
C 9   3 n GLN . 9   C 9   
C 10  3 n LEU . 10  C 10  
C 11  3 n ARG . 11  C 11  
C 12  3 n GLU . 12  C 12  
C 13  3 n PHE . 13  C 13  
C 14  3 n TRP . 14  C 14  
C 15  3 n ALA . 15  C 15  
C 16  3 n THR . 16  C 16  
C 17  3 n GLN . 17  C 17  
C 18  3 n MET . 18  C 18  
C 19  3 n GLU . 19  C 19  
C 20  3 n GLU . 20  C 20  
C 21  3 n ILE . 21  C 21  
C 22  3 n GLU . 22  C 22  
C 23  3 n GLN . 23  C 23  
C 24  3 n ALA . 24  C 24  
C 25  3 n ALA . 25  C 25  
C 26  3 n ASP . 26  C 26  
C 27  3 n PHE . 27  C 27  
C 28  3 n LYS . 28  C 28  
C 29  3 n ASN . 29  C 29  
C 30  3 n HIS . 30  C 30  
C 31  3 n THR . 31  C 31  
C 32  3 n LEU . 32  C 32  
C 33  3 n PRO . 33  C 33  
C 34  3 n LEU . 34  C 34  
C 35  3 n ALA . 35  C 35  
C 36  3 n ARG . 36  C 36  
C 37  3 n ILE . 37  C 37  
C 38  3 n LYS . 38  C 38  
C 39  3 n LYS . 39  C 39  
C 40  3 n ILE . 40  C 40  
C 41  3 n MET . 41  C 41  
C 42  3 n LYS . 42  C 42  
C 43  3 n ALA . 43  C 43  
C 44  3 n ASP . 44  C 44  
C 45  3 n GLU . 45  C 45  
C 46  3 n ASP . 46  C 46  
C 47  3 n VAL . 47  C 47  
C 48  3 n ARG . 48  C 48  
C 49  3 n MET . 49  C 49  
C 50  3 n ILE . 50  C 50  
C 51  3 n SER . 51  C 51  
C 52  3 n ALA . 52  C 52  
C 53  3 n GLU . 53  C 53  
C 54  3 n ALA . 54  C 54  
C 55  3 n PRO . 55  C 55  
C 56  3 n VAL . 56  C 56  
C 57  3 n VAL . 57  C 57  
C 58  3 n PHE . 58  C 58  
C 59  3 n ALA . 59  C 59  
C 60  3 n LYS . 60  C 60  
C 61  3 n ALA . 61  C 61  
C 62  3 n CYS . 62  C 62  
C 63  3 n GLU . 63  C 63  
C 64  3 n VAL . 64  C 64  
C 65  3 n PHE . 65  C 65  
C 66  3 n ILE . 66  C 66  
C 67  3 n LEU . 67  C 67  
C 68  3 n GLU . 68  C 68  
C 69  3 n LEU . 69  C 69  
C 70  3 n THR . 70  C 70  
C 71  3 n LEU . 71  C 71  
C 72  3 n ARG . 72  C 72  
C 73  3 n SER . 73  C 73  
C 74  3 n TRP . 74  C 74  
C 75  3 n MET . 75  C 75  
C 76  3 n HIS . 76  C 76  
C 77  3 n THR . 77  C 77  
C 78  3 n GLU . 78  C 78  
C 79  3 n GLU . 79  C 79  
C 80  3 n ASN . 80  C 80  
C 81  3 n LYS . 81  C 81  
C 82  3 n ARG . 82  C 82  
C 83  3 n ARG . 83  C 83  
C 84  3 n THR . 84  C 84  
C 85  3 n LEU . 85  C 85  
C 86  3 n GLN . 86  C 86  
C 87  3 n LYS . 87  C 87  
C 88  3 n ASN . 88  C 88  
C 89  3 n ASP . 89  C 89  
C 90  3 n ILE . 90  C 90  
C 91  3 n ALA . 91  C 91  
C 92  3 n ALA . 92  C 92  
C 93  3 n ALA . 93  C 93  
C 94  3 n ILE . 94  C 94  
C 95  3 n THR . 95  C 95  
C 96  3 n ARG . 96  C 96  
C 97  3 n THR . 97  C 97  
C 98  3 n ASP . 98  C 98  
C 99  3 n ILE . 99  C 99  
C 100 3 n TYR . 100 C 100 
C 101 3 n ASP . 101 C 101 
C 102 3 n PHE . 102 C 102 
C 103 3 n LEU . 103 C 103 
C 104 3 n VAL . 104 C 104 
C 105 3 n ASP . 105 C 105 
C 106 3 n ILE . 106 C 106 
C 107 3 n ILE . 107 C 107 
C 108 3 n PRO . 108 C 108 
C 109 3 n ARG . 109 C 109 
C 110 3 n ASP . 110 C 110 
C 111 3 n ASP . 111 C 111 
C 112 3 n MET . 112 C 112 
C 113 3 n LYS . 113 C 113 
C 114 3 n GLU . 114 C 114 
C 115 3 n GLU . 115 C 115 
C 116 3 n GLY . 116 C 116 
C 117 3 n LEU . 117 C 117 
C 118 3 n GLY . 118 C 118 
C 119 3 n LEU . 119 C 119 
C 120 3 n PRO . 120 C 120 
C 121 3 n ARG . 121 C 121 
C 122 3 n VAL . 122 C 122 
C 123 3 n GLY . 123 C 123 
C 124 3 n LEU . 124 C 124 
C 125 3 n PRO . 125 C 125 
C 126 3 n PRO . 126 C 126 
C 127 3 n ALA . 127 C 127 
C 128 3 n ALA . 128 C 128 
C 129 3 n LEU . 129 C 129 
C 130 3 n GLY . 130 C 130 
C 131 3 n ALA . 131 C 131 
C 132 3 n PRO . 132 C 132 
C 133 3 n ALA . 133 C 133 
C 134 3 n ASP . 134 C 134 
C 135 3 n ALA . 135 C 135 
C 136 3 n TYR . 136 C 136 
C 137 3 n PRO . 137 C 137 
C 138 3 n PRO . 138 C 138 
C 139 3 n TYR . 139 C 139 
C 140 3 n TYR . 140 C 140 
C 141 3 n TYR . 141 C 141 
C 142 3 n LEU . 142 C 142 
C 143 3 n PRO . 143 C 143 
C 144 3 n ALA . 144 C 144 
C 145 3 n GLN . 145 C 145 
C 146 3 n GLN . 146 C 146 
C 147 3 n VAL . 147 C 147 
C 148 3 n PRO . 148 C 148 
C 149 3 n GLY . 149 C 149 
C 150 3 n VAL . 150 C 150 
D 1   4 n DC  . 1   D 1   
D 2   4 n DA  . 2   D 2   
D 3   4 n DC  . 3   D 3   
D 4   4 n DG  . 4   D 4   
D 5   4 n DC  . 5   D 5   
D 6   4 n DA  . 6   D 6   
D 7   4 n DC  . 7   D 7   
D 8   4 n DC  . 8   D 8   
D 9   4 n DA  . 9   D 9   
D 10  4 n DG  . 10  D 10  
D 11  4 n DA  . 11  D 11  
D 12  4 n DC  . 12  D 12  
D 13  4 n DC  . 13  D 13  
D 14  4 n DA  . 14  D 14  
D 15  4 n DC  . 15  D 15  
D 16  4 n DA  . 16  D 16  
D 17  4 n DC  . 17  D 17  
D 18  4 n DC  . 18  D 18  
D 19  4 n DA  . 19  D 19  
D 20  4 n DG  . 20  D 20  
D 21  4 n DA  . 21  D 21  
D 22  4 n DA  . 22  D 22  
D 23  4 n DA  . 23  D 23  
D 24  4 n DC  . 24  D 24  
D 25  4 n DA  . 25  D 25  
D 26  4 n DA  . 26  D 26  
D 27  4 n DA  . 27  D 27  
D 28  4 n DC  . 28  D 28  
D 29  4 n DA  . 29  D 29  
D 30  4 n DA  . 30  D 30  
D 31  4 n DA  . 31  D 31  
E 1   5 n DT  . 1   E 1   
E 2   5 n DT  . 2   E 2   
E 3   5 n DT  . 3   E 3   
E 4   5 n DG  . 4   E 4   
E 5   5 n DT  . 5   E 5   
E 6   5 n DT  . 6   E 6   
E 7   5 n DT  . 7   E 7   
E 8   5 n DG  . 8   E 8   
E 9   5 n DT  . 9   E 9   
E 10  5 n DT  . 10  E 10  
E 11  5 n DT  . 11  E 11  
E 12  5 n DC  . 12  E 12  
E 13  5 n DT  . 13  E 13  
E 14  5 n DG  . 14  E 14  
E 15  5 n DG  . 15  E 15  
E 16  5 n DT  . 16  E 16  
E 17  5 n DG  . 17  E 17  
E 18  5 n DT  . 18  E 18  
E 19  5 n DG  . 19  E 19  
E 20  5 n DG  . 20  E 20  
E 21  5 n DT  . 21  E 21  
E 22  5 n DC  . 22  E 22  
E 23  5 n DT  . 23  E 23  
E 24  5 n DG  . 24  E 24  
E 25  5 n DG  . 25  E 25  
E 26  5 n DT  . 26  E 26  
E 27  5 n DG  . 27  E 27  
E 28  5 n DC  . 28  E 28  
E 29  5 n DG  . 29  E 29  
E 30  5 n DT  . 30  E 30  
E 31  5 n DG  . 31  E 31  
#
_software.classification other
_software.date           ?
_software.description    "Structure prediction"
_software.name           AlphaFold
_software.pdbx_ordinal   1
_software.type           package
_software.version        "AlphaFold-beta-20231127 (927599d6-1efe-4fa9-85d2-a29f909d212e @ 2024-12-03 00:45:57)"
#
loop_
_struct_asym.entity_id
_struct_asym.id
1 A 
2 B 
3 C 
4 D 
5 E 
#
loop_
_atom_site.group_PDB
_atom_site.id
_atom_site.type_symbol
_atom_site.label_atom_id
_atom_site.label_alt_id
_atom_site.label_comp_id
_atom_site.label_asym_id
_atom_site.label_entity_id
_atom_site.label_seq_id
_atom_site.pdbx_PDB_ins_code
_atom_site.Cartn_x
_atom_site.Cartn_y
_atom_site.Cartn_z
_atom_site.occupancy
_atom_site.B_iso_or_equiv
_atom_site.auth_seq_id
_atom_site.auth_asym_id
_atom_site.pdbx_PDB_model_num
ATOM 1    N N     . MET A 1 1   ? 30.918  -57.558 -26.583 1.00 17.71 1   A 1 
ATOM 2    C CA    . MET A 1 1   ? 31.239  -56.942 -27.881 1.00 18.41 1   A 1 
ATOM 3    C C     . MET A 1 1   ? 30.097  -56.202 -28.596 1.00 20.17 1   A 1 
ATOM 4    O O     . MET A 1 1   ? 30.451  -55.266 -29.299 1.00 15.75 1   A 1 
ATOM 5    C CB    . MET A 1 1   ? 31.847  -57.962 -28.858 1.00 16.13 1   A 1 
ATOM 6    C CG    . MET A 1 1   ? 33.341  -58.208 -28.612 1.00 12.61 1   A 1 
ATOM 7    S SD    . MET A 1 1   ? 34.077  -59.169 -29.947 1.00 10.87 1   A 1 
ATOM 8    C CE    . MET A 1 1   ? 35.819  -59.116 -29.458 1.00 10.20 1   A 1 
ATOM 9    N N     . PRO A 1 2   ? 28.774  -56.556 -28.518 1.00 18.64 2   A 1 
ATOM 10   C CA    . PRO A 1 2   ? 27.823  -56.145 -29.549 1.00 19.89 2   A 1 
ATOM 11   C C     . PRO A 1 2   ? 27.642  -54.622 -29.606 1.00 20.72 2   A 1 
ATOM 12   O O     . PRO A 1 2   ? 27.586  -53.938 -28.582 1.00 17.79 2   A 1 
ATOM 13   C CB    . PRO A 1 2   ? 26.526  -56.901 -29.247 1.00 18.07 2   A 1 
ATOM 14   C CG    . PRO A 1 2   ? 26.594  -57.119 -27.745 1.00 16.63 2   A 1 
ATOM 15   C CD    . PRO A 1 2   ? 28.105  -57.327 -27.497 1.00 17.52 2   A 1 
ATOM 16   N N     . ARG A 1 3   ? 27.613  -54.078 -30.842 1.00 20.84 3   A 1 
ATOM 17   C CA    . ARG A 1 3   ? 27.679  -52.654 -31.157 1.00 19.91 3   A 1 
ATOM 18   C C     . ARG A 1 3   ? 26.298  -52.015 -30.990 1.00 20.34 3   A 1 
ATOM 19   O O     . ARG A 1 3   ? 25.355  -52.441 -31.641 1.00 17.96 3   A 1 
ATOM 20   C CB    . ARG A 1 3   ? 28.182  -52.473 -32.597 1.00 18.67 3   A 1 
ATOM 21   C CG    . ARG A 1 3   ? 29.675  -52.816 -32.793 1.00 16.52 3   A 1 
ATOM 22   C CD    . ARG A 1 3   ? 30.070  -52.683 -34.277 1.00 15.40 3   A 1 
ATOM 23   N NE    . ARG A 1 3   ? 31.514  -52.837 -34.491 1.00 15.31 3   A 1 
ATOM 24   C CZ    . ARG A 1 3   ? 32.150  -52.844 -35.664 1.00 14.26 3   A 1 
ATOM 25   N NH1   . ARG A 1 3   ? 31.497  -52.761 -36.790 1.00 13.81 3   A 1 
ATOM 26   N NH2   . ARG A 1 3   ? 33.441  -52.940 -35.718 1.00 12.28 3   A 1 
ATOM 27   N N     . CYS A 1 4   ? 26.174  -50.931 -30.196 1.00 22.04 4   A 1 
ATOM 28   C CA    . CYS A 1 4   ? 24.985  -50.084 -30.153 1.00 25.03 4   A 1 
ATOM 29   C C     . CYS A 1 4   ? 24.784  -49.394 -31.508 1.00 25.11 4   A 1 
ATOM 30   O O     . CYS A 1 4   ? 25.539  -48.488 -31.861 1.00 23.00 4   A 1 
ATOM 31   C CB    . CYS A 1 4   ? 25.111  -49.066 -29.018 1.00 23.57 4   A 1 
ATOM 32   S SG    . CYS A 1 4   ? 24.839  -49.891 -27.415 1.00 20.05 4   A 1 
ATOM 33   N N     . ASN A 1 5   ? 23.800  -49.819 -32.278 1.00 24.42 5   A 1 
ATOM 34   C CA    . ASN A 1 5   ? 23.562  -49.305 -33.624 1.00 25.47 5   A 1 
ATOM 35   C C     . ASN A 1 5   ? 22.933  -47.903 -33.613 1.00 24.86 5   A 1 
ATOM 36   O O     . ASN A 1 5   ? 22.201  -47.517 -32.701 1.00 23.00 5   A 1 
ATOM 37   C CB    . ASN A 1 5   ? 22.746  -50.318 -34.454 1.00 24.54 5   A 1 
ATOM 38   C CG    . ASN A 1 5   ? 23.601  -51.178 -35.372 1.00 21.15 5   A 1 
ATOM 39   O OD1   . ASN A 1 5   ? 24.777  -50.957 -35.585 1.00 21.25 5   A 1 
ATOM 40   N ND2   . ASN A 1 5   ? 23.020  -52.198 -35.974 1.00 22.08 5   A 1 
ATOM 41   N N     . LYS A 1 6   ? 23.225  -47.134 -34.676 1.00 21.86 6   A 1 
ATOM 42   C CA    . LYS A 1 6   ? 22.909  -45.720 -34.908 1.00 24.28 6   A 1 
ATOM 43   C C     . LYS A 1 6   ? 21.460  -45.543 -35.400 1.00 23.85 6   A 1 
ATOM 44   O O     . LYS A 1 6   ? 21.243  -45.392 -36.590 1.00 21.20 6   A 1 
ATOM 45   C CB    . LYS A 1 6   ? 23.860  -45.161 -35.979 1.00 23.09 6   A 1 
ATOM 46   C CG    . LYS A 1 6   ? 25.345  -45.046 -35.621 1.00 20.71 6   A 1 
ATOM 47   C CD    . LYS A 1 6   ? 26.085  -44.540 -36.870 1.00 18.88 6   A 1 
ATOM 48   C CE    . LYS A 1 6   ? 27.550  -44.209 -36.601 1.00 16.87 6   A 1 
ATOM 49   N NZ    . LYS A 1 6   ? 28.219  -43.686 -37.822 1.00 14.72 6   A 1 
ATOM 50   N N     . CYS A 1 7   ? 20.456  -45.500 -34.530 1.00 26.98 7   A 1 
ATOM 51   C CA    . CYS A 1 7   ? 19.111  -45.100 -34.958 1.00 29.55 7   A 1 
ATOM 52   C C     . CYS A 1 7   ? 19.072  -43.594 -35.238 1.00 28.22 7   A 1 
ATOM 53   O O     . CYS A 1 7   ? 18.866  -42.800 -34.328 1.00 26.59 7   A 1 
ATOM 54   C CB    . CYS A 1 7   ? 18.070  -45.555 -33.925 1.00 28.72 7   A 1 
ATOM 55   S SG    . CYS A 1 7   ? 18.031  -47.380 -33.850 1.00 26.44 7   A 1 
ATOM 56   N N     . LEU A 1 8   ? 19.316  -43.212 -36.483 1.00 21.90 8   A 1 
ATOM 57   C CA    . LEU A 1 8   ? 19.568  -41.848 -36.964 1.00 25.02 8   A 1 
ATOM 58   C C     . LEU A 1 8   ? 18.328  -41.036 -37.366 1.00 24.24 8   A 1 
ATOM 59   O O     . LEU A 1 8   ? 18.497  -39.861 -37.653 1.00 22.06 8   A 1 
ATOM 60   C CB    . LEU A 1 8   ? 20.514  -41.937 -38.190 1.00 23.46 8   A 1 
ATOM 61   C CG    . LEU A 1 8   ? 21.997  -41.781 -37.887 1.00 20.96 8   A 1 
ATOM 62   C CD1   . LEU A 1 8   ? 22.813  -42.215 -39.112 1.00 22.28 8   A 1 
ATOM 63   C CD2   . LEU A 1 8   ? 22.382  -40.340 -37.553 1.00 24.92 8   A 1 
ATOM 64   N N     . SER A 1 9   ? 17.151  -41.616 -37.517 1.00 24.33 9   A 1 
ATOM 65   C CA    . SER A 1 9   ? 16.118  -41.092 -38.424 1.00 27.73 9   A 1 
ATOM 66   C C     . SER A 1 9   ? 15.691  -39.655 -38.119 1.00 26.97 9   A 1 
ATOM 67   O O     . SER A 1 9   ? 15.252  -39.356 -37.011 1.00 25.39 9   A 1 
ATOM 68   C CB    . SER A 1 9   ? 14.906  -42.014 -38.461 1.00 26.67 9   A 1 
ATOM 69   O OG    . SER A 1 9   ? 14.395  -42.214 -37.153 1.00 25.09 9   A 1 
ATOM 70   N N     . GLU A 1 10  ? 15.759  -38.796 -39.137 1.00 24.62 10  A 1 
ATOM 71   C CA    . GLU A 1 10  ? 15.831  -37.325 -39.130 1.00 27.89 10  A 1 
ATOM 72   C C     . GLU A 1 10  ? 14.495  -36.557 -39.073 1.00 26.65 10  A 1 
ATOM 73   O O     . GLU A 1 10  ? 14.497  -35.374 -39.383 1.00 24.50 10  A 1 
ATOM 74   C CB    . GLU A 1 10  ? 16.561  -36.889 -40.412 1.00 26.19 10  A 1 
ATOM 75   C CG    . GLU A 1 10  ? 18.045  -37.268 -40.473 1.00 24.48 10  A 1 
ATOM 76   C CD    . GLU A 1 10  ? 18.706  -36.865 -41.795 1.00 23.50 10  A 1 
ATOM 77   O OE1   . GLU A 1 10  ? 19.846  -36.348 -41.734 1.00 23.50 10  A 1 
ATOM 78   O OE2   . GLU A 1 10  ? 18.117  -37.157 -42.851 1.00 25.81 10  A 1 
ATOM 79   N N     . ASN A 1 11  ? 13.338  -37.149 -38.803 1.00 24.27 11  A 1 
ATOM 80   C CA    . ASN A 1 11  ? 12.061  -36.607 -39.284 1.00 27.33 11  A 1 
ATOM 81   C C     . ASN A 1 11  ? 11.815  -35.105 -38.986 1.00 25.81 11  A 1 
ATOM 82   O O     . ASN A 1 11  ? 11.713  -34.680 -37.835 1.00 23.77 11  A 1 
ATOM 83   C CB    . ASN A 1 11  ? 10.885  -37.495 -38.830 1.00 25.91 11  A 1 
ATOM 84   C CG    . ASN A 1 11  ? 10.490  -38.542 -39.854 1.00 22.73 11  A 1 
ATOM 85   O OD1   . ASN A 1 11  ? 10.918  -38.575 -40.988 1.00 24.39 11  A 1 
ATOM 86   N ND2   . ASN A 1 11  ? 9.599   -39.444 -39.486 1.00 25.64 11  A 1 
ATOM 87   N N     . ASP A 1 12  ? 11.611  -34.353 -40.059 1.00 32.29 12  A 1 
ATOM 88   C CA    . ASP A 1 12  ? 11.644  -32.890 -40.262 1.00 36.04 12  A 1 
ATOM 89   C C     . ASP A 1 12  ? 10.475  -32.060 -39.694 1.00 33.73 12  A 1 
ATOM 90   O O     . ASP A 1 12  ? 10.235  -30.955 -40.189 1.00 31.42 12  A 1 
ATOM 91   C CB    . ASP A 1 12  ? 11.668  -32.652 -41.777 1.00 32.78 12  A 1 
ATOM 92   C CG    . ASP A 1 12  ? 13.043  -32.773 -42.422 1.00 28.15 12  A 1 
ATOM 93   O OD1   . ASP A 1 12  ? 14.029  -32.385 -41.778 1.00 28.64 12  A 1 
ATOM 94   O OD2   . ASP A 1 12  ? 13.059  -33.222 -43.590 1.00 29.18 12  A 1 
ATOM 95   N N     . SER A 1 13  ? 9.655   -32.537 -38.753 1.00 25.07 13  A 1 
ATOM 96   C CA    . SER A 1 13  ? 8.318   -31.974 -38.535 1.00 28.57 13  A 1 
ATOM 97   C C     . SER A 1 13  ? 8.321   -30.453 -38.361 1.00 27.19 13  A 1 
ATOM 98   O O     . SER A 1 13  ? 8.987   -29.920 -37.475 1.00 25.17 13  A 1 
ATOM 99   C CB    . SER A 1 13  ? 7.608   -32.642 -37.363 1.00 27.22 13  A 1 
ATOM 100  O OG    . SER A 1 13  ? 8.318   -32.451 -36.165 1.00 25.27 13  A 1 
ATOM 101  N N     . ALA A 1 14  ? 7.521   -29.766 -39.200 1.00 23.34 14  A 1 
ATOM 102  C CA    . ALA A 1 14  ? 7.509   -28.326 -39.400 1.00 26.06 14  A 1 
ATOM 103  C C     . ALA A 1 14  ? 7.213   -27.555 -38.100 1.00 24.93 14  A 1 
ATOM 104  O O     . ALA A 1 14  ? 6.123   -27.616 -37.539 1.00 23.51 14  A 1 
ATOM 105  C CB    . ALA A 1 14  ? 6.492   -28.005 -40.496 1.00 24.73 14  A 1 
ATOM 106  N N     . SER A 1 15  ? 8.195   -26.771 -37.659 1.00 24.33 15  A 1 
ATOM 107  C CA    . SER A 1 15  ? 8.077   -25.769 -36.603 1.00 26.95 15  A 1 
ATOM 108  C C     . SER A 1 15  ? 7.193   -24.633 -37.115 1.00 25.62 15  A 1 
ATOM 109  O O     . SER A 1 15  ? 7.668   -23.746 -37.810 1.00 24.54 15  A 1 
ATOM 110  C CB    . SER A 1 15  ? 9.470   -25.263 -36.230 1.00 26.40 15  A 1 
ATOM 111  O OG    . SER A 1 15  ? 9.416   -24.332 -35.181 1.00 24.43 15  A 1 
ATOM 112  N N     . GLU A 1 16  ? 5.888   -24.629 -36.770 1.00 24.30 16  A 1 
ATOM 113  C CA    . GLU A 1 16  ? 5.041   -23.450 -36.968 1.00 26.68 16  A 1 
ATOM 114  C C     . GLU A 1 16  ? 5.558   -22.314 -36.076 1.00 25.30 16  A 1 
ATOM 115  O O     . GLU A 1 16  ? 5.232   -22.233 -34.890 1.00 23.55 16  A 1 
ATOM 116  C CB    . GLU A 1 16  ? 3.556   -23.732 -36.676 1.00 25.74 16  A 1 
ATOM 117  C CG    . GLU A 1 16  ? 2.815   -24.464 -37.798 1.00 23.68 16  A 1 
ATOM 118  C CD    . GLU A 1 16  ? 1.294   -24.514 -37.565 1.00 22.55 16  A 1 
ATOM 119  O OE1   . GLU A 1 16  ? 0.549   -24.672 -38.557 1.00 22.78 16  A 1 
ATOM 120  O OE2   . GLU A 1 16  ? 0.839   -24.374 -36.394 1.00 25.63 16  A 1 
ATOM 121  N N     . ASP A 1 17  ? 6.356   -21.434 -36.684 1.00 24.91 17  A 1 
ATOM 122  C CA    . ASP A 1 17  ? 6.773   -20.164 -36.115 1.00 27.70 17  A 1 
ATOM 123  C C     . ASP A 1 17  ? 5.543   -19.272 -35.930 1.00 26.54 17  A 1 
ATOM 124  O O     . ASP A 1 17  ? 5.167   -18.464 -36.775 1.00 24.87 17  A 1 
ATOM 125  C CB    . ASP A 1 17  ? 7.823   -19.476 -37.011 1.00 26.78 17  A 1 
ATOM 126  C CG    . ASP A 1 17  ? 9.273   -19.814 -36.645 1.00 23.67 17  A 1 
ATOM 127  O OD1   . ASP A 1 17  ? 9.536   -20.044 -35.440 1.00 24.84 17  A 1 
ATOM 128  O OD2   . ASP A 1 17  ? 10.117  -19.761 -37.561 1.00 25.34 17  A 1 
ATOM 129  N N     . ARG A 1 18  ? 4.873   -19.399 -34.766 1.00 25.33 18  A 1 
ATOM 130  C CA    . ARG A 1 18  ? 3.884   -18.422 -34.343 1.00 26.76 18  A 1 
ATOM 131  C C     . ARG A 1 18  ? 4.619   -17.121 -34.056 1.00 25.94 18  A 1 
ATOM 132  O O     . ARG A 1 18  ? 5.184   -16.944 -32.982 1.00 23.58 18  A 1 
ATOM 133  C CB    . ARG A 1 18  ? 3.067   -18.908 -33.140 1.00 25.36 18  A 1 
ATOM 134  C CG    . ARG A 1 18  ? 2.085   -20.006 -33.579 1.00 22.97 18  A 1 
ATOM 135  C CD    . ARG A 1 18  ? 1.147   -20.384 -32.435 1.00 22.02 18  A 1 
ATOM 136  N NE    . ARG A 1 18  ? 0.278   -21.491 -32.835 1.00 21.10 18  A 1 
ATOM 137  C CZ    . ARG A 1 18  ? -0.756  -21.976 -32.173 1.00 19.81 18  A 1 
ATOM 138  N NH1   . ARG A 1 18  ? -1.136  -21.471 -31.024 1.00 18.77 18  A 1 
ATOM 139  N NH2   . ARG A 1 18  ? -1.414  -22.981 -32.662 1.00 17.25 18  A 1 
ATOM 140  N N     . HIS A 1 19  ? 4.563   -16.207 -35.030 1.00 23.84 19  A 1 
ATOM 141  C CA    . HIS A 1 19  ? 4.922   -14.804 -34.890 1.00 25.26 19  A 1 
ATOM 142  C C     . HIS A 1 19  ? 4.079   -14.188 -33.766 1.00 24.84 19  A 1 
ATOM 143  O O     . HIS A 1 19  ? 2.969   -13.703 -33.974 1.00 23.00 19  A 1 
ATOM 144  C CB    . HIS A 1 19  ? 4.725   -14.056 -36.219 1.00 24.27 19  A 1 
ATOM 145  C CG    . HIS A 1 19  ? 5.918   -14.126 -37.129 1.00 22.05 19  A 1 
ATOM 146  N ND1   . HIS A 1 19  ? 7.059   -13.360 -37.023 1.00 22.03 19  A 1 
ATOM 147  C CD2   . HIS A 1 19  ? 6.068   -14.913 -38.234 1.00 21.94 19  A 1 
ATOM 148  C CE1   . HIS A 1 19  ? 7.872   -13.676 -38.035 1.00 21.78 19  A 1 
ATOM 149  N NE2   . HIS A 1 19  ? 7.311   -14.620 -38.803 1.00 22.08 19  A 1 
ATOM 150  N N     . TRP A 1 20  ? 4.607   -14.221 -32.564 1.00 29.78 20  A 1 
ATOM 151  C CA    . TRP A 1 20  ? 4.145   -13.348 -31.499 1.00 26.65 20  A 1 
ATOM 152  C C     . TRP A 1 20  ? 4.512   -11.935 -31.945 1.00 25.30 20  A 1 
ATOM 153  O O     . TRP A 1 20  ? 5.664   -11.521 -31.819 1.00 22.46 20  A 1 
ATOM 154  C CB    . TRP A 1 20  ? 4.780   -13.728 -30.165 1.00 25.27 20  A 1 
ATOM 155  C CG    . TRP A 1 20  ? 4.230   -14.979 -29.557 1.00 21.89 20  A 1 
ATOM 156  C CD1   . TRP A 1 20  ? 4.559   -16.242 -29.915 1.00 18.96 20  A 1 
ATOM 157  C CD2   . TRP A 1 20  ? 3.212   -15.107 -28.499 1.00 20.14 20  A 1 
ATOM 158  N NE1   . TRP A 1 20  ? 3.829   -17.152 -29.163 1.00 17.16 20  A 1 
ATOM 159  C CE2   . TRP A 1 20  ? 2.994   -16.494 -28.278 1.00 18.26 20  A 1 
ATOM 160  C CE3   . TRP A 1 20  ? 2.496   -14.178 -27.722 1.00 21.99 20  A 1 
ATOM 161  C CZ2   . TRP A 1 20  ? 2.060   -16.949 -27.306 1.00 24.05 20  A 1 
ATOM 162  C CZ3   . TRP A 1 20  ? 1.568   -14.641 -26.748 1.00 24.04 20  A 1 
ATOM 163  C CH2   . TRP A 1 20  ? 1.370   -16.000 -26.556 1.00 24.99 20  A 1 
ATOM 164  N N     . HIS A 1 21  ? 3.536   -11.190 -32.477 1.00 27.03 21  A 1 
ATOM 165  C CA    . HIS A 1 21  ? 3.671   -9.760  -32.676 1.00 27.86 21  A 1 
ATOM 166  C C     . HIS A 1 21  ? 3.958   -9.136  -31.310 1.00 26.74 21  A 1 
ATOM 167  O O     . HIS A 1 21  ? 3.078   -8.964  -30.474 1.00 24.89 21  A 1 
ATOM 168  C CB    . HIS A 1 21  ? 2.419   -9.168  -33.337 1.00 26.90 21  A 1 
ATOM 169  C CG    . HIS A 1 21  ? 2.521   -9.131  -34.845 1.00 23.98 21  A 1 
ATOM 170  N ND1   . HIS A 1 21  ? 3.151   -8.154  -35.575 1.00 23.74 21  A 1 
ATOM 171  C CD2   . HIS A 1 21  ? 2.028   -10.043 -35.728 1.00 24.13 21  A 1 
ATOM 172  C CE1   . HIS A 1 21  ? 3.034   -8.467  -36.874 1.00 22.96 21  A 1 
ATOM 173  N NE2   . HIS A 1 21  ? 2.366   -9.610  -37.019 1.00 22.52 21  A 1 
ATOM 174  N N     . ARG A 1 22  ? 5.229   -8.810  -31.085 1.00 23.73 22  A 1 
ATOM 175  C CA    . ARG A 1 22  ? 5.646   -7.826  -30.102 1.00 23.40 22  A 1 
ATOM 176  C C     . ARG A 1 22  ? 5.089   -6.486  -30.582 1.00 23.02 22  A 1 
ATOM 177  O O     . ARG A 1 22  ? 5.796   -5.732  -31.236 1.00 20.93 22  A 1 
ATOM 178  C CB    . ARG A 1 22  ? 7.179   -7.766  -29.979 1.00 22.36 22  A 1 
ATOM 179  C CG    . ARG A 1 22  ? 7.791   -8.798  -29.018 1.00 19.79 22  A 1 
ATOM 180  C CD    . ARG A 1 22  ? 9.305   -8.562  -28.958 1.00 17.88 22  A 1 
ATOM 181  N NE    . ARG A 1 22  ? 9.970   -9.379  -27.922 1.00 17.35 22  A 1 
ATOM 182  C CZ    . ARG A 1 22  ? 11.275  -9.424  -27.682 1.00 14.95 22  A 1 
ATOM 183  N NH1   . ARG A 1 22  ? 12.125  -8.728  -28.380 1.00 14.38 22  A 1 
ATOM 184  N NH2   . ARG A 1 22  ? 11.740  -10.167 -26.723 1.00 12.84 22  A 1 
ATOM 185  N N     . THR A 1 23  ? 3.847   -6.172  -30.237 1.00 26.93 23  A 1 
ATOM 186  C CA    . THR A 1 23  ? 3.408   -4.790  -30.057 1.00 25.55 23  A 1 
ATOM 187  C C     . THR A 1 23  ? 4.145   -4.253  -28.834 1.00 24.36 23  A 1 
ATOM 188  O O     . THR A 1 23  ? 3.605   -4.162  -27.737 1.00 22.65 23  A 1 
ATOM 189  C CB    . THR A 1 23  ? 1.888   -4.690  -29.909 1.00 24.25 23  A 1 
ATOM 190  O OG1   . THR A 1 23  ? 1.399   -5.722  -29.069 1.00 23.04 23  A 1 
ATOM 191  C CG2   . THR A 1 23  ? 1.193   -4.846  -31.263 1.00 25.28 23  A 1 
ATOM 192  N N     . ALA A 1 24  ? 5.441   -3.997  -29.017 1.00 23.31 24  A 1 
ATOM 193  C CA    . ALA A 1 24  ? 6.196   -3.140  -28.136 1.00 22.37 24  A 1 
ATOM 194  C C     . ALA A 1 24  ? 5.511   -1.774  -28.246 1.00 22.21 24  A 1 
ATOM 195  O O     . ALA A 1 24  ? 5.607   -1.124  -29.281 1.00 20.84 24  A 1 
ATOM 196  C CB    . ALA A 1 24  ? 7.664   -3.099  -28.590 1.00 21.43 24  A 1 
ATOM 197  N N     . THR A 1 25  ? 4.774   -1.382  -27.201 1.00 26.90 25  A 1 
ATOM 198  C CA    . THR A 1 25  ? 4.408   0.006   -27.002 1.00 24.93 25  A 1 
ATOM 199  C C     . THR A 1 25  ? 5.706   0.792   -27.056 1.00 23.89 25  A 1 
ATOM 200  O O     . THR A 1 25  ? 6.552   0.682   -26.173 1.00 21.86 25  A 1 
ATOM 201  C CB    . THR A 1 25  ? 3.676   0.230   -25.668 1.00 24.32 25  A 1 
ATOM 202  O OG1   . THR A 1 25  ? 3.801   -0.890  -24.810 1.00 21.99 25  A 1 
ATOM 203  C CG2   . THR A 1 25  ? 2.185   0.446   -25.901 1.00 22.91 25  A 1 
ATOM 204  N N     . LEU A 1 26  ? 5.872   1.522   -28.158 1.00 21.00 26  A 1 
ATOM 205  C CA    . LEU A 1 26  ? 6.932   2.490   -28.369 1.00 20.37 26  A 1 
ATOM 206  C C     . LEU A 1 26  ? 6.682   3.679   -27.428 1.00 20.15 26  A 1 
ATOM 207  O O     . LEU A 1 26  ? 6.356   4.768   -27.878 1.00 18.16 26  A 1 
ATOM 208  C CB    . LEU A 1 26  ? 6.972   2.920   -29.853 1.00 18.84 26  A 1 
ATOM 209  C CG    . LEU A 1 26  ? 7.650   1.924   -30.817 1.00 16.37 26  A 1 
ATOM 210  C CD1   . LEU A 1 26  ? 7.208   2.203   -32.253 1.00 15.89 26  A 1 
ATOM 211  C CD2   . LEU A 1 26  ? 9.171   2.069   -30.759 1.00 17.46 26  A 1 
ATOM 212  N N     . PHE A 1 27  ? 6.867   3.503   -26.116 1.00 23.12 27  A 1 
ATOM 213  C CA    . PHE A 1 27  ? 7.644   4.495   -25.424 1.00 22.12 27  A 1 
ATOM 214  C C     . PHE A 1 27  ? 8.988   4.469   -26.142 1.00 22.74 27  A 1 
ATOM 215  O O     . PHE A 1 27  ? 9.761   3.512   -25.993 1.00 19.85 27  A 1 
ATOM 216  C CB    . PHE A 1 27  ? 7.755   4.223   -23.923 1.00 20.44 27  A 1 
ATOM 217  C CG    . PHE A 1 27  ? 6.875   5.145   -23.109 1.00 16.87 27  A 1 
ATOM 218  C CD1   . PHE A 1 27  ? 7.366   6.390   -22.688 1.00 15.30 27  A 1 
ATOM 219  C CD2   . PHE A 1 27  ? 5.547   4.783   -22.824 1.00 15.63 27  A 1 
ATOM 220  C CE1   . PHE A 1 27  ? 6.536   7.269   -21.978 1.00 13.80 27  A 1 
ATOM 221  C CE2   . PHE A 1 27  ? 4.718   5.660   -22.121 1.00 14.28 27  A 1 
ATOM 222  C CZ    . PHE A 1 27  ? 5.205   6.914   -21.692 1.00 14.26 27  A 1 
ATOM 223  N N     . MET A 1 28  ? 9.224   5.457   -26.999 1.00 31.52 28  A 1 
ATOM 224  C CA    . MET A 1 28  ? 10.551  5.700   -27.516 1.00 31.39 28  A 1 
ATOM 225  C C     . MET A 1 28  ? 11.400  5.990   -26.291 1.00 31.69 28  A 1 
ATOM 226  O O     . MET A 1 28  ? 11.432  7.104   -25.785 1.00 29.16 28  A 1 
ATOM 227  C CB    . MET A 1 28  ? 10.595  6.869   -28.512 1.00 29.25 28  A 1 
ATOM 228  C CG    . MET A 1 28  ? 10.039  6.519   -29.895 1.00 25.88 28  A 1 
ATOM 229  S SD    . MET A 1 28  ? 10.512  7.742   -31.160 1.00 23.94 28  A 1 
ATOM 230  C CE    . MET A 1 28  ? 9.460   7.228   -32.540 1.00 22.85 28  A 1 
ATOM 231  N N     . ASN A 1 29  ? 12.086  4.950   -25.809 1.00 25.43 29  A 1 
ATOM 232  C CA    . ASN A 1 29  ? 13.348  5.155   -25.171 1.00 24.71 29  A 1 
ATOM 233  C C     . ASN A 1 29  ? 14.204  5.884   -26.212 1.00 24.38 29  A 1 
ATOM 234  O O     . ASN A 1 29  ? 14.900  5.248   -27.003 1.00 22.09 29  A 1 
ATOM 235  C CB    . ASN A 1 29  ? 13.971  3.808   -24.754 1.00 23.52 29  A 1 
ATOM 236  C CG    . ASN A 1 29  ? 13.537  3.324   -23.373 1.00 20.29 29  A 1 
ATOM 237  O OD1   . ASN A 1 29  ? 13.157  4.077   -22.505 1.00 20.14 29  A 1 
ATOM 238  N ND2   . ASN A 1 29  ? 13.628  2.038   -23.126 1.00 20.60 29  A 1 
ATOM 239  N N     . CYS A 1 30  ? 14.153  7.214   -26.203 1.00 34.75 30  A 1 
ATOM 240  C CA    . CYS A 1 30  ? 15.220  8.067   -26.672 1.00 36.04 30  A 1 
ATOM 241  C C     . CYS A 1 30  ? 16.436  7.900   -25.747 1.00 34.16 30  A 1 
ATOM 242  O O     . CYS A 1 30  ? 17.023  8.865   -25.286 1.00 31.46 30  A 1 
ATOM 243  C CB    . CYS A 1 30  ? 14.727  9.523   -26.795 1.00 33.99 30  A 1 
ATOM 244  S SG    . CYS A 1 30  ? 13.510  9.687   -28.134 1.00 30.07 30  A 1 
ATOM 245  N N     . VAL A 1 31  ? 16.815  6.654   -25.464 1.00 26.42 31  A 1 
ATOM 246  C CA    . VAL A 1 31  ? 18.214  6.279   -25.267 1.00 27.14 31  A 1 
ATOM 247  C C     . VAL A 1 31  ? 18.852  6.392   -26.649 1.00 26.26 31  A 1 
ATOM 248  O O     . VAL A 1 31  ? 19.213  5.410   -27.285 1.00 24.02 31  A 1 
ATOM 249  C CB    . VAL A 1 31  ? 18.387  4.885   -24.643 1.00 25.19 31  A 1 
ATOM 250  C CG1   . VAL A 1 31  ? 19.839  4.663   -24.221 1.00 22.10 31  A 1 
ATOM 251  C CG2   . VAL A 1 31  ? 17.508  4.694   -23.408 1.00 24.27 31  A 1 
ATOM 252  N N     . SER A 1 32  ? 18.887  7.632   -27.156 1.00 29.56 32  A 1 
ATOM 253  C CA    . SER A 1 32  ? 19.822  7.953   -28.216 1.00 31.29 32  A 1 
ATOM 254  C C     . SER A 1 32  ? 21.230  7.647   -27.711 1.00 29.66 32  A 1 
ATOM 255  O O     . SER A 1 32  ? 21.494  7.671   -26.501 1.00 27.02 32  A 1 
ATOM 256  C CB    . SER A 1 32  ? 19.675  9.411   -28.650 1.00 29.23 32  A 1 
ATOM 257  O OG    . SER A 1 32  ? 19.775  10.280  -27.541 1.00 27.85 32  A 1 
ATOM 258  N N     . ASN A 1 33  ? 22.121  7.325   -28.616 1.00 27.31 33  A 1 
ATOM 259  C CA    . ASN A 1 33  ? 23.539  7.191   -28.319 1.00 28.66 33  A 1 
ATOM 260  C C     . ASN A 1 33  ? 24.054  8.440   -27.590 1.00 27.63 33  A 1 
ATOM 261  O O     . ASN A 1 33  ? 23.430  9.491   -27.650 1.00 25.51 33  A 1 
ATOM 262  C CB    . ASN A 1 33  ? 24.304  6.934   -29.632 1.00 26.70 33  A 1 
ATOM 263  C CG    . ASN A 1 33  ? 24.141  5.512   -30.135 1.00 22.79 33  A 1 
ATOM 264  O OD1   . ASN A 1 33  ? 23.958  4.567   -29.390 1.00 24.10 33  A 1 
ATOM 265  N ND2   . ASN A 1 33  ? 24.240  5.318   -31.426 1.00 25.99 33  A 1 
ATOM 266  N N     . GLY A 1 34  ? 25.201  8.334   -26.941 1.00 31.53 34  A 1 
ATOM 267  C CA    . GLY A 1 34  ? 25.813  9.372   -26.109 1.00 30.94 34  A 1 
ATOM 268  C C     . GLY A 1 34  ? 26.200  10.690  -26.806 1.00 30.33 34  A 1 
ATOM 269  O O     . GLY A 1 34  ? 27.133  11.344  -26.357 1.00 28.61 34  A 1 
ATOM 270  N N     . THR A 1 35  ? 25.519  11.092  -27.874 1.00 28.05 35  A 1 
ATOM 271  C CA    . THR A 1 35  ? 25.518  12.470  -28.333 1.00 28.94 35  A 1 
ATOM 272  C C     . THR A 1 35  ? 24.929  13.308  -27.201 1.00 27.84 35  A 1 
ATOM 273  O O     . THR A 1 35  ? 23.738  13.208  -26.904 1.00 25.63 35  A 1 
ATOM 274  C CB    . THR A 1 35  ? 24.712  12.653  -29.622 1.00 26.78 35  A 1 
ATOM 275  O OG1   . THR A 1 35  ? 23.525  11.892  -29.596 1.00 24.71 35  A 1 
ATOM 276  C CG2   . THR A 1 35  ? 25.519  12.187  -30.829 1.00 26.50 35  A 1 
ATOM 277  N N     . VAL A 1 36  ? 25.794  14.107  -26.576 1.00 28.25 36  A 1 
ATOM 278  C CA    . VAL A 1 36  ? 25.422  15.189  -25.675 1.00 30.17 36  A 1 
ATOM 279  C C     . VAL A 1 36  ? 24.525  16.110  -26.493 1.00 29.03 36  A 1 
ATOM 280  O O     . VAL A 1 36  ? 25.013  16.845  -27.345 1.00 27.72 36  A 1 
ATOM 281  C CB    . VAL A 1 36  ? 26.680  15.926  -25.169 1.00 28.70 36  A 1 
ATOM 282  C CG1   . VAL A 1 36  ? 26.318  17.032  -24.176 1.00 26.71 36  A 1 
ATOM 283  C CG2   . VAL A 1 36  ? 27.642  14.954  -24.472 1.00 30.67 36  A 1 
ATOM 284  N N     . TYR A 1 37  ? 23.190  15.990  -26.315 1.00 28.05 37  A 1 
ATOM 285  C CA    . TYR A 1 37  ? 22.276  16.967  -26.871 1.00 28.14 37  A 1 
ATOM 286  C C     . TYR A 1 37  ? 22.664  18.307  -26.260 1.00 27.10 37  A 1 
ATOM 287  O O     . TYR A 1 37  ? 22.704  18.426  -25.031 1.00 25.85 37  A 1 
ATOM 288  C CB    . TYR A 1 37  ? 20.818  16.589  -26.592 1.00 27.22 37  A 1 
ATOM 289  C CG    . TYR A 1 37  ? 20.223  15.664  -27.631 1.00 27.67 37  A 1 
ATOM 290  C CD1   . TYR A 1 37  ? 19.475  16.195  -28.713 1.00 28.87 37  A 1 
ATOM 291  C CD2   . TYR A 1 37  ? 20.414  14.277  -27.559 1.00 30.81 37  A 1 
ATOM 292  C CE1   . TYR A 1 37  ? 18.932  15.352  -29.691 1.00 27.68 37  A 1 
ATOM 293  C CE2   . TYR A 1 37  ? 19.877  13.416  -28.541 1.00 26.72 37  A 1 
ATOM 294  C CZ    . TYR A 1 37  ? 19.132  13.966  -29.607 1.00 26.00 37  A 1 
ATOM 295  O OH    . TYR A 1 37  ? 18.604  13.130  -30.572 1.00 24.69 37  A 1 
ATOM 296  N N     . GLU A 1 38  ? 23.012  19.292  -27.087 1.00 26.98 38  A 1 
ATOM 297  C CA    . GLU A 1 38  ? 23.170  20.668  -26.642 1.00 29.70 38  A 1 
ATOM 298  C C     . GLU A 1 38  ? 21.846  21.080  -25.995 1.00 28.95 38  A 1 
ATOM 299  O O     . GLU A 1 38  ? 20.839  21.269  -26.673 1.00 27.63 38  A 1 
ATOM 300  C CB    . GLU A 1 38  ? 23.543  21.602  -27.800 1.00 29.29 38  A 1 
ATOM 301  C CG    . GLU A 1 38  ? 25.013  21.450  -28.232 1.00 26.39 38  A 1 
ATOM 302  C CD    . GLU A 1 38  ? 25.436  22.483  -29.282 1.00 24.46 38  A 1 
ATOM 303  O OE1   . GLU A 1 38  ? 26.638  22.834  -29.303 1.00 23.81 38  A 1 
ATOM 304  O OE2   . GLU A 1 38  ? 24.582  22.911  -30.092 1.00 24.58 38  A 1 
ATOM 305  N N     . GLU A 1 39  ? 21.835  21.139  -24.661 1.00 27.26 39  A 1 
ATOM 306  C CA    . GLU A 1 39  ? 20.679  21.613  -23.917 1.00 29.15 39  A 1 
ATOM 307  C C     . GLU A 1 39  ? 20.424  23.051  -24.359 1.00 27.40 39  A 1 
ATOM 308  O O     . GLU A 1 39  ? 21.309  23.898  -24.302 1.00 25.70 39  A 1 
ATOM 309  C CB    . GLU A 1 39  ? 20.894  21.504  -22.402 1.00 28.55 39  A 1 
ATOM 310  C CG    . GLU A 1 39  ? 20.878  20.053  -21.897 1.00 26.02 39  A 1 
ATOM 311  C CD    . GLU A 1 39  ? 20.938  19.930  -20.360 1.00 24.42 39  A 1 
ATOM 312  O OE1   . GLU A 1 39  ? 20.472  18.893  -19.845 1.00 23.84 39  A 1 
ATOM 313  O OE2   . GLU A 1 39  ? 21.431  20.872  -19.697 1.00 24.50 39  A 1 
ATOM 314  N N     . ALA A 1 40  ? 19.219  23.314  -24.855 1.00 31.69 40  A 1 
ATOM 315  C CA    . ALA A 1 40  ? 18.872  24.624  -25.362 1.00 30.62 40  A 1 
ATOM 316  C C     . ALA A 1 40  ? 19.004  25.642  -24.224 1.00 28.82 40  A 1 
ATOM 317  O O     . ALA A 1 40  ? 18.210  25.627  -23.278 1.00 27.38 40  A 1 
ATOM 318  C CB    . ALA A 1 40  ? 17.464  24.581  -25.963 1.00 28.58 40  A 1 
ATOM 319  N N     . VAL A 1 41  ? 20.017  26.518  -24.312 1.00 27.82 41  A 1 
ATOM 320  C CA    . VAL A 1 41  ? 20.256  27.591  -23.345 1.00 29.47 41  A 1 
ATOM 321  C C     . VAL A 1 41  ? 19.108  28.579  -23.492 1.00 28.03 41  A 1 
ATOM 322  O O     . VAL A 1 41  ? 19.064  29.382  -24.419 1.00 26.63 41  A 1 
ATOM 323  C CB    . VAL A 1 41  ? 21.624  28.254  -23.551 1.00 27.84 41  A 1 
ATOM 324  C CG1   . VAL A 1 41  ? 21.896  29.285  -22.455 1.00 25.75 41  A 1 
ATOM 325  C CG2   . VAL A 1 41  ? 22.765  27.233  -23.512 1.00 28.99 41  A 1 
ATOM 326  N N     . GLY A 1 42  ? 18.141  28.498  -22.585 1.00 30.23 42  A 1 
ATOM 327  C CA    . GLY A 1 42  ? 17.105  29.510  -22.478 1.00 30.27 42  A 1 
ATOM 328  C C     . GLY A 1 42  ? 17.716  30.882  -22.188 1.00 29.48 42  A 1 
ATOM 329  O O     . GLY A 1 42  ? 18.798  30.981  -21.617 1.00 27.80 42  A 1 
ATOM 330  N N     . ARG A 1 43  ? 17.011  31.963  -22.535 1.00 25.82 43  A 1 
ATOM 331  C CA    . ARG A 1 43  ? 17.507  33.357  -22.420 1.00 28.31 43  A 1 
ATOM 332  C C     . ARG A 1 43  ? 18.080  33.732  -21.047 1.00 26.95 43  A 1 
ATOM 333  O O     . ARG A 1 43  ? 18.961  34.578  -20.980 1.00 24.47 43  A 1 
ATOM 334  C CB    . ARG A 1 43  ? 16.377  34.336  -22.755 1.00 26.97 43  A 1 
ATOM 335  C CG    . ARG A 1 43  ? 16.501  34.931  -24.162 1.00 24.58 43  A 1 
ATOM 336  C CD    . ARG A 1 43  ? 15.408  35.968  -24.356 1.00 22.45 43  A 1 
ATOM 337  N NE    . ARG A 1 43  ? 15.552  36.669  -25.644 1.00 21.72 43  A 1 
ATOM 338  C CZ    . ARG A 1 43  ? 14.748  37.621  -26.117 1.00 19.60 43  A 1 
ATOM 339  N NH1   . ARG A 1 43  ? 13.705  38.013  -25.439 1.00 19.05 43  A 1 
ATOM 340  N NH2   . ARG A 1 43  ? 14.985  38.171  -27.255 1.00 18.80 43  A 1 
ATOM 341  N N     . GLU A 1 44  ? 17.559  33.152  -19.967 1.00 31.22 44  A 1 
ATOM 342  C CA    . GLU A 1 44  ? 17.980  33.441  -18.585 1.00 33.06 44  A 1 
ATOM 343  C C     . GLU A 1 44  ? 19.113  32.507  -18.081 1.00 32.17 44  A 1 
ATOM 344  O O     . GLU A 1 44  ? 19.330  32.407  -16.883 1.00 30.55 44  A 1 
ATOM 345  C CB    . GLU A 1 44  ? 16.772  33.457  -17.645 1.00 31.04 44  A 1 
ATOM 346  C CG    . GLU A 1 44  ? 15.803  34.605  -17.964 1.00 29.14 44  A 1 
ATOM 347  C CD    . GLU A 1 44  ? 14.674  34.766  -16.934 1.00 26.81 44  A 1 
ATOM 348  O OE1   . GLU A 1 44  ? 14.038  35.841  -16.959 1.00 25.69 44  A 1 
ATOM 349  O OE2   . GLU A 1 44  ? 14.447  33.833  -16.145 1.00 26.37 44  A 1 
ATOM 350  N N     . GLY A 1 45  ? 19.816  31.830  -18.982 1.00 31.72 45  A 1 
ATOM 351  C CA    . GLY A 1 45  ? 20.957  30.978  -18.611 1.00 31.19 45  A 1 
ATOM 352  C C     . GLY A 1 45  ? 20.607  29.664  -17.916 1.00 31.09 45  A 1 
ATOM 353  O O     . GLY A 1 45  ? 21.497  28.854  -17.652 1.00 29.58 45  A 1 
ATOM 354  N N     . CYS A 1 46  ? 19.324  29.433  -17.631 1.00 40.41 46  A 1 
ATOM 355  C CA    . CYS A 1 46  ? 18.879  28.154  -17.090 1.00 41.41 46  A 1 
ATOM 356  C C     . CYS A 1 46  ? 18.881  27.086  -18.193 1.00 40.58 46  A 1 
ATOM 357  O O     . CYS A 1 46  ? 18.188  27.232  -19.198 1.00 38.59 46  A 1 
ATOM 358  C CB    . CYS A 1 46  ? 17.500  28.303  -16.441 1.00 38.81 46  A 1 
ATOM 359  S SG    . CYS A 1 46  ? 17.653  29.172  -14.844 1.00 35.41 46  A 1 
ATOM 360  N N     . TRP A 1 47  ? 19.638  26.010  -17.974 1.00 49.47 47  A 1 
ATOM 361  C CA    . TRP A 1 47  ? 19.609  24.817  -18.811 1.00 45.25 47  A 1 
ATOM 362  C C     . TRP A 1 47  ? 18.244  24.138  -18.617 1.00 44.14 47  A 1 
ATOM 363  O O     . TRP A 1 47  ? 17.980  23.516  -17.588 1.00 41.64 47  A 1 
ATOM 364  C CB    . TRP A 1 47  ? 20.767  23.898  -18.435 1.00 42.08 47  A 1 
ATOM 365  C CG    . TRP A 1 47  ? 22.134  24.473  -18.677 1.00 38.37 47  A 1 
ATOM 366  C CD1   . TRP A 1 47  ? 22.766  25.360  -17.892 1.00 34.38 47  A 1 
ATOM 367  C CD2   . TRP A 1 47  ? 23.050  24.207  -19.800 1.00 39.22 47  A 1 
ATOM 368  N NE1   . TRP A 1 47  ? 24.017  25.677  -18.427 1.00 31.16 47  A 1 
ATOM 369  C CE2   . TRP A 1 47  ? 24.224  24.986  -19.594 1.00 35.46 47  A 1 
ATOM 370  C CE3   . TRP A 1 47  ? 22.981  23.383  -20.930 1.00 38.29 47  A 1 
ATOM 371  C CZ2   . TRP A 1 47  ? 25.307  24.939  -20.503 1.00 38.32 47  A 1 
ATOM 372  C CZ3   . TRP A 1 47  ? 24.071  23.334  -21.839 1.00 37.14 47  A 1 
ATOM 373  C CH2   . TRP A 1 47  ? 25.210  24.099  -21.632 1.00 39.20 47  A 1 
ATOM 374  N N     . ALA A 1 48  ? 17.338  24.336  -19.578 1.00 55.74 48  A 1 
ATOM 375  C CA    . ALA A 1 48  ? 16.017  23.741  -19.513 1.00 55.83 48  A 1 
ATOM 376  C C     . ALA A 1 48  ? 16.036  22.374  -20.212 1.00 57.48 48  A 1 
ATOM 377  O O     . ALA A 1 48  ? 16.321  22.279  -21.399 1.00 55.63 48  A 1 
ATOM 378  C CB    . ALA A 1 48  ? 15.001  24.706  -20.122 1.00 51.38 48  A 1 
ATOM 379  N N     . ARG A 1 49  ? 15.687  21.324  -19.473 1.00 65.46 49  A 1 
ATOM 380  C CA    . ARG A 1 49  ? 15.537  19.980  -20.036 1.00 63.79 49  A 1 
ATOM 381  C C     . ARG A 1 49  ? 14.492  19.991  -21.138 1.00 68.86 49  A 1 
ATOM 382  O O     . ARG A 1 49  ? 13.423  20.571  -20.974 1.00 63.56 49  A 1 
ATOM 383  C CB    . ARG A 1 49  ? 15.196  18.990  -18.909 1.00 62.55 49  A 1 
ATOM 384  C CG    . ARG A 1 49  ? 15.047  17.546  -19.408 1.00 56.00 49  A 1 
ATOM 385  C CD    . ARG A 1 49  ? 14.876  16.583  -18.246 1.00 57.43 49  A 1 
ATOM 386  N NE    . ARG A 1 49  ? 14.473  15.248  -18.713 1.00 53.33 49  A 1 
ATOM 387  C CZ    . ARG A 1 49  ? 14.644  14.092  -18.105 1.00 42.54 49  A 1 
ATOM 388  N NH1   . ARG A 1 49  ? 15.281  13.997  -16.972 1.00 40.63 49  A 1 
ATOM 389  N NH2   . ARG A 1 49  ? 14.152  13.010  -18.617 1.00 45.10 49  A 1 
ATOM 390  N N     . LEU A 1 50  ? 14.774  19.339  -22.253 1.00 68.55 50  A 1 
ATOM 391  C CA    . LEU A 1 50  ? 13.826  19.206  -23.346 1.00 68.86 50  A 1 
ATOM 392  C C     . LEU A 1 50  ? 12.596  18.385  -22.933 1.00 71.93 50  A 1 
ATOM 393  O O     . LEU A 1 50  ? 12.659  17.522  -22.049 1.00 69.20 50  A 1 
ATOM 394  C CB    . LEU A 1 50  ? 14.514  18.622  -24.590 1.00 64.30 50  A 1 
ATOM 395  C CG    . LEU A 1 50  ? 15.560  19.544  -25.234 1.00 61.35 50  A 1 
ATOM 396  C CD1   . LEU A 1 50  ? 16.277  18.815  -26.370 1.00 57.67 50  A 1 
ATOM 397  C CD2   . LEU A 1 50  ? 14.935  20.818  -25.813 1.00 61.44 50  A 1 
ATOM 398  N N     . CYS A 1 51  ? 11.471  18.664  -23.562 1.00 75.19 51  A 1 
ATOM 399  C CA    . CYS A 1 51  ? 10.229  17.925  -23.358 1.00 73.84 51  A 1 
ATOM 400  C C     . CYS A 1 51  ? 10.403  16.454  -23.756 1.00 72.78 51  A 1 
ATOM 401  O O     . CYS A 1 51  ? 10.730  16.160  -24.900 1.00 67.16 51  A 1 
ATOM 402  C CB    . CYS A 1 51  ? 9.137   18.610  -24.183 1.00 73.77 51  A 1 
ATOM 403  S SG    . CYS A 1 51  ? 7.574   17.680  -24.151 1.00 72.61 51  A 1 
ATOM 404  N N     . ASP A 1 52  ? 10.074  15.538  -22.859 1.00 80.53 52  A 1 
ATOM 405  C CA    . ASP A 1 52  ? 10.134  14.097  -23.120 1.00 77.79 52  A 1 
ATOM 406  C C     . ASP A 1 52  ? 9.091   13.637  -24.165 1.00 77.39 52  A 1 
ATOM 407  O O     . ASP A 1 52  ? 9.207   12.553  -24.721 1.00 71.89 52  A 1 
ATOM 408  C CB    . ASP A 1 52  ? 9.943   13.323  -21.802 1.00 74.96 52  A 1 
ATOM 409  C CG    . ASP A 1 52  ? 11.022  13.573  -20.724 1.00 74.61 52  A 1 
ATOM 410  O OD1   . ASP A 1 52  ? 12.234  13.621  -21.038 1.00 69.52 52  A 1 
ATOM 411  O OD2   . ASP A 1 52  ? 10.652  13.679  -19.531 1.00 71.97 52  A 1 
ATOM 412  N N     . GLY A 1 53  ? 8.067   14.457  -24.442 1.00 75.63 53  A 1 
ATOM 413  C CA    . GLY A 1 53  ? 7.034   14.157  -25.433 1.00 72.35 53  A 1 
ATOM 414  C C     . GLY A 1 53  ? 7.419   14.509  -26.872 1.00 72.46 53  A 1 
ATOM 415  O O     . GLY A 1 53  ? 7.178   13.713  -27.782 1.00 68.49 53  A 1 
ATOM 416  N N     . CYS A 1 54  ? 7.982   15.715  -27.105 1.00 77.80 54  A 1 
ATOM 417  C CA    . CYS A 1 54  ? 8.338   16.186  -28.447 1.00 77.00 54  A 1 
ATOM 418  C C     . CYS A 1 54  ? 9.851   16.264  -28.711 1.00 76.30 54  A 1 
ATOM 419  O O     . CYS A 1 54  ? 10.256  16.410  -29.858 1.00 68.78 54  A 1 
ATOM 420  C CB    . CYS A 1 54  ? 7.661   17.533  -28.722 1.00 74.35 54  A 1 
ATOM 421  S SG    . CYS A 1 54  ? 8.308   18.845  -27.652 1.00 78.23 54  A 1 
ATOM 422  N N     . CYS A 1 55  ? 10.694  16.195  -27.668 1.00 74.07 55  A 1 
ATOM 423  C CA    . CYS A 1 55  ? 12.159  16.250  -27.728 1.00 67.57 55  A 1 
ATOM 424  C C     . CYS A 1 55  ? 12.735  17.489  -28.452 1.00 69.06 55  A 1 
ATOM 425  O O     . CYS A 1 55  ? 13.904  17.487  -28.821 1.00 60.70 55  A 1 
ATOM 426  C CB    . CYS A 1 55  ? 12.711  14.926  -28.279 1.00 65.48 55  A 1 
ATOM 427  S SG    . CYS A 1 55  ? 12.109  13.508  -27.279 1.00 61.06 55  A 1 
ATOM 428  N N     . THR A 1 56  ? 11.942  18.544  -28.627 1.00 69.80 56  A 1 
ATOM 429  C CA    . THR A 1 56  ? 12.345  19.745  -29.384 1.00 68.86 56  A 1 
ATOM 430  C C     . THR A 1 56  ? 12.178  21.052  -28.608 1.00 72.25 56  A 1 
ATOM 431  O O     . THR A 1 56  ? 12.946  21.988  -28.804 1.00 66.05 56  A 1 
ATOM 432  C CB    . THR A 1 56  ? 11.550  19.867  -30.692 1.00 65.66 56  A 1 
ATOM 433  O OG1   . THR A 1 56  ? 10.163  19.818  -30.443 1.00 60.81 56  A 1 
ATOM 434  C CG2   . THR A 1 56  ? 11.874  18.752  -31.682 1.00 63.90 56  A 1 
ATOM 435  N N     . VAL A 1 57  ? 11.177  21.137  -27.731 1.00 74.70 57  A 1 
ATOM 436  C CA    . VAL A 1 57  ? 10.835  22.350  -26.977 1.00 74.11 57  A 1 
ATOM 437  C C     . VAL A 1 57  ? 11.259  22.180  -25.511 1.00 76.29 57  A 1 
ATOM 438  O O     . VAL A 1 57  ? 11.097  21.084  -24.966 1.00 72.80 57  A 1 
ATOM 439  C CB    . VAL A 1 57  ? 9.330   22.665  -27.097 1.00 70.37 57  A 1 
ATOM 440  C CG1   . VAL A 1 57  ? 8.967   24.004  -26.442 1.00 62.30 57  A 1 
ATOM 441  C CG2   . VAL A 1 57  ? 8.895   22.750  -28.564 1.00 70.43 57  A 1 
ATOM 442  N N     . PRO A 1 58  ? 11.783  23.245  -24.835 1.00 67.45 58  A 1 
ATOM 443  C CA    . PRO A 1 58  ? 12.053  23.194  -23.409 1.00 67.50 58  A 1 
ATOM 444  C C     . PRO A 1 58  ? 10.813  22.809  -22.591 1.00 69.92 58  A 1 
ATOM 445  O O     . PRO A 1 58  ? 9.704   23.282  -22.847 1.00 71.70 58  A 1 
ATOM 446  C CB    . PRO A 1 58  ? 12.562  24.587  -23.032 1.00 66.91 58  A 1 
ATOM 447  C CG    . PRO A 1 58  ? 13.147  25.111  -24.338 1.00 66.35 58  A 1 
ATOM 448  C CD    . PRO A 1 58  ? 12.214  24.509  -25.388 1.00 77.20 58  A 1 
ATOM 449  N N     . SER A 1 59  ? 10.998  21.955  -21.567 1.00 72.49 59  A 1 
ATOM 450  C CA    . SER A 1 59  ? 9.941   21.574  -20.646 1.00 72.15 59  A 1 
ATOM 451  C C     . SER A 1 59  ? 9.559   22.737  -19.726 1.00 70.92 59  A 1 
ATOM 452  O O     . SER A 1 59  ? 10.417  23.487  -19.269 1.00 69.57 59  A 1 
ATOM 453  C CB    . SER A 1 59  ? 10.331  20.333  -19.849 1.00 71.93 59  A 1 
ATOM 454  O OG    . SER A 1 59  ? 11.554  20.514  -19.171 1.00 65.67 59  A 1 
ATOM 455  N N     . VAL A 1 60  ? 8.257   22.861  -19.414 1.00 79.44 60  A 1 
ATOM 456  C CA    . VAL A 1 60  ? 7.727   23.878  -18.484 1.00 79.21 60  A 1 
ATOM 457  C C     . VAL A 1 60  ? 7.083   23.259  -17.245 1.00 80.09 60  A 1 
ATOM 458  O O     . VAL A 1 60  ? 7.011   23.909  -16.202 1.00 76.65 60  A 1 
ATOM 459  C CB    . VAL A 1 60  ? 6.753   24.846  -19.177 1.00 78.29 60  A 1 
ATOM 460  C CG1   . VAL A 1 60  ? 7.460   25.635  -20.292 1.00 68.39 60  A 1 
ATOM 461  C CG2   . VAL A 1 60  ? 5.533   24.146  -19.773 1.00 74.17 60  A 1 
ATOM 462  N N     . VAL A 1 61  ? 6.650   22.010  -17.341 1.00 80.43 61  A 1 
ATOM 463  C CA    . VAL A 1 61  ? 6.053   21.259  -16.228 1.00 80.51 61  A 1 
ATOM 464  C C     . VAL A 1 61  ? 6.685   19.880  -16.094 1.00 80.93 61  A 1 
ATOM 465  O O     . VAL A 1 61  ? 7.141   19.293  -17.067 1.00 79.43 61  A 1 
ATOM 466  C CB    . VAL A 1 61  ? 4.520   21.135  -16.342 1.00 79.14 61  A 1 
ATOM 467  C CG1   . VAL A 1 61  ? 3.844   22.506  -16.329 1.00 65.93 61  A 1 
ATOM 468  C CG2   . VAL A 1 61  ? 4.066   20.370  -17.583 1.00 71.01 61  A 1 
ATOM 469  N N     . TYR A 1 62  ? 6.675   19.342  -14.863 1.00 73.21 62  A 1 
ATOM 470  C CA    . TYR A 1 62  ? 6.973   17.945  -14.578 1.00 70.94 62  A 1 
ATOM 471  C C     . TYR A 1 62  ? 5.703   17.236  -14.103 1.00 71.37 62  A 1 
ATOM 472  O O     . TYR A 1 62  ? 5.066   17.681  -13.147 1.00 69.21 62  A 1 
ATOM 473  C CB    . TYR A 1 62  ? 8.089   17.867  -13.537 1.00 69.91 62  A 1 
ATOM 474  C CG    . TYR A 1 62  ? 8.429   16.449  -13.113 1.00 69.19 62  A 1 
ATOM 475  C CD1   . TYR A 1 62  ? 8.033   15.957  -11.855 1.00 66.58 62  A 1 
ATOM 476  C CD2   . TYR A 1 62  ? 9.142   15.613  -13.986 1.00 68.43 62  A 1 
ATOM 477  C CE1   . TYR A 1 62  ? 8.370   14.652  -11.460 1.00 62.98 62  A 1 
ATOM 478  C CE2   . TYR A 1 62  ? 9.480   14.295  -13.603 1.00 64.78 62  A 1 
ATOM 479  C CZ    . TYR A 1 62  ? 9.091   13.831  -12.342 1.00 71.94 62  A 1 
ATOM 480  O OH    . TYR A 1 62  ? 9.442   12.545  -11.957 1.00 72.26 62  A 1 
ATOM 481  N N     . CYS A 1 63  ? 5.332   16.138  -14.759 1.00 75.39 63  A 1 
ATOM 482  C CA    . CYS A 1 63  ? 4.235   15.283  -14.326 1.00 74.41 63  A 1 
ATOM 483  C C     . CYS A 1 63  ? 4.784   14.132  -13.479 1.00 73.08 63  A 1 
ATOM 484  O O     . CYS A 1 63  ? 5.585   13.325  -13.951 1.00 70.74 63  A 1 
ATOM 485  C CB    . CYS A 1 63  ? 3.457   14.767  -15.534 1.00 73.99 63  A 1 
ATOM 486  S SG    . CYS A 1 63  ? 2.090   13.720  -14.955 1.00 72.96 63  A 1 
ATOM 487  N N     . ARG A 1 64  ? 4.346   14.038  -12.226 1.00 70.76 64  A 1 
ATOM 488  C CA    . ARG A 1 64  ? 4.824   13.005  -11.299 1.00 68.03 64  A 1 
ATOM 489  C C     . ARG A 1 64  ? 4.339   11.605  -11.663 1.00 65.81 64  A 1 
ATOM 490  O O     . ARG A 1 64  ? 5.120   10.663  -11.554 1.00 61.96 64  A 1 
ATOM 491  C CB    . ARG A 1 64  ? 4.384   13.340  -9.868  1.00 64.32 64  A 1 
ATOM 492  C CG    . ARG A 1 64  ? 5.190   14.508  -9.288  1.00 59.43 64  A 1 
ATOM 493  C CD    . ARG A 1 64  ? 4.703   14.803  -7.872  1.00 58.29 64  A 1 
ATOM 494  N NE    . ARG A 1 64  ? 5.571   15.761  -7.195  1.00 50.53 64  A 1 
ATOM 495  C CZ    . ARG A 1 64  ? 5.447   16.169  -5.959  1.00 46.05 64  A 1 
ATOM 496  N NH1   . ARG A 1 64  ? 4.451   15.793  -5.205  1.00 42.98 64  A 1 
ATOM 497  N NH2   . ARG A 1 64  ? 6.326   16.972  -5.433  1.00 42.61 64  A 1 
ATOM 498  N N     . ALA A 1 65  ? 3.083   11.474  -12.061 1.00 71.96 65  A 1 
ATOM 499  C CA    . ALA A 1 65  ? 2.489   10.180  -12.389 1.00 70.02 65  A 1 
ATOM 500  C C     . ALA A 1 65  ? 3.164   9.530   -13.607 1.00 70.59 65  A 1 
ATOM 501  O O     . ALA A 1 65  ? 3.418   8.327   -13.602 1.00 65.99 65  A 1 
ATOM 502  C CB    . ALA A 1 65  ? 0.993   10.388  -12.615 1.00 66.53 65  A 1 
ATOM 503  N N     . ASP A 1 66  ? 3.519   10.335  -14.618 1.00 70.46 66  A 1 
ATOM 504  C CA    . ASP A 1 66  ? 4.190   9.849   -15.820 1.00 69.14 66  A 1 
ATOM 505  C C     . ASP A 1 66  ? 5.730   9.909   -15.726 1.00 69.25 66  A 1 
ATOM 506  O O     . ASP A 1 66  ? 6.420   9.423   -16.617 1.00 67.10 66  A 1 
ATOM 507  C CB    . ASP A 1 66  ? 3.709   10.643  -17.036 1.00 66.65 66  A 1 
ATOM 508  C CG    . ASP A 1 66  ? 2.190   10.579  -17.166 1.00 65.43 66  A 1 
ATOM 509  O OD1   . ASP A 1 66  ? 1.619   9.492   -17.349 1.00 62.80 66  A 1 
ATOM 510  O OD2   . ASP A 1 66  ? 1.565   11.661  -17.094 1.00 62.85 66  A 1 
ATOM 511  N N     . SER A 1 67  ? 6.264   10.509  -14.648 1.00 68.86 67  A 1 
ATOM 512  C CA    . SER A 1 67  ? 7.694   10.781  -14.485 1.00 69.47 67  A 1 
ATOM 513  C C     . SER A 1 67  ? 8.311   11.512  -15.691 1.00 71.05 67  A 1 
ATOM 514  O O     . SER A 1 67  ? 9.435   11.219  -16.089 1.00 67.59 67  A 1 
ATOM 515  C CB    . SER A 1 67  ? 8.458   9.507   -14.118 1.00 66.40 67  A 1 
ATOM 516  O OG    . SER A 1 67  ? 7.940   8.949   -12.924 1.00 61.92 67  A 1 
ATOM 517  N N     . ALA A 1 68  ? 7.564   12.454  -16.290 1.00 69.30 68  A 1 
ATOM 518  C CA    . ALA A 1 68  ? 7.921   13.090  -17.554 1.00 69.23 68  A 1 
ATOM 519  C C     . ALA A 1 68  ? 7.992   14.618  -17.437 1.00 69.18 68  A 1 
ATOM 520  O O     . ALA A 1 68  ? 7.106   15.257  -16.851 1.00 69.92 68  A 1 
ATOM 521  C CB    . ALA A 1 68  ? 6.915   12.651  -18.626 1.00 68.21 68  A 1 
ATOM 522  N N     . TYR A 1 69  ? 9.018   15.211  -18.055 1.00 75.99 69  A 1 
ATOM 523  C CA    . TYR A 1 69  ? 9.144   16.644  -18.274 1.00 73.50 69  A 1 
ATOM 524  C C     . TYR A 1 69  ? 8.441   17.012  -19.581 1.00 76.45 69  A 1 
ATOM 525  O O     . TYR A 1 69  ? 8.748   16.454  -20.633 1.00 74.03 69  A 1 
ATOM 526  C CB    . TYR A 1 69  ? 10.619  17.038  -18.310 1.00 73.39 69  A 1 
ATOM 527  C CG    . TYR A 1 69  ? 11.343  16.828  -17.004 1.00 72.15 69  A 1 
ATOM 528  C CD1   . TYR A 1 69  ? 11.462  17.879  -16.079 1.00 65.36 69  A 1 
ATOM 529  C CD2   . TYR A 1 69  ? 11.915  15.578  -16.701 1.00 67.91 69  A 1 
ATOM 530  C CE1   . TYR A 1 69  ? 12.148  17.695  -14.866 1.00 63.63 69  A 1 
ATOM 531  C CE2   . TYR A 1 69  ? 12.600  15.378  -15.489 1.00 64.13 69  A 1 
ATOM 532  C CZ    . TYR A 1 69  ? 12.709  16.445  -14.575 1.00 73.51 69  A 1 
ATOM 533  O OH    . TYR A 1 69  ? 13.380  16.257  -13.388 1.00 72.06 69  A 1 
ATOM 534  N N     . LEU A 1 70  ? 7.485   17.947  -19.525 1.00 73.02 70  A 1 
ATOM 535  C CA    . LEU A 1 70  ? 6.631   18.286  -20.654 1.00 73.52 70  A 1 
ATOM 536  C C     . LEU A 1 70  ? 6.662   19.790  -20.958 1.00 73.66 70  A 1 
ATOM 537  O O     . LEU A 1 70  ? 6.661   20.620  -20.042 1.00 74.91 70  A 1 
ATOM 538  C CB    . LEU A 1 70  ? 5.196   17.790  -20.394 1.00 73.69 70  A 1 
ATOM 539  C CG    . LEU A 1 70  ? 5.061   16.270  -20.134 1.00 78.93 70  A 1 
ATOM 540  C CD1   . LEU A 1 70  ? 3.618   15.942  -19.750 1.00 74.76 70  A 1 
ATOM 541  C CD2   . LEU A 1 70  ? 5.427   15.434  -21.367 1.00 74.62 70  A 1 
ATOM 542  N N     . CYS A 1 71  ? 6.643   20.152  -22.251 1.00 82.46 71  A 1 
ATOM 543  C CA    . CYS A 1 71  ? 6.334   21.510  -22.687 1.00 81.45 71  A 1 
ATOM 544  C C     . CYS A 1 71  ? 4.827   21.788  -22.545 1.00 81.53 71  A 1 
ATOM 545  O O     . CYS A 1 71  ? 4.029   20.864  -22.400 1.00 77.77 71  A 1 
ATOM 546  C CB    . CYS A 1 71  ? 6.834   21.721  -24.119 1.00 80.66 71  A 1 
ATOM 547  S SG    . CYS A 1 71  ? 5.895   20.723  -25.322 1.00 80.26 71  A 1 
ATOM 548  N N     . ALA A 1 72  ? 4.423   23.070  -22.634 1.00 81.84 72  A 1 
ATOM 549  C CA    . ALA A 1 72  ? 3.027   23.467  -22.463 1.00 79.33 72  A 1 
ATOM 550  C C     . ALA A 1 72  ? 2.074   22.777  -23.453 1.00 79.84 72  A 1 
ATOM 551  O O     . ALA A 1 72  ? 0.995   22.333  -23.062 1.00 76.49 72  A 1 
ATOM 552  C CB    . ALA A 1 72  ? 2.947   24.994  -22.597 1.00 77.91 72  A 1 
ATOM 553  N N     . SER A 1 73  ? 2.488   22.638  -24.714 1.00 79.18 73  A 1 
ATOM 554  C CA    . SER A 1 73  ? 1.676   21.976  -25.741 1.00 78.16 73  A 1 
ATOM 555  C C     . SER A 1 73  ? 1.539   20.470  -25.502 1.00 78.81 73  A 1 
ATOM 556  O O     . SER A 1 73  ? 0.429   19.937  -25.585 1.00 77.04 73  A 1 
ATOM 557  C CB    . SER A 1 73  ? 2.261   22.260  -27.132 1.00 77.02 73  A 1 
ATOM 558  O OG    . SER A 1 73  ? 3.621   21.875  -27.199 1.00 67.22 73  A 1 
ATOM 559  N N     . CYS A 1 74  ? 2.623   19.779  -25.129 1.00 73.97 74  A 1 
ATOM 560  C CA    . CYS A 1 74  ? 2.573   18.356  -24.797 1.00 73.28 74  A 1 
ATOM 561  C C     . CYS A 1 74  ? 1.789   18.108  -23.508 1.00 72.79 74  A 1 
ATOM 562  O O     . CYS A 1 74  ? 0.977   17.184  -23.471 1.00 70.55 74  A 1 
ATOM 563  C CB    . CYS A 1 74  ? 3.990   17.777  -24.711 1.00 73.47 74  A 1 
ATOM 564  S SG    . CYS A 1 74  ? 4.741   17.673  -26.369 1.00 72.22 74  A 1 
ATOM 565  N N     . ASP A 1 75  ? 1.959   18.948  -22.474 1.00 78.14 75  A 1 
ATOM 566  C CA    . ASP A 1 75  ? 1.184   18.864  -21.233 1.00 75.54 75  A 1 
ATOM 567  C C     . ASP A 1 75  ? -0.322  18.980  -21.511 1.00 74.99 75  A 1 
ATOM 568  O O     . ASP A 1 75  ? -1.094  18.105  -21.116 1.00 72.77 75  A 1 
ATOM 569  C CB    . ASP A 1 75  ? 1.631   19.949  -20.235 1.00 75.04 75  A 1 
ATOM 570  C CG    . ASP A 1 75  ? 0.825   19.872  -18.937 1.00 74.95 75  A 1 
ATOM 571  O OD1   . ASP A 1 75  ? 0.938   18.848  -18.238 1.00 67.50 75  A 1 
ATOM 572  O OD2   . ASP A 1 75  ? 0.044   20.796  -18.628 1.00 69.30 75  A 1 
ATOM 573  N N     . ALA A 1 76  ? -0.727  20.011  -22.270 1.00 80.26 76  A 1 
ATOM 574  C CA    . ALA A 1 76  ? -2.117  20.203  -22.640 1.00 77.61 76  A 1 
ATOM 575  C C     . ALA A 1 76  ? -2.677  19.005  -23.420 1.00 78.23 76  A 1 
ATOM 576  O O     . ALA A 1 76  ? -3.728  18.476  -23.067 1.00 75.79 76  A 1 
ATOM 577  C CB    . ALA A 1 76  ? -2.247  21.503  -23.430 1.00 76.53 76  A 1 
ATOM 578  N N     . GLN A 1 77  ? -1.968  18.523  -24.438 1.00 75.52 77  A 1 
ATOM 579  C CA    . GLN A 1 77  ? -2.431  17.388  -25.251 1.00 73.71 77  A 1 
ATOM 580  C C     . GLN A 1 77  ? -2.546  16.088  -24.450 1.00 74.47 77  A 1 
ATOM 581  O O     . GLN A 1 77  ? -3.514  15.336  -24.619 1.00 73.36 77  A 1 
ATOM 582  C CB    . GLN A 1 77  ? -1.474  17.164  -26.418 1.00 73.57 77  A 1 
ATOM 583  C CG    . GLN A 1 77  ? -1.628  18.233  -27.513 1.00 68.03 77  A 1 
ATOM 584  C CD    . GLN A 1 77  ? -0.629  18.024  -28.655 1.00 65.12 77  A 1 
ATOM 585  O OE1   . GLN A 1 77  ? 0.066   17.023  -28.758 1.00 56.30 77  A 1 
ATOM 586  N NE2   . GLN A 1 77  ? -0.539  18.956  -29.568 1.00 54.53 77  A 1 
ATOM 587  N N     . ILE A 1 78  ? -1.560  15.808  -23.597 1.00 73.76 78  A 1 
ATOM 588  C CA    . ILE A 1 78  ? -1.504  14.539  -22.875 1.00 72.47 78  A 1 
ATOM 589  C C     . ILE A 1 78  ? -2.495  14.540  -21.700 1.00 71.98 78  A 1 
ATOM 590  O O     . ILE A 1 78  ? -3.185  13.539  -21.488 1.00 69.90 78  A 1 
ATOM 591  C CB    . ILE A 1 78  ? -0.056  14.219  -22.463 1.00 71.01 78  A 1 
ATOM 592  C CG1   . ILE A 1 78  ? 0.898   14.039  -23.661 1.00 68.40 78  A 1 
ATOM 593  C CG2   . ILE A 1 78  ? -0.046  12.889  -21.700 1.00 69.01 78  A 1 
ATOM 594  C CD1   . ILE A 1 78  ? 2.389   13.979  -23.275 1.00 62.72 78  A 1 
ATOM 595  N N     . HIS A 1 79  ? -2.626  15.663  -20.975 1.00 77.30 79  A 1 
ATOM 596  C CA    . HIS A 1 79  ? -3.521  15.768  -19.820 1.00 75.83 79  A 1 
ATOM 597  C C     . HIS A 1 79  ? -4.969  16.124  -20.186 1.00 73.97 79  A 1 
ATOM 598  O O     . HIS A 1 79  ? -5.867  15.898  -19.375 1.00 67.94 79  A 1 
ATOM 599  C CB    . HIS A 1 79  ? -2.936  16.717  -18.776 1.00 74.87 79  A 1 
ATOM 600  C CG    . HIS A 1 79  ? -1.661  16.207  -18.183 1.00 77.60 79  A 1 
ATOM 601  N ND1   . HIS A 1 79  ? -0.399  16.692  -18.401 1.00 68.01 79  A 1 
ATOM 602  C CD2   . HIS A 1 79  ? -1.518  15.141  -17.320 1.00 70.77 79  A 1 
ATOM 603  C CE1   . HIS A 1 79  ? 0.484   15.953  -17.711 1.00 72.84 79  A 1 
ATOM 604  N NE2   . HIS A 1 79  ? -0.162  14.995  -17.043 1.00 74.03 79  A 1 
ATOM 605  N N     . ALA A 1 80  ? -5.233  16.604  -21.392 1.00 77.46 80  A 1 
ATOM 606  C CA    . ALA A 1 80  ? -6.590  16.720  -21.908 1.00 74.51 80  A 1 
ATOM 607  C C     . ALA A 1 80  ? -7.145  15.401  -22.481 1.00 73.25 80  A 1 
ATOM 608  O O     . ALA A 1 80  ? -8.337  15.329  -22.768 1.00 67.69 80  A 1 
ATOM 609  C CB    . ALA A 1 80  ? -6.643  17.832  -22.948 1.00 71.90 80  A 1 
ATOM 610  N N     . ALA A 1 81  ? -6.309  14.357  -22.608 1.00 71.30 81  A 1 
ATOM 611  C CA    . ALA A 1 81  ? -6.708  13.119  -23.272 1.00 69.58 81  A 1 
ATOM 612  C C     . ALA A 1 81  ? -7.855  12.376  -22.574 1.00 70.55 81  A 1 
ATOM 613  O O     . ALA A 1 81  ? -8.726  11.809  -23.233 1.00 66.41 81  A 1 
ATOM 614  C CB    . ALA A 1 81  ? -5.474  12.218  -23.385 1.00 65.22 81  A 1 
ATOM 615  N N     . ASN A 1 82  ? -7.854  12.366  -21.240 1.00 67.34 82  A 1 
ATOM 616  C CA    . ASN A 1 82  ? -8.905  11.729  -20.446 1.00 67.03 82  A 1 
ATOM 617  C C     . ASN A 1 82  ? -8.961  12.289  -19.016 1.00 69.03 82  A 1 
ATOM 618  O O     . ASN A 1 82  ? -8.093  13.036  -18.553 1.00 64.53 82  A 1 
ATOM 619  C CB    . ASN A 1 82  ? -8.702  10.199  -20.482 1.00 61.36 82  A 1 
ATOM 620  C CG    . ASN A 1 82  ? -7.399  9.767   -19.854 1.00 55.63 82  A 1 
ATOM 621  O OD1   . ASN A 1 82  ? -7.115  10.063  -18.700 1.00 51.19 82  A 1 
ATOM 622  N ND2   . ASN A 1 82  ? -6.571  9.060   -20.584 1.00 51.86 82  A 1 
ATOM 623  N N     . ARG A 1 83  ? -10.012 11.916  -18.268 1.00 66.48 83  A 1 
ATOM 624  C CA    . ARG A 1 83  ? -10.246 12.398  -16.891 1.00 65.99 83  A 1 
ATOM 625  C C     . ARG A 1 83  ? -9.185  11.919  -15.887 1.00 66.83 83  A 1 
ATOM 626  O O     . ARG A 1 83  ? -8.969  12.584  -14.879 1.00 63.25 83  A 1 
ATOM 627  C CB    . ARG A 1 83  ? -11.672 12.000  -16.455 1.00 60.99 83  A 1 
ATOM 628  C CG    . ARG A 1 83  ? -12.119 12.636  -15.137 1.00 56.65 83  A 1 
ATOM 629  C CD    . ARG A 1 83  ? -13.569 12.267  -14.807 1.00 53.65 83  A 1 
ATOM 630  N NE    . ARG A 1 83  ? -14.008 12.791  -13.494 1.00 45.91 83  A 1 
ATOM 631  C CZ    . ARG A 1 83  ? -15.064 12.413  -12.798 1.00 39.19 83  A 1 
ATOM 632  N NH1   . ARG A 1 83  ? -15.913 11.550  -13.249 1.00 36.02 83  A 1 
ATOM 633  N NH2   . ARG A 1 83  ? -15.296 12.899  -11.620 1.00 36.26 83  A 1 
ATOM 634  N N     . VAL A 1 84  ? -8.541  10.785  -16.122 1.00 69.30 84  A 1 
ATOM 635  C CA    . VAL A 1 84  ? -7.454  10.298  -15.259 1.00 69.20 84  A 1 
ATOM 636  C C     . VAL A 1 84  ? -6.211  11.162  -15.457 1.00 71.42 84  A 1 
ATOM 637  O O     . VAL A 1 84  ? -5.681  11.695  -14.488 1.00 68.49 84  A 1 
ATOM 638  C CB    . VAL A 1 84  ? -7.120  8.825   -15.520 1.00 64.20 84  A 1 
ATOM 639  C CG1   . VAL A 1 84  ? -5.935  8.341   -14.682 1.00 57.21 84  A 1 
ATOM 640  C CG2   . VAL A 1 84  ? -8.321  7.951   -15.191 1.00 61.34 84  A 1 
ATOM 641  N N     . ALA A 1 85  ? -5.816  11.369  -16.713 1.00 68.68 85  A 1 
ATOM 642  C CA    . ALA A 1 85  ? -4.681  12.205  -17.057 1.00 69.00 85  A 1 
ATOM 643  C C     . ALA A 1 85  ? -4.851  13.639  -16.532 1.00 70.12 85  A 1 
ATOM 644  O O     . ALA A 1 85  ? -3.925  14.186  -15.945 1.00 70.80 85  A 1 
ATOM 645  C CB    . ALA A 1 85  ? -4.501  12.168  -18.575 1.00 68.21 85  A 1 
ATOM 646  N N     . SER A 1 86  ? -6.058  14.218  -16.614 1.00 76.48 86  A 1 
ATOM 647  C CA    . SER A 1 86  ? -6.316  15.574  -16.096 1.00 76.12 86  A 1 
ATOM 648  C C     . SER A 1 86  ? -6.153  15.707  -14.578 1.00 77.54 86  A 1 
ATOM 649  O O     . SER A 1 86  ? -5.932  16.816  -14.088 1.00 75.53 86  A 1 
ATOM 650  C CB    . SER A 1 86  ? -7.705  16.039  -16.518 1.00 73.93 86  A 1 
ATOM 651  O OG    . SER A 1 86  ? -8.737  15.326  -15.859 1.00 66.22 86  A 1 
ATOM 652  N N     . ARG A 1 87  ? -6.222  14.598  -13.818 1.00 72.91 87  A 1 
ATOM 653  C CA    . ARG A 1 87  ? -6.038  14.547  -12.359 1.00 72.50 87  A 1 
ATOM 654  C C     . ARG A 1 87  ? -4.571  14.328  -11.938 1.00 74.00 87  A 1 
ATOM 655  O O     . ARG A 1 87  ? -4.293  14.374  -10.749 1.00 69.40 87  A 1 
ATOM 656  C CB    . ARG A 1 87  ? -6.936  13.460  -11.746 1.00 67.99 87  A 1 
ATOM 657  C CG    . ARG A 1 87  ? -8.434  13.810  -11.796 1.00 64.92 87  A 1 
ATOM 658  C CD    . ARG A 1 87  ? -9.253  12.631  -11.260 1.00 63.70 87  A 1 
ATOM 659  N NE    . ARG A 1 87  ? -10.691 12.944  -11.173 1.00 55.41 87  A 1 
ATOM 660  C CZ    . ARG A 1 87  ? -11.597 12.252  -10.496 1.00 50.44 87  A 1 
ATOM 661  N NH1   . ARG A 1 87  ? -11.317 11.120  -9.913  1.00 46.86 87  A 1 
ATOM 662  N NH2   . ARG A 1 87  ? -12.811 12.690  -10.375 1.00 46.96 87  A 1 
ATOM 663  N N     . HIS A 1 88  ? -3.670  14.083  -12.878 1.00 69.56 88  A 1 
ATOM 664  C CA    . HIS A 1 88  ? -2.261  13.914  -12.559 1.00 70.39 88  A 1 
ATOM 665  C C     . HIS A 1 88  ? -1.668  15.206  -11.984 1.00 70.12 88  A 1 
ATOM 666  O O     . HIS A 1 88  ? -1.894  16.304  -12.497 1.00 68.63 88  A 1 
ATOM 667  C CB    . HIS A 1 88  ? -1.463  13.459  -13.786 1.00 68.21 88  A 1 
ATOM 668  C CG    . HIS A 1 88  ? -1.725  12.048  -14.223 1.00 68.27 88  A 1 
ATOM 669  N ND1   . HIS A 1 88  ? -1.167  11.439  -15.334 1.00 61.77 88  A 1 
ATOM 670  C CD2   . HIS A 1 88  ? -2.505  11.095  -13.629 1.00 65.13 88  A 1 
ATOM 671  C CE1   . HIS A 1 88  ? -1.591  10.177  -15.386 1.00 63.89 88  A 1 
ATOM 672  N NE2   . HIS A 1 88  ? -2.412  9.926   -14.373 1.00 65.76 88  A 1 
ATOM 673  N N     . GLU A 1 89  ? -0.895  15.063  -10.897 1.00 71.90 89  A 1 
ATOM 674  C CA    . GLU A 1 89  ? -0.210  16.182  -10.275 1.00 72.06 89  A 1 
ATOM 675  C C     . GLU A 1 89  ? 0.937   16.660  -11.171 1.00 73.22 89  A 1 
ATOM 676  O O     . GLU A 1 89  ? 1.824   15.879  -11.536 1.00 69.65 89  A 1 
ATOM 677  C CB    . GLU A 1 89  ? 0.280   15.773  -8.886  1.00 67.49 89  A 1 
ATOM 678  C CG    . GLU A 1 89  ? 0.768   16.963  -8.055  1.00 59.75 89  A 1 
ATOM 679  C CD    . GLU A 1 89  ? 1.380   16.544  -6.707  1.00 56.69 89  A 1 
ATOM 680  O OE1   . GLU A 1 89  ? 2.067   17.374  -6.086  1.00 48.54 89  A 1 
ATOM 681  O OE2   . GLU A 1 89  ? 1.252   15.365  -6.293  1.00 48.95 89  A 1 
ATOM 682  N N     . ARG A 1 90  ? 0.939   17.958  -11.497 1.00 71.83 90  A 1 
ATOM 683  C CA    . ARG A 1 90  ? 1.980   18.616  -12.285 1.00 71.01 90  A 1 
ATOM 684  C C     . ARG A 1 90  ? 2.647   19.721  -11.476 1.00 69.57 90  A 1 
ATOM 685  O O     . ARG A 1 90  ? 1.988   20.403  -10.707 1.00 66.47 90  A 1 
ATOM 686  C CB    . ARG A 1 90  ? 1.383   19.161  -13.583 1.00 69.88 90  A 1 
ATOM 687  C CG    . ARG A 1 90  ? 1.029   18.041  -14.552 1.00 70.24 90  A 1 
ATOM 688  C CD    . ARG A 1 90  ? -0.045  18.471  -15.545 1.00 70.34 90  A 1 
ATOM 689  N NE    . ARG A 1 90  ? -1.364  18.466  -14.936 1.00 69.17 90  A 1 
ATOM 690  C CZ    . ARG A 1 90  ? -2.493  18.855  -15.523 1.00 67.32 90  A 1 
ATOM 691  N NH1   . ARG A 1 90  ? -2.487  19.366  -16.724 1.00 58.72 90  A 1 
ATOM 692  N NH2   . ARG A 1 90  ? -3.636  18.717  -14.924 1.00 66.14 90  A 1 
ATOM 693  N N     . VAL A 1 91  ? 3.950   19.881  -11.659 1.00 74.60 91  A 1 
ATOM 694  C CA    . VAL A 1 91  ? 4.773   20.895  -10.982 1.00 73.99 91  A 1 
ATOM 695  C C     . VAL A 1 91  ? 5.325   21.846  -12.032 1.00 73.42 91  A 1 
ATOM 696  O O     . VAL A 1 91  ? 5.914   21.384  -13.005 1.00 72.71 91  A 1 
ATOM 697  C CB    . VAL A 1 91  ? 5.919   20.246  -10.200 1.00 71.54 91  A 1 
ATOM 698  C CG1   . VAL A 1 91  ? 6.642   21.282  -9.330  1.00 60.86 91  A 1 
ATOM 699  C CG2   . VAL A 1 91  ? 5.433   19.104  -9.317  1.00 65.07 91  A 1 
ATOM 700  N N     . LEU A 1 92  ? 5.162   23.164  -11.827 1.00 71.83 92  A 1 
ATOM 701  C CA    . LEU A 1 92  ? 5.805   24.155  -12.689 1.00 70.24 92  A 1 
ATOM 702  C C     . LEU A 1 92  ? 7.314   24.146  -12.440 1.00 69.97 92  A 1 
ATOM 703  O O     . LEU A 1 92  ? 7.771   24.371  -11.318 1.00 68.39 92  A 1 
ATOM 704  C CB    . LEU A 1 92  ? 5.214   25.550  -12.430 1.00 67.17 92  A 1 
ATOM 705  C CG    . LEU A 1 92  ? 3.818   25.756  -13.043 1.00 62.31 92  A 1 
ATOM 706  C CD1   . LEU A 1 92  ? 3.148   26.998  -12.460 1.00 56.71 92  A 1 
ATOM 707  C CD2   . LEU A 1 92  ? 3.899   25.930  -14.563 1.00 58.93 92  A 1 
ATOM 708  N N     . LEU A 1 93  ? 8.104   23.951  -13.492 1.00 66.93 93  A 1 
ATOM 709  C CA    . LEU A 1 93  ? 9.557   23.923  -13.386 1.00 64.97 93  A 1 
ATOM 710  C C     . LEU A 1 93  ? 10.101  25.298  -12.999 1.00 63.60 93  A 1 
ATOM 711  O O     . LEU A 1 93  ? 10.980  25.376  -12.157 1.00 60.41 93  A 1 
ATOM 712  C CB    . LEU A 1 93  ? 10.175  23.412  -14.685 1.00 62.62 93  A 1 
ATOM 713  C CG    . LEU A 1 93  ? 9.815   21.945  -15.009 1.00 60.77 93  A 1 
ATOM 714  C CD1   . LEU A 1 93  ? 10.395  21.550  -16.363 1.00 57.65 93  A 1 
ATOM 715  C CD2   . LEU A 1 93  ? 10.350  20.962  -13.964 1.00 60.44 93  A 1 
ATOM 716  N N     . SER A 1 94  ? 9.504   26.386  -13.508 1.00 63.52 94  A 1 
ATOM 717  C CA    . SER A 1 94  ? 9.941   27.751  -13.190 1.00 62.10 94  A 1 
ATOM 718  C C     . SER A 1 94  ? 9.940   28.078  -11.693 1.00 60.47 94  A 1 
ATOM 719  O O     . SER A 1 94  ? 10.781  28.850  -11.236 1.00 56.39 94  A 1 
ATOM 720  C CB    . SER A 1 94  ? 9.035   28.752  -13.908 1.00 57.70 94  A 1 
ATOM 721  O OG    . SER A 1 94  ? 7.678   28.593  -13.513 1.00 51.86 94  A 1 
ATOM 722  N N     . GLU A 1 95  ? 9.033   27.493  -10.910 1.00 58.15 95  A 1 
ATOM 723  C CA    . GLU A 1 95  ? 9.001   27.653  -9.453  1.00 56.70 95  A 1 
ATOM 724  C C     . GLU A 1 95  ? 10.084  26.810  -8.782  1.00 53.13 95  A 1 
ATOM 725  O O     . GLU A 1 95  ? 10.759  27.285  -7.870  1.00 49.76 95  A 1 
ATOM 726  C CB    . GLU A 1 95  ? 7.620   27.276  -8.905  1.00 53.22 95  A 1 
ATOM 727  C CG    . GLU A 1 95  ? 6.524   28.242  -9.366  1.00 50.00 95  A 1 
ATOM 728  C CD    . GLU A 1 95  ? 5.145   27.929  -8.772  1.00 46.43 95  A 1 
ATOM 729  O OE1   . GLU A 1 95  ? 4.266   28.800  -8.904  1.00 41.13 95  A 1 
ATOM 730  O OE2   . GLU A 1 95  ? 4.983   26.829  -8.198  1.00 42.55 95  A 1 
ATOM 731  N N     . ALA A 1 96  ? 10.303  25.597  -9.259  1.00 53.51 96  A 1 
ATOM 732  C CA    . ALA A 1 96  ? 11.375  24.744  -8.773  1.00 50.28 96  A 1 
ATOM 733  C C     . ALA A 1 96  ? 12.761  25.361  -9.041  1.00 48.00 96  A 1 
ATOM 734  O O     . ALA A 1 96  ? 13.611  25.349  -8.155  1.00 47.46 96  A 1 
ATOM 735  C CB    . ALA A 1 96  ? 11.226  23.361  -9.397  1.00 47.68 96  A 1 
ATOM 736  N N     . TYR A 1 97  ? 12.947  25.968  -10.218 1.00 47.91 97  A 1 
ATOM 737  C CA    . TYR A 1 97  ? 14.191  26.681  -10.579 1.00 44.76 97  A 1 
ATOM 738  C C     . TYR A 1 97  ? 14.462  27.892  -9.671  1.00 41.60 97  A 1 
ATOM 739  O O     . TYR A 1 97  ? 15.598  28.112  -9.263  1.00 40.97 97  A 1 
ATOM 740  C CB    . TYR A 1 97  ? 14.153  27.124  -12.056 1.00 43.35 97  A 1 
ATOM 741  C CG    . TYR A 1 97  ? 14.492  26.053  -13.078 1.00 43.50 97  A 1 
ATOM 742  C CD1   . TYR A 1 97  ? 15.821  25.658  -13.283 1.00 41.86 97  A 1 
ATOM 743  C CD2   . TYR A 1 97  ? 13.489  25.434  -13.845 1.00 41.45 97  A 1 
ATOM 744  C CE1   . TYR A 1 97  ? 16.137  24.608  -14.170 1.00 37.04 97  A 1 
ATOM 745  C CE2   . TYR A 1 97  ? 13.797  24.381  -14.726 1.00 37.14 97  A 1 
ATOM 746  C CZ    . TYR A 1 97  ? 15.126  23.953  -14.865 1.00 37.53 97  A 1 
ATOM 747  O OH    . TYR A 1 97  ? 15.419  22.864  -15.647 1.00 34.68 97  A 1 
ATOM 748  N N     . LYS A 1 98  ? 13.436  28.664  -9.289  1.00 49.40 98  A 1 
ATOM 749  C CA    . LYS A 1 98  ? 13.605  29.842  -8.415  1.00 49.08 98  A 1 
ATOM 750  C C     . LYS A 1 98  ? 14.030  29.489  -6.989  1.00 47.55 98  A 1 
ATOM 751  O O     . LYS A 1 98  ? 14.711  30.277  -6.352  1.00 43.51 98  A 1 
ATOM 752  C CB    . LYS A 1 98  ? 12.298  30.639  -8.362  1.00 45.60 98  A 1 
ATOM 753  C CG    . LYS A 1 98  ? 12.085  31.476  -9.632  1.00 42.55 98  A 1 
ATOM 754  C CD    . LYS A 1 98  ? 10.728  32.162  -9.574  1.00 39.19 98  A 1 
ATOM 755  C CE    . LYS A 1 98  ? 10.495  32.941  -10.861 1.00 33.85 98  A 1 
ATOM 756  N NZ    . LYS A 1 98  ? 9.187   33.639  -10.843 1.00 28.31 98  A 1 
ATOM 757  N N     . HIS A 1 99  ? 13.589  28.342  -6.488  1.00 42.99 99  A 1 
ATOM 758  C CA    . HIS A 1 99  ? 13.942  27.874  -5.145  1.00 41.75 99  A 1 
ATOM 759  C C     . HIS A 1 99  ? 15.173  26.965  -5.104  1.00 37.32 99  A 1 
ATOM 760  O O     . HIS A 1 99  ? 15.635  26.612  -4.018  1.00 34.63 99  A 1 
ATOM 761  C CB    . HIS A 1 99  ? 12.717  27.215  -4.510  1.00 39.67 99  A 1 
ATOM 762  C CG    . HIS A 1 99  ? 11.653  28.212  -4.154  1.00 38.14 99  A 1 
ATOM 763  N ND1   . HIS A 1 99  ? 11.787  29.260  -3.263  1.00 36.17 99  A 1 
ATOM 764  C CD2   . HIS A 1 99  ? 10.373  28.276  -4.647  1.00 37.23 99  A 1 
ATOM 765  C CE1   . HIS A 1 99  ? 10.628  29.939  -3.227  1.00 34.98 99  A 1 
ATOM 766  N NE2   . HIS A 1 99  ? 9.741   29.368  -4.055  1.00 35.20 99  A 1 
ATOM 767  N N     . ALA A 1 100 ? 15.718  26.610  -6.261  1.00 39.01 100 A 1 
ATOM 768  C CA    . ALA A 1 100 ? 16.995  25.934  -6.319  1.00 36.35 100 A 1 
ATOM 769  C C     . ALA A 1 100 ? 18.069  26.875  -5.747  1.00 33.81 100 A 1 
ATOM 770  O O     . ALA A 1 100 ? 18.171  28.011  -6.202  1.00 32.97 100 A 1 
ATOM 771  C CB    . ALA A 1 100 ? 17.300  25.539  -7.765  1.00 34.30 100 A 1 
ATOM 772  N N     . PRO A 1 101 ? 18.856  26.457  -4.723  1.00 34.60 101 A 1 
ATOM 773  C CA    . PRO A 1 101 ? 20.007  27.236  -4.321  1.00 34.35 101 A 1 
ATOM 774  C C     . PRO A 1 101 ? 20.890  27.431  -5.552  1.00 34.45 101 A 1 
ATOM 775  O O     . PRO A 1 101 ? 21.127  26.480  -6.299  1.00 33.23 101 A 1 
ATOM 776  C CB    . PRO A 1 101 ? 20.692  26.428  -3.210  1.00 31.60 101 A 1 
ATOM 777  C CG    . PRO A 1 101 ? 20.251  24.996  -3.476  1.00 31.06 101 A 1 
ATOM 778  C CD    . PRO A 1 101 ? 18.855  25.158  -4.088  1.00 37.73 101 A 1 
ATOM 779  N N     . VAL A 1 102 ? 21.354  28.665  -5.750  1.00 30.08 102 A 1 
ATOM 780  C CA    . VAL A 1 102 ? 22.326  28.990  -6.802  1.00 29.90 102 A 1 
ATOM 781  C C     . VAL A 1 102 ? 23.578  28.159  -6.528  1.00 28.87 102 A 1 
ATOM 782  O O     . VAL A 1 102 ? 24.411  28.533  -5.701  1.00 27.64 102 A 1 
ATOM 783  C CB    . VAL A 1 102 ? 22.638  30.500  -6.827  1.00 28.39 102 A 1 
ATOM 784  C CG1   . VAL A 1 102 ? 23.585  30.858  -7.966  1.00 26.66 102 A 1 
ATOM 785  C CG2   . VAL A 1 102 ? 21.357  31.334  -6.991  1.00 30.92 102 A 1 
ATOM 786  N N     . MET A 1 103 ? 23.663  26.976  -7.131  1.00 26.46 103 A 1 
ATOM 787  C CA    . MET A 1 103 ? 24.916  26.235  -7.106  1.00 26.80 103 A 1 
ATOM 788  C C     . MET A 1 103 ? 25.939  27.061  -7.882  1.00 26.61 103 A 1 
ATOM 789  O O     . MET A 1 103 ? 25.648  27.562  -8.958  1.00 25.51 103 A 1 
ATOM 790  C CB    . MET A 1 103 ? 24.765  24.803  -7.637  1.00 26.33 103 A 1 
ATOM 791  C CG    . MET A 1 103 ? 24.133  23.877  -6.586  1.00 25.23 103 A 1 
ATOM 792  S SD    . MET A 1 103 ? 24.714  22.148  -6.593  1.00 24.14 103 A 1 
ATOM 793  C CE    . MET A 1 103 ? 23.843  21.506  -8.036  1.00 22.92 103 A 1 
ATOM 794  N N     . LEU A 1 104 ? 27.083  27.236  -7.244  1.00 24.86 104 A 1 
ATOM 795  C CA    . LEU A 1 104 ? 28.203  27.987  -7.797  1.00 24.44 104 A 1 
ATOM 796  C C     . LEU A 1 104 ? 28.587  27.454  -9.184  1.00 23.42 104 A 1 
ATOM 797  O O     . LEU A 1 104 ? 28.418  26.271  -9.468  1.00 21.72 104 A 1 
ATOM 798  C CB    . LEU A 1 104 ? 29.387  27.896  -6.821  1.00 23.70 104 A 1 
ATOM 799  C CG    . LEU A 1 104 ? 29.294  28.865  -5.630  1.00 22.17 104 A 1 
ATOM 800  C CD1   . LEU A 1 104 ? 30.125  28.367  -4.446  1.00 22.86 104 A 1 
ATOM 801  C CD2   . LEU A 1 104 ? 29.806  30.247  -6.011  1.00 27.01 104 A 1 
ATOM 802  N N     . ASP A 1 105 ? 29.204  28.320  -9.976  1.00 34.56 105 A 1 
ATOM 803  C CA    . ASP A 1 105 ? 29.746  28.116  -11.336 1.00 35.03 105 A 1 
ATOM 804  C C     . ASP A 1 105 ? 30.823  27.010  -11.483 1.00 32.35 105 A 1 
ATOM 805  O O     . ASP A 1 105 ? 31.750  27.117  -12.299 1.00 32.53 105 A 1 
ATOM 806  C CB    . ASP A 1 105 ? 30.349  29.450  -11.829 1.00 34.49 105 A 1 
ATOM 807  C CG    . ASP A 1 105 ? 29.340  30.475  -12.344 1.00 33.06 105 A 1 
ATOM 808  O OD1   . ASP A 1 105 ? 28.316  30.050  -12.905 1.00 33.65 105 A 1 
ATOM 809  O OD2   . ASP A 1 105 ? 29.638  31.677  -12.190 1.00 33.45 105 A 1 
ATOM 810  N N     . CYS A 1 106 ? 30.778  25.949  -10.680 1.00 38.43 106 A 1 
ATOM 811  C CA    . CYS A 1 106 ? 31.697  24.849  -10.878 1.00 39.86 106 A 1 
ATOM 812  C C     . CYS A 1 106 ? 31.347  24.149  -12.198 1.00 37.00 106 A 1 
ATOM 813  O O     . CYS A 1 106 ? 30.356  23.438  -12.285 1.00 37.72 106 A 1 
ATOM 814  C CB    . CYS A 1 106 ? 31.679  23.909  -9.673  1.00 39.30 106 A 1 
ATOM 815  S SG    . CYS A 1 106 ? 32.551  24.682  -8.275  1.00 35.77 106 A 1 
ATOM 816  N N     . HIS A 1 107 ? 32.209  24.294  -13.184 1.00 25.36 107 A 1 
ATOM 817  C CA    . HIS A 1 107 ? 32.192  23.692  -14.527 1.00 26.14 107 A 1 
ATOM 818  C C     . HIS A 1 107 ? 32.172  22.140  -14.585 1.00 24.81 107 A 1 
ATOM 819  O O     . HIS A 1 107 ? 32.496  21.565  -15.625 1.00 23.20 107 A 1 
ATOM 820  C CB    . HIS A 1 107 ? 33.429  24.193  -15.284 1.00 24.73 107 A 1 
ATOM 821  C CG    . HIS A 1 107 ? 33.260  25.509  -15.978 1.00 22.86 107 A 1 
ATOM 822  N ND1   . HIS A 1 107 ? 32.475  25.731  -17.088 1.00 21.61 107 A 1 
ATOM 823  C CD2   . HIS A 1 107 ? 33.927  26.684  -15.732 1.00 21.05 107 A 1 
ATOM 824  C CE1   . HIS A 1 107 ? 32.664  27.004  -17.474 1.00 19.98 107 A 1 
ATOM 825  N NE2   . HIS A 1 107 ? 33.539  27.609  -16.690 1.00 20.22 107 A 1 
ATOM 826  N N     . ALA A 1 108 ? 31.897  21.459  -13.482 1.00 34.21 108 A 1 
ATOM 827  C CA    . ALA A 1 108 ? 31.948  20.007  -13.410 1.00 33.97 108 A 1 
ATOM 828  C C     . ALA A 1 108 ? 30.803  19.335  -14.203 1.00 33.60 108 A 1 
ATOM 829  O O     . ALA A 1 108 ? 29.866  19.983  -14.644 1.00 32.72 108 A 1 
ATOM 830  C CB    . ALA A 1 108 ? 31.987  19.590  -11.939 1.00 31.76 108 A 1 
ATOM 831  N N     . ASP A 1 109 ? 30.901  18.019  -14.343 1.00 31.75 109 A 1 
ATOM 832  C CA    . ASP A 1 109 ? 30.133  17.196  -15.274 1.00 30.92 109 A 1 
ATOM 833  C C     . ASP A 1 109 ? 28.612  17.448  -15.256 1.00 29.72 109 A 1 
ATOM 834  O O     . ASP A 1 109 ? 27.926  17.211  -14.261 1.00 29.23 109 A 1 
ATOM 835  C CB    . ASP A 1 109 ? 30.412  15.712  -14.992 1.00 30.23 109 A 1 
ATOM 836  C CG    . ASP A 1 109 ? 31.857  15.308  -15.305 1.00 28.05 109 A 1 
ATOM 837  O OD1   . ASP A 1 109 ? 32.340  15.721  -16.371 1.00 32.05 109 A 1 
ATOM 838  O OD2   . ASP A 1 109 ? 32.449  14.598  -14.469 1.00 34.27 109 A 1 
ATOM 839  N N     . ALA A 1 110 ? 28.071  17.824  -16.412 1.00 29.17 110 A 1 
ATOM 840  C CA    . ALA A 1 110 ? 26.661  18.119  -16.651 1.00 29.05 110 A 1 
ATOM 841  C C     . ALA A 1 110 ? 25.689  16.987  -16.231 1.00 28.11 110 A 1 
ATOM 842  O O     . ALA A 1 110 ? 24.548  17.251  -15.856 1.00 26.62 110 A 1 
ATOM 843  C CB    . ALA A 1 110 ? 26.505  18.434  -18.141 1.00 27.25 110 A 1 
ATOM 844  N N     . ALA A 1 111 ? 26.158  15.733  -16.238 1.00 27.91 111 A 1 
ATOM 845  C CA    . ALA A 1 111 ? 25.347  14.587  -15.842 1.00 27.23 111 A 1 
ATOM 846  C C     . ALA A 1 111 ? 24.925  14.617  -14.358 1.00 26.43 111 A 1 
ATOM 847  O O     . ALA A 1 111 ? 23.834  14.163  -14.010 1.00 25.28 111 A 1 
ATOM 848  C CB    . ALA A 1 111 ? 26.132  13.317  -16.174 1.00 25.98 111 A 1 
ATOM 849  N N     . ALA A 1 112 ? 25.774  15.159  -13.473 1.00 30.15 112 A 1 
ATOM 850  C CA    . ALA A 1 112 ? 25.479  15.239  -12.047 1.00 29.63 112 A 1 
ATOM 851  C C     . ALA A 1 112 ? 24.367  16.255  -11.733 1.00 29.09 112 A 1 
ATOM 852  O O     . ALA A 1 112 ? 23.592  16.057  -10.788 1.00 29.05 112 A 1 
ATOM 853  C CB    . ALA A 1 112 ? 26.777  15.571  -11.301 1.00 29.35 112 A 1 
ATOM 854  N N     . LEU A 1 113 ? 24.251  17.323  -12.531 1.00 30.40 113 A 1 
ATOM 855  C CA    . LEU A 1 113 ? 23.234  18.360  -12.370 1.00 31.07 113 A 1 
ATOM 856  C C     . LEU A 1 113 ? 21.825  17.815  -12.595 1.00 29.99 113 A 1 
ATOM 857  O O     . LEU A 1 113 ? 20.929  18.115  -11.803 1.00 28.38 113 A 1 
ATOM 858  C CB    . LEU A 1 113 ? 23.552  19.539  -13.308 1.00 29.20 113 A 1 
ATOM 859  C CG    . LEU A 1 113 ? 24.605  20.497  -12.731 1.00 27.18 113 A 1 
ATOM 860  C CD1   . LEU A 1 113 ? 25.241  21.337  -13.840 1.00 27.70 113 A 1 
ATOM 861  C CD2   . LEU A 1 113 ? 23.981  21.452  -11.717 1.00 31.70 113 A 1 
ATOM 862  N N     . CYS A 1 114 ? 21.611  16.940  -13.589 1.00 37.38 114 A 1 
ATOM 863  C CA    . CYS A 1 114 ? 20.291  16.370  -13.871 1.00 38.45 114 A 1 
ATOM 864  C C     . CYS A 1 114 ? 19.741  15.533  -12.699 1.00 37.00 114 A 1 
ATOM 865  O O     . CYS A 1 114 ? 18.572  15.658  -12.342 1.00 37.87 114 A 1 
ATOM 866  C CB    . CYS A 1 114 ? 20.361  15.534  -15.148 1.00 38.01 114 A 1 
ATOM 867  S SG    . CYS A 1 114 ? 20.504  16.631  -16.595 1.00 35.27 114 A 1 
ATOM 868  N N     . ALA A 1 115 ? 20.587  14.731  -12.047 1.00 34.01 115 A 1 
ATOM 869  C CA    . ALA A 1 115 ? 20.172  13.918  -10.900 1.00 33.76 115 A 1 
ATOM 870  C C     . ALA A 1 115 ? 19.805  14.781  -9.670  1.00 32.11 115 A 1 
ATOM 871  O O     . ALA A 1 115 ? 18.842  14.488  -8.956  1.00 31.52 115 A 1 
ATOM 872  C CB    . ALA A 1 115 ? 21.290  12.928  -10.584 1.00 33.10 115 A 1 
ATOM 873  N N     . ALA A 1 116 ? 20.553  15.867  -9.427  1.00 37.45 116 A 1 
ATOM 874  C CA    . ALA A 1 116 ? 20.233  16.831  -8.375  1.00 36.21 116 A 1 
ATOM 875  C C     . ALA A 1 116 ? 18.906  17.551  -8.653  1.00 35.00 116 A 1 
ATOM 876  O O     . ALA A 1 116 ? 18.134  17.816  -7.731  1.00 34.06 116 A 1 
ATOM 877  C CB    . ALA A 1 116 ? 21.402  17.812  -8.243  1.00 34.47 116 A 1 
ATOM 878  N N     . TYR A 1 117 ? 18.618  17.813  -9.925  1.00 34.89 117 A 1 
ATOM 879  C CA    . TYR A 1 117 ? 17.390  18.458  -10.369 1.00 35.79 117 A 1 
ATOM 880  C C     . TYR A 1 117 ? 16.141  17.619  -10.112 1.00 35.38 117 A 1 
ATOM 881  O O     . TYR A 1 117 ? 15.166  18.122  -9.553  1.00 33.59 117 A 1 
ATOM 882  C CB    . TYR A 1 117 ? 17.524  18.841  -11.855 1.00 33.64 117 A 1 
ATOM 883  C CG    . TYR A 1 117 ? 17.296  20.310  -12.016 1.00 31.15 117 A 1 
ATOM 884  C CD1   . TYR A 1 117 ? 15.985  20.806  -12.119 1.00 30.92 117 A 1 
ATOM 885  C CD2   . TYR A 1 117 ? 18.377  21.205  -11.857 1.00 33.38 117 A 1 
ATOM 886  C CE1   . TYR A 1 117 ? 15.754  22.176  -11.995 1.00 29.93 117 A 1 
ATOM 887  C CE2   . TYR A 1 117 ? 18.146  22.576  -11.727 1.00 29.57 117 A 1 
ATOM 888  C CZ    . TYR A 1 117 ? 16.828  23.061  -11.763 1.00 29.57 117 A 1 
ATOM 889  O OH    . TYR A 1 117 ? 16.592  24.374  -11.517 1.00 28.86 117 A 1 
ATOM 890  N N     . GLU A 1 118 ? 16.167  16.323  -10.422 1.00 42.35 118 A 1 
ATOM 891  C CA    . GLU A 1 118 ? 15.052  15.417  -10.109 1.00 42.24 118 A 1 
ATOM 892  C C     . GLU A 1 118 ? 14.734  15.391  -8.613  1.00 40.33 118 A 1 
ATOM 893  O O     . GLU A 1 118 ? 13.565  15.442  -8.201  1.00 38.02 118 A 1 
ATOM 894  C CB    . GLU A 1 118 ? 15.371  13.984  -10.580 1.00 40.22 118 A 1 
ATOM 895  C CG    . GLU A 1 118 ? 15.146  13.793  -12.079 1.00 35.98 118 A 1 
ATOM 896  C CD    . GLU A 1 118 ? 15.254  12.330  -12.523 1.00 33.44 118 A 1 
ATOM 897  O OE1   . GLU A 1 118 ? 14.654  12.005  -13.569 1.00 31.53 118 A 1 
ATOM 898  O OE2   . GLU A 1 118 ? 15.924  11.536  -11.821 1.00 31.57 118 A 1 
ATOM 899  N N     . ALA A 1 119 ? 15.769  15.381  -7.772  1.00 39.57 119 A 1 
ATOM 900  C CA    . ALA A 1 119 ? 15.602  15.438  -6.323  1.00 37.63 119 A 1 
ATOM 901  C C     . ALA A 1 119 ? 14.959  16.758  -5.860  1.00 35.47 119 A 1 
ATOM 902  O O     . ALA A 1 119 ? 14.081  16.736  -4.991  1.00 34.31 119 A 1 
ATOM 903  C CB    . ALA A 1 119 ? 16.960  15.195  -5.672  1.00 35.99 119 A 1 
ATOM 904  N N     . GLN A 1 120 ? 15.343  17.906  -6.451  1.00 34.83 120 A 1 
ATOM 905  C CA    . GLN A 1 120 ? 14.778  19.209  -6.098  1.00 34.43 120 A 1 
ATOM 906  C C     . GLN A 1 120 ? 13.316  19.372  -6.515  1.00 32.85 120 A 1 
ATOM 907  O O     . GLN A 1 120 ? 12.513  19.865  -5.723  1.00 31.58 120 A 1 
ATOM 908  C CB    . GLN A 1 120 ? 15.623  20.337  -6.698  1.00 33.34 120 A 1 
ATOM 909  C CG    . GLN A 1 120 ? 16.865  20.631  -5.851  1.00 31.25 120 A 1 
ATOM 910  C CD    . GLN A 1 120 ? 17.649  21.824  -6.381  1.00 29.38 120 A 1 
ATOM 911  O OE1   . GLN A 1 120 ? 17.432  22.319  -7.465  1.00 30.60 120 A 1 
ATOM 912  N NE2   . GLN A 1 120 ? 18.601  22.333  -5.620  1.00 29.63 120 A 1 
ATOM 913  N N     . VAL A 1 121 ? 12.944  18.915  -7.702  1.00 41.73 121 A 1 
ATOM 914  C CA    . VAL A 1 121 ? 11.545  18.982  -8.171  1.00 41.50 121 A 1 
ATOM 915  C C     . VAL A 1 121 ? 10.631  18.166  -7.245  1.00 39.22 121 A 1 
ATOM 916  O O     . VAL A 1 121 ? 9.519   18.587  -6.928  1.00 38.00 121 A 1 
ATOM 917  C CB    . VAL A 1 121 ? 11.435  18.509  -9.632  1.00 39.83 121 A 1 
ATOM 918  C CG1   . VAL A 1 121 ? 9.980   18.474  -10.104 1.00 38.70 121 A 1 
ATOM 919  C CG2   . VAL A 1 121 ? 12.183  19.450  -10.575 1.00 44.28 121 A 1 
ATOM 920  N N     . HIS A 1 122 ? 11.119  17.046  -6.717  1.00 40.00 122 A 1 
ATOM 921  C CA    . HIS A 1 122 ? 10.403  16.290  -5.693  1.00 39.48 122 A 1 
ATOM 922  C C     . HIS A 1 122 ? 10.260  17.048  -4.361  1.00 36.42 122 A 1 
ATOM 923  O O     . HIS A 1 122 ? 9.235   16.900  -3.690  1.00 34.53 122 A 1 
ATOM 924  C CB    . HIS A 1 122 ? 11.070  14.925  -5.480  1.00 38.04 122 A 1 
ATOM 925  C CG    . HIS A 1 122 ? 10.566  13.881  -6.430  1.00 35.39 122 A 1 
ATOM 926  N ND1   . HIS A 1 122 ? 9.271   13.421  -6.516  1.00 35.60 122 A 1 
ATOM 927  C CD2   . HIS A 1 122 ? 11.283  13.194  -7.373  1.00 35.38 122 A 1 
ATOM 928  C CE1   . HIS A 1 122 ? 9.211   12.491  -7.478  1.00 35.15 122 A 1 
ATOM 929  N NE2   . HIS A 1 122 ? 10.413  12.329  -8.022  1.00 34.37 122 A 1 
ATOM 930  N N     . TYR A 1 123 ? 11.254  17.846  -3.988  1.00 36.95 123 A 1 
ATOM 931  C CA    . TYR A 1 123 ? 11.268  18.567  -2.708  1.00 35.43 123 A 1 
ATOM 932  C C     . TYR A 1 123 ? 10.450  19.865  -2.740  1.00 33.70 123 A 1 
ATOM 933  O O     . TYR A 1 123 ? 9.783   20.197  -1.754  1.00 31.99 123 A 1 
ATOM 934  C CB    . TYR A 1 123 ? 12.725  18.822  -2.297  1.00 33.48 123 A 1 
ATOM 935  C CG    . TYR A 1 123 ? 12.948  18.730  -0.805  1.00 32.77 123 A 1 
ATOM 936  C CD1   . TYR A 1 123 ? 12.874  19.871  0.018   1.00 31.30 123 A 1 
ATOM 937  C CD2   . TYR A 1 123 ? 13.240  17.480  -0.212  1.00 32.10 123 A 1 
ATOM 938  C CE1   . TYR A 1 123 ? 13.083  19.767  1.404   1.00 27.34 123 A 1 
ATOM 939  C CE2   . TYR A 1 123 ? 13.449  17.368  1.162   1.00 27.02 123 A 1 
ATOM 940  C CZ    . TYR A 1 123 ? 13.373  18.512  1.978   1.00 26.83 123 A 1 
ATOM 941  O OH    . TYR A 1 123 ? 13.585  18.406  3.335   1.00 25.63 123 A 1 
ATOM 942  N N     . ALA A 1 124 ? 10.456  20.587  -3.856  1.00 38.24 124 A 1 
ATOM 943  C CA    . ALA A 1 124 ? 9.836   21.907  -3.973  1.00 36.27 124 A 1 
ATOM 944  C C     . ALA A 1 124 ? 8.328   21.905  -3.663  1.00 34.95 124 A 1 
ATOM 945  O O     . ALA A 1 124 ? 7.846   22.764  -2.924  1.00 33.40 124 A 1 
ATOM 946  C CB    . ALA A 1 124 ? 10.118  22.450  -5.373  1.00 33.86 124 A 1 
ATOM 947  N N     . ASN A 1 125 ? 7.598   20.901  -4.124  1.00 32.77 125 A 1 
ATOM 948  C CA    . ASN A 1 125 ? 6.151   20.810  -3.870  1.00 31.96 125 A 1 
ATOM 949  C C     . ASN A 1 125 ? 5.774   20.632  -2.387  1.00 31.17 125 A 1 
ATOM 950  O O     . ASN A 1 125 ? 4.633   20.884  -2.015  1.00 29.22 125 A 1 
ATOM 951  C CB    . ASN A 1 125 ? 5.550   19.654  -4.690  1.00 30.83 125 A 1 
ATOM 952  C CG    . ASN A 1 125 ? 4.856   20.114  -5.955  1.00 27.73 125 A 1 
ATOM 953  O OD1   . ASN A 1 125 ? 5.003   21.222  -6.423  1.00 28.66 125 A 1 
ATOM 954  N ND2   . ASN A 1 125 ? 4.058   19.260  -6.556  1.00 30.32 125 A 1 
ATOM 955  N N     . LEU A 1 126 ? 6.693   20.166  -1.547  1.00 37.29 126 A 1 
ATOM 956  C CA    . LEU A 1 126 ? 6.430   20.039  -0.108  1.00 37.62 126 A 1 
ATOM 957  C C     . LEU A 1 126 ? 6.403   21.409  0.584   1.00 36.32 126 A 1 
ATOM 958  O O     . LEU A 1 126 ? 5.636   21.598  1.527   1.00 34.06 126 A 1 
ATOM 959  C CB    . LEU A 1 126 ? 7.494   19.118  0.522   1.00 34.75 126 A 1 
ATOM 960  C CG    . LEU A 1 126 ? 7.003   17.677  0.718   1.00 31.12 126 A 1 
ATOM 961  C CD1   . LEU A 1 126 ? 8.187   16.723  0.824   1.00 28.82 126 A 1 
ATOM 962  C CD2   . LEU A 1 126 ? 6.170   17.556  2.004   1.00 30.46 126 A 1 
ATOM 963  N N     . LEU A 1 127 ? 7.231   22.347  0.130   1.00 33.87 127 A 1 
ATOM 964  C CA    . LEU A 1 127 ? 7.393   23.643  0.779   1.00 33.92 127 A 1 
ATOM 965  C C     . LEU A 1 127 ? 6.256   24.614  0.454   1.00 33.33 127 A 1 
ATOM 966  O O     . LEU A 1 127 ? 5.748   25.274  1.368   1.00 30.88 127 A 1 
ATOM 967  C CB    . LEU A 1 127 ? 8.760   24.241  0.411   1.00 31.17 127 A 1 
ATOM 968  C CG    . LEU A 1 127 ? 9.924   23.638  1.217   1.00 27.10 127 A 1 
ATOM 969  C CD1   . LEU A 1 127 ? 11.260  23.995  0.573   1.00 26.57 127 A 1 
ATOM 970  C CD2   . LEU A 1 127 ? 9.936   24.160  2.663   1.00 30.42 127 A 1 
ATOM 971  N N     . THR A 1 128 ? 5.821   24.700  -0.796  1.00 45.87 128 A 1 
ATOM 972  C CA    . THR A 1 128 ? 4.826   25.701  -1.205  1.00 44.65 128 A 1 
ATOM 973  C C     . THR A 1 128 ? 3.468   25.496  -0.539  1.00 42.90 128 A 1 
ATOM 974  O O     . THR A 1 128 ? 2.878   26.456  -0.041  1.00 40.92 128 A 1 
ATOM 975  C CB    . THR A 1 128 ? 4.653   25.724  -2.730  1.00 41.64 128 A 1 
ATOM 976  O OG1   . THR A 1 128 ? 4.512   24.406  -3.210  1.00 40.19 128 A 1 
ATOM 977  C CG2   . THR A 1 128 ? 5.851   26.346  -3.434  1.00 42.74 128 A 1 
ATOM 978  N N     . VAL A 1 129 ? 3.004   24.257  -0.422  1.00 38.21 129 A 1 
ATOM 979  C CA    . VAL A 1 129 ? 1.699   23.955  0.208   1.00 37.71 129 A 1 
ATOM 980  C C     . VAL A 1 129 ? 1.704   24.260  1.716   1.00 35.17 129 A 1 
ATOM 981  O O     . VAL A 1 129 ? 0.681   24.689  2.270   1.00 32.91 129 A 1 
ATOM 982  C CB    . VAL A 1 129 ? 1.282   22.496  -0.062  1.00 34.97 129 A 1 
ATOM 983  C CG1   . VAL A 1 129 ? -0.095  22.177  0.532   1.00 31.99 129 A 1 
ATOM 984  C CG2   . VAL A 1 129 ? 1.211   22.198  -1.561  1.00 34.00 129 A 1 
ATOM 985  N N     . MET A 1 130 ? 2.835   24.074  2.400   1.00 41.52 130 A 1 
ATOM 986  C CA    . MET A 1 130 ? 2.937   24.325  3.844   1.00 41.47 130 A 1 
ATOM 987  C C     . MET A 1 130 ? 2.957   25.821  4.199   1.00 40.04 130 A 1 
ATOM 988  O O     . MET A 1 130 ? 2.430   26.197  5.249   1.00 37.78 130 A 1 
ATOM 989  C CB    . MET A 1 130 ? 4.189   23.631  4.405   1.00 38.90 130 A 1 
ATOM 990  C CG    . MET A 1 130 ? 3.986   22.134  4.644   1.00 35.40 130 A 1 
ATOM 991  S SD    . MET A 1 130 ? 3.040   21.744  6.155   1.00 33.48 130 A 1 
ATOM 992  C CE    . MET A 1 130 ? 4.099   20.445  6.840   1.00 30.77 130 A 1 
ATOM 993  N N     . HIS A 1 131 ? 3.536   26.668  3.356   1.00 34.78 131 A 1 
ATOM 994  C CA    . HIS A 1 131 ? 3.794   28.054  3.742   1.00 34.96 131 A 1 
ATOM 995  C C     . HIS A 1 131 ? 2.557   28.948  3.802   1.00 32.62 131 A 1 
ATOM 996  O O     . HIS A 1 131 ? 2.489   29.816  4.671   1.00 30.38 131 A 1 
ATOM 997  C CB    . HIS A 1 131 ? 4.880   28.659  2.843   1.00 33.55 131 A 1 
ATOM 998  C CG    . HIS A 1 131 ? 6.253   28.483  3.418   1.00 30.12 131 A 1 
ATOM 999  N ND1   . HIS A 1 131 ? 6.745   29.125  4.530   1.00 29.99 131 A 1 
ATOM 1000 C CD2   . HIS A 1 131 ? 7.255   27.662  2.969   1.00 29.30 131 A 1 
ATOM 1001 C CE1   . HIS A 1 131 ? 8.010   28.696  4.745   1.00 29.93 131 A 1 
ATOM 1002 N NE2   . HIS A 1 131 ? 8.344   27.807  3.820   1.00 28.77 131 A 1 
ATOM 1003 N N     . GLN A 1 132 ? 1.559   28.759  2.942   1.00 31.28 132 A 1 
ATOM 1004 C CA    . GLN A 1 132 ? 0.452   29.723  2.859   1.00 31.58 132 A 1 
ATOM 1005 C C     . GLN A 1 132 ? -0.444  29.800  4.113   1.00 29.94 132 A 1 
ATOM 1006 O O     . GLN A 1 132 ? -1.108  30.821  4.313   1.00 28.62 132 A 1 
ATOM 1007 C CB    . GLN A 1 132 ? -0.424  29.417  1.637   1.00 31.66 132 A 1 
ATOM 1008 C CG    . GLN A 1 132 ? 0.152   30.002  0.344   1.00 30.31 132 A 1 
ATOM 1009 C CD    . GLN A 1 132 ? -0.829  29.864  -0.821  1.00 27.67 132 A 1 
ATOM 1010 O OE1   . GLN A 1 132 ? -1.832  29.170  -0.757  1.00 27.26 132 A 1 
ATOM 1011 N NE2   . GLN A 1 132 ? -0.574  30.524  -1.929  1.00 24.38 132 A 1 
ATOM 1012 N N     . ARG A 1 133 ? -0.521  28.755  4.925   1.00 31.74 133 A 1 
ATOM 1013 C CA    . ARG A 1 133 ? -1.553  28.696  5.979   1.00 32.20 133 A 1 
ATOM 1014 C C     . ARG A 1 133 ? -1.177  29.323  7.320   1.00 30.23 133 A 1 
ATOM 1015 O O     . ARG A 1 133 ? -2.086  29.561  8.114   1.00 28.49 133 A 1 
ATOM 1016 C CB    . ARG A 1 133 ? -2.054  27.266  6.185   1.00 31.45 133 A 1 
ATOM 1017 C CG    . ARG A 1 133 ? -3.127  26.893  5.166   1.00 30.17 133 A 1 
ATOM 1018 C CD    . ARG A 1 133 ? -3.830  25.607  5.607   1.00 30.19 133 A 1 
ATOM 1019 N NE    . ARG A 1 133 ? -4.875  25.217  4.660   1.00 27.05 133 A 1 
ATOM 1020 C CZ    . ARG A 1 133 ? -5.747  24.229  4.827   1.00 26.99 133 A 1 
ATOM 1021 N NH1   . ARG A 1 133 ? -5.744  23.491  5.908   1.00 25.70 133 A 1 
ATOM 1022 N NH2   . ARG A 1 133 ? -6.621  23.971  3.912   1.00 23.27 133 A 1 
ATOM 1023 N N     . MET A 1 134 ? 0.090   29.534  7.614   1.00 29.48 134 A 1 
ATOM 1024 C CA    . MET A 1 134 ? 0.469   30.114  8.910   1.00 29.92 134 A 1 
ATOM 1025 C C     . MET A 1 134 ? 0.500   31.643  8.783   1.00 28.37 134 A 1 
ATOM 1026 O O     . MET A 1 134 ? 1.476   32.176  8.257   1.00 26.98 134 A 1 
ATOM 1027 C CB    . MET A 1 134 ? 1.809   29.542  9.398   1.00 29.83 134 A 1 
ATOM 1028 C CG    . MET A 1 134 ? 1.670   28.092  9.878   1.00 28.27 134 A 1 
ATOM 1029 S SD    . MET A 1 134 ? 0.870   27.869  11.498  1.00 26.81 134 A 1 
ATOM 1030 C CE    . MET A 1 134 ? 2.324   27.915  12.568  1.00 26.13 134 A 1 
ATOM 1031 N N     . PRO A 1 135 ? -0.545  32.359  9.240   1.00 27.70 135 A 1 
ATOM 1032 C CA    . PRO A 1 135 ? -0.430  33.795  9.382   1.00 27.88 135 A 1 
ATOM 1033 C C     . PRO A 1 135 ? 0.651   34.039  10.432  1.00 27.59 135 A 1 
ATOM 1034 O O     . PRO A 1 135 ? 0.467   33.725  11.606  1.00 25.98 135 A 1 
ATOM 1035 C CB    . PRO A 1 135 ? -1.821  34.278  9.794   1.00 26.57 135 A 1 
ATOM 1036 C CG    . PRO A 1 135 ? -2.419  33.077  10.526  1.00 26.01 135 A 1 
ATOM 1037 C CD    . PRO A 1 135 ? -1.773  31.874  9.828   1.00 30.44 135 A 1 
ATOM 1038 N N     . VAL A 1 136 ? 1.787   34.574  10.009  1.00 26.98 136 A 1 
ATOM 1039 C CA    . VAL A 1 136 ? 2.829   35.030  10.924  1.00 28.57 136 A 1 
ATOM 1040 C C     . VAL A 1 136 ? 2.270   36.251  11.639  1.00 27.75 136 A 1 
ATOM 1041 O O     . VAL A 1 136 ? 2.379   37.375  11.160  1.00 25.88 136 A 1 
ATOM 1042 C CB    . VAL A 1 136 ? 4.156   35.334  10.198  1.00 26.81 136 A 1 
ATOM 1043 C CG1   . VAL A 1 136 ? 5.239   35.773  11.190  1.00 24.84 136 A 1 
ATOM 1044 C CG2   . VAL A 1 136 ? 4.673   34.094  9.456   1.00 30.65 136 A 1 
ATOM 1045 N N     . VAL A 1 137 ? 1.605   36.007  12.766  1.00 27.74 137 A 1 
ATOM 1046 C CA    . VAL A 1 137 ? 1.240   37.092  13.673  1.00 30.84 137 A 1 
ATOM 1047 C C     . VAL A 1 137 ? 2.558   37.660  14.178  1.00 29.35 137 A 1 
ATOM 1048 O O     . VAL A 1 137 ? 3.235   37.051  15.006  1.00 28.30 137 A 1 
ATOM 1049 C CB    . VAL A 1 137 ? 0.331   36.633  14.824  1.00 29.10 137 A 1 
ATOM 1050 C CG1   . VAL A 1 137 ? -0.078  37.830  15.691  1.00 27.53 137 A 1 
ATOM 1051 C CG2   . VAL A 1 137 ? -0.945  35.975  14.292  1.00 31.81 137 A 1 
ATOM 1052 N N     . SER A 1 138 ? 2.949   38.812  13.632  1.00 34.28 138 A 1 
ATOM 1053 C CA    . SER A 1 138 ? 4.136   39.558  14.035  1.00 36.76 138 A 1 
ATOM 1054 C C     . SER A 1 138 ? 3.927   40.094  15.447  1.00 35.58 138 A 1 
ATOM 1055 O O     . SER A 1 138 ? 3.488   41.223  15.632  1.00 34.67 138 A 1 
ATOM 1056 C CB    . SER A 1 138 ? 4.410   40.681  13.031  1.00 34.38 138 A 1 
ATOM 1057 O OG    . SER A 1 138 ? 3.285   41.528  12.903  1.00 33.45 138 A 1 
ATOM 1058 N N     . HIS A 1 139 ? 4.199   39.275  16.445  1.00 28.55 139 A 1 
ATOM 1059 C CA    . HIS A 1 139 ? 4.259   39.765  17.808  1.00 33.18 139 A 1 
ATOM 1060 C C     . HIS A 1 139 ? 5.349   40.839  17.883  1.00 31.00 139 A 1 
ATOM 1061 O O     . HIS A 1 139 ? 6.468   40.582  17.439  1.00 29.96 139 A 1 
ATOM 1062 C CB    . HIS A 1 139 ? 4.493   38.627  18.812  1.00 30.83 139 A 1 
ATOM 1063 C CG    . HIS A 1 139 ? 3.198   38.051  19.306  1.00 29.38 139 A 1 
ATOM 1064 N ND1   . HIS A 1 139 ? 2.359   38.630  20.239  1.00 29.97 139 A 1 
ATOM 1065 C CD2   . HIS A 1 139 ? 2.596   36.884  18.911  1.00 30.69 139 A 1 
ATOM 1066 C CE1   . HIS A 1 139 ? 1.299   37.832  20.394  1.00 28.62 139 A 1 
ATOM 1067 N NE2   . HIS A 1 139 ? 1.392   36.758  19.601  1.00 29.19 139 A 1 
ATOM 1068 N N     . PRO A 1 140 ? 5.041   42.033  18.397  1.00 30.09 140 A 1 
ATOM 1069 C CA    . PRO A 1 140 ? 6.012   43.103  18.479  1.00 33.44 140 A 1 
ATOM 1070 C C     . PRO A 1 140 ? 7.181   42.641  19.349  1.00 32.96 140 A 1 
ATOM 1071 O O     . PRO A 1 140 ? 6.975   42.050  20.415  1.00 31.73 140 A 1 
ATOM 1072 C CB    . PRO A 1 140 ? 5.261   44.309  19.059  1.00 30.59 140 A 1 
ATOM 1073 C CG    . PRO A 1 140 ? 4.122   43.673  19.845  1.00 31.18 140 A 1 
ATOM 1074 C CD    . PRO A 1 140 ? 3.794   42.421  19.022  1.00 38.62 140 A 1 
ATOM 1075 N N     . ALA A 1 141 ? 8.393   42.915  18.900  1.00 28.94 141 A 1 
ATOM 1076 C CA    . ALA A 1 141 ? 9.613   42.603  19.628  1.00 29.96 141 A 1 
ATOM 1077 C C     . ALA A 1 141 ? 9.672   43.452  20.909  1.00 28.54 141 A 1 
ATOM 1078 O O     . ALA A 1 141 ? 10.172  44.575  20.903  1.00 27.81 141 A 1 
ATOM 1079 C CB    . ALA A 1 141 ? 10.809  42.848  18.704  1.00 28.03 141 A 1 
ATOM 1080 N N     . VAL A 1 142 ? 9.137   42.933  22.001  1.00 29.41 142 A 1 
ATOM 1081 C CA    . VAL A 1 142 ? 9.296   43.554  23.313  1.00 34.81 142 A 1 
ATOM 1082 C C     . VAL A 1 142 ? 10.784  43.511  23.643  1.00 33.05 142 A 1 
ATOM 1083 O O     . VAL A 1 142 ? 11.374  42.433  23.756  1.00 32.88 142 A 1 
ATOM 1084 C CB    . VAL A 1 142 ? 8.442   42.876  24.395  1.00 32.32 142 A 1 
ATOM 1085 C CG1   . VAL A 1 142 ? 8.615   43.569  25.746  1.00 30.05 142 A 1 
ATOM 1086 C CG2   . VAL A 1 142 ? 6.956   42.927  24.037  1.00 36.09 142 A 1 
ATOM 1087 N N     . ALA A 1 143 ? 11.381  44.699  23.763  1.00 34.09 143 A 1 
ATOM 1088 C CA    . ALA A 1 143 ? 12.793  44.870  24.077  1.00 37.41 143 A 1 
ATOM 1089 C C     . ALA A 1 143 ? 13.064  44.364  25.499  1.00 35.91 143 A 1 
ATOM 1090 O O     . ALA A 1 143 ? 12.876  45.092  26.469  1.00 35.86 143 A 1 
ATOM 1091 C CB    . ALA A 1 143 ? 13.164  46.340  23.881  1.00 35.25 143 A 1 
ATOM 1092 N N     . ILE A 1 144 ? 13.494  43.112  25.626  1.00 32.14 144 A 1 
ATOM 1093 C CA    . ILE A 1 144 ? 13.944  42.568  26.915  1.00 34.48 144 A 1 
ATOM 1094 C C     . ILE A 1 144 ? 15.218  43.335  27.287  1.00 33.28 144 A 1 
ATOM 1095 O O     . ILE A 1 144 ? 16.162  43.343  26.500  1.00 31.40 144 A 1 
ATOM 1096 C CB    . ILE A 1 144 ? 14.163  41.046  26.850  1.00 31.66 144 A 1 
ATOM 1097 C CG1   . ILE A 1 144 ? 12.851  40.331  26.456  1.00 30.96 144 A 1 
ATOM 1098 C CG2   . ILE A 1 144 ? 14.658  40.529  28.211  1.00 36.04 144 A 1 
ATOM 1099 C CD1   . ILE A 1 144 ? 12.980  38.817  26.258  1.00 35.38 144 A 1 
ATOM 1100 N N     . PRO A 1 145 ? 15.250  44.010  28.444  1.00 30.55 145 A 1 
ATOM 1101 C CA    . PRO A 1 145 ? 16.386  44.833  28.819  1.00 34.47 145 A 1 
ATOM 1102 C C     . PRO A 1 145 ? 17.628  43.952  29.016  1.00 33.91 145 A 1 
ATOM 1103 O O     . PRO A 1 145 ? 17.516  42.818  29.482  1.00 33.10 145 A 1 
ATOM 1104 C CB    . PRO A 1 145 ? 15.964  45.557  30.101  1.00 32.36 145 A 1 
ATOM 1105 C CG    . PRO A 1 145 ? 14.920  44.636  30.702  1.00 33.01 145 A 1 
ATOM 1106 C CD    . PRO A 1 145 ? 14.226  44.035  29.476  1.00 40.35 145 A 1 
ATOM 1107 N N     . PRO A 1 146 ? 18.827  44.469  28.697  1.00 29.68 146 A 1 
ATOM 1108 C CA    . PRO A 1 146 ? 20.060  43.710  28.793  1.00 32.23 146 A 1 
ATOM 1109 C C     . PRO A 1 146 ? 20.412  43.486  30.269  1.00 32.12 146 A 1 
ATOM 1110 O O     . PRO A 1 146 ? 20.951  44.367  30.937  1.00 31.36 146 A 1 
ATOM 1111 C CB    . PRO A 1 146 ? 21.105  44.542  28.037  1.00 30.54 146 A 1 
ATOM 1112 C CG    . PRO A 1 146 ? 20.618  45.978  28.213  1.00 31.33 146 A 1 
ATOM 1113 C CD    . PRO A 1 146 ? 19.094  45.824  28.211  1.00 39.25 146 A 1 
ATOM 1114 N N     . VAL A 1 147 ? 20.074  42.331  30.802  1.00 33.98 147 A 1 
ATOM 1115 C CA    . VAL A 1 147 ? 20.445  41.966  32.170  1.00 39.03 147 A 1 
ATOM 1116 C C     . VAL A 1 147 ? 21.970  41.848  32.231  1.00 38.28 147 A 1 
ATOM 1117 O O     . VAL A 1 147 ? 22.567  41.028  31.532  1.00 37.53 147 A 1 
ATOM 1118 C CB    . VAL A 1 147 ? 19.750  40.682  32.648  1.00 35.04 147 A 1 
ATOM 1119 C CG1   . VAL A 1 147 ? 20.111  40.378  34.102  1.00 33.83 147 A 1 
ATOM 1120 C CG2   . VAL A 1 147 ? 18.221  40.812  32.568  1.00 39.57 147 A 1 
ATOM 1121 N N     . SER A 1 148 ? 22.584  42.694  33.056  1.00 35.20 148 A 1 
ATOM 1122 C CA    . SER A 1 148 ? 24.027  42.768  33.239  1.00 36.91 148 A 1 
ATOM 1123 C C     . SER A 1 148 ? 24.547  41.513  33.945  1.00 35.49 148 A 1 
ATOM 1124 O O     . SER A 1 148 ? 24.468  41.409  35.167  1.00 35.63 148 A 1 
ATOM 1125 C CB    . SER A 1 148 ? 24.373  44.025  34.035  1.00 34.74 148 A 1 
ATOM 1126 O OG    . SER A 1 148 ? 23.639  44.061  35.251  1.00 32.86 148 A 1 
ATOM 1127 N N     . LEU A 1 149 ? 25.079  40.585  33.194  1.00 32.12 149 A 1 
ATOM 1128 C CA    . LEU A 1 149 ? 25.790  39.431  33.726  1.00 36.86 149 A 1 
ATOM 1129 C C     . LEU A 1 149 ? 27.053  39.919  34.463  1.00 35.25 149 A 1 
ATOM 1130 O O     . LEU A 1 149 ? 28.046  40.295  33.829  1.00 33.85 149 A 1 
ATOM 1131 C CB    . LEU A 1 149 ? 26.120  38.448  32.588  1.00 33.18 149 A 1 
ATOM 1132 C CG    . LEU A 1 149 ? 24.990  37.438  32.334  1.00 31.59 149 A 1 
ATOM 1133 C CD1   . LEU A 1 149 ? 25.155  36.802  30.954  1.00 32.67 149 A 1 
ATOM 1134 C CD2   . LEU A 1 149 ? 24.989  36.323  33.380  1.00 36.39 149 A 1 
ATOM 1135 N N     . PHE A 1 150 ? 26.989  39.930  35.793  1.00 27.55 150 A 1 
ATOM 1136 C CA    . PHE A 1 150 ? 28.132  40.248  36.649  1.00 30.86 150 A 1 
ATOM 1137 C C     . PHE A 1 150 ? 29.231  39.184  36.486  1.00 29.17 150 A 1 
ATOM 1138 O O     . PHE A 1 150 ? 28.969  37.986  36.570  1.00 28.40 150 A 1 
ATOM 1139 C CB    . PHE A 1 150 ? 27.682  40.386  38.111  1.00 28.31 150 A 1 
ATOM 1140 C CG    . PHE A 1 150 ? 27.328  41.796  38.515  1.00 29.19 150 A 1 
ATOM 1141 C CD1   . PHE A 1 150 ? 28.287  42.606  39.157  1.00 31.76 150 A 1 
ATOM 1142 C CD2   . PHE A 1 150 ? 26.053  42.327  38.252  1.00 33.77 150 A 1 
ATOM 1143 C CE1   . PHE A 1 150 ? 27.968  43.916  39.537  1.00 31.16 150 A 1 
ATOM 1144 C CE2   . PHE A 1 150 ? 25.732  43.650  38.629  1.00 29.75 150 A 1 
ATOM 1145 C CZ    . PHE A 1 150 ? 26.696  44.452  39.276  1.00 29.40 150 A 1 
ATOM 1146 N N     . ALA A 1 151 ? 30.448  39.656  36.275  1.00 31.04 151 A 1 
ATOM 1147 C CA    . ALA A 1 151 ? 31.621  38.850  35.949  1.00 33.96 151 A 1 
ATOM 1148 C C     . ALA A 1 151 ? 32.461  38.513  37.194  1.00 31.98 151 A 1 
ATOM 1149 O O     . ALA A 1 151 ? 33.618  38.899  37.257  1.00 30.89 151 A 1 
ATOM 1150 C CB    . ALA A 1 151 ? 32.415  39.599  34.872  1.00 31.31 151 A 1 
ATOM 1151 N N     . GLU A 1 152 ? 31.905  37.855  38.194  1.00 29.60 152 A 1 
ATOM 1152 C CA    . GLU A 1 152 ? 32.694  37.508  39.384  1.00 32.64 152 A 1 
ATOM 1153 C C     . GLU A 1 152 ? 33.882  36.573  39.065  1.00 30.68 152 A 1 
ATOM 1154 O O     . GLU A 1 152 ? 33.829  35.737  38.163  1.00 30.15 152 A 1 
ATOM 1155 C CB    . GLU A 1 152 ? 31.817  36.955  40.524  1.00 30.47 152 A 1 
ATOM 1156 C CG    . GLU A 1 152 ? 31.192  38.086  41.346  1.00 29.78 152 A 1 
ATOM 1157 C CD    . GLU A 1 152 ? 30.475  37.597  42.625  1.00 30.71 152 A 1 
ATOM 1158 O OE1   . GLU A 1 152 ? 30.323  38.426  43.547  1.00 30.61 152 A 1 
ATOM 1159 O OE2   . GLU A 1 152 ? 30.039  36.416  42.637  1.00 32.20 152 A 1 
ATOM 1160 N N     . ALA A 1 153 ? 34.978  36.773  39.823  1.00 31.12 153 A 1 
ATOM 1161 C CA    . ALA A 1 153 ? 36.342  36.570  39.314  1.00 33.71 153 A 1 
ATOM 1162 C C     . ALA A 1 153 ? 37.177  35.474  40.000  1.00 31.55 153 A 1 
ATOM 1163 O O     . ALA A 1 153 ? 38.311  35.248  39.578  1.00 31.23 153 A 1 
ATOM 1164 C CB    . ALA A 1 153 ? 37.050  37.925  39.441  1.00 31.55 153 A 1 
ATOM 1165 N N     . GLU A 1 154 ? 36.743  34.901  41.080  1.00 29.92 154 A 1 
ATOM 1166 C CA    . GLU A 1 154 ? 37.574  34.082  41.982  1.00 34.02 154 A 1 
ATOM 1167 C C     . GLU A 1 154 ? 38.136  32.787  41.345  1.00 31.99 154 A 1 
ATOM 1168 O O     . GLU A 1 154 ? 37.561  32.262  40.410  1.00 31.15 154 A 1 
ATOM 1169 C CB    . GLU A 1 154 ? 36.750  33.704  43.220  1.00 32.16 154 A 1 
ATOM 1170 C CG    . GLU A 1 154 ? 36.519  34.845  44.218  1.00 30.47 154 A 1 
ATOM 1171 C CD    . GLU A 1 154 ? 36.049  34.338  45.595  1.00 30.16 154 A 1 
ATOM 1172 O OE1   . GLU A 1 154 ? 36.198  35.109  46.565  1.00 29.62 154 A 1 
ATOM 1173 O OE2   . GLU A 1 154 ? 35.614  33.163  45.683  1.00 31.43 154 A 1 
ATOM 1174 N N     . ALA A 1 155 ? 39.173  32.138  41.861  1.00 29.33 155 A 1 
ATOM 1175 C CA    . ALA A 1 155 ? 40.452  32.518  42.459  1.00 31.49 155 A 1 
ATOM 1176 C C     . ALA A 1 155 ? 41.470  31.371  42.263  1.00 29.35 155 A 1 
ATOM 1177 O O     . ALA A 1 155 ? 42.131  31.326  41.232  1.00 28.77 155 A 1 
ATOM 1178 C CB    . ALA A 1 155 ? 40.306  32.930  43.936  1.00 29.91 155 A 1 
ATOM 1179 N N     . THR A 1 156 ? 41.665  30.458  43.229  1.00 31.42 156 A 1 
ATOM 1180 C CA    . THR A 1 156 ? 43.047  30.097  43.601  1.00 33.18 156 A 1 
ATOM 1181 C C     . THR A 1 156 ? 43.600  28.691  43.318  1.00 30.51 156 A 1 
ATOM 1182 O O     . THR A 1 156 ? 44.785  28.585  43.022  1.00 29.32 156 A 1 
ATOM 1183 C CB    . THR A 1 156 ? 43.240  30.318  45.110  1.00 29.72 156 A 1 
ATOM 1184 O OG1   . THR A 1 156 ? 42.151  29.797  45.837  1.00 28.78 156 A 1 
ATOM 1185 C CG2   . THR A 1 156 ? 43.371  31.793  45.476  1.00 33.14 156 A 1 
ATOM 1186 N N     . ALA A 1 157 ? 42.899  27.643  43.604  1.00 29.96 157 A 1 
ATOM 1187 C CA    . ALA A 1 157 ? 43.517  26.507  44.328  1.00 30.76 157 A 1 
ATOM 1188 C C     . ALA A 1 157 ? 44.597  25.676  43.569  1.00 28.47 157 A 1 
ATOM 1189 O O     . ALA A 1 157 ? 44.574  25.582  42.354  1.00 27.87 157 A 1 
ATOM 1190 C CB    . ALA A 1 157 ? 42.403  25.632  44.910  1.00 29.36 157 A 1 
ATOM 1191 N N     . PRO A 1 158 ? 45.542  25.059  44.343  1.00 24.33 158 A 1 
ATOM 1192 C CA    . PRO A 1 158 ? 46.947  25.080  43.909  1.00 26.75 158 A 1 
ATOM 1193 C C     . PRO A 1 158 ? 47.664  23.773  43.466  1.00 26.19 158 A 1 
ATOM 1194 O O     . PRO A 1 158 ? 48.597  23.874  42.683  1.00 24.95 158 A 1 
ATOM 1195 C CB    . PRO A 1 158 ? 47.638  25.681  45.148  1.00 24.58 158 A 1 
ATOM 1196 C CG    . PRO A 1 158 ? 46.867  25.111  46.321  1.00 25.50 158 A 1 
ATOM 1197 C CD    . PRO A 1 158 ? 45.466  24.936  45.757  1.00 32.35 158 A 1 
ATOM 1198 N N     . VAL A 1 159 ? 47.397  22.595  44.069  1.00 26.06 159 A 1 
ATOM 1199 C CA    . VAL A 1 159 ? 48.560  21.902  44.681  1.00 30.45 159 A 1 
ATOM 1200 C C     . VAL A 1 159 ? 49.371  20.857  43.882  1.00 29.33 159 A 1 
ATOM 1201 O O     . VAL A 1 159 ? 50.442  21.174  43.348  1.00 28.14 159 A 1 
ATOM 1202 C CB    . VAL A 1 159 ? 48.232  21.332  46.083  1.00 27.90 159 A 1 
ATOM 1203 C CG1   . VAL A 1 159 ? 49.509  21.014  46.864  1.00 26.02 159 A 1 
ATOM 1204 C CG2   . VAL A 1 159 ? 47.419  22.282  46.975  1.00 31.02 159 A 1 
ATOM 1205 N N     . LEU A 1 160 ? 49.026  19.576  43.993  1.00 29.21 160 A 1 
ATOM 1206 C CA    . LEU A 1 160 ? 50.059  18.554  44.280  1.00 32.98 160 A 1 
ATOM 1207 C C     . LEU A 1 160 ? 50.668  17.841  43.054  1.00 31.12 160 A 1 
ATOM 1208 O O     . LEU A 1 160 ? 49.967  17.448  42.128  1.00 30.31 160 A 1 
ATOM 1209 C CB    . LEU A 1 160 ? 49.490  17.522  45.276  1.00 31.10 160 A 1 
ATOM 1210 C CG    . LEU A 1 160 ? 49.742  17.881  46.752  1.00 30.21 160 A 1 
ATOM 1211 C CD1   . LEU A 1 160 ? 48.782  17.120  47.671  1.00 32.06 160 A 1 
ATOM 1212 C CD2   . LEU A 1 160 ? 51.170  17.560  47.186  1.00 36.50 160 A 1 
ATOM 1213 N N     . GLY A 1 161 ? 51.968  17.577  43.142  1.00 29.01 161 A 1 
ATOM 1214 C CA    . GLY A 1 161 ? 52.827  17.128  42.037  1.00 31.69 161 A 1 
ATOM 1215 C C     . GLY A 1 161 ? 53.553  15.777  42.201  1.00 30.44 161 A 1 
ATOM 1216 O O     . GLY A 1 161 ? 54.780  15.778  42.208  1.00 28.91 161 A 1 
ATOM 1217 N N     . ARG A 1 162 ? 52.864  14.668  42.399  1.00 25.18 162 A 1 
ATOM 1218 C CA    . ARG A 1 162 ? 53.573  13.420  42.757  1.00 29.74 162 A 1 
ATOM 1219 C C     . ARG A 1 162 ? 54.308  12.740  41.588  1.00 28.07 162 A 1 
ATOM 1220 O O     . ARG A 1 162 ? 54.002  12.985  40.431  1.00 26.46 162 A 1 
ATOM 1221 C CB    . ARG A 1 162 ? 52.627  12.456  43.508  1.00 28.24 162 A 1 
ATOM 1222 C CG    . ARG A 1 162 ? 53.402  11.665  44.578  1.00 28.50 162 A 1 
ATOM 1223 C CD    . ARG A 1 162 ? 52.480  10.718  45.355  1.00 29.14 162 A 1 
ATOM 1224 N NE    . ARG A 1 162 ? 53.206  10.048  46.453  1.00 29.42 162 A 1 
ATOM 1225 C CZ    . ARG A 1 162 ? 52.697  9.187   47.317  1.00 28.34 162 A 1 
ATOM 1226 N NH1   . ARG A 1 162 ? 51.446  8.823   47.254  1.00 26.67 162 A 1 
ATOM 1227 N NH2   . ARG A 1 162 ? 53.434  8.665   48.247  1.00 25.21 162 A 1 
ATOM 1228 N N     . LYS A 1 163 ? 55.288  11.950  41.962  1.00 22.63 163 A 1 
ATOM 1229 C CA    . LYS A 1 163 ? 56.574  11.640  41.296  1.00 29.92 163 A 1 
ATOM 1230 C C     . LYS A 1 163 ? 56.570  10.633  40.113  1.00 28.56 163 A 1 
ATOM 1231 O O     . LYS A 1 163 ? 56.385  11.078  38.990  1.00 27.33 163 A 1 
ATOM 1232 C CB    . LYS A 1 163 ? 57.544  11.262  42.428  1.00 28.13 163 A 1 
ATOM 1233 C CG    . LYS A 1 163 ? 58.667  12.237  42.776  1.00 26.57 163 A 1 
ATOM 1234 C CD    . LYS A 1 163 ? 59.528  11.523  43.829  1.00 25.45 163 A 1 
ATOM 1235 C CE    . LYS A 1 163 ? 60.867  12.174  44.143  1.00 23.60 163 A 1 
ATOM 1236 N NZ    . LYS A 1 163 ? 61.705  11.193  44.885  1.00 23.14 163 A 1 
ATOM 1237 N N     . GLU A 1 164 ? 56.842  9.311   40.296  1.00 26.23 164 A 1 
ATOM 1238 C CA    . GLU A 1 164 ? 58.214  8.791   40.141  1.00 28.95 164 A 1 
ATOM 1239 C C     . GLU A 1 164 ? 58.417  7.673   39.081  1.00 27.71 164 A 1 
ATOM 1240 O O     . GLU A 1 164 ? 59.096  7.891   38.086  1.00 27.39 164 A 1 
ATOM 1241 C CB    . GLU A 1 164 ? 58.751  8.275   41.497  1.00 28.35 164 A 1 
ATOM 1242 C CG    . GLU A 1 164 ? 60.197  8.700   41.799  1.00 28.00 164 A 1 
ATOM 1243 C CD    . GLU A 1 164 ? 60.596  8.437   43.269  1.00 28.83 164 A 1 
ATOM 1244 O OE1   . GLU A 1 164 ? 61.417  9.237   43.809  1.00 28.90 164 A 1 
ATOM 1245 O OE2   . GLU A 1 164 ? 60.032  7.526   43.905  1.00 30.71 164 A 1 
ATOM 1246 N N     . GLU A 1 165 ? 57.985  6.490   39.387  1.00 29.01 165 A 1 
ATOM 1247 C CA    . GLU A 1 165 ? 58.591  5.201   38.967  1.00 30.75 165 A 1 
ATOM 1248 C C     . GLU A 1 165 ? 58.334  4.758   37.502  1.00 29.00 165 A 1 
ATOM 1249 O O     . GLU A 1 165 ? 57.402  5.226   36.865  1.00 28.08 165 A 1 
ATOM 1250 C CB    . GLU A 1 165 ? 58.051  4.110   39.918  1.00 30.32 165 A 1 
ATOM 1251 C CG    . GLU A 1 165 ? 58.624  4.160   41.345  1.00 30.09 165 A 1 
ATOM 1252 C CD    . GLU A 1 165 ? 58.025  3.102   42.288  1.00 31.74 165 A 1 
ATOM 1253 O OE1   . GLU A 1 165 ? 58.543  2.983   43.418  1.00 31.44 165 A 1 
ATOM 1254 O OE2   . GLU A 1 165 ? 57.035  2.437   41.906  1.00 33.55 165 A 1 
ATOM 1255 N N     . ASP A 1 166 ? 59.004  3.753   36.948  1.00 24.22 166 A 1 
ATOM 1256 C CA    . ASP A 1 166 ? 60.439  3.395   36.899  1.00 26.25 166 A 1 
ATOM 1257 C C     . ASP A 1 166 ? 60.724  2.448   35.709  1.00 24.46 166 A 1 
ATOM 1258 O O     . ASP A 1 166 ? 61.594  2.696   34.896  1.00 23.34 166 A 1 
ATOM 1259 C CB    . ASP A 1 166 ? 60.890  2.696   38.206  1.00 25.53 166 A 1 
ATOM 1260 C CG    . ASP A 1 166 ? 62.422  2.547   38.356  1.00 23.87 166 A 1 
ATOM 1261 O OD1   . ASP A 1 166 ? 63.153  3.382   37.807  1.00 25.60 166 A 1 
ATOM 1262 O OD2   . ASP A 1 166 ? 62.839  1.586   39.036  1.00 26.91 166 A 1 
ATOM 1263 N N     . THR A 1 167 ? 60.048  1.322   35.634  1.00 26.50 167 A 1 
ATOM 1264 C CA    . THR A 1 167 ? 60.685  0.043   35.264  1.00 27.86 167 A 1 
ATOM 1265 C C     . THR A 1 167 ? 60.972  -0.211  33.778  1.00 26.09 167 A 1 
ATOM 1266 O O     . THR A 1 167 ? 60.330  0.287   32.866  1.00 24.79 167 A 1 
ATOM 1267 C CB    . THR A 1 167 ? 59.943  -1.166  35.871  1.00 25.78 167 A 1 
ATOM 1268 O OG1   . THR A 1 167 ? 58.550  -1.056  35.686  1.00 25.79 167 A 1 
ATOM 1269 C CG2   . THR A 1 167 ? 60.195  -1.299  37.349  1.00 29.99 167 A 1 
ATOM 1270 N N     . SER A 1 168 ? 61.978  -1.067  33.585  1.00 29.47 168 A 1 
ATOM 1271 C CA    . SER A 1 168 ? 62.984  -0.996  32.508  1.00 28.60 168 A 1 
ATOM 1272 C C     . SER A 1 168 ? 62.951  -2.050  31.390  1.00 26.73 168 A 1 
ATOM 1273 O O     . SER A 1 168 ? 63.746  -1.938  30.453  1.00 26.54 168 A 1 
ATOM 1274 C CB    . SER A 1 168 ? 64.337  -1.155  33.196  1.00 27.97 168 A 1 
ATOM 1275 O OG    . SER A 1 168 ? 64.426  -2.410  33.847  1.00 27.77 168 A 1 
ATOM 1276 N N     . TRP A 1 169 ? 62.226  -3.107  31.565  1.00 31.97 169 A 1 
ATOM 1277 C CA    . TRP A 1 169 ? 62.524  -4.427  30.972  1.00 29.34 169 A 1 
ATOM 1278 C C     . TRP A 1 169 ? 62.681  -4.460  29.437  1.00 27.96 169 A 1 
ATOM 1279 O O     . TRP A 1 169 ? 62.142  -3.626  28.730  1.00 26.18 169 A 1 
ATOM 1280 C CB    . TRP A 1 169 ? 61.427  -5.409  31.405  1.00 27.76 169 A 1 
ATOM 1281 C CG    . TRP A 1 169 ? 61.333  -5.705  32.858  1.00 25.49 169 A 1 
ATOM 1282 C CD1   . TRP A 1 169 ? 60.765  -4.908  33.788  1.00 23.67 169 A 1 
ATOM 1283 C CD2   . TRP A 1 169 ? 61.826  -6.877  33.577  1.00 25.08 169 A 1 
ATOM 1284 N NE1   . TRP A 1 169 ? 60.874  -5.495  35.043  1.00 22.39 169 A 1 
ATOM 1285 C CE2   . TRP A 1 169 ? 61.522  -6.699  34.952  1.00 22.76 169 A 1 
ATOM 1286 C CE3   . TRP A 1 169 ? 62.492  -8.053  33.207  1.00 26.44 169 A 1 
ATOM 1287 C CZ2   . TRP A 1 169 ? 61.897  -7.653  35.918  1.00 24.99 169 A 1 
ATOM 1288 C CZ3   . TRP A 1 169 ? 62.858  -9.014  34.171  1.00 25.38 169 A 1 
ATOM 1289 C CH2   . TRP A 1 169 ? 62.569  -8.808  35.507  1.00 26.05 169 A 1 
ATOM 1290 N N     . LEU A 1 170 ? 63.198  -5.431  28.867  1.00 26.62 170 A 1 
ATOM 1291 C CA    . LEU A 1 170 ? 64.303  -6.365  28.596  1.00 28.12 170 A 1 
ATOM 1292 C C     . LEU A 1 170 ? 64.143  -6.724  27.092  1.00 27.29 170 A 1 
ATOM 1293 O O     . LEU A 1 170 ? 63.147  -6.324  26.485  1.00 25.73 170 A 1 
ATOM 1294 C CB    . LEU A 1 170 ? 64.158  -7.638  29.464  1.00 26.21 170 A 1 
ATOM 1295 C CG    . LEU A 1 170 ? 64.997  -7.729  30.739  1.00 25.08 170 A 1 
ATOM 1296 C CD1   . LEU A 1 170 ? 64.627  -9.017  31.501  1.00 28.70 170 A 1 
ATOM 1297 C CD2   . LEU A 1 170 ? 66.507  -7.788  30.469  1.00 32.37 170 A 1 
ATOM 1298 N N     . LEU A 1 171 ? 64.879  -7.524  26.399  1.00 26.26 171 A 1 
ATOM 1299 C CA    . LEU A 1 171 ? 66.316  -7.750  26.196  1.00 28.51 171 A 1 
ATOM 1300 C C     . LEU A 1 171 ? 66.585  -8.241  24.745  1.00 27.07 171 A 1 
ATOM 1301 O O     . LEU A 1 171 ? 67.380  -7.682  24.034  1.00 25.44 171 A 1 
ATOM 1302 C CB    . LEU A 1 171 ? 66.818  -8.862  27.146  1.00 27.12 171 A 1 
ATOM 1303 C CG    . LEU A 1 171 ? 68.087  -8.513  27.965  1.00 26.26 171 A 1 
ATOM 1304 C CD1   . LEU A 1 171 ? 68.365  -9.635  28.974  1.00 28.01 171 A 1 
ATOM 1305 C CD2   . LEU A 1 171 ? 69.330  -8.316  27.124  1.00 31.00 171 A 1 
ATOM 1306 N N     . LEU A 1 172 ? 66.016  -9.361  24.410  1.00 27.71 172 A 1 
ATOM 1307 C CA    . LEU A 1 172 ? 66.618  -10.404 23.561  1.00 30.06 172 A 1 
ATOM 1308 C C     . LEU A 1 172 ? 66.586  -10.194 22.031  1.00 28.24 172 A 1 
ATOM 1309 O O     . LEU A 1 172 ? 65.929  -9.321  21.503  1.00 26.54 172 A 1 
ATOM 1310 C CB    . LEU A 1 172 ? 65.999  -11.771 23.941  1.00 28.24 172 A 1 
ATOM 1311 C CG    . LEU A 1 172 ? 66.615  -12.435 25.185  1.00 26.85 172 A 1 
ATOM 1312 C CD1   . LEU A 1 172 ? 65.668  -13.496 25.744  1.00 28.52 172 A 1 
ATOM 1313 C CD2   . LEU A 1 172 ? 67.952  -13.107 24.873  1.00 30.82 172 A 1 
ATOM 1314 N N     . SER A 1 173 ? 67.232  -11.050 21.380  1.00 28.90 173 A 1 
ATOM 1315 C CA    . SER A 1 173 ? 68.284  -11.226 20.387  1.00 30.82 173 A 1 
ATOM 1316 C C     . SER A 1 173 ? 67.679  -11.704 19.048  1.00 28.63 173 A 1 
ATOM 1317 O O     . SER A 1 173 ? 66.475  -11.493 18.853  1.00 27.41 173 A 1 
ATOM 1318 C CB    . SER A 1 173 ? 69.282  -12.206 21.022  1.00 29.50 173 A 1 
ATOM 1319 O OG    . SER A 1 173 ? 68.646  -13.423 21.400  1.00 30.50 173 A 1 
ATOM 1320 N N     . LYS A 1 174 ? 68.226  -12.297 18.060  1.00 29.47 174 A 1 
ATOM 1321 C CA    . LYS A 1 174 ? 69.530  -12.880 17.707  1.00 34.67 174 A 1 
ATOM 1322 C C     . LYS A 1 174 ? 69.682  -12.889 16.156  1.00 33.11 174 A 1 
ATOM 1323 O O     . LYS A 1 174 ? 68.928  -12.204 15.486  1.00 30.21 174 A 1 
ATOM 1324 C CB    . LYS A 1 174 ? 69.596  -14.330 18.262  1.00 31.30 174 A 1 
ATOM 1325 C CG    . LYS A 1 174 ? 70.971  -14.692 18.862  1.00 30.70 174 A 1 
ATOM 1326 C CD    . LYS A 1 174 ? 71.023  -16.178 19.196  1.00 29.55 174 A 1 
ATOM 1327 C CE    . LYS A 1 174 ? 72.390  -16.552 19.750  1.00 26.94 174 A 1 
ATOM 1328 N NZ    . LYS A 1 174 ? 72.635  -18.007 19.664  1.00 26.51 174 A 1 
ATOM 1329 N N     . ASP A 1 175 ? 70.452  -13.687 15.599  1.00 32.41 175 A 1 
ATOM 1330 C CA    . ASP A 1 175 ? 71.604  -13.652 14.680  1.00 34.73 175 A 1 
ATOM 1331 C C     . ASP A 1 175 ? 71.423  -13.483 13.158  1.00 31.58 175 A 1 
ATOM 1332 O O     . ASP A 1 175 ? 71.647  -12.417 12.595  1.00 29.71 175 A 1 
ATOM 1333 C CB    . ASP A 1 175 ? 72.414  -14.948 14.904  1.00 31.49 175 A 1 
ATOM 1334 C CG    . ASP A 1 175 ? 72.843  -15.242 16.335  1.00 29.25 175 A 1 
ATOM 1335 O OD1   . ASP A 1 175 ? 73.256  -14.297 17.037  1.00 31.04 175 A 1 
ATOM 1336 O OD2   . ASP A 1 175 ? 72.724  -16.404 16.764  1.00 32.23 175 A 1 
ATOM 1337 N N     . SER A 1 176 ? 71.253  -14.595 12.498  1.00 34.24 176 A 1 
ATOM 1338 C CA    . SER A 1 176 ? 72.004  -14.961 11.279  1.00 36.21 176 A 1 
ATOM 1339 C C     . SER A 1 176 ? 71.170  -14.898 9.983   1.00 35.23 176 A 1 
ATOM 1340 O O     . SER A 1 176 ? 70.024  -14.491 10.041  1.00 33.34 176 A 1 
ATOM 1341 C CB    . SER A 1 176 ? 72.552  -16.376 11.523  1.00 32.46 176 A 1 
ATOM 1342 O OG    . SER A 1 176 ? 71.519  -17.324 11.745  1.00 31.74 176 A 1 
ATOM 1343 N N     . ASP A 1 177 ? 71.545  -15.281 8.826   1.00 33.80 177 A 1 
ATOM 1344 C CA    . ASP A 1 177 ? 72.719  -15.661 8.001   1.00 36.41 177 A 1 
ATOM 1345 C C     . ASP A 1 177 ? 72.222  -15.567 6.521   1.00 33.74 177 A 1 
ATOM 1346 O O     . ASP A 1 177 ? 71.058  -15.252 6.314   1.00 32.10 177 A 1 
ATOM 1347 C CB    . ASP A 1 177 ? 73.132  -17.107 8.343   1.00 33.54 177 A 1 
ATOM 1348 C CG    . ASP A 1 177 ? 74.525  -17.290 8.956   1.00 31.36 177 A 1 
ATOM 1349 O OD1   . ASP A 1 177 ? 75.257  -16.286 9.084   1.00 33.26 177 A 1 
ATOM 1350 O OD2   . ASP A 1 177 ? 74.858  -18.464 9.232   1.00 34.53 177 A 1 
ATOM 1351 N N     . ASN A 1 178 ? 72.786  -15.861 5.411   1.00 28.82 178 A 1 
ATOM 1352 C CA    . ASN A 1 178 ? 74.152  -15.982 4.912   1.00 31.17 178 A 1 
ATOM 1353 C C     . ASN A 1 178 ? 74.220  -15.724 3.374   1.00 28.25 178 A 1 
ATOM 1354 O O     . ASN A 1 178 ? 74.574  -14.640 2.930   1.00 25.95 178 A 1 
ATOM 1355 C CB    . ASN A 1 178 ? 74.689  -17.400 5.227   1.00 29.14 178 A 1 
ATOM 1356 C CG    . ASN A 1 178 ? 76.205  -17.501 5.266   1.00 26.79 178 A 1 
ATOM 1357 O OD1   . ASN A 1 178 ? 76.949  -16.666 4.793   1.00 29.99 178 A 1 
ATOM 1358 N ND2   . ASN A 1 178 ? 76.715  -18.566 5.849   1.00 32.09 178 A 1 
ATOM 1359 N N     . HIS A 1 179 ? 73.955  -16.707 2.564   1.00 34.33 179 A 1 
ATOM 1360 C CA    . HIS A 1 179 ? 74.443  -16.925 1.169   1.00 37.06 179 A 1 
ATOM 1361 C C     . HIS A 1 179 ? 73.358  -16.768 0.074   1.00 34.62 179 A 1 
ATOM 1362 O O     . HIS A 1 179 ? 72.221  -16.481 0.409   1.00 32.42 179 A 1 
ATOM 1363 C CB    . HIS A 1 179 ? 75.046  -18.341 1.172   1.00 34.44 179 A 1 
ATOM 1364 C CG    . HIS A 1 179 ? 76.441  -18.455 1.737   1.00 34.29 179 A 1 
ATOM 1365 N ND1   . HIS A 1 179 ? 77.437  -17.502 1.715   1.00 35.30 179 A 1 
ATOM 1366 C CD2   . HIS A 1 179 ? 76.992  -19.586 2.282   1.00 35.62 179 A 1 
ATOM 1367 C CE1   . HIS A 1 179 ? 78.532  -18.038 2.246   1.00 33.43 179 A 1 
ATOM 1368 N NE2   . HIS A 1 179 ? 78.310  -19.302 2.600   1.00 33.94 179 A 1 
ATOM 1369 N N     . ASN A 1 180 ? 73.503  -16.983 -1.210  1.00 30.14 180 A 1 
ATOM 1370 C CA    . ASN A 1 180 ? 74.528  -17.191 -2.255  1.00 32.55 180 A 1 
ATOM 1371 C C     . ASN A 1 180 ? 73.818  -16.965 -3.637  1.00 29.95 180 A 1 
ATOM 1372 O O     . ASN A 1 180 ? 72.640  -16.643 -3.637  1.00 27.76 180 A 1 
ATOM 1373 C CB    . ASN A 1 180 ? 75.051  -18.645 -2.139  1.00 30.77 180 A 1 
ATOM 1374 C CG    . ASN A 1 180 ? 76.553  -18.821 -2.139  1.00 28.28 180 A 1 
ATOM 1375 O OD1   . ASN A 1 180 ? 77.341  -17.945 -2.447  1.00 31.05 180 A 1 
ATOM 1376 N ND2   . ASN A 1 180 ? 77.016  -20.003 -1.802  1.00 32.81 180 A 1 
ATOM 1377 N N     . ARG A 1 181 ? 74.145  -17.180 -4.798  1.00 30.17 181 A 1 
ATOM 1378 C CA    . ARG A 1 181 ? 75.262  -16.987 -5.719  1.00 33.51 181 A 1 
ATOM 1379 C C     . ARG A 1 181 ? 74.846  -16.612 -7.171  1.00 30.79 181 A 1 
ATOM 1380 O O     . ARG A 1 181 ? 75.081  -15.492 -7.560  1.00 28.16 181 A 1 
ATOM 1381 C CB    . ARG A 1 181 ? 76.107  -18.278 -5.788  1.00 31.13 181 A 1 
ATOM 1382 C CG    . ARG A 1 181 ? 77.581  -18.042 -6.134  1.00 30.72 181 A 1 
ATOM 1383 C CD    . ARG A 1 181 ? 78.273  -19.408 -6.307  1.00 30.77 181 A 1 
ATOM 1384 N NE    . ARG A 1 181 ? 79.735  -19.291 -6.322  1.00 30.73 181 A 1 
ATOM 1385 C CZ    . ARG A 1 181 ? 80.597  -20.293 -6.433  1.00 29.49 181 A 1 
ATOM 1386 N NH1   . ARG A 1 181 ? 80.188  -21.519 -6.604  1.00 28.41 181 A 1 
ATOM 1387 N NH2   . ARG A 1 181 ? 81.870  -20.078 -6.375  1.00 27.79 181 A 1 
ATOM 1388 N N     . SER A 1 182 ? 74.358  -17.547 -7.988  1.00 41.95 182 A 1 
ATOM 1389 C CA    . SER A 1 182 ? 74.912  -17.676 -9.358  1.00 43.98 182 A 1 
ATOM 1390 C C     . SER A 1 182 ? 74.013  -17.381 -10.581 1.00 42.73 182 A 1 
ATOM 1391 O O     . SER A 1 182 ? 72.968  -16.764 -10.458 1.00 40.11 182 A 1 
ATOM 1392 C CB    . SER A 1 182 ? 75.562  -19.061 -9.495  1.00 39.96 182 A 1 
ATOM 1393 O OG    . SER A 1 182 ? 74.595  -20.088 -9.614  1.00 36.91 182 A 1 
ATOM 1394 N N     . GLY A 1 183 ? 74.504  -17.773 -11.724 1.00 35.76 183 A 1 
ATOM 1395 C CA    . GLY A 1 183 ? 74.217  -17.385 -13.118 1.00 37.05 183 A 1 
ATOM 1396 C C     . GLY A 1 183 ? 72.863  -17.829 -13.710 1.00 35.76 183 A 1 
ATOM 1397 O O     . GLY A 1 183 ? 71.892  -17.768 -12.997 1.00 33.39 183 A 1 
ATOM 1398 N N     . ASN A 1 184 ? 72.627  -18.232 -14.894 1.00 34.12 184 A 1 
ATOM 1399 C CA    . ASN A 1 184 ? 73.351  -18.509 -16.144 1.00 35.59 184 A 1 
ATOM 1400 C C     . ASN A 1 184 ? 72.333  -18.179 -17.282 1.00 32.90 184 A 1 
ATOM 1401 O O     . ASN A 1 184 ? 71.368  -17.493 -16.989 1.00 29.58 184 A 1 
ATOM 1402 C CB    . ASN A 1 184 ? 73.793  -19.993 -16.106 1.00 32.14 184 A 1 
ATOM 1403 C CG    . ASN A 1 184 ? 75.268  -20.254 -16.356 1.00 29.29 184 A 1 
ATOM 1404 O OD1   . ASN A 1 184 ? 76.080  -19.363 -16.527 1.00 32.52 184 A 1 
ATOM 1405 N ND2   . ASN A 1 184 ? 75.654  -21.508 -16.376 1.00 35.12 184 A 1 
ATOM 1406 N N     . ASN A 1 185 ? 72.228  -18.572 -18.433 1.00 36.33 185 A 1 
ATOM 1407 C CA    . ASN A 1 185 ? 72.993  -18.639 -19.660 1.00 36.92 185 A 1 
ATOM 1408 C C     . ASN A 1 185 ? 72.158  -18.160 -20.895 1.00 34.06 185 A 1 
ATOM 1409 O O     . ASN A 1 185 ? 71.919  -16.979 -21.061 1.00 30.75 185 A 1 
ATOM 1410 C CB    . ASN A 1 185 ? 73.514  -20.082 -19.890 1.00 33.83 185 A 1 
ATOM 1411 C CG    . ASN A 1 185 ? 75.017  -20.184 -20.110 1.00 30.67 185 A 1 
ATOM 1412 O OD1   . ASN A 1 185 ? 75.747  -19.224 -20.141 1.00 34.04 185 A 1 
ATOM 1413 N ND2   . ASN A 1 185 ? 75.511  -21.391 -20.264 1.00 35.81 185 A 1 
ATOM 1414 N N     . SER A 1 186 ? 71.727  -19.020 -21.743 1.00 39.53 186 A 1 
ATOM 1415 C CA    . SER A 1 186 ? 71.605  -18.861 -23.216 1.00 39.83 186 A 1 
ATOM 1416 C C     . SER A 1 186 ? 70.143  -18.869 -23.760 1.00 37.88 186 A 1 
ATOM 1417 O O     . SER A 1 186 ? 69.272  -18.405 -23.063 1.00 35.67 186 A 1 
ATOM 1418 C CB    . SER A 1 186 ? 72.513  -19.948 -23.810 1.00 36.50 186 A 1 
ATOM 1419 O OG    . SER A 1 186 ? 72.071  -21.247 -23.423 1.00 35.65 186 A 1 
ATOM 1420 N N     . SER A 1 187 ? 69.727  -19.276 -24.937 1.00 39.24 187 A 1 
ATOM 1421 C CA    . SER A 1 187 ? 70.418  -19.490 -26.214 1.00 40.68 187 A 1 
ATOM 1422 C C     . SER A 1 187 ? 69.544  -19.221 -27.472 1.00 38.76 187 A 1 
ATOM 1423 O O     . SER A 1 187 ? 69.686  -18.180 -28.093 1.00 37.29 187 A 1 
ATOM 1424 C CB    . SER A 1 187 ? 70.992  -20.917 -26.328 1.00 37.56 187 A 1 
ATOM 1425 O OG    . SER A 1 187 ? 70.017  -21.901 -26.017 1.00 36.53 187 A 1 
ATOM 1426 N N     . THR A 1 188 ? 68.787  -20.166 -27.910 1.00 43.22 188 A 1 
ATOM 1427 C CA    . THR A 1 188 ? 68.445  -20.448 -29.335 1.00 45.53 188 A 1 
ATOM 1428 C C     . THR A 1 188 ? 66.972  -20.146 -29.703 1.00 44.91 188 A 1 
ATOM 1429 O O     . THR A 1 188 ? 66.215  -19.778 -28.831 1.00 41.54 188 A 1 
ATOM 1430 C CB    . THR A 1 188 ? 68.739  -21.938 -29.587 1.00 39.42 188 A 1 
ATOM 1431 O OG1   . THR A 1 188 ? 68.114  -22.752 -28.596 1.00 36.44 188 A 1 
ATOM 1432 C CG2   . THR A 1 188 ? 70.217  -22.277 -29.565 1.00 41.05 188 A 1 
ATOM 1433 N N     . SER A 1 189 ? 66.452  -20.296 -30.867 1.00 41.05 189 A 1 
ATOM 1434 C CA    . SER A 1 189 ? 66.955  -20.226 -32.248 1.00 41.87 189 A 1 
ATOM 1435 C C     . SER A 1 189 ? 65.872  -19.883 -33.291 1.00 41.21 189 A 1 
ATOM 1436 O O     . SER A 1 189 ? 65.934  -18.792 -33.843 1.00 39.93 189 A 1 
ATOM 1437 C CB    . SER A 1 189 ? 67.667  -21.510 -32.708 1.00 38.78 189 A 1 
ATOM 1438 O OG    . SER A 1 189 ? 66.802  -22.637 -32.670 1.00 37.06 189 A 1 
ATOM 1439 N N     . SER A 1 190 ? 64.995  -20.794 -33.668 1.00 38.61 190 A 1 
ATOM 1440 C CA    . SER A 1 190 ? 64.845  -20.987 -35.116 1.00 39.76 190 A 1 
ATOM 1441 C C     . SER A 1 190 ? 63.620  -20.438 -35.866 1.00 38.65 190 A 1 
ATOM 1442 O O     . SER A 1 190 ? 63.767  -19.444 -36.561 1.00 37.07 190 A 1 
ATOM 1443 C CB    . SER A 1 190 ? 65.124  -22.450 -35.474 1.00 36.77 190 A 1 
ATOM 1444 O OG    . SER A 1 190 ? 64.206  -23.321 -34.836 1.00 35.23 190 A 1 
ATOM 1445 N N     . SER A 1 191 ? 62.538  -21.180 -35.953 1.00 37.21 191 A 1 
ATOM 1446 C CA    . SER A 1 191 ? 62.107  -21.452 -37.332 1.00 38.88 191 A 1 
ATOM 1447 C C     . SER A 1 191 ? 60.913  -20.677 -37.931 1.00 37.89 191 A 1 
ATOM 1448 O O     . SER A 1 191 ? 61.009  -19.485 -38.192 1.00 36.77 191 A 1 
ATOM 1449 C CB    . SER A 1 191 ? 62.013  -22.966 -37.561 1.00 35.52 191 A 1 
ATOM 1450 O OG    . SER A 1 191 ? 60.957  -23.532 -36.793 1.00 34.60 191 A 1 
ATOM 1451 N N     . SER A 1 192 ? 59.894  -21.353 -38.294 1.00 38.81 192 A 1 
ATOM 1452 C CA    . SER A 1 192 ? 59.275  -21.343 -39.636 1.00 39.35 192 A 1 
ATOM 1453 C C     . SER A 1 192 ? 57.895  -20.641 -39.691 1.00 37.74 192 A 1 
ATOM 1454 O O     . SER A 1 192 ? 57.410  -20.226 -38.660 1.00 37.33 192 A 1 
ATOM 1455 C CB    . SER A 1 192 ? 59.154  -22.813 -40.046 1.00 36.56 192 A 1 
ATOM 1456 O OG    . SER A 1 192 ? 58.394  -23.556 -39.087 1.00 35.13 192 A 1 
ATOM 1457 N N     . GLN A 1 193 ? 57.136  -20.479 -40.745 1.00 29.09 193 A 1 
ATOM 1458 C CA    . GLN A 1 193 ? 57.450  -20.502 -42.191 1.00 29.40 193 A 1 
ATOM 1459 C C     . GLN A 1 193 ? 56.421  -19.677 -43.023 1.00 27.91 193 A 1 
ATOM 1460 O O     . GLN A 1 193 ? 56.778  -18.644 -43.562 1.00 26.61 193 A 1 
ATOM 1461 C CB    . GLN A 1 193 ? 57.464  -21.946 -42.740 1.00 27.79 193 A 1 
ATOM 1462 C CG    . GLN A 1 193 ? 58.492  -22.167 -43.863 1.00 27.21 193 A 1 
ATOM 1463 C CD    . GLN A 1 193 ? 58.455  -23.588 -44.426 1.00 26.25 193 A 1 
ATOM 1464 O OE1   . GLN A 1 193 ? 57.543  -24.365 -44.220 1.00 26.60 193 A 1 
ATOM 1465 N NE2   . GLN A 1 193 ? 59.449  -23.983 -45.188 1.00 26.14 193 A 1 
ATOM 1466 N N     . TYR A 1 194 ? 55.241  -20.193 -43.201 1.00 28.27 194 A 1 
ATOM 1467 C CA    . TYR A 1 194 ? 54.318  -19.908 -44.331 1.00 30.31 194 A 1 
ATOM 1468 C C     . TYR A 1 194 ? 53.255  -18.836 -44.015 1.00 28.30 194 A 1 
ATOM 1469 O O     . TYR A 1 194 ? 53.384  -18.147 -43.006 1.00 26.46 194 A 1 
ATOM 1470 C CB    . TYR A 1 194 ? 53.698  -21.253 -44.734 1.00 28.05 194 A 1 
ATOM 1471 C CG    . TYR A 1 194 ? 54.576  -22.199 -45.529 1.00 27.59 194 A 1 
ATOM 1472 C CD1   . TYR A 1 194 ? 54.793  -21.965 -46.897 1.00 26.88 194 A 1 
ATOM 1473 C CD2   . TYR A 1 194 ? 55.118  -23.341 -44.923 1.00 27.81 194 A 1 
ATOM 1474 C CE1   . TYR A 1 194 ? 55.551  -22.870 -47.656 1.00 26.25 194 A 1 
ATOM 1475 C CE2   . TYR A 1 194 ? 55.880  -24.249 -45.679 1.00 26.15 194 A 1 
ATOM 1476 C CZ    . TYR A 1 194 ? 56.092  -24.013 -47.047 1.00 27.35 194 A 1 
ATOM 1477 O OH    . TYR A 1 194 ? 56.830  -24.894 -47.791 1.00 27.27 194 A 1 
ATOM 1478 N N     . PHE A 1 195 ? 52.166  -18.634 -44.659 1.00 29.81 195 A 1 
ATOM 1479 C CA    . PHE A 1 195 ? 51.590  -18.383 -45.991 1.00 30.04 195 A 1 
ATOM 1480 C C     . PHE A 1 195 ? 50.762  -17.086 -45.821 1.00 29.79 195 A 1 
ATOM 1481 O O     . PHE A 1 195 ? 50.633  -16.612 -44.689 1.00 28.89 195 A 1 
ATOM 1482 C CB    . PHE A 1 195 ? 50.638  -19.540 -46.363 1.00 27.78 195 A 1 
ATOM 1483 C CG    . PHE A 1 195 ? 51.131  -20.596 -47.336 1.00 28.44 195 A 1 
ATOM 1484 C CD1   . PHE A 1 195 ? 51.290  -20.286 -48.695 1.00 29.48 195 A 1 
ATOM 1485 C CD2   . PHE A 1 195 ? 51.351  -21.911 -46.895 1.00 32.34 195 A 1 
ATOM 1486 C CE1   . PHE A 1 195 ? 51.678  -21.273 -49.600 1.00 29.21 195 A 1 
ATOM 1487 C CE2   . PHE A 1 195 ? 51.737  -22.905 -47.804 1.00 27.23 195 A 1 
ATOM 1488 C CZ    . PHE A 1 195 ? 51.916  -22.588 -49.163 1.00 26.38 195 A 1 
ATOM 1489 N N     . GLY A 1 196 ? 50.042  -16.446 -46.614 1.00 32.01 196 A 1 
ATOM 1490 C CA    . GLY A 1 196 ? 49.832  -16.231 -48.022 1.00 32.95 196 A 1 
ATOM 1491 C C     . GLY A 1 196 ? 49.040  -14.919 -48.237 1.00 31.38 196 A 1 
ATOM 1492 O O     . GLY A 1 196 ? 49.063  -14.049 -47.375 1.00 29.76 196 A 1 
ATOM 1493 N N     . GLU A 1 197 ? 48.301  -14.753 -49.318 1.00 27.87 197 A 1 
ATOM 1494 C CA    . GLU A 1 197 ? 48.192  -13.509 -50.098 1.00 29.08 197 A 1 
ATOM 1495 C C     . GLU A 1 197 ? 47.163  -12.407 -49.741 1.00 27.51 197 A 1 
ATOM 1496 O O     . GLU A 1 197 ? 47.467  -11.247 -49.933 1.00 25.96 197 A 1 
ATOM 1497 C CB    . GLU A 1 197 ? 47.882  -13.915 -51.549 1.00 27.31 197 A 1 
ATOM 1498 C CG    . GLU A 1 197 ? 49.004  -14.681 -52.252 1.00 25.60 197 A 1 
ATOM 1499 C CD    . GLU A 1 197 ? 48.560  -15.246 -53.598 1.00 24.50 197 A 1 
ATOM 1500 O OE1   . GLU A 1 197 ? 49.355  -15.140 -54.559 1.00 23.72 197 A 1 
ATOM 1501 O OE2   . GLU A 1 197 ? 47.469  -15.841 -53.641 1.00 25.70 197 A 1 
ATOM 1502 N N     . VAL A 1 198 ? 45.918  -12.689 -49.429 1.00 32.22 198 A 1 
ATOM 1503 C CA    . VAL A 1 198 ? 44.801  -12.068 -50.165 1.00 34.88 198 A 1 
ATOM 1504 C C     . VAL A 1 198 ? 44.652  -10.536 -49.981 1.00 33.25 198 A 1 
ATOM 1505 O O     . VAL A 1 198 ? 44.415  -10.049 -48.885 1.00 32.29 198 A 1 
ATOM 1506 C CB    . VAL A 1 198 ? 43.463  -12.793 -49.926 1.00 32.85 198 A 1 
ATOM 1507 C CG1   . VAL A 1 198 ? 42.391  -12.316 -50.901 1.00 31.28 198 A 1 
ATOM 1508 C CG2   . VAL A 1 198 ? 43.594  -14.310 -50.118 1.00 35.24 198 A 1 
ATOM 1509 N N     . ASP A 1 199 ? 44.684  -9.807  -51.099 1.00 31.87 199 A 1 
ATOM 1510 C CA    . ASP A 1 199 ? 44.888  -8.352  -51.248 1.00 32.61 199 A 1 
ATOM 1511 C C     . ASP A 1 199 ? 43.712  -7.393  -50.948 1.00 30.10 199 A 1 
ATOM 1512 O O     . ASP A 1 199 ? 43.950  -6.219  -50.703 1.00 28.85 199 A 1 
ATOM 1513 C CB    . ASP A 1 199 ? 45.236  -8.087  -52.716 1.00 31.89 199 A 1 
ATOM 1514 C CG    . ASP A 1 199 ? 46.688  -8.315  -53.100 1.00 28.99 199 A 1 
ATOM 1515 O OD1   . ASP A 1 199 ? 47.575  -8.037  -52.265 1.00 30.42 199 A 1 
ATOM 1516 O OD2   . ASP A 1 199 ? 46.903  -8.708  -54.270 1.00 31.22 199 A 1 
ATOM 1517 N N     . GLN A 1 200 ? 42.457  -7.745  -51.136 1.00 28.35 200 A 1 
ATOM 1518 C CA    . GLN A 1 200 ? 41.512  -6.909  -51.883 1.00 30.16 200 A 1 
ATOM 1519 C C     . GLN A 1 200 ? 41.224  -5.498  -51.334 1.00 27.99 200 A 1 
ATOM 1520 O O     . GLN A 1 200 ? 40.956  -5.276  -50.157 1.00 25.72 200 A 1 
ATOM 1521 C CB    . GLN A 1 200 ? 40.207  -7.670  -52.175 1.00 29.03 200 A 1 
ATOM 1522 C CG    . GLN A 1 200 ? 40.363  -8.575  -53.403 1.00 28.85 200 A 1 
ATOM 1523 C CD    . GLN A 1 200 ? 39.056  -9.222  -53.859 1.00 26.26 200 A 1 
ATOM 1524 O OE1   . GLN A 1 200 ? 38.011  -9.098  -53.254 1.00 26.23 200 A 1 
ATOM 1525 N NE2   . GLN A 1 200 ? 39.073  -9.947  -54.960 1.00 24.53 200 A 1 
ATOM 1526 N N     . TYR A 1 201 ? 41.196  -4.541  -52.268 1.00 31.25 201 A 1 
ATOM 1527 C CA    . TYR A 1 201 ? 41.379  -3.078  -52.200 1.00 32.64 201 A 1 
ATOM 1528 C C     . TYR A 1 201 ? 40.143  -2.212  -51.875 1.00 30.01 201 A 1 
ATOM 1529 O O     . TYR A 1 201 ? 40.136  -1.044  -52.248 1.00 28.65 201 A 1 
ATOM 1530 C CB    . TYR A 1 201 ? 41.929  -2.641  -53.558 1.00 31.62 201 A 1 
ATOM 1531 C CG    . TYR A 1 201 ? 43.413  -2.384  -53.628 1.00 31.37 201 A 1 
ATOM 1532 C CD1   . TYR A 1 201 ? 43.894  -1.063  -53.539 1.00 30.60 201 A 1 
ATOM 1533 C CD2   . TYR A 1 201 ? 44.321  -3.446  -53.824 1.00 31.08 201 A 1 
ATOM 1534 C CE1   . TYR A 1 201 ? 45.262  -0.802  -53.658 1.00 29.29 201 A 1 
ATOM 1535 C CE2   . TYR A 1 201 ? 45.694  -3.190  -53.942 1.00 28.25 201 A 1 
ATOM 1536 C CZ    . TYR A 1 201 ? 46.157  -1.863  -53.857 1.00 29.10 201 A 1 
ATOM 1537 O OH    . TYR A 1 201 ? 47.505  -1.608  -53.984 1.00 29.86 201 A 1 
ATOM 1538 N N     . PHE A 1 202 ? 39.030  -2.696  -51.290 1.00 22.88 202 A 1 
ATOM 1539 C CA    . PHE A 1 202 ? 37.713  -2.069  -51.476 1.00 22.29 202 A 1 
ATOM 1540 C C     . PHE A 1 202 ? 37.664  -0.549  -51.217 1.00 22.41 202 A 1 
ATOM 1541 O O     . PHE A 1 202 ? 37.859  -0.066  -50.093 1.00 20.49 202 A 1 
ATOM 1542 C CB    . PHE A 1 202 ? 36.628  -2.827  -50.702 1.00 20.98 202 A 1 
ATOM 1543 C CG    . PHE A 1 202 ? 35.792  -3.725  -51.586 1.00 20.36 202 A 1 
ATOM 1544 C CD1   . PHE A 1 202 ? 34.679  -3.203  -52.264 1.00 19.73 202 A 1 
ATOM 1545 C CD2   . PHE A 1 202 ? 36.146  -5.066  -51.769 1.00 22.52 202 A 1 
ATOM 1546 C CE1   . PHE A 1 202 ? 33.916  -4.018  -53.117 1.00 19.54 202 A 1 
ATOM 1547 C CE2   . PHE A 1 202 ? 35.386  -5.893  -52.613 1.00 18.99 202 A 1 
ATOM 1548 C CZ    . PHE A 1 202 ? 34.268  -5.366  -53.292 1.00 18.40 202 A 1 
ATOM 1549 N N     . ASP A 1 203 ? 37.351  0.213   -52.266 1.00 33.02 203 A 1 
ATOM 1550 C CA    . ASP A 1 203 ? 37.331  1.678   -52.354 1.00 33.59 203 A 1 
ATOM 1551 C C     . ASP A 1 203 ? 36.198  2.302   -51.525 1.00 30.90 203 A 1 
ATOM 1552 O O     . ASP A 1 203 ? 35.019  2.264   -51.883 1.00 29.46 203 A 1 
ATOM 1553 C CB    . ASP A 1 203 ? 37.162  2.087   -53.826 1.00 32.31 203 A 1 
ATOM 1554 C CG    . ASP A 1 203 ? 38.461  2.148   -54.625 1.00 29.34 203 A 1 
ATOM 1555 O OD1   . ASP A 1 203 ? 39.458  2.658   -54.072 1.00 28.30 203 A 1 
ATOM 1556 O OD2   . ASP A 1 203 ? 38.425  1.741   -55.810 1.00 28.40 203 A 1 
ATOM 1557 N N     . LEU A 1 204 ? 36.530  2.986   -50.409 1.00 23.36 204 A 1 
ATOM 1558 C CA    . LEU A 1 204 ? 35.621  3.781   -49.575 1.00 23.90 204 A 1 
ATOM 1559 C C     . LEU A 1 204 ? 35.369  5.179   -50.180 1.00 23.06 204 A 1 
ATOM 1560 O O     . LEU A 1 204 ? 35.900  6.178   -49.697 1.00 21.18 204 A 1 
ATOM 1561 C CB    . LEU A 1 204 ? 36.198  3.852   -48.144 1.00 22.58 204 A 1 
ATOM 1562 C CG    . LEU A 1 204 ? 35.887  2.626   -47.284 1.00 21.21 204 A 1 
ATOM 1563 C CD1   . LEU A 1 204 ? 36.856  2.547   -46.101 1.00 21.80 204 A 1 
ATOM 1564 C CD2   . LEU A 1 204 ? 34.467  2.695   -46.723 1.00 24.93 204 A 1 
ATOM 1565 N N     . VAL A 1 205 ? 34.535  5.276   -51.219 1.00 24.02 205 A 1 
ATOM 1566 C CA    . VAL A 1 205 ? 34.452  6.514   -52.033 1.00 25.98 205 A 1 
ATOM 1567 C C     . VAL A 1 205 ? 33.641  7.671   -51.412 1.00 24.29 205 A 1 
ATOM 1568 O O     . VAL A 1 205 ? 34.204  8.646   -50.929 1.00 23.30 205 A 1 
ATOM 1569 C CB    . VAL A 1 205 ? 33.980  6.231   -53.475 1.00 25.52 205 A 1 
ATOM 1570 C CG1   . VAL A 1 205 ? 34.193  7.450   -54.370 1.00 24.15 205 A 1 
ATOM 1571 C CG2   . VAL A 1 205 ? 34.712  5.059   -54.143 1.00 27.55 205 A 1 
ATOM 1572 N N     . GLY A 1 206 ? 32.324  7.681   -51.510 1.00 28.00 206 A 1 
ATOM 1573 C CA    . GLY A 1 206 ? 31.636  8.895   -51.960 1.00 27.41 206 A 1 
ATOM 1574 C C     . GLY A 1 206 ? 30.681  9.658   -51.038 1.00 26.49 206 A 1 
ATOM 1575 O O     . GLY A 1 206 ? 29.730  10.244  -51.550 1.00 24.19 206 A 1 
ATOM 1576 N N     . TYR A 1 207 ? 30.855  9.714   -49.720 1.00 25.19 207 A 1 
ATOM 1577 C CA    . TYR A 1 207 ? 29.772  10.098  -48.795 1.00 24.52 207 A 1 
ATOM 1578 C C     . TYR A 1 207 ? 29.367  11.589  -48.744 1.00 23.88 207 A 1 
ATOM 1579 O O     . TYR A 1 207 ? 28.337  11.914  -48.148 1.00 21.93 207 A 1 
ATOM 1580 C CB    . TYR A 1 207 ? 30.108  9.560   -47.395 1.00 23.06 207 A 1 
ATOM 1581 C CG    . TYR A 1 207 ? 29.148  8.486   -46.914 1.00 22.66 207 A 1 
ATOM 1582 C CD1   . TYR A 1 207 ? 27.973  8.833   -46.218 1.00 21.61 207 A 1 
ATOM 1583 C CD2   . TYR A 1 207 ? 29.417  7.127   -47.172 1.00 23.77 207 A 1 
ATOM 1584 C CE1   . TYR A 1 207 ? 27.078  7.833   -45.783 1.00 21.40 207 A 1 
ATOM 1585 C CE2   . TYR A 1 207 ? 28.531  6.129   -46.745 1.00 20.99 207 A 1 
ATOM 1586 C CZ    . TYR A 1 207 ? 27.361  6.488   -46.047 1.00 21.35 207 A 1 
ATOM 1587 O OH    . TYR A 1 207 ? 26.481  5.508   -45.625 1.00 23.23 207 A 1 
ATOM 1588 N N     . ASN A 1 208 ? 30.106  12.535  -49.314 1.00 23.96 208 A 1 
ATOM 1589 C CA    . ASN A 1 208 ? 30.103  13.950  -48.903 1.00 23.33 208 A 1 
ATOM 1590 C C     . ASN A 1 208 ? 28.811  14.782  -49.090 1.00 22.74 208 A 1 
ATOM 1591 O O     . ASN A 1 208 ? 28.625  15.752  -48.359 1.00 21.01 208 A 1 
ATOM 1592 C CB    . ASN A 1 208 ? 31.263  14.672  -49.603 1.00 22.20 208 A 1 
ATOM 1593 C CG    . ASN A 1 208 ? 32.597  14.587  -48.877 1.00 20.08 208 A 1 
ATOM 1594 O OD1   . ASN A 1 208 ? 32.702  14.164  -47.743 1.00 21.10 208 A 1 
ATOM 1595 N ND2   . ASN A 1 208 ? 33.661  15.014  -49.511 1.00 23.02 208 A 1 
ATOM 1596 N N     . SER A 1 209 ? 27.955  14.532  -50.077 1.00 36.76 209 A 1 
ATOM 1597 C CA    . SER A 1 209 ? 27.250  15.634  -50.761 1.00 38.12 209 A 1 
ATOM 1598 C C     . SER A 1 209 ? 26.073  16.317  -50.048 1.00 37.08 209 A 1 
ATOM 1599 O O     . SER A 1 209 ? 25.738  17.439  -50.397 1.00 34.33 209 A 1 
ATOM 1600 C CB    . SER A 1 209 ? 26.775  15.115  -52.121 1.00 35.20 209 A 1 
ATOM 1601 O OG    . SER A 1 209 ? 26.076  16.086  -52.846 1.00 32.18 209 A 1 
ATOM 1602 N N     . TYR A 1 210 ? 25.367  15.656  -49.118 1.00 27.05 210 A 1 
ATOM 1603 C CA    . TYR A 1 210 ? 23.933  15.951  -48.923 1.00 26.62 210 A 1 
ATOM 1604 C C     . TYR A 1 210 ? 23.567  17.173  -48.045 1.00 25.76 210 A 1 
ATOM 1605 O O     . TYR A 1 210 ? 22.384  17.422  -47.817 1.00 23.78 210 A 1 
ATOM 1606 C CB    . TYR A 1 210 ? 23.218  14.672  -48.461 1.00 25.05 210 A 1 
ATOM 1607 C CG    . TYR A 1 210 ? 22.215  14.140  -49.472 1.00 24.42 210 A 1 
ATOM 1608 C CD1   . TYR A 1 210 ? 20.888  14.621  -49.466 1.00 23.39 210 A 1 
ATOM 1609 C CD2   . TYR A 1 210 ? 22.601  13.180  -50.424 1.00 25.37 210 A 1 
ATOM 1610 C CE1   . TYR A 1 210 ? 19.960  14.137  -50.395 1.00 23.03 210 A 1 
ATOM 1611 C CE2   . TYR A 1 210 ? 21.675  12.689  -51.357 1.00 23.23 210 A 1 
ATOM 1612 C CZ    . TYR A 1 210 ? 20.347  13.172  -51.344 1.00 25.30 210 A 1 
ATOM 1613 O OH    . TYR A 1 210 ? 19.443  12.692  -52.258 1.00 26.05 210 A 1 
ATOM 1614 N N     . TYR A 1 211 ? 24.528  17.942  -47.512 1.00 31.51 211 A 1 
ATOM 1615 C CA    . TYR A 1 211 ? 24.316  18.843  -46.359 1.00 30.60 211 A 1 
ATOM 1616 C C     . TYR A 1 211 ? 23.462  20.110  -46.599 1.00 29.23 211 A 1 
ATOM 1617 O O     . TYR A 1 211 ? 22.942  20.657  -45.625 1.00 27.36 211 A 1 
ATOM 1618 C CB    . TYR A 1 211 ? 25.680  19.206  -45.758 1.00 28.91 211 A 1 
ATOM 1619 C CG    . TYR A 1 211 ? 26.026  18.418  -44.507 1.00 27.60 211 A 1 
ATOM 1620 C CD1   . TYR A 1 211 ? 25.617  18.886  -43.252 1.00 26.71 211 A 1 
ATOM 1621 C CD2   . TYR A 1 211 ? 26.747  17.208  -44.599 1.00 28.84 211 A 1 
ATOM 1622 C CE1   . TYR A 1 211 ? 25.922  18.163  -42.079 1.00 26.39 211 A 1 
ATOM 1623 C CE2   . TYR A 1 211 ? 27.060  16.477  -43.443 1.00 26.42 211 A 1 
ATOM 1624 C CZ    . TYR A 1 211 ? 26.647  16.966  -42.185 1.00 27.17 211 A 1 
ATOM 1625 O OH    . TYR A 1 211 ? 26.952  16.249  -41.033 1.00 27.01 211 A 1 
ATOM 1626 N N     . ASP A 1 212 ? 23.309  20.616  -47.812 1.00 31.46 212 A 1 
ATOM 1627 C CA    . ASP A 1 212 ? 23.012  22.038  -48.034 1.00 31.84 212 A 1 
ATOM 1628 C C     . ASP A 1 212 ? 21.659  22.607  -47.529 1.00 30.14 212 A 1 
ATOM 1629 O O     . ASP A 1 212 ? 21.616  23.648  -46.884 1.00 28.39 212 A 1 
ATOM 1630 C CB    . ASP A 1 212 ? 23.131  22.369  -49.534 1.00 29.70 212 A 1 
ATOM 1631 C CG    . ASP A 1 212 ? 24.539  22.740  -50.007 1.00 27.28 212 A 1 
ATOM 1632 O OD1   . ASP A 1 212 ? 25.409  23.020  -49.157 1.00 27.86 212 A 1 
ATOM 1633 O OD2   . ASP A 1 212 ? 24.716  22.773  -51.240 1.00 29.04 212 A 1 
ATOM 1634 N N     . SER A 1 213 ? 20.517  22.040  -47.926 1.00 40.78 213 A 1 
ATOM 1635 C CA    . SER A 1 213 ? 19.375  22.914  -48.267 1.00 43.05 213 A 1 
ATOM 1636 C C     . SER A 1 213 ? 18.410  23.325  -47.143 1.00 43.23 213 A 1 
ATOM 1637 O O     . SER A 1 213 ? 17.606  24.231  -47.345 1.00 40.73 213 A 1 
ATOM 1638 C CB    . SER A 1 213 ? 18.579  22.298  -49.421 1.00 38.68 213 A 1 
ATOM 1639 O OG    . SER A 1 213 ? 17.914  21.128  -49.006 1.00 36.13 213 A 1 
ATOM 1640 N N     . HIS A 1 214 ? 18.415  22.662  -45.984 1.00 28.08 214 A 1 
ATOM 1641 C CA    . HIS A 1 214 ? 17.240  22.674  -45.097 1.00 31.04 214 A 1 
ATOM 1642 C C     . HIS A 1 214 ? 17.075  23.902  -44.164 1.00 29.56 214 A 1 
ATOM 1643 O O     . HIS A 1 214 ? 16.181  23.887  -43.306 1.00 27.42 214 A 1 
ATOM 1644 C CB    . HIS A 1 214 ? 17.106  21.326  -44.372 1.00 29.79 214 A 1 
ATOM 1645 C CG    . HIS A 1 214 ? 16.119  20.408  -45.037 1.00 28.80 214 A 1 
ATOM 1646 N ND1   . HIS A 1 214 ? 14.755  20.594  -45.095 1.00 28.13 214 A 1 
ATOM 1647 C CD2   . HIS A 1 214 ? 16.371  19.238  -45.701 1.00 28.08 214 A 1 
ATOM 1648 C CE1   . HIS A 1 214 ? 14.220  19.581  -45.772 1.00 27.84 214 A 1 
ATOM 1649 N NE2   . HIS A 1 214 ? 15.167  18.728  -46.162 1.00 27.61 214 A 1 
ATOM 1650 N N     . MET A 1 215 ? 17.873  24.987  -44.317 1.00 31.93 215 A 1 
ATOM 1651 C CA    . MET A 1 215 ? 17.883  26.112  -43.355 1.00 31.23 215 A 1 
ATOM 1652 C C     . MET A 1 215 ? 16.542  26.840  -43.149 1.00 30.98 215 A 1 
ATOM 1653 O O     . MET A 1 215 ? 16.237  27.251  -42.038 1.00 28.41 215 A 1 
ATOM 1654 C CB    . MET A 1 215 ? 18.939  27.152  -43.761 1.00 29.01 215 A 1 
ATOM 1655 C CG    . MET A 1 215 ? 20.339  26.873  -43.182 1.00 26.13 215 A 1 
ATOM 1656 S SD    . MET A 1 215 ? 21.382  28.361  -43.154 1.00 24.60 215 A 1 
ATOM 1657 C CE    . MET A 1 215 ? 22.884  27.687  -42.408 1.00 23.11 215 A 1 
ATOM 1658 N N     . SER A 1 216 ? 15.750  27.092  -44.200 1.00 38.38 216 A 1 
ATOM 1659 C CA    . SER A 1 216 ? 14.838  28.254  -44.201 1.00 38.92 216 A 1 
ATOM 1660 C C     . SER A 1 216 ? 13.598  28.164  -43.304 1.00 37.56 216 A 1 
ATOM 1661 O O     . SER A 1 216 ? 13.081  29.192  -42.871 1.00 34.65 216 A 1 
ATOM 1662 C CB    . SER A 1 216 ? 14.399  28.571  -45.630 1.00 35.06 216 A 1 
ATOM 1663 O OG    . SER A 1 216 ? 13.627  27.516  -46.156 1.00 32.29 216 A 1 
ATOM 1664 N N     . ASN A 1 217 ? 13.075  26.979  -43.040 1.00 31.52 217 A 1 
ATOM 1665 C CA    . ASN A 1 217 ? 11.717  26.860  -42.502 1.00 31.22 217 A 1 
ATOM 1666 C C     . ASN A 1 217 ? 11.590  27.120  -40.988 1.00 28.61 217 A 1 
ATOM 1667 O O     . ASN A 1 217 ? 10.466  27.180  -40.481 1.00 26.67 217 A 1 
ATOM 1668 C CB    . ASN A 1 217 ? 11.127  25.494  -42.898 1.00 29.97 217 A 1 
ATOM 1669 C CG    . ASN A 1 217 ? 10.456  25.492  -44.268 1.00 27.67 217 A 1 
ATOM 1670 O OD1   . ASN A 1 217 ? 10.201  26.509  -44.882 1.00 31.02 217 A 1 
ATOM 1671 N ND2   . ASN A 1 217 ? 10.123  24.325  -44.779 1.00 33.59 217 A 1 
ATOM 1672 N N     . GLN A 1 218 ? 12.705  27.258  -40.249 1.00 40.32 218 A 1 
ATOM 1673 C CA    . GLN A 1 218 ? 12.644  27.402  -38.790 1.00 40.02 218 A 1 
ATOM 1674 C C     . GLN A 1 218 ? 12.052  28.739  -38.320 1.00 40.39 218 A 1 
ATOM 1675 O O     . GLN A 1 218 ? 11.375  28.769  -37.294 1.00 40.34 218 A 1 
ATOM 1676 C CB    . GLN A 1 218 ? 14.039  27.197  -38.186 1.00 37.80 218 A 1 
ATOM 1677 C CG    . GLN A 1 218 ? 14.235  25.763  -37.677 1.00 35.88 218 A 1 
ATOM 1678 C CD    . GLN A 1 218 ? 15.594  25.549  -37.010 1.00 31.86 218 A 1 
ATOM 1679 O OE1   . GLN A 1 218 ? 16.533  26.288  -37.190 1.00 35.09 218 A 1 
ATOM 1680 N NE2   . GLN A 1 218 ? 15.748  24.516  -36.200 1.00 33.41 218 A 1 
ATOM 1681 N N     . GLU A 1 219 ? 12.252  29.833  -39.051 1.00 45.26 219 A 1 
ATOM 1682 C CA    . GLU A 1 219 ? 11.850  31.171  -38.578 1.00 47.84 219 A 1 
ATOM 1683 C C     . GLU A 1 219 ? 10.330  31.340  -38.434 1.00 46.22 219 A 1 
ATOM 1684 O O     . GLU A 1 219 ? 9.865   32.007  -37.509 1.00 46.70 219 A 1 
ATOM 1685 C CB    . GLU A 1 219 ? 12.408  32.254  -39.501 1.00 46.11 219 A 1 
ATOM 1686 C CG    . GLU A 1 219 ? 13.930  32.415  -39.376 1.00 42.58 219 A 1 
ATOM 1687 C CD    . GLU A 1 219 ? 14.449  33.652  -40.127 1.00 40.13 219 A 1 
ATOM 1688 O OE1   . GLU A 1 219 ? 15.459  34.226  -39.658 1.00 37.29 219 A 1 
ATOM 1689 O OE2   . GLU A 1 219 ? 13.829  34.023  -41.146 1.00 37.98 219 A 1 
ATOM 1690 N N     . GLN A 1 220 ? 9.555   30.733  -39.335 1.00 49.98 220 A 1 
ATOM 1691 C CA    . GLN A 1 220 ? 8.099   30.907  -39.312 1.00 49.18 220 A 1 
ATOM 1692 C C     . GLN A 1 220 ? 7.440   30.295  -38.070 1.00 46.80 220 A 1 
ATOM 1693 O O     . GLN A 1 220 ? 6.470   30.858  -37.548 1.00 48.33 220 A 1 
ATOM 1694 C CB    . GLN A 1 220 ? 7.464   30.326  -40.578 1.00 49.48 220 A 1 
ATOM 1695 C CG    . GLN A 1 220 ? 7.571   31.301  -41.762 1.00 46.79 220 A 1 
ATOM 1696 C CD    . GLN A 1 220 ? 6.804   30.823  -42.995 1.00 43.74 220 A 1 
ATOM 1697 O OE1   . GLN A 1 220 ? 6.450   29.669  -43.153 1.00 43.67 220 A 1 
ATOM 1698 N NE2   . GLN A 1 220 ? 6.513   31.705  -43.929 1.00 39.74 220 A 1 
ATOM 1699 N N     . TYR A 1 221 ? 7.961   29.160  -37.562 1.00 40.84 221 A 1 
ATOM 1700 C CA    . TYR A 1 221 ? 7.354   28.465  -36.428 1.00 37.26 221 A 1 
ATOM 1701 C C     . TYR A 1 221 ? 7.443   29.272  -35.130 1.00 34.03 221 A 1 
ATOM 1702 O O     . TYR A 1 221 ? 6.483   29.312  -34.352 1.00 32.78 221 A 1 
ATOM 1703 C CB    . TYR A 1 221 ? 8.000   27.078  -36.277 1.00 36.44 221 A 1 
ATOM 1704 C CG    . TYR A 1 221 ? 7.010   25.960  -36.485 1.00 34.65 221 A 1 
ATOM 1705 C CD1   . TYR A 1 221 ? 6.268   25.444  -35.394 1.00 34.15 221 A 1 
ATOM 1706 C CD2   . TYR A 1 221 ? 6.789   25.424  -37.774 1.00 36.56 221 A 1 
ATOM 1707 C CE1   . TYR A 1 221 ? 5.334   24.422  -35.581 1.00 31.50 221 A 1 
ATOM 1708 C CE2   . TYR A 1 221 ? 5.857   24.399  -37.976 1.00 31.43 221 A 1 
ATOM 1709 C CZ    . TYR A 1 221 ? 5.129   23.899  -36.874 1.00 36.01 221 A 1 
ATOM 1710 O OH    . TYR A 1 221 ? 4.213   22.890  -37.062 1.00 34.86 221 A 1 
ATOM 1711 N N     . VAL A 1 222 ? 8.570   29.988  -34.910 1.00 50.78 222 A 1 
ATOM 1712 C CA    . VAL A 1 222 ? 8.798   30.781  -33.689 1.00 51.44 222 A 1 
ATOM 1713 C C     . VAL A 1 222 ? 7.784   31.922  -33.558 1.00 48.72 222 A 1 
ATOM 1714 O O     . VAL A 1 222 ? 7.343   32.252  -32.451 1.00 50.93 222 A 1 
ATOM 1715 C CB    . VAL A 1 222 ? 10.244  31.312  -33.661 1.00 49.18 222 A 1 
ATOM 1716 C CG1   . VAL A 1 222 ? 10.538  32.113  -32.386 1.00 45.40 222 A 1 
ATOM 1717 C CG2   . VAL A 1 222 ? 11.261  30.168  -33.730 1.00 54.25 222 A 1 
ATOM 1718 N N     . MET A 1 223 ? 7.380   32.524  -34.676 1.00 62.59 223 A 1 
ATOM 1719 C CA    . MET A 1 223 ? 6.474   33.669  -34.679 1.00 62.52 223 A 1 
ATOM 1720 C C     . MET A 1 223 ? 5.047   33.288  -34.268 1.00 61.57 223 A 1 
ATOM 1721 O O     . MET A 1 223 ? 4.380   34.049  -33.556 1.00 64.35 223 A 1 
ATOM 1722 C CB    . MET A 1 223 ? 6.516   34.350  -36.053 1.00 62.37 223 A 1 
ATOM 1723 C CG    . MET A 1 223 ? 6.307   35.867  -35.941 1.00 58.52 223 A 1 
ATOM 1724 S SD    . MET A 1 223 ? 6.351   36.738  -37.524 1.00 55.39 223 A 1 
ATOM 1725 C CE    . MET A 1 223 ? 6.760   38.409  -36.955 1.00 47.72 223 A 1 
ATOM 1726 N N     . GLN A 1 224 ? 4.572   32.096  -34.655 1.00 51.47 224 A 1 
ATOM 1727 C CA    . GLN A 1 224 ? 3.251   31.611  -34.273 1.00 50.22 224 A 1 
ATOM 1728 C C     . GLN A 1 224 ? 3.150   31.270  -32.781 1.00 47.37 224 A 1 
ATOM 1729 O O     . GLN A 1 224 ? 2.147   31.622  -32.145 1.00 50.99 224 A 1 
ATOM 1730 C CB    . GLN A 1 224 ? 2.851   30.398  -35.126 1.00 51.57 224 A 1 
ATOM 1731 C CG    . GLN A 1 224 ? 2.153   30.825  -36.427 1.00 50.53 224 A 1 
ATOM 1732 C CD    . GLN A 1 224 ? 1.630   29.636  -37.240 1.00 46.57 224 A 1 
ATOM 1733 O OE1   . GLN A 1 224 ? 2.021   28.498  -37.072 1.00 45.25 224 A 1 
ATOM 1734 N NE2   . GLN A 1 224 ? 0.721   29.868  -38.157 1.00 44.11 224 A 1 
ATOM 1735 N N     . GLU A 1 225 ? 4.182   30.658  -32.184 1.00 50.07 225 A 1 
ATOM 1736 C CA    . GLU A 1 225 ? 4.152   30.331  -30.747 1.00 49.92 225 A 1 
ATOM 1737 C C     . GLU A 1 225 ? 4.112   31.588  -29.871 1.00 47.10 225 A 1 
ATOM 1738 O O     . GLU A 1 225 ? 3.404   31.618  -28.871 1.00 49.06 225 A 1 
ATOM 1739 C CB    . GLU A 1 225 ? 5.333   29.447  -30.337 1.00 48.66 225 A 1 
ATOM 1740 C CG    . GLU A 1 225 ? 5.060   27.945  -30.524 1.00 46.72 225 A 1 
ATOM 1741 C CD    . GLU A 1 225 ? 5.935   27.067  -29.617 1.00 43.42 225 A 1 
ATOM 1742 O OE1   . GLU A 1 225 ? 5.435   26.004  -29.182 1.00 41.89 225 A 1 
ATOM 1743 O OE2   . GLU A 1 225 ? 7.074   27.471  -29.324 1.00 43.87 225 A 1 
ATOM 1744 N N     . GLN A 1 226 ? 4.817   32.669  -30.249 1.00 58.05 226 A 1 
ATOM 1745 C CA    . GLN A 1 226 ? 4.763   33.928  -29.505 1.00 56.14 226 A 1 
ATOM 1746 C C     . GLN A 1 226 ? 3.363   34.544  -29.488 1.00 54.92 226 A 1 
ATOM 1747 O O     . GLN A 1 226 ? 2.940   35.066  -28.454 1.00 58.03 226 A 1 
ATOM 1748 C CB    . GLN A 1 226 ? 5.768   34.939  -30.066 1.00 55.88 226 A 1 
ATOM 1749 C CG    . GLN A 1 226 ? 7.185   34.652  -29.557 1.00 53.31 226 A 1 
ATOM 1750 C CD    . GLN A 1 226 ? 8.181   35.770  -29.922 1.00 47.69 226 A 1 
ATOM 1751 O OE1   . GLN A 1 226 ? 7.908   36.681  -30.693 1.00 47.25 226 A 1 
ATOM 1752 N NE2   . GLN A 1 226 ? 9.359   35.745  -29.359 1.00 42.69 226 A 1 
ATOM 1753 N N     . GLN A 1 227 ? 2.626   34.488  -30.598 1.00 64.63 227 A 1 
ATOM 1754 C CA    . GLN A 1 227 ? 1.246   34.971  -30.641 1.00 63.80 227 A 1 
ATOM 1755 C C     . GLN A 1 227 ? 0.346   34.149  -29.723 1.00 63.76 227 A 1 
ATOM 1756 O O     . GLN A 1 227 ? -0.458  34.723  -28.970 1.00 65.94 227 A 1 
ATOM 1757 C CB    . GLN A 1 227 ? 0.708   34.960  -32.069 1.00 63.87 227 A 1 
ATOM 1758 C CG    . GLN A 1 227 ? 1.253   36.158  -32.875 1.00 60.22 227 A 1 
ATOM 1759 C CD    . GLN A 1 227 ? 0.624   36.248  -34.272 1.00 54.43 227 A 1 
ATOM 1760 O OE1   . GLN A 1 227 ? 0.008   35.334  -34.788 1.00 52.87 227 A 1 
ATOM 1761 N NE2   . GLN A 1 227 ? 0.765   37.384  -34.941 1.00 48.34 227 A 1 
ATOM 1762 N N     . HIS A 1 228 ? 0.513   32.826  -29.692 1.00 52.83 228 A 1 
ATOM 1763 C CA    . HIS A 1 228 ? -0.301  31.951  -28.852 1.00 52.29 228 A 1 
ATOM 1764 C C     . HIS A 1 228 ? -0.042  32.178  -27.363 1.00 46.27 228 A 1 
ATOM 1765 O O     . HIS A 1 228 ? -0.978  32.168  -26.561 1.00 51.29 228 A 1 
ATOM 1766 C CB    . HIS A 1 228 ? -0.087  30.485  -29.272 1.00 54.94 228 A 1 
ATOM 1767 C CG    . HIS A 1 228 ? -1.381  29.739  -29.362 1.00 55.16 228 A 1 
ATOM 1768 N ND1   . HIS A 1 228 ? -2.261  29.498  -28.336 1.00 50.67 228 A 1 
ATOM 1769 C CD2   . HIS A 1 228 ? -1.967  29.226  -30.495 1.00 52.80 228 A 1 
ATOM 1770 C CE1   . HIS A 1 228 ? -3.340  28.865  -28.832 1.00 48.94 228 A 1 
ATOM 1771 N NE2   . HIS A 1 228 ? -3.194  28.684  -30.144 1.00 48.27 228 A 1 
ATOM 1772 N N     . LEU A 1 229 ? 1.213   32.444  -26.980 1.00 58.96 229 A 1 
ATOM 1773 C CA    . LEU A 1 229 ? 1.573   32.765  -25.593 1.00 54.60 229 A 1 
ATOM 1774 C C     . LEU A 1 229 ? 0.962   34.091  -25.133 1.00 51.92 229 A 1 
ATOM 1775 O O     . LEU A 1 229 ? 0.439   34.183  -24.024 1.00 52.85 229 A 1 
ATOM 1776 C CB    . LEU A 1 229 ? 3.104   32.789  -25.434 1.00 56.20 229 A 1 
ATOM 1777 C CG    . LEU A 1 229 ? 3.576   31.970  -24.210 1.00 54.38 229 A 1 
ATOM 1778 C CD1   . LEU A 1 229 ? 4.122   30.625  -24.659 1.00 49.57 229 A 1 
ATOM 1779 C CD2   . LEU A 1 229 ? 4.647   32.702  -23.409 1.00 58.96 229 A 1 
ATOM 1780 N N     . GLN A 1 230 ? 0.985   35.138  -25.986 1.00 63.45 230 A 1 
ATOM 1781 C CA    . GLN A 1 230 ? 0.354   36.418  -25.678 1.00 61.89 230 A 1 
ATOM 1782 C C     . GLN A 1 230 ? -1.160  36.294  -25.517 1.00 60.33 230 A 1 
ATOM 1783 O O     . GLN A 1 230 ? -1.744  36.967  -24.664 1.00 64.60 230 A 1 
ATOM 1784 C CB    . GLN A 1 230 ? 0.666   37.451  -26.772 1.00 64.07 230 A 1 
ATOM 1785 C CG    . GLN A 1 230 ? 2.080   38.029  -26.625 1.00 61.30 230 A 1 
ATOM 1786 C CD    . GLN A 1 230 ? 2.352   39.143  -27.631 1.00 55.01 230 A 1 
ATOM 1787 O OE1   . GLN A 1 230 ? 1.555   39.495  -28.492 1.00 51.58 230 A 1 
ATOM 1788 N NE2   . GLN A 1 230 ? 3.506   39.774  -27.546 1.00 48.49 230 A 1 
ATOM 1789 N N     . GLN A 1 231 ? -1.778  35.429  -26.300 1.00 65.20 231 A 1 
ATOM 1790 C CA    . GLN A 1 231 ? -3.224  35.211  -26.227 1.00 64.14 231 A 1 
ATOM 1791 C C     . GLN A 1 231 ? -3.611  34.491  -24.936 1.00 63.13 231 A 1 
ATOM 1792 O O     . GLN A 1 231 ? -4.527  34.945  -24.244 1.00 65.57 231 A 1 
ATOM 1793 C CB    . GLN A 1 231 ? -3.680  34.505  -27.504 1.00 65.02 231 A 1 
ATOM 1794 C CG    . GLN A 1 231 ? -5.177  34.683  -27.743 1.00 60.62 231 A 1 
ATOM 1795 C CD    . GLN A 1 231 ? -5.591  34.370  -29.189 1.00 55.48 231 A 1 
ATOM 1796 O OE1   . GLN A 1 231 ? -4.818  33.942  -30.027 1.00 53.33 231 A 1 
ATOM 1797 N NE2   . GLN A 1 231 ? -6.839  34.594  -29.536 1.00 49.18 231 A 1 
ATOM 1798 N N     . MET A 1 232 ? -2.855  33.484  -24.515 1.00 67.25 232 A 1 
ATOM 1799 C CA    . MET A 1 232 ? -3.065  32.818  -23.226 1.00 63.93 232 A 1 
ATOM 1800 C C     . MET A 1 232 ? -2.862  33.765  -22.039 1.00 61.45 232 A 1 
ATOM 1801 O O     . MET A 1 232 ? -3.628  33.730  -21.078 1.00 65.49 232 A 1 
ATOM 1802 C CB    . MET A 1 232 ? -2.140  31.597  -23.090 1.00 64.52 232 A 1 
ATOM 1803 C CG    . MET A 1 232 ? -2.923  30.283  -23.046 1.00 60.34 232 A 1 
ATOM 1804 S SD    . MET A 1 232 ? -1.981  28.831  -22.476 1.00 58.50 232 A 1 
ATOM 1805 C CE    . MET A 1 232 ? -1.013  28.471  -23.962 1.00 49.67 232 A 1 
ATOM 1806 N N     . GLN A 1 233 ? -1.851  34.656  -22.088 1.00 57.19 233 A 1 
ATOM 1807 C CA    . GLN A 1 233 ? -1.644  35.663  -21.038 1.00 53.84 233 A 1 
ATOM 1808 C C     . GLN A 1 233 ? -2.809  36.654  -20.953 1.00 49.85 233 A 1 
ATOM 1809 O O     . GLN A 1 233 ? -3.204  37.028  -19.845 1.00 55.15 233 A 1 
ATOM 1810 C CB    . GLN A 1 233 ? -0.329  36.419  -21.259 1.00 56.50 233 A 1 
ATOM 1811 C CG    . GLN A 1 233 ? 0.877   35.598  -20.782 1.00 55.52 233 A 1 
ATOM 1812 C CD    . GLN A 1 233 ? 2.205   36.369  -20.939 1.00 51.49 233 A 1 
ATOM 1813 O OE1   . GLN A 1 233 ? 2.300   37.407  -21.569 1.00 50.60 233 A 1 
ATOM 1814 N NE2   . GLN A 1 233 ? 3.269   35.870  -20.349 1.00 47.50 233 A 1 
ATOM 1815 N N     . LYS A 1 234 ? -3.385  37.065  -22.090 1.00 62.56 234 A 1 
ATOM 1816 C CA    . LYS A 1 234 ? -4.578  37.911  -22.106 1.00 61.73 234 A 1 
ATOM 1817 C C     . LYS A 1 234 ? -5.784  37.225  -21.490 1.00 59.91 234 A 1 
ATOM 1818 O O     . LYS A 1 234 ? -6.429  37.830  -20.642 1.00 62.36 234 A 1 
ATOM 1819 C CB    . LYS A 1 234 ? -4.902  38.380  -23.532 1.00 61.88 234 A 1 
ATOM 1820 C CG    . LYS A 1 234 ? -4.330  39.769  -23.799 1.00 57.94 234 A 1 
ATOM 1821 C CD    . LYS A 1 234 ? -4.807  40.259  -25.169 1.00 56.10 234 A 1 
ATOM 1822 C CE    . LYS A 1 234 ? -4.397  41.722  -25.377 1.00 49.51 234 A 1 
ATOM 1823 N NZ    . LYS A 1 234 ? -4.926  42.223  -26.649 1.00 44.15 234 A 1 
ATOM 1824 N N     . GLU A 1 235 ? -6.074  35.991  -21.857 1.00 55.41 235 A 1 
ATOM 1825 C CA    . GLU A 1 235 ? -7.212  35.247  -21.304 1.00 54.38 235 A 1 
ATOM 1826 C C     . GLU A 1 235 ? -7.072  35.040  -19.789 1.00 49.53 235 A 1 
ATOM 1827 O O     . GLU A 1 235 ? -8.041  35.184  -19.036 1.00 51.97 235 A 1 
ATOM 1828 C CB    . GLU A 1 235 ? -7.360  33.894  -22.005 1.00 54.90 235 A 1 
ATOM 1829 C CG    . GLU A 1 235 ? -7.954  34.031  -23.410 1.00 51.40 235 A 1 
ATOM 1830 C CD    . GLU A 1 235 ? -8.165  32.682  -24.125 1.00 50.07 235 A 1 
ATOM 1831 O OE1   . GLU A 1 235 ? -8.813  32.698  -25.188 1.00 44.11 235 A 1 
ATOM 1832 O OE2   . GLU A 1 235 ? -7.665  31.652  -23.621 1.00 45.93 235 A 1 
ATOM 1833 N N     . TYR A 1 236 ? -5.841  34.786  -19.302 1.00 54.74 236 A 1 
ATOM 1834 C CA    . TYR A 1 236 ? -5.595  34.649  -17.868 1.00 47.34 236 A 1 
ATOM 1835 C C     . TYR A 1 236 ? -5.783  35.982  -17.123 1.00 42.32 236 A 1 
ATOM 1836 O O     . TYR A 1 236 ? -6.374  36.003  -16.034 1.00 41.14 236 A 1 
ATOM 1837 C CB    . TYR A 1 236 ? -4.194  34.065  -17.645 1.00 45.67 236 A 1 
ATOM 1838 C CG    . TYR A 1 236 ? -4.076  33.307  -16.338 1.00 43.09 236 A 1 
ATOM 1839 C CD1   . TYR A 1 236 ? -3.677  33.957  -15.157 1.00 43.32 236 A 1 
ATOM 1840 C CD2   . TYR A 1 236 ? -4.403  31.932  -16.300 1.00 44.50 236 A 1 
ATOM 1841 C CE1   . TYR A 1 236 ? -3.593  33.251  -13.954 1.00 37.80 236 A 1 
ATOM 1842 C CE2   . TYR A 1 236 ? -4.323  31.216  -15.101 1.00 37.98 236 A 1 
ATOM 1843 C CZ    . TYR A 1 236 ? -3.917  31.876  -13.921 1.00 42.38 236 A 1 
ATOM 1844 O OH    . TYR A 1 236 ? -3.836  31.174  -12.739 1.00 41.07 236 A 1 
ATOM 1845 N N     . ALA A 1 237 ? -5.334  37.102  -17.712 1.00 59.59 237 A 1 
ATOM 1846 C CA    . ALA A 1 237 ? -5.534  38.435  -17.155 1.00 58.13 237 A 1 
ATOM 1847 C C     . ALA A 1 237 ? -7.022  38.831  -17.130 1.00 55.51 237 A 1 
ATOM 1848 O O     . ALA A 1 237 ? -7.491  39.367  -16.135 1.00 57.95 237 A 1 
ATOM 1849 C CB    . ALA A 1 237 ? -4.680  39.436  -17.933 1.00 58.73 237 A 1 
ATOM 1850 N N     . GLU A 1 238 ? -7.773  38.516  -18.176 1.00 56.99 238 A 1 
ATOM 1851 C CA    . GLU A 1 238 ? -9.217  38.772  -18.219 1.00 57.19 238 A 1 
ATOM 1852 C C     . GLU A 1 238 ? -9.981  37.944  -17.178 1.00 53.38 238 A 1 
ATOM 1853 O O     . GLU A 1 238 ? -10.865 38.470  -16.512 1.00 55.44 238 A 1 
ATOM 1854 C CB    . GLU A 1 238 ? -9.779  38.514  -19.629 1.00 57.45 238 A 1 
ATOM 1855 C CG    . GLU A 1 238 ? -9.481  39.677  -20.581 1.00 53.48 238 A 1 
ATOM 1856 C CD    . GLU A 1 238 ? -10.096 39.509  -21.982 1.00 49.67 238 A 1 
ATOM 1857 O OE1   . GLU A 1 238 ? -10.120 40.527  -22.714 1.00 45.90 238 A 1 
ATOM 1858 O OE2   . GLU A 1 238 ? -10.500 38.386  -22.324 1.00 46.12 238 A 1 
ATOM 1859 N N     . GLN A 1 239 ? -9.597  36.676  -16.950 1.00 54.48 239 A 1 
ATOM 1860 C CA    . GLN A 1 239 ? -10.206 35.862  -15.895 1.00 51.41 239 A 1 
ATOM 1861 C C     . GLN A 1 239 ? -9.898  36.388  -14.487 1.00 48.83 239 A 1 
ATOM 1862 O O     . GLN A 1 239 ? -10.760 36.303  -13.612 1.00 51.33 239 A 1 
ATOM 1863 C CB    . GLN A 1 239 ? -9.752  34.404  -15.997 1.00 52.74 239 A 1 
ATOM 1864 C CG    . GLN A 1 239 ? -10.530 33.641  -17.073 1.00 50.63 239 A 1 
ATOM 1865 C CD    . GLN A 1 239 ? -10.238 32.136  -17.052 1.00 46.37 239 A 1 
ATOM 1866 O OE1   . GLN A 1 239 ? -9.538  31.598  -16.202 1.00 46.12 239 A 1 
ATOM 1867 N NE2   . GLN A 1 239 ? -10.794 31.388  -17.977 1.00 42.68 239 A 1 
ATOM 1868 N N     . GLN A 1 240 ? -8.689  36.928  -14.256 1.00 53.62 240 A 1 
ATOM 1869 C CA    . GLN A 1 240 ? -8.382  37.569  -12.975 1.00 54.30 240 A 1 
ATOM 1870 C C     . GLN A 1 240 ? -9.182  38.860  -12.795 1.00 51.80 240 A 1 
ATOM 1871 O O     . GLN A 1 240 ? -9.773  39.061  -11.731 1.00 52.85 240 A 1 
ATOM 1872 C CB    . GLN A 1 240 ? -6.879  37.831  -12.837 1.00 54.15 240 A 1 
ATOM 1873 C CG    . GLN A 1 240 ? -6.141  36.565  -12.377 1.00 52.39 240 A 1 
ATOM 1874 C CD    . GLN A 1 240 ? -4.687  36.841  -11.980 1.00 47.56 240 A 1 
ATOM 1875 O OE1   . GLN A 1 240 ? -4.056  37.799  -12.368 1.00 47.18 240 A 1 
ATOM 1876 N NE2   . GLN A 1 240 ? -4.100  35.993  -11.161 1.00 44.30 240 A 1 
ATOM 1877 N N     . MET A 1 241 ? -9.285  39.681  -13.832 1.00 63.27 241 A 1 
ATOM 1878 C CA    . MET A 1 241 ? -10.014 40.949  -13.771 1.00 62.54 241 A 1 
ATOM 1879 C C     . MET A 1 241 ? -11.518 40.727  -13.555 1.00 60.37 241 A 1 
ATOM 1880 O O     . MET A 1 241 ? -12.134 41.450  -12.773 1.00 61.24 241 A 1 
ATOM 1881 C CB    . MET A 1 241 ? -9.702  41.751  -15.043 1.00 62.29 241 A 1 
ATOM 1882 C CG    . MET A 1 241 ? -9.921  43.242  -14.843 1.00 56.93 241 A 1 
ATOM 1883 S SD    . MET A 1 241 ? -9.550  44.291  -16.301 1.00 53.54 241 A 1 
ATOM 1884 C CE    . MET A 1 241 ? -7.752  44.111  -16.405 1.00 46.99 241 A 1 
ATOM 1885 N N     . GLN A 1 242 ? -12.095 39.690  -14.149 1.00 56.55 242 A 1 
ATOM 1886 C CA    . GLN A 1 242 ? -13.491 39.321  -13.882 1.00 54.90 242 A 1 
ATOM 1887 C C     . GLN A 1 242 ? -13.716 38.862  -12.443 1.00 50.79 242 A 1 
ATOM 1888 O O     . GLN A 1 242 ? -14.763 39.179  -11.867 1.00 53.58 242 A 1 
ATOM 1889 C CB    . GLN A 1 242 ? -13.964 38.223  -14.839 1.00 55.98 242 A 1 
ATOM 1890 C CG    . GLN A 1 242 ? -14.419 38.795  -16.185 1.00 53.70 242 A 1 
ATOM 1891 C CD    . GLN A 1 242 ? -15.048 37.734  -17.095 1.00 49.39 242 A 1 
ATOM 1892 O OE1   . GLN A 1 242 ? -15.055 36.539  -16.821 1.00 48.10 242 A 1 
ATOM 1893 N NE2   . GLN A 1 242 ? -15.621 38.137  -18.210 1.00 44.46 242 A 1 
ATOM 1894 N N     . LYS A 1 243 ? -12.747 38.165  -11.823 1.00 44.26 243 A 1 
ATOM 1895 C CA    . LYS A 1 243 ? -12.870 37.786  -10.410 1.00 44.42 243 A 1 
ATOM 1896 C C     . LYS A 1 243 ? -12.830 38.991  -9.478  1.00 40.32 243 A 1 
ATOM 1897 O O     . LYS A 1 243 ? -13.653 39.060  -8.568  1.00 40.52 243 A 1 
ATOM 1898 C CB    . LYS A 1 243 ? -11.809 36.761  -10.017 1.00 44.33 243 A 1 
ATOM 1899 C CG    . LYS A 1 243 ? -12.251 35.343  -10.384 1.00 43.84 243 A 1 
ATOM 1900 C CD    . LYS A 1 243 ? -11.192 34.354  -9.897  1.00 42.98 243 A 1 
ATOM 1901 C CE    . LYS A 1 243 ? -11.655 32.923  -10.168 1.00 39.01 243 A 1 
ATOM 1902 N NZ    . LYS A 1 243 ? -10.646 31.949  -9.713  1.00 36.04 243 A 1 
ATOM 1903 N N     . GLU A 1 244 ? -11.938 39.955  -9.718  1.00 50.41 244 A 1 
ATOM 1904 C CA    . GLU A 1 244 ? -11.891 41.188  -8.919  1.00 50.55 244 A 1 
ATOM 1905 C C     . GLU A 1 244 ? -13.178 42.015  -9.055  1.00 45.71 244 A 1 
ATOM 1906 O O     . GLU A 1 244 ? -13.664 42.568  -8.064  1.00 45.92 244 A 1 
ATOM 1907 C CB    . GLU A 1 244 ? -10.682 42.055  -9.313  1.00 49.35 244 A 1 
ATOM 1908 C CG    . GLU A 1 244 ? -9.378  41.565  -8.666  1.00 47.32 244 A 1 
ATOM 1909 C CD    . GLU A 1 244 ? -8.215  42.540  -8.881  1.00 46.04 244 A 1 
ATOM 1910 O OE1   . GLU A 1 244 ? -7.337  42.605  -7.979  1.00 41.59 244 A 1 
ATOM 1911 O OE2   . GLU A 1 244 ? -8.174  43.206  -9.937  1.00 42.19 244 A 1 
ATOM 1912 N N     . TYR A 1 245 ? -13.774 42.091  -10.258 1.00 57.66 245 A 1 
ATOM 1913 C CA    . TYR A 1 245 ? -15.026 42.822  -10.463 1.00 55.19 245 A 1 
ATOM 1914 C C     . TYR A 1 245 ? -16.185 42.228  -9.657  1.00 50.34 245 A 1 
ATOM 1915 O O     . TYR A 1 245 ? -16.924 42.973  -9.015  1.00 49.43 245 A 1 
ATOM 1916 C CB    . TYR A 1 245 ? -15.358 42.901  -11.957 1.00 51.67 245 A 1 
ATOM 1917 C CG    . TYR A 1 245 ? -15.414 44.325  -12.450 1.00 46.60 245 A 1 
ATOM 1918 C CD1   . TYR A 1 245 ? -16.631 45.043  -12.407 1.00 45.20 245 A 1 
ATOM 1919 C CD2   . TYR A 1 245 ? -14.254 44.961  -12.918 1.00 45.06 245 A 1 
ATOM 1920 C CE1   . TYR A 1 245 ? -16.682 46.379  -12.828 1.00 37.45 245 A 1 
ATOM 1921 C CE2   . TYR A 1 245 ? -14.292 46.292  -13.342 1.00 39.35 245 A 1 
ATOM 1922 C CZ    . TYR A 1 245 ? -15.508 47.015  -13.299 1.00 41.44 245 A 1 
ATOM 1923 O OH    . TYR A 1 245 ? -15.554 48.324  -13.722 1.00 38.69 245 A 1 
ATOM 1924 N N     . VAL A 1 246 ? -16.299 40.896  -9.614  1.00 48.40 246 A 1 
ATOM 1925 C CA    . VAL A 1 246 ? -17.395 40.232  -8.880  1.00 49.51 246 A 1 
ATOM 1926 C C     . VAL A 1 246 ? -17.252 40.401  -7.370  1.00 46.06 246 A 1 
ATOM 1927 O O     . VAL A 1 246 ? -18.261 40.537  -6.675  1.00 45.33 246 A 1 
ATOM 1928 C CB    . VAL A 1 246 ? -17.512 38.752  -9.287  1.00 46.98 246 A 1 
ATOM 1929 C CG1   . VAL A 1 246 ? -18.602 38.010  -8.505  1.00 43.20 246 A 1 
ATOM 1930 C CG2   . VAL A 1 246 ? -17.863 38.602  -10.763 1.00 47.93 246 A 1 
ATOM 1931 N N     . GLU A 1 247 ? -16.019 40.436  -6.829  1.00 44.41 247 A 1 
ATOM 1932 C CA    . GLU A 1 247 ? -15.817 40.684  -5.391  1.00 45.58 247 A 1 
ATOM 1933 C C     . GLU A 1 247 ? -16.150 42.132  -4.990  1.00 41.67 247 A 1 
ATOM 1934 O O     . GLU A 1 247 ? -16.674 42.352  -3.895  1.00 40.18 247 A 1 
ATOM 1935 C CB    . GLU A 1 247 ? -14.394 40.303  -4.942  1.00 44.13 247 A 1 
ATOM 1936 C CG    . GLU A 1 247 ? -14.257 38.782  -4.706  1.00 42.60 247 A 1 
ATOM 1937 C CD    . GLU A 1 247 ? -12.934 38.360  -4.035  1.00 40.93 247 A 1 
ATOM 1938 O OE1   . GLU A 1 247 ? -12.943 37.304  -3.356  1.00 38.85 247 A 1 
ATOM 1939 O OE2   . GLU A 1 247 ? -11.909 39.055  -4.208  1.00 39.29 247 A 1 
ATOM 1940 N N     . ASN A 1 248 ? -15.904 43.125  -5.864  1.00 42.02 248 A 1 
ATOM 1941 C CA    . ASN A 1 248 ? -16.163 44.527  -5.537  1.00 43.31 248 A 1 
ATOM 1942 C C     . ASN A 1 248 ? -17.653 44.905  -5.547  1.00 39.12 248 A 1 
ATOM 1943 O O     . ASN A 1 248 ? -18.071 45.675  -4.683  1.00 36.86 248 A 1 
ATOM 1944 C CB    . ASN A 1 248 ? -15.341 45.438  -6.460  1.00 40.38 248 A 1 
ATOM 1945 C CG    . ASN A 1 248 ? -13.993 45.826  -5.877  1.00 37.55 248 A 1 
ATOM 1946 O OD1   . ASN A 1 248 ? -13.795 45.976  -4.680  1.00 38.16 248 A 1 
ATOM 1947 N ND2   . ASN A 1 248 ? -13.003 46.059  -6.726  1.00 39.82 248 A 1 
ATOM 1948 N N     . GLU A 1 249 ? -18.454 44.391  -6.464  1.00 43.52 249 A 1 
ATOM 1949 C CA    . GLU A 1 249 ? -19.881 44.764  -6.515  1.00 44.60 249 A 1 
ATOM 1950 C C     . GLU A 1 249 ? -20.659 44.320  -5.273  1.00 41.87 249 A 1 
ATOM 1951 O O     . GLU A 1 249 ? -21.605 44.992  -4.845  1.00 39.32 249 A 1 
ATOM 1952 C CB    . GLU A 1 249 ? -20.558 44.186  -7.772  1.00 40.95 249 A 1 
ATOM 1953 C CG    . GLU A 1 249 ? -20.333 45.041  -9.023  1.00 38.47 249 A 1 
ATOM 1954 C CD    . GLU A 1 249 ? -21.239 44.630  -10.199 1.00 37.12 249 A 1 
ATOM 1955 O OE1   . GLU A 1 249 ? -21.494 45.503  -11.055 1.00 34.70 249 A 1 
ATOM 1956 O OE2   . GLU A 1 249 ? -21.656 43.452  -10.251 1.00 35.60 249 A 1 
ATOM 1957 N N     . GLY A 1 250 ? -20.256 43.217  -4.652  1.00 38.56 250 A 1 
ATOM 1958 C CA    . GLY A 1 250 ? -20.986 42.686  -3.488  1.00 38.79 250 A 1 
ATOM 1959 C C     . GLY A 1 250 ? -20.927 43.563  -2.239  1.00 36.46 250 A 1 
ATOM 1960 O O     . GLY A 1 250 ? -21.730 43.368  -1.321  1.00 34.65 250 A 1 
ATOM 1961 N N     . SER A 1 251 ? -19.986 44.507  -2.157  1.00 46.43 251 A 1 
ATOM 1962 C CA    . SER A 1 251 ? -19.764 45.347  -0.973  1.00 46.64 251 A 1 
ATOM 1963 C C     . SER A 1 251 ? -20.605 46.625  -0.946  1.00 43.61 251 A 1 
ATOM 1964 O O     . SER A 1 251 ? -20.206 47.593  -0.285  1.00 41.52 251 A 1 
ATOM 1965 C CB    . SER A 1 251 ? -18.279 45.641  -0.785  1.00 44.35 251 A 1 
ATOM 1966 O OG    . SER A 1 251 ? -18.044 46.287  0.464   1.00 41.64 251 A 1 
ATOM 1967 N N     . GLU A 1 252 ? -21.735 46.685  -1.623  1.00 37.01 252 A 1 
ATOM 1968 C CA    . GLU A 1 252 ? -22.659 47.802  -1.424  1.00 38.37 252 A 1 
ATOM 1969 C C     . GLU A 1 252 ? -23.115 47.804  0.039   1.00 35.54 252 A 1 
ATOM 1970 O O     . GLU A 1 252 ? -23.907 46.980  0.502   1.00 33.80 252 A 1 
ATOM 1971 C CB    . GLU A 1 252 ? -23.854 47.803  -2.384  1.00 36.62 252 A 1 
ATOM 1972 C CG    . GLU A 1 252 ? -23.496 48.420  -3.744  1.00 35.67 252 A 1 
ATOM 1973 C CD    . GLU A 1 252 ? -24.732 48.858  -4.545  1.00 35.38 252 A 1 
ATOM 1974 O OE1   . GLU A 1 252 ? -24.600 49.827  -5.327  1.00 33.75 252 A 1 
ATOM 1975 O OE2   . GLU A 1 252 ? -25.818 48.273  -4.335  1.00 33.56 252 A 1 
ATOM 1976 N N     . CYS A 1 253 ? -22.558 48.768  0.784   1.00 36.92 253 A 1 
ATOM 1977 C CA    . CYS A 1 253 ? -22.956 49.077  2.140   1.00 38.79 253 A 1 
ATOM 1978 C C     . CYS A 1 253 ? -24.431 49.470  2.116   1.00 35.04 253 A 1 
ATOM 1979 O O     . CYS A 1 253 ? -24.763 50.626  1.853   1.00 34.27 253 A 1 
ATOM 1980 C CB    . CYS A 1 253 ? -22.087 50.217  2.686   1.00 37.53 253 A 1 
ATOM 1981 S SG    . CYS A 1 253 ? -20.381 49.655  3.000   1.00 36.42 253 A 1 
ATOM 1982 N N     . ILE A 1 254 ? -25.290 48.512  2.425   1.00 33.62 254 A 1 
ATOM 1983 C CA    . ILE A 1 254 ? -26.692 48.802  2.703   1.00 36.39 254 A 1 
ATOM 1984 C C     . ILE A 1 254 ? -26.702 49.708  3.934   1.00 34.12 254 A 1 
ATOM 1985 O O     . ILE A 1 254 ? -26.659 49.242  5.076   1.00 32.74 254 A 1 
ATOM 1986 C CB    . ILE A 1 254 ? -27.522 47.519  2.904   1.00 34.73 254 A 1 
ATOM 1987 C CG1   . ILE A 1 254 ? -27.457 46.631  1.649   1.00 33.17 254 A 1 
ATOM 1988 C CG2   . ILE A 1 254 ? -28.985 47.884  3.225   1.00 36.10 254 A 1 
ATOM 1989 C CD1   . ILE A 1 254 ? -28.154 45.279  1.799   1.00 34.48 254 A 1 
ATOM 1990 N N     . VAL A 1 255 ? -26.678 51.029  3.693   1.00 37.93 255 A 1 
ATOM 1991 C CA    . VAL A 1 255 ? -26.817 52.038  4.743   1.00 41.61 255 A 1 
ATOM 1992 C C     . VAL A 1 255 ? -28.160 51.748  5.395   1.00 38.70 255 A 1 
ATOM 1993 O O     . VAL A 1 255 ? -29.182 51.805  4.706   1.00 36.54 255 A 1 
ATOM 1994 C CB    . VAL A 1 255 ? -26.769 53.469  4.194   1.00 39.52 255 A 1 
ATOM 1995 C CG1   . VAL A 1 255 ? -26.909 54.489  5.328   1.00 36.51 255 A 1 
ATOM 1996 C CG2   . VAL A 1 255 ? -25.439 53.745  3.475   1.00 40.44 255 A 1 
ATOM 1997 N N     . PRO A 1 256 ? -28.186 51.406  6.685   1.00 34.16 256 A 1 
ATOM 1998 C CA    . PRO A 1 256 ? -29.439 51.094  7.344   1.00 36.13 256 A 1 
ATOM 1999 C C     . PRO A 1 256 ? -30.236 52.391  7.442   1.00 34.84 256 A 1 
ATOM 2000 O O     . PRO A 1 256 ? -30.056 53.172  8.382   1.00 32.48 256 A 1 
ATOM 2001 C CB    . PRO A 1 256 ? -29.055 50.483  8.694   1.00 33.66 256 A 1 
ATOM 2002 C CG    . PRO A 1 256 ? -27.706 51.118  8.999   1.00 34.23 256 A 1 
ATOM 2003 C CD    . PRO A 1 256 ? -27.065 51.279  7.608   1.00 41.05 256 A 1 
ATOM 2004 N N     . SER A 1 257 ? -31.065 52.673  6.446   1.00 44.72 257 A 1 
ATOM 2005 C CA    . SER A 1 257 ? -31.966 53.818  6.459   1.00 48.21 257 A 1 
ATOM 2006 C C     . SER A 1 257 ? -32.860 53.639  7.682   1.00 46.09 257 A 1 
ATOM 2007 O O     . SER A 1 257 ? -33.682 52.732  7.745   1.00 45.24 257 A 1 
ATOM 2008 C CB    . SER A 1 257 ? -32.752 53.936  5.155   1.00 45.51 257 A 1 
ATOM 2009 O OG    . SER A 1 257 ? -33.486 52.768  4.872   1.00 42.65 257 A 1 
ATOM 2010 N N     . GLN A 1 258 ? -32.631 54.500  8.671   1.00 29.14 258 A 1 
ATOM 2011 C CA    . GLN A 1 258 ? -33.474 54.593  9.855   1.00 31.13 258 A 1 
ATOM 2012 C C     . GLN A 1 258 ? -34.837 55.129  9.424   1.00 28.86 258 A 1 
ATOM 2013 O O     . GLN A 1 258 ? -35.175 56.288  9.643   1.00 26.71 258 A 1 
ATOM 2014 C CB    . GLN A 1 258 ? -32.841 55.501  10.924  1.00 29.79 258 A 1 
ATOM 2015 C CG    . GLN A 1 258 ? -31.626 54.908  11.623  1.00 29.00 258 A 1 
ATOM 2016 C CD    . GLN A 1 258 ? -31.119 55.811  12.757  1.00 29.07 258 A 1 
ATOM 2017 O OE1   . GLN A 1 258 ? -31.513 56.951  12.931  1.00 31.18 258 A 1 
ATOM 2018 N NE2   . GLN A 1 258 ? -30.218 55.329  13.579  1.00 31.71 258 A 1 
ATOM 2019 N N     . SER A 1 259 ? -35.583 54.297  8.742   1.00 36.36 259 A 1 
ATOM 2020 C CA    . SER A 1 259 ? -36.962 54.630  8.414   1.00 38.00 259 A 1 
ATOM 2021 C C     . SER A 1 259 ? -37.712 54.729  9.735   1.00 34.89 259 A 1 
ATOM 2022 O O     . SER A 1 259 ? -38.047 53.735  10.375  1.00 34.73 259 A 1 
ATOM 2023 C CB    . SER A 1 259 ? -37.562 53.610  7.447   1.00 36.93 259 A 1 
ATOM 2024 O OG    . SER A 1 259 ? -37.458 52.284  7.926   1.00 36.21 259 A 1 
ATOM 2025 N N     . THR A 1 260 ? -37.886 55.993  10.168  1.00 39.07 260 A 1 
ATOM 2026 C CA    . THR A 1 260 ? -38.721 56.351  11.314  1.00 42.11 260 A 1 
ATOM 2027 C C     . THR A 1 260 ? -40.135 55.923  10.980  1.00 38.93 260 A 1 
ATOM 2028 O O     . THR A 1 260 ? -40.887 56.646  10.332  1.00 37.44 260 A 1 
ATOM 2029 C CB    . THR A 1 260 ? -38.638 57.855  11.601  1.00 37.76 260 A 1 
ATOM 2030 O OG1   . THR A 1 260 ? -38.625 58.610  10.405  1.00 35.58 260 A 1 
ATOM 2031 C CG2   . THR A 1 260 ? -37.360 58.213  12.362  1.00 38.41 260 A 1 
ATOM 2032 N N     . ILE A 1 261 ? -40.455 54.706  11.385  1.00 31.63 261 A 1 
ATOM 2033 C CA    . ILE A 1 261 ? -41.808 54.177  11.235  1.00 33.61 261 A 1 
ATOM 2034 C C     . ILE A 1 261 ? -42.694 55.008  12.156  1.00 31.13 261 A 1 
ATOM 2035 O O     . ILE A 1 261 ? -42.884 54.681  13.331  1.00 30.05 261 A 1 
ATOM 2036 C CB    . ILE A 1 261 ? -41.883 52.659  11.502  1.00 32.16 261 A 1 
ATOM 2037 C CG1   . ILE A 1 261 ? -40.977 51.891  10.509  1.00 32.11 261 A 1 
ATOM 2038 C CG2   . ILE A 1 261 ? -43.343 52.167  11.377  1.00 36.11 261 A 1 
ATOM 2039 C CD1   . ILE A 1 261 ? -40.890 50.381  10.764  1.00 35.18 261 A 1 
ATOM 2040 N N     . VAL A 1 262 ? -43.169 56.142  11.611  1.00 36.13 262 A 1 
ATOM 2041 C CA    . VAL A 1 262 ? -44.168 56.974  12.264  1.00 41.00 262 A 1 
ATOM 2042 C C     . VAL A 1 262 ? -45.389 56.082  12.457  1.00 38.61 262 A 1 
ATOM 2043 O O     . VAL A 1 262 ? -46.019 55.646  11.487  1.00 37.65 262 A 1 
ATOM 2044 C CB    . VAL A 1 262 ? -44.502 58.224  11.440  1.00 37.88 262 A 1 
ATOM 2045 C CG1   . VAL A 1 262 ? -45.572 59.077  12.142  1.00 35.12 262 A 1 
ATOM 2046 C CG2   . VAL A 1 262 ? -43.262 59.107  11.262  1.00 40.18 262 A 1 
ATOM 2047 N N     . ARG A 1 263 ? -45.694 55.818  13.718  1.00 34.09 263 A 1 
ATOM 2048 C CA    . ARG A 1 263 ? -46.897 55.085  14.142  1.00 38.34 263 A 1 
ATOM 2049 C C     . ARG A 1 263 ? -48.146 55.876  13.750  1.00 34.81 263 A 1 
ATOM 2050 O O     . ARG A 1 263 ? -48.757 56.507  14.609  1.00 33.52 263 A 1 
ATOM 2051 C CB    . ARG A 1 263 ? -46.884 54.847  15.660  1.00 36.25 263 A 1 
ATOM 2052 C CG    . ARG A 1 263 ? -45.879 53.808  16.170  1.00 35.81 263 A 1 
ATOM 2053 C CD    . ARG A 1 263 ? -46.047 53.706  17.702  1.00 33.85 263 A 1 
ATOM 2054 N NE    . ARG A 1 263 ? -45.248 52.621  18.283  1.00 32.32 263 A 1 
ATOM 2055 C CZ    . ARG A 1 263 ? -45.169 52.308  19.568  1.00 29.60 263 A 1 
ATOM 2056 N NH1   . ARG A 1 263 ? -45.809 52.994  20.481  1.00 27.48 263 A 1 
ATOM 2057 N NH2   . ARG A 1 263 ? -44.464 51.304  19.968  1.00 26.20 263 A 1 
ATOM 2058 N N     . ARG A 1 264 ? -48.505 55.894  12.487  1.00 37.99 264 A 1 
ATOM 2059 C CA    . ARG A 1 264 ? -49.788 56.481  12.116  1.00 41.36 264 A 1 
ATOM 2060 C C     . ARG A 1 264 ? -50.907 55.634  12.727  1.00 37.54 264 A 1 
ATOM 2061 O O     . ARG A 1 264 ? -50.955 54.428  12.481  1.00 35.68 264 A 1 
ATOM 2062 C CB    . ARG A 1 264 ? -49.946 56.665  10.601  1.00 38.40 264 A 1 
ATOM 2063 C CG    . ARG A 1 264 ? -49.610 58.113  10.206  1.00 36.54 264 A 1 
ATOM 2064 C CD    . ARG A 1 264 ? -49.973 58.394  8.744   1.00 34.69 264 A 1 
ATOM 2065 N NE    . ARG A 1 264 ? -49.747 59.800  8.392   1.00 32.53 264 A 1 
ATOM 2066 C CZ    . ARG A 1 264 ? -49.992 60.373  7.216   1.00 29.51 264 A 1 
ATOM 2067 N NH1   . ARG A 1 264 ? -50.492 59.687  6.219   1.00 27.86 264 A 1 
ATOM 2068 N NH2   . ARG A 1 264 ? -49.744 61.629  7.021   1.00 26.70 264 A 1 
ATOM 2069 N N     . PRO A 1 265 ? -51.760 56.275  13.508  1.00 31.87 265 A 1 
ATOM 2070 C CA    . PRO A 1 265 ? -52.734 55.577  14.330  1.00 35.33 265 A 1 
ATOM 2071 C C     . PRO A 1 265 ? -53.981 55.241  13.515  1.00 33.69 265 A 1 
ATOM 2072 O O     . PRO A 1 265 ? -55.058 55.745  13.825  1.00 31.36 265 A 1 
ATOM 2073 C CB    . PRO A 1 265 ? -53.003 56.558  15.481  1.00 31.96 265 A 1 
ATOM 2074 C CG    . PRO A 1 265 ? -52.957 57.902  14.765  1.00 32.77 265 A 1 
ATOM 2075 C CD    . PRO A 1 265 ? -51.816 57.698  13.754  1.00 39.16 265 A 1 
ATOM 2076 N N     . HIS A 1 266 ? -53.822 54.521  12.425  1.00 36.91 266 A 1 
ATOM 2077 C CA    . HIS A 1 266 ? -54.948 54.385  11.503  1.00 40.32 266 A 1 
ATOM 2078 C C     . HIS A 1 266 ? -56.191 53.812  12.206  1.00 38.05 266 A 1 
ATOM 2079 O O     . HIS A 1 266 ? -56.137 52.760  12.836  1.00 36.85 266 A 1 
ATOM 2080 C CB    . HIS A 1 266 ? -54.564 53.639  10.219  1.00 38.28 266 A 1 
ATOM 2081 C CG    . HIS A 1 266 ? -54.635 54.560  9.033   1.00 37.59 266 A 1 
ATOM 2082 N ND1   . HIS A 1 266 ? -55.770 54.998  8.386   1.00 36.96 266 A 1 
ATOM 2083 C CD2   . HIS A 1 266 ? -53.584 55.215  8.434   1.00 37.28 266 A 1 
ATOM 2084 C CE1   . HIS A 1 266 ? -55.404 55.866  7.432   1.00 34.11 266 A 1 
ATOM 2085 N NE2   . HIS A 1 266 ? -54.082 56.034  7.431   1.00 33.62 266 A 1 
ATOM 2086 N N     . GLN A 1 267 ? -57.288 54.594  12.088  1.00 36.85 267 A 1 
ATOM 2087 C CA    . GLN A 1 267 ? -58.462 54.492  12.968  1.00 39.30 267 A 1 
ATOM 2088 C C     . GLN A 1 267 ? -59.421 53.327  12.672  1.00 37.24 267 A 1 
ATOM 2089 O O     . GLN A 1 267 ? -60.082 52.846  13.583  1.00 35.70 267 A 1 
ATOM 2090 C CB    . GLN A 1 267 ? -59.311 55.766  12.794  1.00 36.75 267 A 1 
ATOM 2091 C CG    . GLN A 1 267 ? -58.738 57.057  13.361  1.00 34.70 267 A 1 
ATOM 2092 C CD    . GLN A 1 267 ? -59.667 58.240  13.043  1.00 33.56 267 A 1 
ATOM 2093 O OE1   . GLN A 1 267 ? -60.298 58.318  11.999  1.00 34.16 267 A 1 
ATOM 2094 N NE2   . GLN A 1 267 ? -59.779 59.206  13.929  1.00 33.26 267 A 1 
ATOM 2095 N N     . SER A 1 268 ? -59.640 53.113  11.405  1.00 38.21 268 A 1 
ATOM 2096 C CA    . SER A 1 268 ? -60.938 52.637  10.899  1.00 40.57 268 A 1 
ATOM 2097 C C     . SER A 1 268 ? -61.200 51.158  11.231  1.00 38.88 268 A 1 
ATOM 2098 O O     . SER A 1 268 ? -60.300 50.444  11.630  1.00 36.83 268 A 1 
ATOM 2099 C CB    . SER A 1 268 ? -60.978 52.873  9.381   1.00 37.05 268 A 1 
ATOM 2100 O OG    . SER A 1 268 ? -59.950 52.172  8.724   1.00 33.86 268 A 1 
ATOM 2101 N N     . GLY A 1 269 ? -62.325 50.604  11.039  1.00 35.13 269 A 1 
ATOM 2102 C CA    . GLY A 1 269 ? -63.704 51.011  10.821  1.00 36.49 269 A 1 
ATOM 2103 C C     . GLY A 1 269 ? -64.579 49.783  11.095  1.00 34.56 269 A 1 
ATOM 2104 O O     . GLY A 1 269 ? -64.085 48.672  11.236  1.00 32.63 269 A 1 
ATOM 2105 N N     . TYR A 1 270 ? -65.864 50.024  11.197  1.00 29.91 270 A 1 
ATOM 2106 C CA    . TYR A 1 270 ? -66.847 49.172  11.904  1.00 33.32 270 A 1 
ATOM 2107 C C     . TYR A 1 270 ? -67.151 47.767  11.363  1.00 30.53 270 A 1 
ATOM 2108 O O     . TYR A 1 270 ? -67.661 46.967  12.126  1.00 29.25 270 A 1 
ATOM 2109 C CB    . TYR A 1 270 ? -68.170 49.941  11.909  1.00 31.42 270 A 1 
ATOM 2110 C CG    . TYR A 1 270 ? -68.411 50.827  13.109  1.00 31.31 270 A 1 
ATOM 2111 C CD1   . TYR A 1 270 ? -69.241 50.367  14.154  1.00 33.20 270 A 1 
ATOM 2112 C CD2   . TYR A 1 270 ? -67.853 52.114  13.184  1.00 35.42 270 A 1 
ATOM 2113 C CE1   . TYR A 1 270 ? -69.508 51.186  15.258  1.00 32.55 270 A 1 
ATOM 2114 C CE2   . TYR A 1 270 ? -68.109 52.941  14.289  1.00 31.98 270 A 1 
ATOM 2115 C CZ    . TYR A 1 270 ? -68.947 52.470  15.327  1.00 32.58 270 A 1 
ATOM 2116 O OH    . TYR A 1 270 ? -69.212 53.267  16.411  1.00 33.20 270 A 1 
ATOM 2117 N N     . ALA A 1 271 ? -67.048 47.551  10.061  1.00 37.30 271 A 1 
ATOM 2118 C CA    . ALA A 1 271 ? -68.132 46.894  9.312   1.00 38.42 271 A 1 
ATOM 2119 C C     . ALA A 1 271 ? -68.646 45.550  9.902   1.00 36.15 271 A 1 
ATOM 2120 O O     . ALA A 1 271 ? -67.860 44.659  10.192  1.00 34.83 271 A 1 
ATOM 2121 C CB    . ALA A 1 271 ? -67.728 46.766  7.844   1.00 35.88 271 A 1 
ATOM 2122 N N     . PRO A 1 272 ? -69.977 45.435  10.027  1.00 35.28 272 A 1 
ATOM 2123 C CA    . PRO A 1 272 ? -70.580 44.545  11.023  1.00 38.07 272 A 1 
ATOM 2124 C C     . PRO A 1 272 ? -71.127 43.213  10.482  1.00 36.78 272 A 1 
ATOM 2125 O O     . PRO A 1 272 ? -72.023 42.658  11.109  1.00 36.10 272 A 1 
ATOM 2126 C CB    . PRO A 1 272 ? -71.722 45.413  11.579  1.00 35.65 272 A 1 
ATOM 2127 C CG    . PRO A 1 272 ? -72.240 46.108  10.320  1.00 37.05 272 A 1 
ATOM 2128 C CD    . PRO A 1 272 ? -70.952 46.375  9.533   1.00 44.18 272 A 1 
ATOM 2129 N N     . LEU A 1 273 ? -70.719 42.798  9.309   1.00 38.07 273 A 1 
ATOM 2130 C CA    . LEU A 1 273 ? -71.597 42.043  8.401   1.00 41.87 273 A 1 
ATOM 2131 C C     . LEU A 1 273 ? -72.256 40.777  9.002   1.00 40.37 273 A 1 
ATOM 2132 O O     . LEU A 1 273 ? -71.683 40.053  9.797   1.00 39.44 273 A 1 
ATOM 2133 C CB    . LEU A 1 273 ? -70.874 41.766  7.063   1.00 37.83 273 A 1 
ATOM 2134 C CG    . LEU A 1 273 ? -71.364 42.688  5.921   1.00 36.51 273 A 1 
ATOM 2135 C CD1   . LEU A 1 273 ? -70.365 42.653  4.757   1.00 36.16 273 A 1 
ATOM 2136 C CD2   . LEU A 1 273 ? -72.732 42.277  5.377   1.00 39.92 273 A 1 
ATOM 2137 N N     . VAL A 1 274 ? -73.494 40.592  8.525   1.00 36.20 274 A 1 
ATOM 2138 C CA    . VAL A 1 274 ? -74.630 40.059  9.315   1.00 44.16 274 A 1 
ATOM 2139 C C     . VAL A 1 274 ? -74.813 38.529  9.322   1.00 42.77 274 A 1 
ATOM 2140 O O     . VAL A 1 274 ? -75.445 37.996  10.238  1.00 40.87 274 A 1 
ATOM 2141 C CB    . VAL A 1 274 ? -75.927 40.688  8.758   1.00 39.16 274 A 1 
ATOM 2142 C CG1   . VAL A 1 274 ? -77.164 40.429  9.607   1.00 36.98 274 A 1 
ATOM 2143 C CG2   . VAL A 1 274 ? -75.833 42.214  8.588   1.00 41.73 274 A 1 
ATOM 2144 N N     . GLY A 1 275 ? -74.400 37.870  8.261   1.00 36.01 275 A 1 
ATOM 2145 C CA    . GLY A 1 275 ? -75.204 36.836  7.586   1.00 37.40 275 A 1 
ATOM 2146 C C     . GLY A 1 275 ? -75.770 35.649  8.386   1.00 35.35 275 A 1 
ATOM 2147 O O     . GLY A 1 275 ? -75.259 35.212  9.405   1.00 33.63 275 A 1 
ATOM 2148 N N     . ALA A 1 276 ? -76.838 35.198  7.826   1.00 41.32 276 A 1 
ATOM 2149 C CA    . ALA A 1 276 ? -77.857 34.251  8.295   1.00 43.81 276 A 1 
ATOM 2150 C C     . ALA A 1 276 ? -77.390 32.760  8.376   1.00 42.15 276 A 1 
ATOM 2151 O O     . ALA A 1 276 ? -76.210 32.486  8.308   1.00 40.97 276 A 1 
ATOM 2152 C CB    . ALA A 1 276 ? -79.004 34.480  7.298   1.00 39.86 276 A 1 
ATOM 2153 N N     . GLU A 1 277 ? -78.157 31.738  8.482   1.00 37.97 277 A 1 
ATOM 2154 C CA    . GLU A 1 277 ? -79.538 31.517  8.942   1.00 42.55 277 A 1 
ATOM 2155 C C     . GLU A 1 277 ? -79.700 30.096  9.562   1.00 41.45 277 A 1 
ATOM 2156 O O     . GLU A 1 277 ? -79.763 29.970  10.769  1.00 40.79 277 A 1 
ATOM 2157 C CB    . GLU A 1 277 ? -80.548 31.658  7.765   1.00 38.20 277 A 1 
ATOM 2158 C CG    . GLU A 1 277 ? -81.876 32.310  8.144   1.00 37.11 277 A 1 
ATOM 2159 C CD    . GLU A 1 277 ? -82.868 32.341  6.970   1.00 38.05 277 A 1 
ATOM 2160 O OE1   . GLU A 1 277 ? -83.784 33.195  7.002   1.00 37.09 277 A 1 
ATOM 2161 O OE2   . GLU A 1 277 ? -82.756 31.491  6.050   1.00 37.28 277 A 1 
ATOM 2162 N N     . GLN A 1 278 ? -79.848 29.091  8.714   1.00 37.05 278 A 1 
ATOM 2163 C CA    . GLN A 1 278 ? -80.865 28.031  8.896   1.00 39.71 278 A 1 
ATOM 2164 C C     . GLN A 1 278 ? -80.425 26.695  9.563   1.00 37.09 278 A 1 
ATOM 2165 O O     . GLN A 1 278 ? -79.558 26.690  10.423  1.00 35.66 278 A 1 
ATOM 2166 C CB    . GLN A 1 278 ? -81.576 27.841  7.537   1.00 36.96 278 A 1 
ATOM 2167 C CG    . GLN A 1 278 ? -82.839 28.660  7.377   1.00 34.50 278 A 1 
ATOM 2168 C CD    . GLN A 1 278 ? -83.612 28.335  6.088   1.00 33.93 278 A 1 
ATOM 2169 O OE1   . GLN A 1 278 ? -83.331 27.391  5.374   1.00 35.61 278 A 1 
ATOM 2170 N NE2   . GLN A 1 278 ? -84.621 29.111  5.771   1.00 34.22 278 A 1 
ATOM 2171 N N     . ALA A 1 279 ? -81.037 25.613  9.224   1.00 36.49 279 A 1 
ATOM 2172 C CA    . ALA A 1 279 ? -82.039 24.904  10.026  1.00 37.25 279 A 1 
ATOM 2173 C C     . ALA A 1 279 ? -81.695 23.475  10.498  1.00 34.10 279 A 1 
ATOM 2174 O O     . ALA A 1 279 ? -81.695 23.202  11.693  1.00 33.50 279 A 1 
ATOM 2175 C CB    . ALA A 1 279 ? -83.345 24.864  9.209   1.00 35.42 279 A 1 
ATOM 2176 N N     . ALA A 1 280 ? -81.639 22.583  9.576   1.00 39.65 280 A 1 
ATOM 2177 C CA    . ALA A 1 280 ? -82.262 21.245  9.763   1.00 40.48 280 A 1 
ATOM 2178 C C     . ALA A 1 280 ? -81.440 20.203  10.565  1.00 36.91 280 A 1 
ATOM 2179 O O     . ALA A 1 280 ? -80.282 20.394  10.835  1.00 35.32 280 A 1 
ATOM 2180 C CB    . ALA A 1 280 ? -82.605 20.730  8.362   1.00 37.79 280 A 1 
ATOM 2181 N N     . SER A 1 281 ? -81.964 19.067  10.850  1.00 46.76 281 A 1 
ATOM 2182 C CA    . SER A 1 281 ? -82.929 18.642  11.882  1.00 46.44 281 A 1 
ATOM 2183 C C     . SER A 1 281 ? -82.645 17.217  12.390  1.00 43.55 281 A 1 
ATOM 2184 O O     . SER A 1 281 ? -82.786 16.962  13.575  1.00 41.92 281 A 1 
ATOM 2185 C CB    . SER A 1 281 ? -84.373 18.647  11.355  1.00 43.24 281 A 1 
ATOM 2186 O OG    . SER A 1 281 ? -84.500 17.796  10.229  1.00 39.50 281 A 1 
ATOM 2187 N N     . ALA A 1 282 ? -82.328 16.293  11.514  1.00 41.55 282 A 1 
ATOM 2188 C CA    . ALA A 1 282 ? -82.884 14.934  11.650  1.00 43.02 282 A 1 
ATOM 2189 C C     . ALA A 1 282 ? -82.225 13.995  12.694  1.00 39.72 282 A 1 
ATOM 2190 O O     . ALA A 1 282 ? -81.124 14.182  13.160  1.00 37.97 282 A 1 
ATOM 2191 C CB    . ALA A 1 282 ? -82.958 14.289  10.258  1.00 39.58 282 A 1 
ATOM 2192 N N     . THR A 1 283 ? -82.995 12.965  13.007  1.00 44.73 283 A 1 
ATOM 2193 C CA    . THR A 1 283 ? -83.198 12.362  14.338  1.00 45.89 283 A 1 
ATOM 2194 C C     . THR A 1 283 ? -82.543 11.018  14.637  1.00 43.53 283 A 1 
ATOM 2195 O O     . THR A 1 283 ? -82.476 10.645  15.812  1.00 41.07 283 A 1 
ATOM 2196 C CB    . THR A 1 283 ? -84.705 12.106  14.495  1.00 39.72 283 A 1 
ATOM 2197 O OG1   . THR A 1 283 ? -85.225 11.542  13.308  1.00 38.08 283 A 1 
ATOM 2198 C CG2   . THR A 1 283 ? -85.504 13.381  14.755  1.00 43.06 283 A 1 
ATOM 2199 N N     . ALA A 1 284 ? -82.240 10.220  13.657  1.00 41.34 284 A 1 
ATOM 2200 C CA    . ALA A 1 284 ? -82.500 8.774   13.746  1.00 42.69 284 A 1 
ATOM 2201 C C     . ALA A 1 284 ? -81.727 8.038   14.869  1.00 39.95 284 A 1 
ATOM 2202 O O     . ALA A 1 284 ? -80.508 8.111   14.955  1.00 37.97 284 A 1 
ATOM 2203 C CB    . ALA A 1 284 ? -82.235 8.147   12.376  1.00 39.55 284 A 1 
ATOM 2204 N N     . GLY A 1 285 ? -82.492 7.303   15.688  1.00 36.47 285 A 1 
ATOM 2205 C CA    . GLY A 1 285 ? -82.055 6.758   16.975  1.00 36.11 285 A 1 
ATOM 2206 C C     . GLY A 1 285 ? -82.085 5.226   17.132  1.00 33.55 285 A 1 
ATOM 2207 O O     . GLY A 1 285 ? -82.553 4.767   18.169  1.00 32.56 285 A 1 
ATOM 2208 N N     . ALA A 1 286 ? -81.646 4.474   16.147  1.00 36.22 286 A 1 
ATOM 2209 C CA    . ALA A 1 286 ? -81.904 3.026   16.153  1.00 38.09 286 A 1 
ATOM 2210 C C     . ALA A 1 286 ? -81.237 2.255   17.322  1.00 35.39 286 A 1 
ATOM 2211 O O     . ALA A 1 286 ? -80.195 2.630   17.834  1.00 34.16 286 A 1 
ATOM 2212 C CB    . ALA A 1 286 ? -81.513 2.449   14.787  1.00 35.32 286 A 1 
ATOM 2213 N N     . SER A 1 287 ? -81.881 1.159   17.705  1.00 45.37 287 A 1 
ATOM 2214 C CA    . SER A 1 287 ? -82.100 0.769   19.111  1.00 46.70 287 A 1 
ATOM 2215 C C     . SER A 1 287 ? -81.422 -0.498  19.647  1.00 44.28 287 A 1 
ATOM 2216 O O     . SER A 1 287 ? -81.278 -0.629  20.854  1.00 42.27 287 A 1 
ATOM 2217 C CB    . SER A 1 287 ? -83.605 0.542   19.252  1.00 42.98 287 A 1 
ATOM 2218 O OG    . SER A 1 287 ? -84.049 -0.443  18.345  1.00 38.21 287 A 1 
ATOM 2219 N N     . ALA A 1 288 ? -81.218 -1.477  18.839  1.00 40.44 288 A 1 
ATOM 2220 C CA    . ALA A 1 288 ? -81.355 -2.895  19.230  1.00 42.20 288 A 1 
ATOM 2221 C C     . ALA A 1 288 ? -80.299 -3.442  20.229  1.00 40.27 288 A 1 
ATOM 2222 O O     . ALA A 1 288 ? -79.227 -2.877  20.358  1.00 38.18 288 A 1 
ATOM 2223 C CB    . ALA A 1 288 ? -81.348 -3.710  17.934  1.00 39.68 288 A 1 
ATOM 2224 N N     . TYR A 1 289 ? -80.470 -4.599  20.839  1.00 37.78 289 A 1 
ATOM 2225 C CA    . TYR A 1 289 ? -81.387 -5.051  21.896  1.00 40.97 289 A 1 
ATOM 2226 C C     . TYR A 1 289 ? -80.685 -6.057  22.855  1.00 37.90 289 A 1 
ATOM 2227 O O     . TYR A 1 289 ? -80.517 -5.771  24.018  1.00 37.42 289 A 1 
ATOM 2228 C CB    . TYR A 1 289 ? -82.637 -5.737  21.281  1.00 38.87 289 A 1 
ATOM 2229 C CG    . TYR A 1 289 ? -83.957 -5.458  21.963  1.00 39.85 289 A 1 
ATOM 2230 C CD1   . TYR A 1 289 ? -84.289 -6.057  23.189  1.00 41.79 289 A 1 
ATOM 2231 C CD2   . TYR A 1 289 ? -84.897 -4.610  21.338  1.00 42.97 289 A 1 
ATOM 2232 C CE1   . TYR A 1 289 ? -85.538 -5.804  23.793  1.00 39.22 289 A 1 
ATOM 2233 C CE2   . TYR A 1 289 ? -86.142 -4.345  21.934  1.00 38.86 289 A 1 
ATOM 2234 C CZ    . TYR A 1 289 ? -86.463 -4.948  23.159  1.00 39.33 289 A 1 
ATOM 2235 O OH    . TYR A 1 289 ? -87.679 -4.687  23.737  1.00 37.36 289 A 1 
ATOM 2236 N N     . THR A 1 290 ? -80.340 -7.223  22.366  1.00 49.48 290 A 1 
ATOM 2237 C CA    . THR A 1 290 ? -80.356 -8.515  23.106  1.00 52.85 290 A 1 
ATOM 2238 C C     . THR A 1 290 ? -79.015 -8.912  23.773  1.00 53.64 290 A 1 
ATOM 2239 O O     . THR A 1 290 ? -77.990 -8.360  23.414  1.00 51.14 290 A 1 
ATOM 2240 C CB    . THR A 1 290 ? -80.764 -9.620  22.123  1.00 47.08 290 A 1 
ATOM 2241 O OG1   . THR A 1 290 ? -79.853 -9.660  21.022  1.00 45.26 290 A 1 
ATOM 2242 C CG2   . THR A 1 290 ? -82.149 -9.426  21.541  1.00 49.68 290 A 1 
ATOM 2243 N N     . ASP A 1 291 ? -78.874 -9.877  24.645  1.00 44.44 291 A 1 
ATOM 2244 C CA    . ASP A 1 291 ? -79.785 -10.460 25.656  1.00 48.37 291 A 1 
ATOM 2245 C C     . ASP A 1 291 ? -79.004 -11.131 26.824  1.00 46.61 291 A 1 
ATOM 2246 O O     . ASP A 1 291 ? -78.786 -10.545 27.872  1.00 45.40 291 A 1 
ATOM 2247 C CB    . ASP A 1 291 ? -80.718 -11.522 25.017  1.00 44.27 291 A 1 
ATOM 2248 C CG    . ASP A 1 291 ? -82.132 -11.574 25.603  1.00 40.41 291 A 1 
ATOM 2249 O OD1   . ASP A 1 291 ? -82.409 -10.862 26.579  1.00 40.71 291 A 1 
ATOM 2250 O OD2   . ASP A 1 291 ? -82.941 -12.330 25.023  1.00 41.12 291 A 1 
ATOM 2251 N N     . SER A 1 292 ? -78.653 -12.359 26.660  1.00 40.30 292 A 1 
ATOM 2252 C CA    . SER A 1 292 ? -78.674 -13.416 27.700  1.00 43.14 292 A 1 
ATOM 2253 C C     . SER A 1 292 ? -77.289 -13.803 28.267  1.00 41.21 292 A 1 
ATOM 2254 O O     . SER A 1 292 ? -76.329 -13.090 28.013  1.00 40.02 292 A 1 
ATOM 2255 C CB    . SER A 1 292 ? -79.475 -14.547 27.014  1.00 40.32 292 A 1 
ATOM 2256 O OG    . SER A 1 292 ? -79.393 -15.808 27.550  1.00 36.77 292 A 1 
ATOM 2257 N N     . VAL A 1 293 ? -77.018 -14.857 28.949  1.00 37.85 293 A 1 
ATOM 2258 C CA    . VAL A 1 293 ? -77.298 -15.582 30.208  1.00 42.98 293 A 1 
ATOM 2259 C C     . VAL A 1 293 ? -75.908 -15.935 30.838  1.00 41.63 293 A 1 
ATOM 2260 O O     . VAL A 1 293 ? -74.902 -15.628 30.216  1.00 40.96 293 A 1 
ATOM 2261 C CB    . VAL A 1 293 ? -78.075 -16.903 29.955  1.00 39.39 293 A 1 
ATOM 2262 C CG1   . VAL A 1 293 ? -79.359 -16.957 30.773  1.00 37.78 293 A 1 
ATOM 2263 C CG2   . VAL A 1 293 ? -78.398 -17.276 28.522  1.00 43.81 293 A 1 
ATOM 2264 N N     . ASN A 1 294 ? -75.564 -16.585 31.926  1.00 36.45 294 A 1 
ATOM 2265 C CA    . ASN A 1 294 ? -76.315 -17.131 33.057  1.00 38.79 294 A 1 
ATOM 2266 C C     . ASN A 1 294 ? -75.440 -17.308 34.332  1.00 35.66 294 A 1 
ATOM 2267 O O     . ASN A 1 294 ? -75.282 -16.394 35.115  1.00 34.07 294 A 1 
ATOM 2268 C CB    . ASN A 1 294 ? -76.909 -18.509 32.666  1.00 37.64 294 A 1 
ATOM 2269 C CG    . ASN A 1 294 ? -78.262 -18.808 33.278  1.00 35.06 294 A 1 
ATOM 2270 O OD1   . ASN A 1 294 ? -78.793 -18.084 34.097  1.00 37.94 294 A 1 
ATOM 2271 N ND2   . ASN A 1 294 ? -78.875 -19.893 32.874  1.00 39.22 294 A 1 
ATOM 2272 N N     . ASN A 1 295 ? -74.926 -18.489 34.598  1.00 34.14 295 A 1 
ATOM 2273 C CA    . ASN A 1 295 ? -74.722 -19.126 35.919  1.00 35.91 295 A 1 
ATOM 2274 C C     . ASN A 1 295 ? -73.312 -18.968 36.554  1.00 33.75 295 A 1 
ATOM 2275 O O     . ASN A 1 295 ? -72.405 -18.472 35.928  1.00 32.42 295 A 1 
ATOM 2276 C CB    . ASN A 1 295 ? -75.069 -20.618 35.739  1.00 33.91 295 A 1 
ATOM 2277 C CG    . ASN A 1 295 ? -76.536 -20.958 35.883  1.00 31.48 295 A 1 
ATOM 2278 O OD1   . ASN A 1 295 ? -77.315 -20.232 36.469  1.00 34.65 295 A 1 
ATOM 2279 N ND2   . ASN A 1 295 ? -76.951 -22.097 35.377  1.00 36.15 295 A 1 
ATOM 2280 N N     . SER A 1 296 ? -73.074 -19.493 37.735  1.00 35.70 296 A 1 
ATOM 2281 C CA    . SER A 1 296 ? -73.359 -19.032 39.102  1.00 37.29 296 A 1 
ATOM 2282 C C     . SER A 1 296 ? -72.305 -19.523 40.101  1.00 33.97 296 A 1 
ATOM 2283 O O     . SER A 1 296 ? -72.218 -18.964 41.185  1.00 33.34 296 A 1 
ATOM 2284 C CB    . SER A 1 296 ? -74.709 -19.573 39.615  1.00 36.12 296 A 1 
ATOM 2285 O OG    . SER A 1 296 ? -74.701 -20.992 39.615  1.00 34.50 296 A 1 
ATOM 2286 N N     . ILE A 1 297 ? -71.554 -20.589 39.825  1.00 25.02 297 A 1 
ATOM 2287 C CA    . ILE A 1 297 ? -71.061 -21.501 40.875  1.00 26.77 297 A 1 
ATOM 2288 C C     . ILE A 1 297 ? -70.090 -20.823 41.855  1.00 25.97 297 A 1 
ATOM 2289 O O     . ILE A 1 297 ? -69.168 -20.113 41.472  1.00 24.53 297 A 1 
ATOM 2290 C CB    . ILE A 1 297 ? -70.512 -22.817 40.282  1.00 25.15 297 A 1 
ATOM 2291 C CG1   . ILE A 1 297 ? -71.611 -23.533 39.475  1.00 24.66 297 A 1 
ATOM 2292 C CG2   . ILE A 1 297 ? -69.985 -23.744 41.394  1.00 29.20 297 A 1 
ATOM 2293 C CD1   . ILE A 1 297 ? -71.167 -24.819 38.758  1.00 28.56 297 A 1 
ATOM 2294 N N     . SER A 1 298 ? -70.336 -21.110 43.152  1.00 36.84 298 A 1 
ATOM 2295 C CA    . SER A 1 298 ? -70.064 -20.254 44.313  1.00 37.70 298 A 1 
ATOM 2296 C C     . SER A 1 298 ? -68.858 -20.614 45.191  1.00 35.80 298 A 1 
ATOM 2297 O O     . SER A 1 298 ? -68.780 -20.061 46.289  1.00 35.42 298 A 1 
ATOM 2298 C CB    . SER A 1 298 ? -71.295 -20.341 45.208  1.00 36.92 298 A 1 
ATOM 2299 O OG    . SER A 1 298 ? -71.519 -21.690 45.603  1.00 34.78 298 A 1 
ATOM 2300 N N     . PHE A 1 299 ? -68.036 -21.572 44.848  1.00 31.78 299 A 1 
ATOM 2301 C CA    . PHE A 1 299 ? -67.315 -22.354 45.860  1.00 33.31 299 A 1 
ATOM 2302 C C     . PHE A 1 299 ? -66.520 -21.519 46.878  1.00 33.75 299 A 1 
ATOM 2303 O O     . PHE A 1 299 ? -65.796 -20.595 46.543  1.00 32.89 299 A 1 
ATOM 2304 C CB    . PHE A 1 299 ? -66.460 -23.450 45.211  1.00 30.33 299 A 1 
ATOM 2305 C CG    . PHE A 1 299 ? -67.115 -24.815 45.281  1.00 30.90 299 A 1 
ATOM 2306 C CD1   . PHE A 1 299 ? -66.958 -25.619 46.425  1.00 33.01 299 A 1 
ATOM 2307 C CD2   . PHE A 1 299 ? -67.904 -25.270 44.214  1.00 35.10 299 A 1 
ATOM 2308 C CE1   . PHE A 1 299 ? -67.584 -26.880 46.502  1.00 31.21 299 A 1 
ATOM 2309 C CE2   . PHE A 1 299 ? -68.536 -26.521 44.287  1.00 28.76 299 A 1 
ATOM 2310 C CZ    . PHE A 1 299 ? -68.378 -27.335 45.432  1.00 28.54 299 A 1 
ATOM 2311 N N     . SER A 1 300 ? -66.686 -21.922 48.157  1.00 36.74 300 A 1 
ATOM 2312 C CA    . SER A 1 300 ? -66.674 -21.041 49.335  1.00 39.92 300 A 1 
ATOM 2313 C C     . SER A 1 300 ? -65.356 -20.898 50.107  1.00 37.65 300 A 1 
ATOM 2314 O O     . SER A 1 300 ? -65.271 -19.993 50.932  1.00 37.45 300 A 1 
ATOM 2315 C CB    . SER A 1 300 ? -67.713 -21.623 50.307  1.00 38.55 300 A 1 
ATOM 2316 O OG    . SER A 1 300 ? -67.767 -20.981 51.547  1.00 36.05 300 A 1 
ATOM 2317 N N     . MET A 1 301 ? -64.429 -21.846 50.019  1.00 43.46 301 A 1 
ATOM 2318 C CA    . MET A 1 301 ? -63.647 -22.255 51.196  1.00 45.84 301 A 1 
ATOM 2319 C C     . MET A 1 301 ? -62.796 -21.147 51.848  1.00 46.09 301 A 1 
ATOM 2320 O O     . MET A 1 301 ? -62.166 -20.334 51.196  1.00 44.30 301 A 1 
ATOM 2321 C CB    . MET A 1 301 ? -62.794 -23.504 50.920  1.00 42.12 301 A 1 
ATOM 2322 C CG    . MET A 1 301 ? -63.614 -24.791 51.089  1.00 40.14 301 A 1 
ATOM 2323 S SD    . MET A 1 301 ? -62.579 -26.285 51.144  1.00 41.13 301 A 1 
ATOM 2324 C CE    . MET A 1 301 ? -63.843 -27.538 51.443  1.00 37.05 301 A 1 
ATOM 2325 N N     . GLU A 1 302 ? -62.784 -21.235 53.208  1.00 29.58 302 A 1 
ATOM 2326 C CA    . GLU A 1 302 ? -62.477 -20.152 54.167  1.00 33.30 302 A 1 
ATOM 2327 C C     . GLU A 1 302 ? -61.001 -19.745 54.398  1.00 31.86 302 A 1 
ATOM 2328 O O     . GLU A 1 302 ? -60.771 -18.818 55.177  1.00 30.21 302 A 1 
ATOM 2329 C CB    . GLU A 1 302 ? -62.967 -20.624 55.554  1.00 31.06 302 A 1 
ATOM 2330 C CG    . GLU A 1 302 ? -64.475 -20.672 55.755  1.00 29.65 302 A 1 
ATOM 2331 C CD    . GLU A 1 302 ? -64.814 -21.133 57.181  1.00 29.59 302 A 1 
ATOM 2332 O OE1   . GLU A 1 302 ? -65.611 -20.439 57.849  1.00 29.00 302 A 1 
ATOM 2333 O OE2   . GLU A 1 302 ? -64.282 -22.186 57.589  1.00 29.00 302 A 1 
ATOM 2334 N N     . ALA A 1 303 ? -59.993 -20.452 53.901  1.00 38.09 303 A 1 
ATOM 2335 C CA    . ALA A 1 303 ? -58.745 -20.698 54.645  1.00 40.60 303 A 1 
ATOM 2336 C C     . ALA A 1 303 ? -58.011 -19.459 55.242  1.00 39.56 303 A 1 
ATOM 2337 O O     . ALA A 1 303 ? -58.101 -18.343 54.755  1.00 39.06 303 A 1 
ATOM 2338 C CB    . ALA A 1 303 ? -57.810 -21.554 53.799  1.00 38.84 303 A 1 
ATOM 2339 N N     . GLY A 1 304 ? -57.309 -19.730 56.379  1.00 33.46 304 A 1 
ATOM 2340 C CA    . GLY A 1 304 ? -57.084 -18.805 57.488  1.00 34.97 304 A 1 
ATOM 2341 C C     . GLY A 1 304 ? -56.194 -17.567 57.331  1.00 33.36 304 A 1 
ATOM 2342 O O     . GLY A 1 304 ? -55.588 -17.272 56.317  1.00 32.65 304 A 1 
ATOM 2343 N N     . ILE A 1 305 ? -56.126 -16.861 58.468  1.00 31.08 305 A 1 
ATOM 2344 C CA    . ILE A 1 305 ? -55.985 -15.406 58.679  1.00 35.26 305 A 1 
ATOM 2345 C C     . ILE A 1 305 ? -54.530 -14.879 58.640  1.00 33.55 305 A 1 
ATOM 2346 O O     . ILE A 1 305 ? -54.282 -13.757 59.064  1.00 31.98 305 A 1 
ATOM 2347 C CB    . ILE A 1 305 ? -56.666 -15.059 60.034  1.00 33.08 305 A 1 
ATOM 2348 C CG1   . ILE A 1 305 ? -58.115 -15.615 60.118  1.00 31.28 305 A 1 
ATOM 2349 C CG2   . ILE A 1 305 ? -56.701 -13.558 60.357  1.00 34.38 305 A 1 
ATOM 2350 C CD1   . ILE A 1 305 ? -58.726 -15.568 61.517  1.00 33.06 305 A 1 
ATOM 2351 N N     . VAL A 1 306 ? -53.529 -15.648 58.225  1.00 41.13 306 A 1 
ATOM 2352 C CA    . VAL A 1 306 ? -52.118 -15.393 58.603  1.00 45.61 306 A 1 
ATOM 2353 C C     . VAL A 1 306 ? -51.745 -13.900 58.484  1.00 43.52 306 A 1 
ATOM 2354 O O     . VAL A 1 306 ? -51.955 -13.314 57.423  1.00 42.26 306 A 1 
ATOM 2355 C CB    . VAL A 1 306 ? -51.125 -16.273 57.834  1.00 42.22 306 A 1 
ATOM 2356 C CG1   . VAL A 1 306 ? -49.695 -16.080 58.346  1.00 38.73 306 A 1 
ATOM 2357 C CG2   . VAL A 1 306 ? -51.456 -17.765 57.980  1.00 43.02 306 A 1 
ATOM 2358 N N     . PRO A 1 307 ? -51.261 -13.289 59.582  1.00 35.20 307 A 1 
ATOM 2359 C CA    . PRO A 1 307 ? -51.250 -11.841 59.721  1.00 38.05 307 A 1 
ATOM 2360 C C     . PRO A 1 307 ? -50.305 -11.163 58.735  1.00 36.93 307 A 1 
ATOM 2361 O O     . PRO A 1 307 ? -49.144 -11.536 58.579  1.00 34.90 307 A 1 
ATOM 2362 C CB    . PRO A 1 307 ? -50.873 -11.555 61.181  1.00 35.47 307 A 1 
ATOM 2363 C CG    . PRO A 1 307 ? -50.074 -12.788 61.583  1.00 36.17 307 A 1 
ATOM 2364 C CD    . PRO A 1 307 ? -50.774 -13.902 60.804  1.00 42.22 307 A 1 
ATOM 2365 N N     . ASP A 1 308 ? -50.835 -10.113 58.147  1.00 47.66 308 A 1 
ATOM 2366 C CA    . ASP A 1 308 ? -50.277 -9.316  57.065  1.00 49.59 308 A 1 
ATOM 2367 C C     . ASP A 1 308 ? -49.168 -8.378  57.577  1.00 47.49 308 A 1 
ATOM 2368 O O     . ASP A 1 308 ? -49.344 -7.171  57.671  1.00 44.79 308 A 1 
ATOM 2369 C CB    . ASP A 1 308 ? -51.454 -8.586  56.403  1.00 45.43 308 A 1 
ATOM 2370 C CG    . ASP A 1 308 ? -51.245 -8.201  54.943  1.00 40.78 308 A 1 
ATOM 2371 O OD1   . ASP A 1 308 ? -50.289 -8.704  54.323  1.00 40.79 308 A 1 
ATOM 2372 O OD2   . ASP A 1 308 ? -52.087 -7.415  54.453  1.00 41.08 308 A 1 
ATOM 2373 N N     . ASN A 1 309 ? -48.053 -8.952  58.032  1.00 38.91 309 A 1 
ATOM 2374 C CA    . ASN A 1 309 ? -46.924 -8.143  58.498  1.00 40.71 309 A 1 
ATOM 2375 C C     . ASN A 1 309 ? -46.359 -7.352  57.315  1.00 37.10 309 A 1 
ATOM 2376 O O     . ASN A 1 309 ? -45.429 -7.771  56.625  1.00 35.26 309 A 1 
ATOM 2377 C CB    . ASN A 1 309 ? -45.881 -9.012  59.224  1.00 38.52 309 A 1 
ATOM 2378 C CG    . ASN A 1 309 ? -45.958 -8.917  60.738  1.00 35.54 309 A 1 
ATOM 2379 O OD1   . ASN A 1 309 ? -46.344 -7.925  61.324  1.00 37.38 309 A 1 
ATOM 2380 N ND2   . ASN A 1 309 ? -45.529 -9.940  61.429  1.00 38.14 309 A 1 
ATOM 2381 N N     . THR A 1 310 ? -46.922 -6.177  57.105  1.00 45.76 310 A 1 
ATOM 2382 C CA    . THR A 1 310 ? -46.592 -5.180  56.077  1.00 47.93 310 A 1 
ATOM 2383 C C     . THR A 1 310 ? -45.259 -4.500  56.369  1.00 46.39 310 A 1 
ATOM 2384 O O     . THR A 1 310 ? -45.187 -3.278  56.535  1.00 44.40 310 A 1 
ATOM 2385 C CB    . THR A 1 310 ? -47.708 -4.141  55.936  1.00 42.87 310 A 1 
ATOM 2386 O OG1   . THR A 1 310 ? -48.102 -3.649  57.204  1.00 38.76 310 A 1 
ATOM 2387 C CG2   . THR A 1 310 ? -48.943 -4.712  55.270  1.00 41.57 310 A 1 
ATOM 2388 N N     . VAL A 1 311 ? -44.192 -5.292  56.486  1.00 37.37 311 A 1 
ATOM 2389 C CA    . VAL A 1 311 ? -42.845 -4.714  56.516  1.00 42.17 311 A 1 
ATOM 2390 C C     . VAL A 1 311 ? -42.639 -4.060  55.154  1.00 41.06 311 A 1 
ATOM 2391 O O     . VAL A 1 311 ? -42.273 -4.715  54.177  1.00 39.37 311 A 1 
ATOM 2392 C CB    . VAL A 1 311 ? -41.753 -5.740  56.846  1.00 38.67 311 A 1 
ATOM 2393 C CG1   . VAL A 1 311 ? -40.395 -5.036  56.965  1.00 36.48 311 A 1 
ATOM 2394 C CG2   . VAL A 1 311 ? -42.027 -6.445  58.172  1.00 40.77 311 A 1 
ATOM 2395 N N     . GLN A 1 312 ? -42.893 -2.764  55.114  1.00 43.08 312 A 1 
ATOM 2396 C CA    . GLN A 1 312 ? -42.550 -1.906  53.990  1.00 44.54 312 A 1 
ATOM 2397 C C     . GLN A 1 312 ? -41.022 -1.861  53.863  1.00 43.40 312 A 1 
ATOM 2398 O O     . GLN A 1 312 ? -40.371 -0.888  54.250  1.00 42.43 312 A 1 
ATOM 2399 C CB    . GLN A 1 312 ? -43.129 -0.486  54.174  1.00 41.40 312 A 1 
ATOM 2400 C CG    . GLN A 1 312 ? -44.628 -0.384  53.975  1.00 40.17 312 A 1 
ATOM 2401 C CD    . GLN A 1 312 ? -45.123 1.068   54.051  1.00 39.38 312 A 1 
ATOM 2402 O OE1   . GLN A 1 312 ? -44.450 1.983   54.474  1.00 39.20 312 A 1 
ATOM 2403 N NE2   . GLN A 1 312 ? -46.342 1.325   53.628  1.00 37.24 312 A 1 
ATOM 2404 N N     . SER A 1 313 ? -40.439 -2.935  53.350  1.00 45.18 313 A 1 
ATOM 2405 C CA    . SER A 1 313 ? -39.056 -2.912  52.900  1.00 46.11 313 A 1 
ATOM 2406 C C     . SER A 1 313 ? -39.012 -1.965  51.710  1.00 44.63 313 A 1 
ATOM 2407 O O     . SER A 1 313 ? -39.251 -2.351  50.570  1.00 42.96 313 A 1 
ATOM 2408 C CB    . SER A 1 313 ? -38.552 -4.316  52.563  1.00 42.94 313 A 1 
ATOM 2409 O OG    . SER A 1 313 ? -39.318 -4.939  51.566  1.00 41.17 313 A 1 
ATOM 2410 N N     . SER A 1 314 ? -38.767 -0.683  52.006  1.00 41.39 314 A 1 
ATOM 2411 C CA    . SER A 1 314 ? -38.439 0.321   51.003  1.00 43.79 314 A 1 
ATOM 2412 C C     . SER A 1 314 ? -37.101 -0.090  50.393  1.00 40.70 314 A 1 
ATOM 2413 O O     . SER A 1 314 ? -36.046 0.375   50.815  1.00 39.54 314 A 1 
ATOM 2414 C CB    . SER A 1 314 ? -38.395 1.716   51.623  1.00 40.43 314 A 1 
ATOM 2415 O OG    . SER A 1 314 ? -37.511 1.773   52.718  1.00 39.27 314 A 1 
ATOM 2416 N N     . ILE A 1 315 ? -37.163 -1.033  49.466  1.00 49.77 315 A 1 
ATOM 2417 C CA    . ILE A 1 315 ? -36.021 -1.406  48.639  1.00 51.32 315 A 1 
ATOM 2418 C C     . ILE A 1 315 ? -35.688 -0.138  47.862  1.00 50.52 315 A 1 
ATOM 2419 O O     . ILE A 1 315 ? -36.306 0.153   46.837  1.00 48.40 315 A 1 
ATOM 2420 C CB    . ILE A 1 315 ? -36.336 -2.616  47.738  1.00 45.64 315 A 1 
ATOM 2421 C CG1   . ILE A 1 315 ? -36.706 -3.853  48.592  1.00 42.93 315 A 1 
ATOM 2422 C CG2   . ILE A 1 315 ? -35.127 -2.928  46.843  1.00 44.41 315 A 1 
ATOM 2423 C CD1   . ILE A 1 315 ? -37.163 -5.066  47.787  1.00 41.07 315 A 1 
ATOM 2424 N N     . LEU A 1 316 ? -34.765 0.641   48.432  1.00 47.33 316 A 1 
ATOM 2425 C CA    . LEU A 1 316 ? -34.123 1.732   47.737  1.00 48.42 316 A 1 
ATOM 2426 C C     . LEU A 1 316 ? -33.532 1.130   46.466  1.00 47.00 316 A 1 
ATOM 2427 O O     . LEU A 1 316 ? -32.495 0.470   46.506  1.00 44.19 316 A 1 
ATOM 2428 C CB    . LEU A 1 316 ? -33.030 2.367   48.622  1.00 43.26 316 A 1 
ATOM 2429 C CG    . LEU A 1 316 ? -33.557 3.418   49.602  1.00 39.65 316 A 1 
ATOM 2430 C CD1   . LEU A 1 316 ? -32.491 3.742   50.655  1.00 39.98 316 A 1 
ATOM 2431 C CD2   . LEU A 1 316 ? -33.914 4.723   48.869  1.00 42.53 316 A 1 
ATOM 2432 N N     . ARG A 1 317 ? -34.245 1.261   45.379  1.00 41.02 317 A 1 
ATOM 2433 C CA    . ARG A 1 317 ? -33.835 0.795   44.054  1.00 42.50 317 A 1 
ATOM 2434 C C     . ARG A 1 317 ? -32.520 1.509   43.769  1.00 39.85 317 A 1 
ATOM 2435 O O     . ARG A 1 317 ? -32.565 2.732   43.654  1.00 37.83 317 A 1 
ATOM 2436 C CB    . ARG A 1 317 ? -34.949 1.144   43.047  1.00 38.99 317 A 1 
ATOM 2437 C CG    . ARG A 1 317 ? -34.858 0.344   41.748  1.00 35.49 317 A 1 
ATOM 2438 C CD    . ARG A 1 317 ? -36.040 0.712   40.839  1.00 33.97 317 A 1 
ATOM 2439 N NE    . ARG A 1 317 ? -36.192 -0.220  39.713  1.00 31.32 317 A 1 
ATOM 2440 C CZ    . ARG A 1 317 ? -37.139 -0.202  38.792  1.00 28.23 317 A 1 
ATOM 2441 N NH1   . ARG A 1 317 ? -38.056 0.730   38.777  1.00 27.32 317 A 1 
ATOM 2442 N NH2   . ARG A 1 317 ? -37.191 -1.112  37.874  1.00 25.95 317 A 1 
ATOM 2443 N N     . PRO A 1 318 ? -31.364 0.834   43.738  1.00 33.03 318 A 1 
ATOM 2444 C CA    . PRO A 1 318 ? -30.111 1.526   43.562  1.00 34.89 318 A 1 
ATOM 2445 C C     . PRO A 1 318 ? -30.124 2.112   42.153  1.00 34.33 318 A 1 
ATOM 2446 O O     . PRO A 1 318 ? -29.973 1.392   41.167  1.00 32.82 318 A 1 
ATOM 2447 C CB    . PRO A 1 318 ? -29.018 0.470   43.793  1.00 31.76 318 A 1 
ATOM 2448 C CG    . PRO A 1 318 ? -29.701 -0.845  43.444  1.00 30.72 318 A 1 
ATOM 2449 C CD    . PRO A 1 318 ? -31.161 -0.598  43.853  1.00 36.34 318 A 1 
ATOM 2450 N N     . ALA A 1 319 ? -30.381 3.413   42.069  1.00 35.37 319 A 1 
ATOM 2451 C CA    . ALA A 1 319 ? -30.604 4.098   40.797  1.00 37.34 319 A 1 
ATOM 2452 C C     . ALA A 1 319 ? -29.344 4.125   39.924  1.00 35.95 319 A 1 
ATOM 2453 O O     . ALA A 1 319 ? -29.428 4.251   38.710  1.00 34.99 319 A 1 
ATOM 2454 C CB    . ALA A 1 319 ? -31.094 5.518   41.100  1.00 33.97 319 A 1 
ATOM 2455 N N     . GLY A 1 320 ? -28.197 4.035   40.565  1.00 31.56 320 A 1 
ATOM 2456 C CA    . GLY A 1 320 ? -26.899 4.292   39.943  1.00 31.63 320 A 1 
ATOM 2457 C C     . GLY A 1 320 ? -26.329 3.159   39.093  1.00 31.16 320 A 1 
ATOM 2458 O O     . GLY A 1 320 ? -25.115 3.034   39.025  1.00 29.09 320 A 1 
ATOM 2459 N N     . ALA A 1 321 ? -27.173 2.358   38.440  1.00 32.31 321 A 1 
ATOM 2460 C CA    . ALA A 1 321 ? -26.735 1.607   37.268  1.00 32.42 321 A 1 
ATOM 2461 C C     . ALA A 1 321 ? -26.448 2.613   36.138  1.00 31.16 321 A 1 
ATOM 2462 O O     . ALA A 1 321 ? -27.213 2.728   35.187  1.00 30.92 321 A 1 
ATOM 2463 C CB    . ALA A 1 321 ? -27.776 0.545   36.908  1.00 29.90 321 A 1 
ATOM 2464 N N     . ILE A 1 322 ? -25.390 3.390   36.317  1.00 33.69 322 A 1 
ATOM 2465 C CA    . ILE A 1 322 ? -24.843 4.218   35.253  1.00 34.35 322 A 1 
ATOM 2466 C C     . ILE A 1 322 ? -24.548 3.238   34.129  1.00 34.57 322 A 1 
ATOM 2467 O O     . ILE A 1 322 ? -23.751 2.316   34.300  1.00 33.56 322 A 1 
ATOM 2468 C CB    . ILE A 1 322 ? -23.587 4.992   35.698  1.00 31.36 322 A 1 
ATOM 2469 C CG1   . ILE A 1 322 ? -23.910 5.910   36.897  1.00 29.10 322 A 1 
ATOM 2470 C CG2   . ILE A 1 322 ? -23.034 5.823   34.533  1.00 32.90 322 A 1 
ATOM 2471 C CD1   . ILE A 1 322 ? -22.696 6.622   37.502  1.00 31.51 322 A 1 
ATOM 2472 N N     . GLY A 1 323 ? -25.196 3.423   32.995  1.00 34.78 323 A 1 
ATOM 2473 C CA    . GLY A 1 323 ? -24.902 2.711   31.759  1.00 34.53 323 A 1 
ATOM 2474 C C     . GLY A 1 323 ? -23.513 3.089   31.243  1.00 33.52 323 A 1 
ATOM 2475 O O     . GLY A 1 323 ? -23.399 3.731   30.204  1.00 32.37 323 A 1 
ATOM 2476 N N     . LEU A 1 324 ? -22.477 2.720   31.995  1.00 43.94 324 A 1 
ATOM 2477 C CA    . LEU A 1 324 ? -21.065 2.930   31.647  1.00 43.78 324 A 1 
ATOM 2478 C C     . LEU A 1 324 ? -20.679 2.207   30.361  1.00 44.05 324 A 1 
ATOM 2479 O O     . LEU A 1 324 ? -19.702 2.588   29.723  1.00 41.12 324 A 1 
ATOM 2480 C CB    . LEU A 1 324 ? -20.172 2.422   32.801  1.00 38.06 324 A 1 
ATOM 2481 C CG    . LEU A 1 324 ? -19.879 3.466   33.879  1.00 34.23 324 A 1 
ATOM 2482 C CD1   . LEU A 1 324 ? -19.224 2.787   35.078  1.00 34.86 324 A 1 
ATOM 2483 C CD2   . LEU A 1 324 ? -18.916 4.539   33.363  1.00 36.69 324 A 1 
ATOM 2484 N N     . PHE A 1 325 ? -21.428 1.194   29.962  1.00 48.94 325 A 1 
ATOM 2485 C CA    . PHE A 1 325 ? -21.328 0.576   28.644  1.00 49.32 325 A 1 
ATOM 2486 C C     . PHE A 1 325 ? -21.989 1.419   27.545  1.00 50.83 325 A 1 
ATOM 2487 O O     . PHE A 1 325 ? -22.429 0.868   26.536  1.00 47.15 325 A 1 
ATOM 2488 C CB    . PHE A 1 325 ? -21.864 -0.853  28.685  1.00 43.25 325 A 1 
ATOM 2489 C CG    . PHE A 1 325 ? -21.059 -1.783  29.553  1.00 39.90 325 A 1 
ATOM 2490 C CD1   . PHE A 1 325 ? -19.879 -2.354  29.062  1.00 39.05 325 A 1 
ATOM 2491 C CD2   . PHE A 1 325 ? -21.483 -2.077  30.859  1.00 37.55 325 A 1 
ATOM 2492 C CE1   . PHE A 1 325 ? -19.140 -3.234  29.854  1.00 35.45 325 A 1 
ATOM 2493 C CE2   . PHE A 1 325 ? -20.746 -2.957  31.663  1.00 33.82 325 A 1 
ATOM 2494 C CZ    . PHE A 1 325 ? -19.576 -3.543  31.153  1.00 35.88 325 A 1 
ATOM 2495 N N     . SER A 1 326 ? -22.028 2.728   27.684  1.00 38.24 326 A 1 
ATOM 2496 C CA    . SER A 1 326 ? -21.921 3.566   26.508  1.00 40.76 326 A 1 
ATOM 2497 C C     . SER A 1 326 ? -20.536 3.285   25.915  1.00 41.51 326 A 1 
ATOM 2498 O O     . SER A 1 326 ? -19.570 3.983   26.210  1.00 39.68 326 A 1 
ATOM 2499 C CB    . SER A 1 326 ? -22.136 5.049   26.828  1.00 37.62 326 A 1 
ATOM 2500 O OG    . SER A 1 326 ? -21.205 5.535   27.769  1.00 35.21 326 A 1 
ATOM 2501 N N     . SER A 1 327 ? -20.422 2.171   25.167  1.00 51.76 327 A 1 
ATOM 2502 C CA    . SER A 1 327 ? -19.294 1.945   24.272  1.00 53.73 327 A 1 
ATOM 2503 C C     . SER A 1 327 ? -19.084 3.268   23.558  1.00 56.50 327 A 1 
ATOM 2504 O O     . SER A 1 327 ? -20.074 3.760   23.004  1.00 52.35 327 A 1 
ATOM 2505 C CB    . SER A 1 327 ? -19.624 0.852   23.257  1.00 47.81 327 A 1 
ATOM 2506 O OG    . SER A 1 327 ? -20.822 1.124   22.560  1.00 43.93 327 A 1 
ATOM 2507 N N     . PRO A 1 328 ? -17.895 3.898   23.672  1.00 53.31 328 A 1 
ATOM 2508 C CA    . PRO A 1 328 ? -17.685 5.244   23.175  1.00 54.31 328 A 1 
ATOM 2509 C C     . PRO A 1 328 ? -18.251 5.271   21.766  1.00 56.37 328 A 1 
ATOM 2510 O O     . PRO A 1 328 ? -17.767 4.538   20.909  1.00 54.03 328 A 1 
ATOM 2511 C CB    . PRO A 1 328 ? -16.165 5.483   23.215  1.00 49.52 328 A 1 
ATOM 2512 C CG    . PRO A 1 328 ? -15.586 4.078   23.281  1.00 48.40 328 A 1 
ATOM 2513 C CD    . PRO A 1 328 ? -16.647 3.283   24.042  1.00 51.08 328 A 1 
ATOM 2514 N N     . SER A 1 329 ? -19.390 5.953   21.627  1.00 45.76 329 A 1 
ATOM 2515 C CA    . SER A 1 329 ? -20.156 5.882   20.405  1.00 48.05 329 A 1 
ATOM 2516 C C     . SER A 1 329 ? -19.161 6.220   19.318  1.00 50.09 329 A 1 
ATOM 2517 O O     . SER A 1 329 ? -18.410 7.183   19.480  1.00 48.18 329 A 1 
ATOM 2518 C CB    . SER A 1 329 ? -21.342 6.853   20.417  1.00 43.97 329 A 1 
ATOM 2519 O OG    . SER A 1 329 ? -20.920 8.174   20.698  1.00 40.41 329 A 1 
ATOM 2520 N N     . LEU A 1 330 ? -19.083 5.408   18.285  1.00 59.11 330 A 1 
ATOM 2521 C CA    . LEU A 1 330 ? -18.416 5.834   17.063  1.00 56.96 330 A 1 
ATOM 2522 C C     . LEU A 1 330 ? -19.123 7.135   16.703  1.00 57.90 330 A 1 
ATOM 2523 O O     . LEU A 1 330 ? -20.241 7.092   16.209  1.00 53.61 330 A 1 
ATOM 2524 C CB    . LEU A 1 330 ? -18.588 4.764   15.965  1.00 50.91 330 A 1 
ATOM 2525 C CG    . LEU A 1 330 ? -17.514 3.674   15.994  1.00 46.19 330 A 1 
ATOM 2526 C CD1   . LEU A 1 330 ? -17.956 2.445   15.207  1.00 45.27 330 A 1 
ATOM 2527 C CD2   . LEU A 1 330 ? -16.204 4.179   15.378  1.00 44.45 330 A 1 
ATOM 2528 N N     . GLN A 1 331 ? -18.559 8.252   17.169  1.00 51.18 331 A 1 
ATOM 2529 C CA    . GLN A 1 331 ? -19.104 9.571   16.907  1.00 51.86 331 A 1 
ATOM 2530 C C     . GLN A 1 331 ? -19.269 9.588   15.410  1.00 53.14 331 A 1 
ATOM 2531 O O     . GLN A 1 331 ? -18.301 9.248   14.721  1.00 51.41 331 A 1 
ATOM 2532 C CB    . GLN A 1 331 ? -18.148 10.690  17.345  1.00 48.11 331 A 1 
ATOM 2533 C CG    . GLN A 1 331 ? -18.233 11.000  18.836  1.00 43.38 331 A 1 
ATOM 2534 C CD    . GLN A 1 331 ? -17.349 12.183  19.227  1.00 40.60 331 A 1 
ATOM 2535 O OE1   . GLN A 1 331 ? -16.323 12.482  18.635  1.00 37.46 331 A 1 
ATOM 2536 N NE2   . GLN A 1 331 ? -17.711 12.904  20.267  1.00 36.28 331 A 1 
ATOM 2537 N N     . THR A 1 332 ? -20.478 9.851   14.938  1.00 47.43 332 A 1 
ATOM 2538 C CA    . THR A 1 332 ? -20.756 9.927   13.506  1.00 49.41 332 A 1 
ATOM 2539 C C     . THR A 1 332 ? -19.629 10.729  12.888  1.00 51.46 332 A 1 
ATOM 2540 O O     . THR A 1 332 ? -19.521 11.924  13.181  1.00 49.09 332 A 1 
ATOM 2541 C CB    . THR A 1 332 ? -22.102 10.615  13.243  1.00 44.36 332 A 1 
ATOM 2542 O OG1   . THR A 1 332 ? -22.323 11.647  14.190  1.00 39.97 332 A 1 
ATOM 2543 C CG2   . THR A 1 332 ? -23.253 9.628   13.369  1.00 40.82 332 A 1 
ATOM 2544 N N     . PRO A 1 333 ? -18.677 10.031  12.268  1.00 55.43 333 A 1 
ATOM 2545 C CA    . PRO A 1 333 ? -17.399 10.643  11.989  1.00 55.16 333 A 1 
ATOM 2546 C C     . PRO A 1 333 ? -17.698 11.795  11.041  1.00 59.12 333 A 1 
ATOM 2547 O O     . PRO A 1 333 ? -18.362 11.589  10.027  1.00 58.18 333 A 1 
ATOM 2548 C CB    . PRO A 1 333 ? -16.531 9.545   11.376  1.00 49.17 333 A 1 
ATOM 2549 C CG    . PRO A 1 333 ? -17.546 8.521   10.894  1.00 47.15 333 A 1 
ATOM 2550 C CD    . PRO A 1 333 ? -18.716 8.663   11.842  1.00 50.04 333 A 1 
ATOM 2551 N N     . LEU A 1 334 ? -17.286 12.999  11.452  1.00 58.21 334 A 1 
ATOM 2552 C CA    . LEU A 1 334 ? -17.504 14.170  10.633  1.00 57.42 334 A 1 
ATOM 2553 C C     . LEU A 1 334 ? -16.903 13.853  9.275   1.00 61.36 334 A 1 
ATOM 2554 O O     . LEU A 1 334 ? -15.692 13.620  9.182   1.00 56.92 334 A 1 
ATOM 2555 C CB    . LEU A 1 334 ? -16.837 15.398  11.269  1.00 49.98 334 A 1 
ATOM 2556 C CG    . LEU A 1 334 ? -17.586 15.949  12.493  1.00 44.11 334 A 1 
ATOM 2557 C CD1   . LEU A 1 334 ? -16.701 16.941  13.258  1.00 41.49 334 A 1 
ATOM 2558 C CD2   . LEU A 1 334 ? -18.876 16.679  12.077  1.00 41.97 334 A 1 
ATOM 2559 N N     . HIS A 1 335 ? -17.745 13.745  8.254   1.00 65.15 335 A 1 
ATOM 2560 C CA    . HIS A 1 335 ? -17.293 13.547  6.892   1.00 66.89 335 A 1 
ATOM 2561 C C     . HIS A 1 335 ? -16.314 14.664  6.584   1.00 69.55 335 A 1 
ATOM 2562 O O     . HIS A 1 335 ? -16.641 15.837  6.751   1.00 63.18 335 A 1 
ATOM 2563 C CB    . HIS A 1 335 ? -18.457 13.568  5.908   1.00 57.58 335 A 1 
ATOM 2564 C CG    . HIS A 1 335 ? -19.140 12.236  5.826   1.00 49.86 335 A 1 
ATOM 2565 N ND1   . HIS A 1 335 ? -18.791 11.216  4.961   1.00 44.81 335 A 1 
ATOM 2566 C CD2   . HIS A 1 335 ? -20.182 11.803  6.591   1.00 43.27 335 A 1 
ATOM 2567 C CE1   . HIS A 1 335 ? -19.610 10.187  5.209   1.00 39.70 335 A 1 
ATOM 2568 N NE2   . HIS A 1 335 ? -20.467 10.503  6.188   1.00 41.10 335 A 1 
ATOM 2569 N N     . PHE A 1 336 ? -15.097 14.304  6.187   1.00 65.07 336 A 1 
ATOM 2570 C CA    . PHE A 1 336 ? -14.166 15.323  5.750   1.00 65.38 336 A 1 
ATOM 2571 C C     . PHE A 1 336 ? -14.813 16.095  4.602   1.00 69.97 336 A 1 
ATOM 2572 O O     . PHE A 1 336 ? -15.344 15.517  3.648   1.00 66.48 336 A 1 
ATOM 2573 C CB    . PHE A 1 336 ? -12.814 14.716  5.359   1.00 56.66 336 A 1 
ATOM 2574 C CG    . PHE A 1 336 ? -11.927 14.352  6.528   1.00 57.56 336 A 1 
ATOM 2575 C CD1   . PHE A 1 336 ? -11.618 15.308  7.517   1.00 56.33 336 A 1 
ATOM 2576 C CD2   . PHE A 1 336 ? -11.385 13.062  6.637   1.00 54.00 336 A 1 
ATOM 2577 C CE1   . PHE A 1 336 ? -10.802 14.970  8.610   1.00 48.94 336 A 1 
ATOM 2578 C CE2   . PHE A 1 336 ? -10.561 12.724  7.728   1.00 50.71 336 A 1 
ATOM 2579 C CZ    . PHE A 1 336 ? -10.282 13.677  8.716   1.00 51.73 336 A 1 
ATOM 2580 N N     . SER A 1 337 ? -14.742 17.428  4.696   1.00 69.31 337 A 1 
ATOM 2581 C CA    . SER A 1 337 ? -15.046 18.261  3.542   1.00 72.05 337 A 1 
ATOM 2582 C C     . SER A 1 337 ? -14.178 17.823  2.355   1.00 75.72 337 A 1 
ATOM 2583 O O     . SER A 1 337 ? -13.088 17.273  2.533   1.00 69.80 337 A 1 
ATOM 2584 C CB    . SER A 1 337 ? -14.809 19.735  3.887   1.00 62.90 337 A 1 
ATOM 2585 O OG    . SER A 1 337 ? -13.449 19.983  4.139   1.00 53.04 337 A 1 
ATOM 2586 N N     . SER A 1 338 ? -14.637 18.087  1.135   1.00 79.00 338 A 1 
ATOM 2587 C CA    . SER A 1 338 ? -13.871 17.743  -0.078  1.00 81.58 338 A 1 
ATOM 2588 C C     . SER A 1 338 ? -12.407 18.215  -0.008  1.00 83.77 338 A 1 
ATOM 2589 O O     . SER A 1 338 ? -11.491 17.458  -0.333  1.00 79.85 338 A 1 
ATOM 2590 C CB    . SER A 1 338 ? -14.572 18.337  -1.300  1.00 74.19 338 A 1 
ATOM 2591 O OG    . SER A 1 338 ? -13.882 18.004  -2.477  1.00 62.96 338 A 1 
ATOM 2592 N N     . LYS A 1 339 ? -12.182 19.433  0.536   1.00 86.62 339 A 1 
ATOM 2593 C CA    . LYS A 1 339 ? -10.832 19.993  0.726   1.00 87.67 339 A 1 
ATOM 2594 C C     . LYS A 1 339 ? -10.003 19.223  1.764   1.00 89.39 339 A 1 
ATOM 2595 O O     . LYS A 1 339 ? -8.805  19.026  1.587   1.00 86.16 339 A 1 
ATOM 2596 C CB    . LYS A 1 339 ? -10.932 21.470  1.151   1.00 83.74 339 A 1 
ATOM 2597 C CG    . LYS A 1 339 ? -11.486 22.379  0.040   1.00 72.37 339 A 1 
ATOM 2598 C CD    . LYS A 1 339 ? -11.453 23.854  0.472   1.00 67.36 339 A 1 
ATOM 2599 C CE    . LYS A 1 339 ? -11.953 24.751  -0.659  1.00 56.55 339 A 1 
ATOM 2600 N NZ    . LYS A 1 339 ? -11.905 26.203  -0.316  1.00 49.27 339 A 1 
ATOM 2601 N N     . GLU A 1 340 ? -10.611 18.783  2.872   1.00 89.00 340 A 1 
ATOM 2602 C CA    . GLU A 1 340 ? -9.917  17.987  3.882   1.00 89.90 340 A 1 
ATOM 2603 C C     . GLU A 1 340 ? -9.580  16.596  3.352   1.00 91.36 340 A 1 
ATOM 2604 O O     . GLU A 1 340 ? -8.457  16.129  3.541   1.00 88.85 340 A 1 
ATOM 2605 C CB    . GLU A 1 340 ? -10.757 17.866  5.152   1.00 86.22 340 A 1 
ATOM 2606 C CG    . GLU A 1 340 ? -10.783 19.169  5.955   1.00 74.11 340 A 1 
ATOM 2607 C CD    . GLU A 1 340 ? -11.844 19.129  7.048   1.00 68.73 340 A 1 
ATOM 2608 O OE1   . GLU A 1 340 ? -11.531 19.596  8.161   1.00 61.37 340 A 1 
ATOM 2609 O OE2   . GLU A 1 340 ? -12.952 18.650  6.736   1.00 61.84 340 A 1 
ATOM 2610 N N     . ARG A 1 341 ? -10.514 15.950  2.631   1.00 89.32 341 A 1 
ATOM 2611 C CA    . ARG A 1 341 ? -10.272 14.663  1.990   1.00 90.76 341 A 1 
ATOM 2612 C C     . ARG A 1 341 ? -9.110  14.752  1.005   1.00 91.80 341 A 1 
ATOM 2613 O O     . ARG A 1 341 ? -8.209  13.920  1.066   1.00 90.11 341 A 1 
ATOM 2614 C CB    . ARG A 1 341 ? -11.553 14.162  1.317   1.00 89.16 341 A 1 
ATOM 2615 C CG    . ARG A 1 341 ? -11.385 12.746  0.765   1.00 86.25 341 A 1 
ATOM 2616 C CD    . ARG A 1 341 ? -12.697 12.231  0.138   1.00 84.09 341 A 1 
ATOM 2617 N NE    . ARG A 1 341 ? -12.487 10.919  -0.491  1.00 83.30 341 A 1 
ATOM 2618 C CZ    . ARG A 1 341 ? -11.920 10.718  -1.673  1.00 84.39 341 A 1 
ATOM 2619 N NH1   . ARG A 1 341 ? -11.571 11.706  -2.443  1.00 74.65 341 A 1 
ATOM 2620 N NH2   . ARG A 1 341 ? -11.667 9.533   -2.098  1.00 78.82 341 A 1 
ATOM 2621 N N     . GLU A 1 342 ? -9.065  15.776  0.173   1.00 91.24 342 A 1 
ATOM 2622 C CA    . GLU A 1 342 ? -7.957  16.030  -0.757  1.00 91.59 342 A 1 
ATOM 2623 C C     . GLU A 1 342 ? -6.612  16.165  -0.016  1.00 92.59 342 A 1 
ATOM 2624 O O     . GLU A 1 342 ? -5.630  15.523  -0.382  1.00 91.15 342 A 1 
ATOM 2625 C CB    . GLU A 1 342 ? -8.281  17.291  -1.563  1.00 89.48 342 A 1 
ATOM 2626 C CG    . GLU A 1 342 ? -7.280  17.552  -2.683  1.00 76.48 342 A 1 
ATOM 2627 C CD    . GLU A 1 342 ? -7.607  18.819  -3.503  1.00 70.58 342 A 1 
ATOM 2628 O OE1   . GLU A 1 342 ? -6.926  19.032  -4.523  1.00 63.29 342 A 1 
ATOM 2629 O OE2   . GLU A 1 342 ? -8.523  19.569  -3.095  1.00 62.76 342 A 1 
ATOM 2630 N N     . ALA A 1 343 ? -6.580  16.896  1.112   1.00 91.84 343 A 1 
ATOM 2631 C CA    . ALA A 1 343 ? -5.386  16.994  1.947   1.00 91.61 343 A 1 
ATOM 2632 C C     . ALA A 1 343 ? -4.950  15.630  2.523   1.00 92.35 343 A 1 
ATOM 2633 O O     . ALA A 1 343 ? -3.753  15.373  2.674   1.00 90.91 343 A 1 
ATOM 2634 C CB    . ALA A 1 343 ? -5.641  18.021  3.054   1.00 89.83 343 A 1 
ATOM 2635 N N     . ARG A 1 344 ? -5.894  14.718  2.839   1.00 93.49 344 A 1 
ATOM 2636 C CA    . ARG A 1 344 ? -5.589  13.353  3.292   1.00 93.44 344 A 1 
ATOM 2637 C C     . ARG A 1 344 ? -5.050  12.478  2.162   1.00 94.14 344 A 1 
ATOM 2638 O O     . ARG A 1 344 ? -4.103  11.725  2.386   1.00 92.79 344 A 1 
ATOM 2639 C CB    . ARG A 1 344 ? -6.816  12.684  3.929   1.00 92.60 344 A 1 
ATOM 2640 C CG    . ARG A 1 344 ? -7.378  13.422  5.162   1.00 89.27 344 A 1 
ATOM 2641 C CD    . ARG A 1 344 ? -6.354  13.557  6.273   1.00 86.04 344 A 1 
ATOM 2642 N NE    . ARG A 1 344 ? -6.874  14.426  7.327   1.00 81.40 344 A 1 
ATOM 2643 C CZ    . ARG A 1 344 ? -6.396  14.489  8.556   1.00 78.40 344 A 1 
ATOM 2644 N NH1   . ARG A 1 344 ? -5.401  13.733  8.954   1.00 69.25 344 A 1 
ATOM 2645 N NH2   . ARG A 1 344 ? -6.917  15.330  9.404   1.00 71.59 344 A 1 
ATOM 2646 N N     . VAL A 1 345 ? -5.593  12.612  0.961   1.00 93.82 345 A 1 
ATOM 2647 C CA    . VAL A 1 345 ? -5.074  11.935  -0.234  1.00 94.09 345 A 1 
ATOM 2648 C C     . VAL A 1 345 ? -3.642  12.395  -0.526  1.00 94.34 345 A 1 
ATOM 2649 O O     . VAL A 1 345 ? -2.766  11.557  -0.736  1.00 93.39 345 A 1 
ATOM 2650 C CB    . VAL A 1 345 ? -5.991  12.150  -1.448  1.00 93.45 345 A 1 
ATOM 2651 C CG1   . VAL A 1 345 ? -5.393  11.548  -2.726  1.00 90.22 345 A 1 
ATOM 2652 C CG2   . VAL A 1 345 ? -7.354  11.493  -1.228  1.00 89.95 345 A 1 
ATOM 2653 N N     . LEU A 1 346 ? -3.363  13.693  -0.433  1.00 94.02 346 A 1 
ATOM 2654 C CA    . LEU A 1 346 ? -2.017  14.226  -0.633  1.00 93.99 346 A 1 
ATOM 2655 C C     . LEU A 1 346 ? -1.019  13.690  0.406   1.00 94.44 346 A 1 
ATOM 2656 O O     . LEU A 1 346 ? 0.054   13.214  0.051   1.00 93.43 346 A 1 
ATOM 2657 C CB    . LEU A 1 346 ? -2.086  15.767  -0.630  1.00 92.83 346 A 1 
ATOM 2658 C CG    . LEU A 1 346 ? -0.753  16.447  -0.973  1.00 82.93 346 A 1 
ATOM 2659 C CD1   . LEU A 1 346 ? -0.286  16.118  -2.394  1.00 77.78 346 A 1 
ATOM 2660 C CD2   . LEU A 1 346 ? -0.907  17.959  -0.855  1.00 78.63 346 A 1 
ATOM 2661 N N     . ARG A 1 347 ? -1.388  13.659  1.699   1.00 94.15 347 A 1 
ATOM 2662 C CA    . ARG A 1 347 ? -0.576  13.044  2.762   1.00 94.21 347 A 1 
ATOM 2663 C C     . ARG A 1 347 ? -0.286  11.567  2.501   1.00 94.90 347 A 1 
ATOM 2664 O O     . ARG A 1 347 ? 0.836   11.108  2.717   1.00 93.50 347 A 1 
ATOM 2665 C CB    . ARG A 1 347 ? -1.283  13.164  4.119   1.00 92.99 347 A 1 
ATOM 2666 C CG    . ARG A 1 347 ? -0.976  14.490  4.812   1.00 86.79 347 A 1 
ATOM 2667 C CD    . ARG A 1 347 ? -1.690  14.520  6.154   1.00 82.74 347 A 1 
ATOM 2668 N NE    . ARG A 1 347 ? -1.038  15.439  7.102   1.00 79.59 347 A 1 
ATOM 2669 C CZ    . ARG A 1 347 ? -1.122  15.375  8.412   1.00 76.09 347 A 1 
ATOM 2670 N NH1   . ARG A 1 347 ? -1.927  14.541  9.017   1.00 67.56 347 A 1 
ATOM 2671 N NH2   . ARG A 1 347 ? -0.379  16.135  9.156   1.00 69.90 347 A 1 
ATOM 2672 N N     . TYR A 1 348 ? -1.282  10.817  2.062   1.00 94.78 348 A 1 
ATOM 2673 C CA    . TYR A 1 348 ? -1.111  9.421   1.703   1.00 95.08 348 A 1 
ATOM 2674 C C     . TYR A 1 348 ? -0.141  9.248   0.518   1.00 95.21 348 A 1 
ATOM 2675 O O     . TYR A 1 348 ? 0.744   8.390   0.593   1.00 94.55 348 A 1 
ATOM 2676 C CB    . TYR A 1 348 ? -2.488  8.806   1.426   1.00 94.88 348 A 1 
ATOM 2677 C CG    . TYR A 1 348 ? -2.460  7.677   0.430   1.00 94.98 348 A 1 
ATOM 2678 C CD1   . TYR A 1 348 ? -2.820  7.938   -0.910  1.00 93.22 348 A 1 
ATOM 2679 C CD2   . TYR A 1 348 ? -2.012  6.395   0.804   1.00 93.55 348 A 1 
ATOM 2680 C CE1   . TYR A 1 348 ? -2.752  6.929   -1.871  1.00 92.71 348 A 1 
ATOM 2681 C CE2   . TYR A 1 348 ? -1.940  5.377   -0.159  1.00 92.48 348 A 1 
ATOM 2682 C CZ    . TYR A 1 348 ? -2.318  5.647   -1.491  1.00 93.00 348 A 1 
ATOM 2683 O OH    . TYR A 1 348 ? -2.264  4.673   -2.441  1.00 91.47 348 A 1 
ATOM 2684 N N     . LYS A 1 349 ? -0.247  10.083  -0.531  1.00 95.19 349 A 1 
ATOM 2685 C CA    . LYS A 1 349 ? 0.672   10.072  -1.678  1.00 94.87 349 A 1 
ATOM 2686 C C     . LYS A 1 349 ? 2.111   10.354  -1.230  1.00 95.17 349 A 1 
ATOM 2687 O O     . LYS A 1 349 ? 3.029   9.666   -1.671  1.00 93.70 349 A 1 
ATOM 2688 C CB    . LYS A 1 349 ? 0.236   11.079  -2.751  1.00 94.06 349 A 1 
ATOM 2689 C CG    . LYS A 1 349 ? -0.998  10.626  -3.555  1.00 89.40 349 A 1 
ATOM 2690 C CD    . LYS A 1 349 ? -1.235  11.568  -4.738  1.00 84.26 349 A 1 
ATOM 2691 C CE    . LYS A 1 349 ? -2.407  11.115  -5.611  1.00 78.50 349 A 1 
ATOM 2692 N NZ    . LYS A 1 349 ? -2.316  11.646  -6.999  1.00 69.89 349 A 1 
ATOM 2693 N N     . GLU A 1 350 ? 2.306   11.281  -0.317  1.00 95.32 350 A 1 
ATOM 2694 C CA    . GLU A 1 350 ? 3.639   11.574  0.208   1.00 94.83 350 A 1 
ATOM 2695 C C     . GLU A 1 350 ? 4.196   10.402  1.034   1.00 95.00 350 A 1 
ATOM 2696 O O     . GLU A 1 350 ? 5.314   9.935   0.795   1.00 93.06 350 A 1 
ATOM 2697 C CB    . GLU A 1 350 ? 3.601   12.889  1.008   1.00 93.50 350 A 1 
ATOM 2698 C CG    . GLU A 1 350 ? 5.005   13.446  1.292   1.00 81.66 350 A 1 
ATOM 2699 C CD    . GLU A 1 350 ? 5.855   13.626  0.012   1.00 73.11 350 A 1 
ATOM 2700 O OE1   . GLU A 1 350 ? 7.079   13.433  0.073   1.00 65.41 350 A 1 
ATOM 2701 O OE2   . GLU A 1 350 ? 5.292   13.864  -1.083  1.00 65.07 350 A 1 
ATOM 2702 N N     . LYS A 1 351 ? 3.393   9.800   1.928   1.00 95.58 351 A 1 
ATOM 2703 C CA    . LYS A 1 351 ? 3.788   8.592   2.665   1.00 95.24 351 A 1 
ATOM 2704 C C     . LYS A 1 351 ? 4.091   7.396   1.765   1.00 95.45 351 A 1 
ATOM 2705 O O     . LYS A 1 351 ? 4.879   6.533   2.146   1.00 93.56 351 A 1 
ATOM 2706 C CB    . LYS A 1 351 ? 2.698   8.202   3.672   1.00 93.67 351 A 1 
ATOM 2707 C CG    . LYS A 1 351 ? 2.722   9.030   4.959   1.00 89.49 351 A 1 
ATOM 2708 C CD    . LYS A 1 351 ? 1.752   8.397   5.963   1.00 88.04 351 A 1 
ATOM 2709 C CE    . LYS A 1 351 ? 1.900   8.966   7.360   1.00 84.44 351 A 1 
ATOM 2710 N NZ    . LYS A 1 351 ? 1.264   8.077   8.349   1.00 80.40 351 A 1 
ATOM 2711 N N     . LYS A 1 352 ? 3.490   7.313   0.583   1.00 95.13 352 A 1 
ATOM 2712 C CA    . LYS A 1 352 ? 3.753   6.220   -0.369  1.00 95.26 352 A 1 
ATOM 2713 C C     . LYS A 1 352 ? 5.235   6.116   -0.727  1.00 95.16 352 A 1 
ATOM 2714 O O     . LYS A 1 352 ? 5.737   5.004   -0.868  1.00 93.02 352 A 1 
ATOM 2715 C CB    . LYS A 1 352 ? 2.853   6.392   -1.609  1.00 94.22 352 A 1 
ATOM 2716 C CG    . LYS A 1 352 ? 2.992   5.264   -2.640  1.00 90.87 352 A 1 
ATOM 2717 C CD    . LYS A 1 352 ? 1.923   5.373   -3.742  1.00 89.04 352 A 1 
ATOM 2718 C CE    . LYS A 1 352 ? 2.062   4.245   -4.769  1.00 81.91 352 A 1 
ATOM 2719 N NZ    . LYS A 1 352 ? 0.866   4.126   -5.651  1.00 75.05 352 A 1 
ATOM 2720 N N     . LYS A 1 353 ? 5.948   7.229   -0.789  1.00 95.52 353 A 1 
ATOM 2721 C CA    . LYS A 1 353 ? 7.378   7.303   -1.127  1.00 94.62 353 A 1 
ATOM 2722 C C     . LYS A 1 353 ? 8.282   6.723   -0.020  1.00 94.38 353 A 1 
ATOM 2723 O O     . LYS A 1 353 ? 9.326   6.156   -0.318  1.00 90.98 353 A 1 
ATOM 2724 C CB    . LYS A 1 353 ? 7.770   8.767   -1.400  1.00 93.02 353 A 1 
ATOM 2725 C CG    . LYS A 1 353 ? 6.970   9.431   -2.538  1.00 86.76 353 A 1 
ATOM 2726 C CD    . LYS A 1 353 ? 7.307   10.926  -2.591  1.00 81.88 353 A 1 
ATOM 2727 C CE    . LYS A 1 353 ? 6.408   11.690  -3.553  1.00 73.34 353 A 1 
ATOM 2728 N NZ    . LYS A 1 353 ? 6.536   13.143  -3.335  1.00 65.22 353 A 1 
ATOM 2729 N N     . SER A 1 354 ? 7.875   6.832   1.248   1.00 94.93 354 A 1 
ATOM 2730 C CA    . SER A 1 354 ? 8.676   6.419   2.411   1.00 94.16 354 A 1 
ATOM 2731 C C     . SER A 1 354 ? 8.382   5.008   2.927   1.00 94.35 354 A 1 
ATOM 2732 O O     . SER A 1 354 ? 8.926   4.595   3.953   1.00 90.86 354 A 1 
ATOM 2733 C CB    . SER A 1 354 ? 8.545   7.466   3.524   1.00 91.35 354 A 1 
ATOM 2734 O OG    . SER A 1 354 ? 7.229   7.509   4.023   1.00 80.65 354 A 1 
ATOM 2735 N N     . ARG A 1 355 ? 7.546   4.228   2.255   1.00 94.61 355 A 1 
ATOM 2736 C CA    . ARG A 1 355 ? 7.166   2.885   2.709   1.00 94.78 355 A 1 
ATOM 2737 C C     . ARG A 1 355 ? 8.363   1.925   2.737   1.00 94.77 355 A 1 
ATOM 2738 O O     . ARG A 1 355 ? 9.056   1.742   1.741   1.00 92.48 355 A 1 
ATOM 2739 C CB    . ARG A 1 355 ? 6.064   2.289   1.822   1.00 93.30 355 A 1 
ATOM 2740 C CG    . ARG A 1 355 ? 4.708   2.979   2.014   1.00 89.04 355 A 1 
ATOM 2741 C CD    . ARG A 1 355 ? 3.700   2.337   1.079   1.00 89.71 355 A 1 
ATOM 2742 N NE    . ARG A 1 355 ? 2.445   3.109   1.022   1.00 88.87 355 A 1 
ATOM 2743 C CZ    . ARG A 1 355 ? 1.520   2.987   0.086   1.00 89.80 355 A 1 
ATOM 2744 N NH1   . ARG A 1 355 ? 1.600   2.092   -0.854  1.00 82.31 355 A 1 
ATOM 2745 N NH2   . ARG A 1 355 ? 0.503   3.770   0.068   1.00 83.77 355 A 1 
ATOM 2746 N N     . LYS A 1 356 ? 8.522   1.200   3.859   1.00 94.57 356 A 1 
ATOM 2747 C CA    . LYS A 1 356 ? 9.572   0.192   4.030   1.00 94.68 356 A 1 
ATOM 2748 C C     . LYS A 1 356 ? 8.965   -1.197  4.226   1.00 95.35 356 A 1 
ATOM 2749 O O     . LYS A 1 356 ? 8.397   -1.516  5.272   1.00 93.03 356 A 1 
ATOM 2750 C CB    . LYS A 1 356 ? 10.509  0.602   5.172   1.00 92.26 356 A 1 
ATOM 2751 C CG    . LYS A 1 356 ? 11.330  1.854   4.799   1.00 83.69 356 A 1 
ATOM 2752 C CD    . LYS A 1 356 ? 12.303  2.259   5.919   1.00 76.61 356 A 1 
ATOM 2753 C CE    . LYS A 1 356 ? 12.965  3.581   5.549   1.00 68.08 356 A 1 
ATOM 2754 N NZ    . LYS A 1 356 ? 13.418  4.332   6.739   1.00 58.59 356 A 1 
ATOM 2755 N N     . PHE A 1 357 ? 9.134   -2.061  3.231   1.00 93.59 357 A 1 
ATOM 2756 C CA    . PHE A 1 357 ? 8.663   -3.450  3.276   1.00 93.71 357 A 1 
ATOM 2757 C C     . PHE A 1 357 ? 9.684   -4.424  3.878   1.00 93.58 357 A 1 
ATOM 2758 O O     . PHE A 1 357 ? 9.378   -5.603  4.113   1.00 90.77 357 A 1 
ATOM 2759 C CB    . PHE A 1 357 ? 8.233   -3.883  1.873   1.00 93.05 357 A 1 
ATOM 2760 C CG    . PHE A 1 357 ? 6.966   -3.203  1.415   1.00 93.17 357 A 1 
ATOM 2761 C CD1   . PHE A 1 357 ? 5.707   -3.753  1.752   1.00 89.30 357 A 1 
ATOM 2762 C CD2   . PHE A 1 357 ? 7.020   -2.020  0.672   1.00 88.92 357 A 1 
ATOM 2763 C CE1   . PHE A 1 357 ? 4.523   -3.127  1.355   1.00 87.09 357 A 1 
ATOM 2764 C CE2   . PHE A 1 357 ? 5.835   -1.382  0.268   1.00 87.57 357 A 1 
ATOM 2765 C CZ    . PHE A 1 357 ? 4.586   -1.932  0.604   1.00 89.09 357 A 1 
ATOM 2766 N N     . GLU A 1 358 ? 10.884  -3.976  4.178   1.00 94.61 358 A 1 
ATOM 2767 C CA    . GLU A 1 358 ? 11.896  -4.769  4.854   1.00 94.11 358 A 1 
ATOM 2768 C C     . GLU A 1 358 ? 11.493  -5.098  6.296   1.00 94.52 358 A 1 
ATOM 2769 O O     . GLU A 1 358 ? 10.730  -4.404  6.962   1.00 92.66 358 A 1 
ATOM 2770 C CB    . GLU A 1 358 ? 13.258  -4.065  4.818   1.00 92.23 358 A 1 
ATOM 2771 C CG    . GLU A 1 358 ? 13.778  -3.904  3.385   1.00 80.45 358 A 1 
ATOM 2772 C CD    . GLU A 1 358 ? 15.259  -3.510  3.335   1.00 72.78 358 A 1 
ATOM 2773 O OE1   . GLU A 1 358 ? 15.825  -3.608  2.234   1.00 64.80 358 A 1 
ATOM 2774 O OE2   . GLU A 1 358 ? 15.815  -3.178  4.405   1.00 62.82 358 A 1 
ATOM 2775 N N     . LYS A 1 359 ? 12.012  -6.223  6.819   1.00 93.24 359 A 1 
ATOM 2776 C CA    . LYS A 1 359 ? 11.715  -6.636  8.186   1.00 93.24 359 A 1 
ATOM 2777 C C     . LYS A 1 359 ? 12.399  -5.703  9.181   1.00 93.56 359 A 1 
ATOM 2778 O O     . LYS A 1 359 ? 13.570  -5.881  9.508   1.00 91.40 359 A 1 
ATOM 2779 C CB    . LYS A 1 359 ? 12.119  -8.087  8.431   1.00 91.25 359 A 1 
ATOM 2780 C CG    . LYS A 1 359 ? 11.187  -9.098  7.745   1.00 84.73 359 A 1 
ATOM 2781 C CD    . LYS A 1 359 ? 11.666  -10.520 8.062   1.00 77.82 359 A 1 
ATOM 2782 C CE    . LYS A 1 359 ? 10.799  -11.555 7.373   1.00 66.95 359 A 1 
ATOM 2783 N NZ    . LYS A 1 359 ? 11.350  -12.926 7.533   1.00 59.53 359 A 1 
ATOM 2784 N N     . THR A 1 360 ? 11.636  -4.798  9.762   1.00 94.22 360 A 1 
ATOM 2785 C CA    . THR A 1 360 ? 12.068  -3.956  10.873  1.00 93.95 360 A 1 
ATOM 2786 C C     . THR A 1 360 ? 11.594  -4.533  12.209  1.00 94.86 360 A 1 
ATOM 2787 O O     . THR A 1 360 ? 10.450  -4.959  12.370  1.00 92.57 360 A 1 
ATOM 2788 C CB    . THR A 1 360 ? 11.611  -2.496  10.683  1.00 91.28 360 A 1 
ATOM 2789 O OG1   . THR A 1 360 ? 10.218  -2.434  10.550  1.00 78.83 360 A 1 
ATOM 2790 C CG2   . THR A 1 360 ? 12.230  -1.865  9.434   1.00 75.95 360 A 1 
ATOM 2791 N N     . THR A 1 361 ? 12.489  -4.604  13.211  1.00 94.92 361 A 1 
ATOM 2792 C CA    . THR A 1 361 ? 12.148  -5.013  14.576  1.00 95.46 361 A 1 
ATOM 2793 C C     . THR A 1 361 ? 11.862  -3.772  15.401  1.00 95.66 361 A 1 
ATOM 2794 O O     . THR A 1 361 ? 12.774  -3.047  15.777  1.00 93.43 361 A 1 
ATOM 2795 C CB    . THR A 1 361 ? 13.252  -5.859  15.213  1.00 94.33 361 A 1 
ATOM 2796 O OG1   . THR A 1 361 ? 13.488  -7.011  14.428  1.00 85.00 361 A 1 
ATOM 2797 C CG2   . THR A 1 361 ? 12.859  -6.351  16.611  1.00 84.28 361 A 1 
ATOM 2798 N N     . ARG A 1 362 ? 10.590  -3.546  15.753  1.00 95.32 362 A 1 
ATOM 2799 C CA    . ARG A 1 362 ? 10.190  -2.377  16.552  1.00 95.16 362 A 1 
ATOM 2800 C C     . ARG A 1 362 ? 10.458  -2.524  18.055  1.00 95.92 362 A 1 
ATOM 2801 O O     . ARG A 1 362 ? 10.559  -1.535  18.771  1.00 93.78 362 A 1 
ATOM 2802 C CB    . ARG A 1 362 ? 8.707   -2.069  16.299  1.00 93.40 362 A 1 
ATOM 2803 C CG    . ARG A 1 362 ? 8.448   -1.611  14.849  1.00 87.50 362 A 1 
ATOM 2804 C CD    . ARG A 1 362 ? 6.998   -1.162  14.679  1.00 83.02 362 A 1 
ATOM 2805 N NE    . ARG A 1 362 ? 6.763   -0.635  13.314  1.00 76.36 362 A 1 
ATOM 2806 C CZ    . ARG A 1 362 ? 5.727   -0.878  12.541  1.00 70.79 362 A 1 
ATOM 2807 N NH1   . ARG A 1 362 ? 4.760   -1.670  12.914  1.00 62.68 362 A 1 
ATOM 2808 N NH2   . ARG A 1 362 ? 5.620   -0.328  11.378  1.00 64.03 362 A 1 
ATOM 2809 N N     . TYR A 1 363 ? 10.563  -3.772  18.534  1.00 95.36 363 A 1 
ATOM 2810 C CA    . TYR A 1 363 ? 10.765  -4.073  19.948  1.00 95.43 363 A 1 
ATOM 2811 C C     . TYR A 1 363 ? 11.931  -5.052  20.119  1.00 95.55 363 A 1 
ATOM 2812 O O     . TYR A 1 363 ? 11.736  -6.268  20.155  1.00 94.20 363 A 1 
ATOM 2813 C CB    . TYR A 1 363 ? 9.457   -4.628  20.550  1.00 94.98 363 A 1 
ATOM 2814 C CG    . TYR A 1 363 ? 8.280   -3.677  20.505  1.00 94.65 363 A 1 
ATOM 2815 C CD1   . TYR A 1 363 ? 8.121   -2.681  21.484  1.00 90.82 363 A 1 
ATOM 2816 C CD2   . TYR A 1 363 ? 7.331   -3.768  19.471  1.00 90.53 363 A 1 
ATOM 2817 C CE1   . TYR A 1 363 ? 7.036   -1.799  21.448  1.00 89.93 363 A 1 
ATOM 2818 C CE2   . TYR A 1 363 ? 6.242   -2.894  19.409  1.00 88.96 363 A 1 
ATOM 2819 C CZ    . TYR A 1 363 ? 6.091   -1.901  20.410  1.00 91.28 363 A 1 
ATOM 2820 O OH    . TYR A 1 363 ? 5.025   -1.034  20.363  1.00 89.75 363 A 1 
ATOM 2821 N N     . ALA A 1 364 ? 13.140  -4.531  20.277  1.00 97.32 364 A 1 
ATOM 2822 C CA    . ALA A 1 364 ? 14.358  -5.318  20.442  1.00 96.90 364 A 1 
ATOM 2823 C C     . ALA A 1 364 ? 14.289  -6.280  21.643  1.00 97.07 364 A 1 
ATOM 2824 O O     . ALA A 1 364 ? 14.675  -7.443  21.525  1.00 95.58 364 A 1 
ATOM 2825 C CB    . ALA A 1 364 ? 15.547  -4.352  20.582  1.00 95.89 364 A 1 
ATOM 2826 N N     . THR A 1 365 ? 13.700  -5.862  22.776  1.00 96.94 365 A 1 
ATOM 2827 C CA    . THR A 1 365 ? 13.504  -6.713  23.958  1.00 96.47 365 A 1 
ATOM 2828 C C     . THR A 1 365 ? 12.635  -7.934  23.645  1.00 96.74 365 A 1 
ATOM 2829 O O     . THR A 1 365 ? 12.988  -9.060  23.998  1.00 95.34 365 A 1 
ATOM 2830 C CB    . THR A 1 365 ? 12.881  -5.920  25.107  1.00 95.04 365 A 1 
ATOM 2831 O OG1   . THR A 1 365 ? 11.704  -5.262  24.668  1.00 83.95 365 A 1 
ATOM 2832 C CG2   . THR A 1 365 ? 13.824  -4.834  25.637  1.00 79.93 365 A 1 
ATOM 2833 N N     . ARG A 1 366 ? 11.546  -7.771  22.912  1.00 96.89 366 A 1 
ATOM 2834 C CA    . ARG A 1 366 ? 10.680  -8.889  22.504  1.00 96.88 366 A 1 
ATOM 2835 C C     . ARG A 1 366 ? 11.375  -9.846  21.533  1.00 96.73 366 A 1 
ATOM 2836 O O     . ARG A 1 366 ? 11.097  -11.041 21.580  1.00 95.48 366 A 1 
ATOM 2837 C CB    . ARG A 1 366 ? 9.376   -8.391  21.877  1.00 96.45 366 A 1 
ATOM 2838 C CG    . ARG A 1 366 ? 8.477   -7.646  22.871  1.00 93.66 366 A 1 
ATOM 2839 C CD    . ARG A 1 366 ? 7.112   -7.391  22.241  1.00 91.73 366 A 1 
ATOM 2840 N NE    . ARG A 1 366 ? 6.223   -6.650  23.151  1.00 89.70 366 A 1 
ATOM 2841 C CZ    . ARG A 1 366 ? 4.918   -6.450  22.991  1.00 89.04 366 A 1 
ATOM 2842 N NH1   . ARG A 1 366 ? 4.277   -6.923  21.955  1.00 80.59 366 A 1 
ATOM 2843 N NH2   . ARG A 1 366 ? 4.247   -5.770  23.866  1.00 83.99 366 A 1 
ATOM 2844 N N     . LYS A 1 367 ? 12.253  -9.341  20.675  1.00 97.38 367 A 1 
ATOM 2845 C CA    . LYS A 1 367 ? 13.086  -10.163 19.807  1.00 97.25 367 A 1 
ATOM 2846 C C     . LYS A 1 367 ? 14.035  -11.029 20.632  1.00 97.02 367 A 1 
ATOM 2847 O O     . LYS A 1 367 ? 14.004  -12.238 20.477  1.00 95.97 367 A 1 
ATOM 2848 C CB    . LYS A 1 367 ? 13.824  -9.280  18.788  1.00 96.83 367 A 1 
ATOM 2849 C CG    . LYS A 1 367 ? 14.696  -10.114 17.850  1.00 95.29 367 A 1 
ATOM 2850 C CD    . LYS A 1 367 ? 15.486  -9.257  16.858  1.00 92.64 367 A 1 
ATOM 2851 C CE    . LYS A 1 367 ? 16.448  -10.182 16.126  1.00 86.84 367 A 1 
ATOM 2852 N NZ    . LYS A 1 367 ? 17.419  -9.463  15.262  1.00 80.83 367 A 1 
ATOM 2853 N N     . ALA A 1 368 ? 14.776  -10.437 21.568  1.00 97.28 368 A 1 
ATOM 2854 C CA    . ALA A 1 368 ? 15.705  -11.159 22.437  1.00 96.83 368 A 1 
ATOM 2855 C C     . ALA A 1 368 ? 15.005  -12.274 23.233  1.00 96.99 368 A 1 
ATOM 2856 O O     . ALA A 1 368 ? 15.454  -13.420 23.234  1.00 95.67 368 A 1 
ATOM 2857 C CB    . ALA A 1 368 ? 16.393  -10.140 23.362  1.00 96.04 368 A 1 
ATOM 2858 N N     . TYR A 1 369 ? 13.827  -12.012 23.824  1.00 96.75 369 A 1 
ATOM 2859 C CA    . TYR A 1 369 ? 13.028  -13.041 24.500  1.00 96.25 369 A 1 
ATOM 2860 C C     . TYR A 1 369 ? 12.536  -14.146 23.550  1.00 96.30 369 A 1 
ATOM 2861 O O     . TYR A 1 369 ? 12.449  -15.301 23.962  1.00 95.28 369 A 1 
ATOM 2862 C CB    . TYR A 1 369 ? 11.823  -12.399 25.199  1.00 95.48 369 A 1 
ATOM 2863 C CG    . TYR A 1 369 ? 12.158  -11.683 26.488  1.00 91.89 369 A 1 
ATOM 2864 C CD1   . TYR A 1 369 ? 12.672  -12.408 27.582  1.00 86.64 369 A 1 
ATOM 2865 C CD2   . TYR A 1 369 ? 11.941  -10.305 26.629  1.00 84.29 369 A 1 
ATOM 2866 C CE1   . TYR A 1 369 ? 12.995  -11.760 28.784  1.00 82.47 369 A 1 
ATOM 2867 C CE2   . TYR A 1 369 ? 12.252  -9.636  27.824  1.00 80.19 369 A 1 
ATOM 2868 C CZ    . TYR A 1 369 ? 12.783  -10.374 28.909  1.00 82.62 369 A 1 
ATOM 2869 O OH    . TYR A 1 369 ? 13.117  -9.733  30.080  1.00 80.62 369 A 1 
ATOM 2870 N N     . ALA A 1 370 ? 12.183  -13.824 22.321  1.00 96.36 370 A 1 
ATOM 2871 C CA    . ALA A 1 370 ? 11.726  -14.815 21.349  1.00 95.93 370 A 1 
ATOM 2872 C C     . ALA A 1 370 ? 12.868  -15.710 20.833  1.00 95.73 370 A 1 
ATOM 2873 O O     . ALA A 1 370 ? 12.609  -16.859 20.467  1.00 94.14 370 A 1 
ATOM 2874 C CB    . ALA A 1 370 ? 11.037  -14.097 20.186  1.00 95.14 370 A 1 
ATOM 2875 N N     . GLU A 1 371 ? 14.100  -15.214 20.799  1.00 96.70 371 A 1 
ATOM 2876 C CA    . GLU A 1 371 ? 15.305  -15.957 20.417  1.00 96.43 371 A 1 
ATOM 2877 C C     . GLU A 1 371 ? 15.766  -16.890 21.537  1.00 96.27 371 A 1 
ATOM 2878 O O     . GLU A 1 371 ? 16.087  -18.045 21.271  1.00 94.65 371 A 1 
ATOM 2879 C CB    . GLU A 1 371 ? 16.410  -14.963 20.012  1.00 95.47 371 A 1 
ATOM 2880 C CG    . GLU A 1 371 ? 16.114  -14.304 18.657  1.00 88.76 371 A 1 
ATOM 2881 C CD    . GLU A 1 371 ? 17.039  -13.133 18.275  1.00 85.67 371 A 1 
ATOM 2882 O OE1   . GLU A 1 371 ? 16.969  -12.710 17.101  1.00 80.26 371 A 1 
ATOM 2883 O OE2   . GLU A 1 371 ? 17.752  -12.596 19.135  1.00 78.80 371 A 1 
ATOM 2884 N N     . ALA A 1 372 ? 15.722  -16.448 22.794  1.00 95.73 372 A 1 
ATOM 2885 C CA    . ALA A 1 372 ? 16.119  -17.237 23.953  1.00 95.04 372 A 1 
ATOM 2886 C C     . ALA A 1 372 ? 15.072  -18.273 24.407  1.00 95.09 372 A 1 
ATOM 2887 O O     . ALA A 1 372 ? 15.358  -19.122 25.246  1.00 92.85 372 A 1 
ATOM 2888 C CB    . ALA A 1 372 ? 16.452  -16.260 25.096  1.00 93.38 372 A 1 
ATOM 2889 N N     . ARG A 1 373 ? 13.837  -18.208 23.901  1.00 94.01 373 A 1 
ATOM 2890 C CA    . ARG A 1 373 ? 12.751  -19.076 24.376  1.00 93.98 373 A 1 
ATOM 2891 C C     . ARG A 1 373 ? 12.867  -20.495 23.816  1.00 94.31 373 A 1 
ATOM 2892 O O     . ARG A 1 373 ? 13.018  -20.637 22.603  1.00 93.22 373 A 1 
ATOM 2893 C CB    . ARG A 1 373 ? 11.406  -18.430 24.047  1.00 92.33 373 A 1 
ATOM 2894 C CG    . ARG A 1 373 ? 10.268  -19.178 24.731  1.00 84.74 373 A 1 
ATOM 2895 C CD    . ARG A 1 373 ? 8.953   -18.449 24.522  1.00 84.37 373 A 1 
ATOM 2896 N NE    . ARG A 1 373 ? 7.870   -19.164 25.220  1.00 81.62 373 A 1 
ATOM 2897 C CZ    . ARG A 1 373 ? 6.673   -18.692 25.507  1.00 81.16 373 A 1 
ATOM 2898 N NH1   . ARG A 1 373 ? 6.311   -17.494 25.139  1.00 72.04 373 A 1 
ATOM 2899 N NH2   . ARG A 1 373 ? 5.830   -19.420 26.167  1.00 74.49 373 A 1 
ATOM 2900 N N     . PRO A 1 374 ? 12.680  -21.566 24.666  1.00 94.49 374 A 1 
ATOM 2901 C CA    . PRO A 1 374 ? 12.664  -22.942 24.194  1.00 94.14 374 A 1 
ATOM 2902 C C     . PRO A 1 374 ? 11.535  -23.168 23.181  1.00 95.02 374 A 1 
ATOM 2903 O O     . PRO A 1 374 ? 10.476  -22.526 23.222  1.00 94.16 374 A 1 
ATOM 2904 C CB    . PRO A 1 374 ? 12.524  -23.813 25.447  1.00 92.04 374 A 1 
ATOM 2905 C CG    . PRO A 1 374 ? 11.857  -22.898 26.462  1.00 88.15 374 A 1 
ATOM 2906 C CD    . PRO A 1 374 ? 12.437  -21.523 26.100  1.00 91.56 374 A 1 
ATOM 2907 N N     . ARG A 1 375 ? 11.798  -24.057 22.208  1.00 93.63 375 A 1 
ATOM 2908 C CA    . ARG A 1 375 ? 10.890  -24.339 21.085  1.00 93.75 375 A 1 
ATOM 2909 C C     . ARG A 1 375 ? 10.787  -25.838 20.835  1.00 93.33 375 A 1 
ATOM 2910 O O     . ARG A 1 375 ? 11.801  -26.491 20.619  1.00 91.51 375 A 1 
ATOM 2911 C CB    . ARG A 1 375 ? 11.376  -23.651 19.804  1.00 92.92 375 A 1 
ATOM 2912 C CG    . ARG A 1 375 ? 11.386  -22.127 19.891  1.00 89.95 375 A 1 
ATOM 2913 C CD    . ARG A 1 375 ? 11.941  -21.561 18.595  1.00 91.05 375 A 1 
ATOM 2914 N NE    . ARG A 1 375 ? 12.046  -20.087 18.633  1.00 90.70 375 A 1 
ATOM 2915 C CZ    . ARG A 1 375 ? 11.488  -19.236 17.792  1.00 92.45 375 A 1 
ATOM 2916 N NH1   . ARG A 1 375 ? 10.715  -19.623 16.820  1.00 83.78 375 A 1 
ATOM 2917 N NH2   . ARG A 1 375 ? 11.717  -17.966 17.932  1.00 87.78 375 A 1 
ATOM 2918 N N     . ILE A 1 376 ? 9.576   -26.357 20.723  1.00 94.77 376 A 1 
ATOM 2919 C CA    . ILE A 1 376 ? 9.276   -27.719 20.271  1.00 94.33 376 A 1 
ATOM 2920 C C     . ILE A 1 376 ? 8.783   -27.633 18.823  1.00 94.76 376 A 1 
ATOM 2921 O O     . ILE A 1 376 ? 7.784   -26.971 18.532  1.00 93.12 376 A 1 
ATOM 2922 C CB    . ILE A 1 376 ? 8.265   -28.399 21.217  1.00 92.76 376 A 1 
ATOM 2923 C CG1   . ILE A 1 376 ? 8.856   -28.513 22.638  1.00 86.62 376 A 1 
ATOM 2924 C CG2   . ILE A 1 376 ? 7.876   -29.780 20.671  1.00 85.83 376 A 1 
ATOM 2925 C CD1   . ILE A 1 376 ? 7.855   -28.973 23.701  1.00 79.07 376 A 1 
ATOM 2926 N N     . LYS A 1 377 ? 9.507   -28.251 17.889  1.00 94.10 377 A 1 
ATOM 2927 C CA    . LYS A 1 377 ? 9.205   -28.229 16.446  1.00 94.39 377 A 1 
ATOM 2928 C C     . LYS A 1 377 ? 8.923   -26.801 15.919  1.00 94.90 377 A 1 
ATOM 2929 O O     . LYS A 1 377 ? 7.986   -26.574 15.150  1.00 92.64 377 A 1 
ATOM 2930 C CB    . LYS A 1 377 ? 8.079   -29.233 16.123  1.00 93.21 377 A 1 
ATOM 2931 C CG    . LYS A 1 377 ? 8.463   -30.683 16.473  1.00 89.07 377 A 1 
ATOM 2932 C CD    . LYS A 1 377 ? 7.304   -31.658 16.229  1.00 82.62 377 A 1 
ATOM 2933 C CE    . LYS A 1 377 ? 7.754   -33.062 16.632  1.00 74.81 377 A 1 
ATOM 2934 N NZ    . LYS A 1 377 ? 6.680   -34.079 16.557  1.00 66.09 377 A 1 
ATOM 2935 N N     . GLY A 1 378 ? 9.713   -25.833 16.381  1.00 94.48 378 A 1 
ATOM 2936 C CA    . GLY A 1 378 ? 9.627   -24.423 15.985  1.00 94.38 378 A 1 
ATOM 2937 C C     . GLY A 1 378 ? 8.566   -23.589 16.711  1.00 95.15 378 A 1 
ATOM 2938 O O     . GLY A 1 378 ? 8.634   -22.359 16.658  1.00 93.06 378 A 1 
ATOM 2939 N N     . ARG A 1 379 ? 7.614   -24.217 17.441  1.00 95.55 379 A 1 
ATOM 2940 C CA    . ARG A 1 379 ? 6.639   -23.507 18.276  1.00 95.72 379 A 1 
ATOM 2941 C C     . ARG A 1 379 ? 7.239   -23.177 19.641  1.00 95.93 379 A 1 
ATOM 2942 O O     . ARG A 1 379 ? 8.071   -23.925 20.132  1.00 94.31 379 A 1 
ATOM 2943 C CB    . ARG A 1 379 ? 5.358   -24.329 18.442  1.00 94.75 379 A 1 
ATOM 2944 C CG    . ARG A 1 379 ? 4.665   -24.602 17.108  1.00 87.99 379 A 1 
ATOM 2945 C CD    . ARG A 1 379 ? 3.349   -25.336 17.340  1.00 88.15 379 A 1 
ATOM 2946 N NE    . ARG A 1 379 ? 2.671   -25.614 16.070  1.00 83.06 379 A 1 
ATOM 2947 C CZ    . ARG A 1 379 ? 1.474   -26.167 15.939  1.00 80.61 379 A 1 
ATOM 2948 N NH1   . ARG A 1 379 ? 0.765   -26.516 16.976  1.00 71.59 379 A 1 
ATOM 2949 N NH2   . ARG A 1 379 ? 0.973   -26.373 14.756  1.00 71.90 379 A 1 
ATOM 2950 N N     . PHE A 1 380 ? 6.770   -22.102 20.251  1.00 95.01 380 A 1 
ATOM 2951 C CA    . PHE A 1 380 ? 7.167   -21.805 21.627  1.00 94.82 380 A 1 
ATOM 2952 C C     . PHE A 1 380 ? 6.640   -22.889 22.575  1.00 94.01 380 A 1 
ATOM 2953 O O     . PHE A 1 380 ? 5.435   -23.160 22.576  1.00 92.16 380 A 1 
ATOM 2954 C CB    . PHE A 1 380 ? 6.653   -20.428 22.038  1.00 94.95 380 A 1 
ATOM 2955 C CG    . PHE A 1 380 ? 7.255   -19.269 21.281  1.00 95.53 380 A 1 
ATOM 2956 C CD1   . PHE A 1 380 ? 8.638   -19.056 21.310  1.00 94.16 380 A 1 
ATOM 2957 C CD2   . PHE A 1 380 ? 6.438   -18.377 20.576  1.00 94.03 380 A 1 
ATOM 2958 C CE1   . PHE A 1 380 ? 9.211   -17.966 20.633  1.00 93.54 380 A 1 
ATOM 2959 C CE2   . PHE A 1 380 ? 6.999   -17.275 19.898  1.00 92.98 380 A 1 
ATOM 2960 C CZ    . PHE A 1 380 ? 8.395   -17.073 19.923  1.00 94.41 380 A 1 
ATOM 2961 N N     . ALA A 1 381 ? 7.526   -23.472 23.381  1.00 94.99 381 A 1 
ATOM 2962 C CA    . ALA A 1 381 ? 7.184   -24.432 24.417  1.00 94.14 381 A 1 
ATOM 2963 C C     . ALA A 1 381 ? 6.875   -23.722 25.749  1.00 93.61 381 A 1 
ATOM 2964 O O     . ALA A 1 381 ? 7.330   -22.591 25.993  1.00 89.99 381 A 1 
ATOM 2965 C CB    . ALA A 1 381 ? 8.318   -25.443 24.546  1.00 92.04 381 A 1 
ATOM 2966 N N     . LYS A 1 382 ? 6.111   -24.400 26.638  1.00 92.31 382 A 1 
ATOM 2967 C CA    . LYS A 1 382 ? 6.054   -24.020 28.049  1.00 91.08 382 A 1 
ATOM 2968 C C     . LYS A 1 382 ? 7.358   -24.425 28.725  1.00 89.78 382 A 1 
ATOM 2969 O O     . LYS A 1 382 ? 8.033   -25.335 28.261  1.00 83.90 382 A 1 
ATOM 2970 C CB    . LYS A 1 382 ? 4.868   -24.680 28.749  1.00 87.57 382 A 1 
ATOM 2971 C CG    . LYS A 1 382 ? 3.505   -24.193 28.244  1.00 78.27 382 A 1 
ATOM 2972 C CD    . LYS A 1 382 ? 2.423   -24.944 29.021  1.00 74.51 382 A 1 
ATOM 2973 C CE    . LYS A 1 382 ? 1.019   -24.616 28.561  1.00 64.88 382 A 1 
ATOM 2974 N NZ    . LYS A 1 382 ? 0.049   -25.518 29.221  1.00 57.78 382 A 1 
ATOM 2975 N N     . ARG A 1 383 ? 7.712   -23.785 29.857  1.00 88.03 383 A 1 
ATOM 2976 C CA    . ARG A 1 383 ? 8.908   -24.180 30.629  1.00 85.09 383 A 1 
ATOM 2977 C C     . ARG A 1 383 ? 8.809   -25.634 31.108  1.00 83.93 383 A 1 
ATOM 2978 O O     . ARG A 1 383 ? 9.764   -26.368 30.927  1.00 75.97 383 A 1 
ATOM 2979 C CB    . ARG A 1 383 ? 9.136   -23.240 31.815  1.00 79.45 383 A 1 
ATOM 2980 C CG    . ARG A 1 383 ? 9.769   -21.914 31.381  1.00 68.64 383 A 1 
ATOM 2981 C CD    . ARG A 1 383 ? 10.099  -21.089 32.617  1.00 66.15 383 A 1 
ATOM 2982 N NE    . ARG A 1 383 ? 10.811  -19.831 32.276  1.00 57.19 383 A 1 
ATOM 2983 C CZ    . ARG A 1 383 ? 11.252  -18.939 33.145  1.00 52.50 383 A 1 
ATOM 2984 N NH1   . ARG A 1 383 ? 11.067  -19.086 34.433  1.00 49.69 383 A 1 
ATOM 2985 N NH2   . ARG A 1 383 ? 11.894  -17.885 32.730  1.00 48.12 383 A 1 
ATOM 2986 N N     . SER A 1 384 ? 7.652   -26.066 31.614  1.00 85.99 384 A 1 
ATOM 2987 C CA    . SER A 1 384 ? 7.389   -27.450 32.026  1.00 84.51 384 A 1 
ATOM 2988 C C     . SER A 1 384 ? 7.597   -28.461 30.902  1.00 84.00 384 A 1 
ATOM 2989 O O     . SER A 1 384 ? 8.164   -29.522 31.118  1.00 75.86 384 A 1 
ATOM 2990 C CB    . SER A 1 384 ? 5.940   -27.573 32.497  1.00 78.64 384 A 1 
ATOM 2991 O OG    . SER A 1 384 ? 5.037   -27.112 31.507  1.00 69.04 384 A 1 
ATOM 2992 N N     . ASP A 1 385 ? 7.162   -28.128 29.702  1.00 78.71 385 A 1 
ATOM 2993 C CA    . ASP A 1 385 ? 7.208   -29.043 28.568  1.00 76.04 385 A 1 
ATOM 2994 C C     . ASP A 1 385 ? 8.648   -29.175 28.040  1.00 75.55 385 A 1 
ATOM 2995 O O     . ASP A 1 385 ? 9.024   -30.215 27.513  1.00 70.47 385 A 1 
ATOM 2996 C CB    . ASP A 1 385 ? 6.249   -28.567 27.459  1.00 70.49 385 A 1 
ATOM 2997 C CG    . ASP A 1 385 ? 4.801   -28.249 27.884  1.00 63.44 385 A 1 
ATOM 2998 O OD1   . ASP A 1 385 ? 4.393   -28.542 29.031  1.00 57.91 385 A 1 
ATOM 2999 O OD2   . ASP A 1 385 ? 4.090   -27.584 27.089  1.00 57.16 385 A 1 
ATOM 3000 N N     . ALA A 1 386 ? 9.450   -28.147 28.186  1.00 75.60 386 A 1 
ATOM 3001 C CA    . ALA A 1 386 ? 10.864  -28.175 27.841  1.00 70.81 386 A 1 
ATOM 3002 C C     . ALA A 1 386 ? 11.689  -28.995 28.846  1.00 71.44 386 A 1 
ATOM 3003 O O     . ALA A 1 386 ? 12.584  -29.728 28.430  1.00 66.82 386 A 1 
ATOM 3004 C CB    . ALA A 1 386 ? 11.380  -26.733 27.732  1.00 66.21 386 A 1 
ATOM 3005 N N     . GLU A 1 387 ? 11.386  -28.918 30.146  1.00 72.92 387 A 1 
ATOM 3006 C CA    . GLU A 1 387 ? 12.023  -29.745 31.182  1.00 70.93 387 A 1 
ATOM 3007 C C     . GLU A 1 387 ? 11.697  -31.235 30.981  1.00 71.56 387 A 1 
ATOM 3008 O O     . GLU A 1 387 ? 12.611  -32.062 30.978  1.00 66.17 387 A 1 
ATOM 3009 C CB    . GLU A 1 387 ? 11.619  -29.233 32.576  1.00 63.83 387 A 1 
ATOM 3010 C CG    . GLU A 1 387 ? 12.327  -27.915 32.929  1.00 55.49 387 A 1 
ATOM 3011 C CD    . GLU A 1 387 ? 11.799  -27.193 34.180  1.00 49.99 387 A 1 
ATOM 3012 O OE1   . GLU A 1 387 ? 12.337  -26.096 34.474  1.00 46.61 387 A 1 
ATOM 3013 O OE2   . GLU A 1 387 ? 10.810  -27.658 34.786  1.00 44.60 387 A 1 
ATOM 3014 N N     . MET A 1 388 ? 10.452  -31.587 30.658  1.00 74.96 388 A 1 
ATOM 3015 C CA    . MET A 1 388 ? 10.093  -32.975 30.331  1.00 73.19 388 A 1 
ATOM 3016 C C     . MET A 1 388 ? 10.783  -33.505 29.063  1.00 72.74 388 A 1 
ATOM 3017 O O     . MET A 1 388 ? 11.126  -34.687 29.015  1.00 66.63 388 A 1 
ATOM 3018 C CB    . MET A 1 388 ? 8.579   -33.124 30.171  1.00 68.33 388 A 1 
ATOM 3019 C CG    . MET A 1 388 ? 7.835   -33.203 31.498  1.00 60.41 388 A 1 
ATOM 3020 S SD    . MET A 1 388 ? 6.510   -34.453 31.566  1.00 52.64 388 A 1 
ATOM 3021 C CE    . MET A 1 388 ? 5.494   -33.951 30.171  1.00 48.19 388 A 1 
ATOM 3022 N N     . GLU A 1 389 ? 10.976  -32.715 28.041  1.00 70.52 389 A 1 
ATOM 3023 C CA    . GLU A 1 389 ? 11.658  -33.168 26.821  1.00 67.40 389 A 1 
ATOM 3024 C C     . GLU A 1 389 ? 13.158  -33.420 27.086  1.00 65.37 389 A 1 
ATOM 3025 O O     . GLU A 1 389 ? 13.725  -34.380 26.565  1.00 62.12 389 A 1 
ATOM 3026 C CB    . GLU A 1 389 ? 11.413  -32.175 25.661  1.00 63.02 389 A 1 
ATOM 3027 C CG    . GLU A 1 389 ? 11.380  -32.856 24.278  1.00 55.43 389 A 1 
ATOM 3028 C CD    . GLU A 1 389 ? 11.059  -31.914 23.092  1.00 52.77 389 A 1 
ATOM 3029 O OE1   . GLU A 1 389 ? 10.561  -32.412 22.044  1.00 48.56 389 A 1 
ATOM 3030 O OE2   . GLU A 1 389 ? 11.289  -30.690 23.189  1.00 48.74 389 A 1 
ATOM 3031 N N     . VAL A 1 390 ? 13.777  -32.611 27.940  1.00 72.53 390 A 1 
ATOM 3032 C CA    . VAL A 1 390 ? 15.163  -32.833 28.385  1.00 71.38 390 A 1 
ATOM 3033 C C     . VAL A 1 390 ? 15.257  -34.117 29.216  1.00 72.37 390 A 1 
ATOM 3034 O O     . VAL A 1 390 ? 16.113  -34.950 28.913  1.00 67.58 390 A 1 
ATOM 3035 C CB    . VAL A 1 390 ? 15.725  -31.623 29.144  1.00 66.29 390 A 1 
ATOM 3036 C CG1   . VAL A 1 390 ? 17.131  -31.883 29.688  1.00 57.28 390 A 1 
ATOM 3037 C CG2   . VAL A 1 390 ? 15.842  -30.402 28.219  1.00 59.75 390 A 1 
ATOM 3038 N N     . ASP A 1 391 ? 14.360  -34.369 30.175  1.00 64.66 391 A 1 
ATOM 3039 C CA    . ASP A 1 391 ? 14.342  -35.602 30.979  1.00 62.12 391 A 1 
ATOM 3040 C C     . ASP A 1 391 ? 14.113  -36.862 30.134  1.00 61.31 391 A 1 
ATOM 3041 O O     . ASP A 1 391 ? 14.743  -37.895 30.364  1.00 59.36 391 A 1 
ATOM 3042 C CB    . ASP A 1 391 ? 13.272  -35.516 32.078  1.00 57.97 391 A 1 
ATOM 3043 C CG    . ASP A 1 391 ? 13.785  -34.974 33.420  1.00 50.34 391 A 1 
ATOM 3044 O OD1   . ASP A 1 391 ? 15.017  -34.890 33.598  1.00 48.21 391 A 1 
ATOM 3045 O OD2   . ASP A 1 391 ? 12.920  -34.699 34.273  1.00 47.53 391 A 1 
ATOM 3046 N N     . GLN A 1 392 ? 13.258  -36.832 29.113  1.00 63.69 392 A 1 
ATOM 3047 C CA    . GLN A 1 392 ? 13.078  -37.971 28.209  1.00 63.84 392 A 1 
ATOM 3048 C C     . GLN A 1 392 ? 14.329  -38.253 27.370  1.00 64.47 392 A 1 
ATOM 3049 O O     . GLN A 1 392 ? 14.671  -39.416 27.154  1.00 61.42 392 A 1 
ATOM 3050 C CB    . GLN A 1 392 ? 11.879  -37.751 27.281  1.00 59.87 392 A 1 
ATOM 3051 C CG    . GLN A 1 392 ? 10.564  -38.042 28.004  1.00 54.14 392 A 1 
ATOM 3052 C CD    . GLN A 1 392 ? 9.362   -37.990 27.074  1.00 50.04 392 A 1 
ATOM 3053 O OE1   . GLN A 1 392 ? 9.416   -37.697 25.886  1.00 48.22 392 A 1 
ATOM 3054 N NE2   . GLN A 1 392 ? 8.188   -38.311 27.581  1.00 44.09 392 A 1 
ATOM 3055 N N     . THR A 1 393 ? 15.034  -37.235 26.912  1.00 67.05 393 A 1 
ATOM 3056 C CA    . THR A 1 393 ? 16.305  -37.448 26.197  1.00 67.30 393 A 1 
ATOM 3057 C C     . THR A 1 393 ? 17.399  -37.980 27.127  1.00 68.59 393 A 1 
ATOM 3058 O O     . THR A 1 393 ? 18.174  -38.845 26.717  1.00 63.53 393 A 1 
ATOM 3059 C CB    . THR A 1 393 ? 16.796  -36.207 25.446  1.00 62.46 393 A 1 
ATOM 3060 O OG1   . THR A 1 393 ? 16.707  -35.019 26.184  1.00 54.69 393 A 1 
ATOM 3061 C CG2   . THR A 1 393 ? 16.005  -35.990 24.155  1.00 55.48 393 A 1 
ATOM 3062 N N     . PHE A 1 394 ? 17.432  -37.542 28.383  1.00 62.79 394 A 1 
ATOM 3063 C CA    . PHE A 1 394 ? 18.416  -38.006 29.353  1.00 60.37 394 A 1 
ATOM 3064 C C     . PHE A 1 394 ? 18.128  -39.436 29.829  1.00 60.04 394 A 1 
ATOM 3065 O O     . PHE A 1 394 ? 19.044  -40.252 29.932  1.00 55.29 394 A 1 
ATOM 3066 C CB    . PHE A 1 394 ? 18.485  -37.009 30.521  1.00 55.49 394 A 1 
ATOM 3067 C CG    . PHE A 1 394 ? 19.836  -36.973 31.182  1.00 52.14 394 A 1 
ATOM 3068 C CD1   . PHE A 1 394 ? 20.124  -37.777 32.287  1.00 49.51 394 A 1 
ATOM 3069 C CD2   . PHE A 1 394 ? 20.841  -36.137 30.662  1.00 48.45 394 A 1 
ATOM 3070 C CE1   . PHE A 1 394 ? 21.394  -37.753 32.877  1.00 43.51 394 A 1 
ATOM 3071 C CE2   . PHE A 1 394 ? 22.115  -36.097 31.248  1.00 44.17 394 A 1 
ATOM 3072 C CZ    . PHE A 1 394 ? 22.392  -36.911 32.364  1.00 46.46 394 A 1 
ATOM 3073 N N     . SER A 1 395 ? 16.859  -39.813 30.059  1.00 63.01 395 A 1 
ATOM 3074 C CA    . SER A 1 395 ? 16.469  -41.176 30.458  1.00 62.52 395 A 1 
ATOM 3075 C C     . SER A 1 395 ? 16.716  -42.205 29.354  1.00 61.96 395 A 1 
ATOM 3076 O O     . SER A 1 395 ? 17.183  -43.309 29.633  1.00 58.39 395 A 1 
ATOM 3077 C CB    . SER A 1 395 ? 15.009  -41.219 30.906  1.00 59.03 395 A 1 
ATOM 3078 O OG    . SER A 1 395 ? 14.157  -40.737 29.895  1.00 50.87 395 A 1 
ATOM 3079 N N     . THR A 1 396 ? 16.485  -41.859 28.086  1.00 63.79 396 A 1 
ATOM 3080 C CA    . THR A 1 396 ? 16.851  -42.738 26.963  1.00 62.94 396 A 1 
ATOM 3081 C C     . THR A 1 396 ? 18.361  -42.886 26.798  1.00 63.24 396 A 1 
ATOM 3082 O O     . THR A 1 396 ? 18.818  -43.999 26.498  1.00 59.05 396 A 1 
ATOM 3083 C CB    . THR A 1 396 ? 16.238  -42.288 25.626  1.00 57.14 396 A 1 
ATOM 3084 O OG1   . THR A 1 396 ? 16.246  -40.888 25.462  1.00 50.63 396 A 1 
ATOM 3085 C CG2   . THR A 1 396 ? 14.790  -42.749 25.492  1.00 52.37 396 A 1 
ATOM 3086 N N     . ALA A 1 397 ? 19.135  -41.863 27.056  1.00 58.99 397 A 1 
ATOM 3087 C CA    . ALA A 1 397 ? 20.597  -41.965 27.038  1.00 57.56 397 A 1 
ATOM 3088 C C     . ALA A 1 397 ? 21.108  -42.857 28.183  1.00 56.73 397 A 1 
ATOM 3089 O O     . ALA A 1 397 ? 21.908  -43.763 27.936  1.00 54.95 397 A 1 
ATOM 3090 C CB    . ALA A 1 397 ? 21.194  -40.552 27.079  1.00 54.54 397 A 1 
ATOM 3091 N N     . ALA A 1 398 ? 20.606  -42.703 29.395  1.00 62.06 398 A 1 
ATOM 3092 C CA    . ALA A 1 398 ? 21.016  -43.485 30.560  1.00 61.24 398 A 1 
ATOM 3093 C C     . ALA A 1 398 ? 20.716  -44.987 30.420  1.00 60.57 398 A 1 
ATOM 3094 O O     . ALA A 1 398 ? 21.507  -45.825 30.844  1.00 58.05 398 A 1 
ATOM 3095 C CB    . ALA A 1 398 ? 20.336  -42.897 31.807  1.00 58.11 398 A 1 
ATOM 3096 N N     . LEU A 1 399 ? 19.589  -45.372 29.797  1.00 63.67 399 A 1 
ATOM 3097 C CA    . LEU A 1 399 ? 19.269  -46.778 29.536  1.00 61.52 399 A 1 
ATOM 3098 C C     . LEU A 1 399 ? 20.232  -47.438 28.535  1.00 62.20 399 A 1 
ATOM 3099 O O     . LEU A 1 399 ? 20.444  -48.650 28.626  1.00 58.11 399 A 1 
ATOM 3100 C CB    . LEU A 1 399 ? 17.812  -46.894 29.043  1.00 56.37 399 A 1 
ATOM 3101 C CG    . LEU A 1 399 ? 16.776  -46.864 30.178  1.00 51.92 399 A 1 
ATOM 3102 C CD1   . LEU A 1 399 ? 15.384  -46.656 29.592  1.00 49.37 399 A 1 
ATOM 3103 C CD2   . LEU A 1 399 ? 16.776  -48.179 30.967  1.00 52.02 399 A 1 
ATOM 3104 N N     . SER A 1 400 ? 20.804  -46.699 27.612  1.00 62.90 400 A 1 
ATOM 3105 C CA    . SER A 1 400 ? 21.739  -47.270 26.633  1.00 62.79 400 A 1 
ATOM 3106 C C     . SER A 1 400 ? 23.109  -47.608 27.232  1.00 63.15 400 A 1 
ATOM 3107 O O     . SER A 1 400 ? 23.730  -48.579 26.809  1.00 57.24 400 A 1 
ATOM 3108 C CB    . SER A 1 400 ? 21.879  -46.362 25.410  1.00 58.06 400 A 1 
ATOM 3109 O OG    . SER A 1 400 ? 22.482  -45.119 25.681  1.00 51.64 400 A 1 
ATOM 3110 N N     . ASP A 1 401 ? 23.540  -46.860 28.240  1.00 52.82 401 A 1 
ATOM 3111 C CA    . ASP A 1 401 ? 24.877  -47.030 28.831  1.00 54.46 401 A 1 
ATOM 3112 C C     . ASP A 1 401 ? 24.952  -48.196 29.843  1.00 54.69 401 A 1 
ATOM 3113 O O     . ASP A 1 401 ? 26.024  -48.698 30.156  1.00 51.82 401 A 1 
ATOM 3114 C CB    . ASP A 1 401 ? 25.315  -45.689 29.444  1.00 48.41 401 A 1 
ATOM 3115 C CG    . ASP A 1 401 ? 26.842  -45.512 29.551  1.00 43.67 401 A 1 
ATOM 3116 O OD1   . ASP A 1 401 ? 27.562  -46.097 28.718  1.00 42.34 401 A 1 
ATOM 3117 O OD2   . ASP A 1 401 ? 27.253  -44.754 30.449  1.00 42.17 401 A 1 
ATOM 3118 N N     . SER A 1 402 ? 23.799  -48.675 30.349  1.00 57.50 402 A 1 
ATOM 3119 C CA    . SER A 1 402 ? 23.764  -49.778 31.329  1.00 58.63 402 A 1 
ATOM 3120 C C     . SER A 1 402 ? 24.192  -51.141 30.769  1.00 59.88 402 A 1 
ATOM 3121 O O     . SER A 1 402 ? 24.373  -52.086 31.541  1.00 53.84 402 A 1 
ATOM 3122 C CB    . SER A 1 402 ? 22.388  -49.877 31.976  1.00 52.29 402 A 1 
ATOM 3123 O OG    . SER A 1 402 ? 21.407  -50.339 31.080  1.00 46.51 402 A 1 
ATOM 3124 N N     . SER A 1 403 ? 24.367  -51.293 29.473  1.00 45.95 403 A 1 
ATOM 3125 C CA    . SER A 1 403 ? 24.856  -52.530 28.847  1.00 48.13 403 A 1 
ATOM 3126 C C     . SER A 1 403 ? 26.370  -52.714 28.982  1.00 48.99 403 A 1 
ATOM 3127 O O     . SER A 1 403 ? 26.988  -53.358 28.127  1.00 45.46 403 A 1 
ATOM 3128 C CB    . SER A 1 403 ? 24.361  -52.665 27.404  1.00 44.00 403 A 1 
ATOM 3129 O OG    . SER A 1 403 ? 25.063  -51.837 26.513  1.00 40.03 403 A 1 
ATOM 3130 N N     . TYR A 1 404 ? 26.986  -52.199 30.044  1.00 46.85 404 A 1 
ATOM 3131 C CA    . TYR A 1 404 ? 28.321  -52.627 30.433  1.00 46.40 404 A 1 
ATOM 3132 C C     . TYR A 1 404 ? 28.252  -54.112 30.810  1.00 42.93 404 A 1 
ATOM 3133 O O     . TYR A 1 404 ? 27.974  -54.500 31.938  1.00 40.83 404 A 1 
ATOM 3134 C CB    . TYR A 1 404 ? 28.911  -51.748 31.546  1.00 44.34 404 A 1 
ATOM 3135 C CG    . TYR A 1 404 ? 29.660  -50.551 31.012  1.00 42.13 404 A 1 
ATOM 3136 C CD1   . TYR A 1 404 ? 31.015  -50.670 30.611  1.00 42.09 404 A 1 
ATOM 3137 C CD2   . TYR A 1 404 ? 29.007  -49.315 30.876  1.00 41.82 404 A 1 
ATOM 3138 C CE1   . TYR A 1 404 ? 31.711  -49.563 30.081  1.00 37.88 404 A 1 
ATOM 3139 C CE2   . TYR A 1 404 ? 29.696  -48.203 30.343  1.00 37.04 404 A 1 
ATOM 3140 C CZ    . TYR A 1 404 ? 31.053  -48.334 29.948  1.00 38.60 404 A 1 
ATOM 3141 O OH    . TYR A 1 404 ? 31.706  -47.257 29.427  1.00 37.31 404 A 1 
ATOM 3142 N N     . SER A 1 405 ? 28.477  -54.943 29.813  1.00 44.66 405 A 1 
ATOM 3143 C CA    . SER A 1 405 ? 28.722  -56.376 29.929  1.00 46.18 405 A 1 
ATOM 3144 C C     . SER A 1 405 ? 29.821  -56.573 30.970  1.00 44.65 405 A 1 
ATOM 3145 O O     . SER A 1 405 ? 30.967  -56.191 30.761  1.00 42.22 405 A 1 
ATOM 3146 C CB    . SER A 1 405 ? 29.157  -56.908 28.563  1.00 42.34 405 A 1 
ATOM 3147 O OG    . SER A 1 405 ? 29.700  -58.187 28.631  1.00 39.25 405 A 1 
ATOM 3148 N N     . THR A 1 406 ? 29.447  -57.155 32.115  1.00 42.60 406 A 1 
ATOM 3149 C CA    . THR A 1 406 ? 30.406  -57.637 33.109  1.00 45.54 406 A 1 
ATOM 3150 C C     . THR A 1 406 ? 31.256  -58.704 32.428  1.00 43.57 406 A 1 
ATOM 3151 O O     . THR A 1 406 ? 30.810  -59.837 32.257  1.00 42.46 406 A 1 
ATOM 3152 C CB    . THR A 1 406 ? 29.698  -58.218 34.335  1.00 41.99 406 A 1 
ATOM 3153 O OG1   . THR A 1 406 ? 28.587  -59.012 33.954  1.00 37.55 406 A 1 
ATOM 3154 C CG2   . THR A 1 406 ? 29.163  -57.123 35.254  1.00 40.30 406 A 1 
ATOM 3155 N N     . VAL A 1 407 ? 32.444  -58.339 32.002  1.00 44.24 407 A 1 
ATOM 3156 C CA    . VAL A 1 407 ? 33.428  -59.291 31.478  1.00 47.72 407 A 1 
ATOM 3157 C C     . VAL A 1 407 ? 33.706  -60.276 32.617  1.00 44.85 407 A 1 
ATOM 3158 O O     . VAL A 1 407 ? 34.182  -59.828 33.667  1.00 43.27 407 A 1 
ATOM 3159 C CB    . VAL A 1 407 ? 34.717  -58.605 31.013  1.00 45.39 407 A 1 
ATOM 3160 C CG1   . VAL A 1 407 ? 35.681  -59.620 30.397  1.00 40.65 407 A 1 
ATOM 3161 C CG2   . VAL A 1 407 ? 34.432  -57.528 29.951  1.00 43.49 407 A 1 
ATOM 3162 N N     . PRO A 1 408 ? 33.360  -61.573 32.497  1.00 40.85 408 A 1 
ATOM 3163 C CA    . PRO A 1 408 ? 33.653  -62.524 33.547  1.00 42.45 408 A 1 
ATOM 3164 C C     . PRO A 1 408 ? 35.176  -62.593 33.677  1.00 41.95 408 A 1 
ATOM 3165 O O     . PRO A 1 408 ? 35.870  -62.924 32.711  1.00 40.73 408 A 1 
ATOM 3166 C CB    . PRO A 1 408 ? 33.001  -63.839 33.113  1.00 39.57 408 A 1 
ATOM 3167 C CG    . PRO A 1 408 ? 32.963  -63.731 31.598  1.00 36.95 408 A 1 
ATOM 3168 C CD    . PRO A 1 408 ? 32.797  -62.235 31.333  1.00 41.48 408 A 1 
ATOM 3169 N N     . TRP A 1 409 ? 35.671  -62.257 34.876  1.00 40.65 409 A 1 
ATOM 3170 C CA    . TRP A 1 409 ? 37.047  -62.563 35.255  1.00 40.34 409 A 1 
ATOM 3171 C C     . TRP A 1 409 ? 37.176  -64.090 35.330  1.00 38.36 409 A 1 
ATOM 3172 O O     . TRP A 1 409 ? 36.841  -64.692 36.353  1.00 35.29 409 A 1 
ATOM 3173 C CB    . TRP A 1 409 ? 37.413  -61.890 36.588  1.00 37.30 409 A 1 
ATOM 3174 C CG    . TRP A 1 409 ? 37.786  -60.444 36.497  1.00 33.59 409 A 1 
ATOM 3175 C CD1   . TRP A 1 409 ? 36.984  -59.431 36.136  1.00 27.61 409 A 1 
ATOM 3176 C CD2   . TRP A 1 409 ? 39.091  -59.852 36.800  1.00 29.40 409 A 1 
ATOM 3177 N NE1   . TRP A 1 409 ? 37.670  -58.228 36.186  1.00 25.74 409 A 1 
ATOM 3178 C CE2   . TRP A 1 409 ? 38.963  -58.449 36.589  1.00 28.48 409 A 1 
ATOM 3179 C CE3   . TRP A 1 409 ? 40.318  -60.358 37.220  1.00 32.26 409 A 1 
ATOM 3180 C CZ2   . TRP A 1 409 ? 40.056  -57.590 36.797  1.00 32.88 409 A 1 
ATOM 3181 C CZ3   . TRP A 1 409 ? 41.404  -59.505 37.431  1.00 31.08 409 A 1 
ATOM 3182 C CH2   . TRP A 1 409 ? 41.283  -58.132 37.222  1.00 31.13 409 A 1 
ATOM 3183 N N     . PHE A 1 410 ? 37.574  -64.695 34.220  1.00 43.11 410 A 1 
ATOM 3184 C CA    . PHE A 1 410 ? 38.213  -66.003 34.176  1.00 41.38 410 A 1 
ATOM 3185 C C     . PHE A 1 410 ? 39.730  -65.840 34.332  1.00 38.76 410 A 1 
ATOM 3186 O O     . PHE A 1 410 ? 40.272  -64.856 33.794  1.00 32.25 410 A 1 
ATOM 3187 C CB    . PHE A 1 410 ? 37.851  -66.762 32.895  1.00 39.06 410 A 1 
ATOM 3188 C CG    . PHE A 1 410 ? 36.668  -67.692 33.056  1.00 35.97 410 A 1 
ATOM 3189 C CD1   . PHE A 1 410 ? 36.842  -68.939 33.676  1.00 30.73 410 A 1 
ATOM 3190 C CD2   . PHE A 1 410 ? 35.397  -67.309 32.601  1.00 30.96 410 A 1 
ATOM 3191 C CE1   . PHE A 1 410 ? 35.745  -69.802 33.840  1.00 28.05 410 A 1 
ATOM 3192 C CE2   . PHE A 1 410 ? 34.304  -68.177 32.766  1.00 30.96 410 A 1 
ATOM 3193 C CZ    . PHE A 1 410 ? 34.480  -69.413 33.381  1.00 34.91 410 A 1 
ATOM 3194 O OXT   . PHE A 1 410 ? 40.284  -66.750 35.005  1.00 41.06 410 A 1 
ATOM 3195 N N     . TYR B 2 1   ? 21.088  -10.540 1.608   1.00 34.17 1   B 1 
ATOM 3196 C CA    . TYR B 2 1   ? 19.704  -10.389 2.089   1.00 37.95 1   B 1 
ATOM 3197 C C     . TYR B 2 1   ? 18.796  -10.471 0.860   1.00 43.61 1   B 1 
ATOM 3198 O O     . TYR B 2 1   ? 18.927  -9.641  -0.022  1.00 40.41 1   B 1 
ATOM 3199 C CB    . TYR B 2 1   ? 19.529  -9.072  2.840   1.00 34.22 1   B 1 
ATOM 3200 C CG    . TYR B 2 1   ? 19.982  -9.143  4.285   1.00 30.58 1   B 1 
ATOM 3201 C CD1   . TYR B 2 1   ? 19.033  -9.334  5.296   1.00 27.91 1   B 1 
ATOM 3202 C CD2   . TYR B 2 1   ? 21.336  -9.048  4.613   1.00 28.39 1   B 1 
ATOM 3203 C CE1   . TYR B 2 1   ? 19.439  -9.411  6.641   1.00 26.51 1   B 1 
ATOM 3204 C CE2   . TYR B 2 1   ? 21.753  -9.133  5.963   1.00 26.55 1   B 1 
ATOM 3205 C CZ    . TYR B 2 1   ? 20.794  -9.304  6.968   1.00 29.96 1   B 1 
ATOM 3206 O OH    . TYR B 2 1   ? 21.194  -9.402  8.284   1.00 29.37 1   B 1 
ATOM 3207 N N     . GLY B 2 2   ? 17.973  -11.503 0.746   1.00 38.18 2   B 1 
ATOM 3208 C CA    . GLY B 2 2   ? 17.101  -11.639 -0.408  1.00 39.05 2   B 1 
ATOM 3209 C C     . GLY B 2 2   ? 16.121  -10.466 -0.430  1.00 42.68 2   B 1 
ATOM 3210 O O     . GLY B 2 2   ? 15.377  -10.302 0.536   1.00 41.77 2   B 1 
ATOM 3211 N N     . GLY B 2 3   ? 16.180  -9.643  -1.468  1.00 42.91 3   B 1 
ATOM 3212 C CA    . GLY B 2 3   ? 15.290  -8.507  -1.624  1.00 44.52 3   B 1 
ATOM 3213 C C     . GLY B 2 3   ? 13.850  -8.980  -1.451  1.00 48.70 3   B 1 
ATOM 3214 O O     . GLY B 2 3   ? 13.480  -10.033 -1.974  1.00 47.69 3   B 1 
ATOM 3215 N N     . VAL B 2 4   ? 13.075  -8.263  -0.651  1.00 57.77 4   B 1 
ATOM 3216 C CA    . VAL B 2 4   ? 11.665  -8.598  -0.438  1.00 61.92 4   B 1 
ATOM 3217 C C     . VAL B 2 4   ? 11.036  -8.647  -1.821  1.00 68.15 4   B 1 
ATOM 3218 O O     . VAL B 2 4   ? 10.960  -7.611  -2.481  1.00 64.11 4   B 1 
ATOM 3219 C CB    . VAL B 2 4   ? 10.978  -7.557  0.458   1.00 53.52 4   B 1 
ATOM 3220 C CG1   . VAL B 2 4   ? 9.481   -7.792  0.563   1.00 45.88 4   B 1 
ATOM 3221 C CG2   . VAL B 2 4   ? 11.556  -7.614  1.872   1.00 48.56 4   B 1 
ATOM 3222 N N     . ARG B 2 5   ? 10.672  -9.862  -2.311  1.00 62.41 5   B 1 
ATOM 3223 C CA    . ARG B 2 5   ? 10.173  -10.053 -3.674  1.00 66.32 5   B 1 
ATOM 3224 C C     . ARG B 2 5   ? 9.020   -9.078  -3.884  1.00 71.09 5   B 1 
ATOM 3225 O O     . ARG B 2 5   ? 8.209   -8.912  -2.977  1.00 67.11 5   B 1 
ATOM 3226 C CB    . ARG B 2 5   ? 9.699   -11.499 -3.901  1.00 57.84 5   B 1 
ATOM 3227 C CG    . ARG B 2 5   ? 10.857  -12.508 -3.989  1.00 49.04 5   B 1 
ATOM 3228 C CD    . ARG B 2 5   ? 10.292  -13.913 -4.268  1.00 44.47 5   B 1 
ATOM 3229 N NE    . ARG B 2 5   ? 11.364  -14.915 -4.422  1.00 39.93 5   B 1 
ATOM 3230 C CZ    . ARG B 2 5   ? 11.205  -16.190 -4.723  1.00 34.83 5   B 1 
ATOM 3231 N NH1   . ARG B 2 5   ? 10.019  -16.713 -4.901  1.00 33.78 5   B 1 
ATOM 3232 N NH2   . ARG B 2 5   ? 12.233  -16.977 -4.864  1.00 31.39 5   B 1 
ATOM 3233 N N     . GLU B 2 6   ? 8.924   -8.482  -5.064  1.00 71.06 6   B 1 
ATOM 3234 C CA    . GLU B 2 6   ? 7.865   -7.521  -5.404  1.00 73.66 6   B 1 
ATOM 3235 C C     . GLU B 2 6   ? 6.474   -8.058  -5.002  1.00 77.68 6   B 1 
ATOM 3236 O O     . GLU B 2 6   ? 5.664   -7.382  -4.380  1.00 70.90 6   B 1 
ATOM 3237 C CB    . GLU B 2 6   ? 7.937   -7.242  -6.918  1.00 64.29 6   B 1 
ATOM 3238 C CG    . GLU B 2 6   ? 7.470   -5.816  -7.293  1.00 54.38 6   B 1 
ATOM 3239 C CD    . GLU B 2 6   ? 8.427   -4.711  -6.786  1.00 48.62 6   B 1 
ATOM 3240 O OE1   . GLU B 2 6   ? 8.027   -3.537  -6.758  1.00 45.80 6   B 1 
ATOM 3241 O OE2   . GLU B 2 6   ? 9.536   -5.033  -6.289  1.00 45.88 6   B 1 
ATOM 3242 N N     . GLN B 2 7   ? 6.278   -9.366  -5.199  1.00 71.14 7   B 1 
ATOM 3243 C CA    . GLN B 2 7   ? 5.076   -10.112 -4.805  1.00 73.42 7   B 1 
ATOM 3244 C C     . GLN B 2 7   ? 4.788   -10.109 -3.291  1.00 78.70 7   B 1 
ATOM 3245 O O     . GLN B 2 7   ? 3.666   -10.408 -2.868  1.00 74.12 7   B 1 
ATOM 3246 C CB    . GLN B 2 7   ? 5.242   -11.570 -5.254  1.00 67.00 7   B 1 
ATOM 3247 C CG    . GLN B 2 7   ? 5.358   -11.720 -6.778  1.00 59.07 7   B 1 
ATOM 3248 C CD    . GLN B 2 7   ? 5.573   -13.183 -7.202  1.00 50.57 7   B 1 
ATOM 3249 O OE1   . GLN B 2 7   ? 5.832   -14.073 -6.399  1.00 49.20 7   B 1 
ATOM 3250 N NE2   . GLN B 2 7   ? 5.484   -13.461 -8.483  1.00 44.10 7   B 1 
ATOM 3251 N N     . ASP B 2 8   ? 5.763   -9.814  -2.429  1.00 81.11 8   B 1 
ATOM 3252 C CA    . ASP B 2 8   ? 5.543   -9.742  -0.988  1.00 81.84 8   B 1 
ATOM 3253 C C     . ASP B 2 8   ? 4.955   -8.403  -0.525  1.00 85.62 8   B 1 
ATOM 3254 O O     . ASP B 2 8   ? 4.527   -8.303  0.631   1.00 81.10 8   B 1 
ATOM 3255 C CB    . ASP B 2 8   ? 6.840   -10.009 -0.215  1.00 75.38 8   B 1 
ATOM 3256 C CG    . ASP B 2 8   ? 7.303   -11.461 -0.190  1.00 69.04 8   B 1 
ATOM 3257 O OD1   . ASP B 2 8   ? 6.458   -12.377 -0.295  1.00 62.48 8   B 1 
ATOM 3258 O OD2   . ASP B 2 8   ? 8.499   -11.647 0.121   1.00 61.40 8   B 1 
ATOM 3259 N N     . ARG B 2 9   ? 4.937   -7.391  -1.391  1.00 91.39 9   B 1 
ATOM 3260 C CA    . ARG B 2 9   ? 4.321   -6.081  -1.143  1.00 92.51 9   B 1 
ATOM 3261 C C     . ARG B 2 9   ? 2.803   -6.117  -1.309  1.00 94.06 9   B 1 
ATOM 3262 O O     . ARG B 2 9   ? 2.108   -5.275  -0.740  1.00 91.12 9   B 1 
ATOM 3263 C CB    . ARG B 2 9   ? 4.917   -5.023  -2.086  1.00 89.34 9   B 1 
ATOM 3264 C CG    . ARG B 2 9   ? 6.438   -4.869  -1.919  1.00 81.65 9   B 1 
ATOM 3265 C CD    . ARG B 2 9   ? 6.947   -3.732  -2.807  1.00 78.51 9   B 1 
ATOM 3266 N NE    . ARG B 2 9   ? 8.420   -3.607  -2.754  1.00 70.67 9   B 1 
ATOM 3267 C CZ    . ARG B 2 9   ? 9.162   -2.995  -3.645  1.00 64.08 9   B 1 
ATOM 3268 N NH1   . ARG B 2 9   ? 8.643   -2.299  -4.619  1.00 60.23 9   B 1 
ATOM 3269 N NH2   . ARG B 2 9   ? 10.456  -3.093  -3.609  1.00 55.89 9   B 1 
ATOM 3270 N N     . PHE B 2 10  ? 2.310   -7.113  -2.042  1.00 95.04 10  B 1 
ATOM 3271 C CA    . PHE B 2 10  ? 0.910   -7.233  -2.402  1.00 95.75 10  B 1 
ATOM 3272 C C     . PHE B 2 10  ? 0.238   -8.451  -1.755  1.00 96.39 10  B 1 
ATOM 3273 O O     . PHE B 2 10  ? 0.887   -9.373  -1.240  1.00 94.56 10  B 1 
ATOM 3274 C CB    . PHE B 2 10  ? 0.807   -7.255  -3.937  1.00 94.57 10  B 1 
ATOM 3275 C CG    . PHE B 2 10  ? 1.485   -6.078  -4.616  1.00 94.54 10  B 1 
ATOM 3276 C CD1   . PHE B 2 10  ? 1.142   -4.765  -4.285  1.00 89.11 10  B 1 
ATOM 3277 C CD2   . PHE B 2 10  ? 2.485   -6.311  -5.576  1.00 87.82 10  B 1 
ATOM 3278 C CE1   . PHE B 2 10  ? 1.774   -3.678  -4.900  1.00 85.18 10  B 1 
ATOM 3279 C CE2   . PHE B 2 10  ? 3.124   -5.228  -6.204  1.00 85.79 10  B 1 
ATOM 3280 C CZ    . PHE B 2 10  ? 2.771   -3.904  -5.865  1.00 86.52 10  B 1 
ATOM 3281 N N     . LEU B 2 11  ? -1.087  -8.470  -1.772  1.00 96.34 11  B 1 
ATOM 3282 C CA    . LEU B 2 11  ? -1.857  -9.656  -1.407  1.00 96.67 11  B 1 
ATOM 3283 C C     . LEU B 2 11  ? -1.686  -10.756 -2.471  1.00 96.57 11  B 1 
ATOM 3284 O O     . LEU B 2 11  ? -1.391  -10.460 -3.625  1.00 94.97 11  B 1 
ATOM 3285 C CB    . LEU B 2 11  ? -3.335  -9.286  -1.202  1.00 96.34 11  B 1 
ATOM 3286 C CG    . LEU B 2 11  ? -3.596  -8.357  0.001   1.00 95.35 11  B 1 
ATOM 3287 C CD1   . LEU B 2 11  ? -5.085  -8.023  0.071   1.00 92.13 11  B 1 
ATOM 3288 C CD2   . LEU B 2 11  ? -3.203  -9.010  1.325   1.00 91.18 11  B 1 
ATOM 3289 N N     . PRO B 2 12  ? -1.860  -12.051 -2.127  1.00 95.64 12  B 1 
ATOM 3290 C CA    . PRO B 2 12  ? -1.674  -13.129 -3.095  1.00 95.39 12  B 1 
ATOM 3291 C C     . PRO B 2 12  ? -2.689  -13.061 -4.240  1.00 95.63 12  B 1 
ATOM 3292 O O     . PRO B 2 12  ? -3.892  -13.171 -4.015  1.00 94.84 12  B 1 
ATOM 3293 C CB    . PRO B 2 12  ? -1.799  -14.429 -2.301  1.00 94.09 12  B 1 
ATOM 3294 C CG    . PRO B 2 12  ? -1.508  -14.013 -0.855  1.00 91.81 12  B 1 
ATOM 3295 C CD    . PRO B 2 12  ? -2.060  -12.593 -0.793  1.00 94.28 12  B 1 
ATOM 3296 N N     . ILE B 2 13  ? -2.192  -13.008 -5.478  1.00 94.40 13  B 1 
ATOM 3297 C CA    . ILE B 2 13  ? -3.016  -12.899 -6.695  1.00 94.75 13  B 1 
ATOM 3298 C C     . ILE B 2 13  ? -4.067  -14.021 -6.816  1.00 95.39 13  B 1 
ATOM 3299 O O     . ILE B 2 13  ? -5.162  -13.803 -7.323  1.00 94.63 13  B 1 
ATOM 3300 C CB    . ILE B 2 13  ? -2.092  -12.861 -7.927  1.00 93.98 13  B 1 
ATOM 3301 C CG1   . ILE B 2 13  ? -2.807  -12.437 -9.231  1.00 90.34 13  B 1 
ATOM 3302 C CG2   . ILE B 2 13  ? -1.389  -14.210 -8.171  1.00 87.18 13  B 1 
ATOM 3303 C CD1   . ILE B 2 13  ? -3.342  -11.006 -9.180  1.00 80.61 13  B 1 
ATOM 3304 N N     . ALA B 2 14  ? -3.775  -15.229 -6.301  1.00 95.37 14  B 1 
ATOM 3305 C CA    . ALA B 2 14  ? -4.714  -16.348 -6.319  1.00 94.82 14  B 1 
ATOM 3306 C C     . ALA B 2 14  ? -5.954  -16.104 -5.446  1.00 95.68 14  B 1 
ATOM 3307 O O     . ALA B 2 14  ? -7.054  -16.534 -5.808  1.00 94.73 14  B 1 
ATOM 3308 C CB    . ALA B 2 14  ? -3.974  -17.609 -5.879  1.00 93.39 14  B 1 
ATOM 3309 N N     . ASN B 2 15  ? -5.793  -15.415 -4.299  1.00 95.50 15  B 1 
ATOM 3310 C CA    . ASN B 2 15  ? -6.908  -15.058 -3.424  1.00 95.77 15  B 1 
ATOM 3311 C C     . ASN B 2 15  ? -7.752  -13.962 -4.077  1.00 96.58 15  B 1 
ATOM 3312 O O     . ASN B 2 15  ? -8.966  -14.107 -4.161  1.00 95.94 15  B 1 
ATOM 3313 C CB    . ASN B 2 15  ? -6.388  -14.621 -2.049  1.00 95.09 15  B 1 
ATOM 3314 C CG    . ASN B 2 15  ? -5.752  -15.739 -1.243  1.00 93.40 15  B 1 
ATOM 3315 O OD1   . ASN B 2 15  ? -4.919  -16.500 -1.696  1.00 81.92 15  B 1 
ATOM 3316 N ND2   . ASN B 2 15  ? -6.143  -15.891 0.012   1.00 82.72 15  B 1 
ATOM 3317 N N     . ILE B 2 16  ? -7.106  -12.933 -4.608  1.00 96.64 16  B 1 
ATOM 3318 C CA    . ILE B 2 16  ? -7.769  -11.826 -5.309  1.00 97.24 16  B 1 
ATOM 3319 C C     . ILE B 2 16  ? -8.554  -12.347 -6.511  1.00 97.77 16  B 1 
ATOM 3320 O O     . ILE B 2 16  ? -9.739  -12.095 -6.623  1.00 97.32 16  B 1 
ATOM 3321 C CB    . ILE B 2 16  ? -6.728  -10.760 -5.701  1.00 96.59 16  B 1 
ATOM 3322 C CG1   . ILE B 2 16  ? -6.176  -10.155 -4.397  1.00 93.34 16  B 1 
ATOM 3323 C CG2   . ILE B 2 16  ? -7.336  -9.678  -6.613  1.00 94.74 16  B 1 
ATOM 3324 C CD1   . ILE B 2 16  ? -4.989  -9.236  -4.612  1.00 81.55 16  B 1 
ATOM 3325 N N     . SER B 2 17  ? -7.936  -13.192 -7.341  1.00 97.00 17  B 1 
ATOM 3326 C CA    . SER B 2 17  ? -8.601  -13.805 -8.497  1.00 96.82 17  B 1 
ATOM 3327 C C     . SER B 2 17  ? -9.834  -14.637 -8.113  1.00 97.29 17  B 1 
ATOM 3328 O O     . SER B 2 17  ? -10.750 -14.763 -8.924  1.00 96.68 17  B 1 
ATOM 3329 C CB    . SER B 2 17  ? -7.657  -14.727 -9.252  1.00 95.85 17  B 1 
ATOM 3330 O OG    . SER B 2 17  ? -6.515  -14.053 -9.736  1.00 82.26 17  B 1 
ATOM 3331 N N     . ARG B 2 18  ? -9.835  -15.267 -6.926  1.00 96.73 18  B 1 
ATOM 3332 C CA    . ARG B 2 18  ? -10.993 -16.017 -6.434  1.00 96.62 18  B 1 
ATOM 3333 C C     . ARG B 2 18  ? -12.140 -15.090 -6.038  1.00 97.27 18  B 1 
ATOM 3334 O O     . ARG B 2 18  ? -13.275 -15.405 -6.360  1.00 96.22 18  B 1 
ATOM 3335 C CB    . ARG B 2 18  ? -10.570 -16.922 -5.265  1.00 95.46 18  B 1 
ATOM 3336 C CG    . ARG B 2 18  ? -11.678 -17.911 -4.876  1.00 87.47 18  B 1 
ATOM 3337 C CD    . ARG B 2 18  ? -11.321 -18.687 -3.602  1.00 86.72 18  B 1 
ATOM 3338 N NE    . ARG B 2 18  ? -10.056 -19.439 -3.741  1.00 77.10 18  B 1 
ATOM 3339 C CZ    . ARG B 2 18  ? -9.000  -19.386 -2.934  1.00 71.69 18  B 1 
ATOM 3340 N NH1   . ARG B 2 18  ? -9.010  -18.672 -1.844  1.00 62.17 18  B 1 
ATOM 3341 N NH2   . ARG B 2 18  ? -7.918  -20.050 -3.210  1.00 62.30 18  B 1 
ATOM 3342 N N     . ILE B 2 19  ? -11.829 -13.973 -5.378  1.00 96.90 19  B 1 
ATOM 3343 C CA    . ILE B 2 19  ? -12.820 -12.971 -4.965  1.00 97.21 19  B 1 
ATOM 3344 C C     . ILE B 2 19  ? -13.413 -12.273 -6.198  1.00 97.58 19  B 1 
ATOM 3345 O O     . ILE B 2 19  ? -14.630 -12.267 -6.359  1.00 96.98 19  B 1 
ATOM 3346 C CB    . ILE B 2 19  ? -12.210 -11.981 -3.953  1.00 97.19 19  B 1 
ATOM 3347 C CG1   . ILE B 2 19  ? -11.773 -12.710 -2.654  1.00 95.89 19  B 1 
ATOM 3348 C CG2   . ILE B 2 19  ? -13.227 -10.879 -3.603  1.00 95.93 19  B 1 
ATOM 3349 C CD1   . ILE B 2 19  ? -10.807 -11.895 -1.792  1.00 91.52 19  B 1 
ATOM 3350 N N     . MET B 2 20  ? -12.574 -11.809 -7.129  1.00 97.77 20  B 1 
ATOM 3351 C CA    . MET B 2 20  ? -13.030 -11.173 -8.371  1.00 97.96 20  B 1 
ATOM 3352 C C     . MET B 2 20  ? -14.020 -12.043 -9.153  1.00 97.83 20  B 1 
ATOM 3353 O O     . MET B 2 20  ? -14.992 -11.542 -9.697  1.00 96.78 20  B 1 
ATOM 3354 C CB    . MET B 2 20  ? -11.827 -10.862 -9.277  1.00 97.87 20  B 1 
ATOM 3355 C CG    . MET B 2 20  ? -10.909 -9.772  -8.740  1.00 97.04 20  B 1 
ATOM 3356 S SD    . MET B 2 20  ? -9.481  -9.475  -9.828  1.00 96.02 20  B 1 
ATOM 3357 C CE    . MET B 2 20  ? -10.252 -8.497  -11.134 1.00 89.78 20  B 1 
ATOM 3358 N N     . LYS B 2 21  ? -13.812 -13.372 -9.193  1.00 97.64 21  B 1 
ATOM 3359 C CA    . LYS B 2 21  ? -14.727 -14.299 -9.879  1.00 97.51 21  B 1 
ATOM 3360 C C     . LYS B 2 21  ? -16.125 -14.372 -9.262  1.00 97.54 21  B 1 
ATOM 3361 O O     . LYS B 2 21  ? -17.031 -14.800 -9.957  1.00 96.26 21  B 1 
ATOM 3362 C CB    . LYS B 2 21  ? -14.124 -15.694 -9.942  1.00 96.66 21  B 1 
ATOM 3363 C CG    . LYS B 2 21  ? -13.071 -15.813 -11.039 1.00 90.12 21  B 1 
ATOM 3364 C CD    . LYS B 2 21  ? -12.489 -17.229 -11.034 1.00 77.93 21  B 1 
ATOM 3365 C CE    . LYS B 2 21  ? -11.471 -17.378 -12.153 1.00 70.54 21  B 1 
ATOM 3366 N NZ    . LYS B 2 21  ? -11.168 -18.806 -12.394 1.00 59.00 21  B 1 
ATOM 3367 N N     . LYS B 2 22  ? -16.299 -13.996 -7.993  1.00 96.88 22  B 1 
ATOM 3368 C CA    . LYS B 2 22  ? -17.615 -13.943 -7.364  1.00 96.46 22  B 1 
ATOM 3369 C C     . LYS B 2 22  ? -18.457 -12.774 -7.881  1.00 96.56 22  B 1 
ATOM 3370 O O     . LYS B 2 22  ? -19.667 -12.872 -7.904  1.00 94.72 22  B 1 
ATOM 3371 C CB    . LYS B 2 22  ? -17.499 -13.831 -5.837  1.00 95.07 22  B 1 
ATOM 3372 C CG    . LYS B 2 22  ? -16.825 -15.002 -5.106  1.00 89.54 22  B 1 
ATOM 3373 C CD    . LYS B 2 22  ? -16.822 -14.651 -3.607  1.00 84.03 22  B 1 
ATOM 3374 C CE    . LYS B 2 22  ? -16.292 -15.726 -2.663  1.00 75.37 22  B 1 
ATOM 3375 N NZ    . LYS B 2 22  ? -16.433 -15.266 -1.246  1.00 66.03 22  B 1 
ATOM 3376 N N     . ALA B 2 23  ? -17.814 -11.679 -8.293  1.00 96.54 23  B 1 
ATOM 3377 C CA    . ALA B 2 23  ? -18.479 -10.458 -8.736  1.00 95.90 23  B 1 
ATOM 3378 C C     . ALA B 2 23  ? -18.865 -10.451 -10.225 1.00 96.05 23  B 1 
ATOM 3379 O O     . ALA B 2 23  ? -19.483 -9.497  -10.689 1.00 93.92 23  B 1 
ATOM 3380 C CB    . ALA B 2 23  ? -17.581 -9.271  -8.388  1.00 94.51 23  B 1 
ATOM 3381 N N     . ILE B 2 24  ? -18.496 -11.482 -10.983 1.00 96.62 24  B 1 
ATOM 3382 C CA    . ILE B 2 24  ? -18.795 -11.571 -12.414 1.00 96.56 24  B 1 
ATOM 3383 C C     . ILE B 2 24  ? -19.636 -12.814 -12.733 1.00 96.96 24  B 1 
ATOM 3384 O O     . ILE B 2 24  ? -19.548 -13.812 -12.007 1.00 95.30 24  B 1 
ATOM 3385 C CB    . ILE B 2 24  ? -17.511 -11.516 -13.281 1.00 94.75 24  B 1 
ATOM 3386 C CG1   . ILE B 2 24  ? -16.611 -12.752 -13.095 1.00 85.76 24  B 1 
ATOM 3387 C CG2   . ILE B 2 24  ? -16.736 -10.219 -13.002 1.00 83.49 24  B 1 
ATOM 3388 C CD1   . ILE B 2 24  ? -15.467 -12.842 -14.116 1.00 82.32 24  B 1 
ATOM 3389 N N     . PRO B 2 25  ? -20.404 -12.814 -13.840 1.00 96.40 25  B 1 
ATOM 3390 C CA    . PRO B 2 25  ? -21.125 -13.997 -14.300 1.00 96.02 25  B 1 
ATOM 3391 C C     . PRO B 2 25  ? -20.208 -15.198 -14.549 1.00 96.24 25  B 1 
ATOM 3392 O O     . PRO B 2 25  ? -19.042 -15.061 -14.895 1.00 94.54 25  B 1 
ATOM 3393 C CB    . PRO B 2 25  ? -21.840 -13.559 -15.586 1.00 94.52 25  B 1 
ATOM 3394 C CG    . PRO B 2 25  ? -21.969 -12.053 -15.425 1.00 91.66 25  B 1 
ATOM 3395 C CD    . PRO B 2 25  ? -20.707 -11.664 -14.670 1.00 95.03 25  B 1 
ATOM 3396 N N     . ALA B 2 26  ? -20.770 -16.431 -14.456 1.00 95.92 26  B 1 
ATOM 3397 C CA    . ALA B 2 26  ? -19.997 -17.666 -14.610 1.00 95.60 26  B 1 
ATOM 3398 C C     . ALA B 2 26  ? -19.287 -17.803 -15.979 1.00 95.74 26  B 1 
ATOM 3399 O O     . ALA B 2 26  ? -18.243 -18.451 -16.079 1.00 92.39 26  B 1 
ATOM 3400 C CB    . ALA B 2 26  ? -20.949 -18.845 -14.370 1.00 93.87 26  B 1 
ATOM 3401 N N     . ASN B 2 27  ? -19.828 -17.189 -17.031 1.00 95.15 27  B 1 
ATOM 3402 C CA    . ASN B 2 27  ? -19.246 -17.149 -18.377 1.00 94.87 27  B 1 
ATOM 3403 C C     . ASN B 2 27  ? -18.215 -16.022 -18.575 1.00 95.24 27  B 1 
ATOM 3404 O O     . ASN B 2 27  ? -17.617 -15.936 -19.652 1.00 91.32 27  B 1 
ATOM 3405 C CB    . ASN B 2 27  ? -20.389 -17.076 -19.407 1.00 92.90 27  B 1 
ATOM 3406 C CG    . ASN B 2 27  ? -21.175 -15.777 -19.333 1.00 87.87 27  B 1 
ATOM 3407 O OD1   . ASN B 2 27  ? -21.128 -15.037 -18.384 1.00 74.42 27  B 1 
ATOM 3408 N ND2   . ASN B 2 27  ? -21.941 -15.448 -20.350 1.00 78.23 27  B 1 
ATOM 3409 N N     . GLY B 2 28  ? -18.011 -15.162 -17.557 1.00 95.41 28  B 1 
ATOM 3410 C CA    . GLY B 2 28  ? -17.062 -14.071 -17.579 1.00 95.42 28  B 1 
ATOM 3411 C C     . GLY B 2 28  ? -15.614 -14.553 -17.433 1.00 96.15 28  B 1 
ATOM 3412 O O     . GLY B 2 28  ? -15.308 -15.542 -16.773 1.00 93.69 28  B 1 
ATOM 3413 N N     . LYS B 2 29  ? -14.700 -13.809 -18.051 1.00 97.07 29  B 1 
ATOM 3414 C CA    . LYS B 2 29  ? -13.258 -14.020 -17.934 1.00 96.96 29  B 1 
ATOM 3415 C C     . LYS B 2 29  ? -12.588 -12.765 -17.370 1.00 97.49 29  B 1 
ATOM 3416 O O     . LYS B 2 29  ? -13.119 -11.663 -17.489 1.00 95.81 29  B 1 
ATOM 3417 C CB    . LYS B 2 29  ? -12.665 -14.423 -19.292 1.00 95.25 29  B 1 
ATOM 3418 C CG    . LYS B 2 29  ? -13.216 -15.759 -19.798 1.00 89.09 29  B 1 
ATOM 3419 C CD    . LYS B 2 29  ? -12.608 -16.122 -21.154 1.00 84.01 29  B 1 
ATOM 3420 C CE    . LYS B 2 29  ? -13.203 -17.419 -21.688 1.00 76.02 29  B 1 
ATOM 3421 N NZ    . LYS B 2 29  ? -12.701 -17.747 -23.043 1.00 65.57 29  B 1 
ATOM 3422 N N     . ILE B 2 30  ? -11.428 -12.934 -16.758 1.00 96.69 30  B 1 
ATOM 3423 C CA    . ILE B 2 30  ? -10.636 -11.827 -16.209 1.00 96.98 30  B 1 
ATOM 3424 C C     . ILE B 2 30  ? -9.228  -11.929 -16.771 1.00 97.05 30  B 1 
ATOM 3425 O O     . ILE B 2 30  ? -8.559  -12.952 -16.579 1.00 95.51 30  B 1 
ATOM 3426 C CB    . ILE B 2 30  ? -10.645 -11.821 -14.670 1.00 96.57 30  B 1 
ATOM 3427 C CG1   . ILE B 2 30  ? -12.079 -11.891 -14.082 1.00 94.29 30  B 1 
ATOM 3428 C CG2   . ILE B 2 30  ? -9.930  -10.560 -14.156 1.00 94.47 30  B 1 
ATOM 3429 C CD1   . ILE B 2 30  ? -12.127 -12.074 -12.568 1.00 90.72 30  B 1 
ATOM 3430 N N     . ALA B 2 31  ? -8.784  -10.885 -17.459 1.00 97.32 31  B 1 
ATOM 3431 C CA    . ALA B 2 31  ? -7.433  -10.772 -17.993 1.00 97.15 31  B 1 
ATOM 3432 C C     . ALA B 2 31  ? -6.383  -10.811 -16.873 1.00 97.22 31  B 1 
ATOM 3433 O O     . ALA B 2 31  ? -6.684  -10.623 -15.695 1.00 95.99 31  B 1 
ATOM 3434 C CB    . ALA B 2 31  ? -7.340  -9.516  -18.853 1.00 96.19 31  B 1 
ATOM 3435 N N     . LYS B 2 32  ? -5.139  -11.157 -17.223 1.00 96.46 32  B 1 
ATOM 3436 C CA    . LYS B 2 32  ? -4.057  -11.287 -16.242 1.00 96.10 32  B 1 
ATOM 3437 C C     . LYS B 2 32  ? -3.660  -9.925  -15.668 1.00 96.38 32  B 1 
ATOM 3438 O O     . LYS B 2 32  ? -3.576  -9.790  -14.449 1.00 95.13 32  B 1 
ATOM 3439 C CB    . LYS B 2 32  ? -2.865  -12.001 -16.882 1.00 94.78 32  B 1 
ATOM 3440 C CG    . LYS B 2 32  ? -1.742  -12.238 -15.858 1.00 88.77 32  B 1 
ATOM 3441 C CD    . LYS B 2 32  ? -0.460  -12.744 -16.525 1.00 81.32 32  B 1 
ATOM 3442 C CE    . LYS B 2 32  ? 0.650   -12.692 -15.467 1.00 69.82 32  B 1 
ATOM 3443 N NZ    . LYS B 2 32  ? 1.990   -12.603 -16.053 1.00 60.34 32  B 1 
ATOM 3444 N N     . ASP B 2 33  ? -3.470  -8.941  -16.531 1.00 96.42 33  B 1 
ATOM 3445 C CA    . ASP B 2 33  ? -3.188  -7.548  -16.210 1.00 96.01 33  B 1 
ATOM 3446 C C     . ASP B 2 33  ? -4.277  -6.929  -15.324 1.00 96.72 33  B 1 
ATOM 3447 O O     . ASP B 2 33  ? -3.968  -6.286  -14.326 1.00 95.24 33  B 1 
ATOM 3448 C CB    . ASP B 2 33  ? -3.032  -6.767  -17.521 1.00 93.85 33  B 1 
ATOM 3449 C CG    . ASP B 2 33  ? -4.273  -6.801  -18.436 1.00 86.46 33  B 1 
ATOM 3450 O OD1   . ASP B 2 33  ? -5.131  -7.695  -18.231 1.00 71.95 33  B 1 
ATOM 3451 O OD2   . ASP B 2 33  ? -4.374  -5.938  -19.313 1.00 78.14 33  B 1 
ATOM 3452 N N     . ALA B 2 34  ? -5.559  -7.226  -15.567 1.00 96.73 34  B 1 
ATOM 3453 C CA    . ALA B 2 34  ? -6.654  -6.787  -14.717 1.00 96.89 34  B 1 
ATOM 3454 C C     . ALA B 2 34  ? -6.533  -7.324  -13.274 1.00 97.22 34  B 1 
ATOM 3455 O O     . ALA B 2 34  ? -6.764  -6.597  -12.308 1.00 96.62 34  B 1 
ATOM 3456 C CB    . ALA B 2 34  ? -7.978  -7.225  -15.356 1.00 96.40 34  B 1 
ATOM 3457 N N     . LYS B 2 35  ? -6.116  -8.594  -13.093 1.00 97.37 35  B 1 
ATOM 3458 C CA    . LYS B 2 35  ? -5.879  -9.156  -11.751 1.00 97.32 35  B 1 
ATOM 3459 C C     . LYS B 2 35  ? -4.708  -8.483  -11.045 1.00 97.58 35  B 1 
ATOM 3460 O O     . LYS B 2 35  ? -4.777  -8.286  -9.837  1.00 96.88 35  B 1 
ATOM 3461 C CB    . LYS B 2 35  ? -5.617  -10.663 -11.834 1.00 96.64 35  B 1 
ATOM 3462 C CG    . LYS B 2 35  ? -6.851  -11.446 -12.273 1.00 94.63 35  B 1 
ATOM 3463 C CD    . LYS B 2 35  ? -6.437  -12.856 -12.670 1.00 92.89 35  B 1 
ATOM 3464 C CE    . LYS B 2 35  ? -7.642  -13.562 -13.268 1.00 88.29 35  B 1 
ATOM 3465 N NZ    . LYS B 2 35  ? -7.238  -14.695 -14.121 1.00 81.79 35  B 1 
ATOM 3466 N N     . GLU B 2 36  ? -3.652  -8.167  -11.774 1.00 96.70 36  B 1 
ATOM 3467 C CA    . GLU B 2 36  ? -2.471  -7.474  -11.255 1.00 96.51 36  B 1 
ATOM 3468 C C     . GLU B 2 36  ? -2.821  -6.027  -10.859 1.00 96.85 36  B 1 
ATOM 3469 O O     . GLU B 2 36  ? -2.511  -5.612  -9.745  1.00 96.25 36  B 1 
ATOM 3470 C CB    . GLU B 2 36  ? -1.330  -7.559  -12.295 1.00 95.71 36  B 1 
ATOM 3471 C CG    . GLU B 2 36  ? -0.792  -8.998  -12.397 1.00 93.02 36  B 1 
ATOM 3472 C CD    . GLU B 2 36  ? 0.180   -9.287  -13.559 1.00 91.10 36  B 1 
ATOM 3473 O OE1   . GLU B 2 36  ? 0.762   -10.402 -13.573 1.00 87.65 36  B 1 
ATOM 3474 O OE2   . GLU B 2 36  ? 0.298   -8.473  -14.489 1.00 85.29 36  B 1 
ATOM 3475 N N     . THR B 2 37  ? -3.594  -5.316  -11.671 1.00 96.81 37  B 1 
ATOM 3476 C CA    . THR B 2 37  ? -4.102  -3.978  -11.337 1.00 97.04 37  B 1 
ATOM 3477 C C     . THR B 2 37  ? -4.957  -3.988  -10.069 1.00 97.48 37  B 1 
ATOM 3478 O O     . THR B 2 37  ? -4.724  -3.196  -9.161  1.00 96.90 37  B 1 
ATOM 3479 C CB    . THR B 2 37  ? -4.898  -3.392  -12.505 1.00 96.61 37  B 1 
ATOM 3480 O OG1   . THR B 2 37  ? -4.120  -3.394  -13.675 1.00 91.57 37  B 1 
ATOM 3481 C CG2   . THR B 2 37  ? -5.322  -1.942  -12.268 1.00 90.35 37  B 1 
ATOM 3482 N N     . VAL B 2 38  ? -5.905  -4.922  -9.932  1.00 97.66 38  B 1 
ATOM 3483 C CA    . VAL B 2 38  ? -6.700  -5.044  -8.691  1.00 97.86 38  B 1 
ATOM 3484 C C     . VAL B 2 38  ? -5.818  -5.406  -7.490  1.00 97.97 38  B 1 
ATOM 3485 O O     . VAL B 2 38  ? -6.050  -4.923  -6.387  1.00 97.22 38  B 1 
ATOM 3486 C CB    . VAL B 2 38  ? -7.868  -6.023  -8.858  1.00 97.55 38  B 1 
ATOM 3487 C CG1   . VAL B 2 38  ? -8.629  -6.289  -7.550  1.00 95.81 38  B 1 
ATOM 3488 C CG2   . VAL B 2 38  ? -8.891  -5.460  -9.849  1.00 95.57 38  B 1 
ATOM 3489 N N     . GLN B 2 39  ? -4.773  -6.221  -7.678  1.00 97.35 39  B 1 
ATOM 3490 C CA    . GLN B 2 39  ? -3.812  -6.562  -6.625  1.00 97.01 39  B 1 
ATOM 3491 C C     . GLN B 2 39  ? -3.113  -5.320  -6.059  1.00 97.15 39  B 1 
ATOM 3492 O O     . GLN B 2 39  ? -2.967  -5.200  -4.835  1.00 96.38 39  B 1 
ATOM 3493 C CB    . GLN B 2 39  ? -2.803  -7.567  -7.187  1.00 96.29 39  B 1 
ATOM 3494 C CG    . GLN B 2 39  ? -1.880  -8.135  -6.118  1.00 94.48 39  B 1 
ATOM 3495 C CD    . GLN B 2 39  ? -0.811  -9.087  -6.670  1.00 93.96 39  B 1 
ATOM 3496 O OE1   . GLN B 2 39  ? -0.398  -9.043  -7.817  1.00 87.88 39  B 1 
ATOM 3497 N NE2   . GLN B 2 39  ? -0.311  -9.983  -5.860  1.00 85.88 39  B 1 
ATOM 3498 N N     . GLU B 2 40  ? -2.712  -4.398  -6.919  1.00 96.90 40  B 1 
ATOM 3499 C CA    . GLU B 2 40  ? -2.139  -3.112  -6.533  1.00 96.65 40  B 1 
ATOM 3500 C C     . GLU B 2 40  ? -3.179  -2.227  -5.851  1.00 97.09 40  B 1 
ATOM 3501 O O     . GLU B 2 40  ? -2.942  -1.774  -4.731  1.00 96.25 40  B 1 
ATOM 3502 C CB    . GLU B 2 40  ? -1.528  -2.418  -7.761  1.00 95.54 40  B 1 
ATOM 3503 C CG    . GLU B 2 40  ? -0.280  -3.151  -8.246  1.00 88.49 40  B 1 
ATOM 3504 C CD    . GLU B 2 40  ? 0.417   -2.488  -9.442  1.00 84.54 40  B 1 
ATOM 3505 O OE1   . GLU B 2 40  ? 1.330   -3.137  -9.987  1.00 81.24 40  B 1 
ATOM 3506 O OE2   . GLU B 2 40  ? 0.061   -1.342  -9.773  1.00 78.86 40  B 1 
ATOM 3507 N N     . CYS B 2 41  ? -4.368  -2.065  -6.439  1.00 97.18 41  B 1 
ATOM 3508 C CA    . CYS B 2 41  ? -5.455  -1.258  -5.888  1.00 97.30 41  B 1 
ATOM 3509 C C     . CYS B 2 41  ? -5.809  -1.653  -4.446  1.00 97.64 41  B 1 
ATOM 3510 O O     . CYS B 2 41  ? -5.937  -0.798  -3.577  1.00 97.05 41  B 1 
ATOM 3511 C CB    . CYS B 2 41  ? -6.692  -1.383  -6.781  1.00 97.16 41  B 1 
ATOM 3512 S SG    . CYS B 2 41  ? -6.419  -0.617  -8.415  1.00 95.75 41  B 1 
ATOM 3513 N N     . VAL B 2 42  ? -5.912  -2.950  -4.134  1.00 97.94 42  B 1 
ATOM 3514 C CA    . VAL B 2 42  ? -6.220  -3.428  -2.784  1.00 97.93 42  B 1 
ATOM 3515 C C     . VAL B 2 42  ? -5.092  -3.112  -1.799  1.00 97.95 42  B 1 
ATOM 3516 O O     . VAL B 2 42  ? -5.336  -2.781  -0.645  1.00 97.13 42  B 1 
ATOM 3517 C CB    . VAL B 2 42  ? -6.497  -4.935  -2.789  1.00 97.05 42  B 1 
ATOM 3518 C CG1   . VAL B 2 42  ? -6.793  -5.482  -1.393  1.00 89.85 42  B 1 
ATOM 3519 C CG2   . VAL B 2 42  ? -7.720  -5.253  -3.638  1.00 88.43 42  B 1 
ATOM 3520 N N     . SER B 2 43  ? -3.838  -3.204  -2.234  1.00 97.68 43  B 1 
ATOM 3521 C CA    . SER B 2 43  ? -2.692  -2.890  -1.375  1.00 97.33 43  B 1 
ATOM 3522 C C     . SER B 2 43  ? -2.597  -1.397  -1.073  1.00 97.47 43  B 1 
ATOM 3523 O O     . SER B 2 43  ? -2.245  -1.008  0.046   1.00 96.61 43  B 1 
ATOM 3524 C CB    . SER B 2 43  ? -1.407  -3.404  -2.020  1.00 96.32 43  B 1 
ATOM 3525 O OG    . SER B 2 43  ? -1.532  -4.796  -2.238  1.00 81.78 43  B 1 
ATOM 3526 N N     . GLU B 2 44  ? -2.982  -0.563  -2.030  1.00 96.99 44  B 1 
ATOM 3527 C CA    . GLU B 2 44  ? -3.102  0.878   -1.852  1.00 96.81 44  B 1 
ATOM 3528 C C     . GLU B 2 44  ? -4.293  1.247   -0.963  1.00 97.28 44  B 1 
ATOM 3529 O O     . GLU B 2 44  ? -4.124  2.080   -0.077  1.00 96.41 44  B 1 
ATOM 3530 C CB    . GLU B 2 44  ? -3.158  1.576   -3.214  1.00 96.01 44  B 1 
ATOM 3531 C CG    . GLU B 2 44  ? -1.826  1.499   -3.993  1.00 91.51 44  B 1 
ATOM 3532 C CD    . GLU B 2 44  ? -0.622  1.977   -3.163  1.00 91.15 44  B 1 
ATOM 3533 O OE1   . GLU B 2 44  ? 0.491   1.420   -3.286  1.00 87.15 44  B 1 
ATOM 3534 O OE2   . GLU B 2 44  ? -0.769  2.882   -2.337  1.00 87.03 44  B 1 
ATOM 3535 N N     . PHE B 2 45  ? -5.422  0.556   -1.080  1.00 97.37 45  B 1 
ATOM 3536 C CA    . PHE B 2 45  ? -6.566  0.720   -0.181  1.00 97.57 45  B 1 
ATOM 3537 C C     . PHE B 2 45  ? -6.176  0.461   1.281   1.00 97.62 45  B 1 
ATOM 3538 O O     . PHE B 2 45  ? -6.406  1.313   2.144   1.00 97.00 45  B 1 
ATOM 3539 C CB    . PHE B 2 45  ? -7.698  -0.209  -0.627  1.00 97.42 45  B 1 
ATOM 3540 C CG    . PHE B 2 45  ? -8.880  -0.234  0.327   1.00 97.41 45  B 1 
ATOM 3541 C CD1   . PHE B 2 45  ? -9.103  -1.347  1.150   1.00 96.17 45  B 1 
ATOM 3542 C CD2   . PHE B 2 45  ? -9.753  0.862   0.407   1.00 96.19 45  B 1 
ATOM 3543 C CE1   . PHE B 2 45  ? -10.203 -1.373  2.032   1.00 95.66 45  B 1 
ATOM 3544 C CE2   . PHE B 2 45  ? -10.844 0.854   1.277   1.00 95.58 45  B 1 
ATOM 3545 C CZ    . PHE B 2 45  ? -11.067 -0.266  2.088   1.00 95.93 45  B 1 
ATOM 3546 N N     . ILE B 2 46  ? -5.492  -0.649  1.582   1.00 97.94 46  B 1 
ATOM 3547 C CA    . ILE B 2 46  ? -4.999  -0.935  2.938   1.00 97.81 46  B 1 
ATOM 3548 C C     . ILE B 2 46  ? -4.087  0.196   3.430   1.00 97.73 46  B 1 
ATOM 3549 O O     . ILE B 2 46  ? -4.198  0.627   4.577   1.00 97.06 46  B 1 
ATOM 3550 C CB    . ILE B 2 46  ? -4.254  -2.287  2.986   1.00 97.67 46  B 1 
ATOM 3551 C CG1   . ILE B 2 46  ? -5.218  -3.464  2.728   1.00 96.57 46  B 1 
ATOM 3552 C CG2   . ILE B 2 46  ? -3.559  -2.499  4.348   1.00 96.22 46  B 1 
ATOM 3553 C CD1   . ILE B 2 46  ? -4.500  -4.773  2.373   1.00 93.85 46  B 1 
ATOM 3554 N N     . SER B 2 47  ? -3.179  0.674   2.593   1.00 97.52 47  B 1 
ATOM 3555 C CA    . SER B 2 47  ? -2.216  1.705   2.980   1.00 97.22 47  B 1 
ATOM 3556 C C     . SER B 2 47  ? -2.865  3.070   3.197   1.00 97.23 47  B 1 
ATOM 3557 O O     . SER B 2 47  ? -2.485  3.781   4.127   1.00 96.20 47  B 1 
ATOM 3558 C CB    . SER B 2 47  ? -1.128  1.813   1.922   1.00 96.55 47  B 1 
ATOM 3559 O OG    . SER B 2 47  ? -0.465  0.575   1.760   1.00 90.77 47  B 1 
ATOM 3560 N N     . PHE B 2 48  ? -3.865  3.419   2.385   1.00 97.01 48  B 1 
ATOM 3561 C CA    . PHE B 2 48  ? -4.628  4.659   2.484   1.00 96.96 48  B 1 
ATOM 3562 C C     . PHE B 2 48  ? -5.428  4.728   3.796   1.00 96.96 48  B 1 
ATOM 3563 O O     . PHE B 2 48  ? -5.228  5.649   4.593   1.00 95.94 48  B 1 
ATOM 3564 C CB    . PHE B 2 48  ? -5.529  4.775   1.256   1.00 96.49 48  B 1 
ATOM 3565 C CG    . PHE B 2 48  ? -6.358  6.049   1.193   1.00 96.30 48  B 1 
ATOM 3566 C CD1   . PHE B 2 48  ? -7.712  5.990   0.828   1.00 94.37 48  B 1 
ATOM 3567 C CD2   . PHE B 2 48  ? -5.765  7.292   1.448   1.00 94.33 48  B 1 
ATOM 3568 C CE1   . PHE B 2 48  ? -8.466  7.163   0.705   1.00 93.34 48  B 1 
ATOM 3569 C CE2   . PHE B 2 48  ? -6.515  8.470   1.336   1.00 93.13 48  B 1 
ATOM 3570 C CZ    . PHE B 2 48  ? -7.869  8.414   0.957   1.00 93.73 48  B 1 
ATOM 3571 N N     . ILE B 2 49  ? -6.231  3.686   4.089   1.00 97.66 49  B 1 
ATOM 3572 C CA    . ILE B 2 49  ? -6.995  3.585   5.342   1.00 97.68 49  B 1 
ATOM 3573 C C     . ILE B 2 49  ? -6.058  3.522   6.559   1.00 97.52 49  B 1 
ATOM 3574 O O     . ILE B 2 49  ? -6.306  4.175   7.575   1.00 96.79 49  B 1 
ATOM 3575 C CB    . ILE B 2 49  ? -7.945  2.377   5.287   1.00 97.33 49  B 1 
ATOM 3576 C CG1   . ILE B 2 49  ? -8.951  2.426   4.108   1.00 95.68 49  B 1 
ATOM 3577 C CG2   . ILE B 2 49  ? -8.710  2.214   6.610   1.00 96.23 49  B 1 
ATOM 3578 C CD1   . ILE B 2 49  ? -9.858  3.648   4.062   1.00 89.01 49  B 1 
ATOM 3579 N N     . THR B 2 50  ? -4.950  2.775   6.470   1.00 97.97 50  B 1 
ATOM 3580 C CA    . THR B 2 50  ? -3.975  2.690   7.561   1.00 97.73 50  B 1 
ATOM 3581 C C     . THR B 2 50  ? -3.320  4.037   7.863   1.00 97.46 50  B 1 
ATOM 3582 O O     . THR B 2 50  ? -3.082  4.330   9.029   1.00 96.34 50  B 1 
ATOM 3583 C CB    . THR B 2 50  ? -2.876  1.658   7.265   1.00 97.33 50  B 1 
ATOM 3584 O OG1   . THR B 2 50  ? -3.423  0.369   7.129   1.00 91.85 50  B 1 
ATOM 3585 C CG2   . THR B 2 50  ? -1.844  1.530   8.397   1.00 90.20 50  B 1 
ATOM 3586 N N     . SER B 2 51  ? -3.029  4.844   6.852   1.00 97.03 51  B 1 
ATOM 3587 C CA    . SER B 2 51  ? -2.441  6.170   7.036   1.00 96.40 51  B 1 
ATOM 3588 C C     . SER B 2 51  ? -3.355  7.070   7.873   1.00 96.32 51  B 1 
ATOM 3589 O O     . SER B 2 51  ? -2.899  7.632   8.868   1.00 95.01 51  B 1 
ATOM 3590 C CB    . SER B 2 51  ? -2.144  6.816   5.679   1.00 95.49 51  B 1 
ATOM 3591 O OG    . SER B 2 51  ? -1.507  8.072   5.851   1.00 86.40 51  B 1 
ATOM 3592 N N     . GLU B 2 52  ? -4.631  7.129   7.544   1.00 96.28 52  B 1 
ATOM 3593 C CA    . GLU B 2 52  ? -5.586  7.962   8.279   1.00 95.94 52  B 1 
ATOM 3594 C C     . GLU B 2 52  ? -5.860  7.429   9.700   1.00 96.22 52  B 1 
ATOM 3595 O O     . GLU B 2 52  ? -5.873  8.194   10.662  1.00 95.18 52  B 1 
ATOM 3596 C CB    . GLU B 2 52  ? -6.881  8.088   7.458   1.00 94.84 52  B 1 
ATOM 3597 C CG    . GLU B 2 52  ? -7.845  9.161   8.016   1.00 89.39 52  B 1 
ATOM 3598 C CD    . GLU B 2 52  ? -7.189  10.556  8.124   1.00 89.84 52  B 1 
ATOM 3599 O OE1   . GLU B 2 52  ? -7.456  11.285  9.099   1.00 85.31 52  B 1 
ATOM 3600 O OE2   . GLU B 2 52  ? -6.369  10.922  7.270   1.00 84.67 52  B 1 
ATOM 3601 N N     . ALA B 2 53  ? -5.982  6.109   9.864   1.00 97.11 53  B 1 
ATOM 3602 C CA    . ALA B 2 53  ? -6.130  5.495   11.184  1.00 97.15 53  B 1 
ATOM 3603 C C     . ALA B 2 53  ? -4.904  5.730   12.081  1.00 97.05 53  B 1 
ATOM 3604 O O     . ALA B 2 53  ? -5.042  5.964   13.284  1.00 96.13 53  B 1 
ATOM 3605 C CB    . ALA B 2 53  ? -6.395  3.999   10.991  1.00 96.91 53  B 1 
ATOM 3606 N N     . SER B 2 54  ? -3.692  5.693   11.514  1.00 97.33 54  B 1 
ATOM 3607 C CA    . SER B 2 54  ? -2.450  5.989   12.221  1.00 97.02 54  B 1 
ATOM 3608 C C     . SER B 2 54  ? -2.405  7.445   12.682  1.00 96.87 54  B 1 
ATOM 3609 O O     . SER B 2 54  ? -2.115  7.700   13.854  1.00 95.79 54  B 1 
ATOM 3610 C CB    . SER B 2 54  ? -1.244  5.671   11.336  1.00 96.06 54  B 1 
ATOM 3611 O OG    . SER B 2 54  ? -0.044  5.826   12.072  1.00 86.08 54  B 1 
ATOM 3612 N N     . ASP B 2 55  ? -2.773  8.381   11.824  1.00 95.99 55  B 1 
ATOM 3613 C CA    . ASP B 2 55  ? -2.837  9.808   12.165  1.00 95.41 55  B 1 
ATOM 3614 C C     . ASP B 2 55  ? -3.843  10.067  13.296  1.00 95.80 55  B 1 
ATOM 3615 O O     . ASP B 2 55  ? -3.547  10.819  14.232  1.00 94.43 55  B 1 
ATOM 3616 C CB    . ASP B 2 55  ? -3.220  10.626  10.912  1.00 94.19 55  B 1 
ATOM 3617 C CG    . ASP B 2 55  ? -2.059  10.954  9.978   1.00 88.84 55  B 1 
ATOM 3618 O OD1   . ASP B 2 55  ? -0.934  10.441  10.175  1.00 82.45 55  B 1 
ATOM 3619 O OD2   . ASP B 2 55  ? -2.262  11.823  9.092   1.00 82.61 55  B 1 
ATOM 3620 N N     . LYS B 2 56  ? -5.007  9.417   13.286  1.00 95.40 56  B 1 
ATOM 3621 C CA    . LYS B 2 56  ? -5.967  9.466   14.394  1.00 95.44 56  B 1 
ATOM 3622 C C     . LYS B 2 56  ? -5.353  8.952   15.695  1.00 95.83 56  B 1 
ATOM 3623 O O     . LYS B 2 56  ? -5.409  9.634   16.709  1.00 94.77 56  B 1 
ATOM 3624 C CB    . LYS B 2 56  ? -7.237  8.675   14.035  1.00 94.76 56  B 1 
ATOM 3625 C CG    . LYS B 2 56  ? -8.267  8.727   15.177  1.00 92.27 56  B 1 
ATOM 3626 C CD    . LYS B 2 56  ? -9.487  7.853   14.906  1.00 87.40 56  B 1 
ATOM 3627 C CE    . LYS B 2 56  ? -10.398 7.870   16.129  1.00 83.09 56  B 1 
ATOM 3628 N NZ    . LYS B 2 56  ? -11.592 7.017   15.969  1.00 75.68 56  B 1 
ATOM 3629 N N     . CYS B 2 57  ? -4.711  7.783   15.669  1.00 96.53 57  B 1 
ATOM 3630 C CA    . CYS B 2 57  ? -4.063  7.215   16.848  1.00 96.50 57  B 1 
ATOM 3631 C C     . CYS B 2 57  ? -2.986  8.145   17.424  1.00 96.54 57  B 1 
ATOM 3632 O O     . CYS B 2 57  ? -2.874  8.270   18.644  1.00 95.45 57  B 1 
ATOM 3633 C CB    . CYS B 2 57  ? -3.455  5.855   16.493  1.00 96.37 57  B 1 
ATOM 3634 S SG    . CYS B 2 57  ? -4.754  4.612   16.235  1.00 94.30 57  B 1 
ATOM 3635 N N     . GLN B 2 58  ? -2.217  8.810   16.578  1.00 96.58 58  B 1 
ATOM 3636 C CA    . GLN B 2 58  ? -1.207  9.776   17.013  1.00 96.20 58  B 1 
ATOM 3637 C C     . GLN B 2 58  ? -1.836  11.015  17.662  1.00 96.51 58  B 1 
ATOM 3638 O O     . GLN B 2 58  ? -1.382  11.420  18.732  1.00 95.23 58  B 1 
ATOM 3639 C CB    . GLN B 2 58  ? -0.321  10.183  15.841  1.00 95.03 58  B 1 
ATOM 3640 C CG    . GLN B 2 58  ? 0.629   9.065   15.390  1.00 87.59 58  B 1 
ATOM 3641 C CD    . GLN B 2 58  ? 1.546   9.520   14.265  1.00 83.98 58  B 1 
ATOM 3642 O OE1   . GLN B 2 58  ? 1.711   10.701  14.001  1.00 75.43 58  B 1 
ATOM 3643 N NE2   . GLN B 2 58  ? 2.205   8.600   13.587  1.00 70.89 58  B 1 
ATOM 3644 N N     . ARG B 2 59  ? -2.898  11.583  17.083  1.00 95.71 59  B 1 
ATOM 3645 C CA    . ARG B 2 59  ? -3.637  12.717  17.672  1.00 95.56 59  B 1 
ATOM 3646 C C     . ARG B 2 59  ? -4.190  12.365  19.056  1.00 95.87 59  B 1 
ATOM 3647 O O     . ARG B 2 59  ? -4.088  13.167  19.983  1.00 94.28 59  B 1 
ATOM 3648 C CB    . ARG B 2 59  ? -4.773  13.169  16.737  1.00 94.21 59  B 1 
ATOM 3649 C CG    . ARG B 2 59  ? -4.267  13.900  15.483  1.00 86.22 59  B 1 
ATOM 3650 C CD    . ARG B 2 59  ? -5.412  14.514  14.665  1.00 85.22 59  B 1 
ATOM 3651 N NE    . ARG B 2 59  ? -6.351  13.512  14.131  1.00 77.74 59  B 1 
ATOM 3652 C CZ    . ARG B 2 59  ? -6.453  13.078  12.880  1.00 71.61 59  B 1 
ATOM 3653 N NH1   . ARG B 2 59  ? -5.655  13.490  11.924  1.00 63.80 59  B 1 
ATOM 3654 N NH2   . ARG B 2 59  ? -7.372  12.218  12.534  1.00 63.76 59  B 1 
ATOM 3655 N N     . GLU B 2 60  ? -4.694  11.149  19.225  1.00 95.75 60  B 1 
ATOM 3656 C CA    . GLU B 2 60  ? -5.220  10.634  20.500  1.00 95.41 60  B 1 
ATOM 3657 C C     . GLU B 2 60  ? -4.136  10.060  21.436  1.00 95.64 60  B 1 
ATOM 3658 O O     . GLU B 2 60  ? -4.444  9.484   22.481  1.00 93.47 60  B 1 
ATOM 3659 C CB    . GLU B 2 60  ? -6.306  9.596   20.203  1.00 94.71 60  B 1 
ATOM 3660 C CG    . GLU B 2 60  ? -7.546  10.202  19.516  1.00 92.28 60  B 1 
ATOM 3661 C CD    . GLU B 2 60  ? -8.578  9.139   19.107  1.00 91.21 60  B 1 
ATOM 3662 O OE1   . GLU B 2 60  ? -9.519  9.478   18.379  1.00 88.14 60  B 1 
ATOM 3663 O OE2   . GLU B 2 60  ? -8.416  7.952   19.496  1.00 86.25 60  B 1 
ATOM 3664 N N     . LYS B 2 61  ? -2.847  10.196  21.097  1.00 95.37 61  B 1 
ATOM 3665 C CA    . LYS B 2 61  ? -1.695  9.668   21.849  1.00 95.49 61  B 1 
ATOM 3666 C C     . LYS B 2 61  ? -1.759  8.150   22.114  1.00 96.04 61  B 1 
ATOM 3667 O O     . LYS B 2 61  ? -1.151  7.654   23.068  1.00 93.76 61  B 1 
ATOM 3668 C CB    . LYS B 2 61  ? -1.462  10.486  23.133  1.00 94.26 61  B 1 
ATOM 3669 C CG    . LYS B 2 61  ? -1.269  11.988  22.877  1.00 88.89 61  B 1 
ATOM 3670 C CD    . LYS B 2 61  ? -1.102  12.746  24.199  1.00 79.96 61  B 1 
ATOM 3671 C CE    . LYS B 2 61  ? -0.949  14.238  23.931  1.00 70.71 61  B 1 
ATOM 3672 N NZ    . LYS B 2 61  ? -0.901  15.038  25.178  1.00 59.71 61  B 1 
ATOM 3673 N N     . ARG B 2 62  ? -2.442  7.390   21.260  1.00 95.51 62  B 1 
ATOM 3674 C CA    . ARG B 2 62  ? -2.515  5.927   21.305  1.00 95.90 62  B 1 
ATOM 3675 C C     . ARG B 2 62  ? -1.449  5.292   20.420  1.00 96.22 62  B 1 
ATOM 3676 O O     . ARG B 2 62  ? -0.991  5.875   19.452  1.00 94.58 62  B 1 
ATOM 3677 C CB    . ARG B 2 62  ? -3.926  5.452   20.949  1.00 95.12 62  B 1 
ATOM 3678 C CG    . ARG B 2 62  ? -4.961  5.880   22.009  1.00 92.47 62  B 1 
ATOM 3679 C CD    . ARG B 2 62  ? -6.347  5.286   21.773  1.00 92.29 62  B 1 
ATOM 3680 N NE    . ARG B 2 62  ? -6.950  5.796   20.549  1.00 89.39 62  B 1 
ATOM 3681 C CZ    . ARG B 2 62  ? -7.124  5.155   19.388  1.00 90.76 62  B 1 
ATOM 3682 N NH1   . ARG B 2 62  ? -6.781  3.904   19.191  1.00 81.70 62  B 1 
ATOM 3683 N NH2   . ARG B 2 62  ? -7.654  5.785   18.403  1.00 84.43 62  B 1 
ATOM 3684 N N     . LYS B 2 63  ? -1.044  4.061   20.759  1.00 96.46 63  B 1 
ATOM 3685 C CA    . LYS B 2 63  ? 0.008   3.318   20.027  1.00 96.23 63  B 1 
ATOM 3686 C C     . LYS B 2 63  ? -0.518  2.096   19.280  1.00 96.68 63  B 1 
ATOM 3687 O O     . LYS B 2 63  ? 0.242   1.460   18.557  1.00 94.63 63  B 1 
ATOM 3688 C CB    . LYS B 2 63  ? 1.130   2.913   20.987  1.00 95.20 63  B 1 
ATOM 3689 C CG    . LYS B 2 63  ? 1.849   4.133   21.585  1.00 91.82 63  B 1 
ATOM 3690 C CD    . LYS B 2 63  ? 3.001   3.700   22.486  1.00 85.57 63  B 1 
ATOM 3691 C CE    . LYS B 2 63  ? 3.649   4.942   23.099  1.00 80.88 63  B 1 
ATOM 3692 N NZ    . LYS B 2 63  ? 4.712   4.589   24.070  1.00 69.54 63  B 1 
ATOM 3693 N N     . THR B 2 64  ? -1.773  1.741   19.483  1.00 97.15 64  B 1 
ATOM 3694 C CA    . THR B 2 64  ? -2.379  0.546   18.907  1.00 97.22 64  B 1 
ATOM 3695 C C     . THR B 2 64  ? -3.525  0.957   17.997  1.00 97.11 64  B 1 
ATOM 3696 O O     . THR B 2 64  ? -4.465  1.584   18.480  1.00 95.70 64  B 1 
ATOM 3697 C CB    . THR B 2 64  ? -2.885  -0.404  20.003  1.00 96.45 64  B 1 
ATOM 3698 O OG1   . THR B 2 64  ? -1.839  -0.690  20.915  1.00 91.71 64  B 1 
ATOM 3699 C CG2   . THR B 2 64  ? -3.354  -1.747  19.428  1.00 92.06 64  B 1 
ATOM 3700 N N     . ILE B 2 65  ? -3.441  0.573   16.721  1.00 97.52 65  B 1 
ATOM 3701 C CA    . ILE B 2 65  ? -4.555  0.681   15.777  1.00 97.58 65  B 1 
ATOM 3702 C C     . ILE B 2 65  ? -5.510  -0.487  16.048  1.00 97.62 65  B 1 
ATOM 3703 O O     . ILE B 2 65  ? -5.079  -1.651  16.036  1.00 96.77 65  B 1 
ATOM 3704 C CB    . ILE B 2 65  ? -4.052  0.686   14.320  1.00 97.01 65  B 1 
ATOM 3705 C CG1   . ILE B 2 65  ? -3.091  1.870   14.068  1.00 93.98 65  B 1 
ATOM 3706 C CG2   . ILE B 2 65  ? -5.236  0.740   13.342  1.00 93.80 65  B 1 
ATOM 3707 C CD1   . ILE B 2 65  ? -2.428  1.863   12.685  1.00 88.51 65  B 1 
ATOM 3708 N N     . ASN B 2 66  ? -6.781  -0.193  16.304  1.00 96.72 66  B 1 
ATOM 3709 C CA    . ASN B 2 66  ? -7.844  -1.173  16.519  1.00 96.39 66  B 1 
ATOM 3710 C C     . ASN B 2 66  ? -8.855  -1.171  15.354  1.00 97.08 66  B 1 
ATOM 3711 O O     . ASN B 2 66  ? -8.669  -0.460  14.362  1.00 96.05 66  B 1 
ATOM 3712 C CB    . ASN B 2 66  ? -8.478  -0.922  17.909  1.00 94.69 66  B 1 
ATOM 3713 C CG    . ASN B 2 66  ? -9.196  0.405   18.012  1.00 91.32 66  B 1 
ATOM 3714 O OD1   . ASN B 2 66  ? -9.466  1.065   17.040  1.00 76.63 66  B 1 
ATOM 3715 N ND2   . ASN B 2 66  ? -9.559  0.831   19.206  1.00 80.63 66  B 1 
ATOM 3716 N N     . GLY B 2 67  ? -9.888  -2.008  15.430  1.00 96.87 67  B 1 
ATOM 3717 C CA    . GLY B 2 67  ? -10.930 -2.079  14.408  1.00 96.80 67  B 1 
ATOM 3718 C C     . GLY B 2 67  ? -11.720 -0.782  14.263  1.00 97.23 67  B 1 
ATOM 3719 O O     . GLY B 2 67  ? -11.947 -0.338  13.139  1.00 96.51 67  B 1 
ATOM 3720 N N     . ASP B 2 68  ? -12.050 -0.126  15.394  1.00 96.67 68  B 1 
ATOM 3721 C CA    . ASP B 2 68  ? -12.822 1.119   15.401  1.00 96.49 68  B 1 
ATOM 3722 C C     . ASP B 2 68  ? -12.060 2.281   14.743  1.00 96.85 68  B 1 
ATOM 3723 O O     . ASP B 2 68  ? -12.657 3.121   14.076  1.00 95.89 68  B 1 
ATOM 3724 C CB    . ASP B 2 68  ? -13.216 1.487   16.837  1.00 95.31 68  B 1 
ATOM 3725 C CG    . ASP B 2 68  ? -13.937 0.345   17.563  1.00 91.62 68  B 1 
ATOM 3726 O OD1   . ASP B 2 68  ? -14.861 -0.260  16.984  1.00 84.22 68  B 1 
ATOM 3727 O OD2   . ASP B 2 68  ? -13.505 -0.001  18.684  1.00 83.99 68  B 1 
ATOM 3728 N N     . ASP B 2 69  ? -10.728 2.297   14.863  1.00 96.92 69  B 1 
ATOM 3729 C CA    . ASP B 2 69  ? -9.891  3.284   14.170  1.00 97.09 69  B 1 
ATOM 3730 C C     . ASP B 2 69  ? -9.960  3.120   12.655  1.00 97.37 69  B 1 
ATOM 3731 O O     . ASP B 2 69  ? -9.935  4.117   11.924  1.00 96.55 69  B 1 
ATOM 3732 C CB    . ASP B 2 69  ? -8.426  3.174   14.612  1.00 96.85 69  B 1 
ATOM 3733 C CG    . ASP B 2 69  ? -8.196  3.465   16.086  1.00 95.92 69  B 1 
ATOM 3734 O OD1   . ASP B 2 69  ? -8.814  4.394   16.639  1.00 92.61 69  B 1 
ATOM 3735 O OD2   . ASP B 2 69  ? -7.312  2.819   16.698  1.00 92.88 69  B 1 
ATOM 3736 N N     . LEU B 2 70  ? -10.031 1.877   12.173  1.00 97.29 70  B 1 
ATOM 3737 C CA    . LEU B 2 70  ? -10.159 1.586   10.750  1.00 97.51 70  B 1 
ATOM 3738 C C     . LEU B 2 70  ? -11.542 1.968   10.214  1.00 97.50 70  B 1 
ATOM 3739 O O     . LEU B 2 70  ? -11.623 2.586   9.161   1.00 96.69 70  B 1 
ATOM 3740 C CB    . LEU B 2 70  ? -9.870  0.105   10.464  1.00 97.38 70  B 1 
ATOM 3741 C CG    . LEU B 2 70  ? -8.450  -0.373  10.832  1.00 96.66 70  B 1 
ATOM 3742 C CD1   . LEU B 2 70  ? -8.323  -1.855  10.505  1.00 95.03 70  B 1 
ATOM 3743 C CD2   . LEU B 2 70  ? -7.365  0.385   10.075  1.00 94.79 70  B 1 
ATOM 3744 N N     . LEU B 2 71  ? -12.605 1.652   10.953  1.00 97.06 71  B 1 
ATOM 3745 C CA    . LEU B 2 71  ? -13.969 2.052   10.581  1.00 96.94 71  B 1 
ATOM 3746 C C     . LEU B 2 71  ? -14.109 3.569   10.544  1.00 96.93 71  B 1 
ATOM 3747 O O     . LEU B 2 71  ? -14.632 4.121   9.577   1.00 96.08 71  B 1 
ATOM 3748 C CB    . LEU B 2 71  ? -14.984 1.443   11.569  1.00 96.45 71  B 1 
ATOM 3749 C CG    . LEU B 2 71  ? -15.087 -0.091  11.540  1.00 94.55 71  B 1 
ATOM 3750 C CD1   . LEU B 2 71  ? -16.167 -0.538  12.532  1.00 89.90 71  B 1 
ATOM 3751 C CD2   . LEU B 2 71  ? -15.447 -0.632  10.164  1.00 89.71 71  B 1 
ATOM 3752 N N     . TRP B 2 72  ? -13.578 4.262   11.548  1.00 96.45 72  B 1 
ATOM 3753 C CA    . TRP B 2 72  ? -13.543 5.725   11.551  1.00 96.36 72  B 1 
ATOM 3754 C C     . TRP B 2 72  ? -12.781 6.290   10.347  1.00 96.34 72  B 1 
ATOM 3755 O O     . TRP B 2 72  ? -13.256 7.223   9.701   1.00 95.34 72  B 1 
ATOM 3756 C CB    . TRP B 2 72  ? -12.936 6.207   12.871  1.00 95.74 72  B 1 
ATOM 3757 C CG    . TRP B 2 72  ? -12.870 7.696   12.993  1.00 94.93 72  B 1 
ATOM 3758 C CD1   . TRP B 2 72  ? -13.832 8.476   13.538  1.00 92.59 72  B 1 
ATOM 3759 C CD2   . TRP B 2 72  ? -11.827 8.597   12.526  1.00 93.49 72  B 1 
ATOM 3760 N NE1   . TRP B 2 72  ? -13.460 9.813   13.440  1.00 91.17 72  B 1 
ATOM 3761 C CE2   . TRP B 2 72  ? -12.233 9.927   12.809  1.00 92.32 72  B 1 
ATOM 3762 C CE3   . TRP B 2 72  ? -10.588 8.412   11.875  1.00 91.05 72  B 1 
ATOM 3763 C CZ2   . TRP B 2 72  ? -11.453 11.051  12.444  1.00 90.51 72  B 1 
ATOM 3764 C CZ3   . TRP B 2 72  ? -9.809  9.527   11.508  1.00 87.60 72  B 1 
ATOM 3765 C CH2   . TRP B 2 72  ? -10.239 10.823  11.786  1.00 87.94 72  B 1 
ATOM 3766 N N     . ALA B 2 73  ? -11.623 5.718   10.011  1.00 96.35 73  B 1 
ATOM 3767 C CA    . ALA B 2 73  ? -10.853 6.151   8.852   1.00 96.14 73  B 1 
ATOM 3768 C C     . ALA B 2 73  ? -11.617 5.926   7.537   1.00 96.10 73  B 1 
ATOM 3769 O O     . ALA B 2 73  ? -11.658 6.819   6.704   1.00 95.37 73  B 1 
ATOM 3770 C CB    . ALA B 2 73  ? -9.499  5.430   8.857   1.00 95.84 73  B 1 
ATOM 3771 N N     . MET B 2 74  ? -12.279 4.780   7.377   1.00 96.14 74  B 1 
ATOM 3772 C CA    . MET B 2 74  ? -13.105 4.510   6.193   1.00 96.15 74  B 1 
ATOM 3773 C C     . MET B 2 74  ? -14.251 5.514   6.066   1.00 95.85 74  B 1 
ATOM 3774 O O     . MET B 2 74  ? -14.420 6.104   5.004   1.00 94.77 74  B 1 
ATOM 3775 C CB    . MET B 2 74  ? -13.666 3.079   6.245   1.00 96.26 74  B 1 
ATOM 3776 C CG    . MET B 2 74  ? -12.586 2.019   6.024   1.00 95.22 74  B 1 
ATOM 3777 S SD    . MET B 2 74  ? -13.175 0.304   6.216   1.00 93.48 74  B 1 
ATOM 3778 C CE    . MET B 2 74  ? -11.600 -0.518  6.433   1.00 85.76 74  B 1 
ATOM 3779 N N     . ALA B 2 75  ? -14.973 5.784   7.145   1.00 94.73 75  B 1 
ATOM 3780 C CA    . ALA B 2 75  ? -16.064 6.749   7.148   1.00 94.12 75  B 1 
ATOM 3781 C C     . ALA B 2 75  ? -15.588 8.164   6.770   1.00 93.90 75  B 1 
ATOM 3782 O O     . ALA B 2 75  ? -16.153 8.791   5.875   1.00 92.32 75  B 1 
ATOM 3783 C CB    . ALA B 2 75  ? -16.721 6.725   8.522   1.00 93.18 75  B 1 
ATOM 3784 N N     . THR B 2 76  ? -14.507 8.640   7.385   1.00 94.42 76  B 1 
ATOM 3785 C CA    . THR B 2 76  ? -13.978 9.988   7.111   1.00 93.84 76  B 1 
ATOM 3786 C C     . THR B 2 76  ? -13.428 10.154  5.693   1.00 93.69 76  B 1 
ATOM 3787 O O     . THR B 2 76  ? -13.455 11.255  5.142   1.00 91.06 76  B 1 
ATOM 3788 C CB    . THR B 2 76  ? -12.894 10.399  8.118   1.00 92.24 76  B 1 
ATOM 3789 O OG1   . THR B 2 76  ? -11.879 9.434   8.237   1.00 80.39 76  B 1 
ATOM 3790 C CG2   . THR B 2 76  ? -13.485 10.611  9.509   1.00 78.08 76  B 1 
ATOM 3791 N N     . LEU B 2 77  ? -12.975 9.069   5.075   1.00 94.11 77  B 1 
ATOM 3792 C CA    . LEU B 2 77  ? -12.447 9.061   3.703   1.00 94.29 77  B 1 
ATOM 3793 C C     . LEU B 2 77  ? -13.517 8.822   2.624   1.00 94.00 77  B 1 
ATOM 3794 O O     . LEU B 2 77  ? -13.175 8.756   1.446   1.00 91.43 77  B 1 
ATOM 3795 C CB    . LEU B 2 77  ? -11.290 8.057   3.616   1.00 94.14 77  B 1 
ATOM 3796 C CG    . LEU B 2 77  ? -10.044 8.445   4.435   1.00 93.47 77  B 1 
ATOM 3797 C CD1   . LEU B 2 77  ? -9.039  7.292   4.407   1.00 91.33 77  B 1 
ATOM 3798 C CD2   . LEU B 2 77  ? -9.359  9.706   3.902   1.00 90.88 77  B 1 
ATOM 3799 N N     . GLY B 2 78  ? -14.785 8.704   3.011   1.00 93.01 78  B 1 
ATOM 3800 C CA    . GLY B 2 78  ? -15.919 8.593   2.086   1.00 92.61 78  B 1 
ATOM 3801 C C     . GLY B 2 78  ? -16.348 7.163   1.745   1.00 93.20 78  B 1 
ATOM 3802 O O     . GLY B 2 78  ? -17.170 6.964   0.852   1.00 90.70 78  B 1 
ATOM 3803 N N     . PHE B 2 79  ? -15.831 6.155   2.459   1.00 94.88 79  B 1 
ATOM 3804 C CA    . PHE B 2 79  ? -16.269 4.762   2.344   1.00 95.02 79  B 1 
ATOM 3805 C C     . PHE B 2 79  ? -17.457 4.471   3.274   1.00 94.71 79  B 1 
ATOM 3806 O O     . PHE B 2 79  ? -17.440 3.502   4.039   1.00 92.87 79  B 1 
ATOM 3807 C CB    . PHE B 2 79  ? -15.087 3.818   2.585   1.00 95.05 79  B 1 
ATOM 3808 C CG    . PHE B 2 79  ? -13.956 3.955   1.582   1.00 95.36 79  B 1 
ATOM 3809 C CD1   . PHE B 2 79  ? -13.998 3.240   0.377   1.00 93.52 79  B 1 
ATOM 3810 C CD2   . PHE B 2 79  ? -12.879 4.810   1.850   1.00 93.36 79  B 1 
ATOM 3811 C CE1   . PHE B 2 79  ? -12.969 3.377   -0.562  1.00 92.51 79  B 1 
ATOM 3812 C CE2   . PHE B 2 79  ? -11.843 4.957   0.911   1.00 92.79 79  B 1 
ATOM 3813 C CZ    . PHE B 2 79  ? -11.891 4.236   -0.298  1.00 93.40 79  B 1 
ATOM 3814 N N     . GLU B 2 80  ? -18.469 5.319   3.252   1.00 94.18 80  B 1 
ATOM 3815 C CA    . GLU B 2 80  ? -19.601 5.269   4.179   1.00 93.62 80  B 1 
ATOM 3816 C C     . GLU B 2 80  ? -20.409 3.966   4.061   1.00 94.53 80  B 1 
ATOM 3817 O O     . GLU B 2 80  ? -20.735 3.347   5.069   1.00 92.94 80  B 1 
ATOM 3818 C CB    . GLU B 2 80  ? -20.486 6.502   3.945   1.00 90.62 80  B 1 
ATOM 3819 C CG    . GLU B 2 80  ? -21.620 6.613   4.963   1.00 77.68 80  B 1 
ATOM 3820 C CD    . GLU B 2 80  ? -22.358 7.960   4.895   1.00 71.90 80  B 1 
ATOM 3821 O OE1   . GLU B 2 80  ? -23.036 8.291   5.884   1.00 62.89 80  B 1 
ATOM 3822 O OE2   . GLU B 2 80  ? -22.171 8.697   3.897   1.00 61.12 80  B 1 
ATOM 3823 N N     . GLU B 2 81  ? -20.627 3.493   2.839   1.00 94.25 81  B 1 
ATOM 3824 C CA    . GLU B 2 81  ? -21.380 2.252   2.568   1.00 94.29 81  B 1 
ATOM 3825 C C     . GLU B 2 81  ? -20.723 0.999   3.182   1.00 95.22 81  B 1 
ATOM 3826 O O     . GLU B 2 81  ? -21.387 -0.009  3.422   1.00 93.75 81  B 1 
ATOM 3827 C CB    . GLU B 2 81  ? -21.546 2.082   1.049   1.00 92.73 81  B 1 
ATOM 3828 C CG    . GLU B 2 81  ? -22.351 3.219   0.392   1.00 85.92 81  B 1 
ATOM 3829 C CD    . GLU B 2 81  ? -22.550 3.032   -1.125  1.00 78.52 81  B 1 
ATOM 3830 O OE1   . GLU B 2 81  ? -23.605 3.444   -1.639  1.00 71.24 81  B 1 
ATOM 3831 O OE2   . GLU B 2 81  ? -21.631 2.500   -1.791  1.00 69.67 81  B 1 
ATOM 3832 N N     . TYR B 2 82  ? -19.428 1.061   3.512   1.00 95.64 82  B 1 
ATOM 3833 C CA    . TYR B 2 82  ? -18.711 -0.034  4.166   1.00 96.02 82  B 1 
ATOM 3834 C C     . TYR B 2 82  ? -18.986 -0.116  5.670   1.00 96.08 82  B 1 
ATOM 3835 O O     . TYR B 2 82  ? -18.723 -1.151  6.283   1.00 94.75 82  B 1 
ATOM 3836 C CB    . TYR B 2 82  ? -17.201 0.129   3.930   1.00 96.07 82  B 1 
ATOM 3837 C CG    . TYR B 2 82  ? -16.726 -0.100  2.508   1.00 96.47 82  B 1 
ATOM 3838 C CD1   . TYR B 2 82  ? -15.875 -1.188  2.213   1.00 94.25 82  B 1 
ATOM 3839 C CD2   . TYR B 2 82  ? -17.114 0.758   1.468   1.00 93.86 82  B 1 
ATOM 3840 C CE1   . TYR B 2 82  ? -15.437 -1.418  0.903   1.00 92.65 82  B 1 
ATOM 3841 C CE2   . TYR B 2 82  ? -16.690 0.536   0.146   1.00 92.77 82  B 1 
ATOM 3842 C CZ    . TYR B 2 82  ? -15.857 -0.560  -0.132  1.00 93.91 82  B 1 
ATOM 3843 O OH    . TYR B 2 82  ? -15.470 -0.794  -1.423  1.00 92.21 82  B 1 
ATOM 3844 N N     . ILE B 2 83  ? -19.446 0.982   6.297   1.00 96.35 83  B 1 
ATOM 3845 C CA    . ILE B 2 83  ? -19.426 1.132   7.752   1.00 96.06 83  B 1 
ATOM 3846 C C     . ILE B 2 83  ? -20.444 0.228   8.432   1.00 96.16 83  B 1 
ATOM 3847 O O     . ILE B 2 83  ? -20.050 -0.530  9.312   1.00 95.20 83  B 1 
ATOM 3848 C CB    . ILE B 2 83  ? -19.587 2.603   8.172   1.00 95.11 83  B 1 
ATOM 3849 C CG1   . ILE B 2 83  ? -18.476 3.498   7.586   1.00 90.50 83  B 1 
ATOM 3850 C CG2   . ILE B 2 83  ? -19.616 2.749   9.703   1.00 90.64 83  B 1 
ATOM 3851 C CD1   . ILE B 2 83  ? -17.039 3.023   7.848   1.00 82.58 83  B 1 
ATOM 3852 N N     . GLU B 2 84  ? -21.702 0.259   8.030   1.00 94.91 84  B 1 
ATOM 3853 C CA    . GLU B 2 84  ? -22.719 -0.560  8.685   1.00 94.54 84  B 1 
ATOM 3854 C C     . GLU B 2 84  ? -22.440 -2.069  8.545   1.00 95.19 84  B 1 
ATOM 3855 O O     . GLU B 2 84  ? -22.351 -2.751  9.579   1.00 94.06 84  B 1 
ATOM 3856 C CB    . GLU B 2 84  ? -24.132 -0.147  8.254   1.00 93.04 84  B 1 
ATOM 3857 C CG    . GLU B 2 84  ? -24.579 1.188   8.899   1.00 81.14 84  B 1 
ATOM 3858 C CD    . GLU B 2 84  ? -24.552 1.151   10.441  1.00 73.89 84  B 1 
ATOM 3859 O OE1   . GLU B 2 84  ? -24.110 2.135   11.078  1.00 66.41 84  B 1 
ATOM 3860 O OE2   . GLU B 2 84  ? -24.888 0.115   11.033  1.00 64.73 84  B 1 
ATOM 3861 N N     . PRO B 2 85  ? -22.122 -2.622  7.358   1.00 95.43 85  B 1 
ATOM 3862 C CA    . PRO B 2 85  ? -21.735 -4.030  7.243   1.00 95.45 85  B 1 
ATOM 3863 C C     . PRO B 2 85  ? -20.526 -4.407  8.105   1.00 95.79 85  B 1 
ATOM 3864 O O     . PRO B 2 85  ? -20.531 -5.410  8.822   1.00 94.62 85  B 1 
ATOM 3865 C CB    . PRO B 2 85  ? -21.442 -4.241  5.749   1.00 94.38 85  B 1 
ATOM 3866 C CG    . PRO B 2 85  ? -22.270 -3.174  5.052   1.00 91.32 85  B 1 
ATOM 3867 C CD    . PRO B 2 85  ? -22.241 -2.014  6.040   1.00 94.56 85  B 1 
ATOM 3868 N N     . LEU B 2 86  ? -19.461 -3.584  8.091   1.00 96.15 86  B 1 
ATOM 3869 C CA    . LEU B 2 86  ? -18.239 -3.876  8.839   1.00 96.13 86  B 1 
ATOM 3870 C C     . LEU B 2 86  ? -18.399 -3.698  10.353  1.00 96.05 86  B 1 
ATOM 3871 O O     . LEU B 2 86  ? -17.712 -4.376  11.119  1.00 95.01 86  B 1 
ATOM 3872 C CB    . LEU B 2 86  ? -17.085 -3.009  8.322   1.00 96.07 86  B 1 
ATOM 3873 C CG    . LEU B 2 86  ? -16.607 -3.365  6.899   1.00 95.11 86  B 1 
ATOM 3874 C CD1   . LEU B 2 86  ? -15.517 -2.373  6.495   1.00 92.92 86  B 1 
ATOM 3875 C CD2   . LEU B 2 86  ? -16.023 -4.777  6.814   1.00 92.53 86  B 1 
ATOM 3876 N N     . LYS B 2 87  ? -19.278 -2.808  10.798  1.00 95.84 87  B 1 
ATOM 3877 C CA    . LYS B 2 87  ? -19.619 -2.615  12.211  1.00 95.76 87  B 1 
ATOM 3878 C C     . LYS B 2 87  ? -20.346 -3.838  12.759  1.00 95.80 87  B 1 
ATOM 3879 O O     . LYS B 2 87  ? -19.941 -4.349  13.802  1.00 94.55 87  B 1 
ATOM 3880 C CB    . LYS B 2 87  ? -20.453 -1.343  12.317  1.00 94.90 87  B 1 
ATOM 3881 C CG    . LYS B 2 87  ? -20.821 -0.899  13.740  1.00 85.30 87  B 1 
ATOM 3882 C CD    . LYS B 2 87  ? -21.701 0.336   13.553  1.00 82.62 87  B 1 
ATOM 3883 C CE    . LYS B 2 87  ? -22.343 0.888   14.812  1.00 73.60 87  B 1 
ATOM 3884 N NZ    . LYS B 2 87  ? -23.389 1.870   14.391  1.00 66.55 87  B 1 
ATOM 3885 N N     . VAL B 2 88  ? -21.322 -4.372  12.024  1.00 95.43 88  B 1 
ATOM 3886 C CA    . VAL B 2 88  ? -21.990 -5.638  12.371  1.00 95.15 88  B 1 
ATOM 3887 C C     . VAL B 2 88  ? -20.983 -6.790  12.381  1.00 95.11 88  B 1 
ATOM 3888 O O     . VAL B 2 88  ? -20.941 -7.569  13.335  1.00 93.79 88  B 1 
ATOM 3889 C CB    . VAL B 2 88  ? -23.153 -5.927  11.405  1.00 94.26 88  B 1 
ATOM 3890 C CG1   . VAL B 2 88  ? -23.805 -7.284  11.696  1.00 90.42 88  B 1 
ATOM 3891 C CG2   . VAL B 2 88  ? -24.244 -4.864  11.534  1.00 89.80 88  B 1 
ATOM 3892 N N     . TYR B 2 89  ? -20.100 -6.864  11.381  1.00 94.90 89  B 1 
ATOM 3893 C CA    . TYR B 2 89  ? -19.055 -7.882  11.322  1.00 94.97 89  B 1 
ATOM 3894 C C     . TYR B 2 89  ? -18.099 -7.831  12.518  1.00 95.06 89  B 1 
ATOM 3895 O O     . TYR B 2 89  ? -17.761 -8.868  13.104  1.00 93.71 89  B 1 
ATOM 3896 C CB    . TYR B 2 89  ? -18.284 -7.734  10.007  1.00 94.68 89  B 1 
ATOM 3897 C CG    . TYR B 2 89  ? -17.315 -8.860  9.755   1.00 94.61 89  B 1 
ATOM 3898 C CD1   . TYR B 2 89  ? -15.934 -8.701  9.987   1.00 92.27 89  B 1 
ATOM 3899 C CD2   . TYR B 2 89  ? -17.795 -10.104 9.295   1.00 92.24 89  B 1 
ATOM 3900 C CE1   . TYR B 2 89  ? -15.037 -9.761  9.755   1.00 91.33 89  B 1 
ATOM 3901 C CE2   . TYR B 2 89  ? -16.917 -11.172 9.059   1.00 91.27 89  B 1 
ATOM 3902 C CZ    . TYR B 2 89  ? -15.538 -10.994 9.290   1.00 92.26 89  B 1 
ATOM 3903 O OH    . TYR B 2 89  ? -14.678 -12.040 9.063   1.00 90.68 89  B 1 
ATOM 3904 N N     . LEU B 2 90  ? -17.660 -6.636  12.905  1.00 95.33 90  B 1 
ATOM 3905 C CA    . LEU B 2 90  ? -16.775 -6.436  14.051  1.00 95.30 90  B 1 
ATOM 3906 C C     . LEU B 2 90  ? -17.481 -6.785  15.368  1.00 95.21 90  B 1 
ATOM 3907 O O     . LEU B 2 90  ? -16.857 -7.400  16.240  1.00 93.76 90  B 1 
ATOM 3908 C CB    . LEU B 2 90  ? -16.265 -4.982  14.044  1.00 94.78 90  B 1 
ATOM 3909 C CG    . LEU B 2 90  ? -15.356 -4.623  15.241  1.00 92.92 90  B 1 
ATOM 3910 C CD1   . LEU B 2 90  ? -14.106 -5.504  15.319  1.00 87.82 90  B 1 
ATOM 3911 C CD2   . LEU B 2 90  ? -14.887 -3.170  15.116  1.00 87.22 90  B 1 
ATOM 3912 N N     . GLN B 2 91  ? -18.744 -6.440  15.514  1.00 94.48 91  B 1 
ATOM 3913 C CA    . GLN B 2 91  ? -19.521 -6.774  16.699  1.00 94.18 91  B 1 
ATOM 3914 C C     . GLN B 2 91  ? -19.644 -8.289  16.860  1.00 94.35 91  B 1 
ATOM 3915 O O     . GLN B 2 91  ? -19.297 -8.820  17.916  1.00 93.01 91  B 1 
ATOM 3916 C CB    . GLN B 2 91  ? -20.880 -6.064  16.636  1.00 93.30 91  B 1 
ATOM 3917 C CG    . GLN B 2 91  ? -21.740 -6.304  17.897  1.00 84.66 91  B 1 
ATOM 3918 C CD    . GLN B 2 91  ? -21.045 -5.869  19.199  1.00 77.50 91  B 1 
ATOM 3919 O OE1   . GLN B 2 91  ? -20.220 -4.965  19.233  1.00 70.35 91  B 1 
ATOM 3920 N NE2   . GLN B 2 91  ? -21.367 -6.513  20.292  1.00 64.81 91  B 1 
ATOM 3921 N N     . LYS B 2 92  ? -20.003 -9.015  15.799  1.00 94.03 92  B 1 
ATOM 3922 C CA    . LYS B 2 92  ? -20.060 -10.486 15.799  1.00 93.74 92  B 1 
ATOM 3923 C C     . LYS B 2 92  ? -18.708 -11.149 16.071  1.00 93.80 92  B 1 
ATOM 3924 O O     . LYS B 2 92  ? -18.655 -12.217 16.660  1.00 91.91 92  B 1 
ATOM 3925 C CB    . LYS B 2 92  ? -20.581 -10.975 14.445  1.00 92.43 92  B 1 
ATOM 3926 C CG    . LYS B 2 92  ? -22.076 -10.708 14.282  1.00 86.96 92  B 1 
ATOM 3927 C CD    . LYS B 2 92  ? -22.574 -11.385 13.004  1.00 82.99 92  B 1 
ATOM 3928 C CE    . LYS B 2 92  ? -24.091 -11.313 12.962  1.00 77.24 92  B 1 
ATOM 3929 N NZ    . LYS B 2 92  ? -24.650 -12.343 12.066  1.00 70.92 92  B 1 
ATOM 3930 N N     . TYR B 2 93  ? -17.614 -10.545 15.642  1.00 93.38 93  B 1 
ATOM 3931 C CA    . TYR B 2 93  ? -16.275 -11.057 15.931  1.00 93.25 93  B 1 
ATOM 3932 C C     . TYR B 2 93  ? -15.880 -10.913 17.413  1.00 92.87 93  B 1 
ATOM 3933 O O     . TYR B 2 93  ? -15.046 -11.681 17.906  1.00 90.63 93  B 1 
ATOM 3934 C CB    . TYR B 2 93  ? -15.257 -10.350 15.021  1.00 92.81 93  B 1 
ATOM 3935 C CG    . TYR B 2 93  ? -13.810 -10.701 15.338  1.00 93.04 93  B 1 
ATOM 3936 C CD1   . TYR B 2 93  ? -13.042 -9.851  16.160  1.00 90.68 93  B 1 
ATOM 3937 C CD2   . TYR B 2 93  ? -13.266 -11.916 14.884  1.00 90.81 93  B 1 
ATOM 3938 C CE1   . TYR B 2 93  ? -11.735 -10.214 16.526  1.00 89.89 93  B 1 
ATOM 3939 C CE2   . TYR B 2 93  ? -11.959 -12.284 15.238  1.00 90.04 93  B 1 
ATOM 3940 C CZ    . TYR B 2 93  ? -11.194 -11.432 16.067  1.00 90.42 93  B 1 
ATOM 3941 O OH    . TYR B 2 93  ? -9.916  -11.796 16.435  1.00 88.82 93  B 1 
ATOM 3942 N N     . ARG B 2 94  ? -16.417 -9.921  18.103  1.00 92.55 94  B 1 
ATOM 3943 C CA    . ARG B 2 94  ? -16.133 -9.656  19.523  1.00 90.87 94  B 1 
ATOM 3944 C C     . ARG B 2 94  ? -16.999 -10.494 20.475  1.00 89.48 94  B 1 
ATOM 3945 O O     . ARG B 2 94  ? -16.584 -10.685 21.611  1.00 85.36 94  B 1 
ATOM 3946 C CB    . ARG B 2 94  ? -16.342 -8.161  19.809  1.00 89.61 94  B 1 
ATOM 3947 C CG    . ARG B 2 94  ? -15.248 -7.252  19.218  1.00 85.14 94  B 1 
ATOM 3948 C CD    . ARG B 2 94  ? -15.673 -5.790  19.373  1.00 85.09 94  B 1 
ATOM 3949 N NE    . ARG B 2 94  ? -14.628 -4.858  18.918  1.00 83.46 94  B 1 
ATOM 3950 C CZ    . ARG B 2 94  ? -14.729 -3.534  18.820  1.00 83.80 94  B 1 
ATOM 3951 N NH1   . ARG B 2 94  ? -15.835 -2.915  19.113  1.00 77.81 94  B 1 
ATOM 3952 N NH2   . ARG B 2 94  ? -13.720 -2.823  18.436  1.00 77.23 94  B 1 
ATOM 3953 N N     . GLU B 2 95  ? -18.158 -10.953 20.032  1.00 84.95 95  B 1 
ATOM 3954 C CA    . GLU B 2 95  ? -19.040 -11.875 20.741  1.00 82.45 95  B 1 
ATOM 3955 C C     . GLU B 2 95  ? -18.509 -13.318 20.658  1.00 77.48 95  B 1 
ATOM 3956 O O     . GLU B 2 95  ? -18.496 -14.003 21.699  1.00 70.21 95  B 1 
ATOM 3957 C CB    . GLU B 2 95  ? -20.476 -11.768 20.157  1.00 73.71 95  B 1 
ATOM 3958 C CG    . GLU B 2 95  ? -21.133 -10.431 20.502  1.00 68.02 95  B 1 
ATOM 3959 C CD    . GLU B 2 95  ? -22.453 -10.123 19.762  1.00 62.54 95  B 1 
ATOM 3960 O OE1   . GLU B 2 95  ? -22.890 -8.958  19.855  1.00 57.80 95  B 1 
ATOM 3961 O OE2   . GLU B 2 95  ? -23.010 -11.013 19.081  1.00 61.77 95  B 1 
ATOM 3962 O OXT   . GLU B 2 95  ? -18.078 -13.724 19.558  1.00 65.00 95  B 1 
ATOM 3963 N N     . GLN C 3 1   ? -31.774 4.722   -18.534 1.00 84.65 1   C 1 
ATOM 3964 C CA    . GLN C 3 1   ? -32.037 3.289   -18.312 1.00 87.00 1   C 1 
ATOM 3965 C C     . GLN C 3 1   ? -30.788 2.549   -17.840 1.00 88.47 1   C 1 
ATOM 3966 O O     . GLN C 3 1   ? -30.782 2.145   -16.685 1.00 84.99 1   C 1 
ATOM 3967 C CB    . GLN C 3 1   ? -32.672 2.610   -19.536 1.00 81.03 1   C 1 
ATOM 3968 C CG    . GLN C 3 1   ? -34.155 2.967   -19.660 1.00 70.85 1   C 1 
ATOM 3969 C CD    . GLN C 3 1   ? -34.831 2.254   -20.831 1.00 61.93 1   C 1 
ATOM 3970 O OE1   . GLN C 3 1   ? -34.182 1.734   -21.718 1.00 58.88 1   C 1 
ATOM 3971 N NE2   . GLN C 3 1   ? -36.136 2.232   -20.886 1.00 51.76 1   C 1 
ATOM 3972 N N     . LEU C 3 2   ? -29.733 2.458   -18.633 1.00 84.89 2   C 1 
ATOM 3973 C CA    . LEU C 3 2   ? -28.519 1.721   -18.253 1.00 85.13 2   C 1 
ATOM 3974 C C     . LEU C 3 2   ? -27.934 2.186   -16.909 1.00 87.24 2   C 1 
ATOM 3975 O O     . LEU C 3 2   ? -27.706 1.364   -16.024 1.00 84.11 2   C 1 
ATOM 3976 C CB    . LEU C 3 2   ? -27.488 1.844   -19.385 1.00 79.93 2   C 1 
ATOM 3977 C CG    . LEU C 3 2   ? -26.219 1.001   -19.179 1.00 71.46 2   C 1 
ATOM 3978 C CD1   . LEU C 3 2   ? -26.525 -0.496  -19.147 1.00 63.95 2   C 1 
ATOM 3979 C CD2   . LEU C 3 2   ? -25.251 1.278   -20.331 1.00 66.19 2   C 1 
ATOM 3980 N N     . GLN C 3 3   ? -27.782 3.505   -16.688 1.00 89.46 3   C 1 
ATOM 3981 C CA    . GLN C 3 3   ? -27.293 4.044   -15.411 1.00 89.28 3   C 1 
ATOM 3982 C C     . GLN C 3 3   ? -28.203 3.688   -14.222 1.00 90.34 3   C 1 
ATOM 3983 O O     . GLN C 3 3   ? -27.710 3.397   -13.136 1.00 88.64 3   C 1 
ATOM 3984 C CB    . GLN C 3 3   ? -27.169 5.570   -15.477 1.00 86.01 3   C 1 
ATOM 3985 C CG    . GLN C 3 3   ? -25.960 6.029   -16.302 1.00 74.64 3   C 1 
ATOM 3986 C CD    . GLN C 3 3   ? -25.829 7.550   -16.320 1.00 66.86 3   C 1 
ATOM 3987 O OE1   . GLN C 3 3   ? -26.751 8.293   -15.985 1.00 62.82 3   C 1 
ATOM 3988 N NE2   . GLN C 3 3   ? -24.689 8.070   -16.712 1.00 58.14 3   C 1 
ATOM 3989 N N     . GLN C 3 4   ? -29.517 3.684   -14.407 1.00 92.01 4   C 1 
ATOM 3990 C CA    . GLN C 3 4   ? -30.467 3.294   -13.355 1.00 91.61 4   C 1 
ATOM 3991 C C     . GLN C 3 4   ? -30.336 1.802   -13.027 1.00 92.40 4   C 1 
ATOM 3992 O O     . GLN C 3 4   ? -30.362 1.427   -11.854 1.00 91.22 4   C 1 
ATOM 3993 C CB    . GLN C 3 4   ? -31.902 3.602   -13.780 1.00 89.75 4   C 1 
ATOM 3994 C CG    . GLN C 3 4   ? -32.206 5.103   -13.785 1.00 77.73 4   C 1 
ATOM 3995 C CD    . GLN C 3 4   ? -33.602 5.419   -14.340 1.00 68.18 4   C 1 
ATOM 3996 O OE1   . GLN C 3 4   ? -34.188 4.656   -15.086 1.00 65.31 4   C 1 
ATOM 3997 N NE2   . GLN C 3 4   ? -34.156 6.561   -14.011 1.00 59.70 4   C 1 
ATOM 3998 N N     . GLN C 3 5   ? -30.144 0.962   -14.039 1.00 93.73 5   C 1 
ATOM 3999 C CA    . GLN C 3 5   ? -29.917 -0.471  -13.853 1.00 93.01 5   C 1 
ATOM 4000 C C     . GLN C 3 5   ? -28.596 -0.723  -13.103 1.00 93.63 5   C 1 
ATOM 4001 O O     . GLN C 3 5   ? -28.577 -1.504  -12.156 1.00 92.22 5   C 1 
ATOM 4002 C CB    . GLN C 3 5   ? -29.925 -1.149  -15.224 1.00 91.23 5   C 1 
ATOM 4003 C CG    . GLN C 3 5   ? -29.828 -2.685  -15.104 1.00 79.60 5   C 1 
ATOM 4004 C CD    . GLN C 3 5   ? -29.843 -3.365  -16.471 1.00 72.22 5   C 1 
ATOM 4005 O OE1   . GLN C 3 5   ? -29.879 -2.739  -17.515 1.00 66.82 5   C 1 
ATOM 4006 N NE2   . GLN C 3 5   ? -29.799 -4.681  -16.502 1.00 61.62 5   C 1 
ATOM 4007 N N     . GLN C 3 6   ? -27.513 -0.011  -13.446 1.00 94.42 6   C 1 
ATOM 4008 C CA    . GLN C 3 6   ? -26.232 -0.091  -12.751 1.00 93.80 6   C 1 
ATOM 4009 C C     . GLN C 3 6   ? -26.334 0.365   -11.288 1.00 94.32 6   C 1 
ATOM 4010 O O     . GLN C 3 6   ? -25.816 -0.295  -10.388 1.00 93.44 6   C 1 
ATOM 4011 C CB    . GLN C 3 6   ? -25.203 0.752   -13.506 1.00 92.42 6   C 1 
ATOM 4012 C CG    . GLN C 3 6   ? -24.775 0.110   -14.837 1.00 87.47 6   C 1 
ATOM 4013 C CD    . GLN C 3 6   ? -23.857 0.998   -15.674 1.00 86.53 6   C 1 
ATOM 4014 O OE1   . GLN C 3 6   ? -23.746 2.200   -15.468 1.00 82.14 6   C 1 
ATOM 4015 N NE2   . GLN C 3 6   ? -23.193 0.431   -16.653 1.00 78.39 6   C 1 
ATOM 4016 N N     . GLN C 3 7   ? -27.054 1.461   -11.010 1.00 94.34 7   C 1 
ATOM 4017 C CA    . GLN C 3 7   ? -27.314 1.905   -9.644  1.00 94.24 7   C 1 
ATOM 4018 C C     . GLN C 3 7   ? -28.142 0.884   -8.855  1.00 95.10 7   C 1 
ATOM 4019 O O     . GLN C 3 7   ? -27.875 0.672   -7.671  1.00 94.15 7   C 1 
ATOM 4020 C CB    . GLN C 3 7   ? -28.048 3.250   -9.647  1.00 92.74 7   C 1 
ATOM 4021 C CG    . GLN C 3 7   ? -27.113 4.423   -9.961  1.00 81.28 7   C 1 
ATOM 4022 C CD    . GLN C 3 7   ? -27.844 5.763   -9.961  1.00 73.52 7   C 1 
ATOM 4023 O OE1   . GLN C 3 7   ? -29.036 5.868   -9.728  1.00 68.67 7   C 1 
ATOM 4024 N NE2   . GLN C 3 7   ? -27.137 6.849   -10.204 1.00 63.78 7   C 1 
ATOM 4025 N N     . GLN C 3 8   ? -29.105 0.238   -9.488  1.00 94.84 8   C 1 
ATOM 4026 C CA    . GLN C 3 8   ? -29.895 -0.815  -8.854  1.00 94.71 8   C 1 
ATOM 4027 C C     . GLN C 3 8   ? -29.025 -2.033  -8.521  1.00 95.10 8   C 1 
ATOM 4028 O O     . GLN C 3 8   ? -29.068 -2.512  -7.393  1.00 93.92 8   C 1 
ATOM 4029 C CB    . GLN C 3 8   ? -31.088 -1.158  -9.747  1.00 94.01 8   C 1 
ATOM 4030 C CG    . GLN C 3 8   ? -32.019 -2.209  -9.113  1.00 85.33 8   C 1 
ATOM 4031 C CD    . GLN C 3 8   ? -32.605 -1.782  -7.762  1.00 76.74 8   C 1 
ATOM 4032 O OE1   . GLN C 3 8   ? -32.758 -0.607  -7.448  1.00 72.13 8   C 1 
ATOM 4033 N NE2   . GLN C 3 8   ? -32.924 -2.740  -6.933  1.00 65.29 8   C 1 
ATOM 4034 N N     . GLN C 3 9   ? -28.149 -2.468  -9.438  1.00 95.43 9   C 1 
ATOM 4035 C CA    . GLN C 3 9   ? -27.188 -3.547  -9.189  1.00 94.98 9   C 1 
ATOM 4036 C C     . GLN C 3 9   ? -26.244 -3.226  -8.019  1.00 95.48 9   C 1 
ATOM 4037 O O     . GLN C 3 9   ? -25.931 -4.102  -7.217  1.00 93.93 9   C 1 
ATOM 4038 C CB    . GLN C 3 9   ? -26.357 -3.807  -10.447 1.00 93.77 9   C 1 
ATOM 4039 C CG    . GLN C 3 9   ? -27.139 -4.547  -11.546 1.00 83.07 9   C 1 
ATOM 4040 C CD    . GLN C 3 9   ? -26.317 -4.707  -12.829 1.00 81.04 9   C 1 
ATOM 4041 O OE1   . GLN C 3 9   ? -25.315 -4.055  -13.058 1.00 73.40 9   C 1 
ATOM 4042 N NE2   . GLN C 3 9   ? -26.719 -5.586  -13.716 1.00 70.06 9   C 1 
ATOM 4043 N N     . LEU C 3 10  ? -25.808 -1.978  -7.870  1.00 95.39 10  C 1 
ATOM 4044 C CA    . LEU C 3 10  ? -24.985 -1.555  -6.732  1.00 95.20 10  C 1 
ATOM 4045 C C     . LEU C 3 10  ? -25.766 -1.594  -5.412  1.00 95.35 10  C 1 
ATOM 4046 O O     . LEU C 3 10  ? -25.214 -2.028  -4.402  1.00 94.22 10  C 1 
ATOM 4047 C CB    . LEU C 3 10  ? -24.416 -0.148  -6.987  1.00 94.45 10  C 1 
ATOM 4048 C CG    . LEU C 3 10  ? -23.312 -0.106  -8.062  1.00 90.60 10  C 1 
ATOM 4049 C CD1   . LEU C 3 10  ? -23.002 1.349   -8.425  1.00 85.36 10  C 1 
ATOM 4050 C CD2   . LEU C 3 10  ? -22.009 -0.760  -7.586  1.00 84.71 10  C 1 
ATOM 4051 N N     . ARG C 3 11  ? -27.045 -1.207  -5.388  1.00 95.79 11  C 1 
ATOM 4052 C CA    . ARG C 3 11  ? -27.898 -1.323  -4.191  1.00 95.15 11  C 1 
ATOM 4053 C C     . ARG C 3 11  ? -28.114 -2.783  -3.802  1.00 95.35 11  C 1 
ATOM 4054 O O     . ARG C 3 11  ? -27.990 -3.120  -2.622  1.00 94.45 11  C 1 
ATOM 4055 C CB    . ARG C 3 11  ? -29.243 -0.643  -4.423  1.00 94.28 11  C 1 
ATOM 4056 C CG    . ARG C 3 11  ? -29.130 0.891   -4.473  1.00 85.02 11  C 1 
ATOM 4057 C CD    . ARG C 3 11  ? -30.489 1.468   -4.847  1.00 81.81 11  C 1 
ATOM 4058 N NE    . ARG C 3 11  ? -30.419 2.918   -5.054  1.00 75.43 11  C 1 
ATOM 4059 C CZ    . ARG C 3 11  ? -31.424 3.687   -5.435  1.00 69.46 11  C 1 
ATOM 4060 N NH1   . ARG C 3 11  ? -32.622 3.191   -5.632  1.00 62.88 11  C 1 
ATOM 4061 N NH2   . ARG C 3 11  ? -31.237 4.955   -5.625  1.00 64.96 11  C 1 
ATOM 4062 N N     . GLU C 3 12  ? -28.385 -3.644  -4.760  1.00 95.86 12  C 1 
ATOM 4063 C CA    . GLU C 3 12  ? -28.527 -5.085  -4.545  1.00 95.61 12  C 1 
ATOM 4064 C C     . GLU C 3 12  ? -27.219 -5.711  -4.047  1.00 96.07 12  C 1 
ATOM 4065 O O     . GLU C 3 12  ? -27.236 -6.549  -3.152  1.00 94.77 12  C 1 
ATOM 4066 C CB    . GLU C 3 12  ? -28.977 -5.752  -5.847  1.00 94.40 12  C 1 
ATOM 4067 C CG    . GLU C 3 12  ? -30.443 -5.448  -6.169  1.00 81.27 12  C 1 
ATOM 4068 C CD    . GLU C 3 12  ? -30.886 -5.882  -7.576  1.00 76.22 12  C 1 
ATOM 4069 O OE1   . GLU C 3 12  ? -31.993 -5.460  -7.973  1.00 70.99 12  C 1 
ATOM 4070 O OE2   . GLU C 3 12  ? -30.109 -6.575  -8.274  1.00 70.59 12  C 1 
ATOM 4071 N N     . PHE C 3 13  ? -26.082 -5.256  -4.560  1.00 95.35 13  C 1 
ATOM 4072 C CA    . PHE C 3 13  ? -24.772 -5.661  -4.065  1.00 95.60 13  C 1 
ATOM 4073 C C     . PHE C 3 13  ? -24.609 -5.345  -2.573  1.00 96.01 13  C 1 
ATOM 4074 O O     . PHE C 3 13  ? -24.281 -6.250  -1.804  1.00 95.09 13  C 1 
ATOM 4075 C CB    . PHE C 3 13  ? -23.667 -4.992  -4.902  1.00 95.63 13  C 1 
ATOM 4076 C CG    . PHE C 3 13  ? -22.287 -5.098  -4.284  1.00 95.77 13  C 1 
ATOM 4077 C CD1   . PHE C 3 13  ? -21.735 -4.001  -3.599  1.00 93.66 13  C 1 
ATOM 4078 C CD2   . PHE C 3 13  ? -21.585 -6.305  -4.339  1.00 93.92 13  C 1 
ATOM 4079 C CE1   . PHE C 3 13  ? -20.485 -4.117  -2.972  1.00 92.91 13  C 1 
ATOM 4080 C CE2   . PHE C 3 13  ? -20.334 -6.425  -3.717  1.00 93.22 13  C 1 
ATOM 4081 C CZ    . PHE C 3 13  ? -19.776 -5.334  -3.030  1.00 93.85 13  C 1 
ATOM 4082 N N     . TRP C 3 14  ? -24.879 -4.108  -2.142  1.00 95.60 14  C 1 
ATOM 4083 C CA    . TRP C 3 14  ? -24.750 -3.718  -0.736  1.00 95.56 14  C 1 
ATOM 4084 C C     . TRP C 3 14  ? -25.734 -4.452  0.174   1.00 95.57 14  C 1 
ATOM 4085 O O     . TRP C 3 14  ? -25.344 -4.919  1.252   1.00 94.08 14  C 1 
ATOM 4086 C CB    . TRP C 3 14  ? -24.885 -2.202  -0.604  1.00 95.14 14  C 1 
ATOM 4087 C CG    . TRP C 3 14  ? -23.683 -1.449  -1.095  1.00 95.09 14  C 1 
ATOM 4088 C CD1   . TRP C 3 14  ? -23.637 -0.612  -2.167  1.00 92.74 14  C 1 
ATOM 4089 C CD2   . TRP C 3 14  ? -22.320 -1.495  -0.561  1.00 94.08 14  C 1 
ATOM 4090 N NE1   . TRP C 3 14  ? -22.346 -0.130  -2.329  1.00 92.10 14  C 1 
ATOM 4091 C CE2   . TRP C 3 14  ? -21.519 -0.654  -1.374  1.00 93.22 14  C 1 
ATOM 4092 C CE3   . TRP C 3 14  ? -21.725 -2.165  0.518   1.00 92.54 14  C 1 
ATOM 4093 C CZ2   . TRP C 3 14  ? -20.128 -0.476  -1.114  1.00 92.64 14  C 1 
ATOM 4094 C CZ3   . TRP C 3 14  ? -20.340 -1.993  0.770   1.00 90.93 14  C 1 
ATOM 4095 C CH2   . TRP C 3 14  ? -19.561 -1.164  -0.035  1.00 91.32 14  C 1 
ATOM 4096 N N     . ALA C 3 15  ? -26.969 -4.656  -0.273  1.00 95.74 15  C 1 
ATOM 4097 C CA    . ALA C 3 15  ? -27.951 -5.459  0.458   1.00 95.33 15  C 1 
ATOM 4098 C C     . ALA C 3 15  ? -27.467 -6.909  0.647   1.00 95.17 15  C 1 
ATOM 4099 O O     . ALA C 3 15  ? -27.486 -7.430  1.760   1.00 93.37 15  C 1 
ATOM 4100 C CB    . ALA C 3 15  ? -29.288 -5.393  -0.291  1.00 94.41 15  C 1 
ATOM 4101 N N     . THR C 3 16  ? -26.918 -7.522  -0.403  1.00 94.96 16  C 1 
ATOM 4102 C CA    . THR C 3 16  ? -26.344 -8.875  -0.345  1.00 94.60 16  C 1 
ATOM 4103 C C     . THR C 3 16  ? -25.130 -8.938  0.590   1.00 95.04 16  C 1 
ATOM 4104 O O     . THR C 3 16  ? -24.991 -9.884  1.363   1.00 93.14 16  C 1 
ATOM 4105 C CB    . THR C 3 16  ? -25.932 -9.355  -1.741  1.00 93.15 16  C 1 
ATOM 4106 O OG1   . THR C 3 16  ? -26.985 -9.244  -2.663  1.00 82.29 16  C 1 
ATOM 4107 C CG2   . THR C 3 16  ? -25.500 -10.818 -1.743  1.00 77.87 16  C 1 
ATOM 4108 N N     . GLN C 3 17  ? -24.248 -7.937  0.578   1.00 94.24 17  C 1 
ATOM 4109 C CA    . GLN C 3 17  ? -23.094 -7.904  1.481   1.00 94.37 17  C 1 
ATOM 4110 C C     . GLN C 3 17  ? -23.519 -7.790  2.950   1.00 94.53 17  C 1 
ATOM 4111 O O     . GLN C 3 17  ? -22.880 -8.400  3.808   1.00 93.16 17  C 1 
ATOM 4112 C CB    . GLN C 3 17  ? -22.133 -6.755  1.128   1.00 93.91 17  C 1 
ATOM 4113 C CG    . GLN C 3 17  ? -21.357 -6.946  -0.189  1.00 89.75 17  C 1 
ATOM 4114 C CD    . GLN C 3 17  ? -20.753 -8.345  -0.314  1.00 91.68 17  C 1 
ATOM 4115 O OE1   . GLN C 3 17  ? -19.797 -8.702  0.358   1.00 81.54 17  C 1 
ATOM 4116 N NE2   . GLN C 3 17  ? -21.341 -9.198  -1.136  1.00 80.17 17  C 1 
ATOM 4117 N N     . MET C 3 18  ? -24.568 -7.031  3.229   1.00 94.73 18  C 1 
ATOM 4118 C CA    . MET C 3 18  ? -25.130 -6.924  4.572   1.00 94.40 18  C 1 
ATOM 4119 C C     . MET C 3 18  ? -25.690 -8.267  5.033   1.00 94.59 18  C 1 
ATOM 4120 O O     . MET C 3 18  ? -25.304 -8.746  6.100   1.00 93.36 18  C 1 
ATOM 4121 C CB    . MET C 3 18  ? -26.175 -5.809  4.590   1.00 93.21 18  C 1 
ATOM 4122 C CG    . MET C 3 18  ? -26.652 -5.502  6.015   1.00 86.04 18  C 1 
ATOM 4123 S SD    . MET C 3 18  ? -25.359 -4.853  7.108   1.00 86.04 18  C 1 
ATOM 4124 C CE    . MET C 3 18  ? -26.367 -4.571  8.583   1.00 75.44 18  C 1 
ATOM 4125 N N     . GLU C 3 19  ? -26.499 -8.939  4.210   1.00 94.84 19  C 1 
ATOM 4126 C CA    . GLU C 3 19  ? -27.083 -10.242 4.515   1.00 94.22 19  C 1 
ATOM 4127 C C     . GLU C 3 19  ? -26.012 -11.322 4.736   1.00 94.46 19  C 1 
ATOM 4128 O O     . GLU C 3 19  ? -26.040 -12.054 5.728   1.00 92.99 19  C 1 
ATOM 4129 C CB    . GLU C 3 19  ? -28.042 -10.630 3.378   1.00 92.85 19  C 1 
ATOM 4130 C CG    . GLU C 3 19  ? -28.857 -11.883 3.740   1.00 81.29 19  C 1 
ATOM 4131 C CD    . GLU C 3 19  ? -29.807 -12.358 2.618   1.00 73.71 19  C 1 
ATOM 4132 O OE1   . GLU C 3 19  ? -30.500 -13.370 2.877   1.00 66.35 19  C 1 
ATOM 4133 O OE2   . GLU C 3 19  ? -29.816 -11.761 1.530   1.00 64.52 19  C 1 
ATOM 4134 N N     . GLU C 3 20  ? -24.986 -11.394 3.880   1.00 94.03 20  C 1 
ATOM 4135 C CA    . GLU C 3 20  ? -23.855 -12.318 4.046   1.00 93.52 20  C 1 
ATOM 4136 C C     . GLU C 3 20  ? -23.094 -12.081 5.366   1.00 93.77 20  C 1 
ATOM 4137 O O     . GLU C 3 20  ? -22.619 -13.023 5.994   1.00 91.24 20  C 1 
ATOM 4138 C CB    . GLU C 3 20  ? -22.851 -12.159 2.898   1.00 91.81 20  C 1 
ATOM 4139 C CG    . GLU C 3 20  ? -23.245 -12.835 1.581   1.00 80.72 20  C 1 
ATOM 4140 C CD    . GLU C 3 20  ? -22.104 -12.819 0.549   1.00 76.59 20  C 1 
ATOM 4141 O OE1   . GLU C 3 20  ? -22.294 -13.370 -0.553  1.00 70.60 20  C 1 
ATOM 4142 O OE2   . GLU C 3 20  ? -20.982 -12.333 0.862   1.00 72.10 20  C 1 
ATOM 4143 N N     . ILE C 3 21  ? -22.932 -10.826 5.782   1.00 92.73 21  C 1 
ATOM 4144 C CA    . ILE C 3 21  ? -22.267 -10.475 7.032   1.00 92.46 21  C 1 
ATOM 4145 C C     . ILE C 3 21  ? -23.142 -10.818 8.245   1.00 92.00 21  C 1 
ATOM 4146 O O     . ILE C 3 21  ? -22.623 -11.307 9.247   1.00 89.22 21  C 1 
ATOM 4147 C CB    . ILE C 3 21  ? -21.805 -9.000  7.006   1.00 91.30 21  C 1 
ATOM 4148 C CG1   . ILE C 3 21  ? -20.542 -8.911  6.118   1.00 86.05 21  C 1 
ATOM 4149 C CG2   . ILE C 3 21  ? -21.516 -8.463  8.418   1.00 85.10 21  C 1 
ATOM 4150 C CD1   . ILE C 3 21  ? -20.081 -7.487  5.802   1.00 78.37 21  C 1 
ATOM 4151 N N     . GLU C 3 22  ? -24.453 -10.623 8.162   1.00 92.92 22  C 1 
ATOM 4152 C CA    . GLU C 3 22  ? -25.385 -11.019 9.220   1.00 92.02 22  C 1 
ATOM 4153 C C     . GLU C 3 22  ? -25.401 -12.534 9.433   1.00 91.83 22  C 1 
ATOM 4154 O O     . GLU C 3 22  ? -25.477 -12.989 10.578  1.00 88.85 22  C 1 
ATOM 4155 C CB    . GLU C 3 22  ? -26.789 -10.519 8.889   1.00 90.53 22  C 1 
ATOM 4156 C CG    . GLU C 3 22  ? -26.905 -9.011  9.150   1.00 81.57 22  C 1 
ATOM 4157 C CD    . GLU C 3 22  ? -28.293 -8.461  8.842   1.00 75.18 22  C 1 
ATOM 4158 O OE1   . GLU C 3 22  ? -28.483 -7.251  9.123   1.00 66.77 22  C 1 
ATOM 4159 O OE2   . GLU C 3 22  ? -29.159 -9.235  8.386   1.00 66.81 22  C 1 
ATOM 4160 N N     . GLN C 3 23  ? -25.229 -13.322 8.380   1.00 91.16 23  C 1 
ATOM 4161 C CA    . GLN C 3 23  ? -25.140 -14.779 8.446   1.00 90.10 23  C 1 
ATOM 4162 C C     . GLN C 3 23  ? -23.724 -15.297 8.765   1.00 89.88 23  C 1 
ATOM 4163 O O     . GLN C 3 23  ? -23.532 -16.494 9.000   1.00 84.97 23  C 1 
ATOM 4164 C CB    . GLN C 3 23  ? -25.666 -15.369 7.136   1.00 87.21 23  C 1 
ATOM 4165 C CG    . GLN C 3 23  ? -27.159 -15.047 6.909   1.00 78.34 23  C 1 
ATOM 4166 C CD    . GLN C 3 23  ? -27.684 -15.615 5.598   1.00 71.83 23  C 1 
ATOM 4167 O OE1   . GLN C 3 23  ? -27.085 -16.483 4.987   1.00 65.85 23  C 1 
ATOM 4168 N NE2   . GLN C 3 23  ? -28.829 -15.161 5.129   1.00 61.82 23  C 1 
ATOM 4169 N N     . ALA C 3 24  ? -22.704 -14.435 8.816   1.00 85.67 24  C 1 
ATOM 4170 C CA    . ALA C 3 24  ? -21.328 -14.855 9.069   1.00 83.79 24  C 1 
ATOM 4171 C C     . ALA C 3 24  ? -21.159 -15.421 10.494  1.00 83.33 24  C 1 
ATOM 4172 O O     . ALA C 3 24  ? -21.413 -14.738 11.484  1.00 78.07 24  C 1 
ATOM 4173 C CB    . ALA C 3 24  ? -20.376 -13.687 8.802   1.00 79.34 24  C 1 
ATOM 4174 N N     . ALA C 3 25  ? -20.657 -16.664 10.599  1.00 82.97 25  C 1 
ATOM 4175 C CA    . ALA C 3 25  ? -20.368 -17.353 11.862  1.00 81.77 25  C 1 
ATOM 4176 C C     . ALA C 3 25  ? -18.917 -17.855 11.981  1.00 83.12 25  C 1 
ATOM 4177 O O     . ALA C 3 25  ? -18.404 -18.024 13.088  1.00 75.20 25  C 1 
ATOM 4178 C CB    . ALA C 3 25  ? -21.374 -18.499 12.001  1.00 74.49 25  C 1 
ATOM 4179 N N     . ASP C 3 26  ? -18.234 -18.103 10.872  1.00 82.71 26  C 1 
ATOM 4180 C CA    . ASP C 3 26  ? -16.850 -18.575 10.872  1.00 84.77 26  C 1 
ATOM 4181 C C     . ASP C 3 26  ? -15.842 -17.414 10.744  1.00 86.44 26  C 1 
ATOM 4182 O O     . ASP C 3 26  ? -15.577 -16.892 9.661   1.00 80.12 26  C 1 
ATOM 4183 C CB    . ASP C 3 26  ? -16.630 -19.639 9.796   1.00 77.56 26  C 1 
ATOM 4184 C CG    . ASP C 3 26  ? -15.226 -20.265 9.869   1.00 69.97 26  C 1 
ATOM 4185 O OD1   . ASP C 3 26  ? -14.466 -19.972 10.820  1.00 63.29 26  C 1 
ATOM 4186 O OD2   . ASP C 3 26  ? -14.877 -21.057 8.969   1.00 65.35 26  C 1 
ATOM 4187 N N     . PHE C 3 27  ? -15.229 -17.066 11.868  1.00 84.78 27  C 1 
ATOM 4188 C CA    . PHE C 3 27  ? -14.179 -16.055 11.955  1.00 85.42 27  C 1 
ATOM 4189 C C     . PHE C 3 27  ? -12.749 -16.643 11.932  1.00 86.07 27  C 1 
ATOM 4190 O O     . PHE C 3 27  ? -11.771 -15.925 12.174  1.00 79.85 27  C 1 
ATOM 4191 C CB    . PHE C 3 27  ? -14.419 -15.176 13.180  1.00 82.26 27  C 1 
ATOM 4192 C CG    . PHE C 3 27  ? -15.744 -14.447 13.118  1.00 82.74 27  C 1 
ATOM 4193 C CD1   . PHE C 3 27  ? -15.868 -13.282 12.346  1.00 77.68 27  C 1 
ATOM 4194 C CD2   . PHE C 3 27  ? -16.863 -14.953 13.786  1.00 78.43 27  C 1 
ATOM 4195 C CE1   . PHE C 3 27  ? -17.098 -12.623 12.247  1.00 74.41 27  C 1 
ATOM 4196 C CE2   . PHE C 3 27  ? -18.102 -14.303 13.689  1.00 75.02 27  C 1 
ATOM 4197 C CZ    . PHE C 3 27  ? -18.222 -13.140 12.913  1.00 75.99 27  C 1 
ATOM 4198 N N     . LYS C 3 28  ? -12.603 -17.959 11.680  1.00 84.18 28  C 1 
ATOM 4199 C CA    . LYS C 3 28  ? -11.293 -18.621 11.590  1.00 84.48 28  C 1 
ATOM 4200 C C     . LYS C 3 28  ? -10.790 -18.669 10.148  1.00 86.20 28  C 1 
ATOM 4201 O O     . LYS C 3 28  ? -9.596  -18.478 9.918   1.00 79.89 28  C 1 
ATOM 4202 C CB    . LYS C 3 28  ? -11.362 -20.026 12.183  1.00 77.87 28  C 1 
ATOM 4203 C CG    . LYS C 3 28  ? -11.644 -20.012 13.692  1.00 68.63 28  C 1 
ATOM 4204 C CD    . LYS C 3 28  ? -11.768 -21.438 14.216  1.00 59.33 28  C 1 
ATOM 4205 C CE    . LYS C 3 28  ? -12.120 -21.413 15.697  1.00 51.21 28  C 1 
ATOM 4206 N NZ    . LYS C 3 28  ? -12.512 -22.752 16.195  1.00 42.26 28  C 1 
ATOM 4207 N N     . ASN C 3 29  ? -11.676 -18.902 9.196   1.00 86.05 29  C 1 
ATOM 4208 C CA    . ASN C 3 29  ? -11.338 -19.013 7.787   1.00 86.46 29  C 1 
ATOM 4209 C C     . ASN C 3 29  ? -11.503 -17.672 7.069   1.00 87.76 29  C 1 
ATOM 4210 O O     . ASN C 3 29  ? -12.572 -17.313 6.602   1.00 83.32 29  C 1 
ATOM 4211 C CB    . ASN C 3 29  ? -12.155 -20.144 7.156   1.00 81.52 29  C 1 
ATOM 4212 C CG    . ASN C 3 29  ? -11.787 -21.493 7.733   1.00 73.30 29  C 1 
ATOM 4213 O OD1   . ASN C 3 29  ? -10.625 -21.816 7.926   1.00 64.44 29  C 1 
ATOM 4214 N ND2   . ASN C 3 29  ? -12.764 -22.316 8.024   1.00 64.17 29  C 1 
ATOM 4215 N N     . HIS C 3 30  ? -10.407 -16.931 6.962   1.00 88.24 30  C 1 
ATOM 4216 C CA    . HIS C 3 30  ? -10.381 -15.672 6.213   1.00 88.72 30  C 1 
ATOM 4217 C C     . HIS C 3 30  ? -10.039 -15.906 4.741   1.00 89.20 30  C 1 
ATOM 4218 O O     . HIS C 3 30  ? -9.138  -16.675 4.405   1.00 84.29 30  C 1 
ATOM 4219 C CB    . HIS C 3 30  ? -9.410  -14.689 6.873   1.00 86.49 30  C 1 
ATOM 4220 C CG    . HIS C 3 30  ? -9.789  -14.369 8.288   1.00 87.06 30  C 1 
ATOM 4221 N ND1   . HIS C 3 30  ? -10.916 -13.692 8.708   1.00 75.05 30  C 1 
ATOM 4222 C CD2   . HIS C 3 30  ? -9.124  -14.760 9.428   1.00 75.48 30  C 1 
ATOM 4223 C CE1   . HIS C 3 30  ? -10.929 -13.672 10.051  1.00 76.28 30  C 1 
ATOM 4224 N NE2   . HIS C 3 30  ? -9.849  -14.303 10.528  1.00 78.35 30  C 1 
ATOM 4225 N N     . THR C 3 31  ? -10.713 -15.159 3.845   1.00 92.10 31  C 1 
ATOM 4226 C CA    . THR C 3 31  ? -10.462 -15.215 2.399   1.00 91.90 31  C 1 
ATOM 4227 C C     . THR C 3 31  ? -9.099  -14.641 2.010   1.00 93.51 31  C 1 
ATOM 4228 O O     . THR C 3 31  ? -8.503  -15.066 1.006   1.00 90.90 31  C 1 
ATOM 4229 C CB    . THR C 3 31  ? -11.564 -14.467 1.634   1.00 88.79 31  C 1 
ATOM 4230 O OG1   . THR C 3 31  ? -11.645 -13.139 2.086   1.00 79.19 31  C 1 
ATOM 4231 C CG2   . THR C 3 31  ? -12.930 -15.134 1.835   1.00 76.94 31  C 1 
ATOM 4232 N N     . LEU C 3 32  ? -8.572  -13.734 2.831   1.00 95.32 32  C 1 
ATOM 4233 C CA    . LEU C 3 32  ? -7.288  -13.070 2.649   1.00 96.01 32  C 1 
ATOM 4234 C C     . LEU C 3 32  ? -6.340  -13.346 3.829   1.00 96.24 32  C 1 
ATOM 4235 O O     . LEU C 3 32  ? -6.759  -13.369 4.979   1.00 94.82 32  C 1 
ATOM 4236 C CB    . LEU C 3 32  ? -7.520  -11.559 2.451   1.00 96.06 32  C 1 
ATOM 4237 C CG    . LEU C 3 32  ? -8.239  -11.191 1.139   1.00 95.71 32  C 1 
ATOM 4238 C CD1   . LEU C 3 32  ? -8.597  -9.712  1.150   1.00 93.28 32  C 1 
ATOM 4239 C CD2   . LEU C 3 32  ? -7.363  -11.466 -0.085  1.00 92.38 32  C 1 
ATOM 4240 N N     . PRO C 3 33  ? -5.028  -13.523 3.576   1.00 96.37 33  C 1 
ATOM 4241 C CA    . PRO C 3 33  ? -4.075  -13.872 4.633   1.00 96.19 33  C 1 
ATOM 4242 C C     . PRO C 3 33  ? -3.774  -12.684 5.555   1.00 96.68 33  C 1 
ATOM 4243 O O     . PRO C 3 33  ? -3.050  -11.750 5.178   1.00 95.73 33  C 1 
ATOM 4244 C CB    . PRO C 3 33  ? -2.846  -14.393 3.896   1.00 94.98 33  C 1 
ATOM 4245 C CG    . PRO C 3 33  ? -2.896  -13.667 2.550   1.00 92.21 33  C 1 
ATOM 4246 C CD    . PRO C 3 33  ? -4.396  -13.538 2.280   1.00 94.98 33  C 1 
ATOM 4247 N N     . LEU C 3 34  ? -4.180  -12.776 6.825   1.00 96.19 34  C 1 
ATOM 4248 C CA    . LEU C 3 34  ? -3.983  -11.728 7.843   1.00 96.50 34  C 1 
ATOM 4249 C C     . LEU C 3 34  ? -2.512  -11.322 8.029   1.00 96.86 34  C 1 
ATOM 4250 O O     . LEU C 3 34  ? -2.200  -10.162 8.303   1.00 96.04 34  C 1 
ATOM 4251 C CB    . LEU C 3 34  ? -4.530  -12.212 9.199   1.00 96.19 34  C 1 
ATOM 4252 C CG    . LEU C 3 34  ? -6.006  -12.653 9.241   1.00 95.37 34  C 1 
ATOM 4253 C CD1   . LEU C 3 34  ? -6.382  -12.975 10.677  1.00 92.08 34  C 1 
ATOM 4254 C CD2   . LEU C 3 34  ? -6.947  -11.577 8.701   1.00 91.22 34  C 1 
ATOM 4255 N N     . ALA C 3 35  ? -1.579  -12.263 7.871   1.00 96.63 35  C 1 
ATOM 4256 C CA    . ALA C 3 35  ? -0.150  -11.973 7.975   1.00 96.26 35  C 1 
ATOM 4257 C C     . ALA C 3 35  ? 0.338   -11.011 6.879   1.00 96.40 35  C 1 
ATOM 4258 O O     . ALA C 3 35  ? 1.197   -10.174 7.147   1.00 95.48 35  C 1 
ATOM 4259 C CB    . ALA C 3 35  ? 0.621   -13.294 7.935   1.00 95.37 35  C 1 
ATOM 4260 N N     . ARG C 3 36  ? -0.227  -11.107 5.673   1.00 96.64 36  C 1 
ATOM 4261 C CA    . ARG C 3 36  ? 0.116   -10.220 4.557   1.00 96.49 36  C 1 
ATOM 4262 C C     . ARG C 3 36  ? -0.506  -8.836  4.750   1.00 96.94 36  C 1 
ATOM 4263 O O     . ARG C 3 36  ? 0.205   -7.853  4.592   1.00 96.22 36  C 1 
ATOM 4264 C CB    . ARG C 3 36  ? -0.276  -10.882 3.227   1.00 95.50 36  C 1 
ATOM 4265 C CG    . ARG C 3 36  ? 0.200   -10.117 1.977   1.00 88.34 36  C 1 
ATOM 4266 C CD    . ARG C 3 36  ? 1.725   -10.013 1.848   1.00 85.62 36  C 1 
ATOM 4267 N NE    . ARG C 3 36  ? 2.348   -11.333 1.577   1.00 82.26 36  C 1 
ATOM 4268 C CZ    . ARG C 3 36  ? 2.585   -11.880 0.388   1.00 80.76 36  C 1 
ATOM 4269 N NH1   . ARG C 3 36  ? 2.240   -11.292 -0.716  1.00 70.44 36  C 1 
ATOM 4270 N NH2   . ARG C 3 36  ? 3.181   -13.030 0.289   1.00 73.37 36  C 1 
ATOM 4271 N N     . ILE C 3 37  ? -1.748  -8.764  5.219   1.00 96.99 37  C 1 
ATOM 4272 C CA    . ILE C 3 37  ? -2.395  -7.497  5.597   1.00 97.43 37  C 1 
ATOM 4273 C C     . ILE C 3 37  ? -1.547  -6.768  6.653   1.00 97.65 37  C 1 
ATOM 4274 O O     . ILE C 3 37  ? -1.140  -5.627  6.447   1.00 97.17 37  C 1 
ATOM 4275 C CB    . ILE C 3 37  ? -3.840  -7.739  6.076   1.00 97.41 37  C 1 
ATOM 4276 C CG1   . ILE C 3 37  ? -4.684  -8.338  4.928   1.00 96.12 37  C 1 
ATOM 4277 C CG2   . ILE C 3 37  ? -4.465  -6.438  6.599   1.00 96.58 37  C 1 
ATOM 4278 C CD1   . ILE C 3 37  ? -6.083  -8.791  5.345   1.00 91.67 37  C 1 
ATOM 4279 N N     . LYS C 3 38  ? -1.138  -7.461  7.736   1.00 97.06 38  C 1 
ATOM 4280 C CA    . LYS C 3 38  ? -0.242  -6.896  8.753   1.00 96.99 38  C 1 
ATOM 4281 C C     . LYS C 3 38  ? 1.105   -6.452  8.191   1.00 96.92 38  C 1 
ATOM 4282 O O     . LYS C 3 38  ? 1.704   -5.533  8.744   1.00 96.01 38  C 1 
ATOM 4283 C CB    . LYS C 3 38  ? 0.007   -7.911  9.883   1.00 96.22 38  C 1 
ATOM 4284 C CG    . LYS C 3 38  ? -1.204  -8.054  10.818  1.00 90.69 38  C 1 
ATOM 4285 C CD    . LYS C 3 38  ? -0.936  -9.040  11.958  1.00 88.03 38  C 1 
ATOM 4286 C CE    . LYS C 3 38  ? -2.184  -9.124  12.829  1.00 80.44 38  C 1 
ATOM 4287 N NZ    . LYS C 3 38  ? -2.071  -10.031 13.992  1.00 73.73 38  C 1 
ATOM 4288 N N     . LYS C 3 39  ? 1.628   -7.123  7.166   1.00 96.66 39  C 1 
ATOM 4289 C CA    . LYS C 3 39  ? 2.883   -6.724  6.509   1.00 96.34 39  C 1 
ATOM 4290 C C     . LYS C 3 39  ? 2.713   -5.394  5.782   1.00 96.73 39  C 1 
ATOM 4291 O O     . LYS C 3 39  ? 3.571   -4.525  5.957   1.00 95.86 39  C 1 
ATOM 4292 C CB    . LYS C 3 39  ? 3.384   -7.840  5.579   1.00 95.41 39  C 1 
ATOM 4293 C CG    . LYS C 3 39  ? 4.789   -7.533  5.011   1.00 90.33 39  C 1 
ATOM 4294 C CD    . LYS C 3 39  ? 5.283   -8.619  4.032   1.00 83.42 39  C 1 
ATOM 4295 C CE    . LYS C 3 39  ? 6.649   -8.217  3.483   1.00 74.54 39  C 1 
ATOM 4296 N NZ    . LYS C 3 39  ? 7.184   -9.159  2.471   1.00 65.24 39  C 1 
ATOM 4297 N N     . ILE C 3 40  ? 1.630   -5.223  5.033   1.00 97.01 40  C 1 
ATOM 4298 C CA    . ILE C 3 40  ? 1.314   -3.986  4.302   1.00 97.20 40  C 1 
ATOM 4299 C C     . ILE C 3 40  ? 1.086   -2.829  5.285   1.00 97.30 40  C 1 
ATOM 4300 O O     . ILE C 3 40  ? 1.750   -1.803  5.174   1.00 96.80 40  C 1 
ATOM 4301 C CB    . ILE C 3 40  ? 0.114   -4.202  3.349   1.00 97.29 40  C 1 
ATOM 4302 C CG1   . ILE C 3 40  ? 0.450   -5.265  2.278   1.00 96.23 40  C 1 
ATOM 4303 C CG2   . ILE C 3 40  ? -0.282  -2.881  2.671   1.00 96.27 40  C 1 
ATOM 4304 C CD1   . ILE C 3 40  ? -0.769  -5.810  1.537   1.00 91.63 40  C 1 
ATOM 4305 N N     . MET C 3 41  ? 0.261   -3.031  6.329   1.00 97.65 41  C 1 
ATOM 4306 C CA    . MET C 3 41  ? 0.067   -2.027  7.387   1.00 97.67 41  C 1 
ATOM 4307 C C     . MET C 3 41  ? 1.382   -1.594  8.044   1.00 97.44 41  C 1 
ATOM 4308 O O     . MET C 3 41  ? 1.586   -0.427  8.371   1.00 96.29 41  C 1 
ATOM 4309 C CB    . MET C 3 41  ? -0.848  -2.594  8.485   1.00 97.68 41  C 1 
ATOM 4310 C CG    . MET C 3 41  ? -2.278  -2.898  8.045   1.00 97.08 41  C 1 
ATOM 4311 S SD    . MET C 3 41  ? -3.251  -3.631  9.393   1.00 96.22 41  C 1 
ATOM 4312 C CE    . MET C 3 41  ? -3.623  -2.153  10.361  1.00 90.75 41  C 1 
ATOM 4313 N N     . LYS C 3 42  ? 2.315   -2.538  8.255   1.00 96.97 42  C 1 
ATOM 4314 C CA    . LYS C 3 42  ? 3.614   -2.269  8.896   1.00 96.64 42  C 1 
ATOM 4315 C C     . LYS C 3 42  ? 4.648   -1.622  7.978   1.00 96.43 42  C 1 
ATOM 4316 O O     . LYS C 3 42  ? 5.702   -1.267  8.495   1.00 94.81 42  C 1 
ATOM 4317 C CB    . LYS C 3 42  ? 4.182   -3.544  9.498   1.00 95.81 42  C 1 
ATOM 4318 C CG    . LYS C 3 42  ? 3.481   -3.919  10.812  1.00 91.62 42  C 1 
ATOM 4319 C CD    . LYS C 3 42  ? 4.099   -5.201  11.350  1.00 85.78 42  C 1 
ATOM 4320 C CE    . LYS C 3 42  ? 3.454   -5.559  12.679  1.00 78.94 42  C 1 
ATOM 4321 N NZ    . LYS C 3 42  ? 4.204   -6.644  13.358  1.00 69.38 42  C 1 
ATOM 4322 N N     . ALA C 3 43  ? 4.386   -1.511  6.682   1.00 96.76 43  C 1 
ATOM 4323 C CA    . ALA C 3 43  ? 5.242   -0.763  5.774   1.00 96.23 43  C 1 
ATOM 4324 C C     . ALA C 3 43  ? 5.183   0.747   6.048   1.00 95.92 43  C 1 
ATOM 4325 O O     . ALA C 3 43  ? 6.184   1.432   5.833   1.00 94.28 43  C 1 
ATOM 4326 C CB    . ALA C 3 43  ? 4.854   -1.094  4.332   1.00 95.53 43  C 1 
ATOM 4327 N N     . ASP C 3 44  ? 4.074   1.222   6.605   1.00 96.02 44  C 1 
ATOM 4328 C CA    . ASP C 3 44  ? 3.985   2.560   7.182   1.00 95.99 44  C 1 
ATOM 4329 C C     . ASP C 3 44  ? 4.792   2.623   8.491   1.00 95.97 44  C 1 
ATOM 4330 O O     . ASP C 3 44  ? 4.580   1.833   9.421   1.00 94.33 44  C 1 
ATOM 4331 C CB    . ASP C 3 44  ? 2.506   2.933   7.378   1.00 95.04 44  C 1 
ATOM 4332 C CG    . ASP C 3 44  ? 2.280   4.395   7.787   1.00 93.40 44  C 1 
ATOM 4333 O OD1   . ASP C 3 44  ? 3.172   4.983   8.428   1.00 86.68 44  C 1 
ATOM 4334 O OD2   . ASP C 3 44  ? 1.194   4.923   7.489   1.00 85.74 44  C 1 
ATOM 4335 N N     . GLU C 3 45  ? 5.759   3.525   8.569   1.00 95.86 45  C 1 
ATOM 4336 C CA    . GLU C 3 45  ? 6.678   3.666   9.696   1.00 95.44 45  C 1 
ATOM 4337 C C     . GLU C 3 45  ? 5.983   4.135   10.975  1.00 95.89 45  C 1 
ATOM 4338 O O     . GLU C 3 45  ? 6.394   3.759   12.076  1.00 93.66 45  C 1 
ATOM 4339 C CB    . GLU C 3 45  ? 7.828   4.609   9.327   1.00 93.22 45  C 1 
ATOM 4340 C CG    . GLU C 3 45  ? 8.650   4.083   8.146   1.00 81.03 45  C 1 
ATOM 4341 C CD    . GLU C 3 45  ? 10.023  4.770   8.010   1.00 74.25 45  C 1 
ATOM 4342 O OE1   . GLU C 3 45  ? 10.929  4.106   7.475   1.00 66.75 45  C 1 
ATOM 4343 O OE2   . GLU C 3 45  ? 10.214  5.895   8.492   1.00 65.00 45  C 1 
ATOM 4344 N N     . ASP C 3 46  ? 4.894   4.884   10.846  1.00 95.70 46  C 1 
ATOM 4345 C CA    . ASP C 3 46  ? 4.131   5.410   11.983  1.00 95.59 46  C 1 
ATOM 4346 C C     . ASP C 3 46  ? 3.346   4.318   12.723  1.00 96.02 46  C 1 
ATOM 4347 O O     . ASP C 3 46  ? 3.001   4.459   13.905  1.00 93.97 46  C 1 
ATOM 4348 C CB    . ASP C 3 46  ? 3.185   6.503   11.491  1.00 94.22 46  C 1 
ATOM 4349 C CG    . ASP C 3 46  ? 3.889   7.756   10.995  1.00 90.48 46  C 1 
ATOM 4350 O OD1   . ASP C 3 46  ? 4.952   8.084   11.559  1.00 84.64 46  C 1 
ATOM 4351 O OD2   . ASP C 3 46  ? 3.305   8.421   10.116  1.00 84.06 46  C 1 
ATOM 4352 N N     . VAL C 3 47  ? 3.084   3.174   12.071  1.00 96.21 47  C 1 
ATOM 4353 C CA    . VAL C 3 47  ? 2.330   2.069   12.663  1.00 96.47 47  C 1 
ATOM 4354 C C     . VAL C 3 47  ? 3.169   1.335   13.702  1.00 96.47 47  C 1 
ATOM 4355 O O     . VAL C 3 47  ? 4.071   0.565   13.363  1.00 94.49 47  C 1 
ATOM 4356 C CB    . VAL C 3 47  ? 1.813   1.093   11.595  1.00 95.79 47  C 1 
ATOM 4357 C CG1   . VAL C 3 47  ? 1.067   -0.083  12.223  1.00 93.06 47  C 1 
ATOM 4358 C CG2   . VAL C 3 47  ? 0.853   1.807   10.642  1.00 93.32 47  C 1 
ATOM 4359 N N     . ARG C 3 48  ? 2.856   1.480   15.007  1.00 96.09 48  C 1 
ATOM 4360 C CA    . ARG C 3 48  ? 3.592   0.804   16.088  1.00 95.79 48  C 1 
ATOM 4361 C C     . ARG C 3 48  ? 3.022   -0.580  16.417  1.00 96.21 48  C 1 
ATOM 4362 O O     . ARG C 3 48  ? 3.714   -1.582  16.265  1.00 93.39 48  C 1 
ATOM 4363 C CB    . ARG C 3 48  ? 3.673   1.693   17.330  1.00 94.15 48  C 1 
ATOM 4364 C CG    . ARG C 3 48  ? 4.451   2.981   17.033  1.00 87.85 48  C 1 
ATOM 4365 C CD    . ARG C 3 48  ? 4.684   3.790   18.304  1.00 81.08 48  C 1 
ATOM 4366 N NE    . ARG C 3 48  ? 5.380   5.044   18.003  1.00 72.80 48  C 1 
ATOM 4367 C CZ    . ARG C 3 48  ? 5.928   5.878   18.866  1.00 63.03 48  C 1 
ATOM 4368 N NH1   . ARG C 3 48  ? 5.904   5.646   20.153  1.00 56.19 48  C 1 
ATOM 4369 N NH2   . ARG C 3 48  ? 6.502   6.969   18.455  1.00 55.39 48  C 1 
ATOM 4370 N N     . MET C 3 49  ? 1.773   -0.627  16.872  1.00 97.27 49  C 1 
ATOM 4371 C CA    . MET C 3 49  ? 1.095   -1.865  17.256  1.00 97.38 49  C 1 
ATOM 4372 C C     . MET C 3 49  ? -0.228  -1.992  16.508  1.00 97.42 49  C 1 
ATOM 4373 O O     . MET C 3 49  ? -0.854  -0.995  16.168  1.00 96.11 49  C 1 
ATOM 4374 C CB    . MET C 3 49  ? 0.875   -1.916  18.778  1.00 96.27 49  C 1 
ATOM 4375 C CG    . MET C 3 49  ? 2.194   -1.970  19.557  1.00 91.14 49  C 1 
ATOM 4376 S SD    . MET C 3 49  ? 2.077   -2.234  21.337  1.00 89.24 49  C 1 
ATOM 4377 C CE    . MET C 3 49  ? 1.477   -3.924  21.396  1.00 79.81 49  C 1 
ATOM 4378 N N     . ILE C 3 50  ? -0.649  -3.240  16.256  1.00 97.48 50  C 1 
ATOM 4379 C CA    . ILE C 3 50  ? -1.874  -3.553  15.528  1.00 97.39 50  C 1 
ATOM 4380 C C     . ILE C 3 50  ? -2.684  -4.543  16.367  1.00 97.35 50  C 1 
ATOM 4381 O O     . ILE C 3 50  ? -2.170  -5.622  16.697  1.00 96.32 50  C 1 
ATOM 4382 C CB    . ILE C 3 50  ? -1.548  -4.125  14.127  1.00 97.02 50  C 1 
ATOM 4383 C CG1   . ILE C 3 50  ? -0.666  -3.154  13.295  1.00 95.15 50  C 1 
ATOM 4384 C CG2   . ILE C 3 50  ? -2.837  -4.438  13.369  1.00 95.22 50  C 1 
ATOM 4385 C CD1   . ILE C 3 50  ? -0.099  -3.782  12.020  1.00 92.41 50  C 1 
ATOM 4386 N N     . SER C 3 51  ? -3.915  -4.192  16.710  1.00 97.48 51  C 1 
ATOM 4387 C CA    . SER C 3 51  ? -4.863  -5.061  17.392  1.00 97.22 51  C 1 
ATOM 4388 C C     . SER C 3 51  ? -5.126  -6.343  16.591  1.00 97.28 51  C 1 
ATOM 4389 O O     . SER C 3 51  ? -4.938  -6.378  15.374  1.00 96.46 51  C 1 
ATOM 4390 C CB    . SER C 3 51  ? -6.187  -4.313  17.635  1.00 96.26 51  C 1 
ATOM 4391 O OG    . SER C 3 51  ? -7.076  -5.186  18.287  1.00 89.29 51  C 1 
ATOM 4392 N N     . ALA C 3 52  ? -5.544  -7.418  17.268  1.00 96.62 52  C 1 
ATOM 4393 C CA    . ALA C 3 52  ? -5.883  -8.676  16.606  1.00 96.27 52  C 1 
ATOM 4394 C C     . ALA C 3 52  ? -7.087  -8.536  15.662  1.00 96.65 52  C 1 
ATOM 4395 O O     . ALA C 3 52  ? -7.098  -9.177  14.607  1.00 95.32 52  C 1 
ATOM 4396 C CB    . ALA C 3 52  ? -6.131  -9.740  17.674  1.00 95.08 52  C 1 
ATOM 4397 N N     . GLU C 3 53  ? -8.038  -7.682  16.011  1.00 96.61 53  C 1 
ATOM 4398 C CA    . GLU C 3 53  ? -9.248  -7.432  15.221  1.00 96.40 53  C 1 
ATOM 4399 C C     . GLU C 3 53  ? -8.989  -6.600  13.958  1.00 96.98 53  C 1 
ATOM 4400 O O     . GLU C 3 53  ? -9.641  -6.824  12.942  1.00 95.92 53  C 1 
ATOM 4401 C CB    . GLU C 3 53  ? -10.295 -6.753  16.117  1.00 94.23 53  C 1 
ATOM 4402 C CG    . GLU C 3 53  ? -9.863  -5.357  16.571  1.00 86.83 53  C 1 
ATOM 4403 C CD    . GLU C 3 53  ? -10.795 -4.689  17.583  1.00 88.19 53  C 1 
ATOM 4404 O OE1   . GLU C 3 53  ? -10.645 -3.458  17.777  1.00 82.70 53  C 1 
ATOM 4405 O OE2   . GLU C 3 53  ? -11.652 -5.379  18.162  1.00 83.51 53  C 1 
ATOM 4406 N N     . ALA C 3 54  ? -7.986  -5.714  13.967  1.00 97.47 54  C 1 
ATOM 4407 C CA    . ALA C 3 54  ? -7.743  -4.816  12.839  1.00 97.56 54  C 1 
ATOM 4408 C C     . ALA C 3 54  ? -7.504  -5.551  11.500  1.00 97.63 54  C 1 
ATOM 4409 O O     . ALA C 3 54  ? -8.146  -5.215  10.505  1.00 96.95 54  C 1 
ATOM 4410 C CB    . ALA C 3 54  ? -6.631  -3.825  13.201  1.00 97.15 54  C 1 
ATOM 4411 N N     . PRO C 3 55  ? -6.656  -6.610  11.426  1.00 97.62 55  C 1 
ATOM 4412 C CA    . PRO C 3 55  ? -6.516  -7.384  10.190  1.00 97.58 55  C 1 
ATOM 4413 C C     . PRO C 3 55  ? -7.752  -8.206  9.826   1.00 97.56 55  C 1 
ATOM 4414 O O     . PRO C 3 55  ? -7.881  -8.557  8.659   1.00 96.75 55  C 1 
ATOM 4415 C CB    . PRO C 3 55  ? -5.307  -8.294  10.408  1.00 96.89 55  C 1 
ATOM 4416 C CG    . PRO C 3 55  ? -4.570  -7.612  11.541  1.00 94.99 55  C 1 
ATOM 4417 C CD    . PRO C 3 55  ? -5.693  -7.049  12.382  1.00 96.98 55  C 1 
ATOM 4418 N N     . VAL C 3 56  ? -8.611  -8.559  10.792  1.00 96.95 56  C 1 
ATOM 4419 C CA    . VAL C 3 56  ? -9.864  -9.287  10.538  1.00 96.89 56  C 1 
ATOM 4420 C C     . VAL C 3 56  ? -10.861 -8.366  9.838   1.00 97.05 56  C 1 
ATOM 4421 O O     . VAL C 3 56  ? -11.357 -8.713  8.768   1.00 96.09 56  C 1 
ATOM 4422 C CB    . VAL C 3 56  ? -10.448 -9.871  11.840  1.00 95.96 56  C 1 
ATOM 4423 C CG1   . VAL C 3 56  ? -11.778 -10.586 11.591  1.00 93.66 56  C 1 
ATOM 4424 C CG2   . VAL C 3 56  ? -9.476  -10.872 12.476  1.00 93.28 56  C 1 
ATOM 4425 N N     . VAL C 3 57  ? -11.054 -7.153  10.388  1.00 97.01 57  C 1 
ATOM 4426 C CA    . VAL C 3 57  ? -11.856 -6.105  9.740   1.00 97.16 57  C 1 
ATOM 4427 C C     . VAL C 3 57  ? -11.306 -5.783  8.355   1.00 97.40 57  C 1 
ATOM 4428 O O     . VAL C 3 57  ? -12.053 -5.780  7.380   1.00 96.60 57  C 1 
ATOM 4429 C CB    . VAL C 3 57  ? -11.914 -4.832  10.608  1.00 96.01 57  C 1 
ATOM 4430 C CG1   . VAL C 3 57  ? -12.691 -3.699  9.929   1.00 91.25 57  C 1 
ATOM 4431 C CG2   . VAL C 3 57  ? -12.599 -5.123  11.943  1.00 89.86 57  C 1 
ATOM 4432 N N     . PHE C 3 58  ? -9.983  -5.620  8.229   1.00 97.30 58  C 1 
ATOM 4433 C CA    . PHE C 3 58  ? -9.359  -5.366  6.930   1.00 97.45 58  C 1 
ATOM 4434 C C     . PHE C 3 58  ? -9.547  -6.504  5.933   1.00 97.55 58  C 1 
ATOM 4435 O O     . PHE C 3 58  ? -9.709  -6.233  4.752   1.00 96.70 58  C 1 
ATOM 4436 C CB    . PHE C 3 58  ? -7.865  -5.060  7.090   1.00 96.87 58  C 1 
ATOM 4437 C CG    . PHE C 3 58  ? -7.476  -3.618  6.871   1.00 96.84 58  C 1 
ATOM 4438 C CD1   . PHE C 3 58  ? -7.978  -2.884  5.783   1.00 93.73 58  C 1 
ATOM 4439 C CD2   . PHE C 3 58  ? -6.571  -3.002  7.748   1.00 93.43 58  C 1 
ATOM 4440 C CE1   . PHE C 3 58  ? -7.596  -1.554  5.567   1.00 92.10 58  C 1 
ATOM 4441 C CE2   . PHE C 3 58  ? -6.182  -1.668  7.540   1.00 91.10 58  C 1 
ATOM 4442 C CZ    . PHE C 3 58  ? -6.694  -0.941  6.459   1.00 93.52 58  C 1 
ATOM 4443 N N     . ALA C 3 59  ? -9.514  -7.765  6.364   1.00 97.49 59  C 1 
ATOM 4444 C CA    . ALA C 3 59  ? -9.730  -8.888  5.452   1.00 97.20 59  C 1 
ATOM 4445 C C     . ALA C 3 59  ? -11.125 -8.822  4.823   1.00 97.33 59  C 1 
ATOM 4446 O O     . ALA C 3 59  ? -11.240 -9.001  3.609   1.00 96.66 59  C 1 
ATOM 4447 C CB    . ALA C 3 59  ? -9.490  -10.209 6.190   1.00 96.68 59  C 1 
ATOM 4448 N N     . LYS C 3 60  ? -12.164 -8.500  5.624   1.00 96.04 60  C 1 
ATOM 4449 C CA    . LYS C 3 60  ? -13.526 -8.346  5.110   1.00 96.14 60  C 1 
ATOM 4450 C C     . LYS C 3 60  ? -13.677 -7.066  4.285   1.00 96.46 60  C 1 
ATOM 4451 O O     . LYS C 3 60  ? -14.212 -7.135  3.190   1.00 95.62 60  C 1 
ATOM 4452 C CB    . LYS C 3 60  ? -14.537 -8.447  6.257   1.00 95.51 60  C 1 
ATOM 4453 C CG    . LYS C 3 60  ? -15.996 -8.629  5.774   1.00 92.38 60  C 1 
ATOM 4454 C CD    . LYS C 3 60  ? -16.218 -9.941  4.992   1.00 88.91 60  C 1 
ATOM 4455 C CE    . LYS C 3 60  ? -17.670 -10.106 4.555   1.00 85.52 60  C 1 
ATOM 4456 N NZ    . LYS C 3 60  ? -17.908 -11.314 3.717   1.00 79.77 60  C 1 
ATOM 4457 N N     . ALA C 3 61  ? -13.133 -5.945  4.732   1.00 97.02 61  C 1 
ATOM 4458 C CA    . ALA C 3 61  ? -13.150 -4.693  3.977   1.00 97.25 61  C 1 
ATOM 4459 C C     . ALA C 3 61  ? -12.474 -4.817  2.603   1.00 97.35 61  C 1 
ATOM 4460 O O     . ALA C 3 61  ? -13.002 -4.350  1.603   1.00 96.72 61  C 1 
ATOM 4461 C CB    . ALA C 3 61  ? -12.473 -3.603  4.815   1.00 96.82 61  C 1 
ATOM 4462 N N     . CYS C 3 62  ? -11.333 -5.514  2.525   1.00 97.88 62  C 1 
ATOM 4463 C CA    . CYS C 3 62  ? -10.659 -5.782  1.257   1.00 97.84 62  C 1 
ATOM 4464 C C     . CYS C 3 62  ? -11.472 -6.716  0.354   1.00 97.99 62  C 1 
ATOM 4465 O O     . CYS C 3 62  ? -11.422 -6.557  -0.856  1.00 97.15 62  C 1 
ATOM 4466 C CB    . CYS C 3 62  ? -9.278  -6.385  1.510   1.00 97.51 62  C 1 
ATOM 4467 S SG    . CYS C 3 62  ? -8.156  -5.184  2.284   1.00 95.88 62  C 1 
ATOM 4468 N N     . GLU C 3 63  ? -12.178 -7.695  0.916   1.00 97.28 63  C 1 
ATOM 4469 C CA    . GLU C 3 63  ? -13.063 -8.543  0.131   1.00 97.04 63  C 1 
ATOM 4470 C C     . GLU C 3 63  ? -14.185 -7.723  -0.514  1.00 97.29 63  C 1 
ATOM 4471 O O     . GLU C 3 63  ? -14.344 -7.782  -1.737  1.00 96.40 63  C 1 
ATOM 4472 C CB    . GLU C 3 63  ? -13.600 -9.703  0.994   1.00 95.91 63  C 1 
ATOM 4473 C CG    . GLU C 3 63  ? -14.514 -10.641 0.199   1.00 90.54 63  C 1 
ATOM 4474 C CD    . GLU C 3 63  ? -14.838 -11.972 0.917   1.00 87.96 63  C 1 
ATOM 4475 O OE1   . GLU C 3 63  ? -15.335 -12.892 0.233   1.00 83.10 63  C 1 
ATOM 4476 O OE2   . GLU C 3 63  ? -14.550 -12.119 2.123   1.00 83.13 63  C 1 
ATOM 4477 N N     . VAL C 3 64  ? -14.877 -6.886  0.269   1.00 96.84 64  C 1 
ATOM 4478 C CA    . VAL C 3 64  ? -15.933 -5.985  -0.226  1.00 96.80 64  C 1 
ATOM 4479 C C     . VAL C 3 64  ? -15.378 -5.014  -1.275  1.00 97.12 64  C 1 
ATOM 4480 O O     . VAL C 3 64  ? -15.956 -4.885  -2.345  1.00 96.50 64  C 1 
ATOM 4481 C CB    . VAL C 3 64  ? -16.608 -5.233  0.934   1.00 96.15 64  C 1 
ATOM 4482 C CG1   . VAL C 3 64  ? -17.670 -4.253  0.446   1.00 93.90 64  C 1 
ATOM 4483 C CG2   . VAL C 3 64  ? -17.298 -6.206  1.895   1.00 93.07 64  C 1 
ATOM 4484 N N     . PHE C 3 65  ? -14.213 -4.419  -1.036  1.00 97.40 65  C 1 
ATOM 4485 C CA    . PHE C 3 65  ? -13.552 -3.521  -1.992  1.00 97.70 65  C 1 
ATOM 4486 C C     . PHE C 3 65  ? -13.239 -4.199  -3.328  1.00 97.83 65  C 1 
ATOM 4487 O O     . PHE C 3 65  ? -13.462 -3.625  -4.388  1.00 97.34 65  C 1 
ATOM 4488 C CB    . PHE C 3 65  ? -12.279 -2.962  -1.344  1.00 97.67 65  C 1 
ATOM 4489 C CG    . PHE C 3 65  ? -11.468 -2.067  -2.262  1.00 97.53 65  C 1 
ATOM 4490 C CD1   . PHE C 3 65  ? -10.406 -2.591  -3.004  1.00 96.19 65  C 1 
ATOM 4491 C CD2   . PHE C 3 65  ? -11.804 -0.715  -2.393  1.00 96.28 65  C 1 
ATOM 4492 C CE1   . PHE C 3 65  ? -9.676  -1.774  -3.876  1.00 95.48 65  C 1 
ATOM 4493 C CE2   . PHE C 3 65  ? -11.080 0.110   -3.258  1.00 95.50 65  C 1 
ATOM 4494 C CZ    . PHE C 3 65  ? -10.011 -0.413  -4.007  1.00 95.70 65  C 1 
ATOM 4495 N N     . ILE C 3 66  ? -12.720 -5.430  -3.306  1.00 97.87 66  C 1 
ATOM 4496 C CA    . ILE C 3 66  ? -12.453 -6.187  -4.537  1.00 97.91 66  C 1 
ATOM 4497 C C     . ILE C 3 66  ? -13.757 -6.478  -5.284  1.00 97.96 66  C 1 
ATOM 4498 O O     . ILE C 3 66  ? -13.790 -6.364  -6.509  1.00 97.39 66  C 1 
ATOM 4499 C CB    . ILE C 3 66  ? -11.692 -7.496  -4.238  1.00 97.76 66  C 1 
ATOM 4500 C CG1   . ILE C 3 66  ? -10.266 -7.223  -3.725  1.00 96.56 66  C 1 
ATOM 4501 C CG2   . ILE C 3 66  ? -11.591 -8.390  -5.499  1.00 96.44 66  C 1 
ATOM 4502 C CD1   . ILE C 3 66  ? -9.662  -8.411  -2.948  1.00 94.10 66  C 1 
ATOM 4503 N N     . LEU C 3 67  ? -14.818 -6.876  -4.571  1.00 97.41 67  C 1 
ATOM 4504 C CA    . LEU C 3 67  ? -16.115 -7.167  -5.163  1.00 97.28 67  C 1 
ATOM 4505 C C     . LEU C 3 67  ? -16.723 -5.918  -5.809  1.00 97.33 67  C 1 
ATOM 4506 O O     . LEU C 3 67  ? -17.095 -5.977  -6.975  1.00 96.53 67  C 1 
ATOM 4507 C CB    . LEU C 3 67  ? -17.060 -7.752  -4.102  1.00 96.87 67  C 1 
ATOM 4508 C CG    . LEU C 3 67  ? -16.696 -9.168  -3.610  1.00 95.65 67  C 1 
ATOM 4509 C CD1   . LEU C 3 67  ? -17.567 -9.539  -2.406  1.00 92.81 67  C 1 
ATOM 4510 C CD2   . LEU C 3 67  ? -16.898 -10.229 -4.688  1.00 92.67 67  C 1 
ATOM 4511 N N     . GLU C 3 68  ? -16.728 -4.776  -5.107  1.00 97.03 68  C 1 
ATOM 4512 C CA    . GLU C 3 68  ? -17.264 -3.509  -5.622  1.00 96.50 68  C 1 
ATOM 4513 C C     . GLU C 3 68  ? -16.485 -3.015  -6.846  1.00 96.84 68  C 1 
ATOM 4514 O O     . GLU C 3 68  ? -17.073 -2.740  -7.892  1.00 96.03 68  C 1 
ATOM 4515 C CB    . GLU C 3 68  ? -17.240 -2.432  -4.519  1.00 95.33 68  C 1 
ATOM 4516 C CG    . GLU C 3 68  ? -18.023 -1.187  -4.946  1.00 92.14 68  C 1 
ATOM 4517 C CD    . GLU C 3 68  ? -17.739 0.070   -4.112  1.00 89.97 68  C 1 
ATOM 4518 O OE1   . GLU C 3 68  ? -18.368 1.108   -4.415  1.00 85.42 68  C 1 
ATOM 4519 O OE2   . GLU C 3 68  ? -16.839 0.044   -3.250  1.00 85.25 68  C 1 
ATOM 4520 N N     . LEU C 3 69  ? -15.156 -2.959  -6.759  1.00 97.33 69  C 1 
ATOM 4521 C CA    . LEU C 3 69  ? -14.323 -2.520  -7.875  1.00 97.42 69  C 1 
ATOM 4522 C C     . LEU C 3 69  ? -14.495 -3.431  -9.096  1.00 97.50 69  C 1 
ATOM 4523 O O     . LEU C 3 69  ? -14.567 -2.956  -10.228 1.00 96.65 69  C 1 
ATOM 4524 C CB    . LEU C 3 69  ? -12.857 -2.452  -7.411  1.00 97.24 69  C 1 
ATOM 4525 C CG    . LEU C 3 69  ? -11.861 -2.015  -8.508  1.00 96.67 69  C 1 
ATOM 4526 C CD1   . LEU C 3 69  ? -12.158 -0.621  -9.059  1.00 94.06 69  C 1 
ATOM 4527 C CD2   . LEU C 3 69  ? -10.437 -2.001  -7.945  1.00 93.84 69  C 1 
ATOM 4528 N N     . THR C 3 70  ? -14.582 -4.741  -8.871  1.00 97.97 70  C 1 
ATOM 4529 C CA    . THR C 3 70  ? -14.803 -5.704  -9.954  1.00 97.83 70  C 1 
ATOM 4530 C C     . THR C 3 70  ? -16.185 -5.537  -10.576 1.00 97.70 70  C 1 
ATOM 4531 O O     . THR C 3 70  ? -16.285 -5.570  -11.795 1.00 96.84 70  C 1 
ATOM 4532 C CB    . THR C 3 70  ? -14.604 -7.152  -9.482  1.00 97.41 70  C 1 
ATOM 4533 O OG1   . THR C 3 70  ? -13.315 -7.322  -8.942  1.00 91.71 70  C 1 
ATOM 4534 C CG2   . THR C 3 70  ? -14.724 -8.158  -10.627 1.00 90.66 70  C 1 
ATOM 4535 N N     . LEU C 3 71  ? -17.236 -5.332  -9.774  1.00 97.29 71  C 1 
ATOM 4536 C CA    . LEU C 3 71  ? -18.596 -5.104  -10.264 1.00 97.18 71  C 1 
ATOM 4537 C C     . LEU C 3 71  ? -18.670 -3.833  -11.115 1.00 97.09 71  C 1 
ATOM 4538 O O     . LEU C 3 71  ? -19.131 -3.890  -12.251 1.00 95.95 71  C 1 
ATOM 4539 C CB    . LEU C 3 71  ? -19.559 -5.057  -9.063  1.00 96.46 71  C 1 
ATOM 4540 C CG    . LEU C 3 71  ? -21.036 -4.770  -9.437  1.00 93.98 71  C 1 
ATOM 4541 C CD1   . LEU C 3 71  ? -21.614 -5.846  -10.350 1.00 88.64 71  C 1 
ATOM 4542 C CD2   . LEU C 3 71  ? -21.878 -4.704  -8.163  1.00 88.37 71  C 1 
ATOM 4543 N N     . ARG C 3 72  ? -18.131 -2.709  -10.615 1.00 96.68 72  C 1 
ATOM 4544 C CA    . ARG C 3 72  ? -18.083 -1.442  -11.367 1.00 96.49 72  C 1 
ATOM 4545 C C     . ARG C 3 72  ? -17.272 -1.565  -12.658 1.00 96.45 72  C 1 
ATOM 4546 O O     . ARG C 3 72  ? -17.649 -0.998  -13.678 1.00 95.24 72  C 1 
ATOM 4547 C CB    . ARG C 3 72  ? -17.509 -0.335  -10.480 1.00 96.05 72  C 1 
ATOM 4548 C CG    . ARG C 3 72  ? -18.439 0.083   -9.331  1.00 93.85 72  C 1 
ATOM 4549 C CD    . ARG C 3 72  ? -17.747 1.146   -8.464  1.00 91.19 72  C 1 
ATOM 4550 N NE    . ARG C 3 72  ? -18.525 1.542   -7.286  1.00 88.04 72  C 1 
ATOM 4551 C CZ    . ARG C 3 72  ? -19.360 2.562   -7.153  1.00 87.00 72  C 1 
ATOM 4552 N NH1   . ARG C 3 72  ? -19.646 3.380   -8.132  1.00 77.49 72  C 1 
ATOM 4553 N NH2   . ARG C 3 72  ? -19.907 2.781   -5.991  1.00 82.55 72  C 1 
ATOM 4554 N N     . SER C 3 73  ? -16.190 -2.334  -12.650 1.00 97.52 73  C 1 
ATOM 4555 C CA    . SER C 3 73  ? -15.397 -2.607  -13.857 1.00 97.11 73  C 1 
ATOM 4556 C C     . SER C 3 73  ? -16.161 -3.502  -14.846 1.00 96.95 73  C 1 
ATOM 4557 O O     . SER C 3 73  ? -16.094 -3.289  -16.055 1.00 96.06 73  C 1 
ATOM 4558 C CB    . SER C 3 73  ? -14.072 -3.283  -13.490 1.00 96.77 73  C 1 
ATOM 4559 O OG    . SER C 3 73  ? -13.343 -2.521  -12.559 1.00 88.90 73  C 1 
ATOM 4560 N N     . TRP C 3 74  ? -16.901 -4.487  -14.336 1.00 97.37 74  C 1 
ATOM 4561 C CA    . TRP C 3 74  ? -17.703 -5.391  -15.161 1.00 97.26 74  C 1 
ATOM 4562 C C     . TRP C 3 74  ? -18.829 -4.667  -15.891 1.00 97.18 74  C 1 
ATOM 4563 O O     . TRP C 3 74  ? -19.063 -4.953  -17.064 1.00 96.00 74  C 1 
ATOM 4564 C CB    . TRP C 3 74  ? -18.249 -6.540  -14.316 1.00 97.01 74  C 1 
ATOM 4565 C CG    . TRP C 3 74  ? -18.973 -7.556  -15.137 1.00 96.73 74  C 1 
ATOM 4566 C CD1   . TRP C 3 74  ? -20.318 -7.657  -15.273 1.00 94.35 74  C 1 
ATOM 4567 C CD2   . TRP C 3 74  ? -18.401 -8.564  -16.034 1.00 95.47 74  C 1 
ATOM 4568 N NE1   . TRP C 3 74  ? -20.617 -8.657  -16.179 1.00 93.75 74  C 1 
ATOM 4569 C CE2   . TRP C 3 74  ? -19.478 -9.229  -16.683 1.00 94.82 74  C 1 
ATOM 4570 C CE3   . TRP C 3 74  ? -17.084 -8.947  -16.348 1.00 94.30 74  C 1 
ATOM 4571 C CZ2   . TRP C 3 74  ? -19.247 -10.243 -17.653 1.00 94.24 74  C 1 
ATOM 4572 C CZ3   . TRP C 3 74  ? -16.858 -9.964  -17.300 1.00 91.58 74  C 1 
ATOM 4573 C CH2   . TRP C 3 74  ? -17.927 -10.590 -17.948 1.00 91.93 74  C 1 
ATOM 4574 N N     . MET C 3 75  ? -19.444 -3.658  -15.273 1.00 96.22 75  C 1 
ATOM 4575 C CA    . MET C 3 75  ? -20.424 -2.786  -15.934 1.00 95.60 75  C 1 
ATOM 4576 C C     . MET C 3 75  ? -19.841 -2.157  -17.209 1.00 95.70 75  C 1 
ATOM 4577 O O     . MET C 3 75  ? -20.479 -2.188  -18.258 1.00 94.48 75  C 1 
ATOM 4578 C CB    . MET C 3 75  ? -20.887 -1.687  -14.966 1.00 94.90 75  C 1 
ATOM 4579 C CG    . MET C 3 75  ? -21.743 -2.221  -13.819 1.00 92.03 75  C 1 
ATOM 4580 S SD    . MET C 3 75  ? -22.061 -0.997  -12.514 1.00 89.70 75  C 1 
ATOM 4581 C CE    . MET C 3 75  ? -23.096 -2.015  -11.433 1.00 81.18 75  C 1 
ATOM 4582 N N     . HIS C 3 76  ? -18.607 -1.688  -17.165 1.00 95.77 76  C 1 
ATOM 4583 C CA    . HIS C 3 76  ? -17.928 -1.150  -18.345 1.00 95.35 76  C 1 
ATOM 4584 C C     . HIS C 3 76  ? -17.577 -2.240  -19.374 1.00 95.68 76  C 1 
ATOM 4585 O O     . HIS C 3 76  ? -17.635 -2.015  -20.586 1.00 94.32 76  C 1 
ATOM 4586 C CB    . HIS C 3 76  ? -16.679 -0.387  -17.899 1.00 94.23 76  C 1 
ATOM 4587 C CG    . HIS C 3 76  ? -16.096 0.443   -19.004 1.00 89.34 76  C 1 
ATOM 4588 N ND1   . HIS C 3 76  ? -16.647 1.610   -19.505 1.00 73.64 76  C 1 
ATOM 4589 C CD2   . HIS C 3 76  ? -14.963 0.193   -19.713 1.00 74.24 76  C 1 
ATOM 4590 C CE1   . HIS C 3 76  ? -15.845 2.049   -20.490 1.00 73.27 76  C 1 
ATOM 4591 N NE2   . HIS C 3 76  ? -14.813 1.218   -20.641 1.00 75.06 76  C 1 
ATOM 4592 N N     . THR C 3 77  ? -17.254 -3.446  -18.913 1.00 96.19 77  C 1 
ATOM 4593 C CA    . THR C 3 77  ? -17.053 -4.601  -19.810 1.00 96.32 77  C 1 
ATOM 4594 C C     . THR C 3 77  ? -18.333 -4.941  -20.587 1.00 96.25 77  C 1 
ATOM 4595 O O     . THR C 3 77  ? -18.255 -5.214  -21.792 1.00 95.00 77  C 1 
ATOM 4596 C CB    . THR C 3 77  ? -16.593 -5.838  -19.025 1.00 95.99 77  C 1 
ATOM 4597 O OG1   . THR C 3 77  ? -15.497 -5.572  -18.182 1.00 89.33 77  C 1 
ATOM 4598 C CG2   . THR C 3 77  ? -16.158 -6.983  -19.937 1.00 88.91 77  C 1 
ATOM 4599 N N     . GLU C 3 78  ? -19.487 -4.895  -19.927 1.00 96.05 78  C 1 
ATOM 4600 C CA    . GLU C 3 78  ? -20.795 -5.155  -20.542 1.00 95.49 78  C 1 
ATOM 4601 C C     . GLU C 3 78  ? -21.232 -4.028  -21.488 1.00 95.63 78  C 1 
ATOM 4602 O O     . GLU C 3 78  ? -21.736 -4.323  -22.575 1.00 94.27 78  C 1 
ATOM 4603 C CB    . GLU C 3 78  ? -21.859 -5.398  -19.460 1.00 93.79 78  C 1 
ATOM 4604 C CG    . GLU C 3 78  ? -21.660 -6.740  -18.758 1.00 84.39 78  C 1 
ATOM 4605 C CD    . GLU C 3 78  ? -22.829 -7.116  -17.827 1.00 84.29 78  C 1 
ATOM 4606 O OE1   . GLU C 3 78  ? -23.101 -8.338  -17.713 1.00 78.37 78  C 1 
ATOM 4607 O OE2   . GLU C 3 78  ? -23.450 -6.212  -17.229 1.00 77.95 78  C 1 
ATOM 4608 N N     . GLU C 3 79  ? -20.998 -2.764  -21.136 1.00 95.65 79  C 1 
ATOM 4609 C CA    . GLU C 3 79  ? -21.228 -1.615  -22.026 1.00 95.00 79  C 1 
ATOM 4610 C C     . GLU C 3 79  ? -20.500 -1.787  -23.366 1.00 95.37 79  C 1 
ATOM 4611 O O     . GLU C 3 79  ? -21.069 -1.556  -24.433 1.00 93.51 79  C 1 
ATOM 4612 C CB    . GLU C 3 79  ? -20.753 -0.303  -21.351 1.00 93.16 79  C 1 
ATOM 4613 C CG    . GLU C 3 79  ? -21.688 0.213   -20.246 1.00 84.11 79  C 1 
ATOM 4614 C CD    . GLU C 3 79  ? -21.098 1.388   -19.430 1.00 84.09 79  C 1 
ATOM 4615 O OE1   . GLU C 3 79  ? -21.603 1.689   -18.324 1.00 79.22 79  C 1 
ATOM 4616 O OE2   . GLU C 3 79  ? -20.119 2.032   -19.871 1.00 79.06 79  C 1 
ATOM 4617 N N     . ASN C 3 80  ? -19.270 -2.294  -23.321 1.00 94.92 80  C 1 
ATOM 4618 C CA    . ASN C 3 80  ? -18.445 -2.585  -24.503 1.00 95.24 80  C 1 
ATOM 4619 C C     . ASN C 3 80  ? -18.724 -3.970  -25.139 1.00 95.88 80  C 1 
ATOM 4620 O O     . ASN C 3 80  ? -17.967 -4.423  -26.000 1.00 92.94 80  C 1 
ATOM 4621 C CB    . ASN C 3 80  ? -16.976 -2.385  -24.114 1.00 94.41 80  C 1 
ATOM 4622 C CG    . ASN C 3 80  ? -16.657 -0.913  -23.958 1.00 92.49 80  C 1 
ATOM 4623 O OD1   . ASN C 3 80  ? -16.809 -0.151  -24.889 1.00 79.40 80  C 1 
ATOM 4624 N ND2   . ASN C 3 80  ? -16.222 -0.491  -22.803 1.00 78.21 80  C 1 
ATOM 4625 N N     . LYS C 3 81  ? -19.789 -4.656  -24.718 1.00 95.28 81  C 1 
ATOM 4626 C CA    . LYS C 3 81  ? -20.219 -5.971  -25.232 1.00 95.70 81  C 1 
ATOM 4627 C C     . LYS C 3 81  ? -19.120 -7.044  -25.201 1.00 96.03 81  C 1 
ATOM 4628 O O     . LYS C 3 81  ? -19.118 -7.977  -26.009 1.00 92.69 81  C 1 
ATOM 4629 C CB    . LYS C 3 81  ? -20.856 -5.829  -26.623 1.00 94.76 81  C 1 
ATOM 4630 C CG    . LYS C 3 81  ? -22.032 -4.848  -26.642 1.00 89.93 81  C 1 
ATOM 4631 C CD    . LYS C 3 81  ? -22.591 -4.713  -28.064 1.00 78.84 81  C 1 
ATOM 4632 C CE    . LYS C 3 81  ? -23.728 -3.697  -28.059 1.00 70.92 81  C 1 
ATOM 4633 N NZ    . LYS C 3 81  ? -24.249 -3.437  -29.415 1.00 58.19 81  C 1 
ATOM 4634 N N     . ARG C 3 82  ? -18.172 -6.929  -24.250 1.00 95.04 82  C 1 
ATOM 4635 C CA    . ARG C 3 82  ? -17.107 -7.910  -24.028 1.00 94.93 82  C 1 
ATOM 4636 C C     . ARG C 3 82  ? -17.488 -8.902  -22.933 1.00 95.10 82  C 1 
ATOM 4637 O O     . ARG C 3 82  ? -18.365 -8.664  -22.114 1.00 93.15 82  C 1 
ATOM 4638 C CB    . ARG C 3 82  ? -15.777 -7.183  -23.742 1.00 93.64 82  C 1 
ATOM 4639 C CG    . ARG C 3 82  ? -15.232 -6.477  -24.993 1.00 90.15 82  C 1 
ATOM 4640 C CD    . ARG C 3 82  ? -13.851 -5.834  -24.799 1.00 90.03 82  C 1 
ATOM 4641 N NE    . ARG C 3 82  ? -13.928 -4.589  -24.041 1.00 86.35 82  C 1 
ATOM 4642 C CZ    . ARG C 3 82  ? -13.679 -4.378  -22.750 1.00 86.78 82  C 1 
ATOM 4643 N NH1   . ARG C 3 82  ? -13.293 -5.322  -21.945 1.00 75.45 82  C 1 
ATOM 4644 N NH2   . ARG C 3 82  ? -13.816 -3.187  -22.253 1.00 79.28 82  C 1 
ATOM 4645 N N     . ARG C 3 83  ? -16.797 -10.052 -22.892 1.00 96.22 83  C 1 
ATOM 4646 C CA    . ARG C 3 83  ? -16.920 -11.078 -21.836 1.00 96.14 83  C 1 
ATOM 4647 C C     . ARG C 3 83  ? -15.638 -11.259 -21.034 1.00 96.73 83  C 1 
ATOM 4648 O O     . ARG C 3 83  ? -15.534 -12.174 -20.221 1.00 93.94 83  C 1 
ATOM 4649 C CB    . ARG C 3 83  ? -17.390 -12.412 -22.431 1.00 94.51 83  C 1
[truncated: 139,779 more chars]
