# Supplementary material for: Vernalization regulatory network identifies potential novel functions for genes in the HvVRN2 locus
Source: New Phytol. 2026 Apr 12;250(6):4036–53. doi: 10.1111/nph.71162 (PMC13193379; doi:10.1111/nph.71162)
Supplement: Supplementary file 1 — Dataset S1. Protein models computed by Alphafold. [file NPH-250-4036-s002.xz › Alphafold_models0/Barley/fold_2h01g081300_prom1_1_nf_yb10_c4_recortes_summary_confidences_0.json]

{
 "chain_iptm": [
  0.76,
  0.73,
  0.72,
  0.63,
  0.64
 ],
 "chain_pair_iptm": [
  [
   0.22,
   0.85,
   0.66,
   0.77,
   0.77
  ],
  [
   0.85,
   0.77,
   0.87,
   0.59,
   0.62
  ],
  [
   0.66,
   0.87,
   0.64,
   0.67,
   0.67
  ],
  [
   0.77,
   0.59,
   0.67,
   0.27,
   0.49
  ],
  [
   0.77,
   0.62,
   0.67,
   0.49,
   0.27
  ]
 ],
 "chain_pair_pae_min": [
  [
   0.76,
   1.57,
   1.51,
   1.91,
   1.82
  ],
  [
   1.29,
   0.76,
   1.19,
   2.57,
   2.35
  ],
  [
   1.38,
   1.15,
   0.76,
   2.61,
   2.14
  ],
  [
   1.56,
   2.6,
   2.66,
   0.8,
   1.38
  ],
  [
   1.91,
   2.73,
   2.28,
   1.34,
   0.8
  ]
 ],
 "chain_ptm": [
  0.22,
  0.77,
  0.64,
  0.27,
  0.27
 ],
 "fraction_disordered": 0.6,
 "has_clash": 0.0,
 "iptm": 0.75,
 "num_recycles": 10.0,
 "ptm": 0.5,
 "ranking_score": 1.0
}
