# Supplementary material for: Vernalization regulatory network identifies potential novel functions for genes in the HvVRN2 locus
Source: New Phytol. 2026 Apr 12;250(6):4036–53. doi: 10.1111/nph.71162 (PMC13193379; doi:10.1111/nph.71162)
Supplement: Supplementary file 1 — Dataset S1. Protein models computed by Alphafold. [file NPH-250-4036-s002.xz › Alphafold_models0/Barley/fold_2h01g081300_prom1_1_nf_yb4_c1_recortes_model_0.cif]

# By using this file you agree to the legally binding terms of use found at alphafoldserver.com/output-terms
data_59b7c654db6963f2
#
_entry.id 59b7c654db6963f2
#
loop_
_atom_type.symbol
C 
N 
O 
P 
S 
#
loop_
_audit_author.name
_audit_author.pdbx_ordinal
"Google DeepMind" 1 
"Isomorphic Labs" 2 
#
_audit_conform.dict_location https://raw.githubusercontent.com/ihmwg/ModelCIF/master/dist/mmcif_ma.dic
_audit_conform.dict_name     mmcif_ma.dic
_audit_conform.dict_version  1.4.5
#
loop_
_chem_comp.formula
_chem_comp.formula_weight
_chem_comp.id
_chem_comp.mon_nstd_flag
_chem_comp.name
_chem_comp.pdbx_smiles
_chem_comp.pdbx_synonyms
_chem_comp.type
"C3 H7 N O2"      89.093  ALA y ALANINE                              C[C@H](N)C(O)=O                                             ? "L-PEPTIDE LINKING" 
"C6 H15 N4 O2"    175.209 ARG y ARGININE                             N[C@@H](CCCNC(N)=[NH2+])C(O)=O                              ? "L-PEPTIDE LINKING" 
"C4 H8 N2 O3"     132.118 ASN y ASPARAGINE                           N[C@@H](CC(N)=O)C(O)=O                                      ? "L-PEPTIDE LINKING" 
"C4 H7 N O4"      133.103 ASP y "ASPARTIC ACID"                      N[C@@H](CC(O)=O)C(O)=O                                      ? "L-PEPTIDE LINKING" 
"C3 H7 N O2 S"    121.158 CYS y CYSTEINE                             N[C@@H](CS)C(O)=O                                           ? "L-PEPTIDE LINKING" 
"C10 H14 N5 O6 P" 331.222 DA  y "2'-DEOXYADENOSINE-5'-MONOPHOSPHATE" Nc1ncnc2n(cnc12)[C@H]3C[C@H](O)[C@@H](CO[P](O)(O)=O)O3      ? "DNA LINKING"       
"C9 H14 N3 O7 P"  307.197 DC  y "2'-DEOXYCYTIDINE-5'-MONOPHOSPHATE"  NC1=NC(=O)N(C=C1)[C@H]2C[C@H](O)[C@@H](CO[P](O)(O)=O)O2     ? "DNA LINKING"       
"C10 H14 N5 O7 P" 347.221 DG  y "2'-DEOXYGUANOSINE-5'-MONOPHOSPHATE" NC1=Nc2n(cnc2C(=O)N1)[C@H]3C[C@H](O)[C@@H](CO[P](O)(O)=O)O3 ? "DNA LINKING"       
"C10 H15 N2 O8 P" 322.208 DT  y "THYMIDINE-5'-MONOPHOSPHATE"         CC1=CN([C@H]2C[C@H](O)[C@@H](CO[P](O)(O)=O)O2)C(=O)NC1=O    ? "DNA LINKING"       
"C5 H10 N2 O3"    146.144 GLN y GLUTAMINE                            N[C@@H](CCC(N)=O)C(O)=O                                     ? "L-PEPTIDE LINKING" 
"C5 H9 N O4"      147.129 GLU y "GLUTAMIC ACID"                      N[C@@H](CCC(O)=O)C(O)=O                                     ? "L-PEPTIDE LINKING" 
"C2 H5 N O2"      75.067  GLY y GLYCINE                              NCC(O)=O                                                    ? "PEPTIDE LINKING"   
"C6 H10 N3 O2"    156.162 HIS y HISTIDINE                            N[C@@H](Cc1c[nH]c[nH+]1)C(O)=O                              ? "L-PEPTIDE LINKING" 
"C6 H13 N O2"     131.173 ILE y ISOLEUCINE                           CC[C@H](C)[C@H](N)C(O)=O                                    ? "L-PEPTIDE LINKING" 
"C6 H13 N O2"     131.173 LEU y LEUCINE                              CC(C)C[C@H](N)C(O)=O                                        ? "L-PEPTIDE LINKING" 
"C6 H15 N2 O2"    147.195 LYS y LYSINE                               N[C@@H](CCCC[NH3+])C(O)=O                                   ? "L-PEPTIDE LINKING" 
"C5 H11 N O2 S"   149.211 MET y METHIONINE                           CSCC[C@H](N)C(O)=O                                          ? "L-PEPTIDE LINKING" 
"C9 H11 N O2"     165.189 PHE y PHENYLALANINE                        N[C@@H](Cc1ccccc1)C(O)=O                                    ? "L-PEPTIDE LINKING" 
"C5 H9 N O2"      115.130 PRO y PROLINE                              OC(=O)[C@@H]1CCCN1                                          ? "L-PEPTIDE LINKING" 
"C3 H7 N O3"      105.093 SER y SERINE                               N[C@@H](CO)C(O)=O                                           ? "L-PEPTIDE LINKING" 
"C4 H9 N O3"      119.119 THR y THREONINE                            C[C@@H](O)[C@H](N)C(O)=O                                    ? "L-PEPTIDE LINKING" 
"C11 H12 N2 O2"   204.225 TRP y TRYPTOPHAN                           N[C@@H](Cc1c[nH]c2ccccc12)C(O)=O                            ? "L-PEPTIDE LINKING" 
"C9 H11 N O3"     181.189 TYR y TYROSINE                             N[C@@H](Cc1ccc(O)cc1)C(O)=O                                 ? "L-PEPTIDE LINKING" 
"C5 H11 N O2"     117.146 VAL y VALINE                               CC(C)[C@H](N)C(O)=O                                         ? "L-PEPTIDE LINKING" 
#
_citation.book_publisher          ?
_citation.country                 UK
_citation.id                      primary
_citation.journal_full            Nature
_citation.journal_id_ASTM         NATUAS
_citation.journal_id_CSD          0006
_citation.journal_id_ISSN         0028-0836
_citation.journal_volume          ?
_citation.page_first              ?
_citation.page_last               ?
_citation.pdbx_database_id_DOI    ?
_citation.pdbx_database_id_PubMed ?
_citation.title                   "Accurate structure prediction of biomolecular interactions with AlphaFold 3"
_citation.year                    2024
#
loop_
_citation_author.citation_id
_citation_author.name
_citation_author.ordinal
primary "Google DeepMind" 1 
primary "Isomorphic Labs" 2 
#
loop_
_entity.id
_entity.pdbx_description
_entity.type
1 . polymer 
2 . polymer 
3 . polymer 
4 . polymer 
5 . polymer 
#
loop_
_entity_poly.entity_id
_entity_poly.pdbx_strand_id
_entity_poly.type
1 A polypeptide(L)          
2 B polypeptide(L)          
3 C polypeptide(L)          
4 D polydeoxyribonucleotide 
5 E polydeoxyribonucleotide 
#
loop_
_entity_poly_seq.entity_id
_entity_poly_seq.hetero
_entity_poly_seq.mon_id
_entity_poly_seq.num
1 n MET 1   
1 n PRO 2   
1 n ARG 3   
1 n CYS 4   
1 n ASN 5   
1 n LYS 6   
1 n CYS 7   
1 n LEU 8   
1 n SER 9   
1 n GLU 10  
1 n ASN 11  
1 n ASP 12  
1 n SER 13  
1 n ALA 14  
1 n SER 15  
1 n GLU 16  
1 n ASP 17  
1 n ARG 18  
1 n HIS 19  
1 n TRP 20  
1 n HIS 21  
1 n ARG 22  
1 n THR 23  
1 n ALA 24  
1 n THR 25  
1 n LEU 26  
1 n PHE 27  
1 n MET 28  
1 n ASN 29  
1 n CYS 30  
1 n VAL 31  
1 n SER 32  
1 n ASN 33  
1 n GLY 34  
1 n THR 35  
1 n VAL 36  
1 n TYR 37  
1 n GLU 38  
1 n GLU 39  
1 n ALA 40  
1 n VAL 41  
1 n GLY 42  
1 n ARG 43  
1 n GLU 44  
1 n GLY 45  
1 n CYS 46  
1 n TRP 47  
1 n ALA 48  
1 n ARG 49  
1 n LEU 50  
1 n CYS 51  
1 n ASP 52  
1 n GLY 53  
1 n CYS 54  
1 n CYS 55  
1 n THR 56  
1 n VAL 57  
1 n PRO 58  
1 n SER 59  
1 n VAL 60  
1 n VAL 61  
1 n TYR 62  
1 n CYS 63  
1 n ARG 64  
1 n ALA 65  
1 n ASP 66  
1 n SER 67  
1 n ALA 68  
1 n TYR 69  
1 n LEU 70  
1 n CYS 71  
1 n ALA 72  
1 n SER 73  
1 n CYS 74  
1 n ASP 75  
1 n ALA 76  
1 n GLN 77  
1 n ILE 78  
1 n HIS 79  
1 n ALA 80  
1 n ALA 81  
1 n ASN 82  
1 n ARG 83  
1 n VAL 84  
1 n ALA 85  
1 n SER 86  
1 n ARG 87  
1 n HIS 88  
1 n GLU 89  
1 n ARG 90  
1 n VAL 91  
1 n LEU 92  
1 n LEU 93  
1 n SER 94  
1 n GLU 95  
1 n ALA 96  
1 n TYR 97  
1 n LYS 98  
1 n HIS 99  
1 n ALA 100 
1 n PRO 101 
1 n VAL 102 
1 n MET 103 
1 n LEU 104 
1 n ASP 105 
1 n CYS 106 
1 n HIS 107 
1 n ALA 108 
1 n ASP 109 
1 n ALA 110 
1 n ALA 111 
1 n ALA 112 
1 n LEU 113 
1 n CYS 114 
1 n ALA 115 
1 n ALA 116 
1 n TYR 117 
1 n GLU 118 
1 n ALA 119 
1 n GLN 120 
1 n VAL 121 
1 n HIS 122 
1 n TYR 123 
1 n ALA 124 
1 n ASN 125 
1 n LEU 126 
1 n LEU 127 
1 n THR 128 
1 n VAL 129 
1 n MET 130 
1 n HIS 131 
1 n GLN 132 
1 n ARG 133 
1 n MET 134 
1 n PRO 135 
1 n VAL 136 
1 n VAL 137 
1 n SER 138 
1 n HIS 139 
1 n PRO 140 
1 n ALA 141 
1 n VAL 142 
1 n ALA 143 
1 n ILE 144 
1 n PRO 145 
1 n PRO 146 
1 n VAL 147 
1 n SER 148 
1 n LEU 149 
1 n PHE 150 
1 n ALA 151 
1 n GLU 152 
1 n ALA 153 
1 n GLU 154 
1 n ALA 155 
1 n THR 156 
1 n ALA 157 
1 n PRO 158 
1 n VAL 159 
1 n LEU 160 
1 n GLY 161 
1 n ARG 162 
1 n LYS 163 
1 n GLU 164 
1 n GLU 165 
1 n ASP 166 
1 n THR 167 
1 n SER 168 
1 n TRP 169 
1 n LEU 170 
1 n LEU 171 
1 n LEU 172 
1 n SER 173 
1 n LYS 174 
1 n ASP 175 
1 n SER 176 
1 n ASP 177 
1 n ASN 178 
1 n HIS 179 
1 n ASN 180 
1 n ARG 181 
1 n SER 182 
1 n GLY 183 
1 n ASN 184 
1 n ASN 185 
1 n SER 186 
1 n SER 187 
1 n THR 188 
1 n SER 189 
1 n SER 190 
1 n SER 191 
1 n SER 192 
1 n GLN 193 
1 n TYR 194 
1 n PHE 195 
1 n GLY 196 
1 n GLU 197 
1 n VAL 198 
1 n ASP 199 
1 n GLN 200 
1 n TYR 201 
1 n PHE 202 
1 n ASP 203 
1 n LEU 204 
1 n VAL 205 
1 n GLY 206 
1 n TYR 207 
1 n ASN 208 
1 n SER 209 
1 n TYR 210 
1 n TYR 211 
1 n ASP 212 
1 n SER 213 
1 n HIS 214 
1 n MET 215 
1 n SER 216 
1 n ASN 217 
1 n GLN 218 
1 n GLU 219 
1 n GLN 220 
1 n TYR 221 
1 n VAL 222 
1 n MET 223 
1 n GLN 224 
1 n GLU 225 
1 n GLN 226 
1 n GLN 227 
1 n HIS 228 
1 n LEU 229 
1 n GLN 230 
1 n GLN 231 
1 n MET 232 
1 n GLN 233 
1 n LYS 234 
1 n GLU 235 
1 n TYR 236 
1 n ALA 237 
1 n GLU 238 
1 n GLN 239 
1 n GLN 240 
1 n MET 241 
1 n GLN 242 
1 n LYS 243 
1 n GLU 244 
1 n TYR 245 
1 n VAL 246 
1 n GLU 247 
1 n ASN 248 
1 n GLU 249 
1 n GLY 250 
1 n SER 251 
1 n GLU 252 
1 n CYS 253 
1 n ILE 254 
1 n VAL 255 
1 n PRO 256 
1 n SER 257 
1 n GLN 258 
1 n SER 259 
1 n THR 260 
1 n ILE 261 
1 n VAL 262 
1 n ARG 263 
1 n ARG 264 
1 n PRO 265 
1 n HIS 266 
1 n GLN 267 
1 n SER 268 
1 n GLY 269 
1 n TYR 270 
1 n ALA 271 
1 n PRO 272 
1 n LEU 273 
1 n VAL 274 
1 n GLY 275 
1 n ALA 276 
1 n GLU 277 
1 n GLN 278 
1 n ALA 279 
1 n ALA 280 
1 n SER 281 
1 n ALA 282 
1 n THR 283 
1 n ALA 284 
1 n GLY 285 
1 n ALA 286 
1 n SER 287 
1 n ALA 288 
1 n TYR 289 
1 n THR 290 
1 n ASP 291 
1 n SER 292 
1 n VAL 293 
1 n ASN 294 
1 n ASN 295 
1 n SER 296 
1 n ILE 297 
1 n SER 298 
1 n PHE 299 
1 n SER 300 
1 n MET 301 
1 n GLU 302 
1 n ALA 303 
1 n GLY 304 
1 n ILE 305 
1 n VAL 306 
1 n PRO 307 
1 n ASP 308 
1 n ASN 309 
1 n THR 310 
1 n VAL 311 
1 n GLN 312 
1 n SER 313 
1 n SER 314 
1 n ILE 315 
1 n LEU 316 
1 n ARG 317 
1 n PRO 318 
1 n ALA 319 
1 n GLY 320 
1 n ALA 321 
1 n ILE 322 
1 n GLY 323 
1 n LEU 324 
1 n PHE 325 
1 n SER 326 
1 n SER 327 
1 n PRO 328 
1 n SER 329 
1 n LEU 330 
1 n GLN 331 
1 n THR 332 
1 n PRO 333 
1 n LEU 334 
1 n HIS 335 
1 n PHE 336 
1 n SER 337 
1 n SER 338 
1 n LYS 339 
1 n GLU 340 
1 n ARG 341 
1 n GLU 342 
1 n ALA 343 
1 n ARG 344 
1 n VAL 345 
1 n LEU 346 
1 n ARG 347 
1 n TYR 348 
1 n LYS 349 
1 n GLU 350 
1 n LYS 351 
1 n LYS 352 
1 n LYS 353 
1 n SER 354 
1 n ARG 355 
1 n LYS 356 
1 n PHE 357 
1 n GLU 358 
1 n LYS 359 
1 n THR 360 
1 n THR 361 
1 n ARG 362 
1 n TYR 363 
1 n ALA 364 
1 n THR 365 
1 n ARG 366 
1 n LYS 367 
1 n ALA 368 
1 n TYR 369 
1 n ALA 370 
1 n GLU 371 
1 n ALA 372 
1 n ARG 373 
1 n PRO 374 
1 n ARG 375 
1 n ILE 376 
1 n LYS 377 
1 n GLY 378 
1 n ARG 379 
1 n PHE 380 
1 n ALA 381 
1 n LYS 382 
1 n ARG 383 
1 n SER 384 
1 n ASP 385 
1 n ALA 386 
1 n GLU 387 
1 n MET 388 
1 n GLU 389 
1 n VAL 390 
1 n ASP 391 
1 n GLN 392 
1 n THR 393 
1 n PHE 394 
1 n SER 395 
1 n THR 396 
1 n ALA 397 
1 n ALA 398 
1 n LEU 399 
1 n SER 400 
1 n ASP 401 
1 n SER 402 
1 n SER 403 
1 n TYR 404 
1 n SER 405 
1 n THR 406 
1 n VAL 407 
1 n PRO 408 
1 n TRP 409 
1 n PHE 410 
2 n ALA 1   
2 n PRO 2   
2 n PRO 3   
2 n VAL 4   
2 n ARG 5   
2 n GLU 6   
2 n GLN 7   
2 n ASP 8   
2 n ARG 9   
2 n LEU 10  
2 n MET 11  
2 n PRO 12  
2 n ILE 13  
2 n ALA 14  
2 n ASN 15  
2 n VAL 16  
2 n ILE 17  
2 n ARG 18  
2 n ILE 19  
2 n MET 20  
2 n ARG 21  
2 n ARG 22  
2 n VAL 23  
2 n LEU 24  
2 n PRO 25  
2 n PRO 26  
2 n HIS 27  
2 n ALA 28  
2 n LYS 29  
2 n ILE 30  
2 n SER 31  
2 n ASP 32  
2 n ASP 33  
2 n ALA 34  
2 n LYS 35  
2 n GLU 36  
2 n THR 37  
2 n ILE 38  
2 n GLN 39  
2 n GLU 40  
2 n CYS 41  
2 n VAL 42  
2 n SER 43  
2 n GLU 44  
2 n TYR 45  
2 n ILE 46  
2 n SER 47  
2 n PHE 48  
2 n ILE 49  
2 n THR 50  
2 n GLY 51  
2 n GLU 52  
2 n ALA 53  
2 n ASN 54  
2 n GLU 55  
2 n ARG 56  
2 n CYS 57  
2 n GLN 58  
2 n ARG 59  
2 n GLU 60  
2 n GLN 61  
2 n ARG 62  
2 n LYS 63  
2 n THR 64  
2 n ILE 65  
2 n THR 66  
2 n ALA 67  
2 n GLU 68  
2 n ASP 69  
2 n VAL 70  
2 n LEU 71  
2 n TRP 72  
2 n ALA 73  
2 n MET 74  
2 n SER 75  
2 n ARG 76  
2 n LEU 77  
2 n GLY 78  
2 n PHE 79  
2 n ASP 80  
2 n ASP 81  
2 n TYR 82  
2 n VAL 83  
2 n GLU 84  
2 n PRO 85  
2 n LEU 86  
2 n SER 87  
2 n ILE 88  
2 n TYR 89  
2 n LEU 90  
2 n HIS 91  
2 n ARG 92  
2 n PHE 93  
2 n ARG 94  
2 n GLU 95  
3 n PHE 1   
3 n TRP 2   
3 n ALA 3   
3 n GLU 4   
3 n GLN 5   
3 n TYR 6   
3 n ARG 7   
3 n GLU 8   
3 n ILE 9   
3 n GLU 10  
3 n ALA 11  
3 n THR 12  
3 n THR 13  
3 n ASP 14  
3 n PHE 15  
3 n LYS 16  
3 n ASN 17  
3 n HIS 18  
3 n ASN 19  
3 n LEU 20  
3 n PRO 21  
3 n LEU 22  
3 n ALA 23  
3 n ARG 24  
3 n ILE 25  
3 n LYS 26  
3 n LYS 27  
3 n ILE 28  
3 n MET 29  
3 n LYS 30  
3 n ALA 31  
3 n ASP 32  
3 n GLU 33  
3 n ASP 34  
3 n VAL 35  
3 n ARG 36  
3 n MET 37  
3 n ILE 38  
3 n ALA 39  
3 n ALA 40  
3 n GLU 41  
3 n ALA 42  
3 n PRO 43  
3 n VAL 44  
3 n VAL 45  
3 n PHE 46  
3 n ALA 47  
3 n ARG 48  
3 n ALA 49  
3 n CYS 50  
3 n GLU 51  
3 n MET 52  
3 n PHE 53  
3 n ILE 54  
3 n LEU 55  
3 n GLU 56  
3 n LEU 57  
3 n THR 58  
3 n HIS 59  
3 n ARG 60  
3 n GLY 61  
3 n TRP 62  
3 n ALA 63  
3 n HIS 64  
3 n ALA 65  
3 n GLU 66  
3 n GLU 67  
3 n ASN 68  
3 n LYS 69  
3 n ARG 70  
3 n ARG 71  
3 n THR 72  
3 n LEU 73  
3 n GLN 74  
3 n LYS 75  
3 n SER 76  
3 n ASP 77  
3 n ILE 78  
3 n ALA 79  
3 n ALA 80  
3 n ALA 81  
3 n ILE 82  
3 n ALA 83  
3 n ARG 84  
3 n THR 85  
3 n GLU 86  
3 n VAL 87  
3 n PHE 88  
3 n ASP 89  
3 n PHE 90  
3 n LEU 91  
3 n VAL 92  
3 n ASP 93  
3 n ILE 94  
3 n VAL 95  
3 n PRO 96  
3 n ARG 97  
3 n ASP 98  
3 n ASP 99  
3 n ALA 100 
3 n LYS 101 
3 n ASP 102 
3 n VAL 103 
3 n GLU 104 
3 n ALA 105 
3 n ALA 106 
3 n ALA 107 
3 n ALA 108 
4 n DC  1   
4 n DA  2   
4 n DC  3   
4 n DG  4   
4 n DC  5   
4 n DA  6   
4 n DC  7   
4 n DC  8   
4 n DA  9   
4 n DG  10  
4 n DA  11  
4 n DC  12  
4 n DC  13  
4 n DA  14  
4 n DC  15  
4 n DA  16  
4 n DC  17  
4 n DC  18  
4 n DA  19  
4 n DG  20  
4 n DA  21  
4 n DA  22  
4 n DA  23  
4 n DC  24  
4 n DA  25  
4 n DA  26  
4 n DA  27  
4 n DC  28  
4 n DA  29  
4 n DA  30  
4 n DA  31  
5 n DT  1   
5 n DT  2   
5 n DT  3   
5 n DG  4   
5 n DT  5   
5 n DT  6   
5 n DT  7   
5 n DG  8   
5 n DT  9   
5 n DT  10  
5 n DT  11  
5 n DC  12  
5 n DT  13  
5 n DG  14  
5 n DG  15  
5 n DT  16  
5 n DG  17  
5 n DT  18  
5 n DG  19  
5 n DG  20  
5 n DT  21  
5 n DC  22  
5 n DT  23  
5 n DG  24  
5 n DG  25  
5 n DT  26  
5 n DG  27  
5 n DC  28  
5 n DG  29  
5 n DT  30  
5 n DG  31  
#
_ma_data.content_type "model coordinates"
_ma_data.id           1
_ma_data.name         Model
#
_ma_model_list.data_id          1
_ma_model_list.model_group_id   1
_ma_model_list.model_group_name "AlphaFold-beta-20231127 (927599d6-1efe-4fa9-85d2-a29f909d212e @ 2024-12-02 03:32:55)"
_ma_model_list.model_id         1
_ma_model_list.model_name       "Top ranked model"
_ma_model_list.model_type       "Ab initio model"
_ma_model_list.ordinal_id       1
#
loop_
_ma_protocol_step.method_type
_ma_protocol_step.ordinal_id
_ma_protocol_step.protocol_id
_ma_protocol_step.step_id
"coevolution MSA" 1 1 1 
"template search" 2 1 2 
modeling          3 1 3 
#
loop_
_ma_qa_metric.id
_ma_qa_metric.mode
_ma_qa_metric.name
_ma_qa_metric.software_group_id
_ma_qa_metric.type
1 global pLDDT 1 pLDDT 
2 local  pLDDT 1 pLDDT 
#
_ma_qa_metric_global.metric_id    1
_ma_qa_metric_global.metric_value 65.78
_ma_qa_metric_global.model_id     1
_ma_qa_metric_global.ordinal_id   1
#
_ma_software_group.group_id    1
_ma_software_group.ordinal_id  1
_ma_software_group.software_id 1
#
loop_
_ma_target_entity.data_id
_ma_target_entity.entity_id
_ma_target_entity.origin
1 1 . 
1 2 . 
1 3 . 
1 4 . 
1 5 . 
#
loop_
_ma_target_entity_instance.asym_id
_ma_target_entity_instance.details
_ma_target_entity_instance.entity_id
A . 1 
B . 2 
C . 3 
D . 4 
E . 5 
#
loop_
_pdbx_data_usage.details
_pdbx_data_usage.id
_pdbx_data_usage.type
_pdbx_data_usage.url
;NON-COMMERCIAL USE ONLY, BY USING THIS FILE YOU AGREE TO THE TERMS OF USE FOUND
AT alphafoldserver.com/output-terms.
;
1 license    ? 
;THE INFORMATION IS NOT INTENDED FOR, HAS NOT BEEN VALIDATED FOR, AND IS NOT
APPROVED FOR CLINICAL USE. IT SHOULD NOT BE USED FOR CLINICAL PURPOSE OR RELIED
ON FOR MEDICAL OR OTHER PROFESSIONAL ADVICE. IT IS THEORETICAL MODELLING ONLY
AND CAUTION SHOULD BE EXERCISED IN ITS USE. IT IS PROVIDED "AS-IS" WITHOUT ANY
WARRANTY OF ANY KIND, WHETHER EXPRESSED OR IMPLIED. NO WARRANTY IS GIVEN THAT
USE OF THE INFORMATION SHALL NOT INFRINGE THE RIGHTS OF ANY THIRD PARTY.
;
2 disclaimer ? 
#
loop_
_pdbx_poly_seq_scheme.asym_id
_pdbx_poly_seq_scheme.auth_seq_num
_pdbx_poly_seq_scheme.entity_id
_pdbx_poly_seq_scheme.hetero
_pdbx_poly_seq_scheme.mon_id
_pdbx_poly_seq_scheme.pdb_ins_code
_pdbx_poly_seq_scheme.pdb_seq_num
_pdbx_poly_seq_scheme.pdb_strand_id
_pdbx_poly_seq_scheme.seq_id
A 1   1 n MET . 1   A 1   
A 2   1 n PRO . 2   A 2   
A 3   1 n ARG . 3   A 3   
A 4   1 n CYS . 4   A 4   
A 5   1 n ASN . 5   A 5   
A 6   1 n LYS . 6   A 6   
A 7   1 n CYS . 7   A 7   
A 8   1 n LEU . 8   A 8   
A 9   1 n SER . 9   A 9   
A 10  1 n GLU . 10  A 10  
A 11  1 n ASN . 11  A 11  
A 12  1 n ASP . 12  A 12  
A 13  1 n SER . 13  A 13  
A 14  1 n ALA . 14  A 14  
A 15  1 n SER . 15  A 15  
A 16  1 n GLU . 16  A 16  
A 17  1 n ASP . 17  A 17  
A 18  1 n ARG . 18  A 18  
A 19  1 n HIS . 19  A 19  
A 20  1 n TRP . 20  A 20  
A 21  1 n HIS . 21  A 21  
A 22  1 n ARG . 22  A 22  
A 23  1 n THR . 23  A 23  
A 24  1 n ALA . 24  A 24  
A 25  1 n THR . 25  A 25  
A 26  1 n LEU . 26  A 26  
A 27  1 n PHE . 27  A 27  
A 28  1 n MET . 28  A 28  
A 29  1 n ASN . 29  A 29  
A 30  1 n CYS . 30  A 30  
A 31  1 n VAL . 31  A 31  
A 32  1 n SER . 32  A 32  
A 33  1 n ASN . 33  A 33  
A 34  1 n GLY . 34  A 34  
A 35  1 n THR . 35  A 35  
A 36  1 n VAL . 36  A 36  
A 37  1 n TYR . 37  A 37  
A 38  1 n GLU . 38  A 38  
A 39  1 n GLU . 39  A 39  
A 40  1 n ALA . 40  A 40  
A 41  1 n VAL . 41  A 41  
A 42  1 n GLY . 42  A 42  
A 43  1 n ARG . 43  A 43  
A 44  1 n GLU . 44  A 44  
A 45  1 n GLY . 45  A 45  
A 46  1 n CYS . 46  A 46  
A 47  1 n TRP . 47  A 47  
A 48  1 n ALA . 48  A 48  
A 49  1 n ARG . 49  A 49  
A 50  1 n LEU . 50  A 50  
A 51  1 n CYS . 51  A 51  
A 52  1 n ASP . 52  A 52  
A 53  1 n GLY . 53  A 53  
A 54  1 n CYS . 54  A 54  
A 55  1 n CYS . 55  A 55  
A 56  1 n THR . 56  A 56  
A 57  1 n VAL . 57  A 57  
A 58  1 n PRO . 58  A 58  
A 59  1 n SER . 59  A 59  
A 60  1 n VAL . 60  A 60  
A 61  1 n VAL . 61  A 61  
A 62  1 n TYR . 62  A 62  
A 63  1 n CYS . 63  A 63  
A 64  1 n ARG . 64  A 64  
A 65  1 n ALA . 65  A 65  
A 66  1 n ASP . 66  A 66  
A 67  1 n SER . 67  A 67  
A 68  1 n ALA . 68  A 68  
A 69  1 n TYR . 69  A 69  
A 70  1 n LEU . 70  A 70  
A 71  1 n CYS . 71  A 71  
A 72  1 n ALA . 72  A 72  
A 73  1 n SER . 73  A 73  
A 74  1 n CYS . 74  A 74  
A 75  1 n ASP . 75  A 75  
A 76  1 n ALA . 76  A 76  
A 77  1 n GLN . 77  A 77  
A 78  1 n ILE . 78  A 78  
A 79  1 n HIS . 79  A 79  
A 80  1 n ALA . 80  A 80  
A 81  1 n ALA . 81  A 81  
A 82  1 n ASN . 82  A 82  
A 83  1 n ARG . 83  A 83  
A 84  1 n VAL . 84  A 84  
A 85  1 n ALA . 85  A 85  
A 86  1 n SER . 86  A 86  
A 87  1 n ARG . 87  A 87  
A 88  1 n HIS . 88  A 88  
A 89  1 n GLU . 89  A 89  
A 90  1 n ARG . 90  A 90  
A 91  1 n VAL . 91  A 91  
A 92  1 n LEU . 92  A 92  
A 93  1 n LEU . 93  A 93  
A 94  1 n SER . 94  A 94  
A 95  1 n GLU . 95  A 95  
A 96  1 n ALA . 96  A 96  
A 97  1 n TYR . 97  A 97  
A 98  1 n LYS . 98  A 98  
A 99  1 n HIS . 99  A 99  
A 100 1 n ALA . 100 A 100 
A 101 1 n PRO . 101 A 101 
A 102 1 n VAL . 102 A 102 
A 103 1 n MET . 103 A 103 
A 104 1 n LEU . 104 A 104 
A 105 1 n ASP . 105 A 105 
A 106 1 n CYS . 106 A 106 
A 107 1 n HIS . 107 A 107 
A 108 1 n ALA . 108 A 108 
A 109 1 n ASP . 109 A 109 
A 110 1 n ALA . 110 A 110 
A 111 1 n ALA . 111 A 111 
A 112 1 n ALA . 112 A 112 
A 113 1 n LEU . 113 A 113 
A 114 1 n CYS . 114 A 114 
A 115 1 n ALA . 115 A 115 
A 116 1 n ALA . 116 A 116 
A 117 1 n TYR . 117 A 117 
A 118 1 n GLU . 118 A 118 
A 119 1 n ALA . 119 A 119 
A 120 1 n GLN . 120 A 120 
A 121 1 n VAL . 121 A 121 
A 122 1 n HIS . 122 A 122 
A 123 1 n TYR . 123 A 123 
A 124 1 n ALA . 124 A 124 
A 125 1 n ASN . 125 A 125 
A 126 1 n LEU . 126 A 126 
A 127 1 n LEU . 127 A 127 
A 128 1 n THR . 128 A 128 
A 129 1 n VAL . 129 A 129 
A 130 1 n MET . 130 A 130 
A 131 1 n HIS . 131 A 131 
A 132 1 n GLN . 132 A 132 
A 133 1 n ARG . 133 A 133 
A 134 1 n MET . 134 A 134 
A 135 1 n PRO . 135 A 135 
A 136 1 n VAL . 136 A 136 
A 137 1 n VAL . 137 A 137 
A 138 1 n SER . 138 A 138 
A 139 1 n HIS . 139 A 139 
A 140 1 n PRO . 140 A 140 
A 141 1 n ALA . 141 A 141 
A 142 1 n VAL . 142 A 142 
A 143 1 n ALA . 143 A 143 
A 144 1 n ILE . 144 A 144 
A 145 1 n PRO . 145 A 145 
A 146 1 n PRO . 146 A 146 
A 147 1 n VAL . 147 A 147 
A 148 1 n SER . 148 A 148 
A 149 1 n LEU . 149 A 149 
A 150 1 n PHE . 150 A 150 
A 151 1 n ALA . 151 A 151 
A 152 1 n GLU . 152 A 152 
A 153 1 n ALA . 153 A 153 
A 154 1 n GLU . 154 A 154 
A 155 1 n ALA . 155 A 155 
A 156 1 n THR . 156 A 156 
A 157 1 n ALA . 157 A 157 
A 158 1 n PRO . 158 A 158 
A 159 1 n VAL . 159 A 159 
A 160 1 n LEU . 160 A 160 
A 161 1 n GLY . 161 A 161 
A 162 1 n ARG . 162 A 162 
A 163 1 n LYS . 163 A 163 
A 164 1 n GLU . 164 A 164 
A 165 1 n GLU . 165 A 165 
A 166 1 n ASP . 166 A 166 
A 167 1 n THR . 167 A 167 
A 168 1 n SER . 168 A 168 
A 169 1 n TRP . 169 A 169 
A 170 1 n LEU . 170 A 170 
A 171 1 n LEU . 171 A 171 
A 172 1 n LEU . 172 A 172 
A 173 1 n SER . 173 A 173 
A 174 1 n LYS . 174 A 174 
A 175 1 n ASP . 175 A 175 
A 176 1 n SER . 176 A 176 
A 177 1 n ASP . 177 A 177 
A 178 1 n ASN . 178 A 178 
A 179 1 n HIS . 179 A 179 
A 180 1 n ASN . 180 A 180 
A 181 1 n ARG . 181 A 181 
A 182 1 n SER . 182 A 182 
A 183 1 n GLY . 183 A 183 
A 184 1 n ASN . 184 A 184 
A 185 1 n ASN . 185 A 185 
A 186 1 n SER . 186 A 186 
A 187 1 n SER . 187 A 187 
A 188 1 n THR . 188 A 188 
A 189 1 n SER . 189 A 189 
A 190 1 n SER . 190 A 190 
A 191 1 n SER . 191 A 191 
A 192 1 n SER . 192 A 192 
A 193 1 n GLN . 193 A 193 
A 194 1 n TYR . 194 A 194 
A 195 1 n PHE . 195 A 195 
A 196 1 n GLY . 196 A 196 
A 197 1 n GLU . 197 A 197 
A 198 1 n VAL . 198 A 198 
A 199 1 n ASP . 199 A 199 
A 200 1 n GLN . 200 A 200 
A 201 1 n TYR . 201 A 201 
A 202 1 n PHE . 202 A 202 
A 203 1 n ASP . 203 A 203 
A 204 1 n LEU . 204 A 204 
A 205 1 n VAL . 205 A 205 
A 206 1 n GLY . 206 A 206 
A 207 1 n TYR . 207 A 207 
A 208 1 n ASN . 208 A 208 
A 209 1 n SER . 209 A 209 
A 210 1 n TYR . 210 A 210 
A 211 1 n TYR . 211 A 211 
A 212 1 n ASP . 212 A 212 
A 213 1 n SER . 213 A 213 
A 214 1 n HIS . 214 A 214 
A 215 1 n MET . 215 A 215 
A 216 1 n SER . 216 A 216 
A 217 1 n ASN . 217 A 217 
A 218 1 n GLN . 218 A 218 
A 219 1 n GLU . 219 A 219 
A 220 1 n GLN . 220 A 220 
A 221 1 n TYR . 221 A 221 
A 222 1 n VAL . 222 A 222 
A 223 1 n MET . 223 A 223 
A 224 1 n GLN . 224 A 224 
A 225 1 n GLU . 225 A 225 
A 226 1 n GLN . 226 A 226 
A 227 1 n GLN . 227 A 227 
A 228 1 n HIS . 228 A 228 
A 229 1 n LEU . 229 A 229 
A 230 1 n GLN . 230 A 230 
A 231 1 n GLN . 231 A 231 
A 232 1 n MET . 232 A 232 
A 233 1 n GLN . 233 A 233 
A 234 1 n LYS . 234 A 234 
A 235 1 n GLU . 235 A 235 
A 236 1 n TYR . 236 A 236 
A 237 1 n ALA . 237 A 237 
A 238 1 n GLU . 238 A 238 
A 239 1 n GLN . 239 A 239 
A 240 1 n GLN . 240 A 240 
A 241 1 n MET . 241 A 241 
A 242 1 n GLN . 242 A 242 
A 243 1 n LYS . 243 A 243 
A 244 1 n GLU . 244 A 244 
A 245 1 n TYR . 245 A 245 
A 246 1 n VAL . 246 A 246 
A 247 1 n GLU . 247 A 247 
A 248 1 n ASN . 248 A 248 
A 249 1 n GLU . 249 A 249 
A 250 1 n GLY . 250 A 250 
A 251 1 n SER . 251 A 251 
A 252 1 n GLU . 252 A 252 
A 253 1 n CYS . 253 A 253 
A 254 1 n ILE . 254 A 254 
A 255 1 n VAL . 255 A 255 
A 256 1 n PRO . 256 A 256 
A 257 1 n SER . 257 A 257 
A 258 1 n GLN . 258 A 258 
A 259 1 n SER . 259 A 259 
A 260 1 n THR . 260 A 260 
A 261 1 n ILE . 261 A 261 
A 262 1 n VAL . 262 A 262 
A 263 1 n ARG . 263 A 263 
A 264 1 n ARG . 264 A 264 
A 265 1 n PRO . 265 A 265 
A 266 1 n HIS . 266 A 266 
A 267 1 n GLN . 267 A 267 
A 268 1 n SER . 268 A 268 
A 269 1 n GLY . 269 A 269 
A 270 1 n TYR . 270 A 270 
A 271 1 n ALA . 271 A 271 
A 272 1 n PRO . 272 A 272 
A 273 1 n LEU . 273 A 273 
A 274 1 n VAL . 274 A 274 
A 275 1 n GLY . 275 A 275 
A 276 1 n ALA . 276 A 276 
A 277 1 n GLU . 277 A 277 
A 278 1 n GLN . 278 A 278 
A 279 1 n ALA . 279 A 279 
A 280 1 n ALA . 280 A 280 
A 281 1 n SER . 281 A 281 
A 282 1 n ALA . 282 A 282 
A 283 1 n THR . 283 A 283 
A 284 1 n ALA . 284 A 284 
A 285 1 n GLY . 285 A 285 
A 286 1 n ALA . 286 A 286 
A 287 1 n SER . 287 A 287 
A 288 1 n ALA . 288 A 288 
A 289 1 n TYR . 289 A 289 
A 290 1 n THR . 290 A 290 
A 291 1 n ASP . 291 A 291 
A 292 1 n SER . 292 A 292 
A 293 1 n VAL . 293 A 293 
A 294 1 n ASN . 294 A 294 
A 295 1 n ASN . 295 A 295 
A 296 1 n SER . 296 A 296 
A 297 1 n ILE . 297 A 297 
A 298 1 n SER . 298 A 298 
A 299 1 n PHE . 299 A 299 
A 300 1 n SER . 300 A 300 
A 301 1 n MET . 301 A 301 
A 302 1 n GLU . 302 A 302 
A 303 1 n ALA . 303 A 303 
A 304 1 n GLY . 304 A 304 
A 305 1 n ILE . 305 A 305 
A 306 1 n VAL . 306 A 306 
A 307 1 n PRO . 307 A 307 
A 308 1 n ASP . 308 A 308 
A 309 1 n ASN . 309 A 309 
A 310 1 n THR . 310 A 310 
A 311 1 n VAL . 311 A 311 
A 312 1 n GLN . 312 A 312 
A 313 1 n SER . 313 A 313 
A 314 1 n SER . 314 A 314 
A 315 1 n ILE . 315 A 315 
A 316 1 n LEU . 316 A 316 
A 317 1 n ARG . 317 A 317 
A 318 1 n PRO . 318 A 318 
A 319 1 n ALA . 319 A 319 
A 320 1 n GLY . 320 A 320 
A 321 1 n ALA . 321 A 321 
A 322 1 n ILE . 322 A 322 
A 323 1 n GLY . 323 A 323 
A 324 1 n LEU . 324 A 324 
A 325 1 n PHE . 325 A 325 
A 326 1 n SER . 326 A 326 
A 327 1 n SER . 327 A 327 
A 328 1 n PRO . 328 A 328 
A 329 1 n SER . 329 A 329 
A 330 1 n LEU . 330 A 330 
A 331 1 n GLN . 331 A 331 
A 332 1 n THR . 332 A 332 
A 333 1 n PRO . 333 A 333 
A 334 1 n LEU . 334 A 334 
A 335 1 n HIS . 335 A 335 
A 336 1 n PHE . 336 A 336 
A 337 1 n SER . 337 A 337 
A 338 1 n SER . 338 A 338 
A 339 1 n LYS . 339 A 339 
A 340 1 n GLU . 340 A 340 
A 341 1 n ARG . 341 A 341 
A 342 1 n GLU . 342 A 342 
A 343 1 n ALA . 343 A 343 
A 344 1 n ARG . 344 A 344 
A 345 1 n VAL . 345 A 345 
A 346 1 n LEU . 346 A 346 
A 347 1 n ARG . 347 A 347 
A 348 1 n TYR . 348 A 348 
A 349 1 n LYS . 349 A 349 
A 350 1 n GLU . 350 A 350 
A 351 1 n LYS . 351 A 351 
A 352 1 n LYS . 352 A 352 
A 353 1 n LYS . 353 A 353 
A 354 1 n SER . 354 A 354 
A 355 1 n ARG . 355 A 355 
A 356 1 n LYS . 356 A 356 
A 357 1 n PHE . 357 A 357 
A 358 1 n GLU . 358 A 358 
A 359 1 n LYS . 359 A 359 
A 360 1 n THR . 360 A 360 
A 361 1 n THR . 361 A 361 
A 362 1 n ARG . 362 A 362 
A 363 1 n TYR . 363 A 363 
A 364 1 n ALA . 364 A 364 
A 365 1 n THR . 365 A 365 
A 366 1 n ARG . 366 A 366 
A 367 1 n LYS . 367 A 367 
A 368 1 n ALA . 368 A 368 
A 369 1 n TYR . 369 A 369 
A 370 1 n ALA . 370 A 370 
A 371 1 n GLU . 371 A 371 
A 372 1 n ALA . 372 A 372 
A 373 1 n ARG . 373 A 373 
A 374 1 n PRO . 374 A 374 
A 375 1 n ARG . 375 A 375 
A 376 1 n ILE . 376 A 376 
A 377 1 n LYS . 377 A 377 
A 378 1 n GLY . 378 A 378 
A 379 1 n ARG . 379 A 379 
A 380 1 n PHE . 380 A 380 
A 381 1 n ALA . 381 A 381 
A 382 1 n LYS . 382 A 382 
A 383 1 n ARG . 383 A 383 
A 384 1 n SER . 384 A 384 
A 385 1 n ASP . 385 A 385 
A 386 1 n ALA . 386 A 386 
A 387 1 n GLU . 387 A 387 
A 388 1 n MET . 388 A 388 
A 389 1 n GLU . 389 A 389 
A 390 1 n VAL . 390 A 390 
A 391 1 n ASP . 391 A 391 
A 392 1 n GLN . 392 A 392 
A 393 1 n THR . 393 A 393 
A 394 1 n PHE . 394 A 394 
A 395 1 n SER . 395 A 395 
A 396 1 n THR . 396 A 396 
A 397 1 n ALA . 397 A 397 
A 398 1 n ALA . 398 A 398 
A 399 1 n LEU . 399 A 399 
A 400 1 n SER . 400 A 400 
A 401 1 n ASP . 401 A 401 
A 402 1 n SER . 402 A 402 
A 403 1 n SER . 403 A 403 
A 404 1 n TYR . 404 A 404 
A 405 1 n SER . 405 A 405 
A 406 1 n THR . 406 A 406 
A 407 1 n VAL . 407 A 407 
A 408 1 n PRO . 408 A 408 
A 409 1 n TRP . 409 A 409 
A 410 1 n PHE . 410 A 410 
B 1   2 n ALA . 1   B 1   
B 2   2 n PRO . 2   B 2   
B 3   2 n PRO . 3   B 3   
B 4   2 n VAL . 4   B 4   
B 5   2 n ARG . 5   B 5   
B 6   2 n GLU . 6   B 6   
B 7   2 n GLN . 7   B 7   
B 8   2 n ASP . 8   B 8   
B 9   2 n ARG . 9   B 9   
B 10  2 n LEU . 10  B 10  
B 11  2 n MET . 11  B 11  
B 12  2 n PRO . 12  B 12  
B 13  2 n ILE . 13  B 13  
B 14  2 n ALA . 14  B 14  
B 15  2 n ASN . 15  B 15  
B 16  2 n VAL . 16  B 16  
B 17  2 n ILE . 17  B 17  
B 18  2 n ARG . 18  B 18  
B 19  2 n ILE . 19  B 19  
B 20  2 n MET . 20  B 20  
B 21  2 n ARG . 21  B 21  
B 22  2 n ARG . 22  B 22  
B 23  2 n VAL . 23  B 23  
B 24  2 n LEU . 24  B 24  
B 25  2 n PRO . 25  B 25  
B 26  2 n PRO . 26  B 26  
B 27  2 n HIS . 27  B 27  
B 28  2 n ALA . 28  B 28  
B 29  2 n LYS . 29  B 29  
B 30  2 n ILE . 30  B 30  
B 31  2 n SER . 31  B 31  
B 32  2 n ASP . 32  B 32  
B 33  2 n ASP . 33  B 33  
B 34  2 n ALA . 34  B 34  
B 35  2 n LYS . 35  B 35  
B 36  2 n GLU . 36  B 36  
B 37  2 n THR . 37  B 37  
B 38  2 n ILE . 38  B 38  
B 39  2 n GLN . 39  B 39  
B 40  2 n GLU . 40  B 40  
B 41  2 n CYS . 41  B 41  
B 42  2 n VAL . 42  B 42  
B 43  2 n SER . 43  B 43  
B 44  2 n GLU . 44  B 44  
B 45  2 n TYR . 45  B 45  
B 46  2 n ILE . 46  B 46  
B 47  2 n SER . 47  B 47  
B 48  2 n PHE . 48  B 48  
B 49  2 n ILE . 49  B 49  
B 50  2 n THR . 50  B 50  
B 51  2 n GLY . 51  B 51  
B 52  2 n GLU . 52  B 52  
B 53  2 n ALA . 53  B 53  
B 54  2 n ASN . 54  B 54  
B 55  2 n GLU . 55  B 55  
B 56  2 n ARG . 56  B 56  
B 57  2 n CYS . 57  B 57  
B 58  2 n GLN . 58  B 58  
B 59  2 n ARG . 59  B 59  
B 60  2 n GLU . 60  B 60  
B 61  2 n GLN . 61  B 61  
B 62  2 n ARG . 62  B 62  
B 63  2 n LYS . 63  B 63  
B 64  2 n THR . 64  B 64  
B 65  2 n ILE . 65  B 65  
B 66  2 n THR . 66  B 66  
B 67  2 n ALA . 67  B 67  
B 68  2 n GLU . 68  B 68  
B 69  2 n ASP . 69  B 69  
B 70  2 n VAL . 70  B 70  
B 71  2 n LEU . 71  B 71  
B 72  2 n TRP . 72  B 72  
B 73  2 n ALA . 73  B 73  
B 74  2 n MET . 74  B 74  
B 75  2 n SER . 75  B 75  
B 76  2 n ARG . 76  B 76  
B 77  2 n LEU . 77  B 77  
B 78  2 n GLY . 78  B 78  
B 79  2 n PHE . 79  B 79  
B 80  2 n ASP . 80  B 80  
B 81  2 n ASP . 81  B 81  
B 82  2 n TYR . 82  B 82  
B 83  2 n VAL . 83  B 83  
B 84  2 n GLU . 84  B 84  
B 85  2 n PRO . 85  B 85  
B 86  2 n LEU . 86  B 86  
B 87  2 n SER . 87  B 87  
B 88  2 n ILE . 88  B 88  
B 89  2 n TYR . 89  B 89  
B 90  2 n LEU . 90  B 90  
B 91  2 n HIS . 91  B 91  
B 92  2 n ARG . 92  B 92  
B 93  2 n PHE . 93  B 93  
B 94  2 n ARG . 94  B 94  
B 95  2 n GLU . 95  B 95  
C 1   3 n PHE . 1   C 1   
C 2   3 n TRP . 2   C 2   
C 3   3 n ALA . 3   C 3   
C 4   3 n GLU . 4   C 4   
C 5   3 n GLN . 5   C 5   
C 6   3 n TYR . 6   C 6   
C 7   3 n ARG . 7   C 7   
C 8   3 n GLU . 8   C 8   
C 9   3 n ILE . 9   C 9   
C 10  3 n GLU . 10  C 10  
C 11  3 n ALA . 11  C 11  
C 12  3 n THR . 12  C 12  
C 13  3 n THR . 13  C 13  
C 14  3 n ASP . 14  C 14  
C 15  3 n PHE . 15  C 15  
C 16  3 n LYS . 16  C 16  
C 17  3 n ASN . 17  C 17  
C 18  3 n HIS . 18  C 18  
C 19  3 n ASN . 19  C 19  
C 20  3 n LEU . 20  C 20  
C 21  3 n PRO . 21  C 21  
C 22  3 n LEU . 22  C 22  
C 23  3 n ALA . 23  C 23  
C 24  3 n ARG . 24  C 24  
C 25  3 n ILE . 25  C 25  
C 26  3 n LYS . 26  C 26  
C 27  3 n LYS . 27  C 27  
C 28  3 n ILE . 28  C 28  
C 29  3 n MET . 29  C 29  
C 30  3 n LYS . 30  C 30  
C 31  3 n ALA . 31  C 31  
C 32  3 n ASP . 32  C 32  
C 33  3 n GLU . 33  C 33  
C 34  3 n ASP . 34  C 34  
C 35  3 n VAL . 35  C 35  
C 36  3 n ARG . 36  C 36  
C 37  3 n MET . 37  C 37  
C 38  3 n ILE . 38  C 38  
C 39  3 n ALA . 39  C 39  
C 40  3 n ALA . 40  C 40  
C 41  3 n GLU . 41  C 41  
C 42  3 n ALA . 42  C 42  
C 43  3 n PRO . 43  C 43  
C 44  3 n VAL . 44  C 44  
C 45  3 n VAL . 45  C 45  
C 46  3 n PHE . 46  C 46  
C 47  3 n ALA . 47  C 47  
C 48  3 n ARG . 48  C 48  
C 49  3 n ALA . 49  C 49  
C 50  3 n CYS . 50  C 50  
C 51  3 n GLU . 51  C 51  
C 52  3 n MET . 52  C 52  
C 53  3 n PHE . 53  C 53  
C 54  3 n ILE . 54  C 54  
C 55  3 n LEU . 55  C 55  
C 56  3 n GLU . 56  C 56  
C 57  3 n LEU . 57  C 57  
C 58  3 n THR . 58  C 58  
C 59  3 n HIS . 59  C 59  
C 60  3 n ARG . 60  C 60  
C 61  3 n GLY . 61  C 61  
C 62  3 n TRP . 62  C 62  
C 63  3 n ALA . 63  C 63  
C 64  3 n HIS . 64  C 64  
C 65  3 n ALA . 65  C 65  
C 66  3 n GLU . 66  C 66  
C 67  3 n GLU . 67  C 67  
C 68  3 n ASN . 68  C 68  
C 69  3 n LYS . 69  C 69  
C 70  3 n ARG . 70  C 70  
C 71  3 n ARG . 71  C 71  
C 72  3 n THR . 72  C 72  
C 73  3 n LEU . 73  C 73  
C 74  3 n GLN . 74  C 74  
C 75  3 n LYS . 75  C 75  
C 76  3 n SER . 76  C 76  
C 77  3 n ASP . 77  C 77  
C 78  3 n ILE . 78  C 78  
C 79  3 n ALA . 79  C 79  
C 80  3 n ALA . 80  C 80  
C 81  3 n ALA . 81  C 81  
C 82  3 n ILE . 82  C 82  
C 83  3 n ALA . 83  C 83  
C 84  3 n ARG . 84  C 84  
C 85  3 n THR . 85  C 85  
C 86  3 n GLU . 86  C 86  
C 87  3 n VAL . 87  C 87  
C 88  3 n PHE . 88  C 88  
C 89  3 n ASP . 89  C 89  
C 90  3 n PHE . 90  C 90  
C 91  3 n LEU . 91  C 91  
C 92  3 n VAL . 92  C 92  
C 93  3 n ASP . 93  C 93  
C 94  3 n ILE . 94  C 94  
C 95  3 n VAL . 95  C 95  
C 96  3 n PRO . 96  C 96  
C 97  3 n ARG . 97  C 97  
C 98  3 n ASP . 98  C 98  
C 99  3 n ASP . 99  C 99  
C 100 3 n ALA . 100 C 100 
C 101 3 n LYS . 101 C 101 
C 102 3 n ASP . 102 C 102 
C 103 3 n VAL . 103 C 103 
C 104 3 n GLU . 104 C 104 
C 105 3 n ALA . 105 C 105 
C 106 3 n ALA . 106 C 106 
C 107 3 n ALA . 107 C 107 
C 108 3 n ALA . 108 C 108 
D 1   4 n DC  . 1   D 1   
D 2   4 n DA  . 2   D 2   
D 3   4 n DC  . 3   D 3   
D 4   4 n DG  . 4   D 4   
D 5   4 n DC  . 5   D 5   
D 6   4 n DA  . 6   D 6   
D 7   4 n DC  . 7   D 7   
D 8   4 n DC  . 8   D 8   
D 9   4 n DA  . 9   D 9   
D 10  4 n DG  . 10  D 10  
D 11  4 n DA  . 11  D 11  
D 12  4 n DC  . 12  D 12  
D 13  4 n DC  . 13  D 13  
D 14  4 n DA  . 14  D 14  
D 15  4 n DC  . 15  D 15  
D 16  4 n DA  . 16  D 16  
D 17  4 n DC  . 17  D 17  
D 18  4 n DC  . 18  D 18  
D 19  4 n DA  . 19  D 19  
D 20  4 n DG  . 20  D 20  
D 21  4 n DA  . 21  D 21  
D 22  4 n DA  . 22  D 22  
D 23  4 n DA  . 23  D 23  
D 24  4 n DC  . 24  D 24  
D 25  4 n DA  . 25  D 25  
D 26  4 n DA  . 26  D 26  
D 27  4 n DA  . 27  D 27  
D 28  4 n DC  . 28  D 28  
D 29  4 n DA  . 29  D 29  
D 30  4 n DA  . 30  D 30  
D 31  4 n DA  . 31  D 31  
E 1   5 n DT  . 1   E 1   
E 2   5 n DT  . 2   E 2   
E 3   5 n DT  . 3   E 3   
E 4   5 n DG  . 4   E 4   
E 5   5 n DT  . 5   E 5   
E 6   5 n DT  . 6   E 6   
E 7   5 n DT  . 7   E 7   
E 8   5 n DG  . 8   E 8   
E 9   5 n DT  . 9   E 9   
E 10  5 n DT  . 10  E 10  
E 11  5 n DT  . 11  E 11  
E 12  5 n DC  . 12  E 12  
E 13  5 n DT  . 13  E 13  
E 14  5 n DG  . 14  E 14  
E 15  5 n DG  . 15  E 15  
E 16  5 n DT  . 16  E 16  
E 17  5 n DG  . 17  E 17  
E 18  5 n DT  . 18  E 18  
E 19  5 n DG  . 19  E 19  
E 20  5 n DG  . 20  E 20  
E 21  5 n DT  . 21  E 21  
E 22  5 n DC  . 22  E 22  
E 23  5 n DT  . 23  E 23  
E 24  5 n DG  . 24  E 24  
E 25  5 n DG  . 25  E 25  
E 26  5 n DT  . 26  E 26  
E 27  5 n DG  . 27  E 27  
E 28  5 n DC  . 28  E 28  
E 29  5 n DG  . 29  E 29  
E 30  5 n DT  . 30  E 30  
E 31  5 n DG  . 31  E 31  
#
_software.classification other
_software.date           ?
_software.description    "Structure prediction"
_software.name           AlphaFold
_software.pdbx_ordinal   1
_software.type           package
_software.version        "AlphaFold-beta-20231127 (927599d6-1efe-4fa9-85d2-a29f909d212e @ 2024-12-02 03:32:55)"
#
loop_
_struct_asym.entity_id
_struct_asym.id
1 A 
2 B 
3 C 
4 D 
5 E 
#
loop_
_atom_site.group_PDB
_atom_site.id
_atom_site.type_symbol
_atom_site.label_atom_id
_atom_site.label_alt_id
_atom_site.label_comp_id
_atom_site.label_asym_id
_atom_site.label_entity_id
_atom_site.label_seq_id
_atom_site.pdbx_PDB_ins_code
_atom_site.Cartn_x
_atom_site.Cartn_y
_atom_site.Cartn_z
_atom_site.occupancy
_atom_site.B_iso_or_equiv
_atom_site.auth_seq_id
_atom_site.auth_asym_id
_atom_site.pdbx_PDB_model_num
ATOM 1    N N     . MET A 1 1   ? 53.641  -16.799 21.631  1.00 17.43 1   A 1 
ATOM 2    C CA    . MET A 1 1   ? 53.048  -16.447 20.324  1.00 18.54 1   A 1 
ATOM 3    C C     . MET A 1 1   ? 51.857  -15.527 20.578  1.00 20.38 1   A 1 
ATOM 4    O O     . MET A 1 1   ? 50.890  -15.995 21.169  1.00 15.15 1   A 1 
ATOM 5    C CB    . MET A 1 1   ? 52.587  -17.696 19.566  1.00 16.37 1   A 1 
ATOM 6    C CG    . MET A 1 1   ? 53.766  -18.534 19.054  1.00 12.92 1   A 1 
ATOM 7    S SD    . MET A 1 1   ? 53.216  -20.013 18.182  1.00 11.28 1   A 1 
ATOM 8    C CE    . MET A 1 1   ? 54.781  -20.601 17.511  1.00 11.25 1   A 1 
ATOM 9    N N     . PRO A 1 2   ? 51.899  -14.227 20.249  1.00 19.94 2   A 1 
ATOM 10   C CA    . PRO A 1 2   ? 50.847  -13.284 20.615  1.00 21.78 2   A 1 
ATOM 11   C C     . PRO A 1 2   ? 49.621  -13.525 19.720  1.00 22.60 2   A 1 
ATOM 12   O O     . PRO A 1 2   ? 49.712  -13.427 18.497  1.00 18.72 2   A 1 
ATOM 13   C CB    . PRO A 1 2   ? 51.480  -11.899 20.419  1.00 20.26 2   A 1 
ATOM 14   C CG    . PRO A 1 2   ? 52.506  -12.121 19.307  1.00 18.72 2   A 1 
ATOM 15   C CD    . PRO A 1 2   ? 52.975  -13.568 19.546  1.00 20.14 2   A 1 
ATOM 16   N N     . ARG A 1 3   ? 48.474  -13.883 20.325  1.00 19.54 3   A 1 
ATOM 17   C CA    . ARG A 1 3   ? 47.203  -13.981 19.599  1.00 19.00 3   A 1 
ATOM 18   C C     . ARG A 1 3   ? 46.767  -12.561 19.234  1.00 18.83 3   A 1 
ATOM 19   O O     . ARG A 1 3   ? 46.327  -11.818 20.100  1.00 16.90 3   A 1 
ATOM 20   C CB    . ARG A 1 3   ? 46.136  -14.708 20.435  1.00 18.43 3   A 1 
ATOM 21   C CG    . ARG A 1 3   ? 46.341  -16.235 20.461  1.00 16.66 3   A 1 
ATOM 22   C CD    . ARG A 1 3   ? 45.208  -16.909 21.250  1.00 15.55 3   A 1 
ATOM 23   N NE    . ARG A 1 3   ? 45.302  -18.378 21.213  1.00 15.32 3   A 1 
ATOM 24   C CZ    . ARG A 1 3   ? 44.486  -19.240 21.825  1.00 14.25 3   A 1 
ATOM 25   N NH1   . ARG A 1 3   ? 43.500  -18.825 22.578  1.00 13.58 3   A 1 
ATOM 26   N NH2   . ARG A 1 3   ? 44.656  -20.517 21.699  1.00 12.52 3   A 1 
ATOM 27   N N     . CYS A 1 4   ? 46.930  -12.205 17.979  1.00 22.12 4   A 1 
ATOM 28   C CA    . CYS A 1 4   ? 46.452  -10.939 17.453  1.00 25.32 4   A 1 
ATOM 29   C C     . CYS A 1 4   ? 44.919  -10.947 17.462  1.00 25.00 4   A 1 
ATOM 30   O O     . CYS A 1 4   ? 44.301  -11.532 16.578  1.00 23.64 4   A 1 
ATOM 31   C CB    . CYS A 1 4   ? 47.037  -10.732 16.047  1.00 24.61 4   A 1 
ATOM 32   S SG    . CYS A 1 4   ? 46.718  -9.039  15.465  1.00 22.44 4   A 1 
ATOM 33   N N     . ASN A 1 5   ? 44.321  -10.354 18.493  1.00 24.20 5   A 1 
ATOM 34   C CA    . ASN A 1 5   ? 42.888  -10.094 18.544  1.00 27.39 5   A 1 
ATOM 35   C C     . ASN A 1 5   ? 42.565  -9.054  17.469  1.00 26.65 5   A 1 
ATOM 36   O O     . ASN A 1 5   ? 42.683  -7.854  17.705  1.00 24.65 5   A 1 
ATOM 37   C CB    . ASN A 1 5   ? 42.477  -9.620  19.956  1.00 27.00 5   A 1 
ATOM 38   C CG    . ASN A 1 5   ? 42.196  -10.745 20.935  1.00 23.16 5   A 1 
ATOM 39   O OD1   . ASN A 1 5   ? 42.120  -11.912 20.602  1.00 22.88 5   A 1 
ATOM 40   N ND2   . ASN A 1 5   ? 42.006  -10.421 22.197  1.00 23.85 5   A 1 
ATOM 41   N N     . LYS A 1 6   ? 42.175  -9.516  16.276  1.00 18.05 6   A 1 
ATOM 42   C CA    . LYS A 1 6   ? 41.564  -8.663  15.270  1.00 20.86 6   A 1 
ATOM 43   C C     . LYS A 1 6   ? 40.223  -8.198  15.827  1.00 20.85 6   A 1 
ATOM 44   O O     . LYS A 1 6   ? 39.248  -8.947  15.770  1.00 17.89 6   A 1 
ATOM 45   C CB    . LYS A 1 6   ? 41.394  -9.391  13.930  1.00 20.11 6   A 1 
ATOM 46   C CG    . LYS A 1 6   ? 42.694  -9.448  13.112  1.00 18.06 6   A 1 
ATOM 47   C CD    . LYS A 1 6   ? 42.419  -10.058 11.727  1.00 16.23 6   A 1 
ATOM 48   C CE    . LYS A 1 6   ? 43.661  -9.985  10.835  1.00 15.58 6   A 1 
ATOM 49   N NZ    . LYS A 1 6   ? 43.386  -10.462 9.460   1.00 12.86 6   A 1 
ATOM 50   N N     . CYS A 1 7   ? 40.189  -6.990  16.390  1.00 24.57 7   A 1 
ATOM 51   C CA    . CYS A 1 7   ? 38.954  -6.284  16.684  1.00 26.96 7   A 1 
ATOM 52   C C     . CYS A 1 7   ? 38.216  -6.092  15.355  1.00 25.50 7   A 1 
ATOM 53   O O     . CYS A 1 7   ? 38.633  -5.280  14.533  1.00 24.32 7   A 1 
ATOM 54   C CB    . CYS A 1 7   ? 39.276  -4.943  17.357  1.00 27.17 7   A 1 
ATOM 55   S SG    . CYS A 1 7   ? 40.132  -5.223  18.943  1.00 27.16 7   A 1 
ATOM 56   N N     . LEU A 1 8   ? 37.179  -6.902  15.124  1.00 25.11 8   A 1 
ATOM 57   C CA    . LEU A 1 8   ? 36.258  -6.688  14.017  1.00 29.10 8   A 1 
ATOM 58   C C     . LEU A 1 8   ? 35.597  -5.323  14.237  1.00 27.51 8   A 1 
ATOM 59   O O     . LEU A 1 8   ? 35.016  -5.089  15.299  1.00 25.43 8   A 1 
ATOM 60   C CB    . LEU A 1 8   ? 35.244  -7.833  13.956  1.00 28.12 8   A 1 
ATOM 61   C CG    . LEU A 1 8   ? 35.807  -9.139  13.353  1.00 26.18 8   A 1 
ATOM 62   C CD1   . LEU A 1 8   ? 34.923  -10.331 13.709  1.00 28.08 8   A 1 
ATOM 63   C CD2   . LEU A 1 8   ? 35.905  -9.055  11.823  1.00 30.84 8   A 1 
ATOM 64   N N     . SER A 1 9   ? 35.734  -4.438  13.289  1.00 26.94 9   A 1 
ATOM 65   C CA    . SER A 1 9   ? 35.132  -3.109  13.324  1.00 29.83 9   A 1 
ATOM 66   C C     . SER A 1 9   ? 33.624  -3.210  13.073  1.00 29.19 9   A 1 
ATOM 67   O O     . SER A 1 9   ? 33.160  -2.997  11.958  1.00 27.21 9   A 1 
ATOM 68   C CB    . SER A 1 9   ? 35.827  -2.197  12.305  1.00 28.42 9   A 1 
ATOM 69   O OG    . SER A 1 9   ? 35.821  -2.784  11.014  1.00 27.18 9   A 1 
ATOM 70   N N     . GLU A 1 10  ? 32.855  -3.541  14.114  1.00 28.31 10  A 1 
ATOM 71   C CA    . GLU A 1 10  ? 31.379  -3.581  14.061  1.00 31.45 10  A 1 
ATOM 72   C C     . GLU A 1 10  ? 30.743  -2.208  13.758  1.00 29.88 10  A 1 
ATOM 73   O O     . GLU A 1 10  ? 29.567  -2.128  13.413  1.00 27.35 10  A 1 
ATOM 74   C CB    . GLU A 1 10  ? 30.847  -4.088  15.421  1.00 29.80 10  A 1 
ATOM 75   C CG    . GLU A 1 10  ? 31.166  -5.560  15.705  1.00 28.00 10  A 1 
ATOM 76   C CD    . GLU A 1 10  ? 30.572  -6.035  17.034  1.00 27.01 10  A 1 
ATOM 77   O OE1   . GLU A 1 10  ? 30.141  -7.211  17.092  1.00 27.05 10  A 1 
ATOM 78   O OE2   . GLU A 1 10  ? 30.576  -5.231  18.005  1.00 28.60 10  A 1 
ATOM 79   N N     . ASN A 1 11  ? 31.493  -1.136  13.909  1.00 26.19 11  A 1 
ATOM 80   C CA    . ASN A 1 11  ? 30.945  0.212   14.037  1.00 29.30 11  A 1 
ATOM 81   C C     . ASN A 1 11  ? 30.502  0.897   12.731  1.00 27.43 11  A 1 
ATOM 82   O O     . ASN A 1 11  ? 29.823  1.920   12.832  1.00 25.32 11  A 1 
ATOM 83   C CB    . ASN A 1 11  ? 31.959  1.084   14.791  1.00 28.14 11  A 1 
ATOM 84   C CG    . ASN A 1 11  ? 31.829  0.991   16.300  1.00 25.11 11  A 1 
ATOM 85   O OD1   . ASN A 1 11  ? 30.760  0.856   16.870  1.00 26.46 11  A 1 
ATOM 86   N ND2   . ASN A 1 11  ? 32.924  1.132   17.019  1.00 27.67 11  A 1 
ATOM 87   N N     . ASP A 1 12  ? 30.860  0.399   11.562  1.00 29.46 12  A 1 
ATOM 88   C CA    . ASP A 1 12  ? 30.694  1.199   10.337  1.00 32.52 12  A 1 
ATOM 89   C C     . ASP A 1 12  ? 29.228  1.358   9.895   1.00 30.02 12  A 1 
ATOM 90   O O     . ASP A 1 12  ? 28.827  2.446   9.485   1.00 27.78 12  A 1 
ATOM 91   C CB    . ASP A 1 12  ? 31.581  0.647   9.205   1.00 31.02 12  A 1 
ATOM 92   C CG    . ASP A 1 12  ? 33.072  0.942   9.398   1.00 27.71 12  A 1 
ATOM 93   O OD1   . ASP A 1 12  ? 33.387  1.899   10.135  1.00 28.03 12  A 1 
ATOM 94   O OD2   . ASP A 1 12  ? 33.875  0.177   8.829   1.00 28.58 12  A 1 
ATOM 95   N N     . SER A 1 13  ? 28.389  0.326   10.061  1.00 26.19 13  A 1 
ATOM 96   C CA    . SER A 1 13  ? 26.969  0.408   9.655   1.00 28.28 13  A 1 
ATOM 97   C C     . SER A 1 13  ? 26.155  1.427   10.465  1.00 27.07 13  A 1 
ATOM 98   O O     . SER A 1 13  ? 25.213  2.036   9.961   1.00 24.80 13  A 1 
ATOM 99   C CB    . SER A 1 13  ? 26.307  -0.969  9.755   1.00 26.61 13  A 1 
ATOM 100  O OG    . SER A 1 13  ? 26.301  -1.448  11.081  1.00 24.82 13  A 1 
ATOM 101  N N     . ALA A 1 14  ? 26.540  1.672   11.718  1.00 28.32 14  A 1 
ATOM 102  C CA    . ALA A 1 14  ? 25.929  2.692   12.563  1.00 30.76 14  A 1 
ATOM 103  C C     . ALA A 1 14  ? 26.377  4.125   12.197  1.00 29.54 14  A 1 
ATOM 104  O O     . ALA A 1 14  ? 25.948  5.083   12.845  1.00 27.39 14  A 1 
ATOM 105  C CB    . ALA A 1 14  ? 26.229  2.350   14.028  1.00 29.20 14  A 1 
ATOM 106  N N     . SER A 1 15  ? 27.263  4.272   11.223  1.00 27.22 15  A 1 
ATOM 107  C CA    . SER A 1 15  ? 27.708  5.571   10.733  1.00 29.56 15  A 1 
ATOM 108  C C     . SER A 1 15  ? 26.704  6.194   9.769   1.00 28.82 15  A 1 
ATOM 109  O O     . SER A 1 15  ? 26.386  7.371   9.939   1.00 27.36 15  A 1 
ATOM 110  C CB    . SER A 1 15  ? 29.109  5.491   10.118  1.00 28.35 15  A 1 
ATOM 111  O OG    . SER A 1 15  ? 29.103  4.851   8.867   1.00 26.09 15  A 1 
ATOM 112  N N     . GLU A 1 16  ? 26.135  5.417   8.851   1.00 31.11 16  A 1 
ATOM 113  C CA    . GLU A 1 16  ? 25.192  5.948   7.848   1.00 33.87 16  A 1 
ATOM 114  C C     . GLU A 1 16  ? 23.907  6.488   8.483   1.00 32.33 16  A 1 
ATOM 115  O O     . GLU A 1 16  ? 23.502  7.609   8.187   1.00 29.92 16  A 1 
ATOM 116  C CB    . GLU A 1 16  ? 24.841  4.872   6.813   1.00 32.54 16  A 1 
ATOM 117  C CG    . GLU A 1 16  ? 25.994  4.603   5.840   1.00 29.76 16  A 1 
ATOM 118  C CD    . GLU A 1 16  ? 25.580  3.660   4.699   1.00 28.30 16  A 1 
ATOM 119  O OE1   . GLU A 1 16  ? 26.119  3.836   3.590   1.00 28.20 16  A 1 
ATOM 120  O OE2   . GLU A 1 16  ? 24.720  2.782   4.951   1.00 29.83 16  A 1 
ATOM 121  N N     . ASP A 1 17  ? 23.325  5.742   9.412   1.00 29.63 17  A 1 
ATOM 122  C CA    . ASP A 1 17  ? 22.091  6.175   10.092  1.00 32.73 17  A 1 
ATOM 123  C C     . ASP A 1 17  ? 22.352  7.406   10.991  1.00 30.81 17  A 1 
ATOM 124  O O     . ASP A 1 17  ? 21.565  8.348   11.044  1.00 29.37 17  A 1 
ATOM 125  C CB    . ASP A 1 17  ? 21.530  4.971   10.865  1.00 32.36 17  A 1 
ATOM 126  C CG    . ASP A 1 17  ? 20.000  4.918   10.953  1.00 29.26 17  A 1 
ATOM 127  O OD1   . ASP A 1 17  ? 19.314  5.586   10.154  1.00 30.03 17  A 1 
ATOM 128  O OD2   . ASP A 1 17  ? 19.511  4.143   11.808  1.00 30.51 17  A 1 
ATOM 129  N N     . ARG A 1 18  ? 23.525  7.446   11.641  1.00 28.90 18  A 1 
ATOM 130  C CA    . ARG A 1 18  ? 23.980  8.652   12.361  1.00 30.68 18  A 1 
ATOM 131  C C     . ARG A 1 18  ? 24.252  9.821   11.426  1.00 29.53 18  A 1 
ATOM 132  O O     . ARG A 1 18  ? 24.015  10.959  11.818  1.00 27.19 18  A 1 
ATOM 133  C CB    . ARG A 1 18  ? 25.214  8.342   13.219  1.00 29.57 18  A 1 
ATOM 134  C CG    . ARG A 1 18  ? 24.807  7.802   14.584  1.00 26.89 18  A 1 
ATOM 135  C CD    . ARG A 1 18  ? 26.015  7.615   15.510  1.00 25.78 18  A 1 
ATOM 136  N NE    . ARG A 1 18  ? 26.537  6.244   15.448  1.00 24.59 18  A 1 
ATOM 137  C CZ    . ARG A 1 18  ? 27.412  5.700   16.280  1.00 22.89 18  A 1 
ATOM 138  N NH1   . ARG A 1 18  ? 27.988  6.389   17.225  1.00 21.13 18  A 1 
ATOM 139  N NH2   . ARG A 1 18  ? 27.729  4.437   16.186  1.00 19.76 18  A 1 
ATOM 140  N N     . HIS A 1 19  ? 24.754  9.556   10.241  1.00 30.14 19  A 1 
ATOM 141  C CA    . HIS A 1 19  ? 24.993  10.590  9.243   1.00 31.79 19  A 1 
ATOM 142  C C     . HIS A 1 19  ? 23.668  11.204  8.794   1.00 30.42 19  A 1 
ATOM 143  O O     . HIS A 1 19  ? 23.535  12.428  8.824   1.00 29.15 19  A 1 
ATOM 144  C CB    . HIS A 1 19  ? 25.805  10.026  8.077   1.00 31.32 19  A 1 
ATOM 145  C CG    . HIS A 1 19  ? 26.386  11.106  7.201   1.00 29.74 19  A 1 
ATOM 146  N ND1   . HIS A 1 19  ? 25.725  11.818  6.246   1.00 29.95 19  A 1 
ATOM 147  C CD2   . HIS A 1 19  ? 27.667  11.579  7.225   1.00 30.08 19  A 1 
ATOM 148  C CE1   . HIS A 1 19  ? 26.577  12.701  5.699   1.00 28.96 19  A 1 
ATOM 149  N NE2   . HIS A 1 19  ? 27.774  12.587  6.278   1.00 27.89 19  A 1 
ATOM 150  N N     . TRP A 1 20  ? 22.654  10.376  8.506   1.00 38.16 20  A 1 
ATOM 151  C CA    . TRP A 1 20  ? 21.322  10.835  8.120   1.00 35.39 20  A 1 
ATOM 152  C C     . TRP A 1 20  ? 20.695  11.718  9.207   1.00 33.02 20  A 1 
ATOM 153  O O     . TRP A 1 20  ? 20.352  12.859  8.941   1.00 30.11 20  A 1 
ATOM 154  C CB    . TRP A 1 20  ? 20.426  9.631   7.796   1.00 33.98 20  A 1 
ATOM 155  C CG    . TRP A 1 20  ? 19.385  9.932   6.766   1.00 30.83 20  A 1 
ATOM 156  C CD1   . TRP A 1 20  ? 19.541  9.696   5.437   1.00 28.27 20  A 1 
ATOM 157  C CD2   . TRP A 1 20  ? 18.058  10.547  6.917   1.00 29.78 20  A 1 
ATOM 158  N NE1   . TRP A 1 20  ? 18.411  10.113  4.760   1.00 25.34 20  A 1 
ATOM 159  C CE2   . TRP A 1 20  ? 17.484  10.652  5.627   1.00 25.58 20  A 1 
ATOM 160  C CE3   . TRP A 1 20  ? 17.323  11.009  8.018   1.00 30.43 20  A 1 
ATOM 161  C CZ2   . TRP A 1 20  ? 16.207  11.217  5.424   1.00 30.90 20  A 1 
ATOM 162  C CZ3   . TRP A 1 20  ? 16.031  11.582  7.816   1.00 30.53 20  A 1 
ATOM 163  C CH2   . TRP A 1 20  ? 15.505  11.688  6.534   1.00 31.93 20  A 1 
ATOM 164  N N     . HIS A 1 21  ? 20.648  11.221  10.449  1.00 31.43 21  A 1 
ATOM 165  C CA    . HIS A 1 21  ? 20.163  12.006  11.583  1.00 32.55 21  A 1 
ATOM 166  C C     . HIS A 1 21  ? 20.927  13.316  11.752  1.00 30.91 21  A 1 
ATOM 167  O O     . HIS A 1 21  ? 20.314  14.362  11.971  1.00 29.29 21  A 1 
ATOM 168  C CB    . HIS A 1 21  ? 20.244  11.182  12.871  1.00 31.97 21  A 1 
ATOM 169  C CG    . HIS A 1 21  ? 19.006  10.366  13.115  1.00 29.57 21  A 1 
ATOM 170  N ND1   . HIS A 1 21  ? 17.764  10.872  13.428  1.00 29.40 21  A 1 
ATOM 171  C CD2   . HIS A 1 21  ? 18.897  9.013   13.093  1.00 29.65 21  A 1 
ATOM 172  C CE1   . HIS A 1 21  ? 16.926  9.845   13.587  1.00 27.99 21  A 1 
ATOM 173  N NE2   . HIS A 1 21  ? 17.568  8.688   13.398  1.00 26.49 21  A 1 
ATOM 174  N N     . ARG A 1 22  ? 22.241  13.289  11.645  1.00 27.70 22  A 1 
ATOM 175  C CA    . ARG A 1 22  ? 23.052  14.487  11.815  1.00 27.93 22  A 1 
ATOM 176  C C     . ARG A 1 22  ? 22.784  15.509  10.713  1.00 26.71 22  A 1 
ATOM 177  O O     . ARG A 1 22  ? 22.680  16.693  11.019  1.00 24.72 22  A 1 
ATOM 178  C CB    . ARG A 1 22  ? 24.530  14.090  11.910  1.00 27.21 22  A 1 
ATOM 179  C CG    . ARG A 1 22  ? 25.380  15.209  12.516  1.00 24.60 22  A 1 
ATOM 180  C CD    . ARG A 1 22  ? 26.822  14.718  12.678  1.00 22.52 22  A 1 
ATOM 181  N NE    . ARG A 1 22  ? 27.618  15.631  13.487  1.00 21.48 22  A 1 
ATOM 182  C CZ    . ARG A 1 22  ? 28.902  15.493  13.801  1.00 18.80 22  A 1 
ATOM 183  N NH1   . ARG A 1 22  ? 29.601  14.485  13.352  1.00 17.44 22  A 1 
ATOM 184  N NH2   . ARG A 1 22  ? 29.487  16.359  14.563  1.00 16.02 22  A 1 
ATOM 185  N N     . THR A 1 23  ? 22.630  15.077  9.475   1.00 28.73 23  A 1 
ATOM 186  C CA    . THR A 1 23  ? 22.376  15.972  8.340   1.00 27.67 23  A 1 
ATOM 187  C C     . THR A 1 23  ? 20.965  16.559  8.409   1.00 26.07 23  A 1 
ATOM 188  O O     . THR A 1 23  ? 20.809  17.767  8.268   1.00 24.34 23  A 1 
ATOM 189  C CB    . THR A 1 23  ? 22.605  15.284  6.989   1.00 26.36 23  A 1 
ATOM 190  O OG1   . THR A 1 23  ? 23.648  14.347  7.044   1.00 26.35 23  A 1 
ATOM 191  C CG2   . THR A 1 23  ? 23.035  16.294  5.933   1.00 29.73 23  A 1 
ATOM 192  N N     . ALA A 1 24  ? 19.957  15.748  8.745   1.00 28.74 24  A 1 
ATOM 193  C CA    . ALA A 1 24  ? 18.585  16.216  8.943   1.00 28.19 24  A 1 
ATOM 194  C C     . ALA A 1 24  ? 18.466  17.182  10.137  1.00 27.41 24  A 1 
ATOM 195  O O     . ALA A 1 24  ? 17.812  18.218  10.043  1.00 26.19 24  A 1 
ATOM 196  C CB    . ALA A 1 24  ? 17.675  14.993  9.130   1.00 27.62 24  A 1 
ATOM 197  N N     . THR A 1 25  ? 19.156  16.906  11.253  1.00 28.92 25  A 1 
ATOM 198  C CA    . THR A 1 25  ? 19.168  17.798  12.423  1.00 27.22 25  A 1 
ATOM 199  C C     . THR A 1 25  ? 19.879  19.124  12.129  1.00 26.49 25  A 1 
ATOM 200  O O     . THR A 1 25  ? 19.440  20.175  12.604  1.00 24.34 25  A 1 
ATOM 201  C CB    . THR A 1 25  ? 19.820  17.120  13.634  1.00 25.90 25  A 1 
ATOM 202  O OG1   . THR A 1 25  ? 19.256  15.863  13.899  1.00 24.22 25  A 1 
ATOM 203  C CG2   . THR A 1 25  ? 19.641  17.924  14.922  1.00 25.66 25  A 1 
ATOM 204  N N     . LEU A 1 26  ? 20.957  19.100  11.354  1.00 26.41 26  A 1 
ATOM 205  C CA    . LEU A 1 26  ? 21.643  20.323  10.915  1.00 26.75 26  A 1 
ATOM 206  C C     . LEU A 1 26  ? 20.740  21.177  10.017  1.00 26.29 26  A 1 
ATOM 207  O O     . LEU A 1 26  ? 20.650  22.388  10.232  1.00 23.84 26  A 1 
ATOM 208  C CB    . LEU A 1 26  ? 22.957  19.958  10.193  1.00 24.59 26  A 1 
ATOM 209  C CG    . LEU A 1 26  ? 24.114  19.608  11.142  1.00 21.56 26  A 1 
ATOM 210  C CD1   . LEU A 1 26  ? 25.245  18.942  10.357  1.00 21.58 26  A 1 
ATOM 211  C CD2   . LEU A 1 26  ? 24.685  20.845  11.834  1.00 23.71 26  A 1 
ATOM 212  N N     . PHE A 1 27  ? 20.026  20.532  9.098   1.00 28.14 27  A 1 
ATOM 213  C CA    . PHE A 1 27  ? 19.074  21.186  8.209   1.00 28.90 27  A 1 
ATOM 214  C C     . PHE A 1 27  ? 17.982  21.945  8.983   1.00 29.12 27  A 1 
ATOM 215  O O     . PHE A 1 27  ? 17.795  23.148  8.787   1.00 26.42 27  A 1 
ATOM 216  C CB    . PHE A 1 27  ? 18.486  20.104  7.285   1.00 26.58 27  A 1 
ATOM 217  C CG    . PHE A 1 27  ? 17.542  20.671  6.269   1.00 23.19 27  A 1 
ATOM 218  C CD1   . PHE A 1 27  ? 16.158  20.587  6.462   1.00 21.60 27  A 1 
ATOM 219  C CD2   . PHE A 1 27  ? 18.068  21.389  5.192   1.00 22.25 27  A 1 
ATOM 220  C CE1   . PHE A 1 27  ? 15.291  21.275  5.611   1.00 20.06 27  A 1 
ATOM 221  C CE2   . PHE A 1 27  ? 17.204  22.089  4.340   1.00 19.84 27  A 1 
ATOM 222  C CZ    . PHE A 1 27  ? 15.821  22.039  4.571   1.00 20.56 27  A 1 
ATOM 223  N N     . MET A 1 28  ? 17.340  21.282  9.947   1.00 32.12 28  A 1 
ATOM 224  C CA    . MET A 1 28  ? 16.205  21.862  10.673  1.00 32.67 28  A 1 
ATOM 225  C C     . MET A 1 28  ? 16.601  22.949  11.678  1.00 32.99 28  A 1 
ATOM 226  O O     . MET A 1 28  ? 15.863  23.917  11.860  1.00 30.37 28  A 1 
ATOM 227  C CB    . MET A 1 28  ? 15.438  20.753  11.378  1.00 30.52 28  A 1 
ATOM 228  C CG    . MET A 1 28  ? 14.706  19.858  10.362  1.00 27.47 28  A 1 
ATOM 229  S SD    . MET A 1 28  ? 13.323  20.654  9.509   1.00 25.47 28  A 1 
ATOM 230  C CE    . MET A 1 28  ? 12.100  20.674  10.837  1.00 24.29 28  A 1 
ATOM 231  N N     . ASN A 1 29  ? 17.748  22.825  12.315  1.00 28.51 29  A 1 
ATOM 232  C CA    . ASN A 1 29  ? 18.229  23.858  13.234  1.00 28.30 29  A 1 
ATOM 233  C C     . ASN A 1 29  ? 18.471  25.200  12.532  1.00 27.15 29  A 1 
ATOM 234  O O     . ASN A 1 29  ? 18.260  26.244  13.147  1.00 25.08 29  A 1 
ATOM 235  C CB    . ASN A 1 29  ? 19.502  23.367  13.933  1.00 27.30 29  A 1 
ATOM 236  C CG    . ASN A 1 29  ? 19.221  22.454  15.109  1.00 24.25 29  A 1 
ATOM 237  O OD1   . ASN A 1 29  ? 18.275  22.599  15.865  1.00 24.74 29  A 1 
ATOM 238  N ND2   . ASN A 1 29  ? 20.083  21.485  15.348  1.00 25.41 29  A 1 
ATOM 239  N N     . CYS A 1 30  ? 18.866  25.183  11.269  1.00 31.15 30  A 1 
ATOM 240  C CA    . CYS A 1 30  ? 19.047  26.395  10.481  1.00 32.51 30  A 1 
ATOM 241  C C     . CYS A 1 30  ? 17.727  27.117  10.196  1.00 31.27 30  A 1 
ATOM 242  O O     . CYS A 1 30  ? 17.674  28.333  10.285  1.00 28.58 30  A 1 
ATOM 243  C CB    . CYS A 1 30  ? 19.759  26.034  9.180   1.00 30.37 30  A 1 
ATOM 244  S SG    . CYS A 1 30  ? 21.536  26.369  9.223   1.00 27.89 30  A 1 
ATOM 245  N N     . VAL A 1 31  ? 16.655  26.375  9.912   1.00 27.50 31  A 1 
ATOM 246  C CA    . VAL A 1 31  ? 15.348  26.964  9.564   1.00 29.31 31  A 1 
ATOM 247  C C     . VAL A 1 31  ? 14.681  27.633  10.774  1.00 27.99 31  A 1 
ATOM 248  O O     . VAL A 1 31  ? 14.016  28.652  10.635  1.00 25.67 31  A 1 
ATOM 249  C CB    . VAL A 1 31  ? 14.429  25.906  8.936   1.00 27.52 31  A 1 
ATOM 250  C CG1   . VAL A 1 31  ? 13.081  26.501  8.502   1.00 25.58 31  A 1 
ATOM 251  C CG2   . VAL A 1 31  ? 15.062  25.263  7.699   1.00 27.87 31  A 1 
ATOM 252  N N     . SER A 1 32  ? 14.878  27.076  11.985  1.00 30.39 32  A 1 
ATOM 253  C CA    . SER A 1 32  ? 14.200  27.560  13.198  1.00 31.69 32  A 1 
ATOM 254  C C     . SER A 1 32  ? 14.694  28.908  13.714  1.00 30.09 32  A 1 
ATOM 255  O O     . SER A 1 32  ? 13.932  29.656  14.327  1.00 27.32 32  A 1 
ATOM 256  C CB    . SER A 1 32  ? 14.312  26.522  14.315  1.00 29.43 32  A 1 
ATOM 257  O OG    . SER A 1 32  ? 15.640  26.363  14.775  1.00 28.64 32  A 1 
ATOM 258  N N     . ASN A 1 33  ? 15.957  29.207  13.510  1.00 26.63 33  A 1 
ATOM 259  C CA    . ASN A 1 33  ? 16.475  30.523  13.834  1.00 27.65 33  A 1 
ATOM 260  C C     . ASN A 1 33  ? 16.034  31.475  12.726  1.00 26.52 33  A 1 
ATOM 261  O O     . ASN A 1 33  ? 16.613  31.469  11.651  1.00 24.31 33  A 1 
ATOM 262  C CB    . ASN A 1 33  ? 18.000  30.464  14.013  1.00 26.42 33  A 1 
ATOM 263  C CG    . ASN A 1 33  ? 18.412  29.864  15.345  1.00 23.03 33  A 1 
ATOM 264  O OD1   . ASN A 1 33  ? 17.695  29.857  16.335  1.00 23.60 33  A 1 
ATOM 265  N ND2   . ASN A 1 33  ? 19.626  29.372  15.427  1.00 25.13 33  A 1 
ATOM 266  N N     . GLY A 1 34  ? 15.046  32.293  13.024  1.00 38.03 34  A 1 
ATOM 267  C CA    . GLY A 1 34  ? 14.598  33.401  12.169  1.00 36.80 34  A 1 
ATOM 268  C C     . GLY A 1 34  ? 15.648  34.508  11.989  1.00 35.42 34  A 1 
ATOM 269  O O     . GLY A 1 34  ? 15.332  35.689  12.106  1.00 34.11 34  A 1 
ATOM 270  N N     . THR A 1 35  ? 16.888  34.117  11.781  1.00 35.86 35  A 1 
ATOM 271  C CA    . THR A 1 35  ? 17.953  35.035  11.404  1.00 36.13 35  A 1 
ATOM 272  C C     . THR A 1 35  ? 17.586  35.658  10.061  1.00 34.62 35  A 1 
ATOM 273  O O     . THR A 1 35  ? 17.218  34.955  9.117   1.00 32.28 35  A 1 
ATOM 274  C CB    . THR A 1 35  ? 19.324  34.365  11.334  1.00 33.01 35  A 1 
ATOM 275  O OG1   . THR A 1 35  ? 19.250  33.090  10.742  1.00 31.83 35  A 1 
ATOM 276  C CG2   . THR A 1 35  ? 19.893  34.179  12.741  1.00 34.01 35  A 1 
ATOM 277  N N     . VAL A 1 36  ? 17.675  36.955  10.038  1.00 25.57 36  A 1 
ATOM 278  C CA    . VAL A 1 36  ? 17.474  37.818  8.876   1.00 27.96 36  A 1 
ATOM 279  C C     . VAL A 1 36  ? 18.218  37.229  7.680   1.00 26.93 36  A 1 
ATOM 280  O O     . VAL A 1 36  ? 19.331  36.738  7.824   1.00 25.72 36  A 1 
ATOM 281  C CB    . VAL A 1 36  ? 17.985  39.237  9.201   1.00 26.58 36  A 1 
ATOM 282  C CG1   . VAL A 1 36  ? 17.718  40.241  8.077   1.00 25.27 36  A 1 
ATOM 283  C CG2   . VAL A 1 36  ? 17.309  39.785  10.473  1.00 28.86 36  A 1 
ATOM 284  N N     . TYR A 1 37  ? 17.590  37.289  6.525   1.00 26.27 37  A 1 
ATOM 285  C CA    . TYR A 1 37  ? 18.282  37.134  5.250   1.00 26.62 37  A 1 
ATOM 286  C C     . TYR A 1 37  ? 19.425  38.173  5.200   1.00 25.53 37  A 1 
ATOM 287  O O     . TYR A 1 37  ? 19.220  39.304  4.773   1.00 24.15 37  A 1 
ATOM 288  C CB    . TYR A 1 37  ? 17.292  37.340  4.092   1.00 26.17 37  A 1 
ATOM 289  C CG    . TYR A 1 37  ? 16.539  36.111  3.623   1.00 27.64 37  A 1 
ATOM 290  C CD1   . TYR A 1 37  ? 16.927  35.472  2.423   1.00 28.54 37  A 1 
ATOM 291  C CD2   . TYR A 1 37  ? 15.414  35.634  4.323   1.00 30.44 37  A 1 
ATOM 292  C CE1   . TYR A 1 37  ? 16.193  34.377  1.926   1.00 27.44 37  A 1 
ATOM 293  C CE2   . TYR A 1 37  ? 14.672  34.538  3.834   1.00 26.08 37  A 1 
ATOM 294  C CZ    . TYR A 1 37  ? 15.058  33.918  2.626   1.00 25.32 37  A 1 
ATOM 295  O OH    . TYR A 1 37  ? 14.319  32.857  2.137   1.00 24.59 37  A 1 
ATOM 296  N N     . GLU A 1 38  ? 20.601  37.792  5.678   1.00 26.95 38  A 1 
ATOM 297  C CA    . GLU A 1 38  ? 21.805  38.462  5.229   1.00 29.54 38  A 1 
ATOM 298  C C     . GLU A 1 38  ? 21.939  38.116  3.754   1.00 28.37 38  A 1 
ATOM 299  O O     . GLU A 1 38  ? 22.387  37.033  3.359   1.00 27.17 38  A 1 
ATOM 300  C CB    . GLU A 1 38  ? 23.053  38.103  6.041   1.00 29.13 38  A 1 
ATOM 301  C CG    . GLU A 1 38  ? 23.144  38.910  7.348   1.00 27.11 38  A 1 
ATOM 302  C CD    . GLU A 1 38  ? 24.524  38.854  8.021   1.00 25.13 38  A 1 
ATOM 303  O OE1   . GLU A 1 38  ? 24.823  39.775  8.821   1.00 24.70 38  A 1 
ATOM 304  O OE2   . GLU A 1 38  ? 25.288  37.898  7.751   1.00 25.22 38  A 1 
ATOM 305  N N     . GLU A 1 39  ? 21.468  39.043  2.958   1.00 27.05 39  A 1 
ATOM 306  C CA    . GLU A 1 39  ? 21.652  39.069  1.525   1.00 28.59 39  A 1 
ATOM 307  C C     . GLU A 1 39  ? 23.163  39.056  1.273   1.00 26.63 39  A 1 
ATOM 308  O O     . GLU A 1 39  ? 23.841  40.085  1.348   1.00 25.24 39  A 1 
ATOM 309  C CB    . GLU A 1 39  ? 20.986  40.327  0.955   1.00 28.29 39  A 1 
ATOM 310  C CG    . GLU A 1 39  ? 19.460  40.332  1.099   1.00 26.89 39  A 1 
ATOM 311  C CD    . GLU A 1 39  ? 18.823  41.636  0.591   1.00 25.88 39  A 1 
ATOM 312  O OE1   . GLU A 1 39  ? 17.793  41.570  -0.113  1.00 25.88 39  A 1 
ATOM 313  O OE2   . GLU A 1 39  ? 19.399  42.731  0.831   1.00 27.13 39  A 1 
ATOM 314  N N     . ALA A 1 40  ? 23.699  37.873  1.026   1.00 29.59 40  A 1 
ATOM 315  C CA    . ALA A 1 40  ? 25.053  37.768  0.528   1.00 29.92 40  A 1 
ATOM 316  C C     . ALA A 1 40  ? 25.052  38.400  -0.870  1.00 28.30 40  A 1 
ATOM 317  O O     . ALA A 1 40  ? 24.730  37.741  -1.860  1.00 27.13 40  A 1 
ATOM 318  C CB    . ALA A 1 40  ? 25.504  36.309  0.549   1.00 28.78 40  A 1 
ATOM 319  N N     . VAL A 1 41  ? 25.362  39.689  -0.913  1.00 29.62 41  A 1 
ATOM 320  C CA    . VAL A 1 41  ? 25.470  40.474  -2.146  1.00 31.98 41  A 1 
ATOM 321  C C     . VAL A 1 41  ? 26.665  39.938  -2.933  1.00 29.84 41  A 1 
ATOM 322  O O     . VAL A 1 41  ? 27.793  40.413  -2.818  1.00 28.61 41  A 1 
ATOM 323  C CB    . VAL A 1 41  ? 25.571  41.984  -1.861  1.00 30.38 41  A 1 
ATOM 324  C CG1   . VAL A 1 41  ? 25.544  42.785  -3.179  1.00 30.23 41  A 1 
ATOM 325  C CG2   . VAL A 1 41  ? 24.416  42.489  -0.999  1.00 33.87 41  A 1 
ATOM 326  N N     . GLY A 1 42  ? 26.416  38.879  -3.688  1.00 37.63 42  A 1 
ATOM 327  C CA    . GLY A 1 42  ? 27.344  38.443  -4.716  1.00 38.37 42  A 1 
ATOM 328  C C     . GLY A 1 42  ? 27.556  39.579  -5.725  1.00 37.25 42  A 1 
ATOM 329  O O     . GLY A 1 42  ? 26.621  40.311  -6.030  1.00 36.01 42  A 1 
ATOM 330  N N     . ARG A 1 43  ? 28.763  39.718  -6.247  1.00 25.92 43  A 1 
ATOM 331  C CA    . ARG A 1 43  ? 29.158  40.844  -7.119  1.00 29.21 43  A 1 
ATOM 332  C C     . ARG A 1 43  ? 28.216  41.136  -8.298  1.00 28.05 43  A 1 
ATOM 333  O O     . ARG A 1 43  ? 28.139  42.286  -8.714  1.00 25.71 43  A 1 
ATOM 334  C CB    . ARG A 1 43  ? 30.559  40.592  -7.698  1.00 27.60 43  A 1 
ATOM 335  C CG    . ARG A 1 43  ? 31.682  41.145  -6.824  1.00 25.40 43  A 1 
ATOM 336  C CD    . ARG A 1 43  ? 33.015  40.958  -7.559  1.00 23.07 43  A 1 
ATOM 337  N NE    . ARG A 1 43  ? 34.130  41.597  -6.848  1.00 22.40 43  A 1 
ATOM 338  C CZ    . ARG A 1 43  ? 35.404  41.605  -7.237  1.00 20.16 43  A 1 
ATOM 339  N NH1   . ARG A 1 43  ? 35.775  40.991  -8.317  1.00 19.70 43  A 1 
ATOM 340  N NH2   . ARG A 1 43  ? 36.293  42.225  -6.540  1.00 19.93 43  A 1 
ATOM 341  N N     . GLU A 1 44  ? 27.565  40.123  -8.841  1.00 31.34 44  A 1 
ATOM 342  C CA    . GLU A 1 44  ? 26.691  40.262  -10.019 1.00 34.19 44  A 1 
ATOM 343  C C     . GLU A 1 44  ? 25.207  40.535  -9.665  1.00 33.76 44  A 1 
ATOM 344  O O     . GLU A 1 44  ? 24.326  40.311  -10.489 1.00 32.12 44  A 1 
ATOM 345  C CB    . GLU A 1 44  ? 26.857  39.063  -10.968 1.00 31.96 44  A 1 
ATOM 346  C CG    . GLU A 1 44  ? 28.253  39.030  -11.609 1.00 30.41 44  A 1 
ATOM 347  C CD    . GLU A 1 44  ? 28.374  38.004  -12.737 1.00 27.63 44  A 1 
ATOM 348  O OE1   . GLU A 1 44  ? 29.321  38.167  -13.548 1.00 26.31 44  A 1 
ATOM 349  O OE2   . GLU A 1 44  ? 27.557  37.061  -12.792 1.00 26.88 44  A 1 
ATOM 350  N N     . GLY A 1 45  ? 24.911  41.006  -8.446  1.00 35.14 45  A 1 
ATOM 351  C CA    . GLY A 1 45  ? 23.559  41.455  -8.095  1.00 35.18 45  A 1 
ATOM 352  C C     . GLY A 1 45  ? 22.493  40.361  -7.955  1.00 34.48 45  A 1 
ATOM 353  O O     . GLY A 1 45  ? 21.334  40.671  -7.684  1.00 32.79 45  A 1 
ATOM 354  N N     . CYS A 1 46  ? 22.863  39.080  -8.133  1.00 44.92 46  A 1 
ATOM 355  C CA    . CYS A 1 46  ? 21.953  37.978  -7.871  1.00 46.71 46  A 1 
ATOM 356  C C     . CYS A 1 46  ? 21.838  37.750  -6.359  1.00 46.37 46  A 1 
ATOM 357  O O     . CYS A 1 46  ? 22.781  37.264  -5.729  1.00 44.03 46  A 1 
ATOM 358  C CB    . CYS A 1 46  ? 22.418  36.722  -8.611  1.00 43.31 46  A 1 
ATOM 359  S SG    . CYS A 1 46  ? 22.088  36.882  -10.404 1.00 39.71 46  A 1 
ATOM 360  N N     . TRP A 1 47  ? 20.674  38.072  -5.776  1.00 51.07 47  A 1 
ATOM 361  C CA    . TRP A 1 47  ? 20.295  37.740  -4.407  1.00 48.39 47  A 1 
ATOM 362  C C     . TRP A 1 47  ? 20.194  36.214  -4.265  1.00 47.04 47  A 1 
ATOM 363  O O     . TRP A 1 47  ? 19.155  35.605  -4.530  1.00 45.03 47  A 1 
ATOM 364  C CB    . TRP A 1 47  ? 18.987  38.432  -4.072  1.00 45.84 47  A 1 
ATOM 365  C CG    . TRP A 1 47  ? 19.014  39.929  -4.168  1.00 43.34 47  A 1 
ATOM 366  C CD1   . TRP A 1 47  ? 18.621  40.653  -5.226  1.00 39.74 47  A 1 
ATOM 367  C CD2   . TRP A 1 47  ? 19.460  40.892  -3.160  1.00 44.35 47  A 1 
ATOM 368  N NE1   . TRP A 1 47  ? 18.752  42.017  -4.940  1.00 36.20 47  A 1 
ATOM 369  C CE2   . TRP A 1 47  ? 19.247  42.196  -3.674  1.00 39.89 47  A 1 
ATOM 370  C CE3   . TRP A 1 47  ? 19.971  40.759  -1.860  1.00 41.32 47  A 1 
ATOM 371  C CZ2   . TRP A 1 47  ? 19.496  43.351  -2.905  1.00 40.91 47  A 1 
ATOM 372  C CZ3   . TRP A 1 47  ? 20.234  41.912  -1.088  1.00 39.67 47  A 1 
ATOM 373  C CH2   . TRP A 1 47  ? 19.991  43.183  -1.595  1.00 41.89 47  A 1 
ATOM 374  N N     . ALA A 1 48  ? 21.308  35.558  -3.916  1.00 61.44 48  A 1 
ATOM 375  C CA    . ALA A 1 48  ? 21.335  34.121  -3.734  1.00 62.21 48  A 1 
ATOM 376  C C     . ALA A 1 48  ? 20.924  33.783  -2.294  1.00 63.27 48  A 1 
ATOM 377  O O     . ALA A 1 48  ? 21.632  34.103  -1.350  1.00 60.12 48  A 1 
ATOM 378  C CB    . ALA A 1 48  ? 22.721  33.587  -4.112  1.00 56.84 48  A 1 
ATOM 379  N N     . ARG A 1 49  ? 19.788  33.090  -2.136  1.00 64.86 49  A 1 
ATOM 380  C CA    . ARG A 1 49  ? 19.364  32.549  -0.839  1.00 65.09 49  A 1 
ATOM 381  C C     . ARG A 1 49  ? 20.446  31.612  -0.291  1.00 68.35 49  A 1 
ATOM 382  O O     . ARG A 1 49  ? 20.974  30.783  -1.034  1.00 63.81 49  A 1 
ATOM 383  C CB    . ARG A 1 49  ? 18.006  31.855  -0.991  1.00 62.24 49  A 1 
ATOM 384  C CG    . ARG A 1 49  ? 17.454  31.329  0.339   1.00 55.88 49  A 1 
ATOM 385  C CD    . ARG A 1 49  ? 16.035  30.801  0.193   1.00 57.14 49  A 1 
ATOM 386  N NE    . ARG A 1 49  ? 15.592  30.123  1.406   1.00 52.66 49  A 1 
ATOM 387  C CZ    . ARG A 1 49  ? 14.356  29.851  1.781   1.00 43.38 49  A 1 
ATOM 388  N NH1   . ARG A 1 49  ? 13.320  30.221  1.080   1.00 42.34 49  A 1 
ATOM 389  N NH2   . ARG A 1 49  ? 14.137  29.181  2.870   1.00 45.43 49  A 1 
ATOM 390  N N     . LEU A 1 50  ? 20.767  31.727  0.995   1.00 70.18 50  A 1 
ATOM 391  C CA    . LEU A 1 50  ? 21.716  30.838  1.642   1.00 71.86 50  A 1 
ATOM 392  C C     . LEU A 1 50  ? 21.174  29.397  1.697   1.00 74.31 50  A 1 
ATOM 393  O O     . LEU A 1 50  ? 19.967  29.159  1.687   1.00 71.04 50  A 1 
ATOM 394  C CB    . LEU A 1 50  ? 22.094  31.366  3.035   1.00 67.27 50  A 1 
ATOM 395  C CG    . LEU A 1 50  ? 22.914  32.666  3.022   1.00 63.89 50  A 1 
ATOM 396  C CD1   . LEU A 1 50  ? 23.131  33.169  4.449   1.00 59.13 50  A 1 
ATOM 397  C CD2   . LEU A 1 50  ? 24.292  32.477  2.380   1.00 61.92 50  A 1 
ATOM 398  N N     . CYS A 1 51  ? 22.083  28.431  1.744   1.00 74.88 51  A 1 
ATOM 399  C CA    . CYS A 1 51  ? 21.740  27.020  1.884   1.00 73.82 51  A 1 
ATOM 400  C C     . CYS A 1 51  ? 21.053  26.773  3.227   1.00 72.59 51  A 1 
ATOM 401  O O     . CYS A 1 51  ? 21.652  27.000  4.273   1.00 67.18 51  A 1 
ATOM 402  C CB    . CYS A 1 51  ? 23.035  26.212  1.753   1.00 72.78 51  A 1 
ATOM 403  S SG    . CYS A 1 51  ? 22.781  24.454  2.117   1.00 71.16 51  A 1 
ATOM 404  N N     . ASP A 1 52  ? 19.859  26.197  3.205   1.00 79.84 52  A 1 
ATOM 405  C CA    . ASP A 1 52  ? 19.098  25.848  4.405   1.00 77.09 52  A 1 
ATOM 406  C C     . ASP A 1 52  ? 19.800  24.767  5.253   1.00 76.27 52  A 1 
ATOM 407  O O     . ASP A 1 52  ? 19.546  24.640  6.448   1.00 71.37 52  A 1 
ATOM 408  C CB    . ASP A 1 52  ? 17.681  25.391  3.998   1.00 74.75 52  A 1 
ATOM 409  C CG    . ASP A 1 52  ? 16.850  26.446  3.235   1.00 74.19 52  A 1 
ATOM 410  O OD1   . ASP A 1 52  ? 16.819  27.624  3.642   1.00 69.55 52  A 1 
ATOM 411  O OD2   . ASP A 1 52  ? 16.209  26.065  2.238   1.00 71.30 52  A 1 
ATOM 412  N N     . GLY A 1 53  ? 20.712  23.977  4.669   1.00 76.41 53  A 1 
ATOM 413  C CA    . GLY A 1 53  ? 21.462  22.933  5.366   1.00 72.57 53  A 1 
ATOM 414  C C     . GLY A 1 53  ? 22.680  23.436  6.144   1.00 72.38 53  A 1 
ATOM 415  O O     . GLY A 1 53  ? 22.932  22.986  7.259   1.00 67.67 53  A 1 
ATOM 416  N N     . CYS A 1 54  ? 23.471  24.352  5.571   1.00 75.84 54  A 1 
ATOM 417  C CA    . CYS A 1 54  ? 24.700  24.850  6.211   1.00 76.72 54  A 1 
ATOM 418  C C     . CYS A 1 54  ? 24.665  26.334  6.599   1.00 76.80 54  A 1 
ATOM 419  O O     . CYS A 1 54  ? 25.557  26.776  7.314   1.00 69.28 54  A 1 
ATOM 420  C CB    . CYS A 1 54  ? 25.908  24.533  5.323   1.00 73.81 54  A 1 
ATOM 421  S SG    . CYS A 1 54  ? 25.893  25.509  3.793   1.00 78.04 54  A 1 
ATOM 422  N N     . CYS A 1 55  ? 23.689  27.097  6.109   1.00 70.79 55  A 1 
ATOM 423  C CA    . CYS A 1 55  ? 23.473  28.518  6.387   1.00 68.06 55  A 1 
ATOM 424  C C     . CYS A 1 55  ? 24.681  29.445  6.130   1.00 69.75 55  A 1 
ATOM 425  O O     . CYS A 1 55  ? 24.740  30.545  6.660   1.00 62.85 55  A 1 
ATOM 426  C CB    . CYS A 1 55  ? 22.877  28.674  7.788   1.00 63.80 55  A 1 
ATOM 427  S SG    . CYS A 1 55  ? 21.252  27.877  7.897   1.00 58.47 55  A 1 
ATOM 428  N N     . THR A 1 56  ? 25.643  28.980  5.335   1.00 68.04 56  A 1 
ATOM 429  C CA    . THR A 1 56  ? 26.906  29.705  5.108   1.00 68.79 56  A 1 
ATOM 430  C C     . THR A 1 56  ? 27.232  29.902  3.630   1.00 72.05 56  A 1 
ATOM 431  O O     . THR A 1 56  ? 27.918  30.854  3.274   1.00 65.73 56  A 1 
ATOM 432  C CB    . THR A 1 56  ? 28.077  28.979  5.776   1.00 64.85 56  A 1 
ATOM 433  O OG1   . THR A 1 56  ? 28.106  27.616  5.408   1.00 60.48 56  A 1 
ATOM 434  C CG2   . THR A 1 56  ? 28.021  29.038  7.298   1.00 61.56 56  A 1 
ATOM 435  N N     . VAL A 1 57  ? 26.765  29.000  2.773   1.00 73.12 57  A 1 
ATOM 436  C CA    . VAL A 1 57  ? 27.071  28.989  1.336   1.00 72.71 57  A 1 
ATOM 437  C C     . VAL A 1 57  ? 25.801  29.301  0.547   1.00 75.06 57  A 1 
ATOM 438  O O     . VAL A 1 57  ? 24.739  28.795  0.911   1.00 71.48 57  A 1 
ATOM 439  C CB    . VAL A 1 57  ? 27.695  27.642  0.923   1.00 69.11 57  A 1 
ATOM 440  C CG1   . VAL A 1 57  ? 28.155  27.644  -0.541  1.00 61.81 57  A 1 
ATOM 441  C CG2   . VAL A 1 57  ? 28.919  27.302  1.773   1.00 68.01 57  A 1 
ATOM 442  N N     . PRO A 1 58  ? 25.884  30.099  -0.548  1.00 65.86 58  A 1 
ATOM 443  C CA    . PRO A 1 58  ? 24.741  30.294  -1.435  1.00 66.61 58  A 1 
ATOM 444  C C     . PRO A 1 58  ? 24.183  28.969  -1.965  1.00 67.64 58  A 1 
ATOM 445  O O     . PRO A 1 58  ? 24.932  28.063  -2.336  1.00 69.50 58  A 1 
ATOM 446  C CB    . PRO A 1 58  ? 25.250  31.184  -2.570  1.00 67.13 58  A 1 
ATOM 447  C CG    . PRO A 1 58  ? 26.404  31.944  -1.932  1.00 65.06 58  A 1 
ATOM 448  C CD    . PRO A 1 58  ? 26.997  30.912  -0.970  1.00 74.20 58  A 1 
ATOM 449  N N     . SER A 1 59  ? 22.845  28.853  -2.003  1.00 70.89 59  A 1 
ATOM 450  C CA    . SER A 1 59  ? 22.157  27.708  -2.581  1.00 70.49 59  A 1 
ATOM 451  C C     . SER A 1 59  ? 22.332  27.662  -4.101  1.00 69.84 59  A 1 
ATOM 452  O O     . SER A 1 59  ? 22.352  28.686  -4.778  1.00 68.54 59  A 1 
ATOM 453  C CB    . SER A 1 59  ? 20.683  27.716  -2.181  1.00 69.34 59  A 1 
ATOM 454  O OG    . SER A 1 59  ? 20.066  28.946  -2.513  1.00 63.73 59  A 1 
ATOM 455  N N     . VAL A 1 60  ? 22.448  26.443  -4.635  1.00 74.44 60  A 1 
ATOM 456  C CA    . VAL A 1 60  ? 22.557  26.208  -6.083  1.00 75.21 60  A 1 
ATOM 457  C C     . VAL A 1 60  ? 21.395  25.387  -6.635  1.00 76.58 60  A 1 
ATOM 458  O O     . VAL A 1 60  ? 21.088  25.474  -7.823  1.00 73.47 60  A 1 
ATOM 459  C CB    . VAL A 1 60  ? 23.898  25.572  -6.473  1.00 74.14 60  A 1 
ATOM 460  C CG1   . VAL A 1 60  ? 25.069  26.512  -6.142  1.00 64.92 60  A 1 
ATOM 461  C CG2   . VAL A 1 60  ? 24.149  24.219  -5.798  1.00 71.13 60  A 1 
ATOM 462  N N     . VAL A 1 61  ? 20.739  24.618  -5.773  1.00 76.73 61  A 1 
ATOM 463  C CA    . VAL A 1 61  ? 19.559  23.813  -6.119  1.00 76.84 61  A 1 
ATOM 464  C C     . VAL A 1 61  ? 18.428  24.036  -5.120  1.00 77.50 61  A 1 
ATOM 465  O O     . VAL A 1 61  ? 18.674  24.336  -3.954  1.00 75.76 61  A 1 
ATOM 466  C CB    . VAL A 1 61  ? 19.882  22.312  -6.238  1.00 75.22 61  A 1 
ATOM 467  C CG1   . VAL A 1 61  ? 20.913  22.038  -7.337  1.00 64.06 61  A 1 
ATOM 468  C CG2   . VAL A 1 61  ? 20.389  21.689  -4.930  1.00 68.99 61  A 1 
ATOM 469  N N     . TYR A 1 62  ? 17.188  23.862  -5.583  1.00 72.01 62  A 1 
ATOM 470  C CA    . TYR A 1 62  ? 16.008  23.730  -4.740  1.00 69.81 62  A 1 
ATOM 471  C C     . TYR A 1 62  ? 15.484  22.297  -4.832  1.00 70.07 62  A 1 
ATOM 472  O O     . TYR A 1 62  ? 15.181  21.820  -5.928  1.00 67.49 62  A 1 
ATOM 473  C CB    . TYR A 1 62  ? 14.952  24.748  -5.168  1.00 68.85 62  A 1 
ATOM 474  C CG    . TYR A 1 62  ? 13.662  24.649  -4.386  1.00 67.48 62  A 1 
ATOM 475  C CD1   . TYR A 1 62  ? 12.493  24.132  -4.989  1.00 63.93 62  A 1 
ATOM 476  C CD2   . TYR A 1 62  ? 13.615  25.070  -3.047  1.00 65.02 62  A 1 
ATOM 477  C CE1   . TYR A 1 62  ? 11.297  24.049  -4.267  1.00 59.60 62  A 1 
ATOM 478  C CE2   . TYR A 1 62  ? 12.414  24.987  -2.315  1.00 61.20 62  A 1 
ATOM 479  C CZ    . TYR A 1 62  ? 11.261  24.483  -2.927  1.00 69.12 62  A 1 
ATOM 480  O OH    . TYR A 1 62  ? 10.082  24.418  -2.216  1.00 70.31 62  A 1 
ATOM 481  N N     . CYS A 1 63  ? 15.391  21.604  -3.699  1.00 75.27 63  A 1 
ATOM 482  C CA    . CYS A 1 63  ? 14.777  20.283  -3.602  1.00 74.34 63  A 1 
ATOM 483  C C     . CYS A 1 63  ? 13.293  20.444  -3.270  1.00 73.37 63  A 1 
ATOM 484  O O     . CYS A 1 63  ? 12.949  20.949  -2.201  1.00 71.11 63  A 1 
ATOM 485  C CB    . CYS A 1 63  ? 15.507  19.451  -2.551  1.00 73.69 63  A 1 
ATOM 486  S SG    . CYS A 1 63  ? 14.732  17.813  -2.423  1.00 72.06 63  A 1 
ATOM 487  N N     . ARG A 1 64  ? 12.414  20.000  -4.158  1.00 67.98 64  A 1 
ATOM 488  C CA    . ARG A 1 64  ? 10.959  20.111  -3.949  1.00 64.72 64  A 1 
ATOM 489  C C     . ARG A 1 64  ? 10.456  19.225  -2.820  1.00 61.52 64  A 1 
ATOM 490  O O     . ARG A 1 64  ? 9.624   19.671  -2.036  1.00 58.38 64  A 1 
ATOM 491  C CB    . ARG A 1 64  ? 10.206  19.787  -5.242  1.00 61.81 64  A 1 
ATOM 492  C CG    . ARG A 1 64  ? 10.387  20.890  -6.295  1.00 58.28 64  A 1 
ATOM 493  C CD    . ARG A 1 64  ? 9.543   20.572  -7.525  1.00 58.29 64  A 1 
ATOM 494  N NE    . ARG A 1 64  ? 9.624   21.646  -8.516  1.00 50.33 64  A 1 
ATOM 495  C CZ    . ARG A 1 64  ? 9.001   21.674  -9.676  1.00 45.80 64  A 1 
ATOM 496  N NH1   . ARG A 1 64  ? 8.239   20.697  -10.059 1.00 43.52 64  A 1 
ATOM 497  N NH2   . ARG A 1 64  ? 9.139   22.684  -10.465 1.00 43.58 64  A 1 
ATOM 498  N N     . ALA A 1 65  ? 10.944  17.986  -2.731  1.00 69.76 65  A 1 
ATOM 499  C CA    . ALA A 1 65  ? 10.511  17.027  -1.721  1.00 66.91 65  A 1 
ATOM 500  C C     . ALA A 1 65  ? 10.867  17.473  -0.294  1.00 66.67 65  A 1 
ATOM 501  O O     . ALA A 1 65  ? 10.057  17.314  0.622   1.00 63.82 65  A 1 
ATOM 502  C CB    . ALA A 1 65  ? 11.123  15.672  -2.058  1.00 65.21 65  A 1 
ATOM 503  N N     . ASP A 1 66  ? 12.053  18.070  -0.113  1.00 70.27 66  A 1 
ATOM 504  C CA    . ASP A 1 66  ? 12.497  18.593  1.179   1.00 68.70 66  A 1 
ATOM 505  C C     . ASP A 1 66  ? 12.093  20.062  1.407   1.00 69.17 66  A 1 
ATOM 506  O O     . ASP A 1 66  ? 12.310  20.587  2.498   1.00 66.65 66  A 1 
ATOM 507  C CB    . ASP A 1 66  ? 14.013  18.398  1.318   1.00 65.45 66  A 1 
ATOM 508  C CG    . ASP A 1 66  ? 14.422  16.919  1.335   1.00 63.71 66  A 1 
ATOM 509  O OD1   . ASP A 1 66  ? 13.765  16.132  2.045   1.00 61.88 66  A 1 
ATOM 510  O OD2   . ASP A 1 66  ? 15.393  16.575  0.629   1.00 62.26 66  A 1 
ATOM 511  N N     . SER A 1 67  ? 11.517  20.721  0.404   1.00 65.69 67  A 1 
ATOM 512  C CA    . SER A 1 67  ? 11.237  22.167  0.390   1.00 66.28 67  A 1 
ATOM 513  C C     . SER A 1 67  ? 12.453  23.013  0.784   1.00 67.99 67  A 1 
ATOM 514  O O     . SER A 1 67  ? 12.353  23.942  1.583   1.00 64.43 67  A 1 
ATOM 515  C CB    . SER A 1 67  ? 9.995   22.491  1.227   1.00 63.33 67  A 1 
ATOM 516  O OG    . SER A 1 67  ? 8.864   21.822  0.697   1.00 59.03 67  A 1 
ATOM 517  N N     . ALA A 1 68  ? 13.634  22.659  0.244   1.00 69.50 68  A 1 
ATOM 518  C CA    . ALA A 1 68  ? 14.917  23.110  0.741   1.00 70.11 68  A 1 
ATOM 519  C C     . ALA A 1 68  ? 15.797  23.729  -0.341  1.00 69.77 68  A 1 
ATOM 520  O O     . ALA A 1 68  ? 16.009  23.131  -1.397  1.00 70.65 68  A 1 
ATOM 521  C CB    . ALA A 1 68  ? 15.620  21.908  1.369   1.00 68.64 68  A 1 
ATOM 522  N N     . TYR A 1 69  ? 16.381  24.881  -0.046  1.00 72.29 69  A 1 
ATOM 523  C CA    . TYR A 1 69  ? 17.428  25.496  -0.848  1.00 70.01 69  A 1 
ATOM 524  C C     . TYR A 1 69  ? 18.790  24.975  -0.384  1.00 71.98 69  A 1 
ATOM 525  O O     . TYR A 1 69  ? 19.181  25.193  0.759   1.00 69.79 69  A 1 
ATOM 526  C CB    . TYR A 1 69  ? 17.341  27.014  -0.749  1.00 69.25 69  A 1 
ATOM 527  C CG    . TYR A 1 69  ? 16.088  27.598  -1.355  1.00 67.49 69  A 1 
ATOM 528  C CD1   . TYR A 1 69  ? 16.076  28.034  -2.688  1.00 61.32 69  A 1 
ATOM 529  C CD2   . TYR A 1 69  ? 14.908  27.711  -0.590  1.00 63.11 69  A 1 
ATOM 530  C CE1   . TYR A 1 69  ? 14.922  28.582  -3.259  1.00 58.99 69  A 1 
ATOM 531  C CE2   . TYR A 1 69  ? 13.740  28.247  -1.149  1.00 59.40 69  A 1 
ATOM 532  C CZ    . TYR A 1 69  ? 13.752  28.683  -2.485  1.00 69.57 69  A 1 
ATOM 533  O OH    . TYR A 1 69  ? 12.606  29.218  -3.043  1.00 68.28 69  A 1 
ATOM 534  N N     . LEU A 1 70  ? 19.512  24.272  -1.255  1.00 75.61 70  A 1 
ATOM 535  C CA    . LEU A 1 70  ? 20.745  23.577  -0.895  1.00 74.92 70  A 1 
ATOM 536  C C     . LEU A 1 70  ? 21.942  24.054  -1.730  1.00 74.66 70  A 1 
ATOM 537  O O     . LEU A 1 70  ? 21.845  24.278  -2.941  1.00 74.65 70  A 1 
ATOM 538  C CB    . LEU A 1 70  ? 20.541  22.057  -1.001  1.00 74.09 70  A 1 
ATOM 539  C CG    . LEU A 1 70  ? 19.420  21.482  -0.108  1.00 76.68 70  A 1 
ATOM 540  C CD1   . LEU A 1 70  ? 19.249  19.989  -0.378  1.00 71.90 70  A 1 
ATOM 541  C CD2   . LEU A 1 70  ? 19.711  21.673  1.383   1.00 72.35 70  A 1 
ATOM 542  N N     . CYS A 1 71  ? 23.115  24.181  -1.076  1.00 79.48 71  A 1 
ATOM 543  C CA    . CYS A 1 71  ? 24.382  24.287  -1.786  1.00 78.49 71  A 1 
ATOM 544  C C     . CYS A 1 71  ? 24.797  22.915  -2.337  1.00 78.10 71  A 1 
ATOM 545  O O     . CYS A 1 71  ? 24.331  21.880  -1.867  1.00 73.41 71  A 1 
ATOM 546  C CB    . CYS A 1 71  ? 25.447  24.896  -0.870  1.00 76.77 71  A 1 
ATOM 547  S SG    . CYS A 1 71  ? 26.006  23.743  0.426   1.00 76.84 71  A 1 
ATOM 548  N N     . ALA A 1 72  ? 25.735  22.884  -3.286  1.00 77.52 72  A 1 
ATOM 549  C CA    . ALA A 1 72  ? 26.181  21.642  -3.914  1.00 75.13 72  A 1 
ATOM 550  C C     . ALA A 1 72  ? 26.691  20.585  -2.918  1.00 75.52 72  A 1 
ATOM 551  O O     . ALA A 1 72  ? 26.464  19.396  -3.109  1.00 72.92 72  A 1 
ATOM 552  C CB    . ALA A 1 72  ? 27.274  21.991  -4.937  1.00 74.05 72  A 1 
ATOM 553  N N     . SER A 1 73  ? 27.347  21.009  -1.837  1.00 74.37 73  A 1 
ATOM 554  C CA    . SER A 1 73  ? 27.846  20.100  -0.794  1.00 74.55 73  A 1 
ATOM 555  C C     . SER A 1 73  ? 26.706  19.497  0.035   1.00 76.43 73  A 1 
ATOM 556  O O     . SER A 1 73  ? 26.693  18.292  0.257   1.00 75.38 73  A 1 
ATOM 557  C CB    . SER A 1 73  ? 28.835  20.828  0.113   1.00 73.20 73  A 1 
ATOM 558  O OG    . SER A 1 73  ? 29.397  19.928  1.041   1.00 64.70 73  A 1 
ATOM 559  N N     . CYS A 1 74  ? 25.736  20.312  0.477   1.00 70.37 74  A 1 
ATOM 560  C CA    . CYS A 1 74  ? 24.591  19.833  1.251   1.00 71.38 74  A 1 
ATOM 561  C C     . CYS A 1 74  ? 23.644  18.988  0.395   1.00 71.38 74  A 1 
ATOM 562  O O     . CYS A 1 74  ? 23.181  17.959  0.861   1.00 69.57 74  A 1 
ATOM 563  C CB    . CYS A 1 74  ? 23.874  21.013  1.900   1.00 71.57 74  A 1 
ATOM 564  S SG    . CYS A 1 74  ? 24.932  21.793  3.162   1.00 69.91 74  A 1 
ATOM 565  N N     . ASP A 1 75  ? 23.425  19.361  -0.867  1.00 73.00 75  A 1 
ATOM 566  C CA    . ASP A 1 75  ? 22.667  18.562  -1.832  1.00 68.92 75  A 1 
ATOM 567  C C     . ASP A 1 75  ? 23.278  17.169  -2.000  1.00 66.97 75  A 1 
ATOM 568  O O     . ASP A 1 75  ? 22.596  16.163  -1.833  1.00 65.01 75  A 1 
ATOM 569  C CB    . ASP A 1 75  ? 22.612  19.298  -3.181  1.00 69.23 75  A 1 
ATOM 570  C CG    . ASP A 1 75  ? 21.900  18.467  -4.247  1.00 69.08 75  A 1 
ATOM 571  O OD1   . ASP A 1 75  ? 20.701  18.190  -4.102  1.00 63.33 75  A 1 
ATOM 572  O OD2   . ASP A 1 75  ? 22.558  18.036  -5.223  1.00 65.55 75  A 1 
ATOM 573  N N     . ALA A 1 76  ? 24.591  17.097  -2.229  1.00 76.08 76  A 1 
ATOM 574  C CA    . ALA A 1 76  ? 25.285  15.825  -2.358  1.00 73.70 76  A 1 
ATOM 575  C C     . ALA A 1 76  ? 25.187  14.974  -1.079  1.00 75.23 76  A 1 
ATOM 576  O O     . ALA A 1 76  ? 24.975  13.771  -1.175  1.00 73.24 76  A 1 
ATOM 577  C CB    . ALA A 1 76  ? 26.739  16.085  -2.751  1.00 72.97 76  A 1 
ATOM 578  N N     . GLN A 1 77  ? 25.307  15.571  0.109   1.00 68.44 77  A 1 
ATOM 579  C CA    . GLN A 1 77  ? 25.219  14.840  1.380   1.00 67.61 77  A 1 
ATOM 580  C C     . GLN A 1 77  ? 23.807  14.328  1.681   1.00 68.98 77  A 1 
ATOM 581  O O     . GLN A 1 77  ? 23.649  13.158  2.023   1.00 70.31 77  A 1 
ATOM 582  C CB    . GLN A 1 77  ? 25.717  15.723  2.525   1.00 69.09 77  A 1 
ATOM 583  C CG    . GLN A 1 77  ? 27.240  15.876  2.512   1.00 64.72 77  A 1 
ATOM 584  C CD    . GLN A 1 77  ? 27.755  16.794  3.617   1.00 62.31 77  A 1 
ATOM 585  O OE1   . GLN A 1 77  ? 27.041  17.227  4.514   1.00 53.62 77  A 1 
ATOM 586  N NE2   . GLN A 1 77  ? 29.037  17.111  3.620   1.00 52.44 77  A 1 
ATOM 587  N N     . ILE A 1 78  ? 22.794  15.180  1.532   1.00 70.79 78  A 1 
ATOM 588  C CA    . ILE A 1 78  ? 21.398  14.830  1.849   1.00 69.58 78  A 1 
ATOM 589  C C     . ILE A 1 78  ? 20.862  13.799  0.865   1.00 68.85 78  A 1 
ATOM 590  O O     . ILE A 1 78  ? 20.281  12.795  1.266   1.00 67.61 78  A 1 
ATOM 591  C CB    . ILE A 1 78  ? 20.540  16.115  1.903   1.00 69.35 78  A 1 
ATOM 592  C CG1   . ILE A 1 78  ? 20.944  16.965  3.126   1.00 67.88 78  A 1 
ATOM 593  C CG2   . ILE A 1 78  ? 19.036  15.787  1.952   1.00 70.09 78  A 1 
ATOM 594  C CD1   . ILE A 1 78  ? 20.358  18.376  3.138   1.00 63.52 78  A 1 
ATOM 595  N N     . HIS A 1 79  ? 21.112  13.988  -0.427  1.00 75.23 79  A 1 
ATOM 596  C CA    . HIS A 1 79  ? 20.579  13.115  -1.473  1.00 74.12 79  A 1 
ATOM 597  C C     . HIS A 1 79  ? 21.430  11.870  -1.743  1.00 71.87 79  A 1 
ATOM 598  O O     . HIS A 1 79  ? 20.955  10.955  -2.412  1.00 65.85 79  A 1 
ATOM 599  C CB    . HIS A 1 79  ? 20.314  13.941  -2.729  1.00 73.47 79  A 1 
ATOM 600  C CG    . HIS A 1 79  ? 19.287  15.016  -2.509  1.00 76.82 79  A 1 
ATOM 601  N ND1   . HIS A 1 79  ? 19.501  16.370  -2.565  1.00 67.62 79  A 1 
ATOM 602  C CD2   . HIS A 1 79  ? 17.961  14.841  -2.219  1.00 70.26 79  A 1 
ATOM 603  C CE1   . HIS A 1 79  ? 18.345  16.995  -2.320  1.00 73.07 79  A 1 
ATOM 604  N NE2   . HIS A 1 79  ? 17.380  16.093  -2.095  1.00 74.16 79  A 1 
ATOM 605  N N     . ALA A 1 80  ? 22.631  11.776  -1.192  1.00 72.47 80  A 1 
ATOM 606  C CA    . ALA A 1 80  ? 23.369  10.510  -1.148  1.00 69.63 80  A 1 
ATOM 607  C C     . ALA A 1 80  ? 22.987  9.630   0.049   1.00 68.55 80  A 1 
ATOM 608  O O     . ALA A 1 80  ? 23.400  8.477   0.103   1.00 64.28 80  A 1 
ATOM 609  C CB    . ALA A 1 80  ? 24.872  10.793  -1.173  1.00 67.80 80  A 1 
ATOM 610  N N     . ALA A 1 81  ? 22.190  10.140  1.002   1.00 65.23 81  A 1 
ATOM 611  C CA    . ALA A 1 81  ? 21.882  9.437   2.236   1.00 64.45 81  A 1 
ATOM 612  C C     . ALA A 1 81  ? 21.090  8.139   2.032   1.00 65.78 81  A 1 
ATOM 613  O O     . ALA A 1 81  ? 21.285  7.162   2.753   1.00 62.94 81  A 1 
ATOM 614  C CB    . ALA A 1 81  ? 21.119  10.396  3.143   1.00 60.97 81  A 1 
ATOM 615  N N     . ASN A 1 82  ? 20.187  8.122   1.057   1.00 57.21 82  A 1 
ATOM 616  C CA    . ASN A 1 82  ? 19.473  6.921   0.646   1.00 57.82 82  A 1 
ATOM 617  C C     . ASN A 1 82  ? 18.950  7.038   -0.792  1.00 59.83 82  A 1 
ATOM 618  O O     . ASN A 1 82  ? 18.955  8.093   -1.420  1.00 57.92 82  A 1 
ATOM 619  C CB    . ASN A 1 82  ? 18.358  6.599   1.658   1.00 53.63 82  A 1 
ATOM 620  C CG    . ASN A 1 82  ? 17.277  7.651   1.696   1.00 47.41 82  A 1 
ATOM 621  O OD1   . ASN A 1 82  ? 16.628  7.953   0.710   1.00 46.58 82  A 1 
ATOM 622  N ND2   . ASN A 1 82  ? 17.042  8.243   2.844   1.00 47.07 82  A 1 
ATOM 623  N N     . ARG A 1 83  ? 18.468  5.918   -1.311  1.00 55.16 83  A 1 
ATOM 624  C CA    . ARG A 1 83  ? 18.014  5.813   -2.700  1.00 55.09 83  A 1 
ATOM 625  C C     . ARG A 1 83  ? 16.707  6.581   -2.971  1.00 55.02 83  A 1 
ATOM 626  O O     . ARG A 1 83  ? 16.486  6.988   -4.112  1.00 52.98 83  A 1 
ATOM 627  C CB    . ARG A 1 83  ? 17.880  4.325   -3.027  1.00 51.08 83  A 1 
ATOM 628  C CG    . ARG A 1 83  ? 18.115  4.014   -4.500  1.00 46.86 83  A 1 
ATOM 629  C CD    . ARG A 1 83  ? 18.145  2.484   -4.656  1.00 43.18 83  A 1 
ATOM 630  N NE    . ARG A 1 83  ? 18.479  2.069   -6.010  1.00 37.30 83  A 1 
ATOM 631  C CZ    . ARG A 1 83  ? 18.548  0.813   -6.414  1.00 32.37 83  A 1 
ATOM 632  N NH1   . ARG A 1 83  ? 18.283  -0.178  -5.618  1.00 30.30 83  A 1 
ATOM 633  N NH2   . ARG A 1 83  ? 18.881  0.536   -7.634  1.00 30.44 83  A 1 
ATOM 634  N N     . VAL A 1 84  ? 15.882  6.775   -1.970  1.00 56.74 84  A 1 
ATOM 635  C CA    . VAL A 1 84  ? 14.680  7.619   -2.082  1.00 57.81 84  A 1 
ATOM 636  C C     . VAL A 1 84  ? 15.072  9.089   -2.197  1.00 59.63 84  A 1 
ATOM 637  O O     . VAL A 1 84  ? 14.671  9.758   -3.149  1.00 58.04 84  A 1 
ATOM 638  C CB    . VAL A 1 84  ? 13.723  7.391   -0.900  1.00 54.03 84  A 1 
ATOM 639  C CG1   . VAL A 1 84  ? 12.501  8.308   -0.975  1.00 48.01 84  A 1 
ATOM 640  C CG2   . VAL A 1 84  ? 13.231  5.938   -0.866  1.00 51.63 84  A 1 
ATOM 641  N N     . ALA A 1 85  ? 15.939  9.559   -1.295  1.00 61.66 85  A 1 
ATOM 642  C CA    . ALA A 1 85  ? 16.456  10.922  -1.324  1.00 63.20 85  A 1 
ATOM 643  C C     . ALA A 1 85  ? 17.177  11.234  -2.644  1.00 64.33 85  A 1 
ATOM 644  O O     . ALA A 1 85  ? 16.977  12.305  -3.207  1.00 66.50 85  A 1 
ATOM 645  C CB    . ALA A 1 85  ? 17.374  11.124  -0.114  1.00 63.27 85  A 1 
ATOM 646  N N     . SER A 1 86  ? 17.915  10.278  -3.220  1.00 67.87 86  A 1 
ATOM 647  C CA    . SER A 1 86  ? 18.611  10.471  -4.497  1.00 68.42 86  A 1 
ATOM 648  C C     . SER A 1 86  ? 17.690  10.782  -5.680  1.00 70.83 86  A 1 
ATOM 649  O O     . SER A 1 86  ? 18.162  11.237  -6.724  1.00 69.02 86  A 1 
ATOM 650  C CB    . SER A 1 86  ? 19.494  9.271   -4.819  1.00 65.43 86  A 1 
ATOM 651  O OG    . SER A 1 86  ? 18.758  8.140   -5.249  1.00 59.35 86  A 1 
ATOM 652  N N     . ARG A 1 87  ? 16.367  10.528  -5.541  1.00 65.34 87  A 1 
ATOM 653  C CA    . ARG A 1 87  ? 15.362  10.757  -6.589  1.00 66.51 87  A 1 
ATOM 654  C C     . ARG A 1 87  ? 14.565  12.028  -6.424  1.00 69.52 87  A 1 
ATOM 655  O O     . ARG A 1 87  ? 13.749  12.311  -7.291  1.00 66.36 87  A 1 
ATOM 656  C CB    . ARG A 1 87  ? 14.365  9.605   -6.610  1.00 61.78 87  A 1 
ATOM 657  C CG    . ARG A 1 87  ? 15.068  8.311   -6.961  1.00 57.41 87  A 1 
ATOM 658  C CD    . ARG A 1 87  ? 14.004  7.237   -6.974  1.00 56.77 87  A 1 
ATOM 659  N NE    . ARG A 1 87  ? 14.723  6.010   -6.991  1.00 48.49 87  A 1 
ATOM 660  C CZ    . ARG A 1 87  ? 14.249  4.850   -6.706  1.00 43.62 87  A 1 
ATOM 661  N NH1   . ARG A 1 87  ? 12.960  4.620   -6.629  1.00 41.22 87  A 1 
ATOM 662  N NH2   . ARG A 1 87  ? 15.103  3.927   -6.462  1.00 40.63 87  A 1 
ATOM 663  N N     . HIS A 1 88  ? 14.766  12.732  -5.334  1.00 68.39 88  A 1 
ATOM 664  C CA    . HIS A 1 88  ? 14.089  13.998  -5.138  1.00 69.99 88  A 1 
ATOM 665  C C     . HIS A 1 88  ? 14.354  14.915  -6.332  1.00 70.23 88  A 1 
ATOM 666  O O     . HIS A 1 88  ? 15.490  15.067  -6.781  1.00 69.54 88  A 1 
ATOM 667  C CB    . HIS A 1 88  ? 14.542  14.644  -3.826  1.00 67.59 88  A 1 
ATOM 668  C CG    . HIS A 1 88  ? 14.074  13.951  -2.583  1.00 67.16 88  A 1 
ATOM 669  N ND1   . HIS A 1 88  ? 14.404  14.328  -1.290  1.00 61.65 88  A 1 
ATOM 670  C CD2   . HIS A 1 88  ? 13.235  12.877  -2.467  1.00 64.04 88  A 1 
ATOM 671  C CE1   . HIS A 1 88  ? 13.773  13.509  -0.442  1.00 63.55 88  A 1 
ATOM 672  N NE2   . HIS A 1 88  ? 13.054  12.611  -1.120  1.00 65.62 88  A 1 
ATOM 673  N N     . GLU A 1 89  ? 13.286  15.493  -6.875  1.00 66.13 89  A 1 
ATOM 674  C CA    . GLU A 1 89  ? 13.417  16.437  -7.971  1.00 66.55 89  A 1 
ATOM 675  C C     . GLU A 1 89  ? 14.129  17.693  -7.464  1.00 67.43 89  A 1 
ATOM 676  O O     . GLU A 1 89  ? 13.636  18.375  -6.565  1.00 64.34 89  A 1 
ATOM 677  C CB    . GLU A 1 89  ? 12.042  16.760  -8.579  1.00 62.87 89  A 1 
ATOM 678  C CG    . GLU A 1 89  ? 12.151  17.547  -9.890  1.00 55.73 89  A 1 
ATOM 679  C CD    . GLU A 1 89  ? 10.791  18.009  -10.461 1.00 52.39 89  A 1 
ATOM 680  O OE1   . GLU A 1 89  ? 10.795  18.824  -11.399 1.00 45.15 89  A 1 
ATOM 681  O OE2   . GLU A 1 89  ? 9.730   17.629  -9.932  1.00 46.06 89  A 1 
ATOM 682  N N     . ARG A 1 90  ? 15.278  18.002  -8.056  1.00 69.01 90  A 1 
ATOM 683  C CA    . ARG A 1 90  ? 16.002  19.235  -7.772  1.00 67.62 90  A 1 
ATOM 684  C C     . ARG A 1 90  ? 15.940  20.160  -8.973  1.00 66.48 90  A 1 
ATOM 685  O O     . ARG A 1 90  ? 16.150  19.736  -10.099 1.00 63.55 90  A 1 
ATOM 686  C CB    . ARG A 1 90  ? 17.464  18.990  -7.349  1.00 66.28 90  A 1 
ATOM 687  C CG    . ARG A 1 90  ? 17.601  18.248  -6.018  1.00 66.70 90  A 1 
ATOM 688  C CD    . ARG A 1 90  ? 17.872  16.752  -6.242  1.00 66.08 90  A 1 
ATOM 689  N NE    . ARG A 1 90  ? 19.211  16.417  -5.767  1.00 65.41 90  A 1 
ATOM 690  C CZ    . ARG A 1 90  ? 19.812  15.261  -5.835  1.00 63.04 90  A 1 
ATOM 691  N NH1   . ARG A 1 90  ? 19.277  14.220  -6.405  1.00 56.29 90  A 1 
ATOM 692  N NH2   . ARG A 1 90  ? 20.983  15.124  -5.319  1.00 64.02 90  A 1 
ATOM 693  N N     . VAL A 1 91  ? 15.690  21.437  -8.699  1.00 69.93 91  A 1 
ATOM 694  C CA    . VAL A 1 91  ? 15.687  22.490  -9.709  1.00 69.97 91  A 1 
ATOM 695  C C     . VAL A 1 91  ? 16.954  23.325  -9.541  1.00 70.34 91  A 1 
ATOM 696  O O     . VAL A 1 91  ? 17.229  23.797  -8.446  1.00 69.97 91  A 1 
ATOM 697  C CB    . VAL A 1 91  ? 14.418  23.345  -9.612  1.00 67.94 91  A 1 
ATOM 698  C CG1   . VAL A 1 91  ? 14.367  24.381  -10.738 1.00 58.49 91  A 1 
ATOM 699  C CG2   . VAL A 1 91  ? 13.155  22.486  -9.715  1.00 62.78 91  A 1 
ATOM 700  N N     . LEU A 1 92  ? 17.724  23.503  -10.615 1.00 67.31 92  A 1 
ATOM 701  C CA    . LEU A 1 92  ? 18.863  24.416  -10.590 1.00 65.80 92  A 1 
ATOM 702  C C     . LEU A 1 92  ? 18.361  25.856  -10.463 1.00 64.56 92  A 1 
ATOM 703  O O     . LEU A 1 92  ? 17.634  26.341  -11.325 1.00 63.24 92  A 1 
ATOM 704  C CB    . LEU A 1 92  ? 19.710  24.237  -11.861 1.00 63.72 92  A 1 
ATOM 705  C CG    . LEU A 1 92  ? 20.651  23.023  -11.812 1.00 58.75 92  A 1 
ATOM 706  C CD1   . LEU A 1 92  ? 21.149  22.671  -13.211 1.00 53.36 92  A 1 
ATOM 707  C CD2   . LEU A 1 92  ? 21.874  23.299  -10.932 1.00 55.81 92  A 1 
ATOM 708  N N     . LEU A 1 93  ? 18.790  26.560  -9.411  1.00 66.44 93  A 1 
ATOM 709  C CA    . LEU A 1 93  ? 18.338  27.922  -9.141  1.00 62.57 93  A 1 
ATOM 710  C C     . LEU A 1 93  ? 18.768  28.885  -10.245 1.00 60.81 93  A 1 
ATOM 711  O O     . LEU A 1 93  ? 17.979  29.730  -10.658 1.00 56.87 93  A 1 
ATOM 712  C CB    . LEU A 1 93  ? 18.857  28.377  -7.772  1.00 59.96 93  A 1 
ATOM 713  C CG    . LEU A 1 93  ? 18.283  27.566  -6.594  1.00 56.74 93  A 1 
ATOM 714  C CD1   . LEU A 1 93  ? 18.974  27.985  -5.301  1.00 54.07 93  A 1 
ATOM 715  C CD2   . LEU A 1 93  ? 16.780  27.778  -6.422  1.00 56.75 93  A 1 
ATOM 716  N N     . SER A 1 94  ? 19.959  28.689  -10.800 1.00 65.03 94  A 1 
ATOM 717  C CA    . SER A 1 94  ? 20.454  29.512  -11.905 1.00 63.20 94  A 1 
ATOM 718  C C     . SER A 1 94  ? 19.583  29.463  -13.165 1.00 61.46 94  A 1 
ATOM 719  O O     . SER A 1 94  ? 19.556  30.426  -13.932 1.00 56.60 94  A 1 
ATOM 720  C CB    . SER A 1 94  ? 21.873  29.076  -12.267 1.00 57.79 94  A 1 
ATOM 721  O OG    . SER A 1 94  ? 21.902  27.718  -12.671 1.00 51.76 94  A 1 
ATOM 722  N N     . GLU A 1 95  ? 18.881  28.356  -13.387 1.00 59.95 95  A 1 
ATOM 723  C CA    . GLU A 1 95  ? 17.925  28.198  -14.483 1.00 57.00 95  A 1 
ATOM 724  C C     . GLU A 1 95  ? 16.526  28.667  -14.074 1.00 52.50 95  A 1 
ATOM 725  O O     . GLU A 1 95  ? 15.863  29.360  -14.845 1.00 48.72 95  A 1 
ATOM 726  C CB    . GLU A 1 95  ? 17.886  26.740  -14.950 1.00 52.64 95  A 1 
ATOM 727  C CG    . GLU A 1 95  ? 19.216  26.306  -15.586 1.00 48.95 95  A 1 
ATOM 728  C CD    . GLU A 1 95  ? 19.202  24.869  -16.142 1.00 45.08 95  A 1 
ATOM 729  O OE1   . GLU A 1 95  ? 20.166  24.540  -16.864 1.00 39.34 95  A 1 
ATOM 730  O OE2   . GLU A 1 95  ? 18.248  24.117  -15.834 1.00 40.91 95  A 1 
ATOM 731  N N     . ALA A 1 96  ? 16.096  28.360  -12.844 1.00 52.80 96  A 1 
ATOM 732  C CA    . ALA A 1 96  ? 14.800  28.782  -12.329 1.00 48.67 96  A 1 
ATOM 733  C C     . ALA A 1 96  ? 14.662  30.314  -12.282 1.00 45.73 96  A 1 
ATOM 734  O O     . ALA A 1 96  ? 13.677  30.849  -12.775 1.00 44.67 96  A 1 
ATOM 735  C CB    . ALA A 1 96  ? 14.590  28.149  -10.953 1.00 45.94 96  A 1 
ATOM 736  N N     . TYR A 1 97  ? 15.701  31.011  -11.785 1.00 51.40 97  A 1 
ATOM 737  C CA    . TYR A 1 97  ? 15.733  32.480  -11.763 1.00 48.37 97  A 1 
ATOM 738  C C     . TYR A 1 97  ? 15.650  33.111  -13.159 1.00 45.62 97  A 1 
ATOM 739  O O     . TYR A 1 97  ? 15.072  34.186  -13.306 1.00 44.42 97  A 1 
ATOM 740  C CB    . TYR A 1 97  ? 16.996  32.962  -11.037 1.00 45.03 97  A 1 
ATOM 741  C CG    . TYR A 1 97  ? 16.835  33.102  -9.539  1.00 44.48 97  A 1 
ATOM 742  C CD1   . TYR A 1 97  ? 16.044  34.140  -9.007  1.00 42.03 97  A 1 
ATOM 743  C CD2   . TYR A 1 97  ? 17.470  32.212  -8.657  1.00 41.32 97  A 1 
ATOM 744  C CE1   . TYR A 1 97  ? 15.871  34.275  -7.618  1.00 36.14 97  A 1 
ATOM 745  C CE2   . TYR A 1 97  ? 17.308  32.334  -7.265  1.00 36.83 97  A 1 
ATOM 746  C CZ    . TYR A 1 97  ? 16.505  33.366  -6.744  1.00 35.81 97  A 1 
ATOM 747  O OH    . TYR A 1 97  ? 16.331  33.490  -5.384  1.00 32.81 97  A 1 
ATOM 748  N N     . LYS A 1 98  ? 16.159  32.439  -14.187 1.00 50.30 98  A 1 
ATOM 749  C CA    . LYS A 1 98  ? 16.097  32.960  -15.567 1.00 48.98 98  A 1 
ATOM 750  C C     . LYS A 1 98  ? 14.704  32.842  -16.186 1.00 46.66 98  A 1 
ATOM 751  O O     . LYS A 1 98  ? 14.338  33.688  -16.991 1.00 42.49 98  A 1 
ATOM 752  C CB    . LYS A 1 98  ? 17.113  32.238  -16.450 1.00 45.10 98  A 1 
ATOM 753  C CG    . LYS A 1 98  ? 18.546  32.696  -16.178 1.00 41.95 98  A 1 
ATOM 754  C CD    . LYS A 1 98  ? 19.522  31.862  -17.006 1.00 38.66 98  A 1 
ATOM 755  C CE    . LYS A 1 98  ? 20.950  32.259  -16.685 1.00 33.37 98  A 1 
ATOM 756  N NZ    . LYS A 1 98  ? 21.927  31.432  -17.442 1.00 27.57 98  A 1 
ATOM 757  N N     . HIS A 1 99  ? 13.959  31.783  -15.845 1.00 46.25 99  A 1 
ATOM 758  C CA    . HIS A 1 99  ? 12.698  31.478  -16.526 1.00 45.17 99  A 1 
ATOM 759  C C     . HIS A 1 99  ? 11.445  31.908  -15.762 1.00 40.83 99  A 1 
ATOM 760  O O     . HIS A 1 99  ? 10.508  32.415  -16.380 1.00 37.97 99  A 1 
ATOM 761  C CB    . HIS A 1 99  ? 12.667  29.983  -16.878 1.00 42.38 99  A 1 
ATOM 762  C CG    . HIS A 1 99  ? 13.617  29.635  -17.987 1.00 41.01 99  A 1 
ATOM 763  N ND1   . HIS A 1 99  ? 13.591  30.151  -19.265 1.00 38.68 99  A 1 
ATOM 764  C CD2   . HIS A 1 99  ? 14.682  28.772  -17.942 1.00 39.31 99  A 1 
ATOM 765  C CE1   . HIS A 1 99  ? 14.602  29.620  -19.962 1.00 36.10 99  A 1 
ATOM 766  N NE2   . HIS A 1 99  ? 15.292  28.772  -19.194 1.00 36.19 99  A 1 
ATOM 767  N N     . ALA A 1 100 ? 11.408  31.693  -14.435 1.00 44.31 100 A 1 
ATOM 768  C CA    . ALA A 1 100 ? 10.211  31.959  -13.648 1.00 43.79 100 A 1 
ATOM 769  C C     . ALA A 1 100 ? 10.559  32.385  -12.205 1.00 41.41 100 A 1 
ATOM 770  O O     . ALA A 1 100 ? 10.319  31.616  -11.275 1.00 39.93 100 A 1 
ATOM 771  C CB    . ALA A 1 100 ? 9.308   30.716  -13.697 1.00 40.96 100 A 1 
ATOM 772  N N     . PRO A 1 101 ? 11.104  33.589  -12.000 1.00 44.70 101 A 1 
ATOM 773  C CA    . PRO A 1 101 ? 11.479  34.057  -10.663 1.00 45.97 101 A 1 
ATOM 774  C C     . PRO A 1 101 ? 10.304  34.060  -9.679  1.00 46.66 101 A 1 
ATOM 775  O O     . PRO A 1 101 ? 10.463  33.715  -8.513  1.00 47.18 101 A 1 
ATOM 776  C CB    . PRO A 1 101 ? 12.076  35.451  -10.881 1.00 43.59 101 A 1 
ATOM 777  C CG    . PRO A 1 101 ? 11.498  35.907  -12.216 1.00 43.63 101 A 1 
ATOM 778  C CD    . PRO A 1 101 ? 11.348  34.612  -12.997 1.00 52.51 101 A 1 
ATOM 779  N N     . VAL A 1 102 ? 9.108   34.341  -10.181 1.00 37.69 102 A 1 
ATOM 780  C CA    . VAL A 1 102 ? 7.880   34.485  -9.389  1.00 38.23 102 A 1 
ATOM 781  C C     . VAL A 1 102 ? 7.499   33.213  -8.609  1.00 37.35 102 A 1 
ATOM 782  O O     . VAL A 1 102 ? 6.927   33.304  -7.531  1.00 36.97 102 A 1 
ATOM 783  C CB    . VAL A 1 102 ? 6.710   34.909  -10.292 1.00 35.64 102 A 1 
ATOM 784  C CG1   . VAL A 1 102 ? 5.475   35.325  -9.493  1.00 33.78 102 A 1 
ATOM 785  C CG2   . VAL A 1 102 ? 7.078   36.087  -11.213 1.00 38.10 102 A 1 
ATOM 786  N N     . MET A 1 103 ? 7.800   32.019  -9.125  1.00 35.99 103 A 1 
ATOM 787  C CA    . MET A 1 103 ? 7.403   30.765  -8.456  1.00 37.61 103 A 1 
ATOM 788  C C     . MET A 1 103 ? 8.219   30.439  -7.199  1.00 37.42 103 A 1 
ATOM 789  O O     . MET A 1 103 ? 7.788   29.604  -6.413  1.00 37.24 103 A 1 
ATOM 790  C CB    . MET A 1 103 ? 7.479   29.580  -9.432  1.00 36.47 103 A 1 
ATOM 791  C CG    . MET A 1 103 ? 6.229   29.455  -10.319 1.00 35.04 103 A 1 
ATOM 792  S SD    . MET A 1 103 ? 5.732   27.731  -10.589 1.00 33.22 103 A 1 
ATOM 793  C CE    . MET A 1 103 ? 4.276   27.969  -11.617 1.00 30.71 103 A 1 
ATOM 794  N N     . LEU A 1 104 ? 9.384   31.026  -7.016  1.00 39.57 104 A 1 
ATOM 795  C CA    . LEU A 1 104 ? 10.240  30.744  -5.863  1.00 40.13 104 A 1 
ATOM 796  C C     . LEU A 1 104 ? 9.878   31.599  -4.640  1.00 38.31 104 A 1 
ATOM 797  O O     . LEU A 1 104 ? 10.009  31.120  -3.518  1.00 37.34 104 A 1 
ATOM 798  C CB    . LEU A 1 104 ? 11.717  30.889  -6.281  1.00 38.55 104 A 1 
ATOM 799  C CG    . LEU A 1 104 ? 12.212  29.728  -7.158  1.00 36.49 104 A 1 
ATOM 800  C CD1   . LEU A 1 104 ? 13.513  30.105  -7.851  1.00 35.74 104 A 1 
ATOM 801  C CD2   . LEU A 1 104 ? 12.466  28.454  -6.350  1.00 38.08 104 A 1 
ATOM 802  N N     . ASP A 1 105 ? 9.339   32.785  -4.844  1.00 45.66 105 A 1 
ATOM 803  C CA    . ASP A 1 105 ? 8.878   33.684  -3.773  1.00 46.72 105 A 1 
ATOM 804  C C     . ASP A 1 105 ? 7.481   33.330  -3.224  1.00 44.17 105 A 1 
ATOM 805  O O     . ASP A 1 105 ? 6.798   34.152  -2.610  1.00 44.68 105 A 1 
ATOM 806  C CB    . ASP A 1 105 ? 8.989   35.145  -4.214  1.00 44.94 105 A 1 
ATOM 807  C CG    . ASP A 1 105 ? 10.424  35.699  -4.148  1.00 41.89 105 A 1 
ATOM 808  O OD1   . ASP A 1 105 ? 11.217  35.156  -3.340  1.00 41.98 105 A 1 
ATOM 809  O OD2   . ASP A 1 105 ? 10.704  36.640  -4.902  1.00 40.27 105 A 1 
ATOM 810  N N     . CYS A 1 106 ? 7.046   32.083  -3.400  1.00 53.70 106 A 1 
ATOM 811  C CA    . CYS A 1 106 ? 5.710   31.620  -3.027  1.00 54.27 106 A 1 
ATOM 812  C C     . CYS A 1 106 ? 5.314   31.796  -1.546  1.00 50.74 106 A 1 
ATOM 813  O O     . CYS A 1 106 ? 4.139   31.627  -1.238  1.00 49.93 106 A 1 
ATOM 814  C CB    . CYS A 1 106 ? 5.542   30.151  -3.443  1.00 52.63 106 A 1 
ATOM 815  S SG    . CYS A 1 106 ? 4.981   30.018  -5.163  1.00 45.84 106 A 1 
ATOM 816  N N     . HIS A 1 107 ? 6.210   32.131  -0.621  1.00 33.65 107 A 1 
ATOM 817  C CA    . HIS A 1 107 ? 5.810   32.346  0.776   1.00 33.93 107 A 1 
ATOM 818  C C     . HIS A 1 107 ? 4.928   33.591  0.960   1.00 31.13 107 A 1 
ATOM 819  O O     . HIS A 1 107 ? 3.891   33.497  1.609   1.00 29.61 107 A 1 
ATOM 820  C CB    . HIS A 1 107 ? 7.034   32.384  1.693   1.00 32.23 107 A 1 
ATOM 821  C CG    . HIS A 1 107 ? 7.345   31.034  2.272   1.00 31.37 107 A 1 
ATOM 822  N ND1   . HIS A 1 107 ? 6.544   30.314  3.134   1.00 30.89 107 A 1 
ATOM 823  C CD2   . HIS A 1 107 ? 8.461   30.271  2.054   1.00 30.62 107 A 1 
ATOM 824  C CE1   . HIS A 1 107 ? 7.160   29.159  3.418   1.00 28.87 107 A 1 
ATOM 825  N NE2   . HIS A 1 107 ? 8.330   29.089  2.781   1.00 28.20 107 A 1 
ATOM 826  N N     . ALA A 1 108 ? 5.322   34.726  0.423   1.00 45.52 108 A 1 
ATOM 827  C CA    . ALA A 1 108 ? 4.584   35.972  0.612   1.00 43.87 108 A 1 
ATOM 828  C C     . ALA A 1 108 ? 3.422   36.114  -0.380  1.00 42.01 108 A 1 
ATOM 829  O O     . ALA A 1 108 ? 2.286   36.398  0.014   1.00 40.39 108 A 1 
ATOM 830  C CB    . ALA A 1 108 ? 5.566   37.138  0.519   1.00 41.02 108 A 1 
ATOM 831  N N     . ASP A 1 109 ? 3.685   35.846  -1.661  1.00 42.87 109 A 1 
ATOM 832  C CA    . ASP A 1 109 ? 2.689   36.051  -2.715  1.00 41.84 109 A 1 
ATOM 833  C C     . ASP A 1 109 ? 1.636   34.943  -2.808  1.00 39.40 109 A 1 
ATOM 834  O O     . ASP A 1 109 ? 0.638   35.122  -3.499  1.00 39.71 109 A 1 
ATOM 835  C CB    . ASP A 1 109 ? 3.372   36.292  -4.064  1.00 40.86 109 A 1 
ATOM 836  C CG    . ASP A 1 109 ? 3.782   37.740  -4.305  1.00 38.53 109 A 1 
ATOM 837  O OD1   . ASP A 1 109 ? 3.256   38.631  -3.604  1.00 41.98 109 A 1 
ATOM 838  O OD2   . ASP A 1 109 ? 4.577   37.949  -5.245  1.00 42.53 109 A 1 
ATOM 839  N N     . ALA A 1 110 ? 1.775   33.832  -2.083  1.00 31.06 110 A 1 
ATOM 840  C CA    . ALA A 1 110 ? 0.688   32.861  -1.982  1.00 30.56 110 A 1 
ATOM 841  C C     . ALA A 1 110 ? -0.568  33.496  -1.382  1.00 29.61 110 A 1 
ATOM 842  O O     . ALA A 1 110 ? -1.664  33.209  -1.847  1.00 27.79 110 A 1 
ATOM 843  C CB    . ALA A 1 110 ? 1.135   31.653  -1.160  1.00 28.24 110 A 1 
ATOM 844  N N     . ALA A 1 111 ? -0.419  34.400  -0.413  1.00 31.82 111 A 1 
ATOM 845  C CA    . ALA A 1 111 ? -1.546  35.142  0.144   1.00 31.33 111 A 1 
ATOM 846  C C     . ALA A 1 111 ? -2.147  36.102  -0.889  1.00 29.74 111 A 1 
ATOM 847  O O     . ALA A 1 111 ? -3.364  36.164  -1.040  1.00 28.63 111 A 1 
ATOM 848  C CB    . ALA A 1 111 ? -1.083  35.872  1.406   1.00 29.84 111 A 1 
ATOM 849  N N     . ALA A 1 112 ? -1.319  36.796  -1.658  1.00 33.68 112 A 1 
ATOM 850  C CA    . ALA A 1 112 ? -1.759  37.702  -2.709  1.00 33.44 112 A 1 
ATOM 851  C C     . ALA A 1 112 ? -2.410  36.958  -3.882  1.00 32.68 112 A 1 
ATOM 852  O O     . ALA A 1 112 ? -3.453  37.381  -4.378  1.00 32.23 112 A 1 
ATOM 853  C CB    . ALA A 1 112 ? -0.567  38.548  -3.165  1.00 33.20 112 A 1 
ATOM 854  N N     . LEU A 1 113 ? -1.845  35.811  -4.294  1.00 31.52 113 A 1 
ATOM 855  C CA    . LEU A 1 113 ? -2.423  34.947  -5.324  1.00 31.68 113 A 1 
ATOM 856  C C     . LEU A 1 113 ? -3.711  34.284  -4.845  1.00 29.69 113 A 1 
ATOM 857  O O     . LEU A 1 113 ? -4.660  34.230  -5.622  1.00 27.82 113 A 1 
ATOM 858  C CB    . LEU A 1 113 ? -1.399  33.900  -5.783  1.00 30.16 113 A 1 
ATOM 859  C CG    . LEU A 1 113 ? -0.388  34.441  -6.810  1.00 28.27 113 A 1 
ATOM 860  C CD1   . LEU A 1 113 ? 0.795   33.481  -6.937  1.00 29.42 113 A 1 
ATOM 861  C CD2   . LEU A 1 113 ? -1.017  34.590  -8.201  1.00 33.65 113 A 1 
ATOM 862  N N     . CYS A 1 114 ? -3.805  33.839  -3.587  1.00 44.67 114 A 1 
ATOM 863  C CA    . CYS A 1 114 ? -5.054  33.359  -3.015  1.00 43.85 114 A 1 
ATOM 864  C C     . CYS A 1 114 ? -6.102  34.470  -2.980  1.00 41.01 114 A 1 
ATOM 865  O O     . CYS A 1 114 ? -7.223  34.231  -3.412  1.00 44.55 114 A 1 
ATOM 866  C CB    . CYS A 1 114 ? -4.822  32.748  -1.635  1.00 44.74 114 A 1 
ATOM 867  S SG    . CYS A 1 114 ? -4.173  31.052  -1.813  1.00 41.19 114 A 1 
ATOM 868  N N     . ALA A 1 115 ? -5.742  35.674  -2.553  1.00 36.11 115 A 1 
ATOM 869  C CA    . ALA A 1 115 ? -6.652  36.814  -2.565  1.00 35.48 115 A 1 
ATOM 870  C C     . ALA A 1 115 ? -7.092  37.191  -3.991  1.00 34.04 115 A 1 
ATOM 871  O O     . ALA A 1 115 ? -8.272  37.447  -4.227  1.00 33.72 115 A 1 
ATOM 872  C CB    . ALA A 1 115 ? -5.989  37.988  -1.846  1.00 35.05 115 A 1 
ATOM 873  N N     . ALA A 1 116 ? -6.179  37.176  -4.960  1.00 44.26 116 A 1 
ATOM 874  C CA    . ALA A 1 116 ? -6.501  37.434  -6.360  1.00 42.71 116 A 1 
ATOM 875  C C     . ALA A 1 116 ? -7.381  36.326  -6.973  1.00 41.40 116 A 1 
ATOM 876  O O     . ALA A 1 116 ? -8.292  36.616  -7.742  1.00 40.99 116 A 1 
ATOM 877  C CB    . ALA A 1 116 ? -5.206  37.613  -7.152  1.00 42.59 116 A 1 
ATOM 878  N N     . TYR A 1 117 ? -7.126  35.064  -6.606  1.00 32.69 117 A 1 
ATOM 879  C CA    . TYR A 1 117 ? -7.923  33.925  -7.051  1.00 31.95 117 A 1 
ATOM 880  C C     . TYR A 1 117 ? -9.307  33.918  -6.401  1.00 31.98 117 A 1 
ATOM 881  O O     . TYR A 1 117 ? -10.298 33.751  -7.113  1.00 29.66 117 A 1 
ATOM 882  C CB    . TYR A 1 117 ? -7.168  32.620  -6.798  1.00 30.18 117 A 1 
ATOM 883  C CG    . TYR A 1 117 ? -7.797  31.416  -7.480  1.00 28.22 117 A 1 
ATOM 884  C CD1   . TYR A 1 117 ? -8.645  30.544  -6.771  1.00 28.34 117 A 1 
ATOM 885  C CD2   . TYR A 1 117 ? -7.541  31.179  -8.846  1.00 31.27 117 A 1 
ATOM 886  C CE1   . TYR A 1 117 ? -9.227  29.443  -7.417  1.00 26.29 117 A 1 
ATOM 887  C CE2   . TYR A 1 117 ? -8.122  30.078  -9.501  1.00 25.80 117 A 1 
ATOM 888  C CZ    . TYR A 1 117 ? -8.967  29.208  -8.784  1.00 27.53 117 A 1 
ATOM 889  O OH    . TYR A 1 117 ? -9.547  28.127  -9.420  1.00 29.50 117 A 1 
ATOM 890  N N     . GLU A 1 118 ? -9.414  34.184  -5.102  1.00 42.89 118 A 1 
ATOM 891  C CA    . GLU A 1 118 ? -10.701 34.393  -4.442  1.00 40.24 118 A 1 
ATOM 892  C C     . GLU A 1 118 ? -11.461 35.569  -5.058  1.00 38.01 118 A 1 
ATOM 893  O O     . GLU A 1 118 ? -12.647 35.432  -5.359  1.00 36.50 118 A 1 
ATOM 894  C CB    . GLU A 1 118 ? -10.544 34.627  -2.932  1.00 38.81 118 A 1 
ATOM 895  C CG    . GLU A 1 118 ? -10.390 33.317  -2.154  1.00 35.32 118 A 1 
ATOM 896  C CD    . GLU A 1 118 ? -10.561 33.507  -0.637  1.00 34.39 118 A 1 
ATOM 897  O OE1   . GLU A 1 118 ? -10.971 32.514  0.013   1.00 32.07 118 A 1 
ATOM 898  O OE2   . GLU A 1 118 ? -10.326 34.630  -0.151  1.00 33.41 118 A 1 
ATOM 899  N N     . ALA A 1 119 ? -10.797 36.678  -5.339  1.00 44.19 119 A 1 
ATOM 900  C CA    . ALA A 1 119 ? -11.418 37.807  -6.019  1.00 40.71 119 A 1 
ATOM 901  C C     . ALA A 1 119 ? -11.918 37.430  -7.424  1.00 38.36 119 A 1 
ATOM 902  O O     . ALA A 1 119 ? -13.037 37.778  -7.784  1.00 37.74 119 A 1 
ATOM 903  C CB    . ALA A 1 119 ? -10.437 38.984  -6.063  1.00 40.04 119 A 1 
ATOM 904  N N     . GLN A 1 120 ? -11.142 36.647  -8.197  1.00 39.43 120 A 1 
ATOM 905  C CA    . GLN A 1 120 ? -11.589 36.146  -9.500  1.00 36.73 120 A 1 
ATOM 906  C C     . GLN A 1 120 ? -12.758 35.169  -9.391  1.00 35.59 120 A 1 
ATOM 907  O O     . GLN A 1 120 ? -13.701 35.252  -10.181 1.00 34.07 120 A 1 
ATOM 908  C CB    . GLN A 1 120 ? -10.434 35.465  -10.254 1.00 37.32 120 A 1 
ATOM 909  C CG    . GLN A 1 120 ? -9.555  36.480  -11.000 1.00 34.26 120 A 1 
ATOM 910  C CD    . GLN A 1 120 ? -8.475  35.809  -11.857 1.00 30.79 120 A 1 
ATOM 911  O OE1   . GLN A 1 120 ? -8.272  34.604  -11.848 1.00 31.43 120 A 1 
ATOM 912  N NE2   . GLN A 1 120 ? -7.764  36.565  -12.653 1.00 28.29 120 A 1 
ATOM 913  N N     . VAL A 1 121 ? -12.724 34.257  -8.410  1.00 43.23 121 A 1 
ATOM 914  C CA    . VAL A 1 121 ? -13.814 33.288  -8.189  1.00 39.70 121 A 1 
ATOM 915  C C     . VAL A 1 121 ? -15.073 34.003  -7.702  1.00 36.21 121 A 1 
ATOM 916  O O     . VAL A 1 121 ? -16.164 33.713  -8.196  1.00 35.37 121 A 1 
ATOM 917  C CB    . VAL A 1 121 ? -13.371 32.178  -7.217  1.00 39.16 121 A 1 
ATOM 918  C CG1   . VAL A 1 121 ? -14.534 31.263  -6.805  1.00 38.42 121 A 1 
ATOM 919  C CG2   . VAL A 1 121 ? -12.325 31.273  -7.875  1.00 47.62 121 A 1 
ATOM 920  N N     . HIS A 1 122 ? -14.943 34.977  -6.822  1.00 39.31 122 A 1 
ATOM 921  C CA    . HIS A 1 122 ? -16.059 35.823  -6.418  1.00 37.66 122 A 1 
ATOM 922  C C     . HIS A 1 122 ? -16.625 36.621  -7.585  1.00 34.10 122 A 1 
ATOM 923  O O     . HIS A 1 122 ? -17.842 36.660  -7.766  1.00 32.73 122 A 1 
ATOM 924  C CB    . HIS A 1 122 ? -15.649 36.741  -5.249  1.00 36.77 122 A 1 
ATOM 925  C CG    . HIS A 1 122 ? -15.959 36.136  -3.913  1.00 35.69 122 A 1 
ATOM 926  N ND1   . HIS A 1 122 ? -17.216 36.052  -3.357  1.00 36.29 122 A 1 
ATOM 927  C CD2   . HIS A 1 122 ? -15.101 35.545  -3.031  1.00 36.71 122 A 1 
ATOM 928  C CE1   . HIS A 1 122 ? -17.108 35.431  -2.171  1.00 35.81 122 A 1 
ATOM 929  N NE2   . HIS A 1 122 ? -15.855 35.105  -1.935  1.00 34.51 122 A 1 
ATOM 930  N N     . TYR A 1 123 ? -15.775 37.188  -8.430  1.00 39.49 123 A 1 
ATOM 931  C CA    . TYR A 1 123 ? -16.214 37.924  -9.615  1.00 35.12 123 A 1 
ATOM 932  C C     . TYR A 1 123 ? -16.920 37.004  -10.630 1.00 34.14 123 A 1 
ATOM 933  O O     . TYR A 1 123 ? -17.985 37.352  -11.146 1.00 31.38 123 A 1 
ATOM 934  C CB    . TYR A 1 123 ? -15.015 38.650  -10.225 1.00 33.98 123 A 1 
ATOM 935  C CG    . TYR A 1 123 ? -15.408 39.769  -11.160 1.00 33.14 123 A 1 
ATOM 936  C CD1   . TYR A 1 123 ? -15.492 39.568  -12.548 1.00 30.45 123 A 1 
ATOM 937  C CD2   . TYR A 1 123 ? -15.696 41.049  -10.636 1.00 32.13 123 A 1 
ATOM 938  C CE1   . TYR A 1 123 ? -15.858 40.614  -13.403 1.00 24.68 123 A 1 
ATOM 939  C CE2   . TYR A 1 123 ? -16.067 42.099  -11.475 1.00 24.13 123 A 1 
ATOM 940  C CZ    . TYR A 1 123 ? -16.143 41.891  -12.865 1.00 26.75 123 A 1 
ATOM 941  O OH    . TYR A 1 123 ? -16.498 42.922  -13.700 1.00 26.88 123 A 1 
ATOM 942  N N     . ALA A 1 124 ? -16.387 35.803  -10.850 1.00 35.31 124 A 1 
ATOM 943  C CA    . ALA A 1 124 ? -17.012 34.799  -11.718 1.00 32.46 124 A 1 
ATOM 944  C C     . ALA A 1 124 ? -18.362 34.307  -11.162 1.00 31.47 124 A 1 
ATOM 945  O O     . ALA A 1 124 ? -19.323 34.161  -11.920 1.00 29.34 124 A 1 
ATOM 946  C CB    . ALA A 1 124 ? -16.022 33.647  -11.927 1.00 30.29 124 A 1 
ATOM 947  N N     . ASN A 1 125 ? -18.466 34.110  -9.854  1.00 32.19 125 A 1 
ATOM 948  C CA    . ASN A 1 125 ? -19.724 33.731  -9.212  1.00 29.65 125 A 1 
ATOM 949  C C     . ASN A 1 125 ? -20.769 34.855  -9.264  1.00 28.77 125 A 1 
ATOM 950  O O     . ASN A 1 125 ? -21.938 34.581  -9.535  1.00 26.75 125 A 1 
ATOM 951  C CB    . ASN A 1 125 ? -19.455 33.269  -7.771  1.00 28.48 125 A 1 
ATOM 952  C CG    . ASN A 1 125 ? -19.011 31.809  -7.694  1.00 25.34 125 A 1 
ATOM 953  O OD1   . ASN A 1 125 ? -19.329 30.976  -8.523  1.00 25.48 125 A 1 
ATOM 954  N ND2   . ASN A 1 125 ? -18.311 31.453  -6.646  1.00 27.57 125 A 1 
ATOM 955  N N     . LEU A 1 126 ? -20.355 36.094  -9.078  1.00 34.78 126 A 1 
ATOM 956  C CA    . LEU A 1 126 ? -21.260 37.244  -9.235  1.00 36.10 126 A 1 
ATOM 957  C C     . LEU A 1 126 ? -21.844 37.320  -10.648 1.00 35.13 126 A 1 
ATOM 958  O O     . LEU A 1 126 ? -23.065 37.495  -10.804 1.00 32.70 126 A 1 
ATOM 959  C CB    . LEU A 1 126 ? -20.505 38.535  -8.862  1.00 33.59 126 A 1 
ATOM 960  C CG    . LEU A 1 126 ? -20.644 38.887  -7.370  1.00 30.48 126 A 1 
ATOM 961  C CD1   . LEU A 1 126 ? -19.504 39.786  -6.918  1.00 28.70 126 A 1 
ATOM 962  C CD2   . LEU A 1 126 ? -21.969 39.608  -7.110  1.00 32.13 126 A 1 
ATOM 963  N N     . LEU A 1 127 ? -21.021 37.091  -11.674 1.00 30.45 127 A 1 
ATOM 964  C CA    . LEU A 1 127 ? -21.499 37.053  -13.061 1.00 31.04 127 A 1 
ATOM 965  C C     . LEU A 1 127 ? -22.485 35.905  -13.316 1.00 30.42 127 A 1 
ATOM 966  O O     . LEU A 1 127 ? -23.497 36.101  -13.996 1.00 28.67 127 A 1 
ATOM 967  C CB    . LEU A 1 127 ? -20.280 36.955  -14.004 1.00 29.18 127 A 1 
ATOM 968  C CG    . LEU A 1 127 ? -19.564 38.290  -14.224 1.00 26.67 127 A 1 
ATOM 969  C CD1   . LEU A 1 127 ? -18.196 38.047  -14.854 1.00 26.63 127 A 1 
ATOM 970  C CD2   . LEU A 1 127 ? -20.369 39.207  -15.149 1.00 32.09 127 A 1 
ATOM 971  N N     . THR A 1 128 ? -22.229 34.709  -12.758 1.00 41.48 128 A 1 
ATOM 972  C CA    . THR A 1 128 ? -23.138 33.567  -12.936 1.00 39.68 128 A 1 
ATOM 973  C C     . THR A 1 128 ? -24.474 33.750  -12.214 1.00 38.31 128 A 1 
ATOM 974  O O     . THR A 1 128 ? -25.514 33.395  -12.772 1.00 35.82 128 A 1 
ATOM 975  C CB    . THR A 1 128 ? -22.506 32.226  -12.535 1.00 36.62 128 A 1 
ATOM 976  O OG1   . THR A 1 128 ? -21.717 32.325  -11.378 1.00 36.20 128 A 1 
ATOM 977  C CG2   . THR A 1 128 ? -21.632 31.671  -13.641 1.00 40.19 128 A 1 
ATOM 978  N N     . VAL A 1 129 ? -24.478 34.351  -11.030 1.00 36.84 129 A 1 
ATOM 979  C CA    . VAL A 1 129 ? -25.722 34.630  -10.286 1.00 37.12 129 A 1 
ATOM 980  C C     . VAL A 1 129 ? -26.611 35.640  -11.027 1.00 34.96 129 A 1 
ATOM 981  O O     . VAL A 1 129 ? -27.832 35.475  -11.045 1.00 32.51 129 A 1 
ATOM 982  C CB    . VAL A 1 129 ? -25.408 35.090  -8.853  1.00 33.76 129 A 1 
ATOM 983  C CG1   . VAL A 1 129 ? -26.664 35.553  -8.092  1.00 30.97 129 A 1 
ATOM 984  C CG2   . VAL A 1 129 ? -24.809 33.937  -8.035  1.00 38.24 129 A 1 
ATOM 985  N N     . MET A 1 130 ? -26.033 36.640  -11.683 1.00 45.41 130 A 1 
ATOM 986  C CA    . MET A 1 130 ? -26.821 37.611  -12.448 1.00 44.36 130 A 1 
ATOM 987  C C     . MET A 1 130 ? -27.538 36.985  -13.651 1.00 43.54 130 A 1 
ATOM 988  O O     . MET A 1 130 ? -28.667 37.374  -13.957 1.00 41.80 130 A 1 
ATOM 989  C CB    . MET A 1 130 ? -25.958 38.802  -12.909 1.00 41.51 130 A 1 
ATOM 990  C CG    . MET A 1 130 ? -25.591 39.726  -11.747 1.00 37.34 130 A 1 
ATOM 991  S SD    . MET A 1 130 ? -25.163 41.424  -12.264 1.00 35.70 130 A 1 
ATOM 992  C CE    . MET A 1 130 ? -26.822 42.119  -12.441 1.00 30.72 130 A 1 
ATOM 993  N N     . HIS A 1 131 ? -26.932 35.969  -14.300 1.00 40.95 131 A 1 
ATOM 994  C CA    . HIS A 1 131 ? -27.549 35.343  -15.468 1.00 40.39 131 A 1 
ATOM 995  C C     . HIS A 1 131 ? -28.775 34.482  -15.156 1.00 35.93 131 A 1 
ATOM 996  O O     . HIS A 1 131 ? -29.666 34.384  -15.996 1.00 35.20 131 A 1 
ATOM 997  C CB    . HIS A 1 131 ? -26.502 34.552  -16.256 1.00 39.87 131 A 1 
ATOM 998  C CG    . HIS A 1 131 ? -25.836 35.373  -17.319 1.00 37.77 131 A 1 
ATOM 999  N ND1   . HIS A 1 131 ? -26.440 35.817  -18.477 1.00 38.56 131 A 1 
ATOM 1000 C CD2   . HIS A 1 131 ? -24.551 35.819  -17.353 1.00 38.22 131 A 1 
ATOM 1001 C CE1   . HIS A 1 131 ? -25.535 36.516  -19.178 1.00 38.36 131 A 1 
ATOM 1002 N NE2   . HIS A 1 131 ? -24.376 36.543  -18.536 1.00 36.64 131 A 1 
ATOM 1003 N N     . GLN A 1 132 ? -28.855 33.847  -13.981 1.00 34.95 132 A 1 
ATOM 1004 C CA    . GLN A 1 132 ? -29.943 32.891  -13.696 1.00 38.87 132 A 1 
ATOM 1005 C C     . GLN A 1 132 ? -31.314 33.530  -13.416 1.00 37.03 132 A 1 
ATOM 1006 O O     . GLN A 1 132 ? -32.321 32.831  -13.488 1.00 36.07 132 A 1 
ATOM 1007 C CB    . GLN A 1 132 ? -29.553 31.952  -12.548 1.00 38.56 132 A 1 
ATOM 1008 C CG    . GLN A 1 132 ? -28.660 30.800  -13.034 1.00 36.14 132 A 1 
ATOM 1009 C CD    . GLN A 1 132 ? -28.465 29.716  -11.961 1.00 33.11 132 A 1 
ATOM 1010 O OE1   . GLN A 1 132 ? -28.884 29.830  -10.823 1.00 30.76 132 A 1 
ATOM 1011 N NE2   . GLN A 1 132 ? -27.836 28.620  -12.305 1.00 28.05 132 A 1 
ATOM 1012 N N     . ARG A 1 133 ? -31.372 34.805  -13.075 1.00 42.71 133 A 1 
ATOM 1013 C CA    . ARG A 1 133 ? -32.639 35.425  -12.659 1.00 43.63 133 A 1 
ATOM 1014 C C     . ARG A 1 133 ? -33.548 35.872  -13.815 1.00 39.20 133 A 1 
ATOM 1015 O O     . ARG A 1 133 ? -34.493 36.610  -13.561 1.00 39.28 133 A 1 
ATOM 1016 C CB    . ARG A 1 133 ? -32.405 36.554  -11.644 1.00 43.98 133 A 1 
ATOM 1017 C CG    . ARG A 1 133 ? -32.105 36.015  -10.241 1.00 43.59 133 A 1 
ATOM 1018 C CD    . ARG A 1 133 ? -32.184 37.166  -9.236  1.00 46.38 133 A 1 
ATOM 1019 N NE    . ARG A 1 133 ? -31.903 36.715  -7.870  1.00 38.67 133 A 1 
ATOM 1020 C CZ    . ARG A 1 133 ? -31.934 37.473  -6.781  1.00 36.12 133 A 1 
ATOM 1021 N NH1   . ARG A 1 133 ? -32.264 38.744  -6.843  1.00 32.62 133 A 1 
ATOM 1022 N NH2   . ARG A 1 133 ? -31.632 36.977  -5.619  1.00 32.13 133 A 1 
ATOM 1023 N N     . MET A 1 134 ? -33.326 35.434  -15.042 1.00 33.98 134 A 1 
ATOM 1024 C CA    . MET A 1 134 ? -34.332 35.701  -16.073 1.00 34.40 134 A 1 
ATOM 1025 C C     . MET A 1 134 ? -35.613 34.922  -15.731 1.00 31.68 134 A 1 
ATOM 1026 O O     . MET A 1 134 ? -35.576 33.693  -15.665 1.00 30.99 134 A 1 
ATOM 1027 C CB    . MET A 1 134 ? -33.836 35.363  -17.486 1.00 34.46 134 A 1 
ATOM 1028 C CG    . MET A 1 134 ? -33.005 36.526  -18.061 1.00 32.86 134 A 1 
ATOM 1029 S SD    . MET A 1 134 ? -33.194 36.749  -19.852 1.00 31.54 134 A 1 
ATOM 1030 C CE    . MET A 1 134 ? -32.370 38.334  -20.047 1.00 28.93 134 A 1 
ATOM 1031 N N     . PRO A 1 135 ? -36.743 35.610  -15.477 1.00 36.44 135 A 1 
ATOM 1032 C CA    . PRO A 1 135 ? -37.986 34.946  -15.130 1.00 37.06 135 A 1 
ATOM 1033 C C     . PRO A 1 135 ? -38.502 34.197  -16.363 1.00 35.87 135 A 1 
ATOM 1034 O O     . PRO A 1 135 ? -38.967 34.804  -17.321 1.00 35.88 135 A 1 
ATOM 1035 C CB    . PRO A 1 135 ? -38.921 36.068  -14.667 1.00 36.62 135 A 1 
ATOM 1036 C CG    . PRO A 1 135 ? -38.424 37.288  -15.423 1.00 38.52 135 A 1 
ATOM 1037 C CD    . PRO A 1 135 ? -36.908 37.050  -15.528 1.00 50.00 135 A 1 
ATOM 1038 N N     . VAL A 1 136 ? -38.429 32.867  -16.334 1.00 32.19 136 A 1 
ATOM 1039 C CA    . VAL A 1 136 ? -39.075 32.034  -17.349 1.00 33.59 136 A 1 
ATOM 1040 C C     . VAL A 1 136 ? -40.575 32.234  -17.204 1.00 31.35 136 A 1 
ATOM 1041 O O     . VAL A 1 136 ? -41.188 31.757  -16.245 1.00 31.14 136 A 1 
ATOM 1042 C CB    . VAL A 1 136 ? -38.679 30.550  -17.226 1.00 32.53 136 A 1 
ATOM 1043 C CG1   . VAL A 1 136 ? -39.377 29.709  -18.300 1.00 31.83 136 A 1 
ATOM 1044 C CG2   . VAL A 1 136 ? -37.169 30.373  -17.390 1.00 41.27 136 A 1 
ATOM 1045 N N     . VAL A 1 137 ? -41.160 32.973  -18.136 1.00 30.91 137 A 1 
ATOM 1046 C CA    . VAL A 1 137 ? -42.598 33.236  -18.161 1.00 34.21 137 A 1 
ATOM 1047 C C     . VAL A 1 137 ? -43.306 31.898  -18.361 1.00 31.49 137 A 1 
ATOM 1048 O O     . VAL A 1 137 ? -43.235 31.297  -19.437 1.00 31.23 137 A 1 
ATOM 1049 C CB    . VAL A 1 137 ? -42.976 34.250  -19.253 1.00 32.97 137 A 1 
ATOM 1050 C CG1   . VAL A 1 137 ? -44.481 34.543  -19.239 1.00 31.89 137 A 1 
ATOM 1051 C CG2   . VAL A 1 137 ? -42.237 35.580  -19.052 1.00 38.02 137 A 1 
ATOM 1052 N N     . SER A 1 138 ? -43.966 31.417  -17.320 1.00 40.95 138 A 1 
ATOM 1053 C CA    . SER A 1 138 ? -44.722 30.176  -17.350 1.00 43.07 138 A 1 
ATOM 1054 C C     . SER A 1 138 ? -45.946 30.341  -18.253 1.00 41.77 138 A 1 
ATOM 1055 O O     . SER A 1 138 ? -46.955 30.895  -17.836 1.00 40.67 138 A 1 
ATOM 1056 C CB    . SER A 1 138 ? -45.141 29.769  -15.927 1.00 39.86 138 A 1 
ATOM 1057 O OG    . SER A 1 138 ? -45.848 30.815  -15.299 1.00 37.75 138 A 1 
ATOM 1058 N N     . HIS A 1 139 ? -45.846 29.861  -19.493 1.00 29.85 139 A 1 
ATOM 1059 C CA    . HIS A 1 139 ? -47.007 29.807  -20.374 1.00 34.37 139 A 1 
ATOM 1060 C C     . HIS A 1 139 ? -48.098 28.920  -19.747 1.00 31.93 139 A 1 
ATOM 1061 O O     . HIS A 1 139 ? -47.784 27.822  -19.267 1.00 30.86 139 A 1 
ATOM 1062 C CB    . HIS A 1 139 ? -46.617 29.327  -21.777 1.00 31.94 139 A 1 
ATOM 1063 C CG    . HIS A 1 139 ? -46.201 30.458  -22.671 1.00 30.64 139 A 1 
ATOM 1064 N ND1   . HIS A 1 139 ? -47.040 31.364  -23.285 1.00 30.86 139 A 1 
ATOM 1065 C CD2   . HIS A 1 139 ? -44.927 30.806  -23.039 1.00 31.21 139 A 1 
ATOM 1066 C CE1   . HIS A 1 139 ? -46.289 32.216  -23.989 1.00 29.14 139 A 1 
ATOM 1067 N NE2   . HIS A 1 139 ? -44.996 31.921  -23.865 1.00 29.74 139 A 1 
ATOM 1068 N N     . PRO A 1 140 ? -49.375 29.369  -19.739 1.00 32.28 140 A 1 
ATOM 1069 C CA    . PRO A 1 140 ? -50.457 28.638  -19.109 1.00 35.34 140 A 1 
ATOM 1070 C C     . PRO A 1 140 ? -50.727 27.342  -19.884 1.00 34.55 140 A 1 
ATOM 1071 O O     . PRO A 1 140 ? -51.148 27.378  -21.040 1.00 34.12 140 A 1 
ATOM 1072 C CB    . PRO A 1 140 ? -51.654 29.598  -19.103 1.00 32.99 140 A 1 
ATOM 1073 C CG    . PRO A 1 140 ? -51.397 30.508  -20.298 1.00 33.34 140 A 1 
ATOM 1074 C CD    . PRO A 1 140 ? -49.863 30.625  -20.330 1.00 40.77 140 A 1 
ATOM 1075 N N     . ALA A 1 141 ? -50.462 26.211  -19.256 1.00 29.51 141 A 1 
ATOM 1076 C CA    . ALA A 1 141 ? -50.725 24.904  -19.850 1.00 30.76 141 A 1 
ATOM 1077 C C     . ALA A 1 141 ? -52.240 24.726  -20.061 1.00 29.24 141 A 1 
ATOM 1078 O O     . ALA A 1 141 ? -53.025 24.767  -19.116 1.00 28.86 141 A 1 
ATOM 1079 C CB    . ALA A 1 141 ? -50.130 23.811  -18.963 1.00 29.40 141 A 1 
ATOM 1080 N N     . VAL A 1 142 ? -52.646 24.526  -21.323 1.00 28.92 142 A 1 
ATOM 1081 C CA    . VAL A 1 142 ? -54.054 24.361  -21.705 1.00 33.01 142 A 1 
ATOM 1082 C C     . VAL A 1 142 ? -54.594 23.052  -21.130 1.00 30.86 142 A 1 
ATOM 1083 O O     . VAL A 1 142 ? -54.020 21.990  -21.343 1.00 30.28 142 A 1 
ATOM 1084 C CB    . VAL A 1 142 ? -54.218 24.430  -23.235 1.00 31.00 142 A 1 
ATOM 1085 C CG1   . VAL A 1 142 ? -55.680 24.270  -23.661 1.00 29.60 142 A 1 
ATOM 1086 C CG2   . VAL A 1 142 ? -53.716 25.771  -23.787 1.00 35.23 142 A 1 
ATOM 1087 N N     . ALA A 1 143 ? -55.708 23.141  -20.404 1.00 33.67 143 A 1 
ATOM 1088 C CA    . ALA A 1 143 ? -56.380 22.004  -19.784 1.00 37.11 143 A 1 
ATOM 1089 C C     . ALA A 1 143 ? -57.057 21.126  -20.850 1.00 35.33 143 A 1 
ATOM 1090 O O     . ALA A 1 143 ? -58.184 21.396  -21.260 1.00 35.08 143 A 1 
ATOM 1091 C CB    . ALA A 1 143 ? -57.365 22.539  -18.741 1.00 34.85 143 A 1 
ATOM 1092 N N     . ILE A 1 144 ? -56.360 20.076  -21.315 1.00 32.93 144 A 1 
ATOM 1093 C CA    . ILE A 1 144 ? -56.958 19.085  -22.220 1.00 35.05 144 A 1 
ATOM 1094 C C     . ILE A 1 144 ? -57.983 18.255  -21.423 1.00 33.36 144 A 1 
ATOM 1095 O O     . ILE A 1 144 ? -57.652 17.762  -20.348 1.00 31.76 144 A 1 
ATOM 1096 C CB    . ILE A 1 144 ? -55.888 18.216  -22.919 1.00 32.95 144 A 1 
ATOM 1097 C CG1   . ILE A 1 144 ? -54.934 19.110  -23.742 1.00 32.23 144 A 1 
ATOM 1098 C CG2   . ILE A 1 144 ? -56.544 17.157  -23.817 1.00 36.95 144 A 1 
ATOM 1099 C CD1   . ILE A 1 144 ? -53.780 18.375  -24.416 1.00 35.55 144 A 1 
ATOM 1100 N N     . PRO A 1 145 ? -59.240 18.116  -21.910 1.00 32.76 145 A 1 
ATOM 1101 C CA    . PRO A 1 145 ? -60.333 17.526  -21.144 1.00 36.19 145 A 1 
ATOM 1102 C C     . PRO A 1 145 ? -60.165 16.007  -20.958 1.00 35.13 145 A 1 
ATOM 1103 O O     . PRO A 1 145 ? -59.679 15.326  -21.860 1.00 34.40 145 A 1 
ATOM 1104 C CB    . PRO A 1 145 ? -61.614 17.872  -21.911 1.00 34.10 145 A 1 
ATOM 1105 C CG    . PRO A 1 145 ? -61.128 17.998  -23.357 1.00 33.82 145 A 1 
ATOM 1106 C CD    . PRO A 1 145 ? -59.730 18.600  -23.195 1.00 39.82 145 A 1 
ATOM 1107 N N     . PRO A 1 146 ? -60.608 15.431  -19.820 1.00 33.26 146 A 1 
ATOM 1108 C CA    . PRO A 1 146 ? -60.475 14.009  -19.537 1.00 36.12 146 A 1 
ATOM 1109 C C     . PRO A 1 146 ? -61.466 13.200  -20.393 1.00 35.42 146 A 1 
ATOM 1110 O O     . PRO A 1 146 ? -62.681 13.299  -20.216 1.00 34.94 146 A 1 
ATOM 1111 C CB    . PRO A 1 146 ? -60.746 13.872  -18.030 1.00 34.23 146 A 1 
ATOM 1112 C CG    . PRO A 1 146 ? -61.706 15.018  -17.731 1.00 34.38 146 A 1 
ATOM 1113 C CD    . PRO A 1 146 ? -61.247 16.119  -18.703 1.00 41.82 146 A 1 
ATOM 1114 N N     . VAL A 1 147 ? -60.961 12.413  -21.333 1.00 32.09 147 A 1 
ATOM 1115 C CA    . VAL A 1 147 ? -61.794 11.548  -22.185 1.00 35.63 147 A 1 
ATOM 1116 C C     . VAL A 1 147 ? -62.357 10.379  -21.365 1.00 34.07 147 A 1 
ATOM 1117 O O     . VAL A 1 147 ? -61.670 9.798   -20.528 1.00 33.26 147 A 1 
ATOM 1118 C CB    . VAL A 1 147 ? -61.034 11.066  -23.425 1.00 32.49 147 A 1 
ATOM 1119 C CG1   . VAL A 1 147 ? -61.962 10.343  -24.402 1.00 31.61 147 A 1 
ATOM 1120 C CG2   . VAL A 1 147 ? -60.402 12.235  -24.207 1.00 36.96 147 A 1 
ATOM 1121 N N     . SER A 1 148 ? -63.613 10.009  -21.619 1.00 35.41 148 A 1 
ATOM 1122 C CA    . SER A 1 148 ? -64.539 9.331   -20.684 1.00 37.60 148 A 1 
ATOM 1123 C C     . SER A 1 148 ? -64.681 7.803   -20.800 1.00 36.67 148 A 1 
ATOM 1124 O O     . SER A 1 148 ? -65.718 7.287   -20.378 1.00 35.66 148 A 1 
ATOM 1125 C CB    . SER A 1 148 ? -65.916 9.959   -20.901 1.00 34.70 148 A 1 
ATOM 1126 O OG    . SER A 1 148 ? -66.396 9.685   -22.202 1.00 31.42 148 A 1 
ATOM 1127 N N     . LEU A 1 149 ? -63.786 7.088   -21.476 1.00 26.30 149 A 1 
ATOM 1128 C CA    . LEU A 1 149 ? -64.123 5.814   -22.122 1.00 29.68 149 A 1 
ATOM 1129 C C     . LEU A 1 149 ? -64.705 4.692   -21.222 1.00 27.87 149 A 1 
ATOM 1130 O O     . LEU A 1 149 ? -64.480 4.603   -20.024 1.00 26.10 149 A 1 
ATOM 1131 C CB    . LEU A 1 149 ? -62.938 5.312   -22.971 1.00 27.05 149 A 1 
ATOM 1132 C CG    . LEU A 1 149 ? -62.907 5.891   -24.399 1.00 25.71 149 A 1 
ATOM 1133 C CD1   . LEU A 1 149 ? -61.584 5.531   -25.071 1.00 26.86 149 A 1 
ATOM 1134 C CD2   . LEU A 1 149 ? -64.043 5.349   -25.273 1.00 30.02 149 A 1 
ATOM 1135 N N     . PHE A 1 150 ? -65.481 3.864   -21.949 1.00 28.18 150 A 1 
ATOM 1136 C CA    . PHE A 1 150 ? -66.324 2.705   -21.605 1.00 31.29 150 A 1 
ATOM 1137 C C     . PHE A 1 150 ? -65.619 1.572   -20.815 1.00 29.36 150 A 1 
ATOM 1138 O O     . PHE A 1 150 ? -64.432 1.669   -20.539 1.00 28.36 150 A 1 
ATOM 1139 C CB    . PHE A 1 150 ? -66.792 2.159   -22.966 1.00 28.66 150 A 1 
ATOM 1140 C CG    . PHE A 1 150 ? -67.670 3.052   -23.821 1.00 29.15 150 A 1 
ATOM 1141 C CD1   . PHE A 1 150 ? -69.073 2.970   -23.710 1.00 31.76 150 A 1 
ATOM 1142 C CD2   . PHE A 1 150 ? -67.101 3.925   -24.761 1.00 33.58 150 A 1 
ATOM 1143 C CE1   . PHE A 1 150 ? -69.891 3.753   -24.523 1.00 30.68 150 A 1 
ATOM 1144 C CE2   . PHE A 1 150 ? -67.924 4.722   -25.583 1.00 28.87 150 A 1 
ATOM 1145 C CZ    . PHE A 1 150 ? -69.320 4.633   -25.463 1.00 28.14 150 A 1 
ATOM 1146 N N     . ALA A 1 151 ? -66.184 0.411   -20.531 1.00 27.90 151 A 1 
ATOM 1147 C CA    . ALA A 1 151 ? -67.488 -0.259  -20.344 1.00 30.59 151 A 1 
ATOM 1148 C C     . ALA A 1 151 ? -67.196 -1.507  -19.454 1.00 28.58 151 A 1 
ATOM 1149 O O     . ALA A 1 151 ? -66.257 -1.439  -18.674 1.00 27.28 151 A 1 
ATOM 1150 C CB    . ALA A 1 151 ? -68.076 -0.592  -21.725 1.00 28.30 151 A 1 
ATOM 1151 N N     . GLU A 1 152 ? -67.717 -2.669  -19.496 1.00 28.63 152 A 1 
ATOM 1152 C CA    . GLU A 1 152 ? -69.067 -3.224  -19.381 1.00 31.13 152 A 1 
ATOM 1153 C C     . GLU A 1 152 ? -69.101 -4.416  -18.375 1.00 29.29 152 A 1 
ATOM 1154 O O     . GLU A 1 152 ? -69.852 -4.373  -17.416 1.00 28.20 152 A 1 
ATOM 1155 C CB    . GLU A 1 152 ? -69.537 -3.757  -20.758 1.00 29.23 152 A 1 
ATOM 1156 C CG    . GLU A 1 152 ? -71.034 -3.670  -21.015 1.00 27.95 152 A 1 
ATOM 1157 C CD    . GLU A 1 152 ? -71.414 -4.083  -22.458 1.00 28.51 152 A 1 
ATOM 1158 O OE1   . GLU A 1 152 ? -72.516 -3.672  -22.883 1.00 28.27 152 A 1 
ATOM 1159 O OE2   . GLU A 1 152 ? -70.596 -4.751  -23.126 1.00 29.12 152 A 1 
ATOM 1160 N N     . ALA A 1 153 ? -68.372 -5.498  -18.658 1.00 27.24 153 A 1 
ATOM 1161 C CA    . ALA A 1 153 ? -68.965 -6.844  -18.583 1.00 29.44 153 A 1 
ATOM 1162 C C     . ALA A 1 153 ? -68.874 -7.680  -17.270 1.00 27.66 153 A 1 
ATOM 1163 O O     . ALA A 1 153 ? -68.343 -7.293  -16.256 1.00 26.82 153 A 1 
ATOM 1164 C CB    . ALA A 1 153 ? -68.454 -7.636  -19.805 1.00 27.56 153 A 1 
ATOM 1165 N N     . GLU A 1 154 ? -69.410 -8.846  -17.429 1.00 32.72 154 A 1 
ATOM 1166 C CA    . GLU A 1 154 ? -70.116 -9.861  -16.622 1.00 36.31 154 A 1 
ATOM 1167 C C     . GLU A 1 154 ? -69.274 -10.644 -15.559 1.00 34.29 154 A 1 
ATOM 1168 O O     . GLU A 1 154 ? -68.113 -10.365 -15.366 1.00 33.06 154 A 1 
ATOM 1169 C CB    . GLU A 1 154 ? -70.657 -10.853 -17.673 1.00 33.84 154 A 1 
ATOM 1170 C CG    . GLU A 1 154 ? -71.728 -10.345 -18.644 1.00 31.89 154 A 1 
ATOM 1171 C CD    . GLU A 1 154 ? -72.290 -11.476 -19.528 1.00 31.31 154 A 1 
ATOM 1172 O OE1   . GLU A 1 154 ? -73.445 -11.337 -19.972 1.00 29.90 154 A 1 
ATOM 1173 O OE2   . GLU A 1 154 ? -71.579 -12.509 -19.705 1.00 31.10 154 A 1 
ATOM 1174 N N     . ALA A 1 155 ? -69.719 -11.730 -14.915 1.00 25.32 155 A 1 
ATOM 1175 C CA    . ALA A 1 155 ? -70.989 -12.150 -14.288 1.00 26.97 155 A 1 
ATOM 1176 C C     . ALA A 1 155 ? -70.793 -13.314 -13.278 1.00 25.56 155 A 1 
ATOM 1177 O O     . ALA A 1 155 ? -71.134 -13.181 -12.110 1.00 24.65 155 A 1 
ATOM 1178 C CB    . ALA A 1 155 ? -72.020 -12.610 -15.340 1.00 25.48 155 A 1 
ATOM 1179 N N     . THR A 1 156 ? -70.370 -14.490 -13.733 1.00 34.24 156 A 1 
ATOM 1180 C CA    . THR A 1 156 ? -70.697 -15.830 -13.159 1.00 36.88 156 A 1 
ATOM 1181 C C     . THR A 1 156 ? -69.732 -16.352 -12.067 1.00 34.13 156 A 1 
ATOM 1182 O O     . THR A 1 156 ? -68.629 -15.877 -11.973 1.00 32.59 156 A 1 
ATOM 1183 C CB    . THR A 1 156 ? -70.740 -16.854 -14.310 1.00 33.02 156 A 1 
ATOM 1184 O OG1   . THR A 1 156 ? -69.515 -16.852 -15.020 1.00 31.08 156 A 1 
ATOM 1185 C CG2   . THR A 1 156 ? -71.845 -16.589 -15.324 1.00 34.48 156 A 1 
ATOM 1186 N N     . ALA A 1 157 ? -69.993 -17.415 -11.297 1.00 27.36 157 A 1 
ATOM 1187 C CA    . ALA A 1 157 ? -71.143 -17.850 -10.477 1.00 27.97 157 A 1 
ATOM 1188 C C     . ALA A 1 157 ? -70.743 -18.756 -9.266  1.00 26.28 157 A 1 
ATOM 1189 O O     . ALA A 1 157 ? -70.885 -18.291 -8.143  1.00 25.53 157 A 1 
ATOM 1190 C CB    . ALA A 1 157 ? -72.218 -18.541 -11.336 1.00 26.83 157 A 1 
ATOM 1191 N N     . PRO A 1 158 ? -70.348 -20.044 -9.417  1.00 26.72 158 A 1 
ATOM 1192 C CA    . PRO A 1 158 ? -70.723 -21.084 -8.425  1.00 29.07 158 A 1 
ATOM 1193 C C     . PRO A 1 158 ? -69.530 -21.734 -7.652  1.00 28.39 158 A 1 
ATOM 1194 O O     . PRO A 1 158 ? -68.417 -21.273 -7.805  1.00 27.06 158 A 1 
ATOM 1195 C CB    . PRO A 1 158 ? -71.481 -22.061 -9.342  1.00 26.66 158 A 1 
ATOM 1196 C CG    . PRO A 1 158 ? -70.562 -22.167 -10.561 1.00 26.69 158 A 1 
ATOM 1197 C CD    . PRO A 1 158 ? -69.978 -20.750 -10.649 1.00 32.84 158 A 1 
ATOM 1198 N N     . VAL A 1 159 ? -69.547 -22.817 -6.874  1.00 25.98 159 A 1 
ATOM 1199 C CA    . VAL A 1 159 ? -70.552 -23.555 -6.040  1.00 29.99 159 A 1 
ATOM 1200 C C     . VAL A 1 159 ? -69.970 -24.118 -4.711  1.00 28.30 159 A 1 
ATOM 1201 O O     . VAL A 1 159 ? -70.528 -23.841 -3.653  1.00 26.83 159 A 1 
ATOM 1202 C CB    . VAL A 1 159 ? -71.172 -24.787 -6.769  1.00 27.78 159 A 1 
ATOM 1203 C CG1   . VAL A 1 159 ? -72.151 -25.560 -5.860  1.00 26.25 159 A 1 
ATOM 1204 C CG2   . VAL A 1 159 ? -71.961 -24.505 -8.027  1.00 30.24 159 A 1 
ATOM 1205 N N     . LEU A 1 160 ? -68.962 -25.010 -4.763  1.00 27.83 160 A 1 
ATOM 1206 C CA    . LEU A 1 160 ? -69.001 -26.297 -4.013  1.00 31.06 160 A 1 
ATOM 1207 C C     . LEU A 1 160 ? -68.399 -26.331 -2.577  1.00 28.74 160 A 1 
ATOM 1208 O O     . LEU A 1 160 ? -67.636 -25.464 -2.177  1.00 27.49 160 A 1 
ATOM 1209 C CB    . LEU A 1 160 ? -68.400 -27.415 -4.901  1.00 29.48 160 A 1 
ATOM 1210 C CG    . LEU A 1 160 ? -69.442 -28.142 -5.774  1.00 28.80 160 A 1 
ATOM 1211 C CD1   . LEU A 1 160 ? -68.761 -28.876 -6.937  1.00 30.92 160 A 1 
ATOM 1212 C CD2   . LEU A 1 160 ? -70.239 -29.173 -4.968  1.00 35.17 160 A 1 
ATOM 1213 N N     . GLY A 1 161 ? -68.786 -27.392 -1.815  1.00 30.93 161 A 1 
ATOM 1214 C CA    . GLY A 1 161 ? -68.550 -27.660 -0.375  1.00 32.88 161 A 1 
ATOM 1215 C C     . GLY A 1 161 ? -67.201 -28.355 -0.003  1.00 30.91 161 A 1 
ATOM 1216 O O     . GLY A 1 161 ? -66.224 -28.101 -0.663  1.00 29.07 161 A 1 
ATOM 1217 N N     . ARG A 1 162 ? -67.013 -29.242 1.004   1.00 24.47 162 A 1 
ATOM 1218 C CA    . ARG A 1 162 ? -67.951 -29.806 2.010   1.00 29.33 162 A 1 
ATOM 1219 C C     . ARG A 1 162 ? -67.314 -30.212 3.373   1.00 27.68 162 A 1 
ATOM 1220 O O     . ARG A 1 162 ? -67.808 -29.758 4.394   1.00 25.73 162 A 1 
ATOM 1221 C CB    . ARG A 1 162 ? -68.632 -31.066 1.424   1.00 27.36 162 A 1 
ATOM 1222 C CG    . ARG A 1 162 ? -69.953 -31.422 2.133   1.00 26.74 162 A 1 
ATOM 1223 C CD    . ARG A 1 162 ? -70.498 -32.771 1.623   1.00 26.43 162 A 1 
ATOM 1224 N NE    . ARG A 1 162 ? -71.831 -33.047 2.175   1.00 26.99 162 A 1 
ATOM 1225 C CZ    . ARG A 1 162 ? -72.593 -34.093 1.909   1.00 26.00 162 A 1 
ATOM 1226 N NH1   . ARG A 1 162 ? -72.194 -35.050 1.122   1.00 24.71 162 A 1 
ATOM 1227 N NH2   . ARG A 1 162 ? -73.761 -34.205 2.438   1.00 23.28 162 A 1 
ATOM 1228 N N     . LYS A 1 163 ? -66.354 -31.170 3.400   1.00 22.11 163 A 1 
ATOM 1229 C CA    . LYS A 1 163 ? -66.108 -32.171 4.495   1.00 28.51 163 A 1 
ATOM 1230 C C     . LYS A 1 163 ? -64.836 -31.881 5.346   1.00 27.18 163 A 1 
ATOM 1231 O O     . LYS A 1 163 ? -64.057 -31.050 4.918   1.00 25.65 163 A 1 
ATOM 1232 C CB    . LYS A 1 163 ? -65.974 -33.545 3.807   1.00 26.73 163 A 1 
ATOM 1233 C CG    . LYS A 1 163 ? -67.279 -34.332 3.647   1.00 25.26 163 A 1 
ATOM 1234 C CD    . LYS A 1 163 ? -66.958 -35.812 3.363   1.00 24.26 163 A 1 
ATOM 1235 C CE    . LYS A 1 163 ? -68.183 -36.703 3.534   1.00 22.96 163 A 1 
ATOM 1236 N NZ    . LYS A 1 163 ? -67.867 -37.908 4.331   1.00 22.64 163 A 1 
ATOM 1237 N N     . GLU A 1 164 ? -64.466 -32.551 6.461   1.00 27.92 164 A 1 
ATOM 1238 C CA    . GLU A 1 164 ? -65.193 -33.290 7.525   1.00 31.35 164 A 1 
ATOM 1239 C C     . GLU A 1 164 ? -64.328 -33.466 8.812   1.00 30.13 164 A 1 
ATOM 1240 O O     . GLU A 1 164 ? -64.609 -32.820 9.811   1.00 29.49 164 A 1 
ATOM 1241 C CB    . GLU A 1 164 ? -65.634 -34.699 7.067   1.00 30.17 164 A 1 
ATOM 1242 C CG    . GLU A 1 164 ? -67.006 -35.156 7.610   1.00 29.43 164 A 1 
ATOM 1243 C CD    . GLU A 1 164 ? -67.543 -36.385 6.838   1.00 29.55 164 A 1 
ATOM 1244 O OE1   . GLU A 1 164 ? -68.787 -36.502 6.701   1.00 29.55 164 A 1 
ATOM 1245 O OE2   . GLU A 1 164 ? -66.751 -37.134 6.237   1.00 30.38 164 A 1 
ATOM 1246 N N     . GLU A 1 165 ? -63.383 -34.384 8.792   1.00 29.73 165 A 1 
ATOM 1247 C CA    . GLU A 1 165 ? -62.882 -35.212 9.923   1.00 31.89 165 A 1 
ATOM 1248 C C     . GLU A 1 165 ? -61.717 -34.612 10.751  1.00 30.11 165 A 1 
ATOM 1249 O O     . GLU A 1 165 ? -61.131 -33.621 10.360  1.00 28.99 165 A 1 
ATOM 1250 C CB    . GLU A 1 165 ? -62.450 -36.567 9.315   1.00 31.09 165 A 1 
ATOM 1251 C CG    . GLU A 1 165 ? -63.614 -37.500 8.970   1.00 30.61 165 A 1 
ATOM 1252 C CD    . GLU A 1 165 ? -63.210 -38.764 8.186   1.00 31.80 165 A 1 
ATOM 1253 O OE1   . GLU A 1 165 ? -64.136 -39.480 7.747   1.00 31.88 165 A 1 
ATOM 1254 O OE2   . GLU A 1 165 ? -61.997 -38.994 7.989   1.00 33.15 165 A 1 
ATOM 1255 N N     . ASP A 1 166 ? -61.221 -35.245 11.832  1.00 29.83 166 A 1 
ATOM 1256 C CA    . ASP A 1 166 ? -61.767 -35.592 13.160  1.00 32.86 166 A 1 
ATOM 1257 C C     . ASP A 1 166 ? -60.634 -35.722 14.222  1.00 30.67 166 A 1 
ATOM 1258 O O     . ASP A 1 166 ? -60.769 -35.257 15.343  1.00 29.89 166 A 1 
ATOM 1259 C CB    . ASP A 1 166 ? -62.552 -36.929 13.119  1.00 31.52 166 A 1 
ATOM 1260 C CG    . ASP A 1 166 ? -63.468 -37.182 14.322  1.00 29.34 166 A 1 
ATOM 1261 O OD1   . ASP A 1 166 ? -63.921 -36.207 14.938  1.00 30.58 166 A 1 
ATOM 1262 O OD2   . ASP A 1 166 ? -63.716 -38.373 14.610  1.00 31.50 166 A 1 
ATOM 1263 N N     . THR A 1 167 ? -59.530 -36.411 13.919  1.00 27.43 167 A 1 
ATOM 1264 C CA    . THR A 1 167 ? -58.854 -37.348 14.838  1.00 28.86 167 A 1 
ATOM 1265 C C     . THR A 1 167 ? -57.977 -36.767 15.970  1.00 27.29 167 A 1 
ATOM 1266 O O     . THR A 1 167 ? -57.619 -35.602 16.013  1.00 25.66 167 A 1 
ATOM 1267 C CB    . THR A 1 167 ? -58.077 -38.433 14.075  1.00 26.54 167 A 1 
ATOM 1268 O OG1   . THR A 1 167 ? -57.196 -37.852 13.139  1.00 26.35 167 A 1 
ATOM 1269 C CG2   . THR A 1 167 ? -58.994 -39.377 13.320  1.00 29.74 167 A 1 
ATOM 1270 N N     . SER A 1 168 ? -57.648 -37.667 16.916  1.00 29.16 168 A 1 
ATOM 1271 C CA    . SER A 1 168 ? -57.832 -37.506 18.365  1.00 28.12 168 A 1 
ATOM 1272 C C     . SER A 1 168 ? -56.602 -37.418 19.297  1.00 26.70 168 A 1 
ATOM 1273 O O     . SER A 1 168 ? -56.810 -37.172 20.487  1.00 26.28 168 A 1 
ATOM 1274 C CB    . SER A 1 168 ? -58.610 -38.744 18.822  1.00 27.33 168 A 1 
ATOM 1275 O OG    . SER A 1 168 ? -57.929 -39.936 18.456  1.00 26.96 168 A 1 
ATOM 1276 N N     . TRP A 1 169 ? -55.425 -37.810 18.888  1.00 33.67 169 A 1 
ATOM 1277 C CA    . TRP A 1 169 ? -54.607 -38.698 19.732  1.00 30.91 169 A 1 
ATOM 1278 C C     . TRP A 1 169 ? -53.995 -38.145 21.047  1.00 29.37 169 A 1 
ATOM 1279 O O     . TRP A 1 169 ? -53.764 -36.982 21.278  1.00 27.43 169 A 1 
ATOM 1280 C CB    . TRP A 1 169 ? -53.553 -39.434 18.882  1.00 29.42 169 A 1 
ATOM 1281 C CG    . TRP A 1 169 ? -54.061 -40.604 18.097  1.00 27.34 169 A 1 
ATOM 1282 C CD1   . TRP A 1 169 ? -54.857 -40.519 17.005  1.00 25.03 169 A 1 
ATOM 1283 C CD2   . TRP A 1 169 ? -53.830 -42.040 18.323  1.00 26.62 169 A 1 
ATOM 1284 N NE1   . TRP A 1 169 ? -55.152 -41.799 16.536  1.00 23.56 169 A 1 
ATOM 1285 C CE2   . TRP A 1 169 ? -54.538 -42.740 17.319  1.00 23.63 169 A 1 
ATOM 1286 C CE3   . TRP A 1 169 ? -53.109 -42.772 19.263  1.00 27.31 169 A 1 
ATOM 1287 C CZ2   . TRP A 1 169 ? -54.537 -44.149 17.267  1.00 25.91 169 A 1 
ATOM 1288 C CZ3   . TRP A 1 169 ? -53.095 -44.187 19.210  1.00 26.19 169 A 1 
ATOM 1289 C CH2   . TRP A 1 169 ? -53.802 -44.857 18.226  1.00 26.88 169 A 1 
ATOM 1290 N N     . LEU A 1 170 ? -53.678 -39.117 21.850  1.00 31.53 170 A 1 
ATOM 1291 C CA    . LEU A 1 170 ? -53.214 -39.416 23.228  1.00 33.60 170 A 1 
ATOM 1292 C C     . LEU A 1 170 ? -52.063 -38.562 23.861  1.00 32.09 170 A 1 
ATOM 1293 O O     . LEU A 1 170 ? -51.387 -37.831 23.154  1.00 30.64 170 A 1 
ATOM 1294 C CB    . LEU A 1 170 ? -52.710 -40.871 23.107  1.00 31.24 170 A 1 
ATOM 1295 C CG    . LEU A 1 170 ? -53.764 -41.936 22.797  1.00 29.55 170 A 1 
ATOM 1296 C CD1   . LEU A 1 170 ? -53.082 -43.239 22.360  1.00 31.34 170 A 1 
ATOM 1297 C CD2   . LEU A 1 170 ? -54.636 -42.249 24.008  1.00 33.56 170 A 1 
ATOM 1298 N N     . LEU A 1 171 ? -51.655 -38.716 25.153  1.00 28.66 171 A 1 
ATOM 1299 C CA    . LEU A 1 171 ? -52.318 -39.115 26.431  1.00 31.30 171 A 1 
ATOM 1300 C C     . LEU A 1 171 ? -51.447 -38.820 27.690  1.00 29.38 171 A 1 
ATOM 1301 O O     . LEU A 1 171 ? -51.877 -38.101 28.581  1.00 27.65 171 A 1 
ATOM 1302 C CB    . LEU A 1 171 ? -52.646 -40.634 26.466  1.00 29.51 171 A 1 
ATOM 1303 C CG    . LEU A 1 171 ? -54.050 -41.003 27.022  1.00 28.38 171 A 1 
ATOM 1304 C CD1   . LEU A 1 171 ? -54.334 -42.486 26.790  1.00 29.15 171 A 1 
ATOM 1305 C CD2   . LEU A 1 171 ? -54.237 -40.711 28.485  1.00 32.07 171 A 1 
ATOM 1306 N N     . LEU A 1 172 ? -50.319 -39.484 27.834  1.00 27.00 172 A 1 
ATOM 1307 C CA    . LEU A 1 172 ? -49.658 -39.946 29.088  1.00 29.77 172 A 1 
ATOM 1308 C C     . LEU A 1 172 ? -48.645 -38.948 29.711  1.00 27.31 172 A 1 
ATOM 1309 O O     . LEU A 1 172 ? -48.131 -38.098 28.997  1.00 25.71 172 A 1 
ATOM 1310 C CB    . LEU A 1 172 ? -48.923 -41.260 28.725  1.00 28.01 172 A 1 
ATOM 1311 C CG    . LEU A 1 172 ? -49.808 -42.500 28.555  1.00 27.17 172 A 1 
ATOM 1312 C CD1   . LEU A 1 172 ? -49.083 -43.555 27.725  1.00 28.17 172 A 1 
ATOM 1313 C CD2   . LEU A 1 172 ? -50.179 -43.125 29.890  1.00 30.77 172 A 1 
ATOM 1314 N N     . SER A 1 173 ? -48.194 -39.043 31.002  1.00 28.72 173 A 1 
ATOM 1315 C CA    . SER A 1 173 ? -48.803 -39.475 32.276  1.00 30.03 173 A 1 
ATOM 1316 C C     . SER A 1 173 ? -48.073 -38.989 33.556  1.00 27.50 173 A 1 
ATOM 1317 O O     . SER A 1 173 ? -48.635 -38.161 34.268  1.00 26.29 173 A 1 
ATOM 1318 C CB    . SER A 1 173 ? -48.954 -41.005 32.379  1.00 28.72 173 A 1 
ATOM 1319 O OG    . SER A 1 173 ? -47.707 -41.671 32.241  1.00 29.83 173 A 1 
ATOM 1320 N N     . LYS A 1 174 ? -46.925 -39.568 33.914  1.00 27.59 174 A 1 
ATOM 1321 C CA    . LYS A 1 174 ? -46.489 -39.898 35.305  1.00 33.19 174 A 1 
ATOM 1322 C C     . LYS A 1 174 ? -45.349 -38.996 35.863  1.00 31.22 174 A 1 
ATOM 1323 O O     . LYS A 1 174 ? -44.803 -38.230 35.082  1.00 28.41 174 A 1 
ATOM 1324 C CB    . LYS A 1 174 ? -46.009 -41.359 35.248  1.00 29.89 174 A 1 
ATOM 1325 C CG    . LYS A 1 174 ? -47.130 -42.392 35.240  1.00 29.77 174 A 1 
ATOM 1326 C CD    . LYS A 1 174 ? -46.517 -43.789 35.377  1.00 28.47 174 A 1 
ATOM 1327 C CE    . LYS A 1 174 ? -47.577 -44.815 35.698  1.00 26.39 174 A 1 
ATOM 1328 N NZ    . LYS A 1 174 ? -46.967 -45.981 36.382  1.00 26.10 174 A 1 
ATOM 1329 N N     . ASP A 1 175 ? -44.838 -39.036 37.123  1.00 33.82 175 A 1 
ATOM 1330 C CA    . ASP A 1 175 ? -45.327 -39.512 38.444  1.00 36.61 175 A 1 
ATOM 1331 C C     . ASP A 1 175 ? -44.644 -38.743 39.622  1.00 33.29 175 A 1 
ATOM 1332 O O     . ASP A 1 175 ? -45.152 -37.736 40.082  1.00 31.19 175 A 1 
ATOM 1333 C CB    . ASP A 1 175 ? -45.088 -41.032 38.661  1.00 32.97 175 A 1 
ATOM 1334 C CG    . ASP A 1 175 ? -46.331 -41.928 38.593  1.00 30.52 175 A 1 
ATOM 1335 O OD1   . ASP A 1 175 ? -47.464 -41.423 38.707  1.00 30.73 175 A 1 
ATOM 1336 O OD2   . ASP A 1 175 ? -46.135 -43.147 38.357  1.00 31.67 175 A 1 
ATOM 1337 N N     . SER A 1 176 ? -43.538 -39.259 40.173  1.00 28.52 176 A 1 
ATOM 1338 C CA    . SER A 1 176 ? -43.148 -39.250 41.597  1.00 29.33 176 A 1 
ATOM 1339 C C     . SER A 1 176 ? -41.852 -38.454 41.933  1.00 27.53 176 A 1 
ATOM 1340 O O     . SER A 1 176 ? -41.237 -37.933 41.021  1.00 25.82 176 A 1 
ATOM 1341 C CB    . SER A 1 176 ? -43.021 -40.735 41.989  1.00 26.89 176 A 1 
ATOM 1342 O OG    . SER A 1 176 ? -42.083 -41.421 41.165  1.00 27.72 176 A 1 
ATOM 1343 N N     . ASP A 1 177 ? -41.302 -38.300 43.169  1.00 31.50 177 A 1 
ATOM 1344 C CA    . ASP A 1 177 ? -41.739 -38.637 44.544  1.00 33.80 177 A 1 
ATOM 1345 C C     . ASP A 1 177 ? -41.072 -37.761 45.657  1.00 31.24 177 A 1 
ATOM 1346 O O     . ASP A 1 177 ? -41.667 -36.841 46.191  1.00 29.19 177 A 1 
ATOM 1347 C CB    . ASP A 1 177 ? -41.403 -40.116 44.864  1.00 30.93 177 A 1 
ATOM 1348 C CG    . ASP A 1 177 ? -42.556 -40.968 45.415  1.00 28.80 177 A 1 
ATOM 1349 O OD1   . ASP A 1 177 ? -43.605 -40.407 45.768  1.00 29.92 177 A 1 
ATOM 1350 O OD2   . ASP A 1 177 ? -42.343 -42.193 45.471  1.00 31.39 177 A 1 
ATOM 1351 N N     . ASN A 1 178 ? -39.869 -38.138 46.095  1.00 27.14 178 A 1 
ATOM 1352 C CA    . ASN A 1 178 ? -39.278 -38.013 47.456  1.00 28.96 178 A 1 
ATOM 1353 C C     . ASN A 1 178 ? -38.262 -36.840 47.659  1.00 26.58 178 A 1 
ATOM 1354 O O     . ASN A 1 178 ? -37.856 -36.221 46.693  1.00 24.11 178 A 1 
ATOM 1355 C CB    . ASN A 1 178 ? -38.619 -39.383 47.714  1.00 26.72 178 A 1 
ATOM 1356 C CG    . ASN A 1 178 ? -39.527 -40.411 48.349  1.00 24.31 178 A 1 
ATOM 1357 O OD1   . ASN A 1 178 ? -40.281 -40.128 49.252  1.00 25.81 178 A 1 
ATOM 1358 N ND2   . ASN A 1 178 ? -39.433 -41.651 47.950  1.00 27.80 178 A 1 
ATOM 1359 N N     . HIS A 1 179 ? -37.687 -36.487 48.839  1.00 31.52 179 A 1 
ATOM 1360 C CA    . HIS A 1 179 ? -37.968 -36.757 50.273  1.00 33.98 179 A 1 
ATOM 1361 C C     . HIS A 1 179 ? -37.487 -35.635 51.247  1.00 31.52 179 A 1 
ATOM 1362 O O     . HIS A 1 179 ? -38.288 -34.883 51.770  1.00 29.12 179 A 1 
ATOM 1363 C CB    . HIS A 1 179 ? -37.302 -38.084 50.717  1.00 31.63 179 A 1 
ATOM 1364 C CG    . HIS A 1 179 ? -38.152 -38.990 51.581  1.00 31.21 179 A 1 
ATOM 1365 N ND1   . HIS A 1 179 ? -39.251 -38.683 52.338  1.00 32.02 179 A 1 
ATOM 1366 C CD2   . HIS A 1 179 ? -37.933 -40.340 51.740  1.00 32.13 179 A 1 
ATOM 1367 C CE1   . HIS A 1 179 ? -39.686 -39.806 52.908  1.00 30.90 179 A 1 
ATOM 1368 N NE2   . HIS A 1 179 ? -38.918 -40.843 52.579  1.00 30.65 179 A 1 
ATOM 1369 N N     . ASN A 1 180 ? -36.203 -35.614 51.640  1.00 31.34 180 A 1 
ATOM 1370 C CA    . ASN A 1 180 ? -35.637 -35.173 52.944  1.00 33.69 180 A 1 
ATOM 1371 C C     . ASN A 1 180 ? -34.715 -33.906 52.851  1.00 30.99 180 A 1 
ATOM 1372 O O     . ASN A 1 180 ? -34.348 -33.535 51.752  1.00 28.06 180 A 1 
ATOM 1373 C CB    . ASN A 1 180 ? -34.867 -36.392 53.496  1.00 31.01 180 A 1 
ATOM 1374 C CG    . ASN A 1 180 ? -35.656 -37.306 54.406  1.00 28.39 180 A 1 
ATOM 1375 O OD1   . ASN A 1 180 ? -36.541 -36.902 55.128  1.00 30.11 180 A 1 
ATOM 1376 N ND2   . ASN A 1 180 ? -35.311 -38.577 54.455  1.00 31.64 180 A 1 
ATOM 1377 N N     . ARG A 1 181 ? -34.186 -33.214 53.884  1.00 30.27 181 A 1 
ATOM 1378 C CA    . ARG A 1 181 ? -34.342 -33.281 55.362  1.00 34.74 181 A 1 
ATOM 1379 C C     . ARG A 1 181 ? -34.049 -31.959 56.136  1.00 32.29 181 A 1 
ATOM 1380 O O     . ARG A 1 181 ? -35.000 -31.395 56.659  1.00 29.11 181 A 1 
ATOM 1381 C CB    . ARG A 1 181 ? -33.439 -34.404 55.936  1.00 31.23 181 A 1 
ATOM 1382 C CG    . ARG A 1 181 ? -33.786 -34.831 57.371  1.00 29.49 181 A 1 
ATOM 1383 C CD    . ARG A 1 181 ? -32.759 -35.884 57.848  1.00 27.77 181 A 1 
ATOM 1384 N NE    . ARG A 1 181 ? -33.101 -36.424 59.161  1.00 27.02 181 A 1 
ATOM 1385 C CZ    . ARG A 1 181 ? -32.441 -37.368 59.807  1.00 24.98 181 A 1 
ATOM 1386 N NH1   . ARG A 1 181 ? -31.357 -37.909 59.316  1.00 24.35 181 A 1 
ATOM 1387 N NH2   . ARG A 1 181 ? -32.847 -37.779 60.964  1.00 24.69 181 A 1 
ATOM 1388 N N     . SER A 1 182 ? -32.761 -31.559 56.390  1.00 38.68 182 A 1 
ATOM 1389 C CA    . SER A 1 182 ? -32.428 -30.965 57.716  1.00 39.76 182 A 1 
ATOM 1390 C C     . SER A 1 182 ? -31.969 -29.485 57.803  1.00 38.53 182 A 1 
ATOM 1391 O O     . SER A 1 182 ? -32.365 -28.666 56.997  1.00 35.51 182 A 1 
ATOM 1392 C CB    . SER A 1 182 ? -31.500 -31.916 58.489  1.00 35.63 182 A 1 
ATOM 1393 O OG    . SER A 1 182 ? -30.155 -31.801 58.046  1.00 33.42 182 A 1 
ATOM 1394 N N     . GLY A 1 183 ? -31.260 -29.165 58.898  1.00 38.45 183 A 1 
ATOM 1395 C CA    . GLY A 1 183 ? -31.086 -27.831 59.516  1.00 38.97 183 A 1 
ATOM 1396 C C     . GLY A 1 183 ? -29.952 -26.938 58.950  1.00 36.85 183 A 1 
ATOM 1397 O O     . GLY A 1 183 ? -29.589 -27.102 57.808  1.00 34.22 183 A 1 
ATOM 1398 N N     . ASN A 1 184 ? -29.330 -25.972 59.676  1.00 39.84 184 A 1 
ATOM 1399 C CA    . ASN A 1 184 ? -29.497 -25.490 61.058  1.00 41.07 184 A 1 
ATOM 1400 C C     . ASN A 1 184 ? -29.089 -23.978 61.164  1.00 38.10 184 A 1 
ATOM 1401 O O     . ASN A 1 184 ? -29.045 -23.294 60.160  1.00 33.54 184 A 1 
ATOM 1402 C CB    . ASN A 1 184 ? -28.647 -26.390 61.990  1.00 36.42 184 A 1 
ATOM 1403 C CG    . ASN A 1 184 ? -29.300 -26.706 63.334  1.00 32.37 184 A 1 
ATOM 1404 O OD1   . ASN A 1 184 ? -30.418 -26.338 63.623  1.00 33.74 184 A 1 
ATOM 1405 N ND2   . ASN A 1 184 ? -28.604 -27.424 64.170  1.00 35.37 184 A 1 
ATOM 1406 N N     . ASN A 1 185 ? -28.779 -23.503 62.354  1.00 40.33 185 A 1 
ATOM 1407 C CA    . ASN A 1 185 ? -28.220 -22.244 62.934  1.00 41.21 185 A 1 
ATOM 1408 C C     . ASN A 1 185 ? -27.512 -21.158 62.051  1.00 37.87 185 A 1 
ATOM 1409 O O     . ASN A 1 185 ? -27.096 -21.437 60.950  1.00 33.80 185 A 1 
ATOM 1410 C CB    . ASN A 1 185 ? -27.232 -22.733 64.001  1.00 37.09 185 A 1 
ATOM 1411 C CG    . ASN A 1 185 ? -27.880 -23.451 65.172  1.00 33.00 185 A 1 
ATOM 1412 O OD1   . ASN A 1 185 ? -29.082 -23.422 65.368  1.00 34.23 185 A 1 
ATOM 1413 N ND2   . ASN A 1 185 ? -27.093 -24.104 65.987  1.00 35.37 185 A 1 
ATOM 1414 N N     . SER A 1 186 ? -27.191 -19.936 62.519  1.00 39.70 186 A 1 
ATOM 1415 C CA    . SER A 1 186 ? -27.584 -19.118 63.687  1.00 39.41 186 A 1 
ATOM 1416 C C     . SER A 1 186 ? -27.425 -17.583 63.476  1.00 37.67 186 A 1 
ATOM 1417 O O     . SER A 1 186 ? -28.261 -16.983 62.833  1.00 34.33 186 A 1 
ATOM 1418 C CB    . SER A 1 186 ? -26.851 -19.545 64.974  1.00 35.10 186 A 1 
ATOM 1419 O OG    . SER A 1 186 ? -25.446 -19.496 64.794  1.00 33.65 186 A 1 
ATOM 1420 N N     . SER A 1 187 ? -26.434 -16.939 64.079  1.00 38.34 187 A 1 
ATOM 1421 C CA    . SER A 1 187 ? -26.398 -15.547 64.609  1.00 38.66 187 A 1 
ATOM 1422 C C     . SER A 1 187 ? -25.720 -14.478 63.693  1.00 37.45 187 A 1 
ATOM 1423 O O     . SER A 1 187 ? -25.278 -14.828 62.623  1.00 35.10 187 A 1 
ATOM 1424 C CB    . SER A 1 187 ? -25.666 -15.683 65.950  1.00 34.62 187 A 1 
ATOM 1425 O OG    . SER A 1 187 ? -24.391 -16.290 65.783  1.00 33.42 187 A 1 
ATOM 1426 N N     . THR A 1 188 ? -25.537 -13.180 64.015  1.00 43.84 188 A 1 
ATOM 1427 C CA    . THR A 1 188 ? -26.047 -12.258 65.073  1.00 45.70 188 A 1 
ATOM 1428 C C     . THR A 1 188 ? -26.119 -10.769 64.652  1.00 44.61 188 A 1 
ATOM 1429 O O     . THR A 1 188 ? -27.195 -10.203 64.638  1.00 40.87 188 A 1 
ATOM 1430 C CB    . THR A 1 188 ? -25.194 -12.220 66.372  1.00 39.77 188 A 1 
ATOM 1431 O OG1   . THR A 1 188 ? -23.919 -12.796 66.202  1.00 36.87 188 A 1 
ATOM 1432 C CG2   . THR A 1 188 ? -25.867 -12.873 67.564  1.00 41.22 188 A 1 
ATOM 1433 N N     . SER A 1 189 ? -24.994 -10.102 64.507  1.00 39.19 189 A 1 
ATOM 1434 C CA    . SER A 1 189 ? -24.788 -8.648  64.768  1.00 39.76 189 A 1 
ATOM 1435 C C     . SER A 1 189 ? -24.889 -7.738  63.525  1.00 39.11 189 A 1 
ATOM 1436 O O     . SER A 1 189 ? -24.838 -8.224  62.420  1.00 36.59 189 A 1 
ATOM 1437 C CB    . SER A 1 189 ? -23.396 -8.504  65.394  1.00 35.72 189 A 1 
ATOM 1438 O OG    . SER A 1 189 ? -22.390 -9.070  64.567  1.00 33.67 189 A 1 
ATOM 1439 N N     . SER A 1 190 ? -24.922 -6.416  63.665  1.00 38.03 190 A 1 
ATOM 1440 C CA    . SER A 1 190 ? -25.730 -5.463  64.456  1.00 39.08 190 A 1 
ATOM 1441 C C     . SER A 1 190 ? -25.761 -4.049  63.840  1.00 38.07 190 A 1 
ATOM 1442 O O     . SER A 1 190 ? -26.836 -3.502  63.636  1.00 35.37 190 A 1 
ATOM 1443 C CB    . SER A 1 190 ? -25.246 -5.307  65.909  1.00 35.42 190 A 1 
ATOM 1444 O OG    . SER A 1 190 ? -23.927 -4.802  65.955  1.00 33.23 190 A 1 
ATOM 1445 N N     . SER A 1 191 ? -24.630 -3.407  63.643  1.00 36.11 191 A 1 
ATOM 1446 C CA    . SER A 1 191 ? -24.476 -1.929  63.592  1.00 36.96 191 A 1 
ATOM 1447 C C     . SER A 1 191 ? -24.737 -1.291  62.204  1.00 35.25 191 A 1 
ATOM 1448 O O     . SER A 1 191 ? -24.834 -1.996  61.222  1.00 33.47 191 A 1 
ATOM 1449 C CB    . SER A 1 191 ? -23.059 -1.597  64.067  1.00 33.41 191 A 1 
ATOM 1450 O OG    . SER A 1 191 ? -22.077 -2.182  63.224  1.00 32.99 191 A 1 
ATOM 1451 N N     . SER A 1 192 ? -24.757 0.029   62.082  1.00 37.60 192 A 1 
ATOM 1452 C CA    . SER A 1 192 ? -25.684 1.051   62.614  1.00 38.27 192 A 1 
ATOM 1453 C C     . SER A 1 192 ? -25.802 2.298   61.701  1.00 37.43 192 A 1 
ATOM 1454 O O     . SER A 1 192 ? -26.895 2.815   61.535  1.00 36.02 192 A 1 
ATOM 1455 C CB    . SER A 1 192 ? -25.266 1.556   63.998  1.00 34.56 192 A 1 
ATOM 1456 O OG    . SER A 1 192 ? -23.965 2.111   63.953  1.00 32.89 192 A 1 
ATOM 1457 N N     . GLN A 1 193 ? -24.693 2.835   61.191  1.00 32.06 193 A 1 
ATOM 1458 C CA    . GLN A 1 193 ? -24.566 4.242   60.750  1.00 33.54 193 A 1 
ATOM 1459 C C     . GLN A 1 193 ? -25.112 4.532   59.324  1.00 32.21 193 A 1 
ATOM 1460 O O     . GLN A 1 193 ? -25.229 3.604   58.541  1.00 30.38 193 A 1 
ATOM 1461 C CB    . GLN A 1 193 ? -23.068 4.598   60.806  1.00 30.91 193 A 1 
ATOM 1462 C CG    . GLN A 1 193 ? -22.521 4.737   62.220  1.00 30.55 193 A 1 
ATOM 1463 C CD    . GLN A 1 193 ? -21.060 5.173   62.247  1.00 28.75 193 A 1 
ATOM 1464 O OE1   . GLN A 1 193 ? -20.366 5.260   61.249  1.00 28.90 193 A 1 
ATOM 1465 N NE2   . GLN A 1 193 ? -20.523 5.473   63.416  1.00 28.55 193 A 1 
ATOM 1466 N N     . TYR A 1 194 ? -25.348 5.759   58.877  1.00 32.59 194 A 1 
ATOM 1467 C CA    . TYR A 1 194 ? -25.896 7.001   59.475  1.00 34.22 194 A 1 
ATOM 1468 C C     . TYR A 1 194 ? -26.507 7.913   58.373  1.00 31.93 194 A 1 
ATOM 1469 O O     . TYR A 1 194 ? -27.713 8.120   58.358  1.00 29.49 194 A 1 
ATOM 1470 C CB    . TYR A 1 194 ? -24.814 7.788   60.237  1.00 31.23 194 A 1 
ATOM 1471 C CG    . TYR A 1 194 ? -25.293 8.811   61.259  1.00 30.46 194 A 1 
ATOM 1472 C CD1   . TYR A 1 194 ? -25.909 10.014  60.857  1.00 28.96 194 A 1 
ATOM 1473 C CD2   . TYR A 1 194 ? -25.094 8.565   62.631  1.00 29.39 194 A 1 
ATOM 1474 C CE1   . TYR A 1 194 ? -26.325 10.946  61.821  1.00 26.81 194 A 1 
ATOM 1475 C CE2   . TYR A 1 194 ? -25.501 9.508   63.596  1.00 26.18 194 A 1 
ATOM 1476 C CZ    . TYR A 1 194 ? -26.116 10.699  63.191  1.00 27.05 194 A 1 
ATOM 1477 O OH    . TYR A 1 194 ? -26.512 11.614  64.121  1.00 27.36 194 A 1 
ATOM 1478 N N     . PHE A 1 195 ? -25.682 8.512   57.533  1.00 34.33 195 A 1 
ATOM 1479 C CA    . PHE A 1 195 ? -25.990 9.689   56.685  1.00 34.80 195 A 1 
ATOM 1480 C C     . PHE A 1 195 ? -26.601 9.317   55.319  1.00 33.56 195 A 1 
ATOM 1481 O O     . PHE A 1 195 ? -26.502 8.171   54.905  1.00 32.06 195 A 1 
ATOM 1482 C CB    . PHE A 1 195 ? -24.688 10.480  56.491  1.00 32.17 195 A 1 
ATOM 1483 C CG    . PHE A 1 195 ? -24.301 11.420  57.605  1.00 31.98 195 A 1 
ATOM 1484 C CD1   . PHE A 1 195 ? -24.797 12.737  57.616  1.00 31.49 195 A 1 
ATOM 1485 C CD2   . PHE A 1 195 ? -23.416 11.008  58.613  1.00 32.99 195 A 1 
ATOM 1486 C CE1   . PHE A 1 195 ? -24.414 13.634  58.621  1.00 29.51 195 A 1 
ATOM 1487 C CE2   . PHE A 1 195 ? -23.028 11.905  59.630  1.00 27.81 195 A 1 
ATOM 1488 C CZ    . PHE A 1 195 ? -23.529 13.223  59.633  1.00 27.64 195 A 1 
ATOM 1489 N N     . GLY A 1 196 ? -27.146 10.192  54.500  1.00 35.61 196 A 1 
ATOM 1490 C CA    . GLY A 1 196 ? -27.600 11.588  54.557  1.00 36.15 196 A 1 
ATOM 1491 C C     . GLY A 1 196 ? -28.300 11.934  53.227  1.00 34.05 196 A 1 
ATOM 1492 O O     . GLY A 1 196 ? -28.134 11.222  52.243  1.00 32.27 196 A 1 
ATOM 1493 N N     . GLU A 1 197 ? -29.091 12.996  53.186  1.00 31.46 197 A 1 
ATOM 1494 C CA    . GLU A 1 197 ? -30.271 13.183  52.300  1.00 33.17 197 A 1 
ATOM 1495 C C     . GLU A 1 197 ? -30.067 13.591  50.825  1.00 30.80 197 A 1 
ATOM 1496 O O     . GLU A 1 197 ? -31.035 13.561  50.088  1.00 29.10 197 A 1 
ATOM 1497 C CB    . GLU A 1 197 ? -31.140 14.289  52.926  1.00 31.01 197 A 1 
ATOM 1498 C CG    . GLU A 1 197 ? -31.880 13.872  54.197  1.00 29.39 197 A 1 
ATOM 1499 C CD    . GLU A 1 197 ? -32.611 15.046  54.848  1.00 28.27 197 A 1 
ATOM 1500 O OE1   . GLU A 1 197 ? -33.790 14.861  55.224  1.00 27.16 197 A 1 
ATOM 1501 O OE2   . GLU A 1 197 ? -31.963 16.093  55.019  1.00 28.78 197 A 1 
ATOM 1502 N N     . VAL A 1 198 ? -28.959 14.075  50.396  1.00 33.33 198 A 1 
ATOM 1503 C CA    . VAL A 1 198 ? -28.818 15.272  49.533  1.00 36.07 198 A 1 
ATOM 1504 C C     . VAL A 1 198 ? -29.753 15.334  48.301  1.00 33.65 198 A 1 
ATOM 1505 O O     . VAL A 1 198 ? -29.671 14.517  47.388  1.00 33.03 198 A 1 
ATOM 1506 C CB    . VAL A 1 198 ? -27.362 15.550  49.129  1.00 34.60 198 A 1 
ATOM 1507 C CG1   . VAL A 1 198 ? -27.220 16.923  48.487  1.00 34.39 198 A 1 
ATOM 1508 C CG2   . VAL A 1 198 ? -26.411 15.519  50.344  1.00 38.14 198 A 1 
ATOM 1509 N N     . ASP A 1 199 ? -30.578 16.410  48.301  1.00 37.09 199 A 1 
ATOM 1510 C CA    . ASP A 1 199 ? -31.781 16.617  47.471  1.00 37.73 199 A 1 
ATOM 1511 C C     . ASP A 1 199 ? -31.622 16.784  45.945  1.00 34.71 199 A 1 
ATOM 1512 O O     . ASP A 1 199 ? -32.573 16.541  45.211  1.00 33.87 199 A 1 
ATOM 1513 C CB    . ASP A 1 199 ? -32.431 17.923  47.934  1.00 36.61 199 A 1 
ATOM 1514 C CG    . ASP A 1 199 ? -33.299 17.811  49.183  1.00 33.83 199 A 1 
ATOM 1515 O OD1   . ASP A 1 199 ? -34.022 16.804  49.303  1.00 34.31 199 A 1 
ATOM 1516 O OD2   . ASP A 1 199 ? -33.261 18.784  49.966  1.00 34.79 199 A 1 
ATOM 1517 N N     . GLN A 1 200 ? -30.547 17.385  45.455  1.00 26.46 200 A 1 
ATOM 1518 C CA    . GLN A 1 200 ? -30.667 18.463  44.476  1.00 26.65 200 A 1 
ATOM 1519 C C     . GLN A 1 200 ? -31.320 18.069  43.135  1.00 25.06 200 A 1 
ATOM 1520 O O     . GLN A 1 200 ? -30.695 17.500  42.237  1.00 22.82 200 A 1 
ATOM 1521 C CB    . GLN A 1 200 ? -29.345 19.201  44.276  1.00 25.26 200 A 1 
ATOM 1522 C CG    . GLN A 1 200 ? -29.034 20.129  45.458  1.00 25.02 200 A 1 
ATOM 1523 C CD    . GLN A 1 200 ? -27.791 21.002  45.260  1.00 22.67 200 A 1 
ATOM 1524 O OE1   . GLN A 1 200 ? -27.057 20.908  44.291  1.00 23.19 200 A 1 
ATOM 1525 N NE2   . GLN A 1 200 ? -27.513 21.893  46.186  1.00 22.31 200 A 1 
ATOM 1526 N N     . TYR A 1 201 ? -32.579 18.522  43.007  1.00 34.86 201 A 1 
ATOM 1527 C CA    . TYR A 1 201 ? -33.347 18.623  41.763  1.00 35.83 201 A 1 
ATOM 1528 C C     . TYR A 1 201 ? -32.655 19.613  40.804  1.00 33.10 201 A 1 
ATOM 1529 O O     . TYR A 1 201 ? -32.918 20.812  40.843  1.00 31.80 201 A 1 
ATOM 1530 C CB    . TYR A 1 201 ? -34.759 19.120  42.085  1.00 34.31 201 A 1 
ATOM 1531 C CG    . TYR A 1 201 ? -35.794 18.046  42.345  1.00 34.08 201 A 1 
ATOM 1532 C CD1   . TYR A 1 201 ? -36.734 17.738  41.338  1.00 32.48 201 A 1 
ATOM 1533 C CD2   . TYR A 1 201 ? -35.864 17.384  43.580  1.00 32.37 201 A 1 
ATOM 1534 C CE1   . TYR A 1 201 ? -37.731 16.778  41.565  1.00 29.76 201 A 1 
ATOM 1535 C CE2   . TYR A 1 201 ? -36.854 16.423  43.814  1.00 28.48 201 A 1 
ATOM 1536 C CZ    . TYR A 1 201 ? -37.789 16.131  42.801  1.00 28.99 201 A 1 
ATOM 1537 O OH    . TYR A 1 201 ? -38.769 15.196  43.021  1.00 29.77 201 A 1 
ATOM 1538 N N     . PHE A 1 202 ? -31.748 19.125  39.951  1.00 26.18 202 A 1 
ATOM 1539 C CA    . PHE A 1 202 ? -31.133 19.995  38.960  1.00 26.65 202 A 1 
ATOM 1540 C C     . PHE A 1 202 ? -32.113 20.286  37.814  1.00 26.40 202 A 1 
ATOM 1541 O O     . PHE A 1 202 ? -32.415 19.416  37.000  1.00 24.81 202 A 1 
ATOM 1542 C CB    . PHE A 1 202 ? -29.778 19.439  38.510  1.00 25.74 202 A 1 
ATOM 1543 C CG    . PHE A 1 202 ? -28.677 20.480  38.590  1.00 25.77 202 A 1 
ATOM 1544 C CD1   . PHE A 1 202 ? -28.389 21.297  37.487  1.00 24.42 202 A 1 
ATOM 1545 C CD2   . PHE A 1 202 ? -27.976 20.654  39.790  1.00 27.00 202 A 1 
ATOM 1546 C CE1   . PHE A 1 202 ? -27.403 22.289  37.584  1.00 23.52 202 A 1 
ATOM 1547 C CE2   . PHE A 1 202 ? -26.984 21.637  39.892  1.00 22.28 202 A 1 
ATOM 1548 C CZ    . PHE A 1 202 ? -26.691 22.456  38.787  1.00 22.24 202 A 1 
ATOM 1549 N N     . ASP A 1 203 ? -32.646 21.501  37.806  1.00 34.01 203 A 1 
ATOM 1550 C CA    . ASP A 1 203 ? -33.713 21.955  36.924  1.00 35.48 203 A 1 
ATOM 1551 C C     . ASP A 1 203 ? -33.168 22.221  35.507  1.00 33.11 203 A 1 
ATOM 1552 O O     . ASP A 1 203 ? -32.445 23.182  35.261  1.00 31.86 203 A 1 
ATOM 1553 C CB    . ASP A 1 203 ? -34.378 23.179  37.570  1.00 34.17 203 A 1 
ATOM 1554 C CG    . ASP A 1 203 ? -35.791 23.456  37.073  1.00 31.79 203 A 1 
ATOM 1555 O OD1   . ASP A 1 203 ? -36.296 22.667  36.255  1.00 30.57 203 A 1 
ATOM 1556 O OD2   . ASP A 1 203 ? -36.364 24.470  37.537  1.00 30.83 203 A 1 
ATOM 1557 N N     . LEU A 1 204 ? -33.491 21.340  34.569  1.00 27.76 204 A 1 
ATOM 1558 C CA    . LEU A 1 204 ? -32.944 21.315  33.202  1.00 29.72 204 A 1 
ATOM 1559 C C     . LEU A 1 204 ? -33.585 22.334  32.231  1.00 27.98 204 A 1 
ATOM 1560 O O     . LEU A 1 204 ? -33.452 22.188  31.017  1.00 26.19 204 A 1 
ATOM 1561 C CB    . LEU A 1 204 ? -33.017 19.865  32.674  1.00 28.06 204 A 1 
ATOM 1562 C CG    . LEU A 1 204 ? -31.707 19.072  32.848  1.00 26.82 204 A 1 
ATOM 1563 C CD1   . LEU A 1 204 ? -31.978 17.573  32.704  1.00 27.02 204 A 1 
ATOM 1564 C CD2   . LEU A 1 204 ? -30.670 19.462  31.800  1.00 29.89 204 A 1 
ATOM 1565 N N     . VAL A 1 205 ? -34.280 23.340  32.749  1.00 29.03 205 A 1 
ATOM 1566 C CA    . VAL A 1 205 ? -35.192 24.162  31.922  1.00 33.77 205 A 1 
ATOM 1567 C C     . VAL A 1 205 ? -34.482 25.034  30.872  1.00 31.76 205 A 1 
ATOM 1568 O O     . VAL A 1 205 ? -34.958 25.163  29.744  1.00 30.29 205 A 1 
ATOM 1569 C CB    . VAL A 1 205 ? -36.088 25.044  32.810  1.00 32.11 205 A 1 
ATOM 1570 C CG1   . VAL A 1 205 ? -37.155 25.772  31.987  1.00 30.88 205 A 1 
ATOM 1571 C CG2   . VAL A 1 205 ? -36.832 24.229  33.865  1.00 33.44 205 A 1 
ATOM 1572 N N     . GLY A 1 206 ? -33.382 25.684  31.245  1.00 35.42 206 A 1 
ATOM 1573 C CA    . GLY A 1 206 ? -33.008 26.969  30.655  1.00 35.72 206 A 1 
ATOM 1574 C C     . GLY A 1 206 ? -32.511 27.010  29.207  1.00 34.46 206 A 1 
ATOM 1575 O O     . GLY A 1 206 ? -32.411 28.101  28.650  1.00 31.91 206 A 1 
ATOM 1576 N N     . TYR A 1 207 ? -32.164 25.862  28.589  1.00 32.77 207 A 1 
ATOM 1577 C CA    . TYR A 1 207 ? -31.282 25.901  27.407  1.00 32.54 207 A 1 
ATOM 1578 C C     . TYR A 1 207 ? -31.943 26.386  26.101  1.00 31.26 207 A 1 
ATOM 1579 O O     . TYR A 1 207 ? -31.240 26.763  25.164  1.00 28.25 207 A 1 
ATOM 1580 C CB    . TYR A 1 207 ? -30.597 24.538  27.237  1.00 30.38 207 A 1 
ATOM 1581 C CG    . TYR A 1 207 ? -29.107 24.650  26.988  1.00 29.17 207 A 1 
ATOM 1582 C CD1   . TYR A 1 207 ? -28.594 24.734  25.683  1.00 26.75 207 A 1 
ATOM 1583 C CD2   . TYR A 1 207 ? -28.220 24.691  28.080  1.00 28.70 207 A 1 
ATOM 1584 C CE1   . TYR A 1 207 ? -27.216 24.854  25.461  1.00 24.14 207 A 1 
ATOM 1585 C CE2   . TYR A 1 207 ? -26.835 24.810  27.869  1.00 23.33 207 A 1 
ATOM 1586 C CZ    . TYR A 1 207 ? -26.336 24.892  26.557  1.00 25.73 207 A 1 
ATOM 1587 O OH    . TYR A 1 207 ? -24.980 25.012  26.345  1.00 27.81 207 A 1 
ATOM 1588 N N     . ASN A 1 208 ? -33.294 26.398  26.039  1.00 32.76 208 A 1 
ATOM 1589 C CA    . ASN A 1 208 ? -33.990 26.658  24.775  1.00 32.51 208 A 1 
ATOM 1590 C C     . ASN A 1 208 ? -33.911 28.101  24.259  1.00 29.90 208 A 1 
ATOM 1591 O O     . ASN A 1 208 ? -34.054 28.314  23.056  1.00 27.93 208 A 1 
ATOM 1592 C CB    . ASN A 1 208 ? -35.465 26.224  24.912  1.00 31.17 208 A 1 
ATOM 1593 C CG    . ASN A 1 208 ? -35.718 24.751  24.610  1.00 28.36 208 A 1 
ATOM 1594 O OD1   . ASN A 1 208 ? -34.888 24.034  24.091  1.00 29.97 208 A 1 
ATOM 1595 N ND2   . ASN A 1 208 ? -36.897 24.267  24.900  1.00 31.10 208 A 1 
ATOM 1596 N N     . SER A 1 209 ? -33.737 29.082  25.126  1.00 39.19 209 A 1 
ATOM 1597 C CA    . SER A 1 209 ? -33.993 30.479  24.728  1.00 40.91 209 A 1 
ATOM 1598 C C     . SER A 1 209 ? -32.954 31.076  23.771  1.00 39.88 209 A 1 
ATOM 1599 O O     . SER A 1 209 ? -33.243 32.056  23.094  1.00 37.17 209 A 1 
ATOM 1600 C CB    . SER A 1 209 ? -34.115 31.364  25.965  1.00 37.88 209 A 1 
ATOM 1601 O OG    . SER A 1 209 ? -32.891 31.411  26.673  1.00 35.63 209 A 1 
ATOM 1602 N N     . TYR A 1 210 ? -31.754 30.503  23.737  1.00 38.29 210 A 1 
ATOM 1603 C CA    . TYR A 1 210 ? -30.632 31.180  23.084  1.00 37.40 210 A 1 
ATOM 1604 C C     . TYR A 1 210 ? -30.711 31.177  21.547  1.00 36.89 210 A 1 
ATOM 1605 O O     . TYR A 1 210 ? -30.166 32.076  20.902  1.00 33.40 210 A 1 
ATOM 1606 C CB    . TYR A 1 210 ? -29.314 30.573  23.582  1.00 33.94 210 A 1 
ATOM 1607 C CG    . TYR A 1 210 ? -28.176 31.580  23.632  1.00 30.90 210 A 1 
ATOM 1608 C CD1   . TYR A 1 210 ? -27.312 31.736  22.538  1.00 28.41 210 A 1 
ATOM 1609 C CD2   . TYR A 1 210 ? -28.001 32.367  24.781  1.00 30.25 210 A 1 
ATOM 1610 C CE1   . TYR A 1 210 ? -26.276 32.681  22.587  1.00 25.36 210 A 1 
ATOM 1611 C CE2   . TYR A 1 210 ? -26.963 33.314  24.842  1.00 25.17 210 A 1 
ATOM 1612 C CZ    . TYR A 1 210 ? -26.101 33.466  23.737  1.00 29.17 210 A 1 
ATOM 1613 O OH    . TYR A 1 210 ? -25.084 34.393  23.791  1.00 30.31 210 A 1 
ATOM 1614 N N     . TYR A 1 211 ? -31.396 30.177  20.965  1.00 35.50 211 A 1 
ATOM 1615 C CA    . TYR A 1 211 ? -31.418 30.017  19.506  1.00 33.62 211 A 1 
ATOM 1616 C C     . TYR A 1 211 ? -32.240 31.079  18.764  1.00 31.74 211 A 1 
ATOM 1617 O O     . TYR A 1 211 ? -31.962 31.348  17.598  1.00 28.21 211 A 1 
ATOM 1618 C CB    . TYR A 1 211 ? -31.898 28.601  19.150  1.00 31.72 211 A 1 
ATOM 1619 C CG    . TYR A 1 211 ? -30.756 27.627  18.921  1.00 29.68 211 A 1 
ATOM 1620 C CD1   . TYR A 1 211 ? -30.165 27.533  17.647  1.00 28.02 211 A 1 
ATOM 1621 C CD2   . TYR A 1 211 ? -30.257 26.845  19.973  1.00 30.46 211 A 1 
ATOM 1622 C CE1   . TYR A 1 211 ? -29.094 26.661  17.412  1.00 26.60 211 A 1 
ATOM 1623 C CE2   . TYR A 1 211 ? -29.181 25.960  19.760  1.00 26.41 211 A 1 
ATOM 1624 C CZ    . TYR A 1 211 ? -28.613 25.870  18.469  1.00 29.54 211 A 1 
ATOM 1625 O OH    . TYR A 1 211 ? -27.558 25.010  18.255  1.00 30.36 211 A 1 
ATOM 1626 N N     . ASP A 1 212 ? -33.233 31.670  19.428  1.00 38.97 212 A 1 
ATOM 1627 C CA    . ASP A 1 212 ? -34.246 32.487  18.742  1.00 39.22 212 A 1 
ATOM 1628 C C     . ASP A 1 212 ? -33.705 33.863  18.297  1.00 36.24 212 A 1 
ATOM 1629 O O     . ASP A 1 212 ? -34.027 34.363  17.226  1.00 34.89 212 A 1 
ATOM 1630 C CB    . ASP A 1 212 ? -35.466 32.611  19.672  1.00 36.66 212 A 1 
ATOM 1631 C CG    . ASP A 1 212 ? -36.827 32.565  18.974  1.00 34.47 212 A 1 
ATOM 1632 O OD1   . ASP A 1 212 ? -36.889 32.129  17.814  1.00 34.88 212 A 1 
ATOM 1633 O OD2   . ASP A 1 212 ? -37.814 32.920  19.654  1.00 35.40 212 A 1 
ATOM 1634 N N     . SER A 1 213 ? -32.846 34.464  19.122  1.00 47.37 213 A 1 
ATOM 1635 C CA    . SER A 1 213 ? -32.405 35.851  18.882  1.00 49.15 213 A 1 
ATOM 1636 C C     . SER A 1 213 ? -31.499 36.025  17.665  1.00 49.92 213 A 1 
ATOM 1637 O O     . SER A 1 213 ? -31.471 37.094  17.062  1.00 46.80 213 A 1 
ATOM 1638 C CB    . SER A 1 213 ? -31.728 36.413  20.127  1.00 43.94 213 A 1 
ATOM 1639 O OG    . SER A 1 213 ? -30.491 35.776  20.374  1.00 40.03 213 A 1 
ATOM 1640 N N     . HIS A 1 214 ? -30.756 34.968  17.298  1.00 33.08 214 A 1 
ATOM 1641 C CA    . HIS A 1 214 ? -29.746 35.090  16.244  1.00 36.24 214 A 1 
ATOM 1642 C C     . HIS A 1 214 ? -30.324 35.195  14.828  1.00 34.09 214 A 1 
ATOM 1643 O O     . HIS A 1 214 ? -29.638 35.714  13.940  1.00 32.24 214 A 1 
ATOM 1644 C CB    . HIS A 1 214 ? -28.711 33.964  16.361  1.00 34.73 214 A 1 
ATOM 1645 C CG    . HIS A 1 214 ? -27.377 34.478  16.844  1.00 34.79 214 A 1 
ATOM 1646 N ND1   . HIS A 1 214 ? -26.499 35.237  16.125  1.00 33.02 214 A 1 
ATOM 1647 C CD2   . HIS A 1 214 ? -26.816 34.308  18.078  1.00 33.45 214 A 1 
ATOM 1648 C CE1   . HIS A 1 214 ? -25.437 35.519  16.906  1.00 31.76 214 A 1 
ATOM 1649 N NE2   . HIS A 1 214 ? -25.598 34.970  18.107  1.00 31.05 214 A 1 
ATOM 1650 N N     . MET A 1 215 ? -31.584 34.744  14.611  1.00 41.11 215 A 1 
ATOM 1651 C CA    . MET A 1 215 ? -32.198 34.841  13.279  1.00 41.44 215 A 1 
ATOM 1652 C C     . MET A 1 215 ? -32.438 36.291  12.844  1.00 40.59 215 A 1 
ATOM 1653 O O     . MET A 1 215 ? -32.222 36.621  11.675  1.00 38.40 215 A 1 
ATOM 1654 C CB    . MET A 1 215 ? -33.522 34.058  13.228  1.00 39.13 215 A 1 
ATOM 1655 C CG    . MET A 1 215 ? -33.297 32.570  12.881  1.00 36.14 215 A 1 
ATOM 1656 S SD    . MET A 1 215 ? -34.743 31.785  12.116  1.00 34.42 215 A 1 
ATOM 1657 C CE    . MET A 1 215 ? -34.018 30.217  11.568  1.00 31.47 215 A 1 
ATOM 1658 N N     . SER A 1 216 ? -32.832 37.178  13.775  1.00 48.47 216 A 1 
ATOM 1659 C CA    . SER A 1 216 ? -33.223 38.553  13.408  1.00 50.04 216 A 1 
ATOM 1660 C C     . SER A 1 216 ? -32.083 39.386  12.822  1.00 49.98 216 A 1 
ATOM 1661 O O     . SER A 1 216 ? -32.286 40.167  11.893  1.00 46.55 216 A 1 
ATOM 1662 C CB    . SER A 1 216 ? -33.838 39.261  14.618  1.00 44.53 216 A 1 
ATOM 1663 O OG    . SER A 1 216 ? -32.871 39.512  15.620  1.00 40.24 216 A 1 
ATOM 1664 N N     . ASN A 1 217 ? -30.867 39.191  13.324  1.00 43.10 217 A 1 
ATOM 1665 C CA    . ASN A 1 217 ? -29.718 39.952  12.853  1.00 42.93 217 A 1 
ATOM 1666 C C     . ASN A 1 217 ? -29.310 39.590  11.428  1.00 39.43 217 A 1 
ATOM 1667 O O     . ASN A 1 217 ? -28.739 40.417  10.722  1.00 38.40 217 A 1 
ATOM 1668 C CB    . ASN A 1 217 ? -28.550 39.778  13.835  1.00 40.90 217 A 1 
ATOM 1669 C CG    . ASN A 1 217 ? -28.593 40.747  15.005  1.00 37.26 217 A 1 
ATOM 1670 O OD1   . ASN A 1 217 ? -29.362 41.691  15.070  1.00 38.97 217 A 1 
ATOM 1671 N ND2   . ASN A 1 217 ? -27.726 40.567  15.972  1.00 40.05 217 A 1 
ATOM 1672 N N     . GLN A 1 218 ? -29.603 38.350  10.997  1.00 45.70 218 A 1 
ATOM 1673 C CA    . GLN A 1 218 ? -29.238 37.908  9.659   1.00 46.04 218 A 1 
ATOM 1674 C C     . GLN A 1 218 ? -30.080 38.604  8.580   1.00 46.98 218 A 1 
ATOM 1675 O O     . GLN A 1 218 ? -29.553 38.969  7.527   1.00 47.18 218 A 1 
ATOM 1676 C CB    . GLN A 1 218 ? -29.326 36.381  9.597   1.00 43.45 218 A 1 
ATOM 1677 C CG    . GLN A 1 218 ? -28.153 35.798  8.786   1.00 40.15 218 A 1 
ATOM 1678 C CD    . GLN A 1 218 ? -28.117 34.269  8.814   1.00 35.52 218 A 1 
ATOM 1679 O OE1   . GLN A 1 218 ? -29.016 33.581  9.262   1.00 37.61 218 A 1 
ATOM 1680 N NE2   . GLN A 1 218 ? -27.068 33.658  8.310   1.00 35.76 218 A 1 
ATOM 1681 N N     . GLU A 1 219 ? -31.359 38.855  8.864   1.00 49.69 219 A 1 
ATOM 1682 C CA    . GLU A 1 219 ? -32.227 39.607  7.943   1.00 50.81 219 A 1 
ATOM 1683 C C     . GLU A 1 219 ? -31.762 41.064  7.765   1.00 48.10 219 A 1 
ATOM 1684 O O     . GLU A 1 219 ? -31.737 41.566  6.642   1.00 50.92 219 A 1 
ATOM 1685 C CB    . GLU A 1 219 ? -33.687 39.574  8.414   1.00 49.95 219 A 1 
ATOM 1686 C CG    . GLU A 1 219 ? -34.333 38.192  8.237   1.00 46.66 219 A 1 
ATOM 1687 C CD    . GLU A 1 219 ? -35.852 38.221  8.467   1.00 44.37 219 A 1 
ATOM 1688 O OE1   . GLU A 1 219 ? -36.552 37.431  7.780   1.00 40.67 219 A 1 
ATOM 1689 O OE2   . GLU A 1 219 ? -36.307 39.029  9.297   1.00 41.39 219 A 1 
ATOM 1690 N N     . GLN A 1 220 ? -31.352 41.725  8.859   1.00 54.05 220 A 1 
ATOM 1691 C CA    . GLN A 1 220 ? -30.838 43.099  8.765   1.00 53.88 220 A 1 
ATOM 1692 C C     . GLN A 1 220 ? -29.555 43.176  7.931   1.00 52.74 220 A 1 
ATOM 1693 O O     . GLN A 1 220 ? -29.407 44.109  7.131   1.00 54.91 220 A 1 
ATOM 1694 C CB    . GLN A 1 220 ? -30.596 43.696  10.159  1.00 53.59 220 A 1 
ATOM 1695 C CG    . GLN A 1 220 ? -31.879 44.274  10.748  1.00 50.05 220 A 1 
ATOM 1696 C CD    . GLN A 1 220 ? -31.630 45.076  12.038  1.00 46.53 220 A 1 
ATOM 1697 O OE1   . GLN A 1 220 ? -30.621 44.964  12.712  1.00 46.03 220 A 1 
ATOM 1698 N NE2   . GLN A 1 220 ? -32.548 45.926  12.420  1.00 42.18 220 A 1 
ATOM 1699 N N     . TYR A 1 221 ? -28.660 42.191  8.077   1.00 48.42 221 A 1 
ATOM 1700 C CA    . TYR A 1 221 ? -27.399 42.172  7.326   1.00 44.67 221 A 1 
ATOM 1701 C C     . TYR A 1 221 ? -27.649 42.015  5.819   1.00 41.31 221 A 1 
ATOM 1702 O O     . TYR A 1 221 ? -27.089 42.761  5.017   1.00 40.57 221 A 1 
ATOM 1703 C CB    . TYR A 1 221 ? -26.494 41.069  7.880   1.00 43.26 221 A 1 
ATOM 1704 C CG    . TYR A 1 221 ? -25.022 41.392  7.711   1.00 39.82 221 A 1 
ATOM 1705 C CD1   . TYR A 1 221 ? -24.331 41.003  6.556   1.00 38.54 221 A 1 
ATOM 1706 C CD2   . TYR A 1 221 ? -24.346 42.126  8.710   1.00 40.68 221 A 1 
ATOM 1707 C CE1   . TYR A 1 221 ? -22.976 41.333  6.391   1.00 34.49 221 A 1 
ATOM 1708 C CE2   . TYR A 1 221 ? -22.995 42.453  8.567   1.00 34.82 221 A 1 
ATOM 1709 C CZ    . TYR A 1 221 ? -22.306 42.061  7.401   1.00 39.02 221 A 1 
ATOM 1710 O OH    . TYR A 1 221 ? -20.979 42.390  7.250   1.00 37.23 221 A 1 
ATOM 1711 N N     . VAL A 1 222 ? -28.579 41.111  5.434   1.00 57.25 222 A 1 
ATOM 1712 C CA    . VAL A 1 222 ? -28.968 40.916  4.028   1.00 56.72 222 A 1 
ATOM 1713 C C     . VAL A 1 222 ? -29.591 42.189  3.435   1.00 53.63 222 A 1 
ATOM 1714 O O     . VAL A 1 222 ? -29.341 42.517  2.269   1.00 57.44 222 A 1 
ATOM 1715 C CB    . VAL A 1 222 ? -29.915 39.713  3.891   1.00 55.29 222 A 1 
ATOM 1716 C CG1   . VAL A 1 222 ? -30.466 39.548  2.465   1.00 50.14 222 A 1 
ATOM 1717 C CG2   . VAL A 1 222 ? -29.194 38.397  4.229   1.00 58.04 222 A 1 
ATOM 1718 N N     . MET A 1 223 ? -30.371 42.926  4.230   1.00 60.27 223 A 1 
ATOM 1719 C CA    . MET A 1 223 ? -30.990 44.168  3.767   1.00 59.41 223 A 1 
ATOM 1720 C C     . MET A 1 223 ? -29.954 45.279  3.535   1.00 58.25 223 A 1 
ATOM 1721 O O     . MET A 1 223 ? -30.040 45.999  2.543   1.00 62.23 223 A 1 
ATOM 1722 C CB    . MET A 1 223 ? -32.075 44.600  4.756   1.00 59.77 223 A 1 
ATOM 1723 C CG    . MET A 1 223 ? -33.291 45.195  4.031   1.00 56.11 223 A 1 
ATOM 1724 S SD    . MET A 1 223 ? -34.587 45.811  5.126   1.00 52.65 223 A 1 
ATOM 1725 C CE    . MET A 1 223 ? -36.031 45.652  4.037   1.00 46.55 223 A 1 
ATOM 1726 N N     . GLN A 1 224 ? -28.953 45.382  4.413   1.00 56.47 224 A 1 
ATOM 1727 C CA    . GLN A 1 224 ? -27.853 46.331  4.233   1.00 54.90 224 A 1 
ATOM 1728 C C     . GLN A 1 224 ? -26.987 45.979  3.021   1.00 54.65 224 A 1 
ATOM 1729 O O     . GLN A 1 224 ? -26.663 46.873  2.232   1.00 57.22 224 A 1 
ATOM 1730 C CB    . GLN A 1 224 ? -26.984 46.413  5.502   1.00 54.16 224 A 1 
ATOM 1731 C CG    . GLN A 1 224 ? -27.482 47.511  6.441   1.00 50.59 224 A 1 
ATOM 1732 C CD    . GLN A 1 224 ? -26.577 47.702  7.663   1.00 45.84 224 A 1 
ATOM 1733 O OE1   . GLN A 1 224 ? -25.758 46.882  8.025   1.00 44.70 224 A 1 
ATOM 1734 N NE2   . GLN A 1 224 ? -26.691 48.819  8.348   1.00 42.41 224 A 1 
ATOM 1735 N N     . GLU A 1 225 ? -26.660 44.692  2.805   1.00 56.29 225 A 1 
ATOM 1736 C CA    . GLU A 1 225 ? -25.901 44.281  1.615   1.00 56.21 225 A 1 
ATOM 1737 C C     . GLU A 1 225 ? -26.667 44.581  0.320   1.00 54.82 225 A 1 
ATOM 1738 O O     . GLU A 1 225 ? -26.069 45.033  -0.651  1.00 56.76 225 A 1 
ATOM 1739 C CB    . GLU A 1 225 ? -25.555 42.790  1.654   1.00 54.26 225 A 1 
ATOM 1740 C CG    . GLU A 1 225 ? -24.241 42.503  2.380   1.00 49.41 225 A 1 
ATOM 1741 C CD    . GLU A 1 225 ? -23.647 41.146  1.962   1.00 46.06 225 A 1 
ATOM 1742 O OE1   . GLU A 1 225 ? -22.408 41.051  1.866   1.00 43.43 225 A 1 
ATOM 1743 O OE2   . GLU A 1 225 ? -24.451 40.215  1.703   1.00 44.27 225 A 1 
ATOM 1744 N N     . GLN A 1 226 ? -28.001 44.381  0.299   1.00 57.26 226 A 1 
ATOM 1745 C CA    . GLN A 1 226 ? -28.802 44.738  -0.873  1.00 54.41 226 A 1 
ATOM 1746 C C     . GLN A 1 226 ? -28.781 46.244  -1.167  1.00 53.41 226 A 1 
ATOM 1747 O O     . GLN A 1 226 ? -28.699 46.621  -2.339  1.00 56.86 226 A 1 
ATOM 1748 C CB    . GLN A 1 226 ? -30.249 44.275  -0.711  1.00 53.38 226 A 1 
ATOM 1749 C CG    . GLN A 1 226 ? -30.394 42.785  -1.057  1.00 51.00 226 A 1 
ATOM 1750 C CD    . GLN A 1 226 ? -31.862 42.339  -1.124  1.00 45.23 226 A 1 
ATOM 1751 O OE1   . GLN A 1 226 ? -32.807 43.078  -0.875  1.00 45.67 226 A 1 
ATOM 1752 N NE2   . GLN A 1 226 ? -32.118 41.105  -1.505  1.00 41.49 226 A 1 
ATOM 1753 N N     . GLN A 1 227 ? -28.829 47.088  -0.143  1.00 65.33 227 A 1 
ATOM 1754 C CA    . GLN A 1 227 ? -28.708 48.536  -0.342  1.00 63.82 227 A 1 
ATOM 1755 C C     . GLN A 1 227 ? -27.323 48.915  -0.871  1.00 64.07 227 A 1 
ATOM 1756 O O     . GLN A 1 227 ? -27.218 49.707  -1.812  1.00 65.69 227 A 1 
ATOM 1757 C CB    . GLN A 1 227 ? -29.013 49.291  0.957   1.00 63.38 227 A 1 
ATOM 1758 C CG    . GLN A 1 227 ? -30.525 49.389  1.201   1.00 59.02 227 A 1 
ATOM 1759 C CD    . GLN A 1 227 ? -30.869 50.246  2.420   1.00 52.84 227 A 1 
ATOM 1760 O OE1   . GLN A 1 227 ? -30.041 50.622  3.234   1.00 51.53 227 A 1 
ATOM 1761 N NE2   . GLN A 1 227 ? -32.121 50.598  2.589   1.00 47.55 227 A 1 
ATOM 1762 N N     . HIS A 1 228 ? -26.278 48.292  -0.324  1.00 56.62 228 A 1 
ATOM 1763 C CA    . HIS A 1 228 ? -24.909 48.561  -0.761  1.00 55.49 228 A 1 
ATOM 1764 C C     . HIS A 1 228 ? -24.677 48.101  -2.210  1.00 50.89 228 A 1 
ATOM 1765 O O     . HIS A 1 228 ? -24.047 48.812  -2.995  1.00 55.97 228 A 1 
ATOM 1766 C CB    . HIS A 1 228 ? -23.923 47.919  0.228   1.00 57.17 228 A 1 
ATOM 1767 C CG    . HIS A 1 228 ? -22.628 48.674  0.295   1.00 54.66 228 A 1 
ATOM 1768 N ND1   . HIS A 1 228 ? -21.695 48.791  -0.694  1.00 49.42 228 A 1 
ATOM 1769 C CD2   . HIS A 1 228 ? -22.187 49.450  1.331   1.00 51.12 228 A 1 
ATOM 1770 C CE1   . HIS A 1 228 ? -20.714 49.607  -0.270  1.00 46.64 228 A 1 
ATOM 1771 N NE2   . HIS A 1 228 ? -20.981 50.023  0.956   1.00 46.08 228 A 1 
ATOM 1772 N N     . LEU A 1 229 ? -25.245 46.956  -2.612  1.00 51.25 229 A 1 
ATOM 1773 C CA    . LEU A 1 229 ? -25.223 46.471  -3.999  1.00 47.34 229 A 1 
ATOM 1774 C C     . LEU A 1 229 ? -25.953 47.411  -4.962  1.00 45.02 229 A 1 
ATOM 1775 O O     . LEU A 1 229 ? -25.443 47.668  -6.056  1.00 46.49 229 A 1 
ATOM 1776 C CB    . LEU A 1 229 ? -25.827 45.055  -4.044  1.00 47.72 229 A 1 
ATOM 1777 C CG    . LEU A 1 229 ? -24.739 43.959  -4.052  1.00 45.83 229 A 1 
ATOM 1778 C CD1   . LEU A 1 229 ? -25.267 42.665  -3.447  1.00 41.98 229 A 1 
ATOM 1779 C CD2   . LEU A 1 229 ? -24.264 43.685  -5.474  1.00 50.45 229 A 1 
ATOM 1780 N N     . GLN A 1 230 ? -27.115 47.965  -4.570  1.00 66.77 230 A 1 
ATOM 1781 C CA    . GLN A 1 230 ? -27.817 48.950  -5.405  1.00 65.29 230 A 1 
ATOM 1782 C C     . GLN A 1 230 ? -27.018 50.240  -5.569  1.00 65.14 230 A 1 
ATOM 1783 O O     . GLN A 1 230 ? -27.025 50.835  -6.653  1.00 67.76 230 A 1 
ATOM 1784 C CB    . GLN A 1 230 ? -29.192 49.281  -4.814  1.00 65.90 230 A 1 
ATOM 1785 C CG    . GLN A 1 230 ? -30.224 48.196  -5.135  1.00 61.61 230 A 1 
ATOM 1786 C CD    . GLN A 1 230 ? -31.640 48.587  -4.683  1.00 54.43 230 A 1 
ATOM 1787 O OE1   . GLN A 1 230 ? -31.901 49.648  -4.134  1.00 51.36 230 A 1 
ATOM 1788 N NE2   . GLN A 1 230 ? -32.613 47.739  -4.923  1.00 48.46 230 A 1 
ATOM 1789 N N     . GLN A 1 231 ? -26.312 50.637  -4.518  1.00 68.50 231 A 1 
ATOM 1790 C CA    . GLN A 1 231 ? -25.487 51.844  -4.563  1.00 67.84 231 A 1 
ATOM 1791 C C     . GLN A 1 231 ? -24.263 51.635  -5.457  1.00 68.21 231 A 1 
ATOM 1792 O O     . GLN A 1 231 ? -24.011 52.454  -6.338  1.00 69.10 231 A 1 
ATOM 1793 C CB    . GLN A 1 231 ? -25.159 52.257  -3.128  1.00 66.58 231 A 1 
ATOM 1794 C CG    . GLN A 1 231 ? -24.784 53.741  -3.037  1.00 60.14 231 A 1 
ATOM 1795 C CD    . GLN A 1 231 ? -24.803 54.272  -1.602  1.00 54.23 231 A 1 
ATOM 1796 O OE1   . GLN A 1 231 ? -24.976 53.569  -0.629  1.00 52.42 231 A 1 
ATOM 1797 N NE2   . GLN A 1 231 ? -24.626 55.559  -1.424  1.00 48.11 231 A 1 
ATOM 1798 N N     . MET A 1 232 ? -23.582 50.477  -5.344  1.00 65.66 232 A 1 
ATOM 1799 C CA    . MET A 1 232 ? -22.490 50.103  -6.245  1.00 62.23 232 A 1 
ATOM 1800 C C     . MET A 1 232 ? -22.950 49.990  -7.703  1.00 61.19 232 A 1 
ATOM 1801 O O     . MET A 1 232 ? -22.235 50.421  -8.603  1.00 65.82 232 A 1 
ATOM 1802 C CB    . MET A 1 232 ? -21.862 48.764  -5.805  1.00 61.08 232 A 1 
ATOM 1803 C CG    . MET A 1 232 ? -20.836 48.930  -4.681  1.00 55.74 232 A 1 
ATOM 1804 S SD    . MET A 1 232 ? -19.157 48.390  -5.149  1.00 53.34 232 A 1 
ATOM 1805 C CE    . MET A 1 232 ? -19.385 46.597  -5.183  1.00 46.05 232 A 1 
ATOM 1806 N N     . GLN A 1 233 ? -24.155 49.468  -7.973  1.00 62.56 233 A 1 
ATOM 1807 C CA    . GLN A 1 233 ? -24.695 49.421  -9.335  1.00 58.74 233 A 1 
ATOM 1808 C C     . GLN A 1 233 ? -24.925 50.817  -9.918  1.00 55.77 233 A 1 
ATOM 1809 O O     . GLN A 1 233 ? -24.664 51.027  -11.105 1.00 61.87 233 A 1 
ATOM 1810 C CB    . GLN A 1 233 ? -25.995 48.620  -9.379  1.00 60.27 233 A 1 
ATOM 1811 C CG    . GLN A 1 233 ? -25.733 47.106  -9.405  1.00 57.61 233 A 1 
ATOM 1812 C CD    . GLN A 1 233 ? -27.021 46.292  -9.503  1.00 52.24 233 A 1 
ATOM 1813 O OE1   . GLN A 1 233 ? -28.145 46.792  -9.453  1.00 51.18 233 A 1 
ATOM 1814 N NE2   . GLN A 1 233 ? -26.919 44.991  -9.674  1.00 48.28 233 A 1 
ATOM 1815 N N     . LYS A 1 234 ? -25.387 51.782  -9.090  1.00 69.88 234 A 1 
ATOM 1816 C CA    . LYS A 1 234 ? -25.513 53.174  -9.533  1.00 68.91 234 A 1 
ATOM 1817 C C     . LYS A 1 234 ? -24.164 53.811  -9.856  1.00 68.90 234 A 1 
ATOM 1818 O O     . LYS A 1 234 ? -24.030 54.382  -10.926 1.00 70.35 234 A 1 
ATOM 1819 C CB    . LYS A 1 234 ? -26.255 54.019  -8.479  1.00 68.00 234 A 1 
ATOM 1820 C CG    . LYS A 1 234 ? -27.751 54.094  -8.782  1.00 61.38 234 A 1 
ATOM 1821 C CD    . LYS A 1 234 ? -28.412 55.059  -7.797  1.00 58.60 234 A 1 
ATOM 1822 C CE    . LYS A 1 234 ? -29.869 55.304  -8.189  1.00 51.73 234 A 1 
ATOM 1823 N NZ    . LYS A 1 234 ? -30.488 56.294  -7.286  1.00 46.34 234 A 1 
ATOM 1824 N N     . GLU A 1 235 ? -23.190 53.672  -8.988  1.00 63.21 235 A 1 
ATOM 1825 C CA    . GLU A 1 235 ? -21.848 54.219  -9.218  1.00 62.29 235 A 1 
ATOM 1826 C C     . GLU A 1 235 ? -21.194 53.598  -10.455 1.00 59.03 235 A 1 
ATOM 1827 O O     . GLU A 1 235 ? -20.574 54.306  -11.256 1.00 62.28 235 A 1 
ATOM 1828 C CB    . GLU A 1 235 ? -20.963 54.007  -7.983  1.00 61.84 235 A 1 
ATOM 1829 C CG    . GLU A 1 235 ? -21.320 54.962  -6.839  1.00 55.35 235 A 1 
ATOM 1830 C CD    . GLU A 1 235 ? -20.389 54.836  -5.624  1.00 53.28 235 A 1 
ATOM 1831 O OE1   . GLU A 1 235 ? -20.438 55.753  -4.778  1.00 46.95 235 A 1 
ATOM 1832 O OE2   . GLU A 1 235 ? -19.666 53.827  -5.524  1.00 48.12 235 A 1 
ATOM 1833 N N     . TYR A 1 236 ? -21.372 52.276  -10.690 1.00 55.53 236 A 1 
ATOM 1834 C CA    . TYR A 1 236 ? -20.836 51.614  -11.874 1.00 49.54 236 A 1 
ATOM 1835 C C     . TYR A 1 236 ? -21.514 52.096  -13.166 1.00 44.63 236 A 1 
ATOM 1836 O O     . TYR A 1 236 ? -20.837 52.295  -14.178 1.00 44.04 236 A 1 
ATOM 1837 C CB    . TYR A 1 236 ? -20.972 50.092  -11.702 1.00 48.16 236 A 1 
ATOM 1838 C CG    . TYR A 1 236 ? -20.034 49.318  -12.613 1.00 45.04 236 A 1 
ATOM 1839 C CD1   . TYR A 1 236 ? -20.462 48.877  -13.873 1.00 44.08 236 A 1 
ATOM 1840 C CD2   . TYR A 1 236 ? -18.710 49.067  -12.191 1.00 45.84 236 A 1 
ATOM 1841 C CE1   . TYR A 1 236 ? -19.575 48.182  -14.712 1.00 39.21 236 A 1 
ATOM 1842 C CE2   . TYR A 1 236 ? -17.822 48.376  -13.017 1.00 39.20 236 A 1 
ATOM 1843 C CZ    . TYR A 1 236 ? -18.256 47.929  -14.283 1.00 43.87 236 A 1 
ATOM 1844 O OH    . TYR A 1 236 ? -17.382 47.252  -15.108 1.00 42.00 236 A 1 
ATOM 1845 N N     . ALA A 1 237 ? -22.838 52.342  -13.119 1.00 70.26 237 A 1 
ATOM 1846 C CA    . ALA A 1 237 ? -23.563 52.911  -14.255 1.00 67.23 237 A 1 
ATOM 1847 C C     . ALA A 1 237 ? -23.106 54.335  -14.579 1.00 63.70 237 A 1 
ATOM 1848 O O     . ALA A 1 237 ? -22.925 54.666  -15.751 1.00 67.52 237 A 1 
ATOM 1849 C CB    . ALA A 1 237 ? -25.066 52.832  -13.971 1.00 68.74 237 A 1 
ATOM 1850 N N     . GLU A 1 238 ? -22.853 55.159  -13.563 1.00 68.75 238 A 1 
ATOM 1851 C CA    . GLU A 1 238 ? -22.298 56.502  -13.766 1.00 67.09 238 A 1 
ATOM 1852 C C     . GLU A 1 238 ? -20.873 56.454  -14.337 1.00 64.38 238 A 1 
ATOM 1853 O O     . GLU A 1 238 ? -20.555 57.197  -15.268 1.00 65.34 238 A 1 
ATOM 1854 C CB    . GLU A 1 238 ? -22.333 57.315  -12.466 1.00 66.15 238 A 1 
ATOM 1855 C CG    . GLU A 1 238 ? -23.731 57.857  -12.166 1.00 59.30 238 A 1 
ATOM 1856 C CD    . GLU A 1 238 ? -23.791 58.809  -10.963 1.00 53.38 238 A 1 
ATOM 1857 O OE1   . GLU A 1 238 ? -24.768 59.604  -10.902 1.00 49.46 238 A 1 
ATOM 1858 O OE2   . GLU A 1 238 ? -22.892 58.747  -10.106 1.00 49.08 238 A 1 
ATOM 1859 N N     . GLN A 1 239 ? -20.027 55.549  -13.857 1.00 65.88 239 A 1 
ATOM 1860 C CA    . GLN A 1 239 ? -18.671 55.391  -14.406 1.00 62.83 239 A 1 
ATOM 1861 C C     . GLN A 1 239 ? -18.671 54.888  -15.852 1.00 61.84 239 A 1 
ATOM 1862 O O     . GLN A 1 239 ? -17.802 55.294  -16.628 1.00 64.18 239 A 1 
ATOM 1863 C CB    . GLN A 1 239 ? -17.846 54.441  -13.541 1.00 63.46 239 A 1 
ATOM 1864 C CG    . GLN A 1 239 ? -17.301 55.130  -12.278 1.00 58.17 239 A 1 
ATOM 1865 C CD    . GLN A 1 239 ? -16.294 54.273  -11.524 1.00 52.68 239 A 1 
ATOM 1866 O OE1   . GLN A 1 239 ? -15.922 53.172  -11.915 1.00 50.70 239 A 1 
ATOM 1867 N NE2   . GLN A 1 239 ? -15.781 54.756  -10.414 1.00 46.73 239 A 1 
ATOM 1868 N N     . GLN A 1 240 ? -19.616 53.992  -16.239 1.00 61.50 240 A 1 
ATOM 1869 C CA    . GLN A 1 240 ? -19.732 53.571  -17.635 1.00 60.93 240 A 1 
ATOM 1870 C C     . GLN A 1 240 ? -20.161 54.728  -18.542 1.00 58.70 240 A 1 
ATOM 1871 O O     . GLN A 1 240 ? -19.540 54.918  -19.585 1.00 61.04 240 A 1 
ATOM 1872 C CB    . GLN A 1 240 ? -20.660 52.371  -17.800 1.00 60.58 240 A 1 
ATOM 1873 C CG    . GLN A 1 240 ? -19.948 51.055  -17.452 1.00 57.14 240 A 1 
ATOM 1874 C CD    . GLN A 1 240 ? -20.506 49.843  -18.212 1.00 51.99 240 A 1 
ATOM 1875 O OE1   . GLN A 1 240 ? -21.627 49.813  -18.696 1.00 50.85 240 A 1 
ATOM 1876 N NE2   . GLN A 1 240 ? -19.729 48.806  -18.368 1.00 47.67 240 A 1 
ATOM 1877 N N     . MET A 1 241 ? -21.139 55.561  -18.123 1.00 66.45 241 A 1 
ATOM 1878 C CA    . MET A 1 241 ? -21.519 56.753  -18.905 1.00 63.90 241 A 1 
ATOM 1879 C C     . MET A 1 241 ? -20.352 57.740  -19.074 1.00 61.29 241 A 1 
ATOM 1880 O O     . MET A 1 241 ? -20.199 58.327  -20.143 1.00 62.88 241 A 1 
ATOM 1881 C CB    . MET A 1 241 ? -22.733 57.460  -18.294 1.00 63.97 241 A 1 
ATOM 1882 C CG    . MET A 1 241 ? -24.046 56.908  -18.831 1.00 57.30 241 A 1 
ATOM 1883 S SD    . MET A 1 241 ? -25.341 58.166  -19.165 1.00 53.14 241 A 1 
ATOM 1884 C CE    . MET A 1 241 ? -26.071 58.329  -17.523 1.00 46.86 241 A 1 
ATOM 1885 N N     . GLN A 1 242 ? -19.506 57.905  -18.060 1.00 63.85 242 A 1 
ATOM 1886 C CA    . GLN A 1 242 ? -18.333 58.768  -18.203 1.00 60.33 242 A 1 
ATOM 1887 C C     . GLN A 1 242 ? -17.286 58.195  -19.167 1.00 56.26 242 A 1 
ATOM 1888 O O     . GLN A 1 242 ? -16.677 58.961  -19.911 1.00 59.40 242 A 1 
ATOM 1889 C CB    . GLN A 1 242 ? -17.699 59.060  -16.841 1.00 60.83 242 A 1 
ATOM 1890 C CG    . GLN A 1 242 ? -18.462 60.155  -16.084 1.00 56.01 242 A 1 
ATOM 1891 C CD    . GLN A 1 242 ? -17.740 60.606  -14.807 1.00 51.03 242 A 1 
ATOM 1892 O OE1   . GLN A 1 242 ? -16.748 60.044  -14.369 1.00 49.17 242 A 1 
ATOM 1893 N NE2   . GLN A 1 242 ? -18.218 61.655  -14.158 1.00 45.14 242 A 1 
ATOM 1894 N N     . LYS A 1 243 ? -17.095 56.862  -19.183 1.00 53.17 243 A 1 
ATOM 1895 C CA    . LYS A 1 243 ? -16.119 56.256  -20.104 1.00 52.21 243 A 1 
ATOM 1896 C C     . LYS A 1 243 ? -16.532 56.364  -21.568 1.00 47.61 243 A 1 
ATOM 1897 O O     . LYS A 1 243 ? -15.676 56.678  -22.390 1.00 49.21 243 A 1 
ATOM 1898 C CB    . LYS A 1 243 ? -15.843 54.794  -19.721 1.00 52.09 243 A 1 
ATOM 1899 C CG    . LYS A 1 243 ? -14.766 54.702  -18.643 1.00 50.36 243 A 1 
ATOM 1900 C CD    . LYS A 1 243 ? -14.408 53.226  -18.400 1.00 49.14 243 A 1 
ATOM 1901 C CE    . LYS A 1 243 ? -13.255 53.134  -17.404 1.00 43.60 243 A 1 
ATOM 1902 N NZ    . LYS A 1 243 ? -12.861 51.726  -17.187 1.00 40.33 243 A 1 
ATOM 1903 N N     . GLU A 1 244 ? -17.826 56.169  -21.892 1.00 57.90 244 A 1 
ATOM 1904 C CA    . GLU A 1 244 ? -18.301 56.333  -23.272 1.00 56.89 244 A 1 
ATOM 1905 C C     . GLU A 1 244 ? -18.059 57.750  -23.814 1.00 51.82 244 A 1 
ATOM 1906 O O     . GLU A 1 244 ? -17.822 57.929  -25.007 1.00 51.87 244 A 1 
ATOM 1907 C CB    . GLU A 1 244 ? -19.802 56.010  -23.387 1.00 54.91 244 A 1 
ATOM 1908 C CG    . GLU A 1 244 ? -20.077 54.499  -23.479 1.00 50.43 244 A 1 
ATOM 1909 C CD    . GLU A 1 244 ? -21.538 54.180  -23.847 1.00 48.51 244 A 1 
ATOM 1910 O OE1   . GLU A 1 244 ? -21.756 53.111  -24.466 1.00 43.34 244 A 1 
ATOM 1911 O OE2   . GLU A 1 244 ? -22.433 54.978  -23.501 1.00 43.34 244 A 1 
ATOM 1912 N N     . TYR A 1 245 ? -18.091 58.775  -22.937 1.00 57.57 245 A 1 
ATOM 1913 C CA    . TYR A 1 245 ? -17.875 60.150  -23.367 1.00 52.89 245 A 1 
ATOM 1914 C C     . TYR A 1 245 ? -16.427 60.419  -23.792 1.00 47.13 245 A 1 
ATOM 1915 O O     . TYR A 1 245 ? -16.194 61.174  -24.739 1.00 46.46 245 A 1 
ATOM 1916 C CB    . TYR A 1 245 ? -18.348 61.112  -22.271 1.00 50.06 245 A 1 
ATOM 1917 C CG    . TYR A 1 245 ? -18.889 62.411  -22.820 1.00 46.28 245 A 1 
ATOM 1918 C CD1   . TYR A 1 245 ? -18.048 63.516  -23.050 1.00 44.38 245 A 1 
ATOM 1919 C CD2   . TYR A 1 245 ? -20.266 62.511  -23.141 1.00 44.10 245 A 1 
ATOM 1920 C CE1   . TYR A 1 245 ? -18.557 64.703  -23.595 1.00 36.81 245 A 1 
ATOM 1921 C CE2   . TYR A 1 245 ? -20.789 63.689  -23.684 1.00 37.86 245 A 1 
ATOM 1922 C CZ    . TYR A 1 245 ? -19.937 64.793  -23.916 1.00 40.12 245 A 1 
ATOM 1923 O OH    . TYR A 1 245 ? -20.448 65.956  -24.448 1.00 37.23 245 A 1 
ATOM 1924 N N     . VAL A 1 246 ? -15.451 59.770  -23.117 1.00 53.34 246 A 1 
ATOM 1925 C CA    . VAL A 1 246 ? -14.025 60.068  -23.360 1.00 53.03 246 A 1 
ATOM 1926 C C     . VAL A 1 246 ? -13.500 59.398  -24.640 1.00 48.95 246 A 1 
ATOM 1927 O O     . VAL A 1 246 ? -12.676 59.984  -25.334 1.00 49.34 246 A 1 
ATOM 1928 C CB    . VAL A 1 246 ? -13.167 59.707  -22.136 1.00 50.55 246 A 1 
ATOM 1929 C CG1   . VAL A 1 246 ? -11.683 60.020  -22.344 1.00 45.81 246 A 1 
ATOM 1930 C CG2   . VAL A 1 246 ? -13.609 60.483  -20.892 1.00 51.44 246 A 1 
ATOM 1931 N N     . GLU A 1 247 ? -13.987 58.194  -24.993 1.00 47.40 247 A 1 
ATOM 1932 C CA    . GLU A 1 247 ? -13.470 57.479  -26.179 1.00 47.26 247 A 1 
ATOM 1933 C C     . GLU A 1 247 ? -13.765 58.191  -27.509 1.00 42.87 247 A 1 
ATOM 1934 O O     . GLU A 1 247 ? -13.046 57.988  -28.486 1.00 41.96 247 A 1 
ATOM 1935 C CB    . GLU A 1 247 ? -13.987 56.030  -26.222 1.00 45.84 247 A 1 
ATOM 1936 C CG    . GLU A 1 247 ? -13.148 55.091  -25.342 1.00 43.75 247 A 1 
ATOM 1937 C CD    . GLU A 1 247 ? -13.438 53.593  -25.569 1.00 42.24 247 A 1 
ATOM 1938 O OE1   . GLU A 1 247 ? -12.512 52.785  -25.318 1.00 39.67 247 A 1 
ATOM 1939 O OE2   . GLU A 1 247 ? -14.571 53.255  -25.969 1.00 40.00 247 A 1 
ATOM 1940 N N     . ASN A 1 248 ? -14.797 59.056  -27.551 1.00 44.73 248 A 1 
ATOM 1941 C CA    . ASN A 1 248 ? -15.164 59.731  -28.799 1.00 45.42 248 A 1 
ATOM 1942 C C     . ASN A 1 248 ? -14.198 60.846  -29.241 1.00 40.74 248 A 1 
ATOM 1943 O O     . ASN A 1 248 ? -14.129 61.132  -30.434 1.00 38.33 248 A 1 
ATOM 1944 C CB    . ASN A 1 248 ? -16.605 60.266  -28.675 1.00 42.08 248 A 1 
ATOM 1945 C CG    . ASN A 1 248 ? -17.654 59.323  -29.238 1.00 39.61 248 A 1 
ATOM 1946 O OD1   . ASN A 1 248 ? -17.443 58.537  -30.143 1.00 39.61 248 A 1 
ATOM 1947 N ND2   . ASN A 1 248 ? -18.868 59.406  -28.739 1.00 41.09 248 A 1 
ATOM 1948 N N     . GLU A 1 249 ? -13.476 61.497  -28.344 1.00 50.30 249 A 1 
ATOM 1949 C CA    . GLU A 1 249 ? -12.650 62.654  -28.741 1.00 50.80 249 A 1 
ATOM 1950 C C     . GLU A 1 249 ? -11.340 62.271  -29.453 1.00 48.28 249 A 1 
ATOM 1951 O O     . GLU A 1 249 ? -10.863 62.998  -30.317 1.00 44.86 249 A 1 
ATOM 1952 C CB    . GLU A 1 249 ? -12.345 63.560  -27.536 1.00 46.18 249 A 1 
ATOM 1953 C CG    . GLU A 1 249 ? -13.520 64.461  -27.141 1.00 42.03 249 A 1 
ATOM 1954 C CD    . GLU A 1 249 ? -13.118 65.598  -26.195 1.00 39.43 249 A 1 
ATOM 1955 O OE1   . GLU A 1 249 ? -13.739 66.685  -26.297 1.00 36.11 249 A 1 
ATOM 1956 O OE2   . GLU A 1 249 ? -12.201 65.393  -25.374 1.00 36.62 249 A 1 
ATOM 1957 N N     . GLY A 1 250 ? -10.741 61.134  -29.077 1.00 38.56 250 A 1 
ATOM 1958 C CA    . GLY A 1 250 ? -9.335  60.850  -29.413 1.00 38.77 250 A 1 
ATOM 1959 C C     . GLY A 1 250 ? -9.001  60.541  -30.875 1.00 36.25 250 A 1 
ATOM 1960 O O     . GLY A 1 250 ? -7.890  60.078  -31.146 1.00 34.47 250 A 1 
ATOM 1961 N N     . SER A 1 251 ? -9.909  60.761  -31.830 1.00 38.81 251 A 1 
ATOM 1962 C CA    . SER A 1 251 ? -9.716  60.414  -33.253 1.00 39.14 251 A 1 
ATOM 1963 C C     . SER A 1 251 ? -8.844  61.409  -34.026 1.00 36.23 251 A 1 
ATOM 1964 O O     . SER A 1 251 ? -9.174  61.781  -35.156 1.00 34.91 251 A 1 
ATOM 1965 C CB    . SER A 1 251 ? -11.068 60.187  -33.929 1.00 37.51 251 A 1 
ATOM 1966 O OG    . SER A 1 251 ? -10.902 59.706  -35.249 1.00 36.82 251 A 1 
ATOM 1967 N N     . GLU A 1 252 ? -7.755  61.885  -33.474 1.00 36.52 252 A 1 
ATOM 1968 C CA    . GLU A 1 252 ? -6.886  62.825  -34.177 1.00 38.86 252 A 1 
ATOM 1969 C C     . GLU A 1 252 ? -6.173  62.182  -35.378 1.00 36.32 252 A 1 
ATOM 1970 O O     . GLU A 1 252 ? -5.567  61.103  -35.324 1.00 34.28 252 A 1 
ATOM 1971 C CB    . GLU A 1 252 ? -5.896  63.543  -33.256 1.00 36.61 252 A 1 
ATOM 1972 C CG    . GLU A 1 252 ? -6.541  64.683  -32.455 1.00 35.33 252 A 1 
ATOM 1973 C CD    . GLU A 1 252 ? -5.497  65.658  -31.867 1.00 33.66 252 A 1 
ATOM 1974 O OE1   . GLU A 1 252 ? -5.852  66.847  -31.697 1.00 31.53 252 A 1 
ATOM 1975 O OE2   . GLU A 1 252 ? -4.345  65.236  -31.648 1.00 30.77 252 A 1 
ATOM 1976 N N     . CYS A 1 253 ? -6.244  62.892  -36.496 1.00 33.34 253 A 1 
ATOM 1977 C CA    . CYS A 1 253 ? -5.737  62.496  -37.807 1.00 35.75 253 A 1 
ATOM 1978 C C     . CYS A 1 253 ? -4.210  62.607  -37.892 1.00 31.91 253 A 1 
ATOM 1979 O O     . CYS A 1 253 ? -3.681  63.587  -38.416 1.00 31.65 253 A 1 
ATOM 1980 C CB    . CYS A 1 253 ? -6.404  63.377  -38.877 1.00 35.26 253 A 1 
ATOM 1981 S SG    . CYS A 1 253 ? -8.216  63.210  -38.900 1.00 35.56 253 A 1 
ATOM 1982 N N     . ILE A 1 254 ? -3.484  61.605  -37.430 1.00 32.00 254 A 1 
ATOM 1983 C CA    . ILE A 1 254 ? -2.019  61.610  -37.584 1.00 36.77 254 A 1 
ATOM 1984 C C     . ILE A 1 254 ? -1.651  61.466  -39.066 1.00 35.12 254 A 1 
ATOM 1985 O O     . ILE A 1 254 ? -1.846  60.418  -39.682 1.00 34.14 254 A 1 
ATOM 1986 C CB    . ILE A 1 254 ? -1.328  60.581  -36.678 1.00 34.82 254 A 1 
ATOM 1987 C CG1   . ILE A 1 254 ? -1.663  60.874  -35.202 1.00 33.54 254 A 1 
ATOM 1988 C CG2   . ILE A 1 254 ? 0.202   60.623  -36.893 1.00 36.23 254 A 1 
ATOM 1989 C CD1   . ILE A 1 254 ? -1.066  59.886  -34.197 1.00 33.94 254 A 1 
ATOM 1990 N N     . VAL A 1 255 ? -1.113  62.529  -39.641 1.00 37.02 255 A 1 
ATOM 1991 C CA    . VAL A 1 255 ? -0.747  62.644  -41.068 1.00 41.20 255 A 1 
ATOM 1992 C C     . VAL A 1 255 ? 0.486   61.771  -41.374 1.00 37.81 255 A 1 
ATOM 1993 O O     . VAL A 1 255 ? 1.515   61.922  -40.727 1.00 36.03 255 A 1 
ATOM 1994 C CB    . VAL A 1 255 ? -0.488  64.111  -41.451 1.00 39.46 255 A 1 
ATOM 1995 C CG1   . VAL A 1 255 ? -0.159  64.264  -42.931 1.00 37.18 255 A 1 
ATOM 1996 C CG2   . VAL A 1 255 ? -1.715  64.988  -41.156 1.00 40.41 255 A 1 
ATOM 1997 N N     . PRO A 1 256 ? 0.431   60.899  -42.386 1.00 35.68 256 A 1 
ATOM 1998 C CA    . PRO A 1 256 ? 1.546   60.019  -42.715 1.00 37.93 256 A 1 
ATOM 1999 C C     . PRO A 1 256 ? 2.675   60.780  -43.424 1.00 36.62 256 A 1 
ATOM 2000 O O     . PRO A 1 256 ? 2.626   61.031  -44.628 1.00 34.66 256 A 1 
ATOM 2001 C CB    . PRO A 1 256 ? 0.934   58.906  -43.565 1.00 35.13 256 A 1 
ATOM 2002 C CG    . PRO A 1 256 ? -0.219  59.596  -44.288 1.00 35.09 256 A 1 
ATOM 2003 C CD    . PRO A 1 256 ? -0.716  60.601  -43.233 1.00 40.85 256 A 1 
ATOM 2004 N N     . SER A 1 257 ? 3.714   61.151  -42.739 1.00 41.62 257 A 1 
ATOM 2005 C CA    . SER A 1 257 ? 4.857   61.886  -43.294 1.00 46.44 257 A 1 
ATOM 2006 C C     . SER A 1 257 ? 5.657   61.035  -44.292 1.00 45.55 257 A 1 
ATOM 2007 O O     . SER A 1 257 ? 6.167   59.962  -43.973 1.00 44.04 257 A 1 
ATOM 2008 C CB    . SER A 1 257 ? 5.761   62.397  -42.175 1.00 42.71 257 A 1 
ATOM 2009 O OG    . SER A 1 257 ? 5.050   63.301  -41.362 1.00 39.99 257 A 1 
ATOM 2010 N N     . GLN A 1 258 ? 5.797   61.552  -45.509 1.00 33.04 258 A 1 
ATOM 2011 C CA    . GLN A 1 258 ? 6.496   60.932  -46.641 1.00 36.40 258 A 1 
ATOM 2012 C C     . GLN A 1 258 ? 8.039   61.000  -46.497 1.00 34.05 258 A 1 
ATOM 2013 O O     . GLN A 1 258 ? 8.693   61.817  -47.130 1.00 32.06 258 A 1 
ATOM 2014 C CB    . GLN A 1 258 ? 6.088   61.628  -47.952 1.00 34.73 258 A 1 
ATOM 2015 C CG    . GLN A 1 258 ? 4.629   61.485  -48.374 1.00 33.78 258 A 1 
ATOM 2016 C CD    . GLN A 1 258 ? 4.343   62.200  -49.706 1.00 34.14 258 A 1 
ATOM 2017 O OE1   . GLN A 1 258 ? 5.085   63.032  -50.181 1.00 34.44 258 A 1 
ATOM 2018 N NE2   . GLN A 1 258 ? 3.241   61.898  -50.347 1.00 34.63 258 A 1 
ATOM 2019 N N     . SER A 1 259 ? 8.655   60.155  -45.679 1.00 36.89 259 A 1 
ATOM 2020 C CA    . SER A 1 259 ? 10.115  60.211  -45.579 1.00 40.91 259 A 1 
ATOM 2021 C C     . SER A 1 259 ? 10.822  59.717  -46.850 1.00 38.79 259 A 1 
ATOM 2022 O O     . SER A 1 259 ? 10.397  58.777  -47.515 1.00 38.06 259 A 1 
ATOM 2023 C CB    . SER A 1 259 ? 10.620  59.496  -44.327 1.00 39.00 259 A 1 
ATOM 2024 O OG    . SER A 1 259 ? 10.256  58.133  -44.344 1.00 37.16 259 A 1 
ATOM 2025 N N     . THR A 1 260 ? 11.872  60.445  -47.240 1.00 38.38 260 A 1 
ATOM 2026 C CA    . THR A 1 260 ? 12.457  60.467  -48.594 1.00 43.52 260 A 1 
ATOM 2027 C C     . THR A 1 260 ? 13.484  59.361  -48.887 1.00 40.84 260 A 1 
ATOM 2028 O O     . THR A 1 260 ? 14.136  58.810  -48.011 1.00 38.85 260 A 1 
ATOM 2029 C CB    . THR A 1 260 ? 13.065  61.848  -48.908 1.00 39.11 260 A 1 
ATOM 2030 O OG1   . THR A 1 260 ? 13.499  62.509  -47.736 1.00 36.54 260 A 1 
ATOM 2031 C CG2   . THR A 1 260 ? 12.058  62.770  -49.565 1.00 38.80 260 A 1 
ATOM 2032 N N     . ILE A 1 261 ? 13.679  59.086  -50.183 1.00 32.64 261 A 1 
ATOM 2033 C CA    . ILE A 1 261 ? 14.316  57.922  -50.842 1.00 37.02 261 A 1 
ATOM 2034 C C     . ILE A 1 261 ? 15.862  58.000  -50.901 1.00 34.73 261 A 1 
ATOM 2035 O O     . ILE A 1 261 ? 16.449  57.601  -51.901 1.00 33.85 261 A 1 
ATOM 2036 C CB    . ILE A 1 261 ? 13.677  57.752  -52.252 1.00 35.27 261 A 1 
ATOM 2037 C CG1   . ILE A 1 261 ? 12.128  57.768  -52.201 1.00 34.76 261 A 1 
ATOM 2038 C CG2   . ILE A 1 261 ? 14.115  56.481  -53.004 1.00 37.72 261 A 1 
ATOM 2039 C CD1   . ILE A 1 261 ? 11.441  57.940  -53.567 1.00 35.99 261 A 1 
ATOM 2040 N N     . VAL A 1 262 ? 16.584  58.592  -49.988 1.00 36.61 262 A 1 
ATOM 2041 C CA    . VAL A 1 262 ? 17.957  59.058  -50.262 1.00 42.32 262 A 1 
ATOM 2042 C C     . VAL A 1 262 ? 18.910  57.957  -50.779 1.00 39.20 262 A 1 
ATOM 2043 O O     . VAL A 1 262 ? 18.958  56.841  -50.292 1.00 38.33 262 A 1 
ATOM 2044 C CB    . VAL A 1 262 ? 18.576  59.837  -49.084 1.00 39.23 262 A 1 
ATOM 2045 C CG1   . VAL A 1 262 ? 19.936  60.432  -49.468 1.00 36.85 262 A 1 
ATOM 2046 C CG2   . VAL A 1 262 ? 17.685  61.016  -48.684 1.00 40.94 262 A 1 
ATOM 2047 N N     . ARG A 1 263 ? 19.703  58.326  -51.774 1.00 36.78 263 A 1 
ATOM 2048 C CA    . ARG A 1 263 ? 20.165  57.513  -52.915 1.00 42.33 263 A 1 
ATOM 2049 C C     . ARG A 1 263 ? 21.574  56.893  -52.805 1.00 39.20 263 A 1 
ATOM 2050 O O     . ARG A 1 263 ? 21.993  56.265  -53.771 1.00 37.60 263 A 1 
ATOM 2051 C CB    . ARG A 1 263 ? 20.158  58.477  -54.118 1.00 39.18 263 A 1 
ATOM 2052 C CG    . ARG A 1 263 ? 19.600  57.947  -55.448 1.00 37.74 263 A 1 
ATOM 2053 C CD    . ARG A 1 263 ? 19.770  59.036  -56.512 1.00 35.47 263 A 1 
ATOM 2054 N NE    . ARG A 1 263 ? 18.950  58.792  -57.693 1.00 32.73 263 A 1 
ATOM 2055 C CZ    . ARG A 1 263 ? 18.944  59.515  -58.804 1.00 30.02 263 A 1 
ATOM 2056 N NH1   . ARG A 1 263 ? 19.750  60.526  -58.966 1.00 27.66 263 A 1 
ATOM 2057 N NH2   . ARG A 1 263 ? 18.130  59.238  -59.773 1.00 26.29 263 A 1 
ATOM 2058 N N     . ARG A 1 264 ? 22.360  57.192  -51.814 1.00 36.87 264 A 1 
ATOM 2059 C CA    . ARG A 1 264 ? 23.804  57.468  -52.002 1.00 41.87 264 A 1 
ATOM 2060 C C     . ARG A 1 264 ? 24.668  56.284  -52.486 1.00 38.00 264 A 1 
ATOM 2061 O O     . ARG A 1 264 ? 24.333  55.139  -52.232 1.00 35.71 264 A 1 
ATOM 2062 C CB    . ARG A 1 264 ? 24.406  58.165  -50.762 1.00 38.76 264 A 1 
ATOM 2063 C CG    . ARG A 1 264 ? 24.997  59.530  -51.165 1.00 36.23 264 A 1 
ATOM 2064 C CD    . ARG A 1 264 ? 25.805  60.162  -50.039 1.00 33.84 264 A 1 
ATOM 2065 N NE    . ARG A 1 264 ? 26.329  61.484  -50.435 1.00 31.10 264 A 1 
ATOM 2066 C CZ    . ARG A 1 264 ? 27.107  62.269  -49.712 1.00 28.42 264 A 1 
ATOM 2067 N NH1   . ARG A 1 264 ? 27.527  61.921  -48.522 1.00 26.65 264 A 1 
ATOM 2068 N NH2   . ARG A 1 264 ? 27.493  63.441  -50.170 1.00 26.10 264 A 1 
ATOM 2069 N N     . PRO A 1 265 ? 25.772  56.576  -53.190 1.00 33.48 265 A 1 
ATOM 2070 C CA    . PRO A 1 265 ? 26.197  55.756  -54.334 1.00 37.23 265 A 1 
ATOM 2071 C C     . PRO A 1 265 ? 27.437  54.839  -54.208 1.00 35.76 265 A 1 
ATOM 2072 O O     . PRO A 1 265 ? 27.500  53.878  -54.954 1.00 33.32 265 A 1 
ATOM 2073 C CB    . PRO A 1 265 ? 26.418  56.835  -55.408 1.00 33.25 265 A 1 
ATOM 2074 C CG    . PRO A 1 265 ? 26.977  58.015  -54.638 1.00 33.48 265 A 1 
ATOM 2075 C CD    . PRO A 1 265 ? 26.310  57.882  -53.264 1.00 39.42 265 A 1 
ATOM 2076 N N     . HIS A 1 266 ? 28.466  55.121  -53.432 1.00 37.24 266 A 1 
ATOM 2077 C CA    . HIS A 1 266 ? 29.739  55.411  -54.140 1.00 42.41 266 A 1 
ATOM 2078 C C     . HIS A 1 266 ? 30.814  54.303  -54.341 1.00 40.06 266 A 1 
ATOM 2079 O O     . HIS A 1 266 ? 30.710  53.493  -55.260 1.00 38.68 266 A 1 
ATOM 2080 C CB    . HIS A 1 266 ? 30.334  56.723  -53.585 1.00 39.57 266 A 1 
ATOM 2081 C CG    . HIS A 1 266 ? 30.761  57.689  -54.653 1.00 37.98 266 A 1 
ATOM 2082 N ND1   . HIS A 1 266 ? 31.324  57.439  -55.875 1.00 36.66 266 A 1 
ATOM 2083 C CD2   . HIS A 1 266 ? 30.611  59.066  -54.578 1.00 36.16 266 A 1 
ATOM 2084 C CE1   . HIS A 1 266 ? 31.497  58.604  -56.512 1.00 33.20 266 A 1 
ATOM 2085 N NE2   . HIS A 1 266 ? 31.072  59.606  -55.749 1.00 32.95 266 A 1 
ATOM 2086 N N     . GLN A 1 267 ? 31.903  54.398  -53.665 1.00 35.56 267 A 1 
ATOM 2087 C CA    . GLN A 1 267 ? 33.260  53.960  -54.099 1.00 39.74 267 A 1 
ATOM 2088 C C     . GLN A 1 267 ? 33.815  52.747  -53.297 1.00 38.43 267 A 1 
ATOM 2089 O O     . GLN A 1 267 ? 33.139  52.310  -52.370 1.00 36.52 267 A 1 
ATOM 2090 C CB    . GLN A 1 267 ? 34.186  55.189  -53.919 1.00 36.79 267 A 1 
ATOM 2091 C CG    . GLN A 1 267 ? 34.144  56.236  -55.029 1.00 34.70 267 A 1 
ATOM 2092 C CD    . GLN A 1 267 ? 35.119  57.404  -54.774 1.00 32.42 267 A 1 
ATOM 2093 O OE1   . GLN A 1 267 ? 35.663  57.575  -53.701 1.00 33.20 267 A 1 
ATOM 2094 N NE2   . GLN A 1 267 ? 35.352  58.241  -55.746 1.00 32.11 267 A 1 
ATOM 2095 N N     . SER A 1 268 ? 34.989  52.177  -53.489 1.00 39.64 268 A 1 
ATOM 2096 C CA    . SER A 1 268 ? 36.064  52.309  -54.483 1.00 42.16 268 A 1 
ATOM 2097 C C     . SER A 1 268 ? 37.021  51.097  -54.536 1.00 40.58 268 A 1 
ATOM 2098 O O     . SER A 1 268 ? 37.013  50.388  -55.523 1.00 38.15 268 A 1 
ATOM 2099 C CB    . SER A 1 268 ? 36.915  53.569  -54.207 1.00 38.63 268 A 1 
ATOM 2100 O OG    . SER A 1 268 ? 38.113  53.607  -54.934 1.00 35.40 268 A 1 
ATOM 2101 N N     . GLY A 1 269 ? 37.923  50.928  -53.583 1.00 37.24 269 A 1 
ATOM 2102 C CA    . GLY A 1 269 ? 39.295  50.721  -54.045 1.00 40.16 269 A 1 
ATOM 2103 C C     . GLY A 1 269 ? 40.070  49.405  -53.864 1.00 38.57 269 A 1 
ATOM 2104 O O     . GLY A 1 269 ? 39.772  48.386  -54.480 1.00 36.33 269 A 1 
ATOM 2105 N N     . TYR A 1 270 ? 41.112  49.513  -53.111 1.00 30.13 270 A 1 
ATOM 2106 C CA    . TYR A 1 270 ? 42.421  48.839  -53.260 1.00 34.02 270 A 1 
ATOM 2107 C C     . TYR A 1 270 ? 42.503  47.358  -52.795 1.00 31.21 270 A 1 
ATOM 2108 O O     . TYR A 1 270 ? 41.620  46.905  -52.096 1.00 29.22 270 A 1 
ATOM 2109 C CB    . TYR A 1 270 ? 43.402  49.678  -52.434 1.00 31.56 270 A 1 
ATOM 2110 C CG    . TYR A 1 270 ? 43.830  51.001  -53.016 1.00 31.18 270 A 1 
ATOM 2111 C CD1   . TYR A 1 270 ? 45.009  51.073  -53.790 1.00 32.19 270 A 1 
ATOM 2112 C CD2   . TYR A 1 270 ? 43.098  52.169  -52.762 1.00 34.09 270 A 1 
ATOM 2113 C CE1   . TYR A 1 270 ? 45.432  52.303  -54.306 1.00 30.90 270 A 1 
ATOM 2114 C CE2   . TYR A 1 270 ? 43.511  53.402  -53.280 1.00 29.98 270 A 1 
ATOM 2115 C CZ    . TYR A 1 270 ? 44.691  53.468  -54.055 1.00 31.03 270 A 1 
ATOM 2116 O OH    . TYR A 1 270 ? 45.106  54.664  -54.564 1.00 32.59 270 A 1 
ATOM 2117 N N     . ALA A 1 271 ? 43.553  46.588  -53.006 1.00 35.90 271 A 1 
ATOM 2118 C CA    . ALA A 1 271 ? 44.558  46.455  -54.076 1.00 38.22 271 A 1 
ATOM 2119 C C     . ALA A 1 271 ? 45.301  45.074  -54.036 1.00 36.09 271 A 1 
ATOM 2120 O O     . ALA A 1 271 ? 44.789  44.143  -54.639 1.00 34.58 271 A 1 
ATOM 2121 C CB    . ALA A 1 271 ? 45.554  47.627  -54.075 1.00 35.55 271 A 1 
ATOM 2122 N N     . PRO A 1 272 ? 46.493  44.913  -53.481 1.00 34.38 272 A 1 
ATOM 2123 C CA    . PRO A 1 272 ? 47.525  44.031  -54.054 1.00 37.79 272 A 1 
ATOM 2124 C C     . PRO A 1 272 ? 47.908  42.800  -53.177 1.00 37.07 272 A 1 
ATOM 2125 O O     . PRO A 1 272 ? 47.251  42.575  -52.171 1.00 36.26 272 A 1 
ATOM 2126 C CB    . PRO A 1 272 ? 48.679  45.028  -54.221 1.00 34.65 272 A 1 
ATOM 2127 C CG    . PRO A 1 272 ? 48.669  45.757  -52.876 1.00 35.19 272 A 1 
ATOM 2128 C CD    . PRO A 1 272 ? 47.175  45.780  -52.533 1.00 41.90 272 A 1 
ATOM 2129 N N     . LEU A 1 273 ? 48.930  41.993  -53.352 1.00 34.85 273 A 1 
ATOM 2130 C CA    . LEU A 1 273 ? 49.704  41.544  -54.534 1.00 40.49 273 A 1 
ATOM 2131 C C     . LEU A 1 273 ? 50.444  40.193  -54.270 1.00 38.89 273 A 1 
ATOM 2132 O O     . LEU A 1 273 ? 50.231  39.227  -54.970 1.00 37.89 273 A 1 
ATOM 2133 C CB    . LEU A 1 273 ? 50.779  42.585  -54.936 1.00 36.47 273 A 1 
ATOM 2134 C CG    . LEU A 1 273 ? 51.042  42.721  -56.458 1.00 34.93 273 A 1 
ATOM 2135 C CD1   . LEU A 1 273 ? 51.963  43.920  -56.717 1.00 35.12 273 A 1 
ATOM 2136 C CD2   . LEU A 1 273 ? 51.691  41.507  -57.090 1.00 38.97 273 A 1 
ATOM 2137 N N     . VAL A 1 274 ? 51.381  40.218  -53.384 1.00 30.54 274 A 1 
ATOM 2138 C CA    . VAL A 1 274 ? 52.577  39.333  -53.316 1.00 36.78 274 A 1 
ATOM 2139 C C     . VAL A 1 274 ? 52.320  38.002  -52.590 1.00 34.09 274 A 1 
ATOM 2140 O O     . VAL A 1 274 ? 51.376  37.914  -51.814 1.00 32.42 274 A 1 
ATOM 2141 C CB    . VAL A 1 274 ? 53.765  40.073  -52.637 1.00 33.48 274 A 1 
ATOM 2142 C CG1   . VAL A 1 274 ? 54.986  40.096  -53.525 1.00 32.60 274 A 1 
ATOM 2143 C CG2   . VAL A 1 274 ? 53.500  41.505  -52.184 1.00 37.67 274 A 1 
ATOM 2144 N N     . GLY A 1 275 ? 53.055  36.936  -52.685 1.00 36.81 275 A 1 
ATOM 2145 C CA    . GLY A 1 275 ? 54.279  36.595  -53.415 1.00 37.42 275 A 1 
ATOM 2146 C C     . GLY A 1 275 ? 54.794  35.185  -53.063 1.00 35.05 275 A 1 
ATOM 2147 O O     . GLY A 1 275 ? 54.043  34.230  -53.000 1.00 33.26 275 A 1 
ATOM 2148 N N     . ALA A 1 276 ? 56.077  35.107  -52.920 1.00 35.93 276 A 1 
ATOM 2149 C CA    . ALA A 1 276 ? 56.989  33.965  -53.103 1.00 39.10 276 A 1 
ATOM 2150 C C     . ALA A 1 276 ? 57.043  32.898  -51.966 1.00 37.29 276 A 1 
ATOM 2151 O O     . ALA A 1 276 ? 56.327  33.014  -50.990 1.00 35.77 276 A 1 
ATOM 2152 C CB    . ALA A 1 276 ? 58.346  34.662  -53.302 1.00 35.66 276 A 1 
ATOM 2153 N N     . GLU A 1 277 ? 57.870  31.874  -51.916 1.00 38.49 277 A 1 
ATOM 2154 C CA    . GLU A 1 277 ? 58.649  31.172  -52.965 1.00 43.88 277 A 1 
ATOM 2155 C C     . GLU A 1 277 ? 59.155  29.763  -52.523 1.00 43.26 277 A 1 
ATOM 2156 O O     . GLU A 1 277 ? 58.813  28.765  -53.127 1.00 41.81 277 A 1 
ATOM 2157 C CB    . GLU A 1 277 ? 59.904  31.993  -53.363 1.00 38.33 277 A 1 
ATOM 2158 C CG    . GLU A 1 277 ? 60.426  31.711  -54.778 1.00 36.78 277 A 1 
ATOM 2159 C CD    . GLU A 1 277 ? 61.653  32.558  -55.123 1.00 36.84 277 A 1 
ATOM 2160 O OE1   . GLU A 1 277 ? 61.899  32.754  -56.334 1.00 35.44 277 A 1 
ATOM 2161 O OE2   . GLU A 1 277 ? 62.368  32.998  -54.185 1.00 35.60 277 A 1 
ATOM 2162 N N     . GLN A 1 278 ? 60.058  29.713  -51.605 1.00 33.57 278 A 1 
ATOM 2163 C CA    . GLN A 1 278 ? 61.166  28.731  -51.530 1.00 36.02 278 A 1 
ATOM 2164 C C     . GLN A 1 278 ? 60.896  27.465  -50.657 1.00 33.67 278 A 1 
ATOM 2165 O O     . GLN A 1 278 ? 59.882  27.390  -49.991 1.00 32.04 278 A 1 
ATOM 2166 C CB    . GLN A 1 278 ? 62.406  29.479  -51.001 1.00 32.94 278 A 1 
ATOM 2167 C CG    . GLN A 1 278 ? 63.043  30.433  -52.007 1.00 30.20 278 A 1 
ATOM 2168 C CD    . GLN A 1 278 ? 64.340  31.075  -51.508 1.00 29.71 278 A 1 
ATOM 2169 O OE1   . GLN A 1 278 ? 64.799  30.881  -50.396 1.00 31.85 278 A 1 
ATOM 2170 N NE2   . GLN A 1 278 ? 64.983  31.856  -52.337 1.00 30.31 278 A 1 
ATOM 2171 N N     . ALA A 1 279 ? 61.782  26.501  -50.500 1.00 34.55 279 A 1 
ATOM 2172 C CA    . ALA A 1 279 ? 62.488  25.597  -51.420 1.00 35.66 279 A 1 
ATOM 2173 C C     . ALA A 1 279 ? 63.020  24.325  -50.709 1.00 32.62 279 A 1 
ATOM 2174 O O     . ALA A 1 279 ? 62.865  23.231  -51.215 1.00 31.83 279 A 1 
ATOM 2175 C CB    . ALA A 1 279 ? 63.686  26.307  -52.090 1.00 33.75 279 A 1 
ATOM 2176 N N     . ALA A 1 280 ? 63.699  24.462  -49.633 1.00 34.35 280 A 1 
ATOM 2177 C CA    . ALA A 1 280 ? 64.752  23.530  -49.163 1.00 35.25 280 A 1 
ATOM 2178 C C     . ALA A 1 280 ? 64.267  22.208  -48.487 1.00 32.30 280 A 1 
ATOM 2179 O O     . ALA A 1 280 ? 63.124  22.098  -48.114 1.00 30.97 280 A 1 
ATOM 2180 C CB    . ALA A 1 280 ? 65.623  24.337  -48.192 1.00 32.93 280 A 1 
ATOM 2181 N N     . SER A 1 281 ? 65.081  21.215  -48.210 1.00 47.16 281 A 1 
ATOM 2182 C CA    . SER A 1 281 ? 66.137  20.505  -48.954 1.00 46.72 281 A 1 
ATOM 2183 C C     . SER A 1 281 ? 66.378  19.057  -48.473 1.00 44.59 281 A 1 
ATOM 2184 O O     . SER A 1 281 ? 66.121  18.138  -49.237 1.00 42.96 281 A 1 
ATOM 2185 C CB    . SER A 1 281 ? 67.482  21.260  -48.952 1.00 43.31 281 A 1 
ATOM 2186 O OG    . SER A 1 281 ? 67.980  21.429  -47.640 1.00 38.72 281 A 1 
ATOM 2187 N N     . ALA A 1 282 ? 66.905  18.802  -47.266 1.00 40.89 282 A 1 
ATOM 2188 C CA    . ALA A 1 282 ? 68.150  18.022  -47.305 1.00 42.94 282 A 1 
ATOM 2189 C C     . ALA A 1 282 ? 68.164  16.494  -47.008 1.00 40.22 282 A 1 
ATOM 2190 O O     . ALA A 1 282 ? 68.064  15.674  -47.906 1.00 39.03 282 A 1 
ATOM 2191 C CB    . ALA A 1 282 ? 69.195  18.779  -46.465 1.00 39.68 282 A 1 
ATOM 2192 N N     . THR A 1 283 ? 68.540  16.148  -45.811 1.00 49.21 283 A 1 
ATOM 2193 C CA    . THR A 1 283 ? 69.461  15.012  -45.522 1.00 50.49 283 A 1 
ATOM 2194 C C     . THR A 1 283 ? 68.781  13.712  -45.066 1.00 48.73 283 A 1 
ATOM 2195 O O     . THR A 1 283 ? 67.572  13.678  -44.923 1.00 45.47 283 A 1 
ATOM 2196 C CB    . THR A 1 283 ? 70.455  15.463  -44.441 1.00 43.91 283 A 1 
ATOM 2197 O OG1   . THR A 1 283 ? 69.756  16.015  -43.339 1.00 40.63 283 A 1 
ATOM 2198 C CG2   . THR A 1 283 ? 71.424  16.527  -44.912 1.00 43.99 283 A 1 
ATOM 2199 N N     . ALA A 1 284 ? 69.437  12.715  -44.681 1.00 36.50 284 A 1 
ATOM 2200 C CA    . ALA A 1 284 ? 70.321  11.602  -45.005 1.00 38.68 284 A 1 
ATOM 2201 C C     . ALA A 1 284 ? 69.868  10.444  -44.053 1.00 36.29 284 A 1 
ATOM 2202 O O     . ALA A 1 284 ? 68.841  10.587  -43.400 1.00 34.84 284 A 1 
ATOM 2203 C CB    . ALA A 1 284 ? 71.777  12.030  -44.774 1.00 35.73 284 A 1 
ATOM 2204 N N     . GLY A 1 285 ? 70.490  9.301   -43.862 1.00 41.46 285 A 1 
ATOM 2205 C CA    . GLY A 1 285 ? 71.573  8.557   -44.494 1.00 41.41 285 A 1 
ATOM 2206 C C     . GLY A 1 285 ? 71.668  7.085   -44.004 1.00 39.25 285 A 1 
ATOM 2207 O O     . GLY A 1 285 ? 71.365  6.176   -44.750 1.00 38.39 285 A 1 
ATOM 2208 N N     . ALA A 1 286 ? 72.104  6.869   -42.787 1.00 35.41 286 A 1 
ATOM 2209 C CA    . ALA A 1 286 ? 72.752  5.619   -42.322 1.00 37.67 286 A 1 
ATOM 2210 C C     . ALA A 1 286 ? 71.800  4.454   -41.915 1.00 35.47 286 A 1 
ATOM 2211 O O     . ALA A 1 286 ? 70.600  4.633   -41.923 1.00 34.16 286 A 1 
ATOM 2212 C CB    . ALA A 1 286 ? 73.631  6.060   -41.137 1.00 34.84 286 A 1 
ATOM 2213 N N     . SER A 1 287 ? 72.209  3.288   -41.420 1.00 47.47 287 A 1 
ATOM 2214 C CA    . SER A 1 287 ? 73.286  2.303   -41.675 1.00 49.02 287 A 1 
ATOM 2215 C C     . SER A 1 287 ? 72.819  0.949   -41.085 1.00 47.97 287 A 1 
ATOM 2216 O O     . SER A 1 287 ? 71.650  0.847   -40.727 1.00 45.28 287 A 1 
ATOM 2217 C CB    . SER A 1 287 ? 74.625  2.752   -41.048 1.00 44.56 287 A 1 
ATOM 2218 O OG    . SER A 1 287 ? 74.581  2.679   -39.635 1.00 38.23 287 A 1 
ATOM 2219 N N     . ALA A 1 288 ? 73.548  -0.102  -40.849 1.00 38.64 288 A 1 
ATOM 2220 C CA    . ALA A 1 288 ? 73.894  -1.177  -41.769 1.00 41.82 288 A 1 
ATOM 2221 C C     . ALA A 1 288 ? 73.850  -2.594  -41.133 1.00 40.27 288 A 1 
ATOM 2222 O O     . ALA A 1 288 ? 73.244  -3.491  -41.700 1.00 38.02 288 A 1 
ATOM 2223 C CB    . ALA A 1 288 ? 75.315  -0.923  -42.285 1.00 38.89 288 A 1 
ATOM 2224 N N     . TYR A 1 289 ? 74.537  -2.819  -40.035 1.00 31.87 289 A 1 
ATOM 2225 C CA    . TYR A 1 289 ? 75.157  -4.114  -39.640 1.00 36.05 289 A 1 
ATOM 2226 C C     . TYR A 1 289 ? 74.219  -5.165  -38.972 1.00 33.23 289 A 1 
ATOM 2227 O O     . TYR A 1 289 ? 73.133  -4.814  -38.548 1.00 31.57 289 A 1 
ATOM 2228 C CB    . TYR A 1 289 ? 76.305  -3.758  -38.688 1.00 33.75 289 A 1 
ATOM 2229 C CG    . TYR A 1 289 ? 77.558  -3.196  -39.330 1.00 33.94 289 A 1 
ATOM 2230 C CD1   . TYR A 1 289 ? 78.517  -4.073  -39.878 1.00 35.66 289 A 1 
ATOM 2231 C CD2   . TYR A 1 289 ? 77.789  -1.816  -39.353 1.00 37.30 289 A 1 
ATOM 2232 C CE1   . TYR A 1 289 ? 79.688  -3.567  -40.451 1.00 34.45 289 A 1 
ATOM 2233 C CE2   . TYR A 1 289 ? 78.965  -1.297  -39.940 1.00 33.61 289 A 1 
ATOM 2234 C CZ    . TYR A 1 289 ? 79.918  -2.184  -40.489 1.00 34.24 289 A 1 
ATOM 2235 O OH    . TYR A 1 289 ? 81.053  -1.696  -41.059 1.00 34.24 289 A 1 
ATOM 2236 N N     . THR A 1 290 ? 74.566  -6.411  -38.718 1.00 50.15 290 A 1 
ATOM 2237 C CA    . THR A 1 290 ? 75.166  -7.541  -39.490 1.00 52.35 290 A 1 
ATOM 2238 C C     . THR A 1 290 ? 74.792  -8.914  -38.885 1.00 51.43 290 A 1 
ATOM 2239 O O     . THR A 1 290 ? 74.077  -9.677  -39.515 1.00 48.65 290 A 1 
ATOM 2240 C CB    . THR A 1 290 ? 76.716  -7.565  -39.506 1.00 46.69 290 A 1 
ATOM 2241 O OG1   . THR A 1 290 ? 77.251  -7.064  -38.296 1.00 45.04 290 A 1 
ATOM 2242 C CG2   . THR A 1 290 ? 77.344  -6.834  -40.677 1.00 49.32 290 A 1 
ATOM 2243 N N     . ASP A 1 291 ? 75.353  -9.234  -37.776 1.00 47.11 291 A 1 
ATOM 2244 C CA    . ASP A 1 291 ? 75.752  -10.606 -37.353 1.00 51.47 291 A 1 
ATOM 2245 C C     . ASP A 1 291 ? 74.698  -11.407 -36.541 1.00 49.51 291 A 1 
ATOM 2246 O O     . ASP A 1 291 ? 73.670  -10.881 -36.185 1.00 47.69 291 A 1 
ATOM 2247 C CB    . ASP A 1 291 ? 77.040  -10.413 -36.525 1.00 46.43 291 A 1 
ATOM 2248 C CG    . ASP A 1 291 ? 78.302  -10.226 -37.348 1.00 41.84 291 A 1 
ATOM 2249 O OD1   . ASP A 1 291 ? 78.345  -10.763 -38.480 1.00 41.19 291 A 1 
ATOM 2250 O OD2   . ASP A 1 291 ? 79.234  -9.586  -36.820 1.00 40.93 291 A 1 
ATOM 2251 N N     . SER A 1 292 ? 74.844  -12.643 -36.087 1.00 42.14 292 A 1 
ATOM 2252 C CA    . SER A 1 292 ? 75.642  -13.814 -36.486 1.00 45.04 292 A 1 
ATOM 2253 C C     . SER A 1 292 ? 75.038  -15.145 -35.957 1.00 43.94 292 A 1 
ATOM 2254 O O     . SER A 1 292 ? 74.073  -15.624 -36.538 1.00 42.03 292 A 1 
ATOM 2255 C CB    . SER A 1 292 ? 77.114  -13.671 -36.033 1.00 40.97 292 A 1 
ATOM 2256 O OG    . SER A 1 292 ? 77.862  -14.837 -36.260 1.00 36.38 292 A 1 
ATOM 2257 N N     . VAL A 1 293 ? 75.619  -15.758 -34.938 1.00 37.47 293 A 1 
ATOM 2258 C CA    . VAL A 1 293 ? 75.909  -17.217 -35.026 1.00 43.25 293 A 1 
ATOM 2259 C C     . VAL A 1 293 ? 74.927  -18.246 -34.410 1.00 41.02 293 A 1 
ATOM 2260 O O     . VAL A 1 293 ? 74.261  -18.948 -35.167 1.00 39.86 293 A 1 
ATOM 2261 C CB    . VAL A 1 293 ? 77.343  -17.526 -34.542 1.00 39.97 293 A 1 
ATOM 2262 C CG1   . VAL A 1 293 ? 77.877  -18.822 -35.146 1.00 38.93 293 A 1 
ATOM 2263 C CG2   . VAL A 1 293 ? 78.388  -16.450 -34.881 1.00 43.91 293 A 1 
ATOM 2264 N N     . ASN A 1 294 ? 74.933  -18.473 -33.112 1.00 37.19 294 A 1 
ATOM 2265 C CA    . ASN A 1 294 ? 75.472  -19.771 -32.630 1.00 39.46 294 A 1 
ATOM 2266 C C     . ASN A 1 294 ? 74.464  -20.905 -32.258 1.00 35.98 294 A 1 
ATOM 2267 O O     . ASN A 1 294 ? 73.268  -20.752 -32.298 1.00 33.67 294 A 1 
ATOM 2268 C CB    . ASN A 1 294 ? 76.474  -19.500 -31.486 1.00 37.86 294 A 1 
ATOM 2269 C CG    . ASN A 1 294 ? 77.851  -20.068 -31.729 1.00 34.75 294 A 1 
ATOM 2270 O OD1   . ASN A 1 294 ? 78.094  -20.897 -32.591 1.00 37.23 294 A 1 
ATOM 2271 N ND2   . ASN A 1 294 ? 78.824  -19.636 -30.949 1.00 38.33 294 A 1 
ATOM 2272 N N     . ASN A 1 295 ? 74.975  -22.052 -31.877 1.00 37.81 295 A 1 
ATOM 2273 C CA    . ASN A 1 295 ? 74.640  -23.379 -32.418 1.00 39.13 295 A 1 
ATOM 2274 C C     . ASN A 1 295 ? 73.926  -24.405 -31.497 1.00 35.98 295 A 1 
ATOM 2275 O O     . ASN A 1 295 ? 73.373  -25.369 -32.004 1.00 33.62 295 A 1 
ATOM 2276 C CB    . ASN A 1 295 ? 76.013  -23.963 -32.838 1.00 36.78 295 A 1 
ATOM 2277 C CG    . ASN A 1 295 ? 76.030  -24.900 -34.038 1.00 33.38 295 A 1 
ATOM 2278 O OD1   . ASN A 1 295 ? 75.091  -25.041 -34.788 1.00 35.63 295 A 1 
ATOM 2279 N ND2   . ASN A 1 295 ? 77.152  -25.545 -34.261 1.00 36.63 295 A 1 
ATOM 2280 N N     . SER A 1 296 ? 74.093  -24.348 -30.203 1.00 36.84 296 A 1 
ATOM 2281 C CA    . SER A 1 296 ? 74.429  -25.571 -29.436 1.00 39.56 296 A 1 
ATOM 2282 C C     . SER A 1 296 ? 73.305  -26.568 -29.064 1.00 37.26 296 A 1 
ATOM 2283 O O     . SER A 1 296 ? 72.152  -26.401 -29.399 1.00 36.15 296 A 1 
ATOM 2284 C CB    . SER A 1 296 ? 75.269  -25.197 -28.208 1.00 37.43 296 A 1 
ATOM 2285 O OG    . SER A 1 296 ? 74.472  -24.527 -27.243 1.00 35.08 296 A 1 
ATOM 2286 N N     . ILE A 1 297 ? 73.656  -27.599 -28.328 1.00 29.84 297 A 1 
ATOM 2287 C CA    . ILE A 1 297 ? 73.613  -29.015 -28.728 1.00 33.05 297 A 1 
ATOM 2288 C C     . ILE A 1 297 ? 72.504  -29.895 -28.084 1.00 31.68 297 A 1 
ATOM 2289 O O     . ILE A 1 297 ? 71.717  -30.510 -28.798 1.00 30.33 297 A 1 
ATOM 2290 C CB    . ILE A 1 297 ? 75.003  -29.650 -28.401 1.00 31.19 297 A 1 
ATOM 2291 C CG1   . ILE A 1 297 ? 76.186  -28.916 -29.081 1.00 30.50 297 A 1 
ATOM 2292 C CG2   . ILE A 1 297 ? 75.058  -31.150 -28.781 1.00 34.78 297 A 1 
ATOM 2293 C CD1   . ILE A 1 297 ? 77.574  -29.347 -28.567 1.00 33.55 297 A 1 
ATOM 2294 N N     . SER A 1 298 ? 72.592  -30.123 -26.824 1.00 38.94 298 A 1 
ATOM 2295 C CA    . SER A 1 298 ? 72.409  -31.472 -26.234 1.00 39.70 298 A 1 
ATOM 2296 C C     . SER A 1 298 ? 71.066  -31.709 -25.499 1.00 37.53 298 A 1 
ATOM 2297 O O     . SER A 1 298 ? 70.272  -30.801 -25.399 1.00 36.06 298 A 1 
ATOM 2298 C CB    . SER A 1 298 ? 73.585  -31.689 -25.271 1.00 38.09 298 A 1 
ATOM 2299 O OG    . SER A 1 298 ? 73.502  -30.830 -24.141 1.00 35.18 298 A 1 
ATOM 2300 N N     . PHE A 1 299 ? 70.686  -32.828 -24.897 1.00 34.67 299 A 1 
ATOM 2301 C CA    . PHE A 1 299 ? 71.046  -34.251 -25.067 1.00 36.20 299 A 1 
ATOM 2302 C C     . PHE A 1 299 ? 69.830  -35.186 -24.796 1.00 35.78 299 A 1 
ATOM 2303 O O     . PHE A 1 299 ? 69.105  -35.489 -25.731 1.00 33.61 299 A 1 
ATOM 2304 C CB    . PHE A 1 299 ? 72.242  -34.644 -24.169 1.00 32.99 299 A 1 
ATOM 2305 C CG    . PHE A 1 299 ? 73.318  -35.515 -24.808 1.00 32.38 299 A 1 
ATOM 2306 C CD1   . PHE A 1 299 ? 73.023  -36.757 -25.371 1.00 33.05 299 A 1 
ATOM 2307 C CD2   . PHE A 1 299 ? 74.657  -35.061 -24.790 1.00 34.44 299 A 1 
ATOM 2308 C CE1   . PHE A 1 299 ? 74.037  -37.541 -25.942 1.00 30.83 299 A 1 
ATOM 2309 C CE2   . PHE A 1 299 ? 75.678  -35.840 -25.354 1.00 28.88 299 A 1 
ATOM 2310 C CZ    . PHE A 1 299 ? 75.371  -37.080 -25.938 1.00 28.51 299 A 1 
ATOM 2311 N N     . SER A 1 300 ? 69.609  -35.661 -23.567 1.00 38.94 300 A 1 
ATOM 2312 C CA    . SER A 1 300 ? 69.463  -37.113 -23.408 1.00 41.90 300 A 1 
ATOM 2313 C C     . SER A 1 300 ? 68.099  -37.738 -23.027 1.00 40.09 300 A 1 
ATOM 2314 O O     . SER A 1 300 ? 67.362  -38.173 -23.909 1.00 38.77 300 A 1 
ATOM 2315 C CB    . SER A 1 300 ? 70.554  -37.598 -22.439 1.00 39.31 300 A 1 
ATOM 2316 O OG    . SER A 1 300 ? 70.615  -38.998 -22.383 1.00 35.89 300 A 1 
ATOM 2317 N N     . MET A 1 301 ? 67.847  -37.960 -21.754 1.00 42.77 301 A 1 
ATOM 2318 C CA    . MET A 1 301 ? 67.354  -39.283 -21.293 1.00 45.31 301 A 1 
ATOM 2319 C C     . MET A 1 301 ? 65.841  -39.432 -20.996 1.00 45.15 301 A 1 
ATOM 2320 O O     . MET A 1 301 ? 65.045  -38.546 -21.207 1.00 42.28 301 A 1 
ATOM 2321 C CB    . MET A 1 301 ? 68.206  -39.732 -20.083 1.00 41.55 301 A 1 
ATOM 2322 C CG    . MET A 1 301 ? 69.396  -40.604 -20.480 1.00 38.82 301 A 1 
ATOM 2323 S SD    . MET A 1 301 ? 70.193  -41.369 -19.038 1.00 39.14 301 A 1 
ATOM 2324 C CE    . MET A 1 301 ? 71.486  -42.320 -19.869 1.00 35.80 301 A 1 
ATOM 2325 N N     . GLU A 1 302 ? 65.465  -40.551 -20.452 1.00 35.86 302 A 1 
ATOM 2326 C CA    . GLU A 1 302 ? 64.590  -41.629 -20.930 1.00 40.82 302 A 1 
ATOM 2327 C C     . GLU A 1 302 ? 63.276  -41.854 -20.132 1.00 39.97 302 A 1 
ATOM 2328 O O     . GLU A 1 302 ? 62.404  -42.557 -20.603 1.00 37.54 302 A 1 
ATOM 2329 C CB    . GLU A 1 302 ? 65.451  -42.914 -20.796 1.00 36.88 302 A 1 
ATOM 2330 C CG    . GLU A 1 302 ? 65.071  -44.123 -21.637 1.00 35.05 302 A 1 
ATOM 2331 C CD    . GLU A 1 302 ? 66.048  -45.290 -21.433 1.00 34.45 302 A 1 
ATOM 2332 O OE1   . GLU A 1 302 ? 66.046  -46.209 -22.286 1.00 33.24 302 A 1 
ATOM 2333 O OE2   . GLU A 1 302 ? 66.805  -45.279 -20.435 1.00 32.75 302 A 1 
ATOM 2334 N N     . ALA A 1 303 ? 63.159  -41.378 -18.915 1.00 39.09 303 A 1 
ATOM 2335 C CA    . ALA A 1 303 ? 62.535  -42.130 -17.808 1.00 40.93 303 A 1 
ATOM 2336 C C     . ALA A 1 303 ? 61.017  -42.455 -17.911 1.00 38.87 303 A 1 
ATOM 2337 O O     . ALA A 1 303 ? 60.253  -41.857 -18.651 1.00 37.74 303 A 1 
ATOM 2338 C CB    . ALA A 1 303 ? 62.876  -41.442 -16.482 1.00 38.87 303 A 1 
ATOM 2339 N N     . GLY A 1 304 ? 60.663  -43.477 -17.117 1.00 39.75 304 A 1 
ATOM 2340 C CA    . GLY A 1 304 ? 59.554  -44.392 -17.371 1.00 41.36 304 A 1 
ATOM 2341 C C     . GLY A 1 304 ? 58.105  -43.944 -17.153 1.00 39.29 304 A 1 
ATOM 2342 O O     . GLY A 1 304 ? 57.785  -42.883 -16.637 1.00 38.33 304 A 1 
ATOM 2343 N N     . ILE A 1 305 ? 57.208  -44.849 -17.550 1.00 34.78 305 A 1 
ATOM 2344 C CA    . ILE A 1 305 ? 55.844  -44.635 -18.076 1.00 39.07 305 A 1 
ATOM 2345 C C     . ILE A 1 305 ? 54.730  -44.665 -17.006 1.00 36.87 305 A 1 
ATOM 2346 O O     . ILE A 1 305 ? 53.559  -44.607 -17.365 1.00 34.81 305 A 1 
ATOM 2347 C CB    . ILE A 1 305 ? 55.597  -45.694 -19.185 1.00 36.50 305 A 1 
ATOM 2348 C CG1   . ILE A 1 305 ? 56.664  -45.596 -20.311 1.00 34.59 305 A 1 
ATOM 2349 C CG2   . ILE A 1 305 ? 54.201  -45.645 -19.848 1.00 36.95 305 A 1 
ATOM 2350 C CD1   . ILE A 1 305 ? 56.677  -46.779 -21.284 1.00 35.57 305 A 1 
ATOM 2351 N N     . VAL A 1 306 ? 54.998  -44.804 -15.729 1.00 39.34 306 A 1 
ATOM 2352 C CA    . VAL A 1 306 ? 54.071  -45.383 -14.724 1.00 43.81 306 A 1 
ATOM 2353 C C     . VAL A 1 306 ? 52.611  -44.900 -14.895 1.00 40.62 306 A 1 
ATOM 2354 O O     . VAL A 1 306 ? 52.333  -43.713 -14.737 1.00 39.40 306 A 1 
ATOM 2355 C CB    . VAL A 1 306 ? 54.539  -45.168 -13.282 1.00 41.08 306 A 1 
ATOM 2356 C CG1   . VAL A 1 306 ? 53.654  -45.946 -12.302 1.00 37.77 306 A 1 
ATOM 2357 C CG2   . VAL A 1 306 ? 55.980  -45.650 -13.077 1.00 41.12 306 A 1 
ATOM 2358 N N     . PRO A 1 307 ? 51.688  -45.811 -15.236 1.00 39.30 307 A 1 
ATOM 2359 C CA    . PRO A 1 307 ? 50.348  -45.453 -15.688 1.00 41.85 307 A 1 
ATOM 2360 C C     . PRO A 1 307 ? 49.407  -45.277 -14.498 1.00 40.40 307 A 1 
ATOM 2361 O O     . PRO A 1 307 ? 48.637  -46.183 -14.184 1.00 38.27 307 A 1 
ATOM 2362 C CB    . PRO A 1 307 ? 49.950  -46.604 -16.614 1.00 38.49 307 A 1 
ATOM 2363 C CG    . PRO A 1 307 ? 50.570  -47.815 -15.930 1.00 38.36 307 A 1 
ATOM 2364 C CD    . PRO A 1 307 ? 51.882  -47.244 -15.378 1.00 43.89 307 A 1 
ATOM 2365 N N     . ASP A 1 308 ? 49.500  -44.151 -13.814 1.00 51.65 308 A 1 
ATOM 2366 C CA    . ASP A 1 308 ? 48.666  -43.943 -12.638 1.00 53.26 308 A 1 
ATOM 2367 C C     . ASP A 1 308 ? 47.185  -43.805 -13.047 1.00 51.87 308 A 1 
ATOM 2368 O O     . ASP A 1 308 ? 46.739  -42.785 -13.574 1.00 48.07 308 A 1 
ATOM 2369 C CB    . ASP A 1 308 ? 49.189  -42.800 -11.762 1.00 48.01 308 A 1 
ATOM 2370 C CG    . ASP A 1 308 ? 48.732  -42.928 -10.303 1.00 42.19 308 A 1 
ATOM 2371 O OD1   . ASP A 1 308 ? 48.014  -43.903 -9.982  1.00 41.60 308 A 1 
ATOM 2372 O OD2   . ASP A 1 308 ? 49.109  -42.040 -9.510  1.00 41.29 308 A 1 
ATOM 2373 N N     . ASN A 1 309 ? 46.454  -44.883 -12.830 1.00 45.03 309 A 1 
ATOM 2374 C CA    . ASN A 1 309 ? 45.046  -45.062 -13.189 1.00 46.91 309 A 1 
ATOM 2375 C C     . ASN A 1 309 ? 44.127  -44.264 -12.254 1.00 43.20 309 A 1 
ATOM 2376 O O     . ASN A 1 309 ? 43.247  -44.827 -11.593 1.00 40.23 309 A 1 
ATOM 2377 C CB    . ASN A 1 309 ? 44.711  -46.563 -13.193 1.00 43.51 309 A 1 
ATOM 2378 C CG    . ASN A 1 309 ? 44.721  -47.218 -14.563 1.00 39.58 309 A 1 
ATOM 2379 O OD1   . ASN A 1 309 ? 44.468  -46.622 -15.590 1.00 40.21 309 A 1 
ATOM 2380 N ND2   . ASN A 1 309 ? 44.934  -48.509 -14.602 1.00 40.28 309 A 1 
ATOM 2381 N N     . THR A 1 310 ? 44.340  -42.964 -12.128 1.00 48.16 310 A 1 
ATOM 2382 C CA    . THR A 1 310 ? 43.516  -42.109 -11.282 1.00 50.43 310 A 1 
ATOM 2383 C C     . THR A 1 310 ? 42.097  -42.062 -11.839 1.00 48.98 310 A 1 
ATOM 2384 O O     . THR A 1 310 ? 41.808  -41.375 -12.812 1.00 45.89 310 A 1 
ATOM 2385 C CB    . THR A 1 310 ? 44.073  -40.704 -11.071 1.00 44.57 310 A 1 
ATOM 2386 O OG1   . THR A 1 310 ? 45.074  -40.372 -12.003 1.00 39.53 310 A 1 
ATOM 2387 C CG2   . THR A 1 310 ? 44.674  -40.569 -9.686  1.00 41.34 310 A 1 
ATOM 2388 N N     . VAL A 1 311 ? 41.227  -42.842 -11.207 1.00 37.15 311 A 1 
ATOM 2389 C CA    . VAL A 1 311 ? 39.805  -42.941 -11.541 1.00 42.35 311 A 1 
ATOM 2390 C C     . VAL A 1 311 ? 39.193  -41.551 -11.372 1.00 40.89 311 A 1 
ATOM 2391 O O     . VAL A 1 311 ? 38.951  -41.104 -10.255 1.00 38.67 311 A 1 
ATOM 2392 C CB    . VAL A 1 311 ? 39.096  -43.977 -10.657 1.00 38.98 311 A 1 
ATOM 2393 C CG1   . VAL A 1 311 ? 37.615  -44.114 -11.033 1.00 36.92 311 A 1 
ATOM 2394 C CG2   . VAL A 1 311 ? 39.735  -45.354 -10.794 1.00 40.52 311 A 1 
ATOM 2395 N N     . GLN A 1 312 ? 38.980  -40.876 -12.475 1.00 47.35 312 A 1 
ATOM 2396 C CA    . GLN A 1 312 ? 38.268  -39.607 -12.487 1.00 49.12 312 A 1 
ATOM 2397 C C     . GLN A 1 312 ? 36.821  -39.856 -12.047 1.00 48.82 312 A 1 
ATOM 2398 O O     . GLN A 1 312 ? 35.965  -40.165 -12.859 1.00 45.71 312 A 1 
ATOM 2399 C CB    . GLN A 1 312 ? 38.308  -38.944 -13.878 1.00 44.28 312 A 1 
ATOM 2400 C CG    . GLN A 1 312 ? 39.651  -38.310 -14.224 1.00 41.64 312 A 1 
ATOM 2401 C CD    . GLN A 1 312 ? 39.609  -37.538 -15.545 1.00 39.25 312 A 1 
ATOM 2402 O OE1   . GLN A 1 312 ? 38.689  -37.607 -16.335 1.00 38.34 312 A 1 
ATOM 2403 N NE2   . GLN A 1 312 ? 40.631  -36.748 -15.833 1.00 35.94 312 A 1 
ATOM 2404 N N     . SER A 1 313 ? 36.558  -39.719 -10.754 1.00 41.26 313 A 1 
ATOM 2405 C CA    . SER A 1 313 ? 35.188  -39.648 -10.243 1.00 43.44 313 A 1 
ATOM 2406 C C     . SER A 1 313 ? 34.558  -38.388 -10.824 1.00 42.40 313 A 1 
ATOM 2407 O O     . SER A 1 313 ? 34.755  -37.281 -10.332 1.00 40.24 313 A 1 
ATOM 2408 C CB    . SER A 1 313 ? 35.167  -39.662 -8.719  1.00 39.75 313 A 1 
ATOM 2409 O OG    . SER A 1 313 ? 35.914  -38.605 -8.175  1.00 37.22 313 A 1 
ATOM 2410 N N     . SER A 1 314 ? 33.843  -38.592 -11.917 1.00 38.27 314 A 1 
ATOM 2411 C CA    . SER A 1 314 ? 33.060  -37.552 -12.566 1.00 41.15 314 A 1 
ATOM 2412 C C     . SER A 1 314 ? 31.898  -37.190 -11.649 1.00 38.83 314 A 1 
ATOM 2413 O O     . SER A 1 314 ? 30.776  -37.661 -11.820 1.00 37.12 314 A 1 
ATOM 2414 C CB    . SER A 1 314 ? 32.584  -38.016 -13.952 1.00 37.16 314 A 1 
ATOM 2415 O OG    . SER A 1 314 ? 31.908  -39.251 -13.873 1.00 35.88 314 A 1 
ATOM 2416 N N     . ILE A 1 315 ? 32.183  -36.382 -10.634 1.00 38.27 315 A 1 
ATOM 2417 C CA    . ILE A 1 315 ? 31.142  -35.712 -9.857  1.00 41.44 315 A 1 
ATOM 2418 C C     . ILE A 1 315 ? 30.412  -34.830 -10.863 1.00 40.12 315 A 1 
ATOM 2419 O O     . ILE A 1 315 ? 30.873  -33.738 -11.193 1.00 37.87 315 A 1 
ATOM 2420 C CB    . ILE A 1 315 ? 31.717  -34.935 -8.661  1.00 37.06 315 A 1 
ATOM 2421 C CG1   . ILE A 1 315 ? 32.454  -35.895 -7.701  1.00 35.19 315 A 1 
ATOM 2422 C CG2   . ILE A 1 315 ? 30.577  -34.201 -7.924  1.00 36.39 315 A 1 
ATOM 2423 C CD1   . ILE A 1 315 ? 33.154  -35.208 -6.535  1.00 33.34 315 A 1 
ATOM 2424 N N     . LEU A 1 316 ? 29.315  -35.364 -11.373 1.00 39.21 316 A 1 
ATOM 2425 C CA    . LEU A 1 316 ? 28.330  -34.613 -12.127 1.00 42.64 316 A 1 
ATOM 2426 C C     . LEU A 1 316 ? 27.864  -33.471 -11.226 1.00 40.33 316 A 1 
ATOM 2427 O O     . LEU A 1 316 ? 26.968  -33.651 -10.402 1.00 37.71 316 A 1 
ATOM 2428 C CB    . LEU A 1 316 ? 27.160  -35.535 -12.524 1.00 38.05 316 A 1 
ATOM 2429 C CG    . LEU A 1 316 ? 27.423  -36.423 -13.746 1.00 34.84 316 A 1 
ATOM 2430 C CD1   . LEU A 1 316 ? 26.371  -37.526 -13.839 1.00 34.05 316 A 1 
ATOM 2431 C CD2   . LEU A 1 316 ? 27.372  -35.604 -15.047 1.00 36.73 316 A 1 
ATOM 2432 N N     . ARG A 1 317 ? 28.499  -32.316 -11.333 1.00 33.83 317 A 1 
ATOM 2433 C CA    . ARG A 1 317 ? 27.969  -31.080 -10.765 1.00 36.42 317 A 1 
ATOM 2434 C C     . ARG A 1 317 ? 26.571  -30.923 -11.356 1.00 33.69 317 A 1 
ATOM 2435 O O     . ARG A 1 317 ? 26.485  -30.829 -12.583 1.00 31.41 317 A 1 
ATOM 2436 C CB    . ARG A 1 317 ? 28.836  -29.866 -11.128 1.00 33.77 317 A 1 
ATOM 2437 C CG    . ARG A 1 317 ? 30.060  -29.724 -10.211 1.00 31.71 317 A 1 
ATOM 2438 C CD    . ARG A 1 317 ? 30.818  -28.426 -10.544 1.00 29.46 317 A 1 
ATOM 2439 N NE    . ARG A 1 317 ? 31.910  -28.182 -9.597  1.00 27.27 317 A 1 
ATOM 2440 C CZ    . ARG A 1 317 ? 32.733  -27.138 -9.588  1.00 25.27 317 A 1 
ATOM 2441 N NH1   . ARG A 1 317 ? 32.650  -26.205 -10.509 1.00 24.03 317 A 1 
ATOM 2442 N NH2   . ARG A 1 317 ? 33.641  -27.016 -8.676  1.00 23.27 317 A 1 
ATOM 2443 N N     . PRO A 1 318 ? 25.511  -30.916 -10.562 1.00 32.62 318 A 1 
ATOM 2444 C CA    . PRO A 1 318 ? 24.202  -30.603 -11.084 1.00 35.28 318 A 1 
ATOM 2445 C C     . PRO A 1 318 ? 24.243  -29.144 -11.541 1.00 34.40 318 A 1 
ATOM 2446 O O     . PRO A 1 318 ? 24.123  -28.222 -10.738 1.00 32.94 318 A 1 
ATOM 2447 C CB    . PRO A 1 318 ? 23.232  -30.887 -9.929  1.00 31.92 318 A 1 
ATOM 2448 C CG    . PRO A 1 318 ? 24.078  -30.662 -8.679  1.00 30.69 318 A 1 
ATOM 2449 C CD    . PRO A 1 318 ? 25.477  -31.094 -9.128  1.00 35.59 318 A 1 
ATOM 2450 N N     . ALA A 1 319 ? 24.475  -28.951 -12.819 1.00 35.75 319 A 1 
ATOM 2451 C CA    . ALA A 1 319 ? 24.585  -27.623 -13.438 1.00 38.02 319 A 1 
ATOM 2452 C C     . ALA A 1 319 ? 23.255  -26.854 -13.417 1.00 36.57 319 A 1 
ATOM 2453 O O     . ALA A 1 319 ? 23.200  -25.699 -13.823 1.00 35.16 319 A 1 
ATOM 2454 C CB    . ALA A 1 319 ? 25.116  -27.811 -14.862 1.00 34.46 319 A 1 
ATOM 2455 N N     . GLY A 1 320 ? 22.191  -27.496 -12.967 1.00 36.25 320 A 1 
ATOM 2456 C CA    . GLY A 1 320 ? 20.831  -26.988 -13.014 1.00 37.72 320 A 1 
ATOM 2457 C C     . GLY A 1 320 ? 20.492  -25.870 -12.033 1.00 37.26 320 A 1 
ATOM 2458 O O     . GLY A 1 320 ? 19.310  -25.653 -11.793 1.00 34.70 320 A 1 
ATOM 2459 N N     . ALA A 1 321 ? 21.481  -25.164 -11.494 1.00 35.93 321 A 1 
ATOM 2460 C CA    . ALA A 1 321 ? 21.234  -23.833 -10.957 1.00 36.83 321 A 1 
ATOM 2461 C C     . ALA A 1 321 ? 20.859  -22.913 -12.130 1.00 35.67 321 A 1 
ATOM 2462 O O     . ALA A 1 321 ? 21.678  -22.139 -12.628 1.00 34.71 321 A 1 
ATOM 2463 C CB    . ALA A 1 321 ? 22.453  -23.354 -10.171 1.00 33.92 321 A 1 
ATOM 2464 N N     . ILE A 1 322 ? 19.636  -23.076 -12.604 1.00 37.28 322 A 1 
ATOM 2465 C CA    . ILE A 1 322 ? 19.033  -22.149 -13.549 1.00 38.67 322 A 1 
ATOM 2466 C C     . ILE A 1 322 ? 19.059  -20.804 -12.835 1.00 38.55 322 A 1 
ATOM 2467 O O     . ILE A 1 322 ? 18.282  -20.575 -11.907 1.00 36.68 322 A 1 
ATOM 2468 C CB    . ILE A 1 322 ? 17.605  -22.573 -13.942 1.00 35.06 322 A 1 
ATOM 2469 C CG1   . ILE A 1 322 ? 17.597  -23.984 -14.568 1.00 32.51 322 A 1 
ATOM 2470 C CG2   . ILE A 1 322 ? 17.009  -21.553 -14.930 1.00 35.16 322 A 1 
ATOM 2471 C CD1   . ILE A 1 322 ? 16.200  -24.551 -14.841 1.00 33.72 322 A 1 
ATOM 2472 N N     . GLY A 1 323 ? 19.960  -19.944 -13.258 1.00 44.15 323 A 1 
ATOM 2473 C CA    . GLY A 1 323 ? 19.969  -18.541 -12.885 1.00 44.91 323 A 1 
ATOM 2474 C C     . GLY A 1 323 ? 18.709  -17.882 -13.448 1.00 44.10 323 A 1 
ATOM 2475 O O     . GLY A 1 323 ? 18.780  -17.198 -14.459 1.00 42.52 323 A 1 
ATOM 2476 N N     . LEU A 1 324 ? 17.583  -18.143 -12.826 1.00 43.70 324 A 1 
ATOM 2477 C CA    . LEU A 1 324 ? 16.262  -17.670 -13.260 1.00 43.96 324 A 1 
ATOM 2478 C C     . LEU A 1 324 ? 16.239  -16.152 -13.425 1.00 43.78 324 A 1 
ATOM 2479 O O     . LEU A 1 324 ? 15.625  -15.647 -14.359 1.00 40.31 324 A 1 
ATOM 2480 C CB    . LEU A 1 324 ? 15.206  -18.108 -12.216 1.00 38.45 324 A 1 
ATOM 2481 C CG    . LEU A 1 324 ? 14.578  -19.479 -12.505 1.00 34.28 324 A 1 
ATOM 2482 C CD1   . LEU A 1 324 ? 13.867  -19.999 -11.258 1.00 34.29 324 A 1 
ATOM 2483 C CD2   . LEU A 1 324 ? 13.549  -19.377 -13.637 1.00 36.62 324 A 1 
ATOM 2484 N N     . PHE A 1 325 ? 16.936  -15.455 -12.546 1.00 45.20 325 A 1 
ATOM 2485 C CA    . PHE A 1 325 ? 17.030  -13.995 -12.602 1.00 46.24 325 A 1 
ATOM 2486 C C     . PHE A 1 325 ? 18.071  -13.471 -13.596 1.00 46.71 325 A 1 
ATOM 2487 O O     . PHE A 1 325 ? 18.165  -12.259 -13.785 1.00 43.46 325 A 1 
ATOM 2488 C CB    . PHE A 1 325 ? 17.250  -13.452 -11.191 1.00 40.94 325 A 1 
ATOM 2489 C CG    . PHE A 1 325 ? 16.041  -13.637 -10.301 1.00 37.87 325 A 1 
ATOM 2490 C CD1   . PHE A 1 325 ? 14.947  -12.760 -10.408 1.00 37.35 325 A 1 
ATOM 2491 C CD2   . PHE A 1 325 ? 15.993  -14.693 -9.384  1.00 36.33 325 A 1 
ATOM 2492 C CE1   . PHE A 1 325 ? 13.818  -12.926 -9.592  1.00 34.36 325 A 1 
ATOM 2493 C CE2   . PHE A 1 325 ? 14.863  -14.873 -8.559  1.00 32.19 325 A 1 
ATOM 2494 C CZ    . PHE A 1 325 ? 13.781  -13.982 -8.665  1.00 33.69 325 A 1 
ATOM 2495 N N     . SER A 1 326 ? 18.822  -14.337 -14.280 1.00 38.42 326 A 1 
ATOM 2496 C CA    . SER A 1 326 ? 19.648  -13.938 -15.422 1.00 40.75 326 A 1 
ATOM 2497 C C     . SER A 1 326 ? 18.835  -13.805 -16.714 1.00 41.30 326 A 1 
ATOM 2498 O O     . SER A 1 326 ? 19.407  -13.840 -17.800 1.00 38.83 326 A 1 
ATOM 2499 C CB    . SER A 1 326 ? 20.859  -14.847 -15.611 1.00 37.05 326 A 1 
ATOM 2500 O OG    . SER A 1 326 ? 20.517  -16.073 -16.231 1.00 34.01 326 A 1 
ATOM 2501 N N     . SER A 1 327 ? 17.504  -13.672 -16.629 1.00 42.95 327 A 1 
ATOM 2502 C CA    . SER A 1 327 ? 16.786  -13.032 -17.728 1.00 44.83 327 A 1 
ATOM 2503 C C     . SER A 1 327 ? 17.541  -11.729 -18.003 1.00 45.41 327 A 1 
ATOM 2504 O O     . SER A 1 327 ? 17.789  -11.012 -17.027 1.00 41.92 327 A 1 
ATOM 2505 C CB    . SER A 1 327 ? 15.333  -12.740 -17.380 1.00 40.40 327 A 1 
ATOM 2506 O OG    . SER A 1 327 ? 15.194  -11.943 -16.235 1.00 37.40 327 A 1 
ATOM 2507 N N     . PRO A 1 328 ? 17.983  -11.500 -19.257 1.00 37.60 328 A 1 
ATOM 2508 C CA    . PRO A 1 328 ? 18.776  -10.321 -19.561 1.00 38.53 328 A 1 
ATOM 2509 C C     . PRO A 1 328 ? 18.018  -9.147  -18.967 1.00 38.58 328 A 1 
ATOM 2510 O O     . PRO A 1 328 ? 16.858  -8.931  -19.327 1.00 37.02 328 A 1 
ATOM 2511 C CB    . PRO A 1 328 ? 18.877  -10.252 -21.091 1.00 34.97 328 A 1 
ATOM 2512 C CG    . PRO A 1 328 ? 17.692  -11.084 -21.570 1.00 34.46 328 A 1 
ATOM 2513 C CD    . PRO A 1 328 ? 17.544  -12.145 -20.467 1.00 38.64 328 A 1 
ATOM 2514 N N     . SER A 1 329 ? 18.628  -8.510  -17.981 1.00 38.35 329 A 1 
ATOM 2515 C CA    . SER A 1 329 ? 18.050  -7.329  -17.385 1.00 39.97 329 A 1 
ATOM 2516 C C     . SER A 1 329 ? 18.066  -6.294  -18.499 1.00 40.19 329 A 1 
ATOM 2517 O O     . SER A 1 329 ? 19.045  -5.581  -18.687 1.00 38.02 329 A 1 
ATOM 2518 C CB    . SER A 1 329 ? 18.804  -6.888  -16.123 1.00 37.26 329 A 1 
ATOM 2519 O OG    . SER A 1 329 ? 20.161  -6.609  -16.396 1.00 33.98 329 A 1 
ATOM 2520 N N     . LEU A 1 330 ? 17.006  -6.280  -19.286 1.00 41.51 330 A 1 
ATOM 2521 C CA    . LEU A 1 330 ? 16.576  -5.087  -19.947 1.00 41.07 330 A 1 
ATOM 2522 C C     . LEU A 1 330 ? 16.400  -4.099  -18.801 1.00 41.30 330 A 1 
ATOM 2523 O O     . LEU A 1 330 ? 15.333  -3.995  -18.202 1.00 38.28 330 A 1 
ATOM 2524 C CB    . LEU A 1 330 ? 15.271  -5.345  -20.726 1.00 36.84 330 A 1 
ATOM 2525 C CG    . LEU A 1 330 ? 15.482  -6.063  -22.069 1.00 33.16 330 A 1 
ATOM 2526 C CD1   . LEU A 1 330 ? 14.140  -6.559  -22.619 1.00 32.42 330 A 1 
ATOM 2527 C CD2   . LEU A 1 330 ? 16.105  -5.125  -23.119 1.00 33.68 330 A 1 
ATOM 2528 N N     . GLN A 1 331 ? 17.509  -3.457  -18.445 1.00 39.17 331 A 1 
ATOM 2529 C CA    . GLN A 1 331 ? 17.568  -2.229  -17.677 1.00 39.77 331 A 1 
ATOM 2530 C C     . GLN A 1 331 ? 16.939  -1.105  -18.519 1.00 39.92 331 A 1 
ATOM 2531 O O     . GLN A 1 331 ? 17.500  -0.033  -18.688 1.00 38.75 331 A 1 
ATOM 2532 C CB    . GLN A 1 331 ? 19.021  -1.895  -17.271 1.00 37.03 331 A 1 
ATOM 2533 C CG    . GLN A 1 331 ? 19.672  -2.865  -16.288 1.00 32.96 331 A 1 
ATOM 2534 C CD    . GLN A 1 331 ? 21.092  -2.413  -15.899 1.00 30.60 331 A 1 
ATOM 2535 O OE1   . GLN A 1 331 ? 21.696  -1.554  -16.508 1.00 27.85 331 A 1 
ATOM 2536 N NE2   . GLN A 1 331 ? 21.670  -2.973  -14.870 1.00 27.71 331 A 1 
ATOM 2537 N N     . THR A 1 332 ? 15.759  -1.375  -19.089 1.00 49.54 332 A 1 
ATOM 2538 C CA    . THR A 1 332 ? 14.796  -0.304  -19.255 1.00 51.13 332 A 1 
ATOM 2539 C C     . THR A 1 332 ? 14.728  0.348   -17.884 1.00 53.56 332 A 1 
ATOM 2540 O O     . THR A 1 332 ? 14.544  -0.392  -16.909 1.00 50.30 332 A 1 
ATOM 2541 C CB    . THR A 1 332 ? 13.406  -0.832  -19.628 1.00 44.96 332 A 1 
ATOM 2542 O OG1   . THR A 1 332 ? 13.043  -1.969  -18.878 1.00 39.61 332 A 1 
ATOM 2543 C CG2   . THR A 1 332 ? 13.340  -1.224  -21.104 1.00 39.02 332 A 1 
ATOM 2544 N N     . PRO A 1 333 ? 14.966  1.658   -17.776 1.00 44.94 333 A 1 
ATOM 2545 C CA    . PRO A 1 333 ? 15.041  2.347   -16.496 1.00 43.57 333 A 1 
ATOM 2546 C C     . PRO A 1 333 ? 13.867  1.889   -15.629 1.00 45.71 333 A 1 
ATOM 2547 O O     . PRO A 1 333 ? 12.701  2.086   -15.992 1.00 45.77 333 A 1 
ATOM 2548 C CB    . PRO A 1 333 ? 15.020  3.848   -16.831 1.00 38.76 333 A 1 
ATOM 2549 C CG    . PRO A 1 333 ? 14.563  3.903   -18.291 1.00 37.75 333 A 1 
ATOM 2550 C CD    . PRO A 1 333 ? 15.032  2.589   -18.877 1.00 40.82 333 A 1 
ATOM 2551 N N     . LEU A 1 334 ? 14.189  1.137   -14.575 1.00 66.60 334 A 1 
ATOM 2552 C CA    . LEU A 1 334 ? 13.238  0.290   -13.855 1.00 67.30 334 A 1 
ATOM 2553 C C     . LEU A 1 334 ? 12.113  1.117   -13.260 1.00 72.35 334 A 1 
ATOM 2554 O O     . LEU A 1 334 ? 10.994  0.628   -13.116 1.00 66.82 334 A 1 
ATOM 2555 C CB    . LEU A 1 334 ? 13.979  -0.490  -12.747 1.00 58.44 334 A 1 
ATOM 2556 C CG    . LEU A 1 334 ? 14.752  -1.715  -13.254 1.00 50.97 334 A 1 
ATOM 2557 C CD1   . LEU A 1 334 ? 15.729  -2.210  -12.193 1.00 47.12 334 A 1 
ATOM 2558 C CD2   . LEU A 1 334 ? 13.794  -2.875  -13.582 1.00 46.29 334 A 1 
ATOM 2559 N N     . HIS A 1 335 ? 12.391  2.379   -13.019 1.00 73.18 335 A 1 
ATOM 2560 C CA    . HIS A 1 335 ? 11.413  3.351   -12.544 1.00 77.05 335 A 1 
ATOM 2561 C C     . HIS A 1 335 ? 10.584  3.913   -13.688 1.00 80.48 335 A 1 
ATOM 2562 O O     . HIS A 1 335 ? 11.057  4.101   -14.809 1.00 73.90 335 A 1 
ATOM 2563 C CB    . HIS A 1 335 ? 12.120  4.461   -11.763 1.00 66.04 335 A 1 
ATOM 2564 C CG    . HIS A 1 335 ? 13.046  3.863   -10.758 1.00 58.72 335 A 1 
ATOM 2565 N ND1   . HIS A 1 335 ? 12.739  2.776   -9.964  1.00 52.60 335 A 1 
ATOM 2566 C CD2   . HIS A 1 335 ? 14.400  4.054   -10.689 1.00 50.84 335 A 1 
ATOM 2567 C CE1   . HIS A 1 335 ? 13.886  2.322   -9.455  1.00 46.97 335 A 1 
ATOM 2568 N NE2   . HIS A 1 335 ? 14.911  3.067   -9.862  1.00 49.28 335 A 1 
ATOM 2569 N N     . PHE A 1 336 ? 9.332   4.195   -13.401 1.00 73.55 336 A 1 
ATOM 2570 C CA    . PHE A 1 336 ? 8.570   5.100   -14.244 1.00 75.96 336 A 1 
ATOM 2571 C C     . PHE A 1 336 ? 9.255   6.472   -14.243 1.00 79.15 336 A 1 
ATOM 2572 O O     . PHE A 1 336 ? 9.809   6.903   -13.230 1.00 75.42 336 A 1 
ATOM 2573 C CB    . PHE A 1 336 ? 7.123   5.191   -13.756 1.00 68.51 336 A 1 
ATOM 2574 C CG    . PHE A 1 336 ? 6.264   3.996   -14.126 1.00 70.57 336 A 1 
ATOM 2575 C CD1   . PHE A 1 336 ? 6.017   3.702   -15.479 1.00 68.05 336 A 1 
ATOM 2576 C CD2   . PHE A 1 336 ? 5.700   3.185   -13.129 1.00 65.30 336 A 1 
ATOM 2577 C CE1   . PHE A 1 336 ? 5.230   2.601   -15.835 1.00 61.45 336 A 1 
ATOM 2578 C CE2   . PHE A 1 336 ? 4.906   2.076   -13.490 1.00 63.98 336 A 1 
ATOM 2579 C CZ    . PHE A 1 336 ? 4.682   1.775   -14.844 1.00 65.07 336 A 1 
ATOM 2580 N N     . SER A 1 337 ? 9.193   7.173   -15.376 1.00 75.63 337 A 1 
ATOM 2581 C CA    . SER A 1 337 ? 9.490   8.603   -15.380 1.00 77.68 337 A 1 
ATOM 2582 C C     . SER A 1 337 ? 8.541   9.325   -14.411 1.00 79.70 337 A 1 
ATOM 2583 O O     . SER A 1 337 ? 7.447   8.828   -14.133 1.00 74.36 337 A 1 
ATOM 2584 C CB    . SER A 1 337 ? 9.363   9.165   -16.799 1.00 70.09 337 A 1 
ATOM 2585 O OG    . SER A 1 337 ? 8.044   9.069   -17.283 1.00 60.72 337 A 1 
ATOM 2586 N N     . SER A 1 338 ? 8.921   10.499  -13.925 1.00 81.42 338 A 1 
ATOM 2587 C CA    . SER A 1 338 ? 8.080   11.283  -13.011 1.00 83.06 338 A 1 
ATOM 2588 C C     . SER A 1 338 ? 6.647   11.453  -13.551 1.00 85.06 338 A 1 
ATOM 2589 O O     . SER A 1 338 ? 5.675   11.142  -12.852 1.00 80.96 338 A 1 
ATOM 2590 C CB    . SER A 1 338 ? 8.741   12.650  -12.747 1.00 75.96 338 A 1 
ATOM 2591 O OG    . SER A 1 338 ? 7.896   13.430  -11.952 1.00 64.59 338 A 1 
ATOM 2592 N N     . LYS A 1 339 ? 6.507   11.762  -14.857 1.00 86.92 339 A 1 
ATOM 2593 C CA    . LYS A 1 339 ? 5.197   11.878  -15.525 1.00 88.18 339 A 1 
ATOM 2594 C C     . LYS A 1 339 ? 4.411   10.551  -15.566 1.00 89.76 339 A 1 
ATOM 2595 O O     . LYS A 1 339 ? 3.206   10.534  -15.355 1.00 86.46 339 A 1 
ATOM 2596 C CB    . LYS A 1 339 ? 5.375   12.398  -16.956 1.00 84.56 339 A 1 
ATOM 2597 C CG    . LYS A 1 339 ? 5.872   13.846  -16.997 1.00 73.14 339 A 1 
ATOM 2598 C CD    . LYS A 1 339 ? 5.905   14.375  -18.440 1.00 68.40 339 A 1 
ATOM 2599 C CE    . LYS A 1 339 ? 6.348   15.831  -18.443 1.00 58.23 339 A 1 
ATOM 2600 N NZ    . LYS A 1 339 ? 6.333   16.430  -19.796 1.00 50.79 339 A 1 
ATOM 2601 N N     . GLU A 1 340 ? 5.081   9.431   -15.844 1.00 89.83 340 A 1 
ATOM 2602 C CA    . GLU A 1 340 ? 4.429   8.124   -15.832 1.00 90.51 340 A 1 
ATOM 2603 C C     . GLU A 1 340 ? 3.980   7.751   -14.416 1.00 91.67 340 A 1 
ATOM 2604 O O     . GLU A 1 340 ? 2.867   7.260   -14.239 1.00 88.94 340 A 1 
ATOM 2605 C CB    . GLU A 1 340 ? 5.358   7.026   -16.365 1.00 87.08 340 A 1 
ATOM 2606 C CG    . GLU A 1 340 ? 5.577   7.053   -17.883 1.00 74.46 340 A 1 
ATOM 2607 C CD    . GLU A 1 340 ? 6.589   5.973   -18.289 1.00 68.63 340 A 1 
ATOM 2608 O OE1   . GLU A 1 340 ? 6.350   5.287   -19.301 1.00 61.29 340 A 1 
ATOM 2609 O OE2   . GLU A 1 340 ? 7.585   5.784   -17.562 1.00 62.23 340 A 1 
ATOM 2610 N N     . ARG A 1 341 ? 4.828   7.992   -13.408 1.00 89.04 341 A 1 
ATOM 2611 C CA    . ARG A 1 341 ? 4.507   7.725   -12.009 1.00 90.37 341 A 1 
ATOM 2612 C C     . ARG A 1 341 ? 3.288   8.538   -11.553 1.00 91.52 341 A 1 
ATOM 2613 O O     . ARG A 1 341 ? 2.367   7.957   -10.989 1.00 89.74 341 A 1 
ATOM 2614 C CB    . ARG A 1 341 ? 5.734   7.985   -11.134 1.00 88.24 341 A 1 
ATOM 2615 C CG    . ARG A 1 341 ? 5.506   7.558   -9.683  1.00 84.39 341 A 1 
ATOM 2616 C CD    . ARG A 1 341 ? 6.775   7.739   -8.837  1.00 82.54 341 A 1 
ATOM 2617 N NE    . ARG A 1 341 ? 6.492   7.465   -7.418  1.00 81.52 341 A 1 
ATOM 2618 C CZ    . ARG A 1 341 ? 5.877   8.313   -6.599  1.00 82.14 341 A 1 
ATOM 2619 N NH1   . ARG A 1 341 ? 5.572   9.525   -6.970  1.00 72.05 341 A 1 
ATOM 2620 N NH2   . ARG A 1 341 ? 5.528   7.956   -5.410  1.00 76.76 341 A 1 
ATOM 2621 N N     . GLU A 1 342 ? 3.239   9.811   -11.884 1.00 92.12 342 A 1 
ATOM 2622 C CA    . GLU A 1 342 ? 2.087   10.673  -11.616 1.00 92.28 342 A 1 
ATOM 2623 C C     . GLU A 1 342 ? 0.791   10.111  -12.229 1.00 93.09 342 A 1 
ATOM 2624 O O     . GLU A 1 342 ? -0.224  9.972   -11.546 1.00 91.62 342 A 1 
ATOM 2625 C CB    . GLU A 1 342 ? 2.395   12.078  -12.165 1.00 90.27 342 A 1 
ATOM 2626 C CG    . GLU A 1 342 ? 1.338   13.110  -11.769 1.00 76.24 342 A 1 
ATOM 2627 C CD    . GLU A 1 342 ? 1.576   14.499  -12.396 1.00 69.29 342 A 1 
ATOM 2628 O OE1   . GLU A 1 342 ? 0.780   15.409  -12.087 1.00 61.87 342 A 1 
ATOM 2629 O OE2   . GLU A 1 342 ? 2.499   14.623  -13.222 1.00 61.69 342 A 1 
ATOM 2630 N N     . ALA A 1 343 ? 0.848   9.645   -13.484 1.00 93.30 343 A 1 
ATOM 2631 C CA    . ALA A 1 343 ? -0.286  8.984   -14.127 1.00 93.23 343 A 1 
ATOM 2632 C C     . ALA A 1 343 ? -0.719  7.691   -13.388 1.00 93.67 343 A 1 
ATOM 2633 O O     . ALA A 1 343 ? -1.908  7.375   -13.307 1.00 92.11 343 A 1 
ATOM 2634 C CB    . ALA A 1 343 ? 0.068   8.703   -15.585 1.00 91.83 343 A 1 
ATOM 2635 N N     . ARG A 1 344 ? 0.226   6.921   -12.802 1.00 93.69 344 A 1 
ATOM 2636 C CA    . ARG A 1 344 ? -0.090  5.746   -11.982 1.00 93.70 344 A 1 
ATOM 2637 C C     . ARG A 1 344 ? -0.738  6.126   -10.650 1.00 94.44 344 A 1 
ATOM 2638 O O     . ARG A 1 344 ? -1.676  5.451   -10.220 1.00 92.91 344 A 1 
ATOM 2639 C CB    . ARG A 1 344 ? 1.151   4.871   -11.725 1.00 92.65 344 A 1 
ATOM 2640 C CG    . ARG A 1 344 ? 1.861   4.331   -12.983 1.00 89.06 344 A 1 
ATOM 2641 C CD    . ARG A 1 344 ? 0.939   3.605   -13.943 1.00 85.80 344 A 1 
ATOM 2642 N NE    . ARG A 1 344 ? 1.623   3.287   -15.202 1.00 81.67 344 A 1 
ATOM 2643 C CZ    . ARG A 1 344 ? 1.047   2.782   -16.276 1.00 79.07 344 A 1 
ATOM 2644 N NH1   . ARG A 1 344 ? -0.229  2.500   -16.323 1.00 69.09 344 A 1 
ATOM 2645 N NH2   . ARG A 1 344 ? 1.730   2.559   -17.356 1.00 72.08 344 A 1 
ATOM 2646 N N     . VAL A 1 345 ? -0.277  7.198   -10.013 1.00 94.81 345 A 1 
ATOM 2647 C CA    . VAL A 1 345 ? -0.881  7.735   -8.789  1.00 95.05 345 A 1 
ATOM 2648 C C     . VAL A 1 345 ? -2.311  8.212   -9.062  1.00 95.43 345 A 1 
ATOM 2649 O O     . VAL A 1 345 ? -3.229  7.841   -8.329  1.00 94.57 345 A 1 
ATOM 2650 C CB    . VAL A 1 345 ? -0.019  8.865   -8.184  1.00 94.33 345 A 1 
ATOM 2651 C CG1   . VAL A 1 345 ? -0.713  9.519   -6.979  1.00 90.74 345 A 1 
ATOM 2652 C CG2   . VAL A 1 345 ? 1.323   8.311   -7.702  1.00 90.63 345 A 1 
ATOM 2653 N N     . LEU A 1 346 ? -2.534  8.926   -10.155 1.00 94.94 346 A 1 
ATOM 2654 C CA    . LEU A 1 346 ? -3.875  9.374   -10.540 1.00 94.95 346 A 1 
ATOM 2655 C C     . LEU A 1 346 ? -4.830  8.186   -10.770 1.00 95.43 346 A 1 
ATOM 2656 O O     . LEU A 1 346 ? -5.935  8.161   -10.226 1.00 94.55 346 A 1 
ATOM 2657 C CB    . LEU A 1 346 ? -3.754  10.264  -11.790 1.00 94.02 346 A 1 
ATOM 2658 C CG    . LEU A 1 346 ? -5.087  10.903  -12.230 1.00 83.00 346 A 1 
ATOM 2659 C CD1   . LEU A 1 346 ? -5.658  11.842  -11.161 1.00 78.14 346 A 1 
ATOM 2660 C CD2   . LEU A 1 346 ? -4.879  11.691  -13.517 1.00 79.56 346 A 1 
ATOM 2661 N N     . ARG A 1 347 ? -4.387  7.150   -11.503 1.00 95.47 347 A 1 
ATOM 2662 C CA    . ARG A 1 347 ? -5.175  5.920   -11.703 1.00 95.22 347 A 1 
ATOM 2663 C C     . ARG A 1 347 ? -5.479  5.209   -10.379 1.00 95.74 347 A 1 
ATOM 2664 O O     . ARG A 1 347 ? -6.580  4.686   -10.204 1.00 94.61 347 A 1 
ATOM 2665 C CB    . ARG A 1 347 ? -4.423  4.983   -12.655 1.00 93.96 347 A 1 
ATOM 2666 C CG    . ARG A 1 347 ? -5.283  3.759   -13.035 1.00 85.81 347 A 1 
ATOM 2667 C CD    . ARG A 1 347 ? -4.441  2.676   -13.700 1.00 82.47 347 A 1 
ATOM 2668 N NE    . ARG A 1 347 ? -3.495  2.098   -12.724 1.00 73.19 347 A 1 
ATOM 2669 C CZ    . ARG A 1 347 ? -2.370  1.473   -13.005 1.00 67.63 347 A 1 
ATOM 2670 N NH1   . ARG A 1 347 ? -2.024  1.215   -14.230 1.00 59.86 347 A 1 
ATOM 2671 N NH2   . ARG A 1 347 ? -1.551  1.099   -12.062 1.00 58.70 347 A 1 
ATOM 2672 N N     . TYR A 1 348 ? -4.519  5.159   -9.470  1.00 95.68 348 A 1 
ATOM 2673 C CA    . TYR A 1 348 ? -4.735  4.591   -8.137  1.00 95.86 348 A 1 
ATOM 2674 C C     . TYR A 1 348 ? -5.806  5.374   -7.365  1.00 96.20 348 A 1 
ATOM 2675 O O     . TYR A 1 348 ? -6.706  4.751   -6.799  1.00 95.63 348 A 1 
ATOM 2676 C CB    . TYR A 1 348 ? -3.403  4.518   -7.389  1.00 95.73 348 A 1 
ATOM 2677 C CG    . TYR A 1 348 ? -3.529  4.669   -5.893  1.00 95.72 348 A 1 
ATOM 2678 C CD1   . TYR A 1 348 ? -3.299  5.924   -5.301  1.00 94.32 348 A 1 
ATOM 2679 C CD2   . TYR A 1 348 ? -3.957  3.588   -5.088  1.00 94.62 348 A 1 
ATOM 2680 C CE1   . TYR A 1 348 ? -3.480  6.109   -3.928  1.00 93.93 348 A 1 
ATOM 2681 C CE2   . TYR A 1 348 ? -4.139  3.764   -3.706  1.00 93.75 348 A 1 
ATOM 2682 C CZ    . TYR A 1 348 ? -3.898  5.033   -3.140  1.00 94.15 348 A 1 
ATOM 2683 O OH    . TYR A 1 348 ? -4.075  5.229   -1.799  1.00 92.66 348 A 1 
ATOM 2684 N N     . LYS A 1 349 ? -5.758  6.709   -7.382  1.00 96.06 349 A 1 
ATOM 2685 C CA    . LYS A 1 349 ? -6.766  7.566   -6.742  1.00 95.96 349 A 1 
ATOM 2686 C C     . LYS A 1 349 ? -8.164  7.325   -7.327  1.00 96.15 349 A 1 
ATOM 2687 O O     . LYS A 1 349 ? -9.130  7.219   -6.575  1.00 95.01 349 A 1 
ATOM 2688 C CB    . LYS A 1 349 ? -6.375  9.048   -6.856  1.00 95.30 349 A 1 
ATOM 2689 C CG    . LYS A 1 349 ? -5.176  9.420   -5.966  1.00 91.46 349 A 1 
ATOM 2690 C CD    . LYS A 1 349 ? -4.906  10.925  -5.994  1.00 86.69 349 A 1 
ATOM 2691 C CE    . LYS A 1 349 ? -3.719  11.279  -5.086  1.00 81.10 349 A 1 
ATOM 2692 N NZ    . LYS A 1 349 ? -3.747  12.691  -4.639  1.00 71.98 349 A 1 
ATOM 2693 N N     . GLU A 1 350 ? -8.266  7.151   -8.626  1.00 95.84 350 A 1 
ATOM 2694 C CA    . GLU A 1 350 ? -9.544  6.836   -9.263  1.00 95.43 350 A 1 
ATOM 2695 C C     . GLU A 1 350 ? -10.056 5.439   -8.864  1.00 95.52 350 A 1 
ATOM 2696 O O     . GLU A 1 350 ? -11.197 5.287   -8.419  1.00 93.61 350 A 1 
ATOM 2697 C CB    . GLU A 1 350 ? -9.415  7.004   -10.786 1.00 94.29 350 A 1 
ATOM 2698 C CG    . GLU A 1 350 ? -10.776 7.021   -11.506 1.00 82.79 350 A 1 
ATOM 2699 C CD    . GLU A 1 350 ? -11.756 8.077   -10.946 1.00 75.15 350 A 1 
ATOM 2700 O OE1   . GLU A 1 350 ? -12.970 7.816   -10.951 1.00 67.47 350 A 1 
ATOM 2701 O OE2   . GLU A 1 350 ? -11.308 9.119   -10.413 1.00 67.36 350 A 1 
ATOM 2702 N N     . LYS A 1 351 ? -9.191  4.407   -8.891  1.00 96.15 351 A 1 
ATOM 2703 C CA    . LYS A 1 351 ? -9.557  3.058   -8.430  1.00 95.74 351 A 1 
ATOM 2704 C C     . LYS A 1 351 ? -9.922  2.993   -6.938  1.00 95.98 351 A 1 
ATOM 2705 O O     . LYS A 1 351 ? -10.692 2.120   -6.546  1.00 94.04 351 A 1 
ATOM 2706 C CB    . LYS A 1 351 ? -8.441  2.052   -8.741  1.00 94.39 351 A 1 
ATOM 2707 C CG    . LYS A 1 351 ? -8.506  1.516   -10.181 1.00 87.81 351 A 1 
ATOM 2708 C CD    . LYS A 1 351 ? -7.674  0.241   -10.307 1.00 82.27 351 A 1 
ATOM 2709 C CE    . LYS A 1 351 ? -7.998  -0.512  -11.598 1.00 76.61 351 A 1 
ATOM 2710 N NZ    . LYS A 1 351 ? -7.654  -1.946  -11.506 1.00 69.62 351 A 1 
ATOM 2711 N N     . LYS A 1 352 ? -9.401  3.886   -6.112  1.00 95.84 352 A 1 
ATOM 2712 C CA    . LYS A 1 352 ? -9.740  3.935   -4.682  1.00 95.97 352 A 1 
ATOM 2713 C C     . LYS A 1 352 ? -11.243 4.092   -4.459  1.00 95.96 352 A 1 
ATOM 2714 O O     . LYS A 1 352 ? -11.783 3.467   -3.555  1.00 94.11 352 A 1 
ATOM 2715 C CB    . LYS A 1 352 ? -8.923  5.052   -3.988  1.00 95.00 352 A 1 
ATOM 2716 C CG    . LYS A 1 352 ? -9.165  5.157   -2.473  1.00 92.35 352 A 1 
ATOM 2717 C CD    . LYS A 1 352 ? -8.189  6.130   -1.791  1.00 90.21 352 A 1 
ATOM 2718 C CE    . LYS A 1 352 ? -8.454  6.228   -0.281  1.00 83.30 352 A 1 
ATOM 2719 N NZ    . LYS A 1 352 ? -7.379  6.940   0.460   1.00 76.52 352 A 1 
ATOM 2720 N N     . LYS A 1 353 ? -11.923 4.828   -5.309  1.00 95.91 353 A 1 
ATOM 2721 C CA    . LYS A 1 353 ? -13.373 5.080   -5.233  1.00 95.23 353 A 1 
ATOM 2722 C C     . LYS A 1 353 ? -14.221 3.827   -5.522  1.00 94.85 353 A 1 
ATOM 2723 O O     . LYS A 1 353 ? -15.315 3.702   -4.992  1.00 91.67 353 A 1 
ATOM 2724 C CB    . LYS A 1 353 ? -13.751 6.198   -6.218  1.00 93.70 353 A 1 
ATOM 2725 C CG    . LYS A 1 353 ? -13.011 7.535   -5.991  1.00 86.91 353 A 1 
ATOM 2726 C CD    . LYS A 1 353 ? -13.314 8.495   -7.145  1.00 83.16 353 A 1 
ATOM 2727 C CE    . LYS A 1 353 ? -12.452 9.749   -7.105  1.00 73.98 353 A 1 
ATOM 2728 N NZ    . LYS A 1 353 ? -12.499 10.480  -8.406  1.00 65.88 353 A 1 
ATOM 2729 N N     . SER A 1 354 ? -13.713 2.899   -6.338  1.00 95.40 354 A 1 
ATOM 2730 C CA    . SER A 1 354 ? -14.445 1.712   -6.787  1.00 94.58 354 A 1 
ATOM 2731 C C     . SER A 1 354 ? -14.141 0.431   -5.993  1.00 94.79 354 A 1 
ATOM 2732 O O     . SER A 1 354 ? -14.585 -0.655  -6.368  1.00 91.14 354 A 1 
ATOM 2733 C CB    . SER A 1 354 ? -14.220 1.497   -8.293  1.00 91.94 354 A 1 
ATOM 2734 O OG    . SER A 1 354 ? -12.877 1.171   -8.563  1.00 80.83 354 A 1 
ATOM 2735 N N     . ARG A 1 355 ? -13.392 0.507   -4.892  1.00 95.00 355 A 1 
ATOM 2736 C CA    . ARG A 1 355 ? -13.026 -0.667  -4.099  1.00 94.98 355 A 1 
ATOM 2737 C C     . ARG A 1 355 ? -14.245 -1.300  -3.430  1.00 94.75 355 A 1 
ATOM 2738 O O     . ARG A 1 355 ? -15.030 -0.628  -2.769  1.00 92.22 355 A 1 
ATOM 2739 C CB    . ARG A 1 355 ? -11.987 -0.306  -3.028  1.00 93.68 355 A 1 
ATOM 2740 C CG    . ARG A 1 355 ? -10.616 0.015   -3.620  1.00 89.86 355 A 1 
ATOM 2741 C CD    . ARG A 1 355 ? -9.678  0.398   -2.484  1.00 90.02 355 A 1 
ATOM 2742 N NE    . ARG A 1 355 ? -8.410  0.951   -2.987  1.00 88.42 355 A 1 
ATOM 2743 C CZ    . ARG A 1 355 ? -7.559  1.660   -2.270  1.00 89.39 355 A 1 
ATOM 2744 N NH1   . ARG A 1 355 ? -7.727  1.871   -1.001  1.00 81.36 355 A 1 
ATOM 2745 N NH2   . ARG A 1 355 ? -6.511  2.197   -2.823  1.00 82.61 355 A 1 
ATOM 2746 N N     . LYS A 1 356 ? -14.330 -2.642  -3.502  1.00 94.55 356 A 1 
ATOM 2747 C CA    . LYS A 1 356 ? -15.394 -3.419  -2.857  1.00 94.27 356 A 1 
ATOM 2748 C C     . LYS A 1 356 ? -14.798 -4.420  -1.875  1.00 94.48 356 A 1 
ATOM 2749 O O     . LYS A 1 356 ? -14.162 -5.404  -2.253  1.00 90.96 356 A 1 
ATOM 2750 C CB    . LYS A 1 356 ? -16.276 -4.082  -3.912  1.00 91.67 356 A 1 
ATOM 2751 C CG    . LYS A 1 356 ? -17.039 -3.034  -4.749  1.00 82.92 356 A 1 
ATOM 2752 C CD    . LYS A 1 356 ? -18.021 -3.713  -5.705  1.00 75.99 356 A 1 
ATOM 2753 C CE    . LYS A 1 356 ? -18.545 -2.712  -6.731  1.00 67.78 356 A 1 
ATOM 2754 N NZ    . LYS A 1 356 ? -19.021 -3.397  -7.943  1.00 58.23 356 A 1 
ATOM 2755 N N     . PHE A 1 357 ? -15.056 -4.204  -0.590  1.00 93.66 357 A 1 
ATOM 2756 C CA    . PHE A 1 357 ? -14.604 -5.086  0.490   1.00 93.40 357 A 1 
ATOM 2757 C C     . PHE A 1 357 ? -15.590 -6.212  0.810   1.00 93.25 357 A 1 
ATOM 2758 O O     . PHE A 1 357 ? -15.304 -7.102  1.619   1.00 89.70 357 A 1 
ATOM 2759 C CB    . PHE A 1 357 ? -14.260 -4.246  1.720   1.00 92.33 357 A 1 
ATOM 2760 C CG    . PHE A 1 357 ? -13.014 -3.414  1.529   1.00 92.10 357 A 1 
ATOM 2761 C CD1   . PHE A 1 357 ? -11.753 -3.981  1.760   1.00 87.92 357 A 1 
ATOM 2762 C CD2   . PHE A 1 357 ? -13.103 -2.087  1.083   1.00 87.38 357 A 1 
ATOM 2763 C CE1   . PHE A 1 357 ? -10.589 -3.229  1.558   1.00 84.87 357 A 1 
ATOM 2764 C CE2   . PHE A 1 357 ? -11.941 -1.324  0.874   1.00 85.15 357 A 1 
ATOM 2765 C CZ    . PHE A 1 357 ? -10.678 -1.902  1.111   1.00 86.36 357 A 1 
ATOM 2766 N N     . GLU A 1 358 ? -16.753 -6.235  0.179   1.00 93.60 358 A 1 
ATOM 2767 C CA    . GLU A 1 358 ? -17.708 -7.314  0.299   1.00 93.53 358 A 1 
ATOM 2768 C C     . GLU A 1 358 ? -17.165 -8.619  -0.288  1.00 94.04 358 A 1 
ATOM 2769 O O     . GLU A 1 358 ? -16.386 -8.665  -1.234  1.00 91.90 358 A 1 
ATOM 2770 C CB    . GLU A 1 358 ? -19.048 -6.954  -0.359  1.00 91.78 358 A 1 
ATOM 2771 C CG    . GLU A 1 358 ? -19.713 -5.757  0.325   1.00 80.77 358 A 1 
ATOM 2772 C CD    . GLU A 1 358 ? -21.172 -5.552  -0.116  1.00 74.48 358 A 1 
ATOM 2773 O OE1   . GLU A 1 358 ? -21.826 -4.704  0.507   1.00 66.35 358 A 1 
ATOM 2774 O OE2   . GLU A 1 358 ? -21.620 -6.286  -1.030  1.00 64.88 358 A 1 
ATOM 2775 N N     . LYS A 1 359 ? -17.587 -9.754  0.302   1.00 92.44 359 A 1 
ATOM 2776 C CA    . LYS A 1 359 ? -17.129 -11.054 -0.156  1.00 92.52 359 A 1 
ATOM 2777 C C     . LYS A 1 359 ? -17.747 -11.393 -1.510  1.00 93.29 359 A 1 
ATOM 2778 O O     . LYS A 1 359 ? -18.868 -11.875 -1.591  1.00 90.98 359 A 1 
ATOM 2779 C CB    . LYS A 1 359 ? -17.424 -12.119 0.912   1.00 90.57 359 A 1 
ATOM 2780 C CG    . LYS A 1 359 ? -16.842 -13.485 0.509   1.00 84.78 359 A 1 
ATOM 2781 C CD    . LYS A 1 359 ? -17.170 -14.536 1.573   1.00 78.73 359 A 1 
ATOM 2782 C CE    . LYS A 1 359 ? -16.642 -15.892 1.141   1.00 68.78 359 A 1 
ATOM 2783 N NZ    . LYS A 1 359 ? -17.005 -16.960 2.113   1.00 62.25 359 A 1 
ATOM 2784 N N     . THR A 1 360 ? -16.940 -11.282 -2.559  1.00 93.43 360 A 1 
ATOM 2785 C CA    . THR A 1 360 ? -17.289 -11.739 -3.902  1.00 93.28 360 A 1 
ATOM 2786 C C     . THR A 1 360 ? -16.691 -13.116 -4.189  1.00 94.49 360 A 1 
ATOM 2787 O O     . THR A 1 360 ? -15.574 -13.438 -3.784  1.00 91.92 360 A 1 
ATOM 2788 C CB    . THR A 1 360 ? -16.887 -10.698 -4.966  1.00 90.26 360 A 1 
ATOM 2789 O OG1   . THR A 1 360 ? -15.513 -10.433 -4.893  1.00 78.40 360 A 1 
ATOM 2790 C CG2   . THR A 1 360 ? -17.626 -9.372  -4.776  1.00 75.71 360 A 1 
ATOM 2791 N N     . THR A 1 361 ? -17.447 -13.989 -4.865  1.00 94.63 361 A 1 
ATOM 2792 C CA    . THR A 1 361 ? -16.961 -15.296 -5.327  1.00 95.27 361 A 1 
ATOM 2793 C C     . THR A 1 361 ? -16.566 -15.183 -6.791  1.00 95.59 361 A 1 
ATOM 2794 O O     . THR A 1 361 ? -17.423 -15.081 -7.659  1.00 93.19 361 A 1 
ATOM 2795 C CB    . THR A 1 361 ? -18.014 -16.393 -5.121  1.00 93.83 361 A 1 
ATOM 2796 O OG1   . THR A 1 361 ? -18.350 -16.489 -3.747  1.00 83.97 361 A 1 
ATOM 2797 C CG2   . THR A 1 361 ? -17.481 -17.770 -5.539  1.00 83.43 361 A 1 
ATOM 2798 N N     . ARG A 1 362 ? -15.264 -15.263 -7.071  1.00 94.93 362 A 1 
ATOM 2799 C CA    . ARG A 1 362 ? -14.746 -15.154 -8.451  1.00 94.57 362 A 1 
ATOM 2800 C C     . ARG A 1 362 ? -14.909 -16.441 -9.277  1.00 95.30 362 A 1 
ATOM 2801 O O     . ARG A 1 362 ? -14.922 -16.394 -10.502 1.00 92.75 362 A 1 
ATOM 2802 C CB    . ARG A 1 362 ? -13.269 -14.713 -8.412  1.00 92.85 362 A 1 
ATOM 2803 C CG    . ARG A 1 362 ? -13.101 -13.270 -7.916  1.00 86.78 362 A 1 
ATOM 2804 C CD    . ARG A 1 362 ? -11.626 -12.841 -7.953  1.00 82.40 362 A 1 
ATOM 2805 N NE    . ARG A 1 362 ? -11.441 -11.407 -7.645  1.00 76.36 362 A 1 
ATOM 2806 C CZ    . ARG A 1 362 ? -11.476 -10.821 -6.465  1.00 71.05 362 A 1 
ATOM 2807 N NH1   . ARG A 1 362 ? -11.670 -11.498 -5.371  1.00 62.19 362 A 1 
ATOM 2808 N NH2   . ARG A 1 362 ? -11.324 -9.537  -6.360  1.00 65.10 362 A 1 
ATOM 2809 N N     . TYR A 1 363 ? -15.015 -17.589 -8.609  1.00 95.17 363 A 1 
ATOM 2810 C CA    . TYR A 1 363 ? -15.106 -18.901 -9.254  1.00 95.10 363 A 1 
ATOM 2811 C C     . TYR A 1 363 ? -16.256 -19.715 -8.647  1.00 95.06 363 A 1 
ATOM 2812 O O     . TYR A 1 363 ? -16.058 -20.454 -7.674  1.00 93.32 363 A 1 
ATOM 2813 C CB    . TYR A 1 363 ? -13.764 -19.639 -9.126  1.00 94.68 363 A 1 
ATOM 2814 C CG    . TYR A 1 363 ? -12.601 -18.936 -9.799  1.00 94.48 363 A 1 
ATOM 2815 C CD1   . TYR A 1 363 ? -12.380 -19.082 -11.178 1.00 90.72 363 A 1 
ATOM 2816 C CD2   . TYR A 1 363 ? -11.746 -18.110 -9.047  1.00 90.74 363 A 1 
ATOM 2817 C CE1   . TYR A 1 363 ? -11.327 -18.423 -11.807 1.00 90.10 363 A 1 
ATOM 2818 C CE2   . TYR A 1 363 ? -10.689 -17.432 -9.671  1.00 89.22 363 A 1 
ATOM 2819 C CZ    . TYR A 1 363 ? -10.482 -17.589 -11.053 1.00 91.31 363 A 1 
ATOM 2820 O OH    . TYR A 1 363 ? -9.454  -16.911 -11.675 1.00 89.76 363 A 1 
ATOM 2821 N N     . ALA A 1 364 ? -17.432 -19.630 -9.243  1.00 96.83 364 A 1 
ATOM 2822 C CA    . ALA A 1 364 ? -18.626 -20.345 -8.794  1.00 96.51 364 A 1 
ATOM 2823 C C     . ALA A 1 364 ? -18.430 -21.871 -8.743  1.00 96.67 364 A 1 
ATOM 2824 O O     . ALA A 1 364 ? -18.824 -22.514 -7.774  1.00 94.91 364 A 1 
ATOM 2825 C CB    . ALA A 1 364 ? -19.788 -19.967 -9.723  1.00 95.41 364 A 1 
ATOM 2826 N N     . THR A 1 365 ? -17.714 -22.466 -9.718  1.00 96.63 365 A 1 
ATOM 2827 C CA    . THR A 1 365 ? -17.402 -23.905 -9.740  1.00 96.29 365 A 1 
ATOM 2828 C C     . THR A 1 365 ? -16.572 -24.344 -8.536  1.00 96.43 365 A 1 
ATOM 2829 O O     . THR A 1 365 ? -16.835 -25.386 -7.936  1.00 94.80 365 A 1 
ATOM 2830 C CB    . THR A 1 365 ? -16.655 -24.277 -11.030 1.00 94.93 365 A 1 
ATOM 2831 O OG1   . THR A 1 365 ? -15.532 -23.437 -11.203 1.00 83.78 365 A 1 
ATOM 2832 C CG2   . THR A 1 365 ? -17.538 -24.114 -12.272 1.00 79.97 365 A 1 
ATOM 2833 N N     . ARG A 1 366 ? -15.608 -23.540 -8.109  1.00 96.47 366 A 1 
ATOM 2834 C CA    . ARG A 1 366 ? -14.799 -23.831 -6.914  1.00 96.28 366 A 1 
ATOM 2835 C C     . ARG A 1 366 ? -15.592 -23.665 -5.619  1.00 96.14 366 A 1 
ATOM 2836 O O     . ARG A 1 366 ? -15.305 -24.375 -4.659  1.00 94.51 366 A 1 
ATOM 2837 C CB    . ARG A 1 366 ? -13.557 -22.943 -6.859  1.00 95.71 366 A 1 
ATOM 2838 C CG    . ARG A 1 366 ? -12.551 -23.259 -7.976  1.00 92.37 366 A 1 
ATOM 2839 C CD    . ARG A 1 366 ? -11.240 -22.536 -7.697  1.00 90.73 366 A 1 
ATOM 2840 N NE    . ARG A 1 366 ? -10.231 -22.814 -8.731  1.00 88.63 366 A 1 
ATOM 2841 C CZ    . ARG A 1 366 ? -8.922  -22.572 -8.650  1.00 87.72 366 A 1 
ATOM 2842 N NH1   . ARG A 1 366 ? -8.398  -22.029 -7.588  1.00 79.10 366 A 1 
ATOM 2843 N NH2   . ARG A 1 366 ? -8.136  -22.876 -9.634  1.00 82.48 366 A 1 
ATOM 2844 N N     . LYS A 1 367 ? -16.558 -22.755 -5.586  1.00 96.89 367 A 1 
ATOM 2845 C CA    . LYS A 1 367 ? -17.478 -22.606 -4.460  1.00 96.88 367 A 1 
ATOM 2846 C C     . LYS A 1 367 ? -18.341 -23.857 -4.320  1.00 96.70 367 A 1 
ATOM 2847 O O     . LYS A 1 367 ? -18.312 -24.475 -3.258  1.00 95.66 367 A 1 
ATOM 2848 C CB    . LYS A 1 367 ? -18.312 -21.331 -4.619  1.00 96.40 367 A 1 
ATOM 2849 C CG    . LYS A 1 367 ? -19.289 -21.157 -3.447  1.00 95.09 367 A 1 
ATOM 2850 C CD    . LYS A 1 367 ? -20.230 -19.966 -3.630  1.00 92.38 367 A 1 
ATOM 2851 C CE    . LYS A 1 367 ? -21.282 -20.056 -2.529  1.00 86.44 367 A 1 
ATOM 2852 N NZ    . LYS A 1 367 ? -22.400 -19.107 -2.690  1.00 79.91 367 A 1 
ATOM 2853 N N     . ALA A 1 368 ? -19.011 -24.286 -5.377  1.00 96.58 368 A 1 
ATOM 2854 C CA    . ALA A 1 368 ? -19.859 -25.474 -5.384  1.00 96.22 368 A 1 
ATOM 2855 C C     . ALA A 1 368 ? -19.078 -26.734 -4.958  1.00 96.48 368 A 1 
ATOM 2856 O O     . ALA A 1 368 ? -19.522 -27.484 -4.096  1.00 95.11 368 A 1 
ATOM 2857 C CB    . ALA A 1 368 ? -20.453 -25.630 -6.791  1.00 95.47 368 A 1 
ATOM 2858 N N     . TYR A 1 369 ? -17.857 -26.919 -5.476  1.00 96.25 369 A 1 
ATOM 2859 C CA    . TYR A 1 369 ? -16.998 -28.030 -5.067  1.00 95.88 369 A 1 
ATOM 2860 C C     . TYR A 1 369 ? -16.591 -27.966 -3.585  1.00 95.91 369 A 1 
ATOM 2861 O O     . TYR A 1 369 ? -16.545 -28.993 -2.911  1.00 94.77 369 A 1 
ATOM 2862 C CB    . TYR A 1 369 ? -15.760 -28.059 -5.963  1.00 95.00 369 A 1 
ATOM 2863 C CG    . TYR A 1 369 ? -14.928 -29.302 -5.777  1.00 92.53 369 A 1 
ATOM 2864 C CD1   . TYR A 1 369 ? -13.822 -29.312 -4.902  1.00 87.53 369 A 1 
ATOM 2865 C CD2   . TYR A 1 369 ? -15.283 -30.481 -6.447  1.00 85.56 369 A 1 
ATOM 2866 C CE1   . TYR A 1 369 ? -13.088 -30.491 -4.701  1.00 84.03 369 A 1 
ATOM 2867 C CE2   . TYR A 1 369 ? -14.558 -31.664 -6.262  1.00 81.87 369 A 1 
ATOM 2868 C CZ    . TYR A 1 369 ? -13.452 -31.669 -5.378  1.00 84.34 369 A 1 
ATOM 2869 O OH    . TYR A 1 369 ? -12.746 -32.827 -5.186  1.00 82.43 369 A 1 
ATOM 2870 N N     . ALA A 1 370 ? -16.307 -26.787 -3.061  1.00 95.96 370 A 1 
ATOM 2871 C CA    . ALA A 1 370 ? -15.956 -26.622 -1.648  1.00 95.70 370 A 1 
ATOM 2872 C C     . ALA A 1 370 ? -17.147 -26.837 -0.702  1.00 95.71 370 A 1 
ATOM 2873 O O     . ALA A 1 370 ? -16.928 -27.216 0.450   1.00 94.04 370 A 1 
ATOM 2874 C CB    . ALA A 1 370 ? -15.352 -25.227 -1.450  1.00 94.70 370 A 1 
ATOM 2875 N N     . GLU A 1 371 ? -18.369 -26.587 -1.147  1.00 96.44 371 A 1 
ATOM 2876 C CA    . GLU A 1 371 ? -19.606 -26.836 -0.392  1.00 96.10 371 A 1 
ATOM 2877 C C     . GLU A 1 371 ? -19.937 -28.326 -0.335  1.00 96.15 371 A 1 
ATOM 2878 O O     . GLU A 1 371 ? -20.267 -28.826 0.731   1.00 94.31 371 A 1 
ATOM 2879 C CB    . GLU A 1 371 ? -20.754 -26.009 -0.999  1.00 95.17 371 A 1 
ATOM 2880 C CG    . GLU A 1 371 ? -20.605 -24.521 -0.661  1.00 88.32 371 A 1 
ATOM 2881 C CD    . GLU A 1 371 ? -21.544 -23.565 -1.429  1.00 85.47 371 A 1 
ATOM 2882 O OE1   . GLU A 1 371 ? -21.592 -22.369 -1.046  1.00 79.14 371 A 1 
ATOM 2883 O OE2   . GLU A 1 371 ? -22.148 -23.961 -2.437  1.00 78.41 371 A 1 
ATOM 2884 N N     . ALA A 1 372 ? -19.765 -29.050 -1.440  1.00 95.30 372 A 1 
ATOM 2885 C CA    . ALA A 1 372 ? -20.040 -30.485 -1.528  1.00 94.71 372 A 1 
ATOM 2886 C C     . ALA A 1 372 ? -18.932 -31.379 -0.930  1.00 94.99 372 A 1 
ATOM 2887 O O     . ALA A 1 372 ? -19.124 -32.582 -0.781  1.00 92.74 372 A 1 
ATOM 2888 C CB    . ALA A 1 372 ? -20.283 -30.823 -3.001  1.00 93.23 372 A 1 
ATOM 2889 N N     . ARG A 1 373 ? -17.757 -30.828 -0.623  1.00 94.22 373 A 1 
ATOM 2890 C CA    . ARG A 1 373 ? -16.607 -31.634 -0.209  1.00 94.18 373 A 1 
ATOM 2891 C C     . ARG A 1 373 ? -16.719 -32.095 1.251   1.00 94.33 373 A 1 
ATOM 2892 O O     . ARG A 1 373 ? -16.989 -31.256 2.107   1.00 93.01 373 A 1 
ATOM 2893 C CB    . ARG A 1 373 ? -15.323 -30.848 -0.468  1.00 92.27 373 A 1 
ATOM 2894 C CG    . ARG A 1 373 ? -14.103 -31.756 -0.346  1.00 84.89 373 A 1 
ATOM 2895 C CD    . ARG A 1 373 ? -12.854 -31.004 -0.765  1.00 84.82 373 A 1 
ATOM 2896 N NE    . ARG A 1 373 ? -11.707 -31.926 -0.772  1.00 81.73 373 A 1 
ATOM 2897 C CZ    . ARG A 1 373 ? -10.490 -31.659 -1.183  1.00 81.19 373 A 1 
ATOM 2898 N NH1   . ARG A 1 373 ? -10.178 -30.475 -1.629  1.00 72.47 373 A 1 
ATOM 2899 N NH2   . ARG A 1 373 ? -9.577  -32.573 -1.149  1.00 74.46 373 A 1 
ATOM 2900 N N     . PRO A 1 374 ? -16.402 -33.390 1.562   1.00 94.58 374 A 1 
ATOM 2901 C CA    . PRO A 1 374 ? -16.356 -33.889 2.934   1.00 94.24 374 A 1 
ATOM 2902 C C     . PRO A 1 374 ? -15.420 -33.069 3.825   1.00 95.23 374 A 1 
ATOM 2903 O O     . PRO A 1 374 ? -14.378 -32.562 3.380   1.00 94.32 374 A 1 
ATOM 2904 C CB    . PRO A 1 374 ? -15.905 -35.350 2.843   1.00 92.23 374 A 1 
ATOM 2905 C CG    . PRO A 1 374 ? -16.328 -35.764 1.445   1.00 88.23 374 A 1 
ATOM 2906 C CD    . PRO A 1 374 ? -16.163 -34.488 0.637   1.00 91.53 374 A 1 
ATOM 2907 N N     . ARG A 1 375 ? -15.808 -32.917 5.105   1.00 94.13 375 A 1 
ATOM 2908 C CA    . ARG A 1 375 ? -15.066 -32.129 6.091   1.00 94.19 375 A 1 
ATOM 2909 C C     . ARG A 1 375 ? -15.023 -32.844 7.437   1.00 93.92 375 A 1 
ATOM 2910 O O     . ARG A 1 375 ? -16.056 -33.226 7.958   1.00 91.74 375 A 1 
ATOM 2911 C CB    . ARG A 1 375 ? -15.705 -30.753 6.289   1.00 92.89 375 A 1 
ATOM 2912 C CG    . ARG A 1 375 ? -15.659 -29.887 5.024   1.00 89.20 375 A 1 
ATOM 2913 C CD    . ARG A 1 375 ? -16.296 -28.535 5.301   1.00 90.21 375 A 1 
ATOM 2914 N NE    . ARG A 1 375 ? -16.290 -27.685 4.102   1.00 89.19 375 A 1 
ATOM 2915 C CZ    . ARG A 1 375 ? -16.963 -26.574 3.938   1.00 90.68 375 A 1 
ATOM 2916 N NH1   . ARG A 1 375 ? -17.701 -26.085 4.874   1.00 80.75 375 A 1 
ATOM 2917 N NH2   . ARG A 1 375 ? -16.917 -25.937 2.804   1.00 84.83 375 A 1 
ATOM 2918 N N     . ILE A 1 376 ? -13.830 -32.891 8.036   1.00 94.85 376 A 1 
ATOM 2919 C CA    . ILE A 1 376 ? -13.615 -33.334 9.416   1.00 94.41 376 A 1 
ATOM 2920 C C     . ILE A 1 376 ? -13.306 -32.099 10.262  1.00 94.96 376 A 1 
ATOM 2921 O O     . ILE A 1 376 ? -12.346 -31.362 9.981   1.00 93.17 376 A 1 
ATOM 2922 C CB    . ILE A 1 376 ? -12.511 -34.403 9.471   1.00 93.03 376 A 1 
ATOM 2923 C CG1   . ILE A 1 376 ? -12.920 -35.652 8.664   1.00 86.98 376 A 1 
ATOM 2924 C CG2   . ILE A 1 376 ? -12.192 -34.769 10.929  1.00 85.83 376 A 1 
ATOM 2925 C CD1   . ILE A 1 376 ? -11.788 -36.665 8.452   1.00 79.28 376 A 1 
ATOM 2926 N N     . LYS A 1 377 ? -14.138 -31.813 11.262  1.00 94.01 377 A 1 
ATOM 2927 C CA    . LYS A 1 377 ? -14.008 -30.630 12.132  1.00 94.35 377 A 1 
ATOM 2928 C C     . LYS A 1 377 ? -13.798 -29.318 11.346  1.00 94.80 377 A 1 
ATOM 2929 O O     . LYS A 1 377 ? -12.965 -28.485 11.700  1.00 92.10 377 A 1 
ATOM 2930 C CB    . LYS A 1 377 ? -12.934 -30.876 13.213  1.00 93.11 377 A 1 
ATOM 2931 C CG    . LYS A 1 377 ? -13.275 -32.071 14.124  1.00 89.41 377 A 1 
ATOM 2932 C CD    . LYS A 1 377 ? -12.146 -32.363 15.121  1.00 82.88 377 A 1 
ATOM 2933 C CE    . LYS A 1 377 ? -12.538 -33.580 15.963  1.00 74.90 377 A 1 
ATOM 2934 N NZ    . LYS A 1 377 ? -11.467 -34.044 16.885  1.00 65.75 377 A 1 
ATOM 2935 N N     . GLY A 1 378 ? -14.533 -29.166 10.248  1.00 94.47 378 A 1 
ATOM 2936 C CA    . GLY A 1 378 ? -14.510 -27.996 9.371   1.00 94.38 378 A 1 
ATOM 2937 C C     . GLY A 1 378 ? -13.378 -27.950 8.344   1.00 95.19 378 A 1 
ATOM 2938 O O     . GLY A 1 378 ? -13.473 -27.181 7.384   1.00 92.71 378 A 1 
ATOM 2939 N N     . ARG A 1 379 ? -12.336 -28.798 8.487   1.00 94.85 379 A 1 
ATOM 2940 C CA    . ARG A 1 379 ? -11.266 -28.925 7.489   1.00 95.40 379 A 1 
ATOM 2941 C C     . ARG A 1 379 ? -11.682 -29.877 6.379   1.00 95.82 379 A 1 
ATOM 2942 O O     . ARG A 1 379 ? -12.421 -30.811 6.624   1.00 93.85 379 A 1 
ATOM 2943 C CB    . ARG A 1 379 ? -9.963  -29.404 8.143   1.00 94.34 379 A 1 
ATOM 2944 C CG    . ARG A 1 379 ? -9.472  -28.456 9.233   1.00 87.54 379 A 1 
ATOM 2945 C CD    . ARG A 1 379 ? -8.133  -28.934 9.779   1.00 87.87 379 A 1 
ATOM 2946 N NE    . ARG A 1 379 ? -7.640  -28.048 10.841  1.00 82.60 379 A 1 
ATOM 2947 C CZ    . ARG A 1 379 ? -6.472  -28.143 11.456  1.00 80.14 379 A 1 
ATOM 2948 N NH1   . ARG A 1 379 ? -5.619  -29.078 11.153  1.00 70.97 379 A 1 
ATOM 2949 N NH2   . ARG A 1 379 ? -6.149  -27.289 12.385  1.00 71.21 379 A 1 
ATOM 2950 N N     . PHE A 1 380 ? -11.158 -29.665 5.178   1.00 95.71 380 A 1 
ATOM 2951 C CA    . PHE A 1 380 ? -11.372 -30.633 4.113   1.00 95.64 380 A 1 
ATOM 2952 C C     . PHE A 1 380 ? -10.718 -31.970 4.473   1.00 95.02 380 A 1 
ATOM 2953 O O     . PHE A 1 380 ? -9.525  -32.005 4.789   1.00 93.04 380 A 1 
ATOM 2954 C CB    . PHE A 1 380 ? -10.816 -30.102 2.784   1.00 95.55 380 A 1 
ATOM 2955 C CG    . PHE A 1 380 ? -11.516 -28.867 2.265   1.00 96.02 380 A 1 
ATOM 2956 C CD1   . PHE A 1 380 ? -12.887 -28.893 1.987   1.00 94.16 380 A 1 
ATOM 2957 C CD2   . PHE A 1 380 ? -10.795 -27.686 2.038   1.00 94.00 380 A 1 
ATOM 2958 C CE1   . PHE A 1 380 ? -13.537 -27.755 1.494   1.00 93.23 380 A 1 
ATOM 2959 C CE2   . PHE A 1 380 ? -11.439 -26.540 1.543   1.00 92.67 380 A 1 
ATOM 2960 C CZ    . PHE A 1 380 ? -12.817 -26.575 1.275   1.00 93.94 380 A 1 
ATOM 2961 N N     . ALA A 1 381 ? -11.484 -33.054 4.413   1.00 94.58 381 A 1 
ATOM 2962 C CA    . ALA A 1 381 ? -11.001 -34.399 4.646   1.00 93.70 381 A 1 
ATOM 2963 C C     . ALA A 1 381 ? -10.331 -34.973 3.386   1.00 93.23 381 A 1 
ATOM 2964 O O     . ALA A 1 381 ? -10.657 -34.583 2.255   1.00 89.23 381 A 1 
ATOM 2965 C CB    . ALA A 1 381 ? -12.169 -35.269 5.123   1.00 91.18 381 A 1 
ATOM 2966 N N     . LYS A 1 382 ? -9.408  -35.940 3.583   1.00 91.82 382 A 1 
ATOM 2967 C CA    . LYS A 1 382 ? -8.997  -36.836 2.506   1.00 90.48 382 A 1 
ATOM 2968 C C     . LYS A 1 382 ? -10.128 -37.813 2.205   1.00 89.47 382 A 1 
ATOM 2969 O O     . LYS A 1 382 ? -10.962 -38.082 3.057   1.00 83.53 382 A 1 
ATOM 2970 C CB    . LYS A 1 382 ? -7.733  -37.608 2.882   1.00 86.33 382 A 1 
ATOM 2971 C CG    . LYS A 1 382 ? -6.487  -36.713 2.994   1.00 76.61 382 A 1 
ATOM 2972 C CD    . LYS A 1 382 ? -5.310  -37.611 3.365   1.00 72.45 382 A 1 
ATOM 2973 C CE    . LYS A 1 382 ? -4.034  -36.830 3.565   1.00 62.85 382 A 1 
ATOM 2974 N NZ    . LYS A 1 382 ? -2.966  -37.725 4.066   1.00 55.89 382 A 1 
ATOM 2975 N N     . ARG A 1 383 ? -10.124 -38.377 0.997   1.00 88.91 383 A 1 
ATOM 2976 C CA    . ARG A 1 383 ? -11.148 -39.337 0.583   1.00 86.27 383 A 1 
ATOM 2977 C C     . ARG A 1 383 ? -11.138 -40.587 1.474   1.00 85.51 383 A 1 
ATOM 2978 O O     . ARG A 1 383 ? -12.198 -41.000 1.927   1.00 77.87 383 A 1 
ATOM 2979 C CB    . ARG A 1 383 ? -10.956 -39.666 -0.897  1.00 81.19 383 A 1 
ATOM 2980 C CG    . ARG A 1 383 ? -12.298 -39.893 -1.600  1.00 69.72 383 A 1 
ATOM 2981 C CD    . ARG A 1 383 ? -12.057 -40.163 -3.078  1.00 67.14 383 A 1 
ATOM 2982 N NE    . ARG A 1 383 ? -13.318 -40.160 -3.842  1.00 59.17 383 A 1 
ATOM 2983 C CZ    . ARG A 1 383 ? -13.443 -40.328 -5.152  1.00 54.91 383 A 1 
ATOM 2984 N NH1   . ARG A 1 383 ? -12.405 -40.530 -5.905  1.00 52.05 383 A 1 
ATOM 2985 N NH2   . ARG A 1 383 ? -14.617 -40.288 -5.699  1.00 50.54 383 A 1 
ATOM 2986 N N     . SER A 1 384 ? -9.955  -41.115 1.801   1.00 85.68 384 A 1 
ATOM 2987 C CA    . SER A 1 384 ? -9.760  -42.225 2.734   1.00 83.91 384 A 1 
ATOM 2988 C C     . SER A 1 384 ? -10.282 -41.941 4.137   1.00 83.70 384 A 1 
ATOM 2989 O O     . SER A 1 384 ? -10.907 -42.790 4.758   1.00 75.46 384 A 1 
ATOM 2990 C CB    . SER A 1 384 ? -8.263  -42.523 2.854   1.00 78.20 384 A 1 
ATOM 2991 O OG    . SER A 1 384 ? -7.534  -41.363 3.210   1.00 68.66 384 A 1 
ATOM 2992 N N     . ASP A 1 385 ? -10.036 -40.731 4.631   1.00 82.94 385 A 1 
ATOM 2993 C CA    . ASP A 1 385 ? -10.385 -40.368 6.002   1.00 80.32 385 A 1 
ATOM 2994 C C     . ASP A 1 385 ? -11.898 -40.138 6.128   1.00 79.85 385 A 1 
ATOM 2995 O O     . ASP A 1 385 ? -12.469 -40.370 7.186   1.00 73.78 385 A 1 
ATOM 2996 C CB    . ASP A 1 385 ? -9.589  -39.118 6.442   1.00 74.19 385 A 1 
ATOM 2997 C CG    . ASP A 1 385 ? -8.071  -39.148 6.208   1.00 65.39 385 A 1 
ATOM 2998 O OD1   . ASP A 1 385 ? -7.501  -40.214 5.861   1.00 58.69 385 A 1 
ATOM 2999 O OD2   . ASP A 1 385 ? -7.444  -38.056 6.263   1.00 58.03 385 A 1 
ATOM 3000 N N     . ALA A 1 386 ? -12.546 -39.725 5.063   1.00 77.44 386 A 1 
ATOM 3001 C CA    . ALA A 1 386 ? -13.998 -39.581 5.013   1.00 73.40 386 A 1 
ATOM 3002 C C     . ALA A 1 386 ? -14.713 -40.941 4.995   1.00 74.03 386 A 1 
ATOM 3003 O O     . ALA A 1 386 ? -15.734 -41.091 5.671   1.00 69.27 386 A 1 
ATOM 3004 C CB    . ALA A 1 386 ? -14.371 -38.738 3.787   1.00 68.84 386 A 1 
ATOM 3005 N N     . GLU A 1 387 ? -14.186 -41.942 4.270   1.00 76.91 387 A 1 
ATOM 3006 C CA    . GLU A 1 387 ? -14.709 -43.323 4.284   1.00 75.24 387 A 1 
ATOM 3007 C C     . GLU A 1 387 ? -14.562 -43.945 5.683   1.00 75.87 387 A 1 
ATOM 3008 O O     . GLU A 1 387 ? -15.534 -44.468 6.226   1.00 69.33 387 A 1 
ATOM 3009 C CB    . GLU A 1 387 ? -14.018 -44.144 3.174   1.00 67.77 387 A 1 
ATOM 3010 C CG    . GLU A 1 387 ? -14.517 -43.745 1.773   1.00 58.63 387 A 1 
ATOM 3011 C CD    . GLU A 1 387 ? -13.696 -44.281 0.585   1.00 52.22 387 A 1 
ATOM 3012 O OE1   . GLU A 1 387 ? -14.002 -43.873 -0.563  1.00 48.45 387 A 1 
ATOM 3013 O OE2   . GLU A 1 387 ? -12.708 -45.016 0.795   1.00 46.64 387 A 1 
ATOM 3014 N N     . MET A 1 388 ? -13.410 -43.764 6.343   1.00 75.25 388 A 1 
ATOM 3015 C CA    . MET A 1 388 ? -13.188 -44.216 7.716   1.00 72.96 388 A 1 
ATOM 3016 C C     . MET A 1 388 ? -14.115 -43.550 8.740   1.00 72.54 388 A 1 
ATOM 3017 O O     . MET A 1 388 ? -14.542 -44.201 9.692   1.00 66.24 388 A 1 
ATOM 3018 C CB    . MET A 1 388 ? -11.728 -43.943 8.109   1.00 67.67 388 A 1 
ATOM 3019 C CG    . MET A 1 388 ? -10.750 -44.953 7.505   1.00 59.86 388 A 1 
ATOM 3020 S SD    . MET A 1 388 ? -10.809 -46.624 8.202   1.00 51.89 388 A 1 
ATOM 3021 C CE    . MET A 1 388 ? -10.355 -46.306 9.906   1.00 47.55 388 A 1 
ATOM 3022 N N     . GLU A 1 389 ? -14.434 -42.282 8.615   1.00 73.04 389 A 1 
ATOM 3023 C CA    . GLU A 1 389 ? -15.341 -41.595 9.548   1.00 70.80 389 A 1 
ATOM 3024 C C     . GLU A 1 389 ? -16.799 -42.060 9.368   1.00 69.78 389 A 1 
ATOM 3025 O O     . GLU A 1 389 ? -17.519 -42.204 10.355  1.00 65.61 389 A 1 
ATOM 3026 C CB    . GLU A 1 389 ? -15.202 -40.060 9.426   1.00 65.67 389 A 1 
ATOM 3027 C CG    . GLU A 1 389 ? -15.265 -39.348 10.796  1.00 56.77 389 A 1 
ATOM 3028 C CD    . GLU A 1 389 ? -15.177 -37.818 10.745  1.00 53.34 389 A 1 
ATOM 3029 O OE1   . GLU A 1 389 ? -14.785 -37.204 11.777  1.00 49.02 389 A 1 
ATOM 3030 O OE2   . GLU A 1 389 ? -15.503 -37.215 9.705   1.00 49.37 389 A 1 
ATOM 3031 N N     . VAL A 1 390 ? -17.202 -42.340 8.140   1.00 72.44 390 A 1 
ATOM 3032 C CA    . VAL A 1 390 ? -18.523 -42.937 7.873   1.00 70.87 390 A 1 
ATOM 3033 C C     . VAL A 1 390 ? -18.608 -44.337 8.472   1.00 71.05 390 A 1 
ATOM 3034 O O     . VAL A 1 390 ? -19.576 -44.620 9.180   1.00 66.84 390 A 1 
ATOM 3035 C CB    . VAL A 1 390 ? -18.847 -42.926 6.371   1.00 66.38 390 A 1 
ATOM 3036 C CG1   . VAL A 1 390 ? -20.174 -43.641 6.068   1.00 57.07 390 A 1 
ATOM 3037 C CG2   . VAL A 1 390 ? -19.001 -41.495 5.850   1.00 60.27 390 A 1 
ATOM 3038 N N     . ASP A 1 391 ? -17.598 -45.194 8.310   1.00 67.18 391 A 1 
ATOM 3039 C CA    . ASP A 1 391 ? -17.558 -46.533 8.925   1.00 63.93 391 A 1 
ATOM 3040 C C     . ASP A 1 391 ? -17.523 -46.477 10.457  1.00 63.03 391 A 1 
ATOM 3041 O O     . ASP A 1 391 ? -18.178 -47.278 11.132  1.00 59.76 391 A 1 
ATOM 3042 C CB    . ASP A 1 391 ? -16.348 -47.326 8.408   1.00 58.98 391 A 1 
ATOM 3043 C CG    . ASP A 1 391 ? -16.585 -48.026 7.063   1.00 50.83 391 A 1 
ATOM 3044 O OD1   . ASP A 1 391 ? -17.757 -48.152 6.656   1.00 47.99 391 A 1 
ATOM 3045 O OD2   . ASP A 1 391 ? -15.572 -48.482 6.492   1.00 46.59 391 A 1 
ATOM 3046 N N     . GLN A 1 392 ? -16.803 -45.513 11.058  1.00 66.75 392 A 1 
ATOM 3047 C CA    . GLN A 1 392 ? -16.810 -45.343 12.516  1.00 66.24 392 A 1 
ATOM 3048 C C     . GLN A 1 392 ? -18.165 -44.849 13.035  1.00 66.76 392 A 1 
ATOM 3049 O O     . GLN A 1 392 ? -18.608 -45.308 14.086  1.00 63.92 392 A 1 
ATOM 3050 C CB    . GLN A 1 392 ? -15.706 -44.383 12.961  1.00 62.17 392 A 1 
ATOM 3051 C CG    . GLN A 1 392 ? -14.344 -45.080 12.988  1.00 56.38 392 A 1 
ATOM 3052 C CD    . GLN A 1 392 ? -13.235 -44.186 13.534  1.00 52.19 392 A 1 
ATOM 3053 O OE1   . GLN A 1 392 ? -13.416 -43.058 13.963  1.00 50.22 392 A 1 
ATOM 3054 N NE2   . GLN A 1 392 ? -12.021 -44.685 13.570  1.00 46.02 392 A 1 
ATOM 3055 N N     . THR A 1 393 ? -18.816 -43.939 12.336  1.00 66.89 393 A 1 
ATOM 3056 C CA    . THR A 1 393 ? -20.169 -43.511 12.741  1.00 66.50 393 A 1 
ATOM 3057 C C     . THR A 1 393 ? -21.187 -44.638 12.561  1.00 67.17 393 A 1 
ATOM 3058 O O     . THR A 1 393 ? -22.014 -44.835 13.451  1.00 62.34 393 A 1 
ATOM 3059 C CB    . THR A 1 393 ? -20.651 -42.241 12.033  1.00 61.70 393 A 1 
ATOM 3060 O OG1   . THR A 1 393 ? -20.253 -42.159 10.692  1.00 53.69 393 A 1 
ATOM 3061 C CG2   . THR A 1 393 ? -20.134 -40.990 12.728  1.00 54.57 393 A 1 
ATOM 3062 N N     . PHE A 1 394 ? -21.083 -45.441 11.511  1.00 63.09 394 A 1 
ATOM 3063 C CA    . PHE A 1 394 ? -21.918 -46.631 11.342  1.00 59.86 394 A 1 
ATOM 3064 C C     . PHE A 1 394 ? -21.636 -47.702 12.393  1.00 58.93 394 A 1 
ATOM 3065 O O     . PHE A 1 394 ? -22.576 -48.272 12.950  1.00 54.37 394 A 1 
ATOM 3066 C CB    . PHE A 1 394 ? -21.753 -47.191 9.920   1.00 54.60 394 A 1 
ATOM 3067 C CG    . PHE A 1 394 ? -23.014 -47.058 9.103   1.00 51.87 394 A 1 
ATOM 3068 C CD1   . PHE A 1 394 ? -23.963 -48.092 9.108   1.00 49.36 394 A 1 
ATOM 3069 C CD2   . PHE A 1 394 ? -23.263 -45.885 8.369   1.00 48.58 394 A 1 
ATOM 3070 C CE1   . PHE A 1 394 ? -25.154 -47.966 8.373   1.00 43.12 394 A 1 
ATOM 3071 C CE2   . PHE A 1 394 ? -24.462 -45.757 7.626   1.00 43.83 394 A 1 
ATOM 3072 C CZ    . PHE A 1 394 ? -25.401 -46.798 7.632   1.00 46.37 394 A 1 
ATOM 3073 N N     . SER A 1 395 ? -20.378 -47.991 12.738  1.00 64.01 395 A 1 
ATOM 3074 C CA    . SER A 1 395 ? -20.026 -48.990 13.757  1.00 63.43 395 A 1 
ATOM 3075 C C     . SER A 1 395 ? -20.437 -48.553 15.163  1.00 63.46 395 A 1 
ATOM 3076 O O     . SER A 1 395 ? -20.930 -49.375 15.934  1.00 59.16 395 A 1 
ATOM 3077 C CB    . SER A 1 395 ? -18.539 -49.341 13.704  1.00 59.20 395 A 1 
ATOM 3078 O OG    . SER A 1 395 ? -17.740 -48.204 13.918  1.00 50.15 395 A 1 
ATOM 3079 N N     . THR A 1 396 ? -20.303 -47.272 15.504  1.00 67.29 396 A 1 
ATOM 3080 C CA    . THR A 1 396 ? -20.813 -46.754 16.788  1.00 66.84 396 A 1 
ATOM 3081 C C     . THR A 1 396 ? -22.339 -46.749 16.852  1.00 68.20 396 A 1 
ATOM 3082 O O     . THR A 1 396 ? -22.884 -47.113 17.890  1.00 63.42 396 A 1 
ATOM 3083 C CB    . THR A 1 396 ? -20.284 -45.353 17.130  1.00 60.65 396 A 1 
ATOM 3084 O OG1   . THR A 1 396 ? -20.263 -44.490 16.019  1.00 53.26 396 A 1 
ATOM 3085 C CG2   . THR A 1 396 ? -18.860 -45.403 17.677  1.00 54.24 396 A 1 
ATOM 3086 N N     . ALA A 1 397 ? -23.028 -46.436 15.775  1.00 56.17 397 A 1 
ATOM 3087 C CA    . ALA A 1 397 ? -24.481 -46.553 15.713  1.00 54.15 397 A 1 
ATOM 3088 C C     . ALA A 1 397 ? -24.929 -48.016 15.868  1.00 52.31 397 A 1 
ATOM 3089 O O     . ALA A 1 397 ? -25.788 -48.300 16.699  1.00 52.36 397 A 1 
ATOM 3090 C CB    . ALA A 1 397 ? -24.980 -45.927 14.401  1.00 51.92 397 A 1 
ATOM 3091 N N     . ALA A 1 398 ? -24.287 -48.949 15.181  1.00 60.15 398 A 1 
ATOM 3092 C CA    . ALA A 1 398 ? -24.590 -50.380 15.276  1.00 59.04 398 A 1 
ATOM 3093 C C     . ALA A 1 398 ? -24.322 -50.940 16.691  1.00 58.36 398 A 1 
ATOM 3094 O O     . ALA A 1 398 ? -25.107 -51.737 17.201  1.00 56.19 398 A 1 
ATOM 3095 C CB    . ALA A 1 398 ? -23.770 -51.126 14.222  1.00 55.93 398 A 1 
ATOM 3096 N N     . LEU A 1 399 ? -23.253 -50.530 17.372  1.00 60.18 399 A 1 
ATOM 3097 C CA    . LEU A 1 399 ? -22.976 -50.914 18.760  1.00 57.93 399 A 1 
ATOM 3098 C C     . LEU A 1 399 ? -24.028 -50.364 19.735  1.00 58.14 399 A 1 
ATOM 3099 O O     . LEU A 1 399 ? -24.403 -51.074 20.665  1.00 54.73 399 A 1 
ATOM 3100 C CB    . LEU A 1 399 ? -21.566 -50.457 19.160  1.00 52.92 399 A 1 
ATOM 3101 C CG    . LEU A 1 399 ? -20.444 -51.369 18.631  1.00 48.68 399 A 1 
ATOM 3102 C CD1   . LEU A 1 399 ? -19.098 -50.672 18.806  1.00 46.44 399 A 1 
ATOM 3103 C CD2   . LEU A 1 399 ? -20.400 -52.700 19.384  1.00 49.86 399 A 1 
ATOM 3104 N N     . SER A 1 400 ? -24.518 -49.147 19.539  1.00 64.71 400 A 1 
ATOM 3105 C CA    . SER A 1 400 ? -25.571 -48.588 20.390  1.00 64.08 400 A 1 
ATOM 3106 C C     . SER A 1 400 ? -26.901 -49.327 20.239  1.00 64.27 400 A 1 
ATOM 3107 O O     . SER A 1 400 ? -27.578 -49.570 21.238  1.00 57.76 400 A 1 
ATOM 3108 C CB    . SER A 1 400 ? -25.738 -47.089 20.151  1.00 59.03 400 A 1 
ATOM 3109 O OG    . SER A 1 400 ? -26.240 -46.766 18.873  1.00 51.87 400 A 1 
ATOM 3110 N N     . ASP A 1 401 ? -27.226 -49.765 19.050  1.00 55.11 401 A 1 
ATOM 3111 C CA    . ASP A 1 401 ? -28.472 -50.499 18.772  1.00 56.26 401 A 1 
ATOM 3112 C C     . ASP A 1 401 ? -28.425 -51.946 19.289  1.00 56.18 401 A 1 
ATOM 3113 O O     . ASP A 1 401 ? -29.433 -52.517 19.681  1.00 52.89 401 A 1 
ATOM 3114 C CB    . ASP A 1 401 ? -28.758 -50.418 17.260  1.00 49.94 401 A 1 
ATOM 3115 C CG    . ASP A 1 401 ? -30.252 -50.492 16.906  1.00 44.85 401 A 1 
ATOM 3116 O OD1   . ASP A 1 401 ? -31.068 -49.998 17.707  1.00 43.07 401 A 1 
ATOM 3117 O OD2   . ASP A 1 401 ? -30.544 -50.991 15.801  1.00 42.92 401 A 1 
ATOM 3118 N N     . SER A 1 402 ? -27.226 -52.528 19.403  1.00 55.61 402 A 1 
ATOM 3119 C CA    . SER A 1 402 ? -27.046 -53.882 19.958  1.00 56.70 402 A 1 
ATOM 3120 C C     . SER A 1 402 ? -27.342 -53.990 21.461  1.00 57.95 402 A 1 
ATOM 3121 O O     . SER A 1 402 ? -27.461 -55.099 21.982  1.00 52.25 402 A 1 
ATOM 3122 C CB    . SER A 1 402 ? -25.648 -54.410 19.648  1.00 50.62 402 A 1 
ATOM 3123 O OG    . SER A 1 402 ? -24.644 -53.799 20.429  1.00 44.93 402 A 1 
ATOM 3124 N N     . SER A 1 403 ? -27.475 -52.871 22.170  1.00 47.18 403 A 1 
ATOM 3125 C CA    . SER A 1 403 ? -27.849 -52.840 23.595  1.00 48.84 403 A 1 
ATOM 3126 C C     . SER A 1 403 ? -29.343 -53.086 23.843  1.00 49.37 403 A 1 
ATOM 3127 O O     . SER A 1 403 ? -29.816 -52.870 24.959  1.00 45.65 403 A 1 
ATOM 3128 C CB    . SER A 1 403 ? -27.347 -51.565 24.274  1.00 44.64 403 A 1 
ATOM 3129 O OG    . SER A 1 403 ? -28.113 -50.437 23.929  1.00 40.08 403 A 1 
ATOM 3130 N N     . TYR A 1 404 ? -30.098 -53.571 22.862  1.00 45.29 404 A 1 
ATOM 3131 C CA    . TYR A 1 404 ? -31.393 -54.178 23.110  1.00 44.62 404 A 1 
ATOM 3132 C C     . TYR A 1 404 ? -31.189 -55.396 24.010  1.00 40.91 404 A 1 
ATOM 3133 O O     . TYR A 1 404 ? -30.889 -56.506 23.560  1.00 38.82 404 A 1 
ATOM 3134 C CB    . TYR A 1 404 ? -32.123 -54.522 21.809  1.00 42.44 404 A 1 
ATOM 3135 C CG    . TYR A 1 404 ? -32.855 -53.340 21.210  1.00 40.80 404 A 1 
ATOM 3136 C CD1   . TYR A 1 404 ? -34.141 -52.992 21.679  1.00 41.23 404 A 1 
ATOM 3137 C CD2   . TYR A 1 404 ? -32.247 -52.572 20.214  1.00 40.54 404 A 1 
ATOM 3138 C CE1   . TYR A 1 404 ? -34.814 -51.868 21.150  1.00 36.61 404 A 1 
ATOM 3139 C CE2   . TYR A 1 404 ? -32.907 -51.442 19.680  1.00 35.56 404 A 1 
ATOM 3140 C CZ    . TYR A 1 404 ? -34.191 -51.104 20.150  1.00 37.89 404 A 1 
ATOM 3141 O OH    . TYR A 1 404 ? -34.835 -50.013 19.635  1.00 37.33 404 A 1 
ATOM 3142 N N     . SER A 1 405 ? -31.320 -55.162 25.323  1.00 50.18 405 A 1 
ATOM 3143 C CA    . SER A 1 405 ? -31.289 -56.194 26.347  1.00 52.35 405 A 1 
ATOM 3144 C C     . SER A 1 405 ? -32.342 -57.240 26.000  1.00 52.47 405 A 1 
ATOM 3145 O O     . SER A 1 405 ? -33.534 -56.932 25.961  1.00 48.96 405 A 1 
ATOM 3146 C CB    . SER A 1 405 ? -31.563 -55.589 27.721  1.00 46.45 405 A 1 
ATOM 3147 O OG    . SER A 1 405 ? -32.750 -54.827 27.707  1.00 41.48 405 A 1 
ATOM 3148 N N     . THR A 1 406 ? -31.885 -58.454 25.779  1.00 46.31 406 A 1 
ATOM 3149 C CA    . THR A 1 406 ? -32.771 -59.610 25.682  1.00 50.12 406 A 1 
ATOM 3150 C C     . THR A 1 406 ? -33.538 -59.717 27.001  1.00 49.36 406 A 1 
ATOM 3151 O O     . THR A 1 406 ? -32.971 -60.136 28.008  1.00 46.84 406 A 1 
ATOM 3152 C CB    . THR A 1 406 ? -31.975 -60.892 25.427  1.00 44.94 406 A 1 
ATOM 3153 O OG1   . THR A 1 406 ? -30.834 -60.949 26.270  1.00 39.17 406 A 1 
ATOM 3154 C CG2   . THR A 1 406 ? -31.479 -60.973 23.989  1.00 39.53 406 A 1 
ATOM 3155 N N     . VAL A 1 407 ? -34.787 -59.276 27.021  1.00 46.93 407 A 1 
ATOM 3156 C CA    . VAL A 1 407 ? -35.680 -59.454 28.165  1.00 49.90 407 A 1 
ATOM 3157 C C     . VAL A 1 407 ? -35.787 -60.966 28.369  1.00 46.77 407 A 1 
ATOM 3158 O O     . VAL A 1 407 ? -36.218 -61.657 27.436  1.00 44.90 407 A 1 
ATOM 3159 C CB    . VAL A 1 407 ? -37.061 -58.834 27.916  1.00 47.04 407 A 1 
ATOM 3160 C CG1   . VAL A 1 407 ? -37.966 -59.008 29.143  1.00 42.33 407 A 1 
ATOM 3161 C CG2   . VAL A 1 407 ? -36.950 -57.334 27.629  1.00 44.39 407 A 1 
ATOM 3162 N N     . PRO A 1 408 ? -35.350 -61.515 29.525  1.00 43.08 408 A 1 
ATOM 3163 C CA    . PRO A 1 408 ? -35.497 -62.938 29.763  1.00 46.16 408 A 1 
ATOM 3164 C C     . PRO A 1 408 ? -37.000 -63.234 29.826  1.00 46.15 408 A 1 
ATOM 3165 O O     . PRO A 1 408 ? -37.703 -62.728 30.698  1.00 45.09 408 A 1 
ATOM 3166 C CB    . PRO A 1 408 ? -34.759 -63.213 31.078  1.00 42.82 408 A 1 
ATOM 3167 C CG    . PRO A 1 408 ? -34.824 -61.876 31.806  1.00 40.65 408 A 1 
ATOM 3168 C CD    . PRO A 1 408 ? -34.808 -60.841 30.687  1.00 44.78 408 A 1 
ATOM 3169 N N     . TRP A 1 409 ? -37.469 -64.011 28.876  1.00 44.88 409 A 1 
ATOM 3170 C CA    . TRP A 1 409 ? -38.792 -64.629 28.975  1.00 45.21 409 A 1 
ATOM 3171 C C     . TRP A 1 409 ? -38.752 -65.603 30.151  1.00 43.16 409 A 1 
ATOM 3172 O O     . TRP A 1 409 ? -38.102 -66.645 30.068  1.00 39.95 409 A 1 
ATOM 3173 C CB    . TRP A 1 409 ? -39.178 -65.322 27.663  1.00 41.21 409 A 1 
ATOM 3174 C CG    . TRP A 1 409 ? -39.659 -64.414 26.583  1.00 37.37 409 A 1 
ATOM 3175 C CD1   . TRP A 1 409 ? -38.927 -63.516 25.906  1.00 31.32 409 A 1 
ATOM 3176 C CD2   . TRP A 1 409 ? -41.023 -64.307 26.053  1.00 32.82 409 A 1 
ATOM 3177 N NE1   . TRP A 1 409 ? -39.714 -62.842 24.990  1.00 28.38 409 A 1 
ATOM 3178 C CE2   . TRP A 1 409 ? -41.008 -63.309 25.042  1.00 31.37 409 A 1 
ATOM 3179 C CE3   . TRP A 1 409 ? -42.232 -64.947 26.318  1.00 34.79 409 A 1 
ATOM 3180 C CZ2   . TRP A 1 409 ? -42.168 -62.961 24.336  1.00 35.04 409 A 1 
ATOM 3181 C CZ3   . TRP A 1 409 ? -43.399 -64.610 25.608  1.00 33.29 409 A 1 
ATOM 3182 C CH2   . TRP A 1 409 ? -43.372 -63.624 24.631  1.00 33.06 409 A 1 
ATOM 3183 N N     . PHE A 1 410 ? -39.391 -65.213 31.270  1.00 48.20 410 A 1 
ATOM 3184 C CA    . PHE A 1 410 ? -39.799 -66.105 32.344  1.00 46.78 410 A 1 
ATOM 3185 C C     . PHE A 1 410 ? -41.073 -66.869 31.941  1.00 43.44 410 A 1 
ATOM 3186 O O     . PHE A 1 410 ? -41.926 -66.272 31.260  1.00 37.00 410 A 1 
ATOM 3187 C CB    . PHE A 1 410 ? -40.013 -65.344 33.656  1.00 43.42 410 A 1 
ATOM 3188 C CG    . PHE A 1 410 ? -38.763 -65.197 34.493  1.00 40.76 410 A 1 
ATOM 3189 C CD1   . PHE A 1 410 ? -38.352 -66.263 35.315  1.00 35.48 410 A 1 
ATOM 3190 C CD2   . PHE A 1 410 ? -38.006 -64.014 34.474  1.00 35.26 410 A 1 
ATOM 3191 C CE1   . PHE A 1 410 ? -37.198 -66.137 36.095  1.00 31.91 410 A 1 
ATOM 3192 C CE2   . PHE A 1 410 ? -36.846 -63.895 35.260  1.00 36.05 410 A 1 
ATOM 3193 C CZ    . PHE A 1 410 ? -36.453 -64.957 36.068  1.00 38.80 410 A 1 
ATOM 3194 O OXT   . PHE A 1 410 ? -41.137 -68.061 32.387  1.00 43.83 410 A 1 
ATOM 3195 N N     . ALA B 2 1   ? -25.652 -8.643  3.441   1.00 42.52 1   B 1 
ATOM 3196 C CA    . ALA B 2 1   ? -24.490 -9.164  4.152   1.00 47.64 1   B 1 
ATOM 3197 C C     . ALA B 2 1   ? -24.207 -8.233  5.343   1.00 52.48 1   B 1 
ATOM 3198 O O     . ALA B 2 1   ? -24.556 -7.062  5.232   1.00 50.84 1   B 1 
ATOM 3199 C CB    . ALA B 2 1   ? -23.286 -9.264  3.233   1.00 44.31 1   B 1 
ATOM 3200 N N     . PRO B 2 2   ? -23.648 -8.719  6.482   1.00 49.91 2   B 1 
ATOM 3201 C CA    . PRO B 2 2   ? -23.290 -7.811  7.557   1.00 50.64 2   B 1 
ATOM 3202 C C     . PRO B 2 2   ? -22.342 -6.753  6.975   1.00 52.40 2   B 1 
ATOM 3203 O O     . PRO B 2 2   ? -21.462 -7.128  6.191   1.00 51.76 2   B 1 
ATOM 3204 C CB    . PRO B 2 2   ? -22.630 -8.667  8.637   1.00 47.29 2   B 1 
ATOM 3205 C CG    . PRO B 2 2   ? -22.133 -9.888  7.882   1.00 47.64 2   B 1 
ATOM 3206 C CD    . PRO B 2 2   ? -23.148 -10.052 6.752   1.00 49.50 2   B 1 
ATOM 3207 N N     . PRO B 2 3   ? -22.542 -5.467  7.298   1.00 52.68 3   B 1 
ATOM 3208 C CA    . PRO B 2 3   ? -21.729 -4.412  6.730   1.00 52.72 3   B 1 
ATOM 3209 C C     . PRO B 2 3   ? -20.265 -4.735  7.024   1.00 55.03 3   B 1 
ATOM 3210 O O     . PRO B 2 3   ? -19.913 -5.048  8.165   1.00 54.40 3   B 1 
ATOM 3211 C CB    . PRO B 2 3   ? -22.198 -3.107  7.385   1.00 47.66 3   B 1 
ATOM 3212 C CG    . PRO B 2 3   ? -22.865 -3.577  8.669   1.00 46.93 3   B 1 
ATOM 3213 C CD    . PRO B 2 3   ? -23.442 -4.934  8.301   1.00 49.29 3   B 1 
ATOM 3214 N N     . VAL B 2 4   ? -19.446 -4.771  5.987   1.00 63.65 4   B 1 
ATOM 3215 C CA    . VAL B 2 4   ? -18.022 -5.074  6.136   1.00 65.66 4   B 1 
ATOM 3216 C C     . VAL B 2 4   ? -17.464 -4.011  7.068   1.00 70.44 4   B 1 
ATOM 3217 O O     . VAL B 2 4   ? -17.452 -2.838  6.703   1.00 67.24 4   B 1 
ATOM 3218 C CB    . VAL B 2 4   ? -17.296 -5.074  4.783   1.00 57.31 4   B 1 
ATOM 3219 C CG1   . VAL B 2 4   ? -15.793 -5.272  4.953   1.00 49.12 4   B 1 
ATOM 3220 C CG2   . VAL B 2 4   ? -17.825 -6.213  3.913   1.00 52.58 4   B 1 
ATOM 3221 N N     . ARG B 2 5   ? -17.069 -4.412  8.297   1.00 62.64 5   B 1 
ATOM 3222 C CA    . ARG B 2 5   ? -16.642 -3.454  9.300   1.00 66.00 5   B 1 
ATOM 3223 C C     . ARG B 2 5   ? -15.469 -2.674  8.737   1.00 70.75 5   B 1 
ATOM 3224 O O     . ARG B 2 5   ? -14.586 -3.264  8.110   1.00 67.35 5   B 1 
ATOM 3225 C CB    . ARG B 2 5   ? -16.242 -4.132  10.616  1.00 58.05 5   B 1 
ATOM 3226 C CG    . ARG B 2 5   ? -17.387 -4.905  11.272  1.00 50.21 5   B 1 
ATOM 3227 C CD    . ARG B 2 5   ? -16.913 -5.449  12.626  1.00 46.52 5   B 1 
ATOM 3228 N NE    . ARG B 2 5   ? -17.715 -6.597  13.059  1.00 41.40 5   B 1 
ATOM 3229 C CZ    . ARG B 2 5   ? -17.552 -7.277  14.167  1.00 36.45 5   B 1 
ATOM 3230 N NH1   . ARG B 2 5   ? -16.671 -6.928  15.067  1.00 35.72 5   B 1 
ATOM 3231 N NH2   . ARG B 2 5   ? -18.262 -8.331  14.400  1.00 33.44 5   B 1 
ATOM 3232 N N     . GLU B 2 6   ? -15.434 -1.393  9.022   1.00 70.29 6   B 1 
ATOM 3233 C CA    . GLU B 2 6   ? -14.329 -0.517  8.633   1.00 71.27 6   B 1 
ATOM 3234 C C     . GLU B 2 6   ? -12.969 -1.121  9.001   1.00 75.59 6   B 1 
ATOM 3235 O O     . GLU B 2 6   ? -12.028 -1.177  8.214   1.00 68.94 6   B 1 
ATOM 3236 C CB    . GLU B 2 6   ? -14.556 0.832   9.333   1.00 61.78 6   B 1 
ATOM 3237 C CG    . GLU B 2 6   ? -13.629 1.941   8.847   1.00 51.81 6   B 1 
ATOM 3238 C CD    . GLU B 2 6   ? -13.853 2.327   7.375   1.00 46.80 6   B 1 
ATOM 3239 O OE1   . GLU B 2 6   ? -13.097 3.181   6.900   1.00 43.07 6   B 1 
ATOM 3240 O OE2   . GLU B 2 6   ? -14.706 1.717   6.702   1.00 44.08 6   B 1 
ATOM 3241 N N     . GLN B 2 7   ? -12.916 -1.770  10.169  1.00 69.21 7   B 1 
ATOM 3242 C CA    . GLN B 2 7   ? -11.754 -2.501  10.658  1.00 71.70 7   B 1 
ATOM 3243 C C     . GLN B 2 7   ? -11.361 -3.722  9.799   1.00 77.21 7   B 1 
ATOM 3244 O O     . GLN B 2 7   ? -10.276 -4.277  9.979   1.00 72.70 7   B 1 
ATOM 3245 C CB    . GLN B 2 7   ? -12.033 -2.968  12.086  1.00 66.45 7   B 1 
ATOM 3246 C CG    . GLN B 2 7   ? -12.245 -1.802  13.063  1.00 59.10 7   B 1 
ATOM 3247 C CD    . GLN B 2 7   ? -12.608 -2.294  14.458  1.00 50.56 7   B 1 
ATOM 3248 O OE1   . GLN B 2 7   ? -12.871 -3.472  14.704  1.00 49.23 7   B 1 
ATOM 3249 N NE2   . GLN B 2 7   ? -12.666 -1.402  15.430  1.00 44.33 7   B 1 
ATOM 3250 N N     . ASP B 2 8   ? -12.212 -4.201  8.888   1.00 80.43 8   B 1 
ATOM 3251 C CA    . ASP B 2 8   ? -11.872 -5.324  8.008   1.00 80.11 8   B 1 
ATOM 3252 C C     . ASP B 2 8   ? -11.046 -4.913  6.788   1.00 84.04 8   B 1 
ATOM 3253 O O     . ASP B 2 8   ? -10.404 -5.782  6.187   1.00 78.87 8   B 1 
ATOM 3254 C CB    . ASP B 2 8   ? -13.130 -6.063  7.549   1.00 73.37 8   B 1 
ATOM 3255 C CG    . ASP B 2 8   ? -13.787 -6.956  8.599   1.00 67.49 8   B 1 
ATOM 3256 O OD1   . ASP B 2 8   ? -13.040 -7.571  9.394   1.00 61.03 8   B 1 
ATOM 3257 O OD2   . ASP B 2 8   ? -15.008 -7.164  8.465   1.00 61.27 8   B 1 
ATOM 3258 N N     . ARG B 2 9   ? -11.045 -3.641  6.418   1.00 90.59 9   B 1 
ATOM 3259 C CA    . ARG B 2 9   ? -10.209 -3.085  5.352   1.00 91.46 9   B 1 
ATOM 3260 C C     . ARG B 2 9   ? -8.802  -2.708  5.821   1.00 93.10 9   B 1 
ATOM 3261 O O     . ARG B 2 9   ? -7.944  -2.436  4.990   1.00 90.00 9   B 1 
ATOM 3262 C CB    . ARG B 2 9   ? -10.922 -1.912  4.641   1.00 87.76 9   B 1 
ATOM 3263 C CG    . ARG B 2 9   ? -10.986 -0.610  5.459   1.00 79.04 9   B 1 
ATOM 3264 C CD    . ARG B 2 9   ? -11.603 0.562   4.718   1.00 75.96 9   B 1 
ATOM 3265 N NE    . ARG B 2 9   ? -11.532 1.820   5.492   1.00 68.14 9   B 1 
ATOM 3266 C CZ    . ARG B 2 9   ? -10.602 2.772   5.419   1.00 61.27 9   B 1 
ATOM 3267 N NH1   . ARG B 2 9   ? -9.590  2.693   4.610   1.00 57.55 9   B 1 
ATOM 3268 N NH2   . ARG B 2 9   ? -10.673 3.828   6.161   1.00 53.54 9   B 1 
ATOM 3269 N N     . LEU B 2 10  ? -8.577  -2.689  7.144   1.00 95.02 10  B 1 
ATOM 3270 C CA    . LEU B 2 10  ? -7.337  -2.220  7.762   1.00 95.60 10  B 1 
ATOM 3271 C C     . LEU B 2 10  ? -6.563  -3.374  8.408   1.00 96.24 10  B 1 
ATOM 3272 O O     . LEU B 2 10  ? -7.143  -4.380  8.817   1.00 94.61 10  B 1 
ATOM 3273 C CB    . LEU B 2 10  ? -7.682  -1.124  8.796   1.00 94.66 10  B 1 
ATOM 3274 C CG    . LEU B 2 10  ? -8.401  0.115   8.228   1.00 93.78 10  B 1 
ATOM 3275 C CD1   . LEU B 2 10  ? -8.751  1.075   9.356   1.00 88.32 10  B 1 
ATOM 3276 C CD2   . LEU B 2 10  ? -7.530  0.854   7.202   1.00 87.65 10  B 1 
ATOM 3277 N N     . MET B 2 11  ? -5.237  -3.234  8.533   1.00 96.42 11  B 1 
ATOM 3278 C CA    . MET B 2 11  ? -4.448  -4.159  9.347   1.00 96.84 11  B 1 
ATOM 3279 C C     . MET B 2 11  ? -4.859  -4.065  10.819  1.00 96.92 11  B 1 
ATOM 3280 O O     . MET B 2 11  ? -5.261  -3.000  11.266  1.00 95.44 11  B 1 
ATOM 3281 C CB    . MET B 2 11  ? -2.951  -3.878  9.197   1.00 96.15 11  B 1 
ATOM 3282 C CG    . MET B 2 11  ? -2.412  -4.264  7.821   1.00 93.34 11  B 1 
ATOM 3283 S SD    . MET B 2 11  ? -2.623  -6.026  7.442   1.00 92.28 11  B 1 
ATOM 3284 C CE    . MET B 2 11  ? -3.582  -5.879  5.953   1.00 83.43 11  B 1 
ATOM 3285 N N     . PRO B 2 12  ? -4.754  -5.157  11.626  1.00 96.05 12  B 1 
ATOM 3286 C CA    . PRO B 2 12  ? -5.057  -5.074  13.054  1.00 95.84 12  B 1 
ATOM 3287 C C     . PRO B 2 12  ? -4.146  -4.064  13.753  1.00 96.35 12  B 1 
ATOM 3288 O O     . PRO B 2 12  ? -2.923  -4.229  13.734  1.00 95.52 12  B 1 
ATOM 3289 C CB    . PRO B 2 12  ? -4.875  -6.489  13.597  1.00 94.66 12  B 1 
ATOM 3290 C CG    . PRO B 2 12  ? -5.030  -7.377  12.360  1.00 92.42 12  B 1 
ATOM 3291 C CD    . PRO B 2 12  ? -4.455  -6.513  11.243  1.00 94.67 12  B 1 
ATOM 3292 N N     . ILE B 2 13  ? -4.734  -3.079  14.422  1.00 94.93 13  B 1 
ATOM 3293 C CA    . ILE B 2 13  ? -3.995  -1.971  15.038  1.00 95.37 13  B 1 
ATOM 3294 C C     . ILE B 2 13  ? -2.918  -2.453  16.021  1.00 96.05 13  B 1 
ATOM 3295 O O     . ILE B 2 13  ? -1.816  -1.915  16.055  1.00 95.51 13  B 1 
ATOM 3296 C CB    . ILE B 2 13  ? -4.984  -0.980  15.687  1.00 94.53 13  B 1 
ATOM 3297 C CG1   . ILE B 2 13  ? -4.344  0.367   16.068  1.00 91.10 13  B 1 
ATOM 3298 C CG2   . ILE B 2 13  ? -5.674  -1.586  16.934  1.00 88.50 13  B 1 
ATOM 3299 C CD1   . ILE B 2 13  ? -3.829  1.149   14.861  1.00 80.86 13  B 1 
ATOM 3300 N N     . ALA B 2 14  ? -3.182  -3.535  16.763  1.00 96.47 14  B 1 
ATOM 3301 C CA    . ALA B 2 14  ? -2.199  -4.106  17.682  1.00 96.02 14  B 1 
ATOM 3302 C C     . ALA B 2 14  ? -0.938  -4.637  16.983  1.00 96.66 14  B 1 
ATOM 3303 O O     . ALA B 2 14  ? 0.146   -4.592  17.566  1.00 95.56 14  B 1 
ATOM 3304 C CB    . ALA B 2 14  ? -2.888  -5.223  18.484  1.00 94.72 14  B 1 
ATOM 3305 N N     . ASN B 2 15  ? -1.066  -5.147  15.741  1.00 96.24 15  B 1 
ATOM 3306 C CA    . ASN B 2 15  ? 0.082   -5.594  14.956  1.00 96.47 15  B 1 
ATOM 3307 C C     . ASN B 2 15  ? 0.869   -4.385  14.443  1.00 97.28 15  B 1 
ATOM 3308 O O     . ASN B 2 15  ? 2.092   -4.377  14.561  1.00 96.53 15  B 1 
ATOM 3309 C CB    . ASN B 2 15  ? -0.369  -6.487  13.790  1.00 95.84 15  B 1 
ATOM 3310 C CG    . ASN B 2 15  ? -0.960  -7.822  14.204  1.00 94.27 15  B 1 
ATOM 3311 O OD1   . ASN B 2 15  ? -1.680  -7.969  15.172  1.00 83.70 15  B 1 
ATOM 3312 N ND2   . ASN B 2 15  ? -0.693  -8.857  13.443  1.00 84.10 15  B 1 
ATOM 3313 N N     . VAL B 2 16  ? 0.175   -3.359  13.954  1.00 97.06 16  B 1 
ATOM 3314 C CA    . VAL B 2 16  ? 0.795   -2.107  13.493  1.00 97.56 16  B 1 
ATOM 3315 C C     . VAL B 2 16  ? 1.586   -1.451  14.630  1.00 97.87 16  B 1 
ATOM 3316 O O     . VAL B 2 16  ? 2.774   -1.229  14.481  1.00 97.24 16  B 1 
ATOM 3317 C CB    . VAL B 2 16  ? -0.274  -1.144  12.922  1.00 97.40 16  B 1 
ATOM 3318 C CG1   . VAL B 2 16  ? 0.337   0.189   12.470  1.00 95.48 16  B 1 
ATOM 3319 C CG2   . VAL B 2 16  ? -0.980  -1.778  11.711  1.00 95.55 16  B 1 
ATOM 3320 N N     . ILE B 2 17  ? 0.974   -1.276  15.805  1.00 97.53 17  B 1 
ATOM 3321 C CA    . ILE B 2 17  ? 1.637   -0.691  16.988  1.00 97.36 17  B 1 
ATOM 3322 C C     . ILE B 2 17  ? 2.872   -1.505  17.406  1.00 97.55 17  B 1 
ATOM 3323 O O     . ILE B 2 17  ? 3.892   -0.935  17.791  1.00 97.00 17  B 1 
ATOM 3324 C CB    . ILE B 2 17  ? 0.651   -0.588  18.166  1.00 96.74 17  B 1 
ATOM 3325 C CG1   . ILE B 2 17  ? -0.473  0.417   17.858  1.00 94.66 17  B 1 
ATOM 3326 C CG2   . ILE B 2 17  ? 1.368   -0.166  19.465  1.00 94.44 17  B 1 
ATOM 3327 C CD1   . ILE B 2 17  ? -1.687  0.293   18.810  1.00 88.70 17  B 1 
ATOM 3328 N N     . ARG B 2 18  ? 2.799   -2.846  17.340  1.00 97.23 18  B 1 
ATOM 3329 C CA    . ARG B 2 18  ? 3.944   -3.697  17.670  1.00 97.08 18  B 1 
ATOM 3330 C C     . ARG B 2 18  ? 5.127   -3.457  16.732  1.00 97.47 18  B 1 
ATOM 3331 O O     . ARG B 2 18  ? 6.261   -3.437  17.202  1.00 96.41 18  B 1 
ATOM 3332 C CB    . ARG B 2 18  ? 3.515   -5.170  17.656  1.00 95.92 18  B 1 
ATOM 3333 C CG    . ARG B 2 18  ? 4.606   -6.091  18.229  1.00 89.44 18  B 1 
ATOM 3334 C CD    . ARG B 2 18  ? 4.236   -7.578  18.051  1.00 87.93 18  B 1 
ATOM 3335 N NE    . ARG B 2 18  ? 2.956   -7.902  18.685  1.00 77.82 18  B 1 
ATOM 3336 C CZ    . ARG B 2 18  ? 1.942   -8.571  18.148  1.00 71.85 18  B 1 
ATOM 3337 N NH1   . ARG B 2 18  ? 2.020   -9.091  16.958  1.00 62.30 18  B 1 
ATOM 3338 N NH2   . ARG B 2 18  ? 0.828   -8.720  18.806  1.00 63.22 18  B 1 
ATOM 3339 N N     . ILE B 2 19  ? 4.862   -3.274  15.442  1.00 97.44 19  B 1 
ATOM 3340 C CA    . ILE B 2 19  ? 5.897   -2.980  14.443  1.00 97.62 19  B 1 
ATOM 3341 C C     . ILE B 2 19  ? 6.454   -1.566  14.668  1.00 97.88 19  B 1 
ATOM 3342 O O     . ILE B 2 19  ? 7.664   -1.432  14.824  1.00 97.19 19  B 1 
ATOM 3343 C CB    . ILE B 2 19  ? 5.357   -3.195  13.016  1.00 97.46 19  B 1 
ATOM 3344 C CG1   . ILE B 2 19  ? 4.987   -4.686  12.789  1.00 96.23 19  B 1 
ATOM 3345 C CG2   . ILE B 2 19  ? 6.405   -2.761  11.972  1.00 96.36 19  B 1 
ATOM 3346 C CD1   . ILE B 2 19  ? 4.049   -4.904  11.599  1.00 91.74 19  B 1 
ATOM 3347 N N     . MET B 2 20  ? 5.607   -0.554  14.804  1.00 97.99 20  B 1 
ATOM 3348 C CA    . MET B 2 20  ? 6.017   0.833   15.075  1.00 98.08 20  B 1 
ATOM 3349 C C     . MET B 2 20  ? 6.959   0.928   16.285  1.00 97.91 20  B 1 
ATOM 3350 O O     . MET B 2 20  ? 7.973   1.605   16.240  1.00 96.97 20  B 1 
ATOM 3351 C CB    . MET B 2 20  ? 4.792   1.714   15.338  1.00 97.93 20  B 1 
ATOM 3352 C CG    . MET B 2 20  ? 3.881   1.904   14.123  1.00 96.92 20  B 1 
ATOM 3353 S SD    . MET B 2 20  ? 2.373   2.830   14.521  1.00 95.91 20  B 1 
ATOM 3354 C CE    . MET B 2 20  ? 3.040   4.507   14.606  1.00 88.81 20  B 1 
ATOM 3355 N N     . ARG B 2 21  ? 6.646   0.200   17.360  1.00 97.59 21  B 1 
ATOM 3356 C CA    . ARG B 2 21  ? 7.458   0.215   18.591  1.00 97.25 21  B 1 
ATOM 3357 C C     . ARG B 2 21  ? 8.853   -0.391  18.447  1.00 97.26 21  B 1 
ATOM 3358 O O     . ARG B 2 21  ? 9.661   -0.189  19.344  1.00 95.73 21  B 1 
ATOM 3359 C CB    . ARG B 2 21  ? 6.697   -0.463  19.734  1.00 96.33 21  B 1 
ATOM 3360 C CG    . ARG B 2 21  ? 5.585   0.434   20.276  1.00 91.65 21  B 1 
ATOM 3361 C CD    . ARG B 2 21  ? 4.877   -0.241  21.464  1.00 87.60 21  B 1 
ATOM 3362 N NE    . ARG B 2 21  ? 3.776   0.579   21.989  1.00 81.85 21  B 1 
ATOM 3363 C CZ    . ARG B 2 21  ? 3.898   1.648   22.762  1.00 76.61 21  B 1 
ATOM 3364 N NH1   . ARG B 2 21  ? 5.053   2.070   23.201  1.00 66.27 21  B 1 
ATOM 3365 N NH2   . ARG B 2 21  ? 2.843   2.326   23.118  1.00 70.94 21  B 1 
ATOM 3366 N N     . ARG B 2 22  ? 9.151   -1.132  17.381  1.00 97.31 22  B 1 
ATOM 3367 C CA    . ARG B 2 22  ? 10.498  -1.683  17.175  1.00 96.66 22  B 1 
ATOM 3368 C C     . ARG B 2 22  ? 11.505  -0.633  16.733  1.00 96.87 22  B 1 
ATOM 3369 O O     . ARG B 2 22  ? 12.658  -0.739  17.105  1.00 95.02 22  B 1 
ATOM 3370 C CB    . ARG B 2 22  ? 10.473  -2.829  16.151  1.00 95.23 22  B 1 
ATOM 3371 C CG    . ARG B 2 22  ? 9.696   -4.047  16.677  1.00 90.86 22  B 1 
ATOM 3372 C CD    . ARG B 2 22  ? 9.878   -5.251  15.769  1.00 89.00 22  B 1 
ATOM 3373 N NE    . ARG B 2 22  ? 9.431   -4.948  14.424  1.00 85.76 22  B 1 
ATOM 3374 C CZ    . ARG B 2 22  ? 9.608   -5.667  13.332  1.00 85.05 22  B 1 
ATOM 3375 N NH1   . ARG B 2 22  ? 10.163  -6.845  13.326  1.00 78.41 22  B 1 
ATOM 3376 N NH2   . ARG B 2 22  ? 9.215   -5.198  12.203  1.00 77.66 22  B 1 
ATOM 3377 N N     . VAL B 2 23  ? 11.079  0.374   15.971  1.00 97.22 23  B 1 
ATOM 3378 C CA    . VAL B 2 23  ? 11.972  1.437   15.488  1.00 96.77 23  B 1 
ATOM 3379 C C     . VAL B 2 23  ? 12.008  2.640   16.435  1.00 96.84 23  B 1 
ATOM 3380 O O     . VAL B 2 23  ? 12.970  3.402   16.428  1.00 95.34 23  B 1 
ATOM 3381 C CB    . VAL B 2 23  ? 11.599  1.825   14.045  1.00 95.21 23  B 1 
ATOM 3382 C CG1   . VAL B 2 23  ? 10.326  2.658   13.943  1.00 90.55 23  B 1 
ATOM 3383 C CG2   . VAL B 2 23  ? 12.744  2.564   13.349  1.00 90.98 23  B 1 
ATOM 3384 N N     . LEU B 2 24  ? 10.997  2.788   17.279  1.00 97.17 24  B 1 
ATOM 3385 C CA    . LEU B 2 24  ? 10.928  3.882   18.239  1.00 97.26 24  B 1 
ATOM 3386 C C     . LEU B 2 24  ? 11.753  3.598   19.505  1.00 97.13 24  B 1 
ATOM 3387 O O     . LEU B 2 24  ? 11.773  2.458   19.975  1.00 95.21 24  B 1 
ATOM 3388 C CB    . LEU B 2 24  ? 9.460   4.169   18.596  1.00 96.76 24  B 1 
ATOM 3389 C CG    . LEU B 2 24  ? 8.632   4.750   17.436  1.00 96.06 24  B 1 
ATOM 3390 C CD1   . LEU B 2 24  ? 7.172   4.872   17.884  1.00 93.27 24  B 1 
ATOM 3391 C CD2   . LEU B 2 24  ? 9.111   6.135   17.013  1.00 92.71 24  B 1 
ATOM 3392 N N     . PRO B 2 25  ? 12.355  4.636   20.132  1.00 97.20 25  B 1 
ATOM 3393 C CA    . PRO B 2 25  ? 13.032  4.476   21.416  1.00 96.74 25  B 1 
ATOM 3394 C C     . PRO B 2 25  ? 12.050  4.065   22.526  1.00 96.78 25  B 1 
ATOM 3395 O O     . PRO B 2 25  ? 10.856  4.396   22.472  1.00 95.16 25  B 1 
ATOM 3396 C CB    . PRO B 2 25  ? 13.712  5.828   21.691  1.00 95.46 25  B 1 
ATOM 3397 C CG    . PRO B 2 25  ? 12.872  6.826   20.902  1.00 92.93 25  B 1 
ATOM 3398 C CD    . PRO B 2 25  ? 12.420  6.018   19.695  1.00 95.96 25  B 1 
ATOM 3399 N N     . PRO B 2 26  ? 12.512  3.383   23.591  1.00 96.21 26  B 1 
ATOM 3400 C CA    . PRO B 2 26  ? 11.615  2.821   24.614  1.00 95.65 26  B 1 
ATOM 3401 C C     . PRO B 2 26  ? 10.716  3.837   25.324  1.00 95.76 26  B 1 
ATOM 3402 O O     . PRO B 2 26  ? 9.641   3.489   25.817  1.00 93.02 26  B 1 
ATOM 3403 C CB    . PRO B 2 26  ? 12.551  2.135   25.618  1.00 94.37 26  B 1 
ATOM 3404 C CG    . PRO B 2 26  ? 13.779  1.778   24.783  1.00 91.41 26  B 1 
ATOM 3405 C CD    . PRO B 2 26  ? 13.873  2.924   23.794  1.00 95.02 26  B 1 
ATOM 3406 N N     . HIS B 2 27  ? 11.160  5.099   25.414  1.00 94.83 27  B 1 
ATOM 3407 C CA    . HIS B 2 27  ? 10.432  6.186   26.071  1.00 94.42 27  B 1 
ATOM 3408 C C     . HIS B 2 27  ? 9.427   6.900   25.155  1.00 94.82 27  B 1 
ATOM 3409 O O     . HIS B 2 27  ? 8.667   7.748   25.640  1.00 91.94 27  B 1 
ATOM 3410 C CB    . HIS B 2 27  ? 11.449  7.178   26.655  1.00 92.67 27  B 1 
ATOM 3411 C CG    . HIS B 2 27  ? 12.282  7.857   25.604  1.00 88.69 27  B 1 
ATOM 3412 N ND1   . HIS B 2 27  ? 13.517  7.447   25.131  1.00 76.54 27  B 1 
ATOM 3413 C CD2   . HIS B 2 27  ? 11.948  9.011   24.927  1.00 75.91 27  B 1 
ATOM 3414 C CE1   . HIS B 2 27  ? 13.919  8.328   24.188  1.00 74.49 27  B 1 
ATOM 3415 N NE2   . HIS B 2 27  ? 12.989  9.283   24.046  1.00 76.90 27  B 1 
ATOM 3416 N N     . ALA B 2 28  ? 9.423   6.583   23.863  1.00 95.64 28  B 1 
ATOM 3417 C CA    . ALA B 2 28  ? 8.529   7.209   22.908  1.00 95.98 28  B 1 
ATOM 3418 C C     . ALA B 2 28  ? 7.067   6.818   23.156  1.00 96.50 28  B 1 
ATOM 3419 O O     . ALA B 2 28  ? 6.722   5.666   23.420  1.00 94.57 28  B 1 
ATOM 3420 C CB    . ALA B 2 28  ? 8.958   6.864   21.478  1.00 94.73 28  B 1 
ATOM 3421 N N     . LYS B 2 29  ? 6.186   7.810   23.026  1.00 96.76 29  B 1 
ATOM 3422 C CA    . LYS B 2 29  ? 4.745   7.610   23.006  1.00 96.63 29  B 1 
ATOM 3423 C C     . LYS B 2 29  ? 4.234   7.751   21.572  1.00 97.11 29  B 1 
ATOM 3424 O O     . LYS B 2 29  ? 4.853   8.421   20.757  1.00 95.83 29  B 1 
ATOM 3425 C CB    . LYS B 2 29  ? 4.054   8.587   23.965  1.00 95.31 29  B 1 
ATOM 3426 C CG    . LYS B 2 29  ? 4.477   8.361   25.424  1.00 89.06 29  B 1 
ATOM 3427 C CD    . LYS B 2 29  ? 3.734   9.326   26.349  1.00 82.65 29  B 1 
ATOM 3428 C CE    . LYS B 2 29  ? 4.158   9.120   27.804  1.00 74.17 29  B 1 
ATOM 3429 N NZ    . LYS B 2 29  ? 3.438   10.044  28.710  1.00 63.82 29  B 1 
ATOM 3430 N N     . ILE B 2 30  ? 3.104   7.125   21.284  1.00 96.59 30  B 1 
ATOM 3431 C CA    . ILE B 2 30  ? 2.442   7.214   19.979  1.00 96.87 30  B 1 
ATOM 3432 C C     . ILE B 2 30  ? 1.008   7.659   20.235  1.00 96.84 30  B 1 
ATOM 3433 O O     . ILE B 2 30  ? 0.302   6.981   20.993  1.00 95.20 30  B 1 
ATOM 3434 C CB    . ILE B 2 30  ? 2.491   5.880   19.210  1.00 96.27 30  B 1 
ATOM 3435 C CG1   . ILE B 2 30  ? 3.875   5.201   19.228  1.00 92.17 30  B 1 
ATOM 3436 C CG2   . ILE B 2 30  ? 2.034   6.130   17.768  1.00 91.84 30  B 1 
ATOM 3437 C CD1   . ILE B 2 30  ? 3.880   3.781   18.626  1.00 90.80 30  B 1 
ATOM 3438 N N     . SER B 2 31  ? 0.590   8.763   19.628  1.00 97.55 31  B 1 
ATOM 3439 C CA    . SER B 2 31  ? -0.801  9.213   19.684  1.00 97.21 31  B 1 
ATOM 3440 C C     . SER B 2 31  ? -1.713  8.237   18.942  1.00 97.31 31  B 1 
ATOM 3441 O O     . SER B 2 31  ? -1.265  7.433   18.125  1.00 96.27 31  B 1 
ATOM 3442 C CB    . SER B 2 31  ? -0.927  10.630  19.131  1.00 95.93 31  B 1 
ATOM 3443 O OG    . SER B 2 31  ? -0.606  10.625  17.766  1.00 86.04 31  B 1 
ATOM 3444 N N     . ASP B 2 32  ? -3.008  8.243   19.264  1.00 96.44 32  B 1 
ATOM 3445 C CA    . ASP B 2 32  ? -3.947  7.291   18.660  1.00 96.06 32  B 1 
ATOM 3446 C C     . ASP B 2 32  ? -4.214  7.622   17.189  1.00 96.54 32  B 1 
ATOM 3447 O O     . ASP B 2 32  ? -4.229  6.712   16.358  1.00 95.52 32  B 1 
ATOM 3448 C CB    . ASP B 2 32  ? -5.217  7.209   19.517  1.00 94.62 32  B 1 
ATOM 3449 C CG    . ASP B 2 32  ? -4.946  6.519   20.859  1.00 89.76 32  B 1 
ATOM 3450 O OD1   . ASP B 2 32  ? -4.056  5.628   20.918  1.00 83.01 32  B 1 
ATOM 3451 O OD2   . ASP B 2 32  ? -5.605  6.874   21.859  1.00 82.89 32  B 1 
ATOM 3452 N N     . ASP B 2 33  ? -4.282  8.894   16.839  1.00 96.74 33  B 1 
ATOM 3453 C CA    . ASP B 2 33  ? -4.380  9.380   15.460  1.00 96.39 33  B 1 
ATOM 3454 C C     . ASP B 2 33  ? -3.159  9.001   14.603  1.00 97.19 33  B 1 
ATOM 3455 O O     . ASP B 2 33  ? -3.301  8.624   13.441  1.00 95.51 33  B 1 
ATOM 3456 C CB    . ASP B 2 33  ? -4.603  10.908  15.479  1.00 94.11 33  B 1 
ATOM 3457 C CG    . ASP B 2 33  ? -3.447  11.709  16.102  1.00 85.18 33  B 1 
ATOM 3458 O OD1   . ASP B 2 33  ? -2.677  11.130  16.891  1.00 72.63 33  B 1 
ATOM 3459 O OD2   . ASP B 2 33  ? -3.308  12.893  15.777  1.00 77.16 33  B 1 
ATOM 3460 N N     . ALA B 2 34  ? -1.944  9.001   15.170  1.00 97.11 34  B 1 
ATOM 3461 C CA    . ALA B 2 34  ? -0.755  8.521   14.475  1.00 97.28 34  B 1 
ATOM 3462 C C     . ALA B 2 34  ? -0.823  7.010   14.196  1.00 97.51 34  B 1 
ATOM 3463 O O     . ALA B 2 34  ? -0.461  6.563   13.108  1.00 96.74 34  B 1 
ATOM 3464 C CB    . ALA B 2 34  ? 0.496   8.884   15.282  1.00 96.65 34  B 1 
ATOM 3465 N N     . LYS B 2 35  ? -1.331  6.206   15.146  1.00 97.58 35  B 1 
ATOM 3466 C CA    . LYS B 2 35  ? -1.523  4.762   14.943  1.00 97.54 35  B 1 
ATOM 3467 C C     . LYS B 2 35  ? -2.529  4.480   13.827  1.00 97.67 35  B 1 
ATOM 3468 O O     . LYS B 2 35  ? -2.268  3.633   12.974  1.00 96.99 35  B 1 
ATOM 3469 C CB    . LYS B 2 35  ? -2.018  4.089   16.235  1.00 96.73 35  B 1 
ATOM 3470 C CG    . LYS B 2 35  ? -1.006  4.103   17.386  1.00 94.93 35  B 1 
ATOM 3471 C CD    . LYS B 2 35  ? -1.713  3.779   18.708  1.00 93.12 35  B 1 
ATOM 3472 C CE    . LYS B 2 35  ? -0.872  4.194   19.905  1.00 89.21 35  B 1 
ATOM 3473 N NZ    . LYS B 2 35  ? -1.722  4.501   21.065  1.00 83.29 35  B 1 
ATOM 3474 N N     . GLU B 2 36  ? -3.651  5.184   13.823  1.00 97.24 36  B 1 
ATOM 3475 C CA    . GLU B 2 36  ? -4.700  5.054   12.816  1.00 97.03 36  B 1 
ATOM 3476 C C     . GLU B 2 36  ? -4.228  5.525   11.442  1.00 97.28 36  B 1 
ATOM 3477 O O     . GLU B 2 36  ? -4.467  4.858   10.441  1.00 96.60 36  B 1 
ATOM 3478 C CB    . GLU B 2 36  ? -5.934  5.834   13.269  1.00 96.08 36  B 1 
ATOM 3479 C CG    . GLU B 2 36  ? -6.624  5.146   14.449  1.00 92.68 36  B 1 
ATOM 3480 C CD    . GLU B 2 36  ? -7.830  5.920   15.009  1.00 90.59 36  B 1 
ATOM 3481 O OE1   . GLU B 2 36  ? -8.365  5.453   16.026  1.00 86.83 36  B 1 
ATOM 3482 O OE2   . GLU B 2 36  ? -8.208  6.935   14.398  1.00 84.92 36  B 1 
ATOM 3483 N N     . THR B 2 37  ? -3.458  6.613   11.400  1.00 97.39 37  B 1 
ATOM 3484 C CA    . THR B 2 37  ? -2.857  7.123   10.164  1.00 97.47 37  B 1 
ATOM 3485 C C     . THR B 2 37  ? -1.916  6.092   9.542   1.00 97.77 37  B 1 
ATOM 3486 O O     . THR B 2 37  ? -2.072  5.759   8.367   1.00 97.14 37  B 1 
ATOM 3487 C CB    . THR B 2 37  ? -2.126  8.447   10.409  1.00 96.90 37  B 1 
ATOM 3488 O OG1   . THR B 2 37  ? -3.020  9.402   10.933  1.00 92.28 37  B 1 
ATOM 3489 C CG2   . THR B 2 37  ? -1.550  9.041   9.124   1.00 91.59 37  B 1 
ATOM 3490 N N     . ILE B 2 38  ? -0.992  5.516   10.311  1.00 97.86 38  B 1 
ATOM 3491 C CA    . ILE B 2 38  ? -0.116  4.454   9.805   1.00 98.03 38  B 1 
ATOM 3492 C C     . ILE B 2 38  ? -0.933  3.234   9.349   1.00 98.13 38  B 1 
ATOM 3493 O O     . ILE B 2 38  ? -0.644  2.655   8.301   1.00 97.48 38  B 1 
ATOM 3494 C CB    . ILE B 2 38  ? 0.937   4.056   10.868  1.00 97.52 38  B 1 
ATOM 3495 C CG1   . ILE B 2 38  ? 1.929   5.203   11.179  1.00 95.11 38  B 1 
ATOM 3496 C CG2   . ILE B 2 38  ? 1.709   2.792   10.457  1.00 95.74 38  B 1 
ATOM 3497 C CD1   . ILE B 2 38  ? 2.943   5.526   10.075  1.00 86.10 38  B 1 
ATOM 3498 N N     . GLN B 2 39  ? -1.977  2.845   10.101  1.00 97.47 39  B 1 
ATOM 3499 C CA    . GLN B 2 39  ? -2.845  1.724   9.755   1.00 97.24 39  B 1 
ATOM 3500 C C     . GLN B 2 39  ? -3.534  1.921   8.391   1.00 97.38 39  B 1 
ATOM 3501 O O     . GLN B 2 39  ? -3.630  0.974   7.605   1.00 96.49 39  B 1 
ATOM 3502 C CB    . GLN B 2 39  ? -3.881  1.567   10.886  1.00 96.08 39  B 1 
ATOM 3503 C CG    . GLN B 2 39  ? -4.715  0.301   10.755  1.00 93.99 39  B 1 
ATOM 3504 C CD    . GLN B 2 39  ? -5.884  0.253   11.741  1.00 93.76 39  B 1 
ATOM 3505 O OE1   . GLN B 2 39  ? -6.441  1.249   12.163  1.00 88.05 39  B 1 
ATOM 3506 N NE2   . GLN B 2 39  ? -6.321  -0.916  12.130  1.00 86.29 39  B 1 
ATOM 3507 N N     . GLU B 2 40  ? -3.981  3.127   8.111   1.00 97.24 40  B 1 
ATOM 3508 C CA    . GLU B 2 40  ? -4.572  3.481   6.831   1.00 97.08 40  B 1 
ATOM 3509 C C     . GLU B 2 40  ? -3.520  3.513   5.711   1.00 97.46 40  B 1 
ATOM 3510 O O     . GLU B 2 40  ? -3.710  2.868   4.677   1.00 96.74 40  B 1 
ATOM 3511 C CB    . GLU B 2 40  ? -5.355  4.798   6.964   1.00 96.07 40  B 1 
ATOM 3512 C CG    . GLU B 2 40  ? -6.107  5.109   5.668   1.00 88.08 40  B 1 
ATOM 3513 C CD    . GLU B 2 40  ? -7.272  6.087   5.827   1.00 83.58 40  B 1 
ATOM 3514 O OE1   . GLU B 2 40  ? -8.261  5.906   5.061   1.00 78.63 40  B 1 
ATOM 3515 O OE2   . GLU B 2 40  ? -7.211  6.957   6.707   1.00 76.23 40  B 1 
ATOM 3516 N N     . CYS B 2 41  ? -2.363  4.139   5.954   1.00 97.69 41  B 1 
ATOM 3517 C CA    . CYS B 2 41  ? -1.245  4.191   5.001   1.00 97.63 41  B 1 
ATOM 3518 C C     . CYS B 2 41  ? -0.808  2.791   4.538   1.00 97.83 41  B 1 
ATOM 3519 O O     . CYS B 2 41  ? -0.595  2.572   3.352   1.00 97.11 41  B 1 
ATOM 3520 C CB    . CYS B 2 41  ? -0.063  4.934   5.634   1.00 97.35 41  B 1 
ATOM 3521 S SG    . CYS B 2 41  ? -0.443  6.696   5.847   1.00 96.14 41  B 1 
ATOM 3522 N N     . VAL B 2 42  ? -0.771  1.795   5.430   1.00 98.10 42  B 1 
ATOM 3523 C CA    . VAL B 2 42  ? -0.447  0.402   5.072   1.00 98.10 42  B 1 
ATOM 3524 C C     . VAL B 2 42  ? -1.481  -0.189  4.103   1.00 98.15 42  B 1 
ATOM 3525 O O     . VAL B 2 42  ? -1.124  -0.895  3.164   1.00 97.44 42  B 1 
ATOM 3526 C CB    . VAL B 2 42  ? -0.348  -0.467  6.337   1.00 97.55 42  B 1 
ATOM 3527 C CG1   . VAL B 2 42  ? -0.182  -1.963  6.026   1.00 93.92 42  B 1 
ATOM 3528 C CG2   . VAL B 2 42  ? 0.853   -0.063  7.172   1.00 93.72 42  B 1 
ATOM 3529 N N     . SER B 2 43  ? -2.763  0.071   4.320   1.00 97.89 43  B 1 
ATOM 3530 C CA    . SER B 2 43  ? -3.821  -0.441  3.444   1.00 97.64 43  B 1 
ATOM 3531 C C     . SER B 2 43  ? -3.786  0.198   2.059   1.00 97.78 43  B 1 
ATOM 3532 O O     . SER B 2 43  ? -4.029  -0.477  1.054   1.00 96.82 43  B 1 
ATOM 3533 C CB    . SER B 2 43  ? -5.191  -0.231  4.089   1.00 96.88 43  B 1 
ATOM 3534 O OG    . SER B 2 43  ? -5.235  -0.923  5.313   1.00 87.85 43  B 1 
ATOM 3535 N N     . GLU B 2 44  ? -3.426  1.467   2.003   1.00 97.40 44  B 1 
ATOM 3536 C CA    . GLU B 2 44  ? -3.249  2.194   0.754   1.00 97.30 44  B 1 
ATOM 3537 C C     . GLU B 2 44  ? -1.992  1.744   0.013   1.00 97.58 44  B 1 
ATOM 3538 O O     . GLU B 2 44  ? -2.070  1.500   -1.190  1.00 96.56 44  B 1 
ATOM 3539 C CB    . GLU B 2 44  ? -3.267  3.699   1.025   1.00 96.72 44  B 1 
ATOM 3540 C CG    . GLU B 2 44  ? -4.644  4.207   1.498   1.00 93.75 44  B 1 
ATOM 3541 C CD    . GLU B 2 44  ? -5.789  3.775   0.574   1.00 93.34 44  B 1 
ATOM 3542 O OE1   . GLU B 2 44  ? -6.902  3.456   1.040   1.00 89.13 44  B 1 
ATOM 3543 O OE2   . GLU B 2 44  ? -5.588  3.683   -0.648  1.00 89.18 44  B 1 
ATOM 3544 N N     . TYR B 2 45  ? -0.897  1.497   0.715   1.00 97.74 45  B 1 
ATOM 3545 C CA    . TYR B 2 45  ? 0.330   0.937   0.149   1.00 97.81 45  B 1 
ATOM 3546 C C     . TYR B 2 45  ? 0.072   -0.414  -0.541  1.00 97.88 45  B 1 
ATOM 3547 O O     . TYR B 2 45  ? 0.406   -0.591  -1.715  1.00 97.10 45  B 1 
ATOM 3548 C CB    . TYR B 2 45  ? 1.377   0.809   1.253   1.00 97.60 45  B 1 
ATOM 3549 C CG    . TYR B 2 45  ? 2.654   0.136   0.802   1.00 97.43 45  B 1 
ATOM 3550 C CD1   . TYR B 2 45  ? 2.982   -1.162  1.238   1.00 96.01 45  B 1 
ATOM 3551 C CD2   . TYR B 2 45  ? 3.530   0.802   -0.075  1.00 96.09 45  B 1 
ATOM 3552 C CE1   . TYR B 2 45  ? 4.162   -1.779  0.814   1.00 95.24 45  B 1 
ATOM 3553 C CE2   . TYR B 2 45  ? 4.712   0.200   -0.511  1.00 95.15 45  B 1 
ATOM 3554 C CZ    . TYR B 2 45  ? 5.032   -1.096  -0.065  1.00 95.57 45  B 1 
ATOM 3555 O OH    . TYR B 2 45  ? 6.193   -1.693  -0.486  1.00 93.84 45  B 1 
ATOM 3556 N N     . ILE B 2 46  ? -0.615  -1.352  0.126   1.00 97.98 46  B 1 
ATOM 3557 C CA    . ILE B 2 46  ? -0.991  -2.635  -0.477  1.00 97.89 46  B 1 
ATOM 3558 C C     . ILE B 2 46  ? -1.828  -2.419  -1.741  1.00 97.89 46  B 1 
ATOM 3559 O O     . ILE B 2 46  ? -1.607  -3.080  -2.757  1.00 97.08 46  B 1 
ATOM 3560 C CB    . ILE B 2 46  ? -1.761  -3.518  0.526   1.00 97.67 46  B 1 
ATOM 3561 C CG1   . ILE B 2 46  ? -0.853  -3.952  1.697   1.00 96.59 46  B 1 
ATOM 3562 C CG2   . ILE B 2 46  ? -2.342  -4.778  -0.145  1.00 96.27 46  B 1 
ATOM 3563 C CD1   . ILE B 2 46  ? -1.642  -4.444  2.918   1.00 93.95 46  B 1 
ATOM 3564 N N     . SER B 2 47  ? -2.796  -1.519  -1.698  1.00 97.84 47  B 1 
ATOM 3565 C CA    . SER B 2 47  ? -3.696  -1.278  -2.820  1.00 97.53 47  B 1 
ATOM 3566 C C     . SER B 2 47  ? -2.998  -0.612  -4.008  1.00 97.50 47  B 1 
ATOM 3567 O O     . SER B 2 47  ? -3.275  -0.972  -5.154  1.00 96.64 47  B 1 
ATOM 3568 C CB    . SER B 2 47  ? -4.868  -0.416  -2.376  1.00 96.87 47  B 1 
ATOM 3569 O OG    . SER B 2 47  ? -5.584  -1.048  -1.336  1.00 90.12 47  B 1 
ATOM 3570 N N     . PHE B 2 48  ? -2.077  0.318   -3.748  1.00 97.43 48  B 1 
ATOM 3571 C CA    . PHE B 2 48  ? -1.281  1.009   -4.750  1.00 97.37 48  B 1 
ATOM 3572 C C     . PHE B 2 48  ? -0.376  0.042   -5.517  1.00 97.49 48  B 1 
ATOM 3573 O O     . PHE B 2 48  ? -0.498  -0.084  -6.741  1.00 96.44 48  B 1 
ATOM 3574 C CB    . PHE B 2 48  ? -0.488  2.123   -4.059  1.00 96.97 48  B 1 
ATOM 3575 C CG    . PHE B 2 48  ? 0.366   2.972   -4.986  1.00 96.72 48  B 1 
ATOM 3576 C CD1   . PHE B 2 48  ? 1.697   3.259   -4.657  1.00 95.02 48  B 1 
ATOM 3577 C CD2   . PHE B 2 48  ? -0.183  3.511   -6.165  1.00 94.90 48  B 1 
ATOM 3578 C CE1   . PHE B 2 48  ? 2.470   4.090   -5.481  1.00 93.81 48  B 1 
ATOM 3579 C CE2   . PHE B 2 48  ? 0.576   4.337   -6.994  1.00 93.81 48  B 1 
ATOM 3580 C CZ    . PHE B 2 48  ? 1.906   4.634   -6.652  1.00 94.38 48  B 1 
ATOM 3581 N N     . ILE B 2 49  ? 0.434   -0.755  -4.792  1.00 97.98 49  B 1 
ATOM 3582 C CA    . ILE B 2 49  ? 1.320   -1.761  -5.383  1.00 97.85 49  B 1 
ATOM 3583 C C     . ILE B 2 49  ? 0.520   -2.865  -6.095  1.00 98.01 49  B 1 
ATOM 3584 O O     . ILE B 2 49  ? 0.869   -3.271  -7.201  1.00 97.36 49  B 1 
ATOM 3585 C CB    . ILE B 2 49  ? 2.257   -2.341  -4.302  1.00 97.38 49  B 1 
ATOM 3586 C CG1   . ILE B 2 49  ? 3.139   -1.281  -3.594  1.00 95.35 49  B 1 
ATOM 3587 C CG2   . ILE B 2 49  ? 3.154   -3.441  -4.892  1.00 95.98 49  B 1 
ATOM 3588 C CD1   . ILE B 2 49  ? 4.062   -0.476  -4.496  1.00 87.01 49  B 1 
ATOM 3589 N N     . THR B 2 50  ? -0.582  -3.338  -5.502  1.00 98.17 50  B 1 
ATOM 3590 C CA    . THR B 2 50  ? -1.423  -4.368  -6.126  1.00 98.05 50  B 1 
ATOM 3591 C C     . THR B 2 50  ? -2.032  -3.890  -7.434  1.00 97.97 50  B 1 
ATOM 3592 O O     . THR B 2 50  ? -2.117  -4.676  -8.375  1.00 97.12 50  B 1 
ATOM 3593 C CB    . THR B 2 50  ? -2.560  -4.819  -5.197  1.00 97.59 50  B 1 
ATOM 3594 O OG1   . THR B 2 50  ? -2.050  -5.378  -4.018  1.00 92.85 50  B 1 
ATOM 3595 C CG2   . THR B 2 50  ? -3.444  -5.911  -5.815  1.00 91.49 50  B 1 
ATOM 3596 N N     . GLY B 2 51  ? -2.459  -2.640  -7.515  1.00 97.40 51  B 1 
ATOM 3597 C CA    . GLY B 2 51  ? -3.008  -2.062  -8.739  1.00 97.18 51  B 1 
ATOM 3598 C C     . GLY B 2 51  ? -2.021  -2.112  -9.897  1.00 97.37 51  B 1 
ATOM 3599 O O     . GLY B 2 51  ? -2.381  -2.544  -10.992 1.00 96.34 51  B 1 
ATOM 3600 N N     . GLU B 2 52  ? -0.766  -1.768  -9.645  1.00 96.97 52  B 1 
ATOM 3601 C CA    . GLU B 2 52  ? 0.292   -1.804  -10.659 1.00 96.61 52  B 1 
ATOM 3602 C C     . GLU B 2 52  ? 0.686   -3.236  -11.042 1.00 96.93 52  B 1 
ATOM 3603 O O     . GLU B 2 52  ? 0.791   -3.561  -12.227 1.00 95.91 52  B 1 
ATOM 3604 C CB    . GLU B 2 52  ? 1.500   -1.006  -10.143 1.00 95.67 52  B 1 
ATOM 3605 C CG    . GLU B 2 52  ? 2.499   -0.652  -11.270 1.00 90.78 52  B 1 
ATOM 3606 C CD    . GLU B 2 52  ? 1.842   0.198   -12.373 1.00 91.33 52  B 1 
ATOM 3607 O OE1   . GLU B 2 52  ? 2.181   0.029   -13.561 1.00 86.40 52  B 1 
ATOM 3608 O OE2   . GLU B 2 52  ? 0.936   0.990   -12.060 1.00 86.28 52  B 1 
ATOM 3609 N N     . ALA B 2 53  ? 0.834   -4.125  -10.059 1.00 97.51 53  B 1 
ATOM 3610 C CA    . ALA B 2 53  ? 1.133   -5.529  -10.301 1.00 97.57 53  B 1 
ATOM 3611 C C     . ALA B 2 53  ? 0.037   -6.209  -11.139 1.00 97.46 53  B 1 
ATOM 3612 O O     . ALA B 2 53  ? 0.322   -6.980  -12.054 1.00 96.38 53  B 1 
ATOM 3613 C CB    . ALA B 2 53  ? 1.308   -6.225  -8.944  1.00 97.17 53  B 1 
ATOM 3614 N N     . ASN B 2 54  ? -1.228  -5.910  -10.842 1.00 97.45 54  B 1 
ATOM 3615 C CA    . ASN B 2 54  ? -2.357  -6.454  -11.584 1.00 97.38 54  B 1 
ATOM 3616 C C     . ASN B 2 54  ? -2.447  -5.896  -13.007 1.00 97.17 54  B 1 
ATOM 3617 O O     . ASN B 2 54  ? -2.765  -6.647  -13.934 1.00 96.06 54  B 1 
ATOM 3618 C CB    . ASN B 2 54  ? -3.646  -6.191  -10.804 1.00 96.78 54  B 1 
ATOM 3619 C CG    . ASN B 2 54  ? -4.816  -6.900  -11.444 1.00 95.47 54  B 1 
ATOM 3620 O OD1   . ASN B 2 54  ? -4.798  -8.105  -11.677 1.00 86.86 54  B 1 
ATOM 3621 N ND2   . ASN B 2 54  ? -5.870  -6.179  -11.742 1.00 86.60 54  B 1 
ATOM 3622 N N     . GLU B 2 55  ? -2.118  -4.638  -13.207 1.00 96.49 55  B 1 
ATOM 3623 C CA    . GLU B 2 55  ? -2.069  -4.066  -14.551 1.00 96.03 55  B 1 
ATOM 3624 C C     . GLU B 2 55  ? -1.005  -4.744  -15.421 1.00 96.31 55  B 1 
ATOM 3625 O O     . GLU B 2 55  ? -1.280  -5.093  -16.568 1.00 95.01 55  B 1 
ATOM 3626 C CB    . GLU B 2 55  ? -1.813  -2.566  -14.487 1.00 94.90 55  B 1 
ATOM 3627 C CG    . GLU B 2 55  ? -2.139  -1.920  -15.842 1.00 87.32 55  B 1 
ATOM 3628 C CD    . GLU B 2 55  ? -1.338  -0.644  -16.088 1.00 82.99 55  B 1 
ATOM 3629 O OE1   . GLU B 2 55  ? -1.096  -0.301  -17.262 1.00 76.74 55  B 1 
ATOM 3630 O OE2   . GLU B 2 55  ? -0.937  0.001   -15.112 1.00 74.51 55  B 1 
ATOM 3631 N N     . ARG B 2 56  ? 0.172   -5.039  -14.868 1.00 95.91 56  B 1 
ATOM 3632 C CA    . ARG B 2 56  ? 1.181   -5.857  -15.552 1.00 95.71 56  B 1 
ATOM 3633 C C     . ARG B 2 56  ? 0.626   -7.223  -15.921 1.00 96.10 56  B 1 
ATOM 3634 O O     . ARG B 2 56  ? 0.780   -7.653  -17.063 1.00 94.73 56  B 1 
ATOM 3635 C CB    . ARG B 2 56  ? 2.434   -5.985  -14.670 1.00 94.22 56  B 1 
ATOM 3636 C CG    . ARG B 2 56  ? 3.511   -6.812  -15.384 1.00 91.22 56  B 1 
ATOM 3637 C CD    . ARG B 2 56  ? 4.685   -7.113  -14.467 1.00 88.24 56  B 1 
ATOM 3638 N NE    . ARG B 2 56  ? 5.634   -8.005  -15.153 1.00 85.74 56  B 1 
ATOM 3639 C CZ    . ARG B 2 56  ? 6.744   -8.518  -14.656 1.00 83.73 56  B 1 
ATOM 3640 N NH1   . ARG B 2 56  ? 7.138   -8.265  -13.441 1.00 76.98 56  B 1 
ATOM 3641 N NH2   . ARG B 2 56  ? 7.480   -9.286  -15.386 1.00 77.65 56  B 1 
ATOM 3642 N N     . CYS B 2 57  ? -0.056  -7.895  -14.994 1.00 96.31 57  B 1 
ATOM 3643 C CA    . CYS B 2 57  ? -0.668  -9.195  -15.270 1.00 96.29 57  B 1 
ATOM 3644 C C     . CYS B 2 57  ? -1.669  -9.117  -16.433 1.00 96.47 57  B 1 
ATOM 3645 O O     . CYS B 2 57  ? -1.663  -9.999  -17.290 1.00 95.19 57  B 1 
ATOM 3646 C CB    . CYS B 2 57  ? -1.373  -9.731  -14.016 1.00 95.65 57  B 1 
ATOM 3647 S SG    . CYS B 2 57  ? -0.165  -10.183 -12.755 1.00 92.38 57  B 1 
ATOM 3648 N N     . GLN B 2 58  ? -2.498  -8.087  -16.477 1.00 96.35 58  B 1 
ATOM 3649 C CA    . GLN B 2 58  ? -3.456  -7.887  -17.560 1.00 96.01 58  B 1 
ATOM 3650 C C     . GLN B 2 58  ? -2.762  -7.617  -18.901 1.00 96.42 58  B 1 
ATOM 3651 O O     . GLN B 2 58  ? -3.134  -8.232  -19.896 1.00 95.09 58  B 1 
ATOM 3652 C CB    . GLN B 2 58  ? -4.402  -6.739  -17.207 1.00 95.17 58  B 1 
ATOM 3653 C CG    . GLN B 2 58  ? -5.389  -7.113  -16.083 1.00 90.42 58  B 1 
ATOM 3654 C CD    . GLN B 2 58  ? -6.331  -5.969  -15.727 1.00 88.11 58  B 1 
ATOM 3655 O OE1   . GLN B 2 58  ? -6.281  -4.884  -16.269 1.00 80.54 58  B 1 
ATOM 3656 N NE2   . GLN B 2 58  ? -7.242  -6.183  -14.807 1.00 77.08 58  B 1 
ATOM 3657 N N     . ARG B 2 59  ? -1.729  -6.785  -18.906 1.00 96.01 59  B 1 
ATOM 3658 C CA    . ARG B 2 59  ? -0.937  -6.477  -20.107 1.00 95.85 59  B 1 
ATOM 3659 C C     . ARG B 2 59  ? -0.250  -7.722  -20.686 1.00 96.27 59  B 1 
ATOM 3660 O O     . ARG B 2 59  ? -0.219  -7.904  -21.894 1.00 94.43 59  B 1 
ATOM 3661 C CB    . ARG B 2 59  ? 0.087   -5.387  -19.744 1.00 94.44 59  B 1 
ATOM 3662 C CG    . ARG B 2 59  ? 0.685   -4.707  -20.980 1.00 85.23 59  B 1 
ATOM 3663 C CD    . ARG B 2 59  ? 1.824   -3.739  -20.597 1.00 83.99 59  B 1 
ATOM 3664 N NE    . ARG B 2 59  ? 1.413   -2.770  -19.556 1.00 75.18 59  B 1 
ATOM 3665 C CZ    . ARG B 2 59  ? 2.091   -2.447  -18.467 1.00 68.60 59  B 1 
ATOM 3666 N NH1   . ARG B 2 59  ? 3.270   -2.937  -18.217 1.00 61.79 59  B 1 
ATOM 3667 N NH2   . ARG B 2 59  ? 1.589   -1.629  -17.601 1.00 60.48 59  B 1 
ATOM 3668 N N     . GLU B 2 60  ? 0.225   -8.601  -19.815 1.00 96.06 60  B 1 
ATOM 3669 C CA    . GLU B 2 60  ? 0.833   -9.891  -20.175 1.00 95.68 60  B 1 
ATOM 3670 C C     . GLU B 2 60  ? -0.192  -11.045 -20.306 1.00 95.66 60  B 1 
ATOM 3671 O O     . GLU B 2 60  ? 0.187   -12.215 -20.372 1.00 93.55 60  B 1 
ATOM 3672 C CB    . GLU B 2 60  ? 1.928   -10.229 -19.155 1.00 94.90 60  B 1 
ATOM 3673 C CG    . GLU B 2 60  ? 3.125   -9.254  -19.186 1.00 92.41 60  B 1 
ATOM 3674 C CD    . GLU B 2 60  ? 4.147   -9.546  -18.078 1.00 91.24 60  B 1 
ATOM 3675 O OE1   . GLU B 2 60  ? 5.005   -8.678  -17.818 1.00 87.97 60  B 1 
ATOM 3676 O OE2   . GLU B 2 60  ? 4.070   -10.615 -17.436 1.00 85.92 60  B 1 
ATOM 3677 N N     . GLN B 2 61  ? -1.484  -10.739 -20.298 1.00 95.04 61  B 1 
ATOM 3678 C CA    . GLN B 2 61  ? -2.591  -11.706 -20.392 1.00 95.09 61  B 1 
ATOM 3679 C C     . GLN B 2 61  ? -2.563  -12.814 -19.322 1.00 95.71 61  B 1 
ATOM 3680 O O     . GLN B 2 61  ? -3.142  -13.898 -19.485 1.00 93.40 61  B 1 
ATOM 3681 C CB    . GLN B 2 61  ? -2.716  -12.264 -21.819 1.00 93.53 61  B 1 
ATOM 3682 C CG    . GLN B 2 61  ? -2.867  -11.164 -22.884 1.00 86.72 61  B 1 
ATOM 3683 C CD    . GLN B 2 61  ? -3.052  -11.736 -24.292 1.00 79.17 61  B 1 
ATOM 3684 O OE1   . GLN B 2 61  ? -3.173  -12.928 -24.498 1.00 71.07 61  B 1 
ATOM 3685 N NE2   . GLN B 2 61  ? -3.101  -10.895 -25.299 1.00 67.23 61  B 1 
ATOM 3686 N N     . ARG B 2 62  ? -1.932  -12.557 -18.178 1.00 95.45 62  B 1 
ATOM 3687 C CA    . ARG B 2 62  ? -1.882  -13.464 -17.027 1.00 95.65 62  B 1 
ATOM 3688 C C     . ARG B 2 62  ? -3.033  -13.197 -16.070 1.00 95.91 62  B 1 
ATOM 3689 O O     . ARG B 2 62  ? -3.561  -12.097 -15.986 1.00 94.18 62  B 1 
ATOM 3690 C CB    . ARG B 2 62  ? -0.513  -13.375 -16.342 1.00 94.95 62  B 1 
ATOM 3691 C CG    . ARG B 2 62  ? 0.619   -13.892 -17.256 1.00 93.27 62  B 1 
ATOM 3692 C CD    . ARG B 2 62  ? 1.989   -13.943 -16.567 1.00 93.11 62  B 1 
ATOM 3693 N NE    . ARG B 2 62  ? 2.480   -12.596 -16.241 1.00 90.65 62  B 1 
ATOM 3694 C CZ    . ARG B 2 62  ? 2.545   -12.011 -15.046 1.00 92.22 62  B 1 
ATOM 3695 N NH1   . ARG B 2 62  ? 2.150   -12.584 -13.940 1.00 84.66 62  B 1 
ATOM 3696 N NH2   . ARG B 2 62  ? 3.027   -10.817 -14.950 1.00 87.38 62  B 1 
ATOM 3697 N N     . LYS B 2 63  ? -3.417  -14.219 -15.299 1.00 96.38 63  B 1 
ATOM 3698 C CA    . LYS B 2 63  ? -4.543  -14.144 -14.353 1.00 96.04 63  B 1 
ATOM 3699 C C     . LYS B 2 63  ? -4.124  -14.205 -12.891 1.00 96.56 63  B 1 
ATOM 3700 O O     . LYS B 2 63  ? -4.966  -14.032 -12.012 1.00 94.16 63  B 1 
ATOM 3701 C CB    . LYS B 2 63  ? -5.562  -15.245 -14.671 1.00 94.81 63  B 1 
ATOM 3702 C CG    . LYS B 2 63  ? -6.170  -15.071 -16.068 1.00 91.36 63  B 1 
ATOM 3703 C CD    . LYS B 2 63  ? -7.203  -16.160 -16.367 1.00 84.96 63  B 1 
ATOM 3704 C CE    . LYS B 2 63  ? -7.696  -15.990 -17.797 1.00 80.42 63  B 1 
ATOM 3705 N NZ    . LYS B 2 63  ? -8.564  -17.102 -18.231 1.00 69.28 63  B 1 
ATOM 3706 N N     . THR B 2 64  ? -2.851  -14.488 -12.625 1.00 96.95 64  B 1 
ATOM 3707 C CA    . THR B 2 64  ? -2.328  -14.681 -11.269 1.00 96.91 64  B 1 
ATOM 3708 C C     . THR B 2 64  ? -1.261  -13.631 -10.995 1.00 97.11 64  B 1 
ATOM 3709 O O     . THR B 2 64  ? -0.259  -13.604 -11.704 1.00 95.60 64  B 1 
ATOM 3710 C CB    . THR B 2 64  ? -1.754  -16.091 -11.100 1.00 96.03 64  B 1 
ATOM 3711 O OG1   . THR B 2 64  ? -2.709  -17.060 -11.477 1.00 91.78 64  B 1 
ATOM 3712 C CG2   . THR B 2 64  ? -1.369  -16.385 -9.651  1.00 92.13 64  B 1 
ATOM 3713 N N     . ILE B 2 65  ? -1.480  -12.834 -9.959  1.00 97.36 65  B 1 
ATOM 3714 C CA    . ILE B 2 65  ? -0.460  -11.937 -9.413  1.00 97.44 65  B 1 
ATOM 3715 C C     . ILE B 2 65  ? 0.556   -12.794 -8.650  1.00 97.71 65  B 1 
ATOM 3716 O O     . ILE B 2 65  ? 0.175   -13.486 -7.695  1.00 96.98 65  B 1 
ATOM 3717 C CB    . ILE B 2 65  ? -1.076  -10.848 -8.515  1.00 97.19 65  B 1 
ATOM 3718 C CG1   . ILE B 2 65  ? -2.098  -9.992  -9.302  1.00 95.59 65  B 1 
ATOM 3719 C CG2   . ILE B 2 65  ? 0.022   -9.958  -7.914  1.00 95.62 65  B 1 
ATOM 3720 C CD1   . ILE B 2 65  ? -2.848  -8.972  -8.448  1.00 92.28 65  B 1 
ATOM 3721 N N     . THR B 2 66  ? 1.815   -12.769 -9.071  1.00 97.31 66  B 1 
ATOM 3722 C CA    . THR B 2 66  ? 2.923   -13.474 -8.428  1.00 97.22 66  B 1 
ATOM 3723 C C     . THR B 2 66  ? 3.694   -12.549 -7.480  1.00 97.40 66  B 1 
ATOM 3724 O O     . THR B 2 66  ? 3.428   -11.349 -7.407  1.00 96.83 66  B 1 
ATOM 3725 C CB    . THR B 2 66  ? 3.871   -14.108 -9.462  1.00 96.39 66  B 1 
ATOM 3726 O OG1   . THR B 2 66  ? 4.599   -13.122 -10.140 1.00 92.41 66  B 1 
ATOM 3727 C CG2   . THR B 2 66  ? 3.126   -14.973 -10.479 1.00 90.71 66  B 1 
ATOM 3728 N N     . ALA B 2 67  ? 4.644   -13.111 -6.734  1.00 97.60 67  B 1 
ATOM 3729 C CA    . ALA B 2 67  ? 5.560   -12.321 -5.919  1.00 97.68 67  B 1 
ATOM 3730 C C     . ALA B 2 67  ? 6.445   -11.410 -6.790  1.00 97.84 67  B 1 
ATOM 3731 O O     . ALA B 2 67  ? 6.659   -10.254 -6.452  1.00 97.12 67  B 1 
ATOM 3732 C CB    . ALA B 2 67  ? 6.391   -13.276 -5.068  1.00 96.98 67  B 1 
ATOM 3733 N N     . GLU B 2 68  ? 6.875   -11.920 -7.952  1.00 97.49 68  B 1 
ATOM 3734 C CA    . GLU B 2 68  ? 7.672   -11.185 -8.921  1.00 97.20 68  B 1 
ATOM 3735 C C     . GLU B 2 68  ? 6.904   -9.997  -9.512  1.00 97.26 68  B 1 
ATOM 3736 O O     . GLU B 2 68  ? 7.480   -8.941  -9.740  1.00 96.44 68  B 1 
ATOM 3737 C CB    . GLU B 2 68  ? 8.138   -12.107 -10.060 1.00 96.60 68  B 1 
ATOM 3738 C CG    . GLU B 2 68  ? 9.036   -13.276 -9.626  1.00 93.14 68  B 1 
ATOM 3739 C CD    . GLU B 2 68  ? 8.309   -14.397 -8.855  1.00 89.91 68  B 1 
ATOM 3740 O OE1   . GLU B 2 68  ? 8.996   -15.174 -8.179  1.00 83.91 68  B 1 
ATOM 3741 O OE2   . GLU B 2 68  ? 7.054   -14.464 -8.908  1.00 83.43 68  B 1 
ATOM 3742 N N     . ASP B 2 69  ? 5.587   -10.129 -9.701  1.00 97.72 69  B 1 
ATOM 3743 C CA    . ASP B 2 69  ? 4.760   -9.003  -10.143 1.00 97.55 69  B 1 
ATOM 3744 C C     . ASP B 2 69  ? 4.693   -7.895  -9.087  1.00 97.60 69  B 1 
ATOM 3745 O O     . ASP B 2 69  ? 4.689   -6.715  -9.435  1.00 96.79 69  B 1 
ATOM 3746 C CB    . ASP B 2 69  ? 3.334   -9.467  -10.452 1.00 97.24 69  B 1 
ATOM 3747 C CG    . ASP B 2 69  ? 3.244   -10.414 -11.640 1.00 96.29 69  B 1 
ATOM 3748 O OD1   . ASP B 2 69  ? 3.874   -10.144 -12.683 1.00 93.05 69  B 1 
ATOM 3749 O OD2   . ASP B 2 69  ? 2.488   -11.409 -11.569 1.00 93.22 69  B 1 
ATOM 3750 N N     . VAL B 2 70  ? 4.640   -8.278  -7.810  1.00 97.74 70  B 1 
ATOM 3751 C CA    . VAL B 2 70  ? 4.646   -7.333  -6.686  1.00 97.84 70  B 1 
ATOM 3752 C C     . VAL B 2 70  ? 5.993   -6.610  -6.595  1.00 97.80 70  B 1 
ATOM 3753 O O     . VAL B 2 70  ? 6.012   -5.380  -6.503  1.00 97.09 70  B 1 
ATOM 3754 C CB    . VAL B 2 70  ? 4.295   -8.052  -5.368  1.00 97.61 70  B 1 
ATOM 3755 C CG1   . VAL B 2 70  ? 4.425   -7.140  -4.142  1.00 96.05 70  B 1 
ATOM 3756 C CG2   . VAL B 2 70  ? 2.851   -8.565  -5.395  1.00 95.97 70  B 1 
ATOM 3757 N N     . LEU B 2 71  ? 7.101   -7.343  -6.675  1.00 97.58 71  B 1 
ATOM 3758 C CA    . LEU B 2 71  ? 8.448   -6.757  -6.654  1.00 97.46 71  B 1 
ATOM 3759 C C     . LEU B 2 71  ? 8.700   -5.856  -7.869  1.00 97.37 71  B 1 
ATOM 3760 O O     . LEU B 2 71  ? 9.244   -4.762  -7.733  1.00 96.49 71  B 1 
ATOM 3761 C CB    . LEU B 2 71  ? 9.494   -7.882  -6.588  1.00 97.14 71  B 1 
ATOM 3762 C CG    . LEU B 2 71  ? 9.486   -8.698  -5.285  1.00 96.13 71  B 1 
ATOM 3763 C CD1   . LEU B 2 71  ? 10.517  -9.821  -5.371  1.00 93.46 71  B 1 
ATOM 3764 C CD2   . LEU B 2 71  ? 9.796   -7.842  -4.058  1.00 93.15 71  B 1 
ATOM 3765 N N     . TRP B 2 72  ? 8.253   -6.283  -9.043  1.00 96.77 72  B 1 
ATOM 3766 C CA    . TRP B 2 72  ? 8.317   -5.455  -10.244 1.00 96.79 72  B 1 
ATOM 3767 C C     . TRP B 2 72  ? 7.521   -4.153  -10.078 1.00 96.71 72  B 1 
ATOM 3768 O O     . TRP B 2 72  ? 8.027   -3.090  -10.433 1.00 95.81 72  B 1 
ATOM 3769 C CB    . TRP B 2 72  ? 7.805   -6.253  -11.447 1.00 96.34 72  B 1 
ATOM 3770 C CG    . TRP B 2 72  ? 7.779   -5.474  -12.726 1.00 95.62 72  B 1 
ATOM 3771 C CD1   . TRP B 2 72  ? 8.785   -5.422  -13.627 1.00 93.63 72  B 1 
ATOM 3772 C CD2   . TRP B 2 72  ? 6.721   -4.608  -13.234 1.00 94.54 72  B 1 
ATOM 3773 N NE1   . TRP B 2 72  ? 8.432   -4.583  -14.675 1.00 92.72 72  B 1 
ATOM 3774 C CE2   . TRP B 2 72  ? 7.168   -4.058  -14.468 1.00 93.69 72  B 1 
ATOM 3775 C CE3   . TRP B 2 72  ? 5.449   -4.237  -12.773 1.00 92.67 72  B 1 
ATOM 3776 C CZ2   . TRP B 2 72  ? 6.378   -3.154  -15.217 1.00 92.07 72  B 1 
ATOM 3777 C CZ3   . TRP B 2 72  ? 4.656   -3.331  -13.519 1.00 89.68 72  B 1 
ATOM 3778 C CH2   . TRP B 2 72  ? 5.122   -2.800  -14.716 1.00 89.73 72  B 1 
ATOM 3779 N N     . ALA B 2 73  ? 6.316   -4.218  -9.532  1.00 96.88 73  B 1 
ATOM 3780 C CA    . ALA B 2 73  ? 5.505   -3.034  -9.286  1.00 96.60 73  B 1 
ATOM 3781 C C     . ALA B 2 73  ? 6.168   -2.076  -8.283  1.00 96.61 73  B 1 
ATOM 3782 O O     . ALA B 2 73  ? 6.189   -0.872  -8.525  1.00 95.80 73  B 1 
ATOM 3783 C CB    . ALA B 2 73  ? 4.118   -3.472  -8.810  1.00 96.32 73  B 1 
ATOM 3784 N N     . MET B 2 74  ? 6.769   -2.609  -7.218  1.00 96.92 74  B 1 
ATOM 3785 C CA    . MET B 2 74  ? 7.536   -1.804  -6.256  1.00 96.99 74  B 1 
ATOM 3786 C C     . MET B 2 74  ? 8.690   -1.072  -6.937  1.00 96.86 74  B 1 
ATOM 3787 O O     . MET B 2 74  ? 8.792   0.147   -6.816  1.00 95.78 74  B 1 
ATOM 3788 C CB    . MET B 2 74  ? 8.084   -2.680  -5.125  1.00 96.82 74  B 1 
ATOM 3789 C CG    . MET B 2 74  ? 6.987   -3.141  -4.169  1.00 94.97 74  B 1 
ATOM 3790 S SD    . MET B 2 74  ? 7.590   -4.239  -2.854  1.00 92.60 74  B 1 
ATOM 3791 C CE    . MET B 2 74  ? 6.015   -4.692  -2.131  1.00 83.09 74  B 1 
ATOM 3792 N N     . SER B 2 75  ? 9.501   -1.788  -7.706  1.00 95.29 75  B 1 
ATOM 3793 C CA    . SER B 2 75  ? 10.600  -1.179  -8.462  1.00 94.88 75  B 1 
ATOM 3794 C C     . SER B 2 75  ? 10.094  -0.092  -9.413  1.00 94.64 75  B 1 
ATOM 3795 O O     . SER B 2 75  ? 10.615  1.017   -9.431  1.00 93.45 75  B 1 
ATOM 3796 C CB    . SER B 2 75  ? 11.343  -2.262  -9.230  1.00 94.02 75  B 1 
ATOM 3797 O OG    . SER B 2 75  ? 12.473  -1.714  -9.885  1.00 82.09 75  B 1 
ATOM 3798 N N     . ARG B 2 76  ? 9.019   -0.383  -10.158 1.00 94.53 76  B 1 
ATOM 3799 C CA    . ARG B 2 76  ? 8.476   0.546   -11.153 1.00 94.07 76  B 1 
ATOM 3800 C C     . ARG B 2 76  ? 7.921   1.829   -10.531 1.00 94.10 76  B 1 
ATOM 3801 O O     . ARG B 2 76  ? 8.047   2.889   -11.133 1.00 92.15 76  B 1 
ATOM 3802 C CB    . ARG B 2 76  ? 7.434   -0.205  -11.995 1.00 92.47 76  B 1 
ATOM 3803 C CG    . ARG B 2 76  ? 7.137   0.487   -13.339 1.00 84.31 76  B 1 
ATOM 3804 C CD    . ARG B 2 76  ? 8.338   0.473   -14.289 1.00 81.42 76  B 1 
ATOM 3805 N NE    . ARG B 2 76  ? 8.021   1.144   -15.567 1.00 76.16 76  B 1 
ATOM 3806 C CZ    . ARG B 2 76  ? 8.883   1.651   -16.425 1.00 71.61 76  B 1 
ATOM 3807 N NH1   . ARG B 2 76  ? 10.162  1.534   -16.261 1.00 62.89 76  B 1 
ATOM 3808 N NH2   . ARG B 2 76  ? 8.480   2.309   -17.476 1.00 61.81 76  B 1 
ATOM 3809 N N     . LEU B 2 77  ? 7.352   1.735   -9.346  1.00 94.61 77  B 1 
ATOM 3810 C CA    . LEU B 2 77  ? 6.773   2.861   -8.603  1.00 94.36 77  B 1 
ATOM 3811 C C     . LEU B 2 77  ? 7.777   3.632   -7.727  1.00 93.92 77  B 1 
ATOM 3812 O O     . LEU B 2 77  ? 7.377   4.593   -7.072  1.00 91.13 77  B 1 
ATOM 3813 C CB    . LEU B 2 77  ? 5.584   2.346   -7.771  1.00 94.24 77  B 1 
ATOM 3814 C CG    . LEU B 2 77  ? 4.382   1.881   -8.605  1.00 93.54 77  B 1 
ATOM 3815 C CD1   . LEU B 2 77  ? 3.356   1.212   -7.693  1.00 91.23 77  B 1 
ATOM 3816 C CD2   . LEU B 2 77  ? 3.695   3.039   -9.345  1.00 90.84 77  B 1 
ATOM 3817 N N     . GLY B 2 78  ? 9.043   3.222   -7.705  1.00 93.54 78  B 1 
ATOM 3818 C CA    . GLY B 2 78  ? 10.094  3.928   -6.966  1.00 92.80 78  B 1 
ATOM 3819 C C     . GLY B 2 78  ? 10.421  3.357   -5.586  1.00 93.53 78  B 1 
ATOM 3820 O O     . GLY B 2 78  ? 11.188  3.965   -4.842  1.00 90.57 78  B 1 
ATOM 3821 N N     . PHE B 2 79  ? 9.911   2.166   -5.242  1.00 94.44 79  B 1 
ATOM 3822 C CA    . PHE B 2 79  ? 10.202  1.474   -3.987  1.00 94.42 79  B 1 
ATOM 3823 C C     . PHE B 2 79  ? 11.337  0.445   -4.134  1.00 94.44 79  B 1 
ATOM 3824 O O     . PHE B 2 79  ? 11.265  -0.663  -3.596  1.00 92.24 79  B 1 
ATOM 3825 C CB    . PHE B 2 79  ? 8.930   0.838   -3.431  1.00 94.04 79  B 1 
ATOM 3826 C CG    . PHE B 2 79  ? 7.829   1.814   -3.112  1.00 94.08 79  B 1 
ATOM 3827 C CD1   . PHE B 2 79  ? 7.829   2.497   -1.884  1.00 91.53 79  B 1 
ATOM 3828 C CD2   . PHE B 2 79  ? 6.804   2.055   -4.037  1.00 91.59 79  B 1 
ATOM 3829 C CE1   . PHE B 2 79  ? 6.813   3.409   -1.584  1.00 90.49 79  B 1 
ATOM 3830 C CE2   . PHE B 2 79  ? 5.787   2.970   -3.746  1.00 90.71 79  B 1 
ATOM 3831 C CZ    . PHE B 2 79  ? 5.791   3.652   -2.516  1.00 91.25 79  B 1 
ATOM 3832 N N     . ASP B 2 80  ? 12.367  0.738   -4.898  1.00 92.07 80  B 1 
ATOM 3833 C CA    . ASP B 2 80  ? 13.444  -0.214  -5.178  1.00 91.31 80  B 1 
ATOM 3834 C C     . ASP B 2 80  ? 14.353  -0.507  -3.997  1.00 92.81 80  B 1 
ATOM 3835 O O     . ASP B 2 80  ? 14.909  -1.607  -3.967  1.00 90.51 80  B 1 
ATOM 3836 C CB    . ASP B 2 80  ? 14.280  0.158   -6.393  1.00 86.66 80  B 1 
ATOM 3837 C CG    . ASP B 2 80  ? 14.424  1.636   -6.574  1.00 78.55 80  B 1 
ATOM 3838 O OD1   . ASP B 2 80  ? 13.394  2.337   -6.533  1.00 67.84 80  B 1 
ATOM 3839 O OD2   . ASP B 2 80  ? 15.539  2.085   -6.888  1.00 69.09 80  B 1 
ATOM 3840 N N     . ASP B 2 81  ? 14.433  0.348   -2.992  1.00 94.37 81  B 1 
ATOM 3841 C CA    . ASP B 2 81  ? 15.101  0.029   -1.723  1.00 94.40 81  B 1 
ATOM 3842 C C     . ASP B 2 81  ? 14.476  -1.191  -1.031  1.00 95.53 81  B 1 
ATOM 3843 O O     . ASP B 2 81  ? 15.132  -1.903  -0.278  1.00 94.18 81  B 1 
ATOM 3844 C CB    . ASP B 2 81  ? 15.046  1.243   -0.791  1.00 92.98 81  B 1 
ATOM 3845 C CG    . ASP B 2 81  ? 15.904  2.418   -1.286  1.00 89.13 81  B 1 
ATOM 3846 O OD1   . ASP B 2 81  ? 16.979  2.149   -1.848  1.00 81.44 81  B 1 
ATOM 3847 O OD2   . ASP B 2 81  ? 15.473  3.567   -1.109  1.00 82.36 81  B 1 
ATOM 3848 N N     . TYR B 2 82  ? 13.199  -1.483  -1.321  1.00 95.72 82  B 1 
ATOM 3849 C CA    . TYR B 2 82  ? 12.498  -2.653  -0.813  1.00 96.10 82  B 1 
ATOM 3850 C C     . TYR B 2 82  ? 12.781  -3.914  -1.632  1.00 96.38 82  B 1 
ATOM 3851 O O     . TYR B 2 82  ? 12.664  -5.029  -1.118  1.00 95.25 82  B 1 
ATOM 3852 C CB    . TYR B 2 82  ? 10.986  -2.384  -0.802  1.00 96.19 82  B 1 
ATOM 3853 C CG    . TYR B 2 82  ? 10.517  -1.298  0.147   1.00 96.49 82  B 1 
ATOM 3854 C CD1   . TYR B 2 82  ? 9.764   -1.646  1.289   1.00 94.55 82  B 1 
ATOM 3855 C CD2   . TYR B 2 82  ? 10.800  0.057   -0.095  1.00 94.25 82  B 1 
ATOM 3856 C CE1   . TYR B 2 82  ? 9.326   -0.656  2.181   1.00 93.22 82  B 1 
ATOM 3857 C CE2   . TYR B 2 82  ? 10.378  1.053   0.793   1.00 93.38 82  B 1 
ATOM 3858 C CZ    . TYR B 2 82  ? 9.642   0.694   1.934   1.00 94.39 82  B 1 
ATOM 3859 O OH    . TYR B 2 82  ? 9.229   1.655   2.816   1.00 93.04 82  B 1 
ATOM 3860 N N     . VAL B 2 83  ? 13.106  -3.778  -2.916  1.00 96.44 83  B 1 
ATOM 3861 C CA    . VAL B 2 83  ? 13.108  -4.897  -3.869  1.00 96.31 83  B 1 
ATOM 3862 C C     . VAL B 2 83  ? 14.214  -5.896  -3.568  1.00 96.45 83  B 1 
ATOM 3863 O O     . VAL B 2 83  ? 13.950  -7.096  -3.537  1.00 95.54 83  B 1 
ATOM 3864 C CB    . VAL B 2 83  ? 13.206  -4.395  -5.322  1.00 95.63 83  B 1 
ATOM 3865 C CG1   . VAL B 2 83  ? 13.323  -5.536  -6.340  1.00 92.59 83  B 1 
ATOM 3866 C CG2   . VAL B 2 83  ? 11.948  -3.595  -5.673  1.00 92.58 83  B 1 
ATOM 3867 N N     . GLU B 2 84  ? 15.432  -5.430  -3.330  1.00 95.23 84  B 1 
ATOM 3868 C CA    . GLU B 2 84  ? 16.568  -6.302  -3.062  1.00 95.04 84  B 1 
ATOM 3869 C C     . GLU B 2 84  ? 16.403  -7.089  -1.744  1.00 95.57 84  B 1 
ATOM 3870 O O     . GLU B 2 84  ? 16.391  -8.325  -1.799  1.00 94.82 84  B 1 
ATOM 3871 C CB    . GLU B 2 84  ? 17.859  -5.483  -3.153  1.00 93.97 84  B 1 
ATOM 3872 C CG    . GLU B 2 84  ? 19.110  -6.334  -2.998  1.00 86.01 84  B 1 
ATOM 3873 C CD    . GLU B 2 84  ? 20.403  -5.532  -3.182  1.00 77.83 84  B 1 
ATOM 3874 O OE1   . GLU B 2 84  ? 21.476  -6.174  -3.213  1.00 70.79 84  B 1 
ATOM 3875 O OE2   . GLU B 2 84  ? 20.321  -4.296  -3.306  1.00 68.97 84  B 1 
ATOM 3876 N N     . PRO B 2 85  ? 16.142  -6.461  -0.580  1.00 95.90 85  B 1 
ATOM 3877 C CA    . PRO B 2 85  ? 15.921  -7.219  0.656   1.00 95.99 85  B 1 
ATOM 3878 C C     . PRO B 2 85  ? 14.706  -8.149  0.576   1.00 96.28 85  B 1 
ATOM 3879 O O     . PRO B 2 85  ? 14.746  -9.269  1.088   1.00 95.09 85  B 1 
ATOM 3880 C CB    . PRO B 2 85  ? 15.786  -6.160  1.758   1.00 95.07 85  B 1 
ATOM 3881 C CG    . PRO B 2 85  ? 15.375  -4.894  1.026   1.00 92.60 85  B 1 
ATOM 3882 C CD    . PRO B 2 85  ? 16.080  -5.035  -0.308  1.00 95.09 85  B 1 
ATOM 3883 N N     . LEU B 2 86  ? 13.631  -7.752  -0.121  1.00 96.41 86  B 1 
ATOM 3884 C CA    . LEU B 2 86  ? 12.475  -8.624  -0.330  1.00 96.43 86  B 1 
ATOM 3885 C C     . LEU B 2 86  ? 12.770  -9.791  -1.281  1.00 96.45 86  B 1 
ATOM 3886 O O     . LEU B 2 86  ? 12.177  -10.860 -1.113  1.00 95.64 86  B 1 
ATOM 3887 C CB    . LEU B 2 86  ? 11.285  -7.816  -0.849  1.00 96.38 86  B 1 
ATOM 3888 C CG    . LEU B 2 86  ? 10.650  -6.886  0.196   1.00 95.76 86  B 1 
ATOM 3889 C CD1   . LEU B 2 86  ? 9.600   -6.017  -0.499  1.00 93.97 86  B 1 
ATOM 3890 C CD2   . LEU B 2 86  ? 9.963   -7.669  1.314   1.00 93.60 86  B 1 
ATOM 3891 N N     . SER B 2 87  ? 13.666  -9.622  -2.246  1.00 96.18 87  B 1 
ATOM 3892 C CA    . SER B 2 87  ? 14.107  -10.710 -3.120  1.00 96.04 87  B 1 
ATOM 3893 C C     . SER B 2 87  ? 14.905  -11.754 -2.344  1.00 96.09 87  B 1 
ATOM 3894 O O     . SER B 2 87  ? 14.653  -12.945 -2.498  1.00 94.86 87  B 1 
ATOM 3895 C CB    . SER B 2 87  ? 14.926  -10.177 -4.295  1.00 95.54 87  B 1 
ATOM 3896 O OG    . SER B 2 87  ? 14.148  -9.288  -5.066  1.00 86.04 87  B 1 
ATOM 3897 N N     . ILE B 2 88  ? 15.795  -11.315 -1.452  1.00 95.76 88  B 1 
ATOM 3898 C CA    . ILE B 2 88  ? 16.513  -12.201 -0.520  1.00 95.50 88  B 1 
ATOM 3899 C C     . ILE B 2 88  ? 15.524  -12.920 0.387   1.00 95.63 88  B 1 
ATOM 3900 O O     . ILE B 2 88  ? 15.573  -14.141 0.534   1.00 94.46 88  B 1 
ATOM 3901 C CB    . ILE B 2 88  ? 17.552  -11.397 0.297   1.00 95.14 88  B 1 
ATOM 3902 C CG1   . ILE B 2 88  ? 18.622  -10.770 -0.625  1.00 91.90 88  B 1 
ATOM 3903 C CG2   . ILE B 2 88  ? 18.231  -12.299 1.352   1.00 91.46 88  B 1 
ATOM 3904 C CD1   . ILE B 2 88  ? 19.495  -9.712  0.069   1.00 85.51 88  B 1 
ATOM 3905 N N     . TYR B 2 89  ? 14.556  -12.195 0.961   1.00 95.93 89  B 1 
ATOM 3906 C CA    . TYR B 2 89  ? 13.515  -12.785 1.804   1.00 95.91 89  B 1 
ATOM 3907 C C     . TYR B 2 89  ? 12.689  -13.842 1.066   1.00 96.05 89  B 1 
ATOM 3908 O O     . TYR B 2 89  ? 12.444  -14.926 1.597   1.00 95.08 89  B 1 
ATOM 3909 C CB    . TYR B 2 89  ? 12.606  -11.678 2.343   1.00 95.68 89  B 1 
ATOM 3910 C CG    . TYR B 2 89  ? 11.506  -12.189 3.249   1.00 95.44 89  B 1 
ATOM 3911 C CD1   . TYR B 2 89  ? 10.213  -12.419 2.746   1.00 93.21 89  B 1 
ATOM 3912 C CD2   . TYR B 2 89  ? 11.787  -12.475 4.594   1.00 93.34 89  B 1 
ATOM 3913 C CE1   . TYR B 2 89  ? 9.207   -12.928 3.583   1.00 92.39 89  B 1 
ATOM 3914 C CE2   . TYR B 2 89  ? 10.783  -12.984 5.440   1.00 92.32 89  B 1 
ATOM 3915 C CZ    . TYR B 2 89  ? 9.498   -13.205 4.927   1.00 93.07 89  B 1 
ATOM 3916 O OH    . TYR B 2 89  ? 8.517   -13.704 5.749   1.00 91.46 89  B 1 
ATOM 3917 N N     . LEU B 2 90  ? 12.282  -13.555 -0.170  1.00 96.32 90  B 1 
ATOM 3918 C CA    . LEU B 2 90  ? 11.530  -14.488 -1.006  1.00 96.30 90  B 1 
ATOM 3919 C C     . LEU B 2 90  ? 12.356  -15.734 -1.349  1.00 96.38 90  B 1 
ATOM 3920 O O     . LEU B 2 90  ? 11.815  -16.843 -1.331  1.00 95.13 90  B 1 
ATOM 3921 C CB    . LEU B 2 90  ? 11.062  -13.760 -2.269  1.00 96.02 90  B 1 
ATOM 3922 C CG    . LEU B 2 90  ? 10.282  -14.642 -3.269  1.00 94.56 90  B 1 
ATOM 3923 C CD1   . LEU B 2 90  ? 8.990   -15.201 -2.659  1.00 90.60 90  B 1 
ATOM 3924 C CD2   . LEU B 2 90  ? 9.929   -13.836 -4.505  1.00 90.04 90  B 1 
ATOM 3925 N N     . HIS B 2 91  ? 13.641  -15.579 -1.634  1.00 95.76 91  B 1 
ATOM 3926 C CA    . HIS B 2 91  ? 14.521  -16.710 -1.899  1.00 95.45 91  B 1 
ATOM 3927 C C     . HIS B 2 91  ? 14.624  -17.621 -0.675  1.00 95.47 91  B 1 
ATOM 3928 O O     . HIS B 2 91  ? 14.343  -18.815 -0.780  1.00 94.16 91  B 1 
ATOM 3929 C CB    . HIS B 2 91  ? 15.889  -16.195 -2.343  1.00 94.84 91  B 1 
ATOM 3930 C CG    . HIS B 2 91  ? 16.798  -17.304 -2.773  1.00 90.15 91  B 1 
ATOM 3931 N ND1   . HIS B 2 91  ? 16.602  -18.136 -3.866  1.00 76.76 91  B 1 
ATOM 3932 C CD2   . HIS B 2 91  ? 17.964  -17.705 -2.182  1.00 76.02 91  B 1 
ATOM 3933 C CE1   . HIS B 2 91  ? 17.626  -19.015 -3.905  1.00 74.83 91  B 1 
ATOM 3934 N NE2   . HIS B 2 91  ? 18.467  -18.773 -2.908  1.00 75.62 91  B 1 
ATOM 3935 N N     . ARG B 2 92  ? 14.880  -17.049 0.497   1.00 95.07 92  B 1 
ATOM 3936 C CA    . ARG B 2 92  ? 14.947  -17.802 1.757   1.00 94.66 92  B 1 
ATOM 3937 C C     . ARG B 2 92  ? 13.608  -18.419 2.181   1.00 94.56 92  B 1 
ATOM 3938 O O     . ARG B 2 92  ? 13.606  -19.430 2.875   1.00 92.67 92  B 1 
ATOM 3939 C CB    . ARG B 2 92  ? 15.482  -16.900 2.870   1.00 93.65 92  B 1 
ATOM 3940 C CG    . ARG B 2 92  ? 16.947  -16.497 2.624   1.00 88.41 92  B 1 
ATOM 3941 C CD    . ARG B 2 92  ? 17.534  -15.785 3.843   1.00 85.27 92  B 1 
ATOM 3942 N NE    . ARG B 2 92  ? 17.635  -16.729 4.973   1.00 81.56 92  B 1 
ATOM 3943 C CZ    . ARG B 2 92  ? 17.504  -16.440 6.259   1.00 78.79 92  B 1 
ATOM 3944 N NH1   . ARG B 2 92  ? 17.356  -15.220 6.671   1.00 72.15 92  B 1 
ATOM 3945 N NH2   . ARG B 2 92  ? 17.523  -17.391 7.146   1.00 72.91 92  B 1 
ATOM 3946 N N     . PHE B 2 93  ? 12.494  -17.834 1.781   1.00 94.42 93  B 1 
ATOM 3947 C CA    . PHE B 2 93  ? 11.168  -18.426 2.012   1.00 94.24 93  B 1 
ATOM 3948 C C     . PHE B 2 93  ? 10.912  -19.670 1.146   1.00 94.01 93  B 1 
ATOM 3949 O O     . PHE B 2 93  ? 10.095  -20.519 1.511   1.00 91.44 93  B 1 
ATOM 3950 C CB    . PHE B 2 93  ? 10.096  -17.355 1.765   1.00 93.77 93  B 1 
ATOM 3951 C CG    . PHE B 2 93  ? 8.674   -17.869 1.901   1.00 93.86 93  B 1 
ATOM 3952 C CD1   . PHE B 2 93  ? 7.974   -18.328 0.771   1.00 90.50 93  B 1 
ATOM 3953 C CD2   . PHE B 2 93  ? 8.077   -17.955 3.165   1.00 90.24 93  B 1 
ATOM 3954 C CE1   . PHE B 2 93  ? 6.691   -18.878 0.906   1.00 88.82 93  B 1 
ATOM 3955 C CE2   . PHE B 2 93  ? 6.785   -18.507 3.312   1.00 89.39 93  B 1 
ATOM 3956 C CZ    . PHE B 2 93  ? 6.095   -18.970 2.179   1.00 89.93 93  B 1 
ATOM 3957 N N     . ARG B 2 94  ? 11.569  -19.769 -0.004  1.00 93.79 94  B 1 
ATOM 3958 C CA    . ARG B 2 94  ? 11.427  -20.883 -0.956  1.00 92.17 94  B 1 
ATOM 3959 C C     . ARG B 2 94  ? 12.366  -22.054 -0.667  1.00 90.68 94  B 1 
ATOM 3960 O O     . ARG B 2 94  ? 12.094  -23.146 -1.156  1.00 85.95 94  B 1 
ATOM 3961 C CB    . ARG B 2 94  ? 11.661  -20.371 -2.383  1.00 90.97 94  B 1 
ATOM 3962 C CG    . ARG B 2 94  ? 10.501  -19.518 -2.913  1.00 87.54 94  B 1 
ATOM 3963 C CD    . ARG B 2 94  ? 10.918  -18.883 -4.245  1.00 87.36 94  B 1 
ATOM 3964 N NE    . ARG B 2 94  ? 9.795   -18.176 -4.879  1.00 86.79 94  B 1 
ATOM 3965 C CZ    . ARG B 2 94  ? 9.820   -17.459 -5.980  1.00 87.80 94  B 1 
ATOM 3966 N NH1   . ARG B 2 94  ? 10.931  -17.257 -6.646  1.00 82.15 94  B 1 
ATOM 3967 N NH2   . ARG B 2 94  ? 8.740   -16.930 -6.442  1.00 82.11 94  B 1 
ATOM 3968 N N     . GLU B 2 95  ? 13.442  -21.822 0.064   1.00 88.99 95  B 1 
ATOM 3969 C CA    . GLU B 2 95  ? 14.309  -22.854 0.610   1.00 86.03 95  B 1 
ATOM 3970 C C     . GLU B 2 95  ? 13.634  -23.580 1.787   1.00 80.95 95  B 1 
ATOM 3971 O O     . GLU B 2 95  ? 13.675  -24.823 1.828   1.00 73.47 95  B 1 
ATOM 3972 C CB    . GLU B 2 95  ? 15.661  -22.245 1.063   1.00 77.86 95  B 1 
ATOM 3973 C CG    . GLU B 2 95  ? 16.500  -21.720 -0.113  1.00 71.33 95  B 1 
ATOM 3974 C CD    . GLU B 2 95  ? 17.887  -21.190 0.313   1.00 65.33 95  B 1 
ATOM 3975 O OE1   . GLU B 2 95  ? 18.823  -21.316 -0.492  1.00 60.11 95  B 1 
ATOM 3976 O OE2   . GLU B 2 95  ? 18.007  -20.653 1.437   1.00 64.55 95  B 1 
ATOM 3977 O OXT   . GLU B 2 95  ? 13.043  -22.870 2.653   1.00 67.57 95  B 1 
ATOM 3978 N N     . PHE C 3 1   ? 19.085  2.724   8.351   1.00 88.99 1   C 1 
ATOM 3979 C CA    . PHE C 3 1   ? 17.786  2.043   8.267   1.00 91.31 1   C 1 
ATOM 3980 C C     . PHE C 3 1   ? 17.849  0.765   7.430   1.00 93.44 1   C 1 
ATOM 3981 O O     . PHE C 3 1   ? 17.616  -0.320  7.961   1.00 91.77 1   C 1 
ATOM 3982 C CB    . PHE C 3 1   ? 16.706  3.003   7.745   1.00 89.03 1   C 1 
ATOM 3983 C CG    . PHE C 3 1   ? 15.336  2.354   7.649   1.00 91.20 1   C 1 
ATOM 3984 C CD1   . PHE C 3 1   ? 14.852  1.900   6.415   1.00 88.58 1   C 1 
ATOM 3985 C CD2   . PHE C 3 1   ? 14.578  2.168   8.813   1.00 88.51 1   C 1 
ATOM 3986 C CE1   . PHE C 3 1   ? 13.607  1.249   6.336   1.00 86.88 1   C 1 
ATOM 3987 C CE2   . PHE C 3 1   ? 13.332  1.520   8.741   1.00 87.16 1   C 1 
ATOM 3988 C CZ    . PHE C 3 1   ? 12.855  1.055   7.498   1.00 87.68 1   C 1 
ATOM 3989 N N     . TRP C 3 2   ? 18.230  0.847   6.155   1.00 92.23 2   C 1 
ATOM 3990 C CA    . TRP C 3 2   ? 18.236  -0.311  5.247   1.00 93.26 2   C 1 
ATOM 3991 C C     . TRP C 3 2   ? 19.203  -1.412  5.677   1.00 93.88 2   C 1 
ATOM 3992 O O     . TRP C 3 2   ? 18.814  -2.578  5.699   1.00 91.46 2   C 1 
ATOM 3993 C CB    . TRP C 3 2   ? 18.476  0.146   3.814   1.00 91.81 2   C 1 
ATOM 3994 C CG    . TRP C 3 2   ? 17.316  0.903   3.249   1.00 92.25 2   C 1 
ATOM 3995 C CD1   . TRP C 3 2   ? 17.286  2.219   2.931   1.00 89.99 2   C 1 
ATOM 3996 C CD2   . TRP C 3 2   ? 15.964  0.395   3.001   1.00 91.67 2   C 1 
ATOM 3997 N NE1   . TRP C 3 2   ? 16.016  2.569   2.494   1.00 88.95 2   C 1 
ATOM 3998 C CE2   . TRP C 3 2   ? 15.174  1.475   2.544   1.00 90.15 2   C 1 
ATOM 3999 C CE3   . TRP C 3 2   ? 15.358  -0.875  3.129   1.00 89.06 2   C 1 
ATOM 4000 C CZ2   . TRP C 3 2   ? 13.797  1.313   2.233   1.00 89.25 2   C 1 
ATOM 4001 C CZ3   . TRP C 3 2   ? 13.984  -1.032  2.822   1.00 88.51 2   C 1 
ATOM 4002 C CH2   . TRP C 3 2   ? 13.225  0.049   2.390   1.00 88.85 2   C 1 
ATOM 4003 N N     . ALA C 3 3   ? 20.412  -1.075  6.139   1.00 95.35 3   C 1 
ATOM 4004 C CA    . ALA C 3 3   ? 21.360  -2.051  6.679   1.00 94.67 3   C 1 
ATOM 4005 C C     . ALA C 3 3   ? 20.757  -2.914  7.806   1.00 94.61 3   C 1 
ATOM 4006 O O     . ALA C 3 3   ? 20.991  -4.124  7.865   1.00 92.95 3   C 1 
ATOM 4007 C CB    . ALA C 3 3   ? 22.605  -1.297  7.162   1.00 93.65 3   C 1 
ATOM 4008 N N     . GLU C 3 4   ? 19.905  -2.329  8.652   1.00 94.39 4   C 1 
ATOM 4009 C CA    . GLU C 3 4   ? 19.167  -3.075  9.673   1.00 93.99 4   C 1 
ATOM 4010 C C     . GLU C 3 4   ? 18.121  -4.009  9.054   1.00 94.75 4   C 1 
ATOM 4011 O O     . GLU C 3 4   ? 17.976  -5.150  9.482   1.00 92.94 4   C 1 
ATOM 4012 C CB    . GLU C 3 4   ? 18.513  -2.095  10.657  1.00 91.65 4   C 1 
ATOM 4013 C CG    . GLU C 3 4   ? 17.973  -2.775  11.924  1.00 80.75 4   C 1 
ATOM 4014 C CD    . GLU C 3 4   ? 19.083  -3.448  12.744  1.00 75.82 4   C 1 
ATOM 4015 O OE1   . GLU C 3 4   ? 18.869  -4.536  13.322  1.00 68.72 4   C 1 
ATOM 4016 O OE2   . GLU C 3 4   ? 20.203  -2.910  12.781  1.00 68.19 4   C 1 
ATOM 4017 N N     . GLN C 3 5   ? 17.431  -3.581  7.995   1.00 94.17 5   C 1 
ATOM 4018 C CA    . GLN C 3 5   ? 16.428  -4.412  7.324   1.00 94.36 5   C 1 
ATOM 4019 C C     . GLN C 3 5   ? 17.053  -5.643  6.651   1.00 94.83 5   C 1 
ATOM 4020 O O     . GLN C 3 5   ? 16.482  -6.733  6.734   1.00 93.33 5   C 1 
ATOM 4021 C CB    . GLN C 3 5   ? 15.623  -3.596  6.301   1.00 93.61 5   C 1 
ATOM 4022 C CG    . GLN C 3 5   ? 14.824  -2.429  6.904   1.00 89.77 5   C 1 
ATOM 4023 C CD    . GLN C 3 5   ? 14.039  -2.866  8.142   1.00 91.59 5   C 1 
ATOM 4024 O OE1   . GLN C 3 5   ? 13.157  -3.704  8.074   1.00 80.95 5   C 1 
ATOM 4025 N NE2   . GLN C 3 5   ? 14.382  -2.345  9.303   1.00 80.58 5   C 1 
ATOM 4026 N N     . TYR C 3 6   ? 18.233  -5.494  6.048   1.00 94.85 6   C 1 
ATOM 4027 C CA    . TYR C 3 6   ? 18.989  -6.642  5.531   1.00 94.60 6   C 1 
ATOM 4028 C C     . TYR C 3 6   ? 19.348  -7.616  6.653   1.00 94.51 6   C 1 
ATOM 4029 O O     . TYR C 3 6   ? 19.061  -8.808  6.549   1.00 92.31 6   C 1 
ATOM 4030 C CB    . TYR C 3 6   ? 20.249  -6.169  4.804   1.00 93.69 6   C 1 
ATOM 4031 C CG    . TYR C 3 6   ? 19.998  -5.650  3.408   1.00 93.61 6   C 1 
ATOM 4032 C CD1   . TYR C 3 6   ? 19.847  -6.541  2.335   1.00 89.30 6   C 1 
ATOM 4033 C CD2   . TYR C 3 6   ? 19.920  -4.273  3.166   1.00 89.00 6   C 1 
ATOM 4034 C CE1   . TYR C 3 6   ? 19.634  -6.069  1.040   1.00 87.22 6   C 1 
ATOM 4035 C CE2   . TYR C 3 6   ? 19.703  -3.773  1.870   1.00 86.76 6   C 1 
ATOM 4036 C CZ    . TYR C 3 6   ? 19.569  -4.682  0.808   1.00 88.50 6   C 1 
ATOM 4037 O OH    . TYR C 3 6   ? 19.378  -4.195  -0.461  1.00 85.29 6   C 1 
ATOM 4038 N N     . ARG C 3 7   ? 19.886  -7.112  7.772   1.00 95.65 7   C 1 
ATOM 4039 C CA    . ARG C 3 7   ? 20.242  -7.948  8.921   1.00 94.56 7   C 1 
ATOM 4040 C C     . ARG C 3 7   ? 19.031  -8.693  9.500   1.00 94.45 7   C 1 
ATOM 4041 O O     . ARG C 3 7   ? 19.129  -9.885  9.784   1.00 92.50 7   C 1 
ATOM 4042 C CB    . ARG C 3 7   ? 20.919  -7.081  9.984   1.00 93.44 7   C 1 
ATOM 4043 C CG    . ARG C 3 7   ? 21.767  -7.918  10.938  1.00 83.27 7   C 1 
ATOM 4044 C CD    . ARG C 3 7   ? 22.248  -7.138  12.162  1.00 82.04 7   C 1 
ATOM 4045 N NE    . ARG C 3 7   ? 22.831  -5.836  11.809  1.00 74.18 7   C 1 
ATOM 4046 C CZ    . ARG C 3 7   ? 22.619  -4.702  12.455  1.00 68.41 7   C 1 
ATOM 4047 N NH1   . ARG C 3 7   ? 22.034  -4.690  13.616  1.00 63.14 7   C 1 
ATOM 4048 N NH2   . ARG C 3 7   ? 22.959  -3.571  11.942  1.00 62.95 7   C 1 
ATOM 4049 N N     . GLU C 3 8   ? 17.886  -8.029  9.629   1.00 95.06 8   C 1 
ATOM 4050 C CA    . GLU C 3 8   ? 16.641  -8.667  10.073  1.00 94.45 8   C 1 
ATOM 4051 C C     . GLU C 3 8   ? 16.159  -9.759  9.111   1.00 94.64 8   C 1 
ATOM 4052 O O     . GLU C 3 8   ? 15.610  -10.775 9.546   1.00 91.79 8   C 1 
ATOM 4053 C CB    . GLU C 3 8   ? 15.518  -7.632  10.211  1.00 92.34 8   C 1 
ATOM 4054 C CG    . GLU C 3 8   ? 15.544  -6.788  11.488  1.00 81.24 8   C 1 
ATOM 4055 C CD    . GLU C 3 8   ? 14.205  -6.052  11.709  1.00 77.39 8   C 1 
ATOM 4056 O OE1   . GLU C 3 8   ? 14.078  -5.336  12.717  1.00 70.76 8   C 1 
ATOM 4057 O OE2   . GLU C 3 8   ? 13.248  -6.261  10.936  1.00 71.90 8   C 1 
ATOM 4058 N N     . ILE C 3 9   ? 16.322  -9.573  7.801   1.00 93.80 9   C 1 
ATOM 4059 C CA    . ILE C 3 9   ? 15.957  -10.583 6.805   1.00 93.35 9   C 1 
ATOM 4060 C C     . ILE C 3 9   ? 16.889  -11.786 6.876   1.00 93.30 9   C 1 
ATOM 4061 O O     . ILE C 3 9   ? 16.421  -12.927 6.859   1.00 90.74 9   C 1 
ATOM 4062 C CB    . ILE C 3 9   ? 15.901  -9.960  5.394   1.00 91.75 9   C 1 
ATOM 4063 C CG1   . ILE C 3 9   ? 14.591  -9.157  5.301   1.00 87.10 9   C 1 
ATOM 4064 C CG2   . ILE C 3 9   ? 15.958  -11.022 4.281   1.00 85.64 9   C 1 
ATOM 4065 C CD1   . ILE C 3 9   ? 14.477  -8.333  4.036   1.00 76.34 9   C 1 
ATOM 4066 N N     . GLU C 3 10  ? 18.194  -11.569 6.992   1.00 93.68 10  C 1 
ATOM 4067 C CA    . GLU C 3 10  ? 19.178  -12.640 7.152   1.00 92.73 10  C 1 
ATOM 4068 C C     . GLU C 3 10  ? 18.975  -13.417 8.461   1.00 92.50 10  C 1 
ATOM 4069 O O     . GLU C 3 10  ? 19.070  -14.644 8.464   1.00 89.33 10  C 1 
ATOM 4070 C CB    . GLU C 3 10  ? 20.583  -12.060 7.092   1.00 90.55 10  C 1 
ATOM 4071 C CG    . GLU C 3 10  ? 20.955  -11.615 5.674   1.00 78.95 10  C 1 
ATOM 4072 C CD    . GLU C 3 10  ? 22.377  -11.044 5.584   1.00 72.27 10  C 1 
ATOM 4073 O OE1   . GLU C 3 10  ? 22.820  -10.833 4.440   1.00 64.87 10  C 1 
ATOM 4074 O OE2   . GLU C 3 10  ? 23.006  -10.848 6.645   1.00 65.10 10  C 1 
ATOM 4075 N N     . ALA C 3 11  ? 18.599  -12.732 9.533   1.00 92.34 11  C 1 
ATOM 4076 C CA    . ALA C 3 11  ? 18.303  -13.354 10.823  1.00 91.96 11  C 1 
ATOM 4077 C C     . ALA C 3 11  ? 16.936  -14.073 10.880  1.00 92.19 11  C 1 
ATOM 4078 O O     . ALA C 3 11  ? 16.660  -14.800 11.831  1.00 88.12 11  C 1 
ATOM 4079 C CB    . ALA C 3 11  ? 18.418  -12.279 11.900  1.00 89.19 11  C 1 
ATOM 4080 N N     . THR C 3 12  ? 16.060  -13.893 9.884   1.00 90.95 12  C 1 
ATOM 4081 C CA    . THR C 3 12  ? 14.738  -14.529 9.884   1.00 91.06 12  C 1 
ATOM 4082 C C     . THR C 3 12  ? 14.856  -16.041 9.696   1.00 91.44 12  C 1 
ATOM 4083 O O     . THR C 3 12  ? 15.347  -16.507 8.671   1.00 87.60 12  C 1 
ATOM 4084 C CB    . THR C 3 12  ? 13.816  -13.921 8.819   1.00 88.89 12  C 1 
ATOM 4085 O OG1   . THR C 3 12  ? 13.622  -12.548 9.062   1.00 77.83 12  C 1 
ATOM 4086 C CG2   . THR C 3 12  ? 12.418  -14.551 8.842   1.00 76.07 12  C 1 
ATOM 4087 N N     . THR C 3 13  ? 14.352  -16.803 10.652  1.00 90.54 13  C 1 
ATOM 4088 C CA    . THR C 3 13  ? 14.316  -18.281 10.614  1.00 89.78 13  C 1 
ATOM 4089 C C     . THR C 3 13  ? 12.898  -18.836 10.584  1.00 90.06 13  C 1 
ATOM 4090 O O     . THR C 3 13  ? 12.651  -19.898 10.000  1.00 83.22 13  C 1 
ATOM 4091 C CB    . THR C 3 13  ? 15.054  -18.861 11.826  1.00 85.80 13  C 1 
ATOM 4092 O OG1   . THR C 3 13  ? 14.503  -18.341 13.018  1.00 77.00 13  C 1 
ATOM 4093 C CG2   . THR C 3 13  ? 16.547  -18.515 11.820  1.00 74.04 13  C 1 
ATOM 4094 N N     . ASP C 3 14  ? 11.937  -18.138 11.176  1.00 91.15 14  C 1 
ATOM 4095 C CA    . ASP C 3 14  ? 10.532  -18.538 11.193  1.00 92.11 14  C 1 
ATOM 4096 C C     . ASP C 3 14  ? 9.760   -17.865 10.045  1.00 92.77 14  C 1 
ATOM 4097 O O     . ASP C 3 14  ? 9.334   -16.716 10.134  1.00 88.32 14  C 1 
ATOM 4098 C CB    . ASP C 3 14  ? 9.914   -18.264 12.561  1.00 88.60 14  C 1 
ATOM 4099 C CG    . ASP C 3 14  ? 8.484   -18.802 12.669  1.00 83.55 14  C 1 
ATOM 4100 O OD1   . ASP C 3 14  ? 7.984   -19.451 11.721  1.00 75.32 14  C 1 
ATOM 4101 O OD2   . ASP C 3 14  ? 7.847   -18.578 13.722  1.00 75.36 14  C 1 
ATOM 4102 N N     . PHE C 3 15  ? 9.531   -18.631 8.984   1.00 91.65 15  C 1 
ATOM 4103 C CA    . PHE C 3 15  ? 8.727   -18.222 7.838   1.00 91.63 15  C 1 
ATOM 4104 C C     . PHE C 3 15  ? 7.249   -18.624 7.951   1.00 91.78 15  C 1 
ATOM 4105 O O     . PHE C 3 15  ? 6.451   -18.375 7.037   1.00 87.06 15  C 1 
ATOM 4106 C CB    . PHE C 3 15  ? 9.366   -18.772 6.562   1.00 89.82 15  C 1 
ATOM 4107 C CG    . PHE C 3 15  ? 10.733  -18.196 6.289   1.00 89.55 15  C 1 
ATOM 4108 C CD1   . PHE C 3 15  ? 10.859  -16.917 5.732   1.00 85.86 15  C 1 
ATOM 4109 C CD2   . PHE C 3 15  ? 11.894  -18.918 6.606   1.00 85.82 15  C 1 
ATOM 4110 C CE1   . PHE C 3 15  ? 12.121  -16.365 5.475   1.00 83.06 15  C 1 
ATOM 4111 C CE2   . PHE C 3 15  ? 13.163  -18.375 6.358   1.00 83.53 15  C 1 
ATOM 4112 C CZ    . PHE C 3 15  ? 13.269  -17.097 5.787   1.00 84.93 15  C 1 
ATOM 4113 N N     . LYS C 3 16  ? 6.838   -19.270 9.061   1.00 90.76 16  C 1 
ATOM 4114 C CA    . LYS C 3 16  ? 5.443   -19.675 9.285   1.00 90.36 16  C 1 
ATOM 4115 C C     . LYS C 3 16  ? 4.646   -18.583 9.974   1.00 91.21 16  C 1 
ATOM 4116 O O     . LYS C 3 16  ? 3.483   -18.362 9.631   1.00 86.36 16  C 1 
ATOM 4117 C CB    . LYS C 3 16  ? 5.388   -20.962 10.114  1.00 86.23 16  C 1 
ATOM 4118 C CG    . LYS C 3 16  ? 5.995   -22.159 9.367   1.00 75.17 16  C 1 
ATOM 4119 C CD    . LYS C 3 16  ? 5.973   -23.399 10.249  1.00 66.63 16  C 1 
ATOM 4120 C CE    . LYS C 3 16  ? 6.635   -24.557 9.515   1.00 57.39 16  C 1 
ATOM 4121 N NZ    . LYS C 3 16  ? 6.846   -25.724 10.396  1.00 47.69 16  C 1 
ATOM 4122 N N     . ASN C 3 17  ? 5.257   -17.887 10.928  1.00 91.79 17  C 1 
ATOM 4123 C CA    . ASN C 3 17  ? 4.615   -16.827 11.683  1.00 92.19 17  C 1 
ATOM 4124 C C     . ASN C 3 17  ? 4.913   -15.465 11.059  1.00 93.08 17  C 1 
ATOM 4125 O O     . ASN C 3 17  ? 6.037   -14.974 11.075  1.00 89.97 17  C 1 
ATOM 4126 C CB    . ASN C 3 17  ? 5.044   -16.921 13.150  1.00 88.99 17  C 1 
ATOM 4127 C CG    . ASN C 3 17  ? 4.544   -18.205 13.790  1.00 81.62 17  C 1 
ATOM 4128 O OD1   . ASN C 3 17  ? 3.399   -18.604 13.646  1.00 71.52 17  C 1 
ATOM 4129 N ND2   . ASN C 3 17  ? 5.395   -18.887 14.516  1.00 70.45 17  C 1 
ATOM 4130 N N     . HIS C 3 18  ? 3.879   -14.840 10.523  1.00 93.30 18  C 1 
ATOM 4131 C CA    . HIS C 3 18  ? 3.967   -13.509 9.934   1.00 93.79 18  C 1 
ATOM 4132 C C     . HIS C 3 18  ? 3.463   -12.457 10.929  1.00 93.63 18  C 1 
ATOM 4133 O O     . HIS C 3 18  ? 2.438   -12.649 11.576  1.00 89.71 18  C 1 
ATOM 4134 C CB    . HIS C 3 18  ? 3.184   -13.470 8.622   1.00 92.95 18  C 1 
ATOM 4135 C CG    . HIS C 3 18  ? 3.635   -14.502 7.635   1.00 92.88 18  C 1 
ATOM 4136 N ND1   . HIS C 3 18  ? 3.184   -15.802 7.538   1.00 80.72 18  C 1 
ATOM 4137 C CD2   . HIS C 3 18  ? 4.607   -14.362 6.672   1.00 82.07 18  C 1 
ATOM 4138 C CE1   . HIS C 3 18  ? 3.858   -16.427 6.564   1.00 82.72 18  C 1 
ATOM 4139 N NE2   . HIS C 3 18  ? 4.720   -15.575 6.006   1.00 85.01 18  C 1 
ATOM 4140 N N     . ASN C 3 19  ? 4.144   -11.302 10.987  1.00 95.46 19  C 1 
ATOM 4141 C CA    . ASN C 3 19  ? 3.763   -10.213 11.883  1.00 95.72 19  C 1 
ATOM 4142 C C     . ASN C 3 19  ? 2.461   -9.504  11.474  1.00 96.51 19  C 1 
ATOM 4143 O O     . ASN C 3 19  ? 1.818   -8.859  12.309  1.00 94.91 19  C 1 
ATOM 4144 C CB    . ASN C 3 19  ? 4.944   -9.232  12.002  1.00 94.38 19  C 1 
ATOM 4145 C CG    . ASN C 3 19  ? 6.106   -9.854  12.764  1.00 91.95 19  C 1 
ATOM 4146 O OD1   . ASN C 3 19  ? 5.913   -10.545 13.738  1.00 80.78 19  C 1 
ATOM 4147 N ND2   . ASN C 3 19  ? 7.324   -9.621  12.342  1.00 79.91 19  C 1 
ATOM 4148 N N     . LEU C 3 20  ? 2.048   -9.685  10.215  1.00 96.37 20  C 1 
ATOM 4149 C CA    . LEU C 3 20  ? 0.781   -9.186  9.672   1.00 96.83 20  C 1 
ATOM 4150 C C     . LEU C 3 20  ? -0.064  -10.344 9.116   1.00 96.82 20  C 1 
ATOM 4151 O O     . LEU C 3 20  ? 0.468   -11.267 8.498   1.00 95.50 20  C 1 
ATOM 4152 C CB    . LEU C 3 20  ? 1.066   -8.122  8.599   1.00 96.92 20  C 1 
ATOM 4153 C CG    . LEU C 3 20  ? 1.679   -6.813  9.141   1.00 96.59 20  C 1 
ATOM 4154 C CD1   . LEU C 3 20  ? 2.079   -5.920  7.974   1.00 94.45 20  C 1 
ATOM 4155 C CD2   . LEU C 3 20  ? 0.695   -6.046  10.024  1.00 93.65 20  C 1 
ATOM 4156 N N     . PRO C 3 21  ? -1.399  -10.324 9.297   1.00 96.88 21  C 1 
ATOM 4157 C CA    . PRO C 3 21  ? -2.242  -11.436 8.878   1.00 96.66 21  C 1 
ATOM 4158 C C     . PRO C 3 21  ? -2.402  -11.506 7.351   1.00 97.17 21  C 1 
ATOM 4159 O O     . PRO C 3 21  ? -3.099  -10.680 6.747   1.00 96.33 21  C 1 
ATOM 4160 C CB    . PRO C 3 21  ? -3.564  -11.218 9.613   1.00 95.36 21  C 1 
ATOM 4161 C CG    . PRO C 3 21  ? -3.626  -9.708  9.817   1.00 92.71 21  C 1 
ATOM 4162 C CD    . PRO C 3 21  ? -2.159  -9.318  10.006  1.00 95.36 21  C 1 
ATOM 4163 N N     . LEU C 3 22  ? -1.883  -12.572 6.737   1.00 96.55 22  C 1 
ATOM 4164 C CA    . LEU C 3 22  ? -1.953  -12.803 5.290   1.00 96.90 22  C 1 
ATOM 4165 C C     . LEU C 3 22  ? -3.385  -12.772 4.728   1.00 97.29 22  C 1 
ATOM 4166 O O     . LEU C 3 22  ? -3.611  -12.328 3.600   1.00 96.43 22  C 1 
ATOM 4167 C CB    . LEU C 3 22  ? -1.318  -14.161 4.945   1.00 96.69 22  C 1 
ATOM 4168 C CG    . LEU C 3 22  ? 0.141   -14.382 5.371   1.00 95.96 22  C 1 
ATOM 4169 C CD1   . LEU C 3 22  ? 0.603   -15.742 4.861   1.00 92.73 22  C 1 
ATOM 4170 C CD2   . LEU C 3 22  ? 1.073   -13.297 4.832   1.00 91.79 22  C 1 
ATOM 4171 N N     . ALA C 3 23  ? -4.364  -13.228 5.502   1.00 97.13 23  C 1 
ATOM 4172 C CA    . ALA C 3 23  ? -5.762  -13.197 5.091   1.00 96.79 23  C 1 
ATOM 4173 C C     . ALA C 3 23  ? -6.293  -11.767 4.917   1.00 96.92 23  C 1 
ATOM 4174 O O     . ALA C 3 23  ? -7.090  -11.522 4.016   1.00 95.96 23  C 1 
ATOM 4175 C CB    . ALA C 3 23  ? -6.594  -13.975 6.115   1.00 95.82 23  C 1 
ATOM 4176 N N     . ARG C 3 24  ? -5.833  -10.834 5.755   1.00 96.90 24  C 1 
ATOM 4177 C CA    . ARG C 3 24  ? -6.218  -9.426  5.672   1.00 96.69 24  C 1 
ATOM 4178 C C     . ARG C 3 24  ? -5.545  -8.746  4.479   1.00 97.01 24  C 1 
ATOM 4179 O O     . ARG C 3 24  ? -6.230  -8.078  3.719   1.00 96.21 24  C 1 
ATOM 4180 C CB    . ARG C 3 24  ? -5.919  -8.735  7.016   1.00 95.73 24  C 1 
ATOM 4181 C CG    . ARG C 3 24  ? -6.457  -7.295  7.126   1.00 88.64 24  C 1 
ATOM 4182 C CD    . ARG C 3 24  ? -7.985  -7.188  7.042   1.00 87.10 24  C 1 
ATOM 4183 N NE    . ARG C 3 24  ? -8.659  -7.810  8.210   1.00 84.01 24  C 1 
ATOM 4184 C CZ    . ARG C 3 24  ? -8.903  -7.256  9.383   1.00 82.97 24  C 1 
ATOM 4185 N NH1   . ARG C 3 24  ? -8.498  -6.054  9.688   1.00 72.30 24  C 1 
ATOM 4186 N NH2   . ARG C 3 24  ? -9.575  -7.894  10.297  1.00 76.05 24  C 1 
ATOM 4187 N N     . ILE C 3 25  ? -4.261  -9.026  4.244   1.00 97.38 25  C 1 
ATOM 4188 C CA    . ILE C 3 25  ? -3.548  -8.572  3.042   1.00 97.70 25  C 1 
ATOM 4189 C C     . ILE C 3 25  ? -4.284  -9.049  1.783   1.00 97.86 25  C 1 
ATOM 4190 O O     . ILE C 3 25  ? -4.674  -8.247  0.938   1.00 97.29 25  C 1 
ATOM 4191 C CB    . ILE C 3 25  ? -2.082  -9.051  3.068   1.00 97.64 25  C 1 
ATOM 4192 C CG1   . ILE C 3 25  ? -1.342  -8.451  4.281   1.00 96.54 25  C 1 
ATOM 4193 C CG2   . ILE C 3 25  ? -1.374  -8.683  1.752   1.00 96.75 25  C 1 
ATOM 4194 C CD1   . ILE C 3 25  ? 0.059   -9.001  4.501   1.00 92.94 25  C 1 
ATOM 4195 N N     . LYS C 3 26  ? -4.617  -10.346 1.699   1.00 97.45 26  C 1 
ATOM 4196 C CA    . LYS C 3 26  ? -5.393  -10.912 0.591   1.00 97.26 26  C 1 
ATOM 4197 C C     . LYS C 3 26  ? -6.773  -10.282 0.431   1.00 97.10 26  C 1 
ATOM 4198 O O     . LYS C 3 26  ? -7.280  -10.253 -0.690  1.00 96.27 26  C 1 
ATOM 4199 C CB    . LYS C 3 26  ? -5.528  -12.433 0.766   1.00 96.58 26  C 1 
ATOM 4200 C CG    . LYS C 3 26  ? -4.753  -13.206 -0.307  1.00 91.88 26  C 1 
ATOM 4201 C CD    . LYS C 3 26  ? -4.821  -14.715 -0.093  1.00 87.93 26  C 1 
ATOM 4202 C CE    . LYS C 3 26  ? -4.003  -15.398 -1.176  1.00 80.44 26  C 1 
ATOM 4203 N NZ    . LYS C 3 26  ? -3.747  -16.839 -0.921  1.00 73.20 26  C 1 
ATOM 4204 N N     . LYS C 3 27  ? -7.418  -9.860  1.524   1.00 96.87 27  C 1 
ATOM 4205 C CA    . LYS C 3 27  ? -8.707  -9.165  1.484   1.00 96.53 27  C 1 
ATOM 4206 C C     . LYS C 3 27  ? -8.569  -7.792  0.831   1.00 96.84 27  C 1 
ATOM 4207 O O     . LYS C 3 27  ? -9.353  -7.494  -0.059  1.00 95.95 27  C 1 
ATOM 4208 C CB    . LYS C 3 27  ? -9.327  -9.100  2.883   1.00 95.60 27  C 1 
ATOM 4209 C CG    . LYS C 3 27  ? -10.765 -8.544  2.850   1.00 90.87 27  C 1 
ATOM 4210 C CD    . LYS C 3 27  ? -11.417 -8.503  4.247   1.00 83.20 27  C 1 
ATOM 4211 C CE    . LYS C 3 27  ? -12.825 -7.929  4.143   1.00 74.76 27  C 1 
ATOM 4212 N NZ    . LYS C 3 27  ? -13.548 -7.885  5.436   1.00 65.22 27  C 1 
ATOM 4213 N N     . ILE C 3 28  ? -7.547  -7.025  1.218   1.00 97.21 28  C 1 
ATOM 4214 C CA    . ILE C 3 28  ? -7.254  -5.703  0.654   1.00 97.30 28  C 1 
ATOM 4215 C C     . ILE C 3 28  ? -6.894  -5.814  -0.833  1.00 97.42 28  C 1 
ATOM 4216 O O     . ILE C 3 28  ? -7.523  -5.156  -1.654  1.00 96.82 28  C 1 
ATOM 4217 C CB    . ILE C 3 28  ? -6.158  -4.990  1.478   1.00 97.29 28  C 1 
ATOM 4218 C CG1   . ILE C 3 28  ? -6.680  -4.708  2.906   1.00 96.07 28  C 1 
ATOM 4219 C CG2   . ILE C 3 28  ? -5.724  -3.682  0.810   1.00 96.10 28  C 1 
ATOM 4220 C CD1   . ILE C 3 28  ? -5.581  -4.332  3.894   1.00 91.07 28  C 1 
ATOM 4221 N N     . MET C 3 29  ? -5.994  -6.728  -1.204  1.00 97.76 29  C 1 
ATOM 4222 C CA    . MET C 3 29  ? -5.656  -6.995  -2.606  1.00 97.76 29  C 1 
ATOM 4223 C C     . MET C 3 29  ? -6.891  -7.333  -3.455  1.00 97.51 29  C 1 
ATOM 4224 O O     . MET C 3 29  ? -6.990  -6.969  -4.623  1.00 96.45 29  C 1 
ATOM 4225 C CB    . MET C 3 29  ? -4.678  -8.163  -2.700  1.00 97.80 29  C 1 
ATOM 4226 C CG    . MET C 3 29  ? -3.309  -7.918  -2.069  1.00 97.24 29  C 1 
ATOM 4227 S SD    . MET C 3 29  ? -2.242  -9.385  -2.174  1.00 96.44 29  C 1 
ATOM 4228 C CE    . MET C 3 29  ? -1.703  -9.267  -3.894  1.00 90.98 29  C 1 
ATOM 4229 N N     . LYS C 3 30  ? -7.855  -8.059  -2.875  1.00 96.96 30  C 1 
ATOM 4230 C CA    . LYS C 3 30  ? -9.081  -8.479  -3.565  1.00 96.52 30  C 1 
ATOM 4231 C C     . LYS C 3 30  ? -10.200 -7.440  -3.565  1.00 96.44 30  C 1 
ATOM 4232 O O     . LYS C 3 30  ? -11.233 -7.725  -4.164  1.00 94.60 30  C 1 
ATOM 4233 C CB    . LYS C 3 30  ? -9.587  -9.795  -2.977  1.00 95.62 30  C 1 
ATOM 4234 C CG    . LYS C 3 30  ? -8.748  -10.981 -3.441  1.00 91.36 30  C 1 
ATOM 4235 C CD    . LYS C 3 30  ? -9.322  -12.265 -2.855  1.00 85.03 30  C 1 
ATOM 4236 C CE    . LYS C 3 30  ? -8.546  -13.457 -3.383  1.00 77.99 30  C 1 
ATOM 4237 N NZ    . LYS C 3 30  ? -9.247  -14.724 -3.089  1.00 68.57 30  C 1 
ATOM 4238 N N     . ALA C 3 31  ? -10.023 -6.313  -2.895  1.00 96.69 31  C 1 
ATOM 4239 C CA    . ALA C 3 31  ? -10.974 -5.207  -2.972  1.00 96.13 31  C 1 
ATOM 4240 C C     . ALA C 3 31  ? -10.985 -4.557  -4.362  1.00 95.92 31  C 1 
ATOM 4241 O O     . ALA C 3 31  ? -12.033 -4.076  -4.788  1.00 94.06 31  C 1 
ATOM 4242 C CB    . ALA C 3 31  ? -10.638 -4.200  -1.877  1.00 95.37 31  C 1 
ATOM 4243 N N     . ASP C 3 32  ? -9.868  -4.654  -5.092  1.00 96.13 32  C 1 
ATOM 4244 C CA    . ASP C 3 32  ? -9.845  -4.397  -6.533  1.00 95.86 32  C 1 
ATOM 4245 C C     . ASP C 3 32  ? -10.557 -5.545  -7.268  1.00 95.95 32  C 1 
ATOM 4246 O O     . ASP C 3 32  ? -10.176 -6.715  -7.171  1.00 94.03 32  C 1 
ATOM 4247 C CB    . ASP C 3 32  ? -8.392  -4.199  -6.992  1.00 94.82 32  C 1 
ATOM 4248 C CG    . ASP C 3 32  ? -8.251  -3.783  -8.463  1.00 92.24 32  C 1 
ATOM 4249 O OD1   . ASP C 3 32  ? -9.217  -3.924  -9.236  1.00 86.04 32  C 1 
ATOM 4250 O OD2   . ASP C 3 32  ? -7.156  -3.311  -8.835  1.00 85.54 32  C 1 
ATOM 4251 N N     . GLU C 3 33  ? -11.635 -5.236  -7.979  1.00 95.67 33  C 1 
ATOM 4252 C CA    . GLU C 3 33  ? -12.457 -6.217  -8.679  1.00 95.10 33  C 1 
ATOM 4253 C C     . GLU C 3 33  ? -11.714 -6.898  -9.834  1.00 95.56 33  C 1 
ATOM 4254 O O     . GLU C 3 33  ? -11.986 -8.072  -10.121 1.00 93.18 33  C 1 
ATOM 4255 C CB    . GLU C 3 33  ? -13.766 -5.578  -9.171  1.00 93.17 33  C 1 
ATOM 4256 C CG    . GLU C 3 33  ? -14.628 -5.094  -8.008  1.00 83.23 33  C 1 
ATOM 4257 C CD    . GLU C 3 33  ? -16.100 -4.851  -8.401  1.00 78.06 33  C 1 
ATOM 4258 O OE1   . GLU C 3 33  ? -16.984 -5.391  -7.699  1.00 70.21 33  C 1 
ATOM 4259 O OE2   . GLU C 3 33  ? -16.382 -4.119  -9.360  1.00 68.86 33  C 1 
ATOM 4260 N N     . ASP C 3 34  ? -10.733 -6.222  -10.426 1.00 95.83 34  C 1 
ATOM 4261 C CA    . ASP C 3 34  ? -9.938  -6.745  -11.535 1.00 95.68 34  C 1 
ATOM 4262 C C     . ASP C 3 34  ? -8.972  -7.851  -11.094 1.00 96.00 34  C 1 
ATOM 4263 O O     . ASP C 3 34  ? -8.508  -8.656  -11.912 1.00 93.63 34  C 1 
ATOM 4264 C CB    . ASP C 3 34  ? -9.151  -5.604  -12.183 1.00 94.32 34  C 1 
ATOM 4265 C CG    . ASP C 3 34  ? -10.011 -4.523  -12.830 1.00 90.55 34  C 1 
ATOM 4266 O OD1   . ASP C 3 34  ? -11.096 -4.879  -13.328 1.00 85.00 34  C 1 
ATOM 4267 O OD2   . ASP C 3 34  ? -9.516  -3.376  -12.885 1.00 84.27 34  C 1 
ATOM 4268 N N     . VAL C 3 35  ? -8.664  -7.958  -9.792  1.00 96.41 35  C 1 
ATOM 4269 C CA    . VAL C 3 35  ? -7.755  -8.979  -9.258  1.00 96.58 35  C 1 
ATOM 4270 C C     . VAL C 3 35  ? -8.398  -10.355 -9.298  1.00 96.57 35  C 1 
ATOM 4271 O O     . VAL C 3 35  ? -9.259  -10.691 -8.474  1.00 94.65 35  C 1 
ATOM 4272 C CB    . VAL C 3 35  ? -7.271  -8.628  -7.841  1.00 95.97 35  C 1 
ATOM 4273 C CG1   . VAL C 3 35  ? -6.374  -9.727  -7.272  1.00 93.33 35  C 1 
ATOM 4274 C CG2   . VAL C 3 35  ? -6.466  -7.330  -7.858  1.00 93.55 35  C 1 
ATOM 4275 N N     . ARG C 3 36  ? -7.940  -11.246 -10.196 1.00 96.06 36  C 1 
ATOM 4276 C CA    . ARG C 3 36  ? -8.507  -12.593 -10.370 1.00 95.65 36  C 1 
ATOM 4277 C C     . ARG C 3 36  ? -7.944  -13.618 -9.377  1.00 96.04 36  C 1 
ATOM 4278 O O     . ARG C 3 36  ? -8.690  -14.179 -8.580  1.00 92.96 36  C 1 
ATOM 4279 C CB    . ARG C 3 36  ? -8.334  -13.067 -11.820 1.00 94.12 36  C 1 
ATOM 4280 C CG    . ARG C 3 36  ? -9.057  -12.141 -12.810 1.00 88.45 36  C 1 
ATOM 4281 C CD    . ARG C 3 36  ? -9.009  -12.707 -14.219 1.00 81.83 36  C 1 
ATOM 4282 N NE    . ARG C 3 36  ? -9.593  -11.767 -15.191 1.00 74.29 36  C 1 
ATOM 4283 C CZ    . ARG C 3 36  ? -9.869  -11.998 -16.458 1.00 65.92 36  C 1 
ATOM 4284 N NH1   . ARG C 3 36  ? -9.667  -13.166 -17.010 1.00 58.89 36  C 1 
ATOM 4285 N NH2   . ARG C 3 36  ? -10.351 -11.057 -17.221 1.00 58.30 36  C 1 
ATOM 4286 N N     . MET C 3 37  ? -6.635  -13.872 -9.455  1.00 97.19 37  C 1 
ATOM 4287 C CA    . MET C 3 37  ? -5.940  -14.848 -8.614  1.00 97.15 37  C 1 
ATOM 4288 C C     . MET C 3 37  ? -4.706  -14.214 -7.982  1.00 97.30 37  C 1 
ATOM 4289 O O     . MET C 3 37  ? -4.119  -13.295 -8.538  1.00 95.92 37  C 1 
ATOM 4290 C CB    . MET C 3 37  ? -5.535  -16.089 -9.422  1.00 96.01 37  C 1 
ATOM 4291 C CG    . MET C 3 37  ? -6.721  -16.957 -9.831  1.00 91.75 37  C 1 
ATOM 4292 S SD    . MET C 3 37  ? -6.223  -18.539 -10.563 1.00 89.25 37  C 1 
ATOM 4293 C CE    . MET C 3 37  ? -7.806  -19.320 -10.781 1.00 79.31 37  C 1 
ATOM 4294 N N     . ILE C 3 38  ? -4.312  -14.738 -6.814  1.00 97.14 38  C 1 
ATOM 4295 C CA    . ILE C 3 38  ? -3.143  -14.266 -6.068  1.00 97.12 38  C 1 
ATOM 4296 C C     . ILE C 3 38  ? -2.320  -15.486 -5.661  1.00 97.19 38  C 1 
ATOM 4297 O O     . ILE C 3 38  ? -2.841  -16.364 -4.960  1.00 96.20 38  C 1 
ATOM 4298 C CB    . ILE C 3 38  ? -3.575  -13.431 -4.845  1.00 96.82 38  C 1 
ATOM 4299 C CG1   . ILE C 3 38  ? -4.491  -12.242 -5.225  1.00 95.16 38  C 1 
ATOM 4300 C CG2   . ILE C 3 38  ? -2.341  -12.921 -4.095  1.00 95.30 38  C 1 
ATOM 4301 C CD1   . ILE C 3 38  ? -5.164  -11.572 -4.025  1.00 92.82 38  C 1 
ATOM 4302 N N     . ALA C 3 39  ? -1.065  -15.536 -6.095  1.00 97.35 39  C 1 
ATOM 4303 C CA    . ALA C 3 39  ? -0.119  -16.571 -5.701  1.00 97.14 39  C 1 
ATOM 4304 C C     . ALA C 3 39  ? 0.076   -16.588 -4.178  1.00 97.19 39  C 1 
ATOM 4305 O O     . ALA C 3 39  ? -0.153  -15.584 -3.505  1.00 96.25 39  C 1 
ATOM 4306 C CB    . ALA C 3 39  ? 1.201   -16.348 -6.443  1.00 96.50 39  C 1 
ATOM 4307 N N     . ALA C 3 40  ? 0.462   -17.747 -3.624  1.00 97.02 40  C 1 
ATOM 4308 C CA    . ALA C 3 40  ? 0.604   -17.892 -2.170  1.00 96.68 40  C 1 
ATOM 4309 C C     . ALA C 3 40  ? 1.699   -16.984 -1.589  1.00 96.93 40  C 1 
ATOM 4310 O O     . ALA C 3 40  ? 1.533   -16.465 -0.487  1.00 95.69 40  C 1 
ATOM 4311 C CB    . ALA C 3 40  ? 0.875   -19.360 -1.853  1.00 95.48 40  C 1 
ATOM 4312 N N     . GLU C 3 41  ? 2.757   -16.770 -2.359  1.00 96.91 41  C 1 
ATOM 4313 C CA    . GLU C 3 41  ? 3.925   -15.976 -1.981  1.00 96.84 41  C 1 
ATOM 4314 C C     . GLU C 3 41  ? 3.671   -14.470 -2.013  1.00 97.27 41  C 1 
ATOM 4315 O O     . GLU C 3 41  ? 4.249   -13.740 -1.210  1.00 96.20 41  C 1 
ATOM 4316 C CB    . GLU C 3 41  ? 5.064   -16.326 -2.936  1.00 95.59 41  C 1 
ATOM 4317 C CG    . GLU C 3 41  ? 5.471   -17.794 -2.840  1.00 91.73 41  C 1 
ATOM 4318 C CD    . GLU C 3 41  ? 6.394   -18.230 -3.986  1.00 91.98 41  C 1 
ATOM 4319 O OE1   . GLU C 3 41  ? 6.891   -19.362 -3.925  1.00 86.31 41  C 1 
ATOM 4320 O OE2   . GLU C 3 41  ? 6.558   -17.449 -4.959  1.00 87.33 41  C 1 
ATOM 4321 N N     . ALA C 3 42  ? 2.765   -13.973 -2.866  1.00 97.79 42  C 1 
ATOM 4322 C CA    . ALA C 3 42  ? 2.520   -12.540 -2.974  1.00 97.89 42  C 1 
ATOM 4323 C C     . ALA C 3 42  ? 2.088   -11.884 -1.638  1.00 97.93 42  C 1 
ATOM 4324 O O     . ALA C 3 42  ? 2.670   -10.864 -1.269  1.00 97.17 42  C 1 
ATOM 4325 C CB    . ALA C 3 42  ? 1.555   -12.264 -4.134  1.00 97.49 42  C 1 
ATOM 4326 N N     . PRO C 3 43  ? 1.157   -12.469 -0.840  1.00 97.91 43  C 1 
ATOM 4327 C CA    . PRO C 3 43  ? 0.872   -11.951 0.499   1.00 97.88 43  C 1 
ATOM 4328 C C     . PRO C 3 43  ? 2.017   -12.114 1.496   1.00 97.86 43  C 1 
ATOM 4329 O O     . PRO C 3 43  ? 2.059   -11.358 2.459   1.00 97.08 43  C 1 
ATOM 4330 C CB    . PRO C 3 43  ? -0.373  -12.705 0.980   1.00 97.21 43  C 1 
ATOM 4331 C CG    . PRO C 3 43  ? -1.003  -13.200 -0.309  1.00 95.66 43  C 1 
ATOM 4332 C CD    . PRO C 3 43  ? 0.208   -13.491 -1.177  1.00 97.28 43  C 1 
ATOM 4333 N N     . VAL C 3 44  ? 2.916   -13.089 1.311   1.00 97.67 44  C 1 
ATOM 4334 C CA    . VAL C 3 44  ? 4.090   -13.282 2.170   1.00 97.68 44  C 1 
ATOM 4335 C C     . VAL C 3 44  ? 5.088   -12.147 1.951   1.00 97.75 44  C 1 
ATOM 4336 O O     . VAL C 3 44  ? 5.500   -11.499 2.916   1.00 96.90 44  C 1 
ATOM 4337 C CB    . VAL C 3 44  ? 4.746   -14.661 1.934   1.00 96.89 44  C 1 
ATOM 4338 C CG1   . VAL C 3 44  ? 6.027   -14.836 2.752   1.00 94.92 44  C 1 
ATOM 4339 C CG2   . VAL C 3 44  ? 3.780   -15.797 2.297   1.00 94.58 44  C 1 
ATOM 4340 N N     . VAL C 3 45  ? 5.400   -11.856 0.683   1.00 97.51 45  C 1 
ATOM 4341 C CA    . VAL C 3 45  ? 6.224   -10.697 0.320   1.00 97.68 45  C 1 
ATOM 4342 C C     . VAL C 3 45  ? 5.576   -9.403  0.814   1.00 97.93 45  C 1 
ATOM 4343 O O     . VAL C 3 45  ? 6.241   -8.597  1.463   1.00 97.19 45  C 1 
ATOM 4344 C CB    . VAL C 3 45  ? 6.476   -10.648 -1.196  1.00 96.53 45  C 1 
ATOM 4345 C CG1   . VAL C 3 45  ? 7.243   -9.398  -1.622  1.00 91.44 45  C 1 
ATOM 4346 C CG2   . VAL C 3 45  ? 7.302   -11.861 -1.628  1.00 89.81 45  C 1 
ATOM 4347 N N     . PHE C 3 46  ? 4.277   -9.242  0.608   1.00 97.80 46  C 1 
ATOM 4348 C CA    . PHE C 3 46  ? 3.548   -8.080  1.118   1.00 97.89 46  C 1 
ATOM 4349 C C     . PHE C 3 46  ? 3.605   -7.942  2.635   1.00 98.06 46  C 1 
ATOM 4350 O O     . PHE C 3 46  ? 3.693   -6.825  3.122   1.00 97.19 46  C 1 
ATOM 4351 C CB    . PHE C 3 46  ? 2.091   -8.101  0.659   1.00 97.25 46  C 1 
ATOM 4352 C CG    . PHE C 3 46  ? 1.791   -7.200  -0.512  1.00 97.09 46  C 1 
ATOM 4353 C CD1   . PHE C 3 46  ? 2.073   -5.831  -0.442  1.00 94.23 46  C 1 
ATOM 4354 C CD2   . PHE C 3 46  ? 1.197   -7.727  -1.663  1.00 93.98 46  C 1 
ATOM 4355 C CE1   . PHE C 3 46  ? 1.779   -4.984  -1.523  1.00 92.68 46  C 1 
ATOM 4356 C CE2   . PHE C 3 46  ? 0.893   -6.889  -2.749  1.00 91.71 46  C 1 
ATOM 4357 C CZ    . PHE C 3 46  ? 1.186   -5.521  -2.677  1.00 93.62 46  C 1 
ATOM 4358 N N     . ALA C 3 47  ? 3.544   -9.032  3.402   1.00 97.93 47  C 1 
ATOM 4359 C CA    . ALA C 3 47  ? 3.617   -8.952  4.852   1.00 97.73 47  C 1 
ATOM 4360 C C     . ALA C 3 47  ? 4.942   -8.328  5.304   1.00 97.81 47  C 1 
ATOM 4361 O O     . ALA C 3 47  ? 4.936   -7.440  6.160   1.00 97.12 47  C 1 
ATOM 4362 C CB    . ALA C 3 47  ? 3.404   -10.337 5.464   1.00 97.14 47  C 1 
ATOM 4363 N N     . ARG C 3 48  ? 6.055   -8.736  4.667   1.00 97.25 48  C 1 
ATOM 4364 C CA    . ARG C 3 48  ? 7.376   -8.173  4.963   1.00 97.23 48  C 1 
ATOM 4365 C C     . ARG C 3 48  ? 7.541   -6.764  4.405   1.00 97.49 48  C 1 
ATOM 4366 O O     . ARG C 3 48  ? 8.071   -5.910  5.100   1.00 96.71 48  C 1 
ATOM 4367 C CB    . ARG C 3 48  ? 8.453   -9.142  4.469   1.00 96.48 48  C 1 
ATOM 4368 C CG    . ARG C 3 48  ? 9.865   -8.764  4.953   1.00 91.21 48  C 1 
ATOM 4369 C CD    . ARG C 3 48  ? 9.964   -8.752  6.482   1.00 90.06 48  C 1 
ATOM 4370 N NE    . ARG C 3 48  ? 11.341  -8.519  6.938   1.00 85.19 48  C 1 
ATOM 4371 C CZ    . ARG C 3 48  ? 11.733  -8.409  8.200   1.00 82.43 48  C 1 
ATOM 4372 N NH1   . ARG C 3 48  ? 10.903  -8.526  9.196   1.00 71.29 48  C 1 
ATOM 4373 N NH2   . ARG C 3 48  ? 12.968  -8.168  8.478   1.00 74.26 48  C 1 
ATOM 4374 N N     . ALA C 3 49  ? 7.039   -6.486  3.211   1.00 97.53 49  C 1 
ATOM 4375 C CA    . ALA C 3 49  ? 7.059   -5.149  2.630   1.00 97.55 49  C 1 
ATOM 4376 C C     . ALA C 3 49  ? 6.275   -4.131  3.470   1.00 97.70 49  C 1 
ATOM 4377 O O     . ALA C 3 49  ? 6.756   -3.037  3.733   1.00 97.05 49  C 1 
ATOM 4378 C CB    . ALA C 3 49  ? 6.495   -5.226  1.210   1.00 97.12 49  C 1 
ATOM 4379 N N     . CYS C 3 50  ? 5.092   -4.508  3.964   1.00 98.09 50  C 1 
ATOM 4380 C CA    . CYS C 3 50  ? 4.296   -3.664  4.858   1.00 98.03 50  C 1 
ATOM 4381 C C     . CYS C 3 50  ? 4.997   -3.426  6.194   1.00 98.06 50  C 1 
ATOM 4382 O O     . CYS C 3 50  ? 4.862   -2.355  6.770   1.00 97.29 50  C 1 
ATOM 4383 C CB    . CYS C 3 50  ? 2.936   -4.306  5.098   1.00 97.67 50  C 1 
ATOM 4384 S SG    . CYS C 3 50  ? 1.930   -4.310  3.584   1.00 95.84 50  C 1 
ATOM 4385 N N     . GLU C 3 51  ? 5.716   -4.411  6.690   1.00 97.62 51  C 1 
ATOM 4386 C CA    . GLU C 3 51  ? 6.514   -4.267  7.904   1.00 97.38 51  C 1 
ATOM 4387 C C     . GLU C 3 51  ? 7.624   -3.226  7.710   1.00 97.68 51  C 1 
ATOM 4388 O O     . GLU C 3 51  ? 7.703   -2.282  8.491   1.00 96.96 51  C 1 
ATOM 4389 C CB    . GLU C 3 51  ? 7.033   -5.657  8.296   1.00 96.09 51  C 1 
ATOM 4390 C CG    . GLU C 3 51  ? 7.761   -5.698  9.616   1.00 88.16 51  C 1 
ATOM 4391 C CD    . GLU C 3 51  ? 8.115   -7.148  10.029  1.00 88.99 51  C 1 
ATOM 4392 O OE1   . GLU C 3 51  ? 8.783   -7.322  11.057  1.00 85.11 51  C 1 
ATOM 4393 O OE2   . GLU C 3 51  ? 7.696   -8.108  9.365   1.00 85.77 51  C 1 
ATOM 4394 N N     . MET C 3 52  ? 8.398   -3.326  6.622   1.00 97.56 52  C 1 
ATOM 4395 C CA    . MET C 3 52  ? 9.409   -2.334  6.243   1.00 97.58 52  C 1 
ATOM 4396 C C     . MET C 3 52  ? 8.812   -0.938  6.044   1.00 97.78 52  C 1 
ATOM 4397 O O     . MET C 3 52  ? 9.357   0.036   6.536   1.00 97.00 52  C 1 
ATOM 4398 C CB    . MET C 3 52  ? 10.088  -2.758  4.943   1.00 96.79 52  C 1 
ATOM 4399 C CG    . MET C 3 52  ? 10.954  -3.985  5.114   1.00 94.38 52  C 1 
ATOM 4400 S SD    . MET C 3 52  ? 11.527  -4.607  3.520   1.00 91.94 52  C 1 
ATOM 4401 C CE    . MET C 3 52  ? 12.923  -5.549  4.103   1.00 81.80 52  C 1 
ATOM 4402 N N     . PHE C 3 53  ? 7.661   -0.863  5.383   1.00 97.89 53  C 1 
ATOM 4403 C CA    . PHE C 3 53  ? 6.962   0.396   5.147   1.00 97.83 53  C 1 
ATOM 4404 C C     . PHE C 3 53  ? 6.509   1.063   6.457   1.00 97.99 53  C 1 
ATOM 4405 O O     . PHE C 3 53  ? 6.696   2.264   6.634   1.00 97.27 53  C 1 
ATOM 4406 C CB    . PHE C 3 53  ? 5.775   0.117   4.221   1.00 97.72 53  C 1 
ATOM 4407 C CG    . PHE C 3 53  ? 4.899   1.314   3.982   1.00 97.55 53  C 1 
ATOM 4408 C CD1   . PHE C 3 53  ? 3.688   1.463   4.691   1.00 96.18 53  C 1 
ATOM 4409 C CD2   . PHE C 3 53  ? 5.280   2.308   3.068   1.00 96.26 53  C 1 
ATOM 4410 C CE1   . PHE C 3 53  ? 2.877   2.578   4.478   1.00 95.28 53  C 1 
ATOM 4411 C CE2   . PHE C 3 53  ? 4.476   3.423   2.852   1.00 95.38 53  C 1 
ATOM 4412 C CZ    . PHE C 3 53  ? 3.262   3.564   3.555   1.00 95.64 53  C 1 
ATOM 4413 N N     . ILE C 3 54  ? 5.957   0.300   7.410   1.00 98.08 54  C 1 
ATOM 4414 C CA    . ILE C 3 54  ? 5.619   0.820   8.742   1.00 98.14 54  C 1 
ATOM 4415 C C     . ILE C 3 54  ? 6.877   1.319   9.462   1.00 98.08 54  C 1 
ATOM 4416 O O     . ILE C 3 54  ? 6.838   2.388   10.065  1.00 97.31 54  C 1 
ATOM 4417 C CB    . ILE C 3 54  ? 4.892   -0.244  9.590   1.00 98.04 54  C 1 
ATOM 4418 C CG1   . ILE C 3 54  ? 3.488   -0.551  9.029   1.00 97.24 54  C 1 
ATOM 4419 C CG2   . ILE C 3 54  ? 4.753   0.215   11.060  1.00 97.02 54  C 1 
ATOM 4420 C CD1   . ILE C 3 54  ? 2.926   -1.885  9.524   1.00 95.60 54  C 1 
ATOM 4421 N N     . LEU C 3 55  ? 7.963   0.556   9.417   1.00 97.52 55  C 1 
ATOM 4422 C CA    . LEU C 3 55  ? 9.220   0.927   10.055  1.00 97.37 55  C 1 
ATOM 4423 C C     . LEU C 3 55  ? 9.786   2.216   9.456   1.00 97.32 55  C 1 
ATOM 4424 O O     . LEU C 3 55  ? 10.114  3.127   10.207  1.00 96.37 55  C 1 
ATOM 4425 C CB    . LEU C 3 55  ? 10.239  -0.219  9.933   1.00 96.98 55  C 1 
ATOM 4426 C CG    . LEU C 3 55  ? 9.918   -1.475  10.759  1.00 95.89 55  C 1 
ATOM 4427 C CD1   . LEU C 3 55  ? 10.852  -2.618  10.348  1.00 93.27 55  C 1 
ATOM 4428 C CD2   . LEU C 3 55  ? 10.082  -1.236  12.253  1.00 93.18 55  C 1 
ATOM 4429 N N     . GLU C 3 56  ? 9.823   2.334   8.125   1.00 97.21 56  C 1 
ATOM 4430 C CA    . GLU C 3 56  ? 10.336  3.524   7.440   1.00 96.83 56  C 1 
ATOM 4431 C C     . GLU C 3 56  ? 9.498   4.767   7.746   1.00 97.01 56  C 1 
ATOM 4432 O O     . GLU C 3 56  ? 10.030  5.795   8.165   1.00 96.10 56  C 1 
ATOM 4433 C CB    . GLU C 3 56  ? 10.412  3.284   5.925   1.00 96.02 56  C 1 
ATOM 4434 C CG    . GLU C 3 56  ? 11.155  4.429   5.241   1.00 93.49 56  C 1 
ATOM 4435 C CD    . GLU C 3 56  ? 11.232  4.328   3.718   1.00 91.76 56  C 1 
ATOM 4436 O OE1   . GLU C 3 56  ? 11.879  5.224   3.123   1.00 87.66 56  C 1 
ATOM 4437 O OE2   . GLU C 3 56  ? 10.631  3.409   3.129   1.00 87.00 56  C 1 
ATOM 4438 N N     . LEU C 3 57  ? 8.176   4.673   7.591   1.00 97.42 57  C 1 
ATOM 4439 C CA    . LEU C 3 57  ? 7.291   5.810   7.813   1.00 97.32 57  C 1 
ATOM 4440 C C     . LEU C 3 57  ? 7.287   6.248   9.284   1.00 97.43 57  C 1 
ATOM 4441 O O     . LEU C 3 57  ? 7.264   7.438   9.579   1.00 96.09 57  C 1 
ATOM 4442 C CB    . LEU C 3 57  ? 5.889   5.448   7.290   1.00 96.53 57  C 1 
ATOM 4443 C CG    . LEU C 3 57  ? 4.895   6.621   7.260   1.00 92.47 57  C 1 
ATOM 4444 C CD1   . LEU C 3 57  ? 5.386   7.787   6.410   1.00 87.54 57  C 1 
ATOM 4445 C CD2   . LEU C 3 57  ? 3.565   6.156   6.677   1.00 87.69 57  C 1 
ATOM 4446 N N     . THR C 3 58  ? 7.374   5.299   10.214  1.00 97.74 58  C 1 
ATOM 4447 C CA    . THR C 3 58  ? 7.509   5.603   11.643  1.00 97.71 58  C 1 
ATOM 4448 C C     . THR C 3 58  ? 8.866   6.237   11.954  1.00 97.62 58  C 1 
ATOM 4449 O O     . THR C 3 58  ? 8.913   7.177   12.738  1.00 96.54 58  C 1 
ATOM 4450 C CB    . THR C 3 58  ? 7.321   4.353   12.510  1.00 97.41 58  C 1 
ATOM 4451 O OG1   . THR C 3 58  ? 6.067   3.753   12.259  1.00 92.87 58  C 1 
ATOM 4452 C CG2   . THR C 3 58  ? 7.344   4.652   14.011  1.00 92.31 58  C 1 
ATOM 4453 N N     . HIS C 3 59  ? 9.946   5.754   11.345  1.00 97.44 59  C 1 
ATOM 4454 C CA    . HIS C 3 59  ? 11.289  6.294   11.535  1.00 97.25 59  C 1 
ATOM 4455 C C     . HIS C 3 59  ? 11.381  7.740   11.044  1.00 97.20 59  C 1 
ATOM 4456 O O     . HIS C 3 59  ? 11.827  8.610   11.790  1.00 96.26 59  C 1 
ATOM 4457 C CB    . HIS C 3 59  ? 12.296  5.380   10.823  1.00 96.73 59  C 1 
ATOM 4458 C CG    . HIS C 3 59  ? 13.719  5.852   10.939  1.00 95.96 59  C 1 
ATOM 4459 N ND1   . HIS C 3 59  ? 14.497  5.817   12.078  1.00 86.55 59  C 1 
ATOM 4460 C CD2   . HIS C 3 59  ? 14.484  6.392   9.940   1.00 86.55 59  C 1 
ATOM 4461 C CE1   . HIS C 3 59  ? 15.705  6.314   11.761  1.00 87.84 59  C 1 
ATOM 4462 N NE2   . HIS C 3 59  ? 15.729  6.670   10.477  1.00 89.63 59  C 1 
ATOM 4463 N N     . ARG C 3 60  ? 10.871  8.020   9.850   1.00 96.74 60  C 1 
ATOM 4464 C CA    . ARG C 3 60  ? 10.820  9.373   9.292   1.00 96.55 60  C 1 
ATOM 4465 C C     . ARG C 3 60  ? 9.924   10.305  10.120  1.00 96.68 60  C 1 
ATOM 4466 O O     . ARG C 3 60  ? 10.330  11.412  10.432  1.00 95.11 60  C 1 
ATOM 4467 C CB    . ARG C 3 60  ? 10.332  9.322   7.842   1.00 95.97 60  C 1 
ATOM 4468 C CG    . ARG C 3 60  ? 11.348  8.673   6.886   1.00 93.50 60  C 1 
ATOM 4469 C CD    . ARG C 3 60  ? 10.742  8.572   5.484   1.00 89.83 60  C 1 
ATOM 4470 N NE    . ARG C 3 60  ? 11.648  7.912   4.542   1.00 85.92 60  C 1 
ATOM 4471 C CZ    . ARG C 3 60  ? 12.475  8.475   3.671   1.00 83.05 60  C 1 
ATOM 4472 N NH1   . ARG C 3 60  ? 12.592  9.763   3.538   1.00 74.26 60  C 1 
ATOM 4473 N NH2   . ARG C 3 60  ? 13.185  7.711   2.900   1.00 78.54 60  C 1 
ATOM 4474 N N     . GLY C 3 61  ? 8.757   9.842   10.529  1.00 97.29 61  C 1 
ATOM 4475 C CA    . GLY C 3 61  ? 7.874   10.615  11.415  1.00 97.05 61  C 1 
ATOM 4476 C C     . GLY C 3 61  ? 8.515   10.913  12.773  1.00 97.25 61  C 1 
ATOM 4477 O O     . GLY C 3 61  ? 8.367   12.009  13.301  1.00 96.16 61  C 1 
ATOM 4478 N N     . TRP C 3 62  ? 9.268   9.952   13.320  1.00 97.47 62  C 1 
ATOM 4479 C CA    . TRP C 3 62  ? 9.977   10.155  14.584  1.00 97.56 62  C 1 
ATOM 4480 C C     . TRP C 3 62  ? 11.057  11.224  14.496  1.00 97.33 62  C 1 
ATOM 4481 O O     . TRP C 3 62  ? 11.198  11.997  15.444  1.00 96.04 62  C 1 
ATOM 4482 C CB    . TRP C 3 62  ? 10.564  8.836   15.090  1.00 97.41 62  C 1 
ATOM 4483 C CG    . TRP C 3 62  ? 11.248  8.993   16.414  1.00 97.26 62  C 1 
ATOM 4484 C CD1   . TRP C 3 62  ? 12.591  8.997   16.615  1.00 95.27 62  C 1 
ATOM 4485 C CD2   . TRP C 3 62  ? 10.642  9.274   17.713  1.00 96.24 62  C 1 
ATOM 4486 N NE1   . TRP C 3 62  ? 12.859  9.264   17.947  1.00 94.96 62  C 1 
ATOM 4487 C CE2   . TRP C 3 62  ? 11.695  9.457   18.649  1.00 95.87 62  C 1 
ATOM 4488 C CE3   . TRP C 3 62  ? 9.316   9.410   18.157  1.00 95.55 62  C 1 
ATOM 4489 C CZ2   . TRP C 3 62  ? 11.433  9.789   20.000  1.00 95.23 62  C 1 
ATOM 4490 C CZ3   . TRP C 3 62  ? 9.056   9.731   19.507  1.00 92.51 62  C 1 
ATOM 4491 C CH2   . TRP C 3 62  ? 10.103  9.927   20.411  1.00 92.93 62  C 1 
ATOM 4492 N N     . ALA C 3 63  ? 11.768  11.339  13.370  1.00 97.25 63  C 1 
ATOM 4493 C CA    . ALA C 3 63  ? 12.736  12.417  13.157  1.00 96.78 63  C 1 
ATOM 4494 C C     . ALA C 3 63  ? 12.066  13.792  13.316  1.00 96.71 63  C 1 
ATOM 4495 O O     . ALA C 3 63  ? 12.556  14.627  14.071  1.00 95.11 63  C 1 
ATOM 4496 C CB    . ALA C 3 63  ? 13.399  12.238  11.788  1.00 95.85 63  C 1 
ATOM 4497 N N     . HIS C 3 64  ? 10.874  13.989  12.754  1.00 96.30 64  C 1 
ATOM 4498 C CA    . HIS C 3 64  ? 10.100  15.219  12.940  1.00 95.80 64  C 1 
ATOM 4499 C C     . HIS C 3 64  ? 9.656   15.454  14.391  1.00 95.97 64  C 1 
ATOM 4500 O O     . HIS C 3 64  ? 9.668   16.581  14.878  1.00 93.93 64  C 1 
ATOM 4501 C CB    . HIS C 3 64  ? 8.870   15.195  12.027  1.00 94.64 64  C 1 
ATOM 4502 C CG    . HIS C 3 64  ? 9.219   15.425  10.593  1.00 92.36 64  C 1 
ATOM 4503 N ND1   . HIS C 3 64  ? 9.525   16.659  10.059  1.00 79.22 64  C 1 
ATOM 4504 C CD2   . HIS C 3 64  ? 9.314   14.499  9.595   1.00 79.43 64  C 1 
ATOM 4505 C CE1   . HIS C 3 64  ? 9.789   16.469  8.754   1.00 79.57 64  C 1 
ATOM 4506 N NE2   . HIS C 3 64  ? 9.671   15.176  8.434   1.00 81.59 64  C 1 
ATOM 4507 N N     . ALA C 3 65  ? 9.270   14.398  15.108  1.00 96.43 65  C 1 
ATOM 4508 C CA    . ALA C 3 65  ? 8.920   14.524  16.515  1.00 96.59 65  C 1 
ATOM 4509 C C     . ALA C 3 65  ? 10.125  14.940  17.379  1.00 96.78 65  C 1 
ATOM 4510 O O     . ALA C 3 65  ? 9.983   15.755  18.291  1.00 95.22 65  C 1 
ATOM 4511 C CB    . ALA C 3 65  ? 8.306   13.207  17.007  1.00 96.08 65  C 1 
ATOM 4512 N N     . GLU C 3 66  ? 11.306  14.393  17.061  1.00 96.73 66  C 1 
ATOM 4513 C CA    . GLU C 3 66  ? 12.560  14.688  17.752  1.00 96.34 66  C 1 
ATOM 4514 C C     . GLU C 3 66  ? 13.071  16.109  17.449  1.00 96.66 66  C 1 
ATOM 4515 O O     . GLU C 3 66  ? 13.418  16.841  18.382  1.00 94.90 66  C 1 
ATOM 4516 C CB    . GLU C 3 66  ? 13.578  13.602  17.398  1.00 95.02 66  C 1 
ATOM 4517 C CG    . GLU C 3 66  ? 14.866  13.712  18.231  1.00 86.81 66  C 1 
ATOM 4518 C CD    . GLU C 3 66  ? 15.754  12.461  18.139  1.00 86.58 66  C 1 
ATOM 4519 O OE1   . GLU C 3 66  ? 16.345  12.098  19.175  1.00 80.03 66  C 1 
ATOM 4520 O OE2   . GLU C 3 66  ? 15.805  11.844  17.063  1.00 78.90 66  C 1 
ATOM 4521 N N     . GLU C 3 67  ? 13.006  16.545  16.187  1.00 96.29 67  C 1 
ATOM 4522 C CA    . GLU C 3 67  ? 13.300  17.922  15.762  1.00 95.72 67  C 1 
ATOM 4523 C C     . GLU C 3 67  ? 12.437  18.944  16.515  1.00 96.17 67  C 1 
ATOM 4524 O O     . GLU C 3 67  ? 12.936  19.961  17.005  1.00 93.99 67  C 1 
ATOM 4525 C CB    . GLU C 3 67  ? 13.032  18.041  14.256  1.00 94.18 67  C 1 
ATOM 4526 C CG    . GLU C 3 67  ? 14.101  17.361  13.386  1.00 82.56 67  C 1 
ATOM 4527 C CD    . GLU C 3 67  ? 13.676  17.204  11.914  1.00 77.65 67  C 1 
ATOM 4528 O OE1   . GLU C 3 67  ? 14.457  16.610  11.139  1.00 71.56 67  C 1 
ATOM 4529 O OE2   . GLU C 3 67  ? 12.579  17.669  11.545  1.00 69.67 67  C 1 
ATOM 4530 N N     . ASN C 3 68  ? 11.153  18.624  16.716  1.00 95.23 68  C 1 
ATOM 4531 C CA    . ASN C 3 68  ? 10.223  19.433  17.506  1.00 95.40 68  C 1 
ATOM 4532 C C     . ASN C 3 68  ? 10.335  19.198  19.031  1.00 96.05 68  C 1 
ATOM 4533 O O     . ASN C 3 68  ? 9.454   19.612  19.790  1.00 92.94 68  C 1 
ATOM 4534 C CB    . ASN C 3 68  ? 8.807   19.210  16.970  1.00 94.39 68  C 1 
ATOM 4535 C CG    . ASN C 3 68  ? 8.610   19.876  15.628  1.00 92.01 68  C 1 
ATOM 4536 O OD1   . ASN C 3 68  ? 8.514   21.084  15.546  1.00 79.30 68  C 1 
ATOM 4537 N ND2   . ASN C 3 68  ? 8.546   19.120  14.559  1.00 77.98 68  C 1 
ATOM 4538 N N     . LYS C 3 69  ? 11.391  18.508  19.483  1.00 95.27 69  C 1 
ATOM 4539 C CA    . LYS C 3 69  ? 11.675  18.198  20.898  1.00 95.94 69  C 1 
ATOM 4540 C C     . LYS C 3 69  ? 10.517  17.506  21.630  1.00 96.21 69  C 1 
ATOM 4541 O O     . LYS C 3 69  ? 10.371  17.620  22.854  1.00 92.65 69  C 1 
ATOM 4542 C CB    . LYS C 3 69  ? 12.178  19.456  21.630  1.00 95.29 69  C 1 
ATOM 4543 C CG    . LYS C 3 69  ? 13.420  20.065  20.967  1.00 90.87 69  C 1 
ATOM 4544 C CD    . LYS C 3 69  ? 13.834  21.373  21.651  1.00 80.00 69  C 1 
ATOM 4545 C CE    . LYS C 3 69  ? 15.015  21.954  20.891  1.00 72.64 69  C 1 
ATOM 4546 N NZ    . LYS C 3 69  ? 15.372  23.320  21.340  1.00 59.46 69  C 1 
ATOM 4547 N N     . ARG C 3 70  ? 9.678   16.757  20.901  1.00 95.70 70  C 1 
ATOM 4548 C CA    . ARG C 3 70  ? 8.565   15.977  21.449  1.00 95.70 70  C 1 
ATOM 4549 C C     . ARG C 3 70  ? 8.964   14.523  21.670  1.00 96.01 70  C 1 
ATOM 4550 O O     . ARG C 3 70  ? 9.764   13.953  20.947  1.00 94.04 70  C 1 
ATOM 4551 C CB    . ARG C 3 70  ? 7.326   16.109  20.554  1.00 94.11 70  C 1 
ATOM 4552 C CG    . ARG C 3 70  ? 6.698   17.504  20.639  1.00 89.92 70  C 1 
ATOM 4553 C CD    . ARG C 3 70  ? 5.398   17.642  19.839  1.00 89.65 70  C 1 
ATOM 4554 N NE    . ARG C 3 70  ? 5.638   17.746  18.396  1.00 86.69 70  C 1 
ATOM 4555 C CZ    . ARG C 3 70  ? 5.558   16.776  17.476  1.00 88.05 70  C 1 
ATOM 4556 N NH1   . ARG C 3 70  ? 5.217   15.541  17.769  1.00 75.70 70  C 1 
ATOM 4557 N NH2   . ARG C 3 70  ? 5.822   17.041  16.234  1.00 80.45 70  C 1 
ATOM 4558 N N     . ARG C 3 71  ? 8.336   13.879  22.661  1.00 96.30 71  C 1 
ATOM 4559 C CA    . ARG C 3 71  ? 8.470   12.438  22.933  1.00 96.20 71  C 1 
ATOM 4560 C C     . ARG C 3 71  ? 7.247   11.632  22.490  1.00 96.83 71  C 1 
ATOM 4561 O O     . ARG C 3 71  ? 7.133   10.459  22.807  1.00 93.70 71  C 1 
ATOM 4562 C CB    . ARG C 3 71  ? 8.769   12.210  24.419  1.00 94.54 71  C 1 
ATOM 4563 C CG    . ARG C 3 71  ? 10.124  12.803  24.835  1.00 89.14 71  C 1 
ATOM 4564 C CD    . ARG C 3 71  ? 10.420  12.433  26.284  1.00 82.23 71  C 1 
ATOM 4565 N NE    . ARG C 3 71  ? 11.707  12.990  26.724  1.00 74.00 71  C 1 
ATOM 4566 C CZ    . ARG C 3 71  ? 12.292  12.798  27.899  1.00 64.28 71  C 1 
ATOM 4567 N NH1   . ARG C 3 71  ? 11.724  12.059  28.817  1.00 58.98 71  C 1 
ATOM 4568 N NH2   . ARG C 3 71  ? 13.426  13.353  28.155  1.00 56.22 71  C 1 
ATOM 4569 N N     . THR C 3 72  ? 6.321   12.289  21.808  1.00 97.34 72  C 1 
ATOM 4570 C CA    . THR C 3 72  ? 5.092   11.675  21.306  1.00 97.41 72  C 1 
ATOM 4571 C C     . THR C 3 72  ? 5.046   11.838  19.797  1.00 97.64 72  C 1 
ATOM 4572 O O     . THR C 3 72  ? 5.008   12.973  19.325  1.00 96.15 72  C 1 
ATOM 4573 C CB    . THR C 3 72  ? 3.851   12.286  21.964  1.00 96.45 72  C 1 
ATOM 4574 O OG1   . THR C 3 72  ? 3.950   12.168  23.373  1.00 88.73 72  C 1 
ATOM 4575 C CG2   . THR C 3 72  ? 2.569   11.577  21.542  1.00 88.53 72  C 1 
ATOM 4576 N N     . LEU C 3 73  ? 5.033   10.726  19.083  1.00 97.40 73  C 1 
ATOM 4577 C CA    . LEU C 3 73  ? 4.779   10.710  17.648  1.00 97.55 73  C 1 
ATOM 4578 C C     . LEU C 3 73  ? 3.315   11.090  17.400  1.00 97.70 73  C 1 
ATOM 4579 O O     . LEU C 3 73  ? 2.415   10.443  17.940  1.00 96.26 73  C 1 
ATOM 4580 C CB    . LEU C 3 73  ? 5.116   9.311   17.105  1.00 97.17 73  C 1 
ATOM 4581 C CG    . LEU C 3 73  ? 4.894   9.149   15.588  1.00 96.62 73  C 1 
ATOM 4582 C CD1   . LEU C 3 73  ? 5.900   9.950   14.782  1.00 93.41 73  C 1 
ATOM 4583 C CD2   . LEU C 3 73  ? 5.035   7.678   15.207  1.00 93.26 73  C 1 
ATOM 4584 N N     . GLN C 3 74  ? 3.100   12.115  16.596  1.00 97.48 74  C 1 
ATOM 4585 C CA    . GLN C 3 74  ? 1.787   12.660  16.261  1.00 97.15 74  C 1 
ATOM 4586 C C     . GLN C 3 74  ? 1.453   12.446  14.781  1.00 97.37 74  C 1 
ATOM 4587 O O     . GLN C 3 74  ? 2.322   12.154  13.966  1.00 96.40 74  C 1 
ATOM 4588 C CB    . GLN C 3 74  ? 1.740   14.154  16.626  1.00 95.88 74  C 1 
ATOM 4589 C CG    . GLN C 3 74  ? 1.861   14.383  18.138  1.00 91.41 74  C 1 
ATOM 4590 C CD    . GLN C 3 74  ? 1.716   15.853  18.534  1.00 90.97 74  C 1 
ATOM 4591 O OE1   . GLN C 3 74  ? 1.805   16.765  17.739  1.00 83.60 74  C 1 
ATOM 4592 N NE2   . GLN C 3 74  ? 1.489   16.136  19.794  1.00 80.14 74  C 1 
ATOM 4593 N N     . LYS C 3 75  ? 0.180   12.629  14.430  1.00 96.35 75  C 1 
ATOM 4594 C CA    . LYS C 3 75  ? -0.260  12.587  13.030  1.00 96.56 75  C 1 
ATOM 4595 C C     . LYS C 3 75  ? 0.463   13.626  12.170  1.00 96.63 75  C 1 
ATOM 4596 O O     . LYS C 3 75  ? 0.807   13.322  11.030  1.00 95.65 75  C 1 
ATOM 4597 C CB    . LYS C 3 75  ? -1.782  12.779  12.965  1.00 95.70 75  C 1 
ATOM 4598 C CG    . LYS C 3 75  ? -2.323  12.684  11.534  1.00 93.90 75  C 1 
ATOM 4599 C CD    . LYS C 3 75  ? -3.850  12.766  11.507  1.00 90.81 75  C 1 
ATOM 4600 C CE    . LYS C 3 75  ? -4.325  12.602  10.061  1.00 84.25 75  C 1 
ATOM 4601 N NZ    . LYS C 3 75  ? -5.798  12.573  9.959   1.00 76.65 75  C 1 
ATOM 4602 N N     . SER C 3 76  ? 0.743   14.819  12.715  1.00 96.76 76  C 1 
ATOM 4603 C CA    . SER C 3 76  ? 1.493   15.881  12.041  1.00 96.28 76  C 1 
ATOM 4604 C C     . SER C 3 76  ? 2.913   15.461  11.678  1.00 96.32 76  C 1 
ATOM 4605 O O     . SER C 3 76  ? 3.404   15.842  10.619  1.00 95.22 76  C 1 
ATOM 4606 C CB    . SER C 3 76  ? 1.539   17.132  12.916  1.00 95.30 76  C 1 
ATOM 4607 O OG    . SER C 3 76  ? 2.036   16.829  14.210  1.00 89.84 76  C 1 
ATOM 4608 N N     . ASP C 3 77  ? 3.560   14.604  12.466  1.00 96.78 77  C 1 
ATOM 4609 C CA    . ASP C 3 77  ? 4.893   14.078  12.146  1.00 96.60 77  C 1 
ATOM 4610 C C     . ASP C 3 77  ? 4.843   13.116  10.962  1.00 96.86 77  C 1 
ATOM 4611 O O     . ASP C 3 77  ? 5.722   13.137  10.096  1.00 95.86 77  C 1 
ATOM 4612 C CB    . ASP C 3 77  ? 5.481   13.347  13.356  1.00 96.41 77  C 1 
ATOM 4613 C CG    . ASP C 3 77  ? 5.575   14.232  14.593  1.00 95.60 77  C 1 
ATOM 4614 O OD1   . ASP C 3 77  ? 6.038   15.379  14.479  1.00 91.53 77  C 1 
ATOM 4615 O OD2   . ASP C 3 77  ? 5.160   13.796  15.696  1.00 92.15 77  C 1 
ATOM 4616 N N     . ILE C 3 78  ? 3.798   12.296  10.895  1.00 97.06 78  C 1 
ATOM 4617 C CA    . ILE C 3 78  ? 3.566   11.408  9.757   1.00 97.27 78  C 1 
ATOM 4618 C C     . ILE C 3 78  ? 3.242   12.230  8.504   1.00 97.30 78  C 1 
ATOM 4619 O O     . ILE C 3 78  ? 3.743   11.916  7.424   1.00 96.53 78  C 1 
ATOM 4620 C CB    . ILE C 3 78  ? 2.447   10.386  10.069  1.00 96.73 78  C 1 
ATOM 4621 C CG1   . ILE C 3 78  ? 2.685   9.566   11.365  1.00 94.04 78  C 1 
ATOM 4622 C CG2   . ILE C 3 78  ? 2.246   9.425   8.885   1.00 94.31 78  C 1 
ATOM 4623 C CD1   . ILE C 3 78  ? 4.029   8.850   11.449  1.00 82.59 78  C 1 
ATOM 4624 N N     . ALA C 3 79  ? 2.441   13.279  8.643   1.00 96.65 79  C 1 
ATOM 4625 C CA    . ALA C 3 79  ? 2.128   14.191  7.546   1.00 96.54 79  C 1 
ATOM 4626 C C     . ALA C 3 79  ? 3.379   14.878  6.993   1.00 96.36 79  C 1 
ATOM 4627 O O     . ALA C 3 79  ? 3.593   14.870  5.781   1.00 95.05 79  C 1 
ATOM 4628 C CB    . ALA C 3 79  ? 1.087   15.205  8.028   1.00 95.76 79  C 1 
ATOM 4629 N N     . ALA C 3 80  ? 4.248   15.382  7.870   1.00 96.10 80  C 1 
ATOM 4630 C CA    . ALA C 3 80  ? 5.512   15.995  7.483   1.00 95.64 80  C 1 
ATOM 4631 C C     . ALA C 3 80  ? 6.448   14.985  6.790   1.00 95.53 80  C 1 
ATOM 4632 O O     . ALA C 3 80  ? 7.031   15.294  5.750   1.00 93.97 80  C 1 
ATOM 4633 C CB    . ALA C 3 80  ? 6.152   16.603  8.729   1.00 94.85 80  C 1 
ATOM 4634 N N     . ALA C 3 81  ? 6.541   13.755  7.297   1.00 95.95 81  C 1 
ATOM 4635 C CA    . ALA C 3 81  ? 7.322   12.698  6.665   1.00 96.07 81  C 1 
ATOM 4636 C C     . ALA C 3 81  ? 6.803   12.335  5.259   1.00 96.20 81  C 1 
ATOM 4637 O O     . ALA C 3 81  ? 7.602   12.120  4.347   1.00 94.91 81  C 1 
ATOM 4638 C CB    . ALA C 3 81  ? 7.327   11.471  7.581   1.00 95.60 81  C 1 
ATOM 4639 N N     . ILE C 3 82  ? 5.486   12.286  5.069   1.00 96.09 82  C 1 
ATOM 4640 C CA    . ILE C 3 82  ? 4.855   12.046  3.764   1.00 96.10 82  C 1 
ATOM 4641 C C     . ILE C 3 82  ? 5.134   13.214  2.812   1.00 95.98 82  C 1 
ATOM 4642 O O     . ILE C 3 82  ? 5.549   12.984  1.683   1.00 94.37 82  C 1 
ATOM 4643 C CB    . ILE C 3 82  ? 3.346   11.767  3.936   1.00 95.99 82  C 1 
ATOM 4644 C CG1   . ILE C 3 82  ? 3.147   10.368  4.565   1.00 93.67 82  C 1 
ATOM 4645 C CG2   . ILE C 3 82  ? 2.593   11.857  2.592   1.00 93.79 82  C 1 
ATOM 4646 C CD1   . ILE C 3 82  ? 1.738   10.128  5.109   1.00 89.25 82  C 1 
ATOM 4647 N N     . ALA C 3 83  ? 4.952   14.450  3.269   1.00 95.57 83  C 1 
ATOM 4648 C CA    . ALA C 3 83  ? 5.155   15.645  2.458   1.00 94.99 83  C 1 
ATOM 4649 C C     . ALA C 3 83  ? 6.610   15.787  1.968   1.00 94.51 83  C 1 
ATOM 4650 O O     . ALA C 3 83  ? 6.832   16.231  0.840   1.00 91.78 83  C 1 
ATOM 4651 C CB    . ALA C 3 83  ? 4.732   16.866  3.273   1.00 93.62 83  C 1 
ATOM 4652 N N     . ARG C 3 84  ? 7.590   15.347  2.765   1.00 94.50 84  C 1 
ATOM 4653 C CA    . ARG C 3 84  ? 9.017   15.395  2.406   1.00 94.12 84  C 1 
ATOM 4654 C C     . ARG C 3 84  ? 9.508   14.215  1.570   1.00 94.45 84  C 1 
ATOM 4655 O O     . ARG C 3 84  ? 10.645  14.226  1.126   1.00 91.50 84  C 1 
ATOM 4656 C CB    . ARG C 3 84  ? 9.867   15.513  3.669   1.00 91.96 84  C 1 
ATOM 4657 C CG    . ARG C 3 84  ? 9.793   16.917  4.277   1.00 81.10 84  C 1 
ATOM 4658 C CD    . ARG C 3 84  ? 10.822  17.012  5.403   1.00 76.21 84  C 1 
ATOM 4659 N NE    . ARG C 3 84  ? 10.927  18.372  5.951   1.00 68.11 84  C 1 
ATOM 4660 C CZ    . ARG C 3 84  ? 11.847  18.781  6.798   1.00 61.45 84  C 1 
ATOM 4661 N NH1   . ARG C 3 84  ? 12.785  17.988  7.249   1.00 57.67 84  C 1 
ATOM 4662 N NH2   . ARG C 3 84  ? 11.844  20.006  7.222   1.00 54.10 84  C 1 
ATOM 4663 N N     . THR C 3 85  ? 8.716   13.176  1.385   1.00 93.68 85  C 1 
ATOM 4664 C CA    . THR C 3 85  ? 9.165   11.971  0.685   1.00 93.76 85  C 1 
ATOM 4665 C C     . THR C 3 85  ? 8.360   11.755  -0.582  1.00 94.19 85  C 1 
ATOM 4666 O O     . THR C 3 85  ? 7.224   11.284  -0.533  1.00 92.24 85  C 1 
ATOM 4667 C CB    . THR C 3 85  ? 9.102   10.732  1.593   1.00 92.70 85  C 1 
ATOM 4668 O OG1   . THR C 3 85  ? 9.708   10.972  2.845   1.00 86.67 85  C 1 
ATOM 4669 C CG2   . THR C 3 85  ? 9.845   9.558   0.965   1.00 85.56 85  C 1 
ATOM 4670 N N     . GLU C 3 86  ? 8.984   12.009  -1.731  1.00 93.14 86  C 1
[truncated: 113,025 more chars]
