# Supplementary material for: Vernalization regulatory network identifies potential novel functions for genes in the HvVRN2 locus
Source: New Phytol. 2026 Apr 12;250(6):4036–53. doi: 10.1111/nph.71162 (PMC13193379; doi:10.1111/nph.71162)
Supplement: Supplementary file 1 — Dataset S1. Protein models computed by Alphafold. [file NPH-250-4036-s002.xz › Alphafold_models0/Barley/fold_2h01g081300_prom1_1_nf_yb4_c3_recortes_model_0.cif]

# By using this file you agree to the legally binding terms of use found at alphafoldserver.com/output-terms
data_15ff2ea8b4eb5b9d
#
_entry.id 15ff2ea8b4eb5b9d
#
loop_
_atom_type.symbol
C 
N 
O 
P 
S 
#
loop_
_audit_author.name
_audit_author.pdbx_ordinal
"Google DeepMind" 1 
"Isomorphic Labs" 2 
#
_audit_conform.dict_location https://raw.githubusercontent.com/ihmwg/ModelCIF/master/dist/mmcif_ma.dic
_audit_conform.dict_name     mmcif_ma.dic
_audit_conform.dict_version  1.4.5
#
loop_
_chem_comp.formula
_chem_comp.formula_weight
_chem_comp.id
_chem_comp.mon_nstd_flag
_chem_comp.name
_chem_comp.pdbx_smiles
_chem_comp.pdbx_synonyms
_chem_comp.type
"C3 H7 N O2"      89.093  ALA y ALANINE                              C[C@H](N)C(O)=O                                             ? "L-PEPTIDE LINKING" 
"C6 H15 N4 O2"    175.209 ARG y ARGININE                             N[C@@H](CCCNC(N)=[NH2+])C(O)=O                              ? "L-PEPTIDE LINKING" 
"C4 H8 N2 O3"     132.118 ASN y ASPARAGINE                           N[C@@H](CC(N)=O)C(O)=O                                      ? "L-PEPTIDE LINKING" 
"C4 H7 N O4"      133.103 ASP y "ASPARTIC ACID"                      N[C@@H](CC(O)=O)C(O)=O                                      ? "L-PEPTIDE LINKING" 
"C3 H7 N O2 S"    121.158 CYS y CYSTEINE                             N[C@@H](CS)C(O)=O                                           ? "L-PEPTIDE LINKING" 
"C10 H14 N5 O6 P" 331.222 DA  y "2'-DEOXYADENOSINE-5'-MONOPHOSPHATE" Nc1ncnc2n(cnc12)[C@H]3C[C@H](O)[C@@H](CO[P](O)(O)=O)O3      ? "DNA LINKING"       
"C9 H14 N3 O7 P"  307.197 DC  y "2'-DEOXYCYTIDINE-5'-MONOPHOSPHATE"  NC1=NC(=O)N(C=C1)[C@H]2C[C@H](O)[C@@H](CO[P](O)(O)=O)O2     ? "DNA LINKING"       
"C10 H14 N5 O7 P" 347.221 DG  y "2'-DEOXYGUANOSINE-5'-MONOPHOSPHATE" NC1=Nc2n(cnc2C(=O)N1)[C@H]3C[C@H](O)[C@@H](CO[P](O)(O)=O)O3 ? "DNA LINKING"       
"C10 H15 N2 O8 P" 322.208 DT  y "THYMIDINE-5'-MONOPHOSPHATE"         CC1=CN([C@H]2C[C@H](O)[C@@H](CO[P](O)(O)=O)O2)C(=O)NC1=O    ? "DNA LINKING"       
"C5 H10 N2 O3"    146.144 GLN y GLUTAMINE                            N[C@@H](CCC(N)=O)C(O)=O                                     ? "L-PEPTIDE LINKING" 
"C5 H9 N O4"      147.129 GLU y "GLUTAMIC ACID"                      N[C@@H](CCC(O)=O)C(O)=O                                     ? "L-PEPTIDE LINKING" 
"C2 H5 N O2"      75.067  GLY y GLYCINE                              NCC(O)=O                                                    ? "PEPTIDE LINKING"   
"C6 H10 N3 O2"    156.162 HIS y HISTIDINE                            N[C@@H](Cc1c[nH]c[nH+]1)C(O)=O                              ? "L-PEPTIDE LINKING" 
"C6 H13 N O2"     131.173 ILE y ISOLEUCINE                           CC[C@H](C)[C@H](N)C(O)=O                                    ? "L-PEPTIDE LINKING" 
"C6 H13 N O2"     131.173 LEU y LEUCINE                              CC(C)C[C@H](N)C(O)=O                                        ? "L-PEPTIDE LINKING" 
"C6 H15 N2 O2"    147.195 LYS y LYSINE                               N[C@@H](CCCC[NH3+])C(O)=O                                   ? "L-PEPTIDE LINKING" 
"C5 H11 N O2 S"   149.211 MET y METHIONINE                           CSCC[C@H](N)C(O)=O                                          ? "L-PEPTIDE LINKING" 
"C9 H11 N O2"     165.189 PHE y PHENYLALANINE                        N[C@@H](Cc1ccccc1)C(O)=O                                    ? "L-PEPTIDE LINKING" 
"C5 H9 N O2"      115.130 PRO y PROLINE                              OC(=O)[C@@H]1CCCN1                                          ? "L-PEPTIDE LINKING" 
"C3 H7 N O3"      105.093 SER y SERINE                               N[C@@H](CO)C(O)=O                                           ? "L-PEPTIDE LINKING" 
"C4 H9 N O3"      119.119 THR y THREONINE                            C[C@@H](O)[C@H](N)C(O)=O                                    ? "L-PEPTIDE LINKING" 
"C11 H12 N2 O2"   204.225 TRP y TRYPTOPHAN                           N[C@@H](Cc1c[nH]c2ccccc12)C(O)=O                            ? "L-PEPTIDE LINKING" 
"C9 H11 N O3"     181.189 TYR y TYROSINE                             N[C@@H](Cc1ccc(O)cc1)C(O)=O                                 ? "L-PEPTIDE LINKING" 
"C5 H11 N O2"     117.146 VAL y VALINE                               CC(C)[C@H](N)C(O)=O                                         ? "L-PEPTIDE LINKING" 
#
_citation.book_publisher          ?
_citation.country                 UK
_citation.id                      primary
_citation.journal_full            Nature
_citation.journal_id_ASTM         NATUAS
_citation.journal_id_CSD          0006
_citation.journal_id_ISSN         0028-0836
_citation.journal_volume          ?
_citation.page_first              ?
_citation.page_last               ?
_citation.pdbx_database_id_DOI    ?
_citation.pdbx_database_id_PubMed ?
_citation.title                   "Accurate structure prediction of biomolecular interactions with AlphaFold 3"
_citation.year                    2024
#
loop_
_citation_author.citation_id
_citation_author.name
_citation_author.ordinal
primary "Google DeepMind" 1 
primary "Isomorphic Labs" 2 
#
loop_
_entity.id
_entity.pdbx_description
_entity.type
1 . polymer 
2 . polymer 
3 . polymer 
4 . polymer 
5 . polymer 
#
loop_
_entity_poly.entity_id
_entity_poly.pdbx_strand_id
_entity_poly.type
1 A polypeptide(L)          
2 B polypeptide(L)          
3 C polypeptide(L)          
4 D polydeoxyribonucleotide 
5 E polydeoxyribonucleotide 
#
loop_
_entity_poly_seq.entity_id
_entity_poly_seq.hetero
_entity_poly_seq.mon_id
_entity_poly_seq.num
1 n MET 1   
1 n PRO 2   
1 n ARG 3   
1 n CYS 4   
1 n ASN 5   
1 n LYS 6   
1 n CYS 7   
1 n LEU 8   
1 n SER 9   
1 n GLU 10  
1 n ASN 11  
1 n ASP 12  
1 n SER 13  
1 n ALA 14  
1 n SER 15  
1 n GLU 16  
1 n ASP 17  
1 n ARG 18  
1 n HIS 19  
1 n TRP 20  
1 n HIS 21  
1 n ARG 22  
1 n THR 23  
1 n ALA 24  
1 n THR 25  
1 n LEU 26  
1 n PHE 27  
1 n MET 28  
1 n ASN 29  
1 n CYS 30  
1 n VAL 31  
1 n SER 32  
1 n ASN 33  
1 n GLY 34  
1 n THR 35  
1 n VAL 36  
1 n TYR 37  
1 n GLU 38  
1 n GLU 39  
1 n ALA 40  
1 n VAL 41  
1 n GLY 42  
1 n ARG 43  
1 n GLU 44  
1 n GLY 45  
1 n CYS 46  
1 n TRP 47  
1 n ALA 48  
1 n ARG 49  
1 n LEU 50  
1 n CYS 51  
1 n ASP 52  
1 n GLY 53  
1 n CYS 54  
1 n CYS 55  
1 n THR 56  
1 n VAL 57  
1 n PRO 58  
1 n SER 59  
1 n VAL 60  
1 n VAL 61  
1 n TYR 62  
1 n CYS 63  
1 n ARG 64  
1 n ALA 65  
1 n ASP 66  
1 n SER 67  
1 n ALA 68  
1 n TYR 69  
1 n LEU 70  
1 n CYS 71  
1 n ALA 72  
1 n SER 73  
1 n CYS 74  
1 n ASP 75  
1 n ALA 76  
1 n GLN 77  
1 n ILE 78  
1 n HIS 79  
1 n ALA 80  
1 n ALA 81  
1 n ASN 82  
1 n ARG 83  
1 n VAL 84  
1 n ALA 85  
1 n SER 86  
1 n ARG 87  
1 n HIS 88  
1 n GLU 89  
1 n ARG 90  
1 n VAL 91  
1 n LEU 92  
1 n LEU 93  
1 n SER 94  
1 n GLU 95  
1 n ALA 96  
1 n TYR 97  
1 n LYS 98  
1 n HIS 99  
1 n ALA 100 
1 n PRO 101 
1 n VAL 102 
1 n MET 103 
1 n LEU 104 
1 n ASP 105 
1 n CYS 106 
1 n HIS 107 
1 n ALA 108 
1 n ASP 109 
1 n ALA 110 
1 n ALA 111 
1 n ALA 112 
1 n LEU 113 
1 n CYS 114 
1 n ALA 115 
1 n ALA 116 
1 n TYR 117 
1 n GLU 118 
1 n ALA 119 
1 n GLN 120 
1 n VAL 121 
1 n HIS 122 
1 n TYR 123 
1 n ALA 124 
1 n ASN 125 
1 n LEU 126 
1 n LEU 127 
1 n THR 128 
1 n VAL 129 
1 n MET 130 
1 n HIS 131 
1 n GLN 132 
1 n ARG 133 
1 n MET 134 
1 n PRO 135 
1 n VAL 136 
1 n VAL 137 
1 n SER 138 
1 n HIS 139 
1 n PRO 140 
1 n ALA 141 
1 n VAL 142 
1 n ALA 143 
1 n ILE 144 
1 n PRO 145 
1 n PRO 146 
1 n VAL 147 
1 n SER 148 
1 n LEU 149 
1 n PHE 150 
1 n ALA 151 
1 n GLU 152 
1 n ALA 153 
1 n GLU 154 
1 n ALA 155 
1 n THR 156 
1 n ALA 157 
1 n PRO 158 
1 n VAL 159 
1 n LEU 160 
1 n GLY 161 
1 n ARG 162 
1 n LYS 163 
1 n GLU 164 
1 n GLU 165 
1 n ASP 166 
1 n THR 167 
1 n SER 168 
1 n TRP 169 
1 n LEU 170 
1 n LEU 171 
1 n LEU 172 
1 n SER 173 
1 n LYS 174 
1 n ASP 175 
1 n SER 176 
1 n ASP 177 
1 n ASN 178 
1 n HIS 179 
1 n ASN 180 
1 n ARG 181 
1 n SER 182 
1 n GLY 183 
1 n ASN 184 
1 n ASN 185 
1 n SER 186 
1 n SER 187 
1 n THR 188 
1 n SER 189 
1 n SER 190 
1 n SER 191 
1 n SER 192 
1 n GLN 193 
1 n TYR 194 
1 n PHE 195 
1 n GLY 196 
1 n GLU 197 
1 n VAL 198 
1 n ASP 199 
1 n GLN 200 
1 n TYR 201 
1 n PHE 202 
1 n ASP 203 
1 n LEU 204 
1 n VAL 205 
1 n GLY 206 
1 n TYR 207 
1 n ASN 208 
1 n SER 209 
1 n TYR 210 
1 n TYR 211 
1 n ASP 212 
1 n SER 213 
1 n HIS 214 
1 n MET 215 
1 n SER 216 
1 n ASN 217 
1 n GLN 218 
1 n GLU 219 
1 n GLN 220 
1 n TYR 221 
1 n VAL 222 
1 n MET 223 
1 n GLN 224 
1 n GLU 225 
1 n GLN 226 
1 n GLN 227 
1 n HIS 228 
1 n LEU 229 
1 n GLN 230 
1 n GLN 231 
1 n MET 232 
1 n GLN 233 
1 n LYS 234 
1 n GLU 235 
1 n TYR 236 
1 n ALA 237 
1 n GLU 238 
1 n GLN 239 
1 n GLN 240 
1 n MET 241 
1 n GLN 242 
1 n LYS 243 
1 n GLU 244 
1 n TYR 245 
1 n VAL 246 
1 n GLU 247 
1 n ASN 248 
1 n GLU 249 
1 n GLY 250 
1 n SER 251 
1 n GLU 252 
1 n CYS 253 
1 n ILE 254 
1 n VAL 255 
1 n PRO 256 
1 n SER 257 
1 n GLN 258 
1 n SER 259 
1 n THR 260 
1 n ILE 261 
1 n VAL 262 
1 n ARG 263 
1 n ARG 264 
1 n PRO 265 
1 n HIS 266 
1 n GLN 267 
1 n SER 268 
1 n GLY 269 
1 n TYR 270 
1 n ALA 271 
1 n PRO 272 
1 n LEU 273 
1 n VAL 274 
1 n GLY 275 
1 n ALA 276 
1 n GLU 277 
1 n GLN 278 
1 n ALA 279 
1 n ALA 280 
1 n SER 281 
1 n ALA 282 
1 n THR 283 
1 n ALA 284 
1 n GLY 285 
1 n ALA 286 
1 n SER 287 
1 n ALA 288 
1 n TYR 289 
1 n THR 290 
1 n ASP 291 
1 n SER 292 
1 n VAL 293 
1 n ASN 294 
1 n ASN 295 
1 n SER 296 
1 n ILE 297 
1 n SER 298 
1 n PHE 299 
1 n SER 300 
1 n MET 301 
1 n GLU 302 
1 n ALA 303 
1 n GLY 304 
1 n ILE 305 
1 n VAL 306 
1 n PRO 307 
1 n ASP 308 
1 n ASN 309 
1 n THR 310 
1 n VAL 311 
1 n GLN 312 
1 n SER 313 
1 n SER 314 
1 n ILE 315 
1 n LEU 316 
1 n ARG 317 
1 n PRO 318 
1 n ALA 319 
1 n GLY 320 
1 n ALA 321 
1 n ILE 322 
1 n GLY 323 
1 n LEU 324 
1 n PHE 325 
1 n SER 326 
1 n SER 327 
1 n PRO 328 
1 n SER 329 
1 n LEU 330 
1 n GLN 331 
1 n THR 332 
1 n PRO 333 
1 n LEU 334 
1 n HIS 335 
1 n PHE 336 
1 n SER 337 
1 n SER 338 
1 n LYS 339 
1 n GLU 340 
1 n ARG 341 
1 n GLU 342 
1 n ALA 343 
1 n ARG 344 
1 n VAL 345 
1 n LEU 346 
1 n ARG 347 
1 n TYR 348 
1 n LYS 349 
1 n GLU 350 
1 n LYS 351 
1 n LYS 352 
1 n LYS 353 
1 n SER 354 
1 n ARG 355 
1 n LYS 356 
1 n PHE 357 
1 n GLU 358 
1 n LYS 359 
1 n THR 360 
1 n THR 361 
1 n ARG 362 
1 n TYR 363 
1 n ALA 364 
1 n THR 365 
1 n ARG 366 
1 n LYS 367 
1 n ALA 368 
1 n TYR 369 
1 n ALA 370 
1 n GLU 371 
1 n ALA 372 
1 n ARG 373 
1 n PRO 374 
1 n ARG 375 
1 n ILE 376 
1 n LYS 377 
1 n GLY 378 
1 n ARG 379 
1 n PHE 380 
1 n ALA 381 
1 n LYS 382 
1 n ARG 383 
1 n SER 384 
1 n ASP 385 
1 n ALA 386 
1 n GLU 387 
1 n MET 388 
1 n GLU 389 
1 n VAL 390 
1 n ASP 391 
1 n GLN 392 
1 n THR 393 
1 n PHE 394 
1 n SER 395 
1 n THR 396 
1 n ALA 397 
1 n ALA 398 
1 n LEU 399 
1 n SER 400 
1 n ASP 401 
1 n SER 402 
1 n SER 403 
1 n TYR 404 
1 n SER 405 
1 n THR 406 
1 n VAL 407 
1 n PRO 408 
1 n TRP 409 
1 n PHE 410 
2 n ALA 1   
2 n PRO 2   
2 n PRO 3   
2 n VAL 4   
2 n ARG 5   
2 n GLU 6   
2 n GLN 7   
2 n ASP 8   
2 n ARG 9   
2 n LEU 10  
2 n MET 11  
2 n PRO 12  
2 n ILE 13  
2 n ALA 14  
2 n ASN 15  
2 n VAL 16  
2 n ILE 17  
2 n ARG 18  
2 n ILE 19  
2 n MET 20  
2 n ARG 21  
2 n ARG 22  
2 n VAL 23  
2 n LEU 24  
2 n PRO 25  
2 n PRO 26  
2 n HIS 27  
2 n ALA 28  
2 n LYS 29  
2 n ILE 30  
2 n SER 31  
2 n ASP 32  
2 n ASP 33  
2 n ALA 34  
2 n LYS 35  
2 n GLU 36  
2 n THR 37  
2 n ILE 38  
2 n GLN 39  
2 n GLU 40  
2 n CYS 41  
2 n VAL 42  
2 n SER 43  
2 n GLU 44  
2 n TYR 45  
2 n ILE 46  
2 n SER 47  
2 n PHE 48  
2 n ILE 49  
2 n THR 50  
2 n GLY 51  
2 n GLU 52  
2 n ALA 53  
2 n ASN 54  
2 n GLU 55  
2 n ARG 56  
2 n CYS 57  
2 n GLN 58  
2 n ARG 59  
2 n GLU 60  
2 n GLN 61  
2 n ARG 62  
2 n LYS 63  
2 n THR 64  
2 n ILE 65  
2 n THR 66  
2 n ALA 67  
2 n GLU 68  
2 n ASP 69  
2 n VAL 70  
2 n LEU 71  
2 n TRP 72  
2 n ALA 73  
2 n MET 74  
2 n SER 75  
2 n ARG 76  
2 n LEU 77  
2 n GLY 78  
2 n PHE 79  
2 n ASP 80  
2 n ASP 81  
2 n TYR 82  
2 n VAL 83  
2 n GLU 84  
2 n PRO 85  
2 n LEU 86  
2 n SER 87  
2 n ILE 88  
2 n TYR 89  
2 n LEU 90  
2 n HIS 91  
2 n ARG 92  
2 n PHE 93  
2 n ARG 94  
2 n GLU 95  
3 n ASN 1   
3 n SER 2   
3 n PHE 3   
3 n HIS 4   
3 n LEU 5   
3 n LYS 6   
3 n GLN 7   
3 n CYS 8   
3 n VAL 9   
3 n LYS 10  
3 n ARG 11  
3 n TYR 12  
3 n SER 13  
3 n SER 14  
3 n PHE 15  
3 n ASP 16  
3 n PHE 17  
3 n LEU 18  
3 n THR 19  
3 n GLU 20  
3 n ILE 21  
3 n VAL 22  
3 n ASN 23  
3 n LYS 24  
3 n VAL 25  
3 n PRO 26  
3 n ASP 27  
3 n LEU 28  
3 n GLY 29  
3 n GLY 30  
3 n GLY 31  
3 n GLU 32  
3 n SER 33  
3 n CYS 34  
3 n GLY 35  
3 n ASP 36  
3 n GLU 37  
3 n ARG 38  
3 n GLY 39  
3 n LEU 40  
3 n PRO 41  
3 n ARG 42  
3 n ARG 43  
3 n ARG 44  
3 n LYS 45  
3 n PHE 46  
3 n SER 47  
3 n ASN 48  
3 n GLY 49  
3 n SER 50  
3 n ASP 51  
3 n PRO 52  
3 n GLU 53  
3 n ASN 54  
3 n GLU 55  
3 n GLU 56  
3 n PRO 57  
3 n ARG 58  
3 n SER 59  
3 n SER 60  
3 n LYS 61  
3 n MET 62  
3 n PRO 63  
3 n ILE 64  
3 n ARG 65  
3 n ASN 66  
3 n LEU 67  
3 n ASN 68  
3 n THR 69  
3 n SER 70  
3 n PRO 71  
3 n ARG 72  
3 n GLY 73  
3 n ARG 74  
3 n GLY 75  
3 n ARG 76  
3 n GLY 77  
3 n ARG 78  
3 n GLY 79  
3 n ARG 80  
3 n GLY 81  
3 n ARG 82  
3 n GLY 83  
3 n ARG 84  
3 n PRO 85  
3 n PRO 86  
3 n THR 87  
3 n LYS 88  
3 n ARG 89  
3 n LYS 90  
3 n GLU 91  
3 n ILE 92  
3 n GLY 93  
3 n TYR 94  
3 n VAL 95  
3 n GLN 96  
3 n PHE 97  
3 n GLU 98  
3 n ASP 99  
3 n GLU 100 
3 n SER 101 
3 n SER 102 
3 n MET 103 
3 n PHE 104 
3 n ALA 105 
3 n GLU 106 
3 n GLN 107 
3 n SER 108 
3 n GLU 109 
3 n PRO 110 
3 n LEU 111 
3 n PRO 112 
3 n GLY 113 
3 n ASP 114 
3 n GLU 115 
3 n ILE 116 
3 n VAL 117 
3 n PRO 118 
3 n GLU 119 
3 n THR 120 
3 n ASN 121 
3 n ARG 122 
3 n GLY 123 
3 n ASN 124 
3 n GLU 125 
3 n SER 126 
3 n ILE 127 
3 n PRO 128 
3 n GLN 129 
3 n SER 130 
3 n SER 131 
3 n HIS 132 
3 n PRO 133 
3 n VAL 134 
3 n ALA 135 
3 n GLU 136 
3 n ALA 137 
3 n PRO 138 
3 n SER 139 
3 n ALA 140 
3 n ALA 141 
3 n THR 142 
3 n PRO 143 
3 n ALA 144 
3 n VAL 145 
3 n THR 146 
3 n SER 147 
3 n LYS 148 
3 n VAL 149 
3 n GLU 150 
3 n GLU 151 
3 n ALA 152 
4 n DC  1   
4 n DA  2   
4 n DC  3   
4 n DG  4   
4 n DC  5   
4 n DA  6   
4 n DC  7   
4 n DC  8   
4 n DA  9   
4 n DG  10  
4 n DA  11  
4 n DC  12  
4 n DC  13  
4 n DA  14  
4 n DC  15  
4 n DA  16  
4 n DC  17  
4 n DC  18  
4 n DA  19  
4 n DG  20  
4 n DA  21  
4 n DA  22  
4 n DA  23  
4 n DC  24  
4 n DA  25  
4 n DA  26  
4 n DA  27  
4 n DC  28  
4 n DA  29  
4 n DA  30  
4 n DA  31  
5 n DT  1   
5 n DT  2   
5 n DT  3   
5 n DG  4   
5 n DT  5   
5 n DT  6   
5 n DT  7   
5 n DG  8   
5 n DT  9   
5 n DT  10  
5 n DT  11  
5 n DC  12  
5 n DT  13  
5 n DG  14  
5 n DG  15  
5 n DT  16  
5 n DG  17  
5 n DT  18  
5 n DG  19  
5 n DG  20  
5 n DT  21  
5 n DC  22  
5 n DT  23  
5 n DG  24  
5 n DG  25  
5 n DT  26  
5 n DG  27  
5 n DC  28  
5 n DG  29  
5 n DT  30  
5 n DG  31  
#
_ma_data.content_type "model coordinates"
_ma_data.id           1
_ma_data.name         Model
#
_ma_model_list.data_id          1
_ma_model_list.model_group_id   1
_ma_model_list.model_group_name "AlphaFold-beta-20231127 (927599d6-1efe-4fa9-85d2-a29f909d212e @ 2024-12-02 03:34:22)"
_ma_model_list.model_id         1
_ma_model_list.model_name       "Top ranked model"
_ma_model_list.model_type       "Ab initio model"
_ma_model_list.ordinal_id       1
#
loop_
_ma_protocol_step.method_type
_ma_protocol_step.ordinal_id
_ma_protocol_step.protocol_id
_ma_protocol_step.step_id
"coevolution MSA" 1 1 1 
"template search" 2 1 2 
modeling          3 1 3 
#
loop_
_ma_qa_metric.id
_ma_qa_metric.mode
_ma_qa_metric.name
_ma_qa_metric.software_group_id
_ma_qa_metric.type
1 global pLDDT 1 pLDDT 
2 local  pLDDT 1 pLDDT 
#
_ma_qa_metric_global.metric_id    1
_ma_qa_metric_global.metric_value 58.22
_ma_qa_metric_global.model_id     1
_ma_qa_metric_global.ordinal_id   1
#
_ma_software_group.group_id    1
_ma_software_group.ordinal_id  1
_ma_software_group.software_id 1
#
loop_
_ma_target_entity.data_id
_ma_target_entity.entity_id
_ma_target_entity.origin
1 1 . 
1 2 . 
1 3 . 
1 4 . 
1 5 . 
#
loop_
_ma_target_entity_instance.asym_id
_ma_target_entity_instance.details
_ma_target_entity_instance.entity_id
A . 1 
B . 2 
C . 3 
D . 4 
E . 5 
#
loop_
_pdbx_data_usage.details
_pdbx_data_usage.id
_pdbx_data_usage.type
_pdbx_data_usage.url
;NON-COMMERCIAL USE ONLY, BY USING THIS FILE YOU AGREE TO THE TERMS OF USE FOUND
AT alphafoldserver.com/output-terms.
;
1 license    ? 
;THE INFORMATION IS NOT INTENDED FOR, HAS NOT BEEN VALIDATED FOR, AND IS NOT
APPROVED FOR CLINICAL USE. IT SHOULD NOT BE USED FOR CLINICAL PURPOSE OR RELIED
ON FOR MEDICAL OR OTHER PROFESSIONAL ADVICE. IT IS THEORETICAL MODELLING ONLY
AND CAUTION SHOULD BE EXERCISED IN ITS USE. IT IS PROVIDED "AS-IS" WITHOUT ANY
WARRANTY OF ANY KIND, WHETHER EXPRESSED OR IMPLIED. NO WARRANTY IS GIVEN THAT
USE OF THE INFORMATION SHALL NOT INFRINGE THE RIGHTS OF ANY THIRD PARTY.
;
2 disclaimer ? 
#
loop_
_pdbx_poly_seq_scheme.asym_id
_pdbx_poly_seq_scheme.auth_seq_num
_pdbx_poly_seq_scheme.entity_id
_pdbx_poly_seq_scheme.hetero
_pdbx_poly_seq_scheme.mon_id
_pdbx_poly_seq_scheme.pdb_ins_code
_pdbx_poly_seq_scheme.pdb_seq_num
_pdbx_poly_seq_scheme.pdb_strand_id
_pdbx_poly_seq_scheme.seq_id
A 1   1 n MET . 1   A 1   
A 2   1 n PRO . 2   A 2   
A 3   1 n ARG . 3   A 3   
A 4   1 n CYS . 4   A 4   
A 5   1 n ASN . 5   A 5   
A 6   1 n LYS . 6   A 6   
A 7   1 n CYS . 7   A 7   
A 8   1 n LEU . 8   A 8   
A 9   1 n SER . 9   A 9   
A 10  1 n GLU . 10  A 10  
A 11  1 n ASN . 11  A 11  
A 12  1 n ASP . 12  A 12  
A 13  1 n SER . 13  A 13  
A 14  1 n ALA . 14  A 14  
A 15  1 n SER . 15  A 15  
A 16  1 n GLU . 16  A 16  
A 17  1 n ASP . 17  A 17  
A 18  1 n ARG . 18  A 18  
A 19  1 n HIS . 19  A 19  
A 20  1 n TRP . 20  A 20  
A 21  1 n HIS . 21  A 21  
A 22  1 n ARG . 22  A 22  
A 23  1 n THR . 23  A 23  
A 24  1 n ALA . 24  A 24  
A 25  1 n THR . 25  A 25  
A 26  1 n LEU . 26  A 26  
A 27  1 n PHE . 27  A 27  
A 28  1 n MET . 28  A 28  
A 29  1 n ASN . 29  A 29  
A 30  1 n CYS . 30  A 30  
A 31  1 n VAL . 31  A 31  
A 32  1 n SER . 32  A 32  
A 33  1 n ASN . 33  A 33  
A 34  1 n GLY . 34  A 34  
A 35  1 n THR . 35  A 35  
A 36  1 n VAL . 36  A 36  
A 37  1 n TYR . 37  A 37  
A 38  1 n GLU . 38  A 38  
A 39  1 n GLU . 39  A 39  
A 40  1 n ALA . 40  A 40  
A 41  1 n VAL . 41  A 41  
A 42  1 n GLY . 42  A 42  
A 43  1 n ARG . 43  A 43  
A 44  1 n GLU . 44  A 44  
A 45  1 n GLY . 45  A 45  
A 46  1 n CYS . 46  A 46  
A 47  1 n TRP . 47  A 47  
A 48  1 n ALA . 48  A 48  
A 49  1 n ARG . 49  A 49  
A 50  1 n LEU . 50  A 50  
A 51  1 n CYS . 51  A 51  
A 52  1 n ASP . 52  A 52  
A 53  1 n GLY . 53  A 53  
A 54  1 n CYS . 54  A 54  
A 55  1 n CYS . 55  A 55  
A 56  1 n THR . 56  A 56  
A 57  1 n VAL . 57  A 57  
A 58  1 n PRO . 58  A 58  
A 59  1 n SER . 59  A 59  
A 60  1 n VAL . 60  A 60  
A 61  1 n VAL . 61  A 61  
A 62  1 n TYR . 62  A 62  
A 63  1 n CYS . 63  A 63  
A 64  1 n ARG . 64  A 64  
A 65  1 n ALA . 65  A 65  
A 66  1 n ASP . 66  A 66  
A 67  1 n SER . 67  A 67  
A 68  1 n ALA . 68  A 68  
A 69  1 n TYR . 69  A 69  
A 70  1 n LEU . 70  A 70  
A 71  1 n CYS . 71  A 71  
A 72  1 n ALA . 72  A 72  
A 73  1 n SER . 73  A 73  
A 74  1 n CYS . 74  A 74  
A 75  1 n ASP . 75  A 75  
A 76  1 n ALA . 76  A 76  
A 77  1 n GLN . 77  A 77  
A 78  1 n ILE . 78  A 78  
A 79  1 n HIS . 79  A 79  
A 80  1 n ALA . 80  A 80  
A 81  1 n ALA . 81  A 81  
A 82  1 n ASN . 82  A 82  
A 83  1 n ARG . 83  A 83  
A 84  1 n VAL . 84  A 84  
A 85  1 n ALA . 85  A 85  
A 86  1 n SER . 86  A 86  
A 87  1 n ARG . 87  A 87  
A 88  1 n HIS . 88  A 88  
A 89  1 n GLU . 89  A 89  
A 90  1 n ARG . 90  A 90  
A 91  1 n VAL . 91  A 91  
A 92  1 n LEU . 92  A 92  
A 93  1 n LEU . 93  A 93  
A 94  1 n SER . 94  A 94  
A 95  1 n GLU . 95  A 95  
A 96  1 n ALA . 96  A 96  
A 97  1 n TYR . 97  A 97  
A 98  1 n LYS . 98  A 98  
A 99  1 n HIS . 99  A 99  
A 100 1 n ALA . 100 A 100 
A 101 1 n PRO . 101 A 101 
A 102 1 n VAL . 102 A 102 
A 103 1 n MET . 103 A 103 
A 104 1 n LEU . 104 A 104 
A 105 1 n ASP . 105 A 105 
A 106 1 n CYS . 106 A 106 
A 107 1 n HIS . 107 A 107 
A 108 1 n ALA . 108 A 108 
A 109 1 n ASP . 109 A 109 
A 110 1 n ALA . 110 A 110 
A 111 1 n ALA . 111 A 111 
A 112 1 n ALA . 112 A 112 
A 113 1 n LEU . 113 A 113 
A 114 1 n CYS . 114 A 114 
A 115 1 n ALA . 115 A 115 
A 116 1 n ALA . 116 A 116 
A 117 1 n TYR . 117 A 117 
A 118 1 n GLU . 118 A 118 
A 119 1 n ALA . 119 A 119 
A 120 1 n GLN . 120 A 120 
A 121 1 n VAL . 121 A 121 
A 122 1 n HIS . 122 A 122 
A 123 1 n TYR . 123 A 123 
A 124 1 n ALA . 124 A 124 
A 125 1 n ASN . 125 A 125 
A 126 1 n LEU . 126 A 126 
A 127 1 n LEU . 127 A 127 
A 128 1 n THR . 128 A 128 
A 129 1 n VAL . 129 A 129 
A 130 1 n MET . 130 A 130 
A 131 1 n HIS . 131 A 131 
A 132 1 n GLN . 132 A 132 
A 133 1 n ARG . 133 A 133 
A 134 1 n MET . 134 A 134 
A 135 1 n PRO . 135 A 135 
A 136 1 n VAL . 136 A 136 
A 137 1 n VAL . 137 A 137 
A 138 1 n SER . 138 A 138 
A 139 1 n HIS . 139 A 139 
A 140 1 n PRO . 140 A 140 
A 141 1 n ALA . 141 A 141 
A 142 1 n VAL . 142 A 142 
A 143 1 n ALA . 143 A 143 
A 144 1 n ILE . 144 A 144 
A 145 1 n PRO . 145 A 145 
A 146 1 n PRO . 146 A 146 
A 147 1 n VAL . 147 A 147 
A 148 1 n SER . 148 A 148 
A 149 1 n LEU . 149 A 149 
A 150 1 n PHE . 150 A 150 
A 151 1 n ALA . 151 A 151 
A 152 1 n GLU . 152 A 152 
A 153 1 n ALA . 153 A 153 
A 154 1 n GLU . 154 A 154 
A 155 1 n ALA . 155 A 155 
A 156 1 n THR . 156 A 156 
A 157 1 n ALA . 157 A 157 
A 158 1 n PRO . 158 A 158 
A 159 1 n VAL . 159 A 159 
A 160 1 n LEU . 160 A 160 
A 161 1 n GLY . 161 A 161 
A 162 1 n ARG . 162 A 162 
A 163 1 n LYS . 163 A 163 
A 164 1 n GLU . 164 A 164 
A 165 1 n GLU . 165 A 165 
A 166 1 n ASP . 166 A 166 
A 167 1 n THR . 167 A 167 
A 168 1 n SER . 168 A 168 
A 169 1 n TRP . 169 A 169 
A 170 1 n LEU . 170 A 170 
A 171 1 n LEU . 171 A 171 
A 172 1 n LEU . 172 A 172 
A 173 1 n SER . 173 A 173 
A 174 1 n LYS . 174 A 174 
A 175 1 n ASP . 175 A 175 
A 176 1 n SER . 176 A 176 
A 177 1 n ASP . 177 A 177 
A 178 1 n ASN . 178 A 178 
A 179 1 n HIS . 179 A 179 
A 180 1 n ASN . 180 A 180 
A 181 1 n ARG . 181 A 181 
A 182 1 n SER . 182 A 182 
A 183 1 n GLY . 183 A 183 
A 184 1 n ASN . 184 A 184 
A 185 1 n ASN . 185 A 185 
A 186 1 n SER . 186 A 186 
A 187 1 n SER . 187 A 187 
A 188 1 n THR . 188 A 188 
A 189 1 n SER . 189 A 189 
A 190 1 n SER . 190 A 190 
A 191 1 n SER . 191 A 191 
A 192 1 n SER . 192 A 192 
A 193 1 n GLN . 193 A 193 
A 194 1 n TYR . 194 A 194 
A 195 1 n PHE . 195 A 195 
A 196 1 n GLY . 196 A 196 
A 197 1 n GLU . 197 A 197 
A 198 1 n VAL . 198 A 198 
A 199 1 n ASP . 199 A 199 
A 200 1 n GLN . 200 A 200 
A 201 1 n TYR . 201 A 201 
A 202 1 n PHE . 202 A 202 
A 203 1 n ASP . 203 A 203 
A 204 1 n LEU . 204 A 204 
A 205 1 n VAL . 205 A 205 
A 206 1 n GLY . 206 A 206 
A 207 1 n TYR . 207 A 207 
A 208 1 n ASN . 208 A 208 
A 209 1 n SER . 209 A 209 
A 210 1 n TYR . 210 A 210 
A 211 1 n TYR . 211 A 211 
A 212 1 n ASP . 212 A 212 
A 213 1 n SER . 213 A 213 
A 214 1 n HIS . 214 A 214 
A 215 1 n MET . 215 A 215 
A 216 1 n SER . 216 A 216 
A 217 1 n ASN . 217 A 217 
A 218 1 n GLN . 218 A 218 
A 219 1 n GLU . 219 A 219 
A 220 1 n GLN . 220 A 220 
A 221 1 n TYR . 221 A 221 
A 222 1 n VAL . 222 A 222 
A 223 1 n MET . 223 A 223 
A 224 1 n GLN . 224 A 224 
A 225 1 n GLU . 225 A 225 
A 226 1 n GLN . 226 A 226 
A 227 1 n GLN . 227 A 227 
A 228 1 n HIS . 228 A 228 
A 229 1 n LEU . 229 A 229 
A 230 1 n GLN . 230 A 230 
A 231 1 n GLN . 231 A 231 
A 232 1 n MET . 232 A 232 
A 233 1 n GLN . 233 A 233 
A 234 1 n LYS . 234 A 234 
A 235 1 n GLU . 235 A 235 
A 236 1 n TYR . 236 A 236 
A 237 1 n ALA . 237 A 237 
A 238 1 n GLU . 238 A 238 
A 239 1 n GLN . 239 A 239 
A 240 1 n GLN . 240 A 240 
A 241 1 n MET . 241 A 241 
A 242 1 n GLN . 242 A 242 
A 243 1 n LYS . 243 A 243 
A 244 1 n GLU . 244 A 244 
A 245 1 n TYR . 245 A 245 
A 246 1 n VAL . 246 A 246 
A 247 1 n GLU . 247 A 247 
A 248 1 n ASN . 248 A 248 
A 249 1 n GLU . 249 A 249 
A 250 1 n GLY . 250 A 250 
A 251 1 n SER . 251 A 251 
A 252 1 n GLU . 252 A 252 
A 253 1 n CYS . 253 A 253 
A 254 1 n ILE . 254 A 254 
A 255 1 n VAL . 255 A 255 
A 256 1 n PRO . 256 A 256 
A 257 1 n SER . 257 A 257 
A 258 1 n GLN . 258 A 258 
A 259 1 n SER . 259 A 259 
A 260 1 n THR . 260 A 260 
A 261 1 n ILE . 261 A 261 
A 262 1 n VAL . 262 A 262 
A 263 1 n ARG . 263 A 263 
A 264 1 n ARG . 264 A 264 
A 265 1 n PRO . 265 A 265 
A 266 1 n HIS . 266 A 266 
A 267 1 n GLN . 267 A 267 
A 268 1 n SER . 268 A 268 
A 269 1 n GLY . 269 A 269 
A 270 1 n TYR . 270 A 270 
A 271 1 n ALA . 271 A 271 
A 272 1 n PRO . 272 A 272 
A 273 1 n LEU . 273 A 273 
A 274 1 n VAL . 274 A 274 
A 275 1 n GLY . 275 A 275 
A 276 1 n ALA . 276 A 276 
A 277 1 n GLU . 277 A 277 
A 278 1 n GLN . 278 A 278 
A 279 1 n ALA . 279 A 279 
A 280 1 n ALA . 280 A 280 
A 281 1 n SER . 281 A 281 
A 282 1 n ALA . 282 A 282 
A 283 1 n THR . 283 A 283 
A 284 1 n ALA . 284 A 284 
A 285 1 n GLY . 285 A 285 
A 286 1 n ALA . 286 A 286 
A 287 1 n SER . 287 A 287 
A 288 1 n ALA . 288 A 288 
A 289 1 n TYR . 289 A 289 
A 290 1 n THR . 290 A 290 
A 291 1 n ASP . 291 A 291 
A 292 1 n SER . 292 A 292 
A 293 1 n VAL . 293 A 293 
A 294 1 n ASN . 294 A 294 
A 295 1 n ASN . 295 A 295 
A 296 1 n SER . 296 A 296 
A 297 1 n ILE . 297 A 297 
A 298 1 n SER . 298 A 298 
A 299 1 n PHE . 299 A 299 
A 300 1 n SER . 300 A 300 
A 301 1 n MET . 301 A 301 
A 302 1 n GLU . 302 A 302 
A 303 1 n ALA . 303 A 303 
A 304 1 n GLY . 304 A 304 
A 305 1 n ILE . 305 A 305 
A 306 1 n VAL . 306 A 306 
A 307 1 n PRO . 307 A 307 
A 308 1 n ASP . 308 A 308 
A 309 1 n ASN . 309 A 309 
A 310 1 n THR . 310 A 310 
A 311 1 n VAL . 311 A 311 
A 312 1 n GLN . 312 A 312 
A 313 1 n SER . 313 A 313 
A 314 1 n SER . 314 A 314 
A 315 1 n ILE . 315 A 315 
A 316 1 n LEU . 316 A 316 
A 317 1 n ARG . 317 A 317 
A 318 1 n PRO . 318 A 318 
A 319 1 n ALA . 319 A 319 
A 320 1 n GLY . 320 A 320 
A 321 1 n ALA . 321 A 321 
A 322 1 n ILE . 322 A 322 
A 323 1 n GLY . 323 A 323 
A 324 1 n LEU . 324 A 324 
A 325 1 n PHE . 325 A 325 
A 326 1 n SER . 326 A 326 
A 327 1 n SER . 327 A 327 
A 328 1 n PRO . 328 A 328 
A 329 1 n SER . 329 A 329 
A 330 1 n LEU . 330 A 330 
A 331 1 n GLN . 331 A 331 
A 332 1 n THR . 332 A 332 
A 333 1 n PRO . 333 A 333 
A 334 1 n LEU . 334 A 334 
A 335 1 n HIS . 335 A 335 
A 336 1 n PHE . 336 A 336 
A 337 1 n SER . 337 A 337 
A 338 1 n SER . 338 A 338 
A 339 1 n LYS . 339 A 339 
A 340 1 n GLU . 340 A 340 
A 341 1 n ARG . 341 A 341 
A 342 1 n GLU . 342 A 342 
A 343 1 n ALA . 343 A 343 
A 344 1 n ARG . 344 A 344 
A 345 1 n VAL . 345 A 345 
A 346 1 n LEU . 346 A 346 
A 347 1 n ARG . 347 A 347 
A 348 1 n TYR . 348 A 348 
A 349 1 n LYS . 349 A 349 
A 350 1 n GLU . 350 A 350 
A 351 1 n LYS . 351 A 351 
A 352 1 n LYS . 352 A 352 
A 353 1 n LYS . 353 A 353 
A 354 1 n SER . 354 A 354 
A 355 1 n ARG . 355 A 355 
A 356 1 n LYS . 356 A 356 
A 357 1 n PHE . 357 A 357 
A 358 1 n GLU . 358 A 358 
A 359 1 n LYS . 359 A 359 
A 360 1 n THR . 360 A 360 
A 361 1 n THR . 361 A 361 
A 362 1 n ARG . 362 A 362 
A 363 1 n TYR . 363 A 363 
A 364 1 n ALA . 364 A 364 
A 365 1 n THR . 365 A 365 
A 366 1 n ARG . 366 A 366 
A 367 1 n LYS . 367 A 367 
A 368 1 n ALA . 368 A 368 
A 369 1 n TYR . 369 A 369 
A 370 1 n ALA . 370 A 370 
A 371 1 n GLU . 371 A 371 
A 372 1 n ALA . 372 A 372 
A 373 1 n ARG . 373 A 373 
A 374 1 n PRO . 374 A 374 
A 375 1 n ARG . 375 A 375 
A 376 1 n ILE . 376 A 376 
A 377 1 n LYS . 377 A 377 
A 378 1 n GLY . 378 A 378 
A 379 1 n ARG . 379 A 379 
A 380 1 n PHE . 380 A 380 
A 381 1 n ALA . 381 A 381 
A 382 1 n LYS . 382 A 382 
A 383 1 n ARG . 383 A 383 
A 384 1 n SER . 384 A 384 
A 385 1 n ASP . 385 A 385 
A 386 1 n ALA . 386 A 386 
A 387 1 n GLU . 387 A 387 
A 388 1 n MET . 388 A 388 
A 389 1 n GLU . 389 A 389 
A 390 1 n VAL . 390 A 390 
A 391 1 n ASP . 391 A 391 
A 392 1 n GLN . 392 A 392 
A 393 1 n THR . 393 A 393 
A 394 1 n PHE . 394 A 394 
A 395 1 n SER . 395 A 395 
A 396 1 n THR . 396 A 396 
A 397 1 n ALA . 397 A 397 
A 398 1 n ALA . 398 A 398 
A 399 1 n LEU . 399 A 399 
A 400 1 n SER . 400 A 400 
A 401 1 n ASP . 401 A 401 
A 402 1 n SER . 402 A 402 
A 403 1 n SER . 403 A 403 
A 404 1 n TYR . 404 A 404 
A 405 1 n SER . 405 A 405 
A 406 1 n THR . 406 A 406 
A 407 1 n VAL . 407 A 407 
A 408 1 n PRO . 408 A 408 
A 409 1 n TRP . 409 A 409 
A 410 1 n PHE . 410 A 410 
B 1   2 n ALA . 1   B 1   
B 2   2 n PRO . 2   B 2   
B 3   2 n PRO . 3   B 3   
B 4   2 n VAL . 4   B 4   
B 5   2 n ARG . 5   B 5   
B 6   2 n GLU . 6   B 6   
B 7   2 n GLN . 7   B 7   
B 8   2 n ASP . 8   B 8   
B 9   2 n ARG . 9   B 9   
B 10  2 n LEU . 10  B 10  
B 11  2 n MET . 11  B 11  
B 12  2 n PRO . 12  B 12  
B 13  2 n ILE . 13  B 13  
B 14  2 n ALA . 14  B 14  
B 15  2 n ASN . 15  B 15  
B 16  2 n VAL . 16  B 16  
B 17  2 n ILE . 17  B 17  
B 18  2 n ARG . 18  B 18  
B 19  2 n ILE . 19  B 19  
B 20  2 n MET . 20  B 20  
B 21  2 n ARG . 21  B 21  
B 22  2 n ARG . 22  B 22  
B 23  2 n VAL . 23  B 23  
B 24  2 n LEU . 24  B 24  
B 25  2 n PRO . 25  B 25  
B 26  2 n PRO . 26  B 26  
B 27  2 n HIS . 27  B 27  
B 28  2 n ALA . 28  B 28  
B 29  2 n LYS . 29  B 29  
B 30  2 n ILE . 30  B 30  
B 31  2 n SER . 31  B 31  
B 32  2 n ASP . 32  B 32  
B 33  2 n ASP . 33  B 33  
B 34  2 n ALA . 34  B 34  
B 35  2 n LYS . 35  B 35  
B 36  2 n GLU . 36  B 36  
B 37  2 n THR . 37  B 37  
B 38  2 n ILE . 38  B 38  
B 39  2 n GLN . 39  B 39  
B 40  2 n GLU . 40  B 40  
B 41  2 n CYS . 41  B 41  
B 42  2 n VAL . 42  B 42  
B 43  2 n SER . 43  B 43  
B 44  2 n GLU . 44  B 44  
B 45  2 n TYR . 45  B 45  
B 46  2 n ILE . 46  B 46  
B 47  2 n SER . 47  B 47  
B 48  2 n PHE . 48  B 48  
B 49  2 n ILE . 49  B 49  
B 50  2 n THR . 50  B 50  
B 51  2 n GLY . 51  B 51  
B 52  2 n GLU . 52  B 52  
B 53  2 n ALA . 53  B 53  
B 54  2 n ASN . 54  B 54  
B 55  2 n GLU . 55  B 55  
B 56  2 n ARG . 56  B 56  
B 57  2 n CYS . 57  B 57  
B 58  2 n GLN . 58  B 58  
B 59  2 n ARG . 59  B 59  
B 60  2 n GLU . 60  B 60  
B 61  2 n GLN . 61  B 61  
B 62  2 n ARG . 62  B 62  
B 63  2 n LYS . 63  B 63  
B 64  2 n THR . 64  B 64  
B 65  2 n ILE . 65  B 65  
B 66  2 n THR . 66  B 66  
B 67  2 n ALA . 67  B 67  
B 68  2 n GLU . 68  B 68  
B 69  2 n ASP . 69  B 69  
B 70  2 n VAL . 70  B 70  
B 71  2 n LEU . 71  B 71  
B 72  2 n TRP . 72  B 72  
B 73  2 n ALA . 73  B 73  
B 74  2 n MET . 74  B 74  
B 75  2 n SER . 75  B 75  
B 76  2 n ARG . 76  B 76  
B 77  2 n LEU . 77  B 77  
B 78  2 n GLY . 78  B 78  
B 79  2 n PHE . 79  B 79  
B 80  2 n ASP . 80  B 80  
B 81  2 n ASP . 81  B 81  
B 82  2 n TYR . 82  B 82  
B 83  2 n VAL . 83  B 83  
B 84  2 n GLU . 84  B 84  
B 85  2 n PRO . 85  B 85  
B 86  2 n LEU . 86  B 86  
B 87  2 n SER . 87  B 87  
B 88  2 n ILE . 88  B 88  
B 89  2 n TYR . 89  B 89  
B 90  2 n LEU . 90  B 90  
B 91  2 n HIS . 91  B 91  
B 92  2 n ARG . 92  B 92  
B 93  2 n PHE . 93  B 93  
B 94  2 n ARG . 94  B 94  
B 95  2 n GLU . 95  B 95  
C 1   3 n ASN . 1   C 1   
C 2   3 n SER . 2   C 2   
C 3   3 n PHE . 3   C 3   
C 4   3 n HIS . 4   C 4   
C 5   3 n LEU . 5   C 5   
C 6   3 n LYS . 6   C 6   
C 7   3 n GLN . 7   C 7   
C 8   3 n CYS . 8   C 8   
C 9   3 n VAL . 9   C 9   
C 10  3 n LYS . 10  C 10  
C 11  3 n ARG . 11  C 11  
C 12  3 n TYR . 12  C 12  
C 13  3 n SER . 13  C 13  
C 14  3 n SER . 14  C 14  
C 15  3 n PHE . 15  C 15  
C 16  3 n ASP . 16  C 16  
C 17  3 n PHE . 17  C 17  
C 18  3 n LEU . 18  C 18  
C 19  3 n THR . 19  C 19  
C 20  3 n GLU . 20  C 20  
C 21  3 n ILE . 21  C 21  
C 22  3 n VAL . 22  C 22  
C 23  3 n ASN . 23  C 23  
C 24  3 n LYS . 24  C 24  
C 25  3 n VAL . 25  C 25  
C 26  3 n PRO . 26  C 26  
C 27  3 n ASP . 27  C 27  
C 28  3 n LEU . 28  C 28  
C 29  3 n GLY . 29  C 29  
C 30  3 n GLY . 30  C 30  
C 31  3 n GLY . 31  C 31  
C 32  3 n GLU . 32  C 32  
C 33  3 n SER . 33  C 33  
C 34  3 n CYS . 34  C 34  
C 35  3 n GLY . 35  C 35  
C 36  3 n ASP . 36  C 36  
C 37  3 n GLU . 37  C 37  
C 38  3 n ARG . 38  C 38  
C 39  3 n GLY . 39  C 39  
C 40  3 n LEU . 40  C 40  
C 41  3 n PRO . 41  C 41  
C 42  3 n ARG . 42  C 42  
C 43  3 n ARG . 43  C 43  
C 44  3 n ARG . 44  C 44  
C 45  3 n LYS . 45  C 45  
C 46  3 n PHE . 46  C 46  
C 47  3 n SER . 47  C 47  
C 48  3 n ASN . 48  C 48  
C 49  3 n GLY . 49  C 49  
C 50  3 n SER . 50  C 50  
C 51  3 n ASP . 51  C 51  
C 52  3 n PRO . 52  C 52  
C 53  3 n GLU . 53  C 53  
C 54  3 n ASN . 54  C 54  
C 55  3 n GLU . 55  C 55  
C 56  3 n GLU . 56  C 56  
C 57  3 n PRO . 57  C 57  
C 58  3 n ARG . 58  C 58  
C 59  3 n SER . 59  C 59  
C 60  3 n SER . 60  C 60  
C 61  3 n LYS . 61  C 61  
C 62  3 n MET . 62  C 62  
C 63  3 n PRO . 63  C 63  
C 64  3 n ILE . 64  C 64  
C 65  3 n ARG . 65  C 65  
C 66  3 n ASN . 66  C 66  
C 67  3 n LEU . 67  C 67  
C 68  3 n ASN . 68  C 68  
C 69  3 n THR . 69  C 69  
C 70  3 n SER . 70  C 70  
C 71  3 n PRO . 71  C 71  
C 72  3 n ARG . 72  C 72  
C 73  3 n GLY . 73  C 73  
C 74  3 n ARG . 74  C 74  
C 75  3 n GLY . 75  C 75  
C 76  3 n ARG . 76  C 76  
C 77  3 n GLY . 77  C 77  
C 78  3 n ARG . 78  C 78  
C 79  3 n GLY . 79  C 79  
C 80  3 n ARG . 80  C 80  
C 81  3 n GLY . 81  C 81  
C 82  3 n ARG . 82  C 82  
C 83  3 n GLY . 83  C 83  
C 84  3 n ARG . 84  C 84  
C 85  3 n PRO . 85  C 85  
C 86  3 n PRO . 86  C 86  
C 87  3 n THR . 87  C 87  
C 88  3 n LYS . 88  C 88  
C 89  3 n ARG . 89  C 89  
C 90  3 n LYS . 90  C 90  
C 91  3 n GLU . 91  C 91  
C 92  3 n ILE . 92  C 92  
C 93  3 n GLY . 93  C 93  
C 94  3 n TYR . 94  C 94  
C 95  3 n VAL . 95  C 95  
C 96  3 n GLN . 96  C 96  
C 97  3 n PHE . 97  C 97  
C 98  3 n GLU . 98  C 98  
C 99  3 n ASP . 99  C 99  
C 100 3 n GLU . 100 C 100 
C 101 3 n SER . 101 C 101 
C 102 3 n SER . 102 C 102 
C 103 3 n MET . 103 C 103 
C 104 3 n PHE . 104 C 104 
C 105 3 n ALA . 105 C 105 
C 106 3 n GLU . 106 C 106 
C 107 3 n GLN . 107 C 107 
C 108 3 n SER . 108 C 108 
C 109 3 n GLU . 109 C 109 
C 110 3 n PRO . 110 C 110 
C 111 3 n LEU . 111 C 111 
C 112 3 n PRO . 112 C 112 
C 113 3 n GLY . 113 C 113 
C 114 3 n ASP . 114 C 114 
C 115 3 n GLU . 115 C 115 
C 116 3 n ILE . 116 C 116 
C 117 3 n VAL . 117 C 117 
C 118 3 n PRO . 118 C 118 
C 119 3 n GLU . 119 C 119 
C 120 3 n THR . 120 C 120 
C 121 3 n ASN . 121 C 121 
C 122 3 n ARG . 122 C 122 
C 123 3 n GLY . 123 C 123 
C 124 3 n ASN . 124 C 124 
C 125 3 n GLU . 125 C 125 
C 126 3 n SER . 126 C 126 
C 127 3 n ILE . 127 C 127 
C 128 3 n PRO . 128 C 128 
C 129 3 n GLN . 129 C 129 
C 130 3 n SER . 130 C 130 
C 131 3 n SER . 131 C 131 
C 132 3 n HIS . 132 C 132 
C 133 3 n PRO . 133 C 133 
C 134 3 n VAL . 134 C 134 
C 135 3 n ALA . 135 C 135 
C 136 3 n GLU . 136 C 136 
C 137 3 n ALA . 137 C 137 
C 138 3 n PRO . 138 C 138 
C 139 3 n SER . 139 C 139 
C 140 3 n ALA . 140 C 140 
C 141 3 n ALA . 141 C 141 
C 142 3 n THR . 142 C 142 
C 143 3 n PRO . 143 C 143 
C 144 3 n ALA . 144 C 144 
C 145 3 n VAL . 145 C 145 
C 146 3 n THR . 146 C 146 
C 147 3 n SER . 147 C 147 
C 148 3 n LYS . 148 C 148 
C 149 3 n VAL . 149 C 149 
C 150 3 n GLU . 150 C 150 
C 151 3 n GLU . 151 C 151 
C 152 3 n ALA . 152 C 152 
D 1   4 n DC  . 1   D 1   
D 2   4 n DA  . 2   D 2   
D 3   4 n DC  . 3   D 3   
D 4   4 n DG  . 4   D 4   
D 5   4 n DC  . 5   D 5   
D 6   4 n DA  . 6   D 6   
D 7   4 n DC  . 7   D 7   
D 8   4 n DC  . 8   D 8   
D 9   4 n DA  . 9   D 9   
D 10  4 n DG  . 10  D 10  
D 11  4 n DA  . 11  D 11  
D 12  4 n DC  . 12  D 12  
D 13  4 n DC  . 13  D 13  
D 14  4 n DA  . 14  D 14  
D 15  4 n DC  . 15  D 15  
D 16  4 n DA  . 16  D 16  
D 17  4 n DC  . 17  D 17  
D 18  4 n DC  . 18  D 18  
D 19  4 n DA  . 19  D 19  
D 20  4 n DG  . 20  D 20  
D 21  4 n DA  . 21  D 21  
D 22  4 n DA  . 22  D 22  
D 23  4 n DA  . 23  D 23  
D 24  4 n DC  . 24  D 24  
D 25  4 n DA  . 25  D 25  
D 26  4 n DA  . 26  D 26  
D 27  4 n DA  . 27  D 27  
D 28  4 n DC  . 28  D 28  
D 29  4 n DA  . 29  D 29  
D 30  4 n DA  . 30  D 30  
D 31  4 n DA  . 31  D 31  
E 1   5 n DT  . 1   E 1   
E 2   5 n DT  . 2   E 2   
E 3   5 n DT  . 3   E 3   
E 4   5 n DG  . 4   E 4   
E 5   5 n DT  . 5   E 5   
E 6   5 n DT  . 6   E 6   
E 7   5 n DT  . 7   E 7   
E 8   5 n DG  . 8   E 8   
E 9   5 n DT  . 9   E 9   
E 10  5 n DT  . 10  E 10  
E 11  5 n DT  . 11  E 11  
E 12  5 n DC  . 12  E 12  
E 13  5 n DT  . 13  E 13  
E 14  5 n DG  . 14  E 14  
E 15  5 n DG  . 15  E 15  
E 16  5 n DT  . 16  E 16  
E 17  5 n DG  . 17  E 17  
E 18  5 n DT  . 18  E 18  
E 19  5 n DG  . 19  E 19  
E 20  5 n DG  . 20  E 20  
E 21  5 n DT  . 21  E 21  
E 22  5 n DC  . 22  E 22  
E 23  5 n DT  . 23  E 23  
E 24  5 n DG  . 24  E 24  
E 25  5 n DG  . 25  E 25  
E 26  5 n DT  . 26  E 26  
E 27  5 n DG  . 27  E 27  
E 28  5 n DC  . 28  E 28  
E 29  5 n DG  . 29  E 29  
E 30  5 n DT  . 30  E 30  
E 31  5 n DG  . 31  E 31  
#
_software.classification other
_software.date           ?
_software.description    "Structure prediction"
_software.name           AlphaFold
_software.pdbx_ordinal   1
_software.type           package
_software.version        "AlphaFold-beta-20231127 (927599d6-1efe-4fa9-85d2-a29f909d212e @ 2024-12-02 03:34:22)"
#
loop_
_struct_asym.entity_id
_struct_asym.id
1 A 
2 B 
3 C 
4 D 
5 E 
#
loop_
_atom_site.group_PDB
_atom_site.id
_atom_site.type_symbol
_atom_site.label_atom_id
_atom_site.label_alt_id
_atom_site.label_comp_id
_atom_site.label_asym_id
_atom_site.label_entity_id
_atom_site.label_seq_id
_atom_site.pdbx_PDB_ins_code
_atom_site.Cartn_x
_atom_site.Cartn_y
_atom_site.Cartn_z
_atom_site.occupancy
_atom_site.B_iso_or_equiv
_atom_site.auth_seq_id
_atom_site.auth_asym_id
_atom_site.pdbx_PDB_model_num
ATOM 1    N N     . MET A 1 1   ? 12.155  31.221  65.536  1.00 24.83 1   A 1 
ATOM 2    C CA    . MET A 1 1   ? 12.386  30.085  64.619  1.00 27.33 1   A 1 
ATOM 3    C C     . MET A 1 1   ? 13.628  30.403  63.787  1.00 29.68 1   A 1 
ATOM 4    O O     . MET A 1 1   ? 13.578  31.369  63.027  1.00 25.35 1   A 1 
ATOM 5    C CB    . MET A 1 1   ? 11.165  29.846  63.719  1.00 24.73 1   A 1 
ATOM 6    C CG    . MET A 1 1   ? 10.029  29.111  64.454  1.00 20.05 1   A 1 
ATOM 7    S SD    . MET A 1 1   ? 10.413  27.379  64.807  1.00 17.03 1   A 1 
ATOM 8    C CE    . MET A 1 1   ? 8.877   26.855  65.574  1.00 16.08 1   A 1 
ATOM 9    N N     . PRO A 1 2   ? 14.766  29.698  63.943  1.00 26.30 2   A 1 
ATOM 10   C CA    . PRO A 1 2   ? 16.017  30.031  63.273  1.00 28.65 2   A 1 
ATOM 11   C C     . PRO A 1 2   ? 15.908  29.699  61.778  1.00 29.30 2   A 1 
ATOM 12   O O     . PRO A 1 2   ? 15.525  28.589  61.410  1.00 26.25 2   A 1 
ATOM 13   C CB    . PRO A 1 2   ? 17.090  29.209  64.000  1.00 26.26 2   A 1 
ATOM 14   C CG    . PRO A 1 2   ? 16.328  27.980  64.505  1.00 25.02 2   A 1 
ATOM 15   C CD    . PRO A 1 2   ? 14.915  28.526  64.787  1.00 27.20 2   A 1 
ATOM 16   N N     . ARG A 1 3   ? 16.218  30.681  60.900  1.00 27.64 3   A 1 
ATOM 17   C CA    . ARG A 1 3   ? 16.245  30.464  59.453  1.00 30.24 3   A 1 
ATOM 18   C C     . ARG A 1 3   ? 17.445  29.578  59.106  1.00 29.44 3   A 1 
ATOM 19   O O     . ARG A 1 3   ? 18.572  29.939  59.410  1.00 27.42 3   A 1 
ATOM 20   C CB    . ARG A 1 3   ? 16.280  31.801  58.696  1.00 29.59 3   A 1 
ATOM 21   C CG    . ARG A 1 3   ? 14.920  32.513  58.674  1.00 26.59 3   A 1 
ATOM 22   C CD    . ARG A 1 3   ? 15.006  33.811  57.853  1.00 25.18 3   A 1 
ATOM 23   N NE    . ARG A 1 3   ? 13.698  34.458  57.703  1.00 23.42 3   A 1 
ATOM 24   C CZ    . ARG A 1 3   ? 13.455  35.600  57.052  1.00 21.99 3   A 1 
ATOM 25   N NH1   . ARG A 1 3   ? 14.420  36.279  56.503  1.00 20.56 3   A 1 
ATOM 26   N NH2   . ARG A 1 3   ? 12.249  36.054  56.951  1.00 18.79 3   A 1 
ATOM 27   N N     . CYS A 1 4   ? 17.213  28.438  58.487  1.00 29.31 4   A 1 
ATOM 28   C CA    . CYS A 1 4   ? 18.259  27.509  58.080  1.00 35.44 4   A 1 
ATOM 29   C C     . CYS A 1 4   ? 19.056  28.088  56.905  1.00 35.42 4   A 1 
ATOM 30   O O     . CYS A 1 4   ? 18.504  28.291  55.828  1.00 33.53 4   A 1 
ATOM 31   C CB    . CYS A 1 4   ? 17.616  26.159  57.736  1.00 34.23 4   A 1 
ATOM 32   S SG    . CYS A 1 4   ? 18.902  24.887  57.543  1.00 29.64 4   A 1 
ATOM 33   N N     . ASN A 1 5   ? 20.349  28.356  57.115  1.00 29.13 5   A 1 
ATOM 34   C CA    . ASN A 1 5   ? 21.232  29.029  56.146  1.00 30.99 5   A 1 
ATOM 35   C C     . ASN A 1 5   ? 21.676  28.160  54.954  1.00 29.98 5   A 1 
ATOM 36   O O     . ASN A 1 5   ? 22.398  28.664  54.088  1.00 27.70 5   A 1 
ATOM 37   C CB    . ASN A 1 5   ? 22.465  29.566  56.902  1.00 29.99 5   A 1 
ATOM 38   C CG    . ASN A 1 5   ? 22.295  30.957  57.494  1.00 25.99 5   A 1 
ATOM 39   O OD1   . ASN A 1 5   ? 21.343  31.669  57.257  1.00 26.15 5   A 1 
ATOM 40   N ND2   . ASN A 1 5   ? 23.245  31.396  58.287  1.00 27.39 5   A 1 
ATOM 41   N N     . LYS A 1 6   ? 21.308  26.877  54.894  1.00 28.26 6   A 1 
ATOM 42   C CA    . LYS A 1 6   ? 21.969  25.917  53.987  1.00 32.35 6   A 1 
ATOM 43   C C     . LYS A 1 6   ? 21.762  26.162  52.488  1.00 31.59 6   A 1 
ATOM 44   O O     . LYS A 1 6   ? 22.571  25.671  51.704  1.00 28.87 6   A 1 
ATOM 45   C CB    . LYS A 1 6   ? 21.575  24.474  54.356  1.00 31.03 6   A 1 
ATOM 46   C CG    . LYS A 1 6   ? 22.589  23.813  55.296  1.00 28.53 6   A 1 
ATOM 47   C CD    . LYS A 1 6   ? 22.296  22.317  55.442  1.00 26.79 6   A 1 
ATOM 48   C CE    . LYS A 1 6   ? 23.375  21.638  56.265  1.00 23.81 6   A 1 
ATOM 49   N NZ    . LYS A 1 6   ? 23.203  20.155  56.313  1.00 21.56 6   A 1 
ATOM 50   N N     . CYS A 1 7   ? 20.727  26.885  52.080  1.00 31.75 7   A 1 
ATOM 51   C CA    . CYS A 1 7   ? 20.313  26.883  50.670  1.00 35.59 7   A 1 
ATOM 52   C C     . CYS A 1 7   ? 21.209  27.677  49.703  1.00 34.20 7   A 1 
ATOM 53   O O     . CYS A 1 7   ? 20.878  27.754  48.527  1.00 32.57 7   A 1 
ATOM 54   C CB    . CYS A 1 7   ? 18.854  27.366  50.581  1.00 34.59 7   A 1 
ATOM 55   S SG    . CYS A 1 7   ? 17.762  26.292  51.564  1.00 32.00 7   A 1 
ATOM 56   N N     . LEU A 1 8   ? 22.294  28.314  50.186  1.00 26.64 8   A 1 
ATOM 57   C CA    . LEU A 1 8   ? 23.022  29.285  49.355  1.00 31.92 8   A 1 
ATOM 58   C C     . LEU A 1 8   ? 23.995  28.678  48.327  1.00 30.93 8   A 1 
ATOM 59   O O     . LEU A 1 8   ? 24.244  29.321  47.314  1.00 28.77 8   A 1 
ATOM 60   C CB    . LEU A 1 8   ? 23.752  30.293  50.261  1.00 30.23 8   A 1 
ATOM 61   C CG    . LEU A 1 8   ? 22.864  31.454  50.763  1.00 27.49 8   A 1 
ATOM 62   C CD1   . LEU A 1 8   ? 23.561  32.190  51.897  1.00 28.47 8   A 1 
ATOM 63   C CD2   . LEU A 1 8   ? 22.557  32.457  49.651  1.00 31.25 8   A 1 
ATOM 64   N N     . SER A 1 9   ? 24.572  27.502  48.590  1.00 29.74 9   A 1 
ATOM 65   C CA    . SER A 1 9   ? 25.830  27.154  47.910  1.00 34.21 9   A 1 
ATOM 66   C C     . SER A 1 9   ? 25.717  26.614  46.480  1.00 33.55 9   A 1 
ATOM 67   O O     . SER A 1 9   ? 26.704  26.667  45.761  1.00 31.41 9   A 1 
ATOM 68   C CB    . SER A 1 9   ? 26.619  26.151  48.758  1.00 32.94 9   A 1 
ATOM 69   O OG    . SER A 1 9   ? 25.896  24.950  48.917  1.00 30.87 9   A 1 
ATOM 70   N N     . GLU A 1 10  ? 24.563  26.071  46.072  1.00 29.22 10  A 1 
ATOM 71   C CA    . GLU A 1 10  ? 24.524  25.244  44.848  1.00 33.37 10  A 1 
ATOM 72   C C     . GLU A 1 10  ? 24.517  26.021  43.523  1.00 32.15 10  A 1 
ATOM 73   O O     . GLU A 1 10  ? 24.702  25.428  42.462  1.00 29.59 10  A 1 
ATOM 74   C CB    . GLU A 1 10  ? 23.334  24.275  44.912  1.00 31.49 10  A 1 
ATOM 75   C CG    . GLU A 1 10  ? 23.551  23.145  45.931  1.00 29.34 10  A 1 
ATOM 76   C CD    . GLU A 1 10  ? 22.415  22.119  45.951  1.00 27.99 10  A 1 
ATOM 77   O OE1   . GLU A 1 10  ? 22.708  20.963  46.316  1.00 27.69 10  A 1 
ATOM 78   O OE2   . GLU A 1 10  ? 21.255  22.498  45.674  1.00 29.35 10  A 1 
ATOM 79   N N     . ASN A 1 11  ? 24.323  27.326  43.541  1.00 31.49 11  A 1 
ATOM 80   C CA    . ASN A 1 11  ? 24.010  28.078  42.320  1.00 35.92 11  A 1 
ATOM 81   C C     . ASN A 1 11  ? 25.179  28.308  41.342  1.00 34.10 11  A 1 
ATOM 82   O O     . ASN A 1 11  ? 24.914  28.687  40.199  1.00 31.39 11  A 1 
ATOM 83   C CB    . ASN A 1 11  ? 23.359  29.411  42.716  1.00 33.84 11  A 1 
ATOM 84   C CG    . ASN A 1 11  ? 21.849  29.352  42.830  1.00 29.51 11  A 1 
ATOM 85   O OD1   . ASN A 1 11  ? 21.159  28.473  42.345  1.00 30.08 11  A 1 
ATOM 86   N ND2   . ASN A 1 11  ? 21.255  30.351  43.441  1.00 30.84 11  A 1 
ATOM 87   N N     . ASP A 1 12  ? 26.432  28.125  41.757  1.00 32.39 12  A 1 
ATOM 88   C CA    . ASP A 1 12  ? 27.564  28.615  40.951  1.00 37.00 12  A 1 
ATOM 89   C C     . ASP A 1 12  ? 27.834  27.819  39.666  1.00 35.00 12  A 1 
ATOM 90   O O     . ASP A 1 12  ? 28.366  28.374  38.704  1.00 32.85 12  A 1 
ATOM 91   C CB    . ASP A 1 12  ? 28.829  28.701  41.821  1.00 34.50 12  A 1 
ATOM 92   C CG    . ASP A 1 12  ? 28.887  29.976  42.700  1.00 30.45 12  A 1 
ATOM 93   O OD1   . ASP A 1 12  ? 28.195  30.957  42.358  1.00 30.09 12  A 1 
ATOM 94   O OD2   . ASP A 1 12  ? 29.641  29.945  43.683  1.00 30.83 12  A 1 
ATOM 95   N N     . SER A 1 13  ? 27.439  26.555  39.613  1.00 29.88 13  A 1 
ATOM 96   C CA    . SER A 1 13  ? 27.782  25.691  38.464  1.00 34.47 13  A 1 
ATOM 97   C C     . SER A 1 13  ? 27.127  26.095  37.136  1.00 33.47 13  A 1 
ATOM 98   O O     . SER A 1 13  ? 27.601  25.714  36.068  1.00 30.69 13  A 1 
ATOM 99   C CB    . SER A 1 13  ? 27.439  24.233  38.782  1.00 33.11 13  A 1 
ATOM 100  O OG    . SER A 1 13  ? 26.055  24.071  38.997  1.00 30.63 13  A 1 
ATOM 101  N N     . ALA A 1 14  ? 26.063  26.882  37.193  1.00 28.20 14  A 1 
ATOM 102  C CA    . ALA A 1 14  ? 25.297  27.243  35.997  1.00 31.77 14  A 1 
ATOM 103  C C     . ALA A 1 14  ? 26.012  28.256  35.066  1.00 30.92 14  A 1 
ATOM 104  O O     . ALA A 1 14  ? 25.479  28.595  34.003  1.00 29.12 14  A 1 
ATOM 105  C CB    . ALA A 1 14  ? 23.929  27.754  36.446  1.00 30.30 14  A 1 
ATOM 106  N N     . SER A 1 15  ? 27.173  28.793  35.478  1.00 30.50 15  A 1 
ATOM 107  C CA    . SER A 1 15  ? 27.856  29.856  34.726  1.00 34.56 15  A 1 
ATOM 108  C C     . SER A 1 15  ? 28.611  29.335  33.502  1.00 33.73 15  A 1 
ATOM 109  O O     . SER A 1 15  ? 28.640  30.028  32.478  1.00 32.08 15  A 1 
ATOM 110  C CB    . SER A 1 15  ? 28.803  30.624  35.643  1.00 33.91 15  A 1 
ATOM 111  O OG    . SER A 1 15  ? 29.247  31.807  34.995  1.00 31.06 15  A 1 
ATOM 112  N N     . GLU A 1 16  ? 29.211  28.142  33.589  1.00 28.73 16  A 1 
ATOM 113  C CA    . GLU A 1 16  ? 30.070  27.636  32.507  1.00 32.16 16  A 1 
ATOM 114  C C     . GLU A 1 16  ? 29.279  27.278  31.233  1.00 30.80 16  A 1 
ATOM 115  O O     . GLU A 1 16  ? 29.716  27.609  30.127  1.00 28.81 16  A 1 
ATOM 116  C CB    . GLU A 1 16  ? 30.914  26.438  32.989  1.00 31.43 16  A 1 
ATOM 117  C CG    . GLU A 1 16  ? 32.043  26.876  33.935  1.00 29.09 16  A 1 
ATOM 118  C CD    . GLU A 1 16  ? 33.040  25.751  34.243  1.00 27.09 16  A 1 
ATOM 119  O OE1   . GLU A 1 16  ? 34.243  26.072  34.392  1.00 26.61 16  A 1 
ATOM 120  O OE2   . GLU A 1 16  ? 32.604  24.583  34.330  1.00 28.47 16  A 1 
ATOM 121  N N     . ASP A 1 17  ? 28.074  26.724  31.394  1.00 27.73 17  A 1 
ATOM 122  C CA    . ASP A 1 17  ? 27.233  26.334  30.253  1.00 32.24 17  A 1 
ATOM 123  C C     . ASP A 1 17  ? 26.872  27.498  29.318  1.00 30.80 17  A 1 
ATOM 124  O O     . ASP A 1 17  ? 26.648  27.316  28.114  1.00 29.41 17  A 1 
ATOM 125  C CB    . ASP A 1 17  ? 25.939  25.685  30.767  1.00 31.42 17  A 1 
ATOM 126  C CG    . ASP A 1 17  ? 26.035  24.170  30.990  1.00 27.94 17  A 1 
ATOM 127  O OD1   . ASP A 1 17  ? 26.960  23.543  30.439  1.00 27.37 17  A 1 
ATOM 128  O OD2   . ASP A 1 17  ? 25.121  23.663  31.671  1.00 27.81 17  A 1 
ATOM 129  N N     . ARG A 1 18  ? 26.818  28.735  29.851  1.00 27.62 18  A 1 
ATOM 130  C CA    . ARG A 1 18  ? 26.488  29.906  29.022  1.00 30.89 18  A 1 
ATOM 131  C C     . ARG A 1 18  ? 27.574  30.262  28.016  1.00 29.30 18  A 1 
ATOM 132  O O     . ARG A 1 18  ? 27.254  30.868  26.989  1.00 27.45 18  A 1 
ATOM 133  C CB    . ARG A 1 18  ? 26.158  31.122  29.896  1.00 30.58 18  A 1 
ATOM 134  C CG    . ARG A 1 18  ? 24.788  30.987  30.559  1.00 28.27 18  A 1 
ATOM 135  C CD    . ARG A 1 18  ? 24.420  32.306  31.242  1.00 27.47 18  A 1 
ATOM 136  N NE    . ARG A 1 18  ? 23.157  32.189  31.967  1.00 25.79 18  A 1 
ATOM 137  C CZ    . ARG A 1 18  ? 22.504  33.163  32.582  1.00 24.06 18  A 1 
ATOM 138  N NH1   . ARG A 1 18  ? 22.945  34.388  32.546  1.00 22.85 18  A 1 
ATOM 139  N NH2   . ARG A 1 18  ? 21.409  32.921  33.239  1.00 21.54 18  A 1 
ATOM 140  N N     . HIS A 1 19  ? 28.836  29.932  28.304  1.00 26.73 19  A 1 
ATOM 141  C CA    . HIS A 1 19  ? 29.923  30.256  27.384  1.00 30.27 19  A 1 
ATOM 142  C C     . HIS A 1 19  ? 29.881  29.384  26.119  1.00 29.12 19  A 1 
ATOM 143  O O     . HIS A 1 19  ? 30.036  29.924  25.013  1.00 27.64 19  A 1 
ATOM 144  C CB    . HIS A 1 19  ? 31.276  30.207  28.103  1.00 30.34 19  A 1 
ATOM 145  C CG    . HIS A 1 19  ? 31.831  31.597  28.298  1.00 28.41 19  A 1 
ATOM 146  N ND1   . HIS A 1 19  ? 32.148  32.478  27.299  1.00 27.57 19  A 1 
ATOM 147  C CD2   . HIS A 1 19  ? 32.073  32.240  29.474  1.00 27.83 19  A 1 
ATOM 148  C CE1   . HIS A 1 19  ? 32.586  33.623  27.857  1.00 26.87 19  A 1 
ATOM 149  N NE2   . HIS A 1 19  ? 32.542  33.525  29.184  1.00 26.97 19  A 1 
ATOM 150  N N     . TRP A 1 20  ? 29.560  28.090  26.282  1.00 29.17 20  A 1 
ATOM 151  C CA    . TRP A 1 20  ? 29.446  27.161  25.153  1.00 26.79 20  A 1 
ATOM 152  C C     . TRP A 1 20  ? 28.319  27.554  24.193  1.00 25.54 20  A 1 
ATOM 153  O O     . TRP A 1 20  ? 28.485  27.494  22.970  1.00 23.27 20  A 1 
ATOM 154  C CB    . TRP A 1 20  ? 29.256  25.746  25.685  1.00 25.30 20  A 1 
ATOM 155  C CG    . TRP A 1 20  ? 30.502  25.139  26.223  1.00 22.88 20  A 1 
ATOM 156  C CD1   . TRP A 1 20  ? 30.935  25.204  27.505  1.00 20.07 20  A 1 
ATOM 157  C CD2   . TRP A 1 20  ? 31.527  24.389  25.476  1.00 22.39 20  A 1 
ATOM 158  N NE1   . TRP A 1 20  ? 32.160  24.545  27.623  1.00 19.24 20  A 1 
ATOM 159  C CE2   . TRP A 1 20  ? 32.551  24.033  26.400  1.00 20.99 20  A 1 
ATOM 160  C CE3   . TRP A 1 20  ? 31.658  23.984  24.143  1.00 24.75 20  A 1 
ATOM 161  C CZ2   . TRP A 1 20  ? 33.689  23.300  25.984  1.00 24.26 20  A 1 
ATOM 162  C CZ3   . TRP A 1 20  ? 32.795  23.250  23.731  1.00 23.86 20  A 1 
ATOM 163  C CH2   . TRP A 1 20  ? 33.788  22.916  24.641  1.00 24.64 20  A 1 
ATOM 164  N N     . HIS A 1 21  ? 27.200  28.041  24.716  1.00 27.14 21  A 1 
ATOM 165  C CA    . HIS A 1 21  ? 26.110  28.499  23.859  1.00 30.57 21  A 1 
ATOM 166  C C     . HIS A 1 21  ? 26.502  29.680  22.959  1.00 29.50 21  A 1 
ATOM 167  O O     . HIS A 1 21  ? 26.013  29.769  21.837  1.00 28.29 21  A 1 
ATOM 168  C CB    . HIS A 1 21  ? 24.876  28.830  24.705  1.00 30.48 21  A 1 
ATOM 169  C CG    . HIS A 1 21  ? 23.897  27.686  24.747  1.00 28.26 21  A 1 
ATOM 170  N ND1   . HIS A 1 21  ? 23.195  27.197  23.674  1.00 27.37 21  A 1 
ATOM 171  C CD2   . HIS A 1 21  ? 23.540  26.932  25.825  1.00 28.11 21  A 1 
ATOM 172  C CE1   . HIS A 1 21  ? 22.434  26.173  24.090  1.00 26.73 21  A 1 
ATOM 173  N NE2   . HIS A 1 21  ? 22.611  25.978  25.398  1.00 26.45 21  A 1 
ATOM 174  N N     . ARG A 1 22  ? 27.362  30.577  23.426  1.00 25.33 22  A 1 
ATOM 175  C CA    . ARG A 1 22  ? 27.752  31.754  22.644  1.00 27.22 22  A 1 
ATOM 176  C C     . ARG A 1 22  ? 28.620  31.409  21.441  1.00 26.23 22  A 1 
ATOM 177  O O     . ARG A 1 22  ? 28.400  31.970  20.368  1.00 24.85 22  A 1 
ATOM 178  C CB    . ARG A 1 22  ? 28.426  32.803  23.545  1.00 27.18 22  A 1 
ATOM 179  C CG    . ARG A 1 22  ? 27.544  34.046  23.684  1.00 24.86 22  A 1 
ATOM 180  C CD    . ARG A 1 22  ? 28.252  35.114  24.512  1.00 22.95 22  A 1 
ATOM 181  N NE    . ARG A 1 22  ? 27.427  36.310  24.677  1.00 21.57 22  A 1 
ATOM 182  C CZ    . ARG A 1 22  ? 27.773  37.412  25.322  1.00 19.24 22  A 1 
ATOM 183  N NH1   . ARG A 1 22  ? 28.937  37.519  25.905  1.00 18.15 22  A 1 
ATOM 184  N NH2   . ARG A 1 22  ? 26.963  38.413  25.401  1.00 16.88 22  A 1 
ATOM 185  N N     . THR A 1 23  ? 29.554  30.479  21.604  1.00 26.81 23  A 1 
ATOM 186  C CA    . THR A 1 23  ? 30.421  30.041  20.502  1.00 28.39 23  A 1 
ATOM 187  C C     . THR A 1 23  ? 29.644  29.262  19.448  1.00 27.37 23  A 1 
ATOM 188  O O     . THR A 1 23  ? 29.815  29.534  18.256  1.00 25.86 23  A 1 
ATOM 189  C CB    . THR A 1 23  ? 31.611  29.215  21.013  1.00 27.72 23  A 1 
ATOM 190  O OG1   . THR A 1 23  ? 31.250  28.471  22.158  1.00 26.71 23  A 1 
ATOM 191  C CG2   . THR A 1 23  ? 32.770  30.117  21.418  1.00 29.40 23  A 1 
ATOM 192  N N     . ALA A 1 24  ? 28.722  28.409  19.867  1.00 26.22 24  A 1 
ATOM 193  C CA    . ALA A 1 24  ? 27.860  27.689  18.925  1.00 26.85 24  A 1 
ATOM 194  C C     . ALA A 1 24  ? 26.970  28.627  18.088  1.00 26.94 24  A 1 
ATOM 195  O O     . ALA A 1 24  ? 26.717  28.365  16.912  1.00 26.01 24  A 1 
ATOM 196  C CB    . ALA A 1 24  ? 27.017  26.687  19.721  1.00 26.05 24  A 1 
ATOM 197  N N     . THR A 1 25  ? 26.516  29.750  18.663  1.00 27.34 25  A 1 
ATOM 198  C CA    . THR A 1 25  ? 25.653  30.695  17.938  1.00 26.73 25  A 1 
ATOM 199  C C     . THR A 1 25  ? 26.399  31.444  16.829  1.00 26.38 25  A 1 
ATOM 200  O O     . THR A 1 25  ? 25.795  31.770  15.807  1.00 24.58 25  A 1 
ATOM 201  C CB    . THR A 1 25  ? 24.984  31.713  18.876  1.00 25.93 25  A 1 
ATOM 202  O OG1   . THR A 1 25  ? 24.639  31.172  20.117  1.00 23.76 25  A 1 
ATOM 203  C CG2   . THR A 1 25  ? 23.670  32.229  18.288  1.00 25.21 25  A 1 
ATOM 204  N N     . LEU A 1 26  ? 27.696  31.697  17.010  1.00 25.74 26  A 1 
ATOM 205  C CA    . LEU A 1 26  ? 28.505  32.345  15.973  1.00 27.96 26  A 1 
ATOM 206  C C     . LEU A 1 26  ? 28.670  31.461  14.731  1.00 27.59 26  A 1 
ATOM 207  O O     . LEU A 1 26  ? 28.604  31.969  13.613  1.00 25.91 26  A 1 
ATOM 208  C CB    . LEU A 1 26  ? 29.866  32.749  16.562  1.00 26.23 26  A 1 
ATOM 209  C CG    . LEU A 1 26  ? 29.831  34.096  17.304  1.00 23.10 26  A 1 
ATOM 210  C CD1   . LEU A 1 26  ? 31.051  34.241  18.206  1.00 22.57 26  A 1 
ATOM 211  C CD2   . LEU A 1 26  ? 29.819  35.269  16.328  1.00 24.71 26  A 1 
ATOM 212  N N     . PHE A 1 27  ? 28.787  30.139  14.931  1.00 24.71 27  A 1 
ATOM 213  C CA    . PHE A 1 27  ? 28.903  29.171  13.839  1.00 26.22 27  A 1 
ATOM 214  C C     . PHE A 1 27  ? 27.673  29.160  12.920  1.00 26.92 27  A 1 
ATOM 215  O O     . PHE A 1 27  ? 27.809  29.116  11.695  1.00 24.83 27  A 1 
ATOM 216  C CB    . PHE A 1 27  ? 29.127  27.781  14.442  1.00 24.43 27  A 1 
ATOM 217  C CG    . PHE A 1 27  ? 30.455  27.171  14.075  1.00 21.29 27  A 1 
ATOM 218  C CD1   . PHE A 1 27  ? 30.537  26.282  12.998  1.00 19.51 27  A 1 
ATOM 219  C CD2   . PHE A 1 27  ? 31.598  27.490  14.821  1.00 19.71 27  A 1 
ATOM 220  C CE1   . PHE A 1 27  ? 31.761  25.675  12.686  1.00 18.52 27  A 1 
ATOM 221  C CE2   . PHE A 1 27  ? 32.828  26.882  14.505  1.00 18.74 27  A 1 
ATOM 222  C CZ    . PHE A 1 27  ? 32.912  25.968  13.444  1.00 18.83 27  A 1 
ATOM 223  N N     . MET A 1 28  ? 26.478  29.232  13.508  1.00 32.20 28  A 1 
ATOM 224  C CA    . MET A 1 28  ? 25.225  29.099  12.751  1.00 32.75 28  A 1 
ATOM 225  C C     . MET A 1 28  ? 24.944  30.280  11.814  1.00 34.07 28  A 1 
ATOM 226  O O     . MET A 1 28  ? 24.254  30.111  10.811  1.00 31.88 28  A 1 
ATOM 227  C CB    . MET A 1 28  ? 24.061  28.898  13.727  1.00 30.51 28  A 1 
ATOM 228  C CG    . MET A 1 28  ? 24.047  27.492  14.343  1.00 27.08 28  A 1 
ATOM 229  S SD    . MET A 1 28  ? 23.201  26.238  13.328  1.00 24.58 28  A 1 
ATOM 230  C CE    . MET A 1 28  ? 21.513  26.438  13.925  1.00 22.36 28  A 1 
ATOM 231  N N     . ASN A 1 29  ? 25.448  31.455  12.103  1.00 28.01 29  A 1 
ATOM 232  C CA    . ASN A 1 29  ? 25.124  32.643  11.303  1.00 28.51 29  A 1 
ATOM 233  C C     . ASN A 1 29  ? 25.767  32.642  9.917   1.00 27.87 29  A 1 
ATOM 234  O O     . ASN A 1 29  ? 25.184  33.221  8.995   1.00 25.62 29  A 1 
ATOM 235  C CB    . ASN A 1 29  ? 25.485  33.905  12.089  1.00 27.24 29  A 1 
ATOM 236  C CG    . ASN A 1 29  ? 24.386  34.371  13.034  1.00 23.62 29  A 1 
ATOM 237  O OD1   . ASN A 1 29  ? 23.234  33.990  12.966  1.00 23.25 29  A 1 
ATOM 238  N ND2   . ASN A 1 29  ? 24.719  35.257  13.943  1.00 23.26 29  A 1 
ATOM 239  N N     . CYS A 1 30  ? 26.928  31.994  9.729   1.00 29.88 30  A 1 
ATOM 240  C CA    . CYS A 1 30  ? 27.604  32.003  8.436   1.00 32.20 30  A 1 
ATOM 241  C C     . CYS A 1 30  ? 26.857  31.235  7.342   1.00 31.77 30  A 1 
ATOM 242  O O     . CYS A 1 30  ? 26.999  31.543  6.172   1.00 28.85 30  A 1 
ATOM 243  C CB    . CYS A 1 30  ? 29.036  31.473  8.593   1.00 29.96 30  A 1 
ATOM 244  S SG    . CYS A 1 30  ? 30.051  32.694  9.490   1.00 26.98 30  A 1 
ATOM 245  N N     . VAL A 1 31  ? 26.024  30.248  7.729   1.00 30.90 31  A 1 
ATOM 246  C CA    . VAL A 1 31  ? 25.336  29.374  6.759   1.00 33.33 31  A 1 
ATOM 247  C C     . VAL A 1 31  ? 24.188  30.090  6.026   1.00 32.09 31  A 1 
ATOM 248  O O     . VAL A 1 31  ? 23.799  29.676  4.940   1.00 29.80 31  A 1 
ATOM 249  C CB    . VAL A 1 31  ? 24.839  28.086  7.446   1.00 31.47 31  A 1 
ATOM 250  C CG1   . VAL A 1 31  ? 24.310  27.057  6.444   1.00 28.91 31  A 1 
ATOM 251  C CG2   . VAL A 1 31  ? 25.952  27.405  8.257   1.00 30.67 31  A 1 
ATOM 252  N N     . SER A 1 32  ? 23.619  31.146  6.622   1.00 33.45 32  A 1 
ATOM 253  C CA    . SER A 1 32  ? 22.363  31.726  6.133   1.00 34.77 32  A 1 
ATOM 254  C C     . SER A 1 32  ? 22.479  32.522  4.833   1.00 33.36 32  A 1 
ATOM 255  O O     . SER A 1 32  ? 21.524  32.547  4.052   1.00 29.97 32  A 1 
ATOM 256  C CB    . SER A 1 32  ? 21.723  32.602  7.213   1.00 32.19 32  A 1 
ATOM 257  O OG    . SER A 1 32  ? 22.519  33.715  7.536   1.00 30.44 32  A 1 
ATOM 258  N N     . ASN A 1 33  ? 23.608  33.178  4.613   1.00 32.22 33  A 1 
ATOM 259  C CA    . ASN A 1 33  ? 23.791  33.945  3.390   1.00 34.55 33  A 1 
ATOM 260  C C     . ASN A 1 33  ? 24.152  32.986  2.257   1.00 32.91 33  A 1 
ATOM 261  O O     . ASN A 1 33  ? 25.308  32.626  2.083   1.00 30.30 33  A 1 
ATOM 262  C CB    . ASN A 1 33  ? 24.817  35.065  3.604   1.00 32.80 33  A 1 
ATOM 263  C CG    . ASN A 1 33  ? 24.237  36.246  4.367   1.00 28.52 33  A 1 
ATOM 264  O OD1   . ASN A 1 33  ? 23.046  36.417  4.535   1.00 28.38 33  A 1 
ATOM 265  N ND2   . ASN A 1 33  ? 25.096  37.135  4.839   1.00 28.67 33  A 1 
ATOM 266  N N     . GLY A 1 34  ? 23.146  32.585  1.504   1.00 33.50 34  A 1 
ATOM 267  C CA    . GLY A 1 34  ? 23.259  31.718  0.336   1.00 34.10 34  A 1 
ATOM 268  C C     . GLY A 1 34  ? 24.002  32.316  -0.865  1.00 33.52 34  A 1 
ATOM 269  O O     . GLY A 1 34  ? 23.752  31.898  -1.994  1.00 31.62 34  A 1 
ATOM 270  N N     . THR A 1 35  ? 24.875  33.284  -0.657  1.00 30.86 35  A 1 
ATOM 271  C CA    . THR A 1 35  ? 25.883  33.611  -1.654  1.00 32.73 35  A 1 
ATOM 272  C C     . THR A 1 35  ? 26.742  32.367  -1.812  1.00 31.32 35  A 1 
ATOM 273  O O     . THR A 1 35  ? 27.524  32.036  -0.920  1.00 29.11 35  A 1 
ATOM 274  C CB    . THR A 1 35  ? 26.729  34.822  -1.261  1.00 30.77 35  A 1 
ATOM 275  O OG1   . THR A 1 35  ? 27.046  34.798  0.113   1.00 28.74 35  A 1 
ATOM 276  C CG2   . THR A 1 35  ? 25.981  36.120  -1.522  1.00 30.21 35  A 1 
ATOM 277  N N     . VAL A 1 36  ? 26.549  31.683  -2.924  1.00 29.55 36  A 1 
ATOM 278  C CA    . VAL A 1 36  ? 27.485  30.687  -3.431  1.00 32.95 36  A 1 
ATOM 279  C C     . VAL A 1 36  ? 28.794  31.444  -3.648  1.00 32.24 36  A 1 
ATOM 280  O O     . VAL A 1 36  ? 28.983  32.072  -4.682  1.00 30.64 36  A 1 
ATOM 281  C CB    . VAL A 1 36  ? 26.976  30.045  -4.738  1.00 31.31 36  A 1 
ATOM 282  C CG1   . VAL A 1 36  ? 27.925  28.951  -5.227  1.00 29.43 36  A 1 
ATOM 283  C CG2   . VAL A 1 36  ? 25.586  29.421  -4.544  1.00 32.03 36  A 1 
ATOM 284  N N     . TYR A 1 37  ? 29.615  31.489  -2.598  1.00 29.19 37  A 1 
ATOM 285  C CA    . TYR A 1 37  ? 30.971  31.956  -2.758  1.00 30.11 37  A 1 
ATOM 286  C C     . TYR A 1 37  ? 31.600  31.009  -3.765  1.00 29.13 37  A 1 
ATOM 287  O O     . TYR A 1 37  ? 31.671  29.804  -3.517  1.00 27.56 37  A 1 
ATOM 288  C CB    . TYR A 1 37  ? 31.715  31.997  -1.415  1.00 29.27 37  A 1 
ATOM 289  C CG    . TYR A 1 37  ? 31.536  33.301  -0.669  1.00 30.02 37  A 1 
ATOM 290  C CD1   . TYR A 1 37  ? 32.464  34.349  -0.853  1.00 30.13 37  A 1 
ATOM 291  C CD2   . TYR A 1 37  ? 30.446  33.499  0.196   1.00 31.71 37  A 1 
ATOM 292  C CE1   . TYR A 1 37  ? 32.301  35.582  -0.187  1.00 28.77 37  A 1 
ATOM 293  C CE2   . TYR A 1 37  ? 30.267  34.726  0.864   1.00 27.63 37  A 1 
ATOM 294  C CZ    . TYR A 1 37  ? 31.203  35.773  0.672   1.00 26.26 37  A 1 
ATOM 295  O OH    . TYR A 1 37  ? 31.036  36.976  1.327   1.00 24.48 37  A 1 
ATOM 296  N N     . GLU A 1 38  ? 31.968  31.542  -4.925  1.00 28.37 38  A 1 
ATOM 297  C CA    . GLU A 1 38  ? 32.873  30.848  -5.818  1.00 31.61 38  A 1 
ATOM 298  C C     . GLU A 1 38  ? 34.065  30.423  -4.965  1.00 30.79 38  A 1 
ATOM 299  O O     . GLU A 1 38  ? 34.769  31.262  -4.401  1.00 29.60 38  A 1 
ATOM 300  C CB    . GLU A 1 38  ? 33.330  31.746  -6.976  1.00 30.92 38  A 1 
ATOM 301  C CG    . GLU A 1 38  ? 32.244  31.951  -8.044  1.00 28.35 38  A 1 
ATOM 302  C CD    . GLU A 1 38  ? 32.742  32.749  -9.256  1.00 26.00 38  A 1 
ATOM 303  O OE1   . GLU A 1 38  ? 32.211  32.504  -10.365 1.00 25.12 38  A 1 
ATOM 304  O OE2   . GLU A 1 38  ? 33.618  33.619  -9.082  1.00 26.22 38  A 1 
ATOM 305  N N     . GLU A 1 39  ? 34.214  29.104  -4.784  1.00 29.27 39  A 1 
ATOM 306  C CA    . GLU A 1 39  ? 35.395  28.580  -4.114  1.00 31.56 39  A 1 
ATOM 307  C C     . GLU A 1 39  ? 36.596  29.125  -4.864  1.00 29.93 39  A 1 
ATOM 308  O O     . GLU A 1 39  ? 36.708  28.955  -6.074  1.00 28.45 39  A 1 
ATOM 309  C CB    . GLU A 1 39  ? 35.400  27.050  -4.080  1.00 31.22 39  A 1 
ATOM 310  C CG    . GLU A 1 39  ? 34.469  26.472  -2.996  1.00 29.05 39  A 1 
ATOM 311  C CD    . GLU A 1 39  ? 34.577  24.944  -2.865  1.00 27.59 39  A 1 
ATOM 312  O OE1   . GLU A 1 39  ? 34.484  24.448  -1.725  1.00 26.84 39  A 1 
ATOM 313  O OE2   . GLU A 1 39  ? 34.744  24.274  -3.906  1.00 27.15 39  A 1 
ATOM 314  N N     . ALA A 1 40  ? 37.468  29.812  -4.138  1.00 30.77 40  A 1 
ATOM 315  C CA    . ALA A 1 40  ? 38.701  30.322  -4.700  1.00 31.91 40  A 1 
ATOM 316  C C     . ALA A 1 40  ? 39.530  29.116  -5.149  1.00 30.60 40  A 1 
ATOM 317  O O     . ALA A 1 40  ? 40.213  28.487  -4.337  1.00 28.88 40  A 1 
ATOM 318  C CB    . ALA A 1 40  ? 39.412  31.194  -3.658  1.00 30.43 40  A 1 
ATOM 319  N N     . VAL A 1 41  ? 39.418  28.770  -6.429  1.00 30.81 41  A 1 
ATOM 320  C CA    . VAL A 1 41  ? 40.215  27.732  -7.076  1.00 33.35 41  A 1 
ATOM 321  C C     . VAL A 1 41  ? 41.650  28.241  -7.086  1.00 32.01 41  A 1 
ATOM 322  O O     . VAL A 1 41  ? 42.067  28.981  -7.974  1.00 30.21 41  A 1 
ATOM 323  C CB    . VAL A 1 41  ? 39.699  27.406  -8.488  1.00 31.80 41  A 1 
ATOM 324  C CG1   . VAL A 1 41  ? 40.481  26.227  -9.082  1.00 30.01 41  A 1 
ATOM 325  C CG2   . VAL A 1 41  ? 38.216  27.032  -8.488  1.00 32.13 41  A 1 
ATOM 326  N N     . GLY A 1 42  ? 42.381  27.895  -6.028  1.00 32.81 42  A 1 
ATOM 327  C CA    . GLY A 1 42  ? 43.816  28.132  -5.997  1.00 34.45 42  A 1 
ATOM 328  C C     . GLY A 1 42  ? 44.468  27.433  -7.187  1.00 34.06 42  A 1 
ATOM 329  O O     . GLY A 1 42  ? 44.078  26.325  -7.543  1.00 32.26 42  A 1 
ATOM 330  N N     . ARG A 1 43  ? 45.453  28.061  -7.797  1.00 29.83 43  A 1 
ATOM 331  C CA    . ARG A 1 43  ? 46.122  27.610  -9.033  1.00 34.54 43  A 1 
ATOM 332  C C     . ARG A 1 43  ? 46.525  26.128  -9.063  1.00 33.66 43  A 1 
ATOM 333  O O     . ARG A 1 43  ? 46.476  25.527  -10.123 1.00 30.98 43  A 1 
ATOM 334  C CB    . ARG A 1 43  ? 47.389  28.436  -9.273  1.00 32.78 43  A 1 
ATOM 335  C CG    . ARG A 1 43  ? 47.157  29.683  -10.128 1.00 30.05 43  A 1 
ATOM 336  C CD    . ARG A 1 43  ? 48.508  30.358  -10.399 1.00 27.66 43  A 1 
ATOM 337  N NE    . ARG A 1 43  ? 48.376  31.458  -11.353 1.00 26.40 43  A 1 
ATOM 338  C CZ    . ARG A 1 43  ? 49.364  32.257  -11.754 1.00 24.12 43  A 1 
ATOM 339  N NH1   . ARG A 1 43  ? 50.573  32.141  -11.277 1.00 23.68 43  A 1 
ATOM 340  N NH2   . ARG A 1 43  ? 49.143  33.182  -12.632 1.00 23.55 43  A 1 
ATOM 341  N N     . GLU A 1 44  ? 46.982  25.581  -7.941  1.00 36.10 44  A 1 
ATOM 342  C CA    . GLU A 1 44  ? 47.573  24.232  -7.873  1.00 39.45 44  A 1 
ATOM 343  C C     . GLU A 1 44  ? 46.545  23.100  -7.664  1.00 39.55 44  A 1 
ATOM 344  O O     . GLU A 1 44  ? 46.897  22.022  -7.207  1.00 37.31 44  A 1 
ATOM 345  C CB    . GLU A 1 44  ? 48.710  24.194  -6.845  1.00 36.98 44  A 1 
ATOM 346  C CG    . GLU A 1 44  ? 49.912  25.041  -7.286  1.00 34.57 44  A 1 
ATOM 347  C CD    . GLU A 1 44  ? 51.129  24.865  -6.374  1.00 31.54 44  A 1 
ATOM 348  O OE1   . GLU A 1 44  ? 52.233  25.230  -6.841  1.00 29.91 44  A 1 
ATOM 349  O OE2   . GLU A 1 44  ? 50.956  24.409  -5.229  1.00 29.95 44  A 1 
ATOM 350  N N     . GLY A 1 45  ? 45.273  23.318  -7.980  1.00 35.40 45  A 1 
ATOM 351  C CA    . GLY A 1 45  ? 44.279  22.237  -8.012  1.00 36.15 45  A 1 
ATOM 352  C C     . GLY A 1 45  ? 43.852  21.637  -6.667  1.00 36.67 45  A 1 
ATOM 353  O O     . GLY A 1 45  ? 42.934  20.818  -6.637  1.00 34.78 45  A 1 
ATOM 354  N N     . CYS A 1 46  ? 44.488  22.028  -5.544  1.00 39.94 46  A 1 
ATOM 355  C CA    . CYS A 1 46  ? 44.069  21.600  -4.220  1.00 41.80 46  A 1 
ATOM 356  C C     . CYS A 1 46  ? 42.830  22.402  -3.794  1.00 42.08 46  A 1 
ATOM 357  O O     . CYS A 1 46  ? 42.934  23.546  -3.357  1.00 39.81 46  A 1 
ATOM 358  C CB    . CYS A 1 46  ? 45.225  21.746  -3.224  1.00 39.42 46  A 1 
ATOM 359  S SG    . CYS A 1 46  ? 46.453  20.424  -3.500  1.00 36.23 46  A 1 
ATOM 360  N N     . TRP A 1 47  ? 41.642  21.783  -3.905  1.00 47.39 47  A 1 
ATOM 361  C CA    . TRP A 1 47  ? 40.394  22.301  -3.345  1.00 45.36 47  A 1 
ATOM 362  C C     . TRP A 1 47  ? 40.472  22.210  -1.814  1.00 44.60 47  A 1 
ATOM 363  O O     . TRP A 1 47  ? 40.016  21.253  -1.191  1.00 42.54 47  A 1 
ATOM 364  C CB    . TRP A 1 47  ? 39.200  21.534  -3.907  1.00 42.93 47  A 1 
ATOM 365  C CG    . TRP A 1 47  ? 39.000  21.650  -5.387  1.00 39.77 47  A 1 
ATOM 366  C CD1   . TRP A 1 47  ? 39.706  21.004  -6.338  1.00 36.48 47  A 1 
ATOM 367  C CD2   . TRP A 1 47  ? 37.999  22.448  -6.101  1.00 38.22 47  A 1 
ATOM 368  N NE1   . TRP A 1 47  ? 39.223  21.336  -7.596  1.00 32.82 47  A 1 
ATOM 369  C CE2   . TRP A 1 47  ? 38.167  22.203  -7.492  1.00 34.00 47  A 1 
ATOM 370  C CE3   . TRP A 1 47  ? 36.969  23.317  -5.692  1.00 35.71 47  A 1 
ATOM 371  C CZ2   . TRP A 1 47  ? 37.325  22.811  -8.459  1.00 34.27 47  A 1 
ATOM 372  C CZ3   . TRP A 1 47  ? 36.127  23.919  -6.655  1.00 34.48 47  A 1 
ATOM 373  C CH2   . TRP A 1 47  ? 36.310  23.667  -8.013  1.00 35.48 47  A 1 
ATOM 374  N N     . ALA A 1 48  ? 41.150  23.186  -1.192  1.00 55.41 48  A 1 
ATOM 375  C CA    . ALA A 1 48  ? 41.268  23.238  0.256   1.00 56.52 48  A 1 
ATOM 376  C C     . ALA A 1 48  ? 39.914  23.639  0.857   1.00 58.36 48  A 1 
ATOM 377  O O     . ALA A 1 48  ? 39.389  24.713  0.562   1.00 55.94 48  A 1 
ATOM 378  C CB    . ALA A 1 48  ? 42.402  24.192  0.634   1.00 52.02 48  A 1 
ATOM 379  N N     . ARG A 1 49  ? 39.363  22.794  1.736   1.00 63.65 49  A 1 
ATOM 380  C CA    . ARG A 1 49  ? 38.130  23.096  2.460   1.00 65.88 49  A 1 
ATOM 381  C C     . ARG A 1 49  ? 38.310  24.370  3.278   1.00 67.66 49  A 1 
ATOM 382  O O     . ARG A 1 49  ? 39.326  24.539  3.947   1.00 64.31 49  A 1 
ATOM 383  C CB    . ARG A 1 49  ? 37.734  21.898  3.327   1.00 62.54 49  A 1 
ATOM 384  C CG    . ARG A 1 49  ? 36.393  22.111  4.028   1.00 55.41 49  A 1 
ATOM 385  C CD    . ARG A 1 49  ? 35.954  20.855  4.775   1.00 56.22 49  A 1 
ATOM 386  N NE    . ARG A 1 49  ? 34.769  21.119  5.581   1.00 50.60 49  A 1 
ATOM 387  C CZ    . ARG A 1 49  ? 33.981  20.235  6.153   1.00 44.32 49  A 1 
ATOM 388  N NH1   . ARG A 1 49  ? 34.167  18.956  5.987   1.00 43.33 49  A 1 
ATOM 389  N NH2   . ARG A 1 49  ? 33.010  20.618  6.909   1.00 43.51 49  A 1 
ATOM 390  N N     . LEU A 1 50  ? 37.329  25.269  3.234   1.00 68.18 50  A 1 
ATOM 391  C CA    . LEU A 1 50  ? 37.349  26.494  4.024   1.00 69.95 50  A 1 
ATOM 392  C C     . LEU A 1 50  ? 37.278  26.170  5.525   1.00 72.13 50  A 1 
ATOM 393  O O     . LEU A 1 50  ? 36.720  25.151  5.943   1.00 69.03 50  A 1 
ATOM 394  C CB    . LEU A 1 50  ? 36.231  27.439  3.585   1.00 64.54 50  A 1 
ATOM 395  C CG    . LEU A 1 50  ? 36.423  28.040  2.178   1.00 60.04 50  A 1 
ATOM 396  C CD1   . LEU A 1 50  ? 35.184  28.826  1.764   1.00 55.72 50  A 1 
ATOM 397  C CD2   . LEU A 1 50  ? 37.632  28.979  2.114   1.00 57.87 50  A 1 
ATOM 398  N N     . CYS A 1 51  ? 37.857  27.044  6.346   1.00 74.58 51  A 1 
ATOM 399  C CA    . CYS A 1 51  ? 37.799  26.952  7.795   1.00 73.93 51  A 1 
ATOM 400  C C     . CYS A 1 51  ? 36.343  27.023  8.277   1.00 72.29 51  A 1 
ATOM 401  O O     . CYS A 1 51  ? 35.663  28.011  8.015   1.00 67.95 51  A 1 
ATOM 402  C CB    . CYS A 1 51  ? 38.635  28.091  8.382   1.00 73.27 51  A 1 
ATOM 403  S SG    . CYS A 1 51  ? 38.495  28.173  10.179  1.00 71.05 51  A 1 
ATOM 404  N N     . ASP A 1 52  ? 35.917  26.042  9.060   1.00 74.40 52  A 1 
ATOM 405  C CA    . ASP A 1 52  ? 34.570  26.008  9.627   1.00 71.26 52  A 1 
ATOM 406  C C     . ASP A 1 52  ? 34.325  27.166  10.620  1.00 70.79 52  A 1 
ATOM 407  O O     . ASP A 1 52  ? 33.184  27.540  10.856  1.00 65.67 52  A 1 
ATOM 408  C CB    . ASP A 1 52  ? 34.338  24.634  10.291  1.00 67.43 52  A 1 
ATOM 409  C CG    . ASP A 1 52  ? 34.390  23.423  9.327   1.00 65.90 52  A 1 
ATOM 410  O OD1   . ASP A 1 52  ? 33.848  23.498  8.206   1.00 60.75 52  A 1 
ATOM 411  O OD2   . ASP A 1 52  ? 34.961  22.381  9.717   1.00 62.13 52  A 1 
ATOM 412  N N     . GLY A 1 53  ? 35.382  27.761  11.196  1.00 73.53 53  A 1 
ATOM 413  C CA    . GLY A 1 53  ? 35.285  28.878  12.137  1.00 69.66 53  A 1 
ATOM 414  C C     . GLY A 1 53  ? 35.057  30.246  11.487  1.00 69.27 53  A 1 
ATOM 415  O O     . GLY A 1 53  ? 34.201  31.004  11.928  1.00 64.34 53  A 1 
ATOM 416  N N     . CYS A 1 54  ? 35.832  30.590  10.446  1.00 72.43 54  A 1 
ATOM 417  C CA    . CYS A 1 54  ? 35.753  31.901  9.796   1.00 72.92 54  A 1 
ATOM 418  C C     . CYS A 1 54  ? 35.127  31.880  8.397   1.00 73.33 54  A 1 
ATOM 419  O O     . CYS A 1 54  ? 34.816  32.941  7.867   1.00 67.68 54  A 1 
ATOM 420  C CB    . CYS A 1 54  ? 37.141  32.554  9.783   1.00 69.04 54  A 1 
ATOM 421  S SG    . CYS A 1 54  ? 38.295  31.644  8.709   1.00 68.89 54  A 1 
ATOM 422  N N     . CYS A 1 55  ? 34.985  30.714  7.793   1.00 70.29 55  A 1 
ATOM 423  C CA    . CYS A 1 55  ? 34.410  30.501  6.458   1.00 67.88 55  A 1 
ATOM 424  C C     . CYS A 1 55  ? 35.068  31.322  5.328   1.00 69.88 55  A 1 
ATOM 425  O O     . CYS A 1 55  ? 34.464  31.501  4.277   1.00 64.03 55  A 1 
ATOM 426  C CB    . CYS A 1 55  ? 32.886  30.673  6.516   1.00 63.01 55  A 1 
ATOM 427  S SG    . CYS A 1 55  ? 32.152  29.561  7.762   1.00 56.44 55  A 1 
ATOM 428  N N     . THR A 1 56  ? 36.261  31.813  5.536   1.00 70.62 56  A 1 
ATOM 429  C CA    . THR A 1 56  ? 36.944  32.705  4.580   1.00 71.46 56  A 1 
ATOM 430  C C     . THR A 1 56  ? 38.346  32.239  4.193   1.00 73.95 56  A 1 
ATOM 431  O O     . THR A 1 56  ? 38.810  32.519  3.093   1.00 69.18 56  A 1 
ATOM 432  C CB    . THR A 1 56  ? 37.049  34.128  5.135   1.00 66.87 56  A 1 
ATOM 433  O OG1   . THR A 1 56  ? 37.617  34.125  6.425   1.00 61.88 56  A 1 
ATOM 434  C CG2   . THR A 1 56  ? 35.696  34.827  5.234   1.00 62.61 56  A 1 
ATOM 435  N N     . VAL A 1 57  ? 39.030  31.540  5.107   1.00 72.63 57  A 1 
ATOM 436  C CA    . VAL A 1 57  ? 40.421  31.112  4.931   1.00 72.53 57  A 1 
ATOM 437  C C     . VAL A 1 57  ? 40.464  29.594  4.761   1.00 73.99 57  A 1 
ATOM 438  O O     . VAL A 1 57  ? 39.712  28.903  5.446   1.00 70.81 57  A 1 
ATOM 439  C CB    . VAL A 1 57  ? 41.292  31.589  6.110   1.00 68.28 57  A 1 
ATOM 440  C CG1   . VAL A 1 57  ? 42.776  31.308  5.886   1.00 61.24 57  A 1 
ATOM 441  C CG2   . VAL A 1 57  ? 41.145  33.109  6.337   1.00 64.36 57  A 1 
ATOM 442  N N     . PRO A 1 58  ? 41.355  29.041  3.899   1.00 69.55 58  A 1 
ATOM 443  C CA    . PRO A 1 58  ? 41.543  27.599  3.815   1.00 69.34 58  A 1 
ATOM 444  C C     . PRO A 1 58  ? 41.912  26.981  5.161   1.00 69.73 58  A 1 
ATOM 445  O O     . PRO A 1 58  ? 42.712  27.544  5.920   1.00 70.34 58  A 1 
ATOM 446  C CB    . PRO A 1 58  ? 42.651  27.390  2.780   1.00 68.36 58  A 1 
ATOM 447  C CG    . PRO A 1 58  ? 42.589  28.642  1.927   1.00 65.68 58  A 1 
ATOM 448  C CD    . PRO A 1 58  ? 42.163  29.723  2.917   1.00 72.16 58  A 1 
ATOM 449  N N     . SER A 1 59  ? 41.330  25.809  5.477   1.00 73.17 59  A 1 
ATOM 450  C CA    . SER A 1 59  ? 41.667  25.048  6.674   1.00 72.38 59  A 1 
ATOM 451  C C     . SER A 1 59  ? 43.069  24.447  6.560   1.00 71.01 59  A 1 
ATOM 452  O O     . SER A 1 59  ? 43.489  23.999  5.495   1.00 70.25 59  A 1 
ATOM 453  C CB    . SER A 1 59  ? 40.618  23.967  6.950   1.00 71.66 59  A 1 
ATOM 454  O OG    . SER A 1 59  ? 40.490  23.087  5.860   1.00 64.26 59  A 1 
ATOM 455  N N     . VAL A 1 60  ? 43.768  24.419  7.685   1.00 75.91 60  A 1 
ATOM 456  C CA    . VAL A 1 60  ? 45.125  23.850  7.771   1.00 74.43 60  A 1 
ATOM 457  C C     . VAL A 1 60  ? 45.164  22.641  8.708   1.00 74.75 60  A 1 
ATOM 458  O O     . VAL A 1 60  ? 46.013  21.764  8.573   1.00 71.38 60  A 1 
ATOM 459  C CB    . VAL A 1 60  ? 46.150  24.909  8.207   1.00 71.92 60  A 1 
ATOM 460  C CG1   . VAL A 1 60  ? 47.576  24.472  7.859   1.00 63.25 60  A 1 
ATOM 461  C CG2   . VAL A 1 60  ? 45.922  26.271  7.537   1.00 67.45 60  A 1 
ATOM 462  N N     . VAL A 1 61  ? 44.225  22.587  9.654   1.00 77.00 61  A 1 
ATOM 463  C CA    . VAL A 1 61  ? 44.159  21.578  10.713  1.00 77.62 61  A 1 
ATOM 464  C C     . VAL A 1 61  ? 42.745  21.021  10.803  1.00 77.71 61  A 1 
ATOM 465  O O     . VAL A 1 61  ? 41.779  21.768  10.688  1.00 76.42 61  A 1 
ATOM 466  C CB    . VAL A 1 61  ? 44.587  22.189  12.065  1.00 75.56 61  A 1 
ATOM 467  C CG1   . VAL A 1 61  ? 44.594  21.151  13.182  1.00 63.87 61  A 1 
ATOM 468  C CG2   . VAL A 1 61  ? 46.002  22.785  12.000  1.00 68.63 61  A 1 
ATOM 469  N N     . TYR A 1 62  ? 42.631  19.714  11.067  1.00 75.90 62  A 1 
ATOM 470  C CA    . TYR A 1 62  ? 41.378  19.078  11.464  1.00 75.44 62  A 1 
ATOM 471  C C     . TYR A 1 62  ? 41.420  18.725  12.952  1.00 76.78 62  A 1 
ATOM 472  O O     . TYR A 1 62  ? 42.323  18.018  13.401  1.00 73.43 62  A 1 
ATOM 473  C CB    . TYR A 1 62  ? 41.136  17.845  10.594  1.00 72.79 62  A 1 
ATOM 474  C CG    . TYR A 1 62  ? 39.871  17.086  10.960  1.00 69.84 62  A 1 
ATOM 475  C CD1   . TYR A 1 62  ? 39.942  15.839  11.604  1.00 65.76 62  A 1 
ATOM 476  C CD2   . TYR A 1 62  ? 38.616  17.629  10.652  1.00 67.22 62  A 1 
ATOM 477  C CE1   . TYR A 1 62  ? 38.778  15.135  11.919  1.00 62.02 62  A 1 
ATOM 478  C CE2   . TYR A 1 62  ? 37.443  16.938  10.960  1.00 64.54 62  A 1 
ATOM 479  C CZ    . TYR A 1 62  ? 37.518  15.682  11.587  1.00 68.45 62  A 1 
ATOM 480  O OH    . TYR A 1 62  ? 36.369  14.991  11.878  1.00 67.54 62  A 1 
ATOM 481  N N     . CYS A 1 63  ? 40.458  19.211  13.738  1.00 74.69 63  A 1 
ATOM 482  C CA    . CYS A 1 63  ? 40.273  18.838  15.136  1.00 74.82 63  A 1 
ATOM 483  C C     . CYS A 1 63  ? 39.274  17.686  15.226  1.00 73.59 63  A 1 
ATOM 484  O O     . CYS A 1 63  ? 38.116  17.838  14.845  1.00 73.09 63  A 1 
ATOM 485  C CB    . CYS A 1 63  ? 39.815  20.058  15.937  1.00 75.30 63  A 1 
ATOM 486  S SG    . CYS A 1 63  ? 39.640  19.584  17.683  1.00 73.31 63  A 1 
ATOM 487  N N     . ARG A 1 64  ? 39.710  16.532  15.760  1.00 72.56 64  A 1 
ATOM 488  C CA    . ARG A 1 64  ? 38.845  15.350  15.889  1.00 69.82 64  A 1 
ATOM 489  C C     . ARG A 1 64  ? 37.737  15.535  16.919  1.00 66.42 64  A 1 
ATOM 490  O O     . ARG A 1 64  ? 36.623  15.091  16.683  1.00 61.52 64  A 1 
ATOM 491  C CB    . ARG A 1 64  ? 39.670  14.099  16.243  1.00 66.79 64  A 1 
ATOM 492  C CG    . ARG A 1 64  ? 40.465  13.571  15.046  1.00 62.41 64  A 1 
ATOM 493  C CD    . ARG A 1 64  ? 41.149  12.251  15.412  1.00 61.58 64  A 1 
ATOM 494  N NE    . ARG A 1 64  ? 41.843  11.666  14.276  1.00 53.44 64  A 1 
ATOM 495  C CZ    . ARG A 1 64  ? 42.457  10.487  14.262  1.00 48.78 64  A 1 
ATOM 496  N NH1   . ARG A 1 64  ? 42.489  9.732   15.328  1.00 45.93 64  A 1 
ATOM 497  N NH2   . ARG A 1 64  ? 43.045  10.066  13.186  1.00 46.21 64  A 1 
ATOM 498  N N     . ALA A 1 65  ? 38.051  16.184  18.060  1.00 73.07 65  A 1 
ATOM 499  C CA    . ALA A 1 65  ? 37.089  16.384  19.134  1.00 71.62 65  A 1 
ATOM 500  C C     . ALA A 1 65  ? 35.925  17.294  18.707  1.00 71.25 65  A 1 
ATOM 501  O O     . ALA A 1 65  ? 34.768  16.980  18.989  1.00 68.22 65  A 1 
ATOM 502  C CB    . ALA A 1 65  ? 37.819  16.937  20.352  1.00 70.75 65  A 1 
ATOM 503  N N     . ASP A 1 66  ? 36.230  18.367  17.970  1.00 66.69 66  A 1 
ATOM 504  C CA    . ASP A 1 66  ? 35.228  19.318  17.490  1.00 64.64 66  A 1 
ATOM 505  C C     . ASP A 1 66  ? 34.653  18.944  16.108  1.00 65.09 66  A 1 
ATOM 506  O O     . ASP A 1 66  ? 33.711  19.574  15.638  1.00 61.88 66  A 1 
ATOM 507  C CB    . ASP A 1 66  ? 35.829  20.735  17.476  1.00 61.20 66  A 1 
ATOM 508  C CG    . ASP A 1 66  ? 36.307  21.210  18.859  1.00 59.15 66  A 1 
ATOM 509  O OD1   . ASP A 1 66  ? 35.644  20.871  19.867  1.00 56.23 66  A 1 
ATOM 510  O OD2   . ASP A 1 66  ? 37.337  21.905  18.903  1.00 57.44 66  A 1 
ATOM 511  N N     . SER A 1 67  ? 35.218  17.922  15.460  1.00 65.79 67  A 1 
ATOM 512  C CA    . SER A 1 67  ? 34.898  17.535  14.079  1.00 65.56 67  A 1 
ATOM 513  C C     . SER A 1 67  ? 34.959  18.718  13.100  1.00 66.98 67  A 1 
ATOM 514  O O     . SER A 1 67  ? 34.109  18.851  12.218  1.00 63.96 67  A 1 
ATOM 515  C CB    . SER A 1 67  ? 33.566  16.782  14.009  1.00 62.66 67  A 1 
ATOM 516  O OG    . SER A 1 67  ? 33.606  15.627  14.821  1.00 57.95 67  A 1 
ATOM 517  N N     . ALA A 1 68  ? 35.939  19.600  13.293  1.00 69.80 68  A 1 
ATOM 518  C CA    . ALA A 1 68  ? 36.017  20.876  12.603  1.00 71.00 68  A 1 
ATOM 519  C C     . ALA A 1 68  ? 37.346  21.058  11.850  1.00 71.17 68  A 1 
ATOM 520  O O     . ALA A 1 68  ? 38.426  20.777  12.384  1.00 71.26 68  A 1 
ATOM 521  C CB    . ALA A 1 68  ? 35.780  22.007  13.614  1.00 69.11 68  A 1 
ATOM 522  N N     . TYR A 1 69  ? 37.266  21.594  10.635  1.00 78.55 69  A 1 
ATOM 523  C CA    . TYR A 1 69  ? 38.403  22.029  9.831   1.00 77.60 69  A 1 
ATOM 524  C C     . TYR A 1 69  ? 38.704  23.493  10.143  1.00 79.17 69  A 1 
ATOM 525  O O     . TYR A 1 69  ? 37.863  24.360  9.918   1.00 75.73 69  A 1 
ATOM 526  C CB    . TYR A 1 69  ? 38.108  21.822  8.351   1.00 75.45 69  A 1 
ATOM 527  C CG    . TYR A 1 69  ? 37.949  20.375  7.939   1.00 72.71 69  A 1 
ATOM 528  C CD1   . TYR A 1 69  ? 39.053  19.640  7.478   1.00 65.84 69  A 1 
ATOM 529  C CD2   . TYR A 1 69  ? 36.691  19.743  8.015   1.00 67.36 69  A 1 
ATOM 530  C CE1   . TYR A 1 69  ? 38.913  18.300  7.100   1.00 63.82 69  A 1 
ATOM 531  C CE2   . TYR A 1 69  ? 36.538  18.401  7.649   1.00 64.38 69  A 1 
ATOM 532  C CZ    . TYR A 1 69  ? 37.660  17.680  7.178   1.00 70.88 69  A 1 
ATOM 533  O OH    . TYR A 1 69  ? 37.517  16.364  6.809   1.00 68.64 69  A 1 
ATOM 534  N N     . LEU A 1 70  ? 39.892  23.778  10.670  1.00 75.33 70  A 1 
ATOM 535  C CA    . LEU A 1 70  ? 40.255  25.100  11.168  1.00 74.92 70  A 1 
ATOM 536  C C     . LEU A 1 70  ? 41.469  25.670  10.427  1.00 74.37 70  A 1 
ATOM 537  O O     . LEU A 1 70  ? 42.434  24.963  10.118  1.00 75.57 70  A 1 
ATOM 538  C CB    . LEU A 1 70  ? 40.477  25.038  12.688  1.00 74.43 70  A 1 
ATOM 539  C CG    . LEU A 1 70  ? 39.254  24.566  13.504  1.00 76.64 70  A 1 
ATOM 540  C CD1   . LEU A 1 70  ? 39.632  24.441  14.977  1.00 71.75 70  A 1 
ATOM 541  C CD2   . LEU A 1 70  ? 38.066  25.523  13.383  1.00 72.54 70  A 1 
ATOM 542  N N     . CYS A 1 71  ? 41.440  26.982  10.159  1.00 79.98 71  A 1 
ATOM 543  C CA    . CYS A 1 71  ? 42.638  27.710  9.757   1.00 79.47 71  A 1 
ATOM 544  C C     . CYS A 1 71  ? 43.554  27.942  10.966  1.00 79.63 71  A 1 
ATOM 545  O O     . CYS A 1 71  ? 43.112  27.860  12.113  1.00 76.64 71  A 1 
ATOM 546  C CB    . CYS A 1 71  ? 42.260  29.015  9.056   1.00 76.50 71  A 1 
ATOM 547  S SG    . CYS A 1 71  ? 41.529  30.232  10.200  1.00 73.80 71  A 1 
ATOM 548  N N     . ALA A 1 72  ? 44.797  28.296  10.726  1.00 77.31 72  A 1 
ATOM 549  C CA    . ALA A 1 72  ? 45.777  28.494  11.793  1.00 75.32 72  A 1 
ATOM 550  C C     . ALA A 1 72  ? 45.340  29.535  12.846  1.00 75.40 72  A 1 
ATOM 551  O O     . ALA A 1 72  ? 45.582  29.352  14.030  1.00 73.17 72  A 1 
ATOM 552  C CB    . ALA A 1 72  ? 47.102  28.899  11.143  1.00 72.93 72  A 1 
ATOM 553  N N     . SER A 1 73  ? 44.666  30.608  12.434  1.00 77.78 73  A 1 
ATOM 554  C CA    . SER A 1 73  ? 44.174  31.645  13.355  1.00 77.57 73  A 1 
ATOM 555  C C     . SER A 1 73  ? 42.989  31.168  14.203  1.00 77.63 73  A 1 
ATOM 556  O O     . SER A 1 73  ? 42.972  31.432  15.406  1.00 75.74 73  A 1 
ATOM 557  C CB    . SER A 1 73  ? 43.799  32.902  12.583  1.00 75.38 73  A 1 
ATOM 558  O OG    . SER A 1 73  ? 42.890  32.617  11.531  1.00 65.40 73  A 1 
ATOM 559  N N     . CYS A 1 74  ? 42.019  30.449  13.611  1.00 68.29 74  A 1 
ATOM 560  C CA    . CYS A 1 74  ? 40.868  29.901  14.344  1.00 67.69 74  A 1 
ATOM 561  C C     . CYS A 1 74  ? 41.285  28.756  15.265  1.00 66.29 74  A 1 
ATOM 562  O O     . CYS A 1 74  ? 40.826  28.706  16.399  1.00 66.65 74  A 1 
ATOM 563  C CB    . CYS A 1 74  ? 39.784  29.467  13.361  1.00 68.18 74  A 1 
ATOM 564  S SG    . CYS A 1 74  ? 39.062  30.915  12.524  1.00 67.32 74  A 1 
ATOM 565  N N     . ASP A 1 75  ? 42.195  27.877  14.837  1.00 80.14 75  A 1 
ATOM 566  C CA    . ASP A 1 75  ? 42.779  26.825  15.655  1.00 78.34 75  A 1 
ATOM 567  C C     . ASP A 1 75  ? 43.440  27.404  16.914  1.00 77.65 75  A 1 
ATOM 568  O O     . ASP A 1 75  ? 43.137  26.987  18.032  1.00 74.56 75  A 1 
ATOM 569  C CB    . ASP A 1 75  ? 43.783  26.013  14.831  1.00 76.96 75  A 1 
ATOM 570  C CG    . ASP A 1 75  ? 44.446  24.917  15.659  1.00 74.60 75  A 1 
ATOM 571  O OD1   . ASP A 1 75  ? 43.725  24.044  16.170  1.00 66.99 75  A 1 
ATOM 572  O OD2   . ASP A 1 75  ? 45.681  24.937  15.850  1.00 67.97 75  A 1 
ATOM 573  N N     . ALA A 1 76  ? 44.279  28.432  16.749  1.00 76.75 76  A 1 
ATOM 574  C CA    . ALA A 1 76  ? 44.919  29.104  17.871  1.00 74.63 76  A 1 
ATOM 575  C C     . ALA A 1 76  ? 43.898  29.737  18.834  1.00 74.51 76  A 1 
ATOM 576  O O     . ALA A 1 76  ? 44.020  29.570  20.046  1.00 72.57 76  A 1 
ATOM 577  C CB    . ALA A 1 76  ? 45.911  30.140  17.340  1.00 73.19 76  A 1 
ATOM 578  N N     . GLN A 1 77  ? 42.859  30.418  18.334  1.00 73.53 77  A 1 
ATOM 579  C CA    . GLN A 1 77  ? 41.835  31.043  19.176  1.00 71.82 77  A 1 
ATOM 580  C C     . GLN A 1 77  ? 40.996  30.023  19.955  1.00 72.09 77  A 1 
ATOM 581  O O     . GLN A 1 77  ? 40.790  30.206  21.156  1.00 69.18 77  A 1 
ATOM 582  C CB    . GLN A 1 77  ? 40.916  31.931  18.327  1.00 69.54 77  A 1 
ATOM 583  C CG    . GLN A 1 77  ? 41.245  33.406  18.493  1.00 64.33 77  A 1 
ATOM 584  C CD    . GLN A 1 77  ? 40.288  34.326  17.719  1.00 60.09 77  A 1 
ATOM 585  O OE1   . GLN A 1 77  ? 39.498  33.913  16.898  1.00 53.80 77  A 1 
ATOM 586  N NE2   . GLN A 1 77  ? 40.330  35.613  17.971  1.00 51.50 77  A 1 
ATOM 587  N N     . ILE A 1 78  ? 40.515  28.961  19.291  1.00 71.35 78  A 1 
ATOM 588  C CA    . ILE A 1 78  ? 39.621  27.966  19.898  1.00 70.46 78  A 1 
ATOM 589  C C     . ILE A 1 78  ? 40.385  27.113  20.908  1.00 69.89 78  A 1 
ATOM 590  O O     . ILE A 1 78  ? 39.942  26.943  22.041  1.00 67.41 78  A 1 
ATOM 591  C CB    . ILE A 1 78  ? 38.938  27.129  18.790  1.00 67.98 78  A 1 
ATOM 592  C CG1   . ILE A 1 78  ? 37.967  28.020  17.977  1.00 65.26 78  A 1 
ATOM 593  C CG2   . ILE A 1 78  ? 38.177  25.934  19.388  1.00 65.43 78  A 1 
ATOM 594  C CD1   . ILE A 1 78  ? 37.461  27.378  16.685  1.00 60.03 78  A 1 
ATOM 595  N N     . HIS A 1 79  ? 41.566  26.622  20.535  1.00 74.10 79  A 1 
ATOM 596  C CA    . HIS A 1 79  ? 42.343  25.716  21.372  1.00 74.22 79  A 1 
ATOM 597  C C     . HIS A 1 79  ? 43.183  26.418  22.443  1.00 72.29 79  A 1 
ATOM 598  O O     . HIS A 1 79  ? 43.616  25.770  23.397  1.00 67.87 79  A 1 
ATOM 599  C CB    . HIS A 1 79  ? 43.166  24.776  20.486  1.00 73.57 79  A 1 
ATOM 600  C CG    . HIS A 1 79  ? 42.302  23.888  19.638  1.00 75.12 79  A 1 
ATOM 601  N ND1   . HIS A 1 79  ? 42.071  24.004  18.296  1.00 67.23 79  A 1 
ATOM 602  C CD2   . HIS A 1 79  ? 41.562  22.819  20.064  1.00 70.43 79  A 1 
ATOM 603  C CE1   . HIS A 1 79  ? 41.221  23.046  17.920  1.00 72.19 79  A 1 
ATOM 604  N NE2   . HIS A 1 79  ? 40.887  22.301  18.969  1.00 73.14 79  A 1 
ATOM 605  N N     . ALA A 1 80  ? 43.359  27.738  22.378  1.00 75.25 80  A 1 
ATOM 606  C CA    . ALA A 1 80  ? 43.922  28.520  23.477  1.00 73.13 80  A 1 
ATOM 607  C C     . ALA A 1 80  ? 42.890  28.939  24.537  1.00 71.75 80  A 1 
ATOM 608  O O     . ALA A 1 80  ? 43.277  29.416  25.600  1.00 66.01 80  A 1 
ATOM 609  C CB    . ALA A 1 80  ? 44.658  29.737  22.912  1.00 70.51 80  A 1 
ATOM 610  N N     . ALA A 1 81  ? 41.587  28.739  24.277  1.00 65.90 81  A 1 
ATOM 611  C CA    . ALA A 1 81  ? 40.522  29.225  25.155  1.00 63.99 81  A 1 
ATOM 612  C C     . ALA A 1 81  ? 40.536  28.580  26.547  1.00 64.46 81  A 1 
ATOM 613  O O     . ALA A 1 81  ? 40.296  29.254  27.553  1.00 60.92 81  A 1 
ATOM 614  C CB    . ALA A 1 81  ? 39.181  29.000  24.460  1.00 59.82 81  A 1 
ATOM 615  N N     . ASN A 1 82  ? 40.822  27.267  26.638  1.00 60.21 82  A 1 
ATOM 616  C CA    . ASN A 1 82  ? 40.938  26.562  27.911  1.00 59.84 82  A 1 
ATOM 617  C C     . ASN A 1 82  ? 41.862  25.332  27.819  1.00 62.04 82  A 1 
ATOM 618  O O     . ASN A 1 82  ? 42.245  24.868  26.745  1.00 59.22 82  A 1 
ATOM 619  C CB    . ASN A 1 82  ? 39.518  26.249  28.445  1.00 55.13 82  A 1 
ATOM 620  C CG    . ASN A 1 82  ? 38.752  25.235  27.618  1.00 49.59 82  A 1 
ATOM 621  O OD1   . ASN A 1 82  ? 39.297  24.259  27.139  1.00 47.51 82  A 1 
ATOM 622  N ND2   . ASN A 1 82  ? 37.467  25.414  27.453  1.00 49.34 82  A 1 
ATOM 623  N N     . ARG A 1 83  ? 42.230  24.778  28.989  1.00 65.76 83  A 1 
ATOM 624  C CA    . ARG A 1 83  ? 43.101  23.598  29.072  1.00 64.76 83  A 1 
ATOM 625  C C     . ARG A 1 83  ? 42.495  22.321  28.472  1.00 62.92 83  A 1 
ATOM 626  O O     . ARG A 1 83  ? 43.249  21.409  28.168  1.00 58.89 83  A 1 
ATOM 627  C CB    . ARG A 1 83  ? 43.495  23.316  30.523  1.00 61.41 83  A 1 
ATOM 628  C CG    . ARG A 1 83  ? 44.830  23.956  30.903  1.00 57.63 83  A 1 
ATOM 629  C CD    . ARG A 1 83  ? 45.242  23.488  32.292  1.00 54.59 83  A 1 
ATOM 630  N NE    . ARG A 1 83  ? 46.568  23.998  32.675  1.00 47.32 83  A 1 
ATOM 631  C CZ    . ARG A 1 83  ? 47.189  23.774  33.818  1.00 40.94 83  A 1 
ATOM 632  N NH1   . ARG A 1 83  ? 46.654  23.047  34.752  1.00 37.56 83  A 1 
ATOM 633  N NH2   . ARG A 1 83  ? 48.371  24.288  34.049  1.00 37.63 83  A 1 
ATOM 634  N N     . VAL A 1 84  ? 41.162  22.218  28.390  1.00 60.04 84  A 1 
ATOM 635  C CA    . VAL A 1 84  ? 40.493  21.052  27.804  1.00 60.91 84  A 1 
ATOM 636  C C     . VAL A 1 84  ? 40.605  21.117  26.286  1.00 62.42 84  A 1 
ATOM 637  O O     . VAL A 1 84  ? 41.111  20.173  25.676  1.00 59.93 84  A 1 
ATOM 638  C CB    . VAL A 1 84  ? 39.034  20.936  28.267  1.00 56.93 84  A 1 
ATOM 639  C CG1   . VAL A 1 84  ? 38.356  19.704  27.668  1.00 50.48 84  A 1 
ATOM 640  C CG2   . VAL A 1 84  ? 38.956  20.834  29.794  1.00 54.65 84  A 1 
ATOM 641  N N     . ALA A 1 85  ? 40.274  22.270  25.711  1.00 65.06 85  A 1 
ATOM 642  C CA    . ALA A 1 85  ? 40.404  22.509  24.280  1.00 65.70 85  A 1 
ATOM 643  C C     . ALA A 1 85  ? 41.856  22.335  23.798  1.00 65.54 85  A 1 
ATOM 644  O O     . ALA A 1 85  ? 42.094  21.719  22.764  1.00 67.59 85  A 1 
ATOM 645  C CB    . ALA A 1 85  ? 39.865  23.903  23.974  1.00 66.64 85  A 1 
ATOM 646  N N     . SER A 1 86  ? 42.856  22.782  24.584  1.00 75.86 86  A 1 
ATOM 647  C CA    . SER A 1 86  ? 44.270  22.634  24.205  1.00 75.52 86  A 1 
ATOM 648  C C     . SER A 1 86  ? 44.753  21.183  24.102  1.00 76.94 86  A 1 
ATOM 649  O O     . SER A 1 86  ? 45.818  20.937  23.524  1.00 73.82 86  A 1 
ATOM 650  C CB    . SER A 1 86  ? 45.170  23.411  25.165  1.00 72.95 86  A 1 
ATOM 651  O OG    . SER A 1 86  ? 45.223  22.810  26.447  1.00 65.42 86  A 1 
ATOM 652  N N     . ARG A 1 87  ? 44.008  20.214  24.675  1.00 71.30 87  A 1 
ATOM 653  C CA    . ARG A 1 87  ? 44.313  18.778  24.621  1.00 71.82 87  A 1 
ATOM 654  C C     . ARG A 1 87  ? 43.648  18.063  23.443  1.00 73.44 87  A 1 
ATOM 655  O O     . ARG A 1 87  ? 43.865  16.865  23.296  1.00 68.66 87  A 1 
ATOM 656  C CB    . ARG A 1 87  ? 43.914  18.106  25.935  1.00 67.48 87  A 1 
ATOM 657  C CG    . ARG A 1 87  ? 44.773  18.561  27.113  1.00 63.89 87  A 1 
ATOM 658  C CD    . ARG A 1 87  ? 44.258  17.879  28.378  1.00 61.94 87  A 1 
ATOM 659  N NE    . ARG A 1 87  ? 45.048  18.251  29.559  1.00 54.01 87  A 1 
ATOM 660  C CZ    . ARG A 1 87  ? 44.949  17.695  30.758  1.00 48.68 87  A 1 
ATOM 661  N NH1   . ARG A 1 87  ? 44.081  16.753  30.982  1.00 45.12 87  A 1 
ATOM 662  N NH2   . ARG A 1 87  ? 45.716  18.081  31.723  1.00 44.73 87  A 1 
ATOM 663  N N     . HIS A 1 88  ? 42.842  18.756  22.660  1.00 65.67 88  A 1 
ATOM 664  C CA    . HIS A 1 88  ? 42.216  18.143  21.496  1.00 67.77 88  A 1 
ATOM 665  C C     . HIS A 1 88  ? 43.268  17.678  20.503  1.00 67.42 88  A 1 
ATOM 666  O O     . HIS A 1 88  ? 44.200  18.414  20.155  1.00 67.64 88  A 1 
ATOM 667  C CB    . HIS A 1 88  ? 41.222  19.117  20.838  1.00 66.43 88  A 1 
ATOM 668  C CG    . HIS A 1 88  ? 39.984  19.400  21.648  1.00 66.15 88  A 1 
ATOM 669  N ND1   . HIS A 1 88  ? 38.983  20.290  21.304  1.00 60.76 88  A 1 
ATOM 670  C CD2   . HIS A 1 88  ? 39.599  18.830  22.834  1.00 64.21 88  A 1 
ATOM 671  C CE1   . HIS A 1 88  ? 38.040  20.246  22.243  1.00 64.01 88  A 1 
ATOM 672  N NE2   . HIS A 1 88  ? 38.377  19.372  23.193  1.00 65.64 88  A 1 
ATOM 673  N N     . GLU A 1 89  ? 43.142  16.422  20.038  1.00 73.44 89  A 1 
ATOM 674  C CA    . GLU A 1 89  ? 43.988  15.911  18.975  1.00 74.09 89  A 1 
ATOM 675  C C     . GLU A 1 89  ? 43.670  16.632  17.666  1.00 75.42 89  A 1 
ATOM 676  O O     . GLU A 1 89  ? 42.522  16.672  17.220  1.00 70.19 89  A 1 
ATOM 677  C CB    . GLU A 1 89  ? 43.839  14.401  18.789  1.00 69.81 89  A 1 
ATOM 678  C CG    . GLU A 1 89  ? 44.509  13.610  19.921  1.00 60.32 89  A 1 
ATOM 679  C CD    . GLU A 1 89  ? 44.543  12.094  19.663  1.00 56.21 89  A 1 
ATOM 680  O OE1   . GLU A 1 89  ? 45.243  11.411  20.428  1.00 48.71 89  A 1 
ATOM 681  O OE2   . GLU A 1 89  ? 43.888  11.643  18.691  1.00 49.13 89  A 1 
ATOM 682  N N     . ARG A 1 90  ? 44.705  17.186  17.044  1.00 72.84 90  A 1 
ATOM 683  C CA    . ARG A 1 90  ? 44.623  17.907  15.779  1.00 71.51 90  A 1 
ATOM 684  C C     . ARG A 1 90  ? 45.524  17.245  14.754  1.00 70.36 90  A 1 
ATOM 685  O O     . ARG A 1 90  ? 46.657  16.892  15.060  1.00 68.16 90  A 1 
ATOM 686  C CB    . ARG A 1 90  ? 44.988  19.379  16.010  1.00 70.46 90  A 1 
ATOM 687  C CG    . ARG A 1 90  ? 43.896  20.117  16.797  1.00 71.08 90  A 1 
ATOM 688  C CD    . ARG A 1 90  ? 44.383  21.469  17.314  1.00 71.21 90  A 1 
ATOM 689  N NE    . ARG A 1 90  ? 45.141  21.329  18.551  1.00 69.65 90  A 1 
ATOM 690  C CZ    . ARG A 1 90  ? 45.744  22.325  19.201  1.00 68.08 90  A 1 
ATOM 691  N NH1   . ARG A 1 90  ? 45.788  23.526  18.706  1.00 59.47 90  A 1 
ATOM 692  N NH2   . ARG A 1 90  ? 46.304  22.117  20.353  1.00 67.18 90  A 1 
ATOM 693  N N     . VAL A 1 91  ? 45.027  17.093  13.550  1.00 72.93 91  A 1 
ATOM 694  C CA    . VAL A 1 91  ? 45.757  16.505  12.426  1.00 73.15 91  A 1 
ATOM 695  C C     . VAL A 1 91  ? 46.059  17.611  11.419  1.00 73.42 91  A 1 
ATOM 696  O O     . VAL A 1 91  ? 45.147  18.324  10.993  1.00 72.13 91  A 1 
ATOM 697  C CB    . VAL A 1 91  ? 44.981  15.349  11.779  1.00 70.77 91  A 1 
ATOM 698  C CG1   . VAL A 1 91  ? 45.798  14.672  10.681  1.00 60.79 91  A 1 
ATOM 699  C CG2   . VAL A 1 91  ? 44.623  14.276  12.824  1.00 63.51 91  A 1 
ATOM 700  N N     . LEU A 1 92  ? 47.334  17.775  11.042  1.00 72.13 92  A 1 
ATOM 701  C CA    . LEU A 1 92  ? 47.736  18.713  9.995   1.00 70.21 92  A 1 
ATOM 702  C C     . LEU A 1 92  ? 47.265  18.193  8.637   1.00 68.18 92  A 1 
ATOM 703  O O     . LEU A 1 92  ? 47.677  17.128  8.196   1.00 65.58 92  A 1 
ATOM 704  C CB    . LEU A 1 92  ? 49.261  18.905  10.026  1.00 66.60 92  A 1 
ATOM 705  C CG    . LEU A 1 92  ? 49.709  19.981  11.030  1.00 61.10 92  A 1 
ATOM 706  C CD1   . LEU A 1 92  ? 51.166  19.789  11.441  1.00 55.42 92  A 1 
ATOM 707  C CD2   . LEU A 1 92  ? 49.561  21.382  10.433  1.00 56.61 92  A 1 
ATOM 708  N N     . LEU A 1 93  ? 46.434  18.972  7.960   1.00 66.93 93  A 1 
ATOM 709  C CA    . LEU A 1 93  ? 45.911  18.610  6.647   1.00 64.38 93  A 1 
ATOM 710  C C     . LEU A 1 93  ? 47.005  18.679  5.574   1.00 62.72 93  A 1 
ATOM 711  O O     . LEU A 1 93  ? 47.025  17.853  4.671   1.00 58.84 93  A 1 
ATOM 712  C CB    . LEU A 1 93  ? 44.736  19.529  6.292   1.00 61.12 93  A 1 
ATOM 713  C CG    . LEU A 1 93  ? 43.507  19.351  7.216   1.00 57.77 93  A 1 
ATOM 714  C CD1   . LEU A 1 93  ? 42.497  20.465  6.945   1.00 54.61 93  A 1 
ATOM 715  C CD2   . LEU A 1 93  ? 42.813  18.004  7.006   1.00 56.97 93  A 1 
ATOM 716  N N     . SER A 1 94  ? 47.951  19.615  5.697   1.00 62.44 94  A 1 
ATOM 717  C CA    . SER A 1 94  ? 48.985  19.848  4.676   1.00 61.01 94  A 1 
ATOM 718  C C     . SER A 1 94  ? 49.907  18.656  4.445   1.00 59.26 94  A 1 
ATOM 719  O O     . SER A 1 94  ? 50.338  18.446  3.314   1.00 54.91 94  A 1 
ATOM 720  C CB    . SER A 1 94  ? 49.824  21.059  5.056   1.00 56.33 94  A 1 
ATOM 721  O OG    . SER A 1 94  ? 50.510  20.850  6.276   1.00 50.75 94  A 1 
ATOM 722  N N     . GLU A 1 95  ? 50.228  17.886  5.483   1.00 53.87 95  A 1 
ATOM 723  C CA    . GLU A 1 95  ? 51.067  16.694  5.347   1.00 52.64 95  A 1 
ATOM 724  C C     . GLU A 1 95  ? 50.283  15.535  4.734   1.00 48.74 95  A 1 
ATOM 725  O O     . GLU A 1 95  ? 50.794  14.853  3.846   1.00 45.36 95  A 1 
ATOM 726  C CB    . GLU A 1 95  ? 51.657  16.289  6.704   1.00 49.39 95  A 1 
ATOM 727  C CG    . GLU A 1 95  ? 52.696  17.302  7.183   1.00 46.02 95  A 1 
ATOM 728  C CD    . GLU A 1 95  ? 53.436  16.871  8.458   1.00 41.82 95  A 1 
ATOM 729  O OE1   . GLU A 1 95  ? 54.509  17.453  8.710   1.00 38.14 95  A 1 
ATOM 730  O OE2   . GLU A 1 95  ? 52.911  15.998  9.185   1.00 39.12 95  A 1 
ATOM 731  N N     . ALA A 1 96  ? 49.032  15.361  5.144   1.00 53.12 96  A 1 
ATOM 732  C CA    . ALA A 1 96  ? 48.170  14.319  4.605   1.00 50.98 96  A 1 
ATOM 733  C C     . ALA A 1 96  ? 47.878  14.532  3.107   1.00 48.70 96  A 1 
ATOM 734  O O     . ALA A 1 96  ? 47.992  13.596  2.318   1.00 48.31 96  A 1 
ATOM 735  C CB    . ALA A 1 96  ? 46.898  14.261  5.460   1.00 49.03 96  A 1 
ATOM 736  N N     . TYR A 1 97  ? 47.606  15.784  2.699   1.00 50.24 97  A 1 
ATOM 737  C CA    . TYR A 1 97  ? 47.362  16.120  1.287   1.00 48.57 97  A 1 
ATOM 738  C C     . TYR A 1 97  ? 48.596  15.956  0.382   1.00 45.74 97  A 1 
ATOM 739  O O     . TYR A 1 97  ? 48.440  15.686  -0.803  1.00 44.79 97  A 1 
ATOM 740  C CB    . TYR A 1 97  ? 46.844  17.565  1.188   1.00 46.80 97  A 1 
ATOM 741  C CG    . TYR A 1 97  ? 45.332  17.675  1.198   1.00 44.86 97  A 1 
ATOM 742  C CD1   . TYR A 1 97  ? 44.607  17.587  -0.017  1.00 42.43 97  A 1 
ATOM 743  C CD2   . TYR A 1 97  ? 44.630  17.886  2.394   1.00 42.26 97  A 1 
ATOM 744  C CE1   . TYR A 1 97  ? 43.209  17.721  -0.018  1.00 37.81 97  A 1 
ATOM 745  C CE2   . TYR A 1 97  ? 43.232  18.013  2.402   1.00 39.08 97  A 1 
ATOM 746  C CZ    . TYR A 1 97  ? 42.513  17.939  1.195   1.00 37.95 97  A 1 
ATOM 747  O OH    . TYR A 1 97  ? 41.152  18.081  1.199   1.00 34.91 97  A 1 
ATOM 748  N N     . LYS A 1 98  ? 49.803  16.117  0.910   1.00 47.93 98  A 1 
ATOM 749  C CA    . LYS A 1 98  ? 51.020  16.021  0.097   1.00 47.65 98  A 1 
ATOM 750  C C     . LYS A 1 98  ? 51.366  14.599  -0.329  1.00 45.45 98  A 1 
ATOM 751  O O     . LYS A 1 98  ? 51.887  14.420  -1.422  1.00 42.05 98  A 1 
ATOM 752  C CB    . LYS A 1 98  ? 52.211  16.628  0.853   1.00 44.91 98  A 1 
ATOM 753  C CG    . LYS A 1 98  ? 52.279  18.153  0.694   1.00 42.28 98  A 1 
ATOM 754  C CD    . LYS A 1 98  ? 53.467  18.679  1.496   1.00 38.81 98  A 1 
ATOM 755  C CE    . LYS A 1 98  ? 53.553  20.196  1.364   1.00 34.81 98  A 1 
ATOM 756  N NZ    . LYS A 1 98  ? 54.726  20.729  2.085   1.00 30.24 98  A 1 
ATOM 757  N N     . HIS A 1 99  ? 51.167  13.625  0.557   1.00 42.19 99  A 1 
ATOM 758  C CA    . HIS A 1 99  ? 51.662  12.265  0.321   1.00 42.58 99  A 1 
ATOM 759  C C     . HIS A 1 99  ? 50.650  11.339  -0.347  1.00 38.92 99  A 1 
ATOM 760  O O     . HIS A 1 99  ? 51.021  10.572  -1.234  1.00 36.49 99  A 1 
ATOM 761  C CB    . HIS A 1 99  ? 52.191  11.684  1.633   1.00 40.66 99  A 1 
ATOM 762  C CG    . HIS A 1 99  ? 53.539  12.221  1.985   1.00 38.99 99  A 1 
ATOM 763  N ND1   . HIS A 1 99  ? 54.697  12.040  1.249   1.00 35.73 99  A 1 
ATOM 764  C CD2   . HIS A 1 99  ? 53.886  12.997  3.063   1.00 36.41 99  A 1 
ATOM 765  C CE1   . HIS A 1 99  ? 55.691  12.684  1.865   1.00 33.88 99  A 1 
ATOM 766  N NE2   . HIS A 1 99  ? 55.249  13.282  2.973   1.00 35.17 99  A 1 
ATOM 767  N N     . ALA A 1 100 ? 49.400  11.408  0.068   1.00 42.90 100 A 1 
ATOM 768  C CA    . ALA A 1 100 ? 48.354  10.578  -0.509  1.00 42.58 100 A 1 
ATOM 769  C C     . ALA A 1 100 ? 47.113  11.447  -0.761  1.00 41.12 100 A 1 
ATOM 770  O O     . ALA A 1 100 ? 46.832  12.333  0.049   1.00 39.16 100 A 1 
ATOM 771  C CB    . ALA A 1 100 ? 48.058  9.405   0.431   1.00 39.25 100 A 1 
ATOM 772  N N     . PRO A 1 101 ? 46.346  11.203  -1.846  1.00 39.61 101 A 1 
ATOM 773  C CA    . PRO A 1 101 ? 45.041  11.815  -1.984  1.00 40.86 101 A 1 
ATOM 774  C C     . PRO A 1 101 ? 44.219  11.407  -0.756  1.00 41.79 101 A 1 
ATOM 775  O O     . PRO A 1 101 ? 43.906  10.227  -0.584  1.00 41.11 101 A 1 
ATOM 776  C CB    . PRO A 1 101 ? 44.466  11.294  -3.302  1.00 38.46 101 A 1 
ATOM 777  C CG    . PRO A 1 101 ? 45.191  9.963   -3.525  1.00 38.03 101 A 1 
ATOM 778  C CD    . PRO A 1 101 ? 46.558  10.197  -2.867  1.00 42.34 101 A 1 
ATOM 779  N N     . VAL A 1 102 ? 43.969  12.355  0.137   1.00 36.05 102 A 1 
ATOM 780  C CA    . VAL A 1 102 ? 43.237  12.092  1.373   1.00 38.13 102 A 1 
ATOM 781  C C     . VAL A 1 102 ? 41.805  11.812  0.971   1.00 37.86 102 A 1 
ATOM 782  O O     . VAL A 1 102 ? 41.042  12.731  0.665   1.00 35.89 102 A 1 
ATOM 783  C CB    . VAL A 1 102 ? 43.324  13.245  2.381   1.00 35.71 102 A 1 
ATOM 784  C CG1   . VAL A 1 102 ? 42.635  12.887  3.703   1.00 33.66 102 A 1 
ATOM 785  C CG2   . VAL A 1 102 ? 44.785  13.574  2.696   1.00 35.07 102 A 1 
ATOM 786  N N     . MET A 1 103 ? 41.469  10.527  0.933   1.00 35.29 103 A 1 
ATOM 787  C CA    . MET A 1 103 ? 40.083  10.124  0.827   1.00 37.30 103 A 1 
ATOM 788  C C     . MET A 1 103 ? 39.477  10.328  2.206   1.00 37.30 103 A 1 
ATOM 789  O O     . MET A 1 103 ? 39.865  9.675   3.173   1.00 36.11 103 A 1 
ATOM 790  C CB    . MET A 1 103 ? 39.961  8.694   0.297   1.00 36.09 103 A 1 
ATOM 791  C CG    . MET A 1 103 ? 40.476  8.605   -1.147  1.00 33.24 103 A 1 
ATOM 792  S SD    . MET A 1 103 ? 39.639  7.393   -2.214  1.00 30.55 103 A 1 
ATOM 793  C CE    . MET A 1 103 ? 40.055  5.849   -1.391  1.00 28.31 103 A 1 
ATOM 794  N N     . LEU A 1 104 ? 38.598  11.291  2.303   1.00 35.55 104 A 1 
ATOM 795  C CA    . LEU A 1 104 ? 37.797  11.499  3.491   1.00 36.83 104 A 1 
ATOM 796  C C     . LEU A 1 104 ? 36.658  10.497  3.427   1.00 35.62 104 A 1 
ATOM 797  O O     . LEU A 1 104 ? 35.765  10.604  2.591   1.00 33.91 104 A 1 
ATOM 798  C CB    . LEU A 1 104 ? 37.335  12.960  3.548   1.00 35.05 104 A 1 
ATOM 799  C CG    . LEU A 1 104 ? 38.443  13.923  4.005   1.00 32.29 104 A 1 
ATOM 800  C CD1   . LEU A 1 104 ? 38.101  15.369  3.675   1.00 30.58 104 A 1 
ATOM 801  C CD2   . LEU A 1 104 ? 38.655  13.839  5.522   1.00 32.92 104 A 1 
ATOM 802  N N     . ASP A 1 105 ? 36.738  9.494   4.299   1.00 36.66 105 A 1 
ATOM 803  C CA    . ASP A 1 105 ? 35.692  8.491   4.390   1.00 38.52 105 A 1 
ATOM 804  C C     . ASP A 1 105 ? 34.541  9.068   5.218   1.00 36.95 105 A 1 
ATOM 805  O O     . ASP A 1 105 ? 34.687  9.373   6.402   1.00 35.87 105 A 1 
ATOM 806  C CB    . ASP A 1 105 ? 36.261  7.186   4.955   1.00 37.03 105 A 1 
ATOM 807  C CG    . ASP A 1 105 ? 35.386  5.970   4.634   1.00 34.50 105 A 1 
ATOM 808  O OD1   . ASP A 1 105 ? 34.408  6.125   3.870   1.00 32.60 105 A 1 
ATOM 809  O OD2   . ASP A 1 105 ? 35.720  4.877   5.155   1.00 32.19 105 A 1 
ATOM 810  N N     . CYS A 1 106 ? 33.415  9.268   4.576   1.00 34.24 106 A 1 
ATOM 811  C CA    . CYS A 1 106 ? 32.205  9.666   5.256   1.00 36.15 106 A 1 
ATOM 812  C C     . CYS A 1 106 ? 31.536  8.405   5.810   1.00 34.51 106 A 1 
ATOM 813  O O     . CYS A 1 106 ? 30.937  7.634   5.074   1.00 33.28 106 A 1 
ATOM 814  C CB    . CYS A 1 106 ? 31.294  10.452  4.312   1.00 34.87 106 A 1 
ATOM 815  S SG    . CYS A 1 106 ? 29.885  11.084  5.252   1.00 32.13 106 A 1 
ATOM 816  N N     . HIS A 1 107 ? 31.622  8.215   7.117   1.00 30.16 107 A 1 
ATOM 817  C CA    . HIS A 1 107 ? 31.148  6.997   7.785   1.00 31.54 107 A 1 
ATOM 818  C C     . HIS A 1 107 ? 29.658  6.694   7.563   1.00 29.70 107 A 1 
ATOM 819  O O     . HIS A 1 107 ? 29.230  5.552   7.727   1.00 28.50 107 A 1 
ATOM 820  C CB    . HIS A 1 107 ? 31.453  7.121   9.283   1.00 30.60 107 A 1 
ATOM 821  C CG    . HIS A 1 107 ? 32.071  5.880   9.856   1.00 29.15 107 A 1 
ATOM 822  N ND1   . HIS A 1 107 ? 31.566  4.604   9.800   1.00 27.17 107 A 1 
ATOM 823  C CD2   . HIS A 1 107 ? 33.266  5.788   10.524  1.00 26.58 107 A 1 
ATOM 824  C CE1   . HIS A 1 107 ? 32.425  3.785   10.402  1.00 25.44 107 A 1 
ATOM 825  N NE2   . HIS A 1 107 ? 33.474  4.465   10.862  1.00 25.22 107 A 1 
ATOM 826  N N     . ALA A 1 108 ? 28.868  7.697   7.233   1.00 34.70 108 A 1 
ATOM 827  C CA    . ALA A 1 108 ? 27.441  7.532   6.988   1.00 35.26 108 A 1 
ATOM 828  C C     . ALA A 1 108 ? 27.117  7.114   5.544   1.00 34.31 108 A 1 
ATOM 829  O O     . ALA A 1 108 ? 26.155  6.383   5.344   1.00 32.27 108 A 1 
ATOM 830  C CB    . ALA A 1 108 ? 26.734  8.816   7.374   1.00 33.60 108 A 1 
ATOM 831  N N     . ASP A 1 109 ? 27.929  7.563   4.578   1.00 33.78 109 A 1 
ATOM 832  C CA    . ASP A 1 109 ? 27.710  7.236   3.163   1.00 33.64 109 A 1 
ATOM 833  C C     . ASP A 1 109 ? 28.558  6.045   2.684   1.00 32.13 109 A 1 
ATOM 834  O O     . ASP A 1 109 ? 28.374  5.597   1.561   1.00 30.11 109 A 1 
ATOM 835  C CB    . ASP A 1 109 ? 27.959  8.486   2.294   1.00 32.61 109 A 1 
ATOM 836  C CG    . ASP A 1 109 ? 26.942  9.614   2.523   1.00 29.53 109 A 1 
ATOM 837  O OD1   . ASP A 1 109 ? 25.757  9.323   2.795   1.00 30.06 109 A 1 
ATOM 838  O OD2   . ASP A 1 109 ? 27.344  10.787  2.418   1.00 30.43 109 A 1 
ATOM 839  N N     . ALA A 1 110 ? 29.464  5.540   3.516   1.00 32.38 110 A 1 
ATOM 840  C CA    . ALA A 1 110 ? 30.428  4.489   3.185   1.00 32.38 110 A 1 
ATOM 841  C C     . ALA A 1 110 ? 31.224  4.742   1.881   1.00 31.64 110 A 1 
ATOM 842  O O     . ALA A 1 110 ? 31.762  3.817   1.269   1.00 29.95 110 A 1 
ATOM 843  C CB    . ALA A 1 110 ? 29.747  3.115   3.232   1.00 30.68 110 A 1 
ATOM 844  N N     . ALA A 1 111 ? 31.293  5.997   1.464   1.00 32.21 111 A 1 
ATOM 845  C CA    . ALA A 1 111 ? 31.910  6.415   0.219   1.00 33.40 111 A 1 
ATOM 846  C C     . ALA A 1 111 ? 33.155  7.257   0.518   1.00 32.24 111 A 1 
ATOM 847  O O     . ALA A 1 111 ? 33.071  8.347   1.088   1.00 31.23 111 A 1 
ATOM 848  C CB    . ALA A 1 111 ? 30.874  7.157   -0.629  1.00 32.39 111 A 1 
ATOM 849  N N     . ALA A 1 112 ? 34.306  6.732   0.109   1.00 33.08 112 A 1 
ATOM 850  C CA    . ALA A 1 112 ? 35.563  7.457   0.124   1.00 34.32 112 A 1 
ATOM 851  C C     . ALA A 1 112 ? 35.547  8.497   -1.010  1.00 33.95 112 A 1 
ATOM 852  O O     . ALA A 1 112 ? 35.898  8.203   -2.151  1.00 33.32 112 A 1 
ATOM 853  C CB    . ALA A 1 112 ? 36.692  6.432   0.024   1.00 34.06 112 A 1 
ATOM 854  N N     . LEU A 1 113 ? 35.091  9.698   -0.693  1.00 33.00 113 A 1 
ATOM 855  C CA    . LEU A 1 113 ? 35.055  10.785  -1.665  1.00 33.57 113 A 1 
ATOM 856  C C     . LEU A 1 113 ? 36.414  11.495  -1.708  1.00 32.09 113 A 1 
ATOM 857  O O     . LEU A 1 113 ? 36.986  11.831  -0.669  1.00 30.80 113 A 1 
ATOM 858  C CB    . LEU A 1 113 ? 33.885  11.730  -1.358  1.00 32.12 113 A 1 
ATOM 859  C CG    . LEU A 1 113 ? 32.499  11.120  -1.646  1.00 30.85 113 A 1 
ATOM 860  C CD1   . LEU A 1 113 ? 31.400  12.009  -1.060  1.00 31.06 113 A 1 
ATOM 861  C CD2   . LEU A 1 113 ? 32.238  10.976  -3.150  1.00 34.75 113 A 1 
ATOM 862  N N     . CYS A 1 114 ? 36.930  11.743  -2.906  1.00 34.89 114 A 1 
ATOM 863  C CA    . CYS A 1 114 ? 38.064  12.644  -3.067  1.00 36.26 114 A 1 
ATOM 864  C C     . CYS A 1 114 ? 37.701  14.024  -2.519  1.00 35.41 114 A 1 
ATOM 865  O O     . CYS A 1 114 ? 36.653  14.564  -2.870  1.00 35.94 114 A 1 
ATOM 866  C CB    . CYS A 1 114 ? 38.473  12.737  -4.537  1.00 35.99 114 A 1 
ATOM 867  S SG    . CYS A 1 114 ? 39.460  11.276  -5.019  1.00 35.12 114 A 1 
ATOM 868  N N     . ALA A 1 115 ? 38.604  14.620  -1.745  1.00 39.44 115 A 1 
ATOM 869  C CA    . ALA A 1 115 ? 38.385  15.903  -1.071  1.00 40.86 115 A 1 
ATOM 870  C C     . ALA A 1 115 ? 37.885  17.031  -1.995  1.00 39.51 115 A 1 
ATOM 871  O O     . ALA A 1 115 ? 37.080  17.866  -1.579  1.00 39.46 115 A 1 
ATOM 872  C CB    . ALA A 1 115 ? 39.700  16.297  -0.407  1.00 40.14 115 A 1 
ATOM 873  N N     . ALA A 1 116 ? 38.309  17.023  -3.260  1.00 39.85 116 A 1 
ATOM 874  C CA    . ALA A 1 116 ? 37.846  17.985  -4.265  1.00 40.73 116 A 1 
ATOM 875  C C     . ALA A 1 116 ? 36.341  17.882  -4.578  1.00 40.13 116 A 1 
ATOM 876  O O     . ALA A 1 116 ? 35.685  18.889  -4.819  1.00 39.31 116 A 1 
ATOM 877  C CB    . ALA A 1 116 ? 38.679  17.753  -5.530  1.00 39.53 116 A 1 
ATOM 878  N N     . TYR A 1 117 ? 35.793  16.660  -4.592  1.00 33.45 117 A 1 
ATOM 879  C CA    . TYR A 1 117 ? 34.390  16.415  -4.922  1.00 35.45 117 A 1 
ATOM 880  C C     . TYR A 1 117 ? 33.475  16.577  -3.695  1.00 35.76 117 A 1 
ATOM 881  O O     . TYR A 1 117 ? 32.288  16.874  -3.828  1.00 34.35 117 A 1 
ATOM 882  C CB    . TYR A 1 117 ? 34.264  15.024  -5.557  1.00 33.60 117 A 1 
ATOM 883  C CG    . TYR A 1 117 ? 33.070  14.880  -6.477  1.00 31.98 117 A 1 
ATOM 884  C CD1   . TYR A 1 117 ? 31.872  14.289  -6.026  1.00 31.17 117 A 1 
ATOM 885  C CD2   . TYR A 1 117 ? 33.151  15.334  -7.809  1.00 33.80 117 A 1 
ATOM 886  C CE1   . TYR A 1 117 ? 30.779  14.159  -6.892  1.00 30.39 117 A 1 
ATOM 887  C CE2   . TYR A 1 117 ? 32.063  15.212  -8.681  1.00 30.09 117 A 1 
ATOM 888  C CZ    . TYR A 1 117 ? 30.866  14.617  -8.225  1.00 29.22 117 A 1 
ATOM 889  O OH    . TYR A 1 117 ? 29.789  14.485  -9.074  1.00 28.05 117 A 1 
ATOM 890  N N     . GLU A 1 118 ? 34.030  16.428  -2.495  1.00 39.89 118 A 1 
ATOM 891  C CA    . GLU A 1 118 ? 33.306  16.590  -1.238  1.00 41.24 118 A 1 
ATOM 892  C C     . GLU A 1 118 ? 32.623  17.950  -1.107  1.00 39.91 118 A 1 
ATOM 893  O O     . GLU A 1 118 ? 31.469  18.001  -0.685  1.00 38.89 118 A 1 
ATOM 894  C CB    . GLU A 1 118 ? 34.257  16.457  -0.052  1.00 39.95 118 A 1 
ATOM 895  C CG    . GLU A 1 118 ? 34.251  15.082  0.593   1.00 36.67 118 A 1 
ATOM 896  C CD    . GLU A 1 118 ? 34.745  15.194  2.029   1.00 34.57 118 A 1 
ATOM 897  O OE1   . GLU A 1 118 ? 34.071  14.617  2.905   1.00 32.59 118 A 1 
ATOM 898  O OE2   . GLU A 1 118 ? 35.672  15.986  2.299   1.00 33.08 118 A 1 
ATOM 899  N N     . ALA A 1 119 ? 33.324  19.030  -1.449  1.00 41.19 119 A 1 
ATOM 900  C CA    . ALA A 1 119 ? 32.797  20.377  -1.278  1.00 40.91 119 A 1 
ATOM 901  C C     . ALA A 1 119 ? 31.460  20.532  -2.002  1.00 39.06 119 A 1 
ATOM 902  O O     . ALA A 1 119 ? 30.469  20.918  -1.391  1.00 38.56 119 A 1 
ATOM 903  C CB    . ALA A 1 119 ? 33.855  21.375  -1.757  1.00 39.87 119 A 1 
ATOM 904  N N     . GLN A 1 120 ? 31.371  20.128  -3.268  1.00 36.22 120 A 1 
ATOM 905  C CA    . GLN A 1 120 ? 30.134  20.261  -4.045  1.00 36.44 120 A 1 
ATOM 906  C C     . GLN A 1 120 ? 29.004  19.340  -3.551  1.00 35.37 120 A 1 
ATOM 907  O O     . GLN A 1 120 ? 27.872  19.798  -3.387  1.00 34.42 120 A 1 
ATOM 908  C CB    . GLN A 1 120 ? 30.419  20.012  -5.529  1.00 35.65 120 A 1 
ATOM 909  C CG    . GLN A 1 120 ? 31.143  21.199  -6.168  1.00 33.87 120 A 1 
ATOM 910  C CD    . GLN A 1 120 ? 31.329  21.031  -7.684  1.00 31.14 120 A 1 
ATOM 911  O OE1   . GLN A 1 120 ? 31.106  19.978  -8.267  1.00 31.33 120 A 1 
ATOM 912  N NE2   . GLN A 1 120 ? 31.724  22.073  -8.372  1.00 29.58 120 A 1 
ATOM 913  N N     . VAL A 1 121 ? 29.295  18.056  -3.314  1.00 37.51 121 A 1 
ATOM 914  C CA    . VAL A 1 121 ? 28.239  17.079  -2.988  1.00 37.70 121 A 1 
ATOM 915  C C     . VAL A 1 121 ? 27.730  17.242  -1.560  1.00 35.82 121 A 1 
ATOM 916  O O     . VAL A 1 121 ? 26.522  17.200  -1.325  1.00 34.60 121 A 1 
ATOM 917  C CB    . VAL A 1 121 ? 28.716  15.634  -3.251  1.00 36.48 121 A 1 
ATOM 918  C CG1   . VAL A 1 121 ? 27.619  14.603  -2.930  1.00 35.45 121 A 1 
ATOM 919  C CG2   . VAL A 1 121 ? 29.088  15.447  -4.722  1.00 40.37 121 A 1 
ATOM 920  N N     . HIS A 1 122 ? 28.616  17.451  -0.592  1.00 39.12 122 A 1 
ATOM 921  C CA    . HIS A 1 122 ? 28.216  17.563  0.809   1.00 39.19 122 A 1 
ATOM 922  C C     . HIS A 1 122 ? 27.666  18.940  1.166   1.00 36.70 122 A 1 
ATOM 923  O O     . HIS A 1 122 ? 26.735  19.014  1.972   1.00 35.82 122 A 1 
ATOM 924  C CB    . HIS A 1 122 ? 29.354  17.147  1.738   1.00 38.55 122 A 1 
ATOM 925  C CG    . HIS A 1 122 ? 29.443  15.671  1.928   1.00 37.89 122 A 1 
ATOM 926  N ND1   . HIS A 1 122 ? 28.718  14.932  2.842   1.00 38.12 122 A 1 
ATOM 927  C CD2   . HIS A 1 122 ? 30.285  14.796  1.307   1.00 37.90 122 A 1 
ATOM 928  C CE1   . HIS A 1 122 ? 29.124  13.645  2.778   1.00 37.43 122 A 1 
ATOM 929  N NE2   . HIS A 1 122 ? 30.077  13.529  1.858   1.00 36.10 122 A 1 
ATOM 930  N N     . TYR A 1 123 ? 28.164  20.025  0.568   1.00 36.46 123 A 1 
ATOM 931  C CA    . TYR A 1 123 ? 27.567  21.345  0.821   1.00 36.83 123 A 1 
ATOM 932  C C     . TYR A 1 123 ? 26.135  21.456  0.288   1.00 35.43 123 A 1 
ATOM 933  O O     . TYR A 1 123 ? 25.300  22.112  0.911   1.00 33.96 123 A 1 
ATOM 934  C CB    . TYR A 1 123 ? 28.448  22.457  0.245   1.00 35.40 123 A 1 
ATOM 935  C CG    . TYR A 1 123 ? 29.048  23.339  1.303   1.00 34.30 123 A 1 
ATOM 936  C CD1   . TYR A 1 123 ? 28.387  24.515  1.703   1.00 31.73 123 A 1 
ATOM 937  C CD2   . TYR A 1 123 ? 30.264  22.991  1.914   1.00 31.81 123 A 1 
ATOM 938  C CE1   . TYR A 1 123 ? 28.942  25.339  2.694   1.00 27.05 123 A 1 
ATOM 939  C CE2   . TYR A 1 123 ? 30.824  23.803  2.899   1.00 27.25 123 A 1 
ATOM 940  C CZ    . TYR A 1 123 ? 30.167  24.982  3.301   1.00 26.63 123 A 1 
ATOM 941  O OH    . TYR A 1 123 ? 30.716  25.795  4.263   1.00 25.75 123 A 1 
ATOM 942  N N     . ALA A 1 124 ? 25.837  20.783  -0.822  1.00 35.32 124 A 1 
ATOM 943  C CA    . ALA A 1 124 ? 24.500  20.831  -1.406  1.00 35.47 124 A 1 
ATOM 944  C C     . ALA A 1 124 ? 23.420  20.228  -0.491  1.00 34.48 124 A 1 
ATOM 945  O O     . ALA A 1 124 ? 22.254  20.635  -0.543  1.00 32.82 124 A 1 
ATOM 946  C CB    . ALA A 1 124 ? 24.538  20.113  -2.754  1.00 33.08 124 A 1 
ATOM 947  N N     . ASN A 1 125 ? 23.795  19.265  0.358   1.00 33.95 125 A 1 
ATOM 948  C CA    . ASN A 1 125 ? 22.855  18.540  1.188   1.00 33.78 125 A 1 
ATOM 949  C C     . ASN A 1 125 ? 23.184  18.756  2.678   1.00 32.98 125 A 1 
ATOM 950  O O     . ASN A 1 125 ? 24.056  18.100  3.238   1.00 30.82 125 A 1 
ATOM 951  C CB    . ASN A 1 125 ? 22.846  17.073  0.725   1.00 32.35 125 A 1 
ATOM 952  C CG    . ASN A 1 125 ? 21.477  16.423  0.782   1.00 29.24 125 A 1 
ATOM 953  O OD1   . ASN A 1 125 ? 20.479  16.975  1.218   1.00 28.94 125 A 1 
ATOM 954  N ND2   . ASN A 1 125 ? 21.388  15.186  0.313   1.00 29.78 125 A 1 
ATOM 955  N N     . LEU A 1 126 ? 22.444  19.628  3.333   1.00 35.25 126 A 1 
ATOM 956  C CA    . LEU A 1 126 ? 22.610  19.962  4.762   1.00 36.60 126 A 1 
ATOM 957  C C     . LEU A 1 126 ? 22.649  18.737  5.699   1.00 35.61 126 A 1 
ATOM 958  O O     . LEU A 1 126 ? 23.244  18.806  6.773   1.00 33.57 126 A 1 
ATOM 959  C CB    . LEU A 1 126 ? 21.446  20.887  5.169   1.00 34.35 126 A 1 
ATOM 960  C CG    . LEU A 1 126 ? 21.820  22.381  5.167   1.00 31.73 126 A 1 
ATOM 961  C CD1   . LEU A 1 126 ? 20.588  23.245  4.915   1.00 28.77 126 A 1 
ATOM 962  C CD2   . LEU A 1 126 ? 22.425  22.781  6.510   1.00 30.75 126 A 1 
ATOM 963  N N     . LEU A 1 127 ? 22.051  17.626  5.297   1.00 36.08 127 A 1 
ATOM 964  C CA    . LEU A 1 127 ? 22.095  16.366  6.043   1.00 36.80 127 A 1 
ATOM 965  C C     . LEU A 1 127 ? 23.493  15.733  6.044   1.00 36.32 127 A 1 
ATOM 966  O O     . LEU A 1 127 ? 23.879  15.138  7.052   1.00 34.48 127 A 1 
ATOM 967  C CB    . LEU A 1 127 ? 21.061  15.398  5.442   1.00 34.95 127 A 1 
ATOM 968  C CG    . LEU A 1 127 ? 19.618  15.702  5.882   1.00 31.74 127 A 1 
ATOM 969  C CD1   . LEU A 1 127 ? 18.619  15.034  4.939   1.00 30.03 127 A 1 
ATOM 970  C CD2   . LEU A 1 127 ? 19.351  15.188  7.296   1.00 33.13 127 A 1 
ATOM 971  N N     . THR A 1 128 ? 24.245  15.853  4.961   1.00 36.97 128 A 1 
ATOM 972  C CA    . THR A 1 128 ? 25.578  15.237  4.847   1.00 38.05 128 A 1 
ATOM 973  C C     . THR A 1 128 ? 26.663  16.022  5.589   1.00 36.40 128 A 1 
ATOM 974  O O     . THR A 1 128 ? 27.668  15.442  5.982   1.00 34.38 128 A 1 
ATOM 975  C CB    . THR A 1 128 ? 25.980  15.028  3.389   1.00 36.38 128 A 1 
ATOM 976  O OG1   . THR A 1 128 ? 25.779  16.198  2.639   1.00 36.23 128 A 1 
ATOM 977  C CG2   . THR A 1 128 ? 25.149  13.929  2.721   1.00 38.44 128 A 1 
ATOM 978  N N     . VAL A 1 129 ? 26.455  17.294  5.896   1.00 41.60 129 A 1 
ATOM 979  C CA    . VAL A 1 129 ? 27.362  18.091  6.751   1.00 42.73 129 A 1 
ATOM 980  C C     . VAL A 1 129 ? 27.457  17.506  8.170   1.00 40.19 129 A 1 
ATOM 981  O O     . VAL A 1 129 ? 28.490  17.624  8.826   1.00 38.33 129 A 1 
ATOM 982  C CB    . VAL A 1 129 ? 26.911  19.563  6.805   1.00 40.77 129 A 1 
ATOM 983  C CG1   . VAL A 1 129 ? 27.856  20.440  7.640   1.00 38.70 129 A 1 
ATOM 984  C CG2   . VAL A 1 129 ? 26.853  20.181  5.403   1.00 40.90 129 A 1 
ATOM 985  N N     . MET A 1 130 ? 26.396  16.834  8.639   1.00 40.31 130 A 1 
ATOM 986  C CA    . MET A 1 130 ? 26.346  16.192  9.949   1.00 40.37 130 A 1 
ATOM 987  C C     . MET A 1 130 ? 27.026  14.814  9.977   1.00 39.24 130 A 1 
ATOM 988  O O     . MET A 1 130 ? 27.073  14.179  11.035  1.00 37.12 130 A 1 
ATOM 989  C CB    . MET A 1 130 ? 24.876  16.081  10.398  1.00 37.61 130 A 1 
ATOM 990  C CG    . MET A 1 130 ? 24.195  17.439  10.579  1.00 34.30 130 A 1 
ATOM 991  S SD    . MET A 1 130 ? 24.449  18.208  12.212  1.00 32.66 130 A 1 
ATOM 992  C CE    . MET A 1 130 ? 23.121  17.415  13.126  1.00 29.53 130 A 1 
ATOM 993  N N     . HIS A 1 131 ? 27.533  14.322  8.854   1.00 36.39 131 A 1 
ATOM 994  C CA    . HIS A 1 131 ? 28.211  13.036  8.797   1.00 37.36 131 A 1 
ATOM 995  C C     . HIS A 1 131 ? 29.616  13.151  9.383   1.00 34.62 131 A 1 
ATOM 996  O O     . HIS A 1 131 ? 30.398  14.025  9.023   1.00 34.13 131 A 1 
ATOM 997  C CB    . HIS A 1 131 ? 28.225  12.489  7.355   1.00 37.50 131 A 1 
ATOM 998  C CG    . HIS A 1 131 ? 26.874  12.088  6.822   1.00 36.11 131 A 1 
ATOM 999  N ND1   . HIS A 1 131 ? 26.618  11.608  5.547   1.00 36.39 131 A 1 
ATOM 1000 C CD2   . HIS A 1 131 ? 25.674  12.081  7.471   1.00 36.29 131 A 1 
ATOM 1001 C CE1   . HIS A 1 131 ? 25.317  11.326  5.451   1.00 37.13 131 A 1 
ATOM 1002 N NE2   . HIS A 1 131 ? 24.701  11.597  6.586   1.00 35.62 131 A 1 
ATOM 1003 N N     . GLN A 1 132 ? 29.933  12.239  10.309  1.00 37.86 132 A 1 
ATOM 1004 C CA    . GLN A 1 132 ? 31.289  12.109  10.832  1.00 40.48 132 A 1 
ATOM 1005 C C     . GLN A 1 132 ? 32.207  11.616  9.715   1.00 38.71 132 A 1 
ATOM 1006 O O     . GLN A 1 132 ? 31.982  10.543  9.148   1.00 38.41 132 A 1 
ATOM 1007 C CB    . GLN A 1 132 ? 31.326  11.172  12.042  1.00 40.91 132 A 1 
ATOM 1008 C CG    . GLN A 1 132 ? 31.607  11.939  13.341  1.00 39.22 132 A 1 
ATOM 1009 C CD    . GLN A 1 132 ? 31.618  11.044  14.582  1.00 35.25 132 A 1 
ATOM 1010 O OE1   . GLN A 1 132 ? 31.250  9.888   14.562  1.00 33.93 132 A 1 
ATOM 1011 N NE2   . GLN A 1 132 ? 32.045  11.562  15.709  1.00 30.88 132 A 1 
ATOM 1012 N N     . ARG A 1 133 ? 33.242  12.390  9.418   1.00 36.94 133 A 1 
ATOM 1013 C CA    . ARG A 1 133 ? 34.246  12.051  8.413   1.00 37.34 133 A 1 
ATOM 1014 C C     . ARG A 1 133 ? 35.563  11.743  9.098   1.00 34.63 133 A 1 
ATOM 1015 O O     . ARG A 1 133 ? 36.033  12.513  9.924   1.00 33.61 133 A 1 
ATOM 1016 C CB    . ARG A 1 133 ? 34.389  13.180  7.386   1.00 36.95 133 A 1 
ATOM 1017 C CG    . ARG A 1 133 ? 33.060  13.456  6.678   1.00 36.34 133 A 1 
ATOM 1018 C CD    . ARG A 1 133 ? 33.247  14.558  5.643   1.00 36.99 133 A 1 
ATOM 1019 N NE    . ARG A 1 133 ? 31.967  15.096  5.206   1.00 32.99 133 A 1 
ATOM 1020 C CZ    . ARG A 1 133 ? 31.828  16.176  4.467   1.00 31.72 133 A 1 
ATOM 1021 N NH1   . ARG A 1 133 ? 32.865  16.830  4.004   1.00 29.81 133 A 1 
ATOM 1022 N NH2   . ARG A 1 133 ? 30.655  16.635  4.186   1.00 27.51 133 A 1 
ATOM 1023 N N     . MET A 1 134 ? 36.152  10.617  8.748   1.00 36.48 134 A 1 
ATOM 1024 C CA    . MET A 1 134 ? 37.465  10.203  9.232   1.00 38.03 134 A 1 
ATOM 1025 C C     . MET A 1 134 ? 38.443  10.246  8.058   1.00 36.06 134 A 1 
ATOM 1026 O O     . MET A 1 134 ? 38.139  9.671   7.010   1.00 35.11 134 A 1 
ATOM 1027 C CB    . MET A 1 134 ? 37.376  8.803   9.852   1.00 37.57 134 A 1 
ATOM 1028 C CG    . MET A 1 134 ? 36.687  8.818   11.224  1.00 34.91 134 A 1 
ATOM 1029 S SD    . MET A 1 134 ? 37.738  9.352   12.611  1.00 32.04 134 A 1 
ATOM 1030 C CE    . MET A 1 134 ? 38.655  7.818   12.874  1.00 29.95 134 A 1 
ATOM 1031 N N     . PRO A 1 135 ? 39.598  10.898  8.205   1.00 37.41 135 A 1 
ATOM 1032 C CA    . PRO A 1 135 ? 40.623  10.809  7.188   1.00 38.15 135 A 1 
ATOM 1033 C C     . PRO A 1 135 ? 41.172  9.380   7.150   1.00 36.55 135 A 1 
ATOM 1034 O O     . PRO A 1 135 ? 41.816  8.928   8.097   1.00 36.13 135 A 1 
ATOM 1035 C CB    . PRO A 1 135 ? 41.665  11.857  7.572   1.00 37.78 135 A 1 
ATOM 1036 C CG    . PRO A 1 135 ? 41.499  12.002  9.085   1.00 38.27 135 A 1 
ATOM 1037 C CD    . PRO A 1 135 ? 40.016  11.707  9.315   1.00 44.36 135 A 1 
ATOM 1038 N N     . VAL A 1 136 ? 40.905  8.659   6.075   1.00 32.47 136 A 1 
ATOM 1039 C CA    . VAL A 1 136 ? 41.497  7.342   5.838   1.00 34.67 136 A 1 
ATOM 1040 C C     . VAL A 1 136 ? 42.882  7.568   5.235   1.00 33.18 136 A 1 
ATOM 1041 O O     . VAL A 1 136 ? 43.021  7.949   4.078   1.00 31.90 136 A 1 
ATOM 1042 C CB    . VAL A 1 136 ? 40.625  6.438   4.952   1.00 33.18 136 A 1 
ATOM 1043 C CG1   . VAL A 1 136 ? 41.264  5.058   4.790   1.00 31.76 136 A 1 
ATOM 1044 C CG2   . VAL A 1 136 ? 39.253  6.228   5.590   1.00 37.24 136 A 1 
ATOM 1045 N N     . VAL A 1 137 ? 43.907  7.342   6.052   1.00 36.51 137 A 1 
ATOM 1046 C CA    . VAL A 1 137 ? 45.282  7.292   5.541   1.00 40.71 137 A 1 
ATOM 1047 C C     . VAL A 1 137 ? 45.395  5.998   4.745   1.00 38.27 137 A 1 
ATOM 1048 O O     . VAL A 1 137 ? 45.379  4.908   5.315   1.00 36.95 137 A 1 
ATOM 1049 C CB    . VAL A 1 137 ? 46.329  7.374   6.669   1.00 38.88 137 A 1 
ATOM 1050 C CG1   . VAL A 1 137 ? 47.739  7.449   6.090   1.00 37.31 137 A 1 
ATOM 1051 C CG2   . VAL A 1 137 ? 46.113  8.612   7.546   1.00 39.96 137 A 1 
ATOM 1052 N N     . SER A 1 138 ? 45.497  6.106   3.432   1.00 36.19 138 A 1 
ATOM 1053 C CA    . SER A 1 138 ? 45.753  4.951   2.575   1.00 37.87 138 A 1 
ATOM 1054 C C     . SER A 1 138 ? 47.130  4.387   2.915   1.00 36.95 138 A 1 
ATOM 1055 O O     . SER A 1 138 ? 48.144  4.958   2.539   1.00 35.92 138 A 1 
ATOM 1056 C CB    . SER A 1 138 ? 45.655  5.336   1.098   1.00 35.17 138 A 1 
ATOM 1057 O OG    . SER A 1 138 ? 46.526  6.408   0.784   1.00 34.41 138 A 1 
ATOM 1058 N N     . HIS A 1 139 ? 47.147  3.283   3.648   1.00 29.27 139 A 1 
ATOM 1059 C CA    . HIS A 1 139 ? 48.391  2.547   3.824   1.00 34.49 139 A 1 
ATOM 1060 C C     . HIS A 1 139 ? 48.897  2.118   2.445   1.00 32.21 139 A 1 
ATOM 1061 O O     . HIS A 1 139 ? 48.100  1.621   1.642   1.00 31.36 139 A 1 
ATOM 1062 C CB    . HIS A 1 139 ? 48.199  1.347   4.760   1.00 32.52 139 A 1 
ATOM 1063 C CG    . HIS A 1 139 ? 48.369  1.723   6.211   1.00 31.41 139 A 1 
ATOM 1064 N ND1   . HIS A 1 139 ? 49.569  1.949   6.847   1.00 31.73 139 A 1 
ATOM 1065 C CD2   . HIS A 1 139 ? 47.391  1.910   7.146   1.00 31.85 139 A 1 
ATOM 1066 C CE1   . HIS A 1 139 ? 49.307  2.269   8.122   1.00 30.02 139 A 1 
ATOM 1067 N NE2   . HIS A 1 139 ? 47.992  2.262   8.353   1.00 29.86 139 A 1 
ATOM 1068 N N     . PRO A 1 140 ? 50.187  2.302   2.148   1.00 35.16 140 A 1 
ATOM 1069 C CA    . PRO A 1 140 ? 50.741  1.822   0.895   1.00 38.53 140 A 1 
ATOM 1070 C C     . PRO A 1 140 ? 50.494  0.314   0.818   1.00 37.48 140 A 1 
ATOM 1071 O O     . PRO A 1 140 ? 50.713  -0.406  1.793   1.00 36.62 140 A 1 
ATOM 1072 C CB    . PRO A 1 140 ? 52.231  2.189   0.925   1.00 36.04 140 A 1 
ATOM 1073 C CG    . PRO A 1 140 ? 52.553  2.296   2.411   1.00 36.61 140 A 1 
ATOM 1074 C CD    . PRO A 1 140 ? 51.241  2.811   3.013   1.00 43.36 140 A 1 
ATOM 1075 N N     . ALA A 1 141 ? 50.010  -0.133  -0.317  1.00 32.24 141 A 1 
ATOM 1076 C CA    . ALA A 1 141 ? 49.798  -1.551  -0.580  1.00 34.28 141 A 1 
ATOM 1077 C C     . ALA A 1 141 ? 51.159  -2.265  -0.525  1.00 32.51 141 A 1 
ATOM 1078 O O     . ALA A 1 141 ? 51.894  -2.292  -1.510  1.00 31.39 141 A 1 
ATOM 1079 C CB    . ALA A 1 141 ? 49.099  -1.709  -1.929  1.00 31.92 141 A 1 
ATOM 1080 N N     . VAL A 1 142 ? 51.499  -2.781  0.648   1.00 32.63 142 A 1 
ATOM 1081 C CA    . VAL A 1 142 ? 52.686  -3.610  0.815   1.00 39.42 142 A 1 
ATOM 1082 C C     . VAL A 1 142 ? 52.452  -4.836  -0.062  1.00 37.59 142 A 1 
ATOM 1083 O O     . VAL A 1 142 ? 51.494  -5.585  0.144   1.00 37.28 142 A 1 
ATOM 1084 C CB    . VAL A 1 142 ? 52.930  -3.998  2.278   1.00 37.33 142 A 1 
ATOM 1085 C CG1   . VAL A 1 142 ? 54.220  -4.819  2.414   1.00 35.55 142 A 1 
ATOM 1086 C CG2   . VAL A 1 142 ? 53.077  -2.751  3.161   1.00 40.28 142 A 1 
ATOM 1087 N N     . ALA A 1 143 ? 53.309  -4.986  -1.074  1.00 36.16 143 A 1 
ATOM 1088 C CA    . ALA A 1 143 ? 53.296  -6.154  -1.941  1.00 40.34 143 A 1 
ATOM 1089 C C     . ALA A 1 143 ? 53.552  -7.391  -1.079  1.00 38.84 143 A 1 
ATOM 1090 O O     . ALA A 1 143 ? 54.696  -7.669  -0.713  1.00 38.64 143 A 1 
ATOM 1091 C CB    . ALA A 1 143 ? 54.340  -5.967  -3.041  1.00 37.67 143 A 1 
ATOM 1092 N N     . ILE A 1 144 ? 52.482  -8.093  -0.702  1.00 36.54 144 A 1 
ATOM 1093 C CA    . ILE A 1 144 ? 52.593  -9.338  0.047   1.00 39.69 144 A 1 
ATOM 1094 C C     . ILE A 1 144 ? 53.284  -10.330 -0.888  1.00 38.78 144 A 1 
ATOM 1095 O O     . ILE A 1 144 ? 52.713  -10.652 -1.934  1.00 36.91 144 A 1 
ATOM 1096 C CB    . ILE A 1 144 ? 51.220  -9.852  0.532   1.00 36.87 144 A 1 
ATOM 1097 C CG1   . ILE A 1 144 ? 50.535  -8.788  1.429   1.00 35.80 144 A 1 
ATOM 1098 C CG2   . ILE A 1 144 ? 51.396  -11.163 1.316   1.00 39.08 144 A 1 
ATOM 1099 C CD1   . ILE A 1 144 ? 49.111  -9.145  1.854   1.00 37.52 144 A 1 
ATOM 1100 N N     . PRO A 1 145 ? 54.522  -10.784 -0.585  1.00 34.55 145 A 1 
ATOM 1101 C CA    . PRO A 1 145 ? 55.184  -11.763 -1.422  1.00 38.78 145 A 1 
ATOM 1102 C C     . PRO A 1 145 ? 54.348  -13.048 -1.421  1.00 38.42 145 A 1 
ATOM 1103 O O     . PRO A 1 145 ? 53.694  -13.342 -0.414  1.00 38.05 145 A 1 
ATOM 1104 C CB    . PRO A 1 145 ? 56.579  -11.952 -0.820  1.00 36.49 145 A 1 
ATOM 1105 C CG    . PRO A 1 145 ? 56.386  -11.599 0.650   1.00 37.47 145 A 1 
ATOM 1106 C CD    . PRO A 1 145 ? 55.296  -10.521 0.611   1.00 45.17 145 A 1 
ATOM 1107 N N     . PRO A 1 146 ? 54.352  -13.827 -2.497  1.00 36.26 146 A 1 
ATOM 1108 C CA    . PRO A 1 146 ? 53.593  -15.063 -2.569  1.00 39.70 146 A 1 
ATOM 1109 C C     . PRO A 1 146 ? 54.194  -16.081 -1.590  1.00 39.64 146 A 1 
ATOM 1110 O O     . PRO A 1 146 ? 55.127  -16.813 -1.916  1.00 38.55 146 A 1 
ATOM 1111 C CB    . PRO A 1 146 ? 53.662  -15.506 -4.040  1.00 37.34 146 A 1 
ATOM 1112 C CG    . PRO A 1 146 ? 54.986  -14.943 -4.526  1.00 38.29 146 A 1 
ATOM 1113 C CD    . PRO A 1 146 ? 55.101  -13.626 -3.740  1.00 45.53 146 A 1 
ATOM 1114 N N     . VAL A 1 147 ? 53.704  -16.047 -0.349  1.00 35.57 147 A 1 
ATOM 1115 C CA    . VAL A 1 147 ? 54.169  -16.950 0.699   1.00 40.21 147 A 1 
ATOM 1116 C C     . VAL A 1 147 ? 53.749  -18.359 0.293   1.00 39.35 147 A 1 
ATOM 1117 O O     . VAL A 1 147 ? 52.554  -18.678 0.242   1.00 38.25 147 A 1 
ATOM 1118 C CB    . VAL A 1 147 ? 53.657  -16.571 2.094   1.00 36.91 147 A 1 
ATOM 1119 C CG1   . VAL A 1 147 ? 54.301  -17.468 3.156   1.00 36.51 147 A 1 
ATOM 1120 C CG2   . VAL A 1 147 ? 53.998  -15.122 2.444   1.00 41.33 147 A 1 
ATOM 1121 N N     . SER A 1 148 ? 54.754  -19.179 -0.014  1.00 41.34 148 A 1 
ATOM 1122 C CA    . SER A 1 148 ? 54.577  -20.601 -0.279  1.00 44.01 148 A 1 
ATOM 1123 C C     . SER A 1 148 ? 53.958  -21.259 0.952   1.00 43.08 148 A 1 
ATOM 1124 O O     . SER A 1 148 ? 54.567  -21.284 2.014   1.00 41.52 148 A 1 
ATOM 1125 C CB    . SER A 1 148 ? 55.922  -21.233 -0.615  1.00 40.81 148 A 1 
ATOM 1126 O OG    . SER A 1 148 ? 55.778  -22.586 -0.953  1.00 37.71 148 A 1 
ATOM 1127 N N     . LEU A 1 149 ? 52.758  -21.763 0.799   1.00 33.43 149 A 1 
ATOM 1128 C CA    . LEU A 1 149 ? 51.992  -22.493 1.815   1.00 37.65 149 A 1 
ATOM 1129 C C     . LEU A 1 149 ? 52.624  -23.872 2.100   1.00 36.55 149 A 1 
ATOM 1130 O O     . LEU A 1 149 ? 52.003  -24.904 1.845   1.00 34.24 149 A 1 
ATOM 1131 C CB    . LEU A 1 149 ? 50.531  -22.614 1.349   1.00 33.68 149 A 1 
ATOM 1132 C CG    . LEU A 1 149 ? 49.629  -21.428 1.709   1.00 32.04 149 A 1 
ATOM 1133 C CD1   . LEU A 1 149 ? 48.361  -21.456 0.852   1.00 31.86 149 A 1 
ATOM 1134 C CD2   . LEU A 1 149 ? 49.204  -21.486 3.177   1.00 34.72 149 A 1 
ATOM 1135 N N     . PHE A 1 150 ? 53.864  -23.916 2.610   1.00 33.67 150 A 1 
ATOM 1136 C CA    . PHE A 1 150 ? 54.403  -25.157 3.171   1.00 37.19 150 A 1 
ATOM 1137 C C     . PHE A 1 150 ? 53.697  -25.514 4.485   1.00 35.66 150 A 1 
ATOM 1138 O O     . PHE A 1 150 ? 53.232  -24.642 5.219   1.00 34.71 150 A 1 
ATOM 1139 C CB    . PHE A 1 150 ? 55.929  -25.110 3.280   1.00 33.28 150 A 1 
ATOM 1140 C CG    . PHE A 1 150 ? 56.625  -25.734 2.091   1.00 34.88 150 A 1 
ATOM 1141 C CD1   . PHE A 1 150 ? 56.824  -27.129 2.047   1.00 36.31 150 A 1 
ATOM 1142 C CD2   . PHE A 1 150 ? 57.029  -24.945 1.007   1.00 37.07 150 A 1 
ATOM 1143 C CE1   . PHE A 1 150 ? 57.448  -27.710 0.928   1.00 32.80 150 A 1 
ATOM 1144 C CE2   . PHE A 1 150 ? 57.651  -25.532 -0.119  1.00 31.39 150 A 1 
ATOM 1145 C CZ    . PHE A 1 150 ? 57.867  -26.918 -0.156  1.00 30.92 150 A 1 
ATOM 1146 N N     . ALA A 1 151 ? 53.617  -26.810 4.758   1.00 34.10 151 A 1 
ATOM 1147 C CA    . ALA A 1 151 ? 52.543  -27.433 5.523   1.00 38.19 151 A 1 
ATOM 1148 C C     . ALA A 1 151 ? 52.752  -27.589 7.047   1.00 36.69 151 A 1 
ATOM 1149 O O     . ALA A 1 151 ? 51.851  -28.126 7.694   1.00 34.60 151 A 1 
ATOM 1150 C CB    . ALA A 1 151 ? 52.304  -28.797 4.883   1.00 35.07 151 A 1 
ATOM 1151 N N     . GLU A 1 152 ? 53.915  -27.289 7.600   1.00 35.11 152 A 1 
ATOM 1152 C CA    . GLU A 1 152 ? 54.332  -27.907 8.870   1.00 38.40 152 A 1 
ATOM 1153 C C     . GLU A 1 152 ? 53.469  -27.552 10.093  1.00 36.98 152 A 1 
ATOM 1154 O O     . GLU A 1 152 ? 52.865  -26.492 10.194  1.00 35.70 152 A 1 
ATOM 1155 C CB    . GLU A 1 152 ? 55.831  -27.705 9.126   1.00 35.31 152 A 1 
ATOM 1156 C CG    . GLU A 1 152 ? 56.668  -28.695 8.308   1.00 34.37 152 A 1 
ATOM 1157 C CD    . GLU A 1 152 ? 58.166  -28.671 8.676   1.00 35.61 152 A 1 
ATOM 1158 O OE1   . GLU A 1 152 ? 58.828  -29.696 8.420   1.00 34.90 152 A 1 
ATOM 1159 O OE2   . GLU A 1 152 ? 58.633  -27.610 9.172   1.00 35.00 152 A 1 
ATOM 1160 N N     . ALA A 1 153 ? 53.442  -28.531 11.037  1.00 35.74 153 A 1 
ATOM 1161 C CA    . ALA A 1 153 ? 52.287  -28.814 11.880  1.00 38.70 153 A 1 
ATOM 1162 C C     . ALA A 1 153 ? 52.329  -28.304 13.336  1.00 36.68 153 A 1 
ATOM 1163 O O     . ALA A 1 153 ? 51.284  -28.327 13.988  1.00 35.38 153 A 1 
ATOM 1164 C CB    . ALA A 1 153 ? 52.142  -30.345 11.881  1.00 36.05 153 A 1 
ATOM 1165 N N     . GLU A 1 154 ? 53.492  -28.033 13.916  1.00 39.22 154 A 1 
ATOM 1166 C CA    . GLU A 1 154 ? 53.749  -28.315 15.337  1.00 43.32 154 A 1 
ATOM 1167 C C     . GLU A 1 154 ? 53.024  -27.436 16.387  1.00 41.95 154 A 1 
ATOM 1168 O O     . GLU A 1 154 ? 52.401  -26.420 16.108  1.00 40.56 154 A 1 
ATOM 1169 C CB    . GLU A 1 154 ? 55.261  -28.395 15.622  1.00 39.67 154 A 1 
ATOM 1170 C CG    . GLU A 1 154 ? 55.887  -29.738 15.233  1.00 37.27 154 A 1 
ATOM 1171 C CD    . GLU A 1 154 ? 57.230  -29.984 15.946  1.00 36.30 154 A 1 
ATOM 1172 O OE1   . GLU A 1 154 ? 57.569  -31.164 16.117  1.00 34.69 154 A 1 
ATOM 1173 O OE2   . GLU A 1 154 ? 57.853  -28.981 16.391  1.00 35.27 154 A 1 
ATOM 1174 N N     . ALA A 1 155 ? 53.154  -27.903 17.663  1.00 35.51 155 A 1 
ATOM 1175 C CA    . ALA A 1 155 ? 52.067  -27.959 18.643  1.00 37.68 155 A 1 
ATOM 1176 C C     . ALA A 1 155 ? 52.010  -26.891 19.754  1.00 35.68 155 A 1 
ATOM 1177 O O     . ALA A 1 155 ? 51.067  -26.928 20.547  1.00 34.14 155 A 1 
ATOM 1178 C CB    . ALA A 1 155 ? 52.204  -29.352 19.281  1.00 35.45 155 A 1 
ATOM 1179 N N     . THR A 1 156 ? 53.059  -26.100 20.005  1.00 40.60 156 A 1 
ATOM 1180 C CA    . THR A 1 156 ? 53.448  -25.684 21.366  1.00 42.78 156 A 1 
ATOM 1181 C C     . THR A 1 156 ? 52.417  -24.833 22.125  1.00 40.62 156 A 1 
ATOM 1182 O O     . THR A 1 156 ? 51.752  -23.956 21.588  1.00 38.92 156 A 1 
ATOM 1183 C CB    . THR A 1 156 ? 54.828  -25.023 21.405  1.00 38.30 156 A 1 
ATOM 1184 O OG1   . THR A 1 156 ? 54.947  -24.050 20.397  1.00 37.53 156 A 1 
ATOM 1185 C CG2   . THR A 1 156 ? 55.942  -26.039 21.197  1.00 41.54 156 A 1 
ATOM 1186 N N     . ALA A 1 157 ? 52.335  -25.102 23.459  1.00 35.08 157 A 1 
ATOM 1187 C CA    . ALA A 1 157 ? 51.157  -24.909 24.324  1.00 36.95 157 A 1 
ATOM 1188 C C     . ALA A 1 157 ? 51.159  -23.741 25.356  1.00 34.95 157 A 1 
ATOM 1189 O O     . ALA A 1 157 ? 50.515  -23.931 26.391  1.00 33.69 157 A 1 
ATOM 1190 C CB    . ALA A 1 157 ? 50.984  -26.250 25.053  1.00 35.17 157 A 1 
ATOM 1191 N N     . PRO A 1 158 ? 51.878  -22.626 25.263  1.00 35.22 158 A 1 
ATOM 1192 C CA    . PRO A 1 158 ? 52.305  -21.880 26.457  1.00 37.55 158 A 1 
ATOM 1193 C C     . PRO A 1 158 ? 51.157  -21.318 27.335  1.00 36.39 158 A 1 
ATOM 1194 O O     . PRO A 1 158 ? 50.096  -20.934 26.855  1.00 35.32 158 A 1 
ATOM 1195 C CB    . PRO A 1 158 ? 53.278  -20.810 25.963  1.00 34.58 158 A 1 
ATOM 1196 C CG    . PRO A 1 158 ? 52.839  -20.551 24.531  1.00 35.54 158 A 1 
ATOM 1197 C CD    . PRO A 1 158 ? 52.393  -21.949 24.073  1.00 42.43 158 A 1 
ATOM 1198 N N     . VAL A 1 159 ? 51.475  -21.244 28.651  1.00 33.47 159 A 1 
ATOM 1199 C CA    . VAL A 1 159 ? 50.521  -21.395 29.785  1.00 38.16 159 A 1 
ATOM 1200 C C     . VAL A 1 159 ? 49.948  -20.090 30.396  1.00 36.74 159 A 1 
ATOM 1201 O O     . VAL A 1 159 ? 48.910  -20.136 31.060  1.00 34.93 159 A 1 
ATOM 1202 C CB    . VAL A 1 159 ? 51.262  -22.160 30.905  1.00 35.03 159 A 1 
ATOM 1203 C CG1   . VAL A 1 159 ? 50.456  -22.390 32.188  1.00 33.56 159 A 1 
ATOM 1204 C CG2   . VAL A 1 159 ? 51.743  -23.537 30.441  1.00 37.58 159 A 1 
ATOM 1205 N N     . LEU A 1 160 ? 50.659  -18.984 30.322  1.00 33.53 160 A 1 
ATOM 1206 C CA    . LEU A 1 160 ? 50.526  -17.802 31.200  1.00 37.37 160 A 1 
ATOM 1207 C C     . LEU A 1 160 ? 49.108  -17.192 31.206  1.00 35.74 160 A 1 
ATOM 1208 O O     . LEU A 1 160 ? 48.393  -17.301 30.222  1.00 34.23 160 A 1 
ATOM 1209 C CB    . LEU A 1 160 ? 51.550  -16.749 30.726  1.00 34.83 160 A 1 
ATOM 1210 C CG    . LEU A 1 160 ? 53.006  -17.054 31.101  1.00 34.18 160 A 1 
ATOM 1211 C CD1   . LEU A 1 160 ? 53.952  -16.261 30.197  1.00 35.15 160 A 1 
ATOM 1212 C CD2   . LEU A 1 160 ? 53.320  -16.673 32.545  1.00 38.85 160 A 1 
ATOM 1213 N N     . GLY A 1 161 ? 48.638  -16.454 32.185  1.00 35.74 161 A 1 
ATOM 1214 C CA    . GLY A 1 161 ? 48.983  -16.038 33.538  1.00 38.76 161 A 1 
ATOM 1215 C C     . GLY A 1 161 ? 47.769  -15.289 34.129  1.00 37.53 161 A 1 
ATOM 1216 O O     . GLY A 1 161 ? 46.835  -14.953 33.410  1.00 35.47 161 A 1 
ATOM 1217 N N     . ARG A 1 162 ? 47.754  -15.043 35.442  1.00 29.08 162 A 1 
ATOM 1218 C CA    . ARG A 1 162 ? 46.555  -15.117 36.316  1.00 34.00 162 A 1 
ATOM 1219 C C     . ARG A 1 162 ? 45.689  -13.864 36.551  1.00 32.27 162 A 1 
ATOM 1220 O O     . ARG A 1 162 ? 44.620  -14.048 37.099  1.00 30.23 162 A 1 
ATOM 1221 C CB    . ARG A 1 162 ? 47.044  -15.603 37.676  1.00 31.80 162 A 1 
ATOM 1222 C CG    . ARG A 1 162 ? 46.300  -16.814 38.256  1.00 31.14 162 A 1 
ATOM 1223 C CD    . ARG A 1 162 ? 46.826  -17.077 39.665  1.00 30.74 162 A 1 
ATOM 1224 N NE    . ARG A 1 162 ? 46.308  -18.322 40.228  1.00 30.69 162 A 1 
ATOM 1225 C CZ    . ARG A 1 162 ? 46.536  -18.765 41.467  1.00 29.15 162 A 1 
ATOM 1226 N NH1   . ARG A 1 162 ? 47.265  -18.077 42.299  1.00 28.10 162 A 1 
ATOM 1227 N NH2   . ARG A 1 162 ? 46.046  -19.883 41.865  1.00 26.49 162 A 1 
ATOM 1228 N N     . LYS A 1 163 ? 46.160  -12.657 36.386  1.00 27.81 163 A 1 
ATOM 1229 C CA    . LYS A 1 163 ? 45.879  -11.510 37.264  1.00 33.84 163 A 1 
ATOM 1230 C C     . LYS A 1 163 ? 44.385  -11.177 37.481  1.00 32.96 163 A 1 
ATOM 1231 O O     . LYS A 1 163 ? 43.599  -11.189 36.548  1.00 31.15 163 A 1 
ATOM 1232 C CB    . LYS A 1 163 ? 46.681  -10.274 36.863  1.00 31.35 163 A 1 
ATOM 1233 C CG    . LYS A 1 163 ? 47.735  -9.926  37.919  1.00 29.69 163 A 1 
ATOM 1234 C CD    . LYS A 1 163 ? 48.401  -8.582  37.609  1.00 28.79 163 A 1 
ATOM 1235 C CE    . LYS A 1 163 ? 49.401  -8.190  38.694  1.00 27.26 163 A 1 
ATOM 1236 N NZ    . LYS A 1 163 ? 49.872  -6.802  38.518  1.00 26.11 163 A 1 
ATOM 1237 N N     . GLU A 1 164 ? 44.078  -10.838 38.748  1.00 31.92 164 A 1 
ATOM 1238 C CA    . GLU A 1 164 ? 42.755  -10.975 39.400  1.00 35.17 164 A 1 
ATOM 1239 C C     . GLU A 1 164 ? 41.845  -9.730  39.431  1.00 34.54 164 A 1 
ATOM 1240 O O     . GLU A 1 164 ? 40.832  -9.803  40.116  1.00 33.64 164 A 1 
ATOM 1241 C CB    . GLU A 1 164 ? 43.008  -11.376 40.868  1.00 33.09 164 A 1 
ATOM 1242 C CG    . GLU A 1 164 ? 43.458  -12.825 41.082  1.00 31.27 164 A 1 
ATOM 1243 C CD    . GLU A 1 164 ? 43.779  -13.162 42.536  1.00 30.72 164 A 1 
ATOM 1244 O OE1   . GLU A 1 164 ? 43.586  -14.345 42.905  1.00 30.29 164 A 1 
ATOM 1245 O OE2   . GLU A 1 164 ? 44.298  -12.289 43.253  1.00 30.90 164 A 1 
ATOM 1246 N N     . GLU A 1 165 ? 42.174  -8.595  38.866  1.00 30.84 165 A 1 
ATOM 1247 C CA    . GLU A 1 165 ? 41.721  -7.292  39.390  1.00 31.68 165 A 1 
ATOM 1248 C C     . GLU A 1 165 ? 40.197  -7.156  39.602  1.00 30.74 165 A 1 
ATOM 1249 O O     . GLU A 1 165 ? 39.356  -7.383  38.733  1.00 29.19 165 A 1 
ATOM 1250 C CB    . GLU A 1 165 ? 42.309  -6.101  38.611  1.00 30.38 165 A 1 
ATOM 1251 C CG    . GLU A 1 165 ? 43.755  -5.824  39.068  1.00 29.21 165 A 1 
ATOM 1252 C CD    . GLU A 1 165 ? 44.409  -4.581  38.409  1.00 29.93 165 A 1 
ATOM 1253 O OE1   . GLU A 1 165 ? 45.562  -4.280  38.798  1.00 29.98 165 A 1 
ATOM 1254 O OE2   . GLU A 1 165 ? 43.783  -3.977  37.510  1.00 31.49 165 A 1 
ATOM 1255 N N     . ASP A 1 166 ? 39.906  -6.698  40.822  1.00 30.40 166 A 1 
ATOM 1256 C CA    . ASP A 1 166 ? 38.703  -6.934  41.631  1.00 33.15 166 A 1 
ATOM 1257 C C     . ASP A 1 166 ? 37.528  -5.961  41.387  1.00 31.28 166 A 1 
ATOM 1258 O O     . ASP A 1 166 ? 36.775  -5.680  42.319  1.00 29.85 166 A 1 
ATOM 1259 C CB    . ASP A 1 166 ? 39.161  -6.832  43.096  1.00 31.96 166 A 1 
ATOM 1260 C CG    . ASP A 1 166 ? 39.002  -8.089  43.956  1.00 29.62 166 A 1 
ATOM 1261 O OD1   . ASP A 1 166 ? 38.424  -9.077  43.489  1.00 29.41 166 A 1 
ATOM 1262 O OD2   . ASP A 1 166 ? 39.472  -8.007  45.118  1.00 29.87 166 A 1 
ATOM 1263 N N     . THR A 1 167 ? 37.385  -5.323  40.218  1.00 28.12 167 A 1 
ATOM 1264 C CA    . THR A 1 167 ? 36.534  -4.127  40.106  1.00 29.89 167 A 1 
ATOM 1265 C C     . THR A 1 167 ? 35.074  -4.413  40.467  1.00 28.49 167 A 1 
ATOM 1266 O O     . THR A 1 167 ? 34.269  -4.899  39.673  1.00 26.72 167 A 1 
ATOM 1267 C CB    . THR A 1 167 ? 36.658  -3.406  38.762  1.00 27.58 167 A 1 
ATOM 1268 O OG1   . THR A 1 167 ? 36.648  -4.310  37.677  1.00 26.64 167 A 1 
ATOM 1269 C CG2   . THR A 1 167 ? 37.949  -2.602  38.685  1.00 28.07 167 A 1 
ATOM 1270 N N     . SER A 1 168 ? 34.777  -4.051  41.735  1.00 30.29 168 A 1 
ATOM 1271 C CA    . SER A 1 168 ? 33.518  -4.243  42.442  1.00 29.51 168 A 1 
ATOM 1272 C C     . SER A 1 168 ? 32.414  -3.345  41.877  1.00 29.24 168 A 1 
ATOM 1273 O O     . SER A 1 168 ? 32.140  -2.271  42.406  1.00 28.48 168 A 1 
ATOM 1274 C CB    . SER A 1 168 ? 33.777  -3.935  43.921  1.00 28.42 168 A 1 
ATOM 1275 O OG    . SER A 1 168 ? 32.596  -3.897  44.684  1.00 26.82 168 A 1 
ATOM 1276 N N     . TRP A 1 169 ? 31.782  -3.755  40.793  1.00 31.96 169 A 1 
ATOM 1277 C CA    . TRP A 1 169 ? 30.623  -3.045  40.272  1.00 28.61 169 A 1 
ATOM 1278 C C     . TRP A 1 169 ? 29.471  -3.132  41.277  1.00 28.29 169 A 1 
ATOM 1279 O O     . TRP A 1 169 ? 28.982  -4.214  41.612  1.00 25.94 169 A 1 
ATOM 1280 C CB    . TRP A 1 169 ? 30.249  -3.540  38.873  1.00 26.66 169 A 1 
ATOM 1281 C CG    . TRP A 1 169 ? 31.197  -3.107  37.804  1.00 24.01 169 A 1 
ATOM 1282 C CD1   . TRP A 1 169 ? 32.372  -3.702  37.508  1.00 20.77 169 A 1 
ATOM 1283 C CD2   . TRP A 1 169 ? 31.088  -1.945  36.902  1.00 22.59 169 A 1 
ATOM 1284 N NE1   . TRP A 1 169 ? 33.020  -3.000  36.483  1.00 19.77 169 A 1 
ATOM 1285 C CE2   . TRP A 1 169 ? 32.265  -1.927  36.103  1.00 21.12 169 A 1 
ATOM 1286 C CE3   . TRP A 1 169 ? 30.121  -0.949  36.710  1.00 24.08 169 A 1 
ATOM 1287 C CZ2   . TRP A 1 169 ? 32.465  -0.919  35.116  1.00 21.73 169 A 1 
ATOM 1288 C CZ3   . TRP A 1 169 ? 30.326  0.051   35.730  1.00 21.94 169 A 1 
ATOM 1289 C CH2   . TRP A 1 169 ? 31.478  0.065   34.952  1.00 21.82 169 A 1 
ATOM 1290 N N     . LEU A 1 170 ? 29.066  -1.963  41.804  1.00 26.22 170 A 1 
ATOM 1291 C CA    . LEU A 1 170 ? 28.091  -1.812  42.871  1.00 28.22 170 A 1 
ATOM 1292 C C     . LEU A 1 170 ? 26.733  -2.426  42.483  1.00 28.18 170 A 1 
ATOM 1293 O O     . LEU A 1 170 ? 25.972  -1.871  41.683  1.00 26.90 170 A 1 
ATOM 1294 C CB    . LEU A 1 170 ? 27.951  -0.321  43.219  1.00 26.41 170 A 1 
ATOM 1295 C CG    . LEU A 1 170 ? 29.029  0.185   44.203  1.00 24.53 170 A 1 
ATOM 1296 C CD1   . LEU A 1 170 ? 29.186  1.691   44.095  1.00 25.21 170 A 1 
ATOM 1297 C CD2   . LEU A 1 170 ? 28.657  -0.155  45.638  1.00 28.75 170 A 1 
ATOM 1298 N N     . LEU A 1 171 ? 26.421  -3.539  43.152  1.00 30.59 171 A 1 
ATOM 1299 C CA    . LEU A 1 171 ? 25.135  -4.230  43.153  1.00 32.80 171 A 1 
ATOM 1300 C C     . LEU A 1 171 ? 24.079  -3.384  43.892  1.00 32.25 171 A 1 
ATOM 1301 O O     . LEU A 1 171 ? 23.761  -3.661  45.051  1.00 30.25 171 A 1 
ATOM 1302 C CB    . LEU A 1 171 ? 25.312  -5.599  43.841  1.00 30.55 171 A 1 
ATOM 1303 C CG    . LEU A 1 171 ? 25.958  -6.692  42.985  1.00 28.32 171 A 1 
ATOM 1304 C CD1   . LEU A 1 171 ? 26.493  -7.816  43.877  1.00 27.45 171 A 1 
ATOM 1305 C CD2   . LEU A 1 171 ? 24.940  -7.300  42.022  1.00 29.99 171 A 1 
ATOM 1306 N N     . LEU A 1 172 ? 23.531  -2.355  43.268  1.00 29.21 172 A 1 
ATOM 1307 C CA    . LEU A 1 172 ? 22.388  -1.656  43.861  1.00 33.08 172 A 1 
ATOM 1308 C C     . LEU A 1 172 ? 21.171  -2.588  43.923  1.00 32.13 172 A 1 
ATOM 1309 O O     . LEU A 1 172 ? 20.545  -2.895  42.905  1.00 30.33 172 A 1 
ATOM 1310 C CB    . LEU A 1 172 ? 22.114  -0.330  43.137  1.00 30.58 172 A 1 
ATOM 1311 C CG    . LEU A 1 172 ? 22.874  0.856   43.758  1.00 28.67 172 A 1 
ATOM 1312 C CD1   . LEU A 1 172 ? 22.883  2.038   42.789  1.00 27.18 172 A 1 
ATOM 1313 C CD2   . LEU A 1 172 ? 22.226  1.324   45.066  1.00 29.16 172 A 1 
ATOM 1314 N N     . SER A 1 173 ? 20.857  -3.020  45.134  1.00 32.81 173 A 1 
ATOM 1315 C CA    . SER A 1 173 ? 20.046  -4.179  45.528  1.00 35.80 173 A 1 
ATOM 1316 C C     . SER A 1 173 ? 18.534  -3.940  45.638  1.00 34.23 173 A 1 
ATOM 1317 O O     . SER A 1 173 ? 17.898  -4.604  46.455  1.00 32.24 173 A 1 
ATOM 1318 C CB    . SER A 1 173 ? 20.566  -4.641  46.887  1.00 33.73 173 A 1 
ATOM 1319 O OG    . SER A 1 173 ? 20.447  -3.583  47.822  1.00 32.32 173 A 1 
ATOM 1320 N N     . LYS A 1 174 ? 17.950  -2.972  44.950  1.00 31.87 174 A 1 
ATOM 1321 C CA    . LYS A 1 174 ? 16.627  -2.452  45.327  1.00 36.05 174 A 1 
ATOM 1322 C C     . LYS A 1 174 ? 15.564  -3.526  45.550  1.00 35.13 174 A 1 
ATOM 1323 O O     . LYS A 1 174 ? 15.445  -4.476  44.783  1.00 31.73 174 A 1 
ATOM 1324 C CB    . LYS A 1 174 ? 16.130  -1.380  44.352  1.00 32.34 174 A 1 
ATOM 1325 C CG    . LYS A 1 174 ? 16.426  0.026   44.906  1.00 31.43 174 A 1 
ATOM 1326 C CD    . LYS A 1 174 ? 15.754  1.097   44.045  1.00 28.42 174 A 1 
ATOM 1327 C CE    . LYS A 1 174 ? 15.986  2.470   44.668  1.00 25.89 174 A 1 
ATOM 1328 N NZ    . LYS A 1 174 ? 15.329  3.549   43.883  1.00 24.85 174 A 1 
ATOM 1329 N N     . ASP A 1 175 ? 14.799  -3.284  46.600  1.00 33.82 175 A 1 
ATOM 1330 C CA    . ASP A 1 175 ? 13.952  -4.227  47.323  1.00 36.72 175 A 1 
ATOM 1331 C C     . ASP A 1 175 ? 12.802  -4.853  46.517  1.00 34.55 175 A 1 
ATOM 1332 O O     . ASP A 1 175 ? 12.277  -4.312  45.551  1.00 31.77 175 A 1 
ATOM 1333 C CB    . ASP A 1 175 ? 13.408  -3.548  48.586  1.00 33.50 175 A 1 
ATOM 1334 C CG    . ASP A 1 175 ? 14.528  -3.223  49.579  1.00 31.28 175 A 1 
ATOM 1335 O OD1   . ASP A 1 175 ? 15.237  -4.173  49.961  1.00 30.66 175 A 1 
ATOM 1336 O OD2   . ASP A 1 175 ? 14.684  -2.027  49.879  1.00 31.40 175 A 1 
ATOM 1337 N N     . SER A 1 176 ? 12.421  -6.002  47.043  1.00 41.81 176 A 1 
ATOM 1338 C CA    . SER A 1 176 ? 11.609  -7.058  46.442  1.00 45.50 176 A 1 
ATOM 1339 C C     . SER A 1 176 ? 10.097  -6.950  46.655  1.00 45.72 176 A 1 
ATOM 1340 O O     . SER A 1 176 ? 9.454   -8.001  46.747  1.00 42.10 176 A 1 
ATOM 1341 C CB    . SER A 1 176 ? 12.089  -8.381  47.032  1.00 40.91 176 A 1 
ATOM 1342 O OG    . SER A 1 176 ? 11.893  -8.393  48.441  1.00 38.13 176 A 1 
ATOM 1343 N N     . ASP A 1 177 ? 9.538   -5.766  46.839  1.00 38.63 177 A 1 
ATOM 1344 C CA    . ASP A 1 177 ? 8.194   -5.649  47.431  1.00 41.81 177 A 1 
ATOM 1345 C C     . ASP A 1 177 ? 7.130   -6.499  46.711  1.00 39.94 177 A 1 
ATOM 1346 O O     . ASP A 1 177 ? 6.814   -6.346  45.529  1.00 36.72 177 A 1 
ATOM 1347 C CB    . ASP A 1 177 ? 7.768   -4.186  47.594  1.00 37.63 177 A 1 
ATOM 1348 C CG    . ASP A 1 177 ? 7.991   -3.640  49.007  1.00 34.37 177 A 1 
ATOM 1349 O OD1   . ASP A 1 177 ? 8.127   -4.456  49.937  1.00 33.62 177 A 1 
ATOM 1350 O OD2   . ASP A 1 177 ? 7.909   -2.393  49.139  1.00 34.37 177 A 1 
ATOM 1351 N N     . ASN A 1 178 ? 6.578   -7.410  47.527  1.00 41.32 178 A 1 
ATOM 1352 C CA    . ASN A 1 178 ? 6.059   -8.707  47.115  1.00 44.09 178 A 1 
ATOM 1353 C C     . ASN A 1 178 ? 4.558   -8.706  46.782  1.00 41.67 178 A 1 
ATOM 1354 O O     . ASN A 1 178 ? 3.906   -9.742  46.924  1.00 38.08 178 A 1 
ATOM 1355 C CB    . ASN A 1 178 ? 6.403   -9.678  48.255  1.00 39.97 178 A 1 
ATOM 1356 C CG    . ASN A 1 178 ? 6.821   -11.072 47.833  1.00 36.35 178 A 1 
ATOM 1357 O OD1   . ASN A 1 178 ? 6.872   -11.454 46.685  1.00 36.89 178 A 1 
ATOM 1358 N ND2   . ASN A 1 178 ? 7.170   -11.902 48.793  1.00 37.96 178 A 1 
ATOM 1359 N N     . HIS A 1 179 ? 3.947   -7.559  46.466  1.00 43.53 179 A 1 
ATOM 1360 C CA    . HIS A 1 179 ? 2.488   -7.470  46.593  1.00 45.37 179 A 1 
ATOM 1361 C C     . HIS A 1 179 ? 1.735   -8.397  45.631  1.00 44.00 179 A 1 
ATOM 1362 O O     . HIS A 1 179 ? 1.591   -8.156  44.438  1.00 40.81 179 A 1 
ATOM 1363 C CB    . HIS A 1 179 ? 2.003   -6.016  46.559  1.00 41.08 179 A 1 
ATOM 1364 C CG    . HIS A 1 179 ? 1.881   -5.438  47.941  1.00 40.18 179 A 1 
ATOM 1365 N ND1   . HIS A 1 179 ? 1.143   -5.953  48.994  1.00 39.06 179 A 1 
ATOM 1366 C CD2   . HIS A 1 179 ? 2.455   -4.286  48.397  1.00 39.05 179 A 1 
ATOM 1367 C CE1   . HIS A 1 179 ? 1.292   -5.153  50.036  1.00 35.95 179 A 1 
ATOM 1368 N NE2   . HIS A 1 179 ? 2.075   -4.104  49.726  1.00 36.67 179 A 1 
ATOM 1369 N N     . ASN A 1 180 ? 1.158   -9.395  46.262  1.00 42.01 180 A 1 
ATOM 1370 C CA    . ASN A 1 180 ? 0.549   -10.612 45.727  1.00 44.49 180 A 1 
ATOM 1371 C C     . ASN A 1 180 ? -0.804  -10.420 45.003  1.00 42.47 180 A 1 
ATOM 1372 O O     . ASN A 1 180 ? -1.635  -11.323 45.050  1.00 38.95 180 A 1 
ATOM 1373 C CB    . ASN A 1 180 ? 0.388   -11.566 46.920  1.00 40.53 180 A 1 
ATOM 1374 C CG    . ASN A 1 180 ? 1.162   -12.867 46.790  1.00 36.76 180 A 1 
ATOM 1375 O OD1   . ASN A 1 180 ? 1.757   -13.200 45.802  1.00 37.61 180 A 1 
ATOM 1376 N ND2   . ASN A 1 180 ? 1.171   -13.660 47.841  1.00 38.23 180 A 1 
ATOM 1377 N N     . ARG A 1 181 ? -1.120  -9.258  44.417  1.00 46.57 181 A 1 
ATOM 1378 C CA    . ARG A 1 181 ? -2.501  -9.015  43.969  1.00 49.04 181 A 1 
ATOM 1379 C C     . ARG A 1 181 ? -2.900  -9.985  42.853  1.00 47.78 181 A 1 
ATOM 1380 O O     . ARG A 1 181 ? -2.598  -9.771  41.684  1.00 43.20 181 A 1 
ATOM 1381 C CB    . ARG A 1 181 ? -2.753  -7.542  43.634  1.00 44.23 181 A 1 
ATOM 1382 C CG    . ARG A 1 181 ? -3.599  -6.881  44.733  1.00 40.62 181 A 1 
ATOM 1383 C CD    . ARG A 1 181 ? -3.968  -5.439  44.363  1.00 39.85 181 A 1 
ATOM 1384 N NE    . ARG A 1 181 ? -4.839  -4.824  45.382  1.00 37.05 181 A 1 
ATOM 1385 C CZ    . ARG A 1 181 ? -5.312  -3.586  45.381  1.00 33.55 181 A 1 
ATOM 1386 N NH1   . ARG A 1 181 ? -5.036  -2.761  44.413  1.00 32.57 181 A 1 
ATOM 1387 N NH2   . ARG A 1 181 ? -6.072  -3.161  46.344  1.00 32.27 181 A 1 
ATOM 1388 N N     . SER A 1 182 ? -3.641  -10.992 43.269  1.00 49.97 182 A 1 
ATOM 1389 C CA    . SER A 1 182 ? -4.092  -12.167 42.509  1.00 51.28 182 A 1 
ATOM 1390 C C     . SER A 1 182 ? -5.226  -11.894 41.504  1.00 51.13 182 A 1 
ATOM 1391 O O     . SER A 1 182 ? -6.090  -12.741 41.309  1.00 46.85 182 A 1 
ATOM 1392 C CB    . SER A 1 182 ? -4.542  -13.221 43.528  1.00 45.74 182 A 1 
ATOM 1393 O OG    . SER A 1 182 ? -5.035  -14.389 42.923  1.00 41.03 182 A 1 
ATOM 1394 N N     . GLY A 1 183 ? -5.309  -10.704 40.937  1.00 49.06 183 A 1 
ATOM 1395 C CA    . GLY A 1 183 ? -6.443  -10.321 40.094  1.00 49.28 183 A 1 
ATOM 1396 C C     . GLY A 1 183 ? -6.573  -11.184 38.837  1.00 48.25 183 A 1 
ATOM 1397 O O     . GLY A 1 183 ? -5.985  -10.873 37.807  1.00 44.99 183 A 1 
ATOM 1398 N N     . ASN A 1 184 ? -7.386  -12.230 38.948  1.00 50.61 184 A 1 
ATOM 1399 C CA    . ASN A 1 184 ? -7.564  -13.317 37.976  1.00 52.17 184 A 1 
ATOM 1400 C C     . ASN A 1 184 ? -8.303  -12.937 36.673  1.00 50.42 184 A 1 
ATOM 1401 O O     . ASN A 1 184 ? -8.889  -13.816 36.051  1.00 45.10 184 A 1 
ATOM 1402 C CB    . ASN A 1 184 ? -8.276  -14.474 38.694  1.00 46.90 184 A 1 
ATOM 1403 C CG    . ASN A 1 184 ? -7.403  -15.683 38.964  1.00 42.27 184 A 1 
ATOM 1404 O OD1   . ASN A 1 184 ? -6.247  -15.762 38.626  1.00 42.14 184 A 1 
ATOM 1405 N ND2   . ASN A 1 184 ? -7.967  -16.690 39.594  1.00 42.62 184 A 1 
ATOM 1406 N N     . ASN A 1 185 ? -8.381  -11.674 36.286  1.00 49.83 185 A 1 
ATOM 1407 C CA    . ASN A 1 185 ? -9.182  -11.285 35.117  1.00 51.43 185 A 1 
ATOM 1408 C C     . ASN A 1 185 ? -8.547  -11.798 33.820  1.00 49.48 185 A 1 
ATOM 1409 O O     . ASN A 1 185 ? -7.857  -11.078 33.107  1.00 44.48 185 A 1 
ATOM 1410 C CB    . ASN A 1 185 ? -9.493  -9.781  35.130  1.00 46.97 185 A 1 
ATOM 1411 C CG    . ASN A 1 185 ? -10.751 -9.434  35.904  1.00 41.81 185 A 1 
ATOM 1412 O OD1   . ASN A 1 185 ? -11.528 -10.270 36.316  1.00 41.76 185 A 1 
ATOM 1413 N ND2   . ASN A 1 185 ? -11.020 -8.154  36.072  1.00 41.28 185 A 1 
ATOM 1414 N N     . SER A 1 186 ? -8.817  -13.040 33.530  1.00 49.93 186 A 1 
ATOM 1415 C CA    . SER A 1 186 ? -8.307  -13.838 32.413  1.00 50.73 186 A 1 
ATOM 1416 C C     . SER A 1 186 ? -8.984  -13.548 31.073  1.00 50.65 186 A 1 
ATOM 1417 O O     . SER A 1 186 ? -9.175  -14.460 30.282  1.00 45.98 186 A 1 
ATOM 1418 C CB    . SER A 1 186 ? -8.463  -15.315 32.771  1.00 45.44 186 A 1 
ATOM 1419 O OG    . SER A 1 186 ? -9.841  -15.642 32.865  1.00 41.65 186 A 1 
ATOM 1420 N N     . SER A 1 187 ? -9.427  -12.313 30.826  1.00 50.02 187 A 1 
ATOM 1421 C CA    . SER A 1 187 ? -10.077 -11.987 29.551  1.00 50.45 187 A 1 
ATOM 1422 C C     . SER A 1 187 ? -9.067  -12.102 28.406  1.00 50.16 187 A 1 
ATOM 1423 O O     . SER A 1 187 ? -8.377  -11.149 28.066  1.00 46.45 187 A 1 
ATOM 1424 C CB    . SER A 1 187 ? -10.754 -10.621 29.605  1.00 45.91 187 A 1 
ATOM 1425 O OG    . SER A 1 187 ? -9.815  -9.594  29.874  1.00 41.85 187 A 1 
ATOM 1426 N N     . THR A 1 188 ? -8.982  -13.294 27.854  1.00 50.63 188 A 1 
ATOM 1427 C CA    . THR A 1 188 ? -8.098  -13.691 26.752  1.00 51.71 188 A 1 
ATOM 1428 C C     . THR A 1 188 ? -8.528  -13.028 25.444  1.00 51.60 188 A 1 
ATOM 1429 O O     . THR A 1 188 ? -9.096  -13.667 24.566  1.00 46.73 188 A 1 
ATOM 1430 C CB    . THR A 1 188 ? -8.092  -15.218 26.608  1.00 45.74 188 A 1 
ATOM 1431 O OG1   . THR A 1 188 ? -9.424  -15.716 26.591  1.00 42.10 188 A 1 
ATOM 1432 C CG2   . THR A 1 188 ? -7.371  -15.907 27.757  1.00 44.09 188 A 1 
ATOM 1433 N N     . SER A 1 189 ? -8.250  -11.744 25.297  1.00 49.66 189 A 1 
ATOM 1434 C CA    . SER A 1 189 ? -8.345  -11.044 24.010  1.00 50.06 189 A 1 
ATOM 1435 C C     . SER A 1 189 ? -7.186  -11.480 23.102  1.00 50.73 189 A 1 
ATOM 1436 O O     . SER A 1 189 ? -6.270  -10.703 22.833  1.00 46.78 189 A 1 
ATOM 1437 C CB    . SER A 1 189 ? -8.406  -9.538  24.222  1.00 45.36 189 A 1 
ATOM 1438 O OG    . SER A 1 189 ? -7.230  -9.061  24.863  1.00 40.88 189 A 1 
ATOM 1439 N N     . SER A 1 190 ? -7.205  -12.737 22.673  1.00 45.13 190 A 1 
ATOM 1440 C CA    . SER A 1 190 ? -6.123  -13.375 21.905  1.00 45.78 190 A 1 
ATOM 1441 C C     . SER A 1 190 ? -5.919  -12.809 20.498  1.00 46.69 190 A 1 
ATOM 1442 O O     . SER A 1 190 ? -4.871  -13.025 19.905  1.00 42.96 190 A 1 
ATOM 1443 C CB    . SER A 1 190 ? -6.421  -14.868 21.806  1.00 41.35 190 A 1 
ATOM 1444 O OG    . SER A 1 190 ? -7.657  -15.085 21.141  1.00 37.89 190 A 1 
ATOM 1445 N N     . SER A 1 191 ? -6.898  -12.089 19.960  1.00 44.00 191 A 1 
ATOM 1446 C CA    . SER A 1 191 ? -6.881  -11.712 18.536  1.00 45.45 191 A 1 
ATOM 1447 C C     . SER A 1 191 ? -5.823  -10.677 18.151  1.00 46.97 191 A 1 
ATOM 1448 O O     . SER A 1 191 ? -5.546  -10.518 16.967  1.00 43.84 191 A 1 
ATOM 1449 C CB    . SER A 1 191 ? -8.260  -11.186 18.133  1.00 40.88 191 A 1 
ATOM 1450 O OG    . SER A 1 191 ? -8.564  -9.974  18.796  1.00 37.40 191 A 1 
ATOM 1451 N N     . SER A 1 192 ? -5.252  -9.948  19.121  1.00 44.00 192 A 1 
ATOM 1452 C CA    . SER A 1 192 ? -4.282  -8.885  18.812  1.00 44.65 192 A 1 
ATOM 1453 C C     . SER A 1 192 ? -2.876  -9.397  18.510  1.00 45.70 192 A 1 
ATOM 1454 O O     . SER A 1 192 ? -2.095  -8.644  17.934  1.00 43.29 192 A 1 
ATOM 1455 C CB    . SER A 1 192 ? -4.228  -7.881  19.956  1.00 40.91 192 A 1 
ATOM 1456 O OG    . SER A 1 192 ? -3.775  -8.485  21.155  1.00 37.63 192 A 1 
ATOM 1457 N N     . GLN A 1 193 ? -2.546  -10.625 18.903  1.00 41.15 193 A 1 
ATOM 1458 C CA    . GLN A 1 193 ? -1.187  -11.157 18.740  1.00 41.52 193 A 1 
ATOM 1459 C C     . GLN A 1 193 ? -0.788  -11.337 17.275  1.00 42.01 193 A 1 
ATOM 1460 O O     . GLN A 1 193 ? 0.369   -11.078 16.928  1.00 38.88 193 A 1 
ATOM 1461 C CB    . GLN A 1 193 ? -1.045  -12.479 19.497  1.00 37.13 193 A 1 
ATOM 1462 C CG    . GLN A 1 193 ? -0.827  -12.260 20.993  1.00 34.77 193 A 1 
ATOM 1463 C CD    . GLN A 1 193 ? -0.645  -13.567 21.753  1.00 32.33 193 A 1 
ATOM 1464 O OE1   . GLN A 1 193 ? -1.160  -14.610 21.408  1.00 31.30 193 A 1 
ATOM 1465 N NE2   . GLN A 1 193 ? 0.088   -13.563 22.852  1.00 29.56 193 A 1 
ATOM 1466 N N     . TYR A 1 194 ? -1.738  -11.679 16.424  1.00 35.86 194 A 1 
ATOM 1467 C CA    . TYR A 1 194 ? -1.434  -12.091 15.051  1.00 36.21 194 A 1 
ATOM 1468 C C     . TYR A 1 194 ? -0.796  -10.985 14.188  1.00 35.71 194 A 1 
ATOM 1469 O O     . TYR A 1 194 ? -0.030  -11.282 13.280  1.00 33.32 194 A 1 
ATOM 1470 C CB    . TYR A 1 194 ? -2.718  -12.623 14.392  1.00 32.88 194 A 1 
ATOM 1471 C CG    . TYR A 1 194 ? -2.481  -13.884 13.596  1.00 30.77 194 A 1 
ATOM 1472 C CD1   . TYR A 1 194 ? -2.136  -13.823 12.234  1.00 28.39 194 A 1 
ATOM 1473 C CD2   . TYR A 1 194 ? -2.570  -15.128 14.236  1.00 28.67 194 A 1 
ATOM 1474 C CE1   . TYR A 1 194 ? -1.889  -14.994 11.513  1.00 26.80 194 A 1 
ATOM 1475 C CE2   . TYR A 1 194 ? -2.331  -16.318 13.518  1.00 25.49 194 A 1 
ATOM 1476 C CZ    . TYR A 1 194 ? -1.986  -16.253 12.155  1.00 25.39 194 A 1 
ATOM 1477 O OH    . TYR A 1 194 ? -1.742  -17.405 11.459  1.00 24.59 194 A 1 
ATOM 1478 N N     . PHE A 1 195 ? -1.088  -9.712  14.471  1.00 40.93 195 A 1 
ATOM 1479 C CA    . PHE A 1 195 ? -0.488  -8.602  13.720  1.00 40.81 195 A 1 
ATOM 1480 C C     . PHE A 1 195 ? 0.862   -8.144  14.275  1.00 41.27 195 A 1 
ATOM 1481 O O     . PHE A 1 195 ? 1.579   -7.406  13.583  1.00 38.48 195 A 1 
ATOM 1482 C CB    . PHE A 1 195 ? -1.487  -7.432  13.619  1.00 37.48 195 A 1 
ATOM 1483 C CG    . PHE A 1 195 ? -2.267  -7.426  12.333  1.00 34.52 195 A 1 
ATOM 1484 C CD1   . PHE A 1 195 ? -1.729  -6.817  11.184  1.00 32.40 195 A 1 
ATOM 1485 C CD2   . PHE A 1 195 ? -3.522  -8.052  12.254  1.00 31.94 195 A 1 
ATOM 1486 C CE1   . PHE A 1 195 ? -2.428  -6.817  9.979   1.00 28.72 195 A 1 
ATOM 1487 C CE2   . PHE A 1 195 ? -4.230  -8.069  11.040  1.00 26.61 195 A 1 
ATOM 1488 C CZ    . PHE A 1 195 ? -3.684  -7.445  9.901   1.00 26.13 195 A 1 
ATOM 1489 N N     . GLY A 1 196 ? 1.220   -8.527  15.509  1.00 40.40 196 A 1 
ATOM 1490 C CA    . GLY A 1 196 ? 2.499   -8.155  16.112  1.00 41.29 196 A 1 
ATOM 1491 C C     . GLY A 1 196 ? 3.676   -8.898  15.502  1.00 41.36 196 A 1 
ATOM 1492 O O     . GLY A 1 196 ? 4.696   -8.279  15.205  1.00 38.80 196 A 1 
ATOM 1493 N N     . GLU A 1 197 ? 3.504   -10.194 15.237  1.00 39.66 197 A 1 
ATOM 1494 C CA    . GLU A 1 197 ? 4.560   -11.011 14.632  1.00 41.55 197 A 1 
ATOM 1495 C C     . GLU A 1 197 ? 4.871   -10.598 13.187  1.00 41.92 197 A 1 
ATOM 1496 O O     . GLU A 1 197 ? 6.016   -10.693 12.749  1.00 38.92 197 A 1 
ATOM 1497 C CB    . GLU A 1 197 ? 4.184   -12.490 14.677  1.00 38.81 197 A 1 
ATOM 1498 C CG    . GLU A 1 197 ? 4.333   -13.072 16.077  1.00 34.67 197 A 1 
ATOM 1499 C CD    . GLU A 1 197 ? 4.102   -14.594 16.117  1.00 31.11 197 A 1 
ATOM 1500 O OE1   . GLU A 1 197 ? 4.647   -15.219 17.048  1.00 29.20 197 A 1 
ATOM 1501 O OE2   . GLU A 1 197 ? 3.358   -15.093 15.250  1.00 28.79 197 A 1 
ATOM 1502 N N     . VAL A 1 198 ? 3.885   -10.077 12.460  1.00 43.14 198 A 1 
ATOM 1503 C CA    . VAL A 1 198 ? 4.090   -9.649  11.063  1.00 45.27 198 A 1 
ATOM 1504 C C     . VAL A 1 198 ? 5.136   -8.535  10.953  1.00 45.89 198 A 1 
ATOM 1505 O O     . VAL A 1 198 ? 5.822   -8.442  9.933   1.00 43.69 198 A 1 
ATOM 1506 C CB    . VAL A 1 198 ? 2.773   -9.225  10.395  1.00 42.47 198 A 1 
ATOM 1507 C CG1   . VAL A 1 198 ? 2.954   -8.945  8.896   1.00 39.19 198 A 1 
ATOM 1508 C CG2   . VAL A 1 198 ? 1.694   -10.304 10.510  1.00 38.83 198 A 1 
ATOM 1509 N N     . ASP A 1 199 ? 5.326   -7.724  12.018  1.00 46.48 199 A 1 
ATOM 1510 C CA    . ASP A 1 199 ? 6.358   -6.690  12.018  1.00 47.32 199 A 1 
ATOM 1511 C C     . ASP A 1 199 ? 7.783   -7.277  12.021  1.00 46.53 199 A 1 
ATOM 1512 O O     . ASP A 1 199 ? 8.685   -6.684  11.428  1.00 44.73 199 A 1 
ATOM 1513 C CB    . ASP A 1 199 ? 6.146   -5.716  13.192  1.00 45.42 199 A 1 
ATOM 1514 C CG    . ASP A 1 199 ? 5.509   -4.362  12.801  1.00 39.68 199 A 1 
ATOM 1515 O OD1   . ASP A 1 199 ? 5.300   -4.065  11.604  1.00 37.18 199 A 1 
ATOM 1516 O OD2   . ASP A 1 199 ? 5.325   -3.503  13.682  1.00 36.23 199 A 1 
ATOM 1517 N N     . GLN A 1 200 ? 8.000   -8.463  12.620  1.00 47.08 200 A 1 
ATOM 1518 C CA    . GLN A 1 200 ? 9.279   -9.174  12.531  1.00 47.55 200 A 1 
ATOM 1519 C C     . GLN A 1 200 ? 9.512   -9.747  11.124  1.00 47.78 200 A 1 
ATOM 1520 O O     . GLN A 1 200 ? 10.650  -9.800  10.654  1.00 44.87 200 A 1 
ATOM 1521 C CB    . GLN A 1 200 ? 9.352   -10.300 13.559  1.00 44.81 200 A 1 
ATOM 1522 C CG    . GLN A 1 200 ? 9.501   -9.788  14.996  1.00 41.07 200 A 1 
ATOM 1523 C CD    . GLN A 1 200 ? 9.680   -10.928 16.002  1.00 36.07 200 A 1 
ATOM 1524 O OE1   . GLN A 1 200 ? 9.466   -12.090 15.718  1.00 34.22 200 A 1 
ATOM 1525 N NE2   . GLN A 1 200 ? 10.097  -10.641 17.212  1.00 31.00 200 A 1 
ATOM 1526 N N     . TYR A 1 201 ? 8.440   -10.146 10.434  1.00 42.09 201 A 1 
ATOM 1527 C CA    . TYR A 1 201 ? 8.557   -10.670 9.073   1.00 42.44 201 A 1 
ATOM 1528 C C     . TYR A 1 201 ? 8.939   -9.610  8.047   1.00 42.11 201 A 1 
ATOM 1529 O O     . TYR A 1 201 ? 9.575   -9.939  7.036   1.00 40.09 201 A 1 
ATOM 1530 C CB    . TYR A 1 201 ? 7.254   -11.359 8.665   1.00 40.89 201 A 1 
ATOM 1531 C CG    . TYR A 1 201 ? 7.133   -12.770 9.177   1.00 37.59 201 A 1 
ATOM 1532 C CD1   . TYR A 1 201 ? 7.482   -13.846 8.351   1.00 33.80 201 A 1 
ATOM 1533 C CD2   . TYR A 1 201 ? 6.686   -13.022 10.481  1.00 33.13 201 A 1 
ATOM 1534 C CE1   . TYR A 1 201 ? 7.393   -15.165 8.819   1.00 30.80 201 A 1 
ATOM 1535 C CE2   . TYR A 1 201 ? 6.605   -14.327 10.961  1.00 29.43 201 A 1 
ATOM 1536 C CZ    . TYR A 1 201 ? 6.960   -15.405 10.128  1.00 29.32 201 A 1 
ATOM 1537 O OH    . TYR A 1 201 ? 6.900   -16.696 10.599  1.00 28.50 201 A 1 
ATOM 1538 N N     . PHE A 1 202 ? 8.601   -8.340  8.306   1.00 46.85 202 A 1 
ATOM 1539 C CA    . PHE A 1 202 ? 9.112   -7.193  7.557   1.00 47.95 202 A 1 
ATOM 1540 C C     . PHE A 1 202 ? 10.515  -6.783  8.022   1.00 48.83 202 A 1 
ATOM 1541 O O     . PHE A 1 202 ? 10.865  -5.608  7.952   1.00 46.11 202 A 1 
ATOM 1542 C CB    . PHE A 1 202 ? 8.108   -6.030  7.573   1.00 45.41 202 A 1 
ATOM 1543 C CG    . PHE A 1 202 ? 7.115   -6.083  6.442   1.00 41.34 202 A 1 
ATOM 1544 C CD1   . PHE A 1 202 ? 7.435   -5.531  5.188   1.00 37.29 202 A 1 
ATOM 1545 C CD2   . PHE A 1 202 ? 5.862   -6.678  6.624   1.00 35.88 202 A 1 
ATOM 1546 C CE1   . PHE A 1 202 ? 6.527   -5.565  4.128   1.00 32.02 202 A 1 
ATOM 1547 C CE2   . PHE A 1 202 ? 4.936   -6.721  5.565   1.00 30.97 202 A 1 
ATOM 1548 C CZ    . PHE A 1 202 ? 5.268   -6.164  4.309   1.00 31.99 202 A 1 
ATOM 1549 N N     . ASP A 1 203 ? 11.317  -7.745  8.499   1.00 47.64 203 A 1 
ATOM 1550 C CA    . ASP A 1 203 ? 12.732  -7.516  8.723   1.00 48.67 203 A 1 
ATOM 1551 C C     . ASP A 1 203 ? 13.401  -7.372  7.353   1.00 47.61 203 A 1 
ATOM 1552 O O     . ASP A 1 203 ? 13.876  -8.313  6.726   1.00 45.81 203 A 1 
ATOM 1553 C CB    . ASP A 1 203 ? 13.329  -8.600  9.641   1.00 46.68 203 A 1 
ATOM 1554 C CG    . ASP A 1 203 ? 14.450  -8.064  10.546  1.00 41.70 203 A 1 
ATOM 1555 O OD1   . ASP A 1 203 ? 14.691  -6.842  10.520  1.00 38.16 203 A 1 
ATOM 1556 O OD2   . ASP A 1 203 ? 15.033  -8.899  11.261  1.00 37.36 203 A 1 
ATOM 1557 N N     . LEU A 1 204 ? 13.369  -6.140  6.868   1.00 44.18 204 A 1 
ATOM 1558 C CA    . LEU A 1 204 ? 13.987  -5.669  5.633   1.00 44.41 204 A 1 
ATOM 1559 C C     . LEU A 1 204 ? 15.524  -5.691  5.736   1.00 43.45 204 A 1 
ATOM 1560 O O     . LEU A 1 204 ? 16.178  -5.065  4.907   1.00 40.21 204 A 1 
ATOM 1561 C CB    . LEU A 1 204 ? 13.437  -4.261  5.305   1.00 41.21 204 A 1 
ATOM 1562 C CG    . LEU A 1 204 ? 12.046  -4.235  4.635   1.00 37.08 204 A 1 
ATOM 1563 C CD1   . LEU A 1 204 ? 11.422  -2.845  4.781   1.00 34.98 204 A 1 
ATOM 1564 C CD2   . LEU A 1 204 ? 12.149  -4.546  3.141   1.00 35.39 204 A 1 
ATOM 1565 N N     . VAL A 1 205 ? 16.104  -6.397  6.695   1.00 42.90 205 A 1 
ATOM 1566 C CA    . VAL A 1 205 ? 17.562  -6.573  6.807   1.00 44.49 205 A 1 
ATOM 1567 C C     . VAL A 1 205 ? 18.131  -7.126  5.505   1.00 43.88 205 A 1 
ATOM 1568 O O     . VAL A 1 205 ? 19.130  -6.606  5.002   1.00 40.97 205 A 1 
ATOM 1569 C CB    . VAL A 1 205 ? 17.915  -7.491  7.993   1.00 41.55 205 A 1 
ATOM 1570 C CG1   . VAL A 1 205 ? 19.415  -7.799  8.057   1.00 37.25 205 A 1 
ATOM 1571 C CG2   . VAL A 1 205 ? 17.545  -6.842  9.327   1.00 36.51 205 A 1 
ATOM 1572 N N     . GLY A 1 206 ? 17.458  -8.105  4.895   1.00 44.72 206 A 1 
ATOM 1573 C CA    . GLY A 1 206 ? 17.842  -8.608  3.574   1.00 44.43 206 A 1 
ATOM 1574 C C     . GLY A 1 206 ? 17.748  -7.558  2.467   1.00 44.49 206 A 1 
ATOM 1575 O O     . GLY A 1 206 ? 18.531  -7.586  1.526   1.00 41.84 206 A 1 
ATOM 1576 N N     . TYR A 1 207 ? 16.816  -6.604  2.603   1.00 42.18 207 A 1 
ATOM 1577 C CA    . TYR A 1 207 ? 16.640  -5.533  1.620   1.00 42.42 207 A 1 
ATOM 1578 C C     . TYR A 1 207 ? 17.733  -4.473  1.732   1.00 42.15 207 A 1 
ATOM 1579 O O     . TYR A 1 207 ? 18.233  -4.005  0.715   1.00 39.44 207 A 1 
ATOM 1580 C CB    . TYR A 1 207 ? 15.239  -4.938  1.755   1.00 39.62 207 A 1 
ATOM 1581 C CG    . TYR A 1 207 ? 14.731  -4.257  0.500   1.00 36.79 207 A 1 
ATOM 1582 C CD1   . TYR A 1 207 ? 14.848  -2.880  0.328   1.00 34.01 207 A 1 
ATOM 1583 C CD2   . TYR A 1 207 ? 14.144  -5.040  -0.522  1.00 33.30 207 A 1 
ATOM 1584 C CE1   . TYR A 1 207 ? 14.380  -2.257  -0.839  1.00 30.16 207 A 1 
ATOM 1585 C CE2   . TYR A 1 207 ? 13.666  -4.430  -1.694  1.00 29.00 207 A 1 
ATOM 1586 C CZ    . TYR A 1 207 ? 13.783  -3.043  -1.849  1.00 29.03 207 A 1 
ATOM 1587 O OH    . TYR A 1 207 ? 13.317  -2.441  -3.000  1.00 28.68 207 A 1 
ATOM 1588 N N     . ASN A 1 208 ? 18.181  -4.145  2.953   1.00 42.45 208 A 1 
ATOM 1589 C CA    . ASN A 1 208 ? 19.310  -3.233  3.136   1.00 43.01 208 A 1 
ATOM 1590 C C     . ASN A 1 208 ? 20.605  -3.832  2.577   1.00 42.04 208 A 1 
ATOM 1591 O O     . ASN A 1 208 ? 21.330  -3.145  1.872   1.00 39.33 208 A 1 
ATOM 1592 C CB    . ASN A 1 208 ? 19.458  -2.847  4.617   1.00 40.96 208 A 1 
ATOM 1593 C CG    . ASN A 1 208 ? 18.478  -1.772  5.077   1.00 36.34 208 A 1 
ATOM 1594 O OD1   . ASN A 1 208 ? 17.736  -1.171  4.322   1.00 35.20 208 A 1 
ATOM 1595 N ND2   . ASN A 1 208 ? 18.477  -1.477  6.350   1.00 34.01 208 A 1 
ATOM 1596 N N     . SER A 1 209 ? 20.852  -5.119  2.802   1.00 46.88 209 A 1 
ATOM 1597 C CA    . SER A 1 209 ? 22.009  -5.813  2.196   1.00 48.10 209 A 1 
ATOM 1598 C C     . SER A 1 209 ? 21.980  -5.764  0.669   1.00 49.36 209 A 1 
ATOM 1599 O O     . SER A 1 209 ? 23.024  -5.613  0.029   1.00 45.62 209 A 1 
ATOM 1600 C CB    . SER A 1 209 ? 22.030  -7.265  2.664   1.00 44.18 209 A 1 
ATOM 1601 O OG    . SER A 1 209 ? 23.081  -7.985  2.052   1.00 39.49 209 A 1 
ATOM 1602 N N     . TYR A 1 210 ? 20.784  -5.863  0.069   1.00 41.95 210 A 1 
ATOM 1603 C CA    . TYR A 1 210 ? 20.628  -5.765  -1.379  1.00 42.50 210 A 1 
ATOM 1604 C C     . TYR A 1 210 ? 20.892  -4.333  -1.873  1.00 42.16 210 A 1 
ATOM 1605 O O     . TYR A 1 210 ? 21.579  -4.162  -2.880  1.00 39.43 210 A 1 
ATOM 1606 C CB    . TYR A 1 210 ? 19.232  -6.263  -1.779  1.00 39.17 210 A 1 
ATOM 1607 C CG    . TYR A 1 210 ? 19.168  -6.771  -3.207  1.00 36.26 210 A 1 
ATOM 1608 C CD1   . TYR A 1 210 ? 18.701  -5.938  -4.242  1.00 34.03 210 A 1 
ATOM 1609 C CD2   . TYR A 1 210 ? 19.569  -8.087  -3.503  1.00 34.07 210 A 1 
ATOM 1610 C CE1   . TYR A 1 210 ? 18.639  -6.412  -5.564  1.00 31.44 210 A 1 
ATOM 1611 C CE2   . TYR A 1 210 ? 19.514  -8.574  -4.823  1.00 30.55 210 A 1 
ATOM 1612 C CZ    . TYR A 1 210 ? 19.050  -7.729  -5.851  1.00 30.53 210 A 1 
ATOM 1613 O OH    . TYR A 1 210 ? 19.005  -8.197  -7.148  1.00 29.56 210 A 1 
ATOM 1614 N N     . TYR A 1 211 ? 20.447  -3.321  -1.131  1.00 42.33 211 A 1 
ATOM 1615 C CA    . TYR A 1 211 ? 20.734  -1.921  -1.455  1.00 43.12 211 A 1 
ATOM 1616 C C     . TYR A 1 211 ? 22.221  -1.583  -1.327  1.00 42.22 211 A 1 
ATOM 1617 O O     . TYR A 1 211 ? 22.753  -0.932  -2.221  1.00 39.46 211 A 1 
ATOM 1618 C CB    . TYR A 1 211 ? 19.884  -0.971  -0.590  1.00 40.63 211 A 1 
ATOM 1619 C CG    . TYR A 1 211 ? 18.728  -0.369  -1.351  1.00 37.75 211 A 1 
ATOM 1620 C CD1   . TYR A 1 211 ? 18.882  0.866   -2.010  1.00 35.03 211 A 1 
ATOM 1621 C CD2   . TYR A 1 211 ? 17.510  -1.047  -1.440  1.00 34.53 211 A 1 
ATOM 1622 C CE1   . TYR A 1 211 ? 17.825  1.419   -2.750  1.00 31.62 211 A 1 
ATOM 1623 C CE2   . TYR A 1 211 ? 16.437  -0.508  -2.176  1.00 31.12 211 A 1 
ATOM 1624 C CZ    . TYR A 1 211 ? 16.594  0.737   -2.833  1.00 31.54 211 A 1 
ATOM 1625 O OH    . TYR A 1 211 ? 15.542  1.265   -3.550  1.00 30.52 211 A 1 
ATOM 1626 N N     . ASP A 1 212 ? 22.914  -2.075  -0.293  1.00 48.37 212 A 1 
ATOM 1627 C CA    . ASP A 1 212 ? 24.353  -1.849  -0.142  1.00 49.54 212 A 1 
ATOM 1628 C C     . ASP A 1 212 ? 25.151  -2.519  -1.269  1.00 48.54 212 A 1 
ATOM 1629 O O     . ASP A 1 212 ? 26.052  -1.918  -1.848  1.00 45.68 212 A 1 
ATOM 1630 C CB    . ASP A 1 212 ? 24.825  -2.363  1.241   1.00 45.65 212 A 1 
ATOM 1631 C CG    . ASP A 1 212 ? 24.393  -1.474  2.422   1.00 40.78 212 A 1 
ATOM 1632 O OD1   . ASP A 1 212 ? 24.114  -0.277  2.204   1.00 38.18 212 A 1 
ATOM 1633 O OD2   . ASP A 1 212 ? 24.364  -2.010  3.550   1.00 37.73 212 A 1 
ATOM 1634 N N     . SER A 1 213 ? 24.772  -3.748  -1.649  1.00 49.79 213 A 1 
ATOM 1635 C CA    . SER A 1 213 ? 25.416  -4.431  -2.783  1.00 50.77 213 A 1 
ATOM 1636 C C     . SER A 1 213 ? 25.118  -3.757  -4.128  1.00 51.11 213 A 1 
ATOM 1637 O O     . SER A 1 213 ? 26.001  -3.670  -4.983  1.00 47.36 213 A 1 
ATOM 1638 C CB    . SER A 1 213 ? 25.016  -5.909  -2.809  1.00 46.02 213 A 1 
ATOM 1639 O OG    . SER A 1 213 ? 23.681  -6.103  -3.216  1.00 42.03 213 A 1 
ATOM 1640 N N     . HIS A 1 214 ? 23.897  -3.238  -4.310  1.00 46.16 214 A 1 
ATOM 1641 C CA    . HIS A 1 214 ? 23.538  -2.518  -5.528  1.00 47.71 214 A 1 
ATOM 1642 C C     . HIS A 1 214 ? 24.149  -1.126  -5.606  1.00 46.55 214 A 1 
ATOM 1643 O O     . HIS A 1 214 ? 24.468  -0.707  -6.714  1.00 43.80 214 A 1 
ATOM 1644 C CB    . HIS A 1 214 ? 22.019  -2.461  -5.727  1.00 44.77 214 A 1 
ATOM 1645 C CG    . HIS A 1 214 ? 21.544  -3.539  -6.649  1.00 41.89 214 A 1 
ATOM 1646 N ND1   . HIS A 1 214 ? 21.627  -3.515  -8.028  1.00 38.67 214 A 1 
ATOM 1647 C CD2   . HIS A 1 214 ? 20.993  -4.743  -6.318  1.00 37.76 214 A 1 
ATOM 1648 C CE1   . HIS A 1 214 ? 21.130  -4.663  -8.499  1.00 35.27 214 A 1 
ATOM 1649 N NE2   . HIS A 1 214 ? 20.735  -5.446  -7.492  1.00 34.43 214 A 1 
ATOM 1650 N N     . MET A 1 215 ? 24.356  -0.443  -4.470  1.00 46.32 215 A 1 
ATOM 1651 C CA    . MET A 1 215 ? 25.118  0.812   -4.449  1.00 47.54 215 A 1 
ATOM 1652 C C     . MET A 1 215 ? 26.546  0.575   -4.951  1.00 47.77 215 A 1 
ATOM 1653 O O     . MET A 1 215 ? 26.991  1.281   -5.848  1.00 45.13 215 A 1 
ATOM 1654 C CB    . MET A 1 215 ? 25.121  1.422   -3.033  1.00 44.52 215 A 1 
ATOM 1655 C CG    . MET A 1 215 ? 23.878  2.261   -2.759  1.00 39.88 215 A 1 
ATOM 1656 S SD    . MET A 1 215 ? 23.862  3.874   -3.608  1.00 37.79 215 A 1 
ATOM 1657 C CE    . MET A 1 215 ? 22.751  4.793   -2.507  1.00 34.62 215 A 1 
ATOM 1658 N N     . SER A 1 216 ? 27.198  -0.479  -4.473  1.00 54.67 216 A 1 
ATOM 1659 C CA    . SER A 1 216 ? 28.527  -0.874  -4.960  1.00 55.72 216 A 1 
ATOM 1660 C C     . SER A 1 216 ? 28.538  -1.165  -6.469  1.00 56.66 216 A 1 
ATOM 1661 O O     . SER A 1 216 ? 29.403  -0.674  -7.202  1.00 52.14 216 A 1 
ATOM 1662 C CB    . SER A 1 216 ? 29.003  -2.099  -4.178  1.00 50.29 216 A 1 
ATOM 1663 O OG    . SER A 1 216 ? 30.269  -2.540  -4.650  1.00 44.09 216 A 1 
ATOM 1664 N N     . ASN A 1 217 ? 27.545  -1.917  -6.954  1.00 51.61 217 A 1 
ATOM 1665 C CA    . ASN A 1 217 ? 27.436  -2.194  -8.389  1.00 52.63 217 A 1 
ATOM 1666 C C     . ASN A 1 217 ? 27.064  -0.952  -9.201  1.00 50.50 217 A 1 
ATOM 1667 O O     . ASN A 1 217 ? 27.497  -0.816  -10.344 1.00 48.85 217 A 1 
ATOM 1668 C CB    . ASN A 1 217 ? 26.418  -3.319  -8.616  1.00 49.74 217 A 1 
ATOM 1669 C CG    . ASN A 1 217 ? 27.002  -4.707  -8.387  1.00 44.37 217 A 1 
ATOM 1670 O OD1   . ASN A 1 217 ? 28.193  -4.953  -8.471  1.00 43.88 217 A 1 
ATOM 1671 N ND2   . ASN A 1 217 ? 26.161  -5.689  -8.136  1.00 43.26 217 A 1 
ATOM 1672 N N     . GLN A 1 218 ? 26.277  -0.042  -8.635  1.00 55.04 218 A 1 
ATOM 1673 C CA    . GLN A 1 218 ? 25.891  1.187   -9.319  1.00 56.50 218 A 1 
ATOM 1674 C C     . GLN A 1 218 ? 27.072  2.164   -9.403  1.00 57.57 218 A 1 
ATOM 1675 O O     . GLN A 1 218 ? 27.213  2.826   -10.424 1.00 56.80 218 A 1 
ATOM 1676 C CB    . GLN A 1 218 ? 24.661  1.794   -8.645  1.00 52.94 218 A 1 
ATOM 1677 C CG    . GLN A 1 218 ? 23.975  2.849   -9.530  1.00 47.54 218 A 1 
ATOM 1678 C CD    . GLN A 1 218 ? 22.641  3.311   -8.947  1.00 43.67 218 A 1 
ATOM 1679 O OE1   . GLN A 1 218 ? 22.523  3.759   -7.825  1.00 42.48 218 A 1 
ATOM 1680 N NE2   . GLN A 1 218 ? 21.562  3.243   -9.705  1.00 39.51 218 A 1 
ATOM 1681 N N     . GLU A 1 219 ? 27.956  2.185   -8.405  1.00 56.29 219 A 1 
ATOM 1682 C CA    . GLU A 1 219 ? 29.233  2.897   -8.504  1.00 57.62 219 A 1 
ATOM 1683 C C     . GLU A 1 219 ? 30.126  2.286   -9.588  1.00 57.22 219 A 1 
ATOM 1684 O O     . GLU A 1 219 ? 30.675  3.028   -10.398 1.00 57.56 219 A 1 
ATOM 1685 C CB    . GLU A 1 219 ? 29.977  2.909   -7.165  1.00 54.45 219 A 1 
ATOM 1686 C CG    . GLU A 1 219 ? 29.393  3.947   -6.202  1.00 48.53 219 A 1 
ATOM 1687 C CD    . GLU A 1 219 ? 30.257  4.139   -4.946  1.00 45.44 219 A 1 
ATOM 1688 O OE1   . GLU A 1 219 ? 30.137  5.224   -4.334  1.00 41.67 219 A 1 
ATOM 1689 O OE2   . GLU A 1 219 ? 31.048  3.222   -4.631  1.00 40.83 219 A 1 
ATOM 1690 N N     . GLN A 1 220 ? 30.210  0.950   -9.676  1.00 58.09 220 A 1 
ATOM 1691 C CA    . GLN A 1 220 ? 30.918  0.295   -10.779 1.00 59.26 220 A 1 
ATOM 1692 C C     . GLN A 1 220 ? 30.297  0.641   -12.130 1.00 59.20 220 A 1 
ATOM 1693 O O     . GLN A 1 220 ? 31.034  0.960   -13.070 1.00 60.31 220 A 1 
ATOM 1694 C CB    . GLN A 1 220 ? 30.945  -1.224  -10.597 1.00 57.21 220 A 1 
ATOM 1695 C CG    . GLN A 1 220 ? 32.012  -1.656  -9.592  1.00 51.88 220 A 1 
ATOM 1696 C CD    . GLN A 1 220 ? 32.188  -3.181  -9.524  1.00 48.54 220 A 1 
ATOM 1697 O OE1   . GLN A 1 220 ? 31.432  -3.969  -10.069 1.00 47.07 220 A 1 
ATOM 1698 N NE2   . GLN A 1 220 ? 33.230  -3.649  -8.877  1.00 42.46 220 A 1 
ATOM 1699 N N     . TYR A 1 221 ? 28.961  0.640   -12.242 1.00 51.71 221 A 1 
ATOM 1700 C CA    . TYR A 1 221 ? 28.280  0.961   -13.491 1.00 51.68 221 A 1 
ATOM 1701 C C     . TYR A 1 221 ? 28.476  2.433   -13.884 1.00 48.84 221 A 1 
ATOM 1702 O O     . TYR A 1 221 ? 28.751  2.726   -15.042 1.00 48.11 221 A 1 
ATOM 1703 C CB    . TYR A 1 221 ? 26.789  0.610   -13.371 1.00 49.59 221 A 1 
ATOM 1704 C CG    . TYR A 1 221 ? 26.168  0.275   -14.707 1.00 44.93 221 A 1 
ATOM 1705 C CD1   . TYR A 1 221 ? 25.612  1.273   -15.523 1.00 43.49 221 A 1 
ATOM 1706 C CD2   . TYR A 1 221 ? 26.172  -1.072  -15.160 1.00 42.90 221 A 1 
ATOM 1707 C CE1   . TYR A 1 221 ? 25.065  0.944   -16.771 1.00 36.94 221 A 1 
ATOM 1708 C CE2   . TYR A 1 221 ? 25.625  -1.408  -16.399 1.00 37.37 221 A 1 
ATOM 1709 C CZ    . TYR A 1 221 ? 25.068  -0.394  -17.206 1.00 38.23 221 A 1 
ATOM 1710 O OH    . TYR A 1 221 ? 24.526  -0.723  -18.432 1.00 36.73 221 A 1 
ATOM 1711 N N     . VAL A 1 222 ? 28.429  3.360   -12.905 1.00 62.25 222 A 1 
ATOM 1712 C CA    . VAL A 1 222 ? 28.711  4.790   -13.136 1.00 62.23 222 A 1 
ATOM 1713 C C     . VAL A 1 222 ? 30.174  4.993   -13.521 1.00 59.51 222 A 1 
ATOM 1714 O O     . VAL A 1 222 ? 30.455  5.795   -14.416 1.00 63.60 222 A 1 
ATOM 1715 C CB    . VAL A 1 222 ? 28.340  5.629   -11.902 1.00 61.20 222 A 1 
ATOM 1716 C CG1   . VAL A 1 222 ? 28.830  7.088   -12.006 1.00 54.79 222 A 1 
ATOM 1717 C CG2   . VAL A 1 222 ? 26.817  5.702   -11.725 1.00 58.76 222 A 1 
ATOM 1718 N N     . MET A 1 223 ? 31.097  4.243   -12.921 1.00 64.27 223 A 1 
ATOM 1719 C CA    . MET A 1 223 ? 32.512  4.294   -13.283 1.00 63.51 223 A 1 
ATOM 1720 C C     . MET A 1 223 ? 32.731  3.737   -14.703 1.00 62.76 223 A 1 
ATOM 1721 O O     . MET A 1 223 ? 33.502  4.301   -15.472 1.00 66.62 223 A 1 
ATOM 1722 C CB    . MET A 1 223 ? 33.336  3.540   -12.235 1.00 62.29 223 A 1 
ATOM 1723 C CG    . MET A 1 223 ? 34.812  3.934   -12.269 1.00 57.05 223 A 1 
ATOM 1724 S SD    . MET A 1 223 ? 35.896  3.049   -11.107 1.00 53.19 223 A 1 
ATOM 1725 C CE    . MET A 1 223 ? 35.183  3.518   -9.512  1.00 47.58 223 A 1 
ATOM 1726 N N     . GLN A 1 224 ? 32.006  2.680   -15.060 1.00 59.69 224 A 1 
ATOM 1727 C CA    . GLN A 1 224 ? 32.048  2.089   -16.388 1.00 59.42 224 A 1 
ATOM 1728 C C     . GLN A 1 224 ? 31.402  3.007   -17.439 1.00 57.95 224 A 1 
ATOM 1729 O O     . GLN A 1 224 ? 31.960  3.189   -18.519 1.00 62.02 224 A 1 
ATOM 1730 C CB    . GLN A 1 224 ? 31.411  0.693   -16.332 1.00 58.63 224 A 1 
ATOM 1731 C CG    . GLN A 1 224 ? 31.899  -0.217  -17.464 1.00 54.47 224 A 1 
ATOM 1732 C CD    . GLN A 1 224 ? 31.414  -1.671  -17.284 1.00 51.09 224 A 1 
ATOM 1733 O OE1   . GLN A 1 224 ? 30.355  -1.948  -16.759 1.00 47.60 224 A 1 
ATOM 1734 N NE2   . GLN A 1 224 ? 32.176  -2.640  -17.721 1.00 45.85 224 A 1 
ATOM 1735 N N     . GLU A 1 225 ? 30.287  3.661   -17.115 1.00 62.86 225 A 1 
ATOM 1736 C CA    . GLU A 1 225 ? 29.696  4.706   -17.966 1.00 63.03 225 A 1 
ATOM 1737 C C     . GLU A 1 225 ? 30.632  5.914   -18.115 1.00 62.04 225 A 1 
ATOM 1738 O O     . GLU A 1 225 ? 30.768  6.431   -19.221 1.00 64.23 225 A 1 
ATOM 1739 C CB    . GLU A 1 225 ? 28.342  5.196   -17.427 1.00 60.49 225 A 1 
ATOM 1740 C CG    . GLU A 1 225 ? 27.137  4.545   -18.115 1.00 53.84 225 A 1 
ATOM 1741 C CD    . GLU A 1 225 ? 25.835  5.343   -17.906 1.00 49.95 225 A 1 
ATOM 1742 O OE1   . GLU A 1 225 ? 24.977  5.299   -18.811 1.00 46.52 225 A 1 
ATOM 1743 O OE2   . GLU A 1 225 ? 25.704  6.017   -16.861 1.00 45.90 225 A 1 
ATOM 1744 N N     . GLN A 1 226 ? 31.312  6.343   -17.042 1.00 62.99 226 A 1 
ATOM 1745 C CA    . GLN A 1 226 ? 32.299  7.410   -17.134 1.00 61.71 226 A 1 
ATOM 1746 C C     . GLN A 1 226 ? 33.491  7.018   -18.001 1.00 60.61 226 A 1 
ATOM 1747 O O     . GLN A 1 226 ? 33.946  7.833   -18.802 1.00 66.49 226 A 1 
ATOM 1748 C CB    . GLN A 1 226 ? 32.794  7.835   -15.749 1.00 62.01 226 A 1 
ATOM 1749 C CG    . GLN A 1 226 ? 31.850  8.839   -15.078 1.00 57.68 226 A 1 
ATOM 1750 C CD    . GLN A 1 226 ? 32.436  9.414   -13.786 1.00 52.45 226 A 1 
ATOM 1751 O OE1   . GLN A 1 226 ? 33.475  9.009   -13.295 1.00 50.63 226 A 1 
ATOM 1752 N NE2   . GLN A 1 226 ? 31.794  10.406  -13.203 1.00 46.47 226 A 1 
ATOM 1753 N N     . GLN A 1 227 ? 33.982  5.777   -17.881 1.00 69.71 227 A 1 
ATOM 1754 C CA    . GLN A 1 227 ? 35.020  5.256   -18.779 1.00 68.70 227 A 1 
ATOM 1755 C C     . GLN A 1 227 ? 34.530  5.227   -20.222 1.00 68.65 227 A 1 
ATOM 1756 O O     . GLN A 1 227 ? 35.250  5.670   -21.119 1.00 72.57 227 A 1 
ATOM 1757 C CB    . GLN A 1 227 ? 35.467  3.856   -18.349 1.00 69.12 227 A 1 
ATOM 1758 C CG    . GLN A 1 227 ? 36.464  3.919   -17.179 1.00 63.81 227 A 1 
ATOM 1759 C CD    . GLN A 1 227 ? 36.972  2.532   -16.765 1.00 57.75 227 A 1 
ATOM 1760 O OE1   . GLN A 1 227 ? 36.552  1.495   -17.256 1.00 54.47 227 A 1 
ATOM 1761 N NE2   . GLN A 1 227 ? 37.918  2.476   -15.860 1.00 50.47 227 A 1 
ATOM 1762 N N     . HIS A 1 228 ? 33.280  4.779   -20.457 1.00 61.74 228 A 1 
ATOM 1763 C CA    . HIS A 1 228 ? 32.707  4.737   -21.794 1.00 61.09 228 A 1 
ATOM 1764 C C     . HIS A 1 228 ? 32.496  6.146   -22.377 1.00 56.46 228 A 1 
ATOM 1765 O O     . HIS A 1 228 ? 32.743  6.365   -23.565 1.00 63.22 228 A 1 
ATOM 1766 C CB    . HIS A 1 228 ? 31.404  3.934   -21.764 1.00 62.61 228 A 1 
ATOM 1767 C CG    . HIS A 1 228 ? 31.086  3.316   -23.099 1.00 58.32 228 A 1 
ATOM 1768 N ND1   . HIS A 1 228 ? 30.808  3.982   -24.259 1.00 51.01 228 A 1 
ATOM 1769 C CD2   . HIS A 1 228 ? 31.081  1.981   -23.417 1.00 52.21 228 A 1 
ATOM 1770 C CE1   . HIS A 1 228 ? 30.641  3.088   -25.247 1.00 46.66 228 A 1 
ATOM 1771 N NE2   . HIS A 1 228 ? 30.793  1.855   -24.768 1.00 46.63 228 A 1 
ATOM 1772 N N     . LEU A 1 229 ? 32.115  7.120   -21.552 1.00 55.48 229 A 1 
ATOM 1773 C CA    . LEU A 1 229 ? 32.028  8.540   -21.924 1.00 52.83 229 A 1 
ATOM 1774 C C     . LEU A 1 229 ? 33.401  9.127   -22.251 1.00 50.03 229 A 1 
ATOM 1775 O O     . LEU A 1 229 ? 33.533  9.837   -23.248 1.00 55.00 229 A 1 
ATOM 1776 C CB    . LEU A 1 229 ? 31.336  9.322   -20.805 1.00 55.03 229 A 1 
ATOM 1777 C CG    . LEU A 1 229 ? 29.873  9.662   -21.149 1.00 53.22 229 A 1 
ATOM 1778 C CD1   . LEU A 1 229 ? 29.002  9.673   -19.905 1.00 48.04 229 A 1 
ATOM 1779 C CD2   . LEU A 1 229 ? 29.784  11.027  -21.825 1.00 55.52 229 A 1 
ATOM 1780 N N     . GLN A 1 230 ? 34.430  8.806   -21.468 1.00 68.25 230 A 1 
ATOM 1781 C CA    . GLN A 1 230 ? 35.803  9.222   -21.775 1.00 67.49 230 A 1 
ATOM 1782 C C     . GLN A 1 230 ? 36.322  8.565   -23.057 1.00 67.10 230 A 1 
ATOM 1783 O O     . GLN A 1 230 ? 37.015  9.222   -23.826 1.00 73.10 230 A 1 
ATOM 1784 C CB    . GLN A 1 230 ? 36.743  8.868   -20.613 1.00 69.37 230 A 1 
ATOM 1785 C CG    . GLN A 1 230 ? 36.625  9.864   -19.451 1.00 64.30 230 A 1 
ATOM 1786 C CD    . GLN A 1 230 ? 37.650  9.591   -18.342 1.00 57.59 230 A 1 
ATOM 1787 O OE1   . GLN A 1 230 ? 38.518  8.730   -18.441 1.00 52.80 230 A 1 
ATOM 1788 N NE2   . GLN A 1 230 ? 37.600  10.336  -17.261 1.00 49.97 230 A 1 
ATOM 1789 N N     . GLN A 1 231 ? 35.963  7.296   -23.290 1.00 66.04 231 A 1 
ATOM 1790 C CA    . GLN A 1 231 ? 36.315  6.581   -24.517 1.00 67.41 231 A 1 
ATOM 1791 C C     . GLN A 1 231 ? 35.626  7.221   -25.726 1.00 66.43 231 A 1 
ATOM 1792 O O     . GLN A 1 231 ? 36.299  7.545   -26.698 1.00 70.44 231 A 1 
ATOM 1793 C CB    . GLN A 1 231 ? 35.961  5.100   -24.357 1.00 68.71 231 A 1 
ATOM 1794 C CG    . GLN A 1 231 ? 36.626  4.214   -25.423 1.00 63.80 231 A 1 
ATOM 1795 C CD    . GLN A 1 231 ? 37.735  3.280   -24.897 1.00 58.82 231 A 1 
ATOM 1796 O OE1   . GLN A 1 231 ? 37.933  3.090   -23.710 1.00 56.49 231 A 1 
ATOM 1797 N NE2   . GLN A 1 231 ? 38.485  2.676   -25.785 1.00 51.53 231 A 1 
ATOM 1798 N N     . MET A 1 232 ? 34.318  7.502   -25.636 1.00 68.87 232 A 1 
ATOM 1799 C CA    . MET A 1 232 ? 33.608  8.227   -26.686 1.00 66.50 232 A 1 
ATOM 1800 C C     . MET A 1 232 ? 34.171  9.629   -26.916 1.00 65.87 232 A 1 
ATOM 1801 O O     . MET A 1 232 ? 34.276  10.058  -28.062 1.00 70.94 232 A 1 
ATOM 1802 C CB    . MET A 1 232 ? 32.106  8.354   -26.364 1.00 65.32 232 A 1 
ATOM 1803 C CG    . MET A 1 232 ? 31.281  7.216   -26.964 1.00 59.66 232 A 1 
ATOM 1804 S SD    . MET A 1 232 ? 29.493  7.577   -27.041 1.00 56.44 232 A 1 
ATOM 1805 C CE    . MET A 1 232 ? 29.073  7.466   -25.295 1.00 48.55 232 A 1 
ATOM 1806 N N     . GLN A 1 233 ? 34.559  10.353  -25.871 1.00 62.87 233 A 1 
ATOM 1807 C CA    . GLN A 1 233 ? 35.203  11.666  -26.030 1.00 60.62 233 A 1 
ATOM 1808 C C     . GLN A 1 233 ? 36.552  11.559  -26.739 1.00 58.19 233 A 1 
ATOM 1809 O O     . GLN A 1 233 ? 36.847  12.405  -27.582 1.00 67.00 233 A 1 
ATOM 1810 C CB    . GLN A 1 233 ? 35.380  12.354  -24.673 1.00 63.67 233 A 1 
ATOM 1811 C CG    . GLN A 1 233 ? 34.087  13.038  -24.209 1.00 60.59 233 A 1 
ATOM 1812 C CD    . GLN A 1 233 ? 34.277  13.805  -22.890 1.00 55.42 233 A 1 
ATOM 1813 O OE1   . GLN A 1 233 ? 35.305  13.740  -22.229 1.00 52.14 233 A 1 
ATOM 1814 N NE2   . GLN A 1 233 ? 33.286  14.559  -22.476 1.00 49.51 233 A 1 
ATOM 1815 N N     . LYS A 1 234 ? 37.353  10.507  -26.445 1.00 66.79 234 A 1 
ATOM 1816 C CA    . LYS A 1 234 ? 38.595  10.243  -27.171 1.00 66.82 234 A 1 
ATOM 1817 C C     . LYS A 1 234 ? 38.342  9.917   -28.637 1.00 65.60 234 A 1 
ATOM 1818 O O     . LYS A 1 234 ? 38.984  10.531  -29.488 1.00 69.21 234 A 1 
ATOM 1819 C CB    . LYS A 1 234 ? 39.390  9.118   -26.508 1.00 66.95 234 A 1 
ATOM 1820 C CG    . LYS A 1 234 ? 40.269  9.637   -25.370 1.00 61.71 234 A 1 
ATOM 1821 C CD    . LYS A 1 234 ? 41.111  8.484   -24.822 1.00 59.50 234 A 1 
ATOM 1822 C CE    . LYS A 1 234 ? 42.081  8.993   -23.760 1.00 52.65 234 A 1 
ATOM 1823 N NZ    . LYS A 1 234 ? 42.926  7.888   -23.244 1.00 47.57 234 A 1 
ATOM 1824 N N     . GLU A 1 235 ? 37.397  9.025   -28.930 1.00 65.21 235 A 1 
ATOM 1825 C CA    . GLU A 1 235 ? 37.048  8.683   -30.320 1.00 64.68 235 A 1 
ATOM 1826 C C     . GLU A 1 235 ? 36.532  9.909   -31.085 1.00 61.43 235 A 1 
ATOM 1827 O O     . GLU A 1 235 ? 36.892  10.119  -32.241 1.00 65.36 235 A 1 
ATOM 1828 C CB    . GLU A 1 235 ? 35.988  7.573   -30.348 1.00 65.24 235 A 1 
ATOM 1829 C CG    . GLU A 1 235 ? 36.577  6.192   -30.052 1.00 58.02 235 A 1 
ATOM 1830 C CD    . GLU A 1 235 ? 35.535  5.058   -30.114 1.00 55.10 235 A 1 
ATOM 1831 O OE1   . GLU A 1 235 ? 35.966  3.887   -30.063 1.00 48.04 235 A 1 
ATOM 1832 O OE2   . GLU A 1 235 ? 34.329  5.354   -30.187 1.00 48.47 235 A 1 
ATOM 1833 N N     . TYR A 1 236 ? 35.740  10.770  -30.440 1.00 62.20 236 A 1 
ATOM 1834 C CA    . TYR A 1 236 ? 35.255  12.001  -31.052 1.00 57.32 236 A 1 
ATOM 1835 C C     . TYR A 1 236 ? 36.383  13.005  -31.313 1.00 53.63 236 A 1 
ATOM 1836 O O     . TYR A 1 236 ? 36.418  13.633  -32.374 1.00 53.97 236 A 1 
ATOM 1837 C CB    . TYR A 1 236 ? 34.152  12.603  -30.176 1.00 55.78 236 A 1 
ATOM 1838 C CG    . TYR A 1 236 ? 33.225  13.517  -30.945 1.00 51.76 236 A 1 
ATOM 1839 C CD1   . TYR A 1 236 ? 33.487  14.891  -31.055 1.00 50.26 236 A 1 
ATOM 1840 C CD2   . TYR A 1 236 ? 32.084  12.977  -31.582 1.00 50.50 236 A 1 
ATOM 1841 C CE1   . TYR A 1 236 ? 32.629  15.723  -31.784 1.00 42.46 236 A 1 
ATOM 1842 C CE2   . TYR A 1 236 ? 31.221  13.789  -32.313 1.00 43.26 236 A 1 
ATOM 1843 C CZ    . TYR A 1 236 ? 31.495  15.167  -32.416 1.00 45.93 236 A 1 
ATOM 1844 O OH    . TYR A 1 236 ? 30.649  15.984  -33.142 1.00 44.82 236 A 1 
ATOM 1845 N N     . ALA A 1 237 ? 37.356  13.114  -30.385 1.00 67.39 237 A 1 
ATOM 1846 C CA    . ALA A 1 237 ? 38.536  13.950  -30.561 1.00 66.21 237 A 1 
ATOM 1847 C C     . ALA A 1 237 ? 39.453  13.427  -31.682 1.00 63.84 237 A 1 
ATOM 1848 O O     . ALA A 1 237 ? 39.954  14.220  -32.481 1.00 68.36 237 A 1 
ATOM 1849 C CB    . ALA A 1 237 ? 39.271  14.070  -29.226 1.00 67.77 237 A 1 
ATOM 1850 N N     . GLU A 1 238 ? 39.620  12.093  -31.797 1.00 71.87 238 A 1 
ATOM 1851 C CA    . GLU A 1 238 ? 40.362  11.479  -32.909 1.00 70.97 238 A 1 
ATOM 1852 C C     . GLU A 1 238 ? 39.654  11.694  -34.254 1.00 67.79 238 A 1 
ATOM 1853 O O     . GLU A 1 238 ? 40.303  12.031  -35.241 1.00 70.69 238 A 1 
ATOM 1854 C CB    . GLU A 1 238 ? 40.597  9.981   -32.666 1.00 71.79 238 A 1 
ATOM 1855 C CG    . GLU A 1 238 ? 41.769  9.730   -31.721 1.00 64.11 238 A 1 
ATOM 1856 C CD    . GLU A 1 238 ? 42.129  8.247   -31.561 1.00 58.15 238 A 1 
ATOM 1857 O OE1   . GLU A 1 238 ? 43.283  7.981   -31.138 1.00 52.90 238 A 1 
ATOM 1858 O OE2   . GLU A 1 238 ? 41.263  7.391   -31.827 1.00 52.29 238 A 1 
ATOM 1859 N N     . GLN A 1 239 ? 38.325  11.575  -34.303 1.00 65.65 239 A 1 
ATOM 1860 C CA    . GLN A 1 239 ? 37.565  11.870  -35.523 1.00 63.94 239 A 1 
ATOM 1861 C C     . GLN A 1 239 ? 37.646  13.348  -35.921 1.00 61.71 239 A 1 
ATOM 1862 O O     . GLN A 1 239 ? 37.672  13.643  -37.118 1.00 65.79 239 A 1 
ATOM 1863 C CB    . GLN A 1 239 ? 36.099  11.477  -35.351 1.00 66.45 239 A 1 
ATOM 1864 C CG    . GLN A 1 239 ? 35.880  9.975   -35.540 1.00 62.13 239 A 1 
ATOM 1865 C CD    . GLN A 1 239 ? 34.393  9.592   -35.518 1.00 57.50 239 A 1 
ATOM 1866 O OE1   . GLN A 1 239 ? 33.485  10.412  -35.475 1.00 54.05 239 A 1 
ATOM 1867 N NE2   . GLN A 1 239 ? 34.086  8.314   -35.574 1.00 49.88 239 A 1 
ATOM 1868 N N     . GLN A 1 240 ? 37.687  14.269  -34.950 1.00 63.10 240 A 1 
ATOM 1869 C CA    . GLN A 1 240 ? 37.896  15.685  -35.260 1.00 63.64 240 A 1 
ATOM 1870 C C     . GLN A 1 240 ? 39.304  15.945  -35.796 1.00 61.44 240 A 1 
ATOM 1871 O O     . GLN A 1 240 ? 39.421  16.604  -36.827 1.00 66.29 240 A 1 
ATOM 1872 C CB    . GLN A 1 240 ? 37.598  16.573  -34.046 1.00 65.06 240 A 1 
ATOM 1873 C CG    . GLN A 1 240 ? 36.091  16.824  -33.899 1.00 62.46 240 A 1 
ATOM 1874 C CD    . GLN A 1 240 ? 35.763  17.939  -32.891 1.00 57.62 240 A 1 
ATOM 1875 O OE1   . GLN A 1 240 ? 36.553  18.348  -32.065 1.00 56.15 240 A 1 
ATOM 1876 N NE2   . GLN A 1 240 ? 34.572  18.485  -32.951 1.00 51.38 240 A 1 
ATOM 1877 N N     . MET A 1 241 ? 40.350  15.361  -35.191 1.00 70.19 241 A 1 
ATOM 1878 C CA    . MET A 1 241 ? 41.712  15.487  -35.730 1.00 69.52 241 A 1 
ATOM 1879 C C     . MET A 1 241 ? 41.850  14.896  -37.135 1.00 66.87 241 A 1 
ATOM 1880 O O     . MET A 1 241 ? 42.511  15.495  -37.982 1.00 69.86 241 A 1 
ATOM 1881 C CB    . MET A 1 241 ? 42.731  14.833  -34.786 1.00 70.26 241 A 1 
ATOM 1882 C CG    . MET A 1 241 ? 43.198  15.789  -33.682 1.00 62.81 241 A 1 
ATOM 1883 S SD    . MET A 1 241 ? 44.722  15.274  -32.824 1.00 58.33 241 A 1 
ATOM 1884 C CE    . MET A 1 241 ? 44.068  13.907  -31.830 1.00 51.41 241 A 1 
ATOM 1885 N N     . GLN A 1 242 ? 41.196  13.752  -37.424 1.00 67.49 242 A 1 
ATOM 1886 C CA    . GLN A 1 242 ? 41.208  13.203  -38.782 1.00 65.61 242 A 1 
ATOM 1887 C C     . GLN A 1 242 ? 40.494  14.110  -39.787 1.00 61.05 242 A 1 
ATOM 1888 O O     . GLN A 1 242 ? 40.968  14.237  -40.916 1.00 66.36 242 A 1 
ATOM 1889 C CB    . GLN A 1 242 ? 40.584  11.806  -38.823 1.00 68.08 242 A 1 
ATOM 1890 C CG    . GLN A 1 242 ? 41.608  10.726  -38.450 1.00 62.33 242 A 1 
ATOM 1891 C CD    . GLN A 1 242 ? 41.063  9.303   -38.658 1.00 58.13 242 A 1 
ATOM 1892 O OE1   . GLN A 1 242 ? 39.904  9.064   -38.947 1.00 54.03 242 A 1 
ATOM 1893 N NE2   . GLN A 1 242 ? 41.909  8.300   -38.530 1.00 50.12 242 A 1 
ATOM 1894 N N     . LYS A 1 243 ? 39.387  14.764  -39.394 1.00 59.69 243 A 1 
ATOM 1895 C CA    . LYS A 1 243 ? 38.705  15.716  -40.281 1.00 58.91 243 A 1 
ATOM 1896 C C     . LYS A 1 243 ? 39.564  16.935  -40.604 1.00 54.21 243 A 1 
ATOM 1897 O O     . LYS A 1 243 ? 39.640  17.301  -41.772 1.00 56.80 243 A 1 
ATOM 1898 C CB    . LYS A 1 243 ? 37.358  16.142  -39.695 1.00 59.75 243 A 1 
ATOM 1899 C CG    . LYS A 1 243 ? 36.260  15.134  -40.042 1.00 56.60 243 A 1 
ATOM 1900 C CD    . LYS A 1 243 ? 34.925  15.652  -39.522 1.00 55.05 243 A 1 
ATOM 1901 C CE    . LYS A 1 243 ? 33.802  14.706  -39.929 1.00 48.88 243 A 1 
ATOM 1902 N NZ    . LYS A 1 243 ? 32.496  15.207  -39.448 1.00 44.12 243 A 1 
ATOM 1903 N N     . GLU A 1 244 ? 40.249  17.499  -39.609 1.00 66.23 244 A 1 
ATOM 1904 C CA    . GLU A 1 244 ? 41.155  18.633  -39.855 1.00 64.99 244 A 1 
ATOM 1905 C C     . GLU A 1 244 ? 42.313  18.255  -40.798 1.00 60.70 244 A 1 
ATOM 1906 O O     . GLU A 1 244 ? 42.732  19.073  -41.619 1.00 61.58 244 A 1 
ATOM 1907 C CB    . GLU A 1 244 ? 41.737  19.171  -38.537 1.00 64.06 244 A 1 
ATOM 1908 C CG    . GLU A 1 244 ? 40.764  20.091  -37.795 1.00 56.76 244 A 1 
ATOM 1909 C CD    . GLU A 1 244 ? 41.415  20.794  -36.585 1.00 54.33 244 A 1 
ATOM 1910 O OE1   . GLU A 1 244 ? 40.950  21.899  -36.243 1.00 47.65 244 A 1 
ATOM 1911 O OE2   . GLU A 1 244 ? 42.365  20.223  -36.001 1.00 46.99 244 A 1 
ATOM 1912 N N     . TYR A 1 245 ? 42.815  16.999  -40.722 1.00 63.35 245 A 1 
ATOM 1913 C CA    . TYR A 1 245 ? 43.898  16.564  -41.604 1.00 60.37 245 A 1 
ATOM 1914 C C     . TYR A 1 245 ? 43.441  16.435  -43.063 1.00 54.41 245 A 1 
ATOM 1915 O O     . TYR A 1 245 ? 44.176  16.832  -43.962 1.00 56.77 245 A 1 
ATOM 1916 C CB    . TYR A 1 245 ? 44.496  15.254  -41.065 1.00 59.34 245 A 1 
ATOM 1917 C CG    . TYR A 1 245 ? 45.990  15.152  -41.310 1.00 54.37 245 A 1 
ATOM 1918 C CD1   . TYR A 1 245 ? 46.495  14.598  -42.509 1.00 51.38 245 A 1 
ATOM 1919 C CD2   . TYR A 1 245 ? 46.883  15.659  -40.354 1.00 50.59 245 A 1 
ATOM 1920 C CE1   . TYR A 1 245 ? 47.879  14.543  -42.732 1.00 42.53 245 A 1 
ATOM 1921 C CE2   . TYR A 1 245 ? 48.275  15.610  -40.561 1.00 43.84 245 A 1 
ATOM 1922 C CZ    . TYR A 1 245 ? 48.768  15.052  -41.756 1.00 44.67 245 A 1 
ATOM 1923 O OH    . TYR A 1 245 ? 50.129  14.991  -41.973 1.00 42.62 245 A 1 
ATOM 1924 N N     . VAL A 1 246 ? 42.210  15.921  -43.286 1.00 64.83 246 A 1 
ATOM 1925 C CA    . VAL A 1 246 ? 41.687  15.730  -44.655 1.00 63.82 246 A 1 
ATOM 1926 C C     . VAL A 1 246 ? 41.354  17.059  -45.342 1.00 59.88 246 A 1 
ATOM 1927 O O     . VAL A 1 246 ? 41.548  17.178  -46.551 1.00 60.89 246 A 1 
ATOM 1928 C CB    . VAL A 1 246 ? 40.480  14.774  -44.647 1.00 62.41 246 A 1 
ATOM 1929 C CG1   . VAL A 1 246 ? 39.855  14.597  -46.046 1.00 55.81 246 A 1 
ATOM 1930 C CG2   . VAL A 1 246 ? 40.878  13.373  -44.175 1.00 59.84 246 A 1 
ATOM 1931 N N     . GLU A 1 247 ? 40.881  18.067  -44.604 1.00 61.14 247 A 1 
ATOM 1932 C CA    . GLU A 1 247 ? 40.554  19.374  -45.204 1.00 60.19 247 A 1 
ATOM 1933 C C     . GLU A 1 247 ? 41.788  20.109  -45.765 1.00 55.35 247 A 1 
ATOM 1934 O O     . GLU A 1 247 ? 41.653  20.878  -46.718 1.00 55.43 247 A 1 
ATOM 1935 C CB    . GLU A 1 247 ? 39.785  20.272  -44.219 1.00 58.88 247 A 1 
ATOM 1936 C CG    . GLU A 1 247 ? 38.288  19.924  -44.180 1.00 54.33 247 A 1 
ATOM 1937 C CD    . GLU A 1 247 ? 37.423  20.919  -43.370 1.00 50.67 247 A 1 
ATOM 1938 O OE1   . GLU A 1 247 ? 36.188  20.927  -43.622 1.00 45.98 247 A 1 
ATOM 1939 O OE2   . GLU A 1 247 ? 37.967  21.640  -42.516 1.00 45.40 247 A 1 
ATOM 1940 N N     . ASN A 1 248 ? 42.986  19.832  -45.232 1.00 52.52 248 A 1 
ATOM 1941 C CA    . ASN A 1 248 ? 44.197  20.521  -45.691 1.00 53.14 248 A 1 
ATOM 1942 C C     . ASN A 1 248 ? 44.760  20.012  -47.030 1.00 48.64 248 A 1 
ATOM 1943 O O     . ASN A 1 248 ? 45.370  20.800  -47.756 1.00 46.51 248 A 1 
ATOM 1944 C CB    . ASN A 1 248 ? 45.257  20.467  -44.578 1.00 50.52 248 A 1 
ATOM 1945 C CG    . ASN A 1 248 ? 45.124  21.607  -43.579 1.00 47.72 248 A 1 
ATOM 1946 O OD1   . ASN A 1 248 ? 44.868  22.752  -43.908 1.00 45.71 248 A 1 
ATOM 1947 N ND2   . ASN A 1 248 ? 45.344  21.332  -42.323 1.00 47.24 248 A 1 
ATOM 1948 N N     . GLU A 1 249 ? 44.587  18.727  -47.388 1.00 55.34 249 A 1 
ATOM 1949 C CA    . GLU A 1 249 ? 45.151  18.209  -48.656 1.00 55.93 249 A 1 
ATOM 1950 C C     . GLU A 1 249 ? 44.326  18.593  -49.897 1.00 53.35 249 A 1 
ATOM 1951 O O     . GLU A 1 249 ? 44.866  18.686  -51.000 1.00 50.23 249 A 1 
ATOM 1952 C CB    . GLU A 1 249 ? 45.333  16.683  -48.600 1.00 51.47 249 A 1 
ATOM 1953 C CG    . GLU A 1 249 ? 46.617  16.262  -47.867 1.00 46.78 249 A 1 
ATOM 1954 C CD    . GLU A 1 249 ? 46.977  14.779  -48.084 1.00 44.56 249 A 1 
ATOM 1955 O OE1   . GLU A 1 249 ? 48.189  14.470  -48.022 1.00 40.53 249 A 1 
ATOM 1956 O OE2   . GLU A 1 249 ? 46.051  13.963  -48.309 1.00 39.92 249 A 1 
ATOM 1957 N N     . GLY A 1 250 ? 43.031  18.814  -49.731 1.00 43.79 250 A 1 
ATOM 1958 C CA    . GLY A 1 250 ? 42.095  18.950  -50.853 1.00 43.99 250 A 1 
ATOM 1959 C C     . GLY A 1 250 ? 42.192  20.223  -51.692 1.00 41.45 250 A 1 
ATOM 1960 O O     . GLY A 1 250 ? 41.195  20.610  -52.298 1.00 40.54 250 A 1 
ATOM 1961 N N     . SER A 1 251 ? 43.336  20.896  -51.745 1.00 47.33 251 A 1 
ATOM 1962 C CA    . SER A 1 251 ? 43.489  22.187  -52.452 1.00 47.42 251 A 1 
ATOM 1963 C C     . SER A 1 251 ? 43.583  22.088  -53.978 1.00 44.43 251 A 1 
ATOM 1964 O O     . SER A 1 251 ? 43.870  23.097  -54.625 1.00 43.73 251 A 1 
ATOM 1965 C CB    . SER A 1 251 ? 44.673  22.962  -51.882 1.00 46.28 251 A 1 
ATOM 1966 O OG    . SER A 1 251 ? 45.909  22.381  -52.264 1.00 44.51 251 A 1 
ATOM 1967 N N     . GLU A 1 252 ? 43.366  20.909  -54.573 1.00 45.80 252 A 1 
ATOM 1968 C CA    . GLU A 1 252 ? 43.474  20.791  -56.030 1.00 48.37 252 A 1 
ATOM 1969 C C     . GLU A 1 252 ? 42.448  21.675  -56.736 1.00 46.31 252 A 1 
ATOM 1970 O O     . GLU A 1 252 ? 41.230  21.613  -56.530 1.00 43.39 252 A 1 
ATOM 1971 C CB    . GLU A 1 252 ? 43.420  19.341  -56.521 1.00 44.60 252 A 1 
ATOM 1972 C CG    . GLU A 1 252 ? 44.767  18.617  -56.378 1.00 42.80 252 A 1 
ATOM 1973 C CD    . GLU A 1 252 ? 44.864  17.354  -57.241 1.00 40.96 252 A 1 
ATOM 1974 O OE1   . GLU A 1 252 ? 46.007  16.975  -57.586 1.00 37.98 252 A 1 
ATOM 1975 O OE2   . GLU A 1 252 ? 43.805  16.788  -57.604 1.00 36.49 252 A 1 
ATOM 1976 N N     . CYS A 1 253 ? 42.987  22.523  -57.614 1.00 45.00 253 A 1 
ATOM 1977 C CA    . CYS A 1 253 ? 42.258  23.502  -58.408 1.00 48.28 253 A 1 
ATOM 1978 C C     . CYS A 1 253 ? 41.385  22.815  -59.466 1.00 44.20 253 A 1 
ATOM 1979 O O     . CYS A 1 253 ? 41.745  22.766  -60.643 1.00 44.15 253 A 1 
ATOM 1980 C CB    . CYS A 1 253 ? 43.261  24.459  -59.063 1.00 46.20 253 A 1 
ATOM 1981 S SG    . CYS A 1 253 ? 44.174  25.451  -57.852 1.00 43.56 253 A 1 
ATOM 1982 N N     . ILE A 1 254 ? 40.218  22.289  -59.064 1.00 38.51 254 A 1 
ATOM 1983 C CA    . ILE A 1 254 ? 39.252  21.773  -60.036 1.00 43.28 254 A 1 
ATOM 1984 C C     . ILE A 1 254 ? 38.796  22.934  -60.922 1.00 41.61 254 A 1 
ATOM 1985 O O     . ILE A 1 254 ? 38.098  23.849  -60.485 1.00 40.31 254 A 1 
ATOM 1986 C CB    . ILE A 1 254 ? 38.079  21.034  -59.363 1.00 40.25 254 A 1 
ATOM 1987 C CG1   . ILE A 1 254 ? 38.603  19.834  -58.554 1.00 38.65 254 A 1 
ATOM 1988 C CG2   . ILE A 1 254 ? 37.069  20.558  -60.435 1.00 40.89 254 A 1 
ATOM 1989 C CD1   . ILE A 1 254 ? 37.534  19.053  -57.778 1.00 39.03 254 A 1 
ATOM 1990 N N     . VAL A 1 255 ? 39.215  22.887  -62.182 1.00 44.42 255 A 1 
ATOM 1991 C CA    . VAL A 1 255 ? 38.875  23.890  -63.197 1.00 49.02 255 A 1 
ATOM 1992 C C     . VAL A 1 255 ? 37.351  23.918  -63.367 1.00 46.40 255 A 1 
ATOM 1993 O O     . VAL A 1 255 ? 36.759  22.883  -63.661 1.00 45.00 255 A 1 
ATOM 1994 C CB    . VAL A 1 255 ? 39.568  23.587  -64.539 1.00 46.61 255 A 1 
ATOM 1995 C CG1   . VAL A 1 255 ? 39.262  24.660  -65.586 1.00 43.74 255 A 1 
ATOM 1996 C CG2   . VAL A 1 255 ? 41.093  23.514  -64.377 1.00 47.17 255 A 1 
ATOM 1997 N N     . PRO A 1 256 ? 36.702  25.064  -63.218 1.00 44.25 256 A 1 
ATOM 1998 C CA    . PRO A 1 256 ? 35.255  25.160  -63.310 1.00 47.20 256 A 1 
ATOM 1999 C C     . PRO A 1 256 ? 34.813  24.983  -64.764 1.00 46.52 256 A 1 
ATOM 2000 O O     . PRO A 1 256 ? 34.739  25.947  -65.531 1.00 45.03 256 A 1 
ATOM 2001 C CB    . PRO A 1 256 ? 34.904  26.524  -62.718 1.00 44.00 256 A 1 
ATOM 2002 C CG    . PRO A 1 256 ? 36.141  27.372  -63.010 1.00 44.72 256 A 1 
ATOM 2003 C CD    . PRO A 1 256 ? 37.287  26.355  -62.900 1.00 49.92 256 A 1 
ATOM 2004 N N     . SER A 1 257 ? 34.542  23.750  -65.200 1.00 47.03 257 A 1 
ATOM 2005 C CA    . SER A 1 257 ? 33.995  23.482  -66.527 1.00 51.34 257 A 1 
ATOM 2006 C C     . SER A 1 257 ? 32.625  24.140  -66.651 1.00 50.36 257 A 1 
ATOM 2007 O O     . SER A 1 257 ? 31.673  23.805  -65.951 1.00 49.63 257 A 1 
ATOM 2008 C CB    . SER A 1 257 ? 33.973  21.982  -66.827 1.00 48.05 257 A 1 
ATOM 2009 O OG    . SER A 1 257 ? 33.426  21.229  -65.768 1.00 45.13 257 A 1 
ATOM 2010 N N     . GLN A 1 258 ? 32.547  25.103  -67.550 1.00 41.70 258 A 1 
ATOM 2011 C CA    . GLN A 1 258 ? 31.354  25.905  -67.827 1.00 46.71 258 A 1 
ATOM 2012 C C     . GLN A 1 258 ? 30.276  25.063  -68.528 1.00 45.25 258 A 1 
ATOM 2013 O O     . GLN A 1 258 ? 30.049  25.199  -69.729 1.00 43.34 258 A 1 
ATOM 2014 C CB    . GLN A 1 258 ? 31.720  27.120  -68.684 1.00 43.66 258 A 1 
ATOM 2015 C CG    . GLN A 1 258 ? 32.576  28.175  -67.993 1.00 42.11 258 A 1 
ATOM 2016 C CD    . GLN A 1 258 ? 32.830  29.402  -68.884 1.00 40.67 258 A 1 
ATOM 2017 O OE1   . GLN A 1 258 ? 32.575  29.425  -70.072 1.00 39.00 258 A 1 
ATOM 2018 N NE2   . GLN A 1 258 ? 33.345  30.480  -68.330 1.00 38.27 258 A 1 
ATOM 2019 N N     . SER A 1 259 ? 29.610  24.158  -67.812 1.00 45.57 259 A 1 
ATOM 2020 C CA    . SER A 1 259 ? 28.492  23.411  -68.388 1.00 48.93 259 A 1 
ATOM 2021 C C     . SER A 1 259 ? 27.345  24.365  -68.732 1.00 47.09 259 A 1 
ATOM 2022 O O     . SER A 1 259 ? 26.661  24.909  -67.857 1.00 46.57 259 A 1 
ATOM 2023 C CB    . SER A 1 259 ? 28.054  22.264  -67.478 1.00 46.73 259 A 1 
ATOM 2024 O OG    . SER A 1 259 ? 27.721  22.721  -66.185 1.00 43.85 259 A 1 
ATOM 2025 N N     . THR A 1 260 ? 27.170  24.599  -70.054 1.00 43.68 260 A 1 
ATOM 2026 C CA    . THR A 1 260 ? 26.145  25.482  -70.617 1.00 48.22 260 A 1 
ATOM 2027 C C     . THR A 1 260 ? 24.754  24.901  -70.368 1.00 45.92 260 A 1 
ATOM 2028 O O     . THR A 1 260 ? 24.297  24.016  -71.078 1.00 44.83 260 A 1 
ATOM 2029 C CB    . THR A 1 260 ? 26.392  25.712  -72.110 1.00 44.14 260 A 1 
ATOM 2030 O OG1   . THR A 1 260 ? 26.818  24.523  -72.741 1.00 42.15 260 A 1 
ATOM 2031 C CG2   . THR A 1 260 ? 27.481  26.747  -72.348 1.00 44.22 260 A 1 
ATOM 2032 N N     . ILE A 1 261 ? 24.063  25.424  -69.348 1.00 43.30 261 A 1 
ATOM 2033 C CA    . ILE A 1 261 ? 22.687  25.037  -69.012 1.00 47.92 261 A 1 
ATOM 2034 C C     . ILE A 1 261 ? 21.755  25.526  -70.135 1.00 46.14 261 A 1 
ATOM 2035 O O     . ILE A 1 261 ? 21.348  26.689  -70.163 1.00 45.13 261 A 1 
ATOM 2036 C CB    . ILE A 1 261 ? 22.275  25.554  -67.619 1.00 44.95 261 A 1 
ATOM 2037 C CG1   . ILE A 1 261 ? 23.224  24.989  -66.537 1.00 43.21 261 A 1 
ATOM 2038 C CG2   . ILE A 1 261 ? 20.819  25.170  -67.302 1.00 43.94 261 A 1 
ATOM 2039 C CD1   . ILE A 1 261 ? 23.012  25.571  -65.139 1.00 42.13 261 A 1 
ATOM 2040 N N     . VAL A 1 262 ? 21.432  24.635  -71.100 1.00 43.50 262 A 1 
ATOM 2041 C CA    . VAL A 1 262 ? 20.537  24.961  -72.221 1.00 48.90 262 A 1 
ATOM 2042 C C     . VAL A 1 262 ? 19.110  25.168  -71.693 1.00 46.81 262 A 1 
ATOM 2043 O O     . VAL A 1 262 ? 18.482  24.271  -71.121 1.00 46.01 262 A 1 
ATOM 2044 C CB    . VAL A 1 262 ? 20.602  23.900  -73.328 1.00 45.50 262 A 1 
ATOM 2045 C CG1   . VAL A 1 262 ? 19.686  24.271  -74.500 1.00 42.35 262 A 1 
ATOM 2046 C CG2   . VAL A 1 262 ? 22.021  23.774  -73.883 1.00 46.04 262 A 1 
ATOM 2047 N N     . ARG A 1 263 ? 18.587  26.336  -71.951 1.00 45.48 263 A 1 
ATOM 2048 C CA    . ARG A 1 263 ? 17.314  26.926  -71.471 1.00 50.43 263 A 1 
ATOM 2049 C C     . ARG A 1 263 ? 16.027  26.310  -72.077 1.00 48.53 263 A 1 
ATOM 2050 O O     . ARG A 1 263 ? 15.158  27.089  -72.456 1.00 48.52 263 A 1 
ATOM 2051 C CB    . ARG A 1 263 ? 17.345  28.435  -71.767 1.00 46.56 263 A 1 
ATOM 2052 C CG    . ARG A 1 263 ? 17.916  29.328  -70.665 1.00 44.41 263 A 1 
ATOM 2053 C CD    . ARG A 1 263 ? 17.743  30.797  -71.112 1.00 42.04 263 A 1 
ATOM 2054 N NE    . ARG A 1 263 ? 18.243  31.734  -70.105 1.00 39.34 263 A 1 
ATOM 2055 C CZ    . ARG A 1 263 ? 18.285  33.047  -70.217 1.00 35.03 263 A 1 
ATOM 2056 N NH1   . ARG A 1 263 ? 17.852  33.648  -71.308 1.00 33.57 263 A 1 
ATOM 2057 N NH2   . ARG A 1 263 ? 18.757  33.779  -69.263 1.00 31.83 263 A 1 
ATOM 2058 N N     . ARG A 1 264 ? 15.862  25.027  -72.217 1.00 47.68 264 A 1 
ATOM 2059 C CA    . ARG A 1 264 ? 14.692  24.511  -72.952 1.00 52.05 264 A 1 
ATOM 2060 C C     . ARG A 1 264 ? 13.366  25.074  -72.405 1.00 49.51 264 A 1 
ATOM 2061 O O     . ARG A 1 264 ? 13.018  24.799  -71.260 1.00 47.28 264 A 1 
ATOM 2062 C CB    . ARG A 1 264 ? 14.660  22.979  -72.999 1.00 47.27 264 A 1 
ATOM 2063 C CG    . ARG A 1 264 ? 15.428  22.448  -74.219 1.00 43.15 264 A 1 
ATOM 2064 C CD    . ARG A 1 264 ? 15.217  20.939  -74.400 1.00 40.82 264 A 1 
ATOM 2065 N NE    . ARG A 1 264 ? 15.879  20.441  -75.616 1.00 38.35 264 A 1 
ATOM 2066 C CZ    . ARG A 1 264 ? 15.899  19.176  -76.045 1.00 33.69 264 A 1 
ATOM 2067 N NH1   . ARG A 1 264 ? 15.300  18.234  -75.364 1.00 32.94 264 A 1 
ATOM 2068 N NH2   . ARG A 1 264 ? 16.515  18.865  -77.134 1.00 31.99 264 A 1 
ATOM 2069 N N     . PRO A 1 265 ? 12.643  25.838  -73.239 1.00 43.18 265 A 1 
ATOM 2070 C CA    . PRO A 1 265 ? 11.409  26.492  -72.812 1.00 47.34 265 A 1 
ATOM 2071 C C     . PRO A 1 265 ? 10.258  25.483  -72.852 1.00 46.68 265 A 1 
ATOM 2072 O O     . PRO A 1 265 ? 9.699   25.217  -73.910 1.00 45.03 265 A 1 
ATOM 2073 C CB    . PRO A 1 265 ? 11.241  27.654  -73.800 1.00 42.90 265 A 1 
ATOM 2074 C CG    . PRO A 1 265 ? 11.827  27.099  -75.104 1.00 44.26 265 A 1 
ATOM 2075 C CD    . PRO A 1 265 ? 12.963  26.185  -74.608 1.00 50.70 265 A 1 
ATOM 2076 N N     . HIS A 1 266 ? 9.907   24.882  -71.718 1.00 43.51 266 A 1 
ATOM 2077 C CA    . HIS A 1 266 ? 8.760   23.977  -71.659 1.00 47.41 266 A 1 
ATOM 2078 C C     . HIS A 1 266 ? 7.465   24.763  -71.879 1.00 45.69 266 A 1 
ATOM 2079 O O     . HIS A 1 266 ? 7.072   25.589  -71.054 1.00 44.55 266 A 1 
ATOM 2080 C CB    . HIS A 1 266 ? 8.759   23.150  -70.366 1.00 44.13 266 A 1 
ATOM 2081 C CG    . HIS A 1 266 ? 9.159   21.716  -70.631 1.00 42.49 266 A 1 
ATOM 2082 N ND1   . HIS A 1 266 ? 8.351   20.714  -71.118 1.00 40.36 266 A 1 
ATOM 2083 C CD2   . HIS A 1 266 ? 10.409  21.171  -70.505 1.00 40.40 266 A 1 
ATOM 2084 C CE1   . HIS A 1 266 ? 9.094   19.611  -71.262 1.00 36.72 266 A 1 
ATOM 2085 N NE2   . HIS A 1 266 ? 10.352  19.841  -70.908 1.00 36.66 266 A 1 
ATOM 2086 N N     . GLN A 1 267 ? 6.834   24.524  -73.042 1.00 45.37 267 A 1 
ATOM 2087 C CA    . GLN A 1 267 ? 5.602   25.185  -73.444 1.00 49.10 267 A 1 
ATOM 2088 C C     . GLN A 1 267 ? 4.411   24.732  -72.581 1.00 48.41 267 A 1 
ATOM 2089 O O     . GLN A 1 267 ? 4.343   23.601  -72.107 1.00 46.12 267 A 1 
ATOM 2090 C CB    . GLN A 1 267 ? 5.312   24.949  -74.931 1.00 44.65 267 A 1 
ATOM 2091 C CG    . GLN A 1 267 ? 6.165   25.835  -75.851 1.00 41.95 267 A 1 
ATOM 2092 C CD    . GLN A 1 267 ? 5.805   25.646  -77.342 1.00 39.42 267 A 1 
ATOM 2093 O OE1   . GLN A 1 267 ? 5.218   24.659  -77.740 1.00 38.68 267 A 1 
ATOM 2094 N NE2   . GLN A 1 267 ? 6.154   26.576  -78.190 1.00 36.42 267 A 1 
ATOM 2095 N N     . SER A 1 268 ? 3.439   25.625  -72.435 1.00 47.94 268 A 1 
ATOM 2096 C CA    . SER A 1 268 ? 2.371   25.638  -71.425 1.00 50.35 268 A 1 
ATOM 2097 C C     . SER A 1 268 ? 1.032   25.005  -71.832 1.00 49.16 268 A 1 
ATOM 2098 O O     . SER A 1 268 ? 0.018   25.340  -71.226 1.00 46.32 268 A 1 
ATOM 2099 C CB    . SER A 1 268 ? 2.132   27.100  -71.056 1.00 46.01 268 A 1 
ATOM 2100 O OG    . SER A 1 268 ? 1.742   27.837  -72.202 1.00 41.52 268 A 1 
ATOM 2101 N N     . GLY A 1 269 ? 0.977   24.179  -72.898 1.00 41.14 269 A 1 
ATOM 2102 C CA    . GLY A 1 269 ? -0.255  23.880  -73.646 1.00 43.85 269 A 1 
ATOM 2103 C C     . GLY A 1 269 ? -1.488  23.559  -72.800 1.00 42.58 269 A 1 
ATOM 2104 O O     . GLY A 1 269 ? -1.511  22.593  -72.042 1.00 41.12 269 A 1 
ATOM 2105 N N     . TYR A 1 270 ? -2.553  24.335  -73.012 1.00 37.54 270 A 1 
ATOM 2106 C CA    . TYR A 1 270 ? -3.757  24.477  -72.166 1.00 41.42 270 A 1 
ATOM 2107 C C     . TYR A 1 270 ? -4.883  23.437  -72.362 1.00 39.24 270 A 1 
ATOM 2108 O O     . TYR A 1 270 ? -5.889  23.537  -71.673 1.00 37.82 270 A 1 
ATOM 2109 C CB    . TYR A 1 270 ? -4.338  25.870  -72.454 1.00 37.94 270 A 1 
ATOM 2110 C CG    . TYR A 1 270 ? -4.139  26.911  -71.370 1.00 37.51 270 A 1 
ATOM 2111 C CD1   . TYR A 1 270 ? -5.126  27.094  -70.377 1.00 38.86 270 A 1 
ATOM 2112 C CD2   . TYR A 1 270 ? -3.004  27.734  -71.379 1.00 39.77 270 A 1 
ATOM 2113 C CE1   . TYR A 1 270 ? -4.962  28.090  -69.399 1.00 35.96 270 A 1 
ATOM 2114 C CE2   . TYR A 1 270 ? -2.830  28.732  -70.399 1.00 35.13 270 A 1 
ATOM 2115 C CZ    . TYR A 1 270 ? -3.822  28.918  -69.414 1.00 35.30 270 A 1 
ATOM 2116 O OH    . TYR A 1 270 ? -3.667  29.887  -68.467 1.00 35.01 270 A 1 
ATOM 2117 N N     . ALA A 1 271 ? -4.817  22.557  -73.338 1.00 40.81 271 A 1 
ATOM 2118 C CA    . ALA A 1 271 ? -5.990  22.101  -74.098 1.00 43.80 271 A 1 
ATOM 2119 C C     . ALA A 1 271 ? -7.164  21.512  -73.261 1.00 42.17 271 A 1 
ATOM 2120 O O     . ALA A 1 271 ? -6.944  20.782  -72.300 1.00 40.50 271 A 1 
ATOM 2121 C CB    . ALA A 1 271 ? -5.531  21.140  -75.190 1.00 40.66 271 A 1 
ATOM 2122 N N     . PRO A 1 272 ? -8.438  21.762  -73.666 1.00 41.75 272 A 1 
ATOM 2123 C CA    . PRO A 1 272 ? -9.585  21.831  -72.746 1.00 45.37 272 A 1 
ATOM 2124 C C     . PRO A 1 272 ? -10.641 20.700  -72.823 1.00 45.06 272 A 1 
ATOM 2125 O O     . PRO A 1 272 ? -11.739 20.901  -72.317 1.00 44.81 272 A 1 
ATOM 2126 C CB    . PRO A 1 272 ? -10.219 23.175  -73.149 1.00 41.54 272 A 1 
ATOM 2127 C CG    . PRO A 1 272 ? -10.084 23.166  -74.672 1.00 43.26 272 A 1 
ATOM 2128 C CD    . PRO A 1 272 ? -8.730  22.484  -74.876 1.00 51.80 272 A 1 
ATOM 2129 N N     . LEU A 1 273 ? -10.411 19.607  -73.557 1.00 42.05 273 A 1 
ATOM 2130 C CA    . LEU A 1 273 ? -11.485 18.872  -74.260 1.00 46.45 273 A 1 
ATOM 2131 C C     . LEU A 1 273 ? -12.602 18.233  -73.382 1.00 45.66 273 A 1 
ATOM 2132 O O     . LEU A 1 273 ? -12.391 17.850  -72.240 1.00 43.66 273 A 1 
ATOM 2133 C CB    . LEU A 1 273 ? -10.874 17.859  -75.247 1.00 41.11 273 A 1 
ATOM 2134 C CG    . LEU A 1 273 ? -10.789 18.404  -76.684 1.00 39.49 273 A 1 
ATOM 2135 C CD1   . LEU A 1 273 ? -9.853  17.531  -77.517 1.00 38.55 273 A 1 
ATOM 2136 C CD2   . LEU A 1 273 ? -12.160 18.426  -77.379 1.00 41.89 273 A 1 
ATOM 2137 N N     . VAL A 1 274 ? -13.790 18.100  -74.025 1.00 36.90 274 A 1 
ATOM 2138 C CA    . VAL A 1 274 ? -15.122 18.278  -73.398 1.00 43.05 274 A 1 
ATOM 2139 C C     . VAL A 1 274 ? -15.927 17.016  -73.010 1.00 41.45 274 A 1 
ATOM 2140 O O     . VAL A 1 274 ? -16.376 16.912  -71.871 1.00 39.44 274 A 1 
ATOM 2141 C CB    . VAL A 1 274 ? -16.004 19.108  -74.368 1.00 38.63 274 A 1 
ATOM 2142 C CG1   . VAL A 1 274 ? -17.357 19.498  -73.764 1.00 37.24 274 A 1 
ATOM 2143 C CG2   . VAL A 1 274 ? -15.338 20.410  -74.826 1.00 43.20 274 A 1 
ATOM 2144 N N     . GLY A 1 275 ? -16.286 16.185  -73.987 1.00 43.10 275 A 1 
ATOM 2145 C CA    . GLY A 1 275 ? -17.536 15.377  -73.989 1.00 45.44 275 A 1 
ATOM 2146 C C     . GLY A 1 275 ? -17.469 14.000  -73.294 1.00 43.65 275 A 1 
ATOM 2147 O O     . GLY A 1 275 ? -16.554 13.762  -72.533 1.00 42.25 275 A 1 
ATOM 2148 N N     . ALA A 1 276 ? -18.339 13.003  -73.492 1.00 43.91 276 A 1 
ATOM 2149 C CA    . ALA A 1 276 ? -19.718 12.911  -73.983 1.00 47.71 276 A 1 
ATOM 2150 C C     . ALA A 1 276 ? -20.439 11.700  -73.303 1.00 46.78 276 A 1 
ATOM 2151 O O     . ALA A 1 276 ? -19.936 11.160  -72.333 1.00 45.10 276 A 1 
ATOM 2152 C CB    . ALA A 1 276 ? -19.702 12.763  -75.513 1.00 43.60 276 A 1 
ATOM 2153 N N     . GLU A 1 277 ? -21.554 11.271  -73.821 1.00 46.26 277 A 1 
ATOM 2154 C CA    . GLU A 1 277 ? -22.786 10.804  -73.151 1.00 50.37 277 A 1 
ATOM 2155 C C     . GLU A 1 277 ? -22.956 9.340   -72.649 1.00 50.17 277 A 1 
ATOM 2156 O O     . GLU A 1 277 ? -23.567 9.159   -71.604 1.00 48.74 277 A 1 
ATOM 2157 C CB    . GLU A 1 277 ? -23.931 11.023  -74.151 1.00 44.96 277 A 1 
ATOM 2158 C CG    . GLU A 1 277 ? -24.161 12.451  -74.646 1.00 43.04 277 A 1 
ATOM 2159 C CD    . GLU A 1 277 ? -25.207 12.483  -75.744 1.00 42.57 277 A 1 
ATOM 2160 O OE1   . GLU A 1 277 ? -26.184 13.254  -75.595 1.00 40.28 277 A 1 
ATOM 2161 O OE2   . GLU A 1 277 ? -25.030 11.753  -76.748 1.00 39.89 277 A 1 
ATOM 2162 N N     . GLN A 1 278 ? -22.700 8.331   -73.448 1.00 46.97 278 A 1 
ATOM 2163 C CA    . GLN A 1 278 ? -23.722 7.300   -73.776 1.00 50.12 278 A 1 
ATOM 2164 C C     . GLN A 1 278 ? -24.063 6.186   -72.757 1.00 48.77 278 A 1 
ATOM 2165 O O     . GLN A 1 278 ? -23.398 5.985   -71.762 1.00 47.64 278 A 1 
ATOM 2166 C CB    . GLN A 1 278 ? -23.420 6.687   -75.160 1.00 45.89 278 A 1 
ATOM 2167 C CG    . GLN A 1 278 ? -23.925 7.549   -76.322 1.00 42.92 278 A 1 
ATOM 2168 C CD    . GLN A 1 278 ? -23.855 6.835   -77.674 1.00 41.76 278 A 1 
ATOM 2169 O OE1   . GLN A 1 278 ? -23.386 5.720   -77.818 1.00 41.99 278 A 1 
ATOM 2170 N NE2   . GLN A 1 278 ? -24.348 7.452   -78.718 1.00 39.53 278 A 1 
ATOM 2171 N N     . ALA A 1 279 ? -25.129 5.418   -73.079 1.00 44.35 279 A 1 
ATOM 2172 C CA    . ALA A 1 279 ? -26.215 5.002   -72.174 1.00 46.18 279 A 1 
ATOM 2173 C C     . ALA A 1 279 ? -26.400 3.508   -71.796 1.00 43.20 279 A 1 
ATOM 2174 O O     . ALA A 1 279 ? -26.867 3.226   -70.696 1.00 41.75 279 A 1 
ATOM 2175 C CB    . ALA A 1 279 ? -27.496 5.485   -72.858 1.00 43.48 279 A 1 
ATOM 2176 N N     . ALA A 1 280 ? -26.261 2.586   -72.734 1.00 41.25 280 A 1 
ATOM 2177 C CA    . ALA A 1 280 ? -27.039 1.325   -72.817 1.00 43.17 280 A 1 
ATOM 2178 C C     . ALA A 1 280 ? -26.620 0.168   -71.859 1.00 40.30 280 A 1 
ATOM 2179 O O     . ALA A 1 280 ? -25.576 0.245   -71.246 1.00 37.88 280 A 1 
ATOM 2180 C CB    . ALA A 1 280 ? -26.933 0.883   -74.285 1.00 40.11 280 A 1 
ATOM 2181 N N     . SER A 1 281 ? -27.268 -0.994  -71.741 1.00 56.18 281 A 1 
ATOM 2182 C CA    . SER A 1 281 ? -28.671 -1.366  -71.484 1.00 56.83 281 A 1 
ATOM 2183 C C     . SER A 1 281 ? -28.841 -2.788  -70.880 1.00 54.47 281 A 1 
ATOM 2184 O O     . SER A 1 281 ? -29.412 -2.911  -69.804 1.00 51.85 281 A 1 
ATOM 2185 C CB    . SER A 1 281 ? -29.518 -1.321  -72.764 1.00 53.53 281 A 1 
ATOM 2186 O OG    . SER A 1 281 ? -28.999 -2.185  -73.762 1.00 47.21 281 A 1 
ATOM 2187 N N     . ALA A 1 282 ? -28.477 -3.849  -71.564 1.00 44.19 282 A 1 
ATOM 2188 C CA    . ALA A 1 282 ? -29.138 -5.171  -71.551 1.00 45.34 282 A 1 
ATOM 2189 C C     . ALA A 1 282 ? -28.590 -6.238  -70.546 1.00 42.02 282 A 1 
ATOM 2190 O O     . ALA A 1 282 ? -27.707 -5.930  -69.786 1.00 40.58 282 A 1 
ATOM 2191 C CB    . ALA A 1 282 ? -29.065 -5.654  -73.007 1.00 42.25 282 A 1 
ATOM 2192 N N     . THR A 1 283 ? -28.944 -7.518  -70.521 1.00 52.91 283 A 1 
ATOM 2193 C CA    . THR A 1 283 ? -30.201 -8.225  -70.181 1.00 54.09 283 A 1 
ATOM 2194 C C     . THR A 1 283 ? -29.977 -9.528  -69.387 1.00 52.43 283 A 1 
ATOM 2195 O O     . THR A 1 283 ? -30.245 -9.550  -68.189 1.00 50.17 283 A 1 
ATOM 2196 C CB    . THR A 1 283 ? -31.040 -8.656  -71.402 1.00 48.29 283 A 1 
ATOM 2197 O OG1   . THR A 1 283 ? -30.208 -9.063  -72.473 1.00 45.54 283 A 1 
ATOM 2198 C CG2   . THR A 1 283 ? -32.007 -7.601  -71.902 1.00 48.84 283 A 1 
ATOM 2199 N N     . ALA A 1 284 ? -29.622 -10.639 -70.039 1.00 41.82 284 A 1 
ATOM 2200 C CA    . ALA A 1 284 ? -29.951 -12.037 -69.650 1.00 44.19 284 A 1 
ATOM 2201 C C     . ALA A 1 284 ? -28.836 -12.749 -68.844 1.00 42.26 284 A 1 
ATOM 2202 O O     . ALA A 1 284 ? -27.986 -12.083 -68.293 1.00 40.02 284 A 1 
ATOM 2203 C CB    . ALA A 1 284 ? -30.345 -12.737 -70.952 1.00 40.99 284 A 1 
ATOM 2204 N N     . GLY A 1 285 ? -28.666 -14.066 -68.689 1.00 46.27 285 A 1 
ATOM 2205 C CA    . GLY A 1 285 ? -29.468 -15.275 -68.758 1.00 47.24 285 A 1 
ATOM 2206 C C     . GLY A 1 285 ? -28.928 -16.328 -67.755 1.00 45.56 285 A 1 
ATOM 2207 O O     . GLY A 1 285 ? -28.083 -16.023 -66.925 1.00 44.97 285 A 1 
ATOM 2208 N N     . ALA A 1 286 ? -29.411 -17.564 -67.780 1.00 39.70 286 A 1 
ATOM 2209 C CA    . ALA A 1 286 ? -29.756 -18.369 -66.595 1.00 42.65 286 A 1 
ATOM 2210 C C     . ALA A 1 286 ? -28.834 -19.522 -66.121 1.00 41.18 286 A 1 
ATOM 2211 O O     . ALA A 1 286 ? -28.977 -19.927 -64.970 1.00 38.78 286 A 1 
ATOM 2212 C CB    . ALA A 1 286 ? -31.135 -18.939 -66.891 1.00 39.35 286 A 1 
ATOM 2213 N N     . SER A 1 287 ? -28.045 -20.173 -66.947 1.00 53.85 287 A 1 
ATOM 2214 C CA    . SER A 1 287 ? -27.884 -21.647 -66.982 1.00 56.22 287 A 1 
ATOM 2215 C C     . SER A 1 287 ? -27.276 -22.355 -65.743 1.00 55.06 287 A 1 
ATOM 2216 O O     . SER A 1 287 ? -26.492 -21.780 -64.997 1.00 52.65 287 A 1 
ATOM 2217 C CB    . SER A 1 287 ? -27.151 -22.071 -68.244 1.00 52.23 287 A 1 
ATOM 2218 O OG    . SER A 1 287 ? -27.504 -23.388 -68.580 1.00 45.20 287 A 1 
ATOM 2219 N N     . ALA A 1 288 ? -27.624 -23.647 -65.545 1.00 44.53 288 A 1 
ATOM 2220 C CA    . ALA A 1 288 ? -27.790 -24.311 -64.244 1.00 47.32 288 A 1 
ATOM 2221 C C     . ALA A 1 288 ? -26.857 -25.499 -63.880 1.00 45.79 288 A 1 
ATOM 2222 O O     . ALA A 1 288 ? -26.970 -25.969 -62.751 1.00 42.93 288 A 1 
ATOM 2223 C CB    . ALA A 1 288 ? -29.236 -24.800 -64.230 1.00 44.14 288 A 1 
ATOM 2224 N N     . TYR A 1 289 ? -26.070 -26.069 -64.749 1.00 37.37 289 A 1 
ATOM 2225 C CA    . TYR A 1 289 ? -25.741 -27.507 -64.818 1.00 41.28 289 A 1 
ATOM 2226 C C     . TYR A 1 289 ? -25.080 -28.179 -63.576 1.00 39.24 289 A 1 
ATOM 2227 O O     . TYR A 1 289 ? -24.521 -27.538 -62.703 1.00 37.82 289 A 1 
ATOM 2228 C CB    . TYR A 1 289 ? -24.950 -27.795 -66.099 1.00 38.02 289 A 1 
ATOM 2229 C CG    . TYR A 1 289 ? -25.835 -28.111 -67.279 1.00 38.94 289 A 1 
ATOM 2230 C CD1   . TYR A 1 289 ? -26.316 -29.422 -67.476 1.00 40.30 289 A 1 
ATOM 2231 C CD2   . TYR A 1 289 ? -26.171 -27.107 -68.201 1.00 41.15 289 A 1 
ATOM 2232 C CE1   . TYR A 1 289 ? -27.142 -29.716 -68.579 1.00 37.15 289 A 1 
ATOM 2233 C CE2   . TYR A 1 289 ? -26.998 -27.394 -69.307 1.00 36.73 289 A 1 
ATOM 2234 C CZ    . TYR A 1 289 ? -27.483 -28.709 -69.500 1.00 36.35 289 A 1 
ATOM 2235 O OH    . TYR A 1 289 ? -28.283 -28.997 -70.571 1.00 34.77 289 A 1 
ATOM 2236 N N     . THR A 1 290 ? -25.114 -29.514 -63.525 1.00 54.45 290 A 1 
ATOM 2237 C CA    . THR A 1 290 ? -25.444 -30.388 -62.382 1.00 56.29 290 A 1 
ATOM 2238 C C     . THR A 1 290 ? -24.333 -31.152 -61.622 1.00 55.92 290 A 1 
ATOM 2239 O O     . THR A 1 290 ? -24.292 -31.031 -60.399 1.00 53.64 290 A 1 
ATOM 2240 C CB    . THR A 1 290 ? -26.469 -31.425 -62.878 1.00 51.62 290 A 1 
ATOM 2241 O OG1   . THR A 1 290 ? -26.058 -31.975 -64.117 1.00 49.99 290 A 1 
ATOM 2242 C CG2   . THR A 1 290 ? -27.851 -30.815 -63.123 1.00 54.26 290 A 1 
ATOM 2243 N N     . ASP A 1 291 ? -23.493 -32.036 -62.213 1.00 54.42 291 A 1 
ATOM 2244 C CA    . ASP A 1 291 ? -23.686 -33.487 -61.940 1.00 58.35 291 A 1 
ATOM 2245 C C     . ASP A 1 291 ? -22.759 -34.264 -60.950 1.00 58.11 291 A 1 
ATOM 2246 O O     . ASP A 1 291 ? -23.229 -34.825 -59.979 1.00 56.87 291 A 1 
ATOM 2247 C CB    . ASP A 1 291 ? -23.719 -34.224 -63.289 1.00 52.85 291 A 1 
ATOM 2248 C CG    . ASP A 1 291 ? -24.986 -35.030 -63.571 1.00 47.04 291 A 1 
ATOM 2249 O OD1   . ASP A 1 291 ? -25.988 -34.865 -62.845 1.00 44.57 291 A 1 
ATOM 2250 O OD2   . ASP A 1 291 ? -24.961 -35.783 -64.579 1.00 44.74 291 A 1 
ATOM 2251 N N     . SER A 1 292 ? -21.476 -34.486 -61.267 1.00 46.83 292 A 1 
ATOM 2252 C CA    . SER A 1 292 ? -20.922 -35.862 -61.259 1.00 50.90 292 A 1 
ATOM 2253 C C     . SER A 1 292 ? -20.374 -36.489 -59.943 1.00 50.13 292 A 1 
ATOM 2254 O O     . SER A 1 292 ? -20.108 -35.817 -58.960 1.00 48.51 292 A 1 
ATOM 2255 C CB    . SER A 1 292 ? -19.891 -35.997 -62.386 1.00 47.28 292 A 1 
ATOM 2256 O OG    . SER A 1 292 ? -19.651 -37.360 -62.674 1.00 41.95 292 A 1 
ATOM 2257 N N     . VAL A 1 293 ? -20.161 -37.842 -59.969 1.00 42.18 293 A 1 
ATOM 2258 C CA    . VAL A 1 293 ? -20.454 -38.815 -58.891 1.00 46.77 293 A 1 
ATOM 2259 C C     . VAL A 1 293 ? -19.265 -39.463 -58.128 1.00 46.14 293 A 1 
ATOM 2260 O O     . VAL A 1 293 ? -19.455 -39.876 -56.989 1.00 44.78 293 A 1 
ATOM 2261 C CB    . VAL A 1 293 ? -21.274 -39.968 -59.517 1.00 42.83 293 A 1 
ATOM 2262 C CG1   . VAL A 1 293 ? -21.855 -40.967 -58.499 1.00 41.48 293 A 1 
ATOM 2263 C CG2   . VAL A 1 293 ? -22.470 -39.495 -60.352 1.00 46.14 293 A 1 
ATOM 2264 N N     . ASN A 1 294 ? -18.109 -39.724 -58.707 1.00 48.45 294 A 1 
ATOM 2265 C CA    . ASN A 1 294 ? -17.412 -41.030 -58.672 1.00 51.28 294 A 1 
ATOM 2266 C C     . ASN A 1 294 ? -16.879 -41.590 -57.319 1.00 48.76 294 A 1 
ATOM 2267 O O     . ASN A 1 294 ? -16.455 -40.873 -56.427 1.00 46.50 294 A 1 
ATOM 2268 C CB    . ASN A 1 294 ? -16.328 -41.062 -59.762 1.00 48.70 294 A 1 
ATOM 2269 C CG    . ASN A 1 294 ? -16.844 -41.583 -61.098 1.00 44.65 294 A 1 
ATOM 2270 O OD1   . ASN A 1 294 ? -17.843 -42.271 -61.188 1.00 45.08 294 A 1 
ATOM 2271 N ND2   . ASN A 1 294 ? -16.150 -41.287 -62.166 1.00 45.83 294 A 1 
ATOM 2272 N N     . ASN A 1 295 ? -16.809 -42.943 -57.240 1.00 45.90 295 A 1 
ATOM 2273 C CA    . ASN A 1 295 ? -16.892 -43.827 -56.052 1.00 48.04 295 A 1 
ATOM 2274 C C     . ASN A 1 295 ? -15.600 -44.386 -55.397 1.00 46.06 295 A 1 
ATOM 2275 O O     . ASN A 1 295 ? -15.693 -44.844 -54.265 1.00 43.23 295 A 1 
ATOM 2276 C CB    . ASN A 1 295 ? -17.684 -45.070 -56.515 1.00 44.57 295 A 1 
ATOM 2277 C CG    . ASN A 1 295 ? -19.191 -44.976 -56.392 1.00 40.76 295 A 1 
ATOM 2278 O OD1   . ASN A 1 295 ? -19.748 -44.311 -55.541 1.00 41.64 295 A 1 
ATOM 2279 N ND2   . ASN A 1 295 ? -19.911 -45.718 -57.212 1.00 41.91 295 A 1 
ATOM 2280 N N     . SER A 1 296 ? -14.489 -44.590 -56.066 1.00 39.74 296 A 1 
ATOM 2281 C CA    . SER A 1 296 ? -13.703 -45.840 -56.037 1.00 43.05 296 A 1 
ATOM 2282 C C     . SER A 1 296 ? -13.111 -46.324 -54.681 1.00 41.69 296 A 1 
ATOM 2283 O O     . SER A 1 296 ? -12.733 -45.530 -53.819 1.00 40.27 296 A 1 
ATOM 2284 C CB    . SER A 1 296 ? -12.618 -45.818 -57.113 1.00 40.65 296 A 1 
ATOM 2285 O OG    . SER A 1 296 ? -12.155 -47.119 -57.351 1.00 38.24 296 A 1 
ATOM 2286 N N     . ILE A 1 297 ? -12.991 -47.679 -54.521 1.00 34.31 297 A 1 
ATOM 2287 C CA    . ILE A 1 297 ? -13.037 -48.452 -53.256 1.00 37.16 297 A 1 
ATOM 2288 C C     . ILE A 1 297 ? -11.675 -48.942 -52.692 1.00 36.55 297 A 1 
ATOM 2289 O O     . ILE A 1 297 ? -11.575 -49.196 -51.497 1.00 34.71 297 A 1 
ATOM 2290 C CB    . ILE A 1 297 ? -13.966 -49.677 -53.510 1.00 34.36 297 A 1 
ATOM 2291 C CG1   . ILE A 1 297 ? -15.399 -49.243 -53.915 1.00 33.08 297 A 1 
ATOM 2292 C CG2   . ILE A 1 297 ? -14.055 -50.656 -52.321 1.00 36.68 297 A 1 
ATOM 2293 C CD1   . ILE A 1 297 ? -16.275 -50.376 -54.463 1.00 35.33 297 A 1 
ATOM 2294 N N     . SER A 1 298 ? -10.660 -49.202 -53.457 1.00 42.74 298 A 1 
ATOM 2295 C CA    . SER A 1 298 ? -9.796  -50.399 -53.444 1.00 43.90 298 A 1 
ATOM 2296 C C     . SER A 1 298 ? -9.012  -50.784 -52.149 1.00 42.83 298 A 1 
ATOM 2297 O O     . SER A 1 298 ? -8.706  -49.960 -51.303 1.00 40.63 298 A 1 
ATOM 2298 C CB    . SER A 1 298 ? -8.864  -50.375 -54.647 1.00 41.44 298 A 1 
ATOM 2299 O OG    . SER A 1 298 ? -8.326  -51.658 -54.876 1.00 37.96 298 A 1 
ATOM 2300 N N     . PHE A 1 299 ? -8.672  -52.108 -52.065 1.00 36.67 299 A 1 
ATOM 2301 C CA    . PHE A 1 299 ? -8.488  -52.978 -50.880 1.00 38.24 299 A 1 
ATOM 2302 C C     . PHE A 1 299 ? -7.088  -53.134 -50.226 1.00 38.95 299 A 1 
ATOM 2303 O O     . PHE A 1 299 ? -7.031  -53.413 -49.039 1.00 36.26 299 A 1 
ATOM 2304 C CB    . PHE A 1 299 ? -8.883  -54.386 -51.342 1.00 34.36 299 A 1 
ATOM 2305 C CG    . PHE A 1 299 ? -10.211 -54.932 -50.854 1.00 32.31 299 A 1 
ATOM 2306 C CD1   . PHE A 1 299 ? -10.239 -55.757 -49.718 1.00 31.46 299 A 1 
ATOM 2307 C CD2   . PHE A 1 299 ? -11.400 -54.675 -51.554 1.00 32.12 299 A 1 
ATOM 2308 C CE1   . PHE A 1 299 ? -11.453 -56.328 -49.274 1.00 28.90 299 A 1 
ATOM 2309 C CE2   . PHE A 1 299 ? -12.613 -55.235 -51.120 1.00 27.36 299 A 1 
ATOM 2310 C CZ    . PHE A 1 299 ? -12.645 -56.069 -49.978 1.00 27.46 299 A 1 
ATOM 2311 N N     . SER A 1 300 ? -5.982  -53.184 -50.951 1.00 42.10 300 A 1 
ATOM 2312 C CA    . SER A 1 300 ? -4.975  -54.272 -50.868 1.00 45.71 300 A 1 
ATOM 2313 C C     . SER A 1 300 ? -4.138  -54.454 -49.571 1.00 44.96 300 A 1 
ATOM 2314 O O     . SER A 1 300 ? -4.031  -53.565 -48.744 1.00 43.34 300 A 1 
ATOM 2315 C CB    . SER A 1 300 ? -4.061  -54.221 -52.096 1.00 42.88 300 A 1 
ATOM 2316 O OG    . SER A 1 300 ? -3.448  -55.471 -52.278 1.00 39.26 300 A 1 
ATOM 2317 N N     . MET A 1 301 ? -3.524  -55.670 -49.417 1.00 39.57 301 A 1 
ATOM 2318 C CA    . MET A 1 301 ? -3.465  -56.495 -48.200 1.00 41.90 301 A 1 
ATOM 2319 C C     . MET A 1 301 ? -2.116  -56.634 -47.430 1.00 42.89 301 A 1 
ATOM 2320 O O     . MET A 1 301 ? -2.134  -56.546 -46.208 1.00 40.09 301 A 1 
ATOM 2321 C CB    . MET A 1 301 ? -3.937  -57.894 -48.655 1.00 38.37 301 A 1 
ATOM 2322 C CG    . MET A 1 301 ? -4.473  -58.824 -47.563 1.00 35.98 301 A 1 
ATOM 2323 S SD    . MET A 1 301 ? -4.887  -60.471 -48.231 1.00 36.77 301 A 1 
ATOM 2324 C CE    . MET A 1 301 ? -5.630  -61.231 -46.778 1.00 33.65 301 A 1 
ATOM 2325 N N     . GLU A 1 302 ? -0.956  -56.958 -48.043 1.00 35.28 302 A 1 
ATOM 2326 C CA    . GLU A 1 302 ? -0.289  -58.216 -47.648 1.00 39.20 302 A 1 
ATOM 2327 C C     . GLU A 1 302 ? 0.968   -58.217 -46.722 1.00 38.95 302 A 1 
ATOM 2328 O O     . GLU A 1 302 ? 0.862   -58.532 -45.540 1.00 36.10 302 A 1 
ATOM 2329 C CB    . GLU A 1 302 ? 0.023   -59.004 -48.954 1.00 35.67 302 A 1 
ATOM 2330 C CG    . GLU A 1 302 ? 0.180   -60.519 -48.747 1.00 33.40 302 A 1 
ATOM 2331 C CD    . GLU A 1 302 ? 0.483   -61.262 -50.060 1.00 32.86 302 A 1 
ATOM 2332 O OE1   . GLU A 1 302 ? 0.322   -62.499 -50.057 1.00 31.71 302 A 1 
ATOM 2333 O OE2   . GLU A 1 302 ? 0.880   -60.599 -51.045 1.00 31.80 302 A 1 
ATOM 2334 N N     . ALA A 1 303 ? 2.171   -58.055 -47.263 1.00 39.37 303 A 1 
ATOM 2335 C CA    . ALA A 1 303 ? 3.414   -58.698 -46.773 1.00 42.72 303 A 1 
ATOM 2336 C C     . ALA A 1 303 ? 4.237   -57.887 -45.724 1.00 42.38 303 A 1 
ATOM 2337 O O     . ALA A 1 303 ? 3.914   -56.750 -45.438 1.00 40.52 303 A 1 
ATOM 2338 C CB    . ALA A 1 303 ? 4.250   -59.018 -48.030 1.00 39.99 303 A 1 
ATOM 2339 N N     . GLY A 1 304 ? 5.351   -58.307 -45.151 1.00 39.87 304 A 1 
ATOM 2340 C CA    . GLY A 1 304 ? 6.105   -59.531 -44.968 1.00 42.39 304 A 1 
ATOM 2341 C C     . GLY A 1 304 ? 7.194   -59.349 -43.881 1.00 41.27 304 A 1 
ATOM 2342 O O     . GLY A 1 304 ? 7.206   -58.356 -43.158 1.00 39.96 304 A 1 
ATOM 2343 N N     . ILE A 1 305 ? 8.134   -60.300 -43.721 1.00 35.09 305 A 1 
ATOM 2344 C CA    . ILE A 1 305 ? 8.642   -60.852 -42.441 1.00 40.07 305 A 1 
ATOM 2345 C C     . ILE A 1 305 ? 9.904   -60.202 -41.804 1.00 39.28 305 A 1 
ATOM 2346 O O     . ILE A 1 305 ? 9.979   -60.125 -40.584 1.00 37.33 305 A 1 
ATOM 2347 C CB    . ILE A 1 305 ? 8.886   -62.371 -42.668 1.00 37.52 305 A 1 
ATOM 2348 C CG1   . ILE A 1 305 ? 7.599   -63.099 -43.145 1.00 35.81 305 A 1 
ATOM 2349 C CG2   . ILE A 1 305 ? 9.440   -63.082 -41.415 1.00 37.88 305 A 1 
ATOM 2350 C CD1   . ILE A 1 305 ? 7.857   -64.494 -43.713 1.00 36.69 305 A 1 
ATOM 2351 N N     . VAL A 1 306 ? 10.966  -59.931 -42.541 1.00 37.90 306 A 1 
ATOM 2352 C CA    . VAL A 1 306 ? 12.334  -60.402 -42.216 1.00 43.10 306 A 1 
ATOM 2353 C C     . VAL A 1 306 ? 13.002  -59.782 -40.962 1.00 41.90 306 A 1 
ATOM 2354 O O     . VAL A 1 306 ? 12.926  -58.580 -40.756 1.00 40.06 306 A 1 
ATOM 2355 C CB    . VAL A 1 306 ? 13.269  -60.320 -43.448 1.00 39.87 306 A 1 
ATOM 2356 C CG1   . VAL A 1 306 ? 14.589  -61.052 -43.214 1.00 36.80 306 A 1 
ATOM 2357 C CG2   . VAL A 1 306 ? 12.641  -60.948 -44.695 1.00 39.99 306 A 1 
ATOM 2358 N N     . PRO A 1 307 ? 13.714  -60.605 -40.130 1.00 41.53 307 A 1 
ATOM 2359 C CA    . PRO A 1 307 ? 14.028  -60.319 -38.720 1.00 43.87 307 A 1 
ATOM 2360 C C     . PRO A 1 307 ? 15.426  -59.760 -38.399 1.00 43.61 307 A 1 
ATOM 2361 O O     . PRO A 1 307 ? 15.773  -59.738 -37.218 1.00 41.09 307 A 1 
ATOM 2362 C CB    . PRO A 1 307 ? 13.867  -61.695 -38.063 1.00 40.30 307 A 1 
ATOM 2363 C CG    . PRO A 1 307 ? 14.446  -62.638 -39.109 1.00 40.04 307 A 1 
ATOM 2364 C CD    . PRO A 1 307 ? 13.973  -62.003 -40.416 1.00 45.10 307 A 1 
ATOM 2365 N N     . ASP A 1 308 ? 16.273  -59.474 -39.350 1.00 49.09 308 A 1 
ATOM 2366 C CA    . ASP A 1 308 ? 17.710  -59.723 -39.235 1.00 52.26 308 A 1 
ATOM 2367 C C     . ASP A 1 308 ? 18.433  -59.006 -38.063 1.00 51.79 308 A 1 
ATOM 2368 O O     . ASP A 1 308 ? 18.230  -57.831 -37.775 1.00 48.83 308 A 1 
ATOM 2369 C CB    . ASP A 1 308 ? 18.411  -59.519 -40.588 1.00 47.43 308 A 1 
ATOM 2370 C CG    . ASP A 1 308 ? 19.569  -60.503 -40.819 1.00 42.57 308 A 1 
ATOM 2371 O OD1   . ASP A 1 308 ? 19.885  -61.274 -39.884 1.00 41.23 308 A 1 
ATOM 2372 O OD2   . ASP A 1 308 ? 20.115  -60.469 -41.934 1.00 41.83 308 A 1 
ATOM 2373 N N     . ASN A 1 309 ? 19.312  -59.783 -37.386 1.00 45.21 309 A 1 
ATOM 2374 C CA    . ASN A 1 309 ? 19.679  -59.643 -35.972 1.00 47.82 309 A 1 
ATOM 2375 C C     . ASN A 1 309 ? 20.905  -58.753 -35.658 1.00 45.54 309 A 1 
ATOM 2376 O O     . ASN A 1 309 ? 21.308  -58.708 -34.499 1.00 42.48 309 A 1 
ATOM 2377 C CB    . ASN A 1 309 ? 19.946  -61.068 -35.451 1.00 44.30 309 A 1 
ATOM 2378 C CG    . ASN A 1 309 ? 18.901  -61.621 -34.496 1.00 40.33 309 A 1 
ATOM 2379 O OD1   . ASN A 1 309 ? 18.209  -60.931 -33.782 1.00 40.21 309 A 1 
ATOM 2380 N ND2   . ASN A 1 309 ? 18.818  -62.932 -34.417 1.00 40.96 309 A 1 
ATOM 2381 N N     . THR A 1 310 ? 21.612  -58.213 -36.637 1.00 46.67 310 A 1 
ATOM 2382 C CA    . THR A 1 310 ? 23.076  -58.070 -36.559 1.00 49.71 310 A 1 
ATOM 2383 C C     . THR A 1 310 ? 23.554  -57.215 -35.383 1.00 49.89 310 A 1 
ATOM 2384 O O     . THR A 1 310 ? 23.226  -56.036 -35.246 1.00 47.77 310 A 1 
ATOM 2385 C CB    . THR A 1 310 ? 23.706  -57.588 -37.871 1.00 44.02 310 A 1 
ATOM 2386 O OG1   . THR A 1 310 ? 22.946  -57.990 -38.983 1.00 40.36 310 A 1 
ATOM 2387 C CG2   . THR A 1 310 ? 25.103  -58.180 -38.056 1.00 42.39 310 A 1 
ATOM 2388 N N     . VAL A 1 311 ? 24.427  -57.842 -34.544 1.00 40.67 311 A 1 
ATOM 2389 C CA    . VAL A 1 311 ? 24.705  -57.488 -33.135 1.00 45.19 311 A 1 
ATOM 2390 C C     . VAL A 1 311 ? 25.683  -56.311 -32.929 1.00 45.09 311 A 1 
ATOM 2391 O O     . VAL A 1 311 ? 26.065  -56.062 -31.792 1.00 42.69 311 A 1 
ATOM 2392 C CB    . VAL A 1 311 ? 25.232  -58.738 -32.401 1.00 41.42 311 A 1 
ATOM 2393 C CG1   . VAL A 1 311 ? 25.293  -58.610 -30.874 1.00 39.08 311 A 1 
ATOM 2394 C CG2   . VAL A 1 311 ? 24.382  -59.981 -32.682 1.00 42.14 311 A 1 
ATOM 2395 N N     . GLN A 1 312 ? 26.187  -55.673 -33.957 1.00 48.79 312 A 1 
ATOM 2396 C CA    . GLN A 1 312 ? 27.497  -55.019 -33.893 1.00 51.23 312 A 1 
ATOM 2397 C C     . GLN A 1 312 ? 27.678  -54.115 -32.662 1.00 52.40 312 A 1 
ATOM 2398 O O     . GLN A 1 312 ? 27.120  -53.020 -32.546 1.00 50.20 312 A 1 
ATOM 2399 C CB    . GLN A 1 312 ? 27.857  -54.281 -35.188 1.00 46.40 312 A 1 
ATOM 2400 C CG    . GLN A 1 312 ? 28.553  -55.216 -36.188 1.00 44.08 312 A 1 
ATOM 2401 C CD    . GLN A 1 312 ? 29.202  -54.490 -37.365 1.00 41.89 312 A 1 
ATOM 2402 O OE1   . GLN A 1 312 ? 29.103  -53.297 -37.545 1.00 40.43 312 A 1 
ATOM 2403 N NE2   . GLN A 1 312 ? 29.918  -55.199 -38.208 1.00 38.35 312 A 1 
ATOM 2404 N N     . SER A 1 313 ? 28.500  -54.614 -31.749 1.00 47.88 313 A 1 
ATOM 2405 C CA    . SER A 1 313 ? 28.752  -54.108 -30.393 1.00 50.44 313 A 1 
ATOM 2406 C C     . SER A 1 313 ? 29.739  -52.938 -30.371 1.00 51.20 313 A 1 
ATOM 2407 O O     . SER A 1 313 ? 30.682  -52.957 -29.582 1.00 48.46 313 A 1 
ATOM 2408 C CB    . SER A 1 313 ? 29.255  -55.265 -29.541 1.00 46.05 313 A 1 
ATOM 2409 O OG    . SER A 1 313 ? 30.488  -55.759 -30.048 1.00 42.78 313 A 1 
ATOM 2410 N N     . SER A 1 314 ? 29.638  -52.011 -31.282 1.00 48.77 314 A 1 
ATOM 2411 C CA    . SER A 1 314 ? 30.621  -50.929 -31.344 1.00 51.15 314 A 1 
ATOM 2412 C C     . SER A 1 314 ? 30.653  -50.201 -30.006 1.00 50.50 314 A 1 
ATOM 2413 O O     . SER A 1 314 ? 29.725  -49.483 -29.636 1.00 48.78 314 A 1 
ATOM 2414 C CB    . SER A 1 314 ? 30.376  -49.995 -32.524 1.00 46.53 314 A 1 
ATOM 2415 O OG    . SER A 1 314 ? 29.072  -49.453 -32.519 1.00 43.84 314 A 1 
ATOM 2416 N N     . ILE A 1 315 ? 31.759  -50.443 -29.280 1.00 41.87 315 A 1 
ATOM 2417 C CA    . ILE A 1 315 ? 32.074  -49.888 -27.961 1.00 44.34 315 A 1 
ATOM 2418 C C     . ILE A 1 315 ? 32.393  -48.397 -28.151 1.00 43.91 315 A 1 
ATOM 2419 O O     . ILE A 1 315 ? 33.541  -47.970 -28.035 1.00 41.86 315 A 1 
ATOM 2420 C CB    . ILE A 1 315 ? 33.233  -50.669 -27.294 1.00 40.08 315 A 1 
ATOM 2421 C CG1   . ILE A 1 315 ? 32.971  -52.204 -27.276 1.00 38.99 315 A 1 
ATOM 2422 C CG2   . ILE A 1 315 ? 33.498  -50.183 -25.858 1.00 40.31 315 A 1 
ATOM 2423 C CD1   . ILE A 1 315 ? 34.188  -53.043 -26.878 1.00 38.21 315 A 1 
ATOM 2424 N N     . LEU A 1 316 ? 31.401  -47.618 -28.542 1.00 46.60 316 A 1 
ATOM 2425 C CA    . LEU A 1 316 ? 31.583  -46.179 -28.629 1.00 48.51 316 A 1 
ATOM 2426 C C     . LEU A 1 316 ? 31.903  -45.681 -27.229 1.00 48.03 316 A 1 
ATOM 2427 O O     . LEU A 1 316 ? 31.128  -45.862 -26.290 1.00 44.87 316 A 1 
ATOM 2428 C CB    . LEU A 1 316 ? 30.371  -45.497 -29.268 1.00 43.20 316 A 1 
ATOM 2429 C CG    . LEU A 1 316 ? 30.427  -45.492 -30.805 1.00 40.45 316 A 1 
ATOM 2430 C CD1   . LEU A 1 316 ? 29.096  -45.010 -31.382 1.00 40.16 316 A 1 
ATOM 2431 C CD2   . LEU A 1 316 ? 31.541  -44.573 -31.345 1.00 43.28 316 A 1 
ATOM 2432 N N     . ARG A 1 317 ? 33.101  -45.113 -27.080 1.00 43.62 317 A 1 
ATOM 2433 C CA    . ARG A 1 317 ? 33.611  -44.564 -25.828 1.00 46.50 317 A 1 
ATOM 2434 C C     . ARG A 1 317 ? 32.555  -43.632 -25.236 1.00 45.69 317 A 1 
ATOM 2435 O O     . ARG A 1 317 ? 31.999  -42.831 -25.994 1.00 42.65 317 A 1 
ATOM 2436 C CB    . ARG A 1 317 ? 34.915  -43.780 -26.069 1.00 41.97 317 A 1 
ATOM 2437 C CG    . ARG A 1 317 ? 36.128  -44.698 -26.255 1.00 38.48 317 A 1 
ATOM 2438 C CD    . ARG A 1 317 ? 37.404  -43.856 -26.458 1.00 36.31 317 A 1 
ATOM 2439 N NE    . ARG A 1 317 ? 38.604  -44.691 -26.468 1.00 33.89 317 A 1 
ATOM 2440 C CZ    . ARG A 1 317 ? 39.851  -44.278 -26.695 1.00 31.09 317 A 1 
ATOM 2441 N NH1   . ARG A 1 317 ? 40.109  -43.031 -26.976 1.00 29.81 317 A 1 
ATOM 2442 N NH2   . ARG A 1 317 ? 40.841  -45.108 -26.643 1.00 28.16 317 A 1 
ATOM 2443 N N     . PRO A 1 318 ? 32.300  -43.685 -23.916 1.00 42.00 318 A 1 
ATOM 2444 C CA    . PRO A 1 318 ? 31.432  -42.741 -23.241 1.00 44.25 318 A 1 
ATOM 2445 C C     . PRO A 1 318 ? 32.073  -41.358 -23.367 1.00 44.32 318 A 1 
ATOM 2446 O O     . PRO A 1 318 ? 32.966  -41.005 -22.590 1.00 41.90 318 A 1 
ATOM 2447 C CB    . PRO A 1 318 ? 31.307  -43.239 -21.807 1.00 39.60 318 A 1 
ATOM 2448 C CG    . PRO A 1 318 ? 32.622  -43.972 -21.547 1.00 38.75 318 A 1 
ATOM 2449 C CD    . PRO A 1 318 ? 32.944  -44.559 -22.943 1.00 43.00 318 A 1 
ATOM 2450 N N     . ALA A 1 319 ? 31.740  -40.652 -24.424 1.00 42.78 319 A 1 
ATOM 2451 C CA    . ALA A 1 319 ? 32.168  -39.283 -24.586 1.00 44.53 319 A 1 
ATOM 2452 C C     . ALA A 1 319 ? 31.707  -38.520 -23.339 1.00 44.19 319 A 1 
ATOM 2453 O O     . ALA A 1 319 ? 30.601  -38.739 -22.845 1.00 41.22 319 A 1 
ATOM 2454 C CB    . ALA A 1 319 ? 31.612  -38.703 -25.883 1.00 39.92 319 A 1 
ATOM 2455 N N     . GLY A 1 320 ? 32.608  -37.706 -22.805 1.00 42.39 320 A 1 
ATOM 2456 C CA    . GLY A 1 320 ? 32.397  -37.030 -21.532 1.00 44.40 320 A 1 
ATOM 2457 C C     . GLY A 1 320 ? 31.031  -36.366 -21.519 1.00 44.96 320 A 1 
ATOM 2458 O O     . GLY A 1 320 ? 30.651  -35.704 -22.483 1.00 42.26 320 A 1 
ATOM 2459 N N     . ALA A 1 321 ? 30.333  -36.567 -20.413 1.00 39.40 321 A 1 
ATOM 2460 C CA    . ALA A 1 321 ? 29.090  -35.865 -20.129 1.00 42.12 321 A 1 
ATOM 2461 C C     . ALA A 1 321 ? 29.412  -34.369 -20.025 1.00 42.39 321 A 1 
ATOM 2462 O O     . ALA A 1 321 ? 29.666  -33.854 -18.947 1.00 40.52 321 A 1 
ATOM 2463 C CB    . ALA A 1 321 ? 28.470  -36.435 -18.852 1.00 37.72 321 A 1 
ATOM 2464 N N     . ILE A 1 322 ? 29.503  -33.709 -21.181 1.00 37.55 322 A 1 
ATOM 2465 C CA    . ILE A 1 322 ? 29.533  -32.254 -21.240 1.00 40.28 322 A 1 
ATOM 2466 C C     . ILE A 1 322 ? 28.276  -31.839 -20.506 1.00 41.28 322 A 1 
ATOM 2467 O O     . ILE A 1 322 ? 27.180  -32.271 -20.866 1.00 39.16 322 A 1 
ATOM 2468 C CB    . ILE A 1 322 ? 29.594  -31.735 -22.686 1.00 36.80 322 A 1 
ATOM 2469 C CG1   . ILE A 1 322 ? 30.906  -32.205 -23.359 1.00 35.24 322 A 1 
ATOM 2470 C CG2   . ILE A 1 322 ? 29.486  -30.202 -22.707 1.00 37.78 322 A 1 
ATOM 2471 C CD1   . ILE A 1 322 ? 30.997  -31.877 -24.855 1.00 36.14 322 A 1 
ATOM 2472 N N     . GLY A 1 323 ? 28.455  -31.072 -19.423 1.00 40.69 323 A 1 
ATOM 2473 C CA    . GLY A 1 323 ? 27.354  -30.619 -18.607 1.00 42.52 323 A 1 
ATOM 2474 C C     . GLY A 1 323 ? 26.417  -29.770 -19.454 1.00 42.62 323 A 1 
ATOM 2475 O O     . GLY A 1 323 ? 26.625  -28.569 -19.591 1.00 40.96 323 A 1 
ATOM 2476 N N     . LEU A 1 324 ? 25.393  -30.414 -19.989 1.00 42.03 324 A 1 
ATOM 2477 C CA    . LEU A 1 324 ? 24.278  -29.786 -20.705 1.00 43.57 324 A 1 
ATOM 2478 C C     . LEU A 1 324 ? 23.486  -28.816 -19.812 1.00 44.39 324 A 1 
ATOM 2479 O O     . LEU A 1 324 ? 22.556  -28.176 -20.291 1.00 40.75 324 A 1 
ATOM 2480 C CB    . LEU A 1 324 ? 23.357  -30.885 -21.261 1.00 37.93 324 A 1 
ATOM 2481 C CG    . LEU A 1 324 ? 23.774  -31.423 -22.636 1.00 34.82 324 A 1 
ATOM 2482 C CD1   . LEU A 1 324 ? 23.007  -32.706 -22.937 1.00 35.15 324 A 1 
ATOM 2483 C CD2   . LEU A 1 324 ? 23.450  -30.413 -23.744 1.00 37.36 324 A 1 
ATOM 2484 N N     . PHE A 1 325 ? 23.866  -28.667 -18.537 1.00 42.52 325 A 1 
ATOM 2485 C CA    . PHE A 1 325 ? 23.349  -27.613 -17.669 1.00 44.32 325 A 1 
ATOM 2486 C C     . PHE A 1 325 ? 23.775  -26.206 -18.084 1.00 45.40 325 A 1 
ATOM 2487 O O     . PHE A 1 325 ? 23.179  -25.241 -17.605 1.00 41.64 325 A 1 
ATOM 2488 C CB    . PHE A 1 325 ? 23.744  -27.881 -16.222 1.00 38.55 325 A 1 
ATOM 2489 C CG    . PHE A 1 325 ? 22.966  -29.006 -15.607 1.00 35.82 325 A 1 
ATOM 2490 C CD1   . PHE A 1 325 ? 21.633  -28.802 -15.211 1.00 34.70 325 A 1 
ATOM 2491 C CD2   . PHE A 1 325 ? 23.558  -30.267 -15.432 1.00 33.69 325 A 1 
ATOM 2492 C CE1   . PHE A 1 325 ? 20.906  -29.847 -14.635 1.00 31.07 325 A 1 
ATOM 2493 C CE2   . PHE A 1 325 ? 22.830  -31.318 -14.856 1.00 29.27 325 A 1 
ATOM 2494 C CZ    . PHE A 1 325 ? 21.506  -31.103 -14.457 1.00 30.83 325 A 1 
ATOM 2495 N N     . SER A 1 326 ? 24.731  -26.065 -18.996 1.00 38.51 326 A 1 
ATOM 2496 C CA    . SER A 1 326 ? 24.807  -24.853 -19.807 1.00 42.18 326 A 1 
ATOM 2497 C C     . SER A 1 326 ? 23.690  -24.846 -20.851 1.00 43.62 326 A 1 
ATOM 2498 O O     . SER A 1 326 ? 23.927  -24.549 -22.020 1.00 40.85 326 A 1 
ATOM 2499 C CB    . SER A 1 326 ? 26.185  -24.669 -20.430 1.00 38.16 326 A 1 
ATOM 2500 O OG    . SER A 1 326 ? 26.410  -25.607 -21.468 1.00 35.46 326 A 1 
ATOM 2501 N N     . SER A 1 327 ? 22.456  -25.208 -20.469 1.00 38.89 327 A 1 
ATOM 2502 C CA    . SER A 1 327 ? 21.339  -24.543 -21.099 1.00 40.73 327 A 1 
ATOM 2503 C C     . SER A 1 327 ? 21.681  -23.062 -20.928 1.00 41.50 327 A 1 
ATOM 2504 O O     . SER A 1 327 ? 21.757  -22.613 -19.776 1.00 38.11 327 A 1 
ATOM 2505 C CB    . SER A 1 327 ? 20.000  -24.885 -20.444 1.00 36.85 327 A 1 
ATOM 2506 O OG    . SER A 1 327 ? 19.983  -24.626 -19.062 1.00 34.65 327 A 1 
ATOM 2507 N N     . PRO A 1 328 ? 21.982  -22.333 -22.014 1.00 35.21 328 A 1 
ATOM 2508 C CA    . PRO A 1 328 ? 21.863  -20.921 -21.899 1.00 36.24 328 A 1 
ATOM 2509 C C     . PRO A 1 328 ? 20.396  -20.730 -21.515 1.00 36.87 328 A 1 
ATOM 2510 O O     . PRO A 1 328 ? 19.503  -20.750 -22.360 1.00 34.58 328 A 1 
ATOM 2511 C CB    . PRO A 1 328 ? 22.247  -20.350 -23.260 1.00 32.47 328 A 1 
ATOM 2512 C CG    . PRO A 1 328 ? 21.864  -21.458 -24.238 1.00 32.49 328 A 1 
ATOM 2513 C CD    . PRO A 1 328 ? 22.016  -22.735 -23.406 1.00 37.04 328 A 1 
ATOM 2514 N N     . SER A 1 329 ? 20.162  -20.655 -20.196 1.00 39.88 329 A 1 
ATOM 2515 C CA    . SER A 1 329 ? 19.148  -19.755 -19.739 1.00 41.95 329 A 1 
ATOM 2516 C C     . SER A 1 329 ? 19.558  -18.432 -20.380 1.00 42.99 329 A 1 
ATOM 2517 O O     . SER A 1 329 ? 20.344  -17.661 -19.843 1.00 40.33 329 A 1 
ATOM 2518 C CB    . SER A 1 329 ? 19.097  -19.675 -18.218 1.00 38.21 329 A 1 
ATOM 2519 O OG    . SER A 1 329 ? 18.041  -18.850 -17.820 1.00 35.31 329 A 1 
ATOM 2520 N N     . LEU A 1 330 ? 19.101  -18.254 -21.609 1.00 43.21 330 A 1 
ATOM 2521 C CA    . LEU A 1 330 ? 18.739  -16.983 -22.130 1.00 42.95 330 A 1 
ATOM 2522 C C     . LEU A 1 330 ? 17.735  -16.438 -21.104 1.00 43.72 330 A 1 
ATOM 2523 O O     . LEU A 1 330 ? 16.531  -16.416 -21.317 1.00 40.08 330 A 1 
ATOM 2524 C CB    . LEU A 1 330 ? 18.155  -17.122 -23.549 1.00 38.05 330 A 1 
ATOM 2525 C CG    . LEU A 1 330 ? 19.164  -17.481 -24.659 1.00 34.96 330 A 1 
ATOM 2526 C CD1   . LEU A 1 330 ? 18.418  -17.875 -25.931 1.00 34.70 330 A 1 
ATOM 2527 C CD2   . LEU A 1 330 ? 20.079  -16.302 -24.984 1.00 35.91 330 A 1 
ATOM 2528 N N     . GLN A 1 331 ? 18.284  -15.999 -19.963 1.00 42.25 331 A 1 
ATOM 2529 C CA    . GLN A 1 331 ? 18.039  -14.665 -19.519 1.00 43.18 331 A 1 
ATOM 2530 C C     . GLN A 1 331 ? 18.360  -13.732 -20.712 1.00 43.73 331 A 1 
ATOM 2531 O O     . GLN A 1 331 ? 19.240  -12.882 -20.653 1.00 41.58 331 A 1 
ATOM 2532 C CB    . GLN A 1 331 ? 18.891  -14.313 -18.283 1.00 39.91 331 A 1 
ATOM 2533 C CG    . GLN A 1 331 ? 18.575  -15.118 -17.019 1.00 35.81 331 A 1 
ATOM 2534 C CD    . GLN A 1 331 ? 19.401  -14.647 -15.825 1.00 34.30 331 A 1 
ATOM 2535 O OE1   . GLN A 1 331 ? 20.357  -13.896 -15.920 1.00 31.84 331 A 1 
ATOM 2536 N NE2   . GLN A 1 331 ? 19.072  -15.071 -14.623 1.00 31.53 331 A 1 
ATOM 2537 N N     . THR A 1 332 ? 17.685  -13.926 -21.844 1.00 41.80 332 A 1 
ATOM 2538 C CA    . THR A 1 332 ? 17.166  -12.773 -22.549 1.00 44.00 332 A 1 
ATOM 2539 C C     . THR A 1 332 ? 16.548  -12.004 -21.392 1.00 45.49 332 A 1 
ATOM 2540 O O     . THR A 1 332 ? 15.587  -12.522 -20.801 1.00 42.39 332 A 1 
ATOM 2541 C CB    . THR A 1 332 ? 16.085  -13.129 -23.574 1.00 39.76 332 A 1 
ATOM 2542 O OG1   . THR A 1 332 ? 15.164  -14.088 -23.085 1.00 36.25 332 A 1 
ATOM 2543 C CG2   . THR A 1 332 ? 16.696  -13.711 -24.849 1.00 36.69 332 A 1 
ATOM 2544 N N     . PRO A 1 333 ? 17.181  -10.912 -20.940 1.00 43.44 333 A 1 
ATOM 2545 C CA    . PRO A 1 333 ? 16.485  -10.041 -20.034 1.00 43.59 333 A 1 
ATOM 2546 C C     . PRO A 1 333 ? 15.154  -9.897  -20.737 1.00 44.12 333 A 1 
ATOM 2547 O O     . PRO A 1 333 ? 15.138  -9.649  -21.955 1.00 42.77 333 A 1 
ATOM 2548 C CB    . PRO A 1 333 ? 17.284  -8.739  -19.990 1.00 40.63 333 A 1 
ATOM 2549 C CG    . PRO A 1 333 ? 18.073  -8.747  -21.287 1.00 39.61 333 A 1 
ATOM 2550 C CD    . PRO A 1 333 ? 18.290  -10.241 -21.565 1.00 41.35 333 A 1 
ATOM 2551 N N     . LEU A 1 334 ? 14.071  -10.232 -20.033 1.00 55.22 334 A 1 
ATOM 2552 C CA    . LEU A 1 334 ? 12.745  -10.024 -20.571 1.00 54.52 334 A 1 
ATOM 2553 C C     . LEU A 1 334 ? 12.611  -8.497  -20.709 1.00 55.98 334 A 1 
ATOM 2554 O O     . LEU A 1 334 ? 11.938  -7.815  -19.960 1.00 52.21 334 A 1 
ATOM 2555 C CB    . LEU A 1 334 ? 11.681  -10.697 -19.675 1.00 49.30 334 A 1 
ATOM 2556 C CG    . LEU A 1 334 ? 11.513  -12.215 -19.857 1.00 44.47 334 A 1 
ATOM 2557 C CD1   . LEU A 1 334 ? 10.689  -12.810 -18.700 1.00 42.38 334 A 1 
ATOM 2558 C CD2   . LEU A 1 334 ? 10.773  -12.548 -21.162 1.00 41.70 334 A 1 
ATOM 2559 N N     . HIS A 1 335 ? 13.342  -7.972  -21.682 1.00 51.89 335 A 1 
ATOM 2560 C CA    . HIS A 1 335 ? 13.018  -6.838  -22.481 1.00 51.98 335 A 1 
ATOM 2561 C C     . HIS A 1 335 ? 11.710  -7.236  -23.153 1.00 53.35 335 A 1 
ATOM 2562 O O     . HIS A 1 335 ? 11.622  -7.486  -24.345 1.00 49.73 335 A 1 
ATOM 2563 C CB    . HIS A 1 335 ? 14.116  -6.495  -23.493 1.00 47.76 335 A 1 
ATOM 2564 C CG    . HIS A 1 335 ? 15.236  -5.651  -22.937 1.00 42.98 335 A 1 
ATOM 2565 N ND1   . HIS A 1 335 ? 15.148  -4.334  -22.594 1.00 38.30 335 A 1 
ATOM 2566 C CD2   . HIS A 1 335 ? 16.535  -6.033  -22.736 1.00 36.77 335 A 1 
ATOM 2567 C CE1   . HIS A 1 335 ? 16.371  -3.937  -22.185 1.00 34.41 335 A 1 
ATOM 2568 N NE2   . HIS A 1 335 ? 17.236  -4.932  -22.263 1.00 34.67 335 A 1 
ATOM 2569 N N     . PHE A 1 336 ? 10.691  -7.337  -22.301 1.00 59.09 336 A 1 
ATOM 2570 C CA    . PHE A 1 336 ? 9.366   -6.953  -22.673 1.00 58.39 336 A 1 
ATOM 2571 C C     . PHE A 1 336 ? 9.617   -5.707  -23.483 1.00 61.18 336 A 1 
ATOM 2572 O O     . PHE A 1 336 ? 10.055  -4.691  -22.928 1.00 56.91 336 A 1 
ATOM 2573 C CB    . PHE A 1 336 ? 8.550   -6.640  -21.418 1.00 52.05 336 A 1 
ATOM 2574 C CG    . PHE A 1 336 ? 8.353   -7.857  -20.558 1.00 47.49 336 A 1 
ATOM 2575 C CD1   . PHE A 1 336 ? 7.596   -8.927  -21.055 1.00 44.51 336 A 1 
ATOM 2576 C CD2   . PHE A 1 336 ? 9.012   -7.988  -19.328 1.00 42.06 336 A 1 
ATOM 2577 C CE1   . PHE A 1 336 ? 7.487   -10.116 -20.326 1.00 37.80 336 A 1 
ATOM 2578 C CE2   . PHE A 1 336 ? 8.899   -9.186  -18.585 1.00 38.16 336 A 1 
ATOM 2579 C CZ    . PHE A 1 336 ? 8.133   -10.239 -19.090 1.00 38.18 336 A 1 
ATOM 2580 N N     . SER A 1 337 ? 9.502   -5.851  -24.782 1.00 65.81 337 A 1 
ATOM 2581 C CA    . SER A 1 337 ? 9.945   -4.859  -25.755 1.00 68.35 337 A 1 
ATOM 2582 C C     . SER A 1 337 ? 9.518   -3.505  -25.222 1.00 72.12 337 A 1 
ATOM 2583 O O     . SER A 1 337 ? 8.366   -3.389  -24.806 1.00 66.90 337 A 1 
ATOM 2584 C CB    . SER A 1 337 ? 9.278   -5.146  -27.114 1.00 59.24 337 A 1 
ATOM 2585 O OG    . SER A 1 337 ? 9.392   -4.040  -27.981 1.00 49.56 337 A 1 
ATOM 2586 N N     . SER A 1 338 ? 10.417  -2.539  -25.166 1.00 77.62 338 A 1 
ATOM 2587 C CA    . SER A 1 338 ? 10.076  -1.217  -24.625 1.00 80.17 338 A 1 
ATOM 2588 C C     . SER A 1 338 ? 8.719   -0.751  -25.164 1.00 82.47 338 A 1 
ATOM 2589 O O     . SER A 1 338 ? 7.855   -0.320  -24.407 1.00 79.58 338 A 1 
ATOM 2590 C CB    . SER A 1 338 ? 11.170  -0.213  -24.980 1.00 73.14 338 A 1 
ATOM 2591 O OG    . SER A 1 338 ? 10.853  1.035   -24.420 1.00 60.69 338 A 1 
ATOM 2592 N N     . LYS A 1 339 ? 8.459   -1.054  -26.440 1.00 82.83 339 A 1 
ATOM 2593 C CA    . LYS A 1 339 ? 7.165   -0.871  -27.106 1.00 84.36 339 A 1 
ATOM 2594 C C     . LYS A 1 339 ? 5.996   -1.617  -26.433 1.00 86.16 339 A 1 
ATOM 2595 O O     . LYS A 1 339 ? 4.897   -1.082  -26.352 1.00 84.12 339 A 1 
ATOM 2596 C CB    . LYS A 1 339 ? 7.274   -1.340  -28.566 1.00 81.02 339 A 1 
ATOM 2597 C CG    . LYS A 1 339 ? 8.294   -0.529  -29.369 1.00 69.74 339 A 1 
ATOM 2598 C CD    . LYS A 1 339 ? 8.303   -0.968  -30.834 1.00 64.01 339 A 1 
ATOM 2599 C CE    . LYS A 1 339 ? 9.298   -0.105  -31.614 1.00 54.90 339 A 1 
ATOM 2600 N NZ    . LYS A 1 339 ? 9.345   -0.452  -33.051 1.00 48.08 339 A 1 
ATOM 2601 N N     . GLU A 1 340 ? 6.172   -2.860  -25.962 1.00 83.70 340 A 1 
ATOM 2602 C CA    . GLU A 1 340 ? 5.107   -3.602  -25.277 1.00 84.43 340 A 1 
ATOM 2603 C C     . GLU A 1 340 ? 4.791   -2.992  -23.912 1.00 86.29 340 A 1 
ATOM 2604 O O     . GLU A 1 340 ? 3.619   -2.868  -23.548 1.00 84.37 340 A 1 
ATOM 2605 C CB    . GLU A 1 340 ? 5.470   -5.072  -25.075 1.00 80.75 340 A 1 
ATOM 2606 C CG    . GLU A 1 340 ? 5.490   -5.913  -26.352 1.00 69.90 340 A 1 
ATOM 2607 C CD    . GLU A 1 340 ? 5.702   -7.390  -25.986 1.00 64.99 340 A 1 
ATOM 2608 O OE1   . GLU A 1 340 ? 5.023   -8.244  -26.588 1.00 58.07 340 A 1 
ATOM 2609 O OE2   . GLU A 1 340 ? 6.439   -7.680  -25.026 1.00 57.45 340 A 1 
ATOM 2610 N N     . ARG A 1 341 ? 5.828   -2.602  -23.148 1.00 85.23 341 A 1 
ATOM 2611 C CA    . ARG A 1 341 ? 5.651   -1.917  -21.868 1.00 86.96 341 A 1 
ATOM 2612 C C     . ARG A 1 341 ? 4.987   -0.559  -22.077 1.00 88.14 341 A 1 
ATOM 2613 O O     . ARG A 1 341 ? 4.002   -0.273  -21.410 1.00 87.00 341 A 1 
ATOM 2614 C CB    . ARG A 1 341 ? 6.995   -1.801  -21.144 1.00 85.44 341 A 1 
ATOM 2615 C CG    . ARG A 1 341 ? 6.816   -1.221  -19.741 1.00 82.48 341 A 1 
ATOM 2616 C CD    . ARG A 1 341 ? 8.149   -1.116  -18.989 1.00 80.49 341 A 1 
ATOM 2617 N NE    . ARG A 1 341 ? 7.944   -0.426  -17.701 1.00 78.98 341 A 1 
ATOM 2618 C CZ    . ARG A 1 341 ? 7.811   0.895   -17.564 1.00 78.43 341 A 1 
ATOM 2619 N NH1   . ARG A 1 341 ? 7.995   1.716   -18.549 1.00 69.31 341 A 1 
ATOM 2620 N NH2   . ARG A 1 341 ? 7.460   1.399   -16.428 1.00 73.59 341 A 1 
ATOM 2621 N N     . GLU A 1 342 ? 5.437   0.224   -23.045 1.00 87.13 342 A 1 
ATOM 2622 C CA    . GLU A 1 342 ? 4.820   1.496   -23.420 1.00 87.47 342 A 1 
ATOM 2623 C C     . GLU A 1 342 ? 3.337   1.341   -23.778 1.00 88.77 342 A 1 
ATOM 2624 O O     . GLU A 1 342 ? 2.500   2.094   -23.291 1.00 87.66 342 A 1 
ATOM 2625 C CB    . GLU A 1 342 ? 5.568   2.094   -24.619 1.00 85.27 342 A 1 
ATOM 2626 C CG    . GLU A 1 342 ? 6.916   2.722   -24.257 1.00 73.03 342 A 1 
ATOM 2627 C CD    . GLU A 1 342 ? 7.795   2.963   -25.501 1.00 67.17 342 A 1 
ATOM 2628 O OE1   . GLU A 1 342 ? 9.029   2.967   -25.345 1.00 59.61 342 A 1 
ATOM 2629 O OE2   . GLU A 1 342 ? 7.225   3.092   -26.605 1.00 58.76 342 A 1 
ATOM 2630 N N     . ALA A 1 343 ? 2.983   0.305   -24.559 1.00 88.21 343 A 1 
ATOM 2631 C CA    . ALA A 1 343 ? 1.588   0.018   -24.894 1.00 88.12 343 A 1 
ATOM 2632 C C     . ALA A 1 343 ? 0.737   -0.300  -23.652 1.00 89.08 343 A 1 
ATOM 2633 O O     . ALA A 1 343 ? -0.424  0.118   -23.561 1.00 87.66 343 A 1 
ATOM 2634 C CB    . ALA A 1 343 ? 1.558   -1.129  -25.910 1.00 86.02 343 A 1 
ATOM 2635 N N     . ARG A 1 344 ? 1.293   -1.006  -22.649 1.00 89.57 344 A 1 
ATOM 2636 C CA    . ARG A 1 344 ? 0.619   -1.294  -21.366 1.00 89.31 344 A 1 
ATOM 2637 C C     . ARG A 1 344 ? 0.444   -0.034  -20.521 1.00 90.64 344 A 1 
ATOM 2638 O O     . ARG A 1 344 ? -0.631  0.190   -19.972 1.00 89.55 344 A 1 
ATOM 2639 C CB    . ARG A 1 344 ? 1.413   -2.347  -20.578 1.00 88.17 344 A 1 
ATOM 2640 C CG    . ARG A 1 344 ? 1.344   -3.730  -21.221 1.00 83.10 344 A 1 
ATOM 2641 C CD    . ARG A 1 344 ? 2.488   -4.591  -20.728 1.00 80.21 344 A 1 
ATOM 2642 N NE    . ARG A 1 344 ? 2.488   -5.894  -21.398 1.00 75.40 344 A 1 
ATOM 2643 C CZ    . ARG A 1 344 ? 1.998   -7.019  -20.900 1.00 70.55 344 A 1 
ATOM 2644 N NH1   . ARG A 1 344 ? 1.525   -7.084  -19.688 1.00 62.88 344 A 1 
ATOM 2645 N NH2   . ARG A 1 344 ? 1.965   -8.073  -21.620 1.00 64.19 344 A 1 
ATOM 2646 N N     . VAL A 1 345 ? 1.472   0.813   -20.463 1.00 90.82 345 A 1 
ATOM 2647 C CA    . VAL A 1 345 ? 1.402   2.105   -19.769 1.00 91.28 345 A 1 
ATOM 2648 C C     . VAL A 1 345 ? 0.349   3.007   -20.419 1.00 91.71 345 A 1 
ATOM 2649 O O     . VAL A 1 345 ? -0.471  3.598   -19.709 1.00 90.85 345 A 1 
ATOM 2650 C CB    . VAL A 1 345 ? 2.779   2.793   -19.739 1.00 90.37 345 A 1 
ATOM 2651 C CG1   . VAL A 1 345 ? 2.684   4.209   -19.156 1.00 84.63 345 A 1 
ATOM 2652 C CG2   . VAL A 1 345 ? 3.763   2.000   -18.875 1.00 84.55 345 A 1 
ATOM 2653 N N     . LEU A 1 346 ? 0.294   3.057   -21.743 1.00 92.00 346 A 1 
ATOM 2654 C CA    . LEU A 1 346 ? -0.716  3.827   -22.465 1.00 91.89 346 A 1 
ATOM 2655 C C     . LEU A 1 346 ? -2.133  3.320   -22.150 1.00 92.04 346 A 1 
ATOM 2656 O O     . LEU A 1 346 ? -2.996  4.109   -21.751 1.00 91.06 346 A 1 
ATOM 2657 C CB    . LEU A 1 346 ? -0.410  3.768   -23.970 1.00 90.84 346 A 1 
ATOM 2658 C CG    . LEU A 1 346 ? -1.358  4.620   -24.828 1.00 80.58 346 A 1 
ATOM 2659 C CD1   . LEU A 1 346 ? -1.268  6.109   -24.486 1.00 74.34 346 A 1 
ATOM 2660 C CD2   . LEU A 1 346 ? -1.023  4.440   -26.310 1.00 76.17 346 A 1 
ATOM 2661 N N     . ARG A 1 347 ? -2.368  1.985   -22.198 1.00 91.59 347 A 1 
ATOM 2662 C CA    . ARG A 1 347 ? -3.651  1.371   -21.836 1.00 90.84 347 A 1 
ATOM 2663 C C     . ARG A 1 347 ? -4.052  1.671   -20.390 1.00 91.41 347 A 1 
ATOM 2664 O O     . ARG A 1 347 ? -5.227  1.920   -20.106 1.00 89.68 347 A 1 
ATOM 2665 C CB    . ARG A 1 347 ? -3.547  -0.141  -22.081 1.00 88.94 347 A 1 
ATOM 2666 C CG    . ARG A 1 347 ? -4.914  -0.835  -21.940 1.00 78.91 347 A 1 
ATOM 2667 C CD    . ARG A 1 347 ? -4.777  -2.367  -22.025 1.00 76.62 347 A 1 
ATOM 2668 N NE    . ARG A 1 347 ? -4.178  -2.786  -23.296 1.00 68.52 347 A 1 
ATOM 2669 C CZ    . ARG A 1 347 ? -3.751  -4.005  -23.586 1.00 63.00 347 A 1 
ATOM 2670 N NH1   . ARG A 1 347 ? -3.851  -4.986  -22.730 1.00 57.97 347 A 1 
ATOM 2671 N NH2   . ARG A 1 347 ? -3.220  -4.261  -24.737 1.00 55.71 347 A 1 
ATOM 2672 N N     . TYR A 1 348 ? -3.094  1.659   -19.474 1.00 91.86 348 A 1 
ATOM 2673 C CA    . TYR A 1 348 ? -3.326  2.037   -18.087 1.00 92.07 348 A 1 
ATOM 2674 C C     . TYR A 1 348 ? -3.748  3.508   -17.964 1.00 92.24 348 A 1 
ATOM 2675 O O     . TYR A 1 348 ? -4.737  3.794   -17.282 1.00 91.46 348 A 1 
ATOM 2676 C CB    . TYR A 1 348 ? -2.082  1.728   -17.256 1.00 91.91 348 A 1 
ATOM 2677 C CG    . TYR A 1 348 ? -2.050  2.462   -15.935 1.00 91.31 348 A 1 
ATOM 2678 C CD1   . TYR A 1 348 ? -1.304  3.650   -15.824 1.00 88.72 348 A 1 
ATOM 2679 C CD2   . TYR A 1 348 ? -2.792  1.996   -14.844 1.00 89.38 348 A 1 
ATOM 2680 C CE1   . TYR A 1 348 ? -1.295  4.367   -14.625 1.00 88.19 348 A 1 
ATOM 2681 C CE2   . TYR A 1 348 ? -2.786  2.703   -13.633 1.00 88.49 348 A 1 
ATOM 2682 C CZ    . TYR A 1 348 ? -2.029  3.892   -13.528 1.00 88.62 348 A 1 
ATOM 2683 O OH    . TYR A 1 348 ? -2.011  4.595   -12.361 1.00 86.93 348 A 1 
ATOM 2684 N N     . LYS A 1 349 ? -3.076  4.425   -18.660 1.00 92.49 349 A 1 
ATOM 2685 C CA    . LYS A 1 349 ? -3.433  5.856   -18.662 1.00 91.86 349 A 1 
ATOM 2686 C C     . LYS A 1 349 ? -4.841  6.093   -19.218 1.00 92.28 349 A 1 
ATOM 2687 O O     . LYS A 1 349 ? -5.603  6.871   -18.641 1.00 90.61 349 A 1 
ATOM 2688 C CB    . LYS A 1 349 ? -2.395  6.658   -19.466 1.00 90.89 349 A 1 
ATOM 2689 C CG    . LYS A 1 349 ? -1.055  6.803   -18.721 1.00 85.18 349 A 1 
ATOM 2690 C CD    . LYS A 1 349 ? -0.047  7.587   -19.570 1.00 80.47 349 A 1 
ATOM 2691 C CE    . LYS A 1 349 ? 1.270   7.772   -18.808 1.00 73.75 349 A 1 
ATOM 2692 N NZ    . LYS A 1 349 ? 2.236   8.618   -19.544 1.00 65.91 349 A 1 
ATOM 2693 N N     . GLU A 1 350 ? -5.235  5.394   -20.265 1.00 92.41 350 A 1 
ATOM 2694 C CA    . GLU A 1 350 ? -6.591  5.455   -20.807 1.00 91.94 350 A 1 
ATOM 2695 C C     . GLU A 1 350 ? -7.631  4.949   -19.805 1.00 91.80 350 A 1 
ATOM 2696 O O     . GLU A 1 350 ? -8.622  5.628   -19.520 1.00 89.99 350 A 1 
ATOM 2697 C CB    . GLU A 1 350 ? -6.674  4.618   -22.090 1.00 90.94 350 A 1 
ATOM 2698 C CG    . GLU A 1 350 ? -5.940  5.282   -23.267 1.00 78.73 350 A 1 
ATOM 2699 C CD    . GLU A 1 350 ? -5.955  4.413   -24.530 1.00 70.17 350 A 1 
ATOM 2700 O OE1   . GLU A 1 350 ? -5.551  4.950   -25.581 1.00 62.90 350 A 1 
ATOM 2701 O OE2   . GLU A 1 350 ? -6.368  3.236   -24.446 1.00 63.21 350 A 1 
ATOM 2702 N N     . LYS A 1 351 ? -7.393  3.791   -19.164 1.00 91.76 351 A 1 
ATOM 2703 C CA    . LYS A 1 351 ? -8.272  3.258   -18.118 1.00 91.23 351 A 1 
ATOM 2704 C C     . LYS A 1 351 ? -8.366  4.185   -16.913 1.00 91.38 351 A 1 
ATOM 2705 O O     . LYS A 1 351 ? -9.444  4.321   -16.340 1.00 88.97 351 A 1 
ATOM 2706 C CB    . LYS A 1 351 ? -7.809  1.870   -17.689 1.00 89.73 351 A 1 
ATOM 2707 C CG    . LYS A 1 351 ? -8.148  0.797   -18.727 1.00 80.04 351 A 1 
ATOM 2708 C CD    . LYS A 1 351 ? -7.661  -0.562  -18.222 1.00 75.54 351 A 1 
ATOM 2709 C CE    . LYS A 1 351 ? -8.022  -1.680  -19.194 1.00 66.52 351 A 1 
ATOM 2710 N NZ    . LYS A 1 351 ? -7.642  -2.993  -18.645 1.00 60.48 351 A 1 
ATOM 2711 N N     . LYS A 1 352 ? -7.268  4.846   -16.519 1.00 90.61 352 A 1 
ATOM 2712 C CA    . LYS A 1 352 ? -7.246  5.801   -15.409 1.00 90.97 352 A 1 
ATOM 2713 C C     . LYS A 1 352 ? -8.249  6.933   -15.624 1.00 90.99 352 A 1 
ATOM 2714 O O     . LYS A 1 352 ? -8.989  7.260   -14.698 1.00 88.71 352 A 1 
ATOM 2715 C CB    . LYS A 1 352 ? -5.814  6.321   -15.188 1.00 89.95 352 A 1 
ATOM 2716 C CG    . LYS A 1 352 ? -5.702  7.300   -14.004 1.00 86.50 352 A 1 
ATOM 2717 C CD    . LYS A 1 352 ? -4.242  7.675   -13.698 1.00 83.89 352 A 1 
ATOM 2718 C CE    . LYS A 1 352 ? -4.175  8.674   -12.545 1.00 76.67 352 A 1 
ATOM 2719 N NZ    . LYS A 1 352 ? -2.782  8.899   -12.059 1.00 70.07 352 A 1 
ATOM 2720 N N     . LYS A 1 353 ? -8.365  7.462   -16.838 1.00 91.70 353 A 1 
ATOM 2721 C CA    . LYS A 1 353 ? -9.327  8.519   -17.193 1.00 91.12 353 A 1 
ATOM 2722 C C     . LYS A 1 353 ? -10.789 8.059   -17.085 1.00 90.87 353 A 1 
ATOM 2723 O O     . LYS A 1 353 ? -11.663 8.873   -16.800 1.00 87.91 353 A 1 
ATOM 2724 C CB    . LYS A 1 353 ? -9.038  9.024   -18.618 1.00 89.68 353 A 1 
ATOM 2725 C CG    . LYS A 1 353 ? -7.683  9.741   -18.738 1.00 81.03 353 A 1 
ATOM 2726 C CD    . LYS A 1 353 ? -7.380  10.105  -20.199 1.00 76.92 353 A 1 
ATOM 2727 C CE    . LYS A 1 353 ? -6.000  10.741  -20.318 1.00 67.23 353 A 1 
ATOM 2728 N NZ    . LYS A 1 353 ? -5.644  11.084  -21.719 1.00 59.61 353 A 1 
ATOM 2729 N N     . SER A 1 354 ? -11.063 6.768   -17.281 1.00 90.72 354 A 1 
ATOM 2730 C CA    . SER A 1 354 ? -12.416 6.203   -17.238 1.00 89.87 354 A 1 
ATOM 2731 C C     . SER A 1 354 ? -12.859 5.690   -15.864 1.00 90.09 354 A 1 
ATOM 2732 O O     . SER A 1 354 ? -13.943 5.114   -15.741 1.00 86.16 354 A 1 
ATOM 2733 C CB    . SER A 1 354 ? -12.549 5.111   -18.314 1.00 87.65 354 A 1 
ATOM 2734 O OG    . SER A 1 354 ? -11.813 3.961   -17.978 1.00 76.23 354 A 1 
ATOM 2735 N N     . ARG A 1 355 ? -12.042 5.858   -14.808 1.00 90.04 355 A 1 
ATOM 2736 C CA    . ARG A 1 355 ? -12.367 5.367   -13.467 1.00 89.49 355 A 1 
ATOM 2737 C C     . ARG A 1 355 ? -13.593 6.091   -12.902 1.00 89.16 355 A 1 
ATOM 2738 O O     . ARG A 1 355 ? -13.657 7.320   -12.882 1.00 86.66 355 A 1 
ATOM 2739 C CB    . ARG A 1 355 ? -11.174 5.523   -12.510 1.00 88.29 355 A 1 
ATOM 2740 C CG    . ARG A 1 355 ? -10.022 4.552   -12.825 1.00 84.54 355 A 1 
ATOM 2741 C CD    . ARG A 1 355 ? -8.853  4.820   -11.869 1.00 84.13 355 A 1 
ATOM 2742 N NE    . ARG A 1 355 ? -7.660  4.000   -12.189 1.00 81.89 355 A 1 
ATOM 2743 C CZ    . ARG A 1 355 ? -6.462  4.145   -11.631 1.00 81.90 355 A 1 
ATOM 2744 N NH1   . ARG A 1 355 ? -6.237  5.016   -10.692 1.00 75.90 355 A 1 
ATOM 2745 N NH2   . ARG A 1 355 ? -5.464  3.429   -12.016 1.00 75.51 355 A 1 
ATOM 2746 N N     . LYS A 1 356 ? -14.549 5.309   -12.382 1.00 87.95 356 A 1 
ATOM 2747 C CA    . LYS A 1 356 ? -15.720 5.803   -11.663 1.00 86.99 356 A 1 
ATOM 2748 C C     . LYS A 1 356 ? -15.579 5.426   -10.193 1.00 86.47 356 A 1 
ATOM 2749 O O     . LYS A 1 356 ? -15.491 4.242   -9.867  1.00 81.68 356 A 1 
ATOM 2750 C CB    . LYS A 1 356 ? -17.014 5.249   -12.281 1.00 84.01 356 A 1 
ATOM 2751 C CG    . LYS A 1 356 ? -17.203 5.729   -13.727 1.00 74.67 356 A 1 
ATOM 2752 C CD    . LYS A 1 356 ? -18.542 5.248   -14.300 1.00 68.60 356 A 1 
ATOM 2753 C CE    . LYS A 1 356 ? -18.691 5.719   -15.742 1.00 60.17 356 A 1 
ATOM 2754 N NZ    . LYS A 1 356 ? -19.995 5.349   -16.342 1.00 51.30 356 A 1 
ATOM 2755 N N     . PHE A 1 357 ? -15.583 6.423   -9.325  1.00 86.76 357 A 1 
ATOM 2756 C CA    . PHE A 1 357 ? -15.384 6.236   -7.886  1.00 86.01 357 A 1 
ATOM 2757 C C     . PHE A 1 357 ? -16.689 6.294   -7.080  1.00 86.29 357 A 1 
ATOM 2758 O O     . PHE A 1 357 ? -16.692 6.123   -5.863  1.00 83.01 357 A 1 
ATOM 2759 C CB    . PHE A 1 357 ? -14.382 7.273   -7.404  1.00 84.02 357 A 1 
ATOM 2760 C CG    . PHE A 1 357 ? -13.019 7.153   -8.050  1.00 81.83 357 A 1 
ATOM 2761 C CD1   . PHE A 1 357 ? -12.112 6.189   -7.594  1.00 77.15 357 A 1 
ATOM 2762 C CD2   . PHE A 1 357 ? -12.647 8.024   -9.077  1.00 76.99 357 A 1 
ATOM 2763 C CE1   . PHE A 1 357 ? -10.822 6.110   -8.140  1.00 73.76 357 A 1 
ATOM 2764 C CE2   . PHE A 1 357 ? -11.360 7.957   -9.630  1.00 73.62 357 A 1 
ATOM 2765 C CZ    . PHE A 1 357 ? -10.438 7.007   -9.153  1.00 73.78 357 A 1 
ATOM 2766 N N     . GLU A 1 358 ? -17.811 6.507   -7.751  1.00 84.04 358 A 1 
ATOM 2767 C CA    . GLU A 1 358 ? -19.121 6.433   -7.127  1.00 84.21 358 A 1 
ATOM 2768 C C     . GLU A 1 358 ? -19.396 5.024   -6.606  1.00 84.44 358 A 1 
ATOM 2769 O O     . GLU A 1 358 ? -19.052 4.015   -7.223  1.00 82.25 358 A 1 
ATOM 2770 C CB    . GLU A 1 358 ? -20.205 6.853   -8.125  1.00 82.56 358 A 1 
ATOM 2771 C CG    . GLU A 1 358 ? -20.084 8.335   -8.505  1.00 72.43 358 A 1 
ATOM 2772 C CD    . GLU A 1 358 ? -21.137 8.770   -9.538  1.00 66.34 358 A 1 
ATOM 2773 O OE1   . GLU A 1 358 ? -21.052 9.939   -9.960  1.00 59.15 358 A 1 
ATOM 2774 O OE2   . GLU A 1 358 ? -21.984 7.934   -9.901  1.00 58.21 358 A 1 
ATOM 2775 N N     . LYS A 1 359 ? -20.047 4.938   -5.439  1.00 82.83 359 A 1 
ATOM 2776 C CA    . LYS A 1 359 ? -20.385 3.655   -4.844  1.00 83.10 359 A 1 
ATOM 2777 C C     . LYS A 1 359 ? -21.405 2.939   -5.718  1.00 84.75 359 A 1 
ATOM 2778 O O     . LYS A 1 359 ? -22.583 3.290   -5.723  1.00 82.47 359 A 1 
ATOM 2779 C CB    . LYS A 1 359 ? -20.872 3.847   -3.406  1.00 79.62 359 A 1 
ATOM 2780 C CG    . LYS A 1 359 ? -21.115 2.499   -2.721  1.00 71.69 359 A 1 
ATOM 2781 C CD    . LYS A 1 359 ? -21.538 2.708   -1.261  1.00 66.67 359 A 1 
ATOM 2782 C CE    . LYS A 1 359 ? -21.763 1.357   -0.588  1.00 58.82 359 A 1 
ATOM 2783 N NZ    . LYS A 1 359 ? -22.131 1.506   0.834   1.00 52.78 359 A 1 
ATOM 2784 N N     . THR A 1 360 ? -20.979 1.876   -6.366  1.00 87.12 360 A 1 
ATOM 2785 C CA    . THR A 1 360 ? -21.844 1.007   -7.149  1.00 86.98 360 A 1 
ATOM 2786 C C     . THR A 1 360 ? -22.150 -0.284  -6.383  1.00 88.49 360 A 1 
ATOM 2787 O O     . THR A 1 360 ? -21.289 -0.860  -5.721  1.00 85.60 360 A 1 
ATOM 2788 C CB    . THR A 1 360 ? -21.245 0.716   -8.537  1.00 83.45 360 A 1 
ATOM 2789 O OG1   . THR A 1 360 ? -19.985 0.122   -8.425  1.00 71.96 360 A 1 
ATOM 2790 C CG2   . THR A 1 360 ? -21.090 1.992   -9.362  1.00 70.49 360 A 1 
ATOM 2791 N N     . THR A 1 361 ? -23.396 -0.748  -6.447  1.00 88.64 361 A 1 
ATOM 2792 C CA    . THR A 1 361 ? -23.780 -2.052  -5.903  1.00 89.26 361 A 1 
ATOM 2793 C C     . THR A 1 361 ? -23.493 -3.113  -6.957  1.00 89.38 361 A 1 
ATOM 2794 O O     . THR A 1 361 ? -24.137 -3.142  -7.994  1.00 86.49 361 A 1 
ATOM 2795 C CB    . THR A 1 361 ? -25.254 -2.069  -5.491  1.00 88.22 361 A 1 
ATOM 2796 O OG1   . THR A 1 361 ? -25.483 -1.061  -4.520  1.00 78.46 361 A 1 
ATOM 2797 C CG2   . THR A 1 361 ? -25.645 -3.402  -4.848  1.00 78.72 361 A 1 
ATOM 2798 N N     . ARG A 1 362 ? -22.542 -4.002  -6.682  1.00 88.40 362 A 1 
ATOM 2799 C CA    . ARG A 1 362 ? -22.169 -5.070  -7.629  1.00 86.96 362 A 1 
ATOM 2800 C C     . ARG A 1 362 ? -23.242 -6.153  -7.773  1.00 87.60 362 A 1 
ATOM 2801 O O     . ARG A 1 362 ? -23.400 -6.721  -8.848  1.00 85.03 362 A 1 
ATOM 2802 C CB    . ARG A 1 362 ? -20.837 -5.717  -7.209  1.00 84.71 362 A 1 
ATOM 2803 C CG    . ARG A 1 362 ? -19.644 -4.748  -7.287  1.00 77.22 362 A 1 
ATOM 2804 C CD    . ARG A 1 362 ? -18.343 -5.488  -6.958  1.00 74.08 362 A 1 
ATOM 2805 N NE    . ARG A 1 362 ? -17.176 -4.585  -6.983  1.00 67.43 362 A 1 
ATOM 2806 C CZ    . ARG A 1 362 ? -15.907 -4.932  -6.804  1.00 62.82 362 A 1 
ATOM 2807 N NH1   . ARG A 1 362 ? -15.567 -6.175  -6.578  1.00 57.92 362 A 1 
ATOM 2808 N NH2   . ARG A 1 362 ? -14.970 -4.035  -6.844  1.00 57.17 362 A 1 
ATOM 2809 N N     . TYR A 1 363 ? -23.957 -6.436  -6.684  1.00 87.58 363 A 1 
ATOM 2810 C CA    . TYR A 1 363 ? -24.957 -7.502  -6.640  1.00 87.20 363 A 1 
ATOM 2811 C C     . TYR A 1 363 ? -26.240 -6.980  -5.989  1.00 88.68 363 A 1 
ATOM 2812 O O     . TYR A 1 363 ? -26.324 -6.874  -4.761  1.00 87.79 363 A 1 
ATOM 2813 C CB    . TYR A 1 363 ? -24.399 -8.701  -5.870  1.00 85.54 363 A 1 
ATOM 2814 C CG    . TYR A 1 363 ? -23.106 -9.270  -6.427  1.00 82.33 363 A 1 
ATOM 2815 C CD1   . TYR A 1 363 ? -23.115 -10.098 -7.562  1.00 78.12 363 A 1 
ATOM 2816 C CD2   . TYR A 1 363 ? -21.873 -8.968  -5.811  1.00 78.02 363 A 1 
ATOM 2817 C CE1   . TYR A 1 363 ? -21.916 -10.618 -8.082  1.00 76.60 363 A 1 
ATOM 2818 C CE2   . TYR A 1 363 ? -20.672 -9.477  -6.322  1.00 75.29 363 A 1 
ATOM 2819 C CZ    . TYR A 1 363 ? -20.696 -10.311 -7.459  1.00 77.86 363 A 1 
ATOM 2820 O OH    . TYR A 1 363 ? -19.525 -10.815 -7.973  1.00 75.15 363 A 1 
ATOM 2821 N N     . ALA A 1 364 ? -27.254 -6.711  -6.790  1.00 91.13 364 A 1 
ATOM 2822 C CA    . ALA A 1 364 ? -28.553 -6.238  -6.315  1.00 91.21 364 A 1 
ATOM 2823 C C     . ALA A 1 364 ? -29.231 -7.235  -5.365  1.00 91.75 364 A 1 
ATOM 2824 O O     . ALA A 1 364 ? -29.760 -6.836  -4.327  1.00 90.12 364 A 1 
ATOM 2825 C CB    . ALA A 1 364 ? -29.433 -5.954  -7.537  1.00 90.29 364 A 1 
ATOM 2826 N N     . THR A 1 365 ? -29.129 -8.546  -5.635  1.00 90.51 365 A 1 
ATOM 2827 C CA    . THR A 1 365 ? -29.672 -9.604  -4.776  1.00 89.55 365 A 1 
ATOM 2828 C C     . THR A 1 365 ? -29.065 -9.598  -3.374  1.00 90.42 365 A 1 
ATOM 2829 O O     . THR A 1 365 ? -29.779 -9.706  -2.382  1.00 88.79 365 A 1 
ATOM 2830 C CB    . THR A 1 365 ? -29.441 -10.986 -5.410  1.00 87.31 365 A 1 
ATOM 2831 O OG1   . THR A 1 365 ? -28.076 -11.137 -5.749  1.00 76.72 365 A 1 
ATOM 2832 C CG2   . THR A 1 365 ? -30.250 -11.159 -6.700  1.00 73.25 365 A 1 
ATOM 2833 N N     . ARG A 1 366 ? -27.749 -9.376  -3.250  1.00 91.05 366 A 1 
ATOM 2834 C CA    . ARG A 1 366 ? -27.072 -9.272  -1.949  1.00 90.57 366 A 1 
ATOM 2835 C C     . ARG A 1 366 ? -27.470 -8.012  -1.186  1.00 91.24 366 A 1 
ATOM 2836 O O     . ARG A 1 366 ? -27.521 -8.057  0.040   1.00 90.09 366 A 1 
ATOM 2837 C CB    . ARG A 1 366 ? -25.554 -9.302  -2.112  1.00 89.39 366 A 1 
ATOM 2838 C CG    . ARG A 1 366 ? -25.042 -10.662 -2.595  1.00 84.21 366 A 1 
ATOM 2839 C CD    . ARG A 1 366 ? -23.517 -10.679 -2.538  1.00 82.92 366 A 1 
ATOM 2840 N NE    . ARG A 1 366 ? -22.968 -11.952 -3.044  1.00 79.22 366 A 1 
ATOM 2841 C CZ    . ARG A 1 366 ? -21.708 -12.350 -2.976  1.00 77.93 366 A 1 
ATOM 2842 N NH1   . ARG A 1 366 ? -20.786 -11.609 -2.419  1.00 68.12 366 A 1 
ATOM 2843 N NH2   . ARG A 1 366 ? -21.361 -13.491 -3.471  1.00 70.89 366 A 1 
ATOM 2844 N N     . LYS A 1 367 ? -27.735 -6.913  -1.890  1.00 90.96 367 A 1 
ATOM 2845 C CA    . LYS A 1 367 ? -28.238 -5.686  -1.287  1.00 91.79 367 A 1 
ATOM 2846 C C     . LYS A 1 367 ? -29.629 -5.912  -0.705  1.00 91.90 367 A 1 
ATOM 2847 O O     . LYS A 1 367 ? -29.803 -5.685  0.488   1.00 91.02 367 A 1 
ATOM 2848 C CB    . LYS A 1 367 ? -28.204 -4.540  -2.305  1.00 91.37 367 A 1 
ATOM 2849 C CG    . LYS A 1 367 ? -28.704 -3.231  -1.679  1.00 90.28 367 A 1 
ATOM 2850 C CD    . LYS A 1 367 ? -28.805 -2.084  -2.688  1.00 87.53 367 A 1 
ATOM 2851 C CE    . LYS A 1 367 ? -29.518 -0.938  -1.989  1.00 80.87 367 A 1 
ATOM 2852 N NZ    . LYS A 1 367 ? -29.904 0.160   -2.895  1.00 75.23 367 A 1 
ATOM 2853 N N     . ALA A 1 368 ? -30.554 -6.423  -1.482  1.00 92.99 368 A 1 
ATOM 2854 C CA    . ALA A 1 368 ? -31.916 -6.706  -1.044  1.00 92.30 368 A 1 
ATOM 2855 C C     . ALA A 1 368 ? -31.943 -7.639  0.172   1.00 92.48 368 A 1 
ATOM 2856 O O     . ALA A 1 368 ? -32.585 -7.350  1.180   1.00 90.99 368 A 1 
ATOM 2857 C CB    . ALA A 1 368 ? -32.689 -7.294  -2.230  1.00 91.41 368 A 1 
ATOM 2858 N N     . TYR A 1 369 ? -31.159 -8.722  0.147   1.00 91.69 369 A 1 
ATOM 2859 C CA    . TYR A 1 369 ? -31.033 -9.632  1.286   1.00 90.76 369 A 1 
ATOM 2860 C C     . TYR A 1 369 ? -30.446 -8.952  2.539   1.00 91.32 369 A 1 
ATOM 2861 O O     . TYR A 1 369 ? -30.910 -9.195  3.650   1.00 90.44 369 A 1 
ATOM 2862 C CB    . TYR A 1 369 ? -30.175 -10.828 0.869   1.00 89.66 369 A 1 
ATOM 2863 C CG    . TYR A 1 369 ? -30.044 -11.857 1.960   1.00 86.76 369 A 1 
ATOM 2864 C CD1   . TYR A 1 369 ? -28.871 -11.947 2.731   1.00 81.81 369 A 1 
ATOM 2865 C CD2   . TYR A 1 369 ? -31.109 -12.728 2.230   1.00 79.30 369 A 1 
ATOM 2866 C CE1   . TYR A 1 369 ? -28.757 -12.901 3.749   1.00 78.28 369 A 1 
ATOM 2867 C CE2   . TYR A 1 369 ? -31.015 -13.681 3.244   1.00 76.91 369 A 1 
ATOM 2868 C CZ    . TYR A 1 369 ? -29.830 -13.770 4.004   1.00 78.44 369 A 1 
ATOM 2869 O OH    . TYR A 1 369 ? -29.725 -14.715 5.005   1.00 76.76 369 A 1 
ATOM 2870 N N     . ALA A 1 370 ? -29.434 -8.094  2.389   1.00 92.08 370 A 1 
ATOM 2871 C CA    . ALA A 1 370 ? -28.835 -7.384  3.517   1.00 91.60 370 A 1 
ATOM 2872 C C     . ALA A 1 370 ? -29.774 -6.335  4.130   1.00 91.73 370 A 1 
ATOM 2873 O O     . ALA A 1 370 ? -29.635 -6.031  5.320   1.00 90.10 370 A 1 
ATOM 2874 C CB    . ALA A 1 370 ? -27.530 -6.730  3.058   1.00 90.65 370 A 1 
ATOM 2875 N N     . GLU A 1 371 ? -30.675 -5.762  3.359   1.00 93.14 371 A 1 
ATOM 2876 C CA    . GLU A 1 371 ? -31.700 -4.814  3.818   1.00 92.54 371 A 1 
ATOM 2877 C C     . GLU A 1 371 ? -32.827 -5.539  4.570   1.00 92.48 371 A 1 
ATOM 2878 O O     . GLU A 1 371 ? -33.208 -5.089  5.648   1.00 90.90 371 A 1 
ATOM 2879 C CB    . GLU A 1 371 ? -32.234 -4.011  2.620   1.00 91.77 371 A 1 
ATOM 2880 C CG    . GLU A 1 371 ? -31.196 -2.984  2.128   1.00 85.93 371 A 1 
ATOM 2881 C CD    . GLU A 1 371 ? -31.528 -2.279  0.790   1.00 82.83 371 A 1 
ATOM 2882 O OE1   . GLU A 1 371 ? -30.825 -1.297  0.469   1.00 78.34 371 A 1 
ATOM 2883 O OE2   . GLU A 1 371 ? -32.418 -2.740  0.060   1.00 77.46 371 A 1 
ATOM 2884 N N     . ALA A 1 372 ? -33.287 -6.668  4.077   1.00 92.63 372 A 1 
ATOM 2885 C CA    . ALA A 1 372 ? -34.350 -7.456  4.694   1.00 91.53 372 A 1 
ATOM 2886 C C     . ALA A 1 372 ? -33.898 -8.250  5.941   1.00 91.67 372 A 1 
ATOM 2887 O O     . ALA A 1 372 ? -34.720 -8.644  6.771   1.00 89.23 372 A 1 
ATOM 2888 C CB    . ALA A 1 372 ? -34.910 -8.398  3.629   1.00 89.77 372 A 1 
ATOM 2889 N N     . ARG A 1 373 ? -32.591 -8.496  6.098   1.00 91.62 373 A 1 
ATOM 2890 C CA    . ARG A 1 373 ? -32.089 -9.377  7.162   1.00 91.27 373 A 1 
ATOM 2891 C C     . ARG A 1 373 ? -32.225 -8.742  8.548   1.00 91.74 373 A 1 
ATOM 2892 O O     . ARG A 1 373 ? -31.780 -7.610  8.743   1.00 90.30 373 A 1 
ATOM 2893 C CB    . ARG A 1 373 ? -30.640 -9.769  6.851   1.00 89.47 373 A 1 
ATOM 2894 C CG    . ARG A 1 373 ? -30.173 -10.872 7.788   1.00 82.37 373 A 1 
ATOM 2895 C CD    . ARG A 1 373 ? -28.787 -11.348 7.379   1.00 81.09 373 A 1 
ATOM 2896 N NE    . ARG A 1 373 ? -28.379 -12.460 8.239   1.00 77.53 373 A 1 
ATOM 2897 C CZ    . ARG A 1 373 ? -27.311 -13.222 8.070   1.00 76.06 373 A 1 
ATOM 2898 N NH1   . ARG A 1 373 ? -26.481 -13.002 7.099   1.00 69.07 373 A 1 
ATOM 2899 N NH2   . ARG A 1 373 ? -27.080 -14.207 8.883   1.00 69.18 373 A 1 
ATOM 2900 N N     . PRO A 1 374 ? -32.731 -9.499  9.580   1.00 91.18 374 A 1 
ATOM 2901 C CA    . PRO A 1 374 ? -32.822 -9.002  10.948  1.00 91.01 374 A 1 
ATOM 2902 C C     . PRO A 1 374 ? -31.442 -8.662  11.507  1.00 92.13 374 A 1 
ATOM 2903 O O     . PRO A 1 374 ? -30.412 -9.274  11.169  1.00 90.80 374 A 1 
ATOM 2904 C CB    . PRO A 1 374 ? -33.538 -10.100 11.740  1.00 88.88 374 A 1 
ATOM 2905 C CG    . PRO A 1 374 ? -33.263 -11.368 10.946  1.00 84.73 374 A 1 
ATOM 2906 C CD    . PRO A 1 374 ? -33.231 -10.863 9.501   1.00 87.73 374 A 1 
ATOM 2907 N N     . ARG A 1 375 ? -31.388 -7.616  12.374  1.00 92.02 375 A 1 
ATOM 2908 C CA    . ARG A 1 375 ? -30.149 -7.091  12.952  1.00 92.17 375 A 1 
ATOM 2909 C C     . ARG A 1 375 ? -30.286 -6.894  14.458  1.00 92.22 375 A 1 
ATOM 2910 O O     . ARG A 1 375 ? -31.242 -6.290  14.924  1.00 90.33 375 A 1 
ATOM 2911 C CB    . ARG A 1 375 ? -29.744 -5.769  12.284  1.00 90.75 375 A 1 
ATOM 2912 C CG    . ARG A 1 375 ? -29.522 -5.908  10.773  1.00 87.28 375 A 1 
ATOM 2913 C CD    . ARG A 1 375 ? -29.083 -4.571  10.180  1.00 88.61 375 A 1 
ATOM 2914 N NE    . ARG A 1 375 ? -29.027 -4.634  8.711   1.00 86.95 375 A 1 
ATOM 2915 C CZ    . ARG A 1 375 ? -28.227 -3.940  7.915   1.00 88.15 375 A 1 
ATOM 2916 N NH1   . ARG A 1 375 ? -27.343 -3.111  8.380   1.00 78.06 375 A 1 
ATOM 2917 N NH2   . ARG A 1 375 ? -28.329 -4.068  6.632   1.00 82.33 375 A 1 
ATOM 2918 N N     . ILE A 1 376 ? -29.274 -7.295  15.205  1.00 91.65 376 A 1 
ATOM 2919 C CA    . ILE A 1 376 ? -29.129 -7.008  16.630  1.00 90.93 376 A 1 
ATOM 2920 C C     . ILE A 1 376 ? -27.971 -6.023  16.802  1.00 91.05 376 A 1 
ATOM 2921 O O     . ILE A 1 376 ? -26.827 -6.332  16.447  1.00 88.84 376 A 1 
ATOM 2922 C CB    . ILE A 1 376 ? -28.934 -8.313  17.442  1.00 89.46 376 A 1 
ATOM 2923 C CG1   . ILE A 1 376 ? -30.146 -9.249  17.261  1.00 83.11 376 A 1 
ATOM 2924 C CG2   . ILE A 1 376 ? -28.707 -7.976  18.919  1.00 82.48 376 A 1 
ATOM 2925 C CD1   . ILE A 1 376 ? -29.970 -10.633 17.889  1.00 76.78 376 A 1 
ATOM 2926 N N     . LYS A 1 377 ? -28.247 -4.808  17.299  1.00 90.63 377 A 1 
ATOM 2927 C CA    . LYS A 1 377 ? -27.258 -3.726  17.450  1.00 90.29 377 A 1 
ATOM 2928 C C     . LYS A 1 377 ? -26.437 -3.483  16.171  1.00 91.00 377 A 1 
ATOM 2929 O O     . LYS A 1 377 ? -25.217 -3.325  16.219  1.00 87.83 377 A 1 
ATOM 2930 C CB    . LYS A 1 377 ? -26.368 -3.979  18.691  1.00 88.50 377 A 1 
ATOM 2931 C CG    . LYS A 1 377 ? -27.151 -4.061  20.012  1.00 83.94 377 A 1 
ATOM 2932 C CD    . LYS A 1 377 ? -26.196 -4.325  21.188  1.00 76.69 377 A 1 
ATOM 2933 C CE    . LYS A 1 377 ? -26.981 -4.395  22.499  1.00 68.98 377 A 1 
ATOM 2934 N NZ    . LYS A 1 377 ? -26.122 -4.678  23.677  1.00 61.67 377 A 1 
ATOM 2935 N N     . GLY A 1 378 ? -27.109 -3.495  15.029  1.00 89.79 378 A 1 
ATOM 2936 C CA    . GLY A 1 378 ? -26.502 -3.268  13.715  1.00 89.25 378 A 1 
ATOM 2937 C C     . GLY A 1 378 ? -25.777 -4.471  13.094  1.00 90.47 378 A 1 
ATOM 2938 O O     . GLY A 1 378 ? -25.507 -4.449  11.898  1.00 87.88 378 A 1 
ATOM 2939 N N     . ARG A 1 379 ? -25.512 -5.528  13.866  1.00 92.19 379 A 1 
ATOM 2940 C CA    . ARG A 1 379 ? -24.941 -6.782  13.353  1.00 92.10 379 A 1 
ATOM 2941 C C     . ARG A 1 379 ? -26.051 -7.664  12.792  1.00 92.63 379 A 1 
ATOM 2942 O O     . ARG A 1 379 ? -27.154 -7.659  13.323  1.00 90.38 379 A 1 
ATOM 2943 C CB    . ARG A 1 379 ? -24.173 -7.523  14.444  1.00 90.78 379 A 1 
ATOM 2944 C CG    . ARG A 1 379 ? -23.017 -6.688  15.016  1.00 84.04 379 A 1 
ATOM 2945 C CD    . ARG A 1 379 ? -22.232 -7.510  16.036  1.00 84.11 379 A 1 
ATOM 2946 N NE    . ARG A 1 379 ? -21.128 -6.724  16.610  1.00 77.76 379 A 1 
ATOM 2947 C CZ    . ARG A 1 379 ? -20.207 -7.172  17.463  1.00 73.65 379 A 1 
ATOM 2948 N NH1   . ARG A 1 379 ? -20.217 -8.400  17.888  1.00 65.40 379 A 1 
ATOM 2949 N NH2   . ARG A 1 379 ? -19.274 -6.374  17.896  1.00 65.01 379 A 1 
ATOM 2950 N N     . PHE A 1 380 ? -25.740 -8.453  11.786  1.00 92.00 380 A 1 
ATOM 2951 C CA    . PHE A 1 380 ? -26.693 -9.443  11.304  1.00 91.74 380 A 1 
ATOM 2952 C C     . PHE A 1 380 ? -26.992 -10.471 12.403  1.00 91.30 380 A 1 
ATOM 2953 O O     . PHE A 1 380 ? -26.060 -11.051 12.967  1.00 89.40 380 A 1 
ATOM 2954 C CB    . PHE A 1 380 ? -26.155 -10.126 10.046  1.00 91.28 380 A 1 
ATOM 2955 C CG    . PHE A 1 380 ? -25.995 -9.199  8.861   1.00 91.32 380 A 1 
ATOM 2956 C CD1   . PHE A 1 380 ? -27.111 -8.545  8.323   1.00 88.13 380 A 1 
ATOM 2957 C CD2   . PHE A 1 380 ? -24.740 -9.004  8.269   1.00 87.83 380 A 1 
ATOM 2958 C CE1   . PHE A 1 380 ? -26.982 -7.695  7.222   1.00 87.19 380 A 1 
ATOM 2959 C CE2   . PHE A 1 380 ? -24.599 -8.160  7.160   1.00 86.23 380 A 1 
ATOM 2960 C CZ    . PHE A 1 380 ? -25.725 -7.500  6.629   1.00 88.68 380 A 1 
ATOM 2961 N N     . ALA A 1 381 ? -28.258 -10.682 12.691  1.00 91.27 381 A 1 
ATOM 2962 C CA    . ALA A 1 381 ? -28.688 -11.735 13.599  1.00 90.20 381 A 1 
ATOM 2963 C C     . ALA A 1 381 ? -28.572 -13.099 12.911  1.00 89.43 381 A 1 
ATOM 2964 O O     . ALA A 1 381 ? -28.687 -13.206 11.690  1.00 86.21 381 A 1 
ATOM 2965 C CB    . ALA A 1 381 ? -30.106 -11.436 14.075  1.00 88.30 381 A 1 
ATOM 2966 N N     . LYS A 1 382 ? -28.331 -14.152 13.717  1.00 88.52 382 A 1 
ATOM 2967 C CA    . LYS A 1 382 ? -28.484 -15.519 13.228  1.00 86.96 382 A 1 
ATOM 2968 C C     . LYS A 1 382 ? -29.983 -15.774 13.065  1.00 85.77 382 A 1 
ATOM 2969 O O     . LYS A 1 382 ? -30.737 -15.465 13.982  1.00 80.67 382 A 1 
ATOM 2970 C CB    . LYS A 1 382 ? -27.819 -16.528 14.185  1.00 82.80 382 A 1 
ATOM 2971 C CG    . LYS A 1 382 ? -27.743 -17.934 13.562  1.00 73.55 382 A 1 
ATOM 2972 C CD    . LYS A 1 382 ? -27.161 -19.004 14.493  1.00 69.08 382 A 1 
ATOM 2973 C CE    . LYS A 1 382 ? -27.243 -20.357 13.770  1.00 59.63 382 A 1 
ATOM 2974 N NZ    . LYS A 1 382 ? -26.999 -21.538 14.631  1.00 53.29 382 A 1 
ATOM 2975 N N     . ARG A 1 383 ? -30.399 -16.289 11.914  1.00 85.40 383 A 1 
ATOM 2976 C CA    . ARG A 1 383 ? -31.764 -16.793 11.753  1.00 83.18 383 A 1 
ATOM 2977 C C     . ARG A 1 383 ? -31.887 -18.102 12.534  1.00 82.12 383 A 1 
ATOM 2978 O O     . ARG A 1 383 ? -30.923 -18.864 12.576  1.00 75.90 383 A 1 
ATOM 2979 C CB    . ARG A 1 383 ? -32.110 -16.984 10.270  1.00 78.08 383 A 1 
ATOM 2980 C CG    . ARG A 1 383 ? -32.319 -15.633 9.579   1.00 67.77 383 A 1 
ATOM 2981 C CD    . ARG A 1 383 ? -32.732 -15.859 8.125   1.00 65.96 383 A 1 
ATOM 2982 N NE    . ARG A 1 383 ? -33.171 -14.613 7.465   1.00 59.08 383 A 1 
ATOM 2983 C CZ    . ARG A 1 383 ? -33.854 -14.581 6.330   1.00 54.29 383 A 1 
ATOM 2984 N NH1   . ARG A 1 383 ? -34.051 -15.656 5.619   1.00 52.43 383 A 1 
ATOM 2985 N NH2   . ARG A 1 383 ? -34.381 -13.480 5.886   1.00 49.32 383 A 1 
ATOM 2986 N N     . SER A 1 384 ? -33.025 -18.292 13.184  1.00 80.48 384 A 1 
ATOM 2987 C CA    . SER A 1 384 ? -33.342 -19.604 13.736  1.00 80.12 384 A 1 
ATOM 2988 C C     . SER A 1 384 ? -33.601 -20.589 12.593  1.00 80.60 384 A 1 
ATOM 2989 O O     . SER A 1 384 ? -34.041 -20.186 11.515  1.00 73.83 384 A 1 
ATOM 2990 C CB    . SER A 1 384 ? -34.552 -19.512 14.680  1.00 73.59 384 A 1 
ATOM 2991 O OG    . SER A 1 384 ? -35.665 -18.973 14.026  1.00 64.28 384 A 1 
ATOM 2992 N N     . ASP A 1 385 ? -33.348 -21.875 12.842  1.00 79.60 385 A 1 
ATOM 2993 C CA    . ASP A 1 385 ? -33.560 -22.906 11.815  1.00 78.30 385 A 1 
ATOM 2994 C C     . ASP A 1 385 ? -35.034 -22.933 11.368  1.00 78.49 385 A 1 
ATOM 2995 O O     . ASP A 1 385 ? -35.316 -23.023 10.174  1.00 74.54 385 A 1 
ATOM 2996 C CB    . ASP A 1 385 ? -33.052 -24.253 12.340  1.00 73.07 385 A 1 
ATOM 2997 C CG    . ASP A 1 385 ? -31.548 -24.211 12.726  1.00 63.99 385 A 1 
ATOM 2998 O OD1   . ASP A 1 385 ? -30.754 -23.534 12.023  1.00 56.58 385 A 1 
ATOM 2999 O OD2   . ASP A 1 385 ? -31.203 -24.766 13.785  1.00 57.16 385 A 1 
ATOM 3000 N N     . ALA A 1 386 ? -35.954 -22.667 12.294  1.00 74.12 386 A 1 
ATOM 3001 C CA    . ALA A 1 386 ? -37.377 -22.516 11.992  1.00 72.91 386 A 1 
ATOM 3002 C C     . ALA A 1 386 ? -37.688 -21.352 11.029  1.00 74.71 386 A 1 
ATOM 3003 O O     . ALA A 1 386 ? -38.527 -21.488 10.147  1.00 71.25 386 A 1 
ATOM 3004 C CB    . ALA A 1 386 ? -38.122 -22.337 13.322  1.00 68.87 386 A 1 
ATOM 3005 N N     . GLU A 1 387 ? -37.023 -20.214 11.172  1.00 76.73 387 A 1 
ATOM 3006 C CA    . GLU A 1 387 ? -37.212 -19.097 10.232  1.00 76.20 387 A 1 
ATOM 3007 C C     . GLU A 1 387 ? -36.670 -19.414 8.828   1.00 76.58 387 A 1 
ATOM 3008 O O     . GLU A 1 387 ? -37.204 -18.916 7.841   1.00 72.76 387 A 1 
ATOM 3009 C CB    . GLU A 1 387 ? -36.520 -17.820 10.751  1.00 71.53 387 A 1 
ATOM 3010 C CG    . GLU A 1 387 ? -37.264 -17.133 11.893  1.00 62.72 387 A 1 
ATOM 3011 C CD    . GLU A 1 387 ? -36.477 -15.926 12.446  1.00 56.85 387 A 1 
ATOM 3012 O OE1   . GLU A 1 387 ? -37.120 -14.968 12.922  1.00 52.80 387 A 1 
ATOM 3013 O OE2   . GLU A 1 387 ? -35.218 -15.969 12.425  1.00 50.89 387 A 1 
ATOM 3014 N N     . MET A 1 388 ? -35.613 -20.234 8.733   1.00 77.46 388 A 1 
ATOM 3015 C CA    . MET A 1 388 ? -35.119 -20.674 7.430   1.00 75.49 388 A 1 
ATOM 3016 C C     . MET A 1 388 ? -36.086 -21.649 6.752   1.00 74.82 388 A 1 
ATOM 3017 O O     . MET A 1 388 ? -36.280 -21.539 5.541   1.00 69.94 388 A 1 
ATOM 3018 C CB    . MET A 1 388 ? -33.734 -21.314 7.543   1.00 71.10 388 A 1 
ATOM 3019 C CG    . MET A 1 388 ? -32.619 -20.289 7.721   1.00 62.97 388 A 1 
ATOM 3020 S SD    . MET A 1 388 ? -31.073 -20.642 6.809   1.00 55.25 388 A 1 
ATOM 3021 C CE    . MET A 1 388 ? -30.744 -22.329 7.362   1.00 51.07 388 A 1 
ATOM 3022 N N     . GLU A 1 389 ? -36.699 -22.566 7.505   1.00 70.24 389 A 1 
ATOM 3023 C CA    . GLU A 1 389 ? -37.704 -23.480 6.954   1.00 69.30 389 A 1 
ATOM 3024 C C     . GLU A 1 389 ? -38.942 -22.733 6.450   1.00 69.27 389 A 1 
ATOM 3025 O O     . GLU A 1 389 ? -39.441 -23.036 5.364   1.00 65.28 389 A 1 
ATOM 3026 C CB    . GLU A 1 389 ? -38.118 -24.511 8.009   1.00 64.17 389 A 1 
ATOM 3027 C CG    . GLU A 1 389 ? -37.052 -25.587 8.212   1.00 54.49 389 A 1 
ATOM 3028 C CD    . GLU A 1 389 ? -37.502 -26.700 9.184   1.00 49.98 389 A 1 
ATOM 3029 O OE1   . GLU A 1 389 ? -36.861 -27.774 9.157   1.00 45.63 389 A 1 
ATOM 3030 O OE2   . GLU A 1 389 ? -38.467 -26.470 9.934   1.00 43.95 389 A 1 
ATOM 3031 N N     . VAL A 1 390 ? -39.388 -21.708 7.176   1.00 72.84 390 A 1 
ATOM 3032 C CA    . VAL A 1 390 ? -40.533 -20.893 6.749   1.00 72.58 390 A 1 
ATOM 3033 C C     . VAL A 1 390 ? -40.225 -20.144 5.447   1.00 73.49 390 A 1 
ATOM 3034 O O     . VAL A 1 390 ? -41.051 -20.150 4.533   1.00 70.18 390 A 1 
ATOM 3035 C CB    . VAL A 1 390 ? -40.980 -19.945 7.871   1.00 69.17 390 A 1 
ATOM 3036 C CG1   . VAL A 1 390 ? -42.123 -19.027 7.421   1.00 58.90 390 A 1 
ATOM 3037 C CG2   . VAL A 1 390 ? -41.509 -20.718 9.079   1.00 62.07 390 A 1 
ATOM 3038 N N     . ASP A 1 391 ? -39.051 -19.552 5.311   1.00 73.69 391 A 1 
ATOM 3039 C CA    . ASP A 1 391 ? -38.675 -18.880 4.049   1.00 71.10 391 A 1 
ATOM 3040 C C     . ASP A 1 391 ? -38.578 -19.865 2.871   1.00 70.54 391 A 1 
ATOM 3041 O O     . ASP A 1 391 ? -38.934 -19.526 1.738   1.00 67.10 391 A 1 
ATOM 3042 C CB    . ASP A 1 391 ? -37.347 -18.120 4.226   1.00 66.00 391 A 1 
ATOM 3043 C CG    . ASP A 1 391 ? -37.427 -16.582 4.279   1.00 57.62 391 A 1 
ATOM 3044 O OD1   . ASP A 1 391 ? -38.517 -15.996 4.222   1.00 53.59 391 A 1 
ATOM 3045 O OD2   . ASP A 1 391 ? -36.326 -15.948 4.359   1.00 52.08 391 A 1 
ATOM 3046 N N     . GLN A 1 392 ? -38.111 -21.099 3.108   1.00 69.65 392 A 1 
ATOM 3047 C CA    . GLN A 1 392 ? -38.072 -22.125 2.069   1.00 69.70 392 A 1 
ATOM 3048 C C     . GLN A 1 392 ? -39.475 -22.600 1.677   1.00 70.07 392 A 1 
ATOM 3049 O O     . GLN A 1 392 ? -39.754 -22.724 0.483   1.00 66.84 392 A 1 
ATOM 3050 C CB    . GLN A 1 392 ? -37.218 -23.319 2.503   1.00 65.95 392 A 1 
ATOM 3051 C CG    . GLN A 1 392 ? -35.716 -23.014 2.400   1.00 58.99 392 A 1 
ATOM 3052 C CD    . GLN A 1 392 ? -34.844 -24.237 2.691   1.00 54.56 392 A 1 
ATOM 3053 O OE1   . GLN A 1 392 ? -35.292 -25.344 2.936   1.00 52.06 392 A 1 
ATOM 3054 N NE2   . GLN A 1 392 ? -33.546 -24.086 2.650   1.00 47.77 392 A 1 
ATOM 3055 N N     . THR A 1 393 ? -40.346 -22.819 2.654   1.00 73.89 393 A 1 
ATOM 3056 C CA    . THR A 1 393 ? -41.730 -23.234 2.370   1.00 73.43 393 A 1 
ATOM 3057 C C     . THR A 1 393 ? -42.518 -22.157 1.644   1.00 73.69 393 A 1 
ATOM 3058 O O     . THR A 1 393 ? -43.203 -22.470 0.666   1.00 69.64 393 A 1 
ATOM 3059 C CB    . THR A 1 393 ? -42.477 -23.674 3.634   1.00 69.53 393 A 1 
ATOM 3060 O OG1   . THR A 1 393 ? -42.240 -22.797 4.699   1.00 59.39 393 A 1 
ATOM 3061 C CG2   . THR A 1 393 ? -42.056 -25.064 4.087   1.00 60.18 393 A 1 
ATOM 3062 N N     . PHE A 1 394 ? -42.371 -20.875 2.006   1.00 66.48 394 A 1 
ATOM 3063 C CA    . PHE A 1 394 ? -42.991 -19.785 1.248   1.00 64.67 394 A 1 
ATOM 3064 C C     . PHE A 1 394 ? -42.429 -19.659 -0.178  1.00 64.44 394 A 1 
ATOM 3065 O O     . PHE A 1 394 ? -43.195 -19.429 -1.120  1.00 59.91 394 A 1 
ATOM 3066 C CB    . PHE A 1 394 ? -42.855 -18.457 2.006   1.00 59.91 394 A 1 
ATOM 3067 C CG    . PHE A 1 394 ? -44.023 -18.184 2.926   1.00 55.76 394 A 1 
ATOM 3068 C CD1   . PHE A 1 394 ? -45.204 -17.632 2.404   1.00 53.01 394 A 1 
ATOM 3069 C CD2   . PHE A 1 394 ? -43.956 -18.514 4.286   1.00 51.45 394 A 1 
ATOM 3070 C CE1   . PHE A 1 394 ? -46.315 -17.394 3.232   1.00 45.27 394 A 1 
ATOM 3071 C CE2   . PHE A 1 394 ? -45.068 -18.283 5.126   1.00 46.04 394 A 1 
ATOM 3072 C CZ    . PHE A 1 394 ? -46.243 -17.727 4.601   1.00 45.89 394 A 1 
ATOM 3073 N N     . SER A 1 395 ? -41.111 -19.849 -0.363  1.00 68.00 395 A 1 
ATOM 3074 C CA    . SER A 1 395 ? -40.521 -19.803 -1.709  1.00 66.72 395 A 1 
ATOM 3075 C C     . SER A 1 395 ? -40.978 -20.956 -2.597  1.00 66.26 395 A 1 
ATOM 3076 O O     . SER A 1 395 ? -41.143 -20.766 -3.802  1.00 61.43 395 A 1 
ATOM 3077 C CB    . SER A 1 395 ? -39.001 -19.799 -1.618  1.00 62.16 395 A 1 
ATOM 3078 O OG    . SER A 1 395 ? -38.442 -19.616 -2.903  1.00 53.11 395 A 1 
ATOM 3079 N N     . THR A 1 396 ? -41.183 -22.141 -2.031  1.00 69.95 396 A 1 
ATOM 3080 C CA    . THR A 1 396 ? -41.709 -23.292 -2.782  1.00 68.32 396 A 1 
ATOM 3081 C C     . THR A 1 396 ? -43.206 -23.171 -3.052  1.00 68.41 396 A 1 
ATOM 3082 O O     . THR A 1 396 ? -43.628 -23.462 -4.173  1.00 64.74 396 A 1 
ATOM 3083 C CB    . THR A 1 396 ? -41.403 -24.625 -2.095  1.00 63.19 396 A 1 
ATOM 3084 O OG1   . THR A 1 396 ? -41.551 -24.551 -0.704  1.00 56.41 396 A 1 
ATOM 3085 C CG2   . THR A 1 396 ? -39.974 -25.086 -2.360  1.00 56.14 396 A 1 
ATOM 3086 N N     . ALA A 1 397 ? -43.990 -22.672 -2.107  1.00 62.25 397 A 1 
ATOM 3087 C CA    . ALA A 1 397 ? -45.424 -22.457 -2.288  1.00 60.95 397 A 1 
ATOM 3088 C C     . ALA A 1 397 ? -45.713 -21.451 -3.416  1.00 60.13 397 A 1 
ATOM 3089 O O     . ALA A 1 397 ? -46.564 -21.710 -4.270  1.00 59.31 397 A 1 
ATOM 3090 C CB    . ALA A 1 397 ? -46.032 -22.011 -0.961  1.00 58.31 397 A 1 
ATOM 3091 N N     . ALA A 1 398 ? -44.954 -20.364 -3.487  1.00 56.36 398 A 1 
ATOM 3092 C CA    . ALA A 1 398 ? -45.121 -19.360 -4.544  1.00 55.51 398 A 1 
ATOM 3093 C C     . ALA A 1 398 ? -44.832 -19.915 -5.959  1.00 54.78 398 A 1 
ATOM 3094 O O     . ALA A 1 398 ? -45.416 -19.445 -6.938  1.00 53.56 398 A 1 
ATOM 3095 C CB    . ALA A 1 398 ? -44.221 -18.165 -4.225  1.00 52.84 398 A 1 
ATOM 3096 N N     . LEU A 1 399 ? -43.948 -20.900 -6.089  1.00 61.39 399 A 1 
ATOM 3097 C CA    . LEU A 1 399 ? -43.693 -21.567 -7.368  1.00 59.02 399 A 1 
ATOM 3098 C C     . LEU A 1 399 ? -44.807 -22.561 -7.729  1.00 58.70 399 A 1 
ATOM 3099 O O     . LEU A 1 399 ? -45.147 -22.678 -8.905  1.00 54.62 399 A 1 
ATOM 3100 C CB    . LEU A 1 399 ? -42.319 -22.257 -7.333  1.00 53.78 399 A 1 
ATOM 3101 C CG    . LEU A 1 399 ? -41.141 -21.289 -7.517  1.00 49.22 399 A 1 
ATOM 3102 C CD1   . LEU A 1 399 ? -39.829 -21.987 -7.161  1.00 47.13 399 A 1 
ATOM 3103 C CD2   . LEU A 1 399 ? -41.036 -20.800 -8.973  1.00 48.30 399 A 1 
ATOM 3104 N N     . SER A 1 400 ? -45.368 -23.256 -6.742  1.00 65.74 400 A 1 
ATOM 3105 C CA    . SER A 1 400 ? -46.404 -24.267 -7.010  1.00 65.69 400 A 1 
ATOM 3106 C C     . SER A 1 400 ? -47.709 -23.650 -7.519  1.00 66.38 400 A 1 
ATOM 3107 O O     . SER A 1 400 ? -48.341 -24.234 -8.400  1.00 60.14 400 A 1 
ATOM 3108 C CB    . SER A 1 400 ? -46.660 -25.116 -5.773  1.00 61.13 400 A 1 
ATOM 3109 O OG    . SER A 1 400 ? -47.177 -24.377 -4.696  1.00 53.19 400 A 1 
ATOM 3110 N N     . ASP A 1 401 ? -48.070 -22.482 -7.020  1.00 60.53 401 A 1 
ATOM 3111 C CA    . ASP A 1 401 ? -49.353 -21.855 -7.372  1.00 60.86 401 A 1 
ATOM 3112 C C     . ASP A 1 401 ? -49.419 -21.427 -8.854  1.00 61.57 401 A 1 
ATOM 3113 O O     . ASP A 1 401 ? -50.491 -21.374 -9.458  1.00 57.65 401 A 1 
ATOM 3114 C CB    . ASP A 1 401 ? -49.596 -20.678 -6.414  1.00 54.25 401 A 1 
ATOM 3115 C CG    . ASP A 1 401 ? -51.076 -20.331 -6.237  1.00 48.58 401 A 1 
ATOM 3116 O OD1   . ASP A 1 401 ? -51.918 -21.239 -6.370  1.00 45.65 401 A 1 
ATOM 3117 O OD2   . ASP A 1 401 ? -51.343 -19.149 -5.914  1.00 46.05 401 A 1 
ATOM 3118 N N     . SER A 1 402 ? -48.266 -21.201 -9.487  1.00 55.82 402 A 1 
ATOM 3119 C CA    . SER A 1 402 ? -48.222 -20.859 -10.916 1.00 56.31 402 A 1 
ATOM 3120 C C     . SER A 1 402 ? -48.627 -22.010 -11.858 1.00 57.05 402 A 1 
ATOM 3121 O O     . SER A 1 402 ? -48.881 -21.770 -13.035 1.00 51.49 402 A 1 
ATOM 3122 C CB    . SER A 1 402 ? -46.842 -20.326 -11.285 1.00 50.75 402 A 1 
ATOM 3123 O OG    . SER A 1 402 ? -45.839 -21.326 -11.273 1.00 45.64 402 A 1 
ATOM 3124 N N     . SER A 1 403 ? -48.689 -23.244 -11.355 1.00 52.97 403 A 1 
ATOM 3125 C CA    . SER A 1 403 ? -48.966 -24.429 -12.189 1.00 53.72 403 A 1 
ATOM 3126 C C     . SER A 1 403 ? -50.447 -24.605 -12.552 1.00 54.16 403 A 1 
ATOM 3127 O O     . SER A 1 403 ? -50.738 -25.334 -13.496 1.00 49.54 403 A 1 
ATOM 3128 C CB    . SER A 1 403 ? -48.482 -25.685 -11.475 1.00 49.54 403 A 1 
ATOM 3129 O OG    . SER A 1 403 ? -48.605 -26.815 -12.311 1.00 44.15 403 A 1 
ATOM 3130 N N     . TYR A 1 404 ? -51.369 -24.022 -11.811 1.00 50.99 404 A 1 
ATOM 3131 C CA    . TYR A 1 404 ? -52.790 -24.371 -11.964 1.00 50.01 404 A 1 
ATOM 3132 C C     . TYR A 1 404 ? -53.466 -23.786 -13.213 1.00 47.42 404 A 1 
ATOM 3133 O O     . TYR A 1 404 ? -54.433 -24.369 -13.702 1.00 44.29 404 A 1 
ATOM 3134 C CB    . TYR A 1 404 ? -53.562 -23.972 -10.702 1.00 46.48 404 A 1 
ATOM 3135 C CG    . TYR A 1 404 ? -53.527 -25.044 -9.628  1.00 44.60 404 A 1 
ATOM 3136 C CD1   . TYR A 1 404 ? -54.419 -26.136 -9.706  1.00 43.88 404 A 1 
ATOM 3137 C CD2   . TYR A 1 404 ? -52.624 -24.958 -8.561  1.00 43.38 404 A 1 
ATOM 3138 C CE1   . TYR A 1 404 ? -54.404 -27.138 -8.716  1.00 39.51 404 A 1 
ATOM 3139 C CE2   . TYR A 1 404 ? -52.596 -25.960 -7.572  1.00 38.67 404 A 1 
ATOM 3140 C CZ    . TYR A 1 404 ? -53.496 -27.046 -7.653  1.00 39.15 404 A 1 
ATOM 3141 O OH    . TYR A 1 404 ? -53.471 -28.021 -6.683  1.00 37.92 404 A 1 
ATOM 3142 N N     . SER A 1 405 ? -53.006 -22.651 -13.709 1.00 51.99 405 A 1 
ATOM 3143 C CA    . SER A 1 405 ? -53.825 -21.857 -14.635 1.00 53.25 405 A 1 
ATOM 3144 C C     . SER A 1 405 ? -53.883 -22.345 -16.091 1.00 53.08 405 A 1 
ATOM 3145 O O     . SER A 1 405 ? -54.399 -21.620 -16.951 1.00 49.50 405 A 1 
ATOM 3146 C CB    . SER A 1 405 ? -53.426 -20.393 -14.570 1.00 48.23 405 A 1 
ATOM 3147 O OG    . SER A 1 405 ? -54.210 -19.585 -15.419 1.00 43.77 405 A 1 
ATOM 3148 N N     . THR A 1 406 ? -53.376 -23.520 -16.434 1.00 49.83 406 A 1 
ATOM 3149 C CA    . THR A 1 406 ? -53.650 -24.089 -17.767 1.00 51.80 406 A 1 
ATOM 3150 C C     . THR A 1 406 ? -55.074 -24.635 -17.829 1.00 51.38 406 A 1 
ATOM 3151 O O     . THR A 1 406 ? -55.290 -25.842 -17.864 1.00 48.42 406 A 1 
ATOM 3152 C CB    . THR A 1 406 ? -52.616 -25.133 -18.206 1.00 46.82 406 A 1 
ATOM 3153 O OG1   . THR A 1 406 ? -52.424 -26.106 -17.195 1.00 41.77 406 A 1 
ATOM 3154 C CG2   . THR A 1 406 ? -51.269 -24.502 -18.515 1.00 41.80 406 A 1 
ATOM 3155 N N     . VAL A 1 407 ? -56.050 -23.741 -17.806 1.00 46.42 407 A 1 
ATOM 3156 C CA    . VAL A 1 407 ? -57.437 -24.075 -18.151 1.00 49.20 407 A 1 
ATOM 3157 C C     . VAL A 1 407 ? -57.427 -24.508 -19.620 1.00 47.29 407 A 1 
ATOM 3158 O O     . VAL A 1 407 ? -57.034 -23.705 -20.474 1.00 45.09 407 A 1 
ATOM 3159 C CB    . VAL A 1 407 ? -58.399 -22.896 -17.931 1.00 46.44 407 A 1 
ATOM 3160 C CG1   . VAL A 1 407 ? -59.843 -23.323 -18.200 1.00 42.03 407 A 1 
ATOM 3161 C CG2   . VAL A 1 407 ? -58.322 -22.371 -16.495 1.00 43.83 407 A 1 
ATOM 3162 N N     . PRO A 1 408 ? -57.819 -25.755 -19.955 1.00 42.87 408 A 1 
ATOM 3163 C CA    . PRO A 1 408 ? -57.948 -26.134 -21.341 1.00 44.65 408 A 1 
ATOM 3164 C C     . PRO A 1 408 ? -59.091 -25.311 -21.948 1.00 43.99 408 A 1 
ATOM 3165 O O     . PRO A 1 408 ? -60.230 -25.381 -21.489 1.00 42.66 408 A 1 
ATOM 3166 C CB    . PRO A 1 408 ? -58.237 -27.641 -21.323 1.00 41.22 408 A 1 
ATOM 3167 C CG    . PRO A 1 408 ? -58.905 -27.871 -19.978 1.00 39.67 408 A 1 
ATOM 3168 C CD    . PRO A 1 408 ? -58.265 -26.811 -19.074 1.00 43.78 408 A 1 
ATOM 3169 N N     . TRP A 1 409 ? -58.767 -24.512 -22.959 1.00 42.68 409 A 1 
ATOM 3170 C CA    . TRP A 1 409 ? -59.777 -23.902 -23.821 1.00 42.32 409 A 1 
ATOM 3171 C C     . TRP A 1 409 ? -60.473 -25.033 -24.588 1.00 41.57 409 A 1 
ATOM 3172 O O     . TRP A 1 409 ? -59.931 -25.528 -25.580 1.00 38.03 409 A 1 
ATOM 3173 C CB    . TRP A 1 409 ? -59.141 -22.873 -24.768 1.00 37.76 409 A 1 
ATOM 3174 C CG    . TRP A 1 409 ? -58.833 -21.534 -24.170 1.00 34.36 409 A 1 
ATOM 3175 C CD1   . TRP A 1 409 ? -57.945 -21.294 -23.191 1.00 29.17 409 A 1 
ATOM 3176 C CD2   . TRP A 1 409 ? -59.414 -20.239 -24.525 1.00 30.88 409 A 1 
ATOM 3177 N NE1   . TRP A 1 409 ? -57.917 -19.939 -22.891 1.00 26.93 409 A 1 
ATOM 3178 C CE2   . TRP A 1 409 ? -58.805 -19.255 -23.694 1.00 29.12 409 A 1 
ATOM 3179 C CE3   . TRP A 1 409 ? -60.377 -19.823 -25.456 1.00 31.94 409 A 1 
ATOM 3180 C CZ2   . TRP A 1 409 ? -59.154 -17.898 -23.789 1.00 31.10 409 A 1 
ATOM 3181 C CZ3   . TRP A 1 409 ? -60.726 -18.466 -25.556 1.00 30.15 409 A 1 
ATOM 3182 C CH2   . TRP A 1 409 ? -60.128 -17.518 -24.733 1.00 29.47 409 A 1 
ATOM 3183 N N     . PHE A 1 410 ? -61.606 -25.475 -24.070 1.00 47.54 410 A 1 
ATOM 3184 C CA    . PHE A 1 410 ? -62.617 -26.194 -24.843 1.00 47.49 410 A 1 
ATOM 3185 C C     . PHE A 1 410 ? -63.517 -25.189 -25.571 1.00 42.64 410 A 1 
ATOM 3186 O O     . PHE A 1 410 ? -63.798 -24.123 -24.986 1.00 37.70 410 A 1 
ATOM 3187 C CB    . PHE A 1 410 ? -63.435 -27.133 -23.953 1.00 43.31 410 A 1 
ATOM 3188 C CG    . PHE A 1 410 ? -62.855 -28.530 -23.862 1.00 41.27 410 A 1 
ATOM 3189 C CD1   . PHE A 1 410 ? -63.070 -29.445 -24.903 1.00 37.19 410 A 1 
ATOM 3190 C CD2   . PHE A 1 410 ? -62.109 -28.906 -22.737 1.00 36.31 410 A 1 
ATOM 3191 C CE1   . PHE A 1 410 ? -62.528 -30.737 -24.822 1.00 34.12 410 A 1 
ATOM 3192 C CE2   . PHE A 1 410 ? -61.566 -30.204 -22.657 1.00 37.60 410 A 1 
ATOM 3193 C CZ    . PHE A 1 410 ? -61.776 -31.122 -23.697 1.00 38.52 410 A 1 
ATOM 3194 O OXT   . PHE A 1 410 ? -63.896 -25.559 -26.704 1.00 42.60 410 A 1 
ATOM 3195 N N     . ALA B 2 1   ? -25.318 9.371   -1.546  1.00 45.42 1   B 1 
ATOM 3196 C CA    . ALA B 2 1   ? -24.219 8.930   -0.687  1.00 49.82 1   B 1 
ATOM 3197 C C     . ALA B 2 1   ? -23.206 10.077  -0.600  1.00 53.97 1   B 1 
ATOM 3198 O O     . ALA B 2 1   ? -23.077 10.780  -1.601  1.00 51.72 1   B 1 
ATOM 3199 C CB    . ALA B 2 1   ? -23.561 7.673   -1.253  1.00 46.56 1   B 1 
ATOM 3200 N N     . PRO B 2 2   ? -22.553 10.318  0.554   1.00 53.03 2   B 1 
ATOM 3201 C CA    . PRO B 2 2   ? -21.532 11.349  0.595   1.00 54.73 2   B 1 
ATOM 3202 C C     . PRO B 2 2   ? -20.499 11.051  -0.493  1.00 56.91 2   B 1 
ATOM 3203 O O     . PRO B 2 2   ? -20.196 9.869   -0.714  1.00 55.67 2   B 1 
ATOM 3204 C CB    . PRO B 2 2   ? -20.939 11.293  2.009   1.00 51.48 2   B 1 
ATOM 3205 C CG    . PRO B 2 2   ? -21.235 9.875   2.470   1.00 50.26 2   B 1 
ATOM 3206 C CD    . PRO B 2 2   ? -22.547 9.531   1.772   1.00 51.30 2   B 1 
ATOM 3207 N N     . PRO B 2 3   ? -20.006 12.076  -1.217  1.00 58.49 3   B 1 
ATOM 3208 C CA    . PRO B 2 3   ? -19.020 11.862  -2.250  1.00 59.44 3   B 1 
ATOM 3209 C C     . PRO B 2 3   ? -17.819 11.162  -1.626  1.00 61.44 3   B 1 
ATOM 3210 O O     . PRO B 2 3   ? -17.330 11.585  -0.571  1.00 60.46 3   B 1 
ATOM 3211 C CB    . PRO B 2 3   ? -18.688 13.260  -2.800  1.00 55.08 3   B 1 
ATOM 3212 C CG    . PRO B 2 3   ? -19.066 14.193  -1.659  1.00 52.85 3   B 1 
ATOM 3213 C CD    . PRO B 2 3   ? -20.234 13.490  -0.987  1.00 54.51 3   B 1 
ATOM 3214 N N     . VAL B 2 4   ? -17.381 10.061  -2.228  1.00 64.36 4   B 1 
ATOM 3215 C CA    . VAL B 2 4   ? -16.210 9.326   -1.755  1.00 65.29 4   B 1 
ATOM 3216 C C     . VAL B 2 4   ? -15.035 10.284  -1.809  1.00 67.43 4   B 1 
ATOM 3217 O O     . VAL B 2 4   ? -14.672 10.749  -2.898  1.00 64.64 4   B 1 
ATOM 3218 C CB    . VAL B 2 4   ? -15.945 8.074   -2.601  1.00 59.23 4   B 1 
ATOM 3219 C CG1   . VAL B 2 4   ? -14.716 7.312   -2.115  1.00 51.31 4   B 1 
ATOM 3220 C CG2   . VAL B 2 4   ? -17.139 7.114   -2.536  1.00 53.32 4   B 1 
ATOM 3221 N N     . ARG B 2 5   ? -14.466 10.644  -0.634  1.00 59.03 5   B 1 
ATOM 3222 C CA    . ARG B 2 5   ? -13.368 11.594  -0.577  1.00 61.13 5   B 1 
ATOM 3223 C C     . ARG B 2 5   ? -12.167 11.023  -1.304  1.00 63.59 5   B 1 
ATOM 3224 O O     . ARG B 2 5   ? -11.959 9.813   -1.289  1.00 61.32 5   B 1 
ATOM 3225 C CB    . ARG B 2 5   ? -13.020 11.940  0.876   1.00 55.78 5   B 1 
ATOM 3226 C CG    . ARG B 2 5   ? -14.171 12.682  1.583   1.00 48.75 5   B 1 
ATOM 3227 C CD    . ARG B 2 5   ? -13.800 13.033  3.020   1.00 44.98 5   B 1 
ATOM 3228 N NE    . ARG B 2 5   ? -13.667 11.822  3.823   1.00 41.42 5   B 1 
ATOM 3229 C CZ    . ARG B 2 5   ? -13.235 11.725  5.062   1.00 36.43 5   B 1 
ATOM 3230 N NH1   . ARG B 2 5   ? -12.920 12.788  5.756   1.00 35.99 5   B 1 
ATOM 3231 N NH2   . ARG B 2 5   ? -13.102 10.554  5.598   1.00 33.43 5   B 1 
ATOM 3232 N N     . GLU B 2 6   ? -11.354 11.884  -1.908  1.00 66.35 6   B 1 
ATOM 3233 C CA    . GLU B 2 6   ? -10.141 11.454  -2.601  1.00 66.18 6   B 1 
ATOM 3234 C C     . GLU B 2 6   ? -9.261  10.572  -1.701  1.00 69.17 6   B 1 
ATOM 3235 O O     . GLU B 2 6   ? -8.752  9.537   -2.121  1.00 64.26 6   B 1 
ATOM 3236 C CB    . GLU B 2 6   ? -9.365  12.688  -3.089  1.00 60.25 6   B 1 
ATOM 3237 C CG    . GLU B 2 6   ? -8.309  12.351  -4.160  1.00 51.62 6   B 1 
ATOM 3238 C CD    . GLU B 2 6   ? -8.936  11.787  -5.446  1.00 48.01 6   B 1 
ATOM 3239 O OE1   . GLU B 2 6   ? -8.268  11.010  -6.154  1.00 46.23 6   B 1 
ATOM 3240 O OE2   . GLU B 2 6   ? -10.112 12.071  -5.710  1.00 46.29 6   B 1 
ATOM 3241 N N     . GLN B 2 7   ? -9.186  10.928  -0.412  1.00 63.41 7   B 1 
ATOM 3242 C CA    . GLN B 2 7   ? -8.441  10.182  0.601   1.00 62.80 7   B 1 
ATOM 3243 C C     . GLN B 2 7   ? -8.970  8.764   0.842   1.00 66.44 7   B 1 
ATOM 3244 O O     . GLN B 2 7   ? -8.197  7.883   1.212   1.00 62.76 7   B 1 
ATOM 3245 C CB    . GLN B 2 7   ? -8.464  10.987  1.906   1.00 59.82 7   B 1 
ATOM 3246 C CG    . GLN B 2 7   ? -7.649  12.274  1.783   1.00 54.05 7   B 1 
ATOM 3247 C CD    . GLN B 2 7   ? -7.904  13.269  2.918   1.00 47.03 7   B 1 
ATOM 3248 O OE1   . GLN B 2 7   ? -8.863  13.163  3.669   1.00 46.97 7   B 1 
ATOM 3249 N NE2   . GLN B 2 7   ? -7.070  14.282  3.045   1.00 42.66 7   B 1 
ATOM 3250 N N     . ASP B 2 8   ? -10.254 8.486   0.594   1.00 66.83 8   B 1 
ATOM 3251 C CA    . ASP B 2 8   ? -10.829 7.147   0.741   1.00 65.14 8   B 1 
ATOM 3252 C C     . ASP B 2 8   ? -10.405 6.208   -0.408  1.00 68.60 8   B 1 
ATOM 3253 O O     . ASP B 2 8   ? -10.656 5.003   -0.363  1.00 65.50 8   B 1 
ATOM 3254 C CB    . ASP B 2 8   ? -12.365 7.224   0.831   1.00 59.99 8   B 1 
ATOM 3255 C CG    . ASP B 2 8   ? -12.937 8.134   1.938   1.00 54.28 8   B 1 
ATOM 3256 O OD1   . ASP B 2 8   ? -12.339 8.285   3.030   1.00 48.47 8   B 1 
ATOM 3257 O OD2   . ASP B 2 8   ? -14.040 8.694   1.709   1.00 48.63 8   B 1 
ATOM 3258 N N     . ARG B 2 9   ? -9.763  6.749   -1.462  1.00 83.89 9   B 1 
ATOM 3259 C CA    . ARG B 2 9   ? -9.239  6.011   -2.623  1.00 84.46 9   B 1 
ATOM 3260 C C     . ARG B 2 9   ? -7.757  5.681   -2.488  1.00 87.24 9   B 1 
ATOM 3261 O O     . ARG B 2 9   ? -7.219  4.949   -3.333  1.00 84.23 9   B 1 
ATOM 3262 C CB    . ARG B 2 9   ? -9.439  6.847   -3.894  1.00 80.22 9   B 1 
ATOM 3263 C CG    . ARG B 2 9   ? -10.880 7.332   -4.073  1.00 72.54 9   B 1 
ATOM 3264 C CD    . ARG B 2 9   ? -10.950 8.301   -5.242  1.00 68.45 9   B 1 
ATOM 3265 N NE    . ARG B 2 9   ? -12.272 8.896   -5.362  1.00 61.93 9   B 1 
ATOM 3266 C CZ    . ARG B 2 9   ? -12.600 9.887   -6.169  1.00 55.56 9   B 1 
ATOM 3267 N NH1   . ARG B 2 9   ? -11.737 10.434  -6.990  1.00 52.39 9   B 1 
ATOM 3268 N NH2   . ARG B 2 9   ? -13.798 10.365  -6.147  1.00 49.45 9   B 1 
ATOM 3269 N N     . LEU B 2 10  ? -7.093  6.261   -1.480  1.00 88.82 10  B 1 
ATOM 3270 C CA    . LEU B 2 10  ? -5.658  6.180   -1.276  1.00 90.31 10  B 1 
ATOM 3271 C C     . LEU B 2 10  ? -5.336  5.272   -0.088  1.00 91.11 10  B 1 
ATOM 3272 O O     . LEU B 2 10  ? -6.154  5.069   0.814   1.00 88.95 10  B 1 
ATOM 3273 C CB    . LEU B 2 10  ? -5.093  7.599   -1.089  1.00 89.32 10  B 1 
ATOM 3274 C CG    . LEU B 2 10  ? -5.333  8.572   -2.259  1.00 88.05 10  B 1 
ATOM 3275 C CD1   . LEU B 2 10  ? -4.706  9.931   -1.940  1.00 81.06 10  B 1 
ATOM 3276 C CD2   . LEU B 2 10  ? -4.739  8.071   -3.583  1.00 80.89 10  B 1 
ATOM 3277 N N     . MET B 2 11  ? -4.128  4.756   -0.064  1.00 92.00 11  B 1 
ATOM 3278 C CA    . MET B 2 11  ? -3.635  4.031   1.099   1.00 92.30 11  B 1 
ATOM 3279 C C     . MET B 2 11  ? -3.640  4.935   2.342   1.00 92.41 11  B 1 
ATOM 3280 O O     . MET B 2 11  ? -3.331  6.115   2.233   1.00 89.85 11  B 1 
ATOM 3281 C CB    . MET B 2 11  ? -2.224  3.492   0.830   1.00 91.29 11  B 1 
ATOM 3282 C CG    . MET B 2 11  ? -2.251  2.311   -0.133  1.00 85.81 11  B 1 
ATOM 3283 S SD    . MET B 2 11  ? -3.167  0.858   0.460   1.00 82.98 11  B 1 
ATOM 3284 C CE    . MET B 2 11  ? -2.048  0.254   1.735   1.00 73.14 11  B 1 
ATOM 3285 N N     . PRO B 2 12  ? -3.953  4.401   3.562   1.00 90.79 12  B 1 
ATOM 3286 C CA    . PRO B 2 12  ? -3.987  5.220   4.770   1.00 90.11 12  B 1 
ATOM 3287 C C     . PRO B 2 12  ? -2.643  5.927   5.026   1.00 91.25 12  B 1 
ATOM 3288 O O     . PRO B 2 12  ? -1.627  5.267   5.243   1.00 90.19 12  B 1 
ATOM 3289 C CB    . PRO B 2 12  ? -4.346  4.257   5.900   1.00 87.88 12  B 1 
ATOM 3290 C CG    . PRO B 2 12  ? -5.109  3.144   5.200   1.00 85.04 12  B 1 
ATOM 3291 C CD    . PRO B 2 12  ? -4.416  3.051   3.841   1.00 87.62 12  B 1 
ATOM 3292 N N     . ILE B 2 13  ? -2.661  7.265   5.080   1.00 90.10 13  B 1 
ATOM 3293 C CA    . ILE B 2 13  ? -1.452  8.087   5.195   1.00 91.08 13  B 1 
ATOM 3294 C C     . ILE B 2 13  ? -0.605  7.732   6.420   1.00 92.16 13  B 1 
ATOM 3295 O O     . ILE B 2 13  ? 0.624   7.722   6.342   1.00 91.58 13  B 1 
ATOM 3296 C CB    . ILE B 2 13  ? -1.841  9.591   5.177   1.00 90.14 13  B 1 
ATOM 3297 C CG1   . ILE B 2 13  ? -0.628  10.530  5.038   1.00 86.15 13  B 1 
ATOM 3298 C CG2   . ILE B 2 13  ? -2.651  9.988   6.426   1.00 84.81 13  B 1 
ATOM 3299 C CD1   . ILE B 2 13  ? 0.133   10.382  3.724   1.00 79.55 13  B 1 
ATOM 3300 N N     . ALA B 2 14  ? -1.229  7.351   7.546   1.00 90.26 14  B 1 
ATOM 3301 C CA    . ALA B 2 14  ? -0.514  6.952   8.751   1.00 89.62 14  B 1 
ATOM 3302 C C     . ALA B 2 14  ? 0.362   5.697   8.538   1.00 91.35 14  B 1 
ATOM 3303 O O     . ALA B 2 14  ? 1.459   5.612   9.092   1.00 89.98 14  B 1 
ATOM 3304 C CB    . ALA B 2 14  ? -1.537  6.727   9.870   1.00 86.73 14  B 1 
ATOM 3305 N N     . ASN B 2 15  ? -0.106  4.737   7.735   1.00 92.72 15  B 1 
ATOM 3306 C CA    . ASN B 2 15  ? 0.662   3.535   7.417   1.00 93.16 15  B 1 
ATOM 3307 C C     . ASN B 2 15  ? 1.798   3.858   6.444   1.00 94.19 15  B 1 
ATOM 3308 O O     . ASN B 2 15  ? 2.918   3.390   6.650   1.00 93.13 15  B 1 
ATOM 3309 C CB    . ASN B 2 15  ? -0.274  2.453   6.853   1.00 91.84 15  B 1 
ATOM 3310 C CG    . ASN B 2 15  ? -1.264  1.910   7.880   1.00 88.52 15  B 1 
ATOM 3311 O OD1   . ASN B 2 15  ? -1.116  2.078   9.081   1.00 78.96 15  B 1 
ATOM 3312 N ND2   . ASN B 2 15  ? -2.298  1.246   7.423   1.00 78.58 15  B 1 
ATOM 3313 N N     . VAL B 2 16  ? 1.548   4.708   5.453   1.00 93.15 16  B 1 
ATOM 3314 C CA    . VAL B 2 16  ? 2.581   5.185   4.519   1.00 93.89 16  B 1 
ATOM 3315 C C     . VAL B 2 16  ? 3.707   5.889   5.285   1.00 94.89 16  B 1 
ATOM 3316 O O     . VAL B 2 16  ? 4.866   5.510   5.144   1.00 93.96 16  B 1 
ATOM 3317 C CB    . VAL B 2 16  ? 1.976   6.106   3.441   1.00 93.36 16  B 1 
ATOM 3318 C CG1   . VAL B 2 16  ? 3.038   6.628   2.480   1.00 90.01 16  B 1 
ATOM 3319 C CG2   . VAL B 2 16  ? 0.915   5.362   2.618   1.00 90.14 16  B 1 
ATOM 3320 N N     . ILE B 2 17  ? 3.376   6.824   6.178   1.00 93.81 17  B 1 
ATOM 3321 C CA    . ILE B 2 17  ? 4.357   7.536   7.007   1.00 93.59 17  B 1 
ATOM 3322 C C     . ILE B 2 17  ? 5.155   6.569   7.889   1.00 93.86 17  B 1 
ATOM 3323 O O     . ILE B 2 17  ? 6.368   6.746   8.061   1.00 92.60 17  B 1 
ATOM 3324 C CB    . ILE B 2 17  ? 3.666   8.616   7.869   1.00 92.71 17  B 1 
ATOM 3325 C CG1   . ILE B 2 17  ? 3.083   9.736   6.978   1.00 89.40 17  B 1 
ATOM 3326 C CG2   . ILE B 2 17  ? 4.642   9.229   8.891   1.00 89.25 17  B 1 
ATOM 3327 C CD1   . ILE B 2 17  ? 2.087   10.641  7.706   1.00 83.84 17  B 1 
ATOM 3328 N N     . ARG B 2 18  ? 4.510   5.543   8.471   1.00 94.91 18  B 1 
ATOM 3329 C CA    . ARG B 2 18  ? 5.199   4.534   9.281   1.00 94.39 18  B 1 
ATOM 3330 C C     . ARG B 2 18  ? 6.264   3.794   8.464   1.00 94.87 18  B 1 
ATOM 3331 O O     . ARG B 2 18  ? 7.382   3.652   8.946   1.00 93.07 18  B 1 
ATOM 3332 C CB    . ARG B 2 18  ? 4.171   3.565   9.887   1.00 92.95 18  B 1 
ATOM 3333 C CG    . ARG B 2 18  ? 4.817   2.597   10.885  1.00 85.66 18  B 1 
ATOM 3334 C CD    . ARG B 2 18  ? 3.820   1.525   11.356  1.00 81.89 18  B 1 
ATOM 3335 N NE    . ARG B 2 18  ? 2.685   2.106   12.088  1.00 73.21 18  B 1 
ATOM 3336 C CZ    . ARG B 2 18  ? 1.425   1.705   12.043  1.00 67.67 18  B 1 
ATOM 3337 N NH1   . ARG B 2 18  ? 1.053   0.686   11.321  1.00 60.41 18  B 1 
ATOM 3338 N NH2   . ARG B 2 18  ? 0.507   2.327   12.740  1.00 60.77 18  B 1 
ATOM 3339 N N     . ILE B 2 19  ? 5.929   3.362   7.255   1.00 95.11 19  B 1 
ATOM 3340 C CA    . ILE B 2 19  ? 6.864   2.673   6.355   1.00 95.14 19  B 1 
ATOM 3341 C C     . ILE B 2 19  ? 8.004   3.615   5.932   1.00 95.45 19  B 1 
ATOM 3342 O O     . ILE B 2 19  ? 9.166   3.252   6.067   1.00 93.87 19  B 1 
ATOM 3343 C CB    . ILE B 2 19  ? 6.111   2.076   5.140   1.00 94.73 19  B 1 
ATOM 3344 C CG1   . ILE B 2 19  ? 5.121   0.979   5.606   1.00 92.51 19  B 1 
ATOM 3345 C CG2   . ILE B 2 19  ? 7.103   1.484   4.123   1.00 92.48 19  B 1 
ATOM 3346 C CD1   . ILE B 2 19  ? 4.079   0.602   4.548   1.00 86.77 19  B 1 
ATOM 3347 N N     . MET B 2 20  ? 7.696   4.849   5.534   1.00 94.96 20  B 1 
ATOM 3348 C CA    . MET B 2 20  ? 8.720   5.847   5.178   1.00 94.68 20  B 1 
ATOM 3349 C C     . MET B 2 20  ? 9.722   6.067   6.319   1.00 94.53 20  B 1 
ATOM 3350 O O     . MET B 2 20  ? 10.924  6.110   6.087   1.00 92.85 20  B 1 
ATOM 3351 C CB    . MET B 2 20  ? 8.058   7.187   4.826   1.00 94.06 20  B 1 
ATOM 3352 C CG    . MET B 2 20  ? 7.241   7.148   3.540   1.00 92.19 20  B 1 
ATOM 3353 S SD    . MET B 2 20  ? 6.320   8.698   3.229   1.00 90.66 20  B 1 
ATOM 3354 C CE    . MET B 2 20  ? 7.660   9.750   2.620   1.00 82.71 20  B 1 
ATOM 3355 N N     . ARG B 2 21  ? 9.235   6.159   7.570   1.00 94.66 21  B 1 
ATOM 3356 C CA    . ARG B 2 21  ? 10.101  6.367   8.745   1.00 94.05 21  B 1 
ATOM 3357 C C     . ARG B 2 21  ? 10.959  5.159   9.105   1.00 93.86 21  B 1 
ATOM 3358 O O     . ARG B 2 21  ? 11.960  5.342   9.784   1.00 91.76 21  B 1 
ATOM 3359 C CB    . ARG B 2 21  ? 9.262   6.783   9.958   1.00 92.87 21  B 1 
ATOM 3360 C CG    . ARG B 2 21  ? 8.768   8.226   9.841   1.00 87.45 21  B 1 
ATOM 3361 C CD    . ARG B 2 21  ? 7.976   8.626   11.099  1.00 83.54 21  B 1 
ATOM 3362 N NE    . ARG B 2 21  ? 7.468   10.008  11.010  1.00 77.32 21  B 1 
ATOM 3363 C CZ    . ARG B 2 21  ? 8.162   11.128  11.215  1.00 72.27 21  B 1 
ATOM 3364 N NH1   . ARG B 2 21  ? 9.424   11.097  11.565  1.00 63.25 21  B 1 
ATOM 3365 N NH2   . ARG B 2 21  ? 7.597   12.284  11.050  1.00 66.25 21  B 1 
ATOM 3366 N N     . ARG B 2 22  ? 10.606  3.944   8.696   1.00 94.94 22  B 1 
ATOM 3367 C CA    . ARG B 2 22  ? 11.438  2.754   8.909   1.00 94.17 22  B 1 
ATOM 3368 C C     . ARG B 2 22  ? 12.669  2.738   8.012   1.00 94.39 22  B 1 
ATOM 3369 O O     . ARG B 2 22  ? 13.695  2.226   8.426   1.00 91.93 22  B 1 
ATOM 3370 C CB    . ARG B 2 22  ? 10.628  1.470   8.665   1.00 92.58 22  B 1 
ATOM 3371 C CG    . ARG B 2 22  ? 9.709   1.139   9.848   1.00 82.83 22  B 1 
ATOM 3372 C CD    . ARG B 2 22  ? 8.896   -0.120  9.541   1.00 79.79 22  B 1 
ATOM 3373 N NE    . ARG B 2 22  ? 8.074   -0.495  10.699  1.00 73.53 22  B 1 
ATOM 3374 C CZ    . ARG B 2 22  ? 7.237   -1.504  10.772  1.00 68.17 22  B 1 
ATOM 3375 N NH1   . ARG B 2 22  ? 6.994   -2.318  9.772   1.00 63.54 22  B 1 
ATOM 3376 N NH2   . ARG B 2 22  ? 6.623   -1.738  11.888  1.00 60.00 22  B 1 
ATOM 3377 N N     . VAL B 2 23  ? 12.558  3.290   6.823   1.00 94.00 23  B 1 
ATOM 3378 C CA    . VAL B 2 23  ? 13.649  3.300   5.837   1.00 93.07 23  B 1 
ATOM 3379 C C     . VAL B 2 23  ? 14.572  4.504   6.030   1.00 93.23 23  B 1 
ATOM 3380 O O     . VAL B 2 23  ? 15.758  4.439   5.698   1.00 90.86 23  B 1 
ATOM 3381 C CB    . VAL B 2 23  ? 13.074  3.265   4.411   1.00 90.95 23  B 1 
ATOM 3382 C CG1   . VAL B 2 23  ? 14.160  3.166   3.337   1.00 82.56 23  B 1 
ATOM 3383 C CG2   . VAL B 2 23  ? 12.138  2.059   4.219   1.00 82.19 23  B 1 
ATOM 3384 N N     . LEU B 2 24  ? 14.049  5.596   6.569   1.00 93.15 24  B 1 
ATOM 3385 C CA    . LEU B 2 24  ? 14.812  6.832   6.728   1.00 93.18 24  B 1 
ATOM 3386 C C     . LEU B 2 24  ? 15.553  6.879   8.081   1.00 93.63 24  B 1 
ATOM 3387 O O     . LEU B 2 24  ? 15.051  6.357   9.077   1.00 91.58 24  B 1 
ATOM 3388 C CB    . LEU B 2 24  ? 13.876  8.034   6.569   1.00 91.89 24  B 1 
ATOM 3389 C CG    . LEU B 2 24  ? 13.327  8.218   5.144   1.00 89.60 24  B 1 
ATOM 3390 C CD1   . LEU B 2 24  ? 12.281  9.333   5.144   1.00 85.32 24  B 1 
ATOM 3391 C CD2   . LEU B 2 24  ? 14.412  8.591   4.136   1.00 85.06 24  B 1 
ATOM 3392 N N     . PRO B 2 25  ? 16.709  7.592   8.147   1.00 93.00 25  B 1 
ATOM 3393 C CA    . PRO B 2 25  ? 17.395  7.863   9.403   1.00 92.64 25  B 1 
ATOM 3394 C C     . PRO B 2 25  ? 16.476  8.542   10.438  1.00 92.68 25  B 1 
ATOM 3395 O O     . PRO B 2 25  ? 15.580  9.308   10.071  1.00 90.84 25  B 1 
ATOM 3396 C CB    . PRO B 2 25  ? 18.585  8.759   9.039   1.00 91.45 25  B 1 
ATOM 3397 C CG    . PRO B 2 25  ? 18.848  8.440   7.581   1.00 88.91 25  B 1 
ATOM 3398 C CD    . PRO B 2 25  ? 17.463  8.141   7.033   1.00 91.71 25  B 1 
ATOM 3399 N N     . PRO B 2 26  ? 16.693  8.325   11.757  1.00 90.60 26  B 1 
ATOM 3400 C CA    . PRO B 2 26  ? 15.786  8.824   12.795  1.00 89.28 26  B 1 
ATOM 3401 C C     . PRO B 2 26  ? 15.671  10.359  12.854  1.00 89.55 26  B 1 
ATOM 3402 O O     . PRO B 2 26  ? 14.643  10.884  13.262  1.00 85.74 26  B 1 
ATOM 3403 C CB    . PRO B 2 26  ? 16.335  8.239   14.103  1.00 87.54 26  B 1 
ATOM 3404 C CG    . PRO B 2 26  ? 17.804  7.963   13.804  1.00 85.07 26  B 1 
ATOM 3405 C CD    . PRO B 2 26  ? 17.783  7.554   12.336  1.00 88.48 26  B 1 
ATOM 3406 N N     . HIS B 2 27  ? 16.714  11.073  12.415  1.00 89.80 27  B 1 
ATOM 3407 C CA    . HIS B 2 27  ? 16.749  12.533  12.358  1.00 89.40 27  B 1 
ATOM 3408 C C     . HIS B 2 27  ? 16.121  13.108  11.073  1.00 89.31 27  B 1 
ATOM 3409 O O     . HIS B 2 27  ? 15.905  14.324  10.993  1.00 84.55 27  B 1 
ATOM 3410 C CB    . HIS B 2 27  ? 18.204  12.999  12.534  1.00 87.76 27  B 1 
ATOM 3411 C CG    . HIS B 2 27  ? 19.123  12.481  11.451  1.00 82.11 27  B 1 
ATOM 3412 N ND1   . HIS B 2 27  ? 19.866  11.315  11.503  1.00 72.25 27  B 1 
ATOM 3413 C CD2   . HIS B 2 27  ? 19.361  13.065  10.239  1.00 71.86 27  B 1 
ATOM 3414 C CE1   . HIS B 2 27  ? 20.536  11.202  10.342  1.00 71.33 27  B 1 
ATOM 3415 N NE2   . HIS B 2 27  ? 20.251  12.244  9.547   1.00 73.85 27  B 1 
ATOM 3416 N N     . ALA B 2 28  ? 15.812  12.274  10.096  1.00 90.54 28  B 1 
ATOM 3417 C CA    . ALA B 2 28  ? 15.259  12.738  8.838   1.00 89.97 28  B 1 
ATOM 3418 C C     . ALA B 2 28  ? 13.852  13.336  9.016   1.00 89.81 28  B 1 
ATOM 3419 O O     . ALA B 2 28  ? 12.952  12.759  9.629   1.00 86.51 28  B 1 
ATOM 3420 C CB    . ALA B 2 28  ? 15.269  11.602  7.810   1.00 87.90 28  B 1 
ATOM 3421 N N     . LYS B 2 29  ? 13.661  14.502  8.416   1.00 90.45 29  B 1 
ATOM 3422 C CA    . LYS B 2 29  ? 12.354  15.170  8.364   1.00 90.03 29  B 1 
ATOM 3423 C C     . LYS B 2 29  ? 11.683  14.865  7.024   1.00 90.33 29  B 1 
ATOM 3424 O O     . LYS B 2 29  ? 12.331  14.867  5.978   1.00 87.58 29  B 1 
ATOM 3425 C CB    . LYS B 2 29  ? 12.506  16.668  8.619   1.00 87.33 29  B 1 
ATOM 3426 C CG    . LYS B 2 29  ? 13.028  16.964  10.036  1.00 79.49 29  B 1 
ATOM 3427 C CD    . LYS B 2 29  ? 13.149  18.470  10.287  1.00 73.68 29  B 1 
ATOM 3428 C CE    . LYS B 2 29  ? 13.734  18.733  11.673  1.00 65.09 29  B 1 
ATOM 3429 N NZ    . LYS B 2 29  ? 13.946  20.179  11.934  1.00 57.37 29  B 1 
ATOM 3430 N N     . ILE B 2 30  ? 10.371  14.644  7.068   1.00 87.86 30  B 1 
ATOM 3431 C CA    . ILE B 2 30  ? 9.552   14.394  5.888   1.00 89.07 30  B 1 
ATOM 3432 C C     . ILE B 2 30  ? 8.521   15.514  5.777   1.00 89.10 30  B 1 
ATOM 3433 O O     . ILE B 2 30  ? 7.734   15.706  6.718   1.00 86.99 30  B 1 
ATOM 3434 C CB    . ILE B 2 30  ? 8.865   13.010  5.941   1.00 88.82 30  B 1 
ATOM 3435 C CG1   . ILE B 2 30  ? 9.834   11.862  6.337   1.00 84.56 30  B 1 
ATOM 3436 C CG2   . ILE B 2 30  ? 8.226   12.714  4.574   1.00 84.14 30  B 1 
ATOM 3437 C CD1   . ILE B 2 30  ? 9.121   10.538  6.608   1.00 81.53 30  B 1 
ATOM 3438 N N     . SER B 2 31  ? 8.529   16.237  4.667   1.00 91.75 31  B 1 
ATOM 3439 C CA    . SER B 2 31  ? 7.534   17.272  4.391   1.00 91.00 31  B 1 
ATOM 3440 C C     . SER B 2 31  ? 6.153   16.659  4.122   1.00 91.34 31  B 1 
ATOM 3441 O O     . SER B 2 31  ? 6.047   15.482  3.775   1.00 89.95 31  B 1 
ATOM 3442 C CB    . SER B 2 31  ? 7.989   18.148  3.225   1.00 88.57 31  B 1 
ATOM 3443 O OG    . SER B 2 31  ? 8.130   17.367  2.056   1.00 78.64 31  B 1 
ATOM 3444 N N     . ASP B 2 32  ? 5.082   17.419  4.329   1.00 89.52 32  B 1 
ATOM 3445 C CA    . ASP B 2 32  ? 3.721   16.905  4.167   1.00 89.19 32  B 1 
ATOM 3446 C C     . ASP B 2 32  ? 3.391   16.616  2.698   1.00 90.32 32  B 1 
ATOM 3447 O O     . ASP B 2 32  ? 2.846   15.551  2.395   1.00 89.61 32  B 1 
ATOM 3448 C CB    . ASP B 2 32  ? 2.719   17.859  4.824   1.00 86.94 32  B 1 
ATOM 3449 C CG    . ASP B 2 32  ? 2.855   17.842  6.356   1.00 80.10 32  B 1 
ATOM 3450 O OD1   . ASP B 2 32  ? 3.202   16.771  6.927   1.00 73.24 32  B 1 
ATOM 3451 O OD2   . ASP B 2 32  ? 2.655   18.900  6.982   1.00 71.12 32  B 1 
ATOM 3452 N N     . ASP B 2 33  ? 3.859   17.447  1.785   1.00 91.14 33  B 1 
ATOM 3453 C CA    . ASP B 2 33  ? 3.780   17.229  0.345   1.00 91.18 33  B 1 
ATOM 3454 C C     . ASP B 2 33  ? 4.513   15.942  -0.098  1.00 92.48 33  B 1 
ATOM 3455 O O     . ASP B 2 33  ? 4.016   15.205  -0.958  1.00 90.94 33  B 1 
ATOM 3456 C CB    . ASP B 2 33  ? 4.349   18.466  -0.384  1.00 88.62 33  B 1 
ATOM 3457 C CG    . ASP B 2 33  ? 5.838   18.723  -0.102  1.00 80.91 33  B 1 
ATOM 3458 O OD1   . ASP B 2 33  ? 6.293   18.492  1.035   1.00 69.59 33  B 1 
ATOM 3459 O OD2   . ASP B 2 33  ? 6.567   19.099  -1.038  1.00 72.09 33  B 1 
ATOM 3460 N N     . ALA B 2 34  ? 5.644   15.587  0.521   1.00 92.32 34  B 1 
ATOM 3461 C CA    . ALA B 2 34  ? 6.328   14.332  0.249   1.00 92.59 34  B 1 
ATOM 3462 C C     . ALA B 2 34  ? 5.515   13.116  0.721   1.00 93.23 34  B 1 
ATOM 3463 O O     . ALA B 2 34  ? 5.477   12.094  0.031   1.00 92.10 34  B 1 
ATOM 3464 C CB    . ALA B 2 34  ? 7.721   14.355  0.887   1.00 91.83 34  B 1 
ATOM 3465 N N     . LYS B 2 35  ? 4.838   13.210  1.881   1.00 93.28 35  B 1 
ATOM 3466 C CA    . LYS B 2 35  ? 3.964   12.140  2.386   1.00 93.24 35  B 1 
ATOM 3467 C C     . LYS B 2 35  ? 2.773   11.913  1.454   1.00 93.65 35  B 1 
ATOM 3468 O O     . LYS B 2 35  ? 2.483   10.771  1.111   1.00 92.67 35  B 1 
ATOM 3469 C CB    . LYS B 2 35  ? 3.446   12.479  3.795   1.00 92.25 35  B 1 
ATOM 3470 C CG    . LYS B 2 35  ? 4.538   12.546  4.869   1.00 89.46 35  B 1 
ATOM 3471 C CD    . LYS B 2 35  ? 3.972   13.214  6.120   1.00 87.39 35  B 1 
ATOM 3472 C CE    . LYS B 2 35  ? 5.080   13.660  7.074   1.00 82.75 35  B 1 
ATOM 3473 N NZ    . LYS B 2 35  ? 4.626   14.787  7.918   1.00 77.35 35  B 1 
ATOM 3474 N N     . GLU B 2 36  ? 2.122   12.979  1.032   1.00 92.83 36  B 1 
ATOM 3475 C CA    . GLU B 2 36  ? 0.984   12.928  0.120   1.00 92.73 36  B 1 
ATOM 3476 C C     . GLU B 2 36  ? 1.384   12.411  -1.264  1.00 93.48 36  B 1 
ATOM 3477 O O     . GLU B 2 36  ? 0.722   11.533  -1.813  1.00 92.61 36  B 1 
ATOM 3478 C CB    . GLU B 2 36  ? 0.350   14.323  0.014   1.00 91.53 36  B 1 
ATOM 3479 C CG    . GLU B 2 36  ? -0.356  14.714  1.320   1.00 86.47 36  B 1 
ATOM 3480 C CD    . GLU B 2 36  ? -0.948  16.131  1.304   1.00 83.85 36  B 1 
ATOM 3481 O OE1   . GLU B 2 36  ? -1.461  16.540  2.366   1.00 79.27 36  B 1 
ATOM 3482 O OE2   . GLU B 2 36  ? -0.907  16.783  0.243   1.00 77.77 36  B 1 
ATOM 3483 N N     . THR B 2 37  ? 2.529   12.855  -1.784  1.00 93.26 37  B 1 
ATOM 3484 C CA    . THR B 2 37  ? 3.033   12.376  -3.078  1.00 93.27 37  B 1 
ATOM 3485 C C     . THR B 2 37  ? 3.347   10.880  -3.044  1.00 93.98 37  B 1 
ATOM 3486 O O     . THR B 2 37  ? 2.945   10.150  -3.948  1.00 93.17 37  B 1 
ATOM 3487 C CB    . THR B 2 37  ? 4.267   13.162  -3.524  1.00 92.45 37  B 1 
ATOM 3488 O OG1   . THR B 2 37  ? 4.021   14.544  -3.531  1.00 85.49 37  B 1 
ATOM 3489 C CG2   . THR B 2 37  ? 4.672   12.803  -4.959  1.00 84.13 37  B 1 
ATOM 3490 N N     . ILE B 2 38  ? 4.005   10.375  -1.993  1.00 94.25 38  B 1 
ATOM 3491 C CA    . ILE B 2 38  ? 4.233   8.930   -1.828  1.00 94.63 38  B 1 
ATOM 3492 C C     . ILE B 2 38  ? 2.906   8.176   -1.684  1.00 95.02 38  B 1 
ATOM 3493 O O     . ILE B 2 38  ? 2.758   7.103   -2.273  1.00 94.19 38  B 1 
ATOM 3494 C CB    . ILE B 2 38  ? 5.177   8.648   -0.636  1.00 94.14 38  B 1 
ATOM 3495 C CG1   . ILE B 2 38  ? 6.630   9.064   -0.944  1.00 90.93 38  B 1 
ATOM 3496 C CG2   . ILE B 2 38  ? 5.136   7.179   -0.197  1.00 90.98 38  B 1 
ATOM 3497 C CD1   . ILE B 2 38  ? 7.400   8.135   -1.897  1.00 81.94 38  B 1 
ATOM 3498 N N     . GLN B 2 39  ? 1.927   8.714   -0.950  1.00 94.08 39  B 1 
ATOM 3499 C CA    . GLN B 2 39  ? 0.608   8.100   -0.800  1.00 94.22 39  B 1 
ATOM 3500 C C     . GLN B 2 39  ? -0.094  7.927   -2.150  1.00 94.59 39  B 1 
ATOM 3501 O O     . GLN B 2 39  ? -0.604  6.838   -2.442  1.00 93.52 39  B 1 
ATOM 3502 C CB    . GLN B 2 39  ? -0.227  8.956   0.164   1.00 93.28 39  B 1 
ATOM 3503 C CG    . GLN B 2 39  ? -1.581  8.334   0.491   1.00 90.93 39  B 1 
ATOM 3504 C CD    . GLN B 2 39  ? -2.501  9.275   1.271   1.00 90.28 39  B 1 
ATOM 3505 O OE1   . GLN B 2 39  ? -2.380  10.488  1.240   1.00 84.86 39  B 1 
ATOM 3506 N NE2   . GLN B 2 39  ? -3.467  8.747   1.979   1.00 83.18 39  B 1 
ATOM 3507 N N     . GLU B 2 40  ? -0.083  8.943   -3.002  1.00 94.10 40  B 1 
ATOM 3508 C CA    . GLU B 2 40  ? -0.607  8.869   -4.360  1.00 93.95 40  B 1 
ATOM 3509 C C     . GLU B 2 40  ? 0.173   7.857   -5.215  1.00 94.45 40  B 1 
ATOM 3510 O O     . GLU B 2 40  ? -0.433  6.994   -5.855  1.00 93.33 40  B 1 
ATOM 3511 C CB    . GLU B 2 40  ? -0.585  10.249  -5.048  1.00 92.80 40  B 1 
ATOM 3512 C CG    . GLU B 2 40  ? -1.647  11.228  -4.538  1.00 83.96 40  B 1 
ATOM 3513 C CD    . GLU B 2 40  ? -1.775  12.515  -5.381  1.00 80.61 40  B 1 
ATOM 3514 O OE1   . GLU B 2 40  ? -2.215  13.543  -4.851  1.00 75.71 40  B 1 
ATOM 3515 O OE2   . GLU B 2 40  ? -1.503  12.493  -6.611  1.00 74.21 40  B 1 
ATOM 3516 N N     . CYS B 2 41  ? 1.511   7.895   -5.183  1.00 94.38 41  B 1 
ATOM 3517 C CA    . CYS B 2 41  ? 2.370   6.995   -5.954  1.00 94.31 41  B 1 
ATOM 3518 C C     . CYS B 2 41  ? 2.126   5.519   -5.610  1.00 94.70 41  B 1 
ATOM 3519 O O     . CYS B 2 41  ? 1.941   4.708   -6.511  1.00 93.99 41  B 1 
ATOM 3520 C CB    . CYS B 2 41  ? 3.840   7.359   -5.730  1.00 93.96 41  B 1 
ATOM 3521 S SG    . CYS B 2 41  ? 4.252   8.911   -6.592  1.00 90.74 41  B 1 
ATOM 3522 N N     . VAL B 2 42  ? 2.068   5.159   -4.322  1.00 95.51 42  B 1 
ATOM 3523 C CA    . VAL B 2 42  ? 1.822   3.783   -3.881  1.00 95.52 42  B 1 
ATOM 3524 C C     . VAL B 2 42  ? 0.416   3.313   -4.291  1.00 95.75 42  B 1 
ATOM 3525 O O     . VAL B 2 42  ? 0.241   2.179   -4.730  1.00 94.63 42  B 1 
ATOM 3526 C CB    . VAL B 2 42  ? 2.021   3.663   -2.357  1.00 94.53 42  B 1 
ATOM 3527 C CG1   . VAL B 2 42  ? 1.580   2.310   -1.801  1.00 87.03 42  B 1 
ATOM 3528 C CG2   . VAL B 2 42  ? 3.498   3.827   -1.994  1.00 86.17 42  B 1 
ATOM 3529 N N     . SER B 2 43  ? -0.581  4.172   -4.195  1.00 93.45 43  B 1 
ATOM 3530 C CA    . SER B 2 43  ? -1.957  3.835   -4.582  1.00 92.91 43  B 1 
ATOM 3531 C C     . SER B 2 43  ? -2.107  3.620   -6.086  1.00 93.07 43  B 1 
ATOM 3532 O O     . SER B 2 43  ? -2.827  2.719   -6.526  1.00 91.42 43  B 1 
ATOM 3533 C CB    . SER B 2 43  ? -2.908  4.929   -4.101  1.00 91.57 43  B 1 
ATOM 3534 O OG    . SER B 2 43  ? -2.773  5.100   -2.708  1.00 83.39 43  B 1 
ATOM 3535 N N     . GLU B 2 44  ? -1.398  4.389   -6.896  1.00 93.23 44  B 1 
ATOM 3536 C CA    . GLU B 2 44  ? -1.355  4.198   -8.343  1.00 92.94 44  B 1 
ATOM 3537 C C     . GLU B 2 44  ? -0.511  2.989   -8.746  1.00 93.56 44  B 1 
ATOM 3538 O O     . GLU B 2 44  ? -0.907  2.279   -9.669  1.00 92.23 44  B 1 
ATOM 3539 C CB    . GLU B 2 44  ? -0.897  5.477   -9.043  1.00 91.71 44  B 1 
ATOM 3540 C CG    . GLU B 2 44  ? -1.993  6.557   -9.072  1.00 83.73 44  B 1 
ATOM 3541 C CD    . GLU B 2 44  ? -3.273  6.128   -9.815  1.00 84.01 44  B 1 
ATOM 3542 O OE1   . GLU B 2 44  ? -4.377  6.627   -9.507  1.00 77.88 44  B 1 
ATOM 3543 O OE2   . GLU B 2 44  ? -3.216  5.290   -10.735 1.00 78.45 44  B 1 
ATOM 3544 N N     . TYR B 2 45  ? 0.564   2.688   -8.029  1.00 94.71 45  B 1 
ATOM 3545 C CA    . TYR B 2 45  ? 1.341   1.467   -8.234  1.00 94.84 45  B 1 
ATOM 3546 C C     . TYR B 2 45  ? 0.466   0.210   -8.044  1.00 94.86 45  B 1 
ATOM 3547 O O     . TYR B 2 45  ? 0.402   -0.633  -8.942  1.00 93.78 45  B 1 
ATOM 3548 C CB    . TYR B 2 45  ? 2.537   1.460   -7.273  1.00 94.48 45  B 1 
ATOM 3549 C CG    . TYR B 2 45  ? 3.329   0.176   -7.326  1.00 93.79 45  B 1 
ATOM 3550 C CD1   . TYR B 2 45  ? 3.152   -0.819  -6.344  1.00 90.95 45  B 1 
ATOM 3551 C CD2   . TYR B 2 45  ? 4.245   -0.040  -8.375  1.00 91.03 45  B 1 
ATOM 3552 C CE1   . TYR B 2 45  ? 3.883   -2.012  -6.410  1.00 89.39 45  B 1 
ATOM 3553 C CE2   . TYR B 2 45  ? 4.983   -1.237  -8.444  1.00 89.57 45  B 1 
ATOM 3554 C CZ    . TYR B 2 45  ? 4.804   -2.218  -7.461  1.00 89.94 45  B 1 
ATOM 3555 O OH    . TYR B 2 45  ? 5.526   -3.374  -7.523  1.00 87.99 45  B 1 
ATOM 3556 N N     . ILE B 2 46  ? -0.306  0.128   -6.953  1.00 95.05 46  B 1 
ATOM 3557 C CA    . ILE B 2 46  ? -1.263  -0.968  -6.733  1.00 94.88 46  B 1 
ATOM 3558 C C     . ILE B 2 46  ? -2.265  -1.050  -7.891  1.00 94.88 46  B 1 
ATOM 3559 O O     . ILE B 2 46  ? -2.548  -2.136  -8.404  1.00 93.60 46  B 1 
ATOM 3560 C CB    . ILE B 2 46  ? -1.991  -0.780  -5.379  1.00 94.47 46  B 1 
ATOM 3561 C CG1   . ILE B 2 46  ? -1.006  -0.950  -4.200  1.00 93.27 46  B 1 
ATOM 3562 C CG2   . ILE B 2 46  ? -3.168  -1.767  -5.228  1.00 92.65 46  B 1 
ATOM 3563 C CD1   . ILE B 2 46  ? -1.543  -0.434  -2.864  1.00 89.78 46  B 1 
ATOM 3564 N N     . SER B 2 47  ? -2.796  0.081   -8.331  1.00 94.40 47  B 1 
ATOM 3565 C CA    . SER B 2 47  ? -3.766  0.127   -9.428  1.00 93.72 47  B 1 
ATOM 3566 C C     . SER B 2 47  ? -3.172  -0.306  -10.771 1.00 93.64 47  B 1 
ATOM 3567 O O     . SER B 2 47  ? -3.865  -0.936  -11.571 1.00 92.31 47  B 1 
ATOM 3568 C CB    . SER B 2 47  ? -4.343  1.537   -9.569  1.00 92.46 47  B 1 
ATOM 3569 O OG    . SER B 2 47  ? -5.001  1.945   -8.398  1.00 80.78 47  B 1 
ATOM 3570 N N     . PHE B 2 48  ? -1.906  0.022   -11.022 1.00 93.64 48  B 1 
ATOM 3571 C CA    . PHE B 2 48  ? -1.169  -0.335  -12.221 1.00 93.56 48  B 1 
ATOM 3572 C C     . PHE B 2 48  ? -0.924  -1.846  -12.309 1.00 93.77 48  B 1 
ATOM 3573 O O     . PHE B 2 48  ? -1.382  -2.487  -13.266 1.00 92.40 48  B 1 
ATOM 3574 C CB    . PHE B 2 48  ? 0.136   0.467   -12.246 1.00 92.82 48  B 1 
ATOM 3575 C CG    . PHE B 2 48  ? 0.995   0.271   -13.478 1.00 92.18 48  B 1 
ATOM 3576 C CD1   . PHE B 2 48  ? 2.366   0.001   -13.346 1.00 88.80 48  B 1 
ATOM 3577 C CD2   . PHE B 2 48  ? 0.441   0.418   -14.761 1.00 88.92 48  B 1 
ATOM 3578 C CE1   . PHE B 2 48  ? 3.182   -0.100  -14.486 1.00 87.23 48  B 1 
ATOM 3579 C CE2   . PHE B 2 48  ? 1.241   0.307   -15.905 1.00 87.25 48  B 1 
ATOM 3580 C CZ    . PHE B 2 48  ? 2.621   0.059   -15.764 1.00 88.01 48  B 1 
ATOM 3581 N N     . ILE B 2 49  ? -0.348  -2.441  -11.260 1.00 94.75 49  B 1 
ATOM 3582 C CA    . ILE B 2 49  ? -0.103  -3.884  -11.164 1.00 94.77 49  B 1 
ATOM 3583 C C     . ILE B 2 49  ? -1.412  -4.673  -11.210 1.00 94.81 49  B 1 
ATOM 3584 O O     . ILE B 2 49  ? -1.551  -5.629  -11.976 1.00 93.63 49  B 1 
ATOM 3585 C CB    . ILE B 2 49  ? 0.704   -4.206  -9.886  1.00 94.22 49  B 1 
ATOM 3586 C CG1   . ILE B 2 49  ? 2.086   -3.503  -9.823  1.00 91.80 49  B 1 
ATOM 3587 C CG2   . ILE B 2 49  ? 0.888   -5.725  -9.720  1.00 92.27 49  B 1 
ATOM 3588 C CD1   . ILE B 2 49  ? 3.027   -3.810  -10.977 1.00 82.39 49  B 1 
ATOM 3589 N N     . THR B 2 50  ? -2.416  -4.261  -10.427 1.00 95.18 50  B 1 
ATOM 3590 C CA    . THR B 2 50  ? -3.725  -4.934  -10.405 1.00 94.85 50  B 1 
ATOM 3591 C C     . THR B 2 50  ? -4.421  -4.875  -11.765 1.00 94.67 50  B 1 
ATOM 3592 O O     . THR B 2 50  ? -5.086  -5.826  -12.157 1.00 93.21 50  B 1 
ATOM 3593 C CB    . THR B 2 50  ? -4.648  -4.313  -9.345  1.00 94.12 50  B 1 
ATOM 3594 O OG1   . THR B 2 50  ? -4.054  -4.336  -8.074  1.00 88.26 50  B 1 
ATOM 3595 C CG2   . THR B 2 50  ? -5.977  -5.062  -9.206  1.00 85.47 50  B 1 
ATOM 3596 N N     . GLY B 2 51  ? -4.280  -3.770  -12.483 1.00 93.63 51  B 1 
ATOM 3597 C CA    . GLY B 2 51  ? -4.812  -3.625  -13.835 1.00 92.98 51  B 1 
ATOM 3598 C C     . GLY B 2 51  ? -4.236  -4.658  -14.795 1.00 93.38 51  B 1 
ATOM 3599 O O     . GLY B 2 51  ? -4.999  -5.331  -15.491 1.00 92.07 51  B 1 
ATOM 3600 N N     . GLU B 2 52  ? -2.923  -4.844  -14.785 1.00 93.48 52  B 1 
ATOM 3601 C CA    . GLU B 2 52  ? -2.251  -5.813  -15.642 1.00 93.04 52  B 1 
ATOM 3602 C C     . GLU B 2 52  ? -2.546  -7.269  -15.243 1.00 93.50 52  B 1 
ATOM 3603 O O     . GLU B 2 52  ? -2.838  -8.107  -16.099 1.00 92.16 52  B 1 
ATOM 3604 C CB    . GLU B 2 52  ? -0.741  -5.516  -15.645 1.00 91.80 52  B 1 
ATOM 3605 C CG    . GLU B 2 52  ? 0.009   -6.270  -16.751 1.00 85.59 52  B 1 
ATOM 3606 C CD    . GLU B 2 52  ? -0.465  -5.898  -18.174 1.00 85.97 52  B 1 
ATOM 3607 O OE1   . GLU B 2 52  ? -0.398  -6.766  -19.066 1.00 80.41 52  B 1 
ATOM 3608 O OE2   . GLU B 2 52  ? -0.885  -4.749  -18.404 1.00 80.03 52  B 1 
ATOM 3609 N N     . ALA B 2 53  ? -2.568  -7.572  -13.943 1.00 94.21 53  B 1 
ATOM 3610 C CA    . ALA B 2 53  ? -2.970  -8.887  -13.443 1.00 94.38 53  B 1 
ATOM 3611 C C     . ALA B 2 53  ? -4.414  -9.241  -13.853 1.00 94.26 53  B 1 
ATOM 3612 O O     . ALA B 2 53  ? -4.706  -10.370 -14.252 1.00 92.86 53  B 1 
ATOM 3613 C CB    . ALA B 2 53  ? -2.801  -8.901  -11.918 1.00 94.19 53  B 1 
ATOM 3614 N N     . ASN B 2 54  ? -5.309  -8.266  -13.811 1.00 94.06 54  B 1 
ATOM 3615 C CA    . ASN B 2 54  ? -6.689  -8.447  -14.253 1.00 93.67 54  B 1 
ATOM 3616 C C     . ASN B 2 54  ? -6.807  -8.661  -15.769 1.00 93.68 54  B 1 
ATOM 3617 O O     . ASN B 2 54  ? -7.634  -9.465  -16.191 1.00 92.50 54  B 1 
ATOM 3618 C CB    . ASN B 2 54  ? -7.523  -7.249  -13.768 1.00 92.49 54  B 1 
ATOM 3619 C CG    . ASN B 2 54  ? -8.969  -7.363  -14.191 1.00 90.30 54  B 1 
ATOM 3620 O OD1   . ASN B 2 54  ? -9.719  -8.235  -13.773 1.00 81.21 54  B 1 
ATOM 3621 N ND2   . ASN B 2 54  ? -9.424  -6.481  -15.052 1.00 81.60 54  B 1 
ATOM 3622 N N     . GLU B 2 55  ? -5.977  -8.010  -16.585 1.00 93.46 55  B 1 
ATOM 3623 C CA    . GLU B 2 55  ? -5.921  -8.265  -18.033 1.00 92.90 55  B 1 
ATOM 3624 C C     . GLU B 2 55  ? -5.539  -9.722  -18.322 1.00 93.43 55  B 1 
ATOM 3625 O O     . GLU B 2 55  ? -6.184  -10.379 -19.148 1.00 92.20 55  B 1 
ATOM 3626 C CB    . GLU B 2 55  ? -4.909  -7.330  -18.708 1.00 91.50 55  B 1 
ATOM 3627 C CG    . GLU B 2 55  ? -5.412  -5.900  -18.893 1.00 82.81 55  B 1 
ATOM 3628 C CD    . GLU B 2 55  ? -6.503  -5.774  -19.961 1.00 80.34 55  B 1 
ATOM 3629 O OE1   . GLU B 2 55  ? -7.389  -4.916  -19.769 1.00 74.46 55  B 1 
ATOM 3630 O OE2   . GLU B 2 55  ? -6.442  -6.459  -20.986 1.00 73.02 55  B 1 
ATOM 3631 N N     . ARG B 2 56  ? -4.548  -10.269 -17.598 1.00 93.53 56  B 1 
ATOM 3632 C CA    . ARG B 2 56  ? -4.201  -11.685 -17.697 1.00 93.44 56  B 1 
ATOM 3633 C C     . ARG B 2 56  ? -5.382  -12.579 -17.328 1.00 93.82 56  B 1 
ATOM 3634 O O     . ARG B 2 56  ? -5.718  -13.488 -18.092 1.00 92.25 56  B 1 
ATOM 3635 C CB    . ARG B 2 56  ? -2.974  -11.989 -16.817 1.00 92.13 56  B 1 
ATOM 3636 C CG    . ARG B 2 56  ? -2.568  -13.466 -16.938 1.00 89.52 56  B 1 
ATOM 3637 C CD    . ARG B 2 56  ? -1.412  -13.818 -16.004 1.00 86.39 56  B 1 
ATOM 3638 N NE    . ARG B 2 56  ? -1.163  -15.264 -16.045 1.00 83.34 56  B 1 
ATOM 3639 C CZ    . ARG B 2 56  ? -0.255  -15.938 -15.367 1.00 81.84 56  B 1 
ATOM 3640 N NH1   . ARG B 2 56  ? 0.595   -15.362 -14.561 1.00 76.01 56  B 1 
ATOM 3641 N NH2   . ARG B 2 56  ? -0.181  -17.225 -15.491 1.00 76.12 56  B 1 
ATOM 3642 N N     . CYS B 2 57  ? -6.046  -12.315 -16.206 1.00 93.52 57  B 1 
ATOM 3643 C CA    . CYS B 2 57  ? -7.204  -13.099 -15.775 1.00 93.35 57  B 1 
ATOM 3644 C C     . CYS B 2 57  ? -8.334  -13.091 -16.807 1.00 93.58 57  B 1 
ATOM 3645 O O     . CYS B 2 57  ? -8.916  -14.143 -17.064 1.00 92.18 57  B 1 
ATOM 3646 C CB    . CYS B 2 57  ? -7.724  -12.555 -14.438 1.00 92.51 57  B 1 
ATOM 3647 S SG    . CYS B 2 57  ? -6.561  -12.958 -13.115 1.00 85.04 57  B 1 
ATOM 3648 N N     . GLN B 2 58  ? -8.629  -11.945 -17.399 1.00 94.08 58  B 1 
ATOM 3649 C CA    . GLN B 2 58  ? -9.658  -11.837 -18.434 1.00 93.54 58  B 1 
ATOM 3650 C C     . GLN B 2 58  ? -9.291  -12.626 -19.690 1.00 93.94 58  B 1 
ATOM 3651 O O     . GLN B 2 58  ? -10.131 -13.352 -20.214 1.00 92.38 58  B 1 
ATOM 3652 C CB    . GLN B 2 58  ? -9.890  -10.367 -18.787 1.00 92.61 58  B 1 
ATOM 3653 C CG    . GLN B 2 58  ? -10.659 -9.629  -17.680 1.00 86.49 58  B 1 
ATOM 3654 C CD    . GLN B 2 58  ? -10.897 -8.154  -18.010 1.00 83.82 58  B 1 
ATOM 3655 O OE1   . GLN B 2 58  ? -10.530 -7.635  -19.053 1.00 76.84 58  B 1 
ATOM 3656 N NE2   . GLN B 2 58  ? -11.555 -7.425  -17.138 1.00 73.60 58  B 1 
ATOM 3657 N N     . ARG B 2 59  ? -8.035  -12.546 -20.134 1.00 93.61 59  B 1 
ATOM 3658 C CA    . ARG B 2 59  ? -7.553  -13.306 -21.289 1.00 93.08 59  B 1 
ATOM 3659 C C     . ARG B 2 59  ? -7.630  -14.820 -21.068 1.00 93.67 59  B 1 
ATOM 3660 O O     . ARG B 2 59  ? -7.951  -15.560 -21.987 1.00 91.54 59  B 1 
ATOM 3661 C CB    . ARG B 2 59  ? -6.119  -12.846 -21.601 1.00 91.15 59  B 1 
ATOM 3662 C CG    . ARG B 2 59  ? -5.576  -13.485 -22.889 1.00 82.53 59  B 1 
ATOM 3663 C CD    . ARG B 2 59  ? -4.187  -12.937 -23.229 1.00 79.91 59  B 1 
ATOM 3664 N NE    . ARG B 2 59  ? -3.219  -13.251 -22.170 1.00 72.76 59  B 1 
ATOM 3665 C CZ    . ARG B 2 59  ? -2.180  -12.526 -21.783 1.00 67.33 59  B 1 
ATOM 3666 N NH1   . ARG B 2 59  ? -1.872  -11.402 -22.377 1.00 61.75 59  B 1 
ATOM 3667 N NH2   . ARG B 2 59  ? -1.447  -12.917 -20.793 1.00 60.77 59  B 1 
ATOM 3668 N N     . GLU B 2 60  ? -7.397  -15.269 -19.832 1.00 92.95 60  B 1 
ATOM 3669 C CA    . GLU B 2 60  ? -7.495  -16.674 -19.430 1.00 92.55 60  B 1 
ATOM 3670 C C     . GLU B 2 60  ? -8.905  -17.081 -18.938 1.00 92.39 60  B 1 
ATOM 3671 O O     . GLU B 2 60  ? -9.081  -18.162 -18.370 1.00 89.00 60  B 1 
ATOM 3672 C CB    . GLU B 2 60  ? -6.420  -16.970 -18.371 1.00 91.73 60  B 1 
ATOM 3673 C CG    . GLU B 2 60  ? -4.989  -16.862 -18.923 1.00 88.35 60  B 1 
ATOM 3674 C CD    . GLU B 2 60  ? -3.912  -17.040 -17.841 1.00 86.59 60  B 1 
ATOM 3675 O OE1   . GLU B 2 60  ? -2.737  -16.693 -18.110 1.00 81.91 60  B 1 
ATOM 3676 O OE2   . GLU B 2 60  ? -4.240  -17.480 -16.716 1.00 81.39 60  B 1 
ATOM 3677 N N     . GLN B 2 61  ? -9.906  -16.220 -19.106 1.00 89.80 61  B 1 
ATOM 3678 C CA    . GLN B 2 61  ? -11.302 -16.431 -18.684 1.00 89.68 61  B 1 
ATOM 3679 C C     . GLN B 2 61  ? -11.463 -16.764 -17.188 1.00 89.90 61  B 1 
ATOM 3680 O O     . GLN B 2 61  ? -12.454 -17.379 -16.763 1.00 86.15 61  B 1 
ATOM 3681 C CB    . GLN B 2 61  ? -11.996 -17.456 -19.596 1.00 87.66 61  B 1 
ATOM 3682 C CG    . GLN B 2 61  ? -11.946 -17.071 -21.085 1.00 79.60 61  B 1 
ATOM 3683 C CD    . GLN B 2 61  ? -12.688 -18.077 -21.967 1.00 73.02 61  B 1 
ATOM 3684 O OE1   . GLN B 2 61  ? -13.285 -19.041 -21.515 1.00 66.31 61  B 1 
ATOM 3685 N NE2   . GLN B 2 61  ? -12.689 -17.872 -23.259 1.00 62.74 61  B 1 
ATOM 3686 N N     . ARG B 2 62  ? -10.525 -16.320 -16.341 1.00 90.29 62  B 1 
ATOM 3687 C CA    . ARG B 2 62  ? -10.575 -16.483 -14.888 1.00 89.88 62  B 1 
ATOM 3688 C C     . ARG B 2 62  ? -11.219 -15.260 -14.234 1.00 89.30 62  B 1 
ATOM 3689 O O     . ARG B 2 62  ? -11.107 -14.140 -14.716 1.00 85.66 62  B 1 
ATOM 3690 C CB    . ARG B 2 62  ? -9.169  -16.765 -14.337 1.00 88.99 62  B 1 
ATOM 3691 C CG    . ARG B 2 62  ? -8.649  -18.129 -14.809 1.00 85.97 62  B 1 
ATOM 3692 C CD    . ARG B 2 62  ? -7.322  -18.541 -14.154 1.00 86.01 62  B 1 
ATOM 3693 N NE    . ARG B 2 62  ? -6.203  -17.696 -14.593 1.00 83.21 62  B 1 
ATOM 3694 C CZ    . ARG B 2 62  ? -5.556  -16.761 -13.898 1.00 84.57 62  B 1 
ATOM 3695 N NH1   . ARG B 2 62  ? -5.861  -16.435 -12.664 1.00 76.87 62  B 1 
ATOM 3696 N NH2   . ARG B 2 62  ? -4.570  -16.126 -14.453 1.00 79.65 62  B 1 
ATOM 3697 N N     . LYS B 2 63  ? -11.889 -15.474 -13.085 1.00 87.19 63  B 1 
ATOM 3698 C CA    . LYS B 2 63  ? -12.573 -14.412 -12.323 1.00 85.54 63  B 1 
ATOM 3699 C C     . LYS B 2 63  ? -11.857 -14.019 -11.037 1.00 86.06 63  B 1 
ATOM 3700 O O     . LYS B 2 63  ? -12.267 -13.064 -10.384 1.00 81.95 63  B 1 
ATOM 3701 C CB    . LYS B 2 63  ? -14.014 -14.832 -12.027 1.00 82.94 63  B 1 
ATOM 3702 C CG    . LYS B 2 63  ? -14.833 -15.005 -13.319 1.00 77.58 63  B 1 
ATOM 3703 C CD    . LYS B 2 63  ? -16.290 -15.348 -12.990 1.00 70.42 63  B 1 
ATOM 3704 C CE    . LYS B 2 63  ? -17.050 -15.536 -14.301 1.00 64.03 63  B 1 
ATOM 3705 N NZ    . LYS B 2 63  ? -18.451 -15.935 -14.080 1.00 57.34 63  B 1 
ATOM 3706 N N     . THR B 2 64  ? -10.823 -14.769 -10.655 1.00 88.47 64  B 1 
ATOM 3707 C CA    . THR B 2 64  ? -10.073 -14.566 -9.416  1.00 88.81 64  B 1 
ATOM 3708 C C     . THR B 2 64  ? -8.625  -14.248 -9.755  1.00 90.21 64  B 1 
ATOM 3709 O O     . THR B 2 64  ? -7.980  -15.051 -10.429 1.00 88.25 64  B 1 
ATOM 3710 C CB    . THR B 2 64  ? -10.152 -15.802 -8.514  1.00 85.65 64  B 1 
ATOM 3711 O OG1   . THR B 2 64  ? -11.506 -16.155 -8.307  1.00 79.69 64  B 1 
ATOM 3712 C CG2   . THR B 2 64  ? -9.538  -15.556 -7.133  1.00 78.54 64  B 1 
ATOM 3713 N N     . ILE B 2 65  ? -8.138  -13.089 -9.277  1.00 90.75 65  B 1 
ATOM 3714 C CA    . ILE B 2 65  ? -6.722  -12.720 -9.350  1.00 91.81 65  B 1 
ATOM 3715 C C     . ILE B 2 65  ? -5.982  -13.506 -8.264  1.00 91.82 65  B 1 
ATOM 3716 O O     . ILE B 2 65  ? -6.387  -13.482 -7.105  1.00 89.84 65  B 1 
ATOM 3717 C CB    . ILE B 2 65  ? -6.533  -11.192 -9.202  1.00 92.13 65  B 1 
ATOM 3718 C CG1   . ILE B 2 65  ? -7.274  -10.438 -10.331 1.00 89.81 65  B 1 
ATOM 3719 C CG2   . ILE B 2 65  ? -5.039  -10.831 -9.210  1.00 89.83 65  B 1 
ATOM 3720 C CD1   . ILE B 2 65  ? -7.282  -8.912  -10.186 1.00 86.12 65  B 1 
ATOM 3721 N N     . THR B 2 66  ? -4.916  -14.197 -8.648  1.00 92.30 66  B 1 
ATOM 3722 C CA    . THR B 2 66  ? -4.048  -14.964 -7.751  1.00 92.02 66  B 1 
ATOM 3723 C C     . THR B 2 66  ? -2.742  -14.214 -7.481  1.00 93.01 66  B 1 
ATOM 3724 O O     . THR B 2 66  ? -2.423  -13.235 -8.153  1.00 92.61 66  B 1 
ATOM 3725 C CB    . THR B 2 66  ? -3.755  -16.363 -8.324  1.00 90.12 66  B 1 
ATOM 3726 O OG1   . THR B 2 66  ? -3.003  -16.253 -9.501  1.00 84.02 66  B 1 
ATOM 3727 C CG2   . THR B 2 66  ? -5.028  -17.155 -8.620  1.00 81.94 66  B 1 
ATOM 3728 N N     . ALA B 2 67  ? -1.962  -14.679 -6.490  1.00 93.52 67  B 1 
ATOM 3729 C CA    . ALA B 2 67  ? -0.626  -14.143 -6.241  1.00 93.67 67  B 1 
ATOM 3730 C C     . ALA B 2 67  ? 0.292   -14.297 -7.460  1.00 94.33 67  B 1 
ATOM 3731 O O     . ALA B 2 67  ? 1.050   -13.387 -7.778  1.00 93.41 67  B 1 
ATOM 3732 C CB    . ALA B 2 67  ? -0.041  -14.854 -5.016  1.00 92.44 67  B 1 
ATOM 3733 N N     . GLU B 2 68  ? 0.167   -15.418 -8.198  1.00 93.89 68  B 1 
ATOM 3734 C CA    . GLU B 2 68  ? 0.913   -15.661 -9.434  1.00 93.33 68  B 1 
ATOM 3735 C C     . GLU B 2 68  ? 0.585   -14.641 -10.527 1.00 93.99 68  B 1 
ATOM 3736 O O     . GLU B 2 68  ? 1.466   -14.216 -11.256 1.00 93.20 68  B 1 
ATOM 3737 C CB    . GLU B 2 68  ? 0.586   -17.060 -9.949  1.00 91.94 68  B 1 
ATOM 3738 C CG    . GLU B 2 68  ? 1.085   -18.170 -9.035  1.00 82.35 68  B 1 
ATOM 3739 C CD    . GLU B 2 68  ? 0.426   -19.521 -9.327  1.00 75.58 68  B 1 
ATOM 3740 O OE1   . GLU B 2 68  ? 0.563   -20.401 -8.460  1.00 67.41 68  B 1 
ATOM 3741 O OE2   . GLU B 2 68  ? -0.263  -19.622 -10.361 1.00 67.01 68  B 1 
ATOM 3742 N N     . ASP B 2 69  ? -0.678  -14.204 -10.617 1.00 94.14 69  B 1 
ATOM 3743 C CA    . ASP B 2 69  ? -1.067  -13.163 -11.570 1.00 94.16 69  B 1 
ATOM 3744 C C     . ASP B 2 69  ? -0.424  -11.819 -11.236 1.00 94.64 69  B 1 
ATOM 3745 O O     . ASP B 2 69  ? -0.038  -11.079 -12.149 1.00 93.67 69  B 1 
ATOM 3746 C CB    . ASP B 2 69  ? -2.587  -12.982 -11.590 1.00 93.70 69  B 1 
ATOM 3747 C CG    . ASP B 2 69  ? -3.329  -14.216 -12.077 1.00 91.57 69  B 1 
ATOM 3748 O OD1   . ASP B 2 69  ? -2.936  -14.788 -13.102 1.00 86.93 69  B 1 
ATOM 3749 O OD2   . ASP B 2 69  ? -4.354  -14.592 -11.458 1.00 87.46 69  B 1 
ATOM 3750 N N     . VAL B 2 70  ? -0.303  -11.505 -9.941  1.00 95.12 70  B 1 
ATOM 3751 C CA    . VAL B 2 70  ? 0.343   -10.287 -9.462  1.00 95.20 70  B 1 
ATOM 3752 C C     . VAL B 2 70  ? 1.843   -10.324 -9.759  1.00 95.32 70  B 1 
ATOM 3753 O O     . VAL B 2 70  ? 2.358   -9.386  -10.358 1.00 94.28 70  B 1 
ATOM 3754 C CB    . VAL B 2 70  ? 0.071   -10.048 -7.967  1.00 94.74 70  B 1 
ATOM 3755 C CG1   . VAL B 2 70  ? 0.809   -8.820  -7.428  1.00 92.58 70  B 1 
ATOM 3756 C CG2   . VAL B 2 70  ? -1.426  -9.829  -7.718  1.00 92.36 70  B 1 
ATOM 3757 N N     . LEU B 2 71  ? 2.529   -11.418 -9.408  1.00 95.27 71  B 1 
ATOM 3758 C CA    . LEU B 2 71  ? 3.963   -11.578 -9.682  1.00 94.98 71  B 1 
ATOM 3759 C C     . LEU B 2 71  ? 4.263   -11.545 -11.191 1.00 94.88 71  B 1 
ATOM 3760 O O     . LEU B 2 71  ? 5.171   -10.847 -11.629 1.00 93.76 71  B 1 
ATOM 3761 C CB    . LEU B 2 71  ? 4.455   -12.898 -9.061  1.00 94.42 71  B 1 
ATOM 3762 C CG    . LEU B 2 71  ? 4.433   -12.937 -7.520  1.00 92.61 71  B 1 
ATOM 3763 C CD1   . LEU B 2 71  ? 4.837   -14.332 -7.041  1.00 88.68 71  B 1 
ATOM 3764 C CD2   . LEU B 2 71  ? 5.375   -11.911 -6.898  1.00 88.80 71  B 1 
ATOM 3765 N N     . TRP B 2 72  ? 3.441   -12.210 -11.984 1.00 94.19 72  B 1 
ATOM 3766 C CA    . TRP B 2 72  ? 3.545   -12.152 -13.438 1.00 93.97 72  B 1 
ATOM 3767 C C     . TRP B 2 72  ? 3.358   -10.726 -13.975 1.00 93.80 72  B 1 
ATOM 3768 O O     . TRP B 2 72  ? 4.101   -10.295 -14.856 1.00 92.56 72  B 1 
ATOM 3769 C CB    . TRP B 2 72  ? 2.516   -13.095 -14.059 1.00 93.07 72  B 1 
ATOM 3770 C CG    . TRP B 2 72  ? 2.485   -13.061 -15.551 1.00 92.09 72  B 1 
ATOM 3771 C CD1   . TRP B 2 72  ? 3.206   -13.865 -16.368 1.00 89.87 72  B 1 
ATOM 3772 C CD2   . TRP B 2 72  ? 1.730   -12.172 -16.420 1.00 90.41 72  B 1 
ATOM 3773 N NE1   . TRP B 2 72  ? 2.948   -13.536 -17.690 1.00 88.83 72  B 1 
ATOM 3774 C CE2   . TRP B 2 72  ? 2.048   -12.492 -17.763 1.00 89.67 72  B 1 
ATOM 3775 C CE3   . TRP B 2 72  ? 0.819   -11.123 -16.191 1.00 87.94 72  B 1 
ATOM 3776 C CZ2   . TRP B 2 72  ? 1.478   -11.798 -18.856 1.00 87.02 72  B 1 
ATOM 3777 C CZ3   . TRP B 2 72  ? 0.253   -10.425 -17.279 1.00 85.24 72  B 1 
ATOM 3778 C CH2   . TRP B 2 72  ? 0.580   -10.759 -18.587 1.00 85.00 72  B 1 
ATOM 3779 N N     . ALA B 2 73  ? 2.390   -9.982  -13.449 1.00 93.88 73  B 1 
ATOM 3780 C CA    . ALA B 2 73  ? 2.176   -8.602  -13.848 1.00 93.64 73  B 1 
ATOM 3781 C C     . ALA B 2 73  ? 3.365   -7.706  -13.470 1.00 93.61 73  B 1 
ATOM 3782 O O     . ALA B 2 73  ? 3.762   -6.866  -14.275 1.00 92.47 73  B 1 
ATOM 3783 C CB    . ALA B 2 73  ? 0.874   -8.094  -13.230 1.00 93.13 73  B 1 
ATOM 3784 N N     . MET B 2 74  ? 3.953   -7.902  -12.291 1.00 93.92 74  B 1 
ATOM 3785 C CA    . MET B 2 74  ? 5.135   -7.156  -11.848 1.00 93.97 74  B 1 
ATOM 3786 C C     . MET B 2 74  ? 6.327   -7.382  -12.776 1.00 93.46 74  B 1 
ATOM 3787 O O     . MET B 2 74  ? 6.870   -6.417  -13.292 1.00 91.82 74  B 1 
ATOM 3788 C CB    . MET B 2 74  ? 5.492   -7.532  -10.400 1.00 94.04 74  B 1 
ATOM 3789 C CG    . MET B 2 74  ? 4.455   -6.993  -9.416  1.00 92.48 74  B 1 
ATOM 3790 S SD    . MET B 2 74  ? 4.747   -7.413  -7.672  1.00 90.03 74  B 1 
ATOM 3791 C CE    . MET B 2 74  ? 6.185   -6.365  -7.370  1.00 80.70 74  B 1 
ATOM 3792 N N     . SER B 2 75  ? 6.637   -8.639  -13.076 1.00 93.09 75  B 1 
ATOM 3793 C CA    . SER B 2 75  ? 7.672   -8.986  -14.054 1.00 92.17 75  B 1 
ATOM 3794 C C     . SER B 2 75  ? 7.391   -8.325  -15.402 1.00 91.64 75  B 1 
ATOM 3795 O O     . SER B 2 75  ? 8.218   -7.604  -15.950 1.00 89.78 75  B 1 
ATOM 3796 C CB    . SER B 2 75  ? 7.748   -10.508 -14.175 1.00 90.92 75  B 1 
ATOM 3797 O OG    . SER B 2 75  ? 8.584   -10.886 -15.247 1.00 75.84 75  B 1 
ATOM 3798 N N     . ARG B 2 76  ? 6.154   -8.446  -15.903 1.00 91.32 76  B 1 
ATOM 3799 C CA    . ARG B 2 76  ? 5.767   -7.894  -17.208 1.00 90.48 76  B 1 
ATOM 3800 C C     . ARG B 2 76  ? 5.828   -6.363  -17.306 1.00 90.30 76  B 1 
ATOM 3801 O O     . ARG B 2 76  ? 5.882   -5.835  -18.421 1.00 87.73 76  B 1 
ATOM 3802 C CB    . ARG B 2 76  ? 4.367   -8.427  -17.546 1.00 88.31 76  B 1 
ATOM 3803 C CG    . ARG B 2 76  ? 3.962   -8.218  -19.012 1.00 81.02 76  B 1 
ATOM 3804 C CD    . ARG B 2 76  ? 4.863   -9.002  -19.971 1.00 78.34 76  B 1 
ATOM 3805 N NE    . ARG B 2 76  ? 4.388   -8.862  -21.345 1.00 73.60 76  B 1 
ATOM 3806 C CZ    . ARG B 2 76  ? 5.030   -9.268  -22.438 1.00 69.09 76  B 1 
ATOM 3807 N NH1   . ARG B 2 76  ? 6.158   -9.905  -22.379 1.00 61.49 76  B 1 
ATOM 3808 N NH2   . ARG B 2 76  ? 4.553   -9.023  -23.612 1.00 60.89 76  B 1 
ATOM 3809 N N     . LEU B 2 77  ? 5.805   -5.666  -16.176 1.00 91.11 77  B 1 
ATOM 3810 C CA    . LEU B 2 77  ? 5.852   -4.205  -16.094 1.00 90.98 77  B 1 
ATOM 3811 C C     . LEU B 2 77  ? 7.241   -3.645  -15.747 1.00 90.12 77  B 1 
ATOM 3812 O O     . LEU B 2 77  ? 7.373   -2.424  -15.670 1.00 86.55 77  B 1 
ATOM 3813 C CB    . LEU B 2 77  ? 4.768   -3.732  -15.112 1.00 90.77 77  B 1 
ATOM 3814 C CG    . LEU B 2 77  ? 3.326   -3.979  -15.602 1.00 89.85 77  B 1 
ATOM 3815 C CD1   . LEU B 2 77  ? 2.345   -3.615  -14.493 1.00 86.17 77  B 1 
ATOM 3816 C CD2   . LEU B 2 77  ? 2.979   -3.162  -16.857 1.00 86.21 77  B 1 
ATOM 3817 N N     . GLY B 2 78  ? 8.259   -4.500  -15.574 1.00 90.20 78  B 1 
ATOM 3818 C CA    . GLY B 2 78  ? 9.635   -4.089  -15.284 1.00 89.20 78  B 1 
ATOM 3819 C C     . GLY B 2 78  ? 9.931   -3.931  -13.799 1.00 89.61 78  B 1 
ATOM 3820 O O     . GLY B 2 78  ? 10.752  -3.102  -13.422 1.00 85.87 78  B 1 
ATOM 3821 N N     . PHE B 2 79  ? 9.235   -4.703  -12.950 1.00 91.32 79  B 1 
ATOM 3822 C CA    . PHE B 2 79  ? 9.475   -4.778  -11.510 1.00 91.54 79  B 1 
ATOM 3823 C C     . PHE B 2 79  ? 10.031  -6.150  -11.112 1.00 91.50 79  B 1 
ATOM 3824 O O     . PHE B 2 79  ? 9.666   -6.698  -10.066 1.00 89.30 79  B 1 
ATOM 3825 C CB    . PHE B 2 79  ? 8.200   -4.417  -10.742 1.00 91.28 79  B 1 
ATOM 3826 C CG    . PHE B 2 79  ? 7.645   -3.045  -11.046 1.00 91.16 79  B 1 
ATOM 3827 C CD1   . PHE B 2 79  ? 8.337   -1.900  -10.641 1.00 88.14 79  B 1 
ATOM 3828 C CD2   . PHE B 2 79  ? 6.445   -2.915  -11.755 1.00 88.53 79  B 1 
ATOM 3829 C CE1   . PHE B 2 79  ? 7.843   -0.626  -10.950 1.00 87.54 79  B 1 
ATOM 3830 C CE2   . PHE B 2 79  ? 5.932   -1.647  -12.067 1.00 87.64 79  B 1 
ATOM 3831 C CZ    . PHE B 2 79  ? 6.636   -0.498  -11.664 1.00 88.15 79  B 1 
ATOM 3832 N N     . ASP B 2 80  ? 10.895  -6.716  -11.952 1.00 90.67 80  B 1 
ATOM 3833 C CA    . ASP B 2 80  ? 11.490  -8.049  -11.770 1.00 90.00 80  B 1 
ATOM 3834 C C     . ASP B 2 80  ? 12.241  -8.178  -10.440 1.00 91.11 80  B 1 
ATOM 3835 O O     . ASP B 2 80  ? 12.098  -9.191  -9.762  1.00 88.77 80  B 1 
ATOM 3836 C CB    . ASP B 2 80  ? 12.410  -8.356  -12.955 1.00 86.27 80  B 1 
ATOM 3837 C CG    . ASP B 2 80  ? 11.611  -8.328  -14.261 1.00 77.52 80  B 1 
ATOM 3838 O OD1   . ASP B 2 80  ? 10.785  -9.249  -14.445 1.00 67.22 80  B 1 
ATOM 3839 O OD2   . ASP B 2 80  ? 11.745  -7.355  -15.031 1.00 68.10 80  B 1 
ATOM 3840 N N     . ASP B 2 81  ? 12.915  -7.113  -9.994  1.00 91.28 81  B 1 
ATOM 3841 C CA    . ASP B 2 81  ? 13.675  -7.073  -8.739  1.00 91.04 81  B 1 
ATOM 3842 C C     . ASP B 2 81  ? 12.824  -7.383  -7.498  1.00 92.22 81  B 1 
ATOM 3843 O O     . ASP B 2 81  ? 13.328  -7.832  -6.472  1.00 90.01 81  B 1 
ATOM 3844 C CB    . ASP B 2 81  ? 14.300  -5.674  -8.562  1.00 88.39 81  B 1 
ATOM 3845 C CG    . ASP B 2 81  ? 15.229  -5.249  -9.703  1.00 80.27 81  B 1 
ATOM 3846 O OD1   . ASP B 2 81  ? 15.763  -6.141  -10.397 1.00 71.02 81  B 1 
ATOM 3847 O OD2   . ASP B 2 81  ? 15.369  -4.022  -9.882  1.00 72.90 81  B 1 
ATOM 3848 N N     . TYR B 2 82  ? 11.505  -7.167  -7.570  1.00 93.33 82  B 1 
ATOM 3849 C CA    . TYR B 2 82  ? 10.584  -7.468  -6.472  1.00 93.61 82  B 1 
ATOM 3850 C C     . TYR B 2 82  ? 10.042  -8.906  -6.511  1.00 93.98 82  B 1 
ATOM 3851 O O     . TYR B 2 82  ? 9.501   -9.384  -5.507  1.00 92.49 82  B 1 
ATOM 3852 C CB    . TYR B 2 82  ? 9.425   -6.468  -6.481  1.00 92.90 82  B 1 
ATOM 3853 C CG    . TYR B 2 82  ? 9.839   -5.030  -6.246  1.00 91.94 82  B 1 
ATOM 3854 C CD1   . TYR B 2 82  ? 10.044  -4.555  -4.939  1.00 86.28 82  B 1 
ATOM 3855 C CD2   . TYR B 2 82  ? 10.029  -4.156  -7.327  1.00 86.22 82  B 1 
ATOM 3856 C CE1   . TYR B 2 82  ? 10.428  -3.223  -4.711  1.00 84.01 82  B 1 
ATOM 3857 C CE2   . TYR B 2 82  ? 10.422  -2.826  -7.119  1.00 84.27 82  B 1 
ATOM 3858 C CZ    . TYR B 2 82  ? 10.621  -2.361  -5.804  1.00 85.58 82  B 1 
ATOM 3859 O OH    . TYR B 2 82  ? 11.008  -1.059  -5.586  1.00 83.66 82  B 1 
ATOM 3860 N N     . VAL B 2 83  ? 10.125  -9.594  -7.642  1.00 93.54 83  B 1 
ATOM 3861 C CA    . VAL B 2 83  ? 9.469   -10.895 -7.842  1.00 93.54 83  B 1 
ATOM 3862 C C     . VAL B 2 83  ? 10.111  -11.975 -6.980  1.00 93.95 83  B 1 
ATOM 3863 O O     . VAL B 2 83  ? 9.388   -12.720 -6.308  1.00 92.65 83  B 1 
ATOM 3864 C CB    . VAL B 2 83  ? 9.464   -11.294 -9.330  1.00 92.30 83  B 1 
ATOM 3865 C CG1   . VAL B 2 83  ? 8.897   -12.697 -9.560  1.00 86.87 83  B 1 
ATOM 3866 C CG2   . VAL B 2 83  ? 8.593   -10.311 -10.129 1.00 87.27 83  B 1 
ATOM 3867 N N     . GLU B 2 84  ? 11.439  -12.063 -6.959  1.00 92.43 84  B 1 
ATOM 3868 C CA    . GLU B 2 84  ? 12.147  -13.051 -6.151  1.00 92.14 84  B 1 
ATOM 3869 C C     . GLU B 2 84  ? 11.911  -12.843 -4.640  1.00 92.56 84  B 1 
ATOM 3870 O O     . GLU B 2 84  ? 11.397  -13.761 -3.993  1.00 91.40 84  B 1 
ATOM 3871 C CB    . GLU B 2 84  ? 13.633  -13.086 -6.563  1.00 90.56 84  B 1 
ATOM 3872 C CG    . GLU B 2 84  ? 14.414  -14.134 -5.769  1.00 80.13 84  B 1 
ATOM 3873 C CD    . GLU B 2 84  ? 15.898  -14.206 -6.143  1.00 71.76 84  B 1 
ATOM 3874 O OE1   . GLU B 2 84  ? 16.561  -15.170 -5.672  1.00 64.60 84  B 1 
ATOM 3875 O OE2   . GLU B 2 84  ? 16.372  -13.327 -6.883  1.00 63.62 84  B 1 
ATOM 3876 N N     . PRO B 2 85  ? 12.134  -11.641 -4.061  1.00 92.80 85  B 1 
ATOM 3877 C CA    . PRO B 2 85  ? 11.844  -11.397 -2.645  1.00 92.68 85  B 1 
ATOM 3878 C C     . PRO B 2 85  ? 10.388  -11.680 -2.264  1.00 93.07 85  B 1 
ATOM 3879 O O     . PRO B 2 85  ? 10.114  -12.274 -1.217  1.00 91.41 85  B 1 
ATOM 3880 C CB    . PRO B 2 85  ? 12.209  -9.928  -2.404  1.00 91.29 85  B 1 
ATOM 3881 C CG    . PRO B 2 85  ? 13.235  -9.620  -3.483  1.00 88.21 85  B 1 
ATOM 3882 C CD    . PRO B 2 85  ? 12.774  -10.477 -4.656  1.00 91.62 85  B 1 
ATOM 3883 N N     . LEU B 2 86  ? 9.432   -11.308 -3.117  1.00 93.81 86  B 1 
ATOM 3884 C CA    . LEU B 2 86  ? 8.014   -11.567 -2.863  1.00 93.71 86  B 1 
ATOM 3885 C C     . LEU B 2 86  ? 7.656   -13.052 -2.976  1.00 93.88 86  B 1 
ATOM 3886 O O     . LEU B 2 86  ? 6.771   -13.509 -2.251  1.00 92.46 86  B 1 
ATOM 3887 C CB    . LEU B 2 86  ? 7.139   -10.744 -3.818  1.00 93.37 86  B 1 
ATOM 3888 C CG    . LEU B 2 86  ? 7.066   -9.239  -3.480  1.00 90.81 86  B 1 
ATOM 3889 C CD1   . LEU B 2 86  ? 6.301   -8.517  -4.582  1.00 87.12 86  B 1 
ATOM 3890 C CD2   . LEU B 2 86  ? 6.343   -8.980  -2.161  1.00 87.40 86  B 1 
ATOM 3891 N N     . SER B 2 87  ? 8.317   -13.810 -3.842  1.00 92.68 87  B 1 
ATOM 3892 C CA    . SER B 2 87  ? 8.111   -15.260 -3.952  1.00 92.13 87  B 1 
ATOM 3893 C C     . SER B 2 87  ? 8.594   -15.986 -2.699  1.00 92.16 87  B 1 
ATOM 3894 O O     . SER B 2 87  ? 7.862   -16.806 -2.149  1.00 90.01 87  B 1 
ATOM 3895 C CB    . SER B 2 87  ? 8.816   -15.810 -5.194  1.00 90.84 87  B 1 
ATOM 3896 O OG    . SER B 2 87  ? 8.276   -15.214 -6.350  1.00 78.82 87  B 1 
ATOM 3897 N N     . ILE B 2 88  ? 9.778   -15.615 -2.183  1.00 91.26 88  B 1 
ATOM 3898 C CA    . ILE B 2 88  ? 10.310  -16.134 -0.917  1.00 90.51 88  B 1 
ATOM 3899 C C     . ILE B 2 88  ? 9.375   -15.766 0.241   1.00 90.53 88  B 1 
ATOM 3900 O O     . ILE B 2 88  ? 8.995   -16.624 1.049   1.00 88.44 88  B 1 
ATOM 3901 C CB    . ILE B 2 88  ? 11.737  -15.590 -0.669  1.00 89.53 88  B 1 
ATOM 3902 C CG1   . ILE B 2 88  ? 12.712  -16.106 -1.759  1.00 84.74 88  B 1 
ATOM 3903 C CG2   . ILE B 2 88  ? 12.246  -15.992 0.724   1.00 83.50 88  B 1 
ATOM 3904 C CD1   . ILE B 2 88  ? 14.064  -15.386 -1.776  1.00 76.59 88  B 1 
ATOM 3905 N N     . TYR B 2 89  ? 8.947   -14.516 0.318   1.00 92.23 89  B 1 
ATOM 3906 C CA    . TYR B 2 89  ? 7.993   -14.060 1.332   1.00 91.44 89  B 1 
ATOM 3907 C C     . TYR B 2 89  ? 6.677   -14.834 1.270   1.00 91.49 89  B 1 
ATOM 3908 O O     . TYR B 2 89  ? 6.167   -15.274 2.302   1.00 89.89 89  B 1 
ATOM 3909 C CB    . TYR B 2 89  ? 7.757   -12.558 1.167   1.00 90.03 89  B 1 
ATOM 3910 C CG    . TYR B 2 89  ? 6.686   -12.025 2.100   1.00 87.76 89  B 1 
ATOM 3911 C CD1   . TYR B 2 89  ? 5.366   -11.844 1.641   1.00 82.26 89  B 1 
ATOM 3912 C CD2   . TYR B 2 89  ? 6.992   -11.777 3.453   1.00 82.15 89  B 1 
ATOM 3913 C CE1   . TYR B 2 89  ? 4.365   -11.412 2.515   1.00 79.48 89  B 1 
ATOM 3914 C CE2   . TYR B 2 89  ? 5.991   -11.347 4.339   1.00 79.84 89  B 1 
ATOM 3915 C CZ    . TYR B 2 89  ? 4.680   -11.161 3.867   1.00 78.84 89  B 1 
ATOM 3916 O OH    . TYR B 2 89  ? 3.694   -10.741 4.725   1.00 76.17 89  B 1 
ATOM 3917 N N     . LEU B 2 90  ? 6.121   -15.037 0.080   1.00 91.04 90  B 1 
ATOM 3918 C CA    . LEU B 2 90  ? 4.871   -15.771 -0.107  1.00 89.84 90  B 1 
ATOM 3919 C C     . LEU B 2 90  ? 4.990   -17.227 0.349   1.00 89.26 90  B 1 
ATOM 3920 O O     . LEU B 2 90  ? 4.056   -17.741 0.966   1.00 86.56 90  B 1 
ATOM 3921 C CB    . LEU B 2 90  ? 4.466   -15.685 -1.589  1.00 88.45 90  B 1 
ATOM 3922 C CG    . LEU B 2 90  ? 3.124   -16.373 -1.914  1.00 82.59 90  B 1 
ATOM 3923 C CD1   . LEU B 2 90  ? 1.939   -15.683 -1.237  1.00 76.63 90  B 1 
ATOM 3924 C CD2   . LEU B 2 90  ? 2.892   -16.364 -3.421  1.00 77.19 90  B 1 
ATOM 3925 N N     . HIS B 2 91  ? 6.112   -17.877 0.072   1.00 90.19 91  B 1 
ATOM 3926 C CA    . HIS B 2 91  ? 6.373   -19.234 0.538   1.00 88.67 91  B 1 
ATOM 3927 C C     . HIS B 2 91  ? 6.420   -19.281 2.059   1.00 88.16 91  B 1 
ATOM 3928 O O     . HIS B 2 91  ? 5.671   -20.046 2.670   1.00 84.06 91  B 1 
ATOM 3929 C CB    . HIS B 2 91  ? 7.668   -19.747 -0.094  1.00 86.13 91  B 1 
ATOM 3930 C CG    . HIS B 2 91  ? 7.871   -21.222 0.118   1.00 77.75 91  B 1 
ATOM 3931 N ND1   . HIS B 2 91  ? 8.345   -21.848 1.249   1.00 67.53 91  B 1 
ATOM 3932 C CD2   . HIS B 2 91  ? 7.608   -22.211 -0.793  1.00 66.37 91  B 1 
ATOM 3933 C CE1   . HIS B 2 91  ? 8.364   -23.167 1.018   1.00 63.76 91  B 1 
ATOM 3934 N NE2   . HIS B 2 91  ? 7.935   -23.428 -0.212  1.00 64.81 91  B 1 
ATOM 3935 N N     . ARG B 2 92  ? 7.213   -18.409 2.697   1.00 85.29 92  B 1 
ATOM 3936 C CA    . ARG B 2 92  ? 7.345   -18.346 4.159   1.00 82.56 92  B 1 
ATOM 3937 C C     . ARG B 2 92  ? 6.048   -17.970 4.887   1.00 80.65 92  B 1 
ATOM 3938 O O     . ARG B 2 92  ? 5.857   -18.353 6.027   1.00 77.13 92  B 1 
ATOM 3939 C CB    . ARG B 2 92  ? 8.493   -17.378 4.518   1.00 80.31 92  B 1 
ATOM 3940 C CG    . ARG B 2 92  ? 8.958   -17.560 5.967   1.00 71.33 92  B 1 
ATOM 3941 C CD    . ARG B 2 92  ? 10.191  -16.701 6.308   1.00 68.10 92  B 1 
ATOM 3942 N NE    . ARG B 2 92  ? 9.837   -15.292 6.542   1.00 62.07 92  B 1 
ATOM 3943 C CZ    . ARG B 2 92  ? 10.675  -14.330 6.889   1.00 56.67 92  B 1 
ATOM 3944 N NH1   . ARG B 2 92  ? 11.960  -14.542 7.016   1.00 53.49 92  B 1 
ATOM 3945 N NH2   . ARG B 2 92  ? 10.263  -13.119 7.143   1.00 50.96 92  B 1 
ATOM 3946 N N     . PHE B 2 93  ? 5.171   -17.204 4.253   1.00 80.50 93  B 1 
ATOM 3947 C CA    . PHE B 2 93  ? 3.885   -16.813 4.838   1.00 77.12 93  B 1 
ATOM 3948 C C     . PHE B 2 93  ? 2.791   -17.890 4.704   1.00 75.93 93  B 1 
ATOM 3949 O O     . PHE B 2 93  ? 1.798   -17.859 5.435   1.00 70.12 93  B 1 
ATOM 3950 C CB    . PHE B 2 93  ? 3.430   -15.500 4.190   1.00 72.70 93  B 1 
ATOM 3951 C CG    . PHE B 2 93  ? 2.172   -14.921 4.808   1.00 65.65 93  B 1 
ATOM 3952 C CD1   . PHE B 2 93  ? 0.916   -15.158 4.233   1.00 61.63 93  B 1 
ATOM 3953 C CD2   . PHE B 2 93  ? 2.258   -14.184 5.999   1.00 60.60 93  B 1 
ATOM 3954 C CE1   . PHE B 2 93  ? -0.254  -14.668 4.837   1.00 56.05 93  B 1 
ATOM 3955 C CE2   . PHE B 2 93  ? 1.094   -13.686 6.617   1.00 56.03 93  B 1 
ATOM 3956 C CZ    . PHE B 2 93  ? -0.163  -13.925 6.036   1.00 53.32 93  B 1 
ATOM 3957 N N     . ARG B 2 94  ? 2.927   -18.796 3.739   1.00 79.48 94  B 1 
ATOM 3958 C CA    . ARG B 2 94  ? 1.960   -19.884 3.528   1.00 74.99 94  B 1 
ATOM 3959 C C     . ARG B 2 94  ? 2.271   -21.136 4.342   1.00 71.76 94  B 1 
ATOM 3960 O O     . ARG B 2 94  ? 1.374   -21.967 4.479   1.00 66.31 94  B 1 
ATOM 3961 C CB    . ARG B 2 94  ? 1.901   -20.251 2.039   1.00 71.32 94  B 1 
ATOM 3962 C CG    . ARG B 2 94  ? 1.077   -19.264 1.216   1.00 65.21 94  B 1 
ATOM 3963 C CD    . ARG B 2 94  ? 1.057   -19.743 -0.234  1.00 62.75 94  B 1 
ATOM 3964 N NE    . ARG B 2 94  ? 0.171   -18.916 -1.081  1.00 56.38 94  B 1 
ATOM 3965 C CZ    . ARG B 2 94  ? -0.081  -19.131 -2.365  1.00 53.68 94  B 1 
ATOM 3966 N NH1   . ARG B 2 94  ? 0.452   -20.142 -3.006  1.00 51.40 94  B 1 
ATOM 3967 N NH2   . ARG B 2 94  ? -0.871  -18.336 -3.033  1.00 49.62 94  B 1 
ATOM 3968 N N     . GLU B 2 95  ? 3.502   -21.282 4.805   1.00 67.49 95  B 1 
ATOM 3969 C CA    . GLU B 2 95  ? 3.901   -22.355 5.718   1.00 66.76 95  B 1 
ATOM 3970 C C     . GLU B 2 95  ? 3.395   -22.124 7.153   1.00 61.28 95  B 1 
ATOM 3971 O O     . GLU B 2 95  ? 3.293   -20.961 7.576   1.00 54.82 95  B 1 
ATOM 3972 C CB    . GLU B 2 95  ? 5.430   -22.550 5.683   1.00 60.73 95  B 1 
ATOM 3973 C CG    . GLU B 2 95  ? 5.887   -23.171 4.352   1.00 54.16 95  B 1 
ATOM 3974 C CD    . GLU B 2 95  ? 7.379   -23.552 4.320   1.00 45.80 95  B 1 
ATOM 3975 O OE1   . GLU B 2 95  ? 7.698   -24.511 3.594   1.00 43.71 95  B 1 
ATOM 3976 O OE2   . GLU B 2 95  ? 8.195   -22.882 4.982   1.00 45.24 95  B 1 
ATOM 3977 O OXT   . GLU B 2 95  ? 3.085   -23.152 7.802   1.00 48.03 95  B 1 
ATOM 3978 N N     . ASN C 3 1   ? 12.794  15.517  0.625   1.00 70.94 1   C 1 
ATOM 3979 C CA    . ASN C 3 1   ? 11.709  16.392  0.134   1.00 78.11 1   C 1 
ATOM 3980 C C     . ASN C 3 1   ? 11.004  15.756  -1.069  1.00 82.40 1   C 1 
ATOM 3981 O O     . ASN C 3 1   ? 11.575  14.893  -1.726  1.00 79.28 1   C 1 
ATOM 3982 C CB    . ASN C 3 1   ? 12.268  17.781  -0.230  1.00 70.79 1   C 1 
ATOM 3983 C CG    . ASN C 3 1   ? 12.745  18.530  1.000   1.00 63.96 1   C 1 
ATOM 3984 O OD1   . ASN C 3 1   ? 12.503  18.124  2.124   1.00 56.89 1   C 1 
ATOM 3985 N ND2   . ASN C 3 1   ? 13.466  19.613  0.821   1.00 56.19 1   C 1 
ATOM 3986 N N     . SER C 3 2   ? 9.788   16.223  -1.373  1.00 74.19 2   C 1 
ATOM 3987 C CA    . SER C 3 2   ? 9.028   15.833  -2.572  1.00 78.65 2   C 1 
ATOM 3988 C C     . SER C 3 2   ? 9.797   16.057  -3.883  1.00 82.51 2   C 1 
ATOM 3989 O O     . SER C 3 2   ? 9.692   15.249  -4.796  1.00 80.28 2   C 1 
ATOM 3990 C CB    . SER C 3 2   ? 7.743   16.660  -2.604  1.00 73.78 2   C 1 
ATOM 3991 O OG    . SER C 3 2   ? 8.087   18.018  -2.461  1.00 66.34 2   C 1 
ATOM 3992 N N     . PHE C 3 3   ? 10.647  17.075  -3.955  1.00 85.82 3   C 1 
ATOM 3993 C CA    . PHE C 3 3   ? 11.529  17.328  -5.095  1.00 86.05 3   C 1 
ATOM 3994 C C     . PHE C 3 3   ? 12.490  16.153  -5.364  1.00 87.80 3   C 1 
ATOM 3995 O O     . PHE C 3 3   ? 12.627  15.726  -6.514  1.00 85.88 3   C 1 
ATOM 3996 C CB    . PHE C 3 3   ? 12.313  18.622  -4.847  1.00 82.91 3   C 1 
ATOM 3997 C CG    . PHE C 3 3   ? 13.266  18.942  -5.967  1.00 80.90 3   C 1 
ATOM 3998 C CD1   . PHE C 3 3   ? 14.650  18.753  -5.821  1.00 75.12 3   C 1 
ATOM 3999 C CD2   . PHE C 3 3   ? 12.769  19.415  -7.202  1.00 73.86 3   C 1 
ATOM 4000 C CE1   . PHE C 3 3   ? 15.533  19.039  -6.877  1.00 68.38 3   C 1 
ATOM 4001 C CE2   . PHE C 3 3   ? 13.638  19.702  -8.264  1.00 69.35 3   C 1 
ATOM 4002 C CZ    . PHE C 3 3   ? 15.022  19.519  -8.094  1.00 67.39 3   C 1 
ATOM 4003 N N     . HIS C 3 4   ? 13.101  15.560  -4.336  1.00 86.23 4   C 1 
ATOM 4004 C CA    . HIS C 3 4   ? 13.989  14.401  -4.500  1.00 86.76 4   C 1 
ATOM 4005 C C     . HIS C 3 4   ? 13.218  13.191  -5.049  1.00 88.03 4   C 1 
ATOM 4006 O O     . HIS C 3 4   ? 13.699  12.519  -5.964  1.00 85.86 4   C 1 
ATOM 4007 C CB    . HIS C 3 4   ? 14.655  14.036  -3.157  1.00 84.12 4   C 1 
ATOM 4008 C CG    . HIS C 3 4   ? 15.493  15.135  -2.560  1.00 77.15 4   C 1 
ATOM 4009 N ND1   . HIS C 3 4   ? 15.694  15.354  -1.211  1.00 66.98 4   C 1 
ATOM 4010 C CD2   . HIS C 3 4   ? 16.208  16.084  -3.224  1.00 67.12 4   C 1 
ATOM 4011 C CE1   . HIS C 3 4   ? 16.506  16.395  -1.069  1.00 65.95 4   C 1 
ATOM 4012 N NE2   . HIS C 3 4   ? 16.843  16.880  -2.271  1.00 67.59 4   C 1 
ATOM 4013 N N     . LEU C 3 5   ? 11.998  12.967  -4.572  1.00 88.63 5   C 1 
ATOM 4014 C CA    . LEU C 3 5   ? 11.122  11.935  -5.119  1.00 88.89 5   C 1 
ATOM 4015 C C     . LEU C 3 5   ? 10.828  12.172  -6.609  1.00 89.44 5   C 1 
ATOM 4016 O O     . LEU C 3 5   ? 10.889  11.232  -7.399  1.00 87.90 5   C 1 
ATOM 4017 C CB    . LEU C 3 5   ? 9.827   11.902  -4.294  1.00 88.20 5   C 1 
ATOM 4018 C CG    . LEU C 3 5   ? 8.773   10.920  -4.825  1.00 84.92 5   C 1 
ATOM 4019 C CD1   . LEU C 3 5   ? 9.253   9.469   -4.808  1.00 77.91 5   C 1 
ATOM 4020 C CD2   . LEU C 3 5   ? 7.511   11.045  -3.978  1.00 79.60 5   C 1 
ATOM 4021 N N     . LYS C 3 6   ? 10.555  13.414  -7.001  1.00 88.77 6   C 1 
ATOM 4022 C CA    . LYS C 3 6   ? 10.349  13.789  -8.405  1.00 88.63 6   C 1 
ATOM 4023 C C     . LYS C 3 6   ? 11.559  13.427  -9.270  1.00 88.78 6   C 1 
ATOM 4024 O O     . LYS C 3 6   ? 11.379  12.871  -10.354 1.00 86.52 6   C 1 
ATOM 4025 C CB    . LYS C 3 6   ? 10.010  15.291  -8.474  1.00 86.70 6   C 1 
ATOM 4026 C CG    . LYS C 3 6   ? 9.730   15.806  -9.894  1.00 83.36 6   C 1 
ATOM 4027 C CD    . LYS C 3 6   ? 9.363   17.289  -9.829  1.00 81.06 6   C 1 
ATOM 4028 C CE    . LYS C 3 6   ? 8.984   17.846  -11.201 1.00 75.37 6   C 1 
ATOM 4029 N NZ    . LYS C 3 6   ? 8.574   19.264  -11.108 1.00 68.18 6   C 1 
ATOM 4030 N N     . GLN C 3 7   ? 12.785  13.700  -8.796  1.00 88.50 7   C 1 
ATOM 4031 C CA    . GLN C 3 7   ? 14.009  13.337  -9.511  1.00 87.41 7   C 1 
ATOM 4032 C C     . GLN C 3 7   ? 14.195  11.816  -9.606  1.00 87.79 7   C 1 
ATOM 4033 O O     . GLN C 3 7   ? 14.504  11.315  -10.689 1.00 85.35 7   C 1 
ATOM 4034 C CB    . GLN C 3 7   ? 15.235  14.006  -8.865  1.00 85.84 7   C 1 
ATOM 4035 C CG    . GLN C 3 7   ? 15.213  15.548  -8.924  1.00 78.18 7   C 1 
ATOM 4036 C CD    . GLN C 3 7   ? 15.094  16.116  -10.338 1.00 72.69 7   C 1 
ATOM 4037 O OE1   . GLN C 3 7   ? 15.401  15.476  -11.328 1.00 67.42 7   C 1 
ATOM 4038 N NE2   . GLN C 3 7   ? 14.635  17.334  -10.480 1.00 63.85 7   C 1 
ATOM 4039 N N     . CYS C 3 8   ? 13.924  11.057  -8.539  1.00 91.07 8   C 1 
ATOM 4040 C CA    . CYS C 3 8   ? 13.992  9.594   -8.569  1.00 90.07 8   C 1 
ATOM 4041 C C     . CYS C 3 8   ? 13.020  8.999   -9.601  1.00 89.81 8   C 1 
ATOM 4042 O O     . CYS C 3 8   ? 13.427  8.189   -10.432 1.00 88.16 8   C 1 
ATOM 4043 C CB    . CYS C 3 8   ? 13.707  9.029   -7.178  1.00 88.78 8   C 1 
ATOM 4044 S SG    . CYS C 3 8   ? 15.043  9.476   -6.019  1.00 78.18 8   C 1 
ATOM 4045 N N     . VAL C 3 9   ? 11.761  9.418   -9.601  1.00 90.07 9   C 1 
ATOM 4046 C CA    . VAL C 3 9   ? 10.761  8.926   -10.556 1.00 89.19 9   C 1 
ATOM 4047 C C     . VAL C 3 9   ? 11.139  9.243   -12.005 1.00 88.74 9   C 1 
ATOM 4048 O O     . VAL C 3 9   ? 10.918  8.416   -12.886 1.00 86.63 9   C 1 
ATOM 4049 C CB    . VAL C 3 9   ? 9.362   9.484   -10.218 1.00 88.52 9   C 1 
ATOM 4050 C CG1   . VAL C 3 9   ? 8.328   9.218   -11.314 1.00 82.41 9   C 1 
ATOM 4051 C CG2   . VAL C 3 9   ? 8.841   8.853   -8.924  1.00 83.51 9   C 1 
ATOM 4052 N N     . LYS C 3 10  ? 11.733  10.398  -12.266 1.00 87.58 10  C 1 
ATOM 4053 C CA    . LYS C 3 10  ? 12.183  10.767  -13.613 1.00 85.87 10  C 1 
ATOM 4054 C C     . LYS C 3 10  ? 13.408  9.971   -14.076 1.00 85.67 10  C 1 
ATOM 4055 O O     . LYS C 3 10  ? 13.575  9.781   -15.272 1.00 82.01 10  C 1 
ATOM 4056 C CB    . LYS C 3 10  ? 12.473  12.278  -13.683 1.00 83.12 10  C 1 
ATOM 4057 C CG    . LYS C 3 10  ? 11.188  13.107  -13.720 1.00 76.15 10  C 1 
ATOM 4058 C CD    . LYS C 3 10  ? 11.534  14.598  -13.777 1.00 69.40 10  C 1 
ATOM 4059 C CE    . LYS C 3 10  ? 10.273  15.447  -13.883 1.00 62.86 10  C 1 
ATOM 4060 N NZ    . LYS C 3 10  ? 10.600  16.889  -14.039 1.00 54.63 10  C 1 
ATOM 4061 N N     . ARG C 3 11  ? 14.255  9.523   -13.146 1.00 89.38 11  C 1 
ATOM 4062 C CA    . ARG C 3 11  ? 15.476  8.780   -13.466 1.00 88.50 11  C 1 
ATOM 4063 C C     . ARG C 3 11  ? 15.201  7.332   -13.879 1.00 88.53 11  C 1 
ATOM 4064 O O     . ARG C 3 11  ? 15.893  6.802   -14.739 1.00 84.67 11  C 1 
ATOM 4065 C CB    . ARG C 3 11  ? 16.438  8.858   -12.269 1.00 85.61 11  C 1 
ATOM 4066 C CG    . ARG C 3 11  ? 17.822  8.256   -12.592 1.00 75.70 11  C 1 
ATOM 4067 C CD    . ARG C 3 11  ? 18.794  8.461   -11.428 1.00 72.04 11  C 1 
ATOM 4068 N NE    . ARG C 3 11  ? 20.101  7.871   -11.729 1.00 64.70 11  C 1 
ATOM 4069 C CZ    . ARG C 3 11  ? 21.201  7.949   -10.994 1.00 57.46 11  C 1 
ATOM 4070 N NH1   . ARG C 3 11  ? 21.222  8.611   -9.869  1.00 53.98 11  C 1 
ATOM 4071 N NH2   . ARG C 3 11  ? 22.298  7.358   -11.368 1.00 49.72 11  C 1 
ATOM 4072 N N     . TYR C 3 12  ? 14.200  6.675   -13.276 1.00 87.02 12  C 1 
ATOM 4073 C CA    . TYR C 3 12  ? 13.901  5.266   -13.521 1.00 86.71 12  C 1 
ATOM 4074 C C     . TYR C 3 12  ? 12.691  5.089   -14.448 1.00 86.79 12  C 1 
ATOM 4075 O O     . TYR C 3 12  ? 11.556  5.410   -14.075 1.00 82.84 12  C 1 
ATOM 4076 C CB    . TYR C 3 12  ? 13.693  4.546   -12.190 1.00 84.57 12  C 1 
ATOM 4077 C CG    . TYR C 3 12  ? 14.925  4.526   -11.306 1.00 80.19 12  C 1 
ATOM 4078 C CD1   . TYR C 3 12  ? 16.023  3.717   -11.628 1.00 76.14 12  C 1 
ATOM 4079 C CD2   . TYR C 3 12  ? 14.969  5.324   -10.146 1.00 74.79 12  C 1 
ATOM 4080 C CE1   . TYR C 3 12  ? 17.171  3.707   -10.806 1.00 71.58 12  C 1 
ATOM 4081 C CE2   . TYR C 3 12  ? 16.104  5.324   -9.321  1.00 71.99 12  C 1 
ATOM 4082 C CZ    . TYR C 3 12  ? 17.196  4.511   -9.652  1.00 71.74 12  C 1 
ATOM 4083 O OH    . TYR C 3 12  ? 18.322  4.505   -8.849  1.00 67.99 12  C 1 
ATOM 4084 N N     . SER C 3 13  ? 12.916  4.492   -15.621 1.00 86.30 13  C 1 
ATOM 4085 C CA    . SER C 3 13  ? 11.868  4.272   -16.625 1.00 86.07 13  C 1 
ATOM 4086 C C     . SER C 3 13  ? 10.710  3.406   -16.117 1.00 86.90 13  C 1 
ATOM 4087 O O     . SER C 3 13  ? 9.570   3.627   -16.517 1.00 83.19 13  C 1 
ATOM 4088 C CB    . SER C 3 13  ? 12.471  3.626   -17.880 1.00 82.51 13  C 1 
ATOM 4089 O OG    . SER C 3 13  ? 13.061  2.386   -17.548 1.00 73.40 13  C 1 
ATOM 4090 N N     . SER C 3 14  ? 10.956  2.479   -15.187 1.00 87.93 14  C 1 
ATOM 4091 C CA    . SER C 3 14  ? 9.916   1.632   -14.572 1.00 88.17 14  C 1 
ATOM 4092 C C     . SER C 3 14  ? 8.833   2.428   -13.838 1.00 89.12 14  C 1 
ATOM 4093 O O     . SER C 3 14  ? 7.721   1.932   -13.666 1.00 85.96 14  C 1 
ATOM 4094 C CB    . SER C 3 14  ? 10.553  0.634   -13.596 1.00 85.64 14  C 1 
ATOM 4095 O OG    . SER C 3 14  ? 11.541  -0.116  -14.270 1.00 73.35 14  C 1 
ATOM 4096 N N     . PHE C 3 15  ? 9.113   3.664   -13.453 1.00 90.48 15  C 1 
ATOM 4097 C CA    . PHE C 3 15  ? 8.190   4.554   -12.754 1.00 91.29 15  C 1 
ATOM 4098 C C     . PHE C 3 15  ? 7.584   5.660   -13.640 1.00 91.60 15  C 1 
ATOM 4099 O O     . PHE C 3 15  ? 6.966   6.593   -13.128 1.00 88.84 15  C 1 
ATOM 4100 C CB    . PHE C 3 15  ? 8.884   5.118   -11.513 1.00 90.11 15  C 1 
ATOM 4101 C CG    . PHE C 3 15  ? 9.295   4.064   -10.509 1.00 89.40 15  C 1 
ATOM 4102 C CD1   . PHE C 3 15  ? 8.334   3.380   -9.753  1.00 84.81 15  C 1 
ATOM 4103 C CD2   . PHE C 3 15  ? 10.655  3.745   -10.333 1.00 84.82 15  C 1 
ATOM 4104 C CE1   . PHE C 3 15  ? 8.709   2.399   -8.822  1.00 82.73 15  C 1 
ATOM 4105 C CE2   . PHE C 3 15  ? 11.046  2.767   -9.409  1.00 82.34 15  C 1 
ATOM 4106 C CZ    . PHE C 3 15  ? 10.067  2.091   -8.647  1.00 82.97 15  C 1 
ATOM 4107 N N     . ASP C 3 16  ? 7.707   5.552   -14.949 1.00 90.57 16  C 1 
ATOM 4108 C CA    . ASP C 3 16  ? 7.168   6.528   -15.907 1.00 89.91 16  C 1 
ATOM 4109 C C     . ASP C 3 16  ? 5.653   6.775   -15.755 1.00 91.22 16  C 1 
ATOM 4110 O O     . ASP C 3 16  ? 5.172   7.897   -15.945 1.00 88.58 16  C 1 
ATOM 4111 C CB    . ASP C 3 16  ? 7.499   6.069   -17.338 1.00 86.32 16  C 1 
ATOM 4112 C CG    . ASP C 3 16  ? 6.898   4.716   -17.741 1.00 81.12 16  C 1 
ATOM 4113 O OD1   . ASP C 3 16  ? 6.350   4.001   -16.876 1.00 72.61 16  C 1 
ATOM 4114 O OD2   . ASP C 3 16  ? 7.014   4.345   -18.925 1.00 76.58 16  C 1 
ATOM 4115 N N     . PHE C 3 17  ? 4.888   5.760   -15.333 1.00 91.94 17  C 1 
ATOM 4116 C CA    . PHE C 3 17  ? 3.456   5.874   -15.081 1.00 92.06 17  C 1 
ATOM 4117 C C     . PHE C 3 17  ? 3.112   6.838   -13.931 1.00 92.61 17  C 1 
ATOM 4118 O O     . PHE C 3 17  ? 1.968   7.303   -13.852 1.00 91.07 17  C 1 
ATOM 4119 C CB    . PHE C 3 17  ? 2.863   4.471   -14.835 1.00 91.29 17  C 1 
ATOM 4120 C CG    . PHE C 3 17  ? 3.193   3.885   -13.480 1.00 91.41 17  C 1 
ATOM 4121 C CD1   . PHE C 3 17  ? 4.425   3.246   -13.261 1.00 89.52 17  C 1 
ATOM 4122 C CD2   . PHE C 3 17  ? 2.276   3.972   -12.437 1.00 89.95 17  C 1 
ATOM 4123 C CE1   . PHE C 3 17  ? 4.735   2.721   -12.003 1.00 88.05 17  C 1 
ATOM 4124 C CE2   . PHE C 3 17  ? 2.573   3.446   -11.173 1.00 88.35 17  C 1 
ATOM 4125 C CZ    . PHE C 3 17  ? 3.809   2.819   -10.952 1.00 88.80 17  C 1 
ATOM 4126 N N     . LEU C 3 18  ? 4.081   7.168   -13.067 1.00 92.32 18  C 1 
ATOM 4127 C CA    . LEU C 3 18  ? 3.943   8.124   -11.962 1.00 92.44 18  C 1 
ATOM 4128 C C     . LEU C 3 18  ? 4.316   9.556   -12.362 1.00 92.61 18  C 1 
ATOM 4129 O O     . LEU C 3 18  ? 4.150   10.476  -11.557 1.00 90.51 18  C 1 
ATOM 4130 C CB    . LEU C 3 18  ? 4.795   7.662   -10.768 1.00 92.06 18  C 1 
ATOM 4131 C CG    . LEU C 3 18  ? 4.461   6.267   -10.225 1.00 91.20 18  C 1 
ATOM 4132 C CD1   . LEU C 3 18  ? 5.419   5.922   -9.078  1.00 87.27 18  C 1 
ATOM 4133 C CD2   . LEU C 3 18  ? 3.025   6.194   -9.683  1.00 87.22 18  C 1 
ATOM 4134 N N     . THR C 3 19  ? 4.789   9.767   -13.575 1.00 91.86 19  C 1 
ATOM 4135 C CA    . THR C 3 19  ? 5.293   11.074  -14.033 1.00 90.85 19  C 1 
ATOM 4136 C C     . THR C 3 19  ? 4.254   12.184  -13.869 1.00 90.94 19  C 1 
ATOM 4137 O O     . THR C 3 19  ? 4.584   13.275  -13.404 1.00 89.42 19  C 1 
ATOM 4138 C CB    . THR C 3 19  ? 5.742   10.981  -15.498 1.00 89.24 19  C 1 
ATOM 4139 O OG1   . THR C 3 19  ? 6.729   9.993   -15.629 1.00 77.47 19  C 1 
ATOM 4140 C CG2   . THR C 3 19  ? 6.369   12.282  -15.998 1.00 74.97 19  C 1 
ATOM 4141 N N     . GLU C 3 20  ? 2.982   11.907  -14.160 1.00 91.98 20  C 1 
ATOM 4142 C CA    . GLU C 3 20  ? 1.896   12.881  -13.987 1.00 90.88 20  C 1 
ATOM 4143 C C     . GLU C 3 20  ? 1.665   13.281  -12.518 1.00 91.25 20  C 1 
ATOM 4144 O O     . GLU C 3 20  ? 1.271   14.415  -12.245 1.00 88.69 20  C 1 
ATOM 4145 C CB    . GLU C 3 20  ? 0.590   12.307  -14.561 1.00 89.13 20  C 1 
ATOM 4146 C CG    . GLU C 3 20  ? 0.623   12.146  -16.081 1.00 78.10 20  C 1 
ATOM 4147 C CD    . GLU C 3 20  ? -0.659  11.497  -16.643 1.00 70.64 20  C 1 
ATOM 4148 O OE1   . GLU C 3 20  ? -0.602  11.030  -17.806 1.00 63.64 20  C 1 
ATOM 4149 O OE2   . GLU C 3 20  ? -1.674  11.432  -15.925 1.00 63.28 20  C 1 
ATOM 4150 N N     . ILE C 3 21  ? 1.910   12.370  -11.572 1.00 92.19 21  C 1 
ATOM 4151 C CA    . ILE C 3 21  ? 1.752   12.630  -10.135 1.00 91.52 21  C 1 
ATOM 4152 C C     . ILE C 3 21  ? 2.897   13.511  -9.642  1.00 91.67 21  C 1 
ATOM 4153 O O     . ILE C 3 21  ? 2.650   14.557  -9.057  1.00 89.53 21  C 1 
ATOM 4154 C CB    . ILE C 3 21  ? 1.661   11.312  -9.340  1.00 90.80 21  C 1 
ATOM 4155 C CG1   . ILE C 3 21  ? 0.408   10.523  -9.771  1.00 86.42 21  C 1 
ATOM 4156 C CG2   . ILE C 3 21  ? 1.643   11.590  -7.822  1.00 86.19 21  C 1 
ATOM 4157 C CD1   . ILE C 3 21  ? 0.356   9.110   -9.208  1.00 77.54 21  C 1 
ATOM 4158 N N     . VAL C 3 22  ? 4.139   13.116  -9.925  1.00 91.62 22  C 1 
ATOM 4159 C CA    . VAL C 3 22  ? 5.314   13.847  -9.435  1.00 90.99 22  C 1 
ATOM 4160 C C     . VAL C 3 22  ? 5.497   15.203  -10.116 1.00 90.11 22  C 1 
ATOM 4161 O O     . VAL C 3 22  ? 6.106   16.098  -9.536  1.00 86.85 22  C 1 
ATOM 4162 C CB    . VAL C 3 22  ? 6.605   13.022  -9.523  1.00 90.11 22  C 1 
ATOM 4163 C CG1   . VAL C 3 22  ? 6.478   11.757  -8.668  1.00 80.43 22  C 1 
ATOM 4164 C CG2   . VAL C 3 22  ? 6.962   12.636  -10.959 1.00 82.06 22  C 1 
ATOM 4165 N N     . ASN C 3 23  ? 4.941   15.398  -11.311 1.00 90.70 23  C 1 
ATOM 4166 C CA    . ASN C 3 23  ? 4.967   16.693  -11.977 1.00 89.86 23  C 1 
ATOM 4167 C C     . ASN C 3 23  ? 4.105   17.763  -11.281 1.00 88.90 23  C 1 
ATOM 4168 O O     . ASN C 3 23  ? 4.360   18.948  -11.497 1.00 85.56 23  C 1 
ATOM 4169 C CB    . ASN C 3 23  ? 4.574   16.539  -13.447 1.00 88.14 23  C 1 
ATOM 4170 C CG    . ASN C 3 23  ? 5.720   16.021  -14.314 1.00 82.91 23  C 1 
ATOM 4171 O OD1   . ASN C 3 23  ? 6.886   16.014  -13.946 1.00 73.32 23  C 1 
ATOM 4172 N ND2   . ASN C 3 23  ? 5.399   15.634  -15.530 1.00 73.51 23  C 1 
ATOM 4173 N N     . LYS C 3 24  ? 3.153   17.380  -10.419 1.00 89.48 24  C 1 
ATOM 4174 C CA    . LYS C 3 24  ? 2.415   18.326  -9.565  1.00 87.73 24  C 1 
ATOM 4175 C C     . LYS C 3 24  ? 3.312   18.977  -8.509  1.00 87.48 24  C 1 
ATOM 4176 O O     . LYS C 3 24  ? 2.972   20.044  -8.001  1.00 82.44 24  C 1 
ATOM 4177 C CB    . LYS C 3 24  ? 1.263   17.610  -8.847  1.00 84.93 24  C 1 
ATOM 4178 C CG    . LYS C 3 24  ? 0.214   16.945  -9.754  1.00 76.66 24  C 1 
ATOM 4179 C CD    . LYS C 3 24  ? -0.762  16.174  -8.853  1.00 71.81 24  C 1 
ATOM 4180 C CE    . LYS C 3 24  ? -1.744  15.280  -9.597  1.00 64.62 24  C 1 
ATOM 4181 N NZ    . LYS C 3 24  ? -2.452  14.388  -8.633  1.00 57.33 24  C 1 
ATOM 4182 N N     . VAL C 3 25  ? 4.421   18.341  -8.145  1.00 85.73 25  C 1 
ATOM 4183 C CA    . VAL C 3 25  ? 5.370   18.875  -7.175  1.00 83.37 25  C 1 
ATOM 4184 C C     . VAL C 3 25  ? 6.137   20.042  -7.805  1.00 81.53 25  C 1 
ATOM 4185 O O     . VAL C 3 25  ? 6.739   19.856  -8.871  1.00 76.75 25  C 1 
ATOM 4186 C CB    . VAL C 3 25  ? 6.337   17.782  -6.688  1.00 80.34 25  C 1 
ATOM 4187 C CG1   . VAL C 3 25  ? 7.351   18.344  -5.689  1.00 70.88 25  C 1 
ATOM 4188 C CG2   . VAL C 3 25  ? 5.573   16.634  -6.015  1.00 73.67 25  C 1 
ATOM 4189 N N     . PRO C 3 26  ? 6.159   21.225  -7.159  1.00 81.04 26  C 1 
ATOM 4190 C CA    . PRO C 3 26  ? 6.930   22.352  -7.669  1.00 78.69 26  C 1 
ATOM 4191 C C     . PRO C 3 26  ? 8.431   22.050  -7.609  1.00 78.22 26  C 1 
ATOM 4192 O O     . PRO C 3 26  ? 8.926   21.427  -6.666  1.00 71.87 26  C 1 
ATOM 4193 C CB    . PRO C 3 26  ? 6.529   23.543  -6.793  1.00 73.97 26  C 1 
ATOM 4194 C CG    . PRO C 3 26  ? 6.107   22.894  -5.480  1.00 72.79 26  C 1 
ATOM 4195 C CD    . PRO C 3 26  ? 5.497   21.574  -5.915  1.00 76.25 26  C 1 
ATOM 4196 N N     . ASP C 3 27  ? 9.167   22.523  -8.625  1.00 76.80 27  C 1 
ATOM 4197 C CA    . ASP C 3 27  ? 10.623  22.460  -8.613  1.00 74.01 27  C 1 
ATOM 4198 C C     . ASP C 3 27  ? 11.155  23.518  -7.642  1.00 71.75 27  C 1 
ATOM 4199 O O     . ASP C 3 27  ? 11.185  24.701  -7.949  1.00 65.06 27  C 1 
ATOM 4200 C CB    . ASP C 3 27  ? 11.183  22.601  -10.043 1.00 68.30 27  C 1 
ATOM 4201 C CG    . ASP C 3 27  ? 10.885  21.355  -10.889 1.00 62.45 27  C 1 
ATOM 4202 O OD1   . ASP C 3 27  ? 11.102  20.235  -10.391 1.00 57.37 27  C 1 
ATOM 4203 O OD2   . ASP C 3 27  ? 10.363  21.466  -12.014 1.00 55.82 27  C 1 
ATOM 4204 N N     . LEU C 3 28  ? 11.583  23.071  -6.446  1.00 71.51 28  C 1 
ATOM 4205 C CA    . LEU C 3 28  ? 12.112  23.964  -5.403  1.00 66.94 28  C 1 
ATOM 4206 C C     . LEU C 3 28  ? 13.365  24.742  -5.828  1.00 65.31 28  C 1 
ATOM 4207 O O     . LEU C 3 28  ? 13.709  25.732  -5.189  1.00 56.65 28  C 1 
ATOM 4208 C CB    . LEU C 3 28  ? 12.444  23.134  -4.144  1.00 59.68 28  C 1 
ATOM 4209 C CG    . LEU C 3 28  ? 11.225  22.607  -3.372  1.00 53.80 28  C 1 
ATOM 4210 C CD1   . LEU C 3 28  ? 11.686  21.611  -2.305  1.00 50.13 28  C 1 
ATOM 4211 C CD2   . LEU C 3 28  ? 10.478  23.744  -2.657  1.00 47.77 28  C 1 
ATOM 4212 N N     . GLY C 3 29  ? 14.067  24.301  -6.882  1.00 57.97 29  C 1 
ATOM 4213 C CA    . GLY C 3 29  ? 15.285  24.943  -7.387  1.00 55.67 29  C 1 
ATOM 4214 C C     . GLY C 3 29  ? 15.057  26.193  -8.232  1.00 55.32 29  C 1 
ATOM 4215 O O     . GLY C 3 29  ? 16.017  26.920  -8.489  1.00 51.57 29  C 1 
ATOM 4216 N N     . GLY C 3 30  ? 13.831  26.449  -8.648  1.00 45.69 30  C 1 
ATOM 4217 C CA    . GLY C 3 30  ? 13.497  27.696  -9.322  1.00 43.57 30  C 1 
ATOM 4218 C C     . GLY C 3 30  ? 13.634  28.857  -8.347  1.00 43.17 30  C 1 
ATOM 4219 O O     . GLY C 3 30  ? 12.762  29.061  -7.503  1.00 40.98 30  C 1 
ATOM 4220 N N     . GLY C 3 31  ? 14.702  29.606  -8.468  1.00 41.76 31  C 1 
ATOM 4221 C CA    . GLY C 3 31  ? 14.965  30.818  -7.677  1.00 40.56 31  C 1 
ATOM 4222 C C     . GLY C 3 31  ? 13.978  31.966  -7.905  1.00 39.87 31  C 1 
ATOM 4223 O O     . GLY C 3 31  ? 14.068  32.973  -7.198  1.00 37.34 31  C 1 
ATOM 4224 N N     . GLU C 3 32  ? 13.041  31.831  -8.824  1.00 41.88 32  C 1 
ATOM 4225 C CA    . GLU C 3 32  ? 11.817  32.631  -8.794  1.00 41.61 32  C 1 
ATOM 4226 C C     . GLU C 3 32  ? 10.973  32.223  -7.572  1.00 41.86 32  C 1 
ATOM 4227 O O     . GLU C 3 32  ? 9.886   31.679  -7.670  1.00 39.27 32  C 1 
ATOM 4228 C CB    . GLU C 3 32  ? 11.037  32.550  -10.113 1.00 37.94 32  C 1 
ATOM 4229 C CG    . GLU C 3 32  ? 11.749  33.301  -11.248 1.00 34.89 32  C 1 
ATOM 4230 C CD    . GLU C 3 32  ? 10.885  33.433  -12.509 1.00 32.98 32  C 1 
ATOM 4231 O OE1   . GLU C 3 32  ? 11.273  34.232  -13.392 1.00 30.70 32  C 1 
ATOM 4232 O OE2   . GLU C 3 32  ? 9.853   32.730  -12.608 1.00 32.79 32  C 1 
ATOM 4233 N N     . SER C 3 33  ? 11.513  32.550  -6.410  1.00 40.10 33  C 1 
ATOM 4234 C CA    . SER C 3 33  ? 10.710  33.068  -5.332  1.00 40.65 33  C 1 
ATOM 4235 C C     . SER C 3 33  ? 10.045  34.355  -5.830  1.00 39.75 33  C 1 
ATOM 4236 O O     . SER C 3 33  ? 10.378  35.457  -5.395  1.00 36.81 33  C 1 
ATOM 4237 C CB    . SER C 3 33  ? 11.566  33.297  -4.085  1.00 36.94 33  C 1 
ATOM 4238 O OG    . SER C 3 33  ? 10.797  33.851  -3.055  1.00 34.83 33  C 1 
ATOM 4239 N N     . CYS C 3 34  ? 9.106   34.204  -6.761  1.00 40.92 34  C 1 
ATOM 4240 C CA    . CYS C 3 34  ? 7.995   35.116  -6.958  1.00 42.17 34  C 1 
ATOM 4241 C C     . CYS C 3 34  ? 7.116   35.089  -5.706  1.00 40.92 34  C 1 
ATOM 4242 O O     . CYS C 3 34  ? 5.904   34.930  -5.769  1.00 38.91 34  C 1 
ATOM 4243 C CB    . CYS C 3 34  ? 7.222   34.756  -8.236  1.00 39.04 34  C 1 
ATOM 4244 S SG    . CYS C 3 34  ? 8.161   35.210  -9.720  1.00 35.74 34  C 1 
ATOM 4245 N N     . GLY C 3 35  ? 7.733   35.203  -4.524  1.00 42.02 35  C 1 
ATOM 4246 C CA    . GLY C 3 35  ? 7.140   35.939  -3.452  1.00 42.05 35  C 1 
ATOM 4247 C C     . GLY C 3 35  ? 6.867   37.307  -4.038  1.00 41.49 35  C 1 
ATOM 4248 O O     . GLY C 3 35  ? 7.763   38.152  -4.068  1.00 38.63 35  C 1 
ATOM 4249 N N     . ASP C 3 36  ? 5.651   37.474  -4.542  1.00 50.13 36  C 1 
ATOM 4250 C CA    . ASP C 3 36  ? 5.038   38.781  -4.575  1.00 52.23 36  C 1 
ATOM 4251 C C     . ASP C 3 36  ? 5.031   39.234  -3.103  1.00 54.39 36  C 1 
ATOM 4252 O O     . ASP C 3 36  ? 4.073   39.035  -2.361  1.00 52.28 36  C 1 
ATOM 4253 C CB    . ASP C 3 36  ? 3.650   38.703  -5.243  1.00 46.20 36  C 1 
ATOM 4254 C CG    . ASP C 3 36  ? 3.009   40.058  -5.538  1.00 41.13 36  C 1 
ATOM 4255 O OD1   . ASP C 3 36  ? 3.723   41.079  -5.559  1.00 41.84 36  C 1 
ATOM 4256 O OD2   . ASP C 3 36  ? 1.761   40.078  -5.746  1.00 43.23 36  C 1 
ATOM 4257 N N     . GLU C 3 37  ? 6.179   39.739  -2.683  1.00 40.00 37  C 1 
ATOM 4258 C CA    . GLU C 3 37  ? 6.289   40.698  -1.607  1.00 43.08 37  C 1 
ATOM 4259 C C     . GLU C 3 37  ? 5.449   41.893  -2.062  1.00 44.30 37  C 1 
ATOM 4260 O O     . GLU C 3 37  ? 5.955   42.968  -2.365  1.00 42.33 37  C 1 
ATOM 4261 C CB    . GLU C 3 37  ? 7.743   41.119  -1.303  1.00 39.41 37  C 1 
ATOM 4262 C CG    . GLU C 3 37  ? 8.568   40.104  -0.485  1.00 37.34 37  C 1 
ATOM 4263 C CD    . GLU C 3 37  ? 9.853   40.726  0.081   1.00 37.23 37  C 1 
ATOM 4264 O OE1   . GLU C 3 37  ? 10.366  40.176  1.090   1.00 35.77 37  C 1 
ATOM 4265 O OE2   . GLU C 3 37  ? 10.308  41.778  -0.433  1.00 35.96 37  C 1 
ATOM 4266 N N     . ARG C 3 38  ? 4.138   41.678  -2.101  1.00 46.27 38  C 1 
ATOM 4267 C CA    . ARG C 3 38  ? 3.189   42.746  -1.858  1.00 48.85 38  C 1 
ATOM 4268 C C     . ARG C 3 38  ? 3.643   43.312  -0.531  1.00 48.29 38  C 1 
ATOM 4269 O O     . ARG C 3 38  ? 3.304   42.803  0.537   1.00 45.35 38  C 1 
ATOM 4270 C CB    . ARG C 3 38  ? 1.749   42.236  -1.804  1.00 44.28 38  C 1 
ATOM 4271 C CG    . ARG C 3 38  ? 1.230   41.978  -3.224  1.00 41.92 38  C 1 
ATOM 4272 C CD    . ARG C 3 38  ? -0.257  41.628  -3.173  1.00 41.83 38  C 1 
ATOM 4273 N NE    . ARG C 3 38  ? -0.745  41.358  -4.529  1.00 39.19 38  C 1 
ATOM 4274 C CZ    . ARG C 3 38  ? -2.010  41.300  -4.929  1.00 35.94 38  C 1 
ATOM 4275 N NH1   . ARG C 3 38  ? -2.999  41.476  -4.090  1.00 34.92 38  C 1 
ATOM 4276 N NH2   . ARG C 3 38  ? -2.278  41.063  -6.169  1.00 35.66 38  C 1 
ATOM 4277 N N     . GLY C 3 39  ? 4.504   44.301  -0.648  1.00 43.59 39  C 1 
ATOM 4278 C CA    . GLY C 3 39  ? 5.019   45.103  0.427   1.00 44.16 39  C 1 
ATOM 4279 C C     . GLY C 3 39  ? 3.809   45.699  1.107   1.00 43.53 39  C 1 
ATOM 4280 O O     . GLY C 3 39  ? 3.358   46.778  0.729   1.00 41.76 39  C 1 
ATOM 4281 N N     . LEU C 3 40  ? 3.245   44.947  2.072   1.00 48.20 40  C 1 
ATOM 4282 C CA    . LEU C 3 40  ? 2.433   45.545  3.112   1.00 47.49 40  C 1 
ATOM 4283 C C     . LEU C 3 40  ? 3.283   46.718  3.582   1.00 46.91 40  C 1 
ATOM 4284 O O     . LEU C 3 40  ? 4.417   46.478  4.023   1.00 44.88 40  C 1 
ATOM 4285 C CB    . LEU C 3 40  ? 2.183   44.545  4.245   1.00 42.90 40  C 1 
ATOM 4286 C CG    . LEU C 3 40  ? 0.930   43.684  4.022   1.00 38.42 40  C 1 
ATOM 4287 C CD1   . LEU C 3 40  ? 0.896   42.560  5.062   1.00 39.14 40  C 1 
ATOM 4288 C CD2   . LEU C 3 40  ? -0.354  44.512  4.161   1.00 42.13 40  C 1 
ATOM 4289 N N     . PRO C 3 41  ? 2.815   47.948  3.391   1.00 42.68 41  C 1 
ATOM 4290 C CA    . PRO C 3 41  ? 3.637   49.122  3.574   1.00 45.77 41  C 1 
ATOM 4291 C C     . PRO C 3 41  ? 4.101   49.081  5.024   1.00 46.97 41  C 1 
ATOM 4292 O O     . PRO C 3 41  ? 3.305   49.328  5.935   1.00 45.10 41  C 1 
ATOM 4293 C CB    . PRO C 3 41  ? 2.745   50.317  3.236   1.00 41.19 41  C 1 
ATOM 4294 C CG    . PRO C 3 41  ? 1.327   49.772  3.410   1.00 40.46 41  C 1 
ATOM 4295 C CD    . PRO C 3 41  ? 1.478   48.294  3.011   1.00 44.16 41  C 1 
ATOM 4296 N N     . ARG C 3 42  ? 5.354   48.668  5.244   1.00 37.51 42  C 1 
ATOM 4297 C CA    . ARG C 3 42  ? 5.991   48.714  6.552   1.00 42.20 42  C 1 
ATOM 4298 C C     . ARG C 3 42  ? 5.803   50.160  6.982   1.00 41.41 42  C 1 
ATOM 4299 O O     . ARG C 3 42  ? 6.380   51.047  6.357   1.00 39.94 42  C 1 
ATOM 4300 C CB    . ARG C 3 42  ? 7.478   48.339  6.497   1.00 39.43 42  C 1 
ATOM 4301 C CG    . ARG C 3 42  ? 7.744   46.876  6.856   1.00 36.08 42  C 1 
ATOM 4302 C CD    . ARG C 3 42  ? 9.262   46.595  6.883   1.00 36.90 42  C 1 
ATOM 4303 N NE    . ARG C 3 42  ? 9.574   45.264  7.435   1.00 34.53 42  C 1 
ATOM 4304 C CZ    . ARG C 3 42  ? 10.787  44.711  7.537   1.00 32.66 42  C 1 
ATOM 4305 N NH1   . ARG C 3 42  ? 11.856  45.342  7.117   1.00 30.87 42  C 1 
ATOM 4306 N NH2   . ARG C 3 42  ? 10.935  43.536  8.049   1.00 31.02 42  C 1 
ATOM 4307 N N     . ARG C 3 43  ? 4.927   50.369  7.959   1.00 40.64 43  C 1 
ATOM 4308 C CA    . ARG C 3 43  ? 4.749   51.679  8.563   1.00 44.03 43  C 1 
ATOM 4309 C C     . ARG C 3 43  ? 6.149   52.130  8.931   1.00 44.32 43  C 1 
ATOM 4310 O O     . ARG C 3 43  ? 6.742   51.573  9.849   1.00 42.80 43  C 1 
ATOM 4311 C CB    . ARG C 3 43  ? 3.852   51.618  9.818   1.00 39.82 43  C 1 
ATOM 4312 C CG    . ARG C 3 43  ? 2.394   51.989  9.539   1.00 36.71 43  C 1 
ATOM 4313 C CD    . ARG C 3 43  ? 1.594   51.982  10.852  1.00 37.63 43  C 1 
ATOM 4314 N NE    . ARG C 3 43  ? 0.248   52.571  10.684  1.00 35.04 43  C 1 
ATOM 4315 C CZ    . ARG C 3 43  ? -0.679  52.687  11.623  1.00 31.95 43  C 1 
ATOM 4316 N NH1   . ARG C 3 43  ? -0.477  52.229  12.834  1.00 30.49 43  C 1 
ATOM 4317 N NH2   . ARG C 3 43  ? -1.803  53.264  11.363  1.00 30.40 43  C 1 
ATOM 4318 N N     . ARG C 3 44  ? 6.689   53.061  8.135   1.00 39.49 44  C 1 
ATOM 4319 C CA    . ARG C 3 44  ? 7.934   53.743  8.454   1.00 42.94 44  C 1 
ATOM 4320 C C     . ARG C 3 44  ? 7.680   54.350  9.828   1.00 42.30 44  C 1 
ATOM 4321 O O     . ARG C 3 44  ? 6.966   55.338  9.931   1.00 40.65 44  C 1 
ATOM 4322 C CB    . ARG C 3 44  ? 8.278   54.832  7.413   1.00 39.48 44  C 1 
ATOM 4323 C CG    . ARG C 3 44  ? 8.817   54.271  6.089   1.00 37.02 44  C 1 
ATOM 4324 C CD    . ARG C 3 44  ? 9.202   55.428  5.140   1.00 38.35 44  C 1 
ATOM 4325 N NE    . ARG C 3 44  ? 9.777   54.943  3.869   1.00 35.57 44  C 1 
ATOM 4326 C CZ    . ARG C 3 44  ? 10.176  55.693  2.855   1.00 32.06 44  C 1 
ATOM 4327 N NH1   . ARG C 3 44  ? 10.080  57.001  2.883   1.00 30.29 44  C 1 
ATOM 4328 N NH2   . ARG C 3 44  ? 10.683  55.147  1.793   1.00 30.09 44  C 1 
ATOM 4329 N N     . LYS C 3 45  ? 8.148   53.662  10.892  1.00 39.79 45  C 1 
ATOM 4330 C CA    . LYS C 3 45  ? 8.293   54.335  12.173  1.00 40.79 45  C 1 
ATOM 4331 C C     . LYS C 3 45  ? 9.176   55.525  11.865  1.00 39.79 45  C 1 
ATOM 4332 O O     . LYS C 3 45  ? 10.263  55.331  11.330  1.00 37.41 45  C 1 
ATOM 4333 C CB    . LYS C 3 45  ? 8.912   53.424  13.244  1.00 37.48 45  C 1 
ATOM 4334 C CG    . LYS C 3 45  ? 7.848   52.614  14.004  1.00 34.95 45  C 1 
ATOM 4335 C CD    . LYS C 3 45  ? 8.498   51.841  15.156  1.00 35.90 45  C 1 
ATOM 4336 C CE    . LYS C 3 45  ? 7.439   51.142  16.014  1.00 32.09 45  C 1 
ATOM 4337 N NZ    . LYS C 3 45  ? 8.037   50.428  17.161  1.00 29.56 45  C 1 
ATOM 4338 N N     . PHE C 3 46  ? 8.633   56.718  12.113  1.00 48.99 46  C 1 
ATOM 4339 C CA    . PHE C 3 46  ? 9.380   57.953  12.020  1.00 47.52 46  C 1 
ATOM 4340 C C     . PHE C 3 46  ? 10.612  57.775  12.908  1.00 46.36 46  C 1 
ATOM 4341 O O     . PHE C 3 46  ? 10.511  57.769  14.137  1.00 43.74 46  C 1 
ATOM 4342 C CB    . PHE C 3 46  ? 8.502   59.115  12.486  1.00 41.72 46  C 1 
ATOM 4343 C CG    . PHE C 3 46  ? 7.442   59.524  11.487  1.00 39.39 46  C 1 
ATOM 4344 C CD1   . PHE C 3 46  ? 7.713   60.544  10.568  1.00 39.36 46  C 1 
ATOM 4345 C CD2   . PHE C 3 46  ? 6.190   58.899  11.462  1.00 37.78 46  C 1 
ATOM 4346 C CE1   . PHE C 3 46  ? 6.728   60.938  9.636   1.00 33.11 46  C 1 
ATOM 4347 C CE2   . PHE C 3 46  ? 5.203   59.287  10.534  1.00 32.73 46  C 1 
ATOM 4348 C CZ    . PHE C 3 46  ? 5.473   60.319  9.612   1.00 33.54 46  C 1 
ATOM 4349 N N     . SER C 3 47  ? 11.758  57.491  12.277  1.00 46.47 47  C 1 
ATOM 4350 C CA    . SER C 3 47  ? 13.038  57.688  12.926  1.00 48.75 47  C 1 
ATOM 4351 C C     . SER C 3 47  ? 13.075  59.171  13.254  1.00 48.61 47  C 1 
ATOM 4352 O O     . SER C 3 47  ? 13.001  59.982  12.327  1.00 44.20 47  C 1 
ATOM 4353 C CB    . SER C 3 47  ? 14.185  57.293  12.003  1.00 43.82 47  C 1 
ATOM 4354 O OG    . SER C 3 47  ? 14.044  57.885  10.719  1.00 41.17 47  C 1 
ATOM 4355 N N     . ASN C 3 48  ? 13.113  59.531  14.542  1.00 42.40 48  C 1 
ATOM 4356 C CA    . ASN C 3 48  ? 13.443  60.892  14.960  1.00 46.08 48  C 1 
ATOM 4357 C C     . ASN C 3 48  ? 14.825  61.182  14.376  1.00 46.04 48  C 1 
ATOM 4358 O O     . ASN C 3 48  ? 15.834  60.736  14.930  1.00 42.26 48  C 1 
ATOM 4359 C CB    . ASN C 3 48  ? 13.415  61.010  16.491  1.00 42.13 48  C 1 
ATOM 4360 C CG    . ASN C 3 48  ? 12.041  61.330  17.048  1.00 37.61 48  C 1 
ATOM 4361 O OD1   . ASN C 3 48  ? 11.115  61.707  16.363  1.00 35.92 48  C 1 
ATOM 4362 N ND2   . ASN C 3 48  ? 11.871  61.208  18.351  1.00 37.38 48  C 1 
ATOM 4363 N N     . GLY C 3 49  ? 14.821  61.816  13.211  1.00 43.46 49  C 1 
ATOM 4364 C CA    . GLY C 3 49  ? 16.012  62.358  12.612  1.00 44.48 49  C 1 
ATOM 4365 C C     . GLY C 3 49  ? 16.540  63.399  13.570  1.00 43.82 49  C 1 
ATOM 4366 O O     . GLY C 3 49  ? 15.954  64.472  13.709  1.00 41.21 49  C 1 
ATOM 4367 N N     . SER C 3 50  ? 17.584  63.022  14.297  1.00 41.47 50  C 1 
ATOM 4368 C CA    . SER C 3 50  ? 18.396  63.986  15.019  1.00 44.25 50  C 1 
ATOM 4369 C C     . SER C 3 50  ? 19.132  64.799  13.961  1.00 44.76 50  C 1 
ATOM 4370 O O     . SER C 3 50  ? 20.223  64.390  13.537  1.00 40.90 50  C 1 
ATOM 4371 C CB    . SER C 3 50  ? 19.361  63.254  15.949  1.00 39.47 50  C 1 
ATOM 4372 O OG    . SER C 3 50  ? 20.129  62.306  15.228  1.00 36.83 50  C 1 
ATOM 4373 N N     . ASP C 3 51  ? 18.483  65.853  13.493  1.00 47.90 51  C 1 
ATOM 4374 C CA    . ASP C 3 51  ? 19.139  66.815  12.611  1.00 50.50 51  C 1 
ATOM 4375 C C     . ASP C 3 51  ? 20.411  67.294  13.300  1.00 51.05 51  C 1 
ATOM 4376 O O     . ASP C 3 51  ? 20.353  67.789  14.437  1.00 49.35 51  C 1 
ATOM 4377 C CB    . ASP C 3 51  ? 18.196  67.996  12.276  1.00 44.56 51  C 1 
ATOM 4378 C CG    . ASP C 3 51  ? 17.427  67.788  10.959  1.00 40.61 51  C 1 
ATOM 4379 O OD1   . ASP C 3 51  ? 18.015  67.198  10.020  1.00 41.53 51  C 1 
ATOM 4380 O OD2   . ASP C 3 51  ? 16.260  68.220  10.919  1.00 42.24 51  C 1 
ATOM 4381 N N     . PRO C 3 52  ? 21.576  67.141  12.674  1.00 39.56 52  C 1 
ATOM 4382 C CA    . PRO C 3 52  ? 22.864  67.446  13.264  1.00 42.78 52  C 1 
ATOM 4383 C C     . PRO C 3 52  ? 23.195  68.944  13.132  1.00 43.51 52  C 1 
ATOM 4384 O O     . PRO C 3 52  ? 24.355  69.271  12.880  1.00 41.30 52  C 1 
ATOM 4385 C CB    . PRO C 3 52  ? 23.834  66.532  12.504  1.00 38.43 52  C 1 
ATOM 4386 C CG    . PRO C 3 52  ? 23.259  66.544  11.095  1.00 38.09 52  C 1 
ATOM 4387 C CD    . PRO C 3 52  ? 21.750  66.548  11.366  1.00 41.99 52  C 1 
ATOM 4388 N N     . GLU C 3 53  ? 22.164  69.797  13.202  1.00 47.95 53  C 1 
ATOM 4389 C CA    . GLU C 3 53  ? 22.357  71.210  12.841  1.00 50.24 53  C 1 
ATOM 4390 C C     . GLU C 3 53  ? 23.551  71.830  13.575  1.00 49.60 53  C 1 
ATOM 4391 O O     . GLU C 3 53  ? 23.768  71.657  14.779  1.00 46.87 53  C 1 
ATOM 4392 C CB    . GLU C 3 53  ? 21.075  72.042  12.999  1.00 45.59 53  C 1 
ATOM 4393 C CG    . GLU C 3 53  ? 20.389  72.275  11.641  1.00 44.02 53  C 1 
ATOM 4394 C CD    . GLU C 3 53  ? 19.259  73.306  11.693  1.00 43.41 53  C 1 
ATOM 4395 O OE1   . GLU C 3 53  ? 18.866  73.775  10.593  1.00 42.85 53  C 1 
ATOM 4396 O OE2   . GLU C 3 53  ? 18.786  73.631  12.806  1.00 40.71 53  C 1 
ATOM 4397 N N     . ASN C 3 54  ? 24.319  72.548  12.787  1.00 48.93 54  C 1 
ATOM 4398 C CA    . ASN C 3 54  ? 25.739  72.830  13.017  1.00 53.40 54  C 1 
ATOM 4399 C C     . ASN C 3 54  ? 26.004  74.058  13.898  1.00 54.02 54  C 1 
ATOM 4400 O O     . ASN C 3 54  ? 27.163  74.456  14.024  1.00 51.12 54  C 1 
ATOM 4401 C CB    . ASN C 3 54  ? 26.323  73.015  11.597  1.00 47.70 54  C 1 
ATOM 4402 C CG    . ASN C 3 54  ? 27.777  72.678  11.426  1.00 41.84 54  C 1 
ATOM 4403 O OD1   . ASN C 3 54  ? 28.432  72.008  12.212  1.00 41.45 54  C 1 
ATOM 4404 N ND2   . ASN C 3 54  ? 28.363  73.087  10.325  1.00 43.02 54  C 1 
ATOM 4405 N N     . GLU C 3 55  ? 24.966  74.719  14.390  1.00 41.43 55  C 1 
ATOM 4406 C CA    . GLU C 3 55  ? 25.039  76.160  14.623  1.00 44.99 55  C 1 
ATOM 4407 C C     . GLU C 3 55  ? 25.926  76.612  15.795  1.00 44.49 55  C 1 
ATOM 4408 O O     . GLU C 3 55  ? 26.382  75.850  16.641  1.00 43.71 55  C 1 
ATOM 4409 C CB    . GLU C 3 55  ? 23.632  76.784  14.673  1.00 42.15 55  C 1 
ATOM 4410 C CG    . GLU C 3 55  ? 23.479  77.916  13.645  1.00 39.60 55  C 1 
ATOM 4411 C CD    . GLU C 3 55  ? 22.210  78.759  13.808  1.00 41.01 55  C 1 
ATOM 4412 O OE1   . GLU C 3 55  ? 22.026  79.667  12.959  1.00 39.73 55  C 1 
ATOM 4413 O OE2   . GLU C 3 55  ? 21.473  78.557  14.805  1.00 39.97 55  C 1 
ATOM 4414 N N     . GLU C 3 56  ? 26.149  77.879  15.764  1.00 52.51 56  C 1 
ATOM 4415 C CA    . GLU C 3 56  ? 27.241  78.653  16.348  1.00 53.87 56  C 1 
ATOM 4416 C C     . GLU C 3 56  ? 27.380  78.665  17.901  1.00 52.68 56  C 1 
ATOM 4417 O O     . GLU C 3 56  ? 26.457  78.383  18.659  1.00 51.01 56  C 1 
ATOM 4418 C CB    . GLU C 3 56  ? 27.101  80.099  15.836  1.00 49.30 56  C 1 
ATOM 4419 C CG    . GLU C 3 56  ? 27.921  80.424  14.578  1.00 45.92 56  C 1 
ATOM 4420 C CD    . GLU C 3 56  ? 27.997  81.942  14.315  1.00 44.58 56  C 1 
ATOM 4421 O OE1   . GLU C 3 56  ? 28.864  82.355  13.512  1.00 42.08 56  C 1 
ATOM 4422 O OE2   . GLU C 3 56  ? 27.223  82.706  14.953  1.00 40.94 56  C 1 
ATOM 4423 N N     . PRO C 3 57  ? 28.531  79.140  18.417  1.00 43.70 57  C 1 
ATOM 4424 C CA    . PRO C 3 57  ? 29.037  78.903  19.772  1.00 46.18 57  C 1 
ATOM 4425 C C     . PRO C 3 57  ? 28.575  79.911  20.852  1.00 45.41 57  C 1 
ATOM 4426 O O     . PRO C 3 57  ? 29.298  80.093  21.836  1.00 44.04 57  C 1 
ATOM 4427 C CB    . PRO C 3 57  ? 30.557  78.959  19.575  1.00 42.08 57  C 1 
ATOM 4428 C CG    . PRO C 3 57  ? 30.716  80.039  18.505  1.00 42.20 57  C 1 
ATOM 4429 C CD    . PRO C 3 57  ? 29.517  79.735  17.591  1.00 47.83 57  C 1 
ATOM 4430 N N     . ARG C 3 58  ? 27.481  80.658  20.672  1.00 46.07 58  C 1 
ATOM 4431 C CA    . ARG C 3 58  ? 27.273  81.923  21.418  1.00 49.88 58  C 1 
ATOM 4432 C C     . ARG C 3 58  ? 27.200  81.772  22.950  1.00 49.18 58  C 1 
ATOM 4433 O O     . ARG C 3 58  ? 26.749  80.789  23.504  1.00 46.18 58  C 1 
ATOM 4434 C CB    . ARG C 3 58  ? 26.098  82.725  20.859  1.00 44.97 58  C 1 
ATOM 4435 C CG    . ARG C 3 58  ? 26.508  83.482  19.588  1.00 42.20 58  C 1 
ATOM 4436 C CD    . ARG C 3 58  ? 25.421  84.473  19.184  1.00 43.19 58  C 1 
ATOM 4437 N NE    . ARG C 3 58  ? 25.816  85.226  17.983  1.00 40.65 58  C 1 
ATOM 4438 C CZ    . ARG C 3 58  ? 25.185  86.255  17.449  1.00 37.21 58  C 1 
ATOM 4439 N NH1   . ARG C 3 58  ? 24.102  86.753  17.999  1.00 36.10 58  C 1 
ATOM 4440 N NH2   . ARG C 3 58  ? 25.622  86.801  16.368  1.00 36.45 58  C 1 
ATOM 4441 N N     . SER C 3 59  ? 27.604  82.822  23.635  1.00 51.39 59  C 1 
ATOM 4442 C CA    . SER C 3 59  ? 28.415  82.832  24.856  1.00 52.96 59  C 1 
ATOM 4443 C C     . SER C 3 59  ? 27.733  83.039  26.224  1.00 54.30 59  C 1 
ATOM 4444 O O     . SER C 3 59  ? 28.182  82.474  27.230  1.00 50.80 59  C 1 
ATOM 4445 C CB    . SER C 3 59  ? 29.419  83.980  24.691  1.00 46.57 59  C 1 
ATOM 4446 O OG    . SER C 3 59  ? 28.756  85.228  24.492  1.00 40.93 59  C 1 
ATOM 4447 N N     . SER C 3 60  ? 26.867  84.007  26.373  1.00 54.52 60  C 1 
ATOM 4448 C CA    . SER C 3 60  ? 26.683  84.821  27.599  1.00 56.09 60  C 1 
ATOM 4449 C C     . SER C 3 60  ? 25.674  84.246  28.621  1.00 58.05 60  C 1 
ATOM 4450 O O     . SER C 3 60  ? 24.998  83.282  28.321  1.00 54.51 60  C 1 
ATOM 4451 C CB    . SER C 3 60  ? 26.273  86.226  27.144  1.00 49.29 60  C 1 
ATOM 4452 O OG    . SER C 3 60  ? 24.970  86.253  26.569  1.00 44.63 60  C 1 
ATOM 4453 N N     . LYS C 3 61  ? 25.413  84.763  29.860  1.00 43.40 61  C 1 
ATOM 4454 C CA    . LYS C 3 61  ? 26.199  85.495  30.877  1.00 46.78 61  C 1 
ATOM 4455 C C     . LYS C 3 61  ? 25.612  85.296  32.300  1.00 46.93 61  C 1 
ATOM 4456 O O     . LYS C 3 61  ? 26.349  84.951  33.206  1.00 45.81 61  C 1 
ATOM 4457 C CB    . LYS C 3 61  ? 26.197  87.020  30.584  1.00 42.45 61  C 1 
ATOM 4458 C CG    . LYS C 3 61  ? 27.516  87.741  30.904  1.00 40.58 61  C 1 
ATOM 4459 C CD    . LYS C 3 61  ? 27.395  89.257  30.645  1.00 41.36 61  C 1 
ATOM 4460 C CE    . LYS C 3 61  ? 28.745  89.958  30.723  1.00 37.36 61  C 1 
ATOM 4461 N NZ    . LYS C 3 61  ? 28.626  91.411  30.429  1.00 34.06 61  C 1 
ATOM 4462 N N     . MET C 3 62  ? 24.354  85.629  32.528  1.00 56.30 62  C 1 
ATOM 4463 C CA    . MET C 3 62  ? 23.870  86.344  33.750  1.00 56.55 62  C 1 
ATOM 4464 C C     . MET C 3 62  ? 23.123  85.481  34.823  1.00 57.85 62  C 1 
ATOM 4465 O O     . MET C 3 62  ? 23.035  84.277  34.658  1.00 52.95 62  C 1 
ATOM 4466 C CB    . MET C 3 62  ? 23.034  87.548  33.266  1.00 50.73 62  C 1 
ATOM 4467 C CG    . MET C 3 62  ? 23.886  88.781  32.849  1.00 47.53 62  C 1 
ATOM 4468 S SD    . MET C 3 62  ? 24.480  89.752  34.268  1.00 44.91 62  C 1 
ATOM 4469 C CE    . MET C 3 62  ? 25.234  91.139  33.388  1.00 41.47 62  C 1 
ATOM 4470 N N     . PRO C 3 63  ? 22.574  86.050  35.964  1.00 43.18 63  C 1 
ATOM 4471 C CA    . PRO C 3 63  ? 23.165  85.869  37.295  1.00 45.31 63  C 1 
ATOM 4472 C C     . PRO C 3 63  ? 22.264  85.382  38.469  1.00 44.67 63  C 1 
ATOM 4473 O O     . PRO C 3 63  ? 22.802  84.920  39.469  1.00 43.14 63  C 1 
ATOM 4474 C CB    . PRO C 3 63  ? 23.640  87.297  37.604  1.00 41.37 63  C 1 
ATOM 4475 C CG    . PRO C 3 63  ? 22.531  88.175  37.026  1.00 39.98 63  C 1 
ATOM 4476 C CD    . PRO C 3 63  ? 21.887  87.276  35.951  1.00 44.23 63  C 1 
ATOM 4477 N N     . ILE C 3 64  ? 20.952  85.633  38.488  1.00 49.00 64  C 1 
ATOM 4478 C CA    . ILE C 3 64  ? 20.191  86.054  39.709  1.00 49.14 64  C 1 
ATOM 4479 C C     . ILE C 3 64  ? 19.634  84.875  40.575  1.00 48.45 64  C 1 
ATOM 4480 O O     . ILE C 3 64  ? 19.506  83.762  40.116  1.00 45.51 64  C 1 
ATOM 4481 C CB    . ILE C 3 64  ? 19.105  87.094  39.298  1.00 45.23 64  C 1 
ATOM 4482 C CG1   . ILE C 3 64  ? 19.756  88.351  38.670  1.00 42.70 64  C 1 
ATOM 4483 C CG2   . ILE C 3 64  ? 18.199  87.541  40.467  1.00 43.52 64  C 1 
ATOM 4484 C CD1   . ILE C 3 64  ? 18.772  89.379  38.096  1.00 41.75 64  C 1 
ATOM 4485 N N     . ARG C 3 65  ? 19.172  85.091  41.805  1.00 44.83 65  C 1 
ATOM 4486 C CA    . ARG C 3 65  ? 19.670  84.991  43.182  1.00 47.31 65  C 1 
ATOM 4487 C C     . ARG C 3 65  ? 18.718  84.288  44.184  1.00 46.12 65  C 1 
ATOM 4488 O O     . ARG C 3 65  ? 19.156  83.400  44.904  1.00 43.16 65  C 1 
ATOM 4489 C CB    . ARG C 3 65  ? 19.910  86.421  43.708  1.00 42.86 65  C 1 
ATOM 4490 C CG    . ARG C 3 65  ? 20.985  86.585  44.793  1.00 41.84 65  C 1 
ATOM 4491 C CD    . ARG C 3 65  ? 20.931  88.021  45.347  1.00 42.67 65  C 1 
ATOM 4492 N NE    . ARG C 3 65  ? 22.115  88.386  46.119  1.00 39.48 65  C 1 
ATOM 4493 C CZ    . ARG C 3 65  ? 22.344  89.544  46.722  1.00 36.09 65  C 1 
ATOM 4494 N NH1   . ARG C 3 65  ? 21.443  90.502  46.700  1.00 34.67 65  C 1 
ATOM 4495 N NH2   . ARG C 3 65  ? 23.455  89.764  47.331  1.00 33.86 65  C 1 
ATOM 4496 N N     . ASN C 3 66  ? 17.514  84.822  44.412  1.00 45.89 66  C 1 
ATOM 4497 C CA    . ASN C 3 66  ? 16.743  84.855  45.694  1.00 47.80 66  C 1 
ATOM 4498 C C     . ASN C 3 66  ? 15.757  83.669  45.932  1.00 45.59 66  C 1 
ATOM 4499 O O     . ASN C 3 66  ? 15.524  82.913  45.013  1.00 42.08 66  C 1 
ATOM 4500 C CB    . ASN C 3 66  ? 15.966  86.191  45.677  1.00 44.35 66  C 1 
ATOM 4501 C CG    . ASN C 3 66  ? 16.781  87.410  46.036  1.00 40.31 66  C 1 
ATOM 4502 O OD1   . ASN C 3 66  ? 17.921  87.346  46.449  1.00 39.42 66  C 1 
ATOM 4503 N ND2   . ASN C 3 66  ? 16.196  88.582  45.913  1.00 40.44 66  C 1 
ATOM 4504 N N     . LEU C 3 67  ? 15.002  83.519  47.076  1.00 53.23 67  C 1 
ATOM 4505 C CA    . LEU C 3 67  ? 15.195  83.647  48.546  1.00 51.38 67  C 1 
ATOM 4506 C C     . LEU C 3 67  ? 14.190  82.762  49.346  1.00 51.32 67  C 1 
ATOM 4507 O O     . LEU C 3 67  ? 14.593  81.767  49.931  1.00 46.06 67  C 1 
ATOM 4508 C CB    . LEU C 3 67  ? 15.023  85.104  49.033  1.00 44.76 67  C 1 
ATOM 4509 C CG    . LEU C 3 67  ? 16.250  85.721  49.742  1.00 41.19 67  C 1 
ATOM 4510 C CD1   . LEU C 3 67  ? 15.989  87.203  50.028  1.00 41.25 67  C 1 
ATOM 4511 C CD2   . LEU C 3 67  ? 16.584  85.037  51.065  1.00 43.03 67  C 1 
ATOM 4512 N N     . ASN C 3 68  ? 12.949  83.192  49.497  1.00 48.83 68  C 1 
ATOM 4513 C CA    . ASN C 3 68  ? 12.029  83.045  50.671  1.00 51.19 68  C 1 
ATOM 4514 C C     . ASN C 3 68  ? 10.930  81.943  50.582  1.00 49.41 68  C 1 
ATOM 4515 O O     . ASN C 3 68  ? 10.784  81.336  49.542  1.00 44.92 68  C 1 
ATOM 4516 C CB    . ASN C 3 68  ? 11.378  84.434  50.837  1.00 47.27 68  C 1 
ATOM 4517 C CG    . ASN C 3 68  ? 12.229  85.464  51.552  1.00 42.84 68  C 1 
ATOM 4518 O OD1   . ASN C 3 68  ? 13.197  85.161  52.202  1.00 40.88 68  C 1 
ATOM 4519 N ND2   . ASN C 3 68  ? 11.837  86.717  51.474  1.00 42.26 68  C 1 
ATOM 4520 N N     . THR C 3 69  ? 10.004  81.700  51.565  1.00 46.03 69  C 1 
ATOM 4521 C CA    . THR C 3 69  ? 9.994   81.399  53.029  1.00 47.54 69  C 1 
ATOM 4522 C C     . THR C 3 69  ? 8.766   80.569  53.478  1.00 47.33 69  C 1 
ATOM 4523 O O     . THR C 3 69  ? 8.817   79.994  54.560  1.00 42.69 69  C 1 
ATOM 4524 C CB    . THR C 3 69  ? 9.892   82.663  53.915  1.00 41.90 69  C 1 
ATOM 4525 O OG1   . THR C 3 69  ? 9.119   83.669  53.298  1.00 40.18 69  C 1 
ATOM 4526 C CG2   . THR C 3 69  ? 11.236  83.238  54.328  1.00 41.26 69  C 1 
ATOM 4527 N N     . SER C 3 70  ? 7.600   80.577  52.837  1.00 50.38 70  C 1 
ATOM 4528 C CA    . SER C 3 70  ? 6.230   80.602  53.458  1.00 51.90 70  C 1 
ATOM 4529 C C     . SER C 3 70  ? 5.605   79.270  54.011  1.00 51.67 70  C 1 
ATOM 4530 O O     . SER C 3 70  ? 6.240   78.229  53.924  1.00 47.02 70  C 1 
ATOM 4531 C CB    . SER C 3 70  ? 5.307   81.323  52.455  1.00 46.25 70  C 1 
ATOM 4532 O OG    . SER C 3 70  ? 4.205   81.900  53.098  1.00 40.67 70  C 1 
ATOM 4533 N N     . PRO C 3 71  ? 4.380   79.259  54.646  1.00 43.35 71  C 1 
ATOM 4534 C CA    . PRO C 3 71  ? 4.137   78.795  56.026  1.00 44.86 71  C 1 
ATOM 4535 C C     . PRO C 3 71  ? 3.185   77.572  56.236  1.00 45.90 71  C 1 
ATOM 4536 O O     . PRO C 3 71  ? 3.189   76.614  55.481  1.00 43.21 71  C 1 
ATOM 4537 C CB    . PRO C 3 71  ? 3.621   80.071  56.687  1.00 39.34 71  C 1 
ATOM 4538 C CG    . PRO C 3 71  ? 2.702   80.668  55.610  1.00 40.39 71  C 1 
ATOM 4539 C CD    . PRO C 3 71  ? 3.318   80.166  54.311  1.00 44.71 71  C 1 
ATOM 4540 N N     . ARG C 3 72  ? 2.372   77.561  57.316  1.00 47.65 72  C 1 
ATOM 4541 C CA    . ARG C 3 72  ? 2.060   76.600  58.407  1.00 50.15 72  C 1 
ATOM 4542 C C     . ARG C 3 72  ? 0.829   75.644  58.385  1.00 50.15 72  C 1 
ATOM 4543 O O     . ARG C 3 72  ? 0.823   74.744  59.223  1.00 46.06 72  C 1 
ATOM 4544 C CB    . ARG C 3 72  ? 1.896   77.464  59.672  1.00 44.40 72  C 1 
ATOM 4545 C CG    . ARG C 3 72  ? 3.024   77.408  60.699  1.00 41.21 72  C 1 
ATOM 4546 C CD    . ARG C 3 72  ? 2.675   78.324  61.879  1.00 40.78 72  C 1 
ATOM 4547 N NE    . ARG C 3 72  ? 3.696   78.310  62.931  1.00 36.96 72  C 1 
ATOM 4548 C CZ    . ARG C 3 72  ? 3.665   78.998  64.059  1.00 35.58 72  C 1 
ATOM 4549 N NH1   . ARG C 3 72  ? 2.661   79.785  64.360  1.00 33.74 72  C 1 
ATOM 4550 N NH2   . ARG C 3 72  ? 4.635   78.909  64.921  1.00 34.92 72  C 1 
ATOM 4551 N N     . GLY C 3 73  ? -0.270  75.903  57.747  1.00 45.92 73  C 1 
ATOM 4552 C CA    . GLY C 3 73  ? -1.672  75.699  58.204  1.00 47.56 73  C 1 
ATOM 4553 C C     . GLY C 3 73  ? -2.224  74.334  58.706  1.00 47.73 73  C 1 
ATOM 4554 O O     . GLY C 3 73  ? -1.650  73.279  58.491  1.00 45.24 73  C 1 
ATOM 4555 N N     . ARG C 3 74  ? -3.406  74.344  59.416  1.00 40.75 74  C 1 
ATOM 4556 C CA    . ARG C 3 74  ? -3.842  73.520  60.571  1.00 44.72 74  C 1 
ATOM 4557 C C     . ARG C 3 74  ? -4.800  72.304  60.418  1.00 44.94 74  C 1 
ATOM 4558 O O     . ARG C 3 74  ? -4.728  71.419  61.261  1.00 41.23 74  C 1 
ATOM 4559 C CB    . ARG C 3 74  ? -4.573  74.475  61.546  1.00 40.41 74  C 1 
ATOM 4560 C CG    . ARG C 3 74  ? -3.732  75.158  62.624  1.00 36.95 74  C 1 
ATOM 4561 C CD    . ARG C 3 74  ? -4.669  76.033  63.465  1.00 35.96 74  C 1 
ATOM 4562 N NE    . ARG C 3 74  ? -4.007  76.622  64.646  1.00 31.77 74  C 1 
ATOM 4563 C CZ    . ARG C 3 74  ? -4.566  77.445  65.529  1.00 30.80 74  C 1 
ATOM 4564 N NH1   . ARG C 3 74  ? -5.812  77.843  65.413  1.00 29.81 74  C 1 
ATOM 4565 N NH2   . ARG C 3 74  ? -3.888  77.880  66.547  1.00 30.74 74  C 1 
ATOM 4566 N N     . GLY C 3 75  ? -5.868  72.363  59.672  1.00 44.72 75  C 1 
ATOM 4567 C CA    . GLY C 3 75  ? -7.226  71.977  60.116  1.00 46.68 75  C 1 
ATOM 4568 C C     . GLY C 3 75  ? -7.607  70.501  60.361  1.00 47.04 75  C 1 
ATOM 4569 O O     . GLY C 3 75  ? -7.025  69.587  59.794  1.00 44.46 75  C 1 
ATOM 4570 N N     . ARG C 3 76  ? -8.640  70.237  61.246  1.00 41.46 76  C 1 
ATOM 4571 C CA    . ARG C 3 76  ? -8.841  69.076  62.154  1.00 44.70 76  C 1 
ATOM 4572 C C     . ARG C 3 76  ? -10.038 68.125  61.915  1.00 44.30 76  C 1 
ATOM 4573 O O     . ARG C 3 76  ? -10.093 67.092  62.594  1.00 40.64 76  C 1 
ATOM 4574 C CB    . ARG C 3 76  ? -8.961  69.662  63.577  1.00 40.69 76  C 1 
ATOM 4575 C CG    . ARG C 3 76  ? -8.213  68.944  64.692  1.00 37.32 76  C 1 
ATOM 4576 C CD    . ARG C 3 76  ? -8.532  69.613  66.030  1.00 36.08 76  C 1 
ATOM 4577 N NE    . ARG C 3 76  ? -7.624  69.186  67.110  1.00 31.54 76  C 1 
ATOM 4578 C CZ    . ARG C 3 76  ? -7.756  69.462  68.403  1.00 30.88 76  C 1 
ATOM 4579 N NH1   . ARG C 3 76  ? -8.778  70.137  68.864  1.00 30.47 76  C 1 
ATOM 4580 N NH2   . ARG C 3 76  ? -6.855  69.066  69.254  1.00 31.69 76  C 1 
ATOM 4581 N N     . GLY C 3 77  ? -11.069 68.482  61.172  1.00 43.13 77  C 1 
ATOM 4582 C CA    . GLY C 3 77  ? -12.471 68.104  61.415  1.00 45.06 77  C 1 
ATOM 4583 C C     . GLY C 3 77  ? -12.870 66.621  61.354  1.00 45.60 77  C 1 
ATOM 4584 O O     . GLY C 3 77  ? -12.382 65.852  60.541  1.00 43.14 77  C 1 
ATOM 4585 N N     . ARG C 3 78  ? -13.826 66.180  62.258  1.00 40.29 78  C 1 
ATOM 4586 C CA    . ARG C 3 78  ? -14.075 64.824  62.795  1.00 43.34 78  C 1 
ATOM 4587 C C     . ARG C 3 78  ? -15.381 64.117  62.354  1.00 42.81 78  C 1 
ATOM 4588 O O     . ARG C 3 78  ? -15.689 63.082  62.946  1.00 39.41 78  C 1 
ATOM 4589 C CB    . ARG C 3 78  ? -14.040 64.978  64.334  1.00 39.51 78  C 1 
ATOM 4590 C CG    . ARG C 3 78  ? -13.500 63.793  65.133  1.00 35.82 78  C 1 
ATOM 4591 C CD    . ARG C 3 78  ? -13.646 64.079  66.629  1.00 34.17 78  C 1 
ATOM 4592 N NE    . ARG C 3 78  ? -12.879 63.145  67.465  1.00 29.95 78  C 1 
ATOM 4593 C CZ    . ARG C 3 78  ? -12.940 63.035  68.781  1.00 29.33 78  C 1 
ATOM 4594 N NH1   . ARG C 3 78  ? -13.760 63.762  69.498  1.00 28.74 78  C 1 
ATOM 4595 N NH2   . ARG C 3 78  ? -12.164 62.196  69.412  1.00 29.57 78  C 1 
ATOM 4596 N N     . GLY C 3 79  ? -16.207 64.657  61.502  1.00 43.40 79  C 1 
ATOM 4597 C CA    . GLY C 3 79  ? -17.666 64.507  61.421  1.00 45.57 79  C 1 
ATOM 4598 C C     . GLY C 3 79  ? -18.299 63.109  61.445  1.00 46.13 79  C 1 
ATOM 4599 O O     . GLY C 3 79  ? -17.739 62.122  60.993  1.00 43.63 79  C 1 
ATOM 4600 N N     . ARG C 3 80  ? -19.542 63.012  61.986  1.00 40.17 80  C 1 
ATOM 4601 C CA    . ARG C 3 80  ? -20.235 61.909  62.695  1.00 42.70 80  C 1 
ATOM 4602 C C     . ARG C 3 80  ? -21.151 60.959  61.895  1.00 42.04 80  C 1 
ATOM 4603 O O     . ARG C 3 80  ? -21.732 60.088  62.537  1.00 38.84 80  C 1 
ATOM 4604 C CB    . ARG C 3 80  ? -21.098 62.572  63.784  1.00 38.85 80  C 1 
ATOM 4605 C CG    . ARG C 3 80  ? -20.554 62.537  65.210  1.00 35.40 80  C 1 
ATOM 4606 C CD    . ARG C 3 80  ? -21.568 63.217  66.143  1.00 33.85 80  C 1 
ATOM 4607 N NE    . ARG C 3 80  ? -21.153 63.201  67.545  1.00 29.80 80  C 1 
ATOM 4608 C CZ    . ARG C 3 80  ? -21.849 63.676  68.575  1.00 28.82 80  C 1 
ATOM 4609 N NH1   . ARG C 3 80  ? -23.037 64.220  68.419  1.00 28.07 80  C 1 
ATOM 4610 N NH2   . ARG C 3 80  ? -21.377 63.605  69.781  1.00 28.91 80  C 1 
ATOM 4611 N N     . GLY C 3 81  ? -21.467 61.179  60.657  1.00 42.92 81  C 1 
ATOM 4612 C CA    . GLY C 3 81  ? -22.737 60.847  59.998  1.00 44.66 81  C 1 
ATOM 4613 C C     . GLY C 3 81  ? -23.376 59.489  60.319  1.00 44.94 81  C 1 
ATOM 4614 O O     . GLY C 3 81  ? -22.771 58.440  60.134  1.00 42.27 81  C 1 
ATOM 4615 N N     . ARG C 3 82  ? -24.632 59.519  60.787  1.00 41.45 82  C 1 
ATOM 4616 C CA    . ARG C 3 82  ? -25.438 58.428  61.375  1.00 45.01 82  C 1 
ATOM 4617 C C     . ARG C 3 82  ? -26.084 57.535  60.296  1.00 45.41 82  C 1 
ATOM 4618 O O     . ARG C 3 82  ? -26.532 58.022  59.275  1.00 41.91 82  C 1 
ATOM 4619 C CB    . ARG C 3 82  ? -26.516 59.076  62.260  1.00 40.81 82  C 1 
ATOM 4620 C CG    . ARG C 3 82  ? -26.604 58.558  63.698  1.00 37.02 82  C 1 
ATOM 4621 C CD    . ARG C 3 82  ? -27.656 59.367  64.467  1.00 35.16 82  C 1 
ATOM 4622 N NE    . ARG C 3 82  ? -27.763 58.980  65.893  1.00 31.15 82  C 1 
ATOM 4623 C CZ    . ARG C 3 82  ? -28.570 59.523  66.787  1.00 30.20 82  C 1 
ATOM 4624 N NH1   . ARG C 3 82  ? -29.382 60.500  66.478  1.00 29.18 82  C 1 
ATOM 4625 N NH2   . ARG C 3 82  ? -28.580 59.085  68.022  1.00 30.43 82  C 1 
ATOM 4626 N N     . GLY C 3 83  ? -26.226 56.239  60.597  1.00 43.01 83  C 1 
ATOM 4627 C CA    . GLY C 3 83  ? -26.896 55.262  59.747  1.00 45.38 83  C 1 
ATOM 4628 C C     . GLY C 3 83  ? -28.415 55.461  59.658  1.00 46.22 83  C 1 
ATOM 4629 O O     . GLY C 3 83  ? -29.087 55.541  60.671  1.00 44.15 83  C 1 
ATOM 4630 N N     . ARG C 3 84  ? -28.949 55.498  58.443  1.00 40.95 84  C 1 
ATOM 4631 C CA    . ARG C 3 84  ? -30.398 55.686  58.204  1.00 44.39 84  C 1 
ATOM 4632 C C     . ARG C 3 84  ? -31.128 54.346  57.949  1.00 45.16 84  C 1 
ATOM 4633 O O     . ARG C 3 84  ? -30.490 53.390  57.531  1.00 41.93 84  C 1 
ATOM 4634 C CB    . ARG C 3 84  ? -30.631 56.734  57.099  1.00 39.70 84  C 1 
ATOM 4635 C CG    . ARG C 3 84  ? -31.697 57.775  57.501  1.00 33.66 84  C 1 
ATOM 4636 C CD    . ARG C 3 84  ? -32.051 58.709  56.350  1.00 33.02 84  C 1 
ATOM 4637 N NE    . ARG C 3 84  ? -33.070 59.694  56.749  1.00 29.06 84  C 1 
ATOM 4638 C CZ    . ARG C 3 84  ? -33.677 60.578  55.957  1.00 27.98 84  C 1 
ATOM 4639 N NH1   . ARG C 3 84  ? -33.398 60.657  54.683  1.00 26.25 84  C 1 
ATOM 4640 N NH2   . ARG C 3 84  ? -34.574 61.400  56.431  1.00 27.24 84  C 1 
ATOM 4641 N N     . PRO C 3 85  ? -32.439 54.254  58.246  1.00 44.92 85  C 1 
ATOM 4642 C CA    . PRO C 3 85  ? -33.172 53.039  58.607  1.00 47.04 85  C 1 
ATOM 4643 C C     . PRO C 3 85  ? -33.852 52.292  57.428  1.00 48.04 85  C 1 
ATOM 4644 O O     . PRO C 3 85  ? -33.734 52.696  56.274  1.00 45.39 85  C 1 
ATOM 4645 C CB    . PRO C 3 85  ? -34.178 53.547  59.643  1.00 42.72 85  C 1 
ATOM 4646 C CG    . PRO C 3 85  ? -34.573 54.919  59.092  1.00 41.67 85  C 1 
ATOM 4647 C CD    . PRO C 3 85  ? -33.234 55.424  58.565  1.00 45.23 85  C 1 
ATOM 4648 N N     . PRO C 3 86  ? -34.610 51.184  57.723  1.00 43.69 86  C 1
[truncated: 138,687 more chars]
