# Supplementary material for: Vernalization regulatory network identifies potential novel functions for genes in the HvVRN2 locus
Source: New Phytol. 2026 Apr 12;250(6):4036–53. doi: 10.1111/nph.71162 (PMC13193379; doi:10.1111/nph.71162)
Supplement: Supplementary file 1 — Dataset S1. Protein models computed by Alphafold. [file NPH-250-4036-s002.xz › Alphafold_models0/Barley/fold_2h01g081300_prom1_1_nf_yb4_c3_recortes_summary_confidences_0.json]

{
 "chain_iptm": [
  0.61,
  0.62,
  0.44,
  0.49,
  0.49
 ],
 "chain_pair_iptm": [
  [
   0.21,
   0.82,
   0.24,
   0.7,
   0.7
  ],
  [
   0.82,
   0.73,
   0.77,
   0.45,
   0.44
  ],
  [
   0.24,
   0.77,
   0.19,
   0.38,
   0.39
  ],
  [
   0.7,
   0.45,
   0.38,
   0.24,
   0.43
  ],
  [
   0.7,
   0.44,
   0.39,
   0.43,
   0.24
  ]
 ],
 "chain_pair_pae_min": [
  [
   0.76,
   1.69,
   1.76,
   2.72,
   2.8
  ],
  [
   1.53,
   0.76,
   1.3,
   4.95,
   4.75
  ],
  [
   1.81,
   1.54,
   0.76,
   7.63,
   7.23
  ],
  [
   2.53,
   5.71,
   8.5,
   0.8,
   1.56
  ],
  [
   2.35,
   5.91,
   7.2,
   1.58,
   0.8
  ]
 ],
 "chain_ptm": [
  0.21,
  0.73,
  0.19,
  0.24,
  0.24
 ],
 "fraction_disordered": 0.7,
 "has_clash": 0.0,
 "iptm": 0.51,
 "num_recycles": 10.0,
 "ptm": 0.37,
 "ranking_score": 0.84
}
