# Supplementary material for: Vernalization regulatory network identifies potential novel functions for genes in the HvVRN2 locus
Source: New Phytol. 2026 Apr 12;250(6):4036–53. doi: 10.1111/nph.71162 (PMC13193379; doi:10.1111/nph.71162)
Supplement: Supplementary file 1 — Dataset S1. Protein models computed by Alphafold. [file NPH-250-4036-s002.xz › Alphafold_models0/Barley/fold_2h01g081300_prom1_1_nf_yb4_c4_recortes_model_0.cif]

# By using this file you agree to the legally binding terms of use found at alphafoldserver.com/output-terms
data_64be4f3bd909dbdb
#
_entry.id 64be4f3bd909dbdb
#
loop_
_atom_type.symbol
C 
N 
O 
P 
S 
#
loop_
_audit_author.name
_audit_author.pdbx_ordinal
"Google DeepMind" 1 
"Isomorphic Labs" 2 
#
_audit_conform.dict_location https://raw.githubusercontent.com/ihmwg/ModelCIF/master/dist/mmcif_ma.dic
_audit_conform.dict_name     mmcif_ma.dic
_audit_conform.dict_version  1.4.5
#
loop_
_chem_comp.formula
_chem_comp.formula_weight
_chem_comp.id
_chem_comp.mon_nstd_flag
_chem_comp.name
_chem_comp.pdbx_smiles
_chem_comp.pdbx_synonyms
_chem_comp.type
"C3 H7 N O2"      89.093  ALA y ALANINE                              C[C@H](N)C(O)=O                                             ? "L-PEPTIDE LINKING" 
"C6 H15 N4 O2"    175.209 ARG y ARGININE                             N[C@@H](CCCNC(N)=[NH2+])C(O)=O                              ? "L-PEPTIDE LINKING" 
"C4 H8 N2 O3"     132.118 ASN y ASPARAGINE                           N[C@@H](CC(N)=O)C(O)=O                                      ? "L-PEPTIDE LINKING" 
"C4 H7 N O4"      133.103 ASP y "ASPARTIC ACID"                      N[C@@H](CC(O)=O)C(O)=O                                      ? "L-PEPTIDE LINKING" 
"C3 H7 N O2 S"    121.158 CYS y CYSTEINE                             N[C@@H](CS)C(O)=O                                           ? "L-PEPTIDE LINKING" 
"C10 H14 N5 O6 P" 331.222 DA  y "2'-DEOXYADENOSINE-5'-MONOPHOSPHATE" Nc1ncnc2n(cnc12)[C@H]3C[C@H](O)[C@@H](CO[P](O)(O)=O)O3      ? "DNA LINKING"       
"C9 H14 N3 O7 P"  307.197 DC  y "2'-DEOXYCYTIDINE-5'-MONOPHOSPHATE"  NC1=NC(=O)N(C=C1)[C@H]2C[C@H](O)[C@@H](CO[P](O)(O)=O)O2     ? "DNA LINKING"       
"C10 H14 N5 O7 P" 347.221 DG  y "2'-DEOXYGUANOSINE-5'-MONOPHOSPHATE" NC1=Nc2n(cnc2C(=O)N1)[C@H]3C[C@H](O)[C@@H](CO[P](O)(O)=O)O3 ? "DNA LINKING"       
"C10 H15 N2 O8 P" 322.208 DT  y "THYMIDINE-5'-MONOPHOSPHATE"         CC1=CN([C@H]2C[C@H](O)[C@@H](CO[P](O)(O)=O)O2)C(=O)NC1=O    ? "DNA LINKING"       
"C5 H10 N2 O3"    146.144 GLN y GLUTAMINE                            N[C@@H](CCC(N)=O)C(O)=O                                     ? "L-PEPTIDE LINKING" 
"C5 H9 N O4"      147.129 GLU y "GLUTAMIC ACID"                      N[C@@H](CCC(O)=O)C(O)=O                                     ? "L-PEPTIDE LINKING" 
"C2 H5 N O2"      75.067  GLY y GLYCINE                              NCC(O)=O                                                    ? "PEPTIDE LINKING"   
"C6 H10 N3 O2"    156.162 HIS y HISTIDINE                            N[C@@H](Cc1c[nH]c[nH+]1)C(O)=O                              ? "L-PEPTIDE LINKING" 
"C6 H13 N O2"     131.173 ILE y ISOLEUCINE                           CC[C@H](C)[C@H](N)C(O)=O                                    ? "L-PEPTIDE LINKING" 
"C6 H13 N O2"     131.173 LEU y LEUCINE                              CC(C)C[C@H](N)C(O)=O                                        ? "L-PEPTIDE LINKING" 
"C6 H15 N2 O2"    147.195 LYS y LYSINE                               N[C@@H](CCCC[NH3+])C(O)=O                                   ? "L-PEPTIDE LINKING" 
"C5 H11 N O2 S"   149.211 MET y METHIONINE                           CSCC[C@H](N)C(O)=O                                          ? "L-PEPTIDE LINKING" 
"C9 H11 N O2"     165.189 PHE y PHENYLALANINE                        N[C@@H](Cc1ccccc1)C(O)=O                                    ? "L-PEPTIDE LINKING" 
"C5 H9 N O2"      115.130 PRO y PROLINE                              OC(=O)[C@@H]1CCCN1                                          ? "L-PEPTIDE LINKING" 
"C3 H7 N O3"      105.093 SER y SERINE                               N[C@@H](CO)C(O)=O                                           ? "L-PEPTIDE LINKING" 
"C4 H9 N O3"      119.119 THR y THREONINE                            C[C@@H](O)[C@H](N)C(O)=O                                    ? "L-PEPTIDE LINKING" 
"C11 H12 N2 O2"   204.225 TRP y TRYPTOPHAN                           N[C@@H](Cc1c[nH]c2ccccc12)C(O)=O                            ? "L-PEPTIDE LINKING" 
"C9 H11 N O3"     181.189 TYR y TYROSINE                             N[C@@H](Cc1ccc(O)cc1)C(O)=O                                 ? "L-PEPTIDE LINKING" 
"C5 H11 N O2"     117.146 VAL y VALINE                               CC(C)[C@H](N)C(O)=O                                         ? "L-PEPTIDE LINKING" 
#
_citation.book_publisher          ?
_citation.country                 UK
_citation.id                      primary
_citation.journal_full            Nature
_citation.journal_id_ASTM         NATUAS
_citation.journal_id_CSD          0006
_citation.journal_id_ISSN         0028-0836
_citation.journal_volume          ?
_citation.page_first              ?
_citation.page_last               ?
_citation.pdbx_database_id_DOI    ?
_citation.pdbx_database_id_PubMed ?
_citation.title                   "Accurate structure prediction of biomolecular interactions with AlphaFold 3"
_citation.year                    2024
#
loop_
_citation_author.citation_id
_citation_author.name
_citation_author.ordinal
primary "Google DeepMind" 1 
primary "Isomorphic Labs" 2 
#
loop_
_entity.id
_entity.pdbx_description
_entity.type
1 . polymer 
2 . polymer 
3 . polymer 
4 . polymer 
5 . polymer 
#
loop_
_entity_poly.entity_id
_entity_poly.pdbx_strand_id
_entity_poly.type
1 A polypeptide(L)          
2 B polypeptide(L)          
3 C polypeptide(L)          
4 D polydeoxyribonucleotide 
5 E polydeoxyribonucleotide 
#
loop_
_entity_poly_seq.entity_id
_entity_poly_seq.hetero
_entity_poly_seq.mon_id
_entity_poly_seq.num
1 n MET 1   
1 n PRO 2   
1 n ARG 3   
1 n CYS 4   
1 n ASN 5   
1 n LYS 6   
1 n CYS 7   
1 n LEU 8   
1 n SER 9   
1 n GLU 10  
1 n ASN 11  
1 n ASP 12  
1 n SER 13  
1 n ALA 14  
1 n SER 15  
1 n GLU 16  
1 n ASP 17  
1 n ARG 18  
1 n HIS 19  
1 n TRP 20  
1 n HIS 21  
1 n ARG 22  
1 n THR 23  
1 n ALA 24  
1 n THR 25  
1 n LEU 26  
1 n PHE 27  
1 n MET 28  
1 n ASN 29  
1 n CYS 30  
1 n VAL 31  
1 n SER 32  
1 n ASN 33  
1 n GLY 34  
1 n THR 35  
1 n VAL 36  
1 n TYR 37  
1 n GLU 38  
1 n GLU 39  
1 n ALA 40  
1 n VAL 41  
1 n GLY 42  
1 n ARG 43  
1 n GLU 44  
1 n GLY 45  
1 n CYS 46  
1 n TRP 47  
1 n ALA 48  
1 n ARG 49  
1 n LEU 50  
1 n CYS 51  
1 n ASP 52  
1 n GLY 53  
1 n CYS 54  
1 n CYS 55  
1 n THR 56  
1 n VAL 57  
1 n PRO 58  
1 n SER 59  
1 n VAL 60  
1 n VAL 61  
1 n TYR 62  
1 n CYS 63  
1 n ARG 64  
1 n ALA 65  
1 n ASP 66  
1 n SER 67  
1 n ALA 68  
1 n TYR 69  
1 n LEU 70  
1 n CYS 71  
1 n ALA 72  
1 n SER 73  
1 n CYS 74  
1 n ASP 75  
1 n ALA 76  
1 n GLN 77  
1 n ILE 78  
1 n HIS 79  
1 n ALA 80  
1 n ALA 81  
1 n ASN 82  
1 n ARG 83  
1 n VAL 84  
1 n ALA 85  
1 n SER 86  
1 n ARG 87  
1 n HIS 88  
1 n GLU 89  
1 n ARG 90  
1 n VAL 91  
1 n LEU 92  
1 n LEU 93  
1 n SER 94  
1 n GLU 95  
1 n ALA 96  
1 n TYR 97  
1 n LYS 98  
1 n HIS 99  
1 n ALA 100 
1 n PRO 101 
1 n VAL 102 
1 n MET 103 
1 n LEU 104 
1 n ASP 105 
1 n CYS 106 
1 n HIS 107 
1 n ALA 108 
1 n ASP 109 
1 n ALA 110 
1 n ALA 111 
1 n ALA 112 
1 n LEU 113 
1 n CYS 114 
1 n ALA 115 
1 n ALA 116 
1 n TYR 117 
1 n GLU 118 
1 n ALA 119 
1 n GLN 120 
1 n VAL 121 
1 n HIS 122 
1 n TYR 123 
1 n ALA 124 
1 n ASN 125 
1 n LEU 126 
1 n LEU 127 
1 n THR 128 
1 n VAL 129 
1 n MET 130 
1 n HIS 131 
1 n GLN 132 
1 n ARG 133 
1 n MET 134 
1 n PRO 135 
1 n VAL 136 
1 n VAL 137 
1 n SER 138 
1 n HIS 139 
1 n PRO 140 
1 n ALA 141 
1 n VAL 142 
1 n ALA 143 
1 n ILE 144 
1 n PRO 145 
1 n PRO 146 
1 n VAL 147 
1 n SER 148 
1 n LEU 149 
1 n PHE 150 
1 n ALA 151 
1 n GLU 152 
1 n ALA 153 
1 n GLU 154 
1 n ALA 155 
1 n THR 156 
1 n ALA 157 
1 n PRO 158 
1 n VAL 159 
1 n LEU 160 
1 n GLY 161 
1 n ARG 162 
1 n LYS 163 
1 n GLU 164 
1 n GLU 165 
1 n ASP 166 
1 n THR 167 
1 n SER 168 
1 n TRP 169 
1 n LEU 170 
1 n LEU 171 
1 n LEU 172 
1 n SER 173 
1 n LYS 174 
1 n ASP 175 
1 n SER 176 
1 n ASP 177 
1 n ASN 178 
1 n HIS 179 
1 n ASN 180 
1 n ARG 181 
1 n SER 182 
1 n GLY 183 
1 n ASN 184 
1 n ASN 185 
1 n SER 186 
1 n SER 187 
1 n THR 188 
1 n SER 189 
1 n SER 190 
1 n SER 191 
1 n SER 192 
1 n GLN 193 
1 n TYR 194 
1 n PHE 195 
1 n GLY 196 
1 n GLU 197 
1 n VAL 198 
1 n ASP 199 
1 n GLN 200 
1 n TYR 201 
1 n PHE 202 
1 n ASP 203 
1 n LEU 204 
1 n VAL 205 
1 n GLY 206 
1 n TYR 207 
1 n ASN 208 
1 n SER 209 
1 n TYR 210 
1 n TYR 211 
1 n ASP 212 
1 n SER 213 
1 n HIS 214 
1 n MET 215 
1 n SER 216 
1 n ASN 217 
1 n GLN 218 
1 n GLU 219 
1 n GLN 220 
1 n TYR 221 
1 n VAL 222 
1 n MET 223 
1 n GLN 224 
1 n GLU 225 
1 n GLN 226 
1 n GLN 227 
1 n HIS 228 
1 n LEU 229 
1 n GLN 230 
1 n GLN 231 
1 n MET 232 
1 n GLN 233 
1 n LYS 234 
1 n GLU 235 
1 n TYR 236 
1 n ALA 237 
1 n GLU 238 
1 n GLN 239 
1 n GLN 240 
1 n MET 241 
1 n GLN 242 
1 n LYS 243 
1 n GLU 244 
1 n TYR 245 
1 n VAL 246 
1 n GLU 247 
1 n ASN 248 
1 n GLU 249 
1 n GLY 250 
1 n SER 251 
1 n GLU 252 
1 n CYS 253 
1 n ILE 254 
1 n VAL 255 
1 n PRO 256 
1 n SER 257 
1 n GLN 258 
1 n SER 259 
1 n THR 260 
1 n ILE 261 
1 n VAL 262 
1 n ARG 263 
1 n ARG 264 
1 n PRO 265 
1 n HIS 266 
1 n GLN 267 
1 n SER 268 
1 n GLY 269 
1 n TYR 270 
1 n ALA 271 
1 n PRO 272 
1 n LEU 273 
1 n VAL 274 
1 n GLY 275 
1 n ALA 276 
1 n GLU 277 
1 n GLN 278 
1 n ALA 279 
1 n ALA 280 
1 n SER 281 
1 n ALA 282 
1 n THR 283 
1 n ALA 284 
1 n GLY 285 
1 n ALA 286 
1 n SER 287 
1 n ALA 288 
1 n TYR 289 
1 n THR 290 
1 n ASP 291 
1 n SER 292 
1 n VAL 293 
1 n ASN 294 
1 n ASN 295 
1 n SER 296 
1 n ILE 297 
1 n SER 298 
1 n PHE 299 
1 n SER 300 
1 n MET 301 
1 n GLU 302 
1 n ALA 303 
1 n GLY 304 
1 n ILE 305 
1 n VAL 306 
1 n PRO 307 
1 n ASP 308 
1 n ASN 309 
1 n THR 310 
1 n VAL 311 
1 n GLN 312 
1 n SER 313 
1 n SER 314 
1 n ILE 315 
1 n LEU 316 
1 n ARG 317 
1 n PRO 318 
1 n ALA 319 
1 n GLY 320 
1 n ALA 321 
1 n ILE 322 
1 n GLY 323 
1 n LEU 324 
1 n PHE 325 
1 n SER 326 
1 n SER 327 
1 n PRO 328 
1 n SER 329 
1 n LEU 330 
1 n GLN 331 
1 n THR 332 
1 n PRO 333 
1 n LEU 334 
1 n HIS 335 
1 n PHE 336 
1 n SER 337 
1 n SER 338 
1 n LYS 339 
1 n GLU 340 
1 n ARG 341 
1 n GLU 342 
1 n ALA 343 
1 n ARG 344 
1 n VAL 345 
1 n LEU 346 
1 n ARG 347 
1 n TYR 348 
1 n LYS 349 
1 n GLU 350 
1 n LYS 351 
1 n LYS 352 
1 n LYS 353 
1 n SER 354 
1 n ARG 355 
1 n LYS 356 
1 n PHE 357 
1 n GLU 358 
1 n LYS 359 
1 n THR 360 
1 n THR 361 
1 n ARG 362 
1 n TYR 363 
1 n ALA 364 
1 n THR 365 
1 n ARG 366 
1 n LYS 367 
1 n ALA 368 
1 n TYR 369 
1 n ALA 370 
1 n GLU 371 
1 n ALA 372 
1 n ARG 373 
1 n PRO 374 
1 n ARG 375 
1 n ILE 376 
1 n LYS 377 
1 n GLY 378 
1 n ARG 379 
1 n PHE 380 
1 n ALA 381 
1 n LYS 382 
1 n ARG 383 
1 n SER 384 
1 n ASP 385 
1 n ALA 386 
1 n GLU 387 
1 n MET 388 
1 n GLU 389 
1 n VAL 390 
1 n ASP 391 
1 n GLN 392 
1 n THR 393 
1 n PHE 394 
1 n SER 395 
1 n THR 396 
1 n ALA 397 
1 n ALA 398 
1 n LEU 399 
1 n SER 400 
1 n ASP 401 
1 n SER 402 
1 n SER 403 
1 n TYR 404 
1 n SER 405 
1 n THR 406 
1 n VAL 407 
1 n PRO 408 
1 n TRP 409 
1 n PHE 410 
2 n ALA 1   
2 n PRO 2   
2 n PRO 3   
2 n VAL 4   
2 n ARG 5   
2 n GLU 6   
2 n GLN 7   
2 n ASP 8   
2 n ARG 9   
2 n LEU 10  
2 n MET 11  
2 n PRO 12  
2 n ILE 13  
2 n ALA 14  
2 n ASN 15  
2 n VAL 16  
2 n ILE 17  
2 n ARG 18  
2 n ILE 19  
2 n MET 20  
2 n ARG 21  
2 n ARG 22  
2 n VAL 23  
2 n LEU 24  
2 n PRO 25  
2 n PRO 26  
2 n HIS 27  
2 n ALA 28  
2 n LYS 29  
2 n ILE 30  
2 n SER 31  
2 n ASP 32  
2 n ASP 33  
2 n ALA 34  
2 n LYS 35  
2 n GLU 36  
2 n THR 37  
2 n ILE 38  
2 n GLN 39  
2 n GLU 40  
2 n CYS 41  
2 n VAL 42  
2 n SER 43  
2 n GLU 44  
2 n TYR 45  
2 n ILE 46  
2 n SER 47  
2 n PHE 48  
2 n ILE 49  
2 n THR 50  
2 n GLY 51  
2 n GLU 52  
2 n ALA 53  
2 n ASN 54  
2 n GLU 55  
2 n ARG 56  
2 n CYS 57  
2 n GLN 58  
2 n ARG 59  
2 n GLU 60  
2 n GLN 61  
2 n ARG 62  
2 n LYS 63  
2 n THR 64  
2 n ILE 65  
2 n THR 66  
2 n ALA 67  
2 n GLU 68  
2 n ASP 69  
2 n VAL 70  
2 n LEU 71  
2 n TRP 72  
2 n ALA 73  
2 n MET 74  
2 n SER 75  
2 n ARG 76  
2 n LEU 77  
2 n GLY 78  
2 n PHE 79  
2 n ASP 80  
2 n ASP 81  
2 n TYR 82  
2 n VAL 83  
2 n GLU 84  
2 n PRO 85  
2 n LEU 86  
2 n SER 87  
2 n ILE 88  
2 n TYR 89  
2 n LEU 90  
2 n HIS 91  
2 n ARG 92  
2 n PHE 93  
2 n ARG 94  
2 n GLU 95  
3 n GLN 1   
3 n LEU 2   
3 n GLN 3   
3 n GLN 4   
3 n GLN 5   
3 n GLN 6   
3 n GLN 7   
3 n GLN 8   
3 n GLN 9   
3 n LEU 10  
3 n ARG 11  
3 n GLU 12  
3 n PHE 13  
3 n TRP 14  
3 n ALA 15  
3 n THR 16  
3 n GLN 17  
3 n MET 18  
3 n GLU 19  
3 n GLU 20  
3 n ILE 21  
3 n GLU 22  
3 n GLN 23  
3 n ALA 24  
3 n ALA 25  
3 n ASP 26  
3 n PHE 27  
3 n LYS 28  
3 n ASN 29  
3 n HIS 30  
3 n THR 31  
3 n LEU 32  
3 n PRO 33  
3 n LEU 34  
3 n ALA 35  
3 n ARG 36  
3 n ILE 37  
3 n LYS 38  
3 n LYS 39  
3 n ILE 40  
3 n MET 41  
3 n LYS 42  
3 n ALA 43  
3 n ASP 44  
3 n GLU 45  
3 n ASP 46  
3 n VAL 47  
3 n ARG 48  
3 n MET 49  
3 n ILE 50  
3 n SER 51  
3 n ALA 52  
3 n GLU 53  
3 n ALA 54  
3 n PRO 55  
3 n VAL 56  
3 n VAL 57  
3 n PHE 58  
3 n ALA 59  
3 n LYS 60  
3 n ALA 61  
3 n CYS 62  
3 n GLU 63  
3 n VAL 64  
3 n PHE 65  
3 n ILE 66  
3 n LEU 67  
3 n GLU 68  
3 n LEU 69  
3 n THR 70  
3 n LEU 71  
3 n ARG 72  
3 n SER 73  
3 n TRP 74  
3 n MET 75  
3 n HIS 76  
3 n THR 77  
3 n GLU 78  
3 n GLU 79  
3 n ASN 80  
3 n LYS 81  
3 n ARG 82  
3 n ARG 83  
3 n THR 84  
3 n LEU 85  
3 n GLN 86  
3 n LYS 87  
3 n ASN 88  
3 n ASP 89  
3 n ILE 90  
3 n ALA 91  
3 n ALA 92  
3 n ALA 93  
3 n ILE 94  
3 n THR 95  
3 n ARG 96  
3 n THR 97  
3 n ASP 98  
3 n ILE 99  
3 n TYR 100 
3 n ASP 101 
3 n PHE 102 
3 n LEU 103 
3 n VAL 104 
3 n ASP 105 
3 n ILE 106 
3 n ILE 107 
3 n PRO 108 
3 n ARG 109 
3 n ASP 110 
3 n ASP 111 
3 n MET 112 
3 n LYS 113 
3 n GLU 114 
3 n GLU 115 
3 n GLY 116 
3 n LEU 117 
3 n GLY 118 
3 n LEU 119 
3 n PRO 120 
3 n ARG 121 
3 n VAL 122 
3 n GLY 123 
3 n LEU 124 
3 n PRO 125 
3 n PRO 126 
3 n ALA 127 
3 n ALA 128 
3 n LEU 129 
3 n GLY 130 
3 n ALA 131 
3 n PRO 132 
3 n ALA 133 
3 n ASP 134 
3 n ALA 135 
3 n TYR 136 
3 n PRO 137 
3 n PRO 138 
3 n TYR 139 
3 n TYR 140 
3 n TYR 141 
3 n LEU 142 
3 n PRO 143 
3 n ALA 144 
3 n GLN 145 
3 n GLN 146 
3 n VAL 147 
3 n PRO 148 
3 n GLY 149 
3 n VAL 150 
4 n DC  1   
4 n DA  2   
4 n DC  3   
4 n DG  4   
4 n DC  5   
4 n DA  6   
4 n DC  7   
4 n DC  8   
4 n DA  9   
4 n DG  10  
4 n DA  11  
4 n DC  12  
4 n DC  13  
4 n DA  14  
4 n DC  15  
4 n DA  16  
4 n DC  17  
4 n DC  18  
4 n DA  19  
4 n DG  20  
4 n DA  21  
4 n DA  22  
4 n DA  23  
4 n DC  24  
4 n DA  25  
4 n DA  26  
4 n DA  27  
4 n DC  28  
4 n DA  29  
4 n DA  30  
4 n DA  31  
5 n DT  1   
5 n DT  2   
5 n DT  3   
5 n DG  4   
5 n DT  5   
5 n DT  6   
5 n DT  7   
5 n DG  8   
5 n DT  9   
5 n DT  10  
5 n DT  11  
5 n DC  12  
5 n DT  13  
5 n DG  14  
5 n DG  15  
5 n DT  16  
5 n DG  17  
5 n DT  18  
5 n DG  19  
5 n DG  20  
5 n DT  21  
5 n DC  22  
5 n DT  23  
5 n DG  24  
5 n DG  25  
5 n DT  26  
5 n DG  27  
5 n DC  28  
5 n DG  29  
5 n DT  30  
5 n DG  31  
#
_ma_data.content_type "model coordinates"
_ma_data.id           1
_ma_data.name         Model
#
_ma_model_list.data_id          1
_ma_model_list.model_group_id   1
_ma_model_list.model_group_name "AlphaFold-beta-20231127 (927599d6-1efe-4fa9-85d2-a29f909d212e @ 2024-12-02 03:34:07)"
_ma_model_list.model_id         1
_ma_model_list.model_name       "Top ranked model"
_ma_model_list.model_type       "Ab initio model"
_ma_model_list.ordinal_id       1
#
loop_
_ma_protocol_step.method_type
_ma_protocol_step.ordinal_id
_ma_protocol_step.protocol_id
_ma_protocol_step.step_id
"coevolution MSA" 1 1 1 
"template search" 2 1 2 
modeling          3 1 3 
#
loop_
_ma_qa_metric.id
_ma_qa_metric.mode
_ma_qa_metric.name
_ma_qa_metric.software_group_id
_ma_qa_metric.type
1 global pLDDT 1 pLDDT 
2 local  pLDDT 1 pLDDT 
#
_ma_qa_metric_global.metric_id    1
_ma_qa_metric_global.metric_value 63.40
_ma_qa_metric_global.model_id     1
_ma_qa_metric_global.ordinal_id   1
#
_ma_software_group.group_id    1
_ma_software_group.ordinal_id  1
_ma_software_group.software_id 1
#
loop_
_ma_target_entity.data_id
_ma_target_entity.entity_id
_ma_target_entity.origin
1 1 . 
1 2 . 
1 3 . 
1 4 . 
1 5 . 
#
loop_
_ma_target_entity_instance.asym_id
_ma_target_entity_instance.details
_ma_target_entity_instance.entity_id
A . 1 
B . 2 
C . 3 
D . 4 
E . 5 
#
loop_
_pdbx_data_usage.details
_pdbx_data_usage.id
_pdbx_data_usage.type
_pdbx_data_usage.url
;NON-COMMERCIAL USE ONLY, BY USING THIS FILE YOU AGREE TO THE TERMS OF USE FOUND
AT alphafoldserver.com/output-terms.
;
1 license    ? 
;THE INFORMATION IS NOT INTENDED FOR, HAS NOT BEEN VALIDATED FOR, AND IS NOT
APPROVED FOR CLINICAL USE. IT SHOULD NOT BE USED FOR CLINICAL PURPOSE OR RELIED
ON FOR MEDICAL OR OTHER PROFESSIONAL ADVICE. IT IS THEORETICAL MODELLING ONLY
AND CAUTION SHOULD BE EXERCISED IN ITS USE. IT IS PROVIDED "AS-IS" WITHOUT ANY
WARRANTY OF ANY KIND, WHETHER EXPRESSED OR IMPLIED. NO WARRANTY IS GIVEN THAT
USE OF THE INFORMATION SHALL NOT INFRINGE THE RIGHTS OF ANY THIRD PARTY.
;
2 disclaimer ? 
#
loop_
_pdbx_poly_seq_scheme.asym_id
_pdbx_poly_seq_scheme.auth_seq_num
_pdbx_poly_seq_scheme.entity_id
_pdbx_poly_seq_scheme.hetero
_pdbx_poly_seq_scheme.mon_id
_pdbx_poly_seq_scheme.pdb_ins_code
_pdbx_poly_seq_scheme.pdb_seq_num
_pdbx_poly_seq_scheme.pdb_strand_id
_pdbx_poly_seq_scheme.seq_id
A 1   1 n MET . 1   A 1   
A 2   1 n PRO . 2   A 2   
A 3   1 n ARG . 3   A 3   
A 4   1 n CYS . 4   A 4   
A 5   1 n ASN . 5   A 5   
A 6   1 n LYS . 6   A 6   
A 7   1 n CYS . 7   A 7   
A 8   1 n LEU . 8   A 8   
A 9   1 n SER . 9   A 9   
A 10  1 n GLU . 10  A 10  
A 11  1 n ASN . 11  A 11  
A 12  1 n ASP . 12  A 12  
A 13  1 n SER . 13  A 13  
A 14  1 n ALA . 14  A 14  
A 15  1 n SER . 15  A 15  
A 16  1 n GLU . 16  A 16  
A 17  1 n ASP . 17  A 17  
A 18  1 n ARG . 18  A 18  
A 19  1 n HIS . 19  A 19  
A 20  1 n TRP . 20  A 20  
A 21  1 n HIS . 21  A 21  
A 22  1 n ARG . 22  A 22  
A 23  1 n THR . 23  A 23  
A 24  1 n ALA . 24  A 24  
A 25  1 n THR . 25  A 25  
A 26  1 n LEU . 26  A 26  
A 27  1 n PHE . 27  A 27  
A 28  1 n MET . 28  A 28  
A 29  1 n ASN . 29  A 29  
A 30  1 n CYS . 30  A 30  
A 31  1 n VAL . 31  A 31  
A 32  1 n SER . 32  A 32  
A 33  1 n ASN . 33  A 33  
A 34  1 n GLY . 34  A 34  
A 35  1 n THR . 35  A 35  
A 36  1 n VAL . 36  A 36  
A 37  1 n TYR . 37  A 37  
A 38  1 n GLU . 38  A 38  
A 39  1 n GLU . 39  A 39  
A 40  1 n ALA . 40  A 40  
A 41  1 n VAL . 41  A 41  
A 42  1 n GLY . 42  A 42  
A 43  1 n ARG . 43  A 43  
A 44  1 n GLU . 44  A 44  
A 45  1 n GLY . 45  A 45  
A 46  1 n CYS . 46  A 46  
A 47  1 n TRP . 47  A 47  
A 48  1 n ALA . 48  A 48  
A 49  1 n ARG . 49  A 49  
A 50  1 n LEU . 50  A 50  
A 51  1 n CYS . 51  A 51  
A 52  1 n ASP . 52  A 52  
A 53  1 n GLY . 53  A 53  
A 54  1 n CYS . 54  A 54  
A 55  1 n CYS . 55  A 55  
A 56  1 n THR . 56  A 56  
A 57  1 n VAL . 57  A 57  
A 58  1 n PRO . 58  A 58  
A 59  1 n SER . 59  A 59  
A 60  1 n VAL . 60  A 60  
A 61  1 n VAL . 61  A 61  
A 62  1 n TYR . 62  A 62  
A 63  1 n CYS . 63  A 63  
A 64  1 n ARG . 64  A 64  
A 65  1 n ALA . 65  A 65  
A 66  1 n ASP . 66  A 66  
A 67  1 n SER . 67  A 67  
A 68  1 n ALA . 68  A 68  
A 69  1 n TYR . 69  A 69  
A 70  1 n LEU . 70  A 70  
A 71  1 n CYS . 71  A 71  
A 72  1 n ALA . 72  A 72  
A 73  1 n SER . 73  A 73  
A 74  1 n CYS . 74  A 74  
A 75  1 n ASP . 75  A 75  
A 76  1 n ALA . 76  A 76  
A 77  1 n GLN . 77  A 77  
A 78  1 n ILE . 78  A 78  
A 79  1 n HIS . 79  A 79  
A 80  1 n ALA . 80  A 80  
A 81  1 n ALA . 81  A 81  
A 82  1 n ASN . 82  A 82  
A 83  1 n ARG . 83  A 83  
A 84  1 n VAL . 84  A 84  
A 85  1 n ALA . 85  A 85  
A 86  1 n SER . 86  A 86  
A 87  1 n ARG . 87  A 87  
A 88  1 n HIS . 88  A 88  
A 89  1 n GLU . 89  A 89  
A 90  1 n ARG . 90  A 90  
A 91  1 n VAL . 91  A 91  
A 92  1 n LEU . 92  A 92  
A 93  1 n LEU . 93  A 93  
A 94  1 n SER . 94  A 94  
A 95  1 n GLU . 95  A 95  
A 96  1 n ALA . 96  A 96  
A 97  1 n TYR . 97  A 97  
A 98  1 n LYS . 98  A 98  
A 99  1 n HIS . 99  A 99  
A 100 1 n ALA . 100 A 100 
A 101 1 n PRO . 101 A 101 
A 102 1 n VAL . 102 A 102 
A 103 1 n MET . 103 A 103 
A 104 1 n LEU . 104 A 104 
A 105 1 n ASP . 105 A 105 
A 106 1 n CYS . 106 A 106 
A 107 1 n HIS . 107 A 107 
A 108 1 n ALA . 108 A 108 
A 109 1 n ASP . 109 A 109 
A 110 1 n ALA . 110 A 110 
A 111 1 n ALA . 111 A 111 
A 112 1 n ALA . 112 A 112 
A 113 1 n LEU . 113 A 113 
A 114 1 n CYS . 114 A 114 
A 115 1 n ALA . 115 A 115 
A 116 1 n ALA . 116 A 116 
A 117 1 n TYR . 117 A 117 
A 118 1 n GLU . 118 A 118 
A 119 1 n ALA . 119 A 119 
A 120 1 n GLN . 120 A 120 
A 121 1 n VAL . 121 A 121 
A 122 1 n HIS . 122 A 122 
A 123 1 n TYR . 123 A 123 
A 124 1 n ALA . 124 A 124 
A 125 1 n ASN . 125 A 125 
A 126 1 n LEU . 126 A 126 
A 127 1 n LEU . 127 A 127 
A 128 1 n THR . 128 A 128 
A 129 1 n VAL . 129 A 129 
A 130 1 n MET . 130 A 130 
A 131 1 n HIS . 131 A 131 
A 132 1 n GLN . 132 A 132 
A 133 1 n ARG . 133 A 133 
A 134 1 n MET . 134 A 134 
A 135 1 n PRO . 135 A 135 
A 136 1 n VAL . 136 A 136 
A 137 1 n VAL . 137 A 137 
A 138 1 n SER . 138 A 138 
A 139 1 n HIS . 139 A 139 
A 140 1 n PRO . 140 A 140 
A 141 1 n ALA . 141 A 141 
A 142 1 n VAL . 142 A 142 
A 143 1 n ALA . 143 A 143 
A 144 1 n ILE . 144 A 144 
A 145 1 n PRO . 145 A 145 
A 146 1 n PRO . 146 A 146 
A 147 1 n VAL . 147 A 147 
A 148 1 n SER . 148 A 148 
A 149 1 n LEU . 149 A 149 
A 150 1 n PHE . 150 A 150 
A 151 1 n ALA . 151 A 151 
A 152 1 n GLU . 152 A 152 
A 153 1 n ALA . 153 A 153 
A 154 1 n GLU . 154 A 154 
A 155 1 n ALA . 155 A 155 
A 156 1 n THR . 156 A 156 
A 157 1 n ALA . 157 A 157 
A 158 1 n PRO . 158 A 158 
A 159 1 n VAL . 159 A 159 
A 160 1 n LEU . 160 A 160 
A 161 1 n GLY . 161 A 161 
A 162 1 n ARG . 162 A 162 
A 163 1 n LYS . 163 A 163 
A 164 1 n GLU . 164 A 164 
A 165 1 n GLU . 165 A 165 
A 166 1 n ASP . 166 A 166 
A 167 1 n THR . 167 A 167 
A 168 1 n SER . 168 A 168 
A 169 1 n TRP . 169 A 169 
A 170 1 n LEU . 170 A 170 
A 171 1 n LEU . 171 A 171 
A 172 1 n LEU . 172 A 172 
A 173 1 n SER . 173 A 173 
A 174 1 n LYS . 174 A 174 
A 175 1 n ASP . 175 A 175 
A 176 1 n SER . 176 A 176 
A 177 1 n ASP . 177 A 177 
A 178 1 n ASN . 178 A 178 
A 179 1 n HIS . 179 A 179 
A 180 1 n ASN . 180 A 180 
A 181 1 n ARG . 181 A 181 
A 182 1 n SER . 182 A 182 
A 183 1 n GLY . 183 A 183 
A 184 1 n ASN . 184 A 184 
A 185 1 n ASN . 185 A 185 
A 186 1 n SER . 186 A 186 
A 187 1 n SER . 187 A 187 
A 188 1 n THR . 188 A 188 
A 189 1 n SER . 189 A 189 
A 190 1 n SER . 190 A 190 
A 191 1 n SER . 191 A 191 
A 192 1 n SER . 192 A 192 
A 193 1 n GLN . 193 A 193 
A 194 1 n TYR . 194 A 194 
A 195 1 n PHE . 195 A 195 
A 196 1 n GLY . 196 A 196 
A 197 1 n GLU . 197 A 197 
A 198 1 n VAL . 198 A 198 
A 199 1 n ASP . 199 A 199 
A 200 1 n GLN . 200 A 200 
A 201 1 n TYR . 201 A 201 
A 202 1 n PHE . 202 A 202 
A 203 1 n ASP . 203 A 203 
A 204 1 n LEU . 204 A 204 
A 205 1 n VAL . 205 A 205 
A 206 1 n GLY . 206 A 206 
A 207 1 n TYR . 207 A 207 
A 208 1 n ASN . 208 A 208 
A 209 1 n SER . 209 A 209 
A 210 1 n TYR . 210 A 210 
A 211 1 n TYR . 211 A 211 
A 212 1 n ASP . 212 A 212 
A 213 1 n SER . 213 A 213 
A 214 1 n HIS . 214 A 214 
A 215 1 n MET . 215 A 215 
A 216 1 n SER . 216 A 216 
A 217 1 n ASN . 217 A 217 
A 218 1 n GLN . 218 A 218 
A 219 1 n GLU . 219 A 219 
A 220 1 n GLN . 220 A 220 
A 221 1 n TYR . 221 A 221 
A 222 1 n VAL . 222 A 222 
A 223 1 n MET . 223 A 223 
A 224 1 n GLN . 224 A 224 
A 225 1 n GLU . 225 A 225 
A 226 1 n GLN . 226 A 226 
A 227 1 n GLN . 227 A 227 
A 228 1 n HIS . 228 A 228 
A 229 1 n LEU . 229 A 229 
A 230 1 n GLN . 230 A 230 
A 231 1 n GLN . 231 A 231 
A 232 1 n MET . 232 A 232 
A 233 1 n GLN . 233 A 233 
A 234 1 n LYS . 234 A 234 
A 235 1 n GLU . 235 A 235 
A 236 1 n TYR . 236 A 236 
A 237 1 n ALA . 237 A 237 
A 238 1 n GLU . 238 A 238 
A 239 1 n GLN . 239 A 239 
A 240 1 n GLN . 240 A 240 
A 241 1 n MET . 241 A 241 
A 242 1 n GLN . 242 A 242 
A 243 1 n LYS . 243 A 243 
A 244 1 n GLU . 244 A 244 
A 245 1 n TYR . 245 A 245 
A 246 1 n VAL . 246 A 246 
A 247 1 n GLU . 247 A 247 
A 248 1 n ASN . 248 A 248 
A 249 1 n GLU . 249 A 249 
A 250 1 n GLY . 250 A 250 
A 251 1 n SER . 251 A 251 
A 252 1 n GLU . 252 A 252 
A 253 1 n CYS . 253 A 253 
A 254 1 n ILE . 254 A 254 
A 255 1 n VAL . 255 A 255 
A 256 1 n PRO . 256 A 256 
A 257 1 n SER . 257 A 257 
A 258 1 n GLN . 258 A 258 
A 259 1 n SER . 259 A 259 
A 260 1 n THR . 260 A 260 
A 261 1 n ILE . 261 A 261 
A 262 1 n VAL . 262 A 262 
A 263 1 n ARG . 263 A 263 
A 264 1 n ARG . 264 A 264 
A 265 1 n PRO . 265 A 265 
A 266 1 n HIS . 266 A 266 
A 267 1 n GLN . 267 A 267 
A 268 1 n SER . 268 A 268 
A 269 1 n GLY . 269 A 269 
A 270 1 n TYR . 270 A 270 
A 271 1 n ALA . 271 A 271 
A 272 1 n PRO . 272 A 272 
A 273 1 n LEU . 273 A 273 
A 274 1 n VAL . 274 A 274 
A 275 1 n GLY . 275 A 275 
A 276 1 n ALA . 276 A 276 
A 277 1 n GLU . 277 A 277 
A 278 1 n GLN . 278 A 278 
A 279 1 n ALA . 279 A 279 
A 280 1 n ALA . 280 A 280 
A 281 1 n SER . 281 A 281 
A 282 1 n ALA . 282 A 282 
A 283 1 n THR . 283 A 283 
A 284 1 n ALA . 284 A 284 
A 285 1 n GLY . 285 A 285 
A 286 1 n ALA . 286 A 286 
A 287 1 n SER . 287 A 287 
A 288 1 n ALA . 288 A 288 
A 289 1 n TYR . 289 A 289 
A 290 1 n THR . 290 A 290 
A 291 1 n ASP . 291 A 291 
A 292 1 n SER . 292 A 292 
A 293 1 n VAL . 293 A 293 
A 294 1 n ASN . 294 A 294 
A 295 1 n ASN . 295 A 295 
A 296 1 n SER . 296 A 296 
A 297 1 n ILE . 297 A 297 
A 298 1 n SER . 298 A 298 
A 299 1 n PHE . 299 A 299 
A 300 1 n SER . 300 A 300 
A 301 1 n MET . 301 A 301 
A 302 1 n GLU . 302 A 302 
A 303 1 n ALA . 303 A 303 
A 304 1 n GLY . 304 A 304 
A 305 1 n ILE . 305 A 305 
A 306 1 n VAL . 306 A 306 
A 307 1 n PRO . 307 A 307 
A 308 1 n ASP . 308 A 308 
A 309 1 n ASN . 309 A 309 
A 310 1 n THR . 310 A 310 
A 311 1 n VAL . 311 A 311 
A 312 1 n GLN . 312 A 312 
A 313 1 n SER . 313 A 313 
A 314 1 n SER . 314 A 314 
A 315 1 n ILE . 315 A 315 
A 316 1 n LEU . 316 A 316 
A 317 1 n ARG . 317 A 317 
A 318 1 n PRO . 318 A 318 
A 319 1 n ALA . 319 A 319 
A 320 1 n GLY . 320 A 320 
A 321 1 n ALA . 321 A 321 
A 322 1 n ILE . 322 A 322 
A 323 1 n GLY . 323 A 323 
A 324 1 n LEU . 324 A 324 
A 325 1 n PHE . 325 A 325 
A 326 1 n SER . 326 A 326 
A 327 1 n SER . 327 A 327 
A 328 1 n PRO . 328 A 328 
A 329 1 n SER . 329 A 329 
A 330 1 n LEU . 330 A 330 
A 331 1 n GLN . 331 A 331 
A 332 1 n THR . 332 A 332 
A 333 1 n PRO . 333 A 333 
A 334 1 n LEU . 334 A 334 
A 335 1 n HIS . 335 A 335 
A 336 1 n PHE . 336 A 336 
A 337 1 n SER . 337 A 337 
A 338 1 n SER . 338 A 338 
A 339 1 n LYS . 339 A 339 
A 340 1 n GLU . 340 A 340 
A 341 1 n ARG . 341 A 341 
A 342 1 n GLU . 342 A 342 
A 343 1 n ALA . 343 A 343 
A 344 1 n ARG . 344 A 344 
A 345 1 n VAL . 345 A 345 
A 346 1 n LEU . 346 A 346 
A 347 1 n ARG . 347 A 347 
A 348 1 n TYR . 348 A 348 
A 349 1 n LYS . 349 A 349 
A 350 1 n GLU . 350 A 350 
A 351 1 n LYS . 351 A 351 
A 352 1 n LYS . 352 A 352 
A 353 1 n LYS . 353 A 353 
A 354 1 n SER . 354 A 354 
A 355 1 n ARG . 355 A 355 
A 356 1 n LYS . 356 A 356 
A 357 1 n PHE . 357 A 357 
A 358 1 n GLU . 358 A 358 
A 359 1 n LYS . 359 A 359 
A 360 1 n THR . 360 A 360 
A 361 1 n THR . 361 A 361 
A 362 1 n ARG . 362 A 362 
A 363 1 n TYR . 363 A 363 
A 364 1 n ALA . 364 A 364 
A 365 1 n THR . 365 A 365 
A 366 1 n ARG . 366 A 366 
A 367 1 n LYS . 367 A 367 
A 368 1 n ALA . 368 A 368 
A 369 1 n TYR . 369 A 369 
A 370 1 n ALA . 370 A 370 
A 371 1 n GLU . 371 A 371 
A 372 1 n ALA . 372 A 372 
A 373 1 n ARG . 373 A 373 
A 374 1 n PRO . 374 A 374 
A 375 1 n ARG . 375 A 375 
A 376 1 n ILE . 376 A 376 
A 377 1 n LYS . 377 A 377 
A 378 1 n GLY . 378 A 378 
A 379 1 n ARG . 379 A 379 
A 380 1 n PHE . 380 A 380 
A 381 1 n ALA . 381 A 381 
A 382 1 n LYS . 382 A 382 
A 383 1 n ARG . 383 A 383 
A 384 1 n SER . 384 A 384 
A 385 1 n ASP . 385 A 385 
A 386 1 n ALA . 386 A 386 
A 387 1 n GLU . 387 A 387 
A 388 1 n MET . 388 A 388 
A 389 1 n GLU . 389 A 389 
A 390 1 n VAL . 390 A 390 
A 391 1 n ASP . 391 A 391 
A 392 1 n GLN . 392 A 392 
A 393 1 n THR . 393 A 393 
A 394 1 n PHE . 394 A 394 
A 395 1 n SER . 395 A 395 
A 396 1 n THR . 396 A 396 
A 397 1 n ALA . 397 A 397 
A 398 1 n ALA . 398 A 398 
A 399 1 n LEU . 399 A 399 
A 400 1 n SER . 400 A 400 
A 401 1 n ASP . 401 A 401 
A 402 1 n SER . 402 A 402 
A 403 1 n SER . 403 A 403 
A 404 1 n TYR . 404 A 404 
A 405 1 n SER . 405 A 405 
A 406 1 n THR . 406 A 406 
A 407 1 n VAL . 407 A 407 
A 408 1 n PRO . 408 A 408 
A 409 1 n TRP . 409 A 409 
A 410 1 n PHE . 410 A 410 
B 1   2 n ALA . 1   B 1   
B 2   2 n PRO . 2   B 2   
B 3   2 n PRO . 3   B 3   
B 4   2 n VAL . 4   B 4   
B 5   2 n ARG . 5   B 5   
B 6   2 n GLU . 6   B 6   
B 7   2 n GLN . 7   B 7   
B 8   2 n ASP . 8   B 8   
B 9   2 n ARG . 9   B 9   
B 10  2 n LEU . 10  B 10  
B 11  2 n MET . 11  B 11  
B 12  2 n PRO . 12  B 12  
B 13  2 n ILE . 13  B 13  
B 14  2 n ALA . 14  B 14  
B 15  2 n ASN . 15  B 15  
B 16  2 n VAL . 16  B 16  
B 17  2 n ILE . 17  B 17  
B 18  2 n ARG . 18  B 18  
B 19  2 n ILE . 19  B 19  
B 20  2 n MET . 20  B 20  
B 21  2 n ARG . 21  B 21  
B 22  2 n ARG . 22  B 22  
B 23  2 n VAL . 23  B 23  
B 24  2 n LEU . 24  B 24  
B 25  2 n PRO . 25  B 25  
B 26  2 n PRO . 26  B 26  
B 27  2 n HIS . 27  B 27  
B 28  2 n ALA . 28  B 28  
B 29  2 n LYS . 29  B 29  
B 30  2 n ILE . 30  B 30  
B 31  2 n SER . 31  B 31  
B 32  2 n ASP . 32  B 32  
B 33  2 n ASP . 33  B 33  
B 34  2 n ALA . 34  B 34  
B 35  2 n LYS . 35  B 35  
B 36  2 n GLU . 36  B 36  
B 37  2 n THR . 37  B 37  
B 38  2 n ILE . 38  B 38  
B 39  2 n GLN . 39  B 39  
B 40  2 n GLU . 40  B 40  
B 41  2 n CYS . 41  B 41  
B 42  2 n VAL . 42  B 42  
B 43  2 n SER . 43  B 43  
B 44  2 n GLU . 44  B 44  
B 45  2 n TYR . 45  B 45  
B 46  2 n ILE . 46  B 46  
B 47  2 n SER . 47  B 47  
B 48  2 n PHE . 48  B 48  
B 49  2 n ILE . 49  B 49  
B 50  2 n THR . 50  B 50  
B 51  2 n GLY . 51  B 51  
B 52  2 n GLU . 52  B 52  
B 53  2 n ALA . 53  B 53  
B 54  2 n ASN . 54  B 54  
B 55  2 n GLU . 55  B 55  
B 56  2 n ARG . 56  B 56  
B 57  2 n CYS . 57  B 57  
B 58  2 n GLN . 58  B 58  
B 59  2 n ARG . 59  B 59  
B 60  2 n GLU . 60  B 60  
B 61  2 n GLN . 61  B 61  
B 62  2 n ARG . 62  B 62  
B 63  2 n LYS . 63  B 63  
B 64  2 n THR . 64  B 64  
B 65  2 n ILE . 65  B 65  
B 66  2 n THR . 66  B 66  
B 67  2 n ALA . 67  B 67  
B 68  2 n GLU . 68  B 68  
B 69  2 n ASP . 69  B 69  
B 70  2 n VAL . 70  B 70  
B 71  2 n LEU . 71  B 71  
B 72  2 n TRP . 72  B 72  
B 73  2 n ALA . 73  B 73  
B 74  2 n MET . 74  B 74  
B 75  2 n SER . 75  B 75  
B 76  2 n ARG . 76  B 76  
B 77  2 n LEU . 77  B 77  
B 78  2 n GLY . 78  B 78  
B 79  2 n PHE . 79  B 79  
B 80  2 n ASP . 80  B 80  
B 81  2 n ASP . 81  B 81  
B 82  2 n TYR . 82  B 82  
B 83  2 n VAL . 83  B 83  
B 84  2 n GLU . 84  B 84  
B 85  2 n PRO . 85  B 85  
B 86  2 n LEU . 86  B 86  
B 87  2 n SER . 87  B 87  
B 88  2 n ILE . 88  B 88  
B 89  2 n TYR . 89  B 89  
B 90  2 n LEU . 90  B 90  
B 91  2 n HIS . 91  B 91  
B 92  2 n ARG . 92  B 92  
B 93  2 n PHE . 93  B 93  
B 94  2 n ARG . 94  B 94  
B 95  2 n GLU . 95  B 95  
C 1   3 n GLN . 1   C 1   
C 2   3 n LEU . 2   C 2   
C 3   3 n GLN . 3   C 3   
C 4   3 n GLN . 4   C 4   
C 5   3 n GLN . 5   C 5   
C 6   3 n GLN . 6   C 6   
C 7   3 n GLN . 7   C 7   
C 8   3 n GLN . 8   C 8   
C 9   3 n GLN . 9   C 9   
C 10  3 n LEU . 10  C 10  
C 11  3 n ARG . 11  C 11  
C 12  3 n GLU . 12  C 12  
C 13  3 n PHE . 13  C 13  
C 14  3 n TRP . 14  C 14  
C 15  3 n ALA . 15  C 15  
C 16  3 n THR . 16  C 16  
C 17  3 n GLN . 17  C 17  
C 18  3 n MET . 18  C 18  
C 19  3 n GLU . 19  C 19  
C 20  3 n GLU . 20  C 20  
C 21  3 n ILE . 21  C 21  
C 22  3 n GLU . 22  C 22  
C 23  3 n GLN . 23  C 23  
C 24  3 n ALA . 24  C 24  
C 25  3 n ALA . 25  C 25  
C 26  3 n ASP . 26  C 26  
C 27  3 n PHE . 27  C 27  
C 28  3 n LYS . 28  C 28  
C 29  3 n ASN . 29  C 29  
C 30  3 n HIS . 30  C 30  
C 31  3 n THR . 31  C 31  
C 32  3 n LEU . 32  C 32  
C 33  3 n PRO . 33  C 33  
C 34  3 n LEU . 34  C 34  
C 35  3 n ALA . 35  C 35  
C 36  3 n ARG . 36  C 36  
C 37  3 n ILE . 37  C 37  
C 38  3 n LYS . 38  C 38  
C 39  3 n LYS . 39  C 39  
C 40  3 n ILE . 40  C 40  
C 41  3 n MET . 41  C 41  
C 42  3 n LYS . 42  C 42  
C 43  3 n ALA . 43  C 43  
C 44  3 n ASP . 44  C 44  
C 45  3 n GLU . 45  C 45  
C 46  3 n ASP . 46  C 46  
C 47  3 n VAL . 47  C 47  
C 48  3 n ARG . 48  C 48  
C 49  3 n MET . 49  C 49  
C 50  3 n ILE . 50  C 50  
C 51  3 n SER . 51  C 51  
C 52  3 n ALA . 52  C 52  
C 53  3 n GLU . 53  C 53  
C 54  3 n ALA . 54  C 54  
C 55  3 n PRO . 55  C 55  
C 56  3 n VAL . 56  C 56  
C 57  3 n VAL . 57  C 57  
C 58  3 n PHE . 58  C 58  
C 59  3 n ALA . 59  C 59  
C 60  3 n LYS . 60  C 60  
C 61  3 n ALA . 61  C 61  
C 62  3 n CYS . 62  C 62  
C 63  3 n GLU . 63  C 63  
C 64  3 n VAL . 64  C 64  
C 65  3 n PHE . 65  C 65  
C 66  3 n ILE . 66  C 66  
C 67  3 n LEU . 67  C 67  
C 68  3 n GLU . 68  C 68  
C 69  3 n LEU . 69  C 69  
C 70  3 n THR . 70  C 70  
C 71  3 n LEU . 71  C 71  
C 72  3 n ARG . 72  C 72  
C 73  3 n SER . 73  C 73  
C 74  3 n TRP . 74  C 74  
C 75  3 n MET . 75  C 75  
C 76  3 n HIS . 76  C 76  
C 77  3 n THR . 77  C 77  
C 78  3 n GLU . 78  C 78  
C 79  3 n GLU . 79  C 79  
C 80  3 n ASN . 80  C 80  
C 81  3 n LYS . 81  C 81  
C 82  3 n ARG . 82  C 82  
C 83  3 n ARG . 83  C 83  
C 84  3 n THR . 84  C 84  
C 85  3 n LEU . 85  C 85  
C 86  3 n GLN . 86  C 86  
C 87  3 n LYS . 87  C 87  
C 88  3 n ASN . 88  C 88  
C 89  3 n ASP . 89  C 89  
C 90  3 n ILE . 90  C 90  
C 91  3 n ALA . 91  C 91  
C 92  3 n ALA . 92  C 92  
C 93  3 n ALA . 93  C 93  
C 94  3 n ILE . 94  C 94  
C 95  3 n THR . 95  C 95  
C 96  3 n ARG . 96  C 96  
C 97  3 n THR . 97  C 97  
C 98  3 n ASP . 98  C 98  
C 99  3 n ILE . 99  C 99  
C 100 3 n TYR . 100 C 100 
C 101 3 n ASP . 101 C 101 
C 102 3 n PHE . 102 C 102 
C 103 3 n LEU . 103 C 103 
C 104 3 n VAL . 104 C 104 
C 105 3 n ASP . 105 C 105 
C 106 3 n ILE . 106 C 106 
C 107 3 n ILE . 107 C 107 
C 108 3 n PRO . 108 C 108 
C 109 3 n ARG . 109 C 109 
C 110 3 n ASP . 110 C 110 
C 111 3 n ASP . 111 C 111 
C 112 3 n MET . 112 C 112 
C 113 3 n LYS . 113 C 113 
C 114 3 n GLU . 114 C 114 
C 115 3 n GLU . 115 C 115 
C 116 3 n GLY . 116 C 116 
C 117 3 n LEU . 117 C 117 
C 118 3 n GLY . 118 C 118 
C 119 3 n LEU . 119 C 119 
C 120 3 n PRO . 120 C 120 
C 121 3 n ARG . 121 C 121 
C 122 3 n VAL . 122 C 122 
C 123 3 n GLY . 123 C 123 
C 124 3 n LEU . 124 C 124 
C 125 3 n PRO . 125 C 125 
C 126 3 n PRO . 126 C 126 
C 127 3 n ALA . 127 C 127 
C 128 3 n ALA . 128 C 128 
C 129 3 n LEU . 129 C 129 
C 130 3 n GLY . 130 C 130 
C 131 3 n ALA . 131 C 131 
C 132 3 n PRO . 132 C 132 
C 133 3 n ALA . 133 C 133 
C 134 3 n ASP . 134 C 134 
C 135 3 n ALA . 135 C 135 
C 136 3 n TYR . 136 C 136 
C 137 3 n PRO . 137 C 137 
C 138 3 n PRO . 138 C 138 
C 139 3 n TYR . 139 C 139 
C 140 3 n TYR . 140 C 140 
C 141 3 n TYR . 141 C 141 
C 142 3 n LEU . 142 C 142 
C 143 3 n PRO . 143 C 143 
C 144 3 n ALA . 144 C 144 
C 145 3 n GLN . 145 C 145 
C 146 3 n GLN . 146 C 146 
C 147 3 n VAL . 147 C 147 
C 148 3 n PRO . 148 C 148 
C 149 3 n GLY . 149 C 149 
C 150 3 n VAL . 150 C 150 
D 1   4 n DC  . 1   D 1   
D 2   4 n DA  . 2   D 2   
D 3   4 n DC  . 3   D 3   
D 4   4 n DG  . 4   D 4   
D 5   4 n DC  . 5   D 5   
D 6   4 n DA  . 6   D 6   
D 7   4 n DC  . 7   D 7   
D 8   4 n DC  . 8   D 8   
D 9   4 n DA  . 9   D 9   
D 10  4 n DG  . 10  D 10  
D 11  4 n DA  . 11  D 11  
D 12  4 n DC  . 12  D 12  
D 13  4 n DC  . 13  D 13  
D 14  4 n DA  . 14  D 14  
D 15  4 n DC  . 15  D 15  
D 16  4 n DA  . 16  D 16  
D 17  4 n DC  . 17  D 17  
D 18  4 n DC  . 18  D 18  
D 19  4 n DA  . 19  D 19  
D 20  4 n DG  . 20  D 20  
D 21  4 n DA  . 21  D 21  
D 22  4 n DA  . 22  D 22  
D 23  4 n DA  . 23  D 23  
D 24  4 n DC  . 24  D 24  
D 25  4 n DA  . 25  D 25  
D 26  4 n DA  . 26  D 26  
D 27  4 n DA  . 27  D 27  
D 28  4 n DC  . 28  D 28  
D 29  4 n DA  . 29  D 29  
D 30  4 n DA  . 30  D 30  
D 31  4 n DA  . 31  D 31  
E 1   5 n DT  . 1   E 1   
E 2   5 n DT  . 2   E 2   
E 3   5 n DT  . 3   E 3   
E 4   5 n DG  . 4   E 4   
E 5   5 n DT  . 5   E 5   
E 6   5 n DT  . 6   E 6   
E 7   5 n DT  . 7   E 7   
E 8   5 n DG  . 8   E 8   
E 9   5 n DT  . 9   E 9   
E 10  5 n DT  . 10  E 10  
E 11  5 n DT  . 11  E 11  
E 12  5 n DC  . 12  E 12  
E 13  5 n DT  . 13  E 13  
E 14  5 n DG  . 14  E 14  
E 15  5 n DG  . 15  E 15  
E 16  5 n DT  . 16  E 16  
E 17  5 n DG  . 17  E 17  
E 18  5 n DT  . 18  E 18  
E 19  5 n DG  . 19  E 19  
E 20  5 n DG  . 20  E 20  
E 21  5 n DT  . 21  E 21  
E 22  5 n DC  . 22  E 22  
E 23  5 n DT  . 23  E 23  
E 24  5 n DG  . 24  E 24  
E 25  5 n DG  . 25  E 25  
E 26  5 n DT  . 26  E 26  
E 27  5 n DG  . 27  E 27  
E 28  5 n DC  . 28  E 28  
E 29  5 n DG  . 29  E 29  
E 30  5 n DT  . 30  E 30  
E 31  5 n DG  . 31  E 31  
#
_software.classification other
_software.date           ?
_software.description    "Structure prediction"
_software.name           AlphaFold
_software.pdbx_ordinal   1
_software.type           package
_software.version        "AlphaFold-beta-20231127 (927599d6-1efe-4fa9-85d2-a29f909d212e @ 2024-12-02 03:34:07)"
#
loop_
_struct_asym.entity_id
_struct_asym.id
1 A 
2 B 
3 C 
4 D 
5 E 
#
loop_
_atom_site.group_PDB
_atom_site.id
_atom_site.type_symbol
_atom_site.label_atom_id
_atom_site.label_alt_id
_atom_site.label_comp_id
_atom_site.label_asym_id
_atom_site.label_entity_id
_atom_site.label_seq_id
_atom_site.pdbx_PDB_ins_code
_atom_site.Cartn_x
_atom_site.Cartn_y
_atom_site.Cartn_z
_atom_site.occupancy
_atom_site.B_iso_or_equiv
_atom_site.auth_seq_id
_atom_site.auth_asym_id
_atom_site.pdbx_PDB_model_num
ATOM 1    N N     . MET A 1 1   ? -40.810  39.208  -31.172 1.00 19.41 1   A 1 
ATOM 2    C CA    . MET A 1 1   ? -39.458  39.773  -30.965 1.00 20.93 1   A 1 
ATOM 3    C C     . MET A 1 1   ? -38.670  38.871  -30.011 1.00 23.09 1   A 1 
ATOM 4    O O     . MET A 1 1   ? -39.311  38.068  -29.336 1.00 18.27 1   A 1 
ATOM 5    C CB    . MET A 1 1   ? -39.519  41.224  -30.480 1.00 18.58 1   A 1 
ATOM 6    C CG    . MET A 1 1   ? -39.721  42.183  -31.655 1.00 14.65 1   A 1 
ATOM 7    S SD    . MET A 1 1   ? -39.575  43.916  -31.165 1.00 12.51 1   A 1 
ATOM 8    C CE    . MET A 1 1   ? -39.533  44.721  -32.773 1.00 11.74 1   A 1 
ATOM 9    N N     . PRO A 1 2   ? -37.307  38.886  -29.997 1.00 19.74 2   A 1 
ATOM 10   C CA    . PRO A 1 2   ? -36.497  37.716  -29.653 1.00 21.08 2   A 1 
ATOM 11   C C     . PRO A 1 2   ? -36.481  37.453  -28.143 1.00 21.80 2   A 1 
ATOM 12   O O     . PRO A 1 2   ? -36.123  38.308  -27.343 1.00 18.94 2   A 1 
ATOM 13   C CB    . PRO A 1 2   ? -35.108  38.018  -30.230 1.00 19.34 2   A 1 
ATOM 14   C CG    . PRO A 1 2   ? -35.031  39.541  -30.195 1.00 17.95 2   A 1 
ATOM 15   C CD    . PRO A 1 2   ? -36.482  39.962  -30.481 1.00 19.19 2   A 1 
ATOM 16   N N     . ARG A 1 3   ? -36.866  36.221  -27.738 1.00 20.60 3   A 1 
ATOM 17   C CA    . ARG A 1 3   ? -36.803  35.776  -26.342 1.00 19.90 3   A 1 
ATOM 18   C C     . ARG A 1 3   ? -35.339  35.514  -25.968 1.00 20.33 3   A 1 
ATOM 19   O O     . ARG A 1 3   ? -34.650  34.775  -26.656 1.00 18.43 3   A 1 
ATOM 20   C CB    . ARG A 1 3   ? -37.678  34.528  -26.121 1.00 18.98 3   A 1 
ATOM 21   C CG    . ARG A 1 3   ? -39.180  34.870  -26.056 1.00 17.22 3   A 1 
ATOM 22   C CD    . ARG A 1 3   ? -40.010  33.613  -25.777 1.00 16.42 3   A 1 
ATOM 23   N NE    . ARG A 1 3   ? -41.447  33.920  -25.600 1.00 16.45 3   A 1 
ATOM 24   C CZ    . ARG A 1 3   ? -42.421  33.039  -25.363 1.00 15.46 3   A 1 
ATOM 25   N NH1   . ARG A 1 3   ? -42.172  31.759  -25.286 1.00 14.66 3   A 1 
ATOM 26   N NH2   . ARG A 1 3   ? -43.642  33.439  -25.208 1.00 12.86 3   A 1 
ATOM 27   N N     . CYS A 1 4   ? -34.891  36.114  -24.880 1.00 22.03 4   A 1 
ATOM 28   C CA    . CYS A 1 4   ? -33.545  36.006  -24.341 1.00 24.30 4   A 1 
ATOM 29   C C     . CYS A 1 4   ? -33.323  34.601  -23.744 1.00 24.62 4   A 1 
ATOM 30   O O     . CYS A 1 4   ? -33.642  34.362  -22.587 1.00 23.17 4   A 1 
ATOM 31   C CB    . CYS A 1 4   ? -33.356  37.120  -23.307 1.00 23.29 4   A 1 
ATOM 32   S SG    . CYS A 1 4   ? -31.606  37.315  -22.845 1.00 20.66 4   A 1 
ATOM 33   N N     . ASN A 1 5   ? -32.826  33.664  -24.557 1.00 24.63 5   A 1 
ATOM 34   C CA    . ASN A 1 5   ? -32.473  32.321  -24.098 1.00 26.46 5   A 1 
ATOM 35   C C     . ASN A 1 5   ? -31.218  32.401  -23.228 1.00 25.76 5   A 1 
ATOM 36   O O     . ASN A 1 5   ? -30.110  32.592  -23.734 1.00 24.06 5   A 1 
ATOM 37   C CB    . ASN A 1 5   ? -32.290  31.375  -25.301 1.00 25.83 5   A 1 
ATOM 38   C CG    . ASN A 1 5   ? -33.585  30.743  -25.795 1.00 22.54 5   A 1 
ATOM 39   O OD1   . ASN A 1 5   ? -34.634  30.822  -25.174 1.00 22.74 5   A 1 
ATOM 40   N ND2   . ASN A 1 5   ? -33.547  30.077  -26.922 1.00 23.66 5   A 1 
ATOM 41   N N     . LYS A 1 6   ? -31.374  32.244  -21.907 1.00 20.15 6   A 1 
ATOM 42   C CA    . LYS A 1 6   ? -30.267  32.090  -20.960 1.00 23.75 6   A 1 
ATOM 43   C C     . LYS A 1 6   ? -29.638  30.706  -21.177 1.00 23.69 6   A 1 
ATOM 44   O O     . LYS A 1 6   ? -30.104  29.722  -20.610 1.00 21.12 6   A 1 
ATOM 45   C CB    . LYS A 1 6   ? -30.763  32.245  -19.510 1.00 22.82 6   A 1 
ATOM 46   C CG    . LYS A 1 6   ? -31.006  33.705  -19.099 1.00 20.59 6   A 1 
ATOM 47   C CD    . LYS A 1 6   ? -31.419  33.761  -17.622 1.00 18.82 6   A 1 
ATOM 48   C CE    . LYS A 1 6   ? -31.545  35.206  -17.139 1.00 16.70 6   A 1 
ATOM 49   N NZ    . LYS A 1 6   ? -31.893  35.285  -15.700 1.00 14.20 6   A 1 
ATOM 50   N N     . CYS A 1 7   ? -28.585  30.639  -21.986 1.00 27.56 7   A 1 
ATOM 51   C CA    . CYS A 1 7   ? -27.750  29.452  -22.090 1.00 30.47 7   A 1 
ATOM 52   C C     . CYS A 1 7   ? -26.987  29.266  -20.773 1.00 29.03 7   A 1 
ATOM 53   O O     . CYS A 1 7   ? -25.986  29.926  -20.529 1.00 27.82 7   A 1 
ATOM 54   C CB    . CYS A 1 7   ? -26.804  29.588  -23.290 1.00 29.96 7   A 1 
ATOM 55   S SG    . CYS A 1 7   ? -27.768  29.646  -24.846 1.00 28.42 7   A 1 
ATOM 56   N N     . LEU A 1 8   ? -27.497  28.389  -19.902 1.00 24.04 8   A 1 
ATOM 57   C CA    . LEU A 1 8   ? -26.797  27.933  -18.710 1.00 28.30 8   A 1 
ATOM 58   C C     . LEU A 1 8   ? -25.644  27.025  -19.157 1.00 27.10 8   A 1 
ATOM 59   O O     . LEU A 1 8   ? -25.881  25.912  -19.610 1.00 25.32 8   A 1 
ATOM 60   C CB    . LEU A 1 8   ? -27.785  27.195  -17.783 1.00 27.10 8   A 1 
ATOM 61   C CG    . LEU A 1 8   ? -28.690  28.132  -16.970 1.00 24.83 8   A 1 
ATOM 62   C CD1   . LEU A 1 8   ? -29.934  27.388  -16.478 1.00 26.48 8   A 1 
ATOM 63   C CD2   . LEU A 1 8   ? -27.955  28.698  -15.750 1.00 29.39 8   A 1 
ATOM 64   N N     . SER A 1 9   ? -24.412  27.511  -19.073 1.00 25.20 9   A 1 
ATOM 65   C CA    . SER A 1 9   ? -23.208  26.739  -19.392 1.00 29.24 9   A 1 
ATOM 66   C C     . SER A 1 9   ? -22.912  25.738  -18.266 1.00 28.35 9   A 1 
ATOM 67   O O     . SER A 1 9   ? -22.345  26.112  -17.240 1.00 26.77 9   A 1 
ATOM 68   C CB    . SER A 1 9   ? -22.036  27.695  -19.621 1.00 27.92 9   A 1 
ATOM 69   O OG    . SER A 1 9   ? -21.895  28.584  -18.532 1.00 26.39 9   A 1 
ATOM 70   N N     . GLU A 1 10  ? -23.270  24.472  -18.463 1.00 26.22 10  A 1 
ATOM 71   C CA    . GLU A 1 10  ? -23.112  23.396  -17.456 1.00 28.95 10  A 1 
ATOM 72   C C     . GLU A 1 10  ? -21.667  22.897  -17.242 1.00 27.66 10  A 1 
ATOM 73   O O     . GLU A 1 10  ? -21.421  22.135  -16.316 1.00 25.54 10  A 1 
ATOM 74   C CB    . GLU A 1 10  ? -23.972  22.190  -17.883 1.00 27.52 10  A 1 
ATOM 75   C CG    . GLU A 1 10  ? -25.488  22.421  -17.769 1.00 25.67 10  A 1 
ATOM 76   C CD    . GLU A 1 10  ? -26.287  21.154  -18.115 1.00 24.73 10  A 1 
ATOM 77   O OE1   . GLU A 1 10  ? -27.297  20.902  -17.416 1.00 24.57 10  A 1 
ATOM 78   O OE2   . GLU A 1 10  ? -25.898  20.446  -19.074 1.00 26.53 10  A 1 
ATOM 79   N N     . ASN A 1 11  ? -20.705  23.269  -18.088 1.00 26.98 11  A 1 
ATOM 80   C CA    . ASN A 1 11  ? -19.521  22.445  -18.356 1.00 29.92 11  A 1 
ATOM 81   C C     . ASN A 1 11  ? -18.457  22.329  -17.244 1.00 28.02 11  A 1 
ATOM 82   O O     . ASN A 1 11  ? -17.654  21.397  -17.306 1.00 26.02 11  A 1 
ATOM 83   C CB    . ASN A 1 11  ? -18.872  22.926  -19.668 1.00 28.64 11  A 1 
ATOM 84   C CG    . ASN A 1 11  ? -19.385  22.205  -20.896 1.00 25.42 11  A 1 
ATOM 85   O OD1   . ASN A 1 11  ? -19.987  21.143  -20.870 1.00 27.27 11  A 1 
ATOM 86   N ND2   . ASN A 1 11  ? -19.117  22.754  -22.065 1.00 28.19 11  A 1 
ATOM 87   N N     . ASP A 1 12  ? -18.380  23.235  -16.284 1.00 31.76 12  A 1 
ATOM 88   C CA    . ASP A 1 12  ? -17.127  23.445  -15.531 1.00 34.94 12  A 1 
ATOM 89   C C     . ASP A 1 12  ? -16.731  22.331  -14.540 1.00 32.50 12  A 1 
ATOM 90   O O     . ASP A 1 12  ? -15.562  22.233  -14.161 1.00 30.43 12  A 1 
ATOM 91   C CB    . ASP A 1 12  ? -17.179  24.802  -14.811 1.00 32.88 12  A 1 
ATOM 92   C CG    . ASP A 1 12  ? -16.906  25.985  -15.750 1.00 29.02 12  A 1 
ATOM 93   O OD1   . ASP A 1 12  ? -16.211  25.775  -16.766 1.00 29.79 12  A 1 
ATOM 94   O OD2   . ASP A 1 12  ? -17.405  27.079  -15.425 1.00 30.34 12  A 1 
ATOM 95   N N     . SER A 1 13  ? -17.652  21.465  -14.131 1.00 27.79 13  A 1 
ATOM 96   C CA    . SER A 1 13  ? -17.424  20.567  -12.975 1.00 31.36 13  A 1 
ATOM 97   C C     . SER A 1 13  ? -16.361  19.475  -13.161 1.00 30.07 13  A 1 
ATOM 98   O O     . SER A 1 13  ? -15.968  18.825  -12.187 1.00 27.89 13  A 1 
ATOM 99   C CB    . SER A 1 13  ? -18.743  19.924  -12.553 1.00 29.79 13  A 1 
ATOM 100  O OG    . SER A 1 13  ? -19.213  19.038  -13.552 1.00 27.60 13  A 1 
ATOM 101  N N     . ALA A 1 14  ? -15.911  19.217  -14.389 1.00 27.41 14  A 1 
ATOM 102  C CA    . ALA A 1 14  ? -15.004  18.101  -14.676 1.00 30.29 14  A 1 
ATOM 103  C C     . ALA A 1 14  ? -13.516  18.390  -14.372 1.00 29.21 14  A 1 
ATOM 104  O O     . ALA A 1 14  ? -12.682  17.487  -14.474 1.00 27.34 14  A 1 
ATOM 105  C CB    . ALA A 1 14  ? -15.220  17.679  -16.136 1.00 28.91 14  A 1 
ATOM 106  N N     . SER A 1 15  ? -13.175  19.644  -14.055 1.00 24.11 15  A 1 
ATOM 107  C CA    . SER A 1 15  ? -11.775  20.086  -13.984 1.00 26.75 15  A 1 
ATOM 108  C C     . SER A 1 15  ? -11.039  19.645  -12.719 1.00 25.63 15  A 1 
ATOM 109  O O     . SER A 1 15  ? -9.866   19.294  -12.803 1.00 24.52 15  A 1 
ATOM 110  C CB    . SER A 1 15  ? -11.722  21.611  -14.121 1.00 26.24 15  A 1 
ATOM 111  O OG    . SER A 1 15  ? -10.385  22.037  -14.264 1.00 24.24 15  A 1 
ATOM 112  N N     . GLU A 1 16  ? -11.713  19.648  -11.566 1.00 26.52 16  A 1 
ATOM 113  C CA    . GLU A 1 16  ? -11.039  19.514  -10.260 1.00 28.58 16  A 1 
ATOM 114  C C     . GLU A 1 16  ? -10.354  18.159  -10.049 1.00 27.34 16  A 1 
ATOM 115  O O     . GLU A 1 16  ? -9.225   18.102  -9.552  1.00 25.33 16  A 1 
ATOM 116  C CB    . GLU A 1 16  ? -12.038  19.766  -9.133  1.00 27.66 16  A 1 
ATOM 117  C CG    . GLU A 1 16  ? -12.467  21.237  -9.028  1.00 25.30 16  A 1 
ATOM 118  C CD    . GLU A 1 16  ? -13.364  21.498  -7.803  1.00 23.78 16  A 1 
ATOM 119  O OE1   . GLU A 1 16  ? -13.277  22.613  -7.253  1.00 23.89 16  A 1 
ATOM 120  O OE2   . GLU A 1 16  ? -14.115  20.567  -7.426  1.00 25.42 16  A 1 
ATOM 121  N N     . ASP A 1 17  ? -11.003  17.076  -10.466 1.00 27.01 17  A 1 
ATOM 122  C CA    . ASP A 1 17  ? -10.552  15.706  -10.153 1.00 29.80 17  A 1 
ATOM 123  C C     . ASP A 1 17  ? -9.210   15.337  -10.846 1.00 28.43 17  A 1 
ATOM 124  O O     . ASP A 1 17  ? -8.543   14.379  -10.475 1.00 26.98 17  A 1 
ATOM 125  C CB    . ASP A 1 17  ? -11.686  14.729  -10.500 1.00 29.72 17  A 1 
ATOM 126  C CG    . ASP A 1 17  ? -11.885  13.551  -9.528  1.00 27.11 17  A 1 
ATOM 127  O OD1   . ASP A 1 17  ? -11.371  13.598  -8.390  1.00 28.18 17  A 1 
ATOM 128  O OD2   . ASP A 1 17  ? -12.552  12.553  -9.919  1.00 28.80 17  A 1 
ATOM 129  N N     . ARG A 1 18  ? -8.795   16.111  -11.867 1.00 24.71 18  A 1 
ATOM 130  C CA    . ARG A 1 18  ? -7.519   15.891  -12.575 1.00 25.08 18  A 1 
ATOM 131  C C     . ARG A 1 18  ? -6.305   16.434  -11.827 1.00 24.40 18  A 1 
ATOM 132  O O     . ARG A 1 18  ? -5.188   16.017  -12.148 1.00 22.23 18  A 1 
ATOM 133  C CB    . ARG A 1 18  ? -7.559   16.485  -13.991 1.00 24.27 18  A 1 
ATOM 134  C CG    . ARG A 1 18  ? -8.463   15.694  -14.944 1.00 22.36 18  A 1 
ATOM 135  C CD    . ARG A 1 18  ? -8.296   16.232  -16.373 1.00 21.60 18  A 1 
ATOM 136  N NE    . ARG A 1 18  ? -9.274   15.648  -17.293 1.00 20.92 18  A 1 
ATOM 137  C CZ    . ARG A 1 18  ? -9.374   15.888  -18.590 1.00 19.53 18  A 1 
ATOM 138  N NH1   . ARG A 1 18  ? -8.526   16.661  -19.211 1.00 18.41 18  A 1 
ATOM 139  N NH2   . ARG A 1 18  ? -10.340  15.368  -19.287 1.00 16.54 18  A 1 
ATOM 140  N N     . HIS A 1 19  ? -6.468   17.364  -10.903 1.00 24.30 19  A 1 
ATOM 141  C CA    . HIS A 1 19  ? -5.332   18.065  -10.302 1.00 25.37 19  A 1 
ATOM 142  C C     . HIS A 1 19  ? -4.463   17.160  -9.432  1.00 24.94 19  A 1 
ATOM 143  O O     . HIS A 1 19  ? -3.233   17.232  -9.501  1.00 23.04 19  A 1 
ATOM 144  C CB    . HIS A 1 19  ? -5.815   19.312  -9.544  1.00 24.96 19  A 1 
ATOM 145  C CG    . HIS A 1 19  ? -5.348   20.571  -10.235 1.00 22.92 19  A 1 
ATOM 146  N ND1   . HIS A 1 19  ? -4.088   21.098  -10.163 1.00 22.67 19  A 1 
ATOM 147  C CD2   . HIS A 1 19  ? -6.065   21.362  -11.084 1.00 22.59 19  A 1 
ATOM 148  C CE1   . HIS A 1 19  ? -4.038   22.195  -10.944 1.00 21.69 19  A 1 
ATOM 149  N NE2   . HIS A 1 19  ? -5.230   22.386  -11.537 1.00 21.51 19  A 1 
ATOM 150  N N     . TRP A 1 20  ? -5.101   16.255  -8.706  1.00 30.29 20  A 1 
ATOM 151  C CA    . TRP A 1 20  ? -4.418   15.378  -7.751  1.00 27.48 20  A 1 
ATOM 152  C C     . TRP A 1 20  ? -3.405   14.416  -8.380  1.00 26.33 20  A 1 
ATOM 153  O O     . TRP A 1 20  ? -2.350   14.140  -7.801  1.00 23.85 20  A 1 
ATOM 154  C CB    . TRP A 1 20  ? -5.495   14.585  -7.006  1.00 26.15 20  A 1 
ATOM 155  C CG    . TRP A 1 20  ? -6.143   15.411  -5.946  1.00 23.36 20  A 1 
ATOM 156  C CD1   . TRP A 1 20  ? -7.139   16.307  -6.082  1.00 20.74 20  A 1 
ATOM 157  C CD2   . TRP A 1 20  ? -5.748   15.473  -4.566  1.00 21.84 20  A 1 
ATOM 158  N NE1   . TRP A 1 20  ? -7.385   16.933  -4.870  1.00 18.71 20  A 1 
ATOM 159  C CE2   . TRP A 1 20  ? -6.540   16.437  -3.921  1.00 19.28 20  A 1 
ATOM 160  C CE3   . TRP A 1 20  ? -4.761   14.790  -3.826  1.00 22.45 20  A 1 
ATOM 161  C CZ2   . TRP A 1 20  ? -6.371   16.730  -2.549  1.00 23.23 20  A 1 
ATOM 162  C CZ3   . TRP A 1 20  ? -4.603   15.076  -2.462  1.00 23.82 20  A 1 
ATOM 163  C CH2   . TRP A 1 20  ? -5.394   16.040  -1.844  1.00 24.78 20  A 1 
ATOM 164  N N     . HIS A 1 21  ? -3.687   13.928  -9.573  1.00 26.94 21  A 1 
ATOM 165  C CA    . HIS A 1 21  ? -2.785   13.001  -10.251 1.00 27.99 21  A 1 
ATOM 166  C C     . HIS A 1 21  ? -1.449   13.636  -10.647 1.00 27.12 21  A 1 
ATOM 167  O O     . HIS A 1 21  ? -0.460   12.921  -10.826 1.00 25.58 21  A 1 
ATOM 168  C CB    . HIS A 1 21  ? -3.489   12.396  -11.469 1.00 27.82 21  A 1 
ATOM 169  C CG    . HIS A 1 21  ? -4.147   11.079  -11.155 1.00 25.17 21  A 1 
ATOM 170  N ND1   . HIS A 1 21  ? -3.486   9.927   -10.794 1.00 24.77 21  A 1 
ATOM 171  C CD2   . HIS A 1 21  ? -5.478   10.781  -11.181 1.00 25.15 21  A 1 
ATOM 172  C CE1   . HIS A 1 21  ? -4.395   8.961   -10.599 1.00 23.40 21  A 1 
ATOM 173  N NE2   . HIS A 1 21  ? -5.628   9.445   -10.830 1.00 22.56 21  A 1 
ATOM 174  N N     . ARG A 1 22  ? -1.424   14.954  -10.838 1.00 23.30 22  A 1 
ATOM 175  C CA    . ARG A 1 22  ? -0.276   15.640  -11.431 1.00 22.82 22  A 1 
ATOM 176  C C     . ARG A 1 22  ? 0.885    15.776  -10.447 1.00 22.73 22  A 1 
ATOM 177  O O     . ARG A 1 22  ? 2.028    15.555  -10.838 1.00 20.82 22  A 1 
ATOM 178  C CB    . ARG A 1 22  ? -0.712   17.006  -11.969 1.00 22.20 22  A 1 
ATOM 179  C CG    . ARG A 1 22  ? -0.506   17.092  -13.484 1.00 20.15 22  A 1 
ATOM 180  C CD    . ARG A 1 22  ? -0.927   18.468  -13.998 1.00 18.64 22  A 1 
ATOM 181  N NE    . ARG A 1 22  ? -0.833   18.549  -15.456 1.00 18.23 22  A 1 
ATOM 182  C CZ    . ARG A 1 22  ? -1.084   19.628  -16.189 1.00 15.84 22  A 1 
ATOM 183  N NH1   . ARG A 1 22  ? -1.433   20.763  -15.641 1.00 15.19 22  A 1 
ATOM 184  N NH2   . ARG A 1 22  ? -0.985   19.584  -17.482 1.00 13.35 22  A 1 
ATOM 185  N N     . THR A 1 23  ? 0.594    16.170  -9.225  1.00 25.54 23  A 1 
ATOM 186  C CA    . THR A 1 23  ? 1.613    16.628  -8.271  1.00 25.17 23  A 1 
ATOM 187  C C     . THR A 1 23  ? 2.526    15.514  -7.792  1.00 24.27 23  A 1 
ATOM 188  O O     . THR A 1 23  ? 3.738    15.676  -7.836  1.00 22.89 23  A 1 
ATOM 189  C CB    . THR A 1 23  ? 0.945    17.320  -7.079  1.00 24.45 23  A 1 
ATOM 190  O OG1   . THR A 1 23  ? -0.169   16.568  -6.663  1.00 23.44 23  A 1 
ATOM 191  C CG2   . THR A 1 23  ? 0.451    18.711  -7.456  1.00 25.40 23  A 1 
ATOM 192  N N     . ALA A 1 24  ? 1.985    14.355  -7.448  1.00 24.00 24  A 1 
ATOM 193  C CA    . ALA A 1 24  ? 2.798    13.233  -6.947  1.00 23.05 24  A 1 
ATOM 194  C C     . ALA A 1 24  ? 3.809    12.696  -7.982  1.00 23.13 24  A 1 
ATOM 195  O O     . ALA A 1 24  ? 4.851    12.162  -7.621  1.00 21.54 24  A 1 
ATOM 196  C CB    . ALA A 1 24  ? 1.849    12.129  -6.481  1.00 22.18 24  A 1 
ATOM 197  N N     . THR A 1 25  ? 3.505    12.825  -9.284  1.00 25.73 25  A 1 
ATOM 198  C CA    . THR A 1 25  ? 4.365    12.294  -10.349 1.00 23.61 25  A 1 
ATOM 199  C C     . THR A 1 25  ? 5.557    13.195  -10.664 1.00 23.17 25  A 1 
ATOM 200  O O     . THR A 1 25  ? 6.547    12.725  -11.222 1.00 21.29 25  A 1 
ATOM 201  C CB    . THR A 1 25  ? 3.572    12.019  -11.640 1.00 23.19 25  A 1 
ATOM 202  O OG1   . THR A 1 25  ? 2.237    11.669  -11.399 1.00 21.07 25  A 1 
ATOM 203  C CG2   . THR A 1 25  ? 4.170    10.853  -12.434 1.00 21.74 25  A 1 
ATOM 204  N N     . LEU A 1 26  ? 5.475    14.477  -10.338 1.00 21.81 26  A 1 
ATOM 205  C CA    . LEU A 1 26  ? 6.495    15.459  -10.712 1.00 21.09 26  A 1 
ATOM 206  C C     . LEU A 1 26  ? 7.803    15.304  -9.934  1.00 20.95 26  A 1 
ATOM 207  O O     . LEU A 1 26  ? 8.867    15.628  -10.470 1.00 19.08 26  A 1 
ATOM 208  C CB    . LEU A 1 26  ? 5.911    16.873  -10.549 1.00 19.89 26  A 1 
ATOM 209  C CG    . LEU A 1 26  ? 5.097    17.340  -11.755 1.00 17.83 26  A 1 
ATOM 210  C CD1   . LEU A 1 26  ? 4.212    18.528  -11.384 1.00 17.68 26  A 1 
ATOM 211  C CD2   . LEU A 1 26  ? 6.010    17.772  -12.913 1.00 19.34 26  A 1 
ATOM 212  N N     . PHE A 1 27  ? 7.735    14.785  -8.719  1.00 23.62 27  A 1 
ATOM 213  C CA    . PHE A 1 27  ? 8.849    14.827  -7.769  1.00 23.30 27  A 1 
ATOM 214  C C     . PHE A 1 27  ? 10.151   14.183  -8.223  1.00 23.90 27  A 1 
ATOM 215  O O     . PHE A 1 27  ? 11.225   14.777  -8.113  1.00 21.38 27  A 1 
ATOM 216  C CB    . PHE A 1 27  ? 8.388    14.154  -6.479  1.00 21.83 27  A 1 
ATOM 217  C CG    . PHE A 1 27  ? 8.432    15.121  -5.344  1.00 18.67 27  A 1 
ATOM 218  C CD1   . PHE A 1 27  ? 9.516    15.115  -4.472  1.00 17.67 27  A 1 
ATOM 219  C CD2   . PHE A 1 27  ? 7.407    16.056  -5.237  1.00 18.57 27  A 1 
ATOM 220  C CE1   . PHE A 1 27  ? 9.578    16.058  -3.450  1.00 17.01 27  A 1 
ATOM 221  C CE2   . PHE A 1 27  ? 7.473    17.006  -4.220  1.00 16.88 27  A 1 
ATOM 222  C CZ    . PHE A 1 27  ? 8.562    17.005  -3.327  1.00 16.58 27  A 1 
ATOM 223  N N     . MET A 1 28  ? 10.076   12.951  -8.681  1.00 27.90 28  A 1 
ATOM 224  C CA    . MET A 1 28  ? 11.280   12.113  -8.770  1.00 28.09 28  A 1 
ATOM 225  C C     . MET A 1 28  ? 12.142   12.382  -10.011 1.00 28.86 28  A 1 
ATOM 226  O O     . MET A 1 28  ? 13.268   11.889  -10.077 1.00 26.69 28  A 1 
ATOM 227  C CB    . MET A 1 28  ? 10.876   10.634  -8.680  1.00 26.39 28  A 1 
ATOM 228  C CG    . MET A 1 28  ? 10.604   10.186  -7.242  1.00 23.51 28  A 1 
ATOM 229  S SD    . MET A 1 28  ? 12.072   9.650   -6.320  1.00 20.99 28  A 1 
ATOM 230  C CE    . MET A 1 28  ? 12.374   8.040   -7.058  1.00 19.58 28  A 1 
ATOM 231  N N     . ASN A 1 29  ? 11.640   13.086  -10.997 1.00 25.33 29  A 1 
ATOM 232  C CA    . ASN A 1 29  ? 12.348   13.198  -12.273 1.00 24.72 29  A 1 
ATOM 233  C C     . ASN A 1 29  ? 13.545   14.139  -12.236 1.00 24.39 29  A 1 
ATOM 234  O O     . ASN A 1 29  ? 14.530   13.860  -12.919 1.00 22.37 29  A 1 
ATOM 235  C CB    . ASN A 1 29  ? 11.381   13.622  -13.386 1.00 23.87 29  A 1 
ATOM 236  C CG    . ASN A 1 29  ? 10.670   12.454  -14.030 1.00 20.88 29  A 1 
ATOM 237  O OD1   . ASN A 1 29  ? 10.994   11.297  -13.857 1.00 20.65 29  A 1 
ATOM 238  N ND2   . ASN A 1 29  ? 9.674    12.734  -14.844 1.00 20.70 29  A 1 
ATOM 239  N N     . CYS A 1 30  ? 13.473   15.240  -11.497 1.00 29.29 30  A 1 
ATOM 240  C CA    . CYS A 1 30  ? 14.500   16.267  -11.600 1.00 30.24 30  A 1 
ATOM 241  C C     . CYS A 1 30  ? 15.873   15.808  -11.074 1.00 29.38 30  A 1 
ATOM 242  O O     . CYS A 1 30  ? 16.887   16.370  -11.466 1.00 27.17 30  A 1 
ATOM 243  C CB    . CYS A 1 30  ? 14.000   17.573  -10.959 1.00 28.30 30  A 1 
ATOM 244  S SG    . CYS A 1 30  ? 12.707   18.367  -11.982 1.00 25.11 30  A 1 
ATOM 245  N N     . VAL A 1 31  ? 15.934   14.757  -10.279 1.00 26.91 31  A 1 
ATOM 246  C CA    . VAL A 1 31  ? 17.193   14.320  -9.645  1.00 28.42 31  A 1 
ATOM 247  C C     . VAL A 1 31  ? 18.179   13.683  -10.637 1.00 27.58 31  A 1 
ATOM 248  O O     . VAL A 1 31  ? 19.386   13.839  -10.484 1.00 25.56 31  A 1 
ATOM 249  C CB    . VAL A 1 31  ? 16.912   13.359  -8.479  1.00 26.91 31  A 1 
ATOM 250  C CG1   . VAL A 1 31  ? 18.189   13.011  -7.707  1.00 24.28 31  A 1 
ATOM 251  C CG2   . VAL A 1 31  ? 15.909   13.942  -7.484  1.00 26.53 31  A 1 
ATOM 252  N N     . SER A 1 32  ? 17.693   12.913  -11.619 1.00 28.09 32  A 1 
ATOM 253  C CA    . SER A 1 32  ? 18.571   11.992  -12.351 1.00 29.27 32  A 1 
ATOM 254  C C     . SER A 1 32  ? 19.416   12.626  -13.449 1.00 28.09 32  A 1 
ATOM 255  O O     . SER A 1 32  ? 20.515   12.147  -13.724 1.00 25.90 32  A 1 
ATOM 256  C CB    . SER A 1 32  ? 17.782   10.830  -12.943 1.00 27.46 32  A 1 
ATOM 257  O OG    . SER A 1 32  ? 16.867   11.257  -13.922 1.00 25.63 32  A 1 
ATOM 258  N N     . ASN A 1 33  ? 18.894   13.655  -14.114 1.00 26.43 33  A 1 
ATOM 259  C CA    . ASN A 1 33  ? 19.671   14.320  -15.144 1.00 28.15 33  A 1 
ATOM 260  C C     . ASN A 1 33  ? 20.631   15.291  -14.460 1.00 27.21 33  A 1 
ATOM 261  O O     . ASN A 1 33  ? 20.193   16.243  -13.834 1.00 25.20 33  A 1 
ATOM 262  C CB    . ASN A 1 33  ? 18.750   14.987  -16.173 1.00 26.61 33  A 1 
ATOM 263  C CG    . ASN A 1 33  ? 18.180   14.002  -17.182 1.00 22.78 33  A 1 
ATOM 264  O OD1   . ASN A 1 33  ? 18.628   12.873  -17.339 1.00 22.91 33  A 1 
ATOM 265  N ND2   . ASN A 1 33  ? 17.177   14.414  -17.923 1.00 23.75 33  A 1 
ATOM 266  N N     . GLY A 1 34  ? 21.905   15.051  -14.628 1.00 29.10 34  A 1 
ATOM 267  C CA    . GLY A 1 34  ? 22.974   15.976  -14.246 1.00 29.22 34  A 1 
ATOM 268  C C     . GLY A 1 34  ? 22.986   17.278  -15.059 1.00 28.84 34  A 1 
ATOM 269  O O     . GLY A 1 34  ? 24.047   17.835  -15.298 1.00 27.00 34  A 1 
ATOM 270  N N     . THR A 1 35  ? 21.831   17.731  -15.548 1.00 30.95 35  A 1 
ATOM 271  C CA    . THR A 1 35  ? 21.670   19.097  -15.998 1.00 32.01 35  A 1 
ATOM 272  C C     . THR A 1 35  ? 21.993   19.978  -14.805 1.00 30.93 35  A 1 
ATOM 273  O O     . THR A 1 35  ? 21.304   19.908  -13.790 1.00 28.71 35  A 1 
ATOM 274  C CB    . THR A 1 35  ? 20.262   19.395  -16.509 1.00 29.74 35  A 1 
ATOM 275  O OG1   . THR A 1 35  ? 19.287   18.770  -15.704 1.00 27.52 35  A 1 
ATOM 276  C CG2   . THR A 1 35  ? 20.084   18.879  -17.932 1.00 29.15 35  A 1 
ATOM 277  N N     . VAL A 1 36  ? 23.066   20.758  -14.953 1.00 26.98 36  A 1 
ATOM 278  C CA    . VAL A 1 36  ? 23.406   21.862  -14.075 1.00 29.27 36  A 1 
ATOM 279  C C     . VAL A 1 36  ? 22.118   22.645  -13.874 1.00 28.30 36  A 1 
ATOM 280  O O     . VAL A 1 36  ? 21.579   23.183  -14.838 1.00 27.08 36  A 1 
ATOM 281  C CB    . VAL A 1 36  ? 24.496   22.746  -14.709 1.00 28.10 36  A 1 
ATOM 282  C CG1   . VAL A 1 36  ? 24.938   23.860  -13.756 1.00 26.38 36  A 1 
ATOM 283  C CG2   . VAL A 1 36  ? 25.737   21.912  -15.076 1.00 30.15 36  A 1 
ATOM 284  N N     . TYR A 1 37  ? 21.566   22.586  -12.666 1.00 26.35 37  A 1 
ATOM 285  C CA    . TYR A 1 37  ? 20.457   23.452  -12.319 1.00 26.63 37  A 1 
ATOM 286  C C     . TYR A 1 37  ? 20.968   24.867  -12.557 1.00 26.00 37  A 1 
ATOM 287  O O     . TYR A 1 37  ? 21.929   25.278  -11.907 1.00 24.38 37  A 1 
ATOM 288  C CB    . TYR A 1 37  ? 20.024   23.225  -10.868 1.00 25.77 37  A 1 
ATOM 289  C CG    . TYR A 1 37  ? 18.996   22.134  -10.684 1.00 25.61 37  A 1 
ATOM 290  C CD1   . TYR A 1 37  ? 17.624   22.477  -10.613 1.00 26.38 37  A 1 
ATOM 291  C CD2   . TYR A 1 37  ? 19.378   20.787  -10.568 1.00 28.43 37  A 1 
ATOM 292  C CE1   . TYR A 1 37  ? 16.653   21.484  -10.418 1.00 26.29 37  A 1 
ATOM 293  C CE2   . TYR A 1 37  ? 18.409   19.780  -10.381 1.00 25.15 37  A 1 
ATOM 294  C CZ    . TYR A 1 37  ? 17.044   20.135  -10.297 1.00 24.29 37  A 1 
ATOM 295  O OH    . TYR A 1 37  ? 16.099   19.161  -10.087 1.00 23.36 37  A 1 
ATOM 296  N N     . GLU A 1 38  ? 20.412   25.564  -13.540 1.00 27.16 38  A 1 
ATOM 297  C CA    . GLU A 1 38  ? 20.648   26.995  -13.661 1.00 30.30 38  A 1 
ATOM 298  C C     . GLU A 1 38  ? 20.230   27.594  -12.329 1.00 29.39 38  A 1 
ATOM 299  O O     . GLU A 1 38  ? 19.052   27.580  -11.954 1.00 28.37 38  A 1 
ATOM 300  C CB    . GLU A 1 38  ? 19.889   27.628  -14.832 1.00 29.92 38  A 1 
ATOM 301  C CG    . GLU A 1 38  ? 20.600   27.405  -16.174 1.00 26.81 38  A 1 
ATOM 302  C CD    . GLU A 1 38  ? 19.976   28.204  -17.327 1.00 24.58 38  A 1 
ATOM 303  O OE1   . GLU A 1 38  ? 20.711   28.493  -18.294 1.00 23.74 38  A 1 
ATOM 304  O OE2   . GLU A 1 38  ? 18.758   28.501  -17.264 1.00 24.44 38  A 1 
ATOM 305  N N     . GLU A 1 39  ? 21.233   28.006  -11.577 1.00 27.66 39  A 1 
ATOM 306  C CA    . GLU A 1 39  ? 21.046   28.624  -10.291 1.00 30.16 39  A 1 
ATOM 307  C C     . GLU A 1 39  ? 20.233   29.894  -10.531 1.00 28.61 39  A 1 
ATOM 308  O O     . GLU A 1 39  ? 20.725   30.862  -11.106 1.00 27.36 39  A 1 
ATOM 309  C CB    . GLU A 1 39  ? 22.400   28.905  -9.639  1.00 29.81 39  A 1 
ATOM 310  C CG    . GLU A 1 39  ? 23.141   27.637  -9.185  1.00 27.13 39  A 1 
ATOM 311  C CD    . GLU A 1 39  ? 24.500   27.953  -8.536  1.00 25.46 39  A 1 
ATOM 312  O OE1   . GLU A 1 39  ? 24.757   27.452  -7.423  1.00 24.61 39  A 1 
ATOM 313  O OE2   . GLU A 1 39  ? 25.281   28.724  -9.142  1.00 25.08 39  A 1 
ATOM 314  N N     . ALA A 1 40  ? 18.971   29.865  -10.138 1.00 30.97 40  A 1 
ATOM 315  C CA    . ALA A 1 40  ? 18.149   31.056  -10.156 1.00 31.30 40  A 1 
ATOM 316  C C     . ALA A 1 40  ? 18.769   32.029  -9.149  1.00 29.84 40  A 1 
ATOM 317  O O     . ALA A 1 40  ? 18.536   31.914  -7.945  1.00 28.59 40  A 1 
ATOM 318  C CB    . ALA A 1 40  ? 16.696   30.692  -9.847  1.00 29.74 40  A 1 
ATOM 319  N N     . VAL A 1 41  ? 19.611   32.943  -9.661  1.00 29.12 41  A 1 
ATOM 320  C CA    . VAL A 1 41  ? 20.225   34.006  -8.883  1.00 30.99 41  A 1 
ATOM 321  C C     . VAL A 1 41  ? 19.100   34.930  -8.443  1.00 29.81 41  A 1 
ATOM 322  O O     . VAL A 1 41  ? 18.663   35.808  -9.190  1.00 28.45 41  A 1 
ATOM 323  C CB    . VAL A 1 41  ? 21.318   34.751  -9.661  1.00 29.32 41  A 1 
ATOM 324  C CG1   . VAL A 1 41  ? 22.059   35.718  -8.734  1.00 27.10 41  A 1 
ATOM 325  C CG2   . VAL A 1 41  ? 22.355   33.802  -10.270 1.00 29.81 41  A 1 
ATOM 326  N N     . GLY A 1 42  ? 18.587   34.684  -7.260  1.00 29.80 42  A 1 
ATOM 327  C CA    . GLY A 1 42  ? 17.682   35.629  -6.621  1.00 30.59 42  A 1 
ATOM 328  C C     . GLY A 1 42  ? 18.383   36.981  -6.467  1.00 29.95 42  A 1 
ATOM 329  O O     . GLY A 1 42  ? 19.592   37.045  -6.267  1.00 28.47 42  A 1 
ATOM 330  N N     . ARG A 1 43  ? 17.632   38.075  -6.555  1.00 29.54 43  A 1 
ATOM 331  C CA    . ARG A 1 43  ? 18.140   39.465  -6.557  1.00 32.64 43  A 1 
ATOM 332  C C     . ARG A 1 43  ? 19.070   39.798  -5.373  1.00 30.85 43  A 1 
ATOM 333  O O     . ARG A 1 43  ? 19.927   40.655  -5.512  1.00 28.44 43  A 1 
ATOM 334  C CB    . ARG A 1 43  ? 16.946   40.420  -6.570  1.00 31.13 43  A 1 
ATOM 335  C CG    . ARG A 1 43  ? 17.041   41.484  -7.670  1.00 28.56 43  A 1 
ATOM 336  C CD    . ARG A 1 43  ? 15.827   42.400  -7.601  1.00 25.97 43  A 1 
ATOM 337  N NE    . ARG A 1 43  ? 15.790   43.336  -8.729  1.00 24.89 43  A 1 
ATOM 338  C CZ    . ARG A 1 43  ? 14.869   44.277  -8.926  1.00 22.26 43  A 1 
ATOM 339  N NH1   . ARG A 1 43  ? 13.892   44.461  -8.083  1.00 21.65 43  A 1 
ATOM 340  N NH2   . ARG A 1 43  ? 14.907   45.034  -9.986  1.00 21.50 43  A 1 
ATOM 341  N N     . GLU A 1 44  ? 18.885   39.123  -4.250  1.00 34.72 44  A 1 
ATOM 342  C CA    . GLU A 1 44  ? 19.680   39.321  -3.019  1.00 37.15 44  A 1 
ATOM 343  C C     . GLU A 1 44  ? 20.857   38.335  -2.871  1.00 36.77 44  A 1 
ATOM 344  O O     . GLU A 1 44  ? 21.412   38.192  -1.788  1.00 34.63 44  A 1 
ATOM 345  C CB    . GLU A 1 44  ? 18.760   39.308  -1.790  1.00 34.90 44  A 1 
ATOM 346  C CG    . GLU A 1 44  ? 17.785   40.490  -1.790  1.00 32.54 44  A 1 
ATOM 347  C CD    . GLU A 1 44  ? 17.006   40.627  -0.475  1.00 29.26 44  A 1 
ATOM 348  O OE1   . GLU A 1 44  ? 16.460   41.733  -0.263  1.00 27.60 44  A 1 
ATOM 349  O OE2   . GLU A 1 44  ? 16.954   39.647  0.295   1.00 27.68 44  A 1 
ATOM 350  N N     . GLY A 1 45  ? 21.270   37.665  -3.956  1.00 34.61 45  A 1 
ATOM 351  C CA    . GLY A 1 45  ? 22.461   36.802  -3.934  1.00 34.79 45  A 1 
ATOM 352  C C     . GLY A 1 45  ? 22.318   35.475  -3.174  1.00 34.55 45  A 1 
ATOM 353  O O     . GLY A 1 45  ? 23.279   34.722  -3.083  1.00 32.99 45  A 1 
ATOM 354  N N     . CYS A 1 46  ? 21.123   35.184  -2.636  1.00 44.41 46  A 1 
ATOM 355  C CA    . CYS A 1 46  ? 20.859   33.895  -2.010  1.00 44.84 46  A 1 
ATOM 356  C C     . CYS A 1 46  ? 20.586   32.849  -3.095  1.00 43.98 46  A 1 
ATOM 357  O O     . CYS A 1 46  ? 19.549   32.880  -3.750  1.00 41.81 46  A 1 
ATOM 358  C CB    . CYS A 1 46  ? 19.705   34.023  -1.022  1.00 42.39 46  A 1 
ATOM 359  S SG    . CYS A 1 46  ? 20.215   35.041  0.405   1.00 38.74 46  A 1 
ATOM 360  N N     . TRP A 1 47  ? 21.529   31.906  -3.278  1.00 50.95 47  A 1 
ATOM 361  C CA    . TRP A 1 47  ? 21.354   30.755  -4.151  1.00 49.29 47  A 1 
ATOM 362  C C     . TRP A 1 47  ? 20.364   29.795  -3.486  1.00 49.42 47  A 1 
ATOM 363  O O     . TRP A 1 47  ? 20.699   29.120  -2.505  1.00 47.59 47  A 1 
ATOM 364  C CB    . TRP A 1 47  ? 22.689   30.106  -4.428  1.00 46.01 47  A 1 
ATOM 365  C CG    . TRP A 1 47  ? 23.713   31.013  -5.043  1.00 42.13 47  A 1 
ATOM 366  C CD1   . TRP A 1 47  ? 24.613   31.744  -4.371  1.00 38.44 47  A 1 
ATOM 367  C CD2   . TRP A 1 47  ? 23.954   31.278  -6.465  1.00 41.33 47  A 1 
ATOM 368  N NE1   . TRP A 1 47  ? 25.437   32.424  -5.274  1.00 34.42 47  A 1 
ATOM 369  C CE2   . TRP A 1 47  ? 25.073   32.146  -6.555  1.00 37.46 47  A 1 
ATOM 370  C CE3   . TRP A 1 47  ? 23.363   30.814  -7.647  1.00 39.09 47  A 1 
ATOM 371  C CZ2   . TRP A 1 47  ? 25.616   32.516  -7.818  1.00 38.79 47  A 1 
ATOM 372  C CZ3   . TRP A 1 47  ? 23.896   31.202  -8.895  1.00 38.70 47  A 1 
ATOM 373  C CH2   . TRP A 1 47  ? 25.014   32.026  -8.979  1.00 40.40 47  A 1 
ATOM 374  N N     . ALA A 1 48  ? 19.156   29.759  -4.005  1.00 57.23 48  A 1 
ATOM 375  C CA    . ALA A 1 48  ? 18.154   28.816  -3.542  1.00 58.14 48  A 1 
ATOM 376  C C     . ALA A 1 48  ? 18.044   27.660  -4.544  1.00 60.49 48  A 1 
ATOM 377  O O     . ALA A 1 48  ? 17.874   27.875  -5.743  1.00 58.04 48  A 1 
ATOM 378  C CB    . ALA A 1 48  ? 16.833   29.547  -3.327  1.00 52.69 48  A 1 
ATOM 379  N N     . ARG A 1 49  ? 18.119   26.426  -4.044  1.00 64.19 49  A 1 
ATOM 380  C CA    . ARG A 1 49  ? 17.828   25.249  -4.860  1.00 66.46 49  A 1 
ATOM 381  C C     . ARG A 1 49  ? 16.414   25.349  -5.410  1.00 68.59 49  A 1 
ATOM 382  O O     . ARG A 1 49  ? 15.494   25.701  -4.682  1.00 65.60 49  A 1 
ATOM 383  C CB    . ARG A 1 49  ? 18.038   23.982  -4.018  1.00 62.34 49  A 1 
ATOM 384  C CG    . ARG A 1 49  ? 17.770   22.702  -4.824  1.00 55.04 49  A 1 
ATOM 385  C CD    . ARG A 1 49  ? 18.072   21.460  -3.991  1.00 56.29 49  A 1 
ATOM 386  N NE    . ARG A 1 49  ? 17.623   20.245  -4.671  1.00 50.49 49  A 1 
ATOM 387  C CZ    . ARG A 1 49  ? 18.138   19.027  -4.573  1.00 44.89 49  A 1 
ATOM 388  N NH1   . ARG A 1 49  ? 19.170   18.778  -3.829  1.00 43.93 49  A 1 
ATOM 389  N NH2   . ARG A 1 49  ? 17.596   18.045  -5.212  1.00 44.92 49  A 1 
ATOM 390  N N     . LEU A 1 50  ? 16.232   25.026  -6.688  1.00 65.79 50  A 1 
ATOM 391  C CA    . LEU A 1 50  ? 14.907   24.987  -7.293  1.00 66.55 50  A 1 
ATOM 392  C C     . LEU A 1 50  ? 14.048   23.888  -6.646  1.00 68.81 50  A 1 
ATOM 393  O O     . LEU A 1 50  ? 14.543   22.863  -6.175  1.00 66.09 50  A 1 
ATOM 394  C CB    . LEU A 1 50  ? 15.012   24.807  -8.812  1.00 61.40 50  A 1 
ATOM 395  C CG    . LEU A 1 50  ? 15.594   26.023  -9.553  1.00 57.19 50  A 1 
ATOM 396  C CD1   . LEU A 1 50  ? 15.795   25.694  -11.028 1.00 53.93 50  A 1 
ATOM 397  C CD2   . LEU A 1 50  ? 14.677   27.242  -9.462  1.00 56.01 50  A 1 
ATOM 398  N N     . CYS A 1 51  ? 12.743   24.128  -6.625  1.00 71.59 51  A 1 
ATOM 399  C CA    . CYS A 1 51  ? 11.766   23.167  -6.143  1.00 69.81 51  A 1 
ATOM 400  C C     . CYS A 1 51  ? 11.839   21.866  -6.952  1.00 67.96 51  A 1 
ATOM 401  O O     . CYS A 1 51  ? 11.671   21.886  -8.168  1.00 62.61 51  A 1 
ATOM 402  C CB    . CYS A 1 51  ? 10.386   23.814  -6.234  1.00 68.28 51  A 1 
ATOM 403  S SG    . CYS A 1 51  ? 9.055    22.642  -5.832  1.00 65.35 51  A 1 
ATOM 404  N N     . ASP A 1 52  ? 12.002   20.736  -6.286  1.00 74.34 52  A 1 
ATOM 405  C CA    . ASP A 1 52  ? 12.008   19.415  -6.922  1.00 71.15 52  A 1 
ATOM 406  C C     . ASP A 1 52  ? 10.629   19.035  -7.512  1.00 69.87 52  A 1 
ATOM 407  O O     . ASP A 1 52  ? 10.535   18.124  -8.330  1.00 64.70 52  A 1 
ATOM 408  C CB    . ASP A 1 52  ? 12.467   18.358  -5.906  1.00 67.48 52  A 1 
ATOM 409  C CG    . ASP A 1 52  ? 13.909   18.511  -5.396  1.00 66.53 52  A 1 
ATOM 410  O OD1   . ASP A 1 52  ? 14.823   18.839  -6.180  1.00 61.54 52  A 1 
ATOM 411  O OD2   . ASP A 1 52  ? 14.133   18.240  -4.189  1.00 62.56 52  A 1 
ATOM 412  N N     . GLY A 1 53  ? 9.565    19.727  -7.108  1.00 68.90 53  A 1 
ATOM 413  C CA    . GLY A 1 53  ? 8.214    19.534  -7.621  1.00 65.15 53  A 1 
ATOM 414  C C     . GLY A 1 53  ? 7.950    20.248  -8.947  1.00 65.25 53  A 1 
ATOM 415  O O     . GLY A 1 53  ? 7.558    19.616  -9.920  1.00 62.32 53  A 1 
ATOM 416  N N     . CYS A 1 54  ? 8.157    21.580  -9.004  1.00 70.80 54  A 1 
ATOM 417  C CA    . CYS A 1 54  ? 7.888    22.370  -10.207 1.00 70.64 54  A 1 
ATOM 418  C C     . CYS A 1 54  ? 9.134    22.691  -11.044 1.00 70.31 54  A 1 
ATOM 419  O O     . CYS A 1 54  ? 9.000    23.062  -12.201 1.00 62.96 54  A 1 
ATOM 420  C CB    . CYS A 1 54  ? 7.121    23.643  -9.828  1.00 66.79 54  A 1 
ATOM 421  S SG    . CYS A 1 54  ? 8.151    24.750  -8.812  1.00 67.75 54  A 1 
ATOM 422  N N     . CYS A 1 55  ? 10.323   22.565  -10.470 1.00 69.85 55  A 1 
ATOM 423  C CA    . CYS A 1 55  ? 11.625   22.835  -11.085 1.00 66.99 55  A 1 
ATOM 424  C C     . CYS A 1 55  ? 11.759   24.244  -11.695 1.00 68.49 55  A 1 
ATOM 425  O O     . CYS A 1 55  ? 12.579   24.474  -12.564 1.00 62.00 55  A 1 
ATOM 426  C CB    . CYS A 1 55  ? 12.008   21.680  -12.044 1.00 61.71 55  A 1 
ATOM 427  S SG    . CYS A 1 55  ? 11.869   20.036  -11.221 1.00 55.76 55  A 1 
ATOM 428  N N     . THR A 1 56  ? 10.937   25.198  -11.226 1.00 67.81 56  A 1 
ATOM 429  C CA    . THR A 1 56  ? 10.889   26.574  -11.738 1.00 69.56 56  A 1 
ATOM 430  C C     . THR A 1 56  ? 11.010   27.634  -10.645 1.00 72.47 56  A 1 
ATOM 431  O O     . THR A 1 56  ? 11.546   28.709  -10.893 1.00 67.27 56  A 1 
ATOM 432  C CB    . THR A 1 56  ? 9.583    26.829  -12.512 1.00 64.60 56  A 1 
ATOM 433  O OG1   . THR A 1 56  ? 8.456    26.485  -11.731 1.00 60.03 56  A 1 
ATOM 434  C CG2   . THR A 1 56  ? 9.505    26.027  -13.807 1.00 60.83 56  A 1 
ATOM 435  N N     . VAL A 1 57  ? 10.518   27.339  -9.451  1.00 75.10 57  A 1 
ATOM 436  C CA    . VAL A 1 57  ? 10.477   28.275  -8.320  1.00 74.40 57  A 1 
ATOM 437  C C     . VAL A 1 57  ? 11.505   27.844  -7.268  1.00 76.09 57  A 1 
ATOM 438  O O     . VAL A 1 57  ? 11.672   26.640  -7.054  1.00 73.34 57  A 1 
ATOM 439  C CB    . VAL A 1 57  ? 9.058    28.361  -7.733  1.00 69.80 57  A 1 
ATOM 440  C CG1   . VAL A 1 57  ? 8.946    29.415  -6.632  1.00 62.31 57  A 1 
ATOM 441  C CG2   . VAL A 1 57  ? 8.033    28.717  -8.814  1.00 66.72 57  A 1 
ATOM 442  N N     . PRO A 1 58  ? 12.201   28.792  -6.597  1.00 68.25 58  A 1 
ATOM 443  C CA    . PRO A 1 58  ? 13.074   28.462  -5.473  1.00 68.60 58  A 1 
ATOM 444  C C     . PRO A 1 58  ? 12.337   27.689  -4.379  1.00 69.22 58  A 1 
ATOM 445  O O     . PRO A 1 58  ? 11.199   27.993  -4.030  1.00 69.42 58  A 1 
ATOM 446  C CB    . PRO A 1 58  ? 13.617   29.791  -4.960  1.00 67.74 58  A 1 
ATOM 447  C CG    . PRO A 1 58  ? 13.539   30.701  -6.183  1.00 65.45 58  A 1 
ATOM 448  C CD    . PRO A 1 58  ? 12.275   30.204  -6.887  1.00 71.58 58  A 1 
ATOM 449  N N     . SER A 1 59  ? 13.008   26.676  -3.819  1.00 70.35 59  A 1 
ATOM 450  C CA    . SER A 1 59  ? 12.478   25.915  -2.692  1.00 69.28 59  A 1 
ATOM 451  C C     . SER A 1 59  ? 12.481   26.752  -1.413  1.00 68.04 59  A 1 
ATOM 452  O O     . SER A 1 59  ? 13.424   27.489  -1.143  1.00 66.72 59  A 1 
ATOM 453  C CB    . SER A 1 59  ? 13.250   24.610  -2.511  1.00 67.64 59  A 1 
ATOM 454  O OG    . SER A 1 59  ? 14.639   24.834  -2.375  1.00 62.67 59  A 1 
ATOM 455  N N     . VAL A 1 60  ? 11.438   26.583  -0.599  1.00 75.62 60  A 1 
ATOM 456  C CA    . VAL A 1 60  ? 11.306   27.257  0.706   1.00 74.73 60  A 1 
ATOM 457  C C     . VAL A 1 60  ? 11.307   26.280  1.879   1.00 75.46 60  A 1 
ATOM 458  O O     . VAL A 1 60  ? 11.674   26.659  2.990   1.00 71.86 60  A 1 
ATOM 459  C CB    . VAL A 1 60  ? 10.064   28.161  0.762   1.00 72.34 60  A 1 
ATOM 460  C CG1   . VAL A 1 60  ? 10.175   29.296  -0.269  1.00 63.94 60  A 1 
ATOM 461  C CG2   . VAL A 1 60  ? 8.759    27.396  0.519   1.00 68.99 60  A 1 
ATOM 462  N N     . VAL A 1 61  ? 10.948   25.031  1.621   1.00 72.11 61  A 1 
ATOM 463  C CA    . VAL A 1 61  ? 10.957   23.958  2.628   1.00 72.23 61  A 1 
ATOM 464  C C     . VAL A 1 61  ? 11.666   22.712  2.099   1.00 72.70 61  A 1 
ATOM 465  O O     . VAL A 1 61  ? 11.676   22.446  0.906   1.00 71.45 61  A 1 
ATOM 466  C CB    . VAL A 1 61  ? 9.548    23.592  3.126   1.00 69.79 61  A 1 
ATOM 467  C CG1   . VAL A 1 61  ? 8.882    24.778  3.821   1.00 60.62 61  A 1 
ATOM 468  C CG2   . VAL A 1 61  ? 8.617    23.087  2.016   1.00 64.39 61  A 1 
ATOM 469  N N     . TYR A 1 62  ? 12.235   21.937  3.022   1.00 66.00 62  A 1 
ATOM 470  C CA    . TYR A 1 62  ? 12.709   20.590  2.756   1.00 64.62 62  A 1 
ATOM 471  C C     . TYR A 1 62  ? 11.820   19.578  3.476   1.00 64.75 62  A 1 
ATOM 472  O O     . TYR A 1 62  ? 11.675   19.632  4.696   1.00 63.42 62  A 1 
ATOM 473  C CB    . TYR A 1 62  ? 14.164   20.453  3.187   1.00 62.62 62  A 1 
ATOM 474  C CG    . TYR A 1 62  ? 14.734   19.063  2.988   1.00 59.34 62  A 1 
ATOM 475  C CD1   . TYR A 1 62  ? 14.989   18.224  4.084   1.00 57.45 62  A 1 
ATOM 476  C CD2   . TYR A 1 62  ? 15.026   18.609  1.690   1.00 57.79 62  A 1 
ATOM 477  C CE1   . TYR A 1 62  ? 15.557   16.951  3.893   1.00 53.41 62  A 1 
ATOM 478  C CE2   . TYR A 1 62  ? 15.584   17.342  1.487   1.00 55.35 62  A 1 
ATOM 479  C CZ    . TYR A 1 62  ? 15.859   16.521  2.586   1.00 61.42 62  A 1 
ATOM 480  O OH    . TYR A 1 62  ? 16.446   15.295  2.391   1.00 61.46 62  A 1 
ATOM 481  N N     . CYS A 1 63  ? 11.246   18.655  2.720   1.00 66.57 63  A 1 
ATOM 482  C CA    . CYS A 1 63  ? 10.498   17.535  3.278   1.00 65.84 63  A 1 
ATOM 483  C C     . CYS A 1 63  ? 11.451   16.368  3.542   1.00 64.16 63  A 1 
ATOM 484  O O     . CYS A 1 63  ? 11.948   15.734  2.611   1.00 61.67 63  A 1 
ATOM 485  C CB    . CYS A 1 63  ? 9.360    17.150  2.333   1.00 64.19 63  A 1 
ATOM 486  S SG    . CYS A 1 63  ? 8.450    15.749  3.034   1.00 58.81 63  A 1 
ATOM 487  N N     . ARG A 1 64  ? 11.676   16.044  4.818   1.00 61.78 64  A 1 
ATOM 488  C CA    . ARG A 1 64  ? 12.555   14.931  5.211   1.00 58.70 64  A 1 
ATOM 489  C C     . ARG A 1 64  ? 12.026   13.582  4.724   1.00 54.73 64  A 1 
ATOM 490  O O     . ARG A 1 64  ? 12.792   12.765  4.225   1.00 51.56 64  A 1 
ATOM 491  C CB    . ARG A 1 64  ? 12.719   14.910  6.736   1.00 55.39 64  A 1 
ATOM 492  C CG    . ARG A 1 64  ? 13.599   16.065  7.239   1.00 51.31 64  A 1 
ATOM 493  C CD    . ARG A 1 64  ? 13.789   15.958  8.747   1.00 50.44 64  A 1 
ATOM 494  N NE    . ARG A 1 64  ? 14.729   16.966  9.250   1.00 43.05 64  A 1 
ATOM 495  C CZ    . ARG A 1 64  ? 14.982   17.219  10.516  1.00 39.28 64  A 1 
ATOM 496  N NH1   . ARG A 1 64  ? 14.401   16.576  11.486  1.00 37.83 64  A 1 
ATOM 497  N NH2   . ARG A 1 64  ? 15.841   18.137  10.837  1.00 37.48 64  A 1 
ATOM 498  N N     . ALA A 1 65  ? 10.722   13.353  4.857   1.00 62.96 65  A 1 
ATOM 499  C CA    . ALA A 1 65  ? 10.097   12.091  4.469   1.00 60.11 65  A 1 
ATOM 500  C C     . ALA A 1 65  ? 10.239   11.810  2.968   1.00 60.16 65  A 1 
ATOM 501  O O     . ALA A 1 65  ? 10.502   10.669  2.578   1.00 58.64 65  A 1 
ATOM 502  C CB    . ALA A 1 65  ? 8.633    12.117  4.897   1.00 58.32 65  A 1 
ATOM 503  N N     . ASP A 1 66  ? 10.128   12.845  2.132   1.00 65.49 66  A 1 
ATOM 504  C CA    . ASP A 1 66  ? 10.240   12.731  0.677   1.00 63.61 66  A 1 
ATOM 505  C C     . ASP A 1 66  ? 11.665   12.994  0.143   1.00 63.56 66  A 1 
ATOM 506  O O     . ASP A 1 66  ? 11.929   12.703  -1.017  1.00 60.01 66  A 1 
ATOM 507  C CB    . ASP A 1 66  ? 9.162    13.586  -0.003  1.00 60.27 66  A 1 
ATOM 508  C CG    . ASP A 1 66  ? 7.779    12.957  0.193   1.00 57.33 66  A 1 
ATOM 509  O OD1   . ASP A 1 66  ? 7.665    11.726  -0.027  1.00 55.68 66  A 1 
ATOM 510  O OD2   . ASP A 1 66  ? 6.846    13.687  0.572   1.00 55.97 66  A 1 
ATOM 511  N N     . SER A 1 67  ? 12.582   13.448  1.000   1.00 59.59 67  A 1 
ATOM 512  C CA    . SER A 1 67  ? 13.937   13.871  0.646   1.00 59.36 67  A 1 
ATOM 513  C C     . SER A 1 67  ? 13.930   14.894  -0.497  1.00 60.49 67  A 1 
ATOM 514  O O     . SER A 1 67  ? 14.611   14.709  -1.498  1.00 58.14 67  A 1 
ATOM 515  C CB    . SER A 1 67  ? 14.849   12.673  0.337   1.00 56.57 67  A 1 
ATOM 516  O OG    . SER A 1 67  ? 14.871   11.765  1.416   1.00 52.78 67  A 1 
ATOM 517  N N     . ALA A 1 68  ? 13.086   15.923  -0.354  1.00 60.61 68  A 1 
ATOM 518  C CA    . ALA A 1 68  ? 12.825   16.832  -1.459  1.00 61.82 68  A 1 
ATOM 519  C C     . ALA A 1 68  ? 12.647   18.282  -1.009  1.00 62.57 68  A 1 
ATOM 520  O O     . ALA A 1 68  ? 12.053   18.563  0.027   1.00 63.29 68  A 1 
ATOM 521  C CB    . ALA A 1 68  ? 11.619   16.311  -2.206  1.00 59.22 68  A 1 
ATOM 522  N N     . TYR A 1 69  ? 13.168   19.180  -1.839  1.00 68.95 69  A 1 
ATOM 523  C CA    . TYR A 1 69  ? 13.095   20.623  -1.681  1.00 68.30 69  A 1 
ATOM 524  C C     . TYR A 1 69  ? 11.859   21.158  -2.396  1.00 69.96 69  A 1 
ATOM 525  O O     . TYR A 1 69  ? 11.667   20.881  -3.577  1.00 68.08 69  A 1 
ATOM 526  C CB    . TYR A 1 69  ? 14.373   21.257  -2.226  1.00 66.27 69  A 1 
ATOM 527  C CG    . TYR A 1 69  ? 15.623   20.804  -1.513  1.00 63.97 69  A 1 
ATOM 528  C CD1   . TYR A 1 69  ? 16.099   21.510  -0.398  1.00 58.43 69  A 1 
ATOM 529  C CD2   . TYR A 1 69  ? 16.310   19.649  -1.943  1.00 60.04 69  A 1 
ATOM 530  C CE1   . TYR A 1 69  ? 17.238   21.074  0.290   1.00 56.17 69  A 1 
ATOM 531  C CE2   . TYR A 1 69  ? 17.444   19.199  -1.263  1.00 57.01 69  A 1 
ATOM 532  C CZ    . TYR A 1 69  ? 17.907   19.909  -0.138  1.00 64.32 69  A 1 
ATOM 533  O OH    . TYR A 1 69  ? 19.008   19.453  0.542   1.00 61.89 69  A 1 
ATOM 534  N N     . LEU A 1 70  ? 11.029   21.923  -1.691  1.00 67.51 70  A 1 
ATOM 535  C CA    . LEU A 1 70  ? 9.736    22.360  -2.191  1.00 66.74 70  A 1 
ATOM 536  C C     . LEU A 1 70  ? 9.544    23.870  -2.069  1.00 66.95 70  A 1 
ATOM 537  O O     . LEU A 1 70  ? 9.900    24.469  -1.061  1.00 67.18 70  A 1 
ATOM 538  C CB    . LEU A 1 70  ? 8.624    21.628  -1.427  1.00 63.72 70  A 1 
ATOM 539  C CG    . LEU A 1 70  ? 8.546    20.140  -1.734  1.00 63.70 70  A 1 
ATOM 540  C CD1   . LEU A 1 70  ? 7.466    19.482  -0.845  1.00 63.36 70  A 1 
ATOM 541  C CD2   . LEU A 1 70  ? 8.214    19.973  -3.222  1.00 63.47 70  A 1 
ATOM 542  N N     . CYS A 1 71  ? 8.941    24.488  -3.106  1.00 77.19 71  A 1 
ATOM 543  C CA    . CYS A 1 71  ? 8.354    25.809  -2.969  1.00 76.67 71  A 1 
ATOM 544  C C     . CYS A 1 71  ? 7.052    25.734  -2.157  1.00 77.10 71  A 1 
ATOM 545  O O     . CYS A 1 71  ? 6.472    24.656  -2.010  1.00 73.34 71  A 1 
ATOM 546  C CB    . CYS A 1 71  ? 8.145    26.431  -4.356  1.00 73.83 71  A 1 
ATOM 547  S SG    . CYS A 1 71  ? 6.922    25.506  -5.345  1.00 70.80 71  A 1 
ATOM 548  N N     . ALA A 1 72  ? 6.569    26.881  -1.673  1.00 77.10 72  A 1 
ATOM 549  C CA    . ALA A 1 72  ? 5.366    26.955  -0.853  1.00 75.11 72  A 1 
ATOM 550  C C     . ALA A 1 72  ? 4.133    26.343  -1.539  1.00 76.13 72  A 1 
ATOM 551  O O     . ALA A 1 72  ? 3.385    25.589  -0.918  1.00 73.24 72  A 1 
ATOM 552  C CB    . ALA A 1 72  ? 5.113    28.423  -0.501  1.00 72.43 72  A 1 
ATOM 553  N N     . SER A 1 73  ? 3.958    26.614  -2.839  1.00 76.67 73  A 1 
ATOM 554  C CA    . SER A 1 73  ? 2.837    26.079  -3.608  1.00 76.56 73  A 1 
ATOM 555  C C     . SER A 1 73  ? 2.915    24.553  -3.791  1.00 77.41 73  A 1 
ATOM 556  O O     . SER A 1 73  ? 1.909    23.864  -3.623  1.00 75.02 73  A 1 
ATOM 557  C CB    . SER A 1 73  ? 2.750    26.777  -4.967  1.00 74.29 73  A 1 
ATOM 558  O OG    . SER A 1 73  ? 4.004    26.792  -5.631  1.00 65.47 73  A 1 
ATOM 559  N N     . CYS A 1 74  ? 4.098    24.004  -4.090  1.00 72.36 74  A 1 
ATOM 560  C CA    . CYS A 1 74  ? 4.280    22.559  -4.201  1.00 71.96 74  A 1 
ATOM 561  C C     . CYS A 1 74  ? 4.172    21.861  -2.845  1.00 71.77 74  A 1 
ATOM 562  O O     . CYS A 1 74  ? 3.570    20.791  -2.771  1.00 68.67 74  A 1 
ATOM 563  C CB    . CYS A 1 74  ? 5.619    22.246  -4.876  1.00 70.50 74  A 1 
ATOM 564  S SG    . CYS A 1 74  ? 5.567    22.685  -6.651  1.00 68.21 74  A 1 
ATOM 565  N N     . ASP A 1 75  ? 4.701    22.467  -1.778  1.00 75.22 75  A 1 
ATOM 566  C CA    . ASP A 1 75  ? 4.558    21.956  -0.410  1.00 72.40 75  A 1 
ATOM 567  C C     . ASP A 1 75  ? 3.088    21.853  -0.008  1.00 71.05 75  A 1 
ATOM 568  O O     . ASP A 1 75  ? 2.627    20.788  0.396   1.00 68.43 75  A 1 
ATOM 569  C CB    . ASP A 1 75  ? 5.334    22.845  0.572   1.00 71.13 75  A 1 
ATOM 570  C CG    . ASP A 1 75  ? 5.192    22.329  2.002   1.00 69.11 75  A 1 
ATOM 571  O OD1   . ASP A 1 75  ? 5.699    21.224  2.290   1.00 63.99 75  A 1 
ATOM 572  O OD2   . ASP A 1 75  ? 4.550    22.993  2.842   1.00 64.82 75  A 1 
ATOM 573  N N     . ALA A 1 76  ? 2.327    22.934  -0.209  1.00 76.15 76  A 1 
ATOM 574  C CA    . ALA A 1 76  ? 0.897    22.942  0.071   1.00 74.50 76  A 1 
ATOM 575  C C     . ALA A 1 76  ? 0.156    21.870  -0.735  1.00 75.23 76  A 1 
ATOM 576  O O     . ALA A 1 76  ? -0.578   21.071  -0.159  1.00 73.29 76  A 1 
ATOM 577  C CB    . ALA A 1 76  ? 0.345    24.342  -0.220  1.00 73.04 76  A 1 
ATOM 578  N N     . GLN A 1 77  ? 0.397    21.774  -2.045  1.00 68.91 77  A 1 
ATOM 579  C CA    . GLN A 1 77  ? -0.278   20.789  -2.896  1.00 67.63 77  A 1 
ATOM 580  C C     . GLN A 1 77  ? 0.053    19.337  -2.533  1.00 67.48 77  A 1 
ATOM 581  O O     . GLN A 1 77  ? -0.826   18.476  -2.580  1.00 65.97 77  A 1 
ATOM 582  C CB    . GLN A 1 77  ? 0.082    21.031  -4.364  1.00 66.34 77  A 1 
ATOM 583  C CG    . GLN A 1 77  ? -0.632   22.264  -4.936  1.00 61.61 77  A 1 
ATOM 584  C CD    . GLN A 1 77  ? -0.235   22.540  -6.392  1.00 57.76 77  A 1 
ATOM 585  O OE1   . GLN A 1 77  ? 0.396    21.748  -7.082  1.00 52.33 77  A 1 
ATOM 586  N NE2   . GLN A 1 77  ? -0.629   23.676  -6.935  1.00 50.15 77  A 1 
ATOM 587  N N     . ILE A 1 78  ? 1.308    19.050  -2.204  1.00 68.76 78  A 1 
ATOM 588  C CA    . ILE A 1 78  ? 1.755    17.684  -1.918  1.00 66.98 78  A 1 
ATOM 589  C C     . ILE A 1 78  ? 1.346    17.249  -0.507  1.00 66.36 78  A 1 
ATOM 590  O O     . ILE A 1 78  ? 0.905    16.120  -0.319  1.00 64.30 78  A 1 
ATOM 591  C CB    . ILE A 1 78  ? 3.278    17.570  -2.148  1.00 64.52 78  A 1 
ATOM 592  C CG1   . ILE A 1 78  ? 3.549    17.683  -3.669  1.00 62.41 78  A 1 
ATOM 593  C CG2   . ILE A 1 78  ? 3.862    16.261  -1.593  1.00 62.77 78  A 1 
ATOM 594  C CD1   . ILE A 1 78  ? 5.003    17.958  -3.996  1.00 57.79 78  A 1 
ATOM 595  N N     . HIS A 1 79  ? 1.459    18.150  0.463   1.00 71.70 79  A 1 
ATOM 596  C CA    . HIS A 1 79  ? 1.186    17.831  1.865   1.00 71.03 79  A 1 
ATOM 597  C C     . HIS A 1 79  ? -0.276   18.055  2.269   1.00 68.55 79  A 1 
ATOM 598  O O     . HIS A 1 79  ? -0.720   17.443  3.243   1.00 63.27 79  A 1 
ATOM 599  C CB    . HIS A 1 79  ? 2.170    18.571  2.759   1.00 69.57 79  A 1 
ATOM 600  C CG    . HIS A 1 79  ? 3.593    18.135  2.540   1.00 71.91 79  A 1 
ATOM 601  N ND1   . HIS A 1 79  ? 4.605    18.880  2.003   1.00 63.98 79  A 1 
ATOM 602  C CD2   . HIS A 1 79  ? 4.126    16.902  2.834   1.00 65.33 79  A 1 
ATOM 603  C CE1   . HIS A 1 79  ? 5.722    18.137  1.973   1.00 67.29 79  A 1 
ATOM 604  N NE2   . HIS A 1 79  ? 5.465    16.919  2.472   1.00 68.42 79  A 1 
ATOM 605  N N     . ALA A 1 80  ? -1.038   18.826  1.509   1.00 69.18 80  A 1 
ATOM 606  C CA    . ALA A 1 80  ? -2.492   18.796  1.612   1.00 66.11 80  A 1 
ATOM 607  C C     . ALA A 1 80  ? -3.103   17.584  0.899   1.00 63.56 80  A 1 
ATOM 608  O O     . ALA A 1 80  ? -4.312   17.377  0.968   1.00 59.05 80  A 1 
ATOM 609  C CB    . ALA A 1 80  ? -3.075   20.104  1.089   1.00 63.52 80  A 1 
ATOM 610  N N     . ALA A 1 81  ? -2.277   16.778  0.206   1.00 60.12 81  A 1 
ATOM 611  C CA    . ALA A 1 81  ? -2.764   15.701  -0.634  1.00 59.29 81  A 1 
ATOM 612  C C     . ALA A 1 81  ? -3.512   14.618  0.136   1.00 61.48 81  A 1 
ATOM 613  O O     . ALA A 1 81  ? -4.589   14.175  -0.267  1.00 60.00 81  A 1 
ATOM 614  C CB    . ALA A 1 81  ? -1.610   15.130  -1.472  1.00 55.30 81  A 1 
ATOM 615  N N     . ASN A 1 82  ? -2.944   14.196  1.245   1.00 57.71 82  A 1 
ATOM 616  C CA    . ASN A 1 82  ? -3.566   13.202  2.099   1.00 57.42 82  A 1 
ATOM 617  C C     . ASN A 1 82  ? -3.034   13.333  3.531   1.00 60.22 82  A 1 
ATOM 618  O O     . ASN A 1 82  ? -2.016   13.971  3.794   1.00 58.15 82  A 1 
ATOM 619  C CB    . ASN A 1 82  ? -3.355   11.809  1.485   1.00 52.79 82  A 1 
ATOM 620  C CG    . ASN A 1 82  ? -1.908   11.416  1.298   1.00 46.68 82  A 1 
ATOM 621  O OD1   . ASN A 1 82  ? -1.087   11.508  2.186   1.00 44.84 82  A 1 
ATOM 622  N ND2   . ASN A 1 82  ? -1.556   10.948  0.122   1.00 45.10 82  A 1 
ATOM 623  N N     . ARG A 1 83  ? -3.704   12.686  4.441   1.00 57.79 83  A 1 
ATOM 624  C CA    . ARG A 1 83  ? -3.344   12.709  5.864   1.00 56.99 83  A 1 
ATOM 625  C C     . ARG A 1 83  ? -1.959   12.115  6.161   1.00 56.13 83  A 1 
ATOM 626  O O     . ARG A 1 83  ? -1.358   12.419  7.189   1.00 53.41 83  A 1 
ATOM 627  C CB    . ARG A 1 83  ? -4.436   11.967  6.632   1.00 52.97 83  A 1 
ATOM 628  C CG    . ARG A 1 83  ? -4.333   12.153  8.140   1.00 49.48 83  A 1 
ATOM 629  C CD    . ARG A 1 83  ? -5.413   11.334  8.819   1.00 46.05 83  A 1 
ATOM 630  N NE    . ARG A 1 83  ? -5.401   11.527  10.269  1.00 39.03 83  A 1 
ATOM 631  C CZ    . ARG A 1 83  ? -6.008   10.781  11.162  1.00 33.53 83  A 1 
ATOM 632  N NH1   . ARG A 1 83  ? -6.698   9.723   10.804  1.00 31.03 83  A 1 
ATOM 633  N NH2   . ARG A 1 83  ? -5.945   11.077  12.425  1.00 31.41 83  A 1 
ATOM 634  N N     . VAL A 1 84  ? -1.477   11.238  5.309   1.00 55.01 84  A 1 
ATOM 635  C CA    . VAL A 1 84  ? -0.129   10.687  5.424   1.00 55.41 84  A 1 
ATOM 636  C C     . VAL A 1 84  ? 0.896    11.751  5.046   1.00 57.71 84  A 1 
ATOM 637  O O     . VAL A 1 84  ? 1.804    12.027  5.830   1.00 56.08 84  A 1 
ATOM 638  C CB    . VAL A 1 84  ? 0.018    9.420   4.570   1.00 51.39 84  A 1 
ATOM 639  C CG1   . VAL A 1 84  ? 1.443    8.875   4.579   1.00 45.27 84  A 1 
ATOM 640  C CG2   . VAL A 1 84  ? -0.935   8.327   5.067   1.00 49.25 84  A 1 
ATOM 641  N N     . ALA A 1 85  ? 0.710    12.405  3.895   1.00 59.17 85  A 1 
ATOM 642  C CA    . ALA A 1 85  ? 1.572    13.483  3.445   1.00 60.32 85  A 1 
ATOM 643  C C     . ALA A 1 85  ? 1.558    14.681  4.406   1.00 61.43 85  A 1 
ATOM 644  O O     . ALA A 1 85  ? 2.612    15.216  4.714   1.00 63.33 85  A 1 
ATOM 645  C CB    . ALA A 1 85  ? 1.150    13.877  2.026   1.00 60.35 85  A 1 
ATOM 646  N N     . SER A 1 86  ? 0.407    15.055  4.971   1.00 68.58 86  A 1 
ATOM 647  C CA    . SER A 1 86  ? 0.296    16.184  5.904   1.00 68.22 86  A 1 
ATOM 648  C C     . SER A 1 86  ? 1.110    16.004  7.192   1.00 69.42 86  A 1 
ATOM 649  O O     . SER A 1 86  ? 1.466    16.982  7.843   1.00 67.18 86  A 1 
ATOM 650  C CB    . SER A 1 86  ? -1.167   16.458  6.244   1.00 65.42 86  A 1 
ATOM 651  O OG    . SER A 1 86  ? -1.725   15.435  7.055   1.00 59.83 86  A 1 
ATOM 652  N N     . ARG A 1 87  ? 1.420    14.752  7.555   1.00 61.51 87  A 1 
ATOM 653  C CA    . ARG A 1 87  ? 2.229    14.404  8.731   1.00 61.20 87  A 1 
ATOM 654  C C     . ARG A 1 87  ? 3.739    14.373  8.447   1.00 63.01 87  A 1 
ATOM 655  O O     . ARG A 1 87  ? 4.509    14.081  9.354   1.00 59.92 87  A 1 
ATOM 656  C CB    . ARG A 1 87  ? 1.746    13.072  9.310   1.00 56.45 87  A 1 
ATOM 657  C CG    . ARG A 1 87  ? 0.361    13.212  9.966   1.00 51.88 87  A 1 
ATOM 658  C CD    . ARG A 1 87  ? -0.137   11.890  10.540  1.00 51.02 87  A 1 
ATOM 659  N NE    . ARG A 1 87  ? -0.429   10.911  9.481   1.00 44.04 87  A 1 
ATOM 660  C CZ    . ARG A 1 87  ? -1.011   9.734   9.608   1.00 40.07 87  A 1 
ATOM 661  N NH1   . ARG A 1 87  ? -1.418   9.311   10.765  1.00 38.20 87  A 1 
ATOM 662  N NH2   . ARG A 1 87  ? -1.201   8.976   8.575   1.00 37.06 87  A 1 
ATOM 663  N N     . HIS A 1 88  ? 4.155    14.633  7.216   1.00 60.48 88  A 1 
ATOM 664  C CA    . HIS A 1 88  ? 5.574    14.688  6.894   1.00 62.68 88  A 1 
ATOM 665  C C     . HIS A 1 88  ? 6.258    15.840  7.634   1.00 63.63 88  A 1 
ATOM 666  O O     . HIS A 1 88  ? 5.784    16.980  7.624   1.00 63.01 88  A 1 
ATOM 667  C CB    . HIS A 1 88  ? 5.792    14.803  5.387   1.00 60.37 88  A 1 
ATOM 668  C CG    . HIS A 1 88  ? 5.445    13.573  4.602   1.00 58.89 88  A 1 
ATOM 669  N ND1   . HIS A 1 88  ? 5.531    13.457  3.221   1.00 53.85 88  A 1 
ATOM 670  C CD2   . HIS A 1 88  ? 5.036    12.343  5.068   1.00 53.78 88  A 1 
ATOM 671  C CE1   . HIS A 1 88  ? 5.183    12.215  2.886   1.00 53.12 88  A 1 
ATOM 672  N NE2   . HIS A 1 88  ? 4.876    11.508  3.980   1.00 54.82 88  A 1 
ATOM 673  N N     . GLU A 1 89  ? 7.410    15.551  8.246   1.00 60.04 89  A 1 
ATOM 674  C CA    . GLU A 1 89  ? 8.235    16.572  8.854   1.00 60.59 89  A 1 
ATOM 675  C C     . GLU A 1 89  ? 8.885    17.432  7.768   1.00 61.32 89  A 1 
ATOM 676  O O     . GLU A 1 89  ? 9.579    16.917  6.883   1.00 59.34 89  A 1 
ATOM 677  C CB    . GLU A 1 89  ? 9.278    15.919  9.768   1.00 56.91 89  A 1 
ATOM 678  C CG    . GLU A 1 89  ? 9.970    16.950  10.668  1.00 50.13 89  A 1 
ATOM 679  C CD    . GLU A 1 89  ? 11.115   16.345  11.512  1.00 46.28 89  A 1 
ATOM 680  O OE1   . GLU A 1 89  ? 11.840   17.134  12.134  1.00 40.73 89  A 1 
ATOM 681  O OE2   . GLU A 1 89  ? 11.332   15.118  11.468  1.00 41.49 89  A 1 
ATOM 682  N N     . ARG A 1 90  ? 8.665    18.750  7.842   1.00 62.13 90  A 1 
ATOM 683  C CA    . ARG A 1 90  ? 9.220    19.741  6.926   1.00 60.41 90  A 1 
ATOM 684  C C     . ARG A 1 90  ? 10.078   20.733  7.687   1.00 58.57 90  A 1 
ATOM 685  O O     . ARG A 1 90  ? 9.757    21.096  8.809   1.00 56.59 90  A 1 
ATOM 686  C CB    . ARG A 1 90  ? 8.085    20.435  6.169   1.00 59.15 90  A 1 
ATOM 687  C CG    . ARG A 1 90  ? 7.417    19.496  5.162   1.00 58.99 90  A 1 
ATOM 688  C CD    . ARG A 1 90  ? 6.069    20.025  4.692   1.00 57.66 90  A 1 
ATOM 689  N NE    . ARG A 1 90  ? 5.010    19.738  5.661   1.00 56.36 90  A 1 
ATOM 690  C CZ    . ARG A 1 90  ? 3.767    20.211  5.614   1.00 54.54 90  A 1 
ATOM 691  N NH1   . ARG A 1 90  ? 3.399    21.060  4.695   1.00 51.32 90  A 1 
ATOM 692  N NH2   . ARG A 1 90  ? 2.879    19.828  6.479   1.00 57.20 90  A 1 
ATOM 693  N N     . VAL A 1 91  ? 11.170   21.169  7.073   1.00 68.22 91  A 1 
ATOM 694  C CA    . VAL A 1 91  ? 12.099   22.147  7.633   1.00 68.18 91  A 1 
ATOM 695  C C     . VAL A 1 91  ? 12.114   23.372  6.735   1.00 68.33 91  A 1 
ATOM 696  O O     . VAL A 1 91  ? 12.293   23.237  5.531   1.00 68.04 91  A 1 
ATOM 697  C CB    . VAL A 1 91  ? 13.508   21.556  7.800   1.00 65.71 91  A 1 
ATOM 698  C CG1   . VAL A 1 91  ? 14.448   22.542  8.508   1.00 57.17 91  A 1 
ATOM 699  C CG2   . VAL A 1 91  ? 13.478   20.264  8.629   1.00 59.22 91  A 1 
ATOM 700  N N     . LEU A 1 92  ? 11.953   24.575  7.311   1.00 68.83 92  A 1 
ATOM 701  C CA    . LEU A 1 92  ? 12.064   25.828  6.562   1.00 67.51 92  A 1 
ATOM 702  C C     . LEU A 1 92  ? 13.516   26.057  6.129   1.00 67.05 92  A 1 
ATOM 703  O O     . LEU A 1 92  ? 14.436   26.012  6.946   1.00 65.60 92  A 1 
ATOM 704  C CB    . LEU A 1 92  ? 11.549   26.996  7.418   1.00 64.09 92  A 1 
ATOM 705  C CG    . LEU A 1 92  ? 10.012   27.113  7.419   1.00 58.71 92  A 1 
ATOM 706  C CD1   . LEU A 1 92  ? 9.538    27.978  8.583   1.00 52.95 92  A 1 
ATOM 707  C CD2   . LEU A 1 92  ? 9.500    27.760  6.126   1.00 55.10 92  A 1 
ATOM 708  N N     . LEU A 1 93  ? 13.704   26.343  4.841   1.00 64.74 93  A 1 
ATOM 709  C CA    . LEU A 1 93  ? 15.018   26.634  4.267   1.00 61.86 93  A 1 
ATOM 710  C C     . LEU A 1 93  ? 15.494   28.036  4.642   1.00 60.43 93  A 1 
ATOM 711  O O     . LEU A 1 93  ? 16.683   28.241  4.858   1.00 56.69 93  A 1 
ATOM 712  C CB    . LEU A 1 93  ? 14.932   26.484  2.736   1.00 58.67 93  A 1 
ATOM 713  C CG    . LEU A 1 93  ? 14.686   25.047  2.253   1.00 55.32 93  A 1 
ATOM 714  C CD1   . LEU A 1 93  ? 14.327   25.006  0.783   1.00 52.55 93  A 1 
ATOM 715  C CD2   . LEU A 1 93  ? 15.937   24.198  2.394   1.00 55.33 93  A 1 
ATOM 716  N N     . SER A 1 94  ? 14.570   28.997  4.742   1.00 63.00 94  A 1 
ATOM 717  C CA    . SER A 1 94  ? 14.890   30.421  4.883   1.00 61.34 94  A 1 
ATOM 718  C C     . SER A 1 94  ? 15.741   30.751  6.109   1.00 60.68 94  A 1 
ATOM 719  O O     . SER A 1 94  ? 16.619   31.614  6.019   1.00 55.33 94  A 1 
ATOM 720  C CB    . SER A 1 94  ? 13.597   31.234  4.946   1.00 54.92 94  A 1 
ATOM 721  O OG    . SER A 1 94  ? 12.804   30.836  6.051   1.00 48.54 94  A 1 
ATOM 722  N N     . GLU A 1 95  ? 15.530   30.077  7.217   1.00 58.77 95  A 1 
ATOM 723  C CA    . GLU A 1 95  ? 16.322   30.281  8.438   1.00 56.53 95  A 1 
ATOM 724  C C     . GLU A 1 95  ? 17.736   29.738  8.279   1.00 52.51 95  A 1 
ATOM 725  O O     . GLU A 1 95  ? 18.703   30.367  8.693   1.00 47.92 95  A 1 
ATOM 726  C CB    . GLU A 1 95  ? 15.631   29.616  9.626   1.00 51.77 95  A 1 
ATOM 727  C CG    . GLU A 1 95  ? 14.306   30.311  9.965   1.00 47.61 95  A 1 
ATOM 728  C CD    . GLU A 1 95  ? 13.628   29.751  11.215  1.00 43.39 95  A 1 
ATOM 729  O OE1   . GLU A 1 95  ? 12.732   30.455  11.731  1.00 38.26 95  A 1 
ATOM 730  O OE2   . GLU A 1 95  ? 13.976   28.623  11.634  1.00 39.51 95  A 1 
ATOM 731  N N     . ALA A 1 96  ? 17.870   28.586  7.617   1.00 53.40 96  A 1 
ATOM 732  C CA    . ALA A 1 96  ? 19.158   27.947  7.430   1.00 49.75 96  A 1 
ATOM 733  C C     . ALA A 1 96  ? 20.036   28.681  6.395   1.00 47.51 96  A 1 
ATOM 734  O O     . ALA A 1 96  ? 21.239   28.825  6.613   1.00 46.79 96  A 1 
ATOM 735  C CB    . ALA A 1 96  ? 18.897   26.507  7.059   1.00 46.59 96  A 1 
ATOM 736  N N     . TYR A 1 97  ? 19.440   29.215  5.311   1.00 49.31 97  A 1 
ATOM 737  C CA    . TYR A 1 97  ? 20.168   30.020  4.319   1.00 46.29 97  A 1 
ATOM 738  C C     . TYR A 1 97  ? 20.749   31.310  4.913   1.00 42.90 97  A 1 
ATOM 739  O O     . TYR A 1 97  ? 21.845   31.709  4.533   1.00 41.91 97  A 1 
ATOM 740  C CB    . TYR A 1 97  ? 19.253   30.346  3.126   1.00 43.98 97  A 1 
ATOM 741  C CG    . TYR A 1 97  ? 19.191   29.256  2.084   1.00 43.29 97  A 1 
ATOM 742  C CD1   . TYR A 1 97  ? 20.326   28.965  1.290   1.00 41.43 97  A 1 
ATOM 743  C CD2   . TYR A 1 97  ? 18.021   28.515  1.879   1.00 40.60 97  A 1 
ATOM 744  C CE1   . TYR A 1 97  ? 20.294   27.932  0.340   1.00 36.65 97  A 1 
ATOM 745  C CE2   . TYR A 1 97  ? 17.982   27.472  0.932   1.00 37.20 97  A 1 
ATOM 746  C CZ    . TYR A 1 97  ? 19.124   27.184  0.162   1.00 36.43 97  A 1 
ATOM 747  O OH    . TYR A 1 97  ? 19.093   26.150  -0.756  1.00 33.27 97  A 1 
ATOM 748  N N     . LYS A 1 98  ? 20.064   31.942  5.866   1.00 48.84 98  A 1 
ATOM 749  C CA    . LYS A 1 98  ? 20.547   33.180  6.499   1.00 48.89 98  A 1 
ATOM 750  C C     . LYS A 1 98  ? 21.832   32.990  7.312   1.00 47.36 98  A 1 
ATOM 751  O O     . LYS A 1 98  ? 22.613   33.926  7.433   1.00 42.89 98  A 1 
ATOM 752  C CB    . LYS A 1 98  ? 19.456   33.758  7.407   1.00 44.48 98  A 1 
ATOM 753  C CG    . LYS A 1 98  ? 18.321   34.411  6.607   1.00 40.80 98  A 1 
ATOM 754  C CD    . LYS A 1 98  ? 17.218   34.864  7.554   1.00 37.09 98  A 1 
ATOM 755  C CE    . LYS A 1 98  ? 16.055   35.443  6.762   1.00 32.15 98  A 1 
ATOM 756  N NZ    . LYS A 1 98  ? 14.961   35.890  7.653   1.00 27.48 98  A 1 
ATOM 757  N N     . HIS A 1 99  ? 22.028   31.806  7.874   1.00 41.99 99  A 1 
ATOM 758  C CA    . HIS A 1 99  ? 23.128   31.559  8.807   1.00 41.29 99  A 1 
ATOM 759  C C     . HIS A 1 99  ? 24.351   30.863  8.197   1.00 37.52 99  A 1 
ATOM 760  O O     . HIS A 1 99  ? 25.375   30.753  8.874   1.00 34.99 99  A 1 
ATOM 761  C CB    . HIS A 1 99  ? 22.581   30.817  10.028  1.00 38.95 99  A 1 
ATOM 762  C CG    . HIS A 1 99  ? 21.682   31.677  10.870  1.00 37.20 99  A 1 
ATOM 763  N ND1   . HIS A 1 99  ? 22.034   32.863  11.473  1.00 35.09 99  A 1 
ATOM 764  C CD2   . HIS A 1 99  ? 20.356   31.469  11.162  1.00 35.72 99  A 1 
ATOM 765  C CE1   . HIS A 1 99  ? 20.958   33.350  12.115  1.00 33.54 99  A 1 
ATOM 766  N NE2   . HIS A 1 99  ? 19.926   32.529  11.943  1.00 34.10 99  A 1 
ATOM 767  N N     . ALA A 1 100 ? 24.269   30.401  6.949   1.00 42.60 100 A 1 
ATOM 768  C CA    . ALA A 1 100 ? 25.369   29.663  6.348   1.00 40.88 100 A 1 
ATOM 769  C C     . ALA A 1 100 ? 26.007   30.416  5.167   1.00 38.50 100 A 1 
ATOM 770  O O     . ALA A 1 100 ? 25.443   30.431  4.085   1.00 37.69 100 A 1 
ATOM 771  C CB    . ALA A 1 100 ? 24.873   28.280  5.953   1.00 38.77 100 A 1 
ATOM 772  N N     . PRO A 1 101 ? 27.204   30.982  5.362   1.00 34.60 101 A 1 
ATOM 773  C CA    . PRO A 1 101 ? 27.887   31.734  4.312   1.00 35.06 101 A 1 
ATOM 774  C C     . PRO A 1 101 ? 28.545   30.853  3.250   1.00 35.67 101 A 1 
ATOM 775  O O     . PRO A 1 101 ? 28.791   31.308  2.139   1.00 34.43 101 A 1 
ATOM 776  C CB    . PRO A 1 101 ? 28.911   32.583  5.063   1.00 32.81 101 A 1 
ATOM 777  C CG    . PRO A 1 101 ? 29.257   31.728  6.280   1.00 31.74 101 A 1 
ATOM 778  C CD    . PRO A 1 101 ? 27.944   31.027  6.605   1.00 36.40 101 A 1 
ATOM 779  N N     . VAL A 1 102 ? 28.896   29.626  3.598   1.00 29.97 102 A 1 
ATOM 780  C CA    . VAL A 1 102 ? 29.647   28.731  2.710   1.00 31.41 102 A 1 
ATOM 781  C C     . VAL A 1 102 ? 28.689   27.741  2.063   1.00 31.05 102 A 1 
ATOM 782  O O     . VAL A 1 102 ? 27.985   27.014  2.765   1.00 29.48 102 A 1 
ATOM 783  C CB    . VAL A 1 102 ? 30.799   28.014  3.434   1.00 29.37 102 A 1 
ATOM 784  C CG1   . VAL A 1 102 ? 31.659   27.220  2.446   1.00 26.80 102 A 1 
ATOM 785  C CG2   . VAL A 1 102 ? 31.719   29.009  4.158   1.00 28.91 102 A 1 
ATOM 786  N N     . MET A 1 103 ? 28.706   27.703  0.736   1.00 29.29 103 A 1 
ATOM 787  C CA    . MET A 1 103 ? 28.009   26.669  -0.023  1.00 30.24 103 A 1 
ATOM 788  C C     . MET A 1 103 ? 28.873   25.415  -0.105  1.00 30.13 103 A 1 
ATOM 789  O O     . MET A 1 103 ? 30.051   25.485  -0.462  1.00 29.20 103 A 1 
ATOM 790  C CB    . MET A 1 103 ? 27.610   27.176  -1.411  1.00 29.46 103 A 1 
ATOM 791  C CG    . MET A 1 103 ? 26.552   28.283  -1.335  1.00 28.01 103 A 1 
ATOM 792  S SD    . MET A 1 103 ? 25.055   27.977  -2.304  1.00 26.66 103 A 1 
ATOM 793  C CE    . MET A 1 103 ? 25.720   28.154  -3.977  1.00 25.23 103 A 1 
ATOM 794  N N     . LEU A 1 104 ? 28.299   24.293  0.247   1.00 29.39 104 A 1 
ATOM 795  C CA    . LEU A 1 104 ? 28.878   22.973  0.063   1.00 30.13 104 A 1 
ATOM 796  C C     . LEU A 1 104 ? 28.117   22.275  -1.050  1.00 29.02 104 A 1 
ATOM 797  O O     . LEU A 1 104 ? 26.892   22.198  -1.020  1.00 27.30 104 A 1 
ATOM 798  C CB    . LEU A 1 104 ? 28.806   22.179  1.385   1.00 28.70 104 A 1 
ATOM 799  C CG    . LEU A 1 104 ? 29.952   22.518  2.351   1.00 26.47 104 A 1 
ATOM 800  C CD1   . LEU A 1 104 ? 29.607   22.106  3.775   1.00 25.77 104 A 1 
ATOM 801  C CD2   . LEU A 1 104 ? 31.237   21.794  1.973   1.00 28.82 104 A 1 
ATOM 802  N N     . ASP A 1 105 ? 28.857   21.785  -2.035  1.00 32.76 105 A 1 
ATOM 803  C CA    . ASP A 1 105 ? 28.259   20.984  -3.094  1.00 33.20 105 A 1 
ATOM 804  C C     . ASP A 1 105 ? 28.261   19.507  -2.679  1.00 31.65 105 A 1 
ATOM 805  O O     . ASP A 1 105 ? 29.316   18.900  -2.451  1.00 30.60 105 A 1 
ATOM 806  C CB    . ASP A 1 105 ? 28.973   21.245  -4.427  1.00 31.57 105 A 1 
ATOM 807  C CG    . ASP A 1 105 ? 28.159   20.759  -5.637  1.00 29.70 105 A 1 
ATOM 808  O OD1   . ASP A 1 105 ? 27.008   20.325  -5.433  1.00 29.44 105 A 1 
ATOM 809  O OD2   . ASP A 1 105 ? 28.722   20.812  -6.753  1.00 29.37 105 A 1 
ATOM 810  N N     . CYS A 1 106 ? 27.087   18.955  -2.531  1.00 31.40 106 A 1 
ATOM 811  C CA    . CYS A 1 106 ? 26.906   17.542  -2.258  1.00 34.15 106 A 1 
ATOM 812  C C     . CYS A 1 106 ? 26.617   16.820  -3.568  1.00 32.82 106 A 1 
ATOM 813  O O     . CYS A 1 106 ? 25.496   16.840  -4.077  1.00 30.90 106 A 1 
ATOM 814  C CB    . CYS A 1 106 ? 25.805   17.334  -1.218  1.00 31.47 106 A 1 
ATOM 815  S SG    . CYS A 1 106 ? 25.698   15.557  -0.835  1.00 27.25 106 A 1 
ATOM 816  N N     . HIS A 1 107 ? 27.615   16.118  -4.094  1.00 26.98 107 A 1 
ATOM 817  C CA    . HIS A 1 107 ? 27.463   15.369  -5.340  1.00 27.80 107 A 1 
ATOM 818  C C     . HIS A 1 107 ? 26.379   14.293  -5.293  1.00 26.21 107 A 1 
ATOM 819  O O     . HIS A 1 107 ? 25.769   13.991  -6.323  1.00 24.58 107 A 1 
ATOM 820  C CB    . HIS A 1 107 ? 28.802   14.720  -5.704  1.00 26.41 107 A 1 
ATOM 821  C CG    . HIS A 1 107 ? 29.739   15.660  -6.391  1.00 24.43 107 A 1 
ATOM 822  N ND1   . HIS A 1 107 ? 29.536   16.253  -7.621  1.00 23.18 107 A 1 
ATOM 823  C CD2   . HIS A 1 107 ? 30.976   16.078  -5.960  1.00 22.12 107 A 1 
ATOM 824  C CE1   . HIS A 1 107 ? 30.612   17.006  -7.905  1.00 21.35 107 A 1 
ATOM 825  N NE2   . HIS A 1 107 ? 31.509   16.912  -6.928  1.00 21.19 107 A 1 
ATOM 826  N N     . ALA A 1 108 ? 26.145   13.707  -4.127  1.00 30.40 108 A 1 
ATOM 827  C CA    . ALA A 1 108 ? 25.155   12.645  -3.998  1.00 30.29 108 A 1 
ATOM 828  C C     . ALA A 1 108 ? 23.710   13.159  -4.075  1.00 30.31 108 A 1 
ATOM 829  O O     . ALA A 1 108 ? 22.866   12.508  -4.693  1.00 27.83 108 A 1 
ATOM 830  C CB    . ALA A 1 108 ? 25.426   11.888  -2.711  1.00 27.83 108 A 1 
ATOM 831  N N     . ASP A 1 109 ? 23.462   14.344  -3.512  1.00 29.55 109 A 1 
ATOM 832  C CA    . ASP A 1 109 ? 22.143   14.977  -3.578  1.00 29.84 109 A 1 
ATOM 833  C C     . ASP A 1 109 ? 21.999   15.937  -4.779  1.00 29.01 109 A 1 
ATOM 834  O O     . ASP A 1 109 ? 20.942   16.516  -4.961  1.00 26.89 109 A 1 
ATOM 835  C CB    . ASP A 1 109 ? 21.818   15.661  -2.240  1.00 28.33 109 A 1 
ATOM 836  C CG    . ASP A 1 109 ? 21.521   14.679  -1.093  1.00 25.16 109 A 1 
ATOM 837  O OD1   . ASP A 1 109 ? 21.188   13.505  -1.354  1.00 26.74 109 A 1 
ATOM 838  O OD2   . ASP A 1 109 ? 21.592   15.120  0.075   1.00 27.97 109 A 1 
ATOM 839  N N     . ALA A 1 110 ? 23.053   16.092  -5.578  1.00 27.26 110 A 1 
ATOM 840  C CA    . ALA A 1 110 ? 23.138   17.045  -6.687  1.00 27.78 110 A 1 
ATOM 841  C C     . ALA A 1 110 ? 22.662   18.457  -6.282  1.00 27.73 110 A 1 
ATOM 842  O O     . ALA A 1 110 ? 21.878   19.093  -6.986  1.00 25.57 110 A 1 
ATOM 843  C CB    . ALA A 1 110 ? 22.445   16.467  -7.918  1.00 25.64 110 A 1 
ATOM 844  N N     . ALA A 1 111 ? 23.088   18.903  -5.107  1.00 27.21 111 A 1 
ATOM 845  C CA    . ALA A 1 111 ? 22.620   20.144  -4.512  1.00 27.74 111 A 1 
ATOM 846  C C     . ALA A 1 111 ? 23.780   20.937  -3.912  1.00 27.40 111 A 1 
ATOM 847  O O     . ALA A 1 111 ? 24.448   20.460  -3.003  1.00 25.91 111 A 1 
ATOM 848  C CB    . ALA A 1 111 ? 21.563   19.819  -3.454  1.00 26.07 111 A 1 
ATOM 849  N N     . ALA A 1 112 ? 23.953   22.169  -4.399  1.00 28.66 112 A 1 
ATOM 850  C CA    . ALA A 1 112 ? 24.736   23.178  -3.706  1.00 29.43 112 A 1 
ATOM 851  C C     . ALA A 1 112 ? 23.880   23.750  -2.563  1.00 29.56 112 A 1 
ATOM 852  O O     . ALA A 1 112 ? 22.893   24.457  -2.793  1.00 28.41 112 A 1 
ATOM 853  C CB    . ALA A 1 112 ? 25.186   24.246  -4.712  1.00 28.36 112 A 1 
ATOM 854  N N     . LEU A 1 113 ? 24.222   23.390  -1.341  1.00 29.74 113 A 1 
ATOM 855  C CA    . LEU A 1 113 ? 23.508   23.820  -0.151  1.00 30.66 113 A 1 
ATOM 856  C C     . LEU A 1 113 ? 24.437   24.597  0.773   1.00 29.77 113 A 1 
ATOM 857  O O     . LEU A 1 113 ? 25.629   24.302  0.892   1.00 27.99 113 A 1 
ATOM 858  C CB    . LEU A 1 113 ? 22.919   22.600  0.576   1.00 28.84 113 A 1 
ATOM 859  C CG    . LEU A 1 113 ? 21.758   21.920  -0.148  1.00 26.26 113 A 1 
ATOM 860  C CD1   . LEU A 1 113 ? 21.416   20.617  0.576   1.00 26.58 113 A 1 
ATOM 861  C CD2   . LEU A 1 113 ? 20.514   22.810  -0.189  1.00 29.10 113 A 1 
ATOM 862  N N     . CYS A 1 114 ? 23.886   25.586  1.470   1.00 32.35 114 A 1 
ATOM 863  C CA    . CYS A 1 114 ? 24.624   26.229  2.547   1.00 35.09 114 A 1 
ATOM 864  C C     . CYS A 1 114 ? 25.054   25.197  3.595   1.00 34.33 114 A 1 
ATOM 865  O O     . CYS A 1 114 ? 24.247   24.389  4.046   1.00 33.93 114 A 1 
ATOM 866  C CB    . CYS A 1 114 ? 23.764   27.323  3.156   1.00 34.14 114 A 1 
ATOM 867  S SG    . CYS A 1 114 ? 23.620   28.734  2.012   1.00 31.37 114 A 1 
ATOM 868  N N     . ALA A 1 115 ? 26.309   25.267  4.052   1.00 29.11 115 A 1 
ATOM 869  C CA    . ALA A 1 115 ? 26.906   24.290  4.954   1.00 29.58 115 A 1 
ATOM 870  C C     . ALA A 1 115 ? 26.088   24.016  6.230   1.00 28.63 115 A 1 
ATOM 871  O O     . ALA A 1 115 ? 25.974   22.869  6.664   1.00 27.21 115 A 1 
ATOM 872  C CB    . ALA A 1 115 ? 28.304   24.781  5.327   1.00 28.59 115 A 1 
ATOM 873  N N     . ALA A 1 116 ? 25.507   25.057  6.825   1.00 34.99 116 A 1 
ATOM 874  C CA    . ALA A 1 116 ? 24.686   24.893  8.031   1.00 34.84 116 A 1 
ATOM 875  C C     . ALA A 1 116 ? 23.362   24.172  7.745   1.00 34.33 116 A 1 
ATOM 876  O O     . ALA A 1 116 ? 22.889   23.392  8.573   1.00 32.69 116 A 1 
ATOM 877  C CB    . ALA A 1 116 ? 24.435   26.258  8.660   1.00 32.49 116 A 1 
ATOM 878  N N     . TYR A 1 117 ? 22.787   24.425  6.561   1.00 30.89 117 A 1 
ATOM 879  C CA    . TYR A 1 117 ? 21.576   23.737  6.152   1.00 32.69 117 A 1 
ATOM 880  C C     . TYR A 1 117 ? 21.859   22.284  5.781   1.00 32.79 117 A 1 
ATOM 881  O O     . TYR A 1 117 ? 21.154   21.377  6.225   1.00 30.91 117 A 1 
ATOM 882  C CB    . TYR A 1 117 ? 20.926   24.474  4.982   1.00 31.00 117 A 1 
ATOM 883  C CG    . TYR A 1 117 ? 19.537   23.945  4.752   1.00 29.07 117 A 1 
ATOM 884  C CD1   . TYR A 1 117 ? 19.274   23.008  3.737   1.00 28.24 117 A 1 
ATOM 885  C CD2   . TYR A 1 117 ? 18.520   24.279  5.668   1.00 30.91 117 A 1 
ATOM 886  C CE1   . TYR A 1 117 ? 18.020   22.392  3.664   1.00 27.40 117 A 1 
ATOM 887  C CE2   . TYR A 1 117 ? 17.275   23.667  5.606   1.00 27.22 117 A 1 
ATOM 888  C CZ    . TYR A 1 117 ? 17.032   22.711  4.612   1.00 27.32 117 A 1 
ATOM 889  O OH    . TYR A 1 117 ? 15.837   22.075  4.610   1.00 26.52 117 A 1 
ATOM 890  N N     . GLU A 1 118 ? 22.934   22.060  5.052   1.00 35.77 118 A 1 
ATOM 891  C CA    . GLU A 1 118 ? 23.453   20.730  4.815   1.00 35.93 118 A 1 
ATOM 892  C C     . GLU A 1 118 ? 23.661   19.988  6.131   1.00 34.63 118 A 1 
ATOM 893  O O     . GLU A 1 118 ? 23.211   18.856  6.243   1.00 32.31 118 A 1 
ATOM 894  C CB    . GLU A 1 118 ? 24.782   20.793  4.061   1.00 34.47 118 A 1 
ATOM 895  C CG    . GLU A 1 118 ? 24.671   20.276  2.640   1.00 31.61 118 A 1 
ATOM 896  C CD    . GLU A 1 118 ? 25.996   19.691  2.150   1.00 29.47 118 A 1 
ATOM 897  O OE1   . GLU A 1 118 ? 25.945   18.815  1.273   1.00 28.44 118 A 1 
ATOM 898  O OE2   . GLU A 1 118 ? 27.046   19.993  2.754   1.00 29.23 118 A 1 
ATOM 899  N N     . ALA A 1 119 ? 24.259   20.619  7.138   1.00 37.05 119 A 1 
ATOM 900  C CA    . ALA A 1 119 ? 24.414   19.997  8.437   1.00 35.34 119 A 1 
ATOM 901  C C     . ALA A 1 119 ? 23.062   19.558  9.013   1.00 33.96 119 A 1 
ATOM 902  O O     . ALA A 1 119 ? 22.927   18.396  9.379   1.00 32.52 119 A 1 
ATOM 903  C CB    . ALA A 1 119 ? 25.185   20.925  9.377   1.00 33.73 119 A 1 
ATOM 904  N N     . GLN A 1 120 ? 22.033   20.398  9.012   1.00 35.24 120 A 1 
ATOM 905  C CA    . GLN A 1 120 ? 20.715   20.012  9.525   1.00 35.43 120 A 1 
ATOM 906  C C     . GLN A 1 120 ? 20.040   18.900  8.701   1.00 34.27 120 A 1 
ATOM 907  O O     . GLN A 1 120 ? 19.518   17.943  9.270   1.00 33.20 120 A 1 
ATOM 908  C CB    . GLN A 1 120 ? 19.784   21.232  9.595   1.00 34.78 120 A 1 
ATOM 909  C CG    . GLN A 1 120 ? 20.093   22.131  10.795  1.00 32.58 120 A 1 
ATOM 910  C CD    . GLN A 1 120 ? 19.071   23.265  10.933  1.00 29.83 120 A 1 
ATOM 911  O OE1   . GLN A 1 120 ? 18.229   23.488  10.087  1.00 30.20 120 A 1 
ATOM 912  N NE2   . GLN A 1 120 ? 19.108   24.019  12.019  1.00 28.41 120 A 1 
ATOM 913  N N     . VAL A 1 121 ? 20.076   19.019  7.371   1.00 34.64 121 A 1 
ATOM 914  C CA    . VAL A 1 121 ? 19.443   18.039  6.477   1.00 33.74 121 A 1 
ATOM 915  C C     . VAL A 1 121 ? 20.192   16.705  6.492   1.00 32.13 121 A 1 
ATOM 916  O O     . VAL A 1 121 ? 19.567   15.642  6.580   1.00 30.61 121 A 1 
ATOM 917  C CB    . VAL A 1 121 ? 19.345   18.604  5.047   1.00 32.32 121 A 1 
ATOM 918  C CG1   . VAL A 1 121 ? 18.847   17.567  4.042   1.00 31.77 121 A 1 
ATOM 919  C CG2   . VAL A 1 121 ? 18.365   19.775  5.014   1.00 37.21 121 A 1 
ATOM 920  N N     . HIS A 1 122 ? 21.523   16.746  6.457   1.00 33.30 122 A 1 
ATOM 921  C CA    . HIS A 1 122 ? 22.366   15.561  6.463   1.00 33.58 122 A 1 
ATOM 922  C C     . HIS A 1 122 ? 22.521   14.953  7.858   1.00 31.13 122 A 1 
ATOM 923  O O     . HIS A 1 122 ? 22.548   13.730  7.966   1.00 29.36 122 A 1 
ATOM 924  C CB    . HIS A 1 122 ? 23.740   15.858  5.852   1.00 32.41 122 A 1 
ATOM 925  C CG    . HIS A 1 122 ? 23.743   15.964  4.362   1.00 30.20 122 A 1 
ATOM 926  N ND1   . HIS A 1 122 ? 23.983   14.937  3.473   1.00 30.17 122 A 1 
ATOM 927  C CD2   . HIS A 1 122 ? 23.609   17.088  3.611   1.00 30.18 122 A 1 
ATOM 928  C CE1   . HIS A 1 122 ? 23.991   15.444  2.226   1.00 30.92 122 A 1 
ATOM 929  N NE2   . HIS A 1 122 ? 23.765   16.745  2.268   1.00 30.33 122 A 1 
ATOM 930  N N     . TYR A 1 123 ? 22.577   15.744  8.923   1.00 34.25 123 A 1 
ATOM 931  C CA    . TYR A 1 123 ? 22.657   15.187  10.280  1.00 31.24 123 A 1 
ATOM 932  C C     . TYR A 1 123 ? 21.382   14.426  10.648  1.00 30.14 123 A 1 
ATOM 933  O O     . TYR A 1 123 ? 21.451   13.357  11.252  1.00 27.47 123 A 1 
ATOM 934  C CB    . TYR A 1 123 ? 22.963   16.293  11.292  1.00 29.43 123 A 1 
ATOM 935  C CG    . TYR A 1 123 ? 23.616   15.813  12.560  1.00 28.31 123 A 1 
ATOM 936  C CD1   . TYR A 1 123 ? 22.851   15.442  13.681  1.00 25.58 123 A 1 
ATOM 937  C CD2   . TYR A 1 123 ? 25.023   15.746  12.630  1.00 27.33 123 A 1 
ATOM 938  C CE1   . TYR A 1 123 ? 23.481   15.013  14.855  1.00 21.84 123 A 1 
ATOM 939  C CE2   . TYR A 1 123 ? 25.659   15.324  13.797  1.00 21.61 123 A 1 
ATOM 940  C CZ    . TYR A 1 123 ? 24.894   14.961  14.910  1.00 22.60 123 A 1 
ATOM 941  O OH    . TYR A 1 123 ? 25.514   14.552  16.073  1.00 22.96 123 A 1 
ATOM 942  N N     . ALA A 1 124 ? 20.232   14.923  10.200  1.00 31.91 124 A 1 
ATOM 943  C CA    . ALA A 1 124 ? 18.984   14.173  10.326  1.00 30.15 124 A 1 
ATOM 944  C C     . ALA A 1 124 ? 19.009   12.849  9.540   1.00 29.58 124 A 1 
ATOM 945  O O     . ALA A 1 124 ? 18.458   11.844  9.991   1.00 27.85 124 A 1 
ATOM 946  C CB    . ALA A 1 124 ? 17.840   15.075  9.862   1.00 28.07 124 A 1 
ATOM 947  N N     . ASN A 1 125 ? 19.698   12.824  8.407   1.00 28.36 125 A 1 
ATOM 948  C CA    . ASN A 1 125 ? 19.925   11.626  7.611   1.00 27.05 125 A 1 
ATOM 949  C C     . ASN A 1 125 ? 21.360   11.112  7.792   1.00 26.95 125 A 1 
ATOM 950  O O     . ASN A 1 125 ? 22.222   11.336  6.950   1.00 24.72 125 A 1 
ATOM 951  C CB    . ASN A 1 125 ? 19.596   11.943  6.140   1.00 25.92 125 A 1 
ATOM 952  C CG    . ASN A 1 125 ? 18.141   11.729  5.791   1.00 23.21 125 A 1 
ATOM 953  O OD1   . ASN A 1 125 ? 17.441   10.943  6.397   1.00 23.33 125 A 1 
ATOM 954  N ND2   . ASN A 1 125 ? 17.662   12.385  4.753   1.00 25.39 125 A 1 
ATOM 955  N N     . LEU A 1 126 ? 21.601   10.351  8.828   1.00 28.95 126 A 1 
ATOM 956  C CA    . LEU A 1 126 ? 22.931   9.813   9.174   1.00 28.91 126 A 1 
ATOM 957  C C     . LEU A 1 126 ? 23.664   9.110   8.007   1.00 28.43 126 A 1 
ATOM 958  O O     . LEU A 1 126 ? 24.892   9.049   8.000   1.00 25.85 126 A 1 
ATOM 959  C CB    . LEU A 1 126 ? 22.758   8.845   10.358  1.00 26.29 126 A 1 
ATOM 960  C CG    . LEU A 1 126 ? 23.752   9.096   11.509  1.00 23.13 126 A 1 
ATOM 961  C CD1   . LEU A 1 126 ? 23.002   9.425   12.798  1.00 20.75 126 A 1 
ATOM 962  C CD2   . LEU A 1 126 ? 24.625   7.879   11.777  1.00 22.85 126 A 1 
ATOM 963  N N     . LEU A 1 127 ? 22.935   8.592   7.022   1.00 28.89 127 A 1 
ATOM 964  C CA    . LEU A 1 127 ? 23.523   8.014   5.807   1.00 28.41 127 A 1 
ATOM 965  C C     . LEU A 1 127 ? 24.174   9.048   4.883   1.00 28.01 127 A 1 
ATOM 966  O O     . LEU A 1 127 ? 25.125   8.703   4.184   1.00 25.65 127 A 1 
ATOM 967  C CB    . LEU A 1 127 ? 22.445   7.234   5.038   1.00 26.21 127 A 1 
ATOM 968  C CG    . LEU A 1 127 ? 22.187   5.828   5.603   1.00 22.93 127 A 1 
ATOM 969  C CD1   . LEU A 1 127 ? 20.917   5.244   4.978   1.00 21.94 127 A 1 
ATOM 970  C CD2   . LEU A 1 127 ? 23.333   4.865   5.293   1.00 25.20 127 A 1 
ATOM 971  N N     . THR A 1 128 ? 23.697   10.288  4.881   1.00 31.75 128 A 1 
ATOM 972  C CA    . THR A 1 128 ? 24.285   11.338  4.033   1.00 31.39 128 A 1 
ATOM 973  C C     . THR A 1 128 ? 25.595   11.894  4.598   1.00 30.42 128 A 1 
ATOM 974  O O     . THR A 1 128 ? 26.316   12.575  3.882   1.00 27.87 128 A 1 
ATOM 975  C CB    . THR A 1 128 ? 23.286   12.456  3.732   1.00 28.80 128 A 1 
ATOM 976  O OG1   . THR A 1 128 ? 22.649   12.893  4.898   1.00 27.91 128 A 1 
ATOM 977  C CG2   . THR A 1 128 ? 22.168   11.999  2.787   1.00 29.15 128 A 1 
ATOM 978  N N     . VAL A 1 129 ? 25.984   11.541  5.813   1.00 28.11 129 A 1 
ATOM 979  C CA    . VAL A 1 129 ? 27.330   11.834  6.346   1.00 28.84 129 A 1 
ATOM 980  C C     . VAL A 1 129 ? 28.429   11.182  5.494   1.00 27.48 129 A 1 
ATOM 981  O O     . VAL A 1 129 ? 29.540   11.711  5.395   1.00 24.80 129 A 1 
ATOM 982  C CB    . VAL A 1 129 ? 27.453   11.374  7.808   1.00 26.62 129 A 1 
ATOM 983  C CG1   . VAL A 1 129 ? 28.826   11.694  8.421   1.00 23.33 129 A 1 
ATOM 984  C CG2   . VAL A 1 129 ? 26.400   12.042  8.696   1.00 24.31 129 A 1 
ATOM 985  N N     . MET A 1 130 ? 28.128   10.077  4.816   1.00 36.42 130 A 1 
ATOM 986  C CA    . MET A 1 130 ? 29.043   9.383   3.909   1.00 35.79 130 A 1 
ATOM 987  C C     . MET A 1 130 ? 29.133   10.045  2.524   1.00 35.12 130 A 1 
ATOM 988  O O     . MET A 1 130 ? 29.904   9.574   1.689   1.00 33.07 130 A 1 
ATOM 989  C CB    . MET A 1 130 ? 28.625   7.914   3.781   1.00 33.19 130 A 1 
ATOM 990  C CG    . MET A 1 130 ? 28.763   7.129   5.097   1.00 29.33 130 A 1 
ATOM 991  S SD    . MET A 1 130 ? 30.469   6.744   5.605   1.00 26.32 130 A 1 
ATOM 992  C CE    . MET A 1 130 ? 30.895   5.475   4.396   1.00 23.95 130 A 1 
ATOM 993  N N     . HIS A 1 131 ? 28.362   11.092  2.254   1.00 31.75 131 A 1 
ATOM 994  C CA    . HIS A 1 131 ? 28.464   11.805  0.987   1.00 32.55 131 A 1 
ATOM 995  C C     . HIS A 1 131 ? 29.787   12.581  0.950   1.00 30.61 131 A 1 
ATOM 996  O O     . HIS A 1 131 ? 30.105   13.332  1.865   1.00 28.45 131 A 1 
ATOM 997  C CB    . HIS A 1 131 ? 27.246   12.716  0.746   1.00 31.41 131 A 1 
ATOM 998  C CG    . HIS A 1 131 ? 25.946   11.987  0.519   1.00 28.18 131 A 1 
ATOM 999  N ND1   . HIS A 1 131 ? 24.723   12.596  0.296   1.00 28.06 131 A 1 
ATOM 1000 C CD2   . HIS A 1 131 ? 25.718   10.642  0.458   1.00 27.94 131 A 1 
ATOM 1001 C CE1   . HIS A 1 131 ? 23.795   11.641  0.106   1.00 28.98 131 A 1 
ATOM 1002 N NE2   . HIS A 1 131 ? 24.365   10.446  0.198   1.00 27.54 131 A 1 
ATOM 1003 N N     . GLN A 1 132 ? 30.551   12.388  -0.127  1.00 28.98 132 A 1 
ATOM 1004 C CA    . GLN A 1 132 ? 31.733   13.216  -0.370  1.00 28.95 132 A 1 
ATOM 1005 C C     . GLN A 1 132 ? 31.275   14.644  -0.648  1.00 27.92 132 A 1 
ATOM 1006 O O     . GLN A 1 132 ? 30.619   14.915  -1.654  1.00 26.71 132 A 1 
ATOM 1007 C CB    . GLN A 1 132 ? 32.576   12.670  -1.531  1.00 28.77 132 A 1 
ATOM 1008 C CG    . GLN A 1 132 ? 33.478   11.517  -1.074  1.00 26.73 132 A 1 
ATOM 1009 C CD    . GLN A 1 132 ? 34.381   10.997  -2.196  1.00 23.80 132 A 1 
ATOM 1010 O OE1   . GLN A 1 132 ? 34.221   11.280  -3.372  1.00 23.14 132 A 1 
ATOM 1011 N NE2   . GLN A 1 132 ? 35.367   10.194  -1.873  1.00 21.04 132 A 1 
ATOM 1012 N N     . ARG A 1 133 ? 31.648   15.548  0.258   1.00 31.92 133 A 1 
ATOM 1013 C CA    . ARG A 1 133 ? 31.422   16.979  0.132   1.00 32.61 133 A 1 
ATOM 1014 C C     . ARG A 1 133 ? 32.713   17.629  -0.326  1.00 30.20 133 A 1 
ATOM 1015 O O     . ARG A 1 133 ? 33.730   17.530  0.351   1.00 28.75 133 A 1 
ATOM 1016 C CB    . ARG A 1 133 ? 30.940   17.564  1.462   1.00 32.45 133 A 1 
ATOM 1017 C CG    . ARG A 1 133 ? 29.601   16.952  1.869   1.00 31.16 133 A 1 
ATOM 1018 C CD    . ARG A 1 133 ? 29.165   17.509  3.227   1.00 31.66 133 A 1 
ATOM 1019 N NE    . ARG A 1 133 ? 27.980   16.795  3.702   1.00 27.32 133 A 1 
ATOM 1020 C CZ    . ARG A 1 133 ? 27.325   17.057  4.805   1.00 26.31 133 A 1 
ATOM 1021 N NH1   . ARG A 1 133 ? 27.670   18.023  5.614   1.00 25.76 133 A 1 
ATOM 1022 N NH2   . ARG A 1 133 ? 26.289   16.341  5.119   1.00 24.63 133 A 1 
ATOM 1023 N N     . MET A 1 134 ? 32.668   18.274  -1.474  1.00 29.38 134 A 1 
ATOM 1024 C CA    . MET A 1 134 ? 33.748   19.146  -1.912  1.00 29.50 134 A 1 
ATOM 1025 C C     . MET A 1 134 ? 33.388   20.559  -1.467  1.00 27.55 134 A 1 
ATOM 1026 O O     . MET A 1 134 ? 32.335   21.064  -1.869  1.00 26.17 134 A 1 
ATOM 1027 C CB    . MET A 1 134 ? 33.949   19.038  -3.426  1.00 29.67 134 A 1 
ATOM 1028 C CG    . MET A 1 134 ? 34.554   17.688  -3.829  1.00 27.64 134 A 1 
ATOM 1029 S SD    . MET A 1 134 ? 36.311   17.460  -3.401  1.00 25.38 134 A 1 
ATOM 1030 C CE    . MET A 1 134 ? 37.064   18.495  -4.680  1.00 24.00 134 A 1 
ATOM 1031 N N     . PRO A 1 135 ? 34.194   21.189  -0.622  1.00 29.82 135 A 1 
ATOM 1032 C CA    . PRO A 1 135 ? 34.000   22.599  -0.373  1.00 30.08 135 A 1 
ATOM 1033 C C     . PRO A 1 135 ? 34.171   23.337  -1.701  1.00 29.49 135 A 1 
ATOM 1034 O O     . PRO A 1 135 ? 35.213   23.217  -2.347  1.00 28.61 135 A 1 
ATOM 1035 C CB    . PRO A 1 135 ? 35.055   22.982  0.673   1.00 29.85 135 A 1 
ATOM 1036 C CG    . PRO A 1 135 ? 36.166   21.949  0.460   1.00 30.78 135 A 1 
ATOM 1037 C CD    . PRO A 1 135 ? 35.409   20.701  -0.021  1.00 37.55 135 A 1 
ATOM 1038 N N     . VAL A 1 136 ? 33.149   24.078  -2.114  1.00 27.26 136 A 1 
ATOM 1039 C CA    . VAL A 1 136 ? 33.293   25.040  -3.200  1.00 29.29 136 A 1 
ATOM 1040 C C     . VAL A 1 136 ? 34.170   26.146  -2.643  1.00 28.37 136 A 1 
ATOM 1041 O O     . VAL A 1 136 ? 33.708   27.086  -2.010  1.00 26.85 136 A 1 
ATOM 1042 C CB    . VAL A 1 136 ? 31.948   25.567  -3.734  1.00 27.62 136 A 1 
ATOM 1043 C CG1   . VAL A 1 136 ? 32.183   26.510  -4.915  1.00 25.68 136 A 1 
ATOM 1044 C CG2   . VAL A 1 136 ? 31.067   24.411  -4.224  1.00 32.22 136 A 1 
ATOM 1045 N N     . VAL A 1 137 ? 35.486   25.969  -2.807  1.00 29.50 137 A 1 
ATOM 1046 C CA    . VAL A 1 137 ? 36.439   27.012  -2.496  1.00 32.11 137 A 1 
ATOM 1047 C C     . VAL A 1 137 ? 36.080   28.144  -3.439  1.00 29.75 137 A 1 
ATOM 1048 O O     . VAL A 1 137 ? 36.256   28.006  -4.653  1.00 29.25 137 A 1 
ATOM 1049 C CB    . VAL A 1 137 ? 37.905   26.568  -2.673  1.00 31.23 137 A 1 
ATOM 1050 C CG1   . VAL A 1 137 ? 38.855   27.636  -2.115  1.00 30.25 137 A 1 
ATOM 1051 C CG2   . VAL A 1 137 ? 38.191   25.256  -1.923  1.00 35.50 137 A 1 
ATOM 1052 N N     . SER A 1 138 ? 35.521   29.222  -2.905  1.00 33.36 138 A 1 
ATOM 1053 C CA    . SER A 1 138 ? 35.392   30.465  -3.655  1.00 35.56 138 A 1 
ATOM 1054 C C     . SER A 1 138 ? 36.806   30.840  -4.075  1.00 34.78 138 A 1 
ATOM 1055 O O     . SER A 1 138 ? 37.586   31.330  -3.256  1.00 33.60 138 A 1 
ATOM 1056 C CB    . SER A 1 138 ? 34.750   31.564  -2.803  1.00 32.90 138 A 1 
ATOM 1057 O OG    . SER A 1 138 ? 35.477   31.777  -1.610  1.00 31.05 138 A 1 
ATOM 1058 N N     . HIS A 1 139 ? 37.147   30.476  -5.310  1.00 25.37 139 A 1 
ATOM 1059 C CA    . HIS A 1 139 ? 38.438   30.865  -5.839  1.00 29.09 139 A 1 
ATOM 1060 C C     . HIS A 1 139 ? 38.490   32.381  -5.692  1.00 27.13 139 A 1 
ATOM 1061 O O     . HIS A 1 139 ? 37.584   33.056  -6.193  1.00 26.04 139 A 1 
ATOM 1062 C CB    . HIS A 1 139 ? 38.603   30.419  -7.297  1.00 27.52 139 A 1 
ATOM 1063 C CG    . HIS A 1 139 ? 39.171   29.031  -7.396  1.00 25.99 139 A 1 
ATOM 1064 N ND1   . HIS A 1 139 ? 40.494   28.682  -7.240  1.00 26.01 139 A 1 
ATOM 1065 C CD2   . HIS A 1 139 ? 38.494   27.861  -7.654  1.00 26.68 139 A 1 
ATOM 1066 C CE1   . HIS A 1 139 ? 40.603   27.358  -7.395  1.00 25.30 139 A 1 
ATOM 1067 N NE2   . HIS A 1 139 ? 39.411   26.814  -7.641  1.00 25.72 139 A 1 
ATOM 1068 N N     . PRO A 1 140 ? 39.463   32.935  -4.948  1.00 31.05 140 A 1 
ATOM 1069 C CA    . PRO A 1 140 ? 39.654   34.363  -4.961  1.00 33.91 140 A 1 
ATOM 1070 C C     . PRO A 1 140 ? 39.752   34.748  -6.431  1.00 32.95 140 A 1 
ATOM 1071 O O     . PRO A 1 140 ? 40.310   33.985  -7.222  1.00 32.38 140 A 1 
ATOM 1072 C CB    . PRO A 1 140 ? 40.943   34.628  -4.177  1.00 31.91 140 A 1 
ATOM 1073 C CG    . PRO A 1 140 ? 41.717   33.313  -4.293  1.00 32.10 140 A 1 
ATOM 1074 C CD    . PRO A 1 140 ? 40.604   32.260  -4.362  1.00 38.72 140 A 1 
ATOM 1075 N N     . ALA A 1 141 ? 39.169   35.871  -6.799  1.00 30.13 141 A 1 
ATOM 1076 C CA    . ALA A 1 141 ? 39.279   36.395  -8.161  1.00 31.05 141 A 1 
ATOM 1077 C C     . ALA A 1 141 ? 40.766   36.569  -8.463  1.00 29.73 141 A 1 
ATOM 1078 O O     . ALA A 1 141 ? 41.373   37.571  -8.088  1.00 29.07 141 A 1 
ATOM 1079 C CB    . ALA A 1 141 ? 38.496   37.702  -8.265  1.00 28.84 141 A 1 
ATOM 1080 N N     . VAL A 1 142 ? 41.374   35.527  -9.023  1.00 28.41 142 A 1 
ATOM 1081 C CA    . VAL A 1 142 ? 42.772   35.546  -9.394  1.00 32.81 142 A 1 
ATOM 1082 C C     . VAL A 1 142 ? 42.834   36.613  -10.462 1.00 30.77 142 A 1 
ATOM 1083 O O     . VAL A 1 142 ? 42.260   36.445  -11.537 1.00 30.41 142 A 1 
ATOM 1084 C CB    . VAL A 1 142 ? 43.283   34.181  -9.892  1.00 31.40 142 A 1 
ATOM 1085 C CG1   . VAL A 1 142 ? 44.790   34.255  -10.171 1.00 30.10 142 A 1 
ATOM 1086 C CG2   . VAL A 1 142 ? 43.058   33.075  -8.850  1.00 36.12 142 A 1 
ATOM 1087 N N     . ALA A 1 143 ? 43.446   37.750  -10.107 1.00 32.99 143 A 1 
ATOM 1088 C CA    . ALA A 1 143 ? 43.694   38.814  -11.049 1.00 36.50 143 A 1 
ATOM 1089 C C     . ALA A 1 143 ? 44.467   38.185  -12.204 1.00 35.04 143 A 1 
ATOM 1090 O O     . ALA A 1 143 ? 45.624   37.813  -12.038 1.00 34.78 143 A 1 
ATOM 1091 C CB    . ALA A 1 143 ? 44.484   39.930  -10.351 1.00 34.57 143 A 1 
ATOM 1092 N N     . ILE A 1 144 ? 43.769   37.971  -13.323 1.00 34.54 144 A 1 
ATOM 1093 C CA    . ILE A 1 144 ? 44.376   37.395  -14.522 1.00 37.07 144 A 1 
ATOM 1094 C C     . ILE A 1 144 ? 45.499   38.361  -14.886 1.00 35.89 144 A 1 
ATOM 1095 O O     . ILE A 1 144 ? 45.193   39.505  -15.241 1.00 34.11 144 A 1 
ATOM 1096 C CB    . ILE A 1 144 ? 43.353   37.238  -15.663 1.00 34.40 144 A 1 
ATOM 1097 C CG1   . ILE A 1 144 ? 42.202   36.303  -15.233 1.00 33.07 144 A 1 
ATOM 1098 C CG2   . ILE A 1 144 ? 44.047   36.683  -16.919 1.00 36.96 144 A 1 
ATOM 1099 C CD1   . ILE A 1 144 ? 41.037   36.231  -16.236 1.00 35.72 144 A 1 
ATOM 1100 N N     . PRO A 1 145 ? 46.763   38.007  -14.700 1.00 32.75 145 A 1 
ATOM 1101 C CA    . PRO A 1 145 ? 47.828   38.909  -15.059 1.00 36.45 145 A 1 
ATOM 1102 C C     . PRO A 1 145 ? 47.703   39.149  -16.561 1.00 35.60 145 A 1 
ATOM 1103 O O     . PRO A 1 145 ? 47.417   38.198  -17.299 1.00 35.38 145 A 1 
ATOM 1104 C CB    . PRO A 1 145 ? 49.133   38.215  -14.656 1.00 34.76 145 A 1 
ATOM 1105 C CG    . PRO A 1 145 ? 48.769   36.728  -14.683 1.00 35.17 145 A 1 
ATOM 1106 C CD    . PRO A 1 145 ? 47.289   36.712  -14.302 1.00 41.90 145 A 1 
ATOM 1107 N N     . PRO A 1 146 ? 47.869   40.395  -17.034 1.00 31.77 146 A 1 
ATOM 1108 C CA    . PRO A 1 146 ? 47.749   40.695  -18.447 1.00 34.63 146 A 1 
ATOM 1109 C C     . PRO A 1 146 ? 48.852   39.924  -19.169 1.00 34.33 146 A 1 
ATOM 1110 O O     . PRO A 1 146 ? 50.022   40.286  -19.112 1.00 33.98 146 A 1 
ATOM 1111 C CB    . PRO A 1 146 ? 47.879   42.217  -18.563 1.00 32.63 146 A 1 
ATOM 1112 C CG    . PRO A 1 146 ? 48.703   42.602  -17.337 1.00 33.08 146 A 1 
ATOM 1113 C CD    . PRO A 1 146 ? 48.273   41.564  -16.283 1.00 40.63 146 A 1 
ATOM 1114 N N     . VAL A 1 147 ? 48.482   38.793  -19.757 1.00 31.16 147 A 1 
ATOM 1115 C CA    . VAL A 1 147 ? 49.422   37.946  -20.478 1.00 35.21 147 A 1 
ATOM 1116 C C     . VAL A 1 147 ? 49.928   38.780  -21.644 1.00 33.96 147 A 1 
ATOM 1117 O O     . VAL A 1 147 ? 49.171   39.100  -22.562 1.00 33.25 147 A 1 
ATOM 1118 C CB    . VAL A 1 147 ? 48.794   36.621  -20.944 1.00 32.36 147 A 1 
ATOM 1119 C CG1   . VAL A 1 147 ? 49.850   35.738  -21.611 1.00 31.31 147 A 1 
ATOM 1120 C CG2   . VAL A 1 147 ? 48.207   35.837  -19.765 1.00 36.94 147 A 1 
ATOM 1121 N N     . SER A 1 148 ? 51.193   39.199  -21.560 1.00 37.01 148 A 1 
ATOM 1122 C CA    . SER A 1 148 ? 51.842   39.971  -22.604 1.00 39.42 148 A 1 
ATOM 1123 C C     . SER A 1 148 ? 51.853   39.143  -23.877 1.00 38.06 148 A 1 
ATOM 1124 O O     . SER A 1 148 ? 52.433   38.060  -23.923 1.00 37.46 148 A 1 
ATOM 1125 C CB    . SER A 1 148 ? 53.263   40.350  -22.175 1.00 36.67 148 A 1 
ATOM 1126 O OG    . SER A 1 148 ? 53.995   39.212  -21.749 1.00 33.32 148 A 1 
ATOM 1127 N N     . LEU A 1 149 ? 51.197   39.684  -24.905 1.00 29.74 149 A 1 
ATOM 1128 C CA    . LEU A 1 149 ? 51.212   39.167  -26.269 1.00 34.78 149 A 1 
ATOM 1129 C C     . LEU A 1 149 ? 52.629   39.274  -26.851 1.00 33.29 149 A 1 
ATOM 1130 O O     . LEU A 1 149 ? 52.900   40.161  -27.660 1.00 31.45 149 A 1 
ATOM 1131 C CB    . LEU A 1 149 ? 50.193   39.961  -27.111 1.00 31.41 149 A 1 
ATOM 1132 C CG    . LEU A 1 149 ? 48.738   39.518  -26.949 1.00 29.43 149 A 1 
ATOM 1133 C CD1   . LEU A 1 149 ? 47.799   40.634  -27.405 1.00 30.29 149 A 1 
ATOM 1134 C CD2   . LEU A 1 149 ? 48.460   38.271  -27.801 1.00 33.52 149 A 1 
ATOM 1135 N N     . PHE A 1 150 ? 53.555   38.422  -26.407 1.00 25.78 150 A 1 
ATOM 1136 C CA    . PHE A 1 150 ? 54.860   38.341  -27.048 1.00 28.95 150 A 1 
ATOM 1137 C C     . PHE A 1 150 ? 54.703   37.798  -28.468 1.00 27.38 150 A 1 
ATOM 1138 O O     . PHE A 1 150 ? 54.023   36.803  -28.701 1.00 26.70 150 A 1 
ATOM 1139 C CB    . PHE A 1 150 ? 55.864   37.548  -26.199 1.00 26.91 150 A 1 
ATOM 1140 C CG    . PHE A 1 150 ? 56.768   38.443  -25.383 1.00 28.63 150 A 1 
ATOM 1141 C CD1   . PHE A 1 150 ? 57.968   38.935  -25.935 1.00 32.29 150 A 1 
ATOM 1142 C CD2   . PHE A 1 150 ? 56.394   38.829  -24.075 1.00 34.80 150 A 1 
ATOM 1143 C CE1   . PHE A 1 150 ? 58.796   39.797  -25.183 1.00 31.54 150 A 1 
ATOM 1144 C CE2   . PHE A 1 150 ? 57.220   39.690  -23.328 1.00 29.47 150 A 1 
ATOM 1145 C CZ    . PHE A 1 150 ? 58.420   40.175  -23.882 1.00 28.46 150 A 1 
ATOM 1146 N N     . ALA A 1 151 ? 55.319   38.513  -29.402 1.00 30.33 151 A 1 
ATOM 1147 C CA    . ALA A 1 151 ? 54.952   38.510  -30.818 1.00 34.18 151 A 1 
ATOM 1148 C C     . ALA A 1 151 ? 55.641   37.444  -31.681 1.00 32.19 151 A 1 
ATOM 1149 O O     . ALA A 1 151 ? 55.230   37.272  -32.820 1.00 30.87 151 A 1 
ATOM 1150 C CB    . ALA A 1 151 ? 55.259   39.912  -31.351 1.00 31.63 151 A 1 
ATOM 1151 N N     . GLU A 1 152 ? 56.731   36.872  -31.211 1.00 29.91 152 A 1 
ATOM 1152 C CA    . GLU A 1 152 ? 57.792   36.411  -32.108 1.00 32.72 152 A 1 
ATOM 1153 C C     . GLU A 1 152 ? 57.336   35.400  -33.165 1.00 30.85 152 A 1 
ATOM 1154 O O     . GLU A 1 152 ? 56.640   34.421  -32.892 1.00 30.23 152 A 1 
ATOM 1155 C CB    . GLU A 1 152 ? 59.032   35.932  -31.333 1.00 30.76 152 A 1 
ATOM 1156 C CG    . GLU A 1 152 ? 59.868   37.112  -30.816 1.00 29.66 152 A 1 
ATOM 1157 C CD    . GLU A 1 152 ? 61.202   36.683  -30.181 1.00 30.82 152 A 1 
ATOM 1158 O OE1   . GLU A 1 152 ? 62.109   37.547  -30.120 1.00 30.59 152 A 1 
ATOM 1159 O OE2   . GLU A 1 152 ? 61.287   35.521  -29.711 1.00 31.71 152 A 1 
ATOM 1160 N N     . ALA A 1 153 ? 57.747   35.689  -34.392 1.00 28.62 153 A 1 
ATOM 1161 C CA    . ALA A 1 153 ? 57.071   35.258  -35.615 1.00 31.80 153 A 1 
ATOM 1162 C C     . ALA A 1 153 ? 57.702   34.047  -36.324 1.00 29.97 153 A 1 
ATOM 1163 O O     . ALA A 1 153 ? 57.047   33.461  -37.185 1.00 29.24 153 A 1 
ATOM 1164 C CB    . ALA A 1 153 ? 57.088   36.485  -36.546 1.00 29.92 153 A 1 
ATOM 1165 N N     . GLU A 1 154 ? 58.986   33.775  -36.079 1.00 31.80 154 A 1 
ATOM 1166 C CA    . GLU A 1 154 ? 59.889   33.411  -37.180 1.00 35.72 154 A 1 
ATOM 1167 C C     . GLU A 1 154 ? 59.618   32.107  -37.952 1.00 34.07 154 A 1 
ATOM 1168 O O     . GLU A 1 154 ? 59.761   32.108  -39.173 1.00 33.13 154 A 1 
ATOM 1169 C CB    . GLU A 1 154 ? 61.333   33.329  -36.667 1.00 33.31 154 A 1 
ATOM 1170 C CG    . GLU A 1 154 ? 61.973   34.674  -36.290 1.00 31.11 154 A 1 
ATOM 1171 C CD    . GLU A 1 154 ? 63.495   34.529  -36.101 1.00 30.46 154 A 1 
ATOM 1172 O OE1   . GLU A 1 154 ? 64.217   35.470  -36.506 1.00 29.43 154 A 1 
ATOM 1173 O OE2   . GLU A 1 154 ? 63.921   33.467  -35.596 1.00 31.11 154 A 1 
ATOM 1174 N N     . ALA A 1 155 ? 59.433   31.007  -37.280 1.00 27.80 155 A 1 
ATOM 1175 C CA    . ALA A 1 155 ? 60.125   29.789  -37.732 1.00 30.35 155 A 1 
ATOM 1176 C C     . ALA A 1 155 ? 59.686   29.237  -39.114 1.00 28.59 155 A 1 
ATOM 1177 O O     . ALA A 1 155 ? 58.519   29.218  -39.479 1.00 27.85 155 A 1 
ATOM 1178 C CB    . ALA A 1 155 ? 60.058   28.732  -36.630 1.00 28.91 155 A 1 
ATOM 1179 N N     . THR A 1 156 ? 60.713   28.792  -39.843 1.00 33.31 156 A 1 
ATOM 1180 C CA    . THR A 1 156 ? 60.802   28.779  -41.320 1.00 36.29 156 A 1 
ATOM 1181 C C     . THR A 1 156 ? 60.136   27.627  -42.097 1.00 33.74 156 A 1 
ATOM 1182 O O     . THR A 1 156 ? 59.187   27.879  -42.835 1.00 32.73 156 A 1 
ATOM 1183 C CB    . THR A 1 156 ? 62.283   28.863  -41.724 1.00 32.40 156 A 1 
ATOM 1184 O OG1   . THR A 1 156 ? 63.067   27.998  -40.919 1.00 30.53 156 A 1 
ATOM 1185 C CG2   . THR A 1 156 ? 62.872   30.269  -41.540 1.00 34.35 156 A 1 
ATOM 1186 N N     . ALA A 1 157 ? 60.736   26.431  -42.117 1.00 29.75 157 A 1 
ATOM 1187 C CA    . ALA A 1 157 ? 61.139   26.035  -43.471 1.00 31.17 157 A 1 
ATOM 1188 C C     . ALA A 1 157 ? 60.417   24.861  -44.178 1.00 29.26 157 A 1 
ATOM 1189 O O     . ALA A 1 157 ? 59.729   25.109  -45.164 1.00 28.65 157 A 1 
ATOM 1190 C CB    . ALA A 1 157 ? 62.669   25.878  -43.483 1.00 29.93 157 A 1 
ATOM 1191 N N     . PRO A 1 158 ? 60.757   23.640  -43.875 1.00 25.31 158 A 1 
ATOM 1192 C CA    . PRO A 1 158 ? 61.210   22.753  -44.953 1.00 28.16 158 A 1 
ATOM 1193 C C     . PRO A 1 158 ? 60.125   21.872  -45.613 1.00 27.59 158 A 1 
ATOM 1194 O O     . PRO A 1 158 ? 58.959   21.937  -45.284 1.00 26.69 158 A 1 
ATOM 1195 C CB    . PRO A 1 158 ? 62.329   21.942  -44.279 1.00 26.00 158 A 1 
ATOM 1196 C CG    . PRO A 1 158 ? 61.777   21.706  -42.871 1.00 26.84 158 A 1 
ATOM 1197 C CD    . PRO A 1 158 ? 61.050   23.021  -42.589 1.00 34.26 158 A 1 
ATOM 1198 N N     . VAL A 1 159 ? 60.465   20.931  -46.416 1.00 27.67 159 A 1 
ATOM 1199 C CA    . VAL A 1 159 ? 60.725   20.857  -47.862 1.00 32.58 159 A 1 
ATOM 1200 C C     . VAL A 1 159 ? 59.920   19.703  -48.468 1.00 31.12 159 A 1 
ATOM 1201 O O     . VAL A 1 159 ? 59.370   19.829  -49.547 1.00 29.81 159 A 1 
ATOM 1202 C CB    . VAL A 1 159 ? 62.223   20.566  -48.147 1.00 29.95 159 A 1 
ATOM 1203 C CG1   . VAL A 1 159 ? 62.530   20.122  -49.586 1.00 28.31 159 A 1 
ATOM 1204 C CG2   . VAL A 1 159 ? 63.119   21.774  -47.894 1.00 33.69 159 A 1 
ATOM 1205 N N     . LEU A 1 160 ? 59.958   18.547  -47.848 1.00 27.23 160 A 1 
ATOM 1206 C CA    . LEU A 1 160 ? 60.050   17.266  -48.557 1.00 31.65 160 A 1 
ATOM 1207 C C     . LEU A 1 160 ? 58.799   16.876  -49.374 1.00 29.52 160 A 1 
ATOM 1208 O O     . LEU A 1 160 ? 57.676   16.909  -48.892 1.00 28.70 160 A 1 
ATOM 1209 C CB    . LEU A 1 160 ? 60.453   16.154  -47.570 1.00 30.17 160 A 1 
ATOM 1210 C CG    . LEU A 1 160 ? 61.971   16.097  -47.315 1.00 29.29 160 A 1 
ATOM 1211 C CD1   . LEU A 1 160 ? 62.264   15.303  -46.039 1.00 31.29 160 A 1 
ATOM 1212 C CD2   . LEU A 1 160 ? 62.726   15.445  -48.474 1.00 35.68 160 A 1 
ATOM 1213 N N     . GLY A 1 161 ? 59.079   16.442  -50.600 1.00 29.91 161 A 1 
ATOM 1214 C CA    . GLY A 1 161 ? 58.125   16.343  -51.698 1.00 32.79 161 A 1 
ATOM 1215 C C     . GLY A 1 161 ? 57.845   14.961  -52.298 1.00 31.10 161 A 1 
ATOM 1216 O O     . GLY A 1 161 ? 57.829   14.865  -53.523 1.00 29.35 161 A 1 
ATOM 1217 N N     . ARG A 1 162 ? 57.741   13.913  -51.532 1.00 25.68 162 A 1 
ATOM 1218 C CA    . ARG A 1 162 ? 57.779   12.560  -52.116 1.00 31.10 162 A 1 
ATOM 1219 C C     . ARG A 1 162 ? 56.548   12.186  -52.964 1.00 29.18 162 A 1 
ATOM 1220 O O     . ARG A 1 162 ? 55.502   12.803  -52.896 1.00 27.63 162 A 1 
ATOM 1221 C CB    . ARG A 1 162 ? 58.102   11.511  -51.030 1.00 29.59 162 A 1 
ATOM 1222 C CG    . ARG A 1 162 ? 58.985   10.376  -51.606 1.00 29.69 162 A 1 
ATOM 1223 C CD    . ARG A 1 162 ? 59.213   9.260   -50.577 1.00 30.72 162 A 1 
ATOM 1224 N NE    . ARG A 1 162 ? 60.127   8.228   -51.102 1.00 31.07 162 A 1 
ATOM 1225 C CZ    . ARG A 1 162 ? 60.493   7.123   -50.481 1.00 29.51 162 A 1 
ATOM 1226 N NH1   . ARG A 1 162 ? 60.039   6.818   -49.289 1.00 27.83 162 A 1 
ATOM 1227 N NH2   . ARG A 1 162 ? 61.323   6.286   -51.032 1.00 26.13 162 A 1 
ATOM 1228 N N     . LYS A 1 163 ? 56.746   11.170  -53.714 1.00 22.20 163 A 1 
ATOM 1229 C CA    . LYS A 1 163 ? 56.313   10.489  -54.944 1.00 28.94 163 A 1 
ATOM 1230 C C     . LYS A 1 163 ? 54.857   9.949   -54.913 1.00 27.66 163 A 1 
ATOM 1231 O O     . LYS A 1 163 ? 54.120   10.272  -53.988 1.00 26.38 163 A 1 
ATOM 1232 C CB    . LYS A 1 163 ? 57.322   9.329   -55.102 1.00 27.28 163 A 1 
ATOM 1233 C CG    . LYS A 1 163 ? 58.670   9.633   -55.731 1.00 25.90 163 A 1 
ATOM 1234 C CD    . LYS A 1 163 ? 59.392   8.278   -55.911 1.00 25.14 163 A 1 
ATOM 1235 C CE    . LYS A 1 163 ? 60.496   8.320   -56.949 1.00 23.61 163 A 1 
ATOM 1236 N NZ    . LYS A 1 163 ? 60.551   7.028   -57.679 1.00 23.53 163 A 1 
ATOM 1237 N N     . GLU A 1 164 ? 54.367   9.075   -55.772 1.00 27.80 164 A 1 
ATOM 1238 C CA    . GLU A 1 164 ? 54.536   8.750   -57.202 1.00 31.19 164 A 1 
ATOM 1239 C C     . GLU A 1 164 ? 53.258   8.032   -57.700 1.00 30.12 164 A 1 
ATOM 1240 O O     . GLU A 1 164 ? 52.667   8.479   -58.649 1.00 29.82 164 A 1 
ATOM 1241 C CB    . GLU A 1 164 ? 55.730   7.788   -57.455 1.00 30.11 164 A 1 
ATOM 1242 C CG    . GLU A 1 164 ? 56.568   8.097   -58.724 1.00 29.38 164 A 1 
ATOM 1243 C CD    . GLU A 1 164 ? 57.912   7.323   -58.760 1.00 30.20 164 A 1 
ATOM 1244 O OE1   . GLU A 1 164 ? 58.869   7.826   -59.400 1.00 30.21 164 A 1 
ATOM 1245 O OE2   . GLU A 1 164 ? 58.093   6.326   -58.024 1.00 31.41 164 A 1 
ATOM 1246 N N     . GLU A 1 165 ? 52.930   6.905   -57.131 1.00 29.22 165 A 1 
ATOM 1247 C CA    . GLU A 1 165 ? 52.479   5.749   -57.920 1.00 31.35 165 A 1 
ATOM 1248 C C     . GLU A 1 165 ? 51.046   5.771   -58.491 1.00 30.02 165 A 1 
ATOM 1249 O O     . GLU A 1 165 ? 50.112   6.345   -57.954 1.00 29.23 165 A 1 
ATOM 1250 C CB    . GLU A 1 165 ? 52.754   4.430   -57.176 1.00 30.77 165 A 1 
ATOM 1251 C CG    . GLU A 1 165 ? 54.207   3.951   -57.351 1.00 30.45 165 A 1 
ATOM 1252 C CD    . GLU A 1 165 ? 54.507   2.593   -56.680 1.00 32.43 165 A 1 
ATOM 1253 O OE1   . GLU A 1 165 ? 55.552   2.000   -57.036 1.00 32.50 165 A 1 
ATOM 1254 O OE2   . GLU A 1 165 ? 53.721   2.173   -55.798 1.00 33.88 165 A 1 
ATOM 1255 N N     . ASP A 1 166 ? 50.959   5.023   -59.608 1.00 27.42 166 A 1 
ATOM 1256 C CA    . ASP A 1 166 ? 50.046   5.160   -60.749 1.00 30.29 166 A 1 
ATOM 1257 C C     . ASP A 1 166 ? 48.627   4.578   -60.651 1.00 28.59 166 A 1 
ATOM 1258 O O     . ASP A 1 166 ? 47.752   5.012   -61.393 1.00 28.17 166 A 1 
ATOM 1259 C CB    . ASP A 1 166 ? 50.702   4.387   -61.909 1.00 29.21 166 A 1 
ATOM 1260 C CG    . ASP A 1 166 ? 51.715   5.153   -62.745 1.00 27.87 166 A 1 
ATOM 1261 O OD1   . ASP A 1 166 ? 51.524   6.363   -62.942 1.00 30.72 166 A 1 
ATOM 1262 O OD2   . ASP A 1 166 ? 52.631   4.471   -63.248 1.00 32.17 166 A 1 
ATOM 1263 N N     . THR A 1 167 ? 48.443   3.482   -59.981 1.00 29.90 167 A 1 
ATOM 1264 C CA    . THR A 1 167 ? 47.872   2.303   -60.658 1.00 32.35 167 A 1 
ATOM 1265 C C     . THR A 1 167 ? 46.437   2.446   -61.190 1.00 31.09 167 A 1 
ATOM 1266 O O     . THR A 1 167 ? 45.560   3.056   -60.609 1.00 29.61 167 A 1 
ATOM 1267 C CB    . THR A 1 167 ? 48.010   1.006   -59.852 1.00 29.58 167 A 1 
ATOM 1268 O OG1   . THR A 1 167 ? 47.897   1.240   -58.468 1.00 29.29 167 A 1 
ATOM 1269 C CG2   . THR A 1 167 ? 49.342   0.339   -60.088 1.00 33.23 167 A 1 
ATOM 1270 N N     . SER A 1 168 ? 46.244   1.798   -62.359 1.00 33.19 168 A 1 
ATOM 1271 C CA    . SER A 1 168 ? 45.408   2.229   -63.477 1.00 33.20 168 A 1 
ATOM 1272 C C     . SER A 1 168 ? 44.016   1.602   -63.642 1.00 31.54 168 A 1 
ATOM 1273 O O     . SER A 1 168 ? 43.397   1.854   -64.679 1.00 31.25 168 A 1 
ATOM 1274 C CB    . SER A 1 168 ? 46.191   1.873   -64.742 1.00 31.95 168 A 1 
ATOM 1275 O OG    . SER A 1 168 ? 46.444   0.484   -64.797 1.00 31.95 168 A 1 
ATOM 1276 N N     . TRP A 1 169 ? 43.586   0.738   -62.787 1.00 35.26 169 A 1 
ATOM 1277 C CA    . TRP A 1 169 ? 42.764   -0.421  -63.192 1.00 33.32 169 A 1 
ATOM 1278 C C     . TRP A 1 169 ? 41.508   -0.098  -64.027 1.00 31.45 169 A 1 
ATOM 1279 O O     . TRP A 1 169 ? 40.697   0.767   -63.715 1.00 29.79 169 A 1 
ATOM 1280 C CB    . TRP A 1 169 ? 42.453   -1.321  -61.989 1.00 31.52 169 A 1 
ATOM 1281 C CG    . TRP A 1 169 ? 43.598   -2.155  -61.529 1.00 29.34 169 A 1 
ATOM 1282 C CD1   . TRP A 1 169 ? 44.691   -1.704  -60.869 1.00 27.26 169 A 1 
ATOM 1283 C CD2   . TRP A 1 169 ? 43.808   -3.593  -61.716 1.00 28.03 169 A 1 
ATOM 1284 N NE1   . TRP A 1 169 ? 45.578   -2.747  -60.634 1.00 24.88 169 A 1 
ATOM 1285 C CE2   . TRP A 1 169 ? 45.067   -3.921  -61.136 1.00 25.13 169 A 1 
ATOM 1286 C CE3   . TRP A 1 169 ? 43.065   -4.621  -62.306 1.00 28.89 169 A 1 
ATOM 1287 C CZ2   . TRP A 1 169 ? 45.570   -5.244  -61.161 1.00 27.43 169 A 1 
ATOM 1288 C CZ3   . TRP A 1 169 ? 43.559   -5.946  -62.325 1.00 27.75 169 A 1 
ATOM 1289 C CH2   . TRP A 1 169 ? 44.801   -6.249  -61.761 1.00 28.19 169 A 1 
ATOM 1290 N N     . LEU A 1 170 ? 41.383   -0.864  -65.101 1.00 29.61 170 A 1 
ATOM 1291 C CA    . LEU A 1 170 ? 40.811   -0.531  -66.429 1.00 31.62 170 A 1 
ATOM 1292 C C     . LEU A 1 170 ? 39.290   -0.652  -66.649 1.00 30.37 170 A 1 
ATOM 1293 O O     . LEU A 1 170 ? 38.686   0.198   -67.291 1.00 29.26 170 A 1 
ATOM 1294 C CB    . LEU A 1 170 ? 41.459   -1.532  -67.413 1.00 29.44 170 A 1 
ATOM 1295 C CG    . LEU A 1 170 ? 42.745   -1.088  -68.110 1.00 28.77 170 A 1 
ATOM 1296 C CD1   . LEU A 1 170 ? 43.497   -2.319  -68.645 1.00 32.19 170 A 1 
ATOM 1297 C CD2   . LEU A 1 170 ? 42.440   -0.183  -69.297 1.00 35.60 170 A 1 
ATOM 1298 N N     . LEU A 1 171 ? 38.768   -1.816  -66.392 1.00 28.56 171 A 1 
ATOM 1299 C CA    . LEU A 1 171 ? 37.838   -2.523  -67.320 1.00 31.74 171 A 1 
ATOM 1300 C C     . LEU A 1 171 ? 36.330   -2.159  -67.177 1.00 29.79 171 A 1 
ATOM 1301 O O     . LEU A 1 171 ? 35.951   -1.602  -66.165 1.00 28.19 171 A 1 
ATOM 1302 C CB    . LEU A 1 171 ? 38.053   -4.031  -67.069 1.00 29.94 171 A 1 
ATOM 1303 C CG    . LEU A 1 171 ? 39.372   -4.623  -67.567 1.00 28.70 171 A 1 
ATOM 1304 C CD1   . LEU A 1 171 ? 39.549   -6.040  -67.013 1.00 29.78 171 A 1 
ATOM 1305 C CD2   . LEU A 1 171 ? 39.460   -4.702  -69.085 1.00 32.39 171 A 1 
ATOM 1306 N N     . LEU A 1 172 ? 35.373   -2.501  -68.021 1.00 30.31 172 A 1 
ATOM 1307 C CA    . LEU A 1 172 ? 35.299   -2.731  -69.482 1.00 33.36 172 A 1 
ATOM 1308 C C     . LEU A 1 172 ? 33.866   -2.449  -70.028 1.00 31.03 172 A 1 
ATOM 1309 O O     . LEU A 1 172 ? 33.616   -1.402  -70.599 1.00 29.55 172 A 1 
ATOM 1310 C CB    . LEU A 1 172 ? 35.699   -4.187  -69.853 1.00 31.22 172 A 1 
ATOM 1311 C CG    . LEU A 1 172 ? 36.728   -4.322  -71.000 1.00 30.33 172 A 1 
ATOM 1312 C CD1   . LEU A 1 172 ? 37.144   -5.790  -71.159 1.00 32.10 172 A 1 
ATOM 1313 C CD2   . LEU A 1 172 ? 36.215   -3.831  -72.348 1.00 34.36 172 A 1 
ATOM 1314 N N     . SER A 1 173 ? 32.988   -3.415  -69.966 1.00 30.70 173 A 1 
ATOM 1315 C CA    . SER A 1 173 ? 31.915   -3.682  -70.959 1.00 32.80 173 A 1 
ATOM 1316 C C     . SER A 1 173 ? 30.481   -3.632  -70.390 1.00 30.12 173 A 1 
ATOM 1317 O O     . SER A 1 173 ? 30.334   -3.404  -69.200 1.00 29.09 173 A 1 
ATOM 1318 C CB    . SER A 1 173 ? 32.209   -5.086  -71.500 1.00 31.41 173 A 1 
ATOM 1319 O OG    . SER A 1 173 ? 32.161   -6.070  -70.468 1.00 33.06 173 A 1 
ATOM 1320 N N     . LYS A 1 174 ? 29.379   -3.887  -71.085 1.00 29.45 174 A 1 
ATOM 1321 C CA    . LYS A 1 174 ? 28.943   -3.735  -72.485 1.00 35.47 174 A 1 
ATOM 1322 C C     . LYS A 1 174 ? 27.383   -3.643  -72.549 1.00 33.62 174 A 1 
ATOM 1323 O O     . LYS A 1 174 ? 26.849   -2.683  -72.004 1.00 30.81 174 A 1 
ATOM 1324 C CB    . LYS A 1 174 ? 29.475   -4.876  -73.371 1.00 32.30 174 A 1 
ATOM 1325 C CG    . LYS A 1 174 ? 29.738   -4.460  -74.828 1.00 31.80 174 A 1 
ATOM 1326 C CD    . LYS A 1 174 ? 29.957   -5.694  -75.693 1.00 30.29 174 A 1 
ATOM 1327 C CE    . LYS A 1 174 ? 30.147   -5.333  -77.160 1.00 27.89 174 A 1 
ATOM 1328 N NZ    . LYS A 1 174 ? 29.580   -6.397  -78.026 1.00 27.59 174 A 1 
ATOM 1329 N N     . ASP A 1 175 ? 26.708   -4.569  -73.154 1.00 33.02 175 A 1 
ATOM 1330 C CA    . ASP A 1 175 ? 25.617   -4.359  -74.125 1.00 35.73 175 A 1 
ATOM 1331 C C     . ASP A 1 175 ? 24.123   -4.319  -73.709 1.00 32.19 175 A 1 
ATOM 1332 O O     . ASP A 1 175 ? 23.464   -3.289  -73.820 1.00 30.22 175 A 1 
ATOM 1333 C CB    . ASP A 1 175 ? 25.737   -5.445  -75.213 1.00 32.59 175 A 1 
ATOM 1334 C CG    . ASP A 1 175 ? 26.992   -5.380  -76.082 1.00 30.40 175 A 1 
ATOM 1335 O OD1   . ASP A 1 175 ? 27.422   -4.269  -76.453 1.00 31.72 175 A 1 
ATOM 1336 O OD2   . ASP A 1 175 ? 27.555   -6.450  -76.372 1.00 32.80 175 A 1 
ATOM 1337 N N     . SER A 1 176 ? 23.575   -5.475  -73.520 1.00 32.52 176 A 1 
ATOM 1338 C CA    . SER A 1 176 ? 22.308   -5.865  -74.177 1.00 35.71 176 A 1 
ATOM 1339 C C     . SER A 1 176 ? 21.015   -5.693  -73.341 1.00 34.73 176 A 1 
ATOM 1340 O O     . SER A 1 176 ? 21.098   -5.391  -72.169 1.00 32.35 176 A 1 
ATOM 1341 C CB    . SER A 1 176 ? 22.462   -7.327  -74.603 1.00 32.03 176 A 1 
ATOM 1342 O OG    . SER A 1 176 ? 22.604   -8.191  -73.475 1.00 31.85 176 A 1 
ATOM 1343 N N     . ASP A 1 177 ? 19.804   -5.960  -73.743 1.00 34.70 177 A 1 
ATOM 1344 C CA    . ASP A 1 177 ? 19.061   -5.960  -75.022 1.00 37.21 177 A 1 
ATOM 1345 C C     . ASP A 1 177 ? 17.527   -5.857  -74.774 1.00 34.51 177 A 1 
ATOM 1346 O O     . ASP A 1 177 ? 16.888   -4.856  -74.986 1.00 32.58 177 A 1 
ATOM 1347 C CB    . ASP A 1 177 ? 19.267   -7.284  -75.791 1.00 34.21 177 A 1 
ATOM 1348 C CG    . ASP A 1 177 ? 19.816   -7.153  -77.209 1.00 31.70 177 A 1 
ATOM 1349 O OD1   . ASP A 1 177 ? 19.911   -6.020  -77.729 1.00 33.12 177 A 1 
ATOM 1350 O OD2   . ASP A 1 177 ? 20.116   -8.226  -77.779 1.00 34.42 177 A 1 
ATOM 1351 N N     . ASN A 1 178 ? 16.994   -6.982  -74.425 1.00 32.24 178 A 1 
ATOM 1352 C CA    . ASN A 1 178 ? 15.622   -7.455  -74.718 1.00 34.45 178 A 1 
ATOM 1353 C C     . ASN A 1 178 ? 14.553   -7.122  -73.645 1.00 31.48 178 A 1 
ATOM 1354 O O     . ASN A 1 178 ? 14.858   -6.458  -72.665 1.00 29.06 178 A 1 
ATOM 1355 C CB    . ASN A 1 178 ? 15.787   -8.965  -74.955 1.00 31.86 178 A 1 
ATOM 1356 C CG    . ASN A 1 178 ? 15.997   -9.338  -76.408 1.00 29.76 178 A 1 
ATOM 1357 O OD1   . ASN A 1 178 ? 15.392   -8.794  -77.315 1.00 32.24 178 A 1 
ATOM 1358 N ND2   . ASN A 1 178 ? 16.817   -10.322 -76.688 1.00 34.18 178 A 1 
ATOM 1359 N N     . HIS A 1 179 ? 13.380   -7.589  -73.602 1.00 35.01 179 A 1 
ATOM 1360 C CA    . HIS A 1 179 ? 12.206   -8.085  -74.327 1.00 37.85 179 A 1 
ATOM 1361 C C     . HIS A 1 179 ? 10.986   -7.711  -73.431 1.00 35.44 179 A 1 
ATOM 1362 O O     . HIS A 1 179 ? 11.178   -7.246  -72.318 1.00 33.11 179 A 1 
ATOM 1363 C CB    . HIS A 1 179 ? 12.276   -9.623  -74.434 1.00 35.22 179 A 1 
ATOM 1364 C CG    . HIS A 1 179 ? 12.566   -10.211 -75.794 1.00 35.01 179 A 1 
ATOM 1365 N ND1   . HIS A 1 179 ? 12.180   -9.727  -77.023 1.00 35.55 179 A 1 
ATOM 1366 C CD2   . HIS A 1 179 ? 13.160   -11.431 -76.024 1.00 35.44 179 A 1 
ATOM 1367 C CE1   . HIS A 1 179 ? 12.566   -10.603 -77.947 1.00 33.47 179 A 1 
ATOM 1368 N NE2   . HIS A 1 179 ? 13.152   -11.666 -77.387 1.00 33.45 179 A 1 
ATOM 1369 N N     . ASN A 1 180 ? 9.750    -7.935  -73.592 1.00 31.83 180 A 1 
ATOM 1370 C CA    . ASN A 1 180 ? 8.856    -8.147  -74.717 1.00 34.47 180 A 1 
ATOM 1371 C C     . ASN A 1 180 ? 7.402    -7.737  -74.330 1.00 31.78 180 A 1 
ATOM 1372 O O     . ASN A 1 180 ? 6.736    -7.057  -75.078 1.00 29.19 180 A 1 
ATOM 1373 C CB    . ASN A 1 180 ? 8.850    -9.654  -75.067 1.00 32.23 180 A 1 
ATOM 1374 C CG    . ASN A 1 180 ? 8.348    -9.990  -76.467 1.00 29.82 180 A 1 
ATOM 1375 O OD1   . ASN A 1 180 ? 7.868    -9.171  -77.219 1.00 32.27 180 A 1 
ATOM 1376 N ND2   . ASN A 1 180 ? 8.478    -11.228 -76.874 1.00 34.12 180 A 1 
ATOM 1377 N N     . ARG A 1 181 ? 6.869    -8.265  -73.228 1.00 33.59 181 A 1 
ATOM 1378 C CA    . ARG A 1 181 ? 5.447    -8.702  -73.208 1.00 37.33 181 A 1 
ATOM 1379 C C     . ARG A 1 181 ? 4.392    -7.676  -72.773 1.00 34.56 181 A 1 
ATOM 1380 O O     . ARG A 1 181 ? 4.701    -6.618  -72.263 1.00 31.69 181 A 1 
ATOM 1381 C CB    . ARG A 1 181 ? 5.315    -10.014 -72.417 1.00 34.25 181 A 1 
ATOM 1382 C CG    . ARG A 1 181 ? 4.744    -11.144 -73.284 1.00 32.95 181 A 1 
ATOM 1383 C CD    . ARG A 1 181 ? 4.540    -12.411 -72.443 1.00 32.48 181 A 1 
ATOM 1384 N NE    . ARG A 1 181 ? 4.067    -13.543 -73.265 1.00 31.70 181 A 1 
ATOM 1385 C CZ    . ARG A 1 181 ? 3.774    -14.755 -72.824 1.00 29.80 181 A 1 
ATOM 1386 N NH1   . ARG A 1 181 ? 3.863    -15.055 -71.555 1.00 28.66 181 A 1 
ATOM 1387 N NH2   . ARG A 1 181 ? 3.382    -15.680 -73.646 1.00 28.24 181 A 1 
ATOM 1388 N N     . SER A 1 182 ? 3.155    -8.045  -73.032 1.00 41.86 182 A 1 
ATOM 1389 C CA    . SER A 1 182 ? 2.094    -7.311  -73.709 1.00 44.55 182 A 1 
ATOM 1390 C C     . SER A 1 182 ? 0.986    -6.626  -72.882 1.00 43.53 182 A 1 
ATOM 1391 O O     . SER A 1 182 ? 0.841    -5.418  -72.997 1.00 40.40 182 A 1 
ATOM 1392 C CB    . SER A 1 182 ? 1.441    -8.279  -74.710 1.00 40.22 182 A 1 
ATOM 1393 O OG    . SER A 1 182 ? 0.943    -9.436  -74.052 1.00 36.87 182 A 1 
ATOM 1394 N N     . GLY A 1 183 ? 0.088    -7.381  -72.204 1.00 37.59 183 A 1 
ATOM 1395 C CA    . GLY A 1 183 ? -1.277   -7.269  -72.738 1.00 38.58 183 A 1 
ATOM 1396 C C     . GLY A 1 183 ? -2.365   -6.436  -72.012 1.00 36.66 183 A 1 
ATOM 1397 O O     . GLY A 1 183 ? -2.421   -5.221  -72.131 1.00 34.80 183 A 1 
ATOM 1398 N N     . ASN A 1 184 ? -3.307   -7.153  -71.422 1.00 36.81 184 A 1 
ATOM 1399 C CA    . ASN A 1 184 ? -4.748   -6.819  -71.300 1.00 38.67 184 A 1 
ATOM 1400 C C     . ASN A 1 184 ? -5.143   -5.706  -70.287 1.00 35.83 184 A 1 
ATOM 1401 O O     . ASN A 1 184 ? -4.344   -5.336  -69.455 1.00 32.26 184 A 1 
ATOM 1402 C CB    . ASN A 1 184 ? -5.402   -8.151  -70.881 1.00 35.08 184 A 1 
ATOM 1403 C CG    . ASN A 1 184 ? -5.667   -9.116  -72.012 1.00 32.45 184 A 1 
ATOM 1404 O OD1   . ASN A 1 184 ? -5.522   -8.823  -73.179 1.00 35.15 184 A 1 
ATOM 1405 N ND2   . ASN A 1 184 ? -6.084   -10.320 -71.684 1.00 37.62 184 A 1 
ATOM 1406 N N     . ASN A 1 185 ? -6.380   -5.260  -70.153 1.00 37.20 185 A 1 
ATOM 1407 C CA    . ASN A 1 185 ? -7.507   -5.066  -71.081 1.00 38.71 185 A 1 
ATOM 1408 C C     . ASN A 1 185 ? -8.548   -4.078  -70.490 1.00 35.65 185 A 1 
ATOM 1409 O O     . ASN A 1 185 ? -8.823   -3.040  -71.056 1.00 32.34 185 A 1 
ATOM 1410 C CB    . ASN A 1 185 ? -8.248   -6.400  -71.375 1.00 35.49 185 A 1 
ATOM 1411 C CG    . ASN A 1 185 ? -8.888   -6.493  -72.752 1.00 32.53 185 A 1 
ATOM 1412 O OD1   . ASN A 1 185 ? -8.761   -5.647  -73.607 1.00 35.47 185 A 1 
ATOM 1413 N ND2   . ASN A 1 185 ? -9.564   -7.594  -73.019 1.00 37.23 185 A 1 
ATOM 1414 N N     . SER A 1 186 ? -9.196   -4.462  -69.437 1.00 43.34 186 A 1 
ATOM 1415 C CA    . SER A 1 186 ? -10.575  -4.054  -69.075 1.00 44.54 186 A 1 
ATOM 1416 C C     . SER A 1 186 ? -10.651  -2.880  -68.074 1.00 43.05 186 A 1 
ATOM 1417 O O     . SER A 1 186 ? -9.665   -2.546  -67.462 1.00 39.73 186 A 1 
ATOM 1418 C CB    . SER A 1 186 ? -11.269  -5.282  -68.480 1.00 40.10 186 A 1 
ATOM 1419 O OG    . SER A 1 186 ? -10.581  -5.763  -67.341 1.00 38.15 186 A 1 
ATOM 1420 N N     . SER A 1 187 ? -11.787  -2.295  -67.760 1.00 44.64 187 A 1 
ATOM 1421 C CA    . SER A 1 187 ? -12.884  -1.736  -68.564 1.00 45.95 187 A 1 
ATOM 1422 C C     . SER A 1 187 ? -13.668  -0.667  -67.773 1.00 44.46 187 A 1 
ATOM 1423 O O     . SER A 1 187 ? -13.767  0.469   -68.205 1.00 42.10 187 A 1 
ATOM 1424 C CB    . SER A 1 187 ? -13.899  -2.809  -69.006 1.00 41.84 187 A 1 
ATOM 1425 O OG    . SER A 1 187 ? -14.548  -3.404  -67.899 1.00 39.62 187 A 1 
ATOM 1426 N N     . THR A 1 188 ? -14.302  -1.037  -66.701 1.00 42.72 188 A 1 
ATOM 1427 C CA    . THR A 1 188 ? -15.478  -0.351  -66.110 1.00 45.14 188 A 1 
ATOM 1428 C C     . THR A 1 188 ? -15.116  0.693   -65.028 1.00 44.20 188 A 1 
ATOM 1429 O O     . THR A 1 188 ? -14.009  0.689   -64.550 1.00 40.89 188 A 1 
ATOM 1430 C CB    . THR A 1 188 ? -16.391  -1.418  -65.487 1.00 39.29 188 A 1 
ATOM 1431 O OG1   . THR A 1 188 ? -15.644  -2.294  -64.661 1.00 36.88 188 A 1 
ATOM 1432 C CG2   . THR A 1 188 ? -17.086  -2.272  -66.530 1.00 42.22 188 A 1 
ATOM 1433 N N     . SER A 1 189 ? -15.980  1.544   -64.539 1.00 41.99 189 A 1 
ATOM 1434 C CA    . SER A 1 189 ? -17.201  2.188   -65.021 1.00 43.67 189 A 1 
ATOM 1435 C C     . SER A 1 189 ? -17.427  3.562   -64.358 1.00 43.23 189 A 1 
ATOM 1436 O O     . SER A 1 189 ? -17.248  4.572   -65.028 1.00 41.08 189 A 1 
ATOM 1437 C CB    . SER A 1 189 ? -18.454  1.314   -64.823 1.00 39.79 189 A 1 
ATOM 1438 O OG    . SER A 1 189 ? -18.657  0.998   -63.462 1.00 36.87 189 A 1 
ATOM 1439 N N     . SER A 1 190 ? -17.937  3.635   -63.123 1.00 39.11 190 A 1 
ATOM 1440 C CA    . SER A 1 190 ? -19.018  4.611   -62.959 1.00 41.16 190 A 1 
ATOM 1441 C C     . SER A 1 190 ? -18.770  5.884   -62.135 1.00 40.09 190 A 1 
ATOM 1442 O O     . SER A 1 190 ? -18.695  6.960   -62.713 1.00 37.73 190 A 1 
ATOM 1443 C CB    . SER A 1 190 ? -20.281  3.895   -62.479 1.00 37.89 190 A 1 
ATOM 1444 O OG    . SER A 1 190 ? -20.060  3.245   -61.243 1.00 35.64 190 A 1 
ATOM 1445 N N     . SER A 1 191 ? -18.898  5.817   -60.823 1.00 40.22 191 A 1 
ATOM 1446 C CA    . SER A 1 191 ? -19.790  6.802   -60.193 1.00 42.16 191 A 1 
ATOM 1447 C C     . SER A 1 191 ? -19.145  8.122   -59.740 1.00 41.36 191 A 1 
ATOM 1448 O O     . SER A 1 191 ? -17.945  8.284   -59.676 1.00 39.83 191 A 1 
ATOM 1449 C CB    . SER A 1 191 ? -20.594  6.161   -59.054 1.00 38.18 191 A 1 
ATOM 1450 O OG    . SER A 1 191 ? -19.725  5.719   -58.028 1.00 36.24 191 A 1 
ATOM 1451 N N     . SER A 1 192 ? -20.019  9.054   -59.407 1.00 41.71 192 A 1 
ATOM 1452 C CA    . SER A 1 192 ? -19.929  10.486  -59.722 1.00 43.98 192 A 1 
ATOM 1453 C C     . SER A 1 192 ? -19.479  11.436  -58.614 1.00 43.61 192 A 1 
ATOM 1454 O O     . SER A 1 192 ? -19.362  12.624  -58.903 1.00 42.88 192 A 1 
ATOM 1455 C CB    . SER A 1 192 ? -21.343  10.912  -60.099 1.00 40.28 192 A 1 
ATOM 1456 O OG    . SER A 1 192 ? -22.246  10.599  -59.052 1.00 37.59 192 A 1 
ATOM 1457 N N     . GLN A 1 193 ? -19.434  11.032  -57.349 1.00 33.07 193 A 1 
ATOM 1458 C CA    . GLN A 1 193 ? -19.908  11.934  -56.286 1.00 33.53 193 A 1 
ATOM 1459 C C     . GLN A 1 193 ? -19.127  13.260  -56.160 1.00 31.51 193 A 1 
ATOM 1460 O O     . GLN A 1 193 ? -17.900  13.303  -56.103 1.00 30.41 193 A 1 
ATOM 1461 C CB    . GLN A 1 193 ? -20.018  11.209  -54.946 1.00 31.91 193 A 1 
ATOM 1462 C CG    . GLN A 1 193 ? -21.353  10.459  -54.838 1.00 32.37 193 A 1 
ATOM 1463 C CD    . GLN A 1 193 ? -21.590  9.836   -53.465 1.00 31.80 193 A 1 
ATOM 1464 O OE1   . GLN A 1 193 ? -20.723  9.726   -52.625 1.00 31.38 193 A 1 
ATOM 1465 N NE2   . GLN A 1 193 ? -22.795  9.383   -53.189 1.00 30.18 193 A 1 
ATOM 1466 N N     . TYR A 1 194 ? -19.931  14.319  -56.067 1.00 26.98 194 A 1 
ATOM 1467 C CA    . TYR A 1 194 ? -19.578  15.730  -55.917 1.00 28.22 194 A 1 
ATOM 1468 C C     . TYR A 1 194 ? -18.832  15.988  -54.596 1.00 26.02 194 A 1 
ATOM 1469 O O     . TYR A 1 194 ? -19.458  16.220  -53.562 1.00 24.25 194 A 1 
ATOM 1470 C CB    . TYR A 1 194 ? -20.879  16.547  -55.948 1.00 26.77 194 A 1 
ATOM 1471 C CG    . TYR A 1 194 ? -21.386  16.974  -57.309 1.00 27.09 194 A 1 
ATOM 1472 C CD1   . TYR A 1 194 ? -21.261  18.331  -57.683 1.00 26.69 194 A 1 
ATOM 1473 C CD2   . TYR A 1 194 ? -22.021  16.069  -58.185 1.00 27.64 194 A 1 
ATOM 1474 C CE1   . TYR A 1 194 ? -21.773  18.777  -58.919 1.00 25.72 194 A 1 
ATOM 1475 C CE2   . TYR A 1 194 ? -22.520  16.510  -59.423 1.00 25.11 194 A 1 
ATOM 1476 C CZ    . TYR A 1 194 ? -22.404  17.871  -59.786 1.00 25.23 194 A 1 
ATOM 1477 O OH    . TYR A 1 194 ? -22.896  18.307  -60.984 1.00 25.50 194 A 1 
ATOM 1478 N N     . PHE A 1 195 ? -17.493  15.963  -54.613 1.00 27.03 195 A 1 
ATOM 1479 C CA    . PHE A 1 195 ? -16.718  16.565  -53.528 1.00 27.03 195 A 1 
ATOM 1480 C C     . PHE A 1 195 ? -16.775  18.092  -53.665 1.00 26.79 195 A 1 
ATOM 1481 O O     . PHE A 1 195 ? -16.191  18.664  -54.583 1.00 25.51 195 A 1 
ATOM 1482 C CB    . PHE A 1 195 ? -15.290  16.004  -53.510 1.00 25.83 195 A 1 
ATOM 1483 C CG    . PHE A 1 195 ? -15.101  14.919  -52.477 1.00 27.19 195 A 1 
ATOM 1484 C CD1   . PHE A 1 195 ? -14.630  15.245  -51.186 1.00 28.44 195 A 1 
ATOM 1485 C CD2   . PHE A 1 195 ? -15.432  13.582  -52.773 1.00 31.04 195 A 1 
ATOM 1486 C CE1   . PHE A 1 195 ? -14.473  14.255  -50.215 1.00 27.37 195 A 1 
ATOM 1487 C CE2   . PHE A 1 195 ? -15.280  12.577  -51.788 1.00 24.94 195 A 1 
ATOM 1488 C CZ    . PHE A 1 195 ? -14.797  12.918  -50.509 1.00 23.65 195 A 1 
ATOM 1489 N N     . GLY A 1 196 ? -17.545  18.731  -52.779 1.00 39.93 196 A 1 
ATOM 1490 C CA    . GLY A 1 196 ? -17.809  20.163  -52.807 1.00 40.69 196 A 1 
ATOM 1491 C C     . GLY A 1 196 ? -16.618  21.028  -52.391 1.00 38.67 196 A 1 
ATOM 1492 O O     . GLY A 1 196 ? -15.670  20.575  -51.756 1.00 37.80 196 A 1 
ATOM 1493 N N     . GLU A 1 197 ? -16.717  22.298  -52.751 1.00 35.76 197 A 1 
ATOM 1494 C CA    . GLU A 1 197 ? -15.728  23.354  -52.542 1.00 37.77 197 A 1 
ATOM 1495 C C     . GLU A 1 197 ? -15.522  23.641  -51.045 1.00 35.64 197 A 1 
ATOM 1496 O O     . GLU A 1 197 ? -16.374  24.224  -50.381 1.00 33.90 197 A 1 
ATOM 1497 C CB    . GLU A 1 197 ? -16.190  24.625  -53.269 1.00 34.83 197 A 1 
ATOM 1498 C CG    . GLU A 1 197 ? -16.154  24.502  -54.797 1.00 32.44 197 A 1 
ATOM 1499 C CD    . GLU A 1 197 ? -16.799  25.691  -55.530 1.00 30.91 197 A 1 
ATOM 1500 O OE1   . GLU A 1 197 ? -16.217  26.118  -56.552 1.00 28.80 197 A 1 
ATOM 1501 O OE2   . GLU A 1 197 ? -17.895  26.106  -55.102 1.00 29.83 197 A 1 
ATOM 1502 N N     . VAL A 1 198 ? -14.360  23.202  -50.492 1.00 32.21 198 A 1 
ATOM 1503 C CA    . VAL A 1 198 ? -13.951  23.604  -49.140 1.00 35.16 198 A 1 
ATOM 1504 C C     . VAL A 1 198 ? -13.356  25.013  -49.220 1.00 32.97 198 A 1 
ATOM 1505 O O     . VAL A 1 198 ? -12.207  25.183  -49.627 1.00 32.64 198 A 1 
ATOM 1506 C CB    . VAL A 1 198 ? -12.989  22.597  -48.499 1.00 34.49 198 A 1 
ATOM 1507 C CG1   . VAL A 1 198 ? -12.665  22.986  -47.051 1.00 34.96 198 A 1 
ATOM 1508 C CG2   . VAL A 1 198 ? -13.594  21.187  -48.478 1.00 40.09 198 A 1 
ATOM 1509 N N     . ASP A 1 199 ? -14.169  26.007  -48.886 1.00 40.07 199 A 1 
ATOM 1510 C CA    . ASP A 1 199 ? -13.827  27.419  -49.031 1.00 39.84 199 A 1 
ATOM 1511 C C     . ASP A 1 199 ? -12.699  27.850  -48.071 1.00 36.04 199 A 1 
ATOM 1512 O O     . ASP A 1 199 ? -12.598  27.398  -46.931 1.00 35.47 199 A 1 
ATOM 1513 C CB    . ASP A 1 199 ? -15.112  28.247  -48.875 1.00 39.11 199 A 1 
ATOM 1514 C CG    . ASP A 1 199 ? -15.175  29.466  -49.798 1.00 36.16 199 A 1 
ATOM 1515 O OD1   . ASP A 1 199 ? -14.143  29.759  -50.448 1.00 37.86 199 A 1 
ATOM 1516 O OD2   . ASP A 1 199 ? -16.246  30.107  -49.819 1.00 38.08 199 A 1 
ATOM 1517 N N     . GLN A 1 200 ? -11.811  28.711  -48.563 1.00 29.16 200 A 1 
ATOM 1518 C CA    . GLN A 1 200 ? -10.465  28.936  -48.021 1.00 29.79 200 A 1 
ATOM 1519 C C     . GLN A 1 200 ? -10.329  29.988  -46.903 1.00 27.78 200 A 1 
ATOM 1520 O O     . GLN A 1 200 ? -9.194   30.304  -46.528 1.00 25.74 200 A 1 
ATOM 1521 C CB    . GLN A 1 200 ? -9.522   29.339  -49.164 1.00 28.52 200 A 1 
ATOM 1522 C CG    . GLN A 1 200 ? -9.041   28.193  -50.037 1.00 28.64 200 A 1 
ATOM 1523 C CD    . GLN A 1 200 ? -7.983   28.661  -51.048 1.00 26.42 200 A 1 
ATOM 1524 O OE1   . GLN A 1 200 ? -7.727   29.833  -51.260 1.00 26.24 200 A 1 
ATOM 1525 N NE2   . GLN A 1 200 ? -7.317   27.743  -51.717 1.00 24.16 200 A 1 
ATOM 1526 N N     . TYR A 1 201 ? -11.391  30.582  -46.411 1.00 33.28 201 A 1 
ATOM 1527 C CA    . TYR A 1 201 ? -11.306  31.780  -45.559 1.00 34.62 201 A 1 
ATOM 1528 C C     . TYR A 1 201 ? -10.702  31.492  -44.175 1.00 31.53 201 A 1 
ATOM 1529 O O     . TYR A 1 201 ? -11.385  31.493  -43.149 1.00 30.15 201 A 1 
ATOM 1530 C CB    . TYR A 1 201 ? -12.658  32.486  -45.490 1.00 33.63 201 A 1 
ATOM 1531 C CG    . TYR A 1 201 ? -12.931  33.382  -46.680 1.00 33.88 201 A 1 
ATOM 1532 C CD1   . TYR A 1 201 ? -12.547  34.740  -46.638 1.00 32.72 201 A 1 
ATOM 1533 C CD2   . TYR A 1 201 ? -13.570  32.880  -47.832 1.00 32.62 201 A 1 
ATOM 1534 C CE1   . TYR A 1 201 ? -12.803  35.584  -47.729 1.00 30.29 201 A 1 
ATOM 1535 C CE2   . TYR A 1 201 ? -13.824  33.711  -48.921 1.00 29.11 201 A 1 
ATOM 1536 C CZ    . TYR A 1 201 ? -13.445  35.070  -48.866 1.00 29.74 201 A 1 
ATOM 1537 O OH    . TYR A 1 201 ? -13.709  35.897  -49.931 1.00 30.15 201 A 1 
ATOM 1538 N N     . PHE A 1 202 ? -9.384   31.244  -44.123 1.00 25.77 202 A 1 
ATOM 1539 C CA    . PHE A 1 202 ? -8.588   31.194  -42.905 1.00 25.36 202 A 1 
ATOM 1540 C C     . PHE A 1 202 ? -8.308   32.624  -42.421 1.00 25.13 202 A 1 
ATOM 1541 O O     . PHE A 1 202 ? -7.251   33.194  -42.701 1.00 23.59 202 A 1 
ATOM 1542 C CB    . PHE A 1 202 ? -7.318   30.362  -43.138 1.00 24.36 202 A 1 
ATOM 1543 C CG    . PHE A 1 202 ? -7.216   29.154  -42.231 1.00 24.35 202 A 1 
ATOM 1544 C CD1   . PHE A 1 202 ? -6.559   29.261  -40.990 1.00 23.83 202 A 1 
ATOM 1545 C CD2   . PHE A 1 202 ? -7.780   27.933  -42.619 1.00 26.89 202 A 1 
ATOM 1546 C CE1   . PHE A 1 202 ? -6.461   28.152  -40.148 1.00 23.38 202 A 1 
ATOM 1547 C CE2   . PHE A 1 202 ? -7.681   26.815  -41.778 1.00 22.25 202 A 1 
ATOM 1548 C CZ    . PHE A 1 202 ? -7.016   26.920  -40.537 1.00 21.80 202 A 1 
ATOM 1549 N N     . ASP A 1 203 ? -9.265   33.235  -41.737 1.00 38.91 203 A 1 
ATOM 1550 C CA    . ASP A 1 203 ? -9.123   34.600  -41.237 1.00 39.79 203 A 1 
ATOM 1551 C C     . ASP A 1 203 ? -8.198   34.629  -40.002 1.00 36.91 203 A 1 
ATOM 1552 O O     . ASP A 1 203 ? -8.472   34.031  -38.962 1.00 36.35 203 A 1 
ATOM 1553 C CB    . ASP A 1 203 ? -10.509  35.223  -41.009 1.00 38.37 203 A 1 
ATOM 1554 C CG    . ASP A 1 203 ? -10.523  36.747  -41.169 1.00 34.98 203 A 1 
ATOM 1555 O OD1   . ASP A 1 203 ? -9.440   37.328  -41.414 1.00 33.78 203 A 1 
ATOM 1556 O OD2   . ASP A 1 203 ? -11.623  37.330  -41.037 1.00 33.84 203 A 1 
ATOM 1557 N N     . LEU A 1 204 ? -7.061   35.296  -40.147 1.00 27.46 204 A 1 
ATOM 1558 C CA    . LEU A 1 204 ? -5.889   35.231  -39.250 1.00 29.24 204 A 1 
ATOM 1559 C C     . LEU A 1 204 ? -5.999   36.095  -37.981 1.00 27.78 204 A 1 
ATOM 1560 O O     . LEU A 1 204 ? -5.045   36.138  -37.199 1.00 25.94 204 A 1 
ATOM 1561 C CB    . LEU A 1 204 ? -4.649   35.640  -40.074 1.00 27.93 204 A 1 
ATOM 1562 C CG    . LEU A 1 204 ? -3.844   34.455  -40.630 1.00 26.56 204 A 1 
ATOM 1563 C CD1   . LEU A 1 204 ? -2.956   34.925  -41.783 1.00 27.33 204 A 1 
ATOM 1564 C CD2   . LEU A 1 204 ? -2.944   33.849  -39.560 1.00 30.22 204 A 1 
ATOM 1565 N N     . VAL A 1 205 ? -7.094   36.791  -37.765 1.00 28.24 205 A 1 
ATOM 1566 C CA    . VAL A 1 205 ? -7.099   38.011  -36.930 1.00 33.58 205 A 1 
ATOM 1567 C C     . VAL A 1 205 ? -6.858   37.768  -35.435 1.00 31.19 205 A 1 
ATOM 1568 O O     . VAL A 1 205 ? -6.176   38.549  -34.778 1.00 29.84 205 A 1 
ATOM 1569 C CB    . VAL A 1 205 ? -8.396   38.810  -37.151 1.00 32.44 205 A 1 
ATOM 1570 C CG1   . VAL A 1 205 ? -8.331   40.180  -36.467 1.00 31.17 205 A 1 
ATOM 1571 C CG2   . VAL A 1 205 ? -8.693   39.064  -38.628 1.00 34.76 205 A 1 
ATOM 1572 N N     . GLY A 1 206 ? -7.448   36.724  -34.876 1.00 37.54 206 A 1 
ATOM 1573 C CA    . GLY A 1 206 ? -7.770   36.703  -33.443 1.00 37.71 206 A 1 
ATOM 1574 C C     . GLY A 1 206 ? -6.641   36.530  -32.424 1.00 35.87 206 A 1 
ATOM 1575 O O     . GLY A 1 206 ? -6.940   36.531  -31.227 1.00 33.45 206 A 1 
ATOM 1576 N N     . TYR A 1 207 ? -5.374   36.331  -32.841 1.00 35.58 207 A 1 
ATOM 1577 C CA    . TYR A 1 207 ? -4.334   35.809  -31.936 1.00 34.92 207 A 1 
ATOM 1578 C C     . TYR A 1 207 ? -3.901   36.763  -30.813 1.00 32.99 207 A 1 
ATOM 1579 O O     . TYR A 1 207 ? -3.514   36.293  -29.741 1.00 30.62 207 A 1 
ATOM 1580 C CB    . TYR A 1 207 ? -3.125   35.356  -32.768 1.00 33.11 207 A 1 
ATOM 1581 C CG    . TYR A 1 207 ? -2.980   33.848  -32.829 1.00 32.25 207 A 1 
ATOM 1582 C CD1   . TYR A 1 207 ? -2.205   33.170  -31.870 1.00 31.01 207 A 1 
ATOM 1583 C CD2   . TYR A 1 207 ? -3.634   33.114  -33.836 1.00 31.82 207 A 1 
ATOM 1584 C CE1   . TYR A 1 207 ? -2.076   31.769  -31.913 1.00 28.39 207 A 1 
ATOM 1585 C CE2   . TYR A 1 207 ? -3.506   31.714  -33.888 1.00 27.22 207 A 1 
ATOM 1586 C CZ    . TYR A 1 207 ? -2.723   31.041  -32.927 1.00 27.68 207 A 1 
ATOM 1587 O OH    . TYR A 1 207 ? -2.603   29.668  -32.973 1.00 28.82 207 A 1 
ATOM 1588 N N     . ASN A 1 208 ? -3.934   38.082  -31.031 1.00 35.18 208 A 1 
ATOM 1589 C CA    . ASN A 1 208 ? -3.219   39.012  -30.153 1.00 35.22 208 A 1 
ATOM 1590 C C     . ASN A 1 208 ? -3.777   39.148  -28.727 1.00 32.42 208 A 1 
ATOM 1591 O O     . ASN A 1 208 ? -3.021   39.456  -27.810 1.00 31.03 208 A 1 
ATOM 1592 C CB    . ASN A 1 208 ? -3.130   40.394  -30.827 1.00 34.58 208 A 1 
ATOM 1593 C CG    . ASN A 1 208 ? -1.923   40.556  -31.751 1.00 32.09 208 A 1 
ATOM 1594 O OD1   . ASN A 1 208 ? -1.021   39.746  -31.798 1.00 34.19 208 A 1 
ATOM 1595 N ND2   . ASN A 1 208 ? -1.883   41.626  -32.501 1.00 34.51 208 A 1 
ATOM 1596 N N     . SER A 1 209 ? -5.077   38.953  -28.536 1.00 50.06 209 A 1 
ATOM 1597 C CA    . SER A 1 209 ? -5.716   39.307  -27.256 1.00 52.22 209 A 1 
ATOM 1598 C C     . SER A 1 209 ? -5.328   38.412  -26.069 1.00 51.56 209 A 1 
ATOM 1599 O O     . SER A 1 209 ? -5.612   38.768  -24.929 1.00 48.12 209 A 1 
ATOM 1600 C CB    . SER A 1 209 ? -7.236   39.307  -27.429 1.00 48.37 209 A 1 
ATOM 1601 O OG    . SER A 1 209 ? -7.887   39.674  -26.237 1.00 43.01 209 A 1 
ATOM 1602 N N     . TYR A 1 210 ? -4.731   37.235  -26.319 1.00 40.55 210 A 1 
ATOM 1603 C CA    . TYR A 1 210 ? -4.534   36.238  -25.262 1.00 40.34 210 A 1 
ATOM 1604 C C     . TYR A 1 210 ? -3.357   36.572  -24.330 1.00 38.48 210 A 1 
ATOM 1605 O O     . TYR A 1 210 ? -3.352   36.136  -23.179 1.00 36.25 210 A 1 
ATOM 1606 C CB    . TYR A 1 210 ? -4.383   34.847  -25.896 1.00 37.71 210 A 1 
ATOM 1607 C CG    . TYR A 1 210 ? -5.070   33.755  -25.100 1.00 36.00 210 A 1 
ATOM 1608 C CD1   . TYR A 1 210 ? -4.365   33.021  -24.114 1.00 35.33 210 A 1 
ATOM 1609 C CD2   . TYR A 1 210 ? -6.429   33.479  -25.329 1.00 35.87 210 A 1 
ATOM 1610 C CE1   . TYR A 1 210 ? -5.011   32.026  -23.375 1.00 31.46 210 A 1 
ATOM 1611 C CE2   . TYR A 1 210 ? -7.086   32.483  -24.593 1.00 30.95 210 A 1 
ATOM 1612 C CZ    . TYR A 1 210 ? -6.373   31.748  -23.609 1.00 32.92 210 A 1 
ATOM 1613 O OH    . TYR A 1 210 ? -7.016   30.769  -22.888 1.00 32.18 210 A 1 
ATOM 1614 N N     . TYR A 1 211 ? -2.371   37.339  -24.819 1.00 37.93 211 A 1 
ATOM 1615 C CA    . TYR A 1 211 ? -1.136   37.600  -24.070 1.00 37.54 211 A 1 
ATOM 1616 C C     . TYR A 1 211 ? -1.344   38.486  -22.842 1.00 35.12 211 A 1 
ATOM 1617 O O     . TYR A 1 211 ? -0.697   38.261  -21.813 1.00 32.13 211 A 1 
ATOM 1618 C CB    . TYR A 1 211 ? -0.077   38.202  -25.014 1.00 35.62 211 A 1 
ATOM 1619 C CG    . TYR A 1 211 ? 0.922    37.172  -25.503 1.00 33.41 211 A 1 
ATOM 1620 C CD1   . TYR A 1 211 ? 2.078    36.902  -24.748 1.00 32.01 211 A 1 
ATOM 1621 C CD2   . TYR A 1 211 ? 0.700    36.470  -26.707 1.00 32.76 211 A 1 
ATOM 1622 C CE1   . TYR A 1 211 ? 3.012    35.947  -25.179 1.00 29.75 211 A 1 
ATOM 1623 C CE2   . TYR A 1 211 ? 1.625    35.508  -27.154 1.00 29.29 211 A 1 
ATOM 1624 C CZ    . TYR A 1 211 ? 2.779    35.253  -26.381 1.00 30.34 211 A 1 
ATOM 1625 O OH    . TYR A 1 211 ? 3.697    34.305  -26.817 1.00 30.48 211 A 1 
ATOM 1626 N N     . ASP A 1 212 ? -2.246   39.472  -22.921 1.00 41.17 212 A 1 
ATOM 1627 C CA    . ASP A 1 212 ? -2.317   40.531  -21.904 1.00 41.44 212 A 1 
ATOM 1628 C C     . ASP A 1 212 ? -2.898   40.028  -20.566 1.00 38.44 212 A 1 
ATOM 1629 O O     . ASP A 1 212 ? -2.455   40.415  -19.487 1.00 37.15 212 A 1 
ATOM 1630 C CB    . ASP A 1 212 ? -3.138   41.692  -22.489 1.00 39.19 212 A 1 
ATOM 1631 C CG    . ASP A 1 212 ? -2.554   43.086  -22.238 1.00 36.51 212 A 1 
ATOM 1632 O OD1   . ASP A 1 212 ? -1.416   43.182  -21.742 1.00 36.79 212 A 1 
ATOM 1633 O OD2   . ASP A 1 212 ? -3.260   44.059  -22.595 1.00 36.77 212 A 1 
ATOM 1634 N N     . SER A 1 213 ? -3.851   39.087  -20.619 1.00 56.69 213 A 1 
ATOM 1635 C CA    . SER A 1 213 ? -4.505   38.558  -19.409 1.00 58.67 213 A 1 
ATOM 1636 C C     . SER A 1 213 ? -3.588   37.678  -18.544 1.00 59.71 213 A 1 
ATOM 1637 O O     . SER A 1 213 ? -3.854   37.484  -17.365 1.00 55.91 213 A 1 
ATOM 1638 C CB    . SER A 1 213 ? -5.765   37.778  -19.782 1.00 53.01 213 A 1 
ATOM 1639 O OG    . SER A 1 213 ? -5.457   36.563  -20.432 1.00 46.90 213 A 1 
ATOM 1640 N N     . HIS A 1 214 ? -2.506   37.147  -19.137 1.00 42.26 214 A 1 
ATOM 1641 C CA    . HIS A 1 214 ? -1.608   36.255  -18.416 1.00 45.02 214 A 1 
ATOM 1642 C C     . HIS A 1 214 ? -0.700   36.982  -17.415 1.00 42.89 214 A 1 
ATOM 1643 O O     . HIS A 1 214 ? -0.356   36.384  -16.392 1.00 40.93 214 A 1 
ATOM 1644 C CB    . HIS A 1 214 ? -0.808   35.393  -19.403 1.00 42.71 214 A 1 
ATOM 1645 C CG    . HIS A 1 214 ? -1.288   33.968  -19.431 1.00 41.32 214 A 1 
ATOM 1646 N ND1   . HIS A 1 214 ? -1.057   33.019  -18.465 1.00 38.76 214 A 1 
ATOM 1647 C CD2   . HIS A 1 214 ? -2.051   33.355  -20.394 1.00 37.62 214 A 1 
ATOM 1648 C CE1   . HIS A 1 214 ? -1.655   31.882  -18.836 1.00 35.54 214 A 1 
ATOM 1649 N NE2   . HIS A 1 214 ? -2.280   32.031  -20.007 1.00 35.00 214 A 1 
ATOM 1650 N N     . MET A 1 215 ? -0.336   38.245  -17.672 1.00 44.82 215 A 1 
ATOM 1651 C CA    . MET A 1 215 ? 0.501    38.999  -16.729 1.00 45.11 215 A 1 
ATOM 1652 C C     . MET A 1 215 ? -0.211   39.255  -15.394 1.00 43.89 215 A 1 
ATOM 1653 O O     . MET A 1 215 ? 0.380    39.052  -14.338 1.00 41.86 215 A 1 
ATOM 1654 C CB    . MET A 1 215 ? 1.007    40.313  -17.348 1.00 42.68 215 A 1 
ATOM 1655 C CG    . MET A 1 215 ? 2.271    40.097  -18.194 1.00 39.28 215 A 1 
ATOM 1656 S SD    . MET A 1 215 ? 3.382    41.540  -18.325 1.00 37.47 215 A 1 
ATOM 1657 C CE    . MET A 1 215 ? 2.502    42.547  -19.536 1.00 33.81 215 A 1 
ATOM 1658 N N     . SER A 1 216 ? -1.500   39.614  -15.425 1.00 58.55 216 A 1 
ATOM 1659 C CA    . SER A 1 216 ? -2.243   39.899  -14.185 1.00 59.91 216 A 1 
ATOM 1660 C C     . SER A 1 216 ? -2.389   38.674  -13.278 1.00 60.65 216 A 1 
ATOM 1661 O O     . SER A 1 216 ? -2.320   38.782  -12.055 1.00 55.89 216 A 1 
ATOM 1662 C CB    . SER A 1 216 ? -3.624   40.488  -14.507 1.00 53.95 216 A 1 
ATOM 1663 O OG    . SER A 1 216 ? -4.475   39.520  -15.084 1.00 46.86 216 A 1 
ATOM 1664 N N     . ASN A 1 217 ? -2.538   37.494  -13.883 1.00 48.03 217 A 1 
ATOM 1665 C CA    . ASN A 1 217 ? -2.614   36.251  -13.127 1.00 48.02 217 A 1 
ATOM 1666 C C     . ASN A 1 217 ? -1.288   35.914  -12.446 1.00 44.04 217 A 1 
ATOM 1667 O O     . ASN A 1 217 ? -1.291   35.313  -11.372 1.00 43.22 217 A 1 
ATOM 1668 C CB    . ASN A 1 217 ? -3.072   35.111  -14.041 1.00 46.35 217 A 1 
ATOM 1669 C CG    . ASN A 1 217 ? -4.590   35.000  -14.148 1.00 42.18 217 A 1 
ATOM 1670 O OD1   . ASN A 1 217 ? -5.350   35.466  -13.322 1.00 42.97 217 A 1 
ATOM 1671 N ND2   . ASN A 1 217 ? -5.089   34.334  -15.166 1.00 42.82 217 A 1 
ATOM 1672 N N     . GLN A 1 218 ? -0.165   36.286  -13.047 1.00 51.24 218 A 1 
ATOM 1673 C CA    . GLN A 1 218 ? 1.146    36.018  -12.468 1.00 49.91 218 A 1 
ATOM 1674 C C     . GLN A 1 218 ? 1.394    36.873  -11.215 1.00 49.76 218 A 1 
ATOM 1675 O O     . GLN A 1 218 ? 1.866    36.358  -10.210 1.00 51.67 218 A 1 
ATOM 1676 C CB    . GLN A 1 218 ? 2.219    36.197  -13.547 1.00 48.10 218 A 1 
ATOM 1677 C CG    . GLN A 1 218 ? 3.464    35.341  -13.260 1.00 45.53 218 A 1 
ATOM 1678 C CD    . GLN A 1 218 ? 4.478    35.377  -14.405 1.00 41.69 218 A 1 
ATOM 1679 O OE1   . GLN A 1 218 ? 4.434    36.163  -15.327 1.00 41.69 218 A 1 
ATOM 1680 N NE2   . GLN A 1 218 ? 5.469    34.509  -14.382 1.00 39.81 218 A 1 
ATOM 1681 N N     . GLU A 1 219 ? 0.987    38.139  -11.239 1.00 57.49 219 A 1 
ATOM 1682 C CA    . GLU A 1 219 ? 1.044    39.006  -10.051 1.00 58.20 219 A 1 
ATOM 1683 C C     . GLU A 1 219 ? 0.119    38.515  -8.931  1.00 56.22 219 A 1 
ATOM 1684 O O     . GLU A 1 219 ? 0.536    38.451  -7.776  1.00 58.06 219 A 1 
ATOM 1685 C CB    . GLU A 1 219 ? 0.715    40.455  -10.416 1.00 56.05 219 A 1 
ATOM 1686 C CG    . GLU A 1 219 ? 1.843    41.137  -11.203 1.00 50.61 219 A 1 
ATOM 1687 C CD    . GLU A 1 219 ? 1.613    42.640  -11.391 1.00 47.37 219 A 1 
ATOM 1688 O OE1   . GLU A 1 219 ? 2.628    43.367  -11.534 1.00 43.11 219 A 1 
ATOM 1689 O OE2   . GLU A 1 219 ? 0.432    43.070  -11.389 1.00 42.76 219 A 1 
ATOM 1690 N N     . GLN A 1 220 ? -1.107   38.099  -9.273  1.00 59.17 220 A 1 
ATOM 1691 C CA    . GLN A 1 220 ? -2.006   37.504  -8.292  1.00 59.16 220 A 1 
ATOM 1692 C C     . GLN A 1 220 ? -1.423   36.231  -7.682  1.00 57.80 220 A 1 
ATOM 1693 O O     . GLN A 1 220 ? -1.528   36.039  -6.468  1.00 60.01 220 A 1 
ATOM 1694 C CB    . GLN A 1 220 ? -3.379   37.202  -8.901  1.00 58.32 220 A 1 
ATOM 1695 C CG    . GLN A 1 220 ? -4.286   38.442  -8.878  1.00 53.73 220 A 1 
ATOM 1696 C CD    . GLN A 1 220 ? -5.721   38.132  -9.319  1.00 49.77 220 A 1 
ATOM 1697 O OE1   . GLN A 1 220 ? -6.033   37.129  -9.937  1.00 47.98 220 A 1 
ATOM 1698 N NE2   . GLN A 1 220 ? -6.664   38.993  -8.996  1.00 44.41 220 A 1 
ATOM 1699 N N     . TYR A 1 221 ? -0.772   35.384  -8.494  1.00 51.40 221 A 1 
ATOM 1700 C CA    . TYR A 1 221 ? -0.165   34.143  -8.007  1.00 49.75 221 A 1 
ATOM 1701 C C     . TYR A 1 221 ? 0.983    34.431  -7.033  1.00 45.84 221 A 1 
ATOM 1702 O O     . TYR A 1 221 ? 1.034    33.831  -5.966  1.00 45.44 221 A 1 
ATOM 1703 C CB    . TYR A 1 221 ? 0.307    33.305  -9.198  1.00 48.64 221 A 1 
ATOM 1704 C CG    . TYR A 1 221 ? 0.327    31.817  -8.900  1.00 44.85 221 A 1 
ATOM 1705 C CD1   . TYR A 1 221 ? 1.473    31.195  -8.369  1.00 43.96 221 A 1 
ATOM 1706 C CD2   . TYR A 1 221 ? -0.831   31.045  -9.146  1.00 44.23 221 A 1 
ATOM 1707 C CE1   . TYR A 1 221 ? 1.471    29.834  -8.096  1.00 38.16 221 A 1 
ATOM 1708 C CE2   . TYR A 1 221 ? -0.847   29.676  -8.868  1.00 38.63 221 A 1 
ATOM 1709 C CZ    . TYR A 1 221 ? 0.309    29.064  -8.343  1.00 40.96 221 A 1 
ATOM 1710 O OH    . TYR A 1 221 ? 0.308    27.713  -8.070  1.00 39.14 221 A 1 
ATOM 1711 N N     . VAL A 1 222 ? 1.849    35.413  -7.348  1.00 61.35 222 A 1 
ATOM 1712 C CA    . VAL A 1 222 ? 2.947    35.830  -6.453  1.00 60.10 222 A 1 
ATOM 1713 C C     . VAL A 1 222 ? 2.402    36.402  -5.137  1.00 56.21 222 A 1 
ATOM 1714 O O     . VAL A 1 222 ? 2.923    36.090  -4.069  1.00 61.05 222 A 1 
ATOM 1715 C CB    . VAL A 1 222 ? 3.866    36.848  -7.163  1.00 59.95 222 A 1 
ATOM 1716 C CG1   . VAL A 1 222 ? 4.923    37.441  -6.219  1.00 54.45 222 A 1 
ATOM 1717 C CG2   . VAL A 1 222 ? 4.623    36.186  -8.318  1.00 60.77 222 A 1 
ATOM 1718 N N     . MET A 1 223 ? 1.322    37.205  -5.200  1.00 66.68 223 A 1 
ATOM 1719 C CA    . MET A 1 223 ? 0.699    37.775  -4.009  1.00 65.14 223 A 1 
ATOM 1720 C C     . MET A 1 223 ? 0.053    36.696  -3.129  1.00 63.86 223 A 1 
ATOM 1721 O O     . MET A 1 223 ? 0.167    36.735  -1.902  1.00 67.14 223 A 1 
ATOM 1722 C CB    . MET A 1 223 ? -0.311   38.842  -4.447  1.00 64.91 223 A 1 
ATOM 1723 C CG    . MET A 1 223 ? -0.678   39.797  -3.298  1.00 60.25 223 A 1 
ATOM 1724 S SD    . MET A 1 223 ? -1.794   41.121  -3.810  1.00 55.82 223 A 1 
ATOM 1725 C CE    . MET A 1 223 ? -1.740   42.158  -2.321  1.00 49.27 223 A 1 
ATOM 1726 N N     . GLN A 1 224 ? -0.563   35.685  -3.752  1.00 60.58 224 A 1 
ATOM 1727 C CA    . GLN A 1 224 ? -1.161   34.551  -3.061  1.00 58.62 224 A 1 
ATOM 1728 C C     . GLN A 1 224 ? -0.086   33.650  -2.442  1.00 56.58 224 A 1 
ATOM 1729 O O     . GLN A 1 224 ? -0.246   33.195  -1.309  1.00 60.79 224 A 1 
ATOM 1730 C CB    . GLN A 1 224 ? -2.075   33.810  -4.041  1.00 59.46 224 A 1 
ATOM 1731 C CG    . GLN A 1 224 ? -3.128   32.949  -3.325  1.00 56.31 224 A 1 
ATOM 1732 C CD    . GLN A 1 224 ? -4.175   32.380  -4.294  1.00 52.11 224 A 1 
ATOM 1733 O OE1   . GLN A 1 224 ? -3.967   32.232  -5.484  1.00 49.08 224 A 1 
ATOM 1734 N NE2   . GLN A 1 224 ? -5.339   32.025  -3.810  1.00 47.10 224 A 1 
ATOM 1735 N N     . GLU A 1 225 ? 1.038    33.453  -3.138  1.00 60.68 225 A 1 
ATOM 1736 C CA    . GLU A 1 225 ? 2.182    32.705  -2.617  1.00 60.91 225 A 1 
ATOM 1737 C C     . GLU A 1 225 ? 2.830    33.426  -1.415  1.00 59.92 225 A 1 
ATOM 1738 O O     . GLU A 1 225 ? 3.148    32.786  -0.423  1.00 62.19 225 A 1 
ATOM 1739 C CB    . GLU A 1 225 ? 3.195    32.425  -3.739  1.00 58.46 225 A 1 
ATOM 1740 C CG    . GLU A 1 225 ? 3.815    31.034  -3.595  1.00 53.46 225 A 1 
ATOM 1741 C CD    . GLU A 1 225 ? 4.838    30.665  -4.683  1.00 49.99 225 A 1 
ATOM 1742 O OE1   . GLU A 1 225 ? 5.092    29.442  -4.827  1.00 46.86 225 A 1 
ATOM 1743 O OE2   . GLU A 1 225 ? 5.364    31.575  -5.343  1.00 46.78 225 A 1 
ATOM 1744 N N     . GLN A 1 226 ? 2.926    34.763  -1.456  1.00 62.47 226 A 1 
ATOM 1745 C CA    . GLN A 1 226 ? 3.389    35.548  -0.309  1.00 59.90 226 A 1 
ATOM 1746 C C     . GLN A 1 226 ? 2.447    35.431  0.899   1.00 58.71 226 A 1 
ATOM 1747 O O     . GLN A 1 226 ? 2.931    35.263  2.022   1.00 63.92 226 A 1 
ATOM 1748 C CB    . GLN A 1 226 ? 3.546    37.022  -0.681  1.00 60.76 226 A 1 
ATOM 1749 C CG    . GLN A 1 226 ? 4.895    37.297  -1.355  1.00 57.28 226 A 1 
ATOM 1750 C CD    . GLN A 1 226 ? 5.133    38.800  -1.605  1.00 51.29 226 A 1 
ATOM 1751 O OE1   . GLN A 1 226 ? 4.252    39.638  -1.458  1.00 50.52 226 A 1 
ATOM 1752 N NE2   . GLN A 1 226 ? 6.333    39.184  -1.957  1.00 45.60 226 A 1 
ATOM 1753 N N     . GLN A 1 227 ? 1.135    35.495  0.690   1.00 70.50 227 A 1 
ATOM 1754 C CA    . GLN A 1 227 ? 0.171    35.292  1.770   1.00 68.81 227 A 1 
ATOM 1755 C C     . GLN A 1 227 ? 0.279    33.885  2.360   1.00 68.97 227 A 1 
ATOM 1756 O O     . GLN A 1 227 ? 0.293    33.728  3.583   1.00 71.27 227 A 1 
ATOM 1757 C CB    . GLN A 1 227 ? -1.261   35.544  1.280   1.00 69.00 227 A 1 
ATOM 1758 C CG    . GLN A 1 227 ? -1.568   37.043  1.206   1.00 63.59 227 A 1 
ATOM 1759 C CD    . GLN A 1 227 ? -3.022   37.323  0.788   1.00 57.25 227 A 1 
ATOM 1760 O OE1   . GLN A 1 227 ? -3.769   36.464  0.355   1.00 55.01 227 A 1 
ATOM 1761 N NE2   . GLN A 1 227 ? -3.469   38.550  0.904   1.00 50.51 227 A 1 
ATOM 1762 N N     . HIS A 1 228 ? 0.420    32.875  1.505   1.00 60.61 228 A 1 
ATOM 1763 C CA    . HIS A 1 228 ? 0.564    31.492  1.946   1.00 60.85 228 A 1 
ATOM 1764 C C     . HIS A 1 228 ? 1.875    31.278  2.701   1.00 56.68 228 A 1 
ATOM 1765 O O     . HIS A 1 228 ? 1.900    30.564  3.705   1.00 62.15 228 A 1 
ATOM 1766 C CB    . HIS A 1 228 ? 0.435    30.557  0.734   1.00 62.05 228 A 1 
ATOM 1767 C CG    . HIS A 1 228 ? -0.058   29.197  1.129   1.00 58.98 228 A 1 
ATOM 1768 N ND1   . HIS A 1 228 ? 0.565    28.306  1.973   1.00 52.06 228 A 1 
ATOM 1769 C CD2   . HIS A 1 228 ? -1.258   28.621  0.789   1.00 53.70 228 A 1 
ATOM 1770 C CE1   . HIS A 1 228 ? -0.227   27.236  2.142   1.00 48.57 228 A 1 
ATOM 1771 N NE2   . HIS A 1 228 ? -1.348   27.389  1.434   1.00 48.57 228 A 1 
ATOM 1772 N N     . LEU A 1 229 ? 2.964    31.947  2.273   1.00 58.37 229 A 1 
ATOM 1773 C CA    . LEU A 1 229 ? 4.245    31.908  2.971   1.00 56.13 229 A 1 
ATOM 1774 C C     . LEU A 1 229 ? 4.153    32.540  4.364   1.00 54.22 229 A 1 
ATOM 1775 O O     . LEU A 1 229 ? 4.658    31.982  5.331   1.00 56.11 229 A 1 
ATOM 1776 C CB    . LEU A 1 229 ? 5.314    32.623  2.119   1.00 56.51 229 A 1 
ATOM 1777 C CG    . LEU A 1 229 ? 6.735    32.129  2.436   1.00 54.09 229 A 1 
ATOM 1778 C CD1   . LEU A 1 229 ? 7.107    30.965  1.548   1.00 49.40 229 A 1 
ATOM 1779 C CD2   . LEU A 1 229 ? 7.774    33.235  2.251   1.00 55.94 229 A 1 
ATOM 1780 N N     . GLN A 1 230 ? 3.464    33.685  4.487   1.00 70.85 230 A 1 
ATOM 1781 C CA    . GLN A 1 230 ? 3.219    34.327  5.779   1.00 69.57 230 A 1 
ATOM 1782 C C     . GLN A 1 230 ? 2.378    33.455  6.705   1.00 69.53 230 A 1 
ATOM 1783 O O     . GLN A 1 230 ? 2.675    33.346  7.893   1.00 72.68 230 A 1 
ATOM 1784 C CB    . GLN A 1 230 ? 2.528    35.679  5.592   1.00 70.54 230 A 1 
ATOM 1785 C CG    . GLN A 1 230 ? 3.503    36.780  5.157   1.00 64.94 230 A 1 
ATOM 1786 C CD    . GLN A 1 230 ? 2.827    38.151  5.065   1.00 57.72 230 A 1 
ATOM 1787 O OE1   . GLN A 1 230 ? 1.639    38.328  5.254   1.00 53.82 230 A 1 
ATOM 1788 N NE2   . GLN A 1 230 ? 3.590    39.188  4.780   1.00 50.25 230 A 1 
ATOM 1789 N N     . GLN A 1 231 ? 1.356    32.794  6.155   1.00 68.50 231 A 1 
ATOM 1790 C CA    . GLN A 1 231 ? 0.506    31.909  6.929   1.00 67.84 231 A 1 
ATOM 1791 C C     . GLN A 1 231 ? 1.272    30.666  7.406   1.00 67.43 231 A 1 
ATOM 1792 O O     . GLN A 1 231 ? 1.197    30.317  8.582   1.00 69.84 231 A 1 
ATOM 1793 C CB    . GLN A 1 231 ? -0.735   31.563  6.116   1.00 67.54 231 A 1 
ATOM 1794 C CG    . GLN A 1 231 ? -1.803   30.885  6.981   1.00 61.78 231 A 1 
ATOM 1795 C CD    . GLN A 1 231 ? -3.174   30.797  6.293   1.00 56.14 231 A 1 
ATOM 1796 O OE1   . GLN A 1 231 ? -3.385   31.234  5.172   1.00 54.03 231 A 1 
ATOM 1797 N NE2   . GLN A 1 231 ? -4.150   30.235  6.962   1.00 49.71 231 A 1 
ATOM 1798 N N     . MET A 1 232 ? 2.102    30.088  6.542   1.00 70.75 232 A 1 
ATOM 1799 C CA    . MET A 1 232 ? 2.965    28.962  6.888   1.00 68.63 232 A 1 
ATOM 1800 C C     . MET A 1 232 ? 4.010    29.342  7.947   1.00 68.25 232 A 1 
ATOM 1801 O O     . MET A 1 232 ? 4.229    28.596  8.891   1.00 71.70 232 A 1 
ATOM 1802 C CB    . MET A 1 232 ? 3.641    28.454  5.613   1.00 67.00 232 A 1 
ATOM 1803 C CG    . MET A 1 232 ? 4.273    27.064  5.787   1.00 60.63 232 A 1 
ATOM 1804 S SD    . MET A 1 232 ? 5.351    26.561  4.415   1.00 57.95 232 A 1 
ATOM 1805 C CE    . MET A 1 232 ? 4.201    26.666  3.026   1.00 49.02 232 A 1 
ATOM 1806 N N     . GLN A 1 233 ? 4.622    30.533  7.825   1.00 66.18 233 A 1 
ATOM 1807 C CA    . GLN A 1 233 ? 5.533    31.047  8.861   1.00 64.54 233 A 1 
ATOM 1808 C C     . GLN A 1 233 ? 4.830    31.217  10.204  1.00 62.58 233 A 1 
ATOM 1809 O O     . GLN A 1 233 ? 5.409    30.905  11.240  1.00 67.42 233 A 1 
ATOM 1810 C CB    . GLN A 1 233 ? 6.136    32.388  8.425   1.00 65.70 233 A 1 
ATOM 1811 C CG    . GLN A 1 233 ? 7.302    32.195  7.441   1.00 61.43 233 A 1 
ATOM 1812 C CD    . GLN A 1 233 ? 7.913    33.526  6.996   1.00 56.05 233 A 1 
ATOM 1813 O OE1   . GLN A 1 233 ? 7.415    34.612  7.242   1.00 53.78 233 A 1 
ATOM 1814 N NE2   . GLN A 1 233 ? 9.043    33.478  6.319   1.00 50.02 233 A 1 
ATOM 1815 N N     . LYS A 1 234 ? 3.575    31.667  10.189  1.00 67.35 234 A 1 
ATOM 1816 C CA    . LYS A 1 234 ? 2.797    31.858  11.401  1.00 66.64 234 A 1 
ATOM 1817 C C     . LYS A 1 234 ? 2.438    30.522  12.062  1.00 65.71 234 A 1 
ATOM 1818 O O     . LYS A 1 234 ? 2.658    30.373  13.259  1.00 67.88 234 A 1 
ATOM 1819 C CB    . LYS A 1 234 ? 1.554    32.694  11.070  1.00 65.79 234 A 1 
ATOM 1820 C CG    . LYS A 1 234 ? 1.021    33.396  12.316  1.00 60.10 234 A 1 
ATOM 1821 C CD    . LYS A 1 234 ? -0.222   34.223  11.970  1.00 57.55 234 A 1 
ATOM 1822 C CE    . LYS A 1 234 ? -0.687   34.953  13.219  1.00 51.04 234 A 1 
ATOM 1823 N NZ    . LYS A 1 234 ? -1.986   35.604  13.001  1.00 45.79 234 A 1 
ATOM 1824 N N     . GLU A 1 235 ? 1.984    29.551  11.288  1.00 63.04 235 A 1 
ATOM 1825 C CA    . GLU A 1 235 ? 1.703    28.196  11.787  1.00 62.08 235 A 1 
ATOM 1826 C C     . GLU A 1 235 ? 2.966    27.510  12.321  1.00 58.63 235 A 1 
ATOM 1827 O O     . GLU A 1 235 ? 2.926    26.854  13.362  1.00 60.97 235 A 1 
ATOM 1828 C CB    . GLU A 1 235 ? 1.088    27.340  10.675  1.00 61.00 235 A 1 
ATOM 1829 C CG    . GLU A 1 235 ? -0.386   27.683  10.406  1.00 54.92 235 A 1 
ATOM 1830 C CD    . GLU A 1 235 ? -1.024   26.820  9.304   1.00 53.07 235 A 1 
ATOM 1831 O OE1   . GLU A 1 235 ? -2.244   27.004  9.064   1.00 46.54 235 A 1 
ATOM 1832 O OE2   . GLU A 1 235 ? -0.316   25.991  8.686   1.00 47.39 235 A 1 
ATOM 1833 N N     . TYR A 1 236 ? 4.116    27.694  11.642  1.00 60.91 236 A 1 
ATOM 1834 C CA    . TYR A 1 236 ? 5.380    27.124  12.105  1.00 56.22 236 A 1 
ATOM 1835 C C     . TYR A 1 236 ? 5.870    27.794  13.391  1.00 52.24 236 A 1 
ATOM 1836 O O     . TYR A 1 236 ? 6.330    27.105  14.301  1.00 50.56 236 A 1 
ATOM 1837 C CB    . TYR A 1 236 ? 6.417    27.226  10.983  1.00 53.34 236 A 1 
ATOM 1838 C CG    . TYR A 1 236 ? 7.522    26.196  11.110  1.00 48.25 236 A 1 
ATOM 1839 C CD1   . TYR A 1 236 ? 8.670    26.467  11.874  1.00 47.22 236 A 1 
ATOM 1840 C CD2   . TYR A 1 236 ? 7.382    24.945  10.472  1.00 47.22 236 A 1 
ATOM 1841 C CE1   . TYR A 1 236 ? 9.677    25.501  11.992  1.00 40.06 236 A 1 
ATOM 1842 C CE2   . TYR A 1 236 ? 8.380    23.968  10.585  1.00 40.69 236 A 1 
ATOM 1843 C CZ    . TYR A 1 236 ? 9.539    24.246  11.344  1.00 43.89 236 A 1 
ATOM 1844 O OH    . TYR A 1 236 ? 10.531   23.305  11.457  1.00 42.61 236 A 1 
ATOM 1845 N N     . ALA A 1 237 ? 5.713    29.126  13.504  1.00 67.97 237 A 1 
ATOM 1846 C CA    . ALA A 1 237 ? 6.024    29.862  14.723  1.00 66.74 237 A 1 
ATOM 1847 C C     . ALA A 1 237 ? 5.117    29.434  15.889  1.00 64.02 237 A 1 
ATOM 1848 O O     . ALA A 1 237 ? 5.607    29.234  16.997  1.00 66.83 237 A 1 
ATOM 1849 C CB    . ALA A 1 237 ? 5.932    31.363  14.450  1.00 67.14 237 A 1 
ATOM 1850 N N     . GLU A 1 238 ? 3.821    29.216  15.639  1.00 64.87 238 A 1 
ATOM 1851 C CA    . GLU A 1 238 ? 2.897    28.695  16.651  1.00 64.39 238 A 1 
ATOM 1852 C C     . GLU A 1 238 ? 3.256    27.270  17.080  1.00 61.36 238 A 1 
ATOM 1853 O O     . GLU A 1 238 ? 3.245    26.973  18.272  1.00 62.62 238 A 1 
ATOM 1854 C CB    . GLU A 1 238 ? 1.445    28.758  16.142  1.00 63.38 238 A 1 
ATOM 1855 C CG    . GLU A 1 238 ? 0.849    30.167  16.247  1.00 57.52 238 A 1 
ATOM 1856 C CD    . GLU A 1 238 ? -0.605   30.292  15.742  1.00 52.78 238 A 1 
ATOM 1857 O OE1   . GLU A 1 238 ? -1.157   31.417  15.842  1.00 48.69 238 A 1 
ATOM 1858 O OE2   . GLU A 1 238 ? -1.155   29.295  15.239  1.00 48.26 238 A 1 
ATOM 1859 N N     . GLN A 1 239 ? 3.664    26.405  16.150  1.00 65.35 239 A 1 
ATOM 1860 C CA    . GLN A 1 239 ? 4.132    25.063  16.488  1.00 62.53 239 A 1 
ATOM 1861 C C     . GLN A 1 239 ? 5.449    25.064  17.271  1.00 60.33 239 A 1 
ATOM 1862 O O     . GLN A 1 239 ? 5.608    24.251  18.183  1.00 61.81 239 A 1 
ATOM 1863 C CB    . GLN A 1 239 ? 4.312    24.208  15.230  1.00 62.33 239 A 1 
ATOM 1864 C CG    . GLN A 1 239 ? 2.981    23.614  14.745  1.00 57.84 239 A 1 
ATOM 1865 C CD    . GLN A 1 239 ? 3.164    22.614  13.591  1.00 52.78 239 A 1 
ATOM 1866 O OE1   . GLN A 1 239 ? 4.253    22.293  13.138  1.00 50.76 239 A 1 
ATOM 1867 N NE2   . GLN A 1 239 ? 2.082    22.044  13.100  1.00 46.57 239 A 1 
ATOM 1868 N N     . GLN A 1 240 ? 6.402    25.952  16.921  1.00 63.74 240 A 1 
ATOM 1869 C CA    . GLN A 1 240 ? 7.625    26.100  17.700  1.00 63.81 240 A 1 
ATOM 1870 C C     . GLN A 1 240 ? 7.328    26.642  19.095  1.00 61.62 240 A 1 
ATOM 1871 O O     . GLN A 1 240 ? 7.815    26.083  20.073  1.00 63.40 240 A 1 
ATOM 1872 C CB    . GLN A 1 240 ? 8.656    26.988  16.997  1.00 63.04 240 A 1 
ATOM 1873 C CG    . GLN A 1 240 ? 9.514    26.203  15.984  1.00 59.63 240 A 1 
ATOM 1874 C CD    . GLN A 1 240 ? 10.899   26.845  15.758  1.00 54.16 240 A 1 
ATOM 1875 O OE1   . GLN A 1 240 ? 11.199   27.923  16.210  1.00 52.73 240 A 1 
ATOM 1876 N NE2   . GLN A 1 240 ? 11.799   26.175  15.078  1.00 48.73 240 A 1 
ATOM 1877 N N     . MET A 1 241 ? 6.460    27.654  19.198  1.00 69.37 241 A 1 
ATOM 1878 C CA    . MET A 1 241 ? 6.084    28.227  20.485  1.00 68.13 241 A 1 
ATOM 1879 C C     . MET A 1 241 ? 5.360    27.205  21.360  1.00 65.47 241 A 1 
ATOM 1880 O O     . MET A 1 241 ? 5.620    27.134  22.559  1.00 66.40 241 A 1 
ATOM 1881 C CB    . MET A 1 241 ? 5.247    29.493  20.234  1.00 67.49 241 A 1 
ATOM 1882 C CG    . MET A 1 241 ? 5.145    30.375  21.479  1.00 60.42 241 A 1 
ATOM 1883 S SD    . MET A 1 241 ? 4.190    31.912  21.252  1.00 56.01 241 A 1 
ATOM 1884 C CE    . MET A 1 241 ? 5.279    32.835  20.138  1.00 49.37 241 A 1 
ATOM 1885 N N     . GLN A 1 242 ? 4.515    26.333  20.767  1.00 65.28 242 A 1 
ATOM 1886 C CA    . GLN A 1 242 ? 3.924    25.208  21.496  1.00 62.74 242 A 1 
ATOM 1887 C C     . GLN A 1 242 ? 4.960    24.182  21.946  1.00 57.97 242 A 1 
ATOM 1888 O O     . GLN A 1 242 ? 4.850    23.672  23.060  1.00 61.35 242 A 1 
ATOM 1889 C CB    . GLN A 1 242 ? 2.843    24.513  20.654  1.00 63.59 242 A 1 
ATOM 1890 C CG    . GLN A 1 242 ? 1.448    24.994  21.031  1.00 58.75 242 A 1 
ATOM 1891 C CD    . GLN A 1 242 ? 0.330    24.263  20.273  1.00 53.98 242 A 1 
ATOM 1892 O OE1   . GLN A 1 242 ? 0.538    23.479  19.364  1.00 51.62 242 A 1 
ATOM 1893 N NE2   . GLN A 1 242 ? -0.914   24.485  20.653  1.00 47.25 242 A 1 
ATOM 1894 N N     . LYS A 1 243 ? 5.977    23.879  21.114  1.00 52.27 243 A 1 
ATOM 1895 C CA    . LYS A 1 243 ? 7.059    22.977  21.526  1.00 51.33 243 A 1 
ATOM 1896 C C     . LYS A 1 243 ? 7.883    23.574  22.662  1.00 46.34 243 A 1 
ATOM 1897 O O     . LYS A 1 243 ? 8.137    22.872  23.631  1.00 46.90 243 A 1 
ATOM 1898 C CB    . LYS A 1 243 ? 7.967    22.622  20.344  1.00 50.93 243 A 1 
ATOM 1899 C CG    . LYS A 1 243 ? 7.472    21.362  19.615  1.00 49.07 243 A 1 
ATOM 1900 C CD    . LYS A 1 243 ? 8.485    20.987  18.529  1.00 48.00 243 A 1 
ATOM 1901 C CE    . LYS A 1 243 ? 8.107    19.664  17.876  1.00 42.96 243 A 1 
ATOM 1902 N NZ    . LYS A 1 243 ? 9.103    19.273  16.849  1.00 39.60 243 A 1 
ATOM 1903 N N     . GLU A 1 244 ? 8.238    24.854  22.572  1.00 61.12 244 A 1 
ATOM 1904 C CA    . GLU A 1 244 ? 8.962    25.539  23.653  1.00 60.16 244 A 1 
ATOM 1905 C C     . GLU A 1 244 ? 8.133    25.610  24.941  1.00 55.14 244 A 1 
ATOM 1906 O O     . GLU A 1 244 ? 8.682    25.434  26.029  1.00 55.45 244 A 1 
ATOM 1907 C CB    . GLU A 1 244 ? 9.374    26.956  23.229  1.00 58.26 244 A 1 
ATOM 1908 C CG    . GLU A 1 244 ? 10.598   26.962  22.312  1.00 52.97 244 A 1 
ATOM 1909 C CD    . GLU A 1 244 ? 11.134   28.385  22.045  1.00 51.41 244 A 1 
ATOM 1910 O OE1   . GLU A 1 244 ? 12.331   28.494  21.683  1.00 45.16 244 A 1 
ATOM 1911 O OE2   . GLU A 1 244 ? 10.354   29.357  22.185  1.00 45.30 244 A 1 
ATOM 1912 N N     . TYR A 1 245 ? 6.812    25.815  24.839  1.00 65.28 245 A 1 
ATOM 1913 C CA    . TYR A 1 245 ? 5.940    25.763  26.014  1.00 61.85 245 A 1 
ATOM 1914 C C     . TYR A 1 245 ? 5.921    24.382  26.657  1.00 56.71 245 A 1 
ATOM 1915 O O     . TYR A 1 245 ? 6.042    24.283  27.876  1.00 55.29 245 A 1 
ATOM 1916 C CB    . TYR A 1 245 ? 4.520    26.227  25.656  1.00 58.51 245 A 1 
ATOM 1917 C CG    . TYR A 1 245 ? 4.124    27.482  26.389  1.00 51.88 245 A 1 
ATOM 1918 C CD1   . TYR A 1 245 ? 3.512    27.403  27.662  1.00 49.37 245 A 1 
ATOM 1919 C CD2   . TYR A 1 245 ? 4.390    28.748  25.831  1.00 48.59 245 A 1 
ATOM 1920 C CE1   . TYR A 1 245 ? 3.169    28.565  28.357  1.00 40.60 245 A 1 
ATOM 1921 C CE2   . TYR A 1 245 ? 4.053    29.923  26.518  1.00 42.60 245 A 1 
ATOM 1922 C CZ    . TYR A 1 245 ? 3.439    29.836  27.790  1.00 44.03 245 A 1 
ATOM 1923 O OH    . TYR A 1 245 ? 3.089    30.984  28.472  1.00 41.50 245 A 1 
ATOM 1924 N N     . VAL A 1 246 ? 5.834    23.316  25.852  1.00 59.14 246 A 1 
ATOM 1925 C CA    . VAL A 1 246 ? 5.824    21.939  26.381  1.00 57.14 246 A 1 
ATOM 1926 C C     . VAL A 1 246 ? 7.189    21.551  26.974  1.00 52.48 246 A 1 
ATOM 1927 O O     . VAL A 1 246 ? 7.228    20.875  27.997  1.00 52.21 246 A 1 
ATOM 1928 C CB    . VAL A 1 246 ? 5.361    20.941  25.303  1.00 54.40 246 A 1 
ATOM 1929 C CG1   . VAL A 1 246 ? 5.457    19.482  25.778  1.00 49.28 246 A 1 
ATOM 1930 C CG2   . VAL A 1 246 ? 3.903    21.169  24.921  1.00 53.58 246 A 1 
ATOM 1931 N N     . GLU A 1 247 ? 8.299    21.993  26.373  1.00 48.90 247 A 1 
ATOM 1932 C CA    . GLU A 1 247 ? 9.634    21.776  26.955  1.00 48.65 247 A 1 
ATOM 1933 C C     . GLU A 1 247 ? 9.835    22.577  28.248  1.00 43.99 247 A 1 
ATOM 1934 O O     . GLU A 1 247 ? 10.423   22.051  29.199  1.00 43.33 247 A 1 
ATOM 1935 C CB    . GLU A 1 247 ? 10.753   22.069  25.940  1.00 47.24 247 A 1 
ATOM 1936 C CG    . GLU A 1 247 ? 10.993   20.878  24.996  1.00 45.33 247 A 1 
ATOM 1937 C CD    . GLU A 1 247 ? 12.228   21.031  24.090  1.00 44.13 247 A 1 
ATOM 1938 O OE1   . GLU A 1 247 ? 12.774   19.967  23.682  1.00 41.29 247 A 1 
ATOM 1939 O OE2   . GLU A 1 247 ? 12.618   22.173  23.774  1.00 41.03 247 A 1 
ATOM 1940 N N     . ASN A 1 248 ? 9.317    23.815  28.325  1.00 48.94 248 A 1 
ATOM 1941 C CA    . ASN A 1 248 ? 9.434    24.633  29.531  1.00 48.81 248 A 1 
ATOM 1942 C C     . ASN A 1 248 ? 8.528    24.153  30.676  1.00 43.84 248 A 1 
ATOM 1943 O O     . ASN A 1 248 ? 8.990    24.113  31.818  1.00 41.79 248 A 1 
ATOM 1944 C CB    . ASN A 1 248 ? 9.186    26.111  29.194  1.00 45.70 248 A 1 
ATOM 1945 C CG    . ASN A 1 248 ? 10.432   26.827  28.689  1.00 42.84 248 A 1 
ATOM 1946 O OD1   . ASN A 1 248 ? 11.551   26.602  29.132  1.00 42.59 248 A 1 
ATOM 1947 N ND2   . ASN A 1 248 ? 10.269   27.753  27.783  1.00 43.85 248 A 1 
ATOM 1948 N N     . GLU A 1 249 ? 7.291    23.745  30.386  1.00 51.93 249 A 1 
ATOM 1949 C CA    . GLU A 1 249 ? 6.434    23.164  31.448  1.00 51.30 249 A 1 
ATOM 1950 C C     . GLU A 1 249 ? 6.990    21.841  31.978  1.00 48.09 249 A 1 
ATOM 1951 O O     . GLU A 1 249 ? 6.880    21.551  33.171  1.00 45.06 249 A 1 
ATOM 1952 C CB    . GLU A 1 249 ? 4.992    22.956  30.949  1.00 46.90 249 A 1 
ATOM 1953 C CG    . GLU A 1 249 ? 4.131    24.218  31.035  1.00 43.62 249 A 1 
ATOM 1954 C CD    . GLU A 1 249 ? 2.626    23.940  30.817  1.00 41.85 249 A 1 
ATOM 1955 O OE1   . GLU A 1 249 ? 1.813    24.734  31.318  1.00 38.38 249 A 1 
ATOM 1956 O OE2   . GLU A 1 249 ? 2.288    22.929  30.143  1.00 38.31 249 A 1 
ATOM 1957 N N     . GLY A 1 250 ? 7.651    21.057  31.113  1.00 44.19 250 A 1 
ATOM 1958 C CA    . GLY A 1 250 ? 8.308    19.824  31.546  1.00 43.36 250 A 1 
ATOM 1959 C C     . GLY A 1 250 ? 9.479    20.041  32.498  1.00 40.87 250 A 1 
ATOM 1960 O O     . GLY A 1 250 ? 9.881    19.103  33.205  1.00 39.12 250 A 1 
ATOM 1961 N N     . SER A 1 251 ? 10.029   21.262  32.552  1.00 47.22 251 A 1 
ATOM 1962 C CA    . SER A 1 251 ? 11.116   21.628  33.452  1.00 48.03 251 A 1 
ATOM 1963 C C     . SER A 1 251 ? 10.654   22.051  34.849  1.00 45.52 251 A 1 
ATOM 1964 O O     . SER A 1 251 ? 11.488   22.483  35.640  1.00 43.33 251 A 1 
ATOM 1965 C CB    . SER A 1 251 ? 11.998   22.706  32.817  1.00 45.44 251 A 1 
ATOM 1966 O OG    . SER A 1 251 ? 13.162   22.930  33.602  1.00 42.39 251 A 1 
ATOM 1967 N N     . GLU A 1 252 ? 9.367    21.960  35.159  1.00 42.72 252 A 1 
ATOM 1968 C CA    . GLU A 1 252 ? 8.970    22.138  36.552  1.00 44.66 252 A 1 
ATOM 1969 C C     . GLU A 1 252 ? 9.704    21.105  37.395  1.00 41.91 252 A 1 
ATOM 1970 O O     . GLU A 1 252 ? 9.527    19.893  37.275  1.00 39.34 252 A 1 
ATOM 1971 C CB    . GLU A 1 252 ? 7.449    22.092  36.779  1.00 41.44 252 A 1 
ATOM 1972 C CG    . GLU A 1 252 ? 6.774    23.445  36.489  1.00 39.35 252 A 1 
ATOM 1973 C CD    . GLU A 1 252 ? 5.387    23.567  37.139  1.00 37.38 252 A 1 
ATOM 1974 O OE1   . GLU A 1 252 ? 4.987    24.719  37.442  1.00 34.67 252 A 1 
ATOM 1975 O OE2   . GLU A 1 252 ? 4.743    22.520  37.402  1.00 33.51 252 A 1 
ATOM 1976 N N     . CYS A 1 253 ? 10.589   21.642  38.230  1.00 42.00 253 A 1 
ATOM 1977 C CA    . CYS A 1 253 ? 11.341   20.874  39.192  1.00 42.97 253 A 1 
ATOM 1978 C C     . CYS A 1 253 ? 10.342   20.112  40.065  1.00 37.62 253 A 1 
ATOM 1979 O O     . CYS A 1 253 ? 9.800    20.668  41.020  1.00 37.56 253 A 1 
ATOM 1980 C CB    . CYS A 1 253 ? 12.203   21.828  40.035  1.00 41.87 253 A 1 
ATOM 1981 S SG    . CYS A 1 253 ? 13.538   22.577  39.049  1.00 40.06 253 A 1 
ATOM 1982 N N     . ILE A 1 254 ? 10.153   18.833  39.748  1.00 33.32 254 A 1 
ATOM 1983 C CA    . ILE A 1 254 ? 9.534    17.891  40.679  1.00 36.45 254 A 1 
ATOM 1984 C C     . ILE A 1 254 ? 10.474   17.847  41.878  1.00 33.80 254 A 1 
ATOM 1985 O O     . ILE A 1 254 ? 11.422   17.063  41.918  1.00 32.69 254 A 1 
ATOM 1986 C CB    . ILE A 1 254 ? 9.296    16.511  40.055  1.00 34.86 254 A 1 
ATOM 1987 C CG1   . ILE A 1 254 ? 8.390    16.616  38.810  1.00 33.68 254 A 1 
ATOM 1988 C CG2   . ILE A 1 254 ? 8.668    15.570  41.092  1.00 36.41 254 A 1 
ATOM 1989 C CD1   . ILE A 1 254 ? 8.196    15.304  38.062  1.00 34.86 254 A 1 
ATOM 1990 N N     . VAL A 1 255 ? 10.263   18.768  42.804  1.00 38.00 255 A 1 
ATOM 1991 C CA    . VAL A 1 255 ? 10.946   18.748  44.091  1.00 41.32 255 A 1 
ATOM 1992 C C     . VAL A 1 255 ? 10.637   17.369  44.659  1.00 37.81 255 A 1 
ATOM 1993 O O     . VAL A 1 255 ? 9.462    17.058  44.863  1.00 36.21 255 A 1 
ATOM 1994 C CB    . VAL A 1 255 ? 10.453   19.860  45.033  1.00 39.94 255 A 1 
ATOM 1995 C CG1   . VAL A 1 255 ? 11.203   19.790  46.372  1.00 37.51 255 A 1 
ATOM 1996 C CG2   . VAL A 1 255 ? 10.691   21.244  44.428  1.00 41.71 255 A 1 
ATOM 1997 N N     . PRO A 1 256 ? 11.659   16.517  44.837  1.00 38.59 256 A 1 
ATOM 1998 C CA    . PRO A 1 256 ? 11.414   15.184  45.332  1.00 40.21 256 A 1 
ATOM 1999 C C     . PRO A 1 256 ? 10.875   15.349  46.752  1.00 38.63 256 A 1 
ATOM 2000 O O     . PRO A 1 256 ? 11.641   15.576  47.687  1.00 37.19 256 A 1 
ATOM 2001 C CB    . PRO A 1 256 ? 12.763   14.463  45.252  1.00 37.85 256 A 1 
ATOM 2002 C CG    . PRO A 1 256 ? 13.787   15.590  45.334  1.00 37.91 256 A 1 
ATOM 2003 C CD    . PRO A 1 256 ? 13.071   16.761  44.640  1.00 44.11 256 A 1 
ATOM 2004 N N     . SER A 1 257 ? 9.559    15.308  46.880  1.00 44.53 257 A 1 
ATOM 2005 C CA    . SER A 1 257 ? 8.920    15.334  48.186  1.00 47.53 257 A 1 
ATOM 2006 C C     . SER A 1 257 ? 9.448    14.113  48.915  1.00 45.59 257 A 1 
ATOM 2007 O O     . SER A 1 257 ? 9.122    12.980  48.574  1.00 44.10 257 A 1 
ATOM 2008 C CB    . SER A 1 257 ? 7.393    15.345  48.065  1.00 44.14 257 A 1 
ATOM 2009 O OG    . SER A 1 257 ? 6.907    14.233  47.355  1.00 41.39 257 A 1 
ATOM 2010 N N     . GLN A 1 258 ? 10.342   14.363  49.862  1.00 32.04 258 A 1 
ATOM 2011 C CA    . GLN A 1 258 ? 10.842   13.336  50.759  1.00 34.22 258 A 1 
ATOM 2012 C C     . GLN A 1 258 ? 9.643    12.847  51.569  1.00 32.05 258 A 1 
ATOM 2013 O O     . GLN A 1 258 ? 9.358    13.359  52.654  1.00 30.86 258 A 1 
ATOM 2014 C CB    . GLN A 1 258 ? 11.953   13.879  51.665  1.00 32.92 258 A 1 
ATOM 2015 C CG    . GLN A 1 258 ? 13.286   14.086  50.958  1.00 33.04 258 A 1 
ATOM 2016 C CD    . GLN A 1 258 ? 14.412   14.482  51.928  1.00 34.52 258 A 1 
ATOM 2017 O OE1   . GLN A 1 258 ? 14.212   14.760  53.096  1.00 35.28 258 A 1 
ATOM 2018 N NE2   . GLN A 1 258 ? 15.642   14.502  51.473  1.00 35.89 258 A 1 
ATOM 2019 N N     . SER A 1 259 ? 8.919    11.917  50.986  1.00 38.06 259 A 1 
ATOM 2020 C CA    . SER A 1 259 ? 7.855    11.221  51.687  1.00 40.13 259 A 1 
ATOM 2021 C C     . SER A 1 259 ? 8.529    10.457  52.820  1.00 36.85 259 A 1 
ATOM 2022 O O     . SER A 1 259 ? 9.056    9.367   52.641  1.00 36.83 259 A 1 
ATOM 2023 C CB    . SER A 1 259 ? 7.064    10.320  50.739  1.00 39.21 259 A 1 
ATOM 2024 O OG    . SER A 1 259 ? 7.901    9.425   50.039  1.00 38.00 259 A 1 
ATOM 2025 N N     . THR A 1 260 ? 8.594    11.108  53.986  1.00 43.68 260 A 1 
ATOM 2026 C CA    . THR A 1 260 ? 9.025    10.490  55.229  1.00 46.71 260 A 1 
ATOM 2027 C C     . THR A 1 260 ? 8.100    9.319   55.475  1.00 43.42 260 A 1 
ATOM 2028 O O     . THR A 1 260 ? 6.948    9.485   55.869  1.00 42.33 260 A 1 
ATOM 2029 C CB    . THR A 1 260 ? 9.006    11.487  56.390  1.00 42.67 260 A 1 
ATOM 2030 O OG1   . THR A 1 260 ? 7.931    12.392  56.271  1.00 40.01 260 A 1 
ATOM 2031 C CG2   . THR A 1 260 ? 10.283   12.327  56.425  1.00 42.19 260 A 1 
ATOM 2032 N N     . ILE A 1 261 ? 8.614    8.137   55.163  1.00 31.51 261 A 1 
ATOM 2033 C CA    . ILE A 1 261 ? 7.920    6.871   55.420  1.00 34.61 261 A 1 
ATOM 2034 C C     . ILE A 1 261 ? 7.864    6.733   56.940  1.00 31.81 261 A 1 
ATOM 2035 O O     . ILE A 1 261 ? 8.749    6.131   57.555  1.00 30.93 261 A 1 
ATOM 2036 C CB    . ILE A 1 261 ? 8.623    5.688   54.719  1.00 33.42 261 A 1 
ATOM 2037 C CG1   . ILE A 1 261 ? 8.678    5.902   53.185  1.00 33.39 261 A 1 
ATOM 2038 C CG2   . ILE A 1 261 ? 7.890    4.369   55.038  1.00 37.25 261 A 1 
ATOM 2039 C CD1   . ILE A 1 261 ? 9.517    4.860   52.429  1.00 36.25 261 A 1 
ATOM 2040 N N     . VAL A 1 262 ? 6.863    7.375   57.550  1.00 35.63 262 A 1 
ATOM 2041 C CA    . VAL A 1 262 ? 6.590    7.212   58.968  1.00 40.83 262 A 1 
ATOM 2042 C C     . VAL A 1 262 ? 6.159    5.767   59.149  1.00 37.32 262 A 1 
ATOM 2043 O O     . VAL A 1 262 ? 5.032    5.372   58.828  1.00 36.88 262 A 1 
ATOM 2044 C CB    . VAL A 1 262 ? 5.549    8.206   59.497  1.00 38.60 262 A 1 
ATOM 2045 C CG1   . VAL A 1 262 ? 5.362    8.014   61.008  1.00 36.74 262 A 1 
ATOM 2046 C CG2   . VAL A 1 262 ? 6.005    9.649   59.270  1.00 41.57 262 A 1 
ATOM 2047 N N     . ARG A 1 263 ? 7.110    4.994   59.613  1.00 34.18 263 A 1 
ATOM 2048 C CA    . ARG A 1 263 ? 7.012    3.557   59.855  1.00 39.20 263 A 1 
ATOM 2049 C C     . ARG A 1 263 ? 6.078    3.321   61.046  1.00 35.54 263 A 1 
ATOM 2050 O O     . ARG A 1 263 ? 6.539    3.100   62.152  1.00 34.79 263 A 1 
ATOM 2051 C CB    . ARG A 1 263 ? 8.444    3.017   60.066  1.00 37.32 263 A 1 
ATOM 2052 C CG    . ARG A 1 263 ? 8.645    1.557   59.665  1.00 37.40 263 A 1 
ATOM 2053 C CD    . ARG A 1 263 ? 10.094   1.134   59.975  1.00 35.81 263 A 1 
ATOM 2054 N NE    . ARG A 1 263 ? 10.534   -0.009  59.189  1.00 34.00 263 A 1 
ATOM 2055 C CZ    . ARG A 1 263 ? 11.709   -0.604  59.274  1.00 31.38 263 A 1 
ATOM 2056 N NH1   . ARG A 1 263 ? 12.595   -0.263  60.169  1.00 28.69 263 A 1 
ATOM 2057 N NH2   . ARG A 1 263 ? 12.030   -1.571  58.454  1.00 27.03 263 A 1 
ATOM 2058 N N     . ARG A 1 264 ? 4.795    3.484   60.820  1.00 34.79 264 A 1 
ATOM 2059 C CA    . ARG A 1 264 ? 3.807    3.352   61.893  1.00 38.76 264 A 1 
ATOM 2060 C C     . ARG A 1 264 ? 3.870    1.911   62.409  1.00 34.00 264 A 1 
ATOM 2061 O O     . ARG A 1 264 ? 3.625    1.004   61.618  1.00 32.47 264 A 1 
ATOM 2062 C CB    . ARG A 1 264 ? 2.402    3.752   61.407  1.00 36.73 264 A 1 
ATOM 2063 C CG    . ARG A 1 264 ? 1.661    4.578   62.462  1.00 35.67 264 A 1 
ATOM 2064 C CD    . ARG A 1 264 ? 0.276    5.004   61.977  1.00 34.04 264 A 1 
ATOM 2065 N NE    . ARG A 1 264 ? -0.319   6.022   62.858  1.00 32.01 264 A 1 
ATOM 2066 C CZ    . ARG A 1 264 ? -1.514   6.580   62.736  1.00 29.43 264 A 1 
ATOM 2067 N NH1   . ARG A 1 264 ? -2.341   6.211   61.791  1.00 27.80 264 A 1 
ATOM 2068 N NH2   . ARG A 1 264 ? -1.900   7.519   63.551  1.00 26.93 264 A 1 
ATOM 2069 N N     . PRO A 1 265 ? 4.237    1.693   63.663  1.00 33.76 265 A 1 
ATOM 2070 C CA    . PRO A 1 265 ? 4.360    0.351   64.192  1.00 37.64 265 A 1 
ATOM 2071 C C     . PRO A 1 265 ? 2.953    -0.244  64.279  1.00 36.25 265 A 1 
ATOM 2072 O O     . PRO A 1 265 ? 2.106    0.265   65.010  1.00 34.28 265 A 1 
ATOM 2073 C CB    . PRO A 1 265 ? 5.045    0.514   65.552  1.00 33.89 265 A 1 
ATOM 2074 C CG    . PRO A 1 265 ? 4.626    1.908   65.999  1.00 34.22 265 A 1 
ATOM 2075 C CD    . PRO A 1 265 ? 4.515    2.684   64.673  1.00 40.08 265 A 1 
ATOM 2076 N N     . HIS A 1 266 ? 2.711    -1.256  63.472  1.00 34.50 266 A 1 
ATOM 2077 C CA    . HIS A 1 266 ? 1.449    -1.983  63.513  1.00 38.54 266 A 1 
ATOM 2078 C C     . HIS A 1 266 ? 1.370    -2.737  64.849  1.00 35.36 266 A 1 
ATOM 2079 O O     . HIS A 1 266 ? 1.967    -3.802  64.991  1.00 34.67 266 A 1 
ATOM 2080 C CB    . HIS A 1 266 ? 1.306    -2.891  62.283  1.00 37.05 266 A 1 
ATOM 2081 C CG    . HIS A 1 266 ? 0.076    -2.588  61.482  1.00 37.45 266 A 1 
ATOM 2082 N ND1   . HIS A 1 266 ? -1.202   -3.020  61.735  1.00 37.70 266 A 1 
ATOM 2083 C CD2   . HIS A 1 266 ? -0.000   -1.802  60.361  1.00 37.50 266 A 1 
ATOM 2084 C CE1   . HIS A 1 266 ? -2.010   -2.516  60.793  1.00 34.70 266 A 1 
ATOM 2085 N NE2   . HIS A 1 266 ? -1.327   -1.760  59.933  1.00 33.98 266 A 1 
ATOM 2086 N N     . GLN A 1 267 ? 0.725    -2.141  65.840  1.00 40.36 267 A 1 
ATOM 2087 C CA    . GLN A 1 267 ? 0.520    -2.781  67.130  1.00 42.71 267 A 1 
ATOM 2088 C C     . GLN A 1 267 ? -0.334   -4.041  66.958  1.00 41.33 267 A 1 
ATOM 2089 O O     . GLN A 1 267 ? -1.368   -4.038  66.293  1.00 40.93 267 A 1 
ATOM 2090 C CB    . GLN A 1 267 ? -0.107   -1.826  68.154  1.00 39.71 267 A 1 
ATOM 2091 C CG    . GLN A 1 267 ? 0.943    -0.972  68.883  1.00 37.52 267 A 1 
ATOM 2092 C CD    . GLN A 1 267 ? 0.332    -0.113  70.002  1.00 36.03 267 A 1 
ATOM 2093 O OE1   . GLN A 1 267 ? -0.854   0.108   70.068  1.00 36.15 267 A 1 
ATOM 2094 N NE2   . GLN A 1 267 ? 1.134    0.387   70.923  1.00 34.47 267 A 1 
ATOM 2095 N N     . SER A 1 268 ? 0.122    -5.087  67.611  1.00 40.22 268 A 1 
ATOM 2096 C CA    . SER A 1 268 ? -0.420   -6.448  67.588  1.00 41.48 268 A 1 
ATOM 2097 C C     . SER A 1 268 ? -1.648   -6.606  68.498  1.00 39.56 268 A 1 
ATOM 2098 O O     . SER A 1 268 ? -1.627   -7.434  69.394  1.00 37.49 268 A 1 
ATOM 2099 C CB    . SER A 1 268 ? 0.712    -7.397  67.991  1.00 38.14 268 A 1 
ATOM 2100 O OG    . SER A 1 268 ? 0.291    -8.701  68.251  1.00 35.00 268 A 1 
ATOM 2101 N N     . GLY A 1 269 ? -2.663   -5.774  68.356  1.00 34.34 269 A 1 
ATOM 2102 C CA    . GLY A 1 269 ? -3.800   -5.776  69.272  1.00 35.39 269 A 1 
ATOM 2103 C C     . GLY A 1 269 ? -4.429   -7.158  69.440  1.00 33.36 269 A 1 
ATOM 2104 O O     . GLY A 1 269 ? -5.035   -7.681  68.514  1.00 32.06 269 A 1 
ATOM 2105 N N     . TYR A 1 270 ? -4.303   -7.715  70.635  1.00 27.12 270 A 1 
ATOM 2106 C CA    . TYR A 1 270 ? -4.607   -9.096  71.055  1.00 31.03 270 A 1 
ATOM 2107 C C     . TYR A 1 270 ? -6.101   -9.382  71.334  1.00 28.13 270 A 1 
ATOM 2108 O O     . TYR A 1 270 ? -6.402   -10.217 72.179  1.00 26.52 270 A 1 
ATOM 2109 C CB    . TYR A 1 270 ? -3.770   -9.396  72.307  1.00 29.07 270 A 1 
ATOM 2110 C CG    . TYR A 1 270 ? -2.544   -10.273 72.100  1.00 29.26 270 A 1 
ATOM 2111 C CD1   . TYR A 1 270 ? -2.640   -11.667 72.286  1.00 30.87 270 A 1 
ATOM 2112 C CD2   . TYR A 1 270 ? -1.308   -9.690  71.788  1.00 33.17 270 A 1 
ATOM 2113 C CE1   . TYR A 1 270 ? -1.499   -12.468 72.157  1.00 30.24 270 A 1 
ATOM 2114 C CE2   . TYR A 1 270 ? -0.164   -10.487 71.655  1.00 29.56 270 A 1 
ATOM 2115 C CZ    . TYR A 1 270 ? -0.248   -11.887 71.848  1.00 30.52 270 A 1 
ATOM 2116 O OH    . TYR A 1 270 ? 0.865    -12.670 71.729  1.00 31.92 270 A 1 
ATOM 2117 N N     . ALA A 1 271 ? -7.000   -8.634  70.732  1.00 35.50 271 A 1 
ATOM 2118 C CA    . ALA A 1 271 ? -8.390   -8.548  71.207  1.00 36.64 271 A 1 
ATOM 2119 C C     . ALA A 1 271 ? -9.084   -9.919  71.457  1.00 33.99 271 A 1 
ATOM 2120 O O     . ALA A 1 271 ? -8.747   -10.919 70.824  1.00 33.08 271 A 1 
ATOM 2121 C CB    . ALA A 1 271 ? -9.180   -7.632  70.277  1.00 34.84 271 A 1 
ATOM 2122 N N     . PRO A 1 272 ? -10.005  -9.964  72.425  1.00 34.88 272 A 1 
ATOM 2123 C CA    . PRO A 1 272 ? -10.130  -11.085 73.346  1.00 37.98 272 A 1 
ATOM 2124 C C     . PRO A 1 272 ? -11.257  -12.092 73.022  1.00 36.96 272 A 1 
ATOM 2125 O O     . PRO A 1 272 ? -11.771  -12.180 71.920  1.00 37.06 272 A 1 
ATOM 2126 C CB    . PRO A 1 272 ? -10.315  -10.389 74.715  1.00 35.59 272 A 1 
ATOM 2127 C CG    . PRO A 1 272 ? -11.213  -9.200  74.338  1.00 37.15 272 A 1 
ATOM 2128 C CD    . PRO A 1 272 ? -10.627  -8.778  72.999  1.00 46.04 272 A 1 
ATOM 2129 N N     . LEU A 1 273 ? -11.610  -12.795 74.071  1.00 32.29 273 A 1 
ATOM 2130 C CA    . LEU A 1 273 ? -12.161  -14.142 74.263  1.00 35.69 273 A 1 
ATOM 2131 C C     . LEU A 1 273 ? -13.609  -14.445 73.834  1.00 33.78 273 A 1 
ATOM 2132 O O     . LEU A 1 273 ? -13.914  -15.611 73.648  1.00 32.98 273 A 1 
ATOM 2133 C CB    . LEU A 1 273 ? -12.068  -14.382 75.789  1.00 32.68 273 A 1 
ATOM 2134 C CG    . LEU A 1 273 ? -10.929  -15.327 76.221  1.00 32.13 273 A 1 
ATOM 2135 C CD1   . LEU A 1 273 ? -10.439  -14.945 77.617  1.00 33.40 273 A 1 
ATOM 2136 C CD2   . LEU A 1 273 ? -11.422  -16.764 76.262  1.00 38.42 273 A 1 
ATOM 2137 N N     . VAL A 1 274 ? -14.526  -13.512 73.915  1.00 32.41 274 A 1 
ATOM 2138 C CA    . VAL A 1 274 ? -15.854  -13.756 74.503  1.00 39.26 274 A 1 
ATOM 2139 C C     . VAL A 1 274 ? -16.648  -14.869 73.792  1.00 36.19 274 A 1 
ATOM 2140 O O     . VAL A 1 274 ? -16.857  -14.822 72.584  1.00 34.59 274 A 1 
ATOM 2141 C CB    . VAL A 1 274 ? -16.691  -12.472 74.618  1.00 35.91 274 A 1 
ATOM 2142 C CG1   . VAL A 1 274 ? -17.940  -12.708 75.461  1.00 34.74 274 A 1 
ATOM 2143 C CG2   . VAL A 1 274 ? -15.908  -11.335 75.282  1.00 40.14 274 A 1 
ATOM 2144 N N     . GLY A 1 275 ? -17.107  -15.843 74.586  1.00 34.02 275 A 1 
ATOM 2145 C CA    . GLY A 1 275 ? -17.635  -17.135 74.144  1.00 34.44 275 A 1 
ATOM 2146 C C     . GLY A 1 275 ? -19.137  -17.373 74.331  1.00 32.09 275 A 1 
ATOM 2147 O O     . GLY A 1 275 ? -19.486  -18.394 74.911  1.00 30.78 275 A 1 
ATOM 2148 N N     . ALA A 1 276 ? -19.977  -16.471 73.933  1.00 39.53 276 A 1 
ATOM 2149 C CA    . ALA A 1 276 ? -21.404  -16.550 74.290  1.00 42.03 276 A 1 
ATOM 2150 C C     . ALA A 1 276 ? -22.118  -17.830 73.786  1.00 39.77 276 A 1 
ATOM 2151 O O     . ALA A 1 276 ? -21.866  -18.303 72.686  1.00 38.61 276 A 1 
ATOM 2152 C CB    . ALA A 1 276 ? -22.110  -15.274 73.828  1.00 38.51 276 A 1 
ATOM 2153 N N     . GLU A 1 277 ? -23.027  -18.310 74.630  1.00 37.79 277 A 1 
ATOM 2154 C CA    . GLU A 1 277 ? -23.494  -19.706 74.694  1.00 42.36 277 A 1 
ATOM 2155 C C     . GLU A 1 277 ? -24.585  -20.160 73.706  1.00 41.69 277 A 1 
ATOM 2156 O O     . GLU A 1 277 ? -24.616  -21.337 73.347  1.00 40.46 277 A 1 
ATOM 2157 C CB    . GLU A 1 277 ? -24.107  -19.919 76.092  1.00 37.06 277 A 1 
ATOM 2158 C CG    . GLU A 1 277 ? -23.158  -19.814 77.289  1.00 35.59 277 A 1 
ATOM 2159 C CD    . GLU A 1 277 ? -23.936  -19.980 78.599  1.00 35.83 277 A 1 
ATOM 2160 O OE1   . GLU A 1 277 ? -23.527  -20.819 79.438  1.00 34.81 277 A 1 
ATOM 2161 O OE2   . GLU A 1 277 ? -24.948  -19.265 78.769  1.00 35.05 277 A 1 
ATOM 2162 N N     . GLN A 1 278 ? -25.584  -19.352 73.469  1.00 34.29 278 A 1 
ATOM 2163 C CA    . GLN A 1 278 ? -26.924  -19.779 73.868  1.00 36.14 278 A 1 
ATOM 2164 C C     . GLN A 1 278 ? -27.751  -20.654 72.877  1.00 33.45 278 A 1 
ATOM 2165 O O     . GLN A 1 278 ? -27.260  -21.227 71.929  1.00 32.38 278 A 1 
ATOM 2166 C CB    . GLN A 1 278 ? -27.733  -18.567 74.387  1.00 33.52 278 A 1 
ATOM 2167 C CG    . GLN A 1 278 ? -27.983  -18.606 75.901  1.00 31.17 278 A 1 
ATOM 2168 C CD    . GLN A 1 278 ? -28.979  -17.540 76.371  1.00 31.22 278 A 1 
ATOM 2169 O OE1   . GLN A 1 278 ? -29.653  -16.867 75.614  1.00 33.65 278 A 1 
ATOM 2170 N NE2   . GLN A 1 278 ? -29.121  -17.365 77.673  1.00 32.37 278 A 1 
ATOM 2171 N N     . ALA A 1 279 ? -28.993  -20.789 73.247  1.00 34.47 279 A 1 
ATOM 2172 C CA    . ALA A 1 279 ? -30.050  -21.795 73.062  1.00 34.98 279 A 1 
ATOM 2173 C C     . ALA A 1 279 ? -30.734  -21.809 71.659  1.00 32.02 279 A 1 
ATOM 2174 O O     . ALA A 1 279 ? -30.257  -21.181 70.732  1.00 31.27 279 A 1 
ATOM 2175 C CB    . ALA A 1 279 ? -31.020  -21.443 74.204  1.00 33.11 279 A 1 
ATOM 2176 N N     . ALA A 1 280 ? -31.882  -22.412 71.419  1.00 36.59 280 A 1 
ATOM 2177 C CA    . ALA A 1 280 ? -32.616  -23.515 72.052  1.00 37.87 280 A 1 
ATOM 2178 C C     . ALA A 1 280 ? -33.628  -24.154 71.074  1.00 34.24 280 A 1 
ATOM 2179 O O     . ALA A 1 280 ? -33.662  -25.360 70.908  1.00 33.00 280 A 1 
ATOM 2180 C CB    . ALA A 1 280 ? -33.436  -22.999 73.260  1.00 35.54 280 A 1 
ATOM 2181 N N     . SER A 1 281 ? -34.543  -23.349 70.602  1.00 51.46 281 A 1 
ATOM 2182 C CA    . SER A 1 281 ? -35.910  -23.759 70.219  1.00 50.82 281 A 1 
ATOM 2183 C C     . SER A 1 281 ? -36.037  -24.204 68.750  1.00 48.39 281 A 1 
ATOM 2184 O O     . SER A 1 281 ? -35.082  -24.098 68.006  1.00 46.57 281 A 1 
ATOM 2185 C CB    . SER A 1 281 ? -36.816  -22.555 70.509  1.00 47.25 281 A 1 
ATOM 2186 O OG    . SER A 1 281 ? -36.504  -21.451 69.689  1.00 42.17 281 A 1 
ATOM 2187 N N     . ALA A 1 282 ? -37.161  -24.637 68.213  1.00 39.36 282 A 1 
ATOM 2188 C CA    . ALA A 1 282 ? -38.355  -25.330 68.691  1.00 40.53 282 A 1 
ATOM 2189 C C     . ALA A 1 282 ? -39.038  -26.026 67.483  1.00 36.71 282 A 1 
ATOM 2190 O O     . ALA A 1 282 ? -38.373  -26.432 66.545  1.00 36.00 282 A 1 
ATOM 2191 C CB    . ALA A 1 282 ? -39.303  -24.338 69.394  1.00 37.85 282 A 1 
ATOM 2192 N N     . THR A 1 283 ? -40.300  -26.151 67.508  1.00 48.40 283 A 1 
ATOM 2193 C CA    . THR A 1 283 ? -41.159  -27.334 67.322  1.00 49.26 283 A 1 
ATOM 2194 C C     . THR A 1 283 ? -41.706  -27.684 65.940  1.00 46.62 283 A 1 
ATOM 2195 O O     . THR A 1 283 ? -41.783  -28.870 65.631  1.00 45.05 283 A 1 
ATOM 2196 C CB    . THR A 1 283 ? -42.382  -27.153 68.215  1.00 43.43 283 A 1 
ATOM 2197 O OG1   . THR A 1 283 ? -42.845  -25.815 68.170  1.00 41.38 283 A 1 
ATOM 2198 C CG2   . THR A 1 283 ? -42.087  -27.464 69.683  1.00 46.05 283 A 1 
ATOM 2199 N N     . ALA A 1 284 ? -42.325  -26.769 65.273  1.00 38.12 284 A 1 
ATOM 2200 C CA    . ALA A 1 284 ? -43.667  -27.054 64.731  1.00 39.16 284 A 1 
ATOM 2201 C C     . ALA A 1 284 ? -43.725  -28.004 63.517  1.00 35.88 284 A 1 
ATOM 2202 O O     . ALA A 1 284 ? -42.850  -28.005 62.671  1.00 34.51 284 A 1 
ATOM 2203 C CB    . ALA A 1 284 ? -44.379  -25.732 64.442  1.00 36.61 284 A 1 
ATOM 2204 N N     . GLY A 1 285 ? -44.814  -28.752 63.435  1.00 37.19 285 A 1 
ATOM 2205 C CA    . GLY A 1 285 ? -44.899  -30.037 62.778  1.00 35.90 285 A 1 
ATOM 2206 C C     . GLY A 1 285 ? -46.101  -30.393 61.885  1.00 33.49 285 A 1 
ATOM 2207 O O     . GLY A 1 285 ? -46.300  -31.586 61.693  1.00 34.23 285 A 1 
ATOM 2208 N N     . ALA A 1 286 ? -46.906  -29.473 61.439  1.00 35.41 286 A 1 
ATOM 2209 C CA    . ALA A 1 286 ? -48.181  -29.812 60.791  1.00 37.57 286 A 1 
ATOM 2210 C C     . ALA A 1 286 ? -48.041  -30.431 59.379  1.00 35.29 286 A 1 
ATOM 2211 O O     . ALA A 1 286 ? -46.986  -30.405 58.779  1.00 33.84 286 A 1 
ATOM 2212 C CB    . ALA A 1 286 ? -49.042  -28.536 60.759  1.00 34.71 286 A 1 
ATOM 2213 N N     . SER A 1 287 ? -49.083  -30.825 58.799  1.00 51.05 287 A 1 
ATOM 2214 C CA    . SER A 1 287 ? -49.979  -31.928 58.484  1.00 52.12 287 A 1 
ATOM 2215 C C     . SER A 1 287 ? -50.353  -31.743 56.996  1.00 51.09 287 A 1 
ATOM 2216 O O     . SER A 1 287 ? -49.790  -30.872 56.351  1.00 48.74 287 A 1 
ATOM 2217 C CB    . SER A 1 287 ? -51.197  -31.875 59.420  1.00 47.33 287 A 1 
ATOM 2218 O OG    . SER A 1 287 ? -52.003  -30.717 59.152  1.00 40.87 287 A 1 
ATOM 2219 N N     . ALA A 1 288 ? -51.285  -32.403 56.325  1.00 42.93 288 A 1 
ATOM 2220 C CA    . ALA A 1 288 ? -51.855  -33.737 56.344  1.00 45.34 288 A 1 
ATOM 2221 C C     . ALA A 1 288 ? -52.379  -34.107 54.936  1.00 43.66 288 A 1 
ATOM 2222 O O     . ALA A 1 288 ? -52.334  -35.265 54.576  1.00 41.40 288 A 1 
ATOM 2223 C CB    . ALA A 1 288 ? -53.052  -33.784 57.311  1.00 42.28 288 A 1 
ATOM 2224 N N     . TYR A 1 289 ? -52.940  -33.160 54.198  1.00 32.35 289 A 1 
ATOM 2225 C CA    . TYR A 1 289 ? -54.147  -33.444 53.406  1.00 36.19 289 A 1 
ATOM 2226 C C     . TYR A 1 289 ? -53.956  -34.277 52.117  1.00 33.04 289 A 1 
ATOM 2227 O O     . TYR A 1 289 ? -52.901  -34.308 51.506  1.00 31.50 289 A 1 
ATOM 2228 C CB    . TYR A 1 289 ? -54.948  -32.153 53.152  1.00 34.00 289 A 1 
ATOM 2229 C CG    . TYR A 1 289 ? -55.992  -31.904 54.219  1.00 34.48 289 A 1 
ATOM 2230 C CD1   . TYR A 1 289 ? -57.268  -32.489 54.105  1.00 36.59 289 A 1 
ATOM 2231 C CD2   . TYR A 1 289 ? -55.693  -31.112 55.337  1.00 38.65 289 A 1 
ATOM 2232 C CE1   . TYR A 1 289 ? -58.240  -32.284 55.107  1.00 35.76 289 A 1 
ATOM 2233 C CE2   . TYR A 1 289 ? -56.659  -30.904 56.357  1.00 35.33 289 A 1 
ATOM 2234 C CZ    . TYR A 1 289 ? -57.934  -31.492 56.232  1.00 36.10 289 A 1 
ATOM 2235 O OH    . TYR A 1 289 ? -58.873  -31.293 57.207  1.00 35.38 289 A 1 
ATOM 2236 N N     . THR A 1 290 ? -55.042  -34.919 51.747  1.00 52.16 290 A 1 
ATOM 2237 C CA    . THR A 1 290 ? -55.146  -36.243 51.111  1.00 53.89 290 A 1 
ATOM 2238 C C     . THR A 1 290 ? -55.502  -36.297 49.625  1.00 53.12 290 A 1 
ATOM 2239 O O     . THR A 1 290 ? -55.277  -37.344 49.027  1.00 52.26 290 A 1 
ATOM 2240 C CB    . THR A 1 290 ? -56.259  -37.013 51.831  1.00 49.43 290 A 1 
ATOM 2241 O OG1   . THR A 1 290 ? -57.401  -36.184 52.016  1.00 48.23 290 A 1 
ATOM 2242 C CG2   . THR A 1 290 ? -55.837  -37.498 53.220  1.00 53.30 290 A 1 
ATOM 2243 N N     . ASP A 1 291 ? -56.146  -35.310 49.097  1.00 48.10 291 A 1 
ATOM 2244 C CA    . ASP A 1 291 ? -57.335  -35.567 48.261  1.00 52.07 291 A 1 
ATOM 2245 C C     . ASP A 1 291 ? -57.118  -36.201 46.873  1.00 50.53 291 A 1 
ATOM 2246 O O     . ASP A 1 291 ? -56.043  -36.247 46.303  1.00 49.23 291 A 1 
ATOM 2247 C CB    . ASP A 1 291 ? -58.217  -34.304 48.178  1.00 47.12 291 A 1 
ATOM 2248 C CG    . ASP A 1 291 ? -59.405  -34.319 49.141  1.00 42.67 291 A 1 
ATOM 2249 O OD1   . ASP A 1 291 ? -59.760  -35.404 49.646  1.00 41.93 291 A 1 
ATOM 2250 O OD2   . ASP A 1 291 ? -59.973  -33.224 49.348  1.00 41.99 291 A 1 
ATOM 2251 N N     . SER A 1 292 ? -58.220  -36.662 46.314  1.00 43.22 292 A 1 
ATOM 2252 C CA    . SER A 1 292 ? -58.486  -37.967 45.707  1.00 45.34 292 A 1 
ATOM 2253 C C     . SER A 1 292 ? -58.559  -38.051 44.171  1.00 43.14 292 A 1 
ATOM 2254 O O     . SER A 1 292 ? -58.327  -39.134 43.638  1.00 42.31 292 A 1 
ATOM 2255 C CB    . SER A 1 292 ? -59.850  -38.397 46.287  1.00 42.25 292 A 1 
ATOM 2256 O OG    . SER A 1 292 ? -60.428  -39.508 45.648  1.00 38.07 292 A 1 
ATOM 2257 N N     . VAL A 1 293 ? -59.057  -37.054 43.496  1.00 35.26 293 A 1 
ATOM 2258 C CA    . VAL A 1 293 ? -60.150  -37.232 42.523  1.00 40.87 293 A 1 
ATOM 2259 C C     . VAL A 1 293 ? -59.806  -38.034 41.247  1.00 38.10 293 A 1 
ATOM 2260 O O     . VAL A 1 293 ? -58.726  -37.967 40.697  1.00 38.13 293 A 1 
ATOM 2261 C CB    . VAL A 1 293 ? -60.867  -35.914 42.163  1.00 38.62 293 A 1 
ATOM 2262 C CG1   . VAL A 1 293 ? -62.196  -36.174 41.467  1.00 38.55 293 A 1 
ATOM 2263 C CG2   . VAL A 1 293 ? -61.183  -35.047 43.393  1.00 45.27 293 A 1 
ATOM 2264 N N     . ASN A 1 294 ? -60.811  -38.722 40.757  1.00 37.25 294 A 1 
ATOM 2265 C CA    . ASN A 1 294 ? -60.832  -39.979 40.005  1.00 39.28 294 A 1 
ATOM 2266 C C     . ASN A 1 294 ? -60.780  -39.925 38.459  1.00 35.99 294 A 1 
ATOM 2267 O O     . ASN A 1 294 ? -60.556  -40.964 37.861  1.00 35.42 294 A 1 
ATOM 2268 C CB    . ASN A 1 294 ? -62.164  -40.653 40.398  1.00 38.40 294 A 1 
ATOM 2269 C CG    . ASN A 1 294 ? -62.058  -41.992 41.100  1.00 36.73 294 A 1 
ATOM 2270 O OD1   . ASN A 1 294 ? -61.027  -42.619 41.222  1.00 39.85 294 A 1 
ATOM 2271 N ND2   . ASN A 1 294 ? -63.177  -42.497 41.587  1.00 41.10 294 A 1 
ATOM 2272 N N     . ASN A 1 295 ? -61.157  -38.843 37.822  1.00 35.21 295 A 1 
ATOM 2273 C CA    . ASN A 1 295 ? -62.114  -38.902 36.706  1.00 36.41 295 A 1 
ATOM 2274 C C     . ASN A 1 295 ? -61.675  -39.668 35.433  1.00 33.97 295 A 1 
ATOM 2275 O O     . ASN A 1 295 ? -60.506  -39.721 35.069  1.00 32.94 295 A 1 
ATOM 2276 C CB    . ASN A 1 295 ? -62.635  -37.489 36.385  1.00 34.76 295 A 1 
ATOM 2277 C CG    . ASN A 1 295 ? -64.067  -37.262 36.860  1.00 32.57 295 A 1 
ATOM 2278 O OD1   . ASN A 1 295 ? -64.784  -38.161 37.261  1.00 35.33 295 A 1 
ATOM 2279 N ND2   . ASN A 1 295 ? -64.525  -36.028 36.819  1.00 36.74 295 A 1 
ATOM 2280 N N     . SER A 1 296 ? -62.679  -40.204 34.739  1.00 40.00 296 A 1 
ATOM 2281 C CA    . SER A 1 296 ? -62.654  -41.491 34.026  1.00 42.46 296 A 1 
ATOM 2282 C C     . SER A 1 296 ? -62.628  -41.462 32.492  1.00 39.77 296 A 1 
ATOM 2283 O O     . SER A 1 296 ? -62.773  -42.537 31.907  1.00 39.16 296 A 1 
ATOM 2284 C CB    . SER A 1 296 ? -63.933  -42.225 34.435  1.00 40.51 296 A 1 
ATOM 2285 O OG    . SER A 1 296 ? -65.082  -41.474 34.064  1.00 37.53 296 A 1 
ATOM 2286 N N     . ILE A 1 297 ? -62.592  -40.310 31.856  1.00 24.42 297 A 1 
ATOM 2287 C CA    . ILE A 1 297 ? -63.313  -40.123 30.578  1.00 26.45 297 A 1 
ATOM 2288 C C     . ILE A 1 297 ? -62.848  -41.073 29.451  1.00 25.86 297 A 1 
ATOM 2289 O O     . ILE A 1 297 ? -61.687  -41.396 29.293  1.00 24.13 297 A 1 
ATOM 2290 C CB    . ILE A 1 297 ? -63.335  -38.644 30.141  1.00 25.15 297 A 1 
ATOM 2291 C CG1   . ILE A 1 297 ? -63.990  -37.775 31.242  1.00 24.55 297 A 1 
ATOM 2292 C CG2   . ILE A 1 297 ? -64.105  -38.461 28.816  1.00 28.60 297 A 1 
ATOM 2293 C CD1   . ILE A 1 297 ? -64.049  -36.263 30.941  1.00 28.52 297 A 1 
ATOM 2294 N N     . SER A 1 298 ? -63.814  -41.447 28.645  1.00 37.23 298 A 1 
ATOM 2295 C CA    . SER A 1 298 ? -64.087  -42.738 28.011  1.00 38.24 298 A 1 
ATOM 2296 C C     . SER A 1 298 ? -63.626  -42.929 26.561  1.00 36.32 298 A 1 
ATOM 2297 O O     . SER A 1 298 ? -63.517  -44.080 26.155  1.00 36.29 298 A 1 
ATOM 2298 C CB    . SER A 1 298 ? -65.616  -42.871 28.047  1.00 37.69 298 A 1 
ATOM 2299 O OG    . SER A 1 298 ? -66.145  -43.912 27.256  1.00 35.37 298 A 1 
ATOM 2300 N N     . PHE A 1 299 ? -63.557  -41.883 25.761  1.00 30.56 299 A 1 
ATOM 2301 C CA    . PHE A 1 299 ? -64.129  -41.947 24.406  1.00 31.34 299 A 1 
ATOM 2302 C C     . PHE A 1 299 ? -63.479  -42.922 23.401  1.00 31.39 299 A 1 
ATOM 2303 O O     . PHE A 1 299 ? -62.330  -43.317 23.516  1.00 30.24 299 A 1 
ATOM 2304 C CB    . PHE A 1 299 ? -64.278  -40.536 23.813  1.00 29.32 299 A 1 
ATOM 2305 C CG    . PHE A 1 299 ? -65.682  -39.977 23.948  1.00 30.25 299 A 1 
ATOM 2306 C CD1   . PHE A 1 299 ? -66.672  -40.305 23.010  1.00 32.08 299 A 1 
ATOM 2307 C CD2   . PHE A 1 299 ? -65.994  -39.138 25.023  1.00 34.39 299 A 1 
ATOM 2308 C CE1   . PHE A 1 299 ? -67.974  -39.790 23.140  1.00 30.12 299 A 1 
ATOM 2309 C CE2   . PHE A 1 299 ? -67.294  -38.627 25.166  1.00 27.71 299 A 1 
ATOM 2310 C CZ    . PHE A 1 299 ? -68.288  -38.948 24.221  1.00 26.76 299 A 1 
ATOM 2311 N N     . SER A 1 300 ? -64.299  -43.282 22.402  1.00 38.90 300 A 1 
ATOM 2312 C CA    . SER A 1 300 ? -64.487  -44.638 21.865  1.00 42.64 300 A 1 
ATOM 2313 C C     . SER A 1 300 ? -63.769  -45.026 20.562  1.00 40.55 300 A 1 
ATOM 2314 O O     . SER A 1 300 ? -63.767  -46.215 20.259  1.00 40.34 300 A 1 
ATOM 2315 C CB    . SER A 1 300 ? -65.982  -44.800 21.591  1.00 40.89 300 A 1 
ATOM 2316 O OG    . SER A 1 300 ? -66.419  -43.968 20.528  1.00 37.30 300 A 1 
ATOM 2317 N N     . MET A 1 301 ? -63.350  -44.092 19.729  1.00 40.36 301 A 1 
ATOM 2318 C CA    . MET A 1 301 ? -63.544  -44.250 18.274  1.00 43.52 301 A 1 
ATOM 2319 C C     . MET A 1 301 ? -62.869  -45.476 17.619  1.00 43.59 301 A 1 
ATOM 2320 O O     . MET A 1 301 ? -61.815  -45.940 18.007  1.00 41.78 301 A 1 
ATOM 2321 C CB    . MET A 1 301 ? -63.199  -42.974 17.498  1.00 40.56 301 A 1 
ATOM 2322 C CG    . MET A 1 301 ? -64.443  -42.089 17.328  1.00 38.70 301 A 1 
ATOM 2323 S SD    . MET A 1 301 ? -64.287  -40.887 15.974  1.00 39.53 301 A 1 
ATOM 2324 C CE    . MET A 1 301 ? -65.909  -40.100 16.051  1.00 36.04 301 A 1 
ATOM 2325 N N     . GLU A 1 302 ? -63.502  -45.913 16.565  1.00 30.29 302 A 1 
ATOM 2326 C CA    . GLU A 1 302 ? -63.808  -47.300 16.193  1.00 33.52 302 A 1 
ATOM 2327 C C     . GLU A 1 302 ? -62.904  -47.941 15.107  1.00 32.16 302 A 1 
ATOM 2328 O O     . GLU A 1 302 ? -62.620  -49.131 15.162  1.00 30.60 302 A 1 
ATOM 2329 C CB    . GLU A 1 302 ? -65.247  -47.235 15.611  1.00 31.57 302 A 1 
ATOM 2330 C CG    . GLU A 1 302 ? -66.090  -48.495 15.693  1.00 30.18 302 A 1 
ATOM 2331 C CD    . GLU A 1 302 ? -67.496  -48.271 15.105  1.00 30.15 302 A 1 
ATOM 2332 O OE1   . GLU A 1 302 ? -68.368  -49.118 15.365  1.00 29.24 302 A 1 
ATOM 2333 O OE2   . GLU A 1 302 ? -67.695  -47.255 14.391  1.00 28.87 302 A 1 
ATOM 2334 N N     . ALA A 1 303 ? -62.582  -47.180 14.094  1.00 35.25 303 A 1 
ATOM 2335 C CA    . ALA A 1 303 ? -62.324  -47.716 12.748  1.00 36.94 303 A 1 
ATOM 2336 C C     . ALA A 1 303 ? -61.017  -48.533 12.629  1.00 35.25 303 A 1 
ATOM 2337 O O     . ALA A 1 303 ? -60.053  -48.280 13.317  1.00 35.12 303 A 1 
ATOM 2338 C CB    . ALA A 1 303 ? -62.299  -46.526 11.775  1.00 35.90 303 A 1 
ATOM 2339 N N     . GLY A 1 304 ? -60.779  -49.387 11.736  1.00 31.19 304 A 1 
ATOM 2340 C CA    . GLY A 1 304 ? -61.470  -50.204 10.748  1.00 32.26 304 A 1 
ATOM 2341 C C     . GLY A 1 304 ? -60.442  -51.165 10.140  1.00 30.79 304 A 1 
ATOM 2342 O O     . GLY A 1 304 ? -59.298  -51.240 10.586  1.00 30.00 304 A 1 
ATOM 2343 N N     . ILE A 1 305 ? -60.815  -51.892 9.123   1.00 28.78 305 A 1 
ATOM 2344 C CA    . ILE A 1 305 ? -60.449  -53.316 8.952   1.00 33.09 305 A 1 
ATOM 2345 C C     . ILE A 1 305 ? -59.109  -53.619 8.261   1.00 31.37 305 A 1 
ATOM 2346 O O     . ILE A 1 305 ? -58.451  -54.574 8.645   1.00 30.01 305 A 1 
ATOM 2347 C CB    . ILE A 1 305 ? -61.618  -54.005 8.194   1.00 31.30 305 A 1 
ATOM 2348 C CG1   . ILE A 1 305 ? -62.940  -53.936 9.007   1.00 29.65 305 A 1 
ATOM 2349 C CG2   . ILE A 1 305 ? -61.317  -55.474 7.829   1.00 32.64 305 A 1 
ATOM 2350 C CD1   . ILE A 1 305 ? -64.185  -54.282 8.195   1.00 31.73 305 A 1 
ATOM 2351 N N     . VAL A 1 306 ? -58.790  -52.960 7.165   1.00 36.33 306 A 1 
ATOM 2352 C CA    . VAL A 1 306 ? -58.334  -53.676 5.965   1.00 40.22 306 A 1 
ATOM 2353 C C     . VAL A 1 306 ? -56.981  -54.394 6.114   1.00 37.03 306 A 1 
ATOM 2354 O O     . VAL A 1 306 ? -55.994  -53.781 6.508   1.00 36.19 306 A 1 
ATOM 2355 C CB    . VAL A 1 306 ? -58.358  -52.795 4.700   1.00 38.14 306 A 1 
ATOM 2356 C CG1   . VAL A 1 306 ? -58.146  -53.633 3.437   1.00 35.10 306 A 1 
ATOM 2357 C CG2   . VAL A 1 306 ? -59.696  -52.068 4.523   1.00 39.76 306 A 1 
ATOM 2358 N N     . PRO A 1 307 ? -56.934  -55.708 5.766   1.00 33.90 307 A 1 
ATOM 2359 C CA    . PRO A 1 307 ? -55.887  -56.618 6.239   1.00 36.15 307 A 1 
ATOM 2360 C C     . PRO A 1 307 ? -54.660  -56.781 5.322   1.00 34.91 307 A 1 
ATOM 2361 O O     . PRO A 1 307 ? -53.851  -57.661 5.599   1.00 33.46 307 A 1 
ATOM 2362 C CB    . PRO A 1 307 ? -56.631  -57.952 6.372   1.00 33.81 307 A 1 
ATOM 2363 C CG    . PRO A 1 307 ? -57.593  -57.921 5.183   1.00 34.19 307 A 1 
ATOM 2364 C CD    . PRO A 1 307 ? -57.997  -56.447 5.139   1.00 40.93 307 A 1 
ATOM 2365 N N     . ASP A 1 308 ? -54.581  -56.074 4.213   1.00 47.59 308 A 1 
ATOM 2366 C CA    . ASP A 1 308 ? -54.035  -56.654 2.984   1.00 49.28 308 A 1 
ATOM 2367 C C     . ASP A 1 308 ? -52.580  -57.175 3.068   1.00 47.17 308 A 1 
ATOM 2368 O O     . ASP A 1 308 ? -51.689  -56.585 3.671   1.00 44.12 308 A 1 
ATOM 2369 C CB    . ASP A 1 308 ? -54.272  -55.722 1.787   1.00 45.08 308 A 1 
ATOM 2370 C CG    . ASP A 1 308 ? -54.532  -56.479 0.471   1.00 39.59 308 A 1 
ATOM 2371 O OD1   . ASP A 1 308 ? -54.419  -57.728 0.475   1.00 39.78 308 A 1 
ATOM 2372 O OD2   . ASP A 1 308 ? -54.840  -55.797 -0.518  1.00 40.25 308 A 1 
ATOM 2373 N N     . ASN A 1 309 ? -52.383  -58.314 2.430   1.00 41.54 309 A 1 
ATOM 2374 C CA    . ASN A 1 309 ? -51.398  -59.349 2.801   1.00 43.50 309 A 1 
ATOM 2375 C C     . ASN A 1 309 ? -49.947  -59.151 2.331   1.00 39.53 309 A 1 
ATOM 2376 O O     . ASN A 1 309 ? -49.107  -59.989 2.672   1.00 38.04 309 A 1 
ATOM 2377 C CB    . ASN A 1 309 ? -51.909  -60.673 2.208   1.00 40.83 309 A 1 
ATOM 2378 C CG    . ASN A 1 309 ? -52.632  -61.592 3.170   1.00 37.50 309 A 1 
ATOM 2379 O OD1   . ASN A 1 309 ? -52.363  -61.668 4.356   1.00 38.72 309 A 1 
ATOM 2380 N ND2   . ASN A 1 309 ? -53.546  -62.389 2.664   1.00 39.75 309 A 1 
ATOM 2381 N N     . THR A 1 310 ? -49.649  -58.209 1.437   1.00 46.45 310 A 1 
ATOM 2382 C CA    . THR A 1 310 ? -48.642  -58.479 0.398   1.00 48.84 310 A 1 
ATOM 2383 C C     . THR A 1 310 ? -47.249  -58.733 0.963   1.00 47.37 310 A 1 
ATOM 2384 O O     . THR A 1 310 ? -46.585  -57.844 1.501   1.00 45.83 310 A 1 
ATOM 2385 C CB    . THR A 1 310 ? -48.608  -57.409 -0.696  1.00 43.34 310 A 1 
ATOM 2386 O OG1   . THR A 1 310 ? -49.879  -56.848 -0.903  1.00 38.56 310 A 1 
ATOM 2387 C CG2   . THR A 1 310 ? -48.160  -58.001 -2.024  1.00 40.91 310 A 1 
ATOM 2388 N N     . VAL A 1 311 ? -46.787  -59.986 0.761   1.00 30.99 311 A 1 
ATOM 2389 C CA    . VAL A 1 311 ? -45.634  -60.648 1.425   1.00 35.77 311 A 1 
ATOM 2390 C C     . VAL A 1 311 ? -44.259  -60.173 0.903   1.00 34.19 311 A 1 
ATOM 2391 O O     . VAL A 1 311 ? -43.313  -60.952 0.895   1.00 32.59 311 A 1 
ATOM 2392 C CB    . VAL A 1 311 ? -45.776  -62.183 1.293   1.00 33.18 311 A 1 
ATOM 2393 C CG1   . VAL A 1 311 ? -44.845  -62.986 2.211   1.00 31.43 311 A 1 
ATOM 2394 C CG2   . VAL A 1 311 ? -47.187  -62.674 1.606   1.00 35.95 311 A 1 
ATOM 2395 N N     . GLN A 1 312 ? -44.131  -58.955 0.387   1.00 41.78 312 A 1 
ATOM 2396 C CA    . GLN A 1 312 ? -42.970  -58.637 -0.442  1.00 42.90 312 A 1 
ATOM 2397 C C     . GLN A 1 312 ? -41.635  -58.959 0.240   1.00 41.40 312 A 1 
ATOM 2398 O O     . GLN A 1 312 ? -41.387  -58.633 1.400   1.00 39.95 312 A 1 
ATOM 2399 C CB    . GLN A 1 312 ? -42.989  -57.196 -0.975  1.00 39.38 312 A 1 
ATOM 2400 C CG    . GLN A 1 312 ? -43.779  -57.110 -2.285  1.00 37.41 312 A 1 
ATOM 2401 C CD    . GLN A 1 312 ? -43.569  -55.797 -3.026  1.00 36.00 312 A 1 
ATOM 2402 O OE1   . GLN A 1 312 ? -42.915  -54.875 -2.582  1.00 36.25 312 A 1 
ATOM 2403 N NE2   . GLN A 1 312 ? -44.102  -55.665 -4.226  1.00 33.92 312 A 1 
ATOM 2404 N N     . SER A 1 313 ? -40.785  -59.603 -0.533  1.00 40.59 313 A 1 
ATOM 2405 C CA    . SER A 1 313 ? -39.537  -60.230 -0.110  1.00 42.52 313 A 1 
ATOM 2406 C C     . SER A 1 313 ? -38.602  -59.214 0.533   1.00 40.80 313 A 1 
ATOM 2407 O O     . SER A 1 313 ? -37.996  -58.395 -0.146  1.00 38.92 313 A 1 
ATOM 2408 C CB    . SER A 1 313 ? -38.866  -60.881 -1.318  1.00 38.82 313 A 1 
ATOM 2409 O OG    . SER A 1 313 ? -38.668  -59.938 -2.360  1.00 36.44 313 A 1 
ATOM 2410 N N     . SER A 1 314 ? -38.444  -59.350 1.850   1.00 40.26 314 A 1 
ATOM 2411 C CA    . SER A 1 314 ? -37.447  -58.616 2.618   1.00 42.79 314 A 1 
ATOM 2412 C C     . SER A 1 314 ? -36.065  -59.142 2.253   1.00 39.83 314 A 1 
ATOM 2413 O O     . SER A 1 314 ? -35.506  -59.993 2.946   1.00 38.42 314 A 1 
ATOM 2414 C CB    . SER A 1 314 ? -37.728  -58.749 4.114   1.00 38.75 314 A 1 
ATOM 2415 O OG    . SER A 1 314 ? -37.771  -60.099 4.518   1.00 37.26 314 A 1 
ATOM 2416 N N     . ILE A 1 315 ? -35.519  -58.666 1.139   1.00 40.96 315 A 1 
ATOM 2417 C CA    . ILE A 1 315 ? -34.113  -58.901 0.824   1.00 42.62 315 A 1 
ATOM 2418 C C     . ILE A 1 315 ? -33.343  -58.267 1.974   1.00 40.80 315 A 1 
ATOM 2419 O O     . ILE A 1 315 ? -33.288  -57.043 2.098   1.00 39.20 315 A 1 
ATOM 2420 C CB    . ILE A 1 315 ? -33.714  -58.352 -0.552  1.00 38.46 315 A 1 
ATOM 2421 C CG1   . ILE A 1 315 ? -34.523  -59.079 -1.662  1.00 36.82 315 A 1 
ATOM 2422 C CG2   . ILE A 1 315 ? -32.200  -58.524 -0.781  1.00 39.60 315 A 1 
ATOM 2423 C CD1   . ILE A 1 315 ? -34.286  -58.538 -3.078  1.00 37.06 315 A 1 
ATOM 2424 N N     . LEU A 1 316 ? -32.791  -59.142 2.829   1.00 39.61 316 A 1 
ATOM 2425 C CA    . LEU A 1 316 ? -31.881  -58.787 3.914   1.00 41.90 316 A 1 
ATOM 2426 C C     . LEU A 1 316 ? -30.644  -58.130 3.291   1.00 39.52 316 A 1 
ATOM 2427 O O     . LEU A 1 316 ? -29.652  -58.795 2.997   1.00 37.44 316 A 1 
ATOM 2428 C CB    . LEU A 1 316 ? -31.505  -60.057 4.709   1.00 38.47 316 A 1 
ATOM 2429 C CG    . LEU A 1 316 ? -32.576  -60.536 5.704   1.00 35.26 316 A 1 
ATOM 2430 C CD1   . LEU A 1 316 ? -32.279  -61.965 6.140   1.00 35.65 316 A 1 
ATOM 2431 C CD2   . LEU A 1 316 ? -32.603  -59.643 6.944   1.00 38.84 316 A 1 
ATOM 2432 N N     . ARG A 1 317 ? -30.723  -56.820 3.018   1.00 40.34 317 A 1 
ATOM 2433 C CA    . ARG A 1 317 ? -29.572  -56.046 2.574   1.00 41.50 317 A 1 
ATOM 2434 C C     . ARG A 1 317 ? -28.547  -56.160 3.694   1.00 37.95 317 A 1 
ATOM 2435 O O     . ARG A 1 317 ? -28.894  -55.830 4.829   1.00 36.10 317 A 1 
ATOM 2436 C CB    . ARG A 1 317 ? -29.976  -54.598 2.270   1.00 38.71 317 A 1 
ATOM 2437 C CG    . ARG A 1 317 ? -29.175  -54.026 1.095   1.00 35.58 317 A 1 
ATOM 2438 C CD    . ARG A 1 317 ? -29.658  -52.605 0.736   1.00 33.70 317 A 1 
ATOM 2439 N NE    . ARG A 1 317 ? -29.121  -52.163 -0.555  1.00 30.83 317 A 1 
ATOM 2440 C CZ    . ARG A 1 317 ? -29.362  -51.006 -1.161  1.00 28.29 317 A 1 
ATOM 2441 N NH1   . ARG A 1 317 ? -30.115  -50.092 -0.604  1.00 27.27 317 A 1 
ATOM 2442 N NH2   . ARG A 1 317 ? -28.867  -50.751 -2.330  1.00 26.02 317 A 1 
ATOM 2443 N N     . PRO A 1 318 ? -27.347  -56.694 3.458   1.00 31.40 318 A 1 
ATOM 2444 C CA    . PRO A 1 318 ? -26.405  -56.980 4.517   1.00 33.58 318 A 1 
ATOM 2445 C C     . PRO A 1 318 ? -26.155  -55.681 5.272   1.00 32.43 318 A 1 
ATOM 2446 O O     . PRO A 1 318 ? -25.958  -54.636 4.647   1.00 31.45 318 A 1 
ATOM 2447 C CB    . PRO A 1 318 ? -25.155  -57.552 3.842   1.00 30.87 318 A 1 
ATOM 2448 C CG    . PRO A 1 318 ? -25.228  -57.015 2.420   1.00 30.21 318 A 1 
ATOM 2449 C CD    . PRO A 1 318 ? -26.749  -56.940 2.159   1.00 36.76 318 A 1 
ATOM 2450 N N     . ALA A 1 319 ? -26.216  -55.774 6.599   1.00 33.65 319 A 1 
ATOM 2451 C CA    . ALA A 1 319 ? -25.923  -54.638 7.464   1.00 34.71 319 A 1 
ATOM 2452 C C     . ALA A 1 319 ? -24.494  -54.198 7.164   1.00 32.87 319 A 1 
ATOM 2453 O O     . ALA A 1 319 ? -23.533  -54.855 7.565   1.00 31.72 319 A 1 
ATOM 2454 C CB    . ALA A 1 319 ? -26.125  -55.050 8.924   1.00 31.63 319 A 1 
ATOM 2455 N N     . GLY A 1 320 ? -24.375  -53.173 6.362   1.00 31.05 320 A 1 
ATOM 2456 C CA    . GLY A 1 320 ? -23.091  -52.648 5.930   1.00 31.30 320 A 1 
ATOM 2457 C C     . GLY A 1 320 ? -22.280  -52.307 7.162   1.00 30.78 320 A 1 
ATOM 2458 O O     . GLY A 1 320 ? -22.810  -51.751 8.121   1.00 28.54 320 A 1 
ATOM 2459 N N     . ALA A 1 321 ? -20.998  -52.687 7.131   1.00 33.63 321 A 1 
ATOM 2460 C CA    . ALA A 1 321 ? -20.083  -52.403 8.218   1.00 33.94 321 A 1 
ATOM 2461 C C     . ALA A 1 321 ? -20.178  -50.908 8.531   1.00 32.37 321 A 1 
ATOM 2462 O O     . ALA A 1 321 ? -19.797  -50.084 7.704   1.00 31.79 321 A 1 
ATOM 2463 C CB    . ALA A 1 321 ? -18.668  -52.818 7.806   1.00 31.52 321 A 1 
ATOM 2464 N N     . ILE A 1 322 ? -20.725  -50.593 9.703   1.00 30.99 322 A 1 
ATOM 2465 C CA    . ILE A 1 322 ? -20.670  -49.240 10.250  1.00 32.76 322 A 1 
ATOM 2466 C C     . ILE A 1 322 ? -19.180  -48.986 10.409  1.00 32.89 322 A 1 
ATOM 2467 O O     . ILE A 1 322 ? -18.545  -49.533 11.305  1.00 31.57 322 A 1 
ATOM 2468 C CB    . ILE A 1 322 ? -21.439  -49.132 11.579  1.00 29.86 322 A 1 
ATOM 2469 C CG1   . ILE A 1 322 ? -22.931  -49.477 11.372  1.00 28.40 322 A 1 
ATOM 2470 C CG2   . ILE A 1 322 ? -21.281  -47.717 12.163  1.00 32.29 322 A 1 
ATOM 2471 C CD1   . ILE A 1 322 ? -23.748  -49.579 12.669  1.00 31.55 322 A 1 
ATOM 2472 N N     . GLY A 1 323 ? -18.602  -48.228 9.476   1.00 33.47 323 A 1 
ATOM 2473 C CA    . GLY A 1 323 ? -17.223  -47.808 9.549   1.00 33.24 323 A 1 
ATOM 2474 C C     . GLY A 1 323 ? -17.087  -46.910 10.763  1.00 31.94 323 A 1 
ATOM 2475 O O     . GLY A 1 323 ? -17.265  -45.704 10.658  1.00 31.02 323 A 1 
ATOM 2476 N N     . LEU A 1 324 ? -16.778  -47.523 11.892  1.00 35.33 324 A 1 
ATOM 2477 C CA    . LEU A 1 324 ? -16.424  -46.871 13.160  1.00 36.19 324 A 1 
ATOM 2478 C C     . LEU A 1 324 ? -15.158  -46.008 13.041  1.00 36.16 324 A 1 
ATOM 2479 O O     . LEU A 1 324 ? -14.733  -45.414 14.026  1.00 33.63 324 A 1 
ATOM 2480 C CB    . LEU A 1 324 ? -16.240  -47.944 14.254  1.00 31.31 324 A 1 
ATOM 2481 C CG    . LEU A 1 324 ? -17.532  -48.396 14.923  1.00 28.49 324 A 1 
ATOM 2482 C CD1   . LEU A 1 324 ? -17.259  -49.649 15.764  1.00 29.49 324 A 1 
ATOM 2483 C CD2   . LEU A 1 324 ? -18.074  -47.310 15.873  1.00 33.41 324 A 1 
ATOM 2484 N N     . PHE A 1 325 ? -14.573  -45.891 11.851  1.00 36.82 325 A 1 
ATOM 2485 C CA    . PHE A 1 325 ? -13.572  -44.872 11.522  1.00 38.30 325 A 1 
ATOM 2486 C C     . PHE A 1 325 ? -14.180  -43.468 11.378  1.00 39.42 325 A 1 
ATOM 2487 O O     . PHE A 1 325 ? -13.548  -42.598 10.766  1.00 36.50 325 A 1 
ATOM 2488 C CB    . PHE A 1 325 ? -12.781  -45.270 10.284  1.00 33.19 325 A 1 
ATOM 2489 C CG    . PHE A 1 325 ? -11.912  -46.488 10.467  1.00 30.63 325 A 1 
ATOM 2490 C CD1   . PHE A 1 325 ? -10.689  -46.385 11.138  1.00 30.01 325 A 1 
ATOM 2491 C CD2   . PHE A 1 325 ? -12.324  -47.723 9.947   1.00 31.12 325 A 1 
ATOM 2492 C CE1   . PHE A 1 325 ? -9.869   -47.509 11.284  1.00 28.65 325 A 1 
ATOM 2493 C CE2   . PHE A 1 325 ? -11.509  -48.858 10.089  1.00 27.69 325 A 1 
ATOM 2494 C CZ    . PHE A 1 325 ? -10.282  -48.742 10.757  1.00 30.05 325 A 1 
ATOM 2495 N N     . SER A 1 326 ? -15.328  -43.203 11.986  1.00 28.94 326 A 1 
ATOM 2496 C CA    . SER A 1 326 ? -15.544  -41.901 12.592  1.00 31.78 326 A 1 
ATOM 2497 C C     . SER A 1 326 ? -14.583  -41.785 13.787  1.00 31.73 326 A 1 
ATOM 2498 O O     . SER A 1 326 ? -15.012  -41.689 14.927  1.00 30.59 326 A 1 
ATOM 2499 C CB    . SER A 1 326 ? -17.006  -41.683 12.976  1.00 29.55 326 A 1 
ATOM 2500 O OG    . SER A 1 326 ? -17.450  -42.646 13.911  1.00 27.64 326 A 1 
ATOM 2501 N N     . SER A 1 327 ? -13.267  -41.850 13.519  1.00 30.27 327 A 1 
ATOM 2502 C CA    . SER A 1 327 ? -12.335  -41.145 14.382  1.00 30.54 327 A 1 
ATOM 2503 C C     . SER A 1 327 ? -12.980  -39.781 14.558  1.00 30.32 327 A 1 
ATOM 2504 O O     . SER A 1 327 ? -13.331  -39.179 13.531  1.00 28.45 327 A 1 
ATOM 2505 C CB    . SER A 1 327 ? -10.954  -41.001 13.737  1.00 27.58 327 A 1 
ATOM 2506 O OG    . SER A 1 327 ? -11.018  -40.421 12.449  1.00 25.93 327 A 1 
ATOM 2507 N N     . PRO A 1 328 ? -13.242  -39.328 15.801  1.00 29.32 328 A 1 
ATOM 2508 C CA    . PRO A 1 328 ? -13.679  -37.970 15.974  1.00 29.61 328 A 1 
ATOM 2509 C C     . PRO A 1 328 ? -12.565  -37.152 15.330  1.00 29.99 328 A 1 
ATOM 2510 O O     . PRO A 1 328 ? -11.474  -37.031 15.883  1.00 28.82 328 A 1 
ATOM 2511 C CB    . PRO A 1 328 ? -13.816  -37.765 17.491  1.00 26.73 328 A 1 
ATOM 2512 C CG    . PRO A 1 328 ? -12.843  -38.783 18.077  1.00 26.34 328 A 1 
ATOM 2513 C CD    . PRO A 1 328 ? -12.862  -39.927 17.057  1.00 30.80 328 A 1 
ATOM 2514 N N     . SER A 1 329 ? -12.813  -36.754 14.088  1.00 29.98 329 A 1 
ATOM 2515 C CA    . SER A 1 329 ? -12.090  -35.678 13.486  1.00 31.07 329 A 1 
ATOM 2516 C C     . SER A 1 329 ? -12.319  -34.584 14.511  1.00 31.08 329 A 1 
ATOM 2517 O O     . SER A 1 329 ? -13.418  -34.054 14.616  1.00 30.29 329 A 1 
ATOM 2518 C CB    . SER A 1 329 ? -12.660  -35.318 12.106  1.00 28.76 329 A 1 
ATOM 2519 O OG    . SER A 1 329 ? -12.072  -34.152 11.616  1.00 26.48 329 A 1 
ATOM 2520 N N     . LEU A 1 330 ? -11.310  -34.382 15.346  1.00 37.43 330 A 1 
ATOM 2521 C CA    . LEU A 1 330 ? -11.118  -33.115 15.995  1.00 36.75 330 A 1 
ATOM 2522 C C     . LEU A 1 330 ? -11.016  -32.148 14.816  1.00 37.42 330 A 1 
ATOM 2523 O O     . LEU A 1 330 ? -9.927   -31.807 14.362  1.00 34.91 330 A 1 
ATOM 2524 C CB    . LEU A 1 330 ? -9.853   -33.152 16.868  1.00 32.61 330 A 1 
ATOM 2525 C CG    . LEU A 1 330 ? -10.012  -33.896 18.211  1.00 29.12 330 A 1 
ATOM 2526 C CD1   . LEU A 1 330 ? -8.644   -34.194 18.818  1.00 28.97 330 A 1 
ATOM 2527 C CD2   . LEU A 1 330 ? -10.798  -33.049 19.218  1.00 31.40 330 A 1 
ATOM 2528 N N     . GLN A 1 331 ? -12.165  -31.797 14.262  1.00 36.88 331 A 1 
ATOM 2529 C CA    . GLN A 1 331 ? -12.381  -30.533 13.612  1.00 37.06 331 A 1 
ATOM 2530 C C     . GLN A 1 331 ? -12.045  -29.524 14.705  1.00 37.01 331 A 1 
ATOM 2531 O O     . GLN A 1 331 ? -12.912  -29.026 15.417  1.00 35.97 331 A 1 
ATOM 2532 C CB    . GLN A 1 331 ? -13.824  -30.390 13.098  1.00 34.94 331 A 1 
ATOM 2533 C CG    . GLN A 1 331 ? -14.128  -31.213 11.846  1.00 30.87 331 A 1 
ATOM 2534 C CD    . GLN A 1 331 ? -15.533  -30.950 11.299  1.00 28.68 331 A 1 
ATOM 2535 O OE1   . GLN A 1 331 ? -16.413  -30.447 11.960  1.00 25.82 331 A 1 
ATOM 2536 N NE2   . GLN A 1 331 ? -15.799  -31.289 10.058  1.00 26.01 331 A 1 
ATOM 2537 N N     . THR A 1 332 ? -10.748  -29.361 14.944  1.00 47.60 332 A 1 
ATOM 2538 C CA    . THR A 1 332 ? -10.227  -28.220 15.661  1.00 49.44 332 A 1 
ATOM 2539 C C     . THR A 1 332 ? -10.894  -27.053 14.955  1.00 51.89 332 A 1 
ATOM 2540 O O     . THR A 1 332 ? -10.679  -26.926 13.742  1.00 49.06 332 A 1 
ATOM 2541 C CB    . THR A 1 332 ? -8.704   -28.114 15.515  1.00 43.46 332 A 1 
ATOM 2542 O OG1   . THR A 1 332 ? -8.269   -28.455 14.212  1.00 38.56 332 A 1 
ATOM 2543 C CG2   . THR A 1 332 ? -7.985   -29.050 16.484  1.00 38.58 332 A 1 
ATOM 2544 N N     . PRO A 1 333 ? -11.793  -26.348 15.644  1.00 43.91 333 A 1 
ATOM 2545 C CA    . PRO A 1 333 ? -12.659  -25.382 14.994  1.00 42.69 333 A 1 
ATOM 2546 C C     . PRO A 1 333 ? -11.773  -24.494 14.126  1.00 44.72 333 A 1 
ATOM 2547 O O     . PRO A 1 333 ? -10.780  -23.953 14.623  1.00 44.71 333 A 1 
ATOM 2548 C CB    . PRO A 1 333 ? -13.390  -24.647 16.121  1.00 38.09 333 A 1 
ATOM 2549 C CG    . PRO A 1 333 ? -12.588  -24.994 17.376  1.00 37.21 333 A 1 
ATOM 2550 C CD    . PRO A 1 333 ? -11.993  -26.356 17.071  1.00 40.10 333 A 1 
ATOM 2551 N N     . LEU A 1 334 ? -12.061  -24.465 12.824  1.00 66.92 334 A 1 
ATOM 2552 C CA    . LEU A 1 334 ? -11.211  -23.788 11.834  1.00 67.83 334 A 1 
ATOM 2553 C C     . LEU A 1 334 ? -10.979  -22.341 12.248  1.00 72.85 334 A 1 
ATOM 2554 O O     . LEU A 1 334 ? -9.877   -21.823 12.105  1.00 67.07 334 A 1 
ATOM 2555 C CB    . LEU A 1 334 ? -11.882  -23.879 10.447  1.00 58.91 334 A 1 
ATOM 2556 C CG    . LEU A 1 334 ? -11.715  -25.249 9.757   1.00 51.77 334 A 1 
ATOM 2557 C CD1   . LEU A 1 334 ? -12.683  -25.382 8.591   1.00 47.72 334 A 1 
ATOM 2558 C CD2   . LEU A 1 334 ? -10.288  -25.427 9.223   1.00 47.79 334 A 1 
ATOM 2559 N N     . HIS A 1 335 ? -11.990  -21.770 12.899  1.00 73.58 335 A 1 
ATOM 2560 C CA    . HIS A 1 335 ? -11.925  -20.460 13.538  1.00 77.78 335 A 1 
ATOM 2561 C C     . HIS A 1 335 ? -11.361  -20.526 14.950  1.00 81.07 335 A 1 
ATOM 2562 O O     . HIS A 1 335 ? -11.540  -21.489 15.691  1.00 74.05 335 A 1 
ATOM 2563 C CB    . HIS A 1 335 ? -13.330  -19.857 13.553  1.00 66.52 335 A 1 
ATOM 2564 C CG    . HIS A 1 335 ? -13.915  -19.808 12.189  1.00 59.55 335 A 1 
ATOM 2565 N ND1   . HIS A 1 335 ? -14.697  -20.789 11.610  1.00 52.87 335 A 1 
ATOM 2566 C CD2   . HIS A 1 335 ? -13.732  -18.801 11.288  1.00 51.03 335 A 1 
ATOM 2567 C CE1   . HIS A 1 335 ? -14.996  -20.366 10.381  1.00 47.58 335 A 1 
ATOM 2568 N NE2   . HIS A 1 335 ? -14.424  -19.175 10.153  1.00 50.26 335 A 1 
ATOM 2569 N N     . PHE A 1 336 ? -10.705  -19.459 15.360  1.00 74.85 336 A 1 
ATOM 2570 C CA    . PHE A 1 336 ? -10.527  -19.222 16.781  1.00 77.26 336 A 1 
ATOM 2571 C C     . PHE A 1 336 ? -11.893  -19.008 17.454  1.00 80.77 336 A 1 
ATOM 2572 O O     . PHE A 1 336 ? -12.787  -18.389 16.883  1.00 77.44 336 A 1 
ATOM 2573 C CB    . PHE A 1 336 ? -9.595   -18.029 17.012  1.00 70.22 336 A 1 
ATOM 2574 C CG    . PHE A 1 336 ? -8.133   -18.337 16.778  1.00 72.60 336 A 1 
ATOM 2575 C CD1   . PHE A 1 336 ? -7.478   -19.279 17.587  1.00 69.96 336 A 1 
ATOM 2576 C CD2   . PHE A 1 336 ? -7.421   -17.686 15.764  1.00 66.70 336 A 1 
ATOM 2577 C CE1   . PHE A 1 336 ? -6.127   -19.589 17.362  1.00 62.22 336 A 1 
ATOM 2578 C CE2   . PHE A 1 336 ? -6.067   -17.994 15.537  1.00 64.79 336 A 1 
ATOM 2579 C CZ    . PHE A 1 336 ? -5.424   -18.954 16.333  1.00 67.04 336 A 1 
ATOM 2580 N N     . SER A 1 337 ? -12.040  -19.494 18.699  1.00 74.52 337 A 1 
ATOM 2581 C CA    . SER A 1 337 ? -13.165  -19.053 19.528  1.00 77.08 337 A 1 
ATOM 2582 C C     . SER A 1 337 ? -13.119  -17.530 19.699  1.00 80.02 337 A 1 
ATOM 2583 O O     . SER A 1 337 ? -12.048  -16.923 19.605  1.00 74.37 337 A 1 
ATOM 2584 C CB    . SER A 1 337 ? -13.121  -19.752 20.890  1.00 68.72 337 A 1 
ATOM 2585 O OG    . SER A 1 337 ? -11.986  -19.376 21.626  1.00 59.69 337 A 1 
ATOM 2586 N N     . SER A 1 338 ? -14.248  -16.898 19.985  1.00 82.33 338 A 1 
ATOM 2587 C CA    . SER A 1 338 ? -14.318  -15.441 20.183  1.00 84.85 338 A 1 
ATOM 2588 C C     . SER A 1 338 ? -13.256  -14.931 21.175  1.00 86.97 338 A 1 
ATOM 2589 O O     . SER A 1 338 ? -12.553  -13.970 20.888  1.00 83.05 338 A 1 
ATOM 2590 C CB    . SER A 1 338 ? -15.733  -15.066 20.653  1.00 77.66 338 A 1 
ATOM 2591 O OG    . SER A 1 338 ? -15.814  -13.701 20.946  1.00 66.19 338 A 1 
ATOM 2592 N N     . LYS A 1 339 ? -13.057  -15.657 22.288  1.00 89.31 339 A 1 
ATOM 2593 C CA    . LYS A 1 339 ? -12.024  -15.321 23.283  1.00 90.26 339 A 1 
ATOM 2594 C C     . LYS A 1 339 ? -10.593  -15.472 22.739  1.00 91.75 339 A 1 
ATOM 2595 O O     . LYS A 1 339 ? -9.734   -14.645 23.023  1.00 88.26 339 A 1 
ATOM 2596 C CB    . LYS A 1 339 ? -12.177  -16.206 24.526  1.00 86.73 339 A 1 
ATOM 2597 C CG    . LYS A 1 339 ? -13.449  -15.883 25.318  1.00 74.96 339 A 1 
ATOM 2598 C CD    . LYS A 1 339 ? -13.497  -16.698 26.620  1.00 69.99 339 A 1 
ATOM 2599 C CE    . LYS A 1 339 ? -14.734  -16.320 27.420  1.00 59.77 339 A 1 
ATOM 2600 N NZ    . LYS A 1 339 ? -14.819  -17.052 28.706  1.00 52.22 339 A 1 
ATOM 2601 N N     . GLU A 1 340 ? -10.323  -16.526 21.970  1.00 91.90 340 A 1 
ATOM 2602 C CA    . GLU A 1 340 ? -9.013   -16.711 21.350  1.00 92.42 340 A 1 
ATOM 2603 C C     . GLU A 1 340 ? -8.757   -15.623 20.308  1.00 93.55 340 A 1 
ATOM 2604 O O     . GLU A 1 340 ? -7.668   -15.053 20.285  1.00 90.93 340 A 1 
ATOM 2605 C CB    . GLU A 1 340 ? -8.897   -18.077 20.689  1.00 89.15 340 A 1 
ATOM 2606 C CG    . GLU A 1 340 ? -8.764   -19.243 21.686  1.00 76.14 340 A 1 
ATOM 2607 C CD    . GLU A 1 340 ? -8.861   -20.579 20.950  1.00 69.44 340 A 1 
ATOM 2608 O OE1   . GLU A 1 340 ? -8.027   -21.460 21.221  1.00 62.29 340 A 1 
ATOM 2609 O OE2   . GLU A 1 340 ? -9.756   -20.707 20.090  1.00 63.20 340 A 1 
ATOM 2610 N N     . ARG A 1 341 ? -9.765   -15.292 19.473  1.00 91.91 341 A 1 
ATOM 2611 C CA    . ARG A 1 341 ? -9.658   -14.222 18.489  1.00 93.18 341 A 1 
ATOM 2612 C C     . ARG A 1 341 ? -9.340   -12.882 19.163  1.00 94.12 341 A 1 
ATOM 2613 O O     . ARG A 1 341 ? -8.401   -12.214 18.747  1.00 92.27 341 A 1 
ATOM 2614 C CB    . ARG A 1 341 ? -10.941  -14.149 17.651  1.00 91.03 341 A 1 
ATOM 2615 C CG    . ARG A 1 341 ? -10.827  -13.075 16.583  1.00 87.87 341 A 1 
ATOM 2616 C CD    . ARG A 1 341 ? -12.130  -12.892 15.807  1.00 85.78 341 A 1 
ATOM 2617 N NE    . ARG A 1 341 ? -12.035  -11.710 14.958  1.00 85.36 341 A 1 
ATOM 2618 C CZ    . ARG A 1 341 ? -11.534  -11.628 13.741  1.00 86.81 341 A 1 
ATOM 2619 N NH1   . ARG A 1 341 ? -11.174  -12.682 13.074  1.00 77.05 341 A 1 
ATOM 2620 N NH2   . ARG A 1 341 ? -11.367  -10.471 13.198  1.00 81.53 341 A 1 
ATOM 2621 N N     . GLU A 1 342 ? -10.040  -12.539 20.225  1.00 93.61 342 A 1 
ATOM 2622 C CA    . GLU A 1 342 ? -9.789   -11.328 21.005  1.00 93.67 342 A 1 
ATOM 2623 C C     . GLU A 1 342 ? -8.334   -11.275 21.516  1.00 94.45 342 A 1 
ATOM 2624 O O     . GLU A 1 342 ? -7.648   -10.264 21.357  1.00 92.85 342 A 1 
ATOM 2625 C CB    . GLU A 1 342 ? -10.793  -11.275 22.165  1.00 91.79 342 A 1 
ATOM 2626 C CG    . GLU A 1 342 ? -10.748  -9.946  22.928  1.00 77.97 342 A 1 
ATOM 2627 C CD    . GLU A 1 342 ? -11.705  -9.902  24.133  1.00 71.52 342 A 1 
ATOM 2628 O OE1   . GLU A 1 342 ? -11.790  -8.828  24.751  1.00 63.85 342 A 1 
ATOM 2629 O OE2   . GLU A 1 342 ? -12.309  -10.945 24.460  1.00 63.55 342 A 1 
ATOM 2630 N N     . ALA A 1 343 ? -7.807   -12.405 22.020  1.00 94.74 343 A 1 
ATOM 2631 C CA    . ALA A 1 343 ? -6.407   -12.500 22.416  1.00 94.60 343 A 1 
ATOM 2632 C C     . ALA A 1 343 ? -5.442   -12.282 21.237  1.00 95.09 343 A 1 
ATOM 2633 O O     . ALA A 1 343 ? -4.389   -11.654 21.393  1.00 93.48 343 A 1 
ATOM 2634 C CB    . ALA A 1 343 ? -6.180   -13.855 23.095  1.00 93.41 343 A 1 
ATOM 2635 N N     . ARG A 1 344 ? -5.775   -12.766 20.017  1.00 95.48 344 A 1 
ATOM 2636 C CA    . ARG A 1 344 ? -4.969   -12.524 18.810  1.00 95.42 344 A 1 
ATOM 2637 C C     . ARG A 1 344 ? -5.006   -11.054 18.395  1.00 96.04 344 A 1 
ATOM 2638 O O     . ARG A 1 344 ? -3.958   -10.498 18.043  1.00 94.78 344 A 1 
ATOM 2639 C CB    . ARG A 1 344 ? -5.426   -13.400 17.627  1.00 94.41 344 A 1 
ATOM 2640 C CG    . ARG A 1 344 ? -5.389   -14.925 17.858  1.00 91.08 344 A 1 
ATOM 2641 C CD    . ARG A 1 344 ? -4.057   -15.435 18.373  1.00 88.16 344 A 1 
ATOM 2642 N NE    . ARG A 1 344 ? -4.140   -16.881 18.658  1.00 84.18 344 A 1 
ATOM 2643 C CZ    . ARG A 1 344 ? -3.117   -17.651 18.964  1.00 82.82 344 A 1 
ATOM 2644 N NH1   . ARG A 1 344 ? -1.904   -17.188 19.064  1.00 72.63 344 A 1 
ATOM 2645 N NH2   . ARG A 1 344 ? -3.288   -18.913 19.188  1.00 76.06 344 A 1 
ATOM 2646 N N     . VAL A 1 345 ? -6.172   -10.410 18.475  1.00 96.11 345 A 1 
ATOM 2647 C CA    . VAL A 1 345 ? -6.327   -8.971  18.195  1.00 96.26 345 A 1 
ATOM 2648 C C     . VAL A 1 345 ? -5.532   -8.144  19.201  1.00 96.52 345 A 1 
ATOM 2649 O O     . VAL A 1 345 ? -4.789   -7.240  18.800  1.00 95.73 345 A 1 
ATOM 2650 C CB    . VAL A 1 345 ? -7.809   -8.566  18.181  1.00 95.68 345 A 1 
ATOM 2651 C CG1   . VAL A 1 345 ? -7.981   -7.046  18.036  1.00 92.72 345 A 1 
ATOM 2652 C CG2   . VAL A 1 345 ? -8.528   -9.236  17.009  1.00 92.53 345 A 1 
ATOM 2653 N N     . LEU A 1 346 ? -5.584   -8.485  20.483  1.00 96.00 346 A 1 
ATOM 2654 C CA    . LEU A 1 346 ? -4.811   -7.801  21.515  1.00 95.96 346 A 1 
ATOM 2655 C C     . LEU A 1 346 ? -3.300   -7.905  21.251  1.00 96.34 346 A 1 
ATOM 2656 O O     . LEU A 1 346 ? -2.601   -6.886  21.237  1.00 95.50 346 A 1 
ATOM 2657 C CB    . LEU A 1 346 ? -5.195   -8.369  22.889  1.00 95.08 346 A 1 
ATOM 2658 C CG    . LEU A 1 346 ? -4.533   -7.620  24.074  1.00 84.53 346 A 1 
ATOM 2659 C CD1   . LEU A 1 346 ? -4.978   -6.158  24.147  1.00 80.00 346 A 1 
ATOM 2660 C CD2   . LEU A 1 346 ? -4.908   -8.311  25.378  1.00 81.19 346 A 1 
ATOM 2661 N N     . ARG A 1 347 ? -2.788   -9.117  20.925  1.00 96.46 347 A 1 
ATOM 2662 C CA    . ARG A 1 347 ? -1.378   -9.316  20.563  1.00 96.24 347 A 1 
ATOM 2663 C C     . ARG A 1 347 ? -0.979   -8.511  19.327  1.00 96.61 347 A 1 
ATOM 2664 O O     . ARG A 1 347 ? 0.118    -7.952  19.272  1.00 95.57 347 A 1 
ATOM 2665 C CB    . ARG A 1 347 ? -1.115   -10.801 20.324  1.00 95.12 347 A 1 
ATOM 2666 C CG    . ARG A 1 347 ? 0.397    -11.072 20.187  1.00 87.18 347 A 1 
ATOM 2667 C CD    . ARG A 1 347 ? 0.682    -12.479 19.675  1.00 83.48 347 A 1 
ATOM 2668 N NE    . ARG A 1 347 ? 0.338    -12.605 18.252  1.00 74.17 347 A 1 
ATOM 2669 C CZ    . ARG A 1 347 ? -0.302   -13.611 17.703  1.00 68.18 347 A 1 
ATOM 2670 N NH1   . ARG A 1 347 ? -0.707   -14.617 18.413  1.00 60.06 347 A 1 
ATOM 2671 N NH2   . ARG A 1 347 ? -0.551   -13.637 16.424  1.00 59.49 347 A 1 
ATOM 2672 N N     . TYR A 1 348 ? -1.860   -8.449  18.330  1.00 96.57 348 A 1 
ATOM 2673 C CA    . TYR A 1 348 ? -1.627   -7.634  17.142  1.00 96.77 348 A 1 
ATOM 2674 C C     . TYR A 1 348 ? -1.503   -6.140  17.498  1.00 96.83 348 A 1 
ATOM 2675 O O     . TYR A 1 348 ? -0.564   -5.486  17.037  1.00 96.20 348 A 1 
ATOM 2676 C CB    . TYR A 1 348 ? -2.729   -7.908  16.107  1.00 96.63 348 A 1 
ATOM 2677 C CG    . TYR A 1 348 ? -3.021   -6.734  15.202  1.00 96.72 348 A 1 
ATOM 2678 C CD1   . TYR A 1 348 ? -4.102   -5.884  15.510  1.00 95.54 348 A 1 
ATOM 2679 C CD2   . TYR A 1 348 ? -2.189   -6.451  14.109  1.00 95.75 348 A 1 
ATOM 2680 C CE1   . TYR A 1 348 ? -4.353   -4.760  14.726  1.00 95.16 348 A 1 
ATOM 2681 C CE2   . TYR A 1 348 ? -2.441   -5.325  13.313  1.00 94.99 348 A 1 
ATOM 2682 C CZ    . TYR A 1 348 ? -3.525   -4.480  13.632  1.00 95.41 348 A 1 
ATOM 2683 O OH    . TYR A 1 348 ? -3.782   -3.378  12.874  1.00 93.98 348 A 1 
ATOM 2684 N N     . LYS A 1 349 ? -2.373   -5.619  18.367  1.00 97.05 349 A 1 
ATOM 2685 C CA    . LYS A 1 349 ? -2.316   -4.231  18.844  1.00 96.76 349 A 1 
ATOM 2686 C C     . LYS A 1 349 ? -1.019   -3.943  19.611  1.00 96.87 349 A 1 
ATOM 2687 O O     . LYS A 1 349 ? -0.418   -2.888  19.426  1.00 95.65 349 A 1 
ATOM 2688 C CB    . LYS A 1 349 ? -3.534   -3.899  19.708  1.00 96.15 349 A 1 
ATOM 2689 C CG    . LYS A 1 349 ? -4.845   -3.806  18.900  1.00 92.35 349 A 1 
ATOM 2690 C CD    . LYS A 1 349 ? -6.003   -3.353  19.781  1.00 87.71 349 A 1 
ATOM 2691 C CE    . LYS A 1 349 ? -7.294   -3.291  18.968  1.00 82.13 349 A 1 
ATOM 2692 N NZ    . LYS A 1 349 ? -8.305   -2.383  19.574  1.00 73.73 349 A 1 
ATOM 2693 N N     . GLU A 1 350 ? -0.566   -4.879  20.427  1.00 96.70 350 A 1 
ATOM 2694 C CA    . GLU A 1 350 ? 0.717    -4.781  21.125  1.00 96.33 350 A 1 
ATOM 2695 C C     . GLU A 1 350 ? 1.884    -4.688  20.128  1.00 96.31 350 A 1 
ATOM 2696 O O     . GLU A 1 350 ? 2.675    -3.741  20.148  1.00 94.57 350 A 1 
ATOM 2697 C CB    . GLU A 1 350 ? 0.884    -6.015  22.026  1.00 95.30 350 A 1 
ATOM 2698 C CG    . GLU A 1 350 ? 1.870    -5.795  23.186  1.00 84.68 350 A 1 
ATOM 2699 C CD    . GLU A 1 350 ? 1.183    -5.466  24.523  1.00 77.42 350 A 1 
ATOM 2700 O OE1   . GLU A 1 350 ? 1.612    -4.496  25.171  1.00 70.10 350 A 1 
ATOM 2701 O OE2   . GLU A 1 350 ? 0.210    -6.164  24.857  1.00 69.60 350 A 1 
ATOM 2702 N N     . LYS A 1 351 ? 1.944    -5.628  19.157  1.00 96.65 351 A 1 
ATOM 2703 C CA    . LYS A 1 351 ? 2.981    -5.642  18.117  1.00 96.32 351 A 1 
ATOM 2704 C C     . LYS A 1 351 ? 2.943    -4.419  17.199  1.00 96.49 351 A 1 
ATOM 2705 O O     . LYS A 1 351 ? 3.985    -4.031  16.661  1.00 94.63 351 A 1 
ATOM 2706 C CB    . LYS A 1 351 ? 2.884    -6.915  17.270  1.00 95.09 351 A 1 
ATOM 2707 C CG    . LYS A 1 351 ? 3.581    -8.111  17.917  1.00 89.29 351 A 1 
ATOM 2708 C CD    . LYS A 1 351 ? 3.817    -9.206  16.874  1.00 83.91 351 A 1 
ATOM 2709 C CE    . LYS A 1 351 ? 4.782    -10.266 17.376  1.00 78.87 351 A 1 
ATOM 2710 N NZ    . LYS A 1 351 ? 5.380    -11.031 16.253  1.00 71.51 351 A 1 
ATOM 2711 N N     . LYS A 1 352 ? 1.786    -3.793  17.014  1.00 96.43 352 A 1 
ATOM 2712 C CA    . LYS A 1 352 ? 1.662    -2.583  16.187  1.00 96.46 352 A 1 
ATOM 2713 C C     . LYS A 1 352 ? 2.594    -1.470  16.671  1.00 96.35 352 A 1 
ATOM 2714 O O     . LYS A 1 352 ? 3.150    -0.751  15.849  1.00 94.43 352 A 1 
ATOM 2715 C CB    . LYS A 1 352 ? 0.193    -2.136  16.139  1.00 95.46 352 A 1 
ATOM 2716 C CG    . LYS A 1 352 ? -0.042   -0.890  15.270  1.00 92.95 352 A 1 
ATOM 2717 C CD    . LYS A 1 352 ? -1.540   -0.626  15.043  1.00 90.74 352 A 1 
ATOM 2718 C CE    . LYS A 1 352 ? -1.754   0.598   14.149  1.00 84.19 352 A 1 
ATOM 2719 N NZ    . LYS A 1 352 ? -3.146   0.694   13.643  1.00 77.77 352 A 1 
ATOM 2720 N N     . LYS A 1 353 ? 2.814    -1.368  17.978  1.00 96.21 353 A 1 
ATOM 2721 C CA    . LYS A 1 353 ? 3.678    -0.346  18.603  1.00 95.44 353 A 1 
ATOM 2722 C C     . LYS A 1 353 ? 5.166    -0.574  18.326  1.00 95.06 353 A 1 
ATOM 2723 O O     . LYS A 1 353 ? 5.926    0.387   18.292  1.00 91.68 353 A 1 
ATOM 2724 C CB    . LYS A 1 353 ? 3.428    -0.333  20.122  1.00 93.89 353 A 1 
ATOM 2725 C CG    . LYS A 1 353 ? 1.973    -0.013  20.512  1.00 87.35 353 A 1 
ATOM 2726 C CD    . LYS A 1 353 ? 1.784    -0.204  22.021  1.00 83.11 353 A 1 
ATOM 2727 C CE    . LYS A 1 353 ? 0.322    -0.048  22.441  1.00 74.45 353 A 1 
ATOM 2728 N NZ    . LYS A 1 353 ? 0.100    -0.485  23.841  1.00 66.90 353 A 1 
ATOM 2729 N N     . SER A 1 354 ? 5.582    -1.823  18.110  1.00 95.74 354 A 1 
ATOM 2730 C CA    . SER A 1 354 ? 6.987    -2.195  17.916  1.00 94.96 354 A 1 
ATOM 2731 C C     . SER A 1 354 ? 7.415    -2.346  16.455  1.00 95.17 354 A 1 
ATOM 2732 O O     . SER A 1 354 ? 8.536    -2.772  16.173  1.00 91.69 354 A 1 
ATOM 2733 C CB    . SER A 1 354 ? 7.306    -3.464  18.716  1.00 92.56 354 A 1 
ATOM 2734 O OG    . SER A 1 354 ? 6.561    -4.562  18.237  1.00 82.65 354 A 1 
ATOM 2735 N N     . ARG A 1 355 ? 6.547    -2.017  15.491  1.00 95.24 355 A 1 
ATOM 2736 C CA    . ARG A 1 355 ? 6.872    -2.150  14.070  1.00 95.16 355 A 1 
ATOM 2737 C C     . ARG A 1 355 ? 8.001    -1.210  13.658  1.00 95.15 355 A 1 
ATOM 2738 O O     . ARG A 1 355 ? 7.947    -0.014  13.918  1.00 92.77 355 A 1 
ATOM 2739 C CB    . ARG A 1 355 ? 5.645    -1.881  13.190  1.00 93.93 355 A 1 
ATOM 2740 C CG    . ARG A 1 355 ? 4.597    -2.982  13.292  1.00 90.23 355 A 1 
ATOM 2741 C CD    . ARG A 1 355 ? 3.423    -2.611  12.400  1.00 90.39 355 A 1 
ATOM 2742 N NE    . ARG A 1 355 ? 2.259    -3.477  12.651  1.00 89.11 355 A 1 
ATOM 2743 C CZ    . ARG A 1 355 ? 1.028    -3.207  12.277  1.00 90.56 355 A 1 
ATOM 2744 N NH1   . ARG A 1 355 ? 0.739    -2.178  11.546  1.00 82.17 355 A 1 
ATOM 2745 N NH2   . ARG A 1 355 ? 0.054    -3.964  12.652  1.00 83.95 355 A 1 
ATOM 2746 N N     . LYS A 1 356 ? 8.969    -1.746  12.903  1.00 94.69 356 A 1 
ATOM 2747 C CA    . LYS A 1 356 ? 10.081   -0.977  12.344  1.00 94.37 356 A 1 
ATOM 2748 C C     . LYS A 1 356 ? 10.063   -1.066  10.824  1.00 94.67 356 A 1 
ATOM 2749 O O     . LYS A 1 356 ? 10.318   -2.113  10.232  1.00 91.98 356 A 1 
ATOM 2750 C CB    . LYS A 1 356 ? 11.403   -1.441  12.942  1.00 92.08 356 A 1 
ATOM 2751 C CG    . LYS A 1 356 ? 11.476   -1.137  14.452  1.00 83.45 356 A 1 
ATOM 2752 C CD    . LYS A 1 356 ? 12.862   -1.478  15.006  1.00 76.97 356 A 1 
ATOM 2753 C CE    . LYS A 1 356 ? 12.847   -1.431  16.537  1.00 68.97 356 A 1 
ATOM 2754 N NZ    . LYS A 1 356 ? 13.920   -2.259  17.100  1.00 59.81 356 A 1 
ATOM 2755 N N     . PHE A 1 357 ? 9.782    0.066   10.185  1.00 93.66 357 A 1 
ATOM 2756 C CA    . PHE A 1 357 ? 9.771    0.178   8.723   1.00 93.33 357 A 1 
ATOM 2757 C C     . PHE A 1 357 ? 11.137   0.544   8.138   1.00 93.17 357 A 1 
ATOM 2758 O O     . PHE A 1 357 ? 11.325   0.499   6.918   1.00 90.11 357 A 1 
ATOM 2759 C CB    . PHE A 1 357 ? 8.679    1.157   8.298   1.00 92.59 357 A 1 
ATOM 2760 C CG    . PHE A 1 357 ? 7.287    0.613   8.499   1.00 92.55 357 A 1 
ATOM 2761 C CD1   . PHE A 1 357 ? 6.707    -0.197  7.513   1.00 88.72 357 A 1 
ATOM 2762 C CD2   . PHE A 1 357 ? 6.587    0.875   9.683   1.00 88.23 357 A 1 
ATOM 2763 C CE1   . PHE A 1 357 ? 5.427    -0.739  7.706   1.00 86.02 357 A 1 
ATOM 2764 C CE2   . PHE A 1 357 ? 5.309    0.337   9.886   1.00 86.39 357 A 1 
ATOM 2765 C CZ    . PHE A 1 357 ? 4.725    -0.471  8.893   1.00 87.50 357 A 1 
ATOM 2766 N N     . GLU A 1 358 ? 12.110   0.861   8.972   1.00 93.22 358 A 1 
ATOM 2767 C CA    . GLU A 1 358 ? 13.472   1.094   8.546   1.00 93.04 358 A 1 
ATOM 2768 C C     . GLU A 1 358 ? 14.069   -0.160  7.889   1.00 93.60 358 A 1 
ATOM 2769 O O     . GLU A 1 358 ? 13.752   -1.308  8.216   1.00 91.92 358 A 1 
ATOM 2770 C CB    . GLU A 1 358 ? 14.358   1.542   9.712   1.00 91.29 358 A 1 
ATOM 2771 C CG    . GLU A 1 358 ? 13.889   2.870   10.314  1.00 80.90 358 A 1 
ATOM 2772 C CD    . GLU A 1 358 ? 14.928   3.491   11.255  1.00 74.58 358 A 1 
ATOM 2773 O OE1   . GLU A 1 358 ? 14.717   4.654   11.631  1.00 67.08 358 A 1 
ATOM 2774 O OE2   . GLU A 1 358 ? 15.942   2.812   11.543  1.00 65.60 358 A 1 
ATOM 2775 N N     . LYS A 1 359 ? 14.963   0.061   6.922   1.00 91.44 359 A 1 
ATOM 2776 C CA    . LYS A 1 359 ? 15.601   -1.051  6.228   1.00 91.30 359 A 1 
ATOM 2777 C C     . LYS A 1 359 ? 16.546   -1.778  7.183   1.00 92.05 359 A 1 
ATOM 2778 O O     . LYS A 1 359 ? 17.689   -1.396  7.354   1.00 90.01 359 A 1 
ATOM 2779 C CB    . LYS A 1 359 ? 16.308   -0.545  4.966   1.00 88.88 359 A 1 
ATOM 2780 C CG    . LYS A 1 359 ? 16.881   -1.705  4.132   1.00 81.92 359 A 1 
ATOM 2781 C CD    . LYS A 1 359 ? 17.590   -1.147  2.898   1.00 73.99 359 A 1 
ATOM 2782 C CE    . LYS A 1 359 ? 18.209   -2.267  2.074   1.00 64.15 359 A 1 
ATOM 2783 N NZ    . LYS A 1 359 ? 18.986   -1.728  0.921   1.00 56.85 359 A 1 
ATOM 2784 N N     . THR A 1 360 ? 16.080   -2.905  7.703   1.00 92.84 360 A 1 
ATOM 2785 C CA    . THR A 1 360 ? 16.894   -3.810  8.514   1.00 92.75 360 A 1 
ATOM 2786 C C     . THR A 1 360 ? 17.435   -4.961  7.667   1.00 93.96 360 A 1 
ATOM 2787 O O     . THR A 1 360 ? 16.732   -5.556  6.844   1.00 91.85 360 A 1 
ATOM 2788 C CB    . THR A 1 360 ? 16.113   -4.318  9.742   1.00 90.06 360 A 1 
ATOM 2789 O OG1   . THR A 1 360 ? 14.927   -4.948  9.342   1.00 79.08 360 A 1 
ATOM 2790 C CG2   . THR A 1 360 ? 15.741   -3.182  10.689  1.00 76.38 360 A 1 
ATOM 2791 N N     . THR A 1 361 ? 18.715   -5.280  7.825   1.00 94.02 361 A 1 
ATOM 2792 C CA    . THR A 1 361 ? 19.334   -6.446  7.189   1.00 94.68 361 A 1 
ATOM 2793 C C     . THR A 1 361 ? 19.306   -7.606  8.168   1.00 95.06 361 A 1 
ATOM 2794 O O     . THR A 1 361 ? 20.032   -7.608  9.153   1.00 92.94 361 A 1 
ATOM 2795 C CB    . THR A 1 361 ? 20.765   -6.142  6.725   1.00 93.51 361 A 1 
ATOM 2796 O OG1   . THR A 1 361 ? 20.748   -5.065  5.808   1.00 85.00 361 A 1 
ATOM 2797 C CG2   . THR A 1 361 ? 21.387   -7.335  5.991   1.00 84.39 361 A 1 
ATOM 2798 N N     . ARG A 1 362 ? 18.486   -8.629  7.886   1.00 94.52 362 A 1 
ATOM 2799 C CA    . ARG A 1 362 ? 18.367   -9.809  8.757   1.00 94.36 362 A 1 
ATOM 2800 C C     . ARG A 1 362 ? 19.538   -10.790 8.635   1.00 95.21 362 A 1 
ATOM 2801 O O     . ARG A 1 362 ? 19.765   -11.587 9.538   1.00 93.09 362 A 1 
ATOM 2802 C CB    . ARG A 1 362 ? 17.043   -10.532 8.479   1.00 92.74 362 A 1 
ATOM 2803 C CG    . ARG A 1 362 ? 15.820   -9.708  8.913   1.00 87.01 362 A 1 
ATOM 2804 C CD    . ARG A 1 362 ? 14.541   -10.550 8.806   1.00 83.09 362 A 1 
ATOM 2805 N NE    . ARG A 1 362 ? 13.356   -9.819  9.302   1.00 77.42 362 A 1 
ATOM 2806 C CZ    . ARG A 1 362 ? 12.620   -8.955  8.638   1.00 72.78 362 A 1 
ATOM 2807 N NH1   . ARG A 1 362 ? 12.871   -8.672  7.395   1.00 63.64 362 A 1 
ATOM 2808 N NH2   . ARG A 1 362 ? 11.632   -8.344  9.205   1.00 66.17 362 A 1 
ATOM 2809 N N     . TYR A 1 363 ? 20.249   -10.760 7.508   1.00 94.38 363 A 1 
ATOM 2810 C CA    . TYR A 1 363 ? 21.340   -11.676 7.213   1.00 94.30 363 A 1 
ATOM 2811 C C     . TYR A 1 363 ? 22.583   -10.892 6.773   1.00 94.27 363 A 1 
ATOM 2812 O O     . TYR A 1 363 ? 22.801   -10.695 5.571   1.00 92.93 363 A 1 
ATOM 2813 C CB    . TYR A 1 363 ? 20.900   -12.683 6.145   1.00 93.80 363 A 1 
ATOM 2814 C CG    . TYR A 1 363 ? 19.736   -13.570 6.561   1.00 93.62 363 A 1 
ATOM 2815 C CD1   . TYR A 1 363 ? 19.968   -14.730 7.311   1.00 90.05 363 A 1 
ATOM 2816 C CD2   . TYR A 1 363 ? 18.422   -13.224 6.220   1.00 89.91 363 A 1 
ATOM 2817 C CE1   . TYR A 1 363 ? 18.904   -15.542 7.725   1.00 89.33 363 A 1 
ATOM 2818 C CE2   . TYR A 1 363 ? 17.341   -14.018 6.626   1.00 88.51 363 A 1 
ATOM 2819 C CZ    . TYR A 1 363 ? 17.584   -15.181 7.382   1.00 90.54 363 A 1 
ATOM 2820 O OH    . TYR A 1 363 ? 16.541   -15.967 7.807   1.00 89.10 363 A 1 
ATOM 2821 N N     . ALA A 1 364 ? 23.398   -10.473 7.730   1.00 96.22 364 A 1 
ATOM 2822 C CA    . ALA A 1 364 ? 24.616   -9.713  7.487   1.00 95.50 364 A 1 
ATOM 2823 C C     . ALA A 1 364 ? 25.573   -10.417 6.507   1.00 95.57 364 A 1 
ATOM 2824 O O     . ALA A 1 364 ? 26.045   -9.794  5.559   1.00 93.90 364 A 1 
ATOM 2825 C CB    . ALA A 1 364 ? 25.297   -9.445  8.836   1.00 94.23 364 A 1 
ATOM 2826 N N     . THR A 1 365 ? 25.742   -11.742 6.630   1.00 95.94 365 A 1 
ATOM 2827 C CA    . THR A 1 365 ? 26.568   -12.541 5.712   1.00 95.26 365 A 1 
ATOM 2828 C C     . THR A 1 365 ? 26.102   -12.442 4.260   1.00 95.53 365 A 1 
ATOM 2829 O O     . THR A 1 365 ? 26.912   -12.299 3.341   1.00 94.01 365 A 1 
ATOM 2830 C CB    . THR A 1 365 ? 26.562   -14.018 6.139   1.00 93.91 365 A 1 
ATOM 2831 O OG1   . THR A 1 365 ? 26.599   -14.137 7.536   1.00 83.14 365 A 1 
ATOM 2832 C CG2   . THR A 1 365 ? 27.737   -14.799 5.553   1.00 79.13 365 A 1 
ATOM 2833 N N     . ARG A 1 366 ? 24.796   -12.449 4.011   1.00 95.17 366 A 1 
ATOM 2834 C CA    . ARG A 1 366 ? 24.242   -12.299 2.657   1.00 95.08 366 A 1 
ATOM 2835 C C     . ARG A 1 366 ? 24.420   -10.880 2.112   1.00 94.80 366 A 1 
ATOM 2836 O O     . ARG A 1 366 ? 24.561   -10.727 0.897   1.00 93.49 366 A 1 
ATOM 2837 C CB    . ARG A 1 366 ? 22.760   -12.666 2.608   1.00 94.90 366 A 1 
ATOM 2838 C CG    . ARG A 1 366 ? 22.509   -14.160 2.846   1.00 92.19 366 A 1 
ATOM 2839 C CD    . ARG A 1 366 ? 21.039   -14.479 2.576   1.00 90.43 366 A 1 
ATOM 2840 N NE    . ARG A 1 366 ? 20.746   -15.904 2.802   1.00 87.89 366 A 1 
ATOM 2841 C CZ    . ARG A 1 366 ? 19.607   -16.527 2.521   1.00 87.21 366 A 1 
ATOM 2842 N NH1   . ARG A 1 366 ? 18.592   -15.895 1.995   1.00 79.09 366 A 1 
ATOM 2843 N NH2   . ARG A 1 366 ? 19.484   -17.795 2.766   1.00 82.77 366 A 1 
ATOM 2844 N N     . LYS A 1 367 ? 24.374   -9.880  2.983   1.00 95.66 367 A 1 
ATOM 2845 C CA    . LYS A 1 367 ? 24.658   -8.493  2.616   1.00 95.45 367 A 1 
ATOM 2846 C C     . LYS A 1 367 ? 26.122   -8.352  2.202   1.00 95.11 367 A 1 
ATOM 2847 O O     . LYS A 1 367 ? 26.369   -7.921  1.082   1.00 93.94 367 A 1 
ATOM 2848 C CB    . LYS A 1 367 ? 24.282   -7.546  3.768   1.00 94.93 367 A 1 
ATOM 2849 C CG    . LYS A 1 367 ? 24.579   -6.091  3.412   1.00 93.46 367 A 1 
ATOM 2850 C CD    . LYS A 1 367 ? 24.342   -5.136  4.584   1.00 90.56 367 A 1 
ATOM 2851 C CE    . LYS A 1 367 ? 24.882   -3.767  4.178   1.00 84.89 367 A 1 
ATOM 2852 N NZ    . LYS A 1 367 ? 24.932   -2.786  5.282   1.00 78.72 367 A 1 
ATOM 2853 N N     . ALA A 1 368 ? 27.046   -8.795  3.038   1.00 95.77 368 A 1 
ATOM 2854 C CA    . ALA A 1 368 ? 28.481   -8.738  2.767   1.00 95.00 368 A 1 
ATOM 2855 C C     . ALA A 1 368 ? 28.838   -9.439  1.449   1.00 95.19 368 A 1 
ATOM 2856 O O     . ALA A 1 368 ? 29.510   -8.866  0.591   1.00 93.69 368 A 1 
ATOM 2857 C CB    . ALA A 1 368 ? 29.214   -9.367  3.954   1.00 94.15 368 A 1 
ATOM 2858 N N     . TYR A 1 369 ? 28.289   -10.638 1.214   1.00 94.58 369 A 1 
ATOM 2859 C CA    . TYR A 1 369 ? 28.471   -11.345 -0.057  1.00 93.89 369 A 1 
ATOM 2860 C C     . TYR A 1 369 ? 27.896   -10.581 -1.259  1.00 93.93 369 A 1 
ATOM 2861 O O     . TYR A 1 369 ? 28.514   -10.533 -2.324  1.00 92.84 369 A 1 
ATOM 2862 C CB    . TYR A 1 369 ? 27.846   -12.736 0.047   1.00 92.87 369 A 1 
ATOM 2863 C CG    . TYR A 1 369 ? 28.066   -13.565 -1.200  1.00 90.69 369 A 1 
ATOM 2864 C CD1   . TYR A 1 369 ? 27.056   -13.680 -2.171  1.00 86.01 369 A 1 
ATOM 2865 C CD2   . TYR A 1 369 ? 29.306   -14.181 -1.419  1.00 84.30 369 A 1 
ATOM 2866 C CE1   . TYR A 1 369 ? 27.281   -14.416 -3.348  1.00 82.89 369 A 1 
ATOM 2867 C CE2   . TYR A 1 369 ? 29.547   -14.913 -2.584  1.00 80.74 369 A 1 
ATOM 2868 C CZ    . TYR A 1 369 ? 28.528   -15.030 -3.554  1.00 82.86 369 A 1 
ATOM 2869 O OH    . TYR A 1 369 ? 28.758   -15.751 -4.710  1.00 80.57 369 A 1 
ATOM 2870 N N     . ALA A 1 370 ? 26.725   -9.978  -1.124  1.00 94.18 370 A 1 
ATOM 2871 C CA    . ALA A 1 370 ? 26.108   -9.205  -2.200  1.00 93.83 370 A 1 
ATOM 2872 C C     . ALA A 1 370 ? 26.870   -7.914  -2.522  1.00 93.70 370 A 1 
ATOM 2873 O O     . ALA A 1 370 ? 26.798   -7.443  -3.666  1.00 91.88 370 A 1 
ATOM 2874 C CB    . ALA A 1 370 ? 24.655   -8.905  -1.836  1.00 92.97 370 A 1 
ATOM 2875 N N     . GLU A 1 371 ? 27.558   -7.328  -1.556  1.00 94.90 371 A 1 
ATOM 2876 C CA    . GLU A 1 371 ? 28.409   -6.144  -1.720  1.00 94.50 371 A 1 
ATOM 2877 C C     . GLU A 1 371 ? 29.736   -6.503  -2.389  1.00 94.48 371 A 1 
ATOM 2878 O O     . GLU A 1 371 ? 30.126   -5.837  -3.347  1.00 92.69 371 A 1 
ATOM 2879 C CB    . GLU A 1 371 ? 28.622   -5.473  -0.350  1.00 93.61 371 A 1 
ATOM 2880 C CG    . GLU A 1 371 ? 27.342   -4.760  0.133   1.00 87.17 371 A 1 
ATOM 2881 C CD    . GLU A 1 371 ? 27.369   -4.288  1.597   1.00 83.70 371 A 1 
ATOM 2882 O OE1   . GLU A 1 371 ? 26.438   -3.539  1.973   1.00 79.15 371 A 1 
ATOM 2883 O OE2   . GLU A 1 371 ? 28.233   -4.724  2.368   1.00 77.70 371 A 1 
ATOM 2884 N N     . ALA A 1 372 ? 30.368   -7.587  -1.961  1.00 93.50 372 A 1 
ATOM 2885 C CA    . ALA A 1 372 ? 31.644   -8.041  -2.509  1.00 92.72 372 A 1 
ATOM 2886 C C     . ALA A 1 372 ? 31.532   -8.686  -3.899  1.00 92.96 372 A 1 
ATOM 2887 O O     . ALA A 1 372 ? 32.522   -8.777  -4.631  1.00 90.69 372 A 1 
ATOM 2888 C CB    . ALA A 1 372 ? 32.262   -9.020  -1.503  1.00 90.97 372 A 1 
ATOM 2889 N N     . ARG A 1 373 ? 30.354   -9.152  -4.284  1.00 91.92 373 A 1 
ATOM 2890 C CA    . ARG A 1 373 ? 30.182   -9.889  -5.538  1.00 91.67 373 A 1 
ATOM 2891 C C     . ARG A 1 373 ? 30.362   -8.990  -6.760  1.00 92.20 373 A 1 
ATOM 2892 O O     . ARG A 1 373 ? 29.704   -7.951  -6.840  1.00 91.10 373 A 1 
ATOM 2893 C CB    . ARG A 1 373 ? 28.825   -10.589 -5.529  1.00 89.97 373 A 1 
ATOM 2894 C CG    . ARG A 1 373 ? 28.697   -11.542 -6.704  1.00 82.90 373 A 1 
ATOM 2895 C CD    . ARG A 1 373 ? 27.395   -12.305 -6.610  1.00 81.59 373 A 1 
ATOM 2896 N NE    . ARG A 1 373 ? 27.314   -13.299 -7.703  1.00 78.82 373 A 1 
ATOM 2897 C CZ    . ARG A 1 373 ? 26.412   -14.241 -7.825  1.00 78.02 373 A 1 
ATOM 2898 N NH1   . ARG A 1 373 ? 25.429   -14.358 -6.977  1.00 70.13 373 A 1 
ATOM 2899 N NH2   . ARG A 1 373 ? 26.490   -15.086 -8.803  1.00 71.83 373 A 1 
ATOM 2900 N N     . PRO A 1 374 ? 31.152   -9.431  -7.784  1.00 92.39 374 A 1 
ATOM 2901 C CA    . PRO A 1 374 ? 31.315   -8.666  -9.012  1.00 92.10 374 A 1 
ATOM 2902 C C     . PRO A 1 374 ? 29.971   -8.470  -9.727  1.00 93.43 374 A 1 
ATOM 2903 O O     . PRO A 1 374 ? 29.085   -9.339  -9.722  1.00 92.63 374 A 1 
ATOM 2904 C CB    . PRO A 1 374 ? 32.339   -9.437  -9.852  1.00 89.81 374 A 1 
ATOM 2905 C CG    . PRO A 1 374 ? 32.263   -10.864 -9.319  1.00 85.78 374 A 1 
ATOM 2906 C CD    . PRO A 1 374 ? 31.942   -10.657 -7.844  1.00 88.74 374 A 1 
ATOM 2907 N N     . ARG A 1 375 ? 29.801   -7.274  -10.334 1.00 92.80 375 A 1 
ATOM 2908 C CA    . ARG A 1 375 ? 28.564   -6.880  -11.012 1.00 93.09 375 A 1 
ATOM 2909 C C     . ARG A 1 375 ? 28.856   -6.384  -12.421 1.00 92.84 375 A 1 
ATOM 2910 O O     . ARG A 1 375 ? 29.733   -5.551  -12.632 1.00 91.05 375 A 1 
ATOM 2911 C CB    . ARG A 1 375 ? 27.811   -5.808  -10.215 1.00 92.12 375 A 1 
ATOM 2912 C CG    . ARG A 1 375 ? 27.397   -6.289  -8.813  1.00 88.97 375 A 1 
ATOM 2913 C CD    . ARG A 1 375 ? 26.596   -5.201  -8.100  1.00 89.75 375 A 1 
ATOM 2914 N NE    . ARG A 1 375 ? 26.321   -5.572  -6.706  1.00 88.95 375 A 1 
ATOM 2915 C CZ    . ARG A 1 375 ? 25.403   -5.031  -5.907  1.00 90.61 375 A 1 
ATOM 2916 N NH1   . ARG A 1 375 ? 24.587   -4.111  -6.330  1.00 81.41 375 A 1 
ATOM 2917 N NH2   . ARG A 1 375 ? 25.309   -5.408  -4.667  1.00 85.31 375 A 1 
ATOM 2918 N N     . ILE A 1 376 ? 28.048   -6.814  -13.386 1.00 93.58 376 A 1 
ATOM 2919 C CA    . ILE A 1 376 ? 28.037   -6.300  -14.759 1.00 93.44 376 A 1 
ATOM 2920 C C     . ILE A 1 376 ? 26.717   -5.563  -14.971 1.00 94.09 376 A 1 
ATOM 2921 O O     . ILE A 1 376 ? 25.642   -6.154  -14.887 1.00 92.57 376 A 1 
ATOM 2922 C CB    . ILE A 1 376 ? 28.260   -7.436  -15.779 1.00 91.80 376 A 1 
ATOM 2923 C CG1   . ILE A 1 376 ? 29.623   -8.127  -15.543 1.00 85.64 376 A 1 
ATOM 2924 C CG2   . ILE A 1 376 ? 28.179   -6.874  -17.210 1.00 84.32 376 A 1 
ATOM 2925 C CD1   . ILE A 1 376 ? 29.854   -9.373  -16.412 1.00 78.33 376 A 1 
ATOM 2926 N N     . LYS A 1 377 ? 26.790   -4.244  -15.209 1.00 93.54 377 A 1 
ATOM 2927 C CA    . LYS A 1 377 ? 25.607   -3.374  -15.357 1.00 93.88 377 A 1 
ATOM 2928 C C     . LYS A 1 377 ? 24.588   -3.580  -14.213 1.00 94.23 377 A 1 
ATOM 2929 O O     . LYS A 1 377 ? 23.388   -3.729  -14.459 1.00 91.60 377 A 1 
ATOM 2930 C CB    . LYS A 1 377 ? 24.984   -3.530  -16.755 1.00 92.60 377 A 1 
ATOM 2931 C CG    . LYS A 1 377 ? 25.936   -3.169  -17.905 1.00 88.62 377 A 1 
ATOM 2932 C CD    . LYS A 1 377 ? 25.235   -3.328  -19.267 1.00 82.26 377 A 1 
ATOM 2933 C CE    . LYS A 1 377 ? 26.177   -2.932  -20.403 1.00 75.28 377 A 1 
ATOM 2934 N NZ    . LYS A 1 377 ? 25.541   -3.029  -21.747 1.00 66.71 377 A 1 
ATOM 2935 N N     . GLY A 1 378 ? 25.084   -3.644  -12.983 1.00 92.85 378 A 1 
ATOM 2936 C CA    . GLY A 1 378 ? 24.275   -3.816  -11.772 1.00 92.56 378 A 1 
ATOM 2937 C C     . GLY A 1 378 ? 23.799   -5.244  -11.486 1.00 93.39 378 A 1 
ATOM 2938 O O     . GLY A 1 378 ? 23.418   -5.531  -10.353 1.00 91.19 378 A 1 
ATOM 2939 N N     . ARG A 1 379 ? 23.847   -6.166  -12.468 1.00 94.46 379 A 1 
ATOM 2940 C CA    . ARG A 1 379 ? 23.526   -7.581  -12.269 1.00 94.44 379 A 1 
ATOM 2941 C C     . ARG A 1 379 ? 24.727   -8.321  -11.697 1.00 94.70 379 A 1 
ATOM 2942 O O     . ARG A 1 379 ? 25.855   -7.999  -12.045 1.00 92.73 379 A 1 
ATOM 2943 C CB    . ARG A 1 379 ? 23.082   -8.240  -13.580 1.00 93.05 379 A 1 
ATOM 2944 C CG    . ARG A 1 379 ? 21.825   -7.590  -14.159 1.00 85.94 379 A 1 
ATOM 2945 C CD    . ARG A 1 379 ? 21.378   -8.341  -15.415 1.00 86.00 379 A 1 
ATOM 2946 N NE    . ARG A 1 379 ? 20.188   -7.735  -16.004 1.00 80.64 379 A 1 
ATOM 2947 C CZ    . ARG A 1 379 ? 19.508   -8.190  -17.044 1.00 77.79 379 A 1 
ATOM 2948 N NH1   . ARG A 1 379 ? 19.871   -9.277  -17.671 1.00 69.67 379 A 1 
ATOM 2949 N NH2   . ARG A 1 379 ? 18.455   -7.557  -17.479 1.00 69.14 379 A 1 
ATOM 2950 N N     . PHE A 1 380 ? 24.474   -9.346  -10.898 1.00 91.70 380 A 1 
ATOM 2951 C CA    . PHE A 1 380 ? 25.548   -10.206 -10.430 1.00 91.41 380 A 1 
ATOM 2952 C C     . PHE A 1 380 ? 26.222   -10.929 -11.609 1.00 90.74 380 A 1 
ATOM 2953 O O     . PHE A 1 380 ? 25.532   -11.581 -12.399 1.00 88.82 380 A 1 
ATOM 2954 C CB    . PHE A 1 380 ? 25.014   -11.210 -9.406  1.00 91.25 380 A 1 
ATOM 2955 C CG    . PHE A 1 380 ? 24.480   -10.582 -8.138  1.00 92.06 380 A 1 
ATOM 2956 C CD1   . PHE A 1 380 ? 25.318   -9.804  -7.337  1.00 89.99 380 A 1 
ATOM 2957 C CD2   . PHE A 1 380 ? 23.154   -10.792 -7.744  1.00 89.72 380 A 1 
ATOM 2958 C CE1   . PHE A 1 380 ? 24.835   -9.229  -6.140  1.00 88.89 380 A 1 
ATOM 2959 C CE2   . PHE A 1 380 ? 22.662   -10.229 -6.556  1.00 88.49 380 A 1 
ATOM 2960 C CZ    . PHE A 1 380 ? 23.505   -9.442  -5.751  1.00 90.25 380 A 1 
ATOM 2961 N N     . ALA A 1 381 ? 27.531   -10.825 -11.701 1.00 93.19 381 A 1 
ATOM 2962 C CA    . ALA A 1 381 ? 28.323   -11.579 -12.664 1.00 92.33 381 A 1 
ATOM 2963 C C     . ALA A 1 381 ? 28.495   -13.034 -12.195 1.00 91.74 381 A 1 
ATOM 2964 O O     . ALA A 1 381 ? 28.327   -13.340 -11.009 1.00 87.91 381 A 1 
ATOM 2965 C CB    . ALA A 1 381 ? 29.652   -10.866 -12.886 1.00 90.22 381 A 1 
ATOM 2966 N N     . LYS A 1 382 ? 28.821   -13.946 -13.143 1.00 89.51 382 A 1 
ATOM 2967 C CA    . LYS A 1 382 ? 29.313   -15.271 -12.772 1.00 87.77 382 A 1 
ATOM 2968 C C     . LYS A 1 382 ? 30.695   -15.115 -12.164 1.00 86.07 382 A 1 
ATOM 2969 O O     . LYS A 1 382 ? 31.467   -14.271 -12.612 1.00 79.19 382 A 1 
ATOM 2970 C CB    . LYS A 1 382 ? 29.357   -16.224 -13.971 1.00 83.42 382 A 1 
ATOM 2971 C CG    . LYS A 1 382 ? 27.965   -16.707 -14.407 1.00 74.53 382 A 1 
ATOM 2972 C CD    . LYS A 1 382 ? 28.115   -17.773 -15.493 1.00 70.19 382 A 1 
ATOM 2973 C CE    . LYS A 1 382 ? 26.778   -18.370 -15.902 1.00 61.04 382 A 1 
ATOM 2974 N NZ    . LYS A 1 382 ? 26.950   -19.495 -16.858 1.00 54.16 382 A 1 
ATOM 2975 N N     . ARG A 1 383 ? 30.971   -15.917 -11.150 1.00 85.22 383 A 1 
ATOM 2976 C CA    . ARG A 1 383 ? 32.318   -16.009 -10.604 1.00 81.65 383 A 1 
ATOM 2977 C C     . ARG A 1 383 ? 33.179   -16.796 -11.590 1.00 78.93 383 A 1 
ATOM 2978 O O     . ARG A 1 383 ? 32.682   -17.734 -12.206 1.00 69.62 383 A 1 
ATOM 2979 C CB    . ARG A 1 383 ? 32.249   -16.660 -9.220  1.00 75.83 383 A 1 
ATOM 2980 C CG    . ARG A 1 383 ? 33.381   -16.150 -8.335  1.00 65.54 383 A 1 
ATOM 2981 C CD    . ARG A 1 383 ? 33.212   -16.748 -6.951  1.00 63.94 383 A 1 
ATOM 2982 N NE    . ARG A 1 383 ? 34.099   -16.085 -5.971  1.00 55.76 383 A 1 
ATOM 2983 C CZ    . ARG A 1 383 ? 34.048   -16.299 -4.681  1.00 51.57 383 A 1 
ATOM 2984 N NH1   . ARG A 1 383 ? 33.245   -17.188 -4.197  1.00 49.53 383 A 1 
ATOM 2985 N NH2   . ARG A 1 383 ? 34.794   -15.641 -3.850  1.00 47.21 383 A 1 
ATOM 2986 N N     . SER A 1 384 ? 34.426   -16.384 -11.776 1.00 78.27 384 A 1 
ATOM 2987 C CA    . SER A 1 384 ? 35.388   -17.189 -12.524 1.00 75.64 384 A 1 
ATOM 2988 C C     . SER A 1 384 ? 35.780   -18.417 -11.690 1.00 75.01 384 A 1 
ATOM 2989 O O     . SER A 1 384 ? 35.767   -18.356 -10.466 1.00 65.88 384 A 1 
ATOM 2990 C CB    . SER A 1 384 ? 36.616   -16.353 -12.886 1.00 68.09 384 A 1 
ATOM 2991 O OG    . SER A 1 384 ? 37.207   -15.793 -11.743 1.00 59.73 384 A 1 
ATOM 2992 N N     . ASP A 1 385 ? 36.155   -19.523 -12.349 1.00 56.23 385 A 1 
ATOM 2993 C CA    . ASP A 1 385 ? 36.496   -20.768 -11.640 1.00 52.11 385 A 1 
ATOM 2994 C C     . ASP A 1 385 ? 37.630   -20.569 -10.624 1.00 50.09 385 A 1 
ATOM 2995 O O     . ASP A 1 385 ? 37.573   -21.104 -9.519  1.00 47.73 385 A 1 
ATOM 2996 C CB    . ASP A 1 385 ? 36.831   -21.860 -12.664 1.00 46.70 385 A 1 
ATOM 2997 C CG    . ASP A 1 385 ? 35.649   -22.211 -13.576 1.00 40.55 385 A 1 
ATOM 2998 O OD1   . ASP A 1 385 ? 34.509   -22.248 -13.071 1.00 38.95 385 A 1 
ATOM 2999 O OD2   . ASP A 1 385 ? 35.876   -22.375 -14.795 1.00 38.29 385 A 1 
ATOM 3000 N N     . ALA A 1 386 ? 38.593   -19.697 -10.942 1.00 45.31 386 A 1 
ATOM 3001 C CA    . ALA A 1 386 ? 39.704   -19.362 -10.041 1.00 41.90 386 A 1 
ATOM 3002 C C     . ALA A 1 386 ? 39.263   -18.650 -8.743  1.00 43.01 386 A 1 
ATOM 3003 O O     . ALA A 1 386 ? 39.922   -18.772 -7.715  1.00 42.08 386 A 1 
ATOM 3004 C CB    . ALA A 1 386 ? 40.694   -18.497 -10.828 1.00 37.32 386 A 1 
ATOM 3005 N N     . GLU A 1 387 ? 38.176   -17.908 -8.781  1.00 63.32 387 A 1 
ATOM 3006 C CA    . GLU A 1 387 ? 37.665   -17.219 -7.581  1.00 61.70 387 A 1 
ATOM 3007 C C     . GLU A 1 387 ? 36.860   -18.154 -6.657  1.00 62.16 387 A 1 
ATOM 3008 O O     . GLU A 1 387 ? 36.523   -17.750 -5.547  1.00 57.31 387 A 1 
ATOM 3009 C CB    . GLU A 1 387 ? 36.814   -16.009 -7.983  1.00 55.21 387 A 1 
ATOM 3010 C CG    . GLU A 1 387 ? 37.601   -14.830 -8.580  1.00 47.55 387 A 1 
ATOM 3011 C CD    . GLU A 1 387 ? 36.673   -13.706 -9.053  1.00 44.08 387 A 1 
ATOM 3012 O OE1   . GLU A 1 387 ? 37.136   -12.542 -9.131  1.00 40.68 387 A 1 
ATOM 3013 O OE2   . GLU A 1 387 ? 35.495   -14.006 -9.383  1.00 39.87 387 A 1 
ATOM 3014 N N     . MET A 1 388 ? 36.530   -19.383 -7.080  1.00 57.87 388 A 1 
ATOM 3015 C CA    . MET A 1 388 ? 35.769   -20.304 -6.231  1.00 56.08 388 A 1 
ATOM 3016 C C     . MET A 1 388 ? 36.550   -20.760 -4.993  1.00 55.81 388 A 1 
ATOM 3017 O O     . MET A 1 388 ? 35.941   -20.912 -3.935  1.00 53.04 388 A 1 
ATOM 3018 C CB    . MET A 1 388 ? 35.292   -21.542 -7.005  1.00 52.04 388 A 1 
ATOM 3019 C CG    . MET A 1 388 ? 34.104   -21.248 -7.928  1.00 46.03 388 A 1 
ATOM 3020 S SD    . MET A 1 388 ? 32.946   -22.644 -8.149  1.00 42.02 388 A 1 
ATOM 3021 C CE    . MET A 1 388 ? 34.077   -23.934 -8.696  1.00 39.21 388 A 1 
ATOM 3022 N N     . GLU A 1 389 ? 37.873   -20.941 -5.102  1.00 43.10 389 A 1 
ATOM 3023 C CA    . GLU A 1 389 ? 38.695   -21.392 -3.971  1.00 42.50 389 A 1 
ATOM 3024 C C     . GLU A 1 389 ? 38.696   -20.386 -2.817  1.00 42.06 389 A 1 
ATOM 3025 O O     . GLU A 1 389 ? 38.606   -20.763 -1.645  1.00 40.07 389 A 1 
ATOM 3026 C CB    . GLU A 1 389 ? 40.137   -21.661 -4.433  1.00 39.43 389 A 1 
ATOM 3027 C CG    . GLU A 1 389 ? 40.246   -22.899 -5.333  1.00 34.61 389 A 1 
ATOM 3028 C CD    . GLU A 1 389 ? 41.708   -23.291 -5.620  1.00 33.40 389 A 1 
ATOM 3029 O OE1   . GLU A 1 389 ? 41.926   -24.481 -5.930  1.00 30.35 389 A 1 
ATOM 3030 O OE2   . GLU A 1 389 ? 42.581   -22.402 -5.535  1.00 30.92 389 A 1 
ATOM 3031 N N     . VAL A 1 390 ? 38.712   -19.086 -3.127  1.00 54.11 390 A 1 
ATOM 3032 C CA    . VAL A 1 390 ? 38.792   -18.027 -2.106  1.00 53.86 390 A 1 
ATOM 3033 C C     . VAL A 1 390 ? 37.552   -17.981 -1.209  1.00 54.38 390 A 1 
ATOM 3034 O O     . VAL A 1 390 ? 37.638   -17.604 -0.036  1.00 51.25 390 A 1 
ATOM 3035 C CB    . VAL A 1 390 ? 39.038   -16.656 -2.768  1.00 50.18 390 A 1 
ATOM 3036 C CG1   . VAL A 1 390 ? 39.335   -15.573 -1.727  1.00 44.15 390 A 1 
ATOM 3037 C CG2   . VAL A 1 390 ? 40.225   -16.688 -3.739  1.00 45.74 390 A 1 
ATOM 3038 N N     . ASP A 1 391 ? 36.394   -18.366 -1.717  1.00 52.78 391 A 1 
ATOM 3039 C CA    . ASP A 1 391 ? 35.134   -18.270 -0.949  1.00 52.14 391 A 1 
ATOM 3040 C C     . ASP A 1 391 ? 35.021   -19.351 0.133   1.00 51.32 391 A 1 
ATOM 3041 O O     . ASP A 1 391 ? 34.429   -19.110 1.189   1.00 49.34 391 A 1 
ATOM 3042 C CB    . ASP A 1 391 ? 33.941   -18.403 -1.880  1.00 48.71 391 A 1 
ATOM 3043 C CG    . ASP A 1 391 ? 32.825   -17.370 -1.688  1.00 42.95 391 A 1 
ATOM 3044 O OD1   . ASP A 1 391 ? 33.096   -16.230 -1.255  1.00 41.62 391 A 1 
ATOM 3045 O OD2   . ASP A 1 391 ? 31.730   -17.625 -2.239  1.00 39.92 391 A 1 
ATOM 3046 N N     . GLN A 1 392 ? 35.556   -20.523 -0.152  1.00 49.78 392 A 1 
ATOM 3047 C CA    . GLN A 1 392 ? 35.594   -21.583 0.843   1.00 49.60 392 A 1 
ATOM 3048 C C     . GLN A 1 392 ? 36.404   -21.124 2.057   1.00 48.39 392 A 1 
ATOM 3049 O O     . GLN A 1 392 ? 35.943   -21.295 3.193   1.00 46.90 392 A 1 
ATOM 3050 C CB    . GLN A 1 392 ? 36.167   -22.873 0.256   1.00 47.26 392 A 1 
ATOM 3051 C CG    . GLN A 1 392 ? 35.168   -23.555 -0.686  1.00 42.47 392 A 1 
ATOM 3052 C CD    . GLN A 1 392 ? 35.635   -24.949 -1.116  1.00 40.30 392 A 1 
ATOM 3053 O OE1   . GLN A 1 392 ? 36.729   -25.400 -0.844  1.00 38.52 392 A 1 
ATOM 3054 N NE2   . GLN A 1 392 ? 34.795   -25.706 -1.785  1.00 36.66 392 A 1 
ATOM 3055 N N     . THR A 1 393 ? 37.528   -20.460 1.829   1.00 49.65 393 A 1 
ATOM 3056 C CA    . THR A 1 393 ? 38.381   -19.944 2.906   1.00 50.71 393 A 1 
ATOM 3057 C C     . THR A 1 393 ? 37.654   -18.918 3.770   1.00 50.69 393 A 1 
ATOM 3058 O O     . THR A 1 393 ? 37.746   -18.974 4.994   1.00 47.45 393 A 1 
ATOM 3059 C CB    . THR A 1 393 ? 39.675   -19.326 2.351   1.00 47.54 393 A 1 
ATOM 3060 O OG1   . THR A 1 393 ? 39.956   -19.724 1.038   1.00 42.66 393 A 1 
ATOM 3061 C CG2   . THR A 1 393 ? 40.877   -19.736 3.200   1.00 43.12 393 A 1 
ATOM 3062 N N     . PHE A 1 394 ? 36.884   -18.009 3.167   1.00 55.68 394 A 1 
ATOM 3063 C CA    . PHE A 1 394 ? 36.143   -17.003 3.940   1.00 54.55 394 A 1 
ATOM 3064 C C     . PHE A 1 394 ? 34.990   -17.621 4.747   1.00 54.52 394 A 1 
ATOM 3065 O O     . PHE A 1 394 ? 34.724   -17.206 5.878   1.00 51.08 394 A 1 
ATOM 3066 C CB    . PHE A 1 394 ? 35.646   -15.891 3.008   1.00 50.51 394 A 1 
ATOM 3067 C CG    . PHE A 1 394 ? 35.438   -14.572 3.718   1.00 46.24 394 A 1 
ATOM 3068 C CD1   . PHE A 1 394 ? 34.193   -14.222 4.261   1.00 44.55 394 A 1 
ATOM 3069 C CD2   . PHE A 1 394 ? 36.528   -13.695 3.874   1.00 42.69 394 A 1 
ATOM 3070 C CE1   . PHE A 1 394 ? 34.020   -13.008 4.937   1.00 39.84 394 A 1 
ATOM 3071 C CE2   . PHE A 1 394 ? 36.360   -12.470 4.559   1.00 39.39 394 A 1 
ATOM 3072 C CZ    . PHE A 1 394 ? 35.104   -12.136 5.084   1.00 40.83 394 A 1 
ATOM 3073 N N     . SER A 1 395 ? 34.325   -18.634 4.198   1.00 49.61 395 A 1 
ATOM 3074 C CA    . SER A 1 395 ? 33.254   -19.339 4.917   1.00 49.80 395 A 1 
ATOM 3075 C C     . SER A 1 395 ? 33.781   -20.164 6.103   1.00 49.58 395 A 1 
ATOM 3076 O O     . SER A 1 395 ? 33.117   -20.227 7.139   1.00 47.73 395 A 1 
ATOM 3077 C CB    . SER A 1 395 ? 32.442   -20.208 3.961   1.00 47.46 395 A 1 
ATOM 3078 O OG    . SER A 1 395 ? 33.177   -21.286 3.447   1.00 42.53 395 A 1 
ATOM 3079 N N     . THR A 1 396 ? 34.964   -20.733 5.977   1.00 55.27 396 A 1 
ATOM 3080 C CA    . THR A 1 396 ? 35.620   -21.442 7.090   1.00 56.34 396 A 1 
ATOM 3081 C C     . THR A 1 396 ? 36.132   -20.488 8.156   1.00 56.62 396 A 1 
ATOM 3082 O O     . THR A 1 396 ? 35.918   -20.758 9.335   1.00 53.18 396 A 1 
ATOM 3083 C CB    . THR A 1 396 ? 36.762   -22.359 6.623   1.00 51.10 396 A 1 
ATOM 3084 O OG1   . THR A 1 396 ? 37.272   -22.015 5.359   1.00 44.77 396 A 1 
ATOM 3085 C CG2   . THR A 1 396 ? 36.322   -23.813 6.537   1.00 46.72 396 A 1 
ATOM 3086 N N     . ALA A 1 397 ? 36.729   -19.353 7.769   1.00 48.59 397 A 1 
ATOM 3087 C CA    . ALA A 1 397 ? 37.231   -18.369 8.727   1.00 49.15 397 A 1 
ATOM 3088 C C     . ALA A 1 397 ? 36.113   -17.789 9.608   1.00 47.72 397 A 1 
ATOM 3089 O O     . ALA A 1 397 ? 36.277   -17.672 10.823  1.00 46.69 397 A 1 
ATOM 3090 C CB    . ALA A 1 397 ? 37.972   -17.271 7.964   1.00 46.48 397 A 1 
ATOM 3091 N N     . ALA A 1 398 ? 34.945   -17.504 9.031   1.00 47.19 398 A 1 
ATOM 3092 C CA    . ALA A 1 398 ? 33.807   -16.980 9.790   1.00 47.24 398 A 1 
ATOM 3093 C C     . ALA A 1 398 ? 33.225   -17.998 10.802  1.00 45.97 398 A 1 
ATOM 3094 O O     . ALA A 1 398 ? 32.609   -17.591 11.787  1.00 44.51 398 A 1 
ATOM 3095 C CB    . ALA A 1 398 ? 32.738   -16.520 8.795   1.00 45.09 398 A 1 
ATOM 3096 N N     . LEU A 1 399 ? 33.398   -19.289 10.553  1.00 54.26 399 A 1 
ATOM 3097 C CA    . LEU A 1 399 ? 33.008   -20.331 11.511  1.00 54.00 399 A 1 
ATOM 3098 C C     . LEU A 1 399 ? 34.037   -20.484 12.636  1.00 53.73 399 A 1 
ATOM 3099 O O     . LEU A 1 399 ? 33.641   -20.710 13.779  1.00 50.51 399 A 1 
ATOM 3100 C CB    . LEU A 1 399 ? 32.782   -21.661 10.777  1.00 49.08 399 A 1 
ATOM 3101 C CG    . LEU A 1 399 ? 31.420   -21.756 10.073  1.00 45.20 399 A 1 
ATOM 3102 C CD1   . LEU A 1 399 ? 31.423   -22.937 9.099   1.00 44.77 399 A 1 
ATOM 3103 C CD2   . LEU A 1 399 ? 30.285   -21.967 11.079  1.00 45.79 399 A 1 
ATOM 3104 N N     . SER A 1 400 ? 35.322   -20.357 12.331  1.00 55.21 400 A 1 
ATOM 3105 C CA    . SER A 1 400 ? 36.385   -20.561 13.323  1.00 56.07 400 A 1 
ATOM 3106 C C     . SER A 1 400 ? 36.409   -19.485 14.407  1.00 56.66 400 A 1 
ATOM 3107 O O     . SER A 1 400 ? 36.677   -19.807 15.564  1.00 51.76 400 A 1 
ATOM 3108 C CB    . SER A 1 400 ? 37.751   -20.661 12.655  1.00 51.59 400 A 1 
ATOM 3109 O OG    . SER A 1 400 ? 38.112   -19.478 11.968  1.00 46.79 400 A 1 
ATOM 3110 N N     . ASP A 1 401 ? 36.097   -18.243 14.058  1.00 49.03 401 A 1 
ATOM 3111 C CA    . ASP A 1 401 ? 36.153   -17.135 15.032  1.00 51.09 401 A 1 
ATOM 3112 C C     . ASP A 1 401 ? 35.040   -17.212 16.093  1.00 50.76 401 A 1 
ATOM 3113 O O     . ASP A 1 401 ? 35.140   -16.624 17.169  1.00 48.49 401 A 1 
ATOM 3114 C CB    . ASP A 1 401 ? 36.141   -15.805 14.263  1.00 45.87 401 A 1 
ATOM 3115 C CG    . ASP A 1 401 ? 36.847   -14.660 15.011  1.00 40.81 401 A 1 
ATOM 3116 O OD1   . ASP A 1 401 ? 37.736   -14.952 15.825  1.00 40.66 401 A 1 
ATOM 3117 O OD2   . ASP A 1 401 ? 36.503   -13.500 14.692  1.00 40.49 401 A 1 
ATOM 3118 N N     . SER A 1 402 ? 33.994   -18.004 15.828  1.00 44.93 402 A 1 
ATOM 3119 C CA    . SER A 1 402 ? 32.988   -18.340 16.848  1.00 46.63 402 A 1 
ATOM 3120 C C     . SER A 1 402 ? 33.464   -19.390 17.867  1.00 46.45 402 A 1 
ATOM 3121 O O     . SER A 1 402 ? 32.645   -19.921 18.614  1.00 42.77 402 A 1 
ATOM 3122 C CB    . SER A 1 402 ? 31.648   -18.703 16.210  1.00 42.27 402 A 1 
ATOM 3123 O OG    . SER A 1 402 ? 31.654   -19.984 15.607  1.00 39.26 402 A 1 
ATOM 3124 N N     . SER A 1 403 ? 34.765   -19.680 17.913  1.00 42.07 403 A 1 
ATOM 3125 C CA    . SER A 1 403 ? 35.365   -20.422 19.012  1.00 43.34 403 A 1 
ATOM 3126 C C     . SER A 1 403 ? 35.312   -19.551 20.270  1.00 42.98 403 A 1 
ATOM 3127 O O     . SER A 1 403 ? 36.282   -18.916 20.663  1.00 40.20 403 A 1 
ATOM 3128 C CB    . SER A 1 403 ? 36.786   -20.901 18.664  1.00 40.33 403 A 1 
ATOM 3129 O OG    . SER A 1 403 ? 37.703   -19.840 18.490  1.00 37.28 403 A 1 
ATOM 3130 N N     . TYR A 1 404 ? 34.143   -19.500 20.873  1.00 42.19 404 A 1 
ATOM 3131 C CA    . TYR A 1 404 ? 33.986   -19.020 22.225  1.00 42.01 404 A 1 
ATOM 3132 C C     . TYR A 1 404 ? 34.952   -19.818 23.094  1.00 38.53 404 A 1 
ATOM 3133 O O     . TYR A 1 404 ? 34.770   -21.026 23.288  1.00 36.72 404 A 1 
ATOM 3134 C CB    . TYR A 1 404 ? 32.536   -19.181 22.702  1.00 40.23 404 A 1 
ATOM 3135 C CG    . TYR A 1 404 ? 31.644   -18.008 22.339  1.00 38.55 404 A 1 
ATOM 3136 C CD1   . TYR A 1 404 ? 31.487   -16.942 23.241  1.00 38.84 404 A 1 
ATOM 3137 C CD2   . TYR A 1 404 ? 30.992   -17.966 21.101  1.00 38.79 404 A 1 
ATOM 3138 C CE1   . TYR A 1 404 ? 30.681   -15.841 22.917  1.00 35.15 404 A 1 
ATOM 3139 C CE2   . TYR A 1 404 ? 30.198   -16.863 20.759  1.00 33.65 404 A 1 
ATOM 3140 C CZ    . TYR A 1 404 ? 30.031   -15.798 21.677  1.00 34.43 404 A 1 
ATOM 3141 O OH    . TYR A 1 404 ? 29.251   -14.720 21.342  1.00 34.21 404 A 1 
ATOM 3142 N N     . SER A 1 405 ? 35.979   -19.156 23.562  1.00 45.58 405 A 1 
ATOM 3143 C CA    . SER A 1 405 ? 36.878   -19.694 24.562  1.00 46.87 405 A 1 
ATOM 3144 C C     . SER A 1 405 ? 36.031   -20.109 25.757  1.00 45.78 405 A 1 
ATOM 3145 O O     . SER A 1 405 ? 35.502   -19.267 26.483  1.00 43.03 405 A 1 
ATOM 3146 C CB    . SER A 1 405 ? 37.928   -18.651 24.953  1.00 42.04 405 A 1 
ATOM 3147 O OG    . SER A 1 405 ? 37.320   -17.434 25.352  1.00 38.01 405 A 1 
ATOM 3148 N N     . THR A 1 406 ? 35.853   -21.400 25.932  1.00 41.14 406 A 1 
ATOM 3149 C CA    . THR A 1 406 ? 35.296   -21.956 27.155  1.00 44.93 406 A 1 
ATOM 3150 C C     . THR A 1 406 ? 36.282   -21.594 28.264  1.00 44.07 406 A 1 
ATOM 3151 O O     . THR A 1 406 ? 37.317   -22.246 28.401  1.00 42.28 406 A 1 
ATOM 3152 C CB    . THR A 1 406 ? 35.123   -23.471 27.062  1.00 40.90 406 A 1 
ATOM 3153 O OG1   . THR A 1 406 ? 36.252   -24.080 26.452  1.00 35.52 406 A 1 
ATOM 3154 C CG2   . THR A 1 406 ? 33.900   -23.839 26.221  1.00 36.37 406 A 1 
ATOM 3155 N N     . VAL A 1 407 ? 36.007   -20.511 28.978  1.00 38.32 407 A 1 
ATOM 3156 C CA    . VAL A 1 407 ? 36.753   -20.149 30.172  1.00 42.23 407 A 1 
ATOM 3157 C C     . VAL A 1 407 ? 36.655   -21.360 31.097  1.00 39.39 407 A 1 
ATOM 3158 O O     . VAL A 1 407 ? 35.526   -21.746 31.432  1.00 38.36 407 A 1 
ATOM 3159 C CB    . VAL A 1 407 ? 36.194   -18.886 30.849  1.00 40.61 407 A 1 
ATOM 3160 C CG1   . VAL A 1 407 ? 37.068   -18.485 32.042  1.00 36.73 407 A 1 
ATOM 3161 C CG2   . VAL A 1 407 ? 36.148   -17.706 29.874  1.00 39.99 407 A 1 
ATOM 3162 N N     . PRO A 1 408 ? 37.763   -22.015 31.419  1.00 38.45 408 A 1 
ATOM 3163 C CA    . PRO A 1 408 ? 37.694   -23.141 32.319  1.00 40.86 408 A 1 
ATOM 3164 C C     . PRO A 1 408 ? 37.140   -22.621 33.647  1.00 40.58 408 A 1 
ATOM 3165 O O     . PRO A 1 408 ? 37.694   -21.690 34.236  1.00 39.46 408 A 1 
ATOM 3166 C CB    . PRO A 1 408 ? 39.118   -23.689 32.417  1.00 37.94 408 A 1 
ATOM 3167 C CG    . PRO A 1 408 ? 39.992   -22.488 32.065  1.00 35.67 408 A 1 
ATOM 3168 C CD    . PRO A 1 408 ? 39.131   -21.685 31.093  1.00 40.40 408 A 1 
ATOM 3169 N N     . TRP A 1 409 ? 36.057   -23.216 34.069  1.00 35.46 409 A 1 
ATOM 3170 C CA    . TRP A 1 409 ? 35.538   -23.024 35.415  1.00 35.74 409 A 1 
ATOM 3171 C C     . TRP A 1 409 ? 36.547   -23.672 36.380  1.00 34.37 409 A 1 
ATOM 3172 O O     . TRP A 1 409 ? 36.556   -24.887 36.517  1.00 31.84 409 A 1 
ATOM 3173 C CB    . TRP A 1 409 ? 34.123   -23.618 35.533  1.00 33.20 409 A 1 
ATOM 3174 C CG    . TRP A 1 409 ? 33.058   -22.706 36.028  1.00 30.09 409 A 1 
ATOM 3175 C CD1   . TRP A 1 409 ? 32.741   -21.498 35.515  1.00 24.58 409 A 1 
ATOM 3176 C CD2   . TRP A 1 409 ? 32.108   -22.951 37.111  1.00 26.67 409 A 1 
ATOM 3177 N NE1   . TRP A 1 409 ? 31.670   -20.964 36.197  1.00 23.65 409 A 1 
ATOM 3178 C CE2   . TRP A 1 409 ? 31.245   -21.821 37.190  1.00 25.50 409 A 1 
ATOM 3179 C CE3   . TRP A 1 409 ? 31.911   -24.002 38.005  1.00 28.19 409 A 1 
ATOM 3180 C CZ2   . TRP A 1 409 ? 30.204   -21.754 38.144  1.00 29.59 409 A 1 
ATOM 3181 C CZ3   . TRP A 1 409 ? 30.870   -23.940 38.960  1.00 27.90 409 A 1 
ATOM 3182 C CH2   . TRP A 1 409 ? 30.036   -22.822 39.029  1.00 27.94 409 A 1 
ATOM 3183 N N     . PHE A 1 410 ? 37.424   -22.855 36.912  1.00 38.51 410 A 1 
ATOM 3184 C CA    . PHE A 1 410 ? 38.201   -23.183 38.096  1.00 35.69 410 A 1 
ATOM 3185 C C     . PHE A 1 410 ? 37.361   -22.916 39.351  1.00 34.83 410 A 1 
ATOM 3186 O O     . PHE A 1 410 ? 36.585   -21.940 39.337  1.00 27.73 410 A 1 
ATOM 3187 C CB    . PHE A 1 410 ? 39.527   -22.419 38.120  1.00 35.71 410 A 1 
ATOM 3188 C CG    . PHE A 1 410 ? 40.665   -23.146 37.431  1.00 32.79 410 A 1 
ATOM 3189 C CD1   . PHE A 1 410 ? 41.333   -24.188 38.087  1.00 27.36 410 A 1 
ATOM 3190 C CD2   . PHE A 1 410 ? 41.055   -22.785 36.130  1.00 28.09 410 A 1 
ATOM 3191 C CE1   . PHE A 1 410 ? 42.390   -24.872 37.447  1.00 24.97 410 A 1 
ATOM 3192 C CE2   . PHE A 1 410 ? 42.113   -23.462 35.486  1.00 28.04 410 A 1 
ATOM 3193 C CZ    . PHE A 1 410 ? 42.775   -24.506 36.147  1.00 32.76 410 A 1 
ATOM 3194 O OXT   . PHE A 1 410 ? 37.551   -23.729 40.297  1.00 39.48 410 A 1 
ATOM 3195 N N     . ALA B 2 1   ? 19.206   6.871   9.715   1.00 42.80 1   B 1 
ATOM 3196 C CA    . ALA B 2 1   ? 18.645   6.239   8.523   1.00 47.43 1   B 1 
ATOM 3197 C C     . ALA B 2 1   ? 17.723   7.255   7.850   1.00 52.48 1   B 1 
ATOM 3198 O O     . ALA B 2 1   ? 17.151   8.046   8.588   1.00 50.93 1   B 1 
ATOM 3199 C CB    . ALA B 2 1   ? 17.892   4.961   8.888   1.00 44.33 1   B 1 
ATOM 3200 N N     . PRO B 2 2   ? 17.610   7.301   6.505   1.00 50.32 2   B 1 
ATOM 3201 C CA    . PRO B 2 2   ? 16.642   8.196   5.895   1.00 51.31 2   B 1 
ATOM 3202 C C     . PRO B 2 2   ? 15.288   7.885   6.544   1.00 54.14 2   B 1 
ATOM 3203 O O     . PRO B 2 2   ? 14.944   6.697   6.616   1.00 54.05 2   B 1 
ATOM 3204 C CB    . PRO B 2 2   ? 16.655   7.904   4.400   1.00 47.87 2   B 1 
ATOM 3205 C CG    . PRO B 2 2   ? 17.224   6.497   4.304   1.00 48.50 2   B 1 
ATOM 3206 C CD    . PRO B 2 2   ? 18.140   6.400   5.517   1.00 50.53 2   B 1 
ATOM 3207 N N     . PRO B 2 3   ? 14.580   8.891   7.093   1.00 55.26 3   B 1 
ATOM 3208 C CA    . PRO B 2 3   ? 13.335   8.654   7.782   1.00 55.34 3   B 1 
ATOM 3209 C C     . PRO B 2 3   ? 12.439   7.899   6.817   1.00 58.84 3   B 1 
ATOM 3210 O O     . PRO B 2 3   ? 12.227   8.337   5.684   1.00 58.75 3   B 1 
ATOM 3211 C CB    . PRO B 2 3   ? 12.790   10.028  8.182   1.00 49.52 3   B 1 
ATOM 3212 C CG    . PRO B 2 3   ? 13.510   10.978  7.233   1.00 48.58 3   B 1 
ATOM 3213 C CD    . PRO B 2 3   ? 14.842   10.302  6.985   1.00 50.87 3   B 1 
ATOM 3214 N N     . VAL B 2 4   ? 12.028   6.701   7.206   1.00 64.96 4   B 1 
ATOM 3215 C CA    . VAL B 2 4   ? 11.278   5.841   6.304   1.00 67.37 4   B 1 
ATOM 3216 C C     . VAL B 2 4   ? 10.020   6.593   5.969   1.00 72.33 4   B 1 
ATOM 3217 O O     . VAL B 2 4   ? 9.207    6.831   6.867   1.00 69.19 4   B 1 
ATOM 3218 C CB    . VAL B 2 4   ? 10.967   4.488   6.950   1.00 59.28 4   B 1 
ATOM 3219 C CG1   . VAL B 2 4   ? 9.978    3.666   6.130   1.00 50.98 4   B 1 
ATOM 3220 C CG2   . VAL B 2 4   ? 12.267   3.695   7.060   1.00 54.71 4   B 1 
ATOM 3221 N N     . ARG B 2 5   ? 9.888    7.001   4.708   1.00 65.41 5   B 1 
ATOM 3222 C CA    . ARG B 2 5   ? 8.770    7.804   4.233   1.00 68.84 5   B 1 
ATOM 3223 C C     . ARG B 2 5   ? 7.492    7.140   4.723   1.00 74.76 5   B 1 
ATOM 3224 O O     . ARG B 2 5   ? 7.325    5.931   4.553   1.00 71.59 5   B 1 
ATOM 3225 C CB    . ARG B 2 5   ? 8.771    7.901   2.705   1.00 59.73 5   B 1 
ATOM 3226 C CG    . ARG B 2 5   ? 9.967    8.672   2.141   1.00 51.08 5   B 1 
ATOM 3227 C CD    . ARG B 2 5   ? 9.880    8.755   0.612   1.00 46.47 5   B 1 
ATOM 3228 N NE    . ARG B 2 5   ? 10.979   9.568   0.053   1.00 41.29 5   B 1 
ATOM 3229 C CZ    . ARG B 2 5   ? 11.049   10.075  -1.155  1.00 36.44 5   B 1 
ATOM 3230 N NH1   . ARG B 2 5   ? 10.148   9.829   -2.067  1.00 35.26 5   B 1 
ATOM 3231 N NH2   . ARG B 2 5   ? 12.024   10.870  -1.489  1.00 32.33 5   B 1 
ATOM 3232 N N     . GLU B 2 6   ? 6.618    7.919   5.338   1.00 71.85 6   B 1 
ATOM 3233 C CA    . GLU B 2 6   ? 5.376    7.353   5.855   1.00 73.58 6   B 1 
ATOM 3234 C C     . GLU B 2 6   ? 4.578    6.653   4.741   1.00 77.78 6   B 1 
ATOM 3235 O O     . GLU B 2 6   ? 3.969    5.605   4.939   1.00 71.87 6   B 1 
ATOM 3236 C CB    . GLU B 2 6   ? 4.581    8.465   6.562   1.00 64.51 6   B 1 
ATOM 3237 C CG    . GLU B 2 6   ? 3.426    7.885   7.358   1.00 55.22 6   B 1 
ATOM 3238 C CD    . GLU B 2 6   ? 2.714    8.908   8.246   1.00 49.75 6   B 1 
ATOM 3239 O OE1   . GLU B 2 6   ? 1.840    8.480   9.028   1.00 47.02 6   B 1 
ATOM 3240 O OE2   . GLU B 2 6   ? 3.023    10.104  8.167   1.00 47.73 6   B 1 
ATOM 3241 N N     . GLN B 2 7   ? 4.727    7.151   3.512   1.00 69.54 7   B 1 
ATOM 3242 C CA    . GLN B 2 7   ? 4.212    6.519   2.297   1.00 71.91 7   B 1 
ATOM 3243 C C     . GLN B 2 7   ? 4.790    5.111   2.030   1.00 77.02 7   B 1 
ATOM 3244 O O     . GLN B 2 7   ? 4.185    4.320   1.315   1.00 73.42 7   B 1 
ATOM 3245 C CB    . GLN B 2 7   ? 4.546    7.415   1.101   1.00 67.50 7   B 1 
ATOM 3246 C CG    . GLN B 2 7   ? 3.900    8.812   1.168   1.00 60.47 7   B 1 
ATOM 3247 C CD    . GLN B 2 7   ? 4.347    9.684   -0.011  1.00 51.67 7   B 1 
ATOM 3248 O OE1   . GLN B 2 7   ? 5.128    9.266   -0.852  1.00 50.68 7   B 1 
ATOM 3249 N NE2   . GLN B 2 7   ? 3.881    10.903  -0.098  1.00 45.80 7   B 1 
ATOM 3250 N N     . ASP B 2 8   ? 5.941    4.753   2.573   1.00 83.30 8   B 1 
ATOM 3251 C CA    . ASP B 2 8   ? 6.543    3.434   2.361   1.00 82.93 8   B 1 
ATOM 3252 C C     . ASP B 2 8   ? 5.889    2.313   3.177   1.00 86.14 8   B 1 
ATOM 3253 O O     . ASP B 2 8   ? 6.080    1.141   2.852   1.00 81.86 8   B 1 
ATOM 3254 C CB    . ASP B 2 8   ? 8.034    3.476   2.700   1.00 77.04 8   B 1 
ATOM 3255 C CG    . ASP B 2 8   ? 8.940    4.021   1.624   1.00 70.67 8   B 1 
ATOM 3256 O OD1   . ASP B 2 8   ? 8.595    3.889   0.430   1.00 63.33 8   B 1 
ATOM 3257 O OD2   . ASP B 2 8   ? 10.101   4.321   1.995   1.00 63.38 8   B 1 
ATOM 3258 N N     . ARG B 2 9   ? 5.140    2.658   4.227   1.00 91.35 9   B 1 
ATOM 3259 C CA    . ARG B 2 9   ? 4.373    1.719   5.051   1.00 92.25 9   B 1 
ATOM 3260 C C     . ARG B 2 9   ? 2.977    1.418   4.504   1.00 93.91 9   B 1 
ATOM 3261 O O     . ARG B 2 9   ? 2.286    0.568   5.053   1.00 91.21 9   B 1 
ATOM 3262 C CB    . ARG B 2 9   ? 4.331    2.202   6.515   1.00 88.71 9   B 1 
ATOM 3263 C CG    . ARG B 2 9   ? 3.467    3.452   6.731   1.00 80.44 9   B 1 
ATOM 3264 C CD    . ARG B 2 9   ? 3.480    3.962   8.158   1.00 77.17 9   B 1 
ATOM 3265 N NE    . ARG B 2 9   ? 2.603    5.137   8.351   1.00 69.09 9   B 1 
ATOM 3266 C CZ    . ARG B 2 9   ? 1.312    5.130   8.656   1.00 62.29 9   B 1 
ATOM 3267 N NH1   . ARG B 2 9   ? 0.639    4.032   8.845   1.00 58.42 9   B 1 
ATOM 3268 N NH2   . ARG B 2 9   ? 0.655    6.234   8.798   1.00 54.55 9   B 1 
ATOM 3269 N N     . LEU B 2 10  ? 2.559    2.140   3.446   1.00 94.61 10  B 1 
ATOM 3270 C CA    . LEU B 2 10  ? 1.212    2.069   2.882   1.00 95.23 10  B 1 
ATOM 3271 C C     . LEU B 2 10  ? 1.250    1.618   1.422   1.00 95.50 10  B 1 
ATOM 3272 O O     . LEU B 2 10  ? 2.246    1.823   0.717   1.00 93.94 10  B 1 
ATOM 3273 C CB    . LEU B 2 10  ? 0.529    3.438   3.034   1.00 94.59 10  B 1 
ATOM 3274 C CG    . LEU B 2 10  ? 0.372    3.939   4.484   1.00 93.71 10  B 1 
ATOM 3275 C CD1   . LEU B 2 10  ? -0.269   5.309   4.480   1.00 88.67 10  B 1 
ATOM 3276 C CD2   . LEU B 2 10  ? -0.498   3.013   5.335   1.00 87.91 10  B 1 
ATOM 3277 N N     . MET B 2 11  ? 0.149    1.010   0.941   1.00 95.21 11  B 1 
ATOM 3278 C CA    . MET B 2 11  ? -0.004   0.742   -0.493  1.00 95.31 11  B 1 
ATOM 3279 C C     . MET B 2 11  ? -0.098   2.059   -1.273  1.00 95.11 11  B 1 
ATOM 3280 O O     . MET B 2 11  ? -0.594   3.040   -0.731  1.00 93.63 11  B 1 
ATOM 3281 C CB    . MET B 2 11  ? -1.244   -0.116  -0.759  1.00 94.97 11  B 1 
ATOM 3282 C CG    . MET B 2 11  ? -1.125   -1.547  -0.230  1.00 92.93 11  B 1 
ATOM 3283 S SD    . MET B 2 11  ? 0.270    -2.475  -0.928  1.00 91.70 11  B 1 
ATOM 3284 C CE    . MET B 2 11  ? 1.307    -2.562  0.515   1.00 83.60 11  B 1 
ATOM 3285 N N     . PRO B 2 12  ? 0.340    2.115   -2.555  1.00 92.97 12  B 1 
ATOM 3286 C CA    . PRO B 2 12  ? 0.163    3.318   -3.363  1.00 91.81 12  B 1 
ATOM 3287 C C     . PRO B 2 12  ? -1.318   3.685   -3.492  1.00 92.66 12  B 1 
ATOM 3288 O O     . PRO B 2 12  ? -2.107   2.881   -3.985  1.00 92.18 12  B 1 
ATOM 3289 C CB    . PRO B 2 12  ? 0.792    3.000   -4.721  1.00 89.86 12  B 1 
ATOM 3290 C CG    . PRO B 2 12  ? 1.782    1.875   -4.407  1.00 87.60 12  B 1 
ATOM 3291 C CD    . PRO B 2 12  ? 1.098    1.117   -3.280  1.00 90.09 12  B 1 
ATOM 3292 N N     . ILE B 2 13  ? -1.682   4.913   -3.105  1.00 91.03 13  B 1 
ATOM 3293 C CA    . ILE B 2 13  ? -3.075   5.364   -3.055  1.00 91.67 13  B 1 
ATOM 3294 C C     . ILE B 2 13  ? -3.781   5.221   -4.410  1.00 92.68 13  B 1 
ATOM 3295 O O     . ILE B 2 13  ? -4.938   4.805   -4.462  1.00 92.69 13  B 1 
ATOM 3296 C CB    . ILE B 2 13  ? -3.132   6.808   -2.506  1.00 90.83 13  B 1 
ATOM 3297 C CG1   . ILE B 2 13  ? -4.559   7.255   -2.123  1.00 88.26 13  B 1 
ATOM 3298 C CG2   . ILE B 2 13  ? -2.536   7.824   -3.496  1.00 86.36 13  B 1 
ATOM 3299 C CD1   . ILE B 2 13  ? -5.153   6.459   -0.958  1.00 81.48 13  B 1 
ATOM 3300 N N     . ALA B 2 14  ? -3.076   5.458   -5.525  1.00 91.57 14  B 1 
ATOM 3301 C CA    . ALA B 2 14  ? -3.639   5.298   -6.859  1.00 90.43 14  B 1 
ATOM 3302 C C     . ALA B 2 14  ? -4.075   3.854   -7.173  1.00 91.85 14  B 1 
ATOM 3303 O O     . ALA B 2 14  ? -5.060   3.648   -7.886  1.00 91.13 14  B 1 
ATOM 3304 C CB    . ALA B 2 14  ? -2.605   5.785   -7.874  1.00 87.82 14  B 1 
ATOM 3305 N N     . ASN B 2 15  ? -3.353   2.849   -6.647  1.00 93.13 15  B 1 
ATOM 3306 C CA    . ASN B 2 15  ? -3.727   1.450   -6.826  1.00 93.47 15  B 1 
ATOM 3307 C C     . ASN B 2 15  ? -4.957   1.117   -5.971  1.00 94.95 15  B 1 
ATOM 3308 O O     . ASN B 2 15  ? -5.870   0.464   -6.462  1.00 94.78 15  B 1 
ATOM 3309 C CB    . ASN B 2 15  ? -2.551   0.523   -6.486  1.00 92.31 15  B 1 
ATOM 3310 C CG    . ASN B 2 15  ? -1.390   0.592   -7.464  1.00 90.27 15  B 1 
ATOM 3311 O OD1   . ASN B 2 15  ? -1.236   1.487   -8.276  1.00 80.39 15  B 1 
ATOM 3312 N ND2   . ASN B 2 15  ? -0.500   -0.387  -7.415  1.00 80.37 15  B 1 
ATOM 3313 N N     . VAL B 2 16  ? -5.010   1.614   -4.734  1.00 96.15 16  B 1 
ATOM 3314 C CA    . VAL B 2 16  ? -6.158   1.441   -3.839  1.00 97.17 16  B 1 
ATOM 3315 C C     . VAL B 2 16  ? -7.422   2.043   -4.465  1.00 97.69 16  B 1 
ATOM 3316 O O     . VAL B 2 16  ? -8.405   1.336   -4.631  1.00 97.19 16  B 1 
ATOM 3317 C CB    . VAL B 2 16  ? -5.883   2.054   -2.446  1.00 96.94 16  B 1 
ATOM 3318 C CG1   . VAL B 2 16  ? -7.082   1.911   -1.508  1.00 95.38 16  B 1 
ATOM 3319 C CG2   . VAL B 2 16  ? -4.676   1.363   -1.788  1.00 95.35 16  B 1 
ATOM 3320 N N     . ILE B 2 17  ? -7.366   3.294   -4.940  1.00 96.72 17  B 1 
ATOM 3321 C CA    . ILE B 2 17  ? -8.500   3.968   -5.594  1.00 96.68 17  B 1 
ATOM 3322 C C     . ILE B 2 17  ? -8.968   3.195   -6.836  1.00 97.16 17  B 1 
ATOM 3323 O O     . ILE B 2 17  ? -10.170  3.063   -7.064  1.00 96.72 17  B 1 
ATOM 3324 C CB    . ILE B 2 17  ? -8.119   5.413   -5.975  1.00 95.81 17  B 1 
ATOM 3325 C CG1   . ILE B 2 17  ? -7.869   6.271   -4.721  1.00 93.44 17  B 1 
ATOM 3326 C CG2   . ILE B 2 17  ? -9.231   6.068   -6.833  1.00 93.42 17  B 1 
ATOM 3327 C CD1   . ILE B 2 17  ? -7.123   7.577   -5.022  1.00 87.62 17  B 1 
ATOM 3328 N N     . ARG B 2 18  ? -8.035   2.677   -7.647  1.00 96.90 18  B 1 
ATOM 3329 C CA    . ARG B 2 18  ? -8.382   1.882   -8.832  1.00 96.68 18  B 1 
ATOM 3330 C C     . ARG B 2 18  ? -9.172   0.624   -8.468  1.00 97.39 18  B 1 
ATOM 3331 O O     . ARG B 2 18  ? -10.105  0.287   -9.185  1.00 96.45 18  B 1 
ATOM 3332 C CB    . ARG B 2 18  ? -7.101   1.535   -9.607  1.00 95.13 18  B 1 
ATOM 3333 C CG    . ARG B 2 18  ? -7.411   0.914   -10.978 1.00 88.66 18  B 1 
ATOM 3334 C CD    . ARG B 2 18  ? -6.128   0.403   -11.659 1.00 85.96 18  B 1 
ATOM 3335 N NE    . ARG B 2 18  ? -5.140   1.481   -11.834 1.00 76.33 18  B 1 
ATOM 3336 C CZ    . ARG B 2 18  ? -3.832   1.397   -11.649 1.00 70.25 18  B 1 
ATOM 3337 N NH1   . ARG B 2 18  ? -3.254   0.271   -11.341 1.00 61.93 18  B 1 
ATOM 3338 N NH2   . ARG B 2 18  ? -3.077   2.458   -11.767 1.00 62.46 18  B 1 
ATOM 3339 N N     . ILE B 2 19  ? -8.800   -0.047  -7.376  1.00 97.30 19  B 1 
ATOM 3340 C CA    . ILE B 2 19  ? -9.509   -1.236  -6.888  1.00 97.64 19  B 1 
ATOM 3341 C C     . ILE B 2 19  ? -10.880  -0.839  -6.326  1.00 97.97 19  B 1 
ATOM 3342 O O     . ILE B 2 19  ? -11.883  -1.389  -6.766  1.00 97.38 19  B 1 
ATOM 3343 C CB    . ILE B 2 19  ? -8.642   -2.008  -5.868  1.00 97.50 19  B 1 
ATOM 3344 C CG1   . ILE B 2 19  ? -7.363   -2.562  -6.535  1.00 96.19 19  B 1 
ATOM 3345 C CG2   . ILE B 2 19  ? -9.446   -3.181  -5.264  1.00 96.28 19  B 1 
ATOM 3346 C CD1   . ILE B 2 19  ? -6.270   -2.944  -5.528  1.00 91.90 19  B 1 
ATOM 3347 N N     . MET B 2 20  ? -10.954  0.172   -5.463  1.00 98.06 20  B 1 
ATOM 3348 C CA    . MET B 2 20  ? -12.217  0.672   -4.903  1.00 98.17 20  B 1 
ATOM 3349 C C     . MET B 2 20  ? -13.243  1.002   -5.993  1.00 98.12 20  B 1 
ATOM 3350 O O     . MET B 2 20  ? -14.407  0.611   -5.894  1.00 97.32 20  B 1 
ATOM 3351 C CB    . MET B 2 20  ? -11.971  1.938   -4.065  1.00 98.02 20  B 1 
ATOM 3352 C CG    . MET B 2 20  ? -11.157  1.706   -2.801  1.00 97.13 20  B 1 
ATOM 3353 S SD    . MET B 2 20  ? -10.782  3.245   -1.900  1.00 96.15 20  B 1 
ATOM 3354 C CE    . MET B 2 20  ? -12.395  3.558   -1.136  1.00 89.87 20  B 1 
ATOM 3355 N N     . ARG B 2 21  ? -12.806  1.656   -7.074  1.00 98.07 21  B 1 
ATOM 3356 C CA    . ARG B 2 21  ? -13.696  2.037   -8.183  1.00 97.99 21  B 1 
ATOM 3357 C C     . ARG B 2 21  ? -14.259  0.856   -8.976  1.00 97.99 21  B 1 
ATOM 3358 O O     . ARG B 2 21  ? -15.212  1.069   -9.715  1.00 96.62 21  B 1 
ATOM 3359 C CB    . ARG B 2 21  ? -12.987  3.026   -9.113  1.00 97.29 21  B 1 
ATOM 3360 C CG    . ARG B 2 21  ? -12.861  4.433   -8.499  1.00 93.21 21  B 1 
ATOM 3361 C CD    . ARG B 2 21  ? -12.230  5.411   -9.494  1.00 89.26 21  B 1 
ATOM 3362 N NE    . ARG B 2 21  ? -12.053  6.771   -8.953  1.00 83.27 21  B 1 
ATOM 3363 C CZ    . ARG B 2 21  ? -12.972  7.723   -8.839  1.00 78.02 21  B 1 
ATOM 3364 N NH1   . ARG B 2 21  ? -14.221  7.534   -9.178  1.00 67.43 21  B 1 
ATOM 3365 N NH2   . ARG B 2 21  ? -12.653  8.906   -8.371  1.00 72.35 21  B 1 
ATOM 3366 N N     . ARG B 2 22  ? -13.724  -0.350  -8.848  1.00 97.61 22  B 1 
ATOM 3367 C CA    . ARG B 2 22  ? -14.274  -1.532  -9.528  1.00 97.09 22  B 1 
ATOM 3368 C C     . ARG B 2 22  ? -15.591  -2.008  -8.913  1.00 97.29 22  B 1 
ATOM 3369 O O     . ARG B 2 22  ? -16.441  -2.472  -9.660  1.00 95.46 22  B 1 
ATOM 3370 C CB    . ARG B 2 22  ? -13.264  -2.688  -9.524  1.00 95.55 22  B 1 
ATOM 3371 C CG    . ARG B 2 22  ? -12.182  -2.510  -10.600 1.00 90.48 22  B 1 
ATOM 3372 C CD    . ARG B 2 22  ? -11.351  -3.783  -10.765 1.00 88.39 22  B 1 
ATOM 3373 N NE    . ARG B 2 22  ? -10.147  -3.775  -9.931  1.00 84.22 22  B 1 
ATOM 3374 C CZ    . ARG B 2 22  ? -9.474   -4.841  -9.525  1.00 82.63 22  B 1 
ATOM 3375 N NH1   . ARG B 2 22  ? -9.877   -6.069  -9.705  1.00 75.73 22  B 1 
ATOM 3376 N NH2   . ARG B 2 22  ? -8.346   -4.695  -8.924  1.00 74.05 22  B 1 
ATOM 3377 N N     . VAL B 2 23  ? -15.765  -1.879  -7.609  1.00 97.52 23  B 1 
ATOM 3378 C CA    . VAL B 2 23  ? -16.979  -2.343  -6.916  1.00 97.19 23  B 1 
ATOM 3379 C C     . VAL B 2 23  ? -18.020  -1.239  -6.759  1.00 97.30 23  B 1 
ATOM 3380 O O     . VAL B 2 23  ? -19.187  -1.515  -6.512  1.00 95.85 23  B 1 
ATOM 3381 C CB    . VAL B 2 23  ? -16.592  -3.000  -5.577  1.00 95.68 23  B 1 
ATOM 3382 C CG1   . VAL B 2 23  ? -16.224  -1.992  -4.484  1.00 90.64 23  B 1 
ATOM 3383 C CG2   . VAL B 2 23  ? -17.702  -3.920  -5.067  1.00 91.18 23  B 1 
ATOM 3384 N N     . LEU B 2 24  ? -17.614  0.019   -6.929  1.00 97.66 24  B 1 
ATOM 3385 C CA    . LEU B 2 24  ? -18.511  1.159   -6.815  1.00 97.75 24  B 1 
ATOM 3386 C C     . LEU B 2 24  ? -19.230  1.464   -8.142  1.00 97.62 24  B 1 
ATOM 3387 O O     . LEU B 2 24  ? -18.636  1.310   -9.213  1.00 95.86 24  B 1 
ATOM 3388 C CB    . LEU B 2 24  ? -17.728  2.386   -6.328  1.00 97.26 24  B 1 
ATOM 3389 C CG    . LEU B 2 24  ? -17.211  2.268   -4.888  1.00 96.77 24  B 1 
ATOM 3390 C CD1   . LEU B 2 24  ? -16.385  3.516   -4.549  1.00 94.08 24  B 1 
ATOM 3391 C CD2   . LEU B 2 24  ? -18.344  2.167   -3.863  1.00 93.52 24  B 1 
ATOM 3392 N N     . PRO B 2 25  ? -20.473  1.974   -8.093  1.00 97.41 25  B 1 
ATOM 3393 C CA    . PRO B 2 25  ? -21.161  2.444   -9.286  1.00 97.02 25  B 1 
ATOM 3394 C C     . PRO B 2 25  ? -20.415  3.633   -9.924  1.00 97.15 25  B 1 
ATOM 3395 O O     . PRO B 2 25  ? -19.737  4.400   -9.228  1.00 95.59 25  B 1 
ATOM 3396 C CB    . PRO B 2 25  ? -22.578  2.809   -8.828  1.00 95.57 25  B 1 
ATOM 3397 C CG    . PRO B 2 25  ? -22.404  3.139   -7.356  1.00 92.98 25  B 1 
ATOM 3398 C CD    . PRO B 2 25  ? -21.289  2.196   -6.909  1.00 96.07 25  B 1 
ATOM 3399 N N     . PRO B 2 26  ? -20.534  3.838   -11.247 1.00 96.44 26  B 1 
ATOM 3400 C CA    . PRO B 2 26  ? -19.711  4.822   -11.970 1.00 95.86 26  B 1 
ATOM 3401 C C     . PRO B 2 26  ? -19.931  6.282   -11.531 1.00 95.99 26  B 1 
ATOM 3402 O O     . PRO B 2 26  ? -19.059  7.121   -11.739 1.00 92.72 26  B 1 
ATOM 3403 C CB    . PRO B 2 26  ? -20.067  4.617   -13.446 1.00 94.41 26  B 1 
ATOM 3404 C CG    . PRO B 2 26  ? -21.440  3.955   -13.419 1.00 91.34 26  B 1 
ATOM 3405 C CD    . PRO B 2 26  ? -21.378  3.099   -12.160 1.00 95.08 26  B 1 
ATOM 3406 N N     . HIS B 2 27  ? -21.080  6.587   -10.915 1.00 95.50 27  B 1 
ATOM 3407 C CA    . HIS B 2 27  ? -21.403  7.917   -10.392 1.00 95.22 27  B 1 
ATOM 3408 C C     . HIS B 2 27  ? -20.923  8.157   -8.956  1.00 95.80 27  B 1 
ATOM 3409 O O     . HIS B 2 27  ? -21.086  9.269   -8.438  1.00 93.23 27  B 1 
ATOM 3410 C CB    . HIS B 2 27  ? -22.920  8.142   -10.514 1.00 93.48 27  B 1 
ATOM 3411 C CG    . HIS B 2 27  ? -23.724  7.187   -9.672  1.00 88.91 27  B 1 
ATOM 3412 N ND1   . HIS B 2 27  ? -24.273  5.980   -10.083 1.00 75.27 27  B 1 
ATOM 3413 C CD2   . HIS B 2 27  ? -24.051  7.344   -8.348  1.00 75.35 27  B 1 
ATOM 3414 C CE1   . HIS B 2 27  ? -24.903  5.431   -9.038  1.00 72.78 27  B 1 
ATOM 3415 N NE2   . HIS B 2 27  ? -24.796  6.222   -7.968  1.00 75.97 27  B 1 
ATOM 3416 N N     . ALA B 2 28  ? -20.377  7.135   -8.298  1.00 96.32 28  B 1 
ATOM 3417 C CA    . ALA B 2 28  ? -19.919  7.243   -6.926  1.00 96.59 28  B 1 
ATOM 3418 C C     . ALA B 2 28  ? -18.678  8.136   -6.812  1.00 97.00 28  B 1 
ATOM 3419 O O     . ALA B 2 28  ? -17.727  8.049   -7.596  1.00 95.35 28  B 1 
ATOM 3420 C CB    . ALA B 2 28  ? -19.648  5.855   -6.352  1.00 95.26 28  B 1 
ATOM 3421 N N     . LYS B 2 29  ? -18.681  8.977   -5.780  1.00 97.67 29  B 1 
ATOM 3422 C CA    . LYS B 2 29  ? -17.509  9.752   -5.370  1.00 97.63 29  B 1 
ATOM 3423 C C     . LYS B 2 29  ? -16.913  9.130   -4.107  1.00 97.80 29  B 1 
ATOM 3424 O O     . LYS B 2 29  ? -17.608  8.477   -3.335  1.00 96.41 29  B 1 
ATOM 3425 C CB    . LYS B 2 29  ? -17.876  11.225  -5.181  1.00 96.58 29  B 1 
ATOM 3426 C CG    . LYS B 2 29  ? -18.333  11.887  -6.491  1.00 90.60 29  B 1 
ATOM 3427 C CD    . LYS B 2 29  ? -18.531  13.397  -6.313  1.00 84.77 29  B 1 
ATOM 3428 C CE    . LYS B 2 29  ? -18.936  14.043  -7.635  1.00 76.22 29  B 1 
ATOM 3429 N NZ    . LYS B 2 29  ? -18.942  15.525  -7.550  1.00 65.28 29  B 1 
ATOM 3430 N N     . ILE B 2 30  ? -15.613  9.342   -3.894  1.00 97.36 30  B 1 
ATOM 3431 C CA    . ILE B 2 30  ? -14.899  8.861   -2.715  1.00 97.45 30  B 1 
ATOM 3432 C C     . ILE B 2 30  ? -14.188  10.058  -2.087  1.00 97.33 30  B 1 
ATOM 3433 O O     . ILE B 2 30  ? -13.392  10.701  -2.775  1.00 95.63 30  B 1 
ATOM 3434 C CB    . ILE B 2 30  ? -13.897  7.739   -3.061  1.00 97.06 30  B 1 
ATOM 3435 C CG1   . ILE B 2 30  ? -14.483  6.639   -3.983  1.00 93.82 30  B 1 
ATOM 3436 C CG2   . ILE B 2 30  ? -13.380  7.110   -1.753  1.00 93.28 30  B 1 
ATOM 3437 C CD1   . ILE B 2 30  ? -13.441  5.626   -4.482  1.00 92.12 30  B 1 
ATOM 3438 N N     . SER B 2 31  ? -14.455  10.345  -0.820  1.00 98.09 31  B 1 
ATOM 3439 C CA    . SER B 2 31  ? -13.732  11.394  -0.100  1.00 97.60 31  B 1 
ATOM 3440 C C     . SER B 2 31  ? -12.261  11.017  0.098   1.00 97.70 31  B 1 
ATOM 3441 O O     . SER B 2 31  ? -11.908  9.837   0.116   1.00 96.55 31  B 1 
ATOM 3442 C CB    . SER B 2 31  ? -14.397  11.707  1.248   1.00 96.46 31  B 1 
ATOM 3443 O OG    . SER B 2 31  ? -14.176  10.670  2.174   1.00 86.99 31  B 1 
ATOM 3444 N N     . ASP B 2 32  ? -11.386  12.009  0.250   1.00 96.22 32  B 1 
ATOM 3445 C CA    . ASP B 2 32  ? -9.957   11.754  0.411   1.00 95.68 32  B 1 
ATOM 3446 C C     . ASP B 2 32  ? -9.643   11.046  1.731   1.00 96.14 32  B 1 
ATOM 3447 O O     . ASP B 2 32  ? -8.930   10.041  1.735   1.00 95.15 32  B 1 
ATOM 3448 C CB    . ASP B 2 32  ? -9.175   13.061  0.208   1.00 93.78 32  B 1 
ATOM 3449 C CG    . ASP B 2 32  ? -9.292   13.523  -1.256  1.00 88.02 32  B 1 
ATOM 3450 O OD1   . ASP B 2 32  ? -9.396   12.657  -2.157  1.00 80.29 32  B 1 
ATOM 3451 O OD2   . ASP B 2 32  ? -9.331   14.744  -1.486  1.00 80.29 32  B 1 
ATOM 3452 N N     . ASP B 2 33  ? -10.319  11.424  2.811   1.00 96.83 33  B 1 
ATOM 3453 C CA    . ASP B 2 33  ? -10.257  10.716  4.091   1.00 96.69 33  B 1 
ATOM 3454 C C     . ASP B 2 33  ? -10.656  9.238   3.975   1.00 97.36 33  B 1 
ATOM 3455 O O     . ASP B 2 33  ? -10.088  8.373   4.652   1.00 95.79 33  B 1 
ATOM 3456 C CB    . ASP B 2 33  ? -11.216  11.381  5.091   1.00 94.49 33  B 1 
ATOM 3457 C CG    . ASP B 2 33  ? -10.675  12.635  5.768   1.00 86.92 33  B 1 
ATOM 3458 O OD1   . ASP B 2 33  ? -9.601   13.124  5.366   1.00 73.91 33  B 1 
ATOM 3459 O OD2   . ASP B 2 33  ? -11.336  13.066  6.737   1.00 78.25 33  B 1 
ATOM 3460 N N     . ALA B 2 34  ? -11.631  8.908   3.130   1.00 97.30 34  B 1 
ATOM 3461 C CA    . ALA B 2 34  ? -12.035  7.531   2.904   1.00 97.38 34  B 1 
ATOM 3462 C C     . ALA B 2 34  ? -10.954  6.737   2.149   1.00 97.60 34  B 1 
ATOM 3463 O O     . ALA B 2 34  ? -10.643  5.609   2.529   1.00 96.92 34  B 1 
ATOM 3464 C CB    . ALA B 2 34  ? -13.375  7.496   2.168   1.00 96.91 34  B 1 
ATOM 3465 N N     . LYS B 2 35  ? -10.326  7.342   1.130   1.00 97.87 35  B 1 
ATOM 3466 C CA    . LYS B 2 35  ? -9.210   6.726   0.401   1.00 97.74 35  B 1 
ATOM 3467 C C     . LYS B 2 35  ? -8.044   6.409   1.339   1.00 97.85 35  B 1 
ATOM 3468 O O     . LYS B 2 35  ? -7.514   5.298   1.311   1.00 97.24 35  B 1 
ATOM 3469 C CB    . LYS B 2 35  ? -8.726   7.656   -0.725  1.00 97.13 35  B 1 
ATOM 3470 C CG    . LYS B 2 35  ? -9.754   7.908   -1.839  1.00 95.63 35  B 1 
ATOM 3471 C CD    . LYS B 2 35  ? -9.307   9.092   -2.695  1.00 93.97 35  B 1 
ATOM 3472 C CE    . LYS B 2 35  ? -10.405  9.578   -3.641  1.00 90.41 35  B 1 
ATOM 3473 N NZ    . LYS B 2 35  ? -10.194  10.993  -4.044  1.00 84.74 35  B 1 
ATOM 3474 N N     . GLU B 2 36  ? -7.678   7.348   2.194   1.00 97.21 36  B 1 
ATOM 3475 C CA    . GLU B 2 36  ? -6.628   7.167   3.195   1.00 96.91 36  B 1 
ATOM 3476 C C     . GLU B 2 36  ? -6.984   6.103   4.231   1.00 97.36 36  B 1 
ATOM 3477 O O     . GLU B 2 36  ? -6.150   5.264   4.568   1.00 96.67 36  B 1 
ATOM 3478 C CB    . GLU B 2 36  ? -6.370   8.485   3.934   1.00 95.81 36  B 1 
ATOM 3479 C CG    . GLU B 2 36  ? -5.687   9.515   3.057   1.00 91.83 36  B 1 
ATOM 3480 C CD    . GLU B 2 36  ? -5.458   10.828  3.816   1.00 89.25 36  B 1 
ATOM 3481 O OE1   . GLU B 2 36  ? -5.539   11.887  3.175   1.00 85.27 36  B 1 
ATOM 3482 O OE2   . GLU B 2 36  ? -5.160   10.770  5.022   1.00 82.82 36  B 1 
ATOM 3483 N N     . THR B 2 37  ? -8.225   6.096   4.695   1.00 97.36 37  B 1 
ATOM 3484 C CA    . THR B 2 37  ? -8.685   5.103   5.675   1.00 97.57 37  B 1 
ATOM 3485 C C     . THR B 2 37  ? -8.596   3.690   5.105   1.00 97.86 37  B 1 
ATOM 3486 O O     . THR B 2 37  ? -8.041   2.813   5.760   1.00 97.28 37  B 1 
ATOM 3487 C CB    . THR B 2 37  ? -10.109  5.414   6.152   1.00 97.15 37  B 1 
ATOM 3488 O OG1   . THR B 2 37  ? -10.157  6.703   6.720   1.00 92.99 37  B 1 
ATOM 3489 C CG2   . THR B 2 37  ? -10.574  4.451   7.245   1.00 92.09 37  B 1 
ATOM 3490 N N     . ILE B 2 38  ? -9.057   3.452   3.874   1.00 97.96 38  B 1 
ATOM 3491 C CA    . ILE B 2 38  ? -8.906   2.146   3.215   1.00 98.01 38  B 1 
ATOM 3492 C C     . ILE B 2 38  ? -7.423   1.787   3.051   1.00 98.11 38  B 1 
ATOM 3493 O O     . ILE B 2 38  ? -7.025   0.657   3.316   1.00 97.52 38  B 1 
ATOM 3494 C CB    . ILE B 2 38  ? -9.647   2.123   1.863   1.00 97.70 38  B 1 
ATOM 3495 C CG1   . ILE B 2 38  ? -11.172  2.255   2.029   1.00 95.52 38  B 1 
ATOM 3496 C CG2   . ILE B 2 38  ? -9.311   0.853   1.054   1.00 96.01 38  B 1 
ATOM 3497 C CD1   . ILE B 2 38  ? -11.889  1.051   2.651   1.00 88.09 38  B 1 
ATOM 3498 N N     . GLN B 2 39  ? -6.583   2.747   2.667   1.00 97.69 39  B 1 
ATOM 3499 C CA    . GLN B 2 39  ? -5.142   2.543   2.510   1.00 97.32 39  B 1 
ATOM 3500 C C     . GLN B 2 39  ? -4.476   2.087   3.819   1.00 97.56 39  B 1 
ATOM 3501 O O     . GLN B 2 39  ? -3.640   1.175   3.809   1.00 96.71 39  B 1 
ATOM 3502 C CB    . GLN B 2 39  ? -4.534   3.853   1.998   1.00 96.04 39  B 1 
ATOM 3503 C CG    . GLN B 2 39  ? -3.084   3.713   1.560   1.00 93.64 39  B 1 
ATOM 3504 C CD    . GLN B 2 39  ? -2.417   5.072   1.279   1.00 93.04 39  B 1 
ATOM 3505 O OE1   . GLN B 2 39  ? -2.748   6.088   1.864   1.00 87.17 39  B 1 
ATOM 3506 N NE2   . GLN B 2 39  ? -1.441   5.126   0.401   1.00 84.87 39  B 1 
ATOM 3507 N N     . GLU B 2 40  ? -4.850   2.674   4.945   1.00 97.40 40  B 1 
ATOM 3508 C CA    . GLU B 2 40  ? -4.402   2.257   6.266   1.00 97.26 40  B 1 
ATOM 3509 C C     . GLU B 2 40  ? -4.929   0.861   6.621   1.00 97.75 40  B 1 
ATOM 3510 O O     . GLU B 2 40  ? -4.140   -0.011  7.008   1.00 97.06 40  B 1 
ATOM 3511 C CB    . GLU B 2 40  ? -4.800   3.293   7.337   1.00 96.19 40  B 1 
ATOM 3512 C CG    . GLU B 2 40  ? -3.980   4.588   7.246   1.00 88.74 40  B 1 
ATOM 3513 C CD    . GLU B 2 40  ? -4.213   5.595   8.392   1.00 84.45 40  B 1 
ATOM 3514 O OE1   . GLU B 2 40  ? -3.538   6.651   8.395   1.00 79.66 40  B 1 
ATOM 3515 O OE2   . GLU B 2 40  ? -5.001   5.291   9.311   1.00 77.16 40  B 1 
ATOM 3516 N N     . CYS B 2 41  ? -6.219   0.589   6.392   1.00 97.56 41  B 1 
ATOM 3517 C CA    . CYS B 2 41  ? -6.841   -0.705  6.650   1.00 97.71 41  B 1 
ATOM 3518 C C     . CYS B 2 41  ? -6.122   -1.858  5.929   1.00 97.92 41  B 1 
ATOM 3519 O O     . CYS B 2 41  ? -5.874   -2.895  6.529   1.00 97.26 41  B 1 
ATOM 3520 C CB    . CYS B 2 41  ? -8.320   -0.664  6.246   1.00 97.62 41  B 1 
ATOM 3521 S SG    . CYS B 2 41  ? -9.264   0.421   7.361   1.00 96.67 41  B 1 
ATOM 3522 N N     . VAL B 2 42  ? -5.703   -1.674  4.672   1.00 98.12 42  B 1 
ATOM 3523 C CA    . VAL B 2 42  ? -4.948   -2.688  3.915   1.00 98.10 42  B 1 
ATOM 3524 C C     . VAL B 2 42  ? -3.608   -3.007  4.576   1.00 98.26 42  B 1 
ATOM 3525 O O     . VAL B 2 42  ? -3.219   -4.171  4.681   1.00 97.39 42  B 1 
ATOM 3526 C CB    . VAL B 2 42  ? -4.720   -2.220  2.465   1.00 97.47 42  B 1 
ATOM 3527 C CG1   . VAL B 2 42  ? -3.834   -3.185  1.664   1.00 93.63 42  B 1 
ATOM 3528 C CG2   . VAL B 2 42  ? -6.037   -2.122  1.722   1.00 92.98 42  B 1 
ATOM 3529 N N     . SER B 2 43  ? -2.882   -1.996  5.044   1.00 97.99 43  B 1 
ATOM 3530 C CA    . SER B 2 43  ? -1.594   -2.209  5.711   1.00 97.73 43  B 1 
ATOM 3531 C C     . SER B 2 43  ? -1.745   -2.929  7.051   1.00 97.88 43  B 1 
ATOM 3532 O O     . SER B 2 43  ? -0.909   -3.764  7.408   1.00 96.91 43  B 1 
ATOM 3533 C CB    . SER B 2 43  ? -0.883   -0.880  5.918   1.00 96.83 43  B 1 
ATOM 3534 O OG    . SER B 2 43  ? -0.600   -0.306  4.659   1.00 87.85 43  B 1 
ATOM 3535 N N     . GLU B 2 44  ? -2.822   -2.641  7.755   1.00 97.70 44  B 1 
ATOM 3536 C CA    . GLU B 2 44  ? -3.152   -3.308  9.004   1.00 97.72 44  B 1 
ATOM 3537 C C     . GLU B 2 44  ? -3.596   -4.750  8.771   1.00 97.99 44  B 1 
ATOM 3538 O O     . GLU B 2 44  ? -3.124   -5.639  9.480   1.00 97.06 44  B 1 
ATOM 3539 C CB    . GLU B 2 44  ? -4.186   -2.486  9.781   1.00 97.09 44  B 1 
ATOM 3540 C CG    . GLU B 2 44  ? -3.634   -1.130  10.275  1.00 93.91 44  B 1 
ATOM 3541 C CD    . GLU B 2 44  ? -2.305   -1.266  11.040  1.00 93.41 44  B 1 
ATOM 3542 O OE1   . GLU B 2 44  ? -1.409   -0.399  10.925  1.00 89.41 44  B 1 
ATOM 3543 O OE2   . GLU B 2 44  ? -2.104   -2.268  11.744  1.00 89.41 44  B 1 
ATOM 3544 N N     . TYR B 2 45  ? -4.381   -5.016  7.736   1.00 97.90 45  B 1 
ATOM 3545 C CA    . TYR B 2 45  ? -4.769   -6.364  7.325   1.00 98.00 45  B 1 
ATOM 3546 C C     . TYR B 2 45  ? -3.550   -7.254  7.044   1.00 98.15 45  B 1 
ATOM 3547 O O     . TYR B 2 45  ? -3.412   -8.325  7.630   1.00 97.51 45  B 1 
ATOM 3548 C CB    . TYR B 2 45  ? -5.682   -6.268  6.101   1.00 97.91 45  B 1 
ATOM 3549 C CG    . TYR B 2 45  ? -6.051   -7.617  5.516   1.00 97.83 45  B 1 
ATOM 3550 C CD1   . TYR B 2 45  ? -5.528   -8.028  4.278   1.00 96.66 45  B 1 
ATOM 3551 C CD2   . TYR B 2 45  ? -6.916   -8.477  6.219   1.00 96.67 45  B 1 
ATOM 3552 C CE1   . TYR B 2 45  ? -5.874   -9.275  3.737   1.00 95.98 45  B 1 
ATOM 3553 C CE2   . TYR B 2 45  ? -7.264   -9.724  5.697   1.00 95.91 45  B 1 
ATOM 3554 C CZ    . TYR B 2 45  ? -6.745   -10.123 4.450   1.00 96.40 45  B 1 
ATOM 3555 O OH    . TYR B 2 45  ? -7.101   -11.345 3.925   1.00 94.93 45  B 1 
ATOM 3556 N N     . ILE B 2 46  ? -2.597   -6.780  6.231   1.00 98.06 46  B 1 
ATOM 3557 C CA    . ILE B 2 46  ? -1.354   -7.517  5.961   1.00 98.07 46  B 1 
ATOM 3558 C C     . ILE B 2 46  ? -0.616   -7.829  7.264   1.00 98.05 46  B 1 
ATOM 3559 O O     . ILE B 2 46  ? -0.131   -8.945  7.463   1.00 97.33 46  B 1 
ATOM 3560 C CB    . ILE B 2 46  ? -0.437   -6.725  5.000   1.00 97.72 46  B 1 
ATOM 3561 C CG1   . ILE B 2 46  ? -1.075   -6.592  3.604   1.00 96.51 46  B 1 
ATOM 3562 C CG2   . ILE B 2 46  ? 0.943    -7.398  4.861   1.00 96.18 46  B 1 
ATOM 3563 C CD1   . ILE B 2 46  ? -0.435   -5.486  2.758   1.00 93.50 46  B 1 
ATOM 3564 N N     . SER B 2 47  ? -0.505   -6.850  8.150   1.00 97.92 47  B 1 
ATOM 3565 C CA    . SER B 2 47  ? 0.233    -7.019  9.403   1.00 97.73 47  B 1 
ATOM 3566 C C     . SER B 2 47  ? -0.456   -7.971  10.377  1.00 97.82 47  B 1 
ATOM 3567 O O     . SER B 2 47  ? 0.225    -8.739  11.055  1.00 96.97 47  B 1 
ATOM 3568 C CB    . SER B 2 47  ? 0.421    -5.670  10.070  1.00 97.03 47  B 1 
ATOM 3569 O OG    . SER B 2 47  ? 1.136    -4.791  9.232   1.00 89.96 47  B 1 
ATOM 3570 N N     . PHE B 2 48  ? -1.785   -7.947  10.438  1.00 97.71 48  B 1 
ATOM 3571 C CA    . PHE B 2 48  ? -2.596   -8.818  11.278  1.00 97.76 48  B 1 
ATOM 3572 C C     . PHE B 2 48  ? -2.459   -10.283 10.859  1.00 97.85 48  B 1 
ATOM 3573 O O     . PHE B 2 48  ? -2.028   -11.116 11.666  1.00 96.95 48  B 1 
ATOM 3574 C CB    . PHE B 2 48  ? -4.052   -8.335  11.214  1.00 97.42 48  B 1 
ATOM 3575 C CG    . PHE B 2 48  ? -5.014   -9.119  12.091  1.00 97.30 48  B 1 
ATOM 3576 C CD1   . PHE B 2 48  ? -6.230   -9.574  11.562  1.00 95.87 48  B 1 
ATOM 3577 C CD2   . PHE B 2 48  ? -4.715   -9.348  13.439  1.00 95.77 48  B 1 
ATOM 3578 C CE1   . PHE B 2 48  ? -7.145   -10.235 12.378  1.00 94.93 48  B 1 
ATOM 3579 C CE2   . PHE B 2 48  ? -5.621   -10.019 14.263  1.00 94.84 48  B 1 
ATOM 3580 C CZ    . PHE B 2 48  ? -6.847   -10.467 13.739  1.00 95.41 48  B 1 
ATOM 3581 N N     . ILE B 2 49  ? -2.687   -10.578 9.583   1.00 98.06 49  B 1 
ATOM 3582 C CA    . ILE B 2 49  ? -2.547   -11.932 9.031   1.00 97.96 49  B 1 
ATOM 3583 C C     . ILE B 2 49  ? -1.091   -12.413 9.115   1.00 98.01 49  B 1 
ATOM 3584 O O     . ILE B 2 49  ? -0.837   -13.551 9.504   1.00 97.37 49  B 1 
ATOM 3585 C CB    . ILE B 2 49  ? -3.071   -11.964 7.583   1.00 97.57 49  B 1 
ATOM 3586 C CG1   . ILE B 2 49  ? -4.556   -11.525 7.433   1.00 95.61 49  B 1 
ATOM 3587 C CG2   . ILE B 2 49  ? -2.886   -13.369 6.971   1.00 96.24 49  B 1 
ATOM 3588 C CD1   . ILE B 2 49  ? -5.572   -12.357 8.206   1.00 88.12 49  B 1 
ATOM 3589 N N     . THR B 2 50  ? -0.115   -11.558 8.806   1.00 98.26 50  B 1 
ATOM 3590 C CA    . THR B 2 50  ? 1.304    -11.927 8.898   1.00 98.19 50  B 1 
ATOM 3591 C C     . THR B 2 50  ? 1.707    -12.291 10.324  1.00 98.07 50  B 1 
ATOM 3592 O O     . THR B 2 50  ? 2.475    -13.230 10.504  1.00 97.20 50  B 1 
ATOM 3593 C CB    . THR B 2 50  ? 2.223    -10.793 8.412   1.00 97.66 50  B 1 
ATOM 3594 O OG1   . THR B 2 50  ? 1.973    -10.482 7.066   1.00 92.97 50  B 1 
ATOM 3595 C CG2   . THR B 2 50  ? 3.715    -11.167 8.479   1.00 91.64 50  B 1 
ATOM 3596 N N     . GLY B 2 51  ? 1.214    -11.562 11.310  1.00 97.74 51  B 1 
ATOM 3597 C CA    . GLY B 2 51  ? 1.490    -11.847 12.716  1.00 97.57 51  B 1 
ATOM 3598 C C     . GLY B 2 51  ? 1.038    -13.251 13.122  1.00 97.66 51  B 1 
ATOM 3599 O O     . GLY B 2 51  ? 1.804    -13.987 13.736  1.00 96.78 51  B 1 
ATOM 3600 N N     . GLU B 2 52  ? -0.164   -13.645 12.721  1.00 97.36 52  B 1 
ATOM 3601 C CA    . GLU B 2 52  ? -0.713   -14.971 13.000  1.00 97.10 52  B 1 
ATOM 3602 C C     . GLU B 2 52  ? 0.013    -16.083 12.237  1.00 97.32 52  B 1 
ATOM 3603 O O     . GLU B 2 52  ? 0.399    -17.104 12.815  1.00 96.42 52  B 1 
ATOM 3604 C CB    . GLU B 2 52  ? -2.218   -14.966 12.683  1.00 96.21 52  B 1 
ATOM 3605 C CG    . GLU B 2 52  ? -2.943   -16.214 13.231  1.00 91.01 52  B 1 
ATOM 3606 C CD    . GLU B 2 52  ? -2.789   -16.331 14.755  1.00 91.80 52  B 1 
ATOM 3607 O OE1   . GLU B 2 52  ? -2.587   -17.451 15.257  1.00 87.17 52  B 1 
ATOM 3608 O OE2   . GLU B 2 52  ? -2.817   -15.298 15.450  1.00 87.01 52  B 1 
ATOM 3609 N N     . ALA B 2 53  ? 0.298    -15.865 10.947  1.00 97.74 53  B 1 
ATOM 3610 C CA    . ALA B 2 53  ? 1.061    -16.815 10.137  1.00 97.68 53  B 1 
ATOM 3611 C C     . ALA B 2 53  ? 2.474    -17.037 10.703  1.00 97.67 53  B 1 
ATOM 3612 O O     . ALA B 2 53  ? 2.959    -18.175 10.770  1.00 96.55 53  B 1 
ATOM 3613 C CB    . ALA B 2 53  ? 1.118    -16.276 8.703   1.00 97.25 53  B 1 
ATOM 3614 N N     . ASN B 2 54  ? 3.124    -15.976 11.153  1.00 97.76 54  B 1 
ATOM 3615 C CA    . ASN B 2 54  ? 4.454    -16.064 11.743  1.00 97.66 54  B 1 
ATOM 3616 C C     . ASN B 2 54  ? 4.445    -16.769 13.099  1.00 97.59 54  B 1 
ATOM 3617 O O     . ASN B 2 54  ? 5.367    -17.533 13.387  1.00 96.52 54  B 1 
ATOM 3618 C CB    . ASN B 2 54  ? 5.052    -14.659 11.852  1.00 97.16 54  B 1 
ATOM 3619 C CG    . ASN B 2 54  ? 6.509    -14.725 12.259  1.00 96.09 54  B 1 
ATOM 3620 O OD1   . ASN B 2 54  ? 7.319    -15.412 11.656  1.00 87.84 54  B 1 
ATOM 3621 N ND2   . ASN B 2 54  ? 6.891    -14.002 13.292  1.00 87.93 54  B 1 
ATOM 3622 N N     . GLU B 2 55  ? 3.412    -16.583 13.901  1.00 96.89 55  B 1 
ATOM 3623 C CA    . GLU B 2 55  ? 3.280    -17.304 15.161  1.00 96.52 55  B 1 
ATOM 3624 C C     . GLU B 2 55  ? 3.144    -18.811 14.946  1.00 96.74 55  B 1 
ATOM 3625 O O     . GLU B 2 55  ? 3.811    -19.599 15.625  1.00 95.56 55  B 1 
ATOM 3626 C CB    . GLU B 2 55  ? 2.079    -16.779 15.930  1.00 95.35 55  B 1 
ATOM 3627 C CG    . GLU B 2 55  ? 2.053    -17.375 17.345  1.00 87.61 55  B 1 
ATOM 3628 C CD    . GLU B 2 55  ? 0.739    -17.043 18.057  1.00 83.16 55  B 1 
ATOM 3629 O OE1   . GLU B 2 55  ? 0.457    -17.628 19.118  1.00 77.26 55  B 1 
ATOM 3630 O OE2   . GLU B 2 55  ? -0.006   -16.199 17.541  1.00 74.61 55  B 1 
ATOM 3631 N N     . ARG B 2 56  ? 2.352    -19.236 13.941  1.00 96.64 56  B 1 
ATOM 3632 C CA    . ARG B 2 56  ? 2.304    -20.640 13.541  1.00 96.34 56  B 1 
ATOM 3633 C C     . ARG B 2 56  ? 3.689    -21.150 13.162  1.00 96.74 56  B 1 
ATOM 3634 O O     . ARG B 2 56  ? 4.099    -22.212 13.627  1.00 95.34 56  B 1 
ATOM 3635 C CB    . ARG B 2 56  ? 1.310    -20.824 12.384  1.00 95.05 56  B 1 
ATOM 3636 C CG    . ARG B 2 56  ? 1.246    -22.296 11.957  1.00 92.15 56  B 1 
ATOM 3637 C CD    . ARG B 2 56  ? 0.414    -22.479 10.700  1.00 89.28 56  B 1 
ATOM 3638 N NE    . ARG B 2 56  ? 0.485    -23.883 10.249  1.00 86.37 56  B 1 
ATOM 3639 C CZ    . ARG B 2 56  ? -0.075   -24.403 9.172   1.00 84.06 56  B 1 
ATOM 3640 N NH1   . ARG B 2 56  ? -0.795   -23.691 8.350   1.00 77.06 56  B 1 
ATOM 3641 N NH2   . ARG B 2 56  ? 0.084    -25.654 8.912   1.00 77.94 56  B 1 
ATOM 3642 N N     . CYS B 2 57  ? 4.434    -20.391 12.363  1.00 96.53 57  B 1 
ATOM 3643 C CA    . CYS B 2 57  ? 5.795    -20.770 11.985  1.00 96.38 57  B 1 
ATOM 3644 C C     . CYS B 2 57  ? 6.703    -20.947 13.209  1.00 96.45 57  B 1 
ATOM 3645 O O     . CYS B 2 57  ? 7.450    -21.923 13.263  1.00 95.25 57  B 1 
ATOM 3646 C CB    . CYS B 2 57  ? 6.391    -19.721 11.046  1.00 95.60 57  B 1 
ATOM 3647 S SG    . CYS B 2 57  ? 5.546    -19.735 9.439   1.00 92.13 57  B 1 
ATOM 3648 N N     . GLN B 2 58  ? 6.623    -20.053 14.176  1.00 96.87 58  B 1 
ATOM 3649 C CA    . GLN B 2 58  ? 7.406    -20.146 15.406  1.00 96.52 58  B 1 
ATOM 3650 C C     . GLN B 2 58  ? 7.020    -21.370 16.243  1.00 96.74 58  B 1 
ATOM 3651 O O     . GLN B 2 58  ? 7.907    -22.103 16.682  1.00 95.42 58  B 1 
ATOM 3652 C CB    . GLN B 2 58  ? 7.231    -18.868 16.229  1.00 95.63 58  B 1 
ATOM 3653 C CG    . GLN B 2 58  ? 7.962    -17.669 15.606  1.00 91.04 58  B 1 
ATOM 3654 C CD    . GLN B 2 58  ? 7.755    -16.383 16.405  1.00 88.84 58  B 1 
ATOM 3655 O OE1   . GLN B 2 58  ? 7.040    -16.326 17.386  1.00 81.56 58  B 1 
ATOM 3656 N NE2   . GLN B 2 58  ? 8.399    -15.305 16.015  1.00 77.82 58  B 1 
ATOM 3657 N N     . ARG B 2 59  ? 5.726    -21.633 16.398  1.00 96.32 59  B 1 
ATOM 3658 C CA    . ARG B 2 59  ? 5.224    -22.811 17.128  1.00 96.05 59  B 1 
ATOM 3659 C C     . ARG B 2 59  ? 5.673    -24.121 16.482  1.00 96.39 59  B 1 
ATOM 3660 O O     . ARG B 2 59  ? 6.011    -25.061 17.186  1.00 94.61 59  B 1 
ATOM 3661 C CB    . ARG B 2 59  ? 3.694    -22.707 17.212  1.00 94.74 59  B 1 
ATOM 3662 C CG    . ARG B 2 59  ? 3.083    -23.825 18.077  1.00 85.47 59  B 1 
ATOM 3663 C CD    . ARG B 2 59  ? 1.570    -23.654 18.210  1.00 84.33 59  B 1 
ATOM 3664 N NE    . ARG B 2 59  ? 0.900    -23.796 16.908  1.00 75.77 59  B 1 
ATOM 3665 C CZ    . ARG B 2 59  ? -0.140   -23.098 16.453  1.00 69.18 59  B 1 
ATOM 3666 N NH1   . ARG B 2 59  ? -0.719   -22.186 17.178  1.00 61.93 59  B 1 
ATOM 3667 N NH2   . ARG B 2 59  ? -0.590   -23.315 15.258  1.00 61.13 59  B 1 
ATOM 3668 N N     . GLU B 2 60  ? 5.729    -24.171 15.157  1.00 95.85 60  B 1 
ATOM 3669 C CA    . GLU B 2 60  ? 6.204    -25.322 14.384  1.00 95.39 60  B 1 
ATOM 3670 C C     . GLU B 2 60  ? 7.735    -25.297 14.129  1.00 95.47 60  B 1 
ATOM 3671 O O     . GLU B 2 60  ? 8.242    -26.068 13.317  1.00 93.33 60  B 1 
ATOM 3672 C CB    . GLU B 2 60  ? 5.422    -25.401 13.068  1.00 94.62 60  B 1 
ATOM 3673 C CG    . GLU B 2 60  ? 3.930    -25.720 13.269  1.00 91.89 60  B 1 
ATOM 3674 C CD    . GLU B 2 60  ? 3.132    -25.700 11.954  1.00 90.59 60  B 1 
ATOM 3675 O OE1   . GLU B 2 60  ? 1.889    -25.643 12.021  1.00 87.38 60  B 1 
ATOM 3676 O OE2   . GLU B 2 60  ? 3.749    -25.698 10.866  1.00 85.48 60  B 1 
ATOM 3677 N N     . GLN B 2 61  ? 8.472    -24.407 14.804  1.00 94.30 61  B 1 
ATOM 3678 C CA    . GLN B 2 61  ? 9.924    -24.225 14.672  1.00 94.19 61  B 1 
ATOM 3679 C C     . GLN B 2 61  ? 10.400   -23.966 13.230  1.00 94.91 61  B 1 
ATOM 3680 O O     . GLN B 2 61  ? 11.566   -24.203 12.879  1.00 92.86 61  B 1 
ATOM 3681 C CB    . GLN B 2 61  ? 10.679   -25.376 15.346  1.00 92.44 61  B 1 
ATOM 3682 C CG    . GLN B 2 61  ? 10.311   -25.558 16.830  1.00 85.15 61  B 1 
ATOM 3683 C CD    . GLN B 2 61  ? 11.126   -26.660 17.509  1.00 77.38 61  B 1 
ATOM 3684 O OE1   . GLN B 2 61  ? 11.972   -27.301 16.913  1.00 69.40 61  B 1 
ATOM 3685 N NE2   . GLN B 2 61  ? 10.915   -26.900 18.781  1.00 65.10 61  B 1 
ATOM 3686 N N     . ARG B 2 62  ? 9.529    -23.437 12.375  1.00 94.45 62  B 1 
ATOM 3687 C CA    . ARG B 2 62  ? 9.849    -23.036 11.003  1.00 94.88 62  B 1 
ATOM 3688 C C     . ARG B 2 62  ? 10.279   -21.576 10.956  1.00 95.22 62  B 1 
ATOM 3689 O O     . ARG B 2 62  ? 9.900    -20.762 11.789  1.00 93.54 62  B 1 
ATOM 3690 C CB    . ARG B 2 62  ? 8.666    -23.331 10.073  1.00 94.24 62  B 1 
ATOM 3691 C CG    . ARG B 2 62  ? 8.405    -24.843 9.943   1.00 92.57 62  B 1 
ATOM 3692 C CD    . ARG B 2 62  ? 7.321    -25.181 8.920   1.00 92.39 62  B 1 
ATOM 3693 N NE    . ARG B 2 62  ? 5.999    -24.710 9.343   1.00 89.74 62  B 1 
ATOM 3694 C CZ    . ARG B 2 62  ? 5.299    -23.675 8.865   1.00 91.43 62  B 1 
ATOM 3695 N NH1   . ARG B 2 62  ? 5.725    -22.908 7.895   1.00 83.82 62  B 1 
ATOM 3696 N NH2   . ARG B 2 62  ? 4.139    -23.399 9.378   1.00 86.33 62  B 1 
ATOM 3697 N N     . LYS B 2 63  ? 11.069   -21.223 9.939   1.00 95.58 63  B 1 
ATOM 3698 C CA    . LYS B 2 63  ? 11.617   -19.863 9.777   1.00 95.24 63  B 1 
ATOM 3699 C C     . LYS B 2 63  ? 11.071   -19.128 8.550   1.00 95.66 63  B 1 
ATOM 3700 O O     . LYS B 2 63  ? 11.350   -17.943 8.388   1.00 93.48 63  B 1 
ATOM 3701 C CB    . LYS B 2 63  ? 13.151   -19.919 9.731   1.00 93.98 63  B 1 
ATOM 3702 C CG    . LYS B 2 63  ? 13.742   -20.446 11.049  1.00 90.38 63  B 1 
ATOM 3703 C CD    . LYS B 2 63  ? 15.271   -20.455 11.000  1.00 84.20 63  B 1 
ATOM 3704 C CE    . LYS B 2 63  ? 15.811   -21.062 12.305  1.00 79.70 63  B 1 
ATOM 3705 N NZ    . LYS B 2 63  ? 17.277   -21.222 12.281  1.00 68.44 63  B 1 
ATOM 3706 N N     . THR B 2 64  ? 10.345   -19.830 7.689   1.00 96.06 64  B 1 
ATOM 3707 C CA    . THR B 2 64  ? 9.829    -19.288 6.437   1.00 96.00 64  B 1 
ATOM 3708 C C     . THR B 2 64  ? 8.310    -19.284 6.471   1.00 96.41 64  B 1 
ATOM 3709 O O     . THR B 2 64  ? 7.718    -20.357 6.588   1.00 95.13 64  B 1 
ATOM 3710 C CB    . THR B 2 64  ? 10.340   -20.098 5.234   1.00 95.00 64  B 1 
ATOM 3711 O OG1   . THR B 2 64  ? 11.743   -20.185 5.267   1.00 90.96 64  B 1 
ATOM 3712 C CG2   . THR B 2 64  ? 9.956    -19.448 3.898   1.00 91.54 64  B 1 
ATOM 3713 N N     . ILE B 2 65  ? 7.707    -18.105 6.337   1.00 96.95 65  B 1 
ATOM 3714 C CA    . ILE B 2 65  ? 6.268    -17.959 6.130   1.00 97.11 65  B 1 
ATOM 3715 C C     . ILE B 2 65  ? 5.956    -18.390 4.696   1.00 97.41 65  B 1 
ATOM 3716 O O     . ILE B 2 65  ? 6.503    -17.819 3.743   1.00 96.64 65  B 1 
ATOM 3717 C CB    . ILE B 2 65  ? 5.795    -16.520 6.406   1.00 96.96 65  B 1 
ATOM 3718 C CG1   . ILE B 2 65  ? 6.117    -16.095 7.859   1.00 95.18 65  B 1 
ATOM 3719 C CG2   . ILE B 2 65  ? 4.290    -16.385 6.129   1.00 95.36 65  B 1 
ATOM 3720 C CD1   . ILE B 2 65  ? 5.815    -14.627 8.161   1.00 91.42 65  B 1 
ATOM 3721 N N     . THR B 2 66  ? 5.098    -19.403 4.555   1.00 97.14 66  B 1 
ATOM 3722 C CA    . THR B 2 66  ? 4.623    -19.918 3.266   1.00 97.01 66  B 1 
ATOM 3723 C C     . THR B 2 66  ? 3.264    -19.328 2.892   1.00 97.40 66  B 1 
ATOM 3724 O O     . THR B 2 66  ? 2.642    -18.615 3.691   1.00 96.92 66  B 1 
ATOM 3725 C CB    . THR B 2 66  ? 4.564    -21.452 3.273   1.00 96.05 66  B 1 
ATOM 3726 O OG1   . THR B 2 66  ? 3.576    -21.902 4.162   1.00 91.47 66  B 1 
ATOM 3727 C CG2   . THR B 2 66  ? 5.904    -22.087 3.664   1.00 89.61 66  B 1 
ATOM 3728 N N     . ALA B 2 67  ? 2.800    -19.591 1.671   1.00 97.52 67  B 1 
ATOM 3729 C CA    . ALA B 2 67  ? 1.449    -19.227 1.260   1.00 97.65 67  B 1 
ATOM 3730 C C     . ALA B 2 67  ? 0.381    -19.964 2.073   1.00 97.93 67  B 1 
ATOM 3731 O O     . ALA B 2 67  ? -0.610   -19.364 2.480   1.00 97.17 67  B 1 
ATOM 3732 C CB    . ALA B 2 67  ? 1.320    -19.504 -0.238  1.00 96.89 67  B 1 
ATOM 3733 N N     . GLU B 2 68  ? 0.627    -21.237 2.405   1.00 97.66 68  B 1 
ATOM 3734 C CA    . GLU B 2 68  ? -0.241   -22.068 3.232   1.00 97.44 68  B 1 
ATOM 3735 C C     . GLU B 2 68  ? -0.342   -21.535 4.664   1.00 97.67 68  B 1 
ATOM 3736 O O     . GLU B 2 68  ? -1.404   -21.587 5.272   1.00 96.78 68  B 1 
ATOM 3737 C CB    . GLU B 2 68  ? 0.266    -23.518 3.264   1.00 96.71 68  B 1 
ATOM 3738 C CG    . GLU B 2 68  ? 0.289    -24.238 1.906   1.00 92.02 68  B 1 
ATOM 3739 C CD    . GLU B 2 68  ? 1.401    -23.775 0.944   1.00 87.98 68  B 1 
ATOM 3740 O OE1   . GLU B 2 68  ? 1.291    -24.077 -0.257  1.00 81.41 68  B 1 
ATOM 3741 O OE2   . GLU B 2 68  ? 2.357    -23.087 1.384   1.00 80.75 68  B 1 
ATOM 3742 N N     . ASP B 2 69  ? 0.733    -20.963 5.202   1.00 97.82 69  B 1 
ATOM 3743 C CA    . ASP B 2 69  ? 0.678    -20.316 6.516   1.00 97.66 69  B 1 
ATOM 3744 C C     . ASP B 2 69  ? -0.213   -19.079 6.509   1.00 97.84 69  B 1 
ATOM 3745 O O     . ASP B 2 69  ? -0.902   -18.804 7.491   1.00 97.02 69  B 1 
ATOM 3746 C CB    . ASP B 2 69  ? 2.081    -19.901 6.977   1.00 97.27 69  B 1 
ATOM 3747 C CG    . ASP B 2 69  ? 3.019    -21.070 7.238   1.00 96.21 69  B 1 
ATOM 3748 O OD1   . ASP B 2 69  ? 2.596    -22.070 7.851   1.00 92.67 69  B 1 
ATOM 3749 O OD2   . ASP B 2 69  ? 4.218    -20.978 6.898   1.00 92.85 69  B 1 
ATOM 3750 N N     . VAL B 2 70  ? -0.204   -18.324 5.403   1.00 97.92 70  B 1 
ATOM 3751 C CA    . VAL B 2 70  ? -1.053   -17.144 5.220   1.00 98.02 70  B 1 
ATOM 3752 C C     . VAL B 2 70  ? -2.523   -17.549 5.113   1.00 98.10 70  B 1 
ATOM 3753 O O     . VAL B 2 70  ? -3.355   -16.990 5.831   1.00 97.29 70  B 1 
ATOM 3754 C CB    . VAL B 2 70  ? -0.602   -16.326 3.989   1.00 97.68 70  B 1 
ATOM 3755 C CG1   . VAL B 2 70  ? -1.547   -15.166 3.668   1.00 95.96 70  B 1 
ATOM 3756 C CG2   . VAL B 2 70  ? 0.794    -15.726 4.221   1.00 95.78 70  B 1 
ATOM 3757 N N     . LEU B 2 71  ? -2.844   -18.552 4.295   1.00 97.89 71  B 1 
ATOM 3758 C CA    . LEU B 2 71  ? -4.212   -19.069 4.153   1.00 97.87 71  B 1 
ATOM 3759 C C     . LEU B 2 71  ? -4.735   -19.667 5.463   1.00 97.88 71  B 1 
ATOM 3760 O O     . LEU B 2 71  ? -5.853   -19.389 5.873   1.00 96.84 71  B 1 
ATOM 3761 C CB    . LEU B 2 71  ? -4.246   -20.123 3.029   1.00 97.38 71  B 1 
ATOM 3762 C CG    . LEU B 2 71  ? -3.979   -19.560 1.614   1.00 96.06 71  B 1 
ATOM 3763 C CD1   . LEU B 2 71  ? -3.923   -20.712 0.613   1.00 92.92 71  B 1 
ATOM 3764 C CD2   . LEU B 2 71  ? -5.051   -18.567 1.176   1.00 92.51 71  B 1 
ATOM 3765 N N     . TRP B 2 72  ? -3.902   -20.433 6.160   1.00 97.48 72  B 1 
ATOM 3766 C CA    . TRP B 2 72  ? -4.241   -20.952 7.476   1.00 97.36 72  B 1 
ATOM 3767 C C     . TRP B 2 72  ? -4.533   -19.821 8.472   1.00 97.30 72  B 1 
ATOM 3768 O O     . TRP B 2 72  ? -5.509   -19.905 9.220   1.00 96.46 72  B 1 
ATOM 3769 C CB    . TRP B 2 72  ? -3.104   -21.846 7.977   1.00 96.93 72  B 1 
ATOM 3770 C CG    . TRP B 2 72  ? -3.316   -22.386 9.352   1.00 96.27 72  B 1 
ATOM 3771 C CD1   . TRP B 2 72  ? -3.915   -23.557 9.650   1.00 94.34 72  B 1 
ATOM 3772 C CD2   . TRP B 2 72  ? -2.963   -21.768 10.626  1.00 95.24 72  B 1 
ATOM 3773 N NE1   . TRP B 2 72  ? -3.951   -23.732 11.032  1.00 93.41 72  B 1 
ATOM 3774 C CE2   . TRP B 2 72  ? -3.374   -22.647 11.664  1.00 94.37 72  B 1 
ATOM 3775 C CE3   . TRP B 2 72  ? -2.333   -20.560 10.995  1.00 93.37 72  B 1 
ATOM 3776 C CZ2   . TRP B 2 72  ? -3.176   -22.335 13.031  1.00 92.81 72  B 1 
ATOM 3777 C CZ3   . TRP B 2 72  ? -2.141   -20.245 12.354  1.00 90.63 72  B 1 
ATOM 3778 C CH2   . TRP B 2 72  ? -2.562   -21.123 13.346  1.00 90.62 72  B 1 
ATOM 3779 N N     . ALA B 2 73  ? -3.727   -18.767 8.492   1.00 97.26 73  B 1 
ATOM 3780 C CA    . ALA B 2 73  ? -3.961   -17.630 9.372   1.00 97.13 73  B 1 
ATOM 3781 C C     . ALA B 2 73  ? -5.284   -16.919 9.050   1.00 97.10 73  B 1 
ATOM 3782 O O     . ALA B 2 73  ? -6.006   -16.550 9.974   1.00 96.35 73  B 1 
ATOM 3783 C CB    . ALA B 2 73  ? -2.771   -16.677 9.279   1.00 96.70 73  B 1 
ATOM 3784 N N     . MET B 2 74  ? -5.626   -16.771 7.767   1.00 97.21 74  B 1 
ATOM 3785 C CA    . MET B 2 74  ? -6.913   -16.202 7.347   1.00 97.28 74  B 1 
ATOM 3786 C C     . MET B 2 74  ? -8.088   -17.029 7.872   1.00 97.15 74  B 1 
ATOM 3787 O O     . MET B 2 74  ? -8.957   -16.472 8.537   1.00 96.00 74  B 1 
ATOM 3788 C CB    . MET B 2 74  ? -6.992   -16.088 5.819   1.00 97.00 74  B 1 
ATOM 3789 C CG    . MET B 2 74  ? -6.081   -14.983 5.287   1.00 95.15 74  B 1 
ATOM 3790 S SD    . MET B 2 74  ? -6.066   -14.843 3.472   1.00 92.69 74  B 1 
ATOM 3791 C CE    . MET B 2 74  ? -4.740   -13.663 3.294   1.00 83.88 74  B 1 
ATOM 3792 N N     . SER B 2 75  ? -8.062   -18.345 7.680   1.00 96.48 75  B 1 
ATOM 3793 C CA    . SER B 2 75  ? -9.088   -19.250 8.213   1.00 96.09 75  B 1 
ATOM 3794 C C     . SER B 2 75  ? -9.214   -19.126 9.732   1.00 96.10 75  B 1 
ATOM 3795 O O     . SER B 2 75  ? -10.300  -18.874 10.253  1.00 94.85 75  B 1 
ATOM 3796 C CB    . SER B 2 75  ? -8.769   -20.680 7.789   1.00 95.09 75  B 1 
ATOM 3797 O OG    . SER B 2 75  ? -9.581   -21.614 8.464   1.00 83.25 75  B 1 
ATOM 3798 N N     . ARG B 2 76  ? -8.104   -19.193 10.479  1.00 95.73 76  B 1 
ATOM 3799 C CA    . ARG B 2 76  ? -8.136   -19.086 11.950  1.00 95.58 76  B 1 
ATOM 3800 C C     . ARG B 2 76  ? -8.697   -17.756 12.452  1.00 95.71 76  B 1 
ATOM 3801 O O     . ARG B 2 76  ? -9.330   -17.726 13.500  1.00 93.98 76  B 1 
ATOM 3802 C CB    . ARG B 2 76  ? -6.734   -19.315 12.533  1.00 94.29 76  B 1 
ATOM 3803 C CG    . ARG B 2 76  ? -6.229   -20.754 12.367  1.00 86.76 76  B 1 
ATOM 3804 C CD    . ARG B 2 76  ? -7.035   -21.800 13.142  1.00 83.86 76  B 1 
ATOM 3805 N NE    . ARG B 2 76  ? -6.805   -21.700 14.604  1.00 78.42 76  B 1 
ATOM 3806 C CZ    . ARG B 2 76  ? -7.490   -22.340 15.535  1.00 74.15 76  B 1 
ATOM 3807 N NH1   . ARG B 2 76  ? -8.493   -23.111 15.236  1.00 64.88 76  B 1 
ATOM 3808 N NH2   . ARG B 2 76  ? -7.181   -22.219 16.797  1.00 63.97 76  B 1 
ATOM 3809 N N     . LEU B 2 77  ? -8.483   -16.674 11.709  1.00 95.61 77  B 1 
ATOM 3810 C CA    . LEU B 2 77  ? -8.939   -15.331 12.062  1.00 95.55 77  B 1 
ATOM 3811 C C     . LEU B 2 77  ? -10.353  -15.004 11.536  1.00 95.32 77  B 1 
ATOM 3812 O O     . LEU B 2 77  ? -10.794  -13.878 11.725  1.00 92.84 77  B 1 
ATOM 3813 C CB    . LEU B 2 77  ? -7.893   -14.307 11.597  1.00 95.38 77  B 1 
ATOM 3814 C CG    . LEU B 2 77  ? -6.553   -14.393 12.352  1.00 94.75 77  B 1 
ATOM 3815 C CD1   . LEU B 2 77  ? -5.527   -13.477 11.680  1.00 92.57 77  B 1 
ATOM 3816 C CD2   . LEU B 2 77  ? -6.671   -13.984 13.825  1.00 92.08 77  B 1 
ATOM 3817 N N     . GLY B 2 78  ? -11.057  -15.957 10.922  1.00 94.92 78  B 1 
ATOM 3818 C CA    . GLY B 2 78  ? -12.445  -15.781 10.478  1.00 94.40 78  B 1 
ATOM 3819 C C     . GLY B 2 78  ? -12.597  -15.172 9.086   1.00 95.12 78  B 1 
ATOM 3820 O O     . GLY B 2 78  ? -13.672  -14.675 8.748   1.00 92.50 78  B 1 
ATOM 3821 N N     . PHE B 2 79  ? -11.541  -15.194 8.261   1.00 96.02 79  B 1 
ATOM 3822 C CA    . PHE B 2 79  ? -11.582  -14.788 6.859   1.00 96.11 79  B 1 
ATOM 3823 C C     . PHE B 2 79  ? -11.816  -16.001 5.933   1.00 96.03 79  B 1 
ATOM 3824 O O     . PHE B 2 79  ? -11.114  -16.165 4.931   1.00 94.25 79  B 1 
ATOM 3825 C CB    . PHE B 2 79  ? -10.320  -14.004 6.490   1.00 95.96 79  B 1 
ATOM 3826 C CG    . PHE B 2 79  ? -10.143  -12.705 7.247   1.00 96.06 79  B 1 
ATOM 3827 C CD1   . PHE B 2 79  ? -10.763  -11.529 6.788   1.00 94.15 79  B 1 
ATOM 3828 C CD2   . PHE B 2 79  ? -9.364   -12.665 8.411   1.00 94.08 79  B 1 
ATOM 3829 C CE1   . PHE B 2 79  ? -10.609  -10.322 7.486   1.00 93.11 79  B 1 
ATOM 3830 C CE2   . PHE B 2 79  ? -9.207   -11.462 9.116   1.00 93.39 79  B 1 
ATOM 3831 C CZ    . PHE B 2 79  ? -9.832   -10.297 8.659   1.00 93.87 79  B 1 
ATOM 3832 N N     . ASP B 2 80  ? -12.759  -16.877 6.293   1.00 95.65 80  B 1 
ATOM 3833 C CA    . ASP B 2 80  ? -12.999  -18.141 5.590   1.00 95.10 80  B 1 
ATOM 3834 C C     . ASP B 2 80  ? -13.411  -17.957 4.140   1.00 96.00 80  B 1 
ATOM 3835 O O     . ASP B 2 80  ? -12.898  -18.660 3.272   1.00 93.88 80  B 1 
ATOM 3836 C CB    . ASP B 2 80  ? -14.044  -18.973 6.334   1.00 92.02 80  B 1 
ATOM 3837 C CG    . ASP B 2 80  ? -13.409  -19.778 7.467   1.00 83.94 80  B 1 
ATOM 3838 O OD1   . ASP B 2 80  ? -12.291  -19.438 7.918   1.00 73.64 80  B 1 
ATOM 3839 O OD2   . ASP B 2 80  ? -14.030  -20.776 7.877   1.00 74.86 80  B 1 
ATOM 3840 N N     . ASP B 2 81  ? -14.240  -16.953 3.855   1.00 95.57 81  B 1 
ATOM 3841 C CA    . ASP B 2 81  ? -14.684  -16.622 2.500   1.00 95.34 81  B 1 
ATOM 3842 C C     . ASP B 2 81  ? -13.516  -16.323 1.546   1.00 96.21 81  B 1 
ATOM 3843 O O     . ASP B 2 81  ? -13.635  -16.428 0.326   1.00 94.69 81  B 1 
ATOM 3844 C CB    . ASP B 2 81  ? -15.604  -15.395 2.558   1.00 93.91 81  B 1 
ATOM 3845 C CG    . ASP B 2 81  ? -16.901  -15.592 3.355   1.00 90.22 81  B 1 
ATOM 3846 O OD1   . ASP B 2 81  ? -17.406  -16.734 3.403   1.00 82.55 81  B 1 
ATOM 3847 O OD2   . ASP B 2 81  ? -17.393  -14.585 3.918   1.00 83.20 81  B 1 
ATOM 3848 N N     . TYR B 2 82  ? -12.345  -15.974 2.088   1.00 96.53 82  B 1 
ATOM 3849 C CA    . TYR B 2 82  ? -11.133  -15.722 1.311   1.00 97.00 82  B 1 
ATOM 3850 C C     . TYR B 2 82  ? -10.367  -17.003 0.975   1.00 97.19 82  B 1 
ATOM 3851 O O     . TYR B 2 82  ? -9.604   -17.028 0.005   1.00 95.84 82  B 1 
ATOM 3852 C CB    . TYR B 2 82  ? -10.208  -14.772 2.082   1.00 97.12 82  B 1 
ATOM 3853 C CG    . TYR B 2 82  ? -10.707  -13.351 2.257   1.00 97.43 82  B 1 
ATOM 3854 C CD1   . TYR B 2 82  ? -10.078  -12.299 1.580   1.00 95.76 82  B 1 
ATOM 3855 C CD2   . TYR B 2 82  ? -11.798  -13.070 3.099   1.00 95.45 82  B 1 
ATOM 3856 C CE1   . TYR B 2 82  ? -10.537  -10.980 1.718   1.00 94.52 82  B 1 
ATOM 3857 C CE2   . TYR B 2 82  ? -12.279  -11.760 3.235   1.00 94.68 82  B 1 
ATOM 3858 C CZ    . TYR B 2 82  ? -11.651  -10.713 2.539   1.00 95.61 82  B 1 
ATOM 3859 O OH    . TYR B 2 82  ? -12.136  -9.447  2.643   1.00 94.13 82  B 1 
ATOM 3860 N N     . VAL B 2 83  ? -10.489  -18.053 1.792   1.00 97.20 83  B 1 
ATOM 3861 C CA    . VAL B 2 83  ? -9.592   -19.210 1.745   1.00 97.02 83  B 1 
ATOM 3862 C C     . VAL B 2 83  ? -9.785   -20.011 0.468   1.00 97.05 83  B 1 
ATOM 3863 O O     . VAL B 2 83  ? -8.789   -20.346 -0.185  1.00 96.08 83  B 1 
ATOM 3864 C CB    . VAL B 2 83  ? -9.753   -20.098 2.993   1.00 96.31 83  B 1 
ATOM 3865 C CG1   . VAL B 2 83  ? -8.877   -21.346 2.941   1.00 93.11 83  B 1 
ATOM 3866 C CG2   . VAL B 2 83  ? -9.356   -19.311 4.246   1.00 92.96 83  B 1 
ATOM 3867 N N     . GLU B 2 84  ? -11.022  -20.305 0.100   1.00 96.11 84  B 1 
ATOM 3868 C CA    . GLU B 2 84  ? -11.317  -21.075 -1.107  1.00 95.81 84  B 1 
ATOM 3869 C C     . GLU B 2 84  ? -10.881  -20.338 -2.386  1.00 96.38 84  B 1 
ATOM 3870 O O     . GLU B 2 84  ? -10.022  -20.869 -3.103  1.00 95.44 84  B 1 
ATOM 3871 C CB    . GLU B 2 84  ? -12.794  -21.519 -1.088  1.00 94.45 84  B 1 
ATOM 3872 C CG    . GLU B 2 84  ? -13.160  -22.359 -2.307  1.00 86.61 84  B 1 
ATOM 3873 C CD    . GLU B 2 84  ? -14.608  -22.870 -2.271  1.00 78.78 84  B 1 
ATOM 3874 O OE1   . GLU B 2 84  ? -14.914  -23.754 -3.099  1.00 72.40 84  B 1 
ATOM 3875 O OE2   . GLU B 2 84  ? -15.384  -22.398 -1.424  1.00 70.19 84  B 1 
ATOM 3876 N N     . PRO B 2 85  ? -11.303  -19.083 -2.636  1.00 96.41 85  B 1 
ATOM 3877 C CA    . PRO B 2 85  ? -10.849  -18.334 -3.811  1.00 96.45 85  B 1 
ATOM 3878 C C     . PRO B 2 85  ? -9.330   -18.208 -3.898  1.00 96.75 85  B 1 
ATOM 3879 O O     . PRO B 2 85  ? -8.722   -18.382 -4.954  1.00 95.65 85  B 1 
ATOM 3880 C CB    . PRO B 2 85  ? -11.511  -16.955 -3.696  1.00 95.32 85  B 1 
ATOM 3881 C CG    . PRO B 2 85  ? -12.717  -17.179 -2.810  1.00 92.26 85  B 1 
ATOM 3882 C CD    . PRO B 2 85  ? -12.281  -18.311 -1.886  1.00 95.40 85  B 1 
ATOM 3883 N N     . LEU B 2 86  ? -8.670   -17.927 -2.770  1.00 96.81 86  B 1 
ATOM 3884 C CA    . LEU B 2 86  ? -7.217   -17.764 -2.738  1.00 96.83 86  B 1 
ATOM 3885 C C     . LEU B 2 86  ? -6.460   -19.087 -2.898  1.00 96.86 86  B 1 
ATOM 3886 O O     . LEU B 2 86  ? -5.351   -19.075 -3.436  1.00 95.89 86  B 1 
ATOM 3887 C CB    . LEU B 2 86  ? -6.798   -17.056 -1.445  1.00 96.79 86  B 1 
ATOM 3888 C CG    . LEU B 2 86  ? -7.250   -15.593 -1.348  1.00 95.96 86  B 1 
ATOM 3889 C CD1   . LEU B 2 86  ? -6.872   -15.056 0.034   1.00 93.61 86  B 1 
ATOM 3890 C CD2   . LEU B 2 86  ? -6.587   -14.703 -2.401  1.00 93.06 86  B 1 
ATOM 3891 N N     . SER B 2 87  ? -7.034   -20.210 -2.460  1.00 96.86 87  B 1 
ATOM 3892 C CA    . SER B 2 87  ? -6.456   -21.539 -2.685  1.00 96.74 87  B 1 
ATOM 3893 C C     . SER B 2 87  ? -6.486   -21.905 -4.170  1.00 96.78 87  B 1 
ATOM 3894 O O     . SER B 2 87  ? -5.473   -22.349 -4.702  1.00 95.61 87  B 1 
ATOM 3895 C CB    . SER B 2 87  ? -7.186   -22.598 -1.862  1.00 96.17 87  B 1 
ATOM 3896 O OG    . SER B 2 87  ? -7.035   -22.317 -0.489  1.00 85.65 87  B 1 
ATOM 3897 N N     . ILE B 2 88  ? -7.608   -21.633 -4.845  1.00 96.37 88  B 1 
ATOM 3898 C CA    . ILE B 2 88  ? -7.724   -21.805 -6.298  1.00 96.13 88  B 1 
ATOM 3899 C C     . ILE B 2 88  ? -6.741   -20.879 -7.020  1.00 96.20 88  B 1 
ATOM 3900 O O     . ILE B 2 88  ? -5.988   -21.320 -7.889  1.00 95.27 88  B 1 
ATOM 3901 C CB    . ILE B 2 88  ? -9.182   -21.554 -6.758  1.00 95.65 88  B 1 
ATOM 3902 C CG1   . ILE B 2 88  ? -10.136  -22.596 -6.126  1.00 91.84 88  B 1 
ATOM 3903 C CG2   . ILE B 2 88  ? -9.282   -21.603 -8.297  1.00 91.09 88  B 1 
ATOM 3904 C CD1   . ILE B 2 88  ? -11.618  -22.246 -6.293  1.00 82.68 88  B 1 
ATOM 3905 N N     . TYR B 2 89  ? -6.668   -19.623 -6.621  1.00 96.22 89  B 1 
ATOM 3906 C CA    . TYR B 2 89  ? -5.719   -18.664 -7.195  1.00 96.21 89  B 1 
ATOM 3907 C C     . TYR B 2 89  ? -4.262   -19.123 -7.049  1.00 96.29 89  B 1 
ATOM 3908 O O     . TYR B 2 89  ? -3.488   -19.050 -8.003  1.00 95.26 89  B 1 
ATOM 3909 C CB    . TYR B 2 89  ? -5.915   -17.292 -6.548  1.00 95.88 89  B 1 
ATOM 3910 C CG    . TYR B 2 89  ? -5.026   -16.224 -7.136  1.00 95.67 89  B 1 
ATOM 3911 C CD1   . TYR B 2 89  ? -3.816   -15.858 -6.510  1.00 93.83 89  B 1 
ATOM 3912 C CD2   . TYR B 2 89  ? -5.376   -15.614 -8.358  1.00 93.91 89  B 1 
ATOM 3913 C CE1   . TYR B 2 89  ? -2.970   -14.893 -7.082  1.00 93.02 89  B 1 
ATOM 3914 C CE2   . TYR B 2 89  ? -4.542   -14.644 -8.941  1.00 92.98 89  B 1 
ATOM 3915 C CZ    . TYR B 2 89  ? -3.337   -14.293 -8.302  1.00 93.66 89  B 1 
ATOM 3916 O OH    . TYR B 2 89  ? -2.514   -13.351 -8.872  1.00 92.10 89  B 1 
ATOM 3917 N N     . LEU B 2 90  ? -3.883   -19.626 -5.870  1.00 96.43 90  B 1 
ATOM 3918 C CA    . LEU B 2 90  ? -2.550   -20.157 -5.618  1.00 96.41 90  B 1 
ATOM 3919 C C     . LEU B 2 90  ? -2.260   -21.397 -6.467  1.00 96.39 90  B 1 
ATOM 3920 O O     . LEU B 2 90  ? -1.150   -21.522 -6.994  1.00 95.18 90  B 1 
ATOM 3921 C CB    . LEU B 2 90  ? -2.404   -20.462 -4.117  1.00 96.15 90  B 1 
ATOM 3922 C CG    . LEU B 2 90  ? -1.048   -21.091 -3.722  1.00 94.96 90  B 1 
ATOM 3923 C CD1   . LEU B 2 90  ? 0.136    -20.165 -4.016  1.00 91.35 90  B 1 
ATOM 3924 C CD2   . LEU B 2 90  ? -1.048   -21.413 -2.225  1.00 90.77 90  B 1 
ATOM 3925 N N     . HIS B 2 91  ? -3.223   -22.296 -6.617  1.00 95.87 91  B 1 
ATOM 3926 C CA    . HIS B 2 91  ? -3.068   -23.478 -7.456  1.00 95.58 91  B 1 
ATOM 3927 C C     . HIS B 2 91  ? -2.807   -23.085 -8.912  1.00 95.59 91  B 1 
ATOM 3928 O O     . HIS B 2 91  ? -1.802   -23.507 -9.494  1.00 94.43 91  B 1 
ATOM 3929 C CB    . HIS B 2 91  ? -4.301   -24.375 -7.308  1.00 94.89 91  B 1 
ATOM 3930 C CG    . HIS B 2 91  ? -4.140   -25.673 -8.035  1.00 90.45 91  B 1 
ATOM 3931 N ND1   . HIS B 2 91  ? -3.211   -26.651 -7.754  1.00 76.85 91  B 1 
ATOM 3932 C CD2   . HIS B 2 91  ? -4.863   -26.126 -9.110  1.00 75.44 91  B 1 
ATOM 3933 C CE1   . HIS B 2 91  ? -3.370   -27.654 -8.633  1.00 73.80 91  B 1 
ATOM 3934 N NE2   . HIS B 2 91  ? -4.370   -27.371 -9.461  1.00 74.77 91  B 1 
ATOM 3935 N N     . ARG B 2 92  ? -3.625   -22.189 -9.462  1.00 95.35 92  B 1 
ATOM 3936 C CA    . ARG B 2 92  ? -3.478   -21.694 -10.834 1.00 94.97 92  B 1 
ATOM 3937 C C     . ARG B 2 92  ? -2.204   -20.859 -11.058 1.00 94.96 92  B 1 
ATOM 3938 O O     . ARG B 2 92  ? -1.686   -20.824 -12.164 1.00 93.02 92  B 1 
ATOM 3939 C CB    . ARG B 2 92  ? -4.718   -20.881 -11.224 1.00 93.98 92  B 1 
ATOM 3940 C CG    . ARG B 2 92  ? -5.967   -21.768 -11.261 1.00 88.62 92  B 1 
ATOM 3941 C CD    . ARG B 2 92  ? -7.163   -21.019 -11.850 1.00 85.09 92  B 1 
ATOM 3942 N NE    . ARG B 2 92  ? -6.930   -20.747 -13.277 1.00 81.30 92  B 1 
ATOM 3943 C CZ    . ARG B 2 92  ? -7.355   -19.690 -13.943 1.00 78.74 92  B 1 
ATOM 3944 N NH1   . ARG B 2 92  ? -8.111   -18.800 -13.385 1.00 70.86 92  B 1 
ATOM 3945 N NH2   . ARG B 2 92  ? -7.016   -19.508 -15.189 1.00 72.38 92  B 1 
ATOM 3946 N N     . PHE B 2 93  ? -1.690   -20.220 -10.018 1.00 94.93 93  B 1 
ATOM 3947 C CA    . PHE B 2 93  ? -0.397   -19.526 -10.093 1.00 94.70 93  B 1 
ATOM 3948 C C     . PHE B 2 93  ? 0.794    -20.497 -10.204 1.00 94.21 93  B 1 
ATOM 3949 O O     . PHE B 2 93  ? 1.847    -20.125 -10.726 1.00 91.84 93  B 1 
ATOM 3950 C CB    . PHE B 2 93  ? -0.252   -18.610 -8.873  1.00 94.20 93  B 1 
ATOM 3951 C CG    . PHE B 2 93  ? 1.091    -17.916 -8.786  1.00 94.24 93  B 1 
ATOM 3952 C CD1   . PHE B 2 93  ? 2.136    -18.476 -8.027  1.00 91.41 93  B 1 
ATOM 3953 C CD2   . PHE B 2 93  ? 1.330    -16.750 -9.521  1.00 91.21 93  B 1 
ATOM 3954 C CE1   . PHE B 2 93  ? 3.409    -17.886 -8.018  1.00 90.12 93  B 1 
ATOM 3955 C CE2   . PHE B 2 93  ? 2.599    -16.148 -9.514  1.00 90.44 93  B 1 
ATOM 3956 C CZ    . PHE B 2 93  ? 3.646    -16.718 -8.766  1.00 90.81 93  B 1 
ATOM 3957 N N     . ARG B 2 94  ? 0.645    -21.716 -9.678  1.00 94.05 94  B 1 
ATOM 3958 C CA    . ARG B 2 94  ? 1.694    -22.745 -9.691  1.00 92.27 94  B 1 
ATOM 3959 C C     . ARG B 2 94  ? 1.717    -23.578 -10.979 1.00 90.57 94  B 1 
ATOM 3960 O O     . ARG B 2 94  ? 2.740    -24.198 -11.248 1.00 85.99 94  B 1 
ATOM 3961 C CB    . ARG B 2 94  ? 1.514    -23.673 -8.482  1.00 90.96 94  B 1 
ATOM 3962 C CG    . ARG B 2 94  ? 1.908    -23.011 -7.148  1.00 86.97 94  B 1 
ATOM 3963 C CD    . ARG B 2 94  ? 1.510    -23.933 -5.989  1.00 86.70 94  B 1 
ATOM 3964 N NE    . ARG B 2 94  ? 2.003    -23.429 -4.700  1.00 86.10 94  B 1 
ATOM 3965 C CZ    . ARG B 2 94  ? 1.728    -23.900 -3.500  1.00 87.30 94  B 1 
ATOM 3966 N NH1   . ARG B 2 94  ? 0.919    -24.908 -3.335  1.00 81.28 94  B 1 
ATOM 3967 N NH2   . ARG B 2 94  ? 2.263    -23.371 -2.450  1.00 80.71 94  B 1 
ATOM 3968 N N     . GLU B 2 95  ? 0.614    -23.610 -11.709 1.00 88.26 95  B 1 
ATOM 3969 C CA    . GLU B 2 95  ? 0.546    -24.184 -13.053 1.00 85.18 95  B 1 
ATOM 3970 C C     . GLU B 2 95  ? 1.255    -23.279 -14.074 1.00 79.96 95  B 1 
ATOM 3971 O O     . GLU B 2 95  ? 2.037    -23.806 -14.893 1.00 72.84 95  B 1 
ATOM 3972 C CB    . GLU B 2 95  ? -0.928   -24.385 -13.463 1.00 76.45 95  B 1 
ATOM 3973 C CG    . GLU B 2 95  ? -1.645   -25.479 -12.645 1.00 70.53 95  B 1 
ATOM 3974 C CD    . GLU B 2 95  ? -3.089   -25.752 -13.109 1.00 65.76 95  B 1 
ATOM 3975 O OE1   . GLU B 2 95  ? -3.542   -26.895 -12.934 1.00 60.15 95  B 1 
ATOM 3976 O OE2   . GLU B 2 95  ? -3.749   -24.824 -13.634 1.00 64.94 95  B 1 
ATOM 3977 O OXT   . GLU B 2 95  ? 1.048    -22.041 -13.998 1.00 67.17 95  B 1 
ATOM 3978 N N     . GLN C 3 1   ? -36.066  -6.455  4.605   1.00 86.49 1   C 1 
ATOM 3979 C CA    . GLN C 3 1   ? -35.901  -6.157  3.170   1.00 88.62 1   C 1 
ATOM 3980 C C     . GLN C 3 1   ? -34.499  -5.638  2.867   1.00 90.25 1   C 1 
ATOM 3981 O O     . GLN C 3 1   ? -33.729  -6.396  2.282   1.00 86.79 1   C 1 
ATOM 3982 C CB    . GLN C 3 1   ? -36.990  -5.230  2.623   1.00 82.60 1   C 1 
ATOM 3983 C CG    . GLN C 3 1   ? -38.313  -5.980  2.461   1.00 72.23 1   C 1 
ATOM 3984 C CD    . GLN C 3 1   ? -39.414  -5.089  1.851   1.00 64.67 1   C 1 
ATOM 3985 O OE1   . GLN C 3 1   ? -39.289  -3.890  1.782   1.00 61.69 1   C 1 
ATOM 3986 N NE2   . GLN C 3 1   ? -40.517  -5.656  1.418   1.00 55.19 1   C 1 
ATOM 3987 N N     . LEU C 3 2   ? -34.134  -4.447  3.318   1.00 87.56 2   C 1 
ATOM 3988 C CA    . LEU C 3 2   ? -32.811  -3.869  3.036   1.00 87.50 2   C 1 
ATOM 3989 C C     . LEU C 3 2   ? -31.654  -4.799  3.452   1.00 89.50 2   C 1 
ATOM 3990 O O     . LEU C 3 2   ? -30.769  -5.078  2.652   1.00 86.66 2   C 1 
ATOM 3991 C CB    . LEU C 3 2   ? -32.706  -2.509  3.739   1.00 82.69 2   C 1 
ATOM 3992 C CG    . LEU C 3 2   ? -31.419  -1.725  3.420   1.00 74.17 2   C 1 
ATOM 3993 C CD1   . LEU C 3 2   ? -31.332  -1.361  1.941   1.00 66.65 2   C 1 
ATOM 3994 C CD2   . LEU C 3 2   ? -31.410  -0.439  4.249   1.00 68.91 2   C 1 
ATOM 3995 N N     . GLN C 3 3   ? -31.708  -5.367  4.658   1.00 91.15 3   C 1 
ATOM 3996 C CA    . GLN C 3 3   ? -30.677  -6.296  5.151   1.00 90.66 3   C 1 
ATOM 3997 C C     . GLN C 3 3   ? -30.581  -7.578  4.299   1.00 91.81 3   C 1 
ATOM 3998 O O     . GLN C 3 3   ? -29.486  -8.068  4.047   1.00 90.03 3   C 1 
ATOM 3999 C CB    . GLN C 3 3   ? -30.980  -6.626  6.612   1.00 87.30 3   C 1 
ATOM 4000 C CG    . GLN C 3 3   ? -29.811  -7.339  7.309   1.00 75.11 3   C 1 
ATOM 4001 C CD    . GLN C 3 3   ? -30.127  -7.647  8.772   1.00 68.28 3   C 1 
ATOM 4002 O OE1   . GLN C 3 3   ? -31.265  -7.620  9.210   1.00 64.74 3   C 1 
ATOM 4003 N NE2   . GLN C 3 3   ? -29.131  -7.975  9.568   1.00 59.98 3   C 1 
ATOM 4004 N N     . GLN C 3 4   ? -31.708  -8.109  3.819   1.00 93.93 4   C 1 
ATOM 4005 C CA    . GLN C 3 4   ? -31.713  -9.261  2.910   1.00 93.52 4   C 1 
ATOM 4006 C C     . GLN C 3 4   ? -31.099  -8.907  1.553   1.00 94.20 4   C 1 
ATOM 4007 O O     . GLN C 3 4   ? -30.361  -9.714  0.986   1.00 93.07 4   C 1 
ATOM 4008 C CB    . GLN C 3 4   ? -33.145  -9.771  2.704   1.00 91.68 4   C 1 
ATOM 4009 C CG    . GLN C 3 4   ? -33.696  -10.500 3.931   1.00 79.06 4   C 1 
ATOM 4010 C CD    . GLN C 3 4   ? -35.163  -10.891 3.749   1.00 70.38 4   C 1 
ATOM 4011 O OE1   . GLN C 3 4   ? -35.899  -10.332 2.958   1.00 67.82 4   C 1 
ATOM 4012 N NE2   . GLN C 3 4   ? -35.647  -11.856 4.508   1.00 62.19 4   C 1 
ATOM 4013 N N     . GLN C 3 5   ? -31.369  -7.714  1.039   1.00 95.11 5   C 1 
ATOM 4014 C CA    . GLN C 3 5   ? -30.776  -7.221  -0.196  1.00 94.40 5   C 1 
ATOM 4015 C C     . GLN C 3 5   ? -29.254  -7.064  -0.055  1.00 95.02 5   C 1 
ATOM 4016 O O     . GLN C 3 5   ? -28.513  -7.532  -0.918  1.00 93.78 5   C 1 
ATOM 4017 C CB    . GLN C 3 5   ? -31.441  -5.901  -0.575  1.00 92.72 5   C 1 
ATOM 4018 C CG    . GLN C 3 5   ? -30.962  -5.376  -1.946  1.00 81.00 5   C 1 
ATOM 4019 C CD    . GLN C 3 5   ? -31.627  -4.051  -2.322  1.00 73.96 5   C 1 
ATOM 4020 O OE1   . GLN C 3 5   ? -32.443  -3.495  -1.599  1.00 69.16 5   C 1 
ATOM 4021 N NE2   . GLN C 3 5   ? -31.288  -3.507  -3.466  1.00 63.42 5   C 1 
ATOM 4022 N N     . GLN C 3 6   ? -28.770  -6.513  1.062   1.00 95.84 6   C 1 
ATOM 4023 C CA    . GLN C 3 6   ? -27.338  -6.390  1.351   1.00 95.41 6   C 1 
ATOM 4024 C C     . GLN C 3 6   ? -26.653  -7.761  1.467   1.00 95.71 6   C 1 
ATOM 4025 O O     . GLN C 3 6   ? -25.580  -7.970  0.900   1.00 94.91 6   C 1 
ATOM 4026 C CB    . GLN C 3 6   ? -27.162  -5.594  2.645   1.00 94.24 6   C 1 
ATOM 4027 C CG    . GLN C 3 6   ? -27.488  -4.111  2.460   1.00 89.94 6   C 1 
ATOM 4028 C CD    . GLN C 3 6   ? -27.447  -3.323  3.763   1.00 88.93 6   C 1 
ATOM 4029 O OE1   . GLN C 3 6   ? -27.485  -3.862  4.859   1.00 84.23 6   C 1 
ATOM 4030 N NE2   . GLN C 3 6   ? -27.390  -2.012  3.668   1.00 80.24 6   C 1 
ATOM 4031 N N     . GLN C 3 7   ? -27.279  -8.731  2.141   1.00 96.13 7   C 1 
ATOM 4032 C CA    . GLN C 3 7   ? -26.764  -10.099 2.185   1.00 95.94 7   C 1 
ATOM 4033 C C     . GLN C 3 7   ? -26.734  -10.750 0.799   1.00 96.52 7   C 1 
ATOM 4034 O O     . GLN C 3 7   ? -25.812  -11.509 0.504   1.00 95.63 7   C 1 
ATOM 4035 C CB    . GLN C 3 7   ? -27.627  -10.954 3.112   1.00 94.58 7   C 1 
ATOM 4036 C CG    . GLN C 3 7   ? -27.356  -10.671 4.600   1.00 83.16 7   C 1 
ATOM 4037 C CD    . GLN C 3 7   ? -28.237  -11.530 5.514   1.00 76.07 7   C 1 
ATOM 4038 O OE1   . GLN C 3 7   ? -29.088  -12.296 5.074   1.00 71.01 7   C 1 
ATOM 4039 N NE2   . GLN C 3 7   ? -28.052  -11.433 6.813   1.00 65.67 7   C 1 
ATOM 4040 N N     . GLN C 3 8   ? -27.701  -10.475 -0.045  1.00 96.14 8   C 1 
ATOM 4041 C CA    . GLN C 3 8   ? -27.704  -10.965 -1.417  1.00 96.04 8   C 1 
ATOM 4042 C C     . GLN C 3 8   ? -26.571  -10.345 -2.237  1.00 96.31 8   C 1 
ATOM 4043 O O     . GLN C 3 8   ? -25.843  -11.077 -2.893  1.00 95.34 8   C 1 
ATOM 4044 C CB    . GLN C 3 8   ? -29.088  -10.736 -2.044  1.00 95.27 8   C 1 
ATOM 4045 C CG    . GLN C 3 8   ? -29.198  -11.311 -3.467  1.00 86.75 8   C 1 
ATOM 4046 C CD    . GLN C 3 8   ? -28.949  -12.815 -3.530  1.00 78.21 8   C 1 
ATOM 4047 O OE1   . GLN C 3 8   ? -29.191  -13.569 -2.592  1.00 73.50 8   C 1 
ATOM 4048 N NE2   . GLN C 3 8   ? -28.453  -13.288 -4.644  1.00 66.33 8   C 1 
ATOM 4049 N N     . GLN C 3 9   ? -26.344  -9.031  -2.121  1.00 96.43 9   C 1 
ATOM 4050 C CA    . GLN C 3 9   ? -25.223  -8.350  -2.771  1.00 96.15 9   C 1 
ATOM 4051 C C     . GLN C 3 9   ? -23.864  -8.911  -2.324  1.00 96.59 9   C 1 
ATOM 4052 O O     . GLN C 3 9   ? -22.961  -9.065  -3.146  1.00 95.36 9   C 1 
ATOM 4053 C CB    . GLN C 3 9   ? -25.275  -6.848  -2.463  1.00 95.15 9   C 1 
ATOM 4054 C CG    . GLN C 3 9   ? -26.374  -6.111  -3.233  1.00 85.35 9   C 1 
ATOM 4055 C CD    . GLN C 3 9   ? -26.476  -4.636  -2.824  1.00 83.07 9   C 1 
ATOM 4056 O OE1   . GLN C 3 9   ? -26.043  -4.218  -1.766  1.00 75.46 9   C 1 
ATOM 4057 N NE2   . GLN C 3 9   ? -27.061  -3.794  -3.646  1.00 71.27 9   C 1 
ATOM 4058 N N     . LEU C 3 10  ? -23.704  -9.275  -1.048  1.00 96.67 10  C 1 
ATOM 4059 C CA    . LEU C 3 10  ? -22.483  -9.919  -0.563  1.00 96.64 10  C 1 
ATOM 4060 C C     . LEU C 3 10  ? -22.302  -11.330 -1.127  1.00 96.79 10  C 1 
ATOM 4061 O O     . LEU C 3 10  ? -21.183  -11.701 -1.473  1.00 95.65 10  C 1 
ATOM 4062 C CB    . LEU C 3 10  ? -22.484  -9.954  0.973   1.00 95.99 10  C 1 
ATOM 4063 C CG    . LEU C 3 10  ? -22.278  -8.576  1.627   1.00 92.79 10  C 1 
ATOM 4064 C CD1   . LEU C 3 10  ? -22.542  -8.679  3.137   1.00 87.63 10  C 1 
ATOM 4065 C CD2   . LEU C 3 10  ? -20.850  -8.053  1.433   1.00 86.85 10  C 1 
ATOM 4066 N N     . ARG C 3 11  ? -23.372  -12.131 -1.273  1.00 96.77 11  C 1 
ATOM 4067 C CA    . ARG C 3 11  ? -23.296  -13.443 -1.929  1.00 96.39 11  C 1 
ATOM 4068 C C     . ARG C 3 11  ? -22.918  -13.311 -3.405  1.00 96.57 11  C 1 
ATOM 4069 O O     . ARG C 3 11  ? -22.061  -14.053 -3.880  1.00 95.75 11  C 1 
ATOM 4070 C CB    . ARG C 3 11  ? -24.618  -14.202 -1.796  1.00 95.40 11  C 1 
ATOM 4071 C CG    . ARG C 3 11  ? -24.831  -14.768 -0.377  1.00 86.11 11  C 1 
ATOM 4072 C CD    . ARG C 3 11  ? -26.058  -15.686 -0.331  1.00 82.80 11  C 1 
ATOM 4073 N NE    . ARG C 3 11  ? -27.319  -14.947 -0.534  1.00 76.81 11  C 1 
ATOM 4074 C CZ    . ARG C 3 11  ? -28.180  -14.554 0.392   1.00 71.59 11  C 1 
ATOM 4075 N NH1   . ARG C 3 11  ? -27.974  -14.815 1.661   1.00 65.07 11  C 1 
ATOM 4076 N NH2   . ARG C 3 11  ? -29.256  -13.918 0.069   1.00 67.71 11  C 1 
ATOM 4077 N N     . GLU C 3 12  ? -23.513  -12.361 -4.111  1.00 96.59 12  C 1 
ATOM 4078 C CA    . GLU C 3 12  ? -23.183  -12.064 -5.503  1.00 96.34 12  C 1 
ATOM 4079 C C     . GLU C 3 12  ? -21.741  -11.566 -5.653  1.00 96.88 12  C 1 
ATOM 4080 O O     . GLU C 3 12  ? -21.044  -11.965 -6.586  1.00 95.76 12  C 1 
ATOM 4081 C CB    . GLU C 3 12  ? -24.163  -11.014 -6.050  1.00 94.96 12  C 1 
ATOM 4082 C CG    . GLU C 3 12  ? -25.551  -11.618 -6.292  1.00 82.09 12  C 1 
ATOM 4083 C CD    . GLU C 3 12  ? -26.645  -10.571 -6.574  1.00 76.32 12  C 1 
ATOM 4084 O OE1   . GLU C 3 12  ? -27.831  -10.982 -6.555  1.00 71.04 12  C 1 
ATOM 4085 O OE2   . GLU C 3 12  ? -26.323  -9.377  -6.759  1.00 70.18 12  C 1 
ATOM 4086 N N     . PHE C 3 13  ? -21.272  -10.775 -4.703  1.00 96.46 13  C 1 
ATOM 4087 C CA    . PHE C 3 13  ? -19.874  -10.353 -4.650  1.00 96.91 13  C 1 
ATOM 4088 C C     . PHE C 3 13  ? -18.927  -11.552 -4.583  1.00 97.22 13  C 1 
ATOM 4089 O O     . PHE C 3 13  ? -18.036  -11.657 -5.427  1.00 96.55 13  C 1 
ATOM 4090 C CB    . PHE C 3 13  ? -19.663  -9.403  -3.460  1.00 96.92 13  C 1 
ATOM 4091 C CG    . PHE C 3 13  ? -18.203  -9.150  -3.148  1.00 97.05 13  C 1 
ATOM 4092 C CD1   . PHE C 3 13  ? -17.580  -9.844  -2.100  1.00 95.42 13  C 1 
ATOM 4093 C CD2   . PHE C 3 13  ? -17.455  -8.274  -3.936  1.00 95.61 13  C 1 
ATOM 4094 C CE1   . PHE C 3 13  ? -16.210  -9.666  -1.838  1.00 94.82 13  C 1 
ATOM 4095 C CE2   . PHE C 3 13  ? -16.090  -8.086  -3.691  1.00 94.99 13  C 1 
ATOM 4096 C CZ    . PHE C 3 13  ? -15.457  -8.783  -2.643  1.00 95.63 13  C 1 
ATOM 4097 N N     . TRP C 3 14  ? -19.126  -12.481 -3.651  1.00 97.22 14  C 1 
ATOM 4098 C CA    . TRP C 3 14  ? -18.266  -13.658 -3.515  1.00 97.37 14  C 1 
ATOM 4099 C C     . TRP C 3 14  ? -18.349  -14.595 -4.721  1.00 97.27 14  C 1 
ATOM 4100 O O     . TRP C 3 14  ? -17.320  -15.088 -5.180  1.00 96.10 14  C 1 
ATOM 4101 C CB    . TRP C 3 14  ? -18.590  -14.387 -2.216  1.00 96.95 14  C 1 
ATOM 4102 C CG    . TRP C 3 14  ? -18.048  -13.692 -1.000  1.00 96.97 14  C 1 
ATOM 4103 C CD1   . TRP C 3 14  ? -18.775  -13.120 -0.007  1.00 95.54 14  C 1 
ATOM 4104 C CD2   . TRP C 3 14  ? -16.644  -13.467 -0.650  1.00 96.36 14  C 1 
ATOM 4105 N NE1   . TRP C 3 14  ? -17.917  -12.548 0.939   1.00 94.99 14  C 1 
ATOM 4106 C CE2   . TRP C 3 14  ? -16.609  -12.736 0.564   1.00 95.68 14  C 1 
ATOM 4107 C CE3   . TRP C 3 14  ? -15.432  -13.810 -1.269  1.00 95.75 14  C 1 
ATOM 4108 C CZ2   . TRP C 3 14  ? -15.391  -12.349 1.163   1.00 95.17 14  C 1 
ATOM 4109 C CZ3   . TRP C 3 14  ? -14.208  -13.416 -0.666  1.00 94.34 14  C 1 
ATOM 4110 C CH2   . TRP C 3 14  ? -14.192  -12.693 0.525   1.00 94.41 14  C 1 
ATOM 4111 N N     . ALA C 3 15  ? -19.548  -14.788 -5.290  1.00 97.10 15  C 1 
ATOM 4112 C CA    . ALA C 3 15  ? -19.708  -15.546 -6.529  1.00 96.80 15  C 1 
ATOM 4113 C C     . ALA C 3 15  ? -18.911  -14.919 -7.686  1.00 96.76 15  C 1 
ATOM 4114 O O     . ALA C 3 15  ? -18.181  -15.616 -8.390  1.00 95.27 15  C 1 
ATOM 4115 C CB    . ALA C 3 15  ? -21.202  -15.644 -6.853  1.00 96.08 15  C 1 
ATOM 4116 N N     . THR C 3 16  ? -18.960  -13.595 -7.822  1.00 96.48 16  C 1 
ATOM 4117 C CA    . THR C 3 16  ? -18.183  -12.859 -8.830  1.00 96.14 16  C 1 
ATOM 4118 C C     . THR C 3 16  ? -16.680  -12.980 -8.581  1.00 96.52 16  C 1 
ATOM 4119 O O     . THR C 3 16  ? -15.912  -13.172 -9.522  1.00 95.08 16  C 1 
ATOM 4120 C CB    . THR C 3 16  ? -18.578  -11.373 -8.846  1.00 95.00 16  C 1 
ATOM 4121 O OG1   . THR C 3 16  ? -19.971  -11.210 -8.997  1.00 85.08 16  C 1 
ATOM 4122 C CG2   . THR C 3 16  ? -17.919  -10.619 -9.997  1.00 80.61 16  C 1 
ATOM 4123 N N     . GLN C 3 17  ? -16.218  -12.909 -7.321  1.00 96.34 17  C 1 
ATOM 4124 C CA    . GLN C 3 17  ? -14.799  -13.071 -7.008  1.00 96.39 17  C 1 
ATOM 4125 C C     . GLN C 3 17  ? -14.289  -14.483 -7.326  1.00 96.31 17  C 1 
ATOM 4126 O O     . GLN C 3 17  ? -13.155  -14.617 -7.793  1.00 95.02 17  C 1 
ATOM 4127 C CB    . GLN C 3 17  ? -14.507  -12.735 -5.534  1.00 95.80 17  C 1 
ATOM 4128 C CG    . GLN C 3 17  ? -14.655  -11.244 -5.160  1.00 91.92 17  C 1 
ATOM 4129 C CD    . GLN C 3 17  ? -13.988  -10.328 -6.186  1.00 93.35 17  C 1 
ATOM 4130 O OE1   . GLN C 3 17  ? -12.778  -10.218 -6.261  1.00 83.41 17  C 1 
ATOM 4131 N NE2   . GLN C 3 17  ? -14.765  -9.687  -7.036  1.00 81.89 17  C 1 
ATOM 4132 N N     . MET C 3 18  ? -15.111  -15.496 -7.101  1.00 96.31 18  C 1 
ATOM 4133 C CA    . MET C 3 18  ? -14.788  -16.866 -7.471  1.00 96.11 18  C 1 
ATOM 4134 C C     . MET C 3 18  ? -14.636  -16.984 -8.992  1.00 96.19 18  C 1 
ATOM 4135 O O     . MET C 3 18  ? -13.586  -17.421 -9.466  1.00 95.05 18  C 1 
ATOM 4136 C CB    . MET C 3 18  ? -15.861  -17.821 -6.931  1.00 94.94 18  C 1 
ATOM 4137 C CG    . MET C 3 18  ? -15.433  -19.282 -7.074  1.00 85.75 18  C 1 
ATOM 4138 S SD    . MET C 3 18  ? -14.001  -19.751 -6.069  1.00 86.48 18  C 1 
ATOM 4139 C CE    . MET C 3 18  ? -14.812  -19.891 -4.457  1.00 75.52 18  C 1 
ATOM 4140 N N     . GLU C 3 19  ? -15.604  -16.502 -9.754  1.00 95.93 19  C 1 
ATOM 4141 C CA    . GLU C 3 19  ? -15.581  -16.525 -11.213 1.00 95.33 19  C 1 
ATOM 4142 C C     . GLU C 3 19  ? -14.376  -15.764 -11.794 1.00 95.57 19  C 1 
ATOM 4143 O O     . GLU C 3 19  ? -13.657  -16.276 -12.653 1.00 93.99 19  C 1 
ATOM 4144 C CB    . GLU C 3 19  ? -16.907  -15.946 -11.741 1.00 93.80 19  C 1 
ATOM 4145 C CG    . GLU C 3 19  ? -17.033  -16.112 -13.259 1.00 82.90 19  C 1 
ATOM 4146 C CD    . GLU C 3 19  ? -18.331  -15.528 -13.866 1.00 74.92 19  C 1 
ATOM 4147 O OE1   . GLU C 3 19  ? -18.499  -15.716 -15.094 1.00 67.71 19  C 1 
ATOM 4148 O OE2   . GLU C 3 19  ? -19.106  -14.891 -13.134 1.00 65.84 19  C 1 
ATOM 4149 N N     . GLU C 3 20  ? -14.076  -14.567 -11.281 1.00 95.54 20  C 1 
ATOM 4150 C CA    . GLU C 3 20  ? -12.902  -13.792 -11.695 1.00 95.00 20  C 1 
ATOM 4151 C C     . GLU C 3 20  ? -11.583  -14.532 -11.428 1.00 95.15 20  C 1 
ATOM 4152 O O     . GLU C 3 20  ? -10.641  -14.448 -12.217 1.00 92.77 20  C 1 
ATOM 4153 C CB    . GLU C 3 20  ? -12.846  -12.456 -10.948 1.00 93.44 20  C 1 
ATOM 4154 C CG    . GLU C 3 20  ? -13.794  -11.373 -11.468 1.00 83.87 20  C 1 
ATOM 4155 C CD    . GLU C 3 20  ? -13.581  -10.018 -10.767 1.00 80.57 20  C 1 
ATOM 4156 O OE1   . GLU C 3 20  ? -14.276  -9.048  -11.129 1.00 74.58 20  C 1 
ATOM 4157 O OE2   . GLU C 3 20  ? -12.671  -9.895  -9.904  1.00 76.32 20  C 1 
ATOM 4158 N N     . ILE C 3 21  ? -11.479  -15.255 -10.300 1.00 94.73 21  C 1 
ATOM 4159 C CA    . ILE C 3 21  ? -10.283  -16.023 -9.956  1.00 94.36 21  C 1 
ATOM 4160 C C     . ILE C 3 21  ? -10.161  -17.272 -10.833 1.00 94.03 21  C 1 
ATOM 4161 O O     . ILE C 3 21  ? -9.054   -17.587 -11.281 1.00 91.27 21  C 1 
ATOM 4162 C CB    . ILE C 3 21  ? -10.262  -16.339 -8.445  1.00 93.11 21  C 1 
ATOM 4163 C CG1   . ILE C 3 21  ? -9.860   -15.048 -7.699  1.00 87.89 21  C 1 
ATOM 4164 C CG2   . ILE C 3 21  ? -9.291   -17.483 -8.111  1.00 86.85 21  C 1 
ATOM 4165 C CD1   . ILE C 3 21  ? -10.001  -15.123 -6.184  1.00 79.58 21  C 1 
ATOM 4166 N N     . GLU C 3 22  ? -11.262  -17.950 -11.133 1.00 94.71 22  C 1 
ATOM 4167 C CA    . GLU C 3 22  ? -11.289  -19.096 -12.039 1.00 93.82 22  C 1 
ATOM 4168 C C     . GLU C 3 22  ? -10.927  -18.706 -13.473 1.00 93.64 22  C 1 
ATOM 4169 O O     . GLU C 3 22  ? -10.239  -19.456 -14.166 1.00 90.61 22  C 1 
ATOM 4170 C CB    . GLU C 3 22  ? -12.669  -19.748 -12.010 1.00 92.40 22  C 1 
ATOM 4171 C CG    . GLU C 3 22  ? -12.897  -20.525 -10.709 1.00 83.88 22  C 1 
ATOM 4172 C CD    . GLU C 3 22  ? -14.273  -21.196 -10.650 1.00 78.23 22  C 1 
ATOM 4173 O OE1   . GLU C 3 22  ? -14.489  -21.952 -9.680  1.00 70.25 22  C 1 
ATOM 4174 O OE2   . GLU C 3 22  ? -15.081  -20.978 -11.582 1.00 70.04 22  C 1 
ATOM 4175 N N     . GLN C 3 23  ? -11.304  -17.510 -13.912 1.00 92.96 23  C 1 
ATOM 4176 C CA    . GLN C 3 23  ? -10.991  -16.993 -15.241 1.00 91.84 23  C 1 
ATOM 4177 C C     . GLN C 3 23  ? -9.660   -16.230 -15.319 1.00 91.35 23  C 1 
ATOM 4178 O O     . GLN C 3 23  ? -9.201   -15.901 -16.416 1.00 85.64 23  C 1 
ATOM 4179 C CB    . GLN C 3 23  ? -12.150  -16.130 -15.732 1.00 88.65 23  C 1 
ATOM 4180 C CG    . GLN C 3 23  ? -13.446  -16.944 -15.917 1.00 78.86 23  C 1 
ATOM 4181 C CD    . GLN C 3 23  ? -14.604  -16.077 -16.402 1.00 72.61 23  C 1 
ATOM 4182 O OE1   . GLN C 3 23  ? -14.433  -14.965 -16.867 1.00 66.39 23  C 1 
ATOM 4183 N NE2   . GLN C 3 23  ? -15.819  -16.579 -16.335 1.00 62.42 23  C 1 
ATOM 4184 N N     . ALA C 3 24  ? -8.992   -15.972 -14.191 1.00 86.98 24  C 1 
ATOM 4185 C CA    . ALA C 3 24  ? -7.748   -15.216 -14.180 1.00 84.87 24  C 1 
ATOM 4186 C C     . ALA C 3 24  ? -6.659   -15.914 -15.025 1.00 84.84 24  C 1 
ATOM 4187 O O     . ALA C 3 24  ? -6.312   -17.066 -14.780 1.00 79.98 24  C 1 
ATOM 4188 C CB    . ALA C 3 24  ? -7.283   -14.999 -12.736 1.00 80.19 24  C 1 
ATOM 4189 N N     . ALA C 3 25  ? -6.081   -15.212 -16.002 1.00 84.69 25  C 1 
ATOM 4190 C CA    . ALA C 3 25  ? -5.028   -15.740 -16.870 1.00 84.15 25  C 1 
ATOM 4191 C C     . ALA C 3 25  ? -3.674   -15.042 -16.669 1.00 85.83 25  C 1 
ATOM 4192 O O     . ALA C 3 25  ? -2.617   -15.615 -16.953 1.00 78.77 25  C 1 
ATOM 4193 C CB    . ALA C 3 25  ? -5.509   -15.620 -18.320 1.00 77.38 25  C 1 
ATOM 4194 N N     . ASP C 3 26  ? -3.677   -13.802 -16.178 1.00 83.43 26  C 1 
ATOM 4195 C CA    . ASP C 3 26  ? -2.468   -13.018 -15.982 1.00 85.35 26  C 1 
ATOM 4196 C C     . ASP C 3 26  ? -2.012   -13.038 -14.513 1.00 86.71 26  C 1 
ATOM 4197 O O     . ASP C 3 26  ? -2.500   -12.283 -13.671 1.00 80.91 26  C 1 
ATOM 4198 C CB    . ASP C 3 26  ? -2.660   -11.607 -16.522 1.00 78.87 26  C 1 
ATOM 4199 C CG    . ASP C 3 26  ? -1.343   -10.820 -16.540 1.00 72.24 26  C 1 
ATOM 4200 O OD1   . ASP C 3 26  ? -0.282   -11.363 -16.146 1.00 65.68 26  C 1 
ATOM 4201 O OD2   . ASP C 3 26  ? -1.383   -9.650  -16.960 1.00 67.57 26  C 1 
ATOM 4202 N N     . PHE C 3 27  ? -1.021   -13.873 -14.238 1.00 88.25 27  C 1 
ATOM 4203 C CA    . PHE C 3 27  ? -0.383   -13.980 -12.930 1.00 88.30 27  C 1 
ATOM 4204 C C     . PHE C 3 27  ? 0.894    -13.128 -12.798 1.00 88.89 27  C 1 
ATOM 4205 O O     . PHE C 3 27  ? 1.576    -13.165 -11.770 1.00 83.25 27  C 1 
ATOM 4206 C CB    . PHE C 3 27  ? -0.113   -15.454 -12.632 1.00 85.43 27  C 1 
ATOM 4207 C CG    . PHE C 3 27  ? -1.363   -16.299 -12.633 1.00 85.67 27  C 1 
ATOM 4208 C CD1   . PHE C 3 27  ? -2.252   -16.245 -11.551 1.00 80.97 27  C 1 
ATOM 4209 C CD2   . PHE C 3 27  ? -1.678   -17.107 -13.740 1.00 81.49 27  C 1 
ATOM 4210 C CE1   . PHE C 3 27  ? -3.433   -17.000 -11.556 1.00 77.74 27  C 1 
ATOM 4211 C CE2   . PHE C 3 27  ? -2.857   -17.858 -13.757 1.00 78.45 27  C 1 
ATOM 4212 C CZ    . PHE C 3 27  ? -3.738   -17.805 -12.661 1.00 79.73 27  C 1 
ATOM 4213 N N     . LYS C 3 28  ? 1.257    -12.376 -13.841 1.00 83.59 28  C 1 
ATOM 4214 C CA    . LYS C 3 28  ? 2.446    -11.515 -13.842 1.00 83.97 28  C 1 
ATOM 4215 C C     . LYS C 3 28  ? 2.110    -10.084 -13.425 1.00 85.64 28  C 1 
ATOM 4216 O O     . LYS C 3 28  ? 2.903    -9.450  -12.728 1.00 80.54 28  C 1 
ATOM 4217 C CB    . LYS C 3 28  ? 3.112    -11.531 -15.221 1.00 78.46 28  C 1 
ATOM 4218 C CG    . LYS C 3 28  ? 3.670    -12.915 -15.571 1.00 68.72 28  C 1 
ATOM 4219 C CD    . LYS C 3 28  ? 4.281    -12.902 -16.972 1.00 59.22 28  C 1 
ATOM 4220 C CE    . LYS C 3 28  ? 4.771    -14.301 -17.326 1.00 51.06 28  C 1 
ATOM 4221 N NZ    . LYS C 3 28  ? 5.165    -14.411 -18.755 1.00 42.35 28  C 1 
ATOM 4222 N N     . ASN C 3 29  ? 0.951    -9.593  -13.825 1.00 84.77 29  C 1 
ATOM 4223 C CA    . ASN C 3 29  ? 0.518    -8.235  -13.520 1.00 85.08 29  C 1 
ATOM 4224 C C     . ASN C 3 29  ? -0.293   -8.189  -12.230 1.00 86.66 29  C 1 
ATOM 4225 O O     . ASN C 3 29  ? -1.518   -8.290  -12.213 1.00 83.09 29  C 1 
ATOM 4226 C CB    . ASN C 3 29  ? -0.224   -7.659  -14.734 1.00 80.70 29  C 1 
ATOM 4227 C CG    . ASN C 3 29  ? 0.700    -7.454  -15.916 1.00 72.27 29  C 1 
ATOM 4228 O OD1   . ASN C 3 29  ? 1.856    -7.079  -15.788 1.00 63.84 29  C 1 
ATOM 4229 N ND2   . ASN C 3 29  ? 0.221    -7.680  -17.121 1.00 63.48 29  C 1 
ATOM 4230 N N     . HIS C 3 30  ? 0.406    -8.007  -11.109 1.00 88.60 30  C 1 
ATOM 4231 C CA    . HIS C 3 30  ? -0.244   -7.814  -9.815  1.00 89.03 30  C 1 
ATOM 4232 C C     . HIS C 3 30  ? -0.802   -6.395  -9.687  1.00 89.72 30  C 1 
ATOM 4233 O O     . HIS C 3 30  ? -0.131   -5.412  -10.004 1.00 85.81 30  C 1 
ATOM 4234 C CB    . HIS C 3 30  ? 0.728    -8.147  -8.685  1.00 87.19 30  C 1 
ATOM 4235 C CG    . HIS C 3 30  ? 1.231    -9.556  -8.760  1.00 87.34 30  C 1 
ATOM 4236 N ND1   . HIS C 3 30  ? 0.473    -10.706 -8.647  1.00 75.91 30  C 1 
ATOM 4237 C CD2   . HIS C 3 30  ? 2.524    -9.961  -9.019  1.00 76.47 30  C 1 
ATOM 4238 C CE1   . HIS C 3 30  ? 1.276    -11.760 -8.840  1.00 77.08 30  C 1 
ATOM 4239 N NE2   . HIS C 3 30  ? 2.539    -11.351 -9.060  1.00 79.02 30  C 1 
ATOM 4240 N N     . THR C 3 31  ? -2.027   -6.286  -9.141  1.00 92.03 31  C 1 
ATOM 4241 C CA    . THR C 3 31  ? -2.688   -4.989  -8.918  1.00 91.73 31  C 1 
ATOM 4242 C C     . THR C 3 31  ? -2.014   -4.155  -7.831  1.00 92.81 31  C 1 
ATOM 4243 O O     . THR C 3 31  ? -2.041   -2.919  -7.886  1.00 90.15 31  C 1 
ATOM 4244 C CB    . THR C 3 31  ? -4.162   -5.203  -8.545  1.00 89.13 31  C 1 
ATOM 4245 O OG1   . THR C 3 31  ? -4.257   -6.044  -7.418  1.00 79.95 31  C 1 
ATOM 4246 C CG2   . THR C 3 31  ? -4.931   -5.844  -9.701  1.00 78.17 31  C 1 
ATOM 4247 N N     . LEU C 3 32  ? -1.362   -4.826  -6.881  1.00 94.91 32  C 1 
ATOM 4248 C CA    . LEU C 3 32  ? -0.623   -4.210  -5.783  1.00 95.43 32  C 1 
ATOM 4249 C C     . LEU C 3 32  ? 0.866    -4.598  -5.836  1.00 95.21 32  C 1 
ATOM 4250 O O     . LEU C 3 32  ? 1.205    -5.733  -6.164  1.00 93.85 32  C 1 
ATOM 4251 C CB    . LEU C 3 32  ? -1.267   -4.623  -4.445  1.00 95.86 32  C 1 
ATOM 4252 C CG    . LEU C 3 32  ? -2.676   -4.046  -4.212  1.00 95.73 32  C 1 
ATOM 4253 C CD1   . LEU C 3 32  ? -3.283   -4.666  -2.962  1.00 93.81 32  C 1 
ATOM 4254 C CD2   . LEU C 3 32  ? -2.649   -2.522  -4.025  1.00 93.01 32  C 1 
ATOM 4255 N N     . PRO C 3 33  ? 1.784    -3.680  -5.475  1.00 93.48 33  C 1 
ATOM 4256 C CA    . PRO C 3 33  ? 3.213    -3.947  -5.593  1.00 93.18 33  C 1 
ATOM 4257 C C     . PRO C 3 33  ? 3.712    -4.938  -4.533  1.00 93.95 33  C 1 
ATOM 4258 O O     . PRO C 3 33  ? 3.808    -4.613  -3.344  1.00 93.51 33  C 1 
ATOM 4259 C CB    . PRO C 3 33  ? 3.874    -2.570  -5.484  1.00 91.55 33  C 1 
ATOM 4260 C CG    . PRO C 3 33  ? 2.891    -1.753  -4.659  1.00 88.86 33  C 1 
ATOM 4261 C CD    . PRO C 3 33  ? 1.531    -2.313  -5.069  1.00 91.36 33  C 1 
ATOM 4262 N N     . LEU C 3 34  ? 4.173    -6.111  -4.968  1.00 93.48 34  C 1 
ATOM 4263 C CA    . LEU C 3 34  ? 4.693    -7.177  -4.094  1.00 93.91 34  C 1 
ATOM 4264 C C     . LEU C 3 34  ? 5.839    -6.708  -3.181  1.00 94.35 34  C 1 
ATOM 4265 O O     . LEU C 3 34  ? 5.959    -7.150  -2.038  1.00 93.97 34  C 1 
ATOM 4266 C CB    . LEU C 3 34  ? 5.215    -8.339  -4.961  1.00 94.01 34  C 1 
ATOM 4267 C CG    . LEU C 3 34  ? 4.202    -9.000  -5.910  1.00 93.28 34  C 1 
ATOM 4268 C CD1   . LEU C 3 34  ? 4.879    -10.172 -6.611  1.00 91.08 34  C 1 
ATOM 4269 C CD2   . LEU C 3 34  ? 2.963    -9.513  -5.173  1.00 90.45 34  C 1 
ATOM 4270 N N     . ALA C 3 35  ? 6.686    -5.799  -3.664  1.00 93.30 35  C 1 
ATOM 4271 C CA    . ALA C 3 35  ? 7.785    -5.257  -2.864  1.00 92.69 35  C 1 
ATOM 4272 C C     . ALA C 3 35  ? 7.285    -4.483  -1.635  1.00 93.40 35  C 1 
ATOM 4273 O O     . ALA C 3 35  ? 7.893    -4.574  -0.570  1.00 92.78 35  C 1 
ATOM 4274 C CB    . ALA C 3 35  ? 8.650    -4.368  -3.767  1.00 91.05 35  C 1 
ATOM 4275 N N     . ARG C 3 36  ? 6.162    -3.757  -1.771  1.00 94.20 36  C 1 
ATOM 4276 C CA    . ARG C 3 36  ? 5.557    -2.991  -0.680  1.00 94.28 36  C 1 
ATOM 4277 C C     . ARG C 3 36  ? 4.877    -3.922  0.322   1.00 95.02 36  C 1 
ATOM 4278 O O     . ARG C 3 36  ? 5.101    -3.778  1.516   1.00 94.76 36  C 1 
ATOM 4279 C CB    . ARG C 3 36  ? 4.604    -1.933  -1.271  1.00 93.36 36  C 1 
ATOM 4280 C CG    . ARG C 3 36  ? 4.045    -0.944  -0.233  1.00 87.17 36  C 1 
ATOM 4281 C CD    . ARG C 3 36  ? 5.114    -0.083  0.472   1.00 84.86 36  C 1 
ATOM 4282 N NE    . ARG C 3 36  ? 5.797    0.836   -0.465  1.00 81.66 36  C 1 
ATOM 4283 C CZ    . ARG C 3 36  ? 5.420    2.065   -0.793  1.00 79.65 36  C 1 
ATOM 4284 N NH1   . ARG C 3 36  ? 4.323    2.605   -0.339  1.00 70.31 36  C 1 
ATOM 4285 N NH2   . ARG C 3 36  ? 6.165    2.805   -1.577  1.00 73.61 36  C 1 
ATOM 4286 N N     . ILE C 3 37  ? 4.158    -4.944  -0.150  1.00 96.16 37  C 1 
ATOM 4287 C CA    . ILE C 3 37  ? 3.581    -5.998  0.711   1.00 96.81 37  C 1 
ATOM 4288 C C     . ILE C 3 37  ? 4.688    -6.653  1.540   1.00 97.27 37  C 1 
ATOM 4289 O O     . ILE C 3 37  ? 4.634    -6.686  2.768   1.00 96.83 37  C 1 
ATOM 4290 C CB    . ILE C 3 37  ? 2.817    -7.038  -0.143  1.00 96.92 37  C 1 
ATOM 4291 C CG1   . ILE C 3 37  ? 1.627    -6.364  -0.853  1.00 95.79 37  C 1 
ATOM 4292 C CG2   . ILE C 3 37  ? 2.352    -8.218  0.729   1.00 96.17 37  C 1 
ATOM 4293 C CD1   . ILE C 3 37  ? 0.922    -7.248  -1.879  1.00 91.57 37  C 1 
ATOM 4294 N N     . LYS C 3 38  ? 5.772    -7.075  0.890   1.00 96.27 38  C 1 
ATOM 4295 C CA    . LYS C 3 38  ? 6.922    -7.691  1.557   1.00 96.15 38  C 1 
ATOM 4296 C C     . LYS C 3 38  ? 7.615    -6.748  2.543   1.00 96.23 38  C 1 
ATOM 4297 O O     . LYS C 3 38  ? 8.207    -7.215  3.509   1.00 95.58 38  C 1 
ATOM 4298 C CB    . LYS C 3 38  ? 7.873    -8.232  0.487   1.00 95.36 38  C 1 
ATOM 4299 C CG    . LYS C 3 38  ? 8.903    -9.220  1.039   1.00 90.75 38  C 1 
ATOM 4300 C CD    . LYS C 3 38  ? 9.634    -9.918  -0.111  1.00 86.16 38  C 1 
ATOM 4301 C CE    . LYS C 3 38  ? 10.470   -11.091 0.375   1.00 77.88 38  C 1 
ATOM 4302 N NZ    . LYS C 3 38  ? 10.864   -12.008 -0.723  1.00 69.95 38  C 1 
ATOM 4303 N N     . LYS C 3 39  ? 7.591    -5.433  2.302   1.00 95.75 39  C 1 
ATOM 4304 C CA    . LYS C 3 39  ? 8.101    -4.419  3.238   1.00 95.50 39  C 1 
ATOM 4305 C C     . LYS C 3 39  ? 7.252    -4.371  4.508   1.00 96.12 39  C 1 
ATOM 4306 O O     . LYS C 3 39  ? 7.827    -4.408  5.588   1.00 95.49 39  C 1 
ATOM 4307 C CB    . LYS C 3 39  ? 8.213    -3.051  2.543   1.00 94.45 39  C 1 
ATOM 4308 C CG    . LYS C 3 39  ? 8.922    -2.004  3.430   1.00 89.45 39  C 1 
ATOM 4309 C CD    . LYS C 3 39  ? 9.126    -0.663  2.703   1.00 81.11 39  C 1 
ATOM 4310 C CE    . LYS C 3 39  ? 9.863    0.326   3.612   1.00 72.82 39  C 1 
ATOM 4311 N NZ    . LYS C 3 39  ? 10.242   1.600   2.942   1.00 63.05 39  C 1 
ATOM 4312 N N     . ILE C 3 40  ? 5.920    -4.362  4.381   1.00 96.91 40  C 1 
ATOM 4313 C CA    . ILE C 3 40  ? 4.978    -4.357  5.512   1.00 97.11 40  C 1 
ATOM 4314 C C     . ILE C 3 40  ? 5.102    -5.645  6.331   1.00 97.31 40  C 1 
ATOM 4315 O O     . ILE C 3 40  ? 5.296    -5.571  7.538   1.00 96.86 40  C 1 
ATOM 4316 C CB    . ILE C 3 40  ? 3.535    -4.109  5.019   1.00 97.13 40  C 1 
ATOM 4317 C CG1   . ILE C 3 40  ? 3.423    -2.692  4.414   1.00 95.90 40  C 1 
ATOM 4318 C CG2   . ILE C 3 40  ? 2.525    -4.271  6.166   1.00 96.01 40  C 1 
ATOM 4319 C CD1   . ILE C 3 40  ? 2.140    -2.458  3.631   1.00 90.09 40  C 1 
ATOM 4320 N N     . MET C 3 41  ? 5.128    -6.812  5.673   1.00 97.57 41  C 1 
ATOM 4321 C CA    . MET C 3 41  ? 5.361    -8.091  6.352   1.00 97.78 41  C 1 
ATOM 4322 C C     . MET C 3 41  ? 6.660    -8.091  7.166   1.00 97.53 41  C 1 
ATOM 4323 O O     . MET C 3 41  ? 6.747    -8.663  8.248   1.00 96.50 41  C 1 
ATOM 4324 C CB    . MET C 3 41  ? 5.441    -9.225  5.325   1.00 97.79 41  C 1 
ATOM 4325 C CG    . MET C 3 41  ? 4.158    -9.489  4.545   1.00 97.27 41  C 1 
ATOM 4326 S SD    . MET C 3 41  ? 4.381    -10.791 3.300   1.00 96.39 41  C 1 
ATOM 4327 C CE    . MET C 3 41  ? 4.310    -12.255 4.356   1.00 90.93 41  C 1 
ATOM 4328 N N     . LYS C 3 42  ? 7.713    -7.443  6.646   1.00 97.08 42  C 1 
ATOM 4329 C CA    . LYS C 3 42  ? 9.025    -7.362  7.289   1.00 96.62 42  C 1 
ATOM 4330 C C     . LYS C 3 42  ? 9.144    -6.291  8.373   1.00 96.40 42  C 1 
ATOM 4331 O O     . LYS C 3 42  ? 10.199   -6.241  9.002   1.00 94.82 42  C 1 
ATOM 4332 C CB    . LYS C 3 42  ? 10.112   -7.158  6.235   1.00 95.70 42  C 1 
ATOM 4333 C CG    . LYS C 3 42  ? 10.420   -8.443  5.465   1.00 91.65 42  C 1 
ATOM 4334 C CD    . LYS C 3 42  ? 11.528   -8.153  4.463   1.00 85.31 42  C 1 
ATOM 4335 C CE    . LYS C 3 42  ? 11.970   -9.433  3.772   1.00 78.16 42  C 1 
ATOM 4336 N NZ    . LYS C 3 42  ? 13.272   -9.236  3.079   1.00 68.40 42  C 1 
ATOM 4337 N N     . ALA C 3 43  ? 8.132    -5.445  8.558   1.00 96.58 43  C 1 
ATOM 4338 C CA    . ALA C 3 43  ? 8.112    -4.478  9.647   1.00 96.13 43  C 1 
ATOM 4339 C C     . ALA C 3 43  ? 7.958    -5.147  11.019  1.00 95.90 43  C 1 
ATOM 4340 O O     . ALA C 3 43  ? 8.438    -4.603  12.010  1.00 94.12 43  C 1 
ATOM 4341 C CB    . ALA C 3 43  ? 6.995    -3.461  9.379   1.00 95.34 43  C 1 
ATOM 4342 N N     . ASP C 3 44  ? 7.378    -6.348  11.049  1.00 96.32 44  C 1 
ATOM 4343 C CA    . ASP C 3 44  ? 7.462    -7.237  12.205  1.00 96.18 44  C 1 
ATOM 4344 C C     . ASP C 3 44  ? 8.884    -7.825  12.300  1.00 96.28 44  C 1 
ATOM 4345 O O     . ASP C 3 44  ? 9.362    -8.497  11.383  1.00 94.63 44  C 1 
ATOM 4346 C CB    . ASP C 3 44  ? 6.376    -8.313  12.102  1.00 95.22 44  C 1 
ATOM 4347 C CG    . ASP C 3 44  ? 6.284    -9.235  13.322  1.00 92.72 44  C 1 
ATOM 4348 O OD1   . ASP C 3 44  ? 7.194    -9.233  14.174  1.00 86.25 44  C 1 
ATOM 4349 O OD2   . ASP C 3 44  ? 5.278    -9.969  13.420  1.00 85.86 44  C 1 
ATOM 4350 N N     . GLU C 3 45  ? 9.583    -7.541  13.390  1.00 95.98 45  C 1 
ATOM 4351 C CA    . GLU C 3 45  ? 10.969   -7.958  13.598  1.00 95.41 45  C 1 
ATOM 4352 C C     . GLU C 3 45  ? 11.117   -9.473  13.705  1.00 95.96 45  C 1 
ATOM 4353 O O     . GLU C 3 45  ? 12.143   -10.023 13.290  1.00 93.66 45  C 1 
ATOM 4354 C CB    . GLU C 3 45  ? 11.554   -7.267  14.838  1.00 93.37 45  C 1 
ATOM 4355 C CG    . GLU C 3 45  ? 11.610   -5.752  14.671  1.00 83.01 45  C 1 
ATOM 4356 C CD    . GLU C 3 45  ? 12.521   -5.071  15.704  1.00 77.24 45  C 1 
ATOM 4357 O OE1   . GLU C 3 45  ? 13.275   -4.160  15.297  1.00 69.29 45  C 1 
ATOM 4358 O OE2   . GLU C 3 45  ? 12.499   -5.420  16.893  1.00 67.61 45  C 1 
ATOM 4359 N N     . ASP C 3 46  ? 10.081   -10.170 14.175  1.00 96.14 46  C 1 
ATOM 4360 C CA    . ASP C 3 46  ? 10.089   -11.623 14.333  1.00 96.08 46  C 1 
ATOM 4361 C C     . ASP C 3 46  ? 10.032   -12.362 12.987  1.00 96.32 46  C 1 
ATOM 4362 O O     . ASP C 3 46  ? 10.399   -13.541 12.896  1.00 94.16 46  C 1 
ATOM 4363 C CB    . ASP C 3 46  ? 8.909    -12.059 15.205  1.00 94.77 46  C 1 
ATOM 4364 C CG    . ASP C 3 46  ? 8.961    -11.546 16.632  1.00 91.41 46  C 1 
ATOM 4365 O OD1   . ASP C 3 46  ? 10.081   -11.370 17.149  1.00 85.83 46  C 1 
ATOM 4366 O OD2   . ASP C 3 46  ? 7.867    -11.413 17.215  1.00 85.27 46  C 1 
ATOM 4367 N N     . VAL C 3 47  ? 9.602    -11.691 11.904  1.00 96.32 47  C 1 
ATOM 4368 C CA    . VAL C 3 47  ? 9.542    -12.288 10.572  1.00 96.49 47  C 1 
ATOM 4369 C C     . VAL C 3 47  ? 10.949   -12.490 10.015  1.00 96.49 47  C 1 
ATOM 4370 O O     . VAL C 3 47  ? 11.635   -11.534 9.654   1.00 94.50 47  C 1 
ATOM 4371 C CB    . VAL C 3 47  ? 8.680    -11.460 9.601   1.00 95.91 47  C 1 
ATOM 4372 C CG1   . VAL C 3 47  ? 8.697    -12.047 8.196   1.00 93.38 47  C 1 
ATOM 4373 C CG2   . VAL C 3 47  ? 7.226    -11.422 10.085  1.00 93.60 47  C 1 
ATOM 4374 N N     . ARG C 3 48  ? 11.377   -13.758 9.859   1.00 95.69 48  C 1 
ATOM 4375 C CA    . ARG C 3 48  ? 12.720   -14.087 9.358   1.00 95.18 48  C 1 
ATOM 4376 C C     . ARG C 3 48  ? 12.779   -14.182 7.832   1.00 95.64 48  C 1 
ATOM 4377 O O     . ARG C 3 48  ? 13.512   -13.430 7.190   1.00 92.53 48  C 1 
ATOM 4378 C CB    . ARG C 3 48  ? 13.241   -15.369 10.022  1.00 93.57 48  C 1 
ATOM 4379 C CG    . ARG C 3 48  ? 13.357   -15.219 11.544  1.00 87.88 48  C 1 
ATOM 4380 C CD    . ARG C 3 48  ? 14.002   -16.451 12.167  1.00 81.24 48  C 1 
ATOM 4381 N NE    . ARG C 3 48  ? 13.976   -16.379 13.628  1.00 73.46 48  C 1 
ATOM 4382 C CZ    . ARG C 3 48  ? 14.526   -17.234 14.476  1.00 64.64 48  C 1 
ATOM 4383 N NH1   . ARG C 3 48  ? 15.210   -18.267 14.062  1.00 57.91 48  C 1 
ATOM 4384 N NH2   . ARG C 3 48  ? 14.391   -17.073 15.755  1.00 57.39 48  C 1 
ATOM 4385 N N     . MET C 3 49  ? 12.031   -15.132 7.258   1.00 96.28 49  C 1 
ATOM 4386 C CA    . MET C 3 49  ? 11.996   -15.391 5.820   1.00 96.36 49  C 1 
ATOM 4387 C C     . MET C 3 49  ? 10.557   -15.422 5.317   1.00 96.64 49  C 1 
ATOM 4388 O O     . MET C 3 49  ? 9.635    -15.748 6.057   1.00 95.23 49  C 1 
ATOM 4389 C CB    . MET C 3 49  ? 12.707   -16.705 5.475   1.00 95.19 49  C 1 
ATOM 4390 C CG    . MET C 3 49  ? 14.227   -16.642 5.685   1.00 90.89 49  C 1 
ATOM 4391 S SD    . MET C 3 49  ? 15.112   -18.092 5.039   1.00 88.58 49  C 1 
ATOM 4392 C CE    . MET C 3 49  ? 16.794   -17.625 5.354   1.00 79.02 49  C 1 
ATOM 4393 N N     . ILE C 3 50  ? 10.376   -15.080 4.040   1.00 96.45 50  C 1 
ATOM 4394 C CA    . ILE C 3 50  ? 9.078    -15.044 3.373   1.00 96.47 50  C 1 
ATOM 4395 C C     . ILE C 3 50  ? 9.226    -15.765 2.033   1.00 96.47 50  C 1 
ATOM 4396 O O     . ILE C 3 50  ? 10.109   -15.391 1.253   1.00 95.28 50  C 1 
ATOM 4397 C CB    . ILE C 3 50  ? 8.604    -13.591 3.178   1.00 96.17 50  C 1 
ATOM 4398 C CG1   . ILE C 3 50  ? 8.546    -12.797 4.511   1.00 94.57 50  C 1 
ATOM 4399 C CG2   . ILE C 3 50  ? 7.228    -13.568 2.505   1.00 94.80 50  C 1 
ATOM 4400 C CD1   . ILE C 3 50  ? 8.349    -11.290 4.328   1.00 92.31 50  C 1 
ATOM 4401 N N     . SER C 3 51  ? 8.379    -16.772 1.783   1.00 96.99 51  C 1 
ATOM 4402 C CA    . SER C 3 51  ? 8.354    -17.473 0.506   1.00 96.72 51  C 1 
ATOM 4403 C C     . SER C 3 51  ? 8.014    -16.511 -0.638  1.00 96.76 51  C 1 
ATOM 4404 O O     . SER C 3 51  ? 7.540    -15.400 -0.409  1.00 95.96 51  C 1 
ATOM 4405 C CB    . SER C 3 51  ? 7.380    -18.667 0.550   1.00 95.74 51  C 1 
ATOM 4406 O OG    . SER C 3 51  ? 6.061    -18.238 0.288   1.00 89.26 51  C 1 
ATOM 4407 N N     . ALA C 3 52  ? 8.315    -16.903 -1.874  1.00 95.51 52  C 1 
ATOM 4408 C CA    . ALA C 3 52  ? 7.998    -16.070 -3.032  1.00 95.15 52  C 1 
ATOM 4409 C C     . ALA C 3 52  ? 6.480    -15.945 -3.269  1.00 95.65 52  C 1 
ATOM 4410 O O     . ALA C 3 52  ? 6.017    -14.900 -3.726  1.00 94.48 52  C 1 
ATOM 4411 C CB    . ALA C 3 52  ? 8.712    -16.645 -4.253  1.00 93.76 52  C 1 
ATOM 4412 N N     . GLU C 3 53  ? 5.729    -16.981 -2.908  1.00 96.23 53  C 1 
ATOM 4413 C CA    . GLU C 3 53  ? 4.289    -17.082 -3.135  1.00 96.33 53  C 1 
ATOM 4414 C C     . GLU C 3 53  ? 3.471    -16.300 -2.103  1.00 96.86 53  C 1 
ATOM 4415 O O     . GLU C 3 53  ? 2.425    -15.762 -2.440  1.00 95.94 53  C 1 
ATOM 4416 C CB    . GLU C 3 53  ? 3.892    -18.557 -3.086  1.00 94.98 53  C 1 
ATOM 4417 C CG    . GLU C 3 53  ? 4.596    -19.379 -4.168  1.00 90.72 53  C 1 
ATOM 4418 C CD    . GLU C 3 53  ? 4.390    -20.893 -3.977  1.00 91.07 53  C 1 
ATOM 4419 O OE1   . GLU C 3 53  ? 4.672    -21.646 -4.924  1.00 85.94 53  C 1 
ATOM 4420 O OE2   . GLU C 3 53  ? 4.002    -21.306 -2.854  1.00 86.16 53  C 1 
ATOM 4421 N N     . ALA C 3 54  ? 3.960    -16.159 -0.862  1.00 97.37 54  C 1 
ATOM 4422 C CA    . ALA C 3 54  ? 3.204    -15.467 0.181   1.00 97.66 54  C 1 
ATOM 4423 C C     . ALA C 3 54  ? 2.815    -14.013 -0.196  1.00 97.73 54  C 1 
ATOM 4424 O O     . ALA C 3 54  ? 1.650    -13.661 -0.017  1.00 97.00 54  C 1 
ATOM 4425 C CB    . ALA C 3 54  ? 3.964    -15.563 1.514   1.00 97.25 54  C 1 
ATOM 4426 N N     . PRO C 3 55  ? 3.702    -13.180 -0.786  1.00 97.62 55  C 1 
ATOM 4427 C CA    . PRO C 3 55  ? 3.287    -11.865 -1.278  1.00 97.59 55  C 1 
ATOM 4428 C C     . PRO C 3 55  ? 2.328    -11.912 -2.467  1.00 97.56 55  C 1 
ATOM 4429 O O     . PRO C 3 55  ? 1.585    -10.949 -2.659  1.00 96.82 55  C 1 
ATOM 4430 C CB    . PRO C 3 55  ? 4.584    -11.135 -1.659  1.00 96.71 55  C 1 
ATOM 4431 C CG    . PRO C 3 55  ? 5.653    -11.875 -0.869  1.00 94.75 55  C 1 
ATOM 4432 C CD    . PRO C 3 55  ? 5.134    -13.300 -0.868  1.00 96.65 55  C 1 
ATOM 4433 N N     . VAL C 3 56  ? 2.352    -12.976 -3.283  1.00 97.07 56  C 1 
ATOM 4434 C CA    . VAL C 3 56  ? 1.432    -13.142 -4.417  1.00 97.09 56  C 1 
ATOM 4435 C C     . VAL C 3 56  ? 0.017    -13.394 -3.911  1.00 97.36 56  C 1 
ATOM 4436 O O     . VAL C 3 56  ? -0.907   -12.680 -4.295  1.00 96.45 56  C 1 
ATOM 4437 C CB    . VAL C 3 56  ? 1.898    -14.271 -5.364  1.00 96.22 56  C 1 
ATOM 4438 C CG1   . VAL C 3 56  ? 0.901    -14.516 -6.499  1.00 94.17 56  C 1 
ATOM 4439 C CG2   . VAL C 3 56  ? 3.261    -13.942 -5.980  1.00 93.75 56  C 1 
ATOM 4440 N N     . VAL C 3 57  ? -0.133   -14.345 -2.971  1.00 97.44 57  C 1 
ATOM 4441 C CA    . VAL C 3 57  ? -1.414   -14.589 -2.293  1.00 97.68 57  C 1 
ATOM 4442 C C     . VAL C 3 57  ? -1.895   -13.329 -1.583  1.00 97.93 57  C 1 
ATOM 4443 O O     . VAL C 3 57  ? -3.043   -12.926 -1.752  1.00 97.15 57  C 1 
ATOM 4444 C CB    . VAL C 3 57  ? -1.307   -15.772 -1.310  1.00 96.62 57  C 1 
ATOM 4445 C CG1   . VAL C 3 57  ? -2.602   -15.998 -0.527  1.00 91.13 57  C 1 
ATOM 4446 C CG2   . VAL C 3 57  ? -1.001   -17.059 -2.075  1.00 89.31 57  C 1 
ATOM 4447 N N     . PHE C 3 58  ? -1.011   -12.632 -0.872  1.00 97.71 58  C 1 
ATOM 4448 C CA    . PHE C 3 58  ? -1.363   -11.373 -0.221  1.00 97.87 58  C 1 
ATOM 4449 C C     . PHE C 3 58  ? -1.823   -10.292 -1.195  1.00 97.97 58  C 1 
ATOM 4450 O O     . PHE C 3 58  ? -2.713   -9.526  -0.845  1.00 97.02 58  C 1 
ATOM 4451 C CB    . PHE C 3 58  ? -0.192   -10.848 0.606   1.00 97.30 58  C 1 
ATOM 4452 C CG    . PHE C 3 58  ? -0.317   -11.103 2.091   1.00 97.25 58  C 1 
ATOM 4453 C CD1   . PHE C 3 58  ? -1.432   -10.635 2.800   1.00 94.38 58  C 1 
ATOM 4454 C CD2   . PHE C 3 58  ? 0.693    -11.792 2.771   1.00 94.20 58  C 1 
ATOM 4455 C CE1   . PHE C 3 58  ? -1.547   -10.855 4.176   1.00 93.01 58  C 1 
ATOM 4456 C CE2   . PHE C 3 58  ? 0.589    -12.012 4.158   1.00 92.12 58  C 1 
ATOM 4457 C CZ    . PHE C 3 58  ? -0.534   -11.548 4.855   1.00 94.19 58  C 1 
ATOM 4458 N N     . ALA C 3 59  ? -1.240   -10.187 -2.390  1.00 97.75 59  C 1 
ATOM 4459 C CA    . ALA C 3 59  ? -1.663   -9.185  -3.363  1.00 97.54 59  C 1 
ATOM 4460 C C     . ALA C 3 59  ? -3.131   -9.398  -3.762  1.00 97.63 59  C 1 
ATOM 4461 O O     . ALA C 3 59  ? -3.891   -8.429  -3.776  1.00 96.93 59  C 1 
ATOM 4462 C CB    . ALA C 3 59  ? -0.732   -9.204  -4.570  1.00 96.72 59  C 1 
ATOM 4463 N N     . LYS C 3 60  ? -3.522   -10.663 -4.012  1.00 96.91 60  C 1 
ATOM 4464 C CA    . LYS C 3 60  ? -4.909   -10.991 -4.329  1.00 97.02 60  C 1 
ATOM 4465 C C     . LYS C 3 60  ? -5.826   -10.859 -3.114  1.00 97.39 60  C 1 
ATOM 4466 O O     . LYS C 3 60  ? -6.892   -10.271 -3.233  1.00 96.54 60  C 1 
ATOM 4467 C CB    . LYS C 3 60  ? -4.975   -12.375 -4.994  1.00 96.51 60  C 1 
ATOM 4468 C CG    . LYS C 3 60  ? -6.328   -12.657 -5.688  1.00 93.59 60  C 1 
ATOM 4469 C CD    . LYS C 3 60  ? -6.607   -11.696 -6.860  1.00 90.39 60  C 1 
ATOM 4470 C CE    . LYS C 3 60  ? -7.922   -12.000 -7.556  1.00 86.74 60  C 1 
ATOM 4471 N NZ    . LYS C 3 60  ? -8.248   -11.025 -8.626  1.00 81.65 60  C 1 
ATOM 4472 N N     . ALA C 3 61  ? -5.395   -11.288 -1.940  1.00 97.60 61  C 1 
ATOM 4473 C CA    . ALA C 3 61  ? -6.146   -11.126 -0.702  1.00 97.78 61  C 1 
ATOM 4474 C C     . ALA C 3 61  ? -6.433   -9.655  -0.371  1.00 97.85 61  C 1 
ATOM 4475 O O     . ALA C 3 61  ? -7.554   -9.300  -0.029  1.00 97.27 61  C 1 
ATOM 4476 C CB    . ALA C 3 61  ? -5.373   -11.789 0.439   1.00 97.30 61  C 1 
ATOM 4477 N N     . CYS C 3 62  ? -5.446   -8.776  -0.526  1.00 98.29 62  C 1 
ATOM 4478 C CA    . CYS C 3 62  ? -5.629   -7.337  -0.317  1.00 98.14 62  C 1 
ATOM 4479 C C     . CYS C 3 62  ? -6.572   -6.719  -1.341  1.00 98.27 62  C 1 
ATOM 4480 O O     . CYS C 3 62  ? -7.292   -5.786  -1.012  1.00 97.37 62  C 1 
ATOM 4481 C CB    . CYS C 3 62  ? -4.274   -6.627  -0.373  1.00 97.70 62  C 1 
ATOM 4482 S SG    . CYS C 3 62  ? -3.235   -7.070  1.041   1.00 95.93 62  C 1 
ATOM 4483 N N     . GLU C 3 63  ? -6.561   -7.201  -2.570  1.00 97.86 63  C 1 
ATOM 4484 C CA    . GLU C 3 63  ? -7.510   -6.758  -3.589  1.00 97.62 63  C 1 
ATOM 4485 C C     . GLU C 3 63  ? -8.944   -7.090  -3.185  1.00 97.86 63  C 1 
ATOM 4486 O O     . GLU C 3 63  ? -9.770   -6.186  -3.114  1.00 97.13 63  C 1 
ATOM 4487 C CB    . GLU C 3 63  ? -7.115   -7.382  -4.930  1.00 96.57 63  C 1 
ATOM 4488 C CG    . GLU C 3 63  ? -8.005   -6.948  -6.089  1.00 91.79 63  C 1 
ATOM 4489 C CD    . GLU C 3 63  ? -7.592   -7.600  -7.419  1.00 90.44 63  C 1 
ATOM 4490 O OE1   . GLU C 3 63  ? -8.427   -7.625  -8.345  1.00 86.34 63  C 1 
ATOM 4491 O OE2   . GLU C 3 63  ? -6.434   -8.032  -7.578  1.00 86.12 63  C 1 
ATOM 4492 N N     . VAL C 3 64  ? -9.212   -8.354  -2.821  1.00 97.71 64  C 1 
ATOM 4493 C CA    . VAL C 3 64  ? -10.538  -8.800  -2.359  1.00 97.71 64  C 1 
ATOM 4494 C C     . VAL C 3 64  ? -10.950  -8.053  -1.084  1.00 98.00 64  C 1 
ATOM 4495 O O     . VAL C 3 64  ? -12.076  -7.567  -1.006  1.00 97.44 64  C 1 
ATOM 4496 C CB    . VAL C 3 64  ? -10.561  -10.323 -2.145  1.00 97.26 64  C 1 
ATOM 4497 C CG1   . VAL C 3 64  ? -11.921  -10.813 -1.655  1.00 95.40 64  C 1 
ATOM 4498 C CG2   . VAL C 3 64  ? -10.266  -11.066 -3.454  1.00 94.55 64  C 1 
ATOM 4499 N N     . PHE C 3 65  ? -10.033  -7.846  -0.149  1.00 98.14 65  C 1 
ATOM 4500 C CA    . PHE C 3 65  ? -10.283  -7.083  1.079   1.00 98.24 65  C 1 
ATOM 4501 C C     . PHE C 3 65  ? -10.692  -5.635  0.801   1.00 98.30 65  C 1 
ATOM 4502 O O     . PHE C 3 65  ? -11.628  -5.122  1.419   1.00 97.80 65  C 1 
ATOM 4503 C CB    . PHE C 3 65  ? -9.027   -7.139  1.954   1.00 98.19 65  C 1 
ATOM 4504 C CG    . PHE C 3 65  ? -9.125   -6.303  3.214   1.00 98.07 65  C 1 
ATOM 4505 C CD1   . PHE C 3 65  ? -8.571   -5.012  3.253   1.00 96.91 65  C 1 
ATOM 4506 C CD2   . PHE C 3 65  ? -9.787   -6.800  4.345   1.00 96.95 65  C 1 
ATOM 4507 C CE1   . PHE C 3 65  ? -8.680   -4.231  4.409   1.00 96.19 65  C 1 
ATOM 4508 C CE2   . PHE C 3 65  ? -9.896   -6.033  5.498   1.00 96.26 65  C 1 
ATOM 4509 C CZ    . PHE C 3 65  ? -9.345   -4.737  5.542   1.00 96.52 65  C 1 
ATOM 4510 N N     . ILE C 3 66  ? -10.029  -4.949  -0.131  1.00 98.28 66  C 1 
ATOM 4511 C CA    . ILE C 3 66  ? -10.423  -3.588  -0.535  1.00 98.32 66  C 1 
ATOM 4512 C C     . ILE C 3 66  ? -11.823  -3.596  -1.149  1.00 98.35 66  C 1 
ATOM 4513 O O     . ILE C 3 66  ? -12.620  -2.720  -0.827  1.00 97.68 66  C 1 
ATOM 4514 C CB    . ILE C 3 66  ? -9.395   -2.967  -1.503  1.00 98.13 66  C 1 
ATOM 4515 C CG1   . ILE C 3 66  ? -8.058   -2.678  -0.796  1.00 97.18 66  C 1 
ATOM 4516 C CG2   . ILE C 3 66  ? -9.923   -1.642  -2.112  1.00 97.04 66  C 1 
ATOM 4517 C CD1   . ILE C 3 66  ? -6.879   -2.499  -1.770  1.00 95.12 66  C 1 
ATOM 4518 N N     . LEU C 3 67  ? -12.117  -4.559  -2.024  1.00 98.11 67  C 1 
ATOM 4519 C CA    . LEU C 3 67  ? -13.417  -4.670  -2.674  1.00 98.06 67  C 1 
ATOM 4520 C C     . LEU C 3 67  ? -14.536  -4.913  -1.648  1.00 98.01 67  C 1 
ATOM 4521 O O     . LEU C 3 67  ? -15.512  -4.166  -1.649  1.00 97.25 67  C 1 
ATOM 4522 C CB    . LEU C 3 67  ? -13.385  -5.788  -3.725  1.00 97.66 67  C 1 
ATOM 4523 C CG    . LEU C 3 67  ? -12.482  -5.529  -4.947  1.00 96.76 67  C 1 
ATOM 4524 C CD1   . LEU C 3 67  ? -12.345  -6.804  -5.781  1.00 94.27 67  C 1 
ATOM 4525 C CD2   . LEU C 3 67  ? -13.025  -4.430  -5.841  1.00 93.98 67  C 1 
ATOM 4526 N N     . GLU C 3 68  ? -14.357  -5.872  -0.730  1.00 98.04 68  C 1 
ATOM 4527 C CA    . GLU C 3 68  ? -15.349  -6.198  0.300   1.00 97.71 68  C 1 
ATOM 4528 C C     . GLU C 3 68  ? -15.593  -5.019  1.247   1.00 97.83 68  C 1 
ATOM 4529 O O     . GLU C 3 68  ? -16.736  -4.606  1.457   1.00 96.98 68  C 1 
ATOM 4530 C CB    . GLU C 3 68  ? -14.899  -7.431  1.100   1.00 96.81 68  C 1 
ATOM 4531 C CG    . GLU C 3 68  ? -16.038  -7.940  2.005   1.00 94.36 68  C 1 
ATOM 4532 C CD    . GLU C 3 68  ? -15.608  -8.923  3.100   1.00 92.43 68  C 1 
ATOM 4533 O OE1   . GLU C 3 68  ? -16.519  -9.435  3.794   1.00 88.06 68  C 1 
ATOM 4534 O OE2   . GLU C 3 68  ? -14.395  -9.088  3.331   1.00 87.57 68  C 1 
ATOM 4535 N N     . LEU C 3 69  ? -14.531  -4.423  1.795   1.00 98.04 69  C 1 
ATOM 4536 C CA    . LEU C 3 69  ? -14.663  -3.298  2.719   1.00 98.01 69  C 1 
ATOM 4537 C C     . LEU C 3 69  ? -15.292  -2.078  2.034   1.00 98.13 69  C 1 
ATOM 4538 O O     . LEU C 3 69  ? -16.110  -1.383  2.633   1.00 97.10 69  C 1 
ATOM 4539 C CB    . LEU C 3 69  ? -13.289  -2.991  3.338   1.00 97.74 69  C 1 
ATOM 4540 C CG    . LEU C 3 69  ? -13.292  -1.844  4.374   1.00 97.04 69  C 1 
ATOM 4541 C CD1   . LEU C 3 69  ? -14.249  -2.084  5.537   1.00 94.47 69  C 1 
ATOM 4542 C CD2   . LEU C 3 69  ? -11.895  -1.670  4.955   1.00 94.22 69  C 1 
ATOM 4543 N N     . THR C 3 70  ? -14.950  -1.831  0.767   1.00 98.27 70  C 1 
ATOM 4544 C CA    . THR C 3 70  ? -15.561  -0.752  -0.017  1.00 98.11 70  C 1 
ATOM 4545 C C     . THR C 3 70  ? -17.046  -1.030  -0.269  1.00 98.14 70  C 1 
ATOM 4546 O O     . THR C 3 70  ? -17.842  -0.111  -0.100  1.00 97.24 70  C 1 
ATOM 4547 C CB    . THR C 3 70  ? -14.833  -0.536  -1.345  1.00 97.74 70  C 1 
ATOM 4548 O OG1   . THR C 3 70  ? -13.476  -0.218  -1.113  1.00 93.48 70  C 1 
ATOM 4549 C CG2   . THR C 3 70  ? -15.405  0.636   -2.149  1.00 93.24 70  C 1 
ATOM 4550 N N     . LEU C 3 71  ? -17.430  -2.261  -0.619  1.00 97.87 71  C 1 
ATOM 4551 C CA    . LEU C 3 71  ? -18.825  -2.642  -0.832  1.00 97.86 71  C 1 
ATOM 4552 C C     . LEU C 3 71  ? -19.645  -2.468  0.450   1.00 97.85 71  C 1 
ATOM 4553 O O     . LEU C 3 71  ? -20.675  -1.793  0.428   1.00 96.82 71  C 1 
ATOM 4554 C CB    . LEU C 3 71  ? -18.885  -4.084  -1.363  1.00 97.35 71  C 1 
ATOM 4555 C CG    . LEU C 3 71  ? -20.313  -4.628  -1.584  1.00 95.98 71  C 1 
ATOM 4556 C CD1   . LEU C 3 71  ? -21.099  -3.795  -2.594  1.00 92.14 71  C 1 
ATOM 4557 C CD2   . LEU C 3 71  ? -20.235  -6.069  -2.078  1.00 91.76 71  C 1 
ATOM 4558 N N     . ARG C 3 72  ? -19.159  -2.994  1.580   1.00 97.65 72  C 1 
ATOM 4559 C CA    . ARG C 3 72  ? -19.830  -2.851  2.879   1.00 97.35 72  C 1 
ATOM 4560 C C     . ARG C 3 72  ? -19.951  -1.389  3.314   1.00 97.36 72  C 1 
ATOM 4561 O O     . ARG C 3 72  ? -20.972  -0.995  3.866   1.00 96.14 72  C 1 
ATOM 4562 C CB    . ARG C 3 72  ? -19.082  -3.657  3.945   1.00 96.94 72  C 1 
ATOM 4563 C CG    . ARG C 3 72  ? -19.218  -5.176  3.756   1.00 95.12 72  C 1 
ATOM 4564 C CD    . ARG C 3 72  ? -18.387  -5.901  4.830   1.00 92.68 72  C 1 
ATOM 4565 N NE    . ARG C 3 72  ? -18.416  -7.359  4.690   1.00 90.04 72  C 1 
ATOM 4566 C CZ    . ARG C 3 72  ? -19.227  -8.216  5.284   1.00 89.43 72  C 1 
ATOM 4567 N NH1   . ARG C 3 72  ? -20.186  -7.855  6.091   1.00 80.85 72  C 1 
ATOM 4568 N NH2   . ARG C 3 72  ? -19.055  -9.489  5.070   1.00 85.08 72  C 1 
ATOM 4569 N N     . SER C 3 73  ? -18.953  -0.564  3.023   1.00 97.73 73  C 1 
ATOM 4570 C CA    . SER C 3 73  ? -19.011  0.877   3.278   1.00 97.42 73  C 1 
ATOM 4571 C C     . SER C 3 73  ? -20.032  1.570   2.370   1.00 97.47 73  C 1 
ATOM 4572 O O     . SER C 3 73  ? -20.786  2.423   2.827   1.00 96.42 73  C 1 
ATOM 4573 C CB    . SER C 3 73  ? -17.632  1.520   3.075   1.00 97.06 73  C 1 
ATOM 4574 O OG    . SER C 3 73  ? -16.661  0.894   3.877   1.00 90.48 73  C 1 
ATOM 4575 N N     . TRP C 3 74  ? -20.087  1.169   1.091   1.00 97.75 74  C 1 
ATOM 4576 C CA    . TRP C 3 74  ? -21.032  1.735   0.125   1.00 97.86 74  C 1 
ATOM 4577 C C     . TRP C 3 74  ? -22.480  1.441   0.495   1.00 97.78 74  C 1 
ATOM 4578 O O     . TRP C 3 74  ? -23.317  2.332   0.368   1.00 96.72 74  C 1 
ATOM 4579 C CB    . TRP C 3 74  ? -20.706  1.228   -1.276  1.00 97.69 74  C 1 
ATOM 4580 C CG    . TRP C 3 74  ? -21.587  1.837   -2.320  1.00 97.53 74  C 1 
ATOM 4581 C CD1   . TRP C 3 74  ? -22.607  1.226   -2.971  1.00 95.93 74  C 1 
ATOM 4582 C CD2   . TRP C 3 74  ? -21.588  3.227   -2.786  1.00 96.70 74  C 1 
ATOM 4583 N NE1   . TRP C 3 74  ? -23.233  2.128   -3.813  1.00 95.38 74  C 1 
ATOM 4584 C CE2   . TRP C 3 74  ? -22.651  3.369   -3.719  1.00 96.19 74  C 1 
ATOM 4585 C CE3   . TRP C 3 74  ? -20.799  4.357   -2.485  1.00 95.94 74  C 1 
ATOM 4586 C CZ2   . TRP C 3 74  ? -22.931  4.620   -4.337  1.00 95.75 74  C 1 
ATOM 4587 C CZ3   . TRP C 3 74  ? -21.078  5.598   -3.101  1.00 93.77 74  C 1 
ATOM 4588 C CH2   . TRP C 3 74  ? -22.137  5.720   -4.005  1.00 93.86 74  C 1 
ATOM 4589 N N     . MET C 3 75  ? -22.791  0.262   1.037   1.00 97.11 75  C 1 
ATOM 4590 C CA    . MET C 3 75  ? -24.115  -0.059  1.573   1.00 96.64 75  C 1
[truncated: 147,417 more chars]
