# Supplementary material for: Vernalization regulatory network identifies potential novel functions for genes in the HvVRN2 locus
Source: New Phytol. 2026 Apr 12;250(6):4036–53. doi: 10.1111/nph.71162 (PMC13193379; doi:10.1111/nph.71162)
Supplement: Supplementary file 1 — Dataset S1. Protein models computed by Alphafold. [file NPH-250-4036-s002.xz › Alphafold_models0/Barley/fold_2h01g081300_prom1_1_nf_yb4_c4_recortes_summary_confidences_0.json]

{
 "chain_iptm": [
  0.74,
  0.7,
  0.68,
  0.56,
  0.56
 ],
 "chain_pair_iptm": [
  [
   0.23,
   0.87,
   0.68,
   0.72,
   0.72
  ],
  [
   0.87,
   0.77,
   0.88,
   0.51,
   0.52
  ],
  [
   0.68,
   0.88,
   0.64,
   0.58,
   0.59
  ],
  [
   0.72,
   0.51,
   0.58,
   0.23,
   0.41
  ],
  [
   0.72,
   0.52,
   0.59,
   0.41,
   0.23
  ]
 ],
 "chain_pair_pae_min": [
  [
   0.76,
   1.4,
   1.41,
   1.93,
   1.83
  ],
  [
   1.23,
   0.76,
   1.15,
   2.28,
   2.29
  ],
  [
   1.44,
   1.09,
   0.76,
   2.25,
   1.9
  ],
  [
   1.75,
   2.96,
   2.96,
   0.8,
   1.52
  ],
  [
   1.86,
   2.83,
   2.41,
   1.6,
   0.8
  ]
 ],
 "chain_ptm": [
  0.23,
  0.77,
  0.64,
  0.23,
  0.23
 ],
 "fraction_disordered": 0.56,
 "has_clash": 0.0,
 "iptm": 0.76,
 "num_recycles": 10.0,
 "ptm": 0.48,
 "ranking_score": 0.98
}
