# Supplementary material for: Vernalization regulatory network identifies potential novel functions for genes in the HvVRN2 locus
Source: New Phytol. 2026 Apr 12;250(6):4036–53. doi: 10.1111/nph.71162 (PMC13193379; doi:10.1111/nph.71162)
Supplement: Supplementary file 1 — Dataset S1. Protein models computed by Alphafold. [file NPH-250-4036-s002.xz › Alphafold_models0/Barley/fold_2h01g081300_prom1_1_nf_yb5_c1_recortes_model_0.cif]

# By using this file you agree to the legally binding terms of use found at alphafoldserver.com/output-terms
data_55b6ac10ae65a833
#
_entry.id 55b6ac10ae65a833
#
loop_
_atom_type.symbol
C 
N 
O 
P 
S 
#
loop_
_audit_author.name
_audit_author.pdbx_ordinal
"Google DeepMind" 1 
"Isomorphic Labs" 2 
#
_audit_conform.dict_location https://raw.githubusercontent.com/ihmwg/ModelCIF/master/dist/mmcif_ma.dic
_audit_conform.dict_name     mmcif_ma.dic
_audit_conform.dict_version  1.4.5
#
loop_
_chem_comp.formula
_chem_comp.formula_weight
_chem_comp.id
_chem_comp.mon_nstd_flag
_chem_comp.name
_chem_comp.pdbx_smiles
_chem_comp.pdbx_synonyms
_chem_comp.type
"C3 H7 N O2"      89.093  ALA y ALANINE                              C[C@H](N)C(O)=O                                             ? "L-PEPTIDE LINKING" 
"C6 H15 N4 O2"    175.209 ARG y ARGININE                             N[C@@H](CCCNC(N)=[NH2+])C(O)=O                              ? "L-PEPTIDE LINKING" 
"C4 H8 N2 O3"     132.118 ASN y ASPARAGINE                           N[C@@H](CC(N)=O)C(O)=O                                      ? "L-PEPTIDE LINKING" 
"C4 H7 N O4"      133.103 ASP y "ASPARTIC ACID"                      N[C@@H](CC(O)=O)C(O)=O                                      ? "L-PEPTIDE LINKING" 
"C3 H7 N O2 S"    121.158 CYS y CYSTEINE                             N[C@@H](CS)C(O)=O                                           ? "L-PEPTIDE LINKING" 
"C10 H14 N5 O6 P" 331.222 DA  y "2'-DEOXYADENOSINE-5'-MONOPHOSPHATE" Nc1ncnc2n(cnc12)[C@H]3C[C@H](O)[C@@H](CO[P](O)(O)=O)O3      ? "DNA LINKING"       
"C9 H14 N3 O7 P"  307.197 DC  y "2'-DEOXYCYTIDINE-5'-MONOPHOSPHATE"  NC1=NC(=O)N(C=C1)[C@H]2C[C@H](O)[C@@H](CO[P](O)(O)=O)O2     ? "DNA LINKING"       
"C10 H14 N5 O7 P" 347.221 DG  y "2'-DEOXYGUANOSINE-5'-MONOPHOSPHATE" NC1=Nc2n(cnc2C(=O)N1)[C@H]3C[C@H](O)[C@@H](CO[P](O)(O)=O)O3 ? "DNA LINKING"       
"C10 H15 N2 O8 P" 322.208 DT  y "THYMIDINE-5'-MONOPHOSPHATE"         CC1=CN([C@H]2C[C@H](O)[C@@H](CO[P](O)(O)=O)O2)C(=O)NC1=O    ? "DNA LINKING"       
"C5 H10 N2 O3"    146.144 GLN y GLUTAMINE                            N[C@@H](CCC(N)=O)C(O)=O                                     ? "L-PEPTIDE LINKING" 
"C5 H9 N O4"      147.129 GLU y "GLUTAMIC ACID"                      N[C@@H](CCC(O)=O)C(O)=O                                     ? "L-PEPTIDE LINKING" 
"C2 H5 N O2"      75.067  GLY y GLYCINE                              NCC(O)=O                                                    ? "PEPTIDE LINKING"   
"C6 H10 N3 O2"    156.162 HIS y HISTIDINE                            N[C@@H](Cc1c[nH]c[nH+]1)C(O)=O                              ? "L-PEPTIDE LINKING" 
"C6 H13 N O2"     131.173 ILE y ISOLEUCINE                           CC[C@H](C)[C@H](N)C(O)=O                                    ? "L-PEPTIDE LINKING" 
"C6 H13 N O2"     131.173 LEU y LEUCINE                              CC(C)C[C@H](N)C(O)=O                                        ? "L-PEPTIDE LINKING" 
"C6 H15 N2 O2"    147.195 LYS y LYSINE                               N[C@@H](CCCC[NH3+])C(O)=O                                   ? "L-PEPTIDE LINKING" 
"C5 H11 N O2 S"   149.211 MET y METHIONINE                           CSCC[C@H](N)C(O)=O                                          ? "L-PEPTIDE LINKING" 
"C9 H11 N O2"     165.189 PHE y PHENYLALANINE                        N[C@@H](Cc1ccccc1)C(O)=O                                    ? "L-PEPTIDE LINKING" 
"C5 H9 N O2"      115.130 PRO y PROLINE                              OC(=O)[C@@H]1CCCN1                                          ? "L-PEPTIDE LINKING" 
"C3 H7 N O3"      105.093 SER y SERINE                               N[C@@H](CO)C(O)=O                                           ? "L-PEPTIDE LINKING" 
"C4 H9 N O3"      119.119 THR y THREONINE                            C[C@@H](O)[C@H](N)C(O)=O                                    ? "L-PEPTIDE LINKING" 
"C11 H12 N2 O2"   204.225 TRP y TRYPTOPHAN                           N[C@@H](Cc1c[nH]c2ccccc12)C(O)=O                            ? "L-PEPTIDE LINKING" 
"C9 H11 N O3"     181.189 TYR y TYROSINE                             N[C@@H](Cc1ccc(O)cc1)C(O)=O                                 ? "L-PEPTIDE LINKING" 
"C5 H11 N O2"     117.146 VAL y VALINE                               CC(C)[C@H](N)C(O)=O                                         ? "L-PEPTIDE LINKING" 
#
_citation.book_publisher          ?
_citation.country                 UK
_citation.id                      primary
_citation.journal_full            Nature
_citation.journal_id_ASTM         NATUAS
_citation.journal_id_CSD          0006
_citation.journal_id_ISSN         0028-0836
_citation.journal_volume          ?
_citation.page_first              ?
_citation.page_last               ?
_citation.pdbx_database_id_DOI    ?
_citation.pdbx_database_id_PubMed ?
_citation.title                   "Accurate structure prediction of biomolecular interactions with AlphaFold 3"
_citation.year                    2024
#
loop_
_citation_author.citation_id
_citation_author.name
_citation_author.ordinal
primary "Google DeepMind" 1 
primary "Isomorphic Labs" 2 
#
loop_
_entity.id
_entity.pdbx_description
_entity.type
1 . polymer 
2 . polymer 
3 . polymer 
4 . polymer 
5 . polymer 
#
loop_
_entity_poly.entity_id
_entity_poly.pdbx_strand_id
_entity_poly.type
1 A polypeptide(L)          
2 B polypeptide(L)          
3 C polypeptide(L)          
4 D polydeoxyribonucleotide 
5 E polydeoxyribonucleotide 
#
loop_
_entity_poly_seq.entity_id
_entity_poly_seq.hetero
_entity_poly_seq.mon_id
_entity_poly_seq.num
1 n MET 1   
1 n PRO 2   
1 n ARG 3   
1 n CYS 4   
1 n ASN 5   
1 n LYS 6   
1 n CYS 7   
1 n LEU 8   
1 n SER 9   
1 n GLU 10  
1 n ASN 11  
1 n ASP 12  
1 n SER 13  
1 n ALA 14  
1 n SER 15  
1 n GLU 16  
1 n ASP 17  
1 n ARG 18  
1 n HIS 19  
1 n TRP 20  
1 n HIS 21  
1 n ARG 22  
1 n THR 23  
1 n ALA 24  
1 n THR 25  
1 n LEU 26  
1 n PHE 27  
1 n MET 28  
1 n ASN 29  
1 n CYS 30  
1 n VAL 31  
1 n SER 32  
1 n ASN 33  
1 n GLY 34  
1 n THR 35  
1 n VAL 36  
1 n TYR 37  
1 n GLU 38  
1 n GLU 39  
1 n ALA 40  
1 n VAL 41  
1 n GLY 42  
1 n ARG 43  
1 n GLU 44  
1 n GLY 45  
1 n CYS 46  
1 n TRP 47  
1 n ALA 48  
1 n ARG 49  
1 n LEU 50  
1 n CYS 51  
1 n ASP 52  
1 n GLY 53  
1 n CYS 54  
1 n CYS 55  
1 n THR 56  
1 n VAL 57  
1 n PRO 58  
1 n SER 59  
1 n VAL 60  
1 n VAL 61  
1 n TYR 62  
1 n CYS 63  
1 n ARG 64  
1 n ALA 65  
1 n ASP 66  
1 n SER 67  
1 n ALA 68  
1 n TYR 69  
1 n LEU 70  
1 n CYS 71  
1 n ALA 72  
1 n SER 73  
1 n CYS 74  
1 n ASP 75  
1 n ALA 76  
1 n GLN 77  
1 n ILE 78  
1 n HIS 79  
1 n ALA 80  
1 n ALA 81  
1 n ASN 82  
1 n ARG 83  
1 n VAL 84  
1 n ALA 85  
1 n SER 86  
1 n ARG 87  
1 n HIS 88  
1 n GLU 89  
1 n ARG 90  
1 n VAL 91  
1 n LEU 92  
1 n LEU 93  
1 n SER 94  
1 n GLU 95  
1 n ALA 96  
1 n TYR 97  
1 n LYS 98  
1 n HIS 99  
1 n ALA 100 
1 n PRO 101 
1 n VAL 102 
1 n MET 103 
1 n LEU 104 
1 n ASP 105 
1 n CYS 106 
1 n HIS 107 
1 n ALA 108 
1 n ASP 109 
1 n ALA 110 
1 n ALA 111 
1 n ALA 112 
1 n LEU 113 
1 n CYS 114 
1 n ALA 115 
1 n ALA 116 
1 n TYR 117 
1 n GLU 118 
1 n ALA 119 
1 n GLN 120 
1 n VAL 121 
1 n HIS 122 
1 n TYR 123 
1 n ALA 124 
1 n ASN 125 
1 n LEU 126 
1 n LEU 127 
1 n THR 128 
1 n VAL 129 
1 n MET 130 
1 n HIS 131 
1 n GLN 132 
1 n ARG 133 
1 n MET 134 
1 n PRO 135 
1 n VAL 136 
1 n VAL 137 
1 n SER 138 
1 n HIS 139 
1 n PRO 140 
1 n ALA 141 
1 n VAL 142 
1 n ALA 143 
1 n ILE 144 
1 n PRO 145 
1 n PRO 146 
1 n VAL 147 
1 n SER 148 
1 n LEU 149 
1 n PHE 150 
1 n ALA 151 
1 n GLU 152 
1 n ALA 153 
1 n GLU 154 
1 n ALA 155 
1 n THR 156 
1 n ALA 157 
1 n PRO 158 
1 n VAL 159 
1 n LEU 160 
1 n GLY 161 
1 n ARG 162 
1 n LYS 163 
1 n GLU 164 
1 n GLU 165 
1 n ASP 166 
1 n THR 167 
1 n SER 168 
1 n TRP 169 
1 n LEU 170 
1 n LEU 171 
1 n LEU 172 
1 n SER 173 
1 n LYS 174 
1 n ASP 175 
1 n SER 176 
1 n ASP 177 
1 n ASN 178 
1 n HIS 179 
1 n ASN 180 
1 n ARG 181 
1 n SER 182 
1 n GLY 183 
1 n ASN 184 
1 n ASN 185 
1 n SER 186 
1 n SER 187 
1 n THR 188 
1 n SER 189 
1 n SER 190 
1 n SER 191 
1 n SER 192 
1 n GLN 193 
1 n TYR 194 
1 n PHE 195 
1 n GLY 196 
1 n GLU 197 
1 n VAL 198 
1 n ASP 199 
1 n GLN 200 
1 n TYR 201 
1 n PHE 202 
1 n ASP 203 
1 n LEU 204 
1 n VAL 205 
1 n GLY 206 
1 n TYR 207 
1 n ASN 208 
1 n SER 209 
1 n TYR 210 
1 n TYR 211 
1 n ASP 212 
1 n SER 213 
1 n HIS 214 
1 n MET 215 
1 n SER 216 
1 n ASN 217 
1 n GLN 218 
1 n GLU 219 
1 n GLN 220 
1 n TYR 221 
1 n VAL 222 
1 n MET 223 
1 n GLN 224 
1 n GLU 225 
1 n GLN 226 
1 n GLN 227 
1 n HIS 228 
1 n LEU 229 
1 n GLN 230 
1 n GLN 231 
1 n MET 232 
1 n GLN 233 
1 n LYS 234 
1 n GLU 235 
1 n TYR 236 
1 n ALA 237 
1 n GLU 238 
1 n GLN 239 
1 n GLN 240 
1 n MET 241 
1 n GLN 242 
1 n LYS 243 
1 n GLU 244 
1 n TYR 245 
1 n VAL 246 
1 n GLU 247 
1 n ASN 248 
1 n GLU 249 
1 n GLY 250 
1 n SER 251 
1 n GLU 252 
1 n CYS 253 
1 n ILE 254 
1 n VAL 255 
1 n PRO 256 
1 n SER 257 
1 n GLN 258 
1 n SER 259 
1 n THR 260 
1 n ILE 261 
1 n VAL 262 
1 n ARG 263 
1 n ARG 264 
1 n PRO 265 
1 n HIS 266 
1 n GLN 267 
1 n SER 268 
1 n GLY 269 
1 n TYR 270 
1 n ALA 271 
1 n PRO 272 
1 n LEU 273 
1 n VAL 274 
1 n GLY 275 
1 n ALA 276 
1 n GLU 277 
1 n GLN 278 
1 n ALA 279 
1 n ALA 280 
1 n SER 281 
1 n ALA 282 
1 n THR 283 
1 n ALA 284 
1 n GLY 285 
1 n ALA 286 
1 n SER 287 
1 n ALA 288 
1 n TYR 289 
1 n THR 290 
1 n ASP 291 
1 n SER 292 
1 n VAL 293 
1 n ASN 294 
1 n ASN 295 
1 n SER 296 
1 n ILE 297 
1 n SER 298 
1 n PHE 299 
1 n SER 300 
1 n MET 301 
1 n GLU 302 
1 n ALA 303 
1 n GLY 304 
1 n ILE 305 
1 n VAL 306 
1 n PRO 307 
1 n ASP 308 
1 n ASN 309 
1 n THR 310 
1 n VAL 311 
1 n GLN 312 
1 n SER 313 
1 n SER 314 
1 n ILE 315 
1 n LEU 316 
1 n ARG 317 
1 n PRO 318 
1 n ALA 319 
1 n GLY 320 
1 n ALA 321 
1 n ILE 322 
1 n GLY 323 
1 n LEU 324 
1 n PHE 325 
1 n SER 326 
1 n SER 327 
1 n PRO 328 
1 n SER 329 
1 n LEU 330 
1 n GLN 331 
1 n THR 332 
1 n PRO 333 
1 n LEU 334 
1 n HIS 335 
1 n PHE 336 
1 n SER 337 
1 n SER 338 
1 n LYS 339 
1 n GLU 340 
1 n ARG 341 
1 n GLU 342 
1 n ALA 343 
1 n ARG 344 
1 n VAL 345 
1 n LEU 346 
1 n ARG 347 
1 n TYR 348 
1 n LYS 349 
1 n GLU 350 
1 n LYS 351 
1 n LYS 352 
1 n LYS 353 
1 n SER 354 
1 n ARG 355 
1 n LYS 356 
1 n PHE 357 
1 n GLU 358 
1 n LYS 359 
1 n THR 360 
1 n THR 361 
1 n ARG 362 
1 n TYR 363 
1 n ALA 364 
1 n THR 365 
1 n ARG 366 
1 n LYS 367 
1 n ALA 368 
1 n TYR 369 
1 n ALA 370 
1 n GLU 371 
1 n ALA 372 
1 n ARG 373 
1 n PRO 374 
1 n ARG 375 
1 n ILE 376 
1 n LYS 377 
1 n GLY 378 
1 n ARG 379 
1 n PHE 380 
1 n ALA 381 
1 n LYS 382 
1 n ARG 383 
1 n SER 384 
1 n ASP 385 
1 n ALA 386 
1 n GLU 387 
1 n MET 388 
1 n GLU 389 
1 n VAL 390 
1 n ASP 391 
1 n GLN 392 
1 n THR 393 
1 n PHE 394 
1 n SER 395 
1 n THR 396 
1 n ALA 397 
1 n ALA 398 
1 n LEU 399 
1 n SER 400 
1 n ASP 401 
1 n SER 402 
1 n SER 403 
1 n TYR 404 
1 n SER 405 
1 n THR 406 
1 n VAL 407 
1 n PRO 408 
1 n TRP 409 
1 n PHE 410 
2 n GLU 1   
2 n PRO 2   
2 n GLN 3   
2 n ASN 4   
2 n GLN 5   
2 n SER 6   
2 n GLN 7   
2 n GLN 8   
2 n LEU 9   
2 n PRO 10  
2 n GLN 11  
2 n PRO 12  
2 n GLN 13  
2 n LEU 14  
2 n GLN 15  
2 n LEU 16  
2 n HIS 17  
2 n PRO 18  
2 n GLN 19  
2 n VAL 20  
2 n GLN 21  
2 n GLN 22  
2 n PRO 23  
2 n PRO 24  
2 n GLN 25  
2 n PRO 26  
2 n GLN 27  
2 n PRO 28  
2 n GLN 29  
2 n LEU 30  
2 n HIS 31  
2 n PRO 32  
2 n GLN 33  
2 n SER 34  
2 n GLN 35  
2 n GLN 36  
2 n PRO 37  
2 n LEU 38  
2 n GLN 39  
2 n PRO 40  
2 n GLN 41  
2 n LEU 42  
2 n GLN 43  
2 n PRO 44  
2 n TYR 45  
2 n THR 46  
2 n GLN 47  
2 n ALA 48  
2 n GLN 49  
2 n PRO 50  
2 n GLN 51  
2 n GLN 52  
2 n PRO 53  
2 n LEU 54  
2 n GLN 55  
2 n PRO 56  
2 n GLN 57  
2 n LEU 58  
2 n GLN 59  
2 n PRO 60  
2 n TYR 61  
2 n THR 62  
2 n GLN 63  
2 n ALA 64  
2 n GLN 65  
2 n PRO 66  
2 n GLN 67  
2 n GLN 68  
2 n PRO 69  
2 n LEU 70  
2 n GLN 71  
2 n PRO 72  
2 n GLN 73  
2 n LEU 74  
2 n GLN 75  
2 n PRO 76  
2 n TYR 77  
2 n THR 78  
2 n GLN 79  
2 n ALA 80  
2 n GLN 81  
2 n PRO 82  
2 n GLN 83  
2 n GLN 84  
2 n PRO 85  
2 n LEU 86  
2 n GLN 87  
2 n PRO 88  
2 n GLN 89  
2 n LEU 90  
2 n GLN 91  
2 n PRO 92  
2 n TYR 93  
2 n THR 94  
2 n GLN 95  
2 n ALA 96  
2 n GLN 97  
2 n PRO 98  
2 n GLN 99  
2 n GLN 100 
2 n PRO 101 
2 n LEU 102 
2 n GLN 103 
2 n PRO 104 
2 n GLN 105 
2 n LEU 106 
2 n GLN 107 
2 n PRO 108 
3 n PHE 1   
3 n TRP 2   
3 n ALA 3   
3 n GLU 4   
3 n GLN 5   
3 n TYR 6   
3 n ARG 7   
3 n GLU 8   
3 n ILE 9   
3 n GLU 10  
3 n ALA 11  
3 n THR 12  
3 n THR 13  
3 n ASP 14  
3 n PHE 15  
3 n LYS 16  
3 n ASN 17  
3 n HIS 18  
3 n ASN 19  
3 n LEU 20  
3 n PRO 21  
3 n LEU 22  
3 n ALA 23  
3 n ARG 24  
3 n ILE 25  
3 n LYS 26  
3 n LYS 27  
3 n ILE 28  
3 n MET 29  
3 n LYS 30  
3 n ALA 31  
3 n ASP 32  
3 n GLU 33  
3 n ASP 34  
3 n VAL 35  
3 n ARG 36  
3 n MET 37  
3 n ILE 38  
3 n ALA 39  
3 n ALA 40  
3 n GLU 41  
3 n ALA 42  
3 n PRO 43  
3 n VAL 44  
3 n VAL 45  
3 n PHE 46  
3 n ALA 47  
3 n ARG 48  
3 n ALA 49  
3 n CYS 50  
3 n GLU 51  
3 n MET 52  
3 n PHE 53  
3 n ILE 54  
3 n LEU 55  
3 n GLU 56  
3 n LEU 57  
3 n THR 58  
3 n HIS 59  
3 n ARG 60  
3 n GLY 61  
3 n TRP 62  
3 n ALA 63  
3 n HIS 64  
3 n ALA 65  
3 n GLU 66  
3 n GLU 67  
3 n ASN 68  
3 n LYS 69  
3 n ARG 70  
3 n ARG 71  
3 n THR 72  
3 n LEU 73  
3 n GLN 74  
3 n LYS 75  
3 n SER 76  
3 n ASP 77  
3 n ILE 78  
3 n ALA 79  
3 n ALA 80  
3 n ALA 81  
3 n ILE 82  
3 n ALA 83  
3 n ARG 84  
3 n THR 85  
3 n GLU 86  
3 n VAL 87  
3 n PHE 88  
3 n ASP 89  
3 n PHE 90  
3 n LEU 91  
3 n VAL 92  
3 n ASP 93  
3 n ILE 94  
3 n VAL 95  
3 n PRO 96  
3 n ARG 97  
3 n ASP 98  
3 n ASP 99  
3 n ALA 100 
3 n LYS 101 
3 n ASP 102 
3 n VAL 103 
3 n GLU 104 
3 n ALA 105 
3 n ALA 106 
3 n ALA 107 
3 n ALA 108 
4 n DC  1   
4 n DA  2   
4 n DC  3   
4 n DG  4   
4 n DC  5   
4 n DA  6   
4 n DC  7   
4 n DC  8   
4 n DA  9   
4 n DG  10  
4 n DA  11  
4 n DC  12  
4 n DC  13  
4 n DA  14  
4 n DC  15  
4 n DA  16  
4 n DC  17  
4 n DC  18  
4 n DA  19  
4 n DG  20  
4 n DA  21  
4 n DA  22  
4 n DA  23  
4 n DC  24  
4 n DA  25  
4 n DA  26  
4 n DA  27  
4 n DC  28  
4 n DA  29  
4 n DA  30  
4 n DA  31  
5 n DT  1   
5 n DT  2   
5 n DT  3   
5 n DG  4   
5 n DT  5   
5 n DT  6   
5 n DT  7   
5 n DG  8   
5 n DT  9   
5 n DT  10  
5 n DT  11  
5 n DC  12  
5 n DT  13  
5 n DG  14  
5 n DG  15  
5 n DT  16  
5 n DG  17  
5 n DT  18  
5 n DG  19  
5 n DG  20  
5 n DT  21  
5 n DC  22  
5 n DT  23  
5 n DG  24  
5 n DG  25  
5 n DT  26  
5 n DG  27  
5 n DC  28  
5 n DG  29  
5 n DT  30  
5 n DG  31  
#
_ma_data.content_type "model coordinates"
_ma_data.id           1
_ma_data.name         Model
#
_ma_model_list.data_id          1
_ma_model_list.model_group_id   1
_ma_model_list.model_group_name "AlphaFold-beta-20231127 (927599d6-1efe-4fa9-85d2-a29f909d212e @ 2024-12-02 03:34:40)"
_ma_model_list.model_id         1
_ma_model_list.model_name       "Top ranked model"
_ma_model_list.model_type       "Ab initio model"
_ma_model_list.ordinal_id       1
#
loop_
_ma_protocol_step.method_type
_ma_protocol_step.ordinal_id
_ma_protocol_step.protocol_id
_ma_protocol_step.step_id
"coevolution MSA" 1 1 1 
"template search" 2 1 2 
modeling          3 1 3 
#
loop_
_ma_qa_metric.id
_ma_qa_metric.mode
_ma_qa_metric.name
_ma_qa_metric.software_group_id
_ma_qa_metric.type
1 global pLDDT 1 pLDDT 
2 local  pLDDT 1 pLDDT 
#
_ma_qa_metric_global.metric_id    1
_ma_qa_metric_global.metric_value 59.70
_ma_qa_metric_global.model_id     1
_ma_qa_metric_global.ordinal_id   1
#
_ma_software_group.group_id    1
_ma_software_group.ordinal_id  1
_ma_software_group.software_id 1
#
loop_
_ma_target_entity.data_id
_ma_target_entity.entity_id
_ma_target_entity.origin
1 1 . 
1 2 . 
1 3 . 
1 4 . 
1 5 . 
#
loop_
_ma_target_entity_instance.asym_id
_ma_target_entity_instance.details
_ma_target_entity_instance.entity_id
A . 1 
B . 2 
C . 3 
D . 4 
E . 5 
#
loop_
_pdbx_data_usage.details
_pdbx_data_usage.id
_pdbx_data_usage.type
_pdbx_data_usage.url
;NON-COMMERCIAL USE ONLY, BY USING THIS FILE YOU AGREE TO THE TERMS OF USE FOUND
AT alphafoldserver.com/output-terms.
;
1 license    ? 
;THE INFORMATION IS NOT INTENDED FOR, HAS NOT BEEN VALIDATED FOR, AND IS NOT
APPROVED FOR CLINICAL USE. IT SHOULD NOT BE USED FOR CLINICAL PURPOSE OR RELIED
ON FOR MEDICAL OR OTHER PROFESSIONAL ADVICE. IT IS THEORETICAL MODELLING ONLY
AND CAUTION SHOULD BE EXERCISED IN ITS USE. IT IS PROVIDED "AS-IS" WITHOUT ANY
WARRANTY OF ANY KIND, WHETHER EXPRESSED OR IMPLIED. NO WARRANTY IS GIVEN THAT
USE OF THE INFORMATION SHALL NOT INFRINGE THE RIGHTS OF ANY THIRD PARTY.
;
2 disclaimer ? 
#
loop_
_pdbx_poly_seq_scheme.asym_id
_pdbx_poly_seq_scheme.auth_seq_num
_pdbx_poly_seq_scheme.entity_id
_pdbx_poly_seq_scheme.hetero
_pdbx_poly_seq_scheme.mon_id
_pdbx_poly_seq_scheme.pdb_ins_code
_pdbx_poly_seq_scheme.pdb_seq_num
_pdbx_poly_seq_scheme.pdb_strand_id
_pdbx_poly_seq_scheme.seq_id
A 1   1 n MET . 1   A 1   
A 2   1 n PRO . 2   A 2   
A 3   1 n ARG . 3   A 3   
A 4   1 n CYS . 4   A 4   
A 5   1 n ASN . 5   A 5   
A 6   1 n LYS . 6   A 6   
A 7   1 n CYS . 7   A 7   
A 8   1 n LEU . 8   A 8   
A 9   1 n SER . 9   A 9   
A 10  1 n GLU . 10  A 10  
A 11  1 n ASN . 11  A 11  
A 12  1 n ASP . 12  A 12  
A 13  1 n SER . 13  A 13  
A 14  1 n ALA . 14  A 14  
A 15  1 n SER . 15  A 15  
A 16  1 n GLU . 16  A 16  
A 17  1 n ASP . 17  A 17  
A 18  1 n ARG . 18  A 18  
A 19  1 n HIS . 19  A 19  
A 20  1 n TRP . 20  A 20  
A 21  1 n HIS . 21  A 21  
A 22  1 n ARG . 22  A 22  
A 23  1 n THR . 23  A 23  
A 24  1 n ALA . 24  A 24  
A 25  1 n THR . 25  A 25  
A 26  1 n LEU . 26  A 26  
A 27  1 n PHE . 27  A 27  
A 28  1 n MET . 28  A 28  
A 29  1 n ASN . 29  A 29  
A 30  1 n CYS . 30  A 30  
A 31  1 n VAL . 31  A 31  
A 32  1 n SER . 32  A 32  
A 33  1 n ASN . 33  A 33  
A 34  1 n GLY . 34  A 34  
A 35  1 n THR . 35  A 35  
A 36  1 n VAL . 36  A 36  
A 37  1 n TYR . 37  A 37  
A 38  1 n GLU . 38  A 38  
A 39  1 n GLU . 39  A 39  
A 40  1 n ALA . 40  A 40  
A 41  1 n VAL . 41  A 41  
A 42  1 n GLY . 42  A 42  
A 43  1 n ARG . 43  A 43  
A 44  1 n GLU . 44  A 44  
A 45  1 n GLY . 45  A 45  
A 46  1 n CYS . 46  A 46  
A 47  1 n TRP . 47  A 47  
A 48  1 n ALA . 48  A 48  
A 49  1 n ARG . 49  A 49  
A 50  1 n LEU . 50  A 50  
A 51  1 n CYS . 51  A 51  
A 52  1 n ASP . 52  A 52  
A 53  1 n GLY . 53  A 53  
A 54  1 n CYS . 54  A 54  
A 55  1 n CYS . 55  A 55  
A 56  1 n THR . 56  A 56  
A 57  1 n VAL . 57  A 57  
A 58  1 n PRO . 58  A 58  
A 59  1 n SER . 59  A 59  
A 60  1 n VAL . 60  A 60  
A 61  1 n VAL . 61  A 61  
A 62  1 n TYR . 62  A 62  
A 63  1 n CYS . 63  A 63  
A 64  1 n ARG . 64  A 64  
A 65  1 n ALA . 65  A 65  
A 66  1 n ASP . 66  A 66  
A 67  1 n SER . 67  A 67  
A 68  1 n ALA . 68  A 68  
A 69  1 n TYR . 69  A 69  
A 70  1 n LEU . 70  A 70  
A 71  1 n CYS . 71  A 71  
A 72  1 n ALA . 72  A 72  
A 73  1 n SER . 73  A 73  
A 74  1 n CYS . 74  A 74  
A 75  1 n ASP . 75  A 75  
A 76  1 n ALA . 76  A 76  
A 77  1 n GLN . 77  A 77  
A 78  1 n ILE . 78  A 78  
A 79  1 n HIS . 79  A 79  
A 80  1 n ALA . 80  A 80  
A 81  1 n ALA . 81  A 81  
A 82  1 n ASN . 82  A 82  
A 83  1 n ARG . 83  A 83  
A 84  1 n VAL . 84  A 84  
A 85  1 n ALA . 85  A 85  
A 86  1 n SER . 86  A 86  
A 87  1 n ARG . 87  A 87  
A 88  1 n HIS . 88  A 88  
A 89  1 n GLU . 89  A 89  
A 90  1 n ARG . 90  A 90  
A 91  1 n VAL . 91  A 91  
A 92  1 n LEU . 92  A 92  
A 93  1 n LEU . 93  A 93  
A 94  1 n SER . 94  A 94  
A 95  1 n GLU . 95  A 95  
A 96  1 n ALA . 96  A 96  
A 97  1 n TYR . 97  A 97  
A 98  1 n LYS . 98  A 98  
A 99  1 n HIS . 99  A 99  
A 100 1 n ALA . 100 A 100 
A 101 1 n PRO . 101 A 101 
A 102 1 n VAL . 102 A 102 
A 103 1 n MET . 103 A 103 
A 104 1 n LEU . 104 A 104 
A 105 1 n ASP . 105 A 105 
A 106 1 n CYS . 106 A 106 
A 107 1 n HIS . 107 A 107 
A 108 1 n ALA . 108 A 108 
A 109 1 n ASP . 109 A 109 
A 110 1 n ALA . 110 A 110 
A 111 1 n ALA . 111 A 111 
A 112 1 n ALA . 112 A 112 
A 113 1 n LEU . 113 A 113 
A 114 1 n CYS . 114 A 114 
A 115 1 n ALA . 115 A 115 
A 116 1 n ALA . 116 A 116 
A 117 1 n TYR . 117 A 117 
A 118 1 n GLU . 118 A 118 
A 119 1 n ALA . 119 A 119 
A 120 1 n GLN . 120 A 120 
A 121 1 n VAL . 121 A 121 
A 122 1 n HIS . 122 A 122 
A 123 1 n TYR . 123 A 123 
A 124 1 n ALA . 124 A 124 
A 125 1 n ASN . 125 A 125 
A 126 1 n LEU . 126 A 126 
A 127 1 n LEU . 127 A 127 
A 128 1 n THR . 128 A 128 
A 129 1 n VAL . 129 A 129 
A 130 1 n MET . 130 A 130 
A 131 1 n HIS . 131 A 131 
A 132 1 n GLN . 132 A 132 
A 133 1 n ARG . 133 A 133 
A 134 1 n MET . 134 A 134 
A 135 1 n PRO . 135 A 135 
A 136 1 n VAL . 136 A 136 
A 137 1 n VAL . 137 A 137 
A 138 1 n SER . 138 A 138 
A 139 1 n HIS . 139 A 139 
A 140 1 n PRO . 140 A 140 
A 141 1 n ALA . 141 A 141 
A 142 1 n VAL . 142 A 142 
A 143 1 n ALA . 143 A 143 
A 144 1 n ILE . 144 A 144 
A 145 1 n PRO . 145 A 145 
A 146 1 n PRO . 146 A 146 
A 147 1 n VAL . 147 A 147 
A 148 1 n SER . 148 A 148 
A 149 1 n LEU . 149 A 149 
A 150 1 n PHE . 150 A 150 
A 151 1 n ALA . 151 A 151 
A 152 1 n GLU . 152 A 152 
A 153 1 n ALA . 153 A 153 
A 154 1 n GLU . 154 A 154 
A 155 1 n ALA . 155 A 155 
A 156 1 n THR . 156 A 156 
A 157 1 n ALA . 157 A 157 
A 158 1 n PRO . 158 A 158 
A 159 1 n VAL . 159 A 159 
A 160 1 n LEU . 160 A 160 
A 161 1 n GLY . 161 A 161 
A 162 1 n ARG . 162 A 162 
A 163 1 n LYS . 163 A 163 
A 164 1 n GLU . 164 A 164 
A 165 1 n GLU . 165 A 165 
A 166 1 n ASP . 166 A 166 
A 167 1 n THR . 167 A 167 
A 168 1 n SER . 168 A 168 
A 169 1 n TRP . 169 A 169 
A 170 1 n LEU . 170 A 170 
A 171 1 n LEU . 171 A 171 
A 172 1 n LEU . 172 A 172 
A 173 1 n SER . 173 A 173 
A 174 1 n LYS . 174 A 174 
A 175 1 n ASP . 175 A 175 
A 176 1 n SER . 176 A 176 
A 177 1 n ASP . 177 A 177 
A 178 1 n ASN . 178 A 178 
A 179 1 n HIS . 179 A 179 
A 180 1 n ASN . 180 A 180 
A 181 1 n ARG . 181 A 181 
A 182 1 n SER . 182 A 182 
A 183 1 n GLY . 183 A 183 
A 184 1 n ASN . 184 A 184 
A 185 1 n ASN . 185 A 185 
A 186 1 n SER . 186 A 186 
A 187 1 n SER . 187 A 187 
A 188 1 n THR . 188 A 188 
A 189 1 n SER . 189 A 189 
A 190 1 n SER . 190 A 190 
A 191 1 n SER . 191 A 191 
A 192 1 n SER . 192 A 192 
A 193 1 n GLN . 193 A 193 
A 194 1 n TYR . 194 A 194 
A 195 1 n PHE . 195 A 195 
A 196 1 n GLY . 196 A 196 
A 197 1 n GLU . 197 A 197 
A 198 1 n VAL . 198 A 198 
A 199 1 n ASP . 199 A 199 
A 200 1 n GLN . 200 A 200 
A 201 1 n TYR . 201 A 201 
A 202 1 n PHE . 202 A 202 
A 203 1 n ASP . 203 A 203 
A 204 1 n LEU . 204 A 204 
A 205 1 n VAL . 205 A 205 
A 206 1 n GLY . 206 A 206 
A 207 1 n TYR . 207 A 207 
A 208 1 n ASN . 208 A 208 
A 209 1 n SER . 209 A 209 
A 210 1 n TYR . 210 A 210 
A 211 1 n TYR . 211 A 211 
A 212 1 n ASP . 212 A 212 
A 213 1 n SER . 213 A 213 
A 214 1 n HIS . 214 A 214 
A 215 1 n MET . 215 A 215 
A 216 1 n SER . 216 A 216 
A 217 1 n ASN . 217 A 217 
A 218 1 n GLN . 218 A 218 
A 219 1 n GLU . 219 A 219 
A 220 1 n GLN . 220 A 220 
A 221 1 n TYR . 221 A 221 
A 222 1 n VAL . 222 A 222 
A 223 1 n MET . 223 A 223 
A 224 1 n GLN . 224 A 224 
A 225 1 n GLU . 225 A 225 
A 226 1 n GLN . 226 A 226 
A 227 1 n GLN . 227 A 227 
A 228 1 n HIS . 228 A 228 
A 229 1 n LEU . 229 A 229 
A 230 1 n GLN . 230 A 230 
A 231 1 n GLN . 231 A 231 
A 232 1 n MET . 232 A 232 
A 233 1 n GLN . 233 A 233 
A 234 1 n LYS . 234 A 234 
A 235 1 n GLU . 235 A 235 
A 236 1 n TYR . 236 A 236 
A 237 1 n ALA . 237 A 237 
A 238 1 n GLU . 238 A 238 
A 239 1 n GLN . 239 A 239 
A 240 1 n GLN . 240 A 240 
A 241 1 n MET . 241 A 241 
A 242 1 n GLN . 242 A 242 
A 243 1 n LYS . 243 A 243 
A 244 1 n GLU . 244 A 244 
A 245 1 n TYR . 245 A 245 
A 246 1 n VAL . 246 A 246 
A 247 1 n GLU . 247 A 247 
A 248 1 n ASN . 248 A 248 
A 249 1 n GLU . 249 A 249 
A 250 1 n GLY . 250 A 250 
A 251 1 n SER . 251 A 251 
A 252 1 n GLU . 252 A 252 
A 253 1 n CYS . 253 A 253 
A 254 1 n ILE . 254 A 254 
A 255 1 n VAL . 255 A 255 
A 256 1 n PRO . 256 A 256 
A 257 1 n SER . 257 A 257 
A 258 1 n GLN . 258 A 258 
A 259 1 n SER . 259 A 259 
A 260 1 n THR . 260 A 260 
A 261 1 n ILE . 261 A 261 
A 262 1 n VAL . 262 A 262 
A 263 1 n ARG . 263 A 263 
A 264 1 n ARG . 264 A 264 
A 265 1 n PRO . 265 A 265 
A 266 1 n HIS . 266 A 266 
A 267 1 n GLN . 267 A 267 
A 268 1 n SER . 268 A 268 
A 269 1 n GLY . 269 A 269 
A 270 1 n TYR . 270 A 270 
A 271 1 n ALA . 271 A 271 
A 272 1 n PRO . 272 A 272 
A 273 1 n LEU . 273 A 273 
A 274 1 n VAL . 274 A 274 
A 275 1 n GLY . 275 A 275 
A 276 1 n ALA . 276 A 276 
A 277 1 n GLU . 277 A 277 
A 278 1 n GLN . 278 A 278 
A 279 1 n ALA . 279 A 279 
A 280 1 n ALA . 280 A 280 
A 281 1 n SER . 281 A 281 
A 282 1 n ALA . 282 A 282 
A 283 1 n THR . 283 A 283 
A 284 1 n ALA . 284 A 284 
A 285 1 n GLY . 285 A 285 
A 286 1 n ALA . 286 A 286 
A 287 1 n SER . 287 A 287 
A 288 1 n ALA . 288 A 288 
A 289 1 n TYR . 289 A 289 
A 290 1 n THR . 290 A 290 
A 291 1 n ASP . 291 A 291 
A 292 1 n SER . 292 A 292 
A 293 1 n VAL . 293 A 293 
A 294 1 n ASN . 294 A 294 
A 295 1 n ASN . 295 A 295 
A 296 1 n SER . 296 A 296 
A 297 1 n ILE . 297 A 297 
A 298 1 n SER . 298 A 298 
A 299 1 n PHE . 299 A 299 
A 300 1 n SER . 300 A 300 
A 301 1 n MET . 301 A 301 
A 302 1 n GLU . 302 A 302 
A 303 1 n ALA . 303 A 303 
A 304 1 n GLY . 304 A 304 
A 305 1 n ILE . 305 A 305 
A 306 1 n VAL . 306 A 306 
A 307 1 n PRO . 307 A 307 
A 308 1 n ASP . 308 A 308 
A 309 1 n ASN . 309 A 309 
A 310 1 n THR . 310 A 310 
A 311 1 n VAL . 311 A 311 
A 312 1 n GLN . 312 A 312 
A 313 1 n SER . 313 A 313 
A 314 1 n SER . 314 A 314 
A 315 1 n ILE . 315 A 315 
A 316 1 n LEU . 316 A 316 
A 317 1 n ARG . 317 A 317 
A 318 1 n PRO . 318 A 318 
A 319 1 n ALA . 319 A 319 
A 320 1 n GLY . 320 A 320 
A 321 1 n ALA . 321 A 321 
A 322 1 n ILE . 322 A 322 
A 323 1 n GLY . 323 A 323 
A 324 1 n LEU . 324 A 324 
A 325 1 n PHE . 325 A 325 
A 326 1 n SER . 326 A 326 
A 327 1 n SER . 327 A 327 
A 328 1 n PRO . 328 A 328 
A 329 1 n SER . 329 A 329 
A 330 1 n LEU . 330 A 330 
A 331 1 n GLN . 331 A 331 
A 332 1 n THR . 332 A 332 
A 333 1 n PRO . 333 A 333 
A 334 1 n LEU . 334 A 334 
A 335 1 n HIS . 335 A 335 
A 336 1 n PHE . 336 A 336 
A 337 1 n SER . 337 A 337 
A 338 1 n SER . 338 A 338 
A 339 1 n LYS . 339 A 339 
A 340 1 n GLU . 340 A 340 
A 341 1 n ARG . 341 A 341 
A 342 1 n GLU . 342 A 342 
A 343 1 n ALA . 343 A 343 
A 344 1 n ARG . 344 A 344 
A 345 1 n VAL . 345 A 345 
A 346 1 n LEU . 346 A 346 
A 347 1 n ARG . 347 A 347 
A 348 1 n TYR . 348 A 348 
A 349 1 n LYS . 349 A 349 
A 350 1 n GLU . 350 A 350 
A 351 1 n LYS . 351 A 351 
A 352 1 n LYS . 352 A 352 
A 353 1 n LYS . 353 A 353 
A 354 1 n SER . 354 A 354 
A 355 1 n ARG . 355 A 355 
A 356 1 n LYS . 356 A 356 
A 357 1 n PHE . 357 A 357 
A 358 1 n GLU . 358 A 358 
A 359 1 n LYS . 359 A 359 
A 360 1 n THR . 360 A 360 
A 361 1 n THR . 361 A 361 
A 362 1 n ARG . 362 A 362 
A 363 1 n TYR . 363 A 363 
A 364 1 n ALA . 364 A 364 
A 365 1 n THR . 365 A 365 
A 366 1 n ARG . 366 A 366 
A 367 1 n LYS . 367 A 367 
A 368 1 n ALA . 368 A 368 
A 369 1 n TYR . 369 A 369 
A 370 1 n ALA . 370 A 370 
A 371 1 n GLU . 371 A 371 
A 372 1 n ALA . 372 A 372 
A 373 1 n ARG . 373 A 373 
A 374 1 n PRO . 374 A 374 
A 375 1 n ARG . 375 A 375 
A 376 1 n ILE . 376 A 376 
A 377 1 n LYS . 377 A 377 
A 378 1 n GLY . 378 A 378 
A 379 1 n ARG . 379 A 379 
A 380 1 n PHE . 380 A 380 
A 381 1 n ALA . 381 A 381 
A 382 1 n LYS . 382 A 382 
A 383 1 n ARG . 383 A 383 
A 384 1 n SER . 384 A 384 
A 385 1 n ASP . 385 A 385 
A 386 1 n ALA . 386 A 386 
A 387 1 n GLU . 387 A 387 
A 388 1 n MET . 388 A 388 
A 389 1 n GLU . 389 A 389 
A 390 1 n VAL . 390 A 390 
A 391 1 n ASP . 391 A 391 
A 392 1 n GLN . 392 A 392 
A 393 1 n THR . 393 A 393 
A 394 1 n PHE . 394 A 394 
A 395 1 n SER . 395 A 395 
A 396 1 n THR . 396 A 396 
A 397 1 n ALA . 397 A 397 
A 398 1 n ALA . 398 A 398 
A 399 1 n LEU . 399 A 399 
A 400 1 n SER . 400 A 400 
A 401 1 n ASP . 401 A 401 
A 402 1 n SER . 402 A 402 
A 403 1 n SER . 403 A 403 
A 404 1 n TYR . 404 A 404 
A 405 1 n SER . 405 A 405 
A 406 1 n THR . 406 A 406 
A 407 1 n VAL . 407 A 407 
A 408 1 n PRO . 408 A 408 
A 409 1 n TRP . 409 A 409 
A 410 1 n PHE . 410 A 410 
B 1   2 n GLU . 1   B 1   
B 2   2 n PRO . 2   B 2   
B 3   2 n GLN . 3   B 3   
B 4   2 n ASN . 4   B 4   
B 5   2 n GLN . 5   B 5   
B 6   2 n SER . 6   B 6   
B 7   2 n GLN . 7   B 7   
B 8   2 n GLN . 8   B 8   
B 9   2 n LEU . 9   B 9   
B 10  2 n PRO . 10  B 10  
B 11  2 n GLN . 11  B 11  
B 12  2 n PRO . 12  B 12  
B 13  2 n GLN . 13  B 13  
B 14  2 n LEU . 14  B 14  
B 15  2 n GLN . 15  B 15  
B 16  2 n LEU . 16  B 16  
B 17  2 n HIS . 17  B 17  
B 18  2 n PRO . 18  B 18  
B 19  2 n GLN . 19  B 19  
B 20  2 n VAL . 20  B 20  
B 21  2 n GLN . 21  B 21  
B 22  2 n GLN . 22  B 22  
B 23  2 n PRO . 23  B 23  
B 24  2 n PRO . 24  B 24  
B 25  2 n GLN . 25  B 25  
B 26  2 n PRO . 26  B 26  
B 27  2 n GLN . 27  B 27  
B 28  2 n PRO . 28  B 28  
B 29  2 n GLN . 29  B 29  
B 30  2 n LEU . 30  B 30  
B 31  2 n HIS . 31  B 31  
B 32  2 n PRO . 32  B 32  
B 33  2 n GLN . 33  B 33  
B 34  2 n SER . 34  B 34  
B 35  2 n GLN . 35  B 35  
B 36  2 n GLN . 36  B 36  
B 37  2 n PRO . 37  B 37  
B 38  2 n LEU . 38  B 38  
B 39  2 n GLN . 39  B 39  
B 40  2 n PRO . 40  B 40  
B 41  2 n GLN . 41  B 41  
B 42  2 n LEU . 42  B 42  
B 43  2 n GLN . 43  B 43  
B 44  2 n PRO . 44  B 44  
B 45  2 n TYR . 45  B 45  
B 46  2 n THR . 46  B 46  
B 47  2 n GLN . 47  B 47  
B 48  2 n ALA . 48  B 48  
B 49  2 n GLN . 49  B 49  
B 50  2 n PRO . 50  B 50  
B 51  2 n GLN . 51  B 51  
B 52  2 n GLN . 52  B 52  
B 53  2 n PRO . 53  B 53  
B 54  2 n LEU . 54  B 54  
B 55  2 n GLN . 55  B 55  
B 56  2 n PRO . 56  B 56  
B 57  2 n GLN . 57  B 57  
B 58  2 n LEU . 58  B 58  
B 59  2 n GLN . 59  B 59  
B 60  2 n PRO . 60  B 60  
B 61  2 n TYR . 61  B 61  
B 62  2 n THR . 62  B 62  
B 63  2 n GLN . 63  B 63  
B 64  2 n ALA . 64  B 64  
B 65  2 n GLN . 65  B 65  
B 66  2 n PRO . 66  B 66  
B 67  2 n GLN . 67  B 67  
B 68  2 n GLN . 68  B 68  
B 69  2 n PRO . 69  B 69  
B 70  2 n LEU . 70  B 70  
B 71  2 n GLN . 71  B 71  
B 72  2 n PRO . 72  B 72  
B 73  2 n GLN . 73  B 73  
B 74  2 n LEU . 74  B 74  
B 75  2 n GLN . 75  B 75  
B 76  2 n PRO . 76  B 76  
B 77  2 n TYR . 77  B 77  
B 78  2 n THR . 78  B 78  
B 79  2 n GLN . 79  B 79  
B 80  2 n ALA . 80  B 80  
B 81  2 n GLN . 81  B 81  
B 82  2 n PRO . 82  B 82  
B 83  2 n GLN . 83  B 83  
B 84  2 n GLN . 84  B 84  
B 85  2 n PRO . 85  B 85  
B 86  2 n LEU . 86  B 86  
B 87  2 n GLN . 87  B 87  
B 88  2 n PRO . 88  B 88  
B 89  2 n GLN . 89  B 89  
B 90  2 n LEU . 90  B 90  
B 91  2 n GLN . 91  B 91  
B 92  2 n PRO . 92  B 92  
B 93  2 n TYR . 93  B 93  
B 94  2 n THR . 94  B 94  
B 95  2 n GLN . 95  B 95  
B 96  2 n ALA . 96  B 96  
B 97  2 n GLN . 97  B 97  
B 98  2 n PRO . 98  B 98  
B 99  2 n GLN . 99  B 99  
B 100 2 n GLN . 100 B 100 
B 101 2 n PRO . 101 B 101 
B 102 2 n LEU . 102 B 102 
B 103 2 n GLN . 103 B 103 
B 104 2 n PRO . 104 B 104 
B 105 2 n GLN . 105 B 105 
B 106 2 n LEU . 106 B 106 
B 107 2 n GLN . 107 B 107 
B 108 2 n PRO . 108 B 108 
C 1   3 n PHE . 1   C 1   
C 2   3 n TRP . 2   C 2   
C 3   3 n ALA . 3   C 3   
C 4   3 n GLU . 4   C 4   
C 5   3 n GLN . 5   C 5   
C 6   3 n TYR . 6   C 6   
C 7   3 n ARG . 7   C 7   
C 8   3 n GLU . 8   C 8   
C 9   3 n ILE . 9   C 9   
C 10  3 n GLU . 10  C 10  
C 11  3 n ALA . 11  C 11  
C 12  3 n THR . 12  C 12  
C 13  3 n THR . 13  C 13  
C 14  3 n ASP . 14  C 14  
C 15  3 n PHE . 15  C 15  
C 16  3 n LYS . 16  C 16  
C 17  3 n ASN . 17  C 17  
C 18  3 n HIS . 18  C 18  
C 19  3 n ASN . 19  C 19  
C 20  3 n LEU . 20  C 20  
C 21  3 n PRO . 21  C 21  
C 22  3 n LEU . 22  C 22  
C 23  3 n ALA . 23  C 23  
C 24  3 n ARG . 24  C 24  
C 25  3 n ILE . 25  C 25  
C 26  3 n LYS . 26  C 26  
C 27  3 n LYS . 27  C 27  
C 28  3 n ILE . 28  C 28  
C 29  3 n MET . 29  C 29  
C 30  3 n LYS . 30  C 30  
C 31  3 n ALA . 31  C 31  
C 32  3 n ASP . 32  C 32  
C 33  3 n GLU . 33  C 33  
C 34  3 n ASP . 34  C 34  
C 35  3 n VAL . 35  C 35  
C 36  3 n ARG . 36  C 36  
C 37  3 n MET . 37  C 37  
C 38  3 n ILE . 38  C 38  
C 39  3 n ALA . 39  C 39  
C 40  3 n ALA . 40  C 40  
C 41  3 n GLU . 41  C 41  
C 42  3 n ALA . 42  C 42  
C 43  3 n PRO . 43  C 43  
C 44  3 n VAL . 44  C 44  
C 45  3 n VAL . 45  C 45  
C 46  3 n PHE . 46  C 46  
C 47  3 n ALA . 47  C 47  
C 48  3 n ARG . 48  C 48  
C 49  3 n ALA . 49  C 49  
C 50  3 n CYS . 50  C 50  
C 51  3 n GLU . 51  C 51  
C 52  3 n MET . 52  C 52  
C 53  3 n PHE . 53  C 53  
C 54  3 n ILE . 54  C 54  
C 55  3 n LEU . 55  C 55  
C 56  3 n GLU . 56  C 56  
C 57  3 n LEU . 57  C 57  
C 58  3 n THR . 58  C 58  
C 59  3 n HIS . 59  C 59  
C 60  3 n ARG . 60  C 60  
C 61  3 n GLY . 61  C 61  
C 62  3 n TRP . 62  C 62  
C 63  3 n ALA . 63  C 63  
C 64  3 n HIS . 64  C 64  
C 65  3 n ALA . 65  C 65  
C 66  3 n GLU . 66  C 66  
C 67  3 n GLU . 67  C 67  
C 68  3 n ASN . 68  C 68  
C 69  3 n LYS . 69  C 69  
C 70  3 n ARG . 70  C 70  
C 71  3 n ARG . 71  C 71  
C 72  3 n THR . 72  C 72  
C 73  3 n LEU . 73  C 73  
C 74  3 n GLN . 74  C 74  
C 75  3 n LYS . 75  C 75  
C 76  3 n SER . 76  C 76  
C 77  3 n ASP . 77  C 77  
C 78  3 n ILE . 78  C 78  
C 79  3 n ALA . 79  C 79  
C 80  3 n ALA . 80  C 80  
C 81  3 n ALA . 81  C 81  
C 82  3 n ILE . 82  C 82  
C 83  3 n ALA . 83  C 83  
C 84  3 n ARG . 84  C 84  
C 85  3 n THR . 85  C 85  
C 86  3 n GLU . 86  C 86  
C 87  3 n VAL . 87  C 87  
C 88  3 n PHE . 88  C 88  
C 89  3 n ASP . 89  C 89  
C 90  3 n PHE . 90  C 90  
C 91  3 n LEU . 91  C 91  
C 92  3 n VAL . 92  C 92  
C 93  3 n ASP . 93  C 93  
C 94  3 n ILE . 94  C 94  
C 95  3 n VAL . 95  C 95  
C 96  3 n PRO . 96  C 96  
C 97  3 n ARG . 97  C 97  
C 98  3 n ASP . 98  C 98  
C 99  3 n ASP . 99  C 99  
C 100 3 n ALA . 100 C 100 
C 101 3 n LYS . 101 C 101 
C 102 3 n ASP . 102 C 102 
C 103 3 n VAL . 103 C 103 
C 104 3 n GLU . 104 C 104 
C 105 3 n ALA . 105 C 105 
C 106 3 n ALA . 106 C 106 
C 107 3 n ALA . 107 C 107 
C 108 3 n ALA . 108 C 108 
D 1   4 n DC  . 1   D 1   
D 2   4 n DA  . 2   D 2   
D 3   4 n DC  . 3   D 3   
D 4   4 n DG  . 4   D 4   
D 5   4 n DC  . 5   D 5   
D 6   4 n DA  . 6   D 6   
D 7   4 n DC  . 7   D 7   
D 8   4 n DC  . 8   D 8   
D 9   4 n DA  . 9   D 9   
D 10  4 n DG  . 10  D 10  
D 11  4 n DA  . 11  D 11  
D 12  4 n DC  . 12  D 12  
D 13  4 n DC  . 13  D 13  
D 14  4 n DA  . 14  D 14  
D 15  4 n DC  . 15  D 15  
D 16  4 n DA  . 16  D 16  
D 17  4 n DC  . 17  D 17  
D 18  4 n DC  . 18  D 18  
D 19  4 n DA  . 19  D 19  
D 20  4 n DG  . 20  D 20  
D 21  4 n DA  . 21  D 21  
D 22  4 n DA  . 22  D 22  
D 23  4 n DA  . 23  D 23  
D 24  4 n DC  . 24  D 24  
D 25  4 n DA  . 25  D 25  
D 26  4 n DA  . 26  D 26  
D 27  4 n DA  . 27  D 27  
D 28  4 n DC  . 28  D 28  
D 29  4 n DA  . 29  D 29  
D 30  4 n DA  . 30  D 30  
D 31  4 n DA  . 31  D 31  
E 1   5 n DT  . 1   E 1   
E 2   5 n DT  . 2   E 2   
E 3   5 n DT  . 3   E 3   
E 4   5 n DG  . 4   E 4   
E 5   5 n DT  . 5   E 5   
E 6   5 n DT  . 6   E 6   
E 7   5 n DT  . 7   E 7   
E 8   5 n DG  . 8   E 8   
E 9   5 n DT  . 9   E 9   
E 10  5 n DT  . 10  E 10  
E 11  5 n DT  . 11  E 11  
E 12  5 n DC  . 12  E 12  
E 13  5 n DT  . 13  E 13  
E 14  5 n DG  . 14  E 14  
E 15  5 n DG  . 15  E 15  
E 16  5 n DT  . 16  E 16  
E 17  5 n DG  . 17  E 17  
E 18  5 n DT  . 18  E 18  
E 19  5 n DG  . 19  E 19  
E 20  5 n DG  . 20  E 20  
E 21  5 n DT  . 21  E 21  
E 22  5 n DC  . 22  E 22  
E 23  5 n DT  . 23  E 23  
E 24  5 n DG  . 24  E 24  
E 25  5 n DG  . 25  E 25  
E 26  5 n DT  . 26  E 26  
E 27  5 n DG  . 27  E 27  
E 28  5 n DC  . 28  E 28  
E 29  5 n DG  . 29  E 29  
E 30  5 n DT  . 30  E 30  
E 31  5 n DG  . 31  E 31  
#
_software.classification other
_software.date           ?
_software.description    "Structure prediction"
_software.name           AlphaFold
_software.pdbx_ordinal   1
_software.type           package
_software.version        "AlphaFold-beta-20231127 (927599d6-1efe-4fa9-85d2-a29f909d212e @ 2024-12-02 03:34:40)"
#
loop_
_struct_asym.entity_id
_struct_asym.id
1 A 
2 B 
3 C 
4 D 
5 E 
#
loop_
_atom_site.group_PDB
_atom_site.id
_atom_site.type_symbol
_atom_site.label_atom_id
_atom_site.label_alt_id
_atom_site.label_comp_id
_atom_site.label_asym_id
_atom_site.label_entity_id
_atom_site.label_seq_id
_atom_site.pdbx_PDB_ins_code
_atom_site.Cartn_x
_atom_site.Cartn_y
_atom_site.Cartn_z
_atom_site.occupancy
_atom_site.B_iso_or_equiv
_atom_site.auth_seq_id
_atom_site.auth_asym_id
_atom_site.pdbx_PDB_model_num
ATOM 1    N N     . MET A 1 1   ? 6.017   -38.909 30.364  1.00 20.11 1   A 1 
ATOM 2    C CA    . MET A 1 1   ? 5.695   -38.109 31.565  1.00 21.64 1   A 1 
ATOM 3    C C     . MET A 1 1   ? 4.191   -38.134 31.834  1.00 23.35 1   A 1 
ATOM 4    O O     . MET A 1 1   ? 3.439   -38.242 30.860  1.00 18.24 1   A 1 
ATOM 5    C CB    . MET A 1 1   ? 6.181   -36.667 31.436  1.00 19.54 1   A 1 
ATOM 6    C CG    . MET A 1 1   ? 7.703   -36.546 31.602  1.00 15.88 1   A 1 
ATOM 7    S SD    . MET A 1 1   ? 8.219   -34.825 31.785  1.00 13.58 1   A 1 
ATOM 8    C CE    . MET A 1 1   ? 9.981   -35.033 32.108  1.00 12.71 1   A 1 
ATOM 9    N N     . PRO A 1 2   ? 3.697   -38.058 33.104  1.00 20.04 2   A 1 
ATOM 10   C CA    . PRO A 1 2   ? 2.279   -38.235 33.430  1.00 21.87 2   A 1 
ATOM 11   C C     . PRO A 1 2   ? 1.425   -37.066 32.919  1.00 22.54 2   A 1 
ATOM 12   O O     . PRO A 1 2   ? 1.806   -35.896 33.038  1.00 19.01 2   A 1 
ATOM 13   C CB    . PRO A 1 2   ? 2.231   -38.380 34.960  1.00 19.86 2   A 1 
ATOM 14   C CG    . PRO A 1 2   ? 3.460   -37.611 35.422  1.00 18.34 2   A 1 
ATOM 15   C CD    . PRO A 1 2   ? 4.478   -37.853 34.300  1.00 19.64 2   A 1 
ATOM 16   N N     . ARG A 1 3   ? 0.237   -37.370 32.339  1.00 22.72 3   A 1 
ATOM 17   C CA    . ARG A 1 3   ? -0.738  -36.381 31.862  1.00 25.24 3   A 1 
ATOM 18   C C     . ARG A 1 3   ? -1.328  -35.629 33.060  1.00 24.23 3   A 1 
ATOM 19   O O     . ARG A 1 3   ? -2.046  -36.222 33.857  1.00 22.00 3   A 1 
ATOM 20   C CB    . ARG A 1 3   ? -1.850  -37.060 31.046  1.00 24.60 3   A 1 
ATOM 21   C CG    . ARG A 1 3   ? -1.410  -37.499 29.639  1.00 22.81 3   A 1 
ATOM 22   C CD    . ARG A 1 3   ? -2.592  -38.154 28.890  1.00 21.66 3   A 1 
ATOM 23   N NE    . ARG A 1 3   ? -2.252  -38.481 27.498  1.00 20.17 3   A 1 
ATOM 24   C CZ    . ARG A 1 3   ? -3.041  -39.092 26.602  1.00 19.17 3   A 1 
ATOM 25   N NH1   . ARG A 1 3   ? -4.246  -39.494 26.924  1.00 17.43 3   A 1 
ATOM 26   N NH2   . ARG A 1 3   ? -2.633  -39.303 25.398  1.00 16.11 3   A 1 
ATOM 27   N N     . CYS A 1 4   ? -1.097  -34.328 33.186  1.00 25.13 4   A 1 
ATOM 28   C CA    . CYS A 1 4   ? -1.753  -33.502 34.195  1.00 27.40 4   A 1 
ATOM 29   C C     . CYS A 1 4   ? -3.205  -33.203 33.771  1.00 26.83 4   A 1 
ATOM 30   O O     . CYS A 1 4   ? -3.426  -32.491 32.792  1.00 25.43 4   A 1 
ATOM 31   C CB    . CYS A 1 4   ? -0.930  -32.224 34.428  1.00 27.32 4   A 1 
ATOM 32   S SG    . CYS A 1 4   ? -1.585  -31.316 35.870  1.00 26.59 4   A 1 
ATOM 33   N N     . ASN A 1 5   ? -4.194  -33.747 34.500  1.00 26.13 5   A 1 
ATOM 34   C CA    . ASN A 1 5   ? -5.624  -33.737 34.139  1.00 29.49 5   A 1 
ATOM 35   C C     . ASN A 1 5   ? -6.357  -32.396 34.311  1.00 28.36 5   A 1 
ATOM 36   O O     . ASN A 1 5   ? -7.496  -32.293 33.855  1.00 26.57 5   A 1 
ATOM 37   C CB    . ASN A 1 5   ? -6.341  -34.823 34.973  1.00 28.73 5   A 1 
ATOM 38   C CG    . ASN A 1 5   ? -6.361  -36.203 34.350  1.00 25.69 5   A 1 
ATOM 39   O OD1   . ASN A 1 5   ? -6.009  -36.420 33.205  1.00 25.92 5   A 1 
ATOM 40   N ND2   . ASN A 1 5   ? -6.800  -37.199 35.093  1.00 27.59 5   A 1 
ATOM 41   N N     . LYS A 1 6   ? -5.819  -31.391 35.039  1.00 22.95 6   A 1 
ATOM 42   C CA    . LYS A 1 6   ? -6.673  -30.368 35.685  1.00 25.76 6   A 1 
ATOM 43   C C     . LYS A 1 6   ? -7.279  -29.288 34.779  1.00 24.98 6   A 1 
ATOM 44   O O     . LYS A 1 6   ? -8.243  -28.656 35.200  1.00 22.18 6   A 1 
ATOM 45   C CB    . LYS A 1 6   ? -5.931  -29.721 36.870  1.00 24.82 6   A 1 
ATOM 46   C CG    . LYS A 1 6   ? -6.241  -30.436 38.190  1.00 23.71 6   A 1 
ATOM 47   C CD    . LYS A 1 6   ? -5.656  -29.655 39.375  1.00 22.58 6   A 1 
ATOM 48   C CE    . LYS A 1 6   ? -6.039  -30.312 40.698  1.00 20.05 6   A 1 
ATOM 49   N NZ    . LYS A 1 6   ? -5.530  -29.558 41.866  1.00 17.80 6   A 1 
ATOM 50   N N     . CYS A 1 7   ? -6.763  -29.012 33.592  1.00 24.16 7   A 1 
ATOM 51   C CA    . CYS A 1 7   ? -7.207  -27.851 32.809  1.00 25.59 7   A 1 
ATOM 52   C C     . CYS A 1 7   ? -8.466  -28.150 31.975  1.00 24.72 7   A 1 
ATOM 53   O O     . CYS A 1 7   ? -8.405  -28.154 30.748  1.00 23.23 7   A 1 
ATOM 54   C CB    . CYS A 1 7   ? -6.039  -27.311 31.967  1.00 25.59 7   A 1 
ATOM 55   S SG    . CYS A 1 7   ? -4.645  -26.822 33.029  1.00 26.99 7   A 1 
ATOM 56   N N     . LEU A 1 8   ? -9.616  -28.418 32.649  1.00 23.43 8   A 1 
ATOM 57   C CA    . LEU A 1 8   ? -10.875 -28.790 31.988  1.00 29.41 8   A 1 
ATOM 58   C C     . LEU A 1 8   ? -11.722 -27.610 31.476  1.00 27.91 8   A 1 
ATOM 59   O O     . LEU A 1 8   ? -12.254 -27.705 30.378  1.00 25.94 8   A 1 
ATOM 60   C CB    . LEU A 1 8   ? -11.727 -29.648 32.949  1.00 28.27 8   A 1 
ATOM 61   C CG    . LEU A 1 8   ? -11.443 -31.156 32.875  1.00 26.81 8   A 1 
ATOM 62   C CD1   . LEU A 1 8   ? -12.050 -31.863 34.091  1.00 28.66 8   A 1 
ATOM 63   C CD2   . LEU A 1 8   ? -12.044 -31.783 31.616  1.00 31.96 8   A 1 
ATOM 64   N N     . SER A 1 9   ? -11.960 -26.563 32.295  1.00 28.51 9   A 1 
ATOM 65   C CA    . SER A 1 9   ? -13.307 -25.956 32.280  1.00 32.32 9   A 1 
ATOM 66   C C     . SER A 1 9   ? -13.547 -24.703 31.435  1.00 31.28 9   A 1 
ATOM 67   O O     . SER A 1 9   ? -14.677 -24.235 31.397  1.00 29.12 9   A 1 
ATOM 68   C CB    . SER A 1 9   ? -13.721 -25.640 33.725  1.00 30.46 9   A 1 
ATOM 69   O OG    . SER A 1 9   ? -12.909 -24.616 34.245  1.00 29.20 9   A 1 
ATOM 70   N N     . GLU A 1 10  ? -12.533 -24.037 30.893  1.00 27.84 10  A 1 
ATOM 71   C CA    . GLU A 1 10  ? -12.752 -22.718 30.279  1.00 31.15 10  A 1 
ATOM 72   C C     . GLU A 1 10  ? -13.220 -22.802 28.813  1.00 29.39 10  A 1 
ATOM 73   O O     . GLU A 1 10  ? -12.853 -23.719 28.084  1.00 26.69 10  A 1 
ATOM 74   C CB    . GLU A 1 10  ? -11.528 -21.815 30.434  1.00 29.23 10  A 1 
ATOM 75   C CG    . GLU A 1 10  ? -11.361 -21.271 31.857  1.00 27.93 10  A 1 
ATOM 76   C CD    . GLU A 1 10  ? -10.248 -20.211 31.965  1.00 26.72 10  A 1 
ATOM 77   O OE1   . GLU A 1 10  ? -10.262 -19.463 32.954  1.00 26.56 10  A 1 
ATOM 78   O OE2   . GLU A 1 10  ? -9.372  -20.150 31.054  1.00 29.31 10  A 1 
ATOM 79   N N     . ASN A 1 11  ? -14.017 -21.795 28.413  1.00 27.15 11  A 1 
ATOM 80   C CA    . ASN A 1 11  ? -14.804 -21.731 27.180  1.00 30.71 11  A 1 
ATOM 81   C C     . ASN A 1 11  ? -14.040 -22.012 25.864  1.00 28.84 11  A 1 
ATOM 82   O O     . ASN A 1 11  ? -12.955 -21.478 25.626  1.00 26.25 11  A 1 
ATOM 83   C CB    . ASN A 1 11  ? -15.466 -20.342 27.094  1.00 29.00 11  A 1 
ATOM 84   C CG    . ASN A 1 11  ? -16.649 -20.177 28.037  1.00 25.88 11  A 1 
ATOM 85   O OD1   . ASN A 1 11  ? -17.358 -21.100 28.369  1.00 26.49 11  A 1 
ATOM 86   N ND2   . ASN A 1 11  ? -16.914 -18.965 28.476  1.00 27.40 11  A 1 
ATOM 87   N N     . ASP A 1 12  ? -14.728 -22.723 24.964  1.00 29.88 12  A 1 
ATOM 88   C CA    . ASP A 1 12  ? -14.210 -23.326 23.725  1.00 33.00 12  A 1 
ATOM 89   C C     . ASP A 1 12  ? -13.629 -22.387 22.653  1.00 30.60 12  A 1 
ATOM 90   O O     . ASP A 1 12  ? -12.724 -22.788 21.916  1.00 28.13 12  A 1 
ATOM 91   C CB    . ASP A 1 12  ? -15.352 -24.114 23.058  1.00 30.88 12  A 1 
ATOM 92   C CG    . ASP A 1 12  ? -15.678 -25.439 23.755  1.00 27.54 12  A 1 
ATOM 93   O OD1   . ASP A 1 12  ? -14.725 -26.105 24.198  1.00 27.57 12  A 1 
ATOM 94   O OD2   . ASP A 1 12  ? -16.890 -25.749 23.821  1.00 28.37 12  A 1 
ATOM 95   N N     . SER A 1 13  ? -14.161 -21.163 22.514  1.00 29.86 13  A 1 
ATOM 96   C CA    . SER A 1 13  ? -13.961 -20.385 21.270  1.00 32.45 13  A 1 
ATOM 97   C C     . SER A 1 13  ? -12.522 -19.916 21.003  1.00 31.05 13  A 1 
ATOM 98   O O     . SER A 1 13  ? -12.185 -19.565 19.878  1.00 28.34 13  A 1 
ATOM 99   C CB    . SER A 1 13  ? -14.904 -19.174 21.252  1.00 30.87 13  A 1 
ATOM 100  O OG    . SER A 1 13  ? -14.619 -18.302 22.325  1.00 28.82 13  A 1 
ATOM 101  N N     . ALA A 1 14  ? -11.688 -19.882 22.033  1.00 28.54 14  A 1 
ATOM 102  C CA    . ALA A 1 14  ? -10.296 -19.431 21.931  1.00 31.07 14  A 1 
ATOM 103  C C     . ALA A 1 14  ? -9.300  -20.578 21.632  1.00 29.91 14  A 1 
ATOM 104  O O     . ALA A 1 14  ? -8.104  -20.438 21.895  1.00 27.67 14  A 1 
ATOM 105  C CB    . ALA A 1 14  ? -9.957  -18.644 23.203  1.00 29.32 14  A 1 
ATOM 106  N N     . SER A 1 15  ? -9.781  -21.718 21.141  1.00 30.94 15  A 1 
ATOM 107  C CA    . SER A 1 15  ? -8.985  -22.947 21.036  1.00 32.85 15  A 1 
ATOM 108  C C     . SER A 1 15  ? -7.885  -22.891 19.976  1.00 31.43 15  A 1 
ATOM 109  O O     . SER A 1 15  ? -6.758  -23.288 20.260  1.00 29.45 15  A 1 
ATOM 110  C CB    . SER A 1 15  ? -9.910  -24.148 20.800  1.00 31.87 15  A 1 
ATOM 111  O OG    . SER A 1 15  ? -10.668 -23.976 19.625  1.00 29.56 15  A 1 
ATOM 112  N N     . GLU A 1 16  ? -8.179  -22.348 18.792  1.00 29.11 16  A 1 
ATOM 113  C CA    . GLU A 1 16  ? -7.224  -22.357 17.671  1.00 30.88 16  A 1 
ATOM 114  C C     . GLU A 1 16  ? -5.968  -21.519 17.951  1.00 29.33 16  A 1 
ATOM 115  O O     . GLU A 1 16  ? -4.845  -22.008 17.778  1.00 26.94 16  A 1 
ATOM 116  C CB    . GLU A 1 16  ? -7.911  -21.891 16.370  1.00 29.81 16  A 1 
ATOM 117  C CG    . GLU A 1 16  ? -8.865  -22.954 15.790  1.00 27.79 16  A 1 
ATOM 118  C CD    . GLU A 1 16  ? -9.365  -22.586 14.383  1.00 26.01 16  A 1 
ATOM 119  O OE1   . GLU A 1 16  ? -9.583  -23.526 13.579  1.00 26.01 16  A 1 
ATOM 120  O OE2   . GLU A 1 16  ? -9.505  -21.377 14.085  1.00 28.19 16  A 1 
ATOM 121  N N     . ASP A 1 17  ? -6.135  -20.303 18.483  1.00 26.03 17  A 1 
ATOM 122  C CA    . ASP A 1 17  ? -4.992  -19.438 18.810  1.00 28.13 17  A 1 
ATOM 123  C C     . ASP A 1 17  ? -4.114  -20.010 19.938  1.00 26.64 17  A 1 
ATOM 124  O O     . ASP A 1 17  ? -2.886  -19.845 19.943  1.00 24.81 17  A 1 
ATOM 125  C CB    . ASP A 1 17  ? -5.492  -18.032 19.199  1.00 27.32 17  A 1 
ATOM 126  C CG    . ASP A 1 17  ? -5.661  -17.065 18.019  1.00 24.56 17  A 1 
ATOM 127  O OD1   . ASP A 1 17  ? -5.048  -17.296 16.955  1.00 24.24 17  A 1 
ATOM 128  O OD2   . ASP A 1 17  ? -6.351  -16.033 18.228  1.00 24.93 17  A 1 
ATOM 129  N N     . ARG A 1 18  ? -4.715  -20.717 20.913  1.00 27.80 18  A 1 
ATOM 130  C CA    . ARG A 1 18  ? -3.952  -21.344 22.003  1.00 29.59 18  A 1 
ATOM 131  C C     . ARG A 1 18  ? -3.081  -22.503 21.517  1.00 28.00 18  A 1 
ATOM 132  O O     . ARG A 1 18  ? -2.028  -22.753 22.119  1.00 25.39 18  A 1 
ATOM 133  C CB    . ARG A 1 18  ? -4.867  -21.793 23.157  1.00 28.36 18  A 1 
ATOM 134  C CG    . ARG A 1 18  ? -5.395  -20.617 24.002  1.00 26.13 18  A 1 
ATOM 135  C CD    . ARG A 1 18  ? -6.155  -21.130 25.244  1.00 25.15 18  A 1 
ATOM 136  N NE    . ARG A 1 18  ? -6.811  -20.048 25.992  1.00 23.45 18  A 1 
ATOM 137  C CZ    . ARG A 1 18  ? -7.444  -20.150 27.166  1.00 21.84 18  A 1 
ATOM 138  N NH1   . ARG A 1 18  ? -7.485  -21.262 27.840  1.00 20.15 18  A 1 
ATOM 139  N NH2   . ARG A 1 18  ? -8.051  -19.130 27.687  1.00 19.26 18  A 1 
ATOM 140  N N     . HIS A 1 19  ? -3.477  -23.202 20.450  1.00 26.30 19  A 1 
ATOM 141  C CA    . HIS A 1 19  ? -2.669  -24.283 19.884  1.00 27.85 19  A 1 
ATOM 142  C C     . HIS A 1 19  ? -1.351  -23.783 19.301  1.00 26.91 19  A 1 
ATOM 143  O O     . HIS A 1 19  ? -0.307  -24.369 19.600  1.00 25.51 19  A 1 
ATOM 144  C CB    . HIS A 1 19  ? -3.487  -25.088 18.865  1.00 27.46 19  A 1 
ATOM 145  C CG    . HIS A 1 19  ? -4.025  -26.361 19.475  1.00 26.43 19  A 1 
ATOM 146  N ND1   . HIS A 1 19  ? -3.292  -27.501 19.698  1.00 26.62 19  A 1 
ATOM 147  C CD2   . HIS A 1 19  ? -5.277  -26.599 19.945  1.00 27.30 19  A 1 
ATOM 148  C CE1   . HIS A 1 19  ? -4.088  -28.410 20.279  1.00 26.79 19  A 1 
ATOM 149  N NE2   . HIS A 1 19  ? -5.312  -27.897 20.466  1.00 26.07 19  A 1 
ATOM 150  N N     . TRP A 1 20  ? -1.382  -22.657 18.579  1.00 29.79 20  A 1 
ATOM 151  C CA    . TRP A 1 20  ? -0.173  -22.037 18.041  1.00 25.58 20  A 1 
ATOM 152  C C     . TRP A 1 20  ? 0.833   -21.648 19.134  1.00 24.53 20  A 1 
ATOM 153  O O     . TRP A 1 20  ? 2.030   -21.926 19.009  1.00 21.94 20  A 1 
ATOM 154  C CB    . TRP A 1 20  ? -0.546  -20.799 17.218  1.00 24.01 20  A 1 
ATOM 155  C CG    . TRP A 1 20  ? -0.792  -21.086 15.783  1.00 21.52 20  A 1 
ATOM 156  C CD1   . TRP A 1 20  ? -1.992  -21.257 15.197  1.00 19.25 20  A 1 
ATOM 157  C CD2   . TRP A 1 20  ? 0.220   -21.230 14.722  1.00 22.71 20  A 1 
ATOM 158  N NE1   . TRP A 1 20  ? -1.818  -21.480 13.841  1.00 18.72 20  A 1 
ATOM 159  C CE2   . TRP A 1 20  ? -0.476  -21.460 13.508  1.00 20.13 20  A 1 
ATOM 160  C CE3   . TRP A 1 20  ? 1.621   -21.163 14.696  1.00 24.74 20  A 1 
ATOM 161  C CZ2   . TRP A 1 20  ? 0.225   -21.608 12.275  1.00 25.16 20  A 1 
ATOM 162  C CZ3   . TRP A 1 20  ? 2.315   -21.318 13.472  1.00 25.01 20  A 1 
ATOM 163  C CH2   . TRP A 1 20  ? 1.616   -21.531 12.288  1.00 26.63 20  A 1 
ATOM 164  N N     . HIS A 1 21  ? 0.363   -21.044 20.224  1.00 25.92 21  A 1 
ATOM 165  C CA    . HIS A 1 21  ? 1.242   -20.691 21.331  1.00 27.65 21  A 1 
ATOM 166  C C     . HIS A 1 21  ? 1.899   -21.918 21.964  1.00 27.02 21  A 1 
ATOM 167  O O     . HIS A 1 21  ? 3.098   -21.882 22.237  1.00 25.53 21  A 1 
ATOM 168  C CB    . HIS A 1 21  ? 0.503   -19.829 22.352  1.00 26.77 21  A 1 
ATOM 169  C CG    . HIS A 1 21  ? 0.698   -18.356 22.093  1.00 24.59 21  A 1 
ATOM 170  N ND1   . HIS A 1 21  ? 1.881   -17.675 22.241  1.00 24.27 21  A 1 
ATOM 171  C CD2   . HIS A 1 21  ? -0.230  -17.459 21.661  1.00 25.74 21  A 1 
ATOM 172  C CE1   . HIS A 1 21  ? 1.679   -16.392 21.904  1.00 24.27 21  A 1 
ATOM 173  N NE2   . HIS A 1 21  ? 0.406   -16.210 21.543  1.00 23.55 21  A 1 
ATOM 174  N N     . ARG A 1 22  ? 1.145   -22.997 22.165  1.00 26.24 22  A 1 
ATOM 175  C CA    . ARG A 1 22  ? 1.701   -24.204 22.799  1.00 26.84 22  A 1 
ATOM 176  C C     . ARG A 1 22  ? 2.798   -24.873 21.964  1.00 26.10 22  A 1 
ATOM 177  O O     . ARG A 1 22  ? 3.810   -25.272 22.537  1.00 23.84 22  A 1 
ATOM 178  C CB    . ARG A 1 22  ? 0.597   -25.203 23.144  1.00 26.01 22  A 1 
ATOM 179  C CG    . ARG A 1 22  ? 0.197   -25.091 24.615  1.00 23.22 22  A 1 
ATOM 180  C CD    . ARG A 1 22  ? -0.831  -26.160 24.969  1.00 20.71 22  A 1 
ATOM 181  N NE    . ARG A 1 22  ? -1.160  -26.158 26.398  1.00 19.58 22  A 1 
ATOM 182  C CZ    . ARG A 1 22  ? -2.049  -26.937 26.996  1.00 16.78 22  A 1 
ATOM 183  N NH1   . ARG A 1 22  ? -2.744  -27.812 26.326  1.00 15.42 22  A 1 
ATOM 184  N NH2   . ARG A 1 22  ? -2.254  -26.849 28.268  1.00 14.58 22  A 1 
ATOM 185  N N     . THR A 1 23  ? 2.612   -24.992 20.656  1.00 25.60 23  A 1 
ATOM 186  C CA    . THR A 1 23  ? 3.634   -25.581 19.771  1.00 25.26 23  A 1 
ATOM 187  C C     . THR A 1 23  ? 4.897   -24.731 19.723  1.00 24.56 23  A 1 
ATOM 188  O O     . THR A 1 23  ? 5.986   -25.278 19.865  1.00 22.87 23  A 1 
ATOM 189  C CB    . THR A 1 23  ? 3.101   -25.832 18.356  1.00 24.41 23  A 1 
ATOM 190  O OG1   . THR A 1 23  ? 2.103   -24.894 18.007  1.00 24.28 23  A 1 
ATOM 191  C CG2   . THR A 1 23  ? 2.471   -27.210 18.238  1.00 27.26 23  A 1 
ATOM 192  N N     . ALA A 1 24  ? 4.772   -23.403 19.655  1.00 24.92 24  A 1 
ATOM 193  C CA    . ALA A 1 24  ? 5.925   -22.513 19.694  1.00 23.97 24  A 1 
ATOM 194  C C     . ALA A 1 24  ? 6.698   -22.588 21.027  1.00 24.12 24  A 1 
ATOM 195  O O     . ALA A 1 24  ? 7.921   -22.542 21.042  1.00 22.28 24  A 1 
ATOM 196  C CB    . ALA A 1 24  ? 5.446   -21.083 19.403  1.00 22.88 24  A 1 
ATOM 197  N N     . THR A 1 25  ? 5.994   -22.748 22.163  1.00 27.51 25  A 1 
ATOM 198  C CA    . THR A 1 25  ? 6.656   -22.853 23.474  1.00 26.00 25  A 1 
ATOM 199  C C     . THR A 1 25  ? 7.431   -24.157 23.641  1.00 25.69 25  A 1 
ATOM 200  O O     . THR A 1 25  ? 8.456   -24.163 24.316  1.00 23.84 25  A 1 
ATOM 201  C CB    . THR A 1 25  ? 5.702   -22.705 24.678  1.00 24.94 25  A 1 
ATOM 202  O OG1   . THR A 1 25  ? 4.430   -22.232 24.348  1.00 23.37 25  A 1 
ATOM 203  C CG2   . THR A 1 25  ? 6.252   -21.724 25.710  1.00 25.24 25  A 1 
ATOM 204  N N     . LEU A 1 26  ? 6.966   -25.248 23.034  1.00 27.31 26  A 1 
ATOM 205  C CA    . LEU A 1 26  ? 7.675   -26.534 23.082  1.00 28.26 26  A 1 
ATOM 206  C C     . LEU A 1 26  ? 9.034   -26.463 22.372  1.00 28.19 26  A 1 
ATOM 207  O O     . LEU A 1 26  ? 10.009  -26.983 22.911  1.00 25.75 26  A 1 
ATOM 208  C CB    . LEU A 1 26  ? 6.786   -27.643 22.494  1.00 26.14 26  A 1 
ATOM 209  C CG    . LEU A 1 26  ? 5.747   -28.181 23.486  1.00 23.31 26  A 1 
ATOM 210  C CD1   . LEU A 1 26  ? 4.671   -28.976 22.747  1.00 23.62 26  A 1 
ATOM 211  C CD2   . LEU A 1 26  ? 6.385   -29.102 24.527  1.00 26.82 26  A 1 
ATOM 212  N N     . PHE A 1 27  ? 9.110   -25.753 21.241  1.00 26.03 27  A 1 
ATOM 213  C CA    . PHE A 1 27  ? 10.375  -25.540 20.533  1.00 26.50 27  A 1 
ATOM 214  C C     . PHE A 1 27  ? 11.386  -24.734 21.360  1.00 26.94 27  A 1 
ATOM 215  O O     . PHE A 1 27  ? 12.544  -25.139 21.482  1.00 24.23 27  A 1 
ATOM 216  C CB    . PHE A 1 27  ? 10.108  -24.839 19.199  1.00 24.58 27  A 1 
ATOM 217  C CG    . PHE A 1 27  ? 9.956   -25.808 18.058  1.00 21.96 27  A 1 
ATOM 218  C CD1   . PHE A 1 27  ? 11.103  -26.326 17.441  1.00 21.18 27  A 1 
ATOM 219  C CD2   . PHE A 1 27  ? 8.689   -26.197 17.624  1.00 22.58 27  A 1 
ATOM 220  C CE1   . PHE A 1 27  ? 10.984  -27.213 16.376  1.00 20.85 27  A 1 
ATOM 221  C CE2   . PHE A 1 27  ? 8.571   -27.090 16.550  1.00 20.26 27  A 1 
ATOM 222  C CZ    . PHE A 1 27  ? 9.716   -27.596 15.924  1.00 20.93 27  A 1 
ATOM 223  N N     . MET A 1 28  ? 10.962  -23.619 21.974  1.00 29.94 28  A 1 
ATOM 224  C CA    . MET A 1 28  ? 11.892  -22.753 22.706  1.00 29.97 28  A 1 
ATOM 225  C C     . MET A 1 28  ? 12.535  -23.444 23.918  1.00 30.99 28  A 1 
ATOM 226  O O     . MET A 1 28  ? 13.696  -23.186 24.209  1.00 28.62 28  A 1 
ATOM 227  C CB    . MET A 1 28  ? 11.202  -21.461 23.158  1.00 27.88 28  A 1 
ATOM 228  C CG    . MET A 1 28  ? 11.017  -20.471 22.000  1.00 25.79 28  A 1 
ATOM 229  S SD    . MET A 1 28  ? 11.092  -18.741 22.530  1.00 24.39 28  A 1 
ATOM 230  C CE    . MET A 1 28  ? 10.984  -17.917 20.936  1.00 23.68 28  A 1 
ATOM 231  N N     . ASN A 1 29  ? 11.812  -24.312 24.602  1.00 28.02 29  A 1 
ATOM 232  C CA    . ASN A 1 29  ? 12.339  -24.955 25.805  1.00 27.83 29  A 1 
ATOM 233  C C     . ASN A 1 29  ? 13.479  -25.945 25.527  1.00 26.77 29  A 1 
ATOM 234  O O     . ASN A 1 29  ? 14.353  -26.095 26.383  1.00 24.69 29  A 1 
ATOM 235  C CB    . ASN A 1 29  ? 11.196  -25.631 26.568  1.00 26.39 29  A 1 
ATOM 236  C CG    . ASN A 1 29  ? 10.391  -24.670 27.418  1.00 23.85 29  A 1 
ATOM 237  O OD1   . ASN A 1 29  ? 10.789  -23.575 27.761  1.00 24.84 29  A 1 
ATOM 238  N ND2   . ASN A 1 29  ? 9.209   -25.077 27.834  1.00 26.51 29  A 1 
ATOM 239  N N     . CYS A 1 30  ? 13.508  -26.592 24.362  1.00 29.25 30  A 1 
ATOM 240  C CA    . CYS A 1 30  ? 14.596  -27.518 24.040  1.00 30.44 30  A 1 
ATOM 241  C C     . CYS A 1 30  ? 15.931  -26.802 23.779  1.00 28.95 30  A 1 
ATOM 242  O O     . CYS A 1 30  ? 16.973  -27.349 24.082  1.00 26.62 30  A 1 
ATOM 243  C CB    . CYS A 1 30  ? 14.210  -28.410 22.854  1.00 29.12 30  A 1 
ATOM 244  S SG    . CYS A 1 30  ? 13.516  -30.023 23.362  1.00 28.21 30  A 1 
ATOM 245  N N     . VAL A 1 31  ? 15.899  -25.576 23.263  1.00 29.51 31  A 1 
ATOM 246  C CA    . VAL A 1 31  ? 17.120  -24.841 22.901  1.00 31.91 31  A 1 
ATOM 247  C C     . VAL A 1 31  ? 17.838  -24.268 24.132  1.00 30.55 31  A 1 
ATOM 248  O O     . VAL A 1 31  ? 19.061  -24.160 24.146  1.00 28.27 31  A 1 
ATOM 249  C CB    . VAL A 1 31  ? 16.817  -23.736 21.878  1.00 29.94 31  A 1 
ATOM 250  C CG1   . VAL A 1 31  ? 18.096  -23.051 21.382  1.00 28.05 31  A 1 
ATOM 251  C CG2   . VAL A 1 31  ? 16.082  -24.281 20.652  1.00 31.51 31  A 1 
ATOM 252  N N     . SER A 1 32  ? 17.088  -23.885 25.179  1.00 33.45 32  A 1 
ATOM 253  C CA    . SER A 1 32  ? 17.663  -23.163 26.320  1.00 34.88 32  A 1 
ATOM 254  C C     . SER A 1 32  ? 18.535  -24.006 27.245  1.00 33.28 32  A 1 
ATOM 255  O O     . SER A 1 32  ? 19.457  -23.478 27.866  1.00 30.17 32  A 1 
ATOM 256  C CB    . SER A 1 32  ? 16.559  -22.494 27.143  1.00 32.25 32  A 1 
ATOM 257  O OG    . SER A 1 32  ? 15.673  -23.434 27.708  1.00 31.56 32  A 1 
ATOM 258  N N     . ASN A 1 33  ? 18.233  -25.288 27.381  1.00 30.30 33  A 1 
ATOM 259  C CA    . ASN A 1 33  ? 19.063  -26.163 28.198  1.00 32.88 33  A 1 
ATOM 260  C C     . ASN A 1 33  ? 20.302  -26.549 27.392  1.00 30.71 33  A 1 
ATOM 261  O O     . ASN A 1 33  ? 20.291  -27.521 26.650  1.00 28.13 33  A 1 
ATOM 262  C CB    . ASN A 1 33  ? 18.249  -27.358 28.704  1.00 31.16 33  A 1 
ATOM 263  C CG    . ASN A 1 33  ? 17.352  -27.010 29.884  1.00 27.62 33  A 1 
ATOM 264  O OD1   . ASN A 1 33  ? 17.476  -25.992 30.546  1.00 27.98 33  A 1 
ATOM 265  N ND2   . ASN A 1 33  ? 16.426  -27.880 30.209  1.00 29.18 33  A 1 
ATOM 266  N N     . GLY A 1 34  ? 21.354  -25.783 27.577  1.00 32.93 34  A 1 
ATOM 267  C CA    . GLY A 1 34  ? 22.685  -26.044 27.027  1.00 33.73 34  A 1 
ATOM 268  C C     . GLY A 1 34  ? 23.383  -27.285 27.589  1.00 32.93 34  A 1 
ATOM 269  O O     . GLY A 1 34  ? 24.611  -27.309 27.659  1.00 30.39 34  A 1 
ATOM 270  N N     . THR A 1 35  ? 22.626  -28.283 28.033  1.00 30.08 35  A 1 
ATOM 271  C CA    . THR A 1 35  ? 23.186  -29.611 28.230  1.00 31.24 35  A 1 
ATOM 272  C C     . THR A 1 35  ? 23.698  -30.054 26.867  1.00 29.51 35  A 1 
ATOM 273  O O     . THR A 1 35  ? 22.918  -30.195 25.931  1.00 27.07 35  A 1 
ATOM 274  C CB    . THR A 1 35  ? 22.151  -30.611 28.763  1.00 29.08 35  A 1 
ATOM 275  O OG1   . THR A 1 35  ? 20.885  -30.394 28.190  1.00 27.93 35  A 1 
ATOM 276  C CG2   . THR A 1 35  ? 21.999  -30.462 30.272  1.00 29.86 35  A 1 
ATOM 277  N N     . VAL A 1 36  ? 25.018  -30.245 26.811  1.00 27.28 36  A 1 
ATOM 278  C CA    . VAL A 1 36  ? 25.696  -30.926 25.714  1.00 29.97 36  A 1 
ATOM 279  C C     . VAL A 1 36  ? 25.004  -32.283 25.581  1.00 28.70 36  A 1 
ATOM 280  O O     . VAL A 1 36  ? 25.208  -33.159 26.413  1.00 27.23 36  A 1 
ATOM 281  C CB    . VAL A 1 36  ? 27.195  -31.096 26.016  1.00 28.61 36  A 1 
ATOM 282  C CG1   . VAL A 1 36  ? 27.931  -31.769 24.861  1.00 26.94 36  A 1 
ATOM 283  C CG2   . VAL A 1 36  ? 27.854  -29.733 26.279  1.00 30.51 36  A 1 
ATOM 284  N N     . TYR A 1 37  ? 24.073  -32.377 24.643  1.00 25.38 37  A 1 
ATOM 285  C CA    . TYR A 1 37  ? 23.459  -33.658 24.334  1.00 25.22 37  A 1 
ATOM 286  C C     . TYR A 1 37  ? 24.602  -34.534 23.857  1.00 24.02 37  A 1 
ATOM 287  O O     . TYR A 1 37  ? 25.198  -34.257 22.821  1.00 22.52 37  A 1 
ATOM 288  C CB    . TYR A 1 37  ? 22.345  -33.498 23.291  1.00 25.42 37  A 1 
ATOM 289  C CG    . TYR A 1 37  ? 21.012  -33.077 23.883  1.00 29.59 37  A 1 
ATOM 290  C CD1   . TYR A 1 37  ? 20.086  -34.059 24.314  1.00 31.86 37  A 1 
ATOM 291  C CD2   . TYR A 1 37  ? 20.677  -31.717 24.034  1.00 33.85 37  A 1 
ATOM 292  C CE1   . TYR A 1 37  ? 18.858  -33.686 24.887  1.00 31.17 37  A 1 
ATOM 293  C CE2   . TYR A 1 37  ? 19.459  -31.336 24.604  1.00 28.99 37  A 1 
ATOM 294  C CZ    . TYR A 1 37  ? 18.537  -32.326 25.034  1.00 28.06 37  A 1 
ATOM 295  O OH    . TYR A 1 37  ? 17.337  -31.955 25.594  1.00 26.31 37  A 1 
ATOM 296  N N     . GLU A 1 38  ? 24.957  -35.532 24.678  1.00 29.15 38  A 1 
ATOM 297  C CA    . GLU A 1 38  ? 25.847  -36.583 24.236  1.00 32.44 38  A 1 
ATOM 298  C C     . GLU A 1 38  ? 25.294  -37.095 22.909  1.00 30.79 38  A 1 
ATOM 299  O O     . GLU A 1 38  ? 24.131  -37.518 22.825  1.00 29.72 38  A 1 
ATOM 300  C CB    . GLU A 1 38  ? 25.950  -37.729 25.254  1.00 32.05 38  A 1 
ATOM 301  C CG    . GLU A 1 38  ? 26.867  -37.387 26.442  1.00 30.47 38  A 1 
ATOM 302  C CD    . GLU A 1 38  ? 27.079  -38.577 27.395  1.00 29.02 38  A 1 
ATOM 303  O OE1   . GLU A 1 38  ? 28.171  -38.654 28.005  1.00 28.81 38  A 1 
ATOM 304  O OE2   . GLU A 1 38  ? 26.145  -39.398 27.541  1.00 30.52 38  A 1 
ATOM 305  N N     . GLU A 1 39  ? 26.110  -36.969 21.883  1.00 30.67 39  A 1 
ATOM 306  C CA    . GLU A 1 39  ? 25.787  -37.493 20.573  1.00 33.35 39  A 1 
ATOM 307  C C     . GLU A 1 39  ? 25.515  -38.987 20.747  1.00 30.73 39  A 1 
ATOM 308  O O     . GLU A 1 39  ? 26.413  -39.761 21.068  1.00 29.20 39  A 1 
ATOM 309  C CB    . GLU A 1 39  ? 26.941  -37.234 19.601  1.00 33.04 39  A 1 
ATOM 310  C CG    . GLU A 1 39  ? 27.056  -35.747 19.212  1.00 31.71 39  A 1 
ATOM 311  C CD    . GLU A 1 39  ? 28.266  -35.470 18.317  1.00 30.71 39  A 1 
ATOM 312  O OE1   . GLU A 1 39  ? 28.078  -34.826 17.261  1.00 30.63 39  A 1 
ATOM 313  O OE2   . GLU A 1 39  ? 29.372  -35.912 18.676  1.00 32.09 39  A 1 
ATOM 314  N N     . ALA A 1 40  ? 24.235  -39.353 20.597  1.00 36.69 40  A 1 
ATOM 315  C CA    . ALA A 1 40  ? 23.864  -40.752 20.611  1.00 37.50 40  A 1 
ATOM 316  C C     . ALA A 1 40  ? 24.467  -41.384 19.356  1.00 34.72 40  A 1 
ATOM 317  O O     . ALA A 1 40  ? 23.841  -41.411 18.296  1.00 33.00 40  A 1 
ATOM 318  C CB    . ALA A 1 40  ? 22.335  -40.875 20.695  1.00 35.91 40  A 1 
ATOM 319  N N     . VAL A 1 41  ? 25.713  -41.845 19.500  1.00 36.62 41  A 1 
ATOM 320  C CA    . VAL A 1 41  ? 26.440  -42.611 18.481  1.00 38.45 41  A 1 
ATOM 321  C C     . VAL A 1 41  ? 25.689  -43.929 18.326  1.00 35.71 41  A 1 
ATOM 322  O O     . VAL A 1 41  ? 25.929  -44.899 19.031  1.00 34.05 41  A 1 
ATOM 323  C CB    . VAL A 1 41  ? 27.918  -42.818 18.854  1.00 36.83 41  A 1 
ATOM 324  C CG1   . VAL A 1 41  ? 28.676  -43.420 17.662  1.00 35.22 41  A 1 
ATOM 325  C CG2   . VAL A 1 41  ? 28.608  -41.508 19.240  1.00 38.58 41  A 1 
ATOM 326  N N     . GLY A 1 42  ? 24.708  -43.918 17.439  1.00 41.11 42  A 1 
ATOM 327  C CA    . GLY A 1 42  ? 24.050  -45.144 17.024  1.00 42.66 42  A 1 
ATOM 328  C C     . GLY A 1 42  ? 25.086  -46.106 16.446  1.00 41.35 42  A 1 
ATOM 329  O O     . GLY A 1 42  ? 26.035  -45.671 15.798  1.00 39.88 42  A 1 
ATOM 330  N N     . ARG A 1 43  ? 24.887  -47.399 16.666  1.00 37.23 43  A 1 
ATOM 331  C CA    . ARG A 1 43  ? 25.840  -48.464 16.288  1.00 41.91 43  A 1 
ATOM 332  C C     . ARG A 1 43  ? 26.381  -48.382 14.850  1.00 39.56 43  A 1 
ATOM 333  O O     . ARG A 1 43  ? 27.487  -48.837 14.614  1.00 36.64 43  A 1 
ATOM 334  C CB    . ARG A 1 43  ? 25.181  -49.843 16.459  1.00 40.10 43  A 1 
ATOM 335  C CG    . ARG A 1 43  ? 25.253  -50.382 17.893  1.00 37.43 43  A 1 
ATOM 336  C CD    . ARG A 1 43  ? 24.678  -51.802 17.913  1.00 34.71 43  A 1 
ATOM 337  N NE    . ARG A 1 43  ? 24.827  -52.433 19.229  1.00 32.92 43  A 1 
ATOM 338  C CZ    . ARG A 1 43  ? 24.420  -53.657 19.554  1.00 29.44 43  A 1 
ATOM 339  N NH1   . ARG A 1 43  ? 23.801  -54.421 18.691  1.00 28.15 43  A 1 
ATOM 340  N NH2   . ARG A 1 43  ? 24.632  -54.129 20.750  1.00 28.51 43  A 1 
ATOM 341  N N     . GLU A 1 44  ? 25.601  -47.857 13.916  1.00 45.30 44  A 1 
ATOM 342  C CA    . GLU A 1 44  ? 25.956  -47.806 12.491  1.00 48.68 44  A 1 
ATOM 343  C C     . GLU A 1 44  ? 26.701  -46.528 12.076  1.00 47.77 44  A 1 
ATOM 344  O O     . GLU A 1 44  ? 26.774  -46.227 10.888  1.00 44.05 44  A 1 
ATOM 345  C CB    . GLU A 1 44  ? 24.721  -48.056 11.627  1.00 45.34 44  A 1 
ATOM 346  C CG    . GLU A 1 44  ? 24.158  -49.474 11.789  1.00 42.46 44  A 1 
ATOM 347  C CD    . GLU A 1 44  ? 23.026  -49.776 10.799  1.00 38.55 44  A 1 
ATOM 348  O OE1   . GLU A 1 44  ? 22.738  -50.990 10.648  1.00 35.17 44  A 1 
ATOM 349  O OE2   . GLU A 1 44  ? 22.457  -48.819 10.227  1.00 35.49 44  A 1 
ATOM 350  N N     . GLY A 1 45  ? 27.237  -45.741 13.033  1.00 45.72 45  A 1 
ATOM 351  C CA    . GLY A 1 45  ? 28.062  -44.575 12.698  1.00 46.67 45  A 1 
ATOM 352  C C     . GLY A 1 45  ? 27.327  -43.412 12.017  1.00 45.66 45  A 1 
ATOM 353  O O     . GLY A 1 45  ? 27.961  -42.446 11.585  1.00 43.87 45  A 1 
ATOM 354  N N     . CYS A 1 46  ? 25.989  -43.489 11.898  1.00 54.44 46  A 1 
ATOM 355  C CA    . CYS A 1 46  ? 25.191  -42.415 11.347  1.00 55.10 46  A 1 
ATOM 356  C C     . CYS A 1 46  ? 25.008  -41.333 12.410  1.00 54.25 46  A 1 
ATOM 357  O O     . CYS A 1 46  ? 24.170  -41.476 13.298  1.00 51.02 46  A 1 
ATOM 358  C CB    . CYS A 1 46  ? 23.850  -42.959 10.849  1.00 50.52 46  A 1 
ATOM 359  S SG    . CYS A 1 46  ? 24.117  -44.125 9.473   1.00 44.49 46  A 1 
ATOM 360  N N     . TRP A 1 47  ? 25.745  -40.221 12.309  1.00 62.28 47  A 1 
ATOM 361  C CA    . TRP A 1 47  ? 25.560  -39.003 13.093  1.00 59.75 47  A 1 
ATOM 362  C C     . TRP A 1 47  ? 24.254  -38.314 12.676  1.00 59.01 47  A 1 
ATOM 363  O O     . TRP A 1 47  ? 24.243  -37.270 12.014  1.00 55.38 47  A 1 
ATOM 364  C CB    . TRP A 1 47  ? 26.780  -38.100 12.950  1.00 54.51 47  A 1 
ATOM 365  C CG    . TRP A 1 47  ? 28.067  -38.706 13.422  1.00 50.29 47  A 1 
ATOM 366  C CD1   . TRP A 1 47  ? 28.907  -39.453 12.695  1.00 43.93 47  A 1 
ATOM 367  C CD2   . TRP A 1 47  ? 28.650  -38.618 14.762  1.00 48.02 47  A 1 
ATOM 368  N NE1   . TRP A 1 47  ? 29.995  -39.844 13.478  1.00 38.30 47  A 1 
ATOM 369  C CE2   . TRP A 1 47  ? 29.870  -39.340 14.746  1.00 42.61 47  A 1 
ATOM 370  C CE3   . TRP A 1 47  ? 28.256  -37.980 15.946  1.00 43.23 47  A 1 
ATOM 371  C CZ2   . TRP A 1 47  ? 30.698  -39.415 15.892  1.00 43.40 47  A 1 
ATOM 372  C CZ3   . TRP A 1 47  ? 29.079  -38.052 17.089  1.00 42.11 47  A 1 
ATOM 373  C CH2   . TRP A 1 47  ? 30.280  -38.764 17.061  1.00 43.62 47  A 1 
ATOM 374  N N     . ALA A 1 48  ? 23.114  -38.940 13.003  1.00 66.01 48  A 1 
ATOM 375  C CA    . ALA A 1 48  ? 21.813  -38.364 12.721  1.00 67.84 48  A 1 
ATOM 376  C C     . ALA A 1 48  ? 21.513  -37.293 13.781  1.00 69.27 48  A 1 
ATOM 377  O O     . ALA A 1 48  ? 21.408  -37.598 14.965  1.00 66.70 48  A 1 
ATOM 378  C CB    . ALA A 1 48  ? 20.767  -39.472 12.675  1.00 62.38 48  A 1 
ATOM 379  N N     . ARG A 1 49  ? 21.331  -36.033 13.351  1.00 72.25 49  A 1 
ATOM 380  C CA    . ARG A 1 49  ? 20.904  -34.945 14.235  1.00 71.89 49  A 1 
ATOM 381  C C     . ARG A 1 49  ? 19.591  -35.321 14.915  1.00 75.19 49  A 1 
ATOM 382  O O     . ARG A 1 49  ? 18.666  -35.809 14.266  1.00 70.84 49  A 1 
ATOM 383  C CB    . ARG A 1 49  ? 20.801  -33.635 13.445  1.00 69.51 49  A 1 
ATOM 384  C CG    . ARG A 1 49  ? 20.426  -32.449 14.333  1.00 63.91 49  A 1 
ATOM 385  C CD    . ARG A 1 49  ? 20.467  -31.134 13.558  1.00 63.51 49  A 1 
ATOM 386  N NE    . ARG A 1 49  ? 19.910  -30.038 14.353  1.00 60.32 49  A 1 
ATOM 387  C CZ    . ARG A 1 49  ? 20.262  -28.769 14.337  1.00 51.29 49  A 1 
ATOM 388  N NH1   . ARG A 1 49  ? 21.219  -28.332 13.575  1.00 47.73 49  A 1 
ATOM 389  N NH2   . ARG A 1 49  ? 19.646  -27.918 15.078  1.00 51.21 49  A 1 
ATOM 390  N N     . LEU A 1 50  ? 19.493  -35.099 16.225  1.00 78.75 50  A 1 
ATOM 391  C CA    . LEU A 1 50  ? 18.267  -35.351 16.978  1.00 80.69 50  A 1 
ATOM 392  C C     . LEU A 1 50  ? 17.157  -34.390 16.542  1.00 82.24 50  A 1 
ATOM 393  O O     . LEU A 1 50  ? 17.400  -33.279 16.070  1.00 79.22 50  A 1 
ATOM 394  C CB    . LEU A 1 50  ? 18.546  -35.269 18.488  1.00 76.79 50  A 1 
ATOM 395  C CG    . LEU A 1 50  ? 19.452  -36.389 19.034  1.00 72.95 50  A 1 
ATOM 396  C CD1   . LEU A 1 50  ? 19.754  -36.150 20.506  1.00 65.93 50  A 1 
ATOM 397  C CD2   . LEU A 1 50  ? 18.812  -37.774 18.899  1.00 67.48 50  A 1 
ATOM 398  N N     . CYS A 1 51  ? 15.913  -34.832 16.699  1.00 80.85 51  A 1 
ATOM 399  C CA    . CYS A 1 51  ? 14.738  -34.021 16.421  1.00 79.82 51  A 1 
ATOM 400  C C     . CYS A 1 51  ? 14.695  -32.806 17.354  1.00 78.58 51  A 1 
ATOM 401  O O     . CYS A 1 51  ? 14.644  -32.978 18.567  1.00 74.07 51  A 1 
ATOM 402  C CB    . CYS A 1 51  ? 13.504  -34.908 16.598  1.00 79.17 51  A 1 
ATOM 403  S SG    . CYS A 1 51  ? 11.959  -33.963 16.470  1.00 77.80 51  A 1 
ATOM 404  N N     . ASP A 1 52  ? 14.589  -31.603 16.807  1.00 81.51 52  A 1 
ATOM 405  C CA    . ASP A 1 52  ? 14.495  -30.358 17.576  1.00 80.18 52  A 1 
ATOM 406  C C     . ASP A 1 52  ? 13.197  -30.273 18.405  1.00 79.55 52  A 1 
ATOM 407  O O     . ASP A 1 52  ? 13.120  -29.530 19.375  1.00 75.30 52  A 1 
ATOM 408  C CB    . ASP A 1 52  ? 14.595  -29.161 16.615  1.00 78.42 52  A 1 
ATOM 409  C CG    . ASP A 1 52  ? 15.892  -29.102 15.784  1.00 77.11 52  A 1 
ATOM 410  O OD1   . ASP A 1 52  ? 16.997  -29.341 16.331  1.00 71.42 52  A 1 
ATOM 411  O OD2   . ASP A 1 52  ? 15.791  -28.813 14.580  1.00 72.75 52  A 1 
ATOM 412  N N     . GLY A 1 53  ? 12.154  -31.042 18.062  1.00 79.44 53  A 1 
ATOM 413  C CA    . GLY A 1 53  ? 10.884  -31.074 18.779  1.00 76.97 53  A 1 
ATOM 414  C C     . GLY A 1 53  ? 10.880  -31.970 20.021  1.00 76.77 53  A 1 
ATOM 415  O O     . GLY A 1 53  ? 10.325  -31.590 21.051  1.00 71.82 53  A 1 
ATOM 416  N N     . CYS A 1 54  ? 11.453  -33.183 19.950  1.00 80.03 54  A 1 
ATOM 417  C CA    . CYS A 1 54  ? 11.444  -34.142 21.058  1.00 81.50 54  A 1 
ATOM 418  C C     . CYS A 1 54  ? 12.823  -34.411 21.673  1.00 81.63 54  A 1 
ATOM 419  O O     . CYS A 1 54  ? 12.889  -35.028 22.735  1.00 76.64 54  A 1 
ATOM 420  C CB    . CYS A 1 54  ? 10.773  -35.449 20.619  1.00 78.75 54  A 1 
ATOM 421  S SG    . CYS A 1 54  ? 11.765  -36.332 19.372  1.00 81.05 54  A 1 
ATOM 422  N N     . CYS A 1 55  ? 13.901  -33.998 21.027  1.00 80.25 55  A 1 
ATOM 423  C CA    . CYS A 1 55  ? 15.285  -34.118 21.481  1.00 78.79 55  A 1 
ATOM 424  C C     . CYS A 1 55  ? 15.720  -35.551 21.841  1.00 80.06 55  A 1 
ATOM 425  O O     . CYS A 1 55  ? 16.673  -35.745 22.583  1.00 74.00 55  A 1 
ATOM 426  C CB    . CYS A 1 55  ? 15.532  -33.090 22.607  1.00 74.96 55  A 1 
ATOM 427  S SG    . CYS A 1 55  ? 15.102  -31.387 22.083  1.00 67.11 55  A 1 
ATOM 428  N N     . THR A 1 56  ? 15.000  -36.571 21.342  1.00 81.14 56  A 1 
ATOM 429  C CA    . THR A 1 56  ? 15.230  -37.976 21.708  1.00 83.07 56  A 1 
ATOM 430  C C     . THR A 1 56  ? 15.355  -38.918 20.507  1.00 84.88 56  A 1 
ATOM 431  O O     . THR A 1 56  ? 16.051  -39.924 20.580  1.00 80.58 56  A 1 
ATOM 432  C CB    . THR A 1 56  ? 14.113  -38.504 22.617  1.00 79.81 56  A 1 
ATOM 433  O OG1   . THR A 1 56  ? 12.843  -38.252 22.042  1.00 73.68 56  A 1 
ATOM 434  C CG2   . THR A 1 56  ? 14.114  -37.864 24.002  1.00 74.18 56  A 1 
ATOM 435  N N     . VAL A 1 57  ? 14.657  -38.603 19.414  1.00 82.60 57  A 1 
ATOM 436  C CA    . VAL A 1 57  ? 14.594  -39.443 18.211  1.00 83.12 57  A 1 
ATOM 437  C C     . VAL A 1 57  ? 15.390  -38.767 17.088  1.00 84.37 57  A 1 
ATOM 438  O O     . VAL A 1 57  ? 15.300  -37.546 16.961  1.00 81.31 57  A 1 
ATOM 439  C CB    . VAL A 1 57  ? 13.131  -39.702 17.804  1.00 80.00 57  A 1 
ATOM 440  C CG1   . VAL A 1 57  ? 13.005  -40.650 16.613  1.00 72.27 57  A 1 
ATOM 441  C CG2   . VAL A 1 57  ? 12.333  -40.323 18.964  1.00 75.32 57  A 1 
ATOM 442  N N     . PRO A 1 58  ? 16.137  -39.508 16.252  1.00 81.98 58  A 1 
ATOM 443  C CA    . PRO A 1 58  ? 16.806  -38.928 15.097  1.00 81.42 58  A 1 
ATOM 444  C C     . PRO A 1 58  ? 15.807  -38.272 14.134  1.00 81.64 58  A 1 
ATOM 445  O O     . PRO A 1 58  ? 14.702  -38.786 13.905  1.00 80.58 58  A 1 
ATOM 446  C CB    . PRO A 1 58  ? 17.589  -40.075 14.445  1.00 80.06 58  A 1 
ATOM 447  C CG    . PRO A 1 58  ? 16.864  -41.326 14.914  1.00 75.90 58  A 1 
ATOM 448  C CD    . PRO A 1 58  ? 16.382  -40.937 16.315  1.00 82.99 58  A 1 
ATOM 449  N N     . SER A 1 59  ? 16.191  -37.114 13.579  1.00 80.67 59  A 1 
ATOM 450  C CA    . SER A 1 59  ? 15.397  -36.388 12.595  1.00 80.35 59  A 1 
ATOM 451  C C     . SER A 1 59  ? 15.350  -37.134 11.262  1.00 79.53 59  A 1 
ATOM 452  O O     . SER A 1 59  ? 16.326  -37.745 10.841  1.00 78.15 59  A 1 
ATOM 453  C CB    . SER A 1 59  ? 15.925  -34.964 12.418  1.00 80.17 59  A 1 
ATOM 454  O OG    . SER A 1 59  ? 17.295  -34.965 12.073  1.00 70.09 59  A 1 
ATOM 455  N N     . VAL A 1 60  ? 14.189  -37.056 10.583  1.00 84.12 60  A 1 
ATOM 456  C CA    . VAL A 1 60  ? 13.990  -37.645 9.251   1.00 84.21 60  A 1 
ATOM 457  C C     . VAL A 1 60  ? 13.610  -36.615 8.188   1.00 85.16 60  A 1 
ATOM 458  O O     . VAL A 1 60  ? 13.768  -36.870 7.001   1.00 82.10 60  A 1 
ATOM 459  C CB    . VAL A 1 60  ? 12.956  -38.784 9.269   1.00 83.80 60  A 1 
ATOM 460  C CG1   . VAL A 1 60  ? 13.429  -39.939 10.170  1.00 73.74 60  A 1 
ATOM 461  C CG2   . VAL A 1 60  ? 11.574  -38.332 9.742   1.00 77.29 60  A 1 
ATOM 462  N N     . VAL A 1 61  ? 13.128  -35.455 8.619   1.00 82.43 61  A 1 
ATOM 463  C CA    . VAL A 1 61  ? 12.788  -34.340 7.727   1.00 82.33 61  A 1 
ATOM 464  C C     . VAL A 1 61  ? 13.347  -33.032 8.264   1.00 82.82 61  A 1 
ATOM 465  O O     . VAL A 1 61  ? 13.476  -32.849 9.472   1.00 81.65 61  A 1 
ATOM 466  C CB    . VAL A 1 61  ? 11.268  -34.212 7.475   1.00 80.97 61  A 1 
ATOM 467  C CG1   . VAL A 1 61  ? 10.698  -35.463 6.812   1.00 67.90 61  A 1 
ATOM 468  C CG2   . VAL A 1 61  ? 10.465  -33.933 8.751   1.00 72.34 61  A 1 
ATOM 469  N N     . TYR A 1 62  ? 13.649  -32.105 7.359   1.00 80.84 62  A 1 
ATOM 470  C CA    . TYR A 1 62  ? 13.936  -30.714 7.675   1.00 79.80 62  A 1 
ATOM 471  C C     . TYR A 1 62  ? 12.806  -29.835 7.145   1.00 80.97 62  A 1 
ATOM 472  O O     . TYR A 1 62  ? 12.486  -29.879 5.953   1.00 79.21 62  A 1 
ATOM 473  C CB    . TYR A 1 62  ? 15.287  -30.314 7.090   1.00 78.82 62  A 1 
ATOM 474  C CG    . TYR A 1 62  ? 15.636  -28.856 7.322   1.00 77.43 62  A 1 
ATOM 475  C CD1   . TYR A 1 62  ? 15.547  -27.919 6.279   1.00 72.95 62  A 1 
ATOM 476  C CD2   . TYR A 1 62  ? 16.051  -28.426 8.594   1.00 73.95 62  A 1 
ATOM 477  C CE1   . TYR A 1 62  ? 15.890  -26.577 6.495   1.00 68.68 62  A 1 
ATOM 478  C CE2   . TYR A 1 62  ? 16.390  -27.092 8.827   1.00 70.41 62  A 1 
ATOM 479  C CZ    . TYR A 1 62  ? 16.324  -26.161 7.776   1.00 76.23 62  A 1 
ATOM 480  O OH    . TYR A 1 62  ? 16.686  -24.854 7.990   1.00 75.98 62  A 1 
ATOM 481  N N     . CYS A 1 63  ? 12.178  -29.038 8.011   1.00 79.55 63  A 1 
ATOM 482  C CA    . CYS A 1 63  ? 11.178  -28.055 7.630   1.00 79.42 63  A 1 
ATOM 483  C C     . CYS A 1 63  ? 11.860  -26.720 7.339   1.00 79.07 63  A 1 
ATOM 484  O O     . CYS A 1 63  ? 12.416  -26.094 8.245   1.00 78.37 63  A 1 
ATOM 485  C CB    . CYS A 1 63  ? 10.128  -27.929 8.736   1.00 79.14 63  A 1 
ATOM 486  S SG    . CYS A 1 63  ? 8.876   -26.716 8.237   1.00 78.01 63  A 1 
ATOM 487  N N     . ARG A 1 64  ? 11.794  -26.251 6.085   1.00 76.36 64  A 1 
ATOM 488  C CA    . ARG A 1 64  ? 12.427  -24.988 5.673   1.00 73.54 64  A 1 
ATOM 489  C C     . ARG A 1 64  ? 11.787  -23.760 6.314   1.00 71.00 64  A 1 
ATOM 490  O O     . ARG A 1 64  ? 12.485  -22.801 6.614   1.00 67.03 64  A 1 
ATOM 491  C CB    . ARG A 1 64  ? 12.373  -24.852 4.143   1.00 69.85 64  A 1 
ATOM 492  C CG    . ARG A 1 64  ? 13.339  -25.807 3.426   1.00 64.84 64  A 1 
ATOM 493  C CD    . ARG A 1 64  ? 13.252  -25.594 1.917   1.00 63.75 64  A 1 
ATOM 494  N NE    . ARG A 1 64  ? 14.271  -26.365 1.187   1.00 55.78 64  A 1 
ATOM 495  C CZ    . ARG A 1 64  ? 14.354  -26.491 -0.126  1.00 50.92 64  A 1 
ATOM 496  N NH1   . ARG A 1 64  ? 13.484  -25.936 -0.925  1.00 47.59 64  A 1 
ATOM 497  N NH2   . ARG A 1 64  ? 15.317  -27.173 -0.661  1.00 48.25 64  A 1 
ATOM 498  N N     . ALA A 1 65  ? 10.462  -23.765 6.482   1.00 73.26 65  A 1 
ATOM 499  C CA    . ALA A 1 65  ? 9.730   -22.632 7.047   1.00 72.21 65  A 1 
ATOM 500  C C     . ALA A 1 65  ? 10.024  -22.429 8.537   1.00 72.08 65  A 1 
ATOM 501  O O     . ALA A 1 65  ? 10.185  -21.292 8.983   1.00 68.42 65  A 1 
ATOM 502  C CB    . ALA A 1 65  ? 8.239   -22.839 6.791   1.00 69.61 65  A 1 
ATOM 503  N N     . ASP A 1 66  ? 10.129  -23.534 9.292   1.00 68.38 66  A 1 
ATOM 504  C CA    . ASP A 1 66  ? 10.421  -23.512 10.723  1.00 67.30 66  A 1 
ATOM 505  C C     . ASP A 1 66  ? 11.925  -23.604 11.032  1.00 68.15 66  A 1 
ATOM 506  O O     . ASP A 1 66  ? 12.319  -23.432 12.182  1.00 67.18 66  A 1 
ATOM 507  C CB    . ASP A 1 66  ? 9.637   -24.649 11.415  1.00 64.17 66  A 1 
ATOM 508  C CG    . ASP A 1 66  ? 8.117   -24.517 11.249  1.00 61.74 66  A 1 
ATOM 509  O OD1   . ASP A 1 66  ? 7.602   -23.372 11.234  1.00 60.51 66  A 1 
ATOM 510  O OD2   . ASP A 1 66  ? 7.451   -25.569 11.126  1.00 61.05 66  A 1 
ATOM 511  N N     . SER A 1 67  ? 12.760  -23.830 10.020  1.00 70.69 67  A 1 
ATOM 512  C CA    . SER A 1 67  ? 14.200  -24.083 10.154  1.00 72.19 67  A 1 
ATOM 513  C C     . SER A 1 67  ? 14.510  -25.171 11.180  1.00 73.38 67  A 1 
ATOM 514  O O     . SER A 1 67  ? 15.425  -25.028 11.984  1.00 70.62 67  A 1 
ATOM 515  C CB    . SER A 1 67  ? 14.970  -22.779 10.422  1.00 69.79 67  A 1 
ATOM 516  O OG    . SER A 1 67  ? 14.740  -21.831 9.386   1.00 62.98 67  A 1 
ATOM 517  N N     . ALA A 1 68  ? 13.719  -26.261 11.183  1.00 71.50 68  A 1 
ATOM 518  C CA    . ALA A 1 68  ? 13.767  -27.287 12.213  1.00 73.42 68  A 1 
ATOM 519  C C     . ALA A 1 68  ? 13.940  -28.695 11.634  1.00 73.45 68  A 1 
ATOM 520  O O     . ALA A 1 68  ? 13.289  -29.069 10.657  1.00 74.59 68  A 1 
ATOM 521  C CB    . ALA A 1 68  ? 12.498  -27.186 13.068  1.00 72.28 68  A 1 
ATOM 522  N N     . TYR A 1 69  ? 14.774  -29.487 12.294  1.00 83.96 69  A 1 
ATOM 523  C CA    . TYR A 1 69  ? 14.952  -30.915 12.039  1.00 81.40 69  A 1 
ATOM 524  C C     . TYR A 1 69  ? 13.942  -31.705 12.863  1.00 83.69 69  A 1 
ATOM 525  O O     . TYR A 1 69  ? 13.924  -31.609 14.084  1.00 80.60 69  A 1 
ATOM 526  C CB    . TYR A 1 69  ? 16.384  -31.326 12.371  1.00 80.55 69  A 1 
ATOM 527  C CG    . TYR A 1 69  ? 17.424  -30.683 11.485  1.00 78.55 69  A 1 
ATOM 528  C CD1   . TYR A 1 69  ? 17.866  -31.336 10.322  1.00 70.84 69  A 1 
ATOM 529  C CD2   . TYR A 1 69  ? 17.951  -29.415 11.810  1.00 72.09 69  A 1 
ATOM 530  C CE1   . TYR A 1 69  ? 18.815  -30.734 9.484   1.00 68.88 69  A 1 
ATOM 531  C CE2   . TYR A 1 69  ? 18.895  -28.807 10.980  1.00 68.74 69  A 1 
ATOM 532  C CZ    . TYR A 1 69  ? 19.322  -29.472 9.819   1.00 77.14 69  A 1 
ATOM 533  O OH    . TYR A 1 69  ? 20.248  -28.869 8.991   1.00 75.51 69  A 1 
ATOM 534  N N     . LEU A 1 70  ? 13.067  -32.477 12.206  1.00 79.81 70  A 1 
ATOM 535  C CA    . LEU A 1 70  ? 11.970  -33.166 12.861  1.00 79.94 70  A 1 
ATOM 536  C C     . LEU A 1 70  ? 12.015  -34.679 12.611  1.00 79.26 70  A 1 
ATOM 537  O O     . LEU A 1 70  ? 12.303  -35.141 11.510  1.00 79.92 70  A 1 
ATOM 538  C CB    . LEU A 1 70  ? 10.624  -32.556 12.421  1.00 79.98 70  A 1 
ATOM 539  C CG    . LEU A 1 70  ? 10.467  -31.048 12.728  1.00 81.11 70  A 1 
ATOM 540  C CD1   . LEU A 1 70  ? 9.150   -30.533 12.159  1.00 73.83 70  A 1 
ATOM 541  C CD2   . LEU A 1 70  ? 10.482  -30.771 14.235  1.00 73.91 70  A 1 
ATOM 542  N N     . CYS A 1 71  ? 11.674  -35.478 13.654  1.00 84.96 71  A 1 
ATOM 543  C CA    . CYS A 1 71  ? 11.351  -36.882 13.470  1.00 84.55 71  A 1 
ATOM 544  C C     . CYS A 1 71  ? 9.953   -37.034 12.850  1.00 84.91 71  A 1 
ATOM 545  O O     . CYS A 1 71  ? 9.129   -36.119 12.921  1.00 82.83 71  A 1 
ATOM 546  C CB    . CYS A 1 71  ? 11.483  -37.633 14.803  1.00 82.86 71  A 1 
ATOM 547  S SG    . CYS A 1 71  ? 10.140  -37.216 15.966  1.00 82.39 71  A 1 
ATOM 548  N N     . ALA A 1 72  ? 9.629   -38.199 12.309  1.00 84.90 72  A 1 
ATOM 549  C CA    . ALA A 1 72  ? 8.347   -38.456 11.652  1.00 84.02 72  A 1 
ATOM 550  C C     . ALA A 1 72  ? 7.125   -38.151 12.543  1.00 84.80 72  A 1 
ATOM 551  O O     . ALA A 1 72  ? 6.121   -37.621 12.067  1.00 82.38 72  A 1 
ATOM 552  C CB    . ALA A 1 72  ? 8.328   -39.915 11.189  1.00 82.42 72  A 1 
ATOM 553  N N     . SER A 1 73  ? 7.207   -38.446 13.846  1.00 83.79 73  A 1 
ATOM 554  C CA    . SER A 1 73  ? 6.127   -38.173 14.798  1.00 83.58 73  A 1 
ATOM 555  C C     . SER A 1 73  ? 5.938   -36.683 15.058  1.00 83.83 73  A 1 
ATOM 556  O O     . SER A 1 73  ? 4.806   -36.196 15.060  1.00 82.37 73  A 1 
ATOM 557  C CB    . SER A 1 73  ? 6.386   -38.910 16.109  1.00 82.32 73  A 1 
ATOM 558  O OG    . SER A 1 73  ? 5.291   -38.753 16.993  1.00 70.32 73  A 1 
ATOM 559  N N     . CYS A 1 74  ? 7.025   -35.910 15.264  1.00 77.19 74  A 1 
ATOM 560  C CA    . CYS A 1 74  ? 6.963   -34.472 15.492  1.00 76.66 74  A 1 
ATOM 561  C C     . CYS A 1 74  ? 6.540   -33.726 14.217  1.00 75.67 74  A 1 
ATOM 562  O O     . CYS A 1 74  ? 5.704   -32.830 14.300  1.00 75.55 74  A 1 
ATOM 563  C CB    . CYS A 1 74  ? 8.301   -33.967 16.025  1.00 77.40 74  A 1 
ATOM 564  S SG    . CYS A 1 74  ? 8.599   -34.612 17.711  1.00 74.32 74  A 1 
ATOM 565  N N     . ASP A 1 75  ? 7.032   -34.126 13.051  1.00 81.61 75  A 1 
ATOM 566  C CA    . ASP A 1 75  ? 6.605   -33.593 11.750  1.00 80.22 75  A 1 
ATOM 567  C C     . ASP A 1 75  ? 5.095   -33.748 11.553  1.00 79.55 75  A 1 
ATOM 568  O O     . ASP A 1 75  ? 4.394   -32.776 11.282  1.00 77.50 75  A 1 
ATOM 569  C CB    . ASP A 1 75  ? 7.373   -34.303 10.623  1.00 79.57 75  A 1 
ATOM 570  C CG    . ASP A 1 75  ? 6.904   -33.831 9.246   1.00 78.46 75  A 1 
ATOM 571  O OD1   . ASP A 1 75  ? 7.033   -32.628 8.962   1.00 69.43 75  A 1 
ATOM 572  O OD2   . ASP A 1 75  ? 6.359   -34.636 8.466   1.00 69.71 75  A 1 
ATOM 573  N N     . ALA A 1 76  ? 4.562   -34.956 11.791  1.00 81.87 76  A 1 
ATOM 574  C CA    . ALA A 1 76  ? 3.138   -35.202 11.685  1.00 80.52 76  A 1 
ATOM 575  C C     . ALA A 1 76  ? 2.323   -34.336 12.657  1.00 81.00 76  A 1 
ATOM 576  O O     . ALA A 1 76  ? 1.327   -33.742 12.247  1.00 79.26 76  A 1 
ATOM 577  C CB    . ALA A 1 76  ? 2.871   -36.698 11.899  1.00 79.27 76  A 1 
ATOM 578  N N     . GLN A 1 77  ? 2.728   -34.204 13.925  1.00 79.01 77  A 1 
ATOM 579  C CA    . GLN A 1 77  ? 2.004   -33.399 14.916  1.00 78.01 77  A 1 
ATOM 580  C C     . GLN A 1 77  ? 2.011   -31.897 14.595  1.00 78.78 77  A 1 
ATOM 581  O O     . GLN A 1 77  ? 0.971   -31.250 14.678  1.00 76.74 77  A 1 
ATOM 582  C CB    . GLN A 1 77  ? 2.590   -33.635 16.311  1.00 76.45 77  A 1 
ATOM 583  C CG    . GLN A 1 77  ? 2.174   -35.003 16.875  1.00 69.68 77  A 1 
ATOM 584  C CD    . GLN A 1 77  ? 2.744   -35.263 18.271  1.00 65.97 77  A 1 
ATOM 585  O OE1   . GLN A 1 77  ? 3.344   -34.413 18.915  1.00 58.58 77  A 1 
ATOM 586  N NE2   . GLN A 1 77  ? 2.541   -36.445 18.809  1.00 56.04 77  A 1 
ATOM 587  N N     . ILE A 1 78  ? 3.166   -31.339 14.217  1.00 76.05 78  A 1 
ATOM 588  C CA    . ILE A 1 78  ? 3.327   -29.908 13.967  1.00 74.97 78  A 1 
ATOM 589  C C     . ILE A 1 78  ? 2.623   -29.502 12.672  1.00 73.48 78  A 1 
ATOM 590  O O     . ILE A 1 78  ? 1.859   -28.533 12.650  1.00 72.33 78  A 1 
ATOM 591  C CB    . ILE A 1 78  ? 4.833   -29.546 13.962  1.00 74.23 78  A 1 
ATOM 592  C CG1   . ILE A 1 78  ? 5.399   -29.719 15.390  1.00 71.95 78  A 1 
ATOM 593  C CG2   . ILE A 1 78  ? 5.074   -28.111 13.465  1.00 72.69 78  A 1 
ATOM 594  C CD1   . ILE A 1 78  ? 6.917   -29.822 15.419  1.00 65.90 78  A 1 
ATOM 595  N N     . HIS A 1 79  ? 2.810   -30.265 11.603  1.00 76.63 79  A 1 
ATOM 596  C CA    . HIS A 1 79  ? 2.259   -29.940 10.294  1.00 76.00 79  A 1 
ATOM 597  C C     . HIS A 1 79  ? 0.803   -30.378 10.113  1.00 73.57 79  A 1 
ATOM 598  O O     . HIS A 1 79  ? 0.123   -29.858 9.226   1.00 69.43 79  A 1 
ATOM 599  C CB    . HIS A 1 79  ? 3.193   -30.477 9.206   1.00 75.31 79  A 1 
ATOM 600  C CG    . HIS A 1 79  ? 4.544   -29.816 9.233   1.00 77.49 79  A 1 
ATOM 601  N ND1   . HIS A 1 79  ? 5.745   -30.411 9.519   1.00 68.81 79  A 1 
ATOM 602  C CD2   . HIS A 1 79  ? 4.806   -28.490 9.010   1.00 71.40 79  A 1 
ATOM 603  C CE1   . HIS A 1 79  ? 6.703   -29.475 9.470   1.00 73.90 79  A 1 
ATOM 604  N NE2   . HIS A 1 79  ? 6.169   -28.298 9.166   1.00 74.85 79  A 1 
ATOM 605  N N     . ALA A 1 80  ? 0.270   -31.248 10.975  1.00 76.79 80  A 1 
ATOM 606  C CA    . ALA A 1 80  ? -1.166  -31.507 11.031  1.00 74.80 80  A 1 
ATOM 607  C C     . ALA A 1 80  ? -1.947  -30.477 11.865  1.00 73.38 80  A 1 
ATOM 608  O O     . ALA A 1 80  ? -3.178  -30.451 11.786  1.00 68.38 80  A 1 
ATOM 609  C CB    . ALA A 1 80  ? -1.412  -32.926 11.545  1.00 72.63 80  A 1 
ATOM 610  N N     . ALA A 1 81  ? -1.273  -29.592 12.626  1.00 68.64 81  A 1 
ATOM 611  C CA    . ALA A 1 81  ? -1.926  -28.663 13.542  1.00 67.17 81  A 1 
ATOM 612  C C     . ALA A 1 81  ? -2.854  -27.667 12.835  1.00 67.37 81  A 1 
ATOM 613  O O     . ALA A 1 81  ? -3.908  -27.303 13.364  1.00 63.25 81  A 1 
ATOM 614  C CB    . ALA A 1 81  ? -0.853  -27.932 14.349  1.00 63.18 81  A 1 
ATOM 615  N N     . ASN A 1 82  ? -2.483  -27.202 11.636  1.00 62.52 82  A 1 
ATOM 616  C CA    . ASN A 1 82  ? -3.322  -26.323 10.833  1.00 61.72 82  A 1 
ATOM 617  C C     . ASN A 1 82  ? -2.950  -26.361 9.343   1.00 63.51 82  A 1 
ATOM 618  O O     . ASN A 1 82  ? -1.908  -26.858 8.923   1.00 60.22 82  A 1 
ATOM 619  C CB    . ASN A 1 82  ? -3.260  -24.891 11.401  1.00 56.06 82  A 1 
ATOM 620  C CG    . ASN A 1 82  ? -1.870  -24.313 11.344  1.00 50.96 82  A 1 
ATOM 621  O OD1   . ASN A 1 82  ? -1.315  -24.084 10.273  1.00 49.74 82  A 1 
ATOM 622  N ND2   . ASN A 1 82  ? -1.261  -24.079 12.475  1.00 51.39 82  A 1 
ATOM 623  N N     . ARG A 1 83  ? -3.828  -25.761 8.519   1.00 59.78 83  A 1 
ATOM 624  C CA    . ARG A 1 83  ? -3.680  -25.754 7.058   1.00 60.45 83  A 1 
ATOM 625  C C     . ARG A 1 83  ? -2.490  -24.921 6.552   1.00 60.24 83  A 1 
ATOM 626  O O     . ARG A 1 83  ? -2.080  -25.099 5.405   1.00 58.03 83  A 1 
ATOM 627  C CB    . ARG A 1 83  ? -5.001  -25.276 6.443   1.00 56.85 83  A 1 
ATOM 628  C CG    . ARG A 1 83  ? -5.134  -25.627 4.957   1.00 52.81 83  A 1 
ATOM 629  C CD    . ARG A 1 83  ? -6.494  -25.175 4.417   1.00 49.55 83  A 1 
ATOM 630  N NE    . ARG A 1 83  ? -6.696  -25.604 3.026   1.00 42.89 83  A 1 
ATOM 631  C CZ    . ARG A 1 83  ? -7.741  -25.322 2.260   1.00 36.85 83  A 1 
ATOM 632  N NH1   . ARG A 1 83  ? -8.725  -24.578 2.688   1.00 34.26 83  A 1 
ATOM 633  N NH2   . ARG A 1 83  ? -7.826  -25.799 1.058   1.00 34.49 83  A 1 
ATOM 634  N N     . VAL A 1 84  ? -1.975  -23.993 7.345   1.00 57.23 84  A 1 
ATOM 635  C CA    . VAL A 1 84  ? -0.786  -23.205 6.987   1.00 58.33 84  A 1 
ATOM 636  C C     . VAL A 1 84  ? 0.467   -24.037 7.219   1.00 60.23 84  A 1 
ATOM 637  O O     . VAL A 1 84  ? 1.269   -24.181 6.296   1.00 58.62 84  A 1 
ATOM 638  C CB    . VAL A 1 84  ? -0.727  -21.872 7.737   1.00 54.48 84  A 1 
ATOM 639  C CG1   . VAL A 1 84  ? 0.511   -21.051 7.332   1.00 48.60 84  A 1 
ATOM 640  C CG2   . VAL A 1 84  ? -1.972  -21.023 7.454   1.00 52.21 84  A 1 
ATOM 641  N N     . ALA A 1 85  ? 0.566   -24.671 8.389   1.00 63.98 85  A 1 
ATOM 642  C CA    . ALA A 1 85  ? 1.672   -25.564 8.714   1.00 65.32 85  A 1 
ATOM 643  C C     . ALA A 1 85  ? 1.762   -26.744 7.738   1.00 65.92 85  A 1 
ATOM 644  O O     . ALA A 1 85  ? 2.854   -27.072 7.284   1.00 67.79 85  A 1 
ATOM 645  C CB    . ALA A 1 85  ? 1.506   -26.032 10.162  1.00 64.50 85  A 1 
ATOM 646  N N     . SER A 1 86  ? 0.632   -27.311 7.298   1.00 75.37 86  A 1 
ATOM 647  C CA    . SER A 1 86  ? 0.639   -28.427 6.338   1.00 75.60 86  A 1 
ATOM 648  C C     . SER A 1 86  ? 1.224   -28.085 4.960   1.00 77.32 86  A 1 
ATOM 649  O O     . SER A 1 86  ? 1.530   -28.986 4.181   1.00 75.55 86  A 1 
ATOM 650  C CB    . SER A 1 86  ? -0.769  -28.993 6.167   1.00 72.79 86  A 1 
ATOM 651  O OG    . SER A 1 86  ? -1.619  -28.108 5.457   1.00 65.45 86  A 1 
ATOM 652  N N     . ARG A 1 87  ? 1.366   -26.781 4.645   1.00 67.23 87  A 1 
ATOM 653  C CA    . ARG A 1 87  ? 1.949   -26.281 3.392   1.00 69.03 87  A 1 
ATOM 654  C C     . ARG A 1 87  ? 3.448   -26.008 3.493   1.00 71.73 87  A 1 
ATOM 655  O O     . ARG A 1 87  ? 4.038   -25.627 2.487   1.00 68.63 87  A 1 
ATOM 656  C CB    . ARG A 1 87  ? 1.227   -25.004 2.951   1.00 63.84 87  A 1 
ATOM 657  C CG    . ARG A 1 87  ? -0.240  -25.245 2.579   1.00 59.08 87  A 1 
ATOM 658  C CD    . ARG A 1 87  ? -0.885  -23.892 2.292   1.00 57.16 87  A 1 
ATOM 659  N NE    . ARG A 1 87  ? -2.303  -24.029 1.924   1.00 49.52 87  A 1 
ATOM 660  C CZ    . ARG A 1 87  ? -3.083  -23.054 1.499   1.00 44.23 87  A 1 
ATOM 661  N NH1   . ARG A 1 87  ? -2.642  -21.829 1.420   1.00 41.60 87  A 1 
ATOM 662  N NH2   . ARG A 1 87  ? -4.304  -23.299 1.154   1.00 41.20 87  A 1 
ATOM 663  N N     . HIS A 1 88  ? 4.038   -26.159 4.671   1.00 67.17 88  A 1 
ATOM 664  C CA    . HIS A 1 88  ? 5.474   -25.970 4.823   1.00 68.96 88  A 1 
ATOM 665  C C     . HIS A 1 88  ? 6.225   -26.992 3.977   1.00 69.02 88  A 1 
ATOM 666  O O     . HIS A 1 88  ? 5.927   -28.194 4.000   1.00 70.25 88  A 1 
ATOM 667  C CB    . HIS A 1 88  ? 5.886   -26.061 6.301   1.00 66.59 88  A 1 
ATOM 668  C CG    . HIS A 1 88  ? 5.412   -24.914 7.154   1.00 66.36 88  A 1 
ATOM 669  N ND1   . HIS A 1 88  ? 5.619   -24.790 8.522   1.00 61.34 88  A 1 
ATOM 670  C CD2   . HIS A 1 88  ? 4.741   -23.788 6.767   1.00 64.85 88  A 1 
ATOM 671  C CE1   . HIS A 1 88  ? 5.093   -23.629 8.921   1.00 64.20 88  A 1 
ATOM 672  N NE2   . HIS A 1 88  ? 4.543   -22.985 7.888   1.00 66.90 88  A 1 
ATOM 673  N N     . GLU A 1 89  ? 7.201   -26.514 3.214   1.00 75.72 89  A 1 
ATOM 674  C CA    . GLU A 1 89  ? 8.064   -27.377 2.432   1.00 77.07 89  A 1 
ATOM 675  C C     . GLU A 1 89  ? 8.989   -28.153 3.367   1.00 78.10 89  A 1 
ATOM 676  O O     . GLU A 1 89  ? 9.700   -27.570 4.182   1.00 74.59 89  A 1 
ATOM 677  C CB    . GLU A 1 89  ? 8.847   -26.555 1.413   1.00 72.30 89  A 1 
ATOM 678  C CG    . GLU A 1 89  ? 9.495   -27.433 0.337   1.00 62.28 89  A 1 
ATOM 679  C CD    . GLU A 1 89  ? 10.438  -26.658 -0.588  1.00 58.40 89  A 1 
ATOM 680  O OE1   . GLU A 1 89  ? 11.196  -27.318 -1.319  1.00 50.68 89  A 1 
ATOM 681  O OE2   . GLU A 1 89  ? 10.499  -25.420 -0.498  1.00 50.72 89  A 1 
ATOM 682  N N     . ARG A 1 90  ? 8.948   -29.471 3.253   1.00 74.81 90  A 1 
ATOM 683  C CA    . ARG A 1 90  ? 9.768   -30.381 4.050   1.00 73.81 90  A 1 
ATOM 684  C C     . ARG A 1 90  ? 10.692  -31.167 3.132   1.00 73.58 90  A 1 
ATOM 685  O O     . ARG A 1 90  ? 10.244  -31.733 2.140   1.00 71.40 90  A 1 
ATOM 686  C CB    . ARG A 1 90  ? 8.862   -31.319 4.860   1.00 72.54 90  A 1 
ATOM 687  C CG    . ARG A 1 90  ? 8.162   -30.562 5.995   1.00 72.63 90  A 1 
ATOM 688  C CD    . ARG A 1 90  ? 6.988   -31.372 6.547   1.00 72.79 90  A 1 
ATOM 689  N NE    . ARG A 1 90  ? 5.771   -31.168 5.767   1.00 71.75 90  A 1 
ATOM 690  C CZ    . ARG A 1 90  ? 4.635   -31.822 5.940   1.00 69.79 90  A 1 
ATOM 691  N NH1   . ARG A 1 90  ? 4.553   -32.814 6.778   1.00 59.99 90  A 1 
ATOM 692  N NH2   . ARG A 1 90  ? 3.570   -31.486 5.282   1.00 68.40 90  A 1 
ATOM 693  N N     . VAL A 1 91  ? 11.969  -31.210 3.486   1.00 79.24 91  A 1 
ATOM 694  C CA    . VAL A 1 91  ? 12.973  -31.977 2.760   1.00 78.86 91  A 1 
ATOM 695  C C     . VAL A 1 91  ? 13.259  -33.247 3.539   1.00 79.72 91  A 1 
ATOM 696  O O     . VAL A 1 91  ? 13.534  -33.185 4.732   1.00 78.91 91  A 1 
ATOM 697  C CB    . VAL A 1 91  ? 14.243  -31.157 2.507   1.00 75.95 91  A 1 
ATOM 698  C CG1   . VAL A 1 91  ? 15.193  -31.919 1.580   1.00 64.94 91  A 1 
ATOM 699  C CG2   . VAL A 1 91  ? 13.917  -29.817 1.847   1.00 68.12 91  A 1 
ATOM 700  N N     . LEU A 1 92  ? 13.176  -34.402 2.886   1.00 79.52 92  A 1 
ATOM 701  C CA    . LEU A 1 92  ? 13.571  -35.665 3.494   1.00 78.33 92  A 1 
ATOM 702  C C     . LEU A 1 92  ? 15.076  -35.673 3.725   1.00 77.56 92  A 1 
ATOM 703  O O     . LEU A 1 92  ? 15.853  -35.489 2.786   1.00 75.18 92  A 1 
ATOM 704  C CB    . LEU A 1 92  ? 13.121  -36.834 2.601   1.00 75.84 92  A 1 
ATOM 705  C CG    . LEU A 1 92  ? 11.667  -37.263 2.867   1.00 69.24 92  A 1 
ATOM 706  C CD1   . LEU A 1 92  ? 11.073  -37.965 1.655   1.00 62.16 92  A 1 
ATOM 707  C CD2   . LEU A 1 92  ? 11.580  -38.205 4.066   1.00 63.99 92  A 1 
ATOM 708  N N     . LEU A 1 93  ? 15.483  -35.933 4.970   1.00 74.92 93  A 1 
ATOM 709  C CA    . LEU A 1 93  ? 16.849  -36.231 5.353   1.00 71.57 93  A 1 
ATOM 710  C C     . LEU A 1 93  ? 17.141  -37.671 4.932   1.00 69.63 93  A 1 
ATOM 711  O O     . LEU A 1 93  ? 17.175  -38.587 5.743   1.00 65.32 93  A 1 
ATOM 712  C CB    . LEU A 1 93  ? 17.033  -36.010 6.866   1.00 70.06 93  A 1 
ATOM 713  C CG    . LEU A 1 93  ? 16.736  -34.583 7.356   1.00 68.80 93  A 1 
ATOM 714  C CD1   . LEU A 1 93  ? 16.799  -34.524 8.882   1.00 63.57 93  A 1 
ATOM 715  C CD2   . LEU A 1 93  ? 17.731  -33.566 6.812   1.00 66.65 93  A 1 
ATOM 716  N N     . SER A 1 94  ? 17.245  -37.873 3.621   1.00 69.22 94  A 1 
ATOM 717  C CA    . SER A 1 94  ? 17.461  -39.199 3.070   1.00 67.40 94  A 1 
ATOM 718  C C     . SER A 1 94  ? 18.836  -39.740 3.453   1.00 66.06 94  A 1 
ATOM 719  O O     . SER A 1 94  ? 19.726  -39.009 3.871   1.00 61.55 94  A 1 
ATOM 720  C CB    . SER A 1 94  ? 17.276  -39.179 1.552   1.00 61.32 94  A 1 
ATOM 721  O OG    . SER A 1 94  ? 18.284  -38.403 0.915   1.00 53.68 94  A 1 
ATOM 722  N N     . GLU A 1 95  ? 19.022  -41.022 3.243   1.00 65.28 95  A 1 
ATOM 723  C CA    . GLU A 1 95  ? 20.291  -41.706 3.503   1.00 62.00 95  A 1 
ATOM 724  C C     . GLU A 1 95  ? 21.481  -41.119 2.732   1.00 56.60 95  A 1 
ATOM 725  O O     . GLU A 1 95  ? 22.623  -41.438 3.044   1.00 54.06 95  A 1 
ATOM 726  C CB    . GLU A 1 95  ? 20.156  -43.184 3.163   1.00 58.35 95  A 1 
ATOM 727  C CG    . GLU A 1 95  ? 19.083  -43.895 4.004   1.00 54.30 95  A 1 
ATOM 728  C CD    . GLU A 1 95  ? 19.232  -45.404 3.903   1.00 50.49 95  A 1 
ATOM 729  O OE1   . GLU A 1 95  ? 19.344  -46.017 4.990   1.00 44.10 95  A 1 
ATOM 730  O OE2   . GLU A 1 95  ? 19.314  -45.911 2.779   1.00 45.97 95  A 1 
ATOM 731  N N     . ALA A 1 96  ? 21.243  -40.215 1.792   1.00 54.00 96  A 1 
ATOM 732  C CA    . ALA A 1 96  ? 22.302  -39.451 1.125   1.00 52.08 96  A 1 
ATOM 733  C C     . ALA A 1 96  ? 23.218  -38.706 2.108   1.00 50.42 96  A 1 
ATOM 734  O O     . ALA A 1 96  ? 24.385  -38.500 1.795   1.00 50.54 96  A 1 
ATOM 735  C CB    . ALA A 1 96  ? 21.645  -38.490 0.143   1.00 49.06 96  A 1 
ATOM 736  N N     . TYR A 1 97  ? 22.733  -38.395 3.309   1.00 56.60 97  A 1 
ATOM 737  C CA    . TYR A 1 97  ? 23.577  -37.899 4.400   1.00 53.65 97  A 1 
ATOM 738  C C     . TYR A 1 97  ? 24.688  -38.878 4.779   1.00 49.63 97  A 1 
ATOM 739  O O     . TYR A 1 97  ? 25.786  -38.451 5.097   1.00 48.90 97  A 1 
ATOM 740  C CB    . TYR A 1 97  ? 22.715  -37.636 5.640   1.00 51.16 97  A 1 
ATOM 741  C CG    . TYR A 1 97  ? 22.411  -36.175 5.861   1.00 49.13 97  A 1 
ATOM 742  C CD1   . TYR A 1 97  ? 23.362  -35.355 6.499   1.00 46.04 97  A 1 
ATOM 743  C CD2   . TYR A 1 97  ? 21.191  -35.640 5.455   1.00 44.57 97  A 1 
ATOM 744  C CE1   . TYR A 1 97  ? 23.071  -34.002 6.755   1.00 40.16 97  A 1 
ATOM 745  C CE2   . TYR A 1 97  ? 20.890  -34.290 5.704   1.00 40.82 97  A 1 
ATOM 746  C CZ    . TYR A 1 97  ? 21.827  -33.472 6.373   1.00 39.20 97  A 1 
ATOM 747  O OH    . TYR A 1 97  ? 21.525  -32.174 6.666   1.00 36.44 97  A 1 
ATOM 748  N N     . LYS A 1 98  ? 24.416  -40.182 4.724   1.00 55.84 98  A 1 
ATOM 749  C CA    . LYS A 1 98  ? 25.371  -41.222 5.132   1.00 54.08 98  A 1 
ATOM 750  C C     . LYS A 1 98  ? 26.610  -41.272 4.229   1.00 51.08 98  A 1 
ATOM 751  O O     . LYS A 1 98  ? 27.676  -41.656 4.686   1.00 47.78 98  A 1 
ATOM 752  C CB    . LYS A 1 98  ? 24.702  -42.605 5.145   1.00 50.93 98  A 1 
ATOM 753  C CG    . LYS A 1 98  ? 23.536  -42.780 6.144   1.00 48.55 98  A 1 
ATOM 754  C CD    . LYS A 1 98  ? 22.996  -44.208 6.094   1.00 45.71 98  A 1 
ATOM 755  C CE    . LYS A 1 98  ? 21.864  -44.470 7.092   1.00 40.66 98  A 1 
ATOM 756  N NZ    . LYS A 1 98  ? 21.282  -45.832 6.951   1.00 36.50 98  A 1 
ATOM 757  N N     . HIS A 1 99  ? 26.461  -40.918 2.972   1.00 54.66 99  A 1 
ATOM 758  C CA    . HIS A 1 99  ? 27.505  -41.103 1.954   1.00 54.17 99  A 1 
ATOM 759  C C     . HIS A 1 99  ? 28.206  -39.811 1.519   1.00 49.23 99  A 1 
ATOM 760  O O     . HIS A 1 99  ? 29.163  -39.871 0.742   1.00 45.59 99  A 1 
ATOM 761  C CB    . HIS A 1 99  ? 26.907  -41.842 0.754   1.00 50.70 99  A 1 
ATOM 762  C CG    . HIS A 1 99  ? 26.530  -43.258 1.079   1.00 48.24 99  A 1 
ATOM 763  N ND1   . HIS A 1 99  ? 27.390  -44.242 1.509   1.00 43.61 99  A 1 
ATOM 764  C CD2   . HIS A 1 99  ? 25.287  -43.821 1.017   1.00 43.22 99  A 1 
ATOM 765  C CE1   . HIS A 1 99  ? 26.677  -45.363 1.712   1.00 40.43 99  A 1 
ATOM 766  N NE2   . HIS A 1 99  ? 25.393  -45.141 1.416   1.00 40.91 99  A 1 
ATOM 767  N N     . ALA A 1 100 ? 27.761  -38.641 1.991   1.00 47.62 100 A 1 
ATOM 768  C CA    . ALA A 1 100 ? 28.380  -37.385 1.580   1.00 47.86 100 A 1 
ATOM 769  C C     . ALA A 1 100 ? 29.731  -37.178 2.319   1.00 45.30 100 A 1 
ATOM 770  O O     . ALA A 1 100 ? 29.736  -37.089 3.542   1.00 44.13 100 A 1 
ATOM 771  C CB    . ALA A 1 100 ? 27.397  -36.246 1.802   1.00 44.99 100 A 1 
ATOM 772  N N     . PRO A 1 101 ? 30.857  -37.089 1.599   1.00 38.20 101 A 1 
ATOM 773  C CA    . PRO A 1 101 ? 32.187  -37.143 2.204   1.00 38.95 101 A 1 
ATOM 774  C C     . PRO A 1 101 ? 32.573  -35.878 2.983   1.00 39.39 101 A 1 
ATOM 775  O O     . PRO A 1 101 ? 33.358  -35.953 3.923   1.00 38.39 101 A 1 
ATOM 776  C CB    . PRO A 1 101 ? 33.138  -37.397 1.040   1.00 36.73 101 A 1 
ATOM 777  C CG    . PRO A 1 101 ? 32.415  -36.782 -0.153  1.00 36.89 101 A 1 
ATOM 778  C CD    . PRO A 1 101 ? 30.949  -37.059 0.155   1.00 42.52 101 A 1 
ATOM 779  N N     . VAL A 1 102 ? 32.069  -34.727 2.573   1.00 37.98 102 A 1 
ATOM 780  C CA    . VAL A 1 102 ? 32.400  -33.452 3.201   1.00 38.54 102 A 1 
ATOM 781  C C     . VAL A 1 102 ? 31.227  -33.014 4.065   1.00 37.68 102 A 1 
ATOM 782  O O     . VAL A 1 102 ? 30.187  -32.598 3.547   1.00 37.06 102 A 1 
ATOM 783  C CB    . VAL A 1 102 ? 32.806  -32.374 2.174   1.00 36.34 102 A 1 
ATOM 784  C CG1   . VAL A 1 102 ? 33.304  -31.116 2.885   1.00 34.13 102 A 1 
ATOM 785  C CG2   . VAL A 1 102 ? 33.920  -32.864 1.248   1.00 37.63 102 A 1 
ATOM 786  N N     . MET A 1 103 ? 31.423  -33.107 5.381   1.00 36.85 103 A 1 
ATOM 787  C CA    . MET A 1 103 ? 30.539  -32.505 6.370   1.00 39.00 103 A 1 
ATOM 788  C C     . MET A 1 103 ? 30.970  -31.053 6.577   1.00 38.74 103 A 1 
ATOM 789  O O     . MET A 1 103 ? 32.143  -30.784 6.839   1.00 39.59 103 A 1 
ATOM 790  C CB    . MET A 1 103 ? 30.578  -33.310 7.678   1.00 38.27 103 A 1 
ATOM 791  C CG    . MET A 1 103 ? 29.982  -34.714 7.522   1.00 36.94 103 A 1 
ATOM 792  S SD    . MET A 1 103 ? 28.170  -34.797 7.617   1.00 35.17 103 A 1 
ATOM 793  C CE    . MET A 1 103 ? 27.983  -35.049 9.396   1.00 32.02 103 A 1 
ATOM 794  N N     . LEU A 1 104 ? 30.050  -30.136 6.422   1.00 41.95 104 A 1 
ATOM 795  C CA    . LEU A 1 104 ? 30.236  -28.731 6.763   1.00 42.74 104 A 1 
ATOM 796  C C     . LEU A 1 104 ? 29.565  -28.494 8.110   1.00 40.71 104 A 1 
ATOM 797  O O     . LEU A 1 104 ? 28.343  -28.603 8.218   1.00 40.27 104 A 1 
ATOM 798  C CB    . LEU A 1 104 ? 29.647  -27.839 5.661   1.00 41.41 104 A 1 
ATOM 799  C CG    . LEU A 1 104 ? 30.548  -27.732 4.412   1.00 39.37 104 A 1 
ATOM 800  C CD1   . LEU A 1 104 ? 29.765  -27.209 3.224   1.00 38.06 104 A 1 
ATOM 801  C CD2   . LEU A 1 104 ? 31.717  -26.780 4.654   1.00 40.93 104 A 1 
ATOM 802  N N     . ASP A 1 105 ? 30.359  -28.189 9.118   1.00 42.16 105 A 1 
ATOM 803  C CA    . ASP A 1 105 ? 29.832  -27.816 10.420  1.00 43.01 105 A 1 
ATOM 804  C C     . ASP A 1 105 ? 29.413  -26.351 10.391  1.00 40.46 105 A 1 
ATOM 805  O O     . ASP A 1 105 ? 30.243  -25.447 10.225  1.00 41.88 105 A 1 
ATOM 806  C CB    . ASP A 1 105 ? 30.834  -28.132 11.546  1.00 42.62 105 A 1 
ATOM 807  C CG    . ASP A 1 105 ? 30.297  -29.126 12.585  1.00 40.68 105 A 1 
ATOM 808  O OD1   . ASP A 1 105 ? 29.069  -29.345 12.619  1.00 40.82 105 A 1 
ATOM 809  O OD2   . ASP A 1 105 ? 31.135  -29.643 13.348  1.00 40.49 105 A 1 
ATOM 810  N N     . CYS A 1 106 ? 28.117  -26.104 10.530  1.00 47.30 106 A 1 
ATOM 811  C CA    . CYS A 1 106 ? 27.589  -24.772 10.727  1.00 48.35 106 A 1 
ATOM 812  C C     . CYS A 1 106 ? 27.464  -24.519 12.230  1.00 45.34 106 A 1 
ATOM 813  O O     . CYS A 1 106 ? 26.527  -24.991 12.873  1.00 45.54 106 A 1 
ATOM 814  C CB    . CYS A 1 106 ? 26.264  -24.611 9.985   1.00 47.46 106 A 1 
ATOM 815  S SG    . CYS A 1 106 ? 25.718  -22.891 10.144  1.00 42.42 106 A 1 
ATOM 816  N N     . HIS A 1 107 ? 28.402  -23.753 12.787  1.00 37.88 107 A 1 
ATOM 817  C CA    . HIS A 1 107 ? 28.393  -23.430 14.216  1.00 38.74 107 A 1 
ATOM 818  C C     . HIS A 1 107 ? 27.122  -22.701 14.662  1.00 36.12 107 A 1 
ATOM 819  O O     . HIS A 1 107 ? 26.677  -22.892 15.791  1.00 35.36 107 A 1 
ATOM 820  C CB    . HIS A 1 107 ? 29.625  -22.593 14.565  1.00 37.08 107 A 1 
ATOM 821  C CG    . HIS A 1 107 ? 30.843  -23.427 14.835  1.00 36.73 107 A 1 
ATOM 822  N ND1   . HIS A 1 107 ? 31.021  -24.241 15.932  1.00 35.13 107 A 1 
ATOM 823  C CD2   . HIS A 1 107 ? 31.976  -23.526 14.083  1.00 34.54 107 A 1 
ATOM 824  C CE1   . HIS A 1 107 ? 32.228  -24.806 15.832  1.00 33.16 107 A 1 
ATOM 825  N NE2   . HIS A 1 107 ? 32.849  -24.398 14.727  1.00 32.58 107 A 1 
ATOM 826  N N     . ALA A 1 108 ? 26.534  -21.871 13.810  1.00 44.90 108 A 1 
ATOM 827  C CA    . ALA A 1 108 ? 25.332  -21.119 14.139  1.00 46.18 108 A 1 
ATOM 828  C C     . ALA A 1 108 ? 24.095  -22.021 14.279  1.00 45.03 108 A 1 
ATOM 829  O O     . ALA A 1 108 ? 23.288  -21.815 15.181  1.00 44.91 108 A 1 
ATOM 830  C CB    . ALA A 1 108 ? 25.131  -20.039 13.087  1.00 44.49 108 A 1 
ATOM 831  N N     . ASP A 1 109 ? 23.981  -23.036 13.429  1.00 42.66 109 A 1 
ATOM 832  C CA    . ASP A 1 109 ? 22.879  -23.994 13.488  1.00 42.41 109 A 1 
ATOM 833  C C     . ASP A 1 109 ? 23.207  -25.235 14.338  1.00 40.33 109 A 1 
ATOM 834  O O     . ASP A 1 109 ? 22.344  -26.091 14.498  1.00 41.89 109 A 1 
ATOM 835  C CB    . ASP A 1 109 ? 22.468  -24.400 12.064  1.00 42.38 109 A 1 
ATOM 836  C CG    . ASP A 1 109 ? 21.877  -23.242 11.251  1.00 41.06 109 A 1 
ATOM 837  O OD1   . ASP A 1 109 ? 21.237  -22.350 11.838  1.00 43.94 109 A 1 
ATOM 838  O OD2   . ASP A 1 109 ? 22.049  -23.281 10.010  1.00 45.80 109 A 1 
ATOM 839  N N     . ALA A 1 110 ? 24.424  -25.342 14.858  1.00 44.08 110 A 1 
ATOM 840  C CA    . ALA A 1 110 ? 24.950  -26.544 15.516  1.00 45.79 110 A 1 
ATOM 841  C C     . ALA A 1 110 ? 24.667  -27.818 14.697  1.00 44.24 110 A 1 
ATOM 842  O O     . ALA A 1 110 ? 24.219  -28.831 15.228  1.00 42.34 110 A 1 
ATOM 843  C CB    . ALA A 1 110 ? 24.465  -26.596 16.965  1.00 44.07 110 A 1 
ATOM 844  N N     . ALA A 1 111 ? 24.853  -27.742 13.383  1.00 38.64 111 A 1 
ATOM 845  C CA    . ALA A 1 111 ? 24.518  -28.813 12.460  1.00 41.04 111 A 1 
ATOM 846  C C     . ALA A 1 111 ? 25.688  -29.114 11.530  1.00 39.22 111 A 1 
ATOM 847  O O     . ALA A 1 111 ? 26.121  -28.253 10.767  1.00 40.53 111 A 1 
ATOM 848  C CB    . ALA A 1 111 ? 23.258  -28.434 11.678  1.00 40.61 111 A 1 
ATOM 849  N N     . ALA A 1 112 ? 26.140  -30.370 11.566  1.00 39.85 112 A 1 
ATOM 850  C CA    . ALA A 1 112 ? 26.998  -30.924 10.536  1.00 41.00 112 A 1 
ATOM 851  C C     . ALA A 1 112 ? 26.131  -31.338 9.348   1.00 40.36 112 A 1 
ATOM 852  O O     . ALA A 1 112 ? 25.367  -32.298 9.425   1.00 41.29 112 A 1 
ATOM 853  C CB    . ALA A 1 112 ? 27.817  -32.066 11.138  1.00 41.49 112 A 1 
ATOM 854  N N     . LEU A 1 113 ? 26.218  -30.578 8.272   1.00 41.34 113 A 1 
ATOM 855  C CA    . LEU A 1 113 ? 25.467  -30.831 7.048   1.00 42.65 113 A 1 
ATOM 856  C C     . LEU A 1 113 ? 26.422  -31.276 5.946   1.00 40.98 113 A 1 
ATOM 857  O O     . LEU A 1 113 ? 27.520  -30.753 5.805   1.00 41.10 113 A 1 
ATOM 858  C CB    . LEU A 1 113 ? 24.685  -29.570 6.659   1.00 41.29 113 A 1 
ATOM 859  C CG    . LEU A 1 113 ? 23.592  -29.153 7.662   1.00 39.17 113 A 1 
ATOM 860  C CD1   . LEU A 1 113 ? 22.966  -27.821 7.251   1.00 41.68 113 A 1 
ATOM 861  C CD2   . LEU A 1 113 ? 22.470  -30.182 7.746   1.00 44.40 113 A 1 
ATOM 862  N N     . CYS A 1 114 ? 26.003  -32.250 5.128   1.00 45.09 114 A 1 
ATOM 863  C CA    . CYS A 1 114 ? 26.777  -32.542 3.934   1.00 46.26 114 A 1 
ATOM 864  C C     . CYS A 1 114 ? 26.724  -31.352 2.969   1.00 44.33 114 A 1 
ATOM 865  O O     . CYS A 1 114 ? 25.681  -30.703 2.852   1.00 46.42 114 A 1 
ATOM 866  C CB    . CYS A 1 114 ? 26.330  -33.852 3.293   1.00 46.21 114 A 1 
ATOM 867  S SG    . CYS A 1 114 ? 24.674  -33.730 2.530   1.00 43.15 114 A 1 
ATOM 868  N N     . ALA A 1 115 ? 27.806  -31.083 2.238   1.00 44.70 115 A 1 
ATOM 869  C CA    . ALA A 1 115 ? 27.918  -29.896 1.394   1.00 46.89 115 A 1 
ATOM 870  C C     . ALA A 1 115 ? 26.757  -29.720 0.400   1.00 45.40 115 A 1 
ATOM 871  O O     . ALA A 1 115 ? 26.301  -28.600 0.159   1.00 46.06 115 A 1 
ATOM 872  C CB    . ALA A 1 115 ? 29.252  -29.975 0.645   1.00 45.52 115 A 1 
ATOM 873  N N     . ALA A 1 116 ? 26.229  -30.817 -0.147  1.00 50.67 116 A 1 
ATOM 874  C CA    . ALA A 1 116 ? 25.108  -30.780 -1.085  1.00 52.41 116 A 1 
ATOM 875  C C     . ALA A 1 116 ? 23.781  -30.376 -0.423  1.00 51.91 116 A 1 
ATOM 876  O O     . ALA A 1 116 ? 22.985  -29.642 -1.010  1.00 52.16 116 A 1 
ATOM 877  C CB    . ALA A 1 116 ? 24.989  -32.153 -1.746  1.00 51.09 116 A 1 
ATOM 878  N N     . TYR A 1 117 ? 23.529  -30.851 0.807   1.00 42.28 117 A 1 
ATOM 879  C CA    . TYR A 1 117 ? 22.308  -30.549 1.537   1.00 44.28 117 A 1 
ATOM 880  C C     . TYR A 1 117 ? 22.401  -29.196 2.235   1.00 44.25 117 A 1 
ATOM 881  O O     . TYR A 1 117 ? 21.433  -28.440 2.274   1.00 43.94 117 A 1 
ATOM 882  C CB    . TYR A 1 117 ? 22.045  -31.667 2.528   1.00 42.63 117 A 1 
ATOM 883  C CG    . TYR A 1 117 ? 20.660  -31.611 3.112   1.00 41.16 117 A 1 
ATOM 884  C CD1   . TYR A 1 117 ? 20.384  -30.804 4.224   1.00 40.90 117 A 1 
ATOM 885  C CD2   . TYR A 1 117 ? 19.632  -32.387 2.536   1.00 41.64 117 A 1 
ATOM 886  C CE1   . TYR A 1 117 ? 19.104  -30.804 4.780   1.00 37.92 117 A 1 
ATOM 887  C CE2   . TYR A 1 117 ? 18.358  -32.392 3.089   1.00 37.06 117 A 1 
ATOM 888  C CZ    . TYR A 1 117 ? 18.086  -31.609 4.229   1.00 36.37 117 A 1 
ATOM 889  O OH    . TYR A 1 117 ? 16.864  -31.641 4.807   1.00 35.41 117 A 1 
ATOM 890  N N     . GLU A 1 118 ? 23.574  -28.860 2.711   1.00 49.25 118 A 1 
ATOM 891  C CA    . GLU A 1 118 ? 23.941  -27.565 3.245   1.00 49.22 118 A 1 
ATOM 892  C C     . GLU A 1 118 ? 23.631  -26.473 2.222   1.00 47.71 118 A 1 
ATOM 893  O O     . GLU A 1 118 ? 22.929  -25.512 2.541   1.00 46.85 118 A 1 
ATOM 894  C CB    . GLU A 1 118 ? 25.427  -27.642 3.607   1.00 46.76 118 A 1 
ATOM 895  C CG    . GLU A 1 118 ? 25.871  -26.519 4.525   1.00 42.82 118 A 1 
ATOM 896  C CD    . GLU A 1 118 ? 26.337  -25.267 3.806   1.00 42.17 118 A 1 
ATOM 897  O OE1   . GLU A 1 118 ? 26.595  -24.303 4.538   1.00 38.63 118 A 1 
ATOM 898  O OE2   . GLU A 1 118 ? 26.422  -25.181 2.563   1.00 39.74 118 A 1 
ATOM 899  N N     . ALA A 1 119 ? 24.004  -26.697 0.973   1.00 50.89 119 A 1 
ATOM 900  C CA    . ALA A 1 119 ? 23.620  -25.828 -0.122  1.00 51.14 119 A 1 
ATOM 901  C C     . ALA A 1 119 ? 22.091  -25.697 -0.218  1.00 49.59 119 A 1 
ATOM 902  O O     . ALA A 1 119 ? 21.590  -24.582 -0.311  1.00 50.28 119 A 1 
ATOM 903  C CB    . ALA A 1 119 ? 24.244  -26.338 -1.418  1.00 50.03 119 A 1 
ATOM 904  N N     . GLN A 1 120 ? 21.303  -26.767 -0.141  1.00 50.60 120 A 1 
ATOM 905  C CA    . GLN A 1 120 ? 19.839  -26.693 -0.222  1.00 51.43 120 A 1 
ATOM 906  C C     . GLN A 1 120 ? 19.192  -25.977 0.970   1.00 49.35 120 A 1 
ATOM 907  O O     . GLN A 1 120 ? 18.286  -25.164 0.782   1.00 50.48 120 A 1 
ATOM 908  C CB    . GLN A 1 120 ? 19.236  -28.087 -0.364  1.00 50.80 120 A 1 
ATOM 909  C CG    . GLN A 1 120 ? 19.521  -28.721 -1.735  1.00 47.75 120 A 1 
ATOM 910  C CD    . GLN A 1 120 ? 18.835  -30.080 -1.902  1.00 45.45 120 A 1 
ATOM 911  O OE1   . GLN A 1 120 ? 18.150  -30.584 -1.029  1.00 42.14 120 A 1 
ATOM 912  N NE2   . GLN A 1 120 ? 18.973  -30.698 -3.052  1.00 41.58 120 A 1 
ATOM 913  N N     . VAL A 1 121 ? 19.638  -26.258 2.193   1.00 43.83 121 A 1 
ATOM 914  C CA    . VAL A 1 121 ? 19.088  -25.681 3.424   1.00 43.43 121 A 1 
ATOM 915  C C     . VAL A 1 121 ? 19.452  -24.200 3.538   1.00 40.90 121 A 1 
ATOM 916  O O     . VAL A 1 121 ? 18.582  -23.364 3.788   1.00 41.15 121 A 1 
ATOM 917  C CB    . VAL A 1 121 ? 19.570  -26.476 4.648   1.00 42.53 121 A 1 
ATOM 918  C CG1   . VAL A 1 121 ? 19.161  -25.816 5.960   1.00 43.05 121 A 1 
ATOM 919  C CG2   . VAL A 1 121 ? 18.971  -27.885 4.634   1.00 49.84 121 A 1 
ATOM 920  N N     . HIS A 1 122 ? 20.713  -23.860 3.300   1.00 48.61 122 A 1 
ATOM 921  C CA    . HIS A 1 122 ? 21.192  -22.491 3.411   1.00 48.09 122 A 1 
ATOM 922  C C     . HIS A 1 122 ? 20.831  -21.618 2.203   1.00 44.44 122 A 1 
ATOM 923  O O     . HIS A 1 122 ? 20.650  -20.413 2.365   1.00 43.54 122 A 1 
ATOM 924  C CB    . HIS A 1 122 ? 22.697  -22.490 3.714   1.00 46.66 122 A 1 
ATOM 925  C CG    . HIS A 1 122 ? 23.066  -22.916 5.110   1.00 46.26 122 A 1 
ATOM 926  N ND1   . HIS A 1 122 ? 22.238  -23.252 6.146   1.00 45.48 122 A 1 
ATOM 927  C CD2   . HIS A 1 122 ? 24.333  -22.939 5.628   1.00 44.31 122 A 1 
ATOM 928  C CE1   . HIS A 1 122 ? 22.979  -23.469 7.242   1.00 44.68 122 A 1 
ATOM 929  N NE2   . HIS A 1 122 ? 24.251  -23.288 6.959   1.00 43.13 122 A 1 
ATOM 930  N N     . TYR A 1 123 ? 20.625  -22.183 1.022   1.00 45.98 123 A 1 
ATOM 931  C CA    . TYR A 1 123 ? 20.034  -21.429 -0.100  1.00 46.74 123 A 1 
ATOM 932  C C     . TYR A 1 123 ? 18.586  -21.006 0.165   1.00 44.81 123 A 1 
ATOM 933  O O     . TYR A 1 123 ? 18.152  -19.973 -0.337  1.00 43.71 123 A 1 
ATOM 934  C CB    . TYR A 1 123 ? 20.082  -22.255 -1.392  1.00 44.65 123 A 1 
ATOM 935  C CG    . TYR A 1 123 ? 21.066  -21.741 -2.414  1.00 43.20 123 A 1 
ATOM 936  C CD1   . TYR A 1 123 ? 20.610  -20.960 -3.492  1.00 40.10 123 A 1 
ATOM 937  C CD2   . TYR A 1 123 ? 22.430  -22.057 -2.313  1.00 39.38 123 A 1 
ATOM 938  C CE1   . TYR A 1 123 ? 21.509  -20.514 -4.460  1.00 33.82 123 A 1 
ATOM 939  C CE2   . TYR A 1 123 ? 23.341  -21.608 -3.275  1.00 33.59 123 A 1 
ATOM 940  C CZ    . TYR A 1 123 ? 22.881  -20.841 -4.368  1.00 33.48 123 A 1 
ATOM 941  O OH    . TYR A 1 123 ? 23.762  -20.426 -5.336  1.00 31.88 123 A 1 
ATOM 942  N N     . ALA A 1 124 ? 17.828  -21.792 0.923   1.00 43.31 124 A 1 
ATOM 943  C CA    . ALA A 1 124 ? 16.428  -21.490 1.171   1.00 43.16 124 A 1 
ATOM 944  C C     . ALA A 1 124 ? 16.222  -20.239 2.039   1.00 42.07 124 A 1 
ATOM 945  O O     . ALA A 1 124 ? 15.247  -19.508 1.845   1.00 41.10 124 A 1 
ATOM 946  C CB    . ALA A 1 124 ? 15.770  -22.720 1.797   1.00 40.94 124 A 1 
ATOM 947  N N     . ASN A 1 125 ? 17.140  -19.973 2.960   1.00 38.76 125 A 1 
ATOM 948  C CA    . ASN A 1 125 ? 17.053  -18.854 3.888   1.00 37.36 125 A 1 
ATOM 949  C C     . ASN A 1 125 ? 18.259  -17.929 3.728   1.00 36.08 125 A 1 
ATOM 950  O O     . ASN A 1 125 ? 19.376  -18.249 4.105   1.00 34.78 125 A 1 
ATOM 951  C CB    . ASN A 1 125 ? 16.868  -19.409 5.318   1.00 35.87 125 A 1 
ATOM 952  C CG    . ASN A 1 125 ? 15.601  -18.947 5.996   1.00 32.07 125 A 1 
ATOM 953  O OD1   . ASN A 1 125 ? 14.929  -18.019 5.582   1.00 32.35 125 A 1 
ATOM 954  N ND2   . ASN A 1 125 ? 15.236  -19.589 7.092   1.00 33.42 125 A 1 
ATOM 955  N N     . LEU A 1 126 ? 18.023  -16.720 3.242   1.00 41.58 126 A 1 
ATOM 956  C CA    . LEU A 1 126 ? 19.063  -15.699 3.050   1.00 43.22 126 A 1 
ATOM 957  C C     . LEU A 1 126 ? 19.867  -15.385 4.320   1.00 42.31 126 A 1 
ATOM 958  O O     . LEU A 1 126 ? 21.019  -14.973 4.229   1.00 40.05 126 A 1 
ATOM 959  C CB    . LEU A 1 126 ? 18.388  -14.416 2.525   1.00 40.91 126 A 1 
ATOM 960  C CG    . LEU A 1 126 ? 18.544  -14.233 1.001   1.00 37.20 126 A 1 
ATOM 961  C CD1   . LEU A 1 126 ? 17.279  -13.642 0.396   1.00 33.11 126 A 1 
ATOM 962  C CD2   . LEU A 1 126 ? 19.714  -13.313 0.686   1.00 35.21 126 A 1 
ATOM 963  N N     . LEU A 1 127 ? 19.275  -15.580 5.497   1.00 38.66 127 A 1 
ATOM 964  C CA    . LEU A 1 127 ? 19.958  -15.396 6.778   1.00 38.62 127 A 1 
ATOM 965  C C     . LEU A 1 127 ? 21.021  -16.467 7.035   1.00 38.22 127 A 1 
ATOM 966  O O     . LEU A 1 127 ? 22.065  -16.159 7.605   1.00 37.02 127 A 1 
ATOM 967  C CB    . LEU A 1 127 ? 18.915  -15.376 7.903   1.00 36.96 127 A 1 
ATOM 968  C CG    . LEU A 1 127 ? 18.061  -14.095 7.947   1.00 33.38 127 A 1 
ATOM 969  C CD1   . LEU A 1 127 ? 16.858  -14.297 8.857   1.00 31.66 127 A 1 
ATOM 970  C CD2   . LEU A 1 127 ? 18.868  -12.903 8.467   1.00 37.41 127 A 1 
ATOM 971  N N     . THR A 1 128 ? 20.796  -17.708 6.599   1.00 44.87 128 A 1 
ATOM 972  C CA    . THR A 1 128 ? 21.750  -18.797 6.822   1.00 44.87 128 A 1 
ATOM 973  C C     . THR A 1 128 ? 22.968  -18.720 5.899   1.00 43.44 128 A 1 
ATOM 974  O O     . THR A 1 128 ? 24.018  -19.251 6.233   1.00 43.69 128 A 1 
ATOM 975  C CB    . THR A 1 128 ? 21.072  -20.174 6.725   1.00 43.36 128 A 1 
ATOM 976  O OG1   . THR A 1 128 ? 20.336  -20.297 5.538   1.00 44.69 128 A 1 
ATOM 977  C CG2   . THR A 1 128 ? 20.071  -20.403 7.865   1.00 48.24 128 A 1 
ATOM 978  N N     . VAL A 1 129 ? 22.896  -17.966 4.810   1.00 49.20 129 A 1 
ATOM 979  C CA    . VAL A 1 129 ? 24.072  -17.659 3.960   1.00 48.83 129 A 1 
ATOM 980  C C     . VAL A 1 129 ? 25.159  -16.914 4.749   1.00 46.19 129 A 1 
ATOM 981  O O     . VAL A 1 129 ? 26.346  -17.080 4.466   1.00 45.46 129 A 1 
ATOM 982  C CB    . VAL A 1 129 ? 23.660  -16.842 2.720   1.00 47.08 129 A 1 
ATOM 983  C CG1   . VAL A 1 129 ? 24.844  -16.538 1.791   1.00 44.29 129 A 1 
ATOM 984  C CG2   . VAL A 1 129 ? 22.625  -17.592 1.880   1.00 47.60 129 A 1 
ATOM 985  N N     . MET A 1 130 ? 24.776  -16.129 5.765   1.00 48.54 130 A 1 
ATOM 986  C CA    . MET A 1 130 ? 25.696  -15.379 6.624   1.00 47.75 130 A 1 
ATOM 987  C C     . MET A 1 130 ? 26.381  -16.254 7.692   1.00 46.11 130 A 1 
ATOM 988  O O     . MET A 1 130 ? 27.268  -15.759 8.396   1.00 44.92 130 A 1 
ATOM 989  C CB    . MET A 1 130 ? 24.939  -14.217 7.290   1.00 44.97 130 A 1 
ATOM 990  C CG    . MET A 1 130 ? 24.385  -13.200 6.285   1.00 40.72 130 A 1 
ATOM 991  S SD    . MET A 1 130 ? 25.620  -12.152 5.478   1.00 37.16 130 A 1 
ATOM 992  C CE    . MET A 1 130 ? 25.982  -10.996 6.816   1.00 31.79 130 A 1 
ATOM 993  N N     . HIS A 1 131 ? 25.986  -17.507 7.843   1.00 44.88 131 A 1 
ATOM 994  C CA    . HIS A 1 131 ? 26.604  -18.400 8.814   1.00 45.99 131 A 1 
ATOM 995  C C     . HIS A 1 131 ? 28.019  -18.766 8.358   1.00 42.01 131 A 1 
ATOM 996  O O     . HIS A 1 131 ? 28.244  -19.211 7.238   1.00 43.74 131 A 1 
ATOM 997  C CB    . HIS A 1 131 ? 25.735  -19.644 9.065   1.00 46.01 131 A 1 
ATOM 998  C CG    . HIS A 1 131 ? 24.418  -19.366 9.741   1.00 44.34 131 A 1 
ATOM 999  N ND1   . HIS A 1 131 ? 23.436  -20.307 10.014  1.00 43.52 131 A 1 
ATOM 1000 C CD2   . HIS A 1 131 ? 23.944  -18.179 10.235  1.00 44.67 131 A 1 
ATOM 1001 C CE1   . HIS A 1 131 ? 22.423  -19.700 10.645  1.00 44.96 131 A 1 
ATOM 1002 N NE2   . HIS A 1 131 ? 22.688  -18.414 10.795  1.00 43.96 131 A 1 
ATOM 1003 N N     . GLN A 1 132 ? 28.999  -18.581 9.261   1.00 39.98 132 A 1 
ATOM 1004 C CA    . GLN A 1 132 ? 30.349  -19.069 9.026   1.00 41.76 132 A 1 
ATOM 1005 C C     . GLN A 1 132 ? 30.349  -20.594 9.033   1.00 39.64 132 A 1 
ATOM 1006 O O     . GLN A 1 132 ? 29.952  -21.220 10.020  1.00 40.44 132 A 1 
ATOM 1007 C CB    . GLN A 1 132 ? 31.342  -18.516 10.055  1.00 42.19 132 A 1 
ATOM 1008 C CG    . GLN A 1 132 ? 31.800  -17.096 9.696   1.00 40.33 132 A 1 
ATOM 1009 C CD    . GLN A 1 132 ? 32.855  -16.554 10.657  1.00 36.59 132 A 1 
ATOM 1010 O OE1   . GLN A 1 132 ? 33.111  -17.078 11.723  1.00 34.88 132 A 1 
ATOM 1011 N NE2   . GLN A 1 132 ? 33.503  -15.465 10.311  1.00 32.30 132 A 1 
ATOM 1012 N N     . ARG A 1 133 ? 30.819  -21.177 7.934   1.00 40.31 133 A 1 
ATOM 1013 C CA    . ARG A 1 133 ? 30.926  -22.618 7.745   1.00 39.73 133 A 1 
ATOM 1014 C C     . ARG A 1 133 ? 32.401  -22.998 7.796   1.00 35.72 133 A 1 
ATOM 1015 O O     . ARG A 1 133 ? 33.201  -22.478 7.020   1.00 35.57 133 A 1 
ATOM 1016 C CB    . ARG A 1 133 ? 30.284  -23.021 6.413   1.00 40.34 133 A 1 
ATOM 1017 C CG    . ARG A 1 133 ? 28.805  -22.620 6.360   1.00 40.38 133 A 1 
ATOM 1018 C CD    . ARG A 1 133 ? 28.297  -22.673 4.918   1.00 41.00 133 A 1 
ATOM 1019 N NE    . ARG A 1 133 ? 26.982  -22.036 4.787   1.00 36.27 133 A 1 
ATOM 1020 C CZ    . ARG A 1 133 ? 26.275  -21.947 3.679   1.00 33.79 133 A 1 
ATOM 1021 N NH1   . ARG A 1 133 ? 26.700  -22.444 2.541   1.00 32.57 133 A 1 
ATOM 1022 N NH2   . ARG A 1 133 ? 25.119  -21.359 3.670   1.00 32.08 133 A 1 
ATOM 1023 N N     . MET A 1 134 ? 32.743  -23.891 8.704   1.00 36.75 134 A 1 
ATOM 1024 C CA    . MET A 1 134 ? 34.084  -24.454 8.779   1.00 37.80 134 A 1 
ATOM 1025 C C     . MET A 1 134 ? 34.071  -25.803 8.063   1.00 35.47 134 A 1 
ATOM 1026 O O     . MET A 1 134 ? 33.321  -26.694 8.474   1.00 34.83 134 A 1 
ATOM 1027 C CB    . MET A 1 134 ? 34.530  -24.579 10.241  1.00 37.27 134 A 1 
ATOM 1028 C CG    . MET A 1 134 ? 34.816  -23.216 10.894  1.00 35.62 134 A 1 
ATOM 1029 S SD    . MET A 1 134 ? 36.360  -22.424 10.352  1.00 32.86 134 A 1 
ATOM 1030 C CE    . MET A 1 134 ? 37.104  -22.114 11.967  1.00 30.17 134 A 1 
ATOM 1031 N N     . PRO A 1 135 ? 34.854  -25.984 7.001   1.00 37.12 135 A 1 
ATOM 1032 C CA    . PRO A 1 135 ? 35.008  -27.296 6.405   1.00 37.35 135 A 1 
ATOM 1033 C C     . PRO A 1 135 ? 35.740  -28.203 7.399   1.00 35.75 135 A 1 
ATOM 1034 O O     . PRO A 1 135 ? 36.920  -28.000 7.682   1.00 36.25 135 A 1 
ATOM 1035 C CB    . PRO A 1 135 ? 35.778  -27.065 5.108   1.00 37.01 135 A 1 
ATOM 1036 C CG    . PRO A 1 135 ? 36.577  -25.788 5.386   1.00 38.61 135 A 1 
ATOM 1037 C CD    . PRO A 1 135 ? 35.686  -25.001 6.350   1.00 48.00 135 A 1 
ATOM 1038 N N     . VAL A 1 136 ? 35.041  -29.204 7.933   1.00 32.88 136 A 1 
ATOM 1039 C CA    . VAL A 1 136 ? 35.693  -30.279 8.684   1.00 34.56 136 A 1 
ATOM 1040 C C     . VAL A 1 136 ? 36.411  -31.146 7.667   1.00 32.45 136 A 1 
ATOM 1041 O O     . VAL A 1 136 ? 35.814  -31.974 6.987   1.00 31.81 136 A 1 
ATOM 1042 C CB    . VAL A 1 136 ? 34.714  -31.074 9.568   1.00 33.74 136 A 1 
ATOM 1043 C CG1   . VAL A 1 136 ? 35.469  -32.121 10.388  1.00 33.34 136 A 1 
ATOM 1044 C CG2   . VAL A 1 136 ? 33.987  -30.148 10.548  1.00 40.18 136 A 1 
ATOM 1045 N N     . VAL A 1 137 ? 37.719  -30.911 7.525   1.00 35.34 137 A 1 
ATOM 1046 C CA    . VAL A 1 137 ? 38.571  -31.755 6.683   1.00 38.63 137 A 1 
ATOM 1047 C C     . VAL A 1 137 ? 38.634  -33.122 7.359   1.00 35.66 137 A 1 
ATOM 1048 O O     . VAL A 1 137 ? 39.295  -33.278 8.378   1.00 34.63 137 A 1 
ATOM 1049 C CB    . VAL A 1 137 ? 39.976  -31.151 6.485   1.00 36.92 137 A 1 
ATOM 1050 C CG1   . VAL A 1 137 ? 40.776  -31.982 5.481   1.00 35.35 137 A 1 
ATOM 1051 C CG2   . VAL A 1 137 ? 39.907  -29.707 5.954   1.00 38.46 137 A 1 
ATOM 1052 N N     . SER A 1 138 ? 37.919  -34.090 6.812   1.00 37.95 138 A 1 
ATOM 1053 C CA    . SER A 1 138 ? 38.057  -35.474 7.255   1.00 39.99 138 A 1 
ATOM 1054 C C     . SER A 1 138 ? 39.518  -35.881 7.069   1.00 38.69 138 A 1 
ATOM 1055 O O     . SER A 1 138 ? 40.019  -35.874 5.945   1.00 37.43 138 A 1 
ATOM 1056 C CB    . SER A 1 138 ? 37.122  -36.404 6.482   1.00 37.11 138 A 1 
ATOM 1057 O OG    . SER A 1 138 ? 37.375  -36.343 5.089   1.00 36.06 138 A 1 
ATOM 1058 N N     . HIS A 1 139 ? 40.184  -36.167 8.172   1.00 26.95 139 A 1 
ATOM 1059 C CA    . HIS A 1 139 ? 41.535  -36.710 8.082   1.00 31.29 139 A 1 
ATOM 1060 C C     . HIS A 1 139 ? 41.501  -37.953 7.181   1.00 28.71 139 A 1 
ATOM 1061 O O     . HIS A 1 139 ? 40.603  -38.783 7.342   1.00 27.53 139 A 1 
ATOM 1062 C CB    . HIS A 1 139 ? 42.086  -37.041 9.475   1.00 29.54 139 A 1 
ATOM 1063 C CG    . HIS A 1 139 ? 42.758  -35.853 10.117  1.00 29.07 139 A 1 
ATOM 1064 N ND1   . HIS A 1 139 ? 44.026  -35.389 9.835   1.00 29.24 139 A 1 
ATOM 1065 C CD2   . HIS A 1 139 ? 42.255  -35.031 11.087  1.00 30.64 139 A 1 
ATOM 1066 C CE1   . HIS A 1 139 ? 44.264  -34.323 10.608  1.00 29.03 139 A 1 
ATOM 1067 N NE2   . HIS A 1 139 ? 43.213  -34.063 11.384  1.00 29.47 139 A 1 
ATOM 1068 N N     . PRO A 1 140 ? 42.420  -38.081 6.240   1.00 36.09 140 A 1 
ATOM 1069 C CA    . PRO A 1 140 ? 42.457  -39.251 5.387   1.00 40.22 140 A 1 
ATOM 1070 C C     . PRO A 1 140 ? 42.611  -40.479 6.286   1.00 38.48 140 A 1 
ATOM 1071 O O     . PRO A 1 140 ? 43.564  -40.574 7.050   1.00 38.94 140 A 1 
ATOM 1072 C CB    . PRO A 1 140 ? 43.646  -39.034 4.441   1.00 38.51 140 A 1 
ATOM 1073 C CG    . PRO A 1 140 ? 44.557  -38.076 5.208   1.00 40.32 140 A 1 
ATOM 1074 C CD    . PRO A 1 140 ? 43.569  -37.218 6.010   1.00 49.77 140 A 1 
ATOM 1075 N N     . ALA A 1 141 ? 41.641  -41.375 6.225   1.00 33.34 141 A 1 
ATOM 1076 C CA    . ALA A 1 141 ? 41.718  -42.635 6.938   1.00 35.07 141 A 1 
ATOM 1077 C C     . ALA A 1 141 ? 43.023  -43.326 6.525   1.00 32.84 141 A 1 
ATOM 1078 O O     . ALA A 1 141 ? 43.234  -43.603 5.345   1.00 32.71 141 A 1 
ATOM 1079 C CB    . ALA A 1 141 ? 40.483  -43.484 6.626   1.00 33.29 141 A 1 
ATOM 1080 N N     . VAL A 1 142 ? 43.899  -43.531 7.493   1.00 31.54 142 A 1 
ATOM 1081 C CA    . VAL A 1 142 ? 45.174  -44.197 7.255   1.00 36.63 142 A 1 
ATOM 1082 C C     . VAL A 1 142 ? 44.841  -45.580 6.711   1.00 33.77 142 A 1 
ATOM 1083 O O     . VAL A 1 142 ? 44.130  -46.349 7.359   1.00 34.22 142 A 1 
ATOM 1084 C CB    . VAL A 1 142 ? 46.020  -44.277 8.535   1.00 35.80 142 A 1 
ATOM 1085 C CG1   . VAL A 1 142 ? 47.380  -44.914 8.259   1.00 34.94 142 A 1 
ATOM 1086 C CG2   . VAL A 1 142 ? 46.270  -42.874 9.117   1.00 40.83 142 A 1 
ATOM 1087 N N     . ALA A 1 143 ? 45.316  -45.878 5.519   1.00 35.46 143 A 1 
ATOM 1088 C CA    . ALA A 1 143 ? 45.101  -47.168 4.872   1.00 40.60 143 A 1 
ATOM 1089 C C     . ALA A 1 143 ? 45.791  -48.253 5.702   1.00 38.34 143 A 1 
ATOM 1090 O O     . ALA A 1 143 ? 46.998  -48.467 5.575   1.00 39.73 143 A 1 
ATOM 1091 C CB    . ALA A 1 143 ? 45.627  -47.090 3.436   1.00 38.86 143 A 1 
ATOM 1092 N N     . ILE A 1 144 ? 45.026  -48.906 6.591   1.00 33.84 144 A 1 
ATOM 1093 C CA    . ILE A 1 144 ? 45.515  -50.079 7.313   1.00 37.25 144 A 1 
ATOM 1094 C C     . ILE A 1 144 ? 45.805  -51.143 6.253   1.00 34.86 144 A 1 
ATOM 1095 O O     . ILE A 1 144 ? 44.909  -51.464 5.467   1.00 33.85 144 A 1 
ATOM 1096 C CB    . ILE A 1 144 ? 44.504  -50.562 8.374   1.00 35.98 144 A 1 
ATOM 1097 C CG1   . ILE A 1 144 ? 44.216  -49.432 9.404   1.00 36.73 144 A 1 
ATOM 1098 C CG2   . ILE A 1 144 ? 45.055  -51.795 9.102   1.00 40.57 144 A 1 
ATOM 1099 C CD1   . ILE A 1 144 ? 43.129  -49.764 10.425  1.00 39.55 144 A 1 
ATOM 1100 N N     . PRO A 1 145 ? 47.027  -51.652 6.174   1.00 36.77 145 A 1 
ATOM 1101 C CA    . PRO A 1 145 ? 47.390  -52.610 5.143   1.00 41.28 145 A 1 
ATOM 1102 C C     . PRO A 1 145 ? 46.530  -53.874 5.288   1.00 39.60 145 A 1 
ATOM 1103 O O     . PRO A 1 145 ? 46.311  -54.332 6.413   1.00 40.48 145 A 1 
ATOM 1104 C CB    . PRO A 1 145 ? 48.884  -52.877 5.331   1.00 39.79 145 A 1 
ATOM 1105 C CG    . PRO A 1 145 ? 49.128  -52.556 6.799   1.00 41.30 145 A 1 
ATOM 1106 C CD    . PRO A 1 145 ? 48.145  -51.426 7.074   1.00 49.86 145 A 1 
ATOM 1107 N N     . PRO A 1 146 ? 46.046  -54.459 4.195   1.00 38.37 146 A 1 
ATOM 1108 C CA    . PRO A 1 146 ? 45.215  -55.648 4.239   1.00 42.23 146 A 1 
ATOM 1109 C C     . PRO A 1 146 ? 46.062  -56.835 4.726   1.00 41.23 146 A 1 
ATOM 1110 O O     . PRO A 1 146 ? 46.846  -57.394 3.968   1.00 42.55 146 A 1 
ATOM 1111 C CB    . PRO A 1 146 ? 44.670  -55.830 2.818   1.00 40.73 146 A 1 
ATOM 1112 C CG    . PRO A 1 146 ? 45.750  -55.204 1.941   1.00 42.21 146 A 1 
ATOM 1113 C CD    . PRO A 1 146 ? 46.285  -54.054 2.812   1.00 51.98 146 A 1 
ATOM 1114 N N     . VAL A 1 147 ? 45.916  -57.174 6.013   1.00 34.76 147 A 1 
ATOM 1115 C CA    . VAL A 1 147 ? 46.533  -58.394 6.548   1.00 38.42 147 A 1 
ATOM 1116 C C     . VAL A 1 147 ? 45.845  -59.575 5.869   1.00 36.07 147 A 1 
ATOM 1117 O O     . VAL A 1 147 ? 44.643  -59.795 6.031   1.00 35.59 147 A 1 
ATOM 1118 C CB    . VAL A 1 147 ? 46.452  -58.475 8.080   1.00 35.93 147 A 1 
ATOM 1119 C CG1   . VAL A 1 147 ? 47.229  -59.689 8.595   1.00 36.44 147 A 1 
ATOM 1120 C CG2   . VAL A 1 147 ? 47.043  -57.232 8.746   1.00 42.91 147 A 1 
ATOM 1121 N N     . SER A 1 148 ? 46.604  -60.322 5.080   1.00 42.90 148 A 1 
ATOM 1122 C CA    . SER A 1 148 ? 46.137  -61.495 4.334   1.00 45.24 148 A 1 
ATOM 1123 C C     . SER A 1 148 ? 45.889  -62.671 5.275   1.00 43.18 148 A 1 
ATOM 1124 O O     . SER A 1 148 ? 46.723  -63.569 5.398   1.00 42.86 148 A 1 
ATOM 1125 C CB    . SER A 1 148 ? 47.159  -61.848 3.255   1.00 42.83 148 A 1 
ATOM 1126 O OG    . SER A 1 148 ? 48.434  -62.097 3.827   1.00 39.63 148 A 1 
ATOM 1127 N N     . LEU A 1 149 ? 44.767  -62.655 5.983   1.00 30.54 149 A 1 
ATOM 1128 C CA    . LEU A 1 149 ? 44.341  -63.791 6.790   1.00 34.19 149 A 1 
ATOM 1129 C C     . LEU A 1 149 ? 44.019  -64.966 5.853   1.00 32.05 149 A 1 
ATOM 1130 O O     . LEU A 1 149 ? 43.041  -64.940 5.098   1.00 30.41 149 A 1 
ATOM 1131 C CB    . LEU A 1 149 ? 43.161  -63.399 7.697   1.00 31.70 149 A 1 
ATOM 1132 C CG    . LEU A 1 149 ? 43.618  -62.786 9.035   1.00 31.66 149 A 1 
ATOM 1133 C CD1   . LEU A 1 149 ? 42.459  -62.065 9.719   1.00 33.50 149 A 1 
ATOM 1134 C CD2   . LEU A 1 149 ? 44.156  -63.848 9.995   1.00 37.25 149 A 1 
ATOM 1135 N N     . PHE A 1 150 ? 44.873  -65.991 5.922   1.00 32.37 150 A 1 
ATOM 1136 C CA    . PHE A 1 150 ? 44.667  -67.299 5.302   1.00 35.46 150 A 1 
ATOM 1137 C C     . PHE A 1 150 ? 43.430  -67.952 5.933   1.00 33.07 150 A 1 
ATOM 1138 O O     . PHE A 1 150 ? 43.496  -68.482 7.041   1.00 32.62 150 A 1 
ATOM 1139 C CB    . PHE A 1 150 ? 45.922  -68.163 5.494   1.00 32.78 150 A 1 
ATOM 1140 C CG    . PHE A 1 150 ? 46.990  -67.986 4.438   1.00 34.89 150 A 1 
ATOM 1141 C CD1   . PHE A 1 150 ? 47.082  -68.914 3.379   1.00 36.85 150 A 1 
ATOM 1142 C CD2   . PHE A 1 150 ? 47.909  -66.928 4.500   1.00 37.95 150 A 1 
ATOM 1143 C CE1   . PHE A 1 150 ? 48.078  -68.772 2.404   1.00 33.80 150 A 1 
ATOM 1144 C CE2   . PHE A 1 150 ? 48.895  -66.778 3.519   1.00 32.12 150 A 1 
ATOM 1145 C CZ    . PHE A 1 150 ? 48.998  -67.702 2.463   1.00 31.73 150 A 1 
ATOM 1146 N N     . ALA A 1 151 ? 42.289  -67.874 5.260   1.00 33.64 151 A 1 
ATOM 1147 C CA    . ALA A 1 151 ? 41.079  -68.567 5.674   1.00 36.99 151 A 1 
ATOM 1148 C C     . ALA A 1 151 ? 41.239  -70.066 5.404   1.00 34.28 151 A 1 
ATOM 1149 O O     . ALA A 1 151 ? 41.181  -70.514 4.254   1.00 32.65 151 A 1 
ATOM 1150 C CB    . ALA A 1 151 ? 39.877  -67.951 4.962   1.00 34.49 151 A 1 
ATOM 1151 N N     . GLU A 1 152 ? 41.472  -70.842 6.473   1.00 34.22 152 A 1 
ATOM 1152 C CA    . GLU A 1 152 ? 41.572  -72.304 6.429   1.00 37.10 152 A 1 
ATOM 1153 C C     . GLU A 1 152 ? 40.184  -72.925 6.169   1.00 34.55 152 A 1 
ATOM 1154 O O     . GLU A 1 152 ? 39.166  -72.470 6.694   1.00 33.81 152 A 1 
ATOM 1155 C CB    . GLU A 1 152 ? 42.244  -72.794 7.719   1.00 34.63 152 A 1 
ATOM 1156 C CG    . GLU A 1 152 ? 42.907  -74.167 7.600   1.00 33.87 152 A 1 
ATOM 1157 C CD    . GLU A 1 152 ? 43.813  -74.502 8.795   1.00 34.73 152 A 1 
ATOM 1158 O OE1   . GLU A 1 152 ? 44.630  -75.436 8.642   1.00 33.65 152 A 1 
ATOM 1159 O OE2   . GLU A 1 152 ? 43.706  -73.808 9.844   1.00 34.35 152 A 1 
ATOM 1160 N N     . ALA A 1 153 ? 40.112  -73.923 5.292   1.00 33.30 153 A 1 
ATOM 1161 C CA    . ALA A 1 153 ? 38.892  -74.373 4.609   1.00 36.20 153 A 1 
ATOM 1162 C C     . ALA A 1 153 ? 38.172  -75.541 5.304   1.00 33.48 153 A 1 
ATOM 1163 O O     . ALA A 1 153 ? 37.769  -76.484 4.616   1.00 32.67 153 A 1 
ATOM 1164 C CB    . ALA A 1 153 ? 39.262  -74.692 3.155   1.00 34.55 153 A 1 
ATOM 1165 N N     . GLU A 1 154 ? 38.042  -75.571 6.625   1.00 37.60 154 A 1 
ATOM 1166 C CA    . GLU A 1 154 ? 37.518  -76.754 7.323   1.00 40.92 154 A 1 
ATOM 1167 C C     . GLU A 1 154 ? 36.110  -77.189 6.849   1.00 38.45 154 A 1 
ATOM 1168 O O     . GLU A 1 154 ? 35.212  -76.375 6.617   1.00 38.38 154 A 1 
ATOM 1169 C CB    . GLU A 1 154 ? 37.581  -76.623 8.846   1.00 38.66 154 A 1 
ATOM 1170 C CG    . GLU A 1 154 ? 38.970  -76.926 9.422   1.00 37.25 154 A 1 
ATOM 1171 C CD    . GLU A 1 154 ? 38.931  -77.195 10.935  1.00 37.06 154 A 1 
ATOM 1172 O OE1   . GLU A 1 154 ? 39.752  -78.011 11.410  1.00 35.31 154 A 1 
ATOM 1173 O OE2   . GLU A 1 154 ? 38.031  -76.623 11.612  1.00 36.22 154 A 1 
ATOM 1174 N N     . ALA A 1 155 ? 35.936  -78.499 6.731   1.00 34.24 155 A 1 
ATOM 1175 C CA    . ALA A 1 155 ? 34.994  -79.154 5.812   1.00 37.09 155 A 1 
ATOM 1176 C C     . ALA A 1 155 ? 33.710  -79.728 6.446   1.00 34.39 155 A 1 
ATOM 1177 O O     . ALA A 1 155 ? 33.048  -80.551 5.809   1.00 33.57 155 A 1 
ATOM 1178 C CB    . ALA A 1 155 ? 35.784  -80.249 5.089   1.00 35.69 155 A 1 
ATOM 1179 N N     . THR A 1 156 ? 33.412  -79.445 7.709   1.00 40.80 156 A 1 
ATOM 1180 C CA    . THR A 1 156 ? 32.405  -80.161 8.519   1.00 43.96 156 A 1 
ATOM 1181 C C     . THR A 1 156 ? 30.964  -80.018 7.983   1.00 41.11 156 A 1 
ATOM 1182 O O     . THR A 1 156 ? 30.684  -79.166 7.156   1.00 41.40 156 A 1 
ATOM 1183 C CB    . THR A 1 156 ? 32.477  -79.711 9.983   1.00 40.97 156 A 1 
ATOM 1184 O OG1   . THR A 1 156 ? 32.319  -78.309 10.084  1.00 40.07 156 A 1 
ATOM 1185 C CG2   . THR A 1 156 ? 33.812  -80.064 10.628  1.00 44.81 156 A 1 
ATOM 1186 N N     . ALA A 1 157 ? 29.980  -80.716 8.476   1.00 35.55 157 A 1 
ATOM 1187 C CA    . ALA A 1 157 ? 29.479  -82.083 8.403   1.00 37.35 157 A 1 
ATOM 1188 C C     . ALA A 1 157 ? 27.934  -81.994 8.161   1.00 34.67 157 A 1 
ATOM 1189 O O     . ALA A 1 157 ? 27.407  -80.891 8.069   1.00 34.83 157 A 1 
ATOM 1190 C CB    . ALA A 1 157 ? 29.849  -82.839 9.686   1.00 36.29 157 A 1 
ATOM 1191 N N     . PRO A 1 158 ? 27.176  -83.090 8.040   1.00 35.04 158 A 1 
ATOM 1192 C CA    . PRO A 1 158 ? 26.086  -83.183 7.041   1.00 38.46 158 A 1 
ATOM 1193 C C     . PRO A 1 158 ? 24.636  -83.103 7.560   1.00 37.37 158 A 1 
ATOM 1194 O O     . PRO A 1 158 ? 23.766  -83.711 6.947   1.00 37.22 158 A 1 
ATOM 1195 C CB    . PRO A 1 158 ? 26.348  -84.564 6.419   1.00 35.85 158 A 1 
ATOM 1196 C CG    . PRO A 1 158 ? 26.740  -85.409 7.618   1.00 37.17 158 A 1 
ATOM 1197 C CD    . PRO A 1 158 ? 27.555  -84.425 8.462   1.00 45.75 158 A 1 
ATOM 1198 N N     . VAL A 1 159 ? 24.355  -82.514 8.721   1.00 35.66 159 A 1 
ATOM 1199 C CA    . VAL A 1 159 ? 23.244  -82.927 9.611   1.00 40.47 159 A 1 
ATOM 1200 C C     . VAL A 1 159 ? 21.841  -82.947 8.957   1.00 38.74 159 A 1 
ATOM 1201 O O     . VAL A 1 159 ? 21.438  -82.048 8.231   1.00 37.50 159 A 1 
ATOM 1202 C CB    . VAL A 1 159 ? 23.256  -82.159 10.945  1.00 37.16 159 A 1 
ATOM 1203 C CG1   . VAL A 1 159 ? 22.229  -82.731 11.930  1.00 35.16 159 A 1 
ATOM 1204 C CG2   . VAL A 1 159 ? 24.621  -82.252 11.644  1.00 39.78 159 A 1 
ATOM 1205 N N     . LEU A 1 160 ? 21.093  -83.999 9.300   1.00 33.72 160 A 1 
ATOM 1206 C CA    . LEU A 1 160 ? 19.960  -84.692 8.658   1.00 38.15 160 A 1 
ATOM 1207 C C     . LEU A 1 160 ? 18.568  -84.022 8.678   1.00 36.13 160 A 1 
ATOM 1208 O O     . LEU A 1 160 ? 17.657  -84.581 8.076   1.00 35.15 160 A 1 
ATOM 1209 C CB    . LEU A 1 160 ? 19.834  -86.036 9.412   1.00 36.30 160 A 1 
ATOM 1210 C CG    . LEU A 1 160 ? 20.663  -87.196 8.834   1.00 35.92 160 A 1 
ATOM 1211 C CD1   . LEU A 1 160 ? 21.004  -88.205 9.933   1.00 36.77 160 A 1 
ATOM 1212 C CD2   . LEU A 1 160 ? 19.854  -87.914 7.763   1.00 39.95 160 A 1 
ATOM 1213 N N     . GLY A 1 161 ? 18.348  -82.968 9.434   1.00 38.12 161 A 1 
ATOM 1214 C CA    . GLY A 1 161 ? 17.117  -82.577 10.136  1.00 41.17 161 A 1 
ATOM 1215 C C     . GLY A 1 161 ? 15.724  -83.040 9.641   1.00 39.60 161 A 1 
ATOM 1216 O O     . GLY A 1 161 ? 15.485  -83.344 8.478   1.00 38.27 161 A 1 
ATOM 1217 N N     . ARG A 1 162 ? 14.803  -83.065 10.589  1.00 30.57 162 A 1 
ATOM 1218 C CA    . ARG A 1 162 ? 13.575  -83.865 10.645  1.00 36.03 162 A 1 
ATOM 1219 C C     . ARG A 1 162 ? 12.430  -83.458 9.693   1.00 33.36 162 A 1 
ATOM 1220 O O     . ARG A 1 162 ? 12.401  -82.394 9.100   1.00 31.57 162 A 1 
ATOM 1221 C CB    . ARG A 1 162 ? 13.062  -83.889 12.090  1.00 34.42 162 A 1 
ATOM 1222 C CG    . ARG A 1 162 ? 13.794  -84.899 12.977  1.00 34.67 162 A 1 
ATOM 1223 C CD    . ARG A 1 162 ? 13.188  -84.847 14.390  1.00 35.59 162 A 1 
ATOM 1224 N NE    . ARG A 1 162 ? 13.709  -85.916 15.246  1.00 34.64 162 A 1 
ATOM 1225 C CZ    . ARG A 1 162 ? 13.513  -86.031 16.548  1.00 32.58 162 A 1 
ATOM 1226 N NH1   . ARG A 1 162 ? 12.849  -85.124 17.222  1.00 30.58 162 A 1 
ATOM 1227 N NH2   . ARG A 1 162 ? 13.963  -87.052 17.200  1.00 28.95 162 A 1 
ATOM 1228 N N     . LYS A 1 163 ? 11.485  -84.393 9.664   1.00 28.44 163 A 1 
ATOM 1229 C CA    . LYS A 1 163 ? 10.480  -84.661 8.615   1.00 34.91 163 A 1 
ATOM 1230 C C     . LYS A 1 163 ? 9.037   -84.216 8.932   1.00 32.55 163 A 1 
ATOM 1231 O O     . LYS A 1 163 ? 8.206   -84.303 8.040   1.00 31.32 163 A 1 
ATOM 1232 C CB    . LYS A 1 163 ? 10.482  -86.188 8.443   1.00 33.28 163 A 1 
ATOM 1233 C CG    . LYS A 1 163 ? 10.338  -86.743 7.022   1.00 33.06 163 A 1 
ATOM 1234 C CD    . LYS A 1 163 ? 10.175  -88.257 7.084   1.00 32.77 163 A 1 
ATOM 1235 C CE    . LYS A 1 163 ? 10.211  -88.879 5.693   1.00 31.16 163 A 1 
ATOM 1236 N NZ    . LYS A 1 163 ? 9.900   -90.326 5.734   1.00 30.44 163 A 1 
ATOM 1237 N N     . GLU A 1 164 ? 8.724   -83.938 10.166  1.00 32.71 164 A 1 
ATOM 1238 C CA    . GLU A 1 164 ? 7.368   -83.988 10.761  1.00 35.45 164 A 1 
ATOM 1239 C C     . GLU A 1 164 ? 6.331   -83.039 10.122  1.00 33.81 164 A 1 
ATOM 1240 O O     . GLU A 1 164 ? 6.708   -82.046 9.508   1.00 33.05 164 A 1 
ATOM 1241 C CB    . GLU A 1 164 ? 7.490   -83.692 12.277  1.00 34.00 164 A 1 
ATOM 1242 C CG    . GLU A 1 164 ? 8.130   -84.842 13.085  1.00 33.76 164 A 1 
ATOM 1243 C CD    . GLU A 1 164 ? 8.391   -84.510 14.568  1.00 34.31 164 A 1 
ATOM 1244 O OE1   . GLU A 1 164 ? 8.839   -85.425 15.292  1.00 33.58 164 A 1 
ATOM 1245 O OE2   . GLU A 1 164 ? 8.257   -83.333 14.964  1.00 34.27 164 A 1 
ATOM 1246 N N     . GLU A 1 165 ? 5.040   -83.199 10.315  1.00 30.94 165 A 1 
ATOM 1247 C CA    . GLU A 1 165 ? 4.044   -84.174 9.857   1.00 32.85 165 A 1 
ATOM 1248 C C     . GLU A 1 165 ? 2.760   -83.418 9.405   1.00 31.00 165 A 1 
ATOM 1249 O O     . GLU A 1 165 ? 2.570   -83.215 8.210   1.00 29.80 165 A 1 
ATOM 1250 C CB    . GLU A 1 165 ? 3.688   -85.215 10.956  1.00 31.66 165 A 1 
ATOM 1251 C CG    . GLU A 1 165 ? 4.152   -86.650 10.662  1.00 31.77 165 A 1 
ATOM 1252 C CD    . GLU A 1 165 ? 3.632   -87.681 11.680  1.00 32.86 165 A 1 
ATOM 1253 O OE1   . GLU A 1 165 ? 3.698   -88.887 11.347  1.00 32.67 165 A 1 
ATOM 1254 O OE2   . GLU A 1 165 ? 3.202   -87.262 12.771  1.00 34.40 165 A 1 
ATOM 1255 N N     . ASP A 1 166 ? 1.859   -82.992 10.335  1.00 31.20 166 A 1 
ATOM 1256 C CA    . ASP A 1 166 ? 0.549   -83.650 10.279  1.00 34.59 166 A 1 
ATOM 1257 C C     . ASP A 1 166 ? -0.693  -82.815 9.879   1.00 32.78 166 A 1 
ATOM 1258 O O     . ASP A 1 166 ? -1.202  -82.887 8.753   1.00 31.56 166 A 1 
ATOM 1259 C CB    . ASP A 1 166 ? 0.327   -84.352 11.643  1.00 32.58 166 A 1 
ATOM 1260 C CG    . ASP A 1 166 ? -0.353  -85.713 11.576  1.00 30.35 166 A 1 
ATOM 1261 O OD1   . ASP A 1 166 ? -0.530  -86.255 10.466  1.00 30.60 166 A 1 
ATOM 1262 O OD2   . ASP A 1 166 ? -0.702  -86.202 12.676  1.00 31.61 166 A 1 
ATOM 1263 N N     . THR A 1 167 ? -1.259  -82.155 10.853  1.00 29.14 167 A 1 
ATOM 1264 C CA    . THR A 1 167 ? -2.728  -82.041 10.994  1.00 30.35 167 A 1 
ATOM 1265 C C     . THR A 1 167 ? -3.408  -80.880 10.216  1.00 28.95 167 A 1 
ATOM 1266 O O     . THR A 1 167 ? -2.757  -79.971 9.773   1.00 27.26 167 A 1 
ATOM 1267 C CB    . THR A 1 167 ? -3.076  -81.927 12.487  1.00 27.92 167 A 1 
ATOM 1268 O OG1   . THR A 1 167 ? -2.385  -80.839 13.086  1.00 27.97 167 A 1 
ATOM 1269 C CG2   . THR A 1 167 ? -2.726  -83.168 13.280  1.00 31.48 167 A 1 
ATOM 1270 N N     . SER A 1 168 ? -4.719  -80.755 10.155  1.00 30.85 168 A 1 
ATOM 1271 C CA    . SER A 1 168 ? -5.811  -81.589 9.638   1.00 30.30 168 A 1 
ATOM 1272 C C     . SER A 1 168 ? -7.019  -80.736 9.190   1.00 29.52 168 A 1 
ATOM 1273 O O     . SER A 1 168 ? -7.446  -80.827 8.041   1.00 28.86 168 A 1 
ATOM 1274 C CB    . SER A 1 168 ? -6.293  -82.591 10.699  1.00 29.40 168 A 1 
ATOM 1275 O OG    . SER A 1 168 ? -7.481  -83.258 10.338  1.00 28.94 168 A 1 
ATOM 1276 N N     . TRP A 1 169 ? -7.631  -79.972 10.120  1.00 28.29 169 A 1 
ATOM 1277 C CA    . TRP A 1 169 ? -9.107  -79.920 10.225  1.00 24.80 169 A 1 
ATOM 1278 C C     . TRP A 1 169 ? -9.858  -78.819 9.431   1.00 24.38 169 A 1 
ATOM 1279 O O     . TRP A 1 169 ? -9.335  -77.795 9.064   1.00 22.04 169 A 1 
ATOM 1280 C CB    . TRP A 1 169 ? -9.462  -79.836 11.703  1.00 23.05 169 A 1 
ATOM 1281 C CG    . TRP A 1 169 ? -9.240  -81.074 12.517  1.00 20.92 169 A 1 
ATOM 1282 C CD1   . TRP A 1 169 ? -8.115  -81.378 13.181  1.00 17.71 169 A 1 
ATOM 1283 C CD2   . TRP A 1 169 ? -10.177 -82.185 12.748  1.00 19.85 169 A 1 
ATOM 1284 N NE1   . TRP A 1 169 ? -8.257  -82.615 13.818  1.00 16.89 169 A 1 
ATOM 1285 C CE2   . TRP A 1 169 ? -9.515  -83.134 13.569  1.00 18.20 169 A 1 
ATOM 1286 C CE3   . TRP A 1 169 ? -11.489 -82.469 12.343  1.00 21.28 169 A 1 
ATOM 1287 C CZ2   . TRP A 1 169 ? -10.143 -84.338 13.960  1.00 20.31 169 A 1 
ATOM 1288 C CZ3   . TRP A 1 169 ? -12.125 -83.665 12.730  1.00 20.62 169 A 1 
ATOM 1289 C CH2   . TRP A 1 169 ? -11.445 -84.582 13.532  1.00 20.98 169 A 1 
ATOM 1290 N N     . LEU A 1 170 ? -11.176 -79.071 9.319   1.00 26.30 170 A 1 
ATOM 1291 C CA    . LEU A 1 170 ? -12.422 -78.257 9.484   1.00 28.23 170 A 1 
ATOM 1292 C C     . LEU A 1 170 ? -12.673 -76.994 8.598   1.00 27.57 170 A 1 
ATOM 1293 O O     . LEU A 1 170 ? -11.793 -76.191 8.370   1.00 25.68 170 A 1 
ATOM 1294 C CB    . LEU A 1 170 ? -12.592 -77.889 10.970  1.00 26.24 170 A 1 
ATOM 1295 C CG    . LEU A 1 170 ? -12.811 -79.050 11.949  1.00 24.59 170 A 1 
ATOM 1296 C CD1   . LEU A 1 170 ? -12.918 -78.525 13.381  1.00 26.24 170 A 1 
ATOM 1297 C CD2   . LEU A 1 170 ? -14.077 -79.858 11.670  1.00 29.99 170 A 1 
ATOM 1298 N N     . LEU A 1 171 ? -13.921 -76.608 8.181   1.00 27.48 171 A 1 
ATOM 1299 C CA    . LEU A 1 171 ? -15.176 -77.378 7.944   1.00 30.24 171 A 1 
ATOM 1300 C C     . LEU A 1 171 ? -16.122 -76.674 6.927   1.00 29.06 171 A 1 
ATOM 1301 O O     . LEU A 1 171 ? -16.128 -77.011 5.752   1.00 27.10 171 A 1 
ATOM 1302 C CB    . LEU A 1 171 ? -15.953 -77.604 9.270   1.00 28.57 171 A 1 
ATOM 1303 C CG    . LEU A 1 171 ? -16.326 -79.074 9.575   1.00 27.02 171 A 1 
ATOM 1304 C CD1   . LEU A 1 171 ? -16.939 -79.172 10.976  1.00 28.18 171 A 1 
ATOM 1305 C CD2   . LEU A 1 171 ? -17.305 -79.682 8.587   1.00 31.68 171 A 1 
ATOM 1306 N N     . LEU A 1 172 ? -16.993 -75.832 7.419   1.00 30.52 172 A 1 
ATOM 1307 C CA    . LEU A 1 172 ? -18.370 -75.554 6.923   1.00 33.47 172 A 1 
ATOM 1308 C C     . LEU A 1 172 ? -18.499 -74.290 6.037   1.00 31.81 172 A 1 
ATOM 1309 O O     . LEU A 1 172 ? -17.596 -73.472 6.023   1.00 29.50 172 A 1 
ATOM 1310 C CB    . LEU A 1 172 ? -19.248 -75.390 8.186   1.00 30.98 172 A 1 
ATOM 1311 C CG    . LEU A 1 172 ? -19.666 -76.694 8.887   1.00 29.16 172 A 1 
ATOM 1312 C CD1   . LEU A 1 172 ? -20.071 -76.406 10.334  1.00 29.39 172 A 1 
ATOM 1313 C CD2   . LEU A 1 172 ? -20.834 -77.375 8.196   1.00 32.27 172 A 1 
ATOM 1314 N N     . SER A 1 173 ? -19.646 -73.964 5.429   1.00 35.51 173 A 1 
ATOM 1315 C CA    . SER A 1 173 ? -20.591 -74.636 4.524   1.00 38.44 173 A 1 
ATOM 1316 C C     . SER A 1 173 ? -21.489 -73.648 3.750   1.00 36.32 173 A 1 
ATOM 1317 O O     . SER A 1 173 ? -21.635 -73.811 2.548   1.00 34.80 173 A 1 
ATOM 1318 C CB    . SER A 1 173 ? -21.550 -75.599 5.254   1.00 36.28 173 A 1 
ATOM 1319 O OG    . SER A 1 173 ? -22.245 -74.950 6.308   1.00 36.01 173 A 1 
ATOM 1320 N N     . LYS A 1 174 ? -22.206 -72.725 4.410   1.00 32.85 174 A 1 
ATOM 1321 C CA    . LYS A 1 174 ? -23.623 -72.482 4.077   1.00 36.57 174 A 1 
ATOM 1322 C C     . LYS A 1 174 ? -23.956 -71.455 2.972   1.00 34.63 174 A 1 
ATOM 1323 O O     . LYS A 1 174 ? -23.195 -70.549 2.692   1.00 31.23 174 A 1 
ATOM 1324 C CB    . LYS A 1 174 ? -24.427 -72.170 5.348   1.00 33.50 174 A 1 
ATOM 1325 C CG    . LYS A 1 174 ? -25.331 -73.346 5.749   1.00 33.60 174 A 1 
ATOM 1326 C CD    . LYS A 1 174 ? -26.198 -72.990 6.950   1.00 31.82 174 A 1 
ATOM 1327 C CE    . LYS A 1 174 ? -27.096 -74.179 7.314   1.00 29.74 174 A 1 
ATOM 1328 N NZ    . LYS A 1 174 ? -27.977 -73.878 8.457   1.00 29.02 174 A 1 
ATOM 1329 N N     . ASP A 1 175 ? -25.191 -71.619 2.453   1.00 38.41 175 A 1 
ATOM 1330 C CA    . ASP A 1 175 ? -25.696 -71.283 1.100   1.00 40.93 175 A 1 
ATOM 1331 C C     . ASP A 1 175 ? -26.314 -69.885 0.864   1.00 37.47 175 A 1 
ATOM 1332 O O     . ASP A 1 175 ? -26.276 -69.405 -0.265  1.00 35.06 175 A 1 
ATOM 1333 C CB    . ASP A 1 175 ? -26.800 -72.304 0.766   1.00 37.15 175 A 1 
ATOM 1334 C CG    . ASP A 1 175 ? -26.418 -73.759 1.043   1.00 34.98 175 A 1 
ATOM 1335 O OD1   . ASP A 1 175 ? -25.555 -74.281 0.310   1.00 35.15 175 A 1 
ATOM 1336 O OD2   . ASP A 1 175 ? -26.941 -74.307 2.034   1.00 36.21 175 A 1 
ATOM 1337 N N     . SER A 1 176 ? -27.047 -69.321 1.793   1.00 41.74 176 A 1 
ATOM 1338 C CA    . SER A 1 176 ? -28.452 -68.953 1.535   1.00 43.73 176 A 1 
ATOM 1339 C C     . SER A 1 176 ? -28.748 -67.755 0.616   1.00 42.43 176 A 1 
ATOM 1340 O O     . SER A 1 176 ? -27.978 -66.819 0.485   1.00 39.40 176 A 1 
ATOM 1341 C CB    . SER A 1 176 ? -29.226 -68.793 2.842   1.00 39.84 176 A 1 
ATOM 1342 O OG    . SER A 1 176 ? -28.763 -67.679 3.584   1.00 38.51 176 A 1 
ATOM 1343 N N     . ASP A 1 177 ? -29.985 -67.798 0.057   1.00 42.80 177 A 1 
ATOM 1344 C CA    . ASP A 1 177 ? -30.462 -67.224 -1.222  1.00 45.01 177 A 1 
ATOM 1345 C C     . ASP A 1 177 ? -30.775 -65.712 -1.329  1.00 41.74 177 A 1 
ATOM 1346 O O     . ASP A 1 177 ? -30.843 -65.190 -2.444  1.00 39.45 177 A 1 
ATOM 1347 C CB    . ASP A 1 177 ? -31.788 -67.918 -1.551  1.00 41.23 177 A 1 
ATOM 1348 C CG    . ASP A 1 177 ? -31.709 -69.428 -1.681  1.00 38.45 177 A 1 
ATOM 1349 O OD1   . ASP A 1 177 ? -30.967 -69.890 -2.570  1.00 38.46 177 A 1 
ATOM 1350 O OD2   . ASP A 1 177 ? -32.426 -70.080 -0.905  1.00 39.49 177 A 1 
ATOM 1351 N N     . ASN A 1 178 ? -31.210 -65.043 -0.299  1.00 41.41 178 A 1 
ATOM 1352 C CA    . ASN A 1 178 ? -32.583 -64.511 -0.270  1.00 43.59 178 A 1 
ATOM 1353 C C     . ASN A 1 178 ? -32.930 -63.288 -1.177  1.00 40.15 178 A 1 
ATOM 1354 O O     . ASN A 1 178 ? -32.107 -62.465 -1.529  1.00 36.71 178 A 1 
ATOM 1355 C CB    . ASN A 1 178 ? -33.019 -64.316 1.191   1.00 39.69 178 A 1 
ATOM 1356 C CG    . ASN A 1 178 ? -34.390 -64.918 1.483   1.00 36.42 178 A 1 
ATOM 1357 O OD1   . ASN A 1 178 ? -35.193 -65.206 0.614   1.00 36.90 178 A 1 
ATOM 1358 N ND2   . ASN A 1 178 ? -34.696 -65.126 2.738   1.00 38.12 178 A 1 
ATOM 1359 N N     . HIS A 1 179 ? -34.259 -63.173 -1.466  1.00 45.54 179 A 1 
ATOM 1360 C CA    . HIS A 1 179 ? -34.882 -62.551 -2.650  1.00 47.35 179 A 1 
ATOM 1361 C C     . HIS A 1 179 ? -34.868 -61.021 -2.858  1.00 45.12 179 A 1 
ATOM 1362 O O     . HIS A 1 179 ? -34.976 -60.601 -4.015  1.00 41.73 179 A 1 
ATOM 1363 C CB    . HIS A 1 179 ? -36.372 -62.928 -2.603  1.00 43.09 179 A 1 
ATOM 1364 C CG    . HIS A 1 179 ? -36.698 -64.303 -3.101  1.00 41.81 179 A 1 
ATOM 1365 N ND1   . HIS A 1 179 ? -36.579 -64.733 -4.408  1.00 40.46 179 A 1 
ATOM 1366 C CD2   . HIS A 1 179 ? -37.319 -65.306 -2.410  1.00 39.81 179 A 1 
ATOM 1367 C CE1   . HIS A 1 179 ? -37.085 -65.966 -4.484  1.00 37.15 179 A 1 
ATOM 1368 N NE2   . HIS A 1 179 ? -37.565 -66.353 -3.300  1.00 37.26 179 A 1 
ATOM 1369 N N     . ASN A 1 180 ? -35.070 -60.202 -1.839  1.00 44.44 180 A 1 
ATOM 1370 C CA    . ASN A 1 180 ? -36.259 -59.327 -1.851  1.00 46.95 180 A 1 
ATOM 1371 C C     . ASN A 1 180 ? -36.231 -58.132 -2.838  1.00 43.57 180 A 1 
ATOM 1372 O O     . ASN A 1 180 ? -35.230 -57.466 -3.046  1.00 40.42 180 A 1 
ATOM 1373 C CB    . ASN A 1 180 ? -36.633 -58.924 -0.412  1.00 43.44 180 A 1 
ATOM 1374 C CG    . ASN A 1 180 ? -37.998 -59.448 0.002   1.00 39.83 180 A 1 
ATOM 1375 O OD1   . ASN A 1 180 ? -38.800 -59.924 -0.788  1.00 39.59 180 A 1 
ATOM 1376 N ND2   . ASN A 1 180 ? -38.322 -59.374 1.274   1.00 40.36 180 A 1 
ATOM 1377 N N     . ARG A 1 181 ? -37.435 -57.851 -3.421  1.00 44.99 181 A 1 
ATOM 1378 C CA    . ARG A 1 181 ? -37.645 -57.231 -4.755  1.00 47.33 181 A 1 
ATOM 1379 C C     . ARG A 1 181 ? -38.046 -55.751 -4.752  1.00 44.55 181 A 1 
ATOM 1380 O O     . ARG A 1 181 ? -38.202 -55.181 -5.829  1.00 40.28 181 A 1 
ATOM 1381 C CB    . ARG A 1 181 ? -38.749 -58.075 -5.419  1.00 43.31 181 A 1 
ATOM 1382 C CG    . ARG A 1 181 ? -38.925 -57.928 -6.939  1.00 40.37 181 A 1 
ATOM 1383 C CD    . ARG A 1 181 ? -40.119 -58.777 -7.397  1.00 38.98 181 A 1 
ATOM 1384 N NE    . ARG A 1 181 ? -40.270 -58.785 -8.850  1.00 36.78 181 A 1 
ATOM 1385 C CZ    . ARG A 1 181 ? -41.242 -59.366 -9.535  1.00 33.03 181 A 1 
ATOM 1386 N NH1   . ARG A 1 181 ? -42.219 -59.997 -8.944  1.00 31.52 181 A 1 
ATOM 1387 N NH2   . ARG A 1 181 ? -41.246 -59.331 -10.825 1.00 31.88 181 A 1 
ATOM 1388 N N     . SER A 1 182 ? -38.361 -55.149 -3.610  1.00 48.36 182 A 1 
ATOM 1389 C CA    . SER A 1 182 ? -39.342 -54.055 -3.530  1.00 48.55 182 A 1 
ATOM 1390 C C     . SER A 1 182 ? -38.961 -52.815 -4.353  1.00 46.84 182 A 1 
ATOM 1391 O O     . SER A 1 182 ? -37.848 -52.302 -4.241  1.00 43.43 182 A 1 
ATOM 1392 C CB    . SER A 1 182 ? -39.617 -53.669 -2.081  1.00 43.97 182 A 1 
ATOM 1393 O OG    . SER A 1 182 ? -40.753 -52.829 -2.031  1.00 40.04 182 A 1 
ATOM 1394 N N     . GLY A 1 183 ? -39.918 -52.349 -5.173  1.00 49.55 183 A 1 
ATOM 1395 C CA    . GLY A 1 183 ? -39.660 -51.503 -6.333  1.00 49.56 183 A 1 
ATOM 1396 C C     . GLY A 1 183 ? -40.167 -50.064 -6.274  1.00 47.76 183 A 1 
ATOM 1397 O O     . GLY A 1 183 ? -40.582 -49.575 -7.324  1.00 45.04 183 A 1 
ATOM 1398 N N     . ASN A 1 184 ? -40.259 -49.400 -5.132  1.00 47.53 184 A 1 
ATOM 1399 C CA    . ASN A 1 184 ? -41.032 -48.158 -5.063  1.00 49.17 184 A 1 
ATOM 1400 C C     . ASN A 1 184 ? -40.409 -47.014 -5.887  1.00 45.84 184 A 1 
ATOM 1401 O O     . ASN A 1 184 ? -39.269 -46.610 -5.696  1.00 40.61 184 A 1 
ATOM 1402 C CB    . ASN A 1 184 ? -41.348 -47.781 -3.609  1.00 44.30 184 A 1 
ATOM 1403 C CG    . ASN A 1 184 ? -42.771 -48.134 -3.215  1.00 40.43 184 A 1 
ATOM 1404 O OD1   . ASN A 1 184 ? -43.579 -48.594 -3.989  1.00 39.77 184 A 1 
ATOM 1405 N ND2   . ASN A 1 184 ? -43.130 -47.895 -1.967  1.00 40.80 184 A 1 
ATOM 1406 N N     . ASN A 1 185 ? -41.262 -46.471 -6.760  1.00 47.74 185 A 1 
ATOM 1407 C CA    . ASN A 1 185 ? -40.942 -45.652 -7.937  1.00 49.50 185 A 1 
ATOM 1408 C C     . ASN A 1 185 ? -40.691 -44.156 -7.684  1.00 46.29 185 A 1 
ATOM 1409 O O     . ASN A 1 185 ? -40.628 -43.413 -8.661  1.00 41.00 185 A 1 
ATOM 1410 C CB    . ASN A 1 185 ? -42.137 -45.796 -8.902  1.00 44.70 185 A 1 
ATOM 1411 C CG    . ASN A 1 185 ? -41.901 -46.722 -10.076 1.00 40.18 185 A 1 
ATOM 1412 O OD1   . ASN A 1 185 ? -40.814 -47.158 -10.385 1.00 39.47 185 A 1 
ATOM 1413 N ND2   . ASN A 1 185 ? -42.956 -47.025 -10.807 1.00 39.89 185 A 1 
ATOM 1414 N N     . SER A 1 186 ? -40.702 -43.648 -6.441  1.00 46.64 186 A 1 
ATOM 1415 C CA    . SER A 1 186 ? -41.035 -42.244 -6.175  1.00 47.14 186 A 1 
ATOM 1416 C C     . SER A 1 186 ? -40.147 -41.261 -6.934  1.00 45.57 186 A 1 
ATOM 1417 O O     . SER A 1 186 ? -38.956 -41.125 -6.664  1.00 41.44 186 A 1 
ATOM 1418 C CB    . SER A 1 186 ? -41.028 -41.945 -4.684  1.00 41.91 186 A 1 
ATOM 1419 O OG    . SER A 1 186 ? -41.556 -40.655 -4.458  1.00 39.02 186 A 1 
ATOM 1420 N N     . SER A 1 187 ? -40.765 -40.571 -7.897  1.00 42.60 187 A 1 
ATOM 1421 C CA    . SER A 1 187 ? -40.138 -39.802 -8.979  1.00 43.37 187 A 1 
ATOM 1422 C C     . SER A 1 187 ? -39.801 -38.357 -8.612  1.00 41.48 187 A 1 
ATOM 1423 O O     . SER A 1 187 ? -39.908 -37.490 -9.477  1.00 39.29 187 A 1 
ATOM 1424 C CB    . SER A 1 187 ? -41.082 -39.822 -10.175 1.00 39.83 187 A 1 
ATOM 1425 O OG    . SER A 1 187 ? -42.285 -39.137 -9.848  1.00 38.02 187 A 1 
ATOM 1426 N N     . THR A 1 188 ? -39.510 -38.050 -7.354  1.00 48.73 188 A 1 
ATOM 1427 C CA    . THR A 1 188 ? -39.380 -36.647 -6.938  1.00 50.34 188 A 1 
ATOM 1428 C C     . THR A 1 188 ? -38.241 -35.973 -7.691  1.00 49.34 188 A 1 
ATOM 1429 O O     . THR A 1 188 ? -37.068 -36.168 -7.395  1.00 46.33 188 A 1 
ATOM 1430 C CB    . THR A 1 188 ? -39.212 -36.494 -5.421  1.00 44.85 188 A 1 
ATOM 1431 O OG1   . THR A 1 188 ? -38.273 -37.415 -4.919  1.00 41.52 188 A 1 
ATOM 1432 C CG2   . THR A 1 188 ? -40.531 -36.729 -4.700  1.00 45.04 188 A 1 
ATOM 1433 N N     . SER A 1 189 ? -38.643 -35.170 -8.678  1.00 45.66 189 A 1 
ATOM 1434 C CA    . SER A 1 189 ? -37.795 -34.406 -9.593  1.00 46.79 189 A 1 
ATOM 1435 C C     . SER A 1 189 ? -37.174 -33.215 -8.873  1.00 46.23 189 A 1 
ATOM 1436 O O     . SER A 1 189 ? -37.494 -32.063 -9.163  1.00 43.93 189 A 1 
ATOM 1437 C CB    . SER A 1 189 ? -38.632 -33.953 -10.786 1.00 42.73 189 A 1 
ATOM 1438 O OG    . SER A 1 189 ? -39.699 -33.124 -10.353 1.00 39.27 189 A 1 
ATOM 1439 N N     . SER A 1 190 ? -36.326 -33.481 -7.891  1.00 44.12 190 A 1 
ATOM 1440 C CA    . SER A 1 190 ? -35.554 -32.432 -7.239  1.00 45.69 190 A 1 
ATOM 1441 C C     . SER A 1 190 ? -34.636 -31.817 -8.286  1.00 44.97 190 A 1 
ATOM 1442 O O     . SER A 1 190 ? -33.574 -32.351 -8.592  1.00 42.21 190 A 1 
ATOM 1443 C CB    . SER A 1 190 ? -34.774 -32.978 -6.046  1.00 41.60 190 A 1 
ATOM 1444 O OG    . SER A 1 190 ? -34.092 -31.929 -5.404  1.00 38.31 190 A 1 
ATOM 1445 N N     . SER A 1 191 ? -35.089 -30.689 -8.868  1.00 46.70 191 A 1 
ATOM 1446 C CA    . SER A 1 191 ? -34.336 -29.878 -9.809  1.00 48.58 191 A 1 
ATOM 1447 C C     . SER A 1 191 ? -33.219 -29.168 -9.052  1.00 48.48 191 A 1 
ATOM 1448 O O     . SER A 1 191 ? -33.321 -27.988 -8.738  1.00 45.79 191 A 1 
ATOM 1449 C CB    . SER A 1 191 ? -35.266 -28.877 -10.506 1.00 43.62 191 A 1 
ATOM 1450 O OG    . SER A 1 191 ? -35.842 -27.990 -9.571  1.00 40.53 191 A 1 
ATOM 1451 N N     . SER A 1 192 ? -32.187 -29.917 -8.694  1.00 41.54 192 A 1 
ATOM 1452 C CA    . SER A 1 192 ? -30.955 -29.363 -8.156  1.00 42.96 192 A 1 
ATOM 1453 C C     . SER A 1 192 ? -30.378 -28.457 -9.231  1.00 42.80 192 A 1 
ATOM 1454 O O     . SER A 1 192 ? -29.761 -28.932 -10.179 1.00 41.42 192 A 1 
ATOM 1455 C CB    . SER A 1 192 ? -29.987 -30.469 -7.751  1.00 38.78 192 A 1 
ATOM 1456 O OG    . SER A 1 192 ? -29.700 -31.333 -8.834  1.00 36.69 192 A 1 
ATOM 1457 N N     . GLN A 1 193 ? -30.658 -27.159 -9.112  1.00 34.69 193 A 1 
ATOM 1458 C CA    . GLN A 1 193 ? -30.023 -26.145 -9.934  1.00 36.63 193 A 1 
ATOM 1459 C C     . GLN A 1 193 ? -28.526 -26.257 -9.674  1.00 35.93 193 A 1 
ATOM 1460 O O     . GLN A 1 193 ? -28.023 -25.821 -8.639  1.00 33.24 193 A 1 
ATOM 1461 C CB    . GLN A 1 193 ? -30.558 -24.751 -9.603  1.00 32.87 193 A 1 
ATOM 1462 C CG    . GLN A 1 193 ? -31.936 -24.496 -10.198 1.00 31.98 193 A 1 
ATOM 1463 C CD    . GLN A 1 193 ? -32.436 -23.068 -9.952  1.00 29.75 193 A 1 
ATOM 1464 O OE1   . GLN A 1 193 ? -31.943 -22.333 -9.117  1.00 29.60 193 A 1 
ATOM 1465 N NE2   . GLN A 1 193 ? -33.442 -22.624 -10.673 1.00 29.12 193 A 1 
ATOM 1466 N N     . TYR A 1 194 ? -27.864 -26.903 -10.624 1.00 30.97 194 A 1 
ATOM 1467 C CA    . TYR A 1 194 ? -26.423 -26.904 -10.746 1.00 33.20 194 A 1 
ATOM 1468 C C     . TYR A 1 194 ? -26.046 -25.447 -11.029 1.00 31.63 194 A 1 
ATOM 1469 O O     . TYR A 1 194 ? -26.048 -25.010 -12.175 1.00 28.74 194 A 1 
ATOM 1470 C CB    . TYR A 1 194 ? -26.006 -27.887 -11.857 1.00 29.39 194 A 1 
ATOM 1471 C CG    . TYR A 1 194 ? -24.826 -28.766 -11.504 1.00 29.07 194 A 1 
ATOM 1472 C CD1   . TYR A 1 194 ? -23.524 -28.422 -11.916 1.00 27.88 194 A 1 
ATOM 1473 C CD2   . TYR A 1 194 ? -25.042 -29.964 -10.792 1.00 29.04 194 A 1 
ATOM 1474 C CE1   . TYR A 1 194 ? -22.442 -29.276 -11.620 1.00 27.09 194 A 1 
ATOM 1475 C CE2   . TYR A 1 194 ? -23.959 -30.812 -10.488 1.00 26.44 194 A 1 
ATOM 1476 C CZ    . TYR A 1 194 ? -22.663 -30.468 -10.913 1.00 27.60 194 A 1 
ATOM 1477 O OH    . TYR A 1 194 ? -21.618 -31.301 -10.627 1.00 26.68 194 A 1 
ATOM 1478 N N     . PHE A 1 195 ? -25.843 -24.671 -9.958  1.00 29.82 195 A 1 
ATOM 1479 C CA    . PHE A 1 195 ? -25.158 -23.393 -10.033 1.00 29.94 195 A 1 
ATOM 1480 C C     . PHE A 1 195 ? -23.744 -23.720 -10.484 1.00 29.65 195 A 1 
ATOM 1481 O O     . PHE A 1 195 ? -22.871 -24.004 -9.668  1.00 27.58 195 A 1 
ATOM 1482 C CB    . PHE A 1 195 ? -25.214 -22.662 -8.679  1.00 27.60 195 A 1 
ATOM 1483 C CG    . PHE A 1 195 ? -26.111 -21.443 -8.677  1.00 27.69 195 A 1 
ATOM 1484 C CD1   . PHE A 1 195 ? -25.575 -20.176 -8.942  1.00 27.93 195 A 1 
ATOM 1485 C CD2   . PHE A 1 195 ? -27.490 -21.575 -8.426  1.00 30.83 195 A 1 
ATOM 1486 C CE1   . PHE A 1 195 ? -26.395 -19.039 -8.952  1.00 27.89 195 A 1 
ATOM 1487 C CE2   . PHE A 1 195 ? -28.321 -20.440 -8.442  1.00 25.97 195 A 1 
ATOM 1488 C CZ    . PHE A 1 195 ? -27.767 -19.172 -8.695  1.00 25.88 195 A 1 
ATOM 1489 N N     . GLY A 1 196 ? -23.572 -23.799 -11.806 1.00 38.62 196 A 1 
ATOM 1490 C CA    . GLY A 1 196 ? -22.269 -23.954 -12.401 1.00 38.89 196 A 1 
ATOM 1491 C C     . GLY A 1 196 ? -21.398 -22.838 -11.868 1.00 37.35 196 A 1 
ATOM 1492 O O     . GLY A 1 196 ? -21.784 -21.668 -11.929 1.00 34.86 196 A 1 
ATOM 1493 N N     . GLU A 1 197 ? -20.257 -23.201 -11.311 1.00 32.39 197 A 1 
ATOM 1494 C CA    . GLU A 1 197 ? -19.179 -22.257 -11.063 1.00 33.78 197 A 1 
ATOM 1495 C C     . GLU A 1 197 ? -18.846 -21.633 -12.410 1.00 32.31 197 A 1 
ATOM 1496 O O     . GLU A 1 197 ? -18.174 -22.230 -13.246 1.00 29.55 197 A 1 
ATOM 1497 C CB    . GLU A 1 197 ? -17.960 -22.948 -10.435 1.00 31.13 197 A 1 
ATOM 1498 C CG    . GLU A 1 197 ? -18.137 -23.193 -8.924  1.00 29.17 197 A 1 
ATOM 1499 C CD    . GLU A 1 197 ? -16.927 -23.869 -8.272  1.00 27.11 197 A 1 
ATOM 1500 O OE1   . GLU A 1 197 ? -16.602 -23.490 -7.123  1.00 25.96 197 A 1 
ATOM 1501 O OE2   . GLU A 1 197 ? -16.360 -24.791 -8.878  1.00 27.06 197 A 1 
ATOM 1502 N N     . VAL A 1 198 ? -19.426 -20.459 -12.643 1.00 33.73 198 A 1 
ATOM 1503 C CA    . VAL A 1 198 ? -19.000 -19.591 -13.718 1.00 34.38 198 A 1 
ATOM 1504 C C     . VAL A 1 198 ? -17.625 -19.111 -13.280 1.00 32.55 198 A 1 
ATOM 1505 O O     . VAL A 1 198 ? -17.498 -18.085 -12.623 1.00 30.95 198 A 1 
ATOM 1506 C CB    . VAL A 1 198 ? -19.976 -18.424 -13.968 1.00 32.33 198 A 1 
ATOM 1507 C CG1   . VAL A 1 198 ? -19.550 -17.623 -15.193 1.00 31.91 198 A 1 
ATOM 1508 C CG2   . VAL A 1 198 ? -21.406 -18.928 -14.217 1.00 34.88 198 A 1 
ATOM 1509 N N     . ASP A 1 199 ? -16.620 -19.926 -13.614 1.00 32.85 199 A 1 
ATOM 1510 C CA    . ASP A 1 199 ? -15.254 -19.463 -13.702 1.00 33.51 199 A 1 
ATOM 1511 C C     . ASP A 1 199 ? -15.298 -18.258 -14.628 1.00 32.42 199 A 1 
ATOM 1512 O O     . ASP A 1 199 ? -15.409 -18.379 -15.854 1.00 30.12 199 A 1 
ATOM 1513 C CB    . ASP A 1 199 ? -14.326 -20.566 -14.248 1.00 31.84 199 A 1 
ATOM 1514 C CG    . ASP A 1 199 ? -13.425 -21.222 -13.185 1.00 28.69 199 A 1 
ATOM 1515 O OD1   . ASP A 1 199 ? -13.172 -20.573 -12.146 1.00 27.46 199 A 1 
ATOM 1516 O OD2   . ASP A 1 199 ? -12.929 -22.336 -13.462 1.00 28.37 199 A 1 
ATOM 1517 N N     . GLN A 1 200 ? -15.314 -17.067 -14.015 1.00 33.16 200 A 1 
ATOM 1518 C CA    . GLN A 1 200 ? -15.144 -15.804 -14.706 1.00 32.88 200 A 1 
ATOM 1519 C C     . GLN A 1 200 ? -13.685 -15.748 -15.177 1.00 31.49 200 A 1 
ATOM 1520 O O     . GLN A 1 200 ? -12.863 -15.002 -14.656 1.00 28.38 200 A 1 
ATOM 1521 C CB    . GLN A 1 200 ? -15.517 -14.607 -13.818 1.00 31.13 200 A 1 
ATOM 1522 C CG    . GLN A 1 200 ? -17.025 -14.453 -13.606 1.00 29.61 200 A 1 
ATOM 1523 C CD    . GLN A 1 200 ? -17.389 -13.183 -12.837 1.00 26.30 200 A 1 
ATOM 1524 O OE1   . GLN A 1 200 ? -16.576 -12.452 -12.294 1.00 26.22 200 A 1 
ATOM 1525 N NE2   . GLN A 1 200 ? -18.661 -12.861 -12.757 1.00 24.01 200 A 1 
ATOM 1526 N N     . TYR A 1 201 ? -13.387 -16.593 -16.173 1.00 30.06 201 A 1 
ATOM 1527 C CA    . TYR A 1 201 ? -12.345 -16.320 -17.125 1.00 29.84 201 A 1 
ATOM 1528 C C     . TYR A 1 201 ? -12.628 -14.919 -17.627 1.00 28.74 201 A 1 
ATOM 1529 O O     . TYR A 1 201 ? -13.670 -14.642 -18.230 1.00 26.83 201 A 1 
ATOM 1530 C CB    . TYR A 1 201 ? -12.342 -17.351 -18.261 1.00 28.19 201 A 1 
ATOM 1531 C CG    . TYR A 1 201 ? -11.280 -18.410 -18.073 1.00 27.95 201 A 1 
ATOM 1532 C CD1   . TYR A 1 201 ? -10.025 -18.266 -18.689 1.00 25.70 201 A 1 
ATOM 1533 C CD2   . TYR A 1 201 ? -11.527 -19.523 -17.245 1.00 26.55 201 A 1 
ATOM 1534 C CE1   . TYR A 1 201 ? -9.018  -19.227 -18.488 1.00 24.13 201 A 1 
ATOM 1535 C CE2   . TYR A 1 201 ? -10.524 -20.479 -17.032 1.00 23.09 201 A 1 
ATOM 1536 C CZ    . TYR A 1 201 ? -9.269  -20.334 -17.660 1.00 23.85 201 A 1 
ATOM 1537 O OH    . TYR A 1 201 ? -8.286  -21.271 -17.456 1.00 24.21 201 A 1 
ATOM 1538 N N     . PHE A 1 202 ? -11.754 -14.016 -17.274 1.00 32.28 202 A 1 
ATOM 1539 C CA    . PHE A 1 202 ? -11.751 -12.661 -17.779 1.00 31.07 202 A 1 
ATOM 1540 C C     . PHE A 1 202 ? -11.483 -12.752 -19.286 1.00 31.00 202 A 1 
ATOM 1541 O O     . PHE A 1 202 ? -10.326 -12.801 -19.713 1.00 28.19 202 A 1 
ATOM 1542 C CB    . PHE A 1 202 ? -10.711 -11.837 -17.007 1.00 29.21 202 A 1 
ATOM 1543 C CG    . PHE A 1 202 ? -11.220 -10.489 -16.540 1.00 27.44 202 A 1 
ATOM 1544 C CD1   . PHE A 1 202 ? -11.025 -9.346  -17.326 1.00 25.03 202 A 1 
ATOM 1545 C CD2   . PHE A 1 202 ? -11.888 -10.387 -15.312 1.00 27.46 202 A 1 
ATOM 1546 C CE1   . PHE A 1 202 ? -11.485 -8.095  -16.887 1.00 23.49 202 A 1 
ATOM 1547 C CE2   . PHE A 1 202 ? -12.357 -9.146  -14.865 1.00 22.43 202 A 1 
ATOM 1548 C CZ    . PHE A 1 202 ? -12.152 -7.998  -15.651 1.00 22.82 202 A 1 
ATOM 1549 N N     . ASP A 1 203 ? -12.569 -12.878 -20.051 1.00 36.62 203 A 1 
ATOM 1550 C CA    . ASP A 1 203 ? -12.528 -13.048 -21.490 1.00 36.77 203 A 1 
ATOM 1551 C C     . ASP A 1 203 ? -12.077 -11.719 -22.096 1.00 34.81 203 A 1 
ATOM 1552 O O     . ASP A 1 203 ? -12.858 -10.820 -22.375 1.00 32.60 203 A 1 
ATOM 1553 C CB    . ASP A 1 203 ? -13.886 -13.567 -21.992 1.00 35.09 203 A 1 
ATOM 1554 C CG    . ASP A 1 203 ? -13.828 -14.080 -23.430 1.00 32.01 203 A 1 
ATOM 1555 O OD1   . ASP A 1 203 ? -12.701 -14.166 -23.965 1.00 29.77 203 A 1 
ATOM 1556 O OD2   . ASP A 1 203 ? -14.914 -14.360 -23.987 1.00 30.23 203 A 1 
ATOM 1557 N N     . LEU A 1 204 ? -10.770 -11.581 -22.227 1.00 33.68 204 A 1 
ATOM 1558 C CA    . LEU A 1 204 ? -10.119 -10.448 -22.889 1.00 33.80 204 A 1 
ATOM 1559 C C     . LEU A 1 204 ? -10.469 -10.389 -24.382 1.00 32.39 204 A 1 
ATOM 1560 O O     . LEU A 1 204 ? -10.151 -9.389  -25.027 1.00 29.21 204 A 1 
ATOM 1561 C CB    . LEU A 1 204 ? -8.595  -10.537 -22.660 1.00 31.46 204 A 1 
ATOM 1562 C CG    . LEU A 1 204 ? -8.119  -9.893  -21.343 1.00 29.01 204 A 1 
ATOM 1563 C CD1   . LEU A 1 204 ? -6.722  -10.386 -20.987 1.00 28.75 204 A 1 
ATOM 1564 C CD2   . LEU A 1 204 ? -8.063  -8.370  -21.458 1.00 32.03 204 A 1 
ATOM 1565 N N     . VAL A 1 205 ? -11.130 -11.422 -24.919 1.00 33.22 205 A 1 
ATOM 1566 C CA    . VAL A 1 205 ? -11.535 -11.481 -26.330 1.00 35.35 205 A 1 
ATOM 1567 C C     . VAL A 1 205 ? -12.557 -10.389 -26.649 1.00 33.95 205 A 1 
ATOM 1568 O O     . VAL A 1 205 ? -12.447 -9.724  -27.684 1.00 31.07 205 A 1 
ATOM 1569 C CB    . VAL A 1 205 ? -12.092 -12.865 -26.685 1.00 32.82 205 A 1 
ATOM 1570 C CG1   . VAL A 1 205 ? -12.386 -12.977 -28.176 1.00 30.17 205 A 1 
ATOM 1571 C CG2   . VAL A 1 205 ? -11.108 -13.987 -26.325 1.00 31.21 205 A 1 
ATOM 1572 N N     . GLY A 1 206 ? -13.524 -10.141 -25.758 1.00 38.23 206 A 1 
ATOM 1573 C CA    . GLY A 1 206 ? -14.639 -9.228  -26.031 1.00 38.31 206 A 1 
ATOM 1574 C C     . GLY A 1 206 ? -14.237 -7.773  -26.289 1.00 38.37 206 A 1 
ATOM 1575 O O     . GLY A 1 206 ? -14.977 -7.039  -26.944 1.00 35.54 206 A 1 
ATOM 1576 N N     . TYR A 1 207 ? -13.061 -7.347  -25.812 1.00 33.95 207 A 1 
ATOM 1577 C CA    . TYR A 1 207 ? -12.610 -5.966  -26.016 1.00 33.50 207 A 1 
ATOM 1578 C C     . TYR A 1 207 ? -12.163 -5.693  -27.466 1.00 31.86 207 A 1 
ATOM 1579 O O     . TYR A 1 207 ? -12.242 -4.546  -27.914 1.00 28.65 207 A 1 
ATOM 1580 C CB    . TYR A 1 207 ? -11.523 -5.614  -24.997 1.00 31.41 207 A 1 
ATOM 1581 C CG    . TYR A 1 207 ? -11.674 -4.216  -24.416 1.00 32.01 207 A 1 
ATOM 1582 C CD1   . TYR A 1 207 ? -11.043 -3.112  -25.012 1.00 30.43 207 A 1 
ATOM 1583 C CD2   . TYR A 1 207 ? -12.485 -4.025  -23.289 1.00 32.45 207 A 1 
ATOM 1584 C CE1   . TYR A 1 207 ? -11.211 -1.821  -24.485 1.00 28.97 207 A 1 
ATOM 1585 C CE2   . TYR A 1 207 ? -12.666 -2.738  -22.753 1.00 27.40 207 A 1 
ATOM 1586 C CZ    . TYR A 1 207 ? -12.020 -1.632  -23.356 1.00 28.43 207 A 1 
ATOM 1587 O OH    . TYR A 1 207 ? -12.190 -0.369  -22.829 1.00 28.54 207 A 1 
ATOM 1588 N N     . ASN A 1 208 ? -11.734 -6.721  -28.210 1.00 39.46 208 A 1 
ATOM 1589 C CA    . ASN A 1 208 ? -11.274 -6.531  -29.584 1.00 39.23 208 A 1 
ATOM 1590 C C     . ASN A 1 208 ? -12.424 -6.262  -30.567 1.00 36.30 208 A 1 
ATOM 1591 O O     . ASN A 1 208 ? -12.268 -5.414  -31.447 1.00 33.54 208 A 1 
ATOM 1592 C CB    . ASN A 1 208 ? -10.437 -7.744  -30.031 1.00 37.35 208 A 1 
ATOM 1593 C CG    . ASN A 1 208 ? -8.998  -7.727  -29.536 1.00 33.33 208 A 1 
ATOM 1594 O OD1   . ASN A 1 208 ? -8.487  -6.753  -29.009 1.00 33.35 208 A 1 
ATOM 1595 N ND2   . ASN A 1 208 ? -8.296  -8.815  -29.702 1.00 33.79 208 A 1 
ATOM 1596 N N     . SER A 1 209 ? -13.588 -6.918  -30.417 1.00 45.45 209 A 1 
ATOM 1597 C CA    . SER A 1 209 ? -14.644 -6.807  -31.436 1.00 47.00 209 A 1 
ATOM 1598 C C     . SER A 1 209 ? -15.251 -5.405  -31.542 1.00 46.88 209 A 1 
ATOM 1599 O O     . SER A 1 209 ? -15.683 -5.000  -32.615 1.00 43.63 209 A 1 
ATOM 1600 C CB    . SER A 1 209 ? -15.745 -7.852  -31.209 1.00 43.15 209 A 1 
ATOM 1601 O OG    . SER A 1 209 ? -16.786 -7.382  -30.383 1.00 39.03 209 A 1 
ATOM 1602 N N     . TYR A 1 210 ? -15.267 -4.643  -30.427 1.00 36.26 210 A 1 
ATOM 1603 C CA    . TYR A 1 210 ? -15.834 -3.298  -30.435 1.00 36.33 210 A 1 
ATOM 1604 C C     . TYR A 1 210 ? -14.931 -2.288  -31.165 1.00 35.25 210 A 1 
ATOM 1605 O O     . TYR A 1 210 ? -15.433 -1.359  -31.796 1.00 32.01 210 A 1 
ATOM 1606 C CB    . TYR A 1 210 ? -16.134 -2.853  -28.999 1.00 33.01 210 A 1 
ATOM 1607 C CG    . TYR A 1 210 ? -17.373 -1.973  -28.910 1.00 31.94 210 A 1 
ATOM 1608 C CD1   . TYR A 1 210 ? -17.267 -0.574  -29.037 1.00 30.49 210 A 1 
ATOM 1609 C CD2   . TYR A 1 210 ? -18.633 -2.562  -28.741 1.00 32.11 210 A 1 
ATOM 1610 C CE1   . TYR A 1 210 ? -18.412 0.228   -28.988 1.00 28.74 210 A 1 
ATOM 1611 C CE2   . TYR A 1 210 ? -19.785 -1.768  -28.688 1.00 27.80 210 A 1 
ATOM 1612 C CZ    . TYR A 1 210 ? -19.675 -0.366  -28.808 1.00 29.30 210 A 1 
ATOM 1613 O OH    . TYR A 1 210 ? -20.806 0.413   -28.756 1.00 28.70 210 A 1 
ATOM 1614 N N     . TYR A 1 211 ? -13.602 -2.489  -31.106 1.00 40.83 211 A 1 
ATOM 1615 C CA    . TYR A 1 211 ? -12.658 -1.600  -31.795 1.00 40.63 211 A 1 
ATOM 1616 C C     . TYR A 1 211 ? -12.637 -1.826  -33.310 1.00 39.02 211 A 1 
ATOM 1617 O O     . TYR A 1 211 ? -12.552 -0.840  -34.052 1.00 35.28 211 A 1 
ATOM 1618 C CB    . TYR A 1 211 ? -11.260 -1.725  -31.171 1.00 37.49 211 A 1 
ATOM 1619 C CG    . TYR A 1 211 ? -10.999 -0.684  -30.105 1.00 35.43 211 A 1 
ATOM 1620 C CD1   . TYR A 1 211 ? -10.495 0.585   -30.464 1.00 32.66 211 A 1 
ATOM 1621 C CD2   . TYR A 1 211 ? -11.282 -0.949  -28.753 1.00 33.37 211 A 1 
ATOM 1622 C CE1   . TYR A 1 211 ? -10.261 1.571   -29.487 1.00 29.75 211 A 1 
ATOM 1623 C CE2   . TYR A 1 211 ? -11.060 0.028   -27.765 1.00 29.55 211 A 1 
ATOM 1624 C CZ    . TYR A 1 211 ? -10.540 1.287   -28.142 1.00 31.48 211 A 1 
ATOM 1625 O OH    . TYR A 1 211 ? -10.320 2.246   -27.180 1.00 30.73 211 A 1 
ATOM 1626 N N     . ASP A 1 212 ? -12.799 -3.075  -33.788 1.00 45.28 212 A 1 
ATOM 1627 C CA    . ASP A 1 212 ? -12.787 -3.367  -35.233 1.00 46.00 212 A 1 
ATOM 1628 C C     . ASP A 1 212 ? -13.930 -2.680  -35.997 1.00 43.44 212 A 1 
ATOM 1629 O O     . ASP A 1 212 ? -13.723 -2.119  -37.076 1.00 41.18 212 A 1 
ATOM 1630 C CB    . ASP A 1 212 ? -12.845 -4.891  -35.472 1.00 42.64 212 A 1 
ATOM 1631 C CG    . ASP A 1 212 ? -11.471 -5.572  -35.562 1.00 38.89 212 A 1 
ATOM 1632 O OD1   . ASP A 1 212 ? -10.463 -4.858  -35.764 1.00 37.92 212 A 1 
ATOM 1633 O OD2   . ASP A 1 212 ? -11.455 -6.816  -35.449 1.00 38.21 212 A 1 
ATOM 1634 N N     . SER A 1 213 ? -15.142 -2.658  -35.419 1.00 47.66 213 A 1 
ATOM 1635 C CA    . SER A 1 213 ? -16.293 -2.051  -36.107 1.00 49.15 213 A 1 
ATOM 1636 C C     . SER A 1 213 ? -16.154 -0.536  -36.274 1.00 49.20 213 A 1 
ATOM 1637 O O     . SER A 1 213 ? -16.555 0.019   -37.300 1.00 45.81 213 A 1 
ATOM 1638 C CB    . SER A 1 213 ? -17.595 -2.398  -35.377 1.00 44.29 213 A 1 
ATOM 1639 O OG    . SER A 1 213 ? -17.693 -1.733  -34.134 1.00 40.73 213 A 1 
ATOM 1640 N N     . HIS A 1 214 ? -15.552 0.143   -35.289 1.00 43.39 214 A 1 
ATOM 1641 C CA    . HIS A 1 214 ? -15.340 1.585   -35.361 1.00 46.20 214 A 1 
ATOM 1642 C C     . HIS A 1 214 ? -14.171 1.981   -36.277 1.00 44.85 214 A 1 
ATOM 1643 O O     . HIS A 1 214 ? -14.228 3.060   -36.870 1.00 42.34 214 A 1 
ATOM 1644 C CB    . HIS A 1 214 ? -15.203 2.173   -33.954 1.00 42.74 214 A 1 
ATOM 1645 C CG    . HIS A 1 214 ? -16.421 2.959   -33.558 1.00 40.77 214 A 1 
ATOM 1646 N ND1   . HIS A 1 214 ? -16.827 4.153   -34.112 1.00 36.95 214 A 1 
ATOM 1647 C CD2   . HIS A 1 214 ? -17.363 2.630   -32.626 1.00 36.37 214 A 1 
ATOM 1648 C CE1   . HIS A 1 214 ? -17.969 4.524   -33.524 1.00 33.68 214 A 1 
ATOM 1649 N NE2   . HIS A 1 214 ? -18.338 3.627   -32.612 1.00 32.84 214 A 1 
ATOM 1650 N N     . MET A 1 215 ? -13.153 1.127   -36.421 1.00 46.11 215 A 1 
ATOM 1651 C CA    . MET A 1 215 ? -12.016 1.370   -37.335 1.00 47.61 215 A 1 
ATOM 1652 C C     . MET A 1 215 ? -12.486 1.483   -38.790 1.00 47.28 215 A 1 
ATOM 1653 O O     . MET A 1 215 ? -12.065 2.407   -39.487 1.00 44.98 215 A 1 
ATOM 1654 C CB    . MET A 1 215 ? -10.995 0.236   -37.190 1.00 44.96 215 A 1 
ATOM 1655 C CG    . MET A 1 215 ? -9.939  0.510   -36.101 1.00 41.06 215 A 1 
ATOM 1656 S SD    . MET A 1 215 ? -8.468  1.376   -36.716 1.00 38.38 215 A 1 
ATOM 1657 C CE    . MET A 1 215 ? -7.327  1.037   -35.347 1.00 34.73 215 A 1 
ATOM 1658 N N     . SER A 1 216 ? -13.421 0.632   -39.255 1.00 52.77 216 A 1 
ATOM 1659 C CA    . SER A 1 216 ? -13.865 0.629   -40.656 1.00 53.70 216 A 1 
ATOM 1660 C C     . SER A 1 216 ? -14.469 1.961   -41.115 1.00 53.45 216 A 1 
ATOM 1661 O O     . SER A 1 216 ? -14.175 2.442   -42.213 1.00 50.12 216 A 1 
ATOM 1662 C CB    . SER A 1 216 ? -14.858 -0.508  -40.898 1.00 48.38 216 A 1 
ATOM 1663 O OG    . SER A 1 216 ? -16.099 -0.280  -40.251 1.00 42.87 216 A 1 
ATOM 1664 N N     . ASN A 1 217 ? -15.265 2.599   -40.248 1.00 46.30 217 A 1 
ATOM 1665 C CA    . ASN A 1 217 ? -15.846 3.904   -40.561 1.00 47.03 217 A 1 
ATOM 1666 C C     . ASN A 1 217 ? -14.805 5.024   -40.524 1.00 43.61 217 A 1 
ATOM 1667 O O     . ASN A 1 217 ? -14.923 5.996   -41.271 1.00 42.06 217 A 1 
ATOM 1668 C CB    . ASN A 1 217 ? -17.001 4.198   -39.593 1.00 44.04 217 A 1 
ATOM 1669 C CG    . ASN A 1 217 ? -18.329 3.624   -40.051 1.00 40.00 217 A 1 
ATOM 1670 O OD1   . ASN A 1 217 ? -18.541 3.234   -41.183 1.00 40.48 217 A 1 
ATOM 1671 N ND2   . ASN A 1 217 ? -19.304 3.584   -39.179 1.00 41.00 217 A 1 
ATOM 1672 N N     . GLN A 1 218 ? -13.805 4.909   -39.671 1.00 56.10 218 A 1 
ATOM 1673 C CA    . GLN A 1 218 ? -12.774 5.939   -39.555 1.00 57.92 218 A 1 
ATOM 1674 C C     . GLN A 1 218 ? -11.801 5.882   -40.738 1.00 59.67 218 A 1 
ATOM 1675 O O     . GLN A 1 218 ? -11.402 6.935   -41.235 1.00 59.61 218 A 1 
ATOM 1676 C CB    . GLN A 1 218 ? -12.087 5.811   -38.196 1.00 53.59 218 A 1 
ATOM 1677 C CG    . GLN A 1 218 ? -11.582 7.180   -37.703 1.00 47.93 218 A 1 
ATOM 1678 C CD    . GLN A 1 218 ? -11.050 7.142   -36.268 1.00 42.87 218 A 1 
ATOM 1679 O OE1   . GLN A 1 218 ? -10.728 6.115   -35.700 1.00 41.77 218 A 1 
ATOM 1680 N NE2   . GLN A 1 218 ? -10.921 8.280   -35.619 1.00 38.69 218 A 1 
ATOM 1681 N N     . GLU A 1 219 ? -11.490 4.678   -41.264 1.00 52.75 219 A 1 
ATOM 1682 C CA    . GLU A 1 219 ? -10.714 4.525   -42.501 1.00 54.51 219 A 1 
ATOM 1683 C C     . GLU A 1 219 ? -11.445 5.108   -43.713 1.00 52.04 219 A 1 
ATOM 1684 O O     . GLU A 1 219 ? -10.825 5.824   -44.499 1.00 55.21 219 A 1 
ATOM 1685 C CB    . GLU A 1 219 ? -10.366 3.055   -42.760 1.00 53.28 219 A 1 
ATOM 1686 C CG    . GLU A 1 219 ? -9.198  2.579   -41.881 1.00 48.90 219 A 1 
ATOM 1687 C CD    . GLU A 1 219 ? -8.685  1.189   -42.282 1.00 46.25 219 A 1 
ATOM 1688 O OE1   . GLU A 1 219 ? -7.473  0.954   -42.101 1.00 41.84 219 A 1 
ATOM 1689 O OE2   . GLU A 1 219 ? -9.502  0.383   -42.792 1.00 42.17 219 A 1 
ATOM 1690 N N     . GLN A 1 220 ? -12.774 4.899   -43.844 1.00 55.68 220 A 1 
ATOM 1691 C CA    . GLN A 1 220 ? -13.549 5.543   -44.910 1.00 56.37 220 A 1 
ATOM 1692 C C     . GLN A 1 220 ? -13.494 7.071   -44.801 1.00 55.24 220 A 1 
ATOM 1693 O O     . GLN A 1 220 ? -13.312 7.740   -45.819 1.00 58.49 220 A 1 
ATOM 1694 C CB    . GLN A 1 220 ? -15.007 5.076   -44.904 1.00 55.43 220 A 1 
ATOM 1695 C CG    . GLN A 1 220 ? -15.167 3.754   -45.661 1.00 51.55 220 A 1 
ATOM 1696 C CD    . GLN A 1 220 ? -16.637 3.358   -45.869 1.00 47.95 220 A 1 
ATOM 1697 O OE1   . GLN A 1 220 ? -17.562 3.853   -45.242 1.00 46.51 220 A 1 
ATOM 1698 N NE2   . GLN A 1 220 ? -16.903 2.460   -46.780 1.00 42.64 220 A 1 
ATOM 1699 N N     . TYR A 1 221 ? -13.610 7.631   -43.601 1.00 52.20 221 A 1 
ATOM 1700 C CA    . TYR A 1 221 ? -13.570 9.076   -43.406 1.00 51.59 221 A 1 
ATOM 1701 C C     . TYR A 1 221 ? -12.191 9.652   -43.750 1.00 48.83 221 A 1 
ATOM 1702 O O     . TYR A 1 221 ? -12.103 10.647  -44.466 1.00 48.95 221 A 1 
ATOM 1703 C CB    . TYR A 1 221 ? -13.995 9.420   -41.974 1.00 49.32 221 A 1 
ATOM 1704 C CG    . TYR A 1 221 ? -14.746 10.736  -41.898 1.00 46.10 221 A 1 
ATOM 1705 C CD1   . TYR A 1 221 ? -14.053 11.947  -41.716 1.00 44.22 221 A 1 
ATOM 1706 C CD2   . TYR A 1 221 ? -16.148 10.753  -42.049 1.00 44.92 221 A 1 
ATOM 1707 C CE1   . TYR A 1 221 ? -14.751 13.160  -41.680 1.00 38.26 221 A 1 
ATOM 1708 C CE2   . TYR A 1 221 ? -16.854 11.961  -42.013 1.00 38.80 221 A 1 
ATOM 1709 C CZ    . TYR A 1 221 ? -16.156 13.173  -41.829 1.00 41.27 221 A 1 
ATOM 1710 O OH    . TYR A 1 221 ? -16.846 14.361  -41.797 1.00 39.40 221 A 1 
ATOM 1711 N N     . VAL A 1 222 ? -11.104 8.986   -43.334 1.00 62.06 222 A 1 
ATOM 1712 C CA    . VAL A 1 222 ? -9.725  9.404   -43.654 1.00 63.11 222 A 1 
ATOM 1713 C C     . VAL A 1 222 ? -9.443  9.294   -45.155 1.00 61.14 222 A 1 
ATOM 1714 O O     . VAL A 1 222 ? -8.795  10.170  -45.727 1.00 65.92 222 A 1 
ATOM 1715 C CB    . VAL A 1 222 ? -8.707  8.600   -42.834 1.00 61.74 222 A 1 
ATOM 1716 C CG1   . VAL A 1 222 ? -7.257  8.886   -43.249 1.00 55.03 222 A 1 
ATOM 1717 C CG2   . VAL A 1 222 ? -8.802  8.953   -41.344 1.00 59.40 222 A 1 
ATOM 1718 N N     . MET A 1 223 ? -9.966  8.245   -45.828 1.00 65.75 223 A 1 
ATOM 1719 C CA    . MET A 1 223 ? -9.809  8.078   -47.272 1.00 65.93 223 A 1 
ATOM 1720 C C     . MET A 1 223 ? -10.569 9.168   -48.042 1.00 64.86 223 A 1 
ATOM 1721 O O     . MET A 1 223 ? -10.051 9.715   -49.015 1.00 71.36 223 A 1 
ATOM 1722 C CB    . MET A 1 223 ? -10.273 6.673   -47.675 1.00 66.31 223 A 1 
ATOM 1723 C CG    . MET A 1 223 ? -9.630  6.214   -48.982 1.00 61.52 223 A 1 
ATOM 1724 S SD    . MET A 1 223 ? -10.173 4.578   -49.520 1.00 57.04 223 A 1 
ATOM 1725 C CE    . MET A 1 223 ? -8.634  3.940   -50.251 1.00 49.49 223 A 1 
ATOM 1726 N N     . GLN A 1 224 ? -11.759 9.531   -47.570 1.00 65.07 224 A 1 
ATOM 1727 C CA    . GLN A 1 224 ? -12.560 10.604  -48.153 1.00 65.30 224 A 1 
ATOM 1728 C C     . GLN A 1 224 ? -11.914 11.978  -47.924 1.00 65.28 224 A 1 
ATOM 1729 O O     . GLN A 1 224 ? -11.869 12.797  -48.835 1.00 70.88 224 A 1 
ATOM 1730 C CB    . GLN A 1 224 ? -13.981 10.514  -47.574 1.00 65.05 224 A 1 
ATOM 1731 C CG    . GLN A 1 224 ? -15.030 11.105  -48.527 1.00 60.57 224 A 1 
ATOM 1732 C CD    . GLN A 1 224 ? -16.457 10.814  -48.063 1.00 55.96 224 A 1 
ATOM 1733 O OE1   . GLN A 1 224 ? -16.761 10.691  -46.893 1.00 50.96 224 A 1 
ATOM 1734 N NE2   . GLN A 1 224 ? -17.399 10.708  -48.972 1.00 49.15 224 A 1 
ATOM 1735 N N     . GLU A 1 225 ? -11.319 12.206  -46.763 1.00 63.37 225 A 1 
ATOM 1736 C CA    . GLU A 1 225 ? -10.591 13.441  -46.447 1.00 64.81 225 A 1 
ATOM 1737 C C     . GLU A 1 225 ? -9.291  13.547  -47.260 1.00 63.82 225 A 1 
ATOM 1738 O O     . GLU A 1 225 ? -8.980  14.618  -47.786 1.00 67.59 225 A 1 
ATOM 1739 C CB    . GLU A 1 225 ? -10.338 13.504  -44.932 1.00 62.82 225 A 1 
ATOM 1740 C CG    . GLU A 1 225 ? -10.189 14.946  -44.435 1.00 56.96 225 A 1 
ATOM 1741 C CD    . GLU A 1 225 ? -9.950  15.060  -42.909 1.00 53.03 225 A 1 
ATOM 1742 O OE1   . GLU A 1 225 ? -10.124 16.181  -42.384 1.00 47.21 225 A 1 
ATOM 1743 O OE2   . GLU A 1 225 ? -9.575  14.042  -42.290 1.00 47.73 225 A 1 
ATOM 1744 N N     . GLN A 1 226 ? -8.564  12.423  -47.491 1.00 65.45 226 A 1 
ATOM 1745 C CA    . GLN A 1 226 ? -7.414  12.402  -48.397 1.00 64.21 226 A 1 
ATOM 1746 C C     . GLN A 1 226 ? -7.802  12.672  -49.851 1.00 63.72 226 A 1 
ATOM 1747 O O     . GLN A 1 226 ? -7.084  13.411  -50.528 1.00 70.26 226 A 1 
ATOM 1748 C CB    . GLN A 1 226 ? -6.673  11.061  -48.321 1.00 64.69 226 A 1 
ATOM 1749 C CG    . GLN A 1 226 ? -5.667  11.030  -47.163 1.00 60.37 226 A 1 
ATOM 1750 C CD    . GLN A 1 226 ? -4.755  9.795   -47.211 1.00 54.94 226 A 1 
ATOM 1751 O OE1   . GLN A 1 226 ? -4.924  8.872   -47.990 1.00 52.19 226 A 1 
ATOM 1752 N NE2   . GLN A 1 226 ? -3.729  9.755   -46.390 1.00 48.68 226 A 1 
ATOM 1753 N N     . GLN A 1 227 ? -8.927  12.118  -50.343 1.00 71.63 227 A 1 
ATOM 1754 C CA    . GLN A 1 227 ? -9.432  12.441  -51.678 1.00 70.61 227 A 1 
ATOM 1755 C C     . GLN A 1 227 ? -9.793  13.922  -51.778 1.00 71.35 227 A 1 
ATOM 1756 O O     . GLN A 1 227 ? -9.417  14.569  -52.758 1.00 75.28 227 A 1 
ATOM 1757 C CB    . GLN A 1 227 ? -10.647 11.582  -52.035 1.00 70.99 227 A 1 
ATOM 1758 C CG    . GLN A 1 227 ? -10.210 10.193  -52.530 1.00 65.49 227 A 1 
ATOM 1759 C CD    . GLN A 1 227 ? -11.392 9.332   -53.000 1.00 59.28 227 A 1 
ATOM 1760 O OE1   . GLN A 1 227 ? -12.559 9.642   -52.802 1.00 56.02 227 A 1 
ATOM 1761 N NE2   . GLN A 1 227 ? -11.125 8.238   -53.654 1.00 51.82 227 A 1 
ATOM 1762 N N     . HIS A 1 228 ? -10.435 14.482  -50.755 1.00 67.92 228 A 1 
ATOM 1763 C CA    . HIS A 1 228 ? -10.795 15.892  -50.733 1.00 69.86 228 A 1 
ATOM 1764 C C     . HIS A 1 228 ? -9.554  16.801  -50.715 1.00 65.69 228 A 1 
ATOM 1765 O O     . HIS A 1 228 ? -9.516  17.811  -51.419 1.00 73.30 228 A 1 
ATOM 1766 C CB    . HIS A 1 228 ? -11.735 16.167  -49.551 1.00 72.05 228 A 1 
ATOM 1767 C CG    . HIS A 1 228 ? -12.684 17.295  -49.832 1.00 66.80 228 A 1 
ATOM 1768 N ND1   . HIS A 1 228 ? -12.360 18.588  -50.103 1.00 55.72 228 A 1 
ATOM 1769 C CD2   . HIS A 1 228 ? -14.047 17.214  -49.936 1.00 56.78 228 A 1 
ATOM 1770 C CE1   . HIS A 1 228 ? -13.484 19.273  -50.371 1.00 50.99 228 A 1 
ATOM 1771 N NE2   . HIS A 1 228 ? -14.540 18.463  -50.271 1.00 51.73 228 A 1 
ATOM 1772 N N     . LEU A 1 229 ? -8.493  16.426  -50.008 1.00 58.48 229 A 1 
ATOM 1773 C CA    . LEU A 1 229 ? -7.205  17.127  -49.988 1.00 57.24 229 A 1 
ATOM 1774 C C     . LEU A 1 229 ? -6.492  17.064  -51.348 1.00 54.71 229 A 1 
ATOM 1775 O O     . LEU A 1 229 ? -5.961  18.078  -51.807 1.00 59.14 229 A 1 
ATOM 1776 C CB    . LEU A 1 229 ? -6.335  16.563  -48.859 1.00 59.71 229 A 1 
ATOM 1777 C CG    . LEU A 1 229 ? -6.177  17.553  -47.691 1.00 57.32 229 A 1 
ATOM 1778 C CD1   . LEU A 1 229 ? -6.219  16.844  -46.350 1.00 50.78 229 A 1 
ATOM 1779 C CD2   . LEU A 1 229 ? -4.856  18.320  -47.798 1.00 58.61 229 A 1 
ATOM 1780 N N     . GLN A 1 230 ? -6.510  15.895  -52.018 1.00 72.25 230 A 1 
ATOM 1781 C CA    . GLN A 1 230 ? -5.958  15.781  -53.374 1.00 71.16 230 A 1 
ATOM 1782 C C     . GLN A 1 230 ? -6.743  16.613  -54.385 1.00 70.73 230 A 1 
ATOM 1783 O O     . GLN A 1 230 ? -6.145  17.203  -55.282 1.00 76.82 230 A 1 
ATOM 1784 C CB    . GLN A 1 230 ? -5.939  14.322  -53.832 1.00 73.65 230 A 1 
ATOM 1785 C CG    . GLN A 1 230 ? -4.755  13.545  -53.251 1.00 67.53 230 A 1 
ATOM 1786 C CD    . GLN A 1 230 ? -4.618  12.149  -53.847 1.00 61.76 230 A 1 
ATOM 1787 O OE1   . GLN A 1 230 ? -5.398  11.688  -54.657 1.00 55.83 230 A 1 
ATOM 1788 N NE2   . GLN A 1 230 ? -3.589  11.422  -53.475 1.00 52.95 230 A 1 
ATOM 1789 N N     . GLN A 1 231 ? -8.064  16.666  -54.240 1.00 75.23 231 A 1 
ATOM 1790 C CA    . GLN A 1 231 ? -8.918  17.454  -55.119 1.00 76.62 231 A 1 
ATOM 1791 C C     . GLN A 1 231 ? -8.695  18.957  -54.905 1.00 77.63 231 A 1 
ATOM 1792 O O     . GLN A 1 231 ? -8.511  19.685  -55.873 1.00 80.13 231 A 1 
ATOM 1793 C CB    . GLN A 1 231 ? -10.363 17.004  -54.922 1.00 76.70 231 A 1 
ATOM 1794 C CG    . GLN A 1 231 ? -11.265 17.416  -56.093 1.00 69.05 231 A 1 
ATOM 1795 C CD    . GLN A 1 231 ? -12.567 16.606  -56.140 1.00 63.91 231 A 1 
ATOM 1796 O OE1   . GLN A 1 231 ? -12.904 15.820  -55.277 1.00 60.10 231 A 1 
ATOM 1797 N NE2   . GLN A 1 231 ? -13.345 16.772  -57.187 1.00 54.88 231 A 1 
ATOM 1798 N N     . MET A 1 232 ? -8.556  19.384  -53.657 1.00 75.28 232 A 1 
ATOM 1799 C CA    . MET A 1 232 ? -8.232  20.769  -53.317 1.00 73.13 232 A 1 
ATOM 1800 C C     . MET A 1 232 ? -6.819  21.162  -53.812 1.00 72.67 232 A 1 
ATOM 1801 O O     . MET A 1 232 ? -6.626  22.273  -54.308 1.00 77.68 232 A 1 
ATOM 1802 C CB    . MET A 1 232 ? -8.386  20.960  -51.804 1.00 73.27 232 A 1 
ATOM 1803 C CG    . MET A 1 232 ? -8.487  22.433  -51.409 1.00 66.03 232 A 1 
ATOM 1804 S SD    . MET A 1 232 ? -8.635  22.746  -49.613 1.00 62.37 232 A 1 
ATOM 1805 C CE    . MET A 1 232 ? -10.308 22.128  -49.293 1.00 51.23 232 A 1 
ATOM 1806 N N     . GLN A 1 233 ? -5.829  20.252  -53.769 1.00 69.99 233 A 1 
ATOM 1807 C CA    . GLN A 1 233 ? -4.505  20.490  -54.362 1.00 67.91 233 A 1 
ATOM 1808 C C     . GLN A 1 233 ? -4.558  20.625  -55.885 1.00 66.18 233 A 1 
ATOM 1809 O O     . GLN A 1 233 ? -3.851  21.476  -56.430 1.00 74.34 233 A 1 
ATOM 1810 C CB    . GLN A 1 233 ? -3.523  19.377  -53.976 1.00 70.96 233 A 1 
ATOM 1811 C CG    . GLN A 1 233 ? -2.919  19.606  -52.582 1.00 65.80 233 A 1 
ATOM 1812 C CD    . GLN A 1 233 ? -1.847  18.564  -52.231 1.00 61.02 233 A 1 
ATOM 1813 O OE1   . GLN A 1 233 ? -1.647  17.562  -52.898 1.00 56.45 233 A 1 
ATOM 1814 N NE2   . GLN A 1 233 ? -1.106  18.787  -51.165 1.00 53.43 233 A 1 
ATOM 1815 N N     . LYS A 1 234 ? -5.396  19.817  -56.577 1.00 74.79 234 A 1 
ATOM 1816 C CA    . LYS A 1 234 ? -5.610  19.965  -58.019 1.00 75.04 234 A 1 
ATOM 1817 C C     . LYS A 1 234 ? -6.249  21.308  -58.369 1.00 74.33 234 A 1 
ATOM 1818 O O     . LYS A 1 234 ? -5.733  21.989  -59.243 1.00 77.61 234 A 1 
ATOM 1819 C CB    . LYS A 1 234 ? -6.455  18.821  -58.583 1.00 75.98 234 A 1 
ATOM 1820 C CG    . LYS A 1 234 ? -5.578  17.661  -59.052 1.00 67.48 234 A 1 
ATOM 1821 C CD    . LYS A 1 234 ? -6.452  16.612  -59.743 1.00 64.62 234 A 1 
ATOM 1822 C CE    . LYS A 1 234 ? -5.583  15.522  -60.371 1.00 56.87 234 A 1 
ATOM 1823 N NZ    . LYS A 1 234 ? -6.417  14.539  -61.091 1.00 51.23 234 A 1 
ATOM 1824 N N     . GLU A 1 235 ? -7.297  21.714  -57.663 1.00 74.44 235 A 1 
ATOM 1825 C CA    . GLU A 1 235 ? -7.943  23.014  -57.891 1.00 74.16 235 A 1 
ATOM 1826 C C     . GLU A 1 235 ? -6.976  24.174  -57.638 1.00 70.81 235 A 1 
ATOM 1827 O O     . GLU A 1 235 ? -6.954  25.146  -58.397 1.00 75.32 235 A 1 
ATOM 1828 C CB    . GLU A 1 235 ? -9.180  23.163  -56.998 1.00 75.49 235 A 1 
ATOM 1829 C CG    . GLU A 1 235 ? -10.387 22.377  -57.526 1.00 65.45 235 A 1 
ATOM 1830 C CD    . GLU A 1 235 ? -11.662 22.584  -56.685 1.00 61.58 235 A 1 
ATOM 1831 O OE1   . GLU A 1 235 ? -12.752 22.269  -57.213 1.00 52.03 235 A 1 
ATOM 1832 O OE2   . GLU A 1 235 ? -11.547 23.023  -55.524 1.00 53.58 235 A 1 
ATOM 1833 N N     . TYR A 1 236 ? -6.106  24.082  -56.633 1.00 66.64 236 A 1 
ATOM 1834 C CA    . TYR A 1 236 ? -5.108  25.110  -56.363 1.00 59.33 236 A 1 
ATOM 1835 C C     . TYR A 1 236 ? -4.044  25.188  -57.471 1.00 55.03 236 A 1 
ATOM 1836 O O     . TYR A 1 236 ? -3.627  26.289  -57.848 1.00 56.56 236 A 1 
ATOM 1837 C CB    . TYR A 1 236 ? -4.470  24.861  -54.990 1.00 58.71 236 A 1 
ATOM 1838 C CG    . TYR A 1 236 ? -4.010  26.132  -54.318 1.00 55.57 236 A 1 
ATOM 1839 C CD1   . TYR A 1 236 ? -2.720  26.634  -54.527 1.00 52.70 236 A 1 
ATOM 1840 C CD2   . TYR A 1 236 ? -4.907  26.851  -53.488 1.00 54.33 236 A 1 
ATOM 1841 C CE1   . TYR A 1 236 ? -2.314  27.835  -53.913 1.00 45.83 236 A 1 
ATOM 1842 C CE2   . TYR A 1 236 ? -4.521  28.042  -52.873 1.00 46.40 236 A 1 
ATOM 1843 C CZ    . TYR A 1 236 ? -3.215  28.534  -53.085 1.00 50.65 236 A 1 
ATOM 1844 O OH    . TYR A 1 236 ? -2.821  29.715  -52.492 1.00 49.95 236 A 1 
ATOM 1845 N N     . ALA A 1 237 ? -3.625  24.022  -58.036 1.00 69.85 237 A 1 
ATOM 1846 C CA    . ALA A 1 237 ? -2.699  23.976  -59.168 1.00 69.93 237 A 1 
ATOM 1847 C C     . ALA A 1 237 ? -3.330  24.559  -60.445 1.00 66.61 237 A 1 
ATOM 1848 O O     . ALA A 1 237 ? -2.673  25.319  -61.159 1.00 71.89 237 A 1 
ATOM 1849 C CB    . ALA A 1 237 ? -2.225  22.536  -59.363 1.00 72.19 237 A 1 
ATOM 1850 N N     . GLU A 1 238 ? -4.611  24.271  -60.717 1.00 73.85 238 A 1 
ATOM 1851 C CA    . GLU A 1 238 ? -5.338  24.860  -61.854 1.00 73.66 238 A 1 
ATOM 1852 C C     . GLU A 1 238 ? -5.519  26.381  -61.686 1.00 70.47 238 A 1 
ATOM 1853 O O     . GLU A 1 238 ? -5.321  27.132  -62.646 1.00 74.56 238 A 1 
ATOM 1854 C CB    . GLU A 1 238 ? -6.698  24.176  -62.055 1.00 74.71 238 A 1 
ATOM 1855 C CG    . GLU A 1 238 ? -6.551  22.819  -62.751 1.00 65.95 238 A 1 
ATOM 1856 C CD    . GLU A 1 238 ? -7.887  22.135  -63.071 1.00 59.57 238 A 1 
ATOM 1857 O OE1   . GLU A 1 238 ? -7.868  21.217  -63.927 1.00 52.78 238 A 1 
ATOM 1858 O OE2   . GLU A 1 238 ? -8.908  22.495  -62.463 1.00 53.23 238 A 1 
ATOM 1859 N N     . GLN A 1 239 ? -5.813  26.871  -60.487 1.00 69.78 239 A 1 
ATOM 1860 C CA    . GLN A 1 239 ? -5.898  28.311  -60.236 1.00 68.93 239 A 1 
ATOM 1861 C C     . GLN A 1 239 ? -4.555  29.030  -60.392 1.00 68.73 239 A 1 
ATOM 1862 O O     . GLN A 1 239 ? -4.536  30.168  -60.858 1.00 71.46 239 A 1 
ATOM 1863 C CB    . GLN A 1 239 ? -6.452  28.594  -58.836 1.00 70.22 239 A 1 
ATOM 1864 C CG    . GLN A 1 239 ? -7.976  28.517  -58.791 1.00 64.21 239 A 1 
ATOM 1865 C CD    . GLN A 1 239 ? -8.550  29.011  -57.466 1.00 59.41 239 A 1 
ATOM 1866 O OE1   . GLN A 1 239 ? -7.858  29.443  -56.546 1.00 54.55 239 A 1 
ATOM 1867 N NE2   . GLN A 1 239 ? -9.868  29.001  -57.317 1.00 51.16 239 A 1 
ATOM 1868 N N     . GLN A 1 240 ? -3.420  28.387  -60.012 1.00 68.14 240 A 1 
ATOM 1869 C CA    . GLN A 1 240 ? -2.108  28.978  -60.275 1.00 69.44 240 A 1 
ATOM 1870 C C     . GLN A 1 240 ? -1.816  29.051  -61.775 1.00 68.40 240 A 1 
ATOM 1871 O O     . GLN A 1 240 ? -1.370  30.097  -62.248 1.00 71.74 240 A 1 
ATOM 1872 C CB    . GLN A 1 240 ? -0.991  28.219  -59.544 1.00 70.27 240 A 1 
ATOM 1873 C CG    . GLN A 1 240 ? -0.840  28.711  -58.101 1.00 65.63 240 A 1 
ATOM 1874 C CD    . GLN A 1 240 ? 0.479   28.251  -57.445 1.00 60.94 240 A 1 
ATOM 1875 O OE1   . GLN A 1 240 ? 1.130   27.304  -57.849 1.00 58.85 240 A 1 
ATOM 1876 N NE2   . GLN A 1 240 ? 0.932   28.935  -56.412 1.00 53.47 240 A 1 
ATOM 1877 N N     . MET A 1 241 ? -2.164  27.995  -62.554 1.00 72.69 241 A 1 
ATOM 1878 C CA    . MET A 1 241 ? -1.947  27.971  -64.002 1.00 72.21 241 A 1 
ATOM 1879 C C     . MET A 1 241 ? -2.824  29.016  -64.731 1.00 69.48 241 A 1 
ATOM 1880 O O     . MET A 1 241 ? -2.365  29.653  -65.672 1.00 72.81 241 A 1 
ATOM 1881 C CB    . MET A 1 241 ? -2.185  26.541  -64.511 1.00 73.79 241 A 1 
ATOM 1882 C CG    . MET A 1 241 ? -1.370  26.244  -65.761 1.00 64.95 241 A 1 
ATOM 1883 S SD    . MET A 1 241 ? -1.576  24.559  -66.444 1.00 60.19 241 A 1 
ATOM 1884 C CE    . MET A 1 241 ? -0.649  23.585  -65.233 1.00 51.84 241 A 1 
ATOM 1885 N N     . GLN A 1 242 ? -4.051  29.265  -64.238 1.00 71.06 242 A 1 
ATOM 1886 C CA    . GLN A 1 242 ? -4.884  30.353  -64.776 1.00 70.64 242 A 1 
ATOM 1887 C C     . GLN A 1 242 ? -4.338  31.746  -64.447 1.00 66.87 242 A 1 
ATOM 1888 O O     . GLN A 1 242 ? -4.445  32.645  -65.283 1.00 71.45 242 A 1 
ATOM 1889 C CB    . GLN A 1 242 ? -6.330  30.245  -64.275 1.00 72.16 242 A 1 
ATOM 1890 C CG    . GLN A 1 242 ? -7.175  29.340  -65.176 1.00 64.88 242 A 1 
ATOM 1891 C CD    . GLN A 1 242 ? -8.658  29.372  -64.828 1.00 60.35 242 A 1 
ATOM 1892 O OE1   . GLN A 1 242 ? -9.104  29.886  -63.814 1.00 55.35 242 A 1 
ATOM 1893 N NE2   . GLN A 1 242 ? -9.507  28.818  -65.669 1.00 51.49 242 A 1 
ATOM 1894 N N     . LYS A 1 243 ? -3.733  31.957  -63.282 1.00 59.67 243 A 1 
ATOM 1895 C CA    . LYS A 1 243 ? -3.170  33.262  -62.930 1.00 61.70 243 A 1 
ATOM 1896 C C     . LYS A 1 243 ? -1.990  33.652  -63.822 1.00 56.71 243 A 1 
ATOM 1897 O O     . LYS A 1 243 ? -1.934  34.814  -64.231 1.00 59.43 243 A 1 
ATOM 1898 C CB    . LYS A 1 243 ? -2.767  33.322  -61.452 1.00 62.90 243 A 1 
ATOM 1899 C CG    . LYS A 1 243 ? -3.945  33.747  -60.581 1.00 59.48 243 A 1 
ATOM 1900 C CD    . LYS A 1 243 ? -3.476  33.894  -59.133 1.00 57.80 243 A 1 
ATOM 1901 C CE    . LYS A 1 243 ? -4.619  34.412  -58.257 1.00 50.35 243 A 1 
ATOM 1902 N NZ    . LYS A 1 243 ? -4.179  34.587  -56.855 1.00 46.01 243 A 1 
ATOM 1903 N N     . GLU A 1 244 ? -1.104  32.697  -64.188 1.00 66.94 244 A 1 
ATOM 1904 C CA    . GLU A 1 244 ? 0.007   32.985  -65.116 1.00 66.26 244 A 1 
ATOM 1905 C C     . GLU A 1 244 ? -0.494  33.414  -66.507 1.00 61.03 244 A 1 
ATOM 1906 O O     . GLU A 1 244 ? 0.142   34.245  -67.162 1.00 61.99 244 A 1 
ATOM 1907 C CB    . GLU A 1 244 ? 0.931   31.764  -65.265 1.00 66.21 244 A 1 
ATOM 1908 C CG    . GLU A 1 244 ? 1.913   31.616  -64.097 1.00 59.12 244 A 1 
ATOM 1909 C CD    . GLU A 1 244 ? 2.981   30.531  -64.351 1.00 56.50 244 A 1 
ATOM 1910 O OE1   . GLU A 1 244 ? 4.097   30.683  -63.800 1.00 48.85 244 A 1 
ATOM 1911 O OE2   . GLU A 1 244 ? 2.686   29.549  -65.066 1.00 49.25 244 A 1 
ATOM 1912 N N     . TYR A 1 245 ? -1.654  32.889  -66.979 1.00 62.06 245 A 1 
ATOM 1913 C CA    . TYR A 1 245 ? -2.215  33.282  -68.276 1.00 58.69 245 A 1 
ATOM 1914 C C     . TYR A 1 245 ? -2.748  34.724  -68.278 1.00 51.74 245 A 1 
ATOM 1915 O O     . TYR A 1 245 ? -2.563  35.442  -69.261 1.00 54.42 245 A 1 
ATOM 1916 C CB    . TYR A 1 245 ? -3.290  32.274  -68.707 1.00 58.19 245 A 1 
ATOM 1917 C CG    . TYR A 1 245 ? -2.913  31.552  -69.987 1.00 54.37 245 A 1 
ATOM 1918 C CD1   . TYR A 1 245 ? -3.255  32.100  -71.244 1.00 51.03 245 A 1 
ATOM 1919 C CD2   . TYR A 1 245 ? -2.192  30.347  -69.928 1.00 50.53 245 A 1 
ATOM 1920 C CE1   . TYR A 1 245 ? -2.881  31.445  -72.424 1.00 42.73 245 A 1 
ATOM 1921 C CE2   . TYR A 1 245 ? -1.811  29.680  -71.107 1.00 43.98 245 A 1 
ATOM 1922 C CZ    . TYR A 1 245 ? -2.160  30.229  -72.364 1.00 46.09 245 A 1 
ATOM 1923 O OH    . TYR A 1 245 ? -1.801  29.578  -73.521 1.00 44.02 245 A 1 
ATOM 1924 N N     . VAL A 1 246 ? -3.388  35.146  -67.171 1.00 60.54 246 A 1 
ATOM 1925 C CA    . VAL A 1 246 ? -4.070  36.452  -67.150 1.00 61.22 246 A 1 
ATOM 1926 C C     . VAL A 1 246 ? -3.096  37.635  -67.051 1.00 57.37 246 A 1 
ATOM 1927 O O     . VAL A 1 246 ? -3.388  38.699  -67.589 1.00 58.53 246 A 1 
ATOM 1928 C CB    . VAL A 1 246 ? -5.140  36.495  -66.042 1.00 59.09 246 A 1 
ATOM 1929 C CG1   . VAL A 1 246 ? -5.848  37.854  -65.939 1.00 53.59 246 A 1 
ATOM 1930 C CG2   . VAL A 1 246 ? -6.234  35.451  -66.290 1.00 58.80 246 A 1 
ATOM 1931 N N     . GLU A 1 247 ? -1.905  37.474  -66.433 1.00 58.20 247 A 1 
ATOM 1932 C CA    . GLU A 1 247 ? -0.934  38.582  -66.310 1.00 58.87 247 A 1 
ATOM 1933 C C     . GLU A 1 247 ? -0.399  39.079  -67.662 1.00 54.15 247 A 1 
ATOM 1934 O O     . GLU A 1 247 ? 0.012   40.240  -67.751 1.00 54.25 247 A 1 
ATOM 1935 C CB    . GLU A 1 247 ? 0.226   38.212  -65.367 1.00 57.36 247 A 1 
ATOM 1936 C CG    . GLU A 1 247 ? -0.122  38.482  -63.900 1.00 53.59 247 A 1 
ATOM 1937 C CD    . GLU A 1 247 ? 1.078   38.391  -62.935 1.00 50.20 247 A 1 
ATOM 1938 O OE1   . GLU A 1 247 ? 1.005   39.063  -61.871 1.00 45.57 247 A 1 
ATOM 1939 O OE2   . GLU A 1 247 ? 2.055   37.678  -63.244 1.00 45.61 247 A 1 
ATOM 1940 N N     . ASN A 1 248 ? -0.436  38.256  -68.742 1.00 53.11 248 A 1 
ATOM 1941 C CA    . ASN A 1 248 ? 0.079   38.676  -70.051 1.00 54.62 248 A 1 
ATOM 1942 C C     . ASN A 1 248 ? -0.844  39.630  -70.828 1.00 49.03 248 A 1 
ATOM 1943 O O     . ASN A 1 248 ? -0.331  40.467  -71.579 1.00 47.83 248 A 1 
ATOM 1944 C CB    . ASN A 1 248 ? 0.405   37.420  -70.881 1.00 52.61 248 A 1 
ATOM 1945 C CG    . ASN A 1 248 ? 1.811   36.885  -70.637 1.00 50.69 248 A 1 
ATOM 1946 O OD1   . ASN A 1 248 ? 2.748   37.596  -70.323 1.00 48.74 248 A 1 
ATOM 1947 N ND2   . ASN A 1 248 ? 2.011   35.605  -70.840 1.00 49.93 248 A 1 
ATOM 1948 N N     . GLU A 1 249 ? -2.173  39.537  -70.734 1.00 56.94 249 A 1 
ATOM 1949 C CA    . GLU A 1 249 ? -3.066  40.318  -71.624 1.00 57.62 249 A 1 
ATOM 1950 C C     . GLU A 1 249 ? -3.378  41.735  -71.131 1.00 55.17 249 A 1 
ATOM 1951 O O     . GLU A 1 249 ? -3.670  42.631  -71.925 1.00 52.88 249 A 1 
ATOM 1952 C CB    . GLU A 1 249 ? -4.379  39.557  -71.889 1.00 53.03 249 A 1 
ATOM 1953 C CG    . GLU A 1 249 ? -4.223  38.422  -72.912 1.00 48.59 249 A 1 
ATOM 1954 C CD    . GLU A 1 249 ? -5.574  37.847  -73.372 1.00 45.92 249 A 1 
ATOM 1955 O OE1   . GLU A 1 249 ? -5.617  37.340  -74.520 1.00 41.32 249 A 1 
ATOM 1956 O OE2   . GLU A 1 249 ? -6.547  37.900  -72.593 1.00 41.41 249 A 1 
ATOM 1957 N N     . GLY A 1 250 ? -3.340  41.959  -69.834 1.00 42.85 250 A 1 
ATOM 1958 C CA    . GLY A 1 250 ? -3.980  43.143  -69.229 1.00 43.36 250 A 1 
ATOM 1959 C C     . GLY A 1 250 ? -3.313  44.505  -69.454 1.00 41.16 250 A 1 
ATOM 1960 O O     . GLY A 1 250 ? -3.339  45.317  -68.530 1.00 40.94 250 A 1 
ATOM 1961 N N     . SER A 1 251 ? -2.711  44.808  -70.619 1.00 44.72 251 A 1 
ATOM 1962 C CA    . SER A 1 251 ? -1.915  46.027  -70.807 1.00 45.60 251 A 1 
ATOM 1963 C C     . SER A 1 251 ? -2.693  47.325  -71.018 1.00 42.13 251 A 1 
ATOM 1964 O O     . SER A 1 251 ? -2.176  48.390  -70.680 1.00 41.88 251 A 1 
ATOM 1965 C CB    . SER A 1 251 ? -0.945  45.827  -71.973 1.00 44.80 251 A 1 
ATOM 1966 O OG    . SER A 1 251 ? -1.622  45.627  -73.207 1.00 44.31 251 A 1 
ATOM 1967 N N     . GLU A 1 252 ? -3.883  47.287  -71.638 1.00 40.04 252 A 1 
ATOM 1968 C CA    . GLU A 1 252 ? -4.351  48.467  -72.384 1.00 43.08 252 A 1 
ATOM 1969 C C     . GLU A 1 252 ? -4.940  49.633  -71.577 1.00 40.51 252 A 1 
ATOM 1970 O O     . GLU A 1 252 ? -4.438  50.765  -71.631 1.00 38.20 252 A 1 
ATOM 1971 C CB    . GLU A 1 252 ? -5.379  48.066  -73.456 1.00 39.89 252 A 1 
ATOM 1972 C CG    . GLU A 1 252 ? -4.823  47.245  -74.633 1.00 38.90 252 A 1 
ATOM 1973 C CD    . GLU A 1 252 ? -5.850  47.170  -75.770 1.00 37.64 252 A 1 
ATOM 1974 O OE1   . GLU A 1 252 ? -5.398  47.158  -76.937 1.00 34.99 252 A 1 
ATOM 1975 O OE2   . GLU A 1 252 ? -7.067  47.183  -75.474 1.00 35.03 252 A 1 
ATOM 1976 N N     . CYS A 1 253 ? -6.097  49.461  -70.981 1.00 39.11 253 A 1 
ATOM 1977 C CA    . CYS A 1 253 ? -7.039  50.584  -70.948 1.00 43.39 253 A 1 
ATOM 1978 C C     . CYS A 1 253 ? -6.850  51.534  -69.753 1.00 39.20 253 A 1 
ATOM 1979 O O     . CYS A 1 253 ? -7.372  51.315  -68.667 1.00 39.75 253 A 1 
ATOM 1980 C CB    . CYS A 1 253 ? -8.467  50.058  -71.087 1.00 41.76 253 A 1 
ATOM 1981 S SG    . CYS A 1 253 ? -8.796  49.580  -72.807 1.00 40.63 253 A 1 
ATOM 1982 N N     . ILE A 1 254 ? -6.190  52.682  -70.023 1.00 33.52 254 A 1 
ATOM 1983 C CA    . ILE A 1 254 ? -5.825  53.766  -69.079 1.00 39.47 254 A 1 
ATOM 1984 C C     . ILE A 1 254 ? -7.005  54.698  -68.708 1.00 37.41 254 A 1 
ATOM 1985 O O     . ILE A 1 254 ? -6.793  55.885  -68.440 1.00 36.70 254 A 1 
ATOM 1986 C CB    . ILE A 1 254 ? -4.621  54.566  -69.647 1.00 37.19 254 A 1 
ATOM 1987 C CG1   . ILE A 1 254 ? -3.499  53.640  -70.171 1.00 36.80 254 A 1 
ATOM 1988 C CG2   . ILE A 1 254 ? -3.979  55.533  -68.624 1.00 39.41 254 A 1 
ATOM 1989 C CD1   . ILE A 1 254 ? -2.382  54.358  -70.936 1.00 37.72 254 A 1 
ATOM 1990 N N     . VAL A 1 255 ? -8.261  54.265  -68.744 1.00 37.01 255 A 1 
ATOM 1991 C CA    . VAL A 1 255 ? -9.380  55.237  -68.733 1.00 41.61 255 A 1 
ATOM 1992 C C     . VAL A 1 255 ? -9.364  56.141  -67.480 1.00 38.03 255 A 1 
ATOM 1993 O O     . VAL A 1 255 ? -9.392  55.645  -66.354 1.00 37.20 255 A 1 
ATOM 1994 C CB    . VAL A 1 255 ? -10.751 54.570  -68.939 1.00 40.05 255 A 1 
ATOM 1995 C CG1   . VAL A 1 255 ? -11.851 55.626  -69.107 1.00 38.50 255 A 1 
ATOM 1996 C CG2   . VAL A 1 255 ? -10.770 53.701  -70.206 1.00 43.49 255 A 1 
ATOM 1997 N N     . PRO A 1 256 ? -9.358  57.491  -67.673 1.00 41.29 256 A 1 
ATOM 1998 C CA    . PRO A 1 256 ? -8.821  58.437  -66.683 1.00 44.81 256 A 1 
ATOM 1999 C C     . PRO A 1 256 ? -9.842  59.024  -65.698 1.00 43.61 256 A 1 
ATOM 2000 O O     . PRO A 1 256 ? -9.678  60.173  -65.282 1.00 42.14 256 A 1 
ATOM 2001 C CB    . PRO A 1 256 ? -8.197  59.528  -67.552 1.00 41.67 256 A 1 
ATOM 2002 C CG    . PRO A 1 256 ? -9.192  59.625  -68.702 1.00 43.00 256 A 1 
ATOM 2003 C CD    . PRO A 1 256 ? -9.552  58.157  -68.926 1.00 49.12 256 A 1 
ATOM 2004 N N     . SER A 1 257 ? -10.944 58.362  -65.424 1.00 41.91 257 A 1 
ATOM 2005 C CA    . SER A 1 257 ? -12.155 59.058  -64.962 1.00 46.22 257 A 1 
ATOM 2006 C C     . SER A 1 257 ? -11.963 59.861  -63.669 1.00 43.69 257 A 1 
ATOM 2007 O O     . SER A 1 257 ? -11.416 59.399  -62.678 1.00 44.31 257 A 1 
ATOM 2008 C CB    . SER A 1 257 ? -13.348 58.103  -64.880 1.00 44.29 257 A 1 
ATOM 2009 O OG    . SER A 1 257 ? -13.041 56.941  -64.150 1.00 43.28 257 A 1 
ATOM 2010 N N     . GLN A 1 258 ? -12.450 61.108  -63.745 1.00 40.32 258 A 1 
ATOM 2011 C CA    . GLN A 1 258 ? -11.988 62.245  -62.940 1.00 45.31 258 A 1 
ATOM 2012 C C     . GLN A 1 258 ? -12.571 62.414  -61.522 1.00 43.05 258 A 1 
ATOM 2013 O O     . GLN A 1 258 ? -12.270 63.437  -60.901 1.00 41.17 258 A 1 
ATOM 2014 C CB    . GLN A 1 258 ? -12.356 63.528  -63.703 1.00 42.24 258 A 1 
ATOM 2015 C CG    . GLN A 1 258 ? -11.574 63.799  -64.982 1.00 40.62 258 A 1 
ATOM 2016 C CD    . GLN A 1 258 ? -12.004 65.122  -65.629 1.00 38.58 258 A 1 
ATOM 2017 O OE1   . GLN A 1 258 ? -13.052 65.684  -65.366 1.00 37.04 258 A 1 
ATOM 2018 N NE2   . GLN A 1 258 ? -11.194 65.660  -66.509 1.00 36.90 258 A 1 
ATOM 2019 N N     . SER A 1 259 ? -13.459 61.567  -61.034 1.00 39.68 259 A 1 
ATOM 2020 C CA    . SER A 1 259 ? -14.586 62.035  -60.208 1.00 42.92 259 A 1 
ATOM 2021 C C     . SER A 1 259 ? -14.206 62.817  -58.942 1.00 40.68 259 A 1 
ATOM 2022 O O     . SER A 1 259 ? -13.253 62.525  -58.237 1.00 41.15 259 A 1 
ATOM 2023 C CB    . SER A 1 259 ? -15.559 60.898  -59.904 1.00 41.26 259 A 1 
ATOM 2024 O OG    . SER A 1 259 ? -14.939 59.888  -59.144 1.00 40.69 259 A 1 
ATOM 2025 N N     . THR A 1 260 ? -15.017 63.871  -58.703 1.00 41.37 260 A 1 
ATOM 2026 C CA    . THR A 1 260 ? -14.674 65.144  -58.028 1.00 46.00 260 A 1 
ATOM 2027 C C     . THR A 1 260 ? -14.988 65.258  -56.530 1.00 43.12 260 A 1 
ATOM 2028 O O     . THR A 1 260 ? -15.097 66.385  -56.041 1.00 43.62 260 A 1 
ATOM 2029 C CB    . THR A 1 260 ? -15.440 66.271  -58.740 1.00 42.78 260 A 1 
ATOM 2030 O OG1   . THR A 1 260 ? -16.750 65.853  -59.042 1.00 41.50 260 A 1 
ATOM 2031 C CG2   . THR A 1 260 ? -14.782 66.685  -60.047 1.00 44.62 260 A 1 
ATOM 2032 N N     . ILE A 1 261 ? -15.217 64.148  -55.804 1.00 36.23 261 A 1 
ATOM 2033 C CA    . ILE A 1 261 ? -16.083 64.187  -54.605 1.00 41.30 261 A 1 
ATOM 2034 C C     . ILE A 1 261 ? -15.634 65.165  -53.492 1.00 38.91 261 A 1 
ATOM 2035 O O     . ILE A 1 261 ? -14.465 65.477  -53.278 1.00 38.56 261 A 1 
ATOM 2036 C CB    . ILE A 1 261 ? -16.428 62.765  -54.098 1.00 39.51 261 A 1 
ATOM 2037 C CG1   . ILE A 1 261 ? -17.215 61.999  -55.186 1.00 39.25 261 A 1 
ATOM 2038 C CG2   . ILE A 1 261 ? -17.261 62.804  -52.798 1.00 41.60 261 A 1 
ATOM 2039 C CD1   . ILE A 1 261 ? -17.604 60.568  -54.825 1.00 40.32 261 A 1 
ATOM 2040 N N     . VAL A 1 262 ? -16.642 65.666  -52.831 1.00 34.43 262 A 1 
ATOM 2041 C CA    . VAL A 1 262 ? -16.816 66.951  -52.147 1.00 41.21 262 A 1 
ATOM 2042 C C     . VAL A 1 262 ? -16.121 67.093  -50.773 1.00 38.52 262 A 1 
ATOM 2043 O O     . VAL A 1 262 ? -15.705 66.175  -50.108 1.00 38.22 262 A 1 
ATOM 2044 C CB    . VAL A 1 262 ? -18.340 67.230  -52.035 1.00 38.40 262 A 1 
ATOM 2045 C CG1   . VAL A 1 262 ? -18.693 68.598  -51.452 1.00 36.31 262 A 1 
ATOM 2046 C CG2   . VAL A 1 262 ? -19.023 67.171  -53.411 1.00 41.28 262 A 1 
ATOM 2047 N N     . ARG A 1 263 ? -16.110 68.297  -50.357 1.00 36.35 263 A 1 
ATOM 2048 C CA    . ARG A 1 263 ? -15.225 69.107  -49.501 1.00 43.12 263 A 1 
ATOM 2049 C C     . ARG A 1 263 ? -15.380 69.013  -47.966 1.00 40.24 263 A 1 
ATOM 2050 O O     . ARG A 1 263 ? -14.646 69.734  -47.303 1.00 39.55 263 A 1 
ATOM 2051 C CB    . ARG A 1 263 ? -15.532 70.549  -49.919 1.00 40.05 263 A 1 
ATOM 2052 C CG    . ARG A 1 263 ? -14.352 71.507  -50.061 1.00 38.64 263 A 1 
ATOM 2053 C CD    . ARG A 1 263 ? -14.891 72.897  -50.417 1.00 36.10 263 A 1 
ATOM 2054 N NE    . ARG A 1 263 ? -13.865 73.777  -50.965 1.00 34.12 263 A 1 
ATOM 2055 C CZ    . ARG A 1 263 ? -14.014 75.043  -51.308 1.00 31.01 263 A 1 
ATOM 2056 N NH1   . ARG A 1 263 ? -15.153 75.661  -51.127 1.00 29.22 263 A 1 
ATOM 2057 N NH2   . ARG A 1 263 ? -13.048 75.710  -51.834 1.00 27.53 263 A 1 
ATOM 2058 N N     . ARG A 1 264 ? -16.366 68.380  -47.409 1.00 35.77 264 A 1 
ATOM 2059 C CA    . ARG A 1 264 ? -17.073 68.905  -46.217 1.00 41.49 264 A 1 
ATOM 2060 C C     . ARG A 1 264 ? -16.210 69.165  -44.956 1.00 38.00 264 A 1 
ATOM 2061 O O     . ARG A 1 264 ? -15.262 68.444  -44.697 1.00 36.04 264 A 1 
ATOM 2062 C CB    . ARG A 1 264 ? -18.310 68.058  -45.875 1.00 37.83 264 A 1 
ATOM 2063 C CG    . ARG A 1 264 ? -19.575 68.633  -46.545 1.00 35.78 264 A 1 
ATOM 2064 C CD    . ARG A 1 264 ? -20.836 67.930  -46.023 1.00 33.61 264 A 1 
ATOM 2065 N NE    . ARG A 1 264 ? -22.060 68.491  -46.627 1.00 31.41 264 A 1 
ATOM 2066 C CZ    . ARG A 1 264 ? -23.303 68.113  -46.386 1.00 28.57 264 A 1 
ATOM 2067 N NH1   . ARG A 1 264 ? -23.551 67.144  -45.539 1.00 27.18 264 A 1 
ATOM 2068 N NH2   . ARG A 1 264 ? -24.306 68.691  -46.982 1.00 26.16 264 A 1 
ATOM 2069 N N     . PRO A 1 265 ? -16.590 70.227  -44.212 1.00 33.78 265 A 1 
ATOM 2070 C CA    . PRO A 1 265 ? -15.599 71.051  -43.482 1.00 38.83 265 A 1 
ATOM 2071 C C     . PRO A 1 265 ? -15.587 70.994  -41.937 1.00 37.55 265 A 1 
ATOM 2072 O O     . PRO A 1 265 ? -14.826 71.746  -41.339 1.00 35.81 265 A 1 
ATOM 2073 C CB    . PRO A 1 265 ? -15.996 72.461  -43.922 1.00 35.02 265 A 1 
ATOM 2074 C CG    . PRO A 1 265 ? -17.529 72.404  -43.881 1.00 36.01 265 A 1 
ATOM 2075 C CD    . PRO A 1 265 ? -17.796 70.977  -44.363 1.00 42.84 265 A 1 
ATOM 2076 N N     . HIS A 1 266 ? -16.484 70.282  -41.312 1.00 38.03 266 A 1 
ATOM 2077 C CA    . HIS A 1 266 ? -16.894 70.568  -39.919 1.00 43.60 266 A 1 
ATOM 2078 C C     . HIS A 1 266 ? -15.803 70.329  -38.844 1.00 41.47 266 A 1 
ATOM 2079 O O     . HIS A 1 266 ? -14.981 69.456  -39.024 1.00 40.71 266 A 1 
ATOM 2080 C CB    . HIS A 1 266 ? -18.130 69.729  -39.580 1.00 40.75 266 A 1 
ATOM 2081 C CG    . HIS A 1 266 ? -19.419 70.297  -40.099 1.00 39.80 266 A 1 
ATOM 2082 N ND1   . HIS A 1 266 ? -20.075 71.408  -39.622 1.00 38.06 266 A 1 
ATOM 2083 C CD2   . HIS A 1 266 ? -20.199 69.778  -41.090 1.00 38.10 266 A 1 
ATOM 2084 C CE1   . HIS A 1 266 ? -21.207 71.541  -40.324 1.00 34.85 266 A 1 
ATOM 2085 N NE2   . HIS A 1 266 ? -21.325 70.578  -41.235 1.00 34.48 266 A 1 
ATOM 2086 N N     . GLN A 1 267 ? -15.816 70.940  -37.711 1.00 39.85 267 A 1 
ATOM 2087 C CA    . GLN A 1 267 ? -15.935 72.344  -37.268 1.00 44.03 267 A 1 
ATOM 2088 C C     . GLN A 1 267 ? -15.373 72.494  -35.839 1.00 42.94 267 A 1 
ATOM 2089 O O     . GLN A 1 267 ? -14.334 73.119  -35.653 1.00 41.22 267 A 1 
ATOM 2090 C CB    . GLN A 1 267 ? -17.395 72.863  -37.267 1.00 39.92 267 A 1 
ATOM 2091 C CG    . GLN A 1 267 ? -17.494 74.392  -37.378 1.00 36.81 267 A 1 
ATOM 2092 C CD    . GLN A 1 267 ? -18.929 74.906  -37.224 1.00 33.91 267 A 1 
ATOM 2093 O OE1   . GLN A 1 267 ? -19.756 74.333  -36.558 1.00 33.87 267 A 1 
ATOM 2094 N NE2   . GLN A 1 267 ? -19.258 76.026  -37.828 1.00 32.52 267 A 1 
ATOM 2095 N N     . SER A 1 268 ? -16.089 72.043  -34.867 1.00 43.70 268 A 1 
ATOM 2096 C CA    . SER A 1 268 ? -15.995 72.491  -33.465 1.00 45.89 268 A 1 
ATOM 2097 C C     . SER A 1 268 ? -15.072 71.614  -32.600 1.00 43.95 268 A 1 
ATOM 2098 O O     . SER A 1 268 ? -14.709 70.527  -33.008 1.00 42.37 268 A 1 
ATOM 2099 C CB    . SER A 1 268 ? -17.421 72.513  -32.886 1.00 42.53 268 A 1 
ATOM 2100 O OG    . SER A 1 268 ? -18.034 71.236  -32.951 1.00 39.73 268 A 1 
ATOM 2101 N N     . GLY A 1 269 ? -14.658 71.997  -31.386 1.00 39.52 269 A 1 
ATOM 2102 C CA    . GLY A 1 269 ? -15.071 73.185  -30.626 1.00 41.57 269 A 1 
ATOM 2103 C C     . GLY A 1 269 ? -14.440 73.251  -29.232 1.00 39.79 269 A 1 
ATOM 2104 O O     . GLY A 1 269 ? -13.366 73.812  -29.069 1.00 38.92 269 A 1 
ATOM 2105 N N     . TYR A 1 270 ? -15.138 72.747  -28.242 1.00 33.03 270 A 1 
ATOM 2106 C CA    . TYR A 1 270 ? -15.081 73.382  -26.920 1.00 37.03 270 A 1 
ATOM 2107 C C     . TYR A 1 270 ? -13.925 72.949  -25.989 1.00 34.22 270 A 1 
ATOM 2108 O O     . TYR A 1 270 ? -13.424 71.842  -26.042 1.00 33.23 270 A 1 
ATOM 2109 C CB    . TYR A 1 270 ? -16.448 73.253  -26.238 1.00 34.23 270 A 1 
ATOM 2110 C CG    . TYR A 1 270 ? -17.408 74.338  -26.659 1.00 35.35 270 A 1 
ATOM 2111 C CD1   . TYR A 1 270 ? -17.480 75.538  -25.914 1.00 37.93 270 A 1 
ATOM 2112 C CD2   . TYR A 1 270 ? -18.208 74.184  -27.808 1.00 39.50 270 A 1 
ATOM 2113 C CE1   . TYR A 1 270 ? -18.358 76.559  -26.317 1.00 35.70 270 A 1 
ATOM 2114 C CE2   . TYR A 1 270 ? -19.078 75.204  -28.218 1.00 34.59 270 A 1 
ATOM 2115 C CZ    . TYR A 1 270 ? -19.156 76.397  -27.466 1.00 35.49 270 A 1 
ATOM 2116 O OH    . TYR A 1 270 ? -19.997 77.402  -27.858 1.00 35.49 270 A 1 
ATOM 2117 N N     . ALA A 1 271 ? -13.572 73.871  -25.138 1.00 36.40 271 A 1 
ATOM 2118 C CA    . ALA A 1 271 ? -12.265 74.065  -24.492 1.00 38.94 271 A 1 
ATOM 2119 C C     . ALA A 1 271 ? -12.108 73.789  -22.967 1.00 37.08 271 A 1 
ATOM 2120 O O     . ALA A 1 271 ? -10.961 73.684  -22.546 1.00 36.28 271 A 1 
ATOM 2121 C CB    . ALA A 1 271 ? -11.908 75.532  -24.762 1.00 36.06 271 A 1 
ATOM 2122 N N     . PRO A 1 272 ? -13.093 73.872  -22.138 1.00 33.88 272 A 1 
ATOM 2123 C CA    . PRO A 1 272 ? -12.978 74.457  -20.788 1.00 38.47 272 A 1 
ATOM 2124 C C     . PRO A 1 272 ? -12.366 73.514  -19.707 1.00 38.35 272 A 1 
ATOM 2125 O O     . PRO A 1 272 ? -12.194 72.336  -19.982 1.00 38.03 272 A 1 
ATOM 2126 C CB    . PRO A 1 272 ? -14.423 74.854  -20.480 1.00 35.47 272 A 1 
ATOM 2127 C CG    . PRO A 1 272 ? -15.240 73.713  -21.089 1.00 36.77 272 A 1 
ATOM 2128 C CD    . PRO A 1 272 ? -14.455 73.447  -22.374 1.00 45.72 272 A 1 
ATOM 2129 N N     . LEU A 1 273 ? -12.075 73.847  -18.460 1.00 37.06 273 A 1 
ATOM 2130 C CA    . LEU A 1 273 ? -11.911 75.156  -17.789 1.00 42.27 273 A 1 
ATOM 2131 C C     . LEU A 1 273 ? -11.078 75.030  -16.485 1.00 40.95 273 A 1 
ATOM 2132 O O     . LEU A 1 273 ? -9.958  75.506  -16.429 1.00 40.87 273 A 1 
ATOM 2133 C CB    . LEU A 1 273 ? -13.292 75.792  -17.439 1.00 38.09 273 A 1 
ATOM 2134 C CG    . LEU A 1 273 ? -13.414 77.295  -17.754 1.00 37.37 273 A 1 
ATOM 2135 C CD1   . LEU A 1 273 ? -14.871 77.739  -17.572 1.00 37.70 273 A 1 
ATOM 2136 C CD2   . LEU A 1 273 ? -12.553 78.185  -16.875 1.00 41.87 273 A 1 
ATOM 2137 N N     . VAL A 1 274 ? -11.655 74.529  -15.418 1.00 34.04 274 A 1 
ATOM 2138 C CA    . VAL A 1 274 ? -11.408 74.923  -14.001 1.00 39.65 274 A 1 
ATOM 2139 C C     . VAL A 1 274 ? -10.419 73.980  -13.276 1.00 36.76 274 A 1 
ATOM 2140 O O     . VAL A 1 274 ? -10.314 72.820  -13.666 1.00 36.15 274 A 1 
ATOM 2141 C CB    . VAL A 1 274 ? -12.758 74.941  -13.248 1.00 36.57 274 A 1 
ATOM 2142 C CG1   . VAL A 1 274 ? -12.742 75.806  -11.997 1.00 35.75 274 A 1 
ATOM 2143 C CG2   . VAL A 1 274 ? -13.946 75.429  -14.075 1.00 43.21 274 A 1 
ATOM 2144 N N     . GLY A 1 275 ? -9.682  74.311  -12.225 1.00 38.22 275 A 1 
ATOM 2145 C CA    . GLY A 1 275 ? -9.490  75.575  -11.481 1.00 39.33 275 A 1 
ATOM 2146 C C     . GLY A 1 275 ? -8.863  75.444  -10.080 1.00 36.97 275 A 1 
ATOM 2147 O O     . GLY A 1 275 ? -7.966  76.213  -9.761  1.00 36.42 275 A 1 
ATOM 2148 N N     . ALA A 1 276 ? -9.349  74.561  -9.232  1.00 38.00 276 A 1 
ATOM 2149 C CA    . ALA A 1 276 ? -9.395  74.830  -7.781  1.00 40.84 276 A 1 
ATOM 2150 C C     . ALA A 1 276 ? -8.060  74.795  -6.986  1.00 38.67 276 A 1 
ATOM 2151 O O     . ALA A 1 276 ? -7.070  74.199  -7.384  1.00 38.31 276 A 1 
ATOM 2152 C CB    . ALA A 1 276 ? -10.436 73.906  -7.150  1.00 37.91 276 A 1 
ATOM 2153 N N     . GLU A 1 277 ? -8.130  75.440  -5.823  1.00 37.75 277 A 1 
ATOM 2154 C CA    . GLU A 1 277 ? -7.049  76.194  -5.167  1.00 42.06 277 A 1 
ATOM 2155 C C     . GLU A 1 277 ? -6.164  75.505  -4.090  1.00 40.59 277 A 1 
ATOM 2156 O O     . GLU A 1 277 ? -4.948  75.649  -4.141  1.00 40.46 277 A 1 
ATOM 2157 C CB    . GLU A 1 277 ? -7.706  77.395  -4.445  1.00 38.24 277 A 1 
ATOM 2158 C CG    . GLU A 1 277 ? -8.502  78.391  -5.275  1.00 38.08 277 A 1 
ATOM 2159 C CD    . GLU A 1 277 ? -9.175  79.408  -4.348  1.00 39.66 277 A 1 
ATOM 2160 O OE1   . GLU A 1 277 ? -8.897  80.621  -4.490  1.00 38.24 277 A 1 
ATOM 2161 O OE2   . GLU A 1 277 ? -9.969  78.971  -3.485  1.00 39.20 277 A 1 
ATOM 2162 N N     . GLN A 1 278 ? -6.746  74.981  -3.018  1.00 38.19 278 A 1 
ATOM 2163 C CA    . GLN A 1 278 ? -6.530  75.653  -1.726  1.00 41.62 278 A 1 
ATOM 2164 C C     . GLN A 1 278 ? -5.400  75.110  -0.797  1.00 39.78 278 A 1 
ATOM 2165 O O     . GLN A 1 278 ? -4.543  74.339  -1.163  1.00 38.19 278 A 1 
ATOM 2166 C CB    . GLN A 1 278 ? -7.866  75.809  -0.964  1.00 37.51 278 A 1 
ATOM 2167 C CG    . GLN A 1 278 ? -8.482  77.193  -1.095  1.00 34.05 278 A 1 
ATOM 2168 C CD    . GLN A 1 278 ? -9.674  77.428  -0.164  1.00 32.85 278 A 1 
ATOM 2169 O OE1   . GLN A 1 278 ? -10.035 76.618  0.673   1.00 34.19 278 A 1 
ATOM 2170 N NE2   . GLN A 1 278 ? -10.311 78.576  -0.262  1.00 32.55 278 A 1 
ATOM 2171 N N     . ALA A 1 279 ? -5.429  75.636  0.381   1.00 38.26 279 A 1 
ATOM 2172 C CA    . ALA A 1 279 ? -4.423  75.995  1.399   1.00 39.69 279 A 1 
ATOM 2173 C C     . ALA A 1 279 ? -3.987  74.848  2.368   1.00 36.44 279 A 1 
ATOM 2174 O O     . ALA A 1 279 ? -4.372  73.714  2.184   1.00 36.26 279 A 1 
ATOM 2175 C CB    . ALA A 1 279 ? -5.119  77.153  2.127   1.00 37.45 279 A 1 
ATOM 2176 N N     . ALA A 1 280 ? -3.262  75.043  3.472   1.00 37.17 280 A 1 
ATOM 2177 C CA    . ALA A 1 280 ? -2.282  76.063  3.867   1.00 38.29 280 A 1 
ATOM 2178 C C     . ALA A 1 280 ? -1.405  75.592  5.055   1.00 35.01 280 A 1 
ATOM 2179 O O     . ALA A 1 280 ? -0.194  75.540  4.948   1.00 34.60 280 A 1 
ATOM 2180 C CB    . ALA A 1 280 ? -2.968  77.373  4.301   1.00 36.14 280 A 1 
ATOM 2181 N N     . SER A 1 281 ? -1.982  75.408  6.202   1.00 47.76 281 A 1 
ATOM 2182 C CA    . SER A 1 281 ? -1.335  75.673  7.513   1.00 49.02 281 A 1 
ATOM 2183 C C     . SER A 1 281 ? -0.634  74.457  8.155   1.00 46.45 281 A 1 
ATOM 2184 O O     . SER A 1 281 ? -0.830  73.340  7.717   1.00 46.21 281 A 1 
ATOM 2185 C CB    . SER A 1 281 ? -2.428  76.214  8.442   1.00 46.62 281 A 1 
ATOM 2186 O OG    . SER A 1 281 ? -3.400  75.233  8.750   1.00 42.95 281 A 1 
ATOM 2187 N N     . ALA A 1 282 ? 0.106   74.576  9.263   1.00 39.39 282 A 1 
ATOM 2188 C CA    . ALA A 1 282 ? 1.097   75.571  9.731   1.00 41.00 282 A 1 
ATOM 2189 C C     . ALA A 1 282 ? 1.854   75.057  10.979  1.00 38.02 282 A 1 
ATOM 2190 O O     . ALA A 1 282 ? 3.069   75.081  11.026  1.00 38.46 282 A 1 
ATOM 2191 C CB    . ALA A 1 282 ? 0.464   76.919  10.074  1.00 38.65 282 A 1 
ATOM 2192 N N     . THR A 1 283 ? 1.154   74.713  12.027  1.00 45.10 283 A 1 
ATOM 2193 C CA    . THR A 1 283 ? 1.615   74.781  13.439  1.00 47.78 283 A 1 
ATOM 2194 C C     . THR A 1 283 ? 2.405   73.551  13.930  1.00 46.41 283 A 1 
ATOM 2195 O O     . THR A 1 283 ? 2.332   72.509  13.303  1.00 45.67 283 A 1 
ATOM 2196 C CB    . THR A 1 283 ? 0.375   74.951  14.327  1.00 42.41 283 A 1 
ATOM 2197 O OG1   . THR A 1 283 ? -0.585  73.948  14.062  1.00 40.08 283 A 1 
ATOM 2198 C CG2   . THR A 1 283 ? -0.313  76.288  14.123  1.00 44.39 283 A 1 
ATOM 2199 N N     . ALA A 1 284 ? 3.128   73.532  15.060  1.00 34.84 284 A 1 
ATOM 2200 C CA    . ALA A 1 284 ? 3.771   74.598  15.848  1.00 38.09 284 A 1 
ATOM 2201 C C     . ALA A 1 284 ? 4.829   74.041  16.833  1.00 36.29 284 A 1 
ATOM 2202 O O     . ALA A 1 284 ? 6.019   74.240  16.639  1.00 34.97 284 A 1 
ATOM 2203 C CB    . ALA A 1 284 ? 2.750   75.408  16.654  1.00 35.12 284 A 1 
ATOM 2204 N N     . GLY A 1 285 ? 4.421   73.497  17.944  1.00 41.29 285 A 1 
ATOM 2205 C CA    . GLY A 1 285 ? 5.231   73.532  19.181  1.00 42.02 285 A 1 
ATOM 2206 C C     . GLY A 1 285 ? 6.066   72.271  19.503  1.00 40.37 285 A 1 
ATOM 2207 O O     . GLY A 1 285 ? 6.121   71.360  18.703  1.00 40.59 285 A 1 
ATOM 2208 N N     . ALA A 1 286 ? 6.692   72.124  20.669  1.00 35.54 286 A 1 
ATOM 2209 C CA    . ALA A 1 286 ? 7.414   73.124  21.476  1.00 39.05 286 A 1 
ATOM 2210 C C     . ALA A 1 286 ? 8.439   72.442  22.421  1.00 37.57 286 A 1 
ATOM 2211 O O     . ALA A 1 286 ? 9.634   72.551  22.207  1.00 36.32 286 A 1 
ATOM 2212 C CB    . ALA A 1 286 ? 6.473   74.000  22.299  1.00 35.79 286 A 1 
ATOM 2213 N N     . SER A 1 287 ? 8.000   71.841  23.502  1.00 45.99 287 A 1 
ATOM 2214 C CA    . SER A 1 287 ? 8.767   71.749  24.767  1.00 48.41 287 A 1 
ATOM 2215 C C     . SER A 1 287 ? 9.571   70.445  24.959  1.00 47.17 287 A 1 
ATOM 2216 O O     . SER A 1 287 ? 9.339   69.488  24.252  1.00 46.26 287 A 1 
ATOM 2217 C CB    . SER A 1 287 ? 7.746   71.901  25.900  1.00 45.12 287 A 1 
ATOM 2218 O OG    . SER A 1 287 ? 6.815   70.834  25.925  1.00 40.32 287 A 1 
ATOM 2219 N N     . ALA A 1 288 ? 10.481  70.281  25.972  1.00 39.52 288 A 1 
ATOM 2220 C CA    . ALA A 1 288 ? 11.347  71.253  26.679  1.00 42.01 288 A 1 
ATOM 2221 C C     . ALA A 1 288 ? 12.485  70.542  27.470  1.00 40.67 288 A 1 
ATOM 2222 O O     . ALA A 1 288 ? 13.649  70.746  27.190  1.00 38.72 288 A 1 
ATOM 2223 C CB    . ALA A 1 288 ? 10.551  72.119  27.657  1.00 38.73 288 A 1 
ATOM 2224 N N     . TYR A 1 289 ? 12.156  69.822  28.517  1.00 33.26 289 A 1 
ATOM 2225 C CA    . TYR A 1 289 ? 12.984  69.632  29.740  1.00 37.98 289 A 1 
ATOM 2226 C C     . TYR A 1 289 ? 13.700  68.251  29.781  1.00 35.91 289 A 1 
ATOM 2227 O O     . TYR A 1 289 ? 13.390  67.412  28.950  1.00 34.79 289 A 1 
ATOM 2228 C CB    . TYR A 1 289 ? 12.003  69.777  30.922  1.00 35.22 289 A 1 
ATOM 2229 C CG    . TYR A 1 289 ? 11.542  71.174  31.268  1.00 36.36 289 A 1 
ATOM 2230 C CD1   . TYR A 1 289 ? 12.372  72.013  32.038  1.00 38.49 289 A 1 
ATOM 2231 C CD2   . TYR A 1 289 ? 10.273  71.614  30.878  1.00 40.36 289 A 1 
ATOM 2232 C CE1   . TYR A 1 289 ? 11.928  73.285  32.406  1.00 37.21 289 A 1 
ATOM 2233 C CE2   . TYR A 1 289 ? 9.829   72.910  31.253  1.00 36.43 289 A 1 
ATOM 2234 C CZ    . TYR A 1 289 ? 10.661  73.743  32.022  1.00 37.06 289 A 1 
ATOM 2235 O OH    . TYR A 1 289 ? 10.237  74.984  32.379  1.00 35.67 289 A 1 
ATOM 2236 N N     . THR A 1 290 ? 14.611  67.856  30.694  1.00 45.17 290 A 1 
ATOM 2237 C CA    . THR A 1 290 ? 15.517  68.492  31.685  1.00 48.47 290 A 1 
ATOM 2238 C C     . THR A 1 290 ? 16.690  67.530  32.014  1.00 47.60 290 A 1 
ATOM 2239 O O     . THR A 1 290 ? 16.778  66.447  31.463  1.00 46.22 290 A 1 
ATOM 2240 C CB    . THR A 1 290 ? 14.865  68.817  33.049  1.00 43.85 290 A 1 
ATOM 2241 O OG1   . THR A 1 290 ? 13.692  68.058  33.275  1.00 43.46 290 A 1 
ATOM 2242 C CG2   . THR A 1 290 ? 14.558  70.281  33.235  1.00 49.27 290 A 1 
ATOM 2243 N N     . ASP A 1 291 ? 17.517  67.910  32.977  1.00 43.82 291 A 1 
ATOM 2244 C CA    . ASP A 1 291 ? 18.968  67.682  33.154  1.00 49.57 291 A 1 
ATOM 2245 C C     . ASP A 1 291 ? 19.564  66.327  33.606  1.00 48.73 291 A 1 
ATOM 2246 O O     . ASP A 1 291 ? 20.704  66.038  33.260  1.00 47.42 291 A 1 
ATOM 2247 C CB    . ASP A 1 291 ? 19.433  68.679  34.221  1.00 44.62 291 A 1 
ATOM 2248 C CG    . ASP A 1 291 ? 19.176  70.135  33.877  1.00 40.28 291 A 1 
ATOM 2249 O OD1   . ASP A 1 291 ? 19.516  70.534  32.748  1.00 39.47 291 A 1 
ATOM 2250 O OD2   . ASP A 1 291 ? 18.615  70.821  34.748  1.00 40.38 291 A 1 
ATOM 2251 N N     . SER A 1 292 ? 18.972  65.618  34.526  1.00 40.22 292 A 1 
ATOM 2252 C CA    . SER A 1 292 ? 19.644  65.179  35.780  1.00 44.30 292 A 1 
ATOM 2253 C C     . SER A 1 292 ? 20.924  64.296  35.716  1.00 43.02 292 A 1 
ATOM 2254 O O     . SER A 1 292 ? 21.214  63.626  34.753  1.00 41.58 292 A 1 
ATOM 2255 C CB    . SER A 1 292 ? 18.612  64.542  36.708  1.00 40.88 292 A 1 
ATOM 2256 O OG    . SER A 1 292 ? 19.145  64.341  37.992  1.00 37.12 292 A 1 
ATOM 2257 N N     . VAL A 1 293 ? 21.649  64.271  36.839  1.00 40.07 293 A 1 
ATOM 2258 C CA    . VAL A 1 293 ? 23.066  64.640  37.076  1.00 45.17 293 A 1 
ATOM 2259 C C     . VAL A 1 293 ? 24.101  63.499  37.216  1.00 44.24 293 A 1 
ATOM 2260 O O     . VAL A 1 293 ? 25.113  63.483  36.524  1.00 43.74 293 A 1 
ATOM 2261 C CB    . VAL A 1 293 ? 23.137  65.456  38.392  1.00 41.39 293 A 1 
ATOM 2262 C CG1   . VAL A 1 293 ? 24.511  66.063  38.648  1.00 39.64 293 A 1 
ATOM 2263 C CG2   . VAL A 1 293 ? 22.136  66.613  38.457  1.00 44.53 293 A 1 
ATOM 2264 N N     . ASN A 1 294 ? 23.966  62.698  38.250  1.00 37.16 294 A 1 
ATOM 2265 C CA    . ASN A 1 294 ? 25.060  62.117  39.068  1.00 41.39 294 A 1 
ATOM 2266 C C     . ASN A 1 294 ? 25.682  60.811  38.532  1.00 38.38 294 A 1 
ATOM 2267 O O     . ASN A 1 294 ? 25.134  60.216  37.622  1.00 36.30 294 A 1 
ATOM 2268 C CB    . ASN A 1 294 ? 24.453  61.869  40.468  1.00 39.43 294 A 1 
ATOM 2269 C CG    . ASN A 1 294 ? 24.278  63.112  41.319  1.00 36.31 294 A 1 
ATOM 2270 O OD1   . ASN A 1 294 ? 24.983  64.088  41.195  1.00 37.65 294 A 1 
ATOM 2271 N ND2   . ASN A 1 294 ? 23.337  63.087  42.235  1.00 39.61 294 A 1 
ATOM 2272 N N     . ASN A 1 295 ? 26.697  60.189  39.097  1.00 38.30 295 A 1 
ATOM 2273 C CA    . ASN A 1 295 ? 27.927  60.404  39.868  1.00 41.31 295 A 1 
ATOM 2274 C C     . ASN A 1 295 ? 28.756  59.098  39.648  1.00 39.05 295 A 1 
ATOM 2275 O O     . ASN A 1 295 ? 28.314  58.239  38.897  1.00 35.98 295 A 1 
ATOM 2276 C CB    . ASN A 1 295 ? 27.574  60.619  41.363  1.00 38.29 295 A 1 
ATOM 2277 C CG    . ASN A 1 295 ? 28.216  61.840  41.998  1.00 34.77 295 A 1 
ATOM 2278 O OD1   . ASN A 1 295 ? 29.028  62.538  41.435  1.00 35.98 295 A 1 
ATOM 2279 N ND2   . ASN A 1 295 ? 27.846  62.130  43.238  1.00 36.98 295 A 1 
ATOM 2280 N N     . SER A 1 296 ? 29.810  58.709  40.243  1.00 35.74 296 A 1 
ATOM 2281 C CA    . SER A 1 296 ? 31.199  59.125  40.336  1.00 38.85 296 A 1 
ATOM 2282 C C     . SER A 1 296 ? 32.183  57.951  40.224  1.00 36.95 296 A 1 
ATOM 2283 O O     . SER A 1 296 ? 33.244  58.134  39.660  1.00 35.94 296 A 1 
ATOM 2284 C CB    . SER A 1 296 ? 31.450  59.761  41.719  1.00 36.78 296 A 1 
ATOM 2285 O OG    . SER A 1 296 ? 30.996  58.906  42.751  1.00 35.83 296 A 1 
ATOM 2286 N N     . ILE A 1 297 ? 31.960  56.780  40.844  1.00 28.70 297 A 1 
ATOM 2287 C CA    . ILE A 1 297 ? 33.043  55.993  41.469  1.00 32.07 297 A 1 
ATOM 2288 C C     . ILE A 1 297 ? 33.962  55.271  40.461  1.00 31.59 297 A 1 
ATOM 2289 O O     . ILE A 1 297 ? 33.518  54.673  39.492  1.00 29.67 297 A 1 
ATOM 2290 C CB    . ILE A 1 297 ? 32.504  55.070  42.581  1.00 29.60 297 A 1 
ATOM 2291 C CG1   . ILE A 1 297 ? 31.753  55.904  43.652  1.00 28.71 297 A 1 
ATOM 2292 C CG2   . ILE A 1 297 ? 33.645  54.281  43.260  1.00 32.90 297 A 1 
ATOM 2293 C CD1   . ILE A 1 297 ? 31.093  55.092  44.772  1.00 32.23 297 A 1 
ATOM 2294 N N     . SER A 1 298 ? 35.275  55.310  40.802  1.00 38.63 298 A 1 
ATOM 2295 C CA    . SER A 1 298 ? 36.448  55.233  39.908  1.00 40.52 298 A 1 
ATOM 2296 C C     . SER A 1 298 ? 37.201  53.898  39.809  1.00 39.53 298 A 1 
ATOM 2297 O O     . SER A 1 298 ? 38.296  53.910  39.251  1.00 38.10 298 A 1 
ATOM 2298 C CB    . SER A 1 298 ? 37.450  56.264  40.426  1.00 38.26 298 A 1 
ATOM 2299 O OG    . SER A 1 298 ? 37.844  55.948  41.752  1.00 36.26 298 A 1 
ATOM 2300 N N     . PHE A 1 299 ? 36.769  52.823  40.431  1.00 35.47 299 A 1 
ATOM 2301 C CA    . PHE A 1 299 ? 37.716  51.823  40.961  1.00 37.60 299 A 1 
ATOM 2302 C C     . PHE A 1 299 ? 38.674  51.207  39.907  1.00 38.06 299 A 1 
ATOM 2303 O O     . PHE A 1 299 ? 38.279  50.825  38.815  1.00 35.52 299 A 1 
ATOM 2304 C CB    . PHE A 1 299 ? 36.982  50.760  41.788  1.00 34.05 299 A 1 
ATOM 2305 C CG    . PHE A 1 299 ? 37.553  50.616  43.186  1.00 33.29 299 A 1 
ATOM 2306 C CD1   . PHE A 1 299 ? 38.576  49.692  43.445  1.00 34.24 299 A 1 
ATOM 2307 C CD2   . PHE A 1 299 ? 37.082  51.446  44.209  1.00 35.37 299 A 1 
ATOM 2308 C CE1   . PHE A 1 299 ? 39.112  49.584  44.747  1.00 32.08 299 A 1 
ATOM 2309 C CE2   . PHE A 1 299 ? 37.615  51.343  45.508  1.00 29.86 299 A 1 
ATOM 2310 C CZ    . PHE A 1 299 ? 38.628  50.412  45.780  1.00 30.21 299 A 1 
ATOM 2311 N N     . SER A 1 300 ? 39.976  51.133  40.313  1.00 38.12 300 A 1 
ATOM 2312 C CA    . SER A 1 300 ? 41.157  51.214  39.429  1.00 41.83 300 A 1 
ATOM 2313 C C     . SER A 1 300 ? 41.763  49.894  38.927  1.00 40.47 300 A 1 
ATOM 2314 O O     . SER A 1 300 ? 42.774  49.952  38.245  1.00 39.89 300 A 1 
ATOM 2315 C CB    . SER A 1 300 ? 42.240  51.943  40.234  1.00 39.51 300 A 1 
ATOM 2316 O OG    . SER A 1 300 ? 43.447  52.109  39.547  1.00 37.22 300 A 1 
ATOM 2317 N N     . MET A 1 301 ? 41.303  48.718  39.365  1.00 41.98 301 A 1 
ATOM 2318 C CA    . MET A 1 301 ? 42.172  47.549  39.570  1.00 45.20 301 A 1 
ATOM 2319 C C     . MET A 1 301 ? 43.042  47.169  38.352  1.00 45.89 301 A 1 
ATOM 2320 O O     . MET A 1 301 ? 42.564  46.900  37.254  1.00 43.55 301 A 1 
ATOM 2321 C CB    . MET A 1 301 ? 41.394  46.329  40.072  1.00 41.41 301 A 1 
ATOM 2322 C CG    . MET A 1 301 ? 41.229  46.366  41.607  1.00 40.22 301 A 1 
ATOM 2323 S SD    . MET A 1 301 ? 40.640  44.796  42.299  1.00 40.82 301 A 1 
ATOM 2324 C CE    . MET A 1 301 ? 40.685  45.192  44.056  1.00 37.12 301 A 1 
ATOM 2325 N N     . GLU A 1 302 ? 44.364  47.112  38.650  1.00 33.05 302 A 1 
ATOM 2326 C CA    . GLU A 1 302 ? 45.473  46.737  37.766  1.00 37.10 302 A 1 
ATOM 2327 C C     . GLU A 1 302 ? 45.400  45.246  37.354  1.00 36.25 302 A 1 
ATOM 2328 O O     . GLU A 1 302 ? 45.879  44.369  38.061  1.00 33.75 302 A 1 
ATOM 2329 C CB    . GLU A 1 302 ? 46.804  46.994  38.491  1.00 33.70 302 A 1 
ATOM 2330 C CG    . GLU A 1 302 ? 47.117  48.465  38.782  1.00 31.99 302 A 1 
ATOM 2331 C CD    . GLU A 1 302 ? 48.437  48.615  39.550  1.00 31.42 302 A 1 
ATOM 2332 O OE1   . GLU A 1 302 ? 49.267  49.449  39.124  1.00 30.52 302 A 1 
ATOM 2333 O OE2   . GLU A 1 302 ? 48.592  47.915  40.566  1.00 31.22 302 A 1 
ATOM 2334 N N     . ALA A 1 303 ? 44.824  44.953  36.208  1.00 41.46 303 A 1 
ATOM 2335 C CA    . ALA A 1 303 ? 44.867  43.587  35.674  1.00 43.92 303 A 1 
ATOM 2336 C C     . ALA A 1 303 ? 46.286  43.251  35.168  1.00 42.65 303 A 1 
ATOM 2337 O O     . ALA A 1 303 ? 46.767  43.846  34.200  1.00 41.53 303 A 1 
ATOM 2338 C CB    . ALA A 1 303 ? 43.797  43.422  34.602  1.00 41.44 303 A 1 
ATOM 2339 N N     . GLY A 1 304 ? 46.976  42.323  35.840  1.00 38.27 304 A 1 
ATOM 2340 C CA    . GLY A 1 304 ? 48.374  41.976  35.597  1.00 40.39 304 A 1 
ATOM 2341 C C     . GLY A 1 304 ? 48.671  41.323  34.238  1.00 38.57 304 A 1 
ATOM 2342 O O     . GLY A 1 304 ? 47.810  40.767  33.577  1.00 37.82 304 A 1 
ATOM 2343 N N     . ILE A 1 305 ? 49.983  41.374  33.880  1.00 32.18 305 A 1 
ATOM 2344 C CA    . ILE A 1 305 ? 50.599  41.172  32.543  1.00 37.69 305 A 1 
ATOM 2345 C C     . ILE A 1 305 ? 50.761  39.674  32.157  1.00 36.39 305 A 1 
ATOM 2346 O O     . ILE A 1 305 ? 51.704  39.323  31.463  1.00 34.00 305 A 1 
ATOM 2347 C CB    . ILE A 1 305 ? 51.940  41.944  32.506  1.00 34.86 305 A 1 
ATOM 2348 C CG1   . ILE A 1 305 ? 51.784  43.416  32.987  1.00 33.31 305 A 1 
ATOM 2349 C CG2   . ILE A 1 305 ? 52.620  41.969  31.126  1.00 36.00 305 A 1 
ATOM 2350 C CD1   . ILE A 1 305 ? 53.105  44.152  33.229  1.00 34.75 305 A 1 
ATOM 2351 N N     . VAL A 1 306 ? 49.933  38.738  32.624  1.00 36.83 306 A 1 
ATOM 2352 C CA    . VAL A 1 306 ? 50.263  37.295  32.539  1.00 41.60 306 A 1 
ATOM 2353 C C     . VAL A 1 306 ? 50.661  36.869  31.104  1.00 39.74 306 A 1 
ATOM 2354 O O     . VAL A 1 306 ? 49.974  37.239  30.155  1.00 38.21 306 A 1 
ATOM 2355 C CB    . VAL A 1 306 ? 49.154  36.404  33.120  1.00 38.45 306 A 1 
ATOM 2356 C CG1   . VAL A 1 306 ? 49.573  34.929  33.172  1.00 35.66 306 A 1 
ATOM 2357 C CG2   . VAL A 1 306 ? 48.806  36.819  34.549  1.00 39.67 306 A 1 
ATOM 2358 N N     . PRO A 1 307 ? 51.817  36.187  30.946  1.00 40.12 307 A 1 
ATOM 2359 C CA    . PRO A 1 307 ? 52.600  36.215  29.720  1.00 42.37 307 A 1 
ATOM 2360 C C     . PRO A 1 307 ? 52.060  35.352  28.571  1.00 41.73 307 A 1 
ATOM 2361 O O     . PRO A 1 307 ? 51.248  34.446  28.722  1.00 40.26 307 A 1 
ATOM 2362 C CB    . PRO A 1 307 ? 54.019  35.799  30.134  1.00 39.18 307 A 1 
ATOM 2363 C CG    . PRO A 1 307 ? 53.778  34.870  31.318  1.00 39.64 307 A 1 
ATOM 2364 C CD    . PRO A 1 307 ? 52.608  35.552  32.010  1.00 46.08 307 A 1 
ATOM 2365 N N     . ASP A 1 308 ? 52.680  35.645  27.452  1.00 51.28 308 A 1 
ATOM 2366 C CA    . ASP A 1 308 ? 52.310  35.327  26.076  1.00 54.38 308 A 1 
ATOM 2367 C C     . ASP A 1 308 ? 52.560  33.864  25.636  1.00 53.78 308 A 1 
ATOM 2368 O O     . ASP A 1 308 ? 53.091  33.623  24.552  1.00 51.81 308 A 1 
ATOM 2369 C CB    . ASP A 1 308 ? 53.114  36.316  25.211  1.00 49.22 308 A 1 
ATOM 2370 C CG    . ASP A 1 308 ? 52.394  36.877  23.993  1.00 44.57 308 A 1 
ATOM 2371 O OD1   . ASP A 1 308 ? 51.168  36.706  23.882  1.00 43.13 308 A 1 
ATOM 2372 O OD2   . ASP A 1 308 ? 53.111  37.535  23.202  1.00 43.56 308 A 1 
ATOM 2373 N N     . ASN A 1 309 ? 52.287  32.875  26.469  1.00 46.80 309 A 1 
ATOM 2374 C CA    . ASN A 1 309 ? 52.643  31.491  26.123  1.00 49.63 309 A 1 
ATOM 2375 C C     . ASN A 1 309 ? 51.845  31.010  24.903  1.00 46.43 309 A 1 
ATOM 2376 O O     . ASN A 1 309 ? 50.771  30.415  25.002  1.00 44.49 309 A 1 
ATOM 2377 C CB    . ASN A 1 309 ? 52.535  30.564  27.341  1.00 46.24 309 A 1 
ATOM 2378 C CG    . ASN A 1 309 ? 53.868  30.330  28.047  1.00 42.97 309 A 1 
ATOM 2379 O OD1   . ASN A 1 309 ? 54.938  30.475  27.492  1.00 42.66 309 A 1 
ATOM 2380 N ND2   . ASN A 1 309 ? 53.834  29.905  29.280  1.00 44.10 309 A 1 
ATOM 2381 N N     . THR A 1 310 ? 52.441  31.264  23.741  1.00 50.15 310 A 1 
ATOM 2382 C CA    . THR A 1 310 ? 51.985  30.872  22.400  1.00 52.24 310 A 1 
ATOM 2383 C C     . THR A 1 310 ? 52.120  29.371  22.197  1.00 51.57 310 A 1 
ATOM 2384 O O     . THR A 1 310 ? 52.899  28.899  21.366  1.00 50.74 310 A 1 
ATOM 2385 C CB    . THR A 1 310 ? 52.758  31.635  21.314  1.00 47.09 310 A 1 
ATOM 2386 O OG1   . THR A 1 310 ? 54.149  31.650  21.598  1.00 42.78 310 A 1 
ATOM 2387 C CG2   . THR A 1 310 ? 52.317  33.081  21.197  1.00 44.44 310 A 1 
ATOM 2388 N N     . VAL A 1 311 ? 51.378  28.579  22.965  1.00 43.49 311 A 1 
ATOM 2389 C CA    . VAL A 1 311 ? 51.279  27.134  22.723  1.00 46.86 311 A 1 
ATOM 2390 C C     . VAL A 1 311 ? 50.575  26.972  21.376  1.00 46.27 311 A 1 
ATOM 2391 O O     . VAL A 1 311 ? 49.354  27.063  21.279  1.00 45.17 311 A 1 
ATOM 2392 C CB    . VAL A 1 311 ? 50.571  26.391  23.854  1.00 42.45 311 A 1 
ATOM 2393 C CG1   . VAL A 1 311 ? 50.627  24.874  23.597  1.00 39.54 311 A 1 
ATOM 2394 C CG2   . VAL A 1 311 ? 51.240  26.652  25.208  1.00 43.31 311 A 1 
ATOM 2395 N N     . GLN A 1 312 ? 51.400  26.780  20.352  1.00 52.08 312 A 1 
ATOM 2396 C CA    . GLN A 1 312 ? 50.929  26.380  19.031  1.00 53.70 312 A 1 
ATOM 2397 C C     . GLN A 1 312 ? 50.246  25.013  19.158  1.00 54.94 312 A 1 
ATOM 2398 O O     . GLN A 1 312 ? 50.868  23.971  18.968  1.00 52.94 312 A 1 
ATOM 2399 C CB    . GLN A 1 312 ? 52.086  26.308  18.027  1.00 47.84 312 A 1 
ATOM 2400 C CG    . GLN A 1 312 ? 52.606  27.665  17.558  1.00 44.31 312 A 1 
ATOM 2401 C CD    . GLN A 1 312 ? 53.681  27.529  16.484  1.00 41.68 312 A 1 
ATOM 2402 O OE1   . GLN A 1 312 ? 54.256  26.488  16.233  1.00 39.80 312 A 1 
ATOM 2403 N NE2   . GLN A 1 312 ? 54.002  28.609  15.787  1.00 37.74 312 A 1 
ATOM 2404 N N     . SER A 1 313 ? 48.962  25.006  19.518  1.00 51.07 313 A 1 
ATOM 2405 C CA    . SER A 1 313 ? 48.136  23.805  19.448  1.00 52.32 313 A 1 
ATOM 2406 C C     . SER A 1 313 ? 47.991  23.453  17.975  1.00 52.31 313 A 1 
ATOM 2407 O O     . SER A 1 313 ? 47.109  23.960  17.283  1.00 50.49 313 A 1 
ATOM 2408 C CB    . SER A 1 313 ? 46.793  24.018  20.146  1.00 48.05 313 A 1 
ATOM 2409 O OG    . SER A 1 313 ? 46.073  25.098  19.593  1.00 46.00 313 A 1 
ATOM 2410 N N     . SER A 1 314 ? 48.937  22.652  17.485  1.00 45.07 314 A 1 
ATOM 2411 C CA    . SER A 1 314 ? 48.842  22.059  16.156  1.00 46.98 314 A 1 
ATOM 2412 C C     . SER A 1 314 ? 47.563  21.234  16.141  1.00 45.31 314 A 1 
ATOM 2413 O O     . SER A 1 314 ? 47.512  20.119  16.664  1.00 44.12 314 A 1 
ATOM 2414 C CB    . SER A 1 314 ? 50.074  21.208  15.849  1.00 42.76 314 A 1 
ATOM 2415 O OG    . SER A 1 314 ? 50.313  20.251  16.860  1.00 41.40 314 A 1 
ATOM 2416 N N     . ILE A 1 315 ? 46.508  21.840  15.596  1.00 49.87 315 A 1 
ATOM 2417 C CA    . ILE A 1 315 ? 45.244  21.151  15.349  1.00 51.11 315 A 1 
ATOM 2418 C C     . ILE A 1 315 ? 45.572  20.068  14.320  1.00 51.10 315 A 1 
ATOM 2419 O O     . ILE A 1 315 ? 45.582  20.328  13.119  1.00 49.71 315 A 1 
ATOM 2420 C CB    . ILE A 1 315 ? 44.142  22.130  14.891  1.00 46.43 315 A 1 
ATOM 2421 C CG1   . ILE A 1 315 ? 43.881  23.205  15.967  1.00 44.15 315 A 1 
ATOM 2422 C CG2   . ILE A 1 315 ? 42.844  21.365  14.563  1.00 45.48 315 A 1 
ATOM 2423 C CD1   . ILE A 1 315 ? 42.930  24.314  15.539  1.00 42.92 315 A 1 
ATOM 2424 N N     . LEU A 1 316 ? 45.930  18.891  14.824  1.00 43.42 316 A 1 
ATOM 2425 C CA    . LEU A 1 316 ? 46.046  17.688  14.024  1.00 46.13 316 A 1 
ATOM 2426 C C     . LEU A 1 316 ? 44.680  17.477  13.375  1.00 45.91 316 A 1 
ATOM 2427 O O     . LEU A 1 316 ? 43.739  17.002  14.012  1.00 44.15 316 A 1 
ATOM 2428 C CB    . LEU A 1 316 ? 46.448  16.493  14.908  1.00 41.48 316 A 1 
ATOM 2429 C CG    . LEU A 1 316 ? 47.953  16.404  15.210  1.00 38.29 316 A 1 
ATOM 2430 C CD1   . LEU A 1 316 ? 48.204  15.395  16.327  1.00 38.62 316 A 1 
ATOM 2431 C CD2   . LEU A 1 316 ? 48.744  15.962  13.977  1.00 42.61 316 A 1 
ATOM 2432 N N     . ARG A 1 317 ? 44.551  17.904  12.119  1.00 42.04 317 A 1 
ATOM 2433 C CA    . ARG A 1 317 ? 43.400  17.579  11.287  1.00 44.81 317 A 1 
ATOM 2434 C C     . ARG A 1 317 ? 43.317  16.051  11.252  1.00 43.69 317 A 1 
ATOM 2435 O O     . ARG A 1 317 ? 44.257  15.450  10.732  1.00 41.74 317 A 1 
ATOM 2436 C CB    . ARG A 1 317 ? 43.561  18.141  9.868   1.00 40.69 317 A 1 
ATOM 2437 C CG    . ARG A 1 317 ? 43.315  19.654  9.792   1.00 38.26 317 A 1 
ATOM 2438 C CD    . ARG A 1 317 ? 43.428  20.126  8.333   1.00 36.45 317 A 1 
ATOM 2439 N NE    . ARG A 1 317 ? 43.064  21.543  8.189   1.00 33.06 317 A 1 
ATOM 2440 C CZ    . ARG A 1 317 ? 43.055  22.245  7.065   1.00 30.46 317 A 1 
ATOM 2441 N NH1   . ARG A 1 317 ? 43.417  21.708  5.926   1.00 28.67 317 A 1 
ATOM 2442 N NH2   . ARG A 1 317 ? 42.686  23.484  7.066   1.00 27.28 317 A 1 
ATOM 2443 N N     . PRO A 1 318 ? 42.269  15.427  11.771  1.00 38.14 318 A 1 
ATOM 2444 C CA    . PRO A 1 318 ? 42.122  13.987  11.671  1.00 40.69 318 A 1 
ATOM 2445 C C     . PRO A 1 318 ? 41.794  13.649  10.215  1.00 40.60 318 A 1 
ATOM 2446 O O     . PRO A 1 318 ? 40.633  13.562  9.814   1.00 38.91 318 A 1 
ATOM 2447 C CB    . PRO A 1 318 ? 41.022  13.627  12.677  1.00 36.42 318 A 1 
ATOM 2448 C CG    . PRO A 1 318 ? 40.131  14.860  12.711  1.00 35.46 318 A 1 
ATOM 2449 C CD    . PRO A 1 318 ? 41.134  16.009  12.495  1.00 40.99 318 A 1 
ATOM 2450 N N     . ALA A 1 319 ? 42.846  13.528  9.399   1.00 41.05 319 A 1 
ATOM 2451 C CA    . ALA A 1 319 ? 42.708  13.228  7.977   1.00 42.22 319 A 1 
ATOM 2452 C C     . ALA A 1 319 ? 42.182  11.816  7.721   1.00 40.98 319 A 1 
ATOM 2453 O O     . ALA A 1 319 ? 41.681  11.526  6.641   1.00 39.58 319 A 1 
ATOM 2454 C CB    . ALA A 1 319 ? 44.076  13.456  7.323   1.00 37.96 319 A 1 
ATOM 2455 N N     . GLY A 1 320 ? 42.293  10.930  8.714   1.00 42.95 320 A 1 
ATOM 2456 C CA    . GLY A 1 320 ? 42.099  9.500   8.500   1.00 44.40 320 A 1 
ATOM 2457 C C     . GLY A 1 320 ? 40.680  9.017   8.188   1.00 44.57 320 A 1 
ATOM 2458 O O     . GLY A 1 320 ? 40.526  7.889   7.741   1.00 42.37 320 A 1 
ATOM 2459 N N     . ALA A 1 321 ? 39.643  9.843   8.419   1.00 42.81 321 A 1 
ATOM 2460 C CA    . ALA A 1 321 ? 38.258  9.365   8.324   1.00 44.13 321 A 1 
ATOM 2461 C C     . ALA A 1 321 ? 37.758  9.119   6.888   1.00 43.77 321 A 1 
ATOM 2462 O O     . ALA A 1 321 ? 36.743  8.449   6.709   1.00 43.09 321 A 1 
ATOM 2463 C CB    . ALA A 1 321 ? 37.351  10.348  9.072   1.00 40.50 321 A 1 
ATOM 2464 N N     . ILE A 1 322 ? 38.447  9.666   5.881   1.00 40.46 322 A 1 
ATOM 2465 C CA    . ILE A 1 322 ? 37.967  9.598   4.494   1.00 42.65 322 A 1 
ATOM 2466 C C     . ILE A 1 322 ? 38.078  8.177   3.919   1.00 43.49 322 A 1 
ATOM 2467 O O     . ILE A 1 322 ? 37.218  7.755   3.154   1.00 41.34 322 A 1 
ATOM 2468 C CB    . ILE A 1 322 ? 38.714  10.631  3.617   1.00 39.17 322 A 1 
ATOM 2469 C CG1   . ILE A 1 322 ? 38.590  12.059  4.199   1.00 37.65 322 A 1 
ATOM 2470 C CG2   . ILE A 1 322 ? 38.184  10.607  2.170   1.00 40.50 322 A 1 
ATOM 2471 C CD1   . ILE A 1 322 ? 39.422  13.123  3.473   1.00 38.23 322 A 1 
ATOM 2472 N N     . GLY A 1 323 ? 39.116  7.443   4.288   1.00 45.48 323 A 1 
ATOM 2473 C CA    . GLY A 1 323 ? 39.504  6.227   3.566   1.00 47.14 323 A 1 
ATOM 2474 C C     . GLY A 1 323 ? 38.566  5.032   3.679   1.00 47.13 323 A 1 
ATOM 2475 O O     . GLY A 1 323 ? 38.549  4.195   2.771   1.00 45.95 323 A 1 
ATOM 2476 N N     . LEU A 1 324 ? 37.784  4.929   4.756   1.00 46.04 324 A 1 
ATOM 2477 C CA    . LEU A 1 324 ? 37.024  3.699   5.023   1.00 47.36 324 A 1 
ATOM 2478 C C     . LEU A 1 324 ? 35.890  3.429   4.024   1.00 47.55 324 A 1 
ATOM 2479 O O     . LEU A 1 324 ? 35.610  2.269   3.730   1.00 44.50 324 A 1 
ATOM 2480 C CB    . LEU A 1 324 ? 36.465  3.737   6.455   1.00 42.64 324 A 1 
ATOM 2481 C CG    . LEU A 1 324 ? 37.470  3.269   7.516   1.00 39.50 324 A 1 
ATOM 2482 C CD1   . LEU A 1 324 ? 36.952  3.625   8.904   1.00 39.54 324 A 1 
ATOM 2483 C CD2   . LEU A 1 324 ? 37.676  1.754   7.462   1.00 41.09 324 A 1 
ATOM 2484 N N     . PHE A 1 325 ? 35.257  4.476   3.507   1.00 46.63 325 A 1 
ATOM 2485 C CA    . PHE A 1 325 ? 34.145  4.301   2.558   1.00 47.82 325 A 1 
ATOM 2486 C C     . PHE A 1 325 ? 34.602  4.016   1.123   1.00 48.33 325 A 1 
ATOM 2487 O O     . PHE A 1 325 ? 33.758  3.722   0.273   1.00 43.97 325 A 1 
ATOM 2488 C CB    . PHE A 1 325 ? 33.201  5.495   2.637   1.00 41.93 325 A 1 
ATOM 2489 C CG    . PHE A 1 325 ? 32.355  5.509   3.889   1.00 40.17 325 A 1 
ATOM 2490 C CD1   . PHE A 1 325 ? 31.221  4.693   3.973   1.00 38.47 325 A 1 
ATOM 2491 C CD2   . PHE A 1 325 ? 32.725  6.314   4.975   1.00 37.46 325 A 1 
ATOM 2492 C CE1   . PHE A 1 325 ? 30.453  4.689   5.146   1.00 34.52 325 A 1 
ATOM 2493 C CE2   . PHE A 1 325 ? 31.950  6.316   6.151   1.00 33.55 325 A 1 
ATOM 2494 C CZ    . PHE A 1 325 ? 30.806  5.502   6.228   1.00 35.05 325 A 1 
ATOM 2495 N N     . SER A 1 326 ? 35.901  4.084   0.845   1.00 47.54 326 A 1 
ATOM 2496 C CA    . SER A 1 326 ? 36.431  3.774   -0.485  1.00 49.76 326 A 1 
ATOM 2497 C C     . SER A 1 326 ? 36.546  2.270   -0.769  1.00 50.33 326 A 1 
ATOM 2498 O O     . SER A 1 326 ? 37.144  1.907   -1.773  1.00 46.66 326 A 1 
ATOM 2499 C CB    . SER A 1 326 ? 37.762  4.478   -0.725  1.00 44.96 326 A 1 
ATOM 2500 O OG    . SER A 1 326 ? 38.816  3.890   0.004   1.00 42.24 326 A 1 
ATOM 2501 N N     . SER A 1 327 ? 36.025  1.421   0.104   1.00 49.59 327 A 1 
ATOM 2502 C CA    . SER A 1 327 ? 36.034  -0.020  -0.160  1.00 51.34 327 A 1 
ATOM 2503 C C     . SER A 1 327 ? 35.214  -0.305  -1.420  1.00 52.42 327 A 1 
ATOM 2504 O O     . SER A 1 327 ? 33.986  -0.219  -1.366  1.00 48.32 327 A 1 
ATOM 2505 C CB    . SER A 1 327 ? 35.491  -0.803  1.031   1.00 45.79 327 A 1 
ATOM 2506 O OG    . SER A 1 327 ? 35.535  -2.189  0.754   1.00 42.67 327 A 1 
ATOM 2507 N N     . PRO A 1 328 ? 35.851  -0.634  -2.550  1.00 42.83 328 A 1 
ATOM 2508 C CA    . PRO A 1 328 ? 35.146  -0.794  -3.821  1.00 44.20 328 A 1 
ATOM 2509 C C     . PRO A 1 328 ? 34.211  -2.008  -3.808  1.00 45.49 328 A 1 
ATOM 2510 O O     . PRO A 1 328 ? 33.388  -2.156  -4.693  1.00 43.21 328 A 1 
ATOM 2511 C CB    . PRO A 1 328 ? 36.254  -0.925  -4.869  1.00 39.31 328 A 1 
ATOM 2512 C CG    . PRO A 1 328 ? 37.421  -1.532  -4.093  1.00 39.26 328 A 1 
ATOM 2513 C CD    . PRO A 1 328 ? 37.263  -0.899  -2.711  1.00 43.98 328 A 1 
ATOM 2514 N N     . SER A 1 329 ? 34.330  -2.866  -2.797  1.00 45.25 329 A 1 
ATOM 2515 C CA    . SER A 1 329 ? 33.572  -4.114  -2.721  1.00 47.38 329 A 1 
ATOM 2516 C C     . SER A 1 329 ? 32.066  -3.918  -2.544  1.00 48.79 329 A 1 
ATOM 2517 O O     . SER A 1 329 ? 31.301  -4.801  -2.928  1.00 46.15 329 A 1 
ATOM 2518 C CB    . SER A 1 329 ? 34.117  -5.017  -1.616  1.00 43.02 329 A 1 
ATOM 2519 O OG    . SER A 1 329 ? 33.579  -4.694  -0.351  1.00 39.08 329 A 1 
ATOM 2520 N N     . LEU A 1 330 ? 31.636  -2.776  -1.998  1.00 47.73 330 A 1 
ATOM 2521 C CA    . LEU A 1 330 ? 30.202  -2.480  -1.873  1.00 47.65 330 A 1 
ATOM 2522 C C     . LEU A 1 330 ? 29.543  -2.152  -3.212  1.00 48.42 330 A 1 
ATOM 2523 O O     . LEU A 1 330 ? 28.331  -2.330  -3.351  1.00 45.41 330 A 1 
ATOM 2524 C CB    . LEU A 1 330 ? 29.989  -1.329  -0.880  1.00 43.28 330 A 1 
ATOM 2525 C CG    . LEU A 1 330 ? 30.100  -1.735  0.591   1.00 40.16 330 A 1 
ATOM 2526 C CD1   . LEU A 1 330 ? 30.048  -0.489  1.467   1.00 39.75 330 A 1 
ATOM 2527 C CD2   . LEU A 1 330 ? 28.945  -2.652  1.021   1.00 40.49 330 A 1 
ATOM 2528 N N     . GLN A 1 331 ? 30.301  -1.663  -4.167  1.00 41.07 331 A 1 
ATOM 2529 C CA    . GLN A 1 331 ? 29.794  -1.389  -5.510  1.00 42.17 331 A 1 
ATOM 2530 C C     . GLN A 1 331 ? 29.757  -2.614  -6.422  1.00 42.64 331 A 1 
ATOM 2531 O O     . GLN A 1 331 ? 29.338  -2.467  -7.570  1.00 40.89 331 A 1 
ATOM 2532 C CB    . GLN A 1 331 ? 30.591  -0.269  -6.188  1.00 38.91 331 A 1 
ATOM 2533 C CG    . GLN A 1 331 ? 30.195  1.117   -5.705  1.00 35.23 331 A 1 
ATOM 2534 C CD    . GLN A 1 331 ? 30.732  2.221   -6.623  1.00 32.94 331 A 1 
ATOM 2535 O OE1   . GLN A 1 331 ? 31.530  2.008   -7.522  1.00 30.81 331 A 1 
ATOM 2536 N NE2   . GLN A 1 331 ? 30.299  3.446   -6.438  1.00 31.05 331 A 1 
ATOM 2537 N N     . THR A 1 332 ? 30.173  -3.786  -5.977  1.00 46.00 332 A 1 
ATOM 2538 C CA    . THR A 1 332 ? 29.849  -4.975  -6.768  1.00 48.44 332 A 1 
ATOM 2539 C C     . THR A 1 332 ? 28.324  -5.021  -6.829  1.00 50.25 332 A 1 
ATOM 2540 O O     . THR A 1 332 ? 27.705  -5.237  -5.786  1.00 47.59 332 A 1 
ATOM 2541 C CB    . THR A 1 332 ? 30.402  -6.278  -6.171  1.00 43.73 332 A 1 
ATOM 2542 O OG1   . THR A 1 332 ? 30.154  -6.373  -4.782  1.00 39.02 332 A 1 
ATOM 2543 C CG2   . THR A 1 332 ? 31.914  -6.373  -6.383  1.00 39.77 332 A 1 
ATOM 2544 N N     . PRO A 1 333 ? 27.698  -4.715  -7.986  1.00 56.63 333 A 1 
ATOM 2545 C CA    . PRO A 1 333 ? 26.280  -4.973  -8.115  1.00 56.49 333 A 1 
ATOM 2546 C C     . PRO A 1 333 ? 26.139  -6.428  -7.697  1.00 57.40 333 A 1 
ATOM 2547 O O     . PRO A 1 333 ? 26.964  -7.255  -8.101  1.00 56.41 333 A 1 
ATOM 2548 C CB    . PRO A 1 333 ? 25.935  -4.731  -9.584  1.00 52.64 333 A 1 
ATOM 2549 C CG    . PRO A 1 333 ? 27.267  -4.934  -10.306 1.00 50.16 333 A 1 
ATOM 2550 C CD    . PRO A 1 333 ? 28.303  -4.486  -9.273  1.00 51.29 333 A 1 
ATOM 2551 N N     . LEU A 1 334 ? 25.159  -6.731  -6.836  1.00 63.04 334 A 1 
ATOM 2552 C CA    . LEU A 1 334 ? 24.858  -8.103  -6.471  1.00 62.50 334 A 1 
ATOM 2553 C C     . LEU A 1 334 ? 24.442  -8.820  -7.763  1.00 64.69 334 A 1 
ATOM 2554 O O     . LEU A 1 334 ? 23.250  -8.931  -8.081  1.00 60.02 334 A 1 
ATOM 2555 C CB    . LEU A 1 334 ? 23.762  -8.147  -5.391  1.00 56.08 334 A 1 
ATOM 2556 C CG    . LEU A 1 334 ? 24.224  -7.770  -3.978  1.00 49.28 334 A 1 
ATOM 2557 C CD1   . LEU A 1 334 ? 23.017  -7.491  -3.080  1.00 46.13 334 A 1 
ATOM 2558 C CD2   . LEU A 1 334 ? 25.039  -8.888  -3.330  1.00 45.83 334 A 1 
ATOM 2559 N N     . HIS A 1 335 ? 25.431  -9.214  -8.552  1.00 66.58 335 A 1 
ATOM 2560 C CA    . HIS A 1 335 ? 25.327  -10.182 -9.611  1.00 68.38 335 A 1 
ATOM 2561 C C     . HIS A 1 335 ? 25.012  -11.478 -8.897  1.00 69.69 335 A 1 
ATOM 2562 O O     . HIS A 1 335 ? 25.889  -12.258 -8.551  1.00 63.56 335 A 1 
ATOM 2563 C CB    . HIS A 1 335 ? 26.607  -10.254 -10.461 1.00 59.29 335 A 1 
ATOM 2564 C CG    . HIS A 1 335 ? 26.496  -9.458  -11.733 1.00 51.08 335 A 1 
ATOM 2565 N ND1   . HIS A 1 335 ? 25.939  -9.915  -12.901 1.00 45.80 335 A 1 
ATOM 2566 C CD2   . HIS A 1 335 ? 26.909  -8.178  -11.964 1.00 43.47 335 A 1 
ATOM 2567 C CE1   . HIS A 1 335 ? 26.020  -8.916  -13.806 1.00 39.85 335 A 1 
ATOM 2568 N NE2   . HIS A 1 335 ? 26.600  -7.851  -13.278 1.00 41.25 335 A 1 
ATOM 2569 N N     . PHE A 1 336 ? 23.727  -11.619 -8.586  1.00 68.68 336 A 1 
ATOM 2570 C CA    . PHE A 1 336 ? 23.205  -12.912 -8.203  1.00 70.58 336 A 1 
ATOM 2571 C C     . PHE A 1 336 ? 23.680  -13.884 -9.275  1.00 72.95 336 A 1 
ATOM 2572 O O     . PHE A 1 336 ? 23.523  -13.626 -10.469 1.00 68.15 336 A 1 
ATOM 2573 C CB    . PHE A 1 336 ? 21.675  -12.843 -8.116  1.00 62.64 336 A 1 
ATOM 2574 C CG    . PHE A 1 336 ? 21.192  -11.969 -6.985  1.00 59.01 336 A 1 
ATOM 2575 C CD1   . PHE A 1 336 ? 21.508  -12.305 -5.665  1.00 55.99 336 A 1 
ATOM 2576 C CD2   . PHE A 1 336 ? 20.461  -10.792 -7.239  1.00 52.84 336 A 1 
ATOM 2577 C CE1   . PHE A 1 336 ? 21.087  -11.485 -4.594  1.00 47.64 336 A 1 
ATOM 2578 C CE2   . PHE A 1 336 ? 20.033  -9.971  -6.173  1.00 48.99 336 A 1 
ATOM 2579 C CZ    . PHE A 1 336 ? 20.350  -10.326 -4.854  1.00 47.49 336 A 1 
ATOM 2580 N N     . SER A 1 337 ? 24.325  -14.972 -8.839  1.00 79.54 337 A 1 
ATOM 2581 C CA    . SER A 1 337 ? 24.699  -16.014 -9.779  1.00 82.69 337 A 1 
ATOM 2582 C C     . SER A 1 337 ? 23.447  -16.455 -10.542 1.00 83.74 337 A 1 
ATOM 2583 O O     . SER A 1 337 ? 22.338  -16.371 -10.006 1.00 80.07 337 A 1 
ATOM 2584 C CB    . SER A 1 337 ? 25.369  -17.184 -9.044  1.00 76.55 337 A 1 
ATOM 2585 O OG    . SER A 1 337 ? 24.448  -17.903 -8.263  1.00 64.99 337 A 1 
ATOM 2586 N N     . SER A 1 338 ? 23.599  -16.922 -11.778 1.00 86.42 338 A 1 
ATOM 2587 C CA    . SER A 1 338 ? 22.446  -17.391 -12.567 1.00 87.89 338 A 1 
ATOM 2588 C C     . SER A 1 338 ? 21.557  -18.343 -11.757 1.00 89.08 338 A 1 
ATOM 2589 O O     . SER A 1 338 ? 20.343  -18.173 -11.707 1.00 86.41 338 A 1 
ATOM 2590 C CB    . SER A 1 338 ? 22.940  -18.079 -13.839 1.00 81.96 338 A 1 
ATOM 2591 O OG    . SER A 1 338 ? 21.857  -18.481 -14.633 1.00 68.39 338 A 1 
ATOM 2592 N N     . LYS A 1 339 ? 22.180  -19.240 -10.977 1.00 89.84 339 A 1 
ATOM 2593 C CA    . LYS A 1 339 ? 21.477  -20.174 -10.089 1.00 90.75 339 A 1 
ATOM 2594 C C     . LYS A 1 339 ? 20.687  -19.482 -8.970  1.00 91.99 339 A 1 
ATOM 2595 O O     . LYS A 1 339 ? 19.566  -19.869 -8.665  1.00 90.53 339 A 1 
ATOM 2596 C CB    . LYS A 1 339 ? 22.474  -21.157 -9.471  1.00 88.36 339 A 1 
ATOM 2597 C CG    . LYS A 1 339 ? 23.113  -22.082 -10.514 1.00 76.67 339 A 1 
ATOM 2598 C CD    . LYS A 1 339 ? 24.004  -23.118 -9.833  1.00 72.37 339 A 1 
ATOM 2599 C CE    . LYS A 1 339 ? 24.590  -24.075 -10.874 1.00 62.71 339 A 1 
ATOM 2600 N NZ    . LYS A 1 339 ? 25.409  -25.131 -10.245 1.00 57.12 339 A 1 
ATOM 2601 N N     . GLU A 1 340 ? 21.246  -18.438 -8.343  1.00 91.43 340 A 1 
ATOM 2602 C CA    . GLU A 1 340 ? 20.543  -17.682 -7.296  1.00 91.40 340 A 1 
ATOM 2603 C C     . GLU A 1 340 ? 19.357  -16.904 -7.852  1.00 92.38 340 A 1 
ATOM 2604 O O     . GLU A 1 340 ? 18.325  -16.762 -7.191  1.00 91.73 340 A 1 
ATOM 2605 C CB    . GLU A 1 340 ? 21.469  -16.671 -6.640  1.00 89.17 340 A 1 
ATOM 2606 C CG    . GLU A 1 340 ? 22.543  -17.282 -5.749  1.00 77.59 340 A 1 
ATOM 2607 C CD    . GLU A 1 340 ? 23.443  -16.180 -5.193  1.00 72.42 340 A 1 
ATOM 2608 O OE1   . GLU A 1 340 ? 23.685  -16.203 -3.976  1.00 65.20 340 A 1 
ATOM 2609 O OE2   . GLU A 1 340 ? 23.803  -15.280 -5.986  1.00 66.40 340 A 1 
ATOM 2610 N N     . ARG A 1 341 ? 19.500  -16.370 -9.087  1.00 91.02 341 A 1 
ATOM 2611 C CA    . ARG A 1 341 ? 18.424  -15.693 -9.784  1.00 91.97 341 A 1 
ATOM 2612 C C     . ARG A 1 341 ? 17.307  -16.668 -10.121 1.00 92.83 341 A 1 
ATOM 2613 O O     . ARG A 1 341 ? 16.158  -16.395 -9.774  1.00 91.96 341 A 1 
ATOM 2614 C CB    . ARG A 1 341 ? 18.978  -14.986 -11.032 1.00 90.73 341 A 1 
ATOM 2615 C CG    . ARG A 1 341 ? 17.879  -14.172 -11.706 1.00 88.71 341 A 1 
ATOM 2616 C CD    . ARG A 1 341 ? 18.394  -13.472 -12.967 1.00 85.67 341 A 1 
ATOM 2617 N NE    . ARG A 1 341 ? 17.270  -12.773 -13.608 1.00 82.70 341 A 1 
ATOM 2618 C CZ    . ARG A 1 341 ? 16.817  -11.574 -13.316 1.00 81.56 341 A 1 
ATOM 2619 N NH1   . ARG A 1 341 ? 17.457  -10.761 -12.525 1.00 73.64 341 A 1 
ATOM 2620 N NH2   . ARG A 1 341 ? 15.696  -11.194 -13.812 1.00 76.96 341 A 1 
ATOM 2621 N N     . GLU A 1 342 ? 17.622  -17.817 -10.696 1.00 93.14 342 A 1 
ATOM 2622 C CA    . GLU A 1 342 ? 16.667  -18.891 -10.983 1.00 92.75 342 A 1 
ATOM 2623 C C     . GLU A 1 342 ? 15.889  -19.315 -9.733  1.00 93.46 342 A 1 
ATOM 2624 O O     . GLU A 1 342 ? 14.655  -19.377 -9.764  1.00 92.88 342 A 1 
ATOM 2625 C CB    . GLU A 1 342 ? 17.410  -20.100 -11.550 1.00 91.23 342 A 1 
ATOM 2626 C CG    . GLU A 1 342 ? 17.846  -19.927 -13.015 1.00 78.10 342 A 1 
ATOM 2627 C CD    . GLU A 1 342 ? 18.849  -21.001 -13.464 1.00 71.59 342 A 1 
ATOM 2628 O OE1   . GLU A 1 342 ? 19.604  -20.729 -14.414 1.00 65.09 342 A 1 
ATOM 2629 O OE2   . GLU A 1 342 ? 18.889  -22.078 -12.839 1.00 64.52 342 A 1 
ATOM 2630 N N     . ALA A 1 343 ? 16.560  -19.507 -8.593  1.00 94.52 343 A 1 
ATOM 2631 C CA    . ALA A 1 343 ? 15.915  -19.843 -7.328  1.00 94.53 343 A 1 
ATOM 2632 C C     . ALA A 1 343 ? 14.939  -18.744 -6.857  1.00 94.89 343 A 1 
ATOM 2633 O O     . ALA A 1 343 ? 13.827  -19.035 -6.403  1.00 93.86 343 A 1 
ATOM 2634 C CB    . ALA A 1 343 ? 17.000  -20.116 -6.280  1.00 93.62 343 A 1 
ATOM 2635 N N     . ARG A 1 344 ? 15.303  -17.445 -7.001  1.00 93.66 344 A 1 
ATOM 2636 C CA    . ARG A 1 344 ? 14.417  -16.326 -6.660  1.00 93.70 344 A 1 
ATOM 2637 C C     . ARG A 1 344 ? 13.216  -16.217 -7.604  1.00 94.22 344 A 1 
ATOM 2638 O O     . ARG A 1 344 ? 12.105  -15.940 -7.141  1.00 93.35 344 A 1 
ATOM 2639 C CB    . ARG A 1 344 ? 15.204  -15.009 -6.643  1.00 93.08 344 A 1 
ATOM 2640 C CG    . ARG A 1 344 ? 16.158  -14.919 -5.436  1.00 89.85 344 A 1 
ATOM 2641 C CD    . ARG A 1 344 ? 16.921  -13.583 -5.464  1.00 86.61 344 A 1 
ATOM 2642 N NE    . ARG A 1 344 ? 17.935  -13.511 -4.387  1.00 79.36 344 A 1 
ATOM 2643 C CZ    . ARG A 1 344 ? 19.211  -13.866 -4.508  1.00 73.61 344 A 1 
ATOM 2644 N NH1   . ARG A 1 344 ? 19.699  -14.313 -5.631  1.00 66.94 344 A 1 
ATOM 2645 N NH2   . ARG A 1 344 ? 20.025  -13.768 -3.511  1.00 67.38 344 A 1 
ATOM 2646 N N     . VAL A 1 345 ? 13.415  -16.460 -8.904  1.00 94.92 345 A 1 
ATOM 2647 C CA    . VAL A 1 345 ? 12.331  -16.491 -9.894  1.00 94.85 345 A 1 
ATOM 2648 C C     . VAL A 1 345 ? 11.365  -17.649 -9.599  1.00 95.03 345 A 1 
ATOM 2649 O O     . VAL A 1 345 ? 10.151  -17.439 -9.605  1.00 94.32 345 A 1 
ATOM 2650 C CB    . VAL A 1 345 ? 12.882  -16.573 -11.327 1.00 94.06 345 A 1 
ATOM 2651 C CG1   . VAL A 1 345 ? 11.776  -16.807 -12.360 1.00 90.44 345 A 1 
ATOM 2652 C CG2   . VAL A 1 345 ? 13.588  -15.262 -11.689 1.00 90.23 345 A 1 
ATOM 2653 N N     . LEU A 1 346 ? 11.872  -18.824 -9.250  1.00 95.12 346 A 1 
ATOM 2654 C CA    . LEU A 1 346 ? 11.045  -19.961 -8.851  1.00 94.89 346 A 1 
ATOM 2655 C C     . LEU A 1 346 ? 10.207  -19.630 -7.611  1.00 95.03 346 A 1 
ATOM 2656 O O     . LEU A 1 346 ? 8.980   -19.762 -7.647  1.00 94.30 346 A 1 
ATOM 2657 C CB    . LEU A 1 346 ? 11.947  -21.186 -8.620  1.00 94.07 346 A 1 
ATOM 2658 C CG    . LEU A 1 346 ? 11.166  -22.476 -8.297  1.00 84.43 346 A 1 
ATOM 2659 C CD1   . LEU A 1 346 ? 10.262  -22.901 -9.450  1.00 78.23 346 A 1 
ATOM 2660 C CD2   . LEU A 1 346 ? 12.149  -23.606 -7.995  1.00 80.52 346 A 1 
ATOM 2661 N N     . ARG A 1 347 ? 10.824  -19.064 -6.556  1.00 94.78 347 A 1 
ATOM 2662 C CA    . ARG A 1 347 ? 10.110  -18.611 -5.353  1.00 94.72 347 A 1 
ATOM 2663 C C     . ARG A 1 347 ? 9.053   -17.552 -5.671  1.00 95.14 347 A 1 
ATOM 2664 O O     . ARG A 1 347 ? 7.963   -17.561 -5.082  1.00 94.41 347 A 1 
ATOM 2665 C CB    . ARG A 1 347 ? 11.134  -18.085 -4.332  1.00 93.90 347 A 1 
ATOM 2666 C CG    . ARG A 1 347 ? 10.472  -17.729 -2.987  1.00 87.17 347 A 1 
ATOM 2667 C CD    . ARG A 1 347 ? 11.508  -17.197 -1.998  1.00 83.03 347 A 1 
ATOM 2668 N NE    . ARG A 1 347 ? 10.886  -16.868 -0.696  1.00 75.31 347 A 1 
ATOM 2669 C CZ    . ARG A 1 347 ? 11.460  -16.228 0.312   1.00 69.88 347 A 1 
ATOM 2670 N NH1   . ARG A 1 347 ? 12.680  -15.785 0.226   1.00 62.74 347 A 1 
ATOM 2671 N NH2   . ARG A 1 347 ? 10.807  -16.037 1.419   1.00 62.51 347 A 1 
ATOM 2672 N N     . TYR A 1 348 ? 9.324   -16.641 -6.602  1.00 95.36 348 A 1 
ATOM 2673 C CA    . TYR A 1 348 ? 8.334   -15.670 -7.067  1.00 95.37 348 A 1 
ATOM 2674 C C     . TYR A 1 348 ? 7.147   -16.352 -7.751  1.00 95.24 348 A 1 
ATOM 2675 O O     . TYR A 1 348 ? 5.998   -16.007 -7.460  1.00 94.91 348 A 1 
ATOM 2676 C CB    . TYR A 1 348 ? 9.003   -14.647 -8.005  1.00 95.10 348 A 1 
ATOM 2677 C CG    . TYR A 1 348 ? 8.021   -13.844 -8.823  1.00 94.69 348 A 1 
ATOM 2678 C CD1   . TYR A 1 348 ? 7.685   -14.247 -10.136 1.00 92.82 348 A 1 
ATOM 2679 C CD2   . TYR A 1 348 ? 7.399   -12.708 -8.274  1.00 93.17 348 A 1 
ATOM 2680 C CE1   . TYR A 1 348 ? 6.750   -13.526 -10.886 1.00 92.03 348 A 1 
ATOM 2681 C CE2   . TYR A 1 348 ? 6.456   -11.974 -9.025  1.00 91.98 348 A 1 
ATOM 2682 C CZ    . TYR A 1 348 ? 6.149   -12.390 -10.332 1.00 92.27 348 A 1 
ATOM 2683 O OH    . TYR A 1 348 ? 5.228   -11.672 -11.066 1.00 90.39 348 A 1 
ATOM 2684 N N     . LYS A 1 349 ? 7.393   -17.335 -8.626  1.00 94.78 349 A 1 
ATOM 2685 C CA    . LYS A 1 349 ? 6.338   -18.097 -9.310  1.00 94.27 349 A 1 
ATOM 2686 C C     . LYS A 1 349 ? 5.466   -18.870 -8.315  1.00 94.48 349 A 1 
ATOM 2687 O O     . LYS A 1 349 ? 4.242   -18.867 -8.449  1.00 93.53 349 A 1 
ATOM 2688 C CB    . LYS A 1 349 ? 6.956   -19.043 -10.362 1.00 93.44 349 A 1 
ATOM 2689 C CG    . LYS A 1 349 ? 7.528   -18.307 -11.589 1.00 89.52 349 A 1 
ATOM 2690 C CD    . LYS A 1 349 ? 8.150   -19.286 -12.603 1.00 84.71 349 A 1 
ATOM 2691 C CE    . LYS A 1 349 ? 8.747   -18.552 -13.799 1.00 78.86 349 A 1 
ATOM 2692 N NZ    . LYS A 1 349 ? 9.050   -19.444 -14.952 1.00 71.09 349 A 1 
ATOM 2693 N N     . GLU A 1 350 ? 6.053   -19.457 -7.282  1.00 95.34 350 A 1 
ATOM 2694 C CA    . GLU A 1 350 ? 5.322   -20.138 -6.204  1.00 94.83 350 A 1 
ATOM 2695 C C     . GLU A 1 350 ? 4.467   -19.149 -5.400  1.00 95.03 350 A 1 
ATOM 2696 O O     . GLU A 1 350 ? 3.245   -19.329 -5.281  1.00 93.87 350 A 1 
ATOM 2697 C CB    . GLU A 1 350 ? 6.307   -20.845 -5.280  1.00 93.62 350 A 1 
ATOM 2698 C CG    . GLU A 1 350 ? 6.917   -22.076 -5.952  1.00 81.12 350 A 1 
ATOM 2699 C CD    . GLU A 1 350 ? 7.990   -22.744 -5.089  1.00 72.63 350 A 1 
ATOM 2700 O OE1   . GLU A 1 350 ? 8.412   -23.852 -5.496  1.00 66.04 350 A 1 
ATOM 2701 O OE2   . GLU A 1 350 ? 8.381   -22.153 -4.060  1.00 66.49 350 A 1 
ATOM 2702 N N     . LYS A 1 351 ? 5.048   -18.036 -4.919  1.00 95.26 351 A 1 
ATOM 2703 C CA    . LYS A 1 351 ? 4.302   -16.994 -4.204  1.00 95.01 351 A 1 
ATOM 2704 C C     . LYS A 1 351 ? 3.202   -16.352 -5.059  1.00 95.39 351 A 1 
ATOM 2705 O O     . LYS A 1 351 ? 2.171   -15.952 -4.524  1.00 94.10 351 A 1 
ATOM 2706 C CB    . LYS A 1 351 ? 5.243   -15.910 -3.680  1.00 94.37 351 A 1 
ATOM 2707 C CG    . LYS A 1 351 ? 5.947   -16.319 -2.382  1.00 89.85 351 A 1 
ATOM 2708 C CD    . LYS A 1 351 ? 6.537   -15.084 -1.697  1.00 85.01 351 A 1 
ATOM 2709 C CE    . LYS A 1 351 ? 6.952   -15.377 -0.266  1.00 80.54 351 A 1 
ATOM 2710 N NZ    . LYS A 1 351 ? 6.977   -14.141 0.553   1.00 74.09 351 A 1 
ATOM 2711 N N     . LYS A 1 352 ? 3.371   -16.259 -6.369  1.00 94.82 352 A 1 
ATOM 2712 C CA    . LYS A 1 352 ? 2.336   -15.749 -7.275  1.00 94.75 352 A 1 
ATOM 2713 C C     . LYS A 1 352 ? 1.053   -16.578 -7.189  1.00 94.77 352 A 1 
ATOM 2714 O O     . LYS A 1 352 ? -0.027  -15.995 -7.248  1.00 93.67 352 A 1 
ATOM 2715 C CB    . LYS A 1 352 ? 2.892   -15.681 -8.705  1.00 93.81 352 A 1 
ATOM 2716 C CG    . LYS A 1 352 ? 1.914   -15.091 -9.734  1.00 90.39 352 A 1 
ATOM 2717 C CD    . LYS A 1 352 ? 2.538   -15.130 -11.138 1.00 86.69 352 A 1 
ATOM 2718 C CE    . LYS A 1 352 ? 1.542   -14.721 -12.224 1.00 78.67 352 A 1 
ATOM 2719 N NZ    . LYS A 1 352 ? 2.073   -15.002 -13.590 1.00 71.37 352 A 1 
ATOM 2720 N N     . LYS A 1 353 ? 1.157   -17.902 -7.005  1.00 95.34 353 A 1 
ATOM 2721 C CA    . LYS A 1 353 ? 0.005   -18.810 -6.857  1.00 94.70 353 A 1 
ATOM 2722 C C     . LYS A 1 353 ? -0.696  -18.640 -5.507  1.00 94.86 353 A 1 
ATOM 2723 O O     . LYS A 1 353 ? -1.907  -18.815 -5.436  1.00 92.91 353 A 1 
ATOM 2724 C CB    . LYS A 1 353 ? 0.459   -20.266 -7.035  1.00 93.26 353 A 1 
ATOM 2725 C CG    . LYS A 1 353 ? 1.027   -20.577 -8.438  1.00 86.14 353 A 1 
ATOM 2726 C CD    . LYS A 1 353 ? 1.588   -22.005 -8.493  1.00 81.82 353 A 1 
ATOM 2727 C CE    . LYS A 1 353 ? 2.244   -22.302 -9.842  1.00 72.01 353 A 1 
ATOM 2728 N NZ    . LYS A 1 353 ? 2.866   -23.651 -9.891  1.00 64.73 353 A 1 
ATOM 2729 N N     . SER A 1 354 ? 0.025   -18.269 -4.450  1.00 95.62 354 A 1 
ATOM 2730 C CA    . SER A 1 354 ? -0.525  -18.110 -3.099  1.00 95.07 354 A 1 
ATOM 2731 C C     . SER A 1 354 ? -1.043  -16.701 -2.783  1.00 95.66 354 A 1 
ATOM 2732 O O     . SER A 1 354 ? -1.473  -16.444 -1.654  1.00 93.69 354 A 1 
ATOM 2733 C CB    . SER A 1 354 ? 0.497   -18.571 -2.054  1.00 93.05 354 A 1 
ATOM 2734 O OG    . SER A 1 354 ? 1.613   -17.711 -2.027  1.00 83.19 354 A 1 
ATOM 2735 N N     . ARG A 1 355 ? -1.041  -15.759 -3.737  1.00 96.03 355 A 1 
ATOM 2736 C CA    . ARG A 1 355 ? -1.497  -14.385 -3.516  1.00 96.19 355 A 1 
ATOM 2737 C C     . ARG A 1 355 ? -2.981  -14.323 -3.153  1.00 95.98 355 A 1 
ATOM 2738 O O     . ARG A 1 355 ? -3.826  -14.802 -3.897  1.00 94.34 355 A 1 
ATOM 2739 C CB    . ARG A 1 355 ? -1.239  -13.516 -4.753  1.00 95.41 355 A 1 
ATOM 2740 C CG    . ARG A 1 355 ? 0.234   -13.143 -4.892  1.00 92.60 355 A 1 
ATOM 2741 C CD    . ARG A 1 355 ? 0.471   -12.407 -6.207  1.00 90.83 355 A 1 
ATOM 2742 N NE    . ARG A 1 355 ? 1.884   -12.071 -6.379  1.00 85.72 355 A 1 
ATOM 2743 C CZ    . ARG A 1 355 ? 2.420   -11.454 -7.426  1.00 83.08 355 A 1 
ATOM 2744 N NH1   . ARG A 1 355 ? 1.696   -11.061 -8.432  1.00 76.70 355 A 1 
ATOM 2745 N NH2   . ARG A 1 355 ? 3.699   -11.238 -7.455  1.00 76.20 355 A 1 
ATOM 2746 N N     . LYS A 1 356 ? -3.301  -13.625 -2.060  1.00 96.25 356 A 1 
ATOM 2747 C CA    . LYS A 1 356 ? -4.673  -13.388 -1.618  1.00 95.87 356 A 1 
ATOM 2748 C C     . LYS A 1 356 ? -5.018  -11.907 -1.764  1.00 96.19 356 A 1 
ATOM 2749 O O     . LYS A 1 356 ? -4.573  -11.059 -0.994  1.00 94.33 356 A 1 
ATOM 2750 C CB    . LYS A 1 356 ? -4.864  -13.891 -0.184  1.00 93.81 356 A 1 
ATOM 2751 C CG    . LYS A 1 356 ? -4.772  -15.424 -0.105  1.00 85.98 356 A 1 
ATOM 2752 C CD    . LYS A 1 356 ? -4.997  -15.875 1.339   1.00 80.28 356 A 1 
ATOM 2753 C CE    . LYS A 1 356 ? -4.843  -17.385 1.456   1.00 71.87 356 A 1 
ATOM 2754 N NZ    . LYS A 1 356 ? -4.598  -17.778 2.862   1.00 63.04 356 A 1 
ATOM 2755 N N     . PHE A 1 357 ? -5.847  -11.582 -2.754  1.00 95.57 357 A 1 
ATOM 2756 C CA    . PHE A 1 357 ? -6.303  -10.209 -3.005  1.00 95.51 357 A 1 
ATOM 2757 C C     . PHE A 1 357 ? -7.525  -9.806  -2.165  1.00 95.06 357 A 1 
ATOM 2758 O O     . PHE A 1 357 ? -7.936  -8.635  -2.183  1.00 92.74 357 A 1 
ATOM 2759 C CB    . PHE A 1 357 ? -6.565  -10.030 -4.496  1.00 95.17 357 A 1 
ATOM 2760 C CG    . PHE A 1 357 ? -5.294  -10.058 -5.318  1.00 95.11 357 A 1 
ATOM 2761 C CD1   . PHE A 1 357 ? -4.488  -8.917  -5.411  1.00 91.46 357 A 1 
ATOM 2762 C CD2   . PHE A 1 357 ? -4.900  -11.233 -5.976  1.00 91.41 357 A 1 
ATOM 2763 C CE1   . PHE A 1 357 ? -3.303  -8.933  -6.154  1.00 89.73 357 A 1 
ATOM 2764 C CE2   . PHE A 1 357 ? -3.712  -11.268 -6.726  1.00 90.38 357 A 1 
ATOM 2765 C CZ    . PHE A 1 357 ? -2.908  -10.115 -6.817  1.00 91.62 357 A 1 
ATOM 2766 N N     . GLU A 1 358 ? -8.097  -10.729 -1.417  1.00 95.91 358 A 1 
ATOM 2767 C CA    . GLU A 1 358 ? -9.156  -10.465 -0.463  1.00 95.21 358 A 1 
ATOM 2768 C C     . GLU A 1 358 ? -8.648  -9.622  0.709   1.00 95.22 358 A 1 
ATOM 2769 O O     . GLU A 1 358 ? -7.463  -9.553  1.032   1.00 93.65 358 A 1 
ATOM 2770 C CB    . GLU A 1 358 ? -9.768  -11.774 0.030   1.00 93.83 358 A 1 
ATOM 2771 C CG    . GLU A 1 358 ? -10.452 -12.533 -1.118  1.00 83.79 358 A 1 
ATOM 2772 C CD    . GLU A 1 358 ? -11.193 -13.788 -0.648  1.00 76.62 358 A 1 
ATOM 2773 O OE1   . GLU A 1 358 ? -11.802 -14.417 -1.524  1.00 68.69 358 A 1 
ATOM 2774 O OE2   . GLU A 1 358 ? -11.141 -14.072 0.563   1.00 68.10 358 A 1 
ATOM 2775 N N     . LYS A 1 359 ? -9.589  -8.908  1.370   1.00 94.04 359 A 1 
ATOM 2776 C CA    . LYS A 1 359 ? -9.224  -8.024  2.463   1.00 93.84 359 A 1 
ATOM 2777 C C     . LYS A 1 359 ? -8.940  -8.828  3.731   1.00 93.98 359 A 1 
ATOM 2778 O O     . LYS A 1 359 ? -9.846  -9.124  4.499   1.00 91.99 359 A 1 
ATOM 2779 C CB    . LYS A 1 359 ? -10.311 -6.965  2.673   1.00 91.98 359 A 1 
ATOM 2780 C CG    . LYS A 1 359 ? -9.892  -5.937  3.745   1.00 86.30 359 A 1 
ATOM 2781 C CD    . LYS A 1 359 ? -11.011 -4.924  3.980   1.00 79.61 359 A 1 
ATOM 2782 C CE    . LYS A 1 359 ? -10.610 -3.953  5.100   1.00 70.92 359 A 1 
ATOM 2783 N NZ    . LYS A 1 359 ? -11.712 -3.018  5.421   1.00 63.21 359 A 1 
ATOM 2784 N N     . THR A 1 360 ? -7.672  -9.041  4.015   1.00 94.31 360 A 1 
ATOM 2785 C CA    . THR A 1 360 ? -7.229  -9.657  5.269   1.00 93.97 360 A 1 
ATOM 2786 C C     . THR A 1 360 ? -6.978  -8.596  6.344   1.00 94.68 360 A 1 
ATOM 2787 O O     . THR A 1 360 ? -6.281  -7.606  6.110   1.00 92.52 360 A 1 
ATOM 2788 C CB    . THR A 1 360 ? -5.971  -10.521 5.044   1.00 91.80 360 A 1 
ATOM 2789 O OG1   . THR A 1 360 ? -6.101  -11.241 3.850   1.00 79.04 360 A 1 
ATOM 2790 C CG2   . THR A 1 360 ? -5.769  -11.531 6.173   1.00 75.57 360 A 1 
ATOM 2791 N N     . THR A 1 361 ? -7.564  -8.752  7.540   1.00 93.80 361 A 1 
ATOM 2792 C CA    . THR A 1 361 ? -7.293  -7.890  8.698   1.00 94.47 361 A 1 
ATOM 2793 C C     . THR A 1 361 ? -6.170  -8.510  9.520   1.00 94.35 361 A 1 
ATOM 2794 O O     . THR A 1 361 ? -6.370  -9.538  10.146  1.00 92.00 361 A 1 
ATOM 2795 C CB    . THR A 1 361 ? -8.543  -7.683  9.557   1.00 93.89 361 A 1 
ATOM 2796 O OG1   . THR A 1 361 ? -9.567  -7.113  8.769   1.00 85.11 361 A 1 
ATOM 2797 C CG2   . THR A 1 361 ? -8.277  -6.713  10.713  1.00 84.56 361 A 1 
ATOM 2798 N N     . ARG A 1 362 ? -5.006  -7.861  9.566   1.00 93.40 362 A 1 
ATOM 2799 C CA    . ARG A 1 362 ? -3.837  -8.380  10.300  1.00 92.57 362 A 1 
ATOM 2800 C C     . ARG A 1 362 ? -3.812  -7.999  11.783  1.00 92.80 362 A 1 
ATOM 2801 O O     . ARG A 1 362 ? -3.124  -8.636  12.566  1.00 89.90 362 A 1 
ATOM 2802 C CB    . ARG A 1 362 ? -2.549  -7.918  9.612   1.00 91.02 362 A 1 
ATOM 2803 C CG    . ARG A 1 362 ? -2.391  -8.547  8.217   1.00 85.48 362 A 1 
ATOM 2804 C CD    . ARG A 1 362 ? -1.018  -8.218  7.646   1.00 81.09 362 A 1 
ATOM 2805 N NE    . ARG A 1 362 ? -0.804  -8.903  6.351   1.00 75.37 362 A 1 
ATOM 2806 C CZ    . ARG A 1 362 ? -0.249  -8.385  5.282   1.00 70.18 362 A 1 
ATOM 2807 N NH1   . ARG A 1 362 ? 0.158   -7.155  5.246   1.00 62.39 362 A 1 
ATOM 2808 N NH2   . ARG A 1 362 ? -0.077  -9.106  4.214   1.00 64.38 362 A 1 
ATOM 2809 N N     . TYR A 1 363 ? -4.546  -6.948  12.156  1.00 93.06 363 A 1 
ATOM 2810 C CA    . TYR A 1 363 ? -4.585  -6.436  13.520  1.00 93.13 363 A 1 
ATOM 2811 C C     . TYR A 1 363 ? -6.039  -6.290  13.981  1.00 93.77 363 A 1 
ATOM 2812 O O     . TYR A 1 363 ? -6.653  -5.232  13.802  1.00 92.80 363 A 1 
ATOM 2813 C CB    . TYR A 1 363 ? -3.822  -5.105  13.599  1.00 91.96 363 A 1 
ATOM 2814 C CG    . TYR A 1 363 ? -2.350  -5.207  13.268  1.00 90.88 363 A 1 
ATOM 2815 C CD1   . TYR A 1 363 ? -1.411  -5.597  14.244  1.00 87.64 363 A 1 
ATOM 2816 C CD2   . TYR A 1 363 ? -1.888  -4.927  11.967  1.00 87.32 363 A 1 
ATOM 2817 C CE1   . TYR A 1 363 ? -0.055  -5.714  13.939  1.00 86.20 363 A 1 
ATOM 2818 C CE2   . TYR A 1 363 ? -0.527  -5.045  11.643  1.00 85.09 363 A 1 
ATOM 2819 C CZ    . TYR A 1 363 ? 0.380   -5.437  12.641  1.00 86.70 363 A 1 
ATOM 2820 O OH    . TYR A 1 363 ? 1.727   -5.567  12.330  1.00 84.57 363 A 1 
ATOM 2821 N N     . ALA A 1 364 ? -6.585  -7.328  14.605  1.00 94.92 364 A 1 
ATOM 2822 C CA    . ALA A 1 364 ? -7.951  -7.358  15.115  1.00 95.12 364 A 1 
ATOM 2823 C C     . ALA A 1 364 ? -8.233  -6.230  16.125  1.00 95.69 364 A 1 
ATOM 2824 O O     . ALA A 1 364 ? -9.267  -5.566  16.040  1.00 94.41 364 A 1 
ATOM 2825 C CB    . ALA A 1 364 ? -8.205  -8.736  15.734  1.00 94.10 364 A 1 
ATOM 2826 N N     . THR A 1 365 ? -7.274  -5.915  17.004  1.00 94.92 365 A 1 
ATOM 2827 C CA    . THR A 1 365 ? -7.382  -4.808  17.969  1.00 94.58 365 A 1 
ATOM 2828 C C     . THR A 1 365 ? -7.584  -3.460  17.275  1.00 95.02 365 A 1 
ATOM 2829 O O     . THR A 1 365 ? -8.493  -2.704  17.627  1.00 93.94 365 A 1 
ATOM 2830 C CB    . THR A 1 365 ? -6.141  -4.740  18.864  1.00 93.09 365 A 1 
ATOM 2831 O OG1   . THR A 1 365 ? -4.967  -4.715  18.075  1.00 81.38 365 A 1 
ATOM 2832 C CG2   . THR A 1 365 ? -6.030  -5.958  19.785  1.00 77.62 365 A 1 
ATOM 2833 N N     . ARG A 1 366 ? -6.832  -3.161  16.228  1.00 95.59 366 A 1 
ATOM 2834 C CA    . ARG A 1 366 ? -6.992  -1.912  15.453  1.00 95.47 366 A 1 
ATOM 2835 C C     . ARG A 1 366 ? -8.323  -1.853  14.708  1.00 95.61 366 A 1 
ATOM 2836 O O     . ARG A 1 366 ? -8.858  -0.753  14.542  1.00 94.55 366 A 1 
ATOM 2837 C CB    . ARG A 1 366 ? -5.843  -1.730  14.455  1.00 94.66 366 A 1 
ATOM 2838 C CG    . ARG A 1 366 ? -4.491  -1.491  15.141  1.00 91.43 366 A 1 
ATOM 2839 C CD    . ARG A 1 366 ? -3.451  -1.105  14.091  1.00 89.74 366 A 1 
ATOM 2840 N NE    . ARG A 1 366 ? -2.124  -0.891  14.697  1.00 87.30 366 A 1 
ATOM 2841 C CZ    . ARG A 1 366 ? -1.056  -0.395  14.091  1.00 86.82 366 A 1 
ATOM 2842 N NH1   . ARG A 1 366 ? -1.088  -0.026  12.837  1.00 78.53 366 A 1 
ATOM 2843 N NH2   . ARG A 1 366 ? 0.062   -0.258  14.740  1.00 81.74 366 A 1 
ATOM 2844 N N     . LYS A 1 367 ? -8.842  -2.987  14.255  1.00 95.78 367 A 1 
ATOM 2845 C CA    . LYS A 1 367 ? -10.169 -3.078  13.649  1.00 96.25 367 A 1 
ATOM 2846 C C     . LYS A 1 367 ? -11.242 -2.720  14.669  1.00 96.24 367 A 1 
ATOM 2847 O O     . LYS A 1 367 ? -12.017 -1.808  14.407  1.00 95.38 367 A 1 
ATOM 2848 C CB    . LYS A 1 367 ? -10.378 -4.464  13.031  1.00 95.94 367 A 1 
ATOM 2849 C CG    . LYS A 1 367 ? -11.757 -4.595  12.375  1.00 94.97 367 A 1 
ATOM 2850 C CD    . LYS A 1 367 ? -12.038 -6.018  11.875  1.00 92.78 367 A 1 
ATOM 2851 C CE    . LYS A 1 367 ? -13.503 -6.091  11.461  1.00 87.22 367 A 1 
ATOM 2852 N NZ    . LYS A 1 367 ? -13.971 -7.462  11.208  1.00 81.10 367 A 1 
ATOM 2853 N N     . ALA A 1 368 ? -11.239 -3.339  15.854  1.00 96.19 368 A 1 
ATOM 2854 C CA    . ALA A 1 368 ? -12.196 -3.073  16.922  1.00 95.72 368 A 1 
ATOM 2855 C C     . ALA A 1 368 ? -12.200 -1.589  17.336  1.00 95.88 368 A 1 
ATOM 2856 O O     . ALA A 1 368 ? -13.258 -0.960  17.388  1.00 94.64 368 A 1 
ATOM 2857 C CB    . ALA A 1 368 ? -11.865 -3.996  18.105  1.00 95.05 368 A 1 
ATOM 2858 N N     . TYR A 1 369 ? -11.021 -0.961  17.529  1.00 96.09 369 A 1 
ATOM 2859 C CA    . TYR A 1 369 ? -10.923 0.473   17.803  1.00 95.59 369 A 1 
ATOM 2860 C C     . TYR A 1 369 ? -11.453 1.355   16.664  1.00 95.53 369 A 1 
ATOM 2861 O O     . TYR A 1 369 ? -12.042 2.405   16.923  1.00 94.70 369 A 1 
ATOM 2862 C CB    . TYR A 1 369 ? -9.463  0.851   18.094  1.00 94.73 369 A 1 
ATOM 2863 C CG    . TYR A 1 369 ? -9.012  0.532   19.501  1.00 92.62 369 A 1 
ATOM 2864 C CD1   . TYR A 1 369 ? -9.588  1.208   20.596  1.00 88.73 369 A 1 
ATOM 2865 C CD2   . TYR A 1 369 ? -8.013  -0.423  19.741  1.00 87.83 369 A 1 
ATOM 2866 C CE1   . TYR A 1 369 ? -9.189  0.912   21.908  1.00 86.48 369 A 1 
ATOM 2867 C CE2   . TYR A 1 369 ? -7.605  -0.727  21.042  1.00 85.04 369 A 1 
ATOM 2868 C CZ    . TYR A 1 369 ? -8.199  -0.058  22.132  1.00 86.56 369 A 1 
ATOM 2869 O OH    . TYR A 1 369 ? -7.813  -0.354  23.422  1.00 83.85 369 A 1 
ATOM 2870 N N     . ALA A 1 370 ? -11.252 0.978   15.404  1.00 96.17 370 A 1 
ATOM 2871 C CA    . ALA A 1 370 ? -11.740 1.751   14.259  1.00 95.91 370 A 1 
ATOM 2872 C C     . ALA A 1 370 ? -13.265 1.653   14.084  1.00 95.72 370 A 1 
ATOM 2873 O O     . ALA A 1 370 ? -13.869 2.587   13.550  1.00 94.38 370 A 1 
ATOM 2874 C CB    . ALA A 1 370 ? -11.018 1.280   12.995  1.00 95.30 370 A 1 
ATOM 2875 N N     . GLU A 1 371 ? -13.881 0.546   14.498  1.00 96.11 371 A 1 
ATOM 2876 C CA    . GLU A 1 371 ? -15.333 0.331   14.482  1.00 95.42 371 A 1 
ATOM 2877 C C     . GLU A 1 371 ? -16.017 1.113   15.610  1.00 95.15 371 A 1 
ATOM 2878 O O     . GLU A 1 371 ? -17.019 1.790   15.352  1.00 93.63 371 A 1 
ATOM 2879 C CB    . GLU A 1 371 ? -15.630 -1.174  14.558  1.00 94.74 371 A 1 
ATOM 2880 C CG    . GLU A 1 371 ? -15.293 -1.881  13.237  1.00 90.02 371 A 1 
ATOM 2881 C CD    . GLU A 1 371 ? -15.330 -3.422  13.265  1.00 87.50 371 A 1 
ATOM 2882 O OE1   . GLU A 1 371 ? -15.231 -4.021  12.167  1.00 83.35 371 A 1 
ATOM 2883 O OE2   . GLU A 1 371 ? -15.369 -4.009  14.353  1.00 81.98 371 A 1 
ATOM 2884 N N     . ALA A 1 372 ? -15.454 1.111   16.824  1.00 95.50 372 A 1 
ATOM 2885 C CA    . ALA A 1 372 ? -15.997 1.818   17.980  1.00 94.61 372 A 1 
ATOM 2886 C C     . ALA A 1 372 ? -15.766 3.343   17.954  1.00 94.48 372 A 1 
ATOM 2887 O O     . ALA A 1 372 ? -16.350 4.075   18.751  1.00 92.19 372 A 1 
ATOM 2888 C CB    . ALA A 1 372 ? -15.373 1.195   19.238  1.00 93.20 372 A 1 
ATOM 2889 N N     . ARG A 1 373 ? -14.896 3.858   17.079  1.00 94.41 373 A 1 
ATOM 2890 C CA    . ARG A 1 373 ? -14.522 5.276   17.089  1.00 93.96 373 A 1 
ATOM 2891 C C     . ARG A 1 373 ? -15.620 6.161   16.493  1.00 94.02 373 A 1 
ATOM 2892 O O     . ARG A 1 373 ? -16.099 5.864   15.401  1.00 92.79 373 A 1 
ATOM 2893 C CB    . ARG A 1 373 ? -13.185 5.453   16.366  1.00 92.52 373 A 1 
ATOM 2894 C CG    . ARG A 1 373 ? -12.622 6.848   16.614  1.00 86.10 373 A 1 
ATOM 2895 C CD    . ARG A 1 373 ? -11.237 6.965   16.008  1.00 85.09 373 A 1 
ATOM 2896 N NE    . ARG A 1 373 ? -10.665 8.274   16.336  1.00 82.12 373 A 1 
ATOM 2897 C CZ    . ARG A 1 373 ? -9.419  8.657   16.134  1.00 81.34 373 A 1 
ATOM 2898 N NH1   . ARG A 1 373 ? -8.559  7.865   15.562  1.00 73.02 373 A 1 
ATOM 2899 N NH2   . ARG A 1 373 ? -9.036  9.838   16.514  1.00 74.29 373 A 1 
ATOM 2900 N N     . PRO A 1 374 ? -15.973 7.320   17.150  1.00 93.58 374 A 1 
ATOM 2901 C CA    . PRO A 1 374 ? -16.935 8.270   16.605  1.00 93.30 374 A 1 
ATOM 2902 C C     . PRO A 1 374 ? -16.461 8.832   15.266  1.00 94.31 374 A 1 
ATOM 2903 O O     . PRO A 1 374 ? -15.255 8.977   15.010  1.00 93.59 374 A 1 
ATOM 2904 C CB    . PRO A 1 374 ? -17.114 9.348   17.680  1.00 91.20 374 A 1 
ATOM 2905 C CG    . PRO A 1 374 ? -15.813 9.293   18.467  1.00 87.17 374 A 1 
ATOM 2906 C CD    . PRO A 1 374 ? -15.449 7.817   18.417  1.00 90.51 374 A 1 
ATOM 2907 N N     . ARG A 1 375 ? -17.437 9.117   14.372  1.00 93.64 375 A 1 
ATOM 2908 C CA    . ARG A 1 375 ? -17.178 9.576   13.004  1.00 93.75 375 A 1 
ATOM 2909 C C     . ARG A 1 375 ? -18.102 10.738  12.643  1.00 93.41 375 A 1 
ATOM 2910 O O     . ARG A 1 375 ? -19.309 10.608  12.765  1.00 91.65 375 A 1 
ATOM 2911 C CB    . ARG A 1 375 ? -17.370 8.445   11.991  1.00 92.86 375 A 1 
ATOM 2912 C CG    . ARG A 1 375 ? -16.389 7.280   12.209  1.00 90.07 375 A 1 
ATOM 2913 C CD    . ARG A 1 375 ? -16.621 6.199   11.151  1.00 90.95 375 A 1 
ATOM 2914 N NE    . ARG A 1 375 ? -15.733 5.039   11.377  1.00 90.30 375 A 1 
ATOM 2915 C CZ    . ARG A 1 375 ? -15.767 3.896   10.735  1.00 91.90 375 A 1 
ATOM 2916 N NH1   . ARG A 1 375 ? -16.595 3.685   9.759   1.00 83.23 375 A 1 
ATOM 2917 N NH2   . ARG A 1 375 ? -14.970 2.927   11.075  1.00 87.12 375 A 1 
ATOM 2918 N N     . ILE A 1 376 ? -17.537 11.808  12.077  1.00 93.59 376 A 1 
ATOM 2919 C CA    . ILE A 1 376 ? -18.267 12.924  11.475  1.00 93.10 376 A 1 
ATOM 2920 C C     . ILE A 1 376 ? -18.154 12.789  9.951   1.00 93.47 376 A 1 
ATOM 2921 O O     . ILE A 1 376 ? -17.044 12.770  9.406   1.00 92.05 376 A 1 
ATOM 2922 C CB    . ILE A 1 376 ? -17.747 14.268  12.014  1.00 91.81 376 A 1 
ATOM 2923 C CG1   . ILE A 1 376 ? -17.965 14.364  13.537  1.00 86.73 376 A 1 
ATOM 2924 C CG2   . ILE A 1 376 ? -18.443 15.431  11.285  1.00 85.55 376 A 1 
ATOM 2925 C CD1   . ILE A 1 376 ? -17.256 15.548  14.199  1.00 78.80 376 A 1 
ATOM 2926 N N     . LYS A 1 377 ? -19.300 12.631  9.255   1.00 92.53 377 A 1 
ATOM 2927 C CA    . LYS A 1 377 ? -19.356 12.446  7.795   1.00 92.77 377 A 1 
ATOM 2928 C C     . LYS A 1 377 ? -18.377 11.364  7.289   1.00 93.13 377 A 1 
ATOM 2929 O O     . LYS A 1 377 ? -17.697 11.525  6.277   1.00 90.74 377 A 1 
ATOM 2930 C CB    . LYS A 1 377 ? -19.177 13.806  7.082   1.00 91.86 377 A 1 
ATOM 2931 C CG    . LYS A 1 377 ? -20.259 14.825  7.459   1.00 88.28 377 A 1 
ATOM 2932 C CD    . LYS A 1 377 ? -20.010 16.196  6.821   1.00 81.59 377 A 1 
ATOM 2933 C CE    . LYS A 1 377 ? -21.110 17.162  7.271   1.00 74.10 377 A 1 
ATOM 2934 N NZ    . LYS A 1 377 ? -20.895 18.551  6.821   1.00 64.95 377 A 1 
ATOM 2935 N N     . GLY A 1 378 ? -18.288 10.253  8.032   1.00 93.55 378 A 1 
ATOM 2936 C CA    . GLY A 1 378 ? -17.454 9.095   7.717   1.00 93.48 378 A 1 
ATOM 2937 C C     . GLY A 1 378 ? -15.968 9.219   8.084   1.00 94.16 378 A 1 
ATOM 2938 O O     . GLY A 1 378 ? -15.268 8.201   8.097   1.00 92.09 378 A 1 
ATOM 2939 N N     . ARG A 1 379 ? -15.475 10.426  8.423   1.00 94.56 379 A 1 
ATOM 2940 C CA    . ARG A 1 379 ? -14.107 10.639  8.907   1.00 94.72 379 A 1 
ATOM 2941 C C     . ARG A 1 379 ? -14.044 10.409  10.414  1.00 95.33 379 A 1 
ATOM 2942 O O     . ARG A 1 379 ? -15.010 10.678  11.110  1.00 93.85 379 A 1 
ATOM 2943 C CB    . ARG A 1 379 ? -13.617 12.047  8.561   1.00 93.49 379 A 1 
ATOM 2944 C CG    . ARG A 1 379 ? -13.571 12.282  7.048   1.00 86.68 379 A 1 
ATOM 2945 C CD    . ARG A 1 379 ? -12.984 13.667  6.751   1.00 86.22 379 A 1 
ATOM 2946 N NE    . ARG A 1 379 ? -12.907 13.907  5.304   1.00 80.91 379 A 1 
ATOM 2947 C CZ    . ARG A 1 379 ? -12.382 14.972  4.722   1.00 78.26 379 A 1 
ATOM 2948 N NH1   . ARG A 1 379 ? -11.871 15.947  5.421   1.00 69.02 379 A 1 
ATOM 2949 N NH2   . ARG A 1 379 ? -12.372 15.072  3.433   1.00 69.78 379 A 1 
ATOM 2950 N N     . PHE A 1 380 ? -12.902 9.978   10.921  1.00 94.23 380 A 1 
ATOM 2951 C CA    . PHE A 1 380 ? -12.716 9.887   12.363  1.00 94.20 380 A 1 
ATOM 2952 C C     . PHE A 1 380 ? -12.796 11.281  12.990  1.00 93.61 380 A 1 
ATOM 2953 O O     . PHE A 1 380 ? -12.069 12.185  12.562  1.00 92.08 380 A 1 
ATOM 2954 C CB    . PHE A 1 380 ? -11.374 9.228   12.693  1.00 94.44 380 A 1 
ATOM 2955 C CG    . PHE A 1 380 ? -11.265 7.780   12.266  1.00 95.06 380 A 1 
ATOM 2956 C CD1   . PHE A 1 380 ? -12.133 6.824   12.794  1.00 93.74 380 A 1 
ATOM 2957 C CD2   . PHE A 1 380 ? -10.281 7.383   11.355  1.00 93.71 380 A 1 
ATOM 2958 C CE1   . PHE A 1 380 ? -12.038 5.476   12.417  1.00 93.27 380 A 1 
ATOM 2959 C CE2   . PHE A 1 380 ? -10.167 6.033   10.971  1.00 92.86 380 A 1 
ATOM 2960 C CZ    . PHE A 1 380 ? -11.049 5.072   11.504  1.00 93.94 380 A 1 
ATOM 2961 N N     . ALA A 1 381 ? -13.660 11.447  14.000  1.00 93.26 381 A 1 
ATOM 2962 C CA    . ALA A 1 381 ? -13.783 12.676  14.766  1.00 92.52 381 A 1 
ATOM 2963 C C     . ALA A 1 381 ? -12.736 12.715  15.887  1.00 92.13 381 A 1 
ATOM 2964 O O     . ALA A 1 381 ? -12.269 11.676  16.369  1.00 89.35 381 A 1 
ATOM 2965 C CB    . ALA A 1 381 ? -15.211 12.789  15.304  1.00 90.50 381 A 1 
ATOM 2966 N N     . LYS A 1 382 ? -12.373 13.939  16.321  1.00 90.44 382 A 1 
ATOM 2967 C CA    . LYS A 1 382 ? -11.674 14.121  17.590  1.00 89.16 382 A 1 
ATOM 2968 C C     . LYS A 1 382 ? -12.661 13.878  18.726  1.00 87.98 382 A 1 
ATOM 2969 O O     . LYS A 1 382 ? -13.856 14.088  18.575  1.00 82.68 382 A 1 
ATOM 2970 C CB    . LYS A 1 382 ? -11.078 15.519  17.705  1.00 85.40 382 A 1 
ATOM 2971 C CG    . LYS A 1 382 ? -9.937  15.775  16.720  1.00 76.45 382 A 1 
ATOM 2972 C CD    . LYS A 1 382 ? -9.425  17.199  16.945  1.00 72.84 382 A 1 
ATOM 2973 C CE    . LYS A 1 382 ? -8.323  17.596  15.981  1.00 63.28 382 A 1 
ATOM 2974 N NZ    . LYS A 1 382 ? -7.996  19.026  16.161  1.00 57.10 382 A 1 
ATOM 2975 N N     . ARG A 1 383 ? -12.148 13.478  19.897  1.00 88.03 383 A 1 
ATOM 2976 C CA    . ARG A 1 383 ? -12.989 13.215  21.062  1.00 85.27 383 A 1 
ATOM 2977 C C     . ARG A 1 383 ? -13.712 14.484  21.535  1.00 84.30 383 A 1 
ATOM 2978 O O     . ARG A 1 383 ? -14.906 14.413  21.791  1.00 78.08 383 A 1 
ATOM 2979 C CB    . ARG A 1 383 ? -12.136 12.572  22.168  1.00 80.11 383 A 1 
ATOM 2980 C CG    . ARG A 1 383 ? -13.023 12.003  23.281  1.00 69.27 383 A 1 
ATOM 2981 C CD    . ARG A 1 383 ? -12.167 11.267  24.303  1.00 66.59 383 A 1 
ATOM 2982 N NE    . ARG A 1 383 ? -13.005 10.687  25.356  1.00 58.32 383 A 1 
ATOM 2983 C CZ    . ARG A 1 383 ? -12.626 9.862   26.317  1.00 54.38 383 A 1 
ATOM 2984 N NH1   . ARG A 1 383 ? -11.386 9.463   26.414  1.00 51.58 383 A 1 
ATOM 2985 N NH2   . ARG A 1 383 ? -13.492 9.438   27.183  1.00 50.13 383 A 1 
ATOM 2986 N N     . SER A 1 384 ? -13.042 15.653  21.560  1.00 83.96 384 A 1 
ATOM 2987 C CA    . SER A 1 384 ? -13.616 16.962  21.885  1.00 83.22 384 A 1 
ATOM 2988 C C     . SER A 1 384 ? -14.765 17.357  20.952  1.00 82.93 384 A 1 
ATOM 2989 O O     . SER A 1 384 ? -15.788 17.854  21.390  1.00 75.64 384 A 1 
ATOM 2990 C CB    . SER A 1 384 ? -12.530 18.034  21.768  1.00 78.36 384 A 1 
ATOM 2991 O OG    . SER A 1 384 ? -11.903 18.002  20.497  1.00 69.16 384 A 1 
ATOM 2992 N N     . ASP A 1 385 ? -14.591 17.114  19.659  1.00 78.81 385 A 1 
ATOM 2993 C CA    . ASP A 1 385 ? -15.551 17.546  18.645  1.00 76.83 385 A 1 
ATOM 2994 C C     . ASP A 1 385 ? -16.798 16.652  18.672  1.00 76.39 385 A 1 
ATOM 2995 O O     . ASP A 1 385 ? -17.903 17.106  18.382  1.00 71.32 385 A 1 
ATOM 2996 C CB    . ASP A 1 385 ? -14.886 17.544  17.249  1.00 71.00 385 A 1 
ATOM 2997 C CG    . ASP A 1 385 ? -13.540 18.291  17.139  1.00 63.42 385 A 1 
ATOM 2998 O OD1   . ASP A 1 385 ? -13.122 18.994  18.092  1.00 57.05 385 A 1 
ATOM 2999 O OD2   . ASP A 1 385 ? -12.829 18.071  16.124  1.00 55.97 385 A 1 
ATOM 3000 N N     . ALA A 1 386 ? -16.653 15.401  19.052  1.00 73.22 386 A 1 
ATOM 3001 C CA    . ALA A 1 386 ? -17.761 14.471  19.229  1.00 70.43 386 A 1 
ATOM 3002 C C     . ALA A 1 386 ? -18.608 14.807  20.470  1.00 71.24 386 A 1 
ATOM 3003 O O     . ALA A 1 386 ? -19.830 14.689  20.407  1.00 67.09 386 A 1 
ATOM 3004 C CB    . ALA A 1 386 ? -17.205 13.048  19.301  1.00 65.71 386 A 1 
ATOM 3005 N N     . GLU A 1 387 ? -17.995 15.237  21.581  1.00 73.40 387 A 1 
ATOM 3006 C CA    . GLU A 1 387 ? -18.709 15.688  22.787  1.00 71.40 387 A 1 
ATOM 3007 C C     . GLU A 1 387 ? -19.521 16.969  22.489  1.00 71.08 387 A 1 
ATOM 3008 O O     . GLU A 1 387 ? -20.712 17.020  22.799  1.00 65.96 387 A 1 
ATOM 3009 C CB    . GLU A 1 387 ? -17.714 15.847  23.954  1.00 64.62 387 A 1 
ATOM 3010 C CG    . GLU A 1 387 ? -17.265 14.473  24.510  1.00 56.22 387 A 1 
ATOM 3011 C CD    . GLU A 1 387 ? -16.069 14.494  25.489  1.00 50.73 387 A 1 
ATOM 3012 O OE1   . GLU A 1 387 ? -15.609 13.380  25.873  1.00 46.71 387 A 1 
ATOM 3013 O OE2   . GLU A 1 387 ? -15.541 15.583  25.801  1.00 45.34 387 A 1 
ATOM 3014 N N     . MET A 1 388 ? -18.977 17.937  21.754  1.00 74.67 388 A 1 
ATOM 3015 C CA    . MET A 1 388 ? -19.717 19.138  21.357  1.00 72.97 388 A 1 
ATOM 3016 C C     . MET A 1 388 ? -20.890 18.867  20.407  1.00 72.44 388 A 1 
ATOM 3017 O O     . MET A 1 388 ? -21.938 19.507  20.545  1.00 66.09 388 A 1 
ATOM 3018 C CB    . MET A 1 388 ? -18.792 20.180  20.720  1.00 67.13 388 A 1 
ATOM 3019 C CG    . MET A 1 388 ? -17.945 20.924  21.738  1.00 58.34 388 A 1 
ATOM 3020 S SD    . MET A 1 388 ? -17.561 22.661  21.292  1.00 51.81 388 A 1 
ATOM 3021 C CE    . MET A 1 388 ? -16.805 22.433  19.670  1.00 46.81 388 A 1 
ATOM 3022 N N     . GLU A 1 389 ? -20.791 17.968  19.444  1.00 68.24 389 A 1 
ATOM 3023 C CA    . GLU A 1 389 ? -21.931 17.631  18.567  1.00 66.42 389 A 1 
ATOM 3024 C C     . GLU A 1 389 ? -23.071 16.947  19.347  1.00 65.05 389 A 1 
ATOM 3025 O O     . GLU A 1 389 ? -24.242 17.240  19.096  1.00 61.10 389 A 1 
ATOM 3026 C CB    . GLU A 1 389 ? -21.519 16.751  17.373  1.00 61.07 389 A 1 
ATOM 3027 C CG    . GLU A 1 389 ? -21.118 17.564  16.128  1.00 52.99 389 A 1 
ATOM 3028 C CD    . GLU A 1 389 ? -21.017 16.728  14.833  1.00 50.11 389 A 1 
ATOM 3029 O OE1   . GLU A 1 389 ? -20.937 17.336  13.740  1.00 45.82 389 A 1 
ATOM 3030 O OE2   . GLU A 1 389 ? -21.015 15.479  14.887  1.00 45.37 389 A 1 
ATOM 3031 N N     . VAL A 1 390 ? -22.749 16.075  20.302  1.00 69.43 390 A 1 
ATOM 3032 C CA    . VAL A 1 390 ? -23.762 15.426  21.146  1.00 68.86 390 A 1 
ATOM 3033 C C     . VAL A 1 390 ? -24.482 16.468  22.009  1.00 69.26 390 A 1 
ATOM 3034 O O     . VAL A 1 390 ? -25.709 16.492  22.000  1.00 65.31 390 A 1 
ATOM 3035 C CB    . VAL A 1 390 ? -23.162 14.296  21.986  1.00 64.27 390 A 1 
ATOM 3036 C CG1   . VAL A 1 390 ? -24.178 13.695  22.960  1.00 55.42 390 A 1 
ATOM 3037 C CG2   . VAL A 1 390 ? -22.692 13.147  21.087  1.00 58.24 390 A 1 
ATOM 3038 N N     . ASP A 1 391 ? -23.770 17.396  22.656  1.00 64.05 391 A 1 
ATOM 3039 C CA    . ASP A 1 391 ? -24.373 18.465  23.453  1.00 62.24 391 A 1 
ATOM 3040 C C     . ASP A 1 391 ? -25.231 19.414  22.616  1.00 61.30 391 A 1 
ATOM 3041 O O     . ASP A 1 391 ? -26.328 19.804  23.033  1.00 58.83 391 A 1 
ATOM 3042 C CB    . ASP A 1 391 ? -23.280 19.259  24.195  1.00 57.64 391 A 1 
ATOM 3043 C CG    . ASP A 1 391 ? -22.784 18.586  25.480  1.00 50.07 391 A 1 
ATOM 3044 O OD1   . ASP A 1 391 ? -23.471 17.666  25.980  1.00 47.46 391 A 1 
ATOM 3045 O OD2   . ASP A 1 391 ? -21.735 19.048  25.984  1.00 45.61 391 A 1 
ATOM 3046 N N     . GLN A 1 392 ? -24.831 19.780  21.397  1.00 63.55 392 A 1 
ATOM 3047 C CA    . GLN A 1 392 ? -25.656 20.607  20.510  1.00 64.81 392 A 1 
ATOM 3048 C C     . GLN A 1 392 ? -26.945 19.898  20.084  1.00 65.57 392 A 1 
ATOM 3049 O O     . GLN A 1 392 ? -28.005 20.531  20.068  1.00 62.95 392 A 1 
ATOM 3050 C CB    . GLN A 1 392 ? -24.860 21.032  19.269  1.00 60.80 392 A 1 
ATOM 3051 C CG    . GLN A 1 392 ? -23.908 22.200  19.579  1.00 55.14 392 A 1 
ATOM 3052 C CD    . GLN A 1 392 ? -23.211 22.732  18.334  1.00 51.37 392 A 1 
ATOM 3053 O OE1   . GLN A 1 392 ? -23.345 22.260  17.220  1.00 48.69 392 A 1 
ATOM 3054 N NE2   . GLN A 1 392 ? -22.423 23.772  18.490  1.00 44.65 392 A 1 
ATOM 3055 N N     . THR A 1 393 ? -26.890 18.619  19.758  1.00 64.69 393 A 1 
ATOM 3056 C CA    . THR A 1 393 ? -28.103 17.858  19.402  1.00 65.00 393 A 1 
ATOM 3057 C C     . THR A 1 393 ? -29.049 17.698  20.596  1.00 64.69 393 A 1 
ATOM 3058 O O     . THR A 1 393 ? -30.258 17.826  20.424  1.00 60.22 393 A 1 
ATOM 3059 C CB    . THR A 1 393 ? -27.798 16.492  18.777  1.00 60.86 393 A 1 
ATOM 3060 O OG1   . THR A 1 393 ? -26.871 15.737  19.509  1.00 53.68 393 A 1 
ATOM 3061 C CG2   . THR A 1 393 ? -27.261 16.632  17.361  1.00 54.34 393 A 1 
ATOM 3062 N N     . PHE A 1 394 ? -28.524 17.507  21.804  1.00 64.55 394 A 1 
ATOM 3063 C CA    . PHE A 1 394 ? -29.337 17.416  23.013  1.00 63.17 394 A 1 
ATOM 3064 C C     . PHE A 1 394 ? -29.938 18.776  23.406  1.00 63.11 394 A 1 
ATOM 3065 O O     . PHE A 1 394 ? -31.115 18.854  23.755  1.00 58.04 394 A 1 
ATOM 3066 C CB    . PHE A 1 394 ? -28.492 16.813  24.145  1.00 57.63 394 A 1 
ATOM 3067 C CG    . PHE A 1 394 ? -29.296 15.896  25.038  1.00 54.27 394 A 1 
ATOM 3068 C CD1   . PHE A 1 394 ? -29.927 16.392  26.188  1.00 52.30 394 A 1 
ATOM 3069 C CD2   . PHE A 1 394 ? -29.430 14.545  24.689  1.00 50.65 394 A 1 
ATOM 3070 C CE1   . PHE A 1 394 ? -30.682 15.537  26.998  1.00 44.30 394 A 1 
ATOM 3071 C CE2   . PHE A 1 394 ? -30.191 13.682  25.501  1.00 44.65 394 A 1 
ATOM 3072 C CZ    . PHE A 1 394 ? -30.817 14.177  26.658  1.00 45.85 394 A 1 
ATOM 3073 N N     . SER A 1 395 ? -29.193 19.879  23.278  1.00 62.64 395 A 1 
ATOM 3074 C CA    . SER A 1 395 ? -29.671 21.238  23.558  1.00 63.00 395 A 1 
ATOM 3075 C C     . SER A 1 395 ? -30.768 21.673  22.580  1.00 62.48 395 A 1 
ATOM 3076 O O     . SER A 1 395 ? -31.773 22.256  22.994  1.00 58.75 395 A 1 
ATOM 3077 C CB    . SER A 1 395 ? -28.494 22.208  23.511  1.00 59.41 395 A 1 
ATOM 3078 O OG    . SER A 1 395 ? -28.914 23.505  23.852  1.00 51.20 395 A 1 
ATOM 3079 N N     . THR A 1 396 ? -30.646 21.359  21.297  1.00 62.65 396 A 1 
ATOM 3080 C CA    . THR A 1 396 ? -31.712 21.639  20.318  1.00 62.51 396 A 1 
ATOM 3081 C C     . THR A 1 396 ? -32.965 20.799  20.560  1.00 62.03 396 A 1 
ATOM 3082 O O     . THR A 1 396 ? -34.068 21.333  20.433  1.00 58.46 396 A 1 
ATOM 3083 C CB    . THR A 1 396 ? -31.250 21.470  18.862  1.00 57.31 396 A 1 
ATOM 3084 O OG1   . THR A 1 396 ? -30.395 20.370  18.698  1.00 51.45 396 A 1 
ATOM 3085 C CG2   . THR A 1 396 ? -30.508 22.703  18.360  1.00 53.12 396 A 1 
ATOM 3086 N N     . ALA A 1 397 ? -32.840 19.543  20.962  1.00 59.58 397 A 1 
ATOM 3087 C CA    . ALA A 1 397 ? -33.988 18.711  21.328  1.00 59.26 397 A 1 
ATOM 3088 C C     . ALA A 1 397 ? -34.715 19.269  22.571  1.00 58.60 397 A 1 
ATOM 3089 O O     . ALA A 1 397 ? -35.932 19.428  22.543  1.00 57.44 397 A 1 
ATOM 3090 C CB    . ALA A 1 397 ? -33.515 17.270  21.534  1.00 55.94 397 A 1 
ATOM 3091 N N     . ALA A 1 398 ? -33.984 19.664  23.615  1.00 60.87 398 A 1 
ATOM 3092 C CA    . ALA A 1 398 ? -34.557 20.226  24.839  1.00 61.51 398 A 1 
ATOM 3093 C C     . ALA A 1 398 ? -35.289 21.563  24.604  1.00 60.55 398 A 1 
ATOM 3094 O O     . ALA A 1 398 ? -36.348 21.806  25.181  1.00 59.36 398 A 1 
ATOM 3095 C CB    . ALA A 1 398 ? -33.437 20.382  25.872  1.00 59.19 398 A 1 
ATOM 3096 N N     . LEU A 1 399 ? -34.782 22.440  23.735  1.00 61.77 399 A 1 
ATOM 3097 C CA    . LEU A 1 399 ? -35.458 23.692  23.374  1.00 60.44 399 A 1 
ATOM 3098 C C     . LEU A 1 399 ? -36.762 23.461  22.599  1.00 60.51 399 A 1 
ATOM 3099 O O     . LEU A 1 399 ? -37.714 24.224  22.793  1.00 56.93 399 A 1 
ATOM 3100 C CB    . LEU A 1 399 ? -34.493 24.583  22.571  1.00 55.92 399 A 1 
ATOM 3101 C CG    . LEU A 1 399 ? -33.464 25.318  23.436  1.00 51.81 399 A 1 
ATOM 3102 C CD1   . LEU A 1 399 ? -32.388 25.930  22.540  1.00 49.13 399 A 1 
ATOM 3103 C CD2   . LEU A 1 399 ? -34.111 26.452  24.244  1.00 51.29 399 A 1 
ATOM 3104 N N     . SER A 1 400 ? -36.851 22.433  21.772  1.00 63.02 400 A 1 
ATOM 3105 C CA    . SER A 1 400 ? -38.079 22.141  21.017  1.00 63.19 400 A 1 
ATOM 3106 C C     . SER A 1 400 ? -39.229 21.663  21.911  1.00 63.07 400 A 1 
ATOM 3107 O O     . SER A 1 400 ? -40.375 22.031  21.664  1.00 57.33 400 A 1 
ATOM 3108 C CB    . SER A 1 400 ? -37.806 21.148  19.896  1.00 58.32 400 A 1 
ATOM 3109 O OG    . SER A 1 400 ? -37.446 19.862  20.346  1.00 51.73 400 A 1 
ATOM 3110 N N     . ASP A 1 401 ? -38.946 20.939  22.977  1.00 60.13 401 A 1 
ATOM 3111 C CA    . ASP A 1 401 ? -39.979 20.410  23.882  1.00 61.46 401 A 1 
ATOM 3112 C C     . ASP A 1 401 ? -40.538 21.485  24.844  1.00 61.89 401 A 1 
ATOM 3113 O O     . ASP A 1 401 ? -41.680 21.418  25.279  1.00 57.89 401 A 1 
ATOM 3114 C CB    . ASP A 1 401 ? -39.397 19.194  24.627  1.00 54.35 401 A 1 
ATOM 3115 C CG    . ASP A 1 401 ? -40.447 18.157  25.050  1.00 48.79 401 A 1 
ATOM 3116 O OD1   . ASP A 1 401 ? -41.526 18.106  24.431  1.00 45.89 401 A 1 
ATOM 3117 O OD2   . ASP A 1 401 ? -40.111 17.372  25.963  1.00 45.54 401 A 1 
ATOM 3118 N N     . SER A 1 402 ? -39.773 22.551  25.115  1.00 57.01 402 A 1 
ATOM 3119 C CA    . SER A 1 402 ? -40.230 23.670  25.952  1.00 58.31 402 A 1 
ATOM 3120 C C     . SER A 1 402 ? -41.314 24.550  25.310  1.00 59.19 402 A 1 
ATOM 3121 O O     . SER A 1 402 ? -41.883 25.413  25.979  1.00 54.02 402 A 1 
ATOM 3122 C CB    . SER A 1 402 ? -39.046 24.521  26.411  1.00 52.00 402 A 1 
ATOM 3123 O OG    . SER A 1 402 ? -38.512 25.317  25.371  1.00 47.07 402 A 1 
ATOM 3124 N N     . SER A 1 403 ? -41.656 24.342  24.054  1.00 51.67 403 A 1 
ATOM 3125 C CA    . SER A 1 403 ? -42.726 25.055  23.338  1.00 54.32 403 A 1 
ATOM 3126 C C     . SER A 1 403 ? -44.134 24.557  23.685  1.00 54.36 403 A 1 
ATOM 3127 O O     . SER A 1 403 ? -45.068 24.775  22.916  1.00 50.32 403 A 1 
ATOM 3128 C CB    . SER A 1 403 ? -42.461 25.079  21.830  1.00 49.36 403 A 1 
ATOM 3129 O OG    . SER A 1 403 ? -42.708 23.832  21.221  1.00 44.02 403 A 1 
ATOM 3130 N N     . TYR A 1 404 ? -44.350 23.940  24.855  1.00 50.09 404 A 1 
ATOM 3131 C CA    . TYR A 1 404 ? -45.675 23.843  25.443  1.00 50.12 404 A 1 
ATOM 3132 C C     . TYR A 1 404 ? -46.158 25.264  25.742  1.00 46.71 404 A 1 
ATOM 3133 O O     . TYR A 1 404 ? -45.957 25.815  26.825  1.00 43.66 404 A 1 
ATOM 3134 C CB    . TYR A 1 404 ? -45.678 22.926  26.674  1.00 46.77 404 A 1 
ATOM 3135 C CG    . TYR A 1 404 ? -45.856 21.472  26.317  1.00 44.82 404 A 1 
ATOM 3136 C CD1   . TYR A 1 404 ? -47.154 20.952  26.101  1.00 44.08 404 A 1 
ATOM 3137 C CD2   . TYR A 1 404 ? -44.741 20.640  26.172  1.00 43.76 404 A 1 
ATOM 3138 C CE1   . TYR A 1 404 ? -47.328 19.602  25.738  1.00 38.78 404 A 1 
ATOM 3139 C CE2   . TYR A 1 404 ? -44.906 19.288  25.803  1.00 38.62 404 A 1 
ATOM 3140 C CZ    . TYR A 1 404 ? -46.202 18.769  25.589  1.00 40.46 404 A 1 
ATOM 3141 O OH    . TYR A 1 404 ? -46.363 17.455  25.229  1.00 39.68 404 A 1 
ATOM 3142 N N     . SER A 1 405 ? -46.777 25.882  24.744  1.00 51.39 405 A 1 
ATOM 3143 C CA    . SER A 1 405 ? -47.435 27.167  24.830  1.00 54.16 405 A 1 
ATOM 3144 C C     . SER A 1 405 ? -48.466 27.091  25.953  1.00 54.16 405 A 1 
ATOM 3145 O O     . SER A 1 405 ? -49.434 26.327  25.873  1.00 50.87 405 A 1 
ATOM 3146 C CB    . SER A 1 405 ? -48.093 27.515  23.492  1.00 48.21 405 A 1 
ATOM 3147 O OG    . SER A 1 405 ? -48.900 26.455  23.025  1.00 43.50 405 A 1 
ATOM 3148 N N     . THR A 1 406 ? -48.247 27.873  27.003  1.00 51.74 406 A 1 
ATOM 3149 C CA    . THR A 1 406 ? -49.278 28.159  27.998  1.00 55.61 406 A 1 
ATOM 3150 C C     . THR A 1 406 ? -50.439 28.818  27.260  1.00 53.99 406 A 1 
ATOM 3151 O O     . THR A 1 406 ? -50.374 30.011  26.950  1.00 51.91 406 A 1 
ATOM 3152 C CB    . THR A 1 406 ? -48.737 29.084  29.093  1.00 50.30 406 A 1 
ATOM 3153 O OG1   . THR A 1 406 ? -47.952 30.122  28.524  1.00 44.76 406 A 1 
ATOM 3154 C CG2   . THR A 1 406 ? -47.848 28.337  30.079  1.00 45.99 406 A 1 
ATOM 3155 N N     . VAL A 1 407 ? -51.467 28.032  26.923  1.00 50.04 407 A 1 
ATOM 3156 C CA    . VAL A 1 407 ? -52.708 28.558  26.356  1.00 54.04 407 A 1 
ATOM 3157 C C     . VAL A 1 407 ? -53.283 29.488  27.419  1.00 51.07 407 A 1 
ATOM 3158 O O     . VAL A 1 407 ? -53.583 29.004  28.522  1.00 49.50 407 A 1 
ATOM 3159 C CB    . VAL A 1 407 ? -53.706 27.437  26.009  1.00 50.88 407 A 1 
ATOM 3160 C CG1   . VAL A 1 407 ? -54.959 28.013  25.338  1.00 45.61 407 A 1 
ATOM 3161 C CG2   . VAL A 1 407 ? -53.082 26.421  25.039  1.00 48.73 407 A 1 
ATOM 3162 N N     . PRO A 1 408 ? -53.382 30.818  27.192  1.00 45.26 408 A 1 
ATOM 3163 C CA    . PRO A 1 408 ? -53.965 31.707  28.174  1.00 48.35 408 A 1 
ATOM 3164 C C     . PRO A 1 408 ? -55.439 31.303  28.317  1.00 47.07 408 A 1 
ATOM 3165 O O     . PRO A 1 408 ? -56.183 31.291  27.333  1.00 45.59 408 A 1 
ATOM 3166 C CB    . PRO A 1 408 ? -53.756 33.122  27.633  1.00 44.68 408 A 1 
ATOM 3167 C CG    . PRO A 1 408 ? -53.654 32.923  26.125  1.00 43.73 408 A 1 
ATOM 3168 C CD    . PRO A 1 408 ? -53.041 31.531  25.979  1.00 48.17 408 A 1 
ATOM 3169 N N     . TRP A 1 409 ? -55.841 30.962  29.537  1.00 50.77 409 A 1 
ATOM 3170 C CA    . TRP A 1 409 ? -57.257 30.860  29.908  1.00 50.41 409 A 1 
ATOM 3171 C C     . TRP A 1 409 ? -57.853 32.270  29.869  1.00 48.47 409 A 1 
ATOM 3172 O O     . TRP A 1 409 ? -57.830 32.989  30.870  1.00 44.56 409 A 1 
ATOM 3173 C CB    . TRP A 1 409 ? -57.401 30.216  31.302  1.00 44.92 409 A 1 
ATOM 3174 C CG    . TRP A 1 409 ? -57.229 28.736  31.349  1.00 40.65 409 A 1 
ATOM 3175 C CD1   . TRP A 1 409 ? -56.111 28.045  31.079  1.00 34.49 409 A 1 
ATOM 3176 C CD2   . TRP A 1 409 ? -58.248 27.741  31.727  1.00 36.40 409 A 1 
ATOM 3177 N NE1   . TRP A 1 409 ? -56.334 26.694  31.244  1.00 31.12 409 A 1 
ATOM 3178 C CE2   . TRP A 1 409 ? -57.625 26.464  31.649  1.00 35.09 409 A 1 
ATOM 3179 C CE3   . TRP A 1 409 ? -59.587 27.811  32.113  1.00 37.80 409 A 1 
ATOM 3180 C CZ2   . TRP A 1 409 ? -58.337 25.294  31.953  1.00 37.60 409 A 1 
ATOM 3181 C CZ3   . TRP A 1 409 ? -60.302 26.639  32.423  1.00 35.67 409 A 1 
ATOM 3182 C CH2   . TRP A 1 409 ? -59.683 25.386  32.342  1.00 35.21 409 A 1 
ATOM 3183 N N     . PHE A 1 410 ? -58.339 32.693  28.700  1.00 52.56 410 A 1 
ATOM 3184 C CA    . PHE A 1 410 ? -59.326 33.753  28.538  1.00 51.32 410 A 1 
ATOM 3185 C C     . PHE A 1 410 ? -60.732 33.142  28.564  1.00 46.54 410 A 1 
ATOM 3186 O O     . PHE A 1 410 ? -60.911 32.051  28.000  1.00 39.47 410 A 1 
ATOM 3187 C CB    . PHE A 1 410 ? -59.085 34.558  27.262  1.00 46.80 410 A 1 
ATOM 3188 C CG    . PHE A 1 410 ? -58.190 35.756  27.471  1.00 44.62 410 A 1 
ATOM 3189 C CD1   . PHE A 1 410 ? -58.693 36.914  28.083  1.00 40.11 410 A 1 
ATOM 3190 C CD2   . PHE A 1 410 ? -56.843 35.717  27.058  1.00 40.00 410 A 1 
ATOM 3191 C CE1   . PHE A 1 410 ? -57.857 38.029  28.282  1.00 36.37 410 A 1 
ATOM 3192 C CE2   . PHE A 1 410 ? -56.008 36.832  27.259  1.00 41.25 410 A 1 
ATOM 3193 C CZ    . PHE A 1 410 ? -56.519 37.980  27.868  1.00 41.97 410 A 1 
ATOM 3194 O OXT   . PHE A 1 410 ? -61.591 33.845  29.146  1.00 45.86 410 A 1 
ATOM 3195 N N     . GLU B 2 1   ? -53.716 1.136   -60.614 1.00 43.25 1   B 1 
ATOM 3196 C CA    . GLU B 2 1   ? -54.682 0.055   -60.378 1.00 51.91 1   B 1 
ATOM 3197 C C     . GLU B 2 1   ? -55.326 0.217   -58.997 1.00 49.05 1   B 1 
ATOM 3198 O O     . GLU B 2 1   ? -54.669 0.764   -58.108 1.00 45.11 1   B 1 
ATOM 3199 C CB    . GLU B 2 1   ? -54.028 -1.314  -60.534 1.00 48.25 1   B 1 
ATOM 3200 C CG    . GLU B 2 1   ? -53.785 -1.645  -62.004 1.00 43.85 1   B 1 
ATOM 3201 C CD    . GLU B 2 1   ? -53.010 -2.951  -62.150 1.00 38.90 1   B 1 
ATOM 3202 O OE1   . GLU B 2 1   ? -53.609 -3.931  -62.614 1.00 39.49 1   B 1 
ATOM 3203 O OE2   . GLU B 2 1   ? -51.804 -2.929  -61.807 1.00 42.35 1   B 1 
ATOM 3204 N N     . PRO B 2 2   ? -56.638 -0.152  -58.819 1.00 40.40 2   B 1 
ATOM 3205 C CA    . PRO B 2 2   ? -57.419 0.227   -57.654 1.00 49.39 2   B 1 
ATOM 3206 C C     . PRO B 2 2   ? -57.000 -0.597  -56.424 1.00 48.66 2   B 1 
ATOM 3207 O O     . PRO B 2 2   ? -57.137 -1.815  -56.408 1.00 46.60 2   B 1 
ATOM 3208 C CB    . PRO B 2 2   ? -58.879 -0.016  -58.047 1.00 45.45 2   B 1 
ATOM 3209 C CG    . PRO B 2 2   ? -58.798 -1.160  -59.048 1.00 46.41 2   B 1 
ATOM 3210 C CD    . PRO B 2 2   ? -57.460 -0.903  -59.760 1.00 51.30 2   B 1 
ATOM 3211 N N     . GLN B 2 3   ? -56.516 0.077   -55.386 1.00 42.94 3   B 1 
ATOM 3212 C CA    . GLN B 2 3   ? -56.225 -0.549  -54.097 1.00 48.56 3   B 1 
ATOM 3213 C C     . GLN B 2 3   ? -57.533 -1.040  -53.469 1.00 46.66 3   B 1 
ATOM 3214 O O     . GLN B 2 3   ? -58.370 -0.244  -53.037 1.00 43.51 3   B 1 
ATOM 3215 C CB    . GLN B 2 3   ? -55.490 0.421   -53.170 1.00 43.99 3   B 1 
ATOM 3216 C CG    . GLN B 2 3   ? -54.015 0.581   -53.541 1.00 41.74 3   B 1 
ATOM 3217 C CD    . GLN B 2 3   ? -53.256 1.471   -52.569 1.00 37.56 3   B 1 
ATOM 3218 O OE1   . GLN B 2 3   ? -53.806 2.274   -51.836 1.00 39.85 3   B 1 
ATOM 3219 N NE2   . GLN B 2 3   ? -51.944 1.382   -52.536 1.00 36.87 3   B 1 
ATOM 3220 N N     . ASN B 2 4   ? -57.730 -2.360  -53.450 1.00 37.74 4   B 1 
ATOM 3221 C CA    . ASN B 2 4   ? -58.946 -3.009  -52.967 1.00 45.55 4   B 1 
ATOM 3222 C C     . ASN B 2 4   ? -59.016 -2.842  -51.438 1.00 42.61 4   B 1 
ATOM 3223 O O     . ASN B 2 4   ? -58.348 -3.550  -50.692 1.00 41.00 4   B 1 
ATOM 3224 C CB    . ASN B 2 4   ? -58.934 -4.471  -53.454 1.00 43.65 4   B 1 
ATOM 3225 C CG    . ASN B 2 4   ? -60.291 -4.984  -53.892 1.00 39.13 4   B 1 
ATOM 3226 O OD1   . ASN B 2 4   ? -61.323 -4.344  -53.758 1.00 39.03 4   B 1 
ATOM 3227 N ND2   . ASN B 2 4   ? -60.339 -6.160  -54.474 1.00 40.90 4   B 1 
ATOM 3228 N N     . GLN B 2 5   ? -59.814 -1.861  -50.986 1.00 39.39 5   B 1 
ATOM 3229 C CA    . GLN B 2 5   ? -60.059 -1.571  -49.573 1.00 44.44 5   B 1 
ATOM 3230 C C     . GLN B 2 5   ? -60.912 -2.688  -48.961 1.00 41.41 5   B 1 
ATOM 3231 O O     . GLN B 2 5   ? -62.139 -2.586  -48.899 1.00 39.54 5   B 1 
ATOM 3232 C CB    . GLN B 2 5   ? -60.748 -0.207  -49.413 1.00 41.22 5   B 1 
ATOM 3233 C CG    . GLN B 2 5   ? -59.847 0.984   -49.708 1.00 39.81 5   B 1 
ATOM 3234 C CD    . GLN B 2 5   ? -60.551 2.332   -49.460 1.00 36.82 5   B 1 
ATOM 3235 O OE1   . GLN B 2 5   ? -61.758 2.436   -49.334 1.00 38.25 5   B 1 
ATOM 3236 N NE2   . GLN B 2 5   ? -59.810 3.408   -49.393 1.00 36.40 5   B 1 
ATOM 3237 N N     . SER B 2 6   ? -60.287 -3.787  -48.557 1.00 42.75 6   B 1 
ATOM 3238 C CA    . SER B 2 6   ? -60.994 -4.883  -47.900 1.00 48.30 6   B 1 
ATOM 3239 C C     . SER B 2 6   ? -61.576 -4.386  -46.574 1.00 46.16 6   B 1 
ATOM 3240 O O     . SER B 2 6   ? -60.853 -4.061  -45.636 1.00 46.26 6   B 1 
ATOM 3241 C CB    . SER B 2 6   ? -60.070 -6.077  -47.692 1.00 45.90 6   B 1 
ATOM 3242 O OG    . SER B 2 6   ? -60.820 -7.192  -47.281 1.00 43.85 6   B 1 
ATOM 3243 N N     . GLN B 2 7   ? -62.917 -4.309  -46.543 1.00 42.89 7   B 1 
ATOM 3244 C CA    . GLN B 2 7   ? -63.724 -3.878  -45.399 1.00 48.08 7   B 1 
ATOM 3245 C C     . GLN B 2 7   ? -63.664 -4.949  -44.299 1.00 45.55 7   B 1 
ATOM 3246 O O     . GLN B 2 7   ? -64.534 -5.802  -44.208 1.00 45.40 7   B 1 
ATOM 3247 C CB    . GLN B 2 7   ? -65.176 -3.655  -45.841 1.00 45.91 7   B 1 
ATOM 3248 C CG    . GLN B 2 7   ? -65.385 -2.466  -46.781 1.00 44.87 7   B 1 
ATOM 3249 C CD    . GLN B 2 7   ? -66.857 -2.306  -47.198 1.00 41.92 7   B 1 
ATOM 3250 O OE1   . GLN B 2 7   ? -67.703 -3.164  -47.012 1.00 42.42 7   B 1 
ATOM 3251 N NE2   . GLN B 2 7   ? -67.216 -1.197  -47.799 1.00 40.49 7   B 1 
ATOM 3252 N N     . GLN B 2 8   ? -62.626 -4.951  -43.462 1.00 39.20 8   B 1 
ATOM 3253 C CA    . GLN B 2 8   ? -62.622 -5.835  -42.301 1.00 44.58 8   B 1 
ATOM 3254 C C     . GLN B 2 8   ? -63.750 -5.436  -41.346 1.00 42.18 8   B 1 
ATOM 3255 O O     . GLN B 2 8   ? -63.840 -4.294  -40.894 1.00 41.79 8   B 1 
ATOM 3256 C CB    . GLN B 2 8   ? -61.253 -5.879  -41.604 1.00 42.07 8   B 1 
ATOM 3257 C CG    . GLN B 2 8   ? -60.278 -6.794  -42.368 1.00 39.54 8   B 1 
ATOM 3258 C CD    . GLN B 2 8   ? -58.973 -7.049  -41.605 1.00 35.81 8   B 1 
ATOM 3259 O OE1   . GLN B 2 8   ? -58.614 -6.374  -40.668 1.00 36.34 8   B 1 
ATOM 3260 N NE2   . GLN B 2 8   ? -58.222 -8.062  -41.991 1.00 34.21 8   B 1 
ATOM 3261 N N     . LEU B 2 9   ? -64.667 -6.410  -41.113 1.00 41.89 9   B 1 
ATOM 3262 C CA    . LEU B 2 9   ? -65.858 -6.274  -40.279 1.00 48.88 9   B 1 
ATOM 3263 C C     . LEU B 2 9   ? -65.477 -5.858  -38.849 1.00 46.61 9   B 1 
ATOM 3264 O O     . LEU B 2 9   ? -64.589 -6.483  -38.255 1.00 46.37 9   B 1 
ATOM 3265 C CB    . LEU B 2 9   ? -66.618 -7.601  -40.278 1.00 45.76 9   B 1 
ATOM 3266 C CG    . LEU B 2 9   ? -67.497 -7.815  -41.526 1.00 43.42 9   B 1 
ATOM 3267 C CD1   . LEU B 2 9   ? -67.729 -9.306  -41.774 1.00 41.96 9   B 1 
ATOM 3268 C CD2   . LEU B 2 9   ? -68.857 -7.135  -41.352 1.00 46.58 9   B 1 
ATOM 3269 N N     . PRO B 2 10  ? -66.158 -4.863  -38.256 1.00 44.26 10  B 1 
ATOM 3270 C CA    . PRO B 2 10  ? -65.932 -4.428  -36.884 1.00 51.52 10  B 1 
ATOM 3271 C C     . PRO B 2 10  ? -66.403 -5.536  -35.931 1.00 50.27 10  B 1 
ATOM 3272 O O     . PRO B 2 10  ? -67.603 -5.751  -35.765 1.00 49.31 10  B 1 
ATOM 3273 C CB    . PRO B 2 10  ? -66.720 -3.126  -36.741 1.00 48.23 10  B 1 
ATOM 3274 C CG    . PRO B 2 10  ? -67.875 -3.282  -37.732 1.00 49.68 10  B 1 
ATOM 3275 C CD    . PRO B 2 10  ? -67.244 -4.114  -38.865 1.00 54.06 10  B 1 
ATOM 3276 N N     . GLN B 2 11  ? -65.475 -6.264  -35.308 1.00 46.56 11  B 1 
ATOM 3277 C CA    . GLN B 2 11  ? -65.843 -7.246  -34.288 1.00 50.35 11  B 1 
ATOM 3278 C C     . GLN B 2 11  ? -66.510 -6.535  -33.108 1.00 48.07 11  B 1 
ATOM 3279 O O     . GLN B 2 11  ? -66.029 -5.486  -32.668 1.00 46.67 11  B 1 
ATOM 3280 C CB    . GLN B 2 11  ? -64.649 -8.076  -33.831 1.00 46.42 11  B 1 
ATOM 3281 C CG    . GLN B 2 11  ? -64.301 -9.193  -34.836 1.00 43.14 11  B 1 
ATOM 3282 C CD    . GLN B 2 11  ? -63.343 -10.231 -34.265 1.00 39.29 11  B 1 
ATOM 3283 O OE1   . GLN B 2 11  ? -62.699 -10.051 -33.253 1.00 39.87 11  B 1 
ATOM 3284 N NE2   . GLN B 2 11  ? -63.222 -11.378 -34.902 1.00 36.43 11  B 1 
ATOM 3285 N N     . PRO B 2 12  ? -67.638 -7.074  -32.573 1.00 45.40 12  B 1 
ATOM 3286 C CA    . PRO B 2 12  ? -68.417 -6.426  -31.535 1.00 52.53 12  B 1 
ATOM 3287 C C     . PRO B 2 12  ? -67.616 -6.373  -30.234 1.00 50.50 12  B 1 
ATOM 3288 O O     . PRO B 2 12  ? -67.242 -7.404  -29.677 1.00 51.09 12  B 1 
ATOM 3289 C CB    . PRO B 2 12  ? -69.701 -7.259  -31.406 1.00 50.50 12  B 1 
ATOM 3290 C CG    . PRO B 2 12  ? -69.288 -8.656  -31.872 1.00 52.21 12  B 1 
ATOM 3291 C CD    . PRO B 2 12  ? -68.237 -8.353  -32.946 1.00 57.30 12  B 1 
ATOM 3292 N N     . GLN B 2 13  ? -67.375 -5.173  -29.732 1.00 46.86 13  B 1 
ATOM 3293 C CA    . GLN B 2 13  ? -66.799 -4.950  -28.406 1.00 50.25 13  B 1 
ATOM 3294 C C     . GLN B 2 13  ? -67.784 -5.469  -27.351 1.00 47.65 13  B 1 
ATOM 3295 O O     . GLN B 2 13  ? -68.814 -4.850  -27.096 1.00 48.44 13  B 1 
ATOM 3296 C CB    . GLN B 2 13  ? -66.481 -3.469  -28.178 1.00 47.57 13  B 1 
ATOM 3297 C CG    . GLN B 2 13  ? -65.235 -3.002  -28.935 1.00 44.38 13  B 1 
ATOM 3298 C CD    . GLN B 2 13  ? -64.860 -1.553  -28.626 1.00 40.85 13  B 1 
ATOM 3299 O OE1   . GLN B 2 13  ? -65.650 -0.738  -28.190 1.00 40.79 13  B 1 
ATOM 3300 N NE2   . GLN B 2 13  ? -63.620 -1.166  -28.865 1.00 36.93 13  B 1 
ATOM 3301 N N     . LEU B 2 14  ? -67.506 -6.620  -26.757 1.00 40.37 14  B 1 
ATOM 3302 C CA    . LEU B 2 14  ? -68.258 -7.163  -25.631 1.00 46.84 14  B 1 
ATOM 3303 C C     . LEU B 2 14  ? -68.159 -6.175  -24.461 1.00 44.20 14  B 1 
ATOM 3304 O O     . LEU B 2 14  ? -67.093 -5.973  -23.880 1.00 44.86 14  B 1 
ATOM 3305 C CB    . LEU B 2 14  ? -67.716 -8.551  -25.258 1.00 45.79 14  B 1 
ATOM 3306 C CG    . LEU B 2 14  ? -68.398 -9.689  -26.038 1.00 44.15 14  B 1 
ATOM 3307 C CD1   . LEU B 2 14  ? -67.521 -10.930 -26.079 1.00 43.75 14  B 1 
ATOM 3308 C CD2   . LEU B 2 14  ? -69.733 -10.068 -25.387 1.00 47.93 14  B 1 
ATOM 3309 N N     . GLN B 2 15  ? -69.295 -5.553  -24.138 1.00 47.16 15  B 1 
ATOM 3310 C CA    . GLN B 2 15  ? -69.468 -4.685  -22.975 1.00 50.82 15  B 1 
ATOM 3311 C C     . GLN B 2 15  ? -69.337 -5.532  -21.698 1.00 47.39 15  B 1 
ATOM 3312 O O     . GLN B 2 15  ? -70.292 -6.155  -21.252 1.00 49.09 15  B 1 
ATOM 3313 C CB    . GLN B 2 15  ? -70.831 -3.985  -23.025 1.00 48.99 15  B 1 
ATOM 3314 C CG    . GLN B 2 15  ? -70.923 -2.884  -24.102 1.00 47.34 15  B 1 
ATOM 3315 C CD    . GLN B 2 15  ? -72.292 -2.194  -24.122 1.00 44.11 15  B 1 
ATOM 3316 O OE1   . GLN B 2 15  ? -73.296 -2.683  -23.639 1.00 43.00 15  B 1 
ATOM 3317 N NE2   . GLN B 2 15  ? -72.387 -1.026  -24.715 1.00 40.07 15  B 1 
ATOM 3318 N N     . LEU B 2 16  ? -68.175 -5.584  -21.110 1.00 41.77 16  B 1 
ATOM 3319 C CA    . LEU B 2 16  ? -67.976 -6.210  -19.807 1.00 47.22 16  B 1 
ATOM 3320 C C     . LEU B 2 16  ? -68.749 -5.417  -18.749 1.00 44.16 16  B 1 
ATOM 3321 O O     . LEU B 2 16  ? -68.522 -4.218  -18.564 1.00 43.72 16  B 1 
ATOM 3322 C CB    . LEU B 2 16  ? -66.477 -6.311  -19.489 1.00 45.23 16  B 1 
ATOM 3323 C CG    . LEU B 2 16  ? -65.799 -7.524  -20.156 1.00 43.70 16  B 1 
ATOM 3324 C CD1   . LEU B 2 16  ? -64.286 -7.377  -20.112 1.00 42.82 16  B 1 
ATOM 3325 C CD2   . LEU B 2 16  ? -66.180 -8.834  -19.451 1.00 47.45 16  B 1 
ATOM 3326 N N     . HIS B 2 17  ? -69.684 -6.103  -18.090 1.00 47.29 17  B 1 
ATOM 3327 C CA    . HIS B 2 17  ? -70.553 -5.536  -17.074 1.00 50.80 17  B 1 
ATOM 3328 C C     . HIS B 2 17  ? -69.741 -4.978  -15.891 1.00 46.54 17  B 1 
ATOM 3329 O O     . HIS B 2 17  ? -68.844 -5.664  -15.392 1.00 46.71 17  B 1 
ATOM 3330 C CB    . HIS B 2 17  ? -71.552 -6.584  -16.580 1.00 47.60 17  B 1 
ATOM 3331 C CG    . HIS B 2 17  ? -72.802 -6.655  -17.419 1.00 46.17 17  B 1 
ATOM 3332 N ND1   . HIS B 2 17  ? -73.966 -5.938  -17.195 1.00 43.09 17  B 1 
ATOM 3333 C CD2   . HIS B 2 17  ? -73.051 -7.427  -18.512 1.00 42.98 17  B 1 
ATOM 3334 C CE1   . HIS B 2 17  ? -74.859 -6.286  -18.127 1.00 38.47 17  B 1 
ATOM 3335 N NE2   . HIS B 2 17  ? -74.343 -7.183  -18.955 1.00 39.09 17  B 1 
ATOM 3336 N N     . PRO B 2 18  ? -70.081 -3.778  -15.373 1.00 45.49 18  B 1 
ATOM 3337 C CA    . PRO B 2 18  ? -69.447 -3.210  -14.197 1.00 51.88 18  B 1 
ATOM 3338 C C     . PRO B 2 18  ? -69.818 -4.054  -12.967 1.00 49.72 18  B 1 
ATOM 3339 O O     . PRO B 2 18  ? -70.967 -4.059  -12.536 1.00 49.71 18  B 1 
ATOM 3340 C CB    . PRO B 2 18  ? -69.958 -1.768  -14.117 1.00 49.42 18  B 1 
ATOM 3341 C CG    . PRO B 2 18  ? -71.332 -1.826  -14.792 1.00 51.20 18  B 1 
ATOM 3342 C CD    . PRO B 2 18  ? -71.148 -2.908  -15.858 1.00 56.55 18  B 1 
ATOM 3343 N N     . GLN B 2 19  ? -68.857 -4.794  -12.400 1.00 44.29 19  B 1 
ATOM 3344 C CA    . GLN B 2 19  ? -69.081 -5.511  -11.148 1.00 47.75 19  B 1 
ATOM 3345 C C     . GLN B 2 19  ? -69.337 -4.509  -10.023 1.00 43.72 19  B 1 
ATOM 3346 O O     . GLN B 2 19  ? -68.530 -3.610  -9.763  1.00 43.37 19  B 1 
ATOM 3347 C CB    . GLN B 2 19  ? -67.920 -6.456  -10.807 1.00 44.39 19  B 1 
ATOM 3348 C CG    . GLN B 2 19  ? -68.054 -7.810  -11.518 1.00 42.26 19  B 1 
ATOM 3349 C CD    . GLN B 2 19  ? -67.019 -8.840  -11.046 1.00 39.31 19  B 1 
ATOM 3350 O OE1   . GLN B 2 19  ? -65.982 -8.526  -10.510 1.00 39.44 19  B 1 
ATOM 3351 N NE2   . GLN B 2 19  ? -67.283 -10.110 -11.230 1.00 36.67 19  B 1 
ATOM 3352 N N     . VAL B 2 20  ? -70.509 -4.684  -9.361  1.00 40.34 20  B 1 
ATOM 3353 C CA    . VAL B 2 20  ? -70.972 -3.871  -8.244  1.00 48.17 20  B 1 
ATOM 3354 C C     . VAL B 2 20  ? -70.035 -4.099  -7.055  1.00 44.82 20  B 1 
ATOM 3355 O O     . VAL B 2 20  ? -70.008 -5.190  -6.486  1.00 45.74 20  B 1 
ATOM 3356 C CB    . VAL B 2 20  ? -72.427 -4.225  -7.893  1.00 45.70 20  B 1 
ATOM 3357 C CG1   . VAL B 2 20  ? -72.967 -3.364  -6.752  1.00 42.70 20  B 1 
ATOM 3358 C CG2   . VAL B 2 20  ? -73.346 -4.031  -9.106  1.00 47.42 20  B 1 
ATOM 3359 N N     . GLN B 2 21  ? -69.243 -3.084  -6.660  1.00 44.93 21  B 1 
ATOM 3360 C CA    . GLN B 2 21  ? -68.422 -3.122  -5.456  1.00 50.29 21  B 1 
ATOM 3361 C C     . GLN B 2 21  ? -69.332 -3.256  -4.232  1.00 46.98 21  B 1 
ATOM 3362 O O     . GLN B 2 21  ? -70.174 -2.398  -3.974  1.00 47.41 21  B 1 
ATOM 3363 C CB    . GLN B 2 21  ? -67.544 -1.864  -5.354  1.00 48.09 21  B 1 
ATOM 3364 C CG    . GLN B 2 21  ? -66.381 -1.887  -6.361  1.00 47.54 21  B 1 
ATOM 3365 C CD    . GLN B 2 21  ? -65.460 -0.664  -6.242  1.00 44.67 21  B 1 
ATOM 3366 O OE1   . GLN B 2 21  ? -65.749 0.324   -5.589  1.00 44.77 21  B 1 
ATOM 3367 N NE2   . GLN B 2 21  ? -64.315 -0.687  -6.888  1.00 41.96 21  B 1 
ATOM 3368 N N     . GLN B 2 22  ? -69.208 -4.370  -3.470  1.00 41.88 22  B 1 
ATOM 3369 C CA    . GLN B 2 22  ? -69.972 -4.590  -2.252  1.00 47.16 22  B 1 
ATOM 3370 C C     . GLN B 2 22  ? -69.570 -3.564  -1.175  1.00 44.09 22  B 1 
ATOM 3371 O O     . GLN B 2 22  ? -68.386 -3.261  -1.038  1.00 43.14 22  B 1 
ATOM 3372 C CB    . GLN B 2 22  ? -69.794 -6.021  -1.729  1.00 44.21 22  B 1 
ATOM 3373 C CG    . GLN B 2 22  ? -70.601 -7.041  -2.542  1.00 41.73 22  B 1 
ATOM 3374 C CD    . GLN B 2 22  ? -70.540 -8.460  -1.949  1.00 38.14 22  B 1 
ATOM 3375 O OE1   . GLN B 2 22  ? -69.696 -8.796  -1.142  1.00 40.03 22  B 1 
ATOM 3376 N NE2   . GLN B 2 22  ? -71.437 -9.334  -2.345  1.00 35.96 22  B 1 
ATOM 3377 N N     . PRO B 2 23  ? -70.548 -3.045  -0.384  1.00 46.63 23  B 1 
ATOM 3378 C CA    . PRO B 2 23  ? -70.288 -2.057  0.648   1.00 52.78 23  B 1 
ATOM 3379 C C     . PRO B 2 23  ? -69.449 -2.674  1.786   1.00 51.24 23  B 1 
ATOM 3380 O O     . PRO B 2 23  ? -69.756 -3.772  2.242   1.00 51.32 23  B 1 
ATOM 3381 C CB    . PRO B 2 23  ? -71.662 -1.592  1.121   1.00 49.65 23  B 1 
ATOM 3382 C CG    . PRO B 2 23  ? -72.569 -2.791  0.848   1.00 51.61 23  B 1 
ATOM 3383 C CD    . PRO B 2 23  ? -71.964 -3.397  -0.419  1.00 56.36 23  B 1 
ATOM 3384 N N     . PRO B 2 24  ? -68.420 -1.988  2.300   1.00 41.50 24  B 1 
ATOM 3385 C CA    . PRO B 2 24  ? -67.580 -2.475  3.387   1.00 48.60 24  B 1 
ATOM 3386 C C     . PRO B 2 24  ? -68.410 -2.608  4.672   1.00 46.55 24  B 1 
ATOM 3387 O O     . PRO B 2 24  ? -69.081 -1.660  5.084   1.00 45.73 24  B 1 
ATOM 3388 C CB    . PRO B 2 24  ? -66.442 -1.463  3.516   1.00 45.99 24  B 1 
ATOM 3389 C CG    . PRO B 2 24  ? -67.041 -0.170  2.979   1.00 48.60 24  B 1 
ATOM 3390 C CD    . PRO B 2 24  ? -68.008 -0.653  1.886   1.00 54.28 24  B 1 
ATOM 3391 N N     . GLN B 2 25  ? -68.394 -3.792  5.311   1.00 42.26 25  B 1 
ATOM 3392 C CA    . GLN B 2 25  ? -69.111 -4.033  6.567   1.00 48.09 25  B 1 
ATOM 3393 C C     . GLN B 2 25  ? -68.546 -3.166  7.701   1.00 45.89 25  B 1 
ATOM 3394 O O     . GLN B 2 25  ? -67.323 -3.044  7.825   1.00 44.84 25  B 1 
ATOM 3395 C CB    . GLN B 2 25  ? -69.075 -5.513  6.954   1.00 44.04 25  B 1 
ATOM 3396 C CG    . GLN B 2 25  ? -70.056 -6.366  6.143   1.00 41.04 25  B 1 
ATOM 3397 C CD    . GLN B 2 25  ? -70.152 -7.806  6.649   1.00 37.00 25  B 1 
ATOM 3398 O OE1   . GLN B 2 25  ? -69.319 -8.311  7.380   1.00 38.94 25  B 1 
ATOM 3399 N NE2   . GLN B 2 25  ? -71.188 -8.534  6.268   1.00 35.42 25  B 1 
ATOM 3400 N N     . PRO B 2 26  ? -69.424 -2.585  8.574   1.00 40.53 26  B 1 
ATOM 3401 C CA    . PRO B 2 26  ? -69.001 -1.768  9.692   1.00 48.04 26  B 1 
ATOM 3402 C C     . PRO B 2 26  ? -68.291 -2.634  10.742  1.00 46.04 26  B 1 
ATOM 3403 O O     . PRO B 2 26  ? -68.897 -3.531  11.328  1.00 46.68 26  B 1 
ATOM 3404 C CB    . PRO B 2 26  ? -70.286 -1.118  10.226  1.00 46.09 26  B 1 
ATOM 3405 C CG    . PRO B 2 26  ? -71.378 -2.123  9.857   1.00 48.20 26  B 1 
ATOM 3406 C CD    . PRO B 2 26  ? -70.877 -2.716  8.541   1.00 54.44 26  B 1 
ATOM 3407 N N     . GLN B 2 27  ? -67.020 -2.386  11.019  1.00 45.09 27  B 1 
ATOM 3408 C CA    . GLN B 2 27  ? -66.297 -3.055  12.096  1.00 47.48 27  B 1 
ATOM 3409 C C     . GLN B 2 27  ? -66.889 -2.650  13.463  1.00 44.59 27  B 1 
ATOM 3410 O O     . GLN B 2 27  ? -67.169 -1.466  13.673  1.00 43.64 27  B 1 
ATOM 3411 C CB    . GLN B 2 27  ? -64.793 -2.761  12.043  1.00 44.11 27  B 1 
ATOM 3412 C CG    . GLN B 2 27  ? -64.081 -3.588  10.962  1.00 41.59 27  B 1 
ATOM 3413 C CD    . GLN B 2 27  ? -62.556 -3.481  11.030  1.00 38.83 27  B 1 
ATOM 3414 O OE1   . GLN B 2 27  ? -61.980 -2.633  11.685  1.00 40.47 27  B 1 
ATOM 3415 N NE2   . GLN B 2 27  ? -61.847 -4.353  10.352  1.00 35.78 27  B 1 
ATOM 3416 N N     . PRO B 2 28  ? -67.111 -3.600  14.401  1.00 43.94 28  B 1 
ATOM 3417 C CA    . PRO B 2 28  ? -67.758 -3.341  15.679  1.00 50.61 28  B 1 
ATOM 3418 C C     . PRO B 2 28  ? -66.887 -2.443  16.561  1.00 48.34 28  B 1 
ATOM 3419 O O     . PRO B 2 28  ? -65.701 -2.704  16.777  1.00 49.07 28  B 1 
ATOM 3420 C CB    . PRO B 2 28  ? -68.009 -4.712  16.299  1.00 49.12 28  B 1 
ATOM 3421 C CG    . PRO B 2 28  ? -66.930 -5.601  15.678  1.00 51.83 28  B 1 
ATOM 3422 C CD    . PRO B 2 28  ? -66.763 -5.009  14.280  1.00 58.00 28  B 1 
ATOM 3423 N N     . GLN B 2 29  ? -67.513 -1.389  17.112  1.00 43.96 29  B 1 
ATOM 3424 C CA    . GLN B 2 29  ? -66.919 -0.494  18.108  1.00 47.77 29  B 1 
ATOM 3425 C C     . GLN B 2 29  ? -66.709 -1.274  19.423  1.00 44.97 29  B 1 
ATOM 3426 O O     . GLN B 2 29  ? -67.621 -1.428  20.221  1.00 46.93 29  B 1 
ATOM 3427 C CB    . GLN B 2 29  ? -67.831 0.717   18.343  1.00 45.48 29  B 1 
ATOM 3428 C CG    . GLN B 2 29  ? -67.858 1.715   17.178  1.00 43.36 29  B 1 
ATOM 3429 C CD    . GLN B 2 29  ? -68.783 2.918   17.433  1.00 40.79 29  B 1 
ATOM 3430 O OE1   . GLN B 2 29  ? -69.691 2.891   18.244  1.00 41.26 29  B 1 
ATOM 3431 N NE2   . GLN B 2 29  ? -68.598 4.010   16.723  1.00 37.63 29  B 1 
ATOM 3432 N N     . LEU B 2 30  ? -65.511 -1.788  19.667  1.00 39.35 30  B 1 
ATOM 3433 C CA    . LEU B 2 30  ? -65.153 -2.367  20.951  1.00 46.03 30  B 1 
ATOM 3434 C C     . LEU B 2 30  ? -65.137 -1.267  22.019  1.00 43.05 30  B 1 
ATOM 3435 O O     . LEU B 2 30  ? -64.422 -0.276  21.893  1.00 42.38 30  B 1 
ATOM 3436 C CB    . LEU B 2 30  ? -63.812 -3.110  20.863  1.00 43.82 30  B 1 
ATOM 3437 C CG    . LEU B 2 30  ? -63.930 -4.513  20.218  1.00 41.71 30  B 1 
ATOM 3438 C CD1   . LEU B 2 30  ? -62.553 -5.055  19.881  1.00 41.03 30  B 1 
ATOM 3439 C CD2   . LEU B 2 30  ? -64.634 -5.505  21.150  1.00 47.24 30  B 1 
ATOM 3440 N N     . HIS B 2 31  ? -65.983 -1.457  23.069  1.00 46.29 31  B 1 
ATOM 3441 C CA    . HIS B 2 31  ? -66.121 -0.531  24.182  1.00 49.11 31  B 1 
ATOM 3442 C C     . HIS B 2 31  ? -64.794 -0.373  24.943  1.00 44.62 31  B 1 
ATOM 3443 O O     . HIS B 2 31  ? -64.214 -1.379  25.365  1.00 44.14 31  B 1 
ATOM 3444 C CB    . HIS B 2 31  ? -67.219 -1.010  25.137  1.00 46.09 31  B 1 
ATOM 3445 C CG    . HIS B 2 31  ? -68.589 -0.507  24.769  1.00 44.35 31  B 1 
ATOM 3446 N ND1   . HIS B 2 31  ? -69.151 0.679   25.214  1.00 41.75 31  B 1 
ATOM 3447 C CD2   . HIS B 2 31  ? -69.529 -1.105  23.981  1.00 41.48 31  B 1 
ATOM 3448 C CE1   . HIS B 2 31  ? -70.383 0.767   24.685  1.00 37.00 31  B 1 
ATOM 3449 N NE2   . HIS B 2 31  ? -70.658 -0.291  23.937  1.00 37.69 31  B 1 
ATOM 3450 N N     . PRO B 2 32  ? -64.316 0.855   25.194  1.00 41.38 32  B 1 
ATOM 3451 C CA    . PRO B 2 32  ? -63.142 1.096   26.014  1.00 47.29 32  B 1 
ATOM 3452 C C     . PRO B 2 32  ? -63.469 0.751   27.469  1.00 44.93 32  B 1 
ATOM 3453 O O     . PRO B 2 32  ? -64.270 1.426   28.115  1.00 44.26 32  B 1 
ATOM 3454 C CB    . PRO B 2 32  ? -62.800 2.573   25.812  1.00 44.57 32  B 1 
ATOM 3455 C CG    . PRO B 2 32  ? -64.148 3.217   25.495  1.00 46.34 32  B 1 
ATOM 3456 C CD    . PRO B 2 32  ? -64.910 2.110   24.752  1.00 52.96 32  B 1 
ATOM 3457 N N     . GLN B 2 33  ? -62.910 -0.330  28.034  1.00 44.92 33  B 1 
ATOM 3458 C CA    . GLN B 2 33  ? -63.036 -0.635  29.454  1.00 49.98 33  B 1 
ATOM 3459 C C     . GLN B 2 33  ? -62.383 0.474   30.282  1.00 47.14 33  B 1 
ATOM 3460 O O     . GLN B 2 33  ? -61.231 0.852   30.063  1.00 44.71 33  B 1 
ATOM 3461 C CB    . GLN B 2 33  ? -62.450 -2.008  29.803  1.00 45.18 33  B 1 
ATOM 3462 C CG    . GLN B 2 33  ? -63.455 -3.151  29.567  1.00 41.78 33  B 1 
ATOM 3463 C CD    . GLN B 2 33  ? -62.945 -4.502  30.081  1.00 38.85 33  B 1 
ATOM 3464 O OE1   . GLN B 2 33  ? -61.766 -4.738  30.252  1.00 39.56 33  B 1 
ATOM 3465 N NE2   . GLN B 2 33  ? -63.831 -5.441  30.336  1.00 37.08 33  B 1 
ATOM 3466 N N     . SER B 2 34  ? -63.157 0.971   31.281  1.00 39.07 34  B 1 
ATOM 3467 C CA    . SER B 2 34  ? -62.757 2.011   32.227  1.00 43.92 34  B 1 
ATOM 3468 C C     . SER B 2 34  ? -61.706 1.470   33.204  1.00 41.66 34  B 1 
ATOM 3469 O O     . SER B 2 34  ? -62.048 0.974   34.271  1.00 42.27 34  B 1 
ATOM 3470 C CB    . SER B 2 34  ? -64.003 2.493   32.980  1.00 42.11 34  B 1 
ATOM 3471 O OG    . SER B 2 34  ? -64.684 1.400   33.580  1.00 41.27 34  B 1 
ATOM 3472 N N     . GLN B 2 35  ? -60.434 1.532   32.869  1.00 36.75 35  B 1 
ATOM 3473 C CA    . GLN B 2 35  ? -59.374 1.258   33.830  1.00 43.97 35  B 1 
ATOM 3474 C C     . GLN B 2 35  ? -59.431 2.296   34.957  1.00 42.07 35  B 1 
ATOM 3475 O O     . GLN B 2 35  ? -59.483 3.500   34.711  1.00 41.28 35  B 1 
ATOM 3476 C CB    . GLN B 2 35  ? -57.995 1.191   33.166  1.00 41.14 35  B 1 
ATOM 3477 C CG    . GLN B 2 35  ? -57.829 -0.115  32.376  1.00 39.43 35  B 1 
ATOM 3478 C CD    . GLN B 2 35  ? -56.403 -0.332  31.851  1.00 37.10 35  B 1 
ATOM 3479 O OE1   . GLN B 2 35  ? -55.537 0.521   31.929  1.00 39.18 35  B 1 
ATOM 3480 N NE2   . GLN B 2 35  ? -56.111 -1.493  31.311  1.00 37.08 35  B 1 
ATOM 3481 N N     . GLN B 2 36  ? -59.506 1.802   36.227  1.00 36.56 36  B 1 
ATOM 3482 C CA    . GLN B 2 36  ? -59.647 2.630   37.415  1.00 42.17 36  B 1 
ATOM 3483 C C     . GLN B 2 36  ? -58.429 3.555   37.581  1.00 40.09 36  B 1 
ATOM 3484 O O     . GLN B 2 36  ? -57.293 3.106   37.395  1.00 39.42 36  B 1 
ATOM 3485 C CB    . GLN B 2 36  ? -59.816 1.759   38.661  1.00 39.85 36  B 1 
ATOM 3486 C CG    . GLN B 2 36  ? -61.210 1.112   38.759  1.00 37.63 36  B 1 
ATOM 3487 C CD    . GLN B 2 36  ? -61.381 0.276   40.034  1.00 34.49 36  B 1 
ATOM 3488 O OE1   . GLN B 2 36  ? -60.434 -0.150  40.670  1.00 36.37 36  B 1 
ATOM 3489 N NE2   . GLN B 2 36  ? -62.602 -0.005  40.432  1.00 33.13 36  B 1 
ATOM 3490 N N     . PRO B 2 37  ? -58.659 4.833   38.003  1.00 36.22 37  B 1 
ATOM 3491 C CA    . PRO B 2 37  ? -57.578 5.772   38.277  1.00 41.07 37  B 1 
ATOM 3492 C C     . PRO B 2 37  ? -56.847 5.329   39.547  1.00 39.39 37  B 1 
ATOM 3493 O O     . PRO B 2 37  ? -57.339 5.508   40.653  1.00 40.99 37  B 1 
ATOM 3494 C CB    . PRO B 2 37  ? -58.265 7.137   38.413  1.00 39.46 37  B 1 
ATOM 3495 C CG    . PRO B 2 37  ? -59.652 6.787   38.931  1.00 40.57 37  B 1 
ATOM 3496 C CD    . PRO B 2 37  ? -59.949 5.430   38.273  1.00 47.36 37  B 1 
ATOM 3497 N N     . LEU B 2 38  ? -55.680 4.718   39.418  1.00 39.46 38  B 1 
ATOM 3498 C CA    . LEU B 2 38  ? -54.796 4.450   40.545  1.00 45.69 38  B 1 
ATOM 3499 C C     . LEU B 2 38  ? -54.429 5.793   41.200  1.00 42.95 38  B 1 
ATOM 3500 O O     . LEU B 2 38  ? -53.863 6.670   40.550  1.00 43.33 38  B 1 
ATOM 3501 C CB    . LEU B 2 38  ? -53.553 3.667   40.088  1.00 44.20 38  B 1 
ATOM 3502 C CG    . LEU B 2 38  ? -53.803 2.159   39.952  1.00 41.05 38  B 1 
ATOM 3503 C CD1   . LEU B 2 38  ? -52.677 1.490   39.179  1.00 39.82 38  B 1 
ATOM 3504 C CD2   . LEU B 2 38  ? -53.895 1.472   41.335  1.00 46.67 38  B 1 
ATOM 3505 N N     . GLN B 2 39  ? -54.805 5.953   42.489  1.00 40.52 39  B 1 
ATOM 3506 C CA    . GLN B 2 39  ? -54.546 7.161   43.257  1.00 47.43 39  B 1 
ATOM 3507 C C     . GLN B 2 39  ? -53.035 7.401   43.340  1.00 45.37 39  B 1 
ATOM 3508 O O     . GLN B 2 39  ? -52.313 6.543   43.846  1.00 45.01 39  B 1 
ATOM 3509 C CB    . GLN B 2 39  ? -55.121 7.051   44.673  1.00 44.30 39  B 1 
ATOM 3510 C CG    . GLN B 2 39  ? -56.646 7.204   44.720  1.00 40.50 39  B 1 
ATOM 3511 C CD    . GLN B 2 39  ? -57.191 7.198   46.164  1.00 36.35 39  B 1 
ATOM 3512 O OE1   . GLN B 2 39  ? -56.534 6.796   47.106  1.00 36.73 39  B 1 
ATOM 3513 N NE2   . GLN B 2 39  ? -58.413 7.638   46.366  1.00 33.82 39  B 1 
ATOM 3514 N N     . PRO B 2 40  ? -52.555 8.572   42.908  1.00 40.10 40  B 1 
ATOM 3515 C CA    . PRO B 2 40  ? -51.174 8.944   43.122  1.00 44.82 40  B 1 
ATOM 3516 C C     . PRO B 2 40  ? -50.986 9.221   44.613  1.00 42.31 40  B 1 
ATOM 3517 O O     . PRO B 2 40  ? -51.391 10.265  45.122  1.00 41.95 40  B 1 
ATOM 3518 C CB    . PRO B 2 40  ? -50.944 10.173  42.237  1.00 42.80 40  B 1 
ATOM 3519 C CG    . PRO B 2 40  ? -52.322 10.825  42.162  1.00 44.47 40  B 1 
ATOM 3520 C CD    . PRO B 2 40  ? -53.289 9.647   42.247  1.00 51.20 40  B 1 
ATOM 3521 N N     . GLN B 2 41  ? -50.426 8.277   45.390  1.00 41.65 41  B 1 
ATOM 3522 C CA    . GLN B 2 41  ? -49.989 8.547   46.752  1.00 49.09 41  B 1 
ATOM 3523 C C     . GLN B 2 41  ? -48.910 9.624   46.693  1.00 47.66 41  B 1 
ATOM 3524 O O     . GLN B 2 41  ? -47.780 9.379   46.262  1.00 48.20 41  B 1 
ATOM 3525 C CB    . GLN B 2 41  ? -49.497 7.278   47.473  1.00 45.85 41  B 1 
ATOM 3526 C CG    . GLN B 2 41  ? -50.629 6.549   48.206  1.00 41.65 41  B 1 
ATOM 3527 C CD    . GLN B 2 41  ? -50.139 5.408   49.102  1.00 38.86 41  B 1 
ATOM 3528 O OE1   . GLN B 2 41  ? -49.051 4.886   48.968  1.00 38.84 41  B 1 
ATOM 3529 N NE2   . GLN B 2 41  ? -50.938 4.977   50.057  1.00 36.01 41  B 1 
ATOM 3530 N N     . LEU B 2 42  ? -49.289 10.835  47.140  1.00 40.85 42  B 1 
ATOM 3531 C CA    . LEU B 2 42  ? -48.390 11.951  47.377  1.00 45.54 42  B 1 
ATOM 3532 C C     . LEU B 2 42  ? -47.407 11.545  48.473  1.00 43.00 42  B 1 
ATOM 3533 O O     . LEU B 2 42  ? -47.695 11.665  49.663  1.00 43.55 42  B 1 
ATOM 3534 C CB    . LEU B 2 42  ? -49.209 13.185  47.800  1.00 43.78 42  B 1 
ATOM 3535 C CG    . LEU B 2 42  ? -49.969 13.875  46.653  1.00 40.02 42  B 1 
ATOM 3536 C CD1   . LEU B 2 42  ? -51.043 14.812  47.205  1.00 39.47 42  B 1 
ATOM 3537 C CD2   . LEU B 2 42  ? -49.011 14.709  45.784  1.00 45.55 42  B 1 
ATOM 3538 N N     . GLN B 2 43  ? -46.245 11.007  48.116  1.00 41.72 43  B 1 
ATOM 3539 C CA    . GLN B 2 43  ? -45.180 10.814  49.085  1.00 47.61 43  B 1 
ATOM 3540 C C     . GLN B 2 43  ? -44.765 12.186  49.631  1.00 45.95 43  B 1 
ATOM 3541 O O     . GLN B 2 43  ? -44.629 13.137  48.862  1.00 44.60 43  B 1 
ATOM 3542 C CB    . GLN B 2 43  ? -43.991 10.044  48.502  1.00 44.80 43  B 1 
ATOM 3543 C CG    . GLN B 2 43  ? -44.299 8.540   48.401  1.00 41.78 43  B 1 
ATOM 3544 C CD    . GLN B 2 43  ? -43.058 7.684   48.087  1.00 38.21 43  B 1 
ATOM 3545 O OE1   . GLN B 2 43  ? -41.981 8.172   47.816  1.00 38.11 43  B 1 
ATOM 3546 N NE2   . GLN B 2 43  ? -43.181 6.381   48.122  1.00 34.79 43  B 1 
ATOM 3547 N N     . PRO B 2 44  ? -44.619 12.331  50.981  1.00 39.68 44  B 1 
ATOM 3548 C CA    . PRO B 2 44  ? -44.370 13.612  51.604  1.00 45.39 44  B 1 
ATOM 3549 C C     . PRO B 2 44  ? -43.027 14.164  51.136  1.00 43.65 44  B 1 
ATOM 3550 O O     . PRO B 2 44  ? -41.995 13.500  51.228  1.00 43.45 44  B 1 
ATOM 3551 C CB    . PRO B 2 44  ? -44.411 13.347  53.116  1.00 43.28 44  B 1 
ATOM 3552 C CG    . PRO B 2 44  ? -44.058 11.867  53.236  1.00 45.20 44  B 1 
ATOM 3553 C CD    . PRO B 2 44  ? -44.658 11.259  51.976  1.00 51.47 44  B 1 
ATOM 3554 N N     . TYR B 2 45  ? -43.058 15.424  50.664  1.00 40.53 45  B 1 
ATOM 3555 C CA    . TYR B 2 45  ? -41.879 16.227  50.370  1.00 46.24 45  B 1 
ATOM 3556 C C     . TYR B 2 45  ? -41.046 16.347  51.651  1.00 43.77 45  B 1 
ATOM 3557 O O     . TYR B 2 45  ? -41.340 17.158  52.530  1.00 45.52 45  B 1 
ATOM 3558 C CB    . TYR B 2 45  ? -42.309 17.607  49.860  1.00 43.39 45  B 1 
ATOM 3559 C CG    . TYR B 2 45  ? -42.713 17.651  48.405  1.00 42.47 45  B 1 
ATOM 3560 C CD1   . TYR B 2 45  ? -41.794 18.112  47.441  1.00 41.03 45  B 1 
ATOM 3561 C CD2   . TYR B 2 45  ? -44.003 17.257  47.991  1.00 42.82 45  B 1 
ATOM 3562 C CE1   . TYR B 2 45  ? -42.160 18.183  46.086  1.00 36.26 45  B 1 
ATOM 3563 C CE2   . TYR B 2 45  ? -44.374 17.315  46.645  1.00 37.47 45  B 1 
ATOM 3564 C CZ    . TYR B 2 45  ? -43.448 17.783  45.685  1.00 37.52 45  B 1 
ATOM 3565 O OH    . TYR B 2 45  ? -43.800 17.852  44.368  1.00 36.19 45  B 1 
ATOM 3566 N N     . THR B 2 46  ? -40.035 15.513  51.815  1.00 34.14 46  B 1 
ATOM 3567 C CA    . THR B 2 46  ? -39.058 15.651  52.891  1.00 41.87 46  B 1 
ATOM 3568 C C     . THR B 2 46  ? -38.359 16.995  52.720  1.00 38.89 46  B 1 
ATOM 3569 O O     . THR B 2 46  ? -37.800 17.287  51.663  1.00 38.60 46  B 1 
ATOM 3570 C CB    . THR B 2 46  ? -38.055 14.487  52.928  1.00 40.00 46  B 1 
ATOM 3571 O OG1   . THR B 2 46  ? -37.846 13.948  51.649  1.00 37.66 46  B 1 
ATOM 3572 C CG2   . THR B 2 46  ? -38.570 13.352  53.808  1.00 40.93 46  B 1 
ATOM 3573 N N     . GLN B 2 47  ? -38.451 17.829  53.797  1.00 34.98 47  B 1 
ATOM 3574 C CA    . GLN B 2 47  ? -37.865 19.162  53.843  1.00 44.43 47  B 1 
ATOM 3575 C C     . GLN B 2 47  ? -36.350 19.044  53.645  1.00 44.85 47  B 1 
ATOM 3576 O O     . GLN B 2 47  ? -35.621 18.681  54.565  1.00 44.05 47  B 1 
ATOM 3577 C CB    . GLN B 2 47  ? -38.184 19.838  55.187  1.00 40.76 47  B 1 
ATOM 3578 C CG    . GLN B 2 47  ? -39.637 20.312  55.311  1.00 35.53 47  B 1 
ATOM 3579 C CD    . GLN B 2 47  ? -39.931 20.951  56.664  1.00 33.15 47  B 1 
ATOM 3580 O OE1   . GLN B 2 47  ? -39.269 20.727  57.663  1.00 33.62 47  B 1 
ATOM 3581 N NE2   . GLN B 2 47  ? -40.959 21.772  56.760  1.00 31.52 47  B 1 
ATOM 3582 N N     . ALA B 2 48  ? -35.884 19.380  52.459  1.00 35.54 48  B 1 
ATOM 3583 C CA    . ALA B 2 48  ? -34.468 19.575  52.217  1.00 40.32 48  B 1 
ATOM 3584 C C     . ALA B 2 48  ? -34.005 20.761  53.066  1.00 37.48 48  B 1 
ATOM 3585 O O     . ALA B 2 48  ? -34.468 21.882  52.869  1.00 38.52 48  B 1 
ATOM 3586 C CB    . ALA B 2 48  ? -34.232 19.790  50.722  1.00 39.06 48  B 1 
ATOM 3587 N N     . GLN B 2 49  ? -33.140 20.509  54.080  1.00 39.42 49  B 1 
ATOM 3588 C CA    . GLN B 2 49  ? -32.579 21.568  54.905  1.00 46.53 49  B 1 
ATOM 3589 C C     . GLN B 2 49  ? -31.848 22.572  54.003  1.00 45.30 49  B 1 
ATOM 3590 O O     . GLN B 2 49  ? -31.095 22.161  53.119  1.00 44.10 49  B 1 
ATOM 3591 C CB    . GLN B 2 49  ? -31.614 21.016  55.958  1.00 42.40 49  B 1 
ATOM 3592 C CG    . GLN B 2 49  ? -32.341 20.460  57.189  1.00 37.02 49  B 1 
ATOM 3593 C CD    . GLN B 2 49  ? -31.369 20.058  58.311  1.00 33.80 49  B 1 
ATOM 3594 O OE1   . GLN B 2 49  ? -30.193 19.828  58.105  1.00 36.04 49  B 1 
ATOM 3595 N NE2   . GLN B 2 49  ? -31.838 19.962  59.535  1.00 33.45 49  B 1 
ATOM 3596 N N     . PRO B 2 50  ? -32.053 23.899  54.247  1.00 36.91 50  B 1 
ATOM 3597 C CA    . PRO B 2 50  ? -31.371 24.930  53.489  1.00 42.54 50  B 1 
ATOM 3598 C C     . PRO B 2 50  ? -29.878 24.874  53.832  1.00 41.33 50  B 1 
ATOM 3599 O O     . PRO B 2 50  ? -29.457 25.352  54.885  1.00 42.45 50  B 1 
ATOM 3600 C CB    . PRO B 2 50  ? -32.045 26.241  53.896  1.00 40.97 50  B 1 
ATOM 3601 C CG    . PRO B 2 50  ? -32.530 25.970  55.323  1.00 42.03 50  B 1 
ATOM 3602 C CD    . PRO B 2 50  ? -32.878 24.477  55.297  1.00 48.89 50  B 1 
ATOM 3603 N N     . GLN B 2 51  ? -29.079 24.236  52.973  1.00 38.89 51  B 1 
ATOM 3604 C CA    . GLN B 2 51  ? -27.631 24.329  53.101  1.00 44.95 51  B 1 
ATOM 3605 C C     . GLN B 2 51  ? -27.237 25.802  52.982  1.00 44.06 51  B 1 
ATOM 3606 O O     . GLN B 2 51  ? -27.690 26.505  52.084  1.00 42.97 51  B 1 
ATOM 3607 C CB    . GLN B 2 51  ? -26.902 23.450  52.077  1.00 41.79 51  B 1 
ATOM 3608 C CG    . GLN B 2 51  ? -26.957 21.965  52.476  1.00 38.62 51  B 1 
ATOM 3609 C CD    . GLN B 2 51  ? -26.068 21.069  51.597  1.00 35.67 51  B 1 
ATOM 3610 O OE1   . GLN B 2 51  ? -25.517 21.462  50.586  1.00 37.23 51  B 1 
ATOM 3611 N NE2   . GLN B 2 51  ? -25.898 19.815  51.963  1.00 34.39 51  B 1 
ATOM 3612 N N     . GLN B 2 52  ? -26.433 26.272  53.960  1.00 37.66 52  B 1 
ATOM 3613 C CA    . GLN B 2 52  ? -26.029 27.663  54.051  1.00 43.98 52  B 1 
ATOM 3614 C C     . GLN B 2 52  ? -25.340 28.099  52.755  1.00 42.85 52  B 1 
ATOM 3615 O O     . GLN B 2 52  ? -24.509 27.358  52.227  1.00 41.40 52  B 1 
ATOM 3616 C CB    . GLN B 2 52  ? -25.089 27.880  55.244  1.00 40.96 52  B 1 
ATOM 3617 C CG    . GLN B 2 52  ? -25.828 27.869  56.589  1.00 38.02 52  B 1 
ATOM 3618 C CD    . GLN B 2 52  ? -24.891 28.129  57.775  1.00 34.45 52  B 1 
ATOM 3619 O OE1   . GLN B 2 52  ? -23.682 28.002  57.695  1.00 35.87 52  B 1 
ATOM 3620 N NE2   . GLN B 2 52  ? -25.423 28.491  58.922  1.00 32.29 52  B 1 
ATOM 3621 N N     . PRO B 2 53  ? -25.659 29.322  52.264  1.00 37.52 53  B 1 
ATOM 3622 C CA    . PRO B 2 53  ? -25.019 29.861  51.082  1.00 42.37 53  B 1 
ATOM 3623 C C     . PRO B 2 53  ? -23.544 30.118  51.410  1.00 41.16 53  B 1 
ATOM 3624 O O     . PRO B 2 53  ? -23.207 31.096  52.082  1.00 42.86 53  B 1 
ATOM 3625 C CB    . PRO B 2 53  ? -25.798 31.132  50.745  1.00 40.38 53  B 1 
ATOM 3626 C CG    . PRO B 2 53  ? -26.346 31.594  52.094  1.00 41.07 53  B 1 
ATOM 3627 C CD    . PRO B 2 53  ? -26.588 30.277  52.837  1.00 47.82 53  B 1 
ATOM 3628 N N     . LEU B 2 54  ? -22.671 29.231  50.995  1.00 41.25 54  B 1 
ATOM 3629 C CA    . LEU B 2 54  ? -21.236 29.481  51.031  1.00 46.88 54  B 1 
ATOM 3630 C C     . LEU B 2 54  ? -20.972 30.756  50.230  1.00 44.78 54  B 1 
ATOM 3631 O O     . LEU B 2 54  ? -21.258 30.812  49.034  1.00 44.78 54  B 1 
ATOM 3632 C CB    . LEU B 2 54  ? -20.461 28.274  50.482  1.00 44.72 54  B 1 
ATOM 3633 C CG    . LEU B 2 54  ? -20.247 27.165  51.523  1.00 40.95 54  B 1 
ATOM 3634 C CD1   . LEU B 2 54  ? -19.821 25.865  50.838  1.00 39.30 54  B 1 
ATOM 3635 C CD2   . LEU B 2 54  ? -19.151 27.548  52.530  1.00 45.95 54  B 1 
ATOM 3636 N N     . GLN B 2 55  ? -20.475 31.797  50.927  1.00 39.71 55  B 1 
ATOM 3637 C CA    . GLN B 2 55  ? -20.165 33.083  50.319  1.00 47.02 55  B 1 
ATOM 3638 C C     . GLN B 2 55  ? -19.174 32.854  49.177  1.00 45.89 55  B 1 
ATOM 3639 O O     . GLN B 2 55  ? -18.085 32.333  49.426  1.00 44.74 55  B 1 
ATOM 3640 C CB    . GLN B 2 55  ? -19.573 34.053  51.339  1.00 43.29 55  B 1 
ATOM 3641 C CG    . GLN B 2 55  ? -20.619 34.642  52.291  1.00 38.82 55  B 1 
ATOM 3642 C CD    . GLN B 2 55  ? -20.024 35.697  53.241  1.00 34.81 55  B 1 
ATOM 3643 O OE1   . GLN B 2 55  ? -18.819 35.820  53.413  1.00 35.38 55  B 1 
ATOM 3644 N NE2   . GLN B 2 55  ? -20.849 36.481  53.894  1.00 32.74 55  B 1 
ATOM 3645 N N     . PRO B 2 56  ? -19.527 33.245  47.948  1.00 40.41 56  B 1 
ATOM 3646 C CA    . PRO B 2 56  ? -18.578 33.211  46.861  1.00 44.20 56  B 1 
ATOM 3647 C C     . PRO B 2 56  ? -17.500 34.250  47.162  1.00 41.74 56  B 1 
ATOM 3648 O O     . PRO B 2 56  ? -17.731 35.452  47.010  1.00 41.72 56  B 1 
ATOM 3649 C CB    . PRO B 2 56  ? -19.389 33.512  45.600  1.00 42.40 56  B 1 
ATOM 3650 C CG    . PRO B 2 56  ? -20.548 34.365  46.113  1.00 44.25 56  B 1 
ATOM 3651 C CD    . PRO B 2 56  ? -20.794 33.835  47.525  1.00 51.47 56  B 1 
ATOM 3652 N N     . GLN B 2 57  ? -16.339 33.834  47.660  1.00 43.15 57  B 1 
ATOM 3653 C CA    . GLN B 2 57  ? -15.185 34.720  47.730  1.00 49.66 57  B 1 
ATOM 3654 C C     . GLN B 2 57  ? -14.866 35.150  46.301  1.00 49.45 57  B 1 
ATOM 3655 O O     . GLN B 2 57  ? -14.375 34.360  45.496  1.00 48.73 57  B 1 
ATOM 3656 C CB    . GLN B 2 57  ? -13.979 34.064  48.417  1.00 45.27 57  B 1 
ATOM 3657 C CG    . GLN B 2 57  ? -13.953 34.348  49.929  1.00 40.39 57  B 1 
ATOM 3658 C CD    . GLN B 2 57  ? -12.668 33.883  50.606  1.00 36.90 57  B 1 
ATOM 3659 O OE1   . GLN B 2 57  ? -11.920 33.049  50.128  1.00 37.06 57  B 1 
ATOM 3660 N NE2   . GLN B 2 57  ? -12.357 34.407  51.773  1.00 33.53 57  B 1 
ATOM 3661 N N     . LEU B 2 58  ? -15.198 36.415  46.020  1.00 42.28 58  B 1 
ATOM 3662 C CA    . LEU B 2 58  ? -14.804 37.111  44.807  1.00 46.22 58  B 1 
ATOM 3663 C C     . LEU B 2 58  ? -13.273 37.153  44.780  1.00 44.01 58  B 1 
ATOM 3664 O O     . LEU B 2 58  ? -12.660 38.045  45.365  1.00 44.23 58  B 1 
ATOM 3665 C CB    . LEU B 2 58  ? -15.400 38.535  44.815  1.00 43.88 58  B 1 
ATOM 3666 C CG    . LEU B 2 58  ? -16.905 38.599  44.479  1.00 39.57 58  B 1 
ATOM 3667 C CD1   . LEU B 2 58  ? -17.482 39.946  44.881  1.00 38.39 58  B 1 
ATOM 3668 C CD2   . LEU B 2 58  ? -17.145 38.395  42.977  1.00 44.60 58  B 1 
ATOM 3669 N N     . GLN B 2 59  ? -12.649 36.160  44.161  1.00 38.51 59  B 1 
ATOM 3670 C CA    . GLN B 2 59  ? -11.222 36.259  43.893  1.00 44.82 59  B 1 
ATOM 3671 C C     . GLN B 2 59  ? -11.015 37.477  42.995  1.00 43.47 59  B 1 
ATOM 3672 O O     . GLN B 2 59  ? -11.703 37.612  41.982  1.00 41.95 59  B 1 
ATOM 3673 C CB    . GLN B 2 59  ? -10.664 34.983  43.264  1.00 42.08 59  B 1 
ATOM 3674 C CG    . GLN B 2 59  ? -10.489 33.868  44.310  1.00 38.89 59  B 1 
ATOM 3675 C CD    . GLN B 2 59  ? -9.687  32.664  43.787  1.00 35.29 59  B 1 
ATOM 3676 O OE1   . GLN B 2 59  ? -9.378  32.537  42.617  1.00 35.94 59  B 1 
ATOM 3677 N NE2   . GLN B 2 59  ? -9.336  31.742  44.648  1.00 32.92 59  B 1 
ATOM 3678 N N     . PRO B 2 60  ? -10.123 38.410  43.388  1.00 38.48 60  B 1 
ATOM 3679 C CA    . PRO B 2 60  ? -9.918  39.628  42.631  1.00 43.98 60  B 1 
ATOM 3680 C C     . PRO B 2 60  ? -9.409  39.263  41.242  1.00 42.49 60  B 1 
ATOM 3681 O O     . PRO B 2 60  ? -8.400  38.571  41.095  1.00 42.01 60  B 1 
ATOM 3682 C CB    . PRO B 2 60  ? -8.908  40.454  43.443  1.00 41.74 60  B 1 
ATOM 3683 C CG    . PRO B 2 60  ? -8.155  39.403  44.259  1.00 43.40 60  B 1 
ATOM 3684 C CD    . PRO B 2 60  ? -9.208  38.333  44.513  1.00 50.00 60  B 1 
ATOM 3685 N N     . TYR B 2 61  ? -10.140 39.744  40.227  1.00 34.40 61  B 1 
ATOM 3686 C CA    . TYR B 2 61  ? -9.706  39.700  38.840  1.00 40.62 61  B 1 
ATOM 3687 C C     . TYR B 2 61  ? -8.370  40.458  38.751  1.00 38.67 61  B 1 
ATOM 3688 O O     . TYR B 2 61  ? -8.336  41.686  38.707  1.00 39.60 61  B 1 
ATOM 3689 C CB    . TYR B 2 61  ? -10.764 40.338  37.933  1.00 37.90 61  B 1 
ATOM 3690 C CG    . TYR B 2 61  ? -11.906 39.413  37.547  1.00 36.64 61  B 1 
ATOM 3691 C CD1   . TYR B 2 61  ? -11.874 38.771  36.299  1.00 35.50 61  B 1 
ATOM 3692 C CD2   . TYR B 2 61  ? -12.995 39.209  38.410  1.00 37.80 61  B 1 
ATOM 3693 C CE1   . TYR B 2 61  ? -12.938 37.927  35.911  1.00 32.26 61  B 1 
ATOM 3694 C CE2   . TYR B 2 61  ? -14.048 38.366  38.044  1.00 33.40 61  B 1 
ATOM 3695 C CZ    . TYR B 2 61  ? -14.024 37.725  36.778  1.00 33.53 61  B 1 
ATOM 3696 O OH    . TYR B 2 61  ? -15.067 36.904  36.398  1.00 32.82 61  B 1 
ATOM 3697 N N     . THR B 2 62  ? -7.261  39.733  38.799  1.00 34.21 62  B 1 
ATOM 3698 C CA    . THR B 2 62  ? -5.943  40.301  38.559  1.00 43.49 62  B 1 
ATOM 3699 C C     . THR B 2 62  ? -5.943  40.860  37.138  1.00 40.87 62  B 1 
ATOM 3700 O O     . THR B 2 62  ? -6.166  40.129  36.174  1.00 40.23 62  B 1 
ATOM 3701 C CB    . THR B 2 62  ? -4.818  39.284  38.768  1.00 41.07 62  B 1 
ATOM 3702 O OG1   . THR B 2 62  ? -5.256  37.963  38.540  1.00 38.02 62  B 1 
ATOM 3703 C CG2   . THR B 2 62  ? -4.290  39.324  40.201  1.00 40.89 62  B 1 
ATOM 3704 N N     . GLN B 2 63  ? -5.745  42.190  37.054  1.00 34.18 63  B 1 
ATOM 3705 C CA    . GLN B 2 63  ? -5.695  42.917  35.791  1.00 43.92 63  B 1 
ATOM 3706 C C     . GLN B 2 63  ? -4.584  42.314  34.935  1.00 44.97 63  B 1 
ATOM 3707 O O     . GLN B 2 63  ? -3.402  42.477  35.233  1.00 43.72 63  B 1 
ATOM 3708 C CB    . GLN B 2 63  ? -5.431  44.405  36.045  1.00 39.49 63  B 1 
ATOM 3709 C CG    . GLN B 2 63  ? -6.661  45.171  36.545  1.00 34.03 63  B 1 
ATOM 3710 C CD    . GLN B 2 63  ? -6.369  46.648  36.803  1.00 31.89 63  B 1 
ATOM 3711 O OE1   . GLN B 2 63  ? -5.250  47.063  37.017  1.00 32.53 63  B 1 
ATOM 3712 N NE2   . GLN B 2 63  ? -7.375  47.490  36.808  1.00 30.40 63  B 1 
ATOM 3713 N N     . ALA B 2 64  ? -4.971  41.608  33.883  1.00 33.50 64  B 1 
ATOM 3714 C CA    . ALA B 2 64  ? -4.037  41.189  32.856  1.00 40.24 64  B 1 
ATOM 3715 C C     . ALA B 2 64  ? -3.435  42.458  32.237  1.00 37.35 64  B 1 
ATOM 3716 O O     . ALA B 2 64  ? -4.139  43.205  31.562  1.00 37.93 64  B 1 
ATOM 3717 C CB    . ALA B 2 64  ? -4.767  40.318  31.839  1.00 38.50 64  B 1 
ATOM 3718 N N     . GLN B 2 65  ? -2.158  42.738  32.536  1.00 38.41 65  B 1 
ATOM 3719 C CA    . GLN B 2 65  ? -1.465  43.866  31.932  1.00 46.43 65  B 1 
ATOM 3720 C C     . GLN B 2 65  ? -1.509  43.712  30.408  1.00 45.63 65  B 1 
ATOM 3721 O O     . GLN B 2 65  ? -1.197  42.628  29.905  1.00 44.00 65  B 1 
ATOM 3722 C CB    . GLN B 2 65  ? -0.017  43.972  32.418  1.00 41.88 65  B 1 
ATOM 3723 C CG    . GLN B 2 65  ? 0.098   44.655  33.782  1.00 36.32 65  B 1 
ATOM 3724 C CD    . GLN B 2 65  ? 1.550   44.904  34.187  1.00 33.23 65  B 1 
ATOM 3725 O OE1   . GLN B 2 65  ? 2.483   44.283  33.710  1.00 35.67 65  B 1 
ATOM 3726 N NE2   . GLN B 2 65  ? 1.792   45.832  35.079  1.00 32.95 65  B 1 
ATOM 3727 N N     . PRO B 2 66  ? -1.892  44.779  29.677  1.00 35.40 66  B 1 
ATOM 3728 C CA    . PRO B 2 66  ? -1.891  44.750  28.231  1.00 41.34 66  B 1 
ATOM 3729 C C     . PRO B 2 66  ? -0.446  44.575  27.759  1.00 40.30 66  B 1 
ATOM 3730 O O     . PRO B 2 66  ? 0.372   45.476  27.914  1.00 41.47 66  B 1 
ATOM 3731 C CB    . PRO B 2 66  ? -2.516  46.079  27.803  1.00 39.74 66  B 1 
ATOM 3732 C CG    . PRO B 2 66  ? -2.216  47.021  28.964  1.00 40.60 66  B 1 
ATOM 3733 C CD    . PRO B 2 66  ? -2.242  46.097  30.183  1.00 48.04 66  B 1 
ATOM 3734 N N     . GLN B 2 67  ? -0.103  43.388  27.239  1.00 37.05 67  B 1 
ATOM 3735 C CA    . GLN B 2 67  ? 1.189   43.181  26.606  1.00 44.47 67  B 1 
ATOM 3736 C C     . GLN B 2 67  ? 1.317   44.193  25.462  1.00 43.85 67  B 1 
ATOM 3737 O O     . GLN B 2 67  ? 0.442   44.291  24.612  1.00 42.44 67  B 1 
ATOM 3738 C CB    . GLN B 2 67  ? 1.370   41.746  26.116  1.00 40.84 67  B 1 
ATOM 3739 C CG    . GLN B 2 67  ? 1.637   40.774  27.285  1.00 37.37 67  B 1 
ATOM 3740 C CD    . GLN B 2 67  ? 1.989   39.356  26.817  1.00 34.44 67  B 1 
ATOM 3741 O OE1   . GLN B 2 67  ? 1.861   38.976  25.668  1.00 35.88 67  B 1 
ATOM 3742 N NE2   . GLN B 2 67  ? 2.452   38.511  27.707  1.00 33.00 67  B 1 
ATOM 3743 N N     . GLN B 2 68  ? 2.409   44.989  25.503  1.00 36.27 68  B 1 
ATOM 3744 C CA    . GLN B 2 68  ? 2.666   46.015  24.506  1.00 42.85 68  B 1 
ATOM 3745 C C     . GLN B 2 68  ? 2.715   45.378  23.116  1.00 41.98 68  B 1 
ATOM 3746 O O     . GLN B 2 68  ? 3.343   44.332  22.951  1.00 40.05 68  B 1 
ATOM 3747 C CB    . GLN B 2 68  ? 3.975   46.748  24.803  1.00 39.57 68  B 1 
ATOM 3748 C CG    . GLN B 2 68  ? 3.845   47.729  25.972  1.00 36.60 68  B 1 
ATOM 3749 C CD    . GLN B 2 68  ? 5.153   48.490  26.244  1.00 33.20 68  B 1 
ATOM 3750 O OE1   . GLN B 2 68  ? 6.228   48.108  25.803  1.00 34.64 68  B 1 
ATOM 3751 N NE2   . GLN B 2 68  ? 5.098   49.579  26.973  1.00 31.19 68  B 1 
ATOM 3752 N N     . PRO B 2 69  ? 2.074   46.018  22.115  1.00 35.33 69  B 1 
ATOM 3753 C CA    . PRO B 2 69  ? 2.158   45.553  20.744  1.00 40.36 69  B 1 
ATOM 3754 C C     . PRO B 2 69  ? 3.614   45.667  20.293  1.00 39.16 69  B 1 
ATOM 3755 O O     . PRO B 2 69  ? 4.141   46.766  20.148  1.00 40.89 69  B 1 
ATOM 3756 C CB    . PRO B 2 69  ? 1.198   46.451  19.952  1.00 38.50 69  B 1 
ATOM 3757 C CG    . PRO B 2 69  ? 1.167   47.744  20.762  1.00 39.23 69  B 1 
ATOM 3758 C CD    . PRO B 2 69  ? 1.335   47.264  22.204  1.00 46.46 69  B 1 
ATOM 3759 N N     . LEU B 2 70  ? 4.286   44.531  20.114  1.00 40.29 70  B 1 
ATOM 3760 C CA    . LEU B 2 70  ? 5.608   44.492  19.508  1.00 46.29 70  B 1 
ATOM 3761 C C     . LEU B 2 70  ? 5.506   45.158  18.134  1.00 44.45 70  B 1 
ATOM 3762 O O     . LEU B 2 70  ? 4.815   44.658  17.251  1.00 44.73 70  B 1 
ATOM 3763 C CB    . LEU B 2 70  ? 6.107   43.042  19.409  1.00 43.81 70  B 1 
ATOM 3764 C CG    . LEU B 2 70  ? 6.680   42.488  20.725  1.00 39.61 70  B 1 
ATOM 3765 C CD1   . LEU B 2 70  ? 6.826   40.974  20.651  1.00 38.01 70  B 1 
ATOM 3766 C CD2   . LEU B 2 70  ? 8.072   43.081  21.016  1.00 44.54 70  B 1 
ATOM 3767 N N     . GLN B 2 71  ? 6.168   46.318  17.993  1.00 39.34 71  B 1 
ATOM 3768 C CA    . GLN B 2 71  ? 6.222   47.032  16.728  1.00 46.20 71  B 1 
ATOM 3769 C C     . GLN B 2 71  ? 6.862   46.122  15.683  1.00 45.45 71  B 1 
ATOM 3770 O O     . GLN B 2 71  ? 7.989   45.674  15.892  1.00 44.58 71  B 1 
ATOM 3771 C CB    . GLN B 2 71  ? 7.026   48.328  16.854  1.00 42.58 71  B 1 
ATOM 3772 C CG    . GLN B 2 71  ? 6.256   49.448  17.554  1.00 38.28 71  B 1 
ATOM 3773 C CD    . GLN B 2 71  ? 7.028   50.779  17.557  1.00 34.64 71  B 1 
ATOM 3774 O OE1   . GLN B 2 71  ? 8.211   50.846  17.281  1.00 35.03 71  B 1 
ATOM 3775 N NE2   . GLN B 2 71  ? 6.378   51.880  17.874  1.00 32.40 71  B 1 
ATOM 3776 N N     . PRO B 2 72  ? 6.164   45.839  14.578  1.00 37.44 72  B 1 
ATOM 3777 C CA    . PRO B 2 72  ? 6.779   45.133  13.474  1.00 42.50 72  B 1 
ATOM 3778 C C     . PRO B 2 72  ? 7.866   46.043  12.902  1.00 40.33 72  B 1 
ATOM 3779 O O     . PRO B 2 72  ? 7.563   47.014  12.201  1.00 40.39 72  B 1 
ATOM 3780 C CB    . PRO B 2 72  ? 5.634   44.841  12.495  1.00 40.77 72  B 1 
ATOM 3781 C CG    . PRO B 2 72  ? 4.644   45.969  12.751  1.00 42.42 72  B 1 
ATOM 3782 C CD    . PRO B 2 72  ? 4.815   46.277  14.240  1.00 49.73 72  B 1 
ATOM 3783 N N     . GLN B 2 73  ? 9.144   45.786  13.233  1.00 41.88 73  B 1 
ATOM 3784 C CA    . GLN B 2 73  ? 10.246  46.432  12.536  1.00 48.88 73  B 1 
ATOM 3785 C C     . GLN B 2 73  ? 10.159  46.024  11.066  1.00 48.59 73  B 1 
ATOM 3786 O O     . GLN B 2 73  ? 10.488  44.897  10.697  1.00 48.06 73  B 1 
ATOM 3787 C CB    . GLN B 2 73  ? 11.603  46.068  13.158  1.00 44.84 73  B 1 
ATOM 3788 C CG    . GLN B 2 73  ? 12.125  47.160  14.098  1.00 40.20 73  B 1 
ATOM 3789 C CD    . GLN B 2 73  ? 13.536  46.897  14.613  1.00 37.07 73  B 1 
ATOM 3790 O OE1   . GLN B 2 73  ? 14.091  45.817  14.526  1.00 37.33 73  B 1 
ATOM 3791 N NE2   . GLN B 2 73  ? 14.192  47.894  15.174  1.00 34.13 73  B 1 
ATOM 3792 N N     . LEU B 2 74  ? 9.673   46.955  10.250  1.00 40.95 74  B 1 
ATOM 3793 C CA    . LEU B 2 74  ? 9.739   46.892  8.799   1.00 45.52 74  B 1 
ATOM 3794 C C     . LEU B 2 74  ? 11.225  46.865  8.434   1.00 43.01 74  B 1 
ATOM 3795 O O     . LEU B 2 74  ? 11.868  47.910  8.350   1.00 43.48 74  B 1 
ATOM 3796 C CB    . LEU B 2 74  ? 9.032   48.114  8.196   1.00 43.70 74  B 1 
ATOM 3797 C CG    . LEU B 2 74  ? 7.492   48.034  8.217   1.00 39.52 74  B 1 
ATOM 3798 C CD1   . LEU B 2 74  ? 6.886   49.397  7.931   1.00 38.59 74  B 1 
ATOM 3799 C CD2   . LEU B 2 74  ? 6.978   47.053  7.162   1.00 44.78 74  B 1 
ATOM 3800 N N     . GLN B 2 75  ? 11.798  45.675  8.269   1.00 37.13 75  B 1 
ATOM 3801 C CA    . GLN B 2 75  ? 13.121  45.571  7.685   1.00 43.54 75  B 1 
ATOM 3802 C C     . GLN B 2 75  ? 13.052  46.192  6.286   1.00 41.86 75  B 1 
ATOM 3803 O O     . GLN B 2 75  ? 12.165  45.836  5.513   1.00 40.72 75  B 1 
ATOM 3804 C CB    . GLN B 2 75  ? 13.625  44.127  7.640   1.00 41.09 75  B 1 
ATOM 3805 C CG    . GLN B 2 75  ? 14.070  43.644  9.030   1.00 38.32 75  B 1 
ATOM 3806 C CD    . GLN B 2 75  ? 14.807  42.303  8.995   1.00 35.29 75  B 1 
ATOM 3807 O OE1   . GLN B 2 75  ? 14.877  41.612  7.994   1.00 36.05 75  B 1 
ATOM 3808 N NE2   . GLN B 2 75  ? 15.380  41.887  10.095  1.00 33.07 75  B 1 
ATOM 3809 N N     . PRO B 2 76  ? 13.943  47.152  5.980   1.00 37.87 76  B 1 
ATOM 3810 C CA    . PRO B 2 76  ? 13.926  47.810  4.697   1.00 44.18 76  B 1 
ATOM 3811 C C     . PRO B 2 76  ? 14.192  46.755  3.617   1.00 42.69 76  B 1 
ATOM 3812 O O     . PRO B 2 76  ? 15.221  46.083  3.637   1.00 41.98 76  B 1 
ATOM 3813 C CB    . PRO B 2 76  ? 15.006  48.886  4.767   1.00 41.70 76  B 1 
ATOM 3814 C CG    . PRO B 2 76  ? 15.970  48.363  5.837   1.00 43.17 76  B 1 
ATOM 3815 C CD    . PRO B 2 76  ? 15.052  47.609  6.794   1.00 49.29 76  B 1 
ATOM 3816 N N     . TYR B 2 77  ? 13.240  46.615  2.694   1.00 35.32 77  B 1 
ATOM 3817 C CA    . TYR B 2 77  ? 13.431  45.861  1.468   1.00 41.61 77  B 1 
ATOM 3818 C C     . TYR B 2 77  ? 14.626  46.477  0.739   1.00 39.26 77  B 1 
ATOM 3819 O O     . TYR B 2 77  ? 14.513  47.536  0.126   1.00 40.77 77  B 1 
ATOM 3820 C CB    . TYR B 2 77  ? 12.160  45.900  0.611   1.00 39.18 77  B 1 
ATOM 3821 C CG    . TYR B 2 77  ? 11.148  44.832  0.937   1.00 38.12 77  B 1 
ATOM 3822 C CD1   . TYR B 2 77  ? 11.101  43.653  0.165   1.00 37.09 77  B 1 
ATOM 3823 C CD2   . TYR B 2 77  ? 10.240  44.992  1.998   1.00 39.41 77  B 1 
ATOM 3824 C CE1   . TYR B 2 77  ? 10.154  42.652  0.448   1.00 33.53 77  B 1 
ATOM 3825 C CE2   . TYR B 2 77  ? 9.300   44.002  2.293   1.00 34.93 77  B 1 
ATOM 3826 C CZ    . TYR B 2 77  ? 9.245   42.821  1.513   1.00 35.16 77  B 1 
ATOM 3827 O OH    . TYR B 2 77  ? 8.322   41.849  1.778   1.00 34.68 77  B 1 
ATOM 3828 N N     . THR B 2 78  ? 15.795  45.847  0.872   1.00 31.83 78  B 1 
ATOM 3829 C CA    . THR B 2 78  ? 16.979  46.227  0.111   1.00 41.55 78  B 1 
ATOM 3830 C C     . THR B 2 78  ? 16.630  46.107  -1.372  1.00 38.89 78  B 1 
ATOM 3831 O O     . THR B 2 78  ? 16.188  45.051  -1.827  1.00 38.33 78  B 1 
ATOM 3832 C CB    . THR B 2 78  ? 18.202  45.369  0.466   1.00 39.53 78  B 1 
ATOM 3833 O OG1   . THR B 2 78  ? 17.813  44.089  0.914   1.00 36.75 78  B 1 
ATOM 3834 C CG2   . THR B 2 78  ? 19.006  45.997  1.603   1.00 39.44 78  B 1 
ATOM 3835 N N     . GLN B 2 79  ? 16.767  47.225  -2.082  1.00 31.39 79  B 1 
ATOM 3836 C CA    . GLN B 2 79  ? 16.510  47.317  -3.509  1.00 41.60 79  B 1 
ATOM 3837 C C     . GLN B 2 79  ? 17.404  46.304  -4.225  1.00 42.18 79  B 1 
ATOM 3838 O O     . GLN B 2 79  ? 18.609  46.505  -4.344  1.00 41.29 79  B 1 
ATOM 3839 C CB    . GLN B 2 79  ? 16.792  48.738  -4.014  1.00 38.10 79  B 1 
ATOM 3840 C CG    . GLN B 2 79  ? 15.722  49.762  -3.617  1.00 33.78 79  B 1 
ATOM 3841 C CD    . GLN B 2 79  ? 16.051  51.184  -4.100  1.00 31.86 79  B 1 
ATOM 3842 O OE1   . GLN B 2 79  ? 17.177  51.528  -4.375  1.00 32.50 79  B 1 
ATOM 3843 N NE2   . GLN B 2 79  ? 15.066  52.049  -4.207  1.00 31.07 79  B 1 
ATOM 3844 N N     . ALA B 2 80  ? 16.812  45.203  -4.668  1.00 31.34 80  B 1 
ATOM 3845 C CA    . ALA B 2 80  ? 17.480  44.296  -5.581  1.00 38.43 80  B 1 
ATOM 3846 C C     . ALA B 2 80  ? 17.813  45.095  -6.846  1.00 35.76 80  B 1 
ATOM 3847 O O     . ALA B 2 80  ? 16.914  45.525  -7.562  1.00 36.90 80  B 1 
ATOM 3848 C CB    . ALA B 2 80  ? 16.574  43.098  -5.861  1.00 37.47 80  B 1 
ATOM 3849 N N     . GLN B 2 81  ? 19.120  45.376  -7.067  1.00 30.62 81  B 1 
ATOM 3850 C CA    . GLN B 2 81  ? 19.563  46.061  -8.275  1.00 41.30 81  B 1 
ATOM 3851 C C     . GLN B 2 81  ? 19.067  45.266  -9.487  1.00 40.22 81  B 1 
ATOM 3852 O O     . GLN B 2 81  ? 19.248  44.049  -9.523  1.00 38.65 81  B 1 
ATOM 3853 C CB    . GLN B 2 81  ? 21.080  46.209  -8.315  1.00 37.68 81  B 1 
ATOM 3854 C CG    . GLN B 2 81  ? 21.580  47.392  -7.484  1.00 32.96 81  B 1 
ATOM 3855 C CD    . GLN B 2 81  ? 23.086  47.644  -7.667  1.00 30.21 81  B 1 
ATOM 3856 O OE1   . GLN B 2 81  ? 23.847  46.785  -8.065  1.00 32.81 81  B 1 
ATOM 3857 N NE2   . GLN B 2 81  ? 23.548  48.831  -7.373  1.00 30.83 81  B 1 
ATOM 3858 N N     . PRO B 2 82  ? 18.454  45.939  -10.468 1.00 33.61 82  B 1 
ATOM 3859 C CA    . PRO B 2 82  ? 18.040  45.286  -11.689 1.00 40.83 82  B 1 
ATOM 3860 C C     . PRO B 2 82  ? 19.299  44.770  -12.390 1.00 39.61 82  B 1 
ATOM 3861 O O     . PRO B 2 82  ? 20.110  45.554  -12.876 1.00 40.78 82  B 1 
ATOM 3862 C CB    . PRO B 2 82  ? 17.290  46.354  -12.491 1.00 39.33 82  B 1 
ATOM 3863 C CG    . PRO B 2 82  ? 17.893  47.668  -11.997 1.00 40.70 82  B 1 
ATOM 3864 C CD    . PRO B 2 82  ? 18.233  47.373  -10.537 1.00 48.14 82  B 1 
ATOM 3865 N N     . GLN B 2 83  ? 19.496  43.429  -12.377 1.00 32.99 83  B 1 
ATOM 3866 C CA    . GLN B 2 83  ? 20.557  42.826  -13.172 1.00 42.28 83  B 1 
ATOM 3867 C C     . GLN B 2 83  ? 20.336  43.237  -14.628 1.00 41.48 83  B 1 
ATOM 3868 O O     . GLN B 2 83  ? 19.235  43.088  -15.159 1.00 40.51 83  B 1 
ATOM 3869 C CB    . GLN B 2 83  ? 20.609  41.311  -13.007 1.00 39.08 83  B 1 
ATOM 3870 C CG    . GLN B 2 83  ? 21.220  40.899  -11.654 1.00 36.12 83  B 1 
ATOM 3871 C CD    . GLN B 2 83  ? 21.447  39.390  -11.528 1.00 33.81 83  B 1 
ATOM 3872 O OE1   . GLN B 2 83  ? 21.003  38.592  -12.324 1.00 35.45 83  B 1 
ATOM 3873 N NE2   . GLN B 2 83  ? 22.158  38.956  -10.512 1.00 32.90 83  B 1 
ATOM 3874 N N     . GLN B 2 84  ? 21.385  43.820  -15.241 1.00 30.75 84  B 1 
ATOM 3875 C CA    . GLN B 2 84  ? 21.319  44.297  -16.607 1.00 39.96 84  B 1 
ATOM 3876 C C     . GLN B 2 84  ? 20.913  43.141  -17.526 1.00 38.87 84  B 1 
ATOM 3877 O O     . GLN B 2 84  ? 21.447  42.037  -17.389 1.00 36.89 84  B 1 
ATOM 3878 C CB    . GLN B 2 84  ? 22.669  44.875  -17.050 1.00 37.41 84  B 1 
ATOM 3879 C CG    . GLN B 2 84  ? 22.941  46.261  -16.452 1.00 34.71 84  B 1 
ATOM 3880 C CD    . GLN B 2 84  ? 24.267  46.851  -16.937 1.00 31.35 84  B 1 
ATOM 3881 O OE1   . GLN B 2 84  ? 25.152  46.174  -17.428 1.00 32.84 84  B 1 
ATOM 3882 N NE2   . GLN B 2 84  ? 24.459  48.143  -16.801 1.00 29.69 84  B 1 
ATOM 3883 N N     . PRO B 2 85  ? 19.964  43.378  -18.451 1.00 35.10 85  B 1 
ATOM 3884 C CA    . PRO B 2 85  ? 19.599  42.373  -19.430 1.00 41.59 85  B 1 
ATOM 3885 C C     . PRO B 2 85  ? 20.843  42.075  -20.273 1.00 40.46 85  B 1 
ATOM 3886 O O     . PRO B 2 85  ? 21.306  42.926  -21.028 1.00 41.76 85  B 1 
ATOM 3887 C CB    . PRO B 2 85  ? 18.455  42.995  -20.238 1.00 39.33 85  B 1 
ATOM 3888 C CG    . PRO B 2 85  ? 18.693  44.495  -20.110 1.00 39.74 85  B 1 
ATOM 3889 C CD    . PRO B 2 85  ? 19.305  44.636  -18.711 1.00 46.28 85  B 1 
ATOM 3890 N N     . LEU B 2 86  ? 21.416  40.881  -20.097 1.00 36.19 86  B 1 
ATOM 3891 C CA    . LEU B 2 86  ? 22.482  40.387  -20.958 1.00 42.29 86  B 1 
ATOM 3892 C C     . LEU B 2 86  ? 21.958  40.431  -22.390 1.00 40.29 86  B 1 
ATOM 3893 O O     . LEU B 2 86  ? 21.021  39.706  -22.739 1.00 40.84 86  B 1 
ATOM 3894 C CB    . LEU B 2 86  ? 22.898  38.970  -20.541 1.00 40.49 86  B 1 
ATOM 3895 C CG    . LEU B 2 86  ? 23.878  38.931  -19.354 1.00 36.90 86  B 1 
ATOM 3896 C CD1   . LEU B 2 86  ? 23.965  37.531  -18.776 1.00 36.01 86  B 1 
ATOM 3897 C CD2   . LEU B 2 86  ? 25.293  39.347  -19.797 1.00 42.70 86  B 1 
ATOM 3898 N N     . GLN B 2 87  ? 22.525  41.337  -23.193 1.00 38.91 87  B 1 
ATOM 3899 C CA    . GLN B 2 87  ? 22.172  41.459  -24.598 1.00 46.23 87  B 1 
ATOM 3900 C C     . GLN B 2 87  ? 22.435  40.113  -25.268 1.00 44.87 87  B 1 
ATOM 3901 O O     . GLN B 2 87  ? 23.566  39.621  -25.197 1.00 44.67 87  B 1 
ATOM 3902 C CB    . GLN B 2 87  ? 22.991  42.559  -25.289 1.00 43.39 87  B 1 
ATOM 3903 C CG    . GLN B 2 87  ? 22.494  43.969  -24.960 1.00 39.69 87  B 1 
ATOM 3904 C CD    . GLN B 2 87  ? 23.236  45.049  -25.760 1.00 35.67 87  B 1 
ATOM 3905 O OE1   . GLN B 2 87  ? 24.282  44.832  -26.352 1.00 36.30 87  B 1 
ATOM 3906 N NE2   . GLN B 2 87  ? 22.708  46.257  -25.810 1.00 33.50 87  B 1 
ATOM 3907 N N     . PRO B 2 88  ? 21.425  39.495  -25.895 1.00 39.40 88  B 1 
ATOM 3908 C CA    . PRO B 2 88  ? 21.649  38.313  -26.689 1.00 44.90 88  B 1 
ATOM 3909 C C     . PRO B 2 88  ? 22.546  38.718  -27.856 1.00 42.61 88  B 1 
ATOM 3910 O O     . PRO B 2 88  ? 22.101  39.369  -28.796 1.00 42.24 88  B 1 
ATOM 3911 C CB    . PRO B 2 88  ? 20.259  37.839  -27.121 1.00 42.73 88  B 1 
ATOM 3912 C CG    . PRO B 2 88  ? 19.426  39.116  -27.142 1.00 43.82 88  B 1 
ATOM 3913 C CD    . PRO B 2 88  ? 20.042  39.961  -26.026 1.00 49.92 88  B 1 
ATOM 3914 N N     . GLN B 2 89  ? 23.855  38.406  -27.768 1.00 42.58 89  B 1 
ATOM 3915 C CA    . GLN B 2 89  ? 24.749  38.540  -28.905 1.00 50.35 89  B 1 
ATOM 3916 C C     . GLN B 2 89  ? 24.223  37.609  -29.998 1.00 49.39 89  B 1 
ATOM 3917 O O     . GLN B 2 89  ? 24.397  36.392  -29.932 1.00 49.75 89  B 1 
ATOM 3918 C CB    . GLN B 2 89  ? 26.206  38.245  -28.521 1.00 46.91 89  B 1 
ATOM 3919 C CG    . GLN B 2 89  ? 27.051  39.521  -28.449 1.00 42.91 89  B 1 
ATOM 3920 C CD    . GLN B 2 89  ? 28.528  39.271  -28.170 1.00 40.75 89  B 1 
ATOM 3921 O OE1   . GLN B 2 89  ? 28.977  38.185  -27.844 1.00 40.07 89  B 1 
ATOM 3922 N NE2   . GLN B 2 89  ? 29.369  40.279  -28.311 1.00 37.66 89  B 1 
ATOM 3923 N N     . LEU B 2 90  ? 23.552  38.212  -30.980 1.00 41.19 90  B 1 
ATOM 3924 C CA    . LEU B 2 90  ? 23.202  37.570  -32.236 1.00 46.12 90  B 1 
ATOM 3925 C C     . LEU B 2 90  ? 24.516  37.143  -32.886 1.00 43.31 90  B 1 
ATOM 3926 O O     . LEU B 2 90  ? 25.199  37.955  -33.498 1.00 44.19 90  B 1 
ATOM 3927 C CB    . LEU B 2 90  ? 22.432  38.562  -33.121 1.00 44.78 90  B 1 
ATOM 3928 C CG    . LEU B 2 90  ? 20.960  38.765  -32.708 1.00 41.00 90  B 1 
ATOM 3929 C CD1   . LEU B 2 90  ? 20.379  40.002  -33.395 1.00 40.31 90  B 1 
ATOM 3930 C CD2   . LEU B 2 90  ? 20.103  37.559  -33.109 1.00 46.71 90  B 1 
ATOM 3931 N N     . GLN B 2 91  ? 24.903  35.873  -32.693 1.00 41.23 91  B 1 
ATOM 3932 C CA    . GLN B 2 91  ? 26.028  35.332  -33.442 1.00 47.93 91  B 1 
ATOM 3933 C C     . GLN B 2 91  ? 25.672  35.434  -34.931 1.00 45.95 91  B 1 
ATOM 3934 O O     . GLN B 2 91  ? 24.592  34.990  -35.324 1.00 44.72 91  B 1 
ATOM 3935 C CB    . GLN B 2 91  ? 26.362  33.899  -33.032 1.00 45.24 91  B 1 
ATOM 3936 C CG    . GLN B 2 91  ? 27.093  33.855  -31.685 1.00 42.39 91  B 1 
ATOM 3937 C CD    . GLN B 2 91  ? 27.658  32.464  -31.358 1.00 38.69 91  B 1 
ATOM 3938 O OE1   . GLN B 2 91  ? 27.402  31.474  -32.018 1.00 38.51 91  B 1 
ATOM 3939 N NE2   . GLN B 2 91  ? 28.452  32.356  -30.323 1.00 35.21 91  B 1 
ATOM 3940 N N     . PRO B 2 92  ? 26.535  36.068  -35.741 1.00 44.15 92  B 1 
ATOM 3941 C CA    . PRO B 2 92  ? 26.248  36.240  -37.150 1.00 49.88 92  B 1 
ATOM 3942 C C     . PRO B 2 92  ? 26.144  34.864  -37.797 1.00 48.15 92  B 1 
ATOM 3943 O O     . PRO B 2 92  ? 27.057  34.048  -37.700 1.00 47.66 92  B 1 
ATOM 3944 C CB    . PRO B 2 92  ? 27.398  37.084  -37.704 1.00 47.54 92  B 1 
ATOM 3945 C CG    . PRO B 2 92  ? 28.549  36.793  -36.743 1.00 48.63 92  B 1 
ATOM 3946 C CD    . PRO B 2 92  ? 27.855  36.581  -35.409 1.00 53.30 92  B 1 
ATOM 3947 N N     . TYR B 2 93  ? 24.997  34.604  -38.455 1.00 36.20 93  B 1 
ATOM 3948 C CA    . TYR B 2 93  ? 24.824  33.465  -39.337 1.00 43.80 93  B 1 
ATOM 3949 C C     . TYR B 2 93  ? 25.930  33.519  -40.395 1.00 40.99 93  B 1 
ATOM 3950 O O     . TYR B 2 93  ? 25.873  34.332  -41.323 1.00 42.31 93  B 1 
ATOM 3951 C CB    . TYR B 2 93  ? 23.429  33.503  -39.981 1.00 41.26 93  B 1 
ATOM 3952 C CG    . TYR B 2 93  ? 22.332  32.904  -39.135 1.00 40.01 93  B 1 
ATOM 3953 C CD1   . TYR B 2 93  ? 21.910  31.579  -39.365 1.00 38.89 93  B 1 
ATOM 3954 C CD2   . TYR B 2 93  ? 21.710  33.649  -38.114 1.00 40.84 93  B 1 
ATOM 3955 C CE1   . TYR B 2 93  ? 20.884  31.016  -38.601 1.00 34.78 93  B 1 
ATOM 3956 C CE2   . TYR B 2 93  ? 20.691  33.090  -37.338 1.00 36.19 93  B 1 
ATOM 3957 C CZ    . TYR B 2 93  ? 20.273  31.770  -37.591 1.00 36.69 93  B 1 
ATOM 3958 O OH    . TYR B 2 93  ? 19.263  31.214  -36.844 1.00 36.54 93  B 1 
ATOM 3959 N N     . THR B 2 94  ? 26.975  32.716  -40.204 1.00 39.60 94  B 1 
ATOM 3960 C CA    . THR B 2 94  ? 28.031  32.568  -41.198 1.00 48.59 94  B 1 
ATOM 3961 C C     . THR B 2 94  ? 27.392  32.021  -42.466 1.00 44.56 94  B 1 
ATOM 3962 O O     . THR B 2 94  ? 26.820  30.934  -42.469 1.00 44.75 94  B 1 
ATOM 3963 C CB    . THR B 2 94  ? 29.171  31.662  -40.707 1.00 46.57 94  B 1 
ATOM 3964 O OG1   . THR B 2 94  ? 28.704  30.696  -39.797 1.00 44.19 94  B 1 
ATOM 3965 C CG2   . THR B 2 94  ? 30.236  32.471  -39.979 1.00 46.45 94  B 1 
ATOM 3966 N N     . GLN B 2 95  ? 27.451  32.825  -43.534 1.00 33.17 95  B 1 
ATOM 3967 C CA    . GLN B 2 95  ? 26.950  32.461  -44.847 1.00 43.22 95  B 1 
ATOM 3968 C C     . GLN B 2 95  ? 27.663  31.189  -45.302 1.00 42.78 95  B 1 
ATOM 3969 O O     . GLN B 2 95  ? 28.864  31.214  -45.592 1.00 41.80 95  B 1 
ATOM 3970 C CB    . GLN B 2 95  ? 27.180  33.596  -45.844 1.00 40.31 95  B 1 
ATOM 3971 C CG    . GLN B 2 95  ? 26.216  34.780  -45.673 1.00 35.54 95  B 1 
ATOM 3972 C CD    . GLN B 2 95  ? 26.468  35.911  -46.674 1.00 33.59 95  B 1 
ATOM 3973 O OE1   . GLN B 2 95  ? 27.549  36.072  -47.211 1.00 34.10 95  B 1 
ATOM 3974 N NE2   . GLN B 2 95  ? 25.484  36.740  -46.945 1.00 32.46 95  B 1 
ATOM 3975 N N     . ALA B 2 96  ? 26.938  30.080  -45.339 1.00 35.21 96  B 1 
ATOM 3976 C CA    . ALA B 2 96  ? 27.422  28.867  -45.977 1.00 42.60 96  B 1 
ATOM 3977 C C     . ALA B 2 96  ? 27.669  29.190  -47.456 1.00 39.48 96  B 1 
ATOM 3978 O O     . ALA B 2 96  ? 26.734  29.494  -48.189 1.00 40.34 96  B 1 
ATOM 3979 C CB    . ALA B 2 96  ? 26.398  27.749  -45.780 1.00 41.53 96  B 1 
ATOM 3980 N N     . GLN B 2 97  ? 28.957  29.207  -47.881 1.00 36.54 97  B 1 
ATOM 3981 C CA    . GLN B 2 97  ? 29.304  29.421  -49.279 1.00 46.62 97  B 1 
ATOM 3982 C C     . GLN B 2 97  ? 28.637  28.344  -50.130 1.00 44.63 97  B 1 
ATOM 3983 O O     . GLN B 2 97  ? 28.742  27.161  -49.801 1.00 43.12 97  B 1 
ATOM 3984 C CB    . GLN B 2 97  ? 30.818  29.405  -49.491 1.00 43.06 97  B 1 
ATOM 3985 C CG    . GLN B 2 97  ? 31.485  30.735  -49.117 1.00 37.76 97  B 1 
ATOM 3986 C CD    . GLN B 2 97  ? 32.971  30.764  -49.499 1.00 34.17 97  B 1 
ATOM 3987 O OE1   . GLN B 2 97  ? 33.637  29.756  -49.644 1.00 36.29 97  B 1 
ATOM 3988 N NE2   . GLN B 2 97  ? 33.544  31.943  -49.658 1.00 33.48 97  B 1 
ATOM 3989 N N     . PRO B 2 98  ? 27.967  28.728  -51.229 1.00 38.42 98  B 1 
ATOM 3990 C CA    . PRO B 2 98  ? 27.394  27.769  -52.145 1.00 45.12 98  B 1 
ATOM 3991 C C     . PRO B 2 98  ? 28.534  26.969  -52.779 1.00 43.30 98  B 1 
ATOM 3992 O O     . PRO B 2 98  ? 29.332  27.517  -53.543 1.00 44.66 98  B 1 
ATOM 3993 C CB    . PRO B 2 98  ? 26.595  28.601  -53.157 1.00 43.75 98  B 1 
ATOM 3994 C CG    . PRO B 2 98  ? 27.315  29.954  -53.155 1.00 44.90 98  B 1 
ATOM 3995 C CD    . PRO B 2 98  ? 27.815  30.086  -51.713 1.00 51.35 98  B 1 
ATOM 3996 N N     . GLN B 2 99  ? 28.655  25.678  -52.424 1.00 40.57 99  B 1 
ATOM 3997 C CA    . GLN B 2 99  ? 29.593  24.794  -53.102 1.00 48.69 99  B 1 
ATOM 3998 C C     . GLN B 2 99  ? 29.224  24.750  -54.589 1.00 46.86 99  B 1 
ATOM 3999 O O     . GLN B 2 99  ? 28.061  24.565  -54.942 1.00 46.04 99  B 1 
ATOM 4000 C CB    . GLN B 2 99  ? 29.624  23.398  -52.479 1.00 45.76 99  B 1 
ATOM 4001 C CG    . GLN B 2 99  ? 30.382  23.388  -51.138 1.00 42.64 99  B 1 
ATOM 4002 C CD    . GLN B 2 99  ? 30.595  21.974  -50.570 1.00 39.55 99  B 1 
ATOM 4003 O OE1   . GLN B 2 99  ? 30.033  20.989  -51.025 1.00 40.34 99  B 1 
ATOM 4004 N NE2   . GLN B 2 99  ? 31.411  21.835  -49.543 1.00 37.18 99  B 1 
ATOM 4005 N N     . GLN B 2 100 ? 30.228  24.980  -55.442 1.00 37.46 100 B 1 
ATOM 4006 C CA    . GLN B 2 100 ? 30.043  25.025  -56.886 1.00 45.58 100 B 1 
ATOM 4007 C C     . GLN B 2 100 ? 29.474  23.684  -57.380 1.00 43.18 100 B 1 
ATOM 4008 O O     . GLN B 2 100 ? 29.949  22.629  -56.954 1.00 42.22 100 B 1 
ATOM 4009 C CB    . GLN B 2 100 ? 31.363  25.331  -57.597 1.00 44.00 100 B 1 
ATOM 4010 C CG    . GLN B 2 100 ? 31.780  26.799  -57.452 1.00 40.81 100 B 1 
ATOM 4011 C CD    . GLN B 2 100 ? 33.080  27.114  -58.198 1.00 36.67 100 B 1 
ATOM 4012 O OE1   . GLN B 2 100 ? 33.863  26.246  -58.540 1.00 37.96 100 B 1 
ATOM 4013 N NE2   . GLN B 2 100 ? 33.358  28.374  -58.471 1.00 33.95 100 B 1 
ATOM 4014 N N     . PRO B 2 101 ? 28.493  23.724  -58.296 1.00 39.90 101 B 1 
ATOM 4015 C CA    . PRO B 2 101 ? 27.972  22.517  -58.916 1.00 47.27 101 B 1 
ATOM 4016 C C     . PRO B 2 101 ? 29.100  21.864  -59.724 1.00 45.46 101 B 1 
ATOM 4017 O O     . PRO B 2 101 ? 29.574  22.432  -60.706 1.00 47.61 101 B 1 
ATOM 4018 C CB    . PRO B 2 101 ? 26.795  22.973  -59.779 1.00 45.39 101 B 1 
ATOM 4019 C CG    . PRO B 2 101 ? 27.134  24.423  -60.126 1.00 45.67 101 B 1 
ATOM 4020 C CD    . PRO B 2 101 ? 27.894  24.909  -58.883 1.00 50.88 101 B 1 
ATOM 4021 N N     . LEU B 2 102 ? 29.540  20.679  -59.288 1.00 40.49 102 B 1 
ATOM 4022 C CA    . LEU B 2 102 ? 30.453  19.858  -60.074 1.00 49.08 102 B 1 
ATOM 4023 C C     . LEU B 2 102 ? 29.792  19.573  -61.423 1.00 46.29 102 B 1 
ATOM 4024 O O     . LEU B 2 102 ? 28.721  18.966  -61.479 1.00 47.81 102 B 1 
ATOM 4025 C CB    . LEU B 2 102 ? 30.805  18.568  -59.320 1.00 48.29 102 B 1 
ATOM 4026 C CG    . LEU B 2 102 ? 31.916  18.749  -58.263 1.00 44.59 102 B 1 
ATOM 4027 C CD1   . LEU B 2 102 ? 31.955  17.549  -57.321 1.00 42.56 102 B 1 
ATOM 4028 C CD2   . LEU B 2 102 ? 33.295  18.880  -58.918 1.00 48.64 102 B 1 
ATOM 4029 N N     . GLN B 2 103 ? 30.424  20.047  -62.514 1.00 52.13 103 B 1 
ATOM 4030 C CA    . GLN B 2 103 ? 29.948  19.802  -63.869 1.00 57.90 103 B 1 
ATOM 4031 C C     . GLN B 2 103 ? 29.913  18.293  -64.114 1.00 55.56 103 B 1 
ATOM 4032 O O     . GLN B 2 103 ? 30.940  17.633  -63.935 1.00 56.28 103 B 1 
ATOM 4033 C CB    . GLN B 2 103 ? 30.849  20.476  -64.902 1.00 54.84 103 B 1 
ATOM 4034 C CG    . GLN B 2 103 ? 30.643  21.994  -64.978 1.00 49.82 103 B 1 
ATOM 4035 C CD    . GLN B 2 103 ? 31.460  22.639  -66.106 1.00 44.52 103 B 1 
ATOM 4036 O OE1   . GLN B 2 103 ? 32.393  22.074  -66.644 1.00 43.89 103 B 1 
ATOM 4037 N NE2   . GLN B 2 103 ? 31.136  23.858  -66.491 1.00 40.13 103 B 1 
ATOM 4038 N N     . PRO B 2 104 ? 28.777  17.736  -64.553 1.00 45.14 104 B 1 
ATOM 4039 C CA    . PRO B 2 104 ? 28.731  16.364  -65.010 1.00 50.50 104 B 1 
ATOM 4040 C C     . PRO B 2 104 ? 29.579  16.271  -66.279 1.00 48.23 104 B 1 
ATOM 4041 O O     . PRO B 2 104 ? 29.180  16.764  -67.335 1.00 48.61 104 B 1 
ATOM 4042 C CB    . PRO B 2 104 ? 27.245  16.055  -65.233 1.00 48.51 104 B 1 
ATOM 4043 C CG    . PRO B 2 104 ? 26.639  17.413  -65.577 1.00 48.77 104 B 1 
ATOM 4044 C CD    . PRO B 2 104 ? 27.488  18.401  -64.776 1.00 52.96 104 B 1 
ATOM 4045 N N     . GLN B 2 105 ? 30.776  15.693  -66.169 1.00 49.79 105 B 1 
ATOM 4046 C CA    . GLN B 2 105 ? 31.570  15.339  -67.346 1.00 56.95 105 B 1 
ATOM 4047 C C     . GLN B 2 105 ? 30.785  14.276  -68.124 1.00 55.88 105 B 1 
ATOM 4048 O O     . GLN B 2 105 ? 30.767  13.103  -67.747 1.00 56.22 105 B 1 
ATOM 4049 C CB    . GLN B 2 105 ? 32.984  14.885  -66.928 1.00 53.17 105 B 1 
ATOM 4050 C CG    . GLN B 2 105 ? 34.067  15.778  -67.520 1.00 47.27 105 B 1 
ATOM 4051 C CD    . GLN B 2 105 ? 35.492  15.385  -67.130 1.00 43.27 105 B 1 
ATOM 4052 O OE1   . GLN B 2 105 ? 35.755  14.437  -66.416 1.00 42.42 105 B 1 
ATOM 4053 N NE2   . GLN B 2 105 ? 36.477  16.103  -67.614 1.00 37.86 105 B 1 
ATOM 4054 N N     . LEU B 2 106 ? 30.094  14.732  -69.175 1.00 41.15 106 B 1 
ATOM 4055 C CA    . LEU B 2 106 ? 29.579  13.862  -70.216 1.00 51.71 106 B 1 
ATOM 4056 C C     . LEU B 2 106 ? 30.782  13.153  -70.834 1.00 48.50 106 B 1 
ATOM 4057 O O     . LEU B 2 106 ? 31.556  13.767  -71.568 1.00 50.01 106 B 1 
ATOM 4058 C CB    . LEU B 2 106 ? 28.817  14.695  -71.268 1.00 51.19 106 B 1 
ATOM 4059 C CG    . LEU B 2 106 ? 27.408  15.117  -70.833 1.00 46.98 106 B 1 
ATOM 4060 C CD1   . LEU B 2 106 ? 26.876  16.235  -71.724 1.00 44.70 106 B 1 
ATOM 4061 C CD2   . LEU B 2 106 ? 26.427  13.931  -70.929 1.00 50.60 106 B 1 
ATOM 4062 N N     . GLN B 2 107 ? 30.984  11.873  -70.482 1.00 43.53 107 B 1 
ATOM 4063 C CA    . GLN B 2 107 ? 31.890  11.039  -71.252 1.00 50.64 107 B 1 
ATOM 4064 C C     . GLN B 2 107 ? 31.330  10.887  -72.670 1.00 48.69 107 B 1 
ATOM 4065 O O     . GLN B 2 107 ? 30.113  10.688  -72.800 1.00 46.66 107 B 1 
ATOM 4066 C CB    . GLN B 2 107 ? 32.117  9.672   -70.587 1.00 47.36 107 B 1 
ATOM 4067 C CG    . GLN B 2 107 ? 33.126  9.767   -69.429 1.00 44.21 107 B 1 
ATOM 4068 C CD    . GLN B 2 107 ? 33.530  8.392   -68.871 1.00 39.21 107 B 1 
ATOM 4069 O OE1   . GLN B 2 107 ? 32.898  7.370   -69.066 1.00 39.81 107 B 1 
ATOM 4070 N NE2   . GLN B 2 107 ? 34.626  8.331   -68.137 1.00 36.01 107 B 1 
ATOM 4071 N N     . PRO B 2 108 ? 32.158  11.039  -73.714 1.00 41.22 108 B 1 
ATOM 4072 C CA    . PRO B 2 108 ? 31.768  10.843  -75.108 1.00 44.49 108 B 1 
ATOM 4073 C C     . PRO B 2 108 ? 31.471  9.375   -75.430 1.00 41.90 108 B 1 
ATOM 4074 O O     . PRO B 2 108 ? 32.063  8.486   -74.775 1.00 35.43 108 B 1 
ATOM 4075 C CB    . PRO B 2 108 ? 32.939  11.379  -75.938 1.00 41.87 108 B 1 
ATOM 4076 C CG    . PRO B 2 108 ? 34.144  11.100  -75.056 1.00 42.17 108 B 1 
ATOM 4077 C CD    . PRO B 2 108 ? 33.608  11.355  -73.663 1.00 48.24 108 B 1 
ATOM 4078 O OXT   . PRO B 2 108 ? 30.682  9.167   -76.350 1.00 43.39 108 B 1 
ATOM 4079 N N     . PHE C 3 1   ? 18.565  5.761   -21.773 1.00 76.06 1   C 1 
ATOM 4080 C CA    . PHE C 3 1   ? 17.372  5.540   -20.933 1.00 81.55 1   C 1 
ATOM 4081 C C     . PHE C 3 1   ? 17.656  5.748   -19.446 1.00 84.69 1   C 1 
ATOM 4082 O O     . PHE C 3 1   ? 17.223  6.757   -18.892 1.00 80.23 1   C 1 
ATOM 4083 C CB    . PHE C 3 1   ? 16.749  4.155   -21.213 1.00 75.91 1   C 1 
ATOM 4084 C CG    . PHE C 3 1   ? 15.506  3.917   -20.380 1.00 78.24 1   C 1 
ATOM 4085 C CD1   . PHE C 3 1   ? 15.557  3.078   -19.258 1.00 76.06 1   C 1 
ATOM 4086 C CD2   . PHE C 3 1   ? 14.325  4.604   -20.691 1.00 74.81 1   C 1 
ATOM 4087 C CE1   . PHE C 3 1   ? 14.423  2.918   -18.447 1.00 72.11 1   C 1 
ATOM 4088 C CE2   . PHE C 3 1   ? 13.188  4.448   -19.877 1.00 73.90 1   C 1 
ATOM 4089 C CZ    . PHE C 3 1   ? 13.238  3.608   -18.752 1.00 74.07 1   C 1 
ATOM 4090 N N     . TRP C 3 2   ? 18.463  4.899   -18.800 1.00 77.12 2   C 1 
ATOM 4091 C CA    . TRP C 3 2   ? 18.708  4.999   -17.352 1.00 78.95 2   C 1 
ATOM 4092 C C     . TRP C 3 2   ? 19.315  6.334   -16.927 1.00 81.09 2   C 1 
ATOM 4093 O O     . TRP C 3 2   ? 18.852  6.947   -15.968 1.00 78.44 2   C 1 
ATOM 4094 C CB    . TRP C 3 2   ? 19.577  3.834   -16.889 1.00 74.27 2   C 1 
ATOM 4095 C CG    . TRP C 3 2   ? 18.864  2.521   -16.890 1.00 72.56 2   C 1 
ATOM 4096 C CD1   . TRP C 3 2   ? 19.095  1.472   -17.715 1.00 66.27 2   C 1 
ATOM 4097 C CD2   . TRP C 3 2   ? 17.760  2.111   -16.015 1.00 70.53 2   C 1 
ATOM 4098 N NE1   . TRP C 3 2   ? 18.220  0.431   -17.414 1.00 64.34 2   C 1 
ATOM 4099 C CE2   . TRP C 3 2   ? 17.388  0.798   -16.387 1.00 68.75 2   C 1 
ATOM 4100 C CE3   . TRP C 3 2   ? 17.077  2.735   -14.969 1.00 64.95 2   C 1 
ATOM 4101 C CZ2   . TRP C 3 2   ? 16.328  0.118   -15.720 1.00 66.96 2   C 1 
ATOM 4102 C CZ3   . TRP C 3 2   ? 16.017  2.061   -14.308 1.00 66.30 2   C 1 
ATOM 4103 C CH2   . TRP C 3 2   ? 15.654  0.777   -14.688 1.00 67.41 2   C 1 
ATOM 4104 N N     . ALA C 3 3   ? 20.298  6.881   -17.662 1.00 79.45 3   C 1 
ATOM 4105 C CA    . ALA C 3 3   ? 20.894  8.189   -17.379 1.00 81.06 3   C 1 
ATOM 4106 C C     . ALA C 3 3   ? 19.896  9.364   -17.457 1.00 82.24 3   C 1 
ATOM 4107 O O     . ALA C 3 3   ? 20.120  10.412  -16.852 1.00 81.19 3   C 1 
ATOM 4108 C CB    . ALA C 3 3   ? 22.051  8.406   -18.354 1.00 78.66 3   C 1 
ATOM 4109 N N     . GLU C 3 4   ? 18.813  9.214   -18.219 1.00 82.97 4   C 1 
ATOM 4110 C CA    . GLU C 3 4   ? 17.723  10.177  -18.274 1.00 83.19 4   C 1 
ATOM 4111 C C     . GLU C 3 4   ? 16.792  10.011  -17.070 1.00 83.99 4   C 1 
ATOM 4112 O O     . GLU C 3 4   ? 16.509  10.986  -16.378 1.00 80.89 4   C 1 
ATOM 4113 C CB    . GLU C 3 4   ? 17.007  10.005  -19.614 1.00 78.78 4   C 1 
ATOM 4114 C CG    . GLU C 3 4   ? 15.948  11.074  -19.878 1.00 68.07 4   C 1 
ATOM 4115 C CD    . GLU C 3 4   ? 15.436  10.985  -21.323 1.00 62.95 4   C 1 
ATOM 4116 O OE1   . GLU C 3 4   ? 14.975  12.025  -21.836 1.00 57.28 4   C 1 
ATOM 4117 O OE2   . GLU C 3 4   ? 15.553  9.890   -21.915 1.00 57.51 4   C 1 
ATOM 4118 N N     . GLN C 3 5   ? 16.449  8.764   -16.720 1.00 79.05 5   C 1 
ATOM 4119 C CA    . GLN C 3 5   ? 15.629  8.471   -15.545 1.00 80.05 5   C 1 
ATOM 4120 C C     . GLN C 3 5   ? 16.285  8.942   -14.241 1.00 80.94 5   C 1 
ATOM 4121 O O     . GLN C 3 5   ? 15.605  9.480   -13.371 1.00 80.30 5   C 1 
ATOM 4122 C CB    . GLN C 3 5   ? 15.326  6.972   -15.476 1.00 78.14 5   C 1 
ATOM 4123 C CG    . GLN C 3 5   ? 14.426  6.475   -16.616 1.00 73.92 5   C 1 
ATOM 4124 C CD    . GLN C 3 5   ? 13.080  7.204   -16.616 1.00 72.32 5   C 1 
ATOM 4125 O OE1   . GLN C 3 5   ? 12.298  7.079   -15.693 1.00 64.28 5   C 1 
ATOM 4126 N NE2   . GLN C 3 5   ? 12.799  8.006   -17.621 1.00 63.55 5   C 1 
ATOM 4127 N N     . TYR C 3 6   ? 17.611  8.799   -14.093 1.00 83.37 6   C 1 
ATOM 4128 C CA    . TYR C 3 6   ? 18.326  9.341   -12.933 1.00 82.62 6   C 1 
ATOM 4129 C C     . TYR C 3 6   ? 18.197  10.864  -12.838 1.00 83.01 6   C 1 
ATOM 4130 O O     . TYR C 3 6   ? 17.905  11.383  -11.762 1.00 80.98 6   C 1 
ATOM 4131 C CB    . TYR C 3 6   ? 19.799  8.914   -12.969 1.00 78.42 6   C 1 
ATOM 4132 C CG    . TYR C 3 6   ? 20.046  7.539   -12.407 1.00 70.15 6   C 1 
ATOM 4133 C CD1   . TYR C 3 6   ? 19.842  7.281   -11.036 1.00 65.01 6   C 1 
ATOM 4134 C CD2   . TYR C 3 6   ? 20.481  6.486   -13.236 1.00 62.76 6   C 1 
ATOM 4135 C CE1   . TYR C 3 6   ? 20.047  6.000   -10.504 1.00 58.32 6   C 1 
ATOM 4136 C CE2   . TYR C 3 6   ? 20.690  5.201   -12.717 1.00 59.40 6   C 1 
ATOM 4137 C CZ    . TYR C 3 6   ? 20.468  4.958   -11.345 1.00 58.11 6   C 1 
ATOM 4138 O OH    . TYR C 3 6   ? 20.656  3.691   -10.824 1.00 51.26 6   C 1 
ATOM 4139 N N     . ARG C 3 7   ? 18.333  11.605  -13.956 1.00 77.97 7   C 1 
ATOM 4140 C CA    . ARG C 3 7   ? 18.157  13.062  -13.975 1.00 76.87 7   C 1 
ATOM 4141 C C     . ARG C 3 7   ? 16.725  13.475  -13.629 1.00 76.07 7   C 1 
ATOM 4142 O O     . ARG C 3 7   ? 16.532  14.423  -12.877 1.00 75.93 7   C 1 
ATOM 4143 C CB    . ARG C 3 7   ? 18.570  13.629  -15.344 1.00 76.87 7   C 1 
ATOM 4144 C CG    . ARG C 3 7   ? 20.097  13.660  -15.486 1.00 69.35 7   C 1 
ATOM 4145 C CD    . ARG C 3 7   ? 20.532  14.263  -16.832 1.00 67.21 7   C 1 
ATOM 4146 N NE    . ARG C 3 7   ? 20.316  13.325  -17.934 1.00 60.81 7   C 1 
ATOM 4147 C CZ    . ARG C 3 7   ? 20.602  13.528  -19.204 1.00 53.68 7   C 1 
ATOM 4148 N NH1   . ARG C 3 7   ? 21.117  14.662  -19.598 1.00 52.84 7   C 1 
ATOM 4149 N NH2   . ARG C 3 7   ? 20.389  12.608  -20.089 1.00 50.88 7   C 1 
ATOM 4150 N N     . GLU C 3 8   ? 15.718  12.752  -14.124 1.00 82.05 8   C 1 
ATOM 4151 C CA    . GLU C 3 8   ? 14.321  13.014  -13.763 1.00 79.87 8   C 1 
ATOM 4152 C C     . GLU C 3 8   ? 14.042  12.762  -12.273 1.00 79.03 8   C 1 
ATOM 4153 O O     . GLU C 3 8   ? 13.305  13.517  -11.644 1.00 74.92 8   C 1 
ATOM 4154 C CB    . GLU C 3 8   ? 13.376  12.137  -14.581 1.00 75.42 8   C 1 
ATOM 4155 C CG    . GLU C 3 8   ? 13.240  12.590  -16.039 1.00 63.91 8   C 1 
ATOM 4156 C CD    . GLU C 3 8   ? 12.125  11.839  -16.773 1.00 59.85 8   C 1 
ATOM 4157 O OE1   . GLU C 3 8   ? 11.707  12.331  -17.844 1.00 54.13 8   C 1 
ATOM 4158 O OE2   . GLU C 3 8   ? 11.656  10.799  -16.255 1.00 54.63 8   C 1 
ATOM 4159 N N     . ILE C 3 9   ? 14.633  11.710  -11.692 1.00 77.41 9   C 1 
ATOM 4160 C CA    . ILE C 3 9   ? 14.489  11.407  -10.263 1.00 75.37 9   C 1 
ATOM 4161 C C     . ILE C 3 9   ? 15.116  12.525  -9.415  1.00 74.24 9   C 1 
ATOM 4162 O O     . ILE C 3 9   ? 14.472  12.992  -8.484  1.00 71.43 9   C 1 
ATOM 4163 C CB    . ILE C 3 9   ? 15.088  10.031  -9.930  1.00 72.08 9   C 1 
ATOM 4164 C CG1   . ILE C 3 9   ? 14.196  8.915   -10.521 1.00 65.64 9   C 1 
ATOM 4165 C CG2   . ILE C 3 9   ? 15.215  9.815   -8.411  1.00 63.63 9   C 1 
ATOM 4166 C CD1   . ILE C 3 9   ? 14.895  7.555   -10.595 1.00 58.76 9   C 1 
ATOM 4167 N N     . GLU C 3 10  ? 16.319  12.970  -9.748  1.00 76.76 10  C 1 
ATOM 4168 C CA    . GLU C 3 10  ? 16.994  14.072  -9.053  1.00 74.72 10  C 1 
ATOM 4169 C C     . GLU C 3 10  ? 16.217  15.385  -9.170  1.00 72.71 10  C 1 
ATOM 4170 O O     . GLU C 3 10  ? 16.121  16.144  -8.202  1.00 70.88 10  C 1 
ATOM 4171 C CB    . GLU C 3 10  ? 18.408  14.257  -9.618  1.00 72.51 10  C 1 
ATOM 4172 C CG    . GLU C 3 10  ? 19.368  13.143  -9.185  1.00 64.23 10  C 1 
ATOM 4173 C CD    . GLU C 3 10  ? 20.787  13.281  -9.776  1.00 57.03 10  C 1 
ATOM 4174 O OE1   . GLU C 3 10  ? 21.645  12.466  -9.373  1.00 52.44 10  C 1 
ATOM 4175 O OE2   . GLU C 3 10  ? 21.009  14.189  -10.603 1.00 53.69 10  C 1 
ATOM 4176 N N     . ALA C 3 11  ? 15.599  15.662  -10.313 1.00 74.63 11  C 1 
ATOM 4177 C CA    . ALA C 3 11  ? 14.765  16.839  -10.535 1.00 72.85 11  C 1 
ATOM 4178 C C     . ALA C 3 11  ? 13.396  16.752  -9.832  1.00 71.98 11  C 1 
ATOM 4179 O O     . ALA C 3 11  ? 12.728  17.772  -9.627  1.00 67.79 11  C 1 
ATOM 4180 C CB    . ALA C 3 11  ? 14.609  17.043  -12.042 1.00 68.53 11  C 1 
ATOM 4181 N N     . THR C 3 12  ? 12.933  15.559  -9.446  1.00 73.05 12  C 1 
ATOM 4182 C CA    . THR C 3 12  ? 11.631  15.377  -8.801  1.00 71.19 12  C 1 
ATOM 4183 C C     . THR C 3 12  ? 11.692  15.756  -7.319  1.00 70.51 12  C 1 
ATOM 4184 O O     . THR C 3 12  ? 12.056  14.947  -6.473  1.00 66.73 12  C 1 
ATOM 4185 C CB    . THR C 3 12  ? 11.091  13.956  -8.975  1.00 66.07 12  C 1 
ATOM 4186 O OG1   . THR C 3 12  ? 10.926  13.634  -10.340 1.00 56.68 12  C 1 
ATOM 4187 C CG2   . THR C 3 12  ? 9.692   13.815  -8.354  1.00 56.63 12  C 1 
ATOM 4188 N N     . THR C 3 13  ? 11.237  16.969  -7.001  1.00 71.22 13  C 1 
ATOM 4189 C CA    . THR C 3 13  ? 11.108  17.458  -5.615  1.00 69.88 13  C 1 
ATOM 4190 C C     . THR C 3 13  ? 9.735   17.178  -5.003  1.00 70.86 13  C 1 
ATOM 4191 O O     . THR C 3 13  ? 9.616   16.958  -3.796  1.00 64.21 13  C 1 
ATOM 4192 C CB    . THR C 3 13  ? 11.401  18.960  -5.556  1.00 62.72 13  C 1 
ATOM 4193 O OG1   . THR C 3 13  ? 10.550  19.642  -6.461  1.00 55.16 13  C 1 
ATOM 4194 C CG2   . THR C 3 13  ? 12.843  19.280  -5.954  1.00 52.61 13  C 1 
ATOM 4195 N N     . ASP C 3 14  ? 8.670   17.162  -5.815  1.00 69.57 14  C 1 
ATOM 4196 C CA    . ASP C 3 14  ? 7.308   16.944  -5.334  1.00 70.34 14  C 1 
ATOM 4197 C C     . ASP C 3 14  ? 6.903   15.464  -5.408  1.00 71.76 14  C 1 
ATOM 4198 O O     . ASP C 3 14  ? 6.377   14.959  -6.402  1.00 65.90 14  C 1 
ATOM 4199 C CB    . ASP C 3 14  ? 6.309   17.866  -6.038  1.00 62.31 14  C 1 
ATOM 4200 C CG    . ASP C 3 14  ? 4.928   17.823  -5.361  1.00 53.41 14  C 1 
ATOM 4201 O OD1   . ASP C 3 14  ? 4.819   17.238  -4.254  1.00 49.80 14  C 1 
ATOM 4202 O OD2   . ASP C 3 14  ? 3.966   18.361  -5.928  1.00 49.83 14  C 1 
ATOM 4203 N N     . PHE C 3 15  ? 7.085   14.769  -4.282  1.00 68.76 15  C 1 
ATOM 4204 C CA    . PHE C 3 15  ? 6.650   13.384  -4.112  1.00 67.22 15  C 1 
ATOM 4205 C C     . PHE C 3 15  ? 5.133   13.222  -3.918  1.00 69.87 15  C 1 
ATOM 4206 O O     . PHE C 3 15  ? 4.661   12.104  -3.699  1.00 64.85 15  C 1 
ATOM 4207 C CB    . PHE C 3 15  ? 7.414   12.747  -2.951  1.00 60.47 15  C 1 
ATOM 4208 C CG    . PHE C 3 15  ? 8.877   12.514  -3.253  1.00 56.37 15  C 1 
ATOM 4209 C CD1   . PHE C 3 15  ? 9.287   11.344  -3.919  1.00 51.99 15  C 1 
ATOM 4210 C CD2   . PHE C 3 15  ? 9.844   13.465  -2.890  1.00 49.93 15  C 1 
ATOM 4211 C CE1   . PHE C 3 15  ? 10.631  11.125  -4.205  1.00 44.75 15  C 1 
ATOM 4212 C CE2   . PHE C 3 15  ? 11.199  13.260  -3.183  1.00 45.32 15  C 1 
ATOM 4213 C CZ    . PHE C 3 15  ? 11.595  12.081  -3.840  1.00 45.73 15  C 1 
ATOM 4214 N N     . LYS C 3 16  ? 4.338   14.305  -3.957  1.00 72.47 16  C 1 
ATOM 4215 C CA    . LYS C 3 16  ? 2.882   14.219  -3.766  1.00 73.99 16  C 1 
ATOM 4216 C C     . LYS C 3 16  ? 2.139   13.850  -5.046  1.00 76.82 16  C 1 
ATOM 4217 O O     . LYS C 3 16  ? 1.084   13.224  -4.973  1.00 71.66 16  C 1 
ATOM 4218 C CB    . LYS C 3 16  ? 2.332   15.534  -3.208  1.00 66.17 16  C 1 
ATOM 4219 C CG    . LYS C 3 16  ? 2.867   15.844  -1.804  1.00 57.46 16  C 1 
ATOM 4220 C CD    . LYS C 3 16  ? 2.327   17.197  -1.342  1.00 50.63 16  C 1 
ATOM 4221 C CE    . LYS C 3 16  ? 2.894   17.564  0.017   1.00 43.46 16  C 1 
ATOM 4222 N NZ    . LYS C 3 16  ? 2.592   18.965  0.364   1.00 36.83 16  C 1 
ATOM 4223 N N     . ASN C 3 17  ? 2.676   14.212  -6.200  1.00 76.79 17  C 1 
ATOM 4224 C CA    . ASN C 3 17  ? 2.078   13.883  -7.484  1.00 78.69 17  C 1 
ATOM 4225 C C     . ASN C 3 17  ? 2.494   12.480  -7.917  1.00 81.27 17  C 1 
ATOM 4226 O O     . ASN C 3 17  ? 3.600   12.256  -8.409  1.00 77.38 17  C 1 
ATOM 4227 C CB    . ASN C 3 17  ? 2.394   14.987  -8.494  1.00 72.22 17  C 1 
ATOM 4228 C CG    . ASN C 3 17  ? 1.617   16.259  -8.174  1.00 63.55 17  C 1 
ATOM 4229 O OD1   . ASN C 3 17  ? 0.531   16.228  -7.631  1.00 56.06 17  C 1 
ATOM 4230 N ND2   . ASN C 3 17  ? 2.171   17.405  -8.499  1.00 57.06 17  C 1 
ATOM 4231 N N     . HIS C 3 18  ? 1.592   11.513  -7.727  1.00 83.70 18  C 1 
ATOM 4232 C CA    . HIS C 3 18  ? 1.791   10.136  -8.166  1.00 84.55 18  C 1 
ATOM 4233 C C     . HIS C 3 18  ? 0.863   9.841   -9.345  1.00 85.83 18  C 1 
ATOM 4234 O O     . HIS C 3 18  ? -0.355  9.957   -9.214  1.00 81.21 18  C 1 
ATOM 4235 C CB    . HIS C 3 18  ? 1.525   9.149   -7.022  1.00 81.50 18  C 1 
ATOM 4236 C CG    . HIS C 3 18  ? 1.930   9.608   -5.658  1.00 79.46 18  C 1 
ATOM 4237 N ND1   . HIS C 3 18  ? 1.107   10.283  -4.775  1.00 67.14 18  C 1 
ATOM 4238 C CD2   . HIS C 3 18  ? 3.138   9.464   -5.057  1.00 68.03 18  C 1 
ATOM 4239 C CE1   . HIS C 3 18  ? 1.811   10.539  -3.658  1.00 66.20 18  C 1 
ATOM 4240 N NE2   . HIS C 3 18  ? 3.051   10.041  -3.788  1.00 68.34 18  C 1 
ATOM 4241 N N     . ASN C 3 19  ? 1.424   9.347   -10.459 1.00 88.99 19  C 1 
ATOM 4242 C CA    . ASN C 3 19  ? 0.635   8.919   -11.615 1.00 89.63 19  C 1 
ATOM 4243 C C     . ASN C 3 19  ? -0.134  7.622   -11.341 1.00 91.13 19  C 1 
ATOM 4244 O O     . ASN C 3 19  ? -1.187  7.361   -11.919 1.00 89.28 19  C 1 
ATOM 4245 C CB    . ASN C 3 19  ? 1.580   8.760   -12.808 1.00 87.15 19  C 1 
ATOM 4246 C CG    . ASN C 3 19  ? 2.234   10.074  -13.191 1.00 84.77 19  C 1 
ATOM 4247 O OD1   . ASN C 3 19  ? 1.608   11.118  -13.169 1.00 74.73 19  C 1 
ATOM 4248 N ND2   . ASN C 3 19  ? 3.509   10.048  -13.520 1.00 73.25 19  C 1 
ATOM 4249 N N     . LEU C 3 20  ? 0.371   6.783   -10.414 1.00 92.46 20  C 1 
ATOM 4250 C CA    . LEU C 3 20  ? -0.222  5.495   -10.085 1.00 93.51 20  C 1 
ATOM 4251 C C     . LEU C 3 20  ? -0.921  5.512   -8.712  1.00 93.51 20  C 1 
ATOM 4252 O O     . LEU C 3 20  ? -0.394  6.048   -7.737  1.00 91.62 20  C 1 
ATOM 4253 C CB    . LEU C 3 20  ? 0.845   4.397   -10.170 1.00 94.14 20  C 1 
ATOM 4254 C CG    . LEU C 3 20  ? 1.452   4.194   -11.579 1.00 93.98 20  C 1 
ATOM 4255 C CD1   . LEU C 3 20  ? 2.512   3.102   -11.510 1.00 91.35 20  C 1 
ATOM 4256 C CD2   . LEU C 3 20  ? 0.406   3.781   -12.613 1.00 90.52 20  C 1 
ATOM 4257 N N     . PRO C 3 21  ? -2.097  4.867   -8.575  1.00 93.48 21  C 1 
ATOM 4258 C CA    . PRO C 3 21  ? -2.869  4.913   -7.337  1.00 93.36 21  C 1 
ATOM 4259 C C     . PRO C 3 21  ? -2.209  4.103   -6.213  1.00 94.37 21  C 1 
ATOM 4260 O O     . PRO C 3 21  ? -2.276  2.870   -6.181  1.00 93.83 21  C 1 
ATOM 4261 C CB    . PRO C 3 21  ? -4.255  4.391   -7.723  1.00 91.61 21  C 1 
ATOM 4262 C CG    . PRO C 3 21  ? -3.987  3.481   -8.914  1.00 88.44 21  C 1 
ATOM 4263 C CD    . PRO C 3 21  ? -2.817  4.165   -9.616  1.00 91.26 21  C 1 
ATOM 4264 N N     . LEU C 3 22  ? -1.681  4.797   -5.199  1.00 93.26 22  C 1 
ATOM 4265 C CA    . LEU C 3 22  ? -0.993  4.201   -4.046  1.00 93.82 22  C 1 
ATOM 4266 C C     . LEU C 3 22  ? -1.834  3.144   -3.305  1.00 94.67 22  C 1 
ATOM 4267 O O     . LEU C 3 22  ? -1.300  2.156   -2.789  1.00 94.23 22  C 1 
ATOM 4268 C CB    . LEU C 3 22  ? -0.603  5.294   -3.041  1.00 93.44 22  C 1 
ATOM 4269 C CG    . LEU C 3 22  ? 0.331   6.405   -3.550  1.00 92.43 22  C 1 
ATOM 4270 C CD1   . LEU C 3 22  ? 0.643   7.345   -2.385  1.00 89.28 22  C 1 
ATOM 4271 C CD2   . LEU C 3 22  ? 1.638   5.858   -4.114  1.00 88.40 22  C 1 
ATOM 4272 N N     . ALA C 3 23  ? -3.159  3.325   -3.245  1.00 94.12 23  C 1 
ATOM 4273 C CA    . ALA C 3 23  ? -4.055  2.353   -2.612  1.00 93.69 23  C 1 
ATOM 4274 C C     . ALA C 3 23  ? -4.044  0.991   -3.322  1.00 94.30 23  C 1 
ATOM 4275 O O     . ALA C 3 23  ? -4.105  -0.049  -2.667  1.00 93.72 23  C 1 
ATOM 4276 C CB    . ALA C 3 23  ? -5.464  2.946   -2.562  1.00 92.42 23  C 1 
ATOM 4277 N N     . ARG C 3 24  ? -3.943  0.982   -4.663  1.00 94.51 24  C 1 
ATOM 4278 C CA    . ARG C 3 24  ? -3.869  -0.244  -5.453  1.00 94.59 24  C 1 
ATOM 4279 C C     . ARG C 3 24  ? -2.498  -0.912  -5.301  1.00 95.50 24  C 1 
ATOM 4280 O O     . ARG C 3 24  ? -2.457  -2.114  -5.077  1.00 95.17 24  C 1 
ATOM 4281 C CB    . ARG C 3 24  ? -4.220  0.063   -6.925  1.00 93.66 24  C 1 
ATOM 4282 C CG    . ARG C 3 24  ? -4.393  -1.227  -7.743  1.00 87.63 24  C 1 
ATOM 4283 C CD    . ARG C 3 24  ? -4.804  -0.948  -9.187  1.00 84.21 24  C 1 
ATOM 4284 N NE    . ARG C 3 24  ? -6.218  -0.492  -9.304  1.00 78.58 24  C 1 
ATOM 4285 C CZ    . ARG C 3 24  ? -6.841  -0.147  -10.416 1.00 73.98 24  C 1 
ATOM 4286 N NH1   . ARG C 3 24  ? -6.227  -0.145  -11.567 1.00 66.10 24  C 1 
ATOM 4287 N NH2   . ARG C 3 24  ? -8.098  0.196   -10.403 1.00 67.90 24  C 1 
ATOM 4288 N N     . ILE C 3 25  ? -1.415  -0.131  -5.296  1.00 95.57 25  C 1 
ATOM 4289 C CA    . ILE C 3 25  ? -0.061  -0.632  -5.006  1.00 96.34 25  C 1 
ATOM 4290 C C     . ILE C 3 25  ? -0.035  -1.302  -3.628  1.00 96.77 25  C 1 
ATOM 4291 O O     . ILE C 3 25  ? 0.336   -2.464  -3.507  1.00 96.35 25  C 1 
ATOM 4292 C CB    . ILE C 3 25  ? 0.976   0.513   -5.114  1.00 96.48 25  C 1 
ATOM 4293 C CG1   . ILE C 3 25  ? 0.997   1.081   -6.553  1.00 95.73 25  C 1 
ATOM 4294 C CG2   . ILE C 3 25  ? 2.365   0.015   -4.693  1.00 95.73 25  C 1 
ATOM 4295 C CD1   . ILE C 3 25  ? 1.874   2.318   -6.721  1.00 93.38 25  C 1 
ATOM 4296 N N     . LYS C 3 26  ? -0.576  -0.639  -2.587  1.00 95.26 26  C 1 
ATOM 4297 C CA    . LYS C 3 26  ? -0.693  -1.208  -1.241  1.00 94.76 26  C 1 
ATOM 4298 C C     . LYS C 3 26  ? -1.529  -2.490  -1.203  1.00 94.83 26  C 1 
ATOM 4299 O O     . LYS C 3 26  ? -1.246  -3.359  -0.394  1.00 94.03 26  C 1 
ATOM 4300 C CB    . LYS C 3 26  ? -1.281  -0.174  -0.268  1.00 94.00 26  C 1 
ATOM 4301 C CG    . LYS C 3 26  ? -0.221  0.360   0.715   1.00 89.73 26  C 1 
ATOM 4302 C CD    . LYS C 3 26  ? -0.777  1.432   1.651   1.00 85.47 26  C 1 
ATOM 4303 C CE    . LYS C 3 26  ? 0.333   1.885   2.613   1.00 77.54 26  C 1 
ATOM 4304 N NZ    . LYS C 3 26  ? 0.004   3.087   3.394   1.00 70.22 26  C 1 
ATOM 4305 N N     . LYS C 3 27  ? -2.586  -2.604  -2.026  1.00 95.57 27  C 1 
ATOM 4306 C CA    . LYS C 3 27  ? -3.390  -3.826  -2.129  1.00 95.41 27  C 1 
ATOM 4307 C C     . LYS C 3 27  ? -2.560  -4.982  -2.678  1.00 95.91 27  C 1 
ATOM 4308 O O     . LYS C 3 27  ? -2.610  -6.064  -2.107  1.00 95.14 27  C 1 
ATOM 4309 C CB    . LYS C 3 27  ? -4.668  -3.584  -2.956  1.00 94.72 27  C 1 
ATOM 4310 C CG    . LYS C 3 27  ? -5.600  -4.816  -2.945  1.00 91.69 27  C 1 
ATOM 4311 C CD    . LYS C 3 27  ? -6.878  -4.650  -3.801  1.00 85.61 27  C 1 
ATOM 4312 C CE    . LYS C 3 27  ? -7.665  -5.958  -3.733  1.00 77.95 27  C 1 
ATOM 4313 N NZ    . LYS C 3 27  ? -8.911  -5.999  -4.551  1.00 68.90 27  C 1 
ATOM 4314 N N     . ILE C 3 28  ? -1.766  -4.747  -3.732  1.00 96.74 28  C 1 
ATOM 4315 C CA    . ILE C 3 28  ? -0.892  -5.757  -4.352  1.00 96.90 28  C 1 
ATOM 4316 C C     . ILE C 3 28  ? 0.203   -6.193  -3.375  1.00 97.21 28  C 1 
ATOM 4317 O O     . ILE C 3 28  ? 0.376   -7.387  -3.151  1.00 96.52 28  C 1 
ATOM 4318 C CB    . ILE C 3 28  ? -0.314  -5.228  -5.683  1.00 97.05 28  C 1 
ATOM 4319 C CG1   . ILE C 3 28  ? -1.443  -4.980  -6.712  1.00 96.18 28  C 1 
ATOM 4320 C CG2   . ILE C 3 28  ? 0.708   -6.228  -6.268  1.00 96.01 28  C 1 
ATOM 4321 C CD1   . ILE C 3 28  ? -1.014  -4.132  -7.918  1.00 92.41 28  C 1 
ATOM 4322 N N     . MET C 3 29  ? 0.875   -5.237  -2.708  1.00 97.28 29  C 1 
ATOM 4323 C CA    . MET C 3 29  ? 1.886   -5.555  -1.687  1.00 97.15 29  C 1 
ATOM 4324 C C     . MET C 3 29  ? 1.316   -6.402  -0.538  1.00 96.82 29  C 1 
ATOM 4325 O O     . MET C 3 29  ? 1.986   -7.289  -0.019  1.00 95.67 29  C 1 
ATOM 4326 C CB    . MET C 3 29  ? 2.454   -4.251  -1.098  1.00 97.20 29  C 1 
ATOM 4327 C CG    . MET C 3 29  ? 3.210   -3.380  -2.098  1.00 96.57 29  C 1 
ATOM 4328 S SD    . MET C 3 29  ? 3.667   -1.768  -1.388  1.00 95.12 29  C 1 
ATOM 4329 C CE    . MET C 3 29  ? 5.114   -2.244  -0.429  1.00 89.30 29  C 1 
ATOM 4330 N N     . LYS C 3 30  ? 0.057   -6.151  -0.133  1.00 96.38 30  C 1 
ATOM 4331 C CA    . LYS C 3 30  ? -0.611  -6.894  0.936   1.00 95.73 30  C 1 
ATOM 4332 C C     . LYS C 3 30  ? -1.151  -8.257  0.519   1.00 95.61 30  C 1 
ATOM 4333 O O     . LYS C 3 30  ? -1.595  -8.989  1.398   1.00 93.95 30  C 1 
ATOM 4334 C CB    . LYS C 3 30  ? -1.748  -6.058  1.531   1.00 94.80 30  C 1 
ATOM 4335 C CG    . LYS C 3 30  ? -1.230  -4.954  2.452   1.00 91.45 30  C 1 
ATOM 4336 C CD    . LYS C 3 30  ? -2.421  -4.192  3.024   1.00 85.28 30  C 1 
ATOM 4337 C CE    . LYS C 3 30  ? -1.943  -3.142  4.019   1.00 78.62 30  C 1 
ATOM 4338 N NZ    . LYS C 3 30  ? -3.076  -2.613  4.819   1.00 69.51 30  C 1 
ATOM 4339 N N     . ALA C 3 31  ? -1.156  -8.572  -0.778  1.00 95.99 31  C 1 
ATOM 4340 C CA    . ALA C 3 31  ? -1.535  -9.903  -1.255  1.00 95.72 31  C 1 
ATOM 4341 C C     . ALA C 3 31  ? -0.506  -10.975 -0.877  1.00 95.60 31  C 1 
ATOM 4342 O O     . ALA C 3 31  ? -0.868  -12.146 -0.803  1.00 94.13 31  C 1 
ATOM 4343 C CB    . ALA C 3 31  ? -1.752  -9.829  -2.770  1.00 95.51 31  C 1 
ATOM 4344 N N     . ASP C 3 32  ? 0.730   -10.562 -0.588  1.00 95.94 32  C 1 
ATOM 4345 C CA    . ASP C 3 32  ? 1.720   -11.422 0.062   1.00 95.69 32  C 1 
ATOM 4346 C C     . ASP C 3 32  ? 1.411   -11.503 1.569   1.00 95.36 32  C 1 
ATOM 4347 O O     . ASP C 3 32  ? 1.347   -10.490 2.267   1.00 93.83 32  C 1 
ATOM 4348 C CB    . ASP C 3 32  ? 3.126   -10.879 -0.222  1.00 94.95 32  C 1 
ATOM 4349 C CG    . ASP C 3 32  ? 4.244   -11.825 0.230   1.00 93.36 32  C 1 
ATOM 4350 O OD1   . ASP C 3 32  ? 3.991   -12.749 1.024   1.00 88.07 32  C 1 
ATOM 4351 O OD2   . ASP C 3 32  ? 5.382   -11.658 -0.249  1.00 87.64 32  C 1 
ATOM 4352 N N     . GLU C 3 33  ? 1.170   -12.724 2.064   1.00 94.76 33  C 1 
ATOM 4353 C CA    . GLU C 3 33  ? 0.804   -12.973 3.462   1.00 94.02 33  C 1 
ATOM 4354 C C     . GLU C 3 33  ? 1.923   -12.631 4.439   1.00 94.59 33  C 1 
ATOM 4355 O O     . GLU C 3 33  ? 1.644   -12.177 5.550   1.00 92.37 33  C 1 
ATOM 4356 C CB    . GLU C 3 33  ? 0.353   -14.434 3.629   1.00 91.84 33  C 1 
ATOM 4357 C CG    . GLU C 3 33  ? -0.915  -14.720 2.806   1.00 80.90 33  C 1 
ATOM 4358 C CD    . GLU C 3 33  ? -1.555  -16.091 3.076   1.00 75.39 33  C 1 
ATOM 4359 O OE1   . GLU C 3 33  ? -2.658  -16.299 2.541   1.00 67.94 33  C 1 
ATOM 4360 O OE2   . GLU C 3 33  ? -1.027  -16.915 3.821   1.00 66.29 33  C 1 
ATOM 4361 N N     . ASP C 3 34  ? 3.179   -12.735 4.013   1.00 94.73 34  C 1 
ATOM 4362 C CA    . ASP C 3 34  ? 4.347   -12.475 4.843   1.00 94.68 34  C 1 
ATOM 4363 C C     . ASP C 3 34  ? 4.500   -10.981 5.182   1.00 94.91 34  C 1 
ATOM 4364 O O     . ASP C 3 34  ? 5.082   -10.600 6.208   1.00 93.03 34  C 1 
ATOM 4365 C CB    . ASP C 3 34  ? 5.613   -12.970 4.133   1.00 93.57 34  C 1 
ATOM 4366 C CG    . ASP C 3 34  ? 5.628   -14.474 3.830   1.00 91.33 34  C 1 
ATOM 4367 O OD1   . ASP C 3 34  ? 4.830   -15.209 4.427   1.00 87.96 34  C 1 
ATOM 4368 O OD2   . ASP C 3 34  ? 6.457   -14.866 2.981   1.00 87.45 34  C 1 
ATOM 4369 N N     . VAL C 3 35  ? 3.947   -10.076 4.344   1.00 94.51 35  C 1 
ATOM 4370 C CA    . VAL C 3 35  ? 4.068   -8.628  4.529   1.00 94.75 35  C 1 
ATOM 4371 C C     . VAL C 3 35  ? 3.156   -8.149  5.656   1.00 94.47 35  C 1 
ATOM 4372 O O     . VAL C 3 35  ? 1.958   -7.940  5.453   1.00 92.70 35  C 1 
ATOM 4373 C CB    . VAL C 3 35  ? 3.782   -7.865  3.223   1.00 94.54 35  C 1 
ATOM 4374 C CG1   . VAL C 3 35  ? 3.895   -6.351  3.424   1.00 91.82 35  C 1 
ATOM 4375 C CG2   . VAL C 3 35  ? 4.786   -8.258  2.136   1.00 91.91 35  C 1 
ATOM 4376 N N     . ARG C 3 36  ? 3.696   -7.867  6.850   1.00 92.89 36  C 1 
ATOM 4377 C CA    . ARG C 3 36  ? 2.902   -7.405  8.006   1.00 91.99 36  C 1 
ATOM 4378 C C     . ARG C 3 36  ? 2.531   -5.917  7.944   1.00 91.90 36  C 1 
ATOM 4379 O O     . ARG C 3 36  ? 1.350   -5.573  7.975   1.00 88.75 36  C 1 
ATOM 4380 C CB    . ARG C 3 36  ? 3.615   -7.754  9.320   1.00 90.19 36  C 1 
ATOM 4381 C CG    . ARG C 3 36  ? 3.725   -9.273  9.532   1.00 85.49 36  C 1 
ATOM 4382 C CD    . ARG C 3 36  ? 4.273   -9.610  10.922  1.00 79.90 36  C 1 
ATOM 4383 N NE    . ARG C 3 36  ? 4.398   -11.055 11.125  1.00 73.98 36  C 1 
ATOM 4384 C CZ    . ARG C 3 36  ? 4.738   -11.672 12.240  1.00 66.73 36  C 1 
ATOM 4385 N NH1   . ARG C 3 36  ? 4.993   -11.015 13.339  1.00 61.53 36  C 1 
ATOM 4386 N NH2   . ARG C 3 36  ? 4.827   -12.978 12.273  1.00 60.73 36  C 1 
ATOM 4387 N N     . MET C 3 37  ? 3.529   -5.039  7.843   1.00 92.25 37  C 1 
ATOM 4388 C CA    . MET C 3 37  ? 3.347   -3.581  7.795   1.00 92.55 37  C 1 
ATOM 4389 C C     . MET C 3 37  ? 4.048   -2.989  6.580   1.00 93.81 37  C 1 
ATOM 4390 O O     . MET C 3 37  ? 5.026   -3.548  6.089   1.00 92.31 37  C 1 
ATOM 4391 C CB    . MET C 3 37  ? 3.870   -2.918  9.080   1.00 90.36 37  C 1 
ATOM 4392 C CG    . MET C 3 37  ? 2.998   -3.216  10.299  1.00 84.92 37  C 1 
ATOM 4393 S SD    . MET C 3 37  ? 3.423   -2.195  11.736  1.00 81.91 37  C 1 
ATOM 4394 C CE    . MET C 3 37  ? 2.184   -2.725  12.898  1.00 73.05 37  C 1 
ATOM 4395 N N     . ILE C 3 38  ? 3.529   -1.846  6.090   1.00 93.34 38  C 1 
ATOM 4396 C CA    . ILE C 3 38  ? 4.070   -1.135  4.931   1.00 94.00 38  C 1 
ATOM 4397 C C     . ILE C 3 38  ? 4.232   0.331   5.307   1.00 94.09 38  C 1 
ATOM 4398 O O     . ILE C 3 38  ? 3.235   0.994   5.624   1.00 92.53 38  C 1 
ATOM 4399 C CB    . ILE C 3 38  ? 3.157   -1.321  3.698   1.00 94.23 38  C 1 
ATOM 4400 C CG1   . ILE C 3 38  ? 2.954   -2.810  3.349   1.00 92.40 38  C 1 
ATOM 4401 C CG2   . ILE C 3 38  ? 3.741   -0.570  2.492   1.00 92.43 38  C 1 
ATOM 4402 C CD1   . ILE C 3 38  ? 1.857   -3.059  2.310   1.00 89.75 38  C 1 
ATOM 4403 N N     . ALA C 3 39  ? 5.466   0.831   5.252   1.00 94.78 39  C 1 
ATOM 4404 C CA    . ALA C 3 39  ? 5.806   2.224   5.486   1.00 94.54 39  C 1 
ATOM 4405 C C     . ALA C 3 39  ? 5.082   3.152   4.497   1.00 94.79 39  C 1 
ATOM 4406 O O     . ALA C 3 39  ? 4.617   2.708   3.444   1.00 94.01 39  C 1 
ATOM 4407 C CB    . ALA C 3 39  ? 7.329   2.365   5.423   1.00 93.08 39  C 1 
ATOM 4408 N N     . ALA C 3 40  ? 4.918   4.437   4.853   1.00 93.53 40  C 1 
ATOM 4409 C CA    . ALA C 3 40  ? 4.155   5.379   4.031   1.00 92.85 40  C 1 
ATOM 4410 C C     . ALA C 3 40  ? 4.848   5.699   2.702   1.00 93.62 40  C 1 
ATOM 4411 O O     . ALA C 3 40  ? 4.171   5.862   1.685   1.00 92.78 40  C 1 
ATOM 4412 C CB    . ALA C 3 40  ? 3.898   6.642   4.847   1.00 91.17 40  C 1 
ATOM 4413 N N     . GLU C 3 41  ? 6.171   5.743   2.717   1.00 93.53 41  C 1 
ATOM 4414 C CA    . GLU C 3 41  ? 7.043   6.011   1.588   1.00 93.31 41  C 1 
ATOM 4415 C C     . GLU C 3 41  ? 7.192   4.817   0.643   1.00 94.15 41  C 1 
ATOM 4416 O O     . GLU C 3 41  ? 7.369   5.017   -0.561  1.00 93.09 41  C 1 
ATOM 4417 C CB    . GLU C 3 41  ? 8.407   6.508   2.107   1.00 91.68 41  C 1 
ATOM 4418 C CG    . GLU C 3 41  ? 9.238   5.560   2.989   1.00 86.51 41  C 1 
ATOM 4419 C CD    . GLU C 3 41  ? 8.804   5.393   4.449   1.00 83.09 41  C 1 
ATOM 4420 O OE1   . GLU C 3 41  ? 9.455   4.603   5.160   1.00 75.45 41  C 1 
ATOM 4421 O OE2   . GLU C 3 41  ? 7.770   5.970   4.856   1.00 75.99 41  C 1 
ATOM 4422 N N     . ALA C 3 42  ? 7.037   3.572   1.126   1.00 95.78 42  C 1 
ATOM 4423 C CA    . ALA C 3 42  ? 7.217   2.395   0.286   1.00 96.29 42  C 1 
ATOM 4424 C C     . ALA C 3 42  ? 6.301   2.367   -0.961  1.00 96.32 42  C 1 
ATOM 4425 O O     . ALA C 3 42  ? 6.808   2.133   -2.058  1.00 95.77 42  C 1 
ATOM 4426 C CB    . ALA C 3 42  ? 7.113   1.116   1.138   1.00 96.31 42  C 1 
ATOM 4427 N N     . PRO C 3 43  ? 4.975   2.668   -0.873  1.00 95.94 43  C 1 
ATOM 4428 C CA    . PRO C 3 43  ? 4.136   2.756   -2.069  1.00 95.68 43  C 1 
ATOM 4429 C C     . PRO C 3 43  ? 4.513   3.894   -3.016  1.00 95.56 43  C 1 
ATOM 4430 O O     . PRO C 3 43  ? 4.217   3.787   -4.198  1.00 94.91 43  C 1 
ATOM 4431 C CB    . PRO C 3 43  ? 2.700   2.932   -1.552  1.00 95.06 43  C 1 
ATOM 4432 C CG    . PRO C 3 43  ? 2.766   2.388   -0.142  1.00 93.56 43  C 1 
ATOM 4433 C CD    . PRO C 3 43  ? 4.158   2.795   0.307   1.00 95.18 43  C 1 
ATOM 4434 N N     . VAL C 3 44  ? 5.126   4.976   -2.514  1.00 94.96 44  C 1 
ATOM 4435 C CA    . VAL C 3 44  ? 5.599   6.087   -3.341  1.00 94.39 44  C 1 
ATOM 4436 C C     . VAL C 3 44  ? 6.803   5.645   -4.170  1.00 94.56 44  C 1 
ATOM 4437 O O     . VAL C 3 44  ? 6.814   5.821   -5.387  1.00 93.65 44  C 1 
ATOM 4438 C CB    . VAL C 3 44  ? 5.959   7.322   -2.485  1.00 93.08 44  C 1 
ATOM 4439 C CG1   . VAL C 3 44  ? 6.411   8.497   -3.357  1.00 90.49 44  C 1 
ATOM 4440 C CG2   . VAL C 3 44  ? 4.769   7.775   -1.630  1.00 89.87 44  C 1 
ATOM 4441 N N     . VAL C 3 45  ? 7.767   4.970   -3.529  1.00 94.53 45  C 1 
ATOM 4442 C CA    . VAL C 3 45  ? 8.906   4.353   -4.220  1.00 94.69 45  C 1 
ATOM 4443 C C     . VAL C 3 45  ? 8.427   3.335   -5.253  1.00 95.10 45  C 1 
ATOM 4444 O O     . VAL C 3 45  ? 8.878   3.363   -6.394  1.00 94.66 45  C 1 
ATOM 4445 C CB    . VAL C 3 45  ? 9.866   3.697   -3.212  1.00 93.99 45  C 1 
ATOM 4446 C CG1   . VAL C 3 45  ? 11.040  2.994   -3.907  1.00 91.55 45  C 1 
ATOM 4447 C CG2   . VAL C 3 45  ? 10.456  4.743   -2.252  1.00 91.19 45  C 1 
ATOM 4448 N N     . PHE C 3 46  ? 7.456   2.484   -4.903  1.00 96.14 46  C 1 
ATOM 4449 C CA    . PHE C 3 46  ? 6.859   1.545   -5.854  1.00 96.55 46  C 1 
ATOM 4450 C C     . PHE C 3 46  ? 6.165   2.231   -7.030  1.00 96.66 46  C 1 
ATOM 4451 O O     . PHE C 3 46  ? 6.237   1.709   -8.134  1.00 96.02 46  C 1 
ATOM 4452 C CB    . PHE C 3 46  ? 5.874   0.608   -5.141  1.00 96.56 46  C 1 
ATOM 4453 C CG    . PHE C 3 46  ? 6.499   -0.700  -4.706  1.00 96.02 46  C 1 
ATOM 4454 C CD1   . PHE C 3 46  ? 6.760   -1.697  -5.658  1.00 91.84 46  C 1 
ATOM 4455 C CD2   . PHE C 3 46  ? 6.821   -0.928  -3.363  1.00 91.96 46  C 1 
ATOM 4456 C CE1   . PHE C 3 46  ? 7.347   -2.914  -5.268  1.00 90.70 46  C 1 
ATOM 4457 C CE2   . PHE C 3 46  ? 7.407   -2.139  -2.965  1.00 90.44 46  C 1 
ATOM 4458 C CZ    . PHE C 3 46  ? 7.672   -3.135  -3.922  1.00 92.01 46  C 1 
ATOM 4459 N N     . ALA C 3 47  ? 5.493   3.376   -6.825  1.00 95.50 47  C 1 
ATOM 4460 C CA    . ALA C 3 47  ? 4.873   4.115   -7.913  1.00 95.13 47  C 1 
ATOM 4461 C C     . ALA C 3 47  ? 5.917   4.557   -8.943  1.00 95.02 47  C 1 
ATOM 4462 O O     . ALA C 3 47  ? 5.753   4.254   -10.123 1.00 94.44 47  C 1 
ATOM 4463 C CB    . ALA C 3 47  ? 4.070   5.297   -7.351  1.00 94.74 47  C 1 
ATOM 4464 N N     . ARG C 3 48  ? 7.038   5.146   -8.487  1.00 94.06 48  C 1 
ATOM 4465 C CA    . ARG C 3 48  ? 8.148   5.531   -9.357  1.00 93.62 48  C 1 
ATOM 4466 C C     . ARG C 3 48  ? 8.823   4.329   -10.013 1.00 94.38 48  C 1 
ATOM 4467 O O     . ARG C 3 48  ? 9.062   4.345   -11.218 1.00 93.63 48  C 1 
ATOM 4468 C CB    . ARG C 3 48  ? 9.173   6.364   -8.564  1.00 92.38 48  C 1 
ATOM 4469 C CG    . ARG C 3 48  ? 8.660   7.758   -8.159  1.00 83.16 48  C 1 
ATOM 4470 C CD    . ARG C 3 48  ? 8.277   8.572   -9.383  1.00 78.50 48  C 1 
ATOM 4471 N NE    . ARG C 3 48  ? 8.005   9.981   -9.075  1.00 72.51 48  C 1 
ATOM 4472 C CZ    . ARG C 3 48  ? 7.771   10.902  -9.986  1.00 67.47 48  C 1 
ATOM 4473 N NH1   . ARG C 3 48  ? 7.706   10.633  -11.265 1.00 59.97 48  C 1 
ATOM 4474 N NH2   . ARG C 3 48  ? 7.605   12.151  -9.628  1.00 61.54 48  C 1 
ATOM 4475 N N     . ALA C 3 49  ? 9.071   3.252   -9.279  1.00 94.30 49  C 1 
ATOM 4476 C CA    . ALA C 3 49  ? 9.641   2.031   -9.839  1.00 94.86 49  C 1 
ATOM 4477 C C     . ALA C 3 49  ? 8.739   1.408   -10.928 1.00 95.34 49  C 1 
ATOM 4478 O O     . ALA C 3 49  ? 9.240   0.934   -11.943 1.00 95.04 49  C 1 
ATOM 4479 C CB    . ALA C 3 49  ? 9.901   1.043   -8.696  1.00 94.92 49  C 1 
ATOM 4480 N N     . CYS C 3 50  ? 7.404   1.446   -10.756 1.00 96.48 50  C 1 
ATOM 4481 C CA    . CYS C 3 50  ? 6.466   0.987   -11.777 1.00 96.60 50  C 1 
ATOM 4482 C C     . CYS C 3 50  ? 6.466   1.893   -13.019 1.00 96.67 50  C 1 
ATOM 4483 O O     . CYS C 3 50  ? 6.373   1.369   -14.116 1.00 96.03 50  C 1 
ATOM 4484 C CB    . CYS C 3 50  ? 5.050   0.905   -11.195 1.00 96.60 50  C 1 
ATOM 4485 S SG    . CYS C 3 50  ? 4.894   -0.472  -10.007 1.00 92.71 50  C 1 
ATOM 4486 N N     . GLU C 3 51  ? 6.583   3.214   -12.856 1.00 95.13 51  C 1 
ATOM 4487 C CA    . GLU C 3 51  ? 6.723   4.142   -13.989 1.00 94.57 51  C 1 
ATOM 4488 C C     . GLU C 3 51  ? 7.978   3.827   -14.806 1.00 95.07 51  C 1 
ATOM 4489 O O     . GLU C 3 51  ? 7.880   3.602   -16.010 1.00 94.58 51  C 1 
ATOM 4490 C CB    . GLU C 3 51  ? 6.753   5.600   -13.500 1.00 93.13 51  C 1 
ATOM 4491 C CG    . GLU C 3 51  ? 5.390   6.103   -13.019 1.00 84.94 51  C 1 
ATOM 4492 C CD    . GLU C 3 51  ? 5.440   7.464   -12.298 1.00 82.25 51  C 1 
ATOM 4493 O OE1   . GLU C 3 51  ? 4.491   7.758   -11.537 1.00 77.90 51  C 1 
ATOM 4494 O OE2   . GLU C 3 51  ? 6.397   8.238   -12.492 1.00 78.64 51  C 1 
ATOM 4495 N N     . MET C 3 52  ? 9.133   3.699   -14.149 1.00 94.28 52  C 1 
ATOM 4496 C CA    . MET C 3 52  ? 10.395  3.335   -14.798 1.00 93.97 52  C 1 
ATOM 4497 C C     . MET C 3 52  ? 10.323  1.972   -15.496 1.00 94.86 52  C 1 
ATOM 4498 O O     . MET C 3 52  ? 10.806  1.826   -16.622 1.00 94.38 52  C 1 
ATOM 4499 C CB    . MET C 3 52  ? 11.522  3.309   -13.762 1.00 93.03 52  C 1 
ATOM 4500 C CG    . MET C 3 52  ? 11.841  4.683   -13.184 1.00 89.11 52  C 1 
ATOM 4501 S SD    . MET C 3 52  ? 13.022  4.621   -11.805 1.00 84.99 52  C 1 
ATOM 4502 C CE    . MET C 3 52  ? 14.525  4.200   -12.719 1.00 74.57 52  C 1 
ATOM 4503 N N     . PHE C 3 53  ? 9.681   0.988   -14.858 1.00 96.46 53  C 1 
ATOM 4504 C CA    . PHE C 3 53  ? 9.478   -0.341  -15.440 1.00 96.73 53  C 1 
ATOM 4505 C C     . PHE C 3 53  ? 8.612   -0.289  -16.709 1.00 96.98 53  C 1 
ATOM 4506 O O     . PHE C 3 53  ? 8.951   -0.916  -17.712 1.00 96.48 53  C 1 
ATOM 4507 C CB    . PHE C 3 53  ? 8.857   -1.257  -14.383 1.00 96.42 53  C 1 
ATOM 4508 C CG    . PHE C 3 53  ? 8.477   -2.618  -14.915 1.00 95.42 53  C 1 
ATOM 4509 C CD1   . PHE C 3 53  ? 7.180   -2.856  -15.387 1.00 92.56 53  C 1 
ATOM 4510 C CD2   . PHE C 3 53  ? 9.444   -3.641  -14.985 1.00 92.81 53  C 1 
ATOM 4511 C CE1   . PHE C 3 53  ? 6.856   -4.104  -15.942 1.00 90.61 53  C 1 
ATOM 4512 C CE2   . PHE C 3 53  ? 9.124   -4.879  -15.532 1.00 90.83 53  C 1 
ATOM 4513 C CZ    . PHE C 3 53  ? 7.827   -5.116  -16.011 1.00 90.79 53  C 1 
ATOM 4514 N N     . ILE C 3 54  ? 7.502   0.466   -16.692 1.00 96.57 54  C 1 
ATOM 4515 C CA    . ILE C 3 54  ? 6.637   0.644   -17.859 1.00 96.50 54  C 1 
ATOM 4516 C C     . ILE C 3 54  ? 7.402   1.334   -18.995 1.00 96.55 54  C 1 
ATOM 4517 O O     . ILE C 3 54  ? 7.336   0.874   -20.131 1.00 95.77 54  C 1 
ATOM 4518 C CB    . ILE C 3 54  ? 5.357   1.424   -17.476 1.00 96.43 54  C 1 
ATOM 4519 C CG1   . ILE C 3 54  ? 4.440   0.558   -16.580 1.00 95.70 54  C 1 
ATOM 4520 C CG2   . ILE C 3 54  ? 4.569   1.880   -18.720 1.00 95.35 54  C 1 
ATOM 4521 C CD1   . ILE C 3 54  ? 3.375   1.358   -15.819 1.00 93.67 54  C 1 
ATOM 4522 N N     . LEU C 3 55  ? 8.159   2.387   -18.691 1.00 96.04 55  C 1 
ATOM 4523 C CA    . LEU C 3 55  ? 8.965   3.112   -19.674 1.00 95.56 55  C 1 
ATOM 4524 C C     . LEU C 3 55  ? 10.030  2.214   -20.302 1.00 95.72 55  C 1 
ATOM 4525 O O     . LEU C 3 55  ? 10.139  2.170   -21.527 1.00 95.11 55  C 1 
ATOM 4526 C CB    . LEU C 3 55  ? 9.614   4.340   -19.013 1.00 94.48 55  C 1 
ATOM 4527 C CG    . LEU C 3 55  ? 8.647   5.495   -18.697 1.00 88.98 55  C 1 
ATOM 4528 C CD1   . LEU C 3 55  ? 9.342   6.527   -17.824 1.00 85.51 55  C 1 
ATOM 4529 C CD2   . LEU C 3 55  ? 8.149   6.180   -19.972 1.00 86.69 55  C 1 
ATOM 4530 N N     . GLU C 3 56  ? 10.775  1.427   -19.500 1.00 96.20 56  C 1 
ATOM 4531 C CA    . GLU C 3 56  ? 11.811  0.539   -20.027 1.00 95.90 56  C 1 
ATOM 4532 C C     . GLU C 3 56  ? 11.230  -0.567  -20.900 1.00 96.23 56  C 1 
ATOM 4533 O O     . GLU C 3 56  ? 11.714  -0.814  -22.008 1.00 95.54 56  C 1 
ATOM 4534 C CB    . GLU C 3 56  ? 12.654  -0.060  -18.889 1.00 95.31 56  C 1 
ATOM 4535 C CG    . GLU C 3 56  ? 13.853  -0.831  -19.463 1.00 91.62 56  C 1 
ATOM 4536 C CD    . GLU C 3 56  ? 14.791  -1.458  -18.434 1.00 87.29 56  C 1 
ATOM 4537 O OE1   . GLU C 3 56  ? 15.740  -2.140  -18.882 1.00 82.53 56  C 1 
ATOM 4538 O OE2   . GLU C 3 56  ? 14.591  -1.286  -17.220 1.00 80.83 56  C 1 
ATOM 4539 N N     . LEU C 3 57  ? 10.158  -1.234  -20.438 1.00 96.64 57  C 1 
ATOM 4540 C CA    . LEU C 3 57  ? 9.529   -2.309  -21.200 1.00 96.70 57  C 1 
ATOM 4541 C C     . LEU C 3 57  ? 8.910   -1.789  -22.500 1.00 96.91 57  C 1 
ATOM 4542 O O     . LEU C 3 57  ? 9.029   -2.437  -23.541 1.00 95.90 57  C 1 
ATOM 4543 C CB    . LEU C 3 57  ? 8.512   -3.029  -20.305 1.00 96.43 57  C 1 
ATOM 4544 C CG    . LEU C 3 57  ? 7.865   -4.266  -20.965 1.00 95.38 57  C 1 
ATOM 4545 C CD1   . LEU C 3 57  ? 8.897   -5.330  -21.379 1.00 91.27 57  C 1 
ATOM 4546 C CD2   . LEU C 3 57  ? 6.901   -4.924  -19.977 1.00 91.29 57  C 1 
ATOM 4547 N N     . THR C 3 58  ? 8.305   -0.593  -22.467 1.00 97.23 58  C 1 
ATOM 4548 C CA    . THR C 3 58  ? 7.768   0.074   -23.662 1.00 97.12 58  C 1 
ATOM 4549 C C     . THR C 3 58  ? 8.877   0.439   -24.634 1.00 96.90 58  C 1 
ATOM 4550 O O     . THR C 3 58  ? 8.745   0.149   -25.821 1.00 96.22 58  C 1 
ATOM 4551 C CB    . THR C 3 58  ? 6.967   1.332   -23.294 1.00 96.88 58  C 1 
ATOM 4552 O OG1   . THR C 3 58  ? 5.909   0.983   -22.428 1.00 92.50 58  C 1 
ATOM 4553 C CG2   . THR C 3 58  ? 6.337   2.012   -24.507 1.00 91.19 58  C 1 
ATOM 4554 N N     . HIS C 3 59  ? 9.997   0.994   -24.168 1.00 97.00 59  C 1 
ATOM 4555 C CA    . HIS C 3 59  ? 11.133  1.353   -25.010 1.00 96.79 59  C 1 
ATOM 4556 C C     . HIS C 3 59  ? 11.732  0.131   -25.707 1.00 96.84 59  C 1 
ATOM 4557 O O     . HIS C 3 59  ? 11.971  0.154   -26.917 1.00 95.89 59  C 1 
ATOM 4558 C CB    . HIS C 3 59  ? 12.178  2.080   -24.152 1.00 96.05 59  C 1 
ATOM 4559 C CG    . HIS C 3 59  ? 13.361  2.550   -24.946 1.00 93.81 59  C 1 
ATOM 4560 N ND1   . HIS C 3 59  ? 13.357  3.558   -25.883 1.00 80.60 59  C 1 
ATOM 4561 C CD2   . HIS C 3 59  ? 14.640  2.051   -24.912 1.00 80.09 59  C 1 
ATOM 4562 C CE1   . HIS C 3 59  ? 14.599  3.664   -26.395 1.00 80.53 59  C 1 
ATOM 4563 N NE2   . HIS C 3 59  ? 15.396  2.768   -25.823 1.00 82.30 59  C 1 
ATOM 4564 N N     . ARG C 3 60  ? 11.907  -0.983  -24.978 1.00 96.02 60  C 1 
ATOM 4565 C CA    . ARG C 3 60  ? 12.425  -2.228  -25.562 1.00 95.97 60  C 1 
ATOM 4566 C C     . ARG C 3 60  ? 11.427  -2.878  -26.525 1.00 96.15 60  C 1 
ATOM 4567 O O     . ARG C 3 60  ? 11.835  -3.371  -27.566 1.00 95.05 60  C 1 
ATOM 4568 C CB    . ARG C 3 60  ? 12.800  -3.207  -24.441 1.00 95.41 60  C 1 
ATOM 4569 C CG    . ARG C 3 60  ? 14.015  -2.739  -23.637 1.00 92.94 60  C 1 
ATOM 4570 C CD    . ARG C 3 60  ? 14.254  -3.727  -22.495 1.00 89.80 60  C 1 
ATOM 4571 N NE    . ARG C 3 60  ? 15.332  -3.302  -21.595 1.00 86.35 60  C 1 
ATOM 4572 C CZ    . ARG C 3 60  ? 16.615  -3.620  -21.641 1.00 84.24 60  C 1 
ATOM 4573 N NH1   . ARG C 3 60  ? 17.114  -4.374  -22.583 1.00 76.09 60  C 1 
ATOM 4574 N NH2   . ARG C 3 60  ? 17.400  -3.174  -20.715 1.00 80.18 60  C 1 
ATOM 4575 N N     . GLY C 3 61  ? 10.139  -2.860  -26.206 1.00 96.79 61  C 1 
ATOM 4576 C CA    . GLY C 3 61  ? 9.092   -3.329  -27.118 1.00 96.67 61  C 1 
ATOM 4577 C C     . GLY C 3 61  ? 9.019   -2.497  -28.396 1.00 97.07 61  C 1 
ATOM 4578 O O     . GLY C 3 61  ? 8.893   -3.048  -29.489 1.00 96.42 61  C 1 
ATOM 4579 N N     . TRP C 3 62  ? 9.163   -1.179  -28.283 1.00 97.39 62  C 1 
ATOM 4580 C CA    . TRP C 3 62  ? 9.154   -0.255  -29.422 1.00 97.67 62  C 1 
ATOM 4581 C C     . TRP C 3 62  ? 10.300  -0.509  -30.396 1.00 97.54 62  C 1 
ATOM 4582 O O     . TRP C 3 62  ? 10.060  -0.479  -31.602 1.00 96.48 62  C 1 
ATOM 4583 C CB    . TRP C 3 62  ? 9.184   1.191   -28.932 1.00 97.59 62  C 1 
ATOM 4584 C CG    . TRP C 3 62  ? 9.048   2.167   -30.060 1.00 97.46 62  C 1 
ATOM 4585 C CD1   . TRP C 3 62  ? 10.050  2.901   -30.603 1.00 95.17 62  C 1 
ATOM 4586 C CD2   . TRP C 3 62  ? 7.852   2.464   -30.842 1.00 96.16 62  C 1 
ATOM 4587 N NE1   . TRP C 3 62  ? 9.551   3.643   -31.664 1.00 94.86 62  C 1 
ATOM 4588 C CE2   . TRP C 3 62  ? 8.210   3.387   -31.849 1.00 95.86 62  C 1 
ATOM 4589 C CE3   . TRP C 3 62  ? 6.511   2.011   -30.783 1.00 95.46 62  C 1 
ATOM 4590 C CZ2   . TRP C 3 62  ? 7.267   3.863   -32.783 1.00 95.09 62  C 1 
ATOM 4591 C CZ3   . TRP C 3 62  ? 5.571   2.488   -31.717 1.00 91.83 62  C 1 
ATOM 4592 C CH2   . TRP C 3 62  ? 5.952   3.401   -32.702 1.00 92.04 62  C 1 
ATOM 4593 N N     . ALA C 3 63  ? 11.495  -0.860  -29.910 1.00 96.87 63  C 1 
ATOM 4594 C CA    . ALA C 3 63  ? 12.607  -1.243  -30.783 1.00 96.37 63  C 1 
ATOM 4595 C C     . ALA C 3 63  ? 12.225  -2.428  -31.700 1.00 96.40 63  C 1 
ATOM 4596 O O     . ALA C 3 63  ? 12.507  -2.397  -32.892 1.00 94.90 63  C 1 
ATOM 4597 C CB    . ALA C 3 63  ? 13.827  -1.560  -29.911 1.00 95.43 63  C 1 
ATOM 4598 N N     . HIS C 3 64  ? 11.503  -3.428  -31.184 1.00 95.92 64  C 1 
ATOM 4599 C CA    . HIS C 3 64  ? 10.994  -4.532  -32.005 1.00 95.51 64  C 1 
ATOM 4600 C C     . HIS C 3 64  ? 9.897   -4.104  -32.988 1.00 95.95 64  C 1 
ATOM 4601 O O     . HIS C 3 64  ? 9.832   -4.610  -34.110 1.00 94.35 64  C 1 
ATOM 4602 C CB    . HIS C 3 64  ? 10.482  -5.654  -31.096 1.00 94.16 64  C 1 
ATOM 4603 C CG    . HIS C 3 64  ? 11.584  -6.431  -30.445 1.00 90.18 64  C 1 
ATOM 4604 N ND1   . HIS C 3 64  ? 12.420  -7.320  -31.110 1.00 75.58 64  C 1 
ATOM 4605 C CD2   . HIS C 3 64  ? 11.971  -6.426  -29.130 1.00 75.29 64  C 1 
ATOM 4606 C CE1   . HIS C 3 64  ? 13.275  -7.824  -30.209 1.00 75.14 64  C 1 
ATOM 4607 N NE2   . HIS C 3 64  ? 13.031  -7.313  -28.995 1.00 76.80 64  C 1 
ATOM 4608 N N     . ALA C 3 65  ? 9.025   -3.169  -32.601 1.00 96.11 65  C 1 
ATOM 4609 C CA    . ALA C 3 65  ? 8.018   -2.626  -33.519 1.00 96.58 65  C 1 
ATOM 4610 C C     . ALA C 3 65  ? 8.679   -1.869  -34.689 1.00 96.97 65  C 1 
ATOM 4611 O O     . ALA C 3 65  ? 8.264   -2.030  -35.838 1.00 96.04 65  C 1 
ATOM 4612 C CB    . ALA C 3 65  ? 7.057   -1.727  -32.731 1.00 96.28 65  C 1 
ATOM 4613 N N     . GLU C 3 66  ? 9.734   -1.102  -34.394 1.00 96.93 66  C 1 
ATOM 4614 C CA    . GLU C 3 66  ? 10.497  -0.339  -35.380 1.00 96.84 66  C 1 
ATOM 4615 C C     . GLU C 3 66  ? 11.312  -1.243  -36.315 1.00 96.97 66  C 1 
ATOM 4616 O O     . GLU C 3 66  ? 11.254  -1.061  -37.536 1.00 95.63 66  C 1 
ATOM 4617 C CB    . GLU C 3 66  ? 11.384  0.671   -34.630 1.00 96.00 66  C 1 
ATOM 4618 C CG    . GLU C 3 66  ? 12.048  1.680   -35.578 1.00 87.61 66  C 1 
ATOM 4619 C CD    . GLU C 3 66  ? 12.760  2.819   -34.835 1.00 87.03 66  C 1 
ATOM 4620 O OE1   . GLU C 3 66  ? 12.889  3.898   -35.447 1.00 81.12 66  C 1 
ATOM 4621 O OE2   . GLU C 3 66  ? 13.141  2.630   -33.660 1.00 81.24 66  C 1 
ATOM 4622 N N     . GLU C 3 67  ? 11.966  -2.289  -35.793 1.00 96.76 67  C 1 
ATOM 4623 C CA    . GLU C 3 67  ? 12.641  -3.329  -36.595 1.00 96.21 67  C 1 
ATOM 4624 C C     . GLU C 3 67  ? 11.673  -3.979  -37.604 1.00 96.55 67  C 1 
ATOM 4625 O O     . GLU C 3 67  ? 12.034  -4.221  -38.753 1.00 94.83 67  C 1 
ATOM 4626 C CB    . GLU C 3 67  ? 13.233  -4.412  -35.659 1.00 94.89 67  C 1 
ATOM 4627 C CG    . GLU C 3 67  ? 14.541  -3.998  -34.950 1.00 84.47 67  C 1 
ATOM 4628 C CD    . GLU C 3 67  ? 15.028  -5.014  -33.891 1.00 79.76 67  C 1 
ATOM 4629 O OE1   . GLU C 3 67  ? 15.989  -4.700  -33.137 1.00 74.51 67  C 1 
ATOM 4630 O OE2   . GLU C 3 67  ? 14.468  -6.127  -33.803 1.00 73.39 67  C 1 
ATOM 4631 N N     . ASN C 3 68  ? 10.409  -4.186  -37.214 1.00 95.51 68  C 1 
ATOM 4632 C CA    . ASN C 3 68  ? 9.348   -4.713  -38.076 1.00 95.70 68  C 1 
ATOM 4633 C C     . ASN C 3 68  ? 8.609   -3.627  -38.895 1.00 96.27 68  C 1 
ATOM 4634 O O     . ASN C 3 68  ? 7.548   -3.911  -39.471 1.00 94.14 68  C 1 
ATOM 4635 C CB    . ASN C 3 68  ? 8.396   -5.558  -37.221 1.00 95.02 68  C 1 
ATOM 4636 C CG    . ASN C 3 68  ? 9.049   -6.844  -36.758 1.00 92.96 68  C 1 
ATOM 4637 O OD1   . ASN C 3 68  ? 9.350   -7.721  -37.547 1.00 81.00 68  C 1 
ATOM 4638 N ND2   . ASN C 3 68  ? 9.281   -7.009  -35.474 1.00 79.20 68  C 1 
ATOM 4639 N N     . LYS C 3 69  ? 9.123   -2.395  -38.943 1.00 94.98 69  C 1 
ATOM 4640 C CA    . LYS C 3 69  ? 8.546   -1.238  -39.658 1.00 95.70 69  C 1 
ATOM 4641 C C     . LYS C 3 69  ? 7.080   -0.949  -39.295 1.00 95.94 69  C 1 
ATOM 4642 O O     . LYS C 3 69  ? 6.322   -0.427  -40.114 1.00 92.48 69  C 1 
ATOM 4643 C CB    . LYS C 3 69  ? 8.745   -1.386  -41.174 1.00 95.07 69  C 1 
ATOM 4644 C CG    . LYS C 3 69  ? 10.212  -1.572  -41.570 1.00 90.49 69  C 1 
ATOM 4645 C CD    . LYS C 3 69  ? 10.329  -1.721  -43.092 1.00 81.26 69  C 1 
ATOM 4646 C CE    . LYS C 3 69  ? 11.793  -1.931  -43.458 1.00 73.59 69  C 1 
ATOM 4647 N NZ    . LYS C 3 69  ? 11.973  -2.149  -44.907 1.00 64.15 69  C 1 
ATOM 4648 N N     . ARG C 3 70  ? 6.675   -1.284  -38.059 1.00 94.12 70  C 1 
ATOM 4649 C CA    . ARG C 3 70  ? 5.339   -1.000  -37.532 1.00 94.30 70  C 1 
ATOM 4650 C C     . ARG C 3 70  ? 5.346   0.277   -36.703 1.00 94.91 70  C 1 
ATOM 4651 O O     . ARG C 3 70  ? 6.322   0.591   -36.033 1.00 93.18 70  C 1 
ATOM 4652 C CB    . ARG C 3 70  ? 4.807   -2.197  -36.733 1.00 93.36 70  C 1 
ATOM 4653 C CG    . ARG C 3 70  ? 4.466   -3.386  -37.650 1.00 90.83 70  C 1 
ATOM 4654 C CD    . ARG C 3 70  ? 3.804   -4.567  -36.913 1.00 90.23 70  C 1 
ATOM 4655 N NE    . ARG C 3 70  ? 4.778   -5.360  -36.162 1.00 86.59 70  C 1 
ATOM 4656 C CZ    . ARG C 3 70  ? 5.021   -5.347  -34.851 1.00 88.49 70  C 1 
ATOM 4657 N NH1   . ARG C 3 70  ? 4.367   -4.571  -34.027 1.00 78.24 70  C 1 
ATOM 4658 N NH2   . ARG C 3 70  ? 5.933   -6.132  -34.353 1.00 82.34 70  C 1 
ATOM 4659 N N     . ARG C 3 71  ? 4.216   0.999   -36.697 1.00 94.82 71  C 1 
ATOM 4660 C CA    . ARG C 3 71  ? 3.983   2.186   -35.860 1.00 95.40 71  C 1 
ATOM 4661 C C     . ARG C 3 71  ? 3.077   1.897   -34.653 1.00 96.20 71  C 1 
ATOM 4662 O O     . ARG C 3 71  ? 2.680   2.816   -33.946 1.00 93.16 71  C 1 
ATOM 4663 C CB    . ARG C 3 71  ? 3.424   3.335   -36.702 1.00 94.77 71  C 1 
ATOM 4664 C CG    . ARG C 3 71  ? 4.420   3.808   -37.776 1.00 91.20 71  C 1
[truncated: 121,371 more chars]
