# Supplementary material for: Vernalization regulatory network identifies potential novel functions for genes in the HvVRN2 locus
Source: New Phytol. 2026 Apr 12;250(6):4036–53. doi: 10.1111/nph.71162 (PMC13193379; doi:10.1111/nph.71162)
Supplement: Supplementary file 1 — Dataset S1. Protein models computed by Alphafold. [file NPH-250-4036-s002.xz › Alphafold_models0/Barley/fold_2h01g081300_prom1_1_nf_yb5_c1_recortes_summary_confidences_0.json]

{
 "chain_iptm": [
  0.59,
  0.04,
  0.47,
  0.43,
  0.43
 ],
 "chain_pair_iptm": [
  [
   0.23,
   0.07,
   0.8,
   0.74,
   0.74
  ],
  [
   0.07,
   0.14,
   0.03,
   0.02,
   0.02
  ],
  [
   0.8,
   0.03,
   0.7,
   0.53,
   0.53
  ],
  [
   0.74,
   0.02,
   0.53,
   0.22,
   0.41
  ],
  [
   0.74,
   0.02,
   0.53,
   0.41,
   0.22
  ]
 ],
 "chain_pair_pae_min": [
  [
   0.76,
   29.21,
   1.47,
   1.8,
   1.88
  ],
  [
   29.78,
   0.77,
   29.53,
   30.01,
   29.16
  ],
  [
   1.41,
   29.6,
   0.76,
   2.96,
   2.21
  ],
  [
   1.67,
   29.68,
   3.06,
   0.8,
   1.6
  ],
  [
   1.86,
   29.79,
   2.7,
   1.55,
   0.8
  ]
 ],
 "chain_ptm": [
  0.23,
  0.14,
  0.7,
  0.22,
  0.22
 ],
 "fraction_disordered": 0.7,
 "has_clash": 0.0,
 "iptm": 0.51,
 "num_recycles": 10.0,
 "ptm": 0.36,
 "ranking_score": 0.83
}
