# Supplementary material for: Vernalization regulatory network identifies potential novel functions for genes in the HvVRN2 locus
Source: New Phytol. 2026 Apr 12;250(6):4036–53. doi: 10.1111/nph.71162 (PMC13193379; doi:10.1111/nph.71162)
Supplement: Supplementary file 1 — Dataset S1. Protein models computed by Alphafold. [file NPH-250-4036-s002.xz › Alphafold_models0/Barley/fold_2h01g081300_prom1_1_nf_yb5_c3_recortes_model_0.cif]

# By using this file you agree to the legally binding terms of use found at alphafoldserver.com/output-terms
data_6d736500121837ab
#
_entry.id 6d736500121837ab
#
loop_
_atom_type.symbol
C 
N 
O 
P 
S 
#
loop_
_audit_author.name
_audit_author.pdbx_ordinal
"Google DeepMind" 1 
"Isomorphic Labs" 2 
#
_audit_conform.dict_location https://raw.githubusercontent.com/ihmwg/ModelCIF/master/dist/mmcif_ma.dic
_audit_conform.dict_name     mmcif_ma.dic
_audit_conform.dict_version  1.4.5
#
loop_
_chem_comp.formula
_chem_comp.formula_weight
_chem_comp.id
_chem_comp.mon_nstd_flag
_chem_comp.name
_chem_comp.pdbx_smiles
_chem_comp.pdbx_synonyms
_chem_comp.type
"C3 H7 N O2"      89.093  ALA y ALANINE                              C[C@H](N)C(O)=O                                             ? "L-PEPTIDE LINKING" 
"C6 H15 N4 O2"    175.209 ARG y ARGININE                             N[C@@H](CCCNC(N)=[NH2+])C(O)=O                              ? "L-PEPTIDE LINKING" 
"C4 H8 N2 O3"     132.118 ASN y ASPARAGINE                           N[C@@H](CC(N)=O)C(O)=O                                      ? "L-PEPTIDE LINKING" 
"C4 H7 N O4"      133.103 ASP y "ASPARTIC ACID"                      N[C@@H](CC(O)=O)C(O)=O                                      ? "L-PEPTIDE LINKING" 
"C3 H7 N O2 S"    121.158 CYS y CYSTEINE                             N[C@@H](CS)C(O)=O                                           ? "L-PEPTIDE LINKING" 
"C10 H14 N5 O6 P" 331.222 DA  y "2'-DEOXYADENOSINE-5'-MONOPHOSPHATE" Nc1ncnc2n(cnc12)[C@H]3C[C@H](O)[C@@H](CO[P](O)(O)=O)O3      ? "DNA LINKING"       
"C9 H14 N3 O7 P"  307.197 DC  y "2'-DEOXYCYTIDINE-5'-MONOPHOSPHATE"  NC1=NC(=O)N(C=C1)[C@H]2C[C@H](O)[C@@H](CO[P](O)(O)=O)O2     ? "DNA LINKING"       
"C10 H14 N5 O7 P" 347.221 DG  y "2'-DEOXYGUANOSINE-5'-MONOPHOSPHATE" NC1=Nc2n(cnc2C(=O)N1)[C@H]3C[C@H](O)[C@@H](CO[P](O)(O)=O)O3 ? "DNA LINKING"       
"C10 H15 N2 O8 P" 322.208 DT  y "THYMIDINE-5'-MONOPHOSPHATE"         CC1=CN([C@H]2C[C@H](O)[C@@H](CO[P](O)(O)=O)O2)C(=O)NC1=O    ? "DNA LINKING"       
"C5 H10 N2 O3"    146.144 GLN y GLUTAMINE                            N[C@@H](CCC(N)=O)C(O)=O                                     ? "L-PEPTIDE LINKING" 
"C5 H9 N O4"      147.129 GLU y "GLUTAMIC ACID"                      N[C@@H](CCC(O)=O)C(O)=O                                     ? "L-PEPTIDE LINKING" 
"C2 H5 N O2"      75.067  GLY y GLYCINE                              NCC(O)=O                                                    ? "PEPTIDE LINKING"   
"C6 H10 N3 O2"    156.162 HIS y HISTIDINE                            N[C@@H](Cc1c[nH]c[nH+]1)C(O)=O                              ? "L-PEPTIDE LINKING" 
"C6 H13 N O2"     131.173 ILE y ISOLEUCINE                           CC[C@H](C)[C@H](N)C(O)=O                                    ? "L-PEPTIDE LINKING" 
"C6 H13 N O2"     131.173 LEU y LEUCINE                              CC(C)C[C@H](N)C(O)=O                                        ? "L-PEPTIDE LINKING" 
"C6 H15 N2 O2"    147.195 LYS y LYSINE                               N[C@@H](CCCC[NH3+])C(O)=O                                   ? "L-PEPTIDE LINKING" 
"C5 H11 N O2 S"   149.211 MET y METHIONINE                           CSCC[C@H](N)C(O)=O                                          ? "L-PEPTIDE LINKING" 
"C9 H11 N O2"     165.189 PHE y PHENYLALANINE                        N[C@@H](Cc1ccccc1)C(O)=O                                    ? "L-PEPTIDE LINKING" 
"C5 H9 N O2"      115.130 PRO y PROLINE                              OC(=O)[C@@H]1CCCN1                                          ? "L-PEPTIDE LINKING" 
"C3 H7 N O3"      105.093 SER y SERINE                               N[C@@H](CO)C(O)=O                                           ? "L-PEPTIDE LINKING" 
"C4 H9 N O3"      119.119 THR y THREONINE                            C[C@@H](O)[C@H](N)C(O)=O                                    ? "L-PEPTIDE LINKING" 
"C11 H12 N2 O2"   204.225 TRP y TRYPTOPHAN                           N[C@@H](Cc1c[nH]c2ccccc12)C(O)=O                            ? "L-PEPTIDE LINKING" 
"C9 H11 N O3"     181.189 TYR y TYROSINE                             N[C@@H](Cc1ccc(O)cc1)C(O)=O                                 ? "L-PEPTIDE LINKING" 
"C5 H11 N O2"     117.146 VAL y VALINE                               CC(C)[C@H](N)C(O)=O                                         ? "L-PEPTIDE LINKING" 
#
_citation.book_publisher          ?
_citation.country                 UK
_citation.id                      primary
_citation.journal_full            Nature
_citation.journal_id_ASTM         NATUAS
_citation.journal_id_CSD          0006
_citation.journal_id_ISSN         0028-0836
_citation.journal_volume          ?
_citation.page_first              ?
_citation.page_last               ?
_citation.pdbx_database_id_DOI    ?
_citation.pdbx_database_id_PubMed ?
_citation.title                   "Accurate structure prediction of biomolecular interactions with AlphaFold 3"
_citation.year                    2024
#
loop_
_citation_author.citation_id
_citation_author.name
_citation_author.ordinal
primary "Google DeepMind" 1 
primary "Isomorphic Labs" 2 
#
loop_
_entity.id
_entity.pdbx_description
_entity.type
1 . polymer 
2 . polymer 
3 . polymer 
4 . polymer 
5 . polymer 
#
loop_
_entity_poly.entity_id
_entity_poly.pdbx_strand_id
_entity_poly.type
1 A polypeptide(L)          
2 B polypeptide(L)          
3 C polypeptide(L)          
4 D polydeoxyribonucleotide 
5 E polydeoxyribonucleotide 
#
loop_
_entity_poly_seq.entity_id
_entity_poly_seq.hetero
_entity_poly_seq.mon_id
_entity_poly_seq.num
1 n MET 1   
1 n PRO 2   
1 n ARG 3   
1 n CYS 4   
1 n ASN 5   
1 n LYS 6   
1 n CYS 7   
1 n LEU 8   
1 n SER 9   
1 n GLU 10  
1 n ASN 11  
1 n ASP 12  
1 n SER 13  
1 n ALA 14  
1 n SER 15  
1 n GLU 16  
1 n ASP 17  
1 n ARG 18  
1 n HIS 19  
1 n TRP 20  
1 n HIS 21  
1 n ARG 22  
1 n THR 23  
1 n ALA 24  
1 n THR 25  
1 n LEU 26  
1 n PHE 27  
1 n MET 28  
1 n ASN 29  
1 n CYS 30  
1 n VAL 31  
1 n SER 32  
1 n ASN 33  
1 n GLY 34  
1 n THR 35  
1 n VAL 36  
1 n TYR 37  
1 n GLU 38  
1 n GLU 39  
1 n ALA 40  
1 n VAL 41  
1 n GLY 42  
1 n ARG 43  
1 n GLU 44  
1 n GLY 45  
1 n CYS 46  
1 n TRP 47  
1 n ALA 48  
1 n ARG 49  
1 n LEU 50  
1 n CYS 51  
1 n ASP 52  
1 n GLY 53  
1 n CYS 54  
1 n CYS 55  
1 n THR 56  
1 n VAL 57  
1 n PRO 58  
1 n SER 59  
1 n VAL 60  
1 n VAL 61  
1 n TYR 62  
1 n CYS 63  
1 n ARG 64  
1 n ALA 65  
1 n ASP 66  
1 n SER 67  
1 n ALA 68  
1 n TYR 69  
1 n LEU 70  
1 n CYS 71  
1 n ALA 72  
1 n SER 73  
1 n CYS 74  
1 n ASP 75  
1 n ALA 76  
1 n GLN 77  
1 n ILE 78  
1 n HIS 79  
1 n ALA 80  
1 n ALA 81  
1 n ASN 82  
1 n ARG 83  
1 n VAL 84  
1 n ALA 85  
1 n SER 86  
1 n ARG 87  
1 n HIS 88  
1 n GLU 89  
1 n ARG 90  
1 n VAL 91  
1 n LEU 92  
1 n LEU 93  
1 n SER 94  
1 n GLU 95  
1 n ALA 96  
1 n TYR 97  
1 n LYS 98  
1 n HIS 99  
1 n ALA 100 
1 n PRO 101 
1 n VAL 102 
1 n MET 103 
1 n LEU 104 
1 n ASP 105 
1 n CYS 106 
1 n HIS 107 
1 n ALA 108 
1 n ASP 109 
1 n ALA 110 
1 n ALA 111 
1 n ALA 112 
1 n LEU 113 
1 n CYS 114 
1 n ALA 115 
1 n ALA 116 
1 n TYR 117 
1 n GLU 118 
1 n ALA 119 
1 n GLN 120 
1 n VAL 121 
1 n HIS 122 
1 n TYR 123 
1 n ALA 124 
1 n ASN 125 
1 n LEU 126 
1 n LEU 127 
1 n THR 128 
1 n VAL 129 
1 n MET 130 
1 n HIS 131 
1 n GLN 132 
1 n ARG 133 
1 n MET 134 
1 n PRO 135 
1 n VAL 136 
1 n VAL 137 
1 n SER 138 
1 n HIS 139 
1 n PRO 140 
1 n ALA 141 
1 n VAL 142 
1 n ALA 143 
1 n ILE 144 
1 n PRO 145 
1 n PRO 146 
1 n VAL 147 
1 n SER 148 
1 n LEU 149 
1 n PHE 150 
1 n ALA 151 
1 n GLU 152 
1 n ALA 153 
1 n GLU 154 
1 n ALA 155 
1 n THR 156 
1 n ALA 157 
1 n PRO 158 
1 n VAL 159 
1 n LEU 160 
1 n GLY 161 
1 n ARG 162 
1 n LYS 163 
1 n GLU 164 
1 n GLU 165 
1 n ASP 166 
1 n THR 167 
1 n SER 168 
1 n TRP 169 
1 n LEU 170 
1 n LEU 171 
1 n LEU 172 
1 n SER 173 
1 n LYS 174 
1 n ASP 175 
1 n SER 176 
1 n ASP 177 
1 n ASN 178 
1 n HIS 179 
1 n ASN 180 
1 n ARG 181 
1 n SER 182 
1 n GLY 183 
1 n ASN 184 
1 n ASN 185 
1 n SER 186 
1 n SER 187 
1 n THR 188 
1 n SER 189 
1 n SER 190 
1 n SER 191 
1 n SER 192 
1 n GLN 193 
1 n TYR 194 
1 n PHE 195 
1 n GLY 196 
1 n GLU 197 
1 n VAL 198 
1 n ASP 199 
1 n GLN 200 
1 n TYR 201 
1 n PHE 202 
1 n ASP 203 
1 n LEU 204 
1 n VAL 205 
1 n GLY 206 
1 n TYR 207 
1 n ASN 208 
1 n SER 209 
1 n TYR 210 
1 n TYR 211 
1 n ASP 212 
1 n SER 213 
1 n HIS 214 
1 n MET 215 
1 n SER 216 
1 n ASN 217 
1 n GLN 218 
1 n GLU 219 
1 n GLN 220 
1 n TYR 221 
1 n VAL 222 
1 n MET 223 
1 n GLN 224 
1 n GLU 225 
1 n GLN 226 
1 n GLN 227 
1 n HIS 228 
1 n LEU 229 
1 n GLN 230 
1 n GLN 231 
1 n MET 232 
1 n GLN 233 
1 n LYS 234 
1 n GLU 235 
1 n TYR 236 
1 n ALA 237 
1 n GLU 238 
1 n GLN 239 
1 n GLN 240 
1 n MET 241 
1 n GLN 242 
1 n LYS 243 
1 n GLU 244 
1 n TYR 245 
1 n VAL 246 
1 n GLU 247 
1 n ASN 248 
1 n GLU 249 
1 n GLY 250 
1 n SER 251 
1 n GLU 252 
1 n CYS 253 
1 n ILE 254 
1 n VAL 255 
1 n PRO 256 
1 n SER 257 
1 n GLN 258 
1 n SER 259 
1 n THR 260 
1 n ILE 261 
1 n VAL 262 
1 n ARG 263 
1 n ARG 264 
1 n PRO 265 
1 n HIS 266 
1 n GLN 267 
1 n SER 268 
1 n GLY 269 
1 n TYR 270 
1 n ALA 271 
1 n PRO 272 
1 n LEU 273 
1 n VAL 274 
1 n GLY 275 
1 n ALA 276 
1 n GLU 277 
1 n GLN 278 
1 n ALA 279 
1 n ALA 280 
1 n SER 281 
1 n ALA 282 
1 n THR 283 
1 n ALA 284 
1 n GLY 285 
1 n ALA 286 
1 n SER 287 
1 n ALA 288 
1 n TYR 289 
1 n THR 290 
1 n ASP 291 
1 n SER 292 
1 n VAL 293 
1 n ASN 294 
1 n ASN 295 
1 n SER 296 
1 n ILE 297 
1 n SER 298 
1 n PHE 299 
1 n SER 300 
1 n MET 301 
1 n GLU 302 
1 n ALA 303 
1 n GLY 304 
1 n ILE 305 
1 n VAL 306 
1 n PRO 307 
1 n ASP 308 
1 n ASN 309 
1 n THR 310 
1 n VAL 311 
1 n GLN 312 
1 n SER 313 
1 n SER 314 
1 n ILE 315 
1 n LEU 316 
1 n ARG 317 
1 n PRO 318 
1 n ALA 319 
1 n GLY 320 
1 n ALA 321 
1 n ILE 322 
1 n GLY 323 
1 n LEU 324 
1 n PHE 325 
1 n SER 326 
1 n SER 327 
1 n PRO 328 
1 n SER 329 
1 n LEU 330 
1 n GLN 331 
1 n THR 332 
1 n PRO 333 
1 n LEU 334 
1 n HIS 335 
1 n PHE 336 
1 n SER 337 
1 n SER 338 
1 n LYS 339 
1 n GLU 340 
1 n ARG 341 
1 n GLU 342 
1 n ALA 343 
1 n ARG 344 
1 n VAL 345 
1 n LEU 346 
1 n ARG 347 
1 n TYR 348 
1 n LYS 349 
1 n GLU 350 
1 n LYS 351 
1 n LYS 352 
1 n LYS 353 
1 n SER 354 
1 n ARG 355 
1 n LYS 356 
1 n PHE 357 
1 n GLU 358 
1 n LYS 359 
1 n THR 360 
1 n THR 361 
1 n ARG 362 
1 n TYR 363 
1 n ALA 364 
1 n THR 365 
1 n ARG 366 
1 n LYS 367 
1 n ALA 368 
1 n TYR 369 
1 n ALA 370 
1 n GLU 371 
1 n ALA 372 
1 n ARG 373 
1 n PRO 374 
1 n ARG 375 
1 n ILE 376 
1 n LYS 377 
1 n GLY 378 
1 n ARG 379 
1 n PHE 380 
1 n ALA 381 
1 n LYS 382 
1 n ARG 383 
1 n SER 384 
1 n ASP 385 
1 n ALA 386 
1 n GLU 387 
1 n MET 388 
1 n GLU 389 
1 n VAL 390 
1 n ASP 391 
1 n GLN 392 
1 n THR 393 
1 n PHE 394 
1 n SER 395 
1 n THR 396 
1 n ALA 397 
1 n ALA 398 
1 n LEU 399 
1 n SER 400 
1 n ASP 401 
1 n SER 402 
1 n SER 403 
1 n TYR 404 
1 n SER 405 
1 n THR 406 
1 n VAL 407 
1 n PRO 408 
1 n TRP 409 
1 n PHE 410 
2 n GLU 1   
2 n PRO 2   
2 n GLN 3   
2 n ASN 4   
2 n GLN 5   
2 n SER 6   
2 n GLN 7   
2 n GLN 8   
2 n LEU 9   
2 n PRO 10  
2 n GLN 11  
2 n PRO 12  
2 n GLN 13  
2 n LEU 14  
2 n GLN 15  
2 n LEU 16  
2 n HIS 17  
2 n PRO 18  
2 n GLN 19  
2 n VAL 20  
2 n GLN 21  
2 n GLN 22  
2 n PRO 23  
2 n PRO 24  
2 n GLN 25  
2 n PRO 26  
2 n GLN 27  
2 n PRO 28  
2 n GLN 29  
2 n LEU 30  
2 n HIS 31  
2 n PRO 32  
2 n GLN 33  
2 n SER 34  
2 n GLN 35  
2 n GLN 36  
2 n PRO 37  
2 n LEU 38  
2 n GLN 39  
2 n PRO 40  
2 n GLN 41  
2 n LEU 42  
2 n GLN 43  
2 n PRO 44  
2 n TYR 45  
2 n THR 46  
2 n GLN 47  
2 n ALA 48  
2 n GLN 49  
2 n PRO 50  
2 n GLN 51  
2 n GLN 52  
2 n PRO 53  
2 n LEU 54  
2 n GLN 55  
2 n PRO 56  
2 n GLN 57  
2 n LEU 58  
2 n GLN 59  
2 n PRO 60  
2 n TYR 61  
2 n THR 62  
2 n GLN 63  
2 n ALA 64  
2 n GLN 65  
2 n PRO 66  
2 n GLN 67  
2 n GLN 68  
2 n PRO 69  
2 n LEU 70  
2 n GLN 71  
2 n PRO 72  
2 n GLN 73  
2 n LEU 74  
2 n GLN 75  
2 n PRO 76  
2 n TYR 77  
2 n THR 78  
2 n GLN 79  
2 n ALA 80  
2 n GLN 81  
2 n PRO 82  
2 n GLN 83  
2 n GLN 84  
2 n PRO 85  
2 n LEU 86  
2 n GLN 87  
2 n PRO 88  
2 n GLN 89  
2 n LEU 90  
2 n GLN 91  
2 n PRO 92  
2 n TYR 93  
2 n THR 94  
2 n GLN 95  
2 n ALA 96  
2 n GLN 97  
2 n PRO 98  
2 n GLN 99  
2 n GLN 100 
2 n PRO 101 
2 n LEU 102 
2 n GLN 103 
2 n PRO 104 
2 n GLN 105 
2 n LEU 106 
2 n GLN 107 
2 n PRO 108 
3 n ASN 1   
3 n SER 2   
3 n PHE 3   
3 n HIS 4   
3 n LEU 5   
3 n LYS 6   
3 n GLN 7   
3 n CYS 8   
3 n VAL 9   
3 n LYS 10  
3 n ARG 11  
3 n TYR 12  
3 n SER 13  
3 n SER 14  
3 n PHE 15  
3 n ASP 16  
3 n PHE 17  
3 n LEU 18  
3 n THR 19  
3 n GLU 20  
3 n ILE 21  
3 n VAL 22  
3 n ASN 23  
3 n LYS 24  
3 n VAL 25  
3 n PRO 26  
3 n ASP 27  
3 n LEU 28  
3 n GLY 29  
3 n GLY 30  
3 n GLY 31  
3 n GLU 32  
3 n SER 33  
3 n CYS 34  
3 n GLY 35  
3 n ASP 36  
3 n GLU 37  
3 n ARG 38  
3 n GLY 39  
3 n LEU 40  
3 n PRO 41  
3 n ARG 42  
3 n ARG 43  
3 n ARG 44  
3 n LYS 45  
3 n PHE 46  
3 n SER 47  
3 n ASN 48  
3 n GLY 49  
3 n SER 50  
3 n ASP 51  
3 n PRO 52  
3 n GLU 53  
3 n ASN 54  
3 n GLU 55  
3 n GLU 56  
3 n PRO 57  
3 n ARG 58  
3 n SER 59  
3 n SER 60  
3 n LYS 61  
3 n MET 62  
3 n PRO 63  
3 n ILE 64  
3 n ARG 65  
3 n ASN 66  
3 n LEU 67  
3 n ASN 68  
3 n THR 69  
3 n SER 70  
3 n PRO 71  
3 n ARG 72  
3 n GLY 73  
3 n ARG 74  
3 n GLY 75  
3 n ARG 76  
3 n GLY 77  
3 n ARG 78  
3 n GLY 79  
3 n ARG 80  
3 n GLY 81  
3 n ARG 82  
3 n GLY 83  
3 n ARG 84  
3 n PRO 85  
3 n PRO 86  
3 n THR 87  
3 n LYS 88  
3 n ARG 89  
3 n LYS 90  
3 n GLU 91  
3 n ILE 92  
3 n GLY 93  
3 n TYR 94  
3 n VAL 95  
3 n GLN 96  
3 n PHE 97  
3 n GLU 98  
3 n ASP 99  
3 n GLU 100 
3 n SER 101 
3 n SER 102 
3 n MET 103 
3 n PHE 104 
3 n ALA 105 
3 n GLU 106 
3 n GLN 107 
3 n SER 108 
3 n GLU 109 
3 n PRO 110 
3 n LEU 111 
3 n PRO 112 
3 n GLY 113 
3 n ASP 114 
3 n GLU 115 
3 n ILE 116 
3 n VAL 117 
3 n PRO 118 
3 n GLU 119 
3 n THR 120 
3 n ASN 121 
3 n ARG 122 
3 n GLY 123 
3 n ASN 124 
3 n GLU 125 
3 n SER 126 
3 n ILE 127 
3 n PRO 128 
3 n GLN 129 
3 n SER 130 
3 n SER 131 
3 n HIS 132 
3 n PRO 133 
3 n VAL 134 
3 n ALA 135 
3 n GLU 136 
3 n ALA 137 
3 n PRO 138 
3 n SER 139 
3 n ALA 140 
3 n ALA 141 
3 n THR 142 
3 n PRO 143 
3 n ALA 144 
3 n VAL 145 
3 n THR 146 
3 n SER 147 
3 n LYS 148 
3 n VAL 149 
3 n GLU 150 
3 n GLU 151 
3 n ALA 152 
4 n DC  1   
4 n DA  2   
4 n DC  3   
4 n DG  4   
4 n DC  5   
4 n DA  6   
4 n DC  7   
4 n DC  8   
4 n DA  9   
4 n DG  10  
4 n DA  11  
4 n DC  12  
4 n DC  13  
4 n DA  14  
4 n DC  15  
4 n DA  16  
4 n DC  17  
4 n DC  18  
4 n DA  19  
4 n DG  20  
4 n DA  21  
4 n DA  22  
4 n DA  23  
4 n DC  24  
4 n DA  25  
4 n DA  26  
4 n DA  27  
4 n DC  28  
4 n DA  29  
4 n DA  30  
4 n DA  31  
5 n DT  1   
5 n DT  2   
5 n DT  3   
5 n DG  4   
5 n DT  5   
5 n DT  6   
5 n DT  7   
5 n DG  8   
5 n DT  9   
5 n DT  10  
5 n DT  11  
5 n DC  12  
5 n DT  13  
5 n DG  14  
5 n DG  15  
5 n DT  16  
5 n DG  17  
5 n DT  18  
5 n DG  19  
5 n DG  20  
5 n DT  21  
5 n DC  22  
5 n DT  23  
5 n DG  24  
5 n DG  25  
5 n DT  26  
5 n DG  27  
5 n DC  28  
5 n DG  29  
5 n DT  30  
5 n DG  31  
#
_ma_data.content_type "model coordinates"
_ma_data.id           1
_ma_data.name         Model
#
_ma_model_list.data_id          1
_ma_model_list.model_group_id   1
_ma_model_list.model_group_name "AlphaFold-beta-20231127 (927599d6-1efe-4fa9-85d2-a29f909d212e @ 2024-12-02 03:34:47)"
_ma_model_list.model_id         1
_ma_model_list.model_name       "Top ranked model"
_ma_model_list.model_type       "Ab initio model"
_ma_model_list.ordinal_id       1
#
loop_
_ma_protocol_step.method_type
_ma_protocol_step.ordinal_id
_ma_protocol_step.protocol_id
_ma_protocol_step.step_id
"coevolution MSA" 1 1 1 
"template search" 2 1 2 
modeling          3 1 3 
#
loop_
_ma_qa_metric.id
_ma_qa_metric.mode
_ma_qa_metric.name
_ma_qa_metric.software_group_id
_ma_qa_metric.type
1 global pLDDT 1 pLDDT 
2 local  pLDDT 1 pLDDT 
#
_ma_qa_metric_global.metric_id    1
_ma_qa_metric_global.metric_value 58.77
_ma_qa_metric_global.model_id     1
_ma_qa_metric_global.ordinal_id   1
#
_ma_software_group.group_id    1
_ma_software_group.ordinal_id  1
_ma_software_group.software_id 1
#
loop_
_ma_target_entity.data_id
_ma_target_entity.entity_id
_ma_target_entity.origin
1 1 . 
1 2 . 
1 3 . 
1 4 . 
1 5 . 
#
loop_
_ma_target_entity_instance.asym_id
_ma_target_entity_instance.details
_ma_target_entity_instance.entity_id
A . 1 
B . 2 
C . 3 
D . 4 
E . 5 
#
loop_
_pdbx_data_usage.details
_pdbx_data_usage.id
_pdbx_data_usage.type
_pdbx_data_usage.url
;NON-COMMERCIAL USE ONLY, BY USING THIS FILE YOU AGREE TO THE TERMS OF USE FOUND
AT alphafoldserver.com/output-terms.
;
1 license    ? 
;THE INFORMATION IS NOT INTENDED FOR, HAS NOT BEEN VALIDATED FOR, AND IS NOT
APPROVED FOR CLINICAL USE. IT SHOULD NOT BE USED FOR CLINICAL PURPOSE OR RELIED
ON FOR MEDICAL OR OTHER PROFESSIONAL ADVICE. IT IS THEORETICAL MODELLING ONLY
AND CAUTION SHOULD BE EXERCISED IN ITS USE. IT IS PROVIDED "AS-IS" WITHOUT ANY
WARRANTY OF ANY KIND, WHETHER EXPRESSED OR IMPLIED. NO WARRANTY IS GIVEN THAT
USE OF THE INFORMATION SHALL NOT INFRINGE THE RIGHTS OF ANY THIRD PARTY.
;
2 disclaimer ? 
#
loop_
_pdbx_poly_seq_scheme.asym_id
_pdbx_poly_seq_scheme.auth_seq_num
_pdbx_poly_seq_scheme.entity_id
_pdbx_poly_seq_scheme.hetero
_pdbx_poly_seq_scheme.mon_id
_pdbx_poly_seq_scheme.pdb_ins_code
_pdbx_poly_seq_scheme.pdb_seq_num
_pdbx_poly_seq_scheme.pdb_strand_id
_pdbx_poly_seq_scheme.seq_id
A 1   1 n MET . 1   A 1   
A 2   1 n PRO . 2   A 2   
A 3   1 n ARG . 3   A 3   
A 4   1 n CYS . 4   A 4   
A 5   1 n ASN . 5   A 5   
A 6   1 n LYS . 6   A 6   
A 7   1 n CYS . 7   A 7   
A 8   1 n LEU . 8   A 8   
A 9   1 n SER . 9   A 9   
A 10  1 n GLU . 10  A 10  
A 11  1 n ASN . 11  A 11  
A 12  1 n ASP . 12  A 12  
A 13  1 n SER . 13  A 13  
A 14  1 n ALA . 14  A 14  
A 15  1 n SER . 15  A 15  
A 16  1 n GLU . 16  A 16  
A 17  1 n ASP . 17  A 17  
A 18  1 n ARG . 18  A 18  
A 19  1 n HIS . 19  A 19  
A 20  1 n TRP . 20  A 20  
A 21  1 n HIS . 21  A 21  
A 22  1 n ARG . 22  A 22  
A 23  1 n THR . 23  A 23  
A 24  1 n ALA . 24  A 24  
A 25  1 n THR . 25  A 25  
A 26  1 n LEU . 26  A 26  
A 27  1 n PHE . 27  A 27  
A 28  1 n MET . 28  A 28  
A 29  1 n ASN . 29  A 29  
A 30  1 n CYS . 30  A 30  
A 31  1 n VAL . 31  A 31  
A 32  1 n SER . 32  A 32  
A 33  1 n ASN . 33  A 33  
A 34  1 n GLY . 34  A 34  
A 35  1 n THR . 35  A 35  
A 36  1 n VAL . 36  A 36  
A 37  1 n TYR . 37  A 37  
A 38  1 n GLU . 38  A 38  
A 39  1 n GLU . 39  A 39  
A 40  1 n ALA . 40  A 40  
A 41  1 n VAL . 41  A 41  
A 42  1 n GLY . 42  A 42  
A 43  1 n ARG . 43  A 43  
A 44  1 n GLU . 44  A 44  
A 45  1 n GLY . 45  A 45  
A 46  1 n CYS . 46  A 46  
A 47  1 n TRP . 47  A 47  
A 48  1 n ALA . 48  A 48  
A 49  1 n ARG . 49  A 49  
A 50  1 n LEU . 50  A 50  
A 51  1 n CYS . 51  A 51  
A 52  1 n ASP . 52  A 52  
A 53  1 n GLY . 53  A 53  
A 54  1 n CYS . 54  A 54  
A 55  1 n CYS . 55  A 55  
A 56  1 n THR . 56  A 56  
A 57  1 n VAL . 57  A 57  
A 58  1 n PRO . 58  A 58  
A 59  1 n SER . 59  A 59  
A 60  1 n VAL . 60  A 60  
A 61  1 n VAL . 61  A 61  
A 62  1 n TYR . 62  A 62  
A 63  1 n CYS . 63  A 63  
A 64  1 n ARG . 64  A 64  
A 65  1 n ALA . 65  A 65  
A 66  1 n ASP . 66  A 66  
A 67  1 n SER . 67  A 67  
A 68  1 n ALA . 68  A 68  
A 69  1 n TYR . 69  A 69  
A 70  1 n LEU . 70  A 70  
A 71  1 n CYS . 71  A 71  
A 72  1 n ALA . 72  A 72  
A 73  1 n SER . 73  A 73  
A 74  1 n CYS . 74  A 74  
A 75  1 n ASP . 75  A 75  
A 76  1 n ALA . 76  A 76  
A 77  1 n GLN . 77  A 77  
A 78  1 n ILE . 78  A 78  
A 79  1 n HIS . 79  A 79  
A 80  1 n ALA . 80  A 80  
A 81  1 n ALA . 81  A 81  
A 82  1 n ASN . 82  A 82  
A 83  1 n ARG . 83  A 83  
A 84  1 n VAL . 84  A 84  
A 85  1 n ALA . 85  A 85  
A 86  1 n SER . 86  A 86  
A 87  1 n ARG . 87  A 87  
A 88  1 n HIS . 88  A 88  
A 89  1 n GLU . 89  A 89  
A 90  1 n ARG . 90  A 90  
A 91  1 n VAL . 91  A 91  
A 92  1 n LEU . 92  A 92  
A 93  1 n LEU . 93  A 93  
A 94  1 n SER . 94  A 94  
A 95  1 n GLU . 95  A 95  
A 96  1 n ALA . 96  A 96  
A 97  1 n TYR . 97  A 97  
A 98  1 n LYS . 98  A 98  
A 99  1 n HIS . 99  A 99  
A 100 1 n ALA . 100 A 100 
A 101 1 n PRO . 101 A 101 
A 102 1 n VAL . 102 A 102 
A 103 1 n MET . 103 A 103 
A 104 1 n LEU . 104 A 104 
A 105 1 n ASP . 105 A 105 
A 106 1 n CYS . 106 A 106 
A 107 1 n HIS . 107 A 107 
A 108 1 n ALA . 108 A 108 
A 109 1 n ASP . 109 A 109 
A 110 1 n ALA . 110 A 110 
A 111 1 n ALA . 111 A 111 
A 112 1 n ALA . 112 A 112 
A 113 1 n LEU . 113 A 113 
A 114 1 n CYS . 114 A 114 
A 115 1 n ALA . 115 A 115 
A 116 1 n ALA . 116 A 116 
A 117 1 n TYR . 117 A 117 
A 118 1 n GLU . 118 A 118 
A 119 1 n ALA . 119 A 119 
A 120 1 n GLN . 120 A 120 
A 121 1 n VAL . 121 A 121 
A 122 1 n HIS . 122 A 122 
A 123 1 n TYR . 123 A 123 
A 124 1 n ALA . 124 A 124 
A 125 1 n ASN . 125 A 125 
A 126 1 n LEU . 126 A 126 
A 127 1 n LEU . 127 A 127 
A 128 1 n THR . 128 A 128 
A 129 1 n VAL . 129 A 129 
A 130 1 n MET . 130 A 130 
A 131 1 n HIS . 131 A 131 
A 132 1 n GLN . 132 A 132 
A 133 1 n ARG . 133 A 133 
A 134 1 n MET . 134 A 134 
A 135 1 n PRO . 135 A 135 
A 136 1 n VAL . 136 A 136 
A 137 1 n VAL . 137 A 137 
A 138 1 n SER . 138 A 138 
A 139 1 n HIS . 139 A 139 
A 140 1 n PRO . 140 A 140 
A 141 1 n ALA . 141 A 141 
A 142 1 n VAL . 142 A 142 
A 143 1 n ALA . 143 A 143 
A 144 1 n ILE . 144 A 144 
A 145 1 n PRO . 145 A 145 
A 146 1 n PRO . 146 A 146 
A 147 1 n VAL . 147 A 147 
A 148 1 n SER . 148 A 148 
A 149 1 n LEU . 149 A 149 
A 150 1 n PHE . 150 A 150 
A 151 1 n ALA . 151 A 151 
A 152 1 n GLU . 152 A 152 
A 153 1 n ALA . 153 A 153 
A 154 1 n GLU . 154 A 154 
A 155 1 n ALA . 155 A 155 
A 156 1 n THR . 156 A 156 
A 157 1 n ALA . 157 A 157 
A 158 1 n PRO . 158 A 158 
A 159 1 n VAL . 159 A 159 
A 160 1 n LEU . 160 A 160 
A 161 1 n GLY . 161 A 161 
A 162 1 n ARG . 162 A 162 
A 163 1 n LYS . 163 A 163 
A 164 1 n GLU . 164 A 164 
A 165 1 n GLU . 165 A 165 
A 166 1 n ASP . 166 A 166 
A 167 1 n THR . 167 A 167 
A 168 1 n SER . 168 A 168 
A 169 1 n TRP . 169 A 169 
A 170 1 n LEU . 170 A 170 
A 171 1 n LEU . 171 A 171 
A 172 1 n LEU . 172 A 172 
A 173 1 n SER . 173 A 173 
A 174 1 n LYS . 174 A 174 
A 175 1 n ASP . 175 A 175 
A 176 1 n SER . 176 A 176 
A 177 1 n ASP . 177 A 177 
A 178 1 n ASN . 178 A 178 
A 179 1 n HIS . 179 A 179 
A 180 1 n ASN . 180 A 180 
A 181 1 n ARG . 181 A 181 
A 182 1 n SER . 182 A 182 
A 183 1 n GLY . 183 A 183 
A 184 1 n ASN . 184 A 184 
A 185 1 n ASN . 185 A 185 
A 186 1 n SER . 186 A 186 
A 187 1 n SER . 187 A 187 
A 188 1 n THR . 188 A 188 
A 189 1 n SER . 189 A 189 
A 190 1 n SER . 190 A 190 
A 191 1 n SER . 191 A 191 
A 192 1 n SER . 192 A 192 
A 193 1 n GLN . 193 A 193 
A 194 1 n TYR . 194 A 194 
A 195 1 n PHE . 195 A 195 
A 196 1 n GLY . 196 A 196 
A 197 1 n GLU . 197 A 197 
A 198 1 n VAL . 198 A 198 
A 199 1 n ASP . 199 A 199 
A 200 1 n GLN . 200 A 200 
A 201 1 n TYR . 201 A 201 
A 202 1 n PHE . 202 A 202 
A 203 1 n ASP . 203 A 203 
A 204 1 n LEU . 204 A 204 
A 205 1 n VAL . 205 A 205 
A 206 1 n GLY . 206 A 206 
A 207 1 n TYR . 207 A 207 
A 208 1 n ASN . 208 A 208 
A 209 1 n SER . 209 A 209 
A 210 1 n TYR . 210 A 210 
A 211 1 n TYR . 211 A 211 
A 212 1 n ASP . 212 A 212 
A 213 1 n SER . 213 A 213 
A 214 1 n HIS . 214 A 214 
A 215 1 n MET . 215 A 215 
A 216 1 n SER . 216 A 216 
A 217 1 n ASN . 217 A 217 
A 218 1 n GLN . 218 A 218 
A 219 1 n GLU . 219 A 219 
A 220 1 n GLN . 220 A 220 
A 221 1 n TYR . 221 A 221 
A 222 1 n VAL . 222 A 222 
A 223 1 n MET . 223 A 223 
A 224 1 n GLN . 224 A 224 
A 225 1 n GLU . 225 A 225 
A 226 1 n GLN . 226 A 226 
A 227 1 n GLN . 227 A 227 
A 228 1 n HIS . 228 A 228 
A 229 1 n LEU . 229 A 229 
A 230 1 n GLN . 230 A 230 
A 231 1 n GLN . 231 A 231 
A 232 1 n MET . 232 A 232 
A 233 1 n GLN . 233 A 233 
A 234 1 n LYS . 234 A 234 
A 235 1 n GLU . 235 A 235 
A 236 1 n TYR . 236 A 236 
A 237 1 n ALA . 237 A 237 
A 238 1 n GLU . 238 A 238 
A 239 1 n GLN . 239 A 239 
A 240 1 n GLN . 240 A 240 
A 241 1 n MET . 241 A 241 
A 242 1 n GLN . 242 A 242 
A 243 1 n LYS . 243 A 243 
A 244 1 n GLU . 244 A 244 
A 245 1 n TYR . 245 A 245 
A 246 1 n VAL . 246 A 246 
A 247 1 n GLU . 247 A 247 
A 248 1 n ASN . 248 A 248 
A 249 1 n GLU . 249 A 249 
A 250 1 n GLY . 250 A 250 
A 251 1 n SER . 251 A 251 
A 252 1 n GLU . 252 A 252 
A 253 1 n CYS . 253 A 253 
A 254 1 n ILE . 254 A 254 
A 255 1 n VAL . 255 A 255 
A 256 1 n PRO . 256 A 256 
A 257 1 n SER . 257 A 257 
A 258 1 n GLN . 258 A 258 
A 259 1 n SER . 259 A 259 
A 260 1 n THR . 260 A 260 
A 261 1 n ILE . 261 A 261 
A 262 1 n VAL . 262 A 262 
A 263 1 n ARG . 263 A 263 
A 264 1 n ARG . 264 A 264 
A 265 1 n PRO . 265 A 265 
A 266 1 n HIS . 266 A 266 
A 267 1 n GLN . 267 A 267 
A 268 1 n SER . 268 A 268 
A 269 1 n GLY . 269 A 269 
A 270 1 n TYR . 270 A 270 
A 271 1 n ALA . 271 A 271 
A 272 1 n PRO . 272 A 272 
A 273 1 n LEU . 273 A 273 
A 274 1 n VAL . 274 A 274 
A 275 1 n GLY . 275 A 275 
A 276 1 n ALA . 276 A 276 
A 277 1 n GLU . 277 A 277 
A 278 1 n GLN . 278 A 278 
A 279 1 n ALA . 279 A 279 
A 280 1 n ALA . 280 A 280 
A 281 1 n SER . 281 A 281 
A 282 1 n ALA . 282 A 282 
A 283 1 n THR . 283 A 283 
A 284 1 n ALA . 284 A 284 
A 285 1 n GLY . 285 A 285 
A 286 1 n ALA . 286 A 286 
A 287 1 n SER . 287 A 287 
A 288 1 n ALA . 288 A 288 
A 289 1 n TYR . 289 A 289 
A 290 1 n THR . 290 A 290 
A 291 1 n ASP . 291 A 291 
A 292 1 n SER . 292 A 292 
A 293 1 n VAL . 293 A 293 
A 294 1 n ASN . 294 A 294 
A 295 1 n ASN . 295 A 295 
A 296 1 n SER . 296 A 296 
A 297 1 n ILE . 297 A 297 
A 298 1 n SER . 298 A 298 
A 299 1 n PHE . 299 A 299 
A 300 1 n SER . 300 A 300 
A 301 1 n MET . 301 A 301 
A 302 1 n GLU . 302 A 302 
A 303 1 n ALA . 303 A 303 
A 304 1 n GLY . 304 A 304 
A 305 1 n ILE . 305 A 305 
A 306 1 n VAL . 306 A 306 
A 307 1 n PRO . 307 A 307 
A 308 1 n ASP . 308 A 308 
A 309 1 n ASN . 309 A 309 
A 310 1 n THR . 310 A 310 
A 311 1 n VAL . 311 A 311 
A 312 1 n GLN . 312 A 312 
A 313 1 n SER . 313 A 313 
A 314 1 n SER . 314 A 314 
A 315 1 n ILE . 315 A 315 
A 316 1 n LEU . 316 A 316 
A 317 1 n ARG . 317 A 317 
A 318 1 n PRO . 318 A 318 
A 319 1 n ALA . 319 A 319 
A 320 1 n GLY . 320 A 320 
A 321 1 n ALA . 321 A 321 
A 322 1 n ILE . 322 A 322 
A 323 1 n GLY . 323 A 323 
A 324 1 n LEU . 324 A 324 
A 325 1 n PHE . 325 A 325 
A 326 1 n SER . 326 A 326 
A 327 1 n SER . 327 A 327 
A 328 1 n PRO . 328 A 328 
A 329 1 n SER . 329 A 329 
A 330 1 n LEU . 330 A 330 
A 331 1 n GLN . 331 A 331 
A 332 1 n THR . 332 A 332 
A 333 1 n PRO . 333 A 333 
A 334 1 n LEU . 334 A 334 
A 335 1 n HIS . 335 A 335 
A 336 1 n PHE . 336 A 336 
A 337 1 n SER . 337 A 337 
A 338 1 n SER . 338 A 338 
A 339 1 n LYS . 339 A 339 
A 340 1 n GLU . 340 A 340 
A 341 1 n ARG . 341 A 341 
A 342 1 n GLU . 342 A 342 
A 343 1 n ALA . 343 A 343 
A 344 1 n ARG . 344 A 344 
A 345 1 n VAL . 345 A 345 
A 346 1 n LEU . 346 A 346 
A 347 1 n ARG . 347 A 347 
A 348 1 n TYR . 348 A 348 
A 349 1 n LYS . 349 A 349 
A 350 1 n GLU . 350 A 350 
A 351 1 n LYS . 351 A 351 
A 352 1 n LYS . 352 A 352 
A 353 1 n LYS . 353 A 353 
A 354 1 n SER . 354 A 354 
A 355 1 n ARG . 355 A 355 
A 356 1 n LYS . 356 A 356 
A 357 1 n PHE . 357 A 357 
A 358 1 n GLU . 358 A 358 
A 359 1 n LYS . 359 A 359 
A 360 1 n THR . 360 A 360 
A 361 1 n THR . 361 A 361 
A 362 1 n ARG . 362 A 362 
A 363 1 n TYR . 363 A 363 
A 364 1 n ALA . 364 A 364 
A 365 1 n THR . 365 A 365 
A 366 1 n ARG . 366 A 366 
A 367 1 n LYS . 367 A 367 
A 368 1 n ALA . 368 A 368 
A 369 1 n TYR . 369 A 369 
A 370 1 n ALA . 370 A 370 
A 371 1 n GLU . 371 A 371 
A 372 1 n ALA . 372 A 372 
A 373 1 n ARG . 373 A 373 
A 374 1 n PRO . 374 A 374 
A 375 1 n ARG . 375 A 375 
A 376 1 n ILE . 376 A 376 
A 377 1 n LYS . 377 A 377 
A 378 1 n GLY . 378 A 378 
A 379 1 n ARG . 379 A 379 
A 380 1 n PHE . 380 A 380 
A 381 1 n ALA . 381 A 381 
A 382 1 n LYS . 382 A 382 
A 383 1 n ARG . 383 A 383 
A 384 1 n SER . 384 A 384 
A 385 1 n ASP . 385 A 385 
A 386 1 n ALA . 386 A 386 
A 387 1 n GLU . 387 A 387 
A 388 1 n MET . 388 A 388 
A 389 1 n GLU . 389 A 389 
A 390 1 n VAL . 390 A 390 
A 391 1 n ASP . 391 A 391 
A 392 1 n GLN . 392 A 392 
A 393 1 n THR . 393 A 393 
A 394 1 n PHE . 394 A 394 
A 395 1 n SER . 395 A 395 
A 396 1 n THR . 396 A 396 
A 397 1 n ALA . 397 A 397 
A 398 1 n ALA . 398 A 398 
A 399 1 n LEU . 399 A 399 
A 400 1 n SER . 400 A 400 
A 401 1 n ASP . 401 A 401 
A 402 1 n SER . 402 A 402 
A 403 1 n SER . 403 A 403 
A 404 1 n TYR . 404 A 404 
A 405 1 n SER . 405 A 405 
A 406 1 n THR . 406 A 406 
A 407 1 n VAL . 407 A 407 
A 408 1 n PRO . 408 A 408 
A 409 1 n TRP . 409 A 409 
A 410 1 n PHE . 410 A 410 
B 1   2 n GLU . 1   B 1   
B 2   2 n PRO . 2   B 2   
B 3   2 n GLN . 3   B 3   
B 4   2 n ASN . 4   B 4   
B 5   2 n GLN . 5   B 5   
B 6   2 n SER . 6   B 6   
B 7   2 n GLN . 7   B 7   
B 8   2 n GLN . 8   B 8   
B 9   2 n LEU . 9   B 9   
B 10  2 n PRO . 10  B 10  
B 11  2 n GLN . 11  B 11  
B 12  2 n PRO . 12  B 12  
B 13  2 n GLN . 13  B 13  
B 14  2 n LEU . 14  B 14  
B 15  2 n GLN . 15  B 15  
B 16  2 n LEU . 16  B 16  
B 17  2 n HIS . 17  B 17  
B 18  2 n PRO . 18  B 18  
B 19  2 n GLN . 19  B 19  
B 20  2 n VAL . 20  B 20  
B 21  2 n GLN . 21  B 21  
B 22  2 n GLN . 22  B 22  
B 23  2 n PRO . 23  B 23  
B 24  2 n PRO . 24  B 24  
B 25  2 n GLN . 25  B 25  
B 26  2 n PRO . 26  B 26  
B 27  2 n GLN . 27  B 27  
B 28  2 n PRO . 28  B 28  
B 29  2 n GLN . 29  B 29  
B 30  2 n LEU . 30  B 30  
B 31  2 n HIS . 31  B 31  
B 32  2 n PRO . 32  B 32  
B 33  2 n GLN . 33  B 33  
B 34  2 n SER . 34  B 34  
B 35  2 n GLN . 35  B 35  
B 36  2 n GLN . 36  B 36  
B 37  2 n PRO . 37  B 37  
B 38  2 n LEU . 38  B 38  
B 39  2 n GLN . 39  B 39  
B 40  2 n PRO . 40  B 40  
B 41  2 n GLN . 41  B 41  
B 42  2 n LEU . 42  B 42  
B 43  2 n GLN . 43  B 43  
B 44  2 n PRO . 44  B 44  
B 45  2 n TYR . 45  B 45  
B 46  2 n THR . 46  B 46  
B 47  2 n GLN . 47  B 47  
B 48  2 n ALA . 48  B 48  
B 49  2 n GLN . 49  B 49  
B 50  2 n PRO . 50  B 50  
B 51  2 n GLN . 51  B 51  
B 52  2 n GLN . 52  B 52  
B 53  2 n PRO . 53  B 53  
B 54  2 n LEU . 54  B 54  
B 55  2 n GLN . 55  B 55  
B 56  2 n PRO . 56  B 56  
B 57  2 n GLN . 57  B 57  
B 58  2 n LEU . 58  B 58  
B 59  2 n GLN . 59  B 59  
B 60  2 n PRO . 60  B 60  
B 61  2 n TYR . 61  B 61  
B 62  2 n THR . 62  B 62  
B 63  2 n GLN . 63  B 63  
B 64  2 n ALA . 64  B 64  
B 65  2 n GLN . 65  B 65  
B 66  2 n PRO . 66  B 66  
B 67  2 n GLN . 67  B 67  
B 68  2 n GLN . 68  B 68  
B 69  2 n PRO . 69  B 69  
B 70  2 n LEU . 70  B 70  
B 71  2 n GLN . 71  B 71  
B 72  2 n PRO . 72  B 72  
B 73  2 n GLN . 73  B 73  
B 74  2 n LEU . 74  B 74  
B 75  2 n GLN . 75  B 75  
B 76  2 n PRO . 76  B 76  
B 77  2 n TYR . 77  B 77  
B 78  2 n THR . 78  B 78  
B 79  2 n GLN . 79  B 79  
B 80  2 n ALA . 80  B 80  
B 81  2 n GLN . 81  B 81  
B 82  2 n PRO . 82  B 82  
B 83  2 n GLN . 83  B 83  
B 84  2 n GLN . 84  B 84  
B 85  2 n PRO . 85  B 85  
B 86  2 n LEU . 86  B 86  
B 87  2 n GLN . 87  B 87  
B 88  2 n PRO . 88  B 88  
B 89  2 n GLN . 89  B 89  
B 90  2 n LEU . 90  B 90  
B 91  2 n GLN . 91  B 91  
B 92  2 n PRO . 92  B 92  
B 93  2 n TYR . 93  B 93  
B 94  2 n THR . 94  B 94  
B 95  2 n GLN . 95  B 95  
B 96  2 n ALA . 96  B 96  
B 97  2 n GLN . 97  B 97  
B 98  2 n PRO . 98  B 98  
B 99  2 n GLN . 99  B 99  
B 100 2 n GLN . 100 B 100 
B 101 2 n PRO . 101 B 101 
B 102 2 n LEU . 102 B 102 
B 103 2 n GLN . 103 B 103 
B 104 2 n PRO . 104 B 104 
B 105 2 n GLN . 105 B 105 
B 106 2 n LEU . 106 B 106 
B 107 2 n GLN . 107 B 107 
B 108 2 n PRO . 108 B 108 
C 1   3 n ASN . 1   C 1   
C 2   3 n SER . 2   C 2   
C 3   3 n PHE . 3   C 3   
C 4   3 n HIS . 4   C 4   
C 5   3 n LEU . 5   C 5   
C 6   3 n LYS . 6   C 6   
C 7   3 n GLN . 7   C 7   
C 8   3 n CYS . 8   C 8   
C 9   3 n VAL . 9   C 9   
C 10  3 n LYS . 10  C 10  
C 11  3 n ARG . 11  C 11  
C 12  3 n TYR . 12  C 12  
C 13  3 n SER . 13  C 13  
C 14  3 n SER . 14  C 14  
C 15  3 n PHE . 15  C 15  
C 16  3 n ASP . 16  C 16  
C 17  3 n PHE . 17  C 17  
C 18  3 n LEU . 18  C 18  
C 19  3 n THR . 19  C 19  
C 20  3 n GLU . 20  C 20  
C 21  3 n ILE . 21  C 21  
C 22  3 n VAL . 22  C 22  
C 23  3 n ASN . 23  C 23  
C 24  3 n LYS . 24  C 24  
C 25  3 n VAL . 25  C 25  
C 26  3 n PRO . 26  C 26  
C 27  3 n ASP . 27  C 27  
C 28  3 n LEU . 28  C 28  
C 29  3 n GLY . 29  C 29  
C 30  3 n GLY . 30  C 30  
C 31  3 n GLY . 31  C 31  
C 32  3 n GLU . 32  C 32  
C 33  3 n SER . 33  C 33  
C 34  3 n CYS . 34  C 34  
C 35  3 n GLY . 35  C 35  
C 36  3 n ASP . 36  C 36  
C 37  3 n GLU . 37  C 37  
C 38  3 n ARG . 38  C 38  
C 39  3 n GLY . 39  C 39  
C 40  3 n LEU . 40  C 40  
C 41  3 n PRO . 41  C 41  
C 42  3 n ARG . 42  C 42  
C 43  3 n ARG . 43  C 43  
C 44  3 n ARG . 44  C 44  
C 45  3 n LYS . 45  C 45  
C 46  3 n PHE . 46  C 46  
C 47  3 n SER . 47  C 47  
C 48  3 n ASN . 48  C 48  
C 49  3 n GLY . 49  C 49  
C 50  3 n SER . 50  C 50  
C 51  3 n ASP . 51  C 51  
C 52  3 n PRO . 52  C 52  
C 53  3 n GLU . 53  C 53  
C 54  3 n ASN . 54  C 54  
C 55  3 n GLU . 55  C 55  
C 56  3 n GLU . 56  C 56  
C 57  3 n PRO . 57  C 57  
C 58  3 n ARG . 58  C 58  
C 59  3 n SER . 59  C 59  
C 60  3 n SER . 60  C 60  
C 61  3 n LYS . 61  C 61  
C 62  3 n MET . 62  C 62  
C 63  3 n PRO . 63  C 63  
C 64  3 n ILE . 64  C 64  
C 65  3 n ARG . 65  C 65  
C 66  3 n ASN . 66  C 66  
C 67  3 n LEU . 67  C 67  
C 68  3 n ASN . 68  C 68  
C 69  3 n THR . 69  C 69  
C 70  3 n SER . 70  C 70  
C 71  3 n PRO . 71  C 71  
C 72  3 n ARG . 72  C 72  
C 73  3 n GLY . 73  C 73  
C 74  3 n ARG . 74  C 74  
C 75  3 n GLY . 75  C 75  
C 76  3 n ARG . 76  C 76  
C 77  3 n GLY . 77  C 77  
C 78  3 n ARG . 78  C 78  
C 79  3 n GLY . 79  C 79  
C 80  3 n ARG . 80  C 80  
C 81  3 n GLY . 81  C 81  
C 82  3 n ARG . 82  C 82  
C 83  3 n GLY . 83  C 83  
C 84  3 n ARG . 84  C 84  
C 85  3 n PRO . 85  C 85  
C 86  3 n PRO . 86  C 86  
C 87  3 n THR . 87  C 87  
C 88  3 n LYS . 88  C 88  
C 89  3 n ARG . 89  C 89  
C 90  3 n LYS . 90  C 90  
C 91  3 n GLU . 91  C 91  
C 92  3 n ILE . 92  C 92  
C 93  3 n GLY . 93  C 93  
C 94  3 n TYR . 94  C 94  
C 95  3 n VAL . 95  C 95  
C 96  3 n GLN . 96  C 96  
C 97  3 n PHE . 97  C 97  
C 98  3 n GLU . 98  C 98  
C 99  3 n ASP . 99  C 99  
C 100 3 n GLU . 100 C 100 
C 101 3 n SER . 101 C 101 
C 102 3 n SER . 102 C 102 
C 103 3 n MET . 103 C 103 
C 104 3 n PHE . 104 C 104 
C 105 3 n ALA . 105 C 105 
C 106 3 n GLU . 106 C 106 
C 107 3 n GLN . 107 C 107 
C 108 3 n SER . 108 C 108 
C 109 3 n GLU . 109 C 109 
C 110 3 n PRO . 110 C 110 
C 111 3 n LEU . 111 C 111 
C 112 3 n PRO . 112 C 112 
C 113 3 n GLY . 113 C 113 
C 114 3 n ASP . 114 C 114 
C 115 3 n GLU . 115 C 115 
C 116 3 n ILE . 116 C 116 
C 117 3 n VAL . 117 C 117 
C 118 3 n PRO . 118 C 118 
C 119 3 n GLU . 119 C 119 
C 120 3 n THR . 120 C 120 
C 121 3 n ASN . 121 C 121 
C 122 3 n ARG . 122 C 122 
C 123 3 n GLY . 123 C 123 
C 124 3 n ASN . 124 C 124 
C 125 3 n GLU . 125 C 125 
C 126 3 n SER . 126 C 126 
C 127 3 n ILE . 127 C 127 
C 128 3 n PRO . 128 C 128 
C 129 3 n GLN . 129 C 129 
C 130 3 n SER . 130 C 130 
C 131 3 n SER . 131 C 131 
C 132 3 n HIS . 132 C 132 
C 133 3 n PRO . 133 C 133 
C 134 3 n VAL . 134 C 134 
C 135 3 n ALA . 135 C 135 
C 136 3 n GLU . 136 C 136 
C 137 3 n ALA . 137 C 137 
C 138 3 n PRO . 138 C 138 
C 139 3 n SER . 139 C 139 
C 140 3 n ALA . 140 C 140 
C 141 3 n ALA . 141 C 141 
C 142 3 n THR . 142 C 142 
C 143 3 n PRO . 143 C 143 
C 144 3 n ALA . 144 C 144 
C 145 3 n VAL . 145 C 145 
C 146 3 n THR . 146 C 146 
C 147 3 n SER . 147 C 147 
C 148 3 n LYS . 148 C 148 
C 149 3 n VAL . 149 C 149 
C 150 3 n GLU . 150 C 150 
C 151 3 n GLU . 151 C 151 
C 152 3 n ALA . 152 C 152 
D 1   4 n DC  . 1   D 1   
D 2   4 n DA  . 2   D 2   
D 3   4 n DC  . 3   D 3   
D 4   4 n DG  . 4   D 4   
D 5   4 n DC  . 5   D 5   
D 6   4 n DA  . 6   D 6   
D 7   4 n DC  . 7   D 7   
D 8   4 n DC  . 8   D 8   
D 9   4 n DA  . 9   D 9   
D 10  4 n DG  . 10  D 10  
D 11  4 n DA  . 11  D 11  
D 12  4 n DC  . 12  D 12  
D 13  4 n DC  . 13  D 13  
D 14  4 n DA  . 14  D 14  
D 15  4 n DC  . 15  D 15  
D 16  4 n DA  . 16  D 16  
D 17  4 n DC  . 17  D 17  
D 18  4 n DC  . 18  D 18  
D 19  4 n DA  . 19  D 19  
D 20  4 n DG  . 20  D 20  
D 21  4 n DA  . 21  D 21  
D 22  4 n DA  . 22  D 22  
D 23  4 n DA  . 23  D 23  
D 24  4 n DC  . 24  D 24  
D 25  4 n DA  . 25  D 25  
D 26  4 n DA  . 26  D 26  
D 27  4 n DA  . 27  D 27  
D 28  4 n DC  . 28  D 28  
D 29  4 n DA  . 29  D 29  
D 30  4 n DA  . 30  D 30  
D 31  4 n DA  . 31  D 31  
E 1   5 n DT  . 1   E 1   
E 2   5 n DT  . 2   E 2   
E 3   5 n DT  . 3   E 3   
E 4   5 n DG  . 4   E 4   
E 5   5 n DT  . 5   E 5   
E 6   5 n DT  . 6   E 6   
E 7   5 n DT  . 7   E 7   
E 8   5 n DG  . 8   E 8   
E 9   5 n DT  . 9   E 9   
E 10  5 n DT  . 10  E 10  
E 11  5 n DT  . 11  E 11  
E 12  5 n DC  . 12  E 12  
E 13  5 n DT  . 13  E 13  
E 14  5 n DG  . 14  E 14  
E 15  5 n DG  . 15  E 15  
E 16  5 n DT  . 16  E 16  
E 17  5 n DG  . 17  E 17  
E 18  5 n DT  . 18  E 18  
E 19  5 n DG  . 19  E 19  
E 20  5 n DG  . 20  E 20  
E 21  5 n DT  . 21  E 21  
E 22  5 n DC  . 22  E 22  
E 23  5 n DT  . 23  E 23  
E 24  5 n DG  . 24  E 24  
E 25  5 n DG  . 25  E 25  
E 26  5 n DT  . 26  E 26  
E 27  5 n DG  . 27  E 27  
E 28  5 n DC  . 28  E 28  
E 29  5 n DG  . 29  E 29  
E 30  5 n DT  . 30  E 30  
E 31  5 n DG  . 31  E 31  
#
_software.classification other
_software.date           ?
_software.description    "Structure prediction"
_software.name           AlphaFold
_software.pdbx_ordinal   1
_software.type           package
_software.version        "AlphaFold-beta-20231127 (927599d6-1efe-4fa9-85d2-a29f909d212e @ 2024-12-02 03:34:47)"
#
loop_
_struct_asym.entity_id
_struct_asym.id
1 A 
2 B 
3 C 
4 D 
5 E 
#
loop_
_atom_site.group_PDB
_atom_site.id
_atom_site.type_symbol
_atom_site.label_atom_id
_atom_site.label_alt_id
_atom_site.label_comp_id
_atom_site.label_asym_id
_atom_site.label_entity_id
_atom_site.label_seq_id
_atom_site.pdbx_PDB_ins_code
_atom_site.Cartn_x
_atom_site.Cartn_y
_atom_site.Cartn_z
_atom_site.occupancy
_atom_site.B_iso_or_equiv
_atom_site.auth_seq_id
_atom_site.auth_asym_id
_atom_site.pdbx_PDB_model_num
ATOM 1    N N     . MET A 1 1   ? -55.132 -11.684 -48.843  1.00 24.54 1   A 1 
ATOM 2    C CA    . MET A 1 1   ? -55.285 -12.196 -50.224  1.00 31.84 1   A 1 
ATOM 3    C C     . MET A 1 1   ? -53.998 -12.280 -51.061  1.00 34.17 1   A 1 
ATOM 4    O O     . MET A 1 1   ? -53.724 -13.386 -51.483  1.00 28.25 1   A 1 
ATOM 5    C CB    . MET A 1 1   ? -56.340 -11.416 -51.023  1.00 29.26 1   A 1 
ATOM 6    C CG    . MET A 1 1   ? -57.752 -11.964 -50.861  1.00 25.33 1   A 1 
ATOM 7    S SD    . MET A 1 1   ? -58.832 -11.330 -52.163  1.00 21.38 1   A 1 
ATOM 8    C CE    . MET A 1 1   ? -60.321 -12.298 -51.850  1.00 19.56 1   A 1 
ATOM 9    N N     . PRO A 1 2   ? -53.296 -11.192 -51.400  1.00 25.23 2   A 1 
ATOM 10   C CA    . PRO A 1 2   ? -52.747 -11.099 -52.751  1.00 31.57 2   A 1 
ATOM 11   C C     . PRO A 1 2   ? -51.635 -12.123 -53.032  1.00 32.50 2   A 1 
ATOM 12   O O     . PRO A 1 2   ? -50.733 -12.354 -52.234  1.00 29.19 2   A 1 
ATOM 13   C CB    . PRO A 1 2   ? -52.288 -9.645  -52.908  1.00 29.21 2   A 1 
ATOM 14   C CG    . PRO A 1 2   ? -51.976 -9.226  -51.488  1.00 28.88 2   A 1 
ATOM 15   C CD    . PRO A 1 2   ? -53.029 -9.993  -50.661  1.00 32.32 2   A 1 
ATOM 16   N N     . ARG A 1 3   ? -51.798 -12.762 -54.208  1.00 25.31 3   A 1 
ATOM 17   C CA    . ARG A 1 3   ? -51.137 -13.973 -54.704  1.00 29.41 3   A 1 
ATOM 18   C C     . ARG A 1 3   ? -49.772 -13.746 -55.361  1.00 28.23 3   A 1 
ATOM 19   O O     . ARG A 1 3   ? -49.538 -14.423 -56.354  1.00 26.85 3   A 1 
ATOM 20   C CB    . ARG A 1 3   ? -52.048 -14.611 -55.762  1.00 29.50 3   A 1 
ATOM 21   C CG    . ARG A 1 3   ? -53.221 -15.466 -55.297  1.00 28.29 3   A 1 
ATOM 22   C CD    . ARG A 1 3   ? -53.896 -16.021 -56.562  1.00 27.20 3   A 1 
ATOM 23   N NE    . ARG A 1 3   ? -54.971 -16.969 -56.267  1.00 24.98 3   A 1 
ATOM 24   C CZ    . ARG A 1 3   ? -55.722 -17.593 -57.158  1.00 23.86 3   A 1 
ATOM 25   N NH1   . ARG A 1 3   ? -55.579 -17.391 -58.451  1.00 21.77 3   A 1 
ATOM 26   N NH2   . ARG A 1 3   ? -56.637 -18.443 -56.789  1.00 19.90 3   A 1 
ATOM 27   N N     . CYS A 1 4   ? -48.902 -12.825 -54.976  1.00 32.24 4   A 1 
ATOM 28   C CA    . CYS A 1 4   ? -47.842 -12.399 -55.901  1.00 39.53 4   A 1 
ATOM 29   C C     . CYS A 1 4   ? -46.967 -13.569 -56.388  1.00 38.34 4   A 1 
ATOM 30   O O     . CYS A 1 4   ? -46.092 -14.051 -55.670  1.00 37.71 4   A 1 
ATOM 31   C CB    . CYS A 1 4   ? -47.017 -11.264 -55.288  1.00 39.30 4   A 1 
ATOM 32   S SG    . CYS A 1 4   ? -46.223 -10.318 -56.623  1.00 34.76 4   A 1 
ATOM 33   N N     . ASN A 1 5   ? -47.271 -14.036 -57.581  1.00 34.93 5   A 1 
ATOM 34   C CA    . ASN A 1 5   ? -46.969 -15.370 -58.138  1.00 40.46 5   A 1 
ATOM 35   C C     . ASN A 1 5   ? -45.638 -15.444 -58.907  1.00 38.58 5   A 1 
ATOM 36   O O     . ASN A 1 5   ? -45.316 -16.521 -59.408  1.00 38.05 5   A 1 
ATOM 37   C CB    . ASN A 1 5   ? -48.114 -15.712 -59.122  1.00 40.62 5   A 1 
ATOM 38   C CG    . ASN A 1 5   ? -49.098 -16.768 -58.686  1.00 38.15 5   A 1 
ATOM 39   O OD1   . ASN A 1 5   ? -49.089 -17.319 -57.600  1.00 38.00 5   A 1 
ATOM 40   N ND2   . ASN A 1 5   ? -50.038 -17.102 -59.550  1.00 39.72 5   A 1 
ATOM 41   N N     . LYS A 1 6   ? -44.956 -14.335 -59.123  1.00 25.76 6   A 1 
ATOM 42   C CA    . LYS A 1 6   ? -43.878 -14.243 -60.130  1.00 29.76 6   A 1 
ATOM 43   C C     . LYS A 1 6   ? -42.744 -15.230 -59.849  1.00 29.06 6   A 1 
ATOM 44   O O     . LYS A 1 6   ? -42.506 -15.536 -58.697  1.00 26.95 6   A 1 
ATOM 45   C CB    . LYS A 1 6   ? -43.305 -12.818 -60.137  1.00 29.25 6   A 1 
ATOM 46   C CG    . LYS A 1 6   ? -44.169 -11.800 -60.891  1.00 29.01 6   A 1 
ATOM 47   C CD    . LYS A 1 6   ? -43.421 -10.467 -60.997  1.00 28.31 6   A 1 
ATOM 48   C CE    . LYS A 1 6   ? -44.183 -9.463  -61.847  1.00 24.33 6   A 1 
ATOM 49   N NZ    . LYS A 1 6   ? -43.418 -8.206  -62.025  1.00 22.50 6   A 1 
ATOM 50   N N     . CYS A 1 7   ? -41.954 -15.602 -60.779  1.00 28.99 7   A 1 
ATOM 51   C CA    . CYS A 1 7   ? -41.834 -16.100 -62.144  1.00 34.87 7   A 1 
ATOM 52   C C     . CYS A 1 7   ? -40.607 -17.028 -62.076  1.00 32.83 7   A 1 
ATOM 53   O O     . CYS A 1 7   ? -40.437 -17.681 -61.054  1.00 32.20 7   A 1 
ATOM 54   C CB    . CYS A 1 7   ? -41.680 -14.941 -63.141  1.00 35.40 7   A 1 
ATOM 55   S SG    . CYS A 1 7   ? -43.282 -14.288 -63.707  1.00 34.64 7   A 1 
ATOM 56   N N     . LEU A 1 8   ? -39.657 -17.092 -62.936  1.00 27.93 8   A 1 
ATOM 57   C CA    . LEU A 1 8   ? -39.574 -17.915 -64.125  1.00 35.41 8   A 1 
ATOM 58   C C     . LEU A 1 8   ? -38.390 -18.883 -64.052  1.00 33.34 8   A 1 
ATOM 59   O O     . LEU A 1 8   ? -38.598 -20.057 -63.800  1.00 31.82 8   A 1 
ATOM 60   C CB    . LEU A 1 8   ? -39.465 -17.010 -65.376  1.00 34.34 8   A 1 
ATOM 61   C CG    . LEU A 1 8   ? -40.734 -16.931 -66.238  1.00 33.05 8   A 1 
ATOM 62   C CD1   . LEU A 1 8   ? -40.584 -15.809 -67.273  1.00 33.77 8   A 1 
ATOM 63   C CD2   . LEU A 1 8   ? -41.018 -18.235 -66.981  1.00 38.02 8   A 1 
ATOM 64   N N     . SER A 1 9   ? -37.212 -18.440 -64.391  1.00 35.82 9   A 1 
ATOM 65   C CA    . SER A 1 9   ? -36.404 -19.211 -65.352  1.00 39.90 9   A 1 
ATOM 66   C C     . SER A 1 9   ? -35.325 -20.147 -64.806  1.00 37.89 9   A 1 
ATOM 67   O O     . SER A 1 9   ? -35.065 -20.217 -63.622  1.00 36.06 9   A 1 
ATOM 68   C CB    . SER A 1 9   ? -35.823 -18.267 -66.403  1.00 38.47 9   A 1 
ATOM 69   O OG    . SER A 1 9   ? -35.050 -17.244 -65.788  1.00 36.61 9   A 1 
ATOM 70   N N     . GLU A 1 10  ? -34.734 -20.840 -65.766  1.00 33.42 10  A 1 
ATOM 71   C CA    . GLU A 1 10  ? -34.352 -22.251 -65.764  1.00 38.39 10  A 1 
ATOM 72   C C     . GLU A 1 10  ? -32.935 -22.613 -65.282  1.00 36.07 10  A 1 
ATOM 73   O O     . GLU A 1 10  ? -32.779 -23.681 -64.703  1.00 33.65 10  A 1 
ATOM 74   C CB    . GLU A 1 10  ? -34.443 -22.735 -67.228  1.00 36.10 10  A 1 
ATOM 75   C CG    . GLU A 1 10  ? -35.841 -22.685 -67.855  1.00 34.78 10  A 1 
ATOM 76   C CD    . GLU A 1 10  ? -35.824 -22.871 -69.381  1.00 33.07 10  A 1 
ATOM 77   O OE1   . GLU A 1 10  ? -36.717 -23.589 -69.885  1.00 31.47 10  A 1 
ATOM 78   O OE2   . GLU A 1 10  ? -34.986 -22.224 -70.026  1.00 34.24 10  A 1 
ATOM 79   N N     . ASN A 1 11  ? -31.939 -21.891 -65.673  1.00 33.88 11  A 1 
ATOM 80   C CA    . ASN A 1 11  ? -30.795 -22.528 -66.341  1.00 38.91 11  A 1 
ATOM 81   C C     . ASN A 1 11  ? -29.938 -23.505 -65.507  1.00 36.12 11  A 1 
ATOM 82   O O     . ASN A 1 11  ? -29.602 -23.260 -64.352  1.00 33.41 11  A 1 
ATOM 83   C CB    . ASN A 1 11  ? -29.930 -21.475 -67.044  1.00 36.65 11  A 1 
ATOM 84   C CG    . ASN A 1 11  ? -30.451 -21.135 -68.433  1.00 33.74 11  A 1 
ATOM 85   O OD1   . ASN A 1 11  ? -31.337 -21.745 -68.998  1.00 33.98 11  A 1 
ATOM 86   N ND2   . ASN A 1 11  ? -29.887 -20.127 -69.057  1.00 35.16 11  A 1 
ATOM 87   N N     . ASP A 1 12  ? -29.514 -24.548 -66.212  1.00 35.98 12  A 1 
ATOM 88   C CA    . ASP A 1 12  ? -29.032 -25.856 -65.726  1.00 42.01 12  A 1 
ATOM 89   C C     . ASP A 1 12  ? -27.686 -25.940 -64.989  1.00 39.82 12  A 1 
ATOM 90   O O     . ASP A 1 12  ? -27.460 -26.899 -64.250  1.00 38.02 12  A 1 
ATOM 91   C CB    . ASP A 1 12  ? -28.877 -26.761 -66.957  1.00 39.31 12  A 1 
ATOM 92   C CG    . ASP A 1 12  ? -30.178 -27.146 -67.642  1.00 35.59 12  A 1 
ATOM 93   O OD1   . ASP A 1 12  ? -31.102 -27.591 -66.925  1.00 34.52 12  A 1 
ATOM 94   O OD2   . ASP A 1 12  ? -30.201 -27.031 -68.877  1.00 35.78 12  A 1 
ATOM 95   N N     . SER A 1 13  ? -26.716 -25.133 -65.367  1.00 33.98 13  A 1 
ATOM 96   C CA    . SER A 1 13  ? -25.453 -25.720 -65.823  1.00 37.89 13  A 1 
ATOM 97   C C     . SER A 1 13  ? -24.451 -26.215 -64.763  1.00 36.27 13  A 1 
ATOM 98   O O     . SER A 1 13  ? -24.770 -26.527 -63.647  1.00 33.40 13  A 1 
ATOM 99   C CB    . SER A 1 13  ? -24.794 -24.805 -66.854  1.00 35.79 13  A 1 
ATOM 100  O OG    . SER A 1 13  ? -24.349 -23.606 -66.253  1.00 33.26 13  A 1 
ATOM 101  N N     . ALA A 1 14  ? -23.218 -26.347 -65.195  1.00 30.53 14  A 1 
ATOM 102  C CA    . ALA A 1 14  ? -22.285 -27.456 -65.037  1.00 35.48 14  A 1 
ATOM 103  C C     . ALA A 1 14  ? -21.790 -27.818 -63.622  1.00 33.91 14  A 1 
ATOM 104  O O     . ALA A 1 14  ? -21.568 -26.992 -62.748  1.00 32.03 14  A 1 
ATOM 105  C CB    . ALA A 1 14  ? -21.109 -27.186 -65.971  1.00 33.76 14  A 1 
ATOM 106  N N     . SER A 1 15  ? -21.526 -29.118 -63.477  1.00 31.43 15  A 1 
ATOM 107  C CA    . SER A 1 15  ? -21.255 -29.904 -62.268  1.00 34.87 15  A 1 
ATOM 108  C C     . SER A 1 15  ? -19.788 -29.991 -61.834  1.00 33.43 15  A 1 
ATOM 109  O O     . SER A 1 15  ? -19.375 -31.070 -61.423  1.00 31.78 15  A 1 
ATOM 110  C CB    . SER A 1 15  ? -21.770 -31.319 -62.549  1.00 33.86 15  A 1 
ATOM 111  O OG    . SER A 1 15  ? -21.041 -31.919 -63.605  1.00 31.28 15  A 1 
ATOM 112  N N     . GLU A 1 16  ? -18.976 -28.964 -61.981  1.00 29.64 16  A 1 
ATOM 113  C CA    . GLU A 1 16  ? -17.519 -29.151 -61.908  1.00 33.37 16  A 1 
ATOM 114  C C     . GLU A 1 16  ? -17.050 -29.894 -60.642  1.00 31.64 16  A 1 
ATOM 115  O O     . GLU A 1 16  ? -17.138 -29.405 -59.506  1.00 29.68 16  A 1 
ATOM 116  C CB    . GLU A 1 16  ? -16.736 -27.838 -62.072  1.00 32.17 16  A 1 
ATOM 117  C CG    . GLU A 1 16  ? -16.509 -27.426 -63.532  1.00 30.46 16  A 1 
ATOM 118  C CD    . GLU A 1 16  ? -15.452 -26.309 -63.697  1.00 28.62 16  A 1 
ATOM 119  O OE1   . GLU A 1 16  ? -14.947 -26.152 -64.831  1.00 27.97 16  A 1 
ATOM 120  O OE2   . GLU A 1 16  ? -15.125 -25.627 -62.695  1.00 30.61 16  A 1 
ATOM 121  N N     . ASP A 1 17  ? -16.452 -31.052 -60.893  1.00 27.74 17  A 1 
ATOM 122  C CA    . ASP A 1 17  ? -15.901 -32.072 -59.986  1.00 33.42 17  A 1 
ATOM 123  C C     . ASP A 1 17  ? -14.621 -31.621 -59.243  1.00 31.71 17  A 1 
ATOM 124  O O     . ASP A 1 17  ? -13.578 -32.283 -59.314  1.00 30.59 17  A 1 
ATOM 125  C CB    . ASP A 1 17  ? -15.588 -33.337 -60.820  1.00 32.44 17  A 1 
ATOM 126  C CG    . ASP A 1 17  ? -16.703 -34.374 -60.891  1.00 29.52 17  A 1 
ATOM 127  O OD1   . ASP A 1 17  ? -17.477 -34.484 -59.915  1.00 28.42 17  A 1 
ATOM 128  O OD2   . ASP A 1 17  ? -16.716 -35.114 -61.900  1.00 29.07 17  A 1 
ATOM 129  N N     . ARG A 1 18  ? -14.616 -30.487 -58.525  1.00 28.73 18  A 1 
ATOM 130  C CA    . ARG A 1 18  ? -13.371 -30.034 -57.892  1.00 31.69 18  A 1 
ATOM 131  C C     . ARG A 1 18  ? -12.892 -31.038 -56.838  1.00 30.62 18  A 1 
ATOM 132  O O     . ARG A 1 18  ? -13.432 -31.145 -55.749  1.00 28.79 18  A 1 
ATOM 133  C CB    . ARG A 1 18  ? -13.477 -28.603 -57.364  1.00 30.93 18  A 1 
ATOM 134  C CG    . ARG A 1 18  ? -13.419 -27.603 -58.527  1.00 29.09 18  A 1 
ATOM 135  C CD    . ARG A 1 18  ? -13.257 -26.165 -58.038  1.00 27.94 18  A 1 
ATOM 136  N NE    . ARG A 1 18  ? -13.276 -25.227 -59.162  1.00 26.42 18  A 1 
ATOM 137  C CZ    . ARG A 1 18  ? -12.959 -23.943 -59.155  1.00 24.66 18  A 1 
ATOM 138  N NH1   . ARG A 1 18  ? -12.551 -23.352 -58.057  1.00 23.05 18  A 1 
ATOM 139  N NH2   . ARG A 1 18  ? -13.068 -23.257 -60.246  1.00 21.67 18  A 1 
ATOM 140  N N     . HIS A 1 19  ? -11.831 -31.738 -57.209  1.00 26.81 19  A 1 
ATOM 141  C CA    . HIS A 1 19  ? -11.084 -32.685 -56.396  1.00 30.06 19  A 1 
ATOM 142  C C     . HIS A 1 19  ? -10.654 -32.048 -55.062  1.00 28.91 19  A 1 
ATOM 143  O O     . HIS A 1 19  ? -9.764  -31.196 -55.009  1.00 28.38 19  A 1 
ATOM 144  C CB    . HIS A 1 19  ? -9.852  -33.176 -57.170  1.00 30.22 19  A 1 
ATOM 145  C CG    . HIS A 1 19  ? -10.028 -34.525 -57.818  1.00 29.54 19  A 1 
ATOM 146  N ND1   . HIS A 1 19  ? -9.971  -35.731 -57.161  1.00 29.21 19  A 1 
ATOM 147  C CD2   . HIS A 1 19  ? -10.222 -34.803 -59.130  1.00 30.37 19  A 1 
ATOM 148  C CE1   . HIS A 1 19  ? -10.112 -36.709 -58.066  1.00 29.22 19  A 1 
ATOM 149  N NE2   . HIS A 1 19  ? -10.264 -36.197 -59.274  1.00 28.70 19  A 1 
ATOM 150  N N     . TRP A 1 20  ? -11.274 -32.513 -53.963  1.00 28.99 20  A 1 
ATOM 151  C CA    . TRP A 1 20  ? -10.832 -32.188 -52.610  1.00 27.27 20  A 1 
ATOM 152  C C     . TRP A 1 20  ? -9.528  -32.949 -52.318  1.00 25.94 20  A 1 
ATOM 153  O O     . TRP A 1 20  ? -9.554  -34.078 -51.814  1.00 23.77 20  A 1 
ATOM 154  C CB    . TRP A 1 20  ? -11.932 -32.500 -51.595  1.00 26.28 20  A 1 
ATOM 155  C CG    . TRP A 1 20  ? -13.049 -31.513 -51.523  1.00 24.64 20  A 1 
ATOM 156  C CD1   . TRP A 1 20  ? -13.879 -31.173 -52.537  1.00 22.41 20  A 1 
ATOM 157  C CD2   . TRP A 1 20  ? -13.468 -30.702 -50.371  1.00 25.98 20  A 1 
ATOM 158  N NE1   . TRP A 1 20  ? -14.787 -30.208 -52.107  1.00 21.97 20  A 1 
ATOM 159  C CE2   . TRP A 1 20  ? -14.559 -29.897 -50.779  1.00 23.22 20  A 1 
ATOM 160  C CE3   . TRP A 1 20  ? -13.019 -30.593 -49.039  1.00 26.79 20  A 1 
ATOM 161  C CZ2   . TRP A 1 20  ? -15.193 -29.005 -49.879  1.00 26.32 20  A 1 
ATOM 162  C CZ3   . TRP A 1 20  ? -13.649 -29.706 -48.143  1.00 25.86 20  A 1 
ATOM 163  C CH2   . TRP A 1 20  ? -14.722 -28.916 -48.571  1.00 26.97 20  A 1 
ATOM 164  N N     . HIS A 1 21  ? -8.375  -32.371 -52.610  1.00 26.80 21  A 1 
ATOM 165  C CA    . HIS A 1 21  ? -7.094  -32.907 -52.179  1.00 29.98 21  A 1 
ATOM 166  C C     . HIS A 1 21  ? -7.041  -32.927 -50.649  1.00 28.70 21  A 1 
ATOM 167  O O     . HIS A 1 21  ? -6.958  -31.901 -49.984  1.00 28.33 21  A 1 
ATOM 168  C CB    . HIS A 1 21  ? -5.925  -32.117 -52.794  1.00 30.04 21  A 1 
ATOM 169  C CG    . HIS A 1 21  ? -5.334  -32.807 -53.998  1.00 29.67 21  A 1 
ATOM 170  N ND1   . HIS A 1 21  ? -4.405  -33.817 -53.964  1.00 28.78 21  A 1 
ATOM 171  C CD2   . HIS A 1 21  ? -5.622  -32.584 -55.306  1.00 30.36 21  A 1 
ATOM 172  C CE1   . HIS A 1 21  ? -4.135  -34.186 -55.223  1.00 28.41 21  A 1 
ATOM 173  N NE2   . HIS A 1 21  ? -4.851  -33.459 -56.076  1.00 27.64 21  A 1 
ATOM 174  N N     . ARG A 1 22  ? -7.088  -34.147 -50.078  1.00 27.84 22  A 1 
ATOM 175  C CA    . ARG A 1 22  ? -6.800  -34.426 -48.671  1.00 30.41 22  A 1 
ATOM 176  C C     . ARG A 1 22  ? -5.311  -34.179 -48.415  1.00 29.50 22  A 1 
ATOM 177  O O     . ARG A 1 22  ? -4.520  -35.118 -48.419  1.00 28.17 22  A 1 
ATOM 178  C CB    . ARG A 1 22  ? -7.163  -35.884 -48.315  1.00 30.16 22  A 1 
ATOM 179  C CG    . ARG A 1 22  ? -8.640  -36.118 -48.021  1.00 27.59 22  A 1 
ATOM 180  C CD    . ARG A 1 22  ? -8.832  -37.595 -47.632  1.00 25.50 22  A 1 
ATOM 181  N NE    . ARG A 1 22  ? -10.187 -37.884 -47.148  1.00 23.71 22  A 1 
ATOM 182  C CZ    . ARG A 1 22  ? -10.650 -39.072 -46.785  1.00 21.39 22  A 1 
ATOM 183  N NH1   . ARG A 1 22  ? -9.916  -40.150 -46.846  1.00 19.32 22  A 1 
ATOM 184  N NH2   . ARG A 1 22  ? -11.863 -39.197 -46.348  1.00 18.27 22  A 1 
ATOM 185  N N     . THR A 1 23  ? -4.906  -32.950 -48.170  1.00 24.81 23  A 1 
ATOM 186  C CA    . THR A 1 23  ? -3.583  -32.665 -47.605  1.00 25.08 23  A 1 
ATOM 187  C C     . THR A 1 23  ? -3.563  -33.161 -46.162  1.00 24.38 23  A 1 
ATOM 188  O O     . THR A 1 23  ? -4.080  -32.526 -45.252  1.00 23.18 23  A 1 
ATOM 189  C CB    . THR A 1 23  ? -3.212  -31.179 -47.704  1.00 24.67 23  A 1 
ATOM 190  O OG1   . THR A 1 23  ? -4.339  -30.363 -47.473  1.00 23.80 23  A 1 
ATOM 191  C CG2   . THR A 1 23  ? -2.701  -30.851 -49.109  1.00 26.40 23  A 1 
ATOM 192  N N     . ALA A 1 24  ? -3.008  -34.368 -45.973  1.00 23.82 24  A 1 
ATOM 193  C CA    . ALA A 1 24  ? -2.740  -34.950 -44.667  1.00 25.88 24  A 1 
ATOM 194  C C     . ALA A 1 24  ? -1.639  -34.117 -43.998  1.00 25.62 24  A 1 
ATOM 195  O O     . ALA A 1 24  ? -0.454  -34.345 -44.215  1.00 24.72 24  A 1 
ATOM 196  C CB    . ALA A 1 24  ? -2.347  -36.419 -44.839  1.00 25.47 24  A 1 
ATOM 197  N N     . THR A 1 25  ? -2.048  -33.134 -43.195  1.00 25.90 25  A 1 
ATOM 198  C CA    . THR A 1 25  ? -1.118  -32.337 -42.397  1.00 25.53 25  A 1 
ATOM 199  C C     . THR A 1 25  ? -0.537  -33.258 -41.335  1.00 25.29 25  A 1 
ATOM 200  O O     . THR A 1 25  ? -1.197  -33.587 -40.356  1.00 23.78 25  A 1 
ATOM 201  C CB    . THR A 1 25  ? -1.788  -31.109 -41.755  1.00 25.14 25  A 1 
ATOM 202  O OG1   . THR A 1 25  ? -2.988  -30.768 -42.401  1.00 23.25 25  A 1 
ATOM 203  C CG2   . THR A 1 25  ? -0.878  -29.892 -41.847  1.00 24.74 25  A 1 
ATOM 204  N N     . LEU A 1 26  ? 0.692   -33.710 -41.567  1.00 22.91 26  A 1 
ATOM 205  C CA    . LEU A 1 26  ? 1.478   -34.447 -40.586  1.00 25.27 26  A 1 
ATOM 206  C C     . LEU A 1 26  ? 1.652   -33.542 -39.367  1.00 25.16 26  A 1 
ATOM 207  O O     . LEU A 1 26  ? 2.478   -32.628 -39.368  1.00 23.17 26  A 1 
ATOM 208  C CB    . LEU A 1 26  ? 2.840   -34.840 -41.190  1.00 23.79 26  A 1 
ATOM 209  C CG    . LEU A 1 26  ? 2.801   -36.124 -42.047  1.00 21.03 26  A 1 
ATOM 210  C CD1   . LEU A 1 26  ? 4.024   -36.193 -42.952  1.00 20.56 26  A 1 
ATOM 211  C CD2   . LEU A 1 26  ? 2.783   -37.371 -41.167  1.00 23.50 26  A 1 
ATOM 212  N N     . PHE A 1 27  ? 0.853   -33.802 -38.327  1.00 19.13 27  A 1 
ATOM 213  C CA    . PHE A 1 27  ? 1.139   -33.316 -36.986  1.00 19.63 27  A 1 
ATOM 214  C C     . PHE A 1 27  ? 2.447   -33.993 -36.555  1.00 20.00 27  A 1 
ATOM 215  O O     . PHE A 1 27  ? 2.433   -35.102 -36.030  1.00 17.62 27  A 1 
ATOM 216  C CB    . PHE A 1 27  ? -0.019  -33.611 -36.028  1.00 18.66 27  A 1 
ATOM 217  C CG    . PHE A 1 27  ? -0.958  -32.445 -35.818  1.00 16.57 27  A 1 
ATOM 218  C CD1   . PHE A 1 27  ? -0.765  -31.592 -34.719  1.00 15.36 27  A 1 
ATOM 219  C CD2   . PHE A 1 27  ? -2.010  -32.204 -36.707  1.00 16.59 27  A 1 
ATOM 220  C CE1   . PHE A 1 27  ? -1.628  -30.505 -34.506  1.00 15.02 27  A 1 
ATOM 221  C CE2   . PHE A 1 27  ? -2.878  -31.123 -36.498  1.00 15.16 27  A 1 
ATOM 222  C CZ    . PHE A 1 27  ? -2.691  -30.267 -35.398  1.00 15.70 27  A 1 
ATOM 223  N N     . MET A 1 28  ? 3.575   -33.350 -36.829  1.00 27.54 28  A 1 
ATOM 224  C CA    . MET A 1 28  ? 4.820   -33.708 -36.171  1.00 28.69 28  A 1 
ATOM 225  C C     . MET A 1 28  ? 4.575   -33.525 -34.675  1.00 29.69 28  A 1 
ATOM 226  O O     . MET A 1 28  ? 4.381   -32.416 -34.189  1.00 27.43 28  A 1 
ATOM 227  C CB    . MET A 1 28  ? 6.001   -32.850 -36.649  1.00 26.78 28  A 1 
ATOM 228  C CG    . MET A 1 28  ? 6.584   -33.372 -37.976  1.00 24.46 28  A 1 
ATOM 229  S SD    . MET A 1 28  ? 8.220   -32.696 -38.356  1.00 21.69 28  A 1 
ATOM 230  C CE    . MET A 1 28  ? 8.728   -33.792 -39.696  1.00 20.25 28  A 1 
ATOM 231  N N     . ASN A 1 29  ? 4.564   -34.669 -33.969  1.00 27.90 29  A 1 
ATOM 232  C CA    . ASN A 1 29  ? 4.735   -34.694 -32.531  1.00 28.63 29  A 1 
ATOM 233  C C     . ASN A 1 29  ? 6.122   -34.123 -32.244  1.00 27.37 29  A 1 
ATOM 234  O O     . ASN A 1 29  ? 7.093   -34.874 -32.158  1.00 25.10 29  A 1 
ATOM 235  C CB    . ASN A 1 29  ? 4.598   -36.136 -32.016  1.00 27.46 29  A 1 
ATOM 236  C CG    . ASN A 1 29  ? 3.158   -36.591 -31.834  1.00 24.43 29  A 1 
ATOM 237  O OD1   . ASN A 1 29  ? 2.246   -35.818 -31.615  1.00 23.53 29  A 1 
ATOM 238  N ND2   . ASN A 1 29  ? 2.921   -37.877 -31.886  1.00 24.08 29  A 1 
ATOM 239  N N     . CYS A 1 30  ? 6.214   -32.804 -32.118  1.00 23.87 30  A 1 
ATOM 240  C CA    . CYS A 1 30  ? 7.323   -32.180 -31.425  1.00 26.91 30  A 1 
ATOM 241  C C     . CYS A 1 30  ? 7.261   -32.698 -29.993  1.00 26.89 30  A 1 
ATOM 242  O O     . CYS A 1 30  ? 6.563   -32.146 -29.151  1.00 24.64 30  A 1 
ATOM 243  C CB    . CYS A 1 30  ? 7.228   -30.656 -31.504  1.00 25.40 30  A 1 
ATOM 244  S SG    . CYS A 1 30  ? 7.648   -30.094 -33.183  1.00 24.10 30  A 1 
ATOM 245  N N     . VAL A 1 31  ? 7.942   -33.825 -29.758  1.00 26.94 31  A 1 
ATOM 246  C CA    . VAL A 1 31  ? 8.351   -34.236 -28.429  1.00 29.60 31  A 1 
ATOM 247  C C     . VAL A 1 31  ? 9.187   -33.066 -27.936  1.00 28.56 31  A 1 
ATOM 248  O O     . VAL A 1 31  ? 10.339  -32.924 -28.322  1.00 26.15 31  A 1 
ATOM 249  C CB    . VAL A 1 31  ? 9.155   -35.543 -28.455  1.00 27.41 31  A 1 
ATOM 250  C CG1   . VAL A 1 31  ? 9.534   -35.980 -27.037  1.00 24.45 31  A 1 
ATOM 251  C CG2   . VAL A 1 31  ? 8.344   -36.669 -29.103  1.00 26.01 31  A 1 
ATOM 252  N N     . SER A 1 32  ? 8.537   -32.167 -27.195  1.00 33.66 32  A 1 
ATOM 253  C CA    . SER A 1 32  ? 9.240   -31.126 -26.473  1.00 35.58 32  A 1 
ATOM 254  C C     . SER A 1 32  ? 10.158  -31.870 -25.515  1.00 34.36 32  A 1 
ATOM 255  O O     . SER A 1 32  ? 9.696   -32.389 -24.504  1.00 30.98 32  A 1 
ATOM 256  C CB    . SER A 1 32  ? 8.267   -30.213 -25.722  1.00 32.68 32  A 1 
ATOM 257  O OG    . SER A 1 32  ? 7.376   -30.968 -24.923  1.00 30.55 32  A 1 
ATOM 258  N N     . ASN A 1 33  ? 11.421  -32.025 -25.932  1.00 30.91 33  A 1 
ATOM 259  C CA    . ASN A 1 33  ? 12.459  -32.483 -25.040  1.00 33.65 33  A 1 
ATOM 260  C C     . ASN A 1 33  ? 12.273  -31.692 -23.759  1.00 32.02 33  A 1 
ATOM 261  O O     . ASN A 1 33  ? 12.113  -30.470 -23.804  1.00 29.24 33  A 1 
ATOM 262  C CB    . ASN A 1 33  ? 13.845  -32.260 -25.669  1.00 31.80 33  A 1 
ATOM 263  C CG    . ASN A 1 33  ? 14.208  -33.344 -26.670  1.00 28.33 33  A 1 
ATOM 264  O OD1   . ASN A 1 33  ? 13.727  -34.461 -26.621  1.00 27.11 33  A 1 
ATOM 265  N ND2   . ASN A 1 33  ? 15.090  -33.046 -27.591  1.00 27.53 33  A 1 
ATOM 266  N N     . GLY A 1 34  ? 12.210  -32.413 -22.653  1.00 36.74 34  A 1 
ATOM 267  C CA    . GLY A 1 34  ? 12.237  -31.794 -21.346  1.00 38.70 34  A 1 
ATOM 268  C C     . GLY A 1 34  ? 13.576  -31.099 -21.229  1.00 38.41 34  A 1 
ATOM 269  O O     . GLY A 1 34  ? 14.535  -31.709 -20.780  1.00 36.21 34  A 1 
ATOM 270  N N     . THR A 1 35  ? 13.642  -29.863 -21.700  1.00 34.45 35  A 1 
ATOM 271  C CA    . THR A 1 35  ? 14.679  -28.930 -21.314  1.00 36.02 35  A 1 
ATOM 272  C C     . THR A 1 35  ? 14.523  -28.832 -19.810  1.00 34.82 35  A 1 
ATOM 273  O O     . THR A 1 35  ? 13.652  -28.127 -19.306  1.00 31.96 35  A 1 
ATOM 274  C CB    . THR A 1 35  ? 14.516  -27.560 -21.989  1.00 33.69 35  A 1 
ATOM 275  O OG1   . THR A 1 35  ? 13.161  -27.173 -22.008  1.00 31.21 35  A 1 
ATOM 276  C CG2   . THR A 1 35  ? 14.999  -27.603 -23.431  1.00 31.63 35  A 1 
ATOM 277  N N     . VAL A 1 36  ? 15.294  -29.700 -19.146  1.00 33.77 36  A 1 
ATOM 278  C CA    . VAL A 1 36  ? 15.614  -29.539 -17.743  1.00 37.26 36  A 1 
ATOM 279  C C     . VAL A 1 36  ? 15.977  -28.071 -17.650  1.00 36.73 36  A 1 
ATOM 280  O O     . VAL A 1 36  ? 16.845  -27.618 -18.396  1.00 34.91 36  A 1 
ATOM 281  C CB    . VAL A 1 36  ? 16.792  -30.434 -17.333  1.00 35.06 36  A 1 
ATOM 282  C CG1   . VAL A 1 36  ? 17.132  -30.268 -15.850  1.00 32.11 36  A 1 
ATOM 283  C CG2   . VAL A 1 36  ? 16.460  -31.912 -17.577  1.00 33.57 36  A 1 
ATOM 284  N N     . TYR A 1 37  ? 15.194  -27.314 -16.887  1.00 36.37 37  A 1 
ATOM 285  C CA    . TYR A 1 37  ? 15.592  -25.964 -16.549  1.00 38.41 37  A 1 
ATOM 286  C C     . TYR A 1 37  ? 17.000  -26.125 -15.984  1.00 36.64 37  A 1 
ATOM 287  O O     . TYR A 1 37  ? 17.154  -26.701 -14.911  1.00 35.48 37  A 1 
ATOM 288  C CB    . TYR A 1 37  ? 14.619  -25.358 -15.533  1.00 37.85 37  A 1 
ATOM 289  C CG    . TYR A 1 37  ? 13.416  -24.673 -16.138  1.00 38.29 37  A 1 
ATOM 290  C CD1   . TYR A 1 37  ? 13.420  -23.271 -16.317  1.00 36.78 37  A 1 
ATOM 291  C CD2   . TYR A 1 37  ? 12.275  -25.403 -16.519  1.00 36.97 37  A 1 
ATOM 292  C CE1   . TYR A 1 37  ? 12.305  -22.614 -16.855  1.00 33.17 37  A 1 
ATOM 293  C CE2   . TYR A 1 37  ? 11.152  -24.757 -17.067  1.00 32.09 37  A 1 
ATOM 294  C CZ    . TYR A 1 37  ? 11.159  -23.355 -17.233  1.00 30.45 37  A 1 
ATOM 295  O OH    . TYR A 1 37  ? 10.056  -22.704 -17.757  1.00 28.80 37  A 1 
ATOM 296  N N     . GLU A 1 38  ? 18.006  -25.742 -16.768  1.00 34.56 38  A 1 
ATOM 297  C CA    . GLU A 1 38  ? 19.356  -25.587 -16.265  1.00 37.92 38  A 1 
ATOM 298  C C     . GLU A 1 38  ? 19.230  -24.551 -15.160  1.00 37.05 38  A 1 
ATOM 299  O O     . GLU A 1 38  ? 19.205  -23.341 -15.400  1.00 35.35 38  A 1 
ATOM 300  C CB    . GLU A 1 38  ? 20.351  -25.154 -17.350  1.00 36.11 38  A 1 
ATOM 301  C CG    . GLU A 1 38  ? 20.792  -26.303 -18.268  1.00 33.01 38  A 1 
ATOM 302  C CD    . GLU A 1 38  ? 21.929  -25.895 -19.222  1.00 30.04 38  A 1 
ATOM 303  O OE1   . GLU A 1 38  ? 22.727  -26.780 -19.586  1.00 28.98 38  A 1 
ATOM 304  O OE2   . GLU A 1 38  ? 21.991  -24.706 -19.592  1.00 29.27 38  A 1 
ATOM 305  N N     . GLU A 1 39  ? 18.988  -25.053 -13.955  1.00 38.18 39  A 1 
ATOM 306  C CA    . GLU A 1 39  ? 19.137  -24.257 -12.764  1.00 41.57 39  A 1 
ATOM 307  C C     . GLU A 1 39  ? 20.543  -23.696 -12.860  1.00 39.90 39  A 1 
ATOM 308  O O     . GLU A 1 39  ? 21.499  -24.443 -13.047  1.00 37.82 39  A 1 
ATOM 309  C CB    . GLU A 1 39  ? 18.918  -25.093 -11.500  1.00 39.59 39  A 1 
ATOM 310  C CG    . GLU A 1 39  ? 17.429  -25.336 -11.255  1.00 36.45 39  A 1 
ATOM 311  C CD    . GLU A 1 39  ? 17.143  -26.174 -10.003  1.00 33.36 39  A 1 
ATOM 312  O OE1   . GLU A 1 39  ? 16.301  -25.724 -9.199   1.00 31.80 39  A 1 
ATOM 313  O OE2   . GLU A 1 39  ? 17.731  -27.247 -9.874   1.00 31.09 39  A 1 
ATOM 314  N N     . ALA A 1 40  ? 20.626  -22.382 -12.847  1.00 40.48 40  A 1 
ATOM 315  C CA    . ALA A 1 40  ? 21.903  -21.703 -12.955  1.00 41.91 40  A 1 
ATOM 316  C C     . ALA A 1 40  ? 22.737  -22.133 -11.745  1.00 40.82 40  A 1 
ATOM 317  O O     . ALA A 1 40  ? 22.603  -21.560 -10.663  1.00 38.97 40  A 1 
ATOM 318  C CB    . ALA A 1 40  ? 21.660  -20.193 -13.030  1.00 39.76 40  A 1 
ATOM 319  N N     . VAL A 1 41  ? 23.520  -23.196 -11.942  1.00 41.03 41  A 1 
ATOM 320  C CA    . VAL A 1 41  ? 24.445  -23.733 -10.955  1.00 43.19 41  A 1 
ATOM 321  C C     . VAL A 1 41  ? 25.521  -22.669 -10.812  1.00 41.62 41  A 1 
ATOM 322  O O     . VAL A 1 41  ? 26.472  -22.610 -11.580  1.00 39.58 41  A 1 
ATOM 323  C CB    . VAL A 1 41  ? 25.015  -25.102 -11.376  1.00 40.76 41  A 1 
ATOM 324  C CG1   . VAL A 1 41  ? 25.905  -25.667 -10.260  1.00 37.11 41  A 1 
ATOM 325  C CG2   . VAL A 1 41  ? 23.919  -26.121 -11.653  1.00 38.10 41  A 1 
ATOM 326  N N     . GLY A 1 42  ? 25.293  -21.777 -9.867   1.00 41.50 42  A 1 
ATOM 327  C CA    . GLY A 1 42  ? 26.346  -20.878 -9.444   1.00 43.49 42  A 1 
ATOM 328  C C     . GLY A 1 42  ? 27.557  -21.716 -9.053   1.00 43.97 42  A 1 
ATOM 329  O O     . GLY A 1 42  ? 27.397  -22.779 -8.460   1.00 41.75 42  A 1 
ATOM 330  N N     . ARG A 1 43  ? 28.751  -21.264 -9.390   1.00 38.90 43  A 1 
ATOM 331  C CA    . ARG A 1 43  ? 30.023  -22.013 -9.225   1.00 43.52 43  A 1 
ATOM 332  C C     . ARG A 1 43  ? 30.195  -22.707 -7.868   1.00 43.35 43  A 1 
ATOM 333  O O     . ARG A 1 43  ? 30.825  -23.751 -7.810   1.00 40.28 43  A 1 
ATOM 334  C CB    . ARG A 1 43  ? 31.208  -21.065 -9.420   1.00 40.69 43  A 1 
ATOM 335  C CG    . ARG A 1 43  ? 31.612  -20.885 -10.882  1.00 37.15 43  A 1 
ATOM 336  C CD    . ARG A 1 43  ? 32.875  -20.023 -10.946  1.00 33.73 43  A 1 
ATOM 337  N NE    . ARG A 1 43  ? 33.426  -19.959 -12.298  1.00 31.50 43  A 1 
ATOM 338  C CZ    . ARG A 1 43  ? 34.507  -19.282 -12.668  1.00 27.98 43  A 1 
ATOM 339  N NH1   . ARG A 1 43  ? 35.180  -18.549 -11.813  1.00 27.14 43  A 1 
ATOM 340  N NH2   . ARG A 1 43  ? 34.935  -19.320 -13.891  1.00 26.49 43  A 1 
ATOM 341  N N     . GLU A 1 44  ? 29.659  -22.151 -6.822   1.00 42.42 44  A 1 
ATOM 342  C CA    . GLU A 1 44  ? 29.793  -22.676 -5.450   1.00 45.97 44  A 1 
ATOM 343  C C     . GLU A 1 44  ? 28.707  -23.703 -5.069   1.00 47.37 44  A 1 
ATOM 344  O O     . GLU A 1 44  ? 28.445  -23.917 -3.896   1.00 44.28 44  A 1 
ATOM 345  C CB    . GLU A 1 44  ? 29.875  -21.516 -4.454   1.00 42.43 44  A 1 
ATOM 346  C CG    . GLU A 1 44  ? 31.132  -20.669 -4.646   1.00 38.97 44  A 1 
ATOM 347  C CD    . GLU A 1 44  ? 31.300  -19.612 -3.549   1.00 35.13 44  A 1 
ATOM 348  O OE1   . GLU A 1 44  ? 32.448  -19.127 -3.407   1.00 32.42 44  A 1 
ATOM 349  O OE2   . GLU A 1 44  ? 30.289  -19.283 -2.893   1.00 32.63 44  A 1 
ATOM 350  N N     . GLY A 1 45  ? 28.051  -24.342 -6.038   1.00 48.42 45  A 1 
ATOM 351  C CA    . GLY A 1 45  ? 27.113  -25.437 -5.763   1.00 49.75 45  A 1 
ATOM 352  C C     . GLY A 1 45  ? 25.787  -25.057 -5.098   1.00 50.85 45  A 1 
ATOM 353  O O     . GLY A 1 45  ? 24.926  -25.911 -4.936   1.00 48.05 45  A 1 
ATOM 354  N N     . CYS A 1 46  ? 25.577  -23.788 -4.743   1.00 57.74 46  A 1 
ATOM 355  C CA    . CYS A 1 46  ? 24.296  -23.324 -4.233   1.00 58.22 46  A 1 
ATOM 356  C C     . CYS A 1 46  ? 23.286  -23.202 -5.384   1.00 58.57 46  A 1 
ATOM 357  O O     . CYS A 1 46  ? 23.373  -22.282 -6.196   1.00 54.06 46  A 1 
ATOM 358  C CB    . CYS A 1 46  ? 24.472  -22.008 -3.474   1.00 52.50 46  A 1 
ATOM 359  S SG    . CYS A 1 46  ? 25.232  -22.321 -1.851   1.00 45.74 46  A 1 
ATOM 360  N N     . TRP A 1 47  ? 22.312  -24.108 -5.439   1.00 63.67 47  A 1 
ATOM 361  C CA    . TRP A 1 47  ? 21.183  -24.071 -6.370   1.00 62.19 47  A 1 
ATOM 362  C C     . TRP A 1 47  ? 20.269  -22.898 -6.001   1.00 62.11 47  A 1 
ATOM 363  O O     . TRP A 1 47  ? 19.320  -23.025 -5.212   1.00 57.98 47  A 1 
ATOM 364  C CB    . TRP A 1 47  ? 20.458  -25.414 -6.371   1.00 56.38 47  A 1 
ATOM 365  C CG    . TRP A 1 47  ? 21.217  -26.572 -6.968   1.00 50.94 47  A 1 
ATOM 366  C CD1   . TRP A 1 47  ? 22.528  -26.821 -6.867   1.00 44.68 47  A 1 
ATOM 367  C CD2   . TRP A 1 47  ? 20.686  -27.656 -7.794   1.00 46.99 47  A 1 
ATOM 368  N NE1   . TRP A 1 47  ? 22.862  -27.970 -7.564   1.00 38.98 47  A 1 
ATOM 369  C CE2   . TRP A 1 47  ? 21.750  -28.508 -8.153   1.00 42.43 47  A 1 
ATOM 370  C CE3   . TRP A 1 47  ? 19.392  -27.980 -8.258   1.00 42.32 47  A 1 
ATOM 371  C CZ2   . TRP A 1 47  ? 21.550  -29.650 -8.976   1.00 40.76 47  A 1 
ATOM 372  C CZ3   . TRP A 1 47  ? 19.193  -29.122 -9.072   1.00 40.70 47  A 1 
ATOM 373  C CH2   . TRP A 1 47  ? 20.259  -29.935 -9.428   1.00 41.04 47  A 1 
ATOM 374  N N     . ALA A 1 48  ? 20.587  -21.728 -6.523   1.00 68.91 48  A 1 
ATOM 375  C CA    . ALA A 1 48  ? 19.808  -20.536 -6.260   1.00 69.70 48  A 1 
ATOM 376  C C     . ALA A 1 48  ? 18.511  -20.577 -7.073   1.00 70.66 48  A 1 
ATOM 377  O O     . ALA A 1 48  ? 18.520  -20.498 -8.298   1.00 67.28 48  A 1 
ATOM 378  C CB    . ALA A 1 48  ? 20.658  -19.300 -6.556   1.00 63.78 48  A 1 
ATOM 379  N N     . ARG A 1 49  ? 17.368  -20.655 -6.397   1.00 76.08 49  A 1 
ATOM 380  C CA    . ARG A 1 49  ? 16.060  -20.618 -7.050   1.00 77.68 49  A 1 
ATOM 381  C C     . ARG A 1 49  ? 15.894  -19.322 -7.836   1.00 79.97 49  A 1 
ATOM 382  O O     . ARG A 1 49  ? 16.174  -18.238 -7.336   1.00 76.79 49  A 1 
ATOM 383  C CB    . ARG A 1 49  ? 14.974  -20.782 -5.997   1.00 72.37 49  A 1 
ATOM 384  C CG    . ARG A 1 49  ? 13.635  -21.127 -6.645   1.00 63.58 49  A 1 
ATOM 385  C CD    . ARG A 1 49  ? 12.560  -21.298 -5.579   1.00 63.03 49  A 1 
ATOM 386  N NE    . ARG A 1 49  ? 11.561  -22.259 -6.032   1.00 56.64 49  A 1 
ATOM 387  C CZ    . ARG A 1 49  ? 10.762  -22.953 -5.258   1.00 50.91 49  A 1 
ATOM 388  N NH1   . ARG A 1 49  ? 10.578  -22.646 -4.009   1.00 48.51 49  A 1 
ATOM 389  N NH2   . ARG A 1 49  ? 10.175  -23.995 -5.728   1.00 47.03 49  A 1 
ATOM 390  N N     . LEU A 1 50  ? 15.374  -19.418 -9.065   1.00 79.09 50  A 1 
ATOM 391  C CA    . LEU A 1 50  ? 15.085  -18.247 -9.881   1.00 80.96 50  A 1 
ATOM 392  C C     . LEU A 1 50  ? 13.944  -17.408 -9.288   1.00 82.03 50  A 1 
ATOM 393  O O     . LEU A 1 50  ? 13.057  -17.894 -8.585   1.00 79.65 50  A 1 
ATOM 394  C CB    . LEU A 1 50  ? 14.793  -18.661 -11.334  1.00 78.37 50  A 1 
ATOM 395  C CG    . LEU A 1 50  ? 15.997  -19.255 -12.090  1.00 73.76 50  A 1 
ATOM 396  C CD1   . LEU A 1 50  ? 15.559  -19.718 -13.475  1.00 67.54 50  A 1 
ATOM 397  C CD2   . LEU A 1 50  ? 17.139  -18.246 -12.259  1.00 68.98 50  A 1 
ATOM 398  N N     . CYS A 1 51  ? 13.961  -16.116 -9.578   1.00 82.57 51  A 1 
ATOM 399  C CA    . CYS A 1 51  ? 12.924  -15.186 -9.161   1.00 82.61 51  A 1 
ATOM 400  C C     . CYS A 1 51  ? 11.573  -15.549 -9.802   1.00 81.26 51  A 1 
ATOM 401  O O     . CYS A 1 51  ? 11.436  -15.539 -11.017  1.00 78.19 51  A 1 
ATOM 402  C CB    . CYS A 1 51  ? 13.364  -13.770 -9.543   1.00 82.82 51  A 1 
ATOM 403  S SG    . CYS A 1 51  ? 12.077  -12.549 -9.172   1.00 81.68 51  A 1 
ATOM 404  N N     . ASP A 1 52  ? 10.532  -15.723 -8.997   1.00 79.03 52  A 1 
ATOM 405  C CA    . ASP A 1 52  ? 9.175   -15.974 -9.477   1.00 76.37 52  A 1 
ATOM 406  C C     . ASP A 1 52  ? 8.581   -14.796 -10.287  1.00 75.46 52  A 1 
ATOM 407  O O     . ASP A 1 52  ? 7.600   -14.958 -11.012  1.00 70.73 52  A 1 
ATOM 408  C CB    . ASP A 1 52  ? 8.250   -16.258 -8.276   1.00 73.45 52  A 1 
ATOM 409  C CG    . ASP A 1 52  ? 8.526   -17.576 -7.547   1.00 69.94 52  A 1 
ATOM 410  O OD1   . ASP A 1 52  ? 8.763   -18.597 -8.224   1.00 65.11 52  A 1 
ATOM 411  O OD2   . ASP A 1 52  ? 8.403   -17.581 -6.297   1.00 64.79 52  A 1 
ATOM 412  N N     . GLY A 1 53  ? 9.146   -13.604 -10.135  1.00 79.80 53  A 1 
ATOM 413  C CA    . GLY A 1 53  ? 8.720   -12.392 -10.832  1.00 77.07 53  A 1 
ATOM 414  C C     . GLY A 1 53  ? 9.249   -12.289 -12.261  1.00 76.66 53  A 1 
ATOM 415  O O     . GLY A 1 53  ? 8.450   -12.154 -13.183  1.00 72.08 53  A 1 
ATOM 416  N N     . CYS A 1 54  ? 10.578  -12.334 -12.444  1.00 78.03 54  A 1 
ATOM 417  C CA    . CYS A 1 54  ? 11.232  -12.187 -13.749  1.00 78.90 54  A 1 
ATOM 418  C C     . CYS A 1 54  ? 11.684  -13.513 -14.372  1.00 78.92 54  A 1 
ATOM 419  O O     . CYS A 1 54  ? 11.899  -13.554 -15.572  1.00 74.45 54  A 1 
ATOM 420  C CB    . CYS A 1 54  ? 12.405  -11.204 -13.629  1.00 76.50 54  A 1 
ATOM 421  S SG    . CYS A 1 54  ? 13.693  -11.832 -12.501  1.00 75.73 54  A 1 
ATOM 422  N N     . CYS A 1 55  ? 11.811  -14.587 -13.593  1.00 82.17 55  A 1 
ATOM 423  C CA    . CYS A 1 55  ? 12.250  -15.914 -14.028  1.00 80.66 55  A 1 
ATOM 424  C C     . CYS A 1 55  ? 13.649  -15.958 -14.681  1.00 81.66 55  A 1 
ATOM 425  O O     . CYS A 1 55  ? 13.990  -16.971 -15.279  1.00 77.38 55  A 1 
ATOM 426  C CB    . CYS A 1 55  ? 11.162  -16.583 -14.900  1.00 76.93 55  A 1 
ATOM 427  S SG    . CYS A 1 55  ? 9.536   -16.575 -14.082  1.00 66.88 55  A 1 
ATOM 428  N N     . THR A 1 56  ? 14.448  -14.902 -14.553  1.00 81.70 56  A 1 
ATOM 429  C CA    . THR A 1 56  ? 15.777  -14.799 -15.183  1.00 82.77 56  A 1 
ATOM 430  C C     . THR A 1 56  ? 16.914  -14.630 -14.178  1.00 84.17 56  A 1 
ATOM 431  O O     . THR A 1 56  ? 18.028  -15.077 -14.424  1.00 80.70 56  A 1 
ATOM 432  C CB    . THR A 1 56  ? 15.830  -13.621 -16.164  1.00 79.11 56  A 1 
ATOM 433  O OG1   . THR A 1 56  ? 15.454  -12.418 -15.512  1.00 72.05 56  A 1 
ATOM 434  C CG2   . THR A 1 56  ? 14.880  -13.808 -17.346  1.00 70.90 56  A 1 
ATOM 435  N N     . VAL A 1 57  ? 16.648  -13.978 -13.058  1.00 84.31 57  A 1 
ATOM 436  C CA    . VAL A 1 57  ? 17.655  -13.631 -12.053  1.00 84.52 57  A 1 
ATOM 437  C C     . VAL A 1 57  ? 17.468  -14.514 -10.818  1.00 85.58 57  A 1 
ATOM 438  O O     . VAL A 1 57  ? 16.314  -14.770 -10.446  1.00 83.22 57  A 1 
ATOM 439  C CB    . VAL A 1 57  ? 17.578  -12.133 -11.698  1.00 81.11 57  A 1 
ATOM 440  C CG1   . VAL A 1 57  ? 18.678  -11.687 -10.733  1.00 72.45 57  A 1 
ATOM 441  C CG2   . VAL A 1 57  ? 17.708  -11.258 -12.949  1.00 74.51 57  A 1 
ATOM 442  N N     . PRO A 1 58  ? 18.547  -14.988 -10.161  1.00 84.87 58  A 1 
ATOM 443  C CA    . PRO A 1 58  ? 18.417  -15.718 -8.905   1.00 84.84 58  A 1 
ATOM 444  C C     . PRO A 1 58  ? 17.722  -14.873 -7.836   1.00 84.93 58  A 1 
ATOM 445  O O     . PRO A 1 58  ? 17.895  -13.648 -7.747   1.00 83.22 58  A 1 
ATOM 446  C CB    . PRO A 1 58  ? 19.841  -16.121 -8.510   1.00 82.95 58  A 1 
ATOM 447  C CG    . PRO A 1 58  ? 20.722  -15.104 -9.229   1.00 78.16 58  A 1 
ATOM 448  C CD    . PRO A 1 58  ? 19.944  -14.841 -10.512  1.00 83.67 58  A 1 
ATOM 449  N N     . SER A 1 59  ? 16.893  -15.542 -7.019   1.00 83.77 59  A 1 
ATOM 450  C CA    . SER A 1 59  ? 16.181  -14.902 -5.925   1.00 83.05 59  A 1 
ATOM 451  C C     . SER A 1 59  ? 17.128  -14.531 -4.781   1.00 82.52 59  A 1 
ATOM 452  O O     . SER A 1 59  ? 18.059  -15.254 -4.466   1.00 80.69 59  A 1 
ATOM 453  C CB    . SER A 1 59  ? 15.040  -15.796 -5.431   1.00 81.78 59  A 1 
ATOM 454  O OG    . SER A 1 59  ? 15.505  -17.060 -5.037   1.00 72.27 59  A 1 
ATOM 455  N N     . VAL A 1 60  ? 16.847  -13.399 -4.150   1.00 86.64 60  A 1 
ATOM 456  C CA    . VAL A 1 60  ? 17.615  -12.895 -3.006   1.00 86.33 60  A 1 
ATOM 457  C C     . VAL A 1 60  ? 16.770  -12.874 -1.730   1.00 86.96 60  A 1 
ATOM 458  O O     . VAL A 1 60  ? 17.296  -13.041 -0.628   1.00 84.92 60  A 1 
ATOM 459  C CB    . VAL A 1 60  ? 18.188  -11.488 -3.294   1.00 85.26 60  A 1 
ATOM 460  C CG1   . VAL A 1 60  ? 19.123  -11.008 -2.186   1.00 74.48 60  A 1 
ATOM 461  C CG2   . VAL A 1 60  ? 18.979  -11.457 -4.599   1.00 76.63 60  A 1 
ATOM 462  N N     . VAL A 1 61  ? 15.460  -12.702 -1.880   1.00 86.10 61  A 1 
ATOM 463  C CA    . VAL A 1 61  ? 14.519  -12.659 -0.752   1.00 86.02 61  A 1 
ATOM 464  C C     . VAL A 1 61  ? 13.336  -13.584 -0.983   1.00 86.02 61  A 1 
ATOM 465  O O     . VAL A 1 61  ? 12.903  -13.792 -2.111   1.00 84.66 61  A 1 
ATOM 466  C CB    . VAL A 1 61  ? 14.027  -11.228 -0.447   1.00 85.36 61  A 1 
ATOM 467  C CG1   . VAL A 1 61  ? 15.180  -10.299 -0.062   1.00 72.75 61  A 1 
ATOM 468  C CG2   . VAL A 1 61  ? 13.254  -10.595 -1.600   1.00 74.78 61  A 1 
ATOM 469  N N     . TYR A 1 62  ? 12.771  -14.107 0.110    1.00 84.94 62  A 1 
ATOM 470  C CA    . TYR A 1 62  ? 11.484  -14.778 0.119    1.00 84.72 62  A 1 
ATOM 471  C C     . TYR A 1 62  ? 10.450  -13.908 0.823    1.00 86.08 62  A 1 
ATOM 472  O O     . TYR A 1 62  ? 10.678  -13.443 1.945    1.00 84.68 62  A 1 
ATOM 473  C CB    . TYR A 1 62  ? 11.608  -16.131 0.795    1.00 82.29 62  A 1 
ATOM 474  C CG    . TYR A 1 62  ? 10.298  -16.879 0.899    1.00 78.61 62  A 1 
ATOM 475  C CD1   . TYR A 1 62  ? 9.634   -16.997 2.128    1.00 74.36 62  A 1 
ATOM 476  C CD2   . TYR A 1 62  ? 9.746   -17.487 -0.238   1.00 74.10 62  A 1 
ATOM 477  C CE1   . TYR A 1 62  ? 8.454   -17.746 2.227    1.00 72.02 62  A 1 
ATOM 478  C CE2   . TYR A 1 62  ? 8.567   -18.232 -0.155   1.00 72.27 62  A 1 
ATOM 479  C CZ    . TYR A 1 62  ? 7.923   -18.380 1.090    1.00 74.32 62  A 1 
ATOM 480  O OH    . TYR A 1 62  ? 6.793   -19.148 1.191    1.00 72.22 62  A 1 
ATOM 481  N N     . CYS A 1 63  ? 9.303   -13.687 0.184    1.00 85.59 63  A 1 
ATOM 482  C CA    . CYS A 1 63  ? 8.175   -12.992 0.771    1.00 85.13 63  A 1 
ATOM 483  C C     . CYS A 1 63  ? 7.185   -14.021 1.324    1.00 84.15 63  A 1 
ATOM 484  O O     . CYS A 1 63  ? 6.554   -14.742 0.556    1.00 83.06 63  A 1 
ATOM 485  C CB    . CYS A 1 63  ? 7.534   -12.089 -0.284   1.00 85.40 63  A 1 
ATOM 486  S SG    . CYS A 1 63  ? 6.121   -11.213 0.444    1.00 83.47 63  A 1 
ATOM 487  N N     . ARG A 1 64  ? 6.993   -14.053 2.643    1.00 83.65 64  A 1 
ATOM 488  C CA    . ARG A 1 64  ? 6.057   -14.982 3.291    1.00 81.51 64  A 1 
ATOM 489  C C     . ARG A 1 64  ? 4.603   -14.728 2.890    1.00 80.31 64  A 1 
ATOM 490  O O     . ARG A 1 64  ? 3.879   -15.668 2.593    1.00 76.01 64  A 1 
ATOM 491  C CB    . ARG A 1 64  ? 6.188   -14.892 4.822    1.00 79.28 64  A 1 
ATOM 492  C CG    . ARG A 1 64  ? 7.497   -15.512 5.333    1.00 73.10 64  A 1 
ATOM 493  C CD    . ARG A 1 64  ? 7.554   -15.464 6.865    1.00 72.48 64  A 1 
ATOM 494  N NE    . ARG A 1 64  ? 8.692   -16.214 7.394    1.00 65.35 64  A 1 
ATOM 495  C CZ    . ARG A 1 64  ? 8.989   -16.373 8.658    1.00 60.92 64  A 1 
ATOM 496  N NH1   . ARG A 1 64  ? 8.317   -15.792 9.613    1.00 55.66 64  A 1 
ATOM 497  N NH2   . ARG A 1 64  ? 9.978   -17.142 9.016    1.00 56.96 64  A 1 
ATOM 498  N N     . ALA A 1 65  ? 4.191   -13.471 2.848    1.00 77.37 65  A 1 
ATOM 499  C CA    . ALA A 1 65  ? 2.807   -13.118 2.530    1.00 74.50 65  A 1 
ATOM 500  C C     . ALA A 1 65  ? 2.411   -13.454 1.083    1.00 74.06 65  A 1 
ATOM 501  O O     . ALA A 1 65  ? 1.260   -13.798 0.826    1.00 68.66 65  A 1 
ATOM 502  C CB    . ALA A 1 65  ? 2.617   -11.626 2.806    1.00 71.24 65  A 1 
ATOM 503  N N     . ASP A 1 66  ? 3.354   -13.353 0.146    1.00 77.87 66  A 1 
ATOM 504  C CA    . ASP A 1 66  ? 3.125   -13.698 -1.249   1.00 75.30 66  A 1 
ATOM 505  C C     . ASP A 1 66  ? 3.556   -15.143 -1.590   1.00 75.45 66  A 1 
ATOM 506  O O     . ASP A 1 66  ? 3.253   -15.613 -2.686   1.00 70.84 66  A 1 
ATOM 507  C CB    . ASP A 1 66  ? 3.821   -12.656 -2.147   1.00 71.87 66  A 1 
ATOM 508  C CG    . ASP A 1 66  ? 3.079   -11.301 -2.239   1.00 67.77 66  A 1 
ATOM 509  O OD1   . ASP A 1 66  ? 1.827   -11.274 -2.282   1.00 62.19 66  A 1 
ATOM 510  O OD2   . ASP A 1 66  ? 3.746   -10.255 -2.402   1.00 61.90 66  A 1 
ATOM 511  N N     . SER A 1 67  ? 4.232   -15.845 -0.675   1.00 78.05 67  A 1 
ATOM 512  C CA    . SER A 1 67  ? 4.846   -17.165 -0.889   1.00 76.77 67  A 1 
ATOM 513  C C     . SER A 1 67  ? 5.701   -17.205 -2.160   1.00 77.47 67  A 1 
ATOM 514  O O     . SER A 1 67  ? 5.578   -18.117 -2.984   1.00 73.63 67  A 1 
ATOM 515  C CB    . SER A 1 67  ? 3.796   -18.286 -0.851   1.00 73.46 67  A 1 
ATOM 516  O OG    . SER A 1 67  ? 3.088   -18.271 0.370    1.00 65.18 67  A 1 
ATOM 517  N N     . ALA A 1 68  ? 6.524   -16.165 -2.359   1.00 77.52 68  A 1 
ATOM 518  C CA    . ALA A 1 68  ? 7.264   -15.962 -3.596   1.00 78.14 68  A 1 
ATOM 519  C C     . ALA A 1 68  ? 8.743   -15.654 -3.338   1.00 79.85 68  A 1 
ATOM 520  O O     . ALA A 1 68  ? 9.074   -14.851 -2.470   1.00 78.74 68  A 1 
ATOM 521  C CB    . ALA A 1 68  ? 6.593   -14.850 -4.409   1.00 74.85 68  A 1 
ATOM 522  N N     . TYR A 1 69  ? 9.597   -16.271 -4.154   1.00 83.78 69  A 1 
ATOM 523  C CA    . TYR A 1 69  ? 11.023  -15.997 -4.225   1.00 83.24 69  A 1 
ATOM 524  C C     . TYR A 1 69  ? 11.263  -14.846 -5.195   1.00 84.49 69  A 1 
ATOM 525  O O     . TYR A 1 69  ? 10.826  -14.902 -6.344   1.00 81.75 69  A 1 
ATOM 526  C CB    . TYR A 1 69  ? 11.756  -17.264 -4.668   1.00 81.31 69  A 1 
ATOM 527  C CG    . TYR A 1 69  ? 11.647  -18.408 -3.691   1.00 78.84 69  A 1 
ATOM 528  C CD1   . TYR A 1 69  ? 12.645  -18.618 -2.732   1.00 74.62 69  A 1 
ATOM 529  C CD2   . TYR A 1 69  ? 10.527  -19.275 -3.714   1.00 75.19 69  A 1 
ATOM 530  C CE1   . TYR A 1 69  ? 12.549  -19.672 -1.812   1.00 73.41 69  A 1 
ATOM 531  C CE2   . TYR A 1 69  ? 10.415  -20.325 -2.799   1.00 72.76 69  A 1 
ATOM 532  C CZ    . TYR A 1 69  ? 11.437  -20.526 -1.851   1.00 75.59 69  A 1 
ATOM 533  O OH    . TYR A 1 69  ? 11.340  -21.556 -0.939   1.00 73.46 69  A 1 
ATOM 534  N N     . LEU A 1 70  ? 11.926  -13.787 -4.744   1.00 83.23 70  A 1 
ATOM 535  C CA    . LEU A 1 70  ? 12.100  -12.562 -5.520   1.00 83.84 70  A 1 
ATOM 536  C C     . LEU A 1 70  ? 13.567  -12.145 -5.594   1.00 84.77 70  A 1 
ATOM 537  O O     . LEU A 1 70  ? 14.306  -12.232 -4.606   1.00 83.82 70  A 1 
ATOM 538  C CB    . LEU A 1 70  ? 11.227  -11.440 -4.918   1.00 82.92 70  A 1 
ATOM 539  C CG    . LEU A 1 70  ? 9.714   -11.722 -4.876   1.00 81.26 70  A 1 
ATOM 540  C CD1   . LEU A 1 70  ? 8.985   -10.594 -4.161   1.00 76.36 70  A 1 
ATOM 541  C CD2   . LEU A 1 70  ? 9.109   -11.874 -6.269   1.00 76.86 70  A 1 
ATOM 542  N N     . CYS A 1 71  ? 13.994  -11.635 -6.761   1.00 86.39 71  A 1 
ATOM 543  C CA    . CYS A 1 71  ? 15.250  -10.907 -6.873   1.00 87.16 71  A 1 
ATOM 544  C C     . CYS A 1 71  ? 15.110  -9.498  -6.260   1.00 87.93 71  A 1 
ATOM 545  O O     . CYS A 1 71  ? 13.994  -9.010  -6.053   1.00 86.91 71  A 1 
ATOM 546  C CB    . CYS A 1 71  ? 15.703  -10.863 -8.336   1.00 85.37 71  A 1 
ATOM 547  S SG    . CYS A 1 71  ? 14.630  -9.796  -9.348   1.00 84.33 71  A 1 
ATOM 548  N N     . ALA A 1 72  ? 16.233  -8.810  -6.036   1.00 86.51 72  A 1 
ATOM 549  C CA    . ALA A 1 72  ? 16.242  -7.488  -5.423   1.00 86.10 72  A 1 
ATOM 550  C C     . ALA A 1 72  ? 15.406  -6.446  -6.196   1.00 86.72 72  A 1 
ATOM 551  O O     . ALA A 1 72  ? 14.667  -5.665  -5.584   1.00 85.09 72  A 1 
ATOM 552  C CB    . ALA A 1 72  ? 17.705  -7.032  -5.294   1.00 84.09 72  A 1 
ATOM 553  N N     . SER A 1 73  ? 15.458  -6.466  -7.538   1.00 87.39 73  A 1 
ATOM 554  C CA    . SER A 1 73  ? 14.673  -5.560  -8.381   1.00 86.88 73  A 1 
ATOM 555  C C     . SER A 1 73  ? 13.165  -5.829  -8.257   1.00 86.80 73  A 1 
ATOM 556  O O     . SER A 1 73  ? 12.390  -4.911  -7.979   1.00 85.12 73  A 1 
ATOM 557  C CB    . SER A 1 73  ? 15.132  -5.672  -9.845   1.00 85.04 73  A 1 
ATOM 558  O OG    . SER A 1 73  ? 14.355  -4.793  -10.638  1.00 71.54 73  A 1 
ATOM 559  N N     . CYS A 1 74  ? 12.737  -7.103  -8.378   1.00 81.76 74  A 1 
ATOM 560  C CA    . CYS A 1 74  ? 11.334  -7.471  -8.241   1.00 80.56 74  A 1 
ATOM 561  C C     . CYS A 1 74  ? 10.799  -7.219  -6.823   1.00 80.46 74  A 1 
ATOM 562  O O     . CYS A 1 74  ? 9.666   -6.756  -6.685   1.00 78.84 74  A 1 
ATOM 563  C CB    . CYS A 1 74  ? 11.145  -8.943  -8.646   1.00 79.19 74  A 1 
ATOM 564  S SG    . CYS A 1 74  ? 11.369  -9.159  -10.442  1.00 74.11 74  A 1 
ATOM 565  N N     . ASP A 1 75  ? 11.594  -7.466  -5.788   1.00 86.64 75  A 1 
ATOM 566  C CA    . ASP A 1 75  ? 11.235  -7.153  -4.404   1.00 86.00 75  A 1 
ATOM 567  C C     . ASP A 1 75  ? 10.973  -5.651  -4.224   1.00 86.18 75  A 1 
ATOM 568  O O     . ASP A 1 75  ? 9.916   -5.255  -3.732   1.00 84.67 75  A 1 
ATOM 569  C CB    . ASP A 1 75  ? 12.343  -7.621  -3.442   1.00 85.46 75  A 1 
ATOM 570  C CG    . ASP A 1 75  ? 12.003  -7.235  -1.996   1.00 82.74 75  A 1 
ATOM 571  O OD1   . ASP A 1 75  ? 10.984  -7.741  -1.487   1.00 73.72 75  A 1 
ATOM 572  O OD2   . ASP A 1 75  ? 12.683  -6.392  -1.389   1.00 74.60 75  A 1 
ATOM 573  N N     . ALA A 1 76  ? 11.897  -4.814  -4.700   1.00 85.96 76  A 1 
ATOM 574  C CA    . ALA A 1 76  ? 11.747  -3.369  -4.620   1.00 84.04 76  A 1 
ATOM 575  C C     . ALA A 1 76  ? 10.488  -2.884  -5.356   1.00 83.61 76  A 1 
ATOM 576  O O     . ALA A 1 76  ? 9.722   -2.106  -4.797   1.00 81.70 76  A 1 
ATOM 577  C CB    . ALA A 1 76  ? 13.016  -2.709  -5.164   1.00 82.59 76  A 1 
ATOM 578  N N     . GLN A 1 77  ? 10.231  -3.367  -6.576   1.00 84.51 77  A 1 
ATOM 579  C CA    . GLN A 1 77  ? 9.047   -2.969  -7.350   1.00 81.81 77  A 1 
ATOM 580  C C     . GLN A 1 77  ? 7.726   -3.407  -6.691   1.00 81.96 77  A 1 
ATOM 581  O O     . GLN A 1 77  ? 6.788   -2.611  -6.587   1.00 79.78 77  A 1 
ATOM 582  C CB    . GLN A 1 77  ? 9.145   -3.555  -8.764   1.00 80.11 77  A 1 
ATOM 583  C CG    . GLN A 1 77  ? 10.226  -2.876  -9.618   1.00 70.93 77  A 1 
ATOM 584  C CD    . GLN A 1 77  ? 10.322  -3.498  -11.016  1.00 66.77 77  A 1 
ATOM 585  O OE1   . GLN A 1 77  ? 9.485   -4.275  -11.430  1.00 59.16 77  A 1 
ATOM 586  N NE2   . GLN A 1 77  ? 11.328  -3.161  -11.796  1.00 56.94 77  A 1 
ATOM 587  N N     . ILE A 1 78  ? 7.655   -4.656  -6.228   1.00 78.68 78  A 1 
ATOM 588  C CA    . ILE A 1 78  ? 6.418   -5.210  -5.654   1.00 77.39 78  A 1 
ATOM 589  C C     . ILE A 1 78  ? 6.111   -4.565  -4.301   1.00 77.25 78  A 1 
ATOM 590  O O     . ILE A 1 78  ? 4.972   -4.163  -4.046   1.00 74.99 78  A 1 
ATOM 591  C CB    . ILE A 1 78  ? 6.518   -6.756  -5.560   1.00 75.22 78  A 1 
ATOM 592  C CG1   . ILE A 1 78  ? 6.523   -7.369  -6.976   1.00 70.60 78  A 1 
ATOM 593  C CG2   . ILE A 1 78  ? 5.357   -7.345  -4.745   1.00 69.93 78  A 1 
ATOM 594  C CD1   . ILE A 1 78  ? 6.944   -8.839  -7.012   1.00 64.16 78  A 1 
ATOM 595  N N     . HIS A 1 79  ? 7.113   -4.452  -3.436   1.00 83.71 79  A 1 
ATOM 596  C CA    . HIS A 1 79  ? 6.918   -3.990  -2.062   1.00 83.51 79  A 1 
ATOM 597  C C     . HIS A 1 79  ? 6.945   -2.460  -1.923   1.00 81.28 79  A 1 
ATOM 598  O O     . HIS A 1 79  ? 6.464   -1.946  -0.908   1.00 76.83 79  A 1 
ATOM 599  C CB    . HIS A 1 79  ? 7.915   -4.705  -1.145   1.00 84.11 79  A 1 
ATOM 600  C CG    . HIS A 1 79  ? 7.668   -6.189  -1.083   1.00 85.27 79  A 1 
ATOM 601  N ND1   . HIS A 1 79  ? 8.494   -7.181  -1.545   1.00 77.54 79  A 1 
ATOM 602  C CD2   . HIS A 1 79  ? 6.550   -6.817  -0.603   1.00 79.99 79  A 1 
ATOM 603  C CE1   . HIS A 1 79  ? 7.904   -8.368  -1.339   1.00 81.69 79  A 1 
ATOM 604  N NE2   . HIS A 1 79  ? 6.710   -8.184  -0.773   1.00 82.48 79  A 1 
ATOM 605  N N     . ALA A 1 80  ? 7.390   -1.724  -2.930   1.00 80.89 80  A 1 
ATOM 606  C CA    . ALA A 1 80  ? 7.202   -0.276  -2.977   1.00 77.71 80  A 1 
ATOM 607  C C     . ALA A 1 80  ? 5.800   0.155   -3.442   1.00 75.99 80  A 1 
ATOM 608  O O     . ALA A 1 80  ? 5.427   1.313   -3.252   1.00 70.99 80  A 1 
ATOM 609  C CB    . ALA A 1 80  ? 8.283   0.357   -3.845   1.00 75.42 80  A 1 
ATOM 610  N N     . ALA A 1 81  ? 4.992   -0.764  -4.010   1.00 72.40 81  A 1 
ATOM 611  C CA    . ALA A 1 81  ? 3.714   -0.422  -4.628   1.00 69.06 81  A 1 
ATOM 612  C C     . ALA A 1 81  ? 2.697   0.206   -3.663   1.00 68.69 81  A 1 
ATOM 613  O O     . ALA A 1 81  ? 1.951   1.119   -4.023   1.00 62.87 81  A 1 
ATOM 614  C CB    . ALA A 1 81  ? 3.137   -1.685  -5.264   1.00 64.58 81  A 1 
ATOM 615  N N     . ASN A 1 82  ? 2.633   -0.276  -2.418   1.00 69.41 82  A 1 
ATOM 616  C CA    . ASN A 1 82  ? 1.775   0.308   -1.394   1.00 68.60 82  A 1 
ATOM 617  C C     . ASN A 1 82  ? 2.261   -0.028  0.030    1.00 69.70 82  A 1 
ATOM 618  O O     . ASN A 1 82  ? 3.093   -0.909  0.262    1.00 65.94 82  A 1 
ATOM 619  C CB    . ASN A 1 82  ? 0.306   -0.108  -1.640   1.00 64.50 82  A 1 
ATOM 620  C CG    . ASN A 1 82  ? 0.041   -1.579  -1.406   1.00 60.39 82  A 1 
ATOM 621  O OD1   . ASN A 1 82  ? 0.323   -2.122  -0.354   1.00 54.31 82  A 1 
ATOM 622  N ND2   . ASN A 1 82  ? -0.523  -2.266  -2.369   1.00 55.57 82  A 1 
ATOM 623  N N     . ARG A 1 83  ? 1.677   0.643   1.015    1.00 68.56 83  A 1 
ATOM 624  C CA    . ARG A 1 83  ? 2.043   0.462   2.432    1.00 68.76 83  A 1 
ATOM 625  C C     . ARG A 1 83  ? 1.709   -0.923  2.997    1.00 70.23 83  A 1 
ATOM 626  O O     . ARG A 1 83  ? 2.264   -1.296  4.028    1.00 66.70 83  A 1 
ATOM 627  C CB    . ARG A 1 83  ? 1.369   1.574   3.254    1.00 64.11 83  A 1 
ATOM 628  C CG    . ARG A 1 83  ? 1.934   1.684   4.679    1.00 58.71 83  A 1 
ATOM 629  C CD    . ARG A 1 83  ? 1.236   2.799   5.459    1.00 54.02 83  A 1 
ATOM 630  N NE    . ARG A 1 83  ? 1.836   2.966   6.802    1.00 48.04 83  A 1 
ATOM 631  C CZ    . ARG A 1 83  ? 1.338   3.682   7.785    1.00 41.92 83  A 1 
ATOM 632  N NH1   . ARG A 1 83  ? 0.197   4.302   7.677    1.00 38.67 83  A 1 
ATOM 633  N NH2   . ARG A 1 83  ? 1.995   3.809   8.902    1.00 38.73 83  A 1 
ATOM 634  N N     . VAL A 1 84  ? 0.772   -1.634  2.429    1.00 69.34 84  A 1 
ATOM 635  C CA    . VAL A 1 84  ? 0.445   -2.994  2.865    1.00 70.04 84  A 1 
ATOM 636  C C     . VAL A 1 84  ? 1.525   -3.953  2.373    1.00 73.23 84  A 1 
ATOM 637  O O     . VAL A 1 84  ? 2.094   -4.676  3.189    1.00 70.05 84  A 1 
ATOM 638  C CB    . VAL A 1 84  ? -0.955  -3.449  2.404    1.00 64.82 84  A 1 
ATOM 639  C CG1   . VAL A 1 84  ? -1.284  -4.858  2.913    1.00 58.30 84  A 1 
ATOM 640  C CG2   . VAL A 1 84  ? -2.035  -2.492  2.933    1.00 58.41 84  A 1 
ATOM 641  N N     . ALA A 1 85  ? 1.873   -3.870  1.087    1.00 70.48 85  A 1 
ATOM 642  C CA    . ALA A 1 85  ? 2.949   -4.654  0.500    1.00 72.53 85  A 1 
ATOM 643  C C     . ALA A 1 85  ? 4.302   -4.383  1.179    1.00 74.80 85  A 1 
ATOM 644  O O     . ALA A 1 85  ? 4.998   -5.324  1.526    1.00 73.57 85  A 1 
ATOM 645  C CB    . ALA A 1 85  ? 2.992   -4.371  -1.008   1.00 70.49 85  A 1 
ATOM 646  N N     . SER A 1 86  ? 4.630   -3.130  1.504    1.00 81.49 86  A 1 
ATOM 647  C CA    . SER A 1 86  ? 5.886   -2.785  2.189    1.00 81.53 86  A 1 
ATOM 648  C C     . SER A 1 86  ? 6.038   -3.374  3.592    1.00 83.03 86  A 1 
ATOM 649  O O     . SER A 1 86  ? 7.128   -3.353  4.156    1.00 80.55 86  A 1 
ATOM 650  C CB    . SER A 1 86  ? 6.060   -1.260  2.252    1.00 79.24 86  A 1 
ATOM 651  O OG    . SER A 1 86  ? 5.186   -0.671  3.194    1.00 70.60 86  A 1 
ATOM 652  N N     . ARG A 1 87  ? 4.941   -3.870  4.183    1.00 76.80 87  A 1 
ATOM 653  C CA    . ARG A 1 87  ? 4.914   -4.517  5.495    1.00 77.32 87  A 1 
ATOM 654  C C     . ARG A 1 87  ? 4.980   -6.043  5.414    1.00 80.43 87  A 1 
ATOM 655  O O     . ARG A 1 87  ? 4.914   -6.677  6.458    1.00 75.55 87  A 1 
ATOM 656  C CB    . ARG A 1 87  ? 3.650   -4.102  6.259    1.00 72.06 87  A 1 
ATOM 657  C CG    . ARG A 1 87  ? 3.675   -2.640  6.687    1.00 65.77 87  A 1 
ATOM 658  C CD    . ARG A 1 87  ? 2.315   -2.316  7.297    1.00 61.98 87  A 1 
ATOM 659  N NE    . ARG A 1 87  ? 2.283   -0.968  7.877    1.00 54.79 87  A 1 
ATOM 660  C CZ    . ARG A 1 87  ? 1.327   -0.505  8.656    1.00 49.68 87  A 1 
ATOM 661  N NH1   . ARG A 1 87  ? 0.245   -1.199  8.878    1.00 45.44 87  A 1 
ATOM 662  N NH2   . ARG A 1 87  ? 1.448   0.652   9.228    1.00 45.03 87  A 1 
ATOM 663  N N     . HIS A 1 88  ? 5.041   -6.606  4.216    1.00 79.26 88  A 1 
ATOM 664  C CA    . HIS A 1 88  ? 5.212   -8.037  4.077    1.00 81.58 88  A 1 
ATOM 665  C C     . HIS A 1 88  ? 6.546   -8.448  4.697    1.00 82.82 88  A 1 
ATOM 666  O O     . HIS A 1 88  ? 7.575   -7.812  4.463    1.00 80.58 88  A 1 
ATOM 667  C CB    . HIS A 1 88  ? 5.131   -8.467  2.608    1.00 80.20 88  A 1 
ATOM 668  C CG    . HIS A 1 88  ? 3.756   -8.342  1.997    1.00 78.25 88  A 1 
ATOM 669  N ND1   . HIS A 1 88  ? 3.435   -8.661  0.686    1.00 71.28 88  A 1 
ATOM 670  C CD2   . HIS A 1 88  ? 2.588   -7.924  2.585    1.00 74.27 88  A 1 
ATOM 671  C CE1   . HIS A 1 88  ? 2.124   -8.455  0.501    1.00 75.16 88  A 1 
ATOM 672  N NE2   . HIS A 1 88  ? 1.572   -7.999  1.643    1.00 76.77 88  A 1 
ATOM 673  N N     . GLU A 1 89  ? 6.499   -9.497  5.504    1.00 86.90 89  A 1 
ATOM 674  C CA    . GLU A 1 89  ? 7.698   -10.087 6.068    1.00 87.46 89  A 1 
ATOM 675  C C     . GLU A 1 89  ? 8.501   -10.749 4.950    1.00 87.90 89  A 1 
ATOM 676  O O     . GLU A 1 89  ? 7.961   -11.534 4.170    1.00 84.76 89  A 1 
ATOM 677  C CB    . GLU A 1 89  ? 7.314   -11.063 7.170    1.00 85.29 89  A 1 
ATOM 678  C CG    . GLU A 1 89  ? 8.516   -11.487 8.003    1.00 74.08 89  A 1 
ATOM 679  C CD    . GLU A 1 89  ? 8.146   -12.502 9.098    1.00 68.92 89  A 1 
ATOM 680  O OE1   . GLU A 1 89  ? 9.078   -13.025 9.729    1.00 61.93 89  A 1 
ATOM 681  O OE2   . GLU A 1 89  ? 6.950   -12.812 9.256    1.00 61.08 89  A 1 
ATOM 682  N N     . ARG A 1 90  ? 9.779   -10.393 4.868    1.00 83.71 90  A 1 
ATOM 683  C CA    . ARG A 1 90  ? 10.713  -10.904 3.872    1.00 83.20 90  A 1 
ATOM 684  C C     . ARG A 1 90  ? 11.946  -11.443 4.570    1.00 83.47 90  A 1 
ATOM 685  O O     . ARG A 1 90  ? 12.451  -10.808 5.492    1.00 81.01 90  A 1 
ATOM 686  C CB    . ARG A 1 90  ? 11.086  -9.789  2.882    1.00 81.55 90  A 1 
ATOM 687  C CG    . ARG A 1 90  ? 9.902   -9.383  1.992    1.00 79.41 90  A 1 
ATOM 688  C CD    . ARG A 1 90  ? 10.168  -8.052  1.287    1.00 79.23 90  A 1 
ATOM 689  N NE    . ARG A 1 90  ? 10.065  -6.932  2.216    1.00 76.93 90  A 1 
ATOM 690  C CZ    . ARG A 1 90  ? 10.419  -5.682  1.972    1.00 76.46 90  A 1 
ATOM 691  N NH1   . ARG A 1 90  ? 10.930  -5.335  0.827    1.00 65.37 90  A 1 
ATOM 692  N NH2   . ARG A 1 90  ? 10.257  -4.762  2.874    1.00 72.12 90  A 1 
ATOM 693  N N     . VAL A 1 91  ? 12.420  -12.588 4.092    1.00 85.21 91  A 1 
ATOM 694  C CA    . VAL A 1 91  ? 13.620  -13.241 4.611    1.00 84.58 91  A 1 
ATOM 695  C C     . VAL A 1 91  ? 14.715  -13.156 3.548    1.00 85.31 91  A 1 
ATOM 696  O O     . VAL A 1 91  ? 14.456  -13.451 2.390    1.00 83.47 91  A 1 
ATOM 697  C CB    . VAL A 1 91  ? 13.330  -14.698 5.016    1.00 81.50 91  A 1 
ATOM 698  C CG1   . VAL A 1 91  ? 14.553  -15.329 5.687    1.00 69.88 91  A 1 
ATOM 699  C CG2   . VAL A 1 91  ? 12.158  -14.777 6.000    1.00 71.08 91  A 1 
ATOM 700  N N     . LEU A 1 92  ? 15.924  -12.749 3.941    1.00 86.13 92  A 1 
ATOM 701  C CA    . LEU A 1 92  ? 17.083  -12.737 3.058    1.00 85.61 92  A 1 
ATOM 702  C C     . LEU A 1 92  ? 17.580  -14.166 2.838    1.00 84.27 92  A 1 
ATOM 703  O O     . LEU A 1 92  ? 17.925  -14.858 3.788    1.00 81.38 92  A 1 
ATOM 704  C CB    . LEU A 1 92  ? 18.184  -11.855 3.659    1.00 83.57 92  A 1 
ATOM 705  C CG    . LEU A 1 92  ? 17.942  -10.354 3.439    1.00 75.73 92  A 1 
ATOM 706  C CD1   . LEU A 1 92  ? 18.736  -9.513  4.420    1.00 69.05 92  A 1 
ATOM 707  C CD2   . LEU A 1 92  ? 18.333  -9.929  2.026    1.00 70.32 92  A 1 
ATOM 708  N N     . LEU A 1 93  ? 17.631  -14.588 1.576    1.00 81.61 93  A 1 
ATOM 709  C CA    . LEU A 1 93  ? 18.125  -15.910 1.203    1.00 78.56 93  A 1 
ATOM 710  C C     . LEU A 1 93  ? 19.633  -15.999 1.384    1.00 75.81 93  A 1 
ATOM 711  O O     . LEU A 1 93  ? 20.116  -16.986 1.926    1.00 69.85 93  A 1 
ATOM 712  C CB    . LEU A 1 93  ? 17.721  -16.200 -0.247   1.00 76.17 93  A 1 
ATOM 713  C CG    . LEU A 1 93  ? 16.213  -16.467 -0.407   1.00 73.05 93  A 1 
ATOM 714  C CD1   . LEU A 1 93  ? 15.785  -16.402 -1.870   1.00 67.85 93  A 1 
ATOM 715  C CD2   . LEU A 1 93  ? 15.870  -17.865 0.104    1.00 70.09 93  A 1 
ATOM 716  N N     . SER A 1 94  ? 20.374  -14.977 0.971    1.00 72.92 94  A 1 
ATOM 717  C CA    . SER A 1 94  ? 21.841  -15.002 0.994    1.00 70.22 94  A 1 
ATOM 718  C C     . SER A 1 94  ? 22.426  -15.198 2.387    1.00 68.67 94  A 1 
ATOM 719  O O     . SER A 1 94  ? 23.418  -15.898 2.540    1.00 62.97 94  A 1 
ATOM 720  C CB    . SER A 1 94  ? 22.389  -13.709 0.399    1.00 63.96 94  A 1 
ATOM 721  O OG    . SER A 1 94  ? 21.901  -12.580 1.099    1.00 56.25 94  A 1 
ATOM 722  N N     . GLU A 1 95  ? 21.820  -14.610 3.406    1.00 65.35 95  A 1 
ATOM 723  C CA    . GLU A 1 95  ? 22.237  -14.809 4.796    1.00 63.30 95  A 1 
ATOM 724  C C     . GLU A 1 95  ? 21.898  -16.225 5.263    1.00 60.61 95  A 1 
ATOM 725  O O     . GLU A 1 95  ? 22.728  -16.889 5.877    1.00 56.16 95  A 1 
ATOM 726  C CB    . GLU A 1 95  ? 21.575  -13.771 5.707    1.00 58.89 95  A 1 
ATOM 727  C CG    . GLU A 1 95  ? 22.112  -12.355 5.452    1.00 53.37 95  A 1 
ATOM 728  C CD    . GLU A 1 95  ? 21.491  -11.292 6.356    1.00 48.51 95  A 1 
ATOM 729  O OE1   . GLU A 1 95  ? 21.966  -10.131 6.284    1.00 44.05 95  A 1 
ATOM 730  O OE2   . GLU A 1 95  ? 20.522  -11.587 7.084    1.00 44.09 95  A 1 
ATOM 731  N N     . ALA A 1 96  ? 20.711  -16.707 4.916    1.00 61.40 96  A 1 
ATOM 732  C CA    . ALA A 1 96  ? 20.292  -18.052 5.281    1.00 59.67 96  A 1 
ATOM 733  C C     . ALA A 1 96  ? 21.174  -19.126 4.620    1.00 59.14 96  A 1 
ATOM 734  O O     . ALA A 1 96  ? 21.620  -20.041 5.309    1.00 57.67 96  A 1 
ATOM 735  C CB    . ALA A 1 96  ? 18.812  -18.208 4.945    1.00 56.19 96  A 1 
ATOM 736  N N     . TYR A 1 97  ? 21.482  -19.000 3.322    1.00 65.13 97  A 1 
ATOM 737  C CA    . TYR A 1 97  ? 22.363  -19.931 2.606    1.00 63.16 97  A 1 
ATOM 738  C C     . TYR A 1 97  ? 23.795  -19.947 3.153    1.00 60.20 97  A 1 
ATOM 739  O O     . TYR A 1 97  ? 24.392  -21.014 3.245    1.00 58.36 97  A 1 
ATOM 740  C CB    . TYR A 1 97  ? 22.368  -19.596 1.099    1.00 59.96 97  A 1 
ATOM 741  C CG    . TYR A 1 97  ? 21.216  -20.191 0.313    1.00 54.67 97  A 1 
ATOM 742  C CD1   . TYR A 1 97  ? 21.152  -21.578 0.102    1.00 49.55 97  A 1 
ATOM 743  C CD2   . TYR A 1 97  ? 20.214  -19.371 -0.224   1.00 48.67 97  A 1 
ATOM 744  C CE1   . TYR A 1 97  ? 20.085  -22.138 -0.619   1.00 43.51 97  A 1 
ATOM 745  C CE2   . TYR A 1 97  ? 19.144  -19.921 -0.936   1.00 46.09 97  A 1 
ATOM 746  C CZ    . TYR A 1 97  ? 19.069  -21.312 -1.144   1.00 45.19 97  A 1 
ATOM 747  O OH    . TYR A 1 97  ? 18.020  -21.858 -1.835   1.00 41.65 97  A 1 
ATOM 748  N N     . LYS A 1 98  ? 24.339  -18.810 3.549    1.00 59.21 98  A 1 
ATOM 749  C CA    . LYS A 1 98  ? 25.697  -18.728 4.103    1.00 57.57 98  A 1 
ATOM 750  C C     . LYS A 1 98  ? 25.844  -19.423 5.451    1.00 56.15 98  A 1 
ATOM 751  O O     . LYS A 1 98  ? 26.916  -19.942 5.752    1.00 52.70 98  A 1 
ATOM 752  C CB    . LYS A 1 98  ? 26.113  -17.261 4.249    1.00 53.98 98  A 1 
ATOM 753  C CG    . LYS A 1 98  ? 26.495  -16.638 2.908    1.00 50.28 98  A 1 
ATOM 754  C CD    . LYS A 1 98  ? 26.852  -15.169 3.100    1.00 47.41 98  A 1 
ATOM 755  C CE    . LYS A 1 98  ? 27.222  -14.552 1.761    1.00 41.95 98  A 1 
ATOM 756  N NZ    . LYS A 1 98  ? 27.761  -13.189 1.924    1.00 37.80 98  A 1 
ATOM 757  N N     . HIS A 1 99  ? 24.790  -19.391 6.259    1.00 58.19 99  A 1 
ATOM 758  C CA    . HIS A 1 99  ? 24.858  -19.909 7.629    1.00 57.66 99  A 1 
ATOM 759  C C     . HIS A 1 99  ? 24.391  -21.358 7.784    1.00 54.43 99  A 1 
ATOM 760  O O     . HIS A 1 99  ? 24.581  -21.928 8.863    1.00 50.76 99  A 1 
ATOM 761  C CB    . HIS A 1 99  ? 24.105  -18.958 8.557    1.00 54.35 99  A 1 
ATOM 762  C CG    . HIS A 1 99  ? 24.809  -17.647 8.739    1.00 51.50 99  A 1 
ATOM 763  N ND1   . HIS A 1 99  ? 26.090  -17.483 9.224    1.00 46.71 99  A 1 
ATOM 764  C CD2   . HIS A 1 99  ? 24.343  -16.392 8.459    1.00 46.49 99  A 1 
ATOM 765  C CE1   . HIS A 1 99  ? 26.376  -16.171 9.229    1.00 44.45 99  A 1 
ATOM 766  N NE2   . HIS A 1 99  ? 25.333  -15.481 8.772    1.00 45.06 99  A 1 
ATOM 767  N N     . ALA A 1 100 ? 23.792  -21.955 6.761    1.00 53.50 100 A 1 
ATOM 768  C CA    . ALA A 1 100 ? 23.276  -23.306 6.885    1.00 53.06 100 A 1 
ATOM 769  C C     . ALA A 1 100 ? 24.126  -24.321 6.099    1.00 52.01 100 A 1 
ATOM 770  O O     . ALA A 1 100 ? 24.086  -24.335 4.874    1.00 50.24 100 A 1 
ATOM 771  C CB    . ALA A 1 100 ? 21.818  -23.320 6.488    1.00 49.29 100 A 1 
ATOM 772  N N     . PRO A 1 101 ? 24.833  -25.211 6.802    1.00 46.62 101 A 1 
ATOM 773  C CA    . PRO A 1 101 ? 25.710  -26.193 6.172    1.00 47.57 101 A 1 
ATOM 774  C C     . PRO A 1 101 ? 24.956  -27.330 5.476    1.00 48.17 101 A 1 
ATOM 775  O O     . PRO A 1 101 ? 25.465  -27.932 4.550    1.00 47.54 101 A 1 
ATOM 776  C CB    . PRO A 1 101 ? 26.583  -26.707 7.317    1.00 45.12 101 A 1 
ATOM 777  C CG    . PRO A 1 101 ? 25.689  -26.566 8.546    1.00 44.11 101 A 1 
ATOM 778  C CD    . PRO A 1 101 ? 24.894  -25.300 8.243    1.00 47.29 101 A 1 
ATOM 779  N N     . VAL A 1 102 ? 23.756  -27.648 5.943    1.00 45.17 102 A 1 
ATOM 780  C CA    . VAL A 1 102 ? 22.953  -28.741 5.402    1.00 46.51 102 A 1 
ATOM 781  C C     . VAL A 1 102 ? 21.921  -28.168 4.445    1.00 46.85 102 A 1 
ATOM 782  O O     . VAL A 1 102 ? 21.060  -27.386 4.853    1.00 45.66 102 A 1 
ATOM 783  C CB    . VAL A 1 102 ? 22.289  -29.581 6.510    1.00 43.36 102 A 1 
ATOM 784  C CG1   . VAL A 1 102 ? 21.582  -30.798 5.921    1.00 39.38 102 A 1 
ATOM 785  C CG2   . VAL A 1 102 ? 23.322  -30.081 7.524    1.00 40.41 102 A 1 
ATOM 786  N N     . MET A 1 103 ? 21.982  -28.599 3.180    1.00 45.35 103 A 1 
ATOM 787  C CA    . MET A 1 103 ? 20.919  -28.342 2.214    1.00 47.61 103 A 1 
ATOM 788  C C     . MET A 1 103 ? 19.880  -29.448 2.291    1.00 48.04 103 A 1 
ATOM 789  O O     . MET A 1 103 ? 20.213  -30.630 2.343    1.00 46.97 103 A 1 
ATOM 790  C CB    . MET A 1 103 ? 21.480  -28.169 0.797    1.00 45.17 103 A 1 
ATOM 791  C CG    . MET A 1 103 ? 22.365  -26.925 0.699    1.00 41.20 103 A 1 
ATOM 792  S SD    . MET A 1 103 ? 22.227  -26.002 -0.853   1.00 38.10 103 A 1 
ATOM 793  C CE    . MET A 1 103 ? 22.944  -27.179 -2.016   1.00 34.87 103 A 1 
ATOM 794  N N     . LEU A 1 104 ? 18.626  -29.061 2.323    1.00 47.98 104 A 1 
ATOM 795  C CA    . LEU A 1 104 ? 17.470  -29.943 2.258    1.00 48.94 104 A 1 
ATOM 796  C C     . LEU A 1 104 ? 16.802  -29.737 0.910    1.00 48.93 104 A 1 
ATOM 797  O O     . LEU A 1 104 ? 16.403  -28.623 0.591    1.00 46.92 104 A 1 
ATOM 798  C CB    . LEU A 1 104 ? 16.520  -29.635 3.421    1.00 45.79 104 A 1 
ATOM 799  C CG    . LEU A 1 104 ? 17.068  -30.012 4.809    1.00 41.93 104 A 1 
ATOM 800  C CD1   . LEU A 1 104 ? 16.140  -29.486 5.898    1.00 38.64 104 A 1 
ATOM 801  C CD2   . LEU A 1 104 ? 17.196  -31.516 4.994    1.00 40.38 104 A 1 
ATOM 802  N N     . ASP A 1 105 ? 16.684  -30.812 0.139    1.00 50.48 105 A 1 
ATOM 803  C CA    . ASP A 1 105 ? 15.909  -30.772 -1.084   1.00 53.30 105 A 1 
ATOM 804  C C     . ASP A 1 105 ? 14.429  -30.984 -0.767   1.00 53.25 105 A 1 
ATOM 805  O O     . ASP A 1 105 ? 14.046  -31.981 -0.147   1.00 53.42 105 A 1 
ATOM 806  C CB    . ASP A 1 105 ? 16.452  -31.783 -2.097   1.00 51.04 105 A 1 
ATOM 807  C CG    . ASP A 1 105 ? 15.833  -31.602 -3.485   1.00 46.34 105 A 1 
ATOM 808  O OD1   . ASP A 1 105 ? 15.216  -30.531 -3.712   1.00 43.24 105 A 1 
ATOM 809  O OD2   . ASP A 1 105 ? 15.959  -32.543 -4.289   1.00 42.16 105 A 1 
ATOM 810  N N     . CYS A 1 106 ? 13.608  -30.017 -1.126   1.00 56.54 106 A 1 
ATOM 811  C CA    . CYS A 1 106 ? 12.170  -30.090 -0.974   1.00 58.17 106 A 1 
ATOM 812  C C     . CYS A 1 106 ? 11.546  -30.404 -2.333   1.00 57.63 106 A 1 
ATOM 813  O O     . CYS A 1 106 ? 11.380  -29.517 -3.169   1.00 58.09 106 A 1 
ATOM 814  C CB    . CYS A 1 106 ? 11.633  -28.794 -0.374   1.00 56.76 106 A 1 
ATOM 815  S SG    . CYS A 1 106 ? 9.833   -28.910 -0.192   1.00 49.34 106 A 1 
ATOM 816  N N     . HIS A 1 107 ? 11.145  -31.660 -2.527   1.00 51.56 107 A 1 
ATOM 817  C CA    . HIS A 1 107 ? 10.532  -32.097 -3.781   1.00 53.00 107 A 1 
ATOM 818  C C     . HIS A 1 107 ? 9.278   -31.308 -4.156   1.00 51.31 107 A 1 
ATOM 819  O O     . HIS A 1 107 ? 9.060   -31.019 -5.329   1.00 50.53 107 A 1 
ATOM 820  C CB    . HIS A 1 107 ? 10.205  -33.586 -3.696   1.00 50.58 107 A 1 
ATOM 821  C CG    . HIS A 1 107 ? 11.415  -34.462 -3.730   1.00 47.71 107 A 1 
ATOM 822  N ND1   . HIS A 1 107 ? 12.293  -34.596 -4.780   1.00 43.75 107 A 1 
ATOM 823  C CD2   . HIS A 1 107 ? 11.854  -35.306 -2.743   1.00 42.34 107 A 1 
ATOM 824  C CE1   . HIS A 1 107 ? 13.234  -35.479 -4.423   1.00 39.82 107 A 1 
ATOM 825  N NE2   . HIS A 1 107 ? 13.000  -35.944 -3.198   1.00 40.28 107 A 1 
ATOM 826  N N     . ALA A 1 108 ? 8.450   -30.951 -3.183   1.00 56.23 108 A 1 
ATOM 827  C CA    . ALA A 1 108 ? 7.216   -30.209 -3.436   1.00 57.35 108 A 1 
ATOM 828  C C     . ALA A 1 108 ? 7.467   -28.776 -3.929   1.00 56.73 108 A 1 
ATOM 829  O O     . ALA A 1 108 ? 6.676   -28.235 -4.708   1.00 53.79 108 A 1 
ATOM 830  C CB    . ALA A 1 108 ? 6.389   -30.213 -2.157   1.00 54.93 108 A 1 
ATOM 831  N N     . ASP A 1 109 ? 8.552   -28.177 -3.484   1.00 53.27 109 A 1 
ATOM 832  C CA    . ASP A 1 109 ? 8.947   -26.842 -3.907   1.00 53.03 109 A 1 
ATOM 833  C C     . ASP A 1 109 ? 9.963   -26.840 -5.063   1.00 52.10 109 A 1 
ATOM 834  O O     . ASP A 1 109 ? 10.242  -25.769 -5.586   1.00 50.62 109 A 1 
ATOM 835  C CB    . ASP A 1 109 ? 9.418   -26.024 -2.696   1.00 51.08 109 A 1 
ATOM 836  C CG    . ASP A 1 109 ? 8.250   -25.385 -1.926   1.00 48.69 109 A 1 
ATOM 837  O OD1   . ASP A 1 109 ? 7.306   -24.907 -2.598   1.00 47.09 109 A 1 
ATOM 838  O OD2   . ASP A 1 109 ? 8.354   -25.269 -0.685   1.00 46.60 109 A 1 
ATOM 839  N N     . ALA A 1 110 ? 10.483  -28.001 -5.455   1.00 54.95 110 A 1 
ATOM 840  C CA    . ALA A 1 110 ? 11.573  -28.133 -6.416   1.00 55.89 110 A 1 
ATOM 841  C C     . ALA A 1 110 ? 12.721  -27.152 -6.111   1.00 55.41 110 A 1 
ATOM 842  O O     . ALA A 1 110 ? 13.112  -26.337 -6.944   1.00 52.50 110 A 1 
ATOM 843  C CB    . ALA A 1 110 ? 11.030  -28.043 -7.846   1.00 53.48 110 A 1 
ATOM 844  N N     . ALA A 1 111 ? 13.168  -27.170 -4.869   1.00 47.73 111 A 1 
ATOM 845  C CA    . ALA A 1 111 ? 14.225  -26.274 -4.410   1.00 49.60 111 A 1 
ATOM 846  C C     . ALA A 1 111 ? 15.076  -26.940 -3.325   1.00 49.74 111 A 1 
ATOM 847  O O     . ALA A 1 111 ? 14.544  -27.450 -2.349   1.00 49.91 111 A 1 
ATOM 848  C CB    . ALA A 1 111 ? 13.616  -24.973 -3.883   1.00 47.45 111 A 1 
ATOM 849  N N     . ALA A 1 112 ? 16.382  -26.830 -3.493   1.00 49.65 112 A 1 
ATOM 850  C CA    . ALA A 1 112 ? 17.326  -27.083 -2.420   1.00 51.33 112 A 1 
ATOM 851  C C     . ALA A 1 112 ? 17.349  -25.861 -1.483   1.00 51.79 112 A 1 
ATOM 852  O O     . ALA A 1 112 ? 17.670  -24.749 -1.899   1.00 51.78 112 A 1 
ATOM 853  C CB    . ALA A 1 112 ? 18.696  -27.409 -3.014   1.00 50.18 112 A 1 
ATOM 854  N N     . LEU A 1 113 ? 16.960  -26.073 -0.246   1.00 49.61 113 A 1 
ATOM 855  C CA    . LEU A 1 113 ? 16.913  -25.043 0.777    1.00 50.69 113 A 1 
ATOM 856  C C     . LEU A 1 113 ? 17.877  -25.408 1.904    1.00 50.38 113 A 1 
ATOM 857  O O     . LEU A 1 113 ? 18.007  -26.566 2.278    1.00 49.82 113 A 1 
ATOM 858  C CB    . LEU A 1 113 ? 15.481  -24.865 1.290    1.00 47.84 113 A 1 
ATOM 859  C CG    . LEU A 1 113 ? 14.446  -24.446 0.231    1.00 44.67 113 A 1 
ATOM 860  C CD1   . LEU A 1 113 ? 13.058  -24.344 0.875    1.00 44.84 113 A 1 
ATOM 861  C CD2   . LEU A 1 113 ? 14.775  -23.098 -0.404   1.00 45.45 113 A 1 
ATOM 862  N N     . CYS A 1 114 ? 18.531  -24.411 2.480    1.00 55.85 114 A 1 
ATOM 863  C CA    . CYS A 1 114 ? 19.296  -24.667 3.679    1.00 57.77 114 A 1 
ATOM 864  C C     . CYS A 1 114 ? 18.362  -24.959 4.864    1.00 58.04 114 A 1 
ATOM 865  O O     . CYS A 1 114 ? 17.260  -24.411 4.934    1.00 59.97 114 A 1 
ATOM 866  C CB    . CYS A 1 114 ? 20.250  -23.506 3.927    1.00 55.81 114 A 1 
ATOM 867  S SG    . CYS A 1 114 ? 19.345  -21.984 4.372    1.00 48.30 114 A 1 
ATOM 868  N N     . ALA A 1 115 ? 18.790  -25.791 5.807    1.00 51.01 115 A 1 
ATOM 869  C CA    . ALA A 1 115 ? 17.954  -26.219 6.931    1.00 53.25 115 A 1 
ATOM 870  C C     . ALA A 1 115 ? 17.361  -25.056 7.743    1.00 52.82 115 A 1 
ATOM 871  O O     . ALA A 1 115 ? 16.198  -25.085 8.123    1.00 53.32 115 A 1 
ATOM 872  C CB    . ALA A 1 115 ? 18.784  -27.139 7.823    1.00 51.95 115 A 1 
ATOM 873  N N     . ALA A 1 116 ? 18.138  -24.003 7.962    1.00 54.67 116 A 1 
ATOM 874  C CA    . ALA A 1 116 ? 17.673  -22.817 8.689    1.00 55.34 116 A 1 
ATOM 875  C C     . ALA A 1 116 ? 16.605  -22.036 7.910    1.00 55.30 116 A 1 
ATOM 876  O O     . ALA A 1 116 ? 15.633  -21.547 8.491    1.00 54.43 116 A 1 
ATOM 877  C CB    . ALA A 1 116 ? 18.879  -21.929 8.998    1.00 53.68 116 A 1 
ATOM 878  N N     . TYR A 1 117 ? 16.779  -21.937 6.588    1.00 51.37 117 A 1 
ATOM 879  C CA    . TYR A 1 117 ? 15.815  -21.268 5.727    1.00 53.85 117 A 1 
ATOM 880  C C     . TYR A 1 117 ? 14.555  -22.101 5.533    1.00 55.37 117 A 1 
ATOM 881  O O     . TYR A 1 117 ? 13.441  -21.580 5.598    1.00 55.50 117 A 1 
ATOM 882  C CB    . TYR A 1 117 ? 16.473  -20.961 4.396    1.00 51.46 117 A 1 
ATOM 883  C CG    . TYR A 1 117 ? 15.571  -20.166 3.493    1.00 46.98 117 A 1 
ATOM 884  C CD1   . TYR A 1 117 ? 14.916  -20.775 2.426    1.00 44.19 117 A 1 
ATOM 885  C CD2   . TYR A 1 117 ? 15.331  -18.813 3.788    1.00 44.28 117 A 1 
ATOM 886  C CE1   . TYR A 1 117 ? 14.020  -20.033 1.650    1.00 40.96 117 A 1 
ATOM 887  C CE2   . TYR A 1 117 ? 14.439  -18.066 3.035    1.00 41.13 117 A 1 
ATOM 888  C CZ    . TYR A 1 117 ? 13.774  -18.682 1.954    1.00 40.66 117 A 1 
ATOM 889  O OH    . TYR A 1 117 ? 12.881  -17.950 1.236    1.00 38.39 117 A 1 
ATOM 890  N N     . GLU A 1 118 ? 14.726  -23.391 5.361    1.00 54.28 118 A 1 
ATOM 891  C CA    . GLU A 1 118 ? 13.670  -24.378 5.302    1.00 55.14 118 A 1 
ATOM 892  C C     . GLU A 1 118 ? 12.764  -24.246 6.527    1.00 55.32 118 A 1 
ATOM 893  O O     . GLU A 1 118 ? 11.555  -24.058 6.382    1.00 54.56 118 A 1 
ATOM 894  C CB    . GLU A 1 118 ? 14.332  -25.760 5.197    1.00 52.32 118 A 1 
ATOM 895  C CG    . GLU A 1 118 ? 13.361  -26.885 4.856    1.00 47.11 118 A 1 
ATOM 896  C CD    . GLU A 1 118 ? 12.400  -27.194 5.995    1.00 45.35 118 A 1 
ATOM 897  O OE1   . GLU A 1 118 ? 11.177  -27.199 5.726    1.00 41.39 118 A 1 
ATOM 898  O OE2   . GLU A 1 118 ? 12.817  -27.413 7.140    1.00 41.90 118 A 1 
ATOM 899  N N     . ALA A 1 119 ? 13.342  -24.223 7.713    1.00 56.46 119 A 1 
ATOM 900  C CA    . ALA A 1 119 ? 12.599  -24.008 8.942    1.00 56.33 119 A 1 
ATOM 901  C C     . ALA A 1 119 ? 11.791  -22.700 8.890    1.00 55.16 119 A 1 
ATOM 902  O O     . ALA A 1 119 ? 10.621  -22.676 9.253    1.00 54.69 119 A 1 
ATOM 903  C CB    . ALA A 1 119 ? 13.563  -24.039 10.127   1.00 55.67 119 A 1 
ATOM 904  N N     . GLN A 1 120 ? 12.343  -21.600 8.394    1.00 55.83 120 A 1 
ATOM 905  C CA    . GLN A 1 120 ? 11.614  -20.335 8.307    1.00 56.60 120 A 1 
ATOM 906  C C     . GLN A 1 120 ? 10.483  -20.331 7.267    1.00 55.89 120 A 1 
ATOM 907  O O     . GLN A 1 120 ? 9.439   -19.725 7.509    1.00 55.08 120 A 1 
ATOM 908  C CB    . GLN A 1 120 ? 12.585  -19.192 8.016    1.00 54.83 120 A 1 
ATOM 909  C CG    . GLN A 1 120 ? 13.510  -18.896 9.208    1.00 50.61 120 A 1 
ATOM 910  C CD    . GLN A 1 120 ? 14.416  -17.696 8.946    1.00 46.96 120 A 1 
ATOM 911  O OE1   . GLN A 1 120 ? 14.244  -16.941 8.003    1.00 43.19 120 A 1 
ATOM 912  N NE2   . GLN A 1 120 ? 15.386  -17.455 9.798    1.00 41.77 120 A 1 
ATOM 913  N N     . VAL A 1 121 ? 10.691  -20.971 6.116    1.00 56.22 121 A 1 
ATOM 914  C CA    . VAL A 1 121 ? 9.726   -20.972 5.007    1.00 56.20 121 A 1 
ATOM 915  C C     . VAL A 1 121 ? 8.625   -22.005 5.220    1.00 54.32 121 A 1 
ATOM 916  O O     . VAL A 1 121 ? 7.441   -21.683 5.079    1.00 54.59 121 A 1 
ATOM 917  C CB    . VAL A 1 121 ? 10.444  -21.201 3.672    1.00 55.38 121 A 1 
ATOM 918  C CG1   . VAL A 1 121 ? 9.476   -21.366 2.500    1.00 51.42 121 A 1 
ATOM 919  C CG2   . VAL A 1 121 ? 11.327  -19.989 3.359    1.00 55.78 121 A 1 
ATOM 920  N N     . HIS A 1 122 ? 9.004   -23.226 5.588    1.00 55.84 122 A 1 
ATOM 921  C CA    . HIS A 1 122 ? 8.072   -24.339 5.708    1.00 55.57 122 A 1 
ATOM 922  C C     . HIS A 1 122 ? 7.266   -24.282 7.007    1.00 52.90 122 A 1 
ATOM 923  O O     . HIS A 1 122 ? 6.082   -24.593 6.989    1.00 51.92 122 A 1 
ATOM 924  C CB    . HIS A 1 122 ? 8.812   -25.674 5.531    1.00 53.90 122 A 1 
ATOM 925  C CG    . HIS A 1 122 ? 9.200   -25.968 4.109    1.00 53.68 122 A 1 
ATOM 926  N ND1   . HIS A 1 122 ? 8.920   -27.134 3.424    1.00 50.20 122 A 1 
ATOM 927  C CD2   . HIS A 1 122 ? 9.880   -25.173 3.242    1.00 49.44 122 A 1 
ATOM 928  C CE1   . HIS A 1 122 ? 9.434   -27.041 2.192    1.00 49.70 122 A 1 
ATOM 929  N NE2   . HIS A 1 122 ? 10.025  -25.849 2.035    1.00 48.66 122 A 1 
ATOM 930  N N     . TYR A 1 123 ? 7.822   -23.794 8.105    1.00 51.25 123 A 1 
ATOM 931  C CA    . TYR A 1 123 ? 7.019   -23.562 9.310    1.00 51.84 123 A 1 
ATOM 932  C C     . TYR A 1 123 ? 6.077   -22.345 9.203    1.00 50.61 123 A 1 
ATOM 933  O O     . TYR A 1 123 ? 5.177   -22.204 10.032   1.00 48.69 123 A 1 
ATOM 934  C CB    . TYR A 1 123 ? 7.916   -23.459 10.546   1.00 49.22 123 A 1 
ATOM 935  C CG    . TYR A 1 123 ? 8.418   -24.799 11.038   1.00 47.11 123 A 1 
ATOM 936  C CD1   . TYR A 1 123 ? 7.724   -25.477 12.051   1.00 43.77 123 A 1 
ATOM 937  C CD2   . TYR A 1 123 ? 9.573   -25.375 10.491   1.00 42.30 123 A 1 
ATOM 938  C CE1   . TYR A 1 123 ? 8.190   -26.725 12.516   1.00 37.18 123 A 1 
ATOM 939  C CE2   . TYR A 1 123 ? 10.037  -26.610 10.935   1.00 37.59 123 A 1 
ATOM 940  C CZ    . TYR A 1 123 ? 9.349   -27.296 11.956   1.00 37.26 123 A 1 
ATOM 941  O OH    . TYR A 1 123 ? 9.808   -28.508 12.406   1.00 34.79 123 A 1 
ATOM 942  N N     . ALA A 1 124 ? 6.235   -21.491 8.196    1.00 52.64 124 A 1 
ATOM 943  C CA    . ALA A 1 124 ? 5.332   -20.363 8.010    1.00 52.98 124 A 1 
ATOM 944  C C     . ALA A 1 124 ? 3.904   -20.779 7.618    1.00 51.67 124 A 1 
ATOM 945  O O     . ALA A 1 124 ? 2.941   -20.073 7.941    1.00 48.92 124 A 1 
ATOM 946  C CB    . ALA A 1 124 ? 5.924   -19.414 6.973    1.00 50.05 124 A 1 
ATOM 947  N N     . ASN A 1 125 ? 3.754   -21.933 6.940    1.00 51.07 125 A 1 
ATOM 948  C CA    . ASN A 1 125 ? 2.466   -22.491 6.563    1.00 51.38 125 A 1 
ATOM 949  C C     . ASN A 1 125 ? 2.349   -23.940 7.048    1.00 49.78 125 A 1 
ATOM 950  O O     . ASN A 1 125 ? 3.162   -24.779 6.692    1.00 48.32 125 A 1 
ATOM 951  C CB    . ASN A 1 125 ? 2.285   -22.401 5.040    1.00 49.41 125 A 1 
ATOM 952  C CG    . ASN A 1 125 ? 1.659   -21.103 4.570    1.00 45.22 125 A 1 
ATOM 953  O OD1   . ASN A 1 125 ? 0.825   -20.499 5.220    1.00 44.08 125 A 1 
ATOM 954  N ND2   . ASN A 1 125 ? 2.000   -20.663 3.381    1.00 42.58 125 A 1 
ATOM 955  N N     . LEU A 1 126 ? 1.264   -24.257 7.718    1.00 52.16 126 A 1 
ATOM 956  C CA    . LEU A 1 126 ? 0.965   -25.630 8.167    1.00 54.71 126 A 1 
ATOM 957  C C     . LEU A 1 126 ? 1.025   -26.670 7.037    1.00 53.60 126 A 1 
ATOM 958  O O     . LEU A 1 126 ? 1.373   -27.817 7.278    1.00 51.32 126 A 1 
ATOM 959  C CB    . LEU A 1 126 ? -0.430  -25.641 8.807    1.00 52.07 126 A 1 
ATOM 960  C CG    . LEU A 1 126 ? -0.452  -25.124 10.252   1.00 49.65 126 A 1 
ATOM 961  C CD1   . LEU A 1 126 ? -1.847  -24.657 10.631   1.00 45.46 126 A 1 
ATOM 962  C CD2   . LEU A 1 126 ? -0.018  -26.202 11.229   1.00 46.36 126 A 1 
ATOM 963  N N     . LEU A 1 127 ? 0.714   -26.279 5.807    1.00 54.15 127 A 1 
ATOM 964  C CA    . LEU A 1 127 ? 0.768   -27.164 4.646    1.00 56.00 127 A 1 
ATOM 965  C C     . LEU A 1 127 ? 2.206   -27.485 4.205    1.00 55.94 127 A 1 
ATOM 966  O O     . LEU A 1 127 ? 2.455   -28.585 3.732    1.00 54.24 127 A 1 
ATOM 967  C CB    . LEU A 1 127 ? -0.014  -26.528 3.490    1.00 54.10 127 A 1 
ATOM 968  C CG    . LEU A 1 127 ? -1.526  -26.397 3.737    1.00 50.39 127 A 1 
ATOM 969  C CD1   . LEU A 1 127 ? -2.159  -25.558 2.638    1.00 47.08 127 A 1 
ATOM 970  C CD2   . LEU A 1 127 ? -2.224  -27.750 3.780    1.00 48.78 127 A 1 
ATOM 971  N N     . THR A 1 128 ? 3.136   -26.550 4.353    1.00 54.35 128 A 1 
ATOM 972  C CA    . THR A 1 128 ? 4.532   -26.760 3.936    1.00 54.57 128 A 1 
ATOM 973  C C     . THR A 1 128 ? 5.334   -27.563 4.966    1.00 53.81 128 A 1 
ATOM 974  O O     . THR A 1 128 ? 6.321   -28.190 4.596    1.00 53.34 128 A 1 
ATOM 975  C CB    . THR A 1 128 ? 5.238   -25.434 3.617    1.00 51.99 128 A 1 
ATOM 976  O OG1   . THR A 1 128 ? 5.097   -24.513 4.666    1.00 50.17 128 A 1 
ATOM 977  C CG2   . THR A 1 128 ? 4.650   -24.763 2.378    1.00 50.85 128 A 1 
ATOM 978  N N     . VAL A 1 129 ? 4.879   -27.641 6.201    1.00 57.20 129 A 1 
ATOM 979  C CA    . VAL A 1 129 ? 5.483   -28.520 7.224    1.00 57.43 129 A 1 
ATOM 980  C C     . VAL A 1 129 ? 5.460   -29.995 6.786    1.00 55.55 129 A 1 
ATOM 981  O O     . VAL A 1 129 ? 6.368   -30.753 7.135    1.00 54.43 129 A 1 
ATOM 982  C CB    . VAL A 1 129 ? 4.767   -28.359 8.582    1.00 54.99 129 A 1 
ATOM 983  C CG1   . VAL A 1 129 ? 5.319   -29.293 9.666    1.00 51.50 129 A 1 
ATOM 984  C CG2   . VAL A 1 129 ? 4.911   -26.931 9.105    1.00 53.11 129 A 1 
ATOM 985  N N     . MET A 1 130 ? 4.470   -30.384 5.987    1.00 57.32 130 A 1 
ATOM 986  C CA    . MET A 1 130 ? 4.279   -31.752 5.515    1.00 58.56 130 A 1 
ATOM 987  C C     . MET A 1 130 ? 5.083   -32.077 4.240    1.00 57.74 130 A 1 
ATOM 988  O O     . MET A 1 130 ? 4.957   -33.186 3.720    1.00 56.42 130 A 1 
ATOM 989  C CB    . MET A 1 130 ? 2.782   -32.011 5.320    1.00 55.82 130 A 1 
ATOM 990  C CG    . MET A 1 130 ? 1.954   -31.770 6.592    1.00 51.10 130 A 1 
ATOM 991  S SD    . MET A 1 130 ? 2.349   -32.818 8.017    1.00 47.61 130 A 1 
ATOM 992  C CE    . MET A 1 130 ? 1.545   -34.363 7.545    1.00 40.85 130 A 1 
ATOM 993  N N     . HIS A 1 131 ? 5.867   -31.157 3.710    1.00 59.59 131 A 1 
ATOM 994  C CA    . HIS A 1 131 ? 6.707   -31.422 2.548    1.00 61.09 131 A 1 
ATOM 995  C C     . HIS A 1 131 ? 7.784   -32.447 2.885    1.00 58.04 131 A 1 
ATOM 996  O O     . HIS A 1 131 ? 8.462   -32.357 3.912    1.00 60.83 131 A 1 
ATOM 997  C CB    . HIS A 1 131 ? 7.324   -30.125 2.000    1.00 60.66 131 A 1 
ATOM 998  C CG    . HIS A 1 131 ? 6.359   -29.196 1.331    1.00 59.06 131 A 1 
ATOM 999  N ND1   . HIS A 1 131 ? 6.691   -27.973 0.762    1.00 54.49 131 A 1 
ATOM 1000 C CD2   . HIS A 1 131 ? 5.017   -29.352 1.129    1.00 55.15 131 A 1 
ATOM 1001 C CE1   . HIS A 1 131 ? 5.590   -27.433 0.237    1.00 56.44 131 A 1 
ATOM 1002 N NE2   . HIS A 1 131 ? 4.549   -28.237 0.436    1.00 55.99 131 A 1 
ATOM 1003 N N     . GLN A 1 132 ? 7.960   -33.427 1.993    1.00 53.65 132 A 1 
ATOM 1004 C CA    . GLN A 1 132 ? 9.038   -34.397 2.127    1.00 56.87 132 A 1 
ATOM 1005 C C     . GLN A 1 132 ? 10.371  -33.724 1.819    1.00 55.81 132 A 1 
ATOM 1006 O O     . GLN A 1 132 ? 10.539  -33.110 0.764    1.00 55.01 132 A 1 
ATOM 1007 C CB    . GLN A 1 132 ? 8.772   -35.604 1.227    1.00 55.56 132 A 1 
ATOM 1008 C CG    . GLN A 1 132 ? 9.704   -36.777 1.556    1.00 50.90 132 A 1 
ATOM 1009 C CD    . GLN A 1 132 ? 9.346   -38.040 0.759    1.00 45.60 132 A 1 
ATOM 1010 O OE1   . GLN A 1 132 ? 8.484   -38.052 -0.096   1.00 42.30 132 A 1 
ATOM 1011 N NE2   . GLN A 1 132 ? 10.006  -39.133 1.030    1.00 38.45 132 A 1 
ATOM 1012 N N     . ARG A 1 133 ? 11.308  -33.848 2.746    1.00 50.03 133 A 1 
ATOM 1013 C CA    . ARG A 1 133 ? 12.637  -33.239 2.674    1.00 50.52 133 A 1 
ATOM 1014 C C     . ARG A 1 133 ? 13.681  -34.344 2.694    1.00 48.23 133 A 1 
ATOM 1015 O O     . ARG A 1 133 ? 13.644  -35.212 3.560    1.00 49.01 133 A 1 
ATOM 1016 C CB    . ARG A 1 133 ? 12.845  -32.270 3.843    1.00 49.27 133 A 1 
ATOM 1017 C CG    . ARG A 1 133 ? 11.779  -31.159 3.881    1.00 48.85 133 A 1 
ATOM 1018 C CD    . ARG A 1 133 ? 11.658  -30.609 5.297    1.00 48.23 133 A 1 
ATOM 1019 N NE    . ARG A 1 133 ? 10.352  -29.978 5.513    1.00 43.60 133 A 1 
ATOM 1020 C CZ    . ARG A 1 133 ? 9.923   -29.480 6.652    1.00 40.91 133 A 1 
ATOM 1021 N NH1   . ARG A 1 133 ? 10.657  -29.484 7.720    1.00 38.95 133 A 1 
ATOM 1022 N NH2   . ARG A 1 133 ? 8.730   -28.984 6.738    1.00 39.22 133 A 1 
ATOM 1023 N N     . MET A 1 134 ? 14.600  -34.294 1.754    1.00 48.69 134 A 1 
ATOM 1024 C CA    . MET A 1 134 ? 15.732  -35.213 1.708    1.00 51.02 134 A 1 
ATOM 1025 C C     . MET A 1 134 ? 17.012  -34.418 1.970    1.00 49.47 134 A 1 
ATOM 1026 O O     . MET A 1 134 ? 17.215  -33.385 1.332    1.00 50.29 134 A 1 
ATOM 1027 C CB    . MET A 1 134 ? 15.770  -35.941 0.364    1.00 49.02 134 A 1 
ATOM 1028 C CG    . MET A 1 134 ? 14.562  -36.877 0.174    1.00 45.09 134 A 1 
ATOM 1029 S SD    . MET A 1 134 ? 14.953  -38.645 0.196    1.00 41.74 134 A 1 
ATOM 1030 C CE    . MET A 1 134 ? 15.652  -38.787 -1.470   1.00 37.45 134 A 1 
ATOM 1031 N N     . PRO A 1 135 ? 17.855  -34.844 2.911    1.00 50.61 135 A 1 
ATOM 1032 C CA    . PRO A 1 135 ? 19.148  -34.205 3.084    1.00 52.97 135 A 1 
ATOM 1033 C C     . PRO A 1 135 ? 19.990  -34.461 1.828    1.00 51.85 135 A 1 
ATOM 1034 O O     . PRO A 1 135 ? 20.275  -35.608 1.493    1.00 54.17 135 A 1 
ATOM 1035 C CB    . PRO A 1 135 ? 19.745  -34.832 4.346    1.00 52.30 135 A 1 
ATOM 1036 C CG    . PRO A 1 135 ? 19.082  -36.203 4.410    1.00 52.80 135 A 1 
ATOM 1037 C CD    . PRO A 1 135 ? 17.700  -35.971 3.785    1.00 58.96 135 A 1 
ATOM 1038 N N     . VAL A 1 136 ? 20.383  -33.404 1.143    1.00 48.79 136 A 1 
ATOM 1039 C CA    . VAL A 1 136 ? 21.393  -33.484 0.089    1.00 51.77 136 A 1 
ATOM 1040 C C     . VAL A 1 136 ? 22.720  -33.698 0.799    1.00 48.87 136 A 1 
ATOM 1041 O O     . VAL A 1 136 ? 23.372  -32.759 1.249    1.00 49.83 136 A 1 
ATOM 1042 C CB    . VAL A 1 136 ? 21.406  -32.240 -0.827   1.00 50.25 136 A 1 
ATOM 1043 C CG1   . VAL A 1 136 ? 22.438  -32.412 -1.936   1.00 46.59 136 A 1 
ATOM 1044 C CG2   . VAL A 1 136 ? 20.038  -32.033 -1.476   1.00 50.76 136 A 1 
ATOM 1045 N N     . VAL A 1 137 ? 23.087  -34.967 0.940    1.00 45.11 137 A 1 
ATOM 1046 C CA    . VAL A 1 137 ? 24.428  -35.321 1.377    1.00 48.21 137 A 1 
ATOM 1047 C C     . VAL A 1 137 ? 25.354  -34.887 0.249    1.00 45.09 137 A 1 
ATOM 1048 O O     . VAL A 1 137 ? 25.375  -35.519 -0.801   1.00 44.50 137 A 1 
ATOM 1049 C CB    . VAL A 1 137 ? 24.567  -36.818 1.697    1.00 46.23 137 A 1 
ATOM 1050 C CG1   . VAL A 1 137 ? 25.953  -37.103 2.291    1.00 43.34 137 A 1 
ATOM 1051 C CG2   . VAL A 1 137 ? 23.513  -37.272 2.710    1.00 45.40 137 A 1 
ATOM 1052 N N     . SER A 1 138 ? 26.063  -33.800 0.442    1.00 49.29 138 A 1 
ATOM 1053 C CA    . SER A 1 138 ? 27.186  -33.475 -0.424   1.00 52.48 138 A 1 
ATOM 1054 C C     . SER A 1 138 ? 28.146  -34.653 -0.342   1.00 51.56 138 A 1 
ATOM 1055 O O     . SER A 1 138 ? 28.821  -34.813 0.675    1.00 49.30 138 A 1 
ATOM 1056 C CB    . SER A 1 138 ? 27.866  -32.172 0.009    1.00 47.68 138 A 1 
ATOM 1057 O OG    . SER A 1 138 ? 28.297  -32.241 1.357    1.00 43.69 138 A 1 
ATOM 1058 N N     . HIS A 1 139 ? 28.124  -35.525 -1.350   1.00 35.79 139 A 1 
ATOM 1059 C CA    . HIS A 1 139 ? 29.144  -36.549 -1.456   1.00 41.45 139 A 1 
ATOM 1060 C C     . HIS A 1 139 ? 30.478  -35.805 -1.385   1.00 38.31 139 A 1 
ATOM 1061 O O     . HIS A 1 139 ? 30.678  -34.884 -2.188   1.00 38.35 139 A 1 
ATOM 1062 C CB    . HIS A 1 139 ? 29.007  -37.348 -2.756   1.00 38.59 139 A 1 
ATOM 1063 C CG    . HIS A 1 139 ? 27.994  -38.453 -2.623   1.00 38.43 139 A 1 
ATOM 1064 N ND1   . HIS A 1 139 ? 28.197  -39.674 -2.022   1.00 36.87 139 A 1 
ATOM 1065 C CD2   . HIS A 1 139 ? 26.697  -38.446 -3.049   1.00 36.70 139 A 1 
ATOM 1066 C CE1   . HIS A 1 139 ? 27.062  -40.364 -2.091   1.00 34.27 139 A 1 
ATOM 1067 N NE2   . HIS A 1 139 ? 26.110  -39.658 -2.691   1.00 34.37 139 A 1 
ATOM 1068 N N     . PRO A 1 140 ? 31.331  -36.102 -0.406   1.00 40.07 140 A 1 
ATOM 1069 C CA    . PRO A 1 140 ? 32.655  -35.527 -0.407   1.00 44.93 140 A 1 
ATOM 1070 C C     . PRO A 1 140 ? 33.213  -35.850 -1.787   1.00 43.66 140 A 1 
ATOM 1071 O O     . PRO A 1 140 ? 33.117  -36.997 -2.219   1.00 45.58 140 A 1 
ATOM 1072 C CB    . PRO A 1 140 ? 33.418  -36.211 0.735    1.00 42.93 140 A 1 
ATOM 1073 C CG    . PRO A 1 140 ? 32.685  -37.537 0.921    1.00 43.94 140 A 1 
ATOM 1074 C CD    . PRO A 1 140 ? 31.239  -37.186 0.549    1.00 51.14 140 A 1 
ATOM 1075 N N     . ALA A 1 141 ? 33.669  -34.845 -2.497   1.00 38.12 141 A 1 
ATOM 1076 C CA    . ALA A 1 141 ? 34.323  -35.050 -3.778   1.00 41.59 141 A 1 
ATOM 1077 C C     . ALA A 1 141 ? 35.401  -36.100 -3.520   1.00 39.22 141 A 1 
ATOM 1078 O O     . ALA A 1 141 ? 36.347  -35.834 -2.781   1.00 40.44 141 A 1 
ATOM 1079 C CB    . ALA A 1 141 ? 34.908  -33.726 -4.278   1.00 39.75 141 A 1 
ATOM 1080 N N     . VAL A 1 142 ? 35.145  -37.305 -4.019   1.00 38.14 142 A 1 
ATOM 1081 C CA    . VAL A 1 142 ? 36.103  -38.388 -3.881   1.00 43.93 142 A 1 
ATOM 1082 C C     . VAL A 1 142 ? 37.317  -37.855 -4.606   1.00 40.28 142 A 1 
ATOM 1083 O O     . VAL A 1 142 ? 37.286  -37.706 -5.826   1.00 43.12 142 A 1 
ATOM 1084 C CB    . VAL A 1 142 ? 35.603  -39.707 -4.475   1.00 43.12 142 A 1 
ATOM 1085 C CG1   . VAL A 1 142 ? 36.659  -40.806 -4.340   1.00 40.37 142 A 1 
ATOM 1086 C CG2   . VAL A 1 142 ? 34.337  -40.181 -3.744   1.00 46.00 142 A 1 
ATOM 1087 N N     . ALA A 1 143 ? 38.315  -37.467 -3.841   1.00 39.96 143 A 1 
ATOM 1088 C CA    . ALA A 1 143 ? 39.600  -37.075 -4.379   1.00 47.00 143 A 1 
ATOM 1089 C C     . ALA A 1 143 ? 40.132  -38.330 -5.068   1.00 44.74 143 A 1 
ATOM 1090 O O     . ALA A 1 143 ? 40.678  -39.209 -4.407   1.00 47.24 143 A 1 
ATOM 1091 C CB    . ALA A 1 143 ? 40.500  -36.571 -3.251   1.00 45.39 143 A 1 
ATOM 1092 N N     . ILE A 1 144 ? 39.820  -38.454 -6.369   1.00 41.52 144 A 1 
ATOM 1093 C CA    . ILE A 1 144 ? 40.409  -39.494 -7.200   1.00 47.36 144 A 1 
ATOM 1094 C C     . ILE A 1 144 ? 41.903  -39.275 -7.013   1.00 45.08 144 A 1 
ATOM 1095 O O     . ILE A 1 144 ? 42.382  -38.196 -7.364   1.00 46.83 144 A 1 
ATOM 1096 C CB    . ILE A 1 144 ? 39.978  -39.368 -8.673   1.00 46.41 144 A 1 
ATOM 1097 C CG1   . ILE A 1 144 ? 38.443  -39.499 -8.799   1.00 45.51 144 A 1 
ATOM 1098 C CG2   . ILE A 1 144 ? 40.674  -40.453 -9.508   1.00 47.09 144 A 1 
ATOM 1099 C CD1   . ILE A 1 144 ? 37.899  -39.237 -10.205  1.00 44.29 144 A 1 
ATOM 1100 N N     . PRO A 1 145 ? 42.600  -40.205 -6.363   1.00 43.79 145 A 1 
ATOM 1101 C CA    . PRO A 1 145 ? 44.017  -40.015 -6.153   1.00 50.56 145 A 1 
ATOM 1102 C C     . PRO A 1 145 ? 44.607  -39.810 -7.540   1.00 49.14 145 A 1 
ATOM 1103 O O     . PRO A 1 145 ? 44.243  -40.555 -8.446   1.00 51.63 145 A 1 
ATOM 1104 C CB    . PRO A 1 145 ? 44.516  -41.285 -5.461   1.00 49.27 145 A 1 
ATOM 1105 C CG    . PRO A 1 145 ? 43.475  -42.337 -5.845   1.00 51.13 145 A 1 
ATOM 1106 C CD    . PRO A 1 145 ? 42.192  -41.530 -5.963   1.00 58.81 145 A 1 
ATOM 1107 N N     . PRO A 1 146 ? 45.427  -38.796 -7.771   1.00 47.85 146 A 1 
ATOM 1108 C CA    . PRO A 1 146 ? 46.065  -38.601 -9.048   1.00 52.12 146 A 1 
ATOM 1109 C C     . PRO A 1 146 ? 46.907  -39.859 -9.292   1.00 50.70 146 A 1 
ATOM 1110 O O     . PRO A 1 146 ? 47.961  -40.021 -8.687   1.00 52.48 146 A 1 
ATOM 1111 C CB    . PRO A 1 146 ? 46.888  -37.322 -8.933   1.00 50.91 146 A 1 
ATOM 1112 C CG    . PRO A 1 146 ? 47.192  -37.217 -7.440   1.00 51.41 146 A 1 
ATOM 1113 C CD    . PRO A 1 146 ? 45.947  -37.842 -6.791   1.00 58.05 146 A 1 
ATOM 1114 N N     . VAL A 1 147 ? 46.345  -40.787 -10.065  1.00 42.37 147 A 1 
ATOM 1115 C CA    . VAL A 1 147 ? 47.063  -41.992 -10.454  1.00 47.13 147 A 1 
ATOM 1116 C C     . VAL A 1 147 ? 48.210  -41.473 -11.284  1.00 44.76 147 A 1 
ATOM 1117 O O     . VAL A 1 147 ? 48.026  -41.031 -12.421  1.00 45.20 147 A 1 
ATOM 1118 C CB    . VAL A 1 147 ? 46.184  -42.989 -11.226  1.00 44.01 147 A 1 
ATOM 1119 C CG1   . VAL A 1 147 ? 46.984  -44.253 -11.551  1.00 42.32 147 A 1 
ATOM 1120 C CG2   . VAL A 1 147 ? 44.957  -43.409 -10.409  1.00 46.86 147 A 1 
ATOM 1121 N N     . SER A 1 148 ? 49.379  -41.456 -10.685  1.00 44.52 148 A 1 
ATOM 1122 C CA    . SER A 1 148 ? 50.631  -41.135 -11.331  1.00 48.44 148 A 1 
ATOM 1123 C C     . SER A 1 148 ? 50.962  -42.254 -12.302  1.00 45.29 148 A 1 
ATOM 1124 O O     . SER A 1 148 ? 51.821  -43.088 -12.032  1.00 46.54 148 A 1 
ATOM 1125 C CB    . SER A 1 148 ? 51.726  -40.909 -10.289  1.00 47.34 148 A 1 
ATOM 1126 O OG    . SER A 1 148 ? 51.862  -42.046 -9.448   1.00 44.13 148 A 1 
ATOM 1127 N N     . LEU A 1 149 ? 50.230  -42.313 -13.397  1.00 39.91 149 A 1 
ATOM 1128 C CA    . LEU A 1 149 ? 50.609  -43.055 -14.590  1.00 45.55 149 A 1 
ATOM 1129 C C     . LEU A 1 149 ? 51.828  -42.363 -15.197  1.00 43.17 149 A 1 
ATOM 1130 O O     . LEU A 1 149 ? 51.767  -41.771 -16.269  1.00 42.74 149 A 1 
ATOM 1131 C CB    . LEU A 1 149 ? 49.417  -43.170 -15.562  1.00 42.52 149 A 1 
ATOM 1132 C CG    . LEU A 1 149 ? 48.415  -44.276 -15.214  1.00 41.11 149 A 1 
ATOM 1133 C CD1   . LEU A 1 149 ? 47.131  -44.093 -16.011  1.00 40.10 149 A 1 
ATOM 1134 C CD2   . LEU A 1 149 ? 48.970  -45.671 -15.534  1.00 42.88 149 A 1 
ATOM 1135 N N     . PHE A 1 150 ? 52.927  -42.469 -14.510  1.00 36.68 150 A 1 
ATOM 1136 C CA    . PHE A 1 150 ? 54.264  -42.412 -15.076  1.00 40.86 150 A 1 
ATOM 1137 C C     . PHE A 1 150 ? 54.467  -43.663 -15.941  1.00 37.56 150 A 1 
ATOM 1138 O O     . PHE A 1 150 ? 55.289  -44.519 -15.656  1.00 40.10 150 A 1 
ATOM 1139 C CB    . PHE A 1 150 ? 55.317  -42.275 -13.965  1.00 38.39 150 A 1 
ATOM 1140 C CG    . PHE A 1 150 ? 55.579  -40.864 -13.512  1.00 41.18 150 A 1 
ATOM 1141 C CD1   . PHE A 1 150 ? 56.524  -40.072 -14.207  1.00 41.59 150 A 1 
ATOM 1142 C CD2   . PHE A 1 150 ? 54.931  -40.331 -12.386  1.00 41.30 150 A 1 
ATOM 1143 C CE1   . PHE A 1 150 ? 56.790  -38.766 -13.761  1.00 35.79 150 A 1 
ATOM 1144 C CE2   . PHE A 1 150 ? 55.203  -39.025 -11.950  1.00 34.56 150 A 1 
ATOM 1145 C CZ    . PHE A 1 150 ? 56.144  -38.240 -12.637  1.00 32.94 150 A 1 
ATOM 1146 N N     . ALA A 1 151 ? 53.635  -43.815 -16.947  1.00 37.50 151 A 1 
ATOM 1147 C CA    . ALA A 1 151 ? 53.881  -44.789 -17.991  1.00 42.87 151 A 1 
ATOM 1148 C C     . ALA A 1 151 ? 55.098  -44.299 -18.773  1.00 39.06 151 A 1 
ATOM 1149 O O     . ALA A 1 151 ? 55.013  -43.386 -19.598  1.00 39.31 151 A 1 
ATOM 1150 C CB    . ALA A 1 151 ? 52.628  -44.960 -18.845  1.00 40.98 151 A 1 
ATOM 1151 N N     . GLU A 1 152 ? 56.206  -44.942 -18.502  1.00 40.01 152 A 1 
ATOM 1152 C CA    . GLU A 1 152 ? 57.531  -44.765 -19.098  1.00 44.31 152 A 1 
ATOM 1153 C C     . GLU A 1 152 ? 57.553  -45.298 -20.547  1.00 40.79 152 A 1 
ATOM 1154 O O     . GLU A 1 152 ? 58.400  -46.089 -20.929  1.00 43.11 152 A 1 
ATOM 1155 C CB    . GLU A 1 152 ? 58.527  -45.459 -18.154  1.00 41.68 152 A 1 
ATOM 1156 C CG    . GLU A 1 152 ? 59.981  -45.030 -18.281  1.00 41.32 152 A 1 
ATOM 1157 C CD    . GLU A 1 152 ? 60.863  -45.724 -17.228  1.00 41.72 152 A 1 
ATOM 1158 O OE1   . GLU A 1 152 ? 61.877  -45.121 -16.830  1.00 38.85 152 A 1 
ATOM 1159 O OE2   . GLU A 1 152 ? 60.504  -46.855 -16.793  1.00 39.13 152 A 1 
ATOM 1160 N N     . ALA A 1 153 ? 56.554  -44.985 -21.333  1.00 39.93 153 A 1 
ATOM 1161 C CA    . ALA A 1 153 ? 56.449  -45.494 -22.691  1.00 44.40 153 A 1 
ATOM 1162 C C     . ALA A 1 153 ? 57.545  -44.874 -23.557  1.00 40.26 153 A 1 
ATOM 1163 O O     . ALA A 1 153 ? 57.316  -43.883 -24.256  1.00 41.93 153 A 1 
ATOM 1164 C CB    . ALA A 1 153 ? 55.028  -45.264 -23.219  1.00 43.53 153 A 1 
ATOM 1165 N N     . GLU A 1 154 ? 58.718  -45.515 -23.555  1.00 44.80 154 A 1 
ATOM 1166 C CA    . GLU A 1 154 ? 59.878  -45.290 -24.433  1.00 50.61 154 A 1 
ATOM 1167 C C     . GLU A 1 154 ? 59.575  -45.585 -25.918  1.00 47.86 154 A 1 
ATOM 1168 O O     . GLU A 1 154 ? 60.418  -46.113 -26.636  1.00 50.12 154 A 1 
ATOM 1169 C CB    . GLU A 1 154 ? 61.062  -46.158 -23.980  1.00 47.44 154 A 1 
ATOM 1170 C CG    . GLU A 1 154 ? 61.822  -45.691 -22.739  1.00 44.56 154 A 1 
ATOM 1171 C CD    . GLU A 1 154 ? 63.138  -46.481 -22.601  1.00 43.16 154 A 1 
ATOM 1172 O OE1   . GLU A 1 154 ? 64.140  -45.866 -22.215  1.00 39.44 154 A 1 
ATOM 1173 O OE2   . GLU A 1 154 ? 63.125  -47.705 -22.923  1.00 40.02 154 A 1 
ATOM 1174 N N     . ALA A 1 155 ? 58.366  -45.333 -26.387  1.00 36.34 155 A 1 
ATOM 1175 C CA    . ALA A 1 155 ? 57.993  -45.748 -27.735  1.00 40.68 155 A 1 
ATOM 1176 C C     . ALA A 1 155 ? 58.921  -45.078 -28.766  1.00 37.15 155 A 1 
ATOM 1177 O O     . ALA A 1 155 ? 58.733  -43.933 -29.161  1.00 37.39 155 A 1 
ATOM 1178 C CB    . ALA A 1 155 ? 56.510  -45.469 -27.960  1.00 39.90 155 A 1 
ATOM 1179 N N     . THR A 1 156 ? 59.922  -45.875 -29.228  1.00 43.91 156 A 1 
ATOM 1180 C CA    . THR A 1 156 ? 60.997  -45.566 -30.187  1.00 47.69 156 A 1 
ATOM 1181 C C     . THR A 1 156 ? 60.493  -45.375 -31.614  1.00 43.53 156 A 1 
ATOM 1182 O O     . THR A 1 156 ? 61.115  -45.852 -32.560  1.00 45.62 156 A 1 
ATOM 1183 C CB    . THR A 1 156 ? 62.062  -46.676 -30.144  1.00 45.86 156 A 1 
ATOM 1184 O OG1   . THR A 1 156 ? 61.444  -47.948 -30.226  1.00 45.20 156 A 1 
ATOM 1185 C CG2   . THR A 1 156 ? 62.879  -46.654 -28.859  1.00 49.76 156 A 1 
ATOM 1186 N N     . ALA A 1 157 ? 59.305  -44.762 -31.794  1.00 40.46 157 A 1 
ATOM 1187 C CA    . ALA A 1 157 ? 58.644  -44.724 -33.096  1.00 43.88 157 A 1 
ATOM 1188 C C     . ALA A 1 157 ? 59.595  -44.195 -34.188  1.00 40.28 157 A 1 
ATOM 1189 O O     . ALA A 1 157 ? 60.146  -43.100 -34.044  1.00 42.74 157 A 1 
ATOM 1190 C CB    . ALA A 1 157 ? 57.354  -43.909 -33.001  1.00 43.37 157 A 1 
ATOM 1191 N N     . PRO A 1 158 ? 59.844  -45.001 -35.266  1.00 41.34 158 A 1 
ATOM 1192 C CA    . PRO A 1 158 ? 60.916  -44.748 -36.217  1.00 46.77 158 A 1 
ATOM 1193 C C     . PRO A 1 158 ? 60.617  -43.538 -37.108  1.00 45.37 158 A 1 
ATOM 1194 O O     . PRO A 1 158 ? 59.480  -43.271 -37.492  1.00 47.24 158 A 1 
ATOM 1195 C CB    . PRO A 1 158 ? 61.077  -46.053 -37.011  1.00 45.01 158 A 1 
ATOM 1196 C CG    . PRO A 1 158 ? 59.683  -46.665 -36.964  1.00 46.47 158 A 1 
ATOM 1197 C CD    . PRO A 1 158 ? 59.183  -46.262 -35.580  1.00 54.43 158 A 1 
ATOM 1198 N N     . VAL A 1 159 ? 61.697  -42.885 -37.510  1.00 38.06 159 A 1 
ATOM 1199 C CA    . VAL A 1 159 ? 61.746  -41.682 -38.366  1.00 44.58 159 A 1 
ATOM 1200 C C     . VAL A 1 159 ? 61.438  -42.026 -39.837  1.00 41.50 159 A 1 
ATOM 1201 O O     . VAL A 1 159 ? 62.294  -41.896 -40.705  1.00 42.77 159 A 1 
ATOM 1202 C CB    . VAL A 1 159 ? 63.112  -40.970 -38.209  1.00 42.76 159 A 1 
ATOM 1203 C CG1   . VAL A 1 159 ? 63.149  -39.578 -38.857  1.00 40.48 159 A 1 
ATOM 1204 C CG2   . VAL A 1 159 ? 63.506  -40.782 -36.737  1.00 45.52 159 A 1 
ATOM 1205 N N     . LEU A 1 160 ? 60.244  -42.540 -40.139  1.00 36.80 160 A 1 
ATOM 1206 C CA    . LEU A 1 160 ? 59.881  -42.815 -41.532  1.00 42.96 160 A 1 
ATOM 1207 C C     . LEU A 1 160 ? 59.756  -41.498 -42.311  1.00 40.43 160 A 1 
ATOM 1208 O O     . LEU A 1 160 ? 58.729  -40.819 -42.277  1.00 41.86 160 A 1 
ATOM 1209 C CB    . LEU A 1 160 ? 58.626  -43.698 -41.611  1.00 41.80 160 A 1 
ATOM 1210 C CG    . LEU A 1 160 ? 58.946  -45.207 -41.601  1.00 41.59 160 A 1 
ATOM 1211 C CD1   . LEU A 1 160 ? 57.661  -46.009 -41.393  1.00 41.71 160 A 1 
ATOM 1212 C CD2   . LEU A 1 160 ? 59.587  -45.658 -42.917  1.00 45.03 160 A 1 
ATOM 1213 N N     . GLY A 1 161 ? 60.813  -41.186 -43.031  1.00 43.12 161 A 1 
ATOM 1214 C CA    . GLY A 1 161 ? 60.943  -40.035 -43.923  1.00 48.08 161 A 1 
ATOM 1215 C C     . GLY A 1 161 ? 60.064  -40.131 -45.171  1.00 45.50 161 A 1 
ATOM 1216 O O     . GLY A 1 161 ? 60.567  -40.383 -46.254  1.00 47.04 161 A 1 
ATOM 1217 N N     . ARG A 1 162 ? 58.770  -40.000 -45.040  1.00 30.68 162 A 1 
ATOM 1218 C CA    . ARG A 1 162 ? 57.864  -40.147 -46.173  1.00 38.63 162 A 1 
ATOM 1219 C C     . ARG A 1 162 ? 58.037  -38.989 -47.162  1.00 35.05 162 A 1 
ATOM 1220 O O     . ARG A 1 162 ? 58.170  -37.843 -46.751  1.00 34.39 162 A 1 
ATOM 1221 C CB    . ARG A 1 162 ? 56.415  -40.350 -45.697  1.00 37.18 162 A 1 
ATOM 1222 C CG    . ARG A 1 162 ? 55.611  -41.167 -46.722  1.00 37.83 162 A 1 
ATOM 1223 C CD    . ARG A 1 162 ? 54.194  -41.485 -46.205  1.00 39.41 162 A 1 
ATOM 1224 N NE    . ARG A 1 162 ? 53.484  -42.372 -47.136  1.00 36.94 162 A 1 
ATOM 1225 C CZ    . ARG A 1 162 ? 52.285  -42.917 -46.948  1.00 34.60 162 A 1 
ATOM 1226 N NH1   . ARG A 1 162 ? 51.606  -42.685 -45.858  1.00 32.27 162 A 1 
ATOM 1227 N NH2   . ARG A 1 162 ? 51.762  -43.677 -47.844  1.00 30.03 162 A 1 
ATOM 1228 N N     . LYS A 1 163 ? 58.083  -39.359 -48.465  1.00 29.84 163 A 1 
ATOM 1229 C CA    . LYS A 1 163 ? 58.502  -38.498 -49.578  1.00 38.53 163 A 1 
ATOM 1230 C C     . LYS A 1 163 ? 57.500  -37.380 -49.911  1.00 35.17 163 A 1 
ATOM 1231 O O     . LYS A 1 163 ? 56.305  -37.495 -49.669  1.00 35.32 163 A 1 
ATOM 1232 C CB    . LYS A 1 163 ? 58.748  -39.352 -50.830  1.00 37.47 163 A 1 
ATOM 1233 C CG    . LYS A 1 163 ? 60.044  -40.180 -50.804  1.00 38.70 163 A 1 
ATOM 1234 C CD    . LYS A 1 163 ? 60.188  -40.966 -52.119  1.00 38.60 163 A 1 
ATOM 1235 C CE    . LYS A 1 163 ? 61.553  -41.660 -52.208  1.00 35.63 163 A 1 
ATOM 1236 N NZ    . LYS A 1 163 ? 61.686  -42.410 -53.480  1.00 34.94 163 A 1 
ATOM 1237 N N     . GLU A 1 164 ? 58.042  -36.389 -50.596  1.00 35.11 164 A 1 
ATOM 1238 C CA    . GLU A 1 164 ? 57.448  -35.146 -51.120  1.00 40.18 164 A 1 
ATOM 1239 C C     . GLU A 1 164 ? 56.585  -35.338 -52.394  1.00 38.04 164 A 1 
ATOM 1240 O O     . GLU A 1 164 ? 56.872  -34.719 -53.412  1.00 38.42 164 A 1 
ATOM 1241 C CB    . GLU A 1 164 ? 58.589  -34.165 -51.459  1.00 38.53 164 A 1 
ATOM 1242 C CG    . GLU A 1 164 ? 59.486  -33.755 -50.284  1.00 37.71 164 A 1 
ATOM 1243 C CD    . GLU A 1 164 ? 60.661  -32.873 -50.737  1.00 37.53 164 A 1 
ATOM 1244 O OE1   . GLU A 1 164 ? 60.897  -31.844 -50.066  1.00 35.97 164 A 1 
ATOM 1245 O OE2   . GLU A 1 164 ? 61.340  -33.262 -51.705  1.00 36.13 164 A 1 
ATOM 1246 N N     . GLU A 1 165 ? 55.579  -36.189 -52.441  1.00 34.72 165 A 1 
ATOM 1247 C CA    . GLU A 1 165 ? 54.885  -36.419 -53.722  1.00 38.09 165 A 1 
ATOM 1248 C C     . GLU A 1 165 ? 54.277  -35.145 -54.331  1.00 35.73 165 A 1 
ATOM 1249 O O     . GLU A 1 165 ? 53.538  -34.387 -53.711  1.00 35.55 165 A 1 
ATOM 1250 C CB    . GLU A 1 165 ? 53.876  -37.576 -53.654  1.00 37.55 165 A 1 
ATOM 1251 C CG    . GLU A 1 165 ? 54.568  -38.950 -53.819  1.00 38.45 165 A 1 
ATOM 1252 C CD    . GLU A 1 165 ? 53.574  -40.137 -53.878  1.00 39.78 165 A 1 
ATOM 1253 O OE1   . GLU A 1 165 ? 54.027  -41.236 -54.287  1.00 37.66 165 A 1 
ATOM 1254 O OE2   . GLU A 1 165 ? 52.398  -39.961 -53.499  1.00 38.48 165 A 1 
ATOM 1255 N N     . ASP A 1 166 ? 54.562  -34.997 -55.646  1.00 36.14 166 A 1 
ATOM 1256 C CA    . ASP A 1 166 ? 54.710  -33.751 -56.406  1.00 41.47 166 A 1 
ATOM 1257 C C     . ASP A 1 166 ? 53.418  -33.224 -57.082  1.00 39.08 166 A 1 
ATOM 1258 O O     . ASP A 1 166 ? 53.503  -32.366 -57.953  1.00 40.34 166 A 1 
ATOM 1259 C CB    . ASP A 1 166 ? 55.760  -34.072 -57.490  1.00 40.13 166 A 1 
ATOM 1260 C CG    . ASP A 1 166 ? 56.938  -33.109 -57.636  1.00 38.31 166 A 1 
ATOM 1261 O OD1   . ASP A 1 166 ? 56.998  -32.097 -56.913  1.00 38.13 166 A 1 
ATOM 1262 O OD2   . ASP A 1 166 ? 57.786  -33.427 -58.503  1.00 39.12 166 A 1 
ATOM 1263 N N     . THR A 1 167 ? 52.253  -33.816 -56.835  1.00 33.03 167 A 1 
ATOM 1264 C CA    . THR A 1 167 ? 51.187  -33.935 -57.844  1.00 35.07 167 A 1 
ATOM 1265 C C     . THR A 1 167 ? 50.684  -32.605 -58.414  1.00 33.69 167 A 1 
ATOM 1266 O O     . THR A 1 167 ? 50.188  -31.725 -57.720  1.00 32.56 167 A 1 
ATOM 1267 C CB    . THR A 1 167 ? 50.013  -34.808 -57.377  1.00 33.18 167 A 1 
ATOM 1268 O OG1   . THR A 1 167 ? 49.617  -34.495 -56.059  1.00 34.60 167 A 1 
ATOM 1269 C CG2   . THR A 1 167 ? 50.376  -36.278 -57.413  1.00 40.41 167 A 1 
ATOM 1270 N N     . SER A 1 168 ? 50.782  -32.522 -59.778  1.00 33.08 168 A 1 
ATOM 1271 C CA    . SER A 1 168 ? 50.956  -31.310 -60.597  1.00 34.03 168 A 1 
ATOM 1272 C C     . SER A 1 168 ? 49.696  -30.748 -61.283  1.00 33.43 168 A 1 
ATOM 1273 O O     . SER A 1 168 ? 49.828  -30.153 -62.348  1.00 34.15 168 A 1 
ATOM 1274 C CB    . SER A 1 168 ? 51.970  -31.672 -61.683  1.00 33.91 168 A 1 
ATOM 1275 O OG    . SER A 1 168 ? 51.464  -32.724 -62.509  1.00 35.34 168 A 1 
ATOM 1276 N N     . TRP A 1 169 ? 48.490  -31.006 -60.795  1.00 37.06 169 A 1 
ATOM 1277 C CA    . TRP A 1 169 ? 47.262  -31.035 -61.603  1.00 36.23 169 A 1 
ATOM 1278 C C     . TRP A 1 169 ? 46.973  -29.817 -62.517  1.00 34.15 169 A 1 
ATOM 1279 O O     . TRP A 1 169 ? 47.438  -28.709 -62.324  1.00 33.09 169 A 1 
ATOM 1280 C CB    . TRP A 1 169 ? 46.054  -31.404 -60.734  1.00 35.64 169 A 1 
ATOM 1281 C CG    . TRP A 1 169 ? 45.887  -32.864 -60.459  1.00 35.37 169 A 1 
ATOM 1282 C CD1   . TRP A 1 169 ? 46.643  -33.604 -59.639  1.00 33.56 169 A 1 
ATOM 1283 C CD2   . TRP A 1 169 ? 44.877  -33.783 -61.029  1.00 35.84 169 A 1 
ATOM 1284 N NE1   . TRP A 1 169 ? 46.200  -34.926 -59.635  1.00 30.77 169 A 1 
ATOM 1285 C CE2   . TRP A 1 169 ? 45.116  -35.071 -60.475  1.00 30.95 169 A 1 
ATOM 1286 C CE3   . TRP A 1 169 ? 43.814  -33.640 -61.926  1.00 33.58 169 A 1 
ATOM 1287 C CZ2   . TRP A 1 169 ? 44.316  -36.179 -60.815  1.00 31.48 169 A 1 
ATOM 1288 C CZ3   . TRP A 1 169 ? 43.008  -34.748 -62.271  1.00 30.81 169 A 1 
ATOM 1289 C CH2   . TRP A 1 169 ? 43.266  -35.992 -61.720  1.00 31.32 169 A 1 
ATOM 1290 N N     . LEU A 1 170 ? 46.142  -30.112 -63.532  1.00 31.04 170 A 1 
ATOM 1291 C CA    . LEU A 1 170 ? 46.085  -29.614 -64.915  1.00 35.90 170 A 1 
ATOM 1292 C C     . LEU A 1 170 ? 45.720  -28.132 -65.171  1.00 34.69 170 A 1 
ATOM 1293 O O     . LEU A 1 170 ? 45.087  -27.439 -64.400  1.00 34.35 170 A 1 
ATOM 1294 C CB    . LEU A 1 170 ? 45.117  -30.532 -65.672  1.00 34.63 170 A 1 
ATOM 1295 C CG    . LEU A 1 170 ? 45.745  -31.832 -66.183  1.00 34.58 170 A 1 
ATOM 1296 C CD1   . LEU A 1 170 ? 44.681  -32.913 -66.400  1.00 37.42 170 A 1 
ATOM 1297 C CD2   . LEU A 1 170 ? 46.459  -31.609 -67.518  1.00 40.58 170 A 1 
ATOM 1298 N N     . LEU A 1 171 ? 46.074  -27.739 -66.424  1.00 33.68 171 A 1 
ATOM 1299 C CA    . LEU A 1 171 ? 46.303  -26.409 -67.032  1.00 38.13 171 A 1 
ATOM 1300 C C     . LEU A 1 171 ? 45.110  -25.598 -67.585  1.00 36.15 171 A 1 
ATOM 1301 O O     . LEU A 1 171 ? 45.341  -24.449 -67.944  1.00 35.30 171 A 1 
ATOM 1302 C CB    . LEU A 1 171 ? 47.226  -26.667 -68.226  1.00 36.44 171 A 1 
ATOM 1303 C CG    . LEU A 1 171 ? 48.732  -26.776 -67.925  1.00 35.30 171 A 1 
ATOM 1304 C CD1   . LEU A 1 171 ? 49.429  -27.490 -69.069  1.00 36.16 171 A 1 
ATOM 1305 C CD2   . LEU A 1 171 ? 49.345  -25.396 -67.771  1.00 38.94 171 A 1 
ATOM 1306 N N     . LEU A 1 172 ? 43.942  -26.162 -67.873  1.00 35.00 172 A 1 
ATOM 1307 C CA    . LEU A 1 172 ? 43.146  -25.813 -69.075  1.00 39.78 172 A 1 
ATOM 1308 C C     . LEU A 1 172 ? 42.825  -24.310 -69.299  1.00 37.83 172 A 1 
ATOM 1309 O O     . LEU A 1 172 ? 42.523  -23.575 -68.380  1.00 36.52 172 A 1 
ATOM 1310 C CB    . LEU A 1 172 ? 41.880  -26.680 -69.142  1.00 37.32 172 A 1 
ATOM 1311 C CG    . LEU A 1 172 ? 42.105  -28.057 -69.800  1.00 36.43 172 A 1 
ATOM 1312 C CD1   . LEU A 1 172 ? 40.922  -28.981 -69.529  1.00 36.01 172 A 1 
ATOM 1313 C CD2   . LEU A 1 172 ? 42.283  -27.949 -71.318  1.00 38.37 172 A 1 
ATOM 1314 N N     . SER A 1 173 ? 42.835  -23.929 -70.616  1.00 38.90 173 A 1 
ATOM 1315 C CA    . SER A 1 173 ? 43.308  -22.632 -71.131  1.00 42.91 173 A 1 
ATOM 1316 C C     . SER A 1 173 ? 42.308  -21.671 -71.806  1.00 39.62 173 A 1 
ATOM 1317 O O     . SER A 1 173 ? 42.742  -20.581 -72.184  1.00 40.53 173 A 1 
ATOM 1318 C CB    . SER A 1 173 ? 44.351  -22.962 -72.193  1.00 41.79 173 A 1 
ATOM 1319 O OG    . SER A 1 173 ? 43.810  -23.828 -73.188  1.00 41.89 173 A 1 
ATOM 1320 N N     . LYS A 1 174 ? 41.085  -22.024 -72.113  1.00 36.46 174 A 1 
ATOM 1321 C CA    . LYS A 1 174 ? 40.385  -21.571 -73.332  1.00 41.15 174 A 1 
ATOM 1322 C C     . LYS A 1 174 ? 40.159  -20.051 -73.534  1.00 38.20 174 A 1 
ATOM 1323 O O     . LYS A 1 174 ? 40.019  -19.297 -72.592  1.00 36.02 174 A 1 
ATOM 1324 C CB    . LYS A 1 174 ? 39.053  -22.313 -73.520  1.00 38.44 174 A 1 
ATOM 1325 C CG    . LYS A 1 174 ? 39.235  -23.609 -74.330  1.00 40.33 174 A 1 
ATOM 1326 C CD    . LYS A 1 174 ? 37.882  -24.207 -74.676  1.00 39.78 174 A 1 
ATOM 1327 C CE    . LYS A 1 174 ? 38.068  -25.432 -75.571  1.00 35.43 174 A 1 
ATOM 1328 N NZ    . LYS A 1 174 ? 36.768  -26.017 -75.965  1.00 34.66 174 A 1 
ATOM 1329 N N     . ASP A 1 175 ? 40.057  -19.698 -74.892  1.00 40.74 175 A 1 
ATOM 1330 C CA    . ASP A 1 175 ? 40.447  -18.409 -75.502  1.00 45.32 175 A 1 
ATOM 1331 C C     . ASP A 1 175 ? 39.432  -17.232 -75.561  1.00 41.09 175 A 1 
ATOM 1332 O O     . ASP A 1 175 ? 39.650  -16.228 -74.884  1.00 40.84 175 A 1 
ATOM 1333 C CB    . ASP A 1 175 ? 40.944  -18.696 -76.932  1.00 42.16 175 A 1 
ATOM 1334 C CG    . ASP A 1 175 ? 42.036  -19.768 -77.029  1.00 40.65 175 A 1 
ATOM 1335 O OD1   . ASP A 1 175 ? 43.158  -19.472 -76.580  1.00 39.64 175 A 1 
ATOM 1336 O OD2   . ASP A 1 175 ? 41.701  -20.844 -77.534  1.00 41.25 175 A 1 
ATOM 1337 N N     . SER A 1 176 ? 38.424  -17.227 -76.484  1.00 43.51 176 A 1 
ATOM 1338 C CA    . SER A 1 176 ? 38.551  -16.333 -77.653  1.00 46.93 176 A 1 
ATOM 1339 C C     . SER A 1 176 ? 37.762  -15.004 -77.741  1.00 45.92 176 A 1 
ATOM 1340 O O     . SER A 1 176 ? 38.297  -13.959 -77.413  1.00 44.46 176 A 1 
ATOM 1341 C CB    . SER A 1 176 ? 38.417  -17.149 -78.948  1.00 43.31 176 A 1 
ATOM 1342 O OG    . SER A 1 176 ? 37.131  -17.736 -79.079  1.00 41.98 176 A 1 
ATOM 1343 N N     . ASP A 1 177 ? 36.583  -15.017 -78.403  1.00 47.42 177 A 1 
ATOM 1344 C CA    . ASP A 1 177 ? 36.183  -13.992 -79.409  1.00 51.92 177 A 1 
ATOM 1345 C C     . ASP A 1 177 ? 35.344  -12.772 -78.924  1.00 48.54 177 A 1 
ATOM 1346 O O     . ASP A 1 177 ? 34.901  -12.718 -77.803  1.00 48.73 177 A 1 
ATOM 1347 C CB    . ASP A 1 177 ? 35.425  -14.732 -80.520  1.00 48.48 177 A 1 
ATOM 1348 C CG    . ASP A 1 177 ? 36.313  -15.408 -81.559  1.00 45.47 177 A 1 
ATOM 1349 O OD1   . ASP A 1 177 ? 37.398  -14.852 -81.850  1.00 43.85 177 A 1 
ATOM 1350 O OD2   . ASP A 1 177 ? 35.854  -16.444 -82.097  1.00 45.00 177 A 1 
ATOM 1351 N N     . ASN A 1 178 ? 34.940  -11.850 -79.796  1.00 42.64 178 A 1 
ATOM 1352 C CA    . ASN A 1 178 ? 35.578  -10.685 -80.438  1.00 46.08 178 A 1 
ATOM 1353 C C     . ASN A 1 178 ? 34.562  -9.536  -80.738  1.00 41.97 178 A 1 
ATOM 1354 O O     . ASN A 1 178 ? 34.945  -8.384  -80.783  1.00 41.13 178 A 1 
ATOM 1355 C CB    . ASN A 1 178 ? 36.240  -11.097 -81.767  1.00 43.62 178 A 1 
ATOM 1356 C CG    . ASN A 1 178 ? 37.431  -10.257 -82.184  1.00 41.97 178 A 1 
ATOM 1357 O OD1   . ASN A 1 178 ? 37.817  -9.280  -81.594  1.00 43.36 178 A 1 
ATOM 1358 N ND2   . ASN A 1 178 ? 38.089  -10.655 -83.274  1.00 43.88 178 A 1 
ATOM 1359 N N     . HIS A 1 179 ? 33.274  -9.818  -81.077  1.00 44.61 179 A 1 
ATOM 1360 C CA    . HIS A 1 179 ? 32.546  -9.022  -82.079  1.00 47.98 179 A 1 
ATOM 1361 C C     . HIS A 1 179 ? 31.948  -7.653  -81.669  1.00 44.82 179 A 1 
ATOM 1362 O O     . HIS A 1 179 ? 31.512  -7.411  -80.555  1.00 44.12 179 A 1 
ATOM 1363 C CB    . HIS A 1 179 ? 31.507  -9.886  -82.808  1.00 44.86 179 A 1 
ATOM 1364 C CG    . HIS A 1 179 ? 32.038  -10.480 -84.087  1.00 45.47 179 A 1 
ATOM 1365 N ND1   . HIS A 1 179 ? 32.548  -9.792  -85.173  1.00 44.31 179 A 1 
ATOM 1366 C CD2   . HIS A 1 179 ? 32.060  -11.800 -84.428  1.00 43.49 179 A 1 
ATOM 1367 C CE1   . HIS A 1 179 ? 32.876  -10.680 -86.107  1.00 39.79 179 A 1 
ATOM 1368 N NE2   . HIS A 1 179 ? 32.597  -11.918 -85.707  1.00 40.14 179 A 1 
ATOM 1369 N N     . ASN A 1 180 ? 31.822  -6.779  -82.708  1.00 44.21 180 A 1 
ATOM 1370 C CA    . ASN A 1 180 ? 31.814  -5.295  -82.724  1.00 48.87 180 A 1 
ATOM 1371 C C     . ASN A 1 180 ? 30.473  -4.506  -82.635  1.00 44.78 180 A 1 
ATOM 1372 O O     . ASN A 1 180 ? 30.544  -3.292  -82.498  1.00 44.21 180 A 1 
ATOM 1373 C CB    . ASN A 1 180 ? 32.437  -4.912  -84.088  1.00 46.68 180 A 1 
ATOM 1374 C CG    . ASN A 1 180 ? 33.889  -4.474  -84.056  1.00 44.94 180 A 1 
ATOM 1375 O OD1   . ASN A 1 180 ? 34.427  -4.060  -83.061  1.00 45.60 180 A 1 
ATOM 1376 N ND2   . ASN A 1 180 ? 34.552  -4.501  -85.191  1.00 46.28 180 A 1 
ATOM 1377 N N     . ARG A 1 181 ? 29.291  -5.046  -82.963  1.00 44.89 181 A 1 
ATOM 1378 C CA    . ARG A 1 181 ? 28.344  -4.365  -83.883  1.00 48.54 181 A 1 
ATOM 1379 C C     . ARG A 1 181 ? 27.626  -3.090  -83.369  1.00 44.86 181 A 1 
ATOM 1380 O O     . ARG A 1 181 ? 27.414  -2.917  -82.177  1.00 42.53 181 A 1 
ATOM 1381 C CB    . ARG A 1 181 ? 27.355  -5.393  -84.462  1.00 45.86 181 A 1 
ATOM 1382 C CG    . ARG A 1 181 ? 27.157  -5.196  -85.984  1.00 44.82 181 A 1 
ATOM 1383 C CD    . ARG A 1 181 ? 26.226  -6.273  -86.555  1.00 45.37 181 A 1 
ATOM 1384 N NE    . ARG A 1 181 ? 26.136  -6.207  -88.026  1.00 41.72 181 A 1 
ATOM 1385 C CZ    . ARG A 1 181 ? 25.456  -7.032  -88.807  1.00 37.63 181 A 1 
ATOM 1386 N NH1   . ARG A 1 181 ? 24.754  -8.005  -88.302  1.00 35.58 181 A 1 
ATOM 1387 N NH2   . ARG A 1 181 ? 25.474  -6.885  -90.098  1.00 33.86 181 A 1 
ATOM 1388 N N     . SER A 1 182 ? 27.186  -2.223  -84.364  1.00 52.58 182 A 1 
ATOM 1389 C CA    . SER A 1 182 ? 27.105  -0.747  -84.333  1.00 53.67 182 A 1 
ATOM 1390 C C     . SER A 1 182 ? 25.730  -0.050  -84.191  1.00 51.03 182 A 1 
ATOM 1391 O O     . SER A 1 182 ? 25.708  1.137   -83.913  1.00 49.49 182 A 1 
ATOM 1392 C CB    . SER A 1 182 ? 27.706  -0.295  -85.684  1.00 50.51 182 A 1 
ATOM 1393 O OG    . SER A 1 182 ? 27.497  1.055   -86.006  1.00 46.62 182 A 1 
ATOM 1394 N N     . GLY A 1 183 ? 24.614  -0.668  -84.582  1.00 52.47 183 A 1 
ATOM 1395 C CA    . GLY A 1 183 ? 23.509  -0.010  -85.304  1.00 54.66 183 A 1 
ATOM 1396 C C     . GLY A 1 183 ? 22.716  1.150   -84.648  1.00 52.86 183 A 1 
ATOM 1397 O O     . GLY A 1 183 ? 22.553  1.229   -83.444  1.00 50.87 183 A 1 
ATOM 1398 N N     . ASN A 1 184 ? 22.140  2.013   -85.540  1.00 50.52 184 A 1 
ATOM 1399 C CA    . ASN A 1 184 ? 21.691  3.402   -85.334  1.00 54.26 184 A 1 
ATOM 1400 C C     . ASN A 1 184 ? 20.265  3.695   -84.816  1.00 51.03 184 A 1 
ATOM 1401 O O     . ASN A 1 184 ? 20.046  4.803   -84.358  1.00 48.51 184 A 1 
ATOM 1402 C CB    . ASN A 1 184 ? 21.788  4.093   -86.705  1.00 50.73 184 A 1 
ATOM 1403 C CG    . ASN A 1 184 ? 23.136  4.696   -87.041  1.00 48.41 184 A 1 
ATOM 1404 O OD1   . ASN A 1 184 ? 23.975  4.947   -86.207  1.00 47.89 184 A 1 
ATOM 1405 N ND2   . ASN A 1 184 ? 23.356  5.001   -88.303  1.00 48.91 184 A 1 
ATOM 1406 N N     . ASN A 1 185 ? 19.255  2.901   -85.122  1.00 51.83 185 A 1 
ATOM 1407 C CA    . ASN A 1 185 ? 17.962  3.413   -85.618  1.00 55.50 185 A 1 
ATOM 1408 C C     . ASN A 1 185 ? 17.137  4.324   -84.674  1.00 52.29 185 A 1 
ATOM 1409 O O     . ASN A 1 185 ? 17.118  4.175   -83.471  1.00 49.42 185 A 1 
ATOM 1410 C CB    . ASN A 1 185 ? 17.117  2.261   -86.188  1.00 52.23 185 A 1 
ATOM 1411 C CG    . ASN A 1 185 ? 17.416  1.967   -87.655  1.00 49.41 185 A 1 
ATOM 1412 O OD1   . ASN A 1 185 ? 18.145  2.657   -88.338  1.00 48.43 185 A 1 
ATOM 1413 N ND2   . ASN A 1 185 ? 16.820  0.926   -88.177  1.00 48.49 185 A 1 
ATOM 1414 N N     . SER A 1 186 ? 16.368  5.241   -85.326  1.00 53.02 186 A 1 
ATOM 1415 C CA    . SER A 1 186 ? 15.901  6.551   -84.835  1.00 54.23 186 A 1 
ATOM 1416 C C     . SER A 1 186 ? 14.411  6.699   -84.480  1.00 52.37 186 A 1 
ATOM 1417 O O     . SER A 1 186 ? 13.988  7.820   -84.211  1.00 49.57 186 A 1 
ATOM 1418 C CB    . SER A 1 186 ? 16.187  7.546   -85.953  1.00 50.46 186 A 1 
ATOM 1419 O OG    . SER A 1 186 ? 15.535  7.148   -87.156  1.00 46.75 186 A 1 
ATOM 1420 N N     . SER A 1 187 ? 13.572  5.683   -84.595  1.00 52.93 187 A 1 
ATOM 1421 C CA    . SER A 1 187 ? 12.135  5.851   -84.894  1.00 55.08 187 A 1 
ATOM 1422 C C     . SER A 1 187 ? 11.335  6.669   -83.860  1.00 53.26 187 A 1 
ATOM 1423 O O     . SER A 1 187 ? 11.507  6.538   -82.653  1.00 51.68 187 A 1 
ATOM 1424 C CB    . SER A 1 187 ? 11.472  4.505   -85.122  1.00 51.81 187 A 1 
ATOM 1425 O OG    . SER A 1 187 ? 10.169  4.684   -85.631  1.00 47.24 187 A 1 
ATOM 1426 N N     . THR A 1 188 ? 10.407  7.513   -84.393  1.00 49.14 188 A 1 
ATOM 1427 C CA    . THR A 1 188 ? 9.807   8.712   -83.770  1.00 50.90 188 A 1 
ATOM 1428 C C     . THR A 1 188 ? 8.436   8.566   -83.106  1.00 49.10 188 A 1 
ATOM 1429 O O     . THR A 1 188 ? 7.872   9.587   -82.741  1.00 48.70 188 A 1 
ATOM 1430 C CB    . THR A 1 188 ? 9.640   9.789   -84.862  1.00 47.42 188 A 1 
ATOM 1431 O OG1   . THR A 1 188 ? 9.117   9.214   -86.040  1.00 45.48 188 A 1 
ATOM 1432 C CG2   . THR A 1 188 ? 10.942  10.463  -85.229  1.00 49.32 188 A 1 
ATOM 1433 N N     . SER A 1 189 ? 7.806   7.397   -83.041  1.00 51.85 189 A 1 
ATOM 1434 C CA    . SER A 1 189 ? 6.342   7.291   -83.043  1.00 53.85 189 A 1 
ATOM 1435 C C     . SER A 1 189 ? 5.624   7.983   -81.874  1.00 53.14 189 A 1 
ATOM 1436 O O     . SER A 1 189 ? 6.118   8.083   -80.762  1.00 51.68 189 A 1 
ATOM 1437 C CB    . SER A 1 189 ? 5.879   5.839   -83.179  1.00 50.52 189 A 1 
ATOM 1438 O OG    . SER A 1 189 ? 6.186   5.089   -82.020  1.00 45.90 189 A 1 
ATOM 1439 N N     . SER A 1 190 ? 4.389   8.446   -82.181  1.00 49.73 190 A 1 
ATOM 1440 C CA    . SER A 1 190 ? 3.697   9.594   -81.576  1.00 51.78 190 A 1 
ATOM 1441 C C     . SER A 1 190 ? 2.722   9.314   -80.425  1.00 50.37 190 A 1 
ATOM 1442 O O     . SER A 1 190 ? 1.953   10.212  -80.083  1.00 48.26 190 A 1 
ATOM 1443 C CB    . SER A 1 190 ? 2.910   10.246  -82.703  1.00 48.29 190 A 1 
ATOM 1444 O OG    . SER A 1 190 ? 2.018   9.310   -83.280  1.00 44.67 190 A 1 
ATOM 1445 N N     . SER A 1 191 ? 2.583   8.082   -79.916  1.00 47.91 191 A 1 
ATOM 1446 C CA    . SER A 1 191 ? 1.303   7.581   -79.389  1.00 49.85 191 A 1 
ATOM 1447 C C     . SER A 1 191 ? 0.720   8.370   -78.216  1.00 48.96 191 A 1 
ATOM 1448 O O     . SER A 1 191 ? 1.420   8.919   -77.368  1.00 49.16 191 A 1 
ATOM 1449 C CB    . SER A 1 191 ? 1.383   6.095   -79.047  1.00 46.46 191 A 1 
ATOM 1450 O OG    . SER A 1 191 ? 2.359   5.854   -78.060  1.00 43.90 191 A 1 
ATOM 1451 N N     . SER A 1 192 ? -0.624  8.400   -78.216  1.00 45.14 192 A 1 
ATOM 1452 C CA    . SER A 1 192 ? -1.495  9.253   -77.409  1.00 47.09 192 A 1 
ATOM 1453 C C     . SER A 1 192 ? -1.310  9.092   -75.896  1.00 46.13 192 A 1 
ATOM 1454 O O     . SER A 1 192 ? -1.286  7.994   -75.355  1.00 46.79 192 A 1 
ATOM 1455 C CB    . SER A 1 192 ? -2.944  8.950   -77.769  1.00 44.00 192 A 1 
ATOM 1456 O OG    . SER A 1 192 ? -3.207  7.556   -77.696  1.00 42.89 192 A 1 
ATOM 1457 N N     . GLN A 1 193 ? -1.317  10.241  -75.208  1.00 44.07 193 A 1 
ATOM 1458 C CA    . GLN A 1 193 ? -1.376  10.378  -73.755  1.00 48.93 193 A 1 
ATOM 1459 C C     . GLN A 1 193 ? -2.762  9.953   -73.232  1.00 48.23 193 A 1 
ATOM 1460 O O     . GLN A 1 193 ? -3.618  10.796  -72.973  1.00 48.11 193 A 1 
ATOM 1461 C CB    . GLN A 1 193 ? -1.090  11.831  -73.365  1.00 45.13 193 A 1 
ATOM 1462 C CG    . GLN A 1 193 ? 0.343   12.296  -73.646  1.00 44.39 193 A 1 
ATOM 1463 C CD    . GLN A 1 193 ? 0.556   13.761  -73.288  1.00 42.56 193 A 1 
ATOM 1464 O OE1   . GLN A 1 193 ? -0.345  14.564  -73.148  1.00 39.22 193 A 1 
ATOM 1465 N NE2   . GLN A 1 193 ? 1.794   14.189  -73.148  1.00 38.10 193 A 1 
ATOM 1466 N N     . TYR A 1 194 ? -3.004  8.643   -73.089  1.00 38.09 194 A 1 
ATOM 1467 C CA    . TYR A 1 194 ? -4.133  8.170   -72.296  1.00 41.30 194 A 1 
ATOM 1468 C C     . TYR A 1 194 ? -3.826  8.496   -70.830  1.00 38.40 194 A 1 
ATOM 1469 O O     . TYR A 1 194 ? -3.013  7.833   -70.192  1.00 37.45 194 A 1 
ATOM 1470 C CB    . TYR A 1 194 ? -4.407  6.684   -72.565  1.00 38.40 194 A 1 
ATOM 1471 C CG    . TYR A 1 194 ? -5.829  6.429   -73.030  1.00 40.40 194 A 1 
ATOM 1472 C CD1   . TYR A 1 194 ? -6.828  6.051   -72.110  1.00 40.33 194 A 1 
ATOM 1473 C CD2   . TYR A 1 194 ? -6.167  6.588   -74.392  1.00 40.43 194 A 1 
ATOM 1474 C CE1   . TYR A 1 194 ? -8.141  5.836   -72.555  1.00 35.70 194 A 1 
ATOM 1475 C CE2   . TYR A 1 194 ? -7.477  6.375   -74.837  1.00 34.59 194 A 1 
ATOM 1476 C CZ    . TYR A 1 194 ? -8.468  5.994   -73.918  1.00 33.84 194 A 1 
ATOM 1477 O OH    . TYR A 1 194 ? -9.746  5.774   -74.350  1.00 32.15 194 A 1 
ATOM 1478 N N     . PHE A 1 195 ? -4.452  9.579   -70.326  1.00 43.41 195 A 1 
ATOM 1479 C CA    . PHE A 1 195 ? -4.424  9.985   -68.920  1.00 44.23 195 A 1 
ATOM 1480 C C     . PHE A 1 195 ? -5.233  8.965   -68.106  1.00 42.18 195 A 1 
ATOM 1481 O O     . PHE A 1 195 ? -6.404  9.172   -67.807  1.00 41.25 195 A 1 
ATOM 1482 C CB    . PHE A 1 195 ? -4.956  11.425  -68.801  1.00 41.03 195 A 1 
ATOM 1483 C CG    . PHE A 1 195 ? -4.010  12.393  -68.131  1.00 41.89 195 A 1 
ATOM 1484 C CD1   . PHE A 1 195 ? -4.115  12.643  -66.755  1.00 41.16 195 A 1 
ATOM 1485 C CD2   . PHE A 1 195 ? -3.030  13.059  -68.886  1.00 40.31 195 A 1 
ATOM 1486 C CE1   . PHE A 1 195 ? -3.259  13.569  -66.135  1.00 35.06 195 A 1 
ATOM 1487 C CE2   . PHE A 1 195 ? -2.168  13.982  -68.276  1.00 33.18 195 A 1 
ATOM 1488 C CZ    . PHE A 1 195 ? -2.285  14.242  -66.898  1.00 32.27 195 A 1 
ATOM 1489 N N     . GLY A 1 196 ? -4.626  7.801   -67.861  1.00 45.32 196 A 1 
ATOM 1490 C CA    . GLY A 1 196 ? -5.229  6.773   -67.030  1.00 48.57 196 A 1 
ATOM 1491 C C     . GLY A 1 196 ? -5.384  7.293   -65.611  1.00 47.08 196 A 1 
ATOM 1492 O O     . GLY A 1 196 ? -4.439  7.797   -65.009  1.00 45.99 196 A 1 
ATOM 1493 N N     . GLU A 1 197 ? -6.605  7.171   -65.096  1.00 39.17 197 A 1 
ATOM 1494 C CA    . GLU A 1 197 ? -7.002  7.523   -63.737  1.00 42.76 197 A 1 
ATOM 1495 C C     . GLU A 1 197 ? -6.235  6.612   -62.763  1.00 40.42 197 A 1 
ATOM 1496 O O     . GLU A 1 197 ? -6.517  5.423   -62.655  1.00 38.82 197 A 1 
ATOM 1497 C CB    . GLU A 1 197 ? -8.524  7.397   -63.666  1.00 39.63 197 A 1 
ATOM 1498 C CG    . GLU A 1 197 ? -9.193  8.196   -62.548  1.00 37.36 197 A 1 
ATOM 1499 C CD    . GLU A 1 197 ? -10.725 8.251   -62.726  1.00 36.31 197 A 1 
ATOM 1500 O OE1   . GLU A 1 197 ? -11.328 9.165   -62.121  1.00 33.71 197 A 1 
ATOM 1501 O OE2   . GLU A 1 197 ? -11.278 7.427   -63.483  1.00 34.49 197 A 1 
ATOM 1502 N N     . VAL A 1 198 ? -5.186  7.153   -62.164  1.00 41.94 198 A 1 
ATOM 1503 C CA    . VAL A 1 198 ? -4.359  6.403   -61.204  1.00 46.28 198 A 1 
ATOM 1504 C C     . VAL A 1 198 ? -5.154  6.317   -59.906  1.00 44.55 198 A 1 
ATOM 1505 O O     . VAL A 1 198 ? -5.065  7.215   -59.066  1.00 44.68 198 A 1 
ATOM 1506 C CB    . VAL A 1 198 ? -2.968  7.039   -60.999  1.00 43.78 198 A 1 
ATOM 1507 C CG1   . VAL A 1 198 ? -2.113  6.199   -60.050  1.00 42.09 198 A 1 
ATOM 1508 C CG2   . VAL A 1 198 ? -2.203  7.161   -62.317  1.00 46.28 198 A 1 
ATOM 1509 N N     . ASP A 1 199 ? -5.926  5.231   -59.781  1.00 40.77 199 A 1 
ATOM 1510 C CA    . ASP A 1 199 ? -6.517  4.831   -58.503  1.00 44.42 199 A 1 
ATOM 1511 C C     . ASP A 1 199 ? -5.383  4.695   -57.488  1.00 42.30 199 A 1 
ATOM 1512 O O     . ASP A 1 199 ? -4.589  3.750   -57.518  1.00 42.20 199 A 1 
ATOM 1513 C CB    . ASP A 1 199 ? -7.297  3.510   -58.656  1.00 43.32 199 A 1 
ATOM 1514 C CG    . ASP A 1 199 ? -8.819  3.672   -58.600  1.00 40.25 199 A 1 
ATOM 1515 O OD1   . ASP A 1 199 ? -9.292  4.664   -57.994  1.00 39.55 199 A 1 
ATOM 1516 O OD2   . ASP A 1 199 ? -9.503  2.753   -59.088  1.00 39.09 199 A 1 
ATOM 1517 N N     . GLN A 1 200 ? -5.287  5.690   -56.610  1.00 39.09 200 A 1 
ATOM 1518 C CA    . GLN A 1 200 ? -4.328  5.685   -55.513  1.00 42.49 200 A 1 
ATOM 1519 C C     . GLN A 1 200 ? -4.750  4.603   -54.513  1.00 41.39 200 A 1 
ATOM 1520 O O     . GLN A 1 200 ? -5.470  4.862   -53.554  1.00 39.19 200 A 1 
ATOM 1521 C CB    . GLN A 1 200 ? -4.215  7.059   -54.847  1.00 40.68 200 A 1 
ATOM 1522 C CG    . GLN A 1 200 ? -3.458  8.077   -55.707  1.00 40.31 200 A 1 
ATOM 1523 C CD    . GLN A 1 200 ? -3.215  9.404   -54.978  1.00 36.74 200 A 1 
ATOM 1524 O OE1   . GLN A 1 200 ? -3.662  9.661   -53.884  1.00 34.47 200 A 1 
ATOM 1525 N NE2   . GLN A 1 200 ? -2.474  10.308  -55.584  1.00 32.33 200 A 1 
ATOM 1526 N N     . TYR A 1 201 ? -4.294  3.366   -54.776  1.00 39.38 201 A 1 
ATOM 1527 C CA    . TYR A 1 201 ? -4.350  2.297   -53.796  1.00 41.33 201 A 1 
ATOM 1528 C C     . TYR A 1 201 ? -3.667  2.783   -52.525  1.00 38.31 201 A 1 
ATOM 1529 O O     . TYR A 1 201 ? -2.462  3.037   -52.503  1.00 37.03 201 A 1 
ATOM 1530 C CB    . TYR A 1 201 ? -3.698  1.015   -54.353  1.00 40.70 201 A 1 
ATOM 1531 C CG    . TYR A 1 201 ? -4.711  -0.058  -54.700  1.00 41.42 201 A 1 
ATOM 1532 C CD1   . TYR A 1 201 ? -4.954  -1.108  -53.802  1.00 40.01 201 A 1 
ATOM 1533 C CD2   . TYR A 1 201 ? -5.424  -0.000  -55.913  1.00 39.33 201 A 1 
ATOM 1534 C CE1   . TYR A 1 201 ? -5.902  -2.097  -54.104  1.00 35.98 201 A 1 
ATOM 1535 C CE2   . TYR A 1 201 ? -6.380  -0.980  -56.220  1.00 33.94 201 A 1 
ATOM 1536 C CZ    . TYR A 1 201 ? -6.613  -2.040  -55.313  1.00 33.23 201 A 1 
ATOM 1537 O OH    . TYR A 1 201 ? -7.540  -3.008  -55.618  1.00 32.40 201 A 1 
ATOM 1538 N N     . PHE A 1 202 ? -4.454  2.944   -51.468  1.00 33.08 202 A 1 
ATOM 1539 C CA    . PHE A 1 202 ? -3.957  3.284   -50.140  1.00 33.85 202 A 1 
ATOM 1540 C C     . PHE A 1 202 ? -2.961  2.218   -49.679  1.00 32.70 202 A 1 
ATOM 1541 O O     . PHE A 1 202 ? -3.324  1.068   -49.422  1.00 31.64 202 A 1 
ATOM 1542 C CB    . PHE A 1 202 ? -5.124  3.416   -49.155  1.00 33.29 202 A 1 
ATOM 1543 C CG    . PHE A 1 202 ? -5.520  4.844   -48.857  1.00 35.59 202 A 1 
ATOM 1544 C CD1   . PHE A 1 202 ? -5.034  5.464   -47.692  1.00 34.87 202 A 1 
ATOM 1545 C CD2   . PHE A 1 202 ? -6.352  5.551   -49.725  1.00 35.47 202 A 1 
ATOM 1546 C CE1   . PHE A 1 202 ? -5.391  6.790   -47.396  1.00 31.24 202 A 1 
ATOM 1547 C CE2   . PHE A 1 202 ? -6.713  6.875   -49.437  1.00 28.34 202 A 1 
ATOM 1548 C CZ    . PHE A 1 202 ? -6.235  7.492   -48.267  1.00 27.39 202 A 1 
ATOM 1549 N N     . ASP A 1 203 ? -1.720  2.628   -49.598  1.00 37.33 203 A 1 
ATOM 1550 C CA    . ASP A 1 203 ? -0.604  1.766   -49.226  1.00 40.59 203 A 1 
ATOM 1551 C C     . ASP A 1 203 ? -0.729  1.421   -47.732  1.00 37.93 203 A 1 
ATOM 1552 O O     . ASP A 1 203 ? -0.270  2.145   -46.844  1.00 37.23 203 A 1 
ATOM 1553 C CB    . ASP A 1 203 ? 0.712   2.461   -49.626  1.00 39.68 203 A 1 
ATOM 1554 C CG    . ASP A 1 203 ? 1.776   1.522   -50.182  1.00 37.70 203 A 1 
ATOM 1555 O OD1   . ASP A 1 203 ? 1.559   0.298   -50.194  1.00 35.66 203 A 1 
ATOM 1556 O OD2   . ASP A 1 203 ? 2.841   2.055   -50.585  1.00 35.88 203 A 1 
ATOM 1557 N N     . LEU A 1 204 ? -1.392  0.312   -47.441  1.00 31.99 204 A 1 
ATOM 1558 C CA    . LEU A 1 204 ? -1.618  -0.219  -46.088  1.00 34.14 204 A 1 
ATOM 1559 C C     . LEU A 1 204 ? -0.323  -0.707  -45.400  1.00 32.67 204 A 1 
ATOM 1560 O O     . LEU A 1 204 ? -0.384  -1.244  -44.291  1.00 31.08 204 A 1 
ATOM 1561 C CB    . LEU A 1 204 ? -2.680  -1.337  -46.161  1.00 32.20 204 A 1 
ATOM 1562 C CG    . LEU A 1 204 ? -4.120  -0.837  -45.957  1.00 31.93 204 A 1 
ATOM 1563 C CD1   . LEU A 1 204 ? -5.113  -1.874  -46.460  1.00 31.89 204 A 1 
ATOM 1564 C CD2   . LEU A 1 204 ? -4.413  -0.595  -44.470  1.00 35.02 204 A 1 
ATOM 1565 N N     . VAL A 1 205 ? 0.822   -0.527  -46.033  1.00 36.22 205 A 1 
ATOM 1566 C CA    . VAL A 1 205 ? 2.118   -1.054  -45.557  1.00 40.96 205 A 1 
ATOM 1567 C C     . VAL A 1 205 ? 2.525   -0.464  -44.204  1.00 39.16 205 A 1 
ATOM 1568 O O     . VAL A 1 205 ? 3.197   -1.129  -43.417  1.00 38.33 205 A 1 
ATOM 1569 C CB    . VAL A 1 205 ? 3.219   -0.807  -46.600  1.00 38.98 205 A 1 
ATOM 1570 C CG1   . VAL A 1 205 ? 4.521   -1.514  -46.226  1.00 36.73 205 A 1 
ATOM 1571 C CG2   . VAL A 1 205 ? 2.812   -1.325  -47.985  1.00 40.47 205 A 1 
ATOM 1572 N N     . GLY A 1 206 ? 2.081   0.749   -43.895  1.00 39.90 206 A 1 
ATOM 1573 C CA    . GLY A 1 206 ? 2.562   1.491   -42.722  1.00 42.53 206 A 1 
ATOM 1574 C C     . GLY A 1 206 ? 2.290   0.834   -41.365  1.00 42.59 206 A 1 
ATOM 1575 O O     . GLY A 1 206 ? 2.970   1.173   -40.389  1.00 41.18 206 A 1 
ATOM 1576 N N     . TYR A 1 207 ? 1.320   -0.099  -41.276  1.00 40.05 207 A 1 
ATOM 1577 C CA    . TYR A 1 207 ? 0.915   -0.659  -39.983  1.00 42.20 207 A 1 
ATOM 1578 C C     . TYR A 1 207 ? 1.950   -1.616  -39.378  1.00 40.26 207 A 1 
ATOM 1579 O O     . TYR A 1 207 ? 2.099   -1.662  -38.160  1.00 37.37 207 A 1 
ATOM 1580 C CB    . TYR A 1 207 ? -0.465  -1.319  -40.119  1.00 39.92 207 A 1 
ATOM 1581 C CG    . TYR A 1 207 ? -1.408  -0.930  -39.004  1.00 40.36 207 A 1 
ATOM 1582 C CD1   . TYR A 1 207 ? -1.494  -1.702  -37.832  1.00 38.86 207 A 1 
ATOM 1583 C CD2   . TYR A 1 207 ? -2.200  0.223   -39.126  1.00 38.77 207 A 1 
ATOM 1584 C CE1   . TYR A 1 207 ? -2.361  -1.325  -36.790  1.00 34.22 207 A 1 
ATOM 1585 C CE2   . TYR A 1 207 ? -3.072  0.612   -38.093  1.00 32.32 207 A 1 
ATOM 1586 C CZ    . TYR A 1 207 ? -3.152  -0.172  -36.928  1.00 32.13 207 A 1 
ATOM 1587 O OH    . TYR A 1 207 ? -4.009  0.200   -35.913  1.00 32.01 207 A 1 
ATOM 1588 N N     . ASN A 1 208 ? 2.682   -2.363  -40.203  1.00 36.66 208 A 1 
ATOM 1589 C CA    . ASN A 1 208 ? 3.625   -3.360  -39.698  1.00 37.04 208 A 1 
ATOM 1590 C C     . ASN A 1 208 ? 4.890   -2.746  -39.072  1.00 34.52 208 A 1 
ATOM 1591 O O     . ASN A 1 208 ? 5.408   -3.290  -38.098  1.00 32.93 208 A 1 
ATOM 1592 C CB    . ASN A 1 208 ? 3.970   -4.364  -40.815  1.00 35.53 208 A 1 
ATOM 1593 C CG    . ASN A 1 208 ? 2.931   -5.466  -40.981  1.00 33.23 208 A 1 
ATOM 1594 O OD1   . ASN A 1 208 ? 2.078   -5.698  -40.143  1.00 35.10 208 A 1 
ATOM 1595 N ND2   . ASN A 1 208 ? 3.001   -6.195  -42.068  1.00 35.56 208 A 1 
ATOM 1596 N N     . SER A 1 209 ? 5.364   -1.601  -39.583  1.00 44.18 209 A 1 
ATOM 1597 C CA    . SER A 1 209 ? 6.617   -1.008  -39.080  1.00 46.90 209 A 1 
ATOM 1598 C C     . SER A 1 209 ? 6.529   -0.561  -37.621  1.00 46.27 209 A 1 
ATOM 1599 O O     . SER A 1 209 ? 7.535   -0.512  -36.917  1.00 43.74 209 A 1 
ATOM 1600 C CB    . SER A 1 209 ? 7.054   0.163   -39.967  1.00 43.68 209 A 1 
ATOM 1601 O OG    . SER A 1 209 ? 6.392   1.368   -39.616  1.00 39.73 209 A 1 
ATOM 1602 N N     . TYR A 1 210 ? 5.309   -0.262  -37.147  1.00 43.47 210 A 1 
ATOM 1603 C CA    . TYR A 1 210 ? 5.109   0.178   -35.766  1.00 45.20 210 A 1 
ATOM 1604 C C     . TYR A 1 210 ? 5.362   -0.951  -34.760  1.00 43.45 210 A 1 
ATOM 1605 O O     . TYR A 1 210 ? 5.930   -0.709  -33.691  1.00 41.79 210 A 1 
ATOM 1606 C CB    . TYR A 1 210 ? 3.714   0.785   -35.614  1.00 42.55 210 A 1 
ATOM 1607 C CG    . TYR A 1 210 ? 3.649   1.821   -34.512  1.00 41.16 210 A 1 
ATOM 1608 C CD1   . TYR A 1 210 ? 3.316   1.461   -33.188  1.00 40.30 210 A 1 
ATOM 1609 C CD2   . TYR A 1 210 ? 3.961   3.164   -34.799  1.00 40.62 210 A 1 
ATOM 1610 C CE1   . TYR A 1 210 ? 3.290   2.424   -32.177  1.00 35.34 210 A 1 
ATOM 1611 C CE2   . TYR A 1 210 ? 3.933   4.136   -33.790  1.00 34.82 210 A 1 
ATOM 1612 C CZ    . TYR A 1 210 ? 3.601   3.770   -32.472  1.00 34.95 210 A 1 
ATOM 1613 O OH    . TYR A 1 210 ? 3.568   4.718   -31.479  1.00 34.08 210 A 1 
ATOM 1614 N N     . TYR A 1 211 ? 4.984   -2.194  -35.121  1.00 38.91 211 A 1 
ATOM 1615 C CA    . TYR A 1 211 ? 5.209   -3.346  -34.244  1.00 39.74 211 A 1 
ATOM 1616 C C     . TYR A 1 211 ? 6.692   -3.723  -34.143  1.00 37.00 211 A 1 
ATOM 1617 O O     . TYR A 1 211 ? 7.178   -3.948  -33.027  1.00 35.50 211 A 1 
ATOM 1618 C CB    . TYR A 1 211 ? 4.352   -4.533  -34.704  1.00 38.38 211 A 1 
ATOM 1619 C CG    . TYR A 1 211 ? 3.010   -4.582  -34.010  1.00 40.44 211 A 1 
ATOM 1620 C CD1   . TYR A 1 211 ? 2.887   -5.239  -32.771  1.00 39.31 211 A 1 
ATOM 1621 C CD2   . TYR A 1 211 ? 1.885   -3.956  -34.571  1.00 39.13 211 A 1 
ATOM 1622 C CE1   . TYR A 1 211 ? 1.653   -5.285  -32.099  1.00 35.06 211 A 1 
ATOM 1623 C CE2   . TYR A 1 211 ? 0.642   -3.993  -33.913  1.00 33.68 211 A 1 
ATOM 1624 C CZ    . TYR A 1 211 ? 0.528   -4.664  -32.679  1.00 33.52 211 A 1 
ATOM 1625 O OH    . TYR A 1 211 ? -0.686  -4.703  -32.022  1.00 32.17 211 A 1 
ATOM 1626 N N     . ASP A 1 212 ? 7.429   -3.708  -35.258  1.00 43.35 212 A 1 
ATOM 1627 C CA    . ASP A 1 212 ? 8.864   -4.028  -35.244  1.00 45.53 212 A 1 
ATOM 1628 C C     . ASP A 1 212 ? 9.677   -3.001  -34.450  1.00 43.13 212 A 1 
ATOM 1629 O O     . ASP A 1 212 ? 10.555  -3.364  -33.664  1.00 42.46 212 A 1 
ATOM 1630 C CB    . ASP A 1 212 ? 9.395   -4.137  -36.685  1.00 43.17 212 A 1 
ATOM 1631 C CG    . ASP A 1 212 ? 9.073   -5.476  -37.353  1.00 40.10 212 A 1 
ATOM 1632 O OD1   . ASP A 1 212 ? 8.833   -6.458  -36.617  1.00 39.06 212 A 1 
ATOM 1633 O OD2   . ASP A 1 212 ? 9.084   -5.509  -38.602  1.00 39.24 212 A 1 
ATOM 1634 N N     . SER A 1 213 ? 9.335   -1.720  -34.571  1.00 51.25 213 A 1 
ATOM 1635 C CA    . SER A 1 213 ? 10.017  -0.672  -33.795  1.00 52.87 213 A 1 
ATOM 1636 C C     . SER A 1 213 ? 9.785   -0.802  -32.285  1.00 52.03 213 A 1 
ATOM 1637 O O     . SER A 1 213 ? 10.654  -0.437  -31.489  1.00 50.44 213 A 1 
ATOM 1638 C CB    . SER A 1 213 ? 9.585   0.711   -34.280  1.00 49.78 213 A 1 
ATOM 1639 O OG    . SER A 1 213 ? 8.282   1.046   -33.844  1.00 45.40 213 A 1 
ATOM 1640 N N     . HIS A 1 214 ? 8.626   -1.338  -31.880  1.00 45.36 214 A 1 
ATOM 1641 C CA    . HIS A 1 214 ? 8.322   -1.531  -30.468  1.00 48.53 214 A 1 
ATOM 1642 C C     . HIS A 1 214 ? 9.072   -2.726  -29.865  1.00 46.56 214 A 1 
ATOM 1643 O O     . HIS A 1 214 ? 9.529   -2.628  -28.725  1.00 46.67 214 A 1 
ATOM 1644 C CB    . HIS A 1 214 ? 6.803   -1.630  -30.261  1.00 45.29 214 A 1 
ATOM 1645 C CG    . HIS A 1 214 ? 6.343   -0.764  -29.120  1.00 43.01 214 A 1 
ATOM 1646 N ND1   . HIS A 1 214 ? 6.625   -0.943  -27.789  1.00 38.93 214 A 1 
ATOM 1647 C CD2   . HIS A 1 214 ? 5.618   0.398   -29.205  1.00 38.01 214 A 1 
ATOM 1648 C CE1   . HIS A 1 214 ? 6.085   0.075   -27.099  1.00 34.59 214 A 1 
ATOM 1649 N NE2   . HIS A 1 214 ? 5.462   0.914   -27.925  1.00 33.97 214 A 1 
ATOM 1650 N N     . MET A 1 215 ? 9.241   -3.811  -30.642  1.00 48.21 215 A 1 
ATOM 1651 C CA    . MET A 1 215 ? 10.056  -4.960  -30.230  1.00 50.01 215 A 1 
ATOM 1652 C C     . MET A 1 215 ? 11.529  -4.565  -30.080  1.00 49.17 215 A 1 
ATOM 1653 O O     . MET A 1 215 ? 12.127  -4.822  -29.039  1.00 50.65 215 A 1 
ATOM 1654 C CB    . MET A 1 215 ? 9.874   -6.111  -31.237  1.00 48.16 215 A 1 
ATOM 1655 C CG    . MET A 1 215 ? 8.538   -6.834  -31.047  1.00 45.59 215 A 1 
ATOM 1656 S SD    . MET A 1 215 ? 8.518   -8.057  -29.698  1.00 43.03 215 A 1 
ATOM 1657 C CE    . MET A 1 215 ? 9.164   -9.494  -30.601  1.00 38.23 215 A 1 
ATOM 1658 N N     . SER A 1 216 ? 12.068  -3.841  -31.050  1.00 59.85 216 A 1 
ATOM 1659 C CA    . SER A 1 216 ? 13.456  -3.336  -31.006  1.00 62.42 216 A 1 
ATOM 1660 C C     . SER A 1 216 ? 13.720  -2.432  -29.791  1.00 61.99 216 A 1 
ATOM 1661 O O     . SER A 1 216 ? 14.738  -2.578  -29.116  1.00 61.67 216 A 1 
ATOM 1662 C CB    . SER A 1 216 ? 13.771  -2.628  -32.336  1.00 59.03 216 A 1 
ATOM 1663 O OG    . SER A 1 216 ? 14.445  -1.397  -32.160  1.00 50.57 216 A 1 
ATOM 1664 N N     . ASN A 1 217 ? 12.774  -1.552  -29.453  1.00 62.22 217 A 1 
ATOM 1665 C CA    . ASN A 1 217 ? 12.919  -0.710  -28.267  1.00 63.61 217 A 1 
ATOM 1666 C C     . ASN A 1 217 ? 12.877  -1.520  -26.971  1.00 60.82 217 A 1 
ATOM 1667 O O     . ASN A 1 217 ? 13.544  -1.153  -26.005  1.00 64.97 217 A 1 
ATOM 1668 C CB    . ASN A 1 217 ? 11.829  0.369   -28.269  1.00 61.81 217 A 1 
ATOM 1669 C CG    . ASN A 1 217 ? 12.206  1.577   -29.103  1.00 56.67 217 A 1 
ATOM 1670 O OD1   . ASN A 1 217 ? 13.306  2.095   -29.054  1.00 54.31 217 A 1 
ATOM 1671 N ND2   . ASN A 1 217 ? 11.281  2.104   -29.867  1.00 52.12 217 A 1 
ATOM 1672 N N     . GLN A 1 218 ? 12.090  -2.603  -26.933  1.00 65.01 218 A 1 
ATOM 1673 C CA    . GLN A 1 218 ? 12.009  -3.451  -25.748  1.00 66.03 218 A 1 
ATOM 1674 C C     . GLN A 1 218 ? 13.306  -4.249  -25.544  1.00 66.49 218 A 1 
ATOM 1675 O O     . GLN A 1 218 ? 13.803  -4.322  -24.422  1.00 71.75 218 A 1 
ATOM 1676 C CB    . GLN A 1 218 ? 10.764  -4.339  -25.834  1.00 64.60 218 A 1 
ATOM 1677 C CG    . GLN A 1 218 ? 10.375  -4.880  -24.450  1.00 58.39 218 A 1 
ATOM 1678 C CD    . GLN A 1 218 ? 9.031   -5.618  -24.466  1.00 55.28 218 A 1 
ATOM 1679 O OE1   . GLN A 1 218 ? 8.443   -5.962  -25.463  1.00 49.67 218 A 1 
ATOM 1680 N NE2   . GLN A 1 218 ? 8.477   -5.899  -23.299  1.00 47.49 218 A 1 
ATOM 1681 N N     . GLU A 1 219 ? 13.892  -4.757  -26.624  1.00 65.66 219 A 1 
ATOM 1682 C CA    . GLU A 1 219 ? 15.207  -5.403  -26.569  1.00 67.12 219 A 1 
ATOM 1683 C C     . GLU A 1 219 ? 16.310  -4.413  -26.181  1.00 65.22 219 A 1 
ATOM 1684 O O     . GLU A 1 219 ? 17.126  -4.723  -25.319  1.00 72.25 219 A 1 
ATOM 1685 C CB    . GLU A 1 219 ? 15.548  -6.058  -27.918  1.00 67.72 219 A 1 
ATOM 1686 C CG    . GLU A 1 219 ? 14.766  -7.354  -28.127  1.00 59.18 219 A 1 
ATOM 1687 C CD    . GLU A 1 219 ? 15.244  -8.134  -29.361  1.00 54.65 219 A 1 
ATOM 1688 O OE1   . GLU A 1 219 ? 15.055  -9.372  -29.354  1.00 47.46 219 A 1 
ATOM 1689 O OE2   . GLU A 1 219 ? 15.807  -7.498  -30.275  1.00 47.06 219 A 1 
ATOM 1690 N N     . GLN A 1 220 ? 16.291  -3.196  -26.750  1.00 68.28 220 A 1 
ATOM 1691 C CA    . GLN A 1 220 ? 17.231  -2.154  -26.337  1.00 70.36 220 A 1 
ATOM 1692 C C     . GLN A 1 220 ? 17.088  -1.814  -24.856  1.00 70.43 220 A 1 
ATOM 1693 O O     . GLN A 1 220 ? 18.101  -1.654  -24.174  1.00 75.33 220 A 1 
ATOM 1694 C CB    . GLN A 1 220 ? 17.062  -0.883  -27.175  1.00 70.58 220 A 1 
ATOM 1695 C CG    . GLN A 1 220 ? 17.849  -0.961  -28.490  1.00 63.41 220 A 1 
ATOM 1696 C CD    . GLN A 1 220 ? 17.866  0.374   -29.244  1.00 59.65 220 A 1 
ATOM 1697 O OE1   . GLN A 1 220 ? 17.149  1.321   -28.955  1.00 54.87 220 A 1 
ATOM 1698 N NE2   . GLN A 1 220 ? 18.716  0.502   -30.230  1.00 50.73 220 A 1 
ATOM 1699 N N     . TYR A 1 221 ? 15.856  -1.723  -24.346  1.00 68.30 221 A 1 
ATOM 1700 C CA    . TYR A 1 221 ? 15.636  -1.424  -22.935  1.00 68.66 221 A 1 
ATOM 1701 C C     . TYR A 1 221 ? 16.166  -2.541  -22.028  1.00 67.04 221 A 1 
ATOM 1702 O O     . TYR A 1 221 ? 16.845  -2.253  -21.039  1.00 71.68 221 A 1 
ATOM 1703 C CB    . TYR A 1 221 ? 14.149  -1.150  -22.688  1.00 67.91 221 A 1 
ATOM 1704 C CG    . TYR A 1 221 ? 13.904  -0.303  -21.457  1.00 61.51 221 A 1 
ATOM 1705 C CD1   . TYR A 1 221 ? 13.746  -0.897  -20.192  1.00 58.02 221 A 1 
ATOM 1706 C CD2   . TYR A 1 221 ? 13.868  1.104   -21.577  1.00 57.30 221 A 1 
ATOM 1707 C CE1   . TYR A 1 221 ? 13.554  -0.091  -19.056  1.00 48.27 221 A 1 
ATOM 1708 C CE2   . TYR A 1 221 ? 13.676  1.913   -20.454  1.00 50.57 221 A 1 
ATOM 1709 C CZ    . TYR A 1 221 ? 13.520  1.319   -19.187  1.00 51.99 221 A 1 
ATOM 1710 O OH    . TYR A 1 221 ? 13.325  2.107   -18.074  1.00 51.60 221 A 1 
ATOM 1711 N N     . VAL A 1 222 ? 15.924  -3.806  -22.401  1.00 75.19 222 A 1 
ATOM 1712 C CA    . VAL A 1 222 ? 16.452  -4.967  -21.667  1.00 75.40 222 A 1 
ATOM 1713 C C     . VAL A 1 222 ? 17.985  -4.987  -21.714  1.00 74.53 222 A 1 
ATOM 1714 O O     . VAL A 1 222 ? 18.626  -5.192  -20.687  1.00 81.79 222 A 1 
ATOM 1715 C CB    . VAL A 1 222 ? 15.864  -6.278  -22.203  1.00 76.03 222 A 1 
ATOM 1716 C CG1   . VAL A 1 222 ? 16.525  -7.514  -21.589  1.00 64.11 222 A 1 
ATOM 1717 C CG2   . VAL A 1 222 ? 14.370  -6.370  -21.872  1.00 66.69 222 A 1 
ATOM 1718 N N     . MET A 1 223 ? 18.574  -4.708  -22.879  1.00 75.49 223 A 1 
ATOM 1719 C CA    . MET A 1 223 ? 20.025  -4.670  -23.037  1.00 74.91 223 A 1 
ATOM 1720 C C     . MET A 1 223 ? 20.656  -3.508  -22.243  1.00 73.17 223 A 1 
ATOM 1721 O O     . MET A 1 223 ? 21.690  -3.680  -21.608  1.00 82.10 223 A 1 
ATOM 1722 C CB    . MET A 1 223 ? 20.373  -4.587  -24.529  1.00 77.61 223 A 1 
ATOM 1723 C CG    . MET A 1 223 ? 21.745  -5.175  -24.825  1.00 67.96 223 A 1 
ATOM 1724 S SD    . MET A 1 223 ? 22.359  -4.948  -26.523  1.00 62.08 223 A 1 
ATOM 1725 C CE    . MET A 1 223 ? 21.092  -5.798  -27.489  1.00 52.76 223 A 1 
ATOM 1726 N N     . GLN A 1 224 ? 19.979  -2.359  -22.224  1.00 70.69 224 A 1 
ATOM 1727 C CA    . GLN A 1 224 ? 20.422  -1.200  -21.452  1.00 70.60 224 A 1 
ATOM 1728 C C     . GLN A 1 224 ? 20.293  -1.435  -19.948  1.00 70.19 224 A 1 
ATOM 1729 O O     . GLN A 1 224 ? 21.176  -1.049  -19.184  1.00 77.82 224 A 1 
ATOM 1730 C CB    . GLN A 1 224 ? 19.641  0.032   -21.926  1.00 71.68 224 A 1 
ATOM 1731 C CG    . GLN A 1 224 ? 20.297  1.350   -21.472  1.00 64.48 224 A 1 
ATOM 1732 C CD    . GLN A 1 224 ? 19.602  2.582   -22.079  1.00 60.41 224 A 1 
ATOM 1733 O OE1   . GLN A 1 224 ? 18.415  2.611   -22.340  1.00 53.42 224 A 1 
ATOM 1734 N NE2   . GLN A 1 224 ? 20.335  3.654   -22.312  1.00 51.64 224 A 1 
ATOM 1735 N N     . GLU A 1 225 ? 19.223  -2.112  -19.506  1.00 72.55 225 A 1 
ATOM 1736 C CA    . GLU A 1 225 ? 19.058  -2.492  -18.100  1.00 72.81 225 A 1 
ATOM 1737 C C     . GLU A 1 225 ? 20.103  -3.537  -17.680  1.00 71.94 225 A 1 
ATOM 1738 O O     . GLU A 1 225 ? 20.675  -3.432  -16.596  1.00 78.60 225 A 1 
ATOM 1739 C CB    . GLU A 1 225 ? 17.611  -2.963  -17.837  1.00 73.39 225 A 1 
ATOM 1740 C CG    . GLU A 1 225 ? 17.209  -2.749  -16.370  1.00 63.16 225 A 1 
ATOM 1741 C CD    . GLU A 1 225 ? 15.761  -3.154  -16.026  1.00 58.40 225 A 1 
ATOM 1742 O OE1   . GLU A 1 225 ? 15.298  -2.736  -14.934  1.00 50.69 225 A 1 
ATOM 1743 O OE2   . GLU A 1 225 ? 15.128  -3.888  -16.798  1.00 51.31 225 A 1 
ATOM 1744 N N     . GLN A 1 226 ? 20.428  -4.479  -18.572  1.00 72.77 226 A 1 
ATOM 1745 C CA    . GLN A 1 226 ? 21.503  -5.448  -18.352  1.00 71.53 226 A 1 
ATOM 1746 C C     . GLN A 1 226 ? 22.881  -4.779  -18.278  1.00 71.82 226 A 1 
ATOM 1747 O O     . GLN A 1 226 ? 23.659  -5.093  -17.384  1.00 79.85 226 A 1 
ATOM 1748 C CB    . GLN A 1 226 ? 21.476  -6.509  -19.461  1.00 73.55 226 A 1 
ATOM 1749 C CG    . GLN A 1 226 ? 21.403  -7.926  -18.889  1.00 65.61 226 A 1 
ATOM 1750 C CD    . GLN A 1 226 ? 21.404  -9.004  -19.958  1.00 59.95 226 A 1 
ATOM 1751 O OE1   . GLN A 1 226 ? 21.661  -8.773  -21.121  1.00 55.12 226 A 1 
ATOM 1752 N NE2   . GLN A 1 226 ? 21.157  -10.246 -19.597  1.00 51.53 226 A 1 
ATOM 1753 N N     . GLN A 1 227 ? 23.167  -3.830  -19.182  1.00 80.10 227 A 1 
ATOM 1754 C CA    . GLN A 1 227 ? 24.392  -3.032  -19.124  1.00 78.91 227 A 1 
ATOM 1755 C C     . GLN A 1 227 ? 24.467  -2.221  -17.839  1.00 79.86 227 A 1 
ATOM 1756 O O     . GLN A 1 227 ? 25.512  -2.202  -17.189  1.00 84.94 227 A 1 
ATOM 1757 C CB    . GLN A 1 227 ? 24.490  -2.091  -20.330  1.00 80.20 227 A 1 
ATOM 1758 C CG    . GLN A 1 227 ? 25.009  -2.821  -21.578  1.00 70.30 227 A 1 
ATOM 1759 C CD    . GLN A 1 227 ? 25.182  -1.872  -22.776  1.00 64.44 227 A 1 
ATOM 1760 O OE1   . GLN A 1 227 ? 24.812  -0.707  -22.757  1.00 59.08 227 A 1 
ATOM 1761 N NE2   . GLN A 1 227 ? 25.768  -2.349  -23.858  1.00 55.24 227 A 1 
ATOM 1762 N N     . HIS A 1 228 ? 23.361  -1.601  -17.426  1.00 73.64 228 A 1 
ATOM 1763 C CA    . HIS A 1 228 ? 23.337  -0.830  -16.185  1.00 76.17 228 A 1 
ATOM 1764 C C     . HIS A 1 228 ? 23.545  -1.729  -14.959  1.00 73.18 228 A 1 
ATOM 1765 O O     . HIS A 1 228 ? 24.225  -1.329  -14.001  1.00 83.36 228 A 1 
ATOM 1766 C CB    . HIS A 1 228 ? 22.019  -0.049  -16.106  1.00 79.23 228 A 1 
ATOM 1767 C CG    . HIS A 1 228 ? 22.058  1.047   -15.079  1.00 71.24 228 A 1 
ATOM 1768 N ND1   . HIS A 1 228 ? 22.094  0.901   -13.725  1.00 57.28 228 A 1 
ATOM 1769 C CD2   . HIS A 1 228 ? 22.116  2.399   -15.312  1.00 58.40 228 A 1 
ATOM 1770 C CE1   . HIS A 1 228 ? 22.180  2.118   -13.153  1.00 52.65 228 A 1 
ATOM 1771 N NE2   . HIS A 1 228 ? 22.189  3.061   -14.092  1.00 54.43 228 A 1 
ATOM 1772 N N     . LEU A 1 229 ? 23.008  -2.952  -14.965  1.00 72.99 229 A 1 
ATOM 1773 C CA    . LEU A 1 229 ? 23.226  -3.945  -13.919  1.00 72.00 229 A 1 
ATOM 1774 C C     . LEU A 1 229 ? 24.678  -4.424  -13.882  1.00 70.72 229 A 1 
ATOM 1775 O O     . LEU A 1 229 ? 25.264  -4.501  -12.795  1.00 77.52 229 A 1 
ATOM 1776 C CB    . LEU A 1 229 ? 22.245  -5.114  -14.114  1.00 74.79 229 A 1 
ATOM 1777 C CG    . LEU A 1 229 ? 21.239  -5.249  -12.951  1.00 66.90 229 A 1 
ATOM 1778 C CD1   . LEU A 1 229 ? 19.893  -5.732  -13.443  1.00 59.09 229 A 1 
ATOM 1779 C CD2   . LEU A 1 229 ? 21.760  -6.203  -11.882  1.00 64.28 229 A 1 
ATOM 1780 N N     . GLN A 1 230 ? 25.287  -4.689  -15.050  1.00 81.97 230 A 1 
ATOM 1781 C CA    . GLN A 1 230 ? 26.710  -5.017  -15.135  1.00 81.65 230 A 1 
ATOM 1782 C C     . GLN A 1 230 ? 27.584  -3.854  -14.669  1.00 81.31 230 A 1 
ATOM 1783 O O     . GLN A 1 230 ? 28.562  -4.076  -13.961  1.00 87.20 230 A 1 
ATOM 1784 C CB    . GLN A 1 230 ? 27.098  -5.398  -16.568  1.00 84.67 230 A 1 
ATOM 1785 C CG    . GLN A 1 230 ? 26.689  -6.836  -16.915  1.00 72.74 230 A 1 
ATOM 1786 C CD    . GLN A 1 230 ? 27.191  -7.266  -18.297  1.00 66.90 230 A 1 
ATOM 1787 O OE1   . GLN A 1 230 ? 27.812  -6.523  -19.031  1.00 58.86 230 A 1 
ATOM 1788 N NE2   . GLN A 1 230 ? 26.956  -8.502  -18.685  1.00 56.72 230 A 1 
ATOM 1789 N N     . GLN A 1 231 ? 27.211  -2.626  -15.016  1.00 80.13 231 A 1 
ATOM 1790 C CA    . GLN A 1 231 ? 27.958  -1.442  -14.606  1.00 80.52 231 A 1 
ATOM 1791 C C     . GLN A 1 231 ? 27.865  -1.210  -13.103  1.00 80.62 231 A 1 
ATOM 1792 O O     . GLN A 1 231 ? 28.885  -0.989  -12.465  1.00 85.07 231 A 1 
ATOM 1793 C CB    . GLN A 1 231 ? 27.496  -0.251  -15.446  1.00 81.53 231 A 1 
ATOM 1794 C CG    . GLN A 1 231 ? 28.457  0.940   -15.313  1.00 71.23 231 A 1 
ATOM 1795 C CD    . GLN A 1 231 ? 28.210  2.003   -16.393  1.00 65.99 231 A 1 
ATOM 1796 O OE1   . GLN A 1 231 ? 27.297  1.946   -17.193  1.00 60.54 231 A 1 
ATOM 1797 N NE2   . GLN A 1 231 ? 29.047  3.016   -16.440  1.00 56.56 231 A 1 
ATOM 1798 N N     . MET A 1 232 ? 26.677  -1.396  -12.503  1.00 77.25 232 A 1 
ATOM 1799 C CA    . MET A 1 232 ? 26.528  -1.369  -11.048  1.00 75.52 232 A 1 
ATOM 1800 C C     . MET A 1 232 ? 27.303  -2.497  -10.353  1.00 75.18 232 A 1 
ATOM 1801 O O     . MET A 1 232 ? 27.903  -2.260  -9.308   1.00 81.35 232 A 1 
ATOM 1802 C CB    . MET A 1 232 ? 25.049  -1.458  -10.637  1.00 76.05 232 A 1 
ATOM 1803 C CG    . MET A 1 232 ? 24.361  -0.096  -10.618  1.00 67.47 232 A 1 
ATOM 1804 S SD    . MET A 1 232 ? 23.333  0.203   -9.142   1.00 62.93 232 A 1 
ATOM 1805 C CE    . MET A 1 232 ? 22.004  -0.990  -9.413   1.00 51.48 232 A 1 
ATOM 1806 N N     . GLN A 1 233 ? 27.315  -3.705  -10.912  1.00 74.15 233 A 1 
ATOM 1807 C CA    . GLN A 1 233 ? 28.142  -4.789  -10.374  1.00 73.41 233 A 1 
ATOM 1808 C C     . GLN A 1 233 ? 29.630  -4.460  -10.460  1.00 73.07 233 A 1 
ATOM 1809 O O     . GLN A 1 233 ? 30.366  -4.743  -9.519   1.00 81.01 233 A 1 
ATOM 1810 C CB    . GLN A 1 233 ? 27.861  -6.106  -11.098  1.00 75.79 233 A 1 
ATOM 1811 C CG    . GLN A 1 233 ? 26.606  -6.808  -10.555  1.00 67.61 233 A 1 
ATOM 1812 C CD    . GLN A 1 233 ? 26.381  -8.180  -11.193  1.00 62.68 233 A 1 
ATOM 1813 O OE1   . GLN A 1 233 ? 26.986  -8.554  -12.179  1.00 56.97 233 A 1 
ATOM 1814 N NE2   . GLN A 1 233 ? 25.507  -8.984  -10.629  1.00 54.21 233 A 1 
ATOM 1815 N N     . LYS A 1 234 ? 30.054  -3.840  -11.575  1.00 80.07 234 A 1 
ATOM 1816 C CA    . LYS A 1 234 ? 31.440  -3.434  -11.773  1.00 79.73 234 A 1 
ATOM 1817 C C     . LYS A 1 234 ? 31.853  -2.337  -10.786  1.00 78.83 234 A 1 
ATOM 1818 O O     . LYS A 1 234 ? 32.855  -2.500  -10.121  1.00 83.66 234 A 1 
ATOM 1819 C CB    . LYS A 1 234 ? 31.645  -3.034  -13.237  1.00 81.00 234 A 1 
ATOM 1820 C CG    . LYS A 1 234 ? 33.097  -3.277  -13.678  1.00 70.15 234 A 1 
ATOM 1821 C CD    . LYS A 1 234 ? 33.279  -2.894  -15.145  1.00 66.95 234 A 1 
ATOM 1822 C CE    . LYS A 1 234 ? 34.683  -3.251  -15.581  1.00 57.55 234 A 1 
ATOM 1823 N NZ    . LYS A 1 234 ? 34.976  -2.788  -16.954  1.00 53.09 234 A 1 
ATOM 1824 N N     . GLU A 1 235 ? 31.028  -1.293  -10.626  1.00 80.72 235 A 1 
ATOM 1825 C CA    . GLU A 1 235 ? 31.262  -0.245  -9.623   1.00 80.56 235 A 1 
ATOM 1826 C C     . GLU A 1 235 ? 31.286  -0.814  -8.196   1.00 78.81 235 A 1 
ATOM 1827 O O     . GLU A 1 235 ? 32.101  -0.397  -7.379   1.00 83.96 235 A 1 
ATOM 1828 C CB    . GLU A 1 235 ? 30.170  0.838   -9.692   1.00 82.20 235 A 1 
ATOM 1829 C CG    . GLU A 1 235 ? 30.414  1.889   -10.774  1.00 67.85 235 A 1 
ATOM 1830 C CD    . GLU A 1 235 ? 29.368  3.025   -10.736  1.00 62.60 235 A 1 
ATOM 1831 O OE1   . GLU A 1 235 ? 29.696  4.133   -11.224  1.00 54.00 235 A 1 
ATOM 1832 O OE2   . GLU A 1 235 ? 28.246  2.806   -10.238  1.00 54.44 235 A 1 
ATOM 1833 N N     . TYR A 1 236 ? 30.404  -1.777  -7.896   1.00 77.41 236 A 1 
ATOM 1834 C CA    . TYR A 1 236 ? 30.385  -2.407  -6.574   1.00 75.23 236 A 1 
ATOM 1835 C C     . TYR A 1 236 ? 31.645  -3.253  -6.328   1.00 73.50 236 A 1 
ATOM 1836 O O     . TYR A 1 236 ? 32.226  -3.177  -5.241   1.00 77.78 236 A 1 
ATOM 1837 C CB    . TYR A 1 236 ? 29.110  -3.235  -6.412   1.00 74.95 236 A 1 
ATOM 1838 C CG    . TYR A 1 236 ? 28.816  -3.593  -4.976   1.00 67.65 236 A 1 
ATOM 1839 C CD1   . TYR A 1 236 ? 29.289  -4.791  -4.423   1.00 62.33 236 A 1 
ATOM 1840 C CD2   . TYR A 1 236 ? 28.091  -2.694  -4.167   1.00 61.08 236 A 1 
ATOM 1841 C CE1   . TYR A 1 236 ? 29.032  -5.104  -3.080   1.00 52.23 236 A 1 
ATOM 1842 C CE2   . TYR A 1 236 ? 27.829  -2.989  -2.828   1.00 54.71 236 A 1 
ATOM 1843 C CZ    . TYR A 1 236 ? 28.304  -4.199  -2.276   1.00 56.34 236 A 1 
ATOM 1844 O OH    . TYR A 1 236 ? 28.057  -4.496  -0.959   1.00 56.36 236 A 1 
ATOM 1845 N N     . ALA A 1 237 ? 32.099  -3.999  -7.346   1.00 81.66 237 A 1 
ATOM 1846 C CA    . ALA A 1 237 ? 33.350  -4.756  -7.278   1.00 81.01 237 A 1 
ATOM 1847 C C     . ALA A 1 237 ? 34.565  -3.822  -7.159   1.00 78.23 237 A 1 
ATOM 1848 O O     . ALA A 1 237 ? 35.474  -4.088  -6.379   1.00 83.85 237 A 1 
ATOM 1849 C CB    . ALA A 1 237 ? 33.449  -5.654  -8.514   1.00 82.64 237 A 1 
ATOM 1850 N N     . GLU A 1 238 ? 34.556  -2.702  -7.871   1.00 85.47 238 A 1 
ATOM 1851 C CA    . GLU A 1 238 ? 35.621  -1.700  -7.831   1.00 84.75 238 A 1 
ATOM 1852 C C     . GLU A 1 238 ? 35.667  -0.983  -6.473   1.00 82.55 238 A 1 
ATOM 1853 O O     . GLU A 1 238 ? 36.741  -0.789  -5.906   1.00 86.34 238 A 1 
ATOM 1854 C CB    . GLU A 1 238 ? 35.421  -0.746  -9.019   1.00 85.69 238 A 1 
ATOM 1855 C CG    . GLU A 1 238 ? 36.703  -0.043  -9.480   1.00 70.82 238 A 1 
ATOM 1856 C CD    . GLU A 1 238 ? 36.519  0.663   -10.841  1.00 63.70 238 A 1 
ATOM 1857 O OE1   . GLU A 1 238 ? 37.549  0.867   -11.524  1.00 56.46 238 A 1 
ATOM 1858 O OE2   . GLU A 1 238 ? 35.366  0.944   -11.220  1.00 56.57 238 A 1 
ATOM 1859 N N     . GLN A 1 239 ? 34.504  -0.690  -5.890   1.00 76.28 239 A 1 
ATOM 1860 C CA    . GLN A 1 239 ? 34.438  -0.182  -4.516   1.00 75.13 239 A 1 
ATOM 1861 C C     . GLN A 1 239 ? 34.894  -1.204  -3.471   1.00 75.14 239 A 1 
ATOM 1862 O O     . GLN A 1 239 ? 35.465  -0.808  -2.456   1.00 78.18 239 A 1 
ATOM 1863 C CB    . GLN A 1 239 ? 33.015  0.262   -4.156   1.00 75.41 239 A 1 
ATOM 1864 C CG    . GLN A 1 239 ? 32.691  1.664   -4.692   1.00 66.17 239 A 1 
ATOM 1865 C CD    . GLN A 1 239 ? 31.345  2.192   -4.190   1.00 61.44 239 A 1 
ATOM 1866 O OE1   . GLN A 1 239 ? 30.656  1.613   -3.360   1.00 55.22 239 A 1 
ATOM 1867 N NE2   . GLN A 1 239 ? 30.937  3.346   -4.669   1.00 52.02 239 A 1 
ATOM 1868 N N     . GLN A 1 240 ? 34.626  -2.508  -3.691   1.00 75.04 240 A 1 
ATOM 1869 C CA    . GLN A 1 240 ? 35.162  -3.545  -2.806   1.00 75.64 240 A 1 
ATOM 1870 C C     . GLN A 1 240 ? 36.681  -3.657  -2.940   1.00 74.70 240 A 1 
ATOM 1871 O O     . GLN A 1 240 ? 37.358  -3.630  -1.919   1.00 80.53 240 A 1 
ATOM 1872 C CB    . GLN A 1 240 ? 34.483  -4.896  -3.034   1.00 76.92 240 A 1 
ATOM 1873 C CG    . GLN A 1 240 ? 33.156  -4.984  -2.275   1.00 69.05 240 A 1 
ATOM 1874 C CD    . GLN A 1 240 ? 32.660  -6.429  -2.110   1.00 64.89 240 A 1 
ATOM 1875 O OE1   . GLN A 1 240 ? 32.929  -7.317  -2.893   1.00 60.19 240 A 1 
ATOM 1876 N NE2   . GLN A 1 240 ? 31.905  -6.710  -1.066   1.00 55.98 240 A 1 
ATOM 1877 N N     . MET A 1 241 ? 37.210  -3.655  -4.167   1.00 80.86 241 A 1 
ATOM 1878 C CA    . MET A 1 241 ? 38.669  -3.668  -4.381   1.00 80.04 241 A 1 
ATOM 1879 C C     . MET A 1 241 ? 39.348  -2.430  -3.793   1.00 77.47 241 A 1 
ATOM 1880 O O     . MET A 1 241 ? 40.398  -2.551  -3.167   1.00 80.52 241 A 1 
ATOM 1881 C CB    . MET A 1 241 ? 38.990  -3.802  -5.870   1.00 81.13 241 A 1 
ATOM 1882 C CG    . MET A 1 241 ? 38.848  -5.240  -6.368   1.00 68.57 241 A 1 
ATOM 1883 S SD    . MET A 1 241 ? 40.303  -5.898  -7.229   1.00 63.14 241 A 1 
ATOM 1884 C CE    . MET A 1 241 ? 40.117  -5.074  -8.837   1.00 54.06 241 A 1 
ATOM 1885 N N     . GLN A 1 242 ? 38.727  -1.239  -3.930   1.00 78.09 242 A 1 
ATOM 1886 C CA    . GLN A 1 242 ? 39.276  -0.038  -3.290   1.00 77.21 242 A 1 
ATOM 1887 C C     . GLN A 1 242 ? 39.265  -0.131  -1.762   1.00 73.15 242 A 1 
ATOM 1888 O O     . GLN A 1 242 ? 40.196  0.349   -1.131   1.00 80.15 242 A 1 
ATOM 1889 C CB    . GLN A 1 242 ? 38.519  1.218   -3.726   1.00 79.35 242 A 1 
ATOM 1890 C CG    . GLN A 1 242 ? 39.064  1.782   -5.037   1.00 67.81 242 A 1 
ATOM 1891 C CD    . GLN A 1 242 ? 38.429  3.120   -5.416   1.00 63.50 242 A 1 
ATOM 1892 O OE1   . GLN A 1 242 ? 37.471  3.594   -4.822   1.00 56.52 242 A 1 
ATOM 1893 N NE2   . GLN A 1 242 ? 38.958  3.781   -6.412   1.00 53.18 242 A 1 
ATOM 1894 N N     . LYS A 1 243 ? 38.247  -0.751  -1.178   1.00 71.85 243 A 1 
ATOM 1895 C CA    . LYS A 1 243 ? 38.229  -0.960  0.272    1.00 71.84 243 A 1 
ATOM 1896 C C     . LYS A 1 243 ? 39.307  -1.938  0.723    1.00 65.40 243 A 1 
ATOM 1897 O O     . LYS A 1 243 ? 39.990  -1.637  1.703    1.00 72.28 243 A 1 
ATOM 1898 C CB    . LYS A 1 243 ? 36.863  -1.436  0.742    1.00 74.04 243 A 1 
ATOM 1899 C CG    . LYS A 1 243 ? 35.922  -0.250  0.952    1.00 64.52 243 A 1 
ATOM 1900 C CD    . LYS A 1 243 ? 34.614  -0.794  1.507    1.00 62.44 243 A 1 
ATOM 1901 C CE    . LYS A 1 243 ? 33.678  0.355   1.832    1.00 51.98 243 A 1 
ATOM 1902 N NZ    . LYS A 1 243 ? 32.453  -0.172  2.462    1.00 47.86 243 A 1 
ATOM 1903 N N     . GLU A 1 244 ? 39.489  -3.043  -0.004   1.00 77.50 244 A 1 
ATOM 1904 C CA    . GLU A 1 244 ? 40.576  -3.981  0.304    1.00 76.47 244 A 1 
ATOM 1905 C C     . GLU A 1 244 ? 41.955  -3.329  0.149    1.00 71.02 244 A 1 
ATOM 1906 O O     . GLU A 1 244 ? 42.840  -3.568  0.966    1.00 73.63 244 A 1 
ATOM 1907 C CB    . GLU A 1 244 ? 40.493  -5.230  -0.590   1.00 77.59 244 A 1 
ATOM 1908 C CG    . GLU A 1 244 ? 39.493  -6.264  -0.056   1.00 64.31 244 A 1 
ATOM 1909 C CD    . GLU A 1 244 ? 39.524  -7.580  -0.841   1.00 60.71 244 A 1 
ATOM 1910 O OE1   . GLU A 1 244 ? 39.251  -8.625  -0.212   1.00 51.69 244 A 1 
ATOM 1911 O OE2   . GLU A 1 244 ? 39.785  -7.532  -2.058   1.00 51.17 244 A 1 
ATOM 1912 N N     . TYR A 1 245 ? 42.142  -2.455  -0.870   1.00 75.49 245 A 1 
ATOM 1913 C CA    . TYR A 1 245 ? 43.391  -1.715  -1.028   1.00 72.25 245 A 1 
ATOM 1914 C C     . TYR A 1 245 ? 43.657  -0.767  0.139    1.00 65.82 245 A 1 
ATOM 1915 O O     . TYR A 1 245 ? 44.766  -0.762  0.684    1.00 70.40 245 A 1 
ATOM 1916 C CB    . TYR A 1 245 ? 43.402  -0.962  -2.375   1.00 72.06 245 A 1 
ATOM 1917 C CG    . TYR A 1 245 ? 44.499  -1.453  -3.288   1.00 61.17 245 A 1 
ATOM 1918 C CD1   . TYR A 1 245 ? 45.783  -0.866  -3.225   1.00 56.49 245 A 1 
ATOM 1919 C CD2   . TYR A 1 245 ? 44.269  -2.515  -4.184   1.00 54.67 245 A 1 
ATOM 1920 C CE1   . TYR A 1 245 ? 46.812  -1.339  -4.040   1.00 45.89 245 A 1 
ATOM 1921 C CE2   . TYR A 1 245 ? 45.290  -2.993  -5.002   1.00 47.54 245 A 1 
ATOM 1922 C CZ    . TYR A 1 245 ? 46.575  -2.410  -4.942   1.00 48.69 245 A 1 
ATOM 1923 O OH    . TYR A 1 245 ? 47.588  -2.870  -5.754   1.00 47.91 245 A 1 
ATOM 1924 N N     . VAL A 1 246 ? 42.628  -0.019  0.574    1.00 69.72 246 A 1 
ATOM 1925 C CA    . VAL A 1 246 ? 42.784  0.933   1.697    1.00 68.54 246 A 1 
ATOM 1926 C C     . VAL A 1 246 ? 43.009  0.203   3.030    1.00 63.39 246 A 1 
ATOM 1927 O O     . VAL A 1 246 ? 43.781  0.685   3.856    1.00 66.04 246 A 1 
ATOM 1928 C CB    . VAL A 1 246 ? 41.588  1.894   1.769    1.00 66.92 246 A 1 
ATOM 1929 C CG1   . VAL A 1 246 ? 41.643  2.816   2.997    1.00 58.29 246 A 1 
ATOM 1930 C CG2   . VAL A 1 246 ? 41.537  2.809   0.543    1.00 62.93 246 A 1 
ATOM 1931 N N     . GLU A 1 247 ? 42.374  -0.955  3.230    1.00 70.62 247 A 1 
ATOM 1932 C CA    . GLU A 1 247 ? 42.627  -1.761  4.438    1.00 70.58 247 A 1 
ATOM 1933 C C     . GLU A 1 247 ? 44.037  -2.368  4.435    1.00 63.36 247 A 1 
ATOM 1934 O O     . GLU A 1 247 ? 44.672  -2.427  5.489    1.00 67.60 247 A 1 
ATOM 1935 C CB    . GLU A 1 247 ? 41.549  -2.848  4.626    1.00 71.61 247 A 1 
ATOM 1936 C CG    . GLU A 1 247 ? 40.275  -2.261  5.271    1.00 61.52 247 A 1 
ATOM 1937 C CD    . GLU A 1 247 ? 39.195  -3.292  5.632    1.00 57.41 247 A 1 
ATOM 1938 O OE1   . GLU A 1 247 ? 38.334  -2.939  6.470    1.00 49.86 247 A 1 
ATOM 1939 O OE2   . GLU A 1 247 ? 39.190  -4.411  5.065    1.00 49.25 247 A 1 
ATOM 1940 N N     . ASN A 1 248 ? 44.558  -2.758  3.262    1.00 66.82 248 A 1 
ATOM 1941 C CA    . ASN A 1 248 ? 45.913  -3.309  3.163    1.00 67.01 248 A 1 
ATOM 1942 C C     . ASN A 1 248 ? 47.014  -2.248  3.307    1.00 59.32 248 A 1 
ATOM 1943 O O     . ASN A 1 248 ? 48.015  -2.515  3.976    1.00 60.12 248 A 1 
ATOM 1944 C CB    . ASN A 1 248 ? 46.049  -4.101  1.858    1.00 66.29 248 A 1 
ATOM 1945 C CG    . ASN A 1 248 ? 45.492  -5.511  1.965    1.00 61.21 248 A 1 
ATOM 1946 O OD1   . ASN A 1 248 ? 45.639  -6.212  2.954    1.00 56.83 248 A 1 
ATOM 1947 N ND2   . ASN A 1 248 ? 44.852  -6.001  0.926    1.00 56.27 248 A 1 
ATOM 1948 N N     . GLU A 1 249 ? 46.844  -1.040  2.750    1.00 62.61 249 A 1 
ATOM 1949 C CA    . GLU A 1 249 ? 47.845  0.032   2.932    1.00 63.32 249 A 1 
ATOM 1950 C C     . GLU A 1 249 ? 47.926  0.517   4.387    1.00 59.49 249 A 1 
ATOM 1951 O O     . GLU A 1 249 ? 48.999  0.895   4.860    1.00 58.51 249 A 1 
ATOM 1952 C CB    . GLU A 1 249 ? 47.537  1.229   2.011    1.00 60.25 249 A 1 
ATOM 1953 C CG    . GLU A 1 249 ? 48.057  1.032   0.579    1.00 53.71 249 A 1 
ATOM 1954 C CD    . GLU A 1 249 ? 47.948  2.306   -0.280   1.00 51.04 249 A 1 
ATOM 1955 O OE1   . GLU A 1 249 ? 48.705  2.393   -1.276   1.00 44.76 249 A 1 
ATOM 1956 O OE2   . GLU A 1 249 ? 47.104  3.176   0.030    1.00 44.30 249 A 1 
ATOM 1957 N N     . GLY A 1 250 ? 46.810  0.480   5.110    1.00 50.28 250 A 1 
ATOM 1958 C CA    . GLY A 1 250 ? 46.797  0.903   6.511    1.00 50.39 250 A 1 
ATOM 1959 C C     . GLY A 1 250 ? 47.593  0.006   7.467    1.00 47.78 250 A 1 
ATOM 1960 O O     . GLY A 1 250 ? 47.846  0.405   8.604    1.00 48.40 250 A 1 
ATOM 1961 N N     . SER A 1 251 ? 47.989  -1.183  7.014    1.00 51.81 251 A 1 
ATOM 1962 C CA    . SER A 1 251 ? 48.770  -2.134  7.811    1.00 52.42 251 A 1 
ATOM 1963 C C     . SER A 1 251 ? 50.283  -1.870  7.755    1.00 47.44 251 A 1 
ATOM 1964 O O     . SER A 1 251 ? 51.060  -2.815  7.927    1.00 49.95 251 A 1 
ATOM 1965 C CB    . SER A 1 251 ? 48.430  -3.570  7.422    1.00 52.81 251 A 1 
ATOM 1966 O OG    . SER A 1 251 ? 49.058  -4.486  8.304    1.00 49.49 251 A 1 
ATOM 1967 N N     . GLU A 1 252 ? 50.707  -0.645  7.513    1.00 51.90 252 A 1 
ATOM 1968 C CA    . GLU A 1 252 ? 52.122  -0.310  7.685    1.00 55.65 252 A 1 
ATOM 1969 C C     . GLU A 1 252 ? 52.535  -0.630  9.122    1.00 52.70 252 A 1 
ATOM 1970 O O     . GLU A 1 252 ? 52.028  -0.081  10.103   1.00 50.58 252 A 1 
ATOM 1971 C CB    . GLU A 1 252 ? 52.464  1.134   7.305    1.00 51.53 252 A 1 
ATOM 1972 C CG    . GLU A 1 252 ? 52.668  1.311   5.789    1.00 49.69 252 A 1 
ATOM 1973 C CD    . GLU A 1 252 ? 53.370  2.641   5.441    1.00 47.45 252 A 1 
ATOM 1974 O OE1   . GLU A 1 252 ? 54.008  2.679   4.364    1.00 42.63 252 A 1 
ATOM 1975 O OE2   . GLU A 1 252 ? 53.306  3.581   6.253    1.00 41.76 252 A 1 
ATOM 1976 N N     . CYS A 1 253 ? 53.461  -1.559  9.210    1.00 47.81 253 A 1 
ATOM 1977 C CA    . CYS A 1 253 ? 54.065  -1.978  10.458   1.00 52.06 253 A 1 
ATOM 1978 C C     . CYS A 1 253 ? 54.752  -0.768  11.090   1.00 47.14 253 A 1 
ATOM 1979 O O     . CYS A 1 253 ? 55.877  -0.426  10.740   1.00 50.33 253 A 1 
ATOM 1980 C CB    . CYS A 1 253 ? 55.069  -3.101  10.174   1.00 50.28 253 A 1 
ATOM 1981 S SG    . CYS A 1 253 ? 54.225  -4.632  9.674    1.00 46.41 253 A 1 
ATOM 1982 N N     . ILE A 1 254 ? 54.062  -0.156  12.056   1.00 39.01 254 A 1 
ATOM 1983 C CA    . ILE A 1 254 ? 54.728  0.774   12.968   1.00 45.38 254 A 1 
ATOM 1984 C C     . ILE A 1 254 ? 55.778  -0.036  13.723   1.00 42.31 254 A 1 
ATOM 1985 O O     . ILE A 1 254 ? 55.484  -0.674  14.731   1.00 43.66 254 A 1 
ATOM 1986 C CB    . ILE A 1 254 ? 53.729  1.480   13.912   1.00 43.94 254 A 1 
ATOM 1987 C CG1   . ILE A 1 254 ? 52.685  2.270   13.111   1.00 43.12 254 A 1 
ATOM 1988 C CG2   . ILE A 1 254 ? 54.489  2.422   14.871   1.00 45.79 254 A 1 
ATOM 1989 C CD1   . ILE A 1 254 ? 51.578  2.909   13.953   1.00 43.24 254 A 1 
ATOM 1990 N N     . VAL A 1 255 ? 57.000  -0.059  13.180   1.00 44.10 255 A 1 
ATOM 1991 C CA    . VAL A 1 255 ? 58.152  -0.663  13.841   1.00 49.22 255 A 1 
ATOM 1992 C C     . VAL A 1 255 ? 58.329  0.097   15.148   1.00 45.21 255 A 1 
ATOM 1993 O O     . VAL A 1 255 ? 58.618  1.296   15.106   1.00 46.78 255 A 1 
ATOM 1994 C CB    . VAL A 1 255 ? 59.417  -0.598  12.981   1.00 47.72 255 A 1 
ATOM 1995 C CG1   . VAL A 1 255 ? 60.607  -1.235  13.710   1.00 44.97 255 A 1 
ATOM 1996 C CG2   . VAL A 1 255 ? 59.230  -1.332  11.652   1.00 50.50 255 A 1 
ATOM 1997 N N     . PRO A 1 256 ? 58.116  -0.536  16.298   1.00 47.07 256 A 1 
ATOM 1998 C CA    . PRO A 1 256 ? 58.288  0.157   17.553   1.00 51.30 256 A 1 
ATOM 1999 C C     . PRO A 1 256 ? 59.773  0.465   17.701   1.00 50.34 256 A 1 
ATOM 2000 O O     . PRO A 1 256 ? 60.572  -0.418  18.006   1.00 50.83 256 A 1 
ATOM 2001 C CB    . PRO A 1 256 ? 57.737  -0.798  18.621   1.00 48.85 256 A 1 
ATOM 2002 C CG    . PRO A 1 256 ? 57.921  -2.179  18.004   1.00 50.16 256 A 1 
ATOM 2003 C CD    . PRO A 1 256 ? 57.739  -1.914  16.499   1.00 56.12 256 A 1 
ATOM 2004 N N     . SER A 1 257 ? 60.150  1.714   17.433   1.00 43.44 257 A 1 
ATOM 2005 C CA    . SER A 1 257 ? 61.509  2.182   17.644   1.00 48.33 257 A 1 
ATOM 2006 C C     . SER A 1 257 ? 61.813  2.034   19.138   1.00 45.38 257 A 1 
ATOM 2007 O O     . SER A 1 257 ? 61.322  2.786   19.974   1.00 48.23 257 A 1 
ATOM 2008 C CB    . SER A 1 257 ? 61.689  3.615   17.147   1.00 47.28 257 A 1 
ATOM 2009 O OG    . SER A 1 257 ? 60.705  4.484   17.672   1.00 46.63 257 A 1 
ATOM 2010 N N     . GLN A 1 258 ? 62.584  1.006   19.445   1.00 44.70 258 A 1 
ATOM 2011 C CA    . GLN A 1 258 ? 63.083  0.789   20.794   1.00 52.50 258 A 1 
ATOM 2012 C C     . GLN A 1 258 ? 64.035  1.938   21.126   1.00 51.18 258 A 1 
ATOM 2013 O O     . GLN A 1 258 ? 65.244  1.845   20.921   1.00 51.18 258 A 1 
ATOM 2014 C CB    . GLN A 1 258 ? 63.776  -0.572  20.920   1.00 48.57 258 A 1 
ATOM 2015 C CG    . GLN A 1 258 ? 62.815  -1.761  20.925   1.00 46.99 258 A 1 
ATOM 2016 C CD    . GLN A 1 258 ? 63.523  -3.084  21.226   1.00 44.78 258 A 1 
ATOM 2017 O OE1   . GLN A 1 258 ? 64.728  -3.190  21.269   1.00 40.85 258 A 1 
ATOM 2018 N NE2   . GLN A 1 258 ? 62.777  -4.149  21.449   1.00 40.21 258 A 1 
ATOM 2019 N N     . SER A 1 259 ? 63.462  3.031   21.601   1.00 44.35 259 A 1 
ATOM 2020 C CA    . SER A 1 259 ? 64.271  4.109   22.161   1.00 47.91 259 A 1 
ATOM 2021 C C     . SER A 1 259 ? 64.974  3.564   23.406   1.00 44.95 259 A 1 
ATOM 2022 O O     . SER A 1 259 ? 64.408  3.497   24.495   1.00 47.93 259 A 1 
ATOM 2023 C CB    . SER A 1 259 ? 63.423  5.345   22.441   1.00 47.30 259 A 1 
ATOM 2024 O OG    . SER A 1 259 ? 62.312  5.050   23.273   1.00 46.53 259 A 1 
ATOM 2025 N N     . THR A 1 260 ? 66.234  3.119   23.213   1.00 44.66 260 A 1 
ATOM 2026 C CA    . THR A 1 260 ? 67.149  2.715   24.280   1.00 49.54 260 A 1 
ATOM 2027 C C     . THR A 1 260 ? 67.495  3.948   25.112   1.00 46.24 260 A 1 
ATOM 2028 O O     . THR A 1 260 ? 68.477  4.629   24.859   1.00 48.25 260 A 1 
ATOM 2029 C CB    . THR A 1 260 ? 68.403  2.040   23.715   1.00 47.63 260 A 1 
ATOM 2030 O OG1   . THR A 1 260 ? 68.862  2.713   22.558   1.00 46.36 260 A 1 
ATOM 2031 C CG2   . THR A 1 260 ? 68.126  0.599   23.295   1.00 49.28 260 A 1 
ATOM 2032 N N     . ILE A 1 261 ? 66.612  4.244   26.075   1.00 44.90 261 A 1 
ATOM 2033 C CA    . ILE A 1 261 ? 66.899  5.294   27.055   1.00 51.12 261 A 1 
ATOM 2034 C C     . ILE A 1 261 ? 68.091  4.820   27.886   1.00 48.13 261 A 1 
ATOM 2035 O O     . ILE A 1 261 ? 67.933  4.081   28.864   1.00 50.00 261 A 1 
ATOM 2036 C CB    . ILE A 1 261 ? 65.662  5.663   27.898   1.00 49.84 261 A 1 
ATOM 2037 C CG1   . ILE A 1 261 ? 64.528  6.181   26.989   1.00 48.05 261 A 1 
ATOM 2038 C CG2   . ILE A 1 261 ? 66.034  6.731   28.944   1.00 49.25 261 A 1 
ATOM 2039 C CD1   . ILE A 1 261 ? 63.211  6.477   27.714   1.00 46.69 261 A 1 
ATOM 2040 N N     . VAL A 1 262 ? 69.297  5.229   27.452   1.00 43.12 262 A 1 
ATOM 2041 C CA    . VAL A 1 262 ? 70.542  5.002   28.181   1.00 49.44 262 A 1 
ATOM 2042 C C     . VAL A 1 262 ? 70.444  5.758   29.507   1.00 46.12 262 A 1 
ATOM 2043 O O     . VAL A 1 262 ? 70.634  6.973   29.565   1.00 47.41 262 A 1 
ATOM 2044 C CB    . VAL A 1 262 ? 71.764  5.448   27.355   1.00 46.62 262 A 1 
ATOM 2045 C CG1   . VAL A 1 262 ? 73.069  5.174   28.106   1.00 43.94 262 A 1 
ATOM 2046 C CG2   . VAL A 1 262 ? 71.830  4.697   26.016   1.00 49.35 262 A 1 
ATOM 2047 N N     . ARG A 1 263 ? 70.120  5.035   30.551   1.00 43.15 263 A 1 
ATOM 2048 C CA    . ARG A 1 263 ? 70.149  5.577   31.922   1.00 50.61 263 A 1 
ATOM 2049 C C     . ARG A 1 263 ? 71.582  5.962   32.262   1.00 47.42 263 A 1 
ATOM 2050 O O     . ARG A 1 263 ? 72.388  5.110   32.615   1.00 50.37 263 A 1 
ATOM 2051 C CB    . ARG A 1 263 ? 69.601  4.562   32.937   1.00 47.67 263 A 1 
ATOM 2052 C CG    . ARG A 1 263 ? 68.070  4.551   33.028   1.00 46.09 263 A 1 
ATOM 2053 C CD    . ARG A 1 263 ? 67.621  3.595   34.160   1.00 45.07 263 A 1 
ATOM 2054 N NE    . ARG A 1 263 ? 66.176  3.680   34.408   1.00 40.41 263 A 1 
ATOM 2055 C CZ    . ARG A 1 263 ? 65.490  2.971   35.304   1.00 36.63 263 A 1 
ATOM 2056 N NH1   . ARG A 1 263 ? 66.084  2.073   36.055   1.00 34.58 263 A 1 
ATOM 2057 N NH2   . ARG A 1 263 ? 64.220  3.153   35.457   1.00 32.05 263 A 1 
ATOM 2058 N N     . ARG A 1 264 ? 71.879  7.242   32.175   1.00 48.66 264 A 1 
ATOM 2059 C CA    . ARG A 1 264 ? 73.179  7.775   32.578   1.00 54.77 264 A 1 
ATOM 2060 C C     . ARG A 1 264 ? 73.292  7.690   34.110   1.00 51.02 264 A 1 
ATOM 2061 O O     . ARG A 1 264 ? 72.443  8.262   34.799   1.00 52.15 264 A 1 
ATOM 2062 C CB    . ARG A 1 264 ? 73.352  9.206   32.042   1.00 50.66 264 A 1 
ATOM 2063 C CG    . ARG A 1 264 ? 74.753  9.448   31.469   1.00 47.54 264 A 1 
ATOM 2064 C CD    . ARG A 1 264 ? 74.889  10.874  30.929   1.00 46.80 264 A 1 
ATOM 2065 N NE    . ARG A 1 264 ? 76.124  11.050  30.161   1.00 41.15 264 A 1 
ATOM 2066 C CZ    . ARG A 1 264 ? 76.517  12.158  29.549   1.00 37.50 264 A 1 
ATOM 2067 N NH1   . ARG A 1 264 ? 75.815  13.264  29.624   1.00 35.89 264 A 1 
ATOM 2068 N NH2   . ARG A 1 264 ? 77.611  12.182  28.864   1.00 33.90 264 A 1 
ATOM 2069 N N     . PRO A 1 265 ? 74.310  7.031   34.642   1.00 40.45 265 A 1 
ATOM 2070 C CA    . PRO A 1 265 ? 74.381  6.707   36.065   1.00 47.13 265 A 1 
ATOM 2071 C C     . PRO A 1 265 ? 75.001  7.843   36.898   1.00 46.26 265 A 1 
ATOM 2072 O O     . PRO A 1 265 ? 75.977  7.595   37.592   1.00 47.06 265 A 1 
ATOM 2073 C CB    . PRO A 1 265 ? 75.198  5.409   36.093   1.00 44.22 265 A 1 
ATOM 2074 C CG    . PRO A 1 265 ? 76.238  5.652   35.003   1.00 46.32 265 A 1 
ATOM 2075 C CD    . PRO A 1 265 ? 75.403  6.376   33.931   1.00 54.74 265 A 1 
ATOM 2076 N N     . HIS A 1 266 ? 74.526  9.060   36.765   1.00 42.63 266 A 1 
ATOM 2077 C CA    . HIS A 1 266 ? 75.231  10.174  37.406   1.00 48.10 266 A 1 
ATOM 2078 C C     . HIS A 1 266 ? 75.424  9.962   38.922   1.00 45.19 266 A 1 
ATOM 2079 O O     . HIS A 1 266 ? 74.490  9.624   39.644   1.00 46.97 266 A 1 
ATOM 2080 C CB    . HIS A 1 266 ? 74.589  11.522  37.064   1.00 45.58 266 A 1 
ATOM 2081 C CG    . HIS A 1 266 ? 75.352  12.234  35.973   1.00 45.06 266 A 1 
ATOM 2082 N ND1   . HIS A 1 266 ? 76.553  12.914  36.104   1.00 43.03 266 A 1 
ATOM 2083 C CD2   . HIS A 1 266 ? 75.020  12.318  34.646   1.00 41.89 266 A 1 
ATOM 2084 C CE1   . HIS A 1 266 ? 76.901  13.377  34.896   1.00 38.00 266 A 1 
ATOM 2085 N NE2   . HIS A 1 266 ? 76.002  13.033  33.982   1.00 37.55 266 A 1 
ATOM 2086 N N     . GLN A 1 267 ? 76.689  10.180  39.360   1.00 48.87 267 A 1 
ATOM 2087 C CA    . GLN A 1 267 ? 77.230  9.680   40.635   1.00 56.03 267 A 1 
ATOM 2088 C C     . GLN A 1 267 ? 76.884  10.470  41.909   1.00 55.43 267 A 1 
ATOM 2089 O O     . GLN A 1 267 ? 76.927  9.871   42.976   1.00 56.14 267 A 1 
ATOM 2090 C CB    . GLN A 1 267 ? 78.763  9.711   40.531   1.00 51.29 267 A 1 
ATOM 2091 C CG    . GLN A 1 267 ? 79.412  8.663   39.628   1.00 47.15 267 A 1 
ATOM 2092 C CD    . GLN A 1 267 ? 80.928  8.837   39.595   1.00 45.09 267 A 1 
ATOM 2093 O OE1   . GLN A 1 267 ? 81.459  9.919   39.737   1.00 41.18 267 A 1 
ATOM 2094 N NE2   . GLN A 1 267 ? 81.676  7.784   39.386   1.00 39.73 267 A 1 
ATOM 2095 N N     . SER A 1 268 ? 76.771  11.768  41.851   1.00 51.02 268 A 1 
ATOM 2096 C CA    . SER A 1 268 ? 77.391  12.649  42.858   1.00 53.79 268 A 1 
ATOM 2097 C C     . SER A 1 268 ? 76.789  12.560  44.273   1.00 51.28 268 A 1 
ATOM 2098 O O     . SER A 1 268 ? 75.604  12.345  44.432   1.00 52.65 268 A 1 
ATOM 2099 C CB    . SER A 1 268 ? 77.413  14.092  42.364   1.00 51.18 268 A 1 
ATOM 2100 O OG    . SER A 1 268 ? 76.109  14.551  42.072   1.00 46.87 268 A 1 
ATOM 2101 N N     . GLY A 1 269 ? 77.643  12.752  45.257   1.00 45.10 269 A 1 
ATOM 2102 C CA    . GLY A 1 269 ? 77.516  12.148  46.569   1.00 48.47 269 A 1 
ATOM 2103 C C     . GLY A 1 269 ? 77.532  13.012  47.838   1.00 46.76 269 A 1 
ATOM 2104 O O     . GLY A 1 269 ? 77.950  12.471  48.857   1.00 48.13 269 A 1 
ATOM 2105 N N     . TYR A 1 270 ? 77.170  14.270  47.841   1.00 41.00 270 A 1 
ATOM 2106 C CA    . TYR A 1 270 ? 77.155  15.085  49.072   1.00 47.73 270 A 1 
ATOM 2107 C C     . TYR A 1 270 ? 75.990  14.697  50.008   1.00 44.40 270 A 1 
ATOM 2108 O O     . TYR A 1 270 ? 74.936  14.338  49.508   1.00 46.32 270 A 1 
ATOM 2109 C CB    . TYR A 1 270 ? 77.007  16.562  48.692   1.00 44.72 270 A 1 
ATOM 2110 C CG    . TYR A 1 270 ? 78.258  17.254  48.209   1.00 45.90 270 A 1 
ATOM 2111 C CD1   . TYR A 1 270 ? 79.173  17.801  49.141   1.00 46.71 270 A 1 
ATOM 2112 C CD2   . TYR A 1 270 ? 78.497  17.414  46.835   1.00 46.48 270 A 1 
ATOM 2113 C CE1   . TYR A 1 270 ? 80.302  18.484  48.690   1.00 40.62 270 A 1 
ATOM 2114 C CE2   . TYR A 1 270 ? 79.635  18.095  46.379   1.00 40.41 270 A 1 
ATOM 2115 C CZ    . TYR A 1 270 ? 80.541  18.639  47.315   1.00 40.49 270 A 1 
ATOM 2116 O OH    . TYR A 1 270 ? 81.646  19.314  46.885   1.00 40.02 270 A 1 
ATOM 2117 N N     . ALA A 1 271 ? 75.996  14.851  51.306   1.00 42.81 271 A 1 
ATOM 2118 C CA    . ALA A 1 271 ? 76.953  14.779  52.418   1.00 45.92 271 A 1 
ATOM 2119 C C     . ALA A 1 271 ? 76.147  14.605  53.742   1.00 43.35 271 A 1 
ATOM 2120 O O     . ALA A 1 271 ? 75.617  13.514  53.913   1.00 45.78 271 A 1 
ATOM 2121 C CB    . ALA A 1 271 ? 77.945  15.954  52.401   1.00 43.81 271 A 1 
ATOM 2122 N N     . PRO A 1 272 ? 76.033  15.544  54.673   1.00 43.16 272 A 1 
ATOM 2123 C CA    . PRO A 1 272 ? 76.385  15.136  56.049   1.00 49.19 272 A 1 
ATOM 2124 C C     . PRO A 1 272 ? 75.318  15.034  57.176   1.00 48.96 272 A 1 
ATOM 2125 O O     . PRO A 1 272 ? 75.338  14.060  57.921   1.00 51.14 272 A 1 
ATOM 2126 C CB    . PRO A 1 272 ? 77.437  16.192  56.425   1.00 47.10 272 A 1 
ATOM 2127 C CG    . PRO A 1 272 ? 76.956  17.468  55.754   1.00 48.28 272 A 1 
ATOM 2128 C CD    . PRO A 1 272 ? 76.119  16.961  54.580   1.00 57.92 272 A 1 
ATOM 2129 N N     . LEU A 1 273 ? 74.550  16.064  57.390   1.00 42.76 273 A 1 
ATOM 2130 C CA    . LEU A 1 273 ? 74.086  16.480  58.745   1.00 48.08 273 A 1 
ATOM 2131 C C     . LEU A 1 273 ? 72.822  15.760  59.280   1.00 46.96 273 A 1 
ATOM 2132 O O     . LEU A 1 273 ? 72.064  15.224  58.503   1.00 49.16 273 A 1 
ATOM 2133 C CB    . LEU A 1 273 ? 73.834  18.009  58.674   1.00 43.89 273 A 1 
ATOM 2134 C CG    . LEU A 1 273 ? 75.073  18.886  58.893   1.00 43.81 273 A 1 
ATOM 2135 C CD1   . LEU A 1 273 ? 74.817  20.281  58.336   1.00 43.05 273 A 1 
ATOM 2136 C CD2   . LEU A 1 273 ? 75.435  19.030  60.356   1.00 45.47 273 A 1 
ATOM 2137 N N     . VAL A 1 274 ? 72.426  15.883  60.496   1.00 40.23 274 A 1 
ATOM 2138 C CA    . VAL A 1 274 ? 72.905  15.546  61.856   1.00 46.05 274 A 1 
ATOM 2139 C C     . VAL A 1 274 ? 71.716  15.022  62.689   1.00 42.28 274 A 1 
ATOM 2140 O O     . VAL A 1 274 ? 71.788  13.940  63.249   1.00 44.57 274 A 1 
ATOM 2141 C CB    . VAL A 1 274 ? 73.478  16.768  62.629   1.00 43.90 274 A 1 
ATOM 2142 C CG1   . VAL A 1 274 ? 73.524  16.589  64.167   1.00 42.73 274 A 1 
ATOM 2143 C CG2   . VAL A 1 274 ? 74.918  17.083  62.237   1.00 52.09 274 A 1 
ATOM 2144 N N     . GLY A 1 275 ? 70.690  15.826  62.859   1.00 47.83 275 A 1 
ATOM 2145 C CA    . GLY A 1 275 ? 70.040  16.022  64.158   1.00 49.83 275 A 1 
ATOM 2146 C C     . GLY A 1 275 ? 69.049  14.983  64.695   1.00 47.16 275 A 1 
ATOM 2147 O O     . GLY A 1 275 ? 68.549  14.111  64.002   1.00 49.21 275 A 1 
ATOM 2148 N N     . ALA A 1 276 ? 68.854  15.151  65.989   1.00 46.40 276 A 1 
ATOM 2149 C CA    . ALA A 1 276 ? 68.134  14.350  66.993   1.00 49.34 276 A 1 
ATOM 2150 C C     . ALA A 1 276 ? 66.585  14.330  66.799   1.00 46.26 276 A 1 
ATOM 2151 O O     . ALA A 1 276 ? 66.096  14.800  65.785   1.00 49.70 276 A 1 
ATOM 2152 C CB    . ALA A 1 276 ? 68.578  14.976  68.313   1.00 47.91 276 A 1 
ATOM 2153 N N     . GLU A 1 277 ? 65.702  13.862  67.646   1.00 46.45 277 A 1 
ATOM 2154 C CA    . GLU A 1 277 ? 65.837  13.275  68.985   1.00 52.69 277 A 1 
ATOM 2155 C C     . GLU A 1 277 ? 64.687  12.270  69.304   1.00 51.79 277 A 1 
ATOM 2156 O O     . GLU A 1 277 ? 64.910  11.076  69.224   1.00 54.53 277 A 1 
ATOM 2157 C CB    . GLU A 1 277 ? 65.848  14.399  70.060   1.00 49.04 277 A 1 
ATOM 2158 C CG    . GLU A 1 277 ? 66.641  14.063  71.335   1.00 48.00 277 A 1 
ATOM 2159 C CD    . GLU A 1 277 ? 66.580  15.214  72.350   1.00 47.15 277 A 1 
ATOM 2160 O OE1   . GLU A 1 277 ? 67.501  15.274  73.200   1.00 43.22 277 A 1 
ATOM 2161 O OE2   . GLU A 1 277 ? 65.610  16.009  72.313   1.00 43.56 277 A 1 
ATOM 2162 N N     . GLN A 1 278 ? 63.534  12.737  69.774   1.00 46.38 278 A 1 
ATOM 2163 C CA    . GLN A 1 278 ? 62.878  12.044  70.883   1.00 52.02 278 A 1 
ATOM 2164 C C     . GLN A 1 278 ? 61.703  11.074  70.636   1.00 49.88 278 A 1 
ATOM 2165 O O     . GLN A 1 278 ? 61.836  9.876   70.883   1.00 52.11 278 A 1 
ATOM 2166 C CB    . GLN A 1 278 ? 62.398  13.085  71.937   1.00 48.29 278 A 1 
ATOM 2167 C CG    . GLN A 1 278 ? 63.505  13.825  72.681   1.00 45.61 278 A 1 
ATOM 2168 C CD    . GLN A 1 278 ? 62.951  14.774  73.739   1.00 45.37 278 A 1 
ATOM 2169 O OE1   . GLN A 1 278 ? 61.772  15.072  73.828   1.00 43.85 278 A 1 
ATOM 2170 N NE2   . GLN A 1 278 ? 63.809  15.315  74.589   1.00 42.92 278 A 1 
ATOM 2171 N N     . ALA A 1 279 ? 60.522  11.596  70.445   1.00 50.38 279 A 1 
ATOM 2172 C CA    . ALA A 1 279 ? 59.449  11.189  71.369   1.00 51.25 279 A 1 
ATOM 2173 C C     . ALA A 1 279 ? 58.639  9.932   70.981   1.00 47.34 279 A 1 
ATOM 2174 O O     . ALA A 1 279 ? 58.545  9.532   69.842   1.00 50.20 279 A 1 
ATOM 2175 C CB    . ALA A 1 279 ? 58.540  12.383  71.658   1.00 50.02 279 A 1 
ATOM 2176 N N     . ALA A 1 280 ? 58.022  9.342   72.023   1.00 48.08 280 A 1 
ATOM 2177 C CA    . ALA A 1 280 ? 57.872  7.892   72.158   1.00 49.46 280 A 1 
ATOM 2178 C C     . ALA A 1 280 ? 56.482  7.286   71.903   1.00 45.63 280 A 1 
ATOM 2179 O O     . ALA A 1 280 ? 56.353  6.072   72.006   1.00 46.45 280 A 1 
ATOM 2180 C CB    . ALA A 1 280 ? 58.303  7.564   73.595   1.00 47.77 280 A 1 
ATOM 2181 N N     . SER A 1 281 ? 55.432  8.041   71.756   1.00 55.18 281 A 1 
ATOM 2182 C CA    . SER A 1 281 ? 54.105  7.668   72.269   1.00 56.43 281 A 1 
ATOM 2183 C C     . SER A 1 281 ? 53.488  6.400   71.652   1.00 52.67 281 A 1 
ATOM 2184 O O     . SER A 1 281 ? 53.686  6.076   70.491   1.00 54.84 281 A 1 
ATOM 2185 C CB    . SER A 1 281 ? 53.133  8.837   72.217   1.00 55.46 281 A 1 
ATOM 2186 O OG    . SER A 1 281 ? 52.944  9.290   70.892   1.00 50.40 281 A 1 
ATOM 2187 N N     . ALA A 1 282 ? 52.694  5.686   72.497   1.00 44.28 282 A 1 
ATOM 2188 C CA    . ALA A 1 282 ? 52.673  4.216   72.520   1.00 47.01 282 A 1 
ATOM 2189 C C     . ALA A 1 282 ? 51.493  3.514   71.823   1.00 43.72 282 A 1 
ATOM 2190 O O     . ALA A 1 282 ? 51.414  2.292   71.919   1.00 45.80 282 A 1 
ATOM 2191 C CB    . ALA A 1 282 ? 52.704  3.819   73.996   1.00 45.17 282 A 1 
ATOM 2192 N N     . THR A 1 283 ? 50.502  4.199   71.284   1.00 49.92 283 A 1 
ATOM 2193 C CA    . THR A 1 283 ? 49.116  3.693   71.208   1.00 52.55 283 A 1 
ATOM 2194 C C     . THR A 1 283 ? 48.993  2.367   70.457   1.00 51.14 283 A 1 
ATOM 2195 O O     . THR A 1 283 ? 49.088  2.295   69.238   1.00 51.70 283 A 1 
ATOM 2196 C CB    . THR A 1 283 ? 48.126  4.722   70.658   1.00 48.12 283 A 1 
ATOM 2197 O OG1   . THR A 1 283 ? 48.758  5.651   69.803   1.00 45.91 283 A 1 
ATOM 2198 C CG2   . THR A 1 283 ? 47.488  5.505   71.776   1.00 49.96 283 A 1 
ATOM 2199 N N     . ALA A 1 284 ? 48.726  1.310   71.235   1.00 46.91 284 A 1 
ATOM 2200 C CA    . ALA A 1 284 ? 48.597  -0.089  70.819   1.00 49.58 284 A 1 
ATOM 2201 C C     . ALA A 1 284 ? 47.252  -0.344  70.121   1.00 47.67 284 A 1 
ATOM 2202 O O     . ALA A 1 284 ? 46.288  -0.775  70.745   1.00 47.71 284 A 1 
ATOM 2203 C CB    . ALA A 1 284 ? 48.789  -0.961  72.059   1.00 46.74 284 A 1 
ATOM 2204 N N     . GLY A 1 285 ? 47.155  -0.060  68.829   1.00 49.66 285 A 1 
ATOM 2205 C CA    . GLY A 1 285 ? 45.949  -0.359  68.046   1.00 51.22 285 A 1 
ATOM 2206 C C     . GLY A 1 285 ? 45.688  -1.866  67.966   1.00 50.18 285 A 1 
ATOM 2207 O O     . GLY A 1 285 ? 46.518  -2.617  67.476   1.00 51.15 285 A 1 
ATOM 2208 N N     . ALA A 1 286 ? 44.521  -2.319  68.476   1.00 42.80 286 A 1 
ATOM 2209 C CA    . ALA A 1 286 ? 44.153  -3.729  68.553   1.00 45.75 286 A 1 
ATOM 2210 C C     . ALA A 1 286 ? 43.940  -4.322  67.147   1.00 43.98 286 A 1 
ATOM 2211 O O     . ALA A 1 286 ? 42.973  -3.996  66.465   1.00 45.06 286 A 1 
ATOM 2212 C CB    . ALA A 1 286 ? 42.906  -3.858  69.427   1.00 42.91 286 A 1 
ATOM 2213 N N     . SER A 1 287 ? 44.800  -5.240  66.720   1.00 51.88 287 A 1 
ATOM 2214 C CA    . SER A 1 287 ? 44.688  -6.009  65.481   1.00 54.40 287 A 1 
ATOM 2215 C C     . SER A 1 287 ? 43.618  -7.097  65.635   1.00 51.85 287 A 1 
ATOM 2216 O O     . SER A 1 287 ? 43.913  -8.208  66.056   1.00 53.77 287 A 1 
ATOM 2217 C CB    . SER A 1 287 ? 46.044  -6.615  65.131   1.00 52.20 287 A 1 
ATOM 2218 O OG    . SER A 1 287 ? 46.549  -7.400  66.196   1.00 47.06 287 A 1 
ATOM 2219 N N     . ALA A 1 288 ? 42.371  -6.795  65.301   1.00 48.74 288 A 1 
ATOM 2220 C CA    . ALA A 1 288 ? 41.293  -7.777  65.278   1.00 51.11 288 A 1 
ATOM 2221 C C     . ALA A 1 288 ? 41.553  -8.800  64.155   1.00 49.08 288 A 1 
ATOM 2222 O O     . ALA A 1 288 ? 41.265  -8.547  62.985   1.00 48.91 288 A 1 
ATOM 2223 C CB    . ALA A 1 288 ? 39.959  -7.053  65.131   1.00 48.03 288 A 1 
ATOM 2224 N N     . TYR A 1 289 ? 42.111  -9.958  64.526   1.00 41.66 289 A 1 
ATOM 2225 C CA    . TYR A 1 289 ? 42.263  -11.131 63.680   1.00 46.36 289 A 1 
ATOM 2226 C C     . TYR A 1 289 ? 40.870  -11.717 63.386   1.00 43.23 289 A 1 
ATOM 2227 O O     . TYR A 1 289 ? 40.368  -12.559 64.131   1.00 46.89 289 A 1 
ATOM 2228 C CB    . TYR A 1 289 ? 43.176  -12.153 64.361   1.00 45.01 289 A 1 
ATOM 2229 C CG    . TYR A 1 289 ? 44.656  -11.978 64.085   1.00 47.52 289 A 1 
ATOM 2230 C CD1   . TYR A 1 289 ? 45.283  -12.791 63.118   1.00 46.82 289 A 1 
ATOM 2231 C CD2   . TYR A 1 289 ? 45.419  -11.040 64.798   1.00 46.89 289 A 1 
ATOM 2232 C CE1   . TYR A 1 289 ? 46.652  -12.665 62.877   1.00 40.22 289 A 1 
ATOM 2233 C CE2   . TYR A 1 289 ? 46.795  -10.902 64.556   1.00 40.16 289 A 1 
ATOM 2234 C CZ    . TYR A 1 289 ? 47.420  -11.725 63.593   1.00 39.51 289 A 1 
ATOM 2235 O OH    . TYR A 1 289 ? 48.760  -11.608 63.363   1.00 37.54 289 A 1 
ATOM 2236 N N     . THR A 1 290 ? 40.205  -11.288 62.303   1.00 52.75 290 A 1 
ATOM 2237 C CA    . THR A 1 290 ? 39.023  -11.980 61.796   1.00 55.85 290 A 1 
ATOM 2238 C C     . THR A 1 290 ? 39.470  -13.209 60.999   1.00 53.94 290 A 1 
ATOM 2239 O O     . THR A 1 290 ? 39.655  -13.134 59.792   1.00 55.12 290 A 1 
ATOM 2240 C CB    . THR A 1 290 ? 38.137  -11.053 60.960   1.00 53.02 290 A 1 
ATOM 2241 O OG1   . THR A 1 290 ? 38.885  -10.427 59.933   1.00 50.32 290 A 1 
ATOM 2242 C CG2   . THR A 1 290 ? 37.505  -9.961  61.802   1.00 55.62 290 A 1 
ATOM 2243 N N     . ASP A 1 291 ? 39.641  -14.338 61.695   1.00 56.03 291 A 1 
ATOM 2244 C CA    . ASP A 1 291 ? 39.868  -15.653 61.080   1.00 61.77 291 A 1 
ATOM 2245 C C     . ASP A 1 291 ? 38.654  -16.043 60.239   1.00 60.84 291 A 1 
ATOM 2246 O O     . ASP A 1 291 ? 37.662  -16.591 60.721   1.00 60.95 291 A 1 
ATOM 2247 C CB    . ASP A 1 291 ? 40.196  -16.710 62.140   1.00 56.84 291 A 1 
ATOM 2248 C CG    . ASP A 1 291 ? 41.679  -16.774 62.502   1.00 50.85 291 A 1 
ATOM 2249 O OD1   . ASP A 1 291 ? 42.517  -16.534 61.604   1.00 47.79 291 A 1 
ATOM 2250 O OD2   . ASP A 1 291 ? 41.960  -17.089 63.673   1.00 48.11 291 A 1 
ATOM 2251 N N     . SER A 1 292 ? 38.712  -15.735 58.962   1.00 47.53 292 A 1 
ATOM 2252 C CA    . SER A 1 292 ? 37.729  -16.170 57.976   1.00 50.94 292 A 1 
ATOM 2253 C C     . SER A 1 292 ? 37.918  -17.663 57.705   1.00 48.01 292 A 1 
ATOM 2254 O O     . SER A 1 292 ? 38.647  -18.050 56.788   1.00 49.81 292 A 1 
ATOM 2255 C CB    . SER A 1 292 ? 37.871  -15.347 56.704   1.00 48.77 292 A 1 
ATOM 2256 O OG    . SER A 1 292 ? 36.986  -15.801 55.699   1.00 44.23 292 A 1 
ATOM 2257 N N     . VAL A 1 293 ? 37.278  -18.505 58.493   1.00 44.37 293 A 1 
ATOM 2258 C CA    . VAL A 1 293 ? 37.279  -19.958 58.326   1.00 48.79 293 A 1 
ATOM 2259 C C     . VAL A 1 293 ? 36.508  -20.304 57.046   1.00 46.60 293 A 1 
ATOM 2260 O O     . VAL A 1 293 ? 35.285  -20.426 57.051   1.00 48.95 293 A 1 
ATOM 2261 C CB    . VAL A 1 293 ? 36.713  -20.679 59.568   1.00 46.30 293 A 1 
ATOM 2262 C CG1   . VAL A 1 293 ? 36.854  -22.193 59.421   1.00 43.96 293 A 1 
ATOM 2263 C CG2   . VAL A 1 293 ? 37.447  -20.268 60.841   1.00 49.68 293 A 1 
ATOM 2264 N N     . ASN A 1 294 ? 37.235  -20.450 55.934   1.00 53.95 294 A 1 
ATOM 2265 C CA    . ASN A 1 294 ? 36.709  -20.967 54.670   1.00 57.55 294 A 1 
ATOM 2266 C C     . ASN A 1 294 ? 36.380  -22.458 54.826   1.00 53.27 294 A 1 
ATOM 2267 O O     . ASN A 1 294 ? 37.170  -23.323 54.447   1.00 54.77 294 A 1 
ATOM 2268 C CB    . ASN A 1 294 ? 37.718  -20.711 53.537   1.00 56.07 294 A 1 
ATOM 2269 C CG    . ASN A 1 294 ? 37.621  -19.324 52.940   1.00 51.13 294 A 1 
ATOM 2270 O OD1   . ASN A 1 294 ? 36.583  -18.704 52.879   1.00 49.87 294 A 1 
ATOM 2271 N ND2   . ASN A 1 294 ? 38.719  -18.814 52.417   1.00 50.48 294 A 1 
ATOM 2272 N N     . ASN A 1 295 ? 35.220  -22.775 55.376   1.00 49.63 295 A 1 
ATOM 2273 C CA    . ASN A 1 295 ? 34.680  -24.127 55.391   1.00 51.74 295 A 1 
ATOM 2274 C C     . ASN A 1 295 ? 34.340  -24.548 53.959   1.00 49.39 295 A 1 
ATOM 2275 O O     . ASN A 1 295 ? 33.202  -24.394 53.497   1.00 48.61 295 A 1 
ATOM 2276 C CB    . ASN A 1 295 ? 33.476  -24.204 56.341   1.00 48.70 295 A 1 
ATOM 2277 C CG    . ASN A 1 295 ? 33.870  -24.476 57.790   1.00 45.67 295 A 1 
ATOM 2278 O OD1   . ASN A 1 295 ? 34.884  -25.057 58.090   1.00 46.55 295 A 1 
ATOM 2279 N ND2   . ASN A 1 295 ? 33.024  -24.097 58.720   1.00 45.18 295 A 1 
ATOM 2280 N N     . SER A 1 296 ? 35.300  -25.088 53.227   1.00 44.62 296 A 1 
ATOM 2281 C CA    . SER A 1 296 ? 35.100  -25.762 51.947   1.00 48.07 296 A 1 
ATOM 2282 C C     . SER A 1 296 ? 34.363  -27.078 52.182   1.00 45.99 296 A 1 
ATOM 2283 O O     . SER A 1 296 ? 34.985  -28.123 52.373   1.00 47.49 296 A 1 
ATOM 2284 C CB    . SER A 1 296 ? 36.444  -25.980 51.247   1.00 45.87 296 A 1 
ATOM 2285 O OG    . SER A 1 296 ? 37.319  -26.745 52.060   1.00 42.79 296 A 1 
ATOM 2286 N N     . ILE A 1 297 ? 33.021  -27.021 52.186   1.00 39.54 297 A 1 
ATOM 2287 C CA    . ILE A 1 297 ? 32.193  -28.230 52.280   1.00 43.26 297 A 1 
ATOM 2288 C C     . ILE A 1 297 ? 32.393  -29.011 50.977   1.00 41.79 297 A 1 
ATOM 2289 O O     . ILE A 1 297 ? 31.792  -28.720 49.954   1.00 41.94 297 A 1 
ATOM 2290 C CB    . ILE A 1 297 ? 30.723  -27.895 52.583   1.00 41.82 297 A 1 
ATOM 2291 C CG1   . ILE A 1 297 ? 30.610  -27.105 53.905   1.00 41.64 297 A 1 
ATOM 2292 C CG2   . ILE A 1 297 ? 29.905  -29.194 52.675   1.00 45.08 297 A 1 
ATOM 2293 C CD1   . ILE A 1 297 ? 29.196  -26.616 54.234   1.00 42.82 297 A 1 
ATOM 2294 N N     . SER A 1 298 ? 33.271  -30.013 51.038   1.00 45.71 298 A 1 
ATOM 2295 C CA    . SER A 1 298 ? 33.474  -31.005 49.995   1.00 47.53 298 A 1 
ATOM 2296 C C     . SER A 1 298 ? 32.239  -31.898 49.926   1.00 45.41 298 A 1 
ATOM 2297 O O     . SER A 1 298 ? 32.142  -32.895 50.638   1.00 44.92 298 A 1 
ATOM 2298 C CB    . SER A 1 298 ? 34.735  -31.812 50.295   1.00 45.36 298 A 1 
ATOM 2299 O OG    . SER A 1 298 ? 34.926  -32.817 49.333   1.00 41.86 298 A 1 
ATOM 2300 N N     . PHE A 1 299 ? 31.263  -31.550 49.076   1.00 43.18 299 A 1 
ATOM 2301 C CA    . PHE A 1 299 ? 30.151  -32.425 48.739   1.00 44.54 299 A 1 
ATOM 2302 C C     . PHE A 1 299 ? 30.689  -33.588 47.897   1.00 44.28 299 A 1 
ATOM 2303 O O     . PHE A 1 299 ? 30.703  -33.555 46.673   1.00 43.26 299 A 1 
ATOM 2304 C CB    . PHE A 1 299 ? 29.028  -31.646 48.042   1.00 40.80 299 A 1 
ATOM 2305 C CG    . PHE A 1 299 ? 27.893  -31.261 48.969   1.00 40.81 299 A 1 
ATOM 2306 C CD1   . PHE A 1 299 ? 26.784  -32.123 49.108   1.00 40.49 299 A 1 
ATOM 2307 C CD2   . PHE A 1 299 ? 27.945  -30.072 49.702   1.00 40.12 299 A 1 
ATOM 2308 C CE1   . PHE A 1 299 ? 25.725  -31.771 49.968   1.00 34.23 299 A 1 
ATOM 2309 C CE2   . PHE A 1 299 ? 26.890  -29.729 50.565   1.00 32.43 299 A 1 
ATOM 2310 C CZ    . PHE A 1 299 ? 25.774  -30.573 50.695   1.00 32.01 299 A 1 
ATOM 2311 N N     . SER A 1 300 ? 31.154  -34.636 48.585   1.00 45.60 300 A 1 
ATOM 2312 C CA    . SER A 1 300 ? 31.448  -35.935 48.002   1.00 49.71 300 A 1 
ATOM 2313 C C     . SER A 1 300 ? 30.133  -36.569 47.550   1.00 47.39 300 A 1 
ATOM 2314 O O     . SER A 1 300 ? 29.446  -37.200 48.338   1.00 48.64 300 A 1 
ATOM 2315 C CB    . SER A 1 300 ? 32.169  -36.816 49.015   1.00 47.58 300 A 1 
ATOM 2316 O OG    . SER A 1 300 ? 32.533  -38.038 48.444   1.00 44.79 300 A 1 
ATOM 2317 N N     . MET A 1 301 ? 29.730  -36.354 46.294   1.00 46.99 301 A 1 
ATOM 2318 C CA    . MET A 1 301 ? 28.633  -37.100 45.683   1.00 48.70 301 A 1 
ATOM 2319 C C     . MET A 1 301 ? 29.098  -38.541 45.486   1.00 49.29 301 A 1 
ATOM 2320 O O     . MET A 1 301 ? 29.744  -38.877 44.496   1.00 47.62 301 A 1 
ATOM 2321 C CB    . MET A 1 301 ? 28.164  -36.468 44.356   1.00 44.86 301 A 1 
ATOM 2322 C CG    . MET A 1 301 ? 27.217  -35.285 44.579   1.00 43.77 301 A 1 
ATOM 2323 S SD    . MET A 1 301 ? 26.261  -34.857 43.095   1.00 44.79 301 A 1 
ATOM 2324 C CE    . MET A 1 301 ? 25.186  -33.590 43.776   1.00 38.68 301 A 1 
ATOM 2325 N N     . GLU A 1 302 ? 28.783  -39.376 46.449   1.00 41.59 302 A 1 
ATOM 2326 C CA    . GLU A 1 302 ? 29.022  -40.814 46.410   1.00 45.52 302 A 1 
ATOM 2327 C C     . GLU A 1 302 ? 28.125  -41.422 45.314   1.00 45.36 302 A 1 
ATOM 2328 O O     . GLU A 1 302 ? 26.897  -41.400 45.405   1.00 42.69 302 A 1 
ATOM 2329 C CB    . GLU A 1 302 ? 28.795  -41.386 47.811   1.00 40.79 302 A 1 
ATOM 2330 C CG    . GLU A 1 302 ? 29.499  -42.719 48.052   1.00 37.87 302 A 1 
ATOM 2331 C CD    . GLU A 1 302 ? 29.427  -43.167 49.515   1.00 36.70 302 A 1 
ATOM 2332 O OE1   . GLU A 1 302 ? 30.234  -44.049 49.872   1.00 34.47 302 A 1 
ATOM 2333 O OE2   . GLU A 1 302 ? 28.576  -42.634 50.252   1.00 34.78 302 A 1 
ATOM 2334 N N     . ALA A 1 303 ? 28.734  -41.889 44.233   1.00 47.25 303 A 1 
ATOM 2335 C CA    . ALA A 1 303 ? 28.047  -42.479 43.087   1.00 49.84 303 A 1 
ATOM 2336 C C     . ALA A 1 303 ? 27.506  -43.864 43.464   1.00 48.87 303 A 1 
ATOM 2337 O O     . ALA A 1 303 ? 28.173  -44.872 43.278   1.00 49.19 303 A 1 
ATOM 2338 C CB    . ALA A 1 303 ? 29.005  -42.506 41.898   1.00 47.21 303 A 1 
ATOM 2339 N N     . GLY A 1 304 ? 26.291  -43.912 44.009   1.00 48.28 304 A 1 
ATOM 2340 C CA    . GLY A 1 304 ? 25.612  -45.158 44.361   1.00 51.49 304 A 1 
ATOM 2341 C C     . GLY A 1 304 ? 25.459  -46.058 43.135   1.00 50.16 304 A 1 
ATOM 2342 O O     . GLY A 1 304 ? 24.772  -45.712 42.181   1.00 51.33 304 A 1 
ATOM 2343 N N     . ILE A 1 305 ? 26.105  -47.236 43.185   1.00 37.17 305 A 1 
ATOM 2344 C CA    . ILE A 1 305 ? 26.026  -48.287 42.164   1.00 42.78 305 A 1 
ATOM 2345 C C     . ILE A 1 305 ? 24.599  -48.854 42.185   1.00 41.15 305 A 1 
ATOM 2346 O O     . ILE A 1 305 ? 24.250  -49.630 43.069   1.00 40.14 305 A 1 
ATOM 2347 C CB    . ILE A 1 305 ? 27.094  -49.370 42.418   1.00 40.57 305 A 1 
ATOM 2348 C CG1   . ILE A 1 305 ? 28.517  -48.769 42.382   1.00 39.08 305 A 1 
ATOM 2349 C CG2   . ILE A 1 305 ? 26.972  -50.509 41.398   1.00 41.04 305 A 1 
ATOM 2350 C CD1   . ILE A 1 305 ? 29.616  -49.708 42.873   1.00 39.48 305 A 1 
ATOM 2351 N N     . VAL A 1 306 ? 23.756  -48.456 41.232   1.00 46.14 306 A 1 
ATOM 2352 C CA    . VAL A 1 306 ? 22.414  -49.022 41.087   1.00 50.01 306 A 1 
ATOM 2353 C C     . VAL A 1 306 ? 22.558  -50.458 40.563   1.00 48.92 306 A 1 
ATOM 2354 O O     . VAL A 1 306 ? 23.136  -50.640 39.500   1.00 48.29 306 A 1 
ATOM 2355 C CB    . VAL A 1 306 ? 21.521  -48.174 40.162   1.00 45.61 306 A 1 
ATOM 2356 C CG1   . VAL A 1 306 ? 20.109  -48.755 40.066   1.00 40.87 306 A 1 
ATOM 2357 C CG2   . VAL A 1 306 ? 21.401  -46.740 40.686   1.00 43.51 306 A 1 
ATOM 2358 N N     . PRO A 1 307 ? 22.084  -51.493 41.283   1.00 45.04 307 A 1 
ATOM 2359 C CA    . PRO A 1 307 ? 22.249  -52.878 40.872   1.00 47.69 307 A 1 
ATOM 2360 C C     . PRO A 1 307 ? 21.424  -53.179 39.613   1.00 47.20 307 A 1 
ATOM 2361 O O     . PRO A 1 307 ? 20.253  -52.811 39.508   1.00 47.24 307 A 1 
ATOM 2362 C CB    . PRO A 1 307 ? 21.833  -53.727 42.074   1.00 44.81 307 A 1 
ATOM 2363 C CG    . PRO A 1 307 ? 20.844  -52.835 42.816   1.00 45.58 307 A 1 
ATOM 2364 C CD    . PRO A 1 307 ? 21.399  -51.428 42.564   1.00 52.89 307 A 1 
ATOM 2365 N N     . ASP A 1 308 ? 22.051  -53.926 38.707   1.00 56.68 308 A 1 
ATOM 2366 C CA    . ASP A 1 308 ? 21.545  -54.305 37.388   1.00 60.78 308 A 1 
ATOM 2367 C C     . ASP A 1 308 ? 20.496  -55.434 37.504   1.00 60.25 308 A 1 
ATOM 2368 O O     . ASP A 1 308 ? 20.751  -56.593 37.201   1.00 59.18 308 A 1 
ATOM 2369 C CB    . ASP A 1 308 ? 22.756  -54.661 36.511   1.00 55.39 308 A 1 
ATOM 2370 C CG    . ASP A 1 308 ? 22.583  -54.369 35.020   1.00 49.49 308 A 1 
ATOM 2371 O OD1   . ASP A 1 308 ? 21.577  -53.742 34.640   1.00 45.96 308 A 1 
ATOM 2372 O OD2   . ASP A 1 308 ? 23.518  -54.752 34.279   1.00 45.63 308 A 1 
ATOM 2373 N N     . ASN A 1 309 ? 19.328  -55.129 38.019   1.00 48.00 309 A 1 
ATOM 2374 C CA    . ASN A 1 309 ? 18.246  -56.105 38.156   1.00 51.74 309 A 1 
ATOM 2375 C C     . ASN A 1 309 ? 17.698  -56.483 36.779   1.00 48.81 309 A 1 
ATOM 2376 O O     . ASN A 1 309 ? 16.744  -55.898 36.264   1.00 47.03 309 A 1 
ATOM 2377 C CB    . ASN A 1 309 ? 17.167  -55.585 39.124   1.00 48.10 309 A 1 
ATOM 2378 C CG    . ASN A 1 309 ? 17.396  -56.001 40.570   1.00 44.17 309 A 1 
ATOM 2379 O OD1   . ASN A 1 309 ? 17.955  -57.030 40.880   1.00 42.91 309 A 1 
ATOM 2380 N ND2   . ASN A 1 309 ? 16.896  -55.228 41.501   1.00 42.84 309 A 1 
ATOM 2381 N N     . THR A 1 310 ? 18.268  -57.516 36.186   1.00 47.66 310 A 1 
ATOM 2382 C CA    . THR A 1 310 ? 17.849  -58.211 34.954   1.00 51.20 310 A 1 
ATOM 2383 C C     . THR A 1 310 ? 16.562  -59.011 35.145   1.00 50.38 310 A 1 
ATOM 2384 O O     . THR A 1 310 ? 16.522  -60.217 34.948   1.00 50.96 310 A 1 
ATOM 2385 C CB    . THR A 1 310 ? 18.971  -59.107 34.404   1.00 46.86 310 A 1 
ATOM 2386 O OG1   . THR A 1 310 ? 19.852  -59.534 35.422   1.00 43.01 310 A 1 
ATOM 2387 C CG2   . THR A 1 310 ? 19.813  -58.398 33.363   1.00 45.05 310 A 1 
ATOM 2388 N N     . VAL A 1 311 ? 15.476  -58.377 35.537   1.00 42.89 311 A 1 
ATOM 2389 C CA    . VAL A 1 311 ? 14.168  -59.031 35.613   1.00 47.79 311 A 1 
ATOM 2390 C C     . VAL A 1 311 ? 13.723  -59.348 34.184   1.00 46.89 311 A 1 
ATOM 2391 O O     . VAL A 1 311 ? 13.279  -58.474 33.441   1.00 46.08 311 A 1 
ATOM 2392 C CB    . VAL A 1 311 ? 13.129  -58.200 36.376   1.00 43.98 311 A 1 
ATOM 2393 C CG1   . VAL A 1 311 ? 11.826  -59.002 36.543   1.00 40.70 311 A 1 
ATOM 2394 C CG2   . VAL A 1 311 ? 13.620  -57.836 37.777   1.00 44.33 311 A 1 
ATOM 2395 N N     . GLN A 1 312 ? 13.822  -60.629 33.804   1.00 57.68 312 A 1 
ATOM 2396 C CA    . GLN A 1 312 ? 13.232  -61.190 32.591   1.00 61.64 312 A 1 
ATOM 2397 C C     . GLN A 1 312 ? 11.700  -61.114 32.675   1.00 63.21 312 A 1 
ATOM 2398 O O     . GLN A 1 312 ? 11.029  -62.110 32.942   1.00 64.20 312 A 1 
ATOM 2399 C CB    . GLN A 1 312 ? 13.682  -62.644 32.384   1.00 54.99 312 A 1 
ATOM 2400 C CG    . GLN A 1 312 ? 15.132  -62.820 31.919   1.00 49.93 312 A 1 
ATOM 2401 C CD    . GLN A 1 312 ? 15.455  -64.279 31.606   1.00 47.37 312 A 1 
ATOM 2402 O OE1   . GLN A 1 312 ? 14.762  -65.213 31.958   1.00 43.46 312 A 1 
ATOM 2403 N NE2   . GLN A 1 312 ? 16.551  -64.535 30.909   1.00 40.93 312 A 1 
ATOM 2404 N N     . SER A 1 313 ? 11.134  -59.952 32.494   1.00 51.88 313 A 1 
ATOM 2405 C CA    . SER A 1 313 ? 9.689   -59.805 32.369   1.00 53.34 313 A 1 
ATOM 2406 C C     . SER A 1 313 ? 9.257   -60.454 31.059   1.00 52.11 313 A 1 
ATOM 2407 O O     . SER A 1 313 ? 9.329   -59.852 29.991   1.00 51.21 313 A 1 
ATOM 2408 C CB    . SER A 1 313 ? 9.265   -58.342 32.490   1.00 50.08 313 A 1 
ATOM 2409 O OG    . SER A 1 313 ? 9.902   -57.523 31.537   1.00 47.15 313 A 1 
ATOM 2410 N N     . SER A 1 314 ? 8.825   -61.738 31.146   1.00 49.16 314 A 1 
ATOM 2411 C CA    . SER A 1 314 ? 8.155   -62.435 30.060   1.00 52.47 314 A 1 
ATOM 2412 C C     . SER A 1 314 ? 6.862   -61.703 29.751   1.00 50.62 314 A 1 
ATOM 2413 O O     . SER A 1 314 ? 5.825   -61.941 30.374   1.00 51.17 314 A 1 
ATOM 2414 C CB    . SER A 1 314 ? 7.903   -63.900 30.438   1.00 48.57 314 A 1 
ATOM 2415 O OG    . SER A 1 314 ? 7.235   -64.007 31.681   1.00 46.41 314 A 1 
ATOM 2416 N N     . ILE A 1 315 ? 6.929   -60.759 28.815   1.00 47.99 315 A 1 
ATOM 2417 C CA    . ILE A 1 315 ? 5.758   -60.028 28.328   1.00 51.00 315 A 1 
ATOM 2418 C C     . ILE A 1 315 ? 4.890   -61.054 27.588   1.00 50.33 315 A 1 
ATOM 2419 O O     . ILE A 1 315 ? 5.078   -61.298 26.397   1.00 50.73 315 A 1 
ATOM 2420 C CB    . ILE A 1 315 ? 6.155   -58.807 27.454   1.00 47.66 315 A 1 
ATOM 2421 C CG1   . ILE A 1 315 ? 7.049   -57.831 28.252   1.00 45.50 315 A 1 
ATOM 2422 C CG2   . ILE A 1 315 ? 4.891   -58.089 26.950   1.00 46.34 315 A 1 
ATOM 2423 C CD1   . ILE A 1 315 ? 7.615   -56.672 27.428   1.00 43.44 315 A 1 
ATOM 2424 N N     . LEU A 1 316 ? 3.966   -61.697 28.322   1.00 47.74 316 A 1 
ATOM 2425 C CA    . LEU A 1 316 ? 2.854   -62.419 27.738   1.00 52.33 316 A 1 
ATOM 2426 C C     . LEU A 1 316 ? 2.135   -61.437 26.811   1.00 51.60 316 A 1 
ATOM 2427 O O     . LEU A 1 316 ? 1.524   -60.475 27.269   1.00 51.79 316 A 1 
ATOM 2428 C CB    . LEU A 1 316 ? 1.916   -62.942 28.839   1.00 48.44 316 A 1 
ATOM 2429 C CG    . LEU A 1 316 ? 2.407   -64.230 29.531   1.00 45.60 316 A 1 
ATOM 2430 C CD1   . LEU A 1 316 ? 1.579   -64.498 30.787   1.00 45.00 316 A 1 
ATOM 2431 C CD2   . LEU A 1 316 ? 2.293   -65.439 28.605   1.00 49.58 316 A 1 
ATOM 2432 N N     . ARG A 1 317 ? 2.235   -61.668 25.508   1.00 48.10 317 A 1 
ATOM 2433 C CA    . ARG A 1 317 ? 1.461   -60.935 24.501   1.00 52.22 317 A 1 
ATOM 2434 C C     . ARG A 1 317 ? -0.019  -61.276 24.725   1.00 50.85 317 A 1 
ATOM 2435 O O     . ARG A 1 317 ? -0.399  -62.394 24.380   1.00 49.80 317 A 1 
ATOM 2436 C CB    . ARG A 1 317 ? 1.875   -61.340 23.078   1.00 47.35 317 A 1 
ATOM 2437 C CG    . ARG A 1 317 ? 3.195   -60.713 22.606   1.00 43.75 317 A 1 
ATOM 2438 C CD    . ARG A 1 317 ? 3.479   -61.153 21.157   1.00 42.00 317 A 1 
ATOM 2439 N NE    . ARG A 1 317 ? 4.626   -60.454 20.581   1.00 37.45 317 A 1 
ATOM 2440 C CZ    . ARG A 1 317 ? 5.135   -60.623 19.364   1.00 34.18 317 A 1 
ATOM 2441 N NH1   . ARG A 1 317 ? 4.630   -61.513 18.550   1.00 32.84 317 A 1 
ATOM 2442 N NH2   . ARG A 1 317 ? 6.132   -59.917 18.952   1.00 30.83 317 A 1 
ATOM 2443 N N     . PRO A 1 318 ? -0.855  -60.418 25.262   1.00 51.02 318 A 1 
ATOM 2444 C CA    . PRO A 1 318 ? -2.276  -60.661 25.248   1.00 54.49 318 A 1 
ATOM 2445 C C     . PRO A 1 318 ? -2.723  -60.641 23.780   1.00 54.50 318 A 1 
ATOM 2446 O O     . PRO A 1 318 ? -2.480  -59.662 23.067   1.00 53.76 318 A 1 
ATOM 2447 C CB    . PRO A 1 318 ? -2.893  -59.549 26.097   1.00 49.79 318 A 1 
ATOM 2448 C CG    . PRO A 1 318 ? -1.900  -58.392 25.976   1.00 49.74 318 A 1 
ATOM 2449 C CD    . PRO A 1 318 ? -0.552  -59.108 25.803   1.00 54.68 318 A 1 
ATOM 2450 N N     . ALA A 1 319 ? -3.306  -61.760 23.314   1.00 53.19 319 A 1 
ATOM 2451 C CA    . ALA A 1 319 ? -3.545  -61.992 21.889   1.00 55.42 319 A 1 
ATOM 2452 C C     . ALA A 1 319 ? -4.592  -61.052 21.275   1.00 54.45 319 A 1 
ATOM 2453 O O     . ALA A 1 319 ? -4.457  -60.608 20.146   1.00 52.21 319 A 1 
ATOM 2454 C CB    . ALA A 1 319 ? -3.949  -63.458 21.714   1.00 50.57 319 A 1 
ATOM 2455 N N     . GLY A 1 320 ? -5.672  -60.816 22.001   1.00 49.49 320 A 1 
ATOM 2456 C CA    . GLY A 1 320 ? -6.922  -60.319 21.428   1.00 52.41 320 A 1 
ATOM 2457 C C     . GLY A 1 320 ? -7.042  -58.816 21.207   1.00 52.68 320 A 1 
ATOM 2458 O O     . GLY A 1 320 ? -8.162  -58.321 21.208   1.00 50.66 320 A 1 
ATOM 2459 N N     . ALA A 1 321 ? -5.943  -58.110 21.051   1.00 50.70 321 A 1 
ATOM 2460 C CA    . ALA A 1 321 ? -6.020  -56.693 20.711   1.00 53.32 321 A 1 
ATOM 2461 C C     . ALA A 1 321 ? -6.571  -56.550 19.286   1.00 53.06 321 A 1 
ATOM 2462 O O     . ALA A 1 321 ? -5.819  -56.567 18.313   1.00 53.44 321 A 1 
ATOM 2463 C CB    . ALA A 1 321 ? -4.644  -56.040 20.888   1.00 49.13 321 A 1 
ATOM 2464 N N     . ILE A 1 322 ? -7.887  -56.464 19.178   1.00 46.28 322 A 1 
ATOM 2465 C CA    . ILE A 1 322 ? -8.591  -56.228 17.923   1.00 50.05 322 A 1 
ATOM 2466 C C     . ILE A 1 322 ? -8.015  -54.945 17.332   1.00 50.45 322 A 1 
ATOM 2467 O O     . ILE A 1 322 ? -8.089  -53.889 17.947   1.00 48.51 322 A 1 
ATOM 2468 C CB    . ILE A 1 322 ? -10.117 -56.144 18.133   1.00 46.92 322 A 1 
ATOM 2469 C CG1   . ILE A 1 322 ? -10.656 -57.467 18.727   1.00 45.42 322 A 1 
ATOM 2470 C CG2   . ILE A 1 322 ? -10.829 -55.824 16.809   1.00 47.29 322 A 1 
ATOM 2471 C CD1   . ILE A 1 322 ? -12.130 -57.411 19.148   1.00 43.98 322 A 1 
ATOM 2472 N N     . GLY A 1 323 ? -7.469  -55.053 16.139   1.00 50.58 323 A 1 
ATOM 2473 C CA    . GLY A 1 323 ? -6.894  -53.950 15.379   1.00 53.52 323 A 1 
ATOM 2474 C C     . GLY A 1 323 ? -7.931  -52.951 14.852   1.00 53.61 323 A 1 
ATOM 2475 O O     . GLY A 1 323 ? -7.861  -52.580 13.681   1.00 52.66 323 A 1 
ATOM 2476 N N     . LEU A 1 324 ? -8.879  -52.549 15.689   1.00 52.52 324 A 1 
ATOM 2477 C CA    . LEU A 1 324 ? -9.866  -51.499 15.387   1.00 54.29 324 A 1 
ATOM 2478 C C     . LEU A 1 324 ? -9.262  -50.101 15.282   1.00 54.58 324 A 1 
ATOM 2479 O O     . LEU A 1 324 ? -9.977  -49.170 14.916   1.00 50.85 324 A 1 
ATOM 2480 C CB    . LEU A 1 324 ? -10.990 -51.516 16.431   1.00 48.48 324 A 1 
ATOM 2481 C CG    . LEU A 1 324 ? -12.113 -52.510 16.137   1.00 44.98 324 A 1 
ATOM 2482 C CD1   . LEU A 1 324 ? -13.085 -52.523 17.307   1.00 44.00 324 A 1 
ATOM 2483 C CD2   . LEU A 1 324 ? -12.898 -52.116 14.879   1.00 45.52 324 A 1 
ATOM 2484 N N     . PHE A 1 325 ? -7.977  -49.944 15.537   1.00 52.34 325 A 1 
ATOM 2485 C CA    . PHE A 1 325 ? -7.235  -48.807 15.009   1.00 53.32 325 A 1 
ATOM 2486 C C     . PHE A 1 325 ? -7.034  -48.994 13.500   1.00 54.00 325 A 1 
ATOM 2487 O O     . PHE A 1 325 ? -5.913  -49.072 13.009   1.00 49.39 325 A 1 
ATOM 2488 C CB    . PHE A 1 325 ? -5.939  -48.580 15.784   1.00 46.38 325 A 1 
ATOM 2489 C CG    . PHE A 1 325 ? -6.153  -48.023 17.171   1.00 45.70 325 A 1 
ATOM 2490 C CD1   . PHE A 1 325 ? -6.334  -46.640 17.361   1.00 43.07 325 A 1 
ATOM 2491 C CD2   . PHE A 1 325 ? -6.182  -48.879 18.284   1.00 42.70 325 A 1 
ATOM 2492 C CE1   . PHE A 1 325 ? -6.542  -46.132 18.641   1.00 38.27 325 A 1 
ATOM 2493 C CE2   . PHE A 1 325 ? -6.387  -48.368 19.565   1.00 38.74 325 A 1 
ATOM 2494 C CZ    . PHE A 1 325 ? -6.564  -46.995 19.760   1.00 39.15 325 A 1 
ATOM 2495 N N     . SER A 1 326 ? -8.121  -49.067 12.746   1.00 52.63 326 A 1 
ATOM 2496 C CA    . SER A 1 326 ? -8.159  -48.487 11.420   1.00 56.19 326 A 1 
ATOM 2497 C C     . SER A 1 326 ? -7.818  -47.016 11.615   1.00 56.63 326 A 1 
ATOM 2498 O O     . SER A 1 326 ? -8.698  -46.187 11.821   1.00 53.13 326 A 1 
ATOM 2499 C CB    . SER A 1 326 ? -9.533  -48.669 10.769   1.00 51.67 326 A 1 
ATOM 2500 O OG    . SER A 1 326 ? -10.580 -48.226 11.607   1.00 47.78 326 A 1 
ATOM 2501 N N     . SER A 1 327 ? -6.513  -46.741 11.703   1.00 54.19 327 A 1 
ATOM 2502 C CA    . SER A 1 327 ? -6.002  -45.391 11.786   1.00 56.43 327 A 1 
ATOM 2503 C C     . SER A 1 327 ? -6.700  -44.640 10.661   1.00 57.23 327 A 1 
ATOM 2504 O O     . SER A 1 327 ? -6.618  -45.103 9.523    1.00 53.14 327 A 1 
ATOM 2505 C CB    . SER A 1 327 ? -4.488  -45.361 11.603   1.00 50.84 327 A 1 
ATOM 2506 O OG    . SER A 1 327 ? -4.082  -46.079 10.456   1.00 46.94 327 A 1 
ATOM 2507 N N     . PRO A 1 328 ? -7.478  -43.598 10.950   1.00 50.93 328 A 1 
ATOM 2508 C CA    . PRO A 1 328 ? -8.126  -42.838 9.909    1.00 53.00 328 A 1 
ATOM 2509 C C     . PRO A 1 328 ? -7.013  -42.519 8.925    1.00 54.35 328 A 1 
ATOM 2510 O O     . PRO A 1 328 ? -5.966  -42.031 9.362    1.00 51.58 328 A 1 
ATOM 2511 C CB    . PRO A 1 328 ? -8.707  -41.592 10.585   1.00 48.29 328 A 1 
ATOM 2512 C CG    . PRO A 1 328 ? -7.880  -41.431 11.849   1.00 48.04 328 A 1 
ATOM 2513 C CD    . PRO A 1 328 ? -7.539  -42.875 12.218   1.00 52.00 328 A 1 
ATOM 2514 N N     . SER A 1 329 ? -7.193  -42.924 7.666    1.00 49.76 329 A 1 
ATOM 2515 C CA    . SER A 1 329 ? -6.187  -42.783 6.618    1.00 53.86 329 A 1 
ATOM 2516 C C     . SER A 1 329 ? -5.589  -41.403 6.800    1.00 55.65 329 A 1 
ATOM 2517 O O     . SER A 1 329 ? -6.310  -40.426 6.628    1.00 53.62 329 A 1 
ATOM 2518 C CB    . SER A 1 329 ? -6.835  -42.890 5.235    1.00 48.43 329 A 1 
ATOM 2519 O OG    . SER A 1 329 ? -5.945  -42.484 4.228    1.00 43.03 329 A 1 
ATOM 2520 N N     . LEU A 1 330 ? -4.353  -41.356 7.290    1.00 52.43 330 A 1 
ATOM 2521 C CA    . LEU A 1 330 ? -3.637  -40.107 7.455    1.00 53.36 330 A 1 
ATOM 2522 C C     . LEU A 1 330 ? -3.731  -39.485 6.083    1.00 54.22 330 A 1 
ATOM 2523 O O     . LEU A 1 330 ? -3.149  -40.035 5.153    1.00 51.85 330 A 1 
ATOM 2524 C CB    . LEU A 1 330 ? -2.176  -40.367 7.846    1.00 49.16 330 A 1 
ATOM 2525 C CG    . LEU A 1 330 ? -1.932  -40.482 9.358    1.00 45.66 330 A 1 
ATOM 2526 C CD1   . LEU A 1 330 ? -0.539  -41.057 9.636    1.00 44.44 330 A 1 
ATOM 2527 C CD2   . LEU A 1 330 ? -2.017  -39.099 10.033   1.00 45.93 330 A 1 
ATOM 2528 N N     . GLN A 1 331 ? -4.581  -38.473 5.938    1.00 50.78 331 A 1 
ATOM 2529 C CA    . GLN A 1 331 ? -4.771  -37.821 4.660    1.00 53.66 331 A 1 
ATOM 2530 C C     . GLN A 1 331 ? -3.361  -37.468 4.213    1.00 55.04 331 A 1 
ATOM 2531 O O     . GLN A 1 331 ? -2.695  -36.685 4.907    1.00 52.97 331 A 1 
ATOM 2532 C CB    . GLN A 1 331 ? -5.628  -36.561 4.767    1.00 49.09 331 A 1 
ATOM 2533 C CG    . GLN A 1 331 ? -7.126  -36.859 4.771    1.00 44.91 331 A 1 
ATOM 2534 C CD    . GLN A 1 331 ? -7.970  -35.592 4.727    1.00 41.52 331 A 1 
ATOM 2535 O OE1   . GLN A 1 331 ? -7.538  -34.483 4.978    1.00 38.74 331 A 1 
ATOM 2536 N NE2   . GLN A 1 331 ? -9.238  -35.706 4.386    1.00 37.09 331 A 1 
ATOM 2537 N N     . THR A 1 332 ? -2.887  -38.168 3.208    1.00 55.81 332 A 1 
ATOM 2538 C CA    . THR A 1 332 ? -1.535  -37.975 2.701    1.00 58.13 332 A 1 
ATOM 2539 C C     . THR A 1 332 ? -1.408  -36.476 2.554    1.00 58.68 332 A 1 
ATOM 2540 O O     . THR A 1 332 ? -2.287  -35.873 1.924    1.00 56.35 332 A 1 
ATOM 2541 C CB    . THR A 1 332 ? -1.328  -38.652 1.341    1.00 53.09 332 A 1 
ATOM 2542 O OG1   . THR A 1 332 ? -2.486  -38.518 0.537    1.00 47.30 332 A 1 
ATOM 2543 C CG2   . THR A 1 332 ? -1.065  -40.142 1.515    1.00 47.95 332 A 1 
ATOM 2544 N N     . PRO A 1 333 ? -0.454  -35.871 3.281    1.00 59.02 333 A 1 
ATOM 2545 C CA    . PRO A 1 333 ? -0.320  -34.435 3.253    1.00 59.67 333 A 1 
ATOM 2546 C C     . PRO A 1 333 ? -0.384  -34.061 1.792    1.00 60.44 333 A 1 
ATOM 2547 O O     . PRO A 1 333 ? 0.289   -34.719 0.998    1.00 59.63 333 A 1 
ATOM 2548 C CB    . PRO A 1 333 ? 1.040   -34.124 3.863    1.00 55.19 333 A 1 
ATOM 2549 C CG    . PRO A 1 333 ? 1.801   -35.439 3.770    1.00 52.02 333 A 1 
ATOM 2550 C CD    . PRO A 1 333 ? 0.696   -36.478 3.899    1.00 53.80 333 A 1 
ATOM 2551 N N     . LEU A 1 334 ? -1.276  -33.132 1.445    1.00 61.04 334 A 1 
ATOM 2552 C CA    . LEU A 1 334 ? -1.478  -32.764 0.057    1.00 61.41 334 A 1 
ATOM 2553 C C     . LEU A 1 334 ? -0.124  -32.297 -0.471   1.00 62.76 334 A 1 
ATOM 2554 O O     . LEU A 1 334 ? 0.239   -31.132 -0.343   1.00 58.71 334 A 1 
ATOM 2555 C CB    . LEU A 1 334 ? -2.546  -31.666 -0.063   1.00 55.79 334 A 1 
ATOM 2556 C CG    . LEU A 1 334 ? -3.996  -32.164 0.030    1.00 48.76 334 A 1 
ATOM 2557 C CD1   . LEU A 1 334 ? -4.949  -30.994 0.266    1.00 45.92 334 A 1 
ATOM 2558 C CD2   . LEU A 1 334 ? -4.432  -32.851 -1.270   1.00 47.06 334 A 1 
ATOM 2559 N N     . HIS A 1 335 ? 0.649   -33.259 -0.946   1.00 64.67 335 A 1 
ATOM 2560 C CA    . HIS A 1 335 ? 1.889   -33.067 -1.649   1.00 66.99 335 A 1 
ATOM 2561 C C     . HIS A 1 335 ? 1.456   -32.372 -2.910   1.00 67.25 335 A 1 
ATOM 2562 O O     . HIS A 1 335 ? 1.035   -33.012 -3.871   1.00 62.79 335 A 1 
ATOM 2563 C CB    . HIS A 1 335 ? 2.600   -34.400 -1.928   1.00 59.55 335 A 1 
ATOM 2564 C CG    . HIS A 1 335 ? 3.666   -34.703 -0.916   1.00 51.31 335 A 1 
ATOM 2565 N ND1   . HIS A 1 335 ? 4.978   -34.319 -1.004   1.00 45.15 335 A 1 
ATOM 2566 C CD2   . HIS A 1 335 ? 3.534   -35.400 0.254    1.00 43.58 335 A 1 
ATOM 2567 C CE1   . HIS A 1 335 ? 5.613   -34.787 0.085    1.00 39.18 335 A 1 
ATOM 2568 N NE2   . HIS A 1 335 ? 4.769   -35.442 0.874    1.00 40.98 335 A 1 
ATOM 2569 N N     . PHE A 1 336 ? 1.423   -31.042 -2.827   1.00 65.47 336 A 1 
ATOM 2570 C CA    . PHE A 1 336 ? 1.191   -30.255 -4.002   1.00 66.46 336 A 1 
ATOM 2571 C C     . PHE A 1 336 ? 2.272   -30.677 -4.958   1.00 68.69 336 A 1 
ATOM 2572 O O     . PHE A 1 336 ? 3.452   -30.387 -4.767   1.00 63.58 336 A 1 
ATOM 2573 C CB    . PHE A 1 336 ? 1.209   -28.759 -3.674   1.00 58.67 336 A 1 
ATOM 2574 C CG    . PHE A 1 336 ? -0.060  -28.331 -2.978   1.00 52.37 336 A 1 
ATOM 2575 C CD1   . PHE A 1 336 ? -1.250  -28.236 -3.725   1.00 48.44 336 A 1 
ATOM 2576 C CD2   . PHE A 1 336 ? -0.101  -28.157 -1.587   1.00 45.79 336 A 1 
ATOM 2577 C CE1   . PHE A 1 336 ? -2.473  -28.000 -3.070   1.00 39.77 336 A 1 
ATOM 2578 C CE2   . PHE A 1 336 ? -1.327  -27.910 -0.936   1.00 40.07 336 A 1 
ATOM 2579 C CZ    . PHE A 1 336 ? -2.512  -27.843 -1.688   1.00 39.57 336 A 1 
ATOM 2580 N N     . SER A 1 337 ? 1.858   -31.460 -5.960   1.00 79.24 337 A 1 
ATOM 2581 C CA    . SER A 1 337 ? 2.732   -31.855 -7.041   1.00 82.95 337 A 1 
ATOM 2582 C C     . SER A 1 337 ? 3.380   -30.601 -7.616   1.00 82.80 337 A 1 
ATOM 2583 O O     . SER A 1 337 ? 2.813   -29.506 -7.535   1.00 80.87 337 A 1 
ATOM 2584 C CB    . SER A 1 337 ? 1.934   -32.615 -8.104   1.00 78.94 337 A 1 
ATOM 2585 O OG    . SER A 1 337 ? 0.924   -31.804 -8.666   1.00 65.34 337 A 1 
ATOM 2586 N N     . SER A 1 338 ? 4.549   -30.741 -8.220   1.00 86.33 338 A 1 
ATOM 2587 C CA    . SER A 1 338 ? 5.194   -29.613 -8.918   1.00 87.49 338 A 1 
ATOM 2588 C C     . SER A 1 338 ? 4.202   -28.866 -9.821   1.00 86.69 338 A 1 
ATOM 2589 O O     . SER A 1 338 ? 4.121   -27.646 -9.791   1.00 84.58 338 A 1 
ATOM 2590 C CB    . SER A 1 338 ? 6.385   -30.133 -9.729   1.00 84.37 338 A 1 
ATOM 2591 O OG    . SER A 1 338 ? 6.997   -29.052 -10.391  1.00 68.85 338 A 1 
ATOM 2592 N N     . LYS A 1 339 ? 3.311   -29.626 -10.497  1.00 86.00 339 A 1 
ATOM 2593 C CA    . LYS A 1 339 ? 2.228   -29.070 -11.324  1.00 86.97 339 A 1 
ATOM 2594 C C     . LYS A 1 339 ? 1.223   -28.226 -10.537  1.00 86.88 339 A 1 
ATOM 2595 O O     . LYS A 1 339 ? 0.768   -27.179 -11.011  1.00 86.42 339 A 1 
ATOM 2596 C CB    . LYS A 1 339 ? 1.483   -30.212 -12.038  1.00 85.76 339 A 1 
ATOM 2597 C CG    . LYS A 1 339 ? 2.383   -30.960 -13.035  1.00 73.44 339 A 1 
ATOM 2598 C CD    . LYS A 1 339 ? 1.585   -32.013 -13.809  1.00 69.34 339 A 1 
ATOM 2599 C CE    . LYS A 1 339 ? 2.500   -32.696 -14.824  1.00 60.01 339 A 1 
ATOM 2600 N NZ    . LYS A 1 339 ? 1.806   -33.708 -15.630  1.00 55.94 339 A 1 
ATOM 2601 N N     . GLU A 1 340 ? 0.836   -28.643 -9.334   1.00 84.32 340 A 1 
ATOM 2602 C CA    . GLU A 1 340 ? -0.079  -27.858 -8.500   1.00 83.63 340 A 1 
ATOM 2603 C C     . GLU A 1 340 ? 0.574   -26.581 -7.987   1.00 83.45 340 A 1 
ATOM 2604 O O     . GLU A 1 340 ? -0.077  -25.535 -7.896   1.00 80.49 340 A 1 
ATOM 2605 C CB    . GLU A 1 340 ? -0.571  -28.675 -7.313   1.00 80.54 340 A 1 
ATOM 2606 C CG    . GLU A 1 340 ? -1.604  -29.730 -7.712   1.00 68.27 340 A 1 
ATOM 2607 C CD    . GLU A 1 340 ? -1.970  -30.609 -6.520   1.00 62.27 340 A 1 
ATOM 2608 O OE1   . GLU A 1 340 ? -3.168  -30.966 -6.425   1.00 56.33 340 A 1 
ATOM 2609 O OE2   . GLU A 1 340 ? -1.068  -30.887 -5.711   1.00 57.32 340 A 1 
ATOM 2610 N N     . ARG A 1 341 ? 1.892   -26.643 -7.681   1.00 82.00 341 A 1 
ATOM 2611 C CA    . ARG A 1 341 ? 2.657   -25.460 -7.311   1.00 81.77 341 A 1 
ATOM 2612 C C     . ARG A 1 341 ? 2.755   -24.495 -8.486   1.00 83.14 341 A 1 
ATOM 2613 O O     . ARG A 1 341 ? 2.466   -23.313 -8.310   1.00 82.53 341 A 1 
ATOM 2614 C CB    . ARG A 1 341 ? 4.031   -25.857 -6.778   1.00 78.38 341 A 1 
ATOM 2615 C CG    . ARG A 1 341 ? 4.770   -24.607 -6.275   1.00 68.35 341 A 1 
ATOM 2616 C CD    . ARG A 1 341 ? 6.090   -24.946 -5.608   1.00 67.23 341 A 1 
ATOM 2617 N NE    . ARG A 1 341 ? 6.775   -23.702 -5.226   1.00 59.20 341 A 1 
ATOM 2618 C CZ    . ARG A 1 341 ? 7.566   -22.994 -6.017   1.00 55.22 341 A 1 
ATOM 2619 N NH1   . ARG A 1 341 ? 7.911   -23.431 -7.189   1.00 50.90 341 A 1 
ATOM 2620 N NH2   . ARG A 1 341 ? 8.004   -21.841 -5.647   1.00 49.91 341 A 1 
ATOM 2621 N N     . GLU A 1 342 ? 3.062   -24.976 -9.677   1.00 84.33 342 A 1 
ATOM 2622 C CA    . GLU A 1 342 ? 3.047   -24.165 -10.900  1.00 84.78 342 A 1 
ATOM 2623 C C     . GLU A 1 342 ? 1.680   -23.517 -11.121  1.00 85.65 342 A 1 
ATOM 2624 O O     . GLU A 1 342 ? 1.587   -22.307 -11.338  1.00 84.94 342 A 1 
ATOM 2625 C CB    . GLU A 1 342 ? 3.395   -25.034 -12.108  1.00 82.88 342 A 1 
ATOM 2626 C CG    . GLU A 1 342 ? 4.885   -25.381 -12.176  1.00 69.45 342 A 1 
ATOM 2627 C CD    . GLU A 1 342 ? 5.167   -26.473 -13.212  1.00 63.86 342 A 1 
ATOM 2628 O OE1   . GLU A 1 342 ? 6.258   -27.077 -13.118  1.00 57.19 342 A 1 
ATOM 2629 O OE2   . GLU A 1 342 ? 4.286   -26.723 -14.060  1.00 58.08 342 A 1 
ATOM 2630 N N     . ALA A 1 343 ? 0.587   -24.278 -10.962  1.00 84.80 343 A 1 
ATOM 2631 C CA    . ALA A 1 343 ? -0.768  -23.744 -11.059  1.00 85.43 343 A 1 
ATOM 2632 C C     . ALA A 1 343 ? -1.069  -22.674 -9.991   1.00 85.59 343 A 1 
ATOM 2633 O O     . ALA A 1 343 ? -1.818  -21.722 -10.248  1.00 84.62 343 A 1 
ATOM 2634 C CB    . ALA A 1 343 ? -1.758  -24.911 -10.975  1.00 84.64 343 A 1 
ATOM 2635 N N     . ARG A 1 344 ? -0.497  -22.786 -8.779   1.00 86.36 344 A 1 
ATOM 2636 C CA    . ARG A 1 344 ? -0.581  -21.745 -7.746   1.00 85.23 344 A 1 
ATOM 2637 C C     . ARG A 1 344 ? 0.203   -20.498 -8.130   1.00 87.01 344 A 1 
ATOM 2638 O O     . ARG A 1 344 ? -0.330  -19.395 -7.990   1.00 85.67 344 A 1 
ATOM 2639 C CB    . ARG A 1 344 ? -0.092  -22.280 -6.397   1.00 83.46 344 A 1 
ATOM 2640 C CG    . ARG A 1 344 ? -1.114  -23.205 -5.720   1.00 75.24 344 A 1 
ATOM 2641 C CD    . ARG A 1 344 ? -0.473  -23.859 -4.494   1.00 73.25 344 A 1 
ATOM 2642 N NE    . ARG A 1 344 ? -1.451  -24.601 -3.686   1.00 64.70 344 A 1 
ATOM 2643 C CZ    . ARG A 1 344 ? -1.273  -24.976 -2.430   1.00 58.91 344 A 1 
ATOM 2644 N NH1   . ARG A 1 344 ? -0.123  -24.846 -1.828   1.00 53.92 344 A 1 
ATOM 2645 N NH2   . ARG A 1 344 ? -2.257  -25.466 -1.759   1.00 52.25 344 A 1 
ATOM 2646 N N     . VAL A 1 345 ? 1.424   -20.651 -8.653   1.00 84.74 345 A 1 
ATOM 2647 C CA    . VAL A 1 345 ? 2.246   -19.532 -9.120   1.00 84.57 345 A 1 
ATOM 2648 C C     . VAL A 1 345 ? 1.580   -18.813 -10.294  1.00 85.81 345 A 1 
ATOM 2649 O O     . VAL A 1 345 ? 1.509   -17.582 -10.308  1.00 85.95 345 A 1 
ATOM 2650 C CB    . VAL A 1 345 ? 3.667   -20.007 -9.494   1.00 81.84 345 A 1 
ATOM 2651 C CG1   . VAL A 1 345 ? 4.496   -18.893 -10.139  1.00 71.56 345 A 1 
ATOM 2652 C CG2   . VAL A 1 345 ? 4.420   -20.478 -8.249   1.00 73.27 345 A 1 
ATOM 2653 N N     . LEU A 1 346 ? 0.991   -19.547 -11.242  1.00 88.50 346 A 1 
ATOM 2654 C CA    . LEU A 1 346 ? 0.224   -18.963 -12.344  1.00 88.36 346 A 1 
ATOM 2655 C C     . LEU A 1 346 ? -0.988  -18.172 -11.835  1.00 88.94 346 A 1 
ATOM 2656 O O     . LEU A 1 346 ? -1.146  -17.003 -12.189  1.00 88.62 346 A 1 
ATOM 2657 C CB    . LEU A 1 346 ? -0.217  -20.064 -13.318  1.00 88.28 346 A 1 
ATOM 2658 C CG    . LEU A 1 346 ? 0.927   -20.642 -14.182  1.00 75.38 346 A 1 
ATOM 2659 C CD1   . LEU A 1 346 ? 0.410   -21.846 -14.966  1.00 68.60 346 A 1 
ATOM 2660 C CD2   . LEU A 1 346 ? 1.465   -19.612 -15.178  1.00 73.15 346 A 1 
ATOM 2661 N N     . ARG A 1 347 ? -1.786  -18.738 -10.910  1.00 88.28 347 A 1 
ATOM 2662 C CA    . ARG A 1 347 ? -2.898  -18.020 -10.266  1.00 86.83 347 A 1 
ATOM 2663 C C     . ARG A 1 347 ? -2.434  -16.783 -9.495   1.00 86.54 347 A 1 
ATOM 2664 O O     . ARG A 1 347 ? -3.145  -15.776 -9.478   1.00 85.75 347 A 1 
ATOM 2665 C CB    . ARG A 1 347 ? -3.658  -18.972 -9.329   1.00 86.58 347 A 1 
ATOM 2666 C CG    . ARG A 1 347 ? -4.626  -19.886 -10.093  1.00 77.05 347 A 1 
ATOM 2667 C CD    . ARG A 1 347 ? -5.439  -20.762 -9.140   1.00 76.89 347 A 1 
ATOM 2668 N NE    . ARG A 1 347 ? -5.027  -22.164 -9.173   1.00 68.49 347 A 1 
ATOM 2669 C CZ    . ARG A 1 347 ? -5.580  -23.156 -8.479   1.00 64.75 347 A 1 
ATOM 2670 N NH1   . ARG A 1 347 ? -6.510  -22.939 -7.598   1.00 58.38 347 A 1 
ATOM 2671 N NH2   . ARG A 1 347 ? -5.202  -24.390 -8.684   1.00 59.51 347 A 1 
ATOM 2672 N N     . TYR A 1 348 ? -1.269  -16.845 -8.862   1.00 87.77 348 A 1 
ATOM 2673 C CA    . TYR A 1 348 ? -0.676  -15.680 -8.207   1.00 86.09 348 A 1 
ATOM 2674 C C     . TYR A 1 348 ? -0.317  -14.591 -9.225   1.00 86.01 348 A 1 
ATOM 2675 O O     . TYR A 1 348 ? -0.720  -13.442 -9.033   1.00 85.72 348 A 1 
ATOM 2676 C CB    . TYR A 1 348 ? 0.547   -16.103 -7.386   1.00 84.77 348 A 1 
ATOM 2677 C CG    . TYR A 1 348 ? 1.367   -14.925 -6.916   1.00 81.98 348 A 1 
ATOM 2678 C CD1   . TYR A 1 348 ? 2.540   -14.542 -7.612   1.00 79.61 348 A 1 
ATOM 2679 C CD2   . TYR A 1 348 ? 0.945   -14.160 -5.821   1.00 78.68 348 A 1 
ATOM 2680 C CE1   . TYR A 1 348 ? 3.278   -13.436 -7.204   1.00 76.75 348 A 1 
ATOM 2681 C CE2   . TYR A 1 348 ? 1.684   -13.046 -5.405   1.00 75.98 348 A 1 
ATOM 2682 C CZ    . TYR A 1 348 ? 2.859   -12.686 -6.098   1.00 76.12 348 A 1 
ATOM 2683 O OH    . TYR A 1 348 ? 3.584   -11.586 -5.690   1.00 74.89 348 A 1 
ATOM 2684 N N     . LYS A 1 349 ? 0.363   -14.953 -10.321  1.00 87.96 349 A 1 
ATOM 2685 C CA    . LYS A 1 349 ? 0.724   -14.008 -11.393  1.00 86.88 349 A 1 
ATOM 2686 C C     . LYS A 1 349 ? -0.516  -13.363 -12.014  1.00 87.39 349 A 1 
ATOM 2687 O O     . LYS A 1 349 ? -0.535  -12.151 -12.233  1.00 86.01 349 A 1 
ATOM 2688 C CB    . LYS A 1 349 ? 1.579   -14.724 -12.461  1.00 85.59 349 A 1 
ATOM 2689 C CG    . LYS A 1 349 ? 3.016   -15.023 -11.989  1.00 77.36 349 A 1 
ATOM 2690 C CD    . LYS A 1 349 ? 3.847   -15.787 -13.043  1.00 73.30 349 A 1 
ATOM 2691 C CE    . LYS A 1 349 ? 5.280   -16.032 -12.533  1.00 64.87 349 A 1 
ATOM 2692 N NZ    . LYS A 1 349 ? 6.155   -16.786 -13.475  1.00 58.93 349 A 1 
ATOM 2693 N N     . GLU A 1 350 ? -1.575  -14.128 -12.229  1.00 88.70 350 A 1 
ATOM 2694 C CA    . GLU A 1 350 ? -2.843  -13.620 -12.749  1.00 87.73 350 A 1 
ATOM 2695 C C     . GLU A 1 350 ? -3.526  -12.659 -11.762  1.00 86.90 350 A 1 
ATOM 2696 O O     . GLU A 1 350 ? -3.857  -11.522 -12.108  1.00 84.30 350 A 1 
ATOM 2697 C CB    . GLU A 1 350 ? -3.736  -14.820 -13.084  1.00 87.92 350 A 1 
ATOM 2698 C CG    . GLU A 1 350 ? -4.963  -14.395 -13.881  1.00 75.49 350 A 1 
ATOM 2699 C CD    . GLU A 1 350 ? -5.876  -15.578 -14.240  1.00 67.66 350 A 1 
ATOM 2700 O OE1   . GLU A 1 350 ? -6.749  -15.368 -15.103  1.00 62.14 350 A 1 
ATOM 2701 O OE2   . GLU A 1 350 ? -5.708  -16.655 -13.631  1.00 63.99 350 A 1 
ATOM 2702 N N     . LYS A 1 351 ? -3.640  -13.045 -10.488  1.00 85.45 351 A 1 
ATOM 2703 C CA    . LYS A 1 351 ? -4.180  -12.173 -9.440   1.00 83.74 351 A 1 
ATOM 2704 C C     . LYS A 1 351 ? -3.343  -10.915 -9.233   1.00 84.08 351 A 1 
ATOM 2705 O O     . LYS A 1 351 ? -3.900  -9.861  -8.914   1.00 82.72 351 A 1 
ATOM 2706 C CB    . LYS A 1 351 ? -4.310  -12.942 -8.123   1.00 81.63 351 A 1 
ATOM 2707 C CG    . LYS A 1 351 ? -5.500  -13.911 -8.137   1.00 71.06 351 A 1 
ATOM 2708 C CD    . LYS A 1 351 ? -5.558  -14.719 -6.838   1.00 68.47 351 A 1 
ATOM 2709 C CE    . LYS A 1 351 ? -6.728  -15.686 -6.898   1.00 59.00 351 A 1 
ATOM 2710 N NZ    . LYS A 1 351 ? -6.844  -16.498 -5.666   1.00 55.33 351 A 1 
ATOM 2711 N N     . LYS A 1 352 ? -2.026  -10.990 -9.405   1.00 87.10 352 A 1 
ATOM 2712 C CA    . LYS A 1 352 ? -1.136  -9.831  -9.306   1.00 86.76 352 A 1 
ATOM 2713 C C     . LYS A 1 352 ? -1.497  -8.759  -10.331  1.00 87.16 352 A 1 
ATOM 2714 O O     . LYS A 1 352 ? -1.531  -7.585  -9.973   1.00 85.45 352 A 1 
ATOM 2715 C CB    . LYS A 1 352 ? 0.327   -10.288 -9.430   1.00 84.75 352 A 1 
ATOM 2716 C CG    . LYS A 1 352 ? 1.349   -9.154  -9.239   1.00 76.50 352 A 1 
ATOM 2717 C CD    . LYS A 1 352 ? 2.783   -9.684  -9.414   1.00 73.92 352 A 1 
ATOM 2718 C CE    . LYS A 1 352 ? 3.818   -8.563  -9.356   1.00 63.97 352 A 1 
ATOM 2719 N NZ    . LYS A 1 352 ? 5.195   -9.045  -9.673   1.00 59.35 352 A 1 
ATOM 2720 N N     . LYS A 1 353 ? -1.846  -9.148  -11.560  1.00 88.03 353 A 1 
ATOM 2721 C CA    . LYS A 1 353 ? -2.289  -8.221  -12.612  1.00 88.10 353 A 1 
ATOM 2722 C C     . LYS A 1 353 ? -3.609  -7.522  -12.264  1.00 88.25 353 A 1 
ATOM 2723 O O     . LYS A 1 353 ? -3.790  -6.357  -12.595  1.00 86.19 353 A 1 
ATOM 2724 C CB    . LYS A 1 353 ? -2.430  -8.966  -13.957  1.00 87.31 353 A 1 
ATOM 2725 C CG    . LYS A 1 353 ? -1.097  -9.487  -14.526  1.00 77.79 353 A 1 
ATOM 2726 C CD    . LYS A 1 353 ? -1.334  -10.268 -15.827  1.00 73.96 353 A 1 
ATOM 2727 C CE    . LYS A 1 353 ? -0.045  -10.831 -16.403  1.00 64.04 353 A 1 
ATOM 2728 N NZ    . LYS A 1 353 ? -0.255  -11.566 -17.686  1.00 58.66 353 A 1 
ATOM 2729 N N     . SER A 1 354 ? -4.505  -8.204  -11.558  1.00 88.44 354 A 1 
ATOM 2730 C CA    . SER A 1 354 ? -5.799  -7.653  -11.159  1.00 87.79 354 A 1 
ATOM 2731 C C     . SER A 1 354 ? -5.791  -6.864  -9.837   1.00 88.09 354 A 1 
ATOM 2732 O O     . SER A 1 354 ? -6.842  -6.406  -9.384   1.00 84.12 354 A 1 
ATOM 2733 C CB    . SER A 1 354 ? -6.857  -8.765  -11.139  1.00 86.18 354 A 1 
ATOM 2734 O OG    . SER A 1 354 ? -6.622  -9.681  -10.085  1.00 73.69 354 A 1 
ATOM 2735 N N     . ARG A 1 355 ? -4.643  -6.693  -9.194   1.00 85.92 355 A 1 
ATOM 2736 C CA    . ARG A 1 355 ? -4.536  -5.934  -7.943   1.00 84.78 355 A 1 
ATOM 2737 C C     . ARG A 1 355 ? -4.847  -4.457  -8.188   1.00 85.26 355 A 1 
ATOM 2738 O O     . ARG A 1 355 ? -4.166  -3.783  -8.948   1.00 82.60 355 A 1 
ATOM 2739 C CB    . ARG A 1 355 ? -3.149  -6.088  -7.293   1.00 82.52 355 A 1 
ATOM 2740 C CG    . ARG A 1 355 ? -2.925  -7.471  -6.656   1.00 76.04 355 A 1 
ATOM 2741 C CD    . ARG A 1 355 ? -1.521  -7.615  -6.053   1.00 75.41 355 A 1 
ATOM 2742 N NE    . ARG A 1 355 ? -1.293  -8.966  -5.510   1.00 68.20 355 A 1 
ATOM 2743 C CZ    . ARG A 1 355 ? -0.243  -9.386  -4.789   1.00 64.96 355 A 1 
ATOM 2744 N NH1   . ARG A 1 355 ? 0.755   -8.608  -4.489   1.00 59.50 355 A 1 
ATOM 2745 N NH2   . ARG A 1 355 ? -0.182  -10.605 -4.362   1.00 57.98 355 A 1 
ATOM 2746 N N     . LYS A 1 356 ? -5.837  -3.936  -7.468   1.00 84.97 356 A 1 
ATOM 2747 C CA    . LYS A 1 356 ? -6.167  -2.519  -7.435   1.00 84.65 356 A 1 
ATOM 2748 C C     . LYS A 1 356 ? -5.499  -1.892  -6.212   1.00 85.07 356 A 1 
ATOM 2749 O O     . LYS A 1 356 ? -5.852  -2.212  -5.083   1.00 81.06 356 A 1 
ATOM 2750 C CB    . LYS A 1 356 ? -7.694  -2.318  -7.440   1.00 81.51 356 A 1 
ATOM 2751 C CG    . LYS A 1 356 ? -8.328  -2.861  -8.734   1.00 70.91 356 A 1 
ATOM 2752 C CD    . LYS A 1 356 ? -9.830  -2.570  -8.809   1.00 66.49 356 A 1 
ATOM 2753 C CE    . LYS A 1 356 ? -10.396 -3.141  -10.115  1.00 57.36 356 A 1 
ATOM 2754 N NZ    . LYS A 1 356 ? -11.822 -2.819  -10.315  1.00 49.72 356 A 1 
ATOM 2755 N N     . PHE A 1 357 ? -4.533  -1.007  -6.459   1.00 86.05 357 A 1 
ATOM 2756 C CA    . PHE A 1 357 ? -3.802  -0.303  -5.400   1.00 85.41 357 A 1 
ATOM 2757 C C     . PHE A 1 357 ? -4.484  0.999   -4.967   1.00 86.49 357 A 1 
ATOM 2758 O O     . PHE A 1 357 ? -4.115  1.604   -3.954   1.00 83.55 357 A 1 
ATOM 2759 C CB    . PHE A 1 357 ? -2.366  -0.056  -5.869   1.00 82.82 357 A 1 
ATOM 2760 C CG    . PHE A 1 357 ? -1.599  -1.334  -6.135   1.00 79.06 357 A 1 
ATOM 2761 C CD1   . PHE A 1 357 ? -1.164  -2.131  -5.065   1.00 74.09 357 A 1 
ATOM 2762 C CD2   . PHE A 1 357 ? -1.323  -1.737  -7.451   1.00 74.60 357 A 1 
ATOM 2763 C CE1   . PHE A 1 357 ? -0.458  -3.317  -5.303   1.00 70.21 357 A 1 
ATOM 2764 C CE2   . PHE A 1 357 ? -0.614  -2.923  -7.699   1.00 70.61 357 A 1 
ATOM 2765 C CZ    . PHE A 1 357 ? -0.170  -3.720  -6.616   1.00 70.98 357 A 1 
ATOM 2766 N N     . GLU A 1 358 ? -5.501  1.410   -5.691   1.00 85.60 358 A 1 
ATOM 2767 C CA    . GLU A 1 358 ? -6.313  2.561   -5.337   1.00 86.32 358 A 1 
ATOM 2768 C C     . GLU A 1 358 ? -7.063  2.331   -4.022   1.00 87.00 358 A 1 
ATOM 2769 O O     . GLU A 1 358 ? -7.417  1.217   -3.633   1.00 84.49 358 A 1 
ATOM 2770 C CB    . GLU A 1 358 ? -7.298  2.887   -6.458   1.00 84.33 358 A 1 
ATOM 2771 C CG    . GLU A 1 358 ? -6.585  3.327   -7.741   1.00 72.07 358 A 1 
ATOM 2772 C CD    . GLU A 1 358 ? -7.561  3.688   -8.872   1.00 65.07 358 A 1 
ATOM 2773 O OE1   . GLU A 1 358 ? -7.063  4.051   -9.954   1.00 57.48 358 A 1 
ATOM 2774 O OE2   . GLU A 1 358 ? -8.785  3.588   -8.644   1.00 57.08 358 A 1 
ATOM 2775 N N     . LYS A 1 359 ? -7.346  3.438   -3.326   1.00 86.10 359 A 1 
ATOM 2776 C CA    . LYS A 1 359 ? -8.068  3.377   -2.065   1.00 86.70 359 A 1 
ATOM 2777 C C     . LYS A 1 359 ? -9.513  2.924   -2.311   1.00 88.05 359 A 1 
ATOM 2778 O O     . LYS A 1 359 ? -10.351 3.714   -2.730   1.00 85.90 359 A 1 
ATOM 2779 C CB    . LYS A 1 359 ? -7.995  4.729   -1.352   1.00 83.58 359 A 1 
ATOM 2780 C CG    . LYS A 1 359 ? -8.671  4.678   0.027    1.00 74.91 359 A 1 
ATOM 2781 C CD    . LYS A 1 359 ? -8.620  6.044   0.701    1.00 70.54 359 A 1 
ATOM 2782 C CE    . LYS A 1 359 ? -9.364  5.987   2.045    1.00 60.82 359 A 1 
ATOM 2783 N NZ    . LYS A 1 359 ? -9.442  7.318   2.680    1.00 55.00 359 A 1 
ATOM 2784 N N     . THR A 1 360 ? -9.812  1.700   -1.914   1.00 88.04 360 A 1 
ATOM 2785 C CA    . THR A 1 360 ? -11.174 1.174   -1.932   1.00 88.07 360 A 1 
ATOM 2786 C C     . THR A 1 360 ? -11.804 1.252   -0.540   1.00 89.45 360 A 1 
ATOM 2787 O O     . THR A 1 360 ? -11.176 0.979   0.480    1.00 87.25 360 A 1 
ATOM 2788 C CB    . THR A 1 360 ? -11.213 -0.258  -2.494   1.00 85.50 360 A 1 
ATOM 2789 O OG1   . THR A 1 360 ? -10.404 -1.119  -1.744   1.00 72.90 360 A 1 
ATOM 2790 C CG2   . THR A 1 360 ? -10.737 -0.306  -3.947   1.00 71.47 360 A 1 
ATOM 2791 N N     . THR A 1 361 ? -13.069 1.671   -0.468   1.00 88.84 361 A 1 
ATOM 2792 C CA    . THR A 1 361 ? -13.846 1.660   0.774    1.00 89.28 361 A 1 
ATOM 2793 C C     . THR A 1 361 ? -14.495 0.294   0.929    1.00 89.16 361 A 1 
ATOM 2794 O O     . THR A 1 361 ? -15.391 -0.050  0.169    1.00 86.24 361 A 1 
ATOM 2795 C CB    . THR A 1 361 ? -14.903 2.775   0.788    1.00 88.51 361 A 1 
ATOM 2796 O OG1   . THR A 1 361 ? -14.271 4.024   0.620    1.00 80.85 361 A 1 
ATOM 2797 C CG2   . THR A 1 361 ? -15.656 2.829   2.121    1.00 80.33 361 A 1 
ATOM 2798 N N     . ARG A 1 362 ? -14.075 -0.474  1.931    1.00 90.00 362 A 1 
ATOM 2799 C CA    . ARG A 1 362 ? -14.621 -1.815  2.171    1.00 88.07 362 A 1 
ATOM 2800 C C     . ARG A 1 362 ? -16.020 -1.793  2.787    1.00 88.94 362 A 1 
ATOM 2801 O O     . ARG A 1 362 ? -16.829 -2.682  2.523    1.00 86.37 362 A 1 
ATOM 2802 C CB    . ARG A 1 362 ? -13.673 -2.625  3.079    1.00 85.58 362 A 1 
ATOM 2803 C CG    . ARG A 1 362 ? -12.312 -2.911  2.426    1.00 77.89 362 A 1 
ATOM 2804 C CD    . ARG A 1 362 ? -11.461 -3.802  3.336    1.00 74.73 362 A 1 
ATOM 2805 N NE    . ARG A 1 362 ? -10.141 -4.074  2.755    1.00 68.64 362 A 1 
ATOM 2806 C CZ    . ARG A 1 362 ? -9.210  -4.865  3.260    1.00 63.64 362 A 1 
ATOM 2807 N NH1   . ARG A 1 362 ? -9.384  -5.506  4.389    1.00 58.75 362 A 1 
ATOM 2808 N NH2   . ARG A 1 362 ? -8.065  -5.025  2.651    1.00 58.12 362 A 1 
ATOM 2809 N N     . TYR A 1 363 ? -16.290 -0.797  3.621    1.00 87.69 363 A 1 
ATOM 2810 C CA    . TYR A 1 363 ? -17.543 -0.692  4.365    1.00 88.51 363 A 1 
ATOM 2811 C C     . TYR A 1 363 ? -18.145 0.707   4.171    1.00 89.97 363 A 1 
ATOM 2812 O O     . TYR A 1 363 ? -17.715 1.671   4.813    1.00 89.15 363 A 1 
ATOM 2813 C CB    . TYR A 1 363 ? -17.294 -0.997  5.841    1.00 87.01 363 A 1 
ATOM 2814 C CG    . TYR A 1 363 ? -16.683 -2.357  6.113    1.00 84.17 363 A 1 
ATOM 2815 C CD1   . TYR A 1 363 ? -17.453 -3.528  6.027    1.00 81.32 363 A 1 
ATOM 2816 C CD2   . TYR A 1 363 ? -15.323 -2.468  6.457    1.00 81.07 363 A 1 
ATOM 2817 C CE1   . TYR A 1 363 ? -16.886 -4.789  6.266    1.00 80.19 363 A 1 
ATOM 2818 C CE2   . TYR A 1 363 ? -14.738 -3.720  6.703    1.00 78.70 363 A 1 
ATOM 2819 C CZ    . TYR A 1 363 ? -15.533 -4.882  6.612    1.00 80.52 363 A 1 
ATOM 2820 O OH    . TYR A 1 363 ? -14.968 -6.131  6.850    1.00 77.90 363 A 1 
ATOM 2821 N N     . ALA A 1 364 ? -19.171 0.807   3.339    1.00 91.32 364 A 1 
ATOM 2822 C CA    . ALA A 1 364 ? -19.870 2.061   3.069    1.00 91.24 364 A 1 
ATOM 2823 C C     . ALA A 1 364 ? -20.521 2.658   4.326    1.00 91.79 364 A 1 
ATOM 2824 O O     . ALA A 1 364 ? -20.434 3.865   4.559    1.00 89.94 364 A 1 
ATOM 2825 C CB    . ALA A 1 364 ? -20.917 1.812   1.972    1.00 89.85 364 A 1 
ATOM 2826 N N     . THR A 1 365 ? -21.073 1.815   5.213    1.00 91.54 365 A 1 
ATOM 2827 C CA    . THR A 1 365 ? -21.670 2.253   6.486    1.00 90.76 365 A 1 
ATOM 2828 C C     . THR A 1 365 ? -20.655 2.926   7.403    1.00 91.43 365 A 1 
ATOM 2829 O O     . THR A 1 365 ? -20.942 3.970   7.994    1.00 89.94 365 A 1 
ATOM 2830 C CB    . THR A 1 365 ? -22.302 1.061   7.214    1.00 88.79 365 A 1 
ATOM 2831 O OG1   . THR A 1 365 ? -21.355 0.018   7.347    1.00 77.80 365 A 1 
ATOM 2832 C CG2   . THR A 1 365 ? -23.502 0.485   6.456    1.00 74.97 365 A 1 
ATOM 2833 N N     . ARG A 1 366 ? -19.423 2.414   7.482    1.00 90.39 366 A 1 
ATOM 2834 C CA    . ARG A 1 366 ? -18.348 3.022   8.277    1.00 90.08 366 A 1 
ATOM 2835 C C     . ARG A 1 366 ? -17.876 4.343   7.681    1.00 91.01 366 A 1 
ATOM 2836 O O     . ARG A 1 366 ? -17.528 5.250   8.435    1.00 89.52 366 A 1 
ATOM 2837 C CB    . ARG A 1 366 ? -17.152 2.080   8.417    1.00 89.02 366 A 1 
ATOM 2838 C CG    . ARG A 1 366 ? -17.467 0.847   9.269    1.00 83.75 366 A 1 
ATOM 2839 C CD    . ARG A 1 366 ? -16.186 0.051   9.525    1.00 82.69 366 A 1 
ATOM 2840 N NE    . ARG A 1 366 ? -16.448 -1.169  10.289   1.00 78.84 366 A 1 
ATOM 2841 C CZ    . ARG A 1 366 ? -15.538 -1.994  10.804   1.00 77.95 366 A 1 
ATOM 2842 N NH1   . ARG A 1 366 ? -14.258 -1.756  10.672   1.00 68.97 366 A 1 
ATOM 2843 N NH2   . ARG A 1 366 ? -15.903 -3.058  11.454   1.00 71.75 366 A 1 
ATOM 2844 N N     . LYS A 1 367 ? -17.860 4.454   6.355    1.00 90.85 367 A 1 
ATOM 2845 C CA    . LYS A 1 367 ? -17.541 5.706   5.671    1.00 91.67 367 A 1 
ATOM 2846 C C     . LYS A 1 367 ? -18.588 6.767   6.000    1.00 91.90 367 A 1 
ATOM 2847 O O     . LYS A 1 367 ? -18.217 7.828   6.490    1.00 91.09 367 A 1 
ATOM 2848 C CB    . LYS A 1 367 ? -17.399 5.467   4.164    1.00 91.29 367 A 1 
ATOM 2849 C CG    . LYS A 1 367 ? -17.043 6.770   3.426    1.00 89.91 367 A 1 
ATOM 2850 C CD    . LYS A 1 367 ? -17.000 6.611   1.903    1.00 86.99 367 A 1 
ATOM 2851 C CE    . LYS A 1 367 ? -16.861 8.005   1.308    1.00 80.46 367 A 1 
ATOM 2852 N NZ    . LYS A 1 367 ? -17.035 8.047   -0.161   1.00 75.08 367 A 1 
ATOM 2853 N N     . ALA A 1 368 ? -19.859 6.463   5.825    1.00 92.67 368 A 1 
ATOM 2854 C CA    . ALA A 1 368 ? -20.953 7.385   6.122    1.00 91.93 368 A 1 
ATOM 2855 C C     . ALA A 1 368 ? -20.934 7.852   7.587    1.00 92.19 368 A 1 
ATOM 2856 O O     . ALA A 1 368 ? -21.016 9.050   7.864    1.00 90.55 368 A 1 
ATOM 2857 C CB    . ALA A 1 368 ? -22.279 6.691   5.771    1.00 90.76 368 A 1 
ATOM 2858 N N     . TYR A 1 369 ? -20.717 6.936   8.539    1.00 91.56 369 A 1 
ATOM 2859 C CA    . TYR A 1 369 ? -20.579 7.293   9.951    1.00 90.89 369 A 1 
ATOM 2860 C C     . TYR A 1 369 ? -19.353 8.182   10.223   1.00 91.44 369 A 1 
ATOM 2861 O O     . TYR A 1 369 ? -19.444 9.146   10.977   1.00 90.92 369 A 1 
ATOM 2862 C CB    . TYR A 1 369 ? -20.522 6.018   10.790   1.00 89.79 369 A 1 
ATOM 2863 C CG    . TYR A 1 369 ? -20.447 6.296   12.278   1.00 86.65 369 A 1 
ATOM 2864 C CD1   . TYR A 1 369 ? -19.230 6.177   12.968   1.00 82.41 369 A 1 
ATOM 2865 C CD2   . TYR A 1 369 ? -21.595 6.719   12.972   1.00 80.49 369 A 1 
ATOM 2866 C CE1   . TYR A 1 369 ? -19.162 6.467   14.338   1.00 78.70 369 A 1 
ATOM 2867 C CE2   . TYR A 1 369 ? -21.544 7.012   14.336   1.00 77.71 369 A 1 
ATOM 2868 C CZ    . TYR A 1 369 ? -20.317 6.886   15.016   1.00 78.80 369 A 1 
ATOM 2869 O OH    . TYR A 1 369 ? -20.249 7.177   16.377   1.00 76.97 369 A 1 
ATOM 2870 N N     . ALA A 1 370 ? -18.214 7.905   9.603    1.00 92.66 370 A 1 
ATOM 2871 C CA    . ALA A 1 370 ? -17.008 8.715   9.763    1.00 92.43 370 A 1 
ATOM 2872 C C     . ALA A 1 370 ? -17.148 10.116  9.164    1.00 92.54 370 A 1 
ATOM 2873 O O     . ALA A 1 370 ? -16.499 11.046  9.650    1.00 90.89 370 A 1 
ATOM 2874 C CB    . ALA A 1 370 ? -15.817 7.979   9.134    1.00 91.54 370 A 1 
ATOM 2875 N N     . GLU A 1 371 ? -17.945 10.291  8.124    1.00 92.33 371 A 1 
ATOM 2876 C CA    . GLU A 1 371 ? -18.247 11.587  7.510    1.00 91.43 371 A 1 
ATOM 2877 C C     . GLU A 1 371 ? -19.194 12.417  8.387    1.00 91.25 371 A 1 
ATOM 2878 O O     . GLU A 1 371 ? -18.932 13.602  8.597    1.00 89.59 371 A 1 
ATOM 2879 C CB    . GLU A 1 371 ? -18.819 11.375  6.096    1.00 90.63 371 A 1 
ATOM 2880 C CG    . GLU A 1 371 ? -17.719 10.942  5.113    1.00 83.71 371 A 1 
ATOM 2881 C CD    . GLU A 1 371 ? -18.213 10.473  3.730    1.00 79.80 371 A 1 
ATOM 2882 O OE1   . GLU A 1 371 ? -17.341 10.273  2.844    1.00 75.93 371 A 1 
ATOM 2883 O OE2   . GLU A 1 371 ? -19.424 10.248  3.555    1.00 75.54 371 A 1 
ATOM 2884 N N     . ALA A 1 372 ? -20.216 11.791  8.958    1.00 91.93 372 A 1 
ATOM 2885 C CA    . ALA A 1 372 ? -21.186 12.456  9.826    1.00 90.63 372 A 1 
ATOM 2886 C C     . ALA A 1 372 ? -20.660 12.741  11.250   1.00 90.97 372 A 1 
ATOM 2887 O O     . ALA A 1 372 ? -21.230 13.563  11.967   1.00 88.22 372 A 1 
ATOM 2888 C CB    . ALA A 1 372 ? -22.448 11.592  9.875    1.00 88.53 372 A 1 
ATOM 2889 N N     . ARG A 1 373 ? -19.589 12.070  11.689   1.00 91.34 373 A 1 
ATOM 2890 C CA    . ARG A 1 373 ? -19.089 12.197  13.062   1.00 91.29 373 A 1 
ATOM 2891 C C     . ARG A 1 373 ? -18.447 13.567  13.305   1.00 91.63 373 A 1 
ATOM 2892 O O     . ARG A 1 373 ? -17.604 13.979  12.508   1.00 90.19 373 A 1 
ATOM 2893 C CB    . ARG A 1 373 ? -18.127 11.043  13.363   1.00 89.97 373 A 1 
ATOM 2894 C CG    . ARG A 1 373 ? -17.770 11.000  14.851   1.00 84.60 373 A 1 
ATOM 2895 C CD    . ARG A 1 373 ? -16.928 9.773   15.170   1.00 82.99 373 A 1 
ATOM 2896 N NE    . ARG A 1 373 ? -16.642 9.719   16.608   1.00 79.38 373 A 1 
ATOM 2897 C CZ    . ARG A 1 373 ? -16.073 8.726   17.261   1.00 77.62 373 A 1 
ATOM 2898 N NH1   . ARG A 1 373 ? -15.666 7.658   16.644   1.00 71.38 373 A 1 
ATOM 2899 N NH2   . ARG A 1 373 ? -15.907 8.806   18.553   1.00 71.89 373 A 1 
ATOM 2900 N N     . PRO A 1 374 ? -18.769 14.255  14.452   1.00 90.76 374 A 1 
ATOM 2901 C CA    . PRO A 1 374 ? -18.139 15.515  14.805   1.00 90.33 374 A 1 
ATOM 2902 C C     . PRO A 1 374 ? -16.628 15.354  14.979   1.00 91.11 374 A 1 
ATOM 2903 O O     . PRO A 1 374 ? -16.128 14.292  15.377   1.00 89.65 374 A 1 
ATOM 2904 C CB    . PRO A 1 374 ? -18.840 15.996  16.084   1.00 87.99 374 A 1 
ATOM 2905 C CG    . PRO A 1 374 ? -19.372 14.714  16.701   1.00 83.93 374 A 1 
ATOM 2906 C CD    . PRO A 1 374 ? -19.718 13.862  15.485   1.00 87.02 374 A 1 
ATOM 2907 N N     . ARG A 1 375 ? -15.879 16.410  14.631   1.00 90.50 375 A 1 
ATOM 2908 C CA    . ARG A 1 375 ? -14.409 16.434  14.675   1.00 90.47 375 A 1 
ATOM 2909 C C     . ARG A 1 375 ? -13.912 17.717  15.326   1.00 90.42 375 A 1 
ATOM 2910 O O     . ARG A 1 375 ? -14.347 18.797  14.950   1.00 88.20 375 A 1 
ATOM 2911 C CB    . ARG A 1 375 ? -13.818 16.310  13.266   1.00 89.25 375 A 1 
ATOM 2912 C CG    . ARG A 1 375 ? -14.139 14.988  12.555   1.00 85.96 375 A 1 
ATOM 2913 C CD    . ARG A 1 375 ? -13.379 14.930  11.225   1.00 87.30 375 A 1 
ATOM 2914 N NE    . ARG A 1 375 ? -13.629 13.672  10.476   1.00 86.09 375 A 1 
ATOM 2915 C CZ    . ARG A 1 375 ? -14.460 13.510  9.467    1.00 88.01 375 A 1 
ATOM 2916 N NH1   . ARG A 1 375 ? -15.206 14.477  9.008    1.00 78.65 375 A 1 
ATOM 2917 N NH2   . ARG A 1 375 ? -14.558 12.368  8.879    1.00 83.05 375 A 1 
ATOM 2918 N N     . ILE A 1 376 ? -12.921 17.599  16.200   1.00 90.08 376 A 1 
ATOM 2919 C CA    . ILE A 1 376 ? -12.171 18.711  16.794   1.00 89.21 376 A 1 
ATOM 2920 C C     . ILE A 1 376 ? -10.776 18.698  16.170   1.00 89.49 376 A 1 
ATOM 2921 O O     . ILE A 1 376 ? -10.052 17.702  16.279   1.00 87.25 376 A 1 
ATOM 2922 C CB    . ILE A 1 376 ? -12.149 18.598  18.331   1.00 87.18 376 A 1 
ATOM 2923 C CG1   . ILE A 1 376 ? -13.580 18.649  18.907   1.00 80.09 376 A 1 
ATOM 2924 C CG2   . ILE A 1 376 ? -11.274 19.716  18.922   1.00 78.97 376 A 1 
ATOM 2925 C CD1   . ILE A 1 376 ? -13.674 18.267  20.386   1.00 73.53 376 A 1 
ATOM 2926 N N     . LYS A 1 377 ? -10.404 19.758  15.449   1.00 89.72 377 A 1 
ATOM 2927 C CA    . LYS A 1 377 ? -9.112  19.867  14.744   1.00 90.09 377 A 1 
ATOM 2928 C C     . LYS A 1 377 ? -8.775  18.610  13.910   1.00 90.63 377 A 1 
ATOM 2929 O O     . LYS A 1 377 ? -7.653  18.104  13.922   1.00 87.76 377 A 1 
ATOM 2930 C CB    . LYS A 1 377 ? -7.997  20.249  15.741   1.00 88.88 377 A 1 
ATOM 2931 C CG    . LYS A 1 377 ? -8.257  21.602  16.440   1.00 84.08 377 A 1 
ATOM 2932 C CD    . LYS A 1 377 ? -7.154  21.948  17.464   1.00 76.68 377 A 1 
ATOM 2933 C CE    . LYS A 1 377 ? -7.499  23.283  18.121   1.00 69.05 377 A 1 
ATOM 2934 N NZ    . LYS A 1 377 ? -6.539  23.693  19.181   1.00 60.37 377 A 1 
ATOM 2935 N N     . GLY A 1 378 ? -9.771  18.085  13.218   1.00 90.08 378 A 1 
ATOM 2936 C CA    . GLY A 1 378 ? -9.656  16.913  12.348   1.00 89.95 378 A 1 
ATOM 2937 C C     . GLY A 1 378 ? -9.693  15.544  13.047   1.00 90.89 378 A 1 
ATOM 2938 O O     . GLY A 1 378 ? -9.860  14.534  12.377   1.00 88.36 378 A 1 
ATOM 2939 N N     . ARG A 1 379 ? -9.585  15.502  14.391   1.00 91.88 379 A 1 
ATOM 2940 C CA    . ARG A 1 379 ? -9.738  14.273  15.171   1.00 91.70 379 A 1 
ATOM 2941 C C     . ARG A 1 379 ? -11.211 14.018  15.473   1.00 92.42 379 A 1 
ATOM 2942 O O     . ARG A 1 379 ? -11.972 14.958  15.621   1.00 90.33 379 A 1 
ATOM 2943 C CB    . ARG A 1 379 ? -8.932  14.355  16.469   1.00 90.32 379 A 1 
ATOM 2944 C CG    . ARG A 1 379 ? -7.432  14.533  16.213   1.00 83.77 379 A 1 
ATOM 2945 C CD    . ARG A 1 379 ? -6.672  14.526  17.531   1.00 83.02 379 A 1 
ATOM 2946 N NE    . ARG A 1 379 ? -5.227  14.709  17.310   1.00 77.52 379 A 1 
ATOM 2947 C CZ    . ARG A 1 379 ? -4.297  14.738  18.256   1.00 73.61 379 A 1 
ATOM 2948 N NH1   . ARG A 1 379 ? -4.606  14.585  19.513   1.00 65.38 379 A 1 
ATOM 2949 N NH2   . ARG A 1 379 ? -3.052  14.920  17.933   1.00 66.70 379 A 1 
ATOM 2950 N N     . PHE A 1 380 ? -11.593 12.763  15.616   1.00 92.12 380 A 1 
ATOM 2951 C CA    . PHE A 1 380 ? -12.945 12.441  16.059   1.00 91.61 380 A 1 
ATOM 2952 C C     . PHE A 1 380 ? -13.160 12.923  17.492   1.00 91.02 380 A 1 
ATOM 2953 O O     . PHE A 1 380 ? -12.406 12.528  18.385   1.00 88.97 380 A 1 
ATOM 2954 C CB    . PHE A 1 380 ? -13.202 10.938  15.955   1.00 91.64 380 A 1 
ATOM 2955 C CG    . PHE A 1 380 ? -13.176 10.393  14.547   1.00 91.59 380 A 1 
ATOM 2956 C CD1   . PHE A 1 380 ? -14.089 10.859  13.595   1.00 89.49 380 A 1 
ATOM 2957 C CD2   . PHE A 1 380 ? -12.263 9.393   14.179   1.00 89.32 380 A 1 
ATOM 2958 C CE1   . PHE A 1 380 ? -14.084 10.353  12.288   1.00 89.15 380 A 1 
ATOM 2959 C CE2   . PHE A 1 380 ? -12.253 8.874   12.879   1.00 88.48 380 A 1 
ATOM 2960 C CZ    . PHE A 1 380 ? -13.167 9.357   11.922   1.00 90.15 380 A 1 
ATOM 2961 N N     . ALA A 1 381 ? -14.185 13.737  17.704   1.00 90.25 381 A 1 
ATOM 2962 C CA    . ALA A 1 381 ? -14.613 14.148  19.030   1.00 89.21 381 A 1 
ATOM 2963 C C     . ALA A 1 381 ? -15.448 13.037  19.680   1.00 88.31 381 A 1 
ATOM 2964 O O     . ALA A 1 381 ? -16.140 12.273  18.989   1.00 84.85 381 A 1 
ATOM 2965 C CB    . ALA A 1 381 ? -15.391 15.457  18.919   1.00 86.89 381 A 1 
ATOM 2966 N N     . LYS A 1 382 ? -15.403 12.957  21.025   1.00 87.54 382 A 1 
ATOM 2967 C CA    . LYS A 1 382 ? -16.405 12.191  21.754   1.00 85.87 382 A 1 
ATOM 2968 C C     . LYS A 1 382 ? -17.731 12.934  21.698   1.00 84.09 382 A 1 
ATOM 2969 O O     . LYS A 1 382 ? -17.768 14.140  21.520   1.00 78.03 382 A 1 
ATOM 2970 C CB    . LYS A 1 382 ? -15.988 11.961  23.206   1.00 81.57 382 A 1 
ATOM 2971 C CG    . LYS A 1 382 ? -14.758 11.058  23.354   1.00 71.50 382 A 1 
ATOM 2972 C CD    . LYS A 1 382 ? -14.488 10.898  24.852   1.00 66.97 382 A 1 
ATOM 2973 C CE    . LYS A 1 382 ? -13.223 10.123  25.154   1.00 57.77 382 A 1 
ATOM 2974 N NZ    . LYS A 1 382 ? -12.920 10.224  26.598   1.00 51.09 382 A 1 
ATOM 2975 N N     . ARG A 1 383 ? -18.828 12.200  21.884   1.00 82.74 383 A 1 
ATOM 2976 C CA    . ARG A 1 383 ? -20.161 12.797  21.840   1.00 79.95 383 A 1 
ATOM 2977 C C     . ARG A 1 383 ? -20.360 13.795  22.984   1.00 78.94 383 A 1 
ATOM 2978 O O     . ARG A 1 383 ? -20.843 14.891  22.734   1.00 72.23 383 A 1 
ATOM 2979 C CB    . ARG A 1 383 ? -21.212 11.676  21.832   1.00 74.17 383 A 1 
ATOM 2980 C CG    . ARG A 1 383 ? -22.506 12.121  21.154   1.00 62.93 383 A 1 
ATOM 2981 C CD    . ARG A 1 383 ? -23.490 10.955  21.109   1.00 60.92 383 A 1 
ATOM 2982 N NE    . ARG A 1 383 ? -24.665 11.263  20.288   1.00 53.37 383 A 1 
ATOM 2983 C CZ    . ARG A 1 383 ? -25.689 10.462  20.045   1.00 48.91 383 A 1 
ATOM 2984 N NH1   . ARG A 1 383 ? -25.740 9.255   20.551   1.00 47.25 383 A 1 
ATOM 2985 N NH2   . ARG A 1 383 ? -26.670 10.859  19.303   1.00 44.70 383 A 1 
ATOM 2986 N N     . SER A 1 384 ? -19.897 13.463  24.199   1.00 77.87 384 A 1 
ATOM 2987 C CA    . SER A 1 384 ? -19.875 14.345  25.367   1.00 78.04 384 A 1 
ATOM 2988 C C     . SER A 1 384 ? -19.044 15.598  25.141   1.00 78.40 384 A 1 
ATOM 2989 O O     . SER A 1 384 ? -19.464 16.704  25.455   1.00 71.21 384 A 1 
ATOM 2990 C CB    . SER A 1 384 ? -19.285 13.592  26.559   1.00 71.63 384 A 1 
ATOM 2991 O OG    . SER A 1 384 ? -18.017 13.039  26.241   1.00 62.03 384 A 1 
ATOM 2992 N N     . ASP A 1 385 ? -17.861 15.441  24.560   1.00 71.01 385 A 1 
ATOM 2993 C CA    . ASP A 1 385 ? -16.902 16.527  24.407   1.00 70.72 385 A 1 
ATOM 2994 C C     . ASP A 1 385 ? -17.374 17.507  23.327   1.00 70.05 385 A 1 
ATOM 2995 O O     . ASP A 1 385 ? -17.093 18.697  23.404   1.00 66.52 385 A 1 
ATOM 2996 C CB    . ASP A 1 385 ? -15.505 15.973  24.068   1.00 66.01 385 A 1 
ATOM 2997 C CG    . ASP A 1 385 ? -14.956 14.881  25.018   1.00 57.81 385 A 1 
ATOM 2998 O OD1   . ASP A 1 385 ? -15.612 14.552  26.031   1.00 53.19 385 A 1 
ATOM 2999 O OD2   . ASP A 1 385 ? -13.921 14.268  24.661   1.00 52.19 385 A 1 
ATOM 3000 N N     . ALA A 1 386 ? -18.112 17.042  22.352   1.00 65.93 386 A 1 
ATOM 3001 C CA    . ALA A 1 386 ? -18.715 17.890  21.333   1.00 63.93 386 A 1 
ATOM 3002 C C     . ALA A 1 386 ? -19.850 18.764  21.892   1.00 65.62 386 A 1 
ATOM 3003 O O     . ALA A 1 386 ? -19.992 19.906  21.458   1.00 63.08 386 A 1 
ATOM 3004 C CB    . ALA A 1 386 ? -19.219 17.014  20.181   1.00 59.97 386 A 1 
ATOM 3005 N N     . GLU A 1 387 ? -20.622 18.265  22.838   1.00 71.41 387 A 1 
ATOM 3006 C CA    . GLU A 1 387 ? -21.628 19.059  23.552   1.00 71.13 387 A 1 
ATOM 3007 C C     . GLU A 1 387 ? -20.947 20.073  24.477   1.00 71.98 387 A 1 
ATOM 3008 O O     . GLU A 1 387 ? -21.229 21.267  24.381   1.00 68.67 387 A 1 
ATOM 3009 C CB    . GLU A 1 387 ? -22.602 18.118  24.294   1.00 65.16 387 A 1 
ATOM 3010 C CG    . GLU A 1 387 ? -23.545 17.407  23.301   1.00 55.59 387 A 1 
ATOM 3011 C CD    . GLU A 1 387 ? -24.405 16.270  23.891   1.00 50.75 387 A 1 
ATOM 3012 O OE1   . GLU A 1 387 ? -25.156 15.652  23.098   1.00 46.81 387 A 1 
ATOM 3013 O OE2   . GLU A 1 387 ? -24.254 15.944  25.083   1.00 44.67 387 A 1 
ATOM 3014 N N     . MET A 1 388 ? -19.939 19.673  25.251   1.00 71.05 388 A 1 
ATOM 3015 C CA    . MET A 1 388 ? -19.186 20.589  26.111   1.00 70.39 388 A 1 
ATOM 3016 C C     . MET A 1 388 ? -18.429 21.679  25.343   1.00 70.83 388 A 1 
ATOM 3017 O O     . MET A 1 388 ? -18.374 22.813  25.800   1.00 67.14 388 A 1 
ATOM 3018 C CB    . MET A 1 388 ? -18.188 19.817  26.971   1.00 65.20 388 A 1 
ATOM 3019 C CG    . MET A 1 388 ? -18.836 19.057  28.120   1.00 56.02 388 A 1 
ATOM 3020 S SD    . MET A 1 388 ? -18.102 19.380  29.758   1.00 50.20 388 A 1 
ATOM 3021 C CE    . MET A 1 388 ? -16.369 18.992  29.432   1.00 45.85 388 A 1 
ATOM 3022 N N     . GLU A 1 389 ? -17.820 21.397  24.201   1.00 67.14 389 A 1 
ATOM 3023 C CA    . GLU A 1 389 ? -17.103 22.414  23.427   1.00 67.82 389 A 1 
ATOM 3024 C C     . GLU A 1 389 ? -18.069 23.441  22.821   1.00 67.99 389 A 1 
ATOM 3025 O O     . GLU A 1 389 ? -17.765 24.630  22.766   1.00 65.89 389 A 1 
ATOM 3026 C CB    . GLU A 1 389 ? -16.223 21.753  22.346   1.00 63.67 389 A 1 
ATOM 3027 C CG    . GLU A 1 389 ? -15.187 22.724  21.743   1.00 53.39 389 A 1 
ATOM 3028 C CD    . GLU A 1 389 ? -14.327 22.102  20.620   1.00 51.50 389 A 1 
ATOM 3029 O OE1   . GLU A 1 389 ? -13.150 22.520  20.446   1.00 46.69 389 A 1 
ATOM 3030 O OE2   . GLU A 1 389 ? -14.818 21.218  19.894   1.00 45.70 389 A 1 
ATOM 3031 N N     . VAL A 1 390 ? -19.246 22.995  22.410   1.00 66.60 390 A 1 
ATOM 3032 C CA    . VAL A 1 390 ? -20.312 23.902  21.971   1.00 66.65 390 A 1 
ATOM 3033 C C     . VAL A 1 390 ? -20.745 24.826  23.104   1.00 67.55 390 A 1 
ATOM 3034 O O     . VAL A 1 390 ? -20.839 26.037  22.881   1.00 64.78 390 A 1 
ATOM 3035 C CB    . VAL A 1 390 ? -21.494 23.100  21.394   1.00 62.77 390 A 1 
ATOM 3036 C CG1   . VAL A 1 390 ? -22.779 23.907  21.250   1.00 54.19 390 A 1 
ATOM 3037 C CG2   . VAL A 1 390 ? -21.141 22.575  19.998   1.00 56.56 390 A 1 
ATOM 3038 N N     . ASP A 1 391 ? -20.929 24.313  24.322   1.00 64.97 391 A 1 
ATOM 3039 C CA    . ASP A 1 391 ? -21.321 25.103  25.486   1.00 64.54 391 A 1 
ATOM 3040 C C     . ASP A 1 391 ? -20.198 26.037  25.960   1.00 64.24 391 A 1 
ATOM 3041 O O     . ASP A 1 391 ? -20.444 27.196  26.293   1.00 64.09 391 A 1 
ATOM 3042 C CB    . ASP A 1 391 ? -21.775 24.182  26.619   1.00 60.91 391 A 1 
ATOM 3043 C CG    . ASP A 1 391 ? -23.110 23.475  26.333   1.00 53.14 391 A 1 
ATOM 3044 O OD1   . ASP A 1 391 ? -23.845 23.938  25.430   1.00 49.87 391 A 1 
ATOM 3045 O OD2   . ASP A 1 391 ? -23.376 22.480  27.036   1.00 48.24 391 A 1 
ATOM 3046 N N     . GLN A 1 392 ? -18.930 25.588  25.930   1.00 65.19 392 A 1 
ATOM 3047 C CA    . GLN A 1 392 ? -17.785 26.446  26.266   1.00 67.12 392 A 1 
ATOM 3048 C C     . GLN A 1 392 ? -17.600 27.578  25.259   1.00 68.28 392 A 1 
ATOM 3049 O O     . GLN A 1 392 ? -17.336 28.712  25.670   1.00 67.50 392 A 1 
ATOM 3050 C CB    . GLN A 1 392 ? -16.497 25.628  26.349   1.00 64.13 392 A 1 
ATOM 3051 C CG    . GLN A 1 392 ? -16.411 24.851  27.666   1.00 57.65 392 A 1 
ATOM 3052 C CD    . GLN A 1 392 ? -15.092 24.096  27.815   1.00 53.66 392 A 1 
ATOM 3053 O OE1   . GLN A 1 392 ? -14.242 24.047  26.943   1.00 50.23 392 A 1 
ATOM 3054 N NE2   . GLN A 1 392 ? -14.868 23.488  28.953   1.00 46.38 392 A 1 
ATOM 3055 N N     . THR A 1 393 ? -17.750 27.325  23.973   1.00 65.29 393 A 1 
ATOM 3056 C CA    . THR A 1 393 ? -17.670 28.403  22.967   1.00 65.73 393 A 1 
ATOM 3057 C C     . THR A 1 393 ? -18.831 29.393  23.093   1.00 65.79 393 A 1 
ATOM 3058 O O     . THR A 1 393 ? -18.610 30.593  22.923   1.00 63.72 393 A 1 
ATOM 3059 C CB    . THR A 1 393 ? -17.581 27.890  21.527   1.00 62.59 393 A 1 
ATOM 3060 O OG1   . THR A 1 393 ? -18.469 26.845  21.243   1.00 55.68 393 A 1 
ATOM 3061 C CG2   . THR A 1 393 ? -16.177 27.400  21.199   1.00 56.99 393 A 1 
ATOM 3062 N N     . PHE A 1 394 ? -20.013 28.936  23.460   1.00 59.95 394 A 1 
ATOM 3063 C CA    . PHE A 1 394 ? -21.115 29.840  23.780   1.00 60.75 394 A 1 
ATOM 3064 C C     . PHE A 1 394 ? -20.855 30.647  25.051   1.00 61.91 394 A 1 
ATOM 3065 O O     . PHE A 1 394 ? -21.054 31.863  25.064   1.00 59.02 394 A 1 
ATOM 3066 C CB    . PHE A 1 394 ? -22.431 29.058  23.906   1.00 56.11 394 A 1 
ATOM 3067 C CG    . PHE A 1 394 ? -23.364 29.330  22.760   1.00 53.24 394 A 1 
ATOM 3068 C CD1   . PHE A 1 394 ? -24.237 30.426  22.810   1.00 50.28 394 A 1 
ATOM 3069 C CD2   . PHE A 1 394 ? -23.346 28.518  21.624   1.00 49.17 394 A 1 
ATOM 3070 C CE1   . PHE A 1 394 ? -25.097 30.704  21.742   1.00 43.72 394 A 1 
ATOM 3071 C CE2   . PHE A 1 394 ? -24.208 28.790  20.542   1.00 43.01 394 A 1 
ATOM 3072 C CZ    . PHE A 1 394 ? -25.082 29.881  20.610   1.00 43.56 394 A 1 
ATOM 3073 N N     . SER A 1 395 ? -20.367 30.026  26.121   1.00 66.14 395 A 1 
ATOM 3074 C CA    . SER A 1 395 ? -20.095 30.686  27.402   1.00 66.81 395 A 1 
ATOM 3075 C C     . SER A 1 395 ? -18.980 31.723  27.285   1.00 64.78 395 A 1 
ATOM 3076 O O     . SER A 1 395 ? -19.090 32.811  27.839   1.00 63.95 395 A 1 
ATOM 3077 C CB    . SER A 1 395 ? -19.730 29.659  28.467   1.00 64.81 395 A 1 
ATOM 3078 O OG    . SER A 1 395 ? -20.754 28.711  28.615   1.00 56.68 395 A 1 
ATOM 3079 N N     . THR A 1 396 ? -17.908 31.434  26.538   1.00 68.35 396 A 1 
ATOM 3080 C CA    . THR A 1 396 ? -16.830 32.413  26.309   1.00 68.30 396 A 1 
ATOM 3081 C C     . THR A 1 396 ? -17.271 33.574  25.423   1.00 67.12 396 A 1 
ATOM 3082 O O     . THR A 1 396 ? -16.921 34.711  25.730   1.00 66.65 396 A 1 
ATOM 3083 C CB    . THR A 1 396 ? -15.570 31.774  25.710   1.00 65.31 396 A 1 
ATOM 3084 O OG1   . THR A 1 396 ? -15.869 30.852  24.692   1.00 59.20 396 A 1 
ATOM 3085 C CG2   . THR A 1 396 ? -14.769 31.026  26.765   1.00 59.92 396 A 1 
ATOM 3086 N N     . ALA A 1 397 ? -18.076 33.336  24.405   1.00 64.89 397 A 1 
ATOM 3087 C CA    . ALA A 1 397 ? -18.628 34.409  23.581   1.00 64.59 397 A 1 
ATOM 3088 C C     . ALA A 1 397 ? -19.592 35.297  24.382   1.00 62.81 397 A 1 
ATOM 3089 O O     . ALA A 1 397 ? -19.480 36.519  24.333   1.00 63.99 397 A 1 
ATOM 3090 C CB    . ALA A 1 397 ? -19.299 33.792  22.352   1.00 63.80 397 A 1 
ATOM 3091 N N     . ALA A 1 398 ? -20.464 34.705  25.188   1.00 61.85 398 A 1 
ATOM 3092 C CA    . ALA A 1 398 ? -21.390 35.459  26.031   1.00 61.83 398 A 1 
ATOM 3093 C C     . ALA A 1 398 ? -20.667 36.289  27.105   1.00 60.08 398 A 1 
ATOM 3094 O O     . ALA A 1 398 ? -21.062 37.420  27.377   1.00 60.55 398 A 1 
ATOM 3095 C CB    . ALA A 1 398 ? -22.374 34.473  26.663   1.00 60.58 398 A 1 
ATOM 3096 N N     . LEU A 1 399 ? -19.595 35.800  27.703   1.00 59.98 399 A 1 
ATOM 3097 C CA    . LEU A 1 399 ? -18.801 36.542  28.682   1.00 60.02 399 A 1 
ATOM 3098 C C     . LEU A 1 399 ? -18.042 37.713  28.055   1.00 59.21 399 A 1 
ATOM 3099 O O     . LEU A 1 399 ? -17.913 38.751  28.709   1.00 58.03 399 A 1 
ATOM 3100 C CB    . LEU A 1 399 ? -17.822 35.594  29.396   1.00 57.44 399 A 1 
ATOM 3101 C CG    . LEU A 1 399 ? -18.484 34.710  30.466   1.00 54.08 399 A 1 
ATOM 3102 C CD1   . LEU A 1 399 ? -17.497 33.631  30.917   1.00 50.82 399 A 1 
ATOM 3103 C CD2   . LEU A 1 399 ? -18.899 35.517  31.700   1.00 53.34 399 A 1 
ATOM 3104 N N     . SER A 1 400 ? -17.565 37.596  26.816   1.00 70.51 400 A 1 
ATOM 3105 C CA    . SER A 1 400 ? -16.904 38.720  26.148   1.00 70.46 400 A 1 
ATOM 3106 C C     . SER A 1 400 ? -17.872 39.852  25.805   1.00 68.39 400 A 1 
ATOM 3107 O O     . SER A 1 400 ? -17.508 41.017  25.934   1.00 64.81 400 A 1 
ATOM 3108 C CB    . SER A 1 400 ? -16.150 38.267  24.897   1.00 68.28 400 A 1 
ATOM 3109 O OG    . SER A 1 400 ? -16.953 37.613  23.946   1.00 57.87 400 A 1 
ATOM 3110 N N     . ASP A 1 401 ? -19.100 39.535  25.450   1.00 66.41 401 A 1 
ATOM 3111 C CA    . ASP A 1 401 ? -20.102 40.534  25.064   1.00 67.98 401 A 1 
ATOM 3112 C C     . ASP A 1 401 ? -20.743 41.247  26.276   1.00 68.28 401 A 1 
ATOM 3113 O O     . ASP A 1 401 ? -21.248 42.355  26.165   1.00 63.51 401 A 1 
ATOM 3114 C CB    . ASP A 1 401 ? -21.142 39.848  24.164   1.00 60.96 401 A 1 
ATOM 3115 C CG    . ASP A 1 401 ? -21.815 40.786  23.158   1.00 52.55 401 A 1 
ATOM 3116 O OD1   . ASP A 1 401 ? -21.182 41.782  22.765   1.00 48.99 401 A 1 
ATOM 3117 O OD2   . ASP A 1 401 ? -22.941 40.431  22.740   1.00 49.21 401 A 1 
ATOM 3118 N N     . SER A 1 402 ? -20.640 40.667  27.475   1.00 59.34 402 A 1 
ATOM 3119 C CA    . SER A 1 402 ? -21.151 41.282  28.711   1.00 60.24 402 A 1 
ATOM 3120 C C     . SER A 1 402 ? -20.410 42.561  29.152   1.00 59.45 402 A 1 
ATOM 3121 O O     . SER A 1 402 ? -20.856 43.234  30.077   1.00 55.82 402 A 1 
ATOM 3122 C CB    . SER A 1 402 ? -21.178 40.264  29.845   1.00 55.87 402 A 1 
ATOM 3123 O OG    . SER A 1 402 ? -19.889 39.930  30.314   1.00 51.49 402 A 1 
ATOM 3124 N N     . SER A 1 403 ? -19.309 42.902  28.505   1.00 62.67 403 A 1 
ATOM 3125 C CA    . SER A 1 403 ? -18.595 44.172  28.727   1.00 66.01 403 A 1 
ATOM 3126 C C     . SER A 1 403 ? -19.278 45.385  28.079   1.00 65.36 403 A 1 
ATOM 3127 O O     . SER A 1 403 ? -18.726 46.482  28.137   1.00 61.63 403 A 1 
ATOM 3128 C CB    . SER A 1 403 ? -17.132 44.065  28.310   1.00 61.78 403 A 1 
ATOM 3129 O OG    . SER A 1 403 ? -16.979 44.019  26.910   1.00 51.92 403 A 1 
ATOM 3130 N N     . TYR A 1 404 ? -20.468 45.243  27.515   1.00 57.99 404 A 1 
ATOM 3131 C CA    . TYR A 1 404 ? -21.332 46.383  27.240   1.00 57.94 404 A 1 
ATOM 3132 C C     . TYR A 1 404 ? -21.682 47.033  28.581   1.00 53.64 404 A 1 
ATOM 3133 O O     . TYR A 1 404 ? -22.623 46.659  29.271   1.00 50.17 404 A 1 
ATOM 3134 C CB    . TYR A 1 404 ? -22.572 45.979  26.434   1.00 54.37 404 A 1 
ATOM 3135 C CG    . TYR A 1 404 ? -22.374 46.127  24.935   1.00 52.44 404 A 1 
ATOM 3136 C CD1   . TYR A 1 404 ? -22.630 47.368  24.308   1.00 50.64 404 A 1 
ATOM 3137 C CD2   . TYR A 1 404 ? -21.892 45.052  24.181   1.00 50.78 404 A 1 
ATOM 3138 C CE1   . TYR A 1 404 ? -22.420 47.518  22.936   1.00 45.06 404 A 1 
ATOM 3139 C CE2   . TYR A 1 404 ? -21.674 45.202  22.798   1.00 45.71 404 A 1 
ATOM 3140 C CZ    . TYR A 1 404 ? -21.949 46.440  22.179   1.00 46.41 404 A 1 
ATOM 3141 O OH    . TYR A 1 404 ? -21.733 46.584  20.834   1.00 45.10 404 A 1 
ATOM 3142 N N     . SER A 1 405 ? -20.847 47.998  28.965   1.00 58.05 405 A 1 
ATOM 3143 C CA    . SER A 1 405 ? -21.057 48.840  30.132   1.00 60.69 405 A 1 
ATOM 3144 C C     . SER A 1 405 ? -22.455 49.439  30.051   1.00 59.17 405 A 1 
ATOM 3145 O O     . SER A 1 405 ? -22.870 49.950  29.007   1.00 55.59 405 A 1 
ATOM 3146 C CB    . SER A 1 405 ? -19.995 49.935  30.203   1.00 54.88 405 A 1 
ATOM 3147 O OG    . SER A 1 405 ? -19.919 50.668  28.994   1.00 48.78 405 A 1 
ATOM 3148 N N     . THR A 1 406 ? -23.152 49.351  31.146   1.00 54.33 406 A 1 
ATOM 3149 C CA    . THR A 1 406 ? -24.392 50.097  31.357   1.00 57.43 406 A 1 
ATOM 3150 C C     . THR A 1 406 ? -24.110 51.574  31.091   1.00 55.29 406 A 1 
ATOM 3151 O O     . THR A 1 406 ? -23.556 52.259  31.945   1.00 52.81 406 A 1 
ATOM 3152 C CB    . THR A 1 406 ? -24.901 49.911  32.794   1.00 52.52 406 A 1 
ATOM 3153 O OG1   . THR A 1 406 ? -23.862 49.489  33.661   1.00 47.81 406 A 1 
ATOM 3154 C CG2   . THR A 1 406 ? -25.991 48.853  32.881   1.00 48.22 406 A 1 
ATOM 3155 N N     . VAL A 1 407 ? -24.444 52.061  29.920   1.00 58.72 407 A 1 
ATOM 3156 C CA    . VAL A 1 407 ? -24.507 53.498  29.653   1.00 61.24 407 A 1 
ATOM 3157 C C     . VAL A 1 407 ? -25.570 54.024  30.618   1.00 57.38 407 A 1 
ATOM 3158 O O     . VAL A 1 407 ? -26.720 53.586  30.517   1.00 55.42 407 A 1 
ATOM 3159 C CB    . VAL A 1 407 ? -24.876 53.808  28.195   1.00 58.08 407 A 1 
ATOM 3160 C CG1   . VAL A 1 407 ? -24.876 55.318  27.945   1.00 52.12 407 A 1 
ATOM 3161 C CG2   . VAL A 1 407 ? -23.876 53.175  27.217   1.00 55.16 407 A 1 
ATOM 3162 N N     . PRO A 1 408 ? -25.208 54.851  31.622   1.00 54.45 408 A 1 
ATOM 3163 C CA    . PRO A 1 408 ? -26.206 55.380  32.521   1.00 57.37 408 A 1 
ATOM 3164 C C     . PRO A 1 408 ? -27.162 56.220  31.675   1.00 55.77 408 A 1 
ATOM 3165 O O     . PRO A 1 408 ? -26.735 57.141  30.970   1.00 53.95 408 A 1 
ATOM 3166 C CB    . PRO A 1 408 ? -25.436 56.191  33.570   1.00 54.00 408 A 1 
ATOM 3167 C CG    . PRO A 1 408 ? -24.153 56.592  32.847   1.00 52.73 408 A 1 
ATOM 3168 C CD    . PRO A 1 408 ? -23.909 55.428  31.887   1.00 57.16 408 A 1 
ATOM 3169 N N     . TRP A 1 409 ? -28.449 55.891  31.738   1.00 54.29 409 A 1 
ATOM 3170 C CA    . TRP A 1 409 ? -29.504 56.783  31.271   1.00 54.52 409 A 1 
ATOM 3171 C C     . TRP A 1 409 ? -29.487 58.022  32.177   1.00 52.16 409 A 1 
ATOM 3172 O O     . TRP A 1 409 ? -30.045 57.984  33.273   1.00 48.56 409 A 1 
ATOM 3173 C CB    . TRP A 1 409 ? -30.863 56.072  31.287   1.00 48.18 409 A 1 
ATOM 3174 C CG    . TRP A 1 409 ? -31.130 55.152  30.134   1.00 43.74 409 A 1 
ATOM 3175 C CD1   . TRP A 1 409 ? -30.390 54.106  29.749   1.00 37.67 409 A 1 
ATOM 3176 C CD2   . TRP A 1 409 ? -32.251 55.221  29.198   1.00 40.50 409 A 1 
ATOM 3177 N NE1   . TRP A 1 409 ? -30.959 53.500  28.642   1.00 33.93 409 A 1 
ATOM 3178 C CE2   . TRP A 1 409 ? -32.099 54.155  28.277   1.00 38.77 409 A 1 
ATOM 3179 C CE3   . TRP A 1 409 ? -33.353 56.071  29.058   1.00 40.42 409 A 1 
ATOM 3180 C CZ2   . TRP A 1 409 ? -33.027 53.946  27.237   1.00 40.05 409 A 1 
ATOM 3181 C CZ3   . TRP A 1 409 ? -34.294 55.863  28.025   1.00 37.54 409 A 1 
ATOM 3182 C CH2   . TRP A 1 409 ? -34.127 54.812  27.121   1.00 36.76 409 A 1 
ATOM 3183 N N     . PHE A 1 410 ? -28.775 59.046  31.761   1.00 56.78 410 A 1 
ATOM 3184 C CA    . PHE A 1 410 ? -28.974 60.415  32.217   1.00 53.81 410 A 1 
ATOM 3185 C C     . PHE A 1 410 ? -30.119 61.061  31.427   1.00 48.12 410 A 1 
ATOM 3186 O O     . PHE A 1 410 ? -30.230 60.776  30.216   1.00 39.46 410 A 1 
ATOM 3187 C CB    . PHE A 1 410 ? -27.686 61.237  32.097   1.00 49.74 410 A 1 
ATOM 3188 C CG    . PHE A 1 410 ? -26.850 61.223  33.352   1.00 48.04 410 A 1 
ATOM 3189 C CD1   . PHE A 1 410 ? -27.205 62.043  34.435   1.00 43.78 410 A 1 
ATOM 3190 C CD2   . PHE A 1 410 ? -25.720 60.390  33.465   1.00 44.77 410 A 1 
ATOM 3191 C CE1   . PHE A 1 410 ? -26.430 62.036  35.611   1.00 40.64 410 A 1 
ATOM 3192 C CE2   . PHE A 1 410 ? -24.953 60.379  34.640   1.00 46.23 410 A 1 
ATOM 3193 C CZ    . PHE A 1 410 ? -25.304 61.206  35.709   1.00 45.29 410 A 1 
ATOM 3194 O OXT   . PHE A 1 410 ? -30.845 61.841  32.085   1.00 49.18 410 A 1 
ATOM 3195 N N     . GLU B 2 1   ? 26.996  -60.409 95.492   1.00 51.66 1   B 1 
ATOM 3196 C CA    . GLU B 2 1   ? 25.639  -60.189 94.971   1.00 64.81 1   B 1 
ATOM 3197 C C     . GLU B 2 1   ? 25.402  -58.681 94.806   1.00 60.98 1   B 1 
ATOM 3198 O O     . GLU B 2 1   ? 25.242  -58.003 95.820   1.00 58.83 1   B 1 
ATOM 3199 C CB    . GLU B 2 1   ? 24.593  -60.787 95.907   1.00 60.30 1   B 1 
ATOM 3200 C CG    . GLU B 2 1   ? 24.619  -62.317 95.890   1.00 55.29 1   B 1 
ATOM 3201 C CD    . GLU B 2 1   ? 23.732  -62.897 96.984   1.00 50.43 1   B 1 
ATOM 3202 O OE1   . GLU B 2 1   ? 22.601  -63.263 96.665   1.00 48.92 1   B 1 
ATOM 3203 O OE2   . GLU B 2 1   ? 24.223  -62.969 98.134   1.00 50.51 1   B 1 
ATOM 3204 N N     . PRO B 2 2   ? 25.460  -58.084 93.622   1.00 42.73 2   B 1 
ATOM 3205 C CA    . PRO B 2 2   ? 25.286  -56.645 93.455   1.00 58.65 2   B 1 
ATOM 3206 C C     . PRO B 2 2   ? 23.808  -56.278 93.652   1.00 56.77 2   B 1 
ATOM 3207 O O     . PRO B 2 2   ? 22.921  -56.903 93.065   1.00 57.08 2   B 1 
ATOM 3208 C CB    . PRO B 2 2   ? 25.806  -56.331 92.051   1.00 56.83 2   B 1 
ATOM 3209 C CG    . PRO B 2 2   ? 25.556  -57.616 91.269   1.00 58.65 2   B 1 
ATOM 3210 C CD    . PRO B 2 2   ? 25.733  -58.720 92.340   1.00 64.69 2   B 1 
ATOM 3211 N N     . GLN B 2 3   ? 23.530  -55.291 94.491   1.00 51.72 3   B 1 
ATOM 3212 C CA    . GLN B 2 3   ? 22.173  -54.843 94.786   1.00 62.45 3   B 1 
ATOM 3213 C C     . GLN B 2 3   ? 21.557  -54.184 93.547   1.00 59.46 3   B 1 
ATOM 3214 O O     . GLN B 2 3   ? 21.976  -53.104 93.121   1.00 60.60 3   B 1 
ATOM 3215 C CB    . GLN B 2 3   ? 22.174  -53.870 95.973   1.00 58.43 3   B 1 
ATOM 3216 C CG    . GLN B 2 3   ? 22.360  -54.578 97.328   1.00 54.25 3   B 1 
ATOM 3217 C CD    . GLN B 2 3   ? 22.353  -53.621 98.515   1.00 51.08 3   B 1 
ATOM 3218 O OE1   . GLN B 2 3   ? 22.607  -52.445 98.410   1.00 48.50 3   B 1 
ATOM 3219 N NE2   . GLN B 2 3   ? 22.067  -54.114 99.711   1.00 46.48 3   B 1 
ATOM 3220 N N     . ASN B 2 4   ? 20.531  -54.837 93.020   1.00 42.74 4   B 1 
ATOM 3221 C CA    . ASN B 2 4   ? 19.673  -54.275 91.972   1.00 52.47 4   B 1 
ATOM 3222 C C     . ASN B 2 4   ? 18.867  -53.102 92.540   1.00 47.91 4   B 1 
ATOM 3223 O O     . ASN B 2 4   ? 17.746  -53.278 93.022   1.00 48.30 4   B 1 
ATOM 3224 C CB    . ASN B 2 4   ? 18.743  -55.384 91.416   1.00 51.25 4   B 1 
ATOM 3225 C CG    . ASN B 2 4   ? 19.350  -56.186 90.278   1.00 48.37 4   B 1 
ATOM 3226 O OD1   . ASN B 2 4   ? 20.137  -55.700 89.491   1.00 48.03 4   B 1 
ATOM 3227 N ND2   . ASN B 2 4   ? 18.966  -57.432 90.131   1.00 48.53 4   B 1 
ATOM 3228 N N     . GLN B 2 5   ? 19.417  -51.916 92.528   1.00 47.56 5   B 1 
ATOM 3229 C CA    . GLN B 2 5   ? 18.643  -50.715 92.831   1.00 55.91 5   B 1 
ATOM 3230 C C     . GLN B 2 5   ? 17.586  -50.530 91.746   1.00 52.42 5   B 1 
ATOM 3231 O O     . GLN B 2 5   ? 17.874  -50.091 90.636   1.00 53.27 5   B 1 
ATOM 3232 C CB    . GLN B 2 5   ? 19.540  -49.479 92.977   1.00 52.38 5   B 1 
ATOM 3233 C CG    . GLN B 2 5   ? 20.251  -49.431 94.335   1.00 50.09 5   B 1 
ATOM 3234 C CD    . GLN B 2 5   ? 21.005  -48.122 94.574   1.00 48.56 5   B 1 
ATOM 3235 O OE1   . GLN B 2 5   ? 21.228  -47.322 93.696   1.00 44.76 5   B 1 
ATOM 3236 N NE2   . GLN B 2 5   ? 21.419  -47.858 95.798   1.00 44.14 5   B 1 
ATOM 3237 N N     . SER B 2 6   ? 16.359  -50.896 92.098   1.00 49.07 6   B 1 
ATOM 3238 C CA    . SER B 2 6   ? 15.173  -50.665 91.273   1.00 55.40 6   B 1 
ATOM 3239 C C     . SER B 2 6   ? 14.921  -49.158 91.179   1.00 52.06 6   B 1 
ATOM 3240 O O     . SER B 2 6   ? 14.256  -48.582 92.045   1.00 54.43 6   B 1 
ATOM 3241 C CB    . SER B 2 6   ? 13.969  -51.407 91.864   1.00 54.14 6   B 1 
ATOM 3242 O OG    . SER B 2 6   ? 13.820  -51.105 93.243   1.00 51.11 6   B 1 
ATOM 3243 N N     . GLN B 2 7   ? 15.468  -48.502 90.164   1.00 46.29 7   B 1 
ATOM 3244 C CA    . GLN B 2 7   ? 15.159  -47.107 89.874   1.00 54.69 7   B 1 
ATOM 3245 C C     . GLN B 2 7   ? 13.659  -47.000 89.580   1.00 51.25 7   B 1 
ATOM 3246 O O     . GLN B 2 7   ? 13.175  -47.496 88.569   1.00 54.15 7   B 1 
ATOM 3247 C CB    . GLN B 2 7   ? 16.010  -46.570 88.716   1.00 53.35 7   B 1 
ATOM 3248 C CG    . GLN B 2 7   ? 17.474  -46.338 89.128   1.00 52.38 7   B 1 
ATOM 3249 C CD    . GLN B 2 7   ? 18.313  -45.662 88.036   1.00 50.98 7   B 1 
ATOM 3250 O OE1   . GLN B 2 7   ? 17.909  -45.484 86.907   1.00 47.20 7   B 1 
ATOM 3251 N NE2   . GLN B 2 7   ? 19.522  -45.252 88.352   1.00 47.12 7   B 1 
ATOM 3252 N N     . GLN B 2 8   ? 12.912  -46.420 90.521   1.00 42.04 8   B 1 
ATOM 3253 C CA    . GLN B 2 8   ? 11.493  -46.148 90.347   1.00 53.16 8   B 1 
ATOM 3254 C C     . GLN B 2 8   ? 11.335  -45.161 89.189   1.00 50.09 8   B 1 
ATOM 3255 O O     . GLN B 2 8   ? 11.729  -44.003 89.292   1.00 51.66 8   B 1 
ATOM 3256 C CB    . GLN B 2 8   ? 10.873  -45.591 91.636   1.00 50.00 8   B 1 
ATOM 3257 C CG    . GLN B 2 8   ? 10.683  -46.670 92.715   1.00 47.44 8   B 1 
ATOM 3258 C CD    . GLN B 2 8   ? 10.025  -46.145 93.995   1.00 44.10 8   B 1 
ATOM 3259 O OE1   . GLN B 2 8   ? 10.004  -44.970 94.286   1.00 41.87 8   B 1 
ATOM 3260 N NE2   . GLN B 2 8   ? 9.477   -47.011 94.803   1.00 40.43 8   B 1 
ATOM 3261 N N     . LEU B 2 9   ? 10.772  -45.653 88.118   1.00 51.16 9   B 1 
ATOM 3262 C CA    . LEU B 2 9   ? 10.358  -44.813 86.997   1.00 59.26 9   B 1 
ATOM 3263 C C     . LEU B 2 9   ? 9.346   -43.775 87.513   1.00 57.01 9   B 1 
ATOM 3264 O O     . LEU B 2 9   ? 8.306   -44.169 88.049   1.00 59.54 9   B 1 
ATOM 3265 C CB    . LEU B 2 9   ? 9.744   -45.690 85.897   1.00 56.13 9   B 1 
ATOM 3266 C CG    . LEU B 2 9   ? 10.796  -46.371 84.998   1.00 52.68 9   B 1 
ATOM 3267 C CD1   . LEU B 2 9   ? 10.211  -47.598 84.315   1.00 49.09 9   B 1 
ATOM 3268 C CD2   . LEU B 2 9   ? 11.296  -45.405 83.916   1.00 52.27 9   B 1 
ATOM 3269 N N     . PRO B 2 10  ? 9.607   -42.479 87.408   1.00 46.79 10  B 1 
ATOM 3270 C CA    . PRO B 2 10  ? 8.691   -41.450 87.873   1.00 60.83 10  B 1 
ATOM 3271 C C     . PRO B 2 10  ? 7.387   -41.556 87.073   1.00 58.97 10  B 1 
ATOM 3272 O O     . PRO B 2 10  ? 7.405   -41.569 85.840   1.00 60.32 10  B 1 
ATOM 3273 C CB    . PRO B 2 10  ? 9.407   -40.120 87.671   1.00 59.26 10  B 1 
ATOM 3274 C CG    . PRO B 2 10  ? 10.396  -40.403 86.536   1.00 61.70 10  B 1 
ATOM 3275 C CD    . PRO B 2 10  ? 10.759  -41.887 86.761   1.00 66.87 10  B 1 
ATOM 3276 N N     . GLN B 2 11  ? 6.266   -41.665 87.783   1.00 48.98 11  B 1 
ATOM 3277 C CA    . GLN B 2 11  ? 4.962   -41.704 87.136   1.00 62.17 11  B 1 
ATOM 3278 C C     . GLN B 2 11  ? 4.760   -40.415 86.334   1.00 59.49 11  B 1 
ATOM 3279 O O     . GLN B 2 11  ? 4.935   -39.330 86.888   1.00 62.13 11  B 1 
ATOM 3280 C CB    . GLN B 2 11  ? 3.828   -41.869 88.153   1.00 57.67 11  B 1 
ATOM 3281 C CG    . GLN B 2 11  ? 3.723   -43.295 88.701   1.00 53.66 11  B 1 
ATOM 3282 C CD    . GLN B 2 11  ? 2.480   -43.504 89.563   1.00 49.72 11  B 1 
ATOM 3283 O OE1   . GLN B 2 11  ? 1.831   -42.584 90.012   1.00 47.70 11  B 1 
ATOM 3284 N NE2   . GLN B 2 11  ? 2.108   -44.744 89.815   1.00 44.42 11  B 1 
ATOM 3285 N N     . PRO B 2 12  ? 4.386   -40.513 85.079   1.00 41.82 12  B 1 
ATOM 3286 C CA    . PRO B 2 12  ? 4.126   -39.337 84.272   1.00 57.64 12  B 1 
ATOM 3287 C C     . PRO B 2 12  ? 2.917   -38.606 84.865   1.00 55.22 12  B 1 
ATOM 3288 O O     . PRO B 2 12  ? 1.811   -39.146 84.902   1.00 58.11 12  B 1 
ATOM 3289 C CB    . PRO B 2 12  ? 3.888   -39.837 82.846   1.00 57.43 12  B 1 
ATOM 3290 C CG    . PRO B 2 12  ? 3.372   -41.269 83.036   1.00 60.56 12  B 1 
ATOM 3291 C CD    . PRO B 2 12  ? 4.107   -41.731 84.303   1.00 67.18 12  B 1 
ATOM 3292 N N     . GLN B 2 13  ? 3.141   -37.418 85.374   1.00 48.26 13  B 1 
ATOM 3293 C CA    . GLN B 2 13  ? 2.043   -36.582 85.829   1.00 56.99 13  B 1 
ATOM 3294 C C     . GLN B 2 13  ? 1.111   -36.323 84.648   1.00 54.08 13  B 1 
ATOM 3295 O O     . GLN B 2 13  ? 1.510   -35.752 83.636   1.00 57.81 13  B 1 
ATOM 3296 C CB    . GLN B 2 13  ? 2.547   -35.259 86.421   1.00 53.62 13  B 1 
ATOM 3297 C CG    . GLN B 2 13  ? 3.098   -35.416 87.845   1.00 49.33 13  B 1 
ATOM 3298 C CD    . GLN B 2 13  ? 3.472   -34.083 88.497   1.00 46.59 13  B 1 
ATOM 3299 O OE1   . GLN B 2 13  ? 3.640   -33.060 87.863   1.00 44.36 13  B 1 
ATOM 3300 N NE2   . GLN B 2 13  ? 3.620   -34.049 89.804   1.00 41.02 13  B 1 
ATOM 3301 N N     . LEU B 2 14  ? -0.134  -36.771 84.806   1.00 32.09 14  B 1 
ATOM 3302 C CA    . LEU B 2 14  ? -1.221  -36.442 83.893   1.00 50.50 14  B 1 
ATOM 3303 C C     . LEU B 2 14  ? -1.410  -34.920 83.927   1.00 46.14 14  B 1 
ATOM 3304 O O     . LEU B 2 14  ? -2.042  -34.386 84.837   1.00 50.96 14  B 1 
ATOM 3305 C CB    . LEU B 2 14  ? -2.503  -37.179 84.320   1.00 51.82 14  B 1 
ATOM 3306 C CG    . LEU B 2 14  ? -2.547  -38.656 83.888   1.00 50.67 14  B 1 
ATOM 3307 C CD1   . LEU B 2 14  ? -3.563  -39.427 84.715   1.00 49.08 14  B 1 
ATOM 3308 C CD2   . LEU B 2 14  ? -2.933  -38.778 82.413   1.00 53.39 14  B 1 
ATOM 3309 N N     . GLN B 2 15  ? -0.834  -34.244 82.960   1.00 45.28 15  B 1 
ATOM 3310 C CA    . GLN B 2 15  ? -1.130  -32.838 82.761   1.00 53.01 15  B 1 
ATOM 3311 C C     . GLN B 2 15  ? -2.619  -32.713 82.443   1.00 48.19 15  B 1 
ATOM 3312 O O     . GLN B 2 15  ? -3.082  -33.169 81.403   1.00 54.29 15  B 1 
ATOM 3313 C CB    . GLN B 2 15  ? -0.252  -32.212 81.665   1.00 52.66 15  B 1 
ATOM 3314 C CG    . GLN B 2 15  ? 1.155   -31.865 82.162   1.00 51.19 15  B 1 
ATOM 3315 C CD    . GLN B 2 15  ? 1.988   -31.096 81.128   1.00 49.40 15  B 1 
ATOM 3316 O OE1   . GLN B 2 15  ? 1.699   -31.037 79.952   1.00 45.68 15  B 1 
ATOM 3317 N NE2   . GLN B 2 15  ? 3.074   -30.472 81.541   1.00 44.33 15  B 1 
ATOM 3318 N N     . LEU B 2 16  ? -3.364  -32.161 83.413   1.00 40.08 16  B 1 
ATOM 3319 C CA    . LEU B 2 16  ? -4.760  -31.808 83.222   1.00 54.93 16  B 1 
ATOM 3320 C C     . LEU B 2 16  ? -4.844  -30.878 82.009   1.00 50.47 16  B 1 
ATOM 3321 O O     . LEU B 2 16  ? -4.325  -29.766 82.025   1.00 53.32 16  B 1 
ATOM 3322 C CB    . LEU B 2 16  ? -5.297  -31.116 84.484   1.00 53.95 16  B 1 
ATOM 3323 C CG    . LEU B 2 16  ? -5.654  -32.093 85.613   1.00 50.67 16  B 1 
ATOM 3324 C CD1   . LEU B 2 16  ? -5.757  -31.357 86.944   1.00 47.59 16  B 1 
ATOM 3325 C CD2   . LEU B 2 16  ? -6.993  -32.782 85.336   1.00 52.33 16  B 1 
ATOM 3326 N N     . HIS B 2 17  ? -5.474  -31.373 80.960   1.00 48.36 17  B 1 
ATOM 3327 C CA    . HIS B 2 17  ? -5.782  -30.556 79.794   1.00 58.10 17  B 1 
ATOM 3328 C C     . HIS B 2 17  ? -6.567  -29.333 80.270   1.00 53.04 17  B 1 
ATOM 3329 O O     . HIS B 2 17  ? -7.620  -29.504 80.896   1.00 56.49 17  B 1 
ATOM 3330 C CB    . HIS B 2 17  ? -6.596  -31.354 78.769   1.00 54.55 17  B 1 
ATOM 3331 C CG    . HIS B 2 17  ? -5.734  -32.204 77.873   1.00 52.59 17  B 1 
ATOM 3332 N ND1   . HIS B 2 17  ? -5.161  -31.804 76.675   1.00 48.15 17  B 1 
ATOM 3333 C CD2   . HIS B 2 17  ? -5.355  -33.503 78.045   1.00 47.13 17  B 1 
ATOM 3334 C CE1   . HIS B 2 17  ? -4.478  -32.835 76.179   1.00 42.25 17  B 1 
ATOM 3335 N NE2   . HIS B 2 17  ? -4.561  -33.893 76.976   1.00 43.19 17  B 1 
ATOM 3336 N N     . PRO B 2 18  ? -6.081  -28.127 80.049   1.00 46.05 18  B 1 
ATOM 3337 C CA    . PRO B 2 18  ? -6.815  -26.945 80.427   1.00 58.75 18  B 1 
ATOM 3338 C C     . PRO B 2 18  ? -8.162  -26.998 79.714   1.00 55.94 18  B 1 
ATOM 3339 O O     . PRO B 2 18  ? -8.226  -27.179 78.497   1.00 58.51 18  B 1 
ATOM 3340 C CB    . PRO B 2 18  ? -5.952  -25.750 80.004   1.00 58.28 18  B 1 
ATOM 3341 C CG    . PRO B 2 18  ? -5.076  -26.313 78.880   1.00 60.35 18  B 1 
ATOM 3342 C CD    . PRO B 2 18  ? -4.898  -27.784 79.287   1.00 67.10 18  B 1 
ATOM 3343 N N     . GLN B 2 19  ? -9.243  -26.906 80.494   1.00 42.38 19  B 1 
ATOM 3344 C CA    . GLN B 2 19  ? -10.576 -26.782 79.916   1.00 53.56 19  B 1 
ATOM 3345 C C     . GLN B 2 19  ? -10.563 -25.540 79.031   1.00 48.83 19  B 1 
ATOM 3346 O O     . GLN B 2 19  ? -10.484 -24.416 79.519   1.00 52.17 19  B 1 
ATOM 3347 C CB    . GLN B 2 19  ? -11.660 -26.662 80.998   1.00 50.71 19  B 1 
ATOM 3348 C CG    . GLN B 2 19  ? -12.089 -28.014 81.572   1.00 48.89 19  B 1 
ATOM 3349 C CD    . GLN B 2 19  ? -13.257 -27.895 82.563   1.00 47.41 19  B 1 
ATOM 3350 O OE1   . GLN B 2 19  ? -13.531 -26.860 83.130   1.00 44.52 19  B 1 
ATOM 3351 N NE2   . GLN B 2 19  ? -13.991 -28.961 82.781   1.00 43.57 19  B 1 
ATOM 3352 N N     . VAL B 2 20  ? -10.609 -25.777 77.747   1.00 42.40 20  B 1 
ATOM 3353 C CA    . VAL B 2 20  ? -10.794 -24.714 76.761   1.00 54.96 20  B 1 
ATOM 3354 C C     . VAL B 2 20  ? -12.167 -24.121 77.059   1.00 51.00 20  B 1 
ATOM 3355 O O     . VAL B 2 20  ? -13.184 -24.744 76.764   1.00 55.03 20  B 1 
ATOM 3356 C CB    . VAL B 2 20  ? -10.697 -25.244 75.319   1.00 53.27 20  B 1 
ATOM 3357 C CG1   . VAL B 2 20  ? -10.863 -24.111 74.306   1.00 49.17 20  B 1 
ATOM 3358 C CG2   . VAL B 2 20  ? -9.339  -25.908 75.074   1.00 53.67 20  B 1 
ATOM 3359 N N     . GLN B 2 21  ? -12.180 -22.982 77.743   1.00 44.11 21  B 1 
ATOM 3360 C CA    . GLN B 2 21  ? -13.418 -22.262 77.991   1.00 54.96 21  B 1 
ATOM 3361 C C     . GLN B 2 21  ? -14.083 -22.034 76.635   1.00 50.09 21  B 1 
ATOM 3362 O O     . GLN B 2 21  ? -13.487 -21.449 75.734   1.00 55.26 21  B 1 
ATOM 3363 C CB    . GLN B 2 21  ? -13.163 -20.928 78.710   1.00 54.98 21  B 1 
ATOM 3364 C CG    . GLN B 2 21  ? -12.835 -21.124 80.202   1.00 54.31 21  B 1 
ATOM 3365 C CD    . GLN B 2 21  ? -12.650 -19.800 80.956   1.00 53.71 21  B 1 
ATOM 3366 O OE1   . GLN B 2 21  ? -12.575 -18.730 80.395   1.00 49.15 21  B 1 
ATOM 3367 N NE2   . GLN B 2 21  ? -12.568 -19.839 82.268   1.00 48.90 21  B 1 
ATOM 3368 N N     . GLN B 2 22  ? -15.288 -22.565 76.507   1.00 46.77 22  B 1 
ATOM 3369 C CA    . GLN B 2 22  ? -16.067 -22.328 75.305   1.00 59.37 22  B 1 
ATOM 3370 C C     . GLN B 2 22  ? -16.189 -20.815 75.126   1.00 55.97 22  B 1 
ATOM 3371 O O     . GLN B 2 22  ? -16.615 -20.137 76.064   1.00 57.44 22  B 1 
ATOM 3372 C CB    . GLN B 2 22  ? -17.458 -22.972 75.395   1.00 56.69 22  B 1 
ATOM 3373 C CG    . GLN B 2 22  ? -17.407 -24.493 75.221   1.00 53.05 22  B 1 
ATOM 3374 C CD    . GLN B 2 22  ? -18.802 -25.137 75.203   1.00 49.45 22  B 1 
ATOM 3375 O OE1   . GLN B 2 22  ? -19.796 -24.554 75.591   1.00 47.94 22  B 1 
ATOM 3376 N NE2   . GLN B 2 22  ? -18.912 -26.370 74.750   1.00 44.60 22  B 1 
ATOM 3377 N N     . PRO B 2 23  ? -15.799 -20.285 74.010   1.00 52.62 23  B 1 
ATOM 3378 C CA    . PRO B 2 23  ? -15.929 -18.867 73.767   1.00 63.17 23  B 1 
ATOM 3379 C C     . PRO B 2 23  ? -17.408 -18.506 73.948   1.00 61.60 23  B 1 
ATOM 3380 O O     . PRO B 2 23  ? -18.274 -19.253 73.484   1.00 63.36 23  B 1 
ATOM 3381 C CB    . PRO B 2 23  ? -15.420 -18.625 72.348   1.00 61.51 23  B 1 
ATOM 3382 C CG    . PRO B 2 23  ? -15.603 -19.972 71.660   1.00 63.38 23  B 1 
ATOM 3383 C CD    . PRO B 2 23  ? -15.374 -20.979 72.802   1.00 68.00 23  B 1 
ATOM 3384 N N     . PRO B 2 24  ? -17.710 -17.427 74.670   1.00 47.74 24  B 1 
ATOM 3385 C CA    . PRO B 2 24  ? -19.081 -17.048 74.952   1.00 60.21 24  B 1 
ATOM 3386 C C     . PRO B 2 24  ? -19.836 -16.957 73.624   1.00 58.28 24  B 1 
ATOM 3387 O O     . PRO B 2 24  ? -19.350 -16.350 72.670   1.00 59.19 24  B 1 
ATOM 3388 C CB    . PRO B 2 24  ? -19.011 -15.711 75.699   1.00 59.10 24  B 1 
ATOM 3389 C CG    . PRO B 2 24  ? -17.650 -15.146 75.294   1.00 62.34 24  B 1 
ATOM 3390 C CD    . PRO B 2 24  ? -16.787 -16.406 75.114   1.00 68.18 24  B 1 
ATOM 3391 N N     . GLN B 2 25  ? -21.003 -17.600 73.570   1.00 51.07 25  B 1 
ATOM 3392 C CA    . GLN B 2 25  ? -21.850 -17.525 72.389   1.00 62.67 25  B 1 
ATOM 3393 C C     . GLN B 2 25  ? -22.058 -16.050 72.054   1.00 60.48 25  B 1 
ATOM 3394 O O     . GLN B 2 25  ? -22.492 -15.296 72.928   1.00 62.25 25  B 1 
ATOM 3395 C CB    . GLN B 2 25  ? -23.204 -18.205 72.606   1.00 58.80 25  B 1 
ATOM 3396 C CG    . GLN B 2 25  ? -23.135 -19.735 72.500   1.00 54.68 25  B 1 
ATOM 3397 C CD    . GLN B 2 25  ? -24.511 -20.397 72.567   1.00 50.36 25  B 1 
ATOM 3398 O OE1   . GLN B 2 25  ? -25.497 -19.820 72.987   1.00 48.86 25  B 1 
ATOM 3399 N NE2   . GLN B 2 25  ? -24.629 -21.638 72.144   1.00 44.76 25  B 1 
ATOM 3400 N N     . PRO B 2 26  ? -21.722 -15.631 70.845   1.00 46.20 26  B 1 
ATOM 3401 C CA    . PRO B 2 26  ? -21.941 -14.256 70.445   1.00 58.12 26  B 1 
ATOM 3402 C C     . PRO B 2 26  ? -23.437 -13.984 70.600   1.00 56.31 26  B 1 
ATOM 3403 O O     . PRO B 2 26  ? -24.261 -14.656 69.981   1.00 58.94 26  B 1 
ATOM 3404 C CB    . PRO B 2 26  ? -21.453 -14.146 68.997   1.00 57.40 26  B 1 
ATOM 3405 C CG    . PRO B 2 26  ? -21.552 -15.577 68.466   1.00 60.28 26  B 1 
ATOM 3406 C CD    . PRO B 2 26  ? -21.272 -16.440 69.713   1.00 66.60 26  B 1 
ATOM 3407 N N     . GLN B 2 27  ? -23.788 -13.070 71.515   1.00 53.96 27  B 1 
ATOM 3408 C CA    . GLN B 2 27  ? -25.166 -12.655 71.662   1.00 63.85 27  B 1 
ATOM 3409 C C     . GLN B 2 27  ? -25.682 -12.253 70.283   1.00 61.98 27  B 1 
ATOM 3410 O O     . GLN B 2 27  ? -24.961 -11.558 69.556   1.00 63.46 27  B 1 
ATOM 3411 C CB    . GLN B 2 27  ? -25.310 -11.484 72.643   1.00 59.09 27  B 1 
ATOM 3412 C CG    . GLN B 2 27  ? -25.224 -11.926 74.103   1.00 54.19 27  B 1 
ATOM 3413 C CD    . GLN B 2 27  ? -25.519 -10.790 75.084   1.00 50.59 27  B 1 
ATOM 3414 O OE1   . GLN B 2 27  ? -25.545 -9.621  74.752   1.00 48.56 27  B 1 
ATOM 3415 N NE2   . GLN B 2 27  ? -25.752 -11.098 76.340   1.00 43.58 27  B 1 
ATOM 3416 N N     . PRO B 2 28  ? -26.881 -12.694 69.928   1.00 45.20 28  B 1 
ATOM 3417 C CA    . PRO B 2 28  ? -27.460 -12.294 68.663   1.00 56.91 28  B 1 
ATOM 3418 C C     . PRO B 2 28  ? -27.557 -10.765 68.695   1.00 54.62 28  B 1 
ATOM 3419 O O     . PRO B 2 28  ? -28.367 -10.208 69.432   1.00 56.41 28  B 1 
ATOM 3420 C CB    . PRO B 2 28  ? -28.817 -12.993 68.577   1.00 56.63 28  B 1 
ATOM 3421 C CG    . PRO B 2 28  ? -29.196 -13.238 70.035   1.00 59.49 28  B 1 
ATOM 3422 C CD    . PRO B 2 28  ? -27.840 -13.455 70.720   1.00 65.20 28  B 1 
ATOM 3423 N N     . GLN B 2 29  ? -26.646 -10.135 67.971   1.00 47.27 29  B 1 
ATOM 3424 C CA    . GLN B 2 29  ? -26.742 -8.700  67.788   1.00 55.69 29  B 1 
ATOM 3425 C C     . GLN B 2 29  ? -28.106 -8.458  67.162   1.00 52.16 29  B 1 
ATOM 3426 O O     . GLN B 2 29  ? -28.374 -8.880  66.043   1.00 56.98 29  B 1 
ATOM 3427 C CB    . GLN B 2 29  ? -25.610 -8.147  66.915   1.00 53.65 29  B 1 
ATOM 3428 C CG    . GLN B 2 29  ? -24.296 -7.965  67.698   1.00 50.55 29  B 1 
ATOM 3429 C CD    . GLN B 2 29  ? -23.212 -7.246  66.893   1.00 48.92 29  B 1 
ATOM 3430 O OE1   . GLN B 2 29  ? -23.255 -7.118  65.683   1.00 45.97 29  B 1 
ATOM 3431 N NE2   . GLN B 2 29  ? -22.185 -6.739  67.547   1.00 43.29 29  B 1 
ATOM 3432 N N     . LEU B 2 30  ? -28.987 -7.838  67.968   1.00 39.18 30  B 1 
ATOM 3433 C CA    . LEU B 2 30  ? -30.266 -7.366  67.483   1.00 53.10 30  B 1 
ATOM 3434 C C     . LEU B 2 30  ? -29.961 -6.489  66.274   1.00 49.17 30  B 1 
ATOM 3435 O O     . LEU B 2 30  ? -29.385 -5.416  66.415   1.00 51.83 30  B 1 
ATOM 3436 C CB    . LEU B 2 30  ? -30.986 -6.571  68.578   1.00 52.33 30  B 1 
ATOM 3437 C CG    . LEU B 2 30  ? -31.644 -7.455  69.667   1.00 49.36 30  B 1 
ATOM 3438 C CD1   . LEU B 2 30  ? -32.010 -6.615  70.881   1.00 47.20 30  B 1 
ATOM 3439 C CD2   . LEU B 2 30  ? -32.909 -8.129  69.133   1.00 53.54 30  B 1 
ATOM 3440 N N     . HIS B 2 31  ? -30.257 -7.022  65.098   1.00 50.15 31  B 1 
ATOM 3441 C CA    . HIS B 2 31  ? -30.175 -6.246  63.874   1.00 56.70 31  B 1 
ATOM 3442 C C     . HIS B 2 31  ? -30.953 -4.960  64.130   1.00 51.64 31  B 1 
ATOM 3443 O O     . HIS B 2 31  ? -32.154 -5.055  64.397   1.00 54.39 31  B 1 
ATOM 3444 C CB    . HIS B 2 31  ? -30.762 -7.019  62.690   1.00 53.60 31  B 1 
ATOM 3445 C CG    . HIS B 2 31  ? -29.765 -7.928  62.037   1.00 51.36 31  B 1 
ATOM 3446 N ND1   . HIS B 2 31  ? -28.861 -7.571  61.053   1.00 47.68 31  B 1 
ATOM 3447 C CD2   . HIS B 2 31  ? -29.551 -9.259  62.277   1.00 46.79 31  B 1 
ATOM 3448 C CE1   . HIS B 2 31  ? -28.150 -8.657  60.727   1.00 41.13 31  B 1 
ATOM 3449 N NE2   . HIS B 2 31  ? -28.538 -9.704  61.450   1.00 41.94 31  B 1 
ATOM 3450 N N     . PRO B 2 32  ? -30.299 -3.808  64.158   1.00 48.76 32  B 1 
ATOM 3451 C CA    . PRO B 2 32  ? -31.019 -2.572  64.323   1.00 59.58 32  B 1 
ATOM 3452 C C     . PRO B 2 32  ? -32.062 -2.560  63.216   1.00 57.24 32  B 1 
ATOM 3453 O O     . PRO B 2 32  ? -31.719 -2.734  62.042   1.00 58.69 32  B 1 
ATOM 3454 C CB    . PRO B 2 32  ? -29.983 -1.449  64.206   1.00 57.85 32  B 1 
ATOM 3455 C CG    . PRO B 2 32  ? -28.851 -2.083  63.403   1.00 59.14 32  B 1 
ATOM 3456 C CD    . PRO B 2 32  ? -28.917 -3.561  63.816   1.00 65.50 32  B 1 
ATOM 3457 N N     . GLN B 2 33  ? -33.339 -2.474  63.619   1.00 55.74 33  B 1 
ATOM 3458 C CA    . GLN B 2 33  ? -34.402 -2.301  62.651   1.00 62.98 33  B 1 
ATOM 3459 C C     . GLN B 2 33  ? -33.987 -1.120  61.790   1.00 59.93 33  B 1 
ATOM 3460 O O     . GLN B 2 33  ? -33.893 0.004   62.283   1.00 61.51 33  B 1 
ATOM 3461 C CB    . GLN B 2 33  ? -35.749 -2.031  63.319   1.00 59.27 33  B 1 
ATOM 3462 C CG    . GLN B 2 33  ? -36.441 -3.310  63.806   1.00 54.75 33  B 1 
ATOM 3463 C CD    . GLN B 2 33  ? -37.843 -3.046  64.380   1.00 53.40 33  B 1 
ATOM 3464 O OE1   . GLN B 2 33  ? -38.177 -1.944  64.783   1.00 49.49 33  B 1 
ATOM 3465 N NE2   . GLN B 2 33  ? -38.698 -4.032  64.425   1.00 47.26 33  B 1 
ATOM 3466 N N     . SER B 2 34  ? -33.653 -1.408  60.555   1.00 46.77 34  B 1 
ATOM 3467 C CA    . SER B 2 34  ? -33.361 -0.384  59.570   1.00 54.62 34  B 1 
ATOM 3468 C C     . SER B 2 34  ? -34.612 0.471   59.490   1.00 51.66 34  B 1 
ATOM 3469 O O     . SER B 2 34  ? -35.619 0.023   58.935   1.00 54.67 34  B 1 
ATOM 3470 C CB    . SER B 2 34  ? -33.017 -1.013  58.215   1.00 52.83 34  B 1 
ATOM 3471 O OG    . SER B 2 34  ? -33.997 -1.963  57.828   1.00 49.01 34  B 1 
ATOM 3472 N N     . GLN B 2 35  ? -34.567 1.613   60.159   1.00 43.09 35  B 1 
ATOM 3473 C CA    . GLN B 2 35  ? -35.643 2.576   60.046   1.00 55.38 35  B 1 
ATOM 3474 C C     . GLN B 2 35  ? -35.825 2.798   58.554   1.00 52.78 35  B 1 
ATOM 3475 O O     . GLN B 2 35  ? -34.899 3.227   57.878   1.00 54.62 35  B 1 
ATOM 3476 C CB    . GLN B 2 35  ? -35.302 3.885   60.765   1.00 53.26 35  B 1 
ATOM 3477 C CG    . GLN B 2 35  ? -35.402 3.754   62.294   1.00 51.95 35  B 1 
ATOM 3478 C CD    . GLN B 2 35  ? -35.153 5.080   63.028   1.00 50.74 35  B 1 
ATOM 3479 O OE1   . GLN B 2 35  ? -34.715 6.063   62.464   1.00 47.96 35  B 1 
ATOM 3480 N NE2   . GLN B 2 35  ? -35.417 5.137   64.313   1.00 46.94 35  B 1 
ATOM 3481 N N     . GLN B 2 36  ? -36.992 2.373   58.080   1.00 49.15 36  B 1 
ATOM 3482 C CA    . GLN B 2 36  ? -37.324 2.633   56.699   1.00 60.95 36  B 1 
ATOM 3483 C C     . GLN B 2 36  ? -37.159 4.136   56.512   1.00 58.48 36  B 1 
ATOM 3484 O O     . GLN B 2 36  ? -37.825 4.891   57.224   1.00 59.68 36  B 1 
ATOM 3485 C CB    . GLN B 2 36  ? -38.757 2.207   56.375   1.00 58.48 36  B 1 
ATOM 3486 C CG    . GLN B 2 36  ? -38.898 0.688   56.217   1.00 54.17 36  B 1 
ATOM 3487 C CD    . GLN B 2 36  ? -40.309 0.268   55.788   1.00 50.23 36  B 1 
ATOM 3488 O OE1   . GLN B 2 36  ? -41.265 1.013   55.875   1.00 49.07 36  B 1 
ATOM 3489 N NE2   . GLN B 2 36  ? -40.479 -0.942  55.310   1.00 45.20 36  B 1 
ATOM 3490 N N     . PRO B 2 37  ? -36.225 4.573   55.672   1.00 51.93 37  B 1 
ATOM 3491 C CA    . PRO B 2 37  ? -36.083 5.982   55.422   1.00 59.36 37  B 1 
ATOM 3492 C C     . PRO B 2 37  ? -37.455 6.438   54.948   1.00 57.37 37  B 1 
ATOM 3493 O O     . PRO B 2 37  ? -37.990 5.902   53.973   1.00 60.88 37  B 1 
ATOM 3494 C CB    . PRO B 2 37  ? -34.990 6.125   54.361   1.00 58.94 37  B 1 
ATOM 3495 C CG    . PRO B 2 37  ? -34.995 4.771   53.649   1.00 59.37 37  B 1 
ATOM 3496 C CD    . PRO B 2 37  ? -35.408 3.791   54.760   1.00 64.71 37  B 1 
ATOM 3497 N N     . LEU B 2 38  ? -38.066 7.349   55.742   1.00 40.97 38  B 1 
ATOM 3498 C CA    . LEU B 2 38  ? -39.320 7.979   55.374   1.00 52.08 38  B 1 
ATOM 3499 C C     . LEU B 2 38  ? -39.140 8.461   53.943   1.00 48.78 38  B 1 
ATOM 3500 O O     . LEU B 2 38  ? -38.307 9.325   53.687   1.00 53.02 38  B 1 
ATOM 3501 C CB    . LEU B 2 38  ? -39.617 9.155   56.321   1.00 52.21 38  B 1 
ATOM 3502 C CG    . LEU B 2 38  ? -40.259 8.740   57.662   1.00 49.02 38  B 1 
ATOM 3503 C CD1   . LEU B 2 38  ? -40.142 9.868   58.685   1.00 46.69 38  B 1 
ATOM 3504 C CD2   . LEU B 2 38  ? -41.739 8.399   57.470   1.00 53.73 38  B 1 
ATOM 3505 N N     . GLN B 2 39  ? -39.843 7.815   53.019   1.00 53.70 39  B 1 
ATOM 3506 C CA    . GLN B 2 39  ? -39.849 8.282   51.644   1.00 64.42 39  B 1 
ATOM 3507 C C     . GLN B 2 39  ? -40.283 9.739   51.718   1.00 62.35 39  B 1 
ATOM 3508 O O     . GLN B 2 39  ? -41.410 9.990   52.154   1.00 65.23 39  B 1 
ATOM 3509 C CB    . GLN B 2 39  ? -40.819 7.479   50.771   1.00 61.58 39  B 1 
ATOM 3510 C CG    . GLN B 2 39  ? -40.237 6.133   50.319   1.00 56.50 39  B 1 
ATOM 3511 C CD    . GLN B 2 39  ? -41.130 5.423   49.288   1.00 53.54 39  B 1 
ATOM 3512 O OE1   . GLN B 2 39  ? -42.284 5.757   49.087   1.00 49.35 39  B 1 
ATOM 3513 N NE2   . GLN B 2 39  ? -40.623 4.423   48.598   1.00 46.82 39  B 1 
ATOM 3514 N N     . PRO B 2 40  ? -39.399 10.683  51.415   1.00 47.13 40  B 1 
ATOM 3515 C CA    . PRO B 2 40  ? -39.832 12.051  51.349   1.00 55.82 40  B 1 
ATOM 3516 C C     . PRO B 2 40  ? -40.962 12.056  50.329   1.00 53.53 40  B 1 
ATOM 3517 O O     . PRO B 2 40  ? -40.762 11.669  49.173   1.00 53.20 40  B 1 
ATOM 3518 C CB    . PRO B 2 40  ? -38.608 12.871  50.931   1.00 54.07 40  B 1 
ATOM 3519 C CG    . PRO B 2 40  ? -37.730 11.855  50.202   1.00 54.96 40  B 1 
ATOM 3520 C CD    . PRO B 2 40  ? -38.045 10.531  50.899   1.00 60.71 40  B 1 
ATOM 3521 N N     . GLN B 2 41  ? -42.174 12.395  50.803   1.00 42.67 41  B 1 
ATOM 3522 C CA    . GLN B 2 41  ? -43.258 12.685  49.878   1.00 53.25 41  B 1 
ATOM 3523 C C     . GLN B 2 41  ? -42.747 13.817  49.000   1.00 50.89 41  B 1 
ATOM 3524 O O     . GLN B 2 41  ? -42.701 14.970  49.414   1.00 53.59 41  B 1 
ATOM 3525 C CB    . GLN B 2 41  ? -44.546 13.082  50.614   1.00 51.31 41  B 1 
ATOM 3526 C CG    . GLN B 2 41  ? -45.376 11.876  51.073   1.00 47.73 41  B 1 
ATOM 3527 C CD    . GLN B 2 41  ? -46.737 12.273  51.655   1.00 46.50 41  B 1 
ATOM 3528 O OE1   . GLN B 2 41  ? -46.971 13.394  52.062   1.00 43.80 41  B 1 
ATOM 3529 N NE2   . GLN B 2 41  ? -47.682 11.369  51.716   1.00 42.29 41  B 1 
ATOM 3530 N N     . LEU B 2 42  ? -42.278 13.436  47.845   1.00 47.26 42  B 1 
ATOM 3531 C CA    . LEU B 2 42  ? -42.025 14.380  46.778   1.00 56.12 42  B 1 
ATOM 3532 C C     . LEU B 2 42  ? -43.354 15.076  46.545   1.00 52.93 42  B 1 
ATOM 3533 O O     . LEU B 2 42  ? -44.254 14.506  45.928   1.00 55.93 42  B 1 
ATOM 3534 C CB    . LEU B 2 42  ? -41.523 13.649  45.517   1.00 55.20 42  B 1 
ATOM 3535 C CG    . LEU B 2 42  ? -40.047 13.218  45.582   1.00 50.63 42  B 1 
ATOM 3536 C CD1   . LEU B 2 42  ? -39.716 12.268  44.433   1.00 48.43 42  B 1 
ATOM 3537 C CD2   . LEU B 2 42  ? -39.101 14.423  45.471   1.00 53.75 42  B 1 
ATOM 3538 N N     . GLN B 2 43  ? -43.484 16.238  47.138   1.00 47.44 43  B 1 
ATOM 3539 C CA    . GLN B 2 43  ? -44.612 17.088  46.830   1.00 55.91 43  B 1 
ATOM 3540 C C     . GLN B 2 43  ? -44.652 17.211  45.317   1.00 52.97 43  B 1 
ATOM 3541 O O     . GLN B 2 43  ? -43.610 17.443  44.700   1.00 53.77 43  B 1 
ATOM 3542 C CB    . GLN B 2 43  ? -44.473 18.467  47.476   1.00 53.96 43  B 1 
ATOM 3543 C CG    . GLN B 2 43  ? -44.761 18.430  48.984   1.00 51.76 43  B 1 
ATOM 3544 C CD    . GLN B 2 43  ? -44.794 19.825  49.617   1.00 49.46 43  B 1 
ATOM 3545 O OE1   . GLN B 2 43  ? -44.435 20.823  49.019   1.00 46.22 43  B 1 
ATOM 3546 N NE2   . GLN B 2 43  ? -45.227 19.934  50.853   1.00 44.22 43  B 1 
ATOM 3547 N N     . PRO B 2 44  ? -45.817 16.973  44.736   1.00 42.86 44  B 1 
ATOM 3548 C CA    . PRO B 2 44  ? -45.932 17.099  43.304   1.00 53.49 44  B 1 
ATOM 3549 C C     . PRO B 2 44  ? -45.568 18.553  42.983   1.00 52.08 44  B 1 
ATOM 3550 O O     . PRO B 2 44  ? -46.301 19.465  43.335   1.00 51.31 44  B 1 
ATOM 3551 C CB    . PRO B 2 44  ? -47.386 16.743  42.969   1.00 51.67 44  B 1 
ATOM 3552 C CG    . PRO B 2 44  ? -48.135 17.038  44.258   1.00 52.77 44  B 1 
ATOM 3553 C CD    . PRO B 2 44  ? -47.113 16.736  45.349   1.00 58.25 44  B 1 
ATOM 3554 N N     . TYR B 2 45  ? -44.366 18.709  42.412   1.00 56.52 45  B 1 
ATOM 3555 C CA    . TYR B 2 45  ? -43.972 19.999  41.867   1.00 60.94 45  B 1 
ATOM 3556 C C     . TYR B 2 45  ? -45.099 20.379  40.913   1.00 54.95 45  B 1 
ATOM 3557 O O     . TYR B 2 45  ? -45.294 19.754  39.876   1.00 63.74 45  B 1 
ATOM 3558 C CB    . TYR B 2 45  ? -42.619 19.913  41.158   1.00 61.13 45  B 1 
ATOM 3559 C CG    . TYR B 2 45  ? -41.451 20.336  42.023   1.00 55.60 45  B 1 
ATOM 3560 C CD1   . TYR B 2 45  ? -40.959 21.655  41.946   1.00 52.01 45  B 1 
ATOM 3561 C CD2   . TYR B 2 45  ? -40.858 19.433  42.925   1.00 51.89 45  B 1 
ATOM 3562 C CE1   . TYR B 2 45  ? -39.879 22.054  42.739   1.00 43.29 45  B 1 
ATOM 3563 C CE2   . TYR B 2 45  ? -39.779 19.829  43.730   1.00 44.96 45  B 1 
ATOM 3564 C CZ    . TYR B 2 45  ? -39.276 21.144  43.633   1.00 44.55 45  B 1 
ATOM 3565 O OH    . TYR B 2 45  ? -38.211 21.544  44.407   1.00 44.00 45  B 1 
ATOM 3566 N N     . THR B 2 46  ? -45.889 21.343  41.367   1.00 38.01 46  B 1 
ATOM 3567 C CA    . THR B 2 46  ? -46.895 21.950  40.525   1.00 49.27 46  B 1 
ATOM 3568 C C     . THR B 2 46  ? -46.150 22.433  39.291   1.00 45.65 46  B 1 
ATOM 3569 O O     . THR B 2 46  ? -45.322 23.333  39.375   1.00 46.16 46  B 1 
ATOM 3570 C CB    . THR B 2 46  ? -47.595 23.124  41.236   1.00 47.81 46  B 1 
ATOM 3571 O OG1   . THR B 2 46  ? -46.689 23.819  42.062   1.00 45.96 46  B 1 
ATOM 3572 C CG2   . THR B 2 46  ? -48.716 22.620  42.137   1.00 48.52 46  B 1 
ATOM 3573 N N     . GLN B 2 47  ? -46.374 21.734  38.195   1.00 47.69 47  B 1 
ATOM 3574 C CA    . GLN B 2 47  ? -45.883 22.170  36.902   1.00 56.51 47  B 1 
ATOM 3575 C C     . GLN B 2 47  ? -46.428 23.579  36.717   1.00 54.96 47  B 1 
ATOM 3576 O O     . GLN B 2 47  ? -47.620 23.749  36.455   1.00 56.42 47  B 1 
ATOM 3577 C CB    . GLN B 2 47  ? -46.348 21.247  35.775   1.00 54.32 47  B 1 
ATOM 3578 C CG    . GLN B 2 47  ? -45.516 19.961  35.660   1.00 49.44 47  B 1 
ATOM 3579 C CD    . GLN B 2 47  ? -45.936 19.088  34.471   1.00 48.90 47  B 1 
ATOM 3580 O OE1   . GLN B 2 47  ? -47.023 19.194  33.938   1.00 45.91 47  B 1 
ATOM 3581 N NE2   . GLN B 2 47  ? -45.090 18.195  34.019   1.00 43.97 47  B 1 
ATOM 3582 N N     . ALA B 2 48  ? -45.557 24.551  36.969   1.00 41.12 48  B 1 
ATOM 3583 C CA    . ALA B 2 48  ? -45.884 25.915  36.627   1.00 49.44 48  B 1 
ATOM 3584 C C     . ALA B 2 48  ? -46.249 25.874  35.149   1.00 46.16 48  B 1 
ATOM 3585 O O     . ALA B 2 48  ? -45.410 25.522  34.317   1.00 48.55 48  B 1 
ATOM 3586 C CB    . ALA B 2 48  ? -44.694 26.824  36.924   1.00 48.81 48  B 1 
ATOM 3587 N N     . GLN B 2 49  ? -47.517 26.103  34.858   1.00 55.14 49  B 1 
ATOM 3588 C CA    . GLN B 2 49  ? -47.945 26.201  33.476   1.00 61.70 49  B 1 
ATOM 3589 C C     . GLN B 2 49  ? -47.022 27.222  32.835   1.00 59.84 49  B 1 
ATOM 3590 O O     . GLN B 2 49  ? -46.953 28.346  33.317   1.00 61.11 49  B 1 
ATOM 3591 C CB    . GLN B 2 49  ? -49.398 26.667  33.360   1.00 58.47 49  B 1 
ATOM 3592 C CG    . GLN B 2 49  ? -50.402 25.535  33.569   1.00 52.48 49  B 1 
ATOM 3593 C CD    . GLN B 2 49  ? -51.841 25.971  33.287   1.00 49.81 49  B 1 
ATOM 3594 O OE1   . GLN B 2 49  ? -52.176 27.136  33.252   1.00 48.71 49  B 1 
ATOM 3595 N NE2   . GLN B 2 49  ? -52.739 25.038  33.073   1.00 45.52 49  B 1 
ATOM 3596 N N     . PRO B 2 50  ? -46.243 26.816  31.843   1.00 47.31 50  B 1 
ATOM 3597 C CA    . PRO B 2 50  ? -45.424 27.762  31.132   1.00 54.91 50  B 1 
ATOM 3598 C C     . PRO B 2 50  ? -46.398 28.816  30.610   1.00 53.54 50  B 1 
ATOM 3599 O O     . PRO B 2 50  ? -47.274 28.497  29.804   1.00 54.58 50  B 1 
ATOM 3600 C CB    . PRO B 2 50  ? -44.717 26.977  30.024   1.00 53.49 50  B 1 
ATOM 3601 C CG    . PRO B 2 50  ? -45.635 25.773  29.797   1.00 53.29 50  B 1 
ATOM 3602 C CD    . PRO B 2 50  ? -46.249 25.520  31.175   1.00 59.18 50  B 1 
ATOM 3603 N N     . GLN B 2 51  ? -46.314 30.016  31.188   1.00 43.15 51  B 1 
ATOM 3604 C CA    . GLN B 2 51  ? -47.102 31.130  30.690   1.00 51.69 51  B 1 
ATOM 3605 C C     . GLN B 2 51  ? -46.830 31.181  29.197   1.00 49.26 51  B 1 
ATOM 3606 O O     . GLN B 2 51  ? -45.674 31.274  28.788   1.00 50.54 51  B 1 
ATOM 3607 C CB    . GLN B 2 51  ? -46.718 32.445  31.370   1.00 49.78 51  B 1 
ATOM 3608 C CG    . GLN B 2 51  ? -47.294 32.559  32.790   1.00 47.60 51  B 1 
ATOM 3609 C CD    . GLN B 2 51  ? -47.021 33.926  33.437   1.00 46.77 51  B 1 
ATOM 3610 O OE1   . GLN B 2 51  ? -46.233 34.724  32.970   1.00 45.37 51  B 1 
ATOM 3611 N NE2   . GLN B 2 51  ? -47.666 34.229  34.545   1.00 43.84 51  B 1 
ATOM 3612 N N     . GLN B 2 52  ? -47.894 31.010  28.436   1.00 41.47 52  B 1 
ATOM 3613 C CA    . GLN B 2 52  ? -47.761 31.133  26.996   1.00 55.18 52  B 1 
ATOM 3614 C C     . GLN B 2 52  ? -47.086 32.474  26.751   1.00 53.89 52  B 1 
ATOM 3615 O O     . GLN B 2 52  ? -47.631 33.488  27.180   1.00 53.32 52  B 1 
ATOM 3616 C CB    . GLN B 2 52  ? -49.123 31.090  26.303   1.00 52.41 52  B 1 
ATOM 3617 C CG    . GLN B 2 52  ? -49.693 29.668  26.207   1.00 49.02 52  B 1 
ATOM 3618 C CD    . GLN B 2 52  ? -50.999 29.609  25.415   1.00 45.43 52  B 1 
ATOM 3619 O OE1   . GLN B 2 52  ? -51.650 30.605  25.143   1.00 44.55 52  B 1 
ATOM 3620 N NE2   . GLN B 2 52  ? -51.431 28.439  25.013   1.00 41.09 52  B 1 
ATOM 3621 N N     . PRO B 2 53  ? -45.882 32.483  26.191   1.00 47.01 53  B 1 
ATOM 3622 C CA    . PRO B 2 53  ? -45.241 33.738  25.868   1.00 54.68 53  B 1 
ATOM 3623 C C     . PRO B 2 53  ? -46.249 34.478  25.000   1.00 52.86 53  B 1 
ATOM 3624 O O     . PRO B 2 53  ? -46.676 33.953  23.963   1.00 55.12 53  B 1 
ATOM 3625 C CB    . PRO B 2 53  ? -43.935 33.385  25.144   1.00 53.36 53  B 1 
ATOM 3626 C CG    . PRO B 2 53  ? -44.198 31.988  24.583   1.00 53.19 53  B 1 
ATOM 3627 C CD    . PRO B 2 53  ? -45.150 31.365  25.612   1.00 58.48 53  B 1 
ATOM 3628 N N     . LEU B 2 54  ? -46.701 35.632  25.520   1.00 41.18 54  B 1 
ATOM 3629 C CA    . LEU B 2 54  ? -47.568 36.515  24.758   1.00 51.09 54  B 1 
ATOM 3630 C C     . LEU B 2 54  ? -46.896 36.680  23.404   1.00 48.37 54  B 1 
ATOM 3631 O O     . LEU B 2 54  ? -45.803 37.246  23.325   1.00 51.58 54  B 1 
ATOM 3632 C CB    . LEU B 2 54  ? -47.704 37.864  25.482   1.00 50.71 54  B 1 
ATOM 3633 C CG    . LEU B 2 54  ? -48.765 37.876  26.602   1.00 46.92 54  B 1 
ATOM 3634 C CD1   . LEU B 2 54  ? -48.559 39.076  27.514   1.00 45.08 54  B 1 
ATOM 3635 C CD2   . LEU B 2 54  ? -50.178 37.948  26.016   1.00 51.50 54  B 1 
ATOM 3636 N N     . GLN B 2 55  ? -47.489 36.075  22.392   1.00 53.54 55  B 1 
ATOM 3637 C CA    . GLN B 2 55  ? -47.016 36.300  21.036   1.00 60.22 55  B 1 
ATOM 3638 C C     . GLN B 2 55  ? -47.046 37.812  20.870   1.00 58.97 55  B 1 
ATOM 3639 O O     . GLN B 2 55  ? -48.143 38.374  20.926   1.00 60.71 55  B 1 
ATOM 3640 C CB    . GLN B 2 55  ? -47.901 35.627  19.992   1.00 56.63 55  B 1 
ATOM 3641 C CG    . GLN B 2 55  ? -47.615 34.125  19.846   1.00 51.65 55  B 1 
ATOM 3642 C CD    . GLN B 2 55  ? -48.376 33.494  18.668   1.00 49.25 55  B 1 
ATOM 3643 O OE1   . GLN B 2 55  ? -49.291 34.060  18.100   1.00 46.30 55  B 1 
ATOM 3644 N NE2   . GLN B 2 55  ? -48.016 32.295  18.265   1.00 43.48 55  B 1 
ATOM 3645 N N     . PRO B 2 56  ? -45.888 38.472  20.786   1.00 43.50 56  B 1 
ATOM 3646 C CA    . PRO B 2 56  ? -45.907 39.872  20.468   1.00 51.62 56  B 1 
ATOM 3647 C C     . PRO B 2 56  ? -46.677 39.940  19.156   1.00 49.30 56  B 1 
ATOM 3648 O O     . PRO B 2 56  ? -46.272 39.336  18.163   1.00 48.76 56  B 1 
ATOM 3649 C CB    . PRO B 2 56  ? -44.443 40.313  20.365   1.00 49.63 56  B 1 
ATOM 3650 C CG    . PRO B 2 56  ? -43.703 39.022  20.032   1.00 49.71 56  B 1 
ATOM 3651 C CD    . PRO B 2 56  ? -44.538 37.931  20.719   1.00 55.39 56  B 1 
ATOM 3652 N N     . GLN B 2 57  ? -47.854 40.600  19.205   1.00 43.08 57  B 1 
ATOM 3653 C CA    . GLN B 2 57  ? -48.517 40.971  17.973   1.00 51.06 57  B 1 
ATOM 3654 C C     . GLN B 2 57  ? -47.511 41.834  17.223   1.00 49.09 57  B 1 
ATOM 3655 O O     . GLN B 2 57  ? -47.345 43.010  17.517   1.00 51.01 57  B 1 
ATOM 3656 C CB    . GLN B 2 57  ? -49.828 41.733  18.235   1.00 48.58 57  B 1 
ATOM 3657 C CG    . GLN B 2 57  ? -51.023 40.803  18.506   1.00 45.42 57  B 1 
ATOM 3658 C CD    . GLN B 2 57  ? -52.350 41.561  18.598   1.00 44.15 57  B 1 
ATOM 3659 O OE1   . GLN B 2 57  ? -52.409 42.752  18.822   1.00 41.97 57  B 1 
ATOM 3660 N NE2   . GLN B 2 57  ? -53.464 40.889  18.431   1.00 40.31 57  B 1 
ATOM 3661 N N     . LEU B 2 58  ? -46.789 41.202  16.356   1.00 47.06 58  B 1 
ATOM 3662 C CA    . LEU B 2 58  ? -46.027 41.889  15.338   1.00 54.64 58  B 1 
ATOM 3663 C C     . LEU B 2 58  ? -47.056 42.720  14.593   1.00 51.74 58  B 1 
ATOM 3664 O O     . LEU B 2 58  ? -47.796 42.187  13.764   1.00 54.21 58  B 1 
ATOM 3665 C CB    . LEU B 2 58  ? -45.318 40.882  14.421   1.00 53.18 58  B 1 
ATOM 3666 C CG    . LEU B 2 58  ? -44.053 40.253  15.038   1.00 48.56 58  B 1 
ATOM 3667 C CD1   . LEU B 2 58  ? -43.581 39.078  14.187   1.00 46.67 58  B 1 
ATOM 3668 C CD2   . LEU B 2 58  ? -42.904 41.270  15.113   1.00 52.28 58  B 1 
ATOM 3669 N N     . GLN B 2 59  ? -47.175 43.962  15.018   1.00 41.60 59  B 1 
ATOM 3670 C CA    . GLN B 2 59  ? -47.950 44.901  14.250   1.00 50.84 59  B 1 
ATOM 3671 C C     . GLN B 2 59  ? -47.449 44.770  12.825   1.00 48.16 59  B 1 
ATOM 3672 O O     . GLN B 2 59  ? -46.230 44.772  12.613   1.00 48.63 59  B 1 
ATOM 3673 C CB    . GLN B 2 59  ? -47.772 46.335  14.764   1.00 49.33 59  B 1 
ATOM 3674 C CG    . GLN B 2 59  ? -48.564 46.581  16.063   1.00 47.67 59  B 1 
ATOM 3675 C CD    . GLN B 2 59  ? -48.539 48.048  16.502   1.00 45.71 59  B 1 
ATOM 3676 O OE1   . GLN B 2 59  ? -47.820 48.874  15.975   1.00 43.80 59  B 1 
ATOM 3677 N NE2   . GLN B 2 59  ? -49.329 48.412  17.481   1.00 41.86 59  B 1 
ATOM 3678 N N     . PRO B 2 60  ? -48.349 44.562  11.895   1.00 39.69 60  B 1 
ATOM 3679 C CA    . PRO B 2 60  ? -47.945 44.477  10.514   1.00 49.75 60  B 1 
ATOM 3680 C C     . PRO B 2 60  ? -47.270 45.813  10.200   1.00 48.67 60  B 1 
ATOM 3681 O O     . PRO B 2 60  ? -47.946 46.834  10.102   1.00 47.47 60  B 1 
ATOM 3682 C CB    . PRO B 2 60  ? -49.230 44.229  9.714    1.00 47.28 60  B 1 
ATOM 3683 C CG    . PRO B 2 60  ? -50.329 44.810  10.599   1.00 48.02 60  B 1 
ATOM 3684 C CD    . PRO B 2 60  ? -49.802 44.575  12.013   1.00 53.41 60  B 1 
ATOM 3685 N N     . TYR B 2 61  ? -45.940 45.786  10.187   1.00 50.20 61  B 1 
ATOM 3686 C CA    . TYR B 2 61  ? -45.183 46.925  9.698    1.00 55.42 61  B 1 
ATOM 3687 C C     . TYR B 2 61  ? -45.780 47.214  8.328    1.00 50.07 61  B 1 
ATOM 3688 O O     . TYR B 2 61  ? -45.659 46.398  7.411    1.00 58.46 61  B 1 
ATOM 3689 C CB    . TYR B 2 61  ? -43.686 46.619  9.637    1.00 55.68 61  B 1 
ATOM 3690 C CG    . TYR B 2 61  ? -42.923 47.092  10.854   1.00 51.72 61  B 1 
ATOM 3691 C CD1   . TYR B 2 61  ? -42.275 48.347  10.836   1.00 48.99 61  B 1 
ATOM 3692 C CD2   . TYR B 2 61  ? -42.864 46.316  12.021   1.00 49.79 61  B 1 
ATOM 3693 C CE1   . TYR B 2 61  ? -41.567 48.811  11.953   1.00 41.02 61  B 1 
ATOM 3694 C CE2   . TYR B 2 61  ? -42.158 46.763  13.155   1.00 42.69 61  B 1 
ATOM 3695 C CZ    . TYR B 2 61  ? -41.500 48.014  13.120   1.00 42.00 61  B 1 
ATOM 3696 O OH    . TYR B 2 61  ? -40.810 48.463  14.207   1.00 41.69 61  B 1 
ATOM 3697 N N     . THR B 2 62  ? -46.511 48.304  8.265    1.00 36.52 62  B 1 
ATOM 3698 C CA    . THR B 2 62  ? -47.013 48.825  7.007    1.00 48.27 62  B 1 
ATOM 3699 C C     . THR B 2 62  ? -45.790 48.938  6.115    1.00 45.09 62  B 1 
ATOM 3700 O O     . THR B 2 62  ? -44.907 49.745  6.370    1.00 44.93 62  B 1 
ATOM 3701 C CB    . THR B 2 62  ? -47.684 50.190  7.195    1.00 46.42 62  B 1 
ATOM 3702 O OG1   . THR B 2 62  ? -47.052 50.931  8.213    1.00 44.49 62  B 1 
ATOM 3703 C CG2   . THR B 2 62  ? -49.147 50.034  7.607    1.00 47.21 62  B 1 
ATOM 3704 N N     . GLN B 2 63  ? -45.699 48.014  5.165    1.00 42.18 63  B 1 
ATOM 3705 C CA    . GLN B 2 63  ? -44.686 48.088  4.133    1.00 51.20 63  B 1 
ATOM 3706 C C     . GLN B 2 63  ? -44.856 49.466  3.511    1.00 50.26 63  B 1 
ATOM 3707 O O     . GLN B 2 63  ? -45.821 49.706  2.788    1.00 51.05 63  B 1 
ATOM 3708 C CB    . GLN B 2 63  ? -44.870 46.991  3.079    1.00 48.94 63  B 1 
ATOM 3709 C CG    . GLN B 2 63  ? -44.307 45.626  3.519    1.00 44.58 63  B 1 
ATOM 3710 C CD    . GLN B 2 63  ? -44.418 44.556  2.429    1.00 44.84 63  B 1 
ATOM 3711 O OE1   . GLN B 2 63  ? -45.219 44.641  1.512    1.00 42.87 63  B 1 
ATOM 3712 N NE2   . GLN B 2 63  ? -43.623 43.514  2.484    1.00 41.36 63  B 1 
ATOM 3713 N N     . ALA B 2 64  ? -43.983 50.368  3.912    1.00 36.82 64  B 1 
ATOM 3714 C CA    . ALA B 2 64  ? -43.898 51.642  3.233    1.00 46.32 64  B 1 
ATOM 3715 C C     . ALA B 2 64  ? -43.724 51.286  1.761    1.00 43.67 64  B 1 
ATOM 3716 O O     . ALA B 2 64  ? -42.753 50.628  1.402    1.00 45.61 64  B 1 
ATOM 3717 C CB    . ALA B 2 64  ? -42.720 52.446  3.792    1.00 45.23 64  B 1 
ATOM 3718 N N     . GLN B 2 65  ? -44.737 51.605  0.981    1.00 47.02 65  B 1 
ATOM 3719 C CA    . GLN B 2 65  ? -44.649 51.386  -0.453   1.00 57.13 65  B 1 
ATOM 3720 C C     . GLN B 2 65  ? -43.345 52.042  -0.889   1.00 55.91 65  B 1 
ATOM 3721 O O     . GLN B 2 65  ? -43.192 53.244  -0.687   1.00 56.56 65  B 1 
ATOM 3722 C CB    . GLN B 2 65  ? -45.829 52.016  -1.200   1.00 53.33 65  B 1 
ATOM 3723 C CG    . GLN B 2 65  ? -47.086 51.141  -1.176   1.00 48.11 65  B 1 
ATOM 3724 C CD    . GLN B 2 65  ? -48.213 51.712  -2.045   1.00 45.81 65  B 1 
ATOM 3725 O OE1   . GLN B 2 65  ? -48.241 52.867  -2.404   1.00 45.79 65  B 1 
ATOM 3726 N NE2   . GLN B 2 65  ? -49.176 50.903  -2.421   1.00 42.62 65  B 1 
ATOM 3727 N N     . PRO B 2 66  ? -42.374 51.273  -1.376   1.00 41.71 66  B 1 
ATOM 3728 C CA    . PRO B 2 66  ? -41.174 51.865  -1.903   1.00 50.24 66  B 1 
ATOM 3729 C C     . PRO B 2 66  ? -41.653 52.824  -2.986   1.00 49.04 66  B 1 
ATOM 3730 O O     . PRO B 2 66  ? -42.293 52.388  -3.945   1.00 50.10 66  B 1 
ATOM 3731 C CB    . PRO B 2 66  ? -40.326 50.703  -2.432   1.00 48.76 66  B 1 
ATOM 3732 C CG    . PRO B 2 66  ? -41.345 49.598  -2.723   1.00 48.62 66  B 1 
ATOM 3733 C CD    . PRO B 2 66  ? -42.437 49.845  -1.674   1.00 54.50 66  B 1 
ATOM 3734 N N     . GLN B 2 67  ? -41.459 54.129  -2.735   1.00 37.68 67  B 1 
ATOM 3735 C CA    . GLN B 2 67  ? -41.776 55.119  -3.749   1.00 48.45 67  B 1 
ATOM 3736 C C     . GLN B 2 67  ? -41.081 54.648  -5.015   1.00 46.97 67  B 1 
ATOM 3737 O O     . GLN B 2 67  ? -39.865 54.462  -5.018   1.00 47.73 67  B 1 
ATOM 3738 C CB    . GLN B 2 67  ? -41.295 56.512  -3.343   1.00 46.26 67  B 1 
ATOM 3739 C CG    . GLN B 2 67  ? -42.207 57.168  -2.289   1.00 43.88 67  B 1 
ATOM 3740 C CD    . GLN B 2 67  ? -41.803 58.613  -1.955   1.00 42.90 67  B 1 
ATOM 3741 O OE1   . GLN B 2 67  ? -40.748 59.088  -2.305   1.00 42.48 67  B 1 
ATOM 3742 N NE2   . GLN B 2 67  ? -42.647 59.342  -1.260   1.00 40.70 67  B 1 
ATOM 3743 N N     . GLN B 2 68  ? -41.887 54.373  -6.021   1.00 37.17 68  B 1 
ATOM 3744 C CA    . GLN B 2 68  ? -41.335 53.976  -7.308   1.00 50.56 68  B 1 
ATOM 3745 C C     . GLN B 2 68  ? -40.328 55.055  -7.682   1.00 49.26 68  B 1 
ATOM 3746 O O     . GLN B 2 68  ? -40.709 56.221  -7.764   1.00 48.61 68  B 1 
ATOM 3747 C CB    . GLN B 2 68  ? -42.428 53.879  -8.384   1.00 47.85 68  B 1 
ATOM 3748 C CG    . GLN B 2 68  ? -43.268 52.599  -8.247   1.00 45.57 68  B 1 
ATOM 3749 C CD    . GLN B 2 68  ? -44.295 52.448  -9.382   1.00 42.48 68  B 1 
ATOM 3750 O OE1   . GLN B 2 68  ? -44.602 53.383  -10.108  1.00 42.17 68  B 1 
ATOM 3751 N NE2   . GLN B 2 68  ? -44.852 51.278  -9.564   1.00 39.14 68  B 1 
ATOM 3752 N N     . PRO B 2 69  ? -39.041 54.702  -7.798   1.00 42.04 69  B 1 
ATOM 3753 C CA    . PRO B 2 69  ? -38.065 55.669  -8.247   1.00 50.39 69  B 1 
ATOM 3754 C C     . PRO B 2 69  ? -38.595 56.193  -9.580   1.00 48.68 69  B 1 
ATOM 3755 O O     . PRO B 2 69  ? -38.885 55.400  -10.476  1.00 50.68 69  B 1 
ATOM 3756 C CB    . PRO B 2 69  ? -36.734 54.914  -8.365   1.00 48.77 69  B 1 
ATOM 3757 C CG    . PRO B 2 69  ? -37.162 53.461  -8.547   1.00 48.71 69  B 1 
ATOM 3758 C CD    . PRO B 2 69  ? -38.471 53.367  -7.754   1.00 54.22 69  B 1 
ATOM 3759 N N     . LEU B 2 70  ? -38.813 57.515  -9.624   1.00 38.46 70  B 1 
ATOM 3760 C CA    . LEU B 2 70  ? -39.235 58.180  -10.842  1.00 50.28 70  B 1 
ATOM 3761 C C     . LEU B 2 70  ? -38.285 57.709  -11.940  1.00 47.77 70  B 1 
ATOM 3762 O O     . LEU B 2 70  ? -37.097 58.008  -11.902  1.00 51.36 70  B 1 
ATOM 3763 C CB    . LEU B 2 70  ? -39.145 59.704  -10.660  1.00 49.53 70  B 1 
ATOM 3764 C CG    . LEU B 2 70  ? -40.360 60.322  -9.927   1.00 45.46 70  B 1 
ATOM 3765 C CD1   . LEU B 2 70  ? -40.032 61.716  -9.420   1.00 43.83 70  B 1 
ATOM 3766 C CD2   . LEU B 2 70  ? -41.576 60.419  -10.868  1.00 50.61 70  B 1 
ATOM 3767 N N     . GLN B 2 71  ? -38.805 56.886  -12.834  1.00 47.61 71  B 1 
ATOM 3768 C CA    . GLN B 2 71  ? -38.030 56.492  -13.999  1.00 57.43 71  B 1 
ATOM 3769 C C     . GLN B 2 71  ? -37.614 57.793  -14.675  1.00 56.26 71  B 1 
ATOM 3770 O O     . GLN B 2 71  ? -38.496 58.545  -15.087  1.00 57.36 71  B 1 
ATOM 3771 C CB    . GLN B 2 71  ? -38.842 55.624  -14.965  1.00 53.83 71  B 1 
ATOM 3772 C CG    . GLN B 2 71  ? -38.937 54.158  -14.510  1.00 49.50 71  B 1 
ATOM 3773 C CD    . GLN B 2 71  ? -39.585 53.257  -15.573  1.00 46.92 71  B 1 
ATOM 3774 O OE1   . GLN B 2 71  ? -40.192 53.703  -16.533  1.00 44.33 71  B 1 
ATOM 3775 N NE2   . GLN B 2 71  ? -39.468 51.952  -15.434  1.00 41.81 71  B 1 
ATOM 3776 N N     . PRO B 2 72  ? -36.332 58.109  -14.711  1.00 39.91 72  B 1 
ATOM 3777 C CA    . PRO B 2 72  ? -35.902 59.247  -15.486  1.00 48.70 72  B 1 
ATOM 3778 C C     . PRO B 2 72  ? -36.397 58.987  -16.904  1.00 46.14 72  B 1 
ATOM 3779 O O     . PRO B 2 72  ? -36.036 57.980  -17.512  1.00 45.91 72  B 1 
ATOM 3780 C CB    . PRO B 2 72  ? -34.376 59.298  -15.354  1.00 47.07 72  B 1 
ATOM 3781 C CG    . PRO B 2 72  ? -33.989 57.857  -15.030  1.00 47.84 72  B 1 
ATOM 3782 C CD    . PRO B 2 72  ? -35.193 57.324  -14.250  1.00 53.79 72  B 1 
ATOM 3783 N N     . GLN B 2 73  ? -37.302 59.847  -17.370  1.00 39.57 73  B 1 
ATOM 3784 C CA    . GLN B 2 73  ? -37.671 59.837  -18.775  1.00 48.66 73  B 1 
ATOM 3785 C C     . GLN B 2 73  ? -36.383 60.077  -19.552  1.00 46.96 73  B 1 
ATOM 3786 O O     . GLN B 2 73  ? -35.920 61.213  -19.696  1.00 49.46 73  B 1 
ATOM 3787 C CB    . GLN B 2 73  ? -38.727 60.906  -19.099  1.00 46.35 73  B 1 
ATOM 3788 C CG    . GLN B 2 73  ? -40.164 60.468  -18.789  1.00 43.36 73  B 1 
ATOM 3789 C CD    . GLN B 2 73  ? -41.217 61.479  -19.260  1.00 42.20 73  B 1 
ATOM 3790 O OE1   . GLN B 2 73  ? -40.952 62.639  -19.494  1.00 40.41 73  B 1 
ATOM 3791 N NE2   . GLN B 2 73  ? -42.453 61.061  -19.420  1.00 39.02 73  B 1 
ATOM 3792 N N     . LEU B 2 74  ? -35.765 58.995  -19.967  1.00 41.38 74  B 1 
ATOM 3793 C CA    . LEU B 2 74  ? -34.722 59.042  -20.973  1.00 51.23 74  B 1 
ATOM 3794 C C     . LEU B 2 74  ? -35.372 59.702  -22.187  1.00 48.31 74  B 1 
ATOM 3795 O O     . LEU B 2 74  ? -36.181 59.081  -22.869  1.00 50.98 74  B 1 
ATOM 3796 C CB    . LEU B 2 74  ? -34.204 57.631  -21.279  1.00 50.40 74  B 1 
ATOM 3797 C CG    . LEU B 2 74  ? -33.246 57.066  -20.207  1.00 46.17 74  B 1 
ATOM 3798 C CD1   . LEU B 2 74  ? -33.004 55.581  -20.435  1.00 45.11 74  B 1 
ATOM 3799 C CD2   . LEU B 2 74  ? -31.885 57.781  -20.243  1.00 51.15 74  B 1 
ATOM 3800 N N     . GLN B 2 75  ? -35.096 60.973  -22.345  1.00 39.33 75  B 1 
ATOM 3801 C CA    . GLN B 2 75  ? -35.513 61.665  -23.546  1.00 48.91 75  B 1 
ATOM 3802 C C     . GLN B 2 75  ? -35.020 60.824  -24.723  1.00 46.27 75  B 1 
ATOM 3803 O O     . GLN B 2 75  ? -33.850 60.434  -24.735  1.00 47.28 75  B 1 
ATOM 3804 C CB    . GLN B 2 75  ? -34.939 63.080  -23.623  1.00 47.72 75  B 1 
ATOM 3805 C CG    . GLN B 2 75  ? -35.664 64.046  -22.676  1.00 46.61 75  B 1 
ATOM 3806 C CD    . GLN B 2 75  ? -35.205 65.505  -22.845  1.00 45.09 75  B 1 
ATOM 3807 O OE1   . GLN B 2 75  ? -34.238 65.812  -23.504  1.00 43.19 75  B 1 
ATOM 3808 N NE2   . GLN B 2 75  ? -35.904 66.448  -22.248  1.00 41.53 75  B 1 
ATOM 3809 N N     . PRO B 2 76  ? -35.911 60.511  -25.662  1.00 38.87 76  B 1 
ATOM 3810 C CA    . PRO B 2 76  ? -35.496 59.765  -26.827  1.00 50.28 76  B 1 
ATOM 3811 C C     . PRO B 2 76  ? -34.444 60.619  -27.532  1.00 49.35 76  B 1 
ATOM 3812 O O     . PRO B 2 76  ? -34.762 61.674  -28.075  1.00 48.42 76  B 1 
ATOM 3813 C CB    . PRO B 2 76  ? -36.768 59.538  -27.654  1.00 47.85 76  B 1 
ATOM 3814 C CG    . PRO B 2 76  ? -37.682 60.684  -27.238  1.00 48.79 76  B 1 
ATOM 3815 C CD    . PRO B 2 76  ? -37.298 60.930  -25.778  1.00 53.58 76  B 1 
ATOM 3816 N N     . TYR B 2 77  ? -33.185 60.187  -27.410  1.00 49.64 77  B 1 
ATOM 3817 C CA    . TYR B 2 77  ? -32.129 60.770  -28.211  1.00 56.00 77  B 1 
ATOM 3818 C C     . TYR B 2 77  ? -32.603 60.680  -29.654  1.00 51.07 77  B 1 
ATOM 3819 O O     . TYR B 2 77  ? -32.787 59.591  -30.196  1.00 58.84 77  B 1 
ATOM 3820 C CB    . TYR B 2 77  ? -30.791 60.055  -27.985  1.00 55.77 77  B 1 
ATOM 3821 C CG    . TYR B 2 77  ? -29.893 60.757  -26.994  1.00 51.84 77  B 1 
ATOM 3822 C CD1   . TYR B 2 77  ? -28.891 61.637  -27.450  1.00 49.06 77  B 1 
ATOM 3823 C CD2   . TYR B 2 77  ? -30.055 60.562  -25.609  1.00 49.86 77  B 1 
ATOM 3824 C CE1   . TYR B 2 77  ? -28.052 62.302  -26.534  1.00 41.22 77  B 1 
ATOM 3825 C CE2   . TYR B 2 77  ? -29.224 61.221  -24.685  1.00 43.10 77  B 1 
ATOM 3826 C CZ    . TYR B 2 77  ? -28.212 62.092  -25.153  1.00 42.27 77  B 1 
ATOM 3827 O OH    . TYR B 2 77  ? -27.386 62.738  -24.271  1.00 41.88 77  B 1 
ATOM 3828 N N     . THR B 2 78  ? -32.910 61.847  -30.223  1.00 34.94 78  B 1 
ATOM 3829 C CA    . THR B 2 78  ? -33.260 61.958  -31.625  1.00 48.06 78  B 1 
ATOM 3830 C C     . THR B 2 78  ? -32.135 61.300  -32.408  1.00 44.78 78  B 1 
ATOM 3831 O O     . THR B 2 78  ? -31.013 61.783  -32.412  1.00 44.84 78  B 1 
ATOM 3832 C CB    . THR B 2 78  ? -33.416 63.430  -32.042  1.00 46.24 78  B 1 
ATOM 3833 O OG1   . THR B 2 78  ? -32.486 64.245  -31.356  1.00 44.23 78  B 1 
ATOM 3834 C CG2   . THR B 2 78  ? -34.802 63.957  -31.690  1.00 46.67 78  B 1 
ATOM 3835 N N     . GLN B 2 79  ? -32.457 60.134  -32.979  1.00 38.17 79  B 1 
ATOM 3836 C CA    . GLN B 2 79  ? -31.549 59.472  -33.902  1.00 51.14 79  B 1 
ATOM 3837 C C     . GLN B 2 79  ? -31.232 60.490  -34.988  1.00 50.66 79  B 1 
ATOM 3838 O O     . GLN B 2 79  ? -32.081 60.810  -35.816  1.00 50.76 79  B 1 
ATOM 3839 C CB    . GLN B 2 79  ? -32.188 58.210  -34.505  1.00 48.29 79  B 1 
ATOM 3840 C CG    . GLN B 2 79  ? -32.143 56.999  -33.562  1.00 44.02 79  B 1 
ATOM 3841 C CD    . GLN B 2 79  ? -32.723 55.732  -34.212  1.00 43.17 79  B 1 
ATOM 3842 O OE1   . GLN B 2 79  ? -33.488 55.778  -35.158  1.00 41.30 79  B 1 
ATOM 3843 N NE2   . GLN B 2 79  ? -32.376 54.553  -33.721  1.00 39.54 79  B 1 
ATOM 3844 N N     . ALA B 2 80  ? -30.043 61.032  -34.903  1.00 36.91 80  B 1 
ATOM 3845 C CA    . ALA B 2 80  ? -29.533 61.841  -35.992  1.00 46.82 80  B 1 
ATOM 3846 C C     . ALA B 2 80  ? -29.593 60.956  -37.243  1.00 43.88 80  B 1 
ATOM 3847 O O     . ALA B 2 80  ? -28.962 59.905  -37.277  1.00 46.33 80  B 1 
ATOM 3848 C CB    . ALA B 2 80  ? -28.112 62.302  -35.666  1.00 46.15 80  B 1 
ATOM 3849 N N     . GLN B 2 81  ? -30.443 61.341  -38.195  1.00 42.22 81  B 1 
ATOM 3850 C CA    . GLN B 2 81  ? -30.511 60.627  -39.466  1.00 55.12 81  B 1 
ATOM 3851 C C     . GLN B 2 81  ? -29.087 60.540  -40.002  1.00 53.62 81  B 1 
ATOM 3852 O O     . GLN B 2 81  ? -28.468 61.584  -40.208  1.00 54.61 81  B 1 
ATOM 3853 C CB    . GLN B 2 81  ? -31.408 61.341  -40.476  1.00 52.02 81  B 1 
ATOM 3854 C CG    . GLN B 2 81  ? -32.898 61.087  -40.242  1.00 47.10 81  B 1 
ATOM 3855 C CD    . GLN B 2 81  ? -33.777 61.689  -41.348  1.00 44.54 81  B 1 
ATOM 3856 O OE1   . GLN B 2 81  ? -33.383 62.558  -42.101  1.00 44.48 81  B 1 
ATOM 3857 N NE2   . GLN B 2 81  ? -35.006 61.237  -41.477  1.00 41.79 81  B 1 
ATOM 3858 N N     . PRO B 2 82  ? -28.538 59.342  -40.159  1.00 38.42 82  B 1 
ATOM 3859 C CA    . PRO B 2 82  ? -27.244 59.202  -40.788  1.00 49.20 82  B 1 
ATOM 3860 C C     . PRO B 2 82  ? -27.396 59.799  -42.184  1.00 47.92 82  B 1 
ATOM 3861 O O     . PRO B 2 82  ? -28.179 59.301  -42.995  1.00 49.27 82  B 1 
ATOM 3862 C CB    . PRO B 2 82  ? -26.937 57.697  -40.791  1.00 47.99 82  B 1 
ATOM 3863 C CG    . PRO B 2 82  ? -28.311 57.034  -40.745  1.00 48.37 82  B 1 
ATOM 3864 C CD    . PRO B 2 82  ? -29.159 58.039  -39.946  1.00 54.37 82  B 1 
ATOM 3865 N N     . GLN B 2 83  ? -26.741 60.930  -42.416  1.00 38.37 83  B 1 
ATOM 3866 C CA    . GLN B 2 83  ? -26.709 61.520  -43.743  1.00 47.56 83  B 1 
ATOM 3867 C C     . GLN B 2 83  ? -26.227 60.432  -44.691  1.00 45.47 83  B 1 
ATOM 3868 O O     . GLN B 2 83  ? -25.155 59.863  -44.486  1.00 47.14 83  B 1 
ATOM 3869 C CB    . GLN B 2 83  ? -25.788 62.737  -43.801  1.00 46.14 83  B 1 
ATOM 3870 C CG    . GLN B 2 83  ? -26.417 63.975  -43.140  1.00 44.35 83  B 1 
ATOM 3871 C CD    . GLN B 2 83  ? -25.560 65.242  -43.295  1.00 43.89 83  B 1 
ATOM 3872 O OE1   . GLN B 2 83  ? -24.412 65.218  -43.686  1.00 43.29 83  B 1 
ATOM 3873 N NE2   . GLN B 2 83  ? -26.106 66.402  -42.990  1.00 41.89 83  B 1 
ATOM 3874 N N     . GLN B 2 84  ? -27.069 60.095  -45.657  1.00 35.86 84  B 1 
ATOM 3875 C CA    . GLN B 2 84  ? -26.694 59.120  -46.668  1.00 51.35 84  B 1 
ATOM 3876 C C     . GLN B 2 84  ? -25.359 59.580  -47.257  1.00 50.18 84  B 1 
ATOM 3877 O O     . GLN B 2 84  ? -25.290 60.692  -47.778  1.00 49.77 84  B 1 
ATOM 3878 C CB    . GLN B 2 84  ? -27.749 59.015  -47.776  1.00 49.09 84  B 1 
ATOM 3879 C CG    . GLN B 2 84  ? -28.987 58.221  -47.332  1.00 46.84 84  B 1 
ATOM 3880 C CD    . GLN B 2 84  ? -30.001 58.039  -48.476  1.00 43.41 84  B 1 
ATOM 3881 O OE1   . GLN B 2 84  ? -29.965 58.710  -49.487  1.00 42.98 84  B 1 
ATOM 3882 N NE2   . GLN B 2 84  ? -30.933 57.126  -48.335  1.00 39.95 84  B 1 
ATOM 3883 N N     . PRO B 2 85  ? -24.311 58.780  -47.105  1.00 42.34 85  B 1 
ATOM 3884 C CA    . PRO B 2 85  ? -23.049 59.121  -47.734  1.00 50.99 85  B 1 
ATOM 3885 C C     . PRO B 2 85  ? -23.342 59.244  -49.229  1.00 49.29 85  B 1 
ATOM 3886 O O     . PRO B 2 85  ? -23.837 58.302  -49.852  1.00 51.50 85  B 1 
ATOM 3887 C CB    . PRO B 2 85  ? -22.079 57.990  -47.380  1.00 49.68 85  B 1 
ATOM 3888 C CG    . PRO B 2 85  ? -22.990 56.799  -47.097  1.00 49.96 85  B 1 
ATOM 3889 C CD    . PRO B 2 85  ? -24.261 57.447  -46.524  1.00 55.46 85  B 1 
ATOM 3890 N N     . LEU B 2 86  ? -23.120 60.447  -49.778  1.00 36.65 86  B 1 
ATOM 3891 C CA    . LEU B 2 86  ? -23.241 60.696  -51.208  1.00 48.65 86  B 1 
ATOM 3892 C C     . LEU B 2 86  ? -22.404 59.634  -51.914  1.00 45.69 86  B 1 
ATOM 3893 O O     . LEU B 2 86  ? -21.187 59.603  -51.769  1.00 50.35 86  B 1 
ATOM 3894 C CB    . LEU B 2 86  ? -22.730 62.112  -51.539  1.00 49.00 86  B 1 
ATOM 3895 C CG    . LEU B 2 86  ? -23.753 63.231  -51.267  1.00 45.66 86  B 1 
ATOM 3896 C CD1   . LEU B 2 86  ? -23.069 64.589  -51.224  1.00 44.33 86  B 1 
ATOM 3897 C CD2   . LEU B 2 86  ? -24.828 63.264  -52.363  1.00 51.35 86  B 1 
ATOM 3898 N N     . GLN B 2 87  ? -23.084 58.723  -52.611  1.00 46.32 87  B 1 
ATOM 3899 C CA    . GLN B 2 87  ? -22.390 57.750  -53.444  1.00 57.72 87  B 1 
ATOM 3900 C C     . GLN B 2 87  ? -21.499 58.550  -54.393  1.00 56.59 87  B 1 
ATOM 3901 O O     . GLN B 2 87  ? -22.029 59.326  -55.190  1.00 58.51 87  B 1 
ATOM 3902 C CB    . GLN B 2 87  ? -23.363 56.882  -54.251  1.00 54.66 87  B 1 
ATOM 3903 C CG    . GLN B 2 87  ? -24.008 55.763  -53.411  1.00 50.40 87  B 1 
ATOM 3904 C CD    . GLN B 2 87  ? -24.835 54.796  -54.272  1.00 47.51 87  B 1 
ATOM 3905 O OE1   . GLN B 2 87  ? -25.149 55.053  -55.418  1.00 44.59 87  B 1 
ATOM 3906 N NE2   . GLN B 2 87  ? -25.212 53.646  -53.739  1.00 42.36 87  B 1 
ATOM 3907 N N     . PRO B 2 88  ? -20.180 58.431  -54.277  1.00 42.51 88  B 1 
ATOM 3908 C CA    . PRO B 2 88  ? -19.318 59.055  -55.243  1.00 52.23 88  B 1 
ATOM 3909 C C     . PRO B 2 88  ? -19.683 58.439  -56.595  1.00 49.84 88  B 1 
ATOM 3910 O O     . PRO B 2 88  ? -19.525 57.236  -56.802  1.00 49.60 88  B 1 
ATOM 3911 C CB    . PRO B 2 88  ? -17.880 58.754  -54.796  1.00 50.54 88  B 1 
ATOM 3912 C CG    . PRO B 2 88  ? -18.024 57.473  -53.980  1.00 51.51 88  B 1 
ATOM 3913 C CD    . PRO B 2 88  ? -19.428 57.577  -53.370  1.00 57.09 88  B 1 
ATOM 3914 N N     . GLN B 2 89  ? -20.248 59.254  -57.496  1.00 42.58 89  B 1 
ATOM 3915 C CA    . GLN B 2 89  ? -20.396 58.855  -58.885  1.00 52.05 89  B 1 
ATOM 3916 C C     . GLN B 2 89  ? -18.997 58.572  -59.414  1.00 50.19 89  B 1 
ATOM 3917 O O     . GLN B 2 89  ? -18.245 59.479  -59.764  1.00 53.45 89  B 1 
ATOM 3918 C CB    . GLN B 2 89  ? -21.094 59.939  -59.724  1.00 50.14 89  B 1 
ATOM 3919 C CG    . GLN B 2 89  ? -22.625 59.897  -59.617  1.00 46.55 89  B 1 
ATOM 3920 C CD    . GLN B 2 89  ? -23.323 60.852  -60.596  1.00 45.60 89  B 1 
ATOM 3921 O OE1   . GLN B 2 89  ? -22.755 61.791  -61.113  1.00 42.97 89  B 1 
ATOM 3922 N NE2   . GLN B 2 89  ? -24.586 60.641  -60.883  1.00 41.47 89  B 1 
ATOM 3923 N N     . LEU B 2 90  ? -18.647 57.309  -59.402  1.00 45.75 90  B 1 
ATOM 3924 C CA    . LEU B 2 90  ? -17.492 56.823  -60.138  1.00 55.31 90  B 1 
ATOM 3925 C C     . LEU B 2 90  ? -17.755 57.162  -61.601  1.00 51.90 90  B 1 
ATOM 3926 O O     . LEU B 2 90  ? -18.516 56.475  -62.282  1.00 55.56 90  B 1 
ATOM 3927 C CB    . LEU B 2 90  ? -17.308 55.315  -59.912  1.00 54.99 90  B 1 
ATOM 3928 C CG    . LEU B 2 90  ? -16.679 54.945  -58.543  1.00 50.15 90  B 1 
ATOM 3929 C CD1   . LEU B 2 90  ? -16.788 53.447  -58.292  1.00 48.23 90  B 1 
ATOM 3930 C CD2   . LEU B 2 90  ? -15.190 55.327  -58.495  1.00 53.71 90  B 1 
ATOM 3931 N N     . GLN B 2 91  ? -17.200 58.264  -62.034  1.00 46.02 91  B 1 
ATOM 3932 C CA    . GLN B 2 91  ? -17.224 58.592  -63.451  1.00 53.91 91  B 1 
ATOM 3933 C C     . GLN B 2 91  ? -16.613 57.405  -64.192  1.00 50.78 91  B 1 
ATOM 3934 O O     . GLN B 2 91  ? -15.529 56.949  -63.819  1.00 52.34 91  B 1 
ATOM 3935 C CB    . GLN B 2 91  ? -16.451 59.876  -63.751  1.00 52.68 91  B 1 
ATOM 3936 C CG    . GLN B 2 91  ? -17.220 61.132  -63.316  1.00 50.77 91  B 1 
ATOM 3937 C CD    . GLN B 2 91  ? -16.554 62.440  -63.782  1.00 48.53 91  B 1 
ATOM 3938 O OE1   . GLN B 2 91  ? -15.452 62.469  -64.285  1.00 45.83 91  B 1 
ATOM 3939 N NE2   . GLN B 2 91  ? -17.222 63.560  -63.610  1.00 43.83 91  B 1 
ATOM 3940 N N     . PRO B 2 92  ? -17.322 56.883  -65.212  1.00 46.68 92  B 1 
ATOM 3941 C CA    . PRO B 2 92  ? -16.779 55.798  -65.999  1.00 55.59 92  B 1 
ATOM 3942 C C     . PRO B 2 92  ? -15.486 56.313  -66.635  1.00 53.95 92  B 1 
ATOM 3943 O O     . PRO B 2 92  ? -15.522 57.208  -67.474  1.00 53.76 92  B 1 
ATOM 3944 C CB    . PRO B 2 92  ? -17.863 55.428  -67.019  1.00 53.75 92  B 1 
ATOM 3945 C CG    . PRO B 2 92  ? -18.677 56.711  -67.162  1.00 54.55 92  B 1 
ATOM 3946 C CD    . PRO B 2 92  ? -18.581 57.350  -65.777  1.00 58.87 92  B 1 
ATOM 3947 N N     . TYR B 2 93  ? -14.368 55.770  -66.153  1.00 49.73 93  B 1 
ATOM 3948 C CA    . TYR B 2 93  ? -13.094 56.009  -66.804  1.00 58.12 93  B 1 
ATOM 3949 C C     . TYR B 2 93  ? -13.262 55.606  -68.265  1.00 52.99 93  B 1 
ATOM 3950 O O     . TYR B 2 93  ? -13.397 54.429  -68.591  1.00 59.98 93  B 1 
ATOM 3951 C CB    . TYR B 2 93  ? -11.957 55.250  -66.110  1.00 57.42 93  B 1 
ATOM 3952 C CG    . TYR B 2 93  ? -11.147 56.097  -65.157  1.00 52.65 93  B 1 
ATOM 3953 C CD1   . TYR B 2 93  ? -9.933  56.678  -65.584  1.00 50.18 93  B 1 
ATOM 3954 C CD2   . TYR B 2 93  ? -11.594 56.334  -63.849  1.00 50.57 93  B 1 
ATOM 3955 C CE1   . TYR B 2 93  ? -9.171  57.471  -64.707  1.00 42.56 93  B 1 
ATOM 3956 C CE2   . TYR B 2 93  ? -10.844 57.126  -62.959  1.00 44.76 93  B 1 
ATOM 3957 C CZ    . TYR B 2 93  ? -9.622  57.697  -63.393  1.00 43.74 93  B 1 
ATOM 3958 O OH    . TYR B 2 93  ? -8.873  58.466  -62.542  1.00 43.45 93  B 1 
ATOM 3959 N N     . THR B 2 94  ? -13.351 56.603  -69.147  1.00 42.42 94  B 1 
ATOM 3960 C CA    . THR B 2 94  ? -13.356 56.402  -70.588  1.00 53.78 94  B 1 
ATOM 3961 C C     . THR B 2 94  ? -12.091 55.630  -70.938  1.00 49.85 94  B 1 
ATOM 3962 O O     . THR B 2 94  ? -10.982 56.132  -70.772  1.00 50.89 94  B 1 
ATOM 3963 C CB    . THR B 2 94  ? -13.396 57.743  -71.343  1.00 52.02 94  B 1 
ATOM 3964 O OG1   . THR B 2 94  ? -12.649 58.729  -70.666  1.00 49.70 94  B 1 
ATOM 3965 C CG2   . THR B 2 94  ? -14.830 58.274  -71.445  1.00 51.37 94  B 1 
ATOM 3966 N N     . GLN B 2 95  ? -12.298 54.372  -71.339  1.00 41.97 95  B 1 
ATOM 3967 C CA    . GLN B 2 95  ? -11.205 53.564  -71.873  1.00 54.10 95  B 1 
ATOM 3968 C C     . GLN B 2 95  ? -10.591 54.351  -73.025  1.00 52.65 95  B 1 
ATOM 3969 O O     . GLN B 2 95  ? -11.210 54.498  -74.077  1.00 53.72 95  B 1 
ATOM 3970 C CB    . GLN B 2 95  ? -11.695 52.190  -72.354  1.00 52.06 95  B 1 
ATOM 3971 C CG    . GLN B 2 95  ? -11.919 51.188  -71.212  1.00 47.30 95  B 1 
ATOM 3972 C CD    . GLN B 2 95  ? -12.329 49.796  -71.714  1.00 46.23 95  B 1 
ATOM 3973 O OE1   . GLN B 2 95  ? -12.807 49.617  -72.822  1.00 43.71 95  B 1 
ATOM 3974 N NE2   . GLN B 2 95  ? -12.147 48.763  -70.918  1.00 42.08 95  B 1 
ATOM 3975 N N     . ALA B 2 96  ? -9.421  54.887  -72.785  1.00 43.24 96  B 1 
ATOM 3976 C CA    . ALA B 2 96  ? -8.646  55.499  -73.844  1.00 52.41 96  B 1 
ATOM 3977 C C     . ALA B 2 96  ? -8.428  54.428  -74.917  1.00 48.97 96  B 1 
ATOM 3978 O O     . ALA B 2 96  ? -7.792  53.412  -74.656  1.00 51.53 96  B 1 
ATOM 3979 C CB    . ALA B 2 96  ? -7.333  56.040  -73.276  1.00 51.49 96  B 1 
ATOM 3980 N N     . GLN B 2 97  ? -9.020  54.632  -76.093  1.00 43.31 97  B 1 
ATOM 3981 C CA    . GLN B 2 97  ? -8.775  53.752  -77.230  1.00 54.91 97  B 1 
ATOM 3982 C C     . GLN B 2 97  ? -7.256  53.679  -77.432  1.00 51.74 97  B 1 
ATOM 3983 O O     . GLN B 2 97  ? -6.630  54.726  -77.579  1.00 54.57 97  B 1 
ATOM 3984 C CB    . GLN B 2 97  ? -9.443  54.267  -78.505  1.00 53.36 97  B 1 
ATOM 3985 C CG    . GLN B 2 97  ? -10.946 53.959  -78.555  1.00 49.09 97  B 1 
ATOM 3986 C CD    . GLN B 2 97  ? -11.578 54.342  -79.905  1.00 46.54 97  B 1 
ATOM 3987 O OE1   . GLN B 2 97  ? -11.052 55.127  -80.669  1.00 46.44 97  B 1 
ATOM 3988 N NE2   . GLN B 2 97  ? -12.732 53.803  -80.220  1.00 44.30 97  B 1 
ATOM 3989 N N     . PRO B 2 98  ? -6.691  52.482  -77.417  1.00 43.70 98  B 1 
ATOM 3990 C CA    . PRO B 2 98  ? -5.288  52.336  -77.745  1.00 53.80 98  B 1 
ATOM 3991 C C     . PRO B 2 98  ? -5.109  52.847  -79.171  1.00 52.03 98  B 1 
ATOM 3992 O O     . PRO B 2 98  ? -5.665  52.278  -80.112  1.00 54.72 98  B 1 
ATOM 3993 C CB    . PRO B 2 98  ? -4.967  50.845  -77.583  1.00 53.21 98  B 1 
ATOM 3994 C CG    . PRO B 2 98  ? -6.319  50.159  -77.804  1.00 54.23 98  B 1 
ATOM 3995 C CD    . PRO B 2 98  ? -7.329  51.185  -77.264  1.00 59.97 98  B 1 
ATOM 3996 N N     . GLN B 2 99  ? -4.419  53.949  -79.290  1.00 43.46 99  B 1 
ATOM 3997 C CA    . GLN B 2 99  ? -4.084  54.474  -80.608  1.00 53.07 99  B 1 
ATOM 3998 C C     . GLN B 2 99  ? -3.339  53.377  -81.361  1.00 50.17 99  B 1 
ATOM 3999 O O     . GLN B 2 99  ? -2.333  52.855  -80.883  1.00 52.96 99  B 1 
ATOM 4000 C CB    . GLN B 2 99  ? -3.241  55.755  -80.521  1.00 51.92 99  B 1 
ATOM 4001 C CG    . GLN B 2 99  ? -4.071  56.967  -80.094  1.00 49.29 99  B 1 
ATOM 4002 C CD    . GLN B 2 99  ? -3.280  58.284  -80.120  1.00 47.72 99  B 1 
ATOM 4003 O OE1   . GLN B 2 99  ? -2.071  58.324  -80.230  1.00 46.28 99  B 1 
ATOM 4004 N NE2   . GLN B 2 99  ? -3.952  59.415  -80.012  1.00 44.50 99  B 1 
ATOM 4005 N N     . GLN B 2 100 ? -3.886  52.978  -82.501  1.00 40.97 100 B 1 
ATOM 4006 C CA    . GLN B 2 100 ? -3.211  52.038  -83.381  1.00 55.65 100 B 1 
ATOM 4007 C C     . GLN B 2 100 ? -1.813  52.591  -83.668  1.00 52.97 100 B 1 
ATOM 4008 O O     . GLN B 2 100 ? -1.704  53.740  -84.111  1.00 54.97 100 B 1 
ATOM 4009 C CB    . GLN B 2 100 ? -3.980  51.841  -84.690  1.00 54.92 100 B 1 
ATOM 4010 C CG    . GLN B 2 100 ? -5.238  50.982  -84.513  1.00 51.49 100 B 1 
ATOM 4011 C CD    . GLN B 2 100 ? -5.956  50.693  -85.840  1.00 47.80 100 B 1 
ATOM 4012 O OE1   . GLN B 2 100 ? -5.724  51.320  -86.859  1.00 46.97 100 B 1 
ATOM 4013 N NE2   . GLN B 2 100 ? -6.864  49.737  -85.868  1.00 43.79 100 B 1 
ATOM 4014 N N     . PRO B 2 101 ? -0.766  51.830  -83.409  1.00 42.34 101 B 1 
ATOM 4015 C CA    . PRO B 2 101 ? 0.574   52.248  -83.769  1.00 54.47 101 B 1 
ATOM 4016 C C     . PRO B 2 101 ? 0.591   52.462  -85.292  1.00 52.36 101 B 1 
ATOM 4017 O O     . PRO B 2 101 ? 0.335   51.532  -86.055  1.00 56.51 101 B 1 
ATOM 4018 C CB    . PRO B 2 101 ? 1.515   51.138  -83.293  1.00 54.14 101 B 1 
ATOM 4019 C CG    . PRO B 2 101 ? 0.625   49.898  -83.267  1.00 55.03 101 B 1 
ATOM 4020 C CD    . PRO B 2 101 ? -0.764  50.464  -82.916  1.00 60.42 101 B 1 
ATOM 4021 N N     . LEU B 2 102 ? 0.813   53.706  -85.705  1.00 42.46 102 B 1 
ATOM 4022 C CA    . LEU B 2 102 ? 1.007   54.042  -87.107  1.00 59.16 102 B 1 
ATOM 4023 C C     . LEU B 2 102 ? 2.116   53.143  -87.661  1.00 55.35 102 B 1 
ATOM 4024 O O     . LEU B 2 102 ? 3.246   53.185  -87.188  1.00 61.99 102 B 1 
ATOM 4025 C CB    . LEU B 2 102 ? 1.374   55.523  -87.251  1.00 60.38 102 B 1 
ATOM 4026 C CG    . LEU B 2 102 ? 0.166   56.477  -87.188  1.00 54.43 102 B 1 
ATOM 4027 C CD1   . LEU B 2 102 ? 0.613   57.908  -86.920  1.00 50.98 102 B 1 
ATOM 4028 C CD2   . LEU B 2 102 ? -0.618  56.459  -88.505  1.00 56.87 102 B 1 
ATOM 4029 N N     . GLN B 2 103 ? 1.750   52.280  -88.602  1.00 57.14 103 B 1 
ATOM 4030 C CA    . GLN B 2 103 ? 2.754   51.521  -89.346  1.00 66.83 103 B 1 
ATOM 4031 C C     . GLN B 2 103 ? 3.752   52.525  -89.927  1.00 63.66 103 B 1 
ATOM 4032 O O     . GLN B 2 103 ? 3.330   53.406  -90.687  1.00 67.64 103 B 1 
ATOM 4033 C CB    . GLN B 2 103 ? 2.122   50.710  -90.484  1.00 63.97 103 B 1 
ATOM 4034 C CG    . GLN B 2 103 ? 1.391   49.441  -89.989  1.00 56.75 103 B 1 
ATOM 4035 C CD    . GLN B 2 103 ? 0.895   48.566  -91.149  1.00 52.90 103 B 1 
ATOM 4036 O OE1   . GLN B 2 103 ? 0.802   48.980  -92.286  1.00 49.55 103 B 1 
ATOM 4037 N NE2   . GLN B 2 103 ? 0.549   47.312  -90.881  1.00 46.69 103 B 1 
ATOM 4038 N N     . PRO B 2 104 ? 5.023   52.427  -89.568  1.00 50.42 104 B 1 
ATOM 4039 C CA    . PRO B 2 104 ? 6.018   53.226  -90.246  1.00 59.40 104 B 1 
ATOM 4040 C C     . PRO B 2 104 ? 6.002   52.786  -91.714  1.00 56.92 104 B 1 
ATOM 4041 O O     . PRO B 2 104 ? 6.401   51.666  -92.035  1.00 59.52 104 B 1 
ATOM 4042 C CB    . PRO B 2 104 ? 7.342   52.947  -89.523  1.00 58.75 104 B 1 
ATOM 4043 C CG    . PRO B 2 104 ? 7.154   51.547  -88.943  1.00 59.43 104 B 1 
ATOM 4044 C CD    . PRO B 2 104 ? 5.640   51.473  -88.656  1.00 64.21 104 B 1 
ATOM 4045 N N     . GLN B 2 105 ? 5.473   53.623  -92.579  1.00 49.65 105 B 1 
ATOM 4046 C CA    . GLN B 2 105 ? 5.721   53.465  -94.007  1.00 61.89 105 B 1 
ATOM 4047 C C     . GLN B 2 105 ? 7.234   53.552  -94.197  1.00 59.25 105 B 1 
ATOM 4048 O O     . GLN B 2 105 ? 7.819   54.634  -94.182  1.00 63.64 105 B 1 
ATOM 4049 C CB    . GLN B 2 105 ? 4.999   54.536  -94.846  1.00 60.34 105 B 1 
ATOM 4050 C CG    . GLN B 2 105 ? 3.588   54.119  -95.257  1.00 53.21 105 B 1 
ATOM 4051 C CD    . GLN B 2 105 ? 2.912   55.103  -96.222  1.00 50.84 105 B 1 
ATOM 4052 O OE1   . GLN B 2 105 ? 3.248   56.267  -96.317  1.00 47.25 105 B 1 
ATOM 4053 N NE2   . GLN B 2 105 ? 1.943   54.659  -96.987  1.00 44.65 105 B 1 
ATOM 4054 N N     . LEU B 2 106 ? 7.842   52.383  -94.318  1.00 39.46 106 B 1 
ATOM 4055 C CA    . LEU B 2 106 ? 9.154   52.295  -94.940  1.00 60.02 106 B 1 
ATOM 4056 C C     . LEU B 2 106 ? 8.980   52.836  -96.361  1.00 55.03 106 B 1 
ATOM 4057 O O     . LEU B 2 106 ? 8.423   52.161  -97.223  1.00 60.23 106 B 1 
ATOM 4058 C CB    . LEU B 2 106 ? 9.639   50.829  -94.938  1.00 61.18 106 B 1 
ATOM 4059 C CG    . LEU B 2 106 ? 10.188  50.363  -93.572  1.00 54.73 106 B 1 
ATOM 4060 C CD1   . LEU B 2 106 ? 10.306  48.855  -93.529  1.00 51.64 106 B 1 
ATOM 4061 C CD2   . LEU B 2 106 ? 11.569  50.973  -93.299  1.00 57.77 106 B 1 
ATOM 4062 N N     . GLN B 2 107 ? 9.354   54.078  -96.559  1.00 48.52 107 B 1 
ATOM 4063 C CA    . GLN B 2 107 ? 9.531   54.599  -97.906  1.00 61.23 107 B 1 
ATOM 4064 C C     . GLN B 2 107 ? 10.603  53.757  -98.611  1.00 57.35 107 B 1 
ATOM 4065 O O     . GLN B 2 107 ? 11.563  53.356  -97.953  1.00 59.01 107 B 1 
ATOM 4066 C CB    . GLN B 2 107 ? 9.920   56.079  -97.898  1.00 57.71 107 B 1 
ATOM 4067 C CG    . GLN B 2 107 ? 8.702   56.978  -97.678  1.00 53.97 107 B 1 
ATOM 4068 C CD    . GLN B 2 107 ? 9.021   58.472  -97.821  1.00 49.88 107 B 1 
ATOM 4069 O OE1   . GLN B 2 107 ? 10.144  58.926  -97.790  1.00 47.09 107 B 1 
ATOM 4070 N NE2   . GLN B 2 107 ? 7.999   59.306  -97.980  1.00 44.58 107 B 1 
ATOM 4071 N N     . PRO B 2 108 ? 10.393  53.454  -99.899  1.00 51.77 108 B 1 
ATOM 4072 C CA    . PRO B 2 108 ? 11.355  52.730  -100.727 1.00 59.41 108 B 1 
ATOM 4073 C C     . PRO B 2 108 ? 12.640  53.541  -100.940 1.00 55.43 108 B 1 
ATOM 4074 O O     . PRO B 2 108 ? 12.569  54.795  -100.890 1.00 49.25 108 B 1 
ATOM 4075 C CB    . PRO B 2 108 ? 10.634  52.449  -102.052 1.00 54.59 108 B 1 
ATOM 4076 C CG    . PRO B 2 108 ? 9.686   53.627  -102.183 1.00 54.41 108 B 1 
ATOM 4077 C CD    . PRO B 2 108 ? 9.253   53.871  -100.749 1.00 58.92 108 B 1 
ATOM 4078 O OXT   . PRO B 2 108 ? 13.646  52.902  -101.200 1.00 53.84 108 B 1 
ATOM 4079 N N     . ASN C 3 1   ? -12.665 24.174  6.770    1.00 58.38 1   C 1 
ATOM 4080 C CA    . ASN C 3 1   ? -13.649 23.082  6.789    1.00 65.97 1   C 1 
ATOM 4081 C C     . ASN C 3 1   ? -15.030 23.705  6.562    1.00 66.61 1   C 1 
ATOM 4082 O O     . ASN C 3 1   ? -15.483 24.443  7.427    1.00 63.15 1   C 1 
ATOM 4083 C CB    . ASN C 3 1   ? -13.522 22.317  8.118    1.00 60.70 1   C 1 
ATOM 4084 C CG    . ASN C 3 1   ? -14.029 20.891  8.025    1.00 52.22 1   C 1 
ATOM 4085 O OD1   . ASN C 3 1   ? -14.495 20.441  6.986    1.00 47.84 1   C 1 
ATOM 4086 N ND2   . ASN C 3 1   ? -13.927 20.137  9.102    1.00 45.89 1   C 1 
ATOM 4087 N N     . SER C 3 2   ? -15.674 23.468  5.426    1.00 67.69 2   C 1 
ATOM 4088 C CA    . SER C 3 2   ? -16.899 24.187  5.017    1.00 70.59 2   C 1 
ATOM 4089 C C     . SER C 3 2   ? -18.030 24.089  6.045    1.00 71.74 2   C 1 
ATOM 4090 O O     . SER C 3 2   ? -18.780 25.040  6.253    1.00 67.96 2   C 1 
ATOM 4091 C CB    . SER C 3 2   ? -17.367 23.642  3.664    1.00 65.31 2   C 1 
ATOM 4092 O OG    . SER C 3 2   ? -18.603 24.203  3.284    1.00 58.30 2   C 1 
ATOM 4093 N N     . PHE C 3 3   ? -18.128 22.951  6.736    1.00 76.40 3   C 1 
ATOM 4094 C CA    . PHE C 3 3   ? -19.103 22.772  7.812    1.00 77.77 3   C 1 
ATOM 4095 C C     . PHE C 3 3   ? -18.862 23.736  8.981    1.00 80.43 3   C 1 
ATOM 4096 O O     . PHE C 3 3   ? -19.802 24.349  9.469    1.00 76.28 3   C 1 
ATOM 4097 C CB    . PHE C 3 3   ? -19.054 21.319  8.294    1.00 72.42 3   C 1 
ATOM 4098 C CG    . PHE C 3 3   ? -20.035 21.023  9.407    1.00 68.74 3   C 1 
ATOM 4099 C CD1   . PHE C 3 3   ? -19.617 21.021  10.744   1.00 63.50 3   C 1 
ATOM 4100 C CD2   . PHE C 3 3   ? -21.385 20.793  9.106    1.00 61.19 3   C 1 
ATOM 4101 C CE1   . PHE C 3 3   ? -20.535 20.768  11.772   1.00 55.33 3   C 1 
ATOM 4102 C CE2   . PHE C 3 3   ? -22.314 20.534  10.131   1.00 56.08 3   C 1 
ATOM 4103 C CZ    . PHE C 3 3   ? -21.881 20.530  11.462   1.00 55.84 3   C 1 
ATOM 4104 N N     . HIS C 3 4   ? -17.610 23.900  9.411    1.00 75.30 4   C 1 
ATOM 4105 C CA    . HIS C 3 4   ? -17.256 24.810  10.499   1.00 78.08 4   C 1 
ATOM 4106 C C     . HIS C 3 4   ? -17.559 26.265  10.128   1.00 78.52 4   C 1 
ATOM 4107 O O     . HIS C 3 4   ? -18.217 26.959  10.896   1.00 78.04 4   C 1 
ATOM 4108 C CB    . HIS C 3 4   ? -15.785 24.620  10.863   1.00 74.52 4   C 1 
ATOM 4109 C CG    . HIS C 3 4   ? -15.393 25.356  12.113   1.00 68.91 4   C 1 
ATOM 4110 N ND1   . HIS C 3 4   ? -14.905 26.635  12.201   1.00 60.97 4   C 1 
ATOM 4111 C CD2   . HIS C 3 4   ? -15.467 24.880  13.391   1.00 59.84 4   C 1 
ATOM 4112 C CE1   . HIS C 3 4   ? -14.687 26.912  13.493   1.00 60.41 4   C 1 
ATOM 4113 N NE2   . HIS C 3 4   ? -15.009 25.865  14.247   1.00 61.60 4   C 1 
ATOM 4114 N N     . LEU C 3 5   ? -17.206 26.691  8.923    1.00 78.20 5   C 1 
ATOM 4115 C CA    . LEU C 3 5   ? -17.529 28.020  8.410    1.00 78.49 5   C 1 
ATOM 4116 C C     . LEU C 3 5   ? -19.041 28.288  8.433    1.00 77.34 5   C 1 
ATOM 4117 O O     . LEU C 3 5   ? -19.472 29.325  8.935    1.00 77.05 5   C 1 
ATOM 4118 C CB    . LEU C 3 5   ? -16.955 28.148  6.990    1.00 77.33 5   C 1 
ATOM 4119 C CG    . LEU C 3 5   ? -17.169 29.537  6.350    1.00 73.10 5   C 1 
ATOM 4120 C CD1   . LEU C 3 5   ? -16.404 30.624  7.084    1.00 66.63 5   C 1 
ATOM 4121 C CD2   . LEU C 3 5   ? -16.686 29.496  4.891    1.00 68.38 5   C 1 
ATOM 4122 N N     . LYS C 3 6   ? -19.851 27.336  7.973    1.00 78.38 6   C 1 
ATOM 4123 C CA    . LYS C 3 6   ? -21.310 27.457  8.021    1.00 78.44 6   C 1 
ATOM 4124 C C     . LYS C 3 6   ? -21.853 27.595  9.452    1.00 77.59 6   C 1 
ATOM 4125 O O     . LYS C 3 6   ? -22.845 28.295  9.650    1.00 76.21 6   C 1 
ATOM 4126 C CB    . LYS C 3 6   ? -21.981 26.260  7.327    1.00 75.74 6   C 1 
ATOM 4127 C CG    . LYS C 3 6   ? -21.874 26.344  5.798    1.00 69.70 6   C 1 
ATOM 4128 C CD    . LYS C 3 6   ? -22.569 25.152  5.143    1.00 67.90 6   C 1 
ATOM 4129 C CE    . LYS C 3 6   ? -22.471 25.270  3.626    1.00 61.17 6   C 1 
ATOM 4130 N NZ    . LYS C 3 6   ? -23.297 24.269  2.926    1.00 57.82 6   C 1 
ATOM 4131 N N     . GLN C 3 7   ? -21.240 26.915  10.436   1.00 78.34 7   C 1 
ATOM 4132 C CA    . GLN C 3 7   ? -21.639 27.058  11.837   1.00 78.60 7   C 1 
ATOM 4133 C C     . GLN C 3 7   ? -21.221 28.421  12.406   1.00 79.57 7   C 1 
ATOM 4134 O O     . GLN C 3 7   ? -22.022 29.047  13.093   1.00 76.08 7   C 1 
ATOM 4135 C CB    . GLN C 3 7   ? -21.070 25.919  12.693   1.00 75.57 7   C 1 
ATOM 4136 C CG    . GLN C 3 7   ? -21.690 24.546  12.368   1.00 69.34 7   C 1 
ATOM 4137 C CD    . GLN C 3 7   ? -23.181 24.445  12.683   1.00 64.76 7   C 1 
ATOM 4138 O OE1   . GLN C 3 7   ? -23.778 25.269  13.340   1.00 60.05 7   C 1 
ATOM 4139 N NE2   . GLN C 3 7   ? -23.837 23.407  12.207   1.00 57.40 7   C 1 
ATOM 4140 N N     . CYS C 3 8   ? -20.020 28.922  12.085   1.00 84.67 8   C 1 
ATOM 4141 C CA    . CYS C 3 8   ? -19.574 30.245  12.506   1.00 82.15 8   C 1 
ATOM 4142 C C     . CYS C 3 8   ? -20.480 31.352  11.962   1.00 79.82 8   C 1 
ATOM 4143 O O     . CYS C 3 8   ? -20.970 32.158  12.739   1.00 79.61 8   C 1 
ATOM 4144 C CB    . CYS C 3 8   ? -18.129 30.460  12.069   1.00 80.27 8   C 1 
ATOM 4145 S SG    . CYS C 3 8   ? -17.022 29.306  12.961   1.00 68.42 8   C 1 
ATOM 4146 N N     . VAL C 3 9   ? -20.791 31.342  10.666   1.00 83.58 9   C 1 
ATOM 4147 C CA    . VAL C 3 9   ? -21.684 32.335  10.046   1.00 81.48 9   C 1 
ATOM 4148 C C     . VAL C 3 9   ? -23.105 32.295  10.635   1.00 80.52 9   C 1 
ATOM 4149 O O     . VAL C 3 9   ? -23.787 33.313  10.666   1.00 77.87 9   C 1 
ATOM 4150 C CB    . VAL C 3 9   ? -21.714 32.141  8.520    1.00 78.68 9   C 1 
ATOM 4151 C CG1   . VAL C 3 9   ? -22.734 33.029  7.808    1.00 70.06 9   C 1 
ATOM 4152 C CG2   . VAL C 3 9   ? -20.348 32.448  7.910    1.00 72.83 9   C 1 
ATOM 4153 N N     . LYS C 3 10  ? -23.560 31.138  11.122   1.00 82.15 10  C 1 
ATOM 4154 C CA    . LYS C 3 10  ? -24.863 31.036  11.795   1.00 82.09 10  C 1 
ATOM 4155 C C     . LYS C 3 10  ? -24.851 31.573  13.224   1.00 81.35 10  C 1 
ATOM 4156 O O     . LYS C 3 10  ? -25.909 31.939  13.723   1.00 78.58 10  C 1 
ATOM 4157 C CB    . LYS C 3 10  ? -25.344 29.586  11.807   1.00 78.90 10  C 1 
ATOM 4158 C CG    . LYS C 3 10  ? -25.920 29.148  10.460   1.00 70.56 10  C 1 
ATOM 4159 C CD    . LYS C 3 10  ? -26.364 27.694  10.571   1.00 68.18 10  C 1 
ATOM 4160 C CE    . LYS C 3 10  ? -27.003 27.235  9.262    1.00 61.36 10  C 1 
ATOM 4161 N NZ    . LYS C 3 10  ? -27.646 25.909  9.429    1.00 56.29 10  C 1 
ATOM 4162 N N     . ARG C 3 11  ? -23.693 31.546  13.910   1.00 83.66 11  C 1 
ATOM 4163 C CA    . ARG C 3 11  ? -23.579 31.922  15.326   1.00 82.93 11  C 1 
ATOM 4164 C C     . ARG C 3 11  ? -23.101 33.356  15.538   1.00 83.23 11  C 1 
ATOM 4165 O O     . ARG C 3 11  ? -23.518 33.975  16.503   1.00 78.66 11  C 1 
ATOM 4166 C CB    . ARG C 3 11  ? -22.620 30.967  16.041   1.00 79.02 11  C 1 
ATOM 4167 C CG    . ARG C 3 11  ? -23.256 29.594  16.259   1.00 69.92 11  C 1 
ATOM 4168 C CD    . ARG C 3 11  ? -22.292 28.719  17.067   1.00 69.05 11  C 1 
ATOM 4169 N NE    . ARG C 3 11  ? -22.871 27.396  17.319   1.00 62.21 11  C 1 
ATOM 4170 C CZ    . ARG C 3 11  ? -22.403 26.498  18.155   1.00 57.46 11  C 1 
ATOM 4171 N NH1   . ARG C 3 11  ? -21.317 26.711  18.849   1.00 54.09 11  C 1 
ATOM 4172 N NH2   . ARG C 3 11  ? -23.023 25.373  18.306   1.00 51.29 11  C 1 
ATOM 4173 N N     . TYR C 3 12  ? -22.223 33.830  14.682   1.00 79.22 12  C 1 
ATOM 4174 C CA    . TYR C 3 12  ? -21.598 35.139  14.774   1.00 79.52 12  C 1 
ATOM 4175 C C     . TYR C 3 12  ? -22.014 35.996  13.581   1.00 79.85 12  C 1 
ATOM 4176 O O     . TYR C 3 12  ? -22.290 35.466  12.499   1.00 76.26 12  C 1 
ATOM 4177 C CB    . TYR C 3 12  ? -20.077 34.969  14.837   1.00 76.08 12  C 1 
ATOM 4178 C CG    . TYR C 3 12  ? -19.609 34.118  15.992   1.00 70.69 12  C 1 
ATOM 4179 C CD1   . TYR C 3 12  ? -19.565 34.657  17.292   1.00 66.68 12  C 1 
ATOM 4180 C CD2   . TYR C 3 12  ? -19.245 32.773  15.791   1.00 65.09 12  C 1 
ATOM 4181 C CE1   . TYR C 3 12  ? -19.149 33.869  18.372   1.00 61.55 12  C 1 
ATOM 4182 C CE2   . TYR C 3 12  ? -18.828 31.975  16.864   1.00 62.89 12  C 1 
ATOM 4183 C CZ    . TYR C 3 12  ? -18.778 32.529  18.160   1.00 62.40 12  C 1 
ATOM 4184 O OH    . TYR C 3 12  ? -18.367 31.758  19.219   1.00 62.21 12  C 1 
ATOM 4185 N N     . SER C 3 13  ? -22.006 37.307  13.761   1.00 79.22 13  C 1 
ATOM 4186 C CA    . SER C 3 13  ? -22.139 38.178  12.600   1.00 81.36 13  C 1 
ATOM 4187 C C     . SER C 3 13  ? -20.939 37.969  11.671   1.00 83.30 13  C 1 
ATOM 4188 O O     . SER C 3 13  ? -19.833 37.642  12.100   1.00 78.96 13  C 1 
ATOM 4189 C CB    . SER C 3 13  ? -22.331 39.647  13.007   1.00 76.19 13  C 1 
ATOM 4190 O OG    . SER C 3 13  ? -21.117 40.350  13.034   1.00 67.90 13  C 1 
ATOM 4191 N N     . SER C 3 14  ? -21.153 38.102  10.367   1.00 80.30 14  C 1 
ATOM 4192 C CA    . SER C 3 14  ? -20.063 37.938  9.398    1.00 82.05 14  C 1 
ATOM 4193 C C     . SER C 3 14  ? -18.931 38.934  9.644    1.00 83.74 14  C 1 
ATOM 4194 O O     . SER C 3 14  ? -17.778 38.611  9.379    1.00 80.99 14  C 1 
ATOM 4195 C CB    . SER C 3 14  ? -20.593 38.106  7.973    1.00 77.91 14  C 1 
ATOM 4196 O OG    . SER C 3 14  ? -21.625 37.170  7.718    1.00 67.53 14  C 1 
ATOM 4197 N N     . PHE C 3 15  ? -19.261 40.123  10.157   1.00 83.76 15  C 1 
ATOM 4198 C CA    . PHE C 3 15  ? -18.285 41.163  10.469   1.00 86.25 15  C 1 
ATOM 4199 C C     . PHE C 3 15  ? -17.417 40.774  11.660   1.00 87.92 15  C 1 
ATOM 4200 O O     . PHE C 3 15  ? -16.190 40.816  11.554   1.00 86.09 15  C 1 
ATOM 4201 C CB    . PHE C 3 15  ? -19.024 42.481  10.707   1.00 82.63 15  C 1 
ATOM 4202 C CG    . PHE C 3 15  ? -18.073 43.630  10.967   1.00 80.09 15  C 1 
ATOM 4203 C CD1   . PHE C 3 15  ? -17.776 44.030  12.279   1.00 76.19 15  C 1 
ATOM 4204 C CD2   . PHE C 3 15  ? -17.461 44.292  9.888    1.00 75.48 15  C 1 
ATOM 4205 C CE1   . PHE C 3 15  ? -16.871 45.071  12.514   1.00 71.66 15  C 1 
ATOM 4206 C CE2   . PHE C 3 15  ? -16.558 45.336  10.125   1.00 72.08 15  C 1 
ATOM 4207 C CZ    . PHE C 3 15  ? -16.260 45.726  11.434   1.00 71.96 15  C 1 
ATOM 4208 N N     . ASP C 3 16  ? -18.023 40.304  12.758   1.00 85.68 16  C 1 
ATOM 4209 C CA    . ASP C 3 16  ? -17.289 39.902  13.960   1.00 85.11 16  C 1 
ATOM 4210 C C     . ASP C 3 16  ? -16.399 38.699  13.684   1.00 86.11 16  C 1 
ATOM 4211 O O     . ASP C 3 16  ? -15.234 38.660  14.090   1.00 83.64 16  C 1 
ATOM 4212 C CB    . ASP C 3 16  ? -18.261 39.559  15.104   1.00 81.80 16  C 1 
ATOM 4213 C CG    . ASP C 3 16  ? -19.218 40.701  15.406   1.00 77.32 16  C 1 
ATOM 4214 O OD1   . ASP C 3 16  ? -18.768 41.867  15.347   1.00 70.02 16  C 1 
ATOM 4215 O OD2   . ASP C 3 16  ? -20.414 40.379  15.547   1.00 71.27 16  C 1 
ATOM 4216 N N     . PHE C 3 17  ? -16.901 37.738  12.907   1.00 84.52 17  C 1 
ATOM 4217 C CA    . PHE C 3 17  ? -16.109 36.585  12.489   1.00 85.38 17  C 1 
ATOM 4218 C C     . PHE C 3 17  ? -14.889 37.002  11.652   1.00 87.13 17  C 1 
ATOM 4219 O O     . PHE C 3 17  ? -13.783 36.513  11.893   1.00 85.38 17  C 1 
ATOM 4220 C CB    . PHE C 3 17  ? -16.991 35.613  11.706   1.00 82.06 17  C 1 
ATOM 4221 C CG    . PHE C 3 17  ? -16.221 34.420  11.171   1.00 80.40 17  C 1 
ATOM 4222 C CD1   . PHE C 3 17  ? -15.881 34.341  9.813    1.00 76.44 17  C 1 
ATOM 4223 C CD2   . PHE C 3 17  ? -15.793 33.412  12.044   1.00 75.45 17  C 1 
ATOM 4224 C CE1   . PHE C 3 17  ? -15.114 33.265  9.333    1.00 72.94 17  C 1 
ATOM 4225 C CE2   . PHE C 3 17  ? -15.021 32.338  11.577   1.00 72.91 17  C 1 
ATOM 4226 C CZ    . PHE C 3 17  ? -14.685 32.264  10.218   1.00 73.52 17  C 1 
ATOM 4227 N N     . LEU C 3 18  ? -15.057 37.901  10.692   1.00 85.32 18  C 1 
ATOM 4228 C CA    . LEU C 3 18  ? -13.946 38.391  9.883    1.00 85.01 18  C 1 
ATOM 4229 C C     . LEU C 3 18  ? -12.934 39.172  10.733   1.00 84.71 18  C 1 
ATOM 4230 O O     . LEU C 3 18  ? -11.738 38.951  10.593   1.00 84.07 18  C 1 
ATOM 4231 C CB    . LEU C 3 18  ? -14.471 39.268  8.731    1.00 83.57 18  C 1 
ATOM 4232 C CG    . LEU C 3 18  ? -15.151 38.475  7.593    1.00 78.84 18  C 1 
ATOM 4233 C CD1   . LEU C 3 18  ? -15.818 39.444  6.619    1.00 73.29 18  C 1 
ATOM 4234 C CD2   . LEU C 3 18  ? -14.157 37.618  6.807    1.00 75.04 18  C 1 
ATOM 4235 N N     . THR C 3 19  ? -13.410 40.004  11.645   1.00 88.09 19  C 1 
ATOM 4236 C CA    . THR C 3 19  ? -12.560 40.763  12.571   1.00 86.09 19  C 1 
ATOM 4237 C C     . THR C 3 19  ? -11.745 39.827  13.463   1.00 85.24 19  C 1 
ATOM 4238 O O     . THR C 3 19  ? -10.534 39.992  13.599   1.00 85.17 19  C 1 
ATOM 4239 C CB    . THR C 3 19  ? -13.413 41.712  13.426   1.00 85.09 19  C 1 
ATOM 4240 O OG1   . THR C 3 19  ? -14.189 42.536  12.586   1.00 75.36 19  C 1 
ATOM 4241 C CG2   . THR C 3 19  ? -12.564 42.645  14.271   1.00 73.10 19  C 1 
ATOM 4242 N N     . GLU C 3 20  ? -12.362 38.784  14.015   1.00 87.27 20  C 1 
ATOM 4243 C CA    . GLU C 3 20  ? -11.670 37.787  14.826   1.00 85.69 20  C 1 
ATOM 4244 C C     . GLU C 3 20  ? -10.606 37.016  14.025   1.00 85.95 20  C 1 
ATOM 4245 O O     . GLU C 3 20  ? -9.519  36.733  14.535   1.00 83.58 20  C 1 
ATOM 4246 C CB    . GLU C 3 20  ? -12.697 36.806  15.422   1.00 84.30 20  C 1 
ATOM 4247 C CG    . GLU C 3 20  ? -12.079 35.938  16.526   1.00 74.98 20  C 1 
ATOM 4248 C CD    . GLU C 3 20  ? -12.953 34.761  16.984   1.00 68.84 20  C 1 
ATOM 4249 O OE1   . GLU C 3 20  ? -12.427 33.973  17.810   1.00 63.49 20  C 1 
ATOM 4250 O OE2   . GLU C 3 20  ? -14.053 34.559  16.466   1.00 63.34 20  C 1 
ATOM 4251 N N     . ILE C 3 21  ? -10.886 36.669  12.769   1.00 86.48 21  C 1 
ATOM 4252 C CA    . ILE C 3 21  ? -9.917  35.998  11.902   1.00 84.72 21  C 1 
ATOM 4253 C C     . ILE C 3 21  ? -8.750  36.922  11.565   1.00 85.18 21  C 1 
ATOM 4254 O O     . ILE C 3 21  ? -7.606  36.495  11.681   1.00 83.82 21  C 1 
ATOM 4255 C CB    . ILE C 3 21  ? -10.605 35.434  10.639   1.00 83.01 21  C 1 
ATOM 4256 C CG1   . ILE C 3 21  ? -11.563 34.262  10.962   1.00 78.40 21  C 1 
ATOM 4257 C CG2   . ILE C 3 21  ? -9.589  34.994  9.571    1.00 76.79 21  C 1 
ATOM 4258 C CD1   . ILE C 3 21  ? -10.917 32.987  11.529   1.00 68.56 21  C 1 
ATOM 4259 N N     . VAL C 3 22  ? -9.025  38.181  11.195   1.00 87.20 22  C 1 
ATOM 4260 C CA    . VAL C 3 22  ? -7.974  39.162  10.885   1.00 86.37 22  C 1 
ATOM 4261 C C     . VAL C 3 22  ? -7.084  39.403  12.098   1.00 85.64 22  C 1 
ATOM 4262 O O     . VAL C 3 22  ? -5.865  39.333  11.974   1.00 84.22 22  C 1 
ATOM 4263 C CB    . VAL C 3 22  ? -8.589  40.474  10.348   1.00 84.54 22  C 1 
ATOM 4264 C CG1   . VAL C 3 22  ? -7.561  41.601  10.218   1.00 72.50 22  C 1 
ATOM 4265 C CG2   . VAL C 3 22  ? -9.180  40.242  8.954    1.00 75.43 22  C 1 
ATOM 4266 N N     . ASN C 3 23  ? -7.656  39.553  13.293   1.00 89.51 23  C 1 
ATOM 4267 C CA    . ASN C 3 23  ? -6.890  39.741  14.529   1.00 88.07 23  C 1 
ATOM 4268 C C     . ASN C 3 23  ? -6.054  38.511  14.926   1.00 86.44 23  C 1 
ATOM 4269 O O     . ASN C 3 23  ? -5.094  38.637  15.680   1.00 84.21 23  C 1 
ATOM 4270 C CB    . ASN C 3 23  ? -7.869  40.091  15.656   1.00 86.75 23  C 1 
ATOM 4271 C CG    . ASN C 3 23  ? -8.476  41.488  15.509   1.00 82.16 23  C 1 
ATOM 4272 O OD1   . ASN C 3 23  ? -7.990  42.342  14.795   1.00 74.96 23  C 1 
ATOM 4273 N ND2   . ASN C 3 23  ? -9.552  41.766  16.206   1.00 74.18 23  C 1 
ATOM 4274 N N     . LYS C 3 24  ? -6.423  37.313  14.466   1.00 85.47 24  C 1 
ATOM 4275 C CA    . LYS C 3 24  ? -5.661  36.079  14.716   1.00 84.72 24  C 1 
ATOM 4276 C C     . LYS C 3 24  ? -4.572  35.815  13.672   1.00 83.75 24  C 1 
ATOM 4277 O O     . LYS C 3 24  ? -3.687  35.001  13.951   1.00 81.35 24  C 1 
ATOM 4278 C CB    . LYS C 3 24  ? -6.610  34.882  14.765   1.00 83.14 24  C 1 
ATOM 4279 C CG    . LYS C 3 24  ? -7.359  34.820  16.105   1.00 77.66 24  C 1 
ATOM 4280 C CD    . LYS C 3 24  ? -8.368  33.674  16.081   1.00 74.13 24  C 1 
ATOM 4281 C CE    . LYS C 3 24  ? -9.158  33.689  17.383   1.00 67.41 24  C 1 
ATOM 4282 N NZ    . LYS C 3 24  ? -10.268 32.739  17.374   1.00 61.64 24  C 1 
ATOM 4283 N N     . VAL C 3 25  ? -4.665  36.422  12.507   1.00 85.03 25  C 1 
ATOM 4284 C CA    . VAL C 3 25  ? -3.575  36.348  11.534   1.00 84.47 25  C 1 
ATOM 4285 C C     . VAL C 3 25  ? -2.423  37.157  12.124   1.00 82.94 25  C 1 
ATOM 4286 O O     . VAL C 3 25  ? -2.577  38.355  12.313   1.00 80.00 25  C 1 
ATOM 4287 C CB    . VAL C 3 25  ? -3.989  36.869  10.151   1.00 80.81 25  C 1 
ATOM 4288 C CG1   . VAL C 3 25  ? -2.804  36.878  9.184    1.00 67.39 25  C 1 
ATOM 4289 C CG2   . VAL C 3 25  ? -5.056  35.956  9.534    1.00 70.63 25  C 1 
ATOM 4290 N N     . PRO C 3 26  ? -1.284  36.503  12.479   1.00 80.11 26  C 1 
ATOM 4291 C CA    . PRO C 3 26  ? -0.135  37.260  12.918   1.00 79.99 26  C 1 
ATOM 4292 C C     . PRO C 3 26  ? 0.245   38.183  11.771   1.00 78.63 26  C 1 
ATOM 4293 O O     . PRO C 3 26  ? 0.397   37.730  10.634   1.00 76.02 26  C 1 
ATOM 4294 C CB    . PRO C 3 26  ? 0.953   36.220  13.231   1.00 76.56 26  C 1 
ATOM 4295 C CG    . PRO C 3 26  ? 0.571   35.035  12.347   1.00 73.95 26  C 1 
ATOM 4296 C CD    . PRO C 3 26  ? -0.956  35.111  12.287   1.00 80.07 26  C 1 
ATOM 4297 N N     . ASP C 3 27  ? 0.365   39.479  12.085   1.00 74.92 27  C 1 
ATOM 4298 C CA    . ASP C 3 27  ? 0.861   40.458  11.141   1.00 73.24 27  C 1 
ATOM 4299 C C     . ASP C 3 27  ? 2.340   40.135  10.909   1.00 69.66 27  C 1 
ATOM 4300 O O     . ASP C 3 27  ? 3.246   40.663  11.550   1.00 65.50 27  C 1 
ATOM 4301 C CB    . ASP C 3 27  ? 0.569   41.880  11.651   1.00 68.69 27  C 1 
ATOM 4302 C CG    . ASP C 3 27  ? 0.495   42.919  10.527   1.00 60.92 27  C 1 
ATOM 4303 O OD1   . ASP C 3 27  ? 0.635   42.526  9.350    1.00 55.77 27  C 1 
ATOM 4304 O OD2   . ASP C 3 27  ? 0.270   44.108  10.870   1.00 56.49 27  C 1 
ATOM 4305 N N     . LEU C 3 28  ? 2.572   39.142  10.039   1.00 70.94 28  C 1 
ATOM 4306 C CA    . LEU C 3 28  ? 3.858   38.897  9.415    1.00 67.93 28  C 1 
ATOM 4307 C C     . LEU C 3 28  ? 4.093   40.062  8.453    1.00 66.13 28  C 1 
ATOM 4308 O O     . LEU C 3 28  ? 4.285   39.848  7.258    1.00 59.42 28  C 1 
ATOM 4309 C CB    . LEU C 3 28  ? 3.863   37.529  8.706    1.00 62.49 28  C 1 
ATOM 4310 C CG    . LEU C 3 28  ? 3.707   36.303  9.616    1.00 56.20 28  C 1 
ATOM 4311 C CD1   . LEU C 3 28  ? 3.566   35.047  8.758    1.00 52.66 28  C 1 
ATOM 4312 C CD2   . LEU C 3 28  ? 4.916   36.108  10.533   1.00 52.91 28  C 1 
ATOM 4313 N N     . GLY C 3 29  ? 3.980   41.278  8.997    1.00 51.89 29  C 1 
ATOM 4314 C CA    . GLY C 3 29  ? 4.199   42.517  8.287    1.00 52.37 29  C 1 
ATOM 4315 C C     . GLY C 3 29  ? 5.523   42.380  7.556    1.00 52.24 29  C 1 
ATOM 4316 O O     . GLY C 3 29  ? 6.588   42.383  8.175    1.00 48.38 29  C 1 
ATOM 4317 N N     . GLY C 3 30  ? 5.436   42.148  6.246    1.00 46.46 30  C 1 
ATOM 4318 C CA    . GLY C 3 30  ? 6.536   42.506  5.384    1.00 46.89 30  C 1 
ATOM 4319 C C     . GLY C 3 30  ? 6.896   43.913  5.794    1.00 47.98 30  C 1 
ATOM 4320 O O     . GLY C 3 30  ? 6.008   44.760  5.863    1.00 44.74 30  C 1 
ATOM 4321 N N     . GLY C 3 31  ? 8.146   44.114  6.187    1.00 44.26 31  C 1 
ATOM 4322 C CA    . GLY C 3 31  ? 8.579   45.418  6.638    1.00 45.99 31  C 1 
ATOM 4323 C C     . GLY C 3 31  ? 8.309   46.407  5.511    1.00 46.75 31  C 1 
ATOM 4324 O O     . GLY C 3 31  ? 9.141   46.537  4.613    1.00 43.71 31  C 1 
ATOM 4325 N N     . GLU C 3 32  ? 7.139   47.050  5.547    1.00 51.49 32  C 1 
ATOM 4326 C CA    . GLU C 3 32  ? 6.991   48.343  4.935    1.00 53.91 32  C 1 
ATOM 4327 C C     . GLU C 3 32  ? 8.129   49.140  5.544    1.00 55.38 32  C 1 
ATOM 4328 O O     . GLU C 3 32  ? 8.118   49.506  6.719    1.00 50.14 32  C 1 
ATOM 4329 C CB    . GLU C 3 32  ? 5.623   48.982  5.210    1.00 48.59 32  C 1 
ATOM 4330 C CG    . GLU C 3 32  ? 4.523   48.398  4.298    1.00 46.22 32  C 1 
ATOM 4331 C CD    . GLU C 3 32  ? 3.193   49.153  4.404    1.00 43.06 32  C 1 
ATOM 4332 O OE1   . GLU C 3 32  ? 2.409   49.060  3.439    1.00 40.91 32  C 1 
ATOM 4333 O OE2   . GLU C 3 32  ? 2.969   49.816  5.437    1.00 41.35 32  C 1 
ATOM 4334 N N     . SER C 3 33  ? 9.163   49.300  4.744    1.00 46.81 33  C 1 
ATOM 4335 C CA    . SER C 3 33  ? 10.160  50.315  4.961    1.00 49.65 33  C 1 
ATOM 4336 C C     . SER C 3 33  ? 9.440   51.647  4.799    1.00 49.16 33  C 1 
ATOM 4337 O O     . SER C 3 33  ? 9.615   52.346  3.801    1.00 44.04 33  C 1 
ATOM 4338 C CB    . SER C 3 33  ? 11.325  50.145  3.979    1.00 43.99 33  C 1 
ATOM 4339 O OG    . SER C 3 33  ? 10.872  50.231  2.644    1.00 41.19 33  C 1 
ATOM 4340 N N     . CYS C 3 34  ? 8.533   51.946  5.760    1.00 48.94 34  C 1 
ATOM 4341 C CA    . CYS C 3 34  ? 8.121   53.289  6.030    1.00 53.86 34  C 1 
ATOM 4342 C C     . CYS C 3 34  ? 9.433   53.991  6.373    1.00 55.22 34  C 1 
ATOM 4343 O O     . CYS C 3 34  ? 9.924   53.909  7.494    1.00 49.42 34  C 1 
ATOM 4344 C CB    . CYS C 3 34  ? 7.079   53.322  7.152    1.00 46.70 34  C 1 
ATOM 4345 S SG    . CYS C 3 34  ? 6.338   54.993  7.225    1.00 39.43 34  C 1 
ATOM 4346 N N     . GLY C 3 35  ? 10.044  54.537  5.337    1.00 46.01 35  C 1 
ATOM 4347 C CA    . GLY C 3 35  ? 11.226  55.375  5.402    1.00 47.45 35  C 1 
ATOM 4348 C C     . GLY C 3 35  ? 10.820  56.658  6.110    1.00 47.36 35  C 1 
ATOM 4349 O O     . GLY C 3 35  ? 10.630  57.678  5.463    1.00 44.33 35  C 1 
ATOM 4350 N N     . ASP C 3 36  ? 10.612  56.545  7.401    1.00 54.00 36  C 1 
ATOM 4351 C CA    . ASP C 3 36  ? 10.431  57.697  8.241    1.00 60.41 36  C 1 
ATOM 4352 C C     . ASP C 3 36  ? 11.767  58.453  8.188    1.00 63.78 36  C 1 
ATOM 4353 O O     . ASP C 3 36  ? 12.718  58.158  8.921    1.00 60.82 36  C 1 
ATOM 4354 C CB    . ASP C 3 36  ? 9.952   57.288  9.651    1.00 53.34 36  C 1 
ATOM 4355 C CG    . ASP C 3 36  ? 9.308   58.443  10.437   1.00 47.01 36  C 1 
ATOM 4356 O OD1   . ASP C 3 36  ? 9.064   59.526  9.861    1.00 45.89 36  C 1 
ATOM 4357 O OD2   . ASP C 3 36  ? 9.050   58.241  11.650   1.00 47.48 36  C 1 
ATOM 4358 N N     . GLU C 3 37  ? 11.833  59.397  7.266    1.00 48.33 37  C 1 
ATOM 4359 C CA    . GLU C 3 37  ? 12.961  60.301  6.992    1.00 53.59 37  C 1 
ATOM 4360 C C     . GLU C 3 37  ? 13.297  61.213  8.189    1.00 56.72 37  C 1 
ATOM 4361 O O     . GLU C 3 37  ? 14.054  62.171  8.046    1.00 53.51 37  C 1 
ATOM 4362 C CB    . GLU C 3 37  ? 12.672  61.166  5.755    1.00 47.83 37  C 1 
ATOM 4363 C CG    . GLU C 3 37  ? 12.831  60.486  4.392    1.00 45.84 37  C 1 
ATOM 4364 C CD    . GLU C 3 37  ? 12.781  61.515  3.249    1.00 45.13 37  C 1 
ATOM 4365 O OE1   . GLU C 3 37  ? 13.443  61.269  2.209    1.00 42.56 37  C 1 
ATOM 4366 O OE2   . GLU C 3 37  ? 12.110  62.561  3.412    1.00 42.04 37  C 1 
ATOM 4367 N N     . ARG C 3 38  ? 12.784  60.926  9.370    1.00 50.69 38  C 1 
ATOM 4368 C CA    . ARG C 3 38  ? 13.137  61.649  10.595   1.00 54.67 38  C 1 
ATOM 4369 C C     . ARG C 3 38  ? 14.592  61.397  11.025   1.00 53.67 38  C 1 
ATOM 4370 O O     . ARG C 3 38  ? 14.920  61.414  12.210   1.00 49.77 38  C 1 
ATOM 4371 C CB    . ARG C 3 38  ? 12.133  61.364  11.706   1.00 49.66 38  C 1 
ATOM 4372 C CG    . ARG C 3 38  ? 10.771  62.001  11.420   1.00 47.16 38  C 1 
ATOM 4373 C CD    . ARG C 3 38  ? 9.885   61.825  12.659   1.00 46.96 38  C 1 
ATOM 4374 N NE    . ARG C 3 38  ? 8.562   62.394  12.433   1.00 43.34 38  C 1 
ATOM 4375 C CZ    . ARG C 3 38  ? 7.619   62.574  13.352   1.00 39.94 38  C 1 
ATOM 4376 N NH1   . ARG C 3 38  ? 7.834   62.258  14.598   1.00 38.78 38  C 1 
ATOM 4377 N NH2   . ARG C 3 38  ? 6.463   63.063  13.026   1.00 38.26 38  C 1 
ATOM 4378 N N     . GLY C 3 39  ? 15.481  61.273  10.061   1.00 45.57 39  C 1 
ATOM 4379 C CA    . GLY C 3 39  ? 16.935  61.299  10.224   1.00 48.75 39  C 1 
ATOM 4380 C C     . GLY C 3 39  ? 17.511  62.650  10.647   1.00 48.21 39  C 1 
ATOM 4381 O O     . GLY C 3 39  ? 18.693  62.888  10.399   1.00 46.46 39  C 1 
ATOM 4382 N N     . LEU C 3 40  ? 16.705  63.531  11.243   1.00 51.00 40  C 1 
ATOM 4383 C CA    . LEU C 3 40  ? 17.243  64.812  11.702   1.00 53.99 40  C 1 
ATOM 4384 C C     . LEU C 3 40  ? 18.360  64.575  12.734   1.00 53.34 40  C 1 
ATOM 4385 O O     . LEU C 3 40  ? 18.090  64.074  13.836   1.00 51.34 40  C 1 
ATOM 4386 C CB    . LEU C 3 40  ? 16.129  65.710  12.274   1.00 48.94 40  C 1 
ATOM 4387 C CG    . LEU C 3 40  ? 15.396  66.545  11.205   1.00 42.55 40  C 1 
ATOM 4388 C CD1   . LEU C 3 40  ? 14.172  67.213  11.831   1.00 42.59 40  C 1 
ATOM 4389 C CD2   . LEU C 3 40  ? 16.302  67.638  10.617   1.00 47.19 40  C 1 
ATOM 4390 N N     . PRO C 3 41  ? 19.605  64.948  12.423   1.00 45.38 41  C 1 
ATOM 4391 C CA    . PRO C 3 41  ? 20.770  64.634  13.231   1.00 54.09 41  C 1 
ATOM 4392 C C     . PRO C 3 41  ? 20.835  65.582  14.430   1.00 56.08 41  C 1 
ATOM 4393 O O     . PRO C 3 41  ? 21.630  66.527  14.445   1.00 53.95 41  C 1 
ATOM 4394 C CB    . PRO C 3 41  ? 21.954  64.761  12.268   1.00 48.90 41  C 1 
ATOM 4395 C CG    . PRO C 3 41  ? 21.513  65.882  11.329   1.00 47.87 41  C 1 
ATOM 4396 C CD    . PRO C 3 41  ? 19.986  65.645  11.225   1.00 54.25 41  C 1 
ATOM 4397 N N     . ARG C 3 42  ? 20.002  65.388  15.447   1.00 34.72 42  C 1 
ATOM 4398 C CA    . ARG C 3 42  ? 20.117  66.164  16.681   1.00 46.80 42  C 1 
ATOM 4399 C C     . ARG C 3 42  ? 21.457  65.831  17.348   1.00 45.84 42  C 1 
ATOM 4400 O O     . ARG C 3 42  ? 21.559  64.918  18.154   1.00 45.45 42  C 1 
ATOM 4401 C CB    . ARG C 3 42  ? 18.906  65.968  17.612   1.00 43.41 42  C 1 
ATOM 4402 C CG    . ARG C 3 42  ? 17.747  66.909  17.242   1.00 40.22 42  C 1 
ATOM 4403 C CD    . ARG C 3 42  ? 16.619  66.847  18.289   1.00 43.94 42  C 1 
ATOM 4404 N NE    . ARG C 3 42  ? 15.614  67.909  18.063   1.00 39.18 42  C 1 
ATOM 4405 C CZ    . ARG C 3 42  ? 14.531  68.137  18.780   1.00 37.91 42  C 1 
ATOM 4406 N NH1   . ARG C 3 42  ? 14.225  67.370  19.797   1.00 35.88 42  C 1 
ATOM 4407 N NH2   . ARG C 3 42  ? 13.743  69.112  18.496   1.00 34.53 42  C 1 
ATOM 4408 N N     . ARG C 3 43  ? 22.461  66.629  17.013   1.00 38.82 43  C 1 
ATOM 4409 C CA    . ARG C 3 43  ? 23.770  66.723  17.669   1.00 49.64 43  C 1 
ATOM 4410 C C     . ARG C 3 43  ? 23.603  67.114  19.137   1.00 49.00 43  C 1 
ATOM 4411 O O     . ARG C 3 43  ? 23.895  68.244  19.510   1.00 49.07 43  C 1 
ATOM 4412 C CB    . ARG C 3 43  ? 24.645  67.778  16.952   1.00 45.79 43  C 1 
ATOM 4413 C CG    . ARG C 3 43  ? 25.268  67.375  15.616   1.00 42.52 43  C 1 
ATOM 4414 C CD    . ARG C 3 43  ? 26.113  68.561  15.114   1.00 46.03 43  C 1 
ATOM 4415 N NE    . ARG C 3 43  ? 26.977  68.196  13.983   1.00 41.20 43  C 1 
ATOM 4416 C CZ    . ARG C 3 43  ? 27.825  69.008  13.364   1.00 37.99 43  C 1 
ATOM 4417 N NH1   . ARG C 3 43  ? 27.934  70.267  13.702   1.00 35.93 43  C 1 
ATOM 4418 N NH2   . ARG C 3 43  ? 28.577  68.568  12.411   1.00 34.45 43  C 1 
ATOM 4419 N N     . ARG C 3 44  ? 23.112  66.253  20.010   1.00 36.46 44  C 1 
ATOM 4420 C CA    . ARG C 3 44  ? 23.170  66.542  21.443   1.00 44.54 44  C 1 
ATOM 4421 C C     . ARG C 3 44  ? 24.629  66.524  21.894   1.00 43.12 44  C 1 
ATOM 4422 O O     . ARG C 3 44  ? 25.359  65.584  21.611   1.00 44.57 44  C 1 
ATOM 4423 C CB    . ARG C 3 44  ? 22.255  65.624  22.275   1.00 42.51 44  C 1 
ATOM 4424 C CG    . ARG C 3 44  ? 20.828  66.205  22.329   1.00 40.93 44  C 1 
ATOM 4425 C CD    . ARG C 3 44  ? 19.946  65.417  23.319   1.00 45.97 44  C 1 
ATOM 4426 N NE    . ARG C 3 44  ? 18.633  66.078  23.511   1.00 40.49 44  C 1 
ATOM 4427 C CZ    . ARG C 3 44  ? 17.683  65.684  24.351   1.00 38.01 44  C 1 
ATOM 4428 N NH1   . ARG C 3 44  ? 17.828  64.612  25.075   1.00 35.55 44  C 1 
ATOM 4429 N NH2   . ARG C 3 44  ? 16.586  66.359  24.467   1.00 33.60 44  C 1 
ATOM 4430 N N     . LYS C 3 45  ? 25.049  67.637  22.533   1.00 33.25 45  C 1 
ATOM 4431 C CA    . LYS C 3 45  ? 26.403  67.857  23.045   1.00 40.48 45  C 1 
ATOM 4432 C C     . LYS C 3 45  ? 26.710  66.796  24.106   1.00 39.09 45  C 1 
ATOM 4433 O O     . LYS C 3 45  ? 25.964  66.676  25.076   1.00 37.90 45  C 1 
ATOM 4434 C CB    . LYS C 3 45  ? 26.531  69.265  23.645   1.00 37.26 45  C 1 
ATOM 4435 C CG    . LYS C 3 45  ? 26.542  70.408  22.601   1.00 36.61 45  C 1 
ATOM 4436 C CD    . LYS C 3 45  ? 26.654  71.776  23.291   1.00 38.85 45  C 1 
ATOM 4437 C CE    . LYS C 3 45  ? 26.788  72.912  22.260   1.00 33.89 45  C 1 
ATOM 4438 N NZ    . LYS C 3 45  ? 26.890  74.241  22.905   1.00 31.16 45  C 1 
ATOM 4439 N N     . PHE C 3 46  ? 27.798  66.066  23.923   1.00 40.76 46  C 1 
ATOM 4440 C CA    . PHE C 3 46  ? 28.416  65.245  24.956   1.00 43.52 46  C 1 
ATOM 4441 C C     . PHE C 3 46  ? 28.966  66.180  26.043   1.00 41.68 46  C 1 
ATOM 4442 O O     . PHE C 3 46  ? 30.016  66.786  25.857   1.00 40.93 46  C 1 
ATOM 4443 C CB    . PHE C 3 46  ? 29.529  64.393  24.339   1.00 38.78 46  C 1 
ATOM 4444 C CG    . PHE C 3 46  ? 29.044  63.232  23.505   1.00 38.28 46  C 1 
ATOM 4445 C CD1   . PHE C 3 46  ? 28.876  61.972  24.107   1.00 39.63 46  C 1 
ATOM 4446 C CD2   . PHE C 3 46  ? 28.788  63.370  22.129   1.00 39.20 46  C 1 
ATOM 4447 C CE1   . PHE C 3 46  ? 28.443  60.880  23.338   1.00 34.39 46  C 1 
ATOM 4448 C CE2   . PHE C 3 46  ? 28.359  62.285  21.363   1.00 34.49 46  C 1 
ATOM 4449 C CZ    . PHE C 3 46  ? 28.186  61.017  21.967   1.00 33.97 46  C 1 
ATOM 4450 N N     . SER C 3 47  ? 28.263  66.394  27.162   1.00 49.67 47  C 1 
ATOM 4451 C CA    . SER C 3 47  ? 28.815  67.072  28.334   1.00 55.39 47  C 1 
ATOM 4452 C C     . SER C 3 47  ? 29.757  66.129  29.078   1.00 54.21 47  C 1 
ATOM 4453 O O     . SER C 3 47  ? 29.403  64.984  29.343   1.00 51.00 47  C 1 
ATOM 4454 C CB    . SER C 3 47  ? 27.707  67.597  29.249   1.00 50.06 47  C 1 
ATOM 4455 O OG    . SER C 3 47  ? 26.788  66.575  29.594   1.00 47.63 47  C 1 
ATOM 4456 N N     . ASN C 3 48  ? 30.936  66.625  29.427   1.00 52.42 48  C 1 
ATOM 4457 C CA    . ASN C 3 48  ? 32.105  65.885  29.934   1.00 61.38 48  C 1 
ATOM 4458 C C     . ASN C 3 48  ? 32.031  65.412  31.401   1.00 60.43 48  C 1 
ATOM 4459 O O     . ASN C 3 48  ? 33.069  65.047  31.931   1.00 56.44 48  C 1 
ATOM 4460 C CB    . ASN C 3 48  ? 33.332  66.806  29.763   1.00 56.58 48  C 1 
ATOM 4461 C CG    . ASN C 3 48  ? 34.133  66.587  28.497   1.00 52.49 48  C 1 
ATOM 4462 O OD1   . ASN C 3 48  ? 33.874  65.741  27.678   1.00 51.00 48  C 1 
ATOM 4463 N ND2   . ASN C 3 48  ? 35.174  67.379  28.327   1.00 51.37 48  C 1 
ATOM 4464 N N     . GLY C 3 49  ? 30.884  65.510  32.081   1.00 49.57 49  C 1 
ATOM 4465 C CA    . GLY C 3 49  ? 30.832  65.397  33.550   1.00 51.36 49  C 1 
ATOM 4466 C C     . GLY C 3 49  ? 31.577  64.179  34.108   1.00 50.32 49  C 1 
ATOM 4467 O O     . GLY C 3 49  ? 31.401  63.070  33.620   1.00 47.65 49  C 1 
ATOM 4468 N N     . SER C 3 50  ? 32.388  64.399  35.101   1.00 44.59 50  C 1 
ATOM 4469 C CA    . SER C 3 50  ? 33.563  63.598  35.460   1.00 51.87 50  C 1 
ATOM 4470 C C     . SER C 3 50  ? 33.356  62.434  36.435   1.00 52.29 50  C 1 
ATOM 4471 O O     . SER C 3 50  ? 34.123  61.483  36.359   1.00 48.00 50  C 1 
ATOM 4472 C CB    . SER C 3 50  ? 34.584  64.541  36.091   1.00 46.37 50  C 1 
ATOM 4473 O OG    . SER C 3 50  ? 33.998  65.279  37.151   1.00 43.36 50  C 1 
ATOM 4474 N N     . ASP C 3 51  ? 32.506  62.591  37.427   1.00 58.00 51  C 1 
ATOM 4475 C CA    . ASP C 3 51  ? 32.813  62.021  38.743   1.00 62.72 51  C 1 
ATOM 4476 C C     . ASP C 3 51  ? 32.814  60.482  38.817   1.00 64.26 51  C 1 
ATOM 4477 O O     . ASP C 3 51  ? 31.914  59.820  38.282   1.00 61.55 51  C 1 
ATOM 4478 C CB    . ASP C 3 51  ? 31.939  62.647  39.845   1.00 55.32 51  C 1 
ATOM 4479 C CG    . ASP C 3 51  ? 32.676  63.751  40.630   1.00 49.67 51  C 1 
ATOM 4480 O OD1   . ASP C 3 51  ? 33.922  63.773  40.612   1.00 48.38 51  C 1 
ATOM 4481 O OD2   . ASP C 3 51  ? 31.943  64.592  41.200   1.00 49.33 51  C 1 
ATOM 4482 N N     . PRO C 3 52  ? 33.818  59.904  39.503   1.00 41.76 52  C 1 
ATOM 4483 C CA    . PRO C 3 52  ? 34.245  58.526  39.237   1.00 51.89 52  C 1 
ATOM 4484 C C     . PRO C 3 52  ? 33.762  57.449  40.223   1.00 53.91 52  C 1 
ATOM 4485 O O     . PRO C 3 52  ? 33.943  56.273  39.931   1.00 51.36 52  C 1 
ATOM 4486 C CB    . PRO C 3 52  ? 35.773  58.640  39.278   1.00 46.88 52  C 1 
ATOM 4487 C CG    . PRO C 3 52  ? 36.028  59.653  40.396   1.00 47.35 52  C 1 
ATOM 4488 C CD    . PRO C 3 52  ? 34.850  60.616  40.207   1.00 55.92 52  C 1 
ATOM 4489 N N     . GLU C 3 53  ? 33.268  57.842  41.411   1.00 59.97 53  C 1 
ATOM 4490 C CA    . GLU C 3 53  ? 33.662  57.075  42.607   1.00 63.14 53  C 1 
ATOM 4491 C C     . GLU C 3 53  ? 33.116  55.644  42.765   1.00 63.62 53  C 1 
ATOM 4492 O O     . GLU C 3 53  ? 33.893  54.695  42.874   1.00 62.10 53  C 1 
ATOM 4493 C CB    . GLU C 3 53  ? 33.318  57.842  43.890   1.00 57.89 53  C 1 
ATOM 4494 C CG    . GLU C 3 53  ? 34.210  59.059  44.187   1.00 54.05 53  C 1 
ATOM 4495 C CD    . GLU C 3 53  ? 33.949  59.607  45.594   1.00 51.51 53  C 1 
ATOM 4496 O OE1   . GLU C 3 53  ? 34.924  60.128  46.195   1.00 48.07 53  C 1 
ATOM 4497 O OE2   . GLU C 3 53  ? 32.794  59.495  46.076   1.00 45.96 53  C 1 
ATOM 4498 N N     . ASN C 3 54  ? 31.835  55.463  42.985   1.00 54.41 54  C 1 
ATOM 4499 C CA    . ASN C 3 54  ? 31.444  54.458  43.984   1.00 62.80 54  C 1 
ATOM 4500 C C     . ASN C 3 54  ? 31.460  52.998  43.481   1.00 63.43 54  C 1 
ATOM 4501 O O     . ASN C 3 54  ? 30.695  52.601  42.615   1.00 63.03 54  C 1 
ATOM 4502 C CB    . ASN C 3 54  ? 30.121  54.867  44.669   1.00 57.46 54  C 1 
ATOM 4503 C CG    . ASN C 3 54  ? 30.321  55.287  46.121   1.00 52.25 54  C 1 
ATOM 4504 O OD1   . ASN C 3 54  ? 31.202  54.840  46.821   1.00 51.07 54  C 1 
ATOM 4505 N ND2   . ASN C 3 54  ? 29.478  56.152  46.633   1.00 51.80 54  C 1 
ATOM 4506 N N     . GLU C 3 55  ? 32.284  52.179  44.122   1.00 47.62 55  C 1 
ATOM 4507 C CA    . GLU C 3 55  ? 32.709  50.828  43.719   1.00 56.65 55  C 1 
ATOM 4508 C C     . GLU C 3 55  ? 31.743  49.664  43.987   1.00 57.28 55  C 1 
ATOM 4509 O O     . GLU C 3 55  ? 32.058  48.550  43.578   1.00 56.14 55  C 1 
ATOM 4510 C CB    . GLU C 3 55  ? 33.995  50.472  44.485   1.00 53.59 55  C 1 
ATOM 4511 C CG    . GLU C 3 55  ? 35.274  51.189  44.043   1.00 48.95 55  C 1 
ATOM 4512 C CD    . GLU C 3 55  ? 36.492  50.631  44.789   1.00 49.50 55  C 1 
ATOM 4513 O OE1   . GLU C 3 55  ? 37.534  50.408  44.120   1.00 47.09 55  C 1 
ATOM 4514 O OE2   . GLU C 3 55  ? 36.391  50.407  46.019   1.00 47.26 55  C 1 
ATOM 4515 N N     . GLU C 3 56  ? 30.668  49.785  44.731   1.00 61.21 56  C 1 
ATOM 4516 C CA    . GLU C 3 56  ? 30.171  48.691  45.578   1.00 65.07 56  C 1 
ATOM 4517 C C     . GLU C 3 56  ? 29.951  47.335  44.861   1.00 64.58 56  C 1 
ATOM 4518 O O     . GLU C 3 56  ? 29.099  47.192  43.979   1.00 62.62 56  C 1 
ATOM 4519 C CB    . GLU C 3 56  ? 28.907  49.075  46.369   1.00 59.51 56  C 1 
ATOM 4520 C CG    . GLU C 3 56  ? 29.192  49.709  47.738   1.00 52.35 56  C 1 
ATOM 4521 C CD    . GLU C 3 56  ? 27.992  49.606  48.718   1.00 49.79 56  C 1 
ATOM 4522 O OE1   . GLU C 3 56  ? 28.216  49.801  49.925   1.00 46.62 56  C 1 
ATOM 4523 O OE2   . GLU C 3 56  ? 26.873  49.259  48.265   1.00 45.09 56  C 1 
ATOM 4524 N N     . PRO C 3 57  ? 30.665  46.250  45.287   1.00 47.02 57  C 1 
ATOM 4525 C CA    . PRO C 3 57  ? 30.825  45.004  44.528   1.00 52.99 57  C 1 
ATOM 4526 C C     . PRO C 3 57  ? 29.753  43.957  44.863   1.00 53.34 57  C 1 
ATOM 4527 O O     . PRO C 3 57  ? 30.087  42.835  45.271   1.00 52.31 57  C 1 
ATOM 4528 C CB    . PRO C 3 57  ? 32.240  44.548  44.899   1.00 48.26 57  C 1 
ATOM 4529 C CG    . PRO C 3 57  ? 32.306  44.907  46.383   1.00 49.09 57  C 1 
ATOM 4530 C CD    . PRO C 3 57  ? 31.534  46.252  46.413   1.00 57.35 57  C 1 
ATOM 4531 N N     . ARG C 3 58  ? 28.453  44.262  44.761   1.00 48.66 58  C 1 
ATOM 4532 C CA    . ARG C 3 58  ? 27.412  43.349  45.256   1.00 55.99 58  C 1 
ATOM 4533 C C     . ARG C 3 58  ? 27.394  42.016  44.494   1.00 54.86 58  C 1 
ATOM 4534 O O     . ARG C 3 58  ? 26.821  41.865  43.420   1.00 52.27 58  C 1 
ATOM 4535 C CB    . ARG C 3 58  ? 26.039  44.019  45.306   1.00 50.95 58  C 1 
ATOM 4536 C CG    . ARG C 3 58  ? 25.961  44.998  46.485   1.00 48.05 58  C 1 
ATOM 4537 C CD    . ARG C 3 58  ? 24.526  45.504  46.693   1.00 48.83 58  C 1 
ATOM 4538 N NE    . ARG C 3 58  ? 24.466  46.423  47.837   1.00 44.89 58  C 1 
ATOM 4539 C CZ    . ARG C 3 58  ? 23.379  46.937  48.393   1.00 41.14 58  C 1 
ATOM 4540 N NH1   . ARG C 3 58  ? 22.182  46.622  47.953   1.00 39.48 58  C 1 
ATOM 4541 N NH2   . ARG C 3 58  ? 23.500  47.755  49.377   1.00 39.23 58  C 1 
ATOM 4542 N N     . SER C 3 59  ? 28.001  41.018  45.105   1.00 56.16 59  C 1 
ATOM 4543 C CA    . SER C 3 59  ? 28.257  39.650  44.630   1.00 58.29 59  C 1 
ATOM 4544 C C     . SER C 3 59  ? 27.039  38.723  44.714   1.00 57.72 59  C 1 
ATOM 4545 O O     . SER C 3 59  ? 27.065  37.719  45.431   1.00 55.21 59  C 1 
ATOM 4546 C CB    . SER C 3 59  ? 29.440  39.083  45.414   1.00 52.19 59  C 1 
ATOM 4547 O OG    . SER C 3 59  ? 29.132  38.974  46.806   1.00 46.34 59  C 1 
ATOM 4548 N N     . SER C 3 60  ? 25.947  38.993  44.028   1.00 55.22 60  C 1 
ATOM 4549 C CA    . SER C 3 60  ? 24.736  38.157  44.145   1.00 57.57 60  C 1 
ATOM 4550 C C     . SER C 3 60  ? 24.961  36.751  43.575   1.00 56.95 60  C 1 
ATOM 4551 O O     . SER C 3 60  ? 24.973  36.525  42.363   1.00 55.38 60  C 1 
ATOM 4552 C CB    . SER C 3 60  ? 23.519  38.847  43.530   1.00 51.99 60  C 1 
ATOM 4553 O OG    . SER C 3 60  ? 23.664  39.062  42.140   1.00 49.30 60  C 1 
ATOM 4554 N N     . LYS C 3 61  ? 25.119  35.778  44.480   1.00 41.54 61  C 1 
ATOM 4555 C CA    . LYS C 3 61  ? 25.254  34.336  44.195   1.00 48.69 61  C 1 
ATOM 4556 C C     . LYS C 3 61  ? 23.930  33.764  43.681   1.00 47.82 61  C 1 
ATOM 4557 O O     . LYS C 3 61  ? 23.161  33.193  44.455   1.00 48.41 61  C 1 
ATOM 4558 C CB    . LYS C 3 61  ? 25.700  33.583  45.462   1.00 44.47 61  C 1 
ATOM 4559 C CG    . LYS C 3 61  ? 27.158  33.816  45.902   1.00 44.29 61  C 1 
ATOM 4560 C CD    . LYS C 3 61  ? 27.456  33.011  47.179   1.00 44.68 61  C 1 
ATOM 4561 C CE    . LYS C 3 61  ? 28.917  33.165  47.591   1.00 40.03 61  C 1 
ATOM 4562 N NZ    . LYS C 3 61  ? 29.224  32.466  48.869   1.00 37.30 61  C 1 
ATOM 4563 N N     . MET C 3 62  ? 23.626  33.848  42.386   1.00 57.91 62  C 1 
ATOM 4564 C CA    . MET C 3 62  ? 22.489  33.127  41.812   1.00 59.26 62  C 1 
ATOM 4565 C C     . MET C 3 62  ? 22.774  31.607  41.796   1.00 59.96 62  C 1 
ATOM 4566 O O     . MET C 3 62  ? 23.780  31.187  41.223   1.00 56.28 62  C 1 
ATOM 4567 C CB    . MET C 3 62  ? 22.153  33.643  40.418   1.00 53.35 62  C 1 
ATOM 4568 C CG    . MET C 3 62  ? 21.218  34.865  40.474   1.00 51.16 62  C 1 
ATOM 4569 S SD    . MET C 3 62  ? 19.507  34.431  40.959   1.00 48.77 62  C 1 
ATOM 4570 C CE    . MET C 3 62  ? 18.668  35.994  40.575   1.00 42.33 62  C 1 
ATOM 4571 N N     . PRO C 3 63  ? 21.927  30.767  42.409   1.00 48.15 63  C 1 
ATOM 4572 C CA    . PRO C 3 63  ? 22.165  29.329  42.512   1.00 52.42 63  C 1 
ATOM 4573 C C     . PRO C 3 63  ? 21.928  28.631  41.163   1.00 51.86 63  C 1 
ATOM 4574 O O     . PRO C 3 63  ? 20.859  28.750  40.563   1.00 51.63 63  C 1 
ATOM 4575 C CB    . PRO C 3 63  ? 21.218  28.837  43.608   1.00 47.80 63  C 1 
ATOM 4576 C CG    . PRO C 3 63  ? 20.043  29.818  43.537   1.00 47.18 63  C 1 
ATOM 4577 C CD    . PRO C 3 63  ? 20.735  31.133  43.120   1.00 52.31 63  C 1 
ATOM 4578 N N     . ILE C 3 64  ? 22.905  27.862  40.719   1.00 57.00 64  C 1 
ATOM 4579 C CA    . ILE C 3 64  ? 22.861  27.058  39.491   1.00 58.02 64  C 1 
ATOM 4580 C C     . ILE C 3 64  ? 21.846  25.915  39.675   1.00 56.08 64  C 1 
ATOM 4581 O O     . ILE C 3 64  ? 22.132  24.913  40.331   1.00 54.45 64  C 1 
ATOM 4582 C CB    . ILE C 3 64  ? 24.272  26.538  39.140   1.00 54.09 64  C 1
[truncated: 153,658 more chars]
