# Supplementary material for: Vernalization regulatory network identifies potential novel functions for genes in the HvVRN2 locus
Source: New Phytol. 2026 Apr 12;250(6):4036–53. doi: 10.1111/nph.71162 (PMC13193379; doi:10.1111/nph.71162)
Supplement: Supplementary file 1 — Dataset S1. Protein models computed by Alphafold. [file NPH-250-4036-s002.xz › Alphafold_models0/Barley/fold_2h01g081300_prom1_1_nf_yb5_c3_recortes_summary_confidences_0.json]

{
 "chain_iptm": [
  0.39,
  0.04,
  0.06,
  0.31,
  0.31
 ],
 "chain_pair_iptm": [
  [
   0.26,
   0.07,
   0.09,
   0.69,
   0.7
  ],
  [
   0.07,
   0.13,
   0.04,
   0.02,
   0.02
  ],
  [
   0.09,
   0.04,
   0.16,
   0.06,
   0.06
  ],
  [
   0.69,
   0.02,
   0.06,
   0.25,
   0.46
  ],
  [
   0.7,
   0.02,
   0.06,
   0.46,
   0.25
  ]
 ],
 "chain_pair_pae_min": [
  [
   0.76,
   29.24,
   23.28,
   1.98,
   2.23
  ],
  [
   24.25,
   0.77,
   29.11,
   28.71,
   28.64
  ],
  [
   20.62,
   29.83,
   0.76,
   18.85,
   18.98
  ],
  [
   1.77,
   29.92,
   23.99,
   0.8,
   1.53
  ],
  [
   2.15,
   30.08,
   23.52,
   1.5,
   0.81
  ]
 ],
 "chain_ptm": [
  0.26,
  0.13,
  0.16,
  0.25,
  0.25
 ],
 "fraction_disordered": 0.8,
 "has_clash": 0.0,
 "iptm": 0.22,
 "num_recycles": 10.0,
 "ptm": 0.24,
 "ranking_score": 0.62
}
