# Supplementary material for: Vernalization regulatory network identifies potential novel functions for genes in the HvVRN2 locus
Source: New Phytol. 2026 Apr 12;250(6):4036–53. doi: 10.1111/nph.71162 (PMC13193379; doi:10.1111/nph.71162)
Supplement: Supplementary file 1 — Dataset S1. Protein models computed by Alphafold. [file NPH-250-4036-s002.xz › Alphafold_models0/Barley/fold_2h01g081300_prom1_1_nf_yb5_c4_recortes_model_0.cif]

# By using this file you agree to the legally binding terms of use found at alphafoldserver.com/output-terms
data_43d1d34c363aed5
#
_entry.id 43d1d34c363aed5
#
loop_
_atom_type.symbol
C 
N 
O 
P 
S 
#
loop_
_audit_author.name
_audit_author.pdbx_ordinal
"Google DeepMind" 1 
"Isomorphic Labs" 2 
#
_audit_conform.dict_location https://raw.githubusercontent.com/ihmwg/ModelCIF/master/dist/mmcif_ma.dic
_audit_conform.dict_name     mmcif_ma.dic
_audit_conform.dict_version  1.4.5
#
loop_
_chem_comp.formula
_chem_comp.formula_weight
_chem_comp.id
_chem_comp.mon_nstd_flag
_chem_comp.name
_chem_comp.pdbx_smiles
_chem_comp.pdbx_synonyms
_chem_comp.type
"C3 H7 N O2"      89.093  ALA y ALANINE                              C[C@H](N)C(O)=O                                             ? "L-PEPTIDE LINKING" 
"C6 H15 N4 O2"    175.209 ARG y ARGININE                             N[C@@H](CCCNC(N)=[NH2+])C(O)=O                              ? "L-PEPTIDE LINKING" 
"C4 H8 N2 O3"     132.118 ASN y ASPARAGINE                           N[C@@H](CC(N)=O)C(O)=O                                      ? "L-PEPTIDE LINKING" 
"C4 H7 N O4"      133.103 ASP y "ASPARTIC ACID"                      N[C@@H](CC(O)=O)C(O)=O                                      ? "L-PEPTIDE LINKING" 
"C3 H7 N O2 S"    121.158 CYS y CYSTEINE                             N[C@@H](CS)C(O)=O                                           ? "L-PEPTIDE LINKING" 
"C10 H14 N5 O6 P" 331.222 DA  y "2'-DEOXYADENOSINE-5'-MONOPHOSPHATE" Nc1ncnc2n(cnc12)[C@H]3C[C@H](O)[C@@H](CO[P](O)(O)=O)O3      ? "DNA LINKING"       
"C9 H14 N3 O7 P"  307.197 DC  y "2'-DEOXYCYTIDINE-5'-MONOPHOSPHATE"  NC1=NC(=O)N(C=C1)[C@H]2C[C@H](O)[C@@H](CO[P](O)(O)=O)O2     ? "DNA LINKING"       
"C10 H14 N5 O7 P" 347.221 DG  y "2'-DEOXYGUANOSINE-5'-MONOPHOSPHATE" NC1=Nc2n(cnc2C(=O)N1)[C@H]3C[C@H](O)[C@@H](CO[P](O)(O)=O)O3 ? "DNA LINKING"       
"C10 H15 N2 O8 P" 322.208 DT  y "THYMIDINE-5'-MONOPHOSPHATE"         CC1=CN([C@H]2C[C@H](O)[C@@H](CO[P](O)(O)=O)O2)C(=O)NC1=O    ? "DNA LINKING"       
"C5 H10 N2 O3"    146.144 GLN y GLUTAMINE                            N[C@@H](CCC(N)=O)C(O)=O                                     ? "L-PEPTIDE LINKING" 
"C5 H9 N O4"      147.129 GLU y "GLUTAMIC ACID"                      N[C@@H](CCC(O)=O)C(O)=O                                     ? "L-PEPTIDE LINKING" 
"C2 H5 N O2"      75.067  GLY y GLYCINE                              NCC(O)=O                                                    ? "PEPTIDE LINKING"   
"C6 H10 N3 O2"    156.162 HIS y HISTIDINE                            N[C@@H](Cc1c[nH]c[nH+]1)C(O)=O                              ? "L-PEPTIDE LINKING" 
"C6 H13 N O2"     131.173 ILE y ISOLEUCINE                           CC[C@H](C)[C@H](N)C(O)=O                                    ? "L-PEPTIDE LINKING" 
"C6 H13 N O2"     131.173 LEU y LEUCINE                              CC(C)C[C@H](N)C(O)=O                                        ? "L-PEPTIDE LINKING" 
"C6 H15 N2 O2"    147.195 LYS y LYSINE                               N[C@@H](CCCC[NH3+])C(O)=O                                   ? "L-PEPTIDE LINKING" 
"C5 H11 N O2 S"   149.211 MET y METHIONINE                           CSCC[C@H](N)C(O)=O                                          ? "L-PEPTIDE LINKING" 
"C9 H11 N O2"     165.189 PHE y PHENYLALANINE                        N[C@@H](Cc1ccccc1)C(O)=O                                    ? "L-PEPTIDE LINKING" 
"C5 H9 N O2"      115.130 PRO y PROLINE                              OC(=O)[C@@H]1CCCN1                                          ? "L-PEPTIDE LINKING" 
"C3 H7 N O3"      105.093 SER y SERINE                               N[C@@H](CO)C(O)=O                                           ? "L-PEPTIDE LINKING" 
"C4 H9 N O3"      119.119 THR y THREONINE                            C[C@@H](O)[C@H](N)C(O)=O                                    ? "L-PEPTIDE LINKING" 
"C11 H12 N2 O2"   204.225 TRP y TRYPTOPHAN                           N[C@@H](Cc1c[nH]c2ccccc12)C(O)=O                            ? "L-PEPTIDE LINKING" 
"C9 H11 N O3"     181.189 TYR y TYROSINE                             N[C@@H](Cc1ccc(O)cc1)C(O)=O                                 ? "L-PEPTIDE LINKING" 
"C5 H11 N O2"     117.146 VAL y VALINE                               CC(C)[C@H](N)C(O)=O                                         ? "L-PEPTIDE LINKING" 
#
_citation.book_publisher          ?
_citation.country                 UK
_citation.id                      primary
_citation.journal_full            Nature
_citation.journal_id_ASTM         NATUAS
_citation.journal_id_CSD          0006
_citation.journal_id_ISSN         0028-0836
_citation.journal_volume          ?
_citation.page_first              ?
_citation.page_last               ?
_citation.pdbx_database_id_DOI    ?
_citation.pdbx_database_id_PubMed ?
_citation.title                   "Accurate structure prediction of biomolecular interactions with AlphaFold 3"
_citation.year                    2024
#
loop_
_citation_author.citation_id
_citation_author.name
_citation_author.ordinal
primary "Google DeepMind" 1 
primary "Isomorphic Labs" 2 
#
loop_
_entity.id
_entity.pdbx_description
_entity.type
1 . polymer 
2 . polymer 
3 . polymer 
4 . polymer 
5 . polymer 
#
loop_
_entity_poly.entity_id
_entity_poly.pdbx_strand_id
_entity_poly.type
1 A polypeptide(L)          
2 B polypeptide(L)          
3 C polypeptide(L)          
4 D polydeoxyribonucleotide 
5 E polydeoxyribonucleotide 
#
loop_
_entity_poly_seq.entity_id
_entity_poly_seq.hetero
_entity_poly_seq.mon_id
_entity_poly_seq.num
1 n MET 1   
1 n PRO 2   
1 n ARG 3   
1 n CYS 4   
1 n ASN 5   
1 n LYS 6   
1 n CYS 7   
1 n LEU 8   
1 n SER 9   
1 n GLU 10  
1 n ASN 11  
1 n ASP 12  
1 n SER 13  
1 n ALA 14  
1 n SER 15  
1 n GLU 16  
1 n ASP 17  
1 n ARG 18  
1 n HIS 19  
1 n TRP 20  
1 n HIS 21  
1 n ARG 22  
1 n THR 23  
1 n ALA 24  
1 n THR 25  
1 n LEU 26  
1 n PHE 27  
1 n MET 28  
1 n ASN 29  
1 n CYS 30  
1 n VAL 31  
1 n SER 32  
1 n ASN 33  
1 n GLY 34  
1 n THR 35  
1 n VAL 36  
1 n TYR 37  
1 n GLU 38  
1 n GLU 39  
1 n ALA 40  
1 n VAL 41  
1 n GLY 42  
1 n ARG 43  
1 n GLU 44  
1 n GLY 45  
1 n CYS 46  
1 n TRP 47  
1 n ALA 48  
1 n ARG 49  
1 n LEU 50  
1 n CYS 51  
1 n ASP 52  
1 n GLY 53  
1 n CYS 54  
1 n CYS 55  
1 n THR 56  
1 n VAL 57  
1 n PRO 58  
1 n SER 59  
1 n VAL 60  
1 n VAL 61  
1 n TYR 62  
1 n CYS 63  
1 n ARG 64  
1 n ALA 65  
1 n ASP 66  
1 n SER 67  
1 n ALA 68  
1 n TYR 69  
1 n LEU 70  
1 n CYS 71  
1 n ALA 72  
1 n SER 73  
1 n CYS 74  
1 n ASP 75  
1 n ALA 76  
1 n GLN 77  
1 n ILE 78  
1 n HIS 79  
1 n ALA 80  
1 n ALA 81  
1 n ASN 82  
1 n ARG 83  
1 n VAL 84  
1 n ALA 85  
1 n SER 86  
1 n ARG 87  
1 n HIS 88  
1 n GLU 89  
1 n ARG 90  
1 n VAL 91  
1 n LEU 92  
1 n LEU 93  
1 n SER 94  
1 n GLU 95  
1 n ALA 96  
1 n TYR 97  
1 n LYS 98  
1 n HIS 99  
1 n ALA 100 
1 n PRO 101 
1 n VAL 102 
1 n MET 103 
1 n LEU 104 
1 n ASP 105 
1 n CYS 106 
1 n HIS 107 
1 n ALA 108 
1 n ASP 109 
1 n ALA 110 
1 n ALA 111 
1 n ALA 112 
1 n LEU 113 
1 n CYS 114 
1 n ALA 115 
1 n ALA 116 
1 n TYR 117 
1 n GLU 118 
1 n ALA 119 
1 n GLN 120 
1 n VAL 121 
1 n HIS 122 
1 n TYR 123 
1 n ALA 124 
1 n ASN 125 
1 n LEU 126 
1 n LEU 127 
1 n THR 128 
1 n VAL 129 
1 n MET 130 
1 n HIS 131 
1 n GLN 132 
1 n ARG 133 
1 n MET 134 
1 n PRO 135 
1 n VAL 136 
1 n VAL 137 
1 n SER 138 
1 n HIS 139 
1 n PRO 140 
1 n ALA 141 
1 n VAL 142 
1 n ALA 143 
1 n ILE 144 
1 n PRO 145 
1 n PRO 146 
1 n VAL 147 
1 n SER 148 
1 n LEU 149 
1 n PHE 150 
1 n ALA 151 
1 n GLU 152 
1 n ALA 153 
1 n GLU 154 
1 n ALA 155 
1 n THR 156 
1 n ALA 157 
1 n PRO 158 
1 n VAL 159 
1 n LEU 160 
1 n GLY 161 
1 n ARG 162 
1 n LYS 163 
1 n GLU 164 
1 n GLU 165 
1 n ASP 166 
1 n THR 167 
1 n SER 168 
1 n TRP 169 
1 n LEU 170 
1 n LEU 171 
1 n LEU 172 
1 n SER 173 
1 n LYS 174 
1 n ASP 175 
1 n SER 176 
1 n ASP 177 
1 n ASN 178 
1 n HIS 179 
1 n ASN 180 
1 n ARG 181 
1 n SER 182 
1 n GLY 183 
1 n ASN 184 
1 n ASN 185 
1 n SER 186 
1 n SER 187 
1 n THR 188 
1 n SER 189 
1 n SER 190 
1 n SER 191 
1 n SER 192 
1 n GLN 193 
1 n TYR 194 
1 n PHE 195 
1 n GLY 196 
1 n GLU 197 
1 n VAL 198 
1 n ASP 199 
1 n GLN 200 
1 n TYR 201 
1 n PHE 202 
1 n ASP 203 
1 n LEU 204 
1 n VAL 205 
1 n GLY 206 
1 n TYR 207 
1 n ASN 208 
1 n SER 209 
1 n TYR 210 
1 n TYR 211 
1 n ASP 212 
1 n SER 213 
1 n HIS 214 
1 n MET 215 
1 n SER 216 
1 n ASN 217 
1 n GLN 218 
1 n GLU 219 
1 n GLN 220 
1 n TYR 221 
1 n VAL 222 
1 n MET 223 
1 n GLN 224 
1 n GLU 225 
1 n GLN 226 
1 n GLN 227 
1 n HIS 228 
1 n LEU 229 
1 n GLN 230 
1 n GLN 231 
1 n MET 232 
1 n GLN 233 
1 n LYS 234 
1 n GLU 235 
1 n TYR 236 
1 n ALA 237 
1 n GLU 238 
1 n GLN 239 
1 n GLN 240 
1 n MET 241 
1 n GLN 242 
1 n LYS 243 
1 n GLU 244 
1 n TYR 245 
1 n VAL 246 
1 n GLU 247 
1 n ASN 248 
1 n GLU 249 
1 n GLY 250 
1 n SER 251 
1 n GLU 252 
1 n CYS 253 
1 n ILE 254 
1 n VAL 255 
1 n PRO 256 
1 n SER 257 
1 n GLN 258 
1 n SER 259 
1 n THR 260 
1 n ILE 261 
1 n VAL 262 
1 n ARG 263 
1 n ARG 264 
1 n PRO 265 
1 n HIS 266 
1 n GLN 267 
1 n SER 268 
1 n GLY 269 
1 n TYR 270 
1 n ALA 271 
1 n PRO 272 
1 n LEU 273 
1 n VAL 274 
1 n GLY 275 
1 n ALA 276 
1 n GLU 277 
1 n GLN 278 
1 n ALA 279 
1 n ALA 280 
1 n SER 281 
1 n ALA 282 
1 n THR 283 
1 n ALA 284 
1 n GLY 285 
1 n ALA 286 
1 n SER 287 
1 n ALA 288 
1 n TYR 289 
1 n THR 290 
1 n ASP 291 
1 n SER 292 
1 n VAL 293 
1 n ASN 294 
1 n ASN 295 
1 n SER 296 
1 n ILE 297 
1 n SER 298 
1 n PHE 299 
1 n SER 300 
1 n MET 301 
1 n GLU 302 
1 n ALA 303 
1 n GLY 304 
1 n ILE 305 
1 n VAL 306 
1 n PRO 307 
1 n ASP 308 
1 n ASN 309 
1 n THR 310 
1 n VAL 311 
1 n GLN 312 
1 n SER 313 
1 n SER 314 
1 n ILE 315 
1 n LEU 316 
1 n ARG 317 
1 n PRO 318 
1 n ALA 319 
1 n GLY 320 
1 n ALA 321 
1 n ILE 322 
1 n GLY 323 
1 n LEU 324 
1 n PHE 325 
1 n SER 326 
1 n SER 327 
1 n PRO 328 
1 n SER 329 
1 n LEU 330 
1 n GLN 331 
1 n THR 332 
1 n PRO 333 
1 n LEU 334 
1 n HIS 335 
1 n PHE 336 
1 n SER 337 
1 n SER 338 
1 n LYS 339 
1 n GLU 340 
1 n ARG 341 
1 n GLU 342 
1 n ALA 343 
1 n ARG 344 
1 n VAL 345 
1 n LEU 346 
1 n ARG 347 
1 n TYR 348 
1 n LYS 349 
1 n GLU 350 
1 n LYS 351 
1 n LYS 352 
1 n LYS 353 
1 n SER 354 
1 n ARG 355 
1 n LYS 356 
1 n PHE 357 
1 n GLU 358 
1 n LYS 359 
1 n THR 360 
1 n THR 361 
1 n ARG 362 
1 n TYR 363 
1 n ALA 364 
1 n THR 365 
1 n ARG 366 
1 n LYS 367 
1 n ALA 368 
1 n TYR 369 
1 n ALA 370 
1 n GLU 371 
1 n ALA 372 
1 n ARG 373 
1 n PRO 374 
1 n ARG 375 
1 n ILE 376 
1 n LYS 377 
1 n GLY 378 
1 n ARG 379 
1 n PHE 380 
1 n ALA 381 
1 n LYS 382 
1 n ARG 383 
1 n SER 384 
1 n ASP 385 
1 n ALA 386 
1 n GLU 387 
1 n MET 388 
1 n GLU 389 
1 n VAL 390 
1 n ASP 391 
1 n GLN 392 
1 n THR 393 
1 n PHE 394 
1 n SER 395 
1 n THR 396 
1 n ALA 397 
1 n ALA 398 
1 n LEU 399 
1 n SER 400 
1 n ASP 401 
1 n SER 402 
1 n SER 403 
1 n TYR 404 
1 n SER 405 
1 n THR 406 
1 n VAL 407 
1 n PRO 408 
1 n TRP 409 
1 n PHE 410 
2 n GLU 1   
2 n PRO 2   
2 n GLN 3   
2 n ASN 4   
2 n GLN 5   
2 n SER 6   
2 n GLN 7   
2 n GLN 8   
2 n LEU 9   
2 n PRO 10  
2 n GLN 11  
2 n PRO 12  
2 n GLN 13  
2 n LEU 14  
2 n GLN 15  
2 n LEU 16  
2 n HIS 17  
2 n PRO 18  
2 n GLN 19  
2 n VAL 20  
2 n GLN 21  
2 n GLN 22  
2 n PRO 23  
2 n PRO 24  
2 n GLN 25  
2 n PRO 26  
2 n GLN 27  
2 n PRO 28  
2 n GLN 29  
2 n LEU 30  
2 n HIS 31  
2 n PRO 32  
2 n GLN 33  
2 n SER 34  
2 n GLN 35  
2 n GLN 36  
2 n PRO 37  
2 n LEU 38  
2 n GLN 39  
2 n PRO 40  
2 n GLN 41  
2 n LEU 42  
2 n GLN 43  
2 n PRO 44  
2 n TYR 45  
2 n THR 46  
2 n GLN 47  
2 n ALA 48  
2 n GLN 49  
2 n PRO 50  
2 n GLN 51  
2 n GLN 52  
2 n PRO 53  
2 n LEU 54  
2 n GLN 55  
2 n PRO 56  
2 n GLN 57  
2 n LEU 58  
2 n GLN 59  
2 n PRO 60  
2 n TYR 61  
2 n THR 62  
2 n GLN 63  
2 n ALA 64  
2 n GLN 65  
2 n PRO 66  
2 n GLN 67  
2 n GLN 68  
2 n PRO 69  
2 n LEU 70  
2 n GLN 71  
2 n PRO 72  
2 n GLN 73  
2 n LEU 74  
2 n GLN 75  
2 n PRO 76  
2 n TYR 77  
2 n THR 78  
2 n GLN 79  
2 n ALA 80  
2 n GLN 81  
2 n PRO 82  
2 n GLN 83  
2 n GLN 84  
2 n PRO 85  
2 n LEU 86  
2 n GLN 87  
2 n PRO 88  
2 n GLN 89  
2 n LEU 90  
2 n GLN 91  
2 n PRO 92  
2 n TYR 93  
2 n THR 94  
2 n GLN 95  
2 n ALA 96  
2 n GLN 97  
2 n PRO 98  
2 n GLN 99  
2 n GLN 100 
2 n PRO 101 
2 n LEU 102 
2 n GLN 103 
2 n PRO 104 
2 n GLN 105 
2 n LEU 106 
2 n GLN 107 
2 n PRO 108 
3 n GLN 1   
3 n LEU 2   
3 n GLN 3   
3 n GLN 4   
3 n GLN 5   
3 n GLN 6   
3 n GLN 7   
3 n GLN 8   
3 n GLN 9   
3 n LEU 10  
3 n ARG 11  
3 n GLU 12  
3 n PHE 13  
3 n TRP 14  
3 n ALA 15  
3 n THR 16  
3 n GLN 17  
3 n MET 18  
3 n GLU 19  
3 n GLU 20  
3 n ILE 21  
3 n GLU 22  
3 n GLN 23  
3 n ALA 24  
3 n ALA 25  
3 n ASP 26  
3 n PHE 27  
3 n LYS 28  
3 n ASN 29  
3 n HIS 30  
3 n THR 31  
3 n LEU 32  
3 n PRO 33  
3 n LEU 34  
3 n ALA 35  
3 n ARG 36  
3 n ILE 37  
3 n LYS 38  
3 n LYS 39  
3 n ILE 40  
3 n MET 41  
3 n LYS 42  
3 n ALA 43  
3 n ASP 44  
3 n GLU 45  
3 n ASP 46  
3 n VAL 47  
3 n ARG 48  
3 n MET 49  
3 n ILE 50  
3 n SER 51  
3 n ALA 52  
3 n GLU 53  
3 n ALA 54  
3 n PRO 55  
3 n VAL 56  
3 n VAL 57  
3 n PHE 58  
3 n ALA 59  
3 n LYS 60  
3 n ALA 61  
3 n CYS 62  
3 n GLU 63  
3 n VAL 64  
3 n PHE 65  
3 n ILE 66  
3 n LEU 67  
3 n GLU 68  
3 n LEU 69  
3 n THR 70  
3 n LEU 71  
3 n ARG 72  
3 n SER 73  
3 n TRP 74  
3 n MET 75  
3 n HIS 76  
3 n THR 77  
3 n GLU 78  
3 n GLU 79  
3 n ASN 80  
3 n LYS 81  
3 n ARG 82  
3 n ARG 83  
3 n THR 84  
3 n LEU 85  
3 n GLN 86  
3 n LYS 87  
3 n ASN 88  
3 n ASP 89  
3 n ILE 90  
3 n ALA 91  
3 n ALA 92  
3 n ALA 93  
3 n ILE 94  
3 n THR 95  
3 n ARG 96  
3 n THR 97  
3 n ASP 98  
3 n ILE 99  
3 n TYR 100 
3 n ASP 101 
3 n PHE 102 
3 n LEU 103 
3 n VAL 104 
3 n ASP 105 
3 n ILE 106 
3 n ILE 107 
3 n PRO 108 
3 n ARG 109 
3 n ASP 110 
3 n ASP 111 
3 n MET 112 
3 n LYS 113 
3 n GLU 114 
3 n GLU 115 
3 n GLY 116 
3 n LEU 117 
3 n GLY 118 
3 n LEU 119 
3 n PRO 120 
3 n ARG 121 
3 n VAL 122 
3 n GLY 123 
3 n LEU 124 
3 n PRO 125 
3 n PRO 126 
3 n ALA 127 
3 n ALA 128 
3 n LEU 129 
3 n GLY 130 
3 n ALA 131 
3 n PRO 132 
3 n ALA 133 
3 n ASP 134 
3 n ALA 135 
3 n TYR 136 
3 n PRO 137 
3 n PRO 138 
3 n TYR 139 
3 n TYR 140 
3 n TYR 141 
3 n LEU 142 
3 n PRO 143 
3 n ALA 144 
3 n GLN 145 
3 n GLN 146 
3 n VAL 147 
3 n PRO 148 
3 n GLY 149 
3 n VAL 150 
4 n DC  1   
4 n DA  2   
4 n DC  3   
4 n DG  4   
4 n DC  5   
4 n DA  6   
4 n DC  7   
4 n DC  8   
4 n DA  9   
4 n DG  10  
4 n DA  11  
4 n DC  12  
4 n DC  13  
4 n DA  14  
4 n DC  15  
4 n DA  16  
4 n DC  17  
4 n DC  18  
4 n DA  19  
4 n DG  20  
4 n DA  21  
4 n DA  22  
4 n DA  23  
4 n DC  24  
4 n DA  25  
4 n DA  26  
4 n DA  27  
4 n DC  28  
4 n DA  29  
4 n DA  30  
4 n DA  31  
5 n DT  1   
5 n DT  2   
5 n DT  3   
5 n DG  4   
5 n DT  5   
5 n DT  6   
5 n DT  7   
5 n DG  8   
5 n DT  9   
5 n DT  10  
5 n DT  11  
5 n DC  12  
5 n DT  13  
5 n DG  14  
5 n DG  15  
5 n DT  16  
5 n DG  17  
5 n DT  18  
5 n DG  19  
5 n DG  20  
5 n DT  21  
5 n DC  22  
5 n DT  23  
5 n DG  24  
5 n DG  25  
5 n DT  26  
5 n DG  27  
5 n DC  28  
5 n DG  29  
5 n DT  30  
5 n DG  31  
#
_ma_data.content_type "model coordinates"
_ma_data.id           1
_ma_data.name         Model
#
_ma_model_list.data_id          1
_ma_model_list.model_group_id   1
_ma_model_list.model_group_name "AlphaFold-beta-20231127 (927599d6-1efe-4fa9-85d2-a29f909d212e @ 2024-12-02 03:35:38)"
_ma_model_list.model_id         1
_ma_model_list.model_name       "Top ranked model"
_ma_model_list.model_type       "Ab initio model"
_ma_model_list.ordinal_id       1
#
loop_
_ma_protocol_step.method_type
_ma_protocol_step.ordinal_id
_ma_protocol_step.protocol_id
_ma_protocol_step.step_id
"coevolution MSA" 1 1 1 
"template search" 2 1 2 
modeling          3 1 3 
#
loop_
_ma_qa_metric.id
_ma_qa_metric.mode
_ma_qa_metric.name
_ma_qa_metric.software_group_id
_ma_qa_metric.type
1 global pLDDT 1 pLDDT 
2 local  pLDDT 1 pLDDT 
#
_ma_qa_metric_global.metric_id    1
_ma_qa_metric_global.metric_value 58.07
_ma_qa_metric_global.model_id     1
_ma_qa_metric_global.ordinal_id   1
#
_ma_software_group.group_id    1
_ma_software_group.ordinal_id  1
_ma_software_group.software_id 1
#
loop_
_ma_target_entity.data_id
_ma_target_entity.entity_id
_ma_target_entity.origin
1 1 . 
1 2 . 
1 3 . 
1 4 . 
1 5 . 
#
loop_
_ma_target_entity_instance.asym_id
_ma_target_entity_instance.details
_ma_target_entity_instance.entity_id
A . 1 
B . 2 
C . 3 
D . 4 
E . 5 
#
loop_
_pdbx_data_usage.details
_pdbx_data_usage.id
_pdbx_data_usage.type
_pdbx_data_usage.url
;NON-COMMERCIAL USE ONLY, BY USING THIS FILE YOU AGREE TO THE TERMS OF USE FOUND
AT alphafoldserver.com/output-terms.
;
1 license    ? 
;THE INFORMATION IS NOT INTENDED FOR, HAS NOT BEEN VALIDATED FOR, AND IS NOT
APPROVED FOR CLINICAL USE. IT SHOULD NOT BE USED FOR CLINICAL PURPOSE OR RELIED
ON FOR MEDICAL OR OTHER PROFESSIONAL ADVICE. IT IS THEORETICAL MODELLING ONLY
AND CAUTION SHOULD BE EXERCISED IN ITS USE. IT IS PROVIDED "AS-IS" WITHOUT ANY
WARRANTY OF ANY KIND, WHETHER EXPRESSED OR IMPLIED. NO WARRANTY IS GIVEN THAT
USE OF THE INFORMATION SHALL NOT INFRINGE THE RIGHTS OF ANY THIRD PARTY.
;
2 disclaimer ? 
#
loop_
_pdbx_poly_seq_scheme.asym_id
_pdbx_poly_seq_scheme.auth_seq_num
_pdbx_poly_seq_scheme.entity_id
_pdbx_poly_seq_scheme.hetero
_pdbx_poly_seq_scheme.mon_id
_pdbx_poly_seq_scheme.pdb_ins_code
_pdbx_poly_seq_scheme.pdb_seq_num
_pdbx_poly_seq_scheme.pdb_strand_id
_pdbx_poly_seq_scheme.seq_id
A 1   1 n MET . 1   A 1   
A 2   1 n PRO . 2   A 2   
A 3   1 n ARG . 3   A 3   
A 4   1 n CYS . 4   A 4   
A 5   1 n ASN . 5   A 5   
A 6   1 n LYS . 6   A 6   
A 7   1 n CYS . 7   A 7   
A 8   1 n LEU . 8   A 8   
A 9   1 n SER . 9   A 9   
A 10  1 n GLU . 10  A 10  
A 11  1 n ASN . 11  A 11  
A 12  1 n ASP . 12  A 12  
A 13  1 n SER . 13  A 13  
A 14  1 n ALA . 14  A 14  
A 15  1 n SER . 15  A 15  
A 16  1 n GLU . 16  A 16  
A 17  1 n ASP . 17  A 17  
A 18  1 n ARG . 18  A 18  
A 19  1 n HIS . 19  A 19  
A 20  1 n TRP . 20  A 20  
A 21  1 n HIS . 21  A 21  
A 22  1 n ARG . 22  A 22  
A 23  1 n THR . 23  A 23  
A 24  1 n ALA . 24  A 24  
A 25  1 n THR . 25  A 25  
A 26  1 n LEU . 26  A 26  
A 27  1 n PHE . 27  A 27  
A 28  1 n MET . 28  A 28  
A 29  1 n ASN . 29  A 29  
A 30  1 n CYS . 30  A 30  
A 31  1 n VAL . 31  A 31  
A 32  1 n SER . 32  A 32  
A 33  1 n ASN . 33  A 33  
A 34  1 n GLY . 34  A 34  
A 35  1 n THR . 35  A 35  
A 36  1 n VAL . 36  A 36  
A 37  1 n TYR . 37  A 37  
A 38  1 n GLU . 38  A 38  
A 39  1 n GLU . 39  A 39  
A 40  1 n ALA . 40  A 40  
A 41  1 n VAL . 41  A 41  
A 42  1 n GLY . 42  A 42  
A 43  1 n ARG . 43  A 43  
A 44  1 n GLU . 44  A 44  
A 45  1 n GLY . 45  A 45  
A 46  1 n CYS . 46  A 46  
A 47  1 n TRP . 47  A 47  
A 48  1 n ALA . 48  A 48  
A 49  1 n ARG . 49  A 49  
A 50  1 n LEU . 50  A 50  
A 51  1 n CYS . 51  A 51  
A 52  1 n ASP . 52  A 52  
A 53  1 n GLY . 53  A 53  
A 54  1 n CYS . 54  A 54  
A 55  1 n CYS . 55  A 55  
A 56  1 n THR . 56  A 56  
A 57  1 n VAL . 57  A 57  
A 58  1 n PRO . 58  A 58  
A 59  1 n SER . 59  A 59  
A 60  1 n VAL . 60  A 60  
A 61  1 n VAL . 61  A 61  
A 62  1 n TYR . 62  A 62  
A 63  1 n CYS . 63  A 63  
A 64  1 n ARG . 64  A 64  
A 65  1 n ALA . 65  A 65  
A 66  1 n ASP . 66  A 66  
A 67  1 n SER . 67  A 67  
A 68  1 n ALA . 68  A 68  
A 69  1 n TYR . 69  A 69  
A 70  1 n LEU . 70  A 70  
A 71  1 n CYS . 71  A 71  
A 72  1 n ALA . 72  A 72  
A 73  1 n SER . 73  A 73  
A 74  1 n CYS . 74  A 74  
A 75  1 n ASP . 75  A 75  
A 76  1 n ALA . 76  A 76  
A 77  1 n GLN . 77  A 77  
A 78  1 n ILE . 78  A 78  
A 79  1 n HIS . 79  A 79  
A 80  1 n ALA . 80  A 80  
A 81  1 n ALA . 81  A 81  
A 82  1 n ASN . 82  A 82  
A 83  1 n ARG . 83  A 83  
A 84  1 n VAL . 84  A 84  
A 85  1 n ALA . 85  A 85  
A 86  1 n SER . 86  A 86  
A 87  1 n ARG . 87  A 87  
A 88  1 n HIS . 88  A 88  
A 89  1 n GLU . 89  A 89  
A 90  1 n ARG . 90  A 90  
A 91  1 n VAL . 91  A 91  
A 92  1 n LEU . 92  A 92  
A 93  1 n LEU . 93  A 93  
A 94  1 n SER . 94  A 94  
A 95  1 n GLU . 95  A 95  
A 96  1 n ALA . 96  A 96  
A 97  1 n TYR . 97  A 97  
A 98  1 n LYS . 98  A 98  
A 99  1 n HIS . 99  A 99  
A 100 1 n ALA . 100 A 100 
A 101 1 n PRO . 101 A 101 
A 102 1 n VAL . 102 A 102 
A 103 1 n MET . 103 A 103 
A 104 1 n LEU . 104 A 104 
A 105 1 n ASP . 105 A 105 
A 106 1 n CYS . 106 A 106 
A 107 1 n HIS . 107 A 107 
A 108 1 n ALA . 108 A 108 
A 109 1 n ASP . 109 A 109 
A 110 1 n ALA . 110 A 110 
A 111 1 n ALA . 111 A 111 
A 112 1 n ALA . 112 A 112 
A 113 1 n LEU . 113 A 113 
A 114 1 n CYS . 114 A 114 
A 115 1 n ALA . 115 A 115 
A 116 1 n ALA . 116 A 116 
A 117 1 n TYR . 117 A 117 
A 118 1 n GLU . 118 A 118 
A 119 1 n ALA . 119 A 119 
A 120 1 n GLN . 120 A 120 
A 121 1 n VAL . 121 A 121 
A 122 1 n HIS . 122 A 122 
A 123 1 n TYR . 123 A 123 
A 124 1 n ALA . 124 A 124 
A 125 1 n ASN . 125 A 125 
A 126 1 n LEU . 126 A 126 
A 127 1 n LEU . 127 A 127 
A 128 1 n THR . 128 A 128 
A 129 1 n VAL . 129 A 129 
A 130 1 n MET . 130 A 130 
A 131 1 n HIS . 131 A 131 
A 132 1 n GLN . 132 A 132 
A 133 1 n ARG . 133 A 133 
A 134 1 n MET . 134 A 134 
A 135 1 n PRO . 135 A 135 
A 136 1 n VAL . 136 A 136 
A 137 1 n VAL . 137 A 137 
A 138 1 n SER . 138 A 138 
A 139 1 n HIS . 139 A 139 
A 140 1 n PRO . 140 A 140 
A 141 1 n ALA . 141 A 141 
A 142 1 n VAL . 142 A 142 
A 143 1 n ALA . 143 A 143 
A 144 1 n ILE . 144 A 144 
A 145 1 n PRO . 145 A 145 
A 146 1 n PRO . 146 A 146 
A 147 1 n VAL . 147 A 147 
A 148 1 n SER . 148 A 148 
A 149 1 n LEU . 149 A 149 
A 150 1 n PHE . 150 A 150 
A 151 1 n ALA . 151 A 151 
A 152 1 n GLU . 152 A 152 
A 153 1 n ALA . 153 A 153 
A 154 1 n GLU . 154 A 154 
A 155 1 n ALA . 155 A 155 
A 156 1 n THR . 156 A 156 
A 157 1 n ALA . 157 A 157 
A 158 1 n PRO . 158 A 158 
A 159 1 n VAL . 159 A 159 
A 160 1 n LEU . 160 A 160 
A 161 1 n GLY . 161 A 161 
A 162 1 n ARG . 162 A 162 
A 163 1 n LYS . 163 A 163 
A 164 1 n GLU . 164 A 164 
A 165 1 n GLU . 165 A 165 
A 166 1 n ASP . 166 A 166 
A 167 1 n THR . 167 A 167 
A 168 1 n SER . 168 A 168 
A 169 1 n TRP . 169 A 169 
A 170 1 n LEU . 170 A 170 
A 171 1 n LEU . 171 A 171 
A 172 1 n LEU . 172 A 172 
A 173 1 n SER . 173 A 173 
A 174 1 n LYS . 174 A 174 
A 175 1 n ASP . 175 A 175 
A 176 1 n SER . 176 A 176 
A 177 1 n ASP . 177 A 177 
A 178 1 n ASN . 178 A 178 
A 179 1 n HIS . 179 A 179 
A 180 1 n ASN . 180 A 180 
A 181 1 n ARG . 181 A 181 
A 182 1 n SER . 182 A 182 
A 183 1 n GLY . 183 A 183 
A 184 1 n ASN . 184 A 184 
A 185 1 n ASN . 185 A 185 
A 186 1 n SER . 186 A 186 
A 187 1 n SER . 187 A 187 
A 188 1 n THR . 188 A 188 
A 189 1 n SER . 189 A 189 
A 190 1 n SER . 190 A 190 
A 191 1 n SER . 191 A 191 
A 192 1 n SER . 192 A 192 
A 193 1 n GLN . 193 A 193 
A 194 1 n TYR . 194 A 194 
A 195 1 n PHE . 195 A 195 
A 196 1 n GLY . 196 A 196 
A 197 1 n GLU . 197 A 197 
A 198 1 n VAL . 198 A 198 
A 199 1 n ASP . 199 A 199 
A 200 1 n GLN . 200 A 200 
A 201 1 n TYR . 201 A 201 
A 202 1 n PHE . 202 A 202 
A 203 1 n ASP . 203 A 203 
A 204 1 n LEU . 204 A 204 
A 205 1 n VAL . 205 A 205 
A 206 1 n GLY . 206 A 206 
A 207 1 n TYR . 207 A 207 
A 208 1 n ASN . 208 A 208 
A 209 1 n SER . 209 A 209 
A 210 1 n TYR . 210 A 210 
A 211 1 n TYR . 211 A 211 
A 212 1 n ASP . 212 A 212 
A 213 1 n SER . 213 A 213 
A 214 1 n HIS . 214 A 214 
A 215 1 n MET . 215 A 215 
A 216 1 n SER . 216 A 216 
A 217 1 n ASN . 217 A 217 
A 218 1 n GLN . 218 A 218 
A 219 1 n GLU . 219 A 219 
A 220 1 n GLN . 220 A 220 
A 221 1 n TYR . 221 A 221 
A 222 1 n VAL . 222 A 222 
A 223 1 n MET . 223 A 223 
A 224 1 n GLN . 224 A 224 
A 225 1 n GLU . 225 A 225 
A 226 1 n GLN . 226 A 226 
A 227 1 n GLN . 227 A 227 
A 228 1 n HIS . 228 A 228 
A 229 1 n LEU . 229 A 229 
A 230 1 n GLN . 230 A 230 
A 231 1 n GLN . 231 A 231 
A 232 1 n MET . 232 A 232 
A 233 1 n GLN . 233 A 233 
A 234 1 n LYS . 234 A 234 
A 235 1 n GLU . 235 A 235 
A 236 1 n TYR . 236 A 236 
A 237 1 n ALA . 237 A 237 
A 238 1 n GLU . 238 A 238 
A 239 1 n GLN . 239 A 239 
A 240 1 n GLN . 240 A 240 
A 241 1 n MET . 241 A 241 
A 242 1 n GLN . 242 A 242 
A 243 1 n LYS . 243 A 243 
A 244 1 n GLU . 244 A 244 
A 245 1 n TYR . 245 A 245 
A 246 1 n VAL . 246 A 246 
A 247 1 n GLU . 247 A 247 
A 248 1 n ASN . 248 A 248 
A 249 1 n GLU . 249 A 249 
A 250 1 n GLY . 250 A 250 
A 251 1 n SER . 251 A 251 
A 252 1 n GLU . 252 A 252 
A 253 1 n CYS . 253 A 253 
A 254 1 n ILE . 254 A 254 
A 255 1 n VAL . 255 A 255 
A 256 1 n PRO . 256 A 256 
A 257 1 n SER . 257 A 257 
A 258 1 n GLN . 258 A 258 
A 259 1 n SER . 259 A 259 
A 260 1 n THR . 260 A 260 
A 261 1 n ILE . 261 A 261 
A 262 1 n VAL . 262 A 262 
A 263 1 n ARG . 263 A 263 
A 264 1 n ARG . 264 A 264 
A 265 1 n PRO . 265 A 265 
A 266 1 n HIS . 266 A 266 
A 267 1 n GLN . 267 A 267 
A 268 1 n SER . 268 A 268 
A 269 1 n GLY . 269 A 269 
A 270 1 n TYR . 270 A 270 
A 271 1 n ALA . 271 A 271 
A 272 1 n PRO . 272 A 272 
A 273 1 n LEU . 273 A 273 
A 274 1 n VAL . 274 A 274 
A 275 1 n GLY . 275 A 275 
A 276 1 n ALA . 276 A 276 
A 277 1 n GLU . 277 A 277 
A 278 1 n GLN . 278 A 278 
A 279 1 n ALA . 279 A 279 
A 280 1 n ALA . 280 A 280 
A 281 1 n SER . 281 A 281 
A 282 1 n ALA . 282 A 282 
A 283 1 n THR . 283 A 283 
A 284 1 n ALA . 284 A 284 
A 285 1 n GLY . 285 A 285 
A 286 1 n ALA . 286 A 286 
A 287 1 n SER . 287 A 287 
A 288 1 n ALA . 288 A 288 
A 289 1 n TYR . 289 A 289 
A 290 1 n THR . 290 A 290 
A 291 1 n ASP . 291 A 291 
A 292 1 n SER . 292 A 292 
A 293 1 n VAL . 293 A 293 
A 294 1 n ASN . 294 A 294 
A 295 1 n ASN . 295 A 295 
A 296 1 n SER . 296 A 296 
A 297 1 n ILE . 297 A 297 
A 298 1 n SER . 298 A 298 
A 299 1 n PHE . 299 A 299 
A 300 1 n SER . 300 A 300 
A 301 1 n MET . 301 A 301 
A 302 1 n GLU . 302 A 302 
A 303 1 n ALA . 303 A 303 
A 304 1 n GLY . 304 A 304 
A 305 1 n ILE . 305 A 305 
A 306 1 n VAL . 306 A 306 
A 307 1 n PRO . 307 A 307 
A 308 1 n ASP . 308 A 308 
A 309 1 n ASN . 309 A 309 
A 310 1 n THR . 310 A 310 
A 311 1 n VAL . 311 A 311 
A 312 1 n GLN . 312 A 312 
A 313 1 n SER . 313 A 313 
A 314 1 n SER . 314 A 314 
A 315 1 n ILE . 315 A 315 
A 316 1 n LEU . 316 A 316 
A 317 1 n ARG . 317 A 317 
A 318 1 n PRO . 318 A 318 
A 319 1 n ALA . 319 A 319 
A 320 1 n GLY . 320 A 320 
A 321 1 n ALA . 321 A 321 
A 322 1 n ILE . 322 A 322 
A 323 1 n GLY . 323 A 323 
A 324 1 n LEU . 324 A 324 
A 325 1 n PHE . 325 A 325 
A 326 1 n SER . 326 A 326 
A 327 1 n SER . 327 A 327 
A 328 1 n PRO . 328 A 328 
A 329 1 n SER . 329 A 329 
A 330 1 n LEU . 330 A 330 
A 331 1 n GLN . 331 A 331 
A 332 1 n THR . 332 A 332 
A 333 1 n PRO . 333 A 333 
A 334 1 n LEU . 334 A 334 
A 335 1 n HIS . 335 A 335 
A 336 1 n PHE . 336 A 336 
A 337 1 n SER . 337 A 337 
A 338 1 n SER . 338 A 338 
A 339 1 n LYS . 339 A 339 
A 340 1 n GLU . 340 A 340 
A 341 1 n ARG . 341 A 341 
A 342 1 n GLU . 342 A 342 
A 343 1 n ALA . 343 A 343 
A 344 1 n ARG . 344 A 344 
A 345 1 n VAL . 345 A 345 
A 346 1 n LEU . 346 A 346 
A 347 1 n ARG . 347 A 347 
A 348 1 n TYR . 348 A 348 
A 349 1 n LYS . 349 A 349 
A 350 1 n GLU . 350 A 350 
A 351 1 n LYS . 351 A 351 
A 352 1 n LYS . 352 A 352 
A 353 1 n LYS . 353 A 353 
A 354 1 n SER . 354 A 354 
A 355 1 n ARG . 355 A 355 
A 356 1 n LYS . 356 A 356 
A 357 1 n PHE . 357 A 357 
A 358 1 n GLU . 358 A 358 
A 359 1 n LYS . 359 A 359 
A 360 1 n THR . 360 A 360 
A 361 1 n THR . 361 A 361 
A 362 1 n ARG . 362 A 362 
A 363 1 n TYR . 363 A 363 
A 364 1 n ALA . 364 A 364 
A 365 1 n THR . 365 A 365 
A 366 1 n ARG . 366 A 366 
A 367 1 n LYS . 367 A 367 
A 368 1 n ALA . 368 A 368 
A 369 1 n TYR . 369 A 369 
A 370 1 n ALA . 370 A 370 
A 371 1 n GLU . 371 A 371 
A 372 1 n ALA . 372 A 372 
A 373 1 n ARG . 373 A 373 
A 374 1 n PRO . 374 A 374 
A 375 1 n ARG . 375 A 375 
A 376 1 n ILE . 376 A 376 
A 377 1 n LYS . 377 A 377 
A 378 1 n GLY . 378 A 378 
A 379 1 n ARG . 379 A 379 
A 380 1 n PHE . 380 A 380 
A 381 1 n ALA . 381 A 381 
A 382 1 n LYS . 382 A 382 
A 383 1 n ARG . 383 A 383 
A 384 1 n SER . 384 A 384 
A 385 1 n ASP . 385 A 385 
A 386 1 n ALA . 386 A 386 
A 387 1 n GLU . 387 A 387 
A 388 1 n MET . 388 A 388 
A 389 1 n GLU . 389 A 389 
A 390 1 n VAL . 390 A 390 
A 391 1 n ASP . 391 A 391 
A 392 1 n GLN . 392 A 392 
A 393 1 n THR . 393 A 393 
A 394 1 n PHE . 394 A 394 
A 395 1 n SER . 395 A 395 
A 396 1 n THR . 396 A 396 
A 397 1 n ALA . 397 A 397 
A 398 1 n ALA . 398 A 398 
A 399 1 n LEU . 399 A 399 
A 400 1 n SER . 400 A 400 
A 401 1 n ASP . 401 A 401 
A 402 1 n SER . 402 A 402 
A 403 1 n SER . 403 A 403 
A 404 1 n TYR . 404 A 404 
A 405 1 n SER . 405 A 405 
A 406 1 n THR . 406 A 406 
A 407 1 n VAL . 407 A 407 
A 408 1 n PRO . 408 A 408 
A 409 1 n TRP . 409 A 409 
A 410 1 n PHE . 410 A 410 
B 1   2 n GLU . 1   B 1   
B 2   2 n PRO . 2   B 2   
B 3   2 n GLN . 3   B 3   
B 4   2 n ASN . 4   B 4   
B 5   2 n GLN . 5   B 5   
B 6   2 n SER . 6   B 6   
B 7   2 n GLN . 7   B 7   
B 8   2 n GLN . 8   B 8   
B 9   2 n LEU . 9   B 9   
B 10  2 n PRO . 10  B 10  
B 11  2 n GLN . 11  B 11  
B 12  2 n PRO . 12  B 12  
B 13  2 n GLN . 13  B 13  
B 14  2 n LEU . 14  B 14  
B 15  2 n GLN . 15  B 15  
B 16  2 n LEU . 16  B 16  
B 17  2 n HIS . 17  B 17  
B 18  2 n PRO . 18  B 18  
B 19  2 n GLN . 19  B 19  
B 20  2 n VAL . 20  B 20  
B 21  2 n GLN . 21  B 21  
B 22  2 n GLN . 22  B 22  
B 23  2 n PRO . 23  B 23  
B 24  2 n PRO . 24  B 24  
B 25  2 n GLN . 25  B 25  
B 26  2 n PRO . 26  B 26  
B 27  2 n GLN . 27  B 27  
B 28  2 n PRO . 28  B 28  
B 29  2 n GLN . 29  B 29  
B 30  2 n LEU . 30  B 30  
B 31  2 n HIS . 31  B 31  
B 32  2 n PRO . 32  B 32  
B 33  2 n GLN . 33  B 33  
B 34  2 n SER . 34  B 34  
B 35  2 n GLN . 35  B 35  
B 36  2 n GLN . 36  B 36  
B 37  2 n PRO . 37  B 37  
B 38  2 n LEU . 38  B 38  
B 39  2 n GLN . 39  B 39  
B 40  2 n PRO . 40  B 40  
B 41  2 n GLN . 41  B 41  
B 42  2 n LEU . 42  B 42  
B 43  2 n GLN . 43  B 43  
B 44  2 n PRO . 44  B 44  
B 45  2 n TYR . 45  B 45  
B 46  2 n THR . 46  B 46  
B 47  2 n GLN . 47  B 47  
B 48  2 n ALA . 48  B 48  
B 49  2 n GLN . 49  B 49  
B 50  2 n PRO . 50  B 50  
B 51  2 n GLN . 51  B 51  
B 52  2 n GLN . 52  B 52  
B 53  2 n PRO . 53  B 53  
B 54  2 n LEU . 54  B 54  
B 55  2 n GLN . 55  B 55  
B 56  2 n PRO . 56  B 56  
B 57  2 n GLN . 57  B 57  
B 58  2 n LEU . 58  B 58  
B 59  2 n GLN . 59  B 59  
B 60  2 n PRO . 60  B 60  
B 61  2 n TYR . 61  B 61  
B 62  2 n THR . 62  B 62  
B 63  2 n GLN . 63  B 63  
B 64  2 n ALA . 64  B 64  
B 65  2 n GLN . 65  B 65  
B 66  2 n PRO . 66  B 66  
B 67  2 n GLN . 67  B 67  
B 68  2 n GLN . 68  B 68  
B 69  2 n PRO . 69  B 69  
B 70  2 n LEU . 70  B 70  
B 71  2 n GLN . 71  B 71  
B 72  2 n PRO . 72  B 72  
B 73  2 n GLN . 73  B 73  
B 74  2 n LEU . 74  B 74  
B 75  2 n GLN . 75  B 75  
B 76  2 n PRO . 76  B 76  
B 77  2 n TYR . 77  B 77  
B 78  2 n THR . 78  B 78  
B 79  2 n GLN . 79  B 79  
B 80  2 n ALA . 80  B 80  
B 81  2 n GLN . 81  B 81  
B 82  2 n PRO . 82  B 82  
B 83  2 n GLN . 83  B 83  
B 84  2 n GLN . 84  B 84  
B 85  2 n PRO . 85  B 85  
B 86  2 n LEU . 86  B 86  
B 87  2 n GLN . 87  B 87  
B 88  2 n PRO . 88  B 88  
B 89  2 n GLN . 89  B 89  
B 90  2 n LEU . 90  B 90  
B 91  2 n GLN . 91  B 91  
B 92  2 n PRO . 92  B 92  
B 93  2 n TYR . 93  B 93  
B 94  2 n THR . 94  B 94  
B 95  2 n GLN . 95  B 95  
B 96  2 n ALA . 96  B 96  
B 97  2 n GLN . 97  B 97  
B 98  2 n PRO . 98  B 98  
B 99  2 n GLN . 99  B 99  
B 100 2 n GLN . 100 B 100 
B 101 2 n PRO . 101 B 101 
B 102 2 n LEU . 102 B 102 
B 103 2 n GLN . 103 B 103 
B 104 2 n PRO . 104 B 104 
B 105 2 n GLN . 105 B 105 
B 106 2 n LEU . 106 B 106 
B 107 2 n GLN . 107 B 107 
B 108 2 n PRO . 108 B 108 
C 1   3 n GLN . 1   C 1   
C 2   3 n LEU . 2   C 2   
C 3   3 n GLN . 3   C 3   
C 4   3 n GLN . 4   C 4   
C 5   3 n GLN . 5   C 5   
C 6   3 n GLN . 6   C 6   
C 7   3 n GLN . 7   C 7   
C 8   3 n GLN . 8   C 8   
C 9   3 n GLN . 9   C 9   
C 10  3 n LEU . 10  C 10  
C 11  3 n ARG . 11  C 11  
C 12  3 n GLU . 12  C 12  
C 13  3 n PHE . 13  C 13  
C 14  3 n TRP . 14  C 14  
C 15  3 n ALA . 15  C 15  
C 16  3 n THR . 16  C 16  
C 17  3 n GLN . 17  C 17  
C 18  3 n MET . 18  C 18  
C 19  3 n GLU . 19  C 19  
C 20  3 n GLU . 20  C 20  
C 21  3 n ILE . 21  C 21  
C 22  3 n GLU . 22  C 22  
C 23  3 n GLN . 23  C 23  
C 24  3 n ALA . 24  C 24  
C 25  3 n ALA . 25  C 25  
C 26  3 n ASP . 26  C 26  
C 27  3 n PHE . 27  C 27  
C 28  3 n LYS . 28  C 28  
C 29  3 n ASN . 29  C 29  
C 30  3 n HIS . 30  C 30  
C 31  3 n THR . 31  C 31  
C 32  3 n LEU . 32  C 32  
C 33  3 n PRO . 33  C 33  
C 34  3 n LEU . 34  C 34  
C 35  3 n ALA . 35  C 35  
C 36  3 n ARG . 36  C 36  
C 37  3 n ILE . 37  C 37  
C 38  3 n LYS . 38  C 38  
C 39  3 n LYS . 39  C 39  
C 40  3 n ILE . 40  C 40  
C 41  3 n MET . 41  C 41  
C 42  3 n LYS . 42  C 42  
C 43  3 n ALA . 43  C 43  
C 44  3 n ASP . 44  C 44  
C 45  3 n GLU . 45  C 45  
C 46  3 n ASP . 46  C 46  
C 47  3 n VAL . 47  C 47  
C 48  3 n ARG . 48  C 48  
C 49  3 n MET . 49  C 49  
C 50  3 n ILE . 50  C 50  
C 51  3 n SER . 51  C 51  
C 52  3 n ALA . 52  C 52  
C 53  3 n GLU . 53  C 53  
C 54  3 n ALA . 54  C 54  
C 55  3 n PRO . 55  C 55  
C 56  3 n VAL . 56  C 56  
C 57  3 n VAL . 57  C 57  
C 58  3 n PHE . 58  C 58  
C 59  3 n ALA . 59  C 59  
C 60  3 n LYS . 60  C 60  
C 61  3 n ALA . 61  C 61  
C 62  3 n CYS . 62  C 62  
C 63  3 n GLU . 63  C 63  
C 64  3 n VAL . 64  C 64  
C 65  3 n PHE . 65  C 65  
C 66  3 n ILE . 66  C 66  
C 67  3 n LEU . 67  C 67  
C 68  3 n GLU . 68  C 68  
C 69  3 n LEU . 69  C 69  
C 70  3 n THR . 70  C 70  
C 71  3 n LEU . 71  C 71  
C 72  3 n ARG . 72  C 72  
C 73  3 n SER . 73  C 73  
C 74  3 n TRP . 74  C 74  
C 75  3 n MET . 75  C 75  
C 76  3 n HIS . 76  C 76  
C 77  3 n THR . 77  C 77  
C 78  3 n GLU . 78  C 78  
C 79  3 n GLU . 79  C 79  
C 80  3 n ASN . 80  C 80  
C 81  3 n LYS . 81  C 81  
C 82  3 n ARG . 82  C 82  
C 83  3 n ARG . 83  C 83  
C 84  3 n THR . 84  C 84  
C 85  3 n LEU . 85  C 85  
C 86  3 n GLN . 86  C 86  
C 87  3 n LYS . 87  C 87  
C 88  3 n ASN . 88  C 88  
C 89  3 n ASP . 89  C 89  
C 90  3 n ILE . 90  C 90  
C 91  3 n ALA . 91  C 91  
C 92  3 n ALA . 92  C 92  
C 93  3 n ALA . 93  C 93  
C 94  3 n ILE . 94  C 94  
C 95  3 n THR . 95  C 95  
C 96  3 n ARG . 96  C 96  
C 97  3 n THR . 97  C 97  
C 98  3 n ASP . 98  C 98  
C 99  3 n ILE . 99  C 99  
C 100 3 n TYR . 100 C 100 
C 101 3 n ASP . 101 C 101 
C 102 3 n PHE . 102 C 102 
C 103 3 n LEU . 103 C 103 
C 104 3 n VAL . 104 C 104 
C 105 3 n ASP . 105 C 105 
C 106 3 n ILE . 106 C 106 
C 107 3 n ILE . 107 C 107 
C 108 3 n PRO . 108 C 108 
C 109 3 n ARG . 109 C 109 
C 110 3 n ASP . 110 C 110 
C 111 3 n ASP . 111 C 111 
C 112 3 n MET . 112 C 112 
C 113 3 n LYS . 113 C 113 
C 114 3 n GLU . 114 C 114 
C 115 3 n GLU . 115 C 115 
C 116 3 n GLY . 116 C 116 
C 117 3 n LEU . 117 C 117 
C 118 3 n GLY . 118 C 118 
C 119 3 n LEU . 119 C 119 
C 120 3 n PRO . 120 C 120 
C 121 3 n ARG . 121 C 121 
C 122 3 n VAL . 122 C 122 
C 123 3 n GLY . 123 C 123 
C 124 3 n LEU . 124 C 124 
C 125 3 n PRO . 125 C 125 
C 126 3 n PRO . 126 C 126 
C 127 3 n ALA . 127 C 127 
C 128 3 n ALA . 128 C 128 
C 129 3 n LEU . 129 C 129 
C 130 3 n GLY . 130 C 130 
C 131 3 n ALA . 131 C 131 
C 132 3 n PRO . 132 C 132 
C 133 3 n ALA . 133 C 133 
C 134 3 n ASP . 134 C 134 
C 135 3 n ALA . 135 C 135 
C 136 3 n TYR . 136 C 136 
C 137 3 n PRO . 137 C 137 
C 138 3 n PRO . 138 C 138 
C 139 3 n TYR . 139 C 139 
C 140 3 n TYR . 140 C 140 
C 141 3 n TYR . 141 C 141 
C 142 3 n LEU . 142 C 142 
C 143 3 n PRO . 143 C 143 
C 144 3 n ALA . 144 C 144 
C 145 3 n GLN . 145 C 145 
C 146 3 n GLN . 146 C 146 
C 147 3 n VAL . 147 C 147 
C 148 3 n PRO . 148 C 148 
C 149 3 n GLY . 149 C 149 
C 150 3 n VAL . 150 C 150 
D 1   4 n DC  . 1   D 1   
D 2   4 n DA  . 2   D 2   
D 3   4 n DC  . 3   D 3   
D 4   4 n DG  . 4   D 4   
D 5   4 n DC  . 5   D 5   
D 6   4 n DA  . 6   D 6   
D 7   4 n DC  . 7   D 7   
D 8   4 n DC  . 8   D 8   
D 9   4 n DA  . 9   D 9   
D 10  4 n DG  . 10  D 10  
D 11  4 n DA  . 11  D 11  
D 12  4 n DC  . 12  D 12  
D 13  4 n DC  . 13  D 13  
D 14  4 n DA  . 14  D 14  
D 15  4 n DC  . 15  D 15  
D 16  4 n DA  . 16  D 16  
D 17  4 n DC  . 17  D 17  
D 18  4 n DC  . 18  D 18  
D 19  4 n DA  . 19  D 19  
D 20  4 n DG  . 20  D 20  
D 21  4 n DA  . 21  D 21  
D 22  4 n DA  . 22  D 22  
D 23  4 n DA  . 23  D 23  
D 24  4 n DC  . 24  D 24  
D 25  4 n DA  . 25  D 25  
D 26  4 n DA  . 26  D 26  
D 27  4 n DA  . 27  D 27  
D 28  4 n DC  . 28  D 28  
D 29  4 n DA  . 29  D 29  
D 30  4 n DA  . 30  D 30  
D 31  4 n DA  . 31  D 31  
E 1   5 n DT  . 1   E 1   
E 2   5 n DT  . 2   E 2   
E 3   5 n DT  . 3   E 3   
E 4   5 n DG  . 4   E 4   
E 5   5 n DT  . 5   E 5   
E 6   5 n DT  . 6   E 6   
E 7   5 n DT  . 7   E 7   
E 8   5 n DG  . 8   E 8   
E 9   5 n DT  . 9   E 9   
E 10  5 n DT  . 10  E 10  
E 11  5 n DT  . 11  E 11  
E 12  5 n DC  . 12  E 12  
E 13  5 n DT  . 13  E 13  
E 14  5 n DG  . 14  E 14  
E 15  5 n DG  . 15  E 15  
E 16  5 n DT  . 16  E 16  
E 17  5 n DG  . 17  E 17  
E 18  5 n DT  . 18  E 18  
E 19  5 n DG  . 19  E 19  
E 20  5 n DG  . 20  E 20  
E 21  5 n DT  . 21  E 21  
E 22  5 n DC  . 22  E 22  
E 23  5 n DT  . 23  E 23  
E 24  5 n DG  . 24  E 24  
E 25  5 n DG  . 25  E 25  
E 26  5 n DT  . 26  E 26  
E 27  5 n DG  . 27  E 27  
E 28  5 n DC  . 28  E 28  
E 29  5 n DG  . 29  E 29  
E 30  5 n DT  . 30  E 30  
E 31  5 n DG  . 31  E 31  
#
_software.classification other
_software.date           ?
_software.description    "Structure prediction"
_software.name           AlphaFold
_software.pdbx_ordinal   1
_software.type           package
_software.version        "AlphaFold-beta-20231127 (927599d6-1efe-4fa9-85d2-a29f909d212e @ 2024-12-02 03:35:38)"
#
loop_
_struct_asym.entity_id
_struct_asym.id
1 A 
2 B 
3 C 
4 D 
5 E 
#
loop_
_atom_site.group_PDB
_atom_site.id
_atom_site.type_symbol
_atom_site.label_atom_id
_atom_site.label_alt_id
_atom_site.label_comp_id
_atom_site.label_asym_id
_atom_site.label_entity_id
_atom_site.label_seq_id
_atom_site.pdbx_PDB_ins_code
_atom_site.Cartn_x
_atom_site.Cartn_y
_atom_site.Cartn_z
_atom_site.occupancy
_atom_site.B_iso_or_equiv
_atom_site.auth_seq_id
_atom_site.auth_asym_id
_atom_site.pdbx_PDB_model_num
ATOM 1    N N     . MET A 1 1   ? -28.311 2.773   -29.751 1.00 20.10 1   A 1 
ATOM 2    C CA    . MET A 1 1   ? -27.730 1.746   -30.640 1.00 21.53 1   A 1 
ATOM 3    C C     . MET A 1 1   ? -26.598 2.222   -31.574 1.00 23.25 1   A 1 
ATOM 4    O O     . MET A 1 1   ? -25.527 1.639   -31.468 1.00 18.84 1   A 1 
ATOM 5    C CB    . MET A 1 1   ? -28.805 0.981   -31.407 1.00 19.37 1   A 1 
ATOM 6    C CG    . MET A 1 1   ? -29.541 0.013   -30.476 1.00 15.95 1   A 1 
ATOM 7    S SD    . MET A 1 1   ? -30.581 -1.136  -31.372 1.00 13.91 1   A 1 
ATOM 8    C CE    . MET A 1 1   ? -31.021 -2.255  -30.022 1.00 13.17 1   A 1 
ATOM 9    N N     . PRO A 1 2   ? -26.708 3.278   -32.457 1.00 21.80 2   A 1 
ATOM 10   C CA    . PRO A 1 2   ? -25.806 3.377   -33.614 1.00 23.58 2   A 1 
ATOM 11   C C     . PRO A 1 2   ? -24.344 3.749   -33.321 1.00 23.90 2   A 1 
ATOM 12   O O     . PRO A 1 2   ? -23.497 3.602   -34.190 1.00 20.82 2   A 1 
ATOM 13   C CB    . PRO A 1 2   ? -26.475 4.405   -34.531 1.00 21.71 2   A 1 
ATOM 14   C CG    . PRO A 1 2   ? -27.260 5.287   -33.571 1.00 20.17 2   A 1 
ATOM 15   C CD    . PRO A 1 2   ? -27.736 4.271   -32.516 1.00 21.52 2   A 1 
ATOM 16   N N     . ARG A 1 3   ? -24.010 4.261   -32.124 1.00 24.62 3   A 1 
ATOM 17   C CA    . ARG A 1 3   ? -22.646 4.757   -31.859 1.00 25.43 3   A 1 
ATOM 18   C C     . ARG A 1 3   ? -21.603 3.648   -31.667 1.00 24.82 3   A 1 
ATOM 19   O O     . ARG A 1 3   ? -20.433 3.915   -31.902 1.00 22.57 3   A 1 
ATOM 20   C CB    . ARG A 1 3   ? -22.635 5.742   -30.679 1.00 24.68 3   A 1 
ATOM 21   C CG    . ARG A 1 3   ? -22.934 7.177   -31.122 1.00 22.69 3   A 1 
ATOM 22   C CD    . ARG A 1 3   ? -22.742 8.159   -29.964 1.00 21.46 3   A 1 
ATOM 23   N NE    . ARG A 1 3   ? -22.960 9.557   -30.369 1.00 20.71 3   A 1 
ATOM 24   C CZ    . ARG A 1 3   ? -22.894 10.631  -29.583 1.00 19.65 3   A 1 
ATOM 25   N NH1   . ARG A 1 3   ? -22.619 10.523  -28.317 1.00 18.26 3   A 1 
ATOM 26   N NH2   . ARG A 1 3   ? -23.110 11.813  -30.063 1.00 16.27 3   A 1 
ATOM 27   N N     . CYS A 1 4   ? -21.994 2.442   -31.278 1.00 28.04 4   A 1 
ATOM 28   C CA    . CYS A 1 4   ? -21.027 1.400   -30.947 1.00 29.20 4   A 1 
ATOM 29   C C     . CYS A 1 4   ? -20.243 0.893   -32.176 1.00 29.21 4   A 1 
ATOM 30   O O     . CYS A 1 4   ? -19.050 0.620   -32.095 1.00 27.60 4   A 1 
ATOM 31   C CB    . CYS A 1 4   ? -21.758 0.265   -30.209 1.00 28.83 4   A 1 
ATOM 32   S SG    . CYS A 1 4   ? -20.557 -0.678  -29.209 1.00 27.09 4   A 1 
ATOM 33   N N     . ASN A 1 5   ? -20.876 0.886   -33.357 1.00 30.80 5   A 1 
ATOM 34   C CA    . ASN A 1 5   ? -20.273 0.339   -34.577 1.00 34.05 5   A 1 
ATOM 35   C C     . ASN A 1 5   ? -19.022 1.089   -35.071 1.00 32.85 5   A 1 
ATOM 36   O O     . ASN A 1 5   ? -18.161 0.471   -35.690 1.00 30.63 5   A 1 
ATOM 37   C CB    . ASN A 1 5   ? -21.328 0.285   -35.694 1.00 33.34 5   A 1 
ATOM 38   C CG    . ASN A 1 5   ? -22.273 -0.888  -35.568 1.00 29.63 5   A 1 
ATOM 39   O OD1   . ASN A 1 5   ? -22.116 -1.767  -34.745 1.00 29.57 5   A 1 
ATOM 40   N ND2   . ASN A 1 5   ? -23.296 -0.957  -36.397 1.00 30.41 5   A 1 
ATOM 41   N N     . LYS A 1 6   ? -18.893 2.411   -34.831 1.00 26.06 6   A 1 
ATOM 42   C CA    . LYS A 1 6   ? -17.764 3.180   -35.380 1.00 28.15 6   A 1 
ATOM 43   C C     . LYS A 1 6   ? -16.417 2.836   -34.736 1.00 27.87 6   A 1 
ATOM 44   O O     . LYS A 1 6   ? -15.389 3.015   -35.385 1.00 25.19 6   A 1 
ATOM 45   C CB    . LYS A 1 6   ? -18.027 4.690   -35.304 1.00 26.76 6   A 1 
ATOM 46   C CG    . LYS A 1 6   ? -18.551 5.230   -36.634 1.00 24.78 6   A 1 
ATOM 47   C CD    . LYS A 1 6   ? -18.625 6.758   -36.624 1.00 23.20 6   A 1 
ATOM 48   C CE    . LYS A 1 6   ? -19.054 7.272   -37.990 1.00 20.75 6   A 1 
ATOM 49   N NZ    . LYS A 1 6   ? -19.046 8.753   -38.065 1.00 18.32 6   A 1 
ATOM 50   N N     . CYS A 1 7   ? -16.390 2.365   -33.494 1.00 27.96 7   A 1 
ATOM 51   C CA    . CYS A 1 7   ? -15.132 2.083   -32.796 1.00 30.17 7   A 1 
ATOM 52   C C     . CYS A 1 7   ? -14.439 0.799   -33.280 1.00 29.00 7   A 1 
ATOM 53   O O     . CYS A 1 7   ? -13.258 0.626   -33.023 1.00 27.19 7   A 1 
ATOM 54   C CB    . CYS A 1 7   ? -15.391 2.033   -31.286 1.00 29.59 7   A 1 
ATOM 55   S SG    . CYS A 1 7   ? -15.875 3.689   -30.692 1.00 27.84 7   A 1 
ATOM 56   N N     . LEU A 1 8   ? -15.157 -0.081  -33.981 1.00 28.63 8   A 1 
ATOM 57   C CA    . LEU A 1 8   ? -14.631 -1.371  -34.435 1.00 33.40 8   A 1 
ATOM 58   C C     . LEU A 1 8   ? -13.871 -1.303  -35.767 1.00 32.20 8   A 1 
ATOM 59   O O     . LEU A 1 8   ? -13.115 -2.224  -36.061 1.00 29.88 8   A 1 
ATOM 60   C CB    . LEU A 1 8   ? -15.790 -2.378  -34.526 1.00 31.85 8   A 1 
ATOM 61   C CG    . LEU A 1 8   ? -16.235 -2.949  -33.172 1.00 29.27 8   A 1 
ATOM 62   C CD1   . LEU A 1 8   ? -17.599 -3.625  -33.315 1.00 30.50 8   A 1 
ATOM 63   C CD2   . LEU A 1 8   ? -15.240 -3.979  -32.642 1.00 32.58 8   A 1 
ATOM 64   N N     . SER A 1 9   ? -14.063 -0.254  -36.587 1.00 32.60 9   A 1 
ATOM 65   C CA    . SER A 1 9   ? -13.580 -0.282  -37.980 1.00 36.62 9   A 1 
ATOM 66   C C     . SER A 1 9   ? -12.118 0.107   -38.187 1.00 35.76 9   A 1 
ATOM 67   O O     . SER A 1 9   ? -11.577 -0.141  -39.259 1.00 33.29 9   A 1 
ATOM 68   C CB    . SER A 1 9   ? -14.456 0.588   -38.872 1.00 34.36 9   A 1 
ATOM 69   O OG    . SER A 1 9   ? -14.288 1.961   -38.598 1.00 32.83 9   A 1 
ATOM 70   N N     . GLU A 1 10  ? -11.483 0.779   -37.225 1.00 30.10 10  A 1 
ATOM 71   C CA    . GLU A 1 10  ? -10.087 1.202   -37.405 1.00 33.47 10  A 1 
ATOM 72   C C     . GLU A 1 10  ? -9.133  0.025   -37.165 1.00 31.95 10  A 1 
ATOM 73   O O     . GLU A 1 10  ? -8.722  -0.259  -36.043 1.00 29.00 10  A 1 
ATOM 74   C CB    . GLU A 1 10  ? -9.748  2.434   -36.557 1.00 31.59 10  A 1 
ATOM 75   C CG    . GLU A 1 10  ? -10.346 3.726   -37.130 1.00 29.79 10  A 1 
ATOM 76   C CD    . GLU A 1 10  ? -9.937  4.975   -36.340 1.00 28.95 10  A 1 
ATOM 77   O OE1   . GLU A 1 10  ? -10.100 6.090   -36.897 1.00 28.90 10  A 1 
ATOM 78   O OE2   . GLU A 1 10  ? -9.504  4.843   -35.168 1.00 31.20 10  A 1 
ATOM 79   N N     . ASN A 1 11  ? -8.765  -0.609  -38.260 1.00 29.27 11  A 1 
ATOM 80   C CA    . ASN A 1 11  ? -7.801  -1.705  -38.396 1.00 33.31 11  A 1 
ATOM 81   C C     . ASN A 1 11  ? -6.333  -1.321  -38.104 1.00 31.61 11  A 1 
ATOM 82   O O     . ASN A 1 11  ? -5.428  -2.000  -38.589 1.00 28.80 11  A 1 
ATOM 83   C CB    . ASN A 1 11  ? -7.923  -2.278  -39.827 1.00 31.38 11  A 1 
ATOM 84   C CG    . ASN A 1 11  ? -8.812  -3.495  -39.954 1.00 27.86 11  A 1 
ATOM 85   O OD1   . ASN A 1 11  ? -9.223  -4.138  -39.014 1.00 29.17 11  A 1 
ATOM 86   N ND2   . ASN A 1 11  ? -9.104  -3.884  -41.171 1.00 30.08 11  A 1 
ATOM 87   N N     . ASP A 1 12  ? -6.055  -0.224  -37.400 1.00 33.39 12  A 1 
ATOM 88   C CA    . ASP A 1 12  ? -4.683  0.215   -37.195 1.00 37.62 12  A 1 
ATOM 89   C C     . ASP A 1 12  ? -3.894  -0.832  -36.390 1.00 35.11 12  A 1 
ATOM 90   O O     . ASP A 1 12  ? -4.128  -1.054  -35.201 1.00 32.65 12  A 1 
ATOM 91   C CB    . ASP A 1 12  ? -4.623  1.609   -36.564 1.00 35.15 12  A 1 
ATOM 92   C CG    . ASP A 1 12  ? -4.297  2.744   -37.541 1.00 31.40 12  A 1 
ATOM 93   O OD1   . ASP A 1 12  ? -3.793  2.447   -38.648 1.00 31.87 12  A 1 
ATOM 94   O OD2   . ASP A 1 12  ? -4.470  3.902   -37.108 1.00 32.68 12  A 1 
ATOM 95   N N     . SER A 1 13  ? -2.902  -1.420  -37.056 1.00 30.28 13  A 1 
ATOM 96   C CA    . SER A 1 13  ? -1.972  -2.458  -36.588 1.00 34.08 13  A 1 
ATOM 97   C C     . SER A 1 13  ? -0.949  -1.974  -35.545 1.00 32.78 13  A 1 
ATOM 98   O O     . SER A 1 13  ? 0.171   -2.473  -35.477 1.00 30.14 13  A 1 
ATOM 99   C CB    . SER A 1 13  ? -1.251  -3.032  -37.811 1.00 32.31 13  A 1 
ATOM 100  O OG    . SER A 1 13  ? -0.485  -2.020  -38.434 1.00 30.59 13  A 1 
ATOM 101  N N     . ALA A 1 14  ? -1.276  -0.932  -34.784 1.00 29.10 14  A 1 
ATOM 102  C CA    . ALA A 1 14  ? -0.367  -0.336  -33.817 1.00 32.78 14  A 1 
ATOM 103  C C     . ALA A 1 14  ? -0.064  -1.297  -32.645 1.00 31.60 14  A 1 
ATOM 104  O O     . ALA A 1 14  ? -0.821  -2.212  -32.343 1.00 29.55 14  A 1 
ATOM 105  C CB    . ALA A 1 14  ? -0.945  1.011   -33.359 1.00 30.99 14  A 1 
ATOM 106  N N     . SER A 1 15  ? 1.080   -1.045  -31.992 1.00 31.62 15  A 1 
ATOM 107  C CA    . SER A 1 15  ? 1.731   -1.918  -31.005 1.00 34.86 15  A 1 
ATOM 108  C C     . SER A 1 15  ? 0.830   -2.470  -29.887 1.00 33.64 15  A 1 
ATOM 109  O O     . SER A 1 15  ? -0.053  -1.764  -29.395 1.00 32.03 15  A 1 
ATOM 110  C CB    . SER A 1 15  ? 2.868   -1.133  -30.346 1.00 34.10 15  A 1 
ATOM 111  O OG    . SER A 1 15  ? 2.361   0.052   -29.753 1.00 32.20 15  A 1 
ATOM 112  N N     . GLU A 1 16  ? 1.180   -3.662  -29.397 1.00 28.91 16  A 1 
ATOM 113  C CA    . GLU A 1 16  ? 0.506   -4.446  -28.347 1.00 31.75 16  A 1 
ATOM 114  C C     . GLU A 1 16  ? 0.053   -3.624  -27.120 1.00 30.22 16  A 1 
ATOM 115  O O     . GLU A 1 16  ? -1.067  -3.801  -26.631 1.00 28.14 16  A 1 
ATOM 116  C CB    . GLU A 1 16  ? 1.461   -5.559  -27.878 1.00 31.05 16  A 1 
ATOM 117  C CG    . GLU A 1 16  ? 1.728   -6.634  -28.956 1.00 28.98 16  A 1 
ATOM 118  C CD    . GLU A 1 16  ? 2.711   -7.717  -28.484 1.00 27.99 16  A 1 
ATOM 119  O OE1   . GLU A 1 16  ? 2.501   -8.898  -28.832 1.00 27.87 16  A 1 
ATOM 120  O OE2   . GLU A 1 16  ? 3.689   -7.359  -27.787 1.00 30.45 16  A 1 
ATOM 121  N N     . ASP A 1 17  ? 0.874   -2.675  -26.667 1.00 28.43 17  A 1 
ATOM 122  C CA    . ASP A 1 17  ? 0.558   -1.846  -25.496 1.00 32.13 17  A 1 
ATOM 123  C C     . ASP A 1 17  ? -0.698  -0.970  -25.674 1.00 30.41 17  A 1 
ATOM 124  O O     . ASP A 1 17  ? -1.433  -0.710  -24.714 1.00 28.80 17  A 1 
ATOM 125  C CB    . ASP A 1 17  ? 1.746   -0.931  -25.177 1.00 31.69 17  A 1 
ATOM 126  C CG    . ASP A 1 17  ? 2.836   -1.575  -24.315 1.00 28.87 17  A 1 
ATOM 127  O OD1   . ASP A 1 17  ? 2.512   -2.528  -23.563 1.00 29.17 17  A 1 
ATOM 128  O OD2   . ASP A 1 17  ? 3.970   -1.045  -24.347 1.00 29.89 17  A 1 
ATOM 129  N N     . ARG A 1 18  ? -0.955  -0.473  -26.898 1.00 28.41 18  A 1 
ATOM 130  C CA    . ARG A 1 18  ? -2.171  0.303   -27.162 1.00 30.38 18  A 1 
ATOM 131  C C     . ARG A 1 18  ? -3.418  -0.562  -27.094 1.00 29.41 18  A 1 
ATOM 132  O O     . ARG A 1 18  ? -4.488  -0.034  -26.783 1.00 27.25 18  A 1 
ATOM 133  C CB    . ARG A 1 18  ? -2.105  1.005   -28.523 1.00 29.14 18  A 1 
ATOM 134  C CG    . ARG A 1 18  ? -1.258  2.287   -28.464 1.00 27.74 18  A 1 
ATOM 135  C CD    . ARG A 1 18  ? -1.393  3.045   -29.790 1.00 28.12 18  A 1 
ATOM 136  N NE    . ARG A 1 18  ? -0.586  4.267   -29.808 1.00 27.26 18  A 1 
ATOM 137  C CZ    . ARG A 1 18  ? -0.526  5.148   -30.800 1.00 26.22 18  A 1 
ATOM 138  N NH1   . ARG A 1 18  ? -1.241  4.993   -31.885 1.00 23.81 18  A 1 
ATOM 139  N NH2   . ARG A 1 18  ? 0.245   6.178   -30.724 1.00 22.23 18  A 1 
ATOM 140  N N     . HIS A 1 19  ? -3.293  -1.844  -27.370 1.00 28.42 19  A 1 
ATOM 141  C CA    . HIS A 1 19  ? -4.422  -2.752  -27.398 1.00 30.96 19  A 1 
ATOM 142  C C     . HIS A 1 19  ? -5.048  -2.879  -26.013 1.00 29.52 19  A 1 
ATOM 143  O O     . HIS A 1 19  ? -6.249  -2.641  -25.863 1.00 28.46 19  A 1 
ATOM 144  C CB    . HIS A 1 19  ? -3.996  -4.097  -28.006 1.00 30.97 19  A 1 
ATOM 145  C CG    . HIS A 1 19  ? -5.032  -4.646  -28.943 1.00 30.19 19  A 1 
ATOM 146  N ND1   . HIS A 1 19  ? -5.624  -3.967  -29.985 1.00 30.45 19  A 1 
ATOM 147  C CD2   . HIS A 1 19  ? -5.565  -5.903  -28.934 1.00 31.21 19  A 1 
ATOM 148  C CE1   . HIS A 1 19  ? -6.484  -4.799  -30.587 1.00 30.29 19  A 1 
ATOM 149  N NE2   . HIS A 1 19  ? -6.479  -5.984  -29.986 1.00 29.43 19  A 1 
ATOM 150  N N     . TRP A 1 20  ? -4.221  -3.086  -24.988 1.00 33.16 20  A 1 
ATOM 151  C CA    . TRP A 1 20  ? -4.668  -3.138  -23.591 1.00 29.89 20  A 1 
ATOM 152  C C     . TRP A 1 20  ? -5.436  -1.891  -23.156 1.00 28.40 20  A 1 
ATOM 153  O O     . TRP A 1 20  ? -6.519  -1.989  -22.577 1.00 25.67 20  A 1 
ATOM 154  C CB    . TRP A 1 20  ? -3.464  -3.346  -22.667 1.00 28.35 20  A 1 
ATOM 155  C CG    . TRP A 1 20  ? -3.361  -4.745  -22.212 1.00 25.79 20  A 1 
ATOM 156  C CD1   . TRP A 1 20  ? -2.652  -5.724  -22.818 1.00 23.09 20  A 1 
ATOM 157  C CD2   . TRP A 1 20  ? -4.060  -5.365  -21.085 1.00 25.55 20  A 1 
ATOM 158  N NE1   . TRP A 1 20  ? -2.867  -6.918  -22.157 1.00 21.87 20  A 1 
ATOM 159  C CE2   . TRP A 1 20  ? -3.748  -6.740  -21.098 1.00 22.77 20  A 1 
ATOM 160  C CE3   . TRP A 1 20  ? -4.938  -4.888  -20.097 1.00 26.78 20  A 1 
ATOM 161  C CZ2   . TRP A 1 20  ? -4.321  -7.641  -20.158 1.00 26.98 20  A 1 
ATOM 162  C CZ3   . TRP A 1 20  ? -5.495  -5.779  -19.159 1.00 26.96 20  A 1 
ATOM 163  C CH2   . TRP A 1 20  ? -5.214  -7.142  -19.197 1.00 28.20 20  A 1 
ATOM 164  N N     . HIS A 1 21  ? -4.891  -0.704  -23.439 1.00 30.01 21  A 1 
ATOM 165  C CA    . HIS A 1 21  ? -5.565  0.535   -23.077 1.00 31.85 21  A 1 
ATOM 166  C C     . HIS A 1 21  ? -6.893  0.708   -23.794 1.00 30.70 21  A 1 
ATOM 167  O O     . HIS A 1 21  ? -7.862  1.158   -23.172 1.00 29.52 21  A 1 
ATOM 168  C CB    . HIS A 1 21  ? -4.634  1.736   -23.294 1.00 31.46 21  A 1 
ATOM 169  C CG    . HIS A 1 21  ? -3.859  2.055   -22.043 1.00 29.93 21  A 1 
ATOM 170  N ND1   . HIS A 1 21  ? -4.401  2.075   -20.787 1.00 30.30 21  A 1 
ATOM 171  C CD2   . HIS A 1 21  ? -2.517  2.274   -21.915 1.00 31.51 21  A 1 
ATOM 172  C CE1   . HIS A 1 21  ? -3.414  2.243   -19.914 1.00 30.28 21  A 1 
ATOM 173  N NE2   . HIS A 1 21  ? -2.236  2.389   -20.547 1.00 29.01 21  A 1 
ATOM 174  N N     . ARG A 1 22  ? -6.966  0.349   -25.069 1.00 25.30 22  A 1 
ATOM 175  C CA    . ARG A 1 22  ? -8.194  0.449   -25.844 1.00 25.72 22  A 1 
ATOM 176  C C     . ARG A 1 22  ? -9.252  -0.515  -25.293 1.00 25.33 22  A 1 
ATOM 177  O O     . ARG A 1 22  ? -10.379 -0.076  -25.077 1.00 23.26 22  A 1 
ATOM 178  C CB    . ARG A 1 22  ? -7.900  0.221   -27.341 1.00 24.84 22  A 1 
ATOM 179  C CG    . ARG A 1 22  ? -8.494  1.334   -28.211 1.00 22.76 22  A 1 
ATOM 180  C CD    . ARG A 1 22  ? -8.134  1.161   -29.690 1.00 21.11 22  A 1 
ATOM 181  N NE    . ARG A 1 22  ? -8.584  2.295   -30.517 1.00 20.81 22  A 1 
ATOM 182  C CZ    . ARG A 1 22  ? -8.398  2.454   -31.824 1.00 18.88 22  A 1 
ATOM 183  N NH1   . ARG A 1 22  ? -7.788  1.565   -32.557 1.00 17.49 22  A 1 
ATOM 184  N NH2   . ARG A 1 22  ? -8.843  3.511   -32.428 1.00 16.02 22  A 1 
ATOM 185  N N     . THR A 1 23  ? -8.878  -1.734  -24.972 1.00 29.04 23  A 1 
ATOM 186  C CA    . THR A 1 23  ? -9.795  -2.748  -24.441 1.00 29.08 23  A 1 
ATOM 187  C C     . THR A 1 23  ? -10.323 -2.363  -23.066 1.00 27.78 23  A 1 
ATOM 188  O O     . THR A 1 23  ? -11.537 -2.363  -22.861 1.00 26.32 23  A 1 
ATOM 189  C CB    . THR A 1 23  ? -9.155  -4.144  -24.380 1.00 28.21 23  A 1 
ATOM 190  O OG1   . THR A 1 23  ? -8.244  -4.336  -25.424 1.00 27.49 23  A 1 
ATOM 191  C CG2   . THR A 1 23  ? -10.205 -5.230  -24.535 1.00 30.12 23  A 1 
ATOM 192  N N     . ALA A 1 24  ? -9.475  -1.912  -22.159 1.00 27.52 24  A 1 
ATOM 193  C CA    . ALA A 1 24  ? -9.900  -1.445  -20.840 1.00 27.95 24  A 1 
ATOM 194  C C     . ALA A 1 24  ? -10.805 -0.204  -20.914 1.00 27.62 24  A 1 
ATOM 195  O O     . ALA A 1 24  ? -11.744 -0.062  -20.132 1.00 26.22 24  A 1 
ATOM 196  C CB    . ALA A 1 24  ? -8.653  -1.165  -19.996 1.00 26.91 24  A 1 
ATOM 197  N N     . THR A 1 25  ? -10.548 0.707   -21.862 1.00 29.94 25  A 1 
ATOM 198  C CA    . THR A 1 25  ? -11.377 1.909   -22.046 1.00 29.21 25  A 1 
ATOM 199  C C     . THR A 1 25  ? -12.736 1.563   -22.657 1.00 28.25 25  A 1 
ATOM 200  O O     . THR A 1 25  ? -13.748 2.134   -22.246 1.00 26.66 25  A 1 
ATOM 201  C CB    . THR A 1 25  ? -10.670 2.962   -22.902 1.00 28.14 25  A 1 
ATOM 202  O OG1   . THR A 1 25  ? -9.360  3.194   -22.449 1.00 26.58 25  A 1 
ATOM 203  C CG2   . THR A 1 25  ? -11.371 4.321   -22.838 1.00 28.65 25  A 1 
ATOM 204  N N     . LEU A 1 26  ? -12.785 0.620   -23.604 1.00 27.50 26  A 1 
ATOM 205  C CA    . LEU A 1 26  ? -14.040 0.103   -24.161 1.00 28.48 26  A 1 
ATOM 206  C C     . LEU A 1 26  ? -14.891 -0.550  -23.075 1.00 28.15 26  A 1 
ATOM 207  O O     . LEU A 1 26  ? -16.080 -0.250  -22.988 1.00 25.84 26  A 1 
ATOM 208  C CB    . LEU A 1 26  ? -13.735 -0.887  -25.292 1.00 26.45 26  A 1 
ATOM 209  C CG    . LEU A 1 26  ? -13.402 -0.207  -26.631 1.00 23.28 26  A 1 
ATOM 210  C CD1   . LEU A 1 26  ? -12.733 -1.198  -27.579 1.00 23.16 26  A 1 
ATOM 211  C CD2   . LEU A 1 26  ? -14.667 0.328   -27.306 1.00 25.84 26  A 1 
ATOM 212  N N     . PHE A 1 27  ? -14.262 -1.338  -22.200 1.00 27.41 27  A 1 
ATOM 213  C CA    . PHE A 1 27  ? -14.928 -1.999  -21.084 1.00 28.60 27  A 1 
ATOM 214  C C     . PHE A 1 27  ? -15.586 -0.996  -20.127 1.00 29.04 27  A 1 
ATOM 215  O O     . PHE A 1 27  ? -16.781 -1.083  -19.839 1.00 26.40 27  A 1 
ATOM 216  C CB    . PHE A 1 27  ? -13.887 -2.868  -20.364 1.00 26.84 27  A 1 
ATOM 217  C CG    . PHE A 1 27  ? -14.536 -3.972  -19.575 1.00 23.94 27  A 1 
ATOM 218  C CD1   . PHE A 1 27  ? -14.893 -3.778  -18.235 1.00 23.02 27  A 1 
ATOM 219  C CD2   . PHE A 1 27  ? -14.838 -5.174  -20.228 1.00 24.00 27  A 1 
ATOM 220  C CE1   . PHE A 1 27  ? -15.589 -4.781  -17.556 1.00 22.46 27  A 1 
ATOM 221  C CE2   . PHE A 1 27  ? -15.533 -6.178  -19.549 1.00 21.90 27  A 1 
ATOM 222  C CZ    . PHE A 1 27  ? -15.910 -5.967  -18.219 1.00 21.91 27  A 1 
ATOM 223  N N     . MET A 1 28  ? -14.844 0.026   -19.714 1.00 32.02 28  A 1 
ATOM 224  C CA    . MET A 1 28  ? -15.361 1.075   -18.824 1.00 33.16 28  A 1 
ATOM 225  C C     . MET A 1 28  ? -16.513 1.875   -19.452 1.00 34.08 28  A 1 
ATOM 226  O O     . MET A 1 28  ? -17.471 2.212   -18.762 1.00 31.85 28  A 1 
ATOM 227  C CB    . MET A 1 28  ? -14.211 2.020   -18.441 1.00 30.89 28  A 1 
ATOM 228  C CG    . MET A 1 28  ? -13.263 1.411   -17.409 1.00 28.01 28  A 1 
ATOM 229  S SD    . MET A 1 28  ? -13.928 1.383   -15.724 1.00 26.51 28  A 1 
ATOM 230  C CE    . MET A 1 28  ? -12.511 2.076   -14.835 1.00 25.30 28  A 1 
ATOM 231  N N     . ASN A 1 29  ? -16.442 2.171   -20.747 1.00 30.34 29  A 1 
ATOM 232  C CA    . ASN A 1 29  ? -17.492 2.934   -21.425 1.00 30.73 29  A 1 
ATOM 233  C C     . ASN A 1 29  ? -18.806 2.156   -21.555 1.00 29.55 29  A 1 
ATOM 234  O O     . ASN A 1 29  ? -19.870 2.767   -21.439 1.00 27.71 29  A 1 
ATOM 235  C CB    . ASN A 1 29  ? -16.986 3.396   -22.798 1.00 29.40 29  A 1 
ATOM 236  C CG    . ASN A 1 29  ? -16.081 4.613   -22.724 1.00 26.38 29  A 1 
ATOM 237  O OD1   . ASN A 1 29  ? -16.040 5.366   -21.767 1.00 27.90 29  A 1 
ATOM 238  N ND2   . ASN A 1 29  ? -15.351 4.879   -23.781 1.00 29.24 29  A 1 
ATOM 239  N N     . CYS A 1 30  ? -18.758 0.843   -21.755 1.00 37.39 30  A 1 
ATOM 240  C CA    . CYS A 1 30  ? -19.964 0.019   -21.828 1.00 39.13 30  A 1 
ATOM 241  C C     . CYS A 1 30  ? -20.702 -0.042  -20.489 1.00 37.76 30  A 1 
ATOM 242  O O     . CYS A 1 30  ? -21.919 0.078   -20.474 1.00 35.08 30  A 1 
ATOM 243  C CB    . CYS A 1 30  ? -19.604 -1.379  -22.339 1.00 36.70 30  A 1 
ATOM 244  S SG    . CYS A 1 30  ? -19.267 -1.329  -24.137 1.00 33.50 30  A 1 
ATOM 245  N N     . VAL A 1 31  ? -19.982 -0.141  -19.386 1.00 35.63 31  A 1 
ATOM 246  C CA    . VAL A 1 31  ? -20.590 -0.192  -18.043 1.00 38.40 31  A 1 
ATOM 247  C C     . VAL A 1 31  ? -21.215 1.153   -17.634 1.00 37.08 31  A 1 
ATOM 248  O O     . VAL A 1 31  ? -22.245 1.182   -16.965 1.00 34.87 31  A 1 
ATOM 249  C CB    . VAL A 1 31  ? -19.560 -0.658  -16.995 1.00 35.98 31  A 1 
ATOM 250  C CG1   . VAL A 1 31  ? -20.168 -0.747  -15.589 1.00 33.82 31  A 1 
ATOM 251  C CG2   . VAL A 1 31  ? -19.007 -2.049  -17.340 1.00 36.44 31  A 1 
ATOM 252  N N     . SER A 1 32  ? -20.618 2.277   -18.048 1.00 40.06 32  A 1 
ATOM 253  C CA    . SER A 1 32  ? -21.088 3.607   -17.634 1.00 41.35 32  A 1 
ATOM 254  C C     . SER A 1 32  ? -22.417 4.033   -18.271 1.00 40.37 32  A 1 
ATOM 255  O O     . SER A 1 32  ? -23.169 4.803   -17.665 1.00 36.93 32  A 1 
ATOM 256  C CB    . SER A 1 32  ? -20.023 4.668   -17.922 1.00 37.77 32  A 1 
ATOM 257  O OG    . SER A 1 32  ? -19.807 4.859   -19.300 1.00 36.54 32  A 1 
ATOM 258  N N     . ASN A 1 33  ? -22.711 3.568   -19.481 1.00 32.62 33  A 1 
ATOM 259  C CA    . ASN A 1 33  ? -23.997 3.806   -20.100 1.00 35.36 33  A 1 
ATOM 260  C C     . ASN A 1 33  ? -25.000 2.827   -19.490 1.00 33.90 33  A 1 
ATOM 261  O O     . ASN A 1 33  ? -25.105 1.701   -19.945 1.00 31.64 33  A 1 
ATOM 262  C CB    . ASN A 1 33  ? -23.879 3.691   -21.623 1.00 33.46 33  A 1 
ATOM 263  C CG    . ASN A 1 33  ? -23.216 4.902   -22.253 1.00 29.57 33  A 1 
ATOM 264  O OD1   . ASN A 1 33  ? -23.257 6.024   -21.769 1.00 30.81 33  A 1 
ATOM 265  N ND2   . ASN A 1 33  ? -22.612 4.734   -23.403 1.00 31.81 33  A 1 
ATOM 266  N N     . GLY A 1 34  ? -25.732 3.284   -18.487 1.00 39.83 34  A 1 
ATOM 267  C CA    . GLY A 1 34  ? -26.786 2.533   -17.802 1.00 41.31 34  A 1 
ATOM 268  C C     . GLY A 1 34  ? -27.997 2.147   -18.669 1.00 40.90 34  A 1 
ATOM 269  O O     . GLY A 1 34  ? -29.108 2.062   -18.154 1.00 39.14 34  A 1 
ATOM 270  N N     . THR A 1 35  ? -27.824 1.973   -19.981 1.00 39.57 35  A 1 
ATOM 271  C CA    . THR A 1 35  ? -28.810 1.310   -20.814 1.00 42.34 35  A 1 
ATOM 272  C C     . THR A 1 35  ? -28.965 -0.110  -20.308 1.00 40.62 35  A 1 
ATOM 273  O O     . THR A 1 35  ? -27.989 -0.864  -20.306 1.00 38.36 35  A 1 
ATOM 274  C CB    . THR A 1 35  ? -28.417 1.296   -22.298 1.00 39.28 35  A 1 
ATOM 275  O OG1   . THR A 1 35  ? -27.019 1.242   -22.462 1.00 37.15 35  A 1 
ATOM 276  C CG2   . THR A 1 35  ? -28.899 2.567   -22.988 1.00 38.39 35  A 1 
ATOM 277  N N     . VAL A 1 36  ? -30.189 -0.426  -19.889 1.00 35.35 36  A 1 
ATOM 278  C CA    . VAL A 1 36  ? -30.626 -1.763  -19.501 1.00 38.49 36  A 1 
ATOM 279  C C     . VAL A 1 36  ? -30.123 -2.744  -20.560 1.00 37.24 36  A 1 
ATOM 280  O O     . VAL A 1 36  ? -30.434 -2.583  -21.738 1.00 36.04 36  A 1 
ATOM 281  C CB    . VAL A 1 36  ? -32.163 -1.814  -19.398 1.00 36.40 36  A 1 
ATOM 282  C CG1   . VAL A 1 36  ? -32.657 -3.187  -18.937 1.00 34.48 36  A 1 
ATOM 283  C CG2   . VAL A 1 36  ? -32.678 -0.760  -18.406 1.00 37.76 36  A 1 
ATOM 284  N N     . TYR A 1 37  ? -29.298 -3.683  -20.154 1.00 33.56 37  A 1 
ATOM 285  C CA    . TYR A 1 37  ? -28.868 -4.773  -21.023 1.00 34.20 37  A 1 
ATOM 286  C C     . TYR A 1 37  ? -30.130 -5.549  -21.412 1.00 32.40 37  A 1 
ATOM 287  O O     . TYR A 1 37  ? -30.676 -6.282  -20.596 1.00 31.24 37  A 1 
ATOM 288  C CB    . TYR A 1 37  ? -27.843 -5.658  -20.310 1.00 33.96 37  A 1 
ATOM 289  C CG    . TYR A 1 37  ? -26.442 -5.084  -20.233 1.00 35.82 37  A 1 
ATOM 290  C CD1   . TYR A 1 37  ? -25.476 -5.456  -21.195 1.00 35.95 37  A 1 
ATOM 291  C CD2   . TYR A 1 37  ? -26.075 -4.212  -19.199 1.00 36.00 37  A 1 
ATOM 292  C CE1   . TYR A 1 37  ? -24.165 -4.951  -21.122 1.00 32.93 37  A 1 
ATOM 293  C CE2   . TYR A 1 37  ? -24.768 -3.692  -19.120 1.00 31.05 37  A 1 
ATOM 294  C CZ    . TYR A 1 37  ? -23.806 -4.068  -20.087 1.00 29.92 37  A 1 
ATOM 295  O OH    . TYR A 1 37  ? -22.525 -3.575  -20.014 1.00 28.06 37  A 1 
ATOM 296  N N     . GLU A 1 38  ? -30.632 -5.335  -22.631 1.00 34.69 38  A 1 
ATOM 297  C CA    . GLU A 1 38  ? -31.662 -6.207  -23.177 1.00 38.31 38  A 1 
ATOM 298  C C     . GLU A 1 38  ? -31.076 -7.616  -23.230 1.00 36.77 38  A 1 
ATOM 299  O O     . GLU A 1 38  ? -30.114 -7.884  -23.952 1.00 35.85 38  A 1 
ATOM 300  C CB    . GLU A 1 38  ? -32.152 -5.742  -24.561 1.00 37.39 38  A 1 
ATOM 301  C CG    . GLU A 1 38  ? -33.163 -4.580  -24.478 1.00 34.77 38  A 1 
ATOM 302  C CD    . GLU A 1 38  ? -33.794 -4.218  -25.839 1.00 33.10 38  A 1 
ATOM 303  O OE1   . GLU A 1 38  ? -34.884 -3.619  -25.830 1.00 32.44 38  A 1 
ATOM 304  O OE2   . GLU A 1 38  ? -33.165 -4.485  -26.885 1.00 33.04 38  A 1 
ATOM 305  N N     . GLU A 1 39  ? -31.649 -8.499  -22.433 1.00 35.49 39  A 1 
ATOM 306  C CA    . GLU A 1 39  ? -31.269 -9.901  -22.402 1.00 38.55 39  A 1 
ATOM 307  C C     . GLU A 1 39  ? -31.573 -10.516 -23.759 1.00 36.04 39  A 1 
ATOM 308  O O     . GLU A 1 39  ? -32.713 -10.527 -24.222 1.00 34.91 39  A 1 
ATOM 309  C CB    . GLU A 1 39  ? -32.007 -10.626 -21.281 1.00 37.67 39  A 1 
ATOM 310  C CG    . GLU A 1 39  ? -31.549 -10.188 -19.885 1.00 35.19 39  A 1 
ATOM 311  C CD    . GLU A 1 39  ? -32.327 -10.902 -18.775 1.00 33.89 39  A 1 
ATOM 312  O OE1   . GLU A 1 39  ? -31.667 -11.365 -17.826 1.00 33.29 39  A 1 
ATOM 313  O OE2   . GLU A 1 39  ? -33.563 -10.997 -18.914 1.00 33.95 39  A 1 
ATOM 314  N N     . ALA A 1 40  ? -30.548 -11.025 -24.428 1.00 41.39 40  A 1 
ATOM 315  C CA    . ALA A 1 40  ? -30.748 -11.770 -25.654 1.00 41.92 40  A 1 
ATOM 316  C C     . ALA A 1 40  ? -31.443 -13.089 -25.290 1.00 39.94 40  A 1 
ATOM 317  O O     . ALA A 1 40  ? -30.818 -13.999 -24.756 1.00 38.74 40  A 1 
ATOM 318  C CB    . ALA A 1 40  ? -29.402 -11.965 -26.358 1.00 39.95 40  A 1 
ATOM 319  N N     . VAL A 1 41  ? -32.751 -13.170 -25.595 1.00 39.64 41  A 1 
ATOM 320  C CA    . VAL A 1 41  ? -33.534 -14.401 -25.447 1.00 42.16 41  A 1 
ATOM 321  C C     . VAL A 1 41  ? -33.028 -15.399 -26.485 1.00 40.71 41  A 1 
ATOM 322  O O     . VAL A 1 41  ? -33.378 -15.336 -27.662 1.00 38.97 41  A 1 
ATOM 323  C CB    . VAL A 1 41  ? -35.048 -14.141 -25.589 1.00 39.54 41  A 1 
ATOM 324  C CG1   . VAL A 1 41  ? -35.838 -15.401 -25.242 1.00 36.64 41  A 1 
ATOM 325  C CG2   . VAL A 1 41  ? -35.519 -13.016 -24.665 1.00 38.99 41  A 1 
ATOM 326  N N     . GLY A 1 42  ? -32.163 -16.299 -26.062 1.00 42.03 42  A 1 
ATOM 327  C CA    . GLY A 1 42  ? -31.782 -17.441 -26.876 1.00 44.19 42  A 1 
ATOM 328  C C     . GLY A 1 42  ? -32.990 -18.358 -27.113 1.00 43.76 42  A 1 
ATOM 329  O O     . GLY A 1 42  ? -33.872 -18.462 -26.269 1.00 42.36 42  A 1 
ATOM 330  N N     . ARG A 1 43  ? -33.025 -19.056 -28.255 1.00 40.41 43  A 1 
ATOM 331  C CA    . ARG A 1 43  ? -34.133 -19.950 -28.645 1.00 44.04 43  A 1 
ATOM 332  C C     . ARG A 1 43  ? -34.510 -21.001 -27.583 1.00 42.17 43  A 1 
ATOM 333  O O     . ARG A 1 43  ? -35.663 -21.400 -27.535 1.00 39.33 43  A 1 
ATOM 334  C CB    . ARG A 1 43  ? -33.788 -20.696 -29.941 1.00 41.81 43  A 1 
ATOM 335  C CG    . ARG A 1 43  ? -34.163 -19.912 -31.203 1.00 38.33 43  A 1 
ATOM 336  C CD    . ARG A 1 43  ? -33.908 -20.793 -32.430 1.00 35.86 43  A 1 
ATOM 337  N NE    . ARG A 1 43  ? -34.360 -20.155 -33.669 1.00 33.88 43  A 1 
ATOM 338  C CZ    . ARG A 1 43  ? -34.252 -20.662 -34.889 1.00 30.35 43  A 1 
ATOM 339  N NH1   . ARG A 1 43  ? -33.677 -21.820 -35.099 1.00 28.88 43  A 1 
ATOM 340  N NH2   . ARG A 1 43  ? -34.715 -20.020 -35.912 1.00 28.51 43  A 1 
ATOM 341  N N     . GLU A 1 44  ? -33.560 -21.452 -26.797 1.00 46.80 44  A 1 
ATOM 342  C CA    . GLU A 1 44  ? -33.767 -22.498 -25.778 1.00 49.96 44  A 1 
ATOM 343  C C     . GLU A 1 44  ? -34.225 -21.946 -24.413 1.00 49.66 44  A 1 
ATOM 344  O O     . GLU A 1 44  ? -34.170 -22.655 -23.413 1.00 45.98 44  A 1 
ATOM 345  C CB    . GLU A 1 44  ? -32.518 -23.374 -25.659 1.00 46.73 44  A 1 
ATOM 346  C CG    . GLU A 1 44  ? -32.235 -24.166 -26.950 1.00 43.41 44  A 1 
ATOM 347  C CD    . GLU A 1 44  ? -31.075 -25.155 -26.808 1.00 39.78 44  A 1 
ATOM 348  O OE1   . GLU A 1 44  ? -30.987 -26.047 -27.693 1.00 36.51 44  A 1 
ATOM 349  O OE2   . GLU A 1 44  ? -30.274 -25.011 -25.856 1.00 36.66 44  A 1 
ATOM 350  N N     . GLY A 1 45  ? -34.666 -20.683 -24.348 1.00 45.31 45  A 1 
ATOM 351  C CA    . GLY A 1 45  ? -35.159 -20.097 -23.103 1.00 47.05 45  A 1 
ATOM 352  C C     . GLY A 1 45  ? -34.089 -19.788 -22.055 1.00 47.06 45  A 1 
ATOM 353  O O     . GLY A 1 45  ? -34.405 -19.282 -20.982 1.00 45.38 45  A 1 
ATOM 354  N N     . CYS A 1 46  ? -32.820 -20.069 -22.365 1.00 53.23 46  A 1 
ATOM 355  C CA    . CYS A 1 46  ? -31.713 -19.683 -21.514 1.00 54.03 46  A 1 
ATOM 356  C C     . CYS A 1 46  ? -31.421 -18.189 -21.713 1.00 53.49 46  A 1 
ATOM 357  O O     . CYS A 1 46  ? -30.921 -17.781 -22.771 1.00 50.67 46  A 1 
ATOM 358  C CB    . CYS A 1 46  ? -30.493 -20.550 -21.812 1.00 50.01 46  A 1 
ATOM 359  S SG    . CYS A 1 46  ? -30.797 -22.276 -21.280 1.00 44.45 46  A 1 
ATOM 360  N N     . TRP A 1 47  ? -31.719 -17.365 -20.702 1.00 60.45 47  A 1 
ATOM 361  C CA    . TRP A 1 47  ? -31.326 -15.968 -20.655 1.00 59.39 47  A 1 
ATOM 362  C C     . TRP A 1 47  ? -29.805 -15.909 -20.484 1.00 59.74 47  A 1 
ATOM 363  O O     . TRP A 1 47  ? -29.271 -16.247 -19.426 1.00 56.12 47  A 1 
ATOM 364  C CB    . TRP A 1 47  ? -32.058 -15.261 -19.523 1.00 54.02 47  A 1 
ATOM 365  C CG    . TRP A 1 47  ? -33.550 -15.320 -19.611 1.00 49.36 47  A 1 
ATOM 366  C CD1   . TRP A 1 47  ? -34.328 -16.336 -19.195 1.00 43.76 47  A 1 
ATOM 367  C CD2   . TRP A 1 47  ? -34.467 -14.301 -20.145 1.00 46.38 47  A 1 
ATOM 368  N NE1   . TRP A 1 47  ? -35.670 -16.039 -19.417 1.00 37.84 47  A 1 
ATOM 369  C CE2   . TRP A 1 47  ? -35.798 -14.785 -19.985 1.00 41.43 47  A 1 
ATOM 370  C CE3   . TRP A 1 47  ? -34.291 -13.030 -20.711 1.00 41.53 47  A 1 
ATOM 371  C CZ2   . TRP A 1 47  ? -36.917 -14.009 -20.363 1.00 41.28 47  A 1 
ATOM 372  C CZ3   . TRP A 1 47  ? -35.402 -12.254 -21.086 1.00 40.72 47  A 1 
ATOM 373  C CH2   . TRP A 1 47  ? -36.701 -12.735 -20.917 1.00 41.81 47  A 1 
ATOM 374  N N     . ALA A 1 48  ? -29.103 -15.546 -21.547 1.00 65.31 48  A 1 
ATOM 375  C CA    . ALA A 1 48  ? -27.658 -15.384 -21.493 1.00 66.44 48  A 1 
ATOM 376  C C     . ALA A 1 48  ? -27.327 -13.898 -21.382 1.00 68.59 48  A 1 
ATOM 377  O O     . ALA A 1 48  ? -27.685 -13.109 -22.253 1.00 64.62 48  A 1 
ATOM 378  C CB    . ALA A 1 48  ? -27.023 -16.059 -22.713 1.00 59.86 48  A 1 
ATOM 379  N N     . ARG A 1 49  ? -26.619 -13.520 -20.337 1.00 71.29 49  A 1 
ATOM 380  C CA    . ARG A 1 49  ? -26.095 -12.159 -20.194 1.00 73.88 49  A 1 
ATOM 381  C C     . ARG A 1 49  ? -25.195 -11.833 -21.381 1.00 76.26 49  A 1 
ATOM 382  O O     . ARG A 1 49  ? -24.380 -12.658 -21.794 1.00 73.45 49  A 1 
ATOM 383  C CB    . ARG A 1 49  ? -25.358 -12.015 -18.859 1.00 69.40 49  A 1 
ATOM 384  C CG    . ARG A 1 49  ? -25.013 -10.545 -18.568 1.00 62.72 49  A 1 
ATOM 385  C CD    . ARG A 1 49  ? -24.351 -10.380 -17.201 1.00 63.46 49  A 1 
ATOM 386  N NE    . ARG A 1 49  ? -24.108 -8.961  -16.923 1.00 58.69 49  A 1 
ATOM 387  C CZ    . ARG A 1 49  ? -23.587 -8.444  -15.821 1.00 52.40 49  A 1 
ATOM 388  N NH1   . ARG A 1 49  ? -23.180 -9.195  -14.842 1.00 49.88 49  A 1 
ATOM 389  N NH2   . ARG A 1 49  ? -23.483 -7.169  -15.692 1.00 51.47 49  A 1 
ATOM 390  N N     . LEU A 1 50  ? -25.326 -10.627 -21.933 1.00 75.85 50  A 1 
ATOM 391  C CA    . LEU A 1 50  ? -24.446 -10.171 -23.011 1.00 77.38 50  A 1 
ATOM 392  C C     . LEU A 1 50  ? -23.012 -10.002 -22.497 1.00 79.51 50  A 1 
ATOM 393  O O     . LEU A 1 50  ? -22.762 -9.758  -21.316 1.00 77.02 50  A 1 
ATOM 394  C CB    . LEU A 1 50  ? -25.001 -8.893  -23.645 1.00 72.71 50  A 1 
ATOM 395  C CG    . LEU A 1 50  ? -26.306 -9.086  -24.437 1.00 68.52 50  A 1 
ATOM 396  C CD1   . LEU A 1 50  ? -26.839 -7.741  -24.908 1.00 62.97 50  A 1 
ATOM 397  C CD2   . LEU A 1 50  ? -26.111 -9.983  -25.659 1.00 64.61 50  A 1 
ATOM 398  N N     . CYS A 1 51  ? -22.053 -10.145 -23.409 1.00 79.39 51  A 1 
ATOM 399  C CA    . CYS A 1 51  ? -20.650 -9.923  -23.118 1.00 79.11 51  A 1 
ATOM 400  C C     . CYS A 1 51  ? -20.414 -8.455  -22.721 1.00 77.59 51  A 1 
ATOM 401  O O     . CYS A 1 51  ? -20.694 -7.556  -23.506 1.00 72.45 51  A 1 
ATOM 402  C CB    . CYS A 1 51  ? -19.838 -10.293 -24.358 1.00 78.42 51  A 1 
ATOM 403  S SG    . CYS A 1 51  ? -18.085 -9.854  -24.189 1.00 77.80 51  A 1 
ATOM 404  N N     . ASP A 1 52  ? -19.804 -8.225  -21.575 1.00 79.40 52  A 1 
ATOM 405  C CA    . ASP A 1 52  ? -19.473 -6.888  -21.088 1.00 77.17 52  A 1 
ATOM 406  C C     . ASP A 1 52  ? -18.432 -6.171  -21.977 1.00 76.76 52  A 1 
ATOM 407  O O     . ASP A 1 52  ? -18.339 -4.950  -21.975 1.00 72.42 52  A 1 
ATOM 408  C CB    . ASP A 1 52  ? -18.949 -6.994  -19.635 1.00 74.05 52  A 1 
ATOM 409  C CG    . ASP A 1 52  ? -19.966 -7.561  -18.636 1.00 72.31 52  A 1 
ATOM 410  O OD1   . ASP A 1 52  ? -21.158 -7.191  -18.689 1.00 67.35 52  A 1 
ATOM 411  O OD2   . ASP A 1 52  ? -19.552 -8.371  -17.770 1.00 68.68 52  A 1 
ATOM 412  N N     . GLY A 1 53  ? -17.648 -6.911  -22.766 1.00 75.74 53  A 1 
ATOM 413  C CA    . GLY A 1 53  ? -16.644 -6.357  -23.668 1.00 72.05 53  A 1 
ATOM 414  C C     . GLY A 1 53  ? -17.215 -5.838  -24.991 1.00 71.68 53  A 1 
ATOM 415  O O     . GLY A 1 53  ? -16.844 -4.750  -25.438 1.00 67.83 53  A 1 
ATOM 416  N N     . CYS A 1 54  ? -18.089 -6.609  -25.663 1.00 79.22 54  A 1 
ATOM 417  C CA    . CYS A 1 54  ? -18.636 -6.239  -26.973 1.00 79.42 54  A 1 
ATOM 418  C C     . CYS A 1 54  ? -20.117 -5.851  -26.957 1.00 79.14 54  A 1 
ATOM 419  O O     . CYS A 1 54  ? -20.591 -5.284  -27.936 1.00 73.68 54  A 1 
ATOM 420  C CB    . CYS A 1 54  ? -18.364 -7.360  -27.982 1.00 76.26 54  A 1 
ATOM 421  S SG    . CYS A 1 54  ? -19.327 -8.858  -27.595 1.00 78.55 54  A 1 
ATOM 422  N N     . CYS A 1 55  ? -20.843 -6.146  -25.892 1.00 76.99 55  A 1 
ATOM 423  C CA    . CYS A 1 55  ? -22.271 -5.860  -25.691 1.00 74.69 55  A 1 
ATOM 424  C C     . CYS A 1 55  ? -23.190 -6.372  -26.815 1.00 75.65 55  A 1 
ATOM 425  O O     . CYS A 1 55  ? -24.288 -5.865  -26.995 1.00 70.51 55  A 1 
ATOM 426  C CB    . CYS A 1 55  ? -22.460 -4.361  -25.399 1.00 69.78 55  A 1 
ATOM 427  S SG    . CYS A 1 55  ? -21.442 -3.845  -23.982 1.00 62.53 55  A 1 
ATOM 428  N N     . THR A 1 56  ? -22.743 -7.359  -27.600 1.00 79.93 56  A 1 
ATOM 429  C CA    . THR A 1 56  ? -23.487 -7.859  -28.767 1.00 80.56 56  A 1 
ATOM 430  C C     . THR A 1 56  ? -23.679 -9.380  -28.773 1.00 82.28 56  A 1 
ATOM 431  O O     . THR A 1 56  ? -24.653 -9.874  -29.325 1.00 78.63 56  A 1 
ATOM 432  C CB    . THR A 1 56  ? -22.799 -7.454  -30.081 1.00 76.10 56  A 1 
ATOM 433  O OG1   . THR A 1 56  ? -21.441 -7.841  -30.092 1.00 70.31 56  A 1 
ATOM 434  C CG2   . THR A 1 56  ? -22.848 -5.950  -30.340 1.00 70.13 56  A 1 
ATOM 435  N N     . VAL A 1 57  ? -22.734 -10.110 -28.193 1.00 81.90 57  A 1 
ATOM 436  C CA    . VAL A 1 57  ? -22.710 -11.577 -28.199 1.00 82.03 57  A 1 
ATOM 437  C C     . VAL A 1 57  ? -22.978 -12.079 -26.780 1.00 83.38 57  A 1 
ATOM 438  O O     . VAL A 1 57  ? -22.481 -11.466 -25.839 1.00 80.69 57  A 1 
ATOM 439  C CB    . VAL A 1 57  ? -21.364 -12.092 -28.746 1.00 78.32 57  A 1 
ATOM 440  C CG1   . VAL A 1 57  ? -21.337 -13.614 -28.905 1.00 70.69 57  A 1 
ATOM 441  C CG2   . VAL A 1 57  ? -21.049 -11.494 -30.120 1.00 72.67 57  A 1 
ATOM 442  N N     . PRO A 1 58  ? -23.746 -13.180 -26.595 1.00 83.38 58  A 1 
ATOM 443  C CA    . PRO A 1 58  ? -23.919 -13.764 -25.274 1.00 82.61 58  A 1 
ATOM 444  C C     . PRO A 1 58  ? -22.581 -14.189 -24.667 1.00 82.71 58  A 1 
ATOM 445  O O     . PRO A 1 58  ? -21.681 -14.687 -25.356 1.00 81.58 58  A 1 
ATOM 446  C CB    . PRO A 1 58  ? -24.877 -14.946 -25.465 1.00 81.02 58  A 1 
ATOM 447  C CG    . PRO A 1 58  ? -24.718 -15.304 -26.938 1.00 76.77 58  A 1 
ATOM 448  C CD    . PRO A 1 58  ? -24.454 -13.956 -27.587 1.00 83.50 58  A 1 
ATOM 449  N N     . SER A 1 59  ? -22.439 -13.963 -23.354 1.00 82.58 59  A 1 
ATOM 450  C CA    . SER A 1 59  ? -21.262 -14.365 -22.599 1.00 82.07 59  A 1 
ATOM 451  C C     . SER A 1 59  ? -21.187 -15.885 -22.454 1.00 81.33 59  A 1 
ATOM 452  O O     . SER A 1 59  ? -22.204 -16.563 -22.298 1.00 79.64 59  A 1 
ATOM 453  C CB    . SER A 1 59  ? -21.238 -13.663 -21.239 1.00 81.42 59  A 1 
ATOM 454  O OG    . SER A 1 59  ? -22.412 -13.938 -20.504 1.00 72.01 59  A 1 
ATOM 455  N N     . VAL A 1 60  ? -19.974 -16.421 -22.492 1.00 85.71 60  A 1 
ATOM 456  C CA    . VAL A 1 60  ? -19.713 -17.864 -22.300 1.00 85.80 60  A 1 
ATOM 457  C C     . VAL A 1 60  ? -18.840 -18.142 -21.081 1.00 86.76 60  A 1 
ATOM 458  O O     . VAL A 1 60  ? -18.890 -19.244 -20.529 1.00 83.74 60  A 1 
ATOM 459  C CB    . VAL A 1 60  ? -19.109 -18.515 -23.556 1.00 84.71 60  A 1 
ATOM 460  C CG1   . VAL A 1 60  ? -20.094 -18.441 -24.737 1.00 75.18 60  A 1 
ATOM 461  C CG2   . VAL A 1 60  ? -17.786 -17.884 -23.986 1.00 77.99 60  A 1 
ATOM 462  N N     . VAL A 1 61  ? -18.068 -17.163 -20.650 1.00 84.92 61  A 1 
ATOM 463  C CA    . VAL A 1 61  ? -17.202 -17.257 -19.468 1.00 84.30 61  A 1 
ATOM 464  C C     . VAL A 1 61  ? -17.392 -16.059 -18.553 1.00 84.54 61  A 1 
ATOM 465  O O     . VAL A 1 61  ? -17.715 -14.962 -19.006 1.00 83.41 61  A 1 
ATOM 466  C CB    . VAL A 1 61  ? -15.715 -17.422 -19.826 1.00 83.12 61  A 1 
ATOM 467  C CG1   . VAL A 1 61  ? -15.457 -18.716 -20.610 1.00 69.83 61  A 1 
ATOM 468  C CG2   . VAL A 1 61  ? -15.152 -16.249 -20.633 1.00 74.33 61  A 1 
ATOM 469  N N     . TYR A 1 62  ? -17.152 -16.260 -17.247 1.00 83.53 62  A 1 
ATOM 470  C CA    . TYR A 1 62  ? -17.021 -15.203 -16.261 1.00 83.13 62  A 1 
ATOM 471  C C     . TYR A 1 62  ? -15.582 -15.148 -15.754 1.00 84.16 62  A 1 
ATOM 472  O O     . TYR A 1 62  ? -15.040 -16.165 -15.302 1.00 82.72 62  A 1 
ATOM 473  C CB    . TYR A 1 62  ? -18.004 -15.438 -15.123 1.00 81.59 62  A 1 
ATOM 474  C CG    . TYR A 1 62  ? -17.901 -14.420 -14.004 1.00 79.17 62  A 1 
ATOM 475  C CD1   . TYR A 1 62  ? -17.309 -14.756 -12.772 1.00 73.52 62  A 1 
ATOM 476  C CD2   . TYR A 1 62  ? -18.389 -13.118 -14.201 1.00 74.13 62  A 1 
ATOM 477  C CE1   . TYR A 1 62  ? -17.237 -13.819 -11.736 1.00 70.60 62  A 1 
ATOM 478  C CE2   . TYR A 1 62  ? -18.323 -12.166 -13.177 1.00 71.80 62  A 1 
ATOM 479  C CZ    . TYR A 1 62  ? -17.760 -12.528 -11.942 1.00 77.25 62  A 1 
ATOM 480  O OH    . TYR A 1 62  ? -17.721 -11.608 -10.917 1.00 76.07 62  A 1 
ATOM 481  N N     . CYS A 1 63  ? -14.950 -13.980 -15.829 1.00 81.15 63  A 1 
ATOM 482  C CA    . CYS A 1 63  ? -13.625 -13.738 -15.272 1.00 80.41 63  A 1 
ATOM 483  C C     . CYS A 1 63  ? -13.772 -13.147 -13.864 1.00 79.96 63  A 1 
ATOM 484  O O     . CYS A 1 63  ? -14.290 -12.046 -13.706 1.00 78.85 63  A 1 
ATOM 485  C CB    . CYS A 1 63  ? -12.844 -12.810 -16.204 1.00 79.93 63  A 1 
ATOM 486  S SG    . CYS A 1 63  ? -11.190 -12.521 -15.515 1.00 78.38 63  A 1 
ATOM 487  N N     . ARG A 1 64  ? -13.289 -13.861 -12.849 1.00 73.68 64  A 1 
ATOM 488  C CA    . ARG A 1 64  ? -13.373 -13.400 -11.452 1.00 70.72 64  A 1 
ATOM 489  C C     . ARG A 1 64  ? -12.528 -12.155 -11.188 1.00 67.82 64  A 1 
ATOM 490  O O     . ARG A 1 64  ? -12.974 -11.254 -10.483 1.00 63.64 64  A 1 
ATOM 491  C CB    . ARG A 1 64  ? -12.952 -14.514 -10.489 1.00 66.66 64  A 1 
ATOM 492  C CG    . ARG A 1 64  ? -14.003 -15.636 -10.394 1.00 61.00 64  A 1 
ATOM 493  C CD    . ARG A 1 64  ? -13.574 -16.669 -9.356  1.00 59.29 64  A 1 
ATOM 494  N NE    . ARG A 1 64  ? -14.584 -17.719 -9.178  1.00 51.77 64  A 1 
ATOM 495  C CZ    . ARG A 1 64  ? -14.411 -18.871 -8.562  1.00 47.08 64  A 1 
ATOM 496  N NH1   . ARG A 1 64  ? -13.276 -19.189 -8.001  1.00 44.87 64  A 1 
ATOM 497  N NH2   . ARG A 1 64  ? -15.381 -19.726 -8.491  1.00 44.74 64  A 1 
ATOM 498  N N     . ALA A 1 65  ? -11.316 -12.103 -11.736 1.00 71.17 65  A 1 
ATOM 499  C CA    . ALA A 1 65  ? -10.392 -10.999 -11.508 1.00 69.02 65  A 1 
ATOM 500  C C     . ALA A 1 65  ? -10.914 -9.669  -12.076 1.00 69.77 65  A 1 
ATOM 501  O O     . ALA A 1 65  ? -10.787 -8.631  -11.428 1.00 67.05 65  A 1 
ATOM 502  C CB    . ALA A 1 65  ? -9.035  -11.368 -12.103 1.00 66.65 65  A 1 
ATOM 503  N N     . ASP A 1 66  ? -11.538 -9.721  -13.251 1.00 70.06 66  A 1 
ATOM 504  C CA    . ASP A 1 66  ? -12.105 -8.547  -13.913 1.00 67.81 66  A 1 
ATOM 505  C C     . ASP A 1 66  ? -13.590 -8.315  -13.556 1.00 68.17 66  A 1 
ATOM 506  O O     . ASP A 1 66  ? -14.145 -7.282  -13.916 1.00 66.17 66  A 1 
ATOM 507  C CB    . ASP A 1 66  ? -11.909 -8.673  -15.438 1.00 64.25 66  A 1 
ATOM 508  C CG    . ASP A 1 66  ? -10.435 -8.748  -15.857 1.00 59.97 66  A 1 
ATOM 509  O OD1   . ASP A 1 66  ? -9.593  -8.050  -15.245 1.00 57.58 66  A 1 
ATOM 510  O OD2   . ASP A 1 66  ? -10.131 -9.519  -16.796 1.00 57.23 66  A 1 
ATOM 511  N N     . SER A 1 67  ? -14.220 -9.248  -12.833 1.00 70.98 67  A 1 
ATOM 512  C CA    . SER A 1 67  ? -15.659 -9.270  -12.536 1.00 70.79 67  A 1 
ATOM 513  C C     . SER A 1 67  ? -16.511 -9.094  -13.803 1.00 72.55 67  A 1 
ATOM 514  O O     . SER A 1 67  ? -17.446 -8.290  -13.819 1.00 68.97 67  A 1 
ATOM 515  C CB    . SER A 1 67  ? -16.020 -8.264  -11.440 1.00 66.77 67  A 1 
ATOM 516  O OG    . SER A 1 67  ? -15.298 -8.536  -10.257 1.00 61.24 67  A 1 
ATOM 517  N N     . ALA A 1 68  ? -16.152 -9.809  -14.876 1.00 70.62 68  A 1 
ATOM 518  C CA    . ALA A 1 68  ? -16.671 -9.573  -16.210 1.00 72.24 68  A 1 
ATOM 519  C C     . ALA A 1 68  ? -17.222 -10.843 -16.867 1.00 73.67 68  A 1 
ATOM 520  O O     . ALA A 1 68  ? -16.572 -11.891 -16.855 1.00 75.05 68  A 1 
ATOM 521  C CB    . ALA A 1 68  ? -15.558 -8.983  -17.072 1.00 69.74 68  A 1 
ATOM 522  N N     . TYR A 1 69  ? -18.386 -10.705 -17.506 1.00 82.96 69  A 1 
ATOM 523  C CA    . TYR A 1 69  ? -18.973 -11.718 -18.373 1.00 82.21 69  A 1 
ATOM 524  C C     . TYR A 1 69  ? -18.468 -11.514 -19.802 1.00 83.75 69  A 1 
ATOM 525  O O     . TYR A 1 69  ? -18.685 -10.461 -20.397 1.00 81.12 69  A 1 
ATOM 526  C CB    . TYR A 1 69  ? -20.493 -11.634 -18.301 1.00 80.38 69  A 1 
ATOM 527  C CG    . TYR A 1 69  ? -21.060 -11.944 -16.941 1.00 78.18 69  A 1 
ATOM 528  C CD1   . TYR A 1 69  ? -21.470 -13.248 -16.621 1.00 70.89 69  A 1 
ATOM 529  C CD2   . TYR A 1 69  ? -21.188 -10.930 -15.970 1.00 71.26 69  A 1 
ATOM 530  C CE1   . TYR A 1 69  ? -22.009 -13.542 -15.361 1.00 69.19 69  A 1 
ATOM 531  C CE2   . TYR A 1 69  ? -21.717 -11.211 -14.707 1.00 69.23 69  A 1 
ATOM 532  C CZ    . TYR A 1 69  ? -22.134 -12.519 -14.404 1.00 76.86 69  A 1 
ATOM 533  O OH    . TYR A 1 69  ? -22.677 -12.806 -13.172 1.00 74.72 69  A 1 
ATOM 534  N N     . LEU A 1 70  ? -17.785 -12.507 -20.364 1.00 80.30 70  A 1 
ATOM 535  C CA    . LEU A 1 70  ? -17.127 -12.391 -21.660 1.00 80.60 70  A 1 
ATOM 536  C C     . LEU A 1 70  ? -17.614 -13.458 -22.644 1.00 80.37 70  A 1 
ATOM 537  O O     . LEU A 1 70  ? -17.819 -14.620 -22.291 1.00 82.93 70  A 1 
ATOM 538  C CB    . LEU A 1 70  ? -15.601 -12.427 -21.486 1.00 81.55 70  A 1 
ATOM 539  C CG    . LEU A 1 70  ? -15.019 -11.323 -20.574 1.00 83.98 70  A 1 
ATOM 540  C CD1   . LEU A 1 70  ? -13.514 -11.533 -20.403 1.00 79.35 70  A 1 
ATOM 541  C CD2   . LEU A 1 70  ? -15.251 -9.922  -21.138 1.00 79.66 70  A 1 
ATOM 542  N N     . CYS A 1 71  ? -17.768 -13.065 -23.928 1.00 86.38 71  A 1 
ATOM 543  C CA    . CYS A 1 71  ? -17.892 -14.021 -25.019 1.00 86.08 71  A 1 
ATOM 544  C C     . CYS A 1 71  ? -16.526 -14.643 -25.338 1.00 86.50 71  A 1 
ATOM 545  O O     . CYS A 1 71  ? -15.486 -14.099 -24.979 1.00 85.07 71  A 1 
ATOM 546  C CB    . CYS A 1 71  ? -18.530 -13.353 -26.241 1.00 83.99 71  A 1 
ATOM 547  S SG    . CYS A 1 71  ? -17.421 -12.122 -27.004 1.00 82.81 71  A 1 
ATOM 548  N N     . ALA A 1 72  ? -16.511 -15.759 -26.085 1.00 85.14 72  A 1 
ATOM 549  C CA    . ALA A 1 72  ? -15.283 -16.475 -26.422 1.00 83.91 72  A 1 
ATOM 550  C C     . ALA A 1 72  ? -14.235 -15.597 -27.137 1.00 84.70 72  A 1 
ATOM 551  O O     . ALA A 1 72  ? -13.042 -15.714 -26.862 1.00 82.56 72  A 1 
ATOM 552  C CB    . ALA A 1 72  ? -15.657 -17.680 -27.281 1.00 82.40 72  A 1 
ATOM 553  N N     . SER A 1 73  ? -14.671 -14.688 -28.030 1.00 83.39 73  A 1 
ATOM 554  C CA    . SER A 1 73  ? -13.753 -13.788 -28.739 1.00 82.56 73  A 1 
ATOM 555  C C     . SER A 1 73  ? -13.166 -12.713 -27.832 1.00 82.43 73  A 1 
ATOM 556  O O     . SER A 1 73  ? -11.959 -12.461 -27.901 1.00 81.25 73  A 1 
ATOM 557  C CB    . SER A 1 73  ? -14.461 -13.145 -29.936 1.00 81.03 73  A 1 
ATOM 558  O OG    . SER A 1 73  ? -15.651 -12.494 -29.548 1.00 69.13 73  A 1 
ATOM 559  N N     . CYS A 1 74  ? -13.966 -12.089 -26.951 1.00 80.08 74  A 1 
ATOM 560  C CA    . CYS A 1 74  ? -13.482 -11.088 -26.001 1.00 79.29 74  A 1 
ATOM 561  C C     . CYS A 1 74  ? -12.601 -11.724 -24.923 1.00 79.28 74  A 1 
ATOM 562  O O     . CYS A 1 74  ? -11.565 -11.159 -24.591 1.00 77.78 74  A 1 
ATOM 563  C CB    . CYS A 1 74  ? -14.665 -10.333 -25.389 1.00 78.10 74  A 1 
ATOM 564  S SG    . CYS A 1 74  ? -15.465 -9.275  -26.649 1.00 74.74 74  A 1 
ATOM 565  N N     . ASP A 1 75  ? -12.954 -12.911 -24.429 1.00 83.22 75  A 1 
ATOM 566  C CA    . ASP A 1 75  ? -12.126 -13.681 -23.497 1.00 82.13 75  A 1 
ATOM 567  C C     . ASP A 1 75  ? -10.747 -13.969 -24.093 1.00 81.98 75  A 1 
ATOM 568  O O     . ASP A 1 75  ? -9.724  -13.666 -23.478 1.00 79.97 75  A 1 
ATOM 569  C CB    . ASP A 1 75  ? -12.843 -14.994 -23.134 1.00 81.39 75  A 1 
ATOM 570  C CG    . ASP A 1 75  ? -11.968 -15.863 -22.234 1.00 80.34 75  A 1 
ATOM 571  O OD1   . ASP A 1 75  ? -11.677 -15.438 -21.104 1.00 70.89 75  A 1 
ATOM 572  O OD2   . ASP A 1 75  ? -11.520 -16.943 -22.664 1.00 71.33 75  A 1 
ATOM 573  N N     . ALA A 1 76  ? -10.703 -14.467 -25.331 1.00 81.87 76  A 1 
ATOM 574  C CA    . ALA A 1 76  ? -9.448  -14.726 -26.017 1.00 80.33 76  A 1 
ATOM 575  C C     . ALA A 1 76  ? -8.616  -13.448 -26.189 1.00 80.34 76  A 1 
ATOM 576  O O     . ALA A 1 76  ? -7.427  -13.453 -25.878 1.00 78.67 76  A 1 
ATOM 577  C CB    . ALA A 1 76  ? -9.737  -15.401 -27.358 1.00 79.49 76  A 1 
ATOM 578  N N     . GLN A 1 77  ? -9.214  -12.328 -26.624 1.00 77.60 77  A 1 
ATOM 579  C CA    . GLN A 1 77  ? -8.496  -11.068 -26.816 1.00 75.44 77  A 1 
ATOM 580  C C     . GLN A 1 77  ? -7.954  -10.488 -25.512 1.00 75.47 77  A 1 
ATOM 581  O O     . GLN A 1 77  ? -6.782  -10.090 -25.443 1.00 73.09 77  A 1 
ATOM 582  C CB    . GLN A 1 77  ? -9.402  -10.044 -27.506 1.00 72.52 77  A 1 
ATOM 583  C CG    . GLN A 1 77  ? -9.585  -10.352 -29.003 1.00 65.87 77  A 1 
ATOM 584  C CD    . GLN A 1 77  ? -10.529 -9.356  -29.681 1.00 61.23 77  A 1 
ATOM 585  O OE1   . GLN A 1 77  ? -11.062 -8.431  -29.096 1.00 54.69 77  A 1 
ATOM 586  N NE2   . GLN A 1 77  ? -10.750 -9.505  -30.967 1.00 52.38 77  A 1 
ATOM 587  N N     . ILE A 1 78  ? -8.775  -10.435 -24.460 1.00 71.76 78  A 1 
ATOM 588  C CA    . ILE A 1 78  ? -8.396  -9.849  -23.171 1.00 70.95 78  A 1 
ATOM 589  C C     . ILE A 1 78  ? -7.339  -10.711 -22.485 1.00 70.68 78  A 1 
ATOM 590  O O     . ILE A 1 78  ? -6.301  -10.207 -22.064 1.00 69.87 78  A 1 
ATOM 591  C CB    . ILE A 1 78  ? -9.654  -9.628  -22.293 1.00 68.38 78  A 1 
ATOM 592  C CG1   . ILE A 1 78  ? -10.523 -8.509  -22.916 1.00 65.37 78  A 1 
ATOM 593  C CG2   . ILE A 1 78  ? -9.276  -9.258  -20.855 1.00 65.83 78  A 1 
ATOM 594  C CD1   . ILE A 1 78  ? -11.921 -8.386  -22.304 1.00 59.98 78  A 1 
ATOM 595  N N     . HIS A 1 79  ? -7.552  -12.025 -22.405 1.00 78.34 79  A 1 
ATOM 596  C CA    . HIS A 1 79  ? -6.662  -12.913 -21.668 1.00 79.00 79  A 1 
ATOM 597  C C     . HIS A 1 79  ? -5.426  -13.358 -22.454 1.00 77.65 79  A 1 
ATOM 598  O O     . HIS A 1 79  ? -4.456  -13.803 -21.846 1.00 72.30 79  A 1 
ATOM 599  C CB    . HIS A 1 79  ? -7.470  -14.084 -21.103 1.00 77.78 79  A 1 
ATOM 600  C CG    . HIS A 1 79  ? -8.506  -13.643 -20.105 1.00 78.82 79  A 1 
ATOM 601  N ND1   . HIS A 1 79  ? -9.864  -13.656 -20.283 1.00 70.08 79  A 1 
ATOM 602  C CD2   . HIS A 1 79  ? -8.274  -13.125 -18.869 1.00 71.57 79  A 1 
ATOM 603  C CE1   . HIS A 1 79  ? -10.440 -13.161 -19.184 1.00 74.19 79  A 1 
ATOM 604  N NE2   . HIS A 1 79  ? -9.507  -12.826 -18.291 1.00 75.05 79  A 1 
ATOM 605  N N     . ALA A 1 80  ? -5.391  -13.173 -23.777 1.00 75.79 80  A 1 
ATOM 606  C CA    . ALA A 1 80  ? -4.165  -13.351 -24.549 1.00 74.30 80  A 1 
ATOM 607  C C     . ALA A 1 80  ? -3.235  -12.127 -24.508 1.00 72.68 80  A 1 
ATOM 608  O O     . ALA A 1 80  ? -2.054  -12.251 -24.822 1.00 68.38 80  A 1 
ATOM 609  C CB    . ALA A 1 80  ? -4.510  -13.715 -25.999 1.00 72.14 80  A 1 
ATOM 610  N N     . ALA A 1 81  ? -3.731  -10.955 -24.062 1.00 63.73 81  A 1 
ATOM 611  C CA    . ALA A 1 81  ? -2.988  -9.704  -24.180 1.00 62.77 81  A 1 
ATOM 612  C C     . ALA A 1 81  ? -1.718  -9.646  -23.317 1.00 64.06 81  A 1 
ATOM 613  O O     . ALA A 1 81  ? -0.733  -9.006  -23.694 1.00 61.76 81  A 1 
ATOM 614  C CB    . ALA A 1 81  ? -3.943  -8.569  -23.853 1.00 58.56 81  A 1 
ATOM 615  N N     . ASN A 1 82  ? -1.705  -10.303 -22.154 1.00 61.64 82  A 1 
ATOM 616  C CA    . ASN A 1 82  ? -0.483  -10.482 -21.383 1.00 60.50 82  A 1 
ATOM 617  C C     . ASN A 1 82  ? -0.518  -11.741 -20.486 1.00 61.44 82  A 1 
ATOM 618  O O     . ASN A 1 82  ? -1.539  -12.355 -20.220 1.00 58.63 82  A 1 
ATOM 619  C CB    . ASN A 1 82  ? -0.139  -9.197  -20.614 1.00 56.24 82  A 1 
ATOM 620  C CG    . ASN A 1 82  ? -1.041  -8.896  -19.429 1.00 50.23 82  A 1 
ATOM 621  O OD1   . ASN A 1 82  ? -1.469  -9.762  -18.696 1.00 49.10 82  A 1 
ATOM 622  N ND2   . ASN A 1 82  ? -1.298  -7.640  -19.167 1.00 49.45 82  A 1 
ATOM 623  N N     . ARG A 1 83  ? 0.671   -12.085 -19.953 1.00 58.76 83  A 1 
ATOM 624  C CA    . ARG A 1 83  ? 0.853   -13.267 -19.099 1.00 58.79 83  A 1 
ATOM 625  C C     . ARG A 1 83  ? 0.139   -13.168 -17.733 1.00 58.04 83  A 1 
ATOM 626  O O     . ARG A 1 83  ? -0.013  -14.189 -17.062 1.00 55.50 83  A 1 
ATOM 627  C CB    . ARG A 1 83  ? 2.353   -13.529 -18.940 1.00 55.35 83  A 1 
ATOM 628  C CG    . ARG A 1 83  ? 2.654   -14.938 -18.430 1.00 51.65 83  A 1 
ATOM 629  C CD    . ARG A 1 83  ? 4.166   -15.171 -18.339 1.00 47.73 83  A 1 
ATOM 630  N NE    . ARG A 1 83  ? 4.477   -16.550 -17.940 1.00 41.31 83  A 1 
ATOM 631  C CZ    . ARG A 1 83  ? 5.673   -17.057 -17.729 1.00 35.72 83  A 1 
ATOM 632  N NH1   . ARG A 1 83  ? 6.745   -16.321 -17.810 1.00 32.66 83  A 1 
ATOM 633  N NH2   . ARG A 1 83  ? 5.826   -18.320 -17.426 1.00 32.95 83  A 1 
ATOM 634  N N     . VAL A 1 84  ? -0.203  -11.973 -17.277 1.00 54.61 84  A 1 
ATOM 635  C CA    . VAL A 1 84  ? -0.957  -11.789 -16.038 1.00 55.51 84  A 1 
ATOM 636  C C     . VAL A 1 84  ? -2.432  -12.081 -16.293 1.00 58.20 84  A 1 
ATOM 637  O O     . VAL A 1 84  ? -3.002  -12.917 -15.595 1.00 57.10 84  A 1 
ATOM 638  C CB    . VAL A 1 84  ? -0.756  -10.388 -15.429 1.00 51.27 84  A 1 
ATOM 639  C CG1   . VAL A 1 84  ? -1.539  -10.223 -14.123 1.00 44.95 84  A 1 
ATOM 640  C CG2   . VAL A 1 84  ? 0.724   -10.129 -15.136 1.00 47.73 84  A 1 
ATOM 641  N N     . ALA A 1 85  ? -2.994  -11.483 -17.337 1.00 62.76 85  A 1 
ATOM 642  C CA    . ALA A 1 85  ? -4.369  -11.717 -17.755 1.00 64.23 85  A 1 
ATOM 643  C C     . ALA A 1 85  ? -4.625  -13.195 -18.094 1.00 65.80 85  A 1 
ATOM 644  O O     . ALA A 1 85  ? -5.623  -13.752 -17.655 1.00 68.57 85  A 1 
ATOM 645  C CB    . ALA A 1 85  ? -4.681  -10.810 -18.941 1.00 63.12 85  A 1 
ATOM 646  N N     . SER A 1 86  ? -3.681  -13.882 -18.744 1.00 74.86 86  A 1 
ATOM 647  C CA    . SER A 1 86  ? -3.833  -15.305 -19.074 1.00 75.14 86  A 1 
ATOM 648  C C     . SER A 1 86  ? -3.946  -16.230 -17.859 1.00 76.23 86  A 1 
ATOM 649  O O     . SER A 1 86  ? -4.318  -17.396 -18.002 1.00 74.79 86  A 1 
ATOM 650  C CB    . SER A 1 86  ? -2.683  -15.765 -19.966 1.00 73.16 86  A 1 
ATOM 651  O OG    . SER A 1 86  ? -1.456  -15.818 -19.267 1.00 66.00 86  A 1 
ATOM 652  N N     . ARG A 1 87  ? -3.602  -15.736 -16.656 1.00 66.51 87  A 1 
ATOM 653  C CA    . ARG A 1 87  ? -3.710  -16.463 -15.386 1.00 67.11 87  A 1 
ATOM 654  C C     . ARG A 1 87  ? -5.007  -16.170 -14.629 1.00 69.61 87  A 1 
ATOM 655  O O     . ARG A 1 87  ? -5.192  -16.744 -13.561 1.00 65.60 87  A 1 
ATOM 656  C CB    . ARG A 1 87  ? -2.516  -16.127 -14.486 1.00 62.21 87  A 1 
ATOM 657  C CG    . ARG A 1 87  ? -1.194  -16.652 -15.054 1.00 56.77 87  A 1 
ATOM 658  C CD    . ARG A 1 87  ? -0.067  -16.154 -14.153 1.00 55.37 87  A 1 
ATOM 659  N NE    . ARG A 1 87  ? 1.241   -16.661 -14.593 1.00 47.73 87  A 1 
ATOM 660  C CZ    . ARG A 1 87  ? 2.365   -16.560 -13.903 1.00 42.60 87  A 1 
ATOM 661  N NH1   . ARG A 1 87  ? 2.405   -15.905 -12.764 1.00 40.07 87  A 1 
ATOM 662  N NH2   . ARG A 1 87  ? 3.452   -17.112 -14.328 1.00 38.87 87  A 1 
ATOM 663  N N     . HIS A 1 88  ? -5.854  -15.283 -15.139 1.00 70.66 88  A 1 
ATOM 664  C CA    . HIS A 1 88  ? -7.131  -15.008 -14.505 1.00 71.19 88  A 1 
ATOM 665  C C     . HIS A 1 88  ? -7.994  -16.269 -14.503 1.00 70.72 88  A 1 
ATOM 666  O O     . HIS A 1 88  ? -8.120  -16.957 -15.513 1.00 70.53 88  A 1 
ATOM 667  C CB    . HIS A 1 88  ? -7.856  -13.841 -15.198 1.00 68.40 88  A 1 
ATOM 668  C CG    . HIS A 1 88  ? -7.213  -12.493 -14.994 1.00 67.28 88  A 1 
ATOM 669  N ND1   . HIS A 1 88  ? -7.663  -11.304 -15.542 1.00 61.16 88  A 1 
ATOM 670  C CD2   . HIS A 1 88  ? -6.119  -12.177 -14.227 1.00 65.18 88  A 1 
ATOM 671  C CE1   . HIS A 1 88  ? -6.873  -10.314 -15.112 1.00 63.28 88  A 1 
ATOM 672  N NE2   . HIS A 1 88  ? -5.920  -10.807 -14.309 1.00 65.85 88  A 1 
ATOM 673  N N     . GLU A 1 89  ? -8.567  -16.573 -13.336 1.00 73.83 89  A 1 
ATOM 674  C CA    . GLU A 1 89  ? -9.494  -17.681 -13.202 1.00 75.59 89  A 1 
ATOM 675  C C     . GLU A 1 89  ? -10.794 -17.338 -13.923 1.00 77.30 89  A 1 
ATOM 676  O O     . GLU A 1 89  ? -11.399 -16.288 -13.672 1.00 73.94 89  A 1 
ATOM 677  C CB    . GLU A 1 89  ? -9.723  -17.990 -11.720 1.00 71.26 89  A 1 
ATOM 678  C CG    . GLU A 1 89  ? -10.446 -19.329 -11.520 1.00 61.77 89  A 1 
ATOM 679  C CD    . GLU A 1 89  ? -10.795 -19.598 -10.043 1.00 57.67 89  A 1 
ATOM 680  O OE1   . GLU A 1 89  ? -11.632 -20.478 -9.803  1.00 50.74 89  A 1 
ATOM 681  O OE2   . GLU A 1 89  ? -10.307 -18.871 -9.157  1.00 50.46 89  A 1 
ATOM 682  N N     . ARG A 1 90  ? -11.215 -18.221 -14.835 1.00 78.43 90  A 1 
ATOM 683  C CA    . ARG A 1 90  ? -12.438 -18.081 -15.617 1.00 78.20 90  A 1 
ATOM 684  C C     . ARG A 1 90  ? -13.343 -19.279 -15.369 1.00 78.36 90  A 1 
ATOM 685  O O     . ARG A 1 90  ? -12.862 -20.403 -15.312 1.00 76.44 90  A 1 
ATOM 686  C CB    . ARG A 1 90  ? -12.099 -17.925 -17.105 1.00 76.47 90  A 1 
ATOM 687  C CG    . ARG A 1 90  ? -11.486 -16.550 -17.396 1.00 76.76 90  A 1 
ATOM 688  C CD    . ARG A 1 90  ? -10.827 -16.517 -18.769 1.00 76.60 90  A 1 
ATOM 689  N NE    . ARG A 1 90  ? -9.472  -17.062 -18.721 1.00 75.09 90  A 1 
ATOM 690  C CZ    . ARG A 1 90  ? -8.722  -17.338 -19.772 1.00 73.64 90  A 1 
ATOM 691  N NH1   . ARG A 1 90  ? -9.178  -17.220 -20.997 1.00 63.47 90  A 1 
ATOM 692  N NH2   . ARG A 1 90  ? -7.494  -17.733 -19.622 1.00 70.98 90  A 1 
ATOM 693  N N     . VAL A 1 91  ? -14.643 -19.018 -15.239 1.00 81.24 91  A 1 
ATOM 694  C CA    . VAL A 1 91  ? -15.665 -20.044 -15.032 1.00 80.77 91  A 1 
ATOM 695  C C     . VAL A 1 91  ? -16.530 -20.120 -16.280 1.00 81.71 91  A 1 
ATOM 696  O O     . VAL A 1 91  ? -16.999 -19.091 -16.752 1.00 80.87 91  A 1 
ATOM 697  C CB    . VAL A 1 91  ? -16.497 -19.756 -13.772 1.00 78.24 91  A 1 
ATOM 698  C CG1   . VAL A 1 91  ? -17.487 -20.892 -13.496 1.00 66.61 91  A 1 
ATOM 699  C CG2   . VAL A 1 91  ? -15.599 -19.609 -12.541 1.00 68.99 91  A 1 
ATOM 700  N N     . LEU A 1 92  ? -16.740 -21.330 -16.823 1.00 81.01 92  A 1 
ATOM 701  C CA    . LEU A 1 92  ? -17.664 -21.540 -17.934 1.00 79.91 92  A 1 
ATOM 702  C C     . LEU A 1 92  ? -19.101 -21.361 -17.455 1.00 78.69 92  A 1 
ATOM 703  O O     . LEU A 1 92  ? -19.560 -22.068 -16.553 1.00 76.26 92  A 1 
ATOM 704  C CB    . LEU A 1 92  ? -17.450 -22.932 -18.547 1.00 77.94 92  A 1 
ATOM 705  C CG    . LEU A 1 92  ? -16.292 -22.975 -19.556 1.00 71.23 92  A 1 
ATOM 706  C CD1   . LEU A 1 92  ? -15.799 -24.400 -19.761 1.00 64.50 92  A 1 
ATOM 707  C CD2   . LEU A 1 92  ? -16.726 -22.423 -20.914 1.00 66.26 92  A 1 
ATOM 708  N N     . LEU A 1 93  ? -19.856 -20.452 -18.095 1.00 77.53 93  A 1 
ATOM 709  C CA    . LEU A 1 93  ? -21.246 -20.180 -17.736 1.00 74.27 93  A 1 
ATOM 710  C C     . LEU A 1 93  ? -22.138 -21.384 -18.040 1.00 72.24 93  A 1 
ATOM 711  O O     . LEU A 1 93  ? -22.997 -21.725 -17.235 1.00 68.06 93  A 1 
ATOM 712  C CB    . LEU A 1 93  ? -21.731 -18.932 -18.485 1.00 71.56 93  A 1 
ATOM 713  C CG    . LEU A 1 93  ? -20.957 -17.645 -18.146 1.00 69.36 93  A 1 
ATOM 714  C CD1   . LEU A 1 93  ? -21.470 -16.483 -18.983 1.00 65.04 93  A 1 
ATOM 715  C CD2   . LEU A 1 93  ? -21.099 -17.247 -16.678 1.00 67.00 93  A 1 
ATOM 716  N N     . SER A 1 94  ? -21.892 -22.079 -19.151 1.00 76.21 94  A 1 
ATOM 717  C CA    . SER A 1 94  ? -22.693 -23.237 -19.564 1.00 74.12 94  A 1 
ATOM 718  C C     . SER A 1 94  ? -22.686 -24.383 -18.559 1.00 72.45 94  A 1 
ATOM 719  O O     . SER A 1 94  ? -23.683 -25.094 -18.438 1.00 66.92 94  A 1 
ATOM 720  C CB    . SER A 1 94  ? -22.190 -23.749 -20.911 1.00 69.04 94  A 1 
ATOM 721  O OG    . SER A 1 94  ? -20.828 -24.137 -20.837 1.00 61.19 94  A 1 
ATOM 722  N N     . GLU A 1 95  ? -21.596 -24.581 -17.842 1.00 69.99 95  A 1 
ATOM 723  C CA    . GLU A 1 95  ? -21.508 -25.593 -16.783 1.00 67.74 95  A 1 
ATOM 724  C C     . GLU A 1 95  ? -22.298 -25.167 -15.553 1.00 63.91 95  A 1 
ATOM 725  O O     . GLU A 1 95  ? -23.057 -25.963 -14.995 1.00 60.61 95  A 1 
ATOM 726  C CB    . GLU A 1 95  ? -20.040 -25.850 -16.421 1.00 64.45 95  A 1 
ATOM 727  C CG    . GLU A 1 95  ? -19.290 -26.538 -17.570 1.00 59.05 95  A 1 
ATOM 728  C CD    . GLU A 1 95  ? -17.816 -26.833 -17.262 1.00 55.02 95  A 1 
ATOM 729  O OE1   . GLU A 1 95  ? -17.217 -27.579 -18.068 1.00 48.41 95  A 1 
ATOM 730  O OE2   . GLU A 1 95  ? -17.295 -26.301 -16.262 1.00 49.40 95  A 1 
ATOM 731  N N     . ALA A 1 96  ? -22.200 -23.892 -15.182 1.00 61.80 96  A 1 
ATOM 732  C CA    . ALA A 1 96  ? -22.937 -23.353 -14.059 1.00 59.55 96  A 1 
ATOM 733  C C     . ALA A 1 96  ? -24.457 -23.349 -14.307 1.00 58.23 96  A 1 
ATOM 734  O O     . ALA A 1 96  ? -25.221 -23.755 -13.430 1.00 59.47 96  A 1 
ATOM 735  C CB    . ALA A 1 96  ? -22.388 -21.961 -13.763 1.00 57.14 96  A 1 
ATOM 736  N N     . TYR A 1 97  ? -24.906 -22.978 -15.528 1.00 61.54 97  A 1 
ATOM 737  C CA    . TYR A 1 97  ? -26.320 -23.007 -15.918 1.00 58.55 97  A 1 
ATOM 738  C C     . TYR A 1 97  ? -26.920 -24.421 -15.888 1.00 55.10 97  A 1 
ATOM 739  O O     . TYR A 1 97  ? -28.071 -24.586 -15.480 1.00 54.29 97  A 1 
ATOM 740  C CB    . TYR A 1 97  ? -26.496 -22.376 -17.314 1.00 55.84 97  A 1 
ATOM 741  C CG    . TYR A 1 97  ? -26.512 -20.862 -17.332 1.00 52.35 97  A 1 
ATOM 742  C CD1   . TYR A 1 97  ? -27.529 -20.154 -16.647 1.00 48.40 97  A 1 
ATOM 743  C CD2   . TYR A 1 97  ? -25.542 -20.132 -18.035 1.00 46.89 97  A 1 
ATOM 744  C CE1   . TYR A 1 97  ? -27.534 -18.746 -16.625 1.00 42.05 97  A 1 
ATOM 745  C CE2   . TYR A 1 97  ? -25.537 -18.726 -18.020 1.00 43.79 97  A 1 
ATOM 746  C CZ    . TYR A 1 97  ? -26.536 -18.035 -17.310 1.00 42.92 97  A 1 
ATOM 747  O OH    . TYR A 1 97  ? -26.524 -16.663 -17.265 1.00 39.30 97  A 1 
ATOM 748  N N     . LYS A 1 98  ? -26.144 -25.454 -16.243 1.00 62.12 98  A 1 
ATOM 749  C CA    . LYS A 1 98  ? -26.632 -26.844 -16.226 1.00 60.78 98  A 1 
ATOM 750  C C     . LYS A 1 98  ? -26.943 -27.363 -14.824 1.00 58.26 98  A 1 
ATOM 751  O O     . LYS A 1 98  ? -27.832 -28.202 -14.671 1.00 55.31 98  A 1 
ATOM 752  C CB    . LYS A 1 98  ? -25.603 -27.764 -16.890 1.00 57.97 98  A 1 
ATOM 753  C CG    . LYS A 1 98  ? -25.637 -27.665 -18.423 1.00 54.44 98  A 1 
ATOM 754  C CD    . LYS A 1 98  ? -24.494 -28.488 -19.012 1.00 51.52 98  A 1 
ATOM 755  C CE    . LYS A 1 98  ? -24.465 -28.335 -20.526 1.00 45.69 98  A 1 
ATOM 756  N NZ    . LYS A 1 98  ? -23.371 -29.128 -21.123 1.00 40.96 98  A 1 
ATOM 757  N N     . HIS A 1 99  ? -26.208 -26.888 -13.825 1.00 57.28 99  A 1 
ATOM 758  C CA    . HIS A 1 99  ? -26.331 -27.403 -12.459 1.00 56.97 99  A 1 
ATOM 759  C C     . HIS A 1 99  ? -27.364 -26.669 -11.588 1.00 52.31 99  A 1 
ATOM 760  O O     . HIS A 1 99  ? -27.721 -27.184 -10.528 1.00 48.87 99  A 1 
ATOM 761  C CB    . HIS A 1 99  ? -24.948 -27.445 -11.809 1.00 53.95 99  A 1 
ATOM 762  C CG    . HIS A 1 99  ? -24.080 -28.526 -12.380 1.00 51.44 99  A 1 
ATOM 763  N ND1   . HIS A 1 99  ? -24.359 -29.879 -12.374 1.00 46.82 99  A 1 
ATOM 764  C CD2   . HIS A 1 99  ? -22.878 -28.392 -13.024 1.00 46.28 99  A 1 
ATOM 765  C CE1   . HIS A 1 99  ? -23.371 -30.526 -12.997 1.00 43.83 99  A 1 
ATOM 766  N NE2   . HIS A 1 99  ? -22.436 -29.655 -13.407 1.00 44.42 99  A 1 
ATOM 767  N N     . ALA A 1 100 ? -27.839 -25.495 -12.014 1.00 49.34 100 A 1 
ATOM 768  C CA    . ALA A 1 100 ? -28.783 -24.720 -11.213 1.00 48.28 100 A 1 
ATOM 769  C C     . ALA A 1 100 ? -30.043 -24.371 -12.015 1.00 46.21 100 A 1 
ATOM 770  O O     . ALA A 1 100 ? -30.000 -23.471 -12.844 1.00 45.38 100 A 1 
ATOM 771  C CB    . ALA A 1 100 ? -28.070 -23.495 -10.663 1.00 45.17 100 A 1 
ATOM 772  N N     . PRO A 1 101 ? -31.168 -25.043 -11.742 1.00 42.20 101 A 1 
ATOM 773  C CA    . PRO A 1 101 ? -32.407 -24.808 -12.483 1.00 43.67 101 A 1 
ATOM 774  C C     . PRO A 1 101 ? -33.097 -23.485 -12.132 1.00 44.08 101 A 1 
ATOM 775  O O     . PRO A 1 101 ? -33.848 -22.956 -12.939 1.00 43.88 101 A 1 
ATOM 776  C CB    . PRO A 1 101 ? -33.286 -26.012 -12.153 1.00 41.34 101 A 1 
ATOM 777  C CG    . PRO A 1 101 ? -32.817 -26.420 -10.758 1.00 42.05 101 A 1 
ATOM 778  C CD    . PRO A 1 101 ? -31.325 -26.110 -10.782 1.00 47.37 101 A 1 
ATOM 779  N N     . VAL A 1 102 ? -32.898 -22.991 -10.926 1.00 39.48 102 A 1 
ATOM 780  C CA    . VAL A 1 102 ? -33.564 -21.775 -10.466 1.00 41.31 102 A 1 
ATOM 781  C C     . VAL A 1 102 ? -32.754 -20.561 -10.901 1.00 41.25 102 A 1 
ATOM 782  O O     . VAL A 1 102 ? -31.610 -20.386 -10.465 1.00 40.37 102 A 1 
ATOM 783  C CB    . VAL A 1 102 ? -33.802 -21.774 -8.942  1.00 38.43 102 A 1 
ATOM 784  C CG1   . VAL A 1 102 ? -34.615 -20.546 -8.521  1.00 35.54 102 A 1 
ATOM 785  C CG2   . VAL A 1 102 ? -34.566 -23.021 -8.497  1.00 37.81 102 A 1 
ATOM 786  N N     . MET A 1 103 ? -33.366 -19.736 -11.741 1.00 37.38 103 A 1 
ATOM 787  C CA    . MET A 1 103 ? -32.831 -18.435 -12.129 1.00 40.02 103 A 1 
ATOM 788  C C     . MET A 1 103 ? -33.159 -17.424 -11.036 1.00 40.44 103 A 1 
ATOM 789  O O     . MET A 1 103 ? -34.328 -17.221 -10.705 1.00 40.35 103 A 1 
ATOM 790  C CB    . MET A 1 103 ? -33.412 -18.016 -13.491 1.00 38.56 103 A 1 
ATOM 791  C CG    . MET A 1 103 ? -32.938 -18.921 -14.638 1.00 36.72 103 A 1 
ATOM 792  S SD    . MET A 1 103 ? -31.309 -18.504 -15.318 1.00 35.09 103 A 1 
ATOM 793  C CE    . MET A 1 103 ? -31.834 -17.415 -16.654 1.00 32.27 103 A 1 
ATOM 794  N N     . LEU A 1 104 ? -32.152 -16.830 -10.474 1.00 38.29 104 A 1 
ATOM 795  C CA    . LEU A 1 104 ? -32.276 -15.688 -9.577  1.00 39.83 104 A 1 
ATOM 796  C C     . LEU A 1 104 ? -31.957 -14.430 -10.374 1.00 39.23 104 A 1 
ATOM 797  O O     . LEU A 1 104 ? -30.881 -14.322 -10.957 1.00 38.31 104 A 1 
ATOM 798  C CB    . LEU A 1 104 ? -31.344 -15.850 -8.368  1.00 38.06 104 A 1 
ATOM 799  C CG    . LEU A 1 104 ? -31.833 -16.886 -7.350  1.00 35.83 104 A 1 
ATOM 800  C CD1   . LEU A 1 104 ? -30.740 -17.204 -6.346  1.00 34.40 104 A 1 
ATOM 801  C CD2   . LEU A 1 104 ? -33.045 -16.390 -6.562  1.00 37.12 104 A 1 
ATOM 802  N N     . ASP A 1 105 ? -32.900 -13.499 -10.397 1.00 40.77 105 A 1 
ATOM 803  C CA    . ASP A 1 105 ? -32.679 -12.207 -11.029 1.00 43.13 105 A 1 
ATOM 804  C C     . ASP A 1 105 ? -31.980 -11.279 -10.029 1.00 41.59 105 A 1 
ATOM 805  O O     . ASP A 1 105 ? -32.513 -10.968 -8.959  1.00 40.89 105 A 1 
ATOM 806  C CB    . ASP A 1 105 ? -33.997 -11.658 -11.570 1.00 41.41 105 A 1 
ATOM 807  C CG    . ASP A 1 105 ? -33.795 -10.508 -12.562 1.00 39.35 105 A 1 
ATOM 808  O OD1   . ASP A 1 105 ? -32.620 -10.230 -12.909 1.00 38.28 105 A 1 
ATOM 809  O OD2   . ASP A 1 105 ? -34.821 -9.900  -12.936 1.00 37.31 105 A 1 
ATOM 810  N N     . CYS A 1 106 ? -30.774 -10.895 -10.360 1.00 44.11 106 A 1 
ATOM 811  C CA    . CYS A 1 106 ? -30.024 -9.930  -9.581  1.00 46.27 106 A 1 
ATOM 812  C C     . CYS A 1 106 ? -30.268 -8.542  -10.175 1.00 45.50 106 A 1 
ATOM 813  O O     . CYS A 1 106 ? -29.718 -8.194  -11.218 1.00 45.03 106 A 1 
ATOM 814  C CB    . CYS A 1 106 ? -28.548 -10.304 -9.547  1.00 44.11 106 A 1 
ATOM 815  S SG    . CYS A 1 106 ? -27.659 -9.127  -8.480  1.00 39.24 106 A 1 
ATOM 816  N N     . HIS A 1 107 ? -31.063 -7.720  -9.493  1.00 35.97 107 A 1 
ATOM 817  C CA    . HIS A 1 107 ? -31.374 -6.365  -9.943  1.00 37.83 107 A 1 
ATOM 818  C C     . HIS A 1 107 ? -30.150 -5.482  -10.169 1.00 36.02 107 A 1 
ATOM 819  O O     . HIS A 1 107 ? -30.184 -4.591  -11.020 1.00 34.65 107 A 1 
ATOM 820  C CB    . HIS A 1 107 ? -32.311 -5.691  -8.933  1.00 35.83 107 A 1 
ATOM 821  C CG    . HIS A 1 107 ? -33.741 -5.752  -9.346  1.00 34.56 107 A 1 
ATOM 822  N ND1   . HIS A 1 107 ? -34.280 -5.145  -10.461 1.00 32.66 107 A 1 
ATOM 823  C CD2   . HIS A 1 107 ? -34.784 -6.369  -8.705  1.00 31.55 107 A 1 
ATOM 824  C CE1   . HIS A 1 107 ? -35.601 -5.404  -10.475 1.00 30.30 107 A 1 
ATOM 825  N NE2   . HIS A 1 107 ? -35.951 -6.135  -9.431  1.00 29.97 107 A 1 
ATOM 826  N N     . ALA A 1 108 ? -29.080 -5.693  -9.412  1.00 35.24 108 A 1 
ATOM 827  C CA    . ALA A 1 108 ? -27.858 -4.912  -9.558  1.00 36.47 108 A 1 
ATOM 828  C C     . ALA A 1 108 ? -27.084 -5.277  -10.830 1.00 36.60 108 A 1 
ATOM 829  O O     . ALA A 1 108 ? -26.495 -4.402  -11.457 1.00 35.83 108 A 1 
ATOM 830  C CB    . ALA A 1 108 ? -27.006 -5.113  -8.317  1.00 34.34 108 A 1 
ATOM 831  N N     . ASP A 1 109 ? -27.120 -6.546  -11.210 1.00 36.38 109 A 1 
ATOM 832  C CA    . ASP A 1 109 ? -26.432 -7.045  -12.398 1.00 37.03 109 A 1 
ATOM 833  C C     . ASP A 1 109 ? -27.321 -7.097  -13.644 1.00 35.64 109 A 1 
ATOM 834  O O     . ASP A 1 109 ? -26.819 -7.429  -14.711 1.00 34.68 109 A 1 
ATOM 835  C CB    . ASP A 1 109 ? -25.798 -8.398  -12.077 1.00 35.87 109 A 1 
ATOM 836  C CG    . ASP A 1 109 ? -24.460 -8.259  -11.347 1.00 33.60 109 A 1 
ATOM 837  O OD1   . ASP A 1 109 ? -23.656 -7.426  -11.806 1.00 35.62 109 A 1 
ATOM 838  O OD2   . ASP A 1 109 ? -24.216 -9.043  -10.405 1.00 36.26 109 A 1 
ATOM 839  N N     . ALA A 1 110 ? -28.619 -6.788  -13.522 1.00 39.77 110 A 1 
ATOM 840  C CA    . ALA A 1 110 ? -29.613 -6.903  -14.589 1.00 40.89 110 A 1 
ATOM 841  C C     . ALA A 1 110 ? -29.532 -8.252  -15.336 1.00 39.93 110 A 1 
ATOM 842  O O     . ALA A 1 110 ? -29.630 -8.310  -16.556 1.00 38.44 110 A 1 
ATOM 843  C CB    . ALA A 1 110 ? -29.554 -5.676  -15.496 1.00 38.92 110 A 1 
ATOM 844  N N     . ALA A 1 111 ? -29.267 -9.313  -14.594 1.00 32.40 111 A 1 
ATOM 845  C CA    . ALA A 1 111 ? -29.071 -10.642 -15.153 1.00 33.64 111 A 1 
ATOM 846  C C     . ALA A 1 111 ? -29.758 -11.687 -14.286 1.00 32.90 111 A 1 
ATOM 847  O O     . ALA A 1 111 ? -29.492 -11.790 -13.091 1.00 33.13 111 A 1 
ATOM 848  C CB    . ALA A 1 111 ? -27.577 -10.918 -15.295 1.00 32.77 111 A 1 
ATOM 849  N N     . ALA A 1 112 ? -30.589 -12.508 -14.934 1.00 39.25 112 A 1 
ATOM 850  C CA    . ALA A 1 112 ? -31.081 -13.732 -14.348 1.00 40.83 112 A 1 
ATOM 851  C C     . ALA A 1 112 ? -29.943 -14.760 -14.359 1.00 40.78 112 A 1 
ATOM 852  O O     . ALA A 1 112 ? -29.525 -15.258 -15.400 1.00 41.17 112 A 1 
ATOM 853  C CB    . ALA A 1 112 ? -32.335 -14.178 -15.114 1.00 40.25 112 A 1 
ATOM 854  N N     . LEU A 1 113 ? -29.411 -15.047 -13.182 1.00 39.11 113 A 1 
ATOM 855  C CA    . LEU A 1 113 ? -28.339 -16.023 -12.996 1.00 40.87 113 A 1 
ATOM 856  C C     . LEU A 1 113 ? -28.901 -17.273 -12.317 1.00 39.79 113 A 1 
ATOM 857  O O     . LEU A 1 113 ? -29.752 -17.208 -11.433 1.00 39.80 113 A 1 
ATOM 858  C CB    . LEU A 1 113 ? -27.206 -15.390 -12.185 1.00 39.12 113 A 1 
ATOM 859  C CG    . LEU A 1 113 ? -26.442 -14.266 -12.908 1.00 37.93 113 A 1 
ATOM 860  C CD1   . LEU A 1 113 ? -25.450 -13.616 -11.945 1.00 39.51 113 A 1 
ATOM 861  C CD2   . LEU A 1 113 ? -25.676 -14.775 -14.120 1.00 42.44 113 A 1 
ATOM 862  N N     . CYS A 1 114 ? -28.392 -18.445 -12.708 1.00 44.86 114 A 1 
ATOM 863  C CA    . CYS A 1 114 ? -28.693 -19.667 -11.979 1.00 46.56 114 A 1 
ATOM 864  C C     . CYS A 1 114 ? -28.260 -19.544 -10.515 1.00 45.30 114 A 1 
ATOM 865  O O     . CYS A 1 114 ? -27.137 -19.125 -10.252 1.00 47.14 114 A 1 
ATOM 866  C CB    . CYS A 1 114 ? -27.985 -20.845 -12.636 1.00 46.24 114 A 1 
ATOM 867  S SG    . CYS A 1 114 ? -28.822 -21.309 -14.179 1.00 43.30 114 A 1 
ATOM 868  N N     . ALA A 1 115 ? -29.083 -19.992 -9.578  1.00 45.60 115 A 1 
ATOM 869  C CA    . ALA A 1 115 ? -28.825 -19.854 -8.142  1.00 47.57 115 A 1 
ATOM 870  C C     . ALA A 1 115 ? -27.448 -20.373 -7.693  1.00 46.13 115 A 1 
ATOM 871  O O     . ALA A 1 115 ? -26.784 -19.747 -6.865  1.00 46.67 115 A 1 
ATOM 872  C CB    . ALA A 1 115 ? -29.935 -20.577 -7.378  1.00 46.87 115 A 1 
ATOM 873  N N     . ALA A 1 116 ? -26.981 -21.498 -8.248  1.00 51.55 116 A 1 
ATOM 874  C CA    . ALA A 1 116 ? -25.669 -22.042 -7.903  1.00 52.70 116 A 1 
ATOM 875  C C     . ALA A 1 116 ? -24.518 -21.228 -8.500  1.00 51.80 116 A 1 
ATOM 876  O O     . ALA A 1 116 ? -23.482 -21.057 -7.860  1.00 52.38 116 A 1 
ATOM 877  C CB    . ALA A 1 116 ? -25.584 -23.497 -8.357  1.00 51.96 116 A 1 
ATOM 878  N N     . TYR A 1 117 ? -24.711 -20.706 -9.717  1.00 42.87 117 A 1 
ATOM 879  C CA    . TYR A 1 117 ? -23.738 -19.823 -10.346 1.00 44.88 117 A 1 
ATOM 880  C C     . TYR A 1 117 ? -23.697 -18.473 -9.629  1.00 43.85 117 A 1 
ATOM 881  O O     . TYR A 1 117 ? -22.632 -17.956 -9.313  1.00 43.48 117 A 1 
ATOM 882  C CB    . TYR A 1 117 ? -24.114 -19.629 -11.814 1.00 43.83 117 A 1 
ATOM 883  C CG    . TYR A 1 117 ? -23.136 -18.735 -12.529 1.00 42.55 117 A 1 
ATOM 884  C CD1   . TYR A 1 117 ? -23.475 -17.409 -12.832 1.00 41.65 117 A 1 
ATOM 885  C CD2   . TYR A 1 117 ? -21.852 -19.216 -12.816 1.00 41.96 117 A 1 
ATOM 886  C CE1   . TYR A 1 117 ? -22.523 -16.569 -13.428 1.00 38.58 117 A 1 
ATOM 887  C CE2   . TYR A 1 117 ? -20.898 -18.391 -13.404 1.00 37.82 117 A 1 
ATOM 888  C CZ    . TYR A 1 117 ? -21.229 -17.061 -13.708 1.00 36.42 117 A 1 
ATOM 889  O OH    . TYR A 1 117 ? -20.284 -16.253 -14.254 1.00 34.31 117 A 1 
ATOM 890  N N     . GLU A 1 118 ? -24.867 -17.970 -9.307  1.00 49.89 118 A 1 
ATOM 891  C CA    . GLU A 1 118 ? -25.042 -16.760 -8.544  1.00 49.83 118 A 1 
ATOM 892  C C     . GLU A 1 118 ? -24.384 -16.896 -7.169  1.00 48.31 118 A 1 
ATOM 893  O O     . GLU A 1 118 ? -23.657 -16.007 -6.759  1.00 47.16 118 A 1 
ATOM 894  C CB    . GLU A 1 118 ? -26.545 -16.487 -8.427  1.00 46.77 118 A 1 
ATOM 895  C CG    . GLU A 1 118 ? -26.852 -14.996 -8.368  1.00 42.86 118 A 1 
ATOM 896  C CD    . GLU A 1 118 ? -27.812 -14.618 -7.266  1.00 41.29 118 A 1 
ATOM 897  O OE1   . GLU A 1 118 ? -27.812 -13.421 -6.904  1.00 37.82 118 A 1 
ATOM 898  O OE2   . GLU A 1 118 ? -28.402 -15.505 -6.630  1.00 38.07 118 A 1 
ATOM 899  N N     . ALA A 1 119 ? -24.530 -18.035 -6.512  1.00 50.37 119 A 1 
ATOM 900  C CA    . ALA A 1 119 ? -23.791 -18.331 -5.292  1.00 50.74 119 A 1 
ATOM 901  C C     . ALA A 1 119 ? -22.277 -18.255 -5.534  1.00 49.17 119 A 1 
ATOM 902  O O     . ALA A 1 119 ? -21.598 -17.545 -4.812  1.00 49.72 119 A 1 
ATOM 903  C CB    . ALA A 1 119 ? -24.231 -19.671 -4.716  1.00 49.72 119 A 1 
ATOM 904  N N     . GLN A 1 120 ? -21.730 -18.887 -6.573  1.00 46.21 120 A 1 
ATOM 905  C CA    . GLN A 1 120 ? -20.293 -18.824 -6.851  1.00 47.33 120 A 1 
ATOM 906  C C     . GLN A 1 120 ? -19.788 -17.408 -7.164  1.00 45.35 120 A 1 
ATOM 907  O O     . GLN A 1 120 ? -18.745 -17.003 -6.640  1.00 45.87 120 A 1 
ATOM 908  C CB    . GLN A 1 120 ? -19.922 -19.761 -8.003  1.00 46.91 120 A 1 
ATOM 909  C CG    . GLN A 1 120 ? -19.903 -21.231 -7.571  1.00 44.78 120 A 1 
ATOM 910  C CD    . GLN A 1 120 ? -19.368 -22.155 -8.677  1.00 41.57 120 A 1 
ATOM 911  O OE1   . GLN A 1 120 ? -19.079 -21.750 -9.789  1.00 40.42 120 A 1 
ATOM 912  N NE2   . GLN A 1 120 ? -19.177 -23.411 -8.382  1.00 39.24 120 A 1 
ATOM 913  N N     . VAL A 1 121 ? -20.520 -16.651 -7.984  1.00 43.33 121 A 1 
ATOM 914  C CA    . VAL A 1 121 ? -20.150 -15.281 -8.368  1.00 42.82 121 A 1 
ATOM 915  C C     . VAL A 1 121 ? -20.284 -14.338 -7.178  1.00 40.60 121 A 1 
ATOM 916  O O     . VAL A 1 121 ? -19.373 -13.557 -6.900  1.00 40.41 121 A 1 
ATOM 917  C CB    . VAL A 1 121 ? -20.985 -14.805 -9.570  1.00 41.57 121 A 1 
ATOM 918  C CG1   . VAL A 1 121 ? -20.731 -13.338 -9.917  1.00 41.46 121 A 1 
ATOM 919  C CG2   . VAL A 1 121 ? -20.640 -15.631 -10.808 1.00 48.27 121 A 1 
ATOM 920  N N     . HIS A 1 122 ? -21.384 -14.436 -6.431  1.00 46.00 122 A 1 
ATOM 921  C CA    . HIS A 1 122 ? -21.670 -13.575 -5.290  1.00 46.47 122 A 1 
ATOM 922  C C     . HIS A 1 122 ? -20.854 -13.945 -4.048  1.00 43.53 122 A 1 
ATOM 923  O O     . HIS A 1 122 ? -20.456 -13.059 -3.304  1.00 42.44 122 A 1 
ATOM 924  C CB    . HIS A 1 122 ? -23.172 -13.535 -5.004  1.00 45.09 122 A 1 
ATOM 925  C CG    . HIS A 1 122 ? -23.986 -12.787 -6.024  1.00 44.08 122 A 1 
ATOM 926  N ND1   . HIS A 1 122 ? -24.187 -13.109 -7.343  1.00 43.09 122 A 1 
ATOM 927  C CD2   . HIS A 1 122 ? -24.689 -11.641 -5.807  1.00 42.31 122 A 1 
ATOM 928  C CE1   . HIS A 1 122 ? -24.985 -12.178 -7.902  1.00 41.81 122 A 1 
ATOM 929  N NE2   . HIS A 1 122 ? -25.319 -11.280 -6.994  1.00 40.67 122 A 1 
ATOM 930  N N     . TYR A 1 123 ? -20.515 -15.216 -3.832  1.00 43.39 123 A 1 
ATOM 931  C CA    . TYR A 1 123 ? -19.551 -15.584 -2.783  1.00 42.83 123 A 1 
ATOM 932  C C     . TYR A 1 123 ? -18.136 -15.110 -3.102  1.00 41.01 123 A 1 
ATOM 933  O O     . TYR A 1 123 ? -17.386 -14.778 -2.182  1.00 39.87 123 A 1 
ATOM 934  C CB    . TYR A 1 123 ? -19.548 -17.099 -2.553  1.00 41.10 123 A 1 
ATOM 935  C CG    . TYR A 1 123 ? -20.362 -17.533 -1.354  1.00 40.50 123 A 1 
ATOM 936  C CD1   . TYR A 1 123 ? -19.744 -17.654 -0.095  1.00 37.49 123 A 1 
ATOM 937  C CD2   . TYR A 1 123 ? -21.730 -17.815 -1.477  1.00 37.35 123 A 1 
ATOM 938  C CE1   . TYR A 1 123 ? -20.490 -18.055 1.023   1.00 31.82 123 A 1 
ATOM 939  C CE2   . TYR A 1 123 ? -22.490 -18.215 -0.374  1.00 31.52 123 A 1 
ATOM 940  C CZ    . TYR A 1 123 ? -21.862 -18.341 0.881   1.00 31.33 123 A 1 
ATOM 941  O OH    . TYR A 1 123 ? -22.598 -18.741 1.975   1.00 29.57 123 A 1 
ATOM 942  N N     . ALA A 1 124 ? -17.753 -15.066 -4.382  1.00 39.94 124 A 1 
ATOM 943  C CA    . ALA A 1 124 ? -16.416 -14.627 -4.768  1.00 39.46 124 A 1 
ATOM 944  C C     . ALA A 1 124 ? -16.185 -13.137 -4.509  1.00 38.49 124 A 1 
ATOM 945  O O     . ALA A 1 124 ? -15.069 -12.737 -4.168  1.00 37.62 124 A 1 
ATOM 946  C CB    . ALA A 1 124 ? -16.188 -14.981 -6.237  1.00 37.15 124 A 1 
ATOM 947  N N     . ASN A 1 125 ? -17.228 -12.322 -4.632  1.00 34.18 125 A 1 
ATOM 948  C CA    . ASN A 1 125 ? -17.126 -10.884 -4.434  1.00 33.45 125 A 1 
ATOM 949  C C     . ASN A 1 125 ? -18.064 -10.440 -3.298  1.00 32.68 125 A 1 
ATOM 950  O O     . ASN A 1 125 ? -19.280 -10.433 -3.445  1.00 30.97 125 A 1 
ATOM 951  C CB    . ASN A 1 125 ? -17.390 -10.201 -5.786  1.00 32.85 125 A 1 
ATOM 952  C CG    . ASN A 1 125 ? -16.683 -8.854  -5.905  1.00 30.34 125 A 1 
ATOM 953  O OD1   . ASN A 1 125 ? -16.170 -8.297  -4.957  1.00 31.35 125 A 1 
ATOM 954  N ND2   . ASN A 1 125 ? -16.646 -8.311  -7.100  1.00 32.89 125 A 1 
ATOM 955  N N     . LEU A 1 126 ? -17.496 -10.046 -2.178  1.00 38.17 126 A 1 
ATOM 956  C CA    . LEU A 1 126 ? -18.272 -9.691  -0.979  1.00 39.53 126 A 1 
ATOM 957  C C     . LEU A 1 126 ? -19.293 -8.567  -1.236  1.00 38.53 126 A 1 
ATOM 958  O O     . LEU A 1 126 ? -20.309 -8.479  -0.539  1.00 36.55 126 A 1 
ATOM 959  C CB    . LEU A 1 126 ? -17.299 -9.290  0.153   1.00 37.03 126 A 1 
ATOM 960  C CG    . LEU A 1 126 ? -17.731 -9.825  1.527   1.00 33.86 126 A 1 
ATOM 961  C CD1   . LEU A 1 126 ? -17.097 -11.198 1.792   1.00 30.68 126 A 1 
ATOM 962  C CD2   . LEU A 1 126 ? -17.296 -8.893  2.660   1.00 32.95 126 A 1 
ATOM 963  N N     . LEU A 1 127 ? -19.042 -7.709  -2.227  1.00 37.16 127 A 1 
ATOM 964  C CA    . LEU A 1 127 ? -19.971 -6.674  -2.688  1.00 38.53 127 A 1 
ATOM 965  C C     . LEU A 1 127 ? -21.242 -7.263  -3.286  1.00 38.30 127 A 1 
ATOM 966  O O     . LEU A 1 127 ? -22.326 -6.743  -3.039  1.00 36.42 127 A 1 
ATOM 967  C CB    . LEU A 1 127 ? -19.279 -5.816  -3.764  1.00 36.29 127 A 1 
ATOM 968  C CG    . LEU A 1 127 ? -18.443 -4.669  -3.192  1.00 32.76 127 A 1 
ATOM 969  C CD1   . LEU A 1 127 ? -17.430 -4.174  -4.219  1.00 31.68 127 A 1 
ATOM 970  C CD2   . LEU A 1 127 ? -19.350 -3.510  -2.764  1.00 36.02 127 A 1 
ATOM 971  N N     . THR A 1 128 ? -21.133 -8.326  -4.083  1.00 42.27 128 A 1 
ATOM 972  C CA    . THR A 1 128 ? -22.290 -8.917  -4.750  1.00 42.15 128 A 1 
ATOM 973  C C     . THR A 1 128 ? -23.179 -9.698  -3.776  1.00 40.42 128 A 1 
ATOM 974  O O     . THR A 1 128 ? -24.374 -9.799  -4.017  1.00 39.33 128 A 1 
ATOM 975  C CB    . THR A 1 128 ? -21.881 -9.776  -5.949  1.00 39.94 128 A 1 
ATOM 976  O OG1   . THR A 1 128 ? -20.876 -10.691 -5.612  1.00 40.85 128 A 1 
ATOM 977  C CG2   . THR A 1 128 ? -21.316 -8.945  -7.107  1.00 43.19 128 A 1 
ATOM 978  N N     . VAL A 1 129 ? -22.673 -10.118 -2.633  1.00 41.63 129 A 1 
ATOM 979  C CA    . VAL A 1 129 ? -23.495 -10.700 -1.547  1.00 42.53 129 A 1 
ATOM 980  C C     . VAL A 1 129 ? -24.561 -9.713  -1.043  1.00 40.17 129 A 1 
ATOM 981  O O     . VAL A 1 129 ? -25.648 -10.128 -0.629  1.00 38.51 129 A 1 
ATOM 982  C CB    . VAL A 1 129 ? -22.629 -11.184 -0.368  1.00 40.08 129 A 1 
ATOM 983  C CG1   . VAL A 1 129 ? -23.452 -11.836 0.742   1.00 37.96 129 A 1 
ATOM 984  C CG2   . VAL A 1 129 ? -21.598 -12.219 -0.823  1.00 40.26 129 A 1 
ATOM 985  N N     . MET A 1 130 ? -24.290 -8.404  -1.121  1.00 46.00 130 A 1 
ATOM 986  C CA    . MET A 1 130 ? -25.232 -7.355  -0.725  1.00 46.87 130 A 1 
ATOM 987  C C     . MET A 1 130 ? -26.280 -7.033  -1.797  1.00 46.34 130 A 1 
ATOM 988  O O     . MET A 1 130 ? -27.161 -6.197  -1.561  1.00 44.48 130 A 1 
ATOM 989  C CB    . MET A 1 130 ? -24.444 -6.086  -0.334  1.00 43.72 130 A 1 
ATOM 990  C CG    . MET A 1 130 ? -23.563 -6.277  0.903   1.00 39.94 130 A 1 
ATOM 991  S SD    . MET A 1 130 ? -24.497 -6.538  2.437   1.00 37.13 130 A 1 
ATOM 992  C CE    . MET A 1 130 ? -23.164 -6.419  3.636   1.00 32.82 130 A 1 
ATOM 993  N N     . HIS A 1 131 ? -26.229 -7.654  -2.970  1.00 41.26 131 A 1 
ATOM 994  C CA    . HIS A 1 131 ? -27.227 -7.442  -4.006  1.00 42.46 131 A 1 
ATOM 995  C C     . HIS A 1 131 ? -28.567 -8.039  -3.575  1.00 38.71 131 A 1 
ATOM 996  O O     . HIS A 1 131 ? -28.655 -9.189  -3.145  1.00 38.93 131 A 1 
ATOM 997  C CB    . HIS A 1 131 ? -26.759 -7.995  -5.357  1.00 42.12 131 A 1 
ATOM 998  C CG    . HIS A 1 131 ? -25.588 -7.263  -5.977  1.00 41.00 131 A 1 
ATOM 999  N ND1   . HIS A 1 131 ? -24.997 -7.600  -7.179  1.00 41.33 131 A 1 
ATOM 1000 C CD2   . HIS A 1 131 ? -24.938 -6.162  -5.521  1.00 41.17 131 A 1 
ATOM 1001 C CE1   . HIS A 1 131 ? -24.018 -6.723  -7.434  1.00 41.57 131 A 1 
ATOM 1002 N NE2   . HIS A 1 131 ? -23.949 -5.828  -6.449  1.00 40.10 131 A 1 
ATOM 1003 N N     . GLN A 1 132 ? -29.644 -7.250  -3.715  1.00 38.38 132 A 1 
ATOM 1004 C CA    . GLN A 1 132 ? -30.992 -7.758  -3.522  1.00 40.96 132 A 1 
ATOM 1005 C C     . GLN A 1 132 ? -31.334 -8.737  -4.639  1.00 38.63 132 A 1 
ATOM 1006 O O     . GLN A 1 132 ? -31.318 -8.375  -5.822  1.00 38.71 132 A 1 
ATOM 1007 C CB    . GLN A 1 132 ? -32.024 -6.630  -3.458  1.00 41.00 132 A 1 
ATOM 1008 C CG    . GLN A 1 132 ? -32.091 -6.013  -2.055  1.00 39.79 132 A 1 
ATOM 1009 C CD    . GLN A 1 132 ? -33.169 -4.932  -1.928  1.00 36.71 132 A 1 
ATOM 1010 O OE1   . GLN A 1 132 ? -33.715 -4.420  -2.895  1.00 34.83 132 A 1 
ATOM 1011 N NE2   . GLN A 1 132 ? -33.510 -4.531  -0.723  1.00 32.21 132 A 1 
ATOM 1012 N N     . ARG A 1 133 ? -31.665 -9.965  -4.253  1.00 36.30 133 A 1 
ATOM 1013 C CA    . ARG A 1 133 ? -32.064 -11.051 -5.147  1.00 37.24 133 A 1 
ATOM 1014 C C     . ARG A 1 133 ? -33.563 -11.266 -5.004  1.00 34.20 133 A 1 
ATOM 1015 O O     . ARG A 1 133 ? -34.056 -11.486 -3.906  1.00 36.00 133 A 1 
ATOM 1016 C CB    . ARG A 1 133 ? -31.289 -12.320 -4.815  1.00 37.96 133 A 1 
ATOM 1017 C CG    . ARG A 1 133 ? -29.772 -12.102 -4.909  1.00 38.82 133 A 1 
ATOM 1018 C CD    . ARG A 1 133 ? -29.047 -13.342 -4.406  1.00 40.88 133 A 1 
ATOM 1019 N NE    . ARG A 1 133 ? -27.630 -13.075 -4.179  1.00 36.21 133 A 1 
ATOM 1020 C CZ    . ARG A 1 133 ? -26.708 -14.000 -4.007  1.00 33.52 133 A 1 
ATOM 1021 N NH1   . ARG A 1 133 ? -26.994 -15.276 -4.062  1.00 30.84 133 A 1 
ATOM 1022 N NH2   . ARG A 1 133 ? -25.489 -13.666 -3.771  1.00 30.38 133 A 1 
ATOM 1023 N N     . MET A 1 134 ? -34.279 -11.194 -6.123  1.00 33.27 134 A 1 
ATOM 1024 C CA    . MET A 1 134 ? -35.696 -11.545 -6.184  1.00 35.82 134 A 1 
ATOM 1025 C C     . MET A 1 134 ? -35.800 -12.936 -6.816  1.00 33.85 134 A 1 
ATOM 1026 O O     . MET A 1 134 ? -35.305 -13.125 -7.935  1.00 34.96 134 A 1 
ATOM 1027 C CB    . MET A 1 134 ? -36.473 -10.493 -6.977  1.00 36.27 134 A 1 
ATOM 1028 C CG    . MET A 1 134 ? -36.651 -9.174  -6.222  1.00 36.23 134 A 1 
ATOM 1029 S SD    . MET A 1 134 ? -38.177 -9.059  -5.243  1.00 35.50 134 A 1 
ATOM 1030 C CE    . MET A 1 134 ? -38.208 -7.280  -4.939  1.00 33.19 134 A 1 
ATOM 1031 N N     . PRO A 1 135 ? -36.416 -13.919 -6.154  1.00 37.71 135 A 1 
ATOM 1032 C CA    . PRO A 1 135 ? -36.702 -15.183 -6.800  1.00 40.16 135 A 1 
ATOM 1033 C C     . PRO A 1 135 ? -37.730 -14.950 -7.915  1.00 38.79 135 A 1 
ATOM 1034 O O     . PRO A 1 135 ? -38.851 -14.511 -7.645  1.00 40.37 135 A 1 
ATOM 1035 C CB    . PRO A 1 135 ? -37.214 -16.099 -5.691  1.00 40.53 135 A 1 
ATOM 1036 C CG    . PRO A 1 135 ? -37.809 -15.131 -4.669  1.00 42.81 135 A 1 
ATOM 1037 C CD    . PRO A 1 135 ? -36.939 -13.865 -4.813  1.00 51.03 135 A 1 
ATOM 1038 N N     . VAL A 1 136 ? -37.363 -15.229 -9.161  1.00 33.97 136 A 1 
ATOM 1039 C CA    . VAL A 1 136 ? -38.314 -15.225 -10.270 1.00 36.67 136 A 1 
ATOM 1040 C C     . VAL A 1 136 ? -39.230 -16.430 -10.069 1.00 34.55 136 A 1 
ATOM 1041 O O     . VAL A 1 136 ? -38.854 -17.570 -10.333 1.00 34.84 136 A 1 
ATOM 1042 C CB    . VAL A 1 136 ? -37.632 -15.234 -11.649 1.00 35.93 136 A 1 
ATOM 1043 C CG1   . VAL A 1 136 ? -38.677 -15.170 -12.768 1.00 34.98 136 A 1 
ATOM 1044 C CG2   . VAL A 1 136 ? -36.699 -14.025 -11.808 1.00 42.27 136 A 1 
ATOM 1045 N N     . VAL A 1 137 ? -40.437 -16.174 -9.555  1.00 38.42 137 A 1 
ATOM 1046 C CA    . VAL A 1 137 ? -41.460 -17.210 -9.446  1.00 43.33 137 A 1 
ATOM 1047 C C     . VAL A 1 137 ? -41.854 -17.575 -10.870 1.00 40.77 137 A 1 
ATOM 1048 O O     . VAL A 1 137 ? -42.482 -16.777 -11.564 1.00 41.23 137 A 1 
ATOM 1049 C CB    . VAL A 1 137 ? -42.675 -16.757 -8.616  1.00 41.87 137 A 1 
ATOM 1050 C CG1   . VAL A 1 137 ? -43.608 -17.943 -8.354  1.00 40.22 137 A 1 
ATOM 1051 C CG2   . VAL A 1 137 ? -42.250 -16.184 -7.260  1.00 43.80 137 A 1 
ATOM 1052 N N     . SER A 1 138 ? -41.474 -18.764 -11.331 1.00 41.37 138 A 1 
ATOM 1053 C CA    . SER A 1 138 ? -41.886 -19.280 -12.631 1.00 43.56 138 A 1 
ATOM 1054 C C     . SER A 1 138 ? -43.415 -19.346 -12.654 1.00 41.69 138 A 1 
ATOM 1055 O O     . SER A 1 138 ? -44.004 -20.187 -11.982 1.00 42.35 138 A 1 
ATOM 1056 C CB    . SER A 1 138 ? -41.278 -20.657 -12.890 1.00 41.44 138 A 1 
ATOM 1057 O OG    . SER A 1 138 ? -41.597 -21.558 -11.849 1.00 41.34 138 A 1 
ATOM 1058 N N     . HIS A 1 139 ? -44.038 -18.424 -13.394 1.00 32.77 139 A 1 
ATOM 1059 C CA    . HIS A 1 139 ? -45.469 -18.532 -13.639 1.00 38.19 139 A 1 
ATOM 1060 C C     . HIS A 1 139 ? -45.727 -19.892 -14.287 1.00 35.54 139 A 1 
ATOM 1061 O O     . HIS A 1 139 ? -45.025 -20.251 -15.235 1.00 35.01 139 A 1 
ATOM 1062 C CB    . HIS A 1 139 ? -45.970 -17.378 -14.516 1.00 36.03 139 A 1 
ATOM 1063 C CG    . HIS A 1 139 ? -46.304 -16.150 -13.706 1.00 35.40 139 A 1 
ATOM 1064 N ND1   . HIS A 1 139 ? -47.449 -15.955 -12.972 1.00 35.33 139 A 1 
ATOM 1065 C CD2   . HIS A 1 139 ? -45.540 -15.024 -13.537 1.00 35.14 139 A 1 
ATOM 1066 C CE1   . HIS A 1 139 ? -47.373 -14.751 -12.381 1.00 33.23 139 A 1 
ATOM 1067 N NE2   . HIS A 1 139 ? -46.224 -14.153 -12.697 1.00 32.92 139 A 1 
ATOM 1068 N N     . PRO A 1 140 ? -46.691 -20.679 -13.785 1.00 37.85 140 A 1 
ATOM 1069 C CA    . PRO A 1 140 ? -47.010 -21.958 -14.378 1.00 42.90 140 A 1 
ATOM 1070 C C     . PRO A 1 140 ? -47.414 -21.699 -15.830 1.00 41.78 140 A 1 
ATOM 1071 O O     . PRO A 1 140 ? -48.362 -20.964 -16.091 1.00 43.12 140 A 1 
ATOM 1072 C CB    . PRO A 1 140 ? -48.146 -22.545 -13.524 1.00 41.51 140 A 1 
ATOM 1073 C CG    . PRO A 1 140 ? -48.798 -21.318 -12.891 1.00 43.16 140 A 1 
ATOM 1074 C CD    . PRO A 1 140 ? -47.627 -20.341 -12.718 1.00 50.55 140 A 1 
ATOM 1075 N N     . ALA A 1 141 ? -46.656 -22.252 -16.759 1.00 36.02 141 A 1 
ATOM 1076 C CA    . ALA A 1 141 ? -46.973 -22.163 -18.176 1.00 38.19 141 A 1 
ATOM 1077 C C     . ALA A 1 141 ? -48.399 -22.693 -18.362 1.00 36.12 141 A 1 
ATOM 1078 O O     . ALA A 1 141 ? -48.678 -23.859 -18.070 1.00 36.57 141 A 1 
ATOM 1079 C CB    . ALA A 1 141 ? -45.943 -22.952 -18.988 1.00 36.13 141 A 1 
ATOM 1080 N N     . VAL A 1 142 ? -49.310 -21.810 -18.800 1.00 33.64 142 A 1 
ATOM 1081 C CA    . VAL A 1 142 ? -50.686 -22.198 -19.101 1.00 40.02 142 A 1 
ATOM 1082 C C     . VAL A 1 142 ? -50.593 -23.256 -20.195 1.00 38.18 142 A 1 
ATOM 1083 O O     . VAL A 1 142 ? -50.107 -22.971 -21.292 1.00 38.47 142 A 1 
ATOM 1084 C CB    . VAL A 1 142 ? -51.544 -20.997 -19.528 1.00 37.77 142 A 1 
ATOM 1085 C CG1   . VAL A 1 142 ? -52.993 -21.418 -19.765 1.00 36.02 142 A 1 
ATOM 1086 C CG2   . VAL A 1 142 ? -51.542 -19.903 -18.456 1.00 40.72 142 A 1 
ATOM 1087 N N     . ALA A 1 143 ? -50.999 -24.480 -19.878 1.00 39.25 143 A 1 
ATOM 1088 C CA    . ALA A 1 143 ? -50.987 -25.605 -20.796 1.00 44.83 143 A 1 
ATOM 1089 C C     . ALA A 1 143 ? -51.991 -25.330 -21.923 1.00 43.13 143 A 1 
ATOM 1090 O O     . ALA A 1 143 ? -53.165 -25.678 -21.817 1.00 44.06 143 A 1 
ATOM 1091 C CB    . ALA A 1 143 ? -51.295 -26.887 -20.014 1.00 42.88 143 A 1 
ATOM 1092 N N     . ILE A 1 144 ? -51.552 -24.666 -23.001 1.00 37.63 144 A 1 
ATOM 1093 C CA    . ILE A 1 144 ? -52.338 -24.550 -24.230 1.00 41.29 144 A 1 
ATOM 1094 C C     . ILE A 1 144 ? -52.517 -25.978 -24.735 1.00 39.59 144 A 1 
ATOM 1095 O O     . ILE A 1 144 ? -51.523 -26.667 -24.955 1.00 38.61 144 A 1 
ATOM 1096 C CB    . ILE A 1 144 ? -51.663 -23.629 -25.268 1.00 38.83 144 A 1 
ATOM 1097 C CG1   . ILE A 1 144 ? -51.455 -22.213 -24.682 1.00 38.56 144 A 1 
ATOM 1098 C CG2   . ILE A 1 144 ? -52.524 -23.553 -26.537 1.00 42.43 144 A 1 
ATOM 1099 C CD1   . ILE A 1 144 ? -50.691 -21.245 -25.598 1.00 41.27 144 A 1 
ATOM 1100 N N     . PRO A 1 145 ? -53.760 -26.470 -24.878 1.00 35.17 145 A 1 
ATOM 1101 C CA    . PRO A 1 145 ? -54.007 -27.844 -25.260 1.00 40.86 145 A 1 
ATOM 1102 C C     . PRO A 1 145 ? -53.401 -28.096 -26.650 1.00 40.44 145 A 1 
ATOM 1103 O O     . PRO A 1 145 ? -53.653 -27.307 -27.567 1.00 41.40 145 A 1 
ATOM 1104 C CB    . PRO A 1 145 ? -55.527 -28.018 -25.223 1.00 39.19 145 A 1 
ATOM 1105 C CG    . PRO A 1 145 ? -56.069 -26.603 -25.410 1.00 40.20 145 A 1 
ATOM 1106 C CD    . PRO A 1 145 ? -55.006 -25.733 -24.733 1.00 47.36 145 A 1 
ATOM 1107 N N     . PRO A 1 146 ? -52.616 -29.164 -26.840 1.00 39.27 146 A 1 
ATOM 1108 C CA    . PRO A 1 146 ? -52.008 -29.461 -28.119 1.00 44.11 146 A 1 
ATOM 1109 C C     . PRO A 1 146 ? -53.119 -29.807 -29.113 1.00 43.73 146 A 1 
ATOM 1110 O O     . PRO A 1 146 ? -53.780 -30.835 -28.993 1.00 45.32 146 A 1 
ATOM 1111 C CB    . PRO A 1 146 ? -51.035 -30.618 -27.857 1.00 42.81 146 A 1 
ATOM 1112 C CG    . PRO A 1 146 ? -51.639 -31.336 -26.658 1.00 44.92 146 A 1 
ATOM 1113 C CD    . PRO A 1 146 ? -52.298 -30.196 -25.854 1.00 53.04 146 A 1 
ATOM 1114 N N     . VAL A 1 147 ? -53.353 -28.927 -30.103 1.00 35.15 147 A 1 
ATOM 1115 C CA    . VAL A 1 147 ? -54.277 -29.218 -31.198 1.00 40.14 147 A 1 
ATOM 1116 C C     . VAL A 1 147 ? -53.684 -30.375 -31.998 1.00 39.17 147 A 1 
ATOM 1117 O O     . VAL A 1 147 ? -52.559 -30.292 -32.501 1.00 38.35 147 A 1 
ATOM 1118 C CB    . VAL A 1 147 ? -54.548 -27.985 -32.073 1.00 36.81 147 A 1 
ATOM 1119 C CG1   . VAL A 1 147 ? -55.597 -28.314 -33.145 1.00 35.79 147 A 1 
ATOM 1120 C CG2   . VAL A 1 147 ? -55.084 -26.811 -31.249 1.00 40.82 147 A 1 
ATOM 1121 N N     . SER A 1 148 ? -54.432 -31.472 -32.122 1.00 41.51 148 A 1 
ATOM 1122 C CA    . SER A 1 148 ? -54.030 -32.787 -32.632 1.00 45.13 148 A 1 
ATOM 1123 C C     . SER A 1 148 ? -53.910 -32.872 -34.154 1.00 43.69 148 A 1 
ATOM 1124 O O     . SER A 1 148 ? -54.468 -33.797 -34.751 1.00 43.67 148 A 1 
ATOM 1125 C CB    . SER A 1 148 ? -55.023 -33.825 -32.099 1.00 43.02 148 A 1 
ATOM 1126 O OG    . SER A 1 148 ? -56.309 -33.605 -32.655 1.00 40.41 148 A 1 
ATOM 1127 N N     . LEU A 1 149 ? -53.278 -31.924 -34.821 1.00 34.50 149 A 1 
ATOM 1128 C CA    . LEU A 1 149 ? -53.169 -31.971 -36.283 1.00 38.47 149 A 1 
ATOM 1129 C C     . LEU A 1 149 ? -52.401 -33.228 -36.729 1.00 37.07 149 A 1 
ATOM 1130 O O     . LEU A 1 149 ? -51.207 -33.365 -36.527 1.00 35.34 149 A 1 
ATOM 1131 C CB    . LEU A 1 149 ? -52.586 -30.658 -36.834 1.00 34.97 149 A 1 
ATOM 1132 C CG    . LEU A 1 149 ? -53.672 -29.622 -37.191 1.00 33.69 149 A 1 
ATOM 1133 C CD1   . LEU A 1 149 ? -53.060 -28.240 -37.364 1.00 34.22 149 A 1 
ATOM 1134 C CD2   . LEU A 1 149 ? -54.408 -29.993 -38.489 1.00 37.54 149 A 1 
ATOM 1135 N N     . PHE A 1 150 ? -53.149 -34.114 -37.394 1.00 31.85 150 A 1 
ATOM 1136 C CA    . PHE A 1 150 ? -52.889 -35.531 -37.686 1.00 36.27 150 A 1 
ATOM 1137 C C     . PHE A 1 150 ? -51.910 -35.834 -38.834 1.00 34.75 150 A 1 
ATOM 1138 O O     . PHE A 1 150 ? -51.824 -36.985 -39.234 1.00 34.91 150 A 1 
ATOM 1139 C CB    . PHE A 1 150 ? -54.253 -36.171 -38.001 1.00 33.41 150 A 1 
ATOM 1140 C CG    . PHE A 1 150 ? -54.755 -37.156 -36.972 1.00 36.10 150 A 1 
ATOM 1141 C CD1   . PHE A 1 150 ? -54.406 -38.510 -37.068 1.00 38.40 150 A 1 
ATOM 1142 C CD2   . PHE A 1 150 ? -55.618 -36.731 -35.951 1.00 39.05 150 A 1 
ATOM 1143 C CE1   . PHE A 1 150 ? -54.913 -39.435 -36.131 1.00 34.76 150 A 1 
ATOM 1144 C CE2   . PHE A 1 150 ? -56.127 -37.648 -35.018 1.00 32.80 150 A 1 
ATOM 1145 C CZ    . PHE A 1 150 ? -55.780 -39.006 -35.105 1.00 31.86 150 A 1 
ATOM 1146 N N     . ALA A 1 151 ? -51.256 -34.860 -39.454 1.00 35.52 151 A 1 
ATOM 1147 C CA    . ALA A 1 151 ? -50.745 -35.010 -40.821 1.00 39.66 151 A 1 
ATOM 1148 C C     . ALA A 1 151 ? -49.820 -36.233 -41.022 1.00 37.68 151 A 1 
ATOM 1149 O O     . ALA A 1 151 ? -48.777 -36.349 -40.386 1.00 36.35 151 A 1 
ATOM 1150 C CB    . ALA A 1 151 ? -50.093 -33.700 -41.256 1.00 36.74 151 A 1 
ATOM 1151 N N     . GLU A 1 152 ? -50.231 -37.090 -41.979 1.00 37.41 152 A 1 
ATOM 1152 C CA    . GLU A 1 152 ? -49.793 -38.489 -42.203 1.00 40.91 152 A 1 
ATOM 1153 C C     . GLU A 1 152 ? -48.435 -38.714 -42.901 1.00 38.69 152 A 1 
ATOM 1154 O O     . GLU A 1 152 ? -48.104 -39.863 -43.170 1.00 38.39 152 A 1 
ATOM 1155 C CB    . GLU A 1 152 ? -50.852 -39.163 -43.107 1.00 37.87 152 A 1 
ATOM 1156 C CG    . GLU A 1 152 ? -52.164 -39.539 -42.422 1.00 37.02 152 A 1 
ATOM 1157 C CD    . GLU A 1 152 ? -53.137 -40.223 -43.390 1.00 37.85 152 A 1 
ATOM 1158 O OE1   . GLU A 1 152 ? -53.749 -41.240 -42.982 1.00 36.38 152 A 1 
ATOM 1159 O OE2   . GLU A 1 152 ? -53.317 -39.690 -44.506 1.00 36.96 152 A 1 
ATOM 1160 N N     . ALA A 1 153 ? -47.686 -37.701 -43.306 1.00 36.83 153 A 1 
ATOM 1161 C CA    . ALA A 1 153 ? -46.791 -37.813 -44.468 1.00 39.10 153 A 1 
ATOM 1162 C C     . ALA A 1 153 ? -45.793 -38.997 -44.399 1.00 36.56 153 A 1 
ATOM 1163 O O     . ALA A 1 153 ? -44.887 -39.024 -43.575 1.00 35.98 153 A 1 
ATOM 1164 C CB    . ALA A 1 153 ? -46.101 -36.472 -44.702 1.00 36.89 153 A 1 
ATOM 1165 N N     . GLU A 1 154 ? -45.929 -39.927 -45.378 1.00 40.20 154 A 1 
ATOM 1166 C CA    . GLU A 1 154 ? -45.352 -41.292 -45.455 1.00 44.23 154 A 1 
ATOM 1167 C C     . GLU A 1 154 ? -43.842 -41.419 -45.776 1.00 42.18 154 A 1 
ATOM 1168 O O     . GLU A 1 154 ? -43.365 -42.541 -45.914 1.00 41.81 154 A 1 
ATOM 1169 C CB    . GLU A 1 154 ? -46.061 -42.037 -46.603 1.00 40.97 154 A 1 
ATOM 1170 C CG    . GLU A 1 154 ? -47.526 -42.425 -46.360 1.00 38.78 154 A 1 
ATOM 1171 C CD    . GLU A 1 154 ? -48.048 -43.260 -47.541 1.00 38.29 154 A 1 
ATOM 1172 O OE1   . GLU A 1 154 ? -48.644 -44.335 -47.294 1.00 36.31 154 A 1 
ATOM 1173 O OE2   . GLU A 1 154 ? -47.830 -42.840 -48.704 1.00 37.39 154 A 1 
ATOM 1174 N N     . ALA A 1 155 ? -43.091 -40.355 -46.031 1.00 37.93 155 A 1 
ATOM 1175 C CA    . ALA A 1 155 ? -41.991 -40.380 -47.010 1.00 41.49 155 A 1 
ATOM 1176 C C     . ALA A 1 155 ? -40.904 -41.466 -46.786 1.00 39.16 155 A 1 
ATOM 1177 O O     . ALA A 1 155 ? -40.365 -41.646 -45.701 1.00 37.82 155 A 1 
ATOM 1178 C CB    . ALA A 1 155 ? -41.407 -38.979 -47.155 1.00 39.24 155 A 1 
ATOM 1179 N N     . THR A 1 156 ? -40.557 -42.140 -47.915 1.00 40.23 156 A 1 
ATOM 1180 C CA    . THR A 1 156 ? -39.974 -43.499 -48.079 1.00 42.99 156 A 1 
ATOM 1181 C C     . THR A 1 156 ? -38.440 -43.631 -48.081 1.00 40.40 156 A 1 
ATOM 1182 O O     . THR A 1 156 ? -37.926 -44.582 -48.664 1.00 40.82 156 A 1 
ATOM 1183 C CB    . THR A 1 156 ? -40.474 -44.045 -49.430 1.00 39.80 156 A 1 
ATOM 1184 O OG1   . THR A 1 156 ? -40.388 -43.053 -50.431 1.00 39.45 156 A 1 
ATOM 1185 C CG2   . THR A 1 156 ? -41.930 -44.495 -49.388 1.00 44.38 156 A 1 
ATOM 1186 N N     . ALA A 1 157 ? -37.655 -42.662 -47.546 1.00 36.76 157 A 1 
ATOM 1187 C CA    . ALA A 1 157 ? -36.240 -42.491 -47.939 1.00 39.36 157 A 1 
ATOM 1188 C C     . ALA A 1 157 ? -35.364 -43.765 -47.789 1.00 37.46 157 A 1 
ATOM 1189 O O     . ALA A 1 157 ? -35.453 -44.476 -46.792 1.00 36.97 157 A 1 
ATOM 1190 C CB    . ALA A 1 157 ? -35.653 -41.278 -47.217 1.00 37.39 157 A 1 
ATOM 1191 N N     . PRO A 1 158 ? -34.507 -44.084 -48.813 1.00 34.71 158 A 1 
ATOM 1192 C CA    . PRO A 1 158 ? -33.930 -45.412 -49.052 1.00 38.38 158 A 1 
ATOM 1193 C C     . PRO A 1 158 ? -32.663 -45.741 -48.230 1.00 37.75 158 A 1 
ATOM 1194 O O     . PRO A 1 158 ? -31.964 -44.877 -47.724 1.00 38.11 158 A 1 
ATOM 1195 C CB    . PRO A 1 158 ? -33.676 -45.460 -50.560 1.00 35.69 158 A 1 
ATOM 1196 C CG    . PRO A 1 158 ? -33.335 -44.007 -50.903 1.00 37.71 158 A 1 
ATOM 1197 C CD    . PRO A 1 158 ? -34.273 -43.233 -49.980 1.00 47.17 158 A 1 
ATOM 1198 N N     . VAL A 1 159 ? -32.341 -47.057 -48.225 1.00 34.59 159 A 1 
ATOM 1199 C CA    . VAL A 1 159 ? -31.425 -47.814 -47.333 1.00 39.58 159 A 1 
ATOM 1200 C C     . VAL A 1 159 ? -29.935 -47.829 -47.765 1.00 38.72 159 A 1 
ATOM 1201 O O     . VAL A 1 159 ? -29.256 -48.835 -47.590 1.00 37.56 159 A 1 
ATOM 1202 C CB    . VAL A 1 159 ? -31.965 -49.257 -47.174 1.00 36.14 159 A 1 
ATOM 1203 C CG1   . VAL A 1 159 ? -31.320 -50.065 -46.041 1.00 34.40 159 A 1 
ATOM 1204 C CG2   . VAL A 1 159 ? -33.466 -49.300 -46.914 1.00 38.79 159 A 1 
ATOM 1205 N N     . LEU A 1 160 ? -29.363 -46.797 -48.387 1.00 36.42 160 A 1 
ATOM 1206 C CA    . LEU A 1 160 ? -28.047 -46.930 -49.032 1.00 40.67 160 A 1 
ATOM 1207 C C     . LEU A 1 160 ? -26.912 -47.334 -48.062 1.00 39.84 160 A 1 
ATOM 1208 O O     . LEU A 1 160 ? -26.486 -46.553 -47.205 1.00 38.81 160 A 1 
ATOM 1209 C CB    . LEU A 1 160 ? -27.708 -45.668 -49.842 1.00 38.08 160 A 1 
ATOM 1210 C CG    . LEU A 1 160 ? -28.202 -45.746 -51.306 1.00 37.16 160 A 1 
ATOM 1211 C CD1   . LEU A 1 160 ? -28.192 -44.360 -51.941 1.00 38.06 160 A 1 
ATOM 1212 C CD2   . LEU A 1 160 ? -27.310 -46.668 -52.157 1.00 40.91 160 A 1 
ATOM 1213 N N     . GLY A 1 161 ? -26.396 -48.564 -48.260 1.00 37.11 161 A 1 
ATOM 1214 C CA    . GLY A 1 161 ? -25.434 -49.295 -47.423 1.00 40.96 161 A 1 
ATOM 1215 C C     . GLY A 1 161 ? -23.949 -49.083 -47.734 1.00 40.04 161 A 1 
ATOM 1216 O O     . GLY A 1 161 ? -23.326 -49.977 -48.278 1.00 38.97 161 A 1 
ATOM 1217 N N     . ARG A 1 162 ? -23.361 -47.933 -47.459 1.00 32.27 162 A 1 
ATOM 1218 C CA    . ARG A 1 162 ? -21.972 -47.657 -47.876 1.00 37.40 162 A 1 
ATOM 1219 C C     . ARG A 1 162 ? -20.895 -48.376 -47.031 1.00 35.79 162 A 1 
ATOM 1220 O O     . ARG A 1 162 ? -21.151 -48.791 -45.914 1.00 33.88 162 A 1 
ATOM 1221 C CB    . ARG A 1 162 ? -21.739 -46.140 -48.006 1.00 35.70 162 A 1 
ATOM 1222 C CG    . ARG A 1 162 ? -20.849 -45.834 -49.232 1.00 35.37 162 A 1 
ATOM 1223 C CD    . ARG A 1 162 ? -20.629 -44.324 -49.408 1.00 36.02 162 A 1 
ATOM 1224 N NE    . ARG A 1 162 ? -19.856 -44.032 -50.634 1.00 34.85 162 A 1 
ATOM 1225 C CZ    . ARG A 1 162 ? -19.549 -42.841 -51.116 1.00 33.06 162 A 1 
ATOM 1226 N NH1   . ARG A 1 162 ? -19.926 -41.752 -50.497 1.00 31.04 162 A 1 
ATOM 1227 N NH2   . ARG A 1 162 ? -18.872 -42.716 -52.208 1.00 29.51 162 A 1 
ATOM 1228 N N     . LYS A 1 163 ? -19.704 -48.549 -47.653 1.00 29.80 163 A 1 
ATOM 1229 C CA    . LYS A 1 163 ? -18.658 -49.567 -47.429 1.00 35.80 163 A 1 
ATOM 1230 C C     . LYS A 1 163 ? -17.680 -49.347 -46.248 1.00 34.75 163 A 1 
ATOM 1231 O O     . LYS A 1 163 ? -17.737 -48.366 -45.532 1.00 33.10 163 A 1 
ATOM 1232 C CB    . LYS A 1 163 ? -17.852 -49.716 -48.734 1.00 33.86 163 A 1 
ATOM 1233 C CG    . LYS A 1 163 ? -18.466 -50.611 -49.803 1.00 32.53 163 A 1 
ATOM 1234 C CD    . LYS A 1 163 ? -17.451 -50.755 -50.949 1.00 32.05 163 A 1 
ATOM 1235 C CE    . LYS A 1 163 ? -17.890 -51.814 -51.972 1.00 30.41 163 A 1 
ATOM 1236 N NZ    . LYS A 1 163 ? -16.835 -52.016 -52.990 1.00 29.96 163 A 1 
ATOM 1237 N N     . GLU A 1 164 ? -16.709 -50.278 -46.200 1.00 32.13 164 A 1 
ATOM 1238 C CA    . GLU A 1 164 ? -15.888 -50.850 -45.110 1.00 35.25 164 A 1 
ATOM 1239 C C     . GLU A 1 164 ? -14.582 -50.147 -44.679 1.00 33.92 164 A 1 
ATOM 1240 O O     . GLU A 1 164 ? -13.970 -50.643 -43.740 1.00 33.30 164 A 1 
ATOM 1241 C CB    . GLU A 1 164 ? -15.425 -52.246 -45.601 1.00 33.82 164 A 1 
ATOM 1242 C CG    . GLU A 1 164 ? -16.532 -53.269 -45.845 1.00 33.34 164 A 1 
ATOM 1243 C CD    . GLU A 1 164 ? -16.009 -54.538 -46.531 1.00 34.63 164 A 1 
ATOM 1244 O OE1   . GLU A 1 164 ? -16.341 -55.652 -46.045 1.00 34.05 164 A 1 
ATOM 1245 O OE2   . GLU A 1 164 ? -15.347 -54.396 -47.581 1.00 35.25 164 A 1 
ATOM 1246 N N     . GLU A 1 165 ? -14.023 -49.156 -45.330 1.00 30.80 165 A 1 
ATOM 1247 C CA    . GLU A 1 165 ? -12.556 -48.991 -45.489 1.00 32.69 165 A 1 
ATOM 1248 C C     . GLU A 1 165 ? -11.697 -49.000 -44.192 1.00 31.31 165 A 1 
ATOM 1249 O O     . GLU A 1 165 ? -11.967 -48.321 -43.209 1.00 30.04 165 A 1 
ATOM 1250 C CB    . GLU A 1 165 ? -12.207 -47.787 -46.375 1.00 31.62 165 A 1 
ATOM 1251 C CG    . GLU A 1 165 ? -12.363 -48.109 -47.876 1.00 31.32 165 A 1 
ATOM 1252 C CD    . GLU A 1 165 ? -11.938 -46.958 -48.812 1.00 33.14 165 A 1 
ATOM 1253 O OE1   . GLU A 1 165 ? -11.767 -47.233 -50.023 1.00 32.95 165 A 1 
ATOM 1254 O OE2   . GLU A 1 165 ? -11.834 -45.803 -48.350 1.00 35.00 165 A 1 
ATOM 1255 N N     . ASP A 1 166 ? -10.560 -49.757 -44.306 1.00 31.72 166 A 1 
ATOM 1256 C CA    . ASP A 1 166 ? -9.768  -50.447 -43.268 1.00 35.49 166 A 1 
ATOM 1257 C C     . ASP A 1 166 ? -8.669  -49.655 -42.526 1.00 33.45 166 A 1 
ATOM 1258 O O     . ASP A 1 166 ? -7.945  -50.247 -41.724 1.00 32.07 166 A 1 
ATOM 1259 C CB    . ASP A 1 166 ? -9.051  -51.595 -43.999 1.00 33.99 166 A 1 
ATOM 1260 C CG    . ASP A 1 166 ? -9.586  -53.009 -43.741 1.00 31.54 166 A 1 
ATOM 1261 O OD1   . ASP A 1 166 ? -10.319 -53.210 -42.765 1.00 32.10 166 A 1 
ATOM 1262 O OD2   . ASP A 1 166 ? -9.180  -53.892 -44.532 1.00 32.43 166 A 1 
ATOM 1263 N N     . THR A 1 167 ? -8.352  -48.395 -42.867 1.00 29.92 167 A 1 
ATOM 1264 C CA    . THR A 1 167 ? -6.960  -47.904 -42.865 1.00 31.77 167 A 1 
ATOM 1265 C C     . THR A 1 167 ? -6.241  -47.923 -41.506 1.00 30.15 167 A 1 
ATOM 1266 O O     . THR A 1 167 ? -6.715  -47.429 -40.497 1.00 28.61 167 A 1 
ATOM 1267 C CB    . THR A 1 167 ? -6.797  -46.537 -43.552 1.00 29.40 167 A 1 
ATOM 1268 O OG1   . THR A 1 167 ? -7.910  -45.705 -43.342 1.00 29.62 167 A 1 
ATOM 1269 C CG2   . THR A 1 167 ? -6.622  -46.696 -45.047 1.00 34.07 167 A 1 
ATOM 1270 N N     . SER A 1 168 ? -4.988  -48.487 -41.554 1.00 33.26 168 A 1 
ATOM 1271 C CA    . SER A 1 168 ? -4.234  -49.133 -40.470 1.00 34.41 168 A 1 
ATOM 1272 C C     . SER A 1 168 ? -3.142  -48.291 -39.770 1.00 32.72 168 A 1 
ATOM 1273 O O     . SER A 1 168 ? -2.080  -48.838 -39.484 1.00 32.29 168 A 1 
ATOM 1274 C CB    . SER A 1 168 ? -3.564  -50.363 -41.084 1.00 33.73 168 A 1 
ATOM 1275 O OG    . SER A 1 168 ? -2.662  -49.966 -42.101 1.00 33.98 168 A 1 
ATOM 1276 N N     . TRP A 1 169 ? -3.306  -46.994 -39.582 1.00 30.68 169 A 1 
ATOM 1277 C CA    . TRP A 1 169 ? -2.191  -46.063 -39.380 1.00 27.70 169 A 1 
ATOM 1278 C C     . TRP A 1 169 ? -1.190  -46.405 -38.248 1.00 26.96 169 A 1 
ATOM 1279 O O     . TRP A 1 169 ? -1.519  -46.969 -37.215 1.00 24.77 169 A 1 
ATOM 1280 C CB    . TRP A 1 169 ? -2.701  -44.622 -39.300 1.00 25.83 169 A 1 
ATOM 1281 C CG    . TRP A 1 169 ? -3.190  -44.064 -40.588 1.00 23.89 169 A 1 
ATOM 1282 C CD1   . TRP A 1 169 ? -4.428  -44.224 -41.088 1.00 21.35 169 A 1 
ATOM 1283 C CD2   . TRP A 1 169 ? -2.447  -43.276 -41.578 1.00 24.20 169 A 1 
ATOM 1284 N NE1   . TRP A 1 169 ? -4.525  -43.588 -42.334 1.00 20.76 169 A 1 
ATOM 1285 C CE2   . TRP A 1 169 ? -3.323  -43.001 -42.655 1.00 22.13 169 A 1 
ATOM 1286 C CE3   . TRP A 1 169 ? -1.129  -42.768 -41.657 1.00 26.16 169 A 1 
ATOM 1287 C CZ2   . TRP A 1 169 ? -2.906  -42.259 -43.786 1.00 24.43 169 A 1 
ATOM 1288 C CZ3   . TRP A 1 169 ? -0.715  -42.023 -42.783 1.00 24.41 169 A 1 
ATOM 1289 C CH2   . TRP A 1 169 ? -1.593  -41.775 -43.825 1.00 25.07 169 A 1 
ATOM 1290 N N     . LEU A 1 170 ? 0.090   -46.018 -38.496 1.00 26.14 170 A 1 
ATOM 1291 C CA    . LEU A 1 170 ? 1.359   -46.565 -38.011 1.00 28.32 170 A 1 
ATOM 1292 C C     . LEU A 1 170 ? 1.727   -46.364 -36.511 1.00 27.67 170 A 1 
ATOM 1293 O O     . LEU A 1 170 ? 1.232   -45.503 -35.803 1.00 25.92 170 A 1 
ATOM 1294 C CB    . LEU A 1 170 ? 2.473   -45.999 -38.911 1.00 26.30 170 A 1 
ATOM 1295 C CG    . LEU A 1 170 ? 2.716   -46.798 -40.199 1.00 24.92 170 A 1 
ATOM 1296 C CD1   . LEU A 1 170 ? 3.370   -45.921 -41.261 1.00 28.19 170 A 1 
ATOM 1297 C CD2   . LEU A 1 170 ? 3.629   -47.993 -39.944 1.00 32.80 170 A 1 
ATOM 1298 N N     . LEU A 1 171 ? 2.755   -47.159 -36.127 1.00 28.06 171 A 1 
ATOM 1299 C CA    . LEU A 1 171 ? 3.197   -47.650 -34.799 1.00 31.24 171 A 1 
ATOM 1300 C C     . LEU A 1 171 ? 4.011   -46.730 -33.862 1.00 30.28 171 A 1 
ATOM 1301 O O     . LEU A 1 171 ? 4.264   -47.167 -32.744 1.00 28.20 171 A 1 
ATOM 1302 C CB    . LEU A 1 171 ? 4.117   -48.849 -35.109 1.00 29.14 171 A 1 
ATOM 1303 C CG    . LEU A 1 171 ? 3.409   -50.207 -35.219 1.00 27.14 171 A 1 
ATOM 1304 C CD1   . LEU A 1 171 ? 4.277   -51.176 -36.016 1.00 28.31 171 A 1 
ATOM 1305 C CD2   . LEU A 1 171 ? 3.171   -50.811 -33.834 1.00 31.49 171 A 1 
ATOM 1306 N N     . LEU A 1 172 ? 4.600   -45.599 -34.268 1.00 29.60 172 A 1 
ATOM 1307 C CA    . LEU A 1 172 ? 5.927   -45.117 -33.834 1.00 32.57 172 A 1 
ATOM 1308 C C     . LEU A 1 172 ? 6.177   -45.107 -32.305 1.00 31.30 172 A 1 
ATOM 1309 O O     . LEU A 1 172 ? 5.469   -44.464 -31.537 1.00 29.40 172 A 1 
ATOM 1310 C CB    . LEU A 1 172 ? 6.246   -43.763 -34.479 1.00 30.15 172 A 1 
ATOM 1311 C CG    . LEU A 1 172 ? 6.995   -43.902 -35.815 1.00 28.47 172 A 1 
ATOM 1312 C CD1   . LEU A 1 172 ? 6.895   -42.601 -36.623 1.00 29.65 172 A 1 
ATOM 1313 C CD2   . LEU A 1 172 ? 8.491   -44.213 -35.610 1.00 32.29 172 A 1 
ATOM 1314 N N     . SER A 1 173 ? 7.293   -45.771 -31.907 1.00 36.03 173 A 1 
ATOM 1315 C CA    . SER A 1 173 ? 7.596   -46.402 -30.607 1.00 39.61 173 A 1 
ATOM 1316 C C     . SER A 1 173 ? 8.513   -45.625 -29.651 1.00 38.00 173 A 1 
ATOM 1317 O O     . SER A 1 173 ? 9.303   -46.251 -28.953 1.00 36.88 173 A 1 
ATOM 1318 C CB    . SER A 1 173 ? 8.275   -47.732 -30.932 1.00 37.26 173 A 1 
ATOM 1319 O OG    . SER A 1 173 ? 9.448   -47.488 -31.696 1.00 37.46 173 A 1 
ATOM 1320 N N     . LYS A 1 174 ? 8.550   -44.306 -29.647 1.00 32.19 174 A 1 
ATOM 1321 C CA    . LYS A 1 174 ? 9.715   -43.553 -29.161 1.00 37.05 174 A 1 
ATOM 1322 C C     . LYS A 1 174 ? 10.136  -43.874 -27.714 1.00 36.00 174 A 1 
ATOM 1323 O O     . LYS A 1 174 ? 9.318   -43.945 -26.808 1.00 32.93 174 A 1 
ATOM 1324 C CB    . LYS A 1 174 ? 9.536   -42.045 -29.365 1.00 33.91 174 A 1 
ATOM 1325 C CG    . LYS A 1 174 ? 10.561  -41.537 -30.394 1.00 33.79 174 A 1 
ATOM 1326 C CD    . LYS A 1 174 ? 10.448  -40.028 -30.600 1.00 32.49 174 A 1 
ATOM 1327 C CE    . LYS A 1 174 ? 11.480  -39.581 -31.633 1.00 30.11 174 A 1 
ATOM 1328 N NZ    . LYS A 1 174 ? 11.410  -38.135 -31.887 1.00 29.76 174 A 1 
ATOM 1329 N N     . ASP A 1 175 ? 11.468  -43.996 -27.565 1.00 35.72 175 A 1 
ATOM 1330 C CA    . ASP A 1 175 ? 12.206  -44.591 -26.448 1.00 39.52 175 A 1 
ATOM 1331 C C     . ASP A 1 175 ? 12.171  -43.829 -25.109 1.00 36.85 175 A 1 
ATOM 1332 O O     . ASP A 1 175 ? 11.779  -42.680 -24.997 1.00 34.87 175 A 1 
ATOM 1333 C CB    . ASP A 1 175 ? 13.653  -44.819 -26.887 1.00 36.08 175 A 1 
ATOM 1334 C CG    . ASP A 1 175 ? 13.777  -45.941 -27.916 1.00 34.22 175 A 1 
ATOM 1335 O OD1   . ASP A 1 175 ? 13.274  -47.045 -27.612 1.00 35.54 175 A 1 
ATOM 1336 O OD2   . ASP A 1 175 ? 14.343  -45.663 -28.992 1.00 36.49 175 A 1 
ATOM 1337 N N     . SER A 1 176 ? 12.696  -44.542 -24.101 1.00 38.82 176 A 1 
ATOM 1338 C CA    . SER A 1 176 ? 12.429  -44.457 -22.663 1.00 42.44 176 A 1 
ATOM 1339 C C     . SER A 1 176 ? 13.411  -43.644 -21.816 1.00 41.92 176 A 1 
ATOM 1340 O O     . SER A 1 176 ? 13.454  -43.879 -20.607 1.00 39.59 176 A 1 
ATOM 1341 C CB    . SER A 1 176 ? 12.419  -45.887 -22.137 1.00 38.54 176 A 1 
ATOM 1342 O OG    . SER A 1 176 ? 13.675  -46.514 -22.364 1.00 38.02 176 A 1 
ATOM 1343 N N     . ASP A 1 177 ? 14.293  -42.815 -22.367 1.00 39.34 177 A 1 
ATOM 1344 C CA    . ASP A 1 177 ? 15.568  -42.461 -21.739 1.00 42.82 177 A 1 
ATOM 1345 C C     . ASP A 1 177 ? 15.467  -41.853 -20.321 1.00 40.43 177 A 1 
ATOM 1346 O O     . ASP A 1 177 ? 14.877  -40.801 -20.068 1.00 38.27 177 A 1 
ATOM 1347 C CB    . ASP A 1 177 ? 16.440  -41.614 -22.675 1.00 39.09 177 A 1 
ATOM 1348 C CG    . ASP A 1 177 ? 17.478  -42.420 -23.460 1.00 36.24 177 A 1 
ATOM 1349 O OD1   . ASP A 1 177 ? 17.800  -43.538 -23.019 1.00 37.17 177 A 1 
ATOM 1350 O OD2   . ASP A 1 177 ? 17.995  -41.842 -24.433 1.00 38.02 177 A 1 
ATOM 1351 N N     . ASN A 1 178 ? 16.144  -42.550 -19.405 1.00 36.12 178 A 1 
ATOM 1352 C CA    . ASN A 1 178 ? 15.894  -42.616 -17.974 1.00 38.79 178 A 1 
ATOM 1353 C C     . ASN A 1 178 ? 16.740  -41.635 -17.136 1.00 35.99 178 A 1 
ATOM 1354 O O     . ASN A 1 178 ? 17.138  -41.976 -16.028 1.00 33.14 178 A 1 
ATOM 1355 C CB    . ASN A 1 178 ? 16.138  -44.080 -17.570 1.00 35.26 178 A 1 
ATOM 1356 C CG    . ASN A 1 178 ? 15.106  -44.685 -16.644 1.00 33.01 178 A 1 
ATOM 1357 O OD1   . ASN A 1 178 ? 14.179  -44.075 -16.159 1.00 34.84 178 A 1 
ATOM 1358 N ND2   . ASN A 1 178 ? 15.235  -45.964 -16.383 1.00 36.72 178 A 1 
ATOM 1359 N N     . HIS A 1 179 ? 17.165  -40.465 -17.645 1.00 39.42 179 A 1 
ATOM 1360 C CA    . HIS A 1 179 ? 18.302  -39.725 -17.074 1.00 42.15 179 A 1 
ATOM 1361 C C     . HIS A 1 179 ? 18.064  -39.215 -15.641 1.00 40.04 179 A 1 
ATOM 1362 O O     . HIS A 1 179 ? 17.417  -38.202 -15.387 1.00 37.39 179 A 1 
ATOM 1363 C CB    . HIS A 1 179 ? 18.807  -38.647 -18.033 1.00 39.39 179 A 1 
ATOM 1364 C CG    . HIS A 1 179 ? 19.865  -39.153 -18.988 1.00 39.24 179 A 1 
ATOM 1365 N ND1   . HIS A 1 179 ? 20.105  -40.448 -19.366 1.00 39.57 179 A 1 
ATOM 1366 C CD2   . HIS A 1 179 ? 20.832  -38.382 -19.582 1.00 38.90 179 A 1 
ATOM 1367 C CE1   . HIS A 1 179 ? 21.162  -40.456 -20.179 1.00 36.96 179 A 1 
ATOM 1368 N NE2   . HIS A 1 179 ? 21.646  -39.219 -20.338 1.00 36.21 179 A 1 
ATOM 1369 N N     . ASN A 1 180 ? 18.760  -39.914 -14.733 1.00 37.93 180 A 1 
ATOM 1370 C CA    . ASN A 1 180 ? 18.659  -39.909 -13.274 1.00 40.97 180 A 1 
ATOM 1371 C C     . ASN A 1 180 ? 19.362  -38.721 -12.576 1.00 38.18 180 A 1 
ATOM 1372 O O     . ASN A 1 180 ? 19.974  -38.918 -11.526 1.00 35.47 180 A 1 
ATOM 1373 C CB    . ASN A 1 180 ? 19.245  -41.253 -12.810 1.00 38.11 180 A 1 
ATOM 1374 C CG    . ASN A 1 180 ? 18.346  -42.044 -11.888 1.00 35.70 180 A 1 
ATOM 1375 O OD1   . ASN A 1 180 ? 17.272  -41.655 -11.496 1.00 37.20 180 A 1 
ATOM 1376 N ND2   . ASN A 1 180 ? 18.771  -43.237 -11.523 1.00 38.34 180 A 1 
ATOM 1377 N N     . ARG A 1 181 ? 19.425  -37.507 -13.138 1.00 42.46 181 A 1 
ATOM 1378 C CA    . ARG A 1 181 ? 20.413  -36.498 -12.720 1.00 46.23 181 A 1 
ATOM 1379 C C     . ARG A 1 181 ? 20.140  -35.969 -11.304 1.00 43.87 181 A 1 
ATOM 1380 O O     . ARG A 1 181 ? 19.392  -35.022 -11.111 1.00 40.15 181 A 1 
ATOM 1381 C CB    . ARG A 1 181 ? 20.529  -35.404 -13.793 1.00 42.14 181 A 1 
ATOM 1382 C CG    . ARG A 1 181 ? 21.925  -34.763 -13.775 1.00 39.97 181 A 1 
ATOM 1383 C CD    . ARG A 1 181 ? 22.086  -33.753 -14.926 1.00 39.45 181 A 1 
ATOM 1384 N NE    . ARG A 1 181 ? 23.469  -33.270 -15.060 1.00 37.33 181 A 1 
ATOM 1385 C CZ    . ARG A 1 181 ? 23.931  -32.445 -15.988 1.00 33.74 181 A 1 
ATOM 1386 N NH1   . ARG A 1 181 ? 23.137  -31.928 -16.882 1.00 32.35 181 A 1 
ATOM 1387 N NH2   . ARG A 1 181 ? 25.186  -32.132 -16.026 1.00 32.11 181 A 1 
ATOM 1388 N N     . SER A 1 182 ? 20.840  -36.559 -10.331 1.00 46.75 182 A 1 
ATOM 1389 C CA    . SER A 1 182 ? 20.750  -36.387 -8.870  1.00 48.79 182 A 1 
ATOM 1390 C C     . SER A 1 182 ? 21.405  -35.102 -8.323  1.00 48.20 182 A 1 
ATOM 1391 O O     . SER A 1 182 ? 22.029  -35.135 -7.272  1.00 45.12 182 A 1 
ATOM 1392 C CB    . SER A 1 182 ? 21.385  -37.624 -8.226  1.00 44.26 182 A 1 
ATOM 1393 O OG    . SER A 1 182 ? 21.381  -37.563 -6.821  1.00 40.97 182 A 1 
ATOM 1394 N N     . GLY A 1 183 ? 21.391  -33.985 -9.034  1.00 47.67 183 A 1 
ATOM 1395 C CA    . GLY A 1 183 ? 22.179  -32.798 -8.699  1.00 48.96 183 A 1 
ATOM 1396 C C     . GLY A 1 183 ? 21.850  -32.195 -7.329  1.00 47.86 183 A 1 
ATOM 1397 O O     . GLY A 1 183 ? 20.922  -31.405 -7.205  1.00 45.55 183 A 1 
ATOM 1398 N N     . ASN A 1 184 ? 22.693  -32.519 -6.327  1.00 45.64 184 A 1 
ATOM 1399 C CA    . ASN A 1 184 ? 22.534  -32.246 -4.895  1.00 47.98 184 A 1 
ATOM 1400 C C     . ASN A 1 184 ? 22.859  -30.799 -4.462  1.00 45.54 184 A 1 
ATOM 1401 O O     . ASN A 1 184 ? 23.194  -30.595 -3.303  1.00 41.04 184 A 1 
ATOM 1402 C CB    . ASN A 1 184 ? 23.419  -33.259 -4.139  1.00 43.32 184 A 1 
ATOM 1403 C CG    . ASN A 1 184 ? 22.669  -34.147 -3.175  1.00 40.30 184 A 1 
ATOM 1404 O OD1   . ASN A 1 184 ? 21.458  -34.174 -3.075  1.00 40.78 184 A 1 
ATOM 1405 N ND2   . ASN A 1 184 ? 23.394  -34.968 -2.435  1.00 41.73 184 A 1 
ATOM 1406 N N     . ASN A 1 185 ? 22.896  -29.803 -5.336  1.00 46.13 185 A 1 
ATOM 1407 C CA    . ASN A 1 185 ? 23.476  -28.493 -5.015  1.00 48.20 185 A 1 
ATOM 1408 C C     . ASN A 1 185 ? 22.689  -27.754 -3.926  1.00 45.45 185 A 1 
ATOM 1409 O O     . ASN A 1 185 ? 21.756  -26.995 -4.203  1.00 41.27 185 A 1 
ATOM 1410 C CB    . ASN A 1 185 ? 23.698  -27.664 -6.295  1.00 43.99 185 A 1 
ATOM 1411 C CG    . ASN A 1 185 ? 25.090  -27.831 -6.894  1.00 40.72 185 A 1 
ATOM 1412 O OD1   . ASN A 1 185 ? 25.983  -28.434 -6.333  1.00 41.25 185 A 1 
ATOM 1413 N ND2   . ASN A 1 185 ? 25.319  -27.253 -8.049  1.00 41.70 185 A 1 
ATOM 1414 N N     . SER A 1 186 ? 23.125  -27.949 -2.688  1.00 47.00 186 A 1 
ATOM 1415 C CA    . SER A 1 186 ? 22.571  -27.422 -1.439  1.00 48.02 186 A 1 
ATOM 1416 C C     . SER A 1 186 ? 22.976  -25.977 -1.137  1.00 47.29 186 A 1 
ATOM 1417 O O     . SER A 1 186 ? 23.249  -25.652 0.013   1.00 43.53 186 A 1 
ATOM 1418 C CB    . SER A 1 186 ? 23.009  -28.340 -0.303  1.00 43.15 186 A 1 
ATOM 1419 O OG    . SER A 1 186 ? 24.414  -28.264 -0.128  1.00 40.99 186 A 1 
ATOM 1420 N N     . SER A 1 187 ? 23.110  -25.097 -2.137  1.00 49.02 187 A 1 
ATOM 1421 C CA    . SER A 1 187 ? 23.632  -23.742 -1.904  1.00 49.87 187 A 1 
ATOM 1422 C C     . SER A 1 187 ? 22.731  -22.969 -0.942  1.00 48.76 187 A 1 
ATOM 1423 O O     . SER A 1 187 ? 21.658  -22.485 -1.314  1.00 46.14 187 A 1 
ATOM 1424 C CB    . SER A 1 187 ? 23.824  -22.992 -3.216  1.00 45.78 187 A 1 
ATOM 1425 O OG    . SER A 1 187 ? 22.591  -22.812 -3.888  1.00 42.67 187 A 1 
ATOM 1426 N N     . THR A 1 188 ? 23.191  -22.847 0.300   1.00 48.04 188 A 1 
ATOM 1427 C CA    . THR A 1 188 ? 22.542  -22.203 1.448   1.00 49.73 188 A 1 
ATOM 1428 C C     . THR A 1 188 ? 22.543  -20.676 1.335   1.00 49.21 188 A 1 
ATOM 1429 O O     . THR A 1 188 ? 23.184  -19.998 2.123   1.00 46.26 188 A 1 
ATOM 1430 C CB    . THR A 1 188 ? 23.240  -22.632 2.748   1.00 44.22 188 A 1 
ATOM 1431 O OG1   . THR A 1 188 ? 24.641  -22.440 2.625   1.00 41.24 188 A 1 
ATOM 1432 C CG2   . THR A 1 188 ? 23.012  -24.105 3.075   1.00 44.93 188 A 1 
ATOM 1433 N N     . SER A 1 189 ? 21.858  -20.102 0.359   1.00 48.99 189 A 1 
ATOM 1434 C CA    . SER A 1 189 ? 21.683  -18.648 0.265   1.00 49.95 189 A 1 
ATOM 1435 C C     . SER A 1 189 ? 20.704  -18.151 1.342   1.00 50.21 189 A 1 
ATOM 1436 O O     . SER A 1 189 ? 19.550  -17.846 1.051   1.00 47.31 189 A 1 
ATOM 1437 C CB    . SER A 1 189 ? 21.265  -18.245 -1.150  1.00 45.85 189 A 1 
ATOM 1438 O OG    . SER A 1 189 ? 19.966  -18.710 -1.459  1.00 42.22 189 A 1 
ATOM 1439 N N     . SER A 1 190 ? 21.177  -18.088 2.594   1.00 47.13 190 A 1 
ATOM 1440 C CA    . SER A 1 190 ? 20.373  -17.728 3.779   1.00 48.57 190 A 1 
ATOM 1441 C C     . SER A 1 190 ? 19.941  -16.258 3.848   1.00 48.95 190 A 1 
ATOM 1442 O O     . SER A 1 190 ? 19.174  -15.892 4.734   1.00 45.71 190 A 1 
ATOM 1443 C CB    . SER A 1 190 ? 21.183  -18.068 5.028   1.00 44.53 190 A 1 
ATOM 1444 O OG    . SER A 1 190 ? 22.383  -17.314 5.058   1.00 40.95 190 A 1 
ATOM 1445 N N     . SER A 1 191 ? 20.444  -15.392 2.970   1.00 47.13 191 A 1 
ATOM 1446 C CA    . SER A 1 191 ? 20.353  -13.936 3.151   1.00 49.05 191 A 1 
ATOM 1447 C C     . SER A 1 191 ? 18.958  -13.332 2.956   1.00 49.97 191 A 1 
ATOM 1448 O O     . SER A 1 191 ? 18.769  -12.159 3.274   1.00 47.58 191 A 1 
ATOM 1449 C CB    . SER A 1 191 ? 21.347  -13.240 2.213   1.00 44.74 191 A 1 
ATOM 1450 O OG    . SER A 1 191 ? 20.982  -13.417 0.856   1.00 41.67 191 A 1 
ATOM 1451 N N     . SER A 1 192 ? 18.003  -14.066 2.398   1.00 45.70 192 A 1 
ATOM 1452 C CA    . SER A 1 192 ? 16.705  -13.480 2.042   1.00 48.07 192 A 1 
ATOM 1453 C C     . SER A 1 192 ? 15.714  -13.360 3.206   1.00 49.42 192 A 1 
ATOM 1454 O O     . SER A 1 192 ? 14.704  -12.687 3.040   1.00 47.65 192 A 1 
ATOM 1455 C CB    . SER A 1 192 ? 16.063  -14.256 0.890   1.00 44.51 192 A 1 
ATOM 1456 O OG    . SER A 1 192 ? 15.617  -15.527 1.309   1.00 41.00 192 A 1 
ATOM 1457 N N     . GLN A 1 193 ? 15.993  -14.004 4.359   1.00 37.56 193 A 1 
ATOM 1458 C CA    . GLN A 1 193 ? 15.016  -14.084 5.450   1.00 38.22 193 A 1 
ATOM 1459 C C     . GLN A 1 193 ? 14.691  -12.726 6.089   1.00 37.53 193 A 1 
ATOM 1460 O O     . GLN A 1 193 ? 13.521  -12.436 6.336   1.00 35.24 193 A 1 
ATOM 1461 C CB    . GLN A 1 193 ? 15.492  -15.075 6.516   1.00 35.12 193 A 1 
ATOM 1462 C CG    . GLN A 1 193 ? 15.251  -16.531 6.108   1.00 33.85 193 A 1 
ATOM 1463 C CD    . GLN A 1 193 ? 15.662  -17.516 7.198   1.00 32.28 193 A 1 
ATOM 1464 O OE1   . GLN A 1 193 ? 16.500  -17.260 8.034   1.00 31.96 193 A 1 
ATOM 1465 N NE2   . GLN A 1 193 ? 15.076  -18.701 7.221   1.00 30.86 193 A 1 
ATOM 1466 N N     . TYR A 1 194 ? 15.703  -11.880 6.306   1.00 34.46 194 A 1 
ATOM 1467 C CA    . TYR A 1 194 ? 15.542  -10.671 7.135   1.00 35.53 194 A 1 
ATOM 1468 C C     . TYR A 1 194 ? 14.572  -9.625  6.574   1.00 34.24 194 A 1 
ATOM 1469 O O     . TYR A 1 194 ? 14.036  -8.819  7.325   1.00 31.53 194 A 1 
ATOM 1470 C CB    . TYR A 1 194 ? 16.917  -10.036 7.376   1.00 32.63 194 A 1 
ATOM 1471 C CG    . TYR A 1 194 ? 17.460  -10.341 8.756   1.00 31.77 194 A 1 
ATOM 1472 C CD1   . TYR A 1 194 ? 17.090  -9.531  9.849   1.00 30.42 194 A 1 
ATOM 1473 C CD2   . TYR A 1 194 ? 18.307  -11.445 8.960   1.00 30.90 194 A 1 
ATOM 1474 C CE1   . TYR A 1 194 ? 17.567  -9.817  11.137  1.00 29.31 194 A 1 
ATOM 1475 C CE2   . TYR A 1 194 ? 18.782  -11.737 10.249  1.00 27.80 194 A 1 
ATOM 1476 C CZ    . TYR A 1 194 ? 18.415  -10.921 11.335  1.00 28.16 194 A 1 
ATOM 1477 O OH    . TYR A 1 194 ? 18.876  -11.210 12.593  1.00 26.99 194 A 1 
ATOM 1478 N N     . PHE A 1 195 ? 14.346  -9.597  5.263   1.00 32.33 195 A 1 
ATOM 1479 C CA    . PHE A 1 195 ? 13.417  -8.610  4.687   1.00 33.04 195 A 1 
ATOM 1480 C C     . PHE A 1 195 ? 11.946  -8.968  4.919   1.00 33.58 195 A 1 
ATOM 1481 O O     . PHE A 1 195 ? 11.091  -8.081  4.821   1.00 31.81 195 A 1 
ATOM 1482 C CB    . PHE A 1 195 ? 13.731  -8.376  3.200   1.00 30.68 195 A 1 
ATOM 1483 C CG    . PHE A 1 195 ? 14.297  -6.995  2.938   1.00 29.90 195 A 1 
ATOM 1484 C CD1   . PHE A 1 195 ? 13.431  -5.903  2.746   1.00 31.04 195 A 1 
ATOM 1485 C CD2   . PHE A 1 195 ? 15.684  -6.794  2.926   1.00 32.46 195 A 1 
ATOM 1486 C CE1   . PHE A 1 195 ? 13.940  -4.616  2.542   1.00 30.10 195 A 1 
ATOM 1487 C CE2   . PHE A 1 195 ? 16.210  -5.498  2.719   1.00 27.14 195 A 1 
ATOM 1488 C CZ    . PHE A 1 195 ? 15.335  -4.403  2.519   1.00 25.93 195 A 1 
ATOM 1489 N N     . GLY A 1 196 ? 11.656  -10.237 5.205   1.00 45.80 196 A 1 
ATOM 1490 C CA    . GLY A 1 196 ? 10.296  -10.702 5.443   1.00 47.26 196 A 1 
ATOM 1491 C C     . GLY A 1 196 ? 9.686   -10.165 6.734   1.00 47.09 196 A 1 
ATOM 1492 O O     . GLY A 1 196 ? 8.535   -9.721  6.718   1.00 45.43 196 A 1 
ATOM 1493 N N     . GLU A 1 197 ? 10.465  -10.113 7.817   1.00 35.76 197 A 1 
ATOM 1494 C CA    . GLU A 1 197 ? 9.964   -9.666  9.128   1.00 37.25 197 A 1 
ATOM 1495 C C     . GLU A 1 197 ? 9.517   -8.195  9.140   1.00 36.31 197 A 1 
ATOM 1496 O O     . GLU A 1 197 ? 8.503   -7.854  9.727   1.00 33.96 197 A 1 
ATOM 1497 C CB    . GLU A 1 197 ? 11.048  -9.846  10.197  1.00 34.84 197 A 1 
ATOM 1498 C CG    . GLU A 1 197 ? 11.236  -11.315 10.604  1.00 32.02 197 A 1 
ATOM 1499 C CD    . GLU A 1 197 ? 12.235  -11.464 11.754  1.00 30.62 197 A 1 
ATOM 1500 O OE1   . GLU A 1 197 ? 12.089  -12.452 12.508  1.00 29.56 197 A 1 
ATOM 1501 O OE2   . GLU A 1 197 ? 13.142  -10.621 11.857  1.00 30.26 197 A 1 
ATOM 1502 N N     . VAL A 1 198 ? 10.256  -7.318  8.452   1.00 32.90 198 A 1 
ATOM 1503 C CA    . VAL A 1 198 ? 9.939   -5.881  8.496   1.00 34.46 198 A 1 
ATOM 1504 C C     . VAL A 1 198 ? 8.645   -5.547  7.744   1.00 33.26 198 A 1 
ATOM 1505 O O     . VAL A 1 198 ? 7.970   -4.580  8.087   1.00 31.61 198 A 1 
ATOM 1506 C CB    . VAL A 1 198 ? 11.093  -5.007  7.966   1.00 32.93 198 A 1 
ATOM 1507 C CG1   . VAL A 1 198 ? 10.911  -3.542  8.386   1.00 32.82 198 A 1 
ATOM 1508 C CG2   . VAL A 1 198 ? 12.466  -5.447  8.484   1.00 36.41 198 A 1 
ATOM 1509 N N     . ASP A 1 199 ? 8.292   -6.342  6.728   1.00 43.79 199 A 1 
ATOM 1510 C CA    . ASP A 1 199 ? 7.016   -6.136  6.040   1.00 45.33 199 A 1 
ATOM 1511 C C     . ASP A 1 199 ? 5.824   -6.646  6.892   1.00 44.10 199 A 1 
ATOM 1512 O O     . ASP A 1 199 ? 4.735   -6.091  6.772   1.00 42.91 199 A 1 
ATOM 1513 C CB    . ASP A 1 199 ? 7.056   -6.703  4.604   1.00 43.43 199 A 1 
ATOM 1514 C CG    . ASP A 1 199 ? 7.620   -5.733  3.514   1.00 39.31 199 A 1 
ATOM 1515 O OD1   . ASP A 1 199 ? 7.614   -4.488  3.679   1.00 38.95 199 A 1 
ATOM 1516 O OD2   . ASP A 1 199 ? 8.035   -6.196  2.433   1.00 38.14 199 A 1 
ATOM 1517 N N     . GLN A 1 200 ? 6.030   -7.599  7.803   1.00 38.58 200 A 1 
ATOM 1518 C CA    . GLN A 1 200 ? 5.002   -7.996  8.780   1.00 40.46 200 A 1 
ATOM 1519 C C     . GLN A 1 200 ? 4.644   -6.852  9.742   1.00 39.76 200 A 1 
ATOM 1520 O O     . GLN A 1 200 ? 3.464   -6.695  10.080  1.00 36.33 200 A 1 
ATOM 1521 C CB    . GLN A 1 200 ? 5.445   -9.218  9.587   1.00 38.13 200 A 1 
ATOM 1522 C CG    . GLN A 1 200 ? 5.336   -10.523 8.802   1.00 35.69 200 A 1 
ATOM 1523 C CD    . GLN A 1 200 ? 5.693   -11.744 9.651   1.00 31.76 200 A 1 
ATOM 1524 O OE1   . GLN A 1 200 ? 6.241   -11.652 10.726  1.00 31.38 200 A 1 
ATOM 1525 N NE2   . GLN A 1 200 ? 5.383   -12.938 9.191   1.00 28.73 200 A 1 
ATOM 1526 N N     . TYR A 1 201 ? 5.598   -6.006  10.133  1.00 33.75 201 A 1 
ATOM 1527 C CA    . TYR A 1 201 ? 5.321   -4.868  11.027  1.00 34.82 201 A 1 
ATOM 1528 C C     . TYR A 1 201 ? 4.314   -3.864  10.455  1.00 33.91 201 A 1 
ATOM 1529 O O     . TYR A 1 201 ? 3.635   -3.175  11.214  1.00 32.24 201 A 1 
ATOM 1530 C CB    . TYR A 1 201 ? 6.629   -4.136  11.348  1.00 33.75 201 A 1 
ATOM 1531 C CG    . TYR A 1 201 ? 7.341   -4.693  12.561  1.00 32.77 201 A 1 
ATOM 1532 C CD1   . TYR A 1 201 ? 6.998   -4.234  13.846  1.00 30.99 201 A 1 
ATOM 1533 C CD2   . TYR A 1 201 ? 8.336   -5.670  12.417  1.00 31.17 201 A 1 
ATOM 1534 C CE1   . TYR A 1 201 ? 7.643   -4.740  14.977  1.00 29.33 201 A 1 
ATOM 1535 C CE2   . TYR A 1 201 ? 8.988   -6.188  13.541  1.00 27.35 201 A 1 
ATOM 1536 C CZ    . TYR A 1 201 ? 8.639   -5.721  14.824  1.00 26.76 201 A 1 
ATOM 1537 O OH    . TYR A 1 201 ? 9.283   -6.235  15.933  1.00 26.52 201 A 1 
ATOM 1538 N N     . PHE A 1 202 ? 4.221   -3.753  9.122   1.00 33.45 202 A 1 
ATOM 1539 C CA    . PHE A 1 202 ? 3.252   -2.852  8.502   1.00 33.66 202 A 1 
ATOM 1540 C C     . PHE A 1 202 ? 1.851   -3.476  8.370   1.00 34.01 202 A 1 
ATOM 1541 O O     . PHE A 1 202 ? 0.887   -2.750  8.106   1.00 32.49 202 A 1 
ATOM 1542 C CB    . PHE A 1 202 ? 3.785   -2.325  7.165   1.00 31.86 202 A 1 
ATOM 1543 C CG    . PHE A 1 202 ? 4.035   -0.832  7.216   1.00 30.62 202 A 1 
ATOM 1544 C CD1   . PHE A 1 202 ? 3.002   0.066   6.936   1.00 30.05 202 A 1 
ATOM 1545 C CD2   . PHE A 1 202 ? 5.304   -0.349  7.592   1.00 31.65 202 A 1 
ATOM 1546 C CE1   . PHE A 1 202 ? 3.215   1.447   7.029   1.00 28.61 202 A 1 
ATOM 1547 C CE2   . PHE A 1 202 ? 5.526   1.037   7.697   1.00 26.71 202 A 1 
ATOM 1548 C CZ    . PHE A 1 202 ? 4.479   1.936   7.407   1.00 26.30 202 A 1 
ATOM 1549 N N     . ASP A 1 203 ? 1.746   -4.781  8.571   1.00 49.23 203 A 1 
ATOM 1550 C CA    . ASP A 1 203 ? 0.458   -5.439  8.640   1.00 50.57 203 A 1 
ATOM 1551 C C     . ASP A 1 203 ? -0.095  -5.300  10.071  1.00 48.52 203 A 1 
ATOM 1552 O O     . ASP A 1 203 ? -0.091  -6.227  10.870  1.00 47.39 203 A 1 
ATOM 1553 C CB    . ASP A 1 203 ? 0.552   -6.880  8.101   1.00 48.48 203 A 1 
ATOM 1554 C CG    . ASP A 1 203 ? -0.759  -7.360  7.458   1.00 43.75 203 A 1 
ATOM 1555 O OD1   . ASP A 1 203 ? -1.716  -6.557  7.407   1.00 41.58 203 A 1 
ATOM 1556 O OD2   . ASP A 1 203 ? -0.767  -8.504  6.974   1.00 40.71 203 A 1 
ATOM 1557 N N     . LEU A 1 204 ? -0.556  -4.086  10.380  1.00 38.07 204 A 1 
ATOM 1558 C CA    . LEU A 1 204 ? -1.147  -3.727  11.675  1.00 39.84 204 A 1 
ATOM 1559 C C     . LEU A 1 204 ? -2.302  -4.671  12.083  1.00 38.87 204 A 1 
ATOM 1560 O O     . LEU A 1 204 ? -2.544  -4.847  13.266  1.00 36.19 204 A 1 
ATOM 1561 C CB    . LEU A 1 204 ? -1.665  -2.270  11.598  1.00 36.98 204 A 1 
ATOM 1562 C CG    . LEU A 1 204 ? -0.608  -1.218  11.974  1.00 33.19 204 A 1 
ATOM 1563 C CD1   . LEU A 1 204 ? -0.977  0.143   11.389  1.00 34.19 204 A 1 
ATOM 1564 C CD2   . LEU A 1 204 ? -0.510  -1.073  13.497  1.00 37.07 204 A 1 
ATOM 1565 N N     . VAL A 1 205 ? -2.962  -5.276  11.100  1.00 44.80 205 A 1 
ATOM 1566 C CA    . VAL A 1 205 ? -4.012  -6.275  11.340  1.00 48.07 205 A 1 
ATOM 1567 C C     . VAL A 1 205 ? -3.397  -7.574  11.888  1.00 47.38 205 A 1 
ATOM 1568 O O     . VAL A 1 205 ? -3.901  -8.112  12.873  1.00 44.87 205 A 1 
ATOM 1569 C CB    . VAL A 1 205 ? -4.809  -6.542  10.052  1.00 44.77 205 A 1 
ATOM 1570 C CG1   . VAL A 1 205 ? -5.982  -7.494  10.326  1.00 41.23 205 A 1 
ATOM 1571 C CG2   . VAL A 1 205 ? -5.387  -5.249  9.465   1.00 42.31 205 A 1 
ATOM 1572 N N     . GLY A 1 206 ? -2.290  -8.034  11.302  1.00 52.10 206 A 1 
ATOM 1573 C CA    . GLY A 1 206 ? -1.594  -9.242  11.762  1.00 52.62 206 A 1 
ATOM 1574 C C     . GLY A 1 206 ? -1.009  -9.094  13.166  1.00 52.86 206 A 1 
ATOM 1575 O O     . GLY A 1 206 ? -1.105  -10.016 13.977  1.00 50.48 206 A 1 
ATOM 1576 N N     . TYR A 1 207 ? -0.497  -7.898  13.493  1.00 40.59 207 A 1 
ATOM 1577 C CA    . TYR A 1 207 ? 0.088   -7.627  14.815  1.00 40.41 207 A 1 
ATOM 1578 C C     . TYR A 1 207 ? -0.945  -7.764  15.943  1.00 38.77 207 A 1 
ATOM 1579 O O     . TYR A 1 207 ? -0.635  -8.316  17.000  1.00 35.87 207 A 1 
ATOM 1580 C CB    . TYR A 1 207 ? 0.734   -6.237  14.804  1.00 38.11 207 A 1 
ATOM 1581 C CG    . TYR A 1 207 ? 1.937   -6.149  15.721  1.00 37.59 207 A 1 
ATOM 1582 C CD1   . TYR A 1 207 ? 1.816   -5.716  17.055  1.00 36.15 207 A 1 
ATOM 1583 C CD2   . TYR A 1 207 ? 3.206   -6.537  15.240  1.00 35.90 207 A 1 
ATOM 1584 C CE1   . TYR A 1 207 ? 2.925   -5.667  17.896  1.00 32.74 207 A 1 
ATOM 1585 C CE2   . TYR A 1 207 ? 4.333   -6.488  16.072  1.00 30.97 207 A 1 
ATOM 1586 C CZ    . TYR A 1 207 ? 4.188   -6.055  17.400  1.00 31.14 207 A 1 
ATOM 1587 O OH    . TYR A 1 207 ? 5.299   -6.008  18.228  1.00 30.65 207 A 1 
ATOM 1588 N N     . ASN A 1 208 ? -2.186  -7.325  15.714  1.00 41.48 208 A 1 
ATOM 1589 C CA    . ASN A 1 208 ? -3.256  -7.497  16.696  1.00 42.24 208 A 1 
ATOM 1590 C C     . ASN A 1 208 ? -3.601  -8.980  16.921  1.00 39.73 208 A 1 
ATOM 1591 O O     . ASN A 1 208 ? -3.769  -9.395  18.065  1.00 37.63 208 A 1 
ATOM 1592 C CB    . ASN A 1 208 ? -4.495  -6.694  16.257  1.00 40.55 208 A 1 
ATOM 1593 C CG    . ASN A 1 208 ? -4.419  -5.210  16.598  1.00 36.26 208 A 1 
ATOM 1594 O OD1   . ASN A 1 208 ? -3.713  -4.757  17.481  1.00 37.98 208 A 1 
ATOM 1595 N ND2   . ASN A 1 208 ? -5.205  -4.391  15.932  1.00 37.82 208 A 1 
ATOM 1596 N N     . SER A 1 209 ? -3.668  -9.794  15.867  1.00 53.06 209 A 1 
ATOM 1597 C CA    . SER A 1 209 ? -4.025  -11.207 16.009  1.00 55.32 209 A 1 
ATOM 1598 C C     . SER A 1 209 ? -2.979  -12.016 16.776  1.00 55.88 209 A 1 
ATOM 1599 O O     . SER A 1 209 ? -3.330  -12.927 17.531  1.00 52.05 209 A 1 
ATOM 1600 C CB    . SER A 1 209 ? -4.279  -11.828 14.633  1.00 50.97 209 A 1 
ATOM 1601 O OG    . SER A 1 209 ? -3.093  -12.028 13.890  1.00 45.01 209 A 1 
ATOM 1602 N N     . TYR A 1 210 ? -1.693  -11.665 16.624  1.00 40.09 210 A 1 
ATOM 1603 C CA    . TYR A 1 210 ? -0.613  -12.370 17.307  1.00 40.63 210 A 1 
ATOM 1604 C C     . TYR A 1 210 ? -0.596  -12.061 18.810  1.00 39.58 210 A 1 
ATOM 1605 O O     . TYR A 1 210 ? -0.433  -12.982 19.621  1.00 36.75 210 A 1 
ATOM 1606 C CB    . TYR A 1 210 ? 0.719   -12.026 16.635  1.00 37.51 210 A 1 
ATOM 1607 C CG    . TYR A 1 210 ? 1.774   -13.095 16.864  1.00 35.99 210 A 1 
ATOM 1608 C CD1   . TYR A 1 210 ? 2.650   -13.015 17.959  1.00 34.36 210 A 1 
ATOM 1609 C CD2   . TYR A 1 210 ? 1.853   -14.192 15.984  1.00 34.56 210 A 1 
ATOM 1610 C CE1   . TYR A 1 210 ? 3.605   -14.024 18.179  1.00 31.42 210 A 1 
ATOM 1611 C CE2   . TYR A 1 210 ? 2.800   -15.204 16.194  1.00 30.19 210 A 1 
ATOM 1612 C CZ    . TYR A 1 210 ? 3.683   -15.120 17.294  1.00 31.14 210 A 1 
ATOM 1613 O OH    . TYR A 1 210 ? 4.605   -16.113 17.505  1.00 30.06 210 A 1 
ATOM 1614 N N     . TYR A 1 211 ? -0.825  -10.789 19.194  1.00 42.21 211 A 1 
ATOM 1615 C CA    . TYR A 1 211 ? -0.909  -10.407 20.608  1.00 42.60 211 A 1 
ATOM 1616 C C     . TYR A 1 211 ? -2.124  -11.019 21.301  1.00 41.21 211 A 1 
ATOM 1617 O O     . TYR A 1 211 ? -1.978  -11.546 22.408  1.00 38.41 211 A 1 
ATOM 1618 C CB    . TYR A 1 211 ? -0.895  -8.880  20.744  1.00 40.03 211 A 1 
ATOM 1619 C CG    . TYR A 1 211 ? 0.455   -8.360  21.215  1.00 38.55 211 A 1 
ATOM 1620 C CD1   . TYR A 1 211 ? 0.719   -8.233  22.590  1.00 36.62 211 A 1 
ATOM 1621 C CD2   . TYR A 1 211 ? 1.452   -8.042  20.280  1.00 36.43 211 A 1 
ATOM 1622 C CE1   . TYR A 1 211 ? 1.973   -7.772  23.038  1.00 33.52 211 A 1 
ATOM 1623 C CE2   . TYR A 1 211 ? 2.712   -7.586  20.716  1.00 32.79 211 A 1 
ATOM 1624 C CZ    . TYR A 1 211 ? 2.958   -7.450  22.096  1.00 33.40 211 A 1 
ATOM 1625 O OH    . TYR A 1 211 ? 4.185   -7.001  22.524  1.00 31.90 211 A 1 
ATOM 1626 N N     . ASP A 1 212 ? -3.307  -11.041 20.651  1.00 49.86 212 A 1 
ATOM 1627 C CA    . ASP A 1 212 ? -4.510  -11.662 21.232  1.00 51.60 212 A 1 
ATOM 1628 C C     . ASP A 1 212 ? -4.322  -13.177 21.457  1.00 49.91 212 A 1 
ATOM 1629 O O     . ASP A 1 212 ? -4.716  -13.701 22.496  1.00 47.55 212 A 1 
ATOM 1630 C CB    . ASP A 1 212 ? -5.734  -11.403 20.327  1.00 47.74 212 A 1 
ATOM 1631 C CG    . ASP A 1 212 ? -6.459  -10.069 20.585  1.00 42.81 212 A 1 
ATOM 1632 O OD1   . ASP A 1 212 ? -6.505  -9.611  21.744  1.00 41.37 212 A 1 
ATOM 1633 O OD2   . ASP A 1 212 ? -7.055  -9.549  19.612  1.00 40.77 212 A 1 
ATOM 1634 N N     . SER A 1 213 ? -3.674  -13.887 20.539  1.00 52.67 213 A 1 
ATOM 1635 C CA    . SER A 1 213 ? -3.453  -15.335 20.672  1.00 54.28 213 A 1 
ATOM 1636 C C     . SER A 1 213 ? -2.481  -15.692 21.803  1.00 54.92 213 A 1 
ATOM 1637 O O     . SER A 1 213 ? -2.720  -16.649 22.540  1.00 51.12 213 A 1 
ATOM 1638 C CB    . SER A 1 213 ? -2.996  -15.941 19.348  1.00 48.94 213 A 1 
ATOM 1639 O OG    . SER A 1 213 ? -1.697  -15.528 18.982  1.00 44.39 213 A 1 
ATOM 1640 N N     . HIS A 1 214 ? -1.422  -14.898 21.991  1.00 44.77 214 A 1 
ATOM 1641 C CA    . HIS A 1 214 ? -0.458  -15.149 23.069  1.00 47.81 214 A 1 
ATOM 1642 C C     . HIS A 1 214 ? -1.013  -14.798 24.452  1.00 46.59 214 A 1 
ATOM 1643 O O     . HIS A 1 214 ? -0.784  -15.555 25.396  1.00 44.61 214 A 1 
ATOM 1644 C CB    . HIS A 1 214 ? 0.868   -14.432 22.782  1.00 44.86 214 A 1 
ATOM 1645 C CG    . HIS A 1 214 ? 1.939   -15.403 22.374  1.00 42.68 214 A 1 
ATOM 1646 N ND1   . HIS A 1 214 ? 2.577   -16.292 23.207  1.00 39.68 214 A 1 
ATOM 1647 C CD2   . HIS A 1 214 ? 2.443   -15.623 21.119  1.00 38.61 214 A 1 
ATOM 1648 C CE1   . HIS A 1 214 ? 3.437   -17.014 22.470  1.00 35.84 214 A 1 
ATOM 1649 N NE2   . HIS A 1 214 ? 3.388   -16.645 21.195  1.00 35.15 214 A 1 
ATOM 1650 N N     . MET A 1 215 ? -1.766  -13.695 24.571  1.00 45.52 215 A 1 
ATOM 1651 C CA    . MET A 1 215 ? -2.428  -13.329 25.824  1.00 47.61 215 A 1 
ATOM 1652 C C     . MET A 1 215 ? -3.407  -14.415 26.268  1.00 47.68 215 A 1 
ATOM 1653 O O     . MET A 1 215 ? -3.380  -14.830 27.425  1.00 45.54 215 A 1 
ATOM 1654 C CB    . MET A 1 215 ? -3.154  -11.981 25.659  1.00 44.87 215 A 1 
ATOM 1655 C CG    . MET A 1 215 ? -2.243  -10.774 25.895  1.00 41.03 215 A 1 
ATOM 1656 S SD    . MET A 1 215 ? -1.892  -10.452 27.645  1.00 38.99 215 A 1 
ATOM 1657 C CE    . MET A 1 215 ? -1.604  -8.651  27.568  1.00 35.12 215 A 1 
ATOM 1658 N N     . SER A 1 216 ? -4.208  -14.955 25.351  1.00 50.57 216 A 1 
ATOM 1659 C CA    . SER A 1 216 ? -5.212  -15.975 25.690  1.00 52.42 216 A 1 
ATOM 1660 C C     . SER A 1 216 ? -4.613  -17.252 26.289  1.00 53.06 216 A 1 
ATOM 1661 O O     . SER A 1 216 ? -5.181  -17.810 27.239  1.00 49.39 216 A 1 
ATOM 1662 C CB    . SER A 1 216 ? -6.065  -16.309 24.467  1.00 47.38 216 A 1 
ATOM 1663 O OG    . SER A 1 216 ? -5.350  -17.027 23.483  1.00 42.84 216 A 1 
ATOM 1664 N N     . ASN A 1 217 ? -3.462  -17.691 25.802  1.00 45.20 217 A 1 
ATOM 1665 C CA    . ASN A 1 217 ? -2.801  -18.879 26.342  1.00 46.50 217 A 1 
ATOM 1666 C C     . ASN A 1 217 ? -2.203  -18.638 27.729  1.00 43.44 217 A 1 
ATOM 1667 O O     . ASN A 1 217 ? -2.225  -19.537 28.575  1.00 42.13 217 A 1 
ATOM 1668 C CB    . ASN A 1 217 ? -1.723  -19.356 25.359  1.00 44.08 217 A 1 
ATOM 1669 C CG    . ASN A 1 217 ? -2.272  -20.267 24.272  1.00 40.26 217 A 1 
ATOM 1670 O OD1   . ASN A 1 217 ? -3.345  -20.839 24.343  1.00 41.34 217 A 1 
ATOM 1671 N ND2   . ASN A 1 217 ? -1.508  -20.481 23.217  1.00 41.76 217 A 1 
ATOM 1672 N N     . GLN A 1 218 ? -1.673  -17.443 27.984  1.00 54.14 218 A 1 
ATOM 1673 C CA    . GLN A 1 218 ? -1.089  -17.131 29.277  1.00 56.04 218 A 1 
ATOM 1674 C C     . GLN A 1 218 ? -2.161  -16.927 30.353  1.00 57.49 218 A 1 
ATOM 1675 O O     . GLN A 1 218 ? -2.008  -17.417 31.472  1.00 57.75 218 A 1 
ATOM 1676 C CB    . GLN A 1 218 ? -0.150  -15.925 29.116  1.00 51.95 218 A 1 
ATOM 1677 C CG    . GLN A 1 218 ? 0.965   -15.930 30.179  1.00 47.30 218 A 1 
ATOM 1678 C CD    . GLN A 1 218 ? 2.032   -14.863 29.931  1.00 42.50 218 A 1 
ATOM 1679 O OE1   . GLN A 1 218 ? 1.883   -13.918 29.184  1.00 41.72 218 A 1 
ATOM 1680 N NE2   . GLN A 1 218 ? 3.176   -14.981 30.567  1.00 38.97 218 A 1 
ATOM 1681 N N     . GLU A 1 219 ? -3.290  -16.301 30.005  1.00 49.19 219 A 1 
ATOM 1682 C CA    . GLU A 1 219 ? -4.450  -16.181 30.897  1.00 51.64 219 A 1 
ATOM 1683 C C     . GLU A 1 219 ? -5.083  -17.538 31.223  1.00 49.24 219 A 1 
ATOM 1684 O O     . GLU A 1 219 ? -5.443  -17.769 32.376  1.00 51.63 219 A 1 
ATOM 1685 C CB    . GLU A 1 219 ? -5.511  -15.249 30.298  1.00 50.29 219 A 1 
ATOM 1686 C CG    . GLU A 1 219 ? -5.133  -13.768 30.443  1.00 47.58 219 A 1 
ATOM 1687 C CD    . GLU A 1 219 ? -6.268  -12.826 30.012  1.00 45.77 219 A 1 
ATOM 1688 O OE1   . GLU A 1 219 ? -6.313  -11.692 30.541  1.00 41.83 219 A 1 
ATOM 1689 O OE2   . GLU A 1 219 ? -7.081  -13.242 29.149  1.00 42.04 219 A 1 
ATOM 1690 N N     . GLN A 1 220 ? -5.166  -18.471 30.274  1.00 52.95 220 A 1 
ATOM 1691 C CA    . GLN A 1 220 ? -5.656  -19.830 30.549  1.00 53.57 220 A 1 
ATOM 1692 C C     . GLN A 1 220 ? -4.782  -20.555 31.574  1.00 51.72 220 A 1 
ATOM 1693 O O     . GLN A 1 220 ? -5.321  -21.191 32.476  1.00 55.21 220 A 1 
ATOM 1694 C CB    . GLN A 1 220 ? -5.755  -20.660 29.265  1.00 53.10 220 A 1 
ATOM 1695 C CG    . GLN A 1 220 ? -7.100  -20.454 28.575  1.00 50.54 220 A 1 
ATOM 1696 C CD    . GLN A 1 220 ? -7.308  -21.399 27.387  1.00 47.81 220 A 1 
ATOM 1697 O OE1   . GLN A 1 220 ? -6.408  -22.042 26.865  1.00 45.79 220 A 1 
ATOM 1698 N NE2   . GLN A 1 220 ? -8.529  -21.533 26.919  1.00 42.92 220 A 1 
ATOM 1699 N N     . TYR A 1 221 ? -3.453  -20.436 31.479  1.00 45.62 221 A 1 
ATOM 1700 C CA    . TYR A 1 221 ? -2.552  -21.071 32.434  1.00 44.36 221 A 1 
ATOM 1701 C C     . TYR A 1 221 ? -2.720  -20.492 33.848  1.00 40.33 221 A 1 
ATOM 1702 O O     . TYR A 1 221 ? -2.822  -21.251 34.817  1.00 39.78 221 A 1 
ATOM 1703 C CB    . TYR A 1 221 ? -1.104  -20.950 31.934  1.00 43.13 221 A 1 
ATOM 1704 C CG    . TYR A 1 221 ? -0.362  -22.265 32.009  1.00 42.19 221 A 1 
ATOM 1705 C CD1   . TYR A 1 221 ? 0.316   -22.640 33.184  1.00 40.75 221 A 1 
ATOM 1706 C CD2   . TYR A 1 221 ? -0.371  -23.143 30.901  1.00 42.51 221 A 1 
ATOM 1707 C CE1   . TYR A 1 221 ? 0.980   -23.881 33.262  1.00 36.46 221 A 1 
ATOM 1708 C CE2   . TYR A 1 221 ? 0.291   -24.382 30.964  1.00 36.47 221 A 1 
ATOM 1709 C CZ    . TYR A 1 221 ? 0.964   -24.744 32.145  1.00 39.47 221 A 1 
ATOM 1710 O OH    . TYR A 1 221 ? 1.609   -25.951 32.212  1.00 37.41 221 A 1 
ATOM 1711 N N     . VAL A 1 222 ? -2.836  -19.153 33.964  1.00 56.78 222 A 1 
ATOM 1712 C CA    . VAL A 1 222 ? -3.025  -18.476 35.255  1.00 58.23 222 A 1 
ATOM 1713 C C     . VAL A 1 222 ? -4.402  -18.789 35.867  1.00 55.20 222 A 1 
ATOM 1714 O O     . VAL A 1 222 ? -4.492  -19.031 37.069  1.00 59.68 222 A 1 
ATOM 1715 C CB    . VAL A 1 222 ? -2.801  -16.963 35.116  1.00 57.15 222 A 1 
ATOM 1716 C CG1   . VAL A 1 222 ? -3.085  -16.207 36.423  1.00 52.27 222 A 1 
ATOM 1717 C CG2   . VAL A 1 222 ? -1.347  -16.649 34.743  1.00 58.15 222 A 1 
ATOM 1718 N N     . MET A 1 223 ? -5.483  -18.862 35.070  1.00 64.57 223 A 1 
ATOM 1719 C CA    . MET A 1 223 ? -6.804  -19.257 35.569  1.00 64.73 223 A 1 
ATOM 1720 C C     . MET A 1 223 ? -6.816  -20.699 36.080  1.00 63.85 223 A 1 
ATOM 1721 O O     . MET A 1 223 ? -7.453  -20.970 37.096  1.00 67.61 223 A 1 
ATOM 1722 C CB    . MET A 1 223 ? -7.888  -19.133 34.490  1.00 63.88 223 A 1 
ATOM 1723 C CG    . MET A 1 223 ? -8.509  -17.735 34.414  1.00 59.89 223 A 1 
ATOM 1724 S SD    . MET A 1 223 ? -10.158 -17.755 33.658  1.00 55.79 223 A 1 
ATOM 1725 C CE    . MET A 1 223 ? -10.246 -16.040 33.072  1.00 48.65 223 A 1 
ATOM 1726 N N     . GLN A 1 224 ? -6.119  -21.605 35.415  1.00 59.79 224 A 1 
ATOM 1727 C CA    . GLN A 1 224 ? -6.078  -23.003 35.828  1.00 59.91 224 A 1 
ATOM 1728 C C     . GLN A 1 224 ? -5.331  -23.166 37.159  1.00 57.35 224 A 1 
ATOM 1729 O O     . GLN A 1 224 ? -5.782  -23.907 38.028  1.00 65.02 224 A 1 
ATOM 1730 C CB    . GLN A 1 224 ? -5.463  -23.828 34.689  1.00 61.76 224 A 1 
ATOM 1731 C CG    . GLN A 1 224 ? -6.001  -25.268 34.682  1.00 59.13 224 A 1 
ATOM 1732 C CD    . GLN A 1 224 ? -5.570  -26.048 33.433  1.00 55.58 224 A 1 
ATOM 1733 O OE1   . GLN A 1 224 ? -4.584  -25.772 32.783  1.00 50.65 224 A 1 
ATOM 1734 N NE2   . GLN A 1 224 ? -6.308  -27.064 33.049  1.00 49.34 224 A 1 
ATOM 1735 N N     . GLU A 1 225 ? -4.264  -22.401 37.356  1.00 54.75 225 A 1 
ATOM 1736 C CA    . GLU A 1 225 ? -3.513  -22.393 38.613  1.00 56.12 225 A 1 
ATOM 1737 C C     . GLU A 1 225 ? -4.325  -21.758 39.762  1.00 53.81 225 A 1 
ATOM 1738 O O     . GLU A 1 225 ? -4.361  -22.290 40.874  1.00 58.00 225 A 1 
ATOM 1739 C CB    . GLU A 1 225 ? -2.164  -21.685 38.380  1.00 54.94 225 A 1 
ATOM 1740 C CG    . GLU A 1 225 ? -1.060  -22.260 39.279  1.00 52.40 225 A 1 
ATOM 1741 C CD    . GLU A 1 225 ? 0.317   -21.599 39.065  1.00 49.31 225 A 1 
ATOM 1742 O OE1   . GLU A 1 225 ? 1.308   -22.176 39.574  1.00 44.64 225 A 1 
ATOM 1743 O OE2   . GLU A 1 225 ? 0.375   -20.524 38.436  1.00 45.84 225 A 1 
ATOM 1744 N N     . GLN A 1 226 ? -5.082  -20.676 39.492  1.00 60.98 226 A 1 
ATOM 1745 C CA    . GLN A 1 226 ? -5.981  -20.073 40.479  1.00 61.90 226 A 1 
ATOM 1746 C C     . GLN A 1 226 ? -7.129  -20.997 40.884  1.00 60.73 226 A 1 
ATOM 1747 O O     . GLN A 1 226 ? -7.471  -21.049 42.064  1.00 67.08 226 A 1 
ATOM 1748 C CB    . GLN A 1 226 ? -6.552  -18.746 39.976  1.00 63.07 226 A 1 
ATOM 1749 C CG    . GLN A 1 226 ? -5.605  -17.574 40.246  1.00 60.63 226 A 1 
ATOM 1750 C CD    . GLN A 1 226 ? -6.261  -16.209 39.997  1.00 55.09 226 A 1 
ATOM 1751 O OE1   . GLN A 1 226 ? -7.352  -16.096 39.465  1.00 52.29 226 A 1 
ATOM 1752 N NE2   . GLN A 1 226 ? -5.624  -15.132 40.397  1.00 48.97 226 A 1 
ATOM 1753 N N     . GLN A 1 227 ? -7.732  -21.740 39.942  1.00 66.52 227 A 1 
ATOM 1754 C CA    . GLN A 1 227 ? -8.766  -22.726 40.272  1.00 67.11 227 A 1 
ATOM 1755 C C     . GLN A 1 227 ? -8.219  -23.823 41.184  1.00 65.96 227 A 1 
ATOM 1756 O O     . GLN A 1 227 ? -8.878  -24.192 42.156  1.00 71.89 227 A 1 
ATOM 1757 C CB    . GLN A 1 227 ? -9.361  -23.343 39.001  1.00 69.25 227 A 1 
ATOM 1758 C CG    . GLN A 1 227 ? -10.446 -22.441 38.399  1.00 65.43 227 A 1 
ATOM 1759 C CD    . GLN A 1 227 ? -11.162 -23.085 37.216  1.00 60.66 227 A 1 
ATOM 1760 O OE1   . GLN A 1 227 ? -10.777 -24.111 36.675  1.00 56.48 227 A 1 
ATOM 1761 N NE2   . GLN A 1 227 ? -12.264 -22.513 36.770  1.00 52.77 227 A 1 
ATOM 1762 N N     . HIS A 1 228 ? -7.003  -24.290 40.925  1.00 59.70 228 A 1 
ATOM 1763 C CA    . HIS A 1 228 ? -6.381  -25.320 41.755  1.00 61.97 228 A 1 
ATOM 1764 C C     . HIS A 1 228 ? -6.097  -24.821 43.181  1.00 57.06 228 A 1 
ATOM 1765 O O     . HIS A 1 228 ? -6.328  -25.545 44.152  1.00 63.14 228 A 1 
ATOM 1766 C CB    . HIS A 1 228 ? -5.121  -25.834 41.049  1.00 63.74 228 A 1 
ATOM 1767 C CG    . HIS A 1 228 ? -4.869  -27.286 41.344  1.00 60.49 228 A 1 
ATOM 1768 N ND1   . HIS A 1 228 ? -4.716  -27.861 42.574  1.00 52.81 228 A 1 
ATOM 1769 C CD2   . HIS A 1 228 ? -4.836  -28.319 40.440  1.00 53.75 228 A 1 
ATOM 1770 C CE1   . HIS A 1 228 ? -4.593  -29.190 42.429  1.00 48.36 228 A 1 
ATOM 1771 N NE2   . HIS A 1 228 ? -4.662  -29.509 41.129  1.00 47.99 228 A 1 
ATOM 1772 N N     . LEU A 1 229 ? -5.676  -23.555 43.337  1.00 57.88 229 A 1 
ATOM 1773 C CA    . LEU A 1 229 ? -5.475  -22.910 44.636  1.00 56.64 229 A 1 
ATOM 1774 C C     . LEU A 1 229 ? -6.785  -22.724 45.417  1.00 53.92 229 A 1 
ATOM 1775 O O     . LEU A 1 229 ? -6.827  -22.998 46.618  1.00 57.95 229 A 1 
ATOM 1776 C CB    . LEU A 1 229 ? -4.751  -21.569 44.425  1.00 58.75 229 A 1 
ATOM 1777 C CG    . LEU A 1 229 ? -3.228  -21.681 44.616  1.00 56.69 229 A 1 
ATOM 1778 C CD1   . LEU A 1 229 ? -2.505  -20.573 43.873  1.00 50.69 229 A 1 
ATOM 1779 C CD2   . LEU A 1 229 ? -2.855  -21.602 46.101  1.00 58.16 229 A 1 
ATOM 1780 N N     . GLN A 1 230 ? -7.885  -22.317 44.758  1.00 69.67 230 A 1 
ATOM 1781 C CA    . GLN A 1 230 ? -9.195  -22.189 45.406  1.00 69.59 230 A 1 
ATOM 1782 C C     . GLN A 1 230 ? -9.733  -23.535 45.879  1.00 68.50 230 A 1 
ATOM 1783 O O     . GLN A 1 230 ? -10.363 -23.607 46.933  1.00 74.77 230 A 1 
ATOM 1784 C CB    . GLN A 1 230 ? -10.208 -21.548 44.459  1.00 71.76 230 A 1 
ATOM 1785 C CG    . GLN A 1 230 ? -10.074 -20.018 44.431  1.00 66.80 230 A 1 
ATOM 1786 C CD    . GLN A 1 230 ? -11.217 -19.350 43.669  1.00 61.27 230 A 1 
ATOM 1787 O OE1   . GLN A 1 230 ? -12.090 -19.972 43.095  1.00 55.12 230 A 1 
ATOM 1788 N NE2   . GLN A 1 230 ? -11.257 -18.028 43.648  1.00 52.58 230 A 1 
ATOM 1789 N N     . GLN A 1 231 ? -9.483  -24.606 45.105  1.00 67.40 231 A 1 
ATOM 1790 C CA    . GLN A 1 231 ? -9.948  -25.941 45.472  1.00 69.53 231 A 1 
ATOM 1791 C C     . GLN A 1 231 ? -9.201  -26.464 46.704  1.00 68.33 231 A 1 
ATOM 1792 O O     . GLN A 1 231 ? -9.840  -26.942 47.637  1.00 72.87 231 A 1 
ATOM 1793 C CB    . GLN A 1 231 ? -9.862  -26.836 44.242  1.00 70.64 231 A 1 
ATOM 1794 C CG    . GLN A 1 231 ? -10.757 -28.078 44.376  1.00 64.95 231 A 1 
ATOM 1795 C CD    . GLN A 1 231 ? -11.383 -28.520 43.042  1.00 60.60 231 A 1 
ATOM 1796 O OE1   . GLN A 1 231 ? -11.168 -27.976 41.984  1.00 56.25 231 A 1 
ATOM 1797 N NE2   . GLN A 1 231 ? -12.231 -29.528 43.077  1.00 52.64 231 A 1 
ATOM 1798 N N     . MET A 1 232 ? -7.891  -26.249 46.793  1.00 73.28 232 A 1 
ATOM 1799 C CA    . MET A 1 232 ? -7.117  -26.568 48.002  1.00 71.84 232 A 1 
ATOM 1800 C C     . MET A 1 232 ? -7.572  -25.760 49.228  1.00 71.05 232 A 1 
ATOM 1801 O O     . MET A 1 232 ? -7.660  -26.304 50.328  1.00 74.83 232 A 1 
ATOM 1802 C CB    . MET A 1 232 ? -5.613  -26.347 47.756  1.00 71.02 232 A 1 
ATOM 1803 C CG    . MET A 1 232 ? -4.852  -27.664 47.612  1.00 64.08 232 A 1 
ATOM 1804 S SD    . MET A 1 232 ? -3.043  -27.525 47.804  1.00 60.91 232 A 1 
ATOM 1805 C CE    . MET A 1 232 ? -2.582  -27.098 46.106  1.00 50.66 232 A 1 
ATOM 1806 N N     . GLN A 1 233 ? -7.911  -24.476 49.082  1.00 69.39 233 A 1 
ATOM 1807 C CA    . GLN A 1 233 ? -8.421  -23.666 50.195  1.00 68.32 233 A 1 
ATOM 1808 C C     . GLN A 1 233 ? -9.780  -24.165 50.708  1.00 65.88 233 A 1 
ATOM 1809 O O     . GLN A 1 233 ? -10.008 -24.138 51.919  1.00 74.46 233 A 1 
ATOM 1810 C CB    . GLN A 1 233 ? -8.535  -22.192 49.805  1.00 71.78 233 A 1 
ATOM 1811 C CG    . GLN A 1 233 ? -7.184  -21.470 49.946  1.00 66.36 233 A 1 
ATOM 1812 C CD    . GLN A 1 233 ? -7.309  -19.958 49.711  1.00 61.14 233 A 1 
ATOM 1813 O OE1   . GLN A 1 233 ? -8.294  -19.434 49.223  1.00 56.06 233 A 1 
ATOM 1814 N NE2   . GLN A 1 233 ? -6.290  -19.192 50.060  1.00 53.25 233 A 1 
ATOM 1815 N N     . LYS A 1 234 ? -10.666 -24.643 49.821  1.00 68.69 234 A 1 
ATOM 1816 C CA    . LYS A 1 234 ? -11.955 -25.223 50.227  1.00 70.02 234 A 1 
ATOM 1817 C C     . LYS A 1 234 ? -11.783 -26.489 51.061  1.00 68.50 234 A 1 
ATOM 1818 O O     . LYS A 1 234 ? -12.418 -26.590 52.109  1.00 72.08 234 A 1 
ATOM 1819 C CB    . LYS A 1 234 ? -12.838 -25.507 49.007  1.00 71.01 234 A 1 
ATOM 1820 C CG    . LYS A 1 234 ? -13.953 -24.470 48.902  1.00 64.84 234 A 1 
ATOM 1821 C CD    . LYS A 1 234 ? -14.898 -24.844 47.749  1.00 62.12 234 A 1 
ATOM 1822 C CE    . LYS A 1 234 ? -16.092 -23.893 47.738  1.00 54.41 234 A 1 
ATOM 1823 N NZ    . LYS A 1 234 ? -17.051 -24.274 46.686  1.00 49.62 234 A 1 
ATOM 1824 N N     . GLU A 1 235 ? -10.926 -27.419 50.655  1.00 64.30 235 A 1 
ATOM 1825 C CA    . GLU A 1 235 ? -10.668 -28.645 51.425  1.00 64.07 235 A 1 
ATOM 1826 C C     . GLU A 1 235 ? -10.096 -28.331 52.819  1.00 58.80 235 A 1 
ATOM 1827 O O     . GLU A 1 235 ? -10.491 -28.949 53.808  1.00 64.58 235 A 1 
ATOM 1828 C CB    . GLU A 1 235 ? -9.702  -29.569 50.660  1.00 65.74 235 A 1 
ATOM 1829 C CG    . GLU A 1 235 ? -10.392 -30.319 49.515  1.00 59.60 235 A 1 
ATOM 1830 C CD    . GLU A 1 235 ? -9.471  -31.334 48.812  1.00 57.00 235 A 1 
ATOM 1831 O OE1   . GLU A 1 235 ? -10.021 -32.282 48.209  1.00 48.75 235 A 1 
ATOM 1832 O OE2   . GLU A 1 235 ? -8.236  -31.148 48.859  1.00 49.90 235 A 1 
ATOM 1833 N N     . TYR A 1 236 ? -9.226  -27.322 52.932  1.00 62.54 236 A 1 
ATOM 1834 C CA    . TYR A 1 236 ? -8.664  -26.923 54.223  1.00 57.50 236 A 1 
ATOM 1835 C C     . TYR A 1 236 ? -9.720  -26.306 55.158  1.00 52.64 236 A 1 
ATOM 1836 O O     . TYR A 1 236 ? -9.710  -26.578 56.366  1.00 54.54 236 A 1 
ATOM 1837 C CB    . TYR A 1 236 ? -7.485  -25.965 53.988  1.00 56.56 236 A 1 
ATOM 1838 C CG    . TYR A 1 236 ? -6.388  -26.130 55.016  1.00 54.09 236 A 1 
ATOM 1839 C CD1   . TYR A 1 236 ? -6.408  -25.407 56.218  1.00 51.73 236 A 1 
ATOM 1840 C CD2   . TYR A 1 236 ? -5.346  -27.055 54.775  1.00 52.97 236 A 1 
ATOM 1841 C CE1   . TYR A 1 236 ? -5.401  -25.600 57.173  1.00 44.58 236 A 1 
ATOM 1842 C CE2   . TYR A 1 236 ? -4.335  -27.251 55.713  1.00 45.38 236 A 1 
ATOM 1843 C CZ    . TYR A 1 236 ? -4.354  -26.522 56.913  1.00 48.71 236 A 1 
ATOM 1844 O OH    . TYR A 1 236 ? -3.360  -26.706 57.850  1.00 47.57 236 A 1 
ATOM 1845 N N     . ALA A 1 237 ? -10.674 -25.519 54.614  1.00 69.15 237 A 1 
ATOM 1846 C CA    . ALA A 1 237 ? -11.764 -24.928 55.391  1.00 68.24 237 A 1 
ATOM 1847 C C     . ALA A 1 237 ? -12.758 -25.980 55.923  1.00 64.61 237 A 1 
ATOM 1848 O O     . ALA A 1 237 ? -13.196 -25.877 57.068  1.00 70.42 237 A 1 
ATOM 1849 C CB    . ALA A 1 237 ? -12.462 -23.873 54.535  1.00 70.43 237 A 1 
ATOM 1850 N N     . GLU A 1 238 ? -13.077 -27.018 55.120  1.00 68.16 238 A 1 
ATOM 1851 C CA    . GLU A 1 238 ? -13.936 -28.116 55.581  1.00 68.28 238 A 1 
ATOM 1852 C C     . GLU A 1 238 ? -13.301 -28.915 56.727  1.00 64.37 238 A 1 
ATOM 1853 O O     . GLU A 1 238 ? -13.990 -29.261 57.688  1.00 67.87 238 A 1 
ATOM 1854 C CB    . GLU A 1 238 ? -14.317 -29.049 54.411  1.00 69.03 238 A 1 
ATOM 1855 C CG    . GLU A 1 238 ? -15.451 -28.470 53.565  1.00 62.99 238 A 1 
ATOM 1856 C CD    . GLU A 1 238 ? -15.956 -29.427 52.471  1.00 57.35 238 A 1 
ATOM 1857 O OE1   . GLU A 1 238 ? -17.132 -29.260 52.064  1.00 51.25 238 A 1 
ATOM 1858 O OE2   . GLU A 1 238 ? -15.185 -30.294 52.018  1.00 51.37 238 A 1 
ATOM 1859 N N     . GLN A 1 239 ? -11.987 -29.162 56.695  1.00 66.75 239 A 1 
ATOM 1860 C CA    . GLN A 1 239 ? -11.294 -29.846 57.800  1.00 65.22 239 A 1 
ATOM 1861 C C     . GLN A 1 239 ? -11.281 -29.028 59.092  1.00 62.33 239 A 1 
ATOM 1862 O O     . GLN A 1 239 ? -11.356 -29.614 60.181  1.00 68.45 239 A 1 
ATOM 1863 C CB    . GLN A 1 239 ? -9.859  -30.197 57.406  1.00 68.09 239 A 1 
ATOM 1864 C CG    . GLN A 1 239 ? -9.793  -31.450 56.526  1.00 63.44 239 A 1 
ATOM 1865 C CD    . GLN A 1 239 ? -8.357  -31.951 56.307  1.00 59.10 239 A 1 
ATOM 1866 O OE1   . GLN A 1 239 ? -7.374  -31.389 56.766  1.00 53.72 239 A 1 
ATOM 1867 N NE2   . GLN A 1 239 ? -8.190  -33.051 55.606  1.00 51.34 239 A 1 
ATOM 1868 N N     . GLN A 1 240 ? -11.201 -27.679 59.012  1.00 66.04 240 A 1 
ATOM 1869 C CA    . GLN A 1 240 ? -11.260 -26.840 60.211  1.00 67.00 240 A 1 
ATOM 1870 C C     . GLN A 1 240 ? -12.657 -26.830 60.847  1.00 66.02 240 A 1 
ATOM 1871 O O     . GLN A 1 240 ? -12.754 -26.972 62.065  1.00 70.29 240 A 1 
ATOM 1872 C CB    . GLN A 1 240 ? -10.778 -25.418 59.930  1.00 66.86 240 A 1 
ATOM 1873 C CG    . GLN A 1 240 ? -9.249  -25.326 59.998  1.00 62.92 240 A 1 
ATOM 1874 C CD    . GLN A 1 240 ? -8.732  -23.874 60.034  1.00 57.62 240 A 1 
ATOM 1875 O OE1   . GLN A 1 240 ? -9.388  -22.934 59.629  1.00 56.38 240 A 1 
ATOM 1876 N NE2   . GLN A 1 240 ? -7.535  -23.643 60.531  1.00 51.78 240 A 1 
ATOM 1877 N N     . MET A 1 241 ? -13.758 -26.761 60.056  1.00 69.59 241 A 1 
ATOM 1878 C CA    . MET A 1 241 ? -15.124 -26.809 60.617  1.00 69.61 241 A 1 
ATOM 1879 C C     . MET A 1 241 ? -15.404 -28.104 61.375  1.00 67.48 241 A 1 
ATOM 1880 O O     . MET A 1 241 ? -16.097 -28.071 62.397  1.00 69.84 241 A 1 
ATOM 1881 C CB    . MET A 1 241 ? -16.170 -26.634 59.512  1.00 70.29 241 A 1 
ATOM 1882 C CG    . MET A 1 241 ? -16.605 -25.178 59.342  1.00 63.37 241 A 1 
ATOM 1883 S SD    . MET A 1 241 ? -18.139 -24.988 58.376  1.00 59.31 241 A 1 
ATOM 1884 C CE    . MET A 1 241 ? -17.761 -23.455 57.480  1.00 50.87 241 A 1 
ATOM 1885 N N     . GLN A 1 242 ? -14.882 -29.251 60.924  1.00 64.37 242 A 1 
ATOM 1886 C CA    . GLN A 1 242 ? -15.078 -30.510 61.663  1.00 64.12 242 A 1 
ATOM 1887 C C     . GLN A 1 242 ? -14.407 -30.503 63.043  1.00 59.08 242 A 1 
ATOM 1888 O O     . GLN A 1 242 ? -14.932 -31.139 63.955  1.00 65.76 242 A 1 
ATOM 1889 C CB    . GLN A 1 242 ? -14.584 -31.704 60.846  1.00 66.34 242 A 1 
ATOM 1890 C CG    . GLN A 1 242 ? -15.665 -32.221 59.896  1.00 61.82 242 A 1 
ATOM 1891 C CD    . GLN A 1 242 ? -15.275 -33.537 59.214  1.00 57.76 242 A 1 
ATOM 1892 O OE1   . GLN A 1 242 ? -14.163 -34.015 59.269  1.00 52.62 242 A 1 
ATOM 1893 N NE2   . GLN A 1 242 ? -16.207 -34.183 58.549  1.00 49.84 242 A 1 
ATOM 1894 N N     . LYS A 1 243 ? -13.271 -29.809 63.217  1.00 55.15 243 A 1 
ATOM 1895 C CA    . LYS A 1 243 ? -12.602 -29.756 64.525  1.00 57.31 243 A 1 
ATOM 1896 C C     . LYS A 1 243 ? -13.345 -28.898 65.546  1.00 52.74 243 A 1 
ATOM 1897 O O     . LYS A 1 243 ? -13.459 -29.316 66.693  1.00 57.13 243 A 1 
ATOM 1898 C CB    . LYS A 1 243 ? -11.149 -29.294 64.386  1.00 59.44 243 A 1 
ATOM 1899 C CG    . LYS A 1 243 ? -10.209 -30.479 64.145  1.00 57.46 243 A 1 
ATOM 1900 C CD    . LYS A 1 243 ? -8.759  -29.985 64.161  1.00 55.87 243 A 1 
ATOM 1901 C CE    . LYS A 1 243 ? -7.799  -31.171 64.056  1.00 48.43 243 A 1 
ATOM 1902 N NZ    . LYS A 1 243 ? -6.393  -30.706 64.095  1.00 45.07 243 A 1 
ATOM 1903 N N     . GLU A 1 244 ? -13.893 -27.735 65.144  1.00 60.23 244 A 1 
ATOM 1904 C CA    . GLU A 1 244 ? -14.598 -26.849 66.093  1.00 60.56 244 A 1 
ATOM 1905 C C     . GLU A 1 244 ? -15.860 -27.502 66.685  1.00 55.82 244 A 1 
ATOM 1906 O O     . GLU A 1 244 ? -16.219 -27.214 67.826  1.00 57.41 244 A 1 
ATOM 1907 C CB    . GLU A 1 244 ? -14.983 -25.519 65.426  1.00 59.88 244 A 1 
ATOM 1908 C CG    . GLU A 1 244 ? -13.860 -24.485 65.516  1.00 55.76 244 A 1 
ATOM 1909 C CD    . GLU A 1 244 ? -14.309 -23.081 65.080  1.00 53.38 244 A 1 
ATOM 1910 O OE1   . GLU A 1 244 ? -13.784 -22.091 65.649  1.00 46.74 244 A 1 
ATOM 1911 O OE2   . GLU A 1 244 ? -15.170 -22.981 64.172  1.00 46.95 244 A 1 
ATOM 1912 N N     . TYR A 1 245 ? -16.541 -28.395 65.946  1.00 60.17 245 A 1 
ATOM 1913 C CA    . TYR A 1 245 ? -17.778 -29.017 66.431  1.00 57.88 245 A 1 
ATOM 1914 C C     . TYR A 1 245 ? -17.562 -29.917 67.658  1.00 52.10 245 A 1 
ATOM 1915 O O     . TYR A 1 245 ? -18.495 -30.111 68.440  1.00 53.28 245 A 1 
ATOM 1916 C CB    . TYR A 1 245 ? -18.455 -29.770 65.284  1.00 56.22 245 A 1 
ATOM 1917 C CG    . TYR A 1 245 ? -19.960 -29.587 65.287  1.00 52.55 245 A 1 
ATOM 1918 C CD1   . TYR A 1 245 ? -20.797 -30.432 66.039  1.00 50.10 245 A 1 
ATOM 1919 C CD2   . TYR A 1 245 ? -20.536 -28.530 64.546  1.00 48.94 245 A 1 
ATOM 1920 C CE1   . TYR A 1 245 ? -22.187 -30.235 66.053  1.00 42.36 245 A 1 
ATOM 1921 C CE2   . TYR A 1 245 ? -21.915 -28.322 64.554  1.00 43.42 245 A 1 
ATOM 1922 C CZ    . TYR A 1 245 ? -22.746 -29.177 65.307  1.00 44.72 245 A 1 
ATOM 1923 O OH    . TYR A 1 245 ? -24.110 -28.969 65.316  1.00 41.69 245 A 1 
ATOM 1924 N N     . VAL A 1 246 ? -16.357 -30.478 67.815  1.00 55.34 246 A 1 
ATOM 1925 C CA    . VAL A 1 246 ? -16.101 -31.445 68.910  1.00 57.22 246 A 1 
ATOM 1926 C C     . VAL A 1 246 ? -15.815 -30.747 70.242  1.00 54.59 246 A 1 
ATOM 1927 O O     . VAL A 1 246 ? -16.232 -31.245 71.287  1.00 55.43 246 A 1 
ATOM 1928 C CB    . VAL A 1 246 ? -14.978 -32.420 68.528  1.00 54.14 246 A 1 
ATOM 1929 C CG1   . VAL A 1 246 ? -14.737 -33.482 69.614  1.00 49.75 246 A 1 
ATOM 1930 C CG2   . VAL A 1 246 ? -15.295 -33.175 67.233  1.00 54.62 246 A 1 
ATOM 1931 N N     . GLU A 1 247 ? -15.143 -29.612 70.255  1.00 56.30 247 A 1 
ATOM 1932 C CA    . GLU A 1 247 ? -14.697 -28.997 71.525  1.00 57.76 247 A 1 
ATOM 1933 C C     . GLU A 1 247 ? -15.832 -28.319 72.321  1.00 54.55 247 A 1 
ATOM 1934 O O     . GLU A 1 247 ? -15.711 -28.153 73.535  1.00 54.90 247 A 1 
ATOM 1935 C CB    . GLU A 1 247 ? -13.535 -28.021 71.294  1.00 55.68 247 A 1 
ATOM 1936 C CG    . GLU A 1 247 ? -12.185 -28.750 71.202  1.00 52.58 247 A 1 
ATOM 1937 C CD    . GLU A 1 247 ? -10.965 -27.811 71.220  1.00 49.35 247 A 1 
ATOM 1938 O OE1   . GLU A 1 247 ? -9.878  -28.283 71.655  1.00 45.02 247 A 1 
ATOM 1939 O OE2   . GLU A 1 247 ? -11.090 -26.647 70.783  1.00 44.50 247 A 1 
ATOM 1940 N N     . ASN A 1 248 ? -16.956 -27.953 71.678  1.00 52.02 248 A 1 
ATOM 1941 C CA    . ASN A 1 248 ? -17.982 -27.123 72.322  1.00 54.34 248 A 1 
ATOM 1942 C C     . ASN A 1 248 ? -18.881 -27.843 73.349  1.00 50.14 248 A 1 
ATOM 1943 O O     . ASN A 1 248 ? -19.691 -27.160 73.986  1.00 48.68 248 A 1 
ATOM 1944 C CB    . ASN A 1 248 ? -18.807 -26.402 71.238  1.00 51.67 248 A 1 
ATOM 1945 C CG    . ASN A 1 248 ? -18.342 -24.979 70.962  1.00 49.67 248 A 1 
ATOM 1946 O OD1   . ASN A 1 248 ? -17.758 -24.288 71.784  1.00 47.38 248 A 1 
ATOM 1947 N ND2   . ASN A 1 248 ? -18.637 -24.466 69.797  1.00 49.50 248 A 1 
ATOM 1948 N N     . GLU A 1 249 ? -18.808 -29.173 73.550  1.00 57.21 249 A 1 
ATOM 1949 C CA    . GLU A 1 249 ? -19.730 -29.857 74.481  1.00 58.14 249 A 1 
ATOM 1950 C C     . GLU A 1 249 ? -19.506 -29.496 75.958  1.00 56.86 249 A 1 
ATOM 1951 O O     . GLU A 1 249 ? -20.468 -29.384 76.714  1.00 55.03 249 A 1 
ATOM 1952 C CB    . GLU A 1 249 ? -19.645 -31.385 74.339  1.00 53.82 249 A 1 
ATOM 1953 C CG    . GLU A 1 249 ? -20.451 -31.958 73.169  1.00 49.58 249 A 1 
ATOM 1954 C CD    . GLU A 1 249 ? -20.614 -33.488 73.244  1.00 47.46 249 A 1 
ATOM 1955 O OE1   . GLU A 1 249 ? -21.652 -33.987 72.751  1.00 42.72 249 A 1 
ATOM 1956 O OE2   . GLU A 1 249 ? -19.713 -34.158 73.797  1.00 42.49 249 A 1 
ATOM 1957 N N     . GLY A 1 250 ? -18.267 -29.394 76.420  1.00 39.37 250 A 1 
ATOM 1958 C CA    . GLY A 1 250 ? -17.978 -29.738 77.813  1.00 41.96 250 A 1 
ATOM 1959 C C     . GLY A 1 250 ? -18.322 -28.725 78.901  1.00 41.26 250 A 1 
ATOM 1960 O O     . GLY A 1 250 ? -18.949 -29.075 79.898  1.00 40.03 250 A 1 
ATOM 1961 N N     . SER A 1 251 ? -17.821 -27.523 78.836  1.00 45.43 251 A 1 
ATOM 1962 C CA    . SER A 1 251 ? -17.615 -26.737 80.066  1.00 48.04 251 A 1 
ATOM 1963 C C     . SER A 1 251 ? -18.876 -25.993 80.522  1.00 46.63 251 A 1 
ATOM 1964 O O     . SER A 1 251 ? -19.154 -24.888 80.064  1.00 45.62 251 A 1 
ATOM 1965 C CB    . SER A 1 251 ? -16.426 -25.803 79.919  1.00 45.84 251 A 1 
ATOM 1966 O OG    . SER A 1 251 ? -16.064 -25.268 81.171  1.00 44.33 251 A 1 
ATOM 1967 N N     . GLU A 1 252 ? -19.600 -26.563 81.491  1.00 38.93 252 A 1 
ATOM 1968 C CA    . GLU A 1 252 ? -20.890 -26.078 82.009  1.00 42.17 252 A 1 
ATOM 1969 C C     . GLU A 1 252 ? -20.859 -24.739 82.773  1.00 40.21 252 A 1 
ATOM 1970 O O     . GLU A 1 252 ? -21.680 -23.865 82.535  1.00 38.24 252 A 1 
ATOM 1971 C CB    . GLU A 1 252 ? -21.478 -27.106 83.008  1.00 39.59 252 A 1 
ATOM 1972 C CG    . GLU A 1 252 ? -21.906 -28.471 82.469  1.00 38.73 252 A 1 
ATOM 1973 C CD    . GLU A 1 252 ? -22.509 -29.316 83.605  1.00 38.26 252 A 1 
ATOM 1974 O OE1   . GLU A 1 252 ? -23.545 -29.976 83.367  1.00 35.80 252 A 1 
ATOM 1975 O OE2   . GLU A 1 252 ? -21.936 -29.275 84.722  1.00 35.94 252 A 1 
ATOM 1976 N N     . CYS A 1 253 ? -20.046 -24.648 83.846  1.00 43.72 253 A 1 
ATOM 1977 C CA    . CYS A 1 253 ? -20.650 -24.288 85.129  1.00 47.79 253 A 1 
ATOM 1978 C C     . CYS A 1 253 ? -20.766 -22.808 85.512  1.00 43.82 253 A 1 
ATOM 1979 O O     . CYS A 1 253 ? -21.856 -22.339 85.821  1.00 44.32 253 A 1 
ATOM 1980 C CB    . CYS A 1 253 ? -19.916 -25.045 86.252  1.00 45.78 253 A 1 
ATOM 1981 S SG    . CYS A 1 253 ? -20.424 -26.769 86.356  1.00 43.42 253 A 1 
ATOM 1982 N N     . ILE A 1 254 ? -19.683 -22.146 85.776  1.00 37.53 254 A 1 
ATOM 1983 C CA    . ILE A 1 254 ? -19.677 -21.287 86.972  1.00 42.68 254 A 1 
ATOM 1984 C C     . ILE A 1 254 ? -20.280 -19.892 86.732  1.00 40.92 254 A 1 
ATOM 1985 O O     . ILE A 1 254 ? -19.831 -19.129 85.894  1.00 40.18 254 A 1 
ATOM 1986 C CB    . ILE A 1 254 ? -18.287 -21.252 87.658  1.00 40.02 254 A 1 
ATOM 1987 C CG1   . ILE A 1 254 ? -17.853 -22.675 88.062  1.00 38.95 254 A 1 
ATOM 1988 C CG2   . ILE A 1 254 ? -18.311 -20.351 88.909  1.00 41.70 254 A 1 
ATOM 1989 C CD1   . ILE A 1 254 ? -16.454 -22.782 88.648  1.00 39.91 254 A 1 
ATOM 1990 N N     . VAL A 1 255 ? -21.273 -19.558 87.587  1.00 40.41 255 A 1 
ATOM 1991 C CA    . VAL A 1 255 ? -22.253 -18.450 87.481  1.00 45.01 255 A 1 
ATOM 1992 C C     . VAL A 1 255 ? -21.792 -17.041 87.951  1.00 41.92 255 A 1 
ATOM 1993 O O     . VAL A 1 255 ? -22.600 -16.125 87.798  1.00 41.18 255 A 1 
ATOM 1994 C CB    . VAL A 1 255 ? -23.532 -18.868 88.246  1.00 43.15 255 A 1 
ATOM 1995 C CG1   . VAL A 1 255 ? -24.722 -17.909 88.117  1.00 41.16 255 A 1 
ATOM 1996 C CG2   . VAL A 1 255 ? -24.049 -20.239 87.795  1.00 46.09 255 A 1 
ATOM 1997 N N     . PRO A 1 256 ? -20.673 -16.780 88.563  1.00 43.16 256 A 1 
ATOM 1998 C CA    . PRO A 1 256 ? -20.533 -15.816 89.656  1.00 46.51 256 A 1 
ATOM 1999 C C     . PRO A 1 256 ? -21.104 -14.407 89.378  1.00 45.60 256 A 1 
ATOM 2000 O O     . PRO A 1 256 ? -20.886 -13.814 88.328  1.00 44.97 256 A 1 
ATOM 2001 C CB    . PRO A 1 256 ? -19.053 -15.794 90.032  1.00 43.79 256 A 1 
ATOM 2002 C CG    . PRO A 1 256 ? -18.357 -16.248 88.761  1.00 46.27 256 A 1 
ATOM 2003 C CD    . PRO A 1 256 ? -19.369 -17.251 88.162  1.00 53.34 256 A 1 
ATOM 2004 N N     . SER A 1 257 ? -21.831 -13.913 90.380  1.00 43.71 257 A 1 
ATOM 2005 C CA    . SER A 1 257 ? -23.020 -13.071 90.193  1.00 48.14 257 A 1 
ATOM 2006 C C     . SER A 1 257 ? -22.864 -11.543 90.272  1.00 45.86 257 A 1 
ATOM 2007 O O     . SER A 1 257 ? -23.631 -10.838 89.615  1.00 46.73 257 A 1 
ATOM 2008 C CB    . SER A 1 257 ? -24.018 -13.497 91.264  1.00 46.45 257 A 1 
ATOM 2009 O OG    . SER A 1 257 ? -23.417 -13.497 92.552  1.00 45.44 257 A 1 
ATOM 2010 N N     . GLN A 1 258 ? -22.074 -11.026 91.202  1.00 39.03 258 A 1 
ATOM 2011 C CA    . GLN A 1 258 ? -22.637 -9.984  92.070  1.00 43.74 258 A 1 
ATOM 2012 C C     . GLN A 1 258 ? -22.706 -8.518  91.601  1.00 41.78 258 A 1 
ATOM 2013 O O     . GLN A 1 258 ? -23.805 -7.992  91.403  1.00 40.93 258 A 1 
ATOM 2014 C CB    . GLN A 1 258 ? -21.964 -10.020 93.459  1.00 40.97 258 A 1 
ATOM 2015 C CG    . GLN A 1 258 ? -22.386 -11.191 94.350  1.00 40.41 258 A 1 
ATOM 2016 C CD    . GLN A 1 258 ? -21.848 -11.030 95.777  1.00 39.16 258 A 1 
ATOM 2017 O OE1   . GLN A 1 258 ? -21.057 -10.164 96.107  1.00 37.98 258 A 1 
ATOM 2018 N NE2   . GLN A 1 258 ? -22.283 -11.879 96.696  1.00 37.90 258 A 1 
ATOM 2019 N N     . SER A 1 259 ? -21.649 -7.787  91.718  1.00 43.38 259 A 1 
ATOM 2020 C CA    . SER A 1 259 ? -21.812 -6.597  92.570  1.00 46.83 259 A 1 
ATOM 2021 C C     . SER A 1 259 ? -22.133 -5.268  91.869  1.00 44.98 259 A 1 
ATOM 2022 O O     . SER A 1 259 ? -21.905 -5.047  90.701  1.00 46.36 259 A 1 
ATOM 2023 C CB    . SER A 1 259 ? -20.623 -6.455  93.525  1.00 45.34 259 A 1 
ATOM 2024 O OG    . SER A 1 259 ? -19.427 -6.197  92.818  1.00 44.69 259 A 1 
ATOM 2025 N N     . THR A 1 260 ? -22.710 -4.339  92.674  1.00 42.67 260 A 1 
ATOM 2026 C CA    . THR A 1 260 ? -23.755 -3.355  92.345  1.00 47.92 260 A 1 
ATOM 2027 C C     . THR A 1 260 ? -23.337 -1.901  92.108  1.00 45.54 260 A 1 
ATOM 2028 O O     . THR A 1 260 ? -24.230 -1.062  91.980  1.00 46.45 260 A 1 
ATOM 2029 C CB    . THR A 1 260 ? -24.734 -3.307  93.541  1.00 44.76 260 A 1 
ATOM 2030 O OG1   . THR A 1 260 ? -24.017 -3.345  94.751  1.00 43.96 260 A 1 
ATOM 2031 C CG2   . THR A 1 260 ? -25.702 -4.475  93.551  1.00 46.46 260 A 1 
ATOM 2032 N N     . ILE A 1 261 ? -22.083 -1.547  92.173  1.00 43.90 261 A 1 
ATOM 2033 C CA    . ILE A 1 261 ? -21.712 -0.216  92.699  1.00 49.42 261 A 1 
ATOM 2034 C C     . ILE A 1 261 ? -22.313 0.970   91.914  1.00 47.81 261 A 1 
ATOM 2035 O O     . ILE A 1 261 ? -22.101 1.153   90.719  1.00 48.01 261 A 1 
ATOM 2036 C CB    . ILE A 1 261 ? -20.189 -0.083  92.917  1.00 46.64 261 A 1 
ATOM 2037 C CG1   . ILE A 1 261 ? -19.706 -1.140  93.937  1.00 45.43 261 A 1 
ATOM 2038 C CG2   . ILE A 1 261 ? -19.823 1.333   93.411  1.00 46.73 261 A 1 
ATOM 2039 C CD1   . ILE A 1 261 ? -18.200 -1.184  94.163  1.00 44.82 261 A 1 
ATOM 2040 N N     . VAL A 1 262 ? -23.008 1.828   92.684  1.00 39.22 262 A 1 
ATOM 2041 C CA    . VAL A 1 262 ? -24.046 2.801   92.278  1.00 45.33 262 A 1 
ATOM 2042 C C     . VAL A 1 262 ? -23.539 4.209   91.880  1.00 43.02 262 A 1 
ATOM 2043 O O     . VAL A 1 262 ? -24.362 5.088   91.622  1.00 42.84 262 A 1 
ATOM 2044 C CB    . VAL A 1 262 ? -25.050 2.939   93.442  1.00 42.24 262 A 1 
ATOM 2045 C CG1   . VAL A 1 262 ? -26.313 3.766   93.147  1.00 39.84 262 A 1 
ATOM 2046 C CG2   . VAL A 1 262 ? -25.550 1.580   93.946  1.00 44.55 262 A 1 
ATOM 2047 N N     . ARG A 1 263 ? -22.296 4.495   91.937  1.00 42.86 263 A 1 
ATOM 2048 C CA    . ARG A 1 263 ? -21.830 5.843   92.308  1.00 49.64 263 A 1 
ATOM 2049 C C     . ARG A 1 263 ? -22.415 7.001   91.464  1.00 47.83 263 A 1 
ATOM 2050 O O     . ARG A 1 263 ? -22.410 6.981   90.245  1.00 48.28 263 A 1 
ATOM 2051 C CB    . ARG A 1 263 ? -20.296 5.909   92.359  1.00 45.98 263 A 1 
ATOM 2052 C CG    . ARG A 1 263 ? -19.806 6.171   93.803  1.00 44.33 263 A 1 
ATOM 2053 C CD    . ARG A 1 263 ? -18.283 6.316   93.874  1.00 41.86 263 A 1 
ATOM 2054 N NE    . ARG A 1 263 ? -17.821 6.499   95.256  1.00 38.90 263 A 1 
ATOM 2055 C CZ    . ARG A 1 263 ? -16.568 6.609   95.667  1.00 34.50 263 A 1 
ATOM 2056 N NH1   . ARG A 1 263 ? -15.569 6.576   94.816  1.00 32.68 263 A 1 
ATOM 2057 N NH2   . ARG A 1 263 ? -16.274 6.759   96.927  1.00 31.31 263 A 1 
ATOM 2058 N N     . ARG A 1 264 ? -22.873 8.042   92.172  1.00 40.06 264 A 1 
ATOM 2059 C CA    . ARG A 1 264 ? -23.797 9.107   91.745  1.00 46.05 264 A 1 
ATOM 2060 C C     . ARG A 1 264 ? -23.269 10.327  90.936  1.00 42.72 264 A 1 
ATOM 2061 O O     . ARG A 1 264 ? -24.036 10.786  90.108  1.00 41.54 264 A 1 
ATOM 2062 C CB    . ARG A 1 264 ? -24.450 9.684   93.012  1.00 42.62 264 A 1 
ATOM 2063 C CG    . ARG A 1 264 ? -25.726 8.985   93.501  1.00 40.77 264 A 1 
ATOM 2064 C CD    . ARG A 1 264 ? -26.279 9.785   94.691  1.00 39.26 264 A 1 
ATOM 2065 N NE    . ARG A 1 264 ? -27.609 9.319   95.098  1.00 36.39 264 A 1 
ATOM 2066 C CZ    . ARG A 1 264 ? -28.317 9.788   96.118  1.00 33.09 264 A 1 
ATOM 2067 N NH1   . ARG A 1 264 ? -27.844 10.730  96.896  1.00 31.39 264 A 1 
ATOM 2068 N NH2   . ARG A 1 264 ? -29.493 9.331   96.354  1.00 30.36 264 A 1 
ATOM 2069 N N     . PRO A 1 265 ? -22.213 10.994  91.288  1.00 37.36 265 A 1 
ATOM 2070 C CA    . PRO A 1 265 ? -22.377 12.325  91.881  1.00 42.72 265 A 1 
ATOM 2071 C C     . PRO A 1 265 ? -22.476 13.573  90.957  1.00 41.89 265 A 1 
ATOM 2072 O O     . PRO A 1 265 ? -23.545 13.858  90.429  1.00 40.92 265 A 1 
ATOM 2073 C CB    . PRO A 1 265 ? -21.287 12.396  92.945  1.00 38.73 265 A 1 
ATOM 2074 C CG    . PRO A 1 265 ? -20.125 11.625  92.320  1.00 41.36 265 A 1 
ATOM 2075 C CD    . PRO A 1 265 ? -20.848 10.581  91.469  1.00 49.06 265 A 1 
ATOM 2076 N N     . HIS A 1 266 ? -21.481 14.402  90.879  1.00 41.30 266 A 1 
ATOM 2077 C CA    . HIS A 1 266 ? -21.617 15.832  91.183  1.00 46.53 266 A 1 
ATOM 2078 C C     . HIS A 1 266 ? -21.930 16.817  90.028  1.00 44.46 266 A 1 
ATOM 2079 O O     . HIS A 1 266 ? -21.814 16.522  88.852  1.00 44.04 266 A 1 
ATOM 2080 C CB    . HIS A 1 266 ? -20.386 16.307  91.975  1.00 43.99 266 A 1 
ATOM 2081 C CG    . HIS A 1 266 ? -20.642 16.453  93.459  1.00 42.52 266 A 1 
ATOM 2082 N ND1   . HIS A 1 266 ? -21.357 17.459  94.080  1.00 40.67 266 A 1 
ATOM 2083 C CD2   . HIS A 1 266 ? -20.204 15.635  94.454  1.00 40.34 266 A 1 
ATOM 2084 C CE1   . HIS A 1 266 ? -21.345 17.224  95.392  1.00 36.80 266 A 1 
ATOM 2085 N NE2   . HIS A 1 266 ? -20.659 16.122  95.671  1.00 36.55 266 A 1 
ATOM 2086 N N     . GLN A 1 267 ? -22.318 18.027  90.448  1.00 46.35 267 A 1 
ATOM 2087 C CA    . GLN A 1 267 ? -23.145 19.036  89.760  1.00 50.24 267 A 1 
ATOM 2088 C C     . GLN A 1 267 ? -22.456 20.118  88.898  1.00 49.20 267 A 1 
ATOM 2089 O O     . GLN A 1 267 ? -23.130 20.672  88.032  1.00 49.45 267 A 1 
ATOM 2090 C CB    . GLN A 1 267 ? -23.867 19.851  90.854  1.00 46.48 267 A 1 
ATOM 2091 C CG    . GLN A 1 267 ? -24.935 19.129  91.671  1.00 43.80 267 A 1 
ATOM 2092 C CD    . GLN A 1 267 ? -25.465 20.029  92.798  1.00 41.77 267 A 1 
ATOM 2093 O OE1   . GLN A 1 267 ? -24.794 20.888  93.321  1.00 40.13 267 A 1 
ATOM 2094 N NE2   . GLN A 1 267 ? -26.692 19.834  93.223  1.00 38.69 267 A 1 
ATOM 2095 N N     . SER A 1 268 ? -21.327 20.619  89.264  1.00 47.93 268 A 1 
ATOM 2096 C CA    . SER A 1 268 ? -21.096 22.073  89.397  1.00 50.65 268 A 1 
ATOM 2097 C C     . SER A 1 268 ? -21.128 22.896  88.094  1.00 49.69 268 A 1 
ATOM 2098 O O     . SER A 1 268 ? -20.760 22.415  87.034  1.00 47.86 268 A 1 
ATOM 2099 C CB    . SER A 1 268 ? -19.792 22.341  90.141  1.00 46.70 268 A 1 
ATOM 2100 O OG    . SER A 1 268 ? -18.688 21.824  89.444  1.00 43.25 268 A 1 
ATOM 2101 N N     . GLY A 1 269 ? -21.540 24.163  88.210  1.00 41.94 269 A 1 
ATOM 2102 C CA    . GLY A 1 269 ? -22.073 24.969  87.118  1.00 45.15 269 A 1 
ATOM 2103 C C     . GLY A 1 269 ? -21.661 26.440  86.958  1.00 43.88 269 A 1 
ATOM 2104 O O     . GLY A 1 269 ? -22.524 27.219  86.566  1.00 43.12 269 A 1 
ATOM 2105 N N     . TYR A 1 270 ? -20.470 26.843  87.265  1.00 34.13 270 A 1 
ATOM 2106 C CA    . TYR A 1 270 ? -20.049 28.259  87.134  1.00 38.22 270 A 1 
ATOM 2107 C C     . TYR A 1 270 ? -19.854 28.699  85.658  1.00 36.11 270 A 1 
ATOM 2108 O O     . TYR A 1 270 ? -19.536 27.859  84.830  1.00 35.25 270 A 1 
ATOM 2109 C CB    . TYR A 1 270 ? -18.725 28.440  87.891  1.00 35.42 270 A 1 
ATOM 2110 C CG    . TYR A 1 270 ? -18.846 28.804  89.351  1.00 36.82 270 A 1 
ATOM 2111 C CD1   . TYR A 1 270 ? -18.922 30.164  89.736  1.00 39.04 270 A 1 
ATOM 2112 C CD2   . TYR A 1 270 ? -18.810 27.812  90.342  1.00 40.13 270 A 1 
ATOM 2113 C CE1   . TYR A 1 270 ? -18.978 30.508  91.095  1.00 36.71 270 A 1 
ATOM 2114 C CE2   . TYR A 1 270 ? -18.871 28.152  91.702  1.00 35.13 270 A 1 
ATOM 2115 C CZ    . TYR A 1 270 ? -18.947 29.507  92.088  1.00 35.66 270 A 1 
ATOM 2116 O OH    . TYR A 1 270 ? -18.992 29.858  93.403  1.00 35.54 270 A 1 
ATOM 2117 N N     . ALA A 1 271 ? -19.876 29.955  85.215  1.00 39.80 271 A 1 
ATOM 2118 C CA    . ALA A 1 271 ? -20.627 31.184  85.516  1.00 43.50 271 A 1 
ATOM 2119 C C     . ALA A 1 271 ? -20.520 32.253  84.380  1.00 42.87 271 A 1 
ATOM 2120 O O     . ALA A 1 271 ? -21.454 32.309  83.593  1.00 42.85 271 A 1 
ATOM 2121 C CB    . ALA A 1 271 ? -20.220 31.780  86.876  1.00 40.48 271 A 1 
ATOM 2122 N N     . PRO A 1 272 ? -19.528 33.143  84.287  1.00 35.95 272 A 1 
ATOM 2123 C CA    . PRO A 1 272 ? -19.882 34.559  84.097  1.00 41.38 272 A 1 
ATOM 2124 C C     . PRO A 1 272 ? -19.730 35.188  82.681  1.00 41.95 272 A 1 
ATOM 2125 O O     . PRO A 1 272 ? -20.667 34.997  81.918  1.00 43.30 272 A 1 
ATOM 2126 C CB    . PRO A 1 272 ? -19.168 35.247  85.262  1.00 39.07 272 A 1 
ATOM 2127 C CG    . PRO A 1 272 ? -17.924 34.416  85.543  1.00 42.08 272 A 1 
ATOM 2128 C CD    . PRO A 1 272 ? -18.190 33.114  84.800  1.00 52.05 272 A 1 
ATOM 2129 N N     . LEU A 1 273 ? -18.740 35.991  82.135  1.00 42.68 273 A 1 
ATOM 2130 C CA    . LEU A 1 273 ? -18.548 37.390  82.559  1.00 47.98 273 A 1 
ATOM 2131 C C     . LEU A 1 273 ? -18.532 38.427  81.392  1.00 47.95 273 A 1 
ATOM 2132 O O     . LEU A 1 273 ? -19.578 39.037  81.123  1.00 48.92 273 A 1 
ATOM 2133 C CB    . LEU A 1 273 ? -17.263 37.543  83.416  1.00 43.77 273 A 1 
ATOM 2134 C CG    . LEU A 1 273 ? -17.466 38.291  84.754  1.00 43.35 273 A 1 
ATOM 2135 C CD1   . LEU A 1 273 ? -16.172 38.216  85.581  1.00 42.56 273 A 1 
ATOM 2136 C CD2   . LEU A 1 273 ? -17.840 39.749  84.603  1.00 45.31 273 A 1 
ATOM 2137 N N     . VAL A 1 274 ? -17.402 38.734  80.814  1.00 35.91 274 A 1 
ATOM 2138 C CA    . VAL A 1 274 ? -17.039 40.066  80.239  1.00 42.39 274 A 1 
ATOM 2139 C C     . VAL A 1 274 ? -17.051 40.121  78.691  1.00 41.09 274 A 1 
ATOM 2140 O O     . VAL A 1 274 ? -17.198 39.079  78.069  1.00 40.53 274 A 1 
ATOM 2141 C CB    . VAL A 1 274 ? -15.640 40.493  80.758  1.00 38.26 274 A 1 
ATOM 2142 C CG1   . VAL A 1 274 ? -15.686 41.822  81.472  1.00 37.10 274 A 1 
ATOM 2143 C CG2   . VAL A 1 274 ? -14.936 39.511  81.683  1.00 44.28 274 A 1 
ATOM 2144 N N     . GLY A 1 275 ? -16.887 41.169  77.912  1.00 40.50 275 A 1 
ATOM 2145 C CA    . GLY A 1 275 ? -16.595 42.596  78.088  1.00 43.21 275 A 1 
ATOM 2146 C C     . GLY A 1 275 ? -16.669 43.344  76.733  1.00 41.77 275 A 1 
ATOM 2147 O O     . GLY A 1 275 ? -17.165 42.790  75.760  1.00 40.92 275 A 1 
ATOM 2148 N N     . ALA A 1 276 ? -16.225 44.595  76.646  1.00 46.64 276 A 1 
ATOM 2149 C CA    . ALA A 1 276 ? -16.946 45.686  75.954  1.00 49.64 276 A 1 
ATOM 2150 C C     . ALA A 1 276 ? -16.403 46.335  74.640  1.00 48.77 276 A 1 
ATOM 2151 O O     . ALA A 1 276 ? -17.214 46.765  73.828  1.00 49.14 276 A 1 
ATOM 2152 C CB    . ALA A 1 276 ? -17.094 46.794  77.001  1.00 45.96 276 A 1 
ATOM 2153 N N     . GLU A 1 277 ? -15.162 46.561  74.505  1.00 46.47 277 A 1 
ATOM 2154 C CA    . GLU A 1 277 ? -14.533 47.753  73.858  1.00 50.06 277 A 1 
ATOM 2155 C C     . GLU A 1 277 ? -14.630 47.873  72.303  1.00 49.65 277 A 1 
ATOM 2156 O O     . GLU A 1 277 ? -14.963 46.909  71.653  1.00 49.15 277 A 1 
ATOM 2157 C CB    . GLU A 1 277 ? -13.048 47.755  74.254  1.00 45.15 277 A 1 
ATOM 2158 C CG    . GLU A 1 277 ? -12.777 47.982  75.747  1.00 43.44 277 A 1 
ATOM 2159 C CD    . GLU A 1 277 ? -11.284 48.183  76.032  1.00 43.54 277 A 1 
ATOM 2160 O OE1   . GLU A 1 277 ? -10.997 48.935  76.984  1.00 41.07 277 A 1 
ATOM 2161 O OE2   . GLU A 1 277 ? -10.450 47.611  75.299  1.00 41.47 277 A 1 
ATOM 2162 N N     . GLN A 1 278 ? -14.301 48.935  71.567  1.00 42.69 278 A 1 
ATOM 2163 C CA    . GLN A 1 278 ? -14.429 50.389  71.741  1.00 45.44 278 A 1 
ATOM 2164 C C     . GLN A 1 278 ? -14.501 51.159  70.381  1.00 43.79 278 A 1 
ATOM 2165 O O     . GLN A 1 278 ? -15.613 51.523  69.985  1.00 43.01 278 A 1 
ATOM 2166 C CB    . GLN A 1 278 ? -13.291 50.985  72.604  1.00 42.02 278 A 1 
ATOM 2167 C CG    . GLN A 1 278 ? -13.750 52.046  73.603  1.00 39.79 278 A 1 
ATOM 2168 C CD    . GLN A 1 278 ? -12.591 52.774  74.289  1.00 39.60 278 A 1 
ATOM 2169 O OE1   . GLN A 1 278 ? -11.485 52.875  73.795  1.00 40.13 278 A 1 
ATOM 2170 N NE2   . GLN A 1 278 ? -12.812 53.348  75.455  1.00 38.88 278 A 1 
ATOM 2171 N N     . ALA A 1 279 ? -13.399 51.511  69.716  1.00 43.19 279 A 1 
ATOM 2172 C CA    . ALA A 1 279 ? -13.242 52.930  69.330  1.00 44.85 279 A 1 
ATOM 2173 C C     . ALA A 1 279 ? -13.342 53.410  67.843  1.00 42.44 279 A 1 
ATOM 2174 O O     . ALA A 1 279 ? -14.430 53.725  67.372  1.00 42.21 279 A 1 
ATOM 2175 C CB    . ALA A 1 279 ? -11.964 53.449  70.005  1.00 42.27 279 A 1 
ATOM 2176 N N     . ALA A 1 280 ? -12.231 53.667  67.205  1.00 42.27 280 A 1 
ATOM 2177 C CA    . ALA A 1 280 ? -11.966 54.940  66.478  1.00 44.39 280 A 1 
ATOM 2178 C C     . ALA A 1 280 ? -11.962 54.851  64.912  1.00 41.94 280 A 1 
ATOM 2179 O O     . ALA A 1 280 ? -12.167 53.785  64.388  1.00 40.25 280 A 1 
ATOM 2180 C CB    . ALA A 1 280 ? -10.605 55.407  67.014  1.00 41.23 280 A 1 
ATOM 2181 N N     . SER A 1 281 ? -11.676 55.861  64.077  1.00 54.58 281 A 1 
ATOM 2182 C CA    . SER A 1 281 ? -12.032 57.296  64.030  1.00 55.34 281 A 1 
ATOM 2183 C C     . SER A 1 281 ? -11.934 57.933  62.616  1.00 53.28 281 A 1 
ATOM 2184 O O     . SER A 1 281 ? -12.883 58.577  62.188  1.00 52.66 281 A 1 
ATOM 2185 C CB    . SER A 1 281 ? -11.139 58.141  64.944  1.00 52.56 281 A 1 
ATOM 2186 O OG    . SER A 1 281 ? -9.772  58.038  64.592  1.00 47.65 281 A 1 
ATOM 2187 N N     . ALA A 1 282 ? -10.804 57.900  61.941  1.00 45.29 282 A 1 
ATOM 2188 C CA    . ALA A 1 282 ? -10.298 58.997  61.071  1.00 47.64 282 A 1 
ATOM 2189 C C     . ALA A 1 282 ? -10.726 58.977  59.564  1.00 45.64 282 A 1 
ATOM 2190 O O     . ALA A 1 282 ? -11.354 58.037  59.136  1.00 45.38 282 A 1 
ATOM 2191 C CB    . ALA A 1 282 ? -8.773  58.948  61.225  1.00 44.36 282 A 1 
ATOM 2192 N N     . THR A 1 283 ? -10.359 59.876  58.651  1.00 53.13 283 A 1 
ATOM 2193 C CA    . THR A 1 283 ? -10.616 61.325  58.458  1.00 54.97 283 A 1 
ATOM 2194 C C     . THR A 1 283 ? -10.683 61.750  56.972  1.00 54.91 283 A 1 
ATOM 2195 O O     . THR A 1 283 ? -11.706 62.292  56.557  1.00 54.44 283 A 1 
ATOM 2196 C CB    . THR A 1 283 ? -9.517  62.246  59.028  1.00 49.44 283 A 1 
ATOM 2197 O OG1   . THR A 1 283 ? -8.242  61.680  58.862  1.00 46.59 283 A 1 
ATOM 2198 C CG2   . THR A 1 283 ? -9.716  62.629  60.477  1.00 49.83 283 A 1 
ATOM 2199 N N     . ALA A 1 284 ? -9.607  61.662  56.223  1.00 41.53 284 A 1 
ATOM 2200 C CA    . ALA A 1 284 ? -9.278  62.568  55.093  1.00 44.75 284 A 1 
ATOM 2201 C C     . ALA A 1 284 ? -9.891  62.157  53.732  1.00 44.15 284 A 1 
ATOM 2202 O O     . ALA A 1 284 ? -10.443 61.084  53.614  1.00 42.40 284 A 1 
ATOM 2203 C CB    . ALA A 1 284 ? -7.743  62.643  55.041  1.00 40.78 284 A 1 
ATOM 2204 N N     . GLY A 1 285 ? -9.809  62.877  52.718  1.00 46.98 285 A 1 
ATOM 2205 C CA    . GLY A 1 285 ? -9.449  64.039  51.925  1.00 48.44 285 A 1 
ATOM 2206 C C     . GLY A 1 285 ? -9.334  63.588  50.445  1.00 47.45 285 A 1 
ATOM 2207 O O     . GLY A 1 285 ? -9.363  62.403  50.192  1.00 47.31 285 A 1 
ATOM 2208 N N     . ALA A 1 286 ? -9.150  64.361  49.372  1.00 39.54 286 A 1 
ATOM 2209 C CA    . ALA A 1 286 ? -9.484  65.757  49.085  1.00 43.08 286 A 1 
ATOM 2210 C C     . ALA A 1 286 ? -9.756  65.996  47.572  1.00 42.29 286 A 1 
ATOM 2211 O O     . ALA A 1 286 ? -10.846 66.393  47.200  1.00 41.25 286 A 1 
ATOM 2212 C CB    . ALA A 1 286 ? -8.324  66.659  49.530  1.00 39.38 286 A 1 
ATOM 2213 N N     . SER A 1 287 ? -8.762  65.872  46.701  1.00 53.25 287 A 1 
ATOM 2214 C CA    . SER A 1 287 ? -8.601  66.640  45.442  1.00 55.71 287 A 1 
ATOM 2215 C C     . SER A 1 287 ? -9.096  65.924  44.165  1.00 55.07 287 A 1 
ATOM 2216 O O     . SER A 1 287 ? -9.358  64.744  44.207  1.00 54.08 287 A 1 
ATOM 2217 C CB    . SER A 1 287 ? -7.102  66.939  45.320  1.00 52.00 287 A 1 
ATOM 2218 O OG    . SER A 1 287 ? -6.330  65.751  45.294  1.00 46.10 287 A 1 
ATOM 2219 N N     . ALA A 1 288 ? -9.154  66.538  42.951  1.00 47.41 288 A 1 
ATOM 2220 C CA    . ALA A 1 288 ? -9.382  67.936  42.542  1.00 49.84 288 A 1 
ATOM 2221 C C     . ALA A 1 288 ? -9.705  68.054  41.030  1.00 49.09 288 A 1 
ATOM 2222 O O     . ALA A 1 288 ? -10.555 68.846  40.666  1.00 46.58 288 A 1 
ATOM 2223 C CB    . ALA A 1 288 ? -8.150  68.814  42.815  1.00 45.77 288 A 1 
ATOM 2224 N N     . TYR A 1 289 ? -8.966  67.366  40.144  1.00 36.85 289 A 1 
ATOM 2225 C CA    . TYR A 1 289 ? -8.611  67.940  38.825  1.00 40.65 289 A 1 
ATOM 2226 C C     . TYR A 1 289 ? -9.733  68.033  37.766  1.00 38.90 289 A 1 
ATOM 2227 O O     . TYR A 1 289 ? -10.745 67.353  37.830  1.00 38.24 289 A 1 
ATOM 2228 C CB    . TYR A 1 289 ? -7.351  67.245  38.273  1.00 38.04 289 A 1 
ATOM 2229 C CG    . TYR A 1 289 ? -6.064  67.828  38.820  1.00 39.43 289 A 1 
ATOM 2230 C CD1   . TYR A 1 289 ? -5.485  68.961  38.210  1.00 40.70 289 A 1 
ATOM 2231 C CD2   . TYR A 1 289 ? -5.447  67.263  39.955  1.00 41.29 289 A 1 
ATOM 2232 C CE1   . TYR A 1 289 ? -4.302  69.520  38.729  1.00 37.53 289 A 1 
ATOM 2233 C CE2   . TYR A 1 289 ? -4.266  67.824  40.481  1.00 36.40 289 A 1 
ATOM 2234 C CZ    . TYR A 1 289 ? -3.693  68.948  39.862  1.00 36.73 289 A 1 
ATOM 2235 O OH    . TYR A 1 289 ? -2.544  69.497  40.364  1.00 35.04 289 A 1 
ATOM 2236 N N     . THR A 1 290 ? -9.512  68.927  36.787  1.00 51.35 290 A 1 
ATOM 2237 C CA    . THR A 1 290 ? -10.476 69.903  36.239  1.00 54.46 290 A 1 
ATOM 2238 C C     . THR A 1 290 ? -10.965 69.719  34.788  1.00 55.11 290 A 1 
ATOM 2239 O O     . THR A 1 290 ? -12.171 69.768  34.546  1.00 54.67 290 A 1 
ATOM 2240 C CB    . THR A 1 290 ? -9.818  71.286  36.294  1.00 49.99 290 A 1 
ATOM 2241 O OG1   . THR A 1 290 ? -8.483  71.218  35.809  1.00 48.69 290 A 1 
ATOM 2242 C CG2   . THR A 1 290 ? -9.745  71.858  37.706  1.00 53.45 290 A 1 
ATOM 2243 N N     . ASP A 1 291 ? -10.060 69.718  33.836  1.00 47.13 291 A 1 
ATOM 2244 C CA    . ASP A 1 291 ? -10.221 70.426  32.543  1.00 52.36 291 A 1 
ATOM 2245 C C     . ASP A 1 291 ? -10.933 69.638  31.407  1.00 52.11 291 A 1 
ATOM 2246 O O     . ASP A 1 291 ? -11.074 68.438  31.496  1.00 51.03 291 A 1 
ATOM 2247 C CB    . ASP A 1 291 ? -8.807  70.838  32.089  1.00 47.38 291 A 1 
ATOM 2248 C CG    . ASP A 1 291 ? -8.265  72.095  32.765  1.00 43.39 291 A 1 
ATOM 2249 O OD1   . ASP A 1 291 ? -9.086  72.939  33.186  1.00 42.87 291 A 1 
ATOM 2250 O OD2   . ASP A 1 291 ? -7.022  72.214  32.824  1.00 43.22 291 A 1 
ATOM 2251 N N     . SER A 1 292 ? -11.313 70.187  30.247  1.00 50.04 292 A 1 
ATOM 2252 C CA    . SER A 1 292 ? -11.898 71.484  29.819  1.00 53.93 292 A 1 
ATOM 2253 C C     . SER A 1 292 ? -12.539 71.393  28.412  1.00 53.60 292 A 1 
ATOM 2254 O O     . SER A 1 292 ? -13.712 71.688  28.248  1.00 52.60 292 A 1 
ATOM 2255 C CB    . SER A 1 292 ? -10.832 72.590  29.759  1.00 49.73 292 A 1 
ATOM 2256 O OG    . SER A 1 292 ? -11.283 73.749  29.106  1.00 43.99 292 A 1 
ATOM 2257 N N     . VAL A 1 293 ? -11.741 71.117  27.370  1.00 39.77 293 A 1 
ATOM 2258 C CA    . VAL A 1 293 ? -11.851 71.744  26.017  1.00 44.75 293 A 1 
ATOM 2259 C C     . VAL A 1 293 ? -12.867 71.066  25.064  1.00 44.21 293 A 1 
ATOM 2260 O O     . VAL A 1 293 ? -13.212 69.926  25.253  1.00 44.38 293 A 1 
ATOM 2261 C CB    . VAL A 1 293 ? -10.443 71.781  25.370  1.00 41.06 293 A 1 
ATOM 2262 C CG1   . VAL A 1 293 ? -10.334 72.783  24.237  1.00 40.23 293 A 1 
ATOM 2263 C CG2   . VAL A 1 293 ? -9.311  72.120  26.336  1.00 45.92 293 A 1 
ATOM 2264 N N     . ASN A 1 294 ? -13.282 71.583  23.933  1.00 46.39 294 A 1 
ATOM 2265 C CA    . ASN A 1 294 ? -14.165 72.681  23.531  1.00 50.28 294 A 1 
ATOM 2266 C C     . ASN A 1 294 ? -14.984 72.317  22.262  1.00 47.58 294 A 1 
ATOM 2267 O O     . ASN A 1 294 ? -16.197 72.373  22.279  1.00 47.83 294 A 1 
ATOM 2268 C CB    . ASN A 1 294 ? -13.340 73.950  23.216  1.00 48.52 294 A 1 
ATOM 2269 C CG    . ASN A 1 294 ? -13.831 75.226  23.869  1.00 46.53 294 A 1 
ATOM 2270 O OD1   . ASN A 1 294 ? -14.873 75.315  24.472  1.00 46.55 294 A 1 
ATOM 2271 N ND2   . ASN A 1 294 ? -13.054 76.302  23.752  1.00 48.44 294 A 1 
ATOM 2272 N N     . ASN A 1 295 ? -14.337 72.081  21.108  1.00 38.43 295 A 1 
ATOM 2273 C CA    . ASN A 1 295 ? -14.712 72.779  19.867  1.00 40.74 295 A 1 
ATOM 2274 C C     . ASN A 1 295 ? -15.816 72.162  18.983  1.00 39.28 295 A 1 
ATOM 2275 O O     . ASN A 1 295 ? -16.133 70.994  19.051  1.00 37.57 295 A 1 
ATOM 2276 C CB    . ASN A 1 295 ? -13.436 73.093  19.062  1.00 37.57 295 A 1 
ATOM 2277 C CG    . ASN A 1 295 ? -12.951 74.522  19.241  1.00 34.82 295 A 1 
ATOM 2278 O OD1   . ASN A 1 295 ? -13.655 75.403  19.692  1.00 37.50 295 A 1 
ATOM 2279 N ND2   . ASN A 1 295 ? -11.710 74.791  18.876  1.00 39.01 295 A 1 
ATOM 2280 N N     . SER A 1 296 ? -16.358 73.029  18.082  1.00 44.02 296 A 1 
ATOM 2281 C CA    . SER A 1 296 ? -17.777 73.128  17.705  1.00 47.98 296 A 1 
ATOM 2282 C C     . SER A 1 296 ? -18.191 72.735  16.281  1.00 47.09 296 A 1 
ATOM 2283 O O     . SER A 1 296 ? -19.382 72.505  16.074  1.00 47.04 296 A 1 
ATOM 2284 C CB    . SER A 1 296 ? -18.144 74.604  17.863  1.00 45.38 296 A 1 
ATOM 2285 O OG    . SER A 1 296 ? -17.272 75.426  17.108  1.00 42.05 296 A 1 
ATOM 2286 N N     . ILE A 1 297 ? -17.336 72.811  15.269  1.00 30.04 297 A 1 
ATOM 2287 C CA    . ILE A 1 297 ? -17.708 73.446  13.984  1.00 34.16 297 A 1 
ATOM 2288 C C     . ILE A 1 297 ? -18.745 72.649  13.164  1.00 34.08 297 A 1 
ATOM 2289 O O     . ILE A 1 297 ? -18.693 71.430  13.048  1.00 32.60 297 A 1 
ATOM 2290 C CB    . ILE A 1 297 ? -16.467 73.853  13.162  1.00 31.64 297 A 1 
ATOM 2291 C CG1   . ILE A 1 297 ? -15.558 74.784  14.000  1.00 31.12 297 A 1 
ATOM 2292 C CG2   . ILE A 1 297 ? -16.855 74.545  11.852  1.00 36.25 297 A 1 
ATOM 2293 C CD1   . ILE A 1 297 ? -14.239 75.183  13.334  1.00 35.23 297 A 1 
ATOM 2294 N N     . SER A 1 298 ? -19.665 73.435  12.533  1.00 44.84 298 A 1 
ATOM 2295 C CA    . SER A 1 298 ? -21.040 73.099  12.126  1.00 46.92 298 A 1 
ATOM 2296 C C     . SER A 1 298 ? -21.285 72.776  10.644  1.00 46.64 298 A 1 
ATOM 2297 O O     . SER A 1 298 ? -22.452 72.704  10.271  1.00 45.67 298 A 1 
ATOM 2298 C CB    . SER A 1 298 ? -21.882 74.332  12.451  1.00 44.49 298 A 1 
ATOM 2299 O OG    . SER A 1 298 ? -21.367 75.471  11.783  1.00 42.12 298 A 1 
ATOM 2300 N N     . PHE A 1 299 ? -20.291 72.731  9.773   1.00 34.97 299 A 1 
ATOM 2301 C CA    . PHE A 1 299 ? -20.419 73.198  8.384   1.00 36.34 299 A 1 
ATOM 2302 C C     . PHE A 1 299 ? -21.590 72.599  7.584   1.00 37.89 299 A 1 
ATOM 2303 O O     . PHE A 1 299 ? -21.812 71.392  7.560   1.00 35.82 299 A 1 
ATOM 2304 C CB    . PHE A 1 299 ? -19.083 73.080  7.637   1.00 32.89 299 A 1 
ATOM 2305 C CG    . PHE A 1 299 ? -18.528 74.424  7.225   1.00 31.75 299 A 1 
ATOM 2306 C CD1   . PHE A 1 299 ? -18.839 74.970  5.965   1.00 32.85 299 A 1 
ATOM 2307 C CD2   . PHE A 1 299 ? -17.712 75.151  8.107   1.00 34.59 299 A 1 
ATOM 2308 C CE1   . PHE A 1 299 ? -18.341 76.226  5.589   1.00 31.31 299 A 1 
ATOM 2309 C CE2   . PHE A 1 299 ? -17.208 76.408  7.740   1.00 29.28 299 A 1 
ATOM 2310 C CZ    . PHE A 1 299 ? -17.518 76.947  6.482   1.00 29.49 299 A 1 
ATOM 2311 N N     . SER A 1 300 ? -22.330 73.501  6.887   1.00 49.34 300 A 1 
ATOM 2312 C CA    . SER A 1 300 ? -23.738 73.389  6.474   1.00 54.14 300 A 1 
ATOM 2313 C C     . SER A 1 300 ? -24.000 72.950  5.018   1.00 54.17 300 A 1 
ATOM 2314 O O     . SER A 1 300 ? -25.126 73.127  4.568   1.00 54.11 300 A 1 
ATOM 2315 C CB    . SER A 1 300 ? -24.344 74.784  6.666   1.00 51.15 300 A 1 
ATOM 2316 O OG    . SER A 1 300 ? -25.680 74.899  6.273   1.00 47.03 300 A 1 
ATOM 2317 N N     . MET A 1 301 ? -22.996 72.547  4.237   1.00 49.07 301 A 1 
ATOM 2318 C CA    . MET A 1 301 ? -22.958 72.795  2.791   1.00 52.23 301 A 1 
ATOM 2319 C C     . MET A 1 301 ? -24.168 72.304  1.983   1.00 54.79 301 A 1 
ATOM 2320 O O     . MET A 1 301 ? -24.854 71.345  2.319   1.00 53.74 301 A 1 
ATOM 2321 C CB    . MET A 1 301 ? -21.642 72.329  2.156   1.00 47.71 301 A 1 
ATOM 2322 C CG    . MET A 1 301 ? -20.763 73.537  1.813   1.00 46.76 301 A 1 
ATOM 2323 S SD    . MET A 1 301 ? -19.322 73.128  0.793   1.00 46.30 301 A 1 
ATOM 2324 C CE    . MET A 1 301 ? -18.686 74.786  0.486   1.00 40.64 301 A 1 
ATOM 2325 N N     . GLU A 1 302 ? -24.396 73.021  0.894   1.00 37.19 302 A 1 
ATOM 2326 C CA    . GLU A 1 302 ? -25.629 73.380  0.200   1.00 41.42 302 A 1 
ATOM 2327 C C     . GLU A 1 302 ? -26.162 72.337  -0.817  1.00 41.45 302 A 1 
ATOM 2328 O O     . GLU A 1 302 ? -25.536 71.330  -1.120  1.00 38.82 302 A 1 
ATOM 2329 C CB    . GLU A 1 302 ? -25.350 74.736  -0.480  1.00 37.78 302 A 1 
ATOM 2330 C CG    . GLU A 1 302 ? -26.509 75.716  -0.522  1.00 35.31 302 A 1 
ATOM 2331 C CD    . GLU A 1 302 ? -26.131 77.044  -1.198  1.00 34.56 302 A 1 
ATOM 2332 O OE1   . GLU A 1 302 ? -27.064 77.853  -1.425  1.00 33.32 302 A 1 
ATOM 2333 O OE2   . GLU A 1 302 ? -24.929 77.260  -1.489  1.00 33.67 302 A 1 
ATOM 2334 N N     . ALA A 1 303 ? -27.370 72.635  -1.347  1.00 45.39 303 A 1 
ATOM 2335 C CA    . ALA A 1 303 ? -28.374 71.709  -1.903  1.00 48.82 303 A 1 
ATOM 2336 C C     . ALA A 1 303 ? -28.343 71.484  -3.435  1.00 49.49 303 A 1 
ATOM 2337 O O     . ALA A 1 303 ? -29.393 71.155  -3.992  1.00 49.70 303 A 1 
ATOM 2338 C CB    . ALA A 1 303 ? -29.738 72.262  -1.466  1.00 46.01 303 A 1 
ATOM 2339 N N     . GLY A 1 304 ? -27.289 71.724  -4.166  1.00 41.68 304 A 1 
ATOM 2340 C CA    . GLY A 1 304 ? -27.296 71.950  -5.622  1.00 44.37 304 A 1 
ATOM 2341 C C     . GLY A 1 304 ? -28.137 70.976  -6.450  1.00 43.16 304 A 1 
ATOM 2342 O O     . GLY A 1 304 ? -27.923 69.766  -6.431  1.00 43.54 304 A 1 
ATOM 2343 N N     . ILE A 1 305 ? -29.068 71.564  -7.267  1.00 32.58 305 A 1 
ATOM 2344 C CA    . ILE A 1 305 ? -30.280 70.948  -7.878  1.00 37.56 305 A 1 
ATOM 2345 C C     . ILE A 1 305 ? -30.005 70.134  -9.173  1.00 37.35 305 A 1 
ATOM 2346 O O     . ILE A 1 305 ? -30.942 69.691  -9.818  1.00 35.26 305 A 1 
ATOM 2347 C CB    . ILE A 1 305 ? -31.303 72.095  -8.131  1.00 34.68 305 A 1 
ATOM 2348 C CG1   . ILE A 1 305 ? -31.638 72.854  -6.823  1.00 32.72 305 A 1 
ATOM 2349 C CG2   . ILE A 1 305 ? -32.630 71.657  -8.784  1.00 35.97 305 A 1 
ATOM 2350 C CD1   . ILE A 1 305 ? -32.435 74.154  -7.031  1.00 35.08 305 A 1 
ATOM 2351 N N     . VAL A 1 306 ? -28.777 69.955  -9.623  1.00 43.70 306 A 1 
ATOM 2352 C CA    . VAL A 1 306 ? -28.388 69.766  -11.043 1.00 48.44 306 A 1 
ATOM 2353 C C     . VAL A 1 306 ? -29.285 68.777  -11.842 1.00 47.90 306 A 1 
ATOM 2354 O O     . VAL A 1 306 ? -29.667 67.734  -11.310 1.00 47.77 306 A 1 
ATOM 2355 C CB    . VAL A 1 306 ? -26.886 69.438  -11.174 1.00 44.78 306 A 1 
ATOM 2356 C CG1   . VAL A 1 306 ? -26.393 69.515  -12.615 1.00 41.03 306 A 1 
ATOM 2357 C CG2   . VAL A 1 306 ? -26.018 70.408  -10.365 1.00 45.28 306 A 1 
ATOM 2358 N N     . PRO A 1 307 ? -29.678 69.127  -13.088 1.00 43.61 307 A 1 
ATOM 2359 C CA    . PRO A 1 307 ? -30.942 68.754  -13.716 1.00 46.19 307 A 1 
ATOM 2360 C C     . PRO A 1 307 ? -30.994 67.375  -14.395 1.00 46.62 307 A 1 
ATOM 2361 O O     . PRO A 1 307 ? -30.009 66.676  -14.585 1.00 46.33 307 A 1 
ATOM 2362 C CB    . PRO A 1 307 ? -31.217 69.891  -14.713 1.00 43.09 307 A 1 
ATOM 2363 C CG    . PRO A 1 307 ? -29.825 70.299  -15.159 1.00 44.35 307 A 1 
ATOM 2364 C CD    . PRO A 1 307 ? -29.039 70.185  -13.863 1.00 51.69 307 A 1 
ATOM 2365 N N     . ASP A 1 308 ? -32.214 67.132  -14.885 1.00 54.15 308 A 1 
ATOM 2366 C CA    . ASP A 1 308 ? -32.845 65.871  -15.321 1.00 57.28 308 A 1 
ATOM 2367 C C     . ASP A 1 308 ? -32.289 65.124  -16.557 1.00 56.86 308 A 1 
ATOM 2368 O O     . ASP A 1 308 ? -32.964 64.228  -17.044 1.00 55.10 308 A 1 
ATOM 2369 C CB    . ASP A 1 308 ? -34.303 66.218  -15.659 1.00 52.61 308 A 1 
ATOM 2370 C CG    . ASP A 1 308 ? -35.311 65.940  -14.551 1.00 47.94 308 A 1 
ATOM 2371 O OD1   . ASP A 1 308 ? -34.998 65.157  -13.635 1.00 45.65 308 A 1 
ATOM 2372 O OD2   . ASP A 1 308 ? -36.422 66.508  -14.669 1.00 45.37 308 A 1 
ATOM 2373 N N     . ASN A 1 309 ? -31.194 65.507  -17.171 1.00 47.33 309 A 1 
ATOM 2374 C CA    . ASN A 1 309 ? -30.973 65.221  -18.594 1.00 49.83 309 A 1 
ATOM 2375 C C     . ASN A 1 309 ? -31.118 63.730  -18.954 1.00 46.90 309 A 1 
ATOM 2376 O O     . ASN A 1 309 ? -30.251 62.889  -18.706 1.00 45.18 309 A 1 
ATOM 2377 C CB    . ASN A 1 309 ? -29.659 65.838  -19.084 1.00 46.61 309 A 1 
ATOM 2378 C CG    . ASN A 1 309 ? -29.862 67.137  -19.839 1.00 43.77 309 A 1 
ATOM 2379 O OD1   . ASN A 1 309 ? -30.910 67.438  -20.373 1.00 43.45 309 A 1 
ATOM 2380 N ND2   . ASN A 1 309 ? -28.835 67.944  -19.939 1.00 45.28 309 A 1 
ATOM 2381 N N     . THR A 1 310 ? -32.248 63.470  -19.621 1.00 50.45 310 A 1 
ATOM 2382 C CA    . THR A 1 310 ? -32.870 62.158  -19.887 1.00 53.43 310 A 1 
ATOM 2383 C C     . THR A 1 310 ? -32.216 61.352  -21.009 1.00 53.79 310 A 1 
ATOM 2384 O O     . THR A 1 310 ? -32.910 60.552  -21.642 1.00 53.27 310 A 1 
ATOM 2385 C CB    . THR A 1 310 ? -34.353 62.348  -20.241 1.00 48.23 310 A 1 
ATOM 2386 O OG1   . THR A 1 310 ? -34.611 63.610  -20.789 1.00 43.40 310 A 1 
ATOM 2387 C CG2   . THR A 1 310 ? -35.256 62.185  -19.043 1.00 44.58 310 A 1 
ATOM 2388 N N     . VAL A 1 311 ? -30.956 61.617  -21.359 1.00 43.29 311 A 1 
ATOM 2389 C CA    . VAL A 1 311 ? -30.396 61.100  -22.611 1.00 47.46 311 A 1 
ATOM 2390 C C     . VAL A 1 311 ? -30.526 59.582  -22.636 1.00 47.19 311 A 1 
ATOM 2391 O O     . VAL A 1 311 ? -29.779 58.852  -21.985 1.00 46.79 311 A 1 
ATOM 2392 C CB    . VAL A 1 311 ? -28.954 61.552  -22.878 1.00 43.69 311 A 1 
ATOM 2393 C CG1   . VAL A 1 311 ? -28.535 61.171  -24.298 1.00 41.11 311 A 1 
ATOM 2394 C CG2   . VAL A 1 311 ? -28.798 63.067  -22.748 1.00 45.82 311 A 1 
ATOM 2395 N N     . GLN A 1 312 ? -31.517 59.145  -23.415 1.00 52.27 312 A 1 
ATOM 2396 C CA    . GLN A 1 312 ? -31.783 57.744  -23.730 1.00 54.60 312 A 1 
ATOM 2397 C C     . GLN A 1 312 ? -30.632 57.191  -24.588 1.00 55.64 312 A 1 
ATOM 2398 O O     . GLN A 1 312 ? -30.813 56.899  -25.763 1.00 55.37 312 A 1 
ATOM 2399 C CB    . GLN A 1 312 ? -33.108 57.608  -24.495 1.00 49.76 312 A 1 
ATOM 2400 C CG    . GLN A 1 312 ? -34.380 57.878  -23.691 1.00 46.92 312 A 1 
ATOM 2401 C CD    . GLN A 1 312 ? -35.637 57.641  -24.527 1.00 44.88 312 A 1 
ATOM 2402 O OE1   . GLN A 1 312 ? -35.628 57.524  -25.741 1.00 42.48 312 A 1 
ATOM 2403 N NE2   . GLN A 1 312 ? -36.794 57.559  -23.899 1.00 40.26 312 A 1 
ATOM 2404 N N     . SER A 1 313 ? -29.429 57.068  -24.026 1.00 50.49 313 A 1 
ATOM 2405 C CA    . SER A 1 313 ? -28.357 56.355  -24.703 1.00 51.91 313 A 1 
ATOM 2406 C C     . SER A 1 313 ? -28.800 54.904  -24.790 1.00 51.84 313 A 1 
ATOM 2407 O O     . SER A 1 313 ? -28.677 54.131  -23.847 1.00 50.91 313 A 1 
ATOM 2408 C CB    . SER A 1 313 ? -27.012 56.530  -24.002 1.00 48.44 313 A 1 
ATOM 2409 O OG    . SER A 1 313 ? -27.045 56.081  -22.668 1.00 46.28 313 A 1 
ATOM 2410 N N     . SER A 1 314 ? -29.406 54.590  -25.954 1.00 44.96 314 A 1 
ATOM 2411 C CA    . SER A 1 314 ? -29.728 53.224  -26.334 1.00 47.88 314 A 1 
ATOM 2412 C C     . SER A 1 314 ? -28.411 52.481  -26.515 1.00 46.33 314 A 1 
ATOM 2413 O O     . SER A 1 314 ? -27.913 52.324  -27.627 1.00 45.22 314 A 1 
ATOM 2414 C CB    . SER A 1 314 ? -30.573 53.214  -27.612 1.00 43.76 314 A 1 
ATOM 2415 O OG    . SER A 1 314 ? -29.949 53.936  -28.649 1.00 42.26 314 A 1 
ATOM 2416 N N     . ILE A 1 315 ? -27.790 52.119  -25.397 1.00 48.79 315 A 1 
ATOM 2417 C CA    . ILE A 1 315 ? -26.600 51.282  -25.396 1.00 50.93 315 A 1 
ATOM 2418 C C     . ILE A 1 315 ? -27.050 49.987  -26.051 1.00 50.72 315 A 1 
ATOM 2419 O O     . ILE A 1 315 ? -27.726 49.165  -25.430 1.00 50.99 315 A 1 
ATOM 2420 C CB    . ILE A 1 315 ? -26.018 51.091  -23.982 1.00 46.82 315 A 1 
ATOM 2421 C CG1   . ILE A 1 315 ? -25.585 52.450  -23.391 1.00 45.14 315 A 1 
ATOM 2422 C CG2   . ILE A 1 315 ? -24.820 50.126  -24.033 1.00 46.98 315 A 1 
ATOM 2423 C CD1   . ILE A 1 315 ? -25.115 52.391  -21.932 1.00 44.29 315 A 1 
ATOM 2424 N N     . LEU A 1 316 ? -26.721 49.884  -27.343 1.00 44.00 316 A 1 
ATOM 2425 C CA    . LEU A 1 316 ? -26.839 48.652  -28.100 1.00 47.41 316 A 1 
ATOM 2426 C C     . LEU A 1 316 ? -26.104 47.593  -27.290 1.00 47.14 316 A 1 
ATOM 2427 O O     . LEU A 1 316 ? -24.873 47.577  -27.245 1.00 46.64 316 A 1 
ATOM 2428 C CB    . LEU A 1 316 ? -26.194 48.833  -29.485 1.00 43.38 316 A 1 
ATOM 2429 C CG    . LEU A 1 316 ? -27.085 49.550  -30.507 1.00 41.07 316 A 1 
ATOM 2430 C CD1   . LEU A 1 316 ? -26.244 50.024  -31.699 1.00 41.38 316 A 1 
ATOM 2431 C CD2   . LEU A 1 316 ? -28.182 48.619  -31.029 1.00 46.94 316 A 1 
ATOM 2432 N N     . ARG A 1 317 ? -26.857 46.750  -26.572 1.00 44.93 317 A 1 
ATOM 2433 C CA    . ARG A 1 317 ? -26.309 45.554  -25.929 1.00 47.81 317 A 1 
ATOM 2434 C C     . ARG A 1 317 ? -25.692 44.732  -27.056 1.00 46.17 317 A 1 
ATOM 2435 O O     . ARG A 1 317 ? -26.465 44.237  -27.876 1.00 43.97 317 A 1 
ATOM 2436 C CB    . ARG A 1 317 ? -27.407 44.744  -25.225 1.00 43.39 317 A 1 
ATOM 2437 C CG    . ARG A 1 317 ? -27.793 45.319  -23.855 1.00 40.02 317 A 1 
ATOM 2438 C CD    . ARG A 1 317 ? -28.840 44.411  -23.181 1.00 37.51 317 A 1 
ATOM 2439 N NE    . ARG A 1 317 ? -29.105 44.810  -21.794 1.00 34.01 317 A 1 
ATOM 2440 C CZ    . ARG A 1 317 ? -29.970 44.247  -20.956 1.00 30.62 317 A 1 
ATOM 2441 N NH1   . ARG A 1 317 ? -30.736 43.248  -21.331 1.00 29.38 317 A 1 
ATOM 2442 N NH2   . ARG A 1 317 ? -30.083 44.675  -19.739 1.00 27.76 317 A 1 
ATOM 2443 N N     . PRO A 1 318 ? -24.374 44.602  -27.162 1.00 40.11 318 A 1 
ATOM 2444 C CA    . PRO A 1 318 ? -23.809 43.709  -28.144 1.00 43.09 318 A 1 
ATOM 2445 C C     . PRO A 1 318 ? -24.276 42.309  -27.764 1.00 43.31 318 A 1 
ATOM 2446 O O     . PRO A 1 318 ? -23.906 41.794  -26.717 1.00 42.48 318 A 1 
ATOM 2447 C CB    . PRO A 1 318 ? -22.289 43.920  -28.069 1.00 38.79 318 A 1 
ATOM 2448 C CG    . PRO A 1 318 ? -22.050 44.410  -26.651 1.00 38.54 318 A 1 
ATOM 2449 C CD    . PRO A 1 318 ? -23.339 45.177  -26.323 1.00 45.49 318 A 1 
ATOM 2450 N N     . ALA A 1 319 ? -25.166 41.751  -28.600 1.00 42.26 319 A 1 
ATOM 2451 C CA    . ALA A 1 319 ? -25.854 40.493  -28.288 1.00 44.21 319 A 1 
ATOM 2452 C C     . ALA A 1 319 ? -24.901 39.298  -28.161 1.00 43.89 319 A 1 
ATOM 2453 O O     . ALA A 1 319 ? -25.222 38.312  -27.518 1.00 41.42 319 A 1 
ATOM 2454 C CB    . ALA A 1 319 ? -26.898 40.247  -29.380 1.00 39.33 319 A 1 
ATOM 2455 N N     . GLY A 1 320 ? -23.738 39.381  -28.777 1.00 40.97 320 A 1 
ATOM 2456 C CA    . GLY A 1 320 ? -22.754 38.303  -28.844 1.00 41.81 320 A 1 
ATOM 2457 C C     . GLY A 1 320 ? -21.940 38.083  -27.576 1.00 41.96 320 A 1 
ATOM 2458 O O     . GLY A 1 320 ? -20.802 37.636  -27.677 1.00 40.18 320 A 1 
ATOM 2459 N N     . ALA A 1 321 ? -22.502 38.409  -26.409 1.00 45.71 321 A 1 
ATOM 2460 C CA    . ALA A 1 321 ? -21.973 37.884  -25.160 1.00 47.00 321 A 1 
ATOM 2461 C C     . ALA A 1 321 ? -22.195 36.368  -25.162 1.00 47.08 321 A 1 
ATOM 2462 O O     . ALA A 1 321 ? -23.157 35.865  -24.585 1.00 46.53 321 A 1 
ATOM 2463 C CB    . ALA A 1 321 ? -22.631 38.594  -23.975 1.00 42.57 321 A 1 
ATOM 2464 N N     . ILE A 1 322 ? -21.322 35.657  -25.877 1.00 39.96 322 A 1 
ATOM 2465 C CA    . ILE A 1 322 ? -21.252 34.207  -25.831 1.00 43.25 322 A 1 
ATOM 2466 C C     . ILE A 1 322 ? -21.093 33.865  -24.360 1.00 44.68 322 A 1 
ATOM 2467 O O     . ILE A 1 322 ? -20.171 34.349  -23.708 1.00 42.73 322 A 1 
ATOM 2468 C CB    . ILE A 1 322 ? -20.088 33.659  -26.686 1.00 39.52 322 A 1 
ATOM 2469 C CG1   . ILE A 1 322 ? -20.234 34.102  -28.160 1.00 38.22 322 A 1 
ATOM 2470 C CG2   . ILE A 1 322 ? -20.031 32.130  -26.590 1.00 41.96 322 A 1 
ATOM 2471 C CD1   . ILE A 1 322 ? -19.043 33.736  -29.051 1.00 39.56 322 A 1 
ATOM 2472 N N     . GLY A 1 323 ? -22.008 33.069  -23.828 1.00 43.18 323 A 1 
ATOM 2473 C CA    . GLY A 1 323 ? -21.959 32.537  -22.475 1.00 45.94 323 A 1 
ATOM 2474 C C     . GLY A 1 323 ? -20.812 31.546  -22.307 1.00 45.22 323 A 1 
ATOM 2475 O O     . GLY A 1 323 ? -21.045 30.405  -21.923 1.00 44.47 323 A 1 
ATOM 2476 N N     . LEU A 1 324 ? -19.597 31.988  -22.618 1.00 45.41 324 A 1 
ATOM 2477 C CA    . LEU A 1 324 ? -18.361 31.235  -22.404 1.00 46.47 324 A 1 
ATOM 2478 C C     . LEU A 1 324 ? -18.137 30.924  -20.928 1.00 46.85 324 A 1 
ATOM 2479 O O     . LEU A 1 324 ? -17.496 29.926  -20.612 1.00 44.30 324 A 1 
ATOM 2480 C CB    . LEU A 1 324 ? -17.170 32.049  -22.940 1.00 41.36 324 A 1 
ATOM 2481 C CG    . LEU A 1 324 ? -16.898 31.870  -24.431 1.00 38.87 324 A 1 
ATOM 2482 C CD1   . LEU A 1 324 ? -15.891 32.916  -24.906 1.00 39.51 324 A 1 
ATOM 2483 C CD2   . LEU A 1 324 ? -16.309 30.486  -24.727 1.00 43.08 324 A 1 
ATOM 2484 N N     . PHE A 1 325 ? -18.661 31.738  -20.024 1.00 54.31 325 A 1 
ATOM 2485 C CA    . PHE A 1 325 ? -18.664 31.454  -18.591 1.00 54.80 325 A 1 
ATOM 2486 C C     . PHE A 1 325 ? -19.750 30.472  -18.161 1.00 56.71 325 A 1 
ATOM 2487 O O     . PHE A 1 325 ? -20.015 30.348  -16.960 1.00 51.41 325 A 1 
ATOM 2488 C CB    . PHE A 1 325 ? -18.712 32.746  -17.784 1.00 47.21 325 A 1 
ATOM 2489 C CG    . PHE A 1 325 ? -17.440 33.540  -17.841 1.00 45.27 325 A 1 
ATOM 2490 C CD1   . PHE A 1 325 ? -16.336 33.154  -17.067 1.00 42.08 325 A 1 
ATOM 2491 C CD2   . PHE A 1 325 ? -17.352 34.669  -18.671 1.00 41.49 325 A 1 
ATOM 2492 C CE1   . PHE A 1 325 ? -15.155 33.907  -17.104 1.00 35.99 325 A 1 
ATOM 2493 C CE2   . PHE A 1 325 ? -16.169 35.424  -18.714 1.00 36.52 325 A 1 
ATOM 2494 C CZ    . PHE A 1 325 ? -15.073 35.043  -17.924 1.00 38.21 325 A 1 
ATOM 2495 N N     . SER A 1 326 ? -20.350 29.713  -19.085 1.00 47.13 326 A 1 
ATOM 2496 C CA    . SER A 1 326 ? -20.670 28.342  -18.723 1.00 51.48 326 A 1 
ATOM 2497 C C     . SER A 1 326 ? -19.351 27.584  -18.524 1.00 52.81 326 A 1 
ATOM 2498 O O     . SER A 1 326 ? -19.043 26.647  -19.259 1.00 49.40 326 A 1 
ATOM 2499 C CB    . SER A 1 326 ? -21.597 27.670  -19.728 1.00 46.54 326 A 1 
ATOM 2500 O OG    . SER A 1 326 ? -21.001 27.542  -21.005 1.00 43.12 326 A 1 
ATOM 2501 N N     . SER A 1 327 ? -18.524 28.058  -17.585 1.00 53.87 327 A 1 
ATOM 2502 C CA    . SER A 1 327 ? -17.458 27.243  -17.037 1.00 56.02 327 A 1 
ATOM 2503 C C     . SER A 1 327 ? -18.134 25.930  -16.684 1.00 58.01 327 A 1 
ATOM 2504 O O     . SER A 1 327 ? -19.206 25.968  -16.078 1.00 53.97 327 A 1 
ATOM 2505 C CB    . SER A 1 327 ? -16.821 27.874  -15.798 1.00 49.70 327 A 1 
ATOM 2506 O OG    . SER A 1 327 ? -17.750 28.077  -14.761 1.00 45.63 327 A 1 
ATOM 2507 N N     . PRO A 1 328 ? -17.610 24.781  -17.131 1.00 45.60 328 A 1 
ATOM 2508 C CA    . PRO A 1 328 ? -18.175 23.502  -16.769 1.00 47.93 328 A 1 
ATOM 2509 C C     . PRO A 1 328 ? -18.413 23.571  -15.276 1.00 49.69 328 A 1 
ATOM 2510 O O     . PRO A 1 328 ? -17.517 24.011  -14.553 1.00 47.35 328 A 1 
ATOM 2511 C CB    . PRO A 1 328 ? -17.137 22.450  -17.168 1.00 42.96 328 A 1 
ATOM 2512 C CG    . PRO A 1 328 ? -15.830 23.226  -17.232 1.00 43.17 328 A 1 
ATOM 2513 C CD    . PRO A 1 328 ? -16.273 24.627  -17.669 1.00 47.93 328 A 1 
ATOM 2514 N N     . SER A 1 329 ? -19.642 23.280  -14.862 1.00 47.57 329 A 1 
ATOM 2515 C CA    . SER A 1 329 ? -20.080 23.326  -13.466 1.00 50.38 329 A 1 
ATOM 2516 C C     . SER A 1 329 ? -18.900 22.917  -12.613 1.00 52.28 329 A 1 
ATOM 2517 O O     . SER A 1 329 ? -18.392 21.821  -12.827 1.00 49.61 329 A 1 
ATOM 2518 C CB    . SER A 1 329 ? -21.223 22.324  -13.258 1.00 45.14 329 A 1 
ATOM 2519 O OG    . SER A 1 329 ? -21.426 22.030  -11.895 1.00 40.77 329 A 1 
ATOM 2520 N N     . LEU A 1 330 ? -18.416 23.830  -11.759 1.00 51.52 330 A 1 
ATOM 2521 C CA    . LEU A 1 330 ? -17.424 23.493  -10.742 1.00 50.58 330 A 1 
ATOM 2522 C C     . LEU A 1 330 ? -17.917 22.188  -10.168 1.00 51.43 330 A 1 
ATOM 2523 O O     . LEU A 1 330 ? -19.009 22.179  -9.599  1.00 48.76 330 A 1 
ATOM 2524 C CB    . LEU A 1 330 ? -17.398 24.577  -9.651  1.00 46.02 330 A 1 
ATOM 2525 C CG    . LEU A 1 330 ? -16.461 25.746  -9.949  1.00 41.88 330 A 1 
ATOM 2526 C CD1   . LEU A 1 330 ? -16.755 26.912  -9.001  1.00 41.49 330 A 1 
ATOM 2527 C CD2   . LEU A 1 330 ? -14.996 25.331  -9.747  1.00 43.32 330 A 1 
ATOM 2528 N N     . GLN A 1 331 ? -17.228 21.090  -10.497 1.00 44.39 331 A 1 
ATOM 2529 C CA    . GLN A 1 331 ? -17.744 19.768  -10.174 1.00 46.15 331 A 1 
ATOM 2530 C C     . GLN A 1 331 ? -17.974 19.807  -8.682  1.00 47.03 331 A 1 
ATOM 2531 O O     . GLN A 1 331 ? -17.006 19.970  -7.928  1.00 45.56 331 A 1 
ATOM 2532 C CB    . GLN A 1 331 ? -16.759 18.656  -10.550 1.00 43.01 331 A 1 
ATOM 2533 C CG    . GLN A 1 331 ? -16.823 18.263  -12.032 1.00 39.43 331 A 1 
ATOM 2534 C CD    . GLN A 1 331 ? -15.932 17.059  -12.353 1.00 36.86 331 A 1 
ATOM 2535 O OE1   . GLN A 1 331 ? -14.999 16.711  -11.652 1.00 34.34 331 A 1 
ATOM 2536 N NE2   . GLN A 1 331 ? -16.196 16.372  -13.450 1.00 33.96 331 A 1 
ATOM 2537 N N     . THR A 1 332 ? -19.241 19.834  -8.290  1.00 48.31 332 A 1 
ATOM 2538 C CA    . THR A 1 332 ? -19.623 19.817  -6.893  1.00 50.40 332 A 1 
ATOM 2539 C C     . THR A 1 332 ? -18.774 18.728  -6.278  1.00 51.77 332 A 1 
ATOM 2540 O O     . THR A 1 332 ? -18.726 17.654  -6.887  1.00 48.71 332 A 1 
ATOM 2541 C CB    . THR A 1 332 ? -21.101 19.466  -6.715  1.00 44.78 332 A 1 
ATOM 2542 O OG1   . THR A 1 332 ? -21.500 18.491  -7.654  1.00 39.71 332 A 1 
ATOM 2543 C CG2   . THR A 1 332 ? -21.999 20.680  -6.924  1.00 40.56 332 A 1 
ATOM 2544 N N     . PRO A 1 333 ? -18.009 19.039  -5.205  1.00 51.73 333 A 1 
ATOM 2545 C CA    . PRO A 1 333 ? -17.029 18.114  -4.657  1.00 51.79 333 A 1 
ATOM 2546 C C     . PRO A 1 333 ? -17.735 16.770  -4.595  1.00 52.53 333 A 1 
ATOM 2547 O O     . PRO A 1 333 ? -18.754 16.700  -3.916  1.00 52.32 333 A 1 
ATOM 2548 C CB    . PRO A 1 333 ? -16.685 18.645  -3.261  1.00 47.80 333 A 1 
ATOM 2549 C CG    . PRO A 1 333 ? -17.846 19.566  -2.917  1.00 45.67 333 A 1 
ATOM 2550 C CD    . PRO A 1 333 ? -18.261 20.113  -4.278  1.00 48.09 333 A 1 
ATOM 2551 N N     . LEU A 1 334 ? -17.288 15.816  -5.442  1.00 56.74 334 A 1 
ATOM 2552 C CA    . LEU A 1 334 ? -18.113 14.675  -5.815  1.00 56.43 334 A 1 
ATOM 2553 C C     . LEU A 1 334 ? -18.632 14.062  -4.522  1.00 58.09 334 A 1 
ATOM 2554 O O     . LEU A 1 334 ? -17.893 13.349  -3.834  1.00 53.92 334 A 1 
ATOM 2555 C CB    . LEU A 1 334 ? -17.290 13.653  -6.621  1.00 50.96 334 A 1 
ATOM 2556 C CG    . LEU A 1 334 ? -17.154 13.962  -8.121  1.00 44.98 334 A 1 
ATOM 2557 C CD1   . LEU A 1 334 ? -15.997 13.184  -8.735  1.00 42.74 334 A 1 
ATOM 2558 C CD2   . LEU A 1 334 ? -18.440 13.587  -8.882  1.00 43.19 334 A 1 
ATOM 2559 N N     . HIS A 1 335 ? -19.848 14.448  -4.144  1.00 57.87 335 A 1 
ATOM 2560 C CA    . HIS A 1 335 ? -20.535 13.918  -2.998  1.00 59.28 335 A 1 
ATOM 2561 C C     . HIS A 1 335 ? -20.950 12.531  -3.450  1.00 59.88 335 A 1 
ATOM 2562 O O     . HIS A 1 335 ? -22.058 12.318  -3.926  1.00 55.06 335 A 1 
ATOM 2563 C CB    . HIS A 1 335 ? -21.728 14.788  -2.571  1.00 52.87 335 A 1 
ATOM 2564 C CG    . HIS A 1 335 ? -21.385 15.794  -1.508  1.00 46.54 335 A 1 
ATOM 2565 N ND1   . HIS A 1 335 ? -21.377 15.561  -0.151  1.00 41.42 335 A 1 
ATOM 2566 C CD2   . HIS A 1 335 ? -21.059 17.114  -1.673  1.00 39.69 335 A 1 
ATOM 2567 C CE1   . HIS A 1 335 ? -21.051 16.712  0.462   1.00 36.66 335 A 1 
ATOM 2568 N NE2   . HIS A 1 335 ? -20.849 17.674  -0.417  1.00 37.99 335 A 1 
ATOM 2569 N N     . PHE A 1 336 ? -19.957 11.640  -3.424  1.00 63.59 336 A 1 
ATOM 2570 C CA    . PHE A 1 336 ? -20.202 10.239  -3.630  1.00 64.17 336 A 1 
ATOM 2571 C C     . PHE A 1 336 ? -21.337 9.904   -2.690  1.00 65.66 336 A 1 
ATOM 2572 O O     . PHE A 1 336 ? -21.271 10.207  -1.495  1.00 60.62 336 A 1 
ATOM 2573 C CB    . PHE A 1 336 ? -18.934 9.425   -3.357  1.00 57.44 336 A 1 
ATOM 2574 C CG    . PHE A 1 336 ? -17.850 9.677   -4.370  1.00 53.78 336 A 1 
ATOM 2575 C CD1   . PHE A 1 336 ? -18.091 9.355   -5.715  1.00 50.97 336 A 1 
ATOM 2576 C CD2   . PHE A 1 336 ? -16.673 10.374  -4.024  1.00 48.74 336 A 1 
ATOM 2577 C CE1   . PHE A 1 336 ? -17.187 9.759   -6.712  1.00 43.42 336 A 1 
ATOM 2578 C CE2   . PHE A 1 336 ? -15.761 10.775  -5.025  1.00 44.17 336 A 1 
ATOM 2579 C CZ    . PHE A 1 336 ? -16.035 10.474  -6.369  1.00 43.51 336 A 1 
ATOM 2580 N N     . SER A 1 337 ? -22.417 9.365   -3.264  1.00 73.92 337 A 1 
ATOM 2581 C CA    . SER A 1 337 ? -23.500 8.851   -2.448  1.00 77.99 337 A 1 
ATOM 2582 C C     . SER A 1 337 ? -22.893 7.911   -1.404  1.00 78.93 337 A 1 
ATOM 2583 O O     . SER A 1 337 ? -21.833 7.324   -1.646  1.00 75.21 337 A 1 
ATOM 2584 C CB    . SER A 1 337 ? -24.531 8.136   -3.325  1.00 72.03 337 A 1 
ATOM 2585 O OG    . SER A 1 337 ? -23.984 6.974   -3.911  1.00 60.97 337 A 1 
ATOM 2586 N N     . SER A 1 338 ? -23.523 7.774   -0.238  1.00 80.62 338 A 1 
ATOM 2587 C CA    . SER A 1 338 ? -23.000 6.871   0.792   1.00 82.47 338 A 1 
ATOM 2588 C C     . SER A 1 338 ? -22.637 5.499   0.214   1.00 82.76 338 A 1 
ATOM 2589 O O     . SER A 1 338 ? -21.553 4.987   0.463   1.00 79.55 338 A 1 
ATOM 2590 C CB    . SER A 1 338 ? -24.026 6.700   1.914   1.00 77.29 338 A 1 
ATOM 2591 O OG    . SER A 1 338 ? -23.420 6.030   2.998   1.00 66.12 338 A 1 
ATOM 2592 N N     . LYS A 1 339 ? -23.483 5.002   -0.714  1.00 85.52 339 A 1 
ATOM 2593 C CA    . LYS A 1 339 ? -23.247 3.747   -1.444  1.00 87.06 339 A 1 
ATOM 2594 C C     . LYS A 1 339 ? -21.985 3.778   -2.321  1.00 87.95 339 A 1 
ATOM 2595 O O     . LYS A 1 339 ? -21.215 2.825   -2.333  1.00 86.23 339 A 1 
ATOM 2596 C CB    . LYS A 1 339 ? -24.468 3.416   -2.308  1.00 84.49 339 A 1 
ATOM 2597 C CG    . LYS A 1 339 ? -25.722 3.120   -1.469  1.00 73.88 339 A 1 
ATOM 2598 C CD    . LYS A 1 339 ? -26.873 2.640   -2.363  1.00 71.23 339 A 1 
ATOM 2599 C CE    . LYS A 1 339 ? -28.077 2.267   -1.511  1.00 62.74 339 A 1 
ATOM 2600 N NZ    . LYS A 1 339 ? -29.169 1.677   -2.317  1.00 58.53 339 A 1 
ATOM 2601 N N     . GLU A 1 340 ? -21.737 4.868   -3.047  1.00 86.13 340 A 1 
ATOM 2602 C CA    . GLU A 1 340 ? -20.520 5.000   -3.859  1.00 85.92 340 A 1 
ATOM 2603 C C     . GLU A 1 340 ? -19.261 5.117   -2.996  1.00 86.15 340 A 1 
ATOM 2604 O O     . GLU A 1 340 ? -18.213 4.570   -3.338  1.00 83.10 340 A 1 
ATOM 2605 C CB    . GLU A 1 340 ? -20.597 6.234   -4.752  1.00 82.01 340 A 1 
ATOM 2606 C CG    . GLU A 1 340 ? -21.563 6.092   -5.933  1.00 70.41 340 A 1 
ATOM 2607 C CD    . GLU A 1 340 ? -21.682 7.413   -6.689  1.00 65.96 340 A 1 
ATOM 2608 O OE1   . GLU A 1 340 ? -21.795 7.356   -7.930  1.00 59.90 340 A 1 
ATOM 2609 O OE2   . GLU A 1 340 ? -21.633 8.473   -6.030  1.00 61.09 340 A 1 
ATOM 2610 N N     . ARG A 1 341 ? -19.364 5.817   -1.855  1.00 76.72 341 A 1 
ATOM 2611 C CA    . ARG A 1 341 ? -18.275 5.890   -0.874  1.00 76.97 341 A 1 
ATOM 2612 C C     . ARG A 1 341 ? -17.974 4.503   -0.322  1.00 79.33 341 A 1 
ATOM 2613 O O     . ARG A 1 341 ? -16.815 4.093   -0.349  1.00 78.13 341 A 1 
ATOM 2614 C CB    . ARG A 1 341 ? -18.611 6.904   0.238   1.00 71.77 341 A 1 
ATOM 2615 C CG    . ARG A 1 341 ? -17.458 7.068   1.248   1.00 60.57 341 A 1 
ATOM 2616 C CD    . ARG A 1 341 ? -17.825 8.044   2.376   1.00 59.13 341 A 1 
ATOM 2617 N NE    . ARG A 1 341 ? -16.765 8.121   3.400   1.00 52.52 341 A 1 
ATOM 2618 C CZ    . ARG A 1 341 ? -16.886 8.618   4.635   1.00 49.31 341 A 1 
ATOM 2619 N NH1   . ARG A 1 341 ? -17.990 9.162   5.053   1.00 46.84 341 A 1 
ATOM 2620 N NH2   . ARG A 1 341 ? -15.893 8.567   5.469   1.00 45.19 341 A 1 
ATOM 2621 N N     . GLU A 1 342 ? -18.987 3.762   0.097   1.00 82.74 342 A 1 
ATOM 2622 C CA    . GLU A 1 342 ? -18.856 2.385   0.581   1.00 83.86 342 A 1 
ATOM 2623 C C     . GLU A 1 342 ? -18.210 1.476   -0.470  1.00 84.97 342 A 1 
ATOM 2624 O O     . GLU A 1 342 ? -17.244 0.773   -0.171  1.00 84.26 342 A 1 
ATOM 2625 C CB    . GLU A 1 342 ? -20.237 1.842   0.965   1.00 81.65 342 A 1 
ATOM 2626 C CG    . GLU A 1 342 ? -20.746 2.391   2.305   1.00 69.41 342 A 1 
ATOM 2627 C CD    . GLU A 1 342 ? -22.251 2.153   2.498   1.00 65.49 342 A 1 
ATOM 2628 O OE1   . GLU A 1 342 ? -22.864 2.952   3.238   1.00 59.77 342 A 1 
ATOM 2629 O OE2   . GLU A 1 342 ? -22.787 1.223   1.874   1.00 60.12 342 A 1 
ATOM 2630 N N     . ALA A 1 343 ? -18.667 1.543   -1.727  1.00 86.84 343 A 1 
ATOM 2631 C CA    . ALA A 1 343 ? -18.087 0.771   -2.820  1.00 87.00 343 A 1 
ATOM 2632 C C     . ALA A 1 343 ? -16.600 1.102   -3.044  1.00 87.59 343 A 1 
ATOM 2633 O O     . ALA A 1 343 ? -15.768 0.204   -3.220  1.00 86.71 343 A 1 
ATOM 2634 C CB    . ALA A 1 343 ? -18.917 1.017   -4.084  1.00 85.55 343 A 1 
ATOM 2635 N N     . ARG A 1 344 ? -16.221 2.393   -2.988  1.00 82.99 344 A 1 
ATOM 2636 C CA    . ARG A 1 344 ? -14.817 2.818   -3.101  1.00 81.80 344 A 1 
ATOM 2637 C C     . ARG A 1 344 ? -13.969 2.353   -1.923  1.00 83.31 344 A 1 
ATOM 2638 O O     . ARG A 1 344 ? -12.841 1.911   -2.126  1.00 82.78 344 A 1 
ATOM 2639 C CB    . ARG A 1 344 ? -14.738 4.341   -3.220  1.00 80.09 344 A 1 
ATOM 2640 C CG    . ARG A 1 344 ? -15.189 4.805   -4.602  1.00 72.75 344 A 1 
ATOM 2641 C CD    . ARG A 1 344 ? -15.243 6.327   -4.628  1.00 71.33 344 A 1 
ATOM 2642 N NE    . ARG A 1 344 ? -15.659 6.796   -5.953  1.00 64.31 344 A 1 
ATOM 2643 C CZ    . ARG A 1 344 ? -15.188 7.849   -6.592  1.00 58.95 344 A 1 
ATOM 2644 N NH1   . ARG A 1 344 ? -14.314 8.660   -6.054  1.00 54.94 344 A 1 
ATOM 2645 N NH2   . ARG A 1 344 ? -15.595 8.102   -7.801  1.00 52.93 344 A 1 
ATOM 2646 N N     . VAL A 1 345 ? -14.508 2.440   -0.703  1.00 83.84 345 A 1 
ATOM 2647 C CA    . VAL A 1 345 ? -13.829 1.946   0.498   1.00 83.06 345 A 1 
ATOM 2648 C C     . VAL A 1 345 ? -13.615 0.438   0.406   1.00 84.84 345 A 1 
ATOM 2649 O O     . VAL A 1 345 ? -12.516 -0.038  0.684   1.00 84.70 345 A 1 
ATOM 2650 C CB    . VAL A 1 345 ? -14.605 2.331   1.770   1.00 79.79 345 A 1 
ATOM 2651 C CG1   . VAL A 1 345 ? -14.054 1.629   3.020   1.00 71.30 345 A 1 
ATOM 2652 C CG2   . VAL A 1 345 ? -14.509 3.837   2.023   1.00 73.04 345 A 1 
ATOM 2653 N N     . LEU A 1 346 ? -14.618 -0.315  -0.046  1.00 87.42 346 A 1 
ATOM 2654 C CA    . LEU A 1 346 ? -14.473 -1.766  -0.200  1.00 87.68 346 A 1 
ATOM 2655 C C     . LEU A 1 346 ? -13.448 -2.110  -1.280  1.00 88.54 346 A 1 
ATOM 2656 O O     . LEU A 1 346 ? -12.544 -2.908  -1.027  1.00 88.12 346 A 1 
ATOM 2657 C CB    . LEU A 1 346 ? -15.845 -2.390  -0.467  1.00 86.67 346 A 1 
ATOM 2658 C CG    . LEU A 1 346 ? -15.799 -3.933  -0.300  1.00 76.07 346 A 1 
ATOM 2659 C CD1   . LEU A 1 346 ? -15.474 -4.365  1.128   1.00 70.48 346 A 1 
ATOM 2660 C CD2   . LEU A 1 346 ? -17.157 -4.536  -0.615  1.00 73.56 346 A 1 
ATOM 2661 N N     . ARG A 1 347 ? -13.482 -1.434  -2.440  1.00 89.55 347 A 1 
ATOM 2662 C CA    . ARG A 1 347 ? -12.457 -1.586  -3.484  1.00 88.80 347 A 1 
ATOM 2663 C C     . ARG A 1 347 ? -11.062 -1.255  -2.960  1.00 89.31 347 A 1 
ATOM 2664 O O     . ARG A 1 347 ? -10.096 -1.951  -3.294  1.00 88.33 347 A 1 
ATOM 2665 C CB    . ARG A 1 347 ? -12.833 -0.714  -4.693  1.00 87.42 347 A 1 
ATOM 2666 C CG    . ARG A 1 347 ? -11.876 -0.923  -5.882  1.00 76.92 347 A 1 
ATOM 2667 C CD    . ARG A 1 347 ? -12.296 -0.085  -7.083  1.00 75.45 347 A 1 
ATOM 2668 N NE    . ARG A 1 347 ? -11.352 -0.241  -8.213  1.00 67.84 347 A 1 
ATOM 2669 C CZ    . ARG A 1 347 ? -11.366 0.426   -9.345  1.00 63.58 347 A 1 
ATOM 2670 N NH1   . ARG A 1 347 ? -12.274 1.317   -9.607  1.00 57.93 347 A 1 
ATOM 2671 N NH2   . ARG A 1 347 ? -10.446 0.227   -10.248 1.00 56.97 347 A 1 
ATOM 2672 N N     . TYR A 1 348 ? -10.918 -0.220  -2.138  1.00 84.68 348 A 1 
ATOM 2673 C CA    . TYR A 1 348 ? -9.653  0.103   -1.494  1.00 83.45 348 A 1 
ATOM 2674 C C     . TYR A 1 348 ? -9.195  -1.018  -0.547  1.00 84.51 348 A 1 
ATOM 2675 O O     . TYR A 1 348 ? -8.023  -1.417  -0.603  1.00 84.51 348 A 1 
ATOM 2676 C CB    . TYR A 1 348 ? -9.768  1.436   -0.743  1.00 81.42 348 A 1 
ATOM 2677 C CG    . TYR A 1 348 ? -8.622  1.681   0.219   1.00 78.68 348 A 1 
ATOM 2678 C CD1   . TYR A 1 348 ? -8.758  1.365   1.592   1.00 76.43 348 A 1 
ATOM 2679 C CD2   . TYR A 1 348 ? -7.394  2.190   -0.249  1.00 75.22 348 A 1 
ATOM 2680 C CE1   . TYR A 1 348 ? -7.694  1.563   2.480   1.00 73.75 348 A 1 
ATOM 2681 C CE2   . TYR A 1 348 ? -6.322  2.389   0.631   1.00 73.41 348 A 1 
ATOM 2682 C CZ    . TYR A 1 348 ? -6.483  2.074   1.993   1.00 72.50 348 A 1 
ATOM 2683 O OH    . TYR A 1 348 ? -5.425  2.273   2.868   1.00 69.46 348 A 1 
ATOM 2684 N N     . LYS A 1 349 ? -10.092 -1.566  0.273   1.00 86.78 349 A 1 
ATOM 2685 C CA    . LYS A 1 349 ? -9.777  -2.673  1.185   1.00 86.25 349 A 1 
ATOM 2686 C C     . LYS A 1 349 ? -9.336  -3.929  0.424   1.00 87.86 349 A 1 
ATOM 2687 O O     . LYS A 1 349 ? -8.383  -4.586  0.836   1.00 86.91 349 A 1 
ATOM 2688 C CB    . LYS A 1 349 ? -10.987 -2.995  2.083   1.00 83.95 349 A 1 
ATOM 2689 C CG    . LYS A 1 349 ? -11.231 -1.901  3.140   1.00 75.61 349 A 1 
ATOM 2690 C CD    . LYS A 1 349 ? -12.462 -2.215  4.005   1.00 71.87 349 A 1 
ATOM 2691 C CE    . LYS A 1 349 ? -12.703 -1.036  4.942   1.00 63.85 349 A 1 
ATOM 2692 N NZ    . LYS A 1 349 ? -13.642 -1.316  6.059   1.00 58.36 349 A 1 
ATOM 2693 N N     . GLU A 1 350 ? -9.977  -4.222  -0.684  1.00 90.33 350 A 1 
ATOM 2694 C CA    . GLU A 1 350 ? -9.619  -5.352  -1.540  1.00 89.82 350 A 1 
ATOM 2695 C C     . GLU A 1 350 ? -8.246  -5.140  -2.197  1.00 90.01 350 A 1 
ATOM 2696 O O     . GLU A 1 350 ? -7.335  -5.961  -2.028  1.00 88.36 350 A 1 
ATOM 2697 C CB    . GLU A 1 350 ? -10.743 -5.560  -2.556  1.00 89.02 350 A 1 
ATOM 2698 C CG    . GLU A 1 350 ? -10.582 -6.887  -3.311  1.00 76.41 350 A 1 
ATOM 2699 C CD    . GLU A 1 350 ? -11.801 -7.210  -4.195  1.00 69.54 350 A 1 
ATOM 2700 O OE1   . GLU A 1 350 ? -11.943 -8.403  -4.524  1.00 63.29 350 A 1 
ATOM 2701 O OE2   . GLU A 1 350 ? -12.557 -6.279  -4.508  1.00 64.85 350 A 1 
ATOM 2702 N N     . LYS A 1 351 ? -8.018  -3.979  -2.810  1.00 87.19 351 A 1 
ATOM 2703 C CA    . LYS A 1 351 ? -6.705  -3.605  -3.365  1.00 86.62 351 A 1 
ATOM 2704 C C     . LYS A 1 351 ? -5.605  -3.595  -2.300  1.00 87.05 351 A 1 
ATOM 2705 O O     . LYS A 1 351 ? -4.459  -3.928  -2.594  1.00 85.76 351 A 1 
ATOM 2706 C CB    . LYS A 1 351 ? -6.776  -2.227  -4.043  1.00 84.95 351 A 1 
ATOM 2707 C CG    . LYS A 1 351 ? -7.454  -2.250  -5.422  1.00 77.48 351 A 1 
ATOM 2708 C CD    . LYS A 1 351 ? -7.327  -0.864  -6.072  1.00 74.91 351 A 1 
ATOM 2709 C CE    . LYS A 1 351 ? -7.788  -0.858  -7.528  1.00 66.66 351 A 1 
ATOM 2710 N NZ    . LYS A 1 351 ? -7.368  0.383   -8.235  1.00 63.28 351 A 1 
ATOM 2711 N N     . LYS A 1 352 ? -5.911  -3.216  -1.073  1.00 86.71 352 A 1 
ATOM 2712 C CA    . LYS A 1 352 ? -4.937  -3.231  0.030   1.00 86.08 352 A 1 
ATOM 2713 C C     . LYS A 1 352 ? -4.401  -4.640  0.283   1.00 86.56 352 A 1 
ATOM 2714 O O     . LYS A 1 352 ? -3.208  -4.769  0.531   1.00 85.01 352 A 1 
ATOM 2715 C CB    . LYS A 1 352 ? -5.565  -2.613  1.294   1.00 83.45 352 A 1 
ATOM 2716 C CG    . LYS A 1 352 ? -4.574  -2.502  2.472   1.00 76.52 352 A 1 
ATOM 2717 C CD    . LYS A 1 352 ? -5.251  -1.936  3.741   1.00 74.12 352 A 1 
ATOM 2718 C CE    . LYS A 1 352 ? -4.288  -1.946  4.925   1.00 66.09 352 A 1 
ATOM 2719 N NZ    . LYS A 1 352 ? -4.952  -1.561  6.200   1.00 61.88 352 A 1 
ATOM 2720 N N     . LYS A 1 353 ? -5.237  -5.662  0.175   1.00 90.14 353 A 1 
ATOM 2721 C CA    . LYS A 1 353 ? -4.842  -7.069  0.347   1.00 89.52 353 A 1 
ATOM 2722 C C     . LYS A 1 353 ? -3.952  -7.576  -0.799  1.00 89.58 353 A 1 
ATOM 2723 O O     . LYS A 1 353 ? -3.063  -8.383  -0.559  1.00 86.99 353 A 1 
ATOM 2724 C CB    . LYS A 1 353 ? -6.092  -7.958  0.469   1.00 87.91 353 A 1 
ATOM 2725 C CG    . LYS A 1 353 ? -6.932  -7.675  1.724   1.00 79.02 353 A 1 
ATOM 2726 C CD    . LYS A 1 353 ? -8.215  -8.516  1.714   1.00 75.22 353 A 1 
ATOM 2727 C CE    . LYS A 1 353 ? -9.099  -8.209  2.910   1.00 65.86 353 A 1 
ATOM 2728 N NZ    . LYS A 1 353 ? -10.348 -9.020  2.899   1.00 60.10 353 A 1 
ATOM 2729 N N     . SER A 1 354 ? -4.148  -7.065  -2.012  1.00 89.64 354 A 1 
ATOM 2730 C CA    . SER A 1 354 ? -3.384  -7.486  -3.194  1.00 88.77 354 A 1 
ATOM 2731 C C     . SER A 1 354 ? -2.082  -6.698  -3.431  1.00 89.36 354 A 1 
ATOM 2732 O O     . SER A 1 354 ? -1.427  -6.887  -4.452  1.00 85.95 354 A 1 
ATOM 2733 C CB    . SER A 1 354 ? -4.282  -7.458  -4.436  1.00 86.18 354 A 1 
ATOM 2734 O OG    . SER A 1 354 ? -4.664  -6.140  -4.748  1.00 76.08 354 A 1 
ATOM 2735 N N     . ARG A 1 355 ? -1.678  -5.826  -2.520  1.00 86.00 355 A 1 
ATOM 2736 C CA    . ARG A 1 355 ? -0.477  -4.992  -2.676  1.00 85.58 355 A 1 
ATOM 2737 C C     . ARG A 1 355 ? 0.789   -5.848  -2.771  1.00 85.66 355 A 1 
ATOM 2738 O O     . ARG A 1 355 ? 1.092   -6.648  -1.888  1.00 84.56 355 A 1 
ATOM 2739 C CB    . ARG A 1 355 ? -0.345  -3.988  -1.527  1.00 83.96 355 A 1 
ATOM 2740 C CG    . ARG A 1 355 ? -1.330  -2.825  -1.672  1.00 80.16 355 A 1 
ATOM 2741 C CD    . ARG A 1 355 ? -1.255  -1.899  -0.465  1.00 79.68 355 A 1 
ATOM 2742 N NE    . ARG A 1 355 ? -2.226  -0.800  -0.594  1.00 74.06 355 A 1 
ATOM 2743 C CZ    . ARG A 1 355 ? -2.412  0.184   0.266   1.00 71.47 355 A 1 
ATOM 2744 N NH1   . ARG A 1 355 ? -1.718  0.276   1.360   1.00 65.62 355 A 1 
ATOM 2745 N NH2   . ARG A 1 355 ? -3.326  1.093   0.028   1.00 65.91 355 A 1 
ATOM 2746 N N     . LYS A 1 356 ? 1.590   -5.587  -3.813  1.00 86.85 356 A 1 
ATOM 2747 C CA    . LYS A 1 356 ? 2.878   -6.239  -4.034  1.00 86.15 356 A 1 
ATOM 2748 C C     . LYS A 1 356 ? 4.007   -5.261  -3.705  1.00 86.78 356 A 1 
ATOM 2749 O O     . LYS A 1 356 ? 4.256   -4.294  -4.432  1.00 82.99 356 A 1 
ATOM 2750 C CB    . LYS A 1 356 ? 2.958   -6.760  -5.473  1.00 82.06 356 A 1 
ATOM 2751 C CG    . LYS A 1 356 ? 1.926   -7.874  -5.718  1.00 71.88 356 A 1 
ATOM 2752 C CD    . LYS A 1 356 ? 1.911   -8.301  -7.189  1.00 67.85 356 A 1 
ATOM 2753 C CE    . LYS A 1 356 ? 0.769   -9.283  -7.421  1.00 59.71 356 A 1 
ATOM 2754 N NZ    . LYS A 1 356 ? 0.454   -9.457  -8.848  1.00 53.16 356 A 1 
ATOM 2755 N N     . PHE A 1 357 ? 4.719   -5.520  -2.617  1.00 85.39 357 A 1 
ATOM 2756 C CA    . PHE A 1 357 ? 5.846   -4.695  -2.183  1.00 84.60 357 A 1 
ATOM 2757 C C     . PHE A 1 357 ? 7.200   -5.187  -2.710  1.00 85.26 357 A 1 
ATOM 2758 O O     . PHE A 1 357 ? 8.225   -4.538  -2.484  1.00 83.02 357 A 1 
ATOM 2759 C CB    . PHE A 1 357 ? 5.834   -4.600  -0.659  1.00 82.46 357 A 1 
ATOM 2760 C CG    . PHE A 1 357 ? 4.629   -3.860  -0.123  1.00 80.35 357 A 1 
ATOM 2761 C CD1   . PHE A 1 357 ? 4.585   -2.456  -0.130  1.00 74.87 357 A 1 
ATOM 2762 C CD2   . PHE A 1 357 ? 3.523   -4.573  0.375   1.00 74.33 357 A 1 
ATOM 2763 C CE1   . PHE A 1 357 ? 3.475   -1.761  0.364   1.00 71.75 357 A 1 
ATOM 2764 C CE2   . PHE A 1 357 ? 2.400   -3.887  0.868   1.00 71.86 357 A 1 
ATOM 2765 C CZ    . PHE A 1 357 ? 2.380   -2.482  0.865   1.00 73.98 357 A 1 
ATOM 2766 N N     . GLU A 1 358 ? 7.226   -6.290  -3.429  1.00 85.72 358 A 1 
ATOM 2767 C CA    . GLU A 1 358 ? 8.419   -6.815  -4.071  1.00 85.50 358 A 1 
ATOM 2768 C C     . GLU A 1 358 ? 8.898   -5.911  -5.211  1.00 85.41 358 A 1 
ATOM 2769 O O     . GLU A 1 358 ? 8.150   -5.162  -5.838  1.00 82.81 358 A 1 
ATOM 2770 C CB    . GLU A 1 358 ? 8.164   -8.234  -4.582  1.00 83.19 358 A 1 
ATOM 2771 C CG    . GLU A 1 358 ? 7.893   -9.220  -3.443  1.00 73.00 358 A 1 
ATOM 2772 C CD    . GLU A 1 358 ? 7.738   -10.670 -3.935  1.00 67.52 358 A 1 
ATOM 2773 O OE1   . GLU A 1 358 ? 7.512   -11.535 -3.072  1.00 60.54 358 A 1 
ATOM 2774 O OE2   . GLU A 1 358 ? 7.854   -10.889 -5.162  1.00 60.44 358 A 1 
ATOM 2775 N N     . LYS A 1 359 ? 10.203  -5.980  -5.501  1.00 82.72 359 A 1 
ATOM 2776 C CA    . LYS A 1 359 ? 10.792  -5.182  -6.576  1.00 83.23 359 A 1 
ATOM 2777 C C     . LYS A 1 359 ? 10.385  -5.753  -7.926  1.00 84.39 359 A 1 
ATOM 2778 O O     . LYS A 1 359 ? 10.958  -6.733  -8.390  1.00 82.38 359 A 1 
ATOM 2779 C CB    . LYS A 1 359 ? 12.308  -5.101  -6.398  1.00 79.93 359 A 1 
ATOM 2780 C CG    . LYS A 1 359 ? 12.945  -4.169  -7.442  1.00 72.36 359 A 1 
ATOM 2781 C CD    . LYS A 1 359 ? 14.464  -4.127  -7.246  1.00 68.35 359 A 1 
ATOM 2782 C CE    . LYS A 1 359 ? 15.099  -3.237  -8.312  1.00 60.02 359 A 1 
ATOM 2783 N NZ    . LYS A 1 359 ? 16.582  -3.218  -8.187  1.00 54.47 359 A 1 
ATOM 2784 N N     . THR A 1 360 ? 9.506   -5.054  -8.627  1.00 86.02 360 A 1 
ATOM 2785 C CA    . THR A 1 360 ? 9.147   -5.347  -10.009 1.00 85.67 360 A 1 
ATOM 2786 C C     . THR A 1 360 ? 9.874   -4.408  -10.975 1.00 87.47 360 A 1 
ATOM 2787 O O     . THR A 1 360 ? 10.045  -3.211  -10.715 1.00 85.15 360 A 1 
ATOM 2788 C CB    . THR A 1 360 ? 7.625   -5.313  -10.206 1.00 82.01 360 A 1 
ATOM 2789 O OG1   . THR A 1 360 ? 7.109   -4.058  -9.855  1.00 70.97 360 A 1 
ATOM 2790 C CG2   . THR A 1 360 ? 6.911   -6.365  -9.354  1.00 70.13 360 A 1 
ATOM 2791 N N     . THR A 1 361 ? 10.379  -4.937  -12.089 1.00 87.83 361 A 1 
ATOM 2792 C CA    . THR A 1 361 ? 10.966  -4.129  -13.167 1.00 88.79 361 A 1 
ATOM 2793 C C     . THR A 1 361 ? 9.877   -3.828  -14.181 1.00 88.49 361 A 1 
ATOM 2794 O O     . THR A 1 361 ? 9.436   -4.728  -14.878 1.00 85.76 361 A 1 
ATOM 2795 C CB    . THR A 1 361 ? 12.152  -4.839  -13.831 1.00 88.50 361 A 1 
ATOM 2796 O OG1   . THR A 1 361 ? 13.141  -5.126  -12.857 1.00 81.28 361 A 1 
ATOM 2797 C CG2   . THR A 1 361 ? 12.818  -3.956  -14.893 1.00 81.32 361 A 1 
ATOM 2798 N N     . ARG A 1 362 ? 9.480   -2.562  -14.293 1.00 85.92 362 A 1 
ATOM 2799 C CA    . ARG A 1 362 ? 8.424   -2.154  -15.235 1.00 84.66 362 A 1 
ATOM 2800 C C     . ARG A 1 362 ? 8.916   -2.065  -16.684 1.00 86.01 362 A 1 
ATOM 2801 O O     . ARG A 1 362 ? 8.163   -2.339  -17.598 1.00 84.08 362 A 1 
ATOM 2802 C CB    . ARG A 1 362 ? 7.811   -0.809  -14.814 1.00 81.91 362 A 1 
ATOM 2803 C CG    . ARG A 1 362 ? 7.066   -0.878  -13.464 1.00 74.98 362 A 1 
ATOM 2804 C CD    . ARG A 1 362 ? 6.371   0.455   -13.169 1.00 72.66 362 A 1 
ATOM 2805 N NE    . ARG A 1 362 ? 5.667   0.432   -11.878 1.00 66.32 362 A 1 
ATOM 2806 C CZ    . ARG A 1 362 ? 4.799   1.338   -11.432 1.00 62.11 362 A 1 
ATOM 2807 N NH1   . ARG A 1 362 ? 4.525   2.418   -12.123 1.00 57.32 362 A 1 
ATOM 2808 N NH2   . ARG A 1 362 ? 4.187   1.175   -10.287 1.00 56.15 362 A 1 
ATOM 2809 N N     . TYR A 1 363 ? 10.174  -1.671  -16.863 1.00 86.35 363 A 1 
ATOM 2810 C CA    . TYR A 1 363 ? 10.743  -1.427  -18.187 1.00 87.24 363 A 1 
ATOM 2811 C C     . TYR A 1 363 ? 12.040  -2.218  -18.356 1.00 88.78 363 A 1 
ATOM 2812 O O     . TYR A 1 363 ? 13.098  -1.806  -17.858 1.00 88.10 363 A 1 
ATOM 2813 C CB    . TYR A 1 363 ? 10.968  0.075   -18.379 1.00 85.89 363 A 1 
ATOM 2814 C CG    . TYR A 1 363 ? 9.734   0.929   -18.212 1.00 83.29 363 A 1 
ATOM 2815 C CD1   . TYR A 1 363 ? 8.760   1.005   -19.229 1.00 79.02 363 A 1 
ATOM 2816 C CD2   . TYR A 1 363 ? 9.531   1.670   -17.030 1.00 78.59 363 A 1 
ATOM 2817 C CE1   . TYR A 1 363 ? 7.620   1.791   -19.079 1.00 77.68 363 A 1 
ATOM 2818 C CE2   . TYR A 1 363 ? 8.393   2.472   -16.864 1.00 76.48 363 A 1 
ATOM 2819 C CZ    . TYR A 1 363 ? 7.432   2.531   -17.897 1.00 79.93 363 A 1 
ATOM 2820 O OH    . TYR A 1 363 ? 6.299   3.317   -17.740 1.00 77.09 363 A 1 
ATOM 2821 N N     . ALA A 1 364 ? 11.993  -3.312  -19.099 1.00 90.83 364 A 1 
ATOM 2822 C CA    . ALA A 1 364 ? 13.156  -4.147  -19.391 1.00 90.82 364 A 1 
ATOM 2823 C C     . ALA A 1 364 ? 14.254  -3.381  -20.156 1.00 91.69 364 A 1 
ATOM 2824 O O     . ALA A 1 364 ? 15.435  -3.507  -19.829 1.00 90.07 364 A 1 
ATOM 2825 C CB    . ALA A 1 364 ? 12.683  -5.369  -20.177 1.00 89.47 364 A 1 
ATOM 2826 N N     . THR A 1 365 ? 13.881  -2.495  -21.094 1.00 91.00 365 A 1 
ATOM 2827 C CA    . THR A 1 365 ? 14.814  -1.653  -21.847 1.00 90.46 365 A 1 
ATOM 2828 C C     . THR A 1 365 ? 15.613  -0.712  -20.938 1.00 91.52 365 A 1 
ATOM 2829 O O     . THR A 1 365 ? 16.830  -0.590  -21.073 1.00 90.34 365 A 1 
ATOM 2830 C CB    . THR A 1 365 ? 14.063  -0.825  -22.897 1.00 88.69 365 A 1 
ATOM 2831 O OG1   . THR A 1 365 ? 13.009  -0.112  -22.281 1.00 78.85 365 A 1 
ATOM 2832 C CG2   . THR A 1 365 ? 13.443  -1.704  -23.986 1.00 75.97 365 A 1 
ATOM 2833 N N     . ARG A 1 366 ? 14.967  -0.095  -19.946 1.00 90.47 366 A 1 
ATOM 2834 C CA    . ARG A 1 366 ? 15.645  0.769   -18.966 1.00 90.18 366 A 1 
ATOM 2835 C C     . ARG A 1 366 ? 16.562  -0.015  -18.034 1.00 90.72 366 A 1 
ATOM 2836 O O     . ARG A 1 366 ? 17.594  0.518   -17.628 1.00 89.73 366 A 1 
ATOM 2837 C CB    . ARG A 1 366 ? 14.641  1.561   -18.132 1.00 88.84 366 A 1 
ATOM 2838 C CG    . ARG A 1 366 ? 13.890  2.612   -18.954 1.00 84.33 366 A 1 
ATOM 2839 C CD    . ARG A 1 366 ? 13.085  3.514   -18.023 1.00 83.86 366 A 1 
ATOM 2840 N NE    . ARG A 1 366 ? 12.313  4.513   -18.762 1.00 79.87 366 A 1 
ATOM 2841 C CZ    . ARG A 1 366 ? 11.633  5.527   -18.246 1.00 78.92 366 A 1 
ATOM 2842 N NH1   . ARG A 1 366 ? 11.608  5.755   -16.958 1.00 69.34 366 A 1 
ATOM 2843 N NH2   . ARG A 1 366 ? 10.953  6.324   -19.023 1.00 71.64 366 A 1 
ATOM 2844 N N     . LYS A 1 367 ? 16.204  -1.252  -17.693 1.00 92.08 367 A 1 
ATOM 2845 C CA    . LYS A 1 367 ? 17.063  -2.141  -16.912 1.00 92.36 367 A 1 
ATOM 2846 C C     . LYS A 1 367 ? 18.329  -2.467  -17.698 1.00 91.93 367 A 1 
ATOM 2847 O O     . LYS A 1 367 ? 19.416  -2.218  -17.180 1.00 91.42 367 A 1 
ATOM 2848 C CB    . LYS A 1 367 ? 16.284  -3.390  -16.498 1.00 92.15 367 A 1 
ATOM 2849 C CG    . LYS A 1 367 ? 17.165  -4.338  -15.671 1.00 91.50 367 A 1 
ATOM 2850 C CD    . LYS A 1 367 ? 16.455  -5.647  -15.323 1.00 88.74 367 A 1 
ATOM 2851 C CE    . LYS A 1 367 ? 17.496  -6.569  -14.709 1.00 81.70 367 A 1 
ATOM 2852 N NZ    . LYS A 1 367 ? 17.006  -7.956  -14.516 1.00 76.56 367 A 1 
ATOM 2853 N N     . ALA A 1 368 ? 18.203  -2.910  -18.934 1.00 93.16 368 A 1 
ATOM 2854 C CA    . ALA A 1 368 ? 19.337  -3.238  -19.794 1.00 92.23 368 A 1 
ATOM 2855 C C     . ALA A 1 368 ? 20.276  -2.033  -19.979 1.00 92.45 368 A 1 
ATOM 2856 O O     . ALA A 1 368 ? 21.486  -2.149  -19.800 1.00 91.14 368 A 1 
ATOM 2857 C CB    . ALA A 1 368 ? 18.795  -3.743  -21.135 1.00 91.25 368 A 1 
ATOM 2858 N N     . TYR A 1 369 ? 19.724  -0.833  -20.233 1.00 92.96 369 A 1 
ATOM 2859 C CA    . TYR A 1 369 ? 20.522  0.393   -20.323 1.00 91.57 369 A 1 
ATOM 2860 C C     . TYR A 1 369 ? 21.238  0.738   -19.006 1.00 91.43 369 A 1 
ATOM 2861 O O     . TYR A 1 369 ? 22.396  1.143   -19.015 1.00 90.52 369 A 1 
ATOM 2862 C CB    . TYR A 1 369 ? 19.621  1.548   -20.764 1.00 90.99 369 A 1 
ATOM 2863 C CG    . TYR A 1 369 ? 20.371  2.853   -20.923 1.00 88.10 369 A 1 
ATOM 2864 C CD1   . TYR A 1 369 ? 20.305  3.849   -19.923 1.00 82.82 369 A 1 
ATOM 2865 C CD2   . TYR A 1 369 ? 21.181  3.068   -22.048 1.00 80.18 369 A 1 
ATOM 2866 C CE1   . TYR A 1 369 ? 21.033  5.038   -20.049 1.00 79.81 369 A 1 
ATOM 2867 C CE2   . TYR A 1 369 ? 21.908  4.261   -22.191 1.00 78.11 369 A 1 
ATOM 2868 C CZ    . TYR A 1 369 ? 21.834  5.246   -21.188 1.00 80.99 369 A 1 
ATOM 2869 O OH    . TYR A 1 369 ? 22.546  6.415   -21.317 1.00 79.51 369 A 1 
ATOM 2870 N N     . ALA A 1 370 ? 20.577  0.577   -17.866 1.00 91.36 370 A 1 
ATOM 2871 C CA    . ALA A 1 370 ? 21.184  0.853   -16.565 1.00 90.53 370 A 1 
ATOM 2872 C C     . ALA A 1 370 ? 22.284  -0.149  -16.189 1.00 90.43 370 A 1 
ATOM 2873 O O     . ALA A 1 370 ? 23.190  0.210   -15.431 1.00 88.59 370 A 1 
ATOM 2874 C CB    . ALA A 1 370 ? 20.082  0.864   -15.495 1.00 89.33 370 A 1 
ATOM 2875 N N     . GLU A 1 371 ? 22.233  -1.371  -16.681 1.00 92.52 371 A 1 
ATOM 2876 C CA    . GLU A 1 371 ? 23.264  -2.400  -16.507 1.00 91.43 371 A 1 
ATOM 2877 C C     . GLU A 1 371 ? 24.490  -2.111  -17.377 1.00 91.29 371 A 1 
ATOM 2878 O O     . GLU A 1 371 ? 25.608  -2.183  -16.873 1.00 89.39 371 A 1 
ATOM 2879 C CB    . GLU A 1 371 ? 22.664  -3.790  -16.806 1.00 90.40 371 A 1 
ATOM 2880 C CG    . GLU A 1 371 ? 21.720  -4.250  -15.676 1.00 83.28 371 A 1 
ATOM 2881 C CD    . GLU A 1 371 ? 20.872  -5.500  -15.983 1.00 79.49 371 A 1 
ATOM 2882 O OE1   . GLU A 1 371 ? 20.198  -5.993  -15.043 1.00 75.01 371 A 1 
ATOM 2883 O OE2   . GLU A 1 371 ? 20.826  -5.947  -17.140 1.00 74.61 371 A 1 
ATOM 2884 N N     . ALA A 1 372 ? 24.286  -1.698  -18.625 1.00 92.60 372 A 1 
ATOM 2885 C CA    . ALA A 1 372 ? 25.362  -1.378  -19.561 1.00 91.34 372 A 1 
ATOM 2886 C C     . ALA A 1 372 ? 26.015  -0.003  -19.327 1.00 91.37 372 A 1 
ATOM 2887 O O     . ALA A 1 372 ? 27.088  0.272   -19.863 1.00 88.60 372 A 1 
ATOM 2888 C CB    . ALA A 1 372 ? 24.786  -1.475  -20.976 1.00 89.50 372 A 1 
ATOM 2889 N N     . ARG A 1 373 ? 25.379  0.888   -18.564 1.00 90.81 373 A 1 
ATOM 2890 C CA    . ARG A 1 373 ? 25.876  2.261   -18.389 1.00 90.59 373 A 1 
ATOM 2891 C C     . ARG A 1 373 ? 27.120  2.307   -17.504 1.00 90.71 373 A 1 
ATOM 2892 O O     . ARG A 1 373 ? 27.094  1.726   -16.415 1.00 89.68 373 A 1 
ATOM 2893 C CB    . ARG A 1 373 ? 24.747  3.144   -17.854 1.00 88.86 373 A 1 
ATOM 2894 C CG    . ARG A 1 373 ? 25.137  4.619   -17.897 1.00 82.68 373 A 1 
ATOM 2895 C CD    . ARG A 1 373 ? 23.976  5.499   -17.461 1.00 83.48 373 A 1 
ATOM 2896 N NE    . ARG A 1 373 ? 24.363  6.917   -17.551 1.00 80.36 373 A 1 
ATOM 2897 C CZ    . ARG A 1 373 ? 23.610  7.952   -17.255 1.00 80.54 373 A 1 
ATOM 2898 N NH1   . ARG A 1 373 ? 22.396  7.795   -16.829 1.00 73.14 373 A 1 
ATOM 2899 N NH2   . ARG A 1 373 ? 24.088  9.153   -17.385 1.00 73.87 373 A 1 
ATOM 2900 N N     . PRO A 1 374 ? 28.190  3.071   -17.889 1.00 90.15 374 A 1 
ATOM 2901 C CA    . PRO A 1 374 ? 29.373  3.246   -17.058 1.00 89.70 374 A 1 
ATOM 2902 C C     . PRO A 1 374 ? 29.019  3.889   -15.715 1.00 90.80 374 A 1 
ATOM 2903 O O     . PRO A 1 374 ? 28.082  4.699   -15.599 1.00 89.10 374 A 1 
ATOM 2904 C CB    . PRO A 1 374 ? 30.352  4.090   -17.886 1.00 86.83 374 A 1 
ATOM 2905 C CG    . PRO A 1 374 ? 29.447  4.839   -18.857 1.00 83.05 374 A 1 
ATOM 2906 C CD    . PRO A 1 374 ? 28.329  3.838   -19.124 1.00 85.95 374 A 1 
ATOM 2907 N N     . ARG A 1 375 ? 29.750  3.478   -14.655 1.00 89.42 375 A 1 
ATOM 2908 C CA    . ARG A 1 375 ? 29.516  3.917   -13.275 1.00 88.65 375 A 1 
ATOM 2909 C C     . ARG A 1 375 ? 30.833  4.235   -12.583 1.00 88.91 375 A 1 
ATOM 2910 O O     . ARG A 1 375 ? 31.745  3.420   -12.601 1.00 87.37 375 A 1 
ATOM 2911 C CB    . ARG A 1 375 ? 28.774  2.838   -12.471 1.00 85.62 375 A 1 
ATOM 2912 C CG    . ARG A 1 375 ? 27.394  2.517   -13.036 1.00 82.74 375 A 1 
ATOM 2913 C CD    . ARG A 1 375 ? 26.723  1.444   -12.192 1.00 86.39 375 A 1 
ATOM 2914 N NE    . ARG A 1 375 ? 25.412  1.055   -12.761 1.00 85.34 375 A 1 
ATOM 2915 C CZ    . ARG A 1 375 ? 24.629  0.096   -12.329 1.00 87.43 375 A 1 
ATOM 2916 N NH1   . ARG A 1 375 ? 24.912  -0.601  -11.277 1.00 76.97 375 A 1 
ATOM 2917 N NH2   . ARG A 1 375 ? 23.537  -0.189  -12.970 1.00 81.49 375 A 1 
ATOM 2918 N N     . ILE A 1 376 ? 30.881  5.355   -11.867 1.00 89.08 376 A 1 
ATOM 2919 C CA    . ILE A 1 376 ? 31.975  5.727   -10.972 1.00 88.44 376 A 1 
ATOM 2920 C C     . ILE A 1 376 ? 31.479  5.557   -9.534  1.00 88.56 376 A 1 
ATOM 2921 O O     . ILE A 1 376 ? 30.493  6.183   -9.131  1.00 85.92 376 A 1 
ATOM 2922 C CB    . ILE A 1 376 ? 32.475  7.155   -11.277 1.00 86.17 376 A 1 
ATOM 2923 C CG1   . ILE A 1 376 ? 33.018  7.238   -12.718 1.00 79.40 376 A 1 
ATOM 2924 C CG2   . ILE A 1 376 ? 33.541  7.567   -10.261 1.00 78.86 376 A 1 
ATOM 2925 C CD1   . ILE A 1 376 ? 33.309  8.662   -13.197 1.00 73.92 376 A 1 
ATOM 2926 N N     . LYS A 1 377 ? 32.112  4.653   -8.759  1.00 88.42 377 A 1 
ATOM 2927 C CA    . LYS A 1 377 ? 31.729  4.343   -7.370  1.00 88.39 377 A 1 
ATOM 2928 C C     . LYS A 1 377 ? 30.217  4.065   -7.218  1.00 89.03 377 A 1 
ATOM 2929 O O     . LYS A 1 377 ? 29.569  4.546   -6.290  1.00 85.42 377 A 1 
ATOM 2930 C CB    . LYS A 1 377 ? 32.239  5.443   -6.422  1.00 86.41 377 A 1 
ATOM 2931 C CG    . LYS A 1 377 ? 33.763  5.596   -6.447  1.00 81.50 377 A 1 
ATOM 2932 C CD    . LYS A 1 377 ? 34.238  6.758   -5.555  1.00 74.27 377 A 1 
ATOM 2933 C CE    . LYS A 1 377 ? 35.756  6.876   -5.650  1.00 66.10 377 A 1 
ATOM 2934 N NZ    . LYS A 1 377 ? 36.303  8.047   -4.929  1.00 58.34 377 A 1 
ATOM 2935 N N     . GLY A 1 378 ? 29.653  3.321   -8.161  1.00 87.98 378 A 1 
ATOM 2936 C CA    . GLY A 1 378 ? 28.246  2.923   -8.188  1.00 86.28 378 A 1 
ATOM 2937 C C     . GLY A 1 378 ? 27.259  3.974   -8.703  1.00 88.16 378 A 1 
ATOM 2938 O O     . GLY A 1 378 ? 26.114  3.623   -8.989  1.00 85.43 378 A 1 
ATOM 2939 N N     . ARG A 1 379 ? 27.696  5.246   -8.875  1.00 85.49 379 A 1 
ATOM 2940 C CA    . ARG A 1 379 ? 26.881  6.292   -9.494  1.00 85.91 379 A 1 
ATOM 2941 C C     . ARG A 1 379 ? 27.012  6.243   -11.006 1.00 87.40 379 A 1 
ATOM 2942 O O     . ARG A 1 379 ? 28.065  5.892   -11.515 1.00 86.61 379 A 1 
ATOM 2943 C CB    . ARG A 1 379 ? 27.270  7.670   -8.968  1.00 83.58 379 A 1 
ATOM 2944 C CG    . ARG A 1 379 ? 27.069  7.802   -7.453  1.00 77.36 379 A 1 
ATOM 2945 C CD    . ARG A 1 379 ? 27.379  9.216   -7.010  1.00 80.83 379 A 1 
ATOM 2946 N NE    . ARG A 1 379 ? 27.170  9.369   -5.553  1.00 74.08 379 A 1 
ATOM 2947 C CZ    . ARG A 1 379 ? 27.252  10.497  -4.871  1.00 70.71 379 A 1 
ATOM 2948 N NH1   . ARG A 1 379 ? 27.555  11.632  -5.451  1.00 63.03 379 A 1 
ATOM 2949 N NH2   . ARG A 1 379 ? 27.043  10.505  -3.590  1.00 61.56 379 A 1 
ATOM 2950 N N     . PHE A 1 380 ? 25.983  6.645   -11.726 1.00 89.54 380 A 1 
ATOM 2951 C CA    . PHE A 1 380 ? 26.089  6.784   -13.172 1.00 89.22 380 A 1 
ATOM 2952 C C     . PHE A 1 380 ? 27.093  7.889   -13.520 1.00 88.63 380 A 1 
ATOM 2953 O O     . PHE A 1 380 ? 26.938  9.017   -13.043 1.00 85.97 380 A 1 
ATOM 2954 C CB    . PHE A 1 380 ? 24.721  7.088   -13.792 1.00 88.91 380 A 1 
ATOM 2955 C CG    . PHE A 1 380 ? 23.712  5.971   -13.654 1.00 89.68 380 A 1 
ATOM 2956 C CD1   . PHE A 1 380 ? 23.974  4.713   -14.204 1.00 85.56 380 A 1 
ATOM 2957 C CD2   . PHE A 1 380 ? 22.490  6.191   -12.996 1.00 84.81 380 A 1 
ATOM 2958 C CE1   . PHE A 1 380 ? 23.030  3.670   -14.098 1.00 84.53 380 A 1 
ATOM 2959 C CE2   . PHE A 1 380 ? 21.540  5.162   -12.889 1.00 83.25 380 A 1 
ATOM 2960 C CZ    . PHE A 1 380 ? 21.818  3.893   -13.440 1.00 87.44 380 A 1 
ATOM 2961 N N     . ALA A 1 381 ? 28.072  7.567   -14.337 1.00 89.66 381 A 1 
ATOM 2962 C CA    . ALA A 1 381 ? 29.028  8.525   -14.858 1.00 88.13 381 A 1 
ATOM 2963 C C     . ALA A 1 381 ? 28.432  9.285   -16.048 1.00 87.32 381 A 1 
ATOM 2964 O O     . ALA A 1 381 ? 27.563  8.780   -16.767 1.00 83.90 381 A 1 
ATOM 2965 C CB    . ALA A 1 381 ? 30.318  7.793   -15.224 1.00 85.09 381 A 1 
ATOM 2966 N N     . LYS A 1 382 ? 28.923  10.529  -16.268 1.00 85.70 382 A 1 
ATOM 2967 C CA    . LYS A 1 382 ? 28.716  11.206  -17.544 1.00 83.56 382 A 1 
ATOM 2968 C C     . LYS A 1 382 ? 29.620  10.564  -18.588 1.00 81.79 382 A 1 
ATOM 2969 O O     . LYS A 1 382 ? 30.644  9.989   -18.249 1.00 76.78 382 A 1 
ATOM 2970 C CB    . LYS A 1 382 ? 29.010  12.701  -17.426 1.00 77.86 382 A 1 
ATOM 2971 C CG    . LYS A 1 382 ? 28.027  13.438  -16.519 1.00 68.03 382 A 1 
ATOM 2972 C CD    . LYS A 1 382 ? 28.424  14.907  -16.482 1.00 65.39 382 A 1 
ATOM 2973 C CE    . LYS A 1 382 ? 27.533  15.732  -15.559 1.00 56.30 382 A 1 
ATOM 2974 N NZ    . LYS A 1 382 ? 28.062  17.109  -15.445 1.00 51.03 382 A 1 
ATOM 2975 N N     . ARG A 1 383 ? 29.274  10.695  -19.877 1.00 82.74 383 A 1 
ATOM 2976 C CA    . ARG A 1 383 ? 30.120  10.177  -20.962 1.00 80.39 383 A 1 
ATOM 2977 C C     . ARG A 1 383 ? 31.507  10.822  -20.948 1.00 80.12 383 A 1 
ATOM 2978 O O     . ARG A 1 383 ? 32.489  10.102  -21.028 1.00 74.77 383 A 1 
ATOM 2979 C CB    . ARG A 1 383 ? 29.453  10.369  -22.325 1.00 74.58 383 A 1 
ATOM 2980 C CG    . ARG A 1 383 ? 28.298  9.384   -22.539 1.00 64.45 383 A 1 
ATOM 2981 C CD    . ARG A 1 383 ? 27.768  9.538   -23.958 1.00 62.44 383 A 1 
ATOM 2982 N NE    . ARG A 1 383 ? 26.692  8.570   -24.251 1.00 54.47 383 A 1 
ATOM 2983 C CZ    . ARG A 1 383 ? 26.050  8.449   -25.402 1.00 50.43 383 A 1 
ATOM 2984 N NH1   . ARG A 1 383 ? 26.321  9.231   -26.413 1.00 48.37 383 A 1 
ATOM 2985 N NH2   . ARG A 1 383 ? 25.137  7.544   -25.551 1.00 46.11 383 A 1 
ATOM 2986 N N     . SER A 1 384 ? 31.581  12.142  -20.746 1.00 82.19 384 A 1 
ATOM 2987 C CA    . SER A 1 384 ? 32.837  12.882  -20.610 1.00 81.73 384 A 1 
ATOM 2988 C C     . SER A 1 384 ? 33.707  12.355  -19.472 1.00 81.62 384 A 1 
ATOM 2989 O O     . SER A 1 384 ? 34.915  12.211  -19.615 1.00 74.92 384 A 1 
ATOM 2990 C CB    . SER A 1 384 ? 32.530  14.350  -20.324 1.00 76.96 384 A 1 
ATOM 2991 O OG    . SER A 1 384 ? 31.690  14.490  -19.192 1.00 68.09 384 A 1 
ATOM 2992 N N     . ASP A 1 385 ? 33.087  12.039  -18.335 1.00 79.01 385 A 1 
ATOM 2993 C CA    . ASP A 1 385 ? 33.810  11.629  -17.138 1.00 77.41 385 A 1 
ATOM 2994 C C     . ASP A 1 385 ? 34.293  10.176  -17.287 1.00 76.45 385 A 1 
ATOM 2995 O O     . ASP A 1 385 ? 35.322  9.811   -16.740 1.00 71.41 385 A 1 
ATOM 2996 C CB    . ASP A 1 385 ? 32.923  11.793  -15.888 1.00 71.79 385 A 1 
ATOM 2997 C CG    . ASP A 1 385 ? 32.242  13.160  -15.712 1.00 63.55 385 A 1 
ATOM 2998 O OD1   . ASP A 1 385 ? 32.554  14.129  -16.440 1.00 56.96 385 A 1 
ATOM 2999 O OD2   . ASP A 1 385 ? 31.287  13.235  -14.894 1.00 56.00 385 A 1 
ATOM 3000 N N     . ALA A 1 386 ? 33.578  9.359   -18.022 1.00 72.10 386 A 1 
ATOM 3001 C CA    . ALA A 1 386 ? 33.985  7.994   -18.339 1.00 69.74 386 A 1 
ATOM 3002 C C     . ALA A 1 386 ? 35.158  7.957   -19.324 1.00 70.20 386 A 1 
ATOM 3003 O O     . ALA A 1 386 ? 36.068  7.153   -19.137 1.00 65.80 386 A 1 
ATOM 3004 C CB    . ALA A 1 386 ? 32.771  7.224   -18.888 1.00 65.03 386 A 1 
ATOM 3005 N N     . GLU A 1 387 ? 35.196  8.833   -20.341 1.00 74.44 387 A 1 
ATOM 3006 C CA    . GLU A 1 387 ? 36.340  8.983   -21.248 1.00 73.53 387 A 1 
ATOM 3007 C C     . GLU A 1 387 ? 37.580  9.461   -20.479 1.00 73.57 387 A 1 
ATOM 3008 O O     . GLU A 1 387 ? 38.636  8.844   -20.580 1.00 68.72 387 A 1 
ATOM 3009 C CB    . GLU A 1 387 ? 35.956  9.937   -22.401 1.00 66.99 387 A 1 
ATOM 3010 C CG    . GLU A 1 387 ? 34.998  9.258   -23.402 1.00 57.88 387 A 1 
ATOM 3011 C CD    . GLU A 1 387 ? 34.355  10.198  -24.442 1.00 52.31 387 A 1 
ATOM 3012 O OE1   . GLU A 1 387 ? 33.535  9.682   -25.238 1.00 48.19 387 A 1 
ATOM 3013 O OE2   . GLU A 1 387 ? 34.591  11.420  -24.385 1.00 46.63 387 A 1 
ATOM 3014 N N     . MET A 1 388 ? 37.443  10.443  -19.588 1.00 76.26 388 A 1 
ATOM 3015 C CA    . MET A 1 388 ? 38.531  10.914  -18.728 1.00 75.16 388 A 1 
ATOM 3016 C C     . MET A 1 388 ? 39.055  9.829   -17.771 1.00 74.62 388 A 1 
ATOM 3017 O O     . MET A 1 388 ? 40.255  9.762   -17.514 1.00 68.46 388 A 1 
ATOM 3018 C CB    . MET A 1 388 ? 38.055  12.120  -17.924 1.00 69.29 388 A 1 
ATOM 3019 C CG    . MET A 1 388 ? 37.933  13.393  -18.755 1.00 59.67 388 A 1 
ATOM 3020 S SD    . MET A 1 388 ? 39.285  14.605  -18.556 1.00 52.74 388 A 1 
ATOM 3021 C CE    . MET A 1 388 ? 39.004  15.102  -16.851 1.00 47.58 388 A 1 
ATOM 3022 N N     . GLU A 1 389 ? 38.217  8.989   -17.196 1.00 67.63 389 A 1 
ATOM 3023 C CA    . GLU A 1 389 ? 38.646  7.918   -16.289 1.00 66.53 389 A 1 
ATOM 3024 C C     . GLU A 1 389 ? 39.376  6.799   -17.054 1.00 65.59 389 A 1 
ATOM 3025 O O     . GLU A 1 389 ? 40.378  6.269   -16.565 1.00 62.12 389 A 1 
ATOM 3026 C CB    . GLU A 1 389 ? 37.447  7.388   -15.465 1.00 61.36 389 A 1 
ATOM 3027 C CG    . GLU A 1 389 ? 37.878  6.606   -14.210 1.00 53.13 389 A 1 
ATOM 3028 C CD    . GLU A 1 389 ? 36.708  6.159   -13.310 1.00 50.11 389 A 1 
ATOM 3029 O OE1   . GLU A 1 389 ? 36.890  6.057   -12.071 1.00 45.85 389 A 1 
ATOM 3030 O OE2   . GLU A 1 389 ? 35.597  5.915   -13.827 1.00 44.76 389 A 1 
ATOM 3031 N N     . VAL A 1 390 ? 38.927  6.477   -18.254 1.00 69.32 390 A 1 
ATOM 3032 C CA    . VAL A 1 390 ? 39.635  5.544   -19.143 1.00 69.29 390 A 1 
ATOM 3033 C C     . VAL A 1 390 ? 41.016  6.106   -19.499 1.00 70.07 390 A 1 
ATOM 3034 O O     . VAL A 1 390 ? 42.009  5.403   -19.298 1.00 66.98 390 A 1 
ATOM 3035 C CB    . VAL A 1 390 ? 38.802  5.212   -20.392 1.00 65.07 390 A 1 
ATOM 3036 C CG1   . VAL A 1 390 ? 39.571  4.345   -21.391 1.00 55.57 390 A 1 
ATOM 3037 C CG2   . VAL A 1 390 ? 37.555  4.406   -20.010 1.00 58.82 390 A 1 
ATOM 3038 N N     . ASP A 1 391 ? 41.130  7.365   -19.902 1.00 67.06 391 A 1 
ATOM 3039 C CA    . ASP A 1 391 ? 42.422  8.009   -20.199 1.00 65.91 391 A 1 
ATOM 3040 C C     . ASP A 1 391 ? 43.348  8.071   -18.980 1.00 65.22 391 A 1 
ATOM 3041 O O     . ASP A 1 391 ? 44.559  7.862   -19.093 1.00 62.94 391 A 1 
ATOM 3042 C CB    . ASP A 1 391 ? 42.199  9.420   -20.762 1.00 61.78 391 A 1 
ATOM 3043 C CG    . ASP A 1 391 ? 41.796  9.448   -22.240 1.00 53.81 391 A 1 
ATOM 3044 O OD1   . ASP A 1 391 ? 41.959  8.417   -22.923 1.00 50.69 391 A 1 
ATOM 3045 O OD2   . ASP A 1 391 ? 41.382  10.544  -22.682 1.00 48.60 391 A 1 
ATOM 3046 N N     . GLN A 1 392 ? 42.834  8.308   -17.765 1.00 67.09 392 A 1 
ATOM 3047 C CA    . GLN A 1 392 ? 43.632  8.253   -16.540 1.00 68.72 392 A 1 
ATOM 3048 C C     . GLN A 1 392 ? 44.111  6.838   -16.215 1.00 69.86 392 A 1 
ATOM 3049 O O     . GLN A 1 392 ? 45.240  6.661   -15.763 1.00 66.64 392 A 1 
ATOM 3050 C CB    . GLN A 1 392 ? 42.854  8.825   -15.350 1.00 64.29 392 A 1 
ATOM 3051 C CG    . GLN A 1 392 ? 42.867  10.359  -15.360 1.00 57.93 392 A 1 
ATOM 3052 C CD    . GLN A 1 392 ? 42.203  10.958  -14.125 1.00 53.33 392 A 1 
ATOM 3053 O OE1   . GLN A 1 392 ? 41.693  10.300  -13.234 1.00 50.73 392 A 1 
ATOM 3054 N NE2   . GLN A 1 392 ? 42.217  12.274  -14.018 1.00 46.12 392 A 1 
ATOM 3055 N N     . THR A 1 393 ? 43.295  5.817   -16.434 1.00 68.45 393 A 1 
ATOM 3056 C CA    . THR A 1 393 ? 43.740  4.420   -16.219 1.00 68.82 393 A 1 
ATOM 3057 C C     . THR A 1 393 ? 44.778  3.994   -17.261 1.00 68.77 393 A 1 
ATOM 3058 O O     . THR A 1 393 ? 45.757  3.347   -16.883 1.00 64.71 393 A 1 
ATOM 3059 C CB    . THR A 1 393 ? 42.584  3.419   -16.167 1.00 64.82 393 A 1 
ATOM 3060 O OG1   . THR A 1 393 ? 41.620  3.596   -17.157 1.00 56.69 393 A 1 
ATOM 3061 C CG2   . THR A 1 393 ? 41.877  3.472   -14.821 1.00 57.17 393 A 1 
ATOM 3062 N N     . PHE A 1 394 ? 44.640  4.412   -18.508 1.00 67.38 394 A 1 
ATOM 3063 C CA    . PHE A 1 394 ? 45.650  4.165   -19.529 1.00 66.67 394 A 1 
ATOM 3064 C C     . PHE A 1 394 ? 46.948  4.943   -19.276 1.00 66.30 394 A 1 
ATOM 3065 O O     . PHE A 1 394 ? 48.032  4.371   -19.417 1.00 60.65 394 A 1 
ATOM 3066 C CB    . PHE A 1 394 ? 45.082  4.475   -20.919 1.00 61.49 394 A 1 
ATOM 3067 C CG    . PHE A 1 394 ? 44.409  3.279   -21.560 1.00 56.57 394 A 1 
ATOM 3068 C CD1   . PHE A 1 394 ? 45.196  2.292   -22.177 1.00 54.86 394 A 1 
ATOM 3069 C CD2   . PHE A 1 394 ? 43.018  3.120   -21.517 1.00 52.21 394 A 1 
ATOM 3070 C CE1   . PHE A 1 394 ? 44.593  1.163   -22.760 1.00 46.25 394 A 1 
ATOM 3071 C CE2   . PHE A 1 394 ? 42.406  1.990   -22.093 1.00 47.17 394 A 1 
ATOM 3072 C CZ    . PHE A 1 394 ? 43.201  1.012   -22.715 1.00 47.08 394 A 1 
ATOM 3073 N N     . SER A 1 395 ? 46.914  6.204   -18.851 1.00 65.22 395 A 1 
ATOM 3074 C CA    . SER A 1 395 ? 48.110  6.998   -18.545 1.00 65.23 395 A 1 
ATOM 3075 C C     . SER A 1 395 ? 48.842  6.495   -17.300 1.00 64.17 395 A 1 
ATOM 3076 O O     . SER A 1 395 ? 50.072  6.453   -17.296 1.00 60.71 395 A 1 
ATOM 3077 C CB    . SER A 1 395 ? 47.770  8.481   -18.417 1.00 62.11 395 A 1 
ATOM 3078 O OG    . SER A 1 395 ? 46.721  8.686   -17.503 1.00 53.98 395 A 1 
ATOM 3079 N N     . THR A 1 396 ? 48.136  6.045   -16.258 1.00 67.47 396 A 1 
ATOM 3080 C CA    . THR A 1 396 ? 48.776  5.398   -15.099 1.00 66.83 396 A 1 
ATOM 3081 C C     . THR A 1 396 ? 49.384  4.038   -15.441 1.00 66.71 396 A 1 
ATOM 3082 O O     . THR A 1 396 ? 50.475  3.745   -14.970 1.00 63.12 396 A 1 
ATOM 3083 C CB    . THR A 1 396 ? 47.831  5.249   -13.894 1.00 61.81 396 A 1 
ATOM 3084 O OG1   . THR A 1 396 ? 46.536  4.847   -14.265 1.00 55.37 396 A 1 
ATOM 3085 C CG2   . THR A 1 396 ? 47.697  6.559   -13.122 1.00 56.14 396 A 1 
ATOM 3086 N N     . ALA A 1 397 ? 48.752  3.245   -16.283 1.00 60.16 397 A 1 
ATOM 3087 C CA    . ALA A 1 397 ? 49.330  1.989   -16.761 1.00 60.09 397 A 1 
ATOM 3088 C C     . ALA A 1 397 ? 50.600  2.234   -17.594 1.00 59.71 397 A 1 
ATOM 3089 O O     . ALA A 1 397 ? 51.620  1.590   -17.349 1.00 57.99 397 A 1 
ATOM 3090 C CB    . ALA A 1 397 ? 48.261  1.217   -17.546 1.00 56.57 397 A 1 
ATOM 3091 N N     . ALA A 1 398 ? 50.603  3.223   -18.476 1.00 62.18 398 A 1 
ATOM 3092 C CA    . ALA A 1 398 ? 51.765  3.573   -19.294 1.00 63.02 398 A 1 
ATOM 3093 C C     . ALA A 1 398 ? 52.957  4.076   -18.459 1.00 62.15 398 A 1 
ATOM 3094 O O     . ALA A 1 398 ? 54.111  3.767   -18.766 1.00 60.44 398 A 1 
ATOM 3095 C CB    . ALA A 1 398 ? 51.328  4.619   -20.328 1.00 60.25 398 A 1 
ATOM 3096 N N     . LEU A 1 399 ? 52.735  4.821   -17.369 1.00 63.58 399 A 1 
ATOM 3097 C CA    . LEU A 1 399 ? 53.797  5.267   -16.461 1.00 62.64 399 A 1 
ATOM 3098 C C     . LEU A 1 399 ? 54.414  4.107   -15.660 1.00 62.72 399 A 1 
ATOM 3099 O O     . LEU A 1 399 ? 55.611  4.155   -15.372 1.00 59.13 399 A 1 
ATOM 3100 C CB    . LEU A 1 399 ? 53.252  6.348   -15.519 1.00 58.23 399 A 1 
ATOM 3101 C CG    . LEU A 1 399 ? 53.148  7.739   -16.165 1.00 53.22 399 A 1 
ATOM 3102 C CD1   . LEU A 1 399 ? 52.322  8.664   -15.270 1.00 50.19 399 A 1 
ATOM 3103 C CD2   . LEU A 1 399 ? 54.528  8.372   -16.357 1.00 52.08 399 A 1 
ATOM 3104 N N     . SER A 1 400 ? 53.648  3.077   -15.304 1.00 64.11 400 A 1 
ATOM 3105 C CA    . SER A 1 400 ? 54.186  1.936   -14.553 1.00 64.68 400 A 1 
ATOM 3106 C C     . SER A 1 400 ? 55.133  1.071   -15.384 1.00 64.55 400 A 1 
ATOM 3107 O O     . SER A 1 400 ? 56.119  0.563   -14.849 1.00 59.25 400 A 1 
ATOM 3108 C CB    . SER A 1 400 ? 53.054  1.095   -13.954 1.00 60.69 400 A 1 
ATOM 3109 O OG    . SER A 1 400 ? 52.236  0.467   -14.913 1.00 53.39 400 A 1 
ATOM 3110 N N     . ASP A 1 401 ? 54.903  0.969   -16.675 1.00 61.10 401 A 1 
ATOM 3111 C CA    . ASP A 1 401 ? 55.712  0.125   -17.566 1.00 62.37 401 A 1 
ATOM 3112 C C     . ASP A 1 401 ? 57.070  0.766   -17.930 1.00 62.78 401 A 1 
ATOM 3113 O O     . ASP A 1 401 ? 57.993  0.093   -18.374 1.00 58.58 401 A 1 
ATOM 3114 C CB    . ASP A 1 401 ? 54.867  -0.217  -18.808 1.00 55.91 401 A 1 
ATOM 3115 C CG    . ASP A 1 401 ? 55.161  -1.601  -19.411 1.00 50.48 401 A 1 
ATOM 3116 O OD1   . ASP A 1 401 ? 55.719  -2.463  -18.701 1.00 47.71 401 A 1 
ATOM 3117 O OD2   . ASP A 1 401 ? 54.758  -1.800  -20.580 1.00 46.59 401 A 1 
ATOM 3118 N N     . SER A 1 402 ? 57.240  2.077   -17.681 1.00 58.34 402 A 1 
ATOM 3119 C CA    . SER A 1 402 ? 58.522  2.766   -17.930 1.00 60.12 402 A 1 
ATOM 3120 C C     . SER A 1 402 ? 59.635  2.417   -16.933 1.00 60.58 402 A 1 
ATOM 3121 O O     . SER A 1 402 ? 60.768  2.862   -17.113 1.00 55.88 402 A 1 
ATOM 3122 C CB    . SER A 1 402 ? 58.315  4.273   -18.023 1.00 54.90 402 A 1 
ATOM 3123 O OG    . SER A 1 402 ? 58.102  4.877   -16.761 1.00 49.62 402 A 1 
ATOM 3124 N N     . SER A 1 403 ? 59.358  1.621   -15.895 1.00 58.55 403 A 1 
ATOM 3125 C CA    . SER A 1 403 ? 60.385  1.054   -15.020 1.00 61.13 403 A 1 
ATOM 3126 C C     . SER A 1 403 ? 61.129  -0.102  -15.704 1.00 61.57 403 A 1 
ATOM 3127 O O     . SER A 1 403 ? 61.348  -1.155  -15.112 1.00 57.30 403 A 1 
ATOM 3128 C CB    . SER A 1 403 ? 59.821  0.685   -13.647 1.00 56.13 403 A 1 
ATOM 3129 O OG    . SER A 1 403 ? 58.942  -0.417  -13.687 1.00 49.14 403 A 1 
ATOM 3130 N N     . TYR A 1 404 ? 61.543  0.097   -16.937 1.00 55.15 404 A 1 
ATOM 3131 C CA    . TYR A 1 404 ? 62.583  -0.696  -17.562 1.00 54.51 404 A 1 
ATOM 3132 C C     . TYR A 1 404 ? 63.857  -0.479  -16.744 1.00 50.81 404 A 1 
ATOM 3133 O O     . TYR A 1 404 ? 64.590  0.502   -16.918 1.00 47.30 404 A 1 
ATOM 3134 C CB    . TYR A 1 404 ? 62.755  -0.334  -19.043 1.00 50.96 404 A 1 
ATOM 3135 C CG    . TYR A 1 404 ? 61.846  -1.132  -19.958 1.00 48.56 404 A 1 
ATOM 3136 C CD1   . TYR A 1 404 ? 62.268  -2.381  -20.459 1.00 47.59 404 A 1 
ATOM 3137 C CD2   . TYR A 1 404 ? 60.568  -0.645  -20.282 1.00 46.98 404 A 1 
ATOM 3138 C CE1   . TYR A 1 404 ? 61.407  -3.144  -21.277 1.00 41.91 404 A 1 
ATOM 3139 C CE2   . TYR A 1 404 ? 59.706  -1.409  -21.085 1.00 41.99 404 A 1 
ATOM 3140 C CZ    . TYR A 1 404 ? 60.121  -2.663  -21.587 1.00 43.93 404 A 1 
ATOM 3141 O OH    . TYR A 1 404 ? 59.275  -3.403  -22.361 1.00 42.63 404 A 1 
ATOM 3142 N N     . SER A 1 405 ? 64.104  -1.398  -15.820 1.00 55.28 405 A 1 
ATOM 3143 C CA    . SER A 1 405 ? 65.364  -1.528  -15.102 1.00 57.99 405 A 1 
ATOM 3144 C C     . SER A 1 405 ? 66.459  -1.638  -16.149 1.00 57.39 405 A 1 
ATOM 3145 O O     . SER A 1 405 ? 66.533  -2.622  -16.887 1.00 53.76 405 A 1 
ATOM 3146 C CB    . SER A 1 405 ? 65.337  -2.777  -14.219 1.00 52.15 405 A 1 
ATOM 3147 O OG    . SER A 1 405 ? 64.299  -2.686  -13.276 1.00 46.67 405 A 1 
ATOM 3148 N N     . THR A 1 406 ? 67.300  -0.603  -16.216 1.00 56.10 406 A 1 
ATOM 3149 C CA    . THR A 1 406 ? 68.538  -0.658  -16.991 1.00 60.01 406 A 1 
ATOM 3150 C C     . THR A 1 406 ? 69.387  -1.780  -16.401 1.00 59.56 406 A 1 
ATOM 3151 O O     . THR A 1 406 ? 70.009  -1.598  -15.358 1.00 58.10 406 A 1 
ATOM 3152 C CB    . THR A 1 406 ? 69.293  0.677   -16.920 1.00 54.42 406 A 1 
ATOM 3153 O OG1   . THR A 1 406 ? 69.292  1.183   -15.595 1.00 47.70 406 A 1 
ATOM 3154 C CG2   . THR A 1 406 ? 68.641  1.739   -17.807 1.00 48.65 406 A 1 
ATOM 3155 N N     . VAL A 1 407 ? 69.351  -2.959  -17.022 1.00 56.82 407 A 1 
ATOM 3156 C CA    . VAL A 1 407 ? 70.228  -4.070  -16.666 1.00 61.32 407 A 1 
ATOM 3157 C C     . VAL A 1 407 ? 71.656  -3.549  -16.860 1.00 59.06 407 A 1 
ATOM 3158 O O     . VAL A 1 407 ? 71.986  -3.152  -17.980 1.00 57.28 407 A 1 
ATOM 3159 C CB    . VAL A 1 407 ? 69.967  -5.306  -17.543 1.00 58.13 407 A 1 
ATOM 3160 C CG1   . VAL A 1 407 ? 70.845  -6.485  -17.105 1.00 51.65 407 A 1 
ATOM 3161 C CG2   . VAL A 1 407 ? 68.501  -5.757  -17.448 1.00 55.49 407 A 1 
ATOM 3162 N N     . PRO A 1 408 ? 72.482  -3.435  -15.784 1.00 53.49 408 A 1 
ATOM 3163 C CA    . PRO A 1 408 ? 73.851  -2.996  -15.954 1.00 57.18 408 A 1 
ATOM 3164 C C     . PRO A 1 408 ? 74.546  -4.030  -16.841 1.00 57.16 408 A 1 
ATOM 3165 O O     . PRO A 1 408 ? 74.552  -5.224  -16.533 1.00 55.52 408 A 1 
ATOM 3166 C CB    . PRO A 1 408 ? 74.440  -2.902  -14.544 1.00 52.93 408 A 1 
ATOM 3167 C CG    . PRO A 1 408 ? 73.596  -3.876  -13.731 1.00 50.88 408 A 1 
ATOM 3168 C CD    . PRO A 1 408 ? 72.235  -3.837  -14.417 1.00 56.02 408 A 1 
ATOM 3169 N N     . TRP A 1 409 ? 75.103  -3.553  -17.961 1.00 52.38 409 A 1 
ATOM 3170 C CA    . TRP A 1 409 ? 76.008  -4.344  -18.791 1.00 53.32 409 A 1 
ATOM 3171 C C     . TRP A 1 409 ? 77.273  -4.614  -17.965 1.00 51.47 409 A 1 
ATOM 3172 O O     . TRP A 1 409 ? 78.149  -3.754  -17.877 1.00 47.68 409 A 1 
ATOM 3173 C CB    . TRP A 1 409 ? 76.325  -3.604  -20.103 1.00 48.18 409 A 1 
ATOM 3174 C CG    . TRP A 1 409 ? 75.228  -3.579  -21.122 1.00 43.47 409 A 1 
ATOM 3175 C CD1   . TRP A 1 409 ? 73.939  -3.260  -20.934 1.00 37.15 409 A 1 
ATOM 3176 C CD2   . TRP A 1 409 ? 75.361  -3.891  -22.548 1.00 39.23 409 A 1 
ATOM 3177 N NE1   . TRP A 1 409 ? 73.235  -3.340  -22.118 1.00 33.41 409 A 1 
ATOM 3178 C CE2   . TRP A 1 409 ? 74.067  -3.725  -23.136 1.00 38.01 409 A 1 
ATOM 3179 C CE3   . TRP A 1 409 ? 76.416  -4.287  -23.373 1.00 39.81 409 A 1 
ATOM 3180 C CZ2   . TRP A 1 409 ? 73.856  -3.960  -24.504 1.00 39.44 409 A 1 
ATOM 3181 C CZ3   . TRP A 1 409 ? 76.215  -4.518  -24.748 1.00 37.32 409 A 1 
ATOM 3182 C CH2   . TRP A 1 409 ? 74.934  -4.360  -25.304 1.00 36.79 409 A 1 
ATOM 3183 N N     . PHE A 1 410 ? 77.344  -5.763  -17.299 1.00 56.05 410 A 1 
ATOM 3184 C CA    . PHE A 1 410 ? 78.574  -6.415  -16.869 1.00 54.84 410 A 1 
ATOM 3185 C C     . PHE A 1 410 ? 79.114  -7.289  -17.999 1.00 50.54 410 A 1 
ATOM 3186 O O     . PHE A 1 410 ? 78.299  -7.908  -18.714 1.00 43.54 410 A 1 
ATOM 3187 C CB    . PHE A 1 410 ? 78.358  -7.220  -15.586 1.00 50.78 410 A 1 
ATOM 3188 C CG    . PHE A 1 410 ? 78.651  -6.440  -14.318 1.00 48.01 410 A 1 
ATOM 3189 C CD1   . PHE A 1 410 ? 79.979  -6.238  -13.920 1.00 43.10 410 A 1 
ATOM 3190 C CD2   . PHE A 1 410 ? 77.600  -5.901  -13.551 1.00 43.32 410 A 1 
ATOM 3191 C CE1   . PHE A 1 410 ? 80.260  -5.502  -12.751 1.00 40.00 410 A 1 
ATOM 3192 C CE2   . PHE A 1 410 ? 77.880  -5.167  -12.389 1.00 45.15 410 A 1 
ATOM 3193 C CZ    . PHE A 1 410 ? 79.210  -4.973  -11.994 1.00 45.00 410 A 1 
ATOM 3194 O OXT   . PHE A 1 410 ? 80.368  -7.289  -18.093 1.00 48.68 410 A 1 
ATOM 3195 N N     . GLU B 2 1   ? 38.258  49.787  58.980  1.00 39.77 1   B 1 
ATOM 3196 C CA    . GLU B 2 1   ? 38.717  50.960  58.215  1.00 48.31 1   B 1 
ATOM 3197 C C     . GLU B 2 1   ? 37.668  51.342  57.164  1.00 46.09 1   B 1 
ATOM 3198 O O     . GLU B 2 1   ? 37.162  50.451  56.494  1.00 42.19 1   B 1 
ATOM 3199 C CB    . GLU B 2 1   ? 40.061  50.683  57.544  1.00 45.28 1   B 1 
ATOM 3200 C CG    . GLU B 2 1   ? 41.215  50.812  58.531  1.00 40.61 1   B 1 
ATOM 3201 C CD    . GLU B 2 1   ? 42.533  50.391  57.891  1.00 36.03 1   B 1 
ATOM 3202 O OE1   . GLU B 2 1   ? 43.227  51.275  57.365  1.00 37.00 1   B 1 
ATOM 3203 O OE2   . GLU B 2 1   ? 42.828  49.184  57.938  1.00 39.37 1   B 1 
ATOM 3204 N N     . PRO B 2 2   ? 37.310  52.647  57.009  1.00 39.12 2   B 1 
ATOM 3205 C CA    . PRO B 2 2   ? 36.237  53.101  56.135  1.00 46.65 2   B 1 
ATOM 3206 C C     . PRO B 2 2   ? 36.742  53.153  54.685  1.00 45.47 2   B 1 
ATOM 3207 O O     . PRO B 2 2   ? 37.394  54.111  54.291  1.00 44.12 2   B 1 
ATOM 3208 C CB    . PRO B 2 2   ? 35.848  54.473  56.695  1.00 43.64 2   B 1 
ATOM 3209 C CG    . PRO B 2 2   ? 37.159  55.026  57.247  1.00 44.43 2   B 1 
ATOM 3210 C CD    . PRO B 2 2   ? 37.897  53.767  57.733  1.00 49.09 2   B 1 
ATOM 3211 N N     . GLN B 2 3   ? 36.516  52.135  53.893  1.00 46.40 3   B 1 
ATOM 3212 C CA    . GLN B 2 3   ? 36.998  52.119  52.511  1.00 50.39 3   B 1 
ATOM 3213 C C     . GLN B 2 3   ? 36.307  53.207  51.678  1.00 48.59 3   B 1 
ATOM 3214 O O     . GLN B 2 3   ? 35.087  53.285  51.611  1.00 46.10 3   B 1 
ATOM 3215 C CB    . GLN B 2 3   ? 36.866  50.729  51.879  1.00 45.97 3   B 1 
ATOM 3216 C CG    . GLN B 2 3   ? 37.985  49.782  52.350  1.00 43.32 3   B 1 
ATOM 3217 C CD    . GLN B 2 3   ? 37.993  48.448  51.609  1.00 39.38 3   B 1 
ATOM 3218 O OE1   . GLN B 2 3   ? 37.045  48.053  50.951  1.00 41.37 3   B 1 
ATOM 3219 N NE2   . GLN B 2 3   ? 39.073  47.690  51.686  1.00 38.00 3   B 1 
ATOM 3220 N N     . ASN B 2 4   ? 37.134  54.079  51.056  1.00 38.74 4   B 1 
ATOM 3221 C CA    . ASN B 2 4   ? 36.735  55.260  50.292  1.00 44.39 4   B 1 
ATOM 3222 C C     . ASN B 2 4   ? 35.890  54.867  49.075  1.00 41.64 4   B 1 
ATOM 3223 O O     . ASN B 2 4   ? 36.397  54.322  48.097  1.00 39.84 4   B 1 
ATOM 3224 C CB    . ASN B 2 4   ? 38.004  56.031  49.866  1.00 42.44 4   B 1 
ATOM 3225 C CG    . ASN B 2 4   ? 38.369  57.185  50.783  1.00 38.17 4   B 1 
ATOM 3226 O OD1   . ASN B 2 4   ? 37.526  57.815  51.395  1.00 38.44 4   B 1 
ATOM 3227 N ND2   . ASN B 2 4   ? 39.628  57.539  50.872  1.00 40.95 4   B 1 
ATOM 3228 N N     . GLN B 2 5   ? 34.602  55.212  49.073  1.00 43.46 5   B 1 
ATOM 3229 C CA    . GLN B 2 5   ? 33.719  55.179  47.913  1.00 47.51 5   B 1 
ATOM 3230 C C     . GLN B 2 5   ? 34.112  56.300  46.941  1.00 44.41 5   B 1 
ATOM 3231 O O     . GLN B 2 5   ? 33.599  57.415  47.022  1.00 43.40 5   B 1 
ATOM 3232 C CB    . GLN B 2 5   ? 32.250  55.321  48.353  1.00 44.58 5   B 1 
ATOM 3233 C CG    . GLN B 2 5   ? 31.703  54.103  49.088  1.00 43.17 5   B 1 
ATOM 3234 C CD    . GLN B 2 5   ? 30.224  54.262  49.467  1.00 40.71 5   B 1 
ATOM 3235 O OE1   . GLN B 2 5   ? 29.649  55.332  49.449  1.00 41.78 5   B 1 
ATOM 3236 N NE2   . GLN B 2 5   ? 29.562  53.191  49.837  1.00 39.99 5   B 1 
ATOM 3237 N N     . SER B 2 6   ? 35.061  56.055  46.053  1.00 42.88 6   B 1 
ATOM 3238 C CA    . SER B 2 6   ? 35.474  57.031  45.039  1.00 48.53 6   B 1 
ATOM 3239 C C     . SER B 2 6   ? 34.319  57.280  44.067  1.00 47.38 6   B 1 
ATOM 3240 O O     . SER B 2 6   ? 33.968  56.431  43.253  1.00 47.22 6   B 1 
ATOM 3241 C CB    . SER B 2 6   ? 36.744  56.559  44.319  1.00 45.82 6   B 1 
ATOM 3242 O OG    . SER B 2 6   ? 36.624  55.222  43.893  1.00 43.91 6   B 1 
ATOM 3243 N N     . GLN B 2 7   ? 33.721  58.473  44.159  1.00 49.29 7   B 1 
ATOM 3244 C CA    . GLN B 2 7   ? 32.669  58.995  43.281  1.00 53.37 7   B 1 
ATOM 3245 C C     . GLN B 2 7   ? 33.252  59.225  41.886  1.00 50.89 7   B 1 
ATOM 3246 O O     . GLN B 2 7   ? 33.832  60.270  41.616  1.00 51.63 7   B 1 
ATOM 3247 C CB    . GLN B 2 7   ? 32.111  60.304  43.865  1.00 51.66 7   B 1 
ATOM 3248 C CG    . GLN B 2 7   ? 31.342  60.136  45.176  1.00 50.29 7   B 1 
ATOM 3249 C CD    . GLN B 2 7   ? 30.833  61.468  45.746  1.00 47.11 7   B 1 
ATOM 3250 O OE1   . GLN B 2 7   ? 31.181  62.555  45.319  1.00 47.20 7   B 1 
ATOM 3251 N NE2   . GLN B 2 7   ? 29.977  61.437  46.756  1.00 44.61 7   B 1 
ATOM 3252 N N     . GLN B 2 8   ? 33.156  58.257  40.990  1.00 43.00 8   B 1 
ATOM 3253 C CA    . GLN B 2 8   ? 33.568  58.461  39.607  1.00 46.37 8   B 1 
ATOM 3254 C C     . GLN B 2 8   ? 32.638  59.486  38.942  1.00 43.97 8   B 1 
ATOM 3255 O O     . GLN B 2 8   ? 31.431  59.281  38.850  1.00 44.45 8   B 1 
ATOM 3256 C CB    . GLN B 2 8   ? 33.634  57.139  38.828  1.00 44.15 8   B 1 
ATOM 3257 C CG    . GLN B 2 8   ? 34.900  56.347  39.190  1.00 41.64 8   B 1 
ATOM 3258 C CD    . GLN B 2 8   ? 35.090  55.096  38.316  1.00 38.26 8   B 1 
ATOM 3259 O OE1   . GLN B 2 8   ? 34.195  54.603  37.670  1.00 39.28 8   B 1 
ATOM 3260 N NE2   . GLN B 2 8   ? 36.284  54.544  38.278  1.00 37.33 8   B 1 
ATOM 3261 N N     . LEU B 2 9   ? 33.243  60.618  38.508  1.00 43.29 9   B 1 
ATOM 3262 C CA    . LEU B 2 9   ? 32.570  61.735  37.855  1.00 48.76 9   B 1 
ATOM 3263 C C     . LEU B 2 9   ? 31.954  61.281  36.521  1.00 47.02 9   B 1 
ATOM 3264 O O     . LEU B 2 9   ? 32.626  60.615  35.731  1.00 46.39 9   B 1 
ATOM 3265 C CB    . LEU B 2 9   ? 33.591  62.864  37.631  1.00 45.60 9   B 1 
ATOM 3266 C CG    . LEU B 2 9   ? 33.826  63.740  38.875  1.00 43.30 9   B 1 
ATOM 3267 C CD1   . LEU B 2 9   ? 35.206  64.397  38.818  1.00 41.63 9   B 1 
ATOM 3268 C CD2   . LEU B 2 9   ? 32.771  64.838  38.974  1.00 46.23 9   B 1 
ATOM 3269 N N     . PRO B 2 10  ? 30.705  61.680  36.226  1.00 47.57 10  B 1 
ATOM 3270 C CA    . PRO B 2 10  ? 30.043  61.362  34.969  1.00 52.90 10  B 1 
ATOM 3271 C C     . PRO B 2 10  ? 30.725  62.127  33.821  1.00 51.65 10  B 1 
ATOM 3272 O O     . PRO B 2 10  ? 30.660  63.356  33.763  1.00 51.76 10  B 1 
ATOM 3273 C CB    . PRO B 2 10  ? 28.579  61.773  35.168  1.00 50.71 10  B 1 
ATOM 3274 C CG    . PRO B 2 10  ? 28.652  62.904  36.192  1.00 52.48 10  B 1 
ATOM 3275 C CD    . PRO B 2 10  ? 29.856  62.504  37.065  1.00 56.34 10  B 1 
ATOM 3276 N N     . GLN B 2 11  ? 31.410  61.436  32.921  1.00 54.05 11  B 1 
ATOM 3277 C CA    . GLN B 2 11  ? 32.024  62.072  31.755  1.00 56.67 11  B 1 
ATOM 3278 C C     . GLN B 2 11  ? 30.935  62.635  30.832  1.00 55.28 11  B 1 
ATOM 3279 O O     . GLN B 2 11  ? 29.948  61.949  30.555  1.00 54.92 11  B 1 
ATOM 3280 C CB    . GLN B 2 11  ? 32.940  61.109  30.999  1.00 52.28 11  B 1 
ATOM 3281 C CG    . GLN B 2 11  ? 34.285  60.906  31.705  1.00 48.90 11  B 1 
ATOM 3282 C CD    . GLN B 2 11  ? 35.311  60.177  30.845  1.00 44.95 11  B 1 
ATOM 3283 O OE1   . GLN B 2 11  ? 35.018  59.583  29.823  1.00 44.69 11  B 1 
ATOM 3284 N NE2   . GLN B 2 11  ? 36.573  60.204  31.216  1.00 40.96 11  B 1 
ATOM 3285 N N     . PRO B 2 12  ? 31.102  63.892  30.326  1.00 43.90 12  B 1 
ATOM 3286 C CA    . PRO B 2 12  ? 30.115  64.539  29.480  1.00 50.20 12  B 1 
ATOM 3287 C C     . PRO B 2 12  ? 30.053  63.839  28.122  1.00 48.50 12  B 1 
ATOM 3288 O O     . PRO B 2 12  ? 31.039  63.803  27.387  1.00 49.50 12  B 1 
ATOM 3289 C CB    . PRO B 2 12  ? 30.564  66.005  29.383  1.00 49.03 12  B 1 
ATOM 3290 C CG    . PRO B 2 12  ? 32.080  65.942  29.567  1.00 52.11 12  B 1 
ATOM 3291 C CD    . PRO B 2 12  ? 32.260  64.763  30.535  1.00 57.27 12  B 1 
ATOM 3292 N N     . GLN B 2 13  ? 28.893  63.268  27.777  1.00 49.46 13  B 1 
ATOM 3293 C CA    . GLN B 2 13  ? 28.655  62.707  26.448  1.00 52.66 13  B 1 
ATOM 3294 C C     . GLN B 2 13  ? 28.694  63.832  25.410  1.00 50.85 13  B 1 
ATOM 3295 O O     . GLN B 2 13  ? 27.845  64.721  25.408  1.00 51.69 13  B 1 
ATOM 3296 C CB    . GLN B 2 13  ? 27.318  61.955  26.399  1.00 50.05 13  B 1 
ATOM 3297 C CG    . GLN B 2 13  ? 27.386  60.586  27.084  1.00 46.89 13  B 1 
ATOM 3298 C CD    . GLN B 2 13  ? 26.091  59.780  26.947  1.00 43.15 13  B 1 
ATOM 3299 O OE1   . GLN B 2 13  ? 25.018  60.283  26.661  1.00 42.52 13  B 1 
ATOM 3300 N NE2   . GLN B 2 13  ? 26.134  58.481  27.157  1.00 38.44 13  B 1 
ATOM 3301 N N     . LEU B 2 14  ? 29.720  63.819  24.545  1.00 42.25 14  B 1 
ATOM 3302 C CA    . LEU B 2 14  ? 29.866  64.754  23.435  1.00 47.50 14  B 1 
ATOM 3303 C C     . LEU B 2 14  ? 28.660  64.609  22.494  1.00 45.72 14  B 1 
ATOM 3304 O O     . LEU B 2 14  ? 28.455  63.563  21.884  1.00 46.95 14  B 1 
ATOM 3305 C CB    . LEU B 2 14  ? 31.194  64.493  22.707  1.00 46.25 14  B 1 
ATOM 3306 C CG    . LEU B 2 14  ? 32.395  65.210  23.350  1.00 44.91 14  B 1 
ATOM 3307 C CD1   . LEU B 2 14  ? 33.696  64.527  22.969  1.00 44.15 14  B 1 
ATOM 3308 C CD2   . LEU B 2 14  ? 32.453  66.668  22.900  1.00 48.64 14  B 1 
ATOM 3309 N N     . GLN B 2 15  ? 27.877  65.696  22.358  1.00 48.38 15  B 1 
ATOM 3310 C CA    . GLN B 2 15  ? 26.808  65.838  21.372  1.00 51.53 15  B 1 
ATOM 3311 C C     . GLN B 2 15  ? 27.426  65.851  19.973  1.00 48.46 15  B 1 
ATOM 3312 O O     . GLN B 2 15  ? 27.922  66.869  19.508  1.00 50.68 15  B 1 
ATOM 3313 C CB    . GLN B 2 15  ? 26.003  67.122  21.631  1.00 49.98 15  B 1 
ATOM 3314 C CG    . GLN B 2 15  ? 25.082  67.041  22.853  1.00 48.60 15  B 1 
ATOM 3315 C CD    . GLN B 2 15  ? 24.295  68.340  23.092  1.00 45.34 15  B 1 
ATOM 3316 O OE1   . GLN B 2 15  ? 24.626  69.408  22.640  1.00 43.92 15  B 1 
ATOM 3317 N NE2   . GLN B 2 15  ? 23.207  68.281  23.832  1.00 40.98 15  B 1 
ATOM 3318 N N     . LEU B 2 16  ? 27.440  64.703  19.295  1.00 44.46 16  B 1 
ATOM 3319 C CA    . LEU B 2 16  ? 27.827  64.627  17.898  1.00 49.00 16  B 1 
ATOM 3320 C C     . LEU B 2 16  ? 26.807  65.418  17.063  1.00 46.76 16  B 1 
ATOM 3321 O O     . LEU B 2 16  ? 25.630  65.066  17.001  1.00 46.39 16  B 1 
ATOM 3322 C CB    . LEU B 2 16  ? 27.927  63.161  17.447  1.00 46.72 16  B 1 
ATOM 3323 C CG    . LEU B 2 16  ? 29.258  62.499  17.847  1.00 45.21 16  B 1 
ATOM 3324 C CD1   . LEU B 2 16  ? 29.147  60.985  17.741  1.00 44.05 16  B 1 
ATOM 3325 C CD2   . LEU B 2 16  ? 30.398  62.965  16.939  1.00 48.51 16  B 1 
ATOM 3326 N N     . HIS B 2 17  ? 27.284  66.524  16.453  1.00 46.56 17  B 1 
ATOM 3327 C CA    . HIS B 2 17  ? 26.485  67.366  15.572  1.00 50.43 17  B 1 
ATOM 3328 C C     . HIS B 2 17  ? 25.934  66.544  14.398  1.00 46.63 17  B 1 
ATOM 3329 O O     . HIS B 2 17  ? 26.701  65.832  13.745  1.00 46.45 17  B 1 
ATOM 3330 C CB    . HIS B 2 17  ? 27.325  68.550  15.064  1.00 47.34 17  B 1 
ATOM 3331 C CG    . HIS B 2 17  ? 27.347  69.718  16.021  1.00 46.04 17  B 1 
ATOM 3332 N ND1   . HIS B 2 17  ? 26.439  70.759  16.027  1.00 42.93 17  B 1 
ATOM 3333 C CD2   . HIS B 2 17  ? 28.236  69.979  17.015  1.00 43.54 17  B 1 
ATOM 3334 C CE1   . HIS B 2 17  ? 26.792  71.607  17.009  1.00 38.86 17  B 1 
ATOM 3335 N NE2   . HIS B 2 17  ? 27.877  71.178  17.638  1.00 39.40 17  B 1 
ATOM 3336 N N     . PRO B 2 18  ? 24.641  66.649  14.080  1.00 51.26 18  B 1 
ATOM 3337 C CA    . PRO B 2 18  ? 24.055  65.984  12.934  1.00 55.49 18  B 1 
ATOM 3338 C C     . PRO B 2 18  ? 24.658  66.586  11.655  1.00 53.50 18  B 1 
ATOM 3339 O O     . PRO B 2 18  ? 24.378  67.737  11.309  1.00 54.41 18  B 1 
ATOM 3340 C CB    . PRO B 2 18  ? 22.543  66.219  13.051  1.00 53.48 18  B 1 
ATOM 3341 C CG    . PRO B 2 18  ? 22.426  67.527  13.838  1.00 55.75 18  B 1 
ATOM 3342 C CD    . PRO B 2 18  ? 23.648  67.488  14.762  1.00 60.79 18  B 1 
ATOM 3343 N N     . GLN B 2 19  ? 25.533  65.840  10.982  1.00 57.29 19  B 1 
ATOM 3344 C CA    . GLN B 2 19  ? 26.058  66.264  9.685   1.00 59.37 19  B 1 
ATOM 3345 C C     . GLN B 2 19  ? 24.901  66.356  8.697   1.00 56.53 19  B 1 
ATOM 3346 O O     . GLN B 2 19  ? 24.185  65.384  8.446   1.00 57.78 19  B 1 
ATOM 3347 C CB    . GLN B 2 19  ? 27.157  65.331  9.176   1.00 54.85 19  B 1 
ATOM 3348 C CG    . GLN B 2 19  ? 28.523  65.665  9.783   1.00 51.15 19  B 1 
ATOM 3349 C CD    . GLN B 2 19  ? 29.667  64.873  9.146   1.00 47.29 19  B 1 
ATOM 3350 O OE1   . GLN B 2 19  ? 29.493  63.852  8.519   1.00 46.02 19  B 1 
ATOM 3351 N NE2   . GLN B 2 19  ? 30.898  65.328  9.279   1.00 42.05 19  B 1 
ATOM 3352 N N     . VAL B 2 20  ? 24.726  67.584  8.132   1.00 40.22 20  B 1 
ATOM 3353 C CA    . VAL B 2 20  ? 23.748  67.892  7.104   1.00 47.58 20  B 1 
ATOM 3354 C C     . VAL B 2 20  ? 24.106  67.073  5.866   1.00 45.03 20  B 1 
ATOM 3355 O O     . VAL B 2 20  ? 25.114  67.343  5.211   1.00 45.40 20  B 1 
ATOM 3356 C CB    . VAL B 2 20  ? 23.739  69.398  6.798   1.00 44.88 20  B 1 
ATOM 3357 C CG1   . VAL B 2 20  ? 22.691  69.763  5.753   1.00 42.52 20  B 1 
ATOM 3358 C CG2   . VAL B 2 20  ? 23.447  70.216  8.068   1.00 46.87 20  B 1 
ATOM 3359 N N     . GLN B 2 21  ? 23.320  66.018  5.561   1.00 53.14 21  B 1 
ATOM 3360 C CA    . GLN B 2 21  ? 23.479  65.232  4.339   1.00 56.15 21  B 1 
ATOM 3361 C C     . GLN B 2 21  ? 23.266  66.154  3.134   1.00 53.36 21  B 1 
ATOM 3362 O O     . GLN B 2 21  ? 22.160  66.638  2.907   1.00 54.41 21  B 1 
ATOM 3363 C CB    . GLN B 2 21  ? 22.507  64.046  4.314   1.00 53.75 21  B 1 
ATOM 3364 C CG    . GLN B 2 21  ? 22.930  62.920  5.276   1.00 52.54 21  B 1 
ATOM 3365 C CD    . GLN B 2 21  ? 22.007  61.698  5.206   1.00 49.54 21  B 1 
ATOM 3366 O OE1   . GLN B 2 21  ? 20.945  61.703  4.626   1.00 47.68 21  B 1 
ATOM 3367 N NE2   . GLN B 2 21  ? 22.397  60.595  5.821   1.00 44.52 21  B 1 
ATOM 3368 N N     . GLN B 2 22  ? 24.342  66.433  2.385   1.00 47.75 22  B 1 
ATOM 3369 C CA    . GLN B 2 22  ? 24.259  67.223  1.172   1.00 52.16 22  B 1 
ATOM 3370 C C     . GLN B 2 22  ? 23.386  66.502  0.139   1.00 50.07 22  B 1 
ATOM 3371 O O     . GLN B 2 22  ? 23.478  65.282  0.019   1.00 49.62 22  B 1 
ATOM 3372 C CB    . GLN B 2 22  ? 25.653  67.516  0.604   1.00 48.88 22  B 1 
ATOM 3373 C CG    . GLN B 2 22  ? 26.403  68.579  1.419   1.00 46.06 22  B 1 
ATOM 3374 C CD    . GLN B 2 22  ? 27.750  68.979  0.791   1.00 42.13 22  B 1 
ATOM 3375 O OE1   . GLN B 2 22  ? 28.283  68.336  -0.089  1.00 43.91 22  B 1 
ATOM 3376 N NE2   . GLN B 2 22  ? 28.333  70.066  1.229   1.00 39.71 22  B 1 
ATOM 3377 N N     . PRO B 2 23  ? 22.555  67.248  -0.602  1.00 46.62 23  B 1 
ATOM 3378 C CA    . PRO B 2 23  ? 21.684  66.664  -1.607  1.00 51.66 23  B 1 
ATOM 3379 C C     . PRO B 2 23  ? 22.538  65.985  -2.691  1.00 50.51 23  B 1 
ATOM 3380 O O     . PRO B 2 23  ? 23.490  66.590  -3.172  1.00 51.62 23  B 1 
ATOM 3381 C CB    . PRO B 2 23  ? 20.846  67.827  -2.158  1.00 49.27 23  B 1 
ATOM 3382 C CG    . PRO B 2 23  ? 21.716  69.050  -1.908  1.00 52.39 23  B 1 
ATOM 3383 C CD    . PRO B 2 23  ? 22.449  68.706  -0.606  1.00 57.36 23  B 1 
ATOM 3384 N N     . PRO B 2 24  ? 22.224  64.742  -3.077  1.00 49.84 24  B 1 
ATOM 3385 C CA    . PRO B 2 24  ? 22.994  64.010  -4.074  1.00 53.91 24  B 1 
ATOM 3386 C C     . PRO B 2 24  ? 22.950  64.766  -5.403  1.00 52.57 24  B 1 
ATOM 3387 O O     . PRO B 2 24  ? 21.874  65.000  -5.954  1.00 52.45 24  B 1 
ATOM 3388 C CB    . PRO B 2 24  ? 22.363  62.620  -4.151  1.00 51.73 24  B 1 
ATOM 3389 C CG    . PRO B 2 24  ? 20.928  62.848  -3.681  1.00 53.54 24  B 1 
ATOM 3390 C CD    . PRO B 2 24  ? 21.062  63.977  -2.651  1.00 57.62 24  B 1 
ATOM 3391 N N     . GLN B 2 25  ? 24.134  65.187  -5.922  1.00 49.27 25  B 1 
ATOM 3392 C CA    . GLN B 2 25  ? 24.226  65.855  -7.207  1.00 53.68 25  B 1 
ATOM 3393 C C     . GLN B 2 25  ? 23.723  64.925  -8.315  1.00 52.37 25  B 1 
ATOM 3394 O O     . GLN B 2 25  ? 24.046  63.731  -8.300  1.00 51.72 25  B 1 
ATOM 3395 C CB    . GLN B 2 25  ? 25.657  66.317  -7.494  1.00 49.58 25  B 1 
ATOM 3396 C CG    . GLN B 2 25  ? 26.035  67.579  -6.708  1.00 46.30 25  B 1 
ATOM 3397 C CD    . GLN B 2 25  ? 27.398  68.155  -7.116  1.00 41.57 25  B 1 
ATOM 3398 O OE1   . GLN B 2 25  ? 28.216  67.518  -7.757  1.00 42.94 25  B 1 
ATOM 3399 N NE2   . GLN B 2 25  ? 27.684  69.388  -6.759  1.00 38.46 25  B 1 
ATOM 3400 N N     . PRO B 2 26  ? 22.954  65.466  -9.287  1.00 43.94 26  B 1 
ATOM 3401 C CA    . PRO B 2 26  ? 22.455  64.679  -10.397 1.00 50.12 26  B 1 
ATOM 3402 C C     . PRO B 2 26  ? 23.645  64.198  -11.235 1.00 48.40 26  B 1 
ATOM 3403 O O     . PRO B 2 26  ? 24.328  65.003  -11.870 1.00 49.44 26  B 1 
ATOM 3404 C CB    . PRO B 2 26  ? 21.508  65.613  -11.164 1.00 48.88 26  B 1 
ATOM 3405 C CG    . PRO B 2 26  ? 22.034  67.008  -10.849 1.00 52.10 26  B 1 
ATOM 3406 C CD    . PRO B 2 26  ? 22.579  66.867  -9.415  1.00 57.97 26  B 1 
ATOM 3407 N N     . GLN B 2 27  ? 23.929  62.895  -11.235 1.00 55.26 27  B 1 
ATOM 3408 C CA    . GLN B 2 27  ? 24.983  62.329  -12.072 1.00 57.29 27  B 1 
ATOM 3409 C C     . GLN B 2 27  ? 24.638  62.577  -13.543 1.00 56.15 27  B 1 
ATOM 3410 O O     . GLN B 2 27  ? 23.503  62.335  -13.959 1.00 55.10 27  B 1 
ATOM 3411 C CB    . GLN B 2 27  ? 25.193  60.843  -11.798 1.00 52.68 27  B 1 
ATOM 3412 C CG    . GLN B 2 27  ? 25.994  60.603  -10.511 1.00 49.18 27  B 1 
ATOM 3413 C CD    . GLN B 2 27  ? 26.421  59.146  -10.332 1.00 45.55 27  B 1 
ATOM 3414 O OE1   . GLN B 2 27  ? 25.949  58.231  -10.982 1.00 44.70 27  B 1 
ATOM 3415 N NE2   . GLN B 2 27  ? 27.345  58.876  -9.440  1.00 39.44 27  B 1 
ATOM 3416 N N     . PRO B 2 28  ? 25.590  63.093  -14.358 1.00 48.03 28  B 1 
ATOM 3417 C CA    . PRO B 2 28  ? 25.347  63.423  -15.748 1.00 52.20 28  B 1 
ATOM 3418 C C     . PRO B 2 28  ? 24.984  62.150  -16.520 1.00 50.01 28  B 1 
ATOM 3419 O O     . PRO B 2 28  ? 25.675  61.133  -16.433 1.00 50.67 28  B 1 
ATOM 3420 C CB    . PRO B 2 28  ? 26.622  64.090  -16.253 1.00 51.12 28  B 1 
ATOM 3421 C CG    . PRO B 2 28  ? 27.711  63.537  -15.337 1.00 54.24 28  B 1 
ATOM 3422 C CD    . PRO B 2 28  ? 26.980  63.349  -14.008 1.00 59.54 28  B 1 
ATOM 3423 N N     . GLN B 2 29  ? 23.901  62.236  -17.289 1.00 54.48 29  B 1 
ATOM 3424 C CA    . GLN B 2 29  ? 23.499  61.188  -18.217 1.00 56.89 29  B 1 
ATOM 3425 C C     . GLN B 2 29  ? 24.598  61.013  -19.276 1.00 54.16 29  B 1 
ATOM 3426 O O     . GLN B 2 29  ? 24.704  61.804  -20.216 1.00 56.89 29  B 1 
ATOM 3427 C CB    . GLN B 2 29  ? 22.153  61.530  -18.874 1.00 54.54 29  B 1 
ATOM 3428 C CG    . GLN B 2 29  ? 20.951  61.373  -17.926 1.00 51.58 29  B 1 
ATOM 3429 C CD    . GLN B 2 29  ? 19.614  61.703  -18.605 1.00 48.08 29  B 1 
ATOM 3430 O OE1   . GLN B 2 29  ? 19.537  62.353  -19.629 1.00 46.99 29  B 1 
ATOM 3431 N NE2   . GLN B 2 29  ? 18.511  61.277  -18.032 1.00 42.78 29  B 1 
ATOM 3432 N N     . LEU B 2 30  ? 25.449  60.010  -19.112 1.00 46.47 30  B 1 
ATOM 3433 C CA    . LEU B 2 30  ? 26.431  59.633  -20.120 1.00 50.43 30  B 1 
ATOM 3434 C C     . LEU B 2 30  ? 25.677  59.210  -21.387 1.00 47.99 30  B 1 
ATOM 3435 O O     . LEU B 2 30  ? 24.975  58.195  -21.389 1.00 47.77 30  B 1 
ATOM 3436 C CB    . LEU B 2 30  ? 27.352  58.533  -19.595 1.00 48.66 30  B 1 
ATOM 3437 C CG    . LEU B 2 30  ? 28.475  59.057  -18.679 1.00 46.74 30  B 1 
ATOM 3438 C CD1   . LEU B 2 30  ? 29.119  57.907  -17.920 1.00 45.44 30  B 1 
ATOM 3439 C CD2   . LEU B 2 30  ? 29.560  59.776  -19.489 1.00 50.99 30  B 1 
ATOM 3440 N N     . HIS B 2 31  ? 25.824  60.038  -22.441 1.00 47.28 31  B 1 
ATOM 3441 C CA    . HIS B 2 31  ? 25.277  59.730  -23.757 1.00 50.52 31  B 1 
ATOM 3442 C C     . HIS B 2 31  ? 25.844  58.384  -24.232 1.00 47.03 31  B 1 
ATOM 3443 O O     . HIS B 2 31  ? 27.069  58.223  -24.271 1.00 46.00 31  B 1 
ATOM 3444 C CB    . HIS B 2 31  ? 25.611  60.845  -24.746 1.00 47.56 31  B 1 
ATOM 3445 C CG    . HIS B 2 31  ? 24.580  61.946  -24.760 1.00 45.23 31  B 1 
ATOM 3446 N ND1   . HIS B 2 31  ? 23.428  61.965  -25.519 1.00 42.67 31  B 1 
ATOM 3447 C CD2   . HIS B 2 31  ? 24.588  63.115  -24.049 1.00 42.81 31  B 1 
ATOM 3448 C CE1   . HIS B 2 31  ? 22.770  63.109  -25.260 1.00 38.32 31  B 1 
ATOM 3449 N NE2   . HIS B 2 31  ? 23.440  63.834  -24.379 1.00 39.16 31  B 1 
ATOM 3450 N N     . PRO B 2 32  ? 25.009  57.423  -24.606 1.00 49.39 32  B 1 
ATOM 3451 C CA    . PRO B 2 32  ? 25.466  56.162  -25.157 1.00 52.85 32  B 1 
ATOM 3452 C C     . PRO B 2 32  ? 26.152  56.444  -26.496 1.00 50.73 32  B 1 
ATOM 3453 O O     . PRO B 2 32  ? 25.499  56.789  -27.474 1.00 50.89 32  B 1 
ATOM 3454 C CB    . PRO B 2 32  ? 24.203  55.290  -25.286 1.00 50.46 32  B 1 
ATOM 3455 C CG    . PRO B 2 32  ? 23.073  56.297  -25.443 1.00 52.30 32  B 1 
ATOM 3456 C CD    . PRO B 2 32  ? 23.548  57.495  -24.620 1.00 57.57 32  B 1 
ATOM 3457 N N     . GLN B 2 33  ? 27.492  56.357  -26.525 1.00 55.40 33  B 1 
ATOM 3458 C CA    . GLN B 2 33  ? 28.230  56.457  -27.772 1.00 58.69 33  B 1 
ATOM 3459 C C     . GLN B 2 33  ? 27.769  55.339  -28.698 1.00 57.13 33  B 1 
ATOM 3460 O O     . GLN B 2 33  ? 27.793  54.160  -28.349 1.00 54.66 33  B 1 
ATOM 3461 C CB    . GLN B 2 33  ? 29.746  56.405  -27.553 1.00 53.37 33  B 1 
ATOM 3462 C CG    . GLN B 2 33  ? 30.319  57.752  -27.082 1.00 48.66 33  B 1 
ATOM 3463 C CD    . GLN B 2 33  ? 31.856  57.761  -27.007 1.00 44.68 33  B 1 
ATOM 3464 O OE1   . GLN B 2 33  ? 32.510  56.735  -26.953 1.00 44.60 33  B 1 
ATOM 3465 N NE2   . GLN B 2 33  ? 32.470  58.915  -27.011 1.00 40.36 33  B 1 
ATOM 3466 N N     . SER B 2 34  ? 27.357  55.750  -29.897 1.00 47.97 34  B 1 
ATOM 3467 C CA    . SER B 2 34  ? 26.964  54.853  -30.981 1.00 52.11 34  B 1 
ATOM 3468 C C     . SER B 2 34  ? 28.197  54.071  -31.444 1.00 50.16 34  B 1 
ATOM 3469 O O     . SER B 2 34  ? 28.945  54.550  -32.292 1.00 51.17 34  B 1 
ATOM 3470 C CB    . SER B 2 34  ? 26.360  55.671  -32.120 1.00 49.74 34  B 1 
ATOM 3471 O OG    . SER B 2 34  ? 27.230  56.724  -32.499 1.00 48.03 34  B 1 
ATOM 3472 N N     . GLN B 2 35  ? 28.439  52.899  -30.861 1.00 50.17 35  B 1 
ATOM 3473 C CA    . GLN B 2 35  ? 29.497  52.018  -31.335 1.00 54.59 35  B 1 
ATOM 3474 C C     . GLN B 2 35  ? 29.205  51.657  -32.790 1.00 53.48 35  B 1 
ATOM 3475 O O     . GLN B 2 35  ? 28.152  51.098  -33.112 1.00 52.20 35  B 1 
ATOM 3476 C CB    . GLN B 2 35  ? 29.630  50.767  -30.453 1.00 50.71 35  B 1 
ATOM 3477 C CG    . GLN B 2 35  ? 30.303  51.098  -29.112 1.00 47.85 35  B 1 
ATOM 3478 C CD    . GLN B 2 35  ? 30.615  49.851  -28.264 1.00 44.29 35  B 1 
ATOM 3479 O OE1   . GLN B 2 35  ? 30.205  48.743  -28.558 1.00 44.16 35  B 1 
ATOM 3480 N NE2   . GLN B 2 35  ? 31.353  50.001  -27.195 1.00 40.78 35  B 1 
ATOM 3481 N N     . GLN B 2 36  ? 30.129  52.065  -33.686 1.00 46.97 36  B 1 
ATOM 3482 C CA    . GLN B 2 36  ? 30.013  51.778  -35.104 1.00 52.07 36  B 1 
ATOM 3483 C C     . GLN B 2 36  ? 29.974  50.260  -35.318 1.00 49.78 36  B 1 
ATOM 3484 O O     . GLN B 2 36  ? 30.757  49.542  -34.693 1.00 48.90 36  B 1 
ATOM 3485 C CB    . GLN B 2 36  ? 31.177  52.405  -35.883 1.00 48.97 36  B 1 
ATOM 3486 C CG    . GLN B 2 36  ? 31.047  53.932  -36.001 1.00 46.28 36  B 1 
ATOM 3487 C CD    . GLN B 2 36  ? 32.191  54.550  -36.817 1.00 41.95 36  B 1 
ATOM 3488 O OE1   . GLN B 2 36  ? 33.236  53.964  -37.046 1.00 43.06 36  B 1 
ATOM 3489 N NE2   . GLN B 2 36  ? 32.020  55.769  -37.281 1.00 38.67 36  B 1 
ATOM 3490 N N     . PRO B 2 37  ? 29.094  49.781  -36.202 1.00 40.94 37  B 1 
ATOM 3491 C CA    . PRO B 2 37  ? 29.026  48.362  -36.514 1.00 44.85 37  B 1 
ATOM 3492 C C     . PRO B 2 37  ? 30.328  47.965  -37.213 1.00 42.87 37  B 1 
ATOM 3493 O O     . PRO B 2 37  ? 30.568  48.338  -38.360 1.00 46.93 37  B 1 
ATOM 3494 C CB    . PRO B 2 37  ? 27.786  48.208  -37.403 1.00 44.30 37  B 1 
ATOM 3495 C CG    . PRO B 2 37  ? 27.641  49.567  -38.072 1.00 47.39 37  B 1 
ATOM 3496 C CD    . PRO B 2 37  ? 28.156  50.546  -37.010 1.00 55.39 37  B 1 
ATOM 3497 N N     . LEU B 2 38  ? 31.203  47.233  -36.490 1.00 49.45 38  B 1 
ATOM 3498 C CA    . LEU B 2 38  ? 32.398  46.638  -37.071 1.00 53.75 38  B 1 
ATOM 3499 C C     . LEU B 2 38  ? 31.962  45.737  -38.230 1.00 51.46 38  B 1 
ATOM 3500 O O     . LEU B 2 38  ? 31.237  44.759  -38.027 1.00 52.39 38  B 1 
ATOM 3501 C CB    . LEU B 2 38  ? 33.187  45.863  -36.009 1.00 52.04 38  B 1 
ATOM 3502 C CG    . LEU B 2 38  ? 34.113  46.762  -35.158 1.00 47.99 38  B 1 
ATOM 3503 C CD1   . LEU B 2 38  ? 34.532  46.037  -33.891 1.00 45.10 38  B 1 
ATOM 3504 C CD2   . LEU B 2 38  ? 35.372  47.145  -35.935 1.00 50.78 38  B 1 
ATOM 3505 N N     . GLN B 2 39  ? 32.397  46.111  -39.465 1.00 51.91 39  B 1 
ATOM 3506 C CA    . GLN B 2 39  ? 32.113  45.320  -40.656 1.00 56.22 39  B 1 
ATOM 3507 C C     . GLN B 2 39  ? 32.744  43.935  -40.471 1.00 53.85 39  B 1 
ATOM 3508 O O     . GLN B 2 39  ? 33.959  43.850  -40.280 1.00 52.76 39  B 1 
ATOM 3509 C CB    . GLN B 2 39  ? 32.656  45.989  -41.917 1.00 52.57 39  B 1 
ATOM 3510 C CG    . GLN B 2 39  ? 31.807  47.189  -42.356 1.00 47.82 39  B 1 
ATOM 3511 C CD    . GLN B 2 39  ? 32.284  47.781  -43.696 1.00 43.06 39  B 1 
ATOM 3512 O OE1   . GLN B 2 39  ? 33.359  47.505  -44.196 1.00 43.12 39  B 1 
ATOM 3513 N NE2   . GLN B 2 39  ? 31.485  48.618  -44.325 1.00 38.62 39  B 1 
ATOM 3514 N N     . PRO B 2 40  ? 31.969  42.857  -40.525 1.00 45.83 40  B 1 
ATOM 3515 C CA    . PRO B 2 40  ? 32.517  41.519  -40.470 1.00 49.01 40  B 1 
ATOM 3516 C C     . PRO B 2 40  ? 33.361  41.300  -41.730 1.00 45.92 40  B 1 
ATOM 3517 O O     . PRO B 2 40  ? 32.823  41.176  -42.829 1.00 46.94 40  B 1 
ATOM 3518 C CB    . PRO B 2 40  ? 31.303  40.584  -40.366 1.00 47.89 40  B 1 
ATOM 3519 C CG    . PRO B 2 40  ? 30.177  41.365  -41.040 1.00 50.84 40  B 1 
ATOM 3520 C CD    . PRO B 2 40  ? 30.522  42.824  -40.739 1.00 57.40 40  B 1 
ATOM 3521 N N     . GLN B 2 41  ? 34.699  41.297  -41.588 1.00 53.28 41  B 1 
ATOM 3522 C CA    . GLN B 2 41  ? 35.578  40.887  -42.675 1.00 59.56 41  B 1 
ATOM 3523 C C     . GLN B 2 41  ? 35.263  39.426  -43.000 1.00 59.07 41  B 1 
ATOM 3524 O O     . GLN B 2 41  ? 35.559  38.519  -42.211 1.00 58.74 41  B 1 
ATOM 3525 C CB    . GLN B 2 41  ? 37.059  41.086  -42.326 1.00 55.27 41  B 1 
ATOM 3526 C CG    . GLN B 2 41  ? 37.512  42.541  -42.501 1.00 48.71 41  B 1 
ATOM 3527 C CD    . GLN B 2 41  ? 39.029  42.730  -42.328 1.00 44.09 41  B 1 
ATOM 3528 O OE1   . GLN B 2 41  ? 39.744  41.888  -41.812 1.00 43.84 41  B 1 
ATOM 3529 N NE2   . GLN B 2 41  ? 39.570  43.850  -42.766 1.00 38.69 41  B 1 
ATOM 3530 N N     . LEU B 2 42  ? 34.646  39.230  -44.156 1.00 43.77 42  B 1 
ATOM 3531 C CA    . LEU B 2 42  ? 34.430  37.922  -44.760 1.00 47.43 42  B 1 
ATOM 3532 C C     . LEU B 2 42  ? 35.806  37.332  -45.088 1.00 44.20 42  B 1 
ATOM 3533 O O     . LEU B 2 42  ? 36.340  37.564  -46.173 1.00 46.74 42  B 1 
ATOM 3534 C CB    . LEU B 2 42  ? 33.564  38.076  -46.022 1.00 47.42 42  B 1 
ATOM 3535 C CG    . LEU B 2 42  ? 32.068  38.314  -45.747 1.00 44.40 42  B 1 
ATOM 3536 C CD1   . LEU B 2 42  ? 31.372  38.837  -46.996 1.00 43.69 42  B 1 
ATOM 3537 C CD2   . LEU B 2 42  ? 31.367  37.015  -45.324 1.00 51.43 42  B 1 
ATOM 3538 N N     . GLN B 2 43  ? 36.424  36.612  -44.147 1.00 51.42 43  B 1 
ATOM 3539 C CA    . GLN B 2 43  ? 37.612  35.838  -44.465 1.00 56.81 43  B 1 
ATOM 3540 C C     . GLN B 2 43  ? 37.243  34.801  -45.530 1.00 55.27 43  B 1 
ATOM 3541 O O     . GLN B 2 43  ? 36.221  34.122  -45.393 1.00 53.77 43  B 1 
ATOM 3542 C CB    . GLN B 2 43  ? 38.234  35.188  -43.232 1.00 53.15 43  B 1 
ATOM 3543 C CG    . GLN B 2 43  ? 39.015  36.215  -42.390 1.00 48.69 43  B 1 
ATOM 3544 C CD    . GLN B 2 43  ? 39.863  35.577  -41.281 1.00 44.29 43  B 1 
ATOM 3545 O OE1   . GLN B 2 43  ? 39.789  34.388  -40.999 1.00 43.12 43  B 1 
ATOM 3546 N NE2   . GLN B 2 43  ? 40.698  36.336  -40.624 1.00 39.20 43  B 1 
ATOM 3547 N N     . PRO B 2 44  ? 38.036  34.704  -46.614 1.00 41.98 44  B 1 
ATOM 3548 C CA    . PRO B 2 44  ? 37.713  33.819  -47.712 1.00 47.28 44  B 1 
ATOM 3549 C C     . PRO B 2 44  ? 37.739  32.370  -47.225 1.00 45.05 44  B 1 
ATOM 3550 O O     . PRO B 2 44  ? 38.732  31.914  -46.655 1.00 45.06 44  B 1 
ATOM 3551 C CB    . PRO B 2 44  ? 38.756  34.109  -48.796 1.00 45.84 44  B 1 
ATOM 3552 C CG    . PRO B 2 44  ? 39.949  34.656  -48.015 1.00 49.83 44  B 1 
ATOM 3553 C CD    . PRO B 2 44  ? 39.301  35.395  -46.850 1.00 56.62 44  B 1 
ATOM 3554 N N     . TYR B 2 45  ? 36.641  31.668  -47.463 1.00 40.50 45  B 1 
ATOM 3555 C CA    . TYR B 2 45  ? 36.549  30.227  -47.257 1.00 46.21 45  B 1 
ATOM 3556 C C     . TYR B 2 45  ? 37.626  29.547  -48.112 1.00 43.56 45  B 1 
ATOM 3557 O O     . TYR B 2 45  ? 37.475  29.401  -49.326 1.00 45.62 45  B 1 
ATOM 3558 C CB    . TYR B 2 45  ? 35.144  29.731  -47.622 1.00 43.87 45  B 1 
ATOM 3559 C CG    . TYR B 2 45  ? 34.184  29.647  -46.458 1.00 42.76 45  B 1 
ATOM 3560 C CD1   . TYR B 2 45  ? 33.952  28.400  -45.835 1.00 41.16 45  B 1 
ATOM 3561 C CD2   . TYR B 2 45  ? 33.518  30.787  -45.987 1.00 43.13 45  B 1 
ATOM 3562 C CE1   . TYR B 2 45  ? 33.051  28.299  -44.761 1.00 36.41 45  B 1 
ATOM 3563 C CE2   . TYR B 2 45  ? 32.617  30.695  -44.910 1.00 37.95 45  B 1 
ATOM 3564 C CZ    . TYR B 2 45  ? 32.378  29.443  -44.293 1.00 37.82 45  B 1 
ATOM 3565 O OH    . TYR B 2 45  ? 31.491  29.339  -43.248 1.00 36.31 45  B 1 
ATOM 3566 N N     . THR B 2 46  ? 38.742  29.179  -47.487 1.00 41.73 46  B 1 
ATOM 3567 C CA    . THR B 2 46  ? 39.808  28.425  -48.147 1.00 49.59 46  B 1 
ATOM 3568 C C     . THR B 2 46  ? 39.222  27.076  -48.547 1.00 46.76 46  B 1 
ATOM 3569 O O     . THR B 2 46  ? 38.716  26.340  -47.696 1.00 48.83 46  B 1 
ATOM 3570 C CB    . THR B 2 46  ? 41.042  28.258  -47.246 1.00 47.76 46  B 1 
ATOM 3571 O OG1   . THR B 2 46  ? 41.226  29.393  -46.432 1.00 45.84 46  B 1 
ATOM 3572 C CG2   . THR B 2 46  ? 42.316  28.098  -48.070 1.00 48.98 46  B 1 
ATOM 3573 N N     . GLN B 2 47  ? 39.258  26.799  -49.863 1.00 42.69 47  B 1 
ATOM 3574 C CA    . GLN B 2 47  ? 38.745  25.546  -50.409 1.00 52.21 47  B 1 
ATOM 3575 C C     . GLN B 2 47  ? 39.521  24.384  -49.790 1.00 52.57 47  B 1 
ATOM 3576 O O     . GLN B 2 47  ? 40.690  24.171  -50.100 1.00 51.43 47  B 1 
ATOM 3577 C CB    . GLN B 2 47  ? 38.873  25.527  -51.935 1.00 48.72 47  B 1 
ATOM 3578 C CG    . GLN B 2 47  ? 37.808  26.365  -52.658 1.00 42.73 47  B 1 
ATOM 3579 C CD    . GLN B 2 47  ? 37.953  26.320  -54.185 1.00 39.87 47  B 1 
ATOM 3580 O OE1   . GLN B 2 47  ? 39.001  26.038  -54.730 1.00 40.44 47  B 1 
ATOM 3581 N NE2   . GLN B 2 47  ? 36.901  26.607  -54.916 1.00 36.97 47  B 1 
ATOM 3582 N N     . ALA B 2 48  ? 38.871  23.650  -48.886 1.00 41.03 48  B 1 
ATOM 3583 C CA    . ALA B 2 48  ? 39.422  22.418  -48.345 1.00 45.14 48  B 1 
ATOM 3584 C C     . ALA B 2 48  ? 39.602  21.428  -49.505 1.00 42.89 48  B 1 
ATOM 3585 O O     . ALA B 2 48  ? 38.631  21.006  -50.126 1.00 45.36 48  B 1 
ATOM 3586 C CB    . ALA B 2 48  ? 38.490  21.884  -47.260 1.00 44.03 48  B 1 
ATOM 3587 N N     . GLN B 2 49  ? 40.881  21.114  -49.833 1.00 47.94 49  B 1 
ATOM 3588 C CA    . GLN B 2 49  ? 41.176  20.121  -50.858 1.00 55.63 49  B 1 
ATOM 3589 C C     . GLN B 2 49  ? 40.550  18.788  -50.458 1.00 55.63 49  B 1 
ATOM 3590 O O     . GLN B 2 49  ? 40.671  18.380  -49.301 1.00 54.18 49  B 1 
ATOM 3591 C CB    . GLN B 2 49  ? 42.682  19.963  -51.065 1.00 50.88 49  B 1 
ATOM 3592 C CG    . GLN B 2 49  ? 43.287  21.089  -51.905 1.00 44.36 49  B 1 
ATOM 3593 C CD    . GLN B 2 49  ? 44.772  20.844  -52.237 1.00 39.96 49  B 1 
ATOM 3594 O OE1   . GLN B 2 49  ? 45.459  20.055  -51.619 1.00 41.91 49  B 1 
ATOM 3595 N NE2   . GLN B 2 49  ? 45.303  21.536  -53.219 1.00 37.47 49  B 1 
ATOM 3596 N N     . PRO B 2 50  ? 39.896  18.103  -51.398 1.00 39.82 50  B 1 
ATOM 3597 C CA    . PRO B 2 50  ? 39.329  16.798  -51.132 1.00 46.82 50  B 1 
ATOM 3598 C C     . PRO B 2 50  ? 40.489  15.816  -50.893 1.00 45.50 50  B 1 
ATOM 3599 O O     . PRO B 2 50  ? 41.150  15.394  -51.837 1.00 46.90 50  B 1 
ATOM 3600 C CB    . PRO B 2 50  ? 38.485  16.457  -52.364 1.00 45.44 50  B 1 
ATOM 3601 C CG    . PRO B 2 50  ? 39.161  17.228  -53.494 1.00 47.28 50  B 1 
ATOM 3602 C CD    . PRO B 2 50  ? 39.706  18.480  -52.794 1.00 53.40 50  B 1 
ATOM 3603 N N     . GLN B 2 51  ? 40.795  15.506  -49.626 1.00 46.98 51  B 1 
ATOM 3604 C CA    . GLN B 2 51  ? 41.772  14.471  -49.304 1.00 52.49 51  B 1 
ATOM 3605 C C     . GLN B 2 51  ? 41.287  13.156  -49.913 1.00 52.28 51  B 1 
ATOM 3606 O O     . GLN B 2 51  ? 40.140  12.756  -49.743 1.00 51.45 51  B 1 
ATOM 3607 C CB    . GLN B 2 51  ? 41.999  14.353  -47.791 1.00 48.90 51  B 1 
ATOM 3608 C CG    . GLN B 2 51  ? 42.857  15.504  -47.253 1.00 44.58 51  B 1 
ATOM 3609 C CD    . GLN B 2 51  ? 43.267  15.322  -45.783 1.00 41.12 51  B 1 
ATOM 3610 O OE1   . GLN B 2 51  ? 42.784  14.458  -45.073 1.00 41.55 51  B 1 
ATOM 3611 N NE2   . GLN B 2 51  ? 44.175  16.128  -45.284 1.00 37.76 51  B 1 
ATOM 3612 N N     . GLN B 2 52  ? 42.202  12.520  -50.695 1.00 42.66 52  B 1 
ATOM 3613 C CA    . GLN B 2 52  ? 41.893  11.280  -51.383 1.00 50.19 52  B 1 
ATOM 3614 C C     . GLN B 2 52  ? 41.486  10.211  -50.368 1.00 48.87 52  B 1 
ATOM 3615 O O     . GLN B 2 52  ? 42.150  10.059  -49.337 1.00 47.88 52  B 1 
ATOM 3616 C CB    . GLN B 2 52  ? 43.091  10.805  -52.206 1.00 47.13 52  B 1 
ATOM 3617 C CG    . GLN B 2 52  ? 43.314  11.660  -53.466 1.00 44.41 52  B 1 
ATOM 3618 C CD    . GLN B 2 52  ? 44.500  11.164  -54.307 1.00 40.21 52  B 1 
ATOM 3619 O OE1   . GLN B 2 52  ? 45.341  10.403  -53.873 1.00 41.53 52  B 1 
ATOM 3620 N NE2   . GLN B 2 52  ? 44.598  11.597  -55.544 1.00 36.85 52  B 1 
ATOM 3621 N N     . PRO B 2 53  ? 40.420  9.456   -50.640 1.00 36.61 53  B 1 
ATOM 3622 C CA    . PRO B 2 53  ? 40.000  8.373   -49.772 1.00 41.67 53  B 1 
ATOM 3623 C C     . PRO B 2 53  ? 41.099  7.305   -49.770 1.00 40.37 53  B 1 
ATOM 3624 O O     . PRO B 2 53  ? 41.309  6.622   -50.768 1.00 43.44 53  B 1 
ATOM 3625 C CB    . PRO B 2 53  ? 38.667  7.874   -50.348 1.00 40.65 53  B 1 
ATOM 3626 C CG    . PRO B 2 53  ? 38.756  8.230   -51.831 1.00 43.01 53  B 1 
ATOM 3627 C CD    . PRO B 2 53  ? 39.584  9.515   -51.832 1.00 50.93 53  B 1 
ATOM 3628 N N     . LEU B 2 54  ? 41.847  7.202   -48.651 1.00 47.56 54  B 1 
ATOM 3629 C CA    . LEU B 2 54  ? 42.797  6.119   -48.436 1.00 53.76 54  B 1 
ATOM 3630 C C     . LEU B 2 54  ? 42.035  4.799   -48.569 1.00 52.19 54  B 1 
ATOM 3631 O O     . LEU B 2 54  ? 41.099  4.533   -47.812 1.00 53.04 54  B 1 
ATOM 3632 C CB    . LEU B 2 54  ? 43.467  6.266   -47.062 1.00 51.96 54  B 1 
ATOM 3633 C CG    . LEU B 2 54  ? 44.662  7.237   -47.056 1.00 47.58 54  B 1 
ATOM 3634 C CD1   . LEU B 2 54  ? 45.011  7.647   -45.635 1.00 44.66 54  B 1 
ATOM 3635 C CD2   . LEU B 2 54  ? 45.905  6.589   -47.690 1.00 51.06 54  B 1 
ATOM 3636 N N     . GLN B 2 55  ? 42.427  4.009   -49.588 1.00 49.61 55  B 1 
ATOM 3637 C CA    . GLN B 2 55  ? 41.831  2.690   -49.805 1.00 55.01 55  B 1 
ATOM 3638 C C     . GLN B 2 55  ? 42.091  1.836   -48.565 1.00 53.69 55  B 1 
ATOM 3639 O O     . GLN B 2 55  ? 43.257  1.608   -48.225 1.00 52.81 55  B 1 
ATOM 3640 C CB    . GLN B 2 55  ? 42.417  2.025   -51.051 1.00 51.07 55  B 1 
ATOM 3641 C CG    . GLN B 2 55  ? 41.885  2.625   -52.361 1.00 46.12 55  B 1 
ATOM 3642 C CD    . GLN B 2 55  ? 42.380  1.866   -53.601 1.00 41.70 55  B 1 
ATOM 3643 O OE1   . GLN B 2 55  ? 43.289  1.059   -53.557 1.00 42.12 55  B 1 
ATOM 3644 N NE2   . GLN B 2 55  ? 41.779  2.098   -54.751 1.00 37.64 55  B 1 
ATOM 3645 N N     . PRO B 2 56  ? 41.075  1.366   -47.877 1.00 41.13 56  B 1 
ATOM 3646 C CA    . PRO B 2 56  ? 41.250  0.449   -46.771 1.00 45.94 56  B 1 
ATOM 3647 C C     . PRO B 2 56  ? 41.829  -0.851  -47.333 1.00 43.40 56  B 1 
ATOM 3648 O O     . PRO B 2 56  ? 41.135  -1.592  -48.037 1.00 44.62 56  B 1 
ATOM 3649 C CB    . PRO B 2 56  ? 39.866  0.292   -46.143 1.00 44.94 56  B 1 
ATOM 3650 C CG    . PRO B 2 56  ? 38.905  0.562   -47.301 1.00 48.02 56  B 1 
ATOM 3651 C CD    . PRO B 2 56  ? 39.658  1.575   -48.164 1.00 55.23 56  B 1 
ATOM 3652 N N     . GLN B 2 57  ? 43.126  -1.122  -47.057 1.00 51.76 57  B 1 
ATOM 3653 C CA    . GLN B 2 57  ? 43.698  -2.429  -47.352 1.00 58.69 57  B 1 
ATOM 3654 C C     . GLN B 2 57  ? 42.944  -3.465  -46.515 1.00 59.26 57  B 1 
ATOM 3655 O O     . GLN B 2 57  ? 43.095  -3.533  -45.292 1.00 58.56 57  B 1 
ATOM 3656 C CB    . GLN B 2 57  ? 45.211  -2.468  -47.071 1.00 53.77 57  B 1 
ATOM 3657 C CG    . GLN B 2 57  ? 46.029  -1.858  -48.209 1.00 47.02 57  B 1 
ATOM 3658 C CD    . GLN B 2 57  ? 47.547  -2.045  -48.028 1.00 42.55 57  B 1 
ATOM 3659 O OE1   . GLN B 2 57  ? 48.050  -2.351  -46.966 1.00 42.44 57  B 1 
ATOM 3660 N NE2   . GLN B 2 57  ? 48.321  -1.853  -49.069 1.00 37.39 57  B 1 
ATOM 3661 N N     . LEU B 2 58  ? 42.122  -4.223  -47.201 1.00 45.46 58  B 1 
ATOM 3662 C CA    . LEU B 2 58  ? 41.464  -5.399  -46.652 1.00 49.41 58  B 1 
ATOM 3663 C C     . LEU B 2 58  ? 42.554  -6.406  -46.288 1.00 46.63 58  B 1 
ATOM 3664 O O     . LEU B 2 58  ? 42.969  -7.200  -47.128 1.00 49.04 58  B 1 
ATOM 3665 C CB    . LEU B 2 58  ? 40.485  -5.966  -47.693 1.00 48.97 58  B 1 
ATOM 3666 C CG    . LEU B 2 58  ? 39.166  -5.187  -47.836 1.00 45.71 58  B 1 
ATOM 3667 C CD1   . LEU B 2 58  ? 38.446  -5.582  -49.123 1.00 44.76 58  B 1 
ATOM 3668 C CD2   . LEU B 2 58  ? 38.221  -5.470  -46.656 1.00 52.12 58  B 1 
ATOM 3669 N N     . GLN B 2 59  ? 43.073  -6.347  -45.052 1.00 48.40 59  B 1 
ATOM 3670 C CA    . GLN B 2 59  ? 43.924  -7.414  -44.559 1.00 55.43 59  B 1 
ATOM 3671 C C     . GLN B 2 59  ? 43.114  -8.712  -44.575 1.00 54.35 59  B 1 
ATOM 3672 O O     . GLN B 2 59  ? 41.969  -8.728  -44.119 1.00 52.85 59  B 1 
ATOM 3673 C CB    . GLN B 2 59  ? 44.491  -7.118  -43.170 1.00 51.63 59  B 1 
ATOM 3674 C CG    . GLN B 2 59  ? 45.645  -6.099  -43.242 1.00 47.04 59  B 1 
ATOM 3675 C CD    . GLN B 2 59  ? 46.395  -5.958  -41.913 1.00 42.91 59  B 1 
ATOM 3676 O OE1   . GLN B 2 59  ? 46.016  -6.484  -40.876 1.00 41.95 59  B 1 
ATOM 3677 N NE2   . GLN B 2 59  ? 47.498  -5.242  -41.902 1.00 38.08 59  B 1 
ATOM 3678 N N     . PRO B 2 60  ? 43.687  -9.792  -45.137 1.00 39.65 60  B 1 
ATOM 3679 C CA    . PRO B 2 60  ? 42.961  -11.039 -45.267 1.00 45.59 60  B 1 
ATOM 3680 C C     . PRO B 2 60  ? 42.638  -11.575 -43.880 1.00 43.66 60  B 1 
ATOM 3681 O O     . PRO B 2 60  ? 43.528  -11.782 -43.056 1.00 43.47 60  B 1 
ATOM 3682 C CB    . PRO B 2 60  ? 43.884  -11.963 -46.076 1.00 43.89 60  B 1 
ATOM 3683 C CG    . PRO B 2 60  ? 45.281  -11.419 -45.801 1.00 47.32 60  B 1 
ATOM 3684 C CD    . PRO B 2 60  ? 45.053  -9.923  -45.638 1.00 54.00 60  B 1 
ATOM 3685 N N     . TYR B 2 61  ? 41.335  -11.771 -43.622 1.00 37.94 61  B 1 
ATOM 3686 C CA    . TYR B 2 61  ? 40.858  -12.483 -42.441 1.00 43.42 61  B 1 
ATOM 3687 C C     . TYR B 2 61  ? 41.498  -13.873 -42.429 1.00 40.85 61  B 1 
ATOM 3688 O O     . TYR B 2 61  ? 41.107  -14.759 -43.182 1.00 43.62 61  B 1 
ATOM 3689 C CB    . TYR B 2 61  ? 39.322  -12.570 -42.463 1.00 41.57 61  B 1 
ATOM 3690 C CG    . TYR B 2 61  ? 38.627  -11.529 -41.612 1.00 41.29 61  B 1 
ATOM 3691 C CD1   . TYR B 2 61  ? 38.165  -11.876 -40.331 1.00 40.16 61  B 1 
ATOM 3692 C CD2   . TYR B 2 61  ? 38.434  -10.224 -42.088 1.00 42.88 61  B 1 
ATOM 3693 C CE1   . TYR B 2 61  ? 37.498  -10.931 -39.530 1.00 36.09 61  B 1 
ATOM 3694 C CE2   . TYR B 2 61  ? 37.779  -9.267  -41.304 1.00 37.43 61  B 1 
ATOM 3695 C CZ    . TYR B 2 61  ? 37.301  -9.620  -40.016 1.00 37.46 61  B 1 
ATOM 3696 O OH    . TYR B 2 61  ? 36.652  -8.696  -39.235 1.00 36.13 61  B 1 
ATOM 3697 N N     . THR B 2 62  ? 42.546  -14.046 -41.602 1.00 40.33 62  B 1 
ATOM 3698 C CA    . THR B 2 62  ? 43.194  -15.341 -41.404 1.00 50.15 62  B 1 
ATOM 3699 C C     . THR B 2 62  ? 42.139  -16.271 -40.820 1.00 47.65 62  B 1 
ATOM 3700 O O     . THR B 2 62  ? 41.570  -15.987 -39.764 1.00 48.72 62  B 1 
ATOM 3701 C CB    . THR B 2 62  ? 44.422  -15.244 -40.486 1.00 47.88 62  B 1 
ATOM 3702 O OG1   . THR B 2 62  ? 45.082  -14.017 -40.671 1.00 45.35 62  B 1 
ATOM 3703 C CG2   . THR B 2 62  ? 45.437  -16.341 -40.792 1.00 47.75 62  B 1 
ATOM 3704 N N     . GLN B 2 63  ? 41.832  -17.347 -41.529 1.00 40.26 63  B 1 
ATOM 3705 C CA    . GLN B 2 63  ? 40.857  -18.339 -41.095 1.00 50.54 63  B 1 
ATOM 3706 C C     . GLN B 2 63  ? 41.320  -18.917 -39.762 1.00 51.69 63  B 1 
ATOM 3707 O O     . GLN B 2 63  ? 42.284  -19.679 -39.706 1.00 50.18 63  B 1 
ATOM 3708 C CB    . GLN B 2 63  ? 40.708  -19.449 -42.141 1.00 46.34 63  B 1 
ATOM 3709 C CG    . GLN B 2 63  ? 39.821  -19.061 -43.334 1.00 40.41 63  B 1 
ATOM 3710 C CD    . GLN B 2 63  ? 39.667  -20.195 -44.351 1.00 37.84 63  B 1 
ATOM 3711 O OE1   . GLN B 2 63  ? 40.462  -21.113 -44.433 1.00 38.37 63  B 1 
ATOM 3712 N NE2   . GLN B 2 63  ? 38.631  -20.177 -45.160 1.00 34.90 63  B 1 
ATOM 3713 N N     . ALA B 2 64  ? 40.656  -18.520 -38.671 1.00 37.60 64  B 1 
ATOM 3714 C CA    . ALA B 2 64  ? 40.873  -19.132 -37.374 1.00 43.21 64  B 1 
ATOM 3715 C C     . ALA B 2 64  ? 40.521  -20.617 -37.500 1.00 41.25 64  B 1 
ATOM 3716 O O     . ALA B 2 64  ? 39.364  -20.972 -37.737 1.00 42.89 64  B 1 
ATOM 3717 C CB    . ALA B 2 64  ? 40.025  -18.409 -36.327 1.00 41.64 64  B 1 
ATOM 3718 N N     . GLN B 2 65  ? 41.560  -21.492 -37.399 1.00 47.04 65  B 1 
ATOM 3719 C CA    . GLN B 2 65  ? 41.345  -22.930 -37.428 1.00 55.60 65  B 1 
ATOM 3720 C C     . GLN B 2 65  ? 40.386  -23.306 -36.294 1.00 55.72 65  B 1 
ATOM 3721 O O     . GLN B 2 65  ? 40.579  -22.848 -35.157 1.00 54.17 65  B 1 
ATOM 3722 C CB    . GLN B 2 65  ? 42.658  -23.698 -37.292 1.00 50.69 65  B 1 
ATOM 3723 C CG    . GLN B 2 65  ? 43.453  -23.742 -38.607 1.00 44.47 65  B 1 
ATOM 3724 C CD    . GLN B 2 65  ? 44.693  -24.637 -38.511 1.00 40.50 65  B 1 
ATOM 3725 O OE1   . GLN B 2 65  ? 45.180  -24.981 -37.449 1.00 42.25 65  B 1 
ATOM 3726 N NE2   . GLN B 2 65  ? 45.254  -25.038 -39.636 1.00 37.83 65  B 1 
ATOM 3727 N N     . PRO B 2 66  ? 39.372  -24.117 -36.567 1.00 37.52 66  B 1 
ATOM 3728 C CA    . PRO B 2 66  ? 38.466  -24.589 -35.538 1.00 45.12 66  B 1 
ATOM 3729 C C     . PRO B 2 66  ? 39.279  -25.458 -34.565 1.00 43.93 66  B 1 
ATOM 3730 O O     . PRO B 2 66  ? 39.666  -26.569 -34.915 1.00 45.25 66  B 1 
ATOM 3731 C CB    . PRO B 2 66  ? 37.369  -25.356 -36.277 1.00 43.34 66  B 1 
ATOM 3732 C CG    . PRO B 2 66  ? 38.056  -25.842 -37.557 1.00 44.73 66  B 1 
ATOM 3733 C CD    . PRO B 2 66  ? 39.068  -24.728 -37.854 1.00 50.91 66  B 1 
ATOM 3734 N N     . GLN B 2 67  ? 39.608  -24.914 -33.386 1.00 44.76 67  B 1 
ATOM 3735 C CA    . GLN B 2 67  ? 40.247  -25.701 -32.344 1.00 51.87 67  B 1 
ATOM 3736 C C     . GLN B 2 67  ? 39.346  -26.894 -32.033 1.00 52.07 67  B 1 
ATOM 3737 O O     . GLN B 2 67  ? 38.156  -26.738 -31.767 1.00 51.44 67  B 1 
ATOM 3738 C CB    . GLN B 2 67  ? 40.538  -24.870 -31.092 1.00 48.27 67  B 1 
ATOM 3739 C CG    . GLN B 2 67  ? 41.744  -23.935 -31.292 1.00 43.95 67  B 1 
ATOM 3740 C CD    . GLN B 2 67  ? 42.173  -23.220 -29.998 1.00 40.71 67  B 1 
ATOM 3741 O OE1   . GLN B 2 67  ? 41.498  -23.226 -28.988 1.00 41.22 67  B 1 
ATOM 3742 N NE2   . GLN B 2 67  ? 43.317  -22.573 -30.004 1.00 37.33 67  B 1 
ATOM 3743 N N     . GLN B 2 68  ? 39.943  -28.112 -32.132 1.00 41.07 68  B 1 
ATOM 3744 C CA    . GLN B 2 68  ? 39.224  -29.344 -31.891 1.00 50.08 68  B 1 
ATOM 3745 C C     . GLN B 2 68  ? 38.646  -29.326 -30.474 1.00 48.96 68  B 1 
ATOM 3746 O O     . GLN B 2 68  ? 39.342  -28.951 -29.535 1.00 47.84 68  B 1 
ATOM 3747 C CB    . GLN B 2 68  ? 40.137  -30.560 -32.086 1.00 46.99 68  B 1 
ATOM 3748 C CG    . GLN B 2 68  ? 40.447  -30.825 -33.561 1.00 44.31 68  B 1 
ATOM 3749 C CD    . GLN B 2 68  ? 41.337  -32.061 -33.760 1.00 40.22 68  B 1 
ATOM 3750 O OE1   . GLN B 2 68  ? 41.968  -32.572 -32.852 1.00 41.35 68  B 1 
ATOM 3751 N NE2   . GLN B 2 68  ? 41.414  -32.578 -34.965 1.00 36.73 68  B 1 
ATOM 3752 N N     . PRO B 2 69  ? 37.384  -29.710 -30.283 1.00 36.63 69  B 1 
ATOM 3753 C CA    . PRO B 2 69  ? 36.784  -29.800 -28.974 1.00 42.17 69  B 1 
ATOM 3754 C C     . PRO B 2 69  ? 37.556  -30.849 -28.165 1.00 40.95 69  B 1 
ATOM 3755 O O     . PRO B 2 69  ? 37.511  -32.037 -28.479 1.00 43.63 69  B 1 
ATOM 3756 C CB    . PRO B 2 69  ? 35.317  -30.183 -29.213 1.00 40.64 69  B 1 
ATOM 3757 C CG    . PRO B 2 69  ? 35.341  -30.914 -30.553 1.00 42.27 69  B 1 
ATOM 3758 C CD    . PRO B 2 69  ? 36.474  -30.210 -31.308 1.00 49.37 69  B 1 
ATOM 3759 N N     . LEU B 2 70  ? 38.337  -30.397 -27.163 1.00 47.48 70  B 1 
ATOM 3760 C CA    . LEU B 2 70  ? 39.012  -31.278 -26.218 1.00 54.59 70  B 1 
ATOM 3761 C C     . LEU B 2 70  ? 37.949  -32.184 -25.600 1.00 53.29 70  B 1 
ATOM 3762 O O     . LEU B 2 70  ? 37.050  -31.711 -24.908 1.00 54.50 70  B 1 
ATOM 3763 C CB    . LEU B 2 70  ? 39.760  -30.458 -25.158 1.00 52.60 70  B 1 
ATOM 3764 C CG    . LEU B 2 70  ? 41.141  -29.957 -25.618 1.00 47.48 70  B 1 
ATOM 3765 C CD1   . LEU B 2 70  ? 41.642  -28.843 -24.701 1.00 44.37 70  B 1 
ATOM 3766 C CD2   . LEU B 2 70  ? 42.174  -31.094 -25.598 1.00 50.36 70  B 1 
ATOM 3767 N N     . GLN B 2 71  ? 38.056  -33.494 -25.890 1.00 47.61 71  B 1 
ATOM 3768 C CA    . GLN B 2 71  ? 37.171  -34.486 -25.299 1.00 54.13 71  B 1 
ATOM 3769 C C     . GLN B 2 71  ? 37.362  -34.440 -23.784 1.00 52.78 71  B 1 
ATOM 3770 O O     . GLN B 2 71  ? 38.475  -34.676 -23.310 1.00 52.16 71  B 1 
ATOM 3771 C CB    . GLN B 2 71  ? 37.469  -35.890 -25.828 1.00 50.45 71  B 1 
ATOM 3772 C CG    . GLN B 2 71  ? 36.948  -36.114 -27.261 1.00 45.58 71  B 1 
ATOM 3773 C CD    . GLN B 2 71  ? 37.129  -37.568 -27.724 1.00 41.28 71  B 1 
ATOM 3774 O OE1   . GLN B 2 71  ? 37.851  -38.351 -27.149 1.00 41.57 71  B 1 
ATOM 3775 N NE2   . GLN B 2 71  ? 36.476  -37.945 -28.803 1.00 37.26 71  B 1 
ATOM 3776 N N     . PRO B 2 72  ? 36.330  -34.125 -23.001 1.00 37.83 72  B 1 
ATOM 3777 C CA    . PRO B 2 72  ? 36.421  -34.180 -21.558 1.00 43.52 72  B 1 
ATOM 3778 C C     . PRO B 2 72  ? 36.649  -35.644 -21.167 1.00 40.91 72  B 1 
ATOM 3779 O O     . PRO B 2 72  ? 35.743  -36.466 -21.282 1.00 42.32 72  B 1 
ATOM 3780 C CB    . PRO B 2 72  ? 35.102  -33.605 -21.040 1.00 42.78 72  B 1 
ATOM 3781 C CG    . PRO B 2 72  ? 34.111  -33.886 -22.171 1.00 46.06 72  B 1 
ATOM 3782 C CD    . PRO B 2 72  ? 34.974  -33.809 -23.427 1.00 54.05 72  B 1 
ATOM 3783 N N     . GLN B 2 73  ? 37.893  -35.981 -20.741 1.00 50.07 73  B 1 
ATOM 3784 C CA    . GLN B 2 73  ? 38.162  -37.281 -20.152 1.00 58.76 73  B 1 
ATOM 3785 C C     . GLN B 2 73  ? 37.312  -37.397 -18.886 1.00 59.55 73  B 1 
ATOM 3786 O O     . GLN B 2 73  ? 37.581  -36.748 -17.871 1.00 59.30 73  B 1 
ATOM 3787 C CB    . GLN B 2 73  ? 39.653  -37.480 -19.843 1.00 54.39 73  B 1 
ATOM 3788 C CG    . GLN B 2 73  ? 40.461  -37.877 -21.085 1.00 47.59 73  B 1 
ATOM 3789 C CD    . GLN B 2 73  ? 41.923  -38.233 -20.761 1.00 43.34 73  B 1 
ATOM 3790 O OE1   . GLN B 2 73  ? 42.466  -37.920 -19.716 1.00 42.76 73  B 1 
ATOM 3791 N NE2   . GLN B 2 73  ? 42.604  -38.915 -21.652 1.00 38.04 73  B 1 
ATOM 3792 N N     . LEU B 2 74  ? 36.259  -38.188 -18.971 1.00 41.97 74  B 1 
ATOM 3793 C CA    . LEU B 2 74  ? 35.446  -38.610 -17.845 1.00 46.70 74  B 1 
ATOM 3794 C C     . LEU B 2 74  ? 36.338  -39.432 -16.918 1.00 43.50 74  B 1 
ATOM 3795 O O     . LEU B 2 74  ? 36.464  -40.646 -17.092 1.00 46.59 74  B 1 
ATOM 3796 C CB    . LEU B 2 74  ? 34.243  -39.419 -18.356 1.00 46.89 74  B 1 
ATOM 3797 C CG    . LEU B 2 74  ? 33.123  -38.575 -18.986 1.00 43.94 74  B 1 
ATOM 3798 C CD1   . LEU B 2 74  ? 32.173  -39.462 -19.794 1.00 43.59 74  B 1 
ATOM 3799 C CD2   . LEU B 2 74  ? 32.296  -37.855 -17.914 1.00 52.08 74  B 1 
ATOM 3800 N N     . GLN B 2 75  ? 37.028  -38.774 -15.966 1.00 49.61 75  B 1 
ATOM 3801 C CA    . GLN B 2 75  ? 37.704  -39.509 -14.912 1.00 56.51 75  B 1 
ATOM 3802 C C     . GLN B 2 75  ? 36.649  -40.320 -14.144 1.00 55.35 75  B 1 
ATOM 3803 O O     . GLN B 2 75  ? 35.609  -39.769 -13.780 1.00 54.14 75  B 1 
ATOM 3804 C CB    . GLN B 2 75  ? 38.497  -38.590 -13.976 1.00 52.97 75  B 1 
ATOM 3805 C CG    . GLN B 2 75  ? 39.808  -38.123 -14.632 1.00 48.48 75  B 1 
ATOM 3806 C CD    . GLN B 2 75  ? 40.752  -37.410 -13.652 1.00 44.18 75  B 1 
ATOM 3807 O OE1   . GLN B 2 75  ? 40.427  -37.106 -12.526 1.00 43.00 75  B 1 
ATOM 3808 N NE2   . GLN B 2 75  ? 41.974  -37.138 -14.057 1.00 39.09 75  B 1 
ATOM 3809 N N     . PRO B 2 76  ? 36.898  -41.615 -13.937 1.00 38.76 76  B 1 
ATOM 3810 C CA    . PRO B 2 76  ? 35.944  -42.466 -13.258 1.00 45.45 76  B 1 
ATOM 3811 C C     . PRO B 2 76  ? 35.789  -41.967 -11.822 1.00 43.67 76  B 1 
ATOM 3812 O O     . PRO B 2 76  ? 36.745  -41.941 -11.053 1.00 43.49 76  B 1 
ATOM 3813 C CB    . PRO B 2 76  ? 36.517  -43.879 -13.344 1.00 43.87 76  B 1 
ATOM 3814 C CG    . PRO B 2 76  ? 38.022  -43.658 -13.495 1.00 47.40 76  B 1 
ATOM 3815 C CD    . PRO B 2 76  ? 38.107  -42.353 -14.280 1.00 54.02 76  B 1 
ATOM 3816 N N     . TYR B 2 77  ? 34.576  -41.527 -11.478 1.00 33.74 77  B 1 
ATOM 3817 C CA    . TYR B 2 77  ? 34.217  -41.207 -10.105 1.00 41.14 77  B 1 
ATOM 3818 C C     . TYR B 2 77  ? 34.440  -42.458 -9.250  1.00 38.77 77  B 1 
ATOM 3819 O O     . TYR B 2 77  ? 33.703  -43.432 -9.344  1.00 40.45 77  B 1 
ATOM 3820 C CB    . TYR B 2 77  ? 32.762  -40.718 -10.036 1.00 39.00 77  B 1 
ATOM 3821 C CG    . TYR B 2 77  ? 32.625  -39.205 -10.025 1.00 38.49 77  B 1 
ATOM 3822 C CD1   . TYR B 2 77  ? 32.449  -38.533 -8.797  1.00 37.47 77  B 1 
ATOM 3823 C CD2   . TYR B 2 77  ? 32.685  -38.467 -11.216 1.00 40.23 77  B 1 
ATOM 3824 C CE1   . TYR B 2 77  ? 32.316  -37.136 -8.769  1.00 34.58 77  B 1 
ATOM 3825 C CE2   . TYR B 2 77  ? 32.562  -37.070 -11.198 1.00 36.22 77  B 1 
ATOM 3826 C CZ    . TYR B 2 77  ? 32.370  -36.405 -9.967  1.00 36.35 77  B 1 
ATOM 3827 O OH    . TYR B 2 77  ? 32.228  -35.030 -9.938  1.00 35.46 77  B 1 
ATOM 3828 N N     . THR B 2 78  ? 35.505  -42.430 -8.446  1.00 39.80 78  B 1 
ATOM 3829 C CA    . THR B 2 78  ? 35.832  -43.494 -7.506  1.00 49.17 78  B 1 
ATOM 3830 C C     . THR B 2 78  ? 34.655  -43.631 -6.540  1.00 46.25 78  B 1 
ATOM 3831 O O     . THR B 2 78  ? 34.253  -42.649 -5.918  1.00 48.00 78  B 1 
ATOM 3832 C CB    . THR B 2 78  ? 37.137  -43.207 -6.744  1.00 47.50 78  B 1 
ATOM 3833 O OG1   . THR B 2 78  ? 38.040  -42.508 -7.563  1.00 45.49 78  B 1 
ATOM 3834 C CG2   . THR B 2 78  ? 37.839  -44.495 -6.318  1.00 48.38 78  B 1 
ATOM 3835 N N     . GLN B 2 79  ? 34.087  -44.831 -6.454  1.00 39.89 79  B 1 
ATOM 3836 C CA    . GLN B 2 79  ? 32.969  -45.119 -5.566  1.00 50.33 79  B 1 
ATOM 3837 C C     . GLN B 2 79  ? 33.388  -44.808 -4.125  1.00 50.95 79  B 1 
ATOM 3838 O O     . GLN B 2 79  ? 34.185  -45.539 -3.535  1.00 49.70 79  B 1 
ATOM 3839 C CB    . GLN B 2 79  ? 32.536  -46.581 -5.698  1.00 46.77 79  B 1 
ATOM 3840 C CG    . GLN B 2 79  ? 31.709  -46.874 -6.952  1.00 41.34 79  B 1 
ATOM 3841 C CD    . GLN B 2 79  ? 31.284  -48.348 -7.049  1.00 38.69 79  B 1 
ATOM 3842 O OE1   . GLN B 2 79  ? 31.883  -49.228 -6.468  1.00 39.28 79  B 1 
ATOM 3843 N NE2   . GLN B 2 79  ? 30.257  -48.651 -7.804  1.00 36.04 79  B 1 
ATOM 3844 N N     . ALA B 2 80  ? 32.885  -43.707 -3.570  1.00 35.82 80  B 1 
ATOM 3845 C CA    . ALA B 2 80  ? 33.063  -43.394 -2.161  1.00 42.13 80  B 1 
ATOM 3846 C C     . ALA B 2 80  ? 32.412  -44.524 -1.351  1.00 39.98 80  B 1 
ATOM 3847 O O     . ALA B 2 80  ? 31.212  -44.748 -1.439  1.00 41.81 80  B 1 
ATOM 3848 C CB    . ALA B 2 80  ? 32.451  -42.028 -1.862  1.00 41.18 80  B 1 
ATOM 3849 N N     . GLN B 2 81  ? 33.257  -45.275 -0.586  1.00 43.84 81  B 1 
ATOM 3850 C CA    . GLN B 2 81  ? 32.763  -46.338 0.279   1.00 52.84 81  B 1 
ATOM 3851 C C     . GLN B 2 81  ? 31.747  -45.755 1.266   1.00 52.32 81  B 1 
ATOM 3852 O O     . GLN B 2 81  ? 32.008  -44.692 1.835   1.00 50.72 81  B 1 
ATOM 3853 C CB    . GLN B 2 81  ? 33.906  -47.022 1.029   1.00 48.43 81  B 1 
ATOM 3854 C CG    . GLN B 2 81  ? 34.689  -47.997 0.145   1.00 42.50 81  B 1 
ATOM 3855 C CD    . GLN B 2 81  ? 35.758  -48.784 0.940   1.00 38.33 81  B 1 
ATOM 3856 O OE1   . GLN B 2 81  ? 36.160  -48.417 2.028   1.00 40.38 81  B 1 
ATOM 3857 N NE2   . GLN B 2 81  ? 36.240  -49.870 0.399   1.00 36.43 81  B 1 
ATOM 3858 N N     . PRO B 2 82  ? 30.616  -46.429 1.479   1.00 36.01 82  B 1 
ATOM 3859 C CA    . PRO B 2 82  ? 29.641  -46.000 2.460   1.00 43.74 82  B 1 
ATOM 3860 C C     . PRO B 2 82  ? 30.293  -46.076 3.841   1.00 42.43 82  B 1 
ATOM 3861 O O     . PRO B 2 82  ? 30.537  -47.168 4.353   1.00 44.50 82  B 1 
ATOM 3862 C CB    . PRO B 2 82  ? 28.450  -46.949 2.293   1.00 42.78 82  B 1 
ATOM 3863 C CG    . PRO B 2 82  ? 29.077  -48.227 1.731   1.00 45.55 82  B 1 
ATOM 3864 C CD    . PRO B 2 82  ? 30.242  -47.705 0.886   1.00 52.92 82  B 1 
ATOM 3865 N N     . GLN B 2 83  ? 30.640  -44.922 4.432   1.00 43.98 83  B 1 
ATOM 3866 C CA    . GLN B 2 83  ? 31.133  -44.875 5.801   1.00 50.97 83  B 1 
ATOM 3867 C C     . GLN B 2 83  ? 30.058  -45.478 6.708   1.00 50.99 83  B 1 
ATOM 3868 O O     . GLN B 2 83  ? 28.896  -45.092 6.652   1.00 50.78 83  B 1 
ATOM 3869 C CB    . GLN B 2 83  ? 31.507  -43.457 6.230   1.00 47.71 83  B 1 
ATOM 3870 C CG    . GLN B 2 83  ? 32.834  -43.006 5.600   1.00 43.71 83  B 1 
ATOM 3871 C CD    . GLN B 2 83  ? 33.346  -41.667 6.144   1.00 40.66 83  B 1 
ATOM 3872 O OE1   . GLN B 2 83  ? 32.667  -40.928 6.834   1.00 41.38 83  B 1 
ATOM 3873 N NE2   . GLN B 2 83  ? 34.574  -41.303 5.850   1.00 37.76 83  B 1 
ATOM 3874 N N     . GLN B 2 84  ? 30.474  -46.479 7.506   1.00 41.65 84  B 1 
ATOM 3875 C CA    . GLN B 2 84  ? 29.582  -47.178 8.413   1.00 49.87 84  B 1 
ATOM 3876 C C     . GLN B 2 84  ? 28.942  -46.174 9.382   1.00 48.69 84  B 1 
ATOM 3877 O O     . GLN B 2 84  ? 29.642  -45.309 9.902   1.00 47.59 84  B 1 
ATOM 3878 C CB    . GLN B 2 84  ? 30.326  -48.261 9.196   1.00 47.05 84  B 1 
ATOM 3879 C CG    . GLN B 2 84  ? 30.666  -49.487 8.325   1.00 44.10 84  B 1 
ATOM 3880 C CD    . GLN B 2 84  ? 31.377  -50.591 9.118   1.00 39.67 84  B 1 
ATOM 3881 O OE1   . GLN B 2 84  ? 31.903  -50.388 10.199  1.00 40.88 84  B 1 
ATOM 3882 N NE2   . GLN B 2 84  ? 31.431  -51.789 8.586   1.00 36.48 84  B 1 
ATOM 3883 N N     . PRO B 2 85  ? 27.628  -46.278 9.638   1.00 36.60 85  B 1 
ATOM 3884 C CA    . PRO B 2 85  ? 26.960  -45.424 10.598  1.00 42.09 85  B 1 
ATOM 3885 C C     . PRO B 2 85  ? 27.594  -45.680 11.972  1.00 40.87 85  B 1 
ATOM 3886 O O     . PRO B 2 85  ? 27.464  -46.772 12.523  1.00 43.54 85  B 1 
ATOM 3887 C CB    . PRO B 2 85  ? 25.477  -45.804 10.536  1.00 40.73 85  B 1 
ATOM 3888 C CG    . PRO B 2 85  ? 25.492  -47.250 10.039  1.00 42.83 85  B 1 
ATOM 3889 C CD    . PRO B 2 85  ? 26.724  -47.295 9.127   1.00 50.44 85  B 1 
ATOM 3890 N N     . LEU B 2 86  ? 28.313  -44.678 12.501  1.00 46.75 86  B 1 
ATOM 3891 C CA    . LEU B 2 86  ? 28.848  -44.715 13.856  1.00 54.35 86  B 1 
ATOM 3892 C C     . LEU B 2 86  ? 27.667  -44.941 14.808  1.00 52.86 86  B 1 
ATOM 3893 O O     . LEU B 2 86  ? 26.772  -44.101 14.907  1.00 54.00 86  B 1 
ATOM 3894 C CB    . LEU B 2 86  ? 29.598  -43.416 14.172  1.00 52.46 86  B 1 
ATOM 3895 C CG    . LEU B 2 86  ? 31.056  -43.402 13.663  1.00 47.83 86  B 1 
ATOM 3896 C CD1   . LEU B 2 86  ? 31.595  -41.979 13.621  1.00 44.72 86  B 1 
ATOM 3897 C CD2   . LEU B 2 86  ? 31.964  -44.231 14.573  1.00 50.65 86  B 1 
ATOM 3898 N N     . GLN B 2 87  ? 27.673  -46.120 15.480  1.00 47.61 87  B 1 
ATOM 3899 C CA    . GLN B 2 87  ? 26.663  -46.431 16.475  1.00 53.62 87  B 1 
ATOM 3900 C C     . GLN B 2 87  ? 26.724  -45.362 17.570  1.00 51.75 87  B 1 
ATOM 3901 O O     . GLN B 2 87  ? 27.796  -45.157 18.146  1.00 51.12 87  B 1 
ATOM 3902 C CB    . GLN B 2 87  ? 26.884  -47.817 17.082  1.00 50.23 87  B 1 
ATOM 3903 C CG    . GLN B 2 87  ? 26.461  -48.948 16.138  1.00 45.28 87  B 1 
ATOM 3904 C CD    . GLN B 2 87  ? 26.556  -50.332 16.803  1.00 40.80 87  B 1 
ATOM 3905 O OE1   . GLN B 2 87  ? 27.160  -50.521 17.831  1.00 41.04 87  B 1 
ATOM 3906 N NE2   . GLN B 2 87  ? 25.950  -51.337 16.208  1.00 36.94 87  B 1 
ATOM 3907 N N     . PRO B 2 88  ? 25.634  -44.661 17.861  1.00 40.51 88  B 1 
ATOM 3908 C CA    . PRO B 2 88  ? 25.595  -43.728 18.970  1.00 45.24 88  B 1 
ATOM 3909 C C     . PRO B 2 88  ? 25.793  -44.535 20.252  1.00 42.43 88  B 1 
ATOM 3910 O O     . PRO B 2 88  ? 24.890  -45.256 20.685  1.00 43.36 88  B 1 
ATOM 3911 C CB    . PRO B 2 88  ? 24.234  -43.038 18.877  1.00 44.09 88  B 1 
ATOM 3912 C CG    . PRO B 2 88  ? 23.350  -44.066 18.175  1.00 46.72 88  B 1 
ATOM 3913 C CD    . PRO B 2 88  ? 24.316  -44.794 17.245  1.00 53.80 88  B 1 
ATOM 3914 N N     . GLN B 2 89  ? 26.995  -44.463 20.847  1.00 51.39 89  B 1 
ATOM 3915 C CA    . GLN B 2 89  ? 27.218  -45.014 22.175  1.00 59.49 89  B 1 
ATOM 3916 C C     . GLN B 2 89  ? 26.330  -44.233 23.137  1.00 59.66 89  B 1 
ATOM 3917 O O     . GLN B 2 89  ? 26.612  -43.084 23.478  1.00 59.45 89  B 1 
ATOM 3918 C CB    . GLN B 2 89  ? 28.696  -44.947 22.583  1.00 55.00 89  B 1 
ATOM 3919 C CG    . GLN B 2 89  ? 29.524  -46.089 21.967  1.00 48.32 89  B 1 
ATOM 3920 C CD    . GLN B 2 89  ? 30.958  -46.157 22.514  1.00 44.00 89  B 1 
ATOM 3921 O OE1   . GLN B 2 89  ? 31.487  -45.231 23.095  1.00 43.38 89  B 1 
ATOM 3922 N NE2   . GLN B 2 89  ? 31.633  -47.262 22.326  1.00 38.64 89  B 1 
ATOM 3923 N N     . LEU B 2 90  ? 25.243  -44.873 23.553  1.00 42.68 90  B 1 
ATOM 3924 C CA    . LEU B 2 90  ? 24.402  -44.426 24.653  1.00 47.92 90  B 1 
ATOM 3925 C C     . LEU B 2 90  ? 25.275  -44.422 25.907  1.00 44.51 90  B 1 
ATOM 3926 O O     . LEU B 2 90  ? 25.439  -45.456 26.557  1.00 46.68 90  B 1 
ATOM 3927 C CB    . LEU B 2 90  ? 23.202  -45.378 24.803  1.00 47.77 90  B 1 
ATOM 3928 C CG    . LEU B 2 90  ? 22.093  -45.174 23.752  1.00 44.70 90  B 1 
ATOM 3929 C CD1   . LEU B 2 90  ? 21.152  -46.367 23.740  1.00 43.55 90  B 1 
ATOM 3930 C CD2   . LEU B 2 90  ? 21.273  -43.921 24.062  1.00 51.08 90  B 1 
ATOM 3931 N N     . GLN B 2 91  ? 25.884  -43.269 26.226  1.00 51.74 91  B 1 
ATOM 3932 C CA    . GLN B 2 91  ? 26.552  -43.120 27.503  1.00 57.41 91  B 1 
ATOM 3933 C C     . GLN B 2 91  ? 25.502  -43.329 28.600  1.00 55.87 91  B 1 
ATOM 3934 O O     . GLN B 2 91  ? 24.448  -42.689 28.556  1.00 54.31 91  B 1 
ATOM 3935 C CB    . GLN B 2 91  ? 27.253  -41.771 27.642  1.00 53.81 91  B 1 
ATOM 3936 C CG    . GLN B 2 91  ? 28.565  -41.731 26.841  1.00 49.35 91  B 1 
ATOM 3937 C CD    . GLN B 2 91  ? 29.426  -40.495 27.138  1.00 44.81 91  B 1 
ATOM 3938 O OE1   . GLN B 2 91  ? 29.023  -39.556 27.806  1.00 43.44 91  B 1 
ATOM 3939 N NE2   . GLN B 2 91  ? 30.637  -40.462 26.648  1.00 39.72 91  B 1 
ATOM 3940 N N     . PRO B 2 92  ? 25.746  -44.254 29.545  1.00 44.27 92  B 1 
ATOM 3941 C CA    . PRO B 2 92  ? 24.791  -44.533 30.591  1.00 49.15 92  B 1 
ATOM 3942 C C     . PRO B 2 92  ? 24.603  -43.264 31.425  1.00 46.98 92  B 1 
ATOM 3943 O O     . PRO B 2 92  ? 25.568  -42.717 31.948  1.00 46.58 92  B 1 
ATOM 3944 C CB    . PRO B 2 92  ? 25.378  -45.698 31.391  1.00 47.51 92  B 1 
ATOM 3945 C CG    . PRO B 2 92  ? 26.881  -45.586 31.136  1.00 50.40 92  B 1 
ATOM 3946 C CD    . PRO B 2 92  ? 26.961  -45.025 29.723  1.00 56.33 92  B 1 
ATOM 3947 N N     . TYR B 2 93  ? 23.338  -42.797 31.530  1.00 37.10 93  B 1 
ATOM 3948 C CA    . TYR B 2 93  ? 22.954  -41.748 32.459  1.00 44.72 93  B 1 
ATOM 3949 C C     . TYR B 2 93  ? 23.381  -42.189 33.867  1.00 41.65 93  B 1 
ATOM 3950 O O     . TYR B 2 93  ? 22.797  -43.105 34.445  1.00 42.76 93  B 1 
ATOM 3951 C CB    . TYR B 2 93  ? 21.444  -41.493 32.383  1.00 42.67 93  B 1 
ATOM 3952 C CG    . TYR B 2 93  ? 21.071  -40.328 31.493  1.00 40.98 93  B 1 
ATOM 3953 C CD1   . TYR B 2 93  ? 20.814  -39.058 32.070  1.00 39.58 93  B 1 
ATOM 3954 C CD2   . TYR B 2 93  ? 20.986  -40.478 30.104  1.00 41.42 93  B 1 
ATOM 3955 C CE1   . TYR B 2 93  ? 20.457  -37.976 31.269  1.00 35.74 93  B 1 
ATOM 3956 C CE2   . TYR B 2 93  ? 20.628  -39.389 29.285  1.00 37.80 93  B 1 
ATOM 3957 C CZ    . TYR B 2 93  ? 20.358  -38.131 29.873  1.00 37.80 93  B 1 
ATOM 3958 O OH    . TYR B 2 93  ? 20.003  -37.071 29.086  1.00 37.39 93  B 1 
ATOM 3959 N N     . THR B 2 94  ? 24.437  -41.563 34.375  1.00 44.53 94  B 1 
ATOM 3960 C CA    . THR B 2 94  ? 24.933  -41.831 35.722  1.00 50.69 94  B 1 
ATOM 3961 C C     . THR B 2 94  ? 23.826  -41.412 36.690  1.00 47.15 94  B 1 
ATOM 3962 O O     . THR B 2 94  ? 23.447  -40.242 36.715  1.00 49.77 94  B 1 
ATOM 3963 C CB    . THR B 2 94  ? 26.247  -41.094 36.021  1.00 49.18 94  B 1 
ATOM 3964 O OG1   . THR B 2 94  ? 26.992  -40.889 34.847  1.00 47.39 94  B 1 
ATOM 3965 C CG2   . THR B 2 94  ? 27.131  -41.885 36.972  1.00 50.31 94  B 1 
ATOM 3966 N N     . GLN B 2 95  ? 23.274  -42.379 37.427  1.00 38.87 95  B 1 
ATOM 3967 C CA    . GLN B 2 95  ? 22.247  -42.115 38.425  1.00 47.41 95  B 1 
ATOM 3968 C C     . GLN B 2 95  ? 22.801  -41.110 39.437  1.00 46.47 95  B 1 
ATOM 3969 O O     . GLN B 2 95  ? 23.741  -41.421 40.172  1.00 45.81 95  B 1 
ATOM 3970 C CB    . GLN B 2 95  ? 21.813  -43.402 39.135  1.00 45.18 95  B 1 
ATOM 3971 C CG    . GLN B 2 95  ? 20.840  -44.256 38.314  1.00 39.95 95  B 1 
ATOM 3972 C CD    . GLN B 2 95  ? 20.396  -45.521 39.051  1.00 37.89 95  B 1 
ATOM 3973 O OE1   . GLN B 2 95  ? 21.050  -46.013 39.948  1.00 38.84 95  B 1 
ATOM 3974 N NE2   . GLN B 2 95  ? 19.277  -46.092 38.682  1.00 36.46 95  B 1 
ATOM 3975 N N     . ALA B 2 96  ? 22.235  -39.899 39.463  1.00 37.11 96  B 1 
ATOM 3976 C CA    . ALA B 2 96  ? 22.542  -38.916 40.485  1.00 43.11 96  B 1 
ATOM 3977 C C     . ALA B 2 96  ? 22.172  -39.519 41.842  1.00 40.86 96  B 1 
ATOM 3978 O O     . ALA B 2 96  ? 21.001  -39.795 42.103  1.00 42.62 96  B 1 
ATOM 3979 C CB    . ALA B 2 96  ? 21.781  -37.624 40.188  1.00 42.21 96  B 1 
ATOM 3980 N N     . GLN B 2 97  ? 23.185  -39.786 42.685  1.00 45.41 97  B 1 
ATOM 3981 C CA    . GLN B 2 97  ? 22.952  -40.302 44.027  1.00 54.00 97  B 1 
ATOM 3982 C C     . GLN B 2 97  ? 22.075  -39.301 44.788  1.00 52.81 97  B 1 
ATOM 3983 O O     . GLN B 2 97  ? 22.373  -38.105 44.774  1.00 51.92 97  B 1 
ATOM 3984 C CB    . GLN B 2 97  ? 24.259  -40.535 44.778  1.00 50.62 97  B 1 
ATOM 3985 C CG    . GLN B 2 97  ? 24.959  -41.833 44.352  1.00 44.79 97  B 1 
ATOM 3986 C CD    . GLN B 2 97  ? 26.186  -42.156 45.216  1.00 40.15 97  B 1 
ATOM 3987 O OE1   . GLN B 2 97  ? 26.752  -41.320 45.892  1.00 42.07 97  B 1 
ATOM 3988 N NE2   . GLN B 2 97  ? 26.632  -43.396 45.210  1.00 37.95 97  B 1 
ATOM 3989 N N     . PRO B 2 98  ? 21.015  -39.776 45.477  1.00 41.20 98  B 1 
ATOM 3990 C CA    . PRO B 2 98  ? 20.202  -38.921 46.313  1.00 46.51 98  B 1 
ATOM 3991 C C     . PRO B 2 98  ? 21.086  -38.389 47.446  1.00 44.83 98  B 1 
ATOM 3992 O O     . PRO B 2 98  ? 21.547  -39.160 48.287  1.00 47.22 98  B 1 
ATOM 3993 C CB    . PRO B 2 98  ? 19.046  -39.801 46.808  1.00 45.83 98  B 1 
ATOM 3994 C CG    . PRO B 2 98  ? 19.627  -41.212 46.773  1.00 47.87 98  B 1 
ATOM 3995 C CD    . PRO B 2 98  ? 20.606  -41.167 45.591  1.00 53.88 98  B 1 
ATOM 3996 N N     . GLN B 2 99  ? 21.371  -37.067 47.425  1.00 48.97 99  B 1 
ATOM 3997 C CA    . GLN B 2 99  ? 22.108  -36.440 48.518  1.00 55.29 99  B 1 
ATOM 3998 C C     . GLN B 2 99  ? 21.315  -36.659 49.809  1.00 54.58 99  B 1 
ATOM 3999 O O     . GLN B 2 99  ? 20.129  -36.338 49.879  1.00 54.28 99  B 1 
ATOM 4000 C CB    . GLN B 2 99  ? 22.363  -34.958 48.257  1.00 52.13 99  B 1 
ATOM 4001 C CG    . GLN B 2 99  ? 23.477  -34.746 47.218  1.00 48.04 99  B 1 
ATOM 4002 C CD    . GLN B 2 99  ? 23.884  -33.277 47.057  1.00 44.26 99  B 1 
ATOM 4003 O OE1   . GLN B 2 99  ? 23.245  -32.347 47.518  1.00 44.15 99  B 1 
ATOM 4004 N NE2   . GLN B 2 99  ? 24.984  -33.002 46.384  1.00 40.27 99  B 1 
ATOM 4005 N N     . GLN B 2 100 ? 21.978  -37.269 50.819  1.00 43.45 100 B 1 
ATOM 4006 C CA    . GLN B 2 100 ? 21.365  -37.548 52.106  1.00 51.27 100 B 1 
ATOM 4007 C C     . GLN B 2 100 ? 20.912  -36.231 52.750  1.00 49.65 100 B 1 
ATOM 4008 O O     . GLN B 2 100 ? 21.665  -35.252 52.715  1.00 48.69 100 B 1 
ATOM 4009 C CB    . GLN B 2 100 ? 22.340  -38.280 53.030  1.00 49.12 100 B 1 
ATOM 4010 C CG    . GLN B 2 100 ? 22.531  -39.750 52.631  1.00 45.76 100 B 1 
ATOM 4011 C CD    . GLN B 2 100 ? 23.472  -40.503 53.576  1.00 41.08 100 B 1 
ATOM 4012 O OE1   . GLN B 2 100 ? 24.231  -39.937 54.339  1.00 41.84 100 B 1 
ATOM 4013 N NE2   . GLN B 2 100 ? 23.449  -41.819 53.550  1.00 37.28 100 B 1 
ATOM 4014 N N     . PRO B 2 101 ? 19.711  -36.189 53.346  1.00 41.73 101 B 1 
ATOM 4015 C CA    . PRO B 2 101 ? 19.243  -35.021 54.069  1.00 46.89 101 B 1 
ATOM 4016 C C     . PRO B 2 101 ? 20.206  -34.776 55.241  1.00 44.97 101 B 1 
ATOM 4017 O O     . PRO B 2 101 ? 20.343  -35.612 56.126  1.00 48.32 101 B 1 
ATOM 4018 C CB    . PRO B 2 101 ? 17.815  -35.347 54.521  1.00 45.98 101 B 1 
ATOM 4019 C CG    . PRO B 2 101 ? 17.799  -36.869 54.595  1.00 47.46 101 B 1 
ATOM 4020 C CD    . PRO B 2 101 ? 18.766  -37.290 53.480  1.00 53.68 101 B 1 
ATOM 4021 N N     . LEU B 2 102 ? 20.899  -33.626 55.212  1.00 51.67 102 B 1 
ATOM 4022 C CA    . LEU B 2 102 ? 21.741  -33.193 56.325  1.00 57.76 102 B 1 
ATOM 4023 C C     . LEU B 2 102 ? 20.860  -33.096 57.572  1.00 56.09 102 B 1 
ATOM 4024 O O     . LEU B 2 102 ? 19.941  -32.286 57.633  1.00 57.64 102 B 1 
ATOM 4025 C CB    . LEU B 2 102 ? 22.408  -31.842 55.991  1.00 56.01 102 B 1 
ATOM 4026 C CG    . LEU B 2 102 ? 23.679  -31.973 55.122  1.00 51.02 102 B 1 
ATOM 4027 C CD1   . LEU B 2 102 ? 24.040  -30.631 54.507  1.00 47.55 102 B 1 
ATOM 4028 C CD2   . LEU B 2 102 ? 24.871  -32.454 55.961  1.00 52.32 102 B 1 
ATOM 4029 N N     . GLN B 2 103 ? 21.142  -33.955 58.569  1.00 54.50 103 B 1 
ATOM 4030 C CA    . GLN B 2 103 ? 20.468  -33.904 59.858  1.00 59.21 103 B 1 
ATOM 4031 C C     . GLN B 2 103 ? 20.746  -32.539 60.493  1.00 57.15 103 B 1 
ATOM 4032 O O     . GLN B 2 103 ? 21.916  -32.151 60.590  1.00 57.58 103 B 1 
ATOM 4033 C CB    . GLN B 2 103 ? 20.947  -35.029 60.784  1.00 56.35 103 B 1 
ATOM 4034 C CG    . GLN B 2 103 ? 20.365  -36.397 60.402  1.00 50.56 103 B 1 
ATOM 4035 C CD    . GLN B 2 103 ? 20.731  -37.487 61.413  1.00 45.37 103 B 1 
ATOM 4036 O OE1   . GLN B 2 103 ? 21.617  -37.357 62.236  1.00 45.21 103 B 1 
ATOM 4037 N NE2   . GLN B 2 103 ? 20.045  -38.619 61.376  1.00 41.01 103 B 1 
ATOM 4038 N N     . PRO B 2 104 ? 19.716  -31.815 60.953  1.00 47.04 104 B 1 
ATOM 4039 C CA    . PRO B 2 104 ? 19.918  -30.589 61.697  1.00 50.93 104 B 1 
ATOM 4040 C C     . PRO B 2 104 ? 20.611  -30.951 63.016  1.00 48.73 104 B 1 
ATOM 4041 O O     . PRO B 2 104 ? 20.010  -31.565 63.895  1.00 49.70 104 B 1 
ATOM 4042 C CB    . PRO B 2 104 ? 18.517  -29.990 61.887  1.00 49.21 104 B 1 
ATOM 4043 C CG    . PRO B 2 104 ? 17.588  -31.201 61.851  1.00 49.29 104 B 1 
ATOM 4044 C CD    . PRO B 2 104 ? 18.291  -32.160 60.891  1.00 53.59 104 B 1 
ATOM 4045 N N     . GLN B 2 105 ? 21.896  -30.618 63.126  1.00 56.15 105 B 1 
ATOM 4046 C CA    . GLN B 2 105 ? 22.579  -30.694 64.414  1.00 61.67 105 B 1 
ATOM 4047 C C     . GLN B 2 105 ? 21.919  -29.683 65.348  1.00 61.15 105 B 1 
ATOM 4048 O O     . GLN B 2 105 ? 22.103  -28.467 65.206  1.00 61.73 105 B 1 
ATOM 4049 C CB    . GLN B 2 105 ? 24.090  -30.449 64.283  1.00 57.54 105 B 1 
ATOM 4050 C CG    . GLN B 2 105 ? 24.849  -31.699 63.818  1.00 50.45 105 B 1 
ATOM 4051 C CD    . GLN B 2 105 ? 26.376  -31.538 63.850  1.00 45.70 105 B 1 
ATOM 4052 O OE1   . GLN B 2 105 ? 26.934  -30.458 63.875  1.00 45.20 105 B 1 
ATOM 4053 N NE2   . GLN B 2 105 ? 27.118  -32.625 63.841  1.00 39.79 105 B 1 
ATOM 4054 N N     . LEU B 2 106 ? 21.127  -30.199 66.292  1.00 46.38 106 B 1 
ATOM 4055 C CA    . LEU B 2 106 ? 20.703  -29.467 67.472  1.00 53.10 106 B 1 
ATOM 4056 C C     . LEU B 2 106 ? 21.972  -29.073 68.228  1.00 50.44 106 B 1 
ATOM 4057 O O     . LEU B 2 106 ? 22.632  -29.933 68.816  1.00 52.16 106 B 1 
ATOM 4058 C CB    . LEU B 2 106 ? 19.804  -30.371 68.339  1.00 52.56 106 B 1 
ATOM 4059 C CG    . LEU B 2 106 ? 18.373  -30.520 67.795  1.00 48.84 106 B 1 
ATOM 4060 C CD1   . LEU B 2 106 ? 17.683  -31.722 68.424  1.00 46.31 106 B 1 
ATOM 4061 C CD2   . LEU B 2 106 ? 17.543  -29.270 68.098  1.00 52.45 106 B 1 
ATOM 4062 N N     . GLN B 2 107 ? 22.368  -27.798 68.156  1.00 47.42 107 B 1 
ATOM 4063 C CA    . GLN B 2 107 ? 23.407  -27.287 69.040  1.00 52.72 107 B 1 
ATOM 4064 C C     . GLN B 2 107 ? 22.893  -27.355 70.483  1.00 51.39 107 B 1 
ATOM 4065 O O     . GLN B 2 107 ? 21.736  -26.987 70.713  1.00 49.78 107 B 1 
ATOM 4066 C CB    . GLN B 2 107 ? 23.833  -25.861 68.669  1.00 49.24 107 B 1 
ATOM 4067 C CG    . GLN B 2 107 ? 24.797  -25.845 67.471  1.00 45.63 107 B 1 
ATOM 4068 C CD    . GLN B 2 107 ? 25.407  -24.464 67.211  1.00 41.11 107 B 1 
ATOM 4069 O OE1   . GLN B 2 107 ? 24.977  -23.432 67.687  1.00 41.01 107 B 1 
ATOM 4070 N NE2   . GLN B 2 107 ? 26.461  -24.401 66.421  1.00 37.68 107 B 1 
ATOM 4071 N N     . PRO B 2 108 ? 23.699  -27.858 71.446  1.00 43.93 108 B 1 
ATOM 4072 C CA    . PRO B 2 108 ? 23.400  -27.852 72.876  1.00 48.64 108 B 1 
ATOM 4073 C C     . PRO B 2 108 ? 23.435  -26.433 73.463  1.00 46.62 108 B 1 
ATOM 4074 O O     . PRO B 2 108 ? 24.170  -25.579 72.920  1.00 42.50 108 B 1 
ATOM 4075 C CB    . PRO B 2 108 ? 24.459  -28.755 73.526  1.00 44.93 108 B 1 
ATOM 4076 C CG    . PRO B 2 108 ? 25.674  -28.553 72.641  1.00 44.12 108 B 1 
ATOM 4077 C CD    . PRO B 2 108 ? 25.067  -28.424 71.256  1.00 49.01 108 B 1 
ATOM 4078 O OXT   . PRO B 2 108 ? 22.752  -26.234 74.463  1.00 44.57 108 B 1 
ATOM 4079 N N     . GLN C 3 1   ? -14.602 22.634  31.258  1.00 90.08 1   C 1 
ATOM 4080 C CA    . GLN C 3 1   ? -13.203 23.020  31.474  1.00 90.86 1   C 1 
ATOM 4081 C C     . GLN C 3 1   ? -12.238 22.114  30.713  1.00 91.39 1   C 1 
ATOM 4082 O O     . GLN C 3 1   ? -11.604 22.607  29.790  1.00 88.97 1   C 1 
ATOM 4083 C CB    . GLN C 3 1   ? -12.843 23.114  32.957  1.00 85.88 1   C 1 
ATOM 4084 C CG    . GLN C 3 1   ? -13.404 24.403  33.574  1.00 74.75 1   C 1 
ATOM 4085 C CD    . GLN C 3 1   ? -13.019 24.572  35.048  1.00 67.16 1   C 1 
ATOM 4086 O OE1   . GLN C 3 1   ? -12.616 23.642  35.706  1.00 63.57 1   C 1 
ATOM 4087 N NE2   . GLN C 3 1   ? -13.149 25.756  35.603  1.00 57.89 1   C 1 
ATOM 4088 N N     . LEU C 3 2   ? -12.179 20.816  31.002  1.00 91.79 2   C 1 
ATOM 4089 C CA    . LEU C 3 2   ? -11.244 19.899  30.336  1.00 91.24 2   C 1 
ATOM 4090 C C     . LEU C 3 2   ? -11.373 19.921  28.805  1.00 92.30 2   C 1 
ATOM 4091 O O     . LEU C 3 2   ? -10.381 20.110  28.107  1.00 90.73 2   C 1 
ATOM 4092 C CB    . LEU C 3 2   ? -11.455 18.482  30.894  1.00 87.72 2   C 1 
ATOM 4093 C CG    . LEU C 3 2   ? -10.409 17.452  30.410  1.00 76.50 2   C 1 
ATOM 4094 C CD1   . LEU C 3 2   ? -9.008  17.791  30.922  1.00 68.23 2   C 1 
ATOM 4095 C CD2   . LEU C 3 2   ? -10.800 16.065  30.920  1.00 70.49 2   C 1 
ATOM 4096 N N     . GLN C 3 3   ? -12.607 19.839  28.250  1.00 93.06 3   C 1 
ATOM 4097 C CA    . GLN C 3 3   ? -12.828 19.925  26.801  1.00 92.55 3   C 1 
ATOM 4098 C C     . GLN C 3 3   ? -12.375 21.256  26.191  1.00 93.53 3   C 1 
ATOM 4099 O O     . GLN C 3 3   ? -11.848 21.273  25.076  1.00 93.00 3   C 1 
ATOM 4100 C CB    . GLN C 3 3   ? -14.316 19.729  26.485  1.00 89.77 3   C 1 
ATOM 4101 C CG    . GLN C 3 3   ? -14.769 18.278  26.646  1.00 77.62 3   C 1 
ATOM 4102 C CD    . GLN C 3 3   ? -16.252 18.099  26.286  1.00 70.10 3   C 1 
ATOM 4103 O OE1   . GLN C 3 3   ? -17.005 19.055  26.150  1.00 65.77 3   C 1 
ATOM 4104 N NE2   . GLN C 3 3   ? -16.711 16.880  26.127  1.00 61.22 3   C 1 
ATOM 4105 N N     . GLN C 3 4   ? -12.560 22.378  26.881  1.00 94.63 4   C 1 
ATOM 4106 C CA    . GLN C 3 4   ? -12.083 23.676  26.416  1.00 94.22 4   C 1 
ATOM 4107 C C     . GLN C 3 4   ? -10.554 23.734  26.398  1.00 94.62 4   C 1 
ATOM 4108 O O     . GLN C 3 4   ? -9.977  24.250  25.441  1.00 94.46 4   C 1 
ATOM 4109 C CB    . GLN C 3 4   ? -12.628 24.807  27.304  1.00 92.85 4   C 1 
ATOM 4110 C CG    . GLN C 3 4   ? -14.120 25.064  27.064  1.00 80.53 4   C 1 
ATOM 4111 C CD    . GLN C 3 4   ? -14.681 26.118  28.027  1.00 71.89 4   C 1 
ATOM 4112 O OE1   . GLN C 3 4   ? -14.184 26.338  29.120  1.00 68.17 4   C 1 
ATOM 4113 N NE2   . GLN C 3 4   ? -15.746 26.787  27.656  1.00 63.26 4   C 1 
ATOM 4114 N N     . GLN C 3 5   ? -9.900  23.165  27.411  1.00 95.41 5   C 1 
ATOM 4115 C CA    . GLN C 3 5   ? -8.445  23.070  27.471  1.00 94.63 5   C 1 
ATOM 4116 C C     . GLN C 3 5   ? -7.902  22.204  26.323  1.00 95.21 5   C 1 
ATOM 4117 O O     . GLN C 3 5   ? -6.970  22.619  25.631  1.00 94.67 5   C 1 
ATOM 4118 C CB    . GLN C 3 5   ? -8.045  22.517  28.832  1.00 93.00 5   C 1 
ATOM 4119 C CG    . GLN C 3 5   ? -6.513  22.528  29.031  1.00 81.60 5   C 1 
ATOM 4120 C CD    . GLN C 3 5   ? -6.116  21.976  30.403  1.00 74.05 5   C 1 
ATOM 4121 O OE1   . GLN C 3 5   ? -6.936  21.559  31.203  1.00 70.17 5   C 1 
ATOM 4122 N NE2   . GLN C 3 5   ? -4.839  21.956  30.701  1.00 64.74 5   C 1 
ATOM 4123 N N     . GLN C 3 6   ? -8.534  21.057  26.038  1.00 95.53 6   C 1 
ATOM 4124 C CA    . GLN C 3 6   ? -8.174  20.189  24.918  1.00 95.20 6   C 1 
ATOM 4125 C C     . GLN C 3 6   ? -8.342  20.893  23.567  1.00 95.82 6   C 1 
ATOM 4126 O O     . GLN C 3 6   ? -7.457  20.824  22.707  1.00 95.37 6   C 1 
ATOM 4127 C CB    . GLN C 3 6   ? -9.044  18.928  24.970  1.00 94.21 6   C 1 
ATOM 4128 C CG    . GLN C 3 6   ? -8.657  17.985  26.113  1.00 89.39 6   C 1 
ATOM 4129 C CD    . GLN C 3 6   ? -9.614  16.798  26.243  1.00 88.02 6   C 1 
ATOM 4130 O OE1   . GLN C 3 6   ? -10.735 16.814  25.759  1.00 82.48 6   C 1 
ATOM 4131 N NE2   . GLN C 3 6   ? -9.191  15.749  26.914  1.00 78.48 6   C 1 
ATOM 4132 N N     . GLN C 3 7   ? -9.444  21.635  23.363  1.00 95.70 7   C 1 
ATOM 4133 C CA    . GLN C 3 7   ? -9.634  22.435  22.148  1.00 95.31 7   C 1 
ATOM 4134 C C     . GLN C 3 7   ? -8.588  23.539  22.017  1.00 96.10 7   C 1 
ATOM 4135 O O     . GLN C 3 7   ? -8.129  23.809  20.906  1.00 95.57 7   C 1 
ATOM 4136 C CB    . GLN C 3 7   ? -11.032 23.060  22.127  1.00 93.90 7   C 1 
ATOM 4137 C CG    . GLN C 3 7   ? -12.118 22.032  21.772  1.00 81.91 7   C 1 
ATOM 4138 C CD    . GLN C 3 7   ? -13.506 22.671  21.672  1.00 73.96 7   C 1 
ATOM 4139 O OE1   . GLN C 3 7   ? -13.688 23.872  21.791  1.00 68.70 7   C 1 
ATOM 4140 N NE2   . GLN C 3 7   ? -14.525 21.888  21.416  1.00 63.64 7   C 1 
ATOM 4141 N N     . GLN C 3 8   ? -8.196  24.164  23.109  1.00 96.20 8   C 1 
ATOM 4142 C CA    . GLN C 3 8   ? -7.158  25.177  23.109  1.00 96.01 8   C 1 
ATOM 4143 C C     . GLN C 3 8   ? -5.791  24.581  22.739  1.00 96.34 8   C 1 
ATOM 4144 O O     . GLN C 3 8   ? -5.133  25.107  21.845  1.00 95.81 8   C 1 
ATOM 4145 C CB    . GLN C 3 8   ? -7.146  25.897  24.467  1.00 95.42 8   C 1 
ATOM 4146 C CG    . GLN C 3 8   ? -6.147  27.066  24.510  1.00 87.08 8   C 1 
ATOM 4147 C CD    . GLN C 3 8   ? -6.430  28.154  23.480  1.00 79.28 8   C 1 
ATOM 4148 O OE1   . GLN C 3 8   ? -7.540  28.346  22.996  1.00 74.57 8   C 1 
ATOM 4149 N NE2   . GLN C 3 8   ? -5.410  28.896  23.108  1.00 67.79 8   C 1 
ATOM 4150 N N     . GLN C 3 9   ? -5.430  23.428  23.312  1.00 96.21 9   C 1 
ATOM 4151 C CA    . GLN C 3 9   ? -4.195  22.712  22.960  1.00 95.89 9   C 1 
ATOM 4152 C C     . GLN C 3 9   ? -4.149  22.329  21.476  1.00 96.47 9   C 1 
ATOM 4153 O O     . GLN C 3 9   ? -3.111  22.480  20.830  1.00 95.43 9   C 1 
ATOM 4154 C CB    . GLN C 3 9   ? -4.080  21.441  23.809  1.00 94.80 9   C 1 
ATOM 4155 C CG    . GLN C 3 9   ? -3.687  21.720  25.271  1.00 83.39 9   C 1 
ATOM 4156 C CD    . GLN C 3 9   ? -3.686  20.444  26.122  1.00 81.95 9   C 1 
ATOM 4157 O OE1   . GLN C 3 9   ? -4.273  19.432  25.782  1.00 74.53 9   C 1 
ATOM 4158 N NE2   . GLN C 3 9   ? -3.025  20.453  27.256  1.00 70.99 9   C 1 
ATOM 4159 N N     . LEU C 3 10  ? -5.278  21.881  20.900  1.00 96.45 10  C 1 
ATOM 4160 C CA    . LEU C 3 10  ? -5.348  21.581  19.463  1.00 96.34 10  C 1 
ATOM 4161 C C     . LEU C 3 10  ? -5.172  22.838  18.598  1.00 96.75 10  C 1 
ATOM 4162 O O     . LEU C 3 10  ? -4.504  22.778  17.571  1.00 96.20 10  C 1 
ATOM 4163 C CB    . LEU C 3 10  ? -6.688  20.903  19.137  1.00 95.65 10  C 1 
ATOM 4164 C CG    . LEU C 3 10  ? -6.778  19.439  19.607  1.00 90.49 10  C 1 
ATOM 4165 C CD1   . LEU C 3 10  ? -8.221  18.955  19.500  1.00 84.71 10  C 1 
ATOM 4166 C CD2   . LEU C 3 10  ? -5.904  18.517  18.750  1.00 85.28 10  C 1 
ATOM 4167 N N     . ARG C 3 11  ? -5.755  23.978  18.987  1.00 96.77 11  C 1 
ATOM 4168 C CA    . ARG C 3 11  ? -5.572  25.249  18.267  1.00 96.28 11  C 1 
ATOM 4169 C C     . ARG C 3 11  ? -4.127  25.723  18.319  1.00 96.55 11  C 1 
ATOM 4170 O O     . ARG C 3 11  ? -3.597  26.123  17.293  1.00 96.27 11  C 1 
ATOM 4171 C CB    . ARG C 3 11  ? -6.492  26.334  18.839  1.00 95.58 11  C 1 
ATOM 4172 C CG    . ARG C 3 11  ? -7.958  26.115  18.456  1.00 85.67 11  C 1 
ATOM 4173 C CD    . ARG C 3 11  ? -8.812  27.167  19.164  1.00 83.03 11  C 1 
ATOM 4174 N NE    . ARG C 3 11  ? -10.251 26.923  18.987  1.00 76.37 11  C 1 
ATOM 4175 C CZ    . ARG C 3 11  ? -11.211 27.699  19.418  1.00 71.58 11  C 1 
ATOM 4176 N NH1   . ARG C 3 11  ? -10.947 28.828  20.029  1.00 64.80 11  C 1 
ATOM 4177 N NH2   . ARG C 3 11  ? -12.450 27.356  19.260  1.00 67.02 11  C 1 
ATOM 4178 N N     . GLU C 3 12  ? -3.500  25.653  19.480  1.00 96.86 12  C 1 
ATOM 4179 C CA    . GLU C 3 12  ? -2.094  26.010  19.658  1.00 96.62 12  C 1 
ATOM 4180 C C     . GLU C 3 12  ? -1.187  25.092  18.835  1.00 96.97 12  C 1 
ATOM 4181 O O     . GLU C 3 12  ? -0.309  25.578  18.122  1.00 96.21 12  C 1 
ATOM 4182 C CB    . GLU C 3 12  ? -1.729  25.946  21.146  1.00 95.59 12  C 1 
ATOM 4183 C CG    . GLU C 3 12  ? -2.324  27.129  21.915  1.00 83.57 12  C 1 
ATOM 4184 C CD    . GLU C 3 12  ? -2.206  27.021  23.446  1.00 77.69 12  C 1 
ATOM 4185 O OE1   . GLU C 3 12  ? -2.833  27.876  24.118  1.00 72.11 12  C 1 
ATOM 4186 O OE2   . GLU C 3 12  ? -1.533  26.096  23.936  1.00 72.31 12  C 1 
ATOM 4187 N N     . PHE C 3 13  ? -1.455  23.787  18.842  1.00 96.35 13  C 1 
ATOM 4188 C CA    . PHE C 3 13  ? -0.736  22.829  18.002  1.00 96.73 13  C 1 
ATOM 4189 C C     . PHE C 3 13  ? -0.807  23.209  16.519  1.00 97.14 13  C 1 
ATOM 4190 O O     . PHE C 3 13  ? 0.232   23.321  15.865  1.00 96.74 13  C 1 
ATOM 4191 C CB    . PHE C 3 13  ? -1.295  21.417  18.233  1.00 96.63 13  C 1 
ATOM 4192 C CG    . PHE C 3 13  ? -0.825  20.410  17.204  1.00 96.61 13  C 1 
ATOM 4193 C CD1   . PHE C 3 13  ? -1.636  20.068  16.114  1.00 94.64 13  C 1 
ATOM 4194 C CD2   . PHE C 3 13  ? 0.466   19.861  17.298  1.00 95.07 13  C 1 
ATOM 4195 C CE1   . PHE C 3 13  ? -1.173  19.193  15.117  1.00 94.26 13  C 1 
ATOM 4196 C CE2   . PHE C 3 13  ? 0.939   18.989  16.307  1.00 94.28 13  C 1 
ATOM 4197 C CZ    . PHE C 3 13  ? 0.118   18.652  15.217  1.00 94.88 13  C 1 
ATOM 4198 N N     . TRP C 3 14  ? -2.010  23.452  15.976  1.00 96.71 14  C 1 
ATOM 4199 C CA    . TRP C 3 14  ? -2.175  23.815  14.574  1.00 96.65 14  C 1 
ATOM 4200 C C     . TRP C 3 14  ? -1.569  25.174  14.238  1.00 96.79 14  C 1 
ATOM 4201 O O     . TRP C 3 14  ? -0.975  25.322  13.165  1.00 95.85 14  C 1 
ATOM 4202 C CB    . TRP C 3 14  ? -3.653  23.755  14.184  1.00 95.85 14  C 1 
ATOM 4203 C CG    . TRP C 3 14  ? -4.128  22.371  13.869  1.00 95.19 14  C 1 
ATOM 4204 C CD1   . TRP C 3 14  ? -4.991  21.627  14.604  1.00 91.79 14  C 1 
ATOM 4205 C CD2   . TRP C 3 14  ? -3.747  21.540  12.735  1.00 93.42 14  C 1 
ATOM 4206 N NE1   . TRP C 3 14  ? -5.179  20.385  13.999  1.00 90.37 14  C 1 
ATOM 4207 C CE2   . TRP C 3 14  ? -4.417  20.306  12.860  1.00 91.66 14  C 1 
ATOM 4208 C CE3   . TRP C 3 14  ? -2.898  21.731  11.625  1.00 90.15 14  C 1 
ATOM 4209 C CZ2   . TRP C 3 14  ? -4.256  19.260  11.903  1.00 90.36 14  C 1 
ATOM 4210 C CZ3   . TRP C 3 14  ? -2.726  20.694  10.676  1.00 88.18 14  C 1 
ATOM 4211 C CH2   . TRP C 3 14  ? -3.401  19.486  10.823  1.00 88.58 14  C 1 
ATOM 4212 N N     . ALA C 3 15  ? -1.657  26.156  15.133  1.00 97.00 15  C 1 
ATOM 4213 C CA    . ALA C 3 15  ? -1.002  27.446  14.946  1.00 96.72 15  C 1 
ATOM 4214 C C     . ALA C 3 15  ? 0.523   27.282  14.829  1.00 96.57 15  C 1 
ATOM 4215 O O     . ALA C 3 15  ? 1.119   27.761  13.866  1.00 95.48 15  C 1 
ATOM 4216 C CB    . ALA C 3 15  ? -1.398  28.372  16.104  1.00 95.92 15  C 1 
ATOM 4217 N N     . THR C 3 16  ? 1.134   26.507  15.723  1.00 96.05 16  C 1 
ATOM 4218 C CA    . THR C 3 16  ? 2.569   26.212  15.679  1.00 95.53 16  C 1 
ATOM 4219 C C     . THR C 3 16  ? 2.956   25.444  14.415  1.00 95.54 16  C 1 
ATOM 4220 O O     . THR C 3 16  ? 3.948   25.764  13.768  1.00 94.23 16  C 1 
ATOM 4221 C CB    . THR C 3 16  ? 2.994   25.403  16.916  1.00 94.59 16  C 1 
ATOM 4222 O OG1   . THR C 3 16  ? 2.581   26.035  18.097  1.00 83.56 16  C 1 
ATOM 4223 C CG2   . THR C 3 16  ? 4.515   25.244  17.021  1.00 78.04 16  C 1 
ATOM 4224 N N     . GLN C 3 17  ? 2.160   24.441  14.004  1.00 95.23 17  C 1 
ATOM 4225 C CA    . GLN C 3 17  ? 2.455   23.673  12.791  1.00 94.87 17  C 1 
ATOM 4226 C C     . GLN C 3 17  ? 2.349   24.518  11.523  1.00 94.84 17  C 1 
ATOM 4227 O O     . GLN C 3 17  ? 3.153   24.332  10.604  1.00 93.65 17  C 1 
ATOM 4228 C CB    . GLN C 3 17  ? 1.527   22.449  12.681  1.00 94.22 17  C 1 
ATOM 4229 C CG    . GLN C 3 17  ? 1.837   21.334  13.697  1.00 88.61 17  C 1 
ATOM 4230 C CD    . GLN C 3 17  ? 3.298   20.895  13.647  1.00 90.54 17  C 1 
ATOM 4231 O OE1   . GLN C 3 17  ? 3.781   20.356  12.666  1.00 79.67 17  C 1 
ATOM 4232 N NE2   . GLN C 3 17  ? 4.052   21.148  14.686  1.00 78.05 17  C 1 
ATOM 4233 N N     . MET C 3 18  ? 1.387   25.439  11.450  1.00 94.82 18  C 1 
ATOM 4234 C CA    . MET C 3 18  ? 1.282   26.371  10.330  1.00 94.43 18  C 1 
ATOM 4235 C C     . MET C 3 18  ? 2.485   27.300  10.271  1.00 94.15 18  C 1 
ATOM 4236 O O     . MET C 3 18  ? 3.108   27.418  9.223   1.00 93.50 18  C 1 
ATOM 4237 C CB    . MET C 3 18  ? -0.024  27.172  10.409  1.00 93.85 18  C 1 
ATOM 4238 C CG    . MET C 3 18  ? -1.250  26.332  10.044  1.00 85.14 18  C 1 
ATOM 4239 S SD    . MET C 3 18  ? -1.278  25.725  8.338   1.00 78.91 18  C 1 
ATOM 4240 C CE    . MET C 3 18  ? -2.980  25.099  8.271   1.00 67.37 18  C 1 
ATOM 4241 N N     . GLU C 3 19  ? 2.892   27.879  11.389  1.00 94.70 19  C 1 
ATOM 4242 C CA    . GLU C 3 19  ? 4.058   28.745  11.467  1.00 93.94 19  C 1 
ATOM 4243 C C     . GLU C 3 19  ? 5.337   28.017  11.049  1.00 93.45 19  C 1 
ATOM 4244 O O     . GLU C 3 19  ? 6.112   28.506  10.224  1.00 92.48 19  C 1 
ATOM 4245 C CB    . GLU C 3 19  ? 4.160   29.310  12.892  1.00 93.20 19  C 1 
ATOM 4246 C CG    . GLU C 3 19  ? 5.239   30.401  12.986  1.00 82.75 19  C 1 
ATOM 4247 C CD    . GLU C 3 19  ? 5.404   31.004  14.394  1.00 74.27 19  C 1 
ATOM 4248 O OE1   . GLU C 3 19  ? 6.258   31.911  14.511  1.00 66.99 19  C 1 
ATOM 4249 O OE2   . GLU C 3 19  ? 4.714   30.561  15.337  1.00 66.47 19  C 1 
ATOM 4250 N N     . GLU C 3 20  ? 5.550   26.779  11.534  1.00 93.14 20  C 1 
ATOM 4251 C CA    . GLU C 3 20  ? 6.696   25.961  11.135  1.00 91.41 20  C 1 
ATOM 4252 C C     . GLU C 3 20  ? 6.705   25.637  9.637   1.00 90.68 20  C 1 
ATOM 4253 O O     . GLU C 3 20  ? 7.767   25.596  9.014   1.00 88.02 20  C 1 
ATOM 4254 C CB    . GLU C 3 20  ? 6.687   24.624  11.886  1.00 90.10 20  C 1 
ATOM 4255 C CG    . GLU C 3 20  ? 7.170   24.704  13.343  1.00 78.07 20  C 1 
ATOM 4256 C CD    . GLU C 3 20  ? 7.243   23.314  13.993  1.00 72.79 20  C 1 
ATOM 4257 O OE1   . GLU C 3 20  ? 7.630   23.253  15.181  1.00 66.78 20  C 1 
ATOM 4258 O OE2   . GLU C 3 20  ? 6.971   22.297  13.314  1.00 68.00 20  C 1 
ATOM 4259 N N     . ILE C 3 21  ? 5.539   25.362  9.038   1.00 91.40 21  C 1 
ATOM 4260 C CA    . ILE C 3 21  ? 5.418   25.050  7.611   1.00 89.68 21  C 1 
ATOM 4261 C C     . ILE C 3 21  ? 5.691   26.294  6.762   1.00 88.42 21  C 1 
ATOM 4262 O O     . ILE C 3 21  ? 6.370   26.184  5.740   1.00 85.66 21  C 1 
ATOM 4263 C CB    . ILE C 3 21  ? 4.049   24.410  7.299   1.00 88.15 21  C 1 
ATOM 4264 C CG1   . ILE C 3 21  ? 3.999   22.975  7.872   1.00 81.83 21  C 1 
ATOM 4265 C CG2   . ILE C 3 21  ? 3.763   24.357  5.779   1.00 79.56 21  C 1 
ATOM 4266 C CD1   . ILE C 3 21  ? 2.588   22.378  7.934   1.00 70.99 21  C 1 
ATOM 4267 N N     . GLU C 3 22  ? 5.193   27.466  7.169   1.00 91.01 22  C 1 
ATOM 4268 C CA    . GLU C 3 22  ? 5.433   28.730  6.479   1.00 89.43 22  C 1 
ATOM 4269 C C     . GLU C 3 22  ? 6.902   29.154  6.544   1.00 87.91 22  C 1 
ATOM 4270 O O     . GLU C 3 22  ? 7.467   29.610  5.548   1.00 85.20 22  C 1 
ATOM 4271 C CB    . GLU C 3 22  ? 4.536   29.827  7.075   1.00 88.43 22  C 1 
ATOM 4272 C CG    . GLU C 3 22  ? 3.077   29.673  6.655   1.00 76.43 22  C 1 
ATOM 4273 C CD    . GLU C 3 22  ? 2.141   30.748  7.238   1.00 71.61 22  C 1 
ATOM 4274 O OE1   . GLU C 3 22  ? 0.931   30.667  6.939   1.00 64.07 22  C 1 
ATOM 4275 O OE2   . GLU C 3 22  ? 2.631   31.659  7.927   1.00 64.96 22  C 1 
ATOM 4276 N N     . GLN C 3 23  ? 7.558   28.960  7.692   1.00 89.18 23  C 1 
ATOM 4277 C CA    . GLN C 3 23  ? 8.978   29.263  7.871   1.00 86.63 23  C 1 
ATOM 4278 C C     . GLN C 3 23  ? 9.896   28.249  7.172   1.00 83.55 23  C 1 
ATOM 4279 O O     . GLN C 3 23  ? 11.018  28.578  6.781   1.00 78.34 23  C 1 
ATOM 4280 C CB    . GLN C 3 23  ? 9.309   29.335  9.359   1.00 84.36 23  C 1 
ATOM 4281 C CG    . GLN C 3 23  ? 8.679   30.550  10.054  1.00 75.19 23  C 1 
ATOM 4282 C CD    . GLN C 3 23  ? 9.036   30.627  11.542  1.00 68.65 23  C 1 
ATOM 4283 O OE1   . GLN C 3 23  ? 9.930   29.957  12.024  1.00 63.30 23  C 1 
ATOM 4284 N NE2   . GLN C 3 23  ? 8.364   31.461  12.298  1.00 59.63 23  C 1 
ATOM 4285 N N     . ALA C 3 24  ? 9.453   27.000  6.994   1.00 85.57 24  C 1 
ATOM 4286 C CA    . ALA C 3 24  ? 10.231  25.946  6.373   1.00 81.18 24  C 1 
ATOM 4287 C C     . ALA C 3 24  ? 10.320  26.136  4.847   1.00 79.31 24  C 1 
ATOM 4288 O O     . ALA C 3 24  ? 9.636   25.469  4.067   1.00 72.40 24  C 1 
ATOM 4289 C CB    . ALA C 3 24  ? 9.666   24.582  6.767   1.00 74.27 24  C 1 
ATOM 4290 N N     . ALA C 3 25  ? 11.248  27.002  4.409   1.00 81.27 25  C 1 
ATOM 4291 C CA    . ALA C 3 25  ? 11.529  27.228  2.985   1.00 77.55 25  C 1 
ATOM 4292 C C     . ALA C 3 25  ? 11.964  25.963  2.232   1.00 77.10 25  C 1 
ATOM 4293 O O     . ALA C 3 25  ? 11.749  25.841  1.024   1.00 70.08 25  C 1 
ATOM 4294 C CB    . ALA C 3 25  ? 12.603  28.320  2.886   1.00 71.64 25  C 1 
ATOM 4295 N N     . ASP C 3 26  ? 12.618  25.015  2.917   1.00 76.54 26  C 1 
ATOM 4296 C CA    . ASP C 3 26  ? 13.168  23.825  2.289   1.00 76.96 26  C 1 
ATOM 4297 C C     . ASP C 3 26  ? 12.829  22.569  3.100   1.00 78.50 26  C 1 
ATOM 4298 O O     . ASP C 3 26  ? 13.378  22.314  4.171   1.00 72.25 26  C 1 
ATOM 4299 C CB    . ASP C 3 26  ? 14.679  24.025  2.090   1.00 68.86 26  C 1 
ATOM 4300 C CG    . ASP C 3 26  ? 15.269  23.183  0.975   1.00 59.49 26  C 1 
ATOM 4301 O OD1   . ASP C 3 26  ? 14.610  22.261  0.452   1.00 53.94 26  C 1 
ATOM 4302 O OD2   . ASP C 3 26  ? 16.450  23.430  0.626   1.00 54.89 26  C 1 
ATOM 4303 N N     . PHE C 3 27  ? 11.950  21.726  2.546   1.00 73.99 27  C 1 
ATOM 4304 C CA    . PHE C 3 27  ? 11.577  20.436  3.137   1.00 73.74 27  C 1 
ATOM 4305 C C     . PHE C 3 27  ? 12.694  19.374  3.035   1.00 75.68 27  C 1 
ATOM 4306 O O     . PHE C 3 27  ? 12.410  18.170  2.986   1.00 70.35 27  C 1 
ATOM 4307 C CB    . PHE C 3 27  ? 10.263  19.943  2.519   1.00 68.06 27  C 1 
ATOM 4308 C CG    . PHE C 3 27  ? 9.053   20.822  2.764   1.00 66.09 27  C 1 
ATOM 4309 C CD1   . PHE C 3 27  ? 8.376   20.766  3.997   1.00 62.07 27  C 1 
ATOM 4310 C CD2   . PHE C 3 27  ? 8.590   21.675  1.765   1.00 59.84 27  C 1 
ATOM 4311 C CE1   . PHE C 3 27  ? 7.243   21.563  4.221   1.00 54.63 27  C 1 
ATOM 4312 C CE2   . PHE C 3 27  ? 7.456   22.478  1.981   1.00 56.25 27  C 1 
ATOM 4313 C CZ    . PHE C 3 27  ? 6.779   22.415  3.208   1.00 55.02 27  C 1 
ATOM 4314 N N     . LYS C 3 28  ? 13.969  19.774  2.980   1.00 74.78 28  C 1 
ATOM 4315 C CA    . LYS C 3 28  ? 15.097  18.841  2.850   1.00 75.68 28  C 1 
ATOM 4316 C C     . LYS C 3 28  ? 15.310  17.972  4.089   1.00 77.71 28  C 1 
ATOM 4317 O O     . LYS C 3 28  ? 15.817  16.863  3.956   1.00 72.26 28  C 1 
ATOM 4318 C CB    . LYS C 3 28  ? 16.377  19.607  2.529   1.00 68.51 28  C 1 
ATOM 4319 C CG    . LYS C 3 28  ? 16.474  19.930  1.042   1.00 60.15 28  C 1 
ATOM 4320 C CD    . LYS C 3 28  ? 17.709  20.785  0.777   1.00 54.64 28  C 1 
ATOM 4321 C CE    . LYS C 3 28  ? 17.696  21.278  -0.661  1.00 47.84 28  C 1 
ATOM 4322 N NZ    . LYS C 3 28  ? 18.328  22.615  -0.757  1.00 41.36 28  C 1 
ATOM 4323 N N     . ASN C 3 29  ? 14.939  18.447  5.269   1.00 78.45 29  C 1 
ATOM 4324 C CA    . ASN C 3 29  ? 15.099  17.702  6.509   1.00 79.07 29  C 1 
ATOM 4325 C C     . ASN C 3 29  ? 13.923  16.745  6.725   1.00 81.08 29  C 1 
ATOM 4326 O O     . ASN C 3 29  ? 13.073  16.955  7.583   1.00 76.88 29  C 1 
ATOM 4327 C CB    . ASN C 3 29  ? 15.322  18.670  7.669   1.00 73.05 29  C 1 
ATOM 4328 C CG    . ASN C 3 29  ? 16.663  19.386  7.576   1.00 65.32 29  C 1 
ATOM 4329 O OD1   . ASN C 3 29  ? 17.564  19.013  6.842   1.00 57.90 29  C 1 
ATOM 4330 N ND2   . ASN C 3 29  ? 16.828  20.439  8.345   1.00 58.72 29  C 1 
ATOM 4331 N N     . HIS C 3 30  ? 13.863  15.676  5.921   1.00 82.04 30  C 1 
ATOM 4332 C CA    . HIS C 3 30  ? 12.858  14.624  6.086   1.00 82.81 30  C 1 
ATOM 4333 C C     . HIS C 3 30  ? 13.319  13.610  7.130   1.00 84.41 30  C 1 
ATOM 4334 O O     . HIS C 3 30  ? 14.340  12.951  6.942   1.00 80.19 30  C 1 
ATOM 4335 C CB    . HIS C 3 30  ? 12.517  13.911  4.763   1.00 79.13 30  C 1 
ATOM 4336 C CG    . HIS C 3 30  ? 13.048  14.525  3.521   1.00 76.86 30  C 1 
ATOM 4337 N ND1   . HIS C 3 30  ? 12.582  15.668  2.911   1.00 66.23 30  C 1 
ATOM 4338 C CD2   . HIS C 3 30  ? 14.084  14.068  2.754   1.00 65.71 30  C 1 
ATOM 4339 C CE1   . HIS C 3 30  ? 13.320  15.884  1.808   1.00 64.56 30  C 1 
ATOM 4340 N NE2   . HIS C 3 30  ? 14.231  14.927  1.674   1.00 66.02 30  C 1 
ATOM 4341 N N     . THR C 3 31  ? 12.521  13.417  8.175   1.00 86.63 31  C 1 
ATOM 4342 C CA    . THR C 3 31  ? 12.735  12.330  9.139   1.00 86.62 31  C 1 
ATOM 4343 C C     . THR C 3 31  ? 12.350  10.978  8.548   1.00 88.32 31  C 1 
ATOM 4344 O O     . THR C 3 31  ? 12.975  9.950   8.848   1.00 86.37 31  C 1 
ATOM 4345 C CB    . THR C 3 31  ? 11.917  12.586  10.409  1.00 83.08 31  C 1 
ATOM 4346 O OG1   . THR C 3 31  ? 10.555  12.612  10.089  1.00 76.40 31  C 1 
ATOM 4347 C CG2   . THR C 3 31  ? 12.287  13.911  11.085  1.00 74.20 31  C 1 
ATOM 4348 N N     . LEU C 3 32  ? 11.359  10.951  7.654   1.00 91.20 32  C 1 
ATOM 4349 C CA    . LEU C 3 32  ? 10.837  9.735   7.054   1.00 92.13 32  C 1 
ATOM 4350 C C     . LEU C 3 32  ? 11.523  9.389   5.721   1.00 92.32 32  C 1 
ATOM 4351 O O     . LEU C 3 32  ? 11.660  10.240  4.838   1.00 90.09 32  C 1 
ATOM 4352 C CB    . LEU C 3 32  ? 9.315   9.841   6.890   1.00 92.23 32  C 1 
ATOM 4353 C CG    . LEU C 3 32  ? 8.532   9.974   8.209   1.00 92.16 32  C 1 
ATOM 4354 C CD1   . LEU C 3 32  ? 7.043   10.111  7.905   1.00 88.50 32  C 1 
ATOM 4355 C CD2   . LEU C 3 32  ? 8.718   8.763   9.122   1.00 87.50 32  C 1 
ATOM 4356 N N     . PRO C 3 33  ? 11.912  8.111   5.500   1.00 91.98 33  C 1 
ATOM 4357 C CA    . PRO C 3 33  ? 12.596  7.705   4.271   1.00 92.18 33  C 1 
ATOM 4358 C C     . PRO C 3 33  ? 11.716  7.840   3.024   1.00 93.26 33  C 1 
ATOM 4359 O O     . PRO C 3 33  ? 10.780  7.058   2.813   1.00 92.54 33  C 1 
ATOM 4360 C CB    . PRO C 3 33  ? 13.039  6.257   4.506   1.00 90.08 33  C 1 
ATOM 4361 C CG    . PRO C 3 33  ? 13.052  6.108   6.024   1.00 86.52 33  C 1 
ATOM 4362 C CD    . PRO C 3 33  ? 11.929  7.030   6.467   1.00 89.32 33  C 1 
ATOM 4363 N N     . LEU C 3 34  ? 12.096  8.729   2.100   1.00 91.49 34  C 1 
ATOM 4364 C CA    . LEU C 3 34  ? 11.369  8.943   0.840   1.00 91.44 34  C 1 
ATOM 4365 C C     . LEU C 3 34  ? 11.225  7.671   -0.007  1.00 92.38 34  C 1 
ATOM 4366 O O     . LEU C 3 34  ? 10.237  7.492   -0.723  1.00 91.51 34  C 1 
ATOM 4367 C CB    . LEU C 3 34  ? 12.092  10.006  -0.005  1.00 90.34 34  C 1 
ATOM 4368 C CG    . LEU C 3 34  ? 12.241  11.404  0.625   1.00 88.68 34  C 1 
ATOM 4369 C CD1   . LEU C 3 34  ? 12.936  12.315  -0.379  1.00 84.69 34  C 1 
ATOM 4370 C CD2   . LEU C 3 34  ? 10.904  12.010  1.020   1.00 83.34 34  C 1 
ATOM 4371 N N     . ALA C 3 35  ? 12.207  6.772   0.046   1.00 91.01 35  C 1 
ATOM 4372 C CA    . ALA C 3 35  ? 12.148  5.501   -0.673  1.00 90.15 35  C 1 
ATOM 4373 C C     . ALA C 3 35  ? 11.004  4.604   -0.176  1.00 90.93 35  C 1 
ATOM 4374 O O     . ALA C 3 35  ? 10.350  3.944   -0.980  1.00 89.48 35  C 1 
ATOM 4375 C CB    . ALA C 3 35  ? 13.500  4.800   -0.547  1.00 88.20 35  C 1 
ATOM 4376 N N     . ARG C 3 36  ? 10.735  4.617   1.143   1.00 91.51 36  C 1 
ATOM 4377 C CA    . ARG C 3 36  ? 9.639   3.860   1.746   1.00 91.35 36  C 1 
ATOM 4378 C C     . ARG C 3 36  ? 8.289   4.473   1.372   1.00 92.52 36  C 1 
ATOM 4379 O O     . ARG C 3 36  ? 7.397   3.740   0.953   1.00 91.62 36  C 1 
ATOM 4380 C CB    . ARG C 3 36  ? 9.836   3.771   3.275   1.00 90.24 36  C 1 
ATOM 4381 C CG    . ARG C 3 36  ? 8.794   2.880   3.984   1.00 82.84 36  C 1 
ATOM 4382 C CD    . ARG C 3 36  ? 8.838   1.402   3.600   1.00 79.11 36  C 1 
ATOM 4383 N NE    . ARG C 3 36  ? 10.053  0.744   4.153   1.00 73.25 36  C 1 
ATOM 4384 C CZ    . ARG C 3 36  ? 10.178  -0.556  4.443   1.00 69.53 36  C 1 
ATOM 4385 N NH1   . ARG C 3 36  ? 9.222   -1.411  4.215   1.00 61.27 36  C 1 
ATOM 4386 N NH2   . ARG C 3 36  ? 11.264  -1.025  4.994   1.00 61.90 36  C 1 
ATOM 4387 N N     . ILE C 3 37  ? 8.172   5.796   1.404   1.00 93.05 37  C 1 
ATOM 4388 C CA    . ILE C 3 37  ? 6.973   6.515   0.961   1.00 93.53 37  C 1 
ATOM 4389 C C     . ILE C 3 37  ? 6.680   6.184   -0.509  1.00 93.66 37  C 1 
ATOM 4390 O O     . ILE C 3 37  ? 5.580   5.742   -0.838  1.00 92.31 37  C 1 
ATOM 4391 C CB    . ILE C 3 37  ? 7.135   8.032   1.194   1.00 93.82 37  C 1 
ATOM 4392 C CG1   . ILE C 3 37  ? 7.302   8.322   2.703   1.00 92.62 37  C 1 
ATOM 4393 C CG2   . ILE C 3 37  ? 5.934   8.799   0.614   1.00 92.62 37  C 1 
ATOM 4394 C CD1   . ILE C 3 37  ? 7.645   9.774   3.035   1.00 88.78 37  C 1 
ATOM 4395 N N     . LYS C 3 38  ? 7.678   6.254   -1.391  1.00 92.26 38  C 1 
ATOM 4396 C CA    . LYS C 3 38  ? 7.528   5.868   -2.800  1.00 90.95 38  C 1 
ATOM 4397 C C     . LYS C 3 38  ? 7.125   4.403   -2.983  1.00 90.52 38  C 1 
ATOM 4398 O O     . LYS C 3 38  ? 6.408   4.103   -3.933  1.00 89.14 38  C 1 
ATOM 4399 C CB    . LYS C 3 38  ? 8.824   6.144   -3.580  1.00 89.75 38  C 1 
ATOM 4400 C CG    . LYS C 3 38  ? 9.024   7.636   -3.872  1.00 82.83 38  C 1 
ATOM 4401 C CD    . LYS C 3 38  ? 10.325  7.912   -4.627  1.00 78.42 38  C 1 
ATOM 4402 C CE    . LYS C 3 38  ? 10.442  9.405   -4.866  1.00 69.41 38  C 1 
ATOM 4403 N NZ    . LYS C 3 38  ? 11.679  9.830   -5.577  1.00 63.16 38  C 1 
ATOM 4404 N N     . LYS C 3 39  ? 7.618   3.478   -2.142  1.00 91.97 39  C 1 
ATOM 4405 C CA    . LYS C 3 39  ? 7.219   2.060   -2.178  1.00 91.14 39  C 1 
ATOM 4406 C C     . LYS C 3 39  ? 5.724   1.919   -1.887  1.00 91.20 39  C 1 
ATOM 4407 O O     . LYS C 3 39  ? 5.034   1.250   -2.642  1.00 89.58 39  C 1 
ATOM 4408 C CB    . LYS C 3 39  ? 8.081   1.214   -1.225  1.00 89.92 39  C 1 
ATOM 4409 C CG    . LYS C 3 39  ? 7.839   -0.322  -1.353  1.00 84.00 39  C 1 
ATOM 4410 C CD    . LYS C 3 39  ? 8.597   -1.178  -0.300  1.00 76.93 39  C 1 
ATOM 4411 C CE    . LYS C 3 39  ? 8.258   -2.664  -0.459  1.00 67.70 39  C 1 
ATOM 4412 N NZ    . LYS C 3 39  ? 8.718   -3.596  0.633   1.00 61.09 39  C 1 
ATOM 4413 N N     . ILE C 3 40  ? 5.218   2.604   -0.854  1.00 92.74 40  C 1 
ATOM 4414 C CA    . ILE C 3 40  ? 3.801   2.583   -0.457  1.00 92.83 40  C 1 
ATOM 4415 C C     . ILE C 3 40  ? 2.922   3.211   -1.538  1.00 92.72 40  C 1 
ATOM 4416 O O     . ILE C 3 40  ? 1.957   2.593   -1.968  1.00 91.12 40  C 1 
ATOM 4417 C CB    . ILE C 3 40  ? 3.613   3.270   0.917   1.00 93.04 40  C 1 
ATOM 4418 C CG1   . ILE C 3 40  ? 4.373   2.509   2.023   1.00 91.80 40  C 1 
ATOM 4419 C CG2   . ILE C 3 40  ? 2.119   3.351   1.278   1.00 91.50 40  C 1 
ATOM 4420 C CD1   . ILE C 3 40  ? 4.534   3.299   3.314   1.00 87.07 40  C 1 
ATOM 4421 N N     . MET C 3 41  ? 3.299   4.389   -2.059  1.00 93.28 41  C 1 
ATOM 4422 C CA    . MET C 3 41  ? 2.559   5.037   -3.150  1.00 93.05 41  C 1 
ATOM 4423 C C     . MET C 3 41  ? 2.464   4.159   -4.404  1.00 92.22 41  C 1 
ATOM 4424 O O     . MET C 3 41  ? 1.440   4.125   -5.070  1.00 90.40 41  C 1 
ATOM 4425 C CB    . MET C 3 41  ? 3.248   6.357   -3.527  1.00 93.44 41  C 1 
ATOM 4426 C CG    . MET C 3 41  ? 3.210   7.422   -2.430  1.00 92.76 41  C 1 
ATOM 4427 S SD    . MET C 3 41  ? 4.190   8.889   -2.853  1.00 91.37 41  C 1 
ATOM 4428 C CE    . MET C 3 41  ? 3.025   9.729   -3.950  1.00 84.50 41  C 1 
ATOM 4429 N N     . LYS C 3 42  ? 3.533   3.426   -4.748  1.00 90.95 42  C 1 
ATOM 4430 C CA    . LYS C 3 42  ? 3.572   2.536   -5.913  1.00 89.22 42  C 1 
ATOM 4431 C C     . LYS C 3 42  ? 2.924   1.172   -5.693  1.00 89.04 42  C 1 
ATOM 4432 O O     . LYS C 3 42  ? 2.877   0.395   -6.644  1.00 86.16 42  C 1 
ATOM 4433 C CB    . LYS C 3 42  ? 5.016   2.335   -6.376  1.00 86.99 42  C 1 
ATOM 4434 C CG    . LYS C 3 42  ? 5.582   3.580   -7.052  1.00 79.57 42  C 1 
ATOM 4435 C CD    . LYS C 3 42  ? 7.018   3.297   -7.496  1.00 72.50 42  C 1 
ATOM 4436 C CE    . LYS C 3 42  ? 7.579   4.516   -8.213  1.00 65.66 42  C 1 
ATOM 4437 N NZ    . LYS C 3 42  ? 8.899   4.226   -8.821  1.00 59.16 42  C 1 
ATOM 4438 N N     . ALA C 3 43  ? 2.483   0.859   -4.467  1.00 89.65 43  C 1 
ATOM 4439 C CA    . ALA C 3 43  ? 1.696   -0.340  -4.198  1.00 88.51 43  C 1 
ATOM 4440 C C     . ALA C 3 43  ? 0.268   -0.235  -4.757  1.00 88.62 43  C 1 
ATOM 4441 O O     . ALA C 3 43  ? -0.356  -1.262  -4.977  1.00 86.40 43  C 1 
ATOM 4442 C CB    . ALA C 3 43  ? 1.686   -0.603  -2.692  1.00 87.36 43  C 1 
ATOM 4443 N N     . ASP C 3 44  ? -0.200  0.996   -5.013  1.00 87.14 44  C 1 
ATOM 4444 C CA    . ASP C 3 44  ? -1.390  1.208   -5.822  1.00 85.36 44  C 1 
ATOM 4445 C C     . ASP C 3 44  ? -1.049  1.031   -7.303  1.00 84.98 44  C 1 
ATOM 4446 O O     . ASP C 3 44  ? -0.181  1.716   -7.846  1.00 82.96 44  C 1 
ATOM 4447 C CB    . ASP C 3 44  ? -1.988  2.583   -5.519  1.00 83.49 44  C 1 
ATOM 4448 C CG    . ASP C 3 44  ? -3.381  2.768   -6.136  1.00 80.37 44  C 1 
ATOM 4449 O OD1   . ASP C 3 44  ? -3.807  1.902   -6.926  1.00 74.72 44  C 1 
ATOM 4450 O OD2   . ASP C 3 44  ? -4.024  3.764   -5.766  1.00 73.49 44  C 1 
ATOM 4451 N N     . GLU C 3 45  ? -1.703  0.079   -7.955  1.00 84.29 45  C 1 
ATOM 4452 C CA    . GLU C 3 45  ? -1.470  -0.284  -9.349  1.00 82.52 45  C 1 
ATOM 4453 C C     . GLU C 3 45  ? -1.912  0.821   -10.320 1.00 83.35 45  C 1 
ATOM 4454 O O     . GLU C 3 45  ? -1.324  0.973   -11.395 1.00 80.12 45  C 1 
ATOM 4455 C CB    . GLU C 3 45  ? -2.156  -1.618  -9.665  1.00 79.60 45  C 1 
ATOM 4456 C CG    . GLU C 3 45  ? -1.592  -2.762  -8.802  1.00 71.94 45  C 1 
ATOM 4457 C CD    . GLU C 3 45  ? -2.120  -4.166  -9.170  1.00 65.89 45  C 1 
ATOM 4458 O OE1   . GLU C 3 45  ? -1.532  -5.148  -8.645  1.00 58.76 45  C 1 
ATOM 4459 O OE2   . GLU C 3 45  ? -3.057  -4.258  -9.981  1.00 58.38 45  C 1 
ATOM 4460 N N     . ASP C 3 46  ? -2.868  1.658   -9.916  1.00 84.12 46  C 1 
ATOM 4461 C CA    . ASP C 3 46  ? -3.350  2.775   -10.725 1.00 83.37 46  C 1 
ATOM 4462 C C     . ASP C 3 46  ? -2.311  3.913   -10.815 1.00 84.22 46  C 1 
ATOM 4463 O O     . ASP C 3 46  ? -2.337  4.746   -11.736 1.00 81.96 46  C 1 
ATOM 4464 C CB    . ASP C 3 46  ? -4.687  3.292   -10.160 1.00 81.26 46  C 1 
ATOM 4465 C CG    . ASP C 3 46  ? -5.833  2.266   -10.118 1.00 75.98 46  C 1 
ATOM 4466 O OD1   . ASP C 3 46  ? -5.817  1.262   -10.854 1.00 71.51 46  C 1 
ATOM 4467 O OD2   . ASP C 3 46  ? -6.776  2.460   -9.313  1.00 70.67 46  C 1 
ATOM 4468 N N     . VAL C 3 47  ? -1.343  3.976   -9.879  1.00 84.42 47  C 1 
ATOM 4469 C CA    . VAL C 3 47  ? -0.316  5.021   -9.839  1.00 85.28 47  C 1 
ATOM 4470 C C     . VAL C 3 47  ? 0.798   4.744   -10.846 1.00 84.67 47  C 1 
ATOM 4471 O O     . VAL C 3 47  ? 1.710   3.940   -10.626 1.00 82.53 47  C 1 
ATOM 4472 C CB    . VAL C 3 47  ? 0.252   5.238   -8.427  1.00 85.16 47  C 1 
ATOM 4473 C CG1   . VAL C 3 47  ? 1.307   6.352   -8.420  1.00 81.33 47  C 1 
ATOM 4474 C CG2   . VAL C 3 47  ? -0.853  5.645   -7.448  1.00 82.18 47  C 1 
ATOM 4475 N N     . ARG C 3 48  ? 0.795   5.503   -11.956 1.00 82.29 48  C 1 
ATOM 4476 C CA    . ARG C 3 48  ? 1.811   5.393   -13.009 1.00 80.39 48  C 1 
ATOM 4477 C C     . ARG C 3 48  ? 3.107   6.141   -12.684 1.00 80.32 48  C 1 
ATOM 4478 O O     . ARG C 3 48  ? 4.188   5.562   -12.722 1.00 76.16 48  C 1 
ATOM 4479 C CB    . ARG C 3 48  ? 1.246   5.861   -14.352 1.00 77.14 48  C 1 
ATOM 4480 C CG    . ARG C 3 48  ? 0.056   5.003   -14.809 1.00 72.00 48  C 1 
ATOM 4481 C CD    . ARG C 3 48  ? -0.359  5.394   -16.222 1.00 67.27 48  C 1 
ATOM 4482 N NE    . ARG C 3 48  ? -1.557  4.665   -16.642 1.00 61.38 48  C 1 
ATOM 4483 C CZ    . ARG C 3 48  ? -2.140  4.738   -17.806 1.00 54.70 48  C 1 
ATOM 4484 N NH1   . ARG C 3 48  ? -1.662  5.433   -18.805 1.00 50.66 48  C 1 
ATOM 4485 N NH2   . ARG C 3 48  ? -3.258  4.090   -17.995 1.00 49.56 48  C 1 
ATOM 4486 N N     . MET C 3 49  ? 2.979   7.430   -12.401 1.00 80.86 49  C 1 
ATOM 4487 C CA    . MET C 3 49  ? 4.101   8.374   -12.260 1.00 82.39 49  C 1 
ATOM 4488 C C     . MET C 3 49  ? 3.966   9.132   -10.944 1.00 84.92 49  C 1 
ATOM 4489 O O     . MET C 3 49  ? 2.864   9.452   -10.523 1.00 82.55 49  C 1 
ATOM 4490 C CB    . MET C 3 49  ? 4.084   9.368   -13.436 1.00 78.16 49  C 1 
ATOM 4491 C CG    . MET C 3 49  ? 4.378   8.734   -14.803 1.00 72.81 49  C 1 
ATOM 4492 S SD    . MET C 3 49  ? 6.143   8.589   -15.224 1.00 68.01 49  C 1 
ATOM 4493 C CE    . MET C 3 49  ? 6.450   10.271  -15.773 1.00 59.22 49  C 1 
ATOM 4494 N N     . ILE C 3 50  ? 5.110   9.428   -10.300 1.00 83.46 50  C 1 
ATOM 4495 C CA    . ILE C 3 50  ? 5.190   10.184  -9.048  1.00 85.27 50  C 1 
ATOM 4496 C C     . ILE C 3 50  ? 6.268   11.255  -9.225  1.00 85.49 50  C 1 
ATOM 4497 O O     . ILE C 3 50  ? 7.417   10.907  -9.516  1.00 83.71 50  C 1 
ATOM 4498 C CB    . ILE C 3 50  ? 5.496   9.253   -7.856  1.00 85.38 50  C 1 
ATOM 4499 C CG1   . ILE C 3 50  ? 4.441   8.130   -7.712  1.00 84.01 50  C 1 
ATOM 4500 C CG2   . ILE C 3 50  ? 5.581   10.063  -6.554  1.00 83.41 50  C 1 
ATOM 4501 C CD1   . ILE C 3 50  ? 4.818   7.041   -6.703  1.00 80.28 50  C 1 
ATOM 4502 N N     . SER C 3 51  ? 5.910   12.531  -9.037  1.00 88.07 51  C 1 
ATOM 4503 C CA    . SER C 3 51  ? 6.859   13.637  -9.115  1.00 88.10 51  C 1 
ATOM 4504 C C     . SER C 3 51  ? 7.914   13.542  -8.004  1.00 88.99 51  C 1 
ATOM 4505 O O     . SER C 3 51  ? 7.779   12.762  -7.059  1.00 88.33 51  C 1 
ATOM 4506 C CB    . SER C 3 51  ? 6.134   14.989  -9.078  1.00 85.59 51  C 1 
ATOM 4507 O OG    . SER C 3 51  ? 5.641   15.252  -7.788  1.00 77.97 51  C 1 
ATOM 4508 N N     . ALA C 3 52  ? 9.003   14.308  -8.134  1.00 86.92 52  C 1 
ATOM 4509 C CA    . ALA C 3 52  ? 10.068  14.290  -7.137  1.00 86.07 52  C 1 
ATOM 4510 C C     . ALA C 3 52  ? 9.640   14.922  -5.808  1.00 87.87 52  C 1 
ATOM 4511 O O     . ALA C 3 52  ? 10.089  14.478  -4.751  1.00 87.05 52  C 1 
ATOM 4512 C CB    . ALA C 3 52  ? 11.296  14.995  -7.729  1.00 83.20 52  C 1 
ATOM 4513 N N     . GLU C 3 53  ? 8.734   15.899  -5.862  1.00 90.22 53  C 1 
ATOM 4514 C CA    . GLU C 3 53  ? 8.243   16.680  -4.732  1.00 90.52 53  C 1 
ATOM 4515 C C     . GLU C 3 53  ? 7.171   15.926  -3.943  1.00 92.06 53  C 1 
ATOM 4516 O O     . GLU C 3 53  ? 7.098   16.070  -2.724  1.00 91.09 53  C 1 
ATOM 4517 C CB    . GLU C 3 53  ? 7.671   18.021  -5.218  1.00 88.52 53  C 1 
ATOM 4518 C CG    . GLU C 3 53  ? 8.599   18.865  -6.125  1.00 81.84 53  C 1 
ATOM 4519 C CD    . GLU C 3 53  ? 8.758   18.303  -7.546  1.00 77.16 53  C 1 
ATOM 4520 O OE1   . GLU C 3 53  ? 9.802   18.582  -8.171  1.00 68.55 53  C 1 
ATOM 4521 O OE2   . GLU C 3 53  ? 7.894   17.512  -7.983  1.00 68.96 53  C 1 
ATOM 4522 N N     . ALA C 3 54  ? 6.368   15.079  -4.602  1.00 93.19 54  C 1 
ATOM 4523 C CA    . ALA C 3 54  ? 5.257   14.395  -3.945  1.00 93.49 54  C 1 
ATOM 4524 C C     . ALA C 3 54  ? 5.668   13.583  -2.693  1.00 94.13 54  C 1 
ATOM 4525 O O     . ALA C 3 54  ? 5.017   13.739  -1.657  1.00 93.67 54  C 1 
ATOM 4526 C CB    . ALA C 3 54  ? 4.480   13.560  -4.977  1.00 92.97 54  C 1 
ATOM 4527 N N     . PRO C 3 55  ? 6.746   12.772  -2.701  1.00 93.64 55  C 1 
ATOM 4528 C CA    . PRO C 3 55  ? 7.185   12.077  -1.488  1.00 93.68 55  C 1 
ATOM 4529 C C     . PRO C 3 55  ? 7.707   13.006  -0.390  1.00 94.28 55  C 1 
ATOM 4530 O O     . PRO C 3 55  ? 7.663   12.619  0.768   1.00 93.86 55  C 1 
ATOM 4531 C CB    . PRO C 3 55  ? 8.287   11.111  -1.944  1.00 92.67 55  C 1 
ATOM 4532 C CG    . PRO C 3 55  ? 8.008   10.952  -3.430  1.00 90.60 55  C 1 
ATOM 4533 C CD    . PRO C 3 55  ? 7.524   12.334  -3.825  1.00 92.52 55  C 1 
ATOM 4534 N N     . VAL C 3 56  ? 8.216   14.185  -0.744  1.00 93.58 56  C 1 
ATOM 4535 C CA    . VAL C 3 56  ? 8.682   15.192  0.215   1.00 93.45 56  C 1 
ATOM 4536 C C     . VAL C 3 56  ? 7.488   15.792  0.957   1.00 94.15 56  C 1 
ATOM 4537 O O     . VAL C 3 56  ? 7.475   15.817  2.190   1.00 93.56 56  C 1 
ATOM 4538 C CB    . VAL C 3 56  ? 9.501   16.291  -0.489  1.00 92.03 56  C 1 
ATOM 4539 C CG1   . VAL C 3 56  ? 10.009  17.330  0.502   1.00 88.64 56  C 1 
ATOM 4540 C CG2   . VAL C 3 56  ? 10.713  15.702  -1.221  1.00 88.02 56  C 1 
ATOM 4541 N N     . VAL C 3 57  ? 6.435   16.171  0.207   1.00 94.01 57  C 1 
ATOM 4542 C CA    . VAL C 3 57  ? 5.166   16.627  0.787   1.00 94.07 57  C 1 
ATOM 4543 C C     . VAL C 3 57  ? 4.551   15.536  1.668   1.00 94.74 57  C 1 
ATOM 4544 O O     . VAL C 3 57  ? 4.156   15.817  2.798   1.00 94.45 57  C 1 
ATOM 4545 C CB    . VAL C 3 57  ? 4.182   17.053  -0.314  1.00 93.20 57  C 1 
ATOM 4546 C CG1   . VAL C 3 57  ? 2.832   17.493  0.261   1.00 90.29 57  C 1 
ATOM 4547 C CG2   . VAL C 3 57  ? 4.741   18.230  -1.127  1.00 89.87 57  C 1 
ATOM 4548 N N     . PHE C 3 58  ? 4.535   14.292  1.210   1.00 95.72 58  C 1 
ATOM 4549 C CA    . PHE C 3 58  ? 4.053   13.170  2.011   1.00 96.15 58  C 1 
ATOM 4550 C C     . PHE C 3 58  ? 4.857   12.956  3.294   1.00 96.27 58  C 1 
ATOM 4551 O O     . PHE C 3 58  ? 4.263   12.615  4.310   1.00 95.71 58  C 1 
ATOM 4552 C CB    . PHE C 3 58  ? 4.057   11.877  1.185   1.00 96.01 58  C 1 
ATOM 4553 C CG    . PHE C 3 58  ? 2.708   11.549  0.576   1.00 95.50 58  C 1 
ATOM 4554 C CD1   . PHE C 3 58  ? 1.679   11.048  1.377   1.00 90.90 58  C 1 
ATOM 4555 C CD2   . PHE C 3 58  ? 2.479   11.746  -0.798  1.00 91.04 58  C 1 
ATOM 4556 C CE1   . PHE C 3 58  ? 0.420   10.749  0.816   1.00 89.84 58  C 1 
ATOM 4557 C CE2   . PHE C 3 58  ? 1.228   11.452  -1.358  1.00 89.61 58  C 1 
ATOM 4558 C CZ    . PHE C 3 58  ? 0.191   10.952  -0.550  1.00 91.30 58  C 1 
ATOM 4559 N N     . ALA C 3 59  ? 6.178   13.149  3.281   1.00 95.06 59  C 1 
ATOM 4560 C CA    . ALA C 3 59  ? 6.993   13.017  4.481   1.00 94.82 59  C 1 
ATOM 4561 C C     . ALA C 3 59  ? 6.542   14.013  5.556   1.00 94.81 59  C 1 
ATOM 4562 O O     . ALA C 3 59  ? 6.228   13.589  6.669   1.00 94.36 59  C 1 
ATOM 4563 C CB    . ALA C 3 59  ? 8.475   13.174  4.122   1.00 94.36 59  C 1 
ATOM 4564 N N     . LYS C 3 60  ? 6.382   15.307  5.195   1.00 93.61 60  C 1 
ATOM 4565 C CA    . LYS C 3 60  ? 5.908   16.323  6.131   1.00 93.10 60  C 1 
ATOM 4566 C C     . LYS C 3 60  ? 4.462   16.084  6.563   1.00 93.88 60  C 1 
ATOM 4567 O O     . LYS C 3 60  ? 4.154   16.170  7.745   1.00 93.39 60  C 1 
ATOM 4568 C CB    . LYS C 3 60  ? 6.116   17.723  5.533   1.00 92.02 60  C 1 
ATOM 4569 C CG    . LYS C 3 60  ? 5.881   18.871  6.539   1.00 81.56 60  C 1 
ATOM 4570 C CD    . LYS C 3 60  ? 6.834   18.837  7.738   1.00 76.60 60  C 1 
ATOM 4571 C CE    . LYS C 3 60  ? 6.589   20.012  8.709   1.00 71.01 60  C 1 
ATOM 4572 N NZ    . LYS C 3 60  ? 7.463   19.968  9.904   1.00 64.03 60  C 1 
ATOM 4573 N N     . ALA C 3 61  ? 3.572   15.693  5.642   1.00 94.42 61  C 1 
ATOM 4574 C CA    . ALA C 3 61  ? 2.188   15.358  5.971   1.00 94.95 61  C 1 
ATOM 4575 C C     . ALA C 3 61  ? 2.082   14.181  6.958   1.00 95.67 61  C 1 
ATOM 4576 O O     . ALA C 3 61  ? 1.270   14.218  7.871   1.00 95.78 61  C 1 
ATOM 4577 C CB    . ALA C 3 61  ? 1.431   15.066  4.672   1.00 94.65 61  C 1 
ATOM 4578 N N     . CYS C 3 62  ? 2.928   13.153  6.818   1.00 96.49 62  C 1 
ATOM 4579 C CA    . CYS C 3 62  ? 2.982   12.044  7.759   1.00 96.70 62  C 1 
ATOM 4580 C C     . CYS C 3 62  ? 3.498   12.471  9.139   1.00 97.09 62  C 1 
ATOM 4581 O O     . CYS C 3 62  ? 3.006   11.961  10.135  1.00 96.77 62  C 1 
ATOM 4582 C CB    . CYS C 3 62  ? 3.860   10.918  7.198   1.00 96.55 62  C 1 
ATOM 4583 S SG    . CYS C 3 62  ? 3.056   10.076  5.790   1.00 91.87 62  C 1 
ATOM 4584 N N     . GLU C 3 63  ? 4.457   13.395  9.209   1.00 95.18 63  C 1 
ATOM 4585 C CA    . GLU C 3 63  ? 4.921   13.943  10.489  1.00 94.71 63  C 1 
ATOM 4586 C C     . GLU C 3 63  ? 3.785   14.658  11.226  1.00 95.47 63  C 1 
ATOM 4587 O O     . GLU C 3 63  ? 3.501   14.318  12.375  1.00 95.25 63  C 1 
ATOM 4588 C CB    . GLU C 3 63  ? 6.103   14.906  10.279  1.00 93.51 63  C 1 
ATOM 4589 C CG    . GLU C 3 63  ? 7.393   14.195  9.874   1.00 82.08 63  C 1 
ATOM 4590 C CD    . GLU C 3 63  ? 8.509   15.150  9.438   1.00 79.03 63  C 1 
ATOM 4591 O OE1   . GLU C 3 63  ? 9.472   14.661  8.796   1.00 75.13 63  C 1 
ATOM 4592 O OE2   . GLU C 3 63  ? 8.445   16.364  9.734   1.00 75.91 63  C 1 
ATOM 4593 N N     . VAL C 3 64  ? 3.085   15.581  10.552  1.00 95.43 64  C 1 
ATOM 4594 C CA    . VAL C 3 64  ? 1.949   16.315  11.135  1.00 95.74 64  C 1 
ATOM 4595 C C     . VAL C 3 64  ? 0.836   15.365  11.553  1.00 96.41 64  C 1 
ATOM 4596 O O     . VAL C 3 64  ? 0.295   15.491  12.653  1.00 96.33 64  C 1 
ATOM 4597 C CB    . VAL C 3 64  ? 1.423   17.384  10.157  1.00 95.07 64  C 1 
ATOM 4598 C CG1   . VAL C 3 64  ? 0.213   18.134  10.721  1.00 92.31 64  C 1 
ATOM 4599 C CG2   . VAL C 3 64  ? 2.507   18.434  9.861   1.00 91.42 64  C 1 
ATOM 4600 N N     . PHE C 3 65  ? 0.527   14.358  10.729  1.00 97.03 65  C 1 
ATOM 4601 C CA    . PHE C 3 65  ? -0.470  13.329  11.055  1.00 97.21 65  C 1 
ATOM 4602 C C     . PHE C 3 65  ? -0.104  12.551  12.328  1.00 97.30 65  C 1 
ATOM 4603 O O     . PHE C 3 65  ? -0.961  12.344  13.186  1.00 97.10 65  C 1 
ATOM 4604 C CB    . PHE C 3 65  ? -0.605  12.379  9.855   1.00 96.99 65  C 1 
ATOM 4605 C CG    . PHE C 3 65  ? -1.413  11.139  10.154  1.00 96.07 65  C 1 
ATOM 4606 C CD1   . PHE C 3 65  ? -0.770  9.933   10.492  1.00 93.31 65  C 1 
ATOM 4607 C CD2   . PHE C 3 65  ? -2.817  11.186  10.141  1.00 93.58 65  C 1 
ATOM 4608 C CE1   . PHE C 3 65  ? -1.526  8.795   10.816  1.00 91.37 65  C 1 
ATOM 4609 C CE2   . PHE C 3 65  ? -3.569  10.056  10.465  1.00 91.72 65  C 1 
ATOM 4610 C CZ    . PHE C 3 65  ? -2.930  8.850   10.802  1.00 91.62 65  C 1 
ATOM 4611 N N     . ILE C 3 66  ? 1.152   12.111  12.476  1.00 97.38 66  C 1 
ATOM 4612 C CA    . ILE C 3 66  ? 1.613   11.393  13.667  1.00 97.24 66  C 1 
ATOM 4613 C C     . ILE C 3 66  ? 1.508   12.294  14.906  1.00 97.47 66  C 1 
ATOM 4614 O O     . ILE C 3 66  ? 1.020   11.842  15.940  1.00 96.98 66  C 1 
ATOM 4615 C CB    . ILE C 3 66  ? 3.042   10.852  13.465  1.00 96.90 66  C 1 
ATOM 4616 C CG1   . ILE C 3 66  ? 3.044   9.695   12.438  1.00 95.80 66  C 1 
ATOM 4617 C CG2   . ILE C 3 66  ? 3.668   10.360  14.785  1.00 95.39 66  C 1 
ATOM 4618 C CD1   . ILE C 3 66  ? 4.429   9.356   11.875  1.00 92.75 66  C 1 
ATOM 4619 N N     . LEU C 3 67  ? 1.925   13.554  14.800  1.00 97.02 67  C 1 
ATOM 4620 C CA    . LEU C 3 67  ? 1.857   14.515  15.896  1.00 96.99 67  C 1 
ATOM 4621 C C     . LEU C 3 67  ? 0.410   14.771  16.332  1.00 97.11 67  C 1 
ATOM 4622 O O     . LEU C 3 67  ? 0.113   14.660  17.524  1.00 96.62 67  C 1 
ATOM 4623 C CB    . LEU C 3 67  ? 2.534   15.829  15.474  1.00 96.28 67  C 1 
ATOM 4624 C CG    . LEU C 3 67  ? 4.071   15.762  15.369  1.00 94.33 67  C 1 
ATOM 4625 C CD1   . LEU C 3 67  ? 4.597   17.042  14.718  1.00 91.07 67  C 1 
ATOM 4626 C CD2   . LEU C 3 67  ? 4.735   15.596  16.736  1.00 91.44 67  C 1 
ATOM 4627 N N     . GLU C 3 68  ? -0.513  15.019  15.395  1.00 96.84 68  C 1 
ATOM 4628 C CA    . GLU C 3 68  ? -1.918  15.276  15.720  1.00 96.41 68  C 1 
ATOM 4629 C C     . GLU C 3 68  ? -2.594  14.056  16.352  1.00 96.62 68  C 1 
ATOM 4630 O O     . GLU C 3 68  ? -3.225  14.166  17.403  1.00 96.00 68  C 1 
ATOM 4631 C CB    . GLU C 3 68  ? -2.707  15.717  14.476  1.00 95.71 68  C 1 
ATOM 4632 C CG    . GLU C 3 68  ? -4.064  16.296  14.900  1.00 92.80 68  C 1 
ATOM 4633 C CD    . GLU C 3 68  ? -5.107  16.438  13.787  1.00 90.08 68  C 1 
ATOM 4634 O OE1   . GLU C 3 68  ? -6.227  16.921  14.118  1.00 85.05 68  C 1 
ATOM 4635 O OE2   . GLU C 3 68  ? -4.874  15.984  12.660  1.00 84.22 68  C 1 
ATOM 4636 N N     . LEU C 3 69  ? -2.445  12.868  15.749  1.00 97.00 69  C 1 
ATOM 4637 C CA    . LEU C 3 69  ? -3.058  11.654  16.285  1.00 96.90 69  C 1 
ATOM 4638 C C     . LEU C 3 69  ? -2.485  11.293  17.658  1.00 97.20 69  C 1 
ATOM 4639 O O     . LEU C 3 69  ? -3.221  10.853  18.537  1.00 96.35 69  C 1 
ATOM 4640 C CB    . LEU C 3 69  ? -2.906  10.515  15.266  1.00 96.58 69  C 1 
ATOM 4641 C CG    . LEU C 3 69  ? -3.582  9.195   15.695  1.00 95.73 69  C 1 
ATOM 4642 C CD1   . LEU C 3 69  ? -5.089  9.346   15.942  1.00 91.51 69  C 1
[truncated: 149,373 more chars]
