# Supplementary material for: Vernalization regulatory network identifies potential novel functions for genes in the HvVRN2 locus
Source: New Phytol. 2026 Apr 12;250(6):4036–53. doi: 10.1111/nph.71162 (PMC13193379; doi:10.1111/nph.71162)
Supplement: Supplementary file 1 — Dataset S1. Protein models computed by Alphafold. [file NPH-250-4036-s002.xz › Alphafold_models0/Barley/fold_2h01g081300_prom1_1_nf_yb5_c4_recortes_summary_confidences_0.json]

{
 "chain_iptm": [
  0.44,
  0.04,
  0.27,
  0.35,
  0.35
 ],
 "chain_pair_iptm": [
  [
   0.23,
   0.07,
   0.42,
   0.64,
   0.65
  ],
  [
   0.07,
   0.15,
   0.04,
   0.03,
   0.03
  ],
  [
   0.42,
   0.04,
   0.63,
   0.31,
   0.31
  ],
  [
   0.64,
   0.03,
   0.31,
   0.23,
   0.42
  ],
  [
   0.65,
   0.03,
   0.31,
   0.42,
   0.23
  ]
 ],
 "chain_pair_pae_min": [
  [
   0.76,
   29.53,
   6.86,
   4.44,
   4.72
  ],
  [
   29.52,
   0.77,
   30.38,
   28.25,
   27.76
  ],
  [
   5.67,
   30.24,
   0.76,
   7.84,
   7.92
  ],
  [
   4.5,
   30.63,
   9.07,
   0.8,
   1.42
  ],
  [
   5.66,
   30.67,
   9.84,
   1.57,
   0.81
  ]
 ],
 "chain_ptm": [
  0.23,
  0.15,
  0.63,
  0.23,
  0.23
 ],
 "fraction_disordered": 0.68,
 "has_clash": 0.0,
 "iptm": 0.37,
 "num_recycles": 10.0,
 "ptm": 0.31,
 "ranking_score": 0.69
}
