# Supplementary material for: Vernalization regulatory network identifies potential novel functions for genes in the HvVRN2 locus
Source: New Phytol. 2026 Apr 12;250(6):4036–53. doi: 10.1111/nph.71162 (PMC13193379; doi:10.1111/nph.71162)
Supplement: Supplementary file 1 — Dataset S1. Protein models computed by Alphafold. [file NPH-250-4036-s002.xz › Alphafold_models0/Barley/fold_2h01g081300_prom1_1_nf_yb6_c1_recortes_summary_confidences_0.json]

{
 "chain_iptm": [
  0.8,
  0.74,
  0.73,
  0.63,
  0.63
 ],
 "chain_pair_iptm": [
  [
   0.23,
   0.85,
   0.79,
   0.77,
   0.77
  ],
  [
   0.85,
   0.77,
   0.86,
   0.61,
   0.63
  ],
  [
   0.79,
   0.86,
   0.71,
   0.64,
   0.64
  ],
  [
   0.77,
   0.61,
   0.64,
   0.26,
   0.48
  ],
  [
   0.77,
   0.63,
   0.64,
   0.48,
   0.27
  ]
 ],
 "chain_pair_pae_min": [
  [
   0.76,
   1.49,
   1.5,
   1.69,
   1.66
  ],
  [
   1.23,
   0.76,
   1.17,
   2.56,
   2.36
  ],
  [
   1.36,
   1.16,
   0.76,
   2.49,
   2.01
  ],
  [
   1.42,
   2.1,
   2.33,
   0.8,
   1.41
  ],
  [
   1.67,
   2.32,
   1.95,
   1.34,
   0.8
  ]
 ],
 "chain_ptm": [
  0.23,
  0.77,
  0.71,
  0.26,
  0.27
 ],
 "fraction_disordered": 0.55,
 "has_clash": 0.0,
 "iptm": 0.82,
 "num_recycles": 10.0,
 "ptm": 0.49,
 "ranking_score": 1.03
}
