# Supplementary material for: Vernalization regulatory network identifies potential novel functions for genes in the HvVRN2 locus
Source: New Phytol. 2026 Apr 12;250(6):4036–53. doi: 10.1111/nph.71162 (PMC13193379; doi:10.1111/nph.71162)
Supplement: Supplementary file 1 — Dataset S1. Protein models computed by Alphafold. [file NPH-250-4036-s002.xz › Alphafold_models0/Barley/fold_2h01g081300_prom1_1_nf_yb6_c3_recortes_model_0.cif]

# By using this file you agree to the legally binding terms of use found at alphafoldserver.com/output-terms
data_5e645b69ab97e2dd
#
_entry.id 5e645b69ab97e2dd
#
loop_
_atom_type.symbol
C 
N 
O 
P 
S 
#
loop_
_audit_author.name
_audit_author.pdbx_ordinal
"Google DeepMind" 1 
"Isomorphic Labs" 2 
#
_audit_conform.dict_location https://raw.githubusercontent.com/ihmwg/ModelCIF/master/dist/mmcif_ma.dic
_audit_conform.dict_name     mmcif_ma.dic
_audit_conform.dict_version  1.4.5
#
loop_
_chem_comp.formula
_chem_comp.formula_weight
_chem_comp.id
_chem_comp.mon_nstd_flag
_chem_comp.name
_chem_comp.pdbx_smiles
_chem_comp.pdbx_synonyms
_chem_comp.type
"C3 H7 N O2"      89.093  ALA y ALANINE                              C[C@H](N)C(O)=O                                             ? "L-PEPTIDE LINKING" 
"C6 H15 N4 O2"    175.209 ARG y ARGININE                             N[C@@H](CCCNC(N)=[NH2+])C(O)=O                              ? "L-PEPTIDE LINKING" 
"C4 H8 N2 O3"     132.118 ASN y ASPARAGINE                           N[C@@H](CC(N)=O)C(O)=O                                      ? "L-PEPTIDE LINKING" 
"C4 H7 N O4"      133.103 ASP y "ASPARTIC ACID"                      N[C@@H](CC(O)=O)C(O)=O                                      ? "L-PEPTIDE LINKING" 
"C3 H7 N O2 S"    121.158 CYS y CYSTEINE                             N[C@@H](CS)C(O)=O                                           ? "L-PEPTIDE LINKING" 
"C10 H14 N5 O6 P" 331.222 DA  y "2'-DEOXYADENOSINE-5'-MONOPHOSPHATE" Nc1ncnc2n(cnc12)[C@H]3C[C@H](O)[C@@H](CO[P](O)(O)=O)O3      ? "DNA LINKING"       
"C9 H14 N3 O7 P"  307.197 DC  y "2'-DEOXYCYTIDINE-5'-MONOPHOSPHATE"  NC1=NC(=O)N(C=C1)[C@H]2C[C@H](O)[C@@H](CO[P](O)(O)=O)O2     ? "DNA LINKING"       
"C10 H14 N5 O7 P" 347.221 DG  y "2'-DEOXYGUANOSINE-5'-MONOPHOSPHATE" NC1=Nc2n(cnc2C(=O)N1)[C@H]3C[C@H](O)[C@@H](CO[P](O)(O)=O)O3 ? "DNA LINKING"       
"C10 H15 N2 O8 P" 322.208 DT  y "THYMIDINE-5'-MONOPHOSPHATE"         CC1=CN([C@H]2C[C@H](O)[C@@H](CO[P](O)(O)=O)O2)C(=O)NC1=O    ? "DNA LINKING"       
"C5 H10 N2 O3"    146.144 GLN y GLUTAMINE                            N[C@@H](CCC(N)=O)C(O)=O                                     ? "L-PEPTIDE LINKING" 
"C5 H9 N O4"      147.129 GLU y "GLUTAMIC ACID"                      N[C@@H](CCC(O)=O)C(O)=O                                     ? "L-PEPTIDE LINKING" 
"C2 H5 N O2"      75.067  GLY y GLYCINE                              NCC(O)=O                                                    ? "PEPTIDE LINKING"   
"C6 H10 N3 O2"    156.162 HIS y HISTIDINE                            N[C@@H](Cc1c[nH]c[nH+]1)C(O)=O                              ? "L-PEPTIDE LINKING" 
"C6 H13 N O2"     131.173 ILE y ISOLEUCINE                           CC[C@H](C)[C@H](N)C(O)=O                                    ? "L-PEPTIDE LINKING" 
"C6 H13 N O2"     131.173 LEU y LEUCINE                              CC(C)C[C@H](N)C(O)=O                                        ? "L-PEPTIDE LINKING" 
"C6 H15 N2 O2"    147.195 LYS y LYSINE                               N[C@@H](CCCC[NH3+])C(O)=O                                   ? "L-PEPTIDE LINKING" 
"C5 H11 N O2 S"   149.211 MET y METHIONINE                           CSCC[C@H](N)C(O)=O                                          ? "L-PEPTIDE LINKING" 
"C9 H11 N O2"     165.189 PHE y PHENYLALANINE                        N[C@@H](Cc1ccccc1)C(O)=O                                    ? "L-PEPTIDE LINKING" 
"C5 H9 N O2"      115.130 PRO y PROLINE                              OC(=O)[C@@H]1CCCN1                                          ? "L-PEPTIDE LINKING" 
"C3 H7 N O3"      105.093 SER y SERINE                               N[C@@H](CO)C(O)=O                                           ? "L-PEPTIDE LINKING" 
"C4 H9 N O3"      119.119 THR y THREONINE                            C[C@@H](O)[C@H](N)C(O)=O                                    ? "L-PEPTIDE LINKING" 
"C11 H12 N2 O2"   204.225 TRP y TRYPTOPHAN                           N[C@@H](Cc1c[nH]c2ccccc12)C(O)=O                            ? "L-PEPTIDE LINKING" 
"C9 H11 N O3"     181.189 TYR y TYROSINE                             N[C@@H](Cc1ccc(O)cc1)C(O)=O                                 ? "L-PEPTIDE LINKING" 
"C5 H11 N O2"     117.146 VAL y VALINE                               CC(C)[C@H](N)C(O)=O                                         ? "L-PEPTIDE LINKING" 
#
_citation.book_publisher          ?
_citation.country                 UK
_citation.id                      primary
_citation.journal_full            Nature
_citation.journal_id_ASTM         NATUAS
_citation.journal_id_CSD          0006
_citation.journal_id_ISSN         0028-0836
_citation.journal_volume          ?
_citation.page_first              ?
_citation.page_last               ?
_citation.pdbx_database_id_DOI    ?
_citation.pdbx_database_id_PubMed ?
_citation.title                   "Accurate structure prediction of biomolecular interactions with AlphaFold 3"
_citation.year                    2024
#
loop_
_citation_author.citation_id
_citation_author.name
_citation_author.ordinal
primary "Google DeepMind" 1 
primary "Isomorphic Labs" 2 
#
loop_
_entity.id
_entity.pdbx_description
_entity.type
1 . polymer 
2 . polymer 
3 . polymer 
4 . polymer 
5 . polymer 
#
loop_
_entity_poly.entity_id
_entity_poly.pdbx_strand_id
_entity_poly.type
1 A polypeptide(L)          
2 B polypeptide(L)          
3 C polypeptide(L)          
4 D polydeoxyribonucleotide 
5 E polydeoxyribonucleotide 
#
loop_
_entity_poly_seq.entity_id
_entity_poly_seq.hetero
_entity_poly_seq.mon_id
_entity_poly_seq.num
1 n MET 1   
1 n PRO 2   
1 n ARG 3   
1 n CYS 4   
1 n ASN 5   
1 n LYS 6   
1 n CYS 7   
1 n LEU 8   
1 n SER 9   
1 n GLU 10  
1 n ASN 11  
1 n ASP 12  
1 n SER 13  
1 n ALA 14  
1 n SER 15  
1 n GLU 16  
1 n ASP 17  
1 n ARG 18  
1 n HIS 19  
1 n TRP 20  
1 n HIS 21  
1 n ARG 22  
1 n THR 23  
1 n ALA 24  
1 n THR 25  
1 n LEU 26  
1 n PHE 27  
1 n MET 28  
1 n ASN 29  
1 n CYS 30  
1 n VAL 31  
1 n SER 32  
1 n ASN 33  
1 n GLY 34  
1 n THR 35  
1 n VAL 36  
1 n TYR 37  
1 n GLU 38  
1 n GLU 39  
1 n ALA 40  
1 n VAL 41  
1 n GLY 42  
1 n ARG 43  
1 n GLU 44  
1 n GLY 45  
1 n CYS 46  
1 n TRP 47  
1 n ALA 48  
1 n ARG 49  
1 n LEU 50  
1 n CYS 51  
1 n ASP 52  
1 n GLY 53  
1 n CYS 54  
1 n CYS 55  
1 n THR 56  
1 n VAL 57  
1 n PRO 58  
1 n SER 59  
1 n VAL 60  
1 n VAL 61  
1 n TYR 62  
1 n CYS 63  
1 n ARG 64  
1 n ALA 65  
1 n ASP 66  
1 n SER 67  
1 n ALA 68  
1 n TYR 69  
1 n LEU 70  
1 n CYS 71  
1 n ALA 72  
1 n SER 73  
1 n CYS 74  
1 n ASP 75  
1 n ALA 76  
1 n GLN 77  
1 n ILE 78  
1 n HIS 79  
1 n ALA 80  
1 n ALA 81  
1 n ASN 82  
1 n ARG 83  
1 n VAL 84  
1 n ALA 85  
1 n SER 86  
1 n ARG 87  
1 n HIS 88  
1 n GLU 89  
1 n ARG 90  
1 n VAL 91  
1 n LEU 92  
1 n LEU 93  
1 n SER 94  
1 n GLU 95  
1 n ALA 96  
1 n TYR 97  
1 n LYS 98  
1 n HIS 99  
1 n ALA 100 
1 n PRO 101 
1 n VAL 102 
1 n MET 103 
1 n LEU 104 
1 n ASP 105 
1 n CYS 106 
1 n HIS 107 
1 n ALA 108 
1 n ASP 109 
1 n ALA 110 
1 n ALA 111 
1 n ALA 112 
1 n LEU 113 
1 n CYS 114 
1 n ALA 115 
1 n ALA 116 
1 n TYR 117 
1 n GLU 118 
1 n ALA 119 
1 n GLN 120 
1 n VAL 121 
1 n HIS 122 
1 n TYR 123 
1 n ALA 124 
1 n ASN 125 
1 n LEU 126 
1 n LEU 127 
1 n THR 128 
1 n VAL 129 
1 n MET 130 
1 n HIS 131 
1 n GLN 132 
1 n ARG 133 
1 n MET 134 
1 n PRO 135 
1 n VAL 136 
1 n VAL 137 
1 n SER 138 
1 n HIS 139 
1 n PRO 140 
1 n ALA 141 
1 n VAL 142 
1 n ALA 143 
1 n ILE 144 
1 n PRO 145 
1 n PRO 146 
1 n VAL 147 
1 n SER 148 
1 n LEU 149 
1 n PHE 150 
1 n ALA 151 
1 n GLU 152 
1 n ALA 153 
1 n GLU 154 
1 n ALA 155 
1 n THR 156 
1 n ALA 157 
1 n PRO 158 
1 n VAL 159 
1 n LEU 160 
1 n GLY 161 
1 n ARG 162 
1 n LYS 163 
1 n GLU 164 
1 n GLU 165 
1 n ASP 166 
1 n THR 167 
1 n SER 168 
1 n TRP 169 
1 n LEU 170 
1 n LEU 171 
1 n LEU 172 
1 n SER 173 
1 n LYS 174 
1 n ASP 175 
1 n SER 176 
1 n ASP 177 
1 n ASN 178 
1 n HIS 179 
1 n ASN 180 
1 n ARG 181 
1 n SER 182 
1 n GLY 183 
1 n ASN 184 
1 n ASN 185 
1 n SER 186 
1 n SER 187 
1 n THR 188 
1 n SER 189 
1 n SER 190 
1 n SER 191 
1 n SER 192 
1 n GLN 193 
1 n TYR 194 
1 n PHE 195 
1 n GLY 196 
1 n GLU 197 
1 n VAL 198 
1 n ASP 199 
1 n GLN 200 
1 n TYR 201 
1 n PHE 202 
1 n ASP 203 
1 n LEU 204 
1 n VAL 205 
1 n GLY 206 
1 n TYR 207 
1 n ASN 208 
1 n SER 209 
1 n TYR 210 
1 n TYR 211 
1 n ASP 212 
1 n SER 213 
1 n HIS 214 
1 n MET 215 
1 n SER 216 
1 n ASN 217 
1 n GLN 218 
1 n GLU 219 
1 n GLN 220 
1 n TYR 221 
1 n VAL 222 
1 n MET 223 
1 n GLN 224 
1 n GLU 225 
1 n GLN 226 
1 n GLN 227 
1 n HIS 228 
1 n LEU 229 
1 n GLN 230 
1 n GLN 231 
1 n MET 232 
1 n GLN 233 
1 n LYS 234 
1 n GLU 235 
1 n TYR 236 
1 n ALA 237 
1 n GLU 238 
1 n GLN 239 
1 n GLN 240 
1 n MET 241 
1 n GLN 242 
1 n LYS 243 
1 n GLU 244 
1 n TYR 245 
1 n VAL 246 
1 n GLU 247 
1 n ASN 248 
1 n GLU 249 
1 n GLY 250 
1 n SER 251 
1 n GLU 252 
1 n CYS 253 
1 n ILE 254 
1 n VAL 255 
1 n PRO 256 
1 n SER 257 
1 n GLN 258 
1 n SER 259 
1 n THR 260 
1 n ILE 261 
1 n VAL 262 
1 n ARG 263 
1 n ARG 264 
1 n PRO 265 
1 n HIS 266 
1 n GLN 267 
1 n SER 268 
1 n GLY 269 
1 n TYR 270 
1 n ALA 271 
1 n PRO 272 
1 n LEU 273 
1 n VAL 274 
1 n GLY 275 
1 n ALA 276 
1 n GLU 277 
1 n GLN 278 
1 n ALA 279 
1 n ALA 280 
1 n SER 281 
1 n ALA 282 
1 n THR 283 
1 n ALA 284 
1 n GLY 285 
1 n ALA 286 
1 n SER 287 
1 n ALA 288 
1 n TYR 289 
1 n THR 290 
1 n ASP 291 
1 n SER 292 
1 n VAL 293 
1 n ASN 294 
1 n ASN 295 
1 n SER 296 
1 n ILE 297 
1 n SER 298 
1 n PHE 299 
1 n SER 300 
1 n MET 301 
1 n GLU 302 
1 n ALA 303 
1 n GLY 304 
1 n ILE 305 
1 n VAL 306 
1 n PRO 307 
1 n ASP 308 
1 n ASN 309 
1 n THR 310 
1 n VAL 311 
1 n GLN 312 
1 n SER 313 
1 n SER 314 
1 n ILE 315 
1 n LEU 316 
1 n ARG 317 
1 n PRO 318 
1 n ALA 319 
1 n GLY 320 
1 n ALA 321 
1 n ILE 322 
1 n GLY 323 
1 n LEU 324 
1 n PHE 325 
1 n SER 326 
1 n SER 327 
1 n PRO 328 
1 n SER 329 
1 n LEU 330 
1 n GLN 331 
1 n THR 332 
1 n PRO 333 
1 n LEU 334 
1 n HIS 335 
1 n PHE 336 
1 n SER 337 
1 n SER 338 
1 n LYS 339 
1 n GLU 340 
1 n ARG 341 
1 n GLU 342 
1 n ALA 343 
1 n ARG 344 
1 n VAL 345 
1 n LEU 346 
1 n ARG 347 
1 n TYR 348 
1 n LYS 349 
1 n GLU 350 
1 n LYS 351 
1 n LYS 352 
1 n LYS 353 
1 n SER 354 
1 n ARG 355 
1 n LYS 356 
1 n PHE 357 
1 n GLU 358 
1 n LYS 359 
1 n THR 360 
1 n THR 361 
1 n ARG 362 
1 n TYR 363 
1 n ALA 364 
1 n THR 365 
1 n ARG 366 
1 n LYS 367 
1 n ALA 368 
1 n TYR 369 
1 n ALA 370 
1 n GLU 371 
1 n ALA 372 
1 n ARG 373 
1 n PRO 374 
1 n ARG 375 
1 n ILE 376 
1 n LYS 377 
1 n GLY 378 
1 n ARG 379 
1 n PHE 380 
1 n ALA 381 
1 n LYS 382 
1 n ARG 383 
1 n SER 384 
1 n ASP 385 
1 n ALA 386 
1 n GLU 387 
1 n MET 388 
1 n GLU 389 
1 n VAL 390 
1 n ASP 391 
1 n GLN 392 
1 n THR 393 
1 n PHE 394 
1 n SER 395 
1 n THR 396 
1 n ALA 397 
1 n ALA 398 
1 n LEU 399 
1 n SER 400 
1 n ASP 401 
1 n SER 402 
1 n SER 403 
1 n TYR 404 
1 n SER 405 
1 n THR 406 
1 n VAL 407 
1 n PRO 408 
1 n TRP 409 
1 n PHE 410 
2 n ASP 1   
2 n SER 2   
2 n PRO 3   
2 n ALA 4   
2 n LYS 5   
2 n GLU 6   
2 n GLN 7   
2 n ASP 8   
2 n ARG 9   
2 n PHE 10  
2 n LEU 11  
2 n PRO 12  
2 n ILE 13  
2 n ALA 14  
2 n ASN 15  
2 n VAL 16  
2 n SER 17  
2 n ARG 18  
2 n ILE 19  
2 n MET 20  
2 n LYS 21  
2 n ARG 22  
2 n SER 23  
2 n LEU 24  
2 n PRO 25  
2 n ALA 26  
2 n ASN 27  
2 n ALA 28  
2 n LYS 29  
2 n ILE 30  
2 n SER 31  
2 n LYS 32  
2 n GLU 33  
2 n ALA 34  
2 n LYS 35  
2 n GLU 36  
2 n THR 37  
2 n VAL 38  
2 n GLN 39  
2 n GLU 40  
2 n CYS 41  
2 n VAL 42  
2 n SER 43  
2 n GLU 44  
2 n PHE 45  
2 n ILE 46  
2 n SER 47  
2 n PHE 48  
2 n VAL 49  
2 n THR 50  
2 n GLY 51  
2 n GLU 52  
2 n ALA 53  
2 n SER 54  
2 n ASP 55  
2 n LYS 56  
2 n CYS 57  
2 n GLN 58  
2 n ARG 59  
2 n GLU 60  
2 n LYS 61  
2 n ARG 62  
2 n LYS 63  
2 n THR 64  
2 n ILE 65  
2 n ASN 66  
2 n GLY 67  
2 n ASP 68  
2 n ASP 69  
2 n LEU 70  
2 n LEU 71  
2 n TRP 72  
2 n ALA 73  
2 n MET 74  
2 n THR 75  
2 n THR 76  
2 n LEU 77  
2 n GLY 78  
2 n PHE 79  
2 n GLU 80  
2 n VAL 81  
2 n TYR 82  
2 n VAL 83  
2 n ALA 84  
2 n PRO 85  
2 n LEU 86  
2 n LYS 87  
2 n ALA 88  
2 n TYR 89  
2 n LEU 90  
2 n ASN 91  
2 n ARG 92  
2 n TYR 93  
2 n ARG 94  
2 n GLU 95  
3 n ASN 1   
3 n SER 2   
3 n PHE 3   
3 n HIS 4   
3 n LEU 5   
3 n LYS 6   
3 n GLN 7   
3 n CYS 8   
3 n VAL 9   
3 n LYS 10  
3 n ARG 11  
3 n TYR 12  
3 n SER 13  
3 n SER 14  
3 n PHE 15  
3 n ASP 16  
3 n PHE 17  
3 n LEU 18  
3 n THR 19  
3 n GLU 20  
3 n ILE 21  
3 n VAL 22  
3 n ASN 23  
3 n LYS 24  
3 n VAL 25  
3 n PRO 26  
3 n ASP 27  
3 n LEU 28  
3 n GLY 29  
3 n GLY 30  
3 n GLY 31  
3 n GLU 32  
3 n SER 33  
3 n CYS 34  
3 n GLY 35  
3 n ASP 36  
3 n GLU 37  
3 n ARG 38  
3 n GLY 39  
3 n LEU 40  
3 n PRO 41  
3 n ARG 42  
3 n ARG 43  
3 n ARG 44  
3 n LYS 45  
3 n PHE 46  
3 n SER 47  
3 n ASN 48  
3 n GLY 49  
3 n SER 50  
3 n ASP 51  
3 n PRO 52  
3 n GLU 53  
3 n ASN 54  
3 n GLU 55  
3 n GLU 56  
3 n PRO 57  
3 n ARG 58  
3 n SER 59  
3 n SER 60  
3 n LYS 61  
3 n MET 62  
3 n PRO 63  
3 n ILE 64  
3 n ARG 65  
3 n ASN 66  
3 n LEU 67  
3 n ASN 68  
3 n THR 69  
3 n SER 70  
3 n PRO 71  
3 n ARG 72  
3 n GLY 73  
3 n ARG 74  
3 n GLY 75  
3 n ARG 76  
3 n GLY 77  
3 n ARG 78  
3 n GLY 79  
3 n ARG 80  
3 n GLY 81  
3 n ARG 82  
3 n GLY 83  
3 n ARG 84  
3 n PRO 85  
3 n PRO 86  
3 n THR 87  
3 n LYS 88  
3 n ARG 89  
3 n LYS 90  
3 n GLU 91  
3 n ILE 92  
3 n GLY 93  
3 n TYR 94  
3 n VAL 95  
3 n GLN 96  
3 n PHE 97  
3 n GLU 98  
3 n ASP 99  
3 n GLU 100 
3 n SER 101 
3 n SER 102 
3 n MET 103 
3 n PHE 104 
3 n ALA 105 
3 n GLU 106 
3 n GLN 107 
3 n SER 108 
3 n GLU 109 
3 n PRO 110 
3 n LEU 111 
3 n PRO 112 
3 n GLY 113 
3 n ASP 114 
3 n GLU 115 
3 n ILE 116 
3 n VAL 117 
3 n PRO 118 
3 n GLU 119 
3 n THR 120 
3 n ASN 121 
3 n ARG 122 
3 n GLY 123 
3 n ASN 124 
3 n GLU 125 
3 n SER 126 
3 n ILE 127 
3 n PRO 128 
3 n GLN 129 
3 n SER 130 
3 n SER 131 
3 n HIS 132 
3 n PRO 133 
3 n VAL 134 
3 n ALA 135 
3 n GLU 136 
3 n ALA 137 
3 n PRO 138 
3 n SER 139 
3 n ALA 140 
3 n ALA 141 
3 n THR 142 
3 n PRO 143 
3 n ALA 144 
3 n VAL 145 
3 n THR 146 
3 n SER 147 
3 n LYS 148 
3 n VAL 149 
3 n GLU 150 
3 n GLU 151 
3 n ALA 152 
4 n DC  1   
4 n DA  2   
4 n DC  3   
4 n DG  4   
4 n DC  5   
4 n DA  6   
4 n DC  7   
4 n DC  8   
4 n DA  9   
4 n DG  10  
4 n DA  11  
4 n DC  12  
4 n DC  13  
4 n DA  14  
4 n DC  15  
4 n DA  16  
4 n DC  17  
4 n DC  18  
4 n DA  19  
4 n DG  20  
4 n DA  21  
4 n DA  22  
4 n DA  23  
4 n DC  24  
4 n DA  25  
4 n DA  26  
4 n DA  27  
4 n DC  28  
4 n DA  29  
4 n DA  30  
4 n DA  31  
5 n DT  1   
5 n DT  2   
5 n DT  3   
5 n DG  4   
5 n DT  5   
5 n DT  6   
5 n DT  7   
5 n DG  8   
5 n DT  9   
5 n DT  10  
5 n DT  11  
5 n DC  12  
5 n DT  13  
5 n DG  14  
5 n DG  15  
5 n DT  16  
5 n DG  17  
5 n DT  18  
5 n DG  19  
5 n DG  20  
5 n DT  21  
5 n DC  22  
5 n DT  23  
5 n DG  24  
5 n DG  25  
5 n DT  26  
5 n DG  27  
5 n DC  28  
5 n DG  29  
5 n DT  30  
5 n DG  31  
#
_ma_data.content_type "model coordinates"
_ma_data.id           1
_ma_data.name         Model
#
_ma_model_list.data_id          1
_ma_model_list.model_group_id   1
_ma_model_list.model_group_name "AlphaFold-beta-20231127 (927599d6-1efe-4fa9-85d2-a29f909d212e @ 2024-12-02 03:35:59)"
_ma_model_list.model_id         1
_ma_model_list.model_name       "Top ranked model"
_ma_model_list.model_type       "Ab initio model"
_ma_model_list.ordinal_id       1
#
loop_
_ma_protocol_step.method_type
_ma_protocol_step.ordinal_id
_ma_protocol_step.protocol_id
_ma_protocol_step.step_id
"coevolution MSA" 1 1 1 
"template search" 2 1 2 
modeling          3 1 3 
#
loop_
_ma_qa_metric.id
_ma_qa_metric.mode
_ma_qa_metric.name
_ma_qa_metric.software_group_id
_ma_qa_metric.type
1 global pLDDT 1 pLDDT 
2 local  pLDDT 1 pLDDT 
#
_ma_qa_metric_global.metric_id    1
_ma_qa_metric_global.metric_value 58.53
_ma_qa_metric_global.model_id     1
_ma_qa_metric_global.ordinal_id   1
#
_ma_software_group.group_id    1
_ma_software_group.ordinal_id  1
_ma_software_group.software_id 1
#
loop_
_ma_target_entity.data_id
_ma_target_entity.entity_id
_ma_target_entity.origin
1 1 . 
1 2 . 
1 3 . 
1 4 . 
1 5 . 
#
loop_
_ma_target_entity_instance.asym_id
_ma_target_entity_instance.details
_ma_target_entity_instance.entity_id
A . 1 
B . 2 
C . 3 
D . 4 
E . 5 
#
loop_
_pdbx_data_usage.details
_pdbx_data_usage.id
_pdbx_data_usage.type
_pdbx_data_usage.url
;NON-COMMERCIAL USE ONLY, BY USING THIS FILE YOU AGREE TO THE TERMS OF USE FOUND
AT alphafoldserver.com/output-terms.
;
1 license    ? 
;THE INFORMATION IS NOT INTENDED FOR, HAS NOT BEEN VALIDATED FOR, AND IS NOT
APPROVED FOR CLINICAL USE. IT SHOULD NOT BE USED FOR CLINICAL PURPOSE OR RELIED
ON FOR MEDICAL OR OTHER PROFESSIONAL ADVICE. IT IS THEORETICAL MODELLING ONLY
AND CAUTION SHOULD BE EXERCISED IN ITS USE. IT IS PROVIDED "AS-IS" WITHOUT ANY
WARRANTY OF ANY KIND, WHETHER EXPRESSED OR IMPLIED. NO WARRANTY IS GIVEN THAT
USE OF THE INFORMATION SHALL NOT INFRINGE THE RIGHTS OF ANY THIRD PARTY.
;
2 disclaimer ? 
#
loop_
_pdbx_poly_seq_scheme.asym_id
_pdbx_poly_seq_scheme.auth_seq_num
_pdbx_poly_seq_scheme.entity_id
_pdbx_poly_seq_scheme.hetero
_pdbx_poly_seq_scheme.mon_id
_pdbx_poly_seq_scheme.pdb_ins_code
_pdbx_poly_seq_scheme.pdb_seq_num
_pdbx_poly_seq_scheme.pdb_strand_id
_pdbx_poly_seq_scheme.seq_id
A 1   1 n MET . 1   A 1   
A 2   1 n PRO . 2   A 2   
A 3   1 n ARG . 3   A 3   
A 4   1 n CYS . 4   A 4   
A 5   1 n ASN . 5   A 5   
A 6   1 n LYS . 6   A 6   
A 7   1 n CYS . 7   A 7   
A 8   1 n LEU . 8   A 8   
A 9   1 n SER . 9   A 9   
A 10  1 n GLU . 10  A 10  
A 11  1 n ASN . 11  A 11  
A 12  1 n ASP . 12  A 12  
A 13  1 n SER . 13  A 13  
A 14  1 n ALA . 14  A 14  
A 15  1 n SER . 15  A 15  
A 16  1 n GLU . 16  A 16  
A 17  1 n ASP . 17  A 17  
A 18  1 n ARG . 18  A 18  
A 19  1 n HIS . 19  A 19  
A 20  1 n TRP . 20  A 20  
A 21  1 n HIS . 21  A 21  
A 22  1 n ARG . 22  A 22  
A 23  1 n THR . 23  A 23  
A 24  1 n ALA . 24  A 24  
A 25  1 n THR . 25  A 25  
A 26  1 n LEU . 26  A 26  
A 27  1 n PHE . 27  A 27  
A 28  1 n MET . 28  A 28  
A 29  1 n ASN . 29  A 29  
A 30  1 n CYS . 30  A 30  
A 31  1 n VAL . 31  A 31  
A 32  1 n SER . 32  A 32  
A 33  1 n ASN . 33  A 33  
A 34  1 n GLY . 34  A 34  
A 35  1 n THR . 35  A 35  
A 36  1 n VAL . 36  A 36  
A 37  1 n TYR . 37  A 37  
A 38  1 n GLU . 38  A 38  
A 39  1 n GLU . 39  A 39  
A 40  1 n ALA . 40  A 40  
A 41  1 n VAL . 41  A 41  
A 42  1 n GLY . 42  A 42  
A 43  1 n ARG . 43  A 43  
A 44  1 n GLU . 44  A 44  
A 45  1 n GLY . 45  A 45  
A 46  1 n CYS . 46  A 46  
A 47  1 n TRP . 47  A 47  
A 48  1 n ALA . 48  A 48  
A 49  1 n ARG . 49  A 49  
A 50  1 n LEU . 50  A 50  
A 51  1 n CYS . 51  A 51  
A 52  1 n ASP . 52  A 52  
A 53  1 n GLY . 53  A 53  
A 54  1 n CYS . 54  A 54  
A 55  1 n CYS . 55  A 55  
A 56  1 n THR . 56  A 56  
A 57  1 n VAL . 57  A 57  
A 58  1 n PRO . 58  A 58  
A 59  1 n SER . 59  A 59  
A 60  1 n VAL . 60  A 60  
A 61  1 n VAL . 61  A 61  
A 62  1 n TYR . 62  A 62  
A 63  1 n CYS . 63  A 63  
A 64  1 n ARG . 64  A 64  
A 65  1 n ALA . 65  A 65  
A 66  1 n ASP . 66  A 66  
A 67  1 n SER . 67  A 67  
A 68  1 n ALA . 68  A 68  
A 69  1 n TYR . 69  A 69  
A 70  1 n LEU . 70  A 70  
A 71  1 n CYS . 71  A 71  
A 72  1 n ALA . 72  A 72  
A 73  1 n SER . 73  A 73  
A 74  1 n CYS . 74  A 74  
A 75  1 n ASP . 75  A 75  
A 76  1 n ALA . 76  A 76  
A 77  1 n GLN . 77  A 77  
A 78  1 n ILE . 78  A 78  
A 79  1 n HIS . 79  A 79  
A 80  1 n ALA . 80  A 80  
A 81  1 n ALA . 81  A 81  
A 82  1 n ASN . 82  A 82  
A 83  1 n ARG . 83  A 83  
A 84  1 n VAL . 84  A 84  
A 85  1 n ALA . 85  A 85  
A 86  1 n SER . 86  A 86  
A 87  1 n ARG . 87  A 87  
A 88  1 n HIS . 88  A 88  
A 89  1 n GLU . 89  A 89  
A 90  1 n ARG . 90  A 90  
A 91  1 n VAL . 91  A 91  
A 92  1 n LEU . 92  A 92  
A 93  1 n LEU . 93  A 93  
A 94  1 n SER . 94  A 94  
A 95  1 n GLU . 95  A 95  
A 96  1 n ALA . 96  A 96  
A 97  1 n TYR . 97  A 97  
A 98  1 n LYS . 98  A 98  
A 99  1 n HIS . 99  A 99  
A 100 1 n ALA . 100 A 100 
A 101 1 n PRO . 101 A 101 
A 102 1 n VAL . 102 A 102 
A 103 1 n MET . 103 A 103 
A 104 1 n LEU . 104 A 104 
A 105 1 n ASP . 105 A 105 
A 106 1 n CYS . 106 A 106 
A 107 1 n HIS . 107 A 107 
A 108 1 n ALA . 108 A 108 
A 109 1 n ASP . 109 A 109 
A 110 1 n ALA . 110 A 110 
A 111 1 n ALA . 111 A 111 
A 112 1 n ALA . 112 A 112 
A 113 1 n LEU . 113 A 113 
A 114 1 n CYS . 114 A 114 
A 115 1 n ALA . 115 A 115 
A 116 1 n ALA . 116 A 116 
A 117 1 n TYR . 117 A 117 
A 118 1 n GLU . 118 A 118 
A 119 1 n ALA . 119 A 119 
A 120 1 n GLN . 120 A 120 
A 121 1 n VAL . 121 A 121 
A 122 1 n HIS . 122 A 122 
A 123 1 n TYR . 123 A 123 
A 124 1 n ALA . 124 A 124 
A 125 1 n ASN . 125 A 125 
A 126 1 n LEU . 126 A 126 
A 127 1 n LEU . 127 A 127 
A 128 1 n THR . 128 A 128 
A 129 1 n VAL . 129 A 129 
A 130 1 n MET . 130 A 130 
A 131 1 n HIS . 131 A 131 
A 132 1 n GLN . 132 A 132 
A 133 1 n ARG . 133 A 133 
A 134 1 n MET . 134 A 134 
A 135 1 n PRO . 135 A 135 
A 136 1 n VAL . 136 A 136 
A 137 1 n VAL . 137 A 137 
A 138 1 n SER . 138 A 138 
A 139 1 n HIS . 139 A 139 
A 140 1 n PRO . 140 A 140 
A 141 1 n ALA . 141 A 141 
A 142 1 n VAL . 142 A 142 
A 143 1 n ALA . 143 A 143 
A 144 1 n ILE . 144 A 144 
A 145 1 n PRO . 145 A 145 
A 146 1 n PRO . 146 A 146 
A 147 1 n VAL . 147 A 147 
A 148 1 n SER . 148 A 148 
A 149 1 n LEU . 149 A 149 
A 150 1 n PHE . 150 A 150 
A 151 1 n ALA . 151 A 151 
A 152 1 n GLU . 152 A 152 
A 153 1 n ALA . 153 A 153 
A 154 1 n GLU . 154 A 154 
A 155 1 n ALA . 155 A 155 
A 156 1 n THR . 156 A 156 
A 157 1 n ALA . 157 A 157 
A 158 1 n PRO . 158 A 158 
A 159 1 n VAL . 159 A 159 
A 160 1 n LEU . 160 A 160 
A 161 1 n GLY . 161 A 161 
A 162 1 n ARG . 162 A 162 
A 163 1 n LYS . 163 A 163 
A 164 1 n GLU . 164 A 164 
A 165 1 n GLU . 165 A 165 
A 166 1 n ASP . 166 A 166 
A 167 1 n THR . 167 A 167 
A 168 1 n SER . 168 A 168 
A 169 1 n TRP . 169 A 169 
A 170 1 n LEU . 170 A 170 
A 171 1 n LEU . 171 A 171 
A 172 1 n LEU . 172 A 172 
A 173 1 n SER . 173 A 173 
A 174 1 n LYS . 174 A 174 
A 175 1 n ASP . 175 A 175 
A 176 1 n SER . 176 A 176 
A 177 1 n ASP . 177 A 177 
A 178 1 n ASN . 178 A 178 
A 179 1 n HIS . 179 A 179 
A 180 1 n ASN . 180 A 180 
A 181 1 n ARG . 181 A 181 
A 182 1 n SER . 182 A 182 
A 183 1 n GLY . 183 A 183 
A 184 1 n ASN . 184 A 184 
A 185 1 n ASN . 185 A 185 
A 186 1 n SER . 186 A 186 
A 187 1 n SER . 187 A 187 
A 188 1 n THR . 188 A 188 
A 189 1 n SER . 189 A 189 
A 190 1 n SER . 190 A 190 
A 191 1 n SER . 191 A 191 
A 192 1 n SER . 192 A 192 
A 193 1 n GLN . 193 A 193 
A 194 1 n TYR . 194 A 194 
A 195 1 n PHE . 195 A 195 
A 196 1 n GLY . 196 A 196 
A 197 1 n GLU . 197 A 197 
A 198 1 n VAL . 198 A 198 
A 199 1 n ASP . 199 A 199 
A 200 1 n GLN . 200 A 200 
A 201 1 n TYR . 201 A 201 
A 202 1 n PHE . 202 A 202 
A 203 1 n ASP . 203 A 203 
A 204 1 n LEU . 204 A 204 
A 205 1 n VAL . 205 A 205 
A 206 1 n GLY . 206 A 206 
A 207 1 n TYR . 207 A 207 
A 208 1 n ASN . 208 A 208 
A 209 1 n SER . 209 A 209 
A 210 1 n TYR . 210 A 210 
A 211 1 n TYR . 211 A 211 
A 212 1 n ASP . 212 A 212 
A 213 1 n SER . 213 A 213 
A 214 1 n HIS . 214 A 214 
A 215 1 n MET . 215 A 215 
A 216 1 n SER . 216 A 216 
A 217 1 n ASN . 217 A 217 
A 218 1 n GLN . 218 A 218 
A 219 1 n GLU . 219 A 219 
A 220 1 n GLN . 220 A 220 
A 221 1 n TYR . 221 A 221 
A 222 1 n VAL . 222 A 222 
A 223 1 n MET . 223 A 223 
A 224 1 n GLN . 224 A 224 
A 225 1 n GLU . 225 A 225 
A 226 1 n GLN . 226 A 226 
A 227 1 n GLN . 227 A 227 
A 228 1 n HIS . 228 A 228 
A 229 1 n LEU . 229 A 229 
A 230 1 n GLN . 230 A 230 
A 231 1 n GLN . 231 A 231 
A 232 1 n MET . 232 A 232 
A 233 1 n GLN . 233 A 233 
A 234 1 n LYS . 234 A 234 
A 235 1 n GLU . 235 A 235 
A 236 1 n TYR . 236 A 236 
A 237 1 n ALA . 237 A 237 
A 238 1 n GLU . 238 A 238 
A 239 1 n GLN . 239 A 239 
A 240 1 n GLN . 240 A 240 
A 241 1 n MET . 241 A 241 
A 242 1 n GLN . 242 A 242 
A 243 1 n LYS . 243 A 243 
A 244 1 n GLU . 244 A 244 
A 245 1 n TYR . 245 A 245 
A 246 1 n VAL . 246 A 246 
A 247 1 n GLU . 247 A 247 
A 248 1 n ASN . 248 A 248 
A 249 1 n GLU . 249 A 249 
A 250 1 n GLY . 250 A 250 
A 251 1 n SER . 251 A 251 
A 252 1 n GLU . 252 A 252 
A 253 1 n CYS . 253 A 253 
A 254 1 n ILE . 254 A 254 
A 255 1 n VAL . 255 A 255 
A 256 1 n PRO . 256 A 256 
A 257 1 n SER . 257 A 257 
A 258 1 n GLN . 258 A 258 
A 259 1 n SER . 259 A 259 
A 260 1 n THR . 260 A 260 
A 261 1 n ILE . 261 A 261 
A 262 1 n VAL . 262 A 262 
A 263 1 n ARG . 263 A 263 
A 264 1 n ARG . 264 A 264 
A 265 1 n PRO . 265 A 265 
A 266 1 n HIS . 266 A 266 
A 267 1 n GLN . 267 A 267 
A 268 1 n SER . 268 A 268 
A 269 1 n GLY . 269 A 269 
A 270 1 n TYR . 270 A 270 
A 271 1 n ALA . 271 A 271 
A 272 1 n PRO . 272 A 272 
A 273 1 n LEU . 273 A 273 
A 274 1 n VAL . 274 A 274 
A 275 1 n GLY . 275 A 275 
A 276 1 n ALA . 276 A 276 
A 277 1 n GLU . 277 A 277 
A 278 1 n GLN . 278 A 278 
A 279 1 n ALA . 279 A 279 
A 280 1 n ALA . 280 A 280 
A 281 1 n SER . 281 A 281 
A 282 1 n ALA . 282 A 282 
A 283 1 n THR . 283 A 283 
A 284 1 n ALA . 284 A 284 
A 285 1 n GLY . 285 A 285 
A 286 1 n ALA . 286 A 286 
A 287 1 n SER . 287 A 287 
A 288 1 n ALA . 288 A 288 
A 289 1 n TYR . 289 A 289 
A 290 1 n THR . 290 A 290 
A 291 1 n ASP . 291 A 291 
A 292 1 n SER . 292 A 292 
A 293 1 n VAL . 293 A 293 
A 294 1 n ASN . 294 A 294 
A 295 1 n ASN . 295 A 295 
A 296 1 n SER . 296 A 296 
A 297 1 n ILE . 297 A 297 
A 298 1 n SER . 298 A 298 
A 299 1 n PHE . 299 A 299 
A 300 1 n SER . 300 A 300 
A 301 1 n MET . 301 A 301 
A 302 1 n GLU . 302 A 302 
A 303 1 n ALA . 303 A 303 
A 304 1 n GLY . 304 A 304 
A 305 1 n ILE . 305 A 305 
A 306 1 n VAL . 306 A 306 
A 307 1 n PRO . 307 A 307 
A 308 1 n ASP . 308 A 308 
A 309 1 n ASN . 309 A 309 
A 310 1 n THR . 310 A 310 
A 311 1 n VAL . 311 A 311 
A 312 1 n GLN . 312 A 312 
A 313 1 n SER . 313 A 313 
A 314 1 n SER . 314 A 314 
A 315 1 n ILE . 315 A 315 
A 316 1 n LEU . 316 A 316 
A 317 1 n ARG . 317 A 317 
A 318 1 n PRO . 318 A 318 
A 319 1 n ALA . 319 A 319 
A 320 1 n GLY . 320 A 320 
A 321 1 n ALA . 321 A 321 
A 322 1 n ILE . 322 A 322 
A 323 1 n GLY . 323 A 323 
A 324 1 n LEU . 324 A 324 
A 325 1 n PHE . 325 A 325 
A 326 1 n SER . 326 A 326 
A 327 1 n SER . 327 A 327 
A 328 1 n PRO . 328 A 328 
A 329 1 n SER . 329 A 329 
A 330 1 n LEU . 330 A 330 
A 331 1 n GLN . 331 A 331 
A 332 1 n THR . 332 A 332 
A 333 1 n PRO . 333 A 333 
A 334 1 n LEU . 334 A 334 
A 335 1 n HIS . 335 A 335 
A 336 1 n PHE . 336 A 336 
A 337 1 n SER . 337 A 337 
A 338 1 n SER . 338 A 338 
A 339 1 n LYS . 339 A 339 
A 340 1 n GLU . 340 A 340 
A 341 1 n ARG . 341 A 341 
A 342 1 n GLU . 342 A 342 
A 343 1 n ALA . 343 A 343 
A 344 1 n ARG . 344 A 344 
A 345 1 n VAL . 345 A 345 
A 346 1 n LEU . 346 A 346 
A 347 1 n ARG . 347 A 347 
A 348 1 n TYR . 348 A 348 
A 349 1 n LYS . 349 A 349 
A 350 1 n GLU . 350 A 350 
A 351 1 n LYS . 351 A 351 
A 352 1 n LYS . 352 A 352 
A 353 1 n LYS . 353 A 353 
A 354 1 n SER . 354 A 354 
A 355 1 n ARG . 355 A 355 
A 356 1 n LYS . 356 A 356 
A 357 1 n PHE . 357 A 357 
A 358 1 n GLU . 358 A 358 
A 359 1 n LYS . 359 A 359 
A 360 1 n THR . 360 A 360 
A 361 1 n THR . 361 A 361 
A 362 1 n ARG . 362 A 362 
A 363 1 n TYR . 363 A 363 
A 364 1 n ALA . 364 A 364 
A 365 1 n THR . 365 A 365 
A 366 1 n ARG . 366 A 366 
A 367 1 n LYS . 367 A 367 
A 368 1 n ALA . 368 A 368 
A 369 1 n TYR . 369 A 369 
A 370 1 n ALA . 370 A 370 
A 371 1 n GLU . 371 A 371 
A 372 1 n ALA . 372 A 372 
A 373 1 n ARG . 373 A 373 
A 374 1 n PRO . 374 A 374 
A 375 1 n ARG . 375 A 375 
A 376 1 n ILE . 376 A 376 
A 377 1 n LYS . 377 A 377 
A 378 1 n GLY . 378 A 378 
A 379 1 n ARG . 379 A 379 
A 380 1 n PHE . 380 A 380 
A 381 1 n ALA . 381 A 381 
A 382 1 n LYS . 382 A 382 
A 383 1 n ARG . 383 A 383 
A 384 1 n SER . 384 A 384 
A 385 1 n ASP . 385 A 385 
A 386 1 n ALA . 386 A 386 
A 387 1 n GLU . 387 A 387 
A 388 1 n MET . 388 A 388 
A 389 1 n GLU . 389 A 389 
A 390 1 n VAL . 390 A 390 
A 391 1 n ASP . 391 A 391 
A 392 1 n GLN . 392 A 392 
A 393 1 n THR . 393 A 393 
A 394 1 n PHE . 394 A 394 
A 395 1 n SER . 395 A 395 
A 396 1 n THR . 396 A 396 
A 397 1 n ALA . 397 A 397 
A 398 1 n ALA . 398 A 398 
A 399 1 n LEU . 399 A 399 
A 400 1 n SER . 400 A 400 
A 401 1 n ASP . 401 A 401 
A 402 1 n SER . 402 A 402 
A 403 1 n SER . 403 A 403 
A 404 1 n TYR . 404 A 404 
A 405 1 n SER . 405 A 405 
A 406 1 n THR . 406 A 406 
A 407 1 n VAL . 407 A 407 
A 408 1 n PRO . 408 A 408 
A 409 1 n TRP . 409 A 409 
A 410 1 n PHE . 410 A 410 
B 1   2 n ASP . 1   B 1   
B 2   2 n SER . 2   B 2   
B 3   2 n PRO . 3   B 3   
B 4   2 n ALA . 4   B 4   
B 5   2 n LYS . 5   B 5   
B 6   2 n GLU . 6   B 6   
B 7   2 n GLN . 7   B 7   
B 8   2 n ASP . 8   B 8   
B 9   2 n ARG . 9   B 9   
B 10  2 n PHE . 10  B 10  
B 11  2 n LEU . 11  B 11  
B 12  2 n PRO . 12  B 12  
B 13  2 n ILE . 13  B 13  
B 14  2 n ALA . 14  B 14  
B 15  2 n ASN . 15  B 15  
B 16  2 n VAL . 16  B 16  
B 17  2 n SER . 17  B 17  
B 18  2 n ARG . 18  B 18  
B 19  2 n ILE . 19  B 19  
B 20  2 n MET . 20  B 20  
B 21  2 n LYS . 21  B 21  
B 22  2 n ARG . 22  B 22  
B 23  2 n SER . 23  B 23  
B 24  2 n LEU . 24  B 24  
B 25  2 n PRO . 25  B 25  
B 26  2 n ALA . 26  B 26  
B 27  2 n ASN . 27  B 27  
B 28  2 n ALA . 28  B 28  
B 29  2 n LYS . 29  B 29  
B 30  2 n ILE . 30  B 30  
B 31  2 n SER . 31  B 31  
B 32  2 n LYS . 32  B 32  
B 33  2 n GLU . 33  B 33  
B 34  2 n ALA . 34  B 34  
B 35  2 n LYS . 35  B 35  
B 36  2 n GLU . 36  B 36  
B 37  2 n THR . 37  B 37  
B 38  2 n VAL . 38  B 38  
B 39  2 n GLN . 39  B 39  
B 40  2 n GLU . 40  B 40  
B 41  2 n CYS . 41  B 41  
B 42  2 n VAL . 42  B 42  
B 43  2 n SER . 43  B 43  
B 44  2 n GLU . 44  B 44  
B 45  2 n PHE . 45  B 45  
B 46  2 n ILE . 46  B 46  
B 47  2 n SER . 47  B 47  
B 48  2 n PHE . 48  B 48  
B 49  2 n VAL . 49  B 49  
B 50  2 n THR . 50  B 50  
B 51  2 n GLY . 51  B 51  
B 52  2 n GLU . 52  B 52  
B 53  2 n ALA . 53  B 53  
B 54  2 n SER . 54  B 54  
B 55  2 n ASP . 55  B 55  
B 56  2 n LYS . 56  B 56  
B 57  2 n CYS . 57  B 57  
B 58  2 n GLN . 58  B 58  
B 59  2 n ARG . 59  B 59  
B 60  2 n GLU . 60  B 60  
B 61  2 n LYS . 61  B 61  
B 62  2 n ARG . 62  B 62  
B 63  2 n LYS . 63  B 63  
B 64  2 n THR . 64  B 64  
B 65  2 n ILE . 65  B 65  
B 66  2 n ASN . 66  B 66  
B 67  2 n GLY . 67  B 67  
B 68  2 n ASP . 68  B 68  
B 69  2 n ASP . 69  B 69  
B 70  2 n LEU . 70  B 70  
B 71  2 n LEU . 71  B 71  
B 72  2 n TRP . 72  B 72  
B 73  2 n ALA . 73  B 73  
B 74  2 n MET . 74  B 74  
B 75  2 n THR . 75  B 75  
B 76  2 n THR . 76  B 76  
B 77  2 n LEU . 77  B 77  
B 78  2 n GLY . 78  B 78  
B 79  2 n PHE . 79  B 79  
B 80  2 n GLU . 80  B 80  
B 81  2 n VAL . 81  B 81  
B 82  2 n TYR . 82  B 82  
B 83  2 n VAL . 83  B 83  
B 84  2 n ALA . 84  B 84  
B 85  2 n PRO . 85  B 85  
B 86  2 n LEU . 86  B 86  
B 87  2 n LYS . 87  B 87  
B 88  2 n ALA . 88  B 88  
B 89  2 n TYR . 89  B 89  
B 90  2 n LEU . 90  B 90  
B 91  2 n ASN . 91  B 91  
B 92  2 n ARG . 92  B 92  
B 93  2 n TYR . 93  B 93  
B 94  2 n ARG . 94  B 94  
B 95  2 n GLU . 95  B 95  
C 1   3 n ASN . 1   C 1   
C 2   3 n SER . 2   C 2   
C 3   3 n PHE . 3   C 3   
C 4   3 n HIS . 4   C 4   
C 5   3 n LEU . 5   C 5   
C 6   3 n LYS . 6   C 6   
C 7   3 n GLN . 7   C 7   
C 8   3 n CYS . 8   C 8   
C 9   3 n VAL . 9   C 9   
C 10  3 n LYS . 10  C 10  
C 11  3 n ARG . 11  C 11  
C 12  3 n TYR . 12  C 12  
C 13  3 n SER . 13  C 13  
C 14  3 n SER . 14  C 14  
C 15  3 n PHE . 15  C 15  
C 16  3 n ASP . 16  C 16  
C 17  3 n PHE . 17  C 17  
C 18  3 n LEU . 18  C 18  
C 19  3 n THR . 19  C 19  
C 20  3 n GLU . 20  C 20  
C 21  3 n ILE . 21  C 21  
C 22  3 n VAL . 22  C 22  
C 23  3 n ASN . 23  C 23  
C 24  3 n LYS . 24  C 24  
C 25  3 n VAL . 25  C 25  
C 26  3 n PRO . 26  C 26  
C 27  3 n ASP . 27  C 27  
C 28  3 n LEU . 28  C 28  
C 29  3 n GLY . 29  C 29  
C 30  3 n GLY . 30  C 30  
C 31  3 n GLY . 31  C 31  
C 32  3 n GLU . 32  C 32  
C 33  3 n SER . 33  C 33  
C 34  3 n CYS . 34  C 34  
C 35  3 n GLY . 35  C 35  
C 36  3 n ASP . 36  C 36  
C 37  3 n GLU . 37  C 37  
C 38  3 n ARG . 38  C 38  
C 39  3 n GLY . 39  C 39  
C 40  3 n LEU . 40  C 40  
C 41  3 n PRO . 41  C 41  
C 42  3 n ARG . 42  C 42  
C 43  3 n ARG . 43  C 43  
C 44  3 n ARG . 44  C 44  
C 45  3 n LYS . 45  C 45  
C 46  3 n PHE . 46  C 46  
C 47  3 n SER . 47  C 47  
C 48  3 n ASN . 48  C 48  
C 49  3 n GLY . 49  C 49  
C 50  3 n SER . 50  C 50  
C 51  3 n ASP . 51  C 51  
C 52  3 n PRO . 52  C 52  
C 53  3 n GLU . 53  C 53  
C 54  3 n ASN . 54  C 54  
C 55  3 n GLU . 55  C 55  
C 56  3 n GLU . 56  C 56  
C 57  3 n PRO . 57  C 57  
C 58  3 n ARG . 58  C 58  
C 59  3 n SER . 59  C 59  
C 60  3 n SER . 60  C 60  
C 61  3 n LYS . 61  C 61  
C 62  3 n MET . 62  C 62  
C 63  3 n PRO . 63  C 63  
C 64  3 n ILE . 64  C 64  
C 65  3 n ARG . 65  C 65  
C 66  3 n ASN . 66  C 66  
C 67  3 n LEU . 67  C 67  
C 68  3 n ASN . 68  C 68  
C 69  3 n THR . 69  C 69  
C 70  3 n SER . 70  C 70  
C 71  3 n PRO . 71  C 71  
C 72  3 n ARG . 72  C 72  
C 73  3 n GLY . 73  C 73  
C 74  3 n ARG . 74  C 74  
C 75  3 n GLY . 75  C 75  
C 76  3 n ARG . 76  C 76  
C 77  3 n GLY . 77  C 77  
C 78  3 n ARG . 78  C 78  
C 79  3 n GLY . 79  C 79  
C 80  3 n ARG . 80  C 80  
C 81  3 n GLY . 81  C 81  
C 82  3 n ARG . 82  C 82  
C 83  3 n GLY . 83  C 83  
C 84  3 n ARG . 84  C 84  
C 85  3 n PRO . 85  C 85  
C 86  3 n PRO . 86  C 86  
C 87  3 n THR . 87  C 87  
C 88  3 n LYS . 88  C 88  
C 89  3 n ARG . 89  C 89  
C 90  3 n LYS . 90  C 90  
C 91  3 n GLU . 91  C 91  
C 92  3 n ILE . 92  C 92  
C 93  3 n GLY . 93  C 93  
C 94  3 n TYR . 94  C 94  
C 95  3 n VAL . 95  C 95  
C 96  3 n GLN . 96  C 96  
C 97  3 n PHE . 97  C 97  
C 98  3 n GLU . 98  C 98  
C 99  3 n ASP . 99  C 99  
C 100 3 n GLU . 100 C 100 
C 101 3 n SER . 101 C 101 
C 102 3 n SER . 102 C 102 
C 103 3 n MET . 103 C 103 
C 104 3 n PHE . 104 C 104 
C 105 3 n ALA . 105 C 105 
C 106 3 n GLU . 106 C 106 
C 107 3 n GLN . 107 C 107 
C 108 3 n SER . 108 C 108 
C 109 3 n GLU . 109 C 109 
C 110 3 n PRO . 110 C 110 
C 111 3 n LEU . 111 C 111 
C 112 3 n PRO . 112 C 112 
C 113 3 n GLY . 113 C 113 
C 114 3 n ASP . 114 C 114 
C 115 3 n GLU . 115 C 115 
C 116 3 n ILE . 116 C 116 
C 117 3 n VAL . 117 C 117 
C 118 3 n PRO . 118 C 118 
C 119 3 n GLU . 119 C 119 
C 120 3 n THR . 120 C 120 
C 121 3 n ASN . 121 C 121 
C 122 3 n ARG . 122 C 122 
C 123 3 n GLY . 123 C 123 
C 124 3 n ASN . 124 C 124 
C 125 3 n GLU . 125 C 125 
C 126 3 n SER . 126 C 126 
C 127 3 n ILE . 127 C 127 
C 128 3 n PRO . 128 C 128 
C 129 3 n GLN . 129 C 129 
C 130 3 n SER . 130 C 130 
C 131 3 n SER . 131 C 131 
C 132 3 n HIS . 132 C 132 
C 133 3 n PRO . 133 C 133 
C 134 3 n VAL . 134 C 134 
C 135 3 n ALA . 135 C 135 
C 136 3 n GLU . 136 C 136 
C 137 3 n ALA . 137 C 137 
C 138 3 n PRO . 138 C 138 
C 139 3 n SER . 139 C 139 
C 140 3 n ALA . 140 C 140 
C 141 3 n ALA . 141 C 141 
C 142 3 n THR . 142 C 142 
C 143 3 n PRO . 143 C 143 
C 144 3 n ALA . 144 C 144 
C 145 3 n VAL . 145 C 145 
C 146 3 n THR . 146 C 146 
C 147 3 n SER . 147 C 147 
C 148 3 n LYS . 148 C 148 
C 149 3 n VAL . 149 C 149 
C 150 3 n GLU . 150 C 150 
C 151 3 n GLU . 151 C 151 
C 152 3 n ALA . 152 C 152 
D 1   4 n DC  . 1   D 1   
D 2   4 n DA  . 2   D 2   
D 3   4 n DC  . 3   D 3   
D 4   4 n DG  . 4   D 4   
D 5   4 n DC  . 5   D 5   
D 6   4 n DA  . 6   D 6   
D 7   4 n DC  . 7   D 7   
D 8   4 n DC  . 8   D 8   
D 9   4 n DA  . 9   D 9   
D 10  4 n DG  . 10  D 10  
D 11  4 n DA  . 11  D 11  
D 12  4 n DC  . 12  D 12  
D 13  4 n DC  . 13  D 13  
D 14  4 n DA  . 14  D 14  
D 15  4 n DC  . 15  D 15  
D 16  4 n DA  . 16  D 16  
D 17  4 n DC  . 17  D 17  
D 18  4 n DC  . 18  D 18  
D 19  4 n DA  . 19  D 19  
D 20  4 n DG  . 20  D 20  
D 21  4 n DA  . 21  D 21  
D 22  4 n DA  . 22  D 22  
D 23  4 n DA  . 23  D 23  
D 24  4 n DC  . 24  D 24  
D 25  4 n DA  . 25  D 25  
D 26  4 n DA  . 26  D 26  
D 27  4 n DA  . 27  D 27  
D 28  4 n DC  . 28  D 28  
D 29  4 n DA  . 29  D 29  
D 30  4 n DA  . 30  D 30  
D 31  4 n DA  . 31  D 31  
E 1   5 n DT  . 1   E 1   
E 2   5 n DT  . 2   E 2   
E 3   5 n DT  . 3   E 3   
E 4   5 n DG  . 4   E 4   
E 5   5 n DT  . 5   E 5   
E 6   5 n DT  . 6   E 6   
E 7   5 n DT  . 7   E 7   
E 8   5 n DG  . 8   E 8   
E 9   5 n DT  . 9   E 9   
E 10  5 n DT  . 10  E 10  
E 11  5 n DT  . 11  E 11  
E 12  5 n DC  . 12  E 12  
E 13  5 n DT  . 13  E 13  
E 14  5 n DG  . 14  E 14  
E 15  5 n DG  . 15  E 15  
E 16  5 n DT  . 16  E 16  
E 17  5 n DG  . 17  E 17  
E 18  5 n DT  . 18  E 18  
E 19  5 n DG  . 19  E 19  
E 20  5 n DG  . 20  E 20  
E 21  5 n DT  . 21  E 21  
E 22  5 n DC  . 22  E 22  
E 23  5 n DT  . 23  E 23  
E 24  5 n DG  . 24  E 24  
E 25  5 n DG  . 25  E 25  
E 26  5 n DT  . 26  E 26  
E 27  5 n DG  . 27  E 27  
E 28  5 n DC  . 28  E 28  
E 29  5 n DG  . 29  E 29  
E 30  5 n DT  . 30  E 30  
E 31  5 n DG  . 31  E 31  
#
_software.classification other
_software.date           ?
_software.description    "Structure prediction"
_software.name           AlphaFold
_software.pdbx_ordinal   1
_software.type           package
_software.version        "AlphaFold-beta-20231127 (927599d6-1efe-4fa9-85d2-a29f909d212e @ 2024-12-02 03:35:59)"
#
loop_
_struct_asym.entity_id
_struct_asym.id
1 A 
2 B 
3 C 
4 D 
5 E 
#
loop_
_atom_site.group_PDB
_atom_site.id
_atom_site.type_symbol
_atom_site.label_atom_id
_atom_site.label_alt_id
_atom_site.label_comp_id
_atom_site.label_asym_id
_atom_site.label_entity_id
_atom_site.label_seq_id
_atom_site.pdbx_PDB_ins_code
_atom_site.Cartn_x
_atom_site.Cartn_y
_atom_site.Cartn_z
_atom_site.occupancy
_atom_site.B_iso_or_equiv
_atom_site.auth_seq_id
_atom_site.auth_asym_id
_atom_site.pdbx_PDB_model_num
ATOM 1    N N     . MET A 1 1   ? -31.032 27.379  -35.185 1.00 25.24 1   A 1 
ATOM 2    C CA    . MET A 1 1   ? -31.017 26.572  -33.948 1.00 27.84 1   A 1 
ATOM 3    C C     . MET A 1 1   ? -31.093 25.085  -34.307 1.00 29.65 1   A 1 
ATOM 4    O O     . MET A 1 1   ? -32.194 24.638  -34.631 1.00 25.38 1   A 1 
ATOM 5    C CB    . MET A 1 1   ? -32.200 26.922  -33.041 1.00 25.58 1   A 1 
ATOM 6    C CG    . MET A 1 1   ? -32.119 28.309  -32.412 1.00 20.91 1   A 1 
ATOM 7    S SD    . MET A 1 1   ? -33.553 28.629  -31.357 1.00 17.87 1   A 1 
ATOM 8    C CE    . MET A 1 1   ? -33.035 30.155  -30.553 1.00 16.93 1   A 1 
ATOM 9    N N     . PRO A 1 2   ? -29.990 24.294  -34.334 1.00 27.62 2   A 1 
ATOM 10   C CA    . PRO A 1 2   ? -30.065 22.882  -34.700 1.00 31.09 2   A 1 
ATOM 11   C C     . PRO A 1 2   ? -30.685 22.088  -33.542 1.00 31.43 2   A 1 
ATOM 12   O O     . PRO A 1 2   ? -30.156 22.073  -32.434 1.00 28.35 2   A 1 
ATOM 13   C CB    . PRO A 1 2   ? -28.621 22.485  -35.024 1.00 28.48 2   A 1 
ATOM 14   C CG    . PRO A 1 2   ? -27.777 23.422  -34.157 1.00 27.80 2   A 1 
ATOM 15   C CD    . PRO A 1 2   ? -28.623 24.706  -34.083 1.00 30.65 2   A 1 
ATOM 16   N N     . ARG A 1 3   ? -31.834 21.442  -33.755 1.00 30.31 3   A 1 
ATOM 17   C CA    . ARG A 1 3   ? -32.515 20.615  -32.762 1.00 33.52 3   A 1 
ATOM 18   C C     . ARG A 1 3   ? -31.764 19.295  -32.590 1.00 32.43 3   A 1 
ATOM 19   O O     . ARG A 1 3   ? -31.788 18.463  -33.493 1.00 30.34 3   A 1 
ATOM 20   C CB    . ARG A 1 3   ? -33.976 20.356  -33.177 1.00 32.55 3   A 1 
ATOM 21   C CG    . ARG A 1 3   ? -34.913 21.553  -32.962 1.00 29.53 3   A 1 
ATOM 22   C CD    . ARG A 1 3   ? -36.353 21.182  -33.378 1.00 28.20 3   A 1 
ATOM 23   N NE    . ARG A 1 3   ? -37.324 22.232  -33.061 1.00 25.98 3   A 1 
ATOM 24   C CZ    . ARG A 1 3   ? -38.624 22.212  -33.329 1.00 24.32 3   A 1 
ATOM 25   N NH1   . ARG A 1 3   ? -39.177 21.214  -33.962 1.00 22.56 3   A 1 
ATOM 26   N NH2   . ARG A 1 3   ? -39.390 23.191  -32.961 1.00 21.16 3   A 1 
ATOM 27   N N     . CYS A 1 4   ? -31.157 19.056  -31.440 1.00 33.70 4   A 1 
ATOM 28   C CA    . CYS A 1 4   ? -30.593 17.754  -31.061 1.00 39.94 4   A 1 
ATOM 29   C C     . CYS A 1 4   ? -31.724 16.761  -30.736 1.00 39.64 4   A 1 
ATOM 30   O O     . CYS A 1 4   ? -32.041 16.510  -29.580 1.00 37.25 4   A 1 
ATOM 31   C CB    . CYS A 1 4   ? -29.587 17.939  -29.920 1.00 38.33 4   A 1 
ATOM 32   S SG    . CYS A 1 4   ? -28.640 16.403  -29.692 1.00 33.25 4   A 1 
ATOM 33   N N     . ASN A 1 5   ? -32.373 16.206  -31.764 1.00 33.62 5   A 1 
ATOM 34   C CA    . ASN A 1 5   ? -33.562 15.350  -31.622 1.00 36.28 5   A 1 
ATOM 35   C C     . ASN A 1 5   ? -33.281 13.922  -31.123 1.00 34.48 5   A 1 
ATOM 36   O O     . ASN A 1 5   ? -34.211 13.258  -30.675 1.00 32.22 5   A 1 
ATOM 37   C CB    . ASN A 1 5   ? -34.288 15.284  -32.981 1.00 35.48 5   A 1 
ATOM 38   C CG    . ASN A 1 5   ? -35.356 16.336  -33.201 1.00 31.66 5   A 1 
ATOM 39   O OD1   . ASN A 1 5   ? -35.730 17.117  -32.347 1.00 32.14 5   A 1 
ATOM 40   N ND2   . ASN A 1 5   ? -35.921 16.386  -34.396 1.00 33.24 5   A 1 
ATOM 41   N N     . LYS A 1 6   ? -32.055 13.394  -31.241 1.00 29.39 6   A 1 
ATOM 42   C CA    . LYS A 1 6   ? -31.836 11.935  -31.288 1.00 33.55 6   A 1 
ATOM 43   C C     . LYS A 1 6   ? -31.977 11.196  -29.938 1.00 32.47 6   A 1 
ATOM 44   O O     . LYS A 1 6   ? -32.006 9.966   -29.945 1.00 29.86 6   A 1 
ATOM 45   C CB    . LYS A 1 6   ? -30.501 11.624  -31.979 1.00 32.33 6   A 1 
ATOM 46   C CG    . LYS A 1 6   ? -30.711 10.816  -33.264 1.00 30.52 6   A 1 
ATOM 47   C CD    . LYS A 1 6   ? -29.376 10.438  -33.912 1.00 28.92 6   A 1 
ATOM 48   C CE    . LYS A 1 6   ? -29.612 9.689   -35.213 1.00 25.84 6   A 1 
ATOM 49   N NZ    . LYS A 1 6   ? -28.342 9.258   -35.851 1.00 23.71 6   A 1 
ATOM 50   N N     . CYS A 1 7   ? -32.043 11.877  -28.800 1.00 32.99 7   A 1 
ATOM 51   C CA    . CYS A 1 7   ? -32.032 11.229  -27.482 1.00 36.25 7   A 1 
ATOM 52   C C     . CYS A 1 7   ? -33.391 10.678  -27.002 1.00 34.63 7   A 1 
ATOM 53   O O     . CYS A 1 7   ? -33.498 10.294  -25.843 1.00 33.03 7   A 1 
ATOM 54   C CB    . CYS A 1 7   ? -31.403 12.183  -26.459 1.00 35.13 7   A 1 
ATOM 55   S SG    . CYS A 1 7   ? -29.679 12.546  -26.916 1.00 33.24 7   A 1 
ATOM 56   N N     . LEU A 1 8   ? -34.423 10.650  -27.852 1.00 29.70 8   A 1 
ATOM 57   C CA    . LEU A 1 8   ? -35.798 10.374  -27.412 1.00 35.24 8   A 1 
ATOM 58   C C     . LEU A 1 8   ? -36.125 8.904   -27.084 1.00 34.14 8   A 1 
ATOM 59   O O     . LEU A 1 8   ? -36.755 8.661   -26.055 1.00 32.00 8   A 1 
ATOM 60   C CB    . LEU A 1 8   ? -36.786 10.896  -28.468 1.00 33.27 8   A 1 
ATOM 61   C CG    . LEU A 1 8   ? -37.128 12.394  -28.350 1.00 30.43 8   A 1 
ATOM 62   C CD1   . LEU A 1 8   ? -37.854 12.860  -29.607 1.00 31.18 8   A 1 
ATOM 63   C CD2   . LEU A 1 8   ? -38.019 12.690  -27.147 1.00 34.21 8   A 1 
ATOM 64   N N     . SER A 1 9   ? -35.827 7.943   -27.969 1.00 30.63 9   A 1 
ATOM 65   C CA    . SER A 1 9   ? -36.813 6.865   -28.164 1.00 35.14 9   A 1 
ATOM 66   C C     . SER A 1 9   ? -36.693 5.601   -27.309 1.00 34.59 9   A 1 
ATOM 67   O O     . SER A 1 9   ? -37.703 4.944   -27.090 1.00 32.64 9   A 1 
ATOM 68   C CB    . SER A 1 9   ? -36.850 6.451   -29.631 1.00 33.93 9   A 1 
ATOM 69   O OG    . SER A 1 9   ? -35.605 5.923   -30.043 1.00 31.99 9   A 1 
ATOM 70   N N     . GLU A 1 10  ? -35.500 5.162   -26.931 1.00 30.30 10  A 1 
ATOM 71   C CA    . GLU A 1 10  ? -35.352 3.781   -26.443 1.00 34.96 10  A 1 
ATOM 72   C C     . GLU A 1 10  ? -35.789 3.631   -24.974 1.00 33.76 10  A 1 
ATOM 73   O O     . GLU A 1 10  ? -35.066 3.985   -24.047 1.00 31.25 10  A 1 
ATOM 74   C CB    . GLU A 1 10  ? -33.959 3.212   -26.735 1.00 33.08 10  A 1 
ATOM 75   C CG    . GLU A 1 10  ? -33.750 2.960   -28.237 1.00 31.03 10  A 1 
ATOM 76   C CD    . GLU A 1 10  ? -32.435 2.240   -28.579 1.00 29.61 10  A 1 
ATOM 77   O OE1   . GLU A 1 10  ? -32.368 1.656   -29.680 1.00 28.97 10  A 1 
ATOM 78   O OE2   . GLU A 1 10  ? -31.491 2.299   -27.753 1.00 30.75 10  A 1 
ATOM 79   N N     . ASN A 1 11  ? -36.986 3.070   -24.803 1.00 33.75 11  A 1 
ATOM 80   C CA    . ASN A 1 11  ? -37.747 2.931   -23.550 1.00 38.52 11  A 1 
ATOM 81   C C     . ASN A 1 11  ? -37.265 1.861   -22.555 1.00 36.61 11  A 1 
ATOM 82   O O     . ASN A 1 11  ? -37.745 1.872   -21.417 1.00 33.64 11  A 1 
ATOM 83   C CB    . ASN A 1 11  ? -39.204 2.604   -23.926 1.00 36.17 11  A 1 
ATOM 84   C CG    . ASN A 1 11  ? -40.131 3.796   -24.023 1.00 31.59 11  A 1 
ATOM 85   O OD1   . ASN A 1 11  ? -39.874 4.889   -23.556 1.00 31.80 11  A 1 
ATOM 86   N ND2   . ASN A 1 11  ? -41.294 3.594   -24.587 1.00 32.45 11  A 1 
ATOM 87   N N     . ASP A 1 12  ? -36.466 0.864   -22.959 1.00 33.88 12  A 1 
ATOM 88   C CA    . ASP A 1 12  ? -36.472 -0.436  -22.278 1.00 38.90 12  A 1 
ATOM 89   C C     . ASP A 1 12  ? -35.927 -0.443  -20.838 1.00 37.13 12  A 1 
ATOM 90   O O     . ASP A 1 12  ? -34.954 0.216   -20.482 1.00 34.73 12  A 1 
ATOM 91   C CB    . ASP A 1 12  ? -35.772 -1.505  -23.132 1.00 36.27 12  A 1 
ATOM 92   C CG    . ASP A 1 12  ? -36.692 -2.216  -24.124 1.00 31.78 12  A 1 
ATOM 93   O OD1   . ASP A 1 12  ? -37.916 -2.211  -23.885 1.00 31.05 12  A 1 
ATOM 94   O OD2   . ASP A 1 12  ? -36.132 -2.816  -25.065 1.00 31.95 12  A 1 
ATOM 95   N N     . SER A 1 13  ? -36.583 -1.297  -20.026 1.00 30.55 13  A 1 
ATOM 96   C CA    . SER A 1 13  ? -36.607 -1.339  -18.553 1.00 35.65 13  A 1 
ATOM 97   C C     . SER A 1 13  ? -35.344 -1.832  -17.837 1.00 34.75 13  A 1 
ATOM 98   O O     . SER A 1 13  ? -35.346 -1.933  -16.607 1.00 31.95 13  A 1 
ATOM 99   C CB    . SER A 1 13  ? -37.771 -2.235  -18.144 1.00 34.13 13  A 1 
ATOM 100  O OG    . SER A 1 13  ? -37.588 -3.534  -18.661 1.00 31.46 13  A 1 
ATOM 101  N N     . ALA A 1 14  ? -34.279 -2.195  -18.534 1.00 29.94 14  A 1 
ATOM 102  C CA    . ALA A 1 14  ? -33.037 -2.682  -17.925 1.00 32.86 14  A 1 
ATOM 103  C C     . ALA A 1 14  ? -32.204 -1.536  -17.296 1.00 32.04 14  A 1 
ATOM 104  O O     . ALA A 1 14  ? -31.054 -1.290  -17.679 1.00 30.03 14  A 1 
ATOM 105  C CB    . ALA A 1 14  ? -32.274 -3.509  -18.964 1.00 31.33 14  A 1 
ATOM 106  N N     . SER A 1 15  ? -32.821 -0.804  -16.371 1.00 32.82 15  A 1 
ATOM 107  C CA    . SER A 1 15  ? -32.478 0.578   -16.040 1.00 36.17 15  A 1 
ATOM 108  C C     . SER A 1 15  ? -31.313 0.736   -15.058 1.00 35.70 15  A 1 
ATOM 109  O O     . SER A 1 15  ? -30.370 1.459   -15.375 1.00 33.87 15  A 1 
ATOM 110  C CB    . SER A 1 15  ? -33.723 1.290   -15.501 1.00 35.45 15  A 1 
ATOM 111  O OG    . SER A 1 15  ? -34.232 0.606   -14.377 1.00 32.40 15  A 1 
ATOM 112  N N     . GLU A 1 16  ? -31.354 0.099   -13.881 1.00 30.63 16  A 1 
ATOM 113  C CA    . GLU A 1 16  ? -30.444 0.427   -12.768 1.00 34.27 16  A 1 
ATOM 114  C C     . GLU A 1 16  ? -28.971 0.137   -13.064 1.00 33.14 16  A 1 
ATOM 115  O O     . GLU A 1 16  ? -28.114 1.015   -12.898 1.00 31.04 16  A 1 
ATOM 116  C CB    . GLU A 1 16  ? -30.868 -0.318  -11.492 1.00 33.38 16  A 1 
ATOM 117  C CG    . GLU A 1 16  ? -32.144 0.250   -10.874 1.00 30.49 16  A 1 
ATOM 118  C CD    . GLU A 1 16  ? -32.422 -0.341  -9.486  1.00 28.02 16  A 1 
ATOM 119  O OE1   . GLU A 1 16  ? -32.954 0.399   -8.638  1.00 27.27 16  A 1 
ATOM 120  O OE2   . GLU A 1 16  ? -32.075 -1.526  -9.277  1.00 29.31 16  A 1 
ATOM 121  N N     . ASP A 1 17  ? -28.672 -1.062  -13.554 1.00 30.33 17  A 1 
ATOM 122  C CA    . ASP A 1 17  ? -27.298 -1.463  -13.891 1.00 34.62 17  A 1 
ATOM 123  C C     . ASP A 1 17  ? -26.710 -0.607  -15.036 1.00 33.43 17  A 1 
ATOM 124  O O     . ASP A 1 17  ? -25.508 -0.349  -15.100 1.00 31.66 17  A 1 
ATOM 125  C CB    . ASP A 1 17  ? -27.289 -2.962  -14.261 1.00 33.62 17  A 1 
ATOM 126  C CG    . ASP A 1 17  ? -26.364 -3.851  -13.410 1.00 29.54 17  A 1 
ATOM 127  O OD1   . ASP A 1 17  ? -25.897 -3.404  -12.343 1.00 28.19 17  A 1 
ATOM 128  O OD2   . ASP A 1 17  ? -26.077 -4.983  -13.866 1.00 28.43 17  A 1 
ATOM 129  N N     . ARG A 1 18  ? -27.575 -0.128  -15.939 1.00 30.13 18  A 1 
ATOM 130  C CA    . ARG A 1 18  ? -27.191 0.810   -17.007 1.00 32.79 18  A 1 
ATOM 131  C C     . ARG A 1 18  ? -27.012 2.233   -16.487 1.00 31.63 18  A 1 
ATOM 132  O O     . ARG A 1 18  ? -26.321 3.002   -17.146 1.00 29.13 18  A 1 
ATOM 133  C CB    . ARG A 1 18  ? -28.200 0.795   -18.159 1.00 31.86 18  A 1 
ATOM 134  C CG    . ARG A 1 18  ? -28.161 -0.498  -18.983 1.00 28.95 18  A 1 
ATOM 135  C CD    . ARG A 1 18  ? -29.081 -0.356  -20.205 1.00 27.75 18  A 1 
ATOM 136  N NE    . ARG A 1 18  ? -29.167 -1.603  -20.980 1.00 26.15 18  A 1 
ATOM 137  C CZ    . ARG A 1 18  ? -29.872 -1.788  -22.083 1.00 24.10 18  A 1 
ATOM 138  N NH1   . ARG A 1 18  ? -30.546 -0.816  -22.634 1.00 22.86 18  A 1 
ATOM 139  N NH2   . ARG A 1 18  ? -29.930 -2.952  -22.651 1.00 22.00 18  A 1 
ATOM 140  N N     . HIS A 1 19  ? -27.599 2.599   -15.348 1.00 30.80 19  A 1 
ATOM 141  C CA    . HIS A 1 19  ? -27.549 3.965   -14.838 1.00 34.45 19  A 1 
ATOM 142  C C     . HIS A 1 19  ? -26.132 4.351   -14.423 1.00 33.63 19  A 1 
ATOM 143  O O     . HIS A 1 19  ? -25.627 5.357   -14.907 1.00 32.18 19  A 1 
ATOM 144  C CB    . HIS A 1 19  ? -28.561 4.172   -13.709 1.00 34.25 19  A 1 
ATOM 145  C CG    . HIS A 1 19  ? -29.330 5.450   -13.902 1.00 31.52 19  A 1 
ATOM 146  N ND1   . HIS A 1 19  ? -28.895 6.712   -13.614 1.00 30.19 19  A 1 
ATOM 147  C CD2   . HIS A 1 19  ? -30.573 5.576   -14.448 1.00 30.35 19  A 1 
ATOM 148  C CE1   . HIS A 1 19  ? -29.853 7.586   -13.978 1.00 29.25 19  A 1 
ATOM 149  N NE2   . HIS A 1 19  ? -30.891 6.929   -14.499 1.00 29.19 19  A 1 
ATOM 150  N N     . TRP A 1 20  ? -25.455 3.499   -13.651 1.00 33.49 20  A 1 
ATOM 151  C CA    . TRP A 1 20  ? -24.043 3.708   -13.320 1.00 31.35 20  A 1 
ATOM 152  C C     . TRP A 1 20  ? -23.151 3.730   -14.563 1.00 30.10 20  A 1 
ATOM 153  O O     . TRP A 1 20  ? -22.243 4.566   -14.669 1.00 27.50 20  A 1 
ATOM 154  C CB    . TRP A 1 20  ? -23.555 2.621   -12.358 1.00 29.38 20  A 1 
ATOM 155  C CG    . TRP A 1 20  ? -23.861 2.931   -10.947 1.00 26.50 20  A 1 
ATOM 156  C CD1   . TRP A 1 20  ? -24.915 2.474   -10.239 1.00 23.23 20  A 1 
ATOM 157  C CD2   . TRP A 1 20  ? -23.112 3.826   -10.045 1.00 24.65 20  A 1 
ATOM 158  N NE1   . TRP A 1 20  ? -24.892 3.008   -8.961  1.00 21.77 20  A 1 
ATOM 159  C CE2   . TRP A 1 20  ? -23.800 3.847   -8.813  1.00 22.59 20  A 1 
ATOM 160  C CE3   . TRP A 1 20  ? -21.945 4.586   -10.182 1.00 25.72 20  A 1 
ATOM 161  C CZ2   . TRP A 1 20  ? -23.329 4.626   -7.724  1.00 25.02 20  A 1 
ATOM 162  C CZ3   . TRP A 1 20  ? -21.480 5.368   -9.093  1.00 25.09 20  A 1 
ATOM 163  C CH2   . TRP A 1 20  ? -22.167 5.383   -7.890  1.00 25.56 20  A 1 
ATOM 164  N N     . HIS A 1 21  ? -23.404 2.858   -15.528 1.00 32.54 21  A 1 
ATOM 165  C CA    . HIS A 1 21  ? -22.698 2.910   -16.799 1.00 34.89 21  A 1 
ATOM 166  C C     . HIS A 1 21  ? -22.979 4.213   -17.547 1.00 34.24 21  A 1 
ATOM 167  O O     . HIS A 1 21  ? -22.036 4.812   -18.067 1.00 32.66 21  A 1 
ATOM 168  C CB    . HIS A 1 21  ? -23.018 1.685   -17.655 1.00 34.56 21  A 1 
ATOM 169  C CG    . HIS A 1 21  ? -21.898 0.688   -17.653 1.00 31.44 21  A 1 
ATOM 170  N ND1   . HIS A 1 21  ? -20.701 0.838   -18.300 1.00 30.20 21  A 1 
ATOM 171  C CD2   . HIS A 1 21  ? -21.858 -0.514  -17.008 1.00 30.69 21  A 1 
ATOM 172  C CE1   . HIS A 1 21  ? -19.953 -0.250  -18.053 1.00 29.38 21  A 1 
ATOM 173  N NE2   . HIS A 1 21  ? -20.614 -1.102  -17.273 1.00 28.51 21  A 1 
ATOM 174  N N     . ARG A 1 22  ? -24.233 4.670   -17.587 1.00 29.04 22  A 1 
ATOM 175  C CA    . ARG A 1 22  ? -24.603 5.902   -18.277 1.00 30.22 22  A 1 
ATOM 176  C C     . ARG A 1 22  ? -24.037 7.137   -17.596 1.00 29.33 22  A 1 
ATOM 177  O O     . ARG A 1 22  ? -23.471 7.957   -18.296 1.00 27.39 22  A 1 
ATOM 178  C CB    . ARG A 1 22  ? -26.127 6.025   -18.430 1.00 30.05 22  A 1 
ATOM 179  C CG    . ARG A 1 22  ? -26.570 5.803   -19.880 1.00 27.01 22  A 1 
ATOM 180  C CD    . ARG A 1 22  ? -28.075 6.001   -20.014 1.00 24.91 22  A 1 
ATOM 181  N NE    . ARG A 1 22  ? -28.522 5.889   -21.403 1.00 23.60 22  A 1 
ATOM 182  C CZ    . ARG A 1 22  ? -29.777 5.935   -21.829 1.00 21.29 22  A 1 
ATOM 183  N NH1   . ARG A 1 22  ? -30.768 6.090   -21.002 1.00 19.91 22  A 1 
ATOM 184  N NH2   . ARG A 1 22  ? -30.054 5.832   -23.087 1.00 18.72 22  A 1 
ATOM 185  N N     . THR A 1 23  ? -24.145 7.266   -16.272 1.00 29.11 23  A 1 
ATOM 186  C CA    . THR A 1 23  ? -23.593 8.412   -15.551 1.00 30.05 23  A 1 
ATOM 187  C C     . THR A 1 23  ? -22.078 8.446   -15.674 1.00 29.05 23  A 1 
ATOM 188  O O     . THR A 1 23  ? -21.549 9.466   -16.099 1.00 27.41 23  A 1 
ATOM 189  C CB    . THR A 1 23  ? -23.999 8.439   -14.072 1.00 29.20 23  A 1 
ATOM 190  O OG1   . THR A 1 23  ? -23.894 7.157   -13.502 1.00 27.85 23  A 1 
ATOM 191  C CG2   . THR A 1 23  ? -25.445 8.894   -13.904 1.00 29.81 23  A 1 
ATOM 192  N N     . ALA A 1 24  ? -21.379 7.333   -15.476 1.00 29.91 24  A 1 
ATOM 193  C CA    . ALA A 1 24  ? -19.937 7.273   -15.700 1.00 30.59 24  A 1 
ATOM 194  C C     . ALA A 1 24  ? -19.556 7.587   -17.161 1.00 30.30 24  A 1 
ATOM 195  O O     . ALA A 1 24  ? -18.560 8.249   -17.397 1.00 29.04 24  A 1 
ATOM 196  C CB    . ALA A 1 24  ? -19.412 5.899   -15.278 1.00 29.55 24  A 1 
ATOM 197  N N     . THR A 1 25  ? -20.347 7.156   -18.144 1.00 30.70 25  A 1 
ATOM 198  C CA    . THR A 1 25  ? -20.077 7.454   -19.560 1.00 30.72 25  A 1 
ATOM 199  C C     . THR A 1 25  ? -20.356 8.916   -19.899 1.00 30.39 25  A 1 
ATOM 200  O O     . THR A 1 25  ? -19.597 9.509   -20.664 1.00 28.61 25  A 1 
ATOM 201  C CB    . THR A 1 25  ? -20.863 6.544   -20.510 1.00 30.15 25  A 1 
ATOM 202  O OG1   . THR A 1 25  ? -20.716 5.191   -20.173 1.00 27.61 25  A 1 
ATOM 203  C CG2   . THR A 1 25  ? -20.375 6.648   -21.955 1.00 28.75 25  A 1 
ATOM 204  N N     . LEU A 1 26  ? -21.406 9.529   -19.331 1.00 30.20 26  A 1 
ATOM 205  C CA    . LEU A 1 26  ? -21.711 10.949  -19.503 1.00 32.37 26  A 1 
ATOM 206  C C     . LEU A 1 26  ? -20.592 11.818  -18.932 1.00 31.98 26  A 1 
ATOM 207  O O     . LEU A 1 26  ? -20.080 12.673  -19.647 1.00 30.24 26  A 1 
ATOM 208  C CB    . LEU A 1 26  ? -23.065 11.281  -18.856 1.00 30.39 26  A 1 
ATOM 209  C CG    . LEU A 1 26  ? -24.283 10.881  -19.706 1.00 26.97 26  A 1 
ATOM 210  C CD1   . LEU A 1 26  ? -25.546 10.901  -18.851 1.00 26.63 26  A 1 
ATOM 211  C CD2   . LEU A 1 26  ? -24.487 11.825  -20.882 1.00 28.68 26  A 1 
ATOM 212  N N     . PHE A 1 27  ? -20.141 11.530  -17.701 1.00 30.20 27  A 1 
ATOM 213  C CA    . PHE A 1 27  ? -18.992 12.198  -17.095 1.00 31.21 27  A 1 
ATOM 214  C C     . PHE A 1 27  ? -17.738 12.085  -17.951 1.00 31.41 27  A 1 
ATOM 215  O O     . PHE A 1 27  ? -17.082 13.089  -18.236 1.00 29.36 27  A 1 
ATOM 216  C CB    . PHE A 1 27  ? -18.737 11.600  -15.711 1.00 29.01 27  A 1 
ATOM 217  C CG    . PHE A 1 27  ? -19.402 12.384  -14.616 1.00 25.75 27  A 1 
ATOM 218  C CD1   . PHE A 1 27  ? -18.761 13.520  -14.115 1.00 24.48 27  A 1 
ATOM 219  C CD2   . PHE A 1 27  ? -20.664 12.017  -14.122 1.00 24.26 27  A 1 
ATOM 220  C CE1   . PHE A 1 27  ? -19.390 14.309  -13.144 1.00 23.74 27  A 1 
ATOM 221  C CE2   . PHE A 1 27  ? -21.294 12.805  -13.154 1.00 23.13 27  A 1 
ATOM 222  C CZ    . PHE A 1 27  ? -20.663 13.954  -12.667 1.00 23.41 27  A 1 
ATOM 223  N N     . MET A 1 28  ? -17.422 10.879  -18.420 1.00 35.52 28  A 1 
ATOM 224  C CA    . MET A 1 28  ? -16.214 10.632  -19.212 1.00 36.15 28  A 1 
ATOM 225  C C     . MET A 1 28  ? -16.244 11.332  -20.574 1.00 37.35 28  A 1 
ATOM 226  O O     . MET A 1 28  ? -15.205 11.800  -21.027 1.00 34.95 28  A 1 
ATOM 227  C CB    . MET A 1 28  ? -16.009 9.129   -19.375 1.00 33.64 28  A 1 
ATOM 228  C CG    . MET A 1 28  ? -15.562 8.481   -18.054 1.00 29.55 28  A 1 
ATOM 229  S SD    . MET A 1 28  ? -13.791 8.595   -17.711 1.00 26.54 28  A 1 
ATOM 230  C CE    . MET A 1 28  ? -13.255 7.150   -18.608 1.00 24.49 28  A 1 
ATOM 231  N N     . ASN A 1 29  ? -17.404 11.437  -21.214 1.00 31.30 29  A 1 
ATOM 232  C CA    . ASN A 1 29  ? -17.514 12.128  -22.498 1.00 31.40 29  A 1 
ATOM 233  C C     . ASN A 1 29  ? -17.320 13.642  -22.380 1.00 30.46 29  A 1 
ATOM 234  O O     . ASN A 1 29  ? -16.674 14.225  -23.244 1.00 28.16 29  A 1 
ATOM 235  C CB    . ASN A 1 29  ? -18.870 11.802  -23.147 1.00 29.87 29  A 1 
ATOM 236  C CG    . ASN A 1 29  ? -18.926 10.424  -23.789 1.00 25.98 29  A 1 
ATOM 237  O OD1   . ASN A 1 29  ? -17.949 9.734   -23.998 1.00 25.86 29  A 1 
ATOM 238  N ND2   . ASN A 1 29  ? -20.107 9.997   -24.160 1.00 26.43 29  A 1 
ATOM 239  N N     . CYS A 1 30  ? -17.820 14.263  -21.301 1.00 32.66 30  A 1 
ATOM 240  C CA    . CYS A 1 30  ? -17.633 15.702  -21.101 1.00 34.73 30  A 1 
ATOM 241  C C     . CYS A 1 30  ? -16.176 16.056  -20.804 1.00 33.96 30  A 1 
ATOM 242  O O     . CYS A 1 30  ? -15.678 17.051  -21.321 1.00 31.12 30  A 1 
ATOM 243  C CB    . CYS A 1 30  ? -18.569 16.187  -19.985 1.00 32.40 30  A 1 
ATOM 244  S SG    . CYS A 1 30  ? -20.304 16.194  -20.542 1.00 29.44 30  A 1 
ATOM 245  N N     . VAL A 1 31  ? -15.471 15.236  -20.028 1.00 36.63 31  A 1 
ATOM 246  C CA    . VAL A 1 31  ? -14.061 15.494  -19.677 1.00 38.82 31  A 1 
ATOM 247  C C     . VAL A 1 31  ? -13.099 15.179  -20.834 1.00 37.38 31  A 1 
ATOM 248  O O     . VAL A 1 31  ? -12.036 15.789  -20.932 1.00 34.59 31  A 1 
ATOM 249  C CB    . VAL A 1 31  ? -13.676 14.725  -18.402 1.00 36.52 31  A 1 
ATOM 250  C CG1   . VAL A 1 31  ? -12.226 14.972  -17.971 1.00 33.80 31  A 1 
ATOM 251  C CG2   . VAL A 1 31  ? -14.555 15.129  -17.216 1.00 35.38 31  A 1 
ATOM 252  N N     . SER A 1 32  ? -13.421 14.218  -21.708 1.00 36.65 32  A 1 
ATOM 253  C CA    . SER A 1 32  ? -12.510 13.785  -22.785 1.00 37.55 32  A 1 
ATOM 254  C C     . SER A 1 32  ? -12.388 14.765  -23.945 1.00 35.96 32  A 1 
ATOM 255  O O     . SER A 1 32  ? -11.332 14.822  -24.571 1.00 32.53 32  A 1 
ATOM 256  C CB    . SER A 1 32  ? -12.917 12.419  -23.331 1.00 34.87 32  A 1 
ATOM 257  O OG    . SER A 1 32  ? -14.192 12.433  -23.939 1.00 33.14 32  A 1 
ATOM 258  N N     . ASN A 1 33  ? -13.440 15.497  -24.241 1.00 29.61 33  A 1 
ATOM 259  C CA    . ASN A 1 33  ? -13.357 16.565  -25.226 1.00 31.39 33  A 1 
ATOM 260  C C     . ASN A 1 33  ? -12.587 17.724  -24.587 1.00 29.93 33  A 1 
ATOM 261  O O     . ASN A 1 33  ? -13.166 18.546  -23.893 1.00 27.50 33  A 1 
ATOM 262  C CB    . ASN A 1 33  ? -14.756 16.948  -25.727 1.00 29.78 33  A 1 
ATOM 263  C CG    . ASN A 1 33  ? -15.325 15.946  -26.715 1.00 25.82 33  A 1 
ATOM 264  O OD1   . ASN A 1 33  ? -14.654 15.104  -27.282 1.00 25.41 33  A 1 
ATOM 265  N ND2   . ASN A 1 33  ? -16.608 16.023  -26.974 1.00 25.86 33  A 1 
ATOM 266  N N     . GLY A 1 34  ? -11.284 17.771  -24.835 1.00 33.51 34  A 1 
ATOM 267  C CA    . GLY A 1 34  ? -10.415 18.903  -24.527 1.00 33.51 34  A 1 
ATOM 268  C C     . GLY A 1 34  ? -10.748 20.174  -25.309 1.00 32.22 34  A 1 
ATOM 269  O O     . GLY A 1 34  ? -9.864  21.003  -25.528 1.00 30.12 34  A 1 
ATOM 270  N N     . THR A 1 35  ? -11.998 20.351  -25.759 1.00 30.85 35  A 1 
ATOM 271  C CA    . THR A 1 35  ? -12.524 21.671  -26.029 1.00 31.92 35  A 1 
ATOM 272  C C     . THR A 1 35  ? -12.319 22.455  -24.749 1.00 30.70 35  A 1 
ATOM 273  O O     . THR A 1 35  ? -12.946 22.147  -23.732 1.00 28.27 35  A 1 
ATOM 274  C CB    . THR A 1 35  ? -14.013 21.649  -26.396 1.00 29.86 35  A 1 
ATOM 275  O OG1   . THR A 1 35  ? -14.750 20.816  -25.522 1.00 27.76 35  A 1 
ATOM 276  C CG2   . THR A 1 35  ? -14.219 21.126  -27.812 1.00 29.30 35  A 1 
ATOM 277  N N     . VAL A 1 36  ? -11.412 23.418  -24.810 1.00 29.35 36  A 1 
ATOM 278  C CA    . VAL A 1 36  ? -11.402 24.554  -23.903 1.00 31.99 36  A 1 
ATOM 279  C C     . VAL A 1 36  ? -12.863 24.950  -23.769 1.00 31.30 36  A 1 
ATOM 280  O O     . VAL A 1 36  ? -13.501 25.271  -24.774 1.00 29.89 36  A 1 
ATOM 281  C CB    . VAL A 1 36  ? -10.584 25.719  -24.499 1.00 30.47 36  A 1 
ATOM 282  C CG1   . VAL A 1 36  ? -10.538 26.916  -23.546 1.00 28.15 36  A 1 
ATOM 283  C CG2   . VAL A 1 36  ? -9.150  25.281  -24.787 1.00 30.78 36  A 1 
ATOM 284  N N     . TYR A 1 37  ? -13.417 24.783  -22.568 1.00 29.97 37  A 1 
ATOM 285  C CA    . TYR A 1 37  ? -14.738 25.312  -22.286 1.00 31.04 37  A 1 
ATOM 286  C C     . TYR A 1 37  ? -14.607 26.801  -22.555 1.00 29.74 37  A 1 
ATOM 287  O O     . TYR A 1 37  ? -13.969 27.504  -21.773 1.00 28.64 37  A 1 
ATOM 288  C CB    . TYR A 1 37  ? -15.151 25.007  -20.839 1.00 30.79 37  A 1 
ATOM 289  C CG    . TYR A 1 37  ? -15.746 23.633  -20.623 1.00 31.68 37  A 1 
ATOM 290  C CD1   . TYR A 1 37  ? -17.147 23.458  -20.644 1.00 32.37 37  A 1 
ATOM 291  C CD2   . TYR A 1 37  ? -14.924 22.520  -20.370 1.00 33.26 37  A 1 
ATOM 292  C CE1   . TYR A 1 37  ? -17.718 22.195  -20.411 1.00 30.72 37  A 1 
ATOM 293  C CE2   . TYR A 1 37  ? -15.484 21.248  -20.139 1.00 29.11 37  A 1 
ATOM 294  C CZ    . TYR A 1 37  ? -16.892 21.088  -20.149 1.00 27.61 37  A 1 
ATOM 295  O OH    . TYR A 1 37  ? -17.443 19.851  -19.905 1.00 25.64 37  A 1 
ATOM 296  N N     . GLU A 1 38  ? -15.086 27.244  -23.717 1.00 29.35 38  A 1 
ATOM 297  C CA    . GLU A 1 38  ? -15.334 28.653  -23.913 1.00 32.20 38  A 1 
ATOM 298  C C     . GLU A 1 38  ? -16.211 29.041  -22.743 1.00 31.07 38  A 1 
ATOM 299  O O     . GLU A 1 38  ? -17.339 28.548  -22.599 1.00 29.91 38  A 1 
ATOM 300  C CB    . GLU A 1 38  ? -16.024 28.970  -25.245 1.00 31.73 38  A 1 
ATOM 301  C CG    . GLU A 1 38  ? -15.039 29.016  -26.422 1.00 29.07 38  A 1 
ATOM 302  C CD    . GLU A 1 38  ? -15.686 29.553  -27.725 1.00 27.01 38  A 1 
ATOM 303  O OE1   . GLU A 1 38  ? -14.929 30.093  -28.566 1.00 25.70 38  A 1 
ATOM 304  O OE2   . GLU A 1 38  ? -16.907 29.409  -27.888 1.00 27.01 38  A 1 
ATOM 305  N N     . GLU A 1 39  ? -15.624 29.813  -21.844 1.00 29.87 39  A 1 
ATOM 306  C CA    . GLU A 1 39  ? -16.343 30.353  -20.716 1.00 31.79 39  A 1 
ATOM 307  C C     . GLU A 1 39  ? -17.555 31.041  -21.296 1.00 30.04 39  A 1 
ATOM 308  O O     . GLU A 1 39  ? -17.442 31.996  -22.065 1.00 28.52 39  A 1 
ATOM 309  C CB    . GLU A 1 39  ? -15.463 31.327  -19.935 1.00 31.28 39  A 1 
ATOM 310  C CG    . GLU A 1 39  ? -14.370 30.597  -19.152 1.00 29.03 39  A 1 
ATOM 311  C CD    . GLU A 1 39  ? -13.378 31.558  -18.499 1.00 27.70 39  A 1 
ATOM 312  O OE1   . GLU A 1 39  ? -12.939 31.248  -17.367 1.00 26.96 39  A 1 
ATOM 313  O OE2   . GLU A 1 39  ? -13.056 32.588  -19.124 1.00 27.63 39  A 1 
ATOM 314  N N     . ALA A 1 40  ? -18.733 30.515  -20.959 1.00 33.07 40  A 1 
ATOM 315  C CA    . ALA A 1 40  ? -19.945 31.255  -21.179 1.00 34.21 40  A 1 
ATOM 316  C C     . ALA A 1 40  ? -19.870 32.455  -20.234 1.00 32.70 40  A 1 
ATOM 317  O O     . ALA A 1 40  ? -20.368 32.407  -19.115 1.00 31.24 40  A 1 
ATOM 318  C CB    . ALA A 1 40  ? -21.155 30.343  -20.934 1.00 32.57 40  A 1 
ATOM 319  N N     . VAL A 1 41  ? -19.157 33.499  -20.683 1.00 33.42 41  A 1 
ATOM 320  C CA    . VAL A 1 41  ? -19.086 34.806  -20.050 1.00 35.26 41  A 1 
ATOM 321  C C     . VAL A 1 41  ? -20.503 35.363  -20.111 1.00 33.82 41  A 1 
ATOM 322  O O     . VAL A 1 41  ? -20.905 36.015  -21.076 1.00 32.12 41  A 1 
ATOM 323  C CB    . VAL A 1 41  ? -18.051 35.726  -20.729 1.00 33.53 41  A 1 
ATOM 324  C CG1   . VAL A 1 41  ? -17.931 37.045  -19.955 1.00 31.60 41  A 1 
ATOM 325  C CG2   . VAL A 1 41  ? -16.669 35.086  -20.791 1.00 34.19 41  A 1 
ATOM 326  N N     . GLY A 1 42  ? -21.273 34.978  -19.107 1.00 35.81 42  A 1 
ATOM 327  C CA    . GLY A 1 42  ? -22.561 35.594  -18.891 1.00 36.97 42  A 1 
ATOM 328  C C     . GLY A 1 42  ? -22.359 37.094  -18.764 1.00 36.25 42  A 1 
ATOM 329  O O     . GLY A 1 42  ? -21.360 37.540  -18.201 1.00 34.64 42  A 1 
ATOM 330  N N     . ARG A 1 43  ? -23.299 37.889  -19.282 1.00 34.63 43  A 1 
ATOM 331  C CA    . ARG A 1 43  ? -23.204 39.359  -19.341 1.00 39.51 43  A 1 
ATOM 332  C C     . ARG A 1 43  ? -22.781 40.031  -18.026 1.00 38.57 43  A 1 
ATOM 333  O O     . ARG A 1 43  ? -22.174 41.087  -18.070 1.00 35.84 43  A 1 
ATOM 334  C CB    . ARG A 1 43  ? -24.557 39.950  -19.750 1.00 37.40 43  A 1 
ATOM 335  C CG    . ARG A 1 43  ? -24.824 39.880  -21.254 1.00 34.86 43  A 1 
ATOM 336  C CD    . ARG A 1 43  ? -26.153 40.584  -21.549 1.00 32.26 43  A 1 
ATOM 337  N NE    . ARG A 1 43  ? -26.433 40.658  -22.979 1.00 30.51 43  A 1 
ATOM 338  C CZ    . ARG A 1 43  ? -27.517 41.183  -23.531 1.00 26.87 43  A 1 
ATOM 339  N NH1   . ARG A 1 43  ? -28.477 41.677  -22.803 1.00 26.58 43  A 1 
ATOM 340  N NH2   . ARG A 1 43  ? -27.648 41.220  -24.817 1.00 26.41 43  A 1 
ATOM 341  N N     . GLU A 1 44  ? -23.120 39.436  -16.898 1.00 38.32 44  A 1 
ATOM 342  C CA    . GLU A 1 44  ? -22.867 39.997  -15.562 1.00 42.07 44  A 1 
ATOM 343  C C     . GLU A 1 44  ? -21.506 39.590  -14.953 1.00 42.16 44  A 1 
ATOM 344  O O     . GLU A 1 44  ? -21.314 39.701  -13.751 1.00 39.50 44  A 1 
ATOM 345  C CB    . GLU A 1 44  ? -24.029 39.654  -14.627 1.00 39.37 44  A 1 
ATOM 346  C CG    . GLU A 1 44  ? -25.338 40.316  -15.073 1.00 37.05 44  A 1 
ATOM 347  C CD    . GLU A 1 44  ? -26.488 40.069  -14.098 1.00 34.11 44  A 1 
ATOM 348  O OE1   . GLU A 1 44  ? -27.470 40.846  -14.191 1.00 31.81 44  A 1 
ATOM 349  O OE2   . GLU A 1 44  ? -26.408 39.101  -13.315 1.00 32.29 44  A 1 
ATOM 350  N N     . GLY A 1 45  ? -20.546 39.105  -15.759 1.00 38.51 45  A 1 
ATOM 351  C CA    . GLY A 1 45  ? -19.192 38.825  -15.265 1.00 39.68 45  A 1 
ATOM 352  C C     . GLY A 1 45  ? -19.079 37.668  -14.267 1.00 39.76 45  A 1 
ATOM 353  O O     . GLY A 1 45  ? -18.040 37.510  -13.628 1.00 37.87 45  A 1 
ATOM 354  N N     . CYS A 1 46  ? -20.125 36.850  -14.109 1.00 45.41 46  A 1 
ATOM 355  C CA    . CYS A 1 46  ? -20.090 35.661  -13.275 1.00 47.82 46  A 1 
ATOM 356  C C     . CYS A 1 46  ? -19.339 34.538  -13.999 1.00 48.38 46  A 1 
ATOM 357  O O     . CYS A 1 46  ? -19.892 33.897  -14.897 1.00 44.91 46  A 1 
ATOM 358  C CB    . CYS A 1 46  ? -21.516 35.239  -12.907 1.00 44.45 46  A 1 
ATOM 359  S SG    . CYS A 1 46  ? -22.304 36.463  -11.808 1.00 39.76 46  A 1 
ATOM 360  N N     . TRP A 1 47  ? -18.102 34.241  -13.577 1.00 48.68 47  A 1 
ATOM 361  C CA    . TRP A 1 47  ? -17.264 33.134  -14.048 1.00 47.48 47  A 1 
ATOM 362  C C     . TRP A 1 47  ? -17.789 31.775  -13.521 1.00 46.73 47  A 1 
ATOM 363  O O     . TRP A 1 47  ? -17.057 30.976  -12.927 1.00 44.75 47  A 1 
ATOM 364  C CB    . TRP A 1 47  ? -15.808 33.381  -13.667 1.00 45.19 47  A 1 
ATOM 365  C CG    . TRP A 1 47  ? -15.198 34.623  -14.246 1.00 42.57 47  A 1 
ATOM 366  C CD1   . TRP A 1 47  ? -15.426 35.877  -13.831 1.00 39.31 47  A 1 
ATOM 367  C CD2   . TRP A 1 47  ? -14.270 34.739  -15.375 1.00 41.74 47  A 1 
ATOM 368  N NE1   . TRP A 1 47  ? -14.720 36.784  -14.624 1.00 35.63 47  A 1 
ATOM 369  C CE2   . TRP A 1 47  ? -14.001 36.111  -15.580 1.00 37.17 47  A 1 
ATOM 370  C CE3   . TRP A 1 47  ? -13.651 33.797  -16.209 1.00 38.27 47  A 1 
ATOM 371  C CZ2   . TRP A 1 47  ? -13.142 36.551  -16.614 1.00 37.11 47  A 1 
ATOM 372  C CZ3   . TRP A 1 47  ? -12.785 34.239  -17.236 1.00 37.14 47  A 1 
ATOM 373  C CH2   . TRP A 1 47  ? -12.546 35.591  -17.435 1.00 38.35 47  A 1 
ATOM 374  N N     . ALA A 1 48  ? -19.092 31.526  -13.670 1.00 57.32 48  A 1 
ATOM 375  C CA    . ALA A 1 48  ? -19.704 30.305  -13.201 1.00 58.93 48  A 1 
ATOM 376  C C     . ALA A 1 48  ? -19.297 29.138  -14.107 1.00 60.58 48  A 1 
ATOM 377  O O     . ALA A 1 48  ? -19.717 29.061  -15.257 1.00 57.77 48  A 1 
ATOM 378  C CB    . ALA A 1 48  ? -21.226 30.498  -13.132 1.00 54.20 48  A 1 
ATOM 379  N N     . ARG A 1 49  ? -18.512 28.200  -13.567 1.00 65.19 49  A 1 
ATOM 380  C CA    . ARG A 1 49  ? -18.152 26.971  -14.278 1.00 67.67 49  A 1 
ATOM 381  C C     . ARG A 1 49  ? -19.416 26.225  -14.705 1.00 69.17 49  A 1 
ATOM 382  O O     . ARG A 1 49  ? -20.342 26.062  -13.918 1.00 66.02 49  A 1 
ATOM 383  C CB    . ARG A 1 49  ? -17.250 26.107  -13.399 1.00 64.07 49  A 1 
ATOM 384  C CG    . ARG A 1 49  ? -16.706 24.902  -14.175 1.00 57.41 49  A 1 
ATOM 385  C CD    . ARG A 1 49  ? -15.742 24.083  -13.345 1.00 57.97 49  A 1 
ATOM 386  N NE    . ARG A 1 49  ? -15.291 22.907  -14.106 1.00 52.50 49  A 1 
ATOM 387  C CZ    . ARG A 1 49  ? -14.282 22.113  -13.813 1.00 46.32 49  A 1 
ATOM 388  N NH1   . ARG A 1 49  ? -13.561 22.299  -12.751 1.00 45.19 49  A 1 
ATOM 389  N NH2   . ARG A 1 49  ? -13.971 21.136  -14.576 1.00 44.96 49  A 1 
ATOM 390  N N     . LEU A 1 50  ? -19.432 25.743  -15.954 1.00 70.95 50  A 1 
ATOM 391  C CA    . LEU A 1 50  ? -20.549 24.951  -16.457 1.00 72.87 50  A 1 
ATOM 392  C C     . LEU A 1 50  ? -20.644 23.609  -15.737 1.00 74.51 50  A 1 
ATOM 393  O O     . LEU A 1 50  ? -19.659 23.060  -15.246 1.00 71.56 50  A 1 
ATOM 394  C CB    . LEU A 1 50  ? -20.438 24.780  -17.982 1.00 68.23 50  A 1 
ATOM 395  C CG    . LEU A 1 50  ? -20.633 26.077  -18.790 1.00 64.11 50  A 1 
ATOM 396  C CD1   . LEU A 1 50  ? -20.388 25.811  -20.270 1.00 58.77 50  A 1 
ATOM 397  C CD2   . LEU A 1 50  ? -22.045 26.649  -18.640 1.00 60.20 50  A 1 
ATOM 398  N N     . CYS A 1 51  ? -21.865 23.060  -15.666 1.00 77.28 51  A 1 
ATOM 399  C CA    . CYS A 1 51  ? -22.127 21.741  -15.103 1.00 77.23 51  A 1 
ATOM 400  C C     . CYS A 1 51  ? -21.411 20.659  -15.922 1.00 75.79 51  A 1 
ATOM 401  O O     . CYS A 1 51  ? -21.674 20.514  -17.109 1.00 71.49 51  A 1 
ATOM 402  C CB    . CYS A 1 51  ? -23.641 21.534  -15.095 1.00 76.79 51  A 1 
ATOM 403  S SG    . CYS A 1 51  ? -24.089 19.851  -14.589 1.00 75.30 51  A 1 
ATOM 404  N N     . ASP A 1 52  ? -20.620 19.834  -15.270 1.00 76.80 52  A 1 
ATOM 405  C CA    . ASP A 1 52  ? -19.911 18.717  -15.899 1.00 74.26 52  A 1 
ATOM 406  C C     . ASP A 1 52  ? -20.863 17.622  -16.411 1.00 73.66 52  A 1 
ATOM 407  O O     . ASP A 1 52  ? -20.483 16.806  -17.244 1.00 68.25 52  A 1 
ATOM 408  C CB    . ASP A 1 52  ? -18.910 18.118  -14.889 1.00 70.59 52  A 1 
ATOM 409  C CG    . ASP A 1 52  ? -17.814 19.093  -14.408 1.00 68.99 52  A 1 
ATOM 410  O OD1   . ASP A 1 52  ? -17.279 19.874  -15.224 1.00 62.80 52  A 1 
ATOM 411  O OD2   . ASP A 1 52  ? -17.487 19.044  -13.201 1.00 64.29 52  A 1 
ATOM 412  N N     . GLY A 1 53  ? -22.101 17.570  -15.928 1.00 75.31 53  A 1 
ATOM 413  C CA    . GLY A 1 53  ? -23.110 16.600  -16.359 1.00 71.87 53  A 1 
ATOM 414  C C     . GLY A 1 53  ? -23.845 16.972  -17.649 1.00 71.45 53  A 1 
ATOM 415  O O     . GLY A 1 53  ? -24.081 16.105  -18.489 1.00 66.23 53  A 1 
ATOM 416  N N     . CYS A 1 54  ? -24.249 18.247  -17.817 1.00 75.63 54  A 1 
ATOM 417  C CA    . CYS A 1 54  ? -25.009 18.703  -18.982 1.00 76.30 54  A 1 
ATOM 418  C C     . CYS A 1 54  ? -24.269 19.690  -19.888 1.00 76.41 54  A 1 
ATOM 419  O O     . CYS A 1 54  ? -24.747 19.965  -20.984 1.00 70.65 54  A 1 
ATOM 420  C CB    . CYS A 1 54  ? -26.355 19.272  -18.518 1.00 72.76 54  A 1 
ATOM 421  S SG    . CYS A 1 54  ? -26.149 20.841  -17.605 1.00 74.20 54  A 1 
ATOM 422  N N     . CYS A 1 55  ? -23.143 20.242  -19.439 1.00 75.47 55  A 1 
ATOM 423  C CA    . CYS A 1 55  ? -22.283 21.182  -20.167 1.00 73.56 55  A 1 
ATOM 424  C C     . CYS A 1 55  ? -23.011 22.430  -20.721 1.00 75.15 55  A 1 
ATOM 425  O O     . CYS A 1 55  ? -22.547 23.039  -21.678 1.00 69.13 55  A 1 
ATOM 426  C CB    . CYS A 1 55  ? -21.487 20.418  -21.239 1.00 68.98 55  A 1 
ATOM 427  S SG    . CYS A 1 55  ? -20.518 19.081  -20.466 1.00 61.91 55  A 1 
ATOM 428  N N     . THR A 1 56  ? -24.151 22.785  -20.131 1.00 72.82 56  A 1 
ATOM 429  C CA    . THR A 1 56  ? -24.999 23.877  -20.639 1.00 74.25 56  A 1 
ATOM 430  C C     . THR A 1 56  ? -25.441 24.878  -19.573 1.00 76.48 56  A 1 
ATOM 431  O O     . THR A 1 56  ? -25.689 26.038  -19.886 1.00 72.02 56  A 1 
ATOM 432  C CB    . THR A 1 56  ? -26.253 23.334  -21.340 1.00 69.60 56  A 1 
ATOM 433  O OG1   . THR A 1 56  ? -26.943 22.417  -20.507 1.00 64.61 56  A 1 
ATOM 434  C CG2   . THR A 1 56  ? -25.948 22.617  -22.646 1.00 65.56 56  A 1 
ATOM 435  N N     . VAL A 1 57  ? -25.565 24.425  -18.317 1.00 75.20 57  A 1 
ATOM 436  C CA    . VAL A 1 57  ? -26.071 25.232  -17.207 1.00 75.44 57  A 1 
ATOM 437  C C     . VAL A 1 57  ? -24.929 25.499  -16.214 1.00 76.49 57  A 1 
ATOM 438  O O     . VAL A 1 57  ? -24.146 24.582  -15.974 1.00 74.06 57  A 1 
ATOM 439  C CB    . VAL A 1 57  ? -27.263 24.535  -16.523 1.00 71.59 57  A 1 
ATOM 440  C CG1   . VAL A 1 57  ? -27.904 25.404  -15.438 1.00 64.26 57  A 1 
ATOM 441  C CG2   . VAL A 1 57  ? -28.369 24.198  -17.539 1.00 67.54 57  A 1 
ATOM 442  N N     . PRO A 1 58  ? -24.833 26.712  -15.612 1.00 72.95 58  A 1 
ATOM 443  C CA    . PRO A 1 58  ? -23.865 26.970  -14.550 1.00 72.84 58  A 1 
ATOM 444  C C     . PRO A 1 58  ? -24.003 25.982  -13.382 1.00 72.74 58  A 1 
ATOM 445  O O     . PRO A 1 58  ? -25.116 25.632  -12.973 1.00 72.87 58  A 1 
ATOM 446  C CB    . PRO A 1 58  ? -24.122 28.403  -14.102 1.00 71.88 58  A 1 
ATOM 447  C CG    . PRO A 1 58  ? -24.733 29.056  -15.329 1.00 68.61 58  A 1 
ATOM 448  C CD    . PRO A 1 58  ? -25.546 27.922  -15.945 1.00 74.90 58  A 1 
ATOM 449  N N     . SER A 1 59  ? -22.853 25.527  -12.839 1.00 77.09 59  A 1 
ATOM 450  C CA    . SER A 1 59  ? -22.818 24.669  -11.663 1.00 76.79 59  A 1 
ATOM 451  C C     . SER A 1 59  ? -23.227 25.435  -10.403 1.00 75.94 59  A 1 
ATOM 452  O O     . SER A 1 59  ? -22.947 26.624  -10.262 1.00 73.92 59  A 1 
ATOM 453  C CB    . SER A 1 59  ? -21.442 24.020  -11.506 1.00 75.50 59  A 1 
ATOM 454  O OG    . SER A 1 59  ? -20.415 24.987  -11.445 1.00 66.78 59  A 1 
ATOM 455  N N     . VAL A 1 60  ? -23.893 24.736  -9.475  1.00 77.80 60  A 1 
ATOM 456  C CA    . VAL A 1 60  ? -24.299 25.287  -8.164  1.00 77.12 60  A 1 
ATOM 457  C C     . VAL A 1 60  ? -23.747 24.490  -6.988  1.00 77.49 60  A 1 
ATOM 458  O O     . VAL A 1 60  ? -23.664 25.011  -5.879  1.00 74.31 60  A 1 
ATOM 459  C CB    . VAL A 1 60  ? -25.823 25.424  -8.042  1.00 75.11 60  A 1 
ATOM 460  C CG1   . VAL A 1 60  ? -26.375 26.408  -9.089  1.00 65.19 60  A 1 
ATOM 461  C CG2   . VAL A 1 60  ? -26.557 24.094  -8.196  1.00 68.89 60  A 1 
ATOM 462  N N     . VAL A 1 61  ? -23.345 23.242  -7.228  1.00 77.81 61  A 1 
ATOM 463  C CA    . VAL A 1 61  ? -22.722 22.369  -6.227  1.00 78.03 61  A 1 
ATOM 464  C C     . VAL A 1 61  ? -21.472 21.696  -6.797  1.00 78.31 61  A 1 
ATOM 465  O O     . VAL A 1 61  ? -21.392 21.438  -7.996  1.00 76.94 61  A 1 
ATOM 466  C CB    . VAL A 1 61  ? -23.685 21.312  -5.667  1.00 76.08 61  A 1 
ATOM 467  C CG1   . VAL A 1 61  ? -24.874 21.961  -4.947  1.00 63.87 61  A 1 
ATOM 468  C CG2   . VAL A 1 61  ? -24.229 20.358  -6.729  1.00 67.65 61  A 1 
ATOM 469  N N     . TYR A 1 62  ? -20.518 21.383  -5.909  1.00 78.02 62  A 1 
ATOM 470  C CA    . TYR A 1 62  ? -19.397 20.495  -6.197  1.00 77.63 62  A 1 
ATOM 471  C C     . TYR A 1 62  ? -19.566 19.191  -5.413  1.00 78.88 62  A 1 
ATOM 472  O O     . TYR A 1 62  ? -19.712 19.218  -4.192  1.00 75.79 62  A 1 
ATOM 473  C CB    . TYR A 1 62  ? -18.083 21.195  -5.852  1.00 74.89 62  A 1 
ATOM 474  C CG    . TYR A 1 62  ? -16.860 20.313  -6.043  1.00 71.63 62  A 1 
ATOM 475  C CD1   . TYR A 1 62  ? -16.163 19.805  -4.940  1.00 66.12 62  A 1 
ATOM 476  C CD2   . TYR A 1 62  ? -16.425 20.006  -7.344  1.00 66.53 62  A 1 
ATOM 477  C CE1   . TYR A 1 62  ? -15.021 19.009  -5.127  1.00 62.24 62  A 1 
ATOM 478  C CE2   . TYR A 1 62  ? -15.284 19.222  -7.544  1.00 64.16 62  A 1 
ATOM 479  C CZ    . TYR A 1 62  ? -14.578 18.725  -6.433  1.00 67.89 62  A 1 
ATOM 480  O OH    . TYR A 1 62  ? -13.439 17.977  -6.625  1.00 66.76 62  A 1 
ATOM 481  N N     . CYS A 1 63  ? -19.554 18.048  -6.098  1.00 77.25 63  A 1 
ATOM 482  C CA    . CYS A 1 63  ? -19.557 16.732  -5.481  1.00 77.70 63  A 1 
ATOM 483  C C     . CYS A 1 63  ? -18.114 16.265  -5.282  1.00 76.99 63  A 1 
ATOM 484  O O     . CYS A 1 63  ? -17.389 16.040  -6.252  1.00 75.92 63  A 1 
ATOM 485  C CB    . CYS A 1 63  ? -20.365 15.759  -6.345  1.00 77.57 63  A 1 
ATOM 486  S SG    . CYS A 1 63  ? -20.352 14.115  -5.570  1.00 75.56 63  A 1 
ATOM 487  N N     . ARG A 1 64  ? -17.711 16.074  -4.021  1.00 73.95 64  A 1 
ATOM 488  C CA    . ARG A 1 64  ? -16.349 15.645  -3.685  1.00 71.64 64  A 1 
ATOM 489  C C     . ARG A 1 64  ? -16.046 14.229  -4.188  1.00 69.12 64  A 1 
ATOM 490  O O     . ARG A 1 64  ? -14.975 13.994  -4.735  1.00 64.05 64  A 1 
ATOM 491  C CB    . ARG A 1 64  ? -16.126 15.720  -2.167  1.00 67.99 64  A 1 
ATOM 492  C CG    . ARG A 1 64  ? -16.065 17.169  -1.649  1.00 63.05 64  A 1 
ATOM 493  C CD    . ARG A 1 64  ? -15.802 17.201  -0.135  1.00 62.65 64  A 1 
ATOM 494  N NE    . ARG A 1 64  ? -15.647 18.568  0.368   1.00 54.46 64  A 1 
ATOM 495  C CZ    . ARG A 1 64  ? -15.438 18.913  1.628   1.00 49.82 64  A 1 
ATOM 496  N NH1   . ARG A 1 64  ? -15.354 18.025  2.581   1.00 47.29 64  A 1 
ATOM 497  N NH2   . ARG A 1 64  ? -15.301 20.158  1.952   1.00 47.21 64  A 1 
ATOM 498  N N     . ALA A 1 65  ? -16.985 13.299  -4.008  1.00 73.55 65  A 1 
ATOM 499  C CA    . ALA A 1 65  ? -16.807 11.900  -4.389  1.00 72.21 65  A 1 
ATOM 500  C C     . ALA A 1 65  ? -16.650 11.710  -5.905  1.00 72.05 65  A 1 
ATOM 501  O O     . ALA A 1 65  ? -15.788 10.938  -6.341  1.00 67.94 65  A 1 
ATOM 502  C CB    . ALA A 1 65  ? -17.984 11.097  -3.842  1.00 69.74 65  A 1 
ATOM 503  N N     . ASP A 1 66  ? -17.433 12.452  -6.701  1.00 66.28 66  A 1 
ATOM 504  C CA    . ASP A 1 66  ? -17.371 12.392  -8.159  1.00 64.74 66  A 1 
ATOM 505  C C     . ASP A 1 66  ? -16.358 13.390  -8.759  1.00 65.56 66  A 1 
ATOM 506  O O     . ASP A 1 66  ? -16.056 13.322  -9.949  1.00 61.97 66  A 1 
ATOM 507  C CB    . ASP A 1 66  ? -18.781 12.602  -8.741  1.00 60.55 66  A 1 
ATOM 508  C CG    . ASP A 1 66  ? -19.764 11.495  -8.351  1.00 57.67 66  A 1 
ATOM 509  O OD1   . ASP A 1 66  ? -19.349 10.312  -8.304  1.00 54.44 66  A 1 
ATOM 510  O OD2   . ASP A 1 66  ? -20.949 11.817  -8.112  1.00 54.98 66  A 1 
ATOM 511  N N     . SER A 1 67  ? -15.794 14.285  -7.932  1.00 68.99 67  A 1 
ATOM 512  C CA    . SER A 1 67  ? -14.934 15.400  -8.356  1.00 69.68 67  A 1 
ATOM 513  C C     . SER A 1 67  ? -15.566 16.225  -9.483  1.00 71.25 67  A 1 
ATOM 514  O O     . SER A 1 67  ? -14.927 16.471  -10.507 1.00 67.52 67  A 1 
ATOM 515  C CB    . SER A 1 67  ? -13.529 14.914  -8.716  1.00 66.16 67  A 1 
ATOM 516  O OG    . SER A 1 67  ? -12.920 14.242  -7.634  1.00 60.70 67  A 1 
ATOM 517  N N     . ALA A 1 68  ? -16.846 16.593  -9.308  1.00 69.83 68  A 1 
ATOM 518  C CA    . ALA A 1 68  ? -17.653 17.159  -10.374 1.00 70.80 68  A 1 
ATOM 519  C C     . ALA A 1 68  ? -18.460 18.380  -9.935  1.00 71.48 68  A 1 
ATOM 520  O O     . ALA A 1 68  ? -19.051 18.394  -8.852  1.00 71.29 68  A 1 
ATOM 521  C CB    . ALA A 1 68  ? -18.585 16.074  -10.894 1.00 68.26 68  A 1 
ATOM 522  N N     . TYR A 1 69  ? -18.528 19.366  -10.825 1.00 78.86 69  A 1 
ATOM 523  C CA    . TYR A 1 69  ? -19.356 20.557  -10.692 1.00 78.33 69  A 1 
ATOM 524  C C     . TYR A 1 69  ? -20.708 20.308  -11.342 1.00 79.78 69  A 1 
ATOM 525  O O     . TYR A 1 69  ? -20.789 20.006  -12.528 1.00 76.68 69  A 1 
ATOM 526  C CB    . TYR A 1 69  ? -18.651 21.746  -11.322 1.00 76.28 69  A 1 
ATOM 527  C CG    . TYR A 1 69  ? -17.325 22.062  -10.671 1.00 74.00 69  A 1 
ATOM 528  C CD1   . TYR A 1 69  ? -17.268 22.890  -9.541  1.00 66.47 69  A 1 
ATOM 529  C CD2   . TYR A 1 69  ? -16.133 21.489  -11.156 1.00 67.30 69  A 1 
ATOM 530  C CE1   . TYR A 1 69  ? -16.056 23.158  -8.916  1.00 64.17 69  A 1 
ATOM 531  C CE2   . TYR A 1 69  ? -14.912 21.748  -10.536 1.00 64.52 69  A 1 
ATOM 532  C CZ    . TYR A 1 69  ? -14.869 22.583  -9.410  1.00 70.59 69  A 1 
ATOM 533  O OH    . TYR A 1 69  ? -13.670 22.838  -8.793  1.00 69.04 69  A 1 
ATOM 534  N N     . LEU A 1 70  ? -21.789 20.416  -10.558 1.00 75.04 70  A 1 
ATOM 535  C CA    . LEU A 1 70  ? -23.124 20.056  -11.012 1.00 75.04 70  A 1 
ATOM 536  C C     . LEU A 1 70  ? -24.106 21.224  -10.876 1.00 74.85 70  A 1 
ATOM 537  O O     . LEU A 1 70  ? -24.102 21.961  -9.888  1.00 75.91 70  A 1 
ATOM 538  C CB    . LEU A 1 70  ? -23.608 18.806  -10.261 1.00 74.00 70  A 1 
ATOM 539  C CG    . LEU A 1 70  ? -22.717 17.559  -10.420 1.00 75.21 70  A 1 
ATOM 540  C CD1   . LEU A 1 70  ? -23.254 16.411  -9.563  1.00 70.77 70  A 1 
ATOM 541  C CD2   . LEU A 1 70  ? -22.651 17.092  -11.875 1.00 70.84 70  A 1 
ATOM 542  N N     . CYS A 1 71  ? -25.001 21.369  -11.873 1.00 82.18 71  A 1 
ATOM 543  C CA    . CYS A 1 71  ? -26.193 22.184  -11.715 1.00 82.16 71  A 1 
ATOM 544  C C     . CYS A 1 71  ? -27.224 21.461  -10.837 1.00 82.63 71  A 1 
ATOM 545  O O     . CYS A 1 71  ? -27.179 20.245  -10.696 1.00 80.30 71  A 1 
ATOM 546  C CB    . CYS A 1 71  ? -26.765 22.560  -13.093 1.00 79.85 71  A 1 
ATOM 547  S SG    . CYS A 1 71  ? -27.461 21.127  -13.967 1.00 77.51 71  A 1 
ATOM 548  N N     . ALA A 1 72  ? -28.206 22.186  -10.302 1.00 80.40 72  A 1 
ATOM 549  C CA    . ALA A 1 72  ? -29.231 21.623  -9.413  1.00 79.44 72  A 1 
ATOM 550  C C     . ALA A 1 72  ? -29.991 20.428  -10.021 1.00 80.20 72  A 1 
ATOM 551  O O     . ALA A 1 72  ? -30.290 19.465  -9.326  1.00 78.23 72  A 1 
ATOM 552  C CB    . ALA A 1 72  ? -30.196 22.748  -9.033  1.00 77.24 72  A 1 
ATOM 553  N N     . SER A 1 73  ? -30.266 20.452  -11.327 1.00 79.76 73  A 1 
ATOM 554  C CA    . SER A 1 73  ? -30.952 19.354  -12.011 1.00 79.38 73  A 1 
ATOM 555  C C     . SER A 1 73  ? -30.073 18.111  -12.180 1.00 79.70 73  A 1 
ATOM 556  O O     . SER A 1 73  ? -30.551 16.999  -11.969 1.00 77.84 73  A 1 
ATOM 557  C CB    . SER A 1 73  ? -31.480 19.819  -13.371 1.00 76.89 73  A 1 
ATOM 558  O OG    . SER A 1 73  ? -30.446 20.382  -14.161 1.00 66.69 73  A 1 
ATOM 559  N N     . CYS A 1 74  ? -28.782 18.268  -12.526 1.00 73.68 74  A 1 
ATOM 560  C CA    . CYS A 1 74  ? -27.847 17.151  -12.651 1.00 72.89 74  A 1 
ATOM 561  C C     . CYS A 1 74  ? -27.487 16.564  -11.287 1.00 71.96 74  A 1 
ATOM 562  O O     . CYS A 1 74  ? -27.450 15.345  -11.153 1.00 70.70 74  A 1 
ATOM 563  C CB    . CYS A 1 74  ? -26.606 17.589  -13.422 1.00 72.51 74  A 1 
ATOM 564  S SG    . CYS A 1 74  ? -27.020 17.879  -15.180 1.00 70.68 74  A 1 
ATOM 565  N N     . ASP A 1 75  ? -27.299 17.398  -10.255 1.00 81.04 75  A 1 
ATOM 566  C CA    . ASP A 1 75  ? -27.105 16.964  -8.870  1.00 79.54 75  A 1 
ATOM 567  C C     . ASP A 1 75  ? -28.270 16.087  -8.397  1.00 79.15 75  A 1 
ATOM 568  O O     . ASP A 1 75  ? -28.065 14.952  -7.961  1.00 76.73 75  A 1 
ATOM 569  C CB    . ASP A 1 75  ? -26.946 18.193  -7.963  1.00 78.62 75  A 1 
ATOM 570  C CG    . ASP A 1 75  ? -26.824 17.802  -6.493  1.00 75.78 75  A 1 
ATOM 571  O OD1   . ASP A 1 75  ? -25.895 17.055  -6.156  1.00 67.26 75  A 1 
ATOM 572  O OD2   . ASP A 1 75  ? -27.680 18.204  -5.679  1.00 67.71 75  A 1 
ATOM 573  N N     . ALA A 1 76  ? -29.507 16.553  -8.585  1.00 78.57 76  A 1 
ATOM 574  C CA    . ALA A 1 76  ? -30.691 15.789  -8.230  1.00 76.70 76  A 1 
ATOM 575  C C     . ALA A 1 76  ? -30.769 14.450  -8.989  1.00 77.01 76  A 1 
ATOM 576  O O     . ALA A 1 76  ? -31.024 13.418  -8.379  1.00 75.38 76  A 1 
ATOM 577  C CB    . ALA A 1 76  ? -31.930 16.649  -8.468  1.00 75.40 76  A 1 
ATOM 578  N N     . GLN A 1 77  ? -30.515 14.423  -10.301 1.00 75.90 77  A 1 
ATOM 579  C CA    . GLN A 1 77  ? -30.575 13.191  -11.101 1.00 74.00 77  A 1 
ATOM 580  C C     . GLN A 1 77  ? -29.489 12.178  -10.733 1.00 74.17 77  A 1 
ATOM 581  O O     . GLN A 1 77  ? -29.781 10.979  -10.621 1.00 71.47 77  A 1 
ATOM 582  C CB    . GLN A 1 77  ? -30.473 13.532  -12.590 1.00 72.08 77  A 1 
ATOM 583  C CG    . GLN A 1 77  ? -31.782 14.113  -13.134 1.00 66.63 77  A 1 
ATOM 584  C CD    . GLN A 1 77  ? -31.689 14.477  -14.625 1.00 62.75 77  A 1 
ATOM 585  O OE1   . GLN A 1 77  ? -30.702 14.253  -15.303 1.00 55.60 77  A 1 
ATOM 586  N NE2   . GLN A 1 77  ? -32.739 15.028  -15.191 1.00 53.52 77  A 1 
ATOM 587  N N     . ILE A 1 78  ? -28.243 12.633  -10.542 1.00 71.55 78  A 1 
ATOM 588  C CA    . ILE A 1 78  ? -27.099 11.753  -10.269 1.00 70.19 78  A 1 
ATOM 589  C C     . ILE A 1 78  ? -27.184 11.201  -8.848  1.00 69.45 78  A 1 
ATOM 590  O O     . ILE A 1 78  ? -27.053 9.991   -8.642  1.00 66.62 78  A 1 
ATOM 591  C CB    . ILE A 1 78  ? -25.781 12.511  -10.546 1.00 67.68 78  A 1 
ATOM 592  C CG1   . ILE A 1 78  ? -25.636 12.752  -12.067 1.00 65.38 78  A 1 
ATOM 593  C CG2   . ILE A 1 78  ? -24.564 11.745  -10.007 1.00 65.38 78  A 1 
ATOM 594  C CD1   . ILE A 1 78  ? -24.573 13.778  -12.429 1.00 60.07 78  A 1 
ATOM 595  N N     . HIS A 1 79  ? -27.460 12.058  -7.862  1.00 75.14 79  A 1 
ATOM 596  C CA    . HIS A 1 79  ? -27.477 11.668  -6.452  1.00 75.03 79  A 1 
ATOM 597  C C     . HIS A 1 79  ? -28.792 11.024  -6.007  1.00 73.16 79  A 1 
ATOM 598  O O     . HIS A 1 79  ? -28.807 10.340  -4.978  1.00 68.52 79  A 1 
ATOM 599  C CB    . HIS A 1 79  ? -27.067 12.874  -5.598  1.00 74.47 79  A 1 
ATOM 600  C CG    . HIS A 1 79  ? -25.656 13.312  -5.872  1.00 76.31 79  A 1 
ATOM 601  N ND1   . HIS A 1 79  ? -25.257 14.479  -6.476  1.00 67.89 79  A 1 
ATOM 602  C CD2   . HIS A 1 79  ? -24.520 12.604  -5.604  1.00 70.91 79  A 1 
ATOM 603  C CE1   . HIS A 1 79  ? -23.922 14.480  -6.566  1.00 73.06 79  A 1 
ATOM 604  N NE2   . HIS A 1 79  ? -23.437 13.352  -6.045  1.00 74.06 79  A 1 
ATOM 605  N N     . ALA A 1 80  ? -29.859 11.119  -6.791  1.00 78.88 80  A 1 
ATOM 606  C CA    . ALA A 1 80  ? -31.063 10.316  -6.574  1.00 76.90 80  A 1 
ATOM 607  C C     . ALA A 1 80  ? -30.979 8.898   -7.163  1.00 76.28 80  A 1 
ATOM 608  O O     . ALA A 1 80  ? -31.814 8.056   -6.836  1.00 70.27 80  A 1 
ATOM 609  C CB    . ALA A 1 80  ? -32.278 11.065  -7.118  1.00 74.70 80  A 1 
ATOM 610  N N     . ALA A 1 81  ? -29.956 8.594   -7.989  1.00 66.93 81  A 1 
ATOM 611  C CA    . ALA A 1 81  ? -29.868 7.325   -8.711  1.00 64.88 81  A 1 
ATOM 612  C C     . ALA A 1 81  ? -29.771 6.095   -7.793  1.00 65.25 81  A 1 
ATOM 613  O O     . ALA A 1 81  ? -30.298 5.030   -8.111  1.00 61.09 81  A 1 
ATOM 614  C CB    . ALA A 1 81  ? -28.667 7.393   -9.660  1.00 60.34 81  A 1 
ATOM 615  N N     . ASN A 1 82  ? -29.082 6.217   -6.643  1.00 60.82 82  A 1 
ATOM 616  C CA    . ASN A 1 82  ? -29.013 5.163   -5.633  1.00 60.62 82  A 1 
ATOM 617  C C     . ASN A 1 82  ? -28.573 5.698   -4.256  1.00 62.63 82  A 1 
ATOM 618  O O     . ASN A 1 82  ? -28.106 6.819   -4.098  1.00 59.37 82  A 1 
ATOM 619  C CB    . ASN A 1 82  ? -28.090 4.031   -6.135  1.00 55.34 82  A 1 
ATOM 620  C CG    . ASN A 1 82  ? -26.670 4.490   -6.333  1.00 49.77 82  A 1 
ATOM 621  O OD1   . ASN A 1 82  ? -25.992 4.924   -5.410  1.00 47.44 82  A 1 
ATOM 622  N ND2   . ASN A 1 82  ? -26.173 4.406   -7.542  1.00 49.40 82  A 1 
ATOM 623  N N     . ARG A 1 83  ? -28.672 4.834   -3.228  1.00 67.18 83  A 1 
ATOM 624  C CA    . ARG A 1 83  ? -28.319 5.182   -1.836  1.00 66.16 83  A 1 
ATOM 625  C C     . ARG A 1 83  ? -26.827 5.472   -1.609  1.00 65.00 83  A 1 
ATOM 626  O O     . ARG A 1 83  ? -26.498 6.032   -0.568  1.00 61.96 83  A 1 
ATOM 627  C CB    . ARG A 1 83  ? -28.744 4.062   -0.877  1.00 62.32 83  A 1 
ATOM 628  C CG    . ARG A 1 83  ? -30.264 3.959   -0.697  1.00 57.66 83  A 1 
ATOM 629  C CD    . ARG A 1 83  ? -30.581 2.946   0.409   1.00 55.20 83  A 1 
ATOM 630  N NE    . ARG A 1 83  ? -32.023 2.810   0.637   1.00 47.65 83  A 1 
ATOM 631  C CZ    . ARG A 1 83  ? -32.608 2.100   1.599   1.00 41.30 83  A 1 
ATOM 632  N NH1   . ARG A 1 83  ? -31.909 1.421   2.474   1.00 37.71 83  A 1 
ATOM 633  N NH2   . ARG A 1 83  ? -33.899 2.068   1.693   1.00 37.77 83  A 1 
ATOM 634  N N     . VAL A 1 84  ? -25.952 5.026   -2.486  1.00 57.70 84  A 1 
ATOM 635  C CA    . VAL A 1 84  ? -24.519 5.318   -2.371  1.00 58.53 84  A 1 
ATOM 636  C C     . VAL A 1 84  ? -24.257 6.727   -2.887  1.00 60.10 84  A 1 
ATOM 637  O O     . VAL A 1 84  ? -23.677 7.533   -2.161  1.00 57.45 84  A 1 
ATOM 638  C CB    . VAL A 1 84  ? -23.655 4.279   -3.097  1.00 54.20 84  A 1 
ATOM 639  C CG1   . VAL A 1 84  ? -22.152 4.590   -2.943  1.00 47.68 84  A 1 
ATOM 640  C CG2   . VAL A 1 84  ? -23.898 2.878   -2.542  1.00 49.82 84  A 1 
ATOM 641  N N     . ALA A 1 85  ? -24.778 7.051   -4.061  1.00 61.76 85  A 1 
ATOM 642  C CA    . ALA A 1 85  ? -24.683 8.389   -4.639  1.00 62.70 85  A 1 
ATOM 643  C C     . ALA A 1 85  ? -25.335 9.449   -3.736  1.00 63.61 85  A 1 
ATOM 644  O O     . ALA A 1 85  ? -24.737 10.496  -3.504  1.00 64.42 85  A 1 
ATOM 645  C CB    . ALA A 1 85  ? -25.304 8.352   -6.036  1.00 61.78 85  A 1 
ATOM 646  N N     . SER A 1 86  ? -26.490 9.161   -3.108  1.00 75.98 86  A 1 
ATOM 647  C CA    . SER A 1 86  ? -27.169 10.113  -2.217  1.00 75.53 86  A 1 
ATOM 648  C C     . SER A 1 86  ? -26.370 10.496  -0.964  1.00 76.93 86  A 1 
ATOM 649  O O     . SER A 1 86  ? -26.698 11.483  -0.307  1.00 74.34 86  A 1 
ATOM 650  C CB    . SER A 1 86  ? -28.541 9.575   -1.816  1.00 73.40 86  A 1 
ATOM 651  O OG    . SER A 1 86  ? -28.436 8.468   -0.944  1.00 65.83 86  A 1 
ATOM 652  N N     . ARG A 1 87  ? -25.327 9.719   -0.614  1.00 71.71 87  A 1 
ATOM 653  C CA    . ARG A 1 87  ? -24.428 9.976   0.519   1.00 71.61 87  A 1 
ATOM 654  C C     . ARG A 1 87  ? -23.182 10.778  0.127   1.00 73.11 87  A 1 
ATOM 655  O O     . ARG A 1 87  ? -22.375 11.056  1.008   1.00 68.47 87  A 1 
ATOM 656  C CB    . ARG A 1 87  ? -24.013 8.653   1.174   1.00 67.01 87  A 1 
ATOM 657  C CG    . ARG A 1 87  ? -25.183 7.940   1.846   1.00 63.19 87  A 1 
ATOM 658  C CD    . ARG A 1 87  ? -24.699 6.588   2.360   1.00 60.78 87  A 1 
ATOM 659  N NE    . ARG A 1 87  ? -25.781 5.824   2.985   1.00 53.02 87  A 1 
ATOM 660  C CZ    . ARG A 1 87  ? -25.637 4.712   3.680   1.00 48.10 87  A 1 
ATOM 661  N NH1   . ARG A 1 87  ? -24.453 4.179   3.855   1.00 44.47 87  A 1 
ATOM 662  N NH2   . ARG A 1 87  ? -26.661 4.123   4.215   1.00 44.27 87  A 1 
ATOM 663  N N     . HIS A 1 88  ? -23.011 11.088  -1.134  1.00 69.08 88  A 1 
ATOM 664  C CA    . HIS A 1 88  ? -21.882 11.894  -1.566  1.00 70.78 88  A 1 
ATOM 665  C C     . HIS A 1 88  ? -21.955 13.284  -0.930  1.00 70.80 88  A 1 
ATOM 666  O O     . HIS A 1 88  ? -22.998 13.939  -0.941  1.00 70.08 88  A 1 
ATOM 667  C CB    . HIS A 1 88  ? -21.817 11.994  -3.096  1.00 68.42 88  A 1 
ATOM 668  C CG    . HIS A 1 88  ? -21.465 10.705  -3.792  1.00 67.40 88  A 1 
ATOM 669  N ND1   . HIS A 1 88  ? -21.401 10.532  -5.167  1.00 60.92 88  A 1 
ATOM 670  C CD2   . HIS A 1 88  ? -21.129 9.503   -3.240  1.00 63.86 88  A 1 
ATOM 671  C CE1   . HIS A 1 88  ? -21.035 9.278   -5.418  1.00 64.00 88  A 1 
ATOM 672  N NE2   . HIS A 1 88  ? -20.863 8.608   -4.271  1.00 65.92 88  A 1 
ATOM 673  N N     . GLU A 1 89  ? -20.837 13.719  -0.349  1.00 76.93 89  A 1 
ATOM 674  C CA    . GLU A 1 89  ? -20.727 15.057  0.192   1.00 77.89 89  A 1 
ATOM 675  C C     . GLU A 1 89  ? -20.708 16.072  -0.947  1.00 78.90 89  A 1 
ATOM 676  O O     . GLU A 1 89  ? -19.943 15.932  -1.911  1.00 74.21 89  A 1 
ATOM 677  C CB    . GLU A 1 89  ? -19.492 15.162  1.078   1.00 73.31 89  A 1 
ATOM 678  C CG    . GLU A 1 89  ? -19.517 16.434  1.919   1.00 63.15 89  A 1 
ATOM 679  C CD    . GLU A 1 89  ? -18.202 16.659  2.692   1.00 58.84 89  A 1 
ATOM 680  O OE1   . GLU A 1 89  ? -18.000 17.794  3.150   1.00 51.24 89  A 1 
ATOM 681  O OE2   . GLU A 1 89  ? -17.357 15.747  2.722   1.00 50.86 89  A 1 
ATOM 682  N N     . ARG A 1 90  ? -21.563 17.095  -0.843  1.00 71.44 90  A 1 
ATOM 683  C CA    . ARG A 1 90  ? -21.686 18.161  -1.836  1.00 69.94 90  A 1 
ATOM 684  C C     . ARG A 1 90  ? -21.487 19.510  -1.166  1.00 69.09 90  A 1 
ATOM 685  O O     . ARG A 1 90  ? -22.085 19.782  -0.134  1.00 66.02 90  A 1 
ATOM 686  C CB    . ARG A 1 90  ? -23.047 18.078  -2.527  1.00 68.26 90  A 1 
ATOM 687  C CG    . ARG A 1 90  ? -23.140 16.869  -3.469  1.00 68.69 90  A 1 
ATOM 688  C CD    . ARG A 1 90  ? -24.588 16.509  -3.784  1.00 68.07 90  A 1 
ATOM 689  N NE    . ARG A 1 90  ? -25.206 15.774  -2.685  1.00 66.88 90  A 1 
ATOM 690  C CZ    . ARG A 1 90  ? -26.464 15.367  -2.644  1.00 64.78 90  A 1 
ATOM 691  N NH1   . ARG A 1 90  ? -27.318 15.683  -3.583  1.00 57.94 90  A 1 
ATOM 692  N NH2   . ARG A 1 90  ? -26.890 14.626  -1.664  1.00 64.88 90  A 1 
ATOM 693  N N     . VAL A 1 91  ? -20.662 20.352  -1.780  1.00 73.40 91  A 1 
ATOM 694  C CA    . VAL A 1 91  ? -20.376 21.704  -1.311  1.00 73.89 91  A 1 
ATOM 695  C C     . VAL A 1 91  ? -21.123 22.694  -2.190  1.00 74.12 91  A 1 
ATOM 696  O O     . VAL A 1 91  ? -21.052 22.606  -3.415  1.00 73.03 91  A 1 
ATOM 697  C CB    . VAL A 1 91  ? -18.865 21.978  -1.296  1.00 70.72 91  A 1 
ATOM 698  C CG1   . VAL A 1 91  ? -18.550 23.345  -0.689  1.00 60.42 91  A 1 
ATOM 699  C CG2   . VAL A 1 91  ? -18.123 20.922  -0.470  1.00 62.32 91  A 1 
ATOM 700  N N     . LEU A 1 92  ? -21.861 23.636  -1.584  1.00 75.10 92  A 1 
ATOM 701  C CA    . LEU A 1 92  ? -22.508 24.712  -2.324  1.00 74.44 92  A 1 
ATOM 702  C C     . LEU A 1 92  ? -21.466 25.692  -2.859  1.00 73.56 92  A 1 
ATOM 703  O O     . LEU A 1 92  ? -20.601 26.157  -2.114  1.00 71.08 92  A 1 
ATOM 704  C CB    . LEU A 1 92  ? -23.535 25.435  -1.438  1.00 71.04 92  A 1 
ATOM 705  C CG    . LEU A 1 92  ? -24.835 24.642  -1.216  1.00 64.55 92  A 1 
ATOM 706  C CD1   . LEU A 1 92  ? -25.630 25.242  -0.064  1.00 58.38 92  A 1 
ATOM 707  C CD2   . LEU A 1 92  ? -25.716 24.646  -2.463  1.00 59.42 92  A 1 
ATOM 708  N N     . LEU A 1 93  ? -21.577 26.039  -4.137  1.00 68.84 93  A 1 
ATOM 709  C CA    . LEU A 1 93  ? -20.731 27.023  -4.790  1.00 66.56 93  A 1 
ATOM 710  C C     . LEU A 1 93  ? -21.302 28.415  -4.501  1.00 64.32 93  A 1 
ATOM 711  O O     . LEU A 1 93  ? -22.232 28.867  -5.170  1.00 60.54 93  A 1 
ATOM 712  C CB    . LEU A 1 93  ? -20.639 26.721  -6.296  1.00 63.86 93  A 1 
ATOM 713  C CG    . LEU A 1 93  ? -20.178 25.290  -6.634  1.00 61.02 93  A 1 
ATOM 714  C CD1   . LEU A 1 93  ? -20.107 25.120  -8.151  1.00 57.42 93  A 1 
ATOM 715  C CD2   . LEU A 1 93  ? -18.824 24.936  -6.029  1.00 59.28 93  A 1 
ATOM 716  N N     . SER A 1 94  ? -20.750 29.055  -3.472  1.00 63.12 94  A 1 
ATOM 717  C CA    . SER A 1 94  ? -21.224 30.383  -3.084  1.00 61.54 94  A 1 
ATOM 718  C C     . SER A 1 94  ? -20.922 31.433  -4.154  1.00 59.45 94  A 1 
ATOM 719  O O     . SER A 1 94  ? -19.923 31.362  -4.857  1.00 54.88 94  A 1 
ATOM 720  C CB    . SER A 1 94  ? -20.654 30.792  -1.733  1.00 56.34 94  A 1 
ATOM 721  O OG    . SER A 1 94  ? -19.286 31.103  -1.820  1.00 50.35 94  A 1 
ATOM 722  N N     . GLU A 1 95  ? -21.769 32.453  -4.257  1.00 59.69 95  A 1 
ATOM 723  C CA    . GLU A 1 95  ? -21.628 33.482  -5.288  1.00 57.81 95  A 1 
ATOM 724  C C     . GLU A 1 95  ? -20.345 34.300  -5.146  1.00 53.91 95  A 1 
ATOM 725  O O     . GLU A 1 95  ? -19.804 34.747  -6.150  1.00 49.95 95  A 1 
ATOM 726  C CB    . GLU A 1 95  ? -22.842 34.409  -5.305  1.00 53.61 95  A 1 
ATOM 727  C CG    . GLU A 1 95  ? -24.130 33.637  -5.561  1.00 49.35 95  A 1 
ATOM 728  C CD    . GLU A 1 95  ? -25.163 34.452  -6.308  1.00 45.07 95  A 1 
ATOM 729  O OE1   . GLU A 1 95  ? -25.632 33.891  -7.336  1.00 40.45 95  A 1 
ATOM 730  O OE2   . GLU A 1 95  ? -25.430 35.593  -5.899  1.00 41.14 95  A 1 
ATOM 731  N N     . ALA A 1 96  ? -19.813 34.415  -3.925  1.00 50.71 96  A 1 
ATOM 732  C CA    . ALA A 1 96  ? -18.547 35.102  -3.685  1.00 48.08 96  A 1 
ATOM 733  C C     . ALA A 1 96  ? -17.393 34.518  -4.517  1.00 46.40 96  A 1 
ATOM 734  O O     . ALA A 1 96  ? -16.539 35.263  -4.989  1.00 44.88 96  A 1 
ATOM 735  C CB    . ALA A 1 96  ? -18.240 35.021  -2.193  1.00 44.39 96  A 1 
ATOM 736  N N     . TYR A 1 97  ? -17.391 33.216  -4.735  1.00 47.62 97  A 1 
ATOM 737  C CA    . TYR A 1 97  ? -16.361 32.568  -5.542  1.00 46.87 97  A 1 
ATOM 738  C C     . TYR A 1 97  ? -16.568 32.736  -7.049  1.00 45.32 97  A 1 
ATOM 739  O O     . TYR A 1 97  ? -15.601 32.649  -7.797  1.00 44.37 97  A 1 
ATOM 740  C CB    . TYR A 1 97  ? -16.278 31.088  -5.150  1.00 44.31 97  A 1 
ATOM 741  C CG    . TYR A 1 97  ? -15.898 30.864  -3.701  1.00 43.37 97  A 1 
ATOM 742  C CD1   . TYR A 1 97  ? -14.671 31.349  -3.195  1.00 41.18 97  A 1 
ATOM 743  C CD2   . TYR A 1 97  ? -16.765 30.167  -2.843  1.00 41.17 97  A 1 
ATOM 744  C CE1   . TYR A 1 97  ? -14.323 31.144  -1.852  1.00 36.35 97  A 1 
ATOM 745  C CE2   . TYR A 1 97  ? -16.422 29.956  -1.498  1.00 37.43 97  A 1 
ATOM 746  C CZ    . TYR A 1 97  ? -15.196 30.441  -1.001  1.00 35.36 97  A 1 
ATOM 747  O OH    . TYR A 1 97  ? -14.845 30.229  0.312   1.00 31.89 97  A 1 
ATOM 748  N N     . LYS A 1 98  ? -17.774 33.021  -7.512  1.00 49.73 98  A 1 
ATOM 749  C CA    . LYS A 1 98  ? -18.055 33.289  -8.933  1.00 49.88 98  A 1 
ATOM 750  C C     . LYS A 1 98  ? -17.416 34.600  -9.412  1.00 47.86 98  A 1 
ATOM 751  O O     . LYS A 1 98  ? -17.115 34.723  -10.588 1.00 44.55 98  A 1 
ATOM 752  C CB    . LYS A 1 98  ? -19.565 33.355  -9.201  1.00 47.34 98  A 1 
ATOM 753  C CG    . LYS A 1 98  ? -20.358 32.082  -8.865  1.00 45.09 98  A 1 
ATOM 754  C CD    . LYS A 1 98  ? -21.834 32.341  -9.175  1.00 42.48 98  A 1 
ATOM 755  C CE    . LYS A 1 98  ? -22.752 31.205  -8.758  1.00 38.59 98  A 1 
ATOM 756  N NZ    . LYS A 1 98  ? -24.175 31.645  -8.782  1.00 34.51 98  A 1 
ATOM 757  N N     . HIS A 1 99  ? -17.228 35.537  -8.506  1.00 48.89 99  A 1 
ATOM 758  C CA    . HIS A 1 99  ? -16.630 36.842  -8.789  1.00 48.16 99  A 1 
ATOM 759  C C     . HIS A 1 99  ? -15.143 36.932  -8.420  1.00 43.90 99  A 1 
ATOM 760  O O     . HIS A 1 99  ? -14.504 37.946  -8.691  1.00 41.17 99  A 1 
ATOM 761  C CB    . HIS A 1 99  ? -17.436 37.917  -8.068  1.00 45.47 99  A 1 
ATOM 762  C CG    . HIS A 1 99  ? -18.858 37.999  -8.554  1.00 44.17 99  A 1 
ATOM 763  N ND1   . HIS A 1 99  ? -19.274 38.479  -9.776  1.00 40.76 99  A 1 
ATOM 764  C CD2   . HIS A 1 99  ? -19.978 37.618  -7.872  1.00 40.96 99  A 1 
ATOM 765  C CE1   . HIS A 1 99  ? -20.606 38.390  -9.817  1.00 38.12 99  A 1 
ATOM 766  N NE2   . HIS A 1 99  ? -21.080 37.874  -8.683  1.00 39.09 99  A 1 
ATOM 767  N N     . ALA A 1 100 ? -14.594 35.897  -7.763  1.00 44.71 100 A 1 
ATOM 768  C CA    . ALA A 1 100 ? -13.194 35.906  -7.379  1.00 45.16 100 A 1 
ATOM 769  C C     . ALA A 1 100 ? -12.296 35.707  -8.619  1.00 43.12 100 A 1 
ATOM 770  O O     . ALA A 1 100 ? -12.589 34.833  -9.439  1.00 41.91 100 A 1 
ATOM 771  C CB    . ALA A 1 100 ? -12.948 34.867  -6.298  1.00 42.56 100 A 1 
ATOM 772  N N     . PRO A 1 101 ? -11.205 36.487  -8.762  1.00 36.13 101 A 1 
ATOM 773  C CA    . PRO A 1 101 ? -10.313 36.355  -9.905  1.00 37.19 101 A 1 
ATOM 774  C C     . PRO A 1 101 ? -9.697  34.953  -9.943  1.00 37.85 101 A 1 
ATOM 775  O O     . PRO A 1 101 ? -9.238  34.431  -8.926  1.00 36.93 101 A 1 
ATOM 776  C CB    . PRO A 1 101 ? -9.276  37.460  -9.748  1.00 35.17 101 A 1 
ATOM 777  C CG    . PRO A 1 101 ? -9.255  37.731  -8.246  1.00 34.79 101 A 1 
ATOM 778  C CD    . PRO A 1 101 ? -10.707 37.469  -7.834  1.00 39.22 101 A 1 
ATOM 779  N N     . VAL A 1 102 ? -9.683  34.365  -11.135 1.00 36.87 102 A 1 
ATOM 780  C CA    . VAL A 1 102 ? -9.011  33.095  -11.391 1.00 38.81 102 A 1 
ATOM 781  C C     . VAL A 1 102 ? -7.508  33.310  -11.272 1.00 38.39 102 A 1 
ATOM 782  O O     . VAL A 1 102 ? -6.926  34.085  -12.025 1.00 36.96 102 A 1 
ATOM 783  C CB    . VAL A 1 102 ? -9.388  32.539  -12.767 1.00 36.84 102 A 1 
ATOM 784  C CG1   . VAL A 1 102 ? -8.620  31.252  -13.040 1.00 34.87 102 A 1 
ATOM 785  C CG2   . VAL A 1 102 ? -10.893 32.245  -12.858 1.00 37.02 102 A 1 
ATOM 786  N N     . MET A 1 103 ? -6.885  32.639  -10.322 1.00 37.67 103 A 1 
ATOM 787  C CA    . MET A 1 103 ? -5.440  32.702  -10.082 1.00 40.03 103 A 1 
ATOM 788  C C     . MET A 1 103 ? -4.713  31.421  -10.479 1.00 40.23 103 A 1 
ATOM 789  O O     . MET A 1 103 ? -3.539  31.461  -10.823 1.00 39.49 103 A 1 
ATOM 790  C CB    . MET A 1 103 ? -5.192  33.007  -8.600  1.00 38.42 103 A 1 
ATOM 791  C CG    . MET A 1 103 ? -5.413  34.472  -8.234  1.00 35.78 103 A 1 
ATOM 792  S SD    . MET A 1 103 ? -4.029  35.553  -8.713  1.00 33.40 103 A 1 
ATOM 793  C CE    . MET A 1 103 ? -4.522  37.078  -7.910  1.00 30.58 103 A 1 
ATOM 794  N N     . LEU A 1 104 ? -5.401  30.280  -10.393 1.00 37.09 104 A 1 
ATOM 795  C CA    . LEU A 1 104 ? -4.786  28.966  -10.546 1.00 38.24 104 A 1 
ATOM 796  C C     . LEU A 1 104 ? -5.627  28.088  -11.481 1.00 36.90 104 A 1 
ATOM 797  O O     . LEU A 1 104 ? -6.811  27.865  -11.230 1.00 35.64 104 A 1 
ATOM 798  C CB    . LEU A 1 104 ? -4.635  28.320  -9.159  1.00 36.80 104 A 1 
ATOM 799  C CG    . LEU A 1 104 ? -3.545  28.972  -8.288  1.00 34.62 104 A 1 
ATOM 800  C CD1   . LEU A 1 104 ? -3.724  28.640  -6.817  1.00 33.66 104 A 1 
ATOM 801  C CD2   . LEU A 1 104 ? -2.149  28.503  -8.710  1.00 36.46 104 A 1 
ATOM 802  N N     . ASP A 1 105 ? -4.989  27.540  -12.515 1.00 41.79 105 A 1 
ATOM 803  C CA    . ASP A 1 105 ? -5.567  26.491  -13.351 1.00 43.71 105 A 1 
ATOM 804  C C     . ASP A 1 105 ? -5.142  25.123  -12.828 1.00 42.06 105 A 1 
ATOM 805  O O     . ASP A 1 105 ? -3.956  24.781  -12.790 1.00 42.05 105 A 1 
ATOM 806  C CB    . ASP A 1 105 ? -5.167  26.667  -14.823 1.00 42.39 105 A 1 
ATOM 807  C CG    . ASP A 1 105 ? -6.242  27.359  -15.675 1.00 39.67 105 A 1 
ATOM 808  O OD1   . ASP A 1 105 ? -7.427  27.324  -15.279 1.00 38.42 105 A 1 
ATOM 809  O OD2   . ASP A 1 105 ? -5.862  27.848  -16.755 1.00 37.83 105 A 1 
ATOM 810  N N     . CYS A 1 106 ? -6.105  24.308  -12.433 1.00 44.20 106 A 1 
ATOM 811  C CA    . CYS A 1 106 ? -5.895  22.897  -12.132 1.00 46.27 106 A 1 
ATOM 812  C C     . CYS A 1 106 ? -6.104  22.074  -13.409 1.00 44.40 106 A 1 
ATOM 813  O O     . CYS A 1 106 ? -7.233  21.809  -13.822 1.00 43.32 106 A 1 
ATOM 814  C CB    . CYS A 1 106 ? -6.822  22.467  -10.995 1.00 45.34 106 A 1 
ATOM 815  S SG    . CYS A 1 106 ? -6.530  20.713  -10.623 1.00 40.59 106 A 1 
ATOM 816  N N     . HIS A 1 107 ? -5.019  21.621  -14.013 1.00 39.36 107 A 1 
ATOM 817  C CA    . HIS A 1 107 ? -5.084  20.801  -15.231 1.00 40.70 107 A 1 
ATOM 818  C C     . HIS A 1 107 ? -5.803  19.460  -15.019 1.00 38.91 107 A 1 
ATOM 819  O O     . HIS A 1 107 ? -6.448  18.958  -15.935 1.00 37.65 107 A 1 
ATOM 820  C CB    . HIS A 1 107 ? -3.669  20.547  -15.752 1.00 38.80 107 A 1 
ATOM 821  C CG    . HIS A 1 107 ? -3.097  21.722  -16.491 1.00 37.01 107 A 1 
ATOM 822  N ND1   . HIS A 1 107 ? -3.488  22.145  -17.744 1.00 34.79 107 A 1 
ATOM 823  C CD2   . HIS A 1 107 ? -2.101  22.554  -16.075 1.00 33.84 107 A 1 
ATOM 824  C CE1   . HIS A 1 107 ? -2.733  23.211  -18.067 1.00 31.87 107 A 1 
ATOM 825  N NE2   . HIS A 1 107 ? -1.881  23.494  -17.078 1.00 31.45 107 A 1 
ATOM 826  N N     . ALA A 1 108 ? -5.695  18.879  -13.834 1.00 45.64 108 A 1 
ATOM 827  C CA    . ALA A 1 108 ? -6.319  17.596  -13.543 1.00 46.66 108 A 1 
ATOM 828  C C     . ALA A 1 108 ? -7.851  17.690  -13.474 1.00 46.23 108 A 1 
ATOM 829  O O     . ALA A 1 108 ? -8.538  16.770  -13.921 1.00 43.86 108 A 1 
ATOM 830  C CB    . ALA A 1 108 ? -5.730  17.054  -12.247 1.00 44.41 108 A 1 
ATOM 831  N N     . ASP A 1 109 ? -8.378  18.794  -12.955 1.00 41.66 109 A 1 
ATOM 832  C CA    . ASP A 1 109 ? -9.820  19.041  -12.902 1.00 42.01 109 A 1 
ATOM 833  C C     . ASP A 1 109 ? -10.345 19.825  -14.112 1.00 39.94 109 A 1 
ATOM 834  O O     . ASP A 1 109 ? -11.546 20.017  -14.222 1.00 38.62 109 A 1 
ATOM 835  C CB    . ASP A 1 109 ? -10.177 19.732  -11.580 1.00 40.71 109 A 1 
ATOM 836  C CG    . ASP A 1 109 ? -10.001 18.802  -10.378 1.00 37.99 109 A 1 
ATOM 837  O OD1   . ASP A 1 109 ? -10.314 17.596  -10.515 1.00 39.60 109 A 1 
ATOM 838  O OD2   . ASP A 1 109 ? -9.560  19.285  -9.319  1.00 39.67 109 A 1 
ATOM 839  N N     . ALA A 1 110 ? -9.464  20.272  -15.003 1.00 42.19 110 A 1 
ATOM 840  C CA    . ALA A 1 110 ? -9.762  21.220  -16.080 1.00 42.77 110 A 1 
ATOM 841  C C     . ALA A 1 110 ? -10.522 22.455  -15.552 1.00 42.20 110 A 1 
ATOM 842  O O     . ALA A 1 110 ? -11.559 22.840  -16.092 1.00 40.08 110 A 1 
ATOM 843  C CB    . ALA A 1 110 ? -10.454 20.499  -17.242 1.00 40.56 110 A 1 
ATOM 844  N N     . ALA A 1 111 ? -10.038 23.013  -14.429 1.00 37.92 111 A 1 
ATOM 845  C CA    . ALA A 1 111 ? -10.709 24.075  -13.702 1.00 40.13 111 A 1 
ATOM 846  C C     . ALA A 1 111 ? -9.772  25.252  -13.441 1.00 38.80 111 A 1 
ATOM 847  O O     . ALA A 1 111 ? -8.744  25.103  -12.795 1.00 38.58 111 A 1 
ATOM 848  C CB    . ALA A 1 111 ? -11.255 23.541  -12.378 1.00 39.14 111 A 1 
ATOM 849  N N     . ALA A 1 112 ? -10.210 26.430  -13.903 1.00 40.88 112 A 1 
ATOM 850  C CA    . ALA A 1 112 ? -9.690  27.707  -13.469 1.00 42.42 112 A 1 
ATOM 851  C C     . ALA A 1 112 ? -10.368 28.078  -12.133 1.00 41.99 112 A 1 
ATOM 852  O O     . ALA A 1 112 ? -11.579 28.274  -12.080 1.00 41.91 112 A 1 
ATOM 853  C CB    . ALA A 1 112 ? -9.959  28.708  -14.593 1.00 42.05 112 A 1 
ATOM 854  N N     . LEU A 1 113 ? -9.588  28.110  -11.055 1.00 41.14 113 A 1 
ATOM 855  C CA    . LEU A 1 113 ? -10.077 28.326  -9.702  1.00 42.08 113 A 1 
ATOM 856  C C     . LEU A 1 113 ? -9.440  29.576  -9.086  1.00 40.16 113 A 1 
ATOM 857  O O     . LEU A 1 113 ? -8.268  29.877  -9.301  1.00 39.09 113 A 1 
ATOM 858  C CB    . LEU A 1 113 ? -9.805  27.082  -8.839  1.00 40.06 113 A 1 
ATOM 859  C CG    . LEU A 1 113 ? -10.439 25.767  -9.342  1.00 38.43 113 A 1 
ATOM 860  C CD1   . LEU A 1 113 ? -10.030 24.609  -8.440  1.00 39.75 113 A 1 
ATOM 861  C CD2   . LEU A 1 113 ? -11.967 25.835  -9.379  1.00 41.56 113 A 1 
ATOM 862  N N     . CYS A 1 114 ? -10.220 30.304  -8.264  1.00 40.59 114 A 1 
ATOM 863  C CA    . CYS A 1 114 ? -9.628  31.291  -7.375  1.00 41.59 114 A 1 
ATOM 864  C C     . CYS A 1 114 ? -8.977  30.604  -6.172  1.00 39.33 114 A 1 
ATOM 865  O O     . CYS A 1 114 ? -9.419  29.527  -5.753  1.00 40.38 114 A 1 
ATOM 866  C CB    . CYS A 1 114 ? -10.663 32.339  -6.966  1.00 42.21 114 A 1 
ATOM 867  S SG    . CYS A 1 114 ? -11.932 31.641  -5.856  1.00 40.52 114 A 1 
ATOM 868  N N     . ALA A 1 115 ? -7.959  31.214  -5.566  1.00 42.82 115 A 1 
ATOM 869  C CA    . ALA A 1 115 ? -7.198  30.611  -4.477  1.00 44.35 115 A 1 
ATOM 870  C C     . ALA A 1 115 ? -8.064  30.180  -3.271  1.00 43.34 115 A 1 
ATOM 871  O O     . ALA A 1 115 ? -7.838  29.124  -2.687  1.00 43.21 115 A 1 
ATOM 872  C CB    . ALA A 1 115 ? -6.119  31.611  -4.047  1.00 43.42 115 A 1 
ATOM 873  N N     . ALA A 1 116 ? -9.082  30.965  -2.921  1.00 47.85 116 A 1 
ATOM 874  C CA    . ALA A 1 116 ? -9.981  30.639  -1.809  1.00 49.31 116 A 1 
ATOM 875  C C     . ALA A 1 116 ? -10.899 29.440  -2.117  1.00 48.74 116 A 1 
ATOM 876  O O     . ALA A 1 116 ? -11.149 28.601  -1.251  1.00 48.27 116 A 1 
ATOM 877  C CB    . ALA A 1 116 ? -10.794 31.888  -1.469  1.00 48.45 116 A 1 
ATOM 878  N N     . TYR A 1 117 ? -11.374 29.331  -3.351  1.00 40.06 117 A 1 
ATOM 879  C CA    . TYR A 1 117 ? -12.207 28.221  -3.812  1.00 42.08 117 A 1 
ATOM 880  C C     . TYR A 1 117 ? -11.391 26.940  -3.977  1.00 41.67 117 A 1 
ATOM 881  O O     . TYR A 1 117 ? -11.824 25.855  -3.592  1.00 40.84 117 A 1 
ATOM 882  C CB    . TYR A 1 117 ? -12.840 28.622  -5.128  1.00 40.38 117 A 1 
ATOM 883  C CG    . TYR A 1 117 ? -13.822 27.619  -5.659  1.00 38.49 117 A 1 
ATOM 884  C CD1   . TYR A 1 117 ? -13.486 26.820  -6.756  1.00 38.63 117 A 1 
ATOM 885  C CD2   . TYR A 1 117 ? -15.102 27.538  -5.089  1.00 39.87 117 A 1 
ATOM 886  C CE1   . TYR A 1 117 ? -14.449 26.003  -7.331  1.00 36.54 117 A 1 
ATOM 887  C CE2   . TYR A 1 117 ? -16.071 26.723  -5.665  1.00 36.21 117 A 1 
ATOM 888  C CZ    . TYR A 1 117 ? -15.754 25.980  -6.809  1.00 34.62 117 A 1 
ATOM 889  O OH    . TYR A 1 117 ? -16.729 25.264  -7.442  1.00 32.88 117 A 1 
ATOM 890  N N     . GLU A 1 118 ? -10.182 27.083  -4.480  1.00 46.77 118 A 1 
ATOM 891  C CA    . GLU A 1 118 ? -9.212  26.017  -4.577  1.00 47.71 118 A 1 
ATOM 892  C C     . GLU A 1 118 ? -8.924  25.415  -3.200  1.00 46.70 118 A 1 
ATOM 893  O O     . GLU A 1 118 ? -8.972  24.194  -3.057  1.00 46.18 118 A 1 
ATOM 894  C CB    . GLU A 1 118 ? -7.930  26.576  -5.194  1.00 45.30 118 A 1 
ATOM 895  C CG    . GLU A 1 118 ? -7.011  25.440  -5.601  1.00 41.55 118 A 1 
ATOM 896  C CD    . GLU A 1 118 ? -5.556  25.856  -5.787  1.00 40.22 118 A 1 
ATOM 897  O OE1   . GLU A 1 118 ? -4.872  25.150  -6.558  1.00 37.42 118 A 1 
ATOM 898  O OE2   . GLU A 1 118 ? -5.094  26.755  -5.073  1.00 37.64 118 A 1 
ATOM 899  N N     . ALA A 1 119 ? -8.724  26.238  -2.179  1.00 48.36 119 A 1 
ATOM 900  C CA    . ALA A 1 119 ? -8.532  25.770  -0.817  1.00 48.91 119 A 1 
ATOM 901  C C     . ALA A 1 119 ? -9.706  24.902  -0.343  1.00 47.69 119 A 1 
ATOM 902  O O     . ALA A 1 119 ? -9.481  23.825  0.190   1.00 47.27 119 A 1 
ATOM 903  C CB    . ALA A 1 119 ? -8.285  26.966  0.099   1.00 48.09 119 A 1 
ATOM 904  N N     . GLN A 1 120 ? -10.961 25.289  -0.578  1.00 46.60 120 A 1 
ATOM 905  C CA    . GLN A 1 120 ? -12.108 24.462  -0.175  1.00 47.62 120 A 1 
ATOM 906  C C     . GLN A 1 120 ? -12.251 23.163  -0.975  1.00 46.08 120 A 1 
ATOM 907  O O     . GLN A 1 120 ? -12.548 22.115  -0.403  1.00 45.06 120 A 1 
ATOM 908  C CB    . GLN A 1 120 ? -13.409 25.273  -0.279  1.00 46.89 120 A 1 
ATOM 909  C CG    . GLN A 1 120 ? -13.592 26.193  0.925   1.00 44.12 120 A 1 
ATOM 910  C CD    . GLN A 1 120 ? -14.980 26.838  0.964   1.00 40.64 120 A 1 
ATOM 911  O OE1   . GLN A 1 120 ? -15.740 26.829  0.017   1.00 39.40 120 A 1 
ATOM 912  N NE2   . GLN A 1 120 ? -15.360 27.412  2.072   1.00 37.23 120 A 1 
ATOM 913  N N     . VAL A 1 121 ? -12.055 23.204  -2.291  1.00 47.83 121 A 1 
ATOM 914  C CA    . VAL A 1 121 ? -12.322 22.054  -3.171  1.00 48.12 121 A 1 
ATOM 915  C C     . VAL A 1 121 ? -11.161 21.060  -3.182  1.00 45.70 121 A 1 
ATOM 916  O O     . VAL A 1 121 ? -11.378 19.852  -3.067  1.00 44.75 121 A 1 
ATOM 917  C CB    . VAL A 1 121 ? -12.676 22.543  -4.584  1.00 46.86 121 A 1 
ATOM 918  C CG1   . VAL A 1 121 ? -12.825 21.386  -5.565  1.00 45.76 121 A 1 
ATOM 919  C CG2   . VAL A 1 121 ? -14.001 23.308  -4.561  1.00 50.53 121 A 1 
ATOM 920  N N     . HIS A 1 122 ? -9.925  21.552  -3.293  1.00 46.94 122 A 1 
ATOM 921  C CA    . HIS A 1 122 ? -8.736  20.704  -3.356  1.00 46.99 122 A 1 
ATOM 922  C C     . HIS A 1 122 ? -8.283  20.229  -1.978  1.00 44.12 122 A 1 
ATOM 923  O O     . HIS A 1 122 ? -7.844  19.095  -1.843  1.00 43.27 122 A 1 
ATOM 924  C CB    . HIS A 1 122 ? -7.597  21.406  -4.095  1.00 46.21 122 A 1 
ATOM 925  C CG    . HIS A 1 122 ? -7.791  21.465  -5.579  1.00 45.63 122 A 1 
ATOM 926  N ND1   . HIS A 1 122 ? -7.332  20.543  -6.492  1.00 45.22 122 A 1 
ATOM 927  C CD2   . HIS A 1 122 ? -8.407  22.445  -6.290  1.00 44.06 122 A 1 
ATOM 928  C CE1   . HIS A 1 122 ? -7.664  20.970  -7.716  1.00 43.95 122 A 1 
ATOM 929  N NE2   . HIS A 1 122 ? -8.322  22.120  -7.640  1.00 42.79 122 A 1 
ATOM 930  N N     . TYR A 1 123 ? -8.417  21.058  -0.951  1.00 42.95 123 A 1 
ATOM 931  C CA    . TYR A 1 123 ? -8.031  20.620  0.397   1.00 43.43 123 A 1 
ATOM 932  C C     . TYR A 1 123 ? -9.005  19.579  0.967   1.00 41.82 123 A 1 
ATOM 933  O O     . TYR A 1 123 ? -8.611  18.703  1.722   1.00 40.17 123 A 1 
ATOM 934  C CB    . TYR A 1 123 ? -7.928  21.840  1.312   1.00 41.37 123 A 1 
ATOM 935  C CG    . TYR A 1 123 ? -6.972  21.666  2.452   1.00 39.67 123 A 1 
ATOM 936  C CD1   . TYR A 1 123 ? -7.415  21.268  3.726   1.00 36.87 123 A 1 
ATOM 937  C CD2   . TYR A 1 123 ? -5.610  21.960  2.245   1.00 36.37 123 A 1 
ATOM 938  C CE1   . TYR A 1 123 ? -6.503  21.187  4.785   1.00 31.31 123 A 1 
ATOM 939  C CE2   . TYR A 1 123 ? -4.703  21.886  3.287   1.00 31.59 123 A 1 
ATOM 940  C CZ    . TYR A 1 123 ? -5.145  21.508  4.566   1.00 31.12 123 A 1 
ATOM 941  O OH    . TYR A 1 123 ? -4.255  21.476  5.603   1.00 29.03 123 A 1 
ATOM 942  N N     . ALA A 1 124 ? -10.257 19.628  0.556   1.00 44.11 124 A 1 
ATOM 943  C CA    . ALA A 1 124 ? -11.273 18.683  0.996   1.00 43.89 124 A 1 
ATOM 944  C C     . ALA A 1 124 ? -11.009 17.221  0.590   1.00 42.46 124 A 1 
ATOM 945  O O     . ALA A 1 124 ? -11.447 16.297  1.274   1.00 40.57 124 A 1 
ATOM 946  C CB    . ALA A 1 124 ? -12.603 19.152  0.429   1.00 41.41 124 A 1 
ATOM 947  N N     . ASN A 1 125 ? -10.320 17.015  -0.519  1.00 41.55 125 A 1 
ATOM 948  C CA    . ASN A 1 125 ? -9.947  15.688  -0.985  1.00 40.85 125 A 1 
ATOM 949  C C     . ASN A 1 125 ? -8.424  15.618  -1.127  1.00 39.39 125 A 1 
ATOM 950  O O     . ASN A 1 125 ? -7.852  16.178  -2.057  1.00 37.34 125 A 1 
ATOM 951  C CB    . ASN A 1 125 ? -10.687 15.399  -2.295  1.00 39.16 125 A 1 
ATOM 952  C CG    . ASN A 1 125 ? -10.470 13.983  -2.806  1.00 35.12 125 A 1 
ATOM 953  O OD1   . ASN A 1 125 ? -9.690  13.197  -2.290  1.00 35.08 125 A 1 
ATOM 954  N ND2   . ASN A 1 125 ? -11.163 13.635  -3.862  1.00 35.36 125 A 1 
ATOM 955  N N     . LEU A 1 126 ? -7.780  14.877  -0.242  1.00 45.59 126 A 1 
ATOM 956  C CA    . LEU A 1 126 ? -6.319  14.779  -0.218  1.00 47.13 126 A 1 
ATOM 957  C C     . LEU A 1 126 ? -5.693  14.303  -1.535  1.00 47.01 126 A 1 
ATOM 958  O O     . LEU A 1 126 ? -4.535  14.608  -1.816  1.00 44.40 126 A 1 
ATOM 959  C CB    . LEU A 1 126 ? -5.884  13.871  0.931   1.00 43.41 126 A 1 
ATOM 960  C CG    . LEU A 1 126 ? -5.242  14.702  2.046   1.00 39.67 126 A 1 
ATOM 961  C CD1   . LEU A 1 126 ? -6.091  14.665  3.305   1.00 35.90 126 A 1 
ATOM 962  C CD2   . LEU A 1 126 ? -3.821  14.233  2.321   1.00 36.53 126 A 1 
ATOM 963  N N     . LEU A 1 127 ? -6.453  13.596  -2.365  1.00 41.85 127 A 1 
ATOM 964  C CA    . LEU A 1 127 ? -5.979  13.238  -3.702  1.00 43.20 127 A 1 
ATOM 965  C C     . LEU A 1 127 ? -5.857  14.468  -4.619  1.00 43.41 127 A 1 
ATOM 966  O O     . LEU A 1 127 ? -4.975  14.491  -5.477  1.00 41.30 127 A 1 
ATOM 967  C CB    . LEU A 1 127 ? -6.926  12.190  -4.318  1.00 40.57 127 A 1 
ATOM 968  C CG    . LEU A 1 127 ? -6.934  10.834  -3.599  1.00 36.12 127 A 1 
ATOM 969  C CD1   . LEU A 1 127 ? -8.041  9.952   -4.177  1.00 34.59 127 A 1 
ATOM 970  C CD2   . LEU A 1 127 ? -5.598  10.095  -3.763  1.00 37.74 127 A 1 
ATOM 971  N N     . THR A 1 128 ? -6.680  15.492  -4.421  1.00 44.56 128 A 1 
ATOM 972  C CA    . THR A 1 128 ? -6.606  16.709  -5.235  1.00 45.88 128 A 1 
ATOM 973  C C     . THR A 1 128 ? -5.451  17.638  -4.843  1.00 44.20 128 A 1 
ATOM 974  O O     . THR A 1 128 ? -5.011  18.435  -5.657  1.00 42.32 128 A 1 
ATOM 975  C CB    . THR A 1 128 ? -7.935  17.487  -5.261  1.00 43.55 128 A 1 
ATOM 976  O OG1   . THR A 1 128 ? -8.296  17.933  -3.991  1.00 43.73 128 A 1 
ATOM 977  C CG2   . THR A 1 128 ? -9.107  16.656  -5.798  1.00 44.93 128 A 1 
ATOM 978  N N     . VAL A 1 129 ? -4.867  17.453  -3.668  1.00 51.02 129 A 1 
ATOM 979  C CA    . VAL A 1 129 ? -3.604  18.121  -3.284  1.00 51.40 129 A 1 
ATOM 980  C C     . VAL A 1 129 ? -2.465  17.742  -4.248  1.00 49.39 129 A 1 
ATOM 981  O O     . VAL A 1 129 ? -1.574  18.549  -4.510  1.00 46.95 129 A 1 
ATOM 982  C CB    . VAL A 1 129 ? -3.217  17.793  -1.832  1.00 48.61 129 A 1 
ATOM 983  C CG1   . VAL A 1 129 ? -1.943  18.521  -1.388  1.00 46.10 129 A 1 
ATOM 984  C CG2   . VAL A 1 129 ? -4.326  18.195  -0.854  1.00 46.86 129 A 1 
ATOM 985  N N     . MET A 1 130 ? -2.537  16.546  -4.831  1.00 52.42 130 A 1 
ATOM 986  C CA    . MET A 1 130 ? -1.556  16.036  -5.789  1.00 52.67 130 A 1 
ATOM 987  C C     . MET A 1 130 ? -1.767  16.541  -7.228  1.00 51.70 130 A 1 
ATOM 988  O O     . MET A 1 130 ? -1.029  16.135  -8.130  1.00 48.61 130 A 1 
ATOM 989  C CB    . MET A 1 130 ? -1.567  14.495  -5.753  1.00 48.96 130 A 1 
ATOM 990  C CG    . MET A 1 130 ? -1.299  13.920  -4.359  1.00 43.97 130 A 1 
ATOM 991  S SD    . MET A 1 130 ? 0.284   14.406  -3.611  1.00 40.27 130 A 1 
ATOM 992  C CE    . MET A 1 130 ? 1.436   13.650  -4.744  1.00 35.67 130 A 1 
ATOM 993  N N     . HIS A 1 131 ? -2.774  17.381  -7.465  1.00 43.16 131 A 1 
ATOM 994  C CA    . HIS A 1 131 ? -3.016  17.935  -8.787  1.00 44.27 131 A 1 
ATOM 995  C C     . HIS A 1 131 ? -1.957  18.976  -9.142  1.00 41.10 131 A 1 
ATOM 996  O O     . HIS A 1 131 ? -1.590  19.830  -8.342  1.00 41.28 131 A 1 
ATOM 997  C CB    . HIS A 1 131 ? -4.434  18.516  -8.899  1.00 44.40 131 A 1 
ATOM 998  C CG    . HIS A 1 131 ? -5.534  17.486  -8.846  1.00 42.79 131 A 1 
ATOM 999  N ND1   . HIS A 1 131 ? -6.880  17.760  -8.899  1.00 42.49 131 A 1 
ATOM 1000 C CD2   . HIS A 1 131 ? -5.412  16.135  -8.771  1.00 41.43 131 A 1 
ATOM 1001 C CE1   . HIS A 1 131 ? -7.552  16.604  -8.847  1.00 42.68 131 A 1 
ATOM 1002 N NE2   . HIS A 1 131 ? -6.694  15.580  -8.774  1.00 41.94 131 A 1 
ATOM 1003 N N     . GLN A 1 132 ? -1.485  18.898  -10.381 1.00 44.27 132 A 1 
ATOM 1004 C CA    . GLN A 1 132 ? -0.578  19.907  -10.896 1.00 46.17 132 A 1 
ATOM 1005 C C     . GLN A 1 132 ? -1.348  21.202  -11.170 1.00 44.42 132 A 1 
ATOM 1006 O O     . GLN A 1 132 ? -2.336  21.202  -11.908 1.00 44.05 132 A 1 
ATOM 1007 C CB    . GLN A 1 132 ? 0.137   19.372  -12.142 1.00 45.78 132 A 1 
ATOM 1008 C CG    . GLN A 1 132 ? 1.346   20.249  -12.522 1.00 42.79 132 A 1 
ATOM 1009 C CD    . GLN A 1 132 ? 2.174   19.639  -13.655 1.00 38.97 132 A 1 
ATOM 1010 O OE1   . GLN A 1 132 ? 1.822   18.661  -14.289 1.00 36.96 132 A 1 
ATOM 1011 N NE2   . GLN A 1 132 ? 3.328   20.203  -13.930 1.00 33.84 132 A 1 
ATOM 1012 N N     . ARG A 1 133 ? -0.868  22.317  -10.581 1.00 40.01 133 A 1 
ATOM 1013 C CA    . ARG A 1 133 ? -1.491  23.643  -10.676 1.00 40.44 133 A 1 
ATOM 1014 C C     . ARG A 1 133 ? -0.529  24.594  -11.386 1.00 37.30 133 A 1 
ATOM 1015 O O     . ARG A 1 133 ? 0.657   24.608  -11.085 1.00 36.39 133 A 1 
ATOM 1016 C CB    . ARG A 1 133 ? -1.854  24.154  -9.268  1.00 40.27 133 A 1 
ATOM 1017 C CG    . ARG A 1 133 ? -2.776  23.172  -8.520  1.00 39.59 133 A 1 
ATOM 1018 C CD    . ARG A 1 133 ? -2.936  23.594  -7.065  1.00 39.91 133 A 1 
ATOM 1019 N NE    . ARG A 1 133 ? -3.477  22.508  -6.247  1.00 35.63 133 A 1 
ATOM 1020 C CZ    . ARG A 1 133 ? -3.742  22.592  -4.953  1.00 34.01 133 A 1 
ATOM 1021 N NH1   . ARG A 1 133 ? -3.578  23.700  -4.282  1.00 32.82 133 A 1 
ATOM 1022 N NH2   . ARG A 1 133 ? -4.179  21.554  -4.298  1.00 30.61 133 A 1 
ATOM 1023 N N     . MET A 1 134 ? -1.059  25.364  -12.312 1.00 39.38 134 A 1 
ATOM 1024 C CA    . MET A 1 134 ? -0.313  26.383  -13.034 1.00 41.70 134 A 1 
ATOM 1025 C C     . MET A 1 134 ? -0.897  27.758  -12.696 1.00 39.45 134 A 1 
ATOM 1026 O O     . MET A 1 134 ? -2.113  27.920  -12.780 1.00 38.47 134 A 1 
ATOM 1027 C CB    . MET A 1 134 ? -0.353  26.118  -14.543 1.00 41.17 134 A 1 
ATOM 1028 C CG    . MET A 1 134 ? 0.412   24.851  -14.945 1.00 38.31 134 A 1 
ATOM 1029 S SD    . MET A 1 134 ? 2.223   24.910  -14.734 1.00 35.45 134 A 1 
ATOM 1030 C CE    . MET A 1 134 ? 2.647   26.002  -16.107 1.00 32.77 134 A 1 
ATOM 1031 N N     . PRO A 1 135 ? -0.072  28.742  -12.307 1.00 38.43 135 A 1 
ATOM 1032 C CA    . PRO A 1 135 ? -0.559  30.096  -12.129 1.00 38.66 135 A 1 
ATOM 1033 C C     . PRO A 1 135 ? -0.973  30.681  -13.485 1.00 37.19 135 A 1 
ATOM 1034 O O     . PRO A 1 135 ? -0.181  30.697  -14.434 1.00 37.34 135 A 1 
ATOM 1035 C CB    . PRO A 1 135 ? 0.599   30.858  -11.479 1.00 38.73 135 A 1 
ATOM 1036 C CG    . PRO A 1 135 ? 1.842   30.090  -11.945 1.00 39.98 135 A 1 
ATOM 1037 C CD    . PRO A 1 135 ? 1.351   28.651  -12.082 1.00 46.22 135 A 1 
ATOM 1038 N N     . VAL A 1 136 ? -2.198  31.162  -13.567 1.00 34.45 136 A 1 
ATOM 1039 C CA    . VAL A 1 136 ? -2.676  31.884  -14.750 1.00 36.09 136 A 1 
ATOM 1040 C C     . VAL A 1 136 ? -2.098  33.289  -14.701 1.00 34.06 136 A 1 
ATOM 1041 O O     . VAL A 1 136 ? -2.448  34.089  -13.835 1.00 32.74 136 A 1 
ATOM 1042 C CB    . VAL A 1 136 ? -4.209  31.897  -14.846 1.00 34.85 136 A 1 
ATOM 1043 C CG1   . VAL A 1 136 ? -4.670  32.598  -16.133 1.00 33.84 136 A 1 
ATOM 1044 C CG2   . VAL A 1 136 ? -4.763  30.471  -14.877 1.00 39.66 136 A 1 
ATOM 1045 N N     . VAL A 1 137 ? -1.208  33.599  -15.634 1.00 35.20 137 A 1 
ATOM 1046 C CA    . VAL A 1 137 ? -0.703  34.964  -15.794 1.00 38.12 137 A 1 
ATOM 1047 C C     . VAL A 1 137 ? -1.840  35.804  -16.363 1.00 35.89 137 A 1 
ATOM 1048 O O     . VAL A 1 137 ? -2.183  35.677  -17.541 1.00 34.68 137 A 1 
ATOM 1049 C CB    . VAL A 1 137 ? 0.558   35.025  -16.675 1.00 36.55 137 A 1 
ATOM 1050 C CG1   . VAL A 1 137 ? 1.113   36.451  -16.715 1.00 35.07 137 A 1 
ATOM 1051 C CG2   . VAL A 1 137 ? 1.657   34.103  -16.135 1.00 37.67 137 A 1 
ATOM 1052 N N     . SER A 1 138 ? -2.441  36.657  -15.529 1.00 36.75 138 A 1 
ATOM 1053 C CA    . SER A 1 138 ? -3.456  37.597  -15.976 1.00 38.39 138 A 1 
ATOM 1054 C C     . SER A 1 138 ? -2.854  38.541  -17.018 1.00 37.25 138 A 1 
ATOM 1055 O O     . SER A 1 138 ? -2.007  39.366  -16.686 1.00 36.10 138 A 1 
ATOM 1056 C CB    . SER A 1 138 ? -4.022  38.382  -14.787 1.00 36.05 138 A 1 
ATOM 1057 O OG    . SER A 1 138 ? -2.989  39.055  -14.092 1.00 35.49 138 A 1 
ATOM 1058 N N     . HIS A 1 139 ? -3.276  38.413  -18.264 1.00 29.49 139 A 1 
ATOM 1059 C CA    . HIS A 1 139 ? -2.941  39.420  -19.265 1.00 33.89 139 A 1 
ATOM 1060 C C     . HIS A 1 139 ? -3.490  40.777  -18.811 1.00 31.70 139 A 1 
ATOM 1061 O O     . HIS A 1 139 ? -4.635  40.834  -18.337 1.00 30.60 139 A 1 
ATOM 1062 C CB    . HIS A 1 139 ? -3.472  39.016  -20.643 1.00 31.95 139 A 1 
ATOM 1063 C CG    . HIS A 1 139 ? -2.553  38.068  -21.355 1.00 31.23 139 A 1 
ATOM 1064 N ND1   . HIS A 1 139 ? -1.358  38.393  -21.964 1.00 31.10 139 A 1 
ATOM 1065 C CD2   . HIS A 1 139 ? -2.709  36.718  -21.525 1.00 31.49 139 A 1 
ATOM 1066 C CE1   . HIS A 1 139 ? -0.828  37.280  -22.474 1.00 29.47 139 A 1 
ATOM 1067 N NE2   . HIS A 1 139 ? -1.614  36.227  -22.227 1.00 30.02 139 A 1 
ATOM 1068 N N     . PRO A 1 140 ? -2.720  41.869  -18.920 1.00 33.45 140 A 1 
ATOM 1069 C CA    . PRO A 1 140 ? -3.184  43.178  -18.511 1.00 36.94 140 A 1 
ATOM 1070 C C     . PRO A 1 140 ? -4.412  43.547  -19.343 1.00 36.07 140 A 1 
ATOM 1071 O O     . PRO A 1 140 ? -4.353  43.608  -20.569 1.00 35.42 140 A 1 
ATOM 1072 C CB    . PRO A 1 140 ? -2.000  44.124  -18.728 1.00 34.94 140 A 1 
ATOM 1073 C CG    . PRO A 1 140 ? -1.170  43.444  -19.811 1.00 35.65 140 A 1 
ATOM 1074 C CD    . PRO A 1 140 ? -1.388  41.953  -19.517 1.00 42.44 140 A 1 
ATOM 1075 N N     . ALA A 1 141 ? -5.532  43.768  -18.665 1.00 31.74 141 A 1 
ATOM 1076 C CA    . ALA A 1 141 ? -6.764  44.191  -19.307 1.00 33.79 141 A 1 
ATOM 1077 C C     . ALA A 1 141 ? -6.518  45.532  -20.015 1.00 32.24 141 A 1 
ATOM 1078 O O     . ALA A 1 141 ? -6.264  46.550  -19.374 1.00 31.45 141 A 1 
ATOM 1079 C CB    . ALA A 1 141 ? -7.870  44.280  -18.265 1.00 31.48 141 A 1 
ATOM 1080 N N     . VAL A 1 142 ? -6.581  45.519  -21.336 1.00 32.71 142 A 1 
ATOM 1081 C CA    . VAL A 1 142 ? -6.516  46.750  -22.121 1.00 38.60 142 A 1 
ATOM 1082 C C     . VAL A 1 142 ? -7.733  47.594  -21.759 1.00 36.76 142 A 1 
ATOM 1083 O O     . VAL A 1 142 ? -8.872  47.139  -21.896 1.00 36.22 142 A 1 
ATOM 1084 C CB    . VAL A 1 142 ? -6.444  46.466  -23.634 1.00 36.82 142 A 1 
ATOM 1085 C CG1   . VAL A 1 142 ? -6.319  47.770  -24.432 1.00 35.21 142 A 1 
ATOM 1086 C CG2   . VAL A 1 142 ? -5.235  45.588  -23.976 1.00 39.60 142 A 1 
ATOM 1087 N N     . ALA A 1 143 ? -7.492  48.795  -21.255 1.00 35.79 143 A 1 
ATOM 1088 C CA    . ALA A 1 143 ? -8.523  49.715  -20.806 1.00 39.22 143 A 1 
ATOM 1089 C C     . ALA A 1 143 ? -9.378  50.207  -21.998 1.00 37.73 143 A 1 
ATOM 1090 O O     . ALA A 1 143 ? -9.073  51.225  -22.604 1.00 37.71 143 A 1 
ATOM 1091 C CB    . ALA A 1 143 ? -7.863  50.860  -20.037 1.00 37.37 143 A 1 
ATOM 1092 N N     . ILE A 1 144 ? -10.446 49.474  -22.331 1.00 36.54 144 A 1 
ATOM 1093 C CA    . ILE A 1 144 ? -11.444 49.949  -23.290 1.00 39.26 144 A 1 
ATOM 1094 C C     . ILE A 1 144 ? -12.189 51.117  -22.624 1.00 38.45 144 A 1 
ATOM 1095 O O     . ILE A 1 144 ? -12.681 50.965  -21.512 1.00 36.33 144 A 1 
ATOM 1096 C CB    . ILE A 1 144 ? -12.397 48.830  -23.751 1.00 36.41 144 A 1 
ATOM 1097 C CG1   . ILE A 1 144 ? -11.593 47.669  -24.393 1.00 35.38 144 A 1 
ATOM 1098 C CG2   . ILE A 1 144 ? -13.422 49.379  -24.754 1.00 38.66 144 A 1 
ATOM 1099 C CD1   . ILE A 1 144 ? -12.434 46.454  -24.806 1.00 37.17 144 A 1 
ATOM 1100 N N     . PRO A 1 145 ? -12.261 52.293  -23.266 1.00 35.97 145 A 1 
ATOM 1101 C CA    . PRO A 1 145 ? -12.854 53.474  -22.664 1.00 39.97 145 A 1 
ATOM 1102 C C     . PRO A 1 145 ? -14.355 53.269  -22.399 1.00 39.51 145 A 1 
ATOM 1103 O O     . PRO A 1 145 ? -15.052 52.671  -23.221 1.00 38.90 145 A 1 
ATOM 1104 C CB    . PRO A 1 145 ? -12.576 54.619  -23.639 1.00 37.68 145 A 1 
ATOM 1105 C CG    . PRO A 1 145 ? -12.422 53.925  -24.983 1.00 38.03 145 A 1 
ATOM 1106 C CD    . PRO A 1 145 ? -11.771 52.590  -24.605 1.00 44.09 145 A 1 
ATOM 1107 N N     . PRO A 1 146 ? -14.893 53.789  -21.281 1.00 39.15 146 A 1 
ATOM 1108 C CA    . PRO A 1 146 ? -16.283 53.588  -20.885 1.00 42.21 146 A 1 
ATOM 1109 C C     . PRO A 1 146 ? -17.224 54.406  -21.789 1.00 42.13 146 A 1 
ATOM 1110 O O     . PRO A 1 146 ? -17.429 55.600  -21.574 1.00 41.23 146 A 1 
ATOM 1111 C CB    . PRO A 1 146 ? -16.347 54.004  -19.417 1.00 39.95 146 A 1 
ATOM 1112 C CG    . PRO A 1 146 ? -15.267 55.071  -19.290 1.00 40.68 146 A 1 
ATOM 1113 C CD    . PRO A 1 146 ? -14.188 54.579  -20.267 1.00 47.00 146 A 1 
ATOM 1114 N N     . VAL A 1 147 ? -17.818 53.779  -22.795 1.00 35.17 147 A 1 
ATOM 1115 C CA    . VAL A 1 147 ? -18.869 54.421  -23.597 1.00 39.72 147 A 1 
ATOM 1116 C C     . VAL A 1 147 ? -20.155 54.494  -22.757 1.00 38.98 147 A 1 
ATOM 1117 O O     . VAL A 1 147 ? -20.702 53.470  -22.344 1.00 37.97 147 A 1 
ATOM 1118 C CB    . VAL A 1 147 ? -19.091 53.725  -24.945 1.00 36.53 147 A 1 
ATOM 1119 C CG1   . VAL A 1 147 ? -20.092 54.512  -25.795 1.00 35.82 147 A 1 
ATOM 1120 C CG2   . VAL A 1 147 ? -17.795 53.607  -25.746 1.00 40.52 147 A 1 
ATOM 1121 N N     . SER A 1 148 ? -20.638 55.701  -22.505 1.00 41.34 148 A 1 
ATOM 1122 C CA    . SER A 1 148 ? -21.678 56.059  -21.528 1.00 45.00 148 A 1 
ATOM 1123 C C     . SER A 1 148 ? -23.126 55.862  -22.006 1.00 44.07 148 A 1 
ATOM 1124 O O     . SER A 1 148 ? -23.926 56.797  -21.917 1.00 42.64 148 A 1 
ATOM 1125 C CB    . SER A 1 148 ? -21.434 57.505  -21.088 1.00 42.13 148 A 1 
ATOM 1126 O OG    . SER A 1 148 ? -21.644 58.399  -22.163 1.00 38.60 148 A 1 
ATOM 1127 N N     . LEU A 1 149 ? -23.487 54.721  -22.552 1.00 35.01 149 A 1 
ATOM 1128 C CA    . LEU A 1 149 ? -24.861 54.539  -23.054 1.00 39.36 149 A 1 
ATOM 1129 C C     . LEU A 1 149 ? -25.898 54.503  -21.915 1.00 38.19 149 A 1 
ATOM 1130 O O     . LEU A 1 149 ? -25.916 53.587  -21.097 1.00 36.34 149 A 1 
ATOM 1131 C CB    . LEU A 1 149 ? -24.939 53.324  -23.990 1.00 35.74 149 A 1 
ATOM 1132 C CG    . LEU A 1 149 ? -24.549 53.654  -25.444 1.00 34.04 149 A 1 
ATOM 1133 C CD1   . LEU A 1 149 ? -24.330 52.376  -26.242 1.00 35.08 149 A 1 
ATOM 1134 C CD2   . LEU A 1 149 ? -25.632 54.472  -26.156 1.00 38.63 149 A 1 
ATOM 1135 N N     . PHE A 1 150 ? -26.785 55.473  -21.917 1.00 32.07 150 A 1 
ATOM 1136 C CA    . PHE A 1 150 ? -27.688 55.918  -20.831 1.00 35.59 150 A 1 
ATOM 1137 C C     . PHE A 1 150 ? -29.050 55.193  -20.692 1.00 34.16 150 A 1 
ATOM 1138 O O     . PHE A 1 150 ? -29.861 55.633  -19.887 1.00 33.65 150 A 1 
ATOM 1139 C CB    . PHE A 1 150 ? -27.952 57.421  -21.045 1.00 32.30 150 A 1 
ATOM 1140 C CG    . PHE A 1 150 ? -27.212 58.360  -20.130 1.00 33.58 150 A 1 
ATOM 1141 C CD1   . PHE A 1 150 ? -27.777 58.720  -18.884 1.00 35.92 150 A 1 
ATOM 1142 C CD2   . PHE A 1 150 ? -25.987 58.929  -20.519 1.00 36.93 150 A 1 
ATOM 1143 C CE1   . PHE A 1 150 ? -27.120 59.627  -18.040 1.00 33.03 150 A 1 
ATOM 1144 C CE2   . PHE A 1 150 ? -25.322 59.841  -19.676 1.00 31.34 150 A 1 
ATOM 1145 C CZ    . PHE A 1 150 ? -25.888 60.196  -18.437 1.00 30.50 150 A 1 
ATOM 1146 N N     . ALA A 1 151 ? -29.378 54.193  -21.498 1.00 34.10 151 A 1 
ATOM 1147 C CA    . ALA A 1 151 ? -30.789 53.869  -21.792 1.00 38.06 151 A 1 
ATOM 1148 C C     . ALA A 1 151 ? -31.629 53.412  -20.573 1.00 36.59 151 A 1 
ATOM 1149 O O     . ALA A 1 151 ? -31.232 52.530  -19.822 1.00 34.63 151 A 1 
ATOM 1150 C CB    . ALA A 1 151 ? -30.840 52.867  -22.942 1.00 35.12 151 A 1 
ATOM 1151 N N     . GLU A 1 152 ? -32.843 53.971  -20.461 1.00 33.21 152 A 1 
ATOM 1152 C CA    . GLU A 1 152 ? -33.711 54.083  -19.256 1.00 37.42 152 A 1 
ATOM 1153 C C     . GLU A 1 152 ? -34.610 52.881  -18.868 1.00 36.27 152 A 1 
ATOM 1154 O O     . GLU A 1 152 ? -35.325 52.986  -17.871 1.00 35.09 152 A 1 
ATOM 1155 C CB    . GLU A 1 152 ? -34.682 55.254  -19.503 1.00 34.39 152 A 1 
ATOM 1156 C CG    . GLU A 1 152 ? -34.068 56.649  -19.451 1.00 33.19 152 A 1 
ATOM 1157 C CD    . GLU A 1 152 ? -35.114 57.743  -19.710 1.00 33.87 152 A 1 
ATOM 1158 O OE1   . GLU A 1 152 ? -35.155 58.716  -18.937 1.00 33.16 152 A 1 
ATOM 1159 O OE2   . GLU A 1 152 ? -35.843 57.613  -20.727 1.00 33.51 152 A 1 
ATOM 1160 N N     . ALA A 1 153 ? -34.735 51.818  -19.629 1.00 35.12 153 A 1 
ATOM 1161 C CA    . ALA A 1 153 ? -35.995 51.067  -19.760 1.00 38.20 153 A 1 
ATOM 1162 C C     . ALA A 1 153 ? -36.620 50.517  -18.451 1.00 36.28 153 A 1 
ATOM 1163 O O     . ALA A 1 153 ? -35.997 49.802  -17.679 1.00 35.17 153 A 1 
ATOM 1164 C CB    . ALA A 1 153 ? -35.820 49.980  -20.811 1.00 35.72 153 A 1 
ATOM 1165 N N     . GLU A 1 154 ? -37.924 50.772  -18.283 1.00 36.23 154 A 1 
ATOM 1166 C CA    . GLU A 1 154 ? -38.698 50.908  -17.031 1.00 40.93 154 A 1 
ATOM 1167 C C     . GLU A 1 154 ? -39.406 49.633  -16.483 1.00 39.55 154 A 1 
ATOM 1168 O O     . GLU A 1 154 ? -40.148 49.712  -15.514 1.00 38.25 154 A 1 
ATOM 1169 C CB    . GLU A 1 154 ? -39.761 51.975  -17.359 1.00 37.94 154 A 1 
ATOM 1170 C CG    . GLU A 1 154 ? -40.226 52.862  -16.213 1.00 35.91 154 A 1 
ATOM 1171 C CD    . GLU A 1 154 ? -41.329 53.859  -16.621 1.00 35.21 154 A 1 
ATOM 1172 O OE1   . GLU A 1 154 ? -41.542 54.823  -15.870 1.00 33.63 154 A 1 
ATOM 1173 O OE2   . GLU A 1 154 ? -41.987 53.622  -17.669 1.00 34.58 154 A 1 
ATOM 1174 N N     . ALA A 1 155 ? -39.311 48.482  -17.126 1.00 32.83 155 A 1 
ATOM 1175 C CA    . ALA A 1 155 ? -40.405 47.496  -17.156 1.00 35.07 155 A 1 
ATOM 1176 C C     . ALA A 1 155 ? -40.813 46.866  -15.790 1.00 33.26 155 A 1 
ATOM 1177 O O     . ALA A 1 155 ? -39.997 46.347  -15.039 1.00 32.30 155 A 1 
ATOM 1178 C CB    . ALA A 1 155 ? -40.088 46.436  -18.203 1.00 33.07 155 A 1 
ATOM 1179 N N     . THR A 1 156 ? -42.148 46.815  -15.536 1.00 40.21 156 A 1 
ATOM 1180 C CA    . THR A 1 156 ? -42.857 46.742  -14.236 1.00 43.25 156 A 1 
ATOM 1181 C C     . THR A 1 156 ? -43.315 45.364  -13.733 1.00 41.44 156 A 1 
ATOM 1182 O O     . THR A 1 156 ? -44.231 45.293  -12.904 1.00 39.73 156 A 1 
ATOM 1183 C CB    . THR A 1 156 ? -44.114 47.623  -14.341 1.00 38.89 156 A 1 
ATOM 1184 O OG1   . THR A 1 156 ? -44.765 47.419  -15.573 1.00 37.39 156 A 1 
ATOM 1185 C CG2   . THR A 1 156 ? -43.815 49.107  -14.230 1.00 40.79 156 A 1 
ATOM 1186 N N     . ALA A 1 157 ? -42.804 44.223  -14.262 1.00 34.38 157 A 1 
ATOM 1187 C CA    . ALA A 1 157 ? -43.524 42.936  -14.225 1.00 36.35 157 A 1 
ATOM 1188 C C     . ALA A 1 157 ? -43.877 42.374  -12.811 1.00 34.57 157 A 1 
ATOM 1189 O O     . ALA A 1 157 ? -43.134 42.557  -11.854 1.00 33.43 157 A 1 
ATOM 1190 C CB    . ALA A 1 157 ? -42.770 41.921  -15.084 1.00 34.65 157 A 1 
ATOM 1191 N N     . PRO A 1 158 ? -45.049 41.681  -12.661 1.00 34.22 158 A 1 
ATOM 1192 C CA    . PRO A 1 158 ? -45.782 41.534  -11.392 1.00 36.87 158 A 1 
ATOM 1193 C C     . PRO A 1 158 ? -45.357 40.363  -10.486 1.00 35.88 158 A 1 
ATOM 1194 O O     . PRO A 1 158 ? -44.887 39.315  -10.913 1.00 34.74 158 A 1 
ATOM 1195 C CB    . PRO A 1 158 ? -47.259 41.415  -11.807 1.00 33.51 158 A 1 
ATOM 1196 C CG    . PRO A 1 158 ? -47.183 40.682  -13.140 1.00 34.64 158 A 1 
ATOM 1197 C CD    . PRO A 1 158 ? -45.928 41.292  -13.767 1.00 41.31 158 A 1 
ATOM 1198 N N     . VAL A 1 159 ? -45.665 40.541  -9.192  1.00 32.18 159 A 1 
ATOM 1199 C CA    . VAL A 1 159 ? -45.312 39.693  -8.033  1.00 36.45 159 A 1 
ATOM 1200 C C     . VAL A 1 159 ? -46.273 38.497  -7.849  1.00 35.53 159 A 1 
ATOM 1201 O O     . VAL A 1 159 ? -47.122 38.504  -6.958  1.00 33.78 159 A 1 
ATOM 1202 C CB    . VAL A 1 159 ? -45.251 40.567  -6.760  1.00 33.46 159 A 1 
ATOM 1203 C CG1   . VAL A 1 159 ? -44.648 39.834  -5.558  1.00 31.95 159 A 1 
ATOM 1204 C CG2   . VAL A 1 159 ? -44.442 41.849  -6.962  1.00 36.02 159 A 1 
ATOM 1205 N N     . LEU A 1 160 ? -46.191 37.445  -8.655  1.00 35.84 160 A 1 
ATOM 1206 C CA    . LEU A 1 160 ? -47.057 36.270  -8.474  1.00 40.06 160 A 1 
ATOM 1207 C C     . LEU A 1 160 ? -46.630 35.414  -7.261  1.00 38.71 160 A 1 
ATOM 1208 O O     . LEU A 1 160 ? -45.561 34.804  -7.253  1.00 37.48 160 A 1 
ATOM 1209 C CB    . LEU A 1 160 ? -47.155 35.463  -9.775  1.00 37.34 160 A 1 
ATOM 1210 C CG    . LEU A 1 160 ? -48.345 35.888  -10.653 1.00 36.51 160 A 1 
ATOM 1211 C CD1   . LEU A 1 160 ? -48.184 35.351  -12.072 1.00 37.32 160 A 1 
ATOM 1212 C CD2   . LEU A 1 160 ? -49.678 35.358  -10.096 1.00 40.75 160 A 1 
ATOM 1213 N N     . GLY A 1 161 ? -47.512 35.333  -6.257  1.00 35.14 161 A 1 
ATOM 1214 C CA    . GLY A 1 161 ? -47.298 34.619  -4.996  1.00 38.26 161 A 1 
ATOM 1215 C C     . GLY A 1 161 ? -47.385 33.089  -5.124  1.00 37.04 161 A 1 
ATOM 1216 O O     . GLY A 1 161 ? -48.471 32.539  -5.239  1.00 35.08 161 A 1 
ATOM 1217 N N     . ARG A 1 162 ? -46.236 32.394  -5.078  1.00 28.25 162 A 1 
ATOM 1218 C CA    . ARG A 1 162 ? -46.209 30.922  -5.053  1.00 34.52 162 A 1 
ATOM 1219 C C     . ARG A 1 162 ? -46.517 30.362  -3.663  1.00 32.97 162 A 1 
ATOM 1220 O O     . ARG A 1 162 ? -46.068 30.896  -2.656  1.00 30.95 162 A 1 
ATOM 1221 C CB    . ARG A 1 162 ? -44.891 30.366  -5.613  1.00 32.37 162 A 1 
ATOM 1222 C CG    . ARG A 1 162 ? -45.064 29.923  -7.064  1.00 31.84 162 A 1 
ATOM 1223 C CD    . ARG A 1 162 ? -43.785 29.256  -7.592  1.00 31.39 162 A 1 
ATOM 1224 N NE    . ARG A 1 162 ? -43.989 28.694  -8.937  1.00 31.32 162 A 1 
ATOM 1225 C CZ    . ARG A 1 162 ? -43.070 28.109  -9.694  1.00 29.88 162 A 1 
ATOM 1226 N NH1   . ARG A 1 162 ? -41.830 28.006  -9.290  1.00 28.83 162 A 1 
ATOM 1227 N NH2   . ARG A 1 162 ? -43.372 27.623  -10.856 1.00 27.76 162 A 1 
ATOM 1228 N N     . LYS A 1 163 ? -47.297 29.271  -3.638  1.00 25.74 163 A 1 
ATOM 1229 C CA    . LYS A 1 163 ? -47.885 28.632  -2.459  1.00 32.72 163 A 1 
ATOM 1230 C C     . LYS A 1 163 ? -46.891 27.650  -1.805  1.00 31.79 163 A 1 
ATOM 1231 O O     . LYS A 1 163 ? -46.174 26.948  -2.508  1.00 29.99 163 A 1 
ATOM 1232 C CB    . LYS A 1 163 ? -49.180 27.932  -2.893  1.00 30.54 163 A 1 
ATOM 1233 C CG    . LYS A 1 163 ? -50.370 28.137  -1.952  1.00 29.17 163 A 1 
ATOM 1234 C CD    . LYS A 1 163 ? -51.615 27.432  -2.493  1.00 28.22 163 A 1 
ATOM 1235 C CE    . LYS A 1 163 ? -52.823 27.706  -1.614  1.00 26.92 163 A 1 
ATOM 1236 N NZ    . LYS A 1 163 ? -54.026 26.982  -2.070  1.00 26.16 163 A 1 
ATOM 1237 N N     . GLU A 1 164 ? -46.894 27.586  -0.479  1.00 31.03 164 A 1 
ATOM 1238 C CA    . GLU A 1 164 ? -46.116 26.659  0.354   1.00 35.09 164 A 1 
ATOM 1239 C C     . GLU A 1 164 ? -46.682 25.228  0.277   1.00 34.62 164 A 1 
ATOM 1240 O O     . GLU A 1 164 ? -47.720 24.943  0.877   1.00 33.71 164 A 1 
ATOM 1241 C CB    . GLU A 1 164 ? -46.134 27.151  1.812   1.00 33.09 164 A 1 
ATOM 1242 C CG    . GLU A 1 164 ? -45.437 28.501  2.031   1.00 31.48 164 A 1 
ATOM 1243 C CD    . GLU A 1 164 ? -45.571 29.033  3.464   1.00 31.03 164 A 1 
ATOM 1244 O OE1   . GLU A 1 164 ? -44.578 29.586  3.970   1.00 30.60 164 A 1 
ATOM 1245 O OE2   . GLU A 1 164 ? -46.694 28.921  4.015   1.00 31.49 164 A 1 
ATOM 1246 N N     . GLU A 1 165 ? -46.045 24.322  -0.455  1.00 31.34 165 A 1 
ATOM 1247 C CA    . GLU A 1 165 ? -46.403 22.894  -0.415  1.00 33.29 165 A 1 
ATOM 1248 C C     . GLU A 1 165 ? -45.643 22.143  0.696   1.00 32.70 165 A 1 
ATOM 1249 O O     . GLU A 1 165 ? -44.438 22.270  0.870   1.00 31.31 165 A 1 
ATOM 1250 C CB    . GLU A 1 165 ? -46.272 22.208  -1.779  1.00 31.94 165 A 1 
ATOM 1251 C CG    . GLU A 1 165 ? -47.513 22.441  -2.651  1.00 30.38 165 A 1 
ATOM 1252 C CD    . GLU A 1 165 ? -47.533 21.603  -3.942  1.00 30.98 165 A 1 
ATOM 1253 O OE1   . GLU A 1 165 ? -48.642 21.401  -4.477  1.00 30.72 165 A 1 
ATOM 1254 O OE2   . GLU A 1 165 ? -46.443 21.202  -4.411  1.00 31.79 165 A 1 
ATOM 1255 N N     . ASP A 1 166 ? -46.411 21.322  1.433   1.00 28.62 166 A 1 
ATOM 1256 C CA    . ASP A 1 166 ? -46.091 20.750  2.741   1.00 31.88 166 A 1 
ATOM 1257 C C     . ASP A 1 166 ? -45.334 19.404  2.613   1.00 30.09 166 A 1 
ATOM 1258 O O     . ASP A 1 166 ? -45.927 18.334  2.492   1.00 28.64 166 A 1 
ATOM 1259 C CB    . ASP A 1 166 ? -47.430 20.638  3.488   1.00 30.42 166 A 1 
ATOM 1260 C CG    . ASP A 1 166 ? -47.342 20.646  5.012   1.00 28.11 166 A 1 
ATOM 1261 O OD1   . ASP A 1 166 ? -46.246 20.907  5.546   1.00 28.52 166 A 1 
ATOM 1262 O OD2   . ASP A 1 166 ? -48.406 20.400  5.624   1.00 29.26 166 A 1 
ATOM 1263 N N     . THR A 1 167 ? -44.003 19.416  2.606   1.00 26.91 167 A 1 
ATOM 1264 C CA    . THR A 1 167 ? -43.153 18.237  2.329   1.00 29.06 167 A 1 
ATOM 1265 C C     . THR A 1 167 ? -43.052 17.270  3.524   1.00 27.99 167 A 1 
ATOM 1266 O O     . THR A 1 167 ? -42.063 17.271  4.268   1.00 26.19 167 A 1 
ATOM 1267 C CB    . THR A 1 167 ? -41.759 18.643  1.819   1.00 26.82 167 A 1 
ATOM 1268 O OG1   . THR A 1 167 ? -41.139 19.556  2.701   1.00 25.99 167 A 1 
ATOM 1269 C CG2   . THR A 1 167 ? -41.823 19.297  0.451   1.00 27.56 167 A 1 
ATOM 1270 N N     . SER A 1 168 ? -44.052 16.377  3.704   1.00 30.39 168 A 1 
ATOM 1271 C CA    . SER A 1 168 ? -44.234 15.498  4.876   1.00 30.10 168 A 1 
ATOM 1272 C C     . SER A 1 168 ? -43.414 14.190  4.932   1.00 30.03 168 A 1 
ATOM 1273 O O     . SER A 1 168 ? -43.706 13.320  5.743   1.00 29.43 168 A 1 
ATOM 1274 C CB    . SER A 1 168 ? -45.727 15.177  4.998   1.00 29.23 168 A 1 
ATOM 1275 O OG    . SER A 1 168 ? -46.143 14.347  3.941   1.00 27.71 168 A 1 
ATOM 1276 N N     . TRP A 1 169 ? -42.422 13.992  4.074   1.00 31.25 169 A 1 
ATOM 1277 C CA    . TRP A 1 169 ? -41.876 12.665  3.726   1.00 28.01 169 A 1 
ATOM 1278 C C     . TRP A 1 169 ? -41.112 11.889  4.818   1.00 28.08 169 A 1 
ATOM 1279 O O     . TRP A 1 169 ? -40.857 10.689  4.641   1.00 25.71 169 A 1 
ATOM 1280 C CB    . TRP A 1 169 ? -40.992 12.801  2.491   1.00 26.11 169 A 1 
ATOM 1281 C CG    . TRP A 1 169 ? -41.707 13.141  1.232   1.00 23.16 169 A 1 
ATOM 1282 C CD1   . TRP A 1 169 ? -41.982 14.387  0.780   1.00 19.45 169 A 1 
ATOM 1283 C CD2   . TRP A 1 169 ? -42.263 12.211  0.233   1.00 20.61 169 A 1 
ATOM 1284 N NE1   . TRP A 1 169 ? -42.661 14.313  -0.432  1.00 17.94 169 A 1 
ATOM 1285 C CE2   . TRP A 1 169 ? -42.846 12.996  -0.795  1.00 19.08 169 A 1 
ATOM 1286 C CE3   . TRP A 1 169 ? -42.303 10.819  0.124   1.00 21.46 169 A 1 
ATOM 1287 C CZ2   . TRP A 1 169 ? -43.470 12.401  -1.912  1.00 19.25 169 A 1 
ATOM 1288 C CZ3   . TRP A 1 169 ? -42.923 10.226  -1.002  1.00 19.74 169 A 1 
ATOM 1289 C CH2   . TRP A 1 169 ? -43.497 11.002  -1.996  1.00 19.34 169 A 1 
ATOM 1290 N N     . LEU A 1 170 ? -40.669 12.506  5.922   1.00 26.72 170 A 1 
ATOM 1291 C CA    . LEU A 1 170 ? -39.557 11.993  6.745   1.00 28.74 170 A 1 
ATOM 1292 C C     . LEU A 1 170 ? -39.876 10.865  7.752   1.00 28.89 170 A 1 
ATOM 1293 O O     . LEU A 1 170 ? -39.041 10.573  8.617   1.00 27.37 170 A 1 
ATOM 1294 C CB    . LEU A 1 170 ? -38.829 13.177  7.412   1.00 26.79 170 A 1 
ATOM 1295 C CG    . LEU A 1 170 ? -37.597 13.646  6.629   1.00 24.75 170 A 1 
ATOM 1296 C CD1   . LEU A 1 170 ? -37.122 14.997  7.174   1.00 25.63 170 A 1 
ATOM 1297 C CD2   . LEU A 1 170 ? -36.423 12.664  6.739   1.00 29.07 170 A 1 
ATOM 1298 N N     . LEU A 1 171 ? -41.021 10.193  7.694   1.00 27.97 171 A 1 
ATOM 1299 C CA    . LEU A 1 171 ? -41.400 9.124   8.640   1.00 30.12 171 A 1 
ATOM 1300 C C     . LEU A 1 171 ? -40.595 7.824   8.427   1.00 29.65 171 A 1 
ATOM 1301 O O     . LEU A 1 171 ? -41.096 6.826   7.903   1.00 27.37 171 A 1 
ATOM 1302 C CB    . LEU A 1 171 ? -42.924 8.897   8.627   1.00 27.88 171 A 1 
ATOM 1303 C CG    . LEU A 1 171 ? -43.726 9.967   9.379   1.00 25.74 171 A 1 
ATOM 1304 C CD1   . LEU A 1 171 ? -45.212 9.792   9.090   1.00 25.11 171 A 1 
ATOM 1305 C CD2   . LEU A 1 171 ? -43.528 9.887   10.894  1.00 27.74 171 A 1 
ATOM 1306 N N     . LEU A 1 172 ? -39.352 7.812   8.878   1.00 28.04 172 A 1 
ATOM 1307 C CA    . LEU A 1 172 ? -38.522 6.608   9.005   1.00 32.05 172 A 1 
ATOM 1308 C C     . LEU A 1 172 ? -39.019 5.745   10.179  1.00 31.24 172 A 1 
ATOM 1309 O O     . LEU A 1 172 ? -38.679 6.009   11.332  1.00 29.41 172 A 1 
ATOM 1310 C CB    . LEU A 1 172 ? -37.046 7.011   9.153   1.00 29.70 172 A 1 
ATOM 1311 C CG    . LEU A 1 172 ? -36.270 6.926   7.841   1.00 27.77 172 A 1 
ATOM 1312 C CD1   . LEU A 1 172 ? -35.044 7.839   7.880   1.00 26.68 172 A 1 
ATOM 1313 C CD2   . LEU A 1 172 ? -35.782 5.500   7.577   1.00 28.94 172 A 1 
ATOM 1314 N N     . SER A 1 173 ? -39.808 4.705   9.896   1.00 32.20 173 A 1 
ATOM 1315 C CA    . SER A 1 173 ? -40.272 3.717   10.871  1.00 35.13 173 A 1 
ATOM 1316 C C     . SER A 1 173 ? -39.108 2.909   11.438  1.00 34.13 173 A 1 
ATOM 1317 O O     . SER A 1 173 ? -38.236 2.421   10.712  1.00 31.94 173 A 1 
ATOM 1318 C CB    . SER A 1 173 ? -41.340 2.806   10.267  1.00 32.61 173 A 1 
ATOM 1319 O OG    . SER A 1 173 ? -40.876 2.222   9.075   1.00 31.42 173 A 1 
ATOM 1320 N N     . LYS A 1 174 ? -39.084 2.797   12.767  1.00 30.66 174 A 1 
ATOM 1321 C CA    . LYS A 1 174 ? -37.949 2.342   13.568  1.00 34.76 174 A 1 
ATOM 1322 C C     . LYS A 1 174 ? -38.100 0.879   14.027  1.00 33.81 174 A 1 
ATOM 1323 O O     . LYS A 1 174 ? -37.742 0.588   15.162  1.00 30.67 174 A 1 
ATOM 1324 C CB    . LYS A 1 174 ? -37.787 3.321   14.738  1.00 31.35 174 A 1 
ATOM 1325 C CG    . LYS A 1 174 ? -36.339 3.499   15.215  1.00 30.34 174 A 1 
ATOM 1326 C CD    . LYS A 1 174 ? -36.316 4.403   16.446  1.00 28.05 174 A 1 
ATOM 1327 C CE    . LYS A 1 174 ? -34.909 4.785   16.826  1.00 25.89 174 A 1 
ATOM 1328 N NZ    . LYS A 1 174 ? -34.862 5.604   18.055  1.00 24.98 174 A 1 
ATOM 1329 N N     . ASP A 1 175 ? -38.675 0.001   13.230  1.00 32.22 175 A 1 
ATOM 1330 C CA    . ASP A 1 175 ? -39.088 -1.337  13.676  1.00 35.14 175 A 1 
ATOM 1331 C C     . ASP A 1 175 ? -37.906 -2.160  14.204  1.00 32.88 175 A 1 
ATOM 1332 O O     . ASP A 1 175 ? -36.903 -2.383  13.527  1.00 30.28 175 A 1 
ATOM 1333 C CB    . ASP A 1 175 ? -39.900 -2.059  12.594  1.00 31.98 175 A 1 
ATOM 1334 C CG    . ASP A 1 175 ? -41.297 -1.459  12.418  1.00 29.71 175 A 1 
ATOM 1335 O OD1   . ASP A 1 175 ? -41.806 -0.857  13.394  1.00 29.57 175 A 1 
ATOM 1336 O OD2   . ASP A 1 175 ? -41.817 -1.563  11.291  1.00 30.40 175 A 1 
ATOM 1337 N N     . SER A 1 176 ? -38.036 -2.574  15.469  1.00 40.71 176 A 1 
ATOM 1338 C CA    . SER A 1 176 ? -36.962 -3.006  16.365  1.00 43.72 176 A 1 
ATOM 1339 C C     . SER A 1 176 ? -36.933 -4.516  16.602  1.00 44.01 176 A 1 
ATOM 1340 O O     . SER A 1 176 ? -36.680 -4.933  17.740  1.00 40.02 176 A 1 
ATOM 1341 C CB    . SER A 1 176 ? -37.089 -2.247  17.681  1.00 38.57 176 A 1 
ATOM 1342 O OG    . SER A 1 176 ? -38.268 -2.616  18.376  1.00 35.95 176 A 1 
ATOM 1343 N N     . ASP A 1 177 ? -37.265 -5.334  15.607  1.00 38.33 177 A 1 
ATOM 1344 C CA    . ASP A 1 177 ? -37.551 -6.758  15.822  1.00 41.53 177 A 1 
ATOM 1345 C C     . ASP A 1 177 ? -36.378 -7.523  16.446  1.00 39.94 177 A 1 
ATOM 1346 O O     . ASP A 1 177 ? -35.329 -7.767  15.849  1.00 36.97 177 A 1 
ATOM 1347 C CB    . ASP A 1 177 ? -38.085 -7.423  14.549  1.00 37.18 177 A 1 
ATOM 1348 C CG    . ASP A 1 177 ? -39.623 -7.449  14.470  1.00 33.56 177 A 1 
ATOM 1349 O OD1   . ASP A 1 177 ? -40.258 -7.268  15.530  1.00 33.35 177 A 1 
ATOM 1350 O OD2   . ASP A 1 177 ? -40.106 -7.775  13.373  1.00 34.08 177 A 1 
ATOM 1351 N N     . ASN A 1 178 ? -36.618 -7.932  17.688  1.00 43.12 178 A 1 
ATOM 1352 C CA    . ASN A 1 178 ? -35.634 -8.342  18.680  1.00 44.75 178 A 1 
ATOM 1353 C C     . ASN A 1 178 ? -35.373 -9.860  18.663  1.00 42.58 178 A 1 
ATOM 1354 O O     . ASN A 1 178 ? -35.245 -10.464 19.731  1.00 38.84 178 A 1 
ATOM 1355 C CB    . ASN A 1 178 ? -36.153 -7.820  20.029  1.00 40.15 178 A 1 
ATOM 1356 C CG    . ASN A 1 178 ? -35.094 -7.264  20.951  1.00 36.26 178 A 1 
ATOM 1357 O OD1   . ASN A 1 178 ? -33.915 -7.188  20.683  1.00 37.50 178 A 1 
ATOM 1358 N ND2   . ASN A 1 178 ? -35.504 -6.814  22.119  1.00 38.47 178 A 1 
ATOM 1359 N N     . HIS A 1 179 ? -35.388 -10.532 17.520  1.00 45.33 179 A 1 
ATOM 1360 C CA    . HIS A 1 179 ? -35.488 -11.998 17.476  1.00 47.38 179 A 1 
ATOM 1361 C C     . HIS A 1 179 ? -34.294 -12.714 18.147  1.00 46.41 179 A 1 
ATOM 1362 O O     . HIS A 1 179 ? -33.189 -12.802 17.623  1.00 42.99 179 A 1 
ATOM 1363 C CB    . HIS A 1 179 ? -35.769 -12.497 16.061  1.00 43.14 179 A 1 
ATOM 1364 C CG    . HIS A 1 179 ? -37.233 -12.800 15.845  1.00 41.06 179 A 1 
ATOM 1365 N ND1   . HIS A 1 179 ? -37.996 -13.712 16.547  1.00 39.95 179 A 1 
ATOM 1366 C CD2   . HIS A 1 179 ? -38.055 -12.261 14.896  1.00 39.29 179 A 1 
ATOM 1367 C CE1   . HIS A 1 179 ? -39.227 -13.697 16.051  1.00 36.18 179 A 1 
ATOM 1368 N NE2   . HIS A 1 179 ? -39.325 -12.829 15.033  1.00 36.81 179 A 1 
ATOM 1369 N N     . ASN A 1 180 ? -34.618 -13.339 19.285  1.00 40.51 180 A 1 
ATOM 1370 C CA    . ASN A 1 180 ? -33.730 -13.853 20.333  1.00 42.65 180 A 1 
ATOM 1371 C C     . ASN A 1 180 ? -33.074 -15.220 20.040  1.00 40.58 180 A 1 
ATOM 1372 O O     . ASN A 1 180 ? -32.858 -15.999 20.964  1.00 37.30 180 A 1 
ATOM 1373 C CB    . ASN A 1 180 ? -34.581 -13.901 21.614  1.00 39.02 180 A 1 
ATOM 1374 C CG    . ASN A 1 180 ? -33.971 -13.195 22.805  1.00 35.17 180 A 1 
ATOM 1375 O OD1   . ASN A 1 180 ? -32.886 -12.660 22.787  1.00 36.18 180 A 1 
ATOM 1376 N ND2   . ASN A 1 180 ? -34.687 -13.163 23.912  1.00 37.13 180 A 1 
ATOM 1377 N N     . ARG A 1 181 ? -32.858 -15.621 18.792  1.00 47.36 181 A 1 
ATOM 1378 C CA    . ARG A 1 181 ? -32.643 -17.038 18.466  1.00 50.50 181 A 1 
ATOM 1379 C C     . ARG A 1 181 ? -31.325 -17.576 19.056  1.00 49.36 181 A 1 
ATOM 1380 O O     . ARG A 1 181 ? -30.250 -17.258 18.566  1.00 45.00 181 A 1 
ATOM 1381 C CB    . ARG A 1 181 ? -32.790 -17.269 16.958  1.00 45.90 181 A 1 
ATOM 1382 C CG    . ARG A 1 181 ? -33.210 -18.721 16.660  1.00 41.97 181 A 1 
ATOM 1383 C CD    . ARG A 1 181 ? -33.475 -18.918 15.161  1.00 41.06 181 A 1 
ATOM 1384 N NE    . ARG A 1 181 ? -34.078 -20.233 14.884  1.00 37.92 181 A 1 
ATOM 1385 C CZ    . ARG A 1 181 ? -34.503 -20.674 13.705  1.00 34.14 181 A 1 
ATOM 1386 N NH1   . ARG A 1 181 ? -34.374 -19.960 12.624  1.00 33.27 181 A 1 
ATOM 1387 N NH2   . ARG A 1 181 ? -35.069 -21.836 13.602  1.00 33.07 181 A 1 
ATOM 1388 N N     . SER A 1 182 ? -31.443 -18.453 20.038  1.00 45.79 182 A 1 
ATOM 1389 C CA    . SER A 1 182 ? -30.401 -18.927 20.973  1.00 46.06 182 A 1 
ATOM 1390 C C     . SER A 1 182 ? -29.479 -20.047 20.475  1.00 45.14 182 A 1 
ATOM 1391 O O     . SER A 1 182 ? -28.931 -20.796 21.287  1.00 41.16 182 A 1 
ATOM 1392 C CB    . SER A 1 182 ? -31.125 -19.412 22.232  1.00 41.29 182 A 1 
ATOM 1393 O OG    . SER A 1 182 ? -31.920 -20.540 21.919  1.00 37.65 182 A 1 
ATOM 1394 N N     . GLY A 1 183 ? -29.369 -20.284 19.179  1.00 49.65 183 A 1 
ATOM 1395 C CA    . GLY A 1 183 ? -28.795 -21.525 18.632  1.00 49.47 183 A 1 
ATOM 1396 C C     . GLY A 1 183 ? -27.364 -21.830 19.104  1.00 48.58 183 A 1 
ATOM 1397 O O     . GLY A 1 183 ? -26.433 -21.126 18.740  1.00 44.93 183 A 1 
ATOM 1398 N N     . ASN A 1 184 ? -27.212 -22.946 19.842  1.00 46.72 184 A 1 
ATOM 1399 C CA    . ASN A 1 184 ? -26.028 -23.347 20.608  1.00 47.77 184 A 1 
ATOM 1400 C C     . ASN A 1 184 ? -24.801 -23.844 19.818  1.00 45.62 184 A 1 
ATOM 1401 O O     . ASN A 1 184 ? -23.837 -24.272 20.460  1.00 40.61 184 A 1 
ATOM 1402 C CB    . ASN A 1 184 ? -26.469 -24.450 21.586  1.00 43.23 184 A 1 
ATOM 1403 C CG    . ASN A 1 184 ? -26.548 -24.022 23.041  1.00 38.81 184 A 1 
ATOM 1404 O OD1   . ASN A 1 184 ? -26.256 -22.920 23.430  1.00 39.26 184 A 1 
ATOM 1405 N ND2   . ASN A 1 184 ? -26.955 -24.936 23.901  1.00 40.50 184 A 1 
ATOM 1406 N N     . ASN A 1 185 ? -24.838 -23.973 18.510  1.00 48.13 185 A 1 
ATOM 1407 C CA    . ASN A 1 185 ? -23.904 -24.858 17.801  1.00 49.11 185 A 1 
ATOM 1408 C C     . ASN A 1 185 ? -22.435 -24.398 17.912  1.00 46.89 185 A 1 
ATOM 1409 O O     . ASN A 1 185 ? -22.002 -23.460 17.256  1.00 42.23 185 A 1 
ATOM 1410 C CB    . ASN A 1 185 ? -24.354 -25.088 16.354  1.00 44.91 185 A 1 
ATOM 1411 C CG    . ASN A 1 185 ? -25.314 -26.260 16.211  1.00 39.98 185 A 1 
ATOM 1412 O OD1   . ASN A 1 185 ? -25.537 -27.035 17.118  1.00 40.58 185 A 1 
ATOM 1413 N ND2   . ASN A 1 185 ? -25.882 -26.437 15.039  1.00 40.76 185 A 1 
ATOM 1414 N N     . SER A 1 186 ? -21.692 -25.125 18.723  1.00 48.60 186 A 1 
ATOM 1415 C CA    . SER A 1 186 ? -20.349 -24.818 19.228  1.00 49.14 186 A 1 
ATOM 1416 C C     . SER A 1 186 ? -19.185 -25.155 18.293  1.00 49.16 186 A 1 
ATOM 1417 O O     . SER A 1 186 ? -18.061 -25.330 18.762  1.00 44.59 186 A 1 
ATOM 1418 C CB    . SER A 1 186 ? -20.169 -25.577 20.537  1.00 43.67 186 A 1 
ATOM 1419 O OG    . SER A 1 186 ? -20.224 -26.975 20.297  1.00 40.19 186 A 1 
ATOM 1420 N N     . SER A 1 187 ? -19.417 -25.374 17.005  1.00 46.83 187 A 1 
ATOM 1421 C CA    . SER A 1 187 ? -18.396 -25.964 16.128  1.00 47.17 187 A 1 
ATOM 1422 C C     . SER A 1 187 ? -17.155 -25.075 16.017  1.00 47.07 187 A 1 
ATOM 1423 O O     . SER A 1 187 ? -17.165 -24.022 15.372  1.00 43.68 187 A 1 
ATOM 1424 C CB    . SER A 1 187 ? -18.975 -26.301 14.758  1.00 42.54 187 A 1 
ATOM 1425 O OG    . SER A 1 187 ? -19.493 -25.151 14.126  1.00 39.13 187 A 1 
ATOM 1426 N N     . THR A 1 188 ? -16.084 -25.524 16.637  1.00 49.91 188 A 1 
ATOM 1427 C CA    . THR A 1 188 ? -14.808 -24.825 16.855  1.00 51.34 188 A 1 
ATOM 1428 C C     . THR A 1 188 ? -13.916 -24.752 15.610  1.00 51.22 188 A 1 
ATOM 1429 O O     . THR A 1 188 ? -12.780 -25.204 15.637  1.00 46.53 188 A 1 
ATOM 1430 C CB    . THR A 1 188 ? -14.045 -25.492 18.002  1.00 45.23 188 A 1 
ATOM 1431 O OG1   . THR A 1 188 ? -13.951 -26.889 17.774  1.00 41.25 188 A 1 
ATOM 1432 C CG2   . THR A 1 188 ? -14.723 -25.298 19.348  1.00 43.36 188 A 1 
ATOM 1433 N N     . SER A 1 189 ? -14.396 -24.196 14.516  1.00 46.65 189 A 1 
ATOM 1434 C CA    . SER A 1 189 ? -13.569 -23.970 13.319  1.00 47.05 189 A 1 
ATOM 1435 C C     . SER A 1 189 ? -12.559 -22.840 13.552  1.00 48.01 189 A 1 
ATOM 1436 O O     . SER A 1 189 ? -12.735 -21.719 13.084  1.00 44.45 189 A 1 
ATOM 1437 C CB    . SER A 1 189 ? -14.445 -23.739 12.095  1.00 42.74 189 A 1 
ATOM 1438 O OG    . SER A 1 189 ? -15.234 -22.570 12.231  1.00 38.81 189 A 1 
ATOM 1439 N N     . SER A 1 190 ? -11.504 -23.132 14.311  1.00 44.64 190 A 1 
ATOM 1440 C CA    . SER A 1 190 ? -10.532 -22.162 14.836  1.00 45.36 190 A 1 
ATOM 1441 C C     . SER A 1 190 ? -9.686  -21.440 13.784  1.00 46.46 190 A 1 
ATOM 1442 O O     . SER A 1 190 ? -9.178  -20.354 14.041  1.00 42.97 190 A 1 
ATOM 1443 C CB    . SER A 1 190 ? -9.605  -22.890 15.799  1.00 41.28 190 A 1 
ATOM 1444 O OG    . SER A 1 190 ? -8.946  -23.963 15.145  1.00 37.83 190 A 1 
ATOM 1445 N N     . SER A 1 191 ? -9.506  -22.035 12.607  1.00 43.43 191 A 1 
ATOM 1446 C CA    . SER A 1 191 ? -8.538  -21.537 11.609  1.00 44.77 191 A 1 
ATOM 1447 C C     . SER A 1 191 ? -8.941  -20.228 10.924  1.00 46.27 191 A 1 
ATOM 1448 O O     . SER A 1 191 ? -8.085  -19.553 10.364  1.00 43.29 191 A 1 
ATOM 1449 C CB    . SER A 1 191 ? -8.291  -22.610 10.554  1.00 40.50 191 A 1 
ATOM 1450 O OG    . SER A 1 191 ? -9.480  -22.939 9.868   1.00 37.27 191 A 1 
ATOM 1451 N N     . SER A 1 192 ? -10.228 -19.875 10.932  1.00 48.60 192 A 1 
ATOM 1452 C CA    . SER A 1 192 ? -10.718 -18.684 10.242  1.00 49.49 192 A 1 
ATOM 1453 C C     . SER A 1 192 ? -10.512 -17.382 11.016  1.00 51.34 192 A 1 
ATOM 1454 O O     . SER A 1 192 ? -10.631 -16.316 10.420  1.00 48.65 192 A 1 
ATOM 1455 C CB    . SER A 1 192 ? -12.191 -18.847 9.883   1.00 45.09 192 A 1 
ATOM 1456 O OG    . SER A 1 192 ? -12.986 -18.995 11.030  1.00 40.41 192 A 1 
ATOM 1457 N N     . GLN A 1 193 ? -10.220 -17.450 12.322  1.00 47.49 193 A 1 
ATOM 1458 C CA    . GLN A 1 193 ? -10.145 -16.258 13.174  1.00 47.92 193 A 1 
ATOM 1459 C C     . GLN A 1 193 ? -9.021  -15.307 12.775  1.00 48.82 193 A 1 
ATOM 1460 O O     . GLN A 1 193 ? -9.250  -14.097 12.698  1.00 45.58 193 A 1 
ATOM 1461 C CB    . GLN A 1 193 ? -9.996  -16.667 14.642  1.00 43.62 193 A 1 
ATOM 1462 C CG    . GLN A 1 193 ? -11.330 -17.108 15.248  1.00 40.49 193 A 1 
ATOM 1463 C CD    . GLN A 1 193 ? -11.200 -17.470 16.726  1.00 37.14 193 A 1 
ATOM 1464 O OE1   . GLN A 1 193 ? -10.188 -17.952 17.199  1.00 35.89 193 A 1 
ATOM 1465 N NE2   . GLN A 1 193 ? -12.239 -17.275 17.510  1.00 33.43 193 A 1 
ATOM 1466 N N     . TYR A 1 194 ? -7.846  -15.834 12.445  1.00 42.29 194 A 1 
ATOM 1467 C CA    . TYR A 1 194 ? -6.653  -15.011 12.218  1.00 42.20 194 A 1 
ATOM 1468 C C     . TYR A 1 194 ? -6.774  -14.033 11.043  1.00 42.03 194 A 1 
ATOM 1469 O O     . TYR A 1 194 ? -6.211  -12.941 11.089  1.00 40.05 194 A 1 
ATOM 1470 C CB    . TYR A 1 194 ? -5.438  -15.926 12.016  1.00 38.64 194 A 1 
ATOM 1471 C CG    . TYR A 1 194 ? -4.321  -15.635 12.996  1.00 35.76 194 A 1 
ATOM 1472 C CD1   . TYR A 1 194 ? -3.362  -14.649 12.714  1.00 33.77 194 A 1 
ATOM 1473 C CD2   . TYR A 1 194 ? -4.269  -16.329 14.221  1.00 33.22 194 A 1 
ATOM 1474 C CE1   . TYR A 1 194 ? -2.355  -14.356 13.634  1.00 31.80 194 A 1 
ATOM 1475 C CE2   . TYR A 1 194 ? -3.254  -16.042 15.148  1.00 30.65 194 A 1 
ATOM 1476 C CZ    . TYR A 1 194 ? -2.299  -15.055 14.849  1.00 32.02 194 A 1 
ATOM 1477 O OH    . TYR A 1 194 ? -1.315  -14.775 15.764  1.00 29.47 194 A 1 
ATOM 1478 N N     . PHE A 1 195 ? -7.508  -14.392 9.989   1.00 43.33 195 A 1 
ATOM 1479 C CA    . PHE A 1 195 ? -7.759  -13.482 8.869   1.00 43.20 195 A 1 
ATOM 1480 C C     . PHE A 1 195 ? -8.983  -12.585 9.085   1.00 43.75 195 A 1 
ATOM 1481 O O     . PHE A 1 195 ? -9.087  -11.536 8.444   1.00 41.87 195 A 1 
ATOM 1482 C CB    . PHE A 1 195 ? -7.864  -14.269 7.562   1.00 39.99 195 A 1 
ATOM 1483 C CG    . PHE A 1 195 ? -6.549  -14.371 6.809   1.00 36.57 195 A 1 
ATOM 1484 C CD1   . PHE A 1 195 ? -6.163  -13.346 5.933   1.00 35.72 195 A 1 
ATOM 1485 C CD2   . PHE A 1 195 ? -5.701  -15.470 7.007   1.00 34.39 195 A 1 
ATOM 1486 C CE1   . PHE A 1 195 ? -4.944  -13.409 5.256   1.00 32.39 195 A 1 
ATOM 1487 C CE2   . PHE A 1 195 ? -4.475  -15.544 6.333   1.00 30.47 195 A 1 
ATOM 1488 C CZ    . PHE A 1 195 ? -4.094  -14.518 5.448   1.00 30.99 195 A 1 
ATOM 1489 N N     . GLY A 1 196 ? -9.909  -12.986 9.953   1.00 50.12 196 A 1 
ATOM 1490 C CA    . GLY A 1 196 ? -11.115 -12.218 10.250  1.00 50.85 196 A 1 
ATOM 1491 C C     . GLY A 1 196 ? -10.832 -10.930 11.013  1.00 52.05 196 A 1 
ATOM 1492 O O     . GLY A 1 196 ? -11.392 -9.892  10.676  1.00 50.05 196 A 1 
ATOM 1493 N N     . GLU A 1 197 ? -9.916  -10.981 11.985  1.00 48.15 197 A 1 
ATOM 1494 C CA    . GLU A 1 197 ? -9.515  -9.780  12.731  1.00 50.79 197 A 1 
ATOM 1495 C C     . GLU A 1 197 ? -8.847  -8.741  11.830  1.00 51.64 197 A 1 
ATOM 1496 O O     . GLU A 1 197 ? -9.173  -7.562  11.900  1.00 49.02 197 A 1 
ATOM 1497 C CB    . GLU A 1 197 ? -8.577  -10.158 13.883  1.00 47.17 197 A 1 
ATOM 1498 C CG    . GLU A 1 197 ? -9.338  -10.778 15.048  1.00 41.02 197 A 1 
ATOM 1499 C CD    . GLU A 1 197 ? -8.448  -11.039 16.272  1.00 37.06 197 A 1 
ATOM 1500 O OE1   . GLU A 1 197 ? -9.022  -11.099 17.384  1.00 34.58 197 A 1 
ATOM 1501 O OE2   . GLU A 1 197 ? -7.226  -11.203 16.079  1.00 33.67 197 A 1 
ATOM 1502 N N     . VAL A 1 198 ? -7.963  -9.172  10.925  1.00 47.34 198 A 1 
ATOM 1503 C CA    . VAL A 1 198 ? -7.289  -8.247  9.996   1.00 49.69 198 A 1 
ATOM 1504 C C     . VAL A 1 198 ? -8.302  -7.554  9.068   1.00 50.66 198 A 1 
ATOM 1505 O O     . VAL A 1 198 ? -8.123  -6.388  8.722   1.00 48.62 198 A 1 
ATOM 1506 C CB    . VAL A 1 198 ? -6.209  -8.955  9.167   1.00 46.36 198 A 1 
ATOM 1507 C CG1   . VAL A 1 198 ? -5.382  -7.952  8.349   1.00 42.80 198 A 1 
ATOM 1508 C CG2   . VAL A 1 198 ? -5.222  -9.731  10.046  1.00 42.80 198 A 1 
ATOM 1509 N N     . ASP A 1 199 ? -9.391  -8.253  8.708   1.00 54.59 199 A 1 
ATOM 1510 C CA    . ASP A 1 199 ? -10.446 -7.677  7.880   1.00 54.94 199 A 1 
ATOM 1511 C C     . ASP A 1 199 ? -11.248 -6.587  8.609   1.00 54.50 199 A 1 
ATOM 1512 O O     . ASP A 1 199 ? -11.654 -5.617  7.972   1.00 52.08 199 A 1 
ATOM 1513 C CB    . ASP A 1 199 ? -11.373 -8.800  7.365   1.00 51.42 199 A 1 
ATOM 1514 C CG    . ASP A 1 199 ? -11.140 -9.215  5.898   1.00 45.50 199 A 1 
ATOM 1515 O OD1   . ASP A 1 199 ? -10.333 -8.593  5.178   1.00 43.04 199 A 1 
ATOM 1516 O OD2   . ASP A 1 199 ? -11.908 -10.062 5.383   1.00 41.45 199 A 1 
ATOM 1517 N N     . GLN A 1 200 ? -11.446 -6.709  9.940   1.00 51.85 200 A 1 
ATOM 1518 C CA    . GLN A 1 200 ? -12.072 -5.652  10.744  1.00 53.06 200 A 1 
ATOM 1519 C C     . GLN A 1 200 ? -11.177 -4.414  10.872  1.00 53.46 200 A 1 
ATOM 1520 O O     . GLN A 1 200 ? -11.668 -3.290  10.862  1.00 50.33 200 A 1 
ATOM 1521 C CB    . GLN A 1 200 ? -12.428 -6.167  12.138  1.00 49.97 200 A 1 
ATOM 1522 C CG    . GLN A 1 200 ? -13.690 -7.037  12.142  1.00 45.24 200 A 1 
ATOM 1523 C CD    . GLN A 1 200 ? -14.117 -7.428  13.556  1.00 40.52 200 A 1 
ATOM 1524 O OE1   . GLN A 1 200 ? -13.407 -7.299  14.527  1.00 38.23 200 A 1 
ATOM 1525 N NE2   . GLN A 1 200 ? -15.333 -7.912  13.728  1.00 34.68 200 A 1 
ATOM 1526 N N     . TYR A 1 201 ? -9.864  -4.610  10.977  1.00 43.57 201 A 1 
ATOM 1527 C CA    . TYR A 1 201 ? -8.918  -3.498  11.080  1.00 44.23 201 A 1 
ATOM 1528 C C     . TYR A 1 201 ? -8.832  -2.642  9.812   1.00 44.20 201 A 1 
ATOM 1529 O O     . TYR A 1 201 ? -8.528  -1.451  9.902   1.00 42.37 201 A 1 
ATOM 1530 C CB    . TYR A 1 201 ? -7.528  -4.034  11.443  1.00 42.20 201 A 1 
ATOM 1531 C CG    . TYR A 1 201 ? -7.287  -4.131  12.924  1.00 39.16 201 A 1 
ATOM 1532 C CD1   . TYR A 1 201 ? -6.468  -3.185  13.558  1.00 35.70 201 A 1 
ATOM 1533 C CD2   . TYR A 1 201 ? -7.854  -5.164  13.684  1.00 35.03 201 A 1 
ATOM 1534 C CE1   . TYR A 1 201 ? -6.212  -3.281  14.932  1.00 32.75 201 A 1 
ATOM 1535 C CE2   . TYR A 1 201 ? -7.615  -5.262  15.056  1.00 31.50 201 A 1 
ATOM 1536 C CZ    . TYR A 1 201 ? -6.787  -4.316  15.681  1.00 31.91 201 A 1 
ATOM 1537 O OH    . TYR A 1 201 ? -6.550  -4.402  17.034  1.00 30.10 201 A 1 
ATOM 1538 N N     . PHE A 1 202 ? -9.091  -3.247  8.648   1.00 48.36 202 A 1 
ATOM 1539 C CA    . PHE A 1 202 ? -9.129  -2.534  7.372   1.00 48.76 202 A 1 
ATOM 1540 C C     . PHE A 1 202 ? -10.482 -1.882  7.081   1.00 49.12 202 A 1 
ATOM 1541 O O     . PHE A 1 202 ? -10.808 -1.635  5.923   1.00 46.78 202 A 1 
ATOM 1542 C CB    . PHE A 1 202 ? -8.616  -3.437  6.240   1.00 46.12 202 A 1 
ATOM 1543 C CG    . PHE A 1 202 ? -7.276  -2.991  5.701   1.00 41.99 202 A 1 
ATOM 1544 C CD1   . PHE A 1 202 ? -7.209  -2.007  4.708   1.00 38.64 202 A 1 
ATOM 1545 C CD2   . PHE A 1 202 ? -6.095  -3.538  6.224   1.00 36.55 202 A 1 
ATOM 1546 C CE1   . PHE A 1 202 ? -5.970  -1.562  4.224   1.00 34.15 202 A 1 
ATOM 1547 C CE2   . PHE A 1 202 ? -4.850  -3.098  5.747   1.00 33.49 202 A 1 
ATOM 1548 C CZ    . PHE A 1 202 ? -4.789  -2.116  4.742   1.00 35.10 202 A 1 
ATOM 1549 N N     . ASP A 1 203 ? -11.284 -1.628  8.129   1.00 51.80 203 A 1 
ATOM 1550 C CA    . ASP A 1 203 ? -12.525 -0.903  7.956   1.00 52.26 203 A 1 
ATOM 1551 C C     . ASP A 1 203 ? -12.200 0.538   7.552   1.00 51.53 203 A 1 
ATOM 1552 O O     . ASP A 1 203 ? -11.635 1.320   8.318   1.00 48.89 203 A 1 
ATOM 1553 C CB    . ASP A 1 203 ? -13.416 -1.027  9.206   1.00 49.13 203 A 1 
ATOM 1554 C CG    . ASP A 1 203 ? -14.906 -1.178  8.871   1.00 43.76 203 A 1 
ATOM 1555 O OD1   . ASP A 1 203 ? -15.259 -1.068  7.685   1.00 39.81 203 A 1 
ATOM 1556 O OD2   . ASP A 1 203 ? -15.674 -1.417  9.820   1.00 38.74 203 A 1 
ATOM 1557 N N     . LEU A 1 204 ? -12.528 0.882   6.310   1.00 44.07 204 A 1 
ATOM 1558 C CA    . LEU A 1 204 ? -12.230 2.174   5.674   1.00 44.04 204 A 1 
ATOM 1559 C C     . LEU A 1 204 ? -12.836 3.362   6.436   1.00 43.06 204 A 1 
ATOM 1560 O O     . LEU A 1 204 ? -12.396 4.494   6.243   1.00 39.92 204 A 1 
ATOM 1561 C CB    . LEU A 1 204 ? -12.753 2.137   4.225   1.00 40.35 204 A 1 
ATOM 1562 C CG    . LEU A 1 204 ? -11.760 1.519   3.221   1.00 36.22 204 A 1 
ATOM 1563 C CD1   . LEU A 1 204 ? -12.490 1.016   1.978   1.00 35.17 204 A 1 
ATOM 1564 C CD2   . LEU A 1 204 ? -10.725 2.559   2.769   1.00 35.78 204 A 1 
ATOM 1565 N N     . VAL A 1 205 ? -13.785 3.111   7.330   1.00 41.61 205 A 1 
ATOM 1566 C CA    . VAL A 1 205 ? -14.390 4.131   8.188   1.00 43.55 205 A 1 
ATOM 1567 C C     . VAL A 1 205 ? -13.340 4.814   9.076   1.00 43.76 205 A 1 
ATOM 1568 O O     . VAL A 1 205 ? -13.368 6.033   9.226   1.00 41.15 205 A 1 
ATOM 1569 C CB    . VAL A 1 205 ? -15.500 3.511   9.056   1.00 40.32 205 A 1 
ATOM 1570 C CG1   . VAL A 1 205 ? -16.269 4.591   9.810   1.00 36.17 205 A 1 
ATOM 1571 C CG2   . VAL A 1 205 ? -16.512 2.722   8.222   1.00 35.95 205 A 1 
ATOM 1572 N N     . GLY A 1 206 ? -12.372 4.059   9.596   1.00 45.80 206 A 1 
ATOM 1573 C CA    . GLY A 1 206 ? -11.272 4.611   10.398  1.00 45.74 206 A 1 
ATOM 1574 C C     . GLY A 1 206 ? -10.319 5.509   9.612   1.00 46.39 206 A 1 
ATOM 1575 O O     . GLY A 1 206 ? -9.649  6.355   10.201  1.00 43.95 206 A 1 
ATOM 1576 N N     . TYR A 1 207 ? -10.284 5.344   8.290   1.00 45.37 207 A 1 
ATOM 1577 C CA    . TYR A 1 207 ? -9.489  6.215   7.421   1.00 46.42 207 A 1 
ATOM 1578 C C     . TYR A 1 207 ? -10.079 7.631   7.397   1.00 47.06 207 A 1 
ATOM 1579 O O     . TYR A 1 207 ? -9.346  8.600   7.566   1.00 44.50 207 A 1 
ATOM 1580 C CB    . TYR A 1 207 ? -9.400  5.597   6.020   1.00 43.62 207 A 1 
ATOM 1581 C CG    . TYR A 1 207 ? -8.231  6.072   5.185   1.00 39.78 207 A 1 
ATOM 1582 C CD1   . TYR A 1 207 ? -8.331  7.226   4.392   1.00 37.01 207 A 1 
ATOM 1583 C CD2   . TYR A 1 207 ? -7.031  5.343   5.183   1.00 36.08 207 A 1 
ATOM 1584 C CE1   . TYR A 1 207 ? -7.249  7.658   3.613   1.00 33.03 207 A 1 
ATOM 1585 C CE2   . TYR A 1 207 ? -5.938  5.764   4.407   1.00 32.68 207 A 1 
ATOM 1586 C CZ    . TYR A 1 207 ? -6.052  6.924   3.623   1.00 33.35 207 A 1 
ATOM 1587 O OH    . TYR A 1 207 ? -4.971  7.346   2.867   1.00 32.01 207 A 1 
ATOM 1588 N N     . ASN A 1 208 ? -11.390 7.755   7.276   1.00 44.68 208 A 1 
ATOM 1589 C CA    . ASN A 1 208 ? -12.061 9.054   7.240   1.00 44.94 208 A 1 
ATOM 1590 C C     . ASN A 1 208 ? -11.989 9.766   8.599   1.00 43.63 208 A 1 
ATOM 1591 O O     . ASN A 1 208 ? -11.629 10.936  8.638   1.00 40.91 208 A 1 
ATOM 1592 C CB    . ASN A 1 208 ? -13.513 8.876   6.770   1.00 42.67 208 A 1 
ATOM 1593 C CG    . ASN A 1 208 ? -13.639 8.542   5.285   1.00 37.58 208 A 1 
ATOM 1594 O OD1   . ASN A 1 208 ? -12.693 8.560   4.513   1.00 37.42 208 A 1 
ATOM 1595 N ND2   . ASN A 1 208 ? -14.833 8.235   4.840   1.00 36.43 208 A 1 
ATOM 1596 N N     . SER A 1 209 ? -12.224 9.068   9.712   1.00 50.16 209 A 1 
ATOM 1597 C CA    . SER A 1 209 ? -12.188 9.706   11.045  1.00 51.22 209 A 1 
ATOM 1598 C C     . SER A 1 209 ? -10.795 10.224  11.423  1.00 52.36 209 A 1 
ATOM 1599 O O     . SER A 1 209 ? -10.673 11.264  12.064  1.00 49.23 209 A 1 
ATOM 1600 C CB    . SER A 1 209 ? -12.699 8.750   12.114  1.00 47.68 209 A 1 
ATOM 1601 O OG    . SER A 1 209 ? -11.807 7.670   12.320  1.00 42.51 209 A 1 
ATOM 1602 N N     . TYR A 1 210 ? -9.731  9.522   11.016  1.00 47.09 210 A 1 
ATOM 1603 C CA    . TYR A 1 210 ? -8.359  9.991   11.240  1.00 48.04 210 A 1 
ATOM 1604 C C     . TYR A 1 210 ? -8.081  11.261  10.440  1.00 47.97 210 A 1 
ATOM 1605 O O     . TYR A 1 210 ? -7.481  12.193  10.980  1.00 45.90 210 A 1 
ATOM 1606 C CB    . TYR A 1 210 ? -7.361  8.884   10.900  1.00 45.01 210 A 1 
ATOM 1607 C CG    . TYR A 1 210 ? -5.952  9.209   11.374  1.00 40.41 210 A 1 
ATOM 1608 C CD1   . TYR A 1 210 ? -5.040  9.875   10.529  1.00 38.90 210 A 1 
ATOM 1609 C CD2   . TYR A 1 210 ? -5.570  8.887   12.688  1.00 38.34 210 A 1 
ATOM 1610 C CE1   . TYR A 1 210 ? -3.762  10.200  10.981  1.00 35.46 210 A 1 
ATOM 1611 C CE2   . TYR A 1 210 ? -4.279  9.212   13.157  1.00 35.78 210 A 1 
ATOM 1612 C CZ    . TYR A 1 210 ? -3.382  9.873   12.299  1.00 36.01 210 A 1 
ATOM 1613 O OH    . TYR A 1 210 ? -2.117  10.202  12.757  1.00 34.07 210 A 1 
ATOM 1614 N N     . TYR A 1 211 ? -8.562  11.328  9.188   1.00 47.54 211 A 1 
ATOM 1615 C CA    . TYR A 1 211 ? -8.400  12.526  8.360   1.00 48.14 211 A 1 
ATOM 1616 C C     . TYR A 1 211 ? -9.134  13.736  8.937   1.00 47.42 211 A 1 
ATOM 1617 O O     . TYR A 1 211 ? -8.514  14.789  9.061   1.00 44.87 211 A 1 
ATOM 1618 C CB    . TYR A 1 211 ? -8.808  12.232  6.910   1.00 45.18 211 A 1 
ATOM 1619 C CG    . TYR A 1 211 ? -7.588  11.964  6.058   1.00 41.26 211 A 1 
ATOM 1620 C CD1   . TYR A 1 211 ? -6.740  13.024  5.711   1.00 38.95 211 A 1 
ATOM 1621 C CD2   . TYR A 1 211 ? -7.228  10.650  5.708   1.00 38.16 211 A 1 
ATOM 1622 C CE1   . TYR A 1 211 ? -5.545  12.785  5.024   1.00 35.50 211 A 1 
ATOM 1623 C CE2   . TYR A 1 211 ? -6.030  10.397  5.018   1.00 36.19 211 A 1 
ATOM 1624 C CZ    . TYR A 1 211 ? -5.181  11.471  4.681   1.00 37.28 211 A 1 
ATOM 1625 O OH    . TYR A 1 211 ? -3.998  11.233  4.040   1.00 35.15 211 A 1 
ATOM 1626 N N     . ASP A 1 212 ? -10.369 13.589  9.387   1.00 48.27 212 A 1 
ATOM 1627 C CA    . ASP A 1 212 ? -11.135 14.693  9.971   1.00 49.30 212 A 1 
ATOM 1628 C C     . ASP A 1 212 ? -10.440 15.282  11.208  1.00 48.21 212 A 1 
ATOM 1629 O O     . ASP A 1 212 ? -10.335 16.498  11.359  1.00 45.48 212 A 1 
ATOM 1630 C CB    . ASP A 1 212 ? -12.557 14.210  10.338  1.00 45.68 212 A 1 
ATOM 1631 C CG    . ASP A 1 212 ? -13.457 13.935  9.127   1.00 40.61 212 A 1 
ATOM 1632 O OD1   . ASP A 1 212 ? -13.190 14.488  8.043   1.00 38.50 212 A 1 
ATOM 1633 O OD2   . ASP A 1 212 ? -14.424 13.164  9.310   1.00 38.21 212 A 1 
ATOM 1634 N N     . SER A 1 213 ? -9.888  14.431  12.075  1.00 53.35 213 A 1 
ATOM 1635 C CA    . SER A 1 213 ? -9.139  14.884  13.256  1.00 54.67 213 A 1 
ATOM 1636 C C     . SER A 1 213 ? -7.835  15.620  12.898  1.00 55.50 213 A 1 
ATOM 1637 O O     . SER A 1 213 ? -7.480  16.604  13.543  1.00 51.90 213 A 1 
ATOM 1638 C CB    . SER A 1 213 ? -8.868  13.711  14.198  1.00 50.29 213 A 1 
ATOM 1639 O OG    . SER A 1 213 ? -7.908  12.812  13.692  1.00 45.53 213 A 1 
ATOM 1640 N N     . HIS A 1 214 ? -7.139  15.170  11.853  1.00 51.37 214 A 1 
ATOM 1641 C CA    . HIS A 1 214 ? -5.876  15.777  11.448  1.00 52.72 214 A 1 
ATOM 1642 C C     . HIS A 1 214 ? -6.065  17.088  10.665  1.00 52.05 214 A 1 
ATOM 1643 O O     . HIS A 1 214 ? -5.215  17.973  10.750  1.00 49.94 214 A 1 
ATOM 1644 C CB    . HIS A 1 214 ? -5.029  14.753  10.678  1.00 49.68 214 A 1 
ATOM 1645 C CG    . HIS A 1 214 ? -3.569  14.836  11.036  1.00 45.48 214 A 1 
ATOM 1646 N ND1   . HIS A 1 214 ? -2.741  15.919  10.860  1.00 41.48 214 A 1 
ATOM 1647 C CD2   . HIS A 1 214 ? -2.816  13.869  11.657  1.00 40.58 214 A 1 
ATOM 1648 C CE1   . HIS A 1 214 ? -1.540  15.608  11.356  1.00 37.49 214 A 1 
ATOM 1649 N NE2   . HIS A 1 214 ? -1.540  14.373  11.848  1.00 37.35 214 A 1 
ATOM 1650 N N     . MET A 1 215 ? -7.183  17.223  9.958   1.00 47.13 215 A 1 
ATOM 1651 C CA    . MET A 1 215 ? -7.545  18.446  9.228   1.00 48.02 215 A 1 
ATOM 1652 C C     . MET A 1 215 ? -7.698  19.642  10.173  1.00 48.17 215 A 1 
ATOM 1653 O O     . MET A 1 215 ? -7.160  20.713  9.895   1.00 45.73 215 A 1 
ATOM 1654 C CB    . MET A 1 215 ? -8.840  18.200  8.438   1.00 45.07 215 A 1 
ATOM 1655 C CG    . MET A 1 215 ? -8.591  17.414  7.144   1.00 40.14 215 A 1 
ATOM 1656 S SD    . MET A 1 215 ? -7.883  18.370  5.771   1.00 38.19 215 A 1 
ATOM 1657 C CE    . MET A 1 215 ? -9.346  19.328  5.295   1.00 35.07 215 A 1 
ATOM 1658 N N     . SER A 1 216 ? -8.319  19.454  11.349  1.00 53.38 216 A 1 
ATOM 1659 C CA    . SER A 1 216 ? -8.499  20.535  12.335  1.00 54.10 216 A 1 
ATOM 1660 C C     . SER A 1 216 ? -7.177  21.150  12.822  1.00 54.75 216 A 1 
ATOM 1661 O O     . SER A 1 216 ? -7.081  22.363  13.001  1.00 50.53 216 A 1 
ATOM 1662 C CB    . SER A 1 216 ? -9.322  20.032  13.517  1.00 49.51 216 A 1 
ATOM 1663 O OG    . SER A 1 216 ? -8.629  19.081  14.302  1.00 43.81 216 A 1 
ATOM 1664 N N     . ASN A 1 217 ? -6.133  20.329  12.978  1.00 51.21 217 A 1 
ATOM 1665 C CA    . ASN A 1 217 ? -4.805  20.821  13.341  1.00 52.53 217 A 1 
ATOM 1666 C C     . ASN A 1 217 ? -4.098  21.531  12.186  1.00 50.72 217 A 1 
ATOM 1667 O O     . ASN A 1 217 ? -3.267  22.410  12.415  1.00 49.20 217 A 1 
ATOM 1668 C CB    . ASN A 1 217 ? -3.966  19.644  13.865  1.00 49.91 217 A 1 
ATOM 1669 C CG    . ASN A 1 217 ? -4.247  19.311  15.315  1.00 44.22 217 A 1 
ATOM 1670 O OD1   . ASN A 1 217 ? -4.648  20.122  16.128  1.00 43.73 217 A 1 
ATOM 1671 N ND2   . ASN A 1 217 ? -3.994  18.090  15.714  1.00 43.07 217 A 1 
ATOM 1672 N N     . GLN A 1 218 ? -4.387  21.140  10.955  1.00 53.20 218 A 1 
ATOM 1673 C CA    . GLN A 1 218 ? -3.729  21.709  9.788   1.00 54.51 218 A 1 
ATOM 1674 C C     . GLN A 1 218 ? -4.273  23.107  9.448   1.00 55.39 218 A 1 
ATOM 1675 O O     . GLN A 1 218 ? -3.504  23.961  9.011   1.00 54.65 218 A 1 
ATOM 1676 C CB    . GLN A 1 218 ? -3.819  20.717  8.620   1.00 51.68 218 A 1 
ATOM 1677 C CG    . GLN A 1 218 ? -2.552  20.756  7.757   1.00 46.28 218 A 1 
ATOM 1678 C CD    . GLN A 1 218 ? -2.536  19.677  6.663   1.00 42.45 218 A 1 
ATOM 1679 O OE1   . GLN A 1 218 ? -3.470  18.934  6.438   1.00 41.37 218 A 1 
ATOM 1680 N NE2   . GLN A 1 218 ? -1.454  19.558  5.928   1.00 38.62 218 A 1 
ATOM 1681 N N     . GLU A 1 219 ? -5.543  23.392  9.750   1.00 51.89 219 A 1 
ATOM 1682 C CA    . GLU A 1 219 ? -6.103  24.751  9.644   1.00 53.63 219 A 1 
ATOM 1683 C C     . GLU A 1 219 ? -5.374  25.751  10.547  1.00 52.70 219 A 1 
ATOM 1684 O O     . GLU A 1 219 ? -5.056  26.862  10.113  1.00 52.67 219 A 1 
ATOM 1685 C CB    . GLU A 1 219 ? -7.601  24.746  9.986   1.00 51.11 219 A 1 
ATOM 1686 C CG    . GLU A 1 219 ? -8.466  24.186  8.855   1.00 45.69 219 A 1 
ATOM 1687 C CD    . GLU A 1 219 ? -9.971  24.343  9.116   1.00 43.21 219 A 1 
ATOM 1688 O OE1   . GLU A 1 219 ? -10.724 24.409  8.120   1.00 40.31 219 A 1 
ATOM 1689 O OE2   . GLU A 1 219 ? -10.359 24.412  10.307  1.00 39.43 219 A 1 
ATOM 1690 N N     . GLN A 1 220 ? -5.030  25.360  11.786  1.00 55.87 220 A 1 
ATOM 1691 C CA    . GLN A 1 220 ? -4.234  26.212  12.667  1.00 57.27 220 A 1 
ATOM 1692 C C     . GLN A 1 220 ? -2.839  26.499  12.089  1.00 57.12 220 A 1 
ATOM 1693 O O     . GLN A 1 220 ? -2.347  27.630  12.189  1.00 58.19 220 A 1 
ATOM 1694 C CB    . GLN A 1 220 ? -4.087  25.585  14.060  1.00 55.55 220 A 1 
ATOM 1695 C CG    . GLN A 1 220 ? -5.347  25.769  14.902  1.00 50.76 220 A 1 
ATOM 1696 C CD    . GLN A 1 220 ? -5.152  25.337  16.367  1.00 47.56 220 A 1 
ATOM 1697 O OE1   . GLN A 1 220 ? -4.215  24.659  16.740  1.00 46.33 220 A 1 
ATOM 1698 N NE2   . GLN A 1 220 ? -6.032  25.745  17.248  1.00 41.92 220 A 1 
ATOM 1699 N N     . TYR A 1 221 ? -2.220  25.509  11.461  1.00 54.10 221 A 1 
ATOM 1700 C CA    . TYR A 1 221 ? -0.902  25.663  10.857  1.00 54.66 221 A 1 
ATOM 1701 C C     . TYR A 1 221 ? -0.930  26.609  9.654   1.00 52.52 221 A 1 
ATOM 1702 O O     . TYR A 1 221 ? -0.075  27.487  9.539   1.00 51.96 221 A 1 
ATOM 1703 C CB    . TYR A 1 221 ? -0.342  24.287  10.480  1.00 52.60 221 A 1 
ATOM 1704 C CG    . TYR A 1 221 ? 1.088   24.128  10.938  1.00 46.94 221 A 1 
ATOM 1705 C CD1   . TYR A 1 221 ? 2.148   24.613  10.158  1.00 46.29 221 A 1 
ATOM 1706 C CD2   . TYR A 1 221 ? 1.355   23.552  12.202  1.00 45.06 221 A 1 
ATOM 1707 C CE1   . TYR A 1 221 ? 3.470   24.526  10.630  1.00 39.49 221 A 1 
ATOM 1708 C CE2   . TYR A 1 221 ? 2.666   23.461  12.681  1.00 40.58 221 A 1 
ATOM 1709 C CZ    . TYR A 1 221 ? 3.723   23.953  11.896  1.00 41.06 221 A 1 
ATOM 1710 O OH    . TYR A 1 221 ? 5.016   23.877  12.377  1.00 38.92 221 A 1 
ATOM 1711 N N     . VAL A 1 222 ? -1.951  26.492  8.791   1.00 60.07 222 A 1 
ATOM 1712 C CA    . VAL A 1 222 ? -2.122  27.376  7.622   1.00 60.83 222 A 1 
ATOM 1713 C C     . VAL A 1 222 ? -2.364  28.827  8.050   1.00 58.42 222 A 1 
ATOM 1714 O O     . VAL A 1 222 ? -1.803  29.740  7.437   1.00 60.80 222 A 1 
ATOM 1715 C CB    . VAL A 1 222 ? -3.249  26.866  6.708   1.00 59.41 222 A 1 
ATOM 1716 C CG1   . VAL A 1 222 ? -3.558  27.840  5.557   1.00 53.57 222 A 1 
ATOM 1717 C CG2   . VAL A 1 222 ? -2.864  25.531  6.059   1.00 56.98 222 A 1 
ATOM 1718 N N     . MET A 1 223 ? -3.114  29.069  9.134   1.00 58.69 223 A 1 
ATOM 1719 C CA    . MET A 1 223 ? -3.251  30.428  9.676   1.00 58.51 223 A 1 
ATOM 1720 C C     . MET A 1 223 ? -1.924  30.999  10.178  1.00 57.49 223 A 1 
ATOM 1721 O O     . MET A 1 223 ? -1.636  32.168  9.915   1.00 59.79 223 A 1 
ATOM 1722 C CB    . MET A 1 223 ? -4.280  30.474  10.811  1.00 57.16 223 A 1 
ATOM 1723 C CG    . MET A 1 223 ? -5.722  30.590  10.321  1.00 52.70 223 A 1 
ATOM 1724 S SD    . MET A 1 223 ? -6.759  31.570  11.440  1.00 49.95 223 A 1 
ATOM 1725 C CE    . MET A 1 223 ? -8.344  30.732  11.224  1.00 45.12 223 A 1 
ATOM 1726 N N     . GLN A 1 224 ? -1.102  30.206  10.877  1.00 57.56 224 A 1 
ATOM 1727 C CA    . GLN A 1 224 ? 0.222   30.660  11.306  1.00 57.43 224 A 1 
ATOM 1728 C C     . GLN A 1 224 ? 1.137   30.937  10.120  1.00 55.69 224 A 1 
ATOM 1729 O O     . GLN A 1 224 ? 1.856   31.947  10.129  1.00 59.10 224 A 1 
ATOM 1730 C CB    . GLN A 1 224 ? 0.874   29.634  12.245  1.00 57.00 224 A 1 
ATOM 1731 C CG    . GLN A 1 224 ? 0.440   29.855  13.697  1.00 53.47 224 A 1 
ATOM 1732 C CD    . GLN A 1 224 ? 1.192   28.951  14.687  1.00 50.13 224 A 1 
ATOM 1733 O OE1   . GLN A 1 224 ? 1.821   27.964  14.343  1.00 47.24 224 A 1 
ATOM 1734 N NE2   . GLN A 1 224 ? 1.162   29.273  15.952  1.00 45.13 224 A 1 
ATOM 1735 N N     . GLU A 1 225 ? 1.105   30.104  9.085   1.00 58.18 225 A 1 
ATOM 1736 C CA    . GLU A 1 225 ? 1.943   30.286  7.901   1.00 58.70 225 A 1 
ATOM 1737 C C     . GLU A 1 225 ? 1.522   31.533  7.102   1.00 58.04 225 A 1 
ATOM 1738 O O     . GLU A 1 225 ? 2.374   32.300  6.666   1.00 59.53 225 A 1 
ATOM 1739 C CB    . GLU A 1 225 ? 1.923   29.009  7.056   1.00 55.82 225 A 1 
ATOM 1740 C CG    . GLU A 1 225 ? 3.226   28.836  6.278   1.00 49.74 225 A 1 
ATOM 1741 C CD    . GLU A 1 225 ? 3.289   27.544  5.452   1.00 46.09 225 A 1 
ATOM 1742 O OE1   . GLU A 1 225 ? 4.416   27.193  5.031   1.00 43.53 225 A 1 
ATOM 1743 O OE2   . GLU A 1 225 ? 2.229   26.925  5.237   1.00 43.00 225 A 1 
ATOM 1744 N N     . GLN A 1 226 ? 0.209   31.820  7.004   1.00 57.76 226 A 1 
ATOM 1745 C CA    . GLN A 1 226 ? -0.285  33.072  6.424   1.00 56.61 226 A 1 
ATOM 1746 C C     . GLN A 1 226 ? 0.158   34.308  7.209   1.00 54.74 226 A 1 
ATOM 1747 O O     . GLN A 1 226 ? 0.555   35.301  6.601   1.00 59.54 226 A 1 
ATOM 1748 C CB    . GLN A 1 226 ? -1.814  33.071  6.321   1.00 56.83 226 A 1 
ATOM 1749 C CG    . GLN A 1 226 ? -2.303  32.389  5.041   1.00 54.53 226 A 1 
ATOM 1750 C CD    . GLN A 1 226 ? -3.806  32.583  4.825   1.00 49.95 226 A 1 
ATOM 1751 O OE1   . GLN A 1 226 ? -4.548  33.039  5.677   1.00 49.31 226 A 1 
ATOM 1752 N NE2   . GLN A 1 226 ? -4.307  32.270  3.651   1.00 45.18 226 A 1 
ATOM 1753 N N     . GLN A 1 227 ? 0.131   34.267  8.550   1.00 68.01 227 A 1 
ATOM 1754 C CA    . GLN A 1 227 ? 0.653   35.360  9.375   1.00 67.23 227 A 1 
ATOM 1755 C C     . GLN A 1 227 ? 2.150   35.556  9.145   1.00 67.17 227 A 1 
ATOM 1756 O O     . GLN A 1 227 ? 2.592   36.696  8.973   1.00 71.03 227 A 1 
ATOM 1757 C CB    . GLN A 1 227 ? 0.368   35.109  10.858  1.00 67.91 227 A 1 
ATOM 1758 C CG    . GLN A 1 227 ? -1.083  35.451  11.222  1.00 63.69 227 A 1 
ATOM 1759 C CD    . GLN A 1 227 ? -1.369  35.297  12.721  1.00 57.90 227 A 1 
ATOM 1760 O OE1   . GLN A 1 227 ? -0.578  34.807  13.513  1.00 55.32 227 A 1 
ATOM 1761 N NE2   . GLN A 1 227 ? -2.527  35.736  13.164  1.00 50.58 227 A 1 
ATOM 1762 N N     . HIS A 1 228 ? 2.909   34.466  9.057   1.00 59.31 228 A 1 
ATOM 1763 C CA    . HIS A 1 228 ? 4.350   34.551  8.832   1.00 59.47 228 A 1 
ATOM 1764 C C     . HIS A 1 228 ? 4.681   35.088  7.432   1.00 55.29 228 A 1 
ATOM 1765 O O     . HIS A 1 228 ? 5.613   35.886  7.282   1.00 61.33 228 A 1 
ATOM 1766 C CB    . HIS A 1 228 ? 4.995   33.186  9.100   1.00 60.95 228 A 1 
ATOM 1767 C CG    . HIS A 1 228 ? 6.442   33.305  9.506   1.00 57.25 228 A 1 
ATOM 1768 N ND1   . HIS A 1 228 ? 7.287   34.353  9.254   1.00 50.69 228 A 1 
ATOM 1769 C CD2   . HIS A 1 228 ? 7.159   32.413  10.266  1.00 51.68 228 A 1 
ATOM 1770 C CE1   . HIS A 1 228 ? 8.480   34.108  9.829   1.00 46.32 228 A 1 
ATOM 1771 N NE2   . HIS A 1 228 ? 8.437   32.939  10.455  1.00 46.53 228 A 1 
ATOM 1772 N N     . LEU A 1 229 ? 3.908   34.737  6.419   1.00 54.58 229 A 1 
ATOM 1773 C CA    . LEU A 1 229 ? 4.032   35.266  5.058   1.00 53.04 229 A 1 
ATOM 1774 C C     . LEU A 1 229 ? 3.721   36.763  4.988   1.00 50.42 229 A 1 
ATOM 1775 O O     . LEU A 1 229 ? 4.459   37.514  4.350   1.00 53.04 229 A 1 
ATOM 1776 C CB    . LEU A 1 229 ? 3.142   34.446  4.107   1.00 53.83 229 A 1 
ATOM 1777 C CG    . LEU A 1 229 ? 3.956   33.677  3.051   1.00 51.69 229 A 1 
ATOM 1778 C CD1   . LEU A 1 229 ? 3.452   32.261  2.889   1.00 47.13 229 A 1 
ATOM 1779 C CD2   . LEU A 1 229 ? 3.903   34.374  1.698   1.00 52.78 229 A 1 
ATOM 1780 N N     . GLN A 1 230 ? 2.685   37.224  5.688   1.00 65.78 230 A 1 
ATOM 1781 C CA    . GLN A 1 230 ? 2.384   38.655  5.789   1.00 65.29 230 A 1 
ATOM 1782 C C     . GLN A 1 230 ? 3.497   39.421  6.508   1.00 64.10 230 A 1 
ATOM 1783 O O     . GLN A 1 230 ? 3.805   40.554  6.128   1.00 69.83 230 A 1 
ATOM 1784 C CB    . GLN A 1 230 ? 1.068   38.881  6.529   1.00 66.99 230 A 1 
ATOM 1785 C CG    . GLN A 1 230 ? -0.157  38.623  5.636   1.00 63.54 230 A 1 
ATOM 1786 C CD    . GLN A 1 230 ? -1.467  38.973  6.335   1.00 57.63 230 A 1 
ATOM 1787 O OE1   . GLN A 1 230 ? -1.528  39.389  7.481   1.00 53.89 230 A 1 
ATOM 1788 N NE2   . GLN A 1 230 ? -2.582  38.836  5.647   1.00 50.04 230 A 1 
ATOM 1789 N N     . GLN A 1 231 ? 4.111   38.815  7.518   1.00 66.22 231 A 1 
ATOM 1790 C CA    . GLN A 1 231 ? 5.194   39.434  8.271   1.00 67.94 231 A 1 
ATOM 1791 C C     . GLN A 1 231 ? 6.469   39.529  7.427   1.00 67.04 231 A 1 
ATOM 1792 O O     . GLN A 1 231 ? 7.054   40.608  7.342   1.00 71.12 231 A 1 
ATOM 1793 C CB    . GLN A 1 231 ? 5.360   38.695  9.592   1.00 68.56 231 A 1 
ATOM 1794 C CG    . GLN A 1 231 ? 6.105   39.535  10.638  1.00 63.25 231 A 1 
ATOM 1795 C CD    . GLN A 1 231 ? 5.562   39.368  12.064  1.00 58.29 231 A 1 
ATOM 1796 O OE1   . GLN A 1 231 ? 4.653   38.625  12.355  1.00 55.81 231 A 1 
ATOM 1797 N NE2   . GLN A 1 231 ? 6.093   40.119  13.002  1.00 50.49 231 A 1 
ATOM 1798 N N     . MET A 1 232 ? 6.823   38.471  6.689   1.00 65.19 232 A 1 
ATOM 1799 C CA    . MET A 1 232 ? 7.928   38.526  5.720   1.00 63.34 232 A 1 
ATOM 1800 C C     . MET A 1 232 ? 7.687   39.539  4.599   1.00 62.56 232 A 1 
ATOM 1801 O O     . MET A 1 232 ? 8.614   40.243  4.208   1.00 67.30 232 A 1 
ATOM 1802 C CB    . MET A 1 232 ? 8.198   37.147  5.106   1.00 61.78 232 A 1 
ATOM 1803 C CG    . MET A 1 232 ? 9.097   36.275  5.985   1.00 56.65 232 A 1 
ATOM 1804 S SD    . MET A 1 232 ? 10.093  35.075  5.046   1.00 54.20 232 A 1 
ATOM 1805 C CE    . MET A 1 232 ? 8.808   33.900  4.561   1.00 46.56 232 A 1 
ATOM 1806 N N     . GLN A 1 233 ? 6.461   39.678  4.099   1.00 61.89 233 A 1 
ATOM 1807 C CA    . GLN A 1 233 ? 6.144   40.702  3.093   1.00 59.72 233 A 1 
ATOM 1808 C C     . GLN A 1 233 ? 6.331   42.126  3.636   1.00 56.78 233 A 1 
ATOM 1809 O O     . GLN A 1 233 ? 6.838   42.979  2.911   1.00 65.78 233 A 1 
ATOM 1810 C CB    . GLN A 1 233 ? 4.716   40.534  2.571   1.00 62.56 233 A 1 
ATOM 1811 C CG    . GLN A 1 233 ? 4.622   39.438  1.497   1.00 60.51 233 A 1 
ATOM 1812 C CD    . GLN A 1 233 ? 3.212   39.307  0.922   1.00 55.91 233 A 1 
ATOM 1813 O OE1   . GLN A 1 233 ? 2.244   39.871  1.401   1.00 53.23 233 A 1 
ATOM 1814 N NE2   . GLN A 1 233 ? 3.053   38.561  -0.144  1.00 49.74 233 A 1 
ATOM 1815 N N     . LYS A 1 234 ? 5.971   42.378  4.900   1.00 69.97 234 A 1 
ATOM 1816 C CA    . LYS A 1 234 ? 6.233   43.666  5.548   1.00 70.31 234 A 1 
ATOM 1817 C C     . LYS A 1 234 ? 7.723   43.954  5.685   1.00 68.91 234 A 1 
ATOM 1818 O O     . LYS A 1 234 ? 8.157   45.030  5.299   1.00 72.95 234 A 1 
ATOM 1819 C CB    . LYS A 1 234 ? 5.547   43.748  6.915   1.00 71.16 234 A 1 
ATOM 1820 C CG    . LYS A 1 234 ? 4.096   44.227  6.793   1.00 64.67 234 A 1 
ATOM 1821 C CD    . LYS A 1 234 ? 3.509   44.402  8.198   1.00 62.07 234 A 1 
ATOM 1822 C CE    . LYS A 1 234 ? 2.111   45.009  8.107   1.00 54.88 234 A 1 
ATOM 1823 N NZ    . LYS A 1 234 ? 1.551   45.241  9.458   1.00 49.33 234 A 1 
ATOM 1824 N N     . GLU A 1 235 ? 8.510   42.999  6.168   1.00 65.23 235 A 1 
ATOM 1825 C CA    . GLU A 1 235 ? 9.961   43.170  6.300   1.00 64.56 235 A 1 
ATOM 1826 C C     . GLU A 1 235 ? 10.639  43.417  4.946   1.00 61.11 235 A 1 
ATOM 1827 O O     . GLU A 1 235 ? 11.517  44.263  4.836   1.00 66.74 235 A 1 
ATOM 1828 C CB    . GLU A 1 235 ? 10.580  41.939  6.979   1.00 66.06 235 A 1 
ATOM 1829 C CG    . GLU A 1 235 ? 10.306  41.897  8.490   1.00 59.43 235 A 1 
ATOM 1830 C CD    . GLU A 1 235 ? 10.947  40.694  9.197   1.00 56.33 235 A 1 
ATOM 1831 O OE1   . GLU A 1 235 ? 10.948  40.702  10.451  1.00 48.83 235 A 1 
ATOM 1832 O OE2   . GLU A 1 235 ? 11.416  39.769  8.507   1.00 49.14 235 A 1 
ATOM 1833 N N     . TYR A 1 236 ? 10.182  42.741  3.885   1.00 64.51 236 A 1 
ATOM 1834 C CA    . TYR A 1 236 ? 10.722  42.950  2.538   1.00 60.44 236 A 1 
ATOM 1835 C C     . TYR A 1 236 ? 10.385  44.341  1.985   1.00 56.54 236 A 1 
ATOM 1836 O O     . TYR A 1 236 ? 11.234  44.976  1.355   1.00 58.59 236 A 1 
ATOM 1837 C CB    . TYR A 1 236 ? 10.208  41.836  1.612   1.00 59.81 236 A 1 
ATOM 1838 C CG    . TYR A 1 236 ? 11.227  41.430  0.572   1.00 56.41 236 A 1 
ATOM 1839 C CD1   . TYR A 1 236 ? 11.307  42.099  -0.662  1.00 54.52 236 A 1 
ATOM 1840 C CD2   . TYR A 1 236 ? 12.128  40.386  0.853   1.00 54.13 236 A 1 
ATOM 1841 C CE1   . TYR A 1 236 ? 12.278  41.720  -1.605  1.00 45.70 236 A 1 
ATOM 1842 C CE2   . TYR A 1 236 ? 13.094  39.998  -0.070  1.00 47.03 236 A 1 
ATOM 1843 C CZ    . TYR A 1 236 ? 13.174  40.667  -1.312  1.00 49.67 236 A 1 
ATOM 1844 O OH    . TYR A 1 236 ? 14.121  40.297  -2.240  1.00 48.83 236 A 1 
ATOM 1845 N N     . ALA A 1 237 ? 9.172   44.848  2.262   1.00 69.36 237 A 1 
ATOM 1846 C CA    . ALA A 1 237 ? 8.772   46.200  1.872   1.00 68.01 237 A 1 
ATOM 1847 C C     . ALA A 1 237 ? 9.568   47.275  2.628   1.00 64.12 237 A 1 
ATOM 1848 O O     . ALA A 1 237 ? 9.983   48.265  2.013   1.00 70.41 237 A 1 
ATOM 1849 C CB    . ALA A 1 237 ? 7.264   46.342  2.089   1.00 71.09 237 A 1 
ATOM 1850 N N     . GLU A 1 238 ? 9.857   47.076  3.918   1.00 69.86 238 A 1 
ATOM 1851 C CA    . GLU A 1 238 ? 10.708  47.983  4.694   1.00 68.88 238 A 1 
ATOM 1852 C C     . GLU A 1 238 ? 12.161  47.978  4.202   1.00 64.98 238 A 1 
ATOM 1853 O O     . GLU A 1 238 ? 12.762  49.042  4.057   1.00 69.94 238 A 1 
ATOM 1854 C CB    . GLU A 1 238 ? 10.646  47.645  6.193   1.00 71.16 238 A 1 
ATOM 1855 C CG    . GLU A 1 238 ? 9.353   48.150  6.843   1.00 63.96 238 A 1 
ATOM 1856 C CD    . GLU A 1 238 ? 9.276   47.922  8.362   1.00 57.44 238 A 1 
ATOM 1857 O OE1   . GLU A 1 238 ? 8.419   48.585  8.989   1.00 52.35 238 A 1 
ATOM 1858 O OE2   . GLU A 1 238 ? 10.043  47.094  8.880   1.00 51.51 238 A 1 
ATOM 1859 N N     . GLN A 1 239 ? 12.715  46.832  3.851   1.00 64.07 239 A 1 
ATOM 1860 C CA    . GLN A 1 239 ? 14.060  46.747  3.279   1.00 62.32 239 A 1 
ATOM 1861 C C     . GLN A 1 239 ? 14.164  47.416  1.901   1.00 59.83 239 A 1 
ATOM 1862 O O     . GLN A 1 239 ? 15.202  48.012  1.601   1.00 66.45 239 A 1 
ATOM 1863 C CB    . GLN A 1 239 ? 14.525  45.299  3.172   1.00 65.92 239 A 1 
ATOM 1864 C CG    . GLN A 1 239 ? 15.012  44.739  4.514   1.00 62.19 239 A 1 
ATOM 1865 C CD    . GLN A 1 239 ? 15.649  43.351  4.385   1.00 58.22 239 A 1 
ATOM 1866 O OE1   . GLN A 1 239 ? 15.837  42.798  3.306   1.00 53.55 239 A 1 
ATOM 1867 N NE2   . GLN A 1 239 ? 16.035  42.750  5.493   1.00 49.68 239 A 1 
ATOM 1868 N N     . GLN A 1 240 ? 13.115  47.330  1.066   1.00 59.91 240 A 1 
ATOM 1869 C CA    . GLN A 1 240 ? 13.106  48.053  -0.213  1.00 60.62 240 A 1 
ATOM 1870 C C     . GLN A 1 240 ? 13.064  49.567  -0.008  1.00 57.94 240 A 1 
ATOM 1871 O O     . GLN A 1 240 ? 13.866  50.263  -0.631  1.00 63.86 240 A 1 
ATOM 1872 C CB    . GLN A 1 240 ? 11.954  47.588  -1.113  1.00 63.09 240 A 1 
ATOM 1873 C CG    . GLN A 1 240 ? 12.360  46.360  -1.933  1.00 61.63 240 A 1 
ATOM 1874 C CD    . GLN A 1 240 ? 11.368  46.050  -3.070  1.00 57.39 240 A 1 
ATOM 1875 O OE1   . GLN A 1 240 ? 10.197  46.381  -3.047  1.00 56.05 240 A 1 
ATOM 1876 N NE2   . GLN A 1 240 ? 11.820  45.410  -4.121  1.00 50.84 240 A 1 
ATOM 1877 N N     . MET A 1 241 ? 12.245  50.089  0.913   1.00 68.29 241 A 1 
ATOM 1878 C CA    . MET A 1 241 ? 12.229  51.529  1.216   1.00 67.44 241 A 1 
ATOM 1879 C C     . MET A 1 241 ? 13.578  52.035  1.743   1.00 64.15 241 A 1 
ATOM 1880 O O     . MET A 1 241 ? 14.001  53.128  1.379   1.00 67.70 241 A 1 
ATOM 1881 C CB    . MET A 1 241 ? 11.107  51.860  2.205   1.00 68.99 241 A 1 
ATOM 1882 C CG    . MET A 1 241 ? 9.757   52.032  1.512   1.00 62.43 241 A 1 
ATOM 1883 S SD    . MET A 1 241 ? 8.506   52.949  2.474   1.00 58.25 241 A 1 
ATOM 1884 C CE    . MET A 1 241 ? 8.022   51.654  3.643   1.00 51.11 241 A 1 
ATOM 1885 N N     . GLN A 1 242 ? 14.286  51.258  2.560   1.00 65.88 242 A 1 
ATOM 1886 C CA    . GLN A 1 242 ? 15.623  51.648  3.021   1.00 64.10 242 A 1 
ATOM 1887 C C     . GLN A 1 242 ? 16.648  51.692  1.885   1.00 59.27 242 A 1 
ATOM 1888 O O     . GLN A 1 242 ? 17.507  52.571  1.886   1.00 65.77 242 A 1 
ATOM 1889 C CB    . GLN A 1 242 ? 16.116  50.730  4.136   1.00 67.29 242 A 1 
ATOM 1890 C CG    . GLN A 1 242 ? 15.559  51.153  5.499   1.00 62.54 242 A 1 
ATOM 1891 C CD    . GLN A 1 242 ? 16.195  50.381  6.664   1.00 58.94 242 A 1 
ATOM 1892 O OE1   . GLN A 1 242 ? 16.941  49.428  6.511   1.00 54.42 242 A 1 
ATOM 1893 N NE2   . GLN A 1 242 ? 15.923  50.787  7.886   1.00 50.37 242 A 1 
ATOM 1894 N N     . LYS A 1 243 ? 16.572  50.774  0.909   1.00 60.49 243 A 1 
ATOM 1895 C CA    . LYS A 1 243 ? 17.505  50.794  -0.227  1.00 61.12 243 A 1 
ATOM 1896 C C     . LYS A 1 243 ? 17.303  52.007  -1.135  1.00 56.41 243 A 1 
ATOM 1897 O O     . LYS A 1 243 ? 18.304  52.613  -1.519  1.00 60.15 243 A 1 
ATOM 1898 C CB    . LYS A 1 243 ? 17.411  49.495  -1.036  1.00 62.61 243 A 1 
ATOM 1899 C CG    . LYS A 1 243 ? 18.293  48.407  -0.431  1.00 58.72 243 A 1 
ATOM 1900 C CD    . LYS A 1 243 ? 18.271  47.178  -1.344  1.00 57.13 243 A 1 
ATOM 1901 C CE    . LYS A 1 243 ? 19.241  46.123  -0.821  1.00 49.99 243 A 1 
ATOM 1902 N NZ    . LYS A 1 243 ? 19.263  44.944  -1.712  1.00 44.63 243 A 1 
ATOM 1903 N N     . GLU A 1 244 ? 16.060  52.386  -1.421  1.00 63.61 244 A 1 
ATOM 1904 C CA    . GLU A 1 244 ? 15.794  53.581  -2.241  1.00 62.76 244 A 1 
ATOM 1905 C C     . GLU A 1 244 ? 16.349  54.866  -1.600  1.00 57.84 244 A 1 
ATOM 1906 O O     . GLU A 1 244 ? 16.813  55.757  -2.313  1.00 59.53 244 A 1 
ATOM 1907 C CB    . GLU A 1 244 ? 14.294  53.748  -2.503  1.00 62.88 244 A 1 
ATOM 1908 C CG    . GLU A 1 244 ? 13.780  52.832  -3.628  1.00 56.97 244 A 1 
ATOM 1909 C CD    . GLU A 1 244 ? 12.326  53.139  -4.034  1.00 54.23 244 A 1 
ATOM 1910 O OE1   . GLU A 1 244 ? 11.997  52.893  -5.215  1.00 47.35 244 A 1 
ATOM 1911 O OE2   . GLU A 1 244 ? 11.551  53.599  -3.175  1.00 47.20 244 A 1 
ATOM 1912 N N     . TYR A 1 245 ? 16.351  54.976  -0.259  1.00 63.86 245 A 1 
ATOM 1913 C CA    . TYR A 1 245 ? 16.894  56.151  0.431   1.00 61.29 245 A 1 
ATOM 1914 C C     . TYR A 1 245 ? 18.412  56.291  0.269   1.00 55.14 245 A 1 
ATOM 1915 O O     . TYR A 1 245 ? 18.907  57.405  0.141   1.00 56.63 245 A 1 
ATOM 1916 C CB    . TYR A 1 245 ? 16.483  56.126  1.908   1.00 60.46 245 A 1 
ATOM 1917 C CG    . TYR A 1 245 ? 15.661  57.336  2.303   1.00 55.36 245 A 1 
ATOM 1918 C CD1   . TYR A 1 245 ? 16.292  58.520  2.737   1.00 52.68 245 A 1 
ATOM 1919 C CD2   . TYR A 1 245 ? 14.258  57.295  2.198   1.00 52.30 245 A 1 
ATOM 1920 C CE1   . TYR A 1 245 ? 15.528  59.649  3.077   1.00 43.29 245 A 1 
ATOM 1921 C CE2   . TYR A 1 245 ? 13.482  58.421  2.533   1.00 45.32 245 A 1 
ATOM 1922 C CZ    . TYR A 1 245 ? 14.113  59.605  2.973   1.00 46.48 245 A 1 
ATOM 1923 O OH    . TYR A 1 245 ? 13.367  60.704  3.305   1.00 44.81 245 A 1 
ATOM 1924 N N     . VAL A 1 246 ? 19.150  55.149  0.272   1.00 62.61 246 A 1 
ATOM 1925 C CA    . VAL A 1 246 ? 20.628  55.190  0.230   1.00 62.61 246 A 1 
ATOM 1926 C C     . VAL A 1 246 ? 21.160  55.501  -1.171  1.00 58.47 246 A 1 
ATOM 1927 O O     . VAL A 1 246 ? 22.178  56.188  -1.295  1.00 60.06 246 A 1 
ATOM 1928 C CB    . VAL A 1 246 ? 21.227  53.889  0.797   1.00 61.17 246 A 1 
ATOM 1929 C CG1   . VAL A 1 246 ? 22.769  53.892  0.767   1.00 55.34 246 A 1 
ATOM 1930 C CG2   . VAL A 1 246 ? 20.825  53.673  2.255   1.00 59.79 246 A 1 
ATOM 1931 N N     . GLU A 1 247 ? 20.498  55.043  -2.247  1.00 58.53 247 A 1 
ATOM 1932 C CA    . GLU A 1 247 ? 20.993  55.272  -3.620  1.00 58.25 247 A 1 
ATOM 1933 C C     . GLU A 1 247 ? 20.957  56.753  -4.044  1.00 53.09 247 A 1 
ATOM 1934 O O     . GLU A 1 247 ? 21.755  57.159  -4.895  1.00 53.41 247 A 1 
ATOM 1935 C CB    . GLU A 1 247 ? 20.245  54.397  -4.639  1.00 57.21 247 A 1 
ATOM 1936 C CG    . GLU A 1 247 ? 20.820  52.965  -4.689  1.00 53.41 247 A 1 
ATOM 1937 C CD    . GLU A 1 247 ? 20.285  52.112  -5.850  1.00 49.93 247 A 1 
ATOM 1938 O OE1   . GLU A 1 247 ? 20.998  51.158  -6.230  1.00 45.20 247 A 1 
ATOM 1939 O OE2   . GLU A 1 247 ? 19.165  52.387  -6.350  1.00 44.95 247 A 1 
ATOM 1940 N N     . ASN A 1 248 ? 20.097  57.580  -3.455  1.00 49.03 248 A 1 
ATOM 1941 C CA    . ASN A 1 248 ? 19.955  58.976  -3.871  1.00 49.80 248 A 1 
ATOM 1942 C C     . ASN A 1 248 ? 21.107  59.910  -3.436  1.00 44.31 248 A 1 
ATOM 1943 O O     . ASN A 1 248 ? 21.352  60.905  -4.120  1.00 42.75 248 A 1 
ATOM 1944 C CB    . ASN A 1 248 ? 18.595  59.513  -3.398  1.00 47.77 248 A 1 
ATOM 1945 C CG    . ASN A 1 248 ? 17.482  59.291  -4.412  1.00 46.20 248 A 1 
ATOM 1946 O OD1   . ASN A 1 248 ? 17.644  59.385  -5.615  1.00 45.27 248 A 1 
ATOM 1947 N ND2   . ASN A 1 248 ? 16.288  59.033  -3.951  1.00 47.66 248 A 1 
ATOM 1948 N N     . GLU A 1 249 ? 21.807  59.643  -2.331  1.00 56.34 249 A 1 
ATOM 1949 C CA    . GLU A 1 249 ? 22.839  60.586  -1.842  1.00 56.71 249 A 1 
ATOM 1950 C C     . GLU A 1 249 ? 24.162  60.529  -2.625  1.00 54.06 249 A 1 
ATOM 1951 O O     . GLU A 1 249 ? 24.859  61.534  -2.754  1.00 50.96 249 A 1 
ATOM 1952 C CB    . GLU A 1 249 ? 23.112  60.371  -0.344  1.00 52.34 249 A 1 
ATOM 1953 C CG    . GLU A 1 249 ? 22.025  60.949  0.568   1.00 48.12 249 A 1 
ATOM 1954 C CD    . GLU A 1 249 ? 22.444  60.997  2.050   1.00 45.59 249 A 1 
ATOM 1955 O OE1   . GLU A 1 249 ? 21.956  61.912  2.753   1.00 41.18 249 A 1 
ATOM 1956 O OE2   . GLU A 1 249 ? 23.246  60.133  2.480   1.00 40.78 249 A 1 
ATOM 1957 N N     . GLY A 1 250 ? 24.527  59.367  -3.151  1.00 40.68 250 A 1 
ATOM 1958 C CA    . GLY A 1 250 ? 25.911  59.093  -3.574  1.00 41.45 250 A 1 
ATOM 1959 C C     . GLY A 1 250 ? 26.396  59.719  -4.889  1.00 38.96 250 A 1 
ATOM 1960 O O     . GLY A 1 250 ? 27.472  59.332  -5.350  1.00 38.70 250 A 1 
ATOM 1961 N N     . SER A 1 251 ? 25.665  60.621  -5.552  1.00 44.52 251 A 1 
ATOM 1962 C CA    . SER A 1 251 ? 25.948  61.063  -6.931  1.00 44.44 251 A 1 
ATOM 1963 C C     . SER A 1 251 ? 27.048  62.128  -7.087  1.00 41.33 251 A 1 
ATOM 1964 O O     . SER A 1 251 ? 27.002  62.908  -8.032  1.00 41.26 251 A 1 
ATOM 1965 C CB    . SER A 1 251 ? 24.654  61.457  -7.643  1.00 43.69 251 A 1 
ATOM 1966 O OG    . SER A 1 251 ? 24.100  62.641  -7.106  1.00 43.01 251 A 1 
ATOM 1967 N N     . GLU A 1 252 ? 28.029  62.203  -6.199  1.00 44.03 252 A 1 
ATOM 1968 C CA    . GLU A 1 252 ? 29.114  63.187  -6.341  1.00 47.47 252 A 1 
ATOM 1969 C C     . GLU A 1 252 ? 29.989  62.936  -7.581  1.00 45.73 252 A 1 
ATOM 1970 O O     . GLU A 1 252 ? 30.453  61.831  -7.877  1.00 43.58 252 A 1 
ATOM 1971 C CB    . GLU A 1 252 ? 29.973  63.317  -5.075  1.00 44.08 252 A 1 
ATOM 1972 C CG    . GLU A 1 252 ? 29.308  64.180  -3.988  1.00 42.81 252 A 1 
ATOM 1973 C CD    . GLU A 1 252 ? 30.306  64.661  -2.922  1.00 41.84 252 A 1 
ATOM 1974 O OE1   . GLU A 1 252 ? 30.036  65.716  -2.313  1.00 38.65 252 A 1 
ATOM 1975 O OE2   . GLU A 1 252 ? 31.360  64.009  -2.756  1.00 37.41 252 A 1 
ATOM 1976 N N     . CYS A 1 253 ? 30.226  64.022  -8.329  1.00 45.11 253 A 1 
ATOM 1977 C CA    . CYS A 1 253 ? 30.819  64.058  -9.668  1.00 48.58 253 A 1 
ATOM 1978 C C     . CYS A 1 253 ? 32.349  63.936  -9.685  1.00 44.90 253 A 1 
ATOM 1979 O O     . CYS A 1 253 ? 33.029  64.824  -10.209 1.00 45.14 253 A 1 
ATOM 1980 C CB    . CYS A 1 253 ? 30.370  65.351  -10.376 1.00 46.61 253 A 1 
ATOM 1981 S SG    . CYS A 1 253 ? 28.576  65.508  -10.511 1.00 43.98 253 A 1 
ATOM 1982 N N     . ILE A 1 254 ? 32.943  62.868  -9.143  1.00 40.91 254 A 1 
ATOM 1983 C CA    . ILE A 1 254 ? 34.409  62.739  -9.148  1.00 46.38 254 A 1 
ATOM 1984 C C     . ILE A 1 254 ? 34.939  62.683  -10.591 1.00 45.00 254 A 1 
ATOM 1985 O O     . ILE A 1 254 ? 34.669  61.745  -11.342 1.00 44.20 254 A 1 
ATOM 1986 C CB    . ILE A 1 254 ? 34.914  61.569  -8.282  1.00 43.60 254 A 1 
ATOM 1987 C CG1   . ILE A 1 254 ? 34.439  61.754  -6.822  1.00 41.92 254 A 1 
ATOM 1988 C CG2   . ILE A 1 254 ? 36.448  61.498  -8.330  1.00 43.93 254 A 1 
ATOM 1989 C CD1   . ILE A 1 254 ? 34.841  60.633  -5.864  1.00 41.70 254 A 1 
ATOM 1990 N N     . VAL A 1 255 ? 35.731  63.723  -10.977 1.00 43.74 255 A 1 
ATOM 1991 C CA    . VAL A 1 255 ? 36.261  63.930  -12.329 1.00 48.02 255 A 1 
ATOM 1992 C C     . VAL A 1 255 ? 37.408  62.939  -12.605 1.00 45.33 255 A 1 
ATOM 1993 O O     . VAL A 1 255 ? 38.451  63.030  -11.962 1.00 44.12 255 A 1 
ATOM 1994 C CB    . VAL A 1 255 ? 36.740  65.376  -12.517 1.00 46.03 255 A 1 
ATOM 1995 C CG1   . VAL A 1 255 ? 37.246  65.627  -13.940 1.00 43.40 255 A 1 
ATOM 1996 C CG2   . VAL A 1 255 ? 35.614  66.384  -12.246 1.00 47.01 255 A 1 
ATOM 1997 N N     . PRO A 1 256 ? 37.284  62.019  -13.571 1.00 44.56 256 A 1 
ATOM 1998 C CA    . PRO A 1 256 ? 38.330  61.038  -13.830 1.00 47.51 256 A 1 
ATOM 1999 C C     . PRO A 1 256 ? 39.534  61.678  -14.530 1.00 46.90 256 A 1 
ATOM 2000 O O     . PRO A 1 256 ? 39.443  62.116  -15.679 1.00 45.49 256 A 1 
ATOM 2001 C CB    . PRO A 1 256 ? 37.661  59.945  -14.673 1.00 44.34 256 A 1 
ATOM 2002 C CG    . PRO A 1 256 ? 36.569  60.690  -15.430 1.00 45.44 256 A 1 
ATOM 2003 C CD    . PRO A 1 256 ? 36.127  61.769  -14.423 1.00 50.45 256 A 1 
ATOM 2004 N N     . SER A 1 257 ? 40.697  61.759  -13.868 1.00 47.34 257 A 1 
ATOM 2005 C CA    . SER A 1 257 ? 41.934  62.318  -14.434 1.00 52.21 257 A 1 
ATOM 2006 C C     . SER A 1 257 ? 42.507  61.434  -15.548 1.00 51.07 257 A 1 
ATOM 2007 O O     . SER A 1 257 ? 42.695  60.231  -15.394 1.00 50.73 257 A 1 
ATOM 2008 C CB    . SER A 1 257 ? 42.956  62.580  -13.335 1.00 49.71 257 A 1 
ATOM 2009 O OG    . SER A 1 257 ? 43.229  61.419  -12.585 1.00 47.07 257 A 1 
ATOM 2010 N N     . GLN A 1 258 ? 42.824  62.044  -16.699 1.00 41.93 258 A 1 
ATOM 2011 C CA    . GLN A 1 258 ? 43.237  61.396  -17.953 1.00 47.30 258 A 1 
ATOM 2012 C C     . GLN A 1 258 ? 44.723  60.964  -17.995 1.00 45.97 258 A 1 
ATOM 2013 O O     . GLN A 1 258 ? 45.450  61.385  -18.890 1.00 43.85 258 A 1 
ATOM 2014 C CB    . GLN A 1 258 ? 42.959  62.337  -19.139 1.00 44.41 258 A 1 
ATOM 2015 C CG    . GLN A 1 258 ? 41.500  62.610  -19.454 1.00 43.02 258 A 1 
ATOM 2016 C CD    . GLN A 1 258 ? 41.362  63.471  -20.722 1.00 41.28 258 A 1 
ATOM 2017 O OE1   . GLN A 1 258 ? 42.292  64.096  -21.212 1.00 39.89 258 A 1 
ATOM 2018 N NE2   . GLN A 1 258 ? 40.186  63.538  -21.310 1.00 38.47 258 A 1 
ATOM 2019 N N     . SER A 1 259 ? 45.257  60.185  -17.083 1.00 46.68 259 A 1 
ATOM 2020 C CA    . SER A 1 259 ? 46.691  59.853  -17.104 1.00 50.63 259 A 1 
ATOM 2021 C C     . SER A 1 259 ? 47.115  59.141  -18.401 1.00 49.77 259 A 1 
ATOM 2022 O O     . SER A 1 259 ? 46.671  58.040  -18.715 1.00 49.18 259 A 1 
ATOM 2023 C CB    . SER A 1 259 ? 47.098  59.071  -15.864 1.00 47.71 259 A 1 
ATOM 2024 O OG    . SER A 1 259 ? 46.360  57.870  -15.744 1.00 44.23 259 A 1 
ATOM 2025 N N     . THR A 1 260 ? 48.020  59.815  -19.170 1.00 42.57 260 A 1 
ATOM 2026 C CA    . THR A 1 260 ? 48.328  59.569  -20.596 1.00 47.81 260 A 1 
ATOM 2027 C C     . THR A 1 260 ? 49.423  58.533  -20.878 1.00 45.02 260 A 1 
ATOM 2028 O O     . THR A 1 260 ? 50.257  58.755  -21.750 1.00 44.14 260 A 1 
ATOM 2029 C CB    . THR A 1 260 ? 48.706  60.898  -21.274 1.00 44.18 260 A 1 
ATOM 2030 O OG1   . THR A 1 260 ? 49.622  61.617  -20.468 1.00 42.40 260 A 1 
ATOM 2031 C CG2   . THR A 1 260 ? 47.503  61.808  -21.495 1.00 44.25 260 A 1 
ATOM 2032 N N     . ILE A 1 261 ? 49.504  57.405  -20.152 1.00 42.83 261 A 1 
ATOM 2033 C CA    . ILE A 1 261 ? 50.707  56.539  -20.161 1.00 47.91 261 A 1 
ATOM 2034 C C     . ILE A 1 261 ? 51.132  56.101  -21.581 1.00 46.31 261 A 1 
ATOM 2035 O O     . ILE A 1 261 ? 50.328  55.722  -22.432 1.00 45.57 261 A 1 
ATOM 2036 C CB    . ILE A 1 261 ? 50.586  55.364  -19.162 1.00 45.11 261 A 1 
ATOM 2037 C CG1   . ILE A 1 261 ? 50.435  55.916  -17.728 1.00 43.61 261 A 1 
ATOM 2038 C CG2   . ILE A 1 261 ? 51.819  54.441  -19.246 1.00 44.67 261 A 1 
ATOM 2039 C CD1   . ILE A 1 261 ? 50.260  54.859  -16.638 1.00 42.92 261 A 1 
ATOM 2040 N N     . VAL A 1 262 ? 52.469  56.222  -21.829 1.00 42.00 262 A 1 
ATOM 2041 C CA    . VAL A 1 262 ? 53.146  56.285  -23.133 1.00 48.11 262 A 1 
ATOM 2042 C C     . VAL A 1 262 ? 53.266  54.931  -23.866 1.00 46.41 262 A 1 
ATOM 2043 O O     . VAL A 1 262 ? 53.297  53.861  -23.273 1.00 45.60 262 A 1 
ATOM 2044 C CB    . VAL A 1 262 ? 54.539  56.951  -22.945 1.00 44.62 262 A 1 
ATOM 2045 C CG1   . VAL A 1 262 ? 55.294  57.174  -24.259 1.00 41.65 262 A 1 
ATOM 2046 C CG2   . VAL A 1 262 ? 54.408  58.337  -22.287 1.00 45.28 262 A 1 
ATOM 2047 N N     . ARG A 1 263 ? 53.452  55.011  -25.173 1.00 43.76 263 A 1 
ATOM 2048 C CA    . ARG A 1 263 ? 53.287  54.021  -26.265 1.00 49.40 263 A 1 
ATOM 2049 C C     . ARG A 1 263 ? 54.278  52.836  -26.434 1.00 47.63 263 A 1 
ATOM 2050 O O     . ARG A 1 263 ? 54.131  52.170  -27.451 1.00 47.04 263 A 1 
ATOM 2051 C CB    . ARG A 1 263 ? 53.341  54.810  -27.577 1.00 45.67 263 A 1 
ATOM 2052 C CG    . ARG A 1 263 ? 52.031  55.455  -28.043 1.00 43.77 263 A 1 
ATOM 2053 C CD    . ARG A 1 263 ? 52.295  56.154  -29.382 1.00 41.22 263 A 1 
ATOM 2054 N NE    . ARG A 1 263 ? 51.054  56.693  -29.972 1.00 39.00 263 A 1 
ATOM 2055 C CZ    . ARG A 1 263 ? 50.959  57.381  -31.086 1.00 34.57 263 A 1 
ATOM 2056 N NH1   . ARG A 1 263 ? 52.024  57.678  -31.795 1.00 33.27 263 A 1 
ATOM 2057 N NH2   . ARG A 1 263 ? 49.806  57.780  -31.524 1.00 32.01 263 A 1 
ATOM 2058 N N     . ARG A 1 264 ? 55.315  52.616  -25.686 1.00 45.18 264 A 1 
ATOM 2059 C CA    . ARG A 1 264 ? 56.592  52.039  -26.185 1.00 51.59 264 A 1 
ATOM 2060 C C     . ARG A 1 264 ? 56.459  50.803  -27.113 1.00 49.41 264 A 1 
ATOM 2061 O O     . ARG A 1 264 ? 55.675  49.906  -26.833 1.00 47.71 264 A 1 
ATOM 2062 C CB    . ARG A 1 264 ? 57.580  51.753  -25.049 1.00 47.39 264 A 1 
ATOM 2063 C CG    . ARG A 1 264 ? 58.681  52.834  -25.009 1.00 43.46 264 A 1 
ATOM 2064 C CD    . ARG A 1 264 ? 59.793  52.472  -24.026 1.00 41.20 264 A 1 
ATOM 2065 N NE    . ARG A 1 264 ? 60.847  53.503  -23.990 1.00 38.53 264 A 1 
ATOM 2066 C CZ    . ARG A 1 264 ? 61.926  53.504  -23.214 1.00 33.71 264 A 1 
ATOM 2067 N NH1   . ARG A 1 264 ? 62.156  52.519  -22.385 1.00 33.15 264 A 1 
ATOM 2068 N NH2   . ARG A 1 264 ? 62.773  54.483  -23.262 1.00 32.59 264 A 1 
ATOM 2069 N N     . PRO A 1 265 ? 57.298  50.755  -28.209 1.00 41.66 265 A 1 
ATOM 2070 C CA    . PRO A 1 265 ? 56.881  50.034  -29.432 1.00 46.84 265 A 1 
ATOM 2071 C C     . PRO A 1 265 ? 57.590  48.704  -29.786 1.00 46.08 265 A 1 
ATOM 2072 O O     . PRO A 1 265 ? 57.171  48.055  -30.735 1.00 44.28 265 A 1 
ATOM 2073 C CB    . PRO A 1 265 ? 57.183  51.073  -30.519 1.00 42.45 265 A 1 
ATOM 2074 C CG    . PRO A 1 265 ? 58.502  51.678  -30.054 1.00 44.32 265 A 1 
ATOM 2075 C CD    . PRO A 1 265 ? 58.336  51.692  -28.522 1.00 50.85 265 A 1 
ATOM 2076 N N     . HIS A 1 266 ? 58.709  48.386  -29.177 1.00 44.04 266 A 1 
ATOM 2077 C CA    . HIS A 1 266 ? 59.726  47.438  -29.693 1.00 48.81 266 A 1 
ATOM 2078 C C     . HIS A 1 266 ? 59.307  45.953  -29.693 1.00 47.56 266 A 1 
ATOM 2079 O O     . HIS A 1 266 ? 58.378  45.596  -28.994 1.00 46.73 266 A 1 
ATOM 2080 C CB    . HIS A 1 266 ? 60.990  47.600  -28.840 1.00 45.57 266 A 1 
ATOM 2081 C CG    . HIS A 1 266 ? 61.812  48.810  -29.163 1.00 43.50 266 A 1 
ATOM 2082 N ND1   . HIS A 1 266 ? 62.557  49.024  -30.297 1.00 41.30 266 A 1 
ATOM 2083 C CD2   . HIS A 1 266 ? 62.044  49.878  -28.343 1.00 40.66 266 A 1 
ATOM 2084 C CE1   . HIS A 1 266 ? 63.202  50.188  -30.160 1.00 36.82 266 A 1 
ATOM 2085 N NE2   . HIS A 1 266 ? 62.917  50.751  -28.983 1.00 37.10 266 A 1 
ATOM 2086 N N     . GLN A 1 267 ? 59.994  44.997  -30.293 1.00 42.97 267 A 1 
ATOM 2087 C CA    . GLN A 1 267 ? 60.636  44.734  -31.593 1.00 47.20 267 A 1 
ATOM 2088 C C     . GLN A 1 267 ? 60.610  43.203  -31.833 1.00 46.24 267 A 1 
ATOM 2089 O O     . GLN A 1 267 ? 59.686  42.542  -31.336 1.00 44.20 267 A 1 
ATOM 2090 C CB    . GLN A 1 267 ? 62.057  45.352  -31.679 1.00 43.61 267 A 1 
ATOM 2091 C CG    . GLN A 1 267 ? 62.390  45.928  -33.072 1.00 41.47 267 A 1 
ATOM 2092 C CD    . GLN A 1 267 ? 63.831  46.445  -33.185 1.00 39.47 267 A 1 
ATOM 2093 O OE1   . GLN A 1 267 ? 64.672  46.244  -32.341 1.00 38.72 267 A 1 
ATOM 2094 N NE2   . GLN A 1 267 ? 64.162  47.136  -34.256 1.00 36.58 267 A 1 
ATOM 2095 N N     . SER A 1 268 ? 61.545  42.605  -32.548 1.00 47.91 268 A 1 
ATOM 2096 C CA    . SER A 1 268 ? 61.344  41.563  -33.579 1.00 50.56 268 A 1 
ATOM 2097 C C     . SER A 1 268 ? 61.707  40.079  -33.325 1.00 49.16 268 A 1 
ATOM 2098 O O     . SER A 1 268 ? 61.187  39.238  -34.041 1.00 46.65 268 A 1 
ATOM 2099 C CB    . SER A 1 268 ? 62.161  42.006  -34.793 1.00 46.70 268 A 1 
ATOM 2100 O OG    . SER A 1 268 ? 63.511  42.217  -34.447 1.00 42.67 268 A 1 
ATOM 2101 N N     . GLY A 1 269 ? 62.721  39.761  -32.530 1.00 42.22 269 A 1 
ATOM 2102 C CA    . GLY A 1 269 ? 63.752  38.733  -32.832 1.00 45.26 269 A 1 
ATOM 2103 C C     . GLY A 1 269 ? 63.410  37.236  -33.030 1.00 44.18 269 A 1 
ATOM 2104 O O     . GLY A 1 269 ? 62.322  36.770  -32.730 1.00 43.25 269 A 1 
ATOM 2105 N N     . TYR A 1 270 ? 64.429  36.499  -33.521 1.00 37.50 270 A 1 
ATOM 2106 C CA    . TYR A 1 270 ? 64.374  35.312  -34.398 1.00 42.02 270 A 1 
ATOM 2107 C C     . TYR A 1 270 ? 64.178  33.866  -33.837 1.00 39.84 270 A 1 
ATOM 2108 O O     . TYR A 1 270 ? 63.303  33.163  -34.313 1.00 38.88 270 A 1 
ATOM 2109 C CB    . TYR A 1 270 ? 65.706  35.277  -35.165 1.00 39.01 270 A 1 
ATOM 2110 C CG    . TYR A 1 270 ? 65.794  36.063  -36.456 1.00 39.00 270 A 1 
ATOM 2111 C CD1   . TYR A 1 270 ? 65.551  35.398  -37.685 1.00 41.06 270 A 1 
ATOM 2112 C CD2   . TYR A 1 270 ? 66.209  37.405  -36.464 1.00 41.68 270 A 1 
ATOM 2113 C CE1   . TYR A 1 270 ? 65.703  36.093  -38.893 1.00 37.67 270 A 1 
ATOM 2114 C CE2   . TYR A 1 270 ? 66.354  38.105  -37.668 1.00 37.03 270 A 1 
ATOM 2115 C CZ    . TYR A 1 270 ? 66.112  37.442  -38.895 1.00 37.62 270 A 1 
ATOM 2116 O OH    . TYR A 1 270 ? 66.263  38.112  -40.078 1.00 37.25 270 A 1 
ATOM 2117 N N     . ALA A 1 271 ? 65.122  33.343  -33.042 1.00 39.61 271 A 1 
ATOM 2118 C CA    . ALA A 1 271 ? 65.970  32.240  -33.550 1.00 43.54 271 A 1 
ATOM 2119 C C     . ALA A 1 271 ? 65.525  30.764  -33.248 1.00 42.35 271 A 1 
ATOM 2120 O O     . ALA A 1 271 ? 64.616  30.547  -32.466 1.00 41.40 271 A 1 
ATOM 2121 C CB    . ALA A 1 271 ? 67.412  32.506  -33.100 1.00 41.00 271 A 1 
ATOM 2122 N N     . PRO A 1 272 ? 66.197  29.737  -33.845 1.00 39.87 272 A 1 
ATOM 2123 C CA    . PRO A 1 272 ? 65.499  28.520  -34.334 1.00 44.59 272 A 1 
ATOM 2124 C C     . PRO A 1 272 ? 65.855  27.112  -33.768 1.00 44.48 272 A 1 
ATOM 2125 O O     . PRO A 1 272 ? 65.138  26.172  -34.081 1.00 44.45 272 A 1 
ATOM 2126 C CB    . PRO A 1 272 ? 65.886  28.546  -35.819 1.00 41.24 272 A 1 
ATOM 2127 C CG    . PRO A 1 272 ? 67.343  28.958  -35.793 1.00 43.83 272 A 1 
ATOM 2128 C CD    . PRO A 1 272 ? 67.409  29.900  -34.589 1.00 52.14 272 A 1 
ATOM 2129 N N     . LEU A 1 273 ? 67.012  26.916  -33.144 1.00 41.19 273 A 1 
ATOM 2130 C CA    . LEU A 1 273 ? 67.832  25.673  -33.197 1.00 46.67 273 A 1 
ATOM 2131 C C     . LEU A 1 273 ? 67.383  24.453  -32.340 1.00 46.16 273 A 1 
ATOM 2132 O O     . LEU A 1 273 ? 66.269  24.427  -31.835 1.00 45.25 273 A 1 
ATOM 2133 C CB    . LEU A 1 273 ? 69.309  26.074  -32.935 1.00 42.42 273 A 1 
ATOM 2134 C CG    . LEU A 1 273 ? 70.074  26.678  -34.110 1.00 40.92 273 A 1 
ATOM 2135 C CD1   . LEU A 1 273 ? 71.412  27.252  -33.594 1.00 39.79 273 A 1 
ATOM 2136 C CD2   . LEU A 1 273 ? 70.420  25.640  -35.183 1.00 42.80 273 A 1 
ATOM 2137 N N     . VAL A 1 274 ? 68.198  23.472  -32.018 1.00 35.23 274 A 1 
ATOM 2138 C CA    . VAL A 1 274 ? 68.613  22.105  -32.421 1.00 41.76 274 A 1 
ATOM 2139 C C     . VAL A 1 274 ? 68.062  21.100  -31.357 1.00 40.35 274 A 1 
ATOM 2140 O O     . VAL A 1 274 ? 67.412  21.544  -30.413 1.00 38.75 274 A 1 
ATOM 2141 C CB    . VAL A 1 274 ? 70.172  22.016  -32.501 1.00 37.93 274 A 1 
ATOM 2142 C CG1   . VAL A 1 274 ? 70.655  20.903  -33.430 1.00 36.88 274 A 1 
ATOM 2143 C CG2   . VAL A 1 274 ? 70.898  23.271  -32.955 1.00 42.66 274 A 1 
ATOM 2144 N N     . GLY A 1 275 ? 68.205  19.802  -31.246 1.00 41.74 275 A 1 
ATOM 2145 C CA    . GLY A 1 275 ? 68.761  18.681  -31.986 1.00 43.80 275 A 1 
ATOM 2146 C C     . GLY A 1 275 ? 68.563  17.336  -31.234 1.00 42.28 275 A 1 
ATOM 2147 O O     . GLY A 1 275 ? 67.450  16.988  -30.868 1.00 41.24 275 A 1 
ATOM 2148 N N     . ALA A 1 276 ? 69.656  16.569  -31.044 1.00 43.34 276 A 1 
ATOM 2149 C CA    . ALA A 1 276 ? 69.766  15.113  -30.796 1.00 46.83 276 A 1 
ATOM 2150 C C     . ALA A 1 276 ? 69.590  14.646  -29.320 1.00 45.99 276 A 1 
ATOM 2151 O O     . ALA A 1 276 ? 69.292  15.456  -28.463 1.00 45.00 276 A 1 
ATOM 2152 C CB    . ALA A 1 276 ? 71.147  14.760  -31.360 1.00 43.14 276 A 1 
ATOM 2153 N N     . GLU A 1 277 ? 69.805  13.430  -28.830 1.00 43.18 277 A 1 
ATOM 2154 C CA    . GLU A 1 277 ? 69.762  12.064  -29.420 1.00 48.38 277 A 1 
ATOM 2155 C C     . GLU A 1 277 ? 69.578  10.954  -28.343 1.00 48.15 277 A 1 
ATOM 2156 O O     . GLU A 1 277 ? 68.646  10.175  -28.430 1.00 47.05 277 A 1 
ATOM 2157 C CB    . GLU A 1 277 ? 71.082  11.750  -30.169 1.00 43.43 277 A 1 
ATOM 2158 C CG    . GLU A 1 277 ? 70.970  10.727  -31.317 1.00 41.80 277 A 1 
ATOM 2159 C CD    . GLU A 1 277 ? 72.309  10.418  -31.988 1.00 41.54 277 A 1 
ATOM 2160 O OE1   . GLU A 1 277 ? 72.273  9.870   -33.116 1.00 39.34 277 A 1 
ATOM 2161 O OE2   . GLU A 1 277 ? 73.381  10.689  -31.392 1.00 39.34 277 A 1 
ATOM 2162 N N     . GLN A 1 278 ? 70.542  10.791  -27.422 1.00 44.17 278 A 1 
ATOM 2163 C CA    . GLN A 1 278 ? 71.047  9.469   -26.993 1.00 48.13 278 A 1 
ATOM 2164 C C     . GLN A 1 278 ? 70.474  8.818   -25.707 1.00 46.75 278 A 1 
ATOM 2165 O O     . GLN A 1 278 ? 69.619  9.348   -25.018 1.00 45.60 278 A 1 
ATOM 2166 C CB    . GLN A 1 278 ? 72.590  9.499   -26.927 1.00 44.56 278 A 1 
ATOM 2167 C CG    . GLN A 1 278 ? 73.251  9.336   -28.291 1.00 41.94 278 A 1 
ATOM 2168 C CD    . GLN A 1 278 ? 74.772  9.130   -28.216 1.00 40.80 278 A 1 
ATOM 2169 O OE1   . GLN A 1 278 ? 75.388  9.068   -27.164 1.00 41.53 278 A 1 
ATOM 2170 N NE2   . GLN A 1 278 ? 75.420  8.991   -29.355 1.00 38.77 278 A 1 
ATOM 2171 N N     . ALA A 1 279 ? 71.009  7.634   -25.392 1.00 41.66 279 A 1 
ATOM 2172 C CA    . ALA A 1 279 ? 70.321  6.447   -24.872 1.00 42.76 279 A 1 
ATOM 2173 C C     . ALA A 1 279 ? 70.571  5.983   -23.416 1.00 40.10 279 A 1 
ATOM 2174 O O     . ALA A 1 279 ? 69.782  5.173   -22.924 1.00 39.23 279 A 1 
ATOM 2175 C CB    . ALA A 1 279 ? 70.735  5.312   -25.822 1.00 40.90 279 A 1 
ATOM 2176 N N     . ALA A 1 280 ? 71.689  6.289   -22.813 1.00 41.05 280 A 1 
ATOM 2177 C CA    . ALA A 1 280 ? 72.455  5.345   -21.974 1.00 42.48 280 A 1 
ATOM 2178 C C     . ALA A 1 280 ? 71.884  4.930   -20.583 1.00 39.81 280 A 1 
ATOM 2179 O O     . ALA A 1 280 ? 70.909  5.465   -20.084 1.00 38.14 280 A 1 
ATOM 2180 C CB    . ALA A 1 280 ? 73.889  5.860   -21.857 1.00 39.95 280 A 1 
ATOM 2181 N N     . SER A 1 281 ? 72.543  3.963   -19.953 1.00 52.47 281 A 1 
ATOM 2182 C CA    . SER A 1 281 ? 71.949  2.855   -19.190 1.00 53.51 281 A 1 
ATOM 2183 C C     . SER A 1 281 ? 72.013  2.818   -17.645 1.00 51.36 281 A 1 
ATOM 2184 O O     . SER A 1 281 ? 71.006  2.444   -17.043 1.00 49.28 281 A 1 
ATOM 2185 C CB    . SER A 1 281 ? 72.609  1.575   -19.713 1.00 50.64 281 A 1 
ATOM 2186 O OG    . SER A 1 281 ? 74.012  1.634   -19.599 1.00 45.47 281 A 1 
ATOM 2187 N N     . ALA A 1 282 ? 73.183  2.966   -17.008 1.00 42.15 282 A 1 
ATOM 2188 C CA    . ALA A 1 282 ? 73.592  1.861   -16.121 1.00 44.00 282 A 1 
ATOM 2189 C C     . ALA A 1 282 ? 73.286  1.898   -14.591 1.00 41.20 282 A 1 
ATOM 2190 O O     . ALA A 1 282 ? 72.179  1.554   -14.197 1.00 39.91 282 A 1 
ATOM 2191 C CB    . ALA A 1 282 ? 75.037  1.468   -16.469 1.00 41.11 282 A 1 
ATOM 2192 N N     . THR A 1 283 ? 74.274  2.110   -13.704 1.00 52.14 283 A 1 
ATOM 2193 C CA    . THR A 1 283 ? 74.475  1.125   -12.608 1.00 53.69 283 A 1 
ATOM 2194 C C     . THR A 1 283 ? 74.344  1.529   -11.125 1.00 52.51 283 A 1 
ATOM 2195 O O     . THR A 1 283 ? 73.604  0.879   -10.390 1.00 50.34 283 A 1 
ATOM 2196 C CB    . THR A 1 283 ? 75.877  0.491   -12.714 1.00 47.96 283 A 1 
ATOM 2197 O OG1   . THR A 1 283 ? 76.851  1.485   -12.967 1.00 45.62 283 A 1 
ATOM 2198 C CG2   . THR A 1 283 ? 75.989  -0.543  -13.829 1.00 48.81 283 A 1 
ATOM 2199 N N     . ALA A 1 284 ? 75.192  2.376   -10.647 1.00 40.00 284 A 1 
ATOM 2200 C CA    . ALA A 1 284 ? 75.719  2.301   -9.265  1.00 42.69 284 A 1 
ATOM 2201 C C     . ALA A 1 284 ? 74.868  3.045   -8.195  1.00 41.27 284 A 1 
ATOM 2202 O O     . ALA A 1 284 ? 73.877  3.662   -8.540  1.00 39.38 284 A 1 
ATOM 2203 C CB    . ALA A 1 284 ? 77.161  2.827   -9.339  1.00 39.74 284 A 1 
ATOM 2204 N N     . GLY A 1 285 ? 75.116  3.099   -6.888  1.00 45.38 285 A 1 
ATOM 2205 C CA    . GLY A 1 285 ? 76.193  2.585   -6.048  1.00 46.32 285 A 1 
ATOM 2206 C C     . GLY A 1 285 ? 75.899  2.750   -4.541  1.00 44.79 285 A 1 
ATOM 2207 O O     . GLY A 1 285 ? 74.984  2.102   -4.043  1.00 44.20 285 A 1 
ATOM 2208 N N     . ALA A 1 286 ? 76.667  3.568   -3.801  1.00 38.30 286 A 1 
ATOM 2209 C CA    . ALA A 1 286 ? 77.123  3.116   -2.481  1.00 41.59 286 A 1 
ATOM 2210 C C     . ALA A 1 286 ? 76.589  3.742   -1.153  1.00 40.39 286 A 1 
ATOM 2211 O O     . ALA A 1 286 ? 75.960  3.048   -0.366  1.00 38.85 286 A 1 
ATOM 2212 C CB    . ALA A 1 286 ? 78.655  3.195   -2.507  1.00 38.87 286 A 1 
ATOM 2213 N N     . SER A 1 287 ? 76.983  4.944   -0.808  1.00 50.75 287 A 1 
ATOM 2214 C CA    . SER A 1 287 ? 77.419  5.328   0.565   1.00 53.20 287 A 1 
ATOM 2215 C C     . SER A 1 287 ? 76.376  6.097   1.417   1.00 52.38 287 A 1 
ATOM 2216 O O     . SER A 1 287 ? 75.313  6.399   0.915   1.00 50.10 287 A 1 
ATOM 2217 C CB    . SER A 1 287 ? 78.685  6.170   0.370   1.00 49.30 287 A 1 
ATOM 2218 O OG    . SER A 1 287 ? 78.442  7.292   -0.467  1.00 43.30 287 A 1 
ATOM 2219 N N     . ALA A 1 288 ? 76.570  6.544   2.676   1.00 42.11 288 A 1 
ATOM 2220 C CA    . ALA A 1 288 ? 77.244  5.965   3.856   1.00 45.84 288 A 1 
ATOM 2221 C C     . ALA A 1 288 ? 76.870  6.668   5.200   1.00 44.96 288 A 1 
ATOM 2222 O O     . ALA A 1 288 ? 76.377  6.012   6.104   1.00 42.41 288 A 1 
ATOM 2223 C CB    . ALA A 1 288 ? 78.767  6.031   3.719   1.00 42.81 288 A 1 
ATOM 2224 N N     . TYR A 1 289 ? 77.168  7.948   5.380   1.00 36.15 289 A 1 
ATOM 2225 C CA    . TYR A 1 289 ? 77.505  8.624   6.673   1.00 40.49 289 A 1 
ATOM 2226 C C     . TYR A 1 289 ? 76.300  9.241   7.457   1.00 38.84 289 A 1 
ATOM 2227 O O     . TYR A 1 289 ? 75.200  9.260   6.934   1.00 37.15 289 A 1 
ATOM 2228 C CB    . TYR A 1 289 ? 78.529  9.707   6.321   1.00 37.41 289 A 1 
ATOM 2229 C CG    . TYR A 1 289 ? 79.951  9.243   6.066   1.00 37.10 289 A 1 
ATOM 2230 C CD1   . TYR A 1 289 ? 80.805  8.987   7.148   1.00 38.38 289 A 1 
ATOM 2231 C CD2   . TYR A 1 289 ? 80.427  9.099   4.753   1.00 39.57 289 A 1 
ATOM 2232 C CE1   . TYR A 1 289 ? 82.131  8.574   6.918   1.00 36.30 289 A 1 
ATOM 2233 C CE2   . TYR A 1 289 ? 81.750  8.679   4.517   1.00 36.24 289 A 1 
ATOM 2234 C CZ    . TYR A 1 289 ? 82.612  8.416   5.606   1.00 35.90 289 A 1 
ATOM 2235 O OH    . TYR A 1 289 ? 83.895  8.007   5.382   1.00 34.75 289 A 1 
ATOM 2236 N N     . THR A 1 290 ? 76.364  9.866   8.637   1.00 52.17 290 A 1 
ATOM 2237 C CA    . THR A 1 290 ? 76.799  9.446   10.005  1.00 53.85 290 A 1 
ATOM 2238 C C     . THR A 1 290 ? 76.060  10.199  11.144  1.00 53.34 290 A 1 
ATOM 2239 O O     . THR A 1 290 ? 75.410  9.552   11.952  1.00 50.79 290 A 1 
ATOM 2240 C CB    . THR A 1 290 ? 78.296  9.702   10.306  1.00 49.22 290 A 1 
ATOM 2241 O OG1   . THR A 1 290 ? 78.710  10.952  9.781   1.00 48.47 290 A 1 
ATOM 2242 C CG2   . THR A 1 290 ? 79.234  8.621   9.825   1.00 53.12 290 A 1 
ATOM 2243 N N     . ASP A 1 291 ? 76.251  11.498  11.286  1.00 49.93 291 A 1 
ATOM 2244 C CA    . ASP A 1 291 ? 76.330  12.226  12.589  1.00 53.85 291 A 1 
ATOM 2245 C C     . ASP A 1 291 ? 75.002  12.820  13.160  1.00 53.34 291 A 1 
ATOM 2246 O O     . ASP A 1 291 ? 73.965  12.710  12.545  1.00 52.12 291 A 1 
ATOM 2247 C CB    . ASP A 1 291 ? 77.388  13.332  12.397  1.00 48.72 291 A 1 
ATOM 2248 C CG    . ASP A 1 291 ? 78.826  12.834  12.328  1.00 44.40 291 A 1 
ATOM 2249 O OD1   . ASP A 1 291 ? 79.096  11.737  12.853  1.00 43.03 291 A 1 
ATOM 2250 O OD2   . ASP A 1 291 ? 79.652  13.568  11.745  1.00 43.93 291 A 1 
ATOM 2251 N N     . SER A 1 292 ? 74.925  13.581  14.261  1.00 43.10 292 A 1 
ATOM 2252 C CA    . SER A 1 292 ? 75.248  13.325  15.685  1.00 46.62 292 A 1 
ATOM 2253 C C     . SER A 1 292 ? 74.436  14.202  16.687  1.00 45.50 292 A 1 
ATOM 2254 O O     . SER A 1 292 ? 73.970  13.669  17.688  1.00 44.26 292 A 1 
ATOM 2255 C CB    . SER A 1 292 ? 76.728  13.593  15.977  1.00 43.56 292 A 1 
ATOM 2256 O OG    . SER A 1 292 ? 77.045  13.479  17.347  1.00 40.07 292 A 1 
ATOM 2257 N N     . VAL A 1 293 ? 74.377  15.532  16.544  1.00 43.79 293 A 1 
ATOM 2258 C CA    . VAL A 1 293 ? 74.549  16.485  17.678  1.00 48.46 293 A 1 
ATOM 2259 C C     . VAL A 1 293 ? 73.334  16.819  18.608  1.00 48.12 293 A 1 
ATOM 2260 O O     . VAL A 1 293 ? 72.194  16.506  18.329  1.00 47.20 293 A 1 
ATOM 2261 C CB    . VAL A 1 293 ? 75.227  17.809  17.268  1.00 44.82 293 A 1 
ATOM 2262 C CG1   . VAL A 1 293 ? 76.488  18.030  18.076  1.00 43.09 293 A 1 
ATOM 2263 C CG2   . VAL A 1 293 ? 75.613  17.951  15.795  1.00 47.21 293 A 1 
ATOM 2264 N N     . ASN A 1 294 ? 73.619  17.531  19.692  1.00 44.86 294 A 1 
ATOM 2265 C CA    . ASN A 1 294 ? 73.059  17.457  21.052  1.00 48.37 294 A 1 
ATOM 2266 C C     . ASN A 1 294 ? 71.915  18.400  21.549  1.00 45.98 294 A 1 
ATOM 2267 O O     . ASN A 1 294 ? 70.994  17.901  22.179  1.00 43.75 294 A 1 
ATOM 2268 C CB    . ASN A 1 294 ? 74.245  17.715  22.013  1.00 46.15 294 A 1 
ATOM 2269 C CG    . ASN A 1 294 ? 75.180  16.549  22.231  1.00 42.79 294 A 1 
ATOM 2270 O OD1   . ASN A 1 294 ? 74.805  15.393  22.235  1.00 43.58 294 A 1 
ATOM 2271 N ND2   . ASN A 1 294 ? 76.437  16.834  22.472  1.00 44.83 294 A 1 
ATOM 2272 N N     . ASN A 1 295 ? 72.054  19.732  21.561  1.00 46.84 295 A 1 
ATOM 2273 C CA    . ASN A 1 295 ? 72.209  20.483  22.844  1.00 49.00 295 A 1 
ATOM 2274 C C     . ASN A 1 295 ? 70.962  21.018  23.645  1.00 47.48 295 A 1 
ATOM 2275 O O     . ASN A 1 295 ? 70.230  20.205  24.186  1.00 45.02 295 A 1 
ATOM 2276 C CB    . ASN A 1 295 ? 73.344  21.520  22.700  1.00 45.32 295 A 1 
ATOM 2277 C CG    . ASN A 1 295 ? 74.632  21.125  23.384  1.00 41.88 295 A 1 
ATOM 2278 O OD1   . ASN A 1 295 ? 74.759  20.127  24.061  1.00 42.95 295 A 1 
ATOM 2279 N ND2   . ASN A 1 295 ? 75.659  21.934  23.217  1.00 43.25 295 A 1 
ATOM 2280 N N     . SER A 1 296 ? 70.807  22.345  23.916  1.00 37.21 296 A 1 
ATOM 2281 C CA    . SER A 1 296 ? 70.672  22.742  25.337  1.00 40.79 296 A 1 
ATOM 2282 C C     . SER A 1 296 ? 69.466  23.573  25.878  1.00 38.88 296 A 1 
ATOM 2283 O O     . SER A 1 296 ? 68.420  23.000  26.156  1.00 37.66 296 A 1 
ATOM 2284 C CB    . SER A 1 296 ? 72.011  23.329  25.792  1.00 38.90 296 A 1 
ATOM 2285 O OG    . SER A 1 296 ? 72.261  24.564  25.134  1.00 37.04 296 A 1 
ATOM 2286 N N     . ILE A 1 297 ? 69.657  24.829  26.255  1.00 32.13 297 A 1 
ATOM 2287 C CA    . ILE A 1 297 ? 69.150  25.548  27.473  1.00 36.16 297 A 1 
ATOM 2288 C C     . ILE A 1 297 ? 67.956  26.534  27.184  1.00 35.45 297 A 1 
ATOM 2289 O O     . ILE A 1 297 ? 67.424  26.488  26.095  1.00 33.97 297 A 1 
ATOM 2290 C CB    . ILE A 1 297 ? 70.365  26.235  28.171  1.00 34.03 297 A 1 
ATOM 2291 C CG1   . ILE A 1 297 ? 71.752  25.782  27.694  1.00 32.91 297 A 1 
ATOM 2292 C CG2   . ILE A 1 297 ? 70.327  26.009  29.696  1.00 36.44 297 A 1 
ATOM 2293 C CD1   . ILE A 1 297 ? 72.930  26.533  28.292  1.00 35.03 297 A 1 
ATOM 2294 N N     . SER A 1 298 ? 67.435  27.490  27.993  1.00 41.34 298 A 1 
ATOM 2295 C CA    . SER A 1 298 ? 67.500  27.805  29.439  1.00 42.70 298 A 1 
ATOM 2296 C C     . SER A 1 298 ? 66.332  28.665  30.034  1.00 41.74 298 A 1 
ATOM 2297 O O     . SER A 1 298 ? 65.594  28.154  30.862  1.00 39.70 298 A 1 
ATOM 2298 C CB    . SER A 1 298 ? 68.770  28.589  29.779  1.00 40.61 298 A 1 
ATOM 2299 O OG    . SER A 1 298 ? 68.940  29.708  28.941  1.00 37.77 298 A 1 
ATOM 2300 N N     . PHE A 1 299 ? 66.258  29.968  29.775  1.00 35.29 299 A 1 
ATOM 2301 C CA    . PHE A 1 299 ? 65.766  31.055  30.684  1.00 36.43 299 A 1 
ATOM 2302 C C     . PHE A 1 299 ? 64.363  31.607  30.336  1.00 36.66 299 A 1 
ATOM 2303 O O     . PHE A 1 299 ? 63.758  31.101  29.411  1.00 34.67 299 A 1 
ATOM 2304 C CB    . PHE A 1 299 ? 66.804  32.182  30.618  1.00 33.27 299 A 1 
ATOM 2305 C CG    . PHE A 1 299 ? 68.086  31.992  31.390  1.00 31.63 299 A 1 
ATOM 2306 C CD1   . PHE A 1 299 ? 68.100  32.102  32.785  1.00 31.68 299 A 1 
ATOM 2307 C CD2   . PHE A 1 299 ? 69.292  31.765  30.706  1.00 32.21 299 A 1 
ATOM 2308 C CE1   . PHE A 1 299 ? 69.297  31.983  33.504  1.00 29.98 299 A 1 
ATOM 2309 C CE2   . PHE A 1 299 ? 70.496  31.639  31.422  1.00 28.36 299 A 1 
ATOM 2310 C CZ    . PHE A 1 299 ? 70.500  31.749  32.822  1.00 28.85 299 A 1 
ATOM 2311 N N     . SER A 1 300 ? 63.802  32.673  30.872  1.00 40.42 300 A 1 
ATOM 2312 C CA    . SER A 1 300 ? 63.421  33.290  32.161  1.00 44.23 300 A 1 
ATOM 2313 C C     . SER A 1 300 ? 62.209  34.209  31.822  1.00 43.69 300 A 1 
ATOM 2314 O O     . SER A 1 300 ? 61.622  33.987  30.770  1.00 42.26 300 A 1 
ATOM 2315 C CB    . SER A 1 300 ? 64.604  34.063  32.762  1.00 41.68 300 A 1 
ATOM 2316 O OG    . SER A 1 300 ? 64.901  35.227  32.020  1.00 38.87 300 A 1 
ATOM 2317 N N     . MET A 1 301 ? 61.682  35.214  32.445  1.00 37.46 301 A 1 
ATOM 2318 C CA    . MET A 1 301 ? 61.482  35.842  33.752  1.00 40.70 301 A 1 
ATOM 2319 C C     . MET A 1 301 ? 59.985  36.289  33.838  1.00 41.36 301 A 1 
ATOM 2320 O O     . MET A 1 301 ? 59.134  35.453  33.569  1.00 38.74 301 A 1 
ATOM 2321 C CB    . MET A 1 301 ? 62.483  37.006  33.917  1.00 37.89 301 A 1 
ATOM 2322 C CG    . MET A 1 301 ? 63.203  36.987  35.262  1.00 35.60 301 A 1 
ATOM 2323 S SD    . MET A 1 301 ? 64.320  38.397  35.455  1.00 35.98 301 A 1 
ATOM 2324 C CE    . MET A 1 301 ? 65.019  38.036  37.065  1.00 33.04 301 A 1 
ATOM 2325 N N     . GLU A 1 302 ? 59.488  37.520  34.043  1.00 35.25 302 A 1 
ATOM 2326 C CA    . GLU A 1 302 ? 59.117  38.106  35.328  1.00 39.70 302 A 1 
ATOM 2327 C C     . GLU A 1 302 ? 57.641  38.616  35.479  1.00 39.69 302 A 1 
ATOM 2328 O O     . GLU A 1 302 ? 56.801  37.901  36.021  1.00 36.84 302 A 1 
ATOM 2329 C CB    . GLU A 1 302 ? 60.065  39.300  35.611  1.00 36.04 302 A 1 
ATOM 2330 C CG    . GLU A 1 302 ? 60.065  39.772  37.057  1.00 34.06 302 A 1 
ATOM 2331 C CD    . GLU A 1 302 ? 61.003  40.977  37.274  1.00 33.35 302 A 1 
ATOM 2332 O OE1   . GLU A 1 302 ? 61.169  41.357  38.445  1.00 31.99 302 A 1 
ATOM 2333 O OE2   . GLU A 1 302 ? 61.549  41.508  36.278  1.00 32.26 302 A 1 
ATOM 2334 N N     . ALA A 1 303 ? 57.335  39.844  35.100  1.00 37.27 303 A 1 
ATOM 2335 C CA    . ALA A 1 303 ? 56.305  40.730  35.707  1.00 39.94 303 A 1 
ATOM 2336 C C     . ALA A 1 303 ? 54.888  40.668  35.071  1.00 39.15 303 A 1 
ATOM 2337 O O     . ALA A 1 303 ? 54.681  39.970  34.101  1.00 37.50 303 A 1 
ATOM 2338 C CB    . ALA A 1 303 ? 56.899  42.149  35.660  1.00 37.20 303 A 1 
ATOM 2339 N N     . GLY A 1 304 ? 53.831  41.372  35.493  1.00 40.47 304 A 1 
ATOM 2340 C CA    . GLY A 1 304 ? 53.610  42.327  36.583  1.00 42.77 304 A 1 
ATOM 2341 C C     . GLY A 1 304 ? 52.109  42.607  36.871  1.00 41.46 304 A 1 
ATOM 2342 O O     . GLY A 1 304 ? 51.386  41.701  37.260  1.00 40.71 304 A 1 
ATOM 2343 N N     . ILE A 1 305 ? 51.626  43.855  36.724  1.00 35.95 305 A 1 
ATOM 2344 C CA    . ILE A 1 305 ? 50.533  44.559  37.449  1.00 40.86 305 A 1 
ATOM 2345 C C     . ILE A 1 305 ? 49.143  44.373  36.756  1.00 39.88 305 A 1 
ATOM 2346 O O     . ILE A 1 305 ? 49.008  43.446  35.972  1.00 37.83 305 A 1 
ATOM 2347 C CB    . ILE A 1 305 ? 50.983  46.031  37.667  1.00 38.22 305 A 1 
ATOM 2348 C CG1   . ILE A 1 305 ? 52.509  46.267  37.593  1.00 36.74 305 A 1 
ATOM 2349 C CG2   . ILE A 1 305 ? 50.525  46.544  39.042  1.00 39.00 305 A 1 
ATOM 2350 C CD1   . ILE A 1 305 ? 52.932  47.733  37.650  1.00 38.00 305 A 1 
ATOM 2351 N N     . VAL A 1 306 ? 48.006  45.074  36.866  1.00 38.92 306 A 1 
ATOM 2352 C CA    . VAL A 1 306 ? 47.276  45.926  37.837  1.00 43.51 306 A 1 
ATOM 2353 C C     . VAL A 1 306 ? 45.827  45.385  37.934  1.00 42.02 306 A 1 
ATOM 2354 O O     . VAL A 1 306 ? 45.377  44.729  37.010  1.00 39.85 306 A 1 
ATOM 2355 C CB    . VAL A 1 306 ? 47.187  47.411  37.367  1.00 40.26 306 A 1 
ATOM 2356 C CG1   . VAL A 1 306 ? 46.600  48.341  38.444  1.00 37.19 306 A 1 
ATOM 2357 C CG2   . VAL A 1 306 ? 48.502  48.049  36.959  1.00 40.11 306 A 1 
ATOM 2358 N N     . PRO A 1 307 ? 45.056  45.645  38.989  1.00 41.11 307 A 1 
ATOM 2359 C CA    . PRO A 1 307 ? 43.969  44.768  39.470  1.00 43.26 307 A 1 
ATOM 2360 C C     . PRO A 1 307 ? 42.509  45.078  39.073  1.00 42.44 307 A 1 
ATOM 2361 O O     . PRO A 1 307 ? 41.632  44.422  39.627  1.00 39.99 307 A 1 
ATOM 2362 C CB    . PRO A 1 307 ? 44.110  44.890  40.990  1.00 39.91 307 A 1 
ATOM 2363 C CG    . PRO A 1 307 ? 44.443  46.361  41.181  1.00 40.01 307 A 1 
ATOM 2364 C CD    . PRO A 1 307 ? 45.353  46.638  39.989  1.00 44.99 307 A 1 
ATOM 2365 N N     . ASP A 1 308 ? 42.198  46.101  38.304  1.00 49.78 308 A 1 
ATOM 2366 C CA    . ASP A 1 308 ? 41.004  46.945  38.498  1.00 52.77 308 A 1 
ATOM 2367 C C     . ASP A 1 308 ? 39.642  46.221  38.598  1.00 52.59 308 A 1 
ATOM 2368 O O     . ASP A 1 308 ? 39.302  45.335  37.815  1.00 49.28 308 A 1 
ATOM 2369 C CB    . ASP A 1 308 ? 40.981  48.109  37.493  1.00 47.46 308 A 1 
ATOM 2370 C CG    . ASP A 1 308 ? 41.077  49.488  38.156  1.00 42.40 308 A 1 
ATOM 2371 O OD1   . ASP A 1 308 ? 40.912  49.559  39.389  1.00 41.13 308 A 1 
ATOM 2372 O OD2   . ASP A 1 308 ? 41.320  50.450  37.401  1.00 41.96 308 A 1 
ATOM 2373 N N     . ASN A 1 309 ? 38.858  46.657  39.594  1.00 44.81 309 A 1 
ATOM 2374 C CA    . ASN A 1 309 ? 37.949  45.800  40.372  1.00 48.04 309 A 1 
ATOM 2375 C C     . ASN A 1 309 ? 36.472  45.773  39.931  1.00 45.70 309 A 1 
ATOM 2376 O O     . ASN A 1 309 ? 35.661  45.175  40.648  1.00 42.92 309 A 1 
ATOM 2377 C CB    . ASN A 1 309 ? 38.031  46.288  41.830  1.00 44.92 309 A 1 
ATOM 2378 C CG    . ASN A 1 309 ? 38.715  45.344  42.789  1.00 41.19 309 A 1 
ATOM 2379 O OD1   . ASN A 1 309 ? 38.844  44.153  42.598  1.00 41.48 309 A 1 
ATOM 2380 N ND2   . ASN A 1 309 ? 39.157  45.867  43.914  1.00 42.12 309 A 1 
ATOM 2381 N N     . THR A 1 310 ? 36.051  46.493  38.891  1.00 48.25 310 A 1 
ATOM 2382 C CA    . THR A 1 310 ? 34.663  46.991  38.799  1.00 50.50 310 A 1 
ATOM 2383 C C     . THR A 1 310 ? 33.594  45.897  38.842  1.00 49.86 310 A 1 
ATOM 2384 O O     . THR A 1 310 ? 33.319  45.194  37.875  1.00 47.63 310 A 1 
ATOM 2385 C CB    . THR A 1 310 ? 34.442  47.934  37.614  1.00 45.50 310 A 1 
ATOM 2386 O OG1   . THR A 1 310 ? 35.180  47.528  36.483  1.00 41.90 310 A 1 
ATOM 2387 C CG2   . THR A 1 310 ? 34.867  49.343  37.949  1.00 43.62 310 A 1 
ATOM 2388 N N     . VAL A 1 311 ? 32.965  45.834  40.019  1.00 40.65 311 A 1 
ATOM 2389 C CA    . VAL A 1 311 ? 32.002  44.798  40.451  1.00 44.55 311 A 1 
ATOM 2390 C C     . VAL A 1 311 ? 30.608  45.067  39.866  1.00 44.16 311 A 1 
ATOM 2391 O O     . VAL A 1 311 ? 29.671  45.384  40.609  1.00 41.58 311 A 1 
ATOM 2392 C CB    . VAL A 1 311 ? 31.955  44.707  41.991  1.00 41.13 311 A 1 
ATOM 2393 C CG1   . VAL A 1 311 ? 31.245  43.448  42.475  1.00 38.69 311 A 1 
ATOM 2394 C CG2   . VAL A 1 311 ? 33.342  44.712  42.629  1.00 41.68 311 A 1 
ATOM 2395 N N     . GLN A 1 312 ? 30.415  44.991  38.549  1.00 50.35 312 A 1 
ATOM 2396 C CA    . GLN A 1 312 ? 29.065  45.172  38.011  1.00 52.10 312 A 1 
ATOM 2397 C C     . GLN A 1 312 ? 28.160  44.008  38.432  1.00 53.22 312 A 1 
ATOM 2398 O O     . GLN A 1 312 ? 28.300  42.868  37.980  1.00 51.18 312 A 1 
ATOM 2399 C CB    . GLN A 1 312 ? 29.055  45.414  36.498  1.00 47.41 312 A 1 
ATOM 2400 C CG    . GLN A 1 312 ? 29.384  46.875  36.171  1.00 45.31 312 A 1 
ATOM 2401 C CD    . GLN A 1 312 ? 29.065  47.255  34.725  1.00 43.38 312 A 1 
ATOM 2402 O OE1   . GLN A 1 312 ? 28.723  46.456  33.881  1.00 41.35 312 A 1 
ATOM 2403 N NE2   . GLN A 1 312 ? 29.138  48.533  34.397  1.00 39.00 312 A 1 
ATOM 2404 N N     . SER A 1 313 ? 27.218  44.324  39.312  1.00 46.15 313 A 1 
ATOM 2405 C CA    . SER A 1 313 ? 26.261  43.403  39.938  1.00 48.30 313 A 1 
ATOM 2406 C C     . SER A 1 313 ? 25.156  42.975  38.969  1.00 48.50 313 A 1 
ATOM 2407 O O     . SER A 1 313 ? 24.000  43.366  39.117  1.00 45.82 313 A 1 
ATOM 2408 C CB    . SER A 1 313 ? 25.684  44.068  41.191  1.00 44.44 313 A 1 
ATOM 2409 O OG    . SER A 1 313 ? 25.056  45.290  40.868  1.00 41.62 313 A 1 
ATOM 2410 N N     . SER A 1 314 ? 25.491  42.213  37.946  1.00 50.07 314 A 1 
ATOM 2411 C CA    . SER A 1 314 ? 24.490  41.704  37.005  1.00 52.57 314 A 1 
ATOM 2412 C C     . SER A 1 314 ? 23.487  40.805  37.724  1.00 51.92 314 A 1 
ATOM 2413 O O     . SER A 1 314 ? 23.821  39.713  38.182  1.00 50.50 314 A 1 
ATOM 2414 C CB    . SER A 1 314 ? 25.146  41.007  35.812  1.00 48.39 314 A 1 
ATOM 2415 O OG    . SER A 1 314 ? 26.019  39.974  36.218  1.00 45.68 314 A 1 
ATOM 2416 N N     . ILE A 1 315 ? 22.260  41.296  37.849  1.00 46.17 315 A 1 
ATOM 2417 C CA    . ILE A 1 315 ? 21.184  40.594  38.555  1.00 48.34 315 A 1 
ATOM 2418 C C     . ILE A 1 315 ? 20.919  39.272  37.831  1.00 47.71 315 A 1 
ATOM 2419 O O     . ILE A 1 315 ? 20.475  39.259  36.684  1.00 45.53 315 A 1 
ATOM 2420 C CB    . ILE A 1 315 ? 19.929  41.482  38.653  1.00 44.28 315 A 1 
ATOM 2421 C CG1   . ILE A 1 315 ? 20.232  42.755  39.473  1.00 42.66 315 A 1 
ATOM 2422 C CG2   . ILE A 1 315 ? 18.758  40.710  39.293  1.00 43.26 315 A 1 
ATOM 2423 C CD1   . ILE A 1 315 ? 19.123  43.807  39.444  1.00 41.04 315 A 1 
ATOM 2424 N N     . LEU A 1 316 ? 21.159  38.161  38.534  1.00 48.91 316 A 1 
ATOM 2425 C CA    . LEU A 1 316 ? 20.830  36.801  38.122  1.00 51.23 316 A 1 
ATOM 2426 C C     . LEU A 1 316 ? 19.309  36.651  37.995  1.00 51.22 316 A 1 
ATOM 2427 O O     . LEU A 1 316 ? 18.643  36.196  38.934  1.00 48.37 316 A 1 
ATOM 2428 C CB    . LEU A 1 316 ? 21.407  35.797  39.144  1.00 45.94 316 A 1 
ATOM 2429 C CG    . LEU A 1 316 ? 22.916  35.540  39.042  1.00 43.14 316 A 1 
ATOM 2430 C CD1   . LEU A 1 316 ? 23.414  34.850  40.308  1.00 42.54 316 A 1 
ATOM 2431 C CD2   . LEU A 1 316 ? 23.244  34.647  37.842  1.00 44.94 316 A 1 
ATOM 2432 N N     . ARG A 1 317 ? 18.722  37.017  36.841  1.00 46.84 317 A 1 
ATOM 2433 C CA    . ARG A 1 317 ? 17.337  36.622  36.557  1.00 49.10 317 A 1 
ATOM 2434 C C     . ARG A 1 317 ? 17.280  35.093  36.504  1.00 48.46 317 A 1 
ATOM 2435 O O     . ARG A 1 317 ? 18.130  34.495  35.850  1.00 45.80 317 A 1 
ATOM 2436 C CB    . ARG A 1 317 ? 16.803  37.252  35.268  1.00 44.42 317 A 1 
ATOM 2437 C CG    . ARG A 1 317 ? 16.184  38.632  35.543  1.00 40.23 317 A 1 
ATOM 2438 C CD    . ARG A 1 317 ? 15.459  39.174  34.301  1.00 38.26 317 A 1 
ATOM 2439 N NE    . ARG A 1 317 ? 14.716  40.396  34.604  1.00 35.56 317 A 1 
ATOM 2440 C CZ    . ARG A 1 317 ? 13.981  41.104  33.756  1.00 32.38 317 A 1 
ATOM 2441 N NH1   . ARG A 1 317 ? 13.872  40.755  32.494  1.00 31.33 317 A 1 
ATOM 2442 N NH2   . ARG A 1 317 ? 13.352  42.164  34.154  1.00 29.92 317 A 1 
ATOM 2443 N N     . PRO A 1 318 ? 16.308  34.458  37.196  1.00 43.83 318 A 1 
ATOM 2444 C CA    . PRO A 1 318 ? 16.221  33.011  37.258  1.00 46.17 318 A 1 
ATOM 2445 C C     . PRO A 1 318 ? 16.072  32.461  35.835  1.00 46.03 318 A 1 
ATOM 2446 O O     . PRO A 1 318 ? 15.278  32.978  35.047  1.00 43.76 318 A 1 
ATOM 2447 C CB    . PRO A 1 318 ? 15.025  32.683  38.155  1.00 41.94 318 A 1 
ATOM 2448 C CG    . PRO A 1 318 ? 14.136  33.916  38.036  1.00 41.41 318 A 1 
ATOM 2449 C CD    . PRO A 1 318 ? 15.165  35.049  37.883  1.00 45.41 318 A 1 
ATOM 2450 N N     . ALA A 1 319 ? 16.841  31.418  35.535  1.00 47.78 319 A 1 
ATOM 2451 C CA    . ALA A 1 319 ? 16.772  30.706  34.268  1.00 49.52 319 A 1 
ATOM 2452 C C     . ALA A 1 319 ? 15.385  30.059  34.139  1.00 49.56 319 A 1 
ATOM 2453 O O     . ALA A 1 319 ? 15.138  28.987  34.690  1.00 46.57 319 A 1 
ATOM 2454 C CB    . ALA A 1 319 ? 17.909  29.694  34.202  1.00 45.20 319 A 1 
ATOM 2455 N N     . GLY A 1 320 ? 14.474  30.760  33.495  1.00 46.17 320 A 1 
ATOM 2456 C CA    . GLY A 1 320 ? 13.177  30.212  33.144  1.00 48.14 320 A 1 
ATOM 2457 C C     . GLY A 1 320 ? 13.389  28.906  32.389  1.00 48.89 320 A 1 
ATOM 2458 O O     . GLY A 1 320 ? 14.301  28.806  31.569  1.00 46.53 320 A 1 
ATOM 2459 N N     . ALA A 1 321 ? 12.559  27.912  32.701  1.00 43.21 321 A 1 
ATOM 2460 C CA    . ALA A 1 321 ? 12.623  26.622  32.038  1.00 45.84 321 A 1 
ATOM 2461 C C     . ALA A 1 321 ? 12.418  26.853  30.536  1.00 45.56 321 A 1 
ATOM 2462 O O     . ALA A 1 321 ? 11.290  27.063  30.086  1.00 43.94 321 A 1 
ATOM 2463 C CB    . ALA A 1 321 ? 11.565  25.693  32.634  1.00 41.86 321 A 1 
ATOM 2464 N N     . ILE A 1 322 ? 13.515  26.836  29.799  1.00 45.85 322 A 1 
ATOM 2465 C CA    . ILE A 1 322 ? 13.462  26.707  28.347  1.00 48.56 322 A 1 
ATOM 2466 C C     . ILE A 1 322 ? 12.895  25.315  28.133  1.00 49.78 322 A 1 
ATOM 2467 O O     . ILE A 1 322 ? 13.629  24.326  28.122  1.00 47.02 322 A 1 
ATOM 2468 C CB    . ILE A 1 322 ? 14.837  26.915  27.678  1.00 45.09 322 A 1 
ATOM 2469 C CG1   . ILE A 1 322 ? 15.407  28.298  28.031  1.00 42.87 322 A 1 
ATOM 2470 C CG2   . ILE A 1 322 ? 14.699  26.767  26.153  1.00 44.31 322 A 1 
ATOM 2471 C CD1   . ILE A 1 322 ? 16.831  28.543  27.519  1.00 41.48 322 A 1 
ATOM 2472 N N     . GLY A 1 323 ? 11.560  25.243  28.045  1.00 45.38 323 A 1 
ATOM 2473 C CA    . GLY A 1 323 ? 10.902  24.118  27.451  1.00 47.24 323 A 1 
ATOM 2474 C C     . GLY A 1 323 ? 11.501  24.004  26.063  1.00 47.03 323 A 1 
ATOM 2475 O O     . GLY A 1 323 ? 11.154  24.777  25.175  1.00 45.89 323 A 1 
ATOM 2476 N N     . LEU A 1 324 ? 12.428  23.056  25.936  1.00 46.43 324 A 1 
ATOM 2477 C CA    . LEU A 1 324 ? 12.816  22.479  24.667  1.00 48.18 324 A 1 
ATOM 2478 C C     . LEU A 1 324 ? 11.604  21.710  24.129  1.00 49.08 324 A 1 
ATOM 2479 O O     . LEU A 1 324 ? 11.624  20.498  23.979  1.00 45.42 324 A 1 
ATOM 2480 C CB    . LEU A 1 324 ? 14.066  21.596  24.816  1.00 42.64 324 A 1 
ATOM 2481 C CG    . LEU A 1 324 ? 15.385  22.356  25.026  1.00 39.71 324 A 1 
ATOM 2482 C CD1   . LEU A 1 324 ? 16.486  21.374  25.432  1.00 39.82 324 A 1 
ATOM 2483 C CD2   . LEU A 1 324 ? 15.841  23.053  23.732  1.00 41.51 324 A 1 
ATOM 2484 N N     . PHE A 1 325 ? 10.527  22.436  23.832  1.00 46.11 325 A 1 
ATOM 2485 C CA    . PHE A 1 325 ? 9.755   22.190  22.656  1.00 47.30 325 A 1 
ATOM 2486 C C     . PHE A 1 325 ? 10.774  22.291  21.530  1.00 48.02 325 A 1 
ATOM 2487 O O     . PHE A 1 325 ? 10.995  23.359  20.964  1.00 44.38 325 A 1 
ATOM 2488 C CB    . PHE A 1 325 ? 8.616   23.200  22.515  1.00 41.76 325 A 1 
ATOM 2489 C CG    . PHE A 1 325 ? 7.498   22.991  23.493  1.00 39.85 325 A 1 
ATOM 2490 C CD1   . PHE A 1 325 ? 6.507   22.023  23.243  1.00 39.46 325 A 1 
ATOM 2491 C CD2   . PHE A 1 325 ? 7.444   23.736  24.685  1.00 37.72 325 A 1 
ATOM 2492 C CE1   . PHE A 1 325 ? 5.475   21.813  24.169  1.00 35.37 325 A 1 
ATOM 2493 C CE2   . PHE A 1 325 ? 6.412   23.525  25.613  1.00 34.03 325 A 1 
ATOM 2494 C CZ    . PHE A 1 325 ? 5.426   22.564  25.354  1.00 35.39 325 A 1 
ATOM 2495 N N     . SER A 1 326 ? 11.451  21.176  21.287  1.00 40.63 326 A 1 
ATOM 2496 C CA    . SER A 1 326 ? 11.976  20.889  19.974  1.00 44.39 326 A 1 
ATOM 2497 C C     . SER A 1 326 ? 10.765  21.082  19.075  1.00 45.52 326 A 1 
ATOM 2498 O O     . SER A 1 326 ? 9.913   20.197  18.998  1.00 43.03 326 A 1 
ATOM 2499 C CB    . SER A 1 326 ? 12.506  19.455  19.897  1.00 41.18 326 A 1 
ATOM 2500 O OG    . SER A 1 326 ? 11.548  18.510  20.320  1.00 38.91 326 A 1 
ATOM 2501 N N     . SER A 1 327 ? 10.616  22.305  18.538  1.00 41.39 327 A 1 
ATOM 2502 C CA    . SER A 1 327 ? 9.633   22.568  17.505  1.00 43.52 327 A 1 
ATOM 2503 C C     . SER A 1 327 ? 9.855   21.429  16.539  1.00 44.12 327 A 1 
ATOM 2504 O O     . SER A 1 327 ? 11.017  21.228  16.161  1.00 40.74 327 A 1 
ATOM 2505 C CB    . SER A 1 327 ? 9.868   23.919  16.828  1.00 39.85 327 A 1 
ATOM 2506 O OG    . SER A 1 327 ? 11.134  23.998  16.214  1.00 38.22 327 A 1 
ATOM 2507 N N     . PRO A 1 328 ? 8.842   20.566  16.295  1.00 40.52 328 A 1 
ATOM 2508 C CA    . PRO A 1 328 ? 9.030   19.480  15.357  1.00 41.63 328 A 1 
ATOM 2509 C C     . PRO A 1 328 ? 9.616   20.174  14.152  1.00 42.28 328 A 1 
ATOM 2510 O O     . PRO A 1 328 ? 8.979   21.101  13.652  1.00 40.29 328 A 1 
ATOM 2511 C CB    . PRO A 1 328 ? 7.634   18.901  15.101  1.00 38.33 328 A 1 
ATOM 2512 C CG    . PRO A 1 328 ? 6.689   20.038  15.474  1.00 38.33 328 A 1 
ATOM 2513 C CD    . PRO A 1 328 ? 7.444   20.765  16.588  1.00 42.09 328 A 1 
ATOM 2514 N N     . SER A 1 329 ? 10.892  19.875  13.869  1.00 41.47 329 A 1 
ATOM 2515 C CA    . SER A 1 329 ? 11.594  20.544  12.789  1.00 43.48 329 A 1 
ATOM 2516 C C     . SER A 1 329 ? 10.604  20.429  11.662  1.00 44.38 329 A 1 
ATOM 2517 O O     . SER A 1 329 ? 10.218  19.304  11.349  1.00 42.18 329 A 1 
ATOM 2518 C CB    . SER A 1 329 ? 12.898  19.843  12.439  1.00 40.02 329 A 1 
ATOM 2519 O OG    . SER A 1 329 ? 13.403  20.328  11.212  1.00 37.38 329 A 1 
ATOM 2520 N N     . LEU A 1 330 ? 10.118  21.566  11.185  1.00 46.70 330 A 1 
ATOM 2521 C CA    . LEU A 1 330 ? 9.328   21.602  9.980   1.00 46.38 330 A 1 
ATOM 2522 C C     . LEU A 1 330 ? 10.250  20.950  8.972   1.00 46.61 330 A 1 
ATOM 2523 O O     . LEU A 1 330 ? 11.137  21.589  8.413   1.00 43.48 330 A 1 
ATOM 2524 C CB    . LEU A 1 330 ? 8.963   23.047  9.610   1.00 41.74 330 A 1 
ATOM 2525 C CG    . LEU A 1 330 ? 7.672   23.559  10.245  1.00 38.99 330 A 1 
ATOM 2526 C CD1   . LEU A 1 330 ? 7.575   25.080  10.126  1.00 39.56 330 A 1 
ATOM 2527 C CD2   . LEU A 1 330 ? 6.449   22.946  9.547   1.00 40.25 330 A 1 
ATOM 2528 N N     . GLN A 1 331 ? 10.135  19.624  8.884   1.00 42.87 331 A 1 
ATOM 2529 C CA    . GLN A 1 331 ? 10.556  18.892  7.728   1.00 43.87 331 A 1 
ATOM 2530 C C     . GLN A 1 331 ? 9.739   19.576  6.662   1.00 44.33 331 A 1 
ATOM 2531 O O     . GLN A 1 331 ? 8.549   19.293  6.522   1.00 41.96 331 A 1 
ATOM 2532 C CB    . GLN A 1 331 ? 10.233  17.393  7.830   1.00 41.03 331 A 1 
ATOM 2533 C CG    . GLN A 1 331 ? 11.182  16.652  8.757   1.00 37.42 331 A 1 
ATOM 2534 C CD    . GLN A 1 331 ? 11.002  15.135  8.715   1.00 35.59 331 A 1 
ATOM 2535 O OE1   . GLN A 1 331 ? 10.033  14.575  8.230   1.00 33.32 331 A 1 
ATOM 2536 N NE2   . GLN A 1 331 ? 11.948  14.384  9.231   1.00 32.91 331 A 1 
ATOM 2537 N N     . THR A 1 332 ? 10.340  20.604  6.088   1.00 40.40 332 A 1 
ATOM 2538 C CA    . THR A 1 332 ? 9.868   21.278  4.894   1.00 42.63 332 A 1 
ATOM 2539 C C     . THR A 1 332 ? 9.383   20.119  4.053   1.00 44.18 332 A 1 
ATOM 2540 O O     . THR A 1 332 ? 10.212  19.243  3.787   1.00 41.37 332 A 1 
ATOM 2541 C CB    . THR A 1 332 ? 11.009  21.987  4.164   1.00 38.80 332 A 1 
ATOM 2542 O OG1   . THR A 1 332 ? 12.222  21.262  4.270   1.00 35.66 332 A 1 
ATOM 2543 C CG2   . THR A 1 332 ? 11.268  23.364  4.761   1.00 36.00 332 A 1 
ATOM 2544 N N     . PRO A 1 333 ? 8.049   20.009  3.849   1.00 46.10 333 A 1 
ATOM 2545 C CA    . PRO A 1 333 ? 7.472   18.849  3.201   1.00 45.97 333 A 1 
ATOM 2546 C C     . PRO A 1 333 ? 8.316   18.676  1.965   1.00 46.52 333 A 1 
ATOM 2547 O O     . PRO A 1 333 ? 8.402   19.629  1.190   1.00 45.49 333 A 1 
ATOM 2548 C CB    . PRO A 1 333 ? 6.018   19.213  2.886   1.00 42.88 333 A 1 
ATOM 2549 C CG    . PRO A 1 333 ? 5.999   20.735  2.957   1.00 41.96 333 A 1 
ATOM 2550 C CD    . PRO A 1 333 ? 7.059   21.043  4.013   1.00 43.55 333 A 1 
ATOM 2551 N N     . LEU A 1 334 ? 9.103   17.579  1.937   1.00 55.44 334 A 1 
ATOM 2552 C CA    . LEU A 1 334 ? 10.228  17.516  1.022   1.00 54.62 334 A 1 
ATOM 2553 C C     . LEU A 1 334 ? 9.609   17.596  -0.360  1.00 55.78 334 A 1 
ATOM 2554 O O     . LEU A 1 334 ? 9.159   16.585  -0.904  1.00 51.99 334 A 1 
ATOM 2555 C CB    . LEU A 1 334 ? 11.061  16.239  1.234   1.00 49.44 334 A 1 
ATOM 2556 C CG    . LEU A 1 334 ? 12.150  16.330  2.310   1.00 44.69 334 A 1 
ATOM 2557 C CD1   . LEU A 1 334 ? 12.655  14.933  2.694   1.00 42.58 334 A 1 
ATOM 2558 C CD2   . LEU A 1 334 ? 13.369  17.137  1.818   1.00 41.88 334 A 1 
ATOM 2559 N N     . HIS A 1 335 ? 9.488   18.806  -0.860  1.00 52.68 335 A 1 
ATOM 2560 C CA    . HIS A 1 335 ? 9.087   19.133  -2.204  1.00 52.59 335 A 1 
ATOM 2561 C C     . HIS A 1 335 ? 10.273  18.698  -3.046  1.00 54.09 335 A 1 
ATOM 2562 O O     . HIS A 1 335 ? 11.098  19.494  -3.486  1.00 49.93 335 A 1 
ATOM 2563 C CB    . HIS A 1 335 ? 8.747   20.616  -2.372  1.00 47.73 335 A 1 
ATOM 2564 C CG    . HIS A 1 335 ? 7.298   20.942  -2.100  1.00 42.58 335 A 1 
ATOM 2565 N ND1   . HIS A 1 335 ? 6.251   20.749  -2.970  1.00 37.81 335 A 1 
ATOM 2566 C CD2   . HIS A 1 335 ? 6.776   21.518  -0.974  1.00 36.31 335 A 1 
ATOM 2567 C CE1   . HIS A 1 335 ? 5.133   21.193  -2.374  1.00 33.66 335 A 1 
ATOM 2568 N NE2   . HIS A 1 335 ? 5.410   21.670  -1.164  1.00 34.20 335 A 1 
ATOM 2569 N N     . PHE A 1 336 ? 10.393  17.373  -3.136  1.00 59.76 336 A 1 
ATOM 2570 C CA    . PHE A 1 336 ? 11.269  16.734  -4.073  1.00 59.05 336 A 1 
ATOM 2571 C C     . PHE A 1 336 ? 10.921  17.383  -5.388  1.00 61.36 336 A 1 
ATOM 2572 O O     . PHE A 1 336 ? 9.787   17.291  -5.860  1.00 57.01 336 A 1 
ATOM 2573 C CB    . PHE A 1 336 ? 11.041  15.216  -4.075  1.00 52.96 336 A 1 
ATOM 2574 C CG    . PHE A 1 336 ? 11.648  14.544  -2.870  1.00 49.30 336 A 1 
ATOM 2575 C CD1   . PHE A 1 336 ? 13.042  14.402  -2.779  1.00 46.66 336 A 1 
ATOM 2576 C CD2   . PHE A 1 336 ? 10.843  14.127  -1.801  1.00 44.17 336 A 1 
ATOM 2577 C CE1   . PHE A 1 336 ? 13.626  13.828  -1.634  1.00 40.14 336 A 1 
ATOM 2578 C CE2   . PHE A 1 336 ? 11.421  13.544  -0.655  1.00 40.69 336 A 1 
ATOM 2579 C CZ    . PHE A 1 336 ? 12.816  13.396  -0.577  1.00 40.93 336 A 1 
ATOM 2580 N N     . SER A 1 337 ? 11.887  18.116  -5.908  1.00 67.42 337 A 1 
ATOM 2581 C CA    . SER A 1 337 ? 11.700  18.826  -7.155  1.00 70.26 337 A 1 
ATOM 2582 C C     . SER A 1 337 ? 11.164  17.840  -8.189  1.00 73.71 337 A 1 
ATOM 2583 O O     . SER A 1 337 ? 11.517  16.655  -8.161  1.00 68.72 337 A 1 
ATOM 2584 C CB    . SER A 1 337 ? 13.018  19.462  -7.603  1.00 61.46 337 A 1 
ATOM 2585 O OG    . SER A 1 337 ? 13.994  18.487  -7.908  1.00 51.48 337 A 1 
ATOM 2586 N N     . SER A 1 338 ? 10.306  18.297  -9.094  1.00 77.24 338 A 1 
ATOM 2587 C CA    . SER A 1 338 ? 9.804   17.431  -10.168 1.00 79.55 338 A 1 
ATOM 2588 C C     . SER A 1 338 ? 10.944  16.650  -10.834 1.00 81.87 338 A 1 
ATOM 2589 O O     . SER A 1 338 ? 10.840  15.444  -11.041 1.00 79.00 338 A 1 
ATOM 2590 C CB    . SER A 1 338 ? 9.059   18.270  -11.208 1.00 72.58 338 A 1 
ATOM 2591 O OG    . SER A 1 338 ? 8.463   17.409  -12.156 1.00 60.63 338 A 1 
ATOM 2592 N N     . LYS A 1 339 ? 12.105  17.307  -10.999 1.00 82.34 339 A 1 
ATOM 2593 C CA    . LYS A 1 339 ? 13.335  16.696  -11.527 1.00 84.36 339 A 1 
ATOM 2594 C C     . LYS A 1 339 ? 13.859  15.535  -10.667 1.00 86.16 339 A 1 
ATOM 2595 O O     . LYS A 1 339 ? 14.293  14.516  -11.197 1.00 84.33 339 A 1 
ATOM 2596 C CB    . LYS A 1 339 ? 14.425  17.766  -11.653 1.00 80.95 339 A 1 
ATOM 2597 C CG    . LYS A 1 339 ? 14.071  18.849  -12.675 1.00 69.99 339 A 1 
ATOM 2598 C CD    . LYS A 1 339 ? 15.223  19.848  -12.837 1.00 64.66 339 A 1 
ATOM 2599 C CE    . LYS A 1 339 ? 14.860  20.888  -13.889 1.00 55.65 339 A 1 
ATOM 2600 N NZ    . LYS A 1 339 ? 15.939  21.885  -14.098 1.00 49.04 339 A 1 
ATOM 2601 N N     . GLU A 1 340 ? 13.839  15.636  -9.328  1.00 85.13 340 A 1 
ATOM 2602 C CA    . GLU A 1 340 ? 14.294  14.549  -8.458  1.00 85.70 340 A 1 
ATOM 2603 C C     . GLU A 1 340 ? 13.340  13.354  -8.475  1.00 87.49 340 A 1 
ATOM 2604 O O     . GLU A 1 340 ? 13.783  12.208  -8.401  1.00 85.74 340 A 1 
ATOM 2605 C CB    . GLU A 1 340 ? 14.429  15.028  -7.016  1.00 82.38 340 A 1 
ATOM 2606 C CG    . GLU A 1 340 ? 15.646  15.910  -6.784  1.00 71.52 340 A 1 
ATOM 2607 C CD    . GLU A 1 340 ? 15.639  16.417  -5.343  1.00 66.54 340 A 1 
ATOM 2608 O OE1   . GLU A 1 340 ? 16.712  16.344  -4.704  1.00 59.46 340 A 1 
ATOM 2609 O OE2   . GLU A 1 340 ? 14.552  16.824  -4.884  1.00 59.18 340 A 1 
ATOM 2610 N N     . ARG A 1 341 ? 12.032  13.607  -8.587  1.00 85.94 341 A 1 
ATOM 2611 C CA    . ARG A 1 341 ? 11.033  12.549  -8.741  1.00 87.55 341 A 1 
ATOM 2612 C C     . ARG A 1 341 ? 11.199  11.861  -10.095 1.00 88.84 341 A 1 
ATOM 2613 O O     . ARG A 1 341 ? 11.252  10.630  -10.134 1.00 87.61 341 A 1 
ATOM 2614 C CB    . ARG A 1 341 ? 9.634   13.119  -8.535  1.00 85.87 341 A 1 
ATOM 2615 C CG    . ARG A 1 341 ? 8.592   12.002  -8.517  1.00 82.12 341 A 1 
ATOM 2616 C CD    . ARG A 1 341 ? 7.178   12.542  -8.243  1.00 80.02 341 A 1 
ATOM 2617 N NE    . ARG A 1 341 ? 6.200   11.448  -8.363  1.00 78.54 341 A 1 
ATOM 2618 C CZ    . ARG A 1 341 ? 5.753   10.963  -9.517  1.00 78.07 341 A 1 
ATOM 2619 N NH1   . ARG A 1 341 ? 6.023   11.526  -10.654 1.00 69.20 341 A 1 
ATOM 2620 N NH2   . ARG A 1 341 ? 5.040   9.891   -9.542  1.00 73.09 341 A 1 
ATOM 2621 N N     . GLU A 1 342 ? 11.368  12.603  -11.175 1.00 87.43 342 A 1 
ATOM 2622 C CA    . GLU A 1 342 ? 11.663  12.072  -12.504 1.00 88.16 342 A 1 
ATOM 2623 C C     . GLU A 1 342 ? 12.917  11.184  -12.505 1.00 89.56 342 A 1 
ATOM 2624 O O     . GLU A 1 342 ? 12.890  10.073  -13.033 1.00 88.73 342 A 1 
ATOM 2625 C CB    . GLU A 1 342 ? 11.856  13.230  -13.494 1.00 86.14 342 A 1 
ATOM 2626 C CG    . GLU A 1 342 ? 10.549  13.913  -13.904 1.00 73.52 342 A 1 
ATOM 2627 C CD    . GLU A 1 342 ? 10.791  15.271  -14.579 1.00 67.64 342 A 1 
ATOM 2628 O OE1   . GLU A 1 342 ? 9.892   16.127  -14.493 1.00 60.04 342 A 1 
ATOM 2629 O OE2   . GLU A 1 342 ? 11.891  15.472  -15.129 1.00 59.50 342 A 1 
ATOM 2630 N N     . ALA A 1 343 ? 13.996  11.606  -11.824 1.00 90.41 343 A 1 
ATOM 2631 C CA    . ALA A 1 343 ? 15.208  10.798  -11.680 1.00 90.50 343 A 1 
ATOM 2632 C C     . ALA A 1 343 ? 14.967  9.480   -10.924 1.00 91.06 343 A 1 
ATOM 2633 O O     . ALA A 1 343 ? 15.580  8.453   -11.232 1.00 89.77 343 A 1 
ATOM 2634 C CB    . ALA A 1 343 ? 16.276  11.655  -10.992 1.00 88.99 343 A 1 
ATOM 2635 N N     . ARG A 1 344 ? 14.050  9.457   -9.935  1.00 90.78 344 A 1 
ATOM 2636 C CA    . ARG A 1 344 ? 13.644  8.230   -9.229  1.00 90.42 344 A 1 
ATOM 2637 C C     . ARG A 1 344 ? 12.814  7.309   -10.118 1.00 91.41 344 A 1 
ATOM 2638 O O     . ARG A 1 344 ? 13.052  6.102   -10.137 1.00 90.40 344 A 1 
ATOM 2639 C CB    . ARG A 1 344 ? 12.873  8.589   -7.945  1.00 89.54 344 A 1 
ATOM 2640 C CG    . ARG A 1 344 ? 13.783  9.194   -6.866  1.00 86.23 344 A 1 
ATOM 2641 C CD    . ARG A 1 344 ? 12.955  9.623   -5.645  1.00 83.92 344 A 1 
ATOM 2642 N NE    . ARG A 1 344 ? 13.793  10.134  -4.549  1.00 80.20 344 A 1 
ATOM 2643 C CZ    . ARG A 1 344 ? 14.243  11.370  -4.414  1.00 76.63 344 A 1 
ATOM 2644 N NH1   . ARG A 1 344 ? 13.988  12.298  -5.283  1.00 67.71 344 A 1 
ATOM 2645 N NH2   . ARG A 1 344 ? 14.969  11.696  -3.391  1.00 70.63 344 A 1 
ATOM 2646 N N     . VAL A 1 345 ? 11.893  7.862   -10.897 1.00 91.62 345 A 1 
ATOM 2647 C CA    . VAL A 1 345 ? 11.108  7.100   -11.878 1.00 91.98 345 A 1 
ATOM 2648 C C     . VAL A 1 345 ? 12.015  6.486   -12.950 1.00 92.44 345 A 1 
ATOM 2649 O O     . VAL A 1 345 ? 11.863  5.308   -13.275 1.00 91.52 345 A 1 
ATOM 2650 C CB    . VAL A 1 345 ? 10.012  7.981   -12.514 1.00 91.14 345 A 1 
ATOM 2651 C CG1   . VAL A 1 345 ? 9.263   7.248   -13.639 1.00 85.76 345 A 1 
ATOM 2652 C CG2   . VAL A 1 345 ? 8.973   8.392   -11.467 1.00 85.57 345 A 1 
ATOM 2653 N N     . LEU A 1 346 ? 13.016  7.227   -13.433 1.00 92.53 346 A 1 
ATOM 2654 C CA    . LEU A 1 346 ? 13.977  6.707   -14.401 1.00 92.38 346 A 1 
ATOM 2655 C C     . LEU A 1 346 ? 14.789  5.532   -13.826 1.00 92.72 346 A 1 
ATOM 2656 O O     . LEU A 1 346 ? 14.825  4.458   -14.440 1.00 91.95 346 A 1 
ATOM 2657 C CB    . LEU A 1 346 ? 14.886  7.853   -14.871 1.00 91.31 346 A 1 
ATOM 2658 C CG    . LEU A 1 346 ? 15.869  7.448   -15.994 1.00 80.58 346 A 1 
ATOM 2659 C CD1   . LEU A 1 346 ? 15.140  7.004   -17.262 1.00 74.71 346 A 1 
ATOM 2660 C CD2   . LEU A 1 346 ? 16.775  8.627   -16.328 1.00 76.86 346 A 1 
ATOM 2661 N N     . ARG A 1 347 ? 15.326  5.658   -12.592 1.00 92.79 347 A 1 
ATOM 2662 C CA    . ARG A 1 347 ? 16.025  4.557   -11.903 1.00 92.24 347 A 1 
ATOM 2663 C C     . ARG A 1 347 ? 15.132  3.333   -11.689 1.00 92.82 347 A 1 
ATOM 2664 O O     . ARG A 1 347 ? 15.601  2.200   -11.825 1.00 91.25 347 A 1 
ATOM 2665 C CB    . ARG A 1 347 ? 16.573  5.041   -10.557 1.00 90.67 347 A 1 
ATOM 2666 C CG    . ARG A 1 347 ? 17.844  5.892   -10.733 1.00 80.83 347 A 1 
ATOM 2667 C CD    . ARG A 1 347 ? 18.473  6.242   -9.382  1.00 79.26 347 A 1 
ATOM 2668 N NE    . ARG A 1 347 ? 17.681  7.218   -8.641  1.00 71.11 347 A 1 
ATOM 2669 C CZ    . ARG A 1 347 ? 17.718  7.435   -7.331  1.00 65.80 347 A 1 
ATOM 2670 N NH1   . ARG A 1 347 ? 18.520  6.774   -6.541  1.00 59.37 347 A 1 
ATOM 2671 N NH2   . ARG A 1 347 ? 16.961  8.338   -6.790  1.00 57.28 347 A 1 
ATOM 2672 N N     . TYR A 1 348 ? 13.863  3.530   -11.379 1.00 92.78 348 A 1 
ATOM 2673 C CA    . TYR A 1 348 ? 12.903  2.433   -11.293 1.00 92.96 348 A 1 
ATOM 2674 C C     . TYR A 1 348 ? 12.742  1.718   -12.643 1.00 93.30 348 A 1 
ATOM 2675 O O     . TYR A 1 348 ? 12.785  0.485   -12.686 1.00 92.65 348 A 1 
ATOM 2676 C CB    . TYR A 1 348 ? 11.570  2.949   -10.754 1.00 92.79 348 A 1 
ATOM 2677 C CG    . TYR A 1 348 ? 10.384  2.089   -11.145 1.00 92.21 348 A 1 
ATOM 2678 C CD1   . TYR A 1 348 ? 9.564   2.490   -12.217 1.00 89.99 348 A 1 
ATOM 2679 C CD2   . TYR A 1 348 ? 10.135  0.868   -10.491 1.00 90.55 348 A 1 
ATOM 2680 C CE1   . TYR A 1 348 ? 8.502   1.679   -12.637 1.00 89.48 348 A 1 
ATOM 2681 C CE2   . TYR A 1 348 ? 9.073   0.054   -10.900 1.00 89.62 348 A 1 
ATOM 2682 C CZ    . TYR A 1 348 ? 8.255   0.463   -11.977 1.00 90.08 348 A 1 
ATOM 2683 O OH    . TYR A 1 348 ? 7.218   -0.318  -12.396 1.00 88.52 348 A 1 
ATOM 2684 N N     . LYS A 1 349 ? 12.621  2.456   -13.750 1.00 92.78 349 A 1 
ATOM 2685 C CA    . LYS A 1 349 ? 12.514  1.868   -15.095 1.00 92.19 349 A 1 
ATOM 2686 C C     . LYS A 1 349 ? 13.762  1.073   -15.477 1.00 92.47 349 A 1 
ATOM 2687 O O     . LYS A 1 349 ? 13.650  -0.011  -16.055 1.00 90.99 349 A 1 
ATOM 2688 C CB    . LYS A 1 349 ? 12.222  2.963   -16.138 1.00 91.07 349 A 1 
ATOM 2689 C CG    . LYS A 1 349 ? 10.797  3.537   -16.021 1.00 85.29 349 A 1 
ATOM 2690 C CD    . LYS A 1 349 ? 10.545  4.581   -17.120 1.00 80.21 349 A 1 
ATOM 2691 C CE    . LYS A 1 349 ? 9.146   5.183   -16.985 1.00 72.81 349 A 1 
ATOM 2692 N NZ    . LYS A 1 349 ? 8.709   5.834   -18.236 1.00 64.82 349 A 1 
ATOM 2693 N N     . GLU A 1 350 ? 14.947  1.548   -15.125 1.00 93.61 350 A 1 
ATOM 2694 C CA    . GLU A 1 350 ? 16.202  0.828   -15.331 1.00 93.12 350 A 1 
ATOM 2695 C C     . GLU A 1 350 ? 16.256  -0.464  -14.509 1.00 93.03 350 A 1 
ATOM 2696 O O     . GLU A 1 350 ? 16.483  -1.550  -15.058 1.00 91.34 350 A 1 
ATOM 2697 C CB    . GLU A 1 350 ? 17.381  1.733   -14.976 1.00 92.04 350 A 1 
ATOM 2698 C CG    . GLU A 1 350 ? 17.581  2.852   -16.002 1.00 79.05 350 A 1 
ATOM 2699 C CD    . GLU A 1 350 ? 18.693  3.831   -15.617 1.00 70.70 350 A 1 
ATOM 2700 O OE1   . GLU A 1 350 ? 19.052  4.636   -16.501 1.00 63.66 350 A 1 
ATOM 2701 O OE2   . GLU A 1 350 ? 19.167  3.769   -14.463 1.00 64.31 350 A 1 
ATOM 2702 N N     . LYS A 1 351 ? 15.926  -0.410  -13.213 1.00 92.97 351 A 1 
ATOM 2703 C CA    . LYS A 1 351 ? 15.836  -1.590  -12.350 1.00 92.31 351 A 1 
ATOM 2704 C C     . LYS A 1 351 ? 14.788  -2.593  -12.855 1.00 92.36 351 A 1 
ATOM 2705 O O     . LYS A 1 351 ? 15.008  -3.796  -12.757 1.00 90.38 351 A 1 
ATOM 2706 C CB    . LYS A 1 351 ? 15.501  -1.180  -10.910 1.00 91.06 351 A 1 
ATOM 2707 C CG    . LYS A 1 351 ? 16.686  -0.532  -10.172 1.00 83.38 351 A 1 
ATOM 2708 C CD    . LYS A 1 351 ? 16.226  -0.086  -8.779  1.00 80.16 351 A 1 
ATOM 2709 C CE    . LYS A 1 351 ? 17.344  0.592   -7.996  1.00 72.31 351 A 1 
ATOM 2710 N NZ    . LYS A 1 351 ? 16.892  0.978   -6.644  1.00 66.50 351 A 1 
ATOM 2711 N N     . LYS A 1 352 ? 13.672  -2.127  -13.405 1.00 91.82 352 A 1 
ATOM 2712 C CA    . LYS A 1 352 ? 12.642  -3.001  -13.985 1.00 91.89 352 A 1 
ATOM 2713 C C     . LYS A 1 352 ? 13.203  -3.849  -15.125 1.00 91.78 352 A 1 
ATOM 2714 O O     . LYS A 1 352 ? 12.893  -5.032  -15.193 1.00 89.66 352 A 1 
ATOM 2715 C CB    . LYS A 1 352 ? 11.419  -2.166  -14.411 1.00 90.62 352 A 1 
ATOM 2716 C CG    . LYS A 1 352 ? 10.271  -3.039  -14.960 1.00 87.25 352 A 1 
ATOM 2717 C CD    . LYS A 1 352 ? 8.987   -2.227  -15.189 1.00 85.07 352 A 1 
ATOM 2718 C CE    . LYS A 1 352 ? 7.883   -3.140  -15.738 1.00 77.58 352 A 1 
ATOM 2719 N NZ    . LYS A 1 352 ? 6.536   -2.503  -15.721 1.00 71.41 352 A 1 
ATOM 2720 N N     . LYS A 1 353 ? 14.062  -3.287  -15.976 1.00 92.32 353 A 1 
ATOM 2721 C CA    . LYS A 1 353 ? 14.715  -4.005  -17.088 1.00 91.64 353 A 1 
ATOM 2722 C C     . LYS A 1 353 ? 15.721  -5.059  -16.606 1.00 91.35 353 A 1 
ATOM 2723 O O     . LYS A 1 353 ? 15.870  -6.087  -17.258 1.00 88.35 353 A 1 
ATOM 2724 C CB    . LYS A 1 353 ? 15.407  -3.007  -18.026 1.00 90.00 353 A 1 
ATOM 2725 C CG    . LYS A 1 353 ? 14.442  -2.074  -18.770 1.00 81.32 353 A 1 
ATOM 2726 C CD    . LYS A 1 353 ? 15.215  -0.996  -19.539 1.00 77.65 353 A 1 
ATOM 2727 C CE    . LYS A 1 353 ? 14.277  -0.001  -20.211 1.00 67.50 353 A 1 
ATOM 2728 N NZ    . LYS A 1 353 ? 15.013  1.092   -20.902 1.00 60.44 353 A 1 
ATOM 2729 N N     . SER A 1 354 ? 16.379  -4.839  -15.459 1.00 92.23 354 A 1 
ATOM 2730 C CA    . SER A 1 354 ? 17.396  -5.750  -14.911 1.00 91.36 354 A 1 
ATOM 2731 C C     . SER A 1 354 ? 16.845  -6.830  -13.965 1.00 91.55 354 A 1 
ATOM 2732 O O     . SER A 1 354 ? 17.621  -7.613  -13.416 1.00 87.95 354 A 1 
ATOM 2733 C CB    . SER A 1 354 ? 18.506  -4.943  -14.239 1.00 89.28 354 A 1 
ATOM 2734 O OG    . SER A 1 354 ? 18.034  -4.272  -13.096 1.00 78.11 354 A 1 
ATOM 2735 N N     . ARG A 1 355 ? 15.522  -6.911  -13.743 1.00 90.22 355 A 1 
ATOM 2736 C CA    . ARG A 1 355 ? 14.917  -7.907  -12.855 1.00 89.75 355 A 1 
ATOM 2737 C C     . ARG A 1 355 ? 15.147  -9.333  -13.374 1.00 89.08 355 A 1 
ATOM 2738 O O     . ARG A 1 355 ? 14.829  -9.645  -14.520 1.00 86.65 355 A 1 
ATOM 2739 C CB    . ARG A 1 355 ? 13.412  -7.660  -12.675 1.00 88.94 355 A 1 
ATOM 2740 C CG    . ARG A 1 355 ? 13.108  -6.433  -11.803 1.00 85.91 355 A 1 
ATOM 2741 C CD    . ARG A 1 355 ? 11.596  -6.200  -11.752 1.00 86.12 355 A 1 
ATOM 2742 N NE    . ARG A 1 355 ? 11.254  -4.903  -11.142 1.00 84.35 355 A 1 
ATOM 2743 C CZ    . ARG A 1 355 ? 10.060  -4.338  -11.168 1.00 84.56 355 A 1 
ATOM 2744 N NH1   . ARG A 1 355 ? 9.021   -4.926  -11.685 1.00 79.00 355 A 1 
ATOM 2745 N NH2   . ARG A 1 355 ? 9.876   -3.156  -10.692 1.00 78.93 355 A 1 
ATOM 2746 N N     . LYS A 1 356 ? 15.627  -10.208 -12.480 1.00 88.96 356 A 1 
ATOM 2747 C CA    . LYS A 1 356 ? 15.785  -11.637 -12.733 1.00 87.76 356 A 1 
ATOM 2748 C C     . LYS A 1 356 ? 14.810  -12.403 -11.846 1.00 87.48 356 A 1 
ATOM 2749 O O     . LYS A 1 356 ? 14.876  -12.312 -10.619 1.00 82.75 356 A 1 
ATOM 2750 C CB    . LYS A 1 356 ? 17.239  -12.066 -12.496 1.00 84.75 356 A 1 
ATOM 2751 C CG    . LYS A 1 356 ? 18.212  -11.378 -13.478 1.00 75.91 356 A 1 
ATOM 2752 C CD    . LYS A 1 356 ? 19.652  -11.856 -13.260 1.00 70.28 356 A 1 
ATOM 2753 C CE    . LYS A 1 356 ? 20.594  -11.113 -14.217 1.00 62.04 356 A 1 
ATOM 2754 N NZ    . LYS A 1 356 ? 22.005  -11.543 -14.059 1.00 53.42 356 A 1 
ATOM 2755 N N     . PHE A 1 357 ? 13.900  -13.162 -12.460 1.00 86.66 357 A 1 
ATOM 2756 C CA    . PHE A 1 357 ? 12.877  -13.956 -11.771 1.00 85.90 357 A 1 
ATOM 2757 C C     . PHE A 1 357 ? 13.244  -15.437 -11.657 1.00 85.96 357 A 1 
ATOM 2758 O O     . PHE A 1 357 ? 12.482  -16.250 -11.136 1.00 83.01 357 A 1 
ATOM 2759 C CB    . PHE A 1 357 ? 11.532  -13.745 -12.463 1.00 84.54 357 A 1 
ATOM 2760 C CG    . PHE A 1 357 ? 11.052  -12.313 -12.401 1.00 83.35 357 A 1 
ATOM 2761 C CD1   . PHE A 1 357 ? 10.405  -11.841 -11.246 1.00 78.79 357 A 1 
ATOM 2762 C CD2   . PHE A 1 357 ? 11.261  -11.440 -13.473 1.00 78.56 357 A 1 
ATOM 2763 C CE1   . PHE A 1 357 ? 9.952   -10.513 -11.172 1.00 76.34 357 A 1 
ATOM 2764 C CE2   . PHE A 1 357 ? 10.819  -10.110 -13.406 1.00 76.36 357 A 1 
ATOM 2765 C CZ    . PHE A 1 357 ? 10.162  -9.645  -12.254 1.00 76.70 357 A 1 
ATOM 2766 N N     . GLU A 1 358 ? 14.438  -15.821 -12.115 1.00 85.42 358 A 1 
ATOM 2767 C CA    . GLU A 1 358 ? 14.961  -17.167 -11.943 1.00 85.14 358 A 1 
ATOM 2768 C C     . GLU A 1 358 ? 15.193  -17.481 -10.466 1.00 85.24 358 A 1 
ATOM 2769 O O     . GLU A 1 358 ? 15.599  -16.639 -9.667  1.00 82.91 358 A 1 
ATOM 2770 C CB    . GLU A 1 358 ? 16.251  -17.341 -12.746 1.00 83.28 358 A 1 
ATOM 2771 C CG    . GLU A 1 358 ? 15.993  -17.241 -14.255 1.00 73.14 358 A 1 
ATOM 2772 C CD    . GLU A 1 358 ? 17.262  -17.416 -15.098 1.00 66.69 358 A 1 
ATOM 2773 O OE1   . GLU A 1 358 ? 17.124  -17.317 -16.332 1.00 59.27 358 A 1 
ATOM 2774 O OE2   . GLU A 1 358 ? 18.333  -17.634 -14.505 1.00 58.29 358 A 1 
ATOM 2775 N N     . LYS A 1 359 ? 14.923  -18.739 -10.077 1.00 84.44 359 A 1 
ATOM 2776 C CA    . LYS A 1 359 ? 15.097  -19.172 -8.696  1.00 84.51 359 A 1 
ATOM 2777 C C     . LYS A 1 359 ? 16.582  -19.201 -8.340  1.00 85.96 359 A 1 
ATOM 2778 O O     . LYS A 1 359 ? 17.293  -20.130 -8.693  1.00 83.65 359 A 1 
ATOM 2779 C CB    . LYS A 1 359 ? 14.409  -20.524 -8.476  1.00 80.53 359 A 1 
ATOM 2780 C CG    . LYS A 1 359 ? 14.469  -20.942 -7.005  1.00 71.94 359 A 1 
ATOM 2781 C CD    . LYS A 1 359 ? 13.742  -22.271 -6.803  1.00 66.25 359 A 1 
ATOM 2782 C CE    . LYS A 1 359 ? 13.803  -22.685 -5.337  1.00 57.89 359 A 1 
ATOM 2783 N NZ    . LYS A 1 359 ? 13.099  -23.960 -5.091  1.00 51.81 359 A 1 
ATOM 2784 N N     . THR A 1 360 ? 17.022  -18.237 -7.545  1.00 88.63 360 A 1 
ATOM 2785 C CA    . THR A 1 360 ? 18.375  -18.183 -6.998  1.00 88.45 360 A 1 
ATOM 2786 C C     . THR A 1 360 ? 18.392  -18.648 -5.545  1.00 89.75 360 A 1 
ATOM 2787 O O     . THR A 1 360 ? 17.506  -18.335 -4.748  1.00 86.90 360 A 1 
ATOM 2788 C CB    . THR A 1 360 ? 18.987  -16.785 -7.155  1.00 85.02 360 A 1 
ATOM 2789 O OG1   . THR A 1 360 ? 18.191  -15.815 -6.522  1.00 73.11 360 A 1 
ATOM 2790 C CG2   . THR A 1 360 ? 19.122  -16.379 -8.626  1.00 71.46 360 A 1 
ATOM 2791 N N     . THR A 1 361 ? 19.396  -19.440 -5.163  1.00 89.44 361 A 1 
ATOM 2792 C CA    . THR A 1 361 ? 19.625  -19.828 -3.763  1.00 89.99 361 A 1 
ATOM 2793 C C     . THR A 1 361 ? 20.493  -18.767 -3.106  1.00 89.75 361 A 1 
ATOM 2794 O O     . THR A 1 361 ? 21.665  -18.637 -3.433  1.00 86.89 361 A 1 
ATOM 2795 C CB    . THR A 1 361 ? 20.272  -21.215 -3.659  1.00 88.96 361 A 1 
ATOM 2796 O OG1   . THR A 1 361 ? 19.451  -22.171 -4.292  1.00 79.01 361 A 1 
ATOM 2797 C CG2   . THR A 1 361 ? 20.428  -21.655 -2.201  1.00 79.06 361 A 1 
ATOM 2798 N N     . ARG A 1 362 ? 19.927  -18.020 -2.151  1.00 89.93 362 A 1 
ATOM 2799 C CA    . ARG A 1 362 ? 20.660  -16.958 -1.452  1.00 88.65 362 A 1 
ATOM 2800 C C     . ARG A 1 362 ? 21.704  -17.479 -0.461  1.00 89.53 362 A 1 
ATOM 2801 O O     . ARG A 1 362 ? 22.692  -16.803 -0.200  1.00 86.92 362 A 1 
ATOM 2802 C CB    . ARG A 1 362 ? 19.675  -16.044 -0.707  1.00 86.05 362 A 1 
ATOM 2803 C CG    . ARG A 1 362 ? 18.772  -15.235 -1.651  1.00 77.70 362 A 1 
ATOM 2804 C CD    . ARG A 1 362 ? 17.868  -14.308 -0.833  1.00 74.28 362 A 1 
ATOM 2805 N NE    . ARG A 1 362 ? 17.027  -13.468 -1.702  1.00 67.70 362 A 1 
ATOM 2806 C CZ    . ARG A 1 362 ? 16.203  -12.504 -1.300  1.00 62.94 362 A 1 
ATOM 2807 N NH1   . ARG A 1 362 ? 16.025  -12.236 -0.040  1.00 57.83 362 A 1 
ATOM 2808 N NH2   . ARG A 1 362 ? 15.538  -11.805 -2.172  1.00 56.81 362 A 1 
ATOM 2809 N N     . TYR A 1 363 ? 21.451  -18.647 0.119   1.00 87.17 363 A 1 
ATOM 2810 C CA    . TYR A 1 363 ? 22.295  -19.237 1.150   1.00 87.93 363 A 1 
ATOM 2811 C C     . TYR A 1 363 ? 22.540  -20.716 0.830   1.00 89.38 363 A 1 
ATOM 2812 O O     . TYR A 1 363 ? 21.706  -21.571 1.158   1.00 88.46 363 A 1 
ATOM 2813 C CB    . TYR A 1 363 ? 21.637  -19.063 2.522   1.00 86.25 363 A 1 
ATOM 2814 C CG    . TYR A 1 363 ? 21.336  -17.624 2.916   1.00 83.71 363 A 1 
ATOM 2815 C CD1   . TYR A 1 363 ? 22.364  -16.773 3.354   1.00 79.37 363 A 1 
ATOM 2816 C CD2   . TYR A 1 363 ? 20.022  -17.138 2.848   1.00 79.11 363 A 1 
ATOM 2817 C CE1   . TYR A 1 363 ? 22.089  -15.448 3.724   1.00 78.00 363 A 1 
ATOM 2818 C CE2   . TYR A 1 363 ? 19.723  -15.816 3.215   1.00 76.88 363 A 1 
ATOM 2819 C CZ    . TYR A 1 363 ? 20.768  -14.970 3.665   1.00 79.58 363 A 1 
ATOM 2820 O OH    . TYR A 1 363 ? 20.492  -13.665 4.023   1.00 76.85 363 A 1 
ATOM 2821 N N     . ALA A 1 364 ? 23.687  -21.029 0.244   1.00 93.03 364 A 1 
ATOM 2822 C CA    . ALA A 1 364 ? 24.082  -22.398 -0.089  1.00 92.73 364 A 1 
ATOM 2823 C C     . ALA A 1 364 ? 24.096  -23.312 1.144   1.00 93.08 364 A 1 
ATOM 2824 O O     . ALA A 1 364 ? 23.517  -24.401 1.115   1.00 91.27 364 A 1 
ATOM 2825 C CB    . ALA A 1 364 ? 25.452  -22.349 -0.776  1.00 91.51 364 A 1 
ATOM 2826 N N     . THR A 1 365 ? 24.621  -22.836 2.287   1.00 92.72 365 A 1 
ATOM 2827 C CA    . THR A 1 365 ? 24.639  -23.580 3.553   1.00 91.59 365 A 1 
ATOM 2828 C C     . THR A 1 365 ? 23.243  -23.994 4.018   1.00 91.72 365 A 1 
ATOM 2829 O O     . THR A 1 365 ? 23.025  -25.128 4.436   1.00 90.10 365 A 1 
ATOM 2830 C CB    . THR A 1 365 ? 25.296  -22.732 4.654   1.00 89.52 365 A 1 
ATOM 2831 O OG1   . THR A 1 365 ? 26.393  -22.024 4.142   1.00 79.52 365 A 1 
ATOM 2832 C CG2   . THR A 1 365 ? 25.771  -23.580 5.828   1.00 75.66 365 A 1 
ATOM 2833 N N     . ARG A 1 366 ? 22.238  -23.118 3.887   1.00 91.98 366 A 1 
ATOM 2834 C CA    . ARG A 1 366 ? 20.850  -23.445 4.250   1.00 91.25 366 A 1 
ATOM 2835 C C     . ARG A 1 366 ? 20.214  -24.462 3.300   1.00 91.71 366 A 1 
ATOM 2836 O O     . ARG A 1 366 ? 19.364  -25.228 3.736   1.00 90.45 366 A 1 
ATOM 2837 C CB    . ARG A 1 366 ? 19.966  -22.193 4.297   1.00 90.34 366 A 1 
ATOM 2838 C CG    . ARG A 1 366 ? 20.329  -21.248 5.444   1.00 85.52 366 A 1 
ATOM 2839 C CD    . ARG A 1 366 ? 19.286  -20.137 5.545   1.00 84.42 366 A 1 
ATOM 2840 N NE    . ARG A 1 366 ? 19.619  -19.168 6.598   1.00 81.20 366 A 1 
ATOM 2841 C CZ    . ARG A 1 366 ? 18.844  -18.181 7.024   1.00 80.15 366 A 1 
ATOM 2842 N NH1   . ARG A 1 366 ? 17.649  -17.988 6.536   1.00 70.89 366 A 1 
ATOM 2843 N NH2   . ARG A 1 366 ? 19.268  -17.370 7.946   1.00 73.82 366 A 1 
ATOM 2844 N N     . LYS A 1 367 ? 20.608  -24.456 2.028   1.00 90.85 367 A 1 
ATOM 2845 C CA    . LYS A 1 367 ? 20.174  -25.453 1.059   1.00 91.28 367 A 1 
ATOM 2846 C C     . LYS A 1 367 ? 20.742  -26.822 1.421   1.00 91.40 367 A 1 
ATOM 2847 O O     . LYS A 1 367 ? 19.962  -27.751 1.602   1.00 90.53 367 A 1 
ATOM 2848 C CB    . LYS A 1 367 ? 20.548  -25.012 -0.362  1.00 90.72 367 A 1 
ATOM 2849 C CG    . LYS A 1 367 ? 20.089  -26.036 -1.399  1.00 89.58 367 A 1 
ATOM 2850 C CD    . LYS A 1 367 ? 20.577  -25.704 -2.812  1.00 86.66 367 A 1 
ATOM 2851 C CE    . LYS A 1 367 ? 20.277  -26.915 -3.692  1.00 79.83 367 A 1 
ATOM 2852 N NZ    . LYS A 1 367 ? 20.911  -26.849 -5.010  1.00 74.23 367 A 1 
ATOM 2853 N N     . ALA A 1 368 ? 22.048  -26.928 1.624   1.00 93.67 368 A 1 
ATOM 2854 C CA    . ALA A 1 368 ? 22.724  -28.162 2.005   1.00 92.84 368 A 1 
ATOM 2855 C C     . ALA A 1 368 ? 22.134  -28.748 3.296   1.00 92.97 368 A 1 
ATOM 2856 O O     . ALA A 1 368 ? 21.764  -29.922 3.344   1.00 91.30 368 A 1 
ATOM 2857 C CB    . ALA A 1 368 ? 24.220  -27.862 2.152   1.00 91.86 368 A 1 
ATOM 2858 N N     . TYR A 1 369 ? 21.918  -27.913 4.318   1.00 92.68 369 A 1 
ATOM 2859 C CA    . TYR A 1 369 ? 21.275  -28.346 5.564   1.00 91.68 369 A 1 
ATOM 2860 C C     . TYR A 1 369 ? 19.835  -28.845 5.356   1.00 91.74 369 A 1 
ATOM 2861 O O     . TYR A 1 369 ? 19.438  -29.859 5.930   1.00 90.72 369 A 1 
ATOM 2862 C CB    . TYR A 1 369 ? 21.310  -27.189 6.561   1.00 90.47 369 A 1 
ATOM 2863 C CG    . TYR A 1 369 ? 20.844  -27.588 7.940   1.00 87.18 369 A 1 
ATOM 2864 C CD1   . TYR A 1 369 ? 19.543  -27.274 8.387   1.00 82.14 369 A 1 
ATOM 2865 C CD2   . TYR A 1 369 ? 21.709  -28.279 8.784   1.00 79.67 369 A 1 
ATOM 2866 C CE1   . TYR A 1 369 ? 19.117  -27.658 9.668   1.00 78.57 369 A 1 
ATOM 2867 C CE2   . TYR A 1 369 ? 21.302  -28.667 10.074  1.00 77.03 369 A 1 
ATOM 2868 C CZ    . TYR A 1 369 ? 20.005  -28.357 10.512  1.00 79.08 369 A 1 
ATOM 2869 O OH    . TYR A 1 369 ? 19.592  -28.740 11.769  1.00 76.90 369 A 1 
ATOM 2870 N N     . ALA A 1 370 ? 19.043  -28.177 4.524   1.00 92.38 370 A 1 
ATOM 2871 C CA    . ALA A 1 370 ? 17.671  -28.602 4.245   1.00 91.52 370 A 1 
ATOM 2872 C C     . ALA A 1 370 ? 17.585  -29.909 3.440   1.00 91.32 370 A 1 
ATOM 2873 O O     . ALA A 1 370 ? 16.566  -30.608 3.541   1.00 89.40 370 A 1 
ATOM 2874 C CB    . ALA A 1 370 ? 16.944  -27.469 3.506   1.00 90.55 370 A 1 
ATOM 2875 N N     . GLU A 1 371 ? 18.590  -30.233 2.645   1.00 92.30 371 A 1 
ATOM 2876 C CA    . GLU A 1 371 ? 18.713  -31.496 1.907   1.00 91.63 371 A 1 
ATOM 2877 C C     . GLU A 1 371 ? 19.134  -32.641 2.835   1.00 91.49 371 A 1 
ATOM 2878 O O     . GLU A 1 371 ? 18.538  -33.717 2.769   1.00 89.76 371 A 1 
ATOM 2879 C CB    . GLU A 1 371 ? 19.697  -31.303 0.733   1.00 91.07 371 A 1 
ATOM 2880 C CG    . GLU A 1 371 ? 19.075  -30.438 -0.379  1.00 85.56 371 A 1 
ATOM 2881 C CD    . GLU A 1 371 ? 20.045  -29.953 -1.483  1.00 82.27 371 A 1 
ATOM 2882 O OE1   . GLU A 1 371 ? 19.553  -29.381 -2.482  1.00 77.60 371 A 1 
ATOM 2883 O OE2   . GLU A 1 371 ? 21.267  -30.090 -1.323  1.00 76.94 371 A 1 
ATOM 2884 N N     . ALA A 1 372 ? 20.059  -32.404 3.766   1.00 91.32 372 A 1 
ATOM 2885 C CA    . ALA A 1 372 ? 20.542  -33.405 4.706   1.00 90.14 372 A 1 
ATOM 2886 C C     . ALA A 1 372 ? 19.571  -33.716 5.862   1.00 90.06 372 A 1 
ATOM 2887 O O     . ALA A 1 372 ? 19.679  -34.763 6.504   1.00 87.66 372 A 1 
ATOM 2888 C CB    . ALA A 1 372 ? 21.896  -32.924 5.244   1.00 88.31 372 A 1 
ATOM 2889 N N     . ARG A 1 373 ? 18.609  -32.837 6.182   1.00 90.74 373 A 1 
ATOM 2890 C CA    . ARG A 1 373 ? 17.716  -33.029 7.338   1.00 90.38 373 A 1 
ATOM 2891 C C     . ARG A 1 373 ? 16.733  -34.180 7.147   1.00 90.53 373 A 1 
ATOM 2892 O O     . ARG A 1 373 ? 16.082  -34.248 6.106   1.00 89.05 373 A 1 
ATOM 2893 C CB    . ARG A 1 373 ? 16.958  -31.751 7.687   1.00 88.72 373 A 1 
ATOM 2894 C CG    . ARG A 1 373 ? 17.852  -30.807 8.487   1.00 82.01 373 A 1 
ATOM 2895 C CD    . ARG A 1 373 ? 17.096  -29.555 8.899   1.00 80.48 373 A 1 
ATOM 2896 N NE    . ARG A 1 373 ? 16.306  -29.828 10.114  1.00 77.54 373 A 1 
ATOM 2897 C CZ    . ARG A 1 373 ? 15.518  -28.964 10.726  1.00 76.12 373 A 1 
ATOM 2898 N NH1   . ARG A 1 373 ? 15.311  -27.772 10.239  1.00 69.30 373 A 1 
ATOM 2899 N NH2   . ARG A 1 373 ? 14.936  -29.282 11.844  1.00 69.74 373 A 1 
ATOM 2900 N N     . PRO A 1 374 ? 16.510  -35.009 8.206   1.00 89.05 374 A 1 
ATOM 2901 C CA    . PRO A 1 374 ? 15.496  -36.050 8.167   1.00 88.60 374 A 1 
ATOM 2902 C C     . PRO A 1 374 ? 14.097  -35.440 7.982   1.00 89.73 374 A 1 
ATOM 2903 O O     . PRO A 1 374 ? 13.787  -34.338 8.453   1.00 88.66 374 A 1 
ATOM 2904 C CB    . PRO A 1 374 ? 15.640  -36.822 9.481   1.00 86.11 374 A 1 
ATOM 2905 C CG    . PRO A 1 374 ? 16.247  -35.804 10.433  1.00 82.57 374 A 1 
ATOM 2906 C CD    . PRO A 1 374 ? 17.150  -34.977 9.515   1.00 85.31 374 A 1 
ATOM 2907 N N     . ARG A 1 375 ? 13.237  -36.163 7.247   1.00 89.82 375 A 1 
ATOM 2908 C CA    . ARG A 1 375 ? 11.881  -35.721 6.907   1.00 89.89 375 A 1 
ATOM 2909 C C     . ARG A 1 375 ? 10.861  -36.823 7.177   1.00 89.63 375 A 1 
ATOM 2910 O O     . ARG A 1 375 ? 11.007  -37.945 6.704   1.00 87.58 375 A 1 
ATOM 2911 C CB    . ARG A 1 375 ? 11.797  -35.279 5.444   1.00 88.94 375 A 1 
ATOM 2912 C CG    . ARG A 1 375 ? 12.693  -34.075 5.112   1.00 85.97 375 A 1 
ATOM 2913 C CD    . ARG A 1 375 ? 12.555  -33.729 3.645   1.00 87.07 375 A 1 
ATOM 2914 N NE    . ARG A 1 375 ? 13.469  -32.633 3.246   1.00 85.96 375 A 1 
ATOM 2915 C CZ    . ARG A 1 375 ? 13.151  -31.486 2.686   1.00 87.50 375 A 1 
ATOM 2916 N NH1   . ARG A 1 375 ? 11.907  -31.140 2.447   1.00 78.04 375 A 1 
ATOM 2917 N NH2   . ARG A 1 375 ? 14.079  -30.658 2.335   1.00 81.94 375 A 1 
ATOM 2918 N N     . ILE A 1 376 ? 9.768   -36.483 7.844   1.00 88.89 376 A 1 
ATOM 2919 C CA    . ILE A 1 376 ? 8.597   -37.346 8.012   1.00 88.22 376 A 1 
ATOM 2920 C C     . ILE A 1 376 ? 7.471   -36.774 7.147   1.00 88.57 376 A 1 
ATOM 2921 O O     . ILE A 1 376 ? 7.021   -35.647 7.362   1.00 86.24 376 A 1 
ATOM 2922 C CB    . ILE A 1 376 ? 8.210   -37.478 9.498   1.00 85.76 376 A 1 
ATOM 2923 C CG1   . ILE A 1 376 ? 9.369   -38.100 10.307  1.00 79.39 376 A 1 
ATOM 2924 C CG2   . ILE A 1 376 ? 6.935   -38.329 9.628   1.00 78.60 376 A 1 
ATOM 2925 C CD1   . ILE A 1 376 ? 9.128   -38.141 11.820  1.00 73.46 376 A 1 
ATOM 2926 N N     . LYS A 1 377 ? 7.026   -37.538 6.141   1.00 87.44 377 A 1 
ATOM 2927 C CA    . LYS A 1 377 ? 5.994   -37.120 5.180   1.00 87.88 377 A 1 
ATOM 2928 C C     . LYS A 1 377 ? 6.271   -35.719 4.582   1.00 88.80 377 A 1 
ATOM 2929 O O     . LYS A 1 377 ? 5.379   -34.882 4.484   1.00 86.01 377 A 1 
ATOM 2930 C CB    . LYS A 1 377 ? 4.587   -37.229 5.807   1.00 85.88 377 A 1 
ATOM 2931 C CG    . LYS A 1 377 ? 4.221   -38.652 6.260   1.00 81.34 377 A 1 
ATOM 2932 C CD    . LYS A 1 377 ? 2.816   -38.684 6.886   1.00 74.37 377 A 1 
ATOM 2933 C CE    . LYS A 1 377 ? 2.465   -40.106 7.316   1.00 67.55 377 A 1 
ATOM 2934 N NZ    . LYS A 1 377 ? 1.136   -40.211 7.960   1.00 60.44 377 A 1 
ATOM 2935 N N     . GLY A 1 378 ? 7.530   -35.470 4.236   1.00 88.55 378 A 1 
ATOM 2936 C CA    . GLY A 1 378 ? 7.990   -34.220 3.628   1.00 88.05 378 A 1 
ATOM 2937 C C     . GLY A 1 378 ? 8.228   -33.051 4.591   1.00 89.39 378 A 1 
ATOM 2938 O O     . GLY A 1 378 ? 8.834   -32.063 4.192   1.00 86.85 378 A 1 
ATOM 2939 N N     . ARG A 1 379 ? 7.785   -33.152 5.853   1.00 90.86 379 A 1 
ATOM 2940 C CA    . ARG A 1 379 ? 8.068   -32.163 6.892   1.00 90.93 379 A 1 
ATOM 2941 C C     . ARG A 1 379 ? 9.421   -32.440 7.538   1.00 91.52 379 A 1 
ATOM 2942 O O     . ARG A 1 379 ? 9.782   -33.605 7.694   1.00 89.42 379 A 1 
ATOM 2943 C CB    . ARG A 1 379 ? 6.966   -32.153 7.951   1.00 89.58 379 A 1 
ATOM 2944 C CG    . ARG A 1 379 ? 5.592   -31.820 7.362   1.00 82.93 379 A 1 
ATOM 2945 C CD    . ARG A 1 379 ? 4.540   -31.763 8.473   1.00 83.12 379 A 1 
ATOM 2946 N NE    . ARG A 1 379 ? 3.219   -31.468 7.928   1.00 77.12 379 A 1 
ATOM 2947 C CZ    . ARG A 1 379 ? 2.106   -31.274 8.633   1.00 73.32 379 A 1 
ATOM 2948 N NH1   . ARG A 1 379 ? 2.110   -31.358 9.934   1.00 65.26 379 A 1 
ATOM 2949 N NH2   . ARG A 1 379 ? 0.988   -31.008 8.032   1.00 64.48 379 A 1 
ATOM 2950 N N     . PHE A 1 380 ? 10.107  -31.400 7.985   1.00 90.63 380 A 1 
ATOM 2951 C CA    . PHE A 1 380 ? 11.324  -31.593 8.766   1.00 90.41 380 A 1 
ATOM 2952 C C     . PHE A 1 380 ? 10.984  -32.308 10.084  1.00 89.81 380 A 1 
ATOM 2953 O O     . PHE A 1 380 ? 10.071  -31.883 10.799  1.00 87.92 380 A 1 
ATOM 2954 C CB    . PHE A 1 380 ? 12.002  -30.242 9.034   1.00 90.19 380 A 1 
ATOM 2955 C CG    . PHE A 1 380 ? 12.504  -29.541 7.791   1.00 90.23 380 A 1 
ATOM 2956 C CD1   . PHE A 1 380 ? 13.483  -30.141 6.997   1.00 87.97 380 A 1 
ATOM 2957 C CD2   . PHE A 1 380 ? 12.011  -28.278 7.443   1.00 87.69 380 A 1 
ATOM 2958 C CE1   . PHE A 1 380 ? 13.968  -29.491 5.845   1.00 86.95 380 A 1 
ATOM 2959 C CE2   . PHE A 1 380 ? 12.494  -27.612 6.301   1.00 86.04 380 A 1 
ATOM 2960 C CZ    . PHE A 1 380 ? 13.479  -28.225 5.493   1.00 88.25 380 A 1 
ATOM 2961 N N     . ALA A 1 381 ? 11.718  -33.367 10.399  1.00 89.69 381 A 1 
ATOM 2962 C CA    . ALA A 1 381 ? 11.632  -34.069 11.668  1.00 88.43 381 A 1 
ATOM 2963 C C     . ALA A 1 381 ? 12.636  -33.482 12.670  1.00 87.34 381 A 1 
ATOM 2964 O O     . ALA A 1 381 ? 13.612  -32.833 12.283  1.00 83.88 381 A 1 
ATOM 2965 C CB    . ALA A 1 381 ? 11.850  -35.560 11.425  1.00 86.15 381 A 1 
ATOM 2966 N N     . LYS A 1 382 ? 12.392  -33.715 13.972  1.00 86.64 382 A 1 
ATOM 2967 C CA    . LYS A 1 382 ? 13.406  -33.499 14.997  1.00 84.05 382 A 1 
ATOM 2968 C C     . LYS A 1 382 ? 14.478  -34.571 14.801  1.00 81.57 382 A 1 
ATOM 2969 O O     . LYS A 1 382 ? 14.134  -35.728 14.578  1.00 74.65 382 A 1 
ATOM 2970 C CB    . LYS A 1 382 ? 12.790  -33.544 16.406  1.00 79.33 382 A 1 
ATOM 2971 C CG    . LYS A 1 382 ? 13.765  -33.042 17.482  1.00 70.62 382 A 1 
ATOM 2972 C CD    . LYS A 1 382 ? 13.197  -33.144 18.908  1.00 67.26 382 A 1 
ATOM 2973 C CE    . LYS A 1 382 ? 14.270  -32.705 19.907  1.00 58.56 382 A 1 
ATOM 2974 N NZ    . LYS A 1 382 ? 13.955  -33.049 21.314  1.00 52.57 382 A 1 
ATOM 2975 N N     . ARG A 1 383 ? 15.751  -34.192 14.861  1.00 82.21 383 A 1 
ATOM 2976 C CA    . ARG A 1 383 ? 16.845  -35.170 14.867  1.00 78.78 383 A 1 
ATOM 2977 C C     . ARG A 1 383 ? 16.818  -35.920 16.194  1.00 76.64 383 A 1 
ATOM 2978 O O     . ARG A 1 383 ? 16.486  -35.336 17.224  1.00 68.36 383 A 1 
ATOM 2979 C CB    . ARG A 1 383 ? 18.197  -34.498 14.618  1.00 72.51 383 A 1 
ATOM 2980 C CG    . ARG A 1 383 ? 18.310  -34.018 13.161  1.00 62.67 383 A 1 
ATOM 2981 C CD    . ARG A 1 383 ? 19.716  -33.537 12.851  1.00 61.06 383 A 1 
ATOM 2982 N NE    . ARG A 1 383 ? 19.838  -33.098 11.441  1.00 53.92 383 A 1 
ATOM 2983 C CZ    . ARG A 1 383 ? 20.962  -32.822 10.818  1.00 49.27 383 A 1 
ATOM 2984 N NH1   . ARG A 1 383 ? 22.112  -32.904 11.410  1.00 47.64 383 A 1 
ATOM 2985 N NH2   . ARG A 1 383 ? 20.976  -32.441 9.587   1.00 45.71 383 A 1 
ATOM 2986 N N     . SER A 1 384 ? 17.092  -37.213 16.146  1.00 75.95 384 A 1 
ATOM 2987 C CA    . SER A 1 384 ? 17.357  -37.983 17.354  1.00 74.50 384 A 1 
ATOM 2988 C C     . SER A 1 384 ? 18.685  -37.533 17.968  1.00 74.72 384 A 1 
ATOM 2989 O O     . SER A 1 384 ? 19.544  -37.000 17.266  1.00 66.12 384 A 1 
ATOM 2990 C CB    . SER A 1 384 ? 17.376  -39.477 17.042  1.00 67.48 384 A 1 
ATOM 2991 O OG    . SER A 1 384 ? 18.309  -39.768 16.029  1.00 58.93 384 A 1 
ATOM 2992 N N     . ASP A 1 385 ? 18.861  -37.781 19.273  1.00 52.44 385 A 1 
ATOM 2993 C CA    . ASP A 1 385 ? 20.076  -37.335 19.964  1.00 50.50 385 A 1 
ATOM 2994 C C     . ASP A 1 385 ? 21.345  -37.930 19.333  1.00 49.08 385 A 1 
ATOM 2995 O O     . ASP A 1 385 ? 22.349  -37.226 19.192  1.00 46.07 385 A 1 
ATOM 2996 C CB    . ASP A 1 385 ? 19.945  -37.660 21.457  1.00 45.92 385 A 1 
ATOM 2997 C CG    . ASP A 1 385 ? 18.725  -36.981 22.101  1.00 40.28 385 A 1 
ATOM 2998 O OD1   . ASP A 1 385 ? 18.384  -35.830 21.720  1.00 37.66 385 A 1 
ATOM 2999 O OD2   . ASP A 1 385 ? 18.069  -37.640 22.939  1.00 37.53 385 A 1 
ATOM 3000 N N     . ALA A 1 386 ? 21.278  -39.163 18.819  1.00 47.32 386 A 1 
ATOM 3001 C CA    . ALA A 1 386 ? 22.369  -39.790 18.066  1.00 43.80 386 A 1 
ATOM 3002 C C     . ALA A 1 386 ? 22.686  -39.076 16.728  1.00 45.62 386 A 1 
ATOM 3003 O O     . ALA A 1 386 ? 23.843  -39.027 16.305  1.00 43.72 386 A 1 
ATOM 3004 C CB    . ALA A 1 386 ? 21.998  -41.257 17.824  1.00 38.12 386 A 1 
ATOM 3005 N N     . GLU A 1 387 ? 21.675  -38.510 16.062  1.00 63.83 387 A 1 
ATOM 3006 C CA    . GLU A 1 387 ? 21.891  -37.741 14.825  1.00 62.74 387 A 1 
ATOM 3007 C C     . GLU A 1 387 ? 22.411  -36.317 15.091  1.00 63.08 387 A 1 
ATOM 3008 O O     . GLU A 1 387 ? 22.888  -35.666 14.163  1.00 58.55 387 A 1 
ATOM 3009 C CB    . GLU A 1 387 ? 20.608  -37.675 14.002  1.00 56.98 387 A 1 
ATOM 3010 C CG    . GLU A 1 387 ? 20.192  -39.005 13.363  1.00 49.67 387 A 1 
ATOM 3011 C CD    . GLU A 1 387 ? 18.837  -38.881 12.648  1.00 46.04 387 A 1 
ATOM 3012 O OE1   . GLU A 1 387 ? 18.679  -39.479 11.559  1.00 43.06 387 A 1 
ATOM 3013 O OE2   . GLU A 1 387 ? 17.949  -38.181 13.191  1.00 41.06 387 A 1 
ATOM 3014 N N     . MET A 1 388 ? 22.339  -35.814 16.336  1.00 60.67 388 A 1 
ATOM 3015 C CA    . MET A 1 388 ? 22.907  -34.511 16.672  1.00 58.87 388 A 1 
ATOM 3016 C C     . MET A 1 388 ? 24.434  -34.498 16.607  1.00 58.60 388 A 1 
ATOM 3017 O O     . MET A 1 388 ? 24.999  -33.473 16.216  1.00 54.09 388 A 1 
ATOM 3018 C CB    . MET A 1 388 ? 22.455  -34.015 18.051  1.00 53.98 388 A 1 
ATOM 3019 C CG    . MET A 1 388 ? 21.009  -33.546 18.084  1.00 47.49 388 A 1 
ATOM 3020 S SD    . MET A 1 388 ? 20.649  -32.240 19.323  1.00 43.61 388 A 1 
ATOM 3021 C CE    . MET A 1 388 ? 21.229  -33.058 20.821  1.00 40.45 388 A 1 
ATOM 3022 N N     . GLU A 1 389 ? 25.111  -35.615 16.929  1.00 45.33 389 A 1 
ATOM 3023 C CA    . GLU A 1 389 ? 26.569  -35.701 16.803  1.00 44.74 389 A 1 
ATOM 3024 C C     . GLU A 1 389 ? 27.024  -35.523 15.346  1.00 44.85 389 A 1 
ATOM 3025 O O     . GLU A 1 389 ? 27.965  -34.785 15.059  1.00 43.08 389 A 1 
ATOM 3026 C CB    . GLU A 1 389 ? 27.077  -37.045 17.338  1.00 41.98 389 A 1 
ATOM 3027 C CG    . GLU A 1 389 ? 26.955  -37.156 18.860  1.00 37.13 389 A 1 
ATOM 3028 C CD    . GLU A 1 389 ? 27.644  -38.419 19.417  1.00 34.83 389 A 1 
ATOM 3029 O OE1   . GLU A 1 389 ? 27.995  -38.392 20.614  1.00 32.42 389 A 1 
ATOM 3030 O OE2   . GLU A 1 389 ? 27.813  -39.384 18.650  1.00 31.92 389 A 1 
ATOM 3031 N N     . VAL A 1 390 ? 26.272  -36.102 14.404  1.00 54.80 390 A 1 
ATOM 3032 C CA    . VAL A 1 390 ? 26.550  -35.951 12.967  1.00 54.79 390 A 1 
ATOM 3033 C C     . VAL A 1 390 ? 26.370  -34.495 12.514  1.00 55.65 390 A 1 
ATOM 3034 O O     . VAL A 1 390 ? 27.116  -34.011 11.657  1.00 52.37 390 A 1 
ATOM 3035 C CB    . VAL A 1 390 ? 25.669  -36.897 12.131  1.00 50.98 390 A 1 
ATOM 3036 C CG1   . VAL A 1 390 ? 26.097  -36.902 10.659  1.00 45.32 390 A 1 
ATOM 3037 C CG2   . VAL A 1 390 ? 25.735  -38.341 12.634  1.00 46.05 390 A 1 
ATOM 3038 N N     . ASP A 1 391 ? 25.417  -33.759 13.110  1.00 57.05 391 A 1 
ATOM 3039 C CA    . ASP A 1 391 ? 25.175  -32.349 12.767  1.00 56.71 391 A 1 
ATOM 3040 C C     . ASP A 1 391 ? 26.306  -31.428 13.230  1.00 57.34 391 A 1 
ATOM 3041 O O     . ASP A 1 391 ? 26.647  -30.467 12.541  1.00 55.02 391 A 1 
ATOM 3042 C CB    . ASP A 1 391 ? 23.845  -31.885 13.377  1.00 52.76 391 A 1 
ATOM 3043 C CG    . ASP A 1 391 ? 23.114  -30.829 12.541  1.00 47.16 391 A 1 
ATOM 3044 O OD1   . ASP A 1 391 ? 23.415  -30.658 11.341  1.00 44.72 391 A 1 
ATOM 3045 O OD2   . ASP A 1 391 ? 22.078  -30.310 13.022  1.00 43.44 391 A 1 
ATOM 3046 N N     . GLN A 1 392 ? 26.898  -31.718 14.390  1.00 51.19 392 A 1 
ATOM 3047 C CA    . GLN A 1 392 ? 28.077  -30.990 14.854  1.00 51.70 392 A 1 
ATOM 3048 C C     . GLN A 1 392 ? 29.256  -31.180 13.900  1.00 52.35 392 A 1 
ATOM 3049 O O     . GLN A 1 392 ? 29.916  -30.200 13.544  1.00 50.41 392 A 1 
ATOM 3050 C CB    . GLN A 1 392 ? 28.461  -31.429 16.267  1.00 48.96 392 A 1 
ATOM 3051 C CG    . GLN A 1 392 ? 27.486  -30.894 17.324  1.00 44.66 392 A 1 
ATOM 3052 C CD    . GLN A 1 392 ? 27.954  -31.202 18.747  1.00 41.32 392 A 1 
ATOM 3053 O OE1   . GLN A 1 392 ? 28.965  -31.835 19.001  1.00 40.32 392 A 1 
ATOM 3054 N NE2   . GLN A 1 392 ? 27.242  -30.728 19.745  1.00 36.51 392 A 1 
ATOM 3055 N N     . THR A 1 393 ? 29.456  -32.396 13.418  1.00 53.47 393 A 1 
ATOM 3056 C CA    . THR A 1 393 ? 30.518  -32.686 12.438  1.00 54.01 393 A 1 
ATOM 3057 C C     . THR A 1 393 ? 30.277  -31.938 11.132  1.00 54.67 393 A 1 
ATOM 3058 O O     . THR A 1 393 ? 31.201  -31.316 10.593  1.00 51.59 393 A 1 
ATOM 3059 C CB    . THR A 1 393 ? 30.662  -34.187 12.153  1.00 51.15 393 A 1 
ATOM 3060 O OG1   . THR A 1 393 ? 30.063  -34.992 13.126  1.00 46.36 393 A 1 
ATOM 3061 C CG2   . THR A 1 393 ? 32.124  -34.593 12.103  1.00 46.10 393 A 1 
ATOM 3062 N N     . PHE A 1 394 ? 29.029  -31.898 10.631  1.00 58.89 394 A 1 
ATOM 3063 C CA    . PHE A 1 394 ? 28.681  -31.175 9.401   1.00 58.35 394 A 1 
ATOM 3064 C C     . PHE A 1 394 ? 28.778  -29.648 9.569   1.00 59.13 394 A 1 
ATOM 3065 O O     . PHE A 1 394 ? 29.218  -28.952 8.653   1.00 55.67 394 A 1 
ATOM 3066 C CB    . PHE A 1 394 ? 27.280  -31.587 8.942   1.00 54.23 394 A 1 
ATOM 3067 C CG    . PHE A 1 394 ? 27.087  -31.440 7.447   1.00 50.52 394 A 1 
ATOM 3068 C CD1   . PHE A 1 394 ? 26.585  -30.250 6.883   1.00 48.26 394 A 1 
ATOM 3069 C CD2   . PHE A 1 394 ? 27.440  -32.507 6.607   1.00 46.29 394 A 1 
ATOM 3070 C CE1   . PHE A 1 394 ? 26.433  -30.117 5.503   1.00 43.18 394 A 1 
ATOM 3071 C CE2   . PHE A 1 394 ? 27.289  -32.384 5.210   1.00 42.71 394 A 1 
ATOM 3072 C CZ    . PHE A 1 394 ? 26.785  -31.190 4.662   1.00 42.84 394 A 1 
ATOM 3073 N N     . SER A 1 395 ? 28.438  -29.126 10.751  1.00 58.43 395 A 1 
ATOM 3074 C CA    . SER A 1 395 ? 28.586  -27.695 11.060  1.00 58.83 395 A 1 
ATOM 3075 C C     . SER A 1 395 ? 30.059  -27.274 11.093  1.00 59.86 395 A 1 
ATOM 3076 O O     . SER A 1 395 ? 30.398  -26.205 10.597  1.00 56.16 395 A 1 
ATOM 3077 C CB    . SER A 1 395 ? 27.939  -27.368 12.403  1.00 55.11 395 A 1 
ATOM 3078 O OG    . SER A 1 395 ? 26.555  -27.617 12.349  1.00 48.88 395 A 1 
ATOM 3079 N N     . THR A 1 396 ? 30.910  -28.120 11.627  1.00 59.37 396 A 1 
ATOM 3080 C CA    . THR A 1 396 ? 32.355  -27.869 11.673  1.00 60.23 396 A 1 
ATOM 3081 C C     . THR A 1 396 ? 32.976  -27.893 10.278  1.00 60.92 396 A 1 
ATOM 3082 O O     . THR A 1 396 ? 33.754  -27.003 9.932   1.00 57.33 396 A 1 
ATOM 3083 C CB    . THR A 1 396 ? 33.069  -28.867 12.595  1.00 55.76 396 A 1 
ATOM 3084 O OG1   . THR A 1 396 ? 32.337  -29.071 13.774  1.00 50.58 396 A 1 
ATOM 3085 C CG2   . THR A 1 396 ? 34.439  -28.366 13.028  1.00 51.42 396 A 1 
ATOM 3086 N N     . ALA A 1 397 ? 32.562  -28.841 9.443   1.00 54.15 397 A 1 
ATOM 3087 C CA    . ALA A 1 397 ? 33.007  -28.898 8.048   1.00 54.26 397 A 1 
ATOM 3088 C C     . ALA A 1 397 ? 32.535  -27.677 7.233   1.00 53.74 397 A 1 
ATOM 3089 O O     . ALA A 1 397 ? 33.323  -27.084 6.497   1.00 52.13 397 A 1 
ATOM 3090 C CB    . ALA A 1 397 ? 32.524  -30.214 7.440   1.00 51.59 397 A 1 
ATOM 3091 N N     . ALA A 1 398 ? 31.279  -27.243 7.414   1.00 56.76 398 A 1 
ATOM 3092 C CA    . ALA A 1 398 ? 30.729  -26.090 6.698   1.00 56.52 398 A 1 
ATOM 3093 C C     . ALA A 1 398 ? 31.396  -24.755 7.090   1.00 56.45 398 A 1 
ATOM 3094 O O     . ALA A 1 398 ? 31.425  -23.826 6.278   1.00 54.66 398 A 1 
ATOM 3095 C CB    . ALA A 1 398 ? 29.220  -26.044 6.937   1.00 54.13 398 A 1 
ATOM 3096 N N     . LEU A 1 399 ? 31.922  -24.647 8.307   1.00 60.45 399 A 1 
ATOM 3097 C CA    . LEU A 1 399 ? 32.689  -23.472 8.733   1.00 59.21 399 A 1 
ATOM 3098 C C     . LEU A 1 399 ? 34.028  -23.350 8.003   1.00 59.44 399 A 1 
ATOM 3099 O O     . LEU A 1 399 ? 34.464  -22.227 7.746   1.00 55.71 399 A 1 
ATOM 3100 C CB    . LEU A 1 399 ? 32.899  -23.528 10.257  1.00 54.98 399 A 1 
ATOM 3101 C CG    . LEU A 1 399 ? 31.721  -22.962 11.053  1.00 50.97 399 A 1 
ATOM 3102 C CD1   . LEU A 1 399 ? 31.815  -23.398 12.519  1.00 48.65 399 A 1 
ATOM 3103 C CD2   . LEU A 1 399 ? 31.692  -21.437 11.014  1.00 50.37 399 A 1 
ATOM 3104 N N     . SER A 1 400 ? 34.656  -24.457 7.663   1.00 60.50 400 A 1 
ATOM 3105 C CA    . SER A 1 400 ? 35.950  -24.429 6.966   1.00 60.35 400 A 1 
ATOM 3106 C C     . SER A 1 400 ? 35.843  -23.889 5.534   1.00 61.16 400 A 1 
ATOM 3107 O O     . SER A 1 400 ? 36.696  -23.118 5.107   1.00 55.71 400 A 1 
ATOM 3108 C CB    . SER A 1 400 ? 36.611  -25.805 6.987   1.00 56.40 400 A 1 
ATOM 3109 O OG    . SER A 1 400 ? 35.907  -26.773 6.242   1.00 50.18 400 A 1 
ATOM 3110 N N     . ASP A 1 401 ? 34.758  -24.204 4.840   1.00 61.54 401 A 1 
ATOM 3111 C CA    . ASP A 1 401 ? 34.505  -23.734 3.468   1.00 61.58 401 A 1 
ATOM 3112 C C     . ASP A 1 401 ? 33.803  -22.354 3.424   1.00 63.07 401 A 1 
ATOM 3113 O O     . ASP A 1 401 ? 33.056  -22.018 2.506   1.00 58.67 401 A 1 
ATOM 3114 C CB    . ASP A 1 401 ? 33.789  -24.838 2.672   1.00 55.08 401 A 1 
ATOM 3115 C CG    . ASP A 1 401 ? 33.963  -24.704 1.151   1.00 49.25 401 A 1 
ATOM 3116 O OD1   . ASP A 1 401 ? 34.949  -24.066 0.718   1.00 46.34 401 A 1 
ATOM 3117 O OD2   . ASP A 1 401 ? 33.097  -25.247 0.426   1.00 46.39 401 A 1 
ATOM 3118 N N     . SER A 1 402 ? 34.031  -21.546 4.457   1.00 60.84 402 A 1 
ATOM 3119 C CA    . SER A 1 402 ? 33.427  -20.211 4.602   1.00 61.12 402 A 1 
ATOM 3120 C C     . SER A 1 402 ? 33.914  -19.165 3.588   1.00 62.55 402 A 1 
ATOM 3121 O O     . SER A 1 402 ? 33.447  -18.025 3.617   1.00 56.66 402 A 1 
ATOM 3122 C CB    . SER A 1 402 ? 33.624  -19.700 6.025   1.00 55.54 402 A 1 
ATOM 3123 O OG    . SER A 1 402 ? 34.986  -19.451 6.314   1.00 49.94 402 A 1 
ATOM 3124 N N     . SER A 1 403 ? 34.807  -19.551 2.687   1.00 54.18 403 A 1 
ATOM 3125 C CA    . SER A 1 403 ? 35.340  -18.691 1.619   1.00 55.63 403 A 1 
ATOM 3126 C C     . SER A 1 403 ? 34.313  -18.319 0.547   1.00 56.99 403 A 1 
ATOM 3127 O O     . SER A 1 403 ? 34.659  -17.624 -0.407  1.00 52.79 403 A 1 
ATOM 3128 C CB    . SER A 1 403 ? 36.565  -19.358 0.989   1.00 51.56 403 A 1 
ATOM 3129 O OG    . SER A 1 403 ? 36.185  -20.501 0.258   1.00 45.86 403 A 1 
ATOM 3130 N N     . TYR A 1 404 ? 33.040  -18.743 0.680   1.00 54.15 404 A 1 
ATOM 3131 C CA    . TYR A 1 404 ? 32.006  -18.373 -0.279  1.00 53.51 404 A 1 
ATOM 3132 C C     . TYR A 1 404 ? 31.859  -16.858 -0.333  1.00 51.53 404 A 1 
ATOM 3133 O O     . TYR A 1 404 ? 31.353  -16.215 0.586   1.00 48.65 404 A 1 
ATOM 3134 C CB    . TYR A 1 404 ? 30.679  -19.073 0.018   1.00 50.58 404 A 1 
ATOM 3135 C CG    . TYR A 1 404 ? 30.619  -20.487 -0.524  1.00 48.81 404 A 1 
ATOM 3136 C CD1   . TYR A 1 404 ? 30.342  -20.726 -1.883  1.00 48.37 404 A 1 
ATOM 3137 C CD2   . TYR A 1 404 ? 30.906  -21.561 0.319   1.00 46.87 404 A 1 
ATOM 3138 C CE1   . TYR A 1 404 ? 30.372  -22.023 -2.407  1.00 43.68 404 A 1 
ATOM 3139 C CE2   . TYR A 1 404 ? 30.941  -22.870 -0.192  1.00 42.89 404 A 1 
ATOM 3140 C CZ    . TYR A 1 404 ? 30.682  -23.108 -1.563  1.00 43.78 404 A 1 
ATOM 3141 O OH    . TYR A 1 404 ? 30.758  -24.377 -2.057  1.00 41.78 404 A 1 
ATOM 3142 N N     . SER A 1 405 ? 32.289  -16.314 -1.456  1.00 54.08 405 A 1 
ATOM 3143 C CA    . SER A 1 405 ? 32.226  -14.897 -1.768  1.00 54.96 405 A 1 
ATOM 3144 C C     . SER A 1 405 ? 30.815  -14.353 -1.517  1.00 55.48 405 A 1 
ATOM 3145 O O     . SER A 1 405 ? 29.809  -14.944 -1.911  1.00 51.73 405 A 1 
ATOM 3146 C CB    . SER A 1 405 ? 32.661  -14.659 -3.215  1.00 49.61 405 A 1 
ATOM 3147 O OG    . SER A 1 405 ? 31.898  -15.442 -4.116  1.00 44.77 405 A 1 
ATOM 3148 N N     . THR A 1 406 ? 30.740  -13.216 -0.857  1.00 54.02 406 A 1 
ATOM 3149 C CA    . THR A 1 406 ? 29.485  -12.481 -0.688  1.00 56.11 406 A 1 
ATOM 3150 C C     . THR A 1 406 ? 28.972  -12.059 -2.063  1.00 56.38 406 A 1 
ATOM 3151 O O     . THR A 1 406 ? 29.420  -11.049 -2.590  1.00 53.16 406 A 1 
ATOM 3152 C CB    . THR A 1 406 ? 29.667  -11.246 0.199   1.00 50.55 406 A 1 
ATOM 3153 O OG1   . THR A 1 406 ? 30.802  -10.503 -0.205  1.00 45.10 406 A 1 
ATOM 3154 C CG2   . THR A 1 406 ? 29.863  -11.617 1.664   1.00 44.60 406 A 1 
ATOM 3155 N N     . VAL A 1 407 ? 28.069  -12.848 -2.628  1.00 52.10 407 A 1 
ATOM 3156 C CA    . VAL A 1 407 ? 27.387  -12.479 -3.867  1.00 54.31 407 A 1 
ATOM 3157 C C     . VAL A 1 407 ? 26.715  -11.126 -3.611  1.00 52.75 407 A 1 
ATOM 3158 O O     . VAL A 1 407 ? 25.876  -11.044 -2.702  1.00 50.27 407 A 1 
ATOM 3159 C CB    . VAL A 1 407 ? 26.354  -13.538 -4.308  1.00 50.93 407 A 1 
ATOM 3160 C CG1   . VAL A 1 407 ? 25.702  -13.138 -5.631  1.00 45.99 407 A 1 
ATOM 3161 C CG2   . VAL A 1 407 ? 27.018  -14.905 -4.500  1.00 47.63 407 A 1 
ATOM 3162 N N     . PRO A 1 408 ? 27.117  -10.069 -4.320  1.00 49.69 408 A 1 
ATOM 3163 C CA    . PRO A 1 408 ? 26.512  -8.771  -4.119  1.00 51.07 408 A 1 
ATOM 3164 C C     . PRO A 1 408 ? 25.014  -8.870  -4.429  1.00 50.76 408 A 1 
ATOM 3165 O O     . PRO A 1 408 ? 24.609  -9.423  -5.452  1.00 49.59 408 A 1 
ATOM 3166 C CB    . PRO A 1 408 ? 27.269  -7.795  -5.030  1.00 47.91 408 A 1 
ATOM 3167 C CG    . PRO A 1 408 ? 27.862  -8.689  -6.114  1.00 45.79 408 A 1 
ATOM 3168 C CD    . PRO A 1 408 ? 28.103  -10.008 -5.391  1.00 49.63 408 A 1 
ATOM 3169 N N     . TRP A 1 409 ? 24.222  -8.361  -3.530  1.00 45.59 409 A 1 
ATOM 3170 C CA    . TRP A 1 409 ? 22.792  -8.188  -3.751  1.00 45.62 409 A 1 
ATOM 3171 C C     . TRP A 1 409 ? 22.621  -7.007  -4.721  1.00 44.16 409 A 1 
ATOM 3172 O O     . TRP A 1 409 ? 22.713  -5.860  -4.300  1.00 40.66 409 A 1 
ATOM 3173 C CB    . TRP A 1 409 ? 22.071  -7.968  -2.423  1.00 41.22 409 A 1 
ATOM 3174 C CG    . TRP A 1 409 ? 21.998  -9.145  -1.503  1.00 37.31 409 A 1 
ATOM 3175 C CD1   . TRP A 1 409 ? 23.028  -9.877  -1.044  1.00 32.11 409 A 1 
ATOM 3176 C CD2   . TRP A 1 409 ? 20.799  -9.731  -0.886  1.00 33.71 409 A 1 
ATOM 3177 N NE1   . TRP A 1 409 ? 22.584  -10.864 -0.192  1.00 29.54 409 A 1 
ATOM 3178 C CE2   . TRP A 1 409 ? 21.223  -10.802 -0.050  1.00 32.11 409 A 1 
ATOM 3179 C CE3   . TRP A 1 409 ? 19.438  -9.435  -0.958  1.00 34.24 409 A 1 
ATOM 3180 C CZ2   . TRP A 1 409 ? 20.295  -11.530 0.733   1.00 33.65 409 A 1 
ATOM 3181 C CZ3   . TRP A 1 409 ? 18.514  -10.166 -0.185  1.00 32.43 409 A 1 
ATOM 3182 C CH2   . TRP A 1 409 ? 18.943  -11.198 0.650   1.00 31.77 409 A 1 
ATOM 3183 N N     . PHE A 1 410 ? 22.445  -7.354  -5.976  1.00 49.40 410 A 1 
ATOM 3184 C CA    . PHE A 1 410 ? 21.982  -6.408  -6.981  1.00 49.82 410 A 1 
ATOM 3185 C C     . PHE A 1 410 ? 20.451  -6.266  -6.904  1.00 45.62 410 A 1 
ATOM 3186 O O     . PHE A 1 410 ? 19.755  -7.291  -6.704  1.00 40.35 410 A 1 
ATOM 3187 C CB    . PHE A 1 410 ? 22.450  -6.812  -8.390  1.00 45.53 410 A 1 
ATOM 3188 C CG    . PHE A 1 410 ? 23.902  -6.456  -8.671  1.00 43.35 410 A 1 
ATOM 3189 C CD1   . PHE A 1 410 ? 24.261  -5.139  -8.980  1.00 38.91 410 A 1 
ATOM 3190 C CD2   . PHE A 1 410 ? 24.896  -7.458  -8.630  1.00 38.38 410 A 1 
ATOM 3191 C CE1   . PHE A 1 410 ? 25.601  -4.817  -9.246  1.00 36.11 410 A 1 
ATOM 3192 C CE2   . PHE A 1 410 ? 26.242  -7.132  -8.902  1.00 40.26 410 A 1 
ATOM 3193 C CZ    . PHE A 1 410 ? 26.589  -5.814  -9.211  1.00 40.88 410 A 1 
ATOM 3194 O OXT   . PHE A 1 410 ? 19.964  -5.090  -7.039  1.00 45.16 410 A 1 
ATOM 3195 N N     . ASP B 2 1   ? 8.581   -18.168 -21.929 1.00 44.52 1   B 1 
ATOM 3196 C CA    . ASP B 2 1   ? 8.016   -18.352 -20.578 1.00 49.51 1   B 1 
ATOM 3197 C C     . ASP B 2 1   ? 6.508   -18.573 -20.653 1.00 52.12 1   B 1 
ATOM 3198 O O     . ASP B 2 1   ? 5.828   -17.894 -21.414 1.00 49.33 1   B 1 
ATOM 3199 C CB    . ASP B 2 1   ? 8.351   -17.153 -19.700 1.00 44.76 1   B 1 
ATOM 3200 C CG    . ASP B 2 1   ? 9.825   -17.214 -19.350 1.00 38.81 1   B 1 
ATOM 3201 O OD1   . ASP B 2 1   ? 10.235  -18.326 -18.958 1.00 36.05 1   B 1 
ATOM 3202 O OD2   . ASP B 2 1   ? 10.510  -16.208 -19.570 1.00 37.23 1   B 1 
ATOM 3203 N N     . SER B 2 2   ? 5.998   -19.526 -19.897 1.00 56.30 2   B 1 
ATOM 3204 C CA    . SER B 2 2   ? 4.558   -19.759 -19.865 1.00 58.22 2   B 1 
ATOM 3205 C C     . SER B 2 2   ? 3.859   -18.547 -19.242 1.00 59.55 2   B 1 
ATOM 3206 O O     . SER B 2 2   ? 4.373   -18.021 -18.254 1.00 55.74 2   B 1 
ATOM 3207 C CB    . SER B 2 2   ? 4.245   -21.025 -19.053 1.00 53.63 2   B 1 
ATOM 3208 O OG    . SER B 2 2   ? 2.857   -21.229 -18.918 1.00 46.49 2   B 1 
ATOM 3209 N N     . PRO B 2 3   ? 2.681   -18.143 -19.726 1.00 56.46 3   B 1 
ATOM 3210 C CA    . PRO B 2 3   ? 1.936   -17.029 -19.143 1.00 54.65 3   B 1 
ATOM 3211 C C     . PRO B 2 3   ? 1.630   -17.234 -17.650 1.00 55.46 3   B 1 
ATOM 3212 O O     . PRO B 2 3   ? 1.539   -16.267 -16.899 1.00 53.65 3   B 1 
ATOM 3213 C CB    . PRO B 2 3   ? 0.659   -16.912 -19.989 1.00 50.20 3   B 1 
ATOM 3214 C CG    . PRO B 2 3   ? 0.505   -18.288 -20.641 1.00 49.00 3   B 1 
ATOM 3215 C CD    . PRO B 2 3   ? 1.946   -18.744 -20.828 1.00 50.99 3   B 1 
ATOM 3216 N N     . ALA B 2 4   ? 1.565   -18.493 -17.181 1.00 55.67 4   B 1 
ATOM 3217 C CA    . ALA B 2 4   ? 1.484   -18.825 -15.763 1.00 53.26 4   B 1 
ATOM 3218 C C     . ALA B 2 4   ? 2.712   -18.339 -14.974 1.00 54.60 4   B 1 
ATOM 3219 O O     . ALA B 2 4   ? 2.551   -17.720 -13.925 1.00 51.76 4   B 1 
ATOM 3220 C CB    . ALA B 2 4   ? 1.280   -20.340 -15.627 1.00 48.15 4   B 1 
ATOM 3221 N N     . LYS B 2 5   ? 3.934   -18.545 -15.489 1.00 58.77 5   B 1 
ATOM 3222 C CA    . LYS B 2 5   ? 5.159   -18.025 -14.858 1.00 59.30 5   B 1 
ATOM 3223 C C     . LYS B 2 5   ? 5.206   -16.500 -14.840 1.00 62.27 5   B 1 
ATOM 3224 O O     . LYS B 2 5   ? 5.855   -15.916 -13.981 1.00 57.13 5   B 1 
ATOM 3225 C CB    . LYS B 2 5   ? 6.404   -18.533 -15.566 1.00 52.35 5   B 1 
ATOM 3226 C CG    . LYS B 2 5   ? 6.745   -20.000 -15.293 1.00 45.03 5   B 1 
ATOM 3227 C CD    . LYS B 2 5   ? 8.092   -20.298 -15.942 1.00 41.34 5   B 1 
ATOM 3228 C CE    . LYS B 2 5   ? 8.575   -21.718 -15.665 1.00 36.02 5   B 1 
ATOM 3229 N NZ    . LYS B 2 5   ? 9.898   -21.935 -16.259 1.00 31.96 5   B 1 
ATOM 3230 N N     . GLU B 2 6   ? 4.562   -15.844 -15.787 1.00 65.82 6   B 1 
ATOM 3231 C CA    . GLU B 2 6   ? 4.473   -14.391 -15.791 1.00 66.08 6   B 1 
ATOM 3232 C C     . GLU B 2 6   ? 3.508   -13.884 -14.710 1.00 68.97 6   B 1 
ATOM 3233 O O     . GLU B 2 6   ? 3.795   -12.895 -14.034 1.00 63.90 6   B 1 
ATOM 3234 C CB    . GLU B 2 6   ? 4.107   -13.909 -17.200 1.00 59.49 6   B 1 
ATOM 3235 C CG    . GLU B 2 6   ? 4.342   -12.407 -17.349 1.00 50.24 6   B 1 
ATOM 3236 C CD    . GLU B 2 6   ? 4.552   -12.009 -18.816 1.00 45.81 6   B 1 
ATOM 3237 O OE1   . GLU B 2 6   ? 5.531   -11.265 -19.049 1.00 43.36 6   B 1 
ATOM 3238 O OE2   . GLU B 2 6   ? 3.795   -12.496 -19.670 1.00 42.78 6   B 1 
ATOM 3239 N N     . GLN B 2 7   ? 2.420   -14.616 -14.441 1.00 63.91 7   B 1 
ATOM 3240 C CA    . GLN B 2 7   ? 1.516   -14.329 -13.329 1.00 65.52 7   B 1 
ATOM 3241 C C     . GLN B 2 7   ? 2.170   -14.538 -11.956 1.00 70.72 7   B 1 
ATOM 3242 O O     . GLN B 2 7   ? 1.835   -13.809 -11.019 1.00 65.36 7   B 1 
ATOM 3243 C CB    . GLN B 2 7   ? 0.237   -15.170 -13.436 1.00 59.79 7   B 1 
ATOM 3244 C CG    . GLN B 2 7   ? -0.661  -14.658 -14.570 1.00 53.74 7   B 1 
ATOM 3245 C CD    . GLN B 2 7   ? -1.980  -15.427 -14.667 1.00 46.38 7   B 1 
ATOM 3246 O OE1   . GLN B 2 7   ? -2.299  -16.327 -13.905 1.00 46.42 7   B 1 
ATOM 3247 N NE2   . GLN B 2 7   ? -2.818  -15.064 -15.611 1.00 41.24 7   B 1 
ATOM 3248 N N     . ASP B 2 8   ? 3.155   -15.429 -11.823 1.00 68.23 8   B 1 
ATOM 3249 C CA    . ASP B 2 8   ? 3.923   -15.625 -10.589 1.00 67.92 8   B 1 
ATOM 3250 C C     . ASP B 2 8   ? 4.768   -14.398 -10.192 1.00 72.31 8   B 1 
ATOM 3251 O O     . ASP B 2 8   ? 5.229   -14.283 -9.055  1.00 68.50 8   B 1 
ATOM 3252 C CB    . ASP B 2 8   ? 4.850   -16.843 -10.724 1.00 62.23 8   B 1 
ATOM 3253 C CG    . ASP B 2 8   ? 4.134   -18.197 -10.805 1.00 55.25 8   B 1 
ATOM 3254 O OD1   . ASP B 2 8   ? 2.988   -18.303 -10.311 1.00 49.18 8   B 1 
ATOM 3255 O OD2   . ASP B 2 8   ? 4.770   -19.150 -11.321 1.00 49.28 8   B 1 
ATOM 3256 N N     . ARG B 2 9   ? 4.972   -13.432 -11.111 1.00 82.98 9   B 1 
ATOM 3257 C CA    . ARG B 2 9   ? 5.656   -12.161 -10.837 1.00 83.81 9   B 1 
ATOM 3258 C C     . ARG B 2 9   ? 4.769   -11.148 -10.113 1.00 86.68 9   B 1 
ATOM 3259 O O     . ARG B 2 9   ? 5.290   -10.157 -9.588  1.00 83.58 9   B 1 
ATOM 3260 C CB    . ARG B 2 9   ? 6.148   -11.541 -12.152 1.00 79.99 9   B 1 
ATOM 3261 C CG    . ARG B 2 9   ? 7.094   -12.469 -12.921 1.00 73.95 9   B 1 
ATOM 3262 C CD    . ARG B 2 9   ? 7.507   -11.814 -14.246 1.00 69.22 9   B 1 
ATOM 3263 N NE    . ARG B 2 9   ? 8.352   -12.706 -15.048 1.00 62.56 9   B 1 
ATOM 3264 C CZ    . ARG B 2 9   ? 8.688   -12.525 -16.319 1.00 56.24 9   B 1 
ATOM 3265 N NH1   . ARG B 2 9   ? 8.352   -11.450 -16.966 1.00 53.15 9   B 1 
ATOM 3266 N NH2   . ARG B 2 9   ? 9.356   -13.442 -16.952 1.00 50.29 9   B 1 
ATOM 3267 N N     . PHE B 2 10  ? 3.464   -11.372 -10.099 1.00 88.33 10  B 1 
ATOM 3268 C CA    . PHE B 2 10  ? 2.477   -10.439 -9.597  1.00 89.98 10  B 1 
ATOM 3269 C C     . PHE B 2 10  ? 1.764   -10.977 -8.348  1.00 90.96 10  B 1 
ATOM 3270 O O     . PHE B 2 10  ? 1.808   -12.166 -8.029  1.00 88.34 10  B 1 
ATOM 3271 C CB    . PHE B 2 10  ? 1.484   -10.107 -10.721 1.00 88.89 10  B 1 
ATOM 3272 C CG    . PHE B 2 10  ? 2.098   -9.566  -11.997 1.00 89.60 10  B 1 
ATOM 3273 C CD1   . PHE B 2 10  ? 3.060   -8.544  -11.962 1.00 82.51 10  B 1 
ATOM 3274 C CD2   . PHE B 2 10  ? 1.723   -10.097 -13.245 1.00 81.60 10  B 1 
ATOM 3275 C CE1   . PHE B 2 10  ? 3.639   -8.047  -13.143 1.00 79.96 10  B 1 
ATOM 3276 C CE2   . PHE B 2 10  ? 2.287   -9.613  -14.429 1.00 80.57 10  B 1 
ATOM 3277 C CZ    . PHE B 2 10  ? 3.246   -8.588  -14.379 1.00 81.56 10  B 1 
ATOM 3278 N N     . LEU B 2 11  ? 1.075   -10.097 -7.644  1.00 91.73 11  B 1 
ATOM 3279 C CA    . LEU B 2 11  ? 0.209   -10.519 -6.542  1.00 92.27 11  B 1 
ATOM 3280 C C     . LEU B 2 11  ? -0.893  -11.461 -7.051  1.00 92.16 11  B 1 
ATOM 3281 O O     . LEU B 2 11  ? -1.365  -11.313 -8.174  1.00 89.92 11  B 1 
ATOM 3282 C CB    . LEU B 2 11  ? -0.413  -9.297  -5.857  1.00 91.94 11  B 1 
ATOM 3283 C CG    . LEU B 2 11  ? 0.579   -8.415  -5.071  1.00 90.75 11  B 1 
ATOM 3284 C CD1   . LEU B 2 11  ? -0.197  -7.246  -4.464  1.00 85.59 11  B 1 
ATOM 3285 C CD2   . LEU B 2 11  ? 1.255   -9.180  -3.934  1.00 85.22 11  B 1 
ATOM 3286 N N     . PRO B 2 12  ? -1.379  -12.410 -6.216  1.00 90.13 12  B 1 
ATOM 3287 C CA    . PRO B 2 12  ? -2.442  -13.329 -6.631  1.00 89.45 12  B 1 
ATOM 3288 C C     . PRO B 2 12  ? -3.712  -12.598 -7.079  1.00 90.44 12  B 1 
ATOM 3289 O O     . PRO B 2 12  ? -4.354  -11.907 -6.289  1.00 89.20 12  B 1 
ATOM 3290 C CB    . PRO B 2 12  ? -2.693  -14.228 -5.413  1.00 87.32 12  B 1 
ATOM 3291 C CG    . PRO B 2 12  ? -1.363  -14.199 -4.665  1.00 84.83 12  B 1 
ATOM 3292 C CD    . PRO B 2 12  ? -0.869  -12.772 -4.903  1.00 87.60 12  B 1 
ATOM 3293 N N     . ILE B 2 13  ? -4.137  -12.834 -8.323  1.00 88.03 13  B 1 
ATOM 3294 C CA    . ILE B 2 13  ? -5.280  -12.142 -8.944  1.00 89.29 13  B 1 
ATOM 3295 C C     . ILE B 2 13  ? -6.585  -12.309 -8.150  1.00 90.36 13  B 1 
ATOM 3296 O O     . ILE B 2 13  ? -7.427  -11.412 -8.138  1.00 89.56 13  B 1 
ATOM 3297 C CB    . ILE B 2 13  ? -5.448  -12.632 -10.403 1.00 87.97 13  B 1 
ATOM 3298 C CG1   . ILE B 2 13  ? -6.454  -11.808 -11.222 1.00 83.60 13  B 1 
ATOM 3299 C CG2   . ILE B 2 13  ? -5.865  -14.122 -10.465 1.00 82.71 13  B 1 
ATOM 3300 C CD1   . ILE B 2 13  ? -6.044  -10.352 -11.422 1.00 77.85 13  B 1 
ATOM 3301 N N     . ALA B 2 14  ? -6.752  -13.426 -7.426  1.00 87.79 14  B 1 
ATOM 3302 C CA    . ALA B 2 14  ? -7.916  -13.662 -6.580  1.00 86.93 14  B 1 
ATOM 3303 C C     . ALA B 2 14  ? -7.993  -12.671 -5.408  1.00 88.56 14  B 1 
ATOM 3304 O O     . ALA B 2 14  ? -9.083  -12.199 -5.073  1.00 87.25 14  B 1 
ATOM 3305 C CB    . ALA B 2 14  ? -7.872  -15.109 -6.085  1.00 84.19 14  B 1 
ATOM 3306 N N     . ASN B 2 15  ? -6.850  -12.325 -4.796  1.00 90.84 15  B 1 
ATOM 3307 C CA    . ASN B 2 15  ? -6.784  -11.367 -3.699  1.00 91.27 15  B 1 
ATOM 3308 C C     . ASN B 2 15  ? -6.989  -9.938  -4.198  1.00 92.17 15  B 1 
ATOM 3309 O O     . ASN B 2 15  ? -7.820  -9.216  -3.648  1.00 91.20 15  B 1 
ATOM 3310 C CB    . ASN B 2 15  ? -5.450  -11.536 -2.950  1.00 89.87 15  B 1 
ATOM 3311 C CG    . ASN B 2 15  ? -5.348  -12.864 -2.213  1.00 86.55 15  B 1 
ATOM 3312 O OD1   . ASN B 2 15  ? -6.327  -13.526 -1.917  1.00 77.78 15  B 1 
ATOM 3313 N ND2   . ASN B 2 15  ? -4.145  -13.284 -1.892  1.00 77.30 15  B 1 
ATOM 3314 N N     . VAL B 2 16  ? -6.339  -9.569  -5.301  1.00 91.50 16  B 1 
ATOM 3315 C CA    . VAL B 2 16  ? -6.561  -8.274  -5.959  1.00 92.10 16  B 1 
ATOM 3316 C C     . VAL B 2 16  ? -8.037  -8.100  -6.329  1.00 93.13 16  B 1 
ATOM 3317 O O     . VAL B 2 16  ? -8.654  -7.100  -5.973  1.00 92.34 16  B 1 
ATOM 3318 C CB    . VAL B 2 16  ? -5.661  -8.127  -7.206  1.00 91.97 16  B 1 
ATOM 3319 C CG1   . VAL B 2 16  ? -5.887  -6.798  -7.921  1.00 88.80 16  B 1 
ATOM 3320 C CG2   . VAL B 2 16  ? -4.183  -8.215  -6.823  1.00 89.01 16  B 1 
ATOM 3321 N N     . SER B 2 17  ? -8.649  -9.114  -6.937  1.00 92.18 17  B 1 
ATOM 3322 C CA    . SER B 2 17  ? -10.071 -9.085  -7.297  1.00 91.65 17  B 1 
ATOM 3323 C C     . SER B 2 17  ? -11.001 -8.942  -6.091  1.00 92.03 17  B 1 
ATOM 3324 O O     . SER B 2 17  ? -12.059 -8.330  -6.212  1.00 90.76 17  B 1 
ATOM 3325 C CB    . SER B 2 17  ? -10.481 -10.352 -8.043  1.00 90.50 17  B 1 
ATOM 3326 O OG    . SER B 2 17  ? -9.763  -10.519 -9.243  1.00 79.74 17  B 1 
ATOM 3327 N N     . ARG B 2 18  ? -10.654 -9.529  -4.924  1.00 92.70 18  B 1 
ATOM 3328 C CA    . ARG B 2 18  ? -11.425 -9.387  -3.687  1.00 92.21 18  B 1 
ATOM 3329 C C     . ARG B 2 18  ? -11.390 -7.941  -3.186  1.00 92.89 18  B 1 
ATOM 3330 O O     . ARG B 2 18  ? -12.449 -7.395  -2.876  1.00 91.25 18  B 1 
ATOM 3331 C CB    . ARG B 2 18  ? -10.906 -10.370 -2.631  1.00 91.14 18  B 1 
ATOM 3332 C CG    . ARG B 2 18  ? -11.819 -10.419 -1.397  1.00 84.71 18  B 1 
ATOM 3333 C CD    . ARG B 2 18  ? -11.205 -11.243 -0.246  1.00 81.92 18  B 1 
ATOM 3334 N NE    . ARG B 2 18  ? -10.921 -12.631 -0.636  1.00 72.74 18  B 1 
ATOM 3335 C CZ    . ARG B 2 18  ? -9.767  -13.281 -0.504  1.00 67.68 18  B 1 
ATOM 3336 N NH1   . ARG B 2 18  ? -8.726  -12.726 0.041   1.00 59.98 18  B 1 
ATOM 3337 N NH2   . ARG B 2 18  ? -9.647  -14.502 -0.925  1.00 60.05 18  B 1 
ATOM 3338 N N     . ILE B 2 19  ? -10.210 -7.331  -3.145  1.00 94.11 19  B 1 
ATOM 3339 C CA    . ILE B 2 19  ? -10.032 -5.940  -2.716  1.00 94.30 19  B 1 
ATOM 3340 C C     . ILE B 2 19  ? -10.781 -4.997  -3.657  1.00 94.87 19  B 1 
ATOM 3341 O O     . ILE B 2 19  ? -11.590 -4.193  -3.196  1.00 93.39 19  B 1 
ATOM 3342 C CB    . ILE B 2 19  ? -8.529  -5.601  -2.596  1.00 94.16 19  B 1 
ATOM 3343 C CG1   . ILE B 2 19  ? -7.864  -6.460  -1.494  1.00 92.09 19  B 1 
ATOM 3344 C CG2   . ILE B 2 19  ? -8.334  -4.110  -2.285  1.00 91.91 19  B 1 
ATOM 3345 C CD1   . ILE B 2 19  ? -6.333  -6.462  -1.534  1.00 85.90 19  B 1 
ATOM 3346 N N     . MET B 2 20  ? -10.618 -5.152  -4.974  1.00 93.29 20  B 1 
ATOM 3347 C CA    . MET B 2 20  ? -11.349 -4.351  -5.955  1.00 93.47 20  B 1 
ATOM 3348 C C     . MET B 2 20  ? -12.875 -4.418  -5.760  1.00 93.40 20  B 1 
ATOM 3349 O O     . MET B 2 20  ? -13.549 -3.400  -5.833  1.00 91.61 20  B 1 
ATOM 3350 C CB    . MET B 2 20  ? -11.026 -4.817  -7.380  1.00 93.02 20  B 1 
ATOM 3351 C CG    . MET B 2 20  ? -9.599  -4.519  -7.822  1.00 91.17 20  B 1 
ATOM 3352 S SD    . MET B 2 20  ? -9.220  -5.213  -9.464  1.00 89.53 20  B 1 
ATOM 3353 C CE    . MET B 2 20  ? -10.053 -4.022  -10.526 1.00 81.41 20  B 1 
ATOM 3354 N N     . LYS B 2 21  ? -13.429 -5.610  -5.478  1.00 93.26 21  B 1 
ATOM 3355 C CA    . LYS B 2 21  ? -14.865 -5.774  -5.232  1.00 92.78 21  B 1 
ATOM 3356 C C     . LYS B 2 21  ? -15.333 -5.071  -3.959  1.00 92.73 21  B 1 
ATOM 3357 O O     . LYS B 2 21  ? -16.452 -4.587  -3.939  1.00 90.65 21  B 1 
ATOM 3358 C CB    . LYS B 2 21  ? -15.233 -7.255  -5.152  1.00 91.15 21  B 1 
ATOM 3359 C CG    . LYS B 2 21  ? -15.316 -7.907  -6.531  1.00 83.65 21  B 1 
ATOM 3360 C CD    . LYS B 2 21  ? -15.662 -9.384  -6.351  1.00 75.72 21  B 1 
ATOM 3361 C CE    . LYS B 2 21  ? -15.831 -10.076 -7.697  1.00 66.73 21  B 1 
ATOM 3362 N NZ    . LYS B 2 21  ? -16.467 -11.398 -7.531  1.00 58.87 21  B 1 
ATOM 3363 N N     . ARG B 2 22  ? -14.504 -5.024  -2.916  1.00 93.93 22  B 1 
ATOM 3364 C CA    . ARG B 2 22  ? -14.831 -4.321  -1.674  1.00 93.39 22  B 1 
ATOM 3365 C C     . ARG B 2 22  ? -14.859 -2.800  -1.845  1.00 94.04 22  B 1 
ATOM 3366 O O     . ARG B 2 22  ? -15.635 -2.144  -1.181  1.00 91.77 22  B 1 
ATOM 3367 C CB    . ARG B 2 22  ? -13.826 -4.700  -0.566  1.00 91.67 22  B 1 
ATOM 3368 C CG    . ARG B 2 22  ? -14.072 -6.115  -0.025  1.00 82.11 22  B 1 
ATOM 3369 C CD    . ARG B 2 22  ? -12.979 -6.522  0.958   1.00 78.37 22  B 1 
ATOM 3370 N NE    . ARG B 2 22  ? -13.480 -6.693  2.326   1.00 72.19 22  B 1 
ATOM 3371 C CZ    . ARG B 2 22  ? -12.752 -7.078  3.349   1.00 66.25 22  B 1 
ATOM 3372 N NH1   . ARG B 2 22  ? -11.470 -7.312  3.254   1.00 61.24 22  B 1 
ATOM 3373 N NH2   . ARG B 2 22  ? -13.285 -7.229  4.530   1.00 58.00 22  B 1 
ATOM 3374 N N     . SER B 2 23  ? -14.036 -2.275  -2.739  1.00 92.78 23  B 1 
ATOM 3375 C CA    . SER B 2 23  ? -13.980 -0.839  -3.028  1.00 91.98 23  B 1 
ATOM 3376 C C     . SER B 2 23  ? -15.058 -0.349  -4.004  1.00 92.33 23  B 1 
ATOM 3377 O O     . SER B 2 23  ? -15.084 0.829   -4.331  1.00 89.66 23  B 1 
ATOM 3378 C CB    . SER B 2 23  ? -12.592 -0.484  -3.563  1.00 90.07 23  B 1 
ATOM 3379 O OG    . SER B 2 23  ? -11.585 -0.944  -2.689  1.00 78.30 23  B 1 
ATOM 3380 N N     . LEU B 2 24  ? -15.911 -1.242  -4.496  1.00 92.23 24  B 1 
ATOM 3381 C CA    . LEU B 2 24  ? -16.926 -0.917  -5.494  1.00 92.49 24  B 1 
ATOM 3382 C C     . LEU B 2 24  ? -18.336 -1.265  -4.988  1.00 93.08 24  B 1 
ATOM 3383 O O     . LEU B 2 24  ? -18.491 -2.142  -4.140  1.00 91.02 24  B 1 
ATOM 3384 C CB    . LEU B 2 24  ? -16.611 -1.649  -6.806  1.00 90.81 24  B 1 
ATOM 3385 C CG    . LEU B 2 24  ? -15.358 -1.145  -7.542  1.00 87.98 24  B 1 
ATOM 3386 C CD1   . LEU B 2 24  ? -15.061 -2.049  -8.739  1.00 82.74 24  B 1 
ATOM 3387 C CD2   . LEU B 2 24  ? -15.524 0.280   -8.081  1.00 82.50 24  B 1 
ATOM 3388 N N     . PRO B 2 25  ? -19.397 -0.623  -5.549  1.00 92.05 25  B 1 
ATOM 3389 C CA    . PRO B 2 25  ? -20.777 -1.005  -5.283  1.00 91.78 25  B 1 
ATOM 3390 C C     . PRO B 2 25  ? -21.045 -2.486  -5.578  1.00 91.74 25  B 1 
ATOM 3391 O O     . PRO B 2 25  ? -20.437 -3.076  -6.473  1.00 89.79 25  B 1 
ATOM 3392 C CB    . PRO B 2 25  ? -21.631 -0.087  -6.157  1.00 90.61 25  B 1 
ATOM 3393 C CG    . PRO B 2 25  ? -20.743 1.123   -6.390  1.00 88.35 25  B 1 
ATOM 3394 C CD    . PRO B 2 25  ? -19.354 0.526   -6.432  1.00 91.27 25  B 1 
ATOM 3395 N N     . ALA B 2 26  ? -21.992 -3.094  -4.845  1.00 90.30 26  B 1 
ATOM 3396 C CA    . ALA B 2 26  ? -22.264 -4.525  -4.951  1.00 89.43 26  B 1 
ATOM 3397 C C     . ALA B 2 26  ? -22.707 -4.985  -6.353  1.00 89.41 26  B 1 
ATOM 3398 O O     . ALA B 2 26  ? -22.410 -6.112  -6.758  1.00 84.83 26  B 1 
ATOM 3399 C CB    . ALA B 2 26  ? -23.328 -4.873  -3.902  1.00 86.37 26  B 1 
ATOM 3400 N N     . ASN B 2 27  ? -23.376 -4.121  -7.114  1.00 89.68 27  B 1 
ATOM 3401 C CA    . ASN B 2 27  ? -23.818 -4.370  -8.482  1.00 88.93 27  B 1 
ATOM 3402 C C     . ASN B 2 27  ? -22.717 -4.152  -9.536  1.00 88.71 27  B 1 
ATOM 3403 O O     . ASN B 2 27  ? -22.899 -4.518  -10.703 1.00 84.22 27  B 1 
ATOM 3404 C CB    . ASN B 2 27  ? -25.061 -3.504  -8.764  1.00 86.52 27  B 1 
ATOM 3405 C CG    . ASN B 2 27  ? -24.786 -2.015  -8.737  1.00 79.43 27  B 1 
ATOM 3406 O OD1   . ASN B 2 27  ? -23.884 -1.539  -8.081  1.00 69.41 27  B 1 
ATOM 3407 N ND2   . ASN B 2 27  ? -25.573 -1.238  -9.462  1.00 72.65 27  B 1 
ATOM 3408 N N     . ALA B 2 28  ? -21.560 -3.587  -9.143  1.00 89.39 28  B 1 
ATOM 3409 C CA    . ALA B 2 28  ? -20.497 -3.305  -10.085 1.00 88.56 28  B 1 
ATOM 3410 C C     . ALA B 2 28  ? -19.851 -4.584  -10.639 1.00 88.54 28  B 1 
ATOM 3411 O O     . ALA B 2 28  ? -19.460 -5.505  -9.921  1.00 85.46 28  B 1 
ATOM 3412 C CB    . ALA B 2 28  ? -19.466 -2.375  -9.449  1.00 86.26 28  B 1 
ATOM 3413 N N     . LYS B 2 29  ? -19.651 -4.612  -11.965 1.00 89.07 29  B 1 
ATOM 3414 C CA    . LYS B 2 29  ? -18.961 -5.693  -12.669 1.00 88.74 29  B 1 
ATOM 3415 C C     . LYS B 2 29  ? -17.548 -5.250  -13.034 1.00 89.04 29  B 1 
ATOM 3416 O O     . LYS B 2 29  ? -17.332 -4.140  -13.508 1.00 85.89 29  B 1 
ATOM 3417 C CB    . LYS B 2 29  ? -19.784 -6.140  -13.879 1.00 85.63 29  B 1 
ATOM 3418 C CG    . LYS B 2 29  ? -21.101 -6.819  -13.444 1.00 78.06 29  B 1 
ATOM 3419 C CD    . LYS B 2 29  ? -22.052 -7.073  -14.616 1.00 71.10 29  B 1 
ATOM 3420 C CE    . LYS B 2 29  ? -23.359 -7.637  -14.075 1.00 62.86 29  B 1 
ATOM 3421 N NZ    . LYS B 2 29  ? -24.517 -7.386  -14.964 1.00 55.30 29  B 1 
ATOM 3422 N N     . ILE B 2 30  ? -16.578 -6.150  -12.839 1.00 85.95 30  B 1 
ATOM 3423 C CA    . ILE B 2 30  ? -15.174 -5.905  -13.152 1.00 87.48 30  B 1 
ATOM 3424 C C     . ILE B 2 30  ? -14.746 -6.848  -14.277 1.00 87.62 30  B 1 
ATOM 3425 O O     . ILE B 2 30  ? -14.821 -8.071  -14.119 1.00 85.29 30  B 1 
ATOM 3426 C CB    . ILE B 2 30  ? -14.272 -6.057  -11.910 1.00 86.99 30  B 1 
ATOM 3427 C CG1   . ILE B 2 30  ? -14.813 -5.293  -10.678 1.00 83.93 30  B 1 
ATOM 3428 C CG2   . ILE B 2 30  ? -12.854 -5.570  -12.248 1.00 83.69 30  B 1 
ATOM 3429 C CD1   . ILE B 2 30  ? -14.040 -5.593  -9.386  1.00 80.44 30  B 1 
ATOM 3430 N N     . SER B 2 31  ? -14.280 -6.284  -15.393 1.00 89.99 31  B 1 
ATOM 3431 C CA    . SER B 2 31  ? -13.776 -7.073  -16.514 1.00 89.25 31  B 1 
ATOM 3432 C C     . SER B 2 31  ? -12.519 -7.857  -16.112 1.00 89.59 31  B 1 
ATOM 3433 O O     . SER B 2 31  ? -11.836 -7.535  -15.142 1.00 88.20 31  B 1 
ATOM 3434 C CB    . SER B 2 31  ? -13.508 -6.187  -17.733 1.00 86.65 31  B 1 
ATOM 3435 O OG    . SER B 2 31  ? -12.355 -5.403  -17.543 1.00 76.94 31  B 1 
ATOM 3436 N N     . LYS B 2 32  ? -12.212 -8.936  -16.854 1.00 87.54 32  B 1 
ATOM 3437 C CA    . LYS B 2 32  ? -10.993 -9.714  -16.635 1.00 87.35 32  B 1 
ATOM 3438 C C     . LYS B 2 32  ? -9.750  -8.844  -16.850 1.00 88.15 32  B 1 
ATOM 3439 O O     . LYS B 2 32  ? -8.887  -8.803  -15.983 1.00 86.91 32  B 1 
ATOM 3440 C CB    . LYS B 2 32  ? -10.999 -10.954 -17.545 1.00 85.06 32  B 1 
ATOM 3441 C CG    . LYS B 2 32  ? -9.787  -11.840 -17.280 1.00 77.56 32  B 1 
ATOM 3442 C CD    . LYS B 2 32  ? -9.708  -13.020 -18.267 1.00 71.94 32  B 1 
ATOM 3443 C CE    . LYS B 2 32  ? -8.347  -13.697 -18.078 1.00 61.43 32  B 1 
ATOM 3444 N NZ    . LYS B 2 32  ? -7.972  -14.587 -19.192 1.00 54.68 32  B 1 
ATOM 3445 N N     . GLU B 2 33  ? -9.728  -8.080  -17.926 1.00 89.69 33  B 1 
ATOM 3446 C CA    . GLU B 2 33  ? -8.640  -7.159  -18.268 1.00 89.71 33  B 1 
ATOM 3447 C C     . GLU B 2 33  ? -8.421  -6.096  -17.193 1.00 90.65 33  B 1 
ATOM 3448 O O     . GLU B 2 33  ? -7.281  -5.793  -16.853 1.00 89.16 33  B 1 
ATOM 3449 C CB    . GLU B 2 33  ? -8.994  -6.457  -19.579 1.00 88.08 33  B 1 
ATOM 3450 C CG    . GLU B 2 33  ? -9.077  -7.395  -20.772 1.00 79.45 33  B 1 
ATOM 3451 C CD    . GLU B 2 33  ? -9.944  -6.849  -21.905 1.00 72.65 33  B 1 
ATOM 3452 O OE1   . GLU B 2 33  ? -10.077 -7.584  -22.905 1.00 64.83 33  B 1 
ATOM 3453 O OE2   . GLU B 2 33  ? -10.552 -5.776  -21.707 1.00 64.60 33  B 1 
ATOM 3454 N N     . ALA B 2 34  ? -9.486  -5.551  -16.583 1.00 91.32 34  B 1 
ATOM 3455 C CA    . ALA B 2 34  ? -9.354  -4.594  -15.489 1.00 91.09 34  B 1 
ATOM 3456 C C     . ALA B 2 34  ? -8.674  -5.203  -14.256 1.00 91.58 34  B 1 
ATOM 3457 O O     . ALA B 2 34  ? -7.849  -4.551  -13.621 1.00 90.22 34  B 1 
ATOM 3458 C CB    . ALA B 2 34  ? -10.726 -4.015  -15.140 1.00 90.11 34  B 1 
ATOM 3459 N N     . LYS B 2 35  ? -8.981  -6.471  -13.924 1.00 91.48 35  B 1 
ATOM 3460 C CA    . LYS B 2 35  ? -8.326  -7.184  -12.813 1.00 91.50 35  B 1 
ATOM 3461 C C     . LYS B 2 35  ? -6.846  -7.417  -13.097 1.00 92.05 35  B 1 
ATOM 3462 O O     . LYS B 2 35  ? -6.029  -7.208  -12.206 1.00 90.90 35  B 1 
ATOM 3463 C CB    . LYS B 2 35  ? -9.013  -8.519  -12.541 1.00 90.56 35  B 1 
ATOM 3464 C CG    . LYS B 2 35  ? -10.437 -8.350  -12.009 1.00 87.27 35  B 1 
ATOM 3465 C CD    . LYS B 2 35  ? -11.145 -9.702  -12.018 1.00 85.29 35  B 1 
ATOM 3466 C CE    . LYS B 2 35  ? -12.602 -9.511  -11.635 1.00 79.80 35  B 1 
ATOM 3467 N NZ    . LYS B 2 35  ? -13.395 -10.703 -11.973 1.00 73.63 35  B 1 
ATOM 3468 N N     . GLU B 2 36  ? -6.498  -7.823  -14.307 1.00 91.43 36  B 1 
ATOM 3469 C CA    . GLU B 2 36  ? -5.120  -8.062  -14.732 1.00 91.34 36  B 1 
ATOM 3470 C C     . GLU B 2 36  ? -4.308  -6.758  -14.753 1.00 92.09 36  B 1 
ATOM 3471 O O     . GLU B 2 36  ? -3.203  -6.707  -14.221 1.00 91.07 36  B 1 
ATOM 3472 C CB    . GLU B 2 36  ? -5.131  -8.763  -16.102 1.00 90.44 36  B 1 
ATOM 3473 C CG    . GLU B 2 36  ? -5.655  -10.201 -15.985 1.00 86.83 36  B 1 
ATOM 3474 C CD    . GLU B 2 36  ? -5.940  -10.917 -17.319 1.00 84.39 36  B 1 
ATOM 3475 O OE1   . GLU B 2 36  ? -6.140  -12.159 -17.281 1.00 80.24 36  B 1 
ATOM 3476 O OE2   . GLU B 2 36  ? -6.071  -10.260 -18.368 1.00 79.02 36  B 1 
ATOM 3477 N N     . THR B 2 37  ? -4.895  -5.666  -15.241 1.00 92.31 37  B 1 
ATOM 3478 C CA    . THR B 2 37  ? -4.241  -4.352  -15.237 1.00 92.13 37  B 1 
ATOM 3479 C C     . THR B 2 37  ? -3.991  -3.844  -13.817 1.00 92.75 37  B 1 
ATOM 3480 O O     . THR B 2 37  ? -2.886  -3.418  -13.503 1.00 91.71 37  B 1 
ATOM 3481 C CB    . THR B 2 37  ? -5.052  -3.314  -16.029 1.00 91.24 37  B 1 
ATOM 3482 O OG1   . THR B 2 37  ? -5.388  -3.796  -17.305 1.00 84.14 37  B 1 
ATOM 3483 C CG2   . THR B 2 37  ? -4.262  -2.028  -16.245 1.00 82.42 37  B 1 
ATOM 3484 N N     . VAL B 2 38  ? -4.976  -3.927  -12.912 1.00 93.37 38  B 1 
ATOM 3485 C CA    . VAL B 2 38  ? -4.782  -3.537  -11.505 1.00 93.65 38  B 1 
ATOM 3486 C C     . VAL B 2 38  ? -3.772  -4.451  -10.804 1.00 94.16 38  B 1 
ATOM 3487 O O     . VAL B 2 38  ? -2.969  -3.966  -10.010 1.00 93.06 38  B 1 
ATOM 3488 C CB    . VAL B 2 38  ? -6.115  -3.490  -10.737 1.00 93.02 38  B 1 
ATOM 3489 C CG1   . VAL B 2 38  ? -5.938  -3.254  -9.232  1.00 89.87 38  B 1 
ATOM 3490 C CG2   . VAL B 2 38  ? -6.988  -2.343  -11.254 1.00 89.59 38  B 1 
ATOM 3491 N N     . GLN B 2 39  ? -3.760  -5.755  -11.097 1.00 93.16 39  B 1 
ATOM 3492 C CA    . GLN B 2 39  ? -2.774  -6.696  -10.567 1.00 93.22 39  B 1 
ATOM 3493 C C     . GLN B 2 39  ? -1.342  -6.275  -10.933 1.00 93.59 39  B 1 
ATOM 3494 O O     . GLN B 2 39  ? -0.479  -6.232  -10.054 1.00 92.53 39  B 1 
ATOM 3495 C CB    . GLN B 2 39  ? -3.086  -8.105  -11.098 1.00 92.46 39  B 1 
ATOM 3496 C CG    . GLN B 2 39  ? -2.116  -9.170  -10.594 1.00 89.47 39  B 1 
ATOM 3497 C CD    . GLN B 2 39  ? -2.281  -10.512 -11.330 1.00 89.39 39  B 1 
ATOM 3498 O OE1   . GLN B 2 39  ? -2.734  -10.597 -12.451 1.00 84.09 39  B 1 
ATOM 3499 N NE2   . GLN B 2 39  ? -1.892  -11.603 -10.721 1.00 82.47 39  B 1 
ATOM 3500 N N     . GLU B 2 40  ? -1.100  -5.929  -12.191 1.00 92.92 40  B 1 
ATOM 3501 C CA    . GLU B 2 40  ? 0.194   -5.436  -12.652 1.00 92.98 40  B 1 
ATOM 3502 C C     . GLU B 2 40  ? 0.536   -4.096  -11.994 1.00 93.35 40  B 1 
ATOM 3503 O O     . GLU B 2 40  ? 1.615   -3.966  -11.408 1.00 91.86 40  B 1 
ATOM 3504 C CB    . GLU B 2 40  ? 0.214   -5.374  -14.196 1.00 91.64 40  B 1 
ATOM 3505 C CG    . GLU B 2 40  ? 1.614   -5.091  -14.759 1.00 85.05 40  B 1 
ATOM 3506 C CD    . GLU B 2 40  ? 1.738   -5.112  -16.303 1.00 81.43 40  B 1 
ATOM 3507 O OE1   . GLU B 2 40  ? 2.848   -4.846  -16.822 1.00 77.34 40  B 1 
ATOM 3508 O OE2   . GLU B 2 40  ? 0.760   -5.369  -17.016 1.00 76.29 40  B 1 
ATOM 3509 N N     . CYS B 2 41  ? -0.391  -3.130  -11.959 1.00 93.29 41  B 1 
ATOM 3510 C CA    . CYS B 2 41  ? -0.184  -1.818  -11.347 1.00 93.14 41  B 1 
ATOM 3511 C C     . CYS B 2 41  ? 0.187   -1.897  -9.854  1.00 93.40 41  B 1 
ATOM 3512 O O     . CYS B 2 41  ? 1.144   -1.257  -9.432  1.00 92.46 41  B 1 
ATOM 3513 C CB    . CYS B 2 41  ? -1.447  -0.966  -11.526 1.00 92.53 41  B 1 
ATOM 3514 S SG    . CYS B 2 41  ? -1.638  -0.453  -13.266 1.00 88.36 41  B 1 
ATOM 3515 N N     . VAL B 2 42  ? -0.523  -2.703  -9.057  1.00 94.43 42  B 1 
ATOM 3516 C CA    . VAL B 2 42  ? -0.234  -2.855  -7.621  1.00 94.43 42  B 1 
ATOM 3517 C C     . VAL B 2 42  ? 1.108   -3.564  -7.391  1.00 94.77 42  B 1 
ATOM 3518 O O     . VAL B 2 42  ? 1.862   -3.199  -6.497  1.00 93.55 42  B 1 
ATOM 3519 C CB    . VAL B 2 42  ? -1.390  -3.586  -6.912  1.00 93.46 42  B 1 
ATOM 3520 C CG1   . VAL B 2 42  ? -1.075  -3.898  -5.449  1.00 85.66 42  B 1 
ATOM 3521 C CG2   . VAL B 2 42  ? -2.657  -2.735  -6.921  1.00 85.46 42  B 1 
ATOM 3522 N N     . SER B 2 43  ? 1.448   -4.542  -8.214  1.00 93.28 43  B 1 
ATOM 3523 C CA    . SER B 2 43  ? 2.738   -5.246  -8.121  1.00 92.82 43  B 1 
ATOM 3524 C C     . SER B 2 43  ? 3.920   -4.345  -8.488  1.00 93.17 43  B 1 
ATOM 3525 O O     . SER B 2 43  ? 4.979   -4.417  -7.865  1.00 91.83 43  B 1 
ATOM 3526 C CB    . SER B 2 43  ? 2.714   -6.483  -9.019  1.00 91.68 43  B 1 
ATOM 3527 O OG    . SER B 2 43  ? 1.621   -7.310  -8.669  1.00 83.96 43  B 1 
ATOM 3528 N N     . GLU B 2 44  ? 3.727   -3.450  -9.441  1.00 93.19 44  B 1 
ATOM 3529 C CA    . GLU B 2 44  ? 4.718   -2.443  -9.802  1.00 93.01 44  B 1 
ATOM 3530 C C     . GLU B 2 44  ? 4.811   -1.318  -8.772  1.00 93.46 44  B 1 
ATOM 3531 O O     . GLU B 2 44  ? 5.922   -0.879  -8.479  1.00 92.11 44  B 1 
ATOM 3532 C CB    . GLU B 2 44  ? 4.461   -1.916  -11.216 1.00 92.06 44  B 1 
ATOM 3533 C CG    . GLU B 2 44  ? 4.797   -2.943  -12.311 1.00 85.55 44  B 1 
ATOM 3534 C CD    . GLU B 2 44  ? 6.261   -3.424  -12.294 1.00 86.07 44  B 1 
ATOM 3535 O OE1   . GLU B 2 44  ? 6.558   -4.526  -12.804 1.00 80.07 44  B 1 
ATOM 3536 O OE2   . GLU B 2 44  ? 7.145   -2.720  -11.776 1.00 80.77 44  B 1 
ATOM 3537 N N     . PHE B 2 45  ? 3.702   -0.917  -8.141  1.00 94.28 45  B 1 
ATOM 3538 C CA    . PHE B 2 45  ? 3.716   0.023   -7.017  1.00 94.39 45  B 1 
ATOM 3539 C C     . PHE B 2 45  ? 4.576   -0.500  -5.859  1.00 94.30 45  B 1 
ATOM 3540 O O     . PHE B 2 45  ? 5.472   0.206   -5.388  1.00 93.15 45  B 1 
ATOM 3541 C CB    . PHE B 2 45  ? 2.280   0.298   -6.556  1.00 94.09 45  B 1 
ATOM 3542 C CG    . PHE B 2 45  ? 2.205   1.123   -5.285  1.00 93.63 45  B 1 
ATOM 3543 C CD1   . PHE B 2 45  ? 1.960   0.513   -4.048  1.00 90.33 45  B 1 
ATOM 3544 C CD2   . PHE B 2 45  ? 2.416   2.512   -5.338  1.00 90.79 45  B 1 
ATOM 3545 C CE1   . PHE B 2 45  ? 1.916   1.277   -2.872  1.00 89.42 45  B 1 
ATOM 3546 C CE2   . PHE B 2 45  ? 2.369   3.288   -4.160  1.00 89.91 45  B 1 
ATOM 3547 C CZ    . PHE B 2 45  ? 2.119   2.669   -2.935  1.00 90.30 45  B 1 
ATOM 3548 N N     . ILE B 2 46  ? 4.411   -1.771  -5.453  1.00 94.63 46  B 1 
ATOM 3549 C CA    . ILE B 2 46  ? 5.261   -2.409  -4.440  1.00 94.61 46  B 1 
ATOM 3550 C C     . ILE B 2 46  ? 6.733   -2.362  -4.867  1.00 94.62 46  B 1 
ATOM 3551 O O     . ILE B 2 46  ? 7.605   -2.018  -4.076  1.00 93.31 46  B 1 
ATOM 3552 C CB    . ILE B 2 46  ? 4.798   -3.861  -4.185  1.00 94.23 46  B 1 
ATOM 3553 C CG1   . ILE B 2 46  ? 3.418   -3.864  -3.490  1.00 92.67 46  B 1 
ATOM 3554 C CG2   . ILE B 2 46  ? 5.818   -4.643  -3.332  1.00 92.19 46  B 1 
ATOM 3555 C CD1   . ILE B 2 46  ? 2.717   -5.224  -3.517  1.00 88.38 46  B 1 
ATOM 3556 N N     . SER B 2 47  ? 7.023   -2.675  -6.123  1.00 94.71 47  B 1 
ATOM 3557 C CA    . SER B 2 47  ? 8.394   -2.673  -6.637  1.00 94.10 47  B 1 
ATOM 3558 C C     . SER B 2 47  ? 9.015   -1.274  -6.695  1.00 94.12 47  B 1 
ATOM 3559 O O     . SER B 2 47  ? 10.215  -1.133  -6.465  1.00 92.64 47  B 1 
ATOM 3560 C CB    . SER B 2 47  ? 8.428   -3.282  -8.036  1.00 92.95 47  B 1 
ATOM 3561 O OG    . SER B 2 47  ? 7.955   -4.605  -8.037  1.00 83.12 47  B 1 
ATOM 3562 N N     . PHE B 2 48  ? 8.220   -0.238  -6.984  1.00 93.76 48  B 1 
ATOM 3563 C CA    . PHE B 2 48  ? 8.645   1.150   -7.030  1.00 93.52 48  B 1 
ATOM 3564 C C     . PHE B 2 48  ? 9.018   1.669   -5.636  1.00 93.63 48  B 1 
ATOM 3565 O O     . PHE B 2 48  ? 10.160  2.091   -5.425  1.00 92.07 48  B 1 
ATOM 3566 C CB    . PHE B 2 48  ? 7.520   1.978   -7.682  1.00 93.02 48  B 1 
ATOM 3567 C CG    . PHE B 2 48  ? 7.842   3.446   -7.895  1.00 92.40 48  B 1 
ATOM 3568 C CD1   . PHE B 2 48  ? 6.875   4.422   -7.605  1.00 88.54 48  B 1 
ATOM 3569 C CD2   . PHE B 2 48  ? 9.068   3.838   -8.441  1.00 88.86 48  B 1 
ATOM 3570 C CE1   . PHE B 2 48  ? 7.128   5.776   -7.867  1.00 87.29 48  B 1 
ATOM 3571 C CE2   . PHE B 2 48  ? 9.336   5.184   -8.704  1.00 87.44 48  B 1 
ATOM 3572 C CZ    . PHE B 2 48  ? 8.369   6.159   -8.422  1.00 88.52 48  B 1 
ATOM 3573 N N     . VAL B 2 49  ? 8.120   1.506   -4.650  1.00 94.35 49  B 1 
ATOM 3574 C CA    . VAL B 2 49  ? 8.353   1.914   -3.258  1.00 94.15 49  B 1 
ATOM 3575 C C     . VAL B 2 49  ? 9.501   1.120   -2.629  1.00 94.45 49  B 1 
ATOM 3576 O O     . VAL B 2 49  ? 10.408  1.693   -2.020  1.00 93.17 49  B 1 
ATOM 3577 C CB    . VAL B 2 49  ? 7.059   1.763   -2.429  1.00 93.56 49  B 1 
ATOM 3578 C CG1   . VAL B 2 49  ? 7.281   2.083   -0.947  1.00 90.56 49  B 1 
ATOM 3579 C CG2   . VAL B 2 49  ? 5.968   2.714   -2.944  1.00 90.61 49  B 1 
ATOM 3580 N N     . THR B 2 50  ? 9.526   -0.206  -2.811  1.00 95.20 50  B 1 
ATOM 3581 C CA    . THR B 2 50  ? 10.605  -1.052  -2.288  1.00 95.25 50  B 1 
ATOM 3582 C C     . THR B 2 50  ? 11.957  -0.705  -2.913  1.00 95.12 50  B 1 
ATOM 3583 O O     . THR B 2 50  ? 12.976  -0.790  -2.234  1.00 93.79 50  B 1 
ATOM 3584 C CB    . THR B 2 50  ? 10.308  -2.539  -2.524  1.00 94.51 50  B 1 
ATOM 3585 O OG1   . THR B 2 50  ? 9.058   -2.900  -2.005  1.00 87.17 50  B 1 
ATOM 3586 C CG2   . THR B 2 50  ? 11.322  -3.461  -1.839  1.00 83.56 50  B 1 
ATOM 3587 N N     . GLY B 2 51  ? 11.991  -0.310  -4.169  1.00 94.21 51  B 1 
ATOM 3588 C CA    . GLY B 2 51  ? 13.209  0.124   -4.854  1.00 93.87 51  B 1 
ATOM 3589 C C     . GLY B 2 51  ? 13.838  1.358   -4.205  1.00 94.28 51  B 1 
ATOM 3590 O O     . GLY B 2 51  ? 15.032  1.332   -3.904  1.00 92.83 51  B 1 
ATOM 3591 N N     . GLU B 2 52  ? 13.044  2.389   -3.908  1.00 93.48 52  B 1 
ATOM 3592 C CA    . GLU B 2 52  ? 13.531  3.587   -3.217  1.00 92.92 52  B 1 
ATOM 3593 C C     . GLU B 2 52  ? 13.919  3.314   -1.756  1.00 93.43 52  B 1 
ATOM 3594 O O     . GLU B 2 52  ? 14.960  3.772   -1.290  1.00 91.75 52  B 1 
ATOM 3595 C CB    . GLU B 2 52  ? 12.484  4.708   -3.299  1.00 91.62 52  B 1 
ATOM 3596 C CG    . GLU B 2 52  ? 12.426  5.379   -4.677  1.00 84.42 52  B 1 
ATOM 3597 C CD    . GLU B 2 52  ? 13.753  6.050   -5.083  1.00 86.27 52  B 1 
ATOM 3598 O OE1   . GLU B 2 52  ? 14.160  5.916   -6.258  1.00 80.51 52  B 1 
ATOM 3599 O OE2   . GLU B 2 52  ? 14.416  6.686   -4.237  1.00 80.18 52  B 1 
ATOM 3600 N N     . ALA B 2 53  ? 13.138  2.500   -1.037  1.00 93.52 53  B 1 
ATOM 3601 C CA    . ALA B 2 53  ? 13.494  2.091   0.318   1.00 93.67 53  B 1 
ATOM 3602 C C     . ALA B 2 53  ? 14.813  1.305   0.356   1.00 94.08 53  B 1 
ATOM 3603 O O     . ALA B 2 53  ? 15.646  1.518   1.244   1.00 92.63 53  B 1 
ATOM 3604 C CB    . ALA B 2 53  ? 12.337  1.260   0.889   1.00 93.25 53  B 1 
ATOM 3605 N N     . SER B 2 54  ? 15.046  0.434   -0.630  1.00 94.63 54  B 1 
ATOM 3606 C CA    . SER B 2 54  ? 16.300  -0.302  -0.772  1.00 94.52 54  B 1 
ATOM 3607 C C     . SER B 2 54  ? 17.482  0.629   -1.039  1.00 94.57 54  B 1 
ATOM 3608 O O     . SER B 2 54  ? 18.528  0.461   -0.419  1.00 93.30 54  B 1 
ATOM 3609 C CB    . SER B 2 54  ? 16.181  -1.329  -1.905  1.00 93.68 54  B 1 
ATOM 3610 O OG    . SER B 2 54  ? 17.351  -2.131  -1.974  1.00 85.97 54  B 1 
ATOM 3611 N N     . ASP B 2 55  ? 17.313  1.639   -1.891  1.00 93.85 55  B 1 
ATOM 3612 C CA    . ASP B 2 55  ? 18.369  2.611   -2.168  1.00 93.11 55  B 1 
ATOM 3613 C C     . ASP B 2 55  ? 18.722  3.437   -0.928  1.00 93.52 55  B 1 
ATOM 3614 O O     . ASP B 2 55  ? 19.898  3.680   -0.659  1.00 91.93 55  B 1 
ATOM 3615 C CB    . ASP B 2 55  ? 17.943  3.555   -3.304  1.00 91.79 55  B 1 
ATOM 3616 C CG    . ASP B 2 55  ? 17.918  2.900   -4.676  1.00 86.26 55  B 1 
ATOM 3617 O OD1   . ASP B 2 55  ? 18.468  1.791   -4.851  1.00 80.11 55  B 1 
ATOM 3618 O OD2   . ASP B 2 55  ? 17.361  3.505   -5.615  1.00 80.17 55  B 1 
ATOM 3619 N N     . LYS B 2 56  ? 17.725  3.820   -0.121  1.00 93.44 56  B 1 
ATOM 3620 C CA    . LYS B 2 56  ? 17.942  4.464   1.171   1.00 93.32 56  B 1 
ATOM 3621 C C     . LYS B 2 56  ? 18.755  3.568   2.104   1.00 93.81 56  B 1 
ATOM 3622 O O     . LYS B 2 56  ? 19.779  3.990   2.623   1.00 92.37 56  B 1 
ATOM 3623 C CB    . LYS B 2 56  ? 16.603  4.858   1.799   1.00 92.14 56  B 1 
ATOM 3624 C CG    . LYS B 2 56  ? 16.801  5.632   3.114   1.00 88.75 56  B 1 
ATOM 3625 C CD    . LYS B 2 56  ? 15.505  5.742   3.912   1.00 84.20 56  B 1 
ATOM 3626 C CE    . LYS B 2 56  ? 15.796  6.383   5.264   1.00 79.27 56  B 1 
ATOM 3627 N NZ    . LYS B 2 56  ? 14.776  6.023   6.276   1.00 72.78 56  B 1 
ATOM 3628 N N     . CYS B 2 57  ? 18.336  2.308   2.268   1.00 93.93 57  B 1 
ATOM 3629 C CA    . CYS B 2 57  ? 19.057  1.350   3.109   1.00 93.84 57  B 1 
ATOM 3630 C C     . CYS B 2 57  ? 20.504  1.152   2.651   1.00 94.01 57  B 1 
ATOM 3631 O O     . CYS B 2 57  ? 21.412  1.069   3.487   1.00 92.54 57  B 1 
ATOM 3632 C CB    . CYS B 2 57  ? 18.315  0.011   3.107   1.00 93.33 57  B 1 
ATOM 3633 S SG    . CYS B 2 57  ? 16.756  0.160   4.021   1.00 88.29 57  B 1 
ATOM 3634 N N     . GLN B 2 58  ? 20.746  1.115   1.344   1.00 93.98 58  B 1 
ATOM 3635 C CA    . GLN B 2 58  ? 22.086  0.981   0.790   1.00 93.44 58  B 1 
ATOM 3636 C C     . GLN B 2 58  ? 22.954  2.217   1.064   1.00 93.74 58  B 1 
ATOM 3637 O O     . GLN B 2 58  ? 24.101  2.064   1.496   1.00 92.02 58  B 1 
ATOM 3638 C CB    . GLN B 2 58  ? 21.983  0.660   -0.701  1.00 92.70 58  B 1 
ATOM 3639 C CG    . GLN B 2 58  ? 23.343  0.267   -1.302  1.00 84.43 58  B 1 
ATOM 3640 C CD    . GLN B 2 58  ? 23.237  -0.144  -2.778  1.00 81.77 58  B 1 
ATOM 3641 O OE1   . GLN B 2 58  ? 22.219  -0.016  -3.415  1.00 73.69 58  B 1 
ATOM 3642 N NE2   . GLN B 2 58  ? 24.290  -0.661  -3.362  1.00 70.79 58  B 1 
ATOM 3643 N N     . ARG B 2 59  ? 22.411  3.433   0.913   1.00 93.93 59  B 1 
ATOM 3644 C CA    . ARG B 2 59  ? 23.107  4.685   1.270   1.00 93.15 59  B 1 
ATOM 3645 C C     . ARG B 2 59  ? 23.463  4.723   2.760   1.00 93.26 59  B 1 
ATOM 3646 O O     . ARG B 2 59  ? 24.570  5.130   3.111   1.00 90.80 59  B 1 
ATOM 3647 C CB    . ARG B 2 59  ? 22.247  5.901   0.896   1.00 91.68 59  B 1 
ATOM 3648 C CG    . ARG B 2 59  ? 22.167  6.146   -0.628  1.00 83.82 59  B 1 
ATOM 3649 C CD    . ARG B 2 59  ? 21.468  7.473   -0.968  1.00 82.25 59  B 1 
ATOM 3650 N NE    . ARG B 2 59  ? 20.077  7.541   -0.503  1.00 75.95 59  B 1 
ATOM 3651 C CZ    . ARG B 2 59  ? 18.974  7.308   -1.202  1.00 70.66 59  B 1 
ATOM 3652 N NH1   . ARG B 2 59  ? 19.003  6.946   -2.458  1.00 63.28 59  B 1 
ATOM 3653 N NH2   . ARG B 2 59  ? 17.795  7.460   -0.659  1.00 64.09 59  B 1 
ATOM 3654 N N     . GLU B 2 60  ? 22.580  4.233   3.622   1.00 92.36 60  B 1 
ATOM 3655 C CA    . GLU B 2 60  ? 22.789  4.145   5.077   1.00 91.82 60  B 1 
ATOM 3656 C C     . GLU B 2 60  ? 23.579  2.886   5.517   1.00 91.41 60  B 1 
ATOM 3657 O O     . GLU B 2 60  ? 23.725  2.627   6.710   1.00 88.17 60  B 1 
ATOM 3658 C CB    . GLU B 2 60  ? 21.422  4.222   5.777   1.00 91.11 60  B 1 
ATOM 3659 C CG    . GLU B 2 60  ? 20.734  5.585   5.606   1.00 87.81 60  B 1 
ATOM 3660 C CD    . GLU B 2 60  ? 19.313  5.618   6.192   1.00 85.92 60  B 1 
ATOM 3661 O OE1   . GLU B 2 60  ? 18.569  6.576   5.917   1.00 81.99 60  B 1 
ATOM 3662 O OE2   . GLU B 2 60  ? 18.925  4.659   6.904   1.00 81.10 60  B 1 
ATOM 3663 N N     . LYS B 2 61  ? 24.086  2.076   4.576   1.00 89.89 61  B 1 
ATOM 3664 C CA    . LYS B 2 61  ? 24.818  0.819   4.813   1.00 89.28 61  B 1 
ATOM 3665 C C     . LYS B 2 61  ? 24.039  -0.201  5.669   1.00 89.32 61  B 1 
ATOM 3666 O O     . LYS B 2 61  ? 24.629  -1.025  6.369   1.00 85.45 61  B 1 
ATOM 3667 C CB    . LYS B 2 61  ? 26.227  1.104   5.366   1.00 87.20 61  B 1 
ATOM 3668 C CG    . LYS B 2 61  ? 27.061  2.019   4.460   1.00 80.03 61  B 1 
ATOM 3669 C CD    . LYS B 2 61  ? 28.437  2.278   5.091   1.00 71.33 61  B 1 
ATOM 3670 C CE    . LYS B 2 61  ? 29.243  3.223   4.192   1.00 62.56 61  B 1 
ATOM 3671 N NZ    . LYS B 2 61  ? 30.550  3.581   4.795   1.00 54.21 61  B 1 
ATOM 3672 N N     . ARG B 2 62  ? 22.690  -0.178  5.601   1.00 89.22 62  B 1 
ATOM 3673 C CA    . ARG B 2 62  ? 21.807  -1.138  6.267   1.00 89.10 62  B 1 
ATOM 3674 C C     . ARG B 2 62  ? 21.411  -2.265  5.317   1.00 88.82 62  B 1 
ATOM 3675 O O     . ARG B 2 62  ? 21.296  -2.069  4.121   1.00 85.32 62  B 1 
ATOM 3676 C CB    . ARG B 2 62  ? 20.591  -0.421  6.849   1.00 88.08 62  B 1 
ATOM 3677 C CG    . ARG B 2 62  ? 20.984  0.521   8.002   1.00 84.43 62  B 1 
ATOM 3678 C CD    . ARG B 2 62  ? 19.777  1.109   8.748   1.00 84.35 62  B 1 
ATOM 3679 N NE    . ARG B 2 62  ? 19.014  2.035   7.915   1.00 81.57 62  B 1 
ATOM 3680 C CZ    . ARG B 2 62  ? 17.808  1.864   7.369   1.00 82.07 62  B 1 
ATOM 3681 N NH1   . ARG B 2 62  ? 17.090  0.779   7.518   1.00 74.79 62  B 1 
ATOM 3682 N NH2   . ARG B 2 62  ? 17.292  2.816   6.661   1.00 76.71 62  B 1 
ATOM 3683 N N     . LYS B 2 63  ? 21.183  -3.483  5.869   1.00 86.47 63  B 1 
ATOM 3684 C CA    . LYS B 2 63  ? 20.808  -4.678  5.094   1.00 85.14 63  B 1 
ATOM 3685 C C     . LYS B 2 63  ? 19.325  -5.033  5.189   1.00 85.67 63  B 1 
ATOM 3686 O O     . LYS B 2 63  ? 18.852  -5.892  4.447   1.00 81.78 63  B 1 
ATOM 3687 C CB    . LYS B 2 63  ? 21.665  -5.875  5.520   1.00 82.60 63  B 1 
ATOM 3688 C CG    . LYS B 2 63  ? 23.159  -5.669  5.223   1.00 77.91 63  B 1 
ATOM 3689 C CD    . LYS B 2 63  ? 23.960  -6.934  5.531   1.00 70.99 63  B 1 
ATOM 3690 C CE    . LYS B 2 63  ? 25.425  -6.716  5.197   1.00 64.77 63  B 1 
ATOM 3691 N NZ    . LYS B 2 63  ? 26.233  -7.932  5.386   1.00 58.31 63  B 1 
ATOM 3692 N N     . THR B 2 64  ? 18.598  -4.423  6.119   1.00 87.75 64  B 1 
ATOM 3693 C CA    . THR B 2 64  ? 17.196  -4.714  6.391   1.00 88.13 64  B 1 
ATOM 3694 C C     . THR B 2 64  ? 16.358  -3.490  6.096   1.00 89.22 64  B 1 
ATOM 3695 O O     . THR B 2 64  ? 16.653  -2.418  6.626   1.00 87.30 64  B 1 
ATOM 3696 C CB    . THR B 2 64  ? 16.996  -5.162  7.851   1.00 85.22 64  B 1 
ATOM 3697 O OG1   . THR B 2 64  ? 17.870  -6.232  8.153   1.00 79.30 64  B 1 
ATOM 3698 C CG2   . THR B 2 64  ? 15.574  -5.661  8.112   1.00 78.07 64  B 1 
ATOM 3699 N N     . ILE B 2 65  ? 15.322  -3.655  5.262   1.00 90.22 65  B 1 
ATOM 3700 C CA    . ILE B 2 65  ? 14.309  -2.634  5.003   1.00 91.19 65  B 1 
ATOM 3701 C C     . ILE B 2 65  ? 13.288  -2.707  6.140   1.00 90.72 65  B 1 
ATOM 3702 O O     . ILE B 2 65  ? 12.729  -3.773  6.399   1.00 89.02 65  B 1 
ATOM 3703 C CB    . ILE B 2 65  ? 13.646  -2.838  3.625   1.00 91.65 65  B 1 
ATOM 3704 C CG1   . ILE B 2 65  ? 14.697  -2.805  2.493   1.00 89.80 65  B 1 
ATOM 3705 C CG2   . ILE B 2 65  ? 12.564  -1.776  3.392   1.00 89.61 65  B 1 
ATOM 3706 C CD1   . ILE B 2 65  ? 14.149  -3.145  1.099   1.00 86.99 65  B 1 
ATOM 3707 N N     . ASN B 2 66  ? 13.033  -1.580  6.799   1.00 90.53 66  B 1 
ATOM 3708 C CA    . ASN B 2 66  ? 12.065  -1.447  7.884   1.00 89.99 66  B 1 
ATOM 3709 C C     . ASN B 2 66  ? 10.796  -0.733  7.403   1.00 91.09 66  B 1 
ATOM 3710 O O     . ASN B 2 66  ? 10.765  -0.170  6.309   1.00 90.15 66  B 1 
ATOM 3711 C CB    . ASN B 2 66  ? 12.734  -0.703  9.051   1.00 87.19 66  B 1 
ATOM 3712 C CG    . ASN B 2 66  ? 13.892  -1.469  9.656   1.00 83.43 66  B 1 
ATOM 3713 O OD1   . ASN B 2 66  ? 14.043  -2.675  9.531   1.00 72.82 66  B 1 
ATOM 3714 N ND2   . ASN B 2 66  ? 14.758  -0.779  10.374  1.00 75.66 66  B 1 
ATOM 3715 N N     . GLY B 2 67  ? 9.752   -0.734  8.245   1.00 90.98 67  B 1 
ATOM 3716 C CA    . GLY B 2 67  ? 8.523   0.009   7.957   1.00 91.03 67  B 1 
ATOM 3717 C C     . GLY B 2 67  ? 8.761   1.498   7.715   1.00 92.04 67  B 1 
ATOM 3718 O O     . GLY B 2 67  ? 8.226   2.052   6.760   1.00 91.10 67  B 1 
ATOM 3719 N N     . ASP B 2 68  ? 9.651   2.110   8.504   1.00 90.98 68  B 1 
ATOM 3720 C CA    . ASP B 2 68  ? 9.985   3.528   8.370   1.00 90.56 68  B 1 
ATOM 3721 C C     . ASP B 2 68  ? 10.702  3.850   7.056   1.00 91.89 68  B 1 
ATOM 3722 O O     . ASP B 2 68  ? 10.518  4.928   6.496   1.00 90.97 68  B 1 
ATOM 3723 C CB    . ASP B 2 68  ? 10.817  3.976   9.580   1.00 88.54 68  B 1 
ATOM 3724 C CG    . ASP B 2 68  ? 10.131  3.637   10.900  1.00 82.43 68  B 1 
ATOM 3725 O OD1   . ASP B 2 68  ? 8.896   3.798   10.988  1.00 75.90 68  B 1 
ATOM 3726 O OD2   . ASP B 2 68  ? 10.824  3.100   11.787  1.00 73.88 68  B 1 
ATOM 3727 N N     . ASP B 2 69  ? 11.462  2.894   6.504   1.00 91.91 69  B 1 
ATOM 3728 C CA    . ASP B 2 69  ? 12.091  3.055   5.191   1.00 92.47 69  B 1 
ATOM 3729 C C     . ASP B 2 69  ? 11.048  3.064   4.069   1.00 93.19 69  B 1 
ATOM 3730 O O     . ASP B 2 69  ? 11.180  3.830   3.113   1.00 92.21 69  B 1 
ATOM 3731 C CB    . ASP B 2 69  ? 13.106  1.933   4.929   1.00 92.18 69  B 1 
ATOM 3732 C CG    . ASP B 2 69  ? 14.254  1.906   5.931   1.00 90.33 69  B 1 
ATOM 3733 O OD1   . ASP B 2 69  ? 14.785  2.982   6.261   1.00 85.92 69  B 1 
ATOM 3734 O OD2   . ASP B 2 69  ? 14.672  0.806   6.344   1.00 86.61 69  B 1 
ATOM 3735 N N     . LEU B 2 70  ? 10.009  2.235   4.199   1.00 93.55 70  B 1 
ATOM 3736 C CA    . LEU B 2 70  ? 8.890   2.216   3.257   1.00 94.01 70  B 1 
ATOM 3737 C C     . LEU B 2 70  ? 8.078   3.505   3.344   1.00 94.12 70  B 1 
ATOM 3738 O O     . LEU B 2 70  ? 7.773   4.093   2.309   1.00 92.70 70  B 1 
ATOM 3739 C CB    . LEU B 2 70  ? 7.993   0.991   3.517   1.00 93.86 70  B 1 
ATOM 3740 C CG    . LEU B 2 70  ? 8.665   -0.372  3.261   1.00 92.79 70  B 1 
ATOM 3741 C CD1   . LEU B 2 70  ? 7.736   -1.495  3.710   1.00 89.91 70  B 1 
ATOM 3742 C CD2   . LEU B 2 70  ? 8.972   -0.585  1.778   1.00 89.86 70  B 1 
ATOM 3743 N N     . LEU B 2 71  ? 7.771   3.975   4.555   1.00 93.69 71  B 1 
ATOM 3744 C CA    . LEU B 2 71  ? 7.044   5.230   4.749   1.00 93.42 71  B 1 
ATOM 3745 C C     . LEU B 2 71  ? 7.828   6.434   4.212   1.00 93.64 71  B 1 
ATOM 3746 O O     . LEU B 2 71  ? 7.267   7.263   3.502   1.00 92.38 71  B 1 
ATOM 3747 C CB    . LEU B 2 71  ? 6.713   5.410   6.241   1.00 92.73 71  B 1 
ATOM 3748 C CG    . LEU B 2 71  ? 5.746   4.360   6.819   1.00 90.87 71  B 1 
ATOM 3749 C CD1   . LEU B 2 71  ? 5.553   4.621   8.310   1.00 86.63 71  B 1 
ATOM 3750 C CD2   . LEU B 2 71  ? 4.378   4.377   6.136   1.00 86.79 71  B 1 
ATOM 3751 N N     . TRP B 2 72  ? 9.122   6.476   4.469   1.00 92.67 72  B 1 
ATOM 3752 C CA    . TRP B 2 72  ? 10.006  7.489   3.884   1.00 92.87 72  B 1 
ATOM 3753 C C     . TRP B 2 72  ? 10.006  7.435   2.353   1.00 92.71 72  B 1 
ATOM 3754 O O     . TRP B 2 72  ? 9.904   8.470   1.697   1.00 91.55 72  B 1 
ATOM 3755 C CB    . TRP B 2 72  ? 11.426  7.314   4.429   1.00 92.27 72  B 1 
ATOM 3756 C CG    . TRP B 2 72  ? 12.419  8.251   3.818   1.00 91.85 72  B 1 
ATOM 3757 C CD1   . TRP B 2 72  ? 12.731  9.479   4.295   1.00 90.27 72  B 1 
ATOM 3758 C CD2   . TRP B 2 72  ? 13.192  8.083   2.589   1.00 90.90 72  B 1 
ATOM 3759 N NE1   . TRP B 2 72  ? 13.644  10.087  3.445   1.00 89.53 72  B 1 
ATOM 3760 C CE2   . TRP B 2 72  ? 13.946  9.271   2.378   1.00 90.48 72  B 1 
ATOM 3761 C CE3   . TRP B 2 72  ? 13.299  7.053   1.636   1.00 89.47 72  B 1 
ATOM 3762 C CZ2   . TRP B 2 72  ? 14.780  9.439   1.248   1.00 88.49 72  B 1 
ATOM 3763 C CZ3   . TRP B 2 72  ? 14.137  7.220   0.511   1.00 86.82 72  B 1 
ATOM 3764 C CH2   . TRP B 2 72  ? 14.857  8.397   0.315   1.00 86.36 72  B 1 
ATOM 3765 N N     . ALA B 2 73  ? 10.090  6.242   1.771   1.00 93.16 73  B 1 
ATOM 3766 C CA    . ALA B 2 73  ? 10.032  6.077   0.324   1.00 93.00 73  B 1 
ATOM 3767 C C     . ALA B 2 73  ? 8.685   6.537   -0.250  1.00 93.11 73  B 1 
ATOM 3768 O O     . ALA B 2 73  ? 8.654   7.206   -1.278  1.00 91.74 73  B 1 
ATOM 3769 C CB    . ALA B 2 73  ? 10.334  4.623   -0.033  1.00 92.74 73  B 1 
ATOM 3770 N N     . MET B 2 74  ? 7.572   6.240   0.420   1.00 93.05 74  B 1 
ATOM 3771 C CA    . MET B 2 74  ? 6.249   6.703   0.004   1.00 93.00 74  B 1 
ATOM 3772 C C     . MET B 2 74  ? 6.143   8.228   0.016   1.00 92.91 74  B 1 
ATOM 3773 O O     . MET B 2 74  ? 5.713   8.799   -0.982  1.00 91.20 74  B 1 
ATOM 3774 C CB    . MET B 2 74  ? 5.157   6.074   0.882   1.00 93.03 74  B 1 
ATOM 3775 C CG    . MET B 2 74  ? 5.001   4.579   0.602   1.00 90.70 74  B 1 
ATOM 3776 S SD    . MET B 2 74  ? 3.734   3.736   1.597   1.00 87.92 74  B 1 
ATOM 3777 C CE    . MET B 2 74  ? 2.256   4.396   0.803   1.00 78.70 74  B 1 
ATOM 3778 N N     . THR B 2 75  ? 6.597   8.890   1.085   1.00 91.83 75  B 1 
ATOM 3779 C CA    . THR B 2 75  ? 6.664   10.360  1.133   1.00 91.21 75  B 1 
ATOM 3780 C C     . THR B 2 75  ? 7.519   10.912  -0.006  1.00 91.13 75  B 1 
ATOM 3781 O O     . THR B 2 75  ? 7.089   11.784  -0.751  1.00 89.61 75  B 1 
ATOM 3782 C CB    . THR B 2 75  ? 7.236   10.833  2.477   1.00 90.38 75  B 1 
ATOM 3783 O OG1   . THR B 2 75  ? 6.511   10.282  3.546   1.00 80.59 75  B 1 
ATOM 3784 C CG2   . THR B 2 75  ? 7.174   12.346  2.643   1.00 77.77 75  B 1 
ATOM 3785 N N     . THR B 2 76  ? 8.716   10.347  -0.207  1.00 91.43 76  B 1 
ATOM 3786 C CA    . THR B 2 76  ? 9.662   10.768  -1.242  1.00 90.74 76  B 1 
ATOM 3787 C C     . THR B 2 76  ? 9.102   10.649  -2.671  1.00 90.66 76  B 1 
ATOM 3788 O O     . THR B 2 76  ? 9.458   11.437  -3.541  1.00 88.32 76  B 1 
ATOM 3789 C CB    . THR B 2 76  ? 10.941  9.923   -1.121  1.00 89.41 76  B 1 
ATOM 3790 O OG1   . THR B 2 76  ? 11.529  10.122  0.143   1.00 79.32 76  B 1 
ATOM 3791 C CG2   . THR B 2 76  ? 12.010  10.255  -2.148  1.00 77.16 76  B 1 
ATOM 3792 N N     . LEU B 2 77  ? 8.239   9.664   -2.911  1.00 90.62 77  B 1 
ATOM 3793 C CA    . LEU B 2 77  ? 7.653   9.384   -4.220  1.00 90.36 77  B 1 
ATOM 3794 C C     . LEU B 2 77  ? 6.307   10.087  -4.465  1.00 89.62 77  B 1 
ATOM 3795 O O     . LEU B 2 77  ? 5.714   9.879   -5.521  1.00 86.21 77  B 1 
ATOM 3796 C CB    . LEU B 2 77  ? 7.559   7.865   -4.405  1.00 90.25 77  B 1 
ATOM 3797 C CG    . LEU B 2 77  ? 8.921   7.147   -4.460  1.00 89.41 77  B 1 
ATOM 3798 C CD1   . LEU B 2 77  ? 8.688   5.629   -4.508  1.00 85.82 77  B 1 
ATOM 3799 C CD2   . LEU B 2 77  ? 9.759   7.564   -5.672  1.00 85.87 77  B 1 
ATOM 3800 N N     . GLY B 2 78  ? 5.827   10.905  -3.505  1.00 89.11 78  B 1 
ATOM 3801 C CA    . GLY B 2 78  ? 4.563   11.631  -3.626  1.00 88.33 78  B 1 
ATOM 3802 C C     . GLY B 2 78  ? 3.340   10.835  -3.170  1.00 88.94 78  B 1 
ATOM 3803 O O     . GLY B 2 78  ? 2.222   11.123  -3.594  1.00 85.36 78  B 1 
ATOM 3804 N N     . PHE B 2 79  ? 3.532   9.824   -2.314  1.00 90.77 79  B 1 
ATOM 3805 C CA    . PHE B 2 79  ? 2.446   9.047   -1.704  1.00 90.93 79  B 1 
ATOM 3806 C C     . PHE B 2 79  ? 2.270   9.369   -0.210  1.00 91.04 79  B 1 
ATOM 3807 O O     . PHE B 2 79  ? 1.840   8.523   0.570   1.00 88.81 79  B 1 
ATOM 3808 C CB    . PHE B 2 79  ? 2.668   7.554   -1.948  1.00 90.64 79  B 1 
ATOM 3809 C CG    . PHE B 2 79  ? 2.798   7.171   -3.403  1.00 90.62 79  B 1 
ATOM 3810 C CD1   . PHE B 2 79  ? 1.705   7.300   -4.272  1.00 87.47 79  B 1 
ATOM 3811 C CD2   . PHE B 2 79  ? 4.024   6.713   -3.899  1.00 87.84 79  B 1 
ATOM 3812 C CE1   . PHE B 2 79  ? 1.830   6.980   -5.628  1.00 86.90 79  B 1 
ATOM 3813 C CE2   . PHE B 2 79  ? 4.161   6.389   -5.252  1.00 86.89 79  B 1 
ATOM 3814 C CZ    . PHE B 2 79  ? 3.069   6.524   -6.124  1.00 87.47 79  B 1 
ATOM 3815 N N     . GLU B 2 80  ? 2.612   10.577  0.202   1.00 90.60 80  B 1 
ATOM 3816 C CA    . GLU B 2 80  ? 2.541   11.052  1.588   1.00 90.34 80  B 1 
ATOM 3817 C C     . GLU B 2 80  ? 1.140   10.961  2.198   1.00 91.31 80  B 1 
ATOM 3818 O O     . GLU B 2 80  ? 1.009   10.684  3.391   1.00 89.57 80  B 1 
ATOM 3819 C CB    . GLU B 2 80  ? 3.085   12.481  1.658   1.00 87.42 80  B 1 
ATOM 3820 C CG    . GLU B 2 80  ? 2.280   13.488  0.831   1.00 76.59 80  B 1 
ATOM 3821 C CD    . GLU B 2 80  ? 2.942   14.875  0.746   1.00 72.38 80  B 1 
ATOM 3822 O OE1   . GLU B 2 80  ? 2.295   15.764  0.172   1.00 62.48 80  B 1 
ATOM 3823 O OE2   . GLU B 2 80  ? 4.083   14.992  1.218   1.00 62.22 80  B 1 
ATOM 3824 N N     . VAL B 2 81  ? 0.096   11.061  1.371   1.00 91.40 81  B 1 
ATOM 3825 C CA    . VAL B 2 81  ? -1.305  10.904  1.775   1.00 91.39 81  B 1 
ATOM 3826 C C     . VAL B 2 81  ? -1.576  9.550   2.455   1.00 92.15 81  B 1 
ATOM 3827 O O     . VAL B 2 81  ? -2.408  9.460   3.339   1.00 90.51 81  B 1 
ATOM 3828 C CB    . VAL B 2 81  ? -2.267  11.096  0.584   1.00 89.20 81  B 1 
ATOM 3829 C CG1   . VAL B 2 81  ? -2.090  12.493  -0.036  1.00 81.12 81  B 1 
ATOM 3830 C CG2   . VAL B 2 81  ? -2.088  10.053  -0.514  1.00 80.79 81  B 1 
ATOM 3831 N N     . TYR B 2 82  ? -0.836  8.499   2.114   1.00 92.74 82  B 1 
ATOM 3832 C CA    . TYR B 2 82  ? -0.994  7.190   2.751   1.00 92.93 82  B 1 
ATOM 3833 C C     . TYR B 2 82  ? -0.201  7.039   4.052   1.00 93.26 82  B 1 
ATOM 3834 O O     . TYR B 2 82  ? -0.424  6.090   4.807   1.00 91.70 82  B 1 
ATOM 3835 C CB    . TYR B 2 82  ? -0.610  6.099   1.748   1.00 92.11 82  B 1 
ATOM 3836 C CG    . TYR B 2 82  ? -1.399  6.130   0.460   1.00 91.41 82  B 1 
ATOM 3837 C CD1   . TYR B 2 82  ? -2.796  5.948   0.471   1.00 85.93 82  B 1 
ATOM 3838 C CD2   . TYR B 2 82  ? -0.755  6.357   -0.771  1.00 85.90 82  B 1 
ATOM 3839 C CE1   . TYR B 2 82  ? -3.535  5.988   -0.712  1.00 83.88 82  B 1 
ATOM 3840 C CE2   . TYR B 2 82  ? -1.482  6.403   -1.968  1.00 84.10 82  B 1 
ATOM 3841 C CZ    . TYR B 2 82  ? -2.879  6.220   -1.939  1.00 85.38 82  B 1 
ATOM 3842 O OH    . TYR B 2 82  ? -3.608  6.267   -3.105  1.00 83.51 82  B 1 
ATOM 3843 N N     . VAL B 2 83  ? 0.754   7.929   4.345   1.00 92.46 83  B 1 
ATOM 3844 C CA    . VAL B 2 83  ? 1.715   7.743   5.436   1.00 92.65 83  B 1 
ATOM 3845 C C     . VAL B 2 83  ? 1.053   7.854   6.808   1.00 93.17 83  B 1 
ATOM 3846 O O     . VAL B 2 83  ? 1.326   7.023   7.671   1.00 91.78 83  B 1 
ATOM 3847 C CB    . VAL B 2 83  ? 2.892   8.721   5.299   1.00 91.29 83  B 1 
ATOM 3848 C CG1   . VAL B 2 83  ? 3.838   8.683   6.503   1.00 85.41 83  B 1 
ATOM 3849 C CG2   . VAL B 2 83  ? 3.712   8.352   4.057   1.00 85.93 83  B 1 
ATOM 3850 N N     . ALA B 2 84  ? 0.183   8.840   7.021   1.00 91.66 84  B 1 
ATOM 3851 C CA    . ALA B 2 84  ? -0.491  9.021   8.302   1.00 91.18 84  B 1 
ATOM 3852 C C     . ALA B 2 84  ? -1.396  7.823   8.674   1.00 91.38 84  B 1 
ATOM 3853 O O     . ALA B 2 84  ? -1.191  7.244   9.748   1.00 89.77 84  B 1 
ATOM 3854 C CB    . ALA B 2 84  ? -1.209  10.382  8.317   1.00 89.50 84  B 1 
ATOM 3855 N N     . PRO B 2 85  ? -2.285  7.320   7.794   1.00 92.36 85  B 1 
ATOM 3856 C CA    . PRO B 2 85  ? -3.047  6.095   8.051   1.00 91.96 85  B 1 
ATOM 3857 C C     . PRO B 2 85  ? -2.169  4.866   8.277   1.00 92.17 85  B 1 
ATOM 3858 O O     . PRO B 2 85  ? -2.445  4.058   9.162   1.00 90.34 85  B 1 
ATOM 3859 C CB    . PRO B 2 85  ? -3.929  5.900   6.820   1.00 90.40 85  B 1 
ATOM 3860 C CG    . PRO B 2 85  ? -4.040  7.293   6.237   1.00 87.29 85  B 1 
ATOM 3861 C CD    . PRO B 2 85  ? -2.715  7.930   6.545   1.00 90.78 85  B 1 
ATOM 3862 N N     . LEU B 2 86  ? -1.062  4.709   7.519   1.00 92.96 86  B 1 
ATOM 3863 C CA    . LEU B 2 86  ? -0.154  3.583   7.689   1.00 92.83 86  B 1 
ATOM 3864 C C     . LEU B 2 86  ? 0.609   3.635   9.020   1.00 92.75 86  B 1 
ATOM 3865 O O     . LEU B 2 86  ? 0.813   2.587   9.630   1.00 91.16 86  B 1 
ATOM 3866 C CB    . LEU B 2 86  ? 0.830   3.516   6.507   1.00 92.59 86  B 1 
ATOM 3867 C CG    . LEU B 2 86  ? 0.205   2.993   5.199   1.00 90.80 86  B 1 
ATOM 3868 C CD1   . LEU B 2 86  ? 1.215   3.152   4.067   1.00 87.18 86  B 1 
ATOM 3869 C CD2   . LEU B 2 86  ? -0.166  1.512   5.285   1.00 87.24 86  B 1 
ATOM 3870 N N     . LYS B 2 87  ? 0.982   4.810   9.511   1.00 91.32 87  B 1 
ATOM 3871 C CA    . LYS B 2 87  ? 1.568   4.976   10.845  1.00 90.65 87  B 1 
ATOM 3872 C C     . LYS B 2 87  ? 0.568   4.577   11.933  1.00 90.61 87  B 1 
ATOM 3873 O O     . LYS B 2 87  ? 0.928   3.805   12.822  1.00 88.48 87  B 1 
ATOM 3874 C CB    . LYS B 2 87  ? 2.046   6.414   11.069  1.00 89.14 87  B 1 
ATOM 3875 C CG    . LYS B 2 87  ? 3.389   6.707   10.372  1.00 80.42 87  B 1 
ATOM 3876 C CD    . LYS B 2 87  ? 3.789   8.169   10.577  1.00 76.36 87  B 1 
ATOM 3877 C CE    . LYS B 2 87  ? 5.136   8.456   9.931   1.00 68.75 87  B 1 
ATOM 3878 N NZ    . LYS B 2 87  ? 5.552   9.878   10.106  1.00 61.93 87  B 1 
ATOM 3879 N N     . ALA B 2 88  ? -0.681  5.037   11.843  1.00 89.96 88  B 1 
ATOM 3880 C CA    . ALA B 2 88  ? -1.728  4.656   12.786  1.00 88.82 88  B 1 
ATOM 3881 C C     . ALA B 2 88  ? -1.972  3.137   12.782  1.00 88.58 88  B 1 
ATOM 3882 O O     . ALA B 2 88  ? -2.032  2.505   13.839  1.00 85.76 88  B 1 
ATOM 3883 C CB    . ALA B 2 88  ? -2.999  5.434   12.440  1.00 87.25 88  B 1 
ATOM 3884 N N     . TYR B 2 89  ? -2.031  2.516   11.596  1.00 90.09 89  B 1 
ATOM 3885 C CA    . TYR B 2 89  ? -2.149  1.066   11.452  1.00 88.92 89  B 1 
ATOM 3886 C C     . TYR B 2 89  ? -0.962  0.326   12.076  1.00 88.46 89  B 1 
ATOM 3887 O O     . TYR B 2 89  ? -1.161  -0.626  12.821  1.00 86.36 89  B 1 
ATOM 3888 C CB    . TYR B 2 89  ? -2.298  0.718   9.964   1.00 87.17 89  B 1 
ATOM 3889 C CG    . TYR B 2 89  ? -2.342  -0.775  9.710   1.00 83.83 89  B 1 
ATOM 3890 C CD1   . TYR B 2 89  ? -1.182  -1.471  9.334   1.00 78.68 89  B 1 
ATOM 3891 C CD2   . TYR B 2 89  ? -3.543  -1.493  9.920   1.00 77.95 89  B 1 
ATOM 3892 C CE1   . TYR B 2 89  ? -1.212  -2.861  9.159   1.00 75.17 89  B 1 
ATOM 3893 C CE2   . TYR B 2 89  ? -3.582  -2.880  9.746   1.00 75.11 89  B 1 
ATOM 3894 C CZ    . TYR B 2 89  ? -2.409  -3.560  9.368   1.00 74.07 89  B 1 
ATOM 3895 O OH    . TYR B 2 89  ? -2.443  -4.929  9.203   1.00 71.91 89  B 1 
ATOM 3896 N N     . LEU B 2 90  ? 0.276   0.756   11.808  1.00 88.57 90  B 1 
ATOM 3897 C CA    . LEU B 2 90  ? 1.477   0.124   12.352  1.00 86.94 90  B 1 
ATOM 3898 C C     . LEU B 2 90  ? 1.530   0.203   13.880  1.00 86.12 90  B 1 
ATOM 3899 O O     . LEU B 2 90  ? 1.909   -0.782  14.508  1.00 83.27 90  B 1 
ATOM 3900 C CB    . LEU B 2 90  ? 2.739   0.765   11.758  1.00 85.21 90  B 1 
ATOM 3901 C CG    . LEU B 2 90  ? 3.079   0.306   10.324  1.00 79.69 90  B 1 
ATOM 3902 C CD1   . LEU B 2 90  ? 4.209   1.179   9.780   1.00 73.66 90  B 1 
ATOM 3903 C CD2   . LEU B 2 90  ? 3.541   -1.154  10.291  1.00 73.97 90  B 1 
ATOM 3904 N N     . ASN B 2 91  ? 1.145   1.324   14.470  1.00 86.34 91  B 1 
ATOM 3905 C CA    . ASN B 2 91  ? 1.108   1.474   15.920  1.00 84.55 91  B 1 
ATOM 3906 C C     . ASN B 2 91  ? 0.080   0.517   16.526  1.00 84.11 91  B 1 
ATOM 3907 O O     . ASN B 2 91  ? 0.436   -0.282  17.388  1.00 80.92 91  B 1 
ATOM 3908 C CB    . ASN B 2 91  ? 0.830   2.940   16.271  1.00 81.60 91  B 1 
ATOM 3909 C CG    . ASN B 2 91  ? 1.999   3.859   15.950  1.00 74.36 91  B 1 
ATOM 3910 O OD1   . ASN B 2 91  ? 3.112   3.453   15.675  1.00 66.06 91  B 1 
ATOM 3911 N ND2   . ASN B 2 91  ? 1.762   5.150   15.997  1.00 65.95 91  B 1 
ATOM 3912 N N     . ARG B 2 92  ? -1.139  0.494   15.998  1.00 82.52 92  B 1 
ATOM 3913 C CA    . ARG B 2 92  ? -2.203  -0.405  16.473  1.00 80.12 92  B 1 
ATOM 3914 C C     . ARG B 2 92  ? -1.889  -1.890  16.263  1.00 79.22 92  B 1 
ATOM 3915 O O     . ARG B 2 92  ? -2.347  -2.721  17.031  1.00 75.50 92  B 1 
ATOM 3916 C CB    . ARG B 2 92  ? -3.518  0.003   15.786  1.00 77.57 92  B 1 
ATOM 3917 C CG    . ARG B 2 92  ? -4.723  -0.705  16.410  1.00 68.21 92  B 1 
ATOM 3918 C CD    . ARG B 2 92  ? -6.029  -0.210  15.791  1.00 65.12 92  B 1 
ATOM 3919 N NE    . ARG B 2 92  ? -7.176  -0.950  16.353  1.00 60.12 92  B 1 
ATOM 3920 C CZ    . ARG B 2 92  ? -8.419  -0.937  15.914  1.00 53.42 92  B 1 
ATOM 3921 N NH1   . ARG B 2 92  ? -8.794  -0.164  14.926  1.00 50.62 92  B 1 
ATOM 3922 N NH2   . ARG B 2 92  ? -9.313  -1.711  16.459  1.00 48.67 92  B 1 
ATOM 3923 N N     . TYR B 2 93  ? -1.124  -2.243  15.242  1.00 79.05 93  B 1 
ATOM 3924 C CA    . TYR B 2 93  ? -0.720  -3.629  14.993  1.00 76.51 93  B 1 
ATOM 3925 C C     . TYR B 2 93  ? 0.462   -4.080  15.871  1.00 74.79 93  B 1 
ATOM 3926 O O     . TYR B 2 93  ? 0.677   -5.285  16.039  1.00 69.39 93  B 1 
ATOM 3927 C CB    . TYR B 2 93  ? -0.384  -3.777  13.506  1.00 73.30 93  B 1 
ATOM 3928 C CG    . TYR B 2 93  ? -0.103  -5.209  13.082  1.00 68.03 93  B 1 
ATOM 3929 C CD1   . TYR B 2 93  ? 1.210   -5.686  13.013  1.00 64.88 93  B 1 
ATOM 3930 C CD2   . TYR B 2 93  ? -1.174  -6.071  12.798  1.00 63.89 93  B 1 
ATOM 3931 C CE1   . TYR B 2 93  ? 1.469   -7.024  12.674  1.00 61.10 93  B 1 
ATOM 3932 C CE2   . TYR B 2 93  ? -0.933  -7.412  12.453  1.00 61.61 93  B 1 
ATOM 3933 C CZ    . TYR B 2 93  ? 0.393   -7.883  12.396  1.00 58.26 93  B 1 
ATOM 3934 O OH    . TYR B 2 93  ? 0.639   -9.199  12.077  1.00 57.14 93  B 1 
ATOM 3935 N N     . ARG B 2 94  ? 1.255   -3.150  16.387  1.00 75.98 94  B 1 
ATOM 3936 C CA    . ARG B 2 94  ? 2.391   -3.441  17.268  1.00 72.09 94  B 1 
ATOM 3937 C C     . ARG B 2 94  ? 1.993   -3.512  18.748  1.00 69.39 94  B 1 
ATOM 3938 O O     . ARG B 2 94  ? 2.734   -4.119  19.513  1.00 63.74 94  B 1 
ATOM 3939 C CB    . ARG B 2 94  ? 3.485   -2.384  17.087  1.00 68.18 94  B 1 
ATOM 3940 C CG    . ARG B 2 94  ? 4.290   -2.528  15.780  1.00 62.57 94  B 1 
ATOM 3941 C CD    . ARG B 2 94  ? 5.265   -1.352  15.655  1.00 60.33 94  B 1 
ATOM 3942 N NE    . ARG B 2 94  ? 6.085   -1.421  14.428  1.00 53.89 94  B 1 
ATOM 3943 C CZ    . ARG B 2 94  ? 6.964   -0.504  14.037  1.00 50.98 94  B 1 
ATOM 3944 N NH1   . ARG B 2 94  ? 7.226   0.556   14.762  1.00 48.67 94  B 1 
ATOM 3945 N NH2   . ARG B 2 94  ? 7.610   -0.619  12.905  1.00 47.03 94  B 1 
ATOM 3946 N N     . GLU B 2 95  ? 0.890   -2.869  19.121  1.00 65.46 95  B 1 
ATOM 3947 C CA    . GLU B 2 95  ? 0.248   -3.032  20.426  1.00 64.98 95  B 1 
ATOM 3948 C C     . GLU B 2 95  ? -0.398  -4.416  20.545  1.00 59.99 95  B 1 
ATOM 3949 O O     . GLU B 2 95  ? -0.248  -5.038  21.614  1.00 53.45 95  B 1 
ATOM 3950 C CB    . GLU B 2 95  ? -0.813  -1.920  20.625  1.00 59.38 95  B 1 
ATOM 3951 C CG    . GLU B 2 95  ? -0.192  -0.529  20.818  1.00 52.66 95  B 1 
ATOM 3952 C CD    . GLU B 2 95  ? -1.216  0.626   20.894  1.00 44.58 95  B 1 
ATOM 3953 O OE1   . GLU B 2 95  ? -0.757  1.775   21.042  1.00 42.64 95  B 1 
ATOM 3954 O OE2   . GLU B 2 95  ? -2.443  0.390   20.773  1.00 43.25 95  B 1 
ATOM 3955 O OXT   . GLU B 2 95  ? -1.028  -4.865  19.544  1.00 46.09 95  B 1 
ATOM 3956 N N     . ASN C 3 1   ? -14.100 -0.837  -15.510 1.00 68.70 1   C 1 
ATOM 3957 C CA    . ASN C 3 1   ? -13.576 -0.900  -16.878 1.00 75.52 1   C 1 
ATOM 3958 C C     . ASN C 3 1   ? -12.094 -0.510  -16.879 1.00 79.93 1   C 1 
ATOM 3959 O O     . ASN C 3 1   ? -11.731 0.432   -16.183 1.00 75.80 1   C 1 
ATOM 3960 C CB    . ASN C 3 1   ? -14.420 0.021   -17.762 1.00 68.19 1   C 1 
ATOM 3961 C CG    . ASN C 3 1   ? -14.138 -0.131  -19.239 1.00 61.46 1   C 1 
ATOM 3962 O OD1   . ASN C 3 1   ? -13.181 -0.778  -19.639 1.00 54.61 1   C 1 
ATOM 3963 N ND2   . ASN C 3 1   ? -14.970 0.456   -20.078 1.00 53.88 1   C 1 
ATOM 3964 N N     . SER C 3 2   ? -11.250 -1.210  -17.641 1.00 70.65 2   C 1 
ATOM 3965 C CA    . SER C 3 2   ? -9.815  -0.898  -17.745 1.00 74.67 2   C 1 
ATOM 3966 C C     . SER C 3 2   ? -9.543  0.523   -18.241 1.00 78.94 2   C 1 
ATOM 3967 O O     . SER C 3 2   ? -8.572  1.141   -17.828 1.00 76.37 2   C 1 
ATOM 3968 C CB    . SER C 3 2   ? -9.142  -1.879  -18.694 1.00 69.17 2   C 1 
ATOM 3969 O OG    . SER C 3 2   ? -9.540  -3.199  -18.410 1.00 62.35 2   C 1 
ATOM 3970 N N     . PHE C 3 3   ? -10.427 1.069   -19.074 1.00 83.70 3   C 1 
ATOM 3971 C CA    . PHE C 3 3   ? -10.348 2.442   -19.553 1.00 83.96 3   C 1 
ATOM 3972 C C     . PHE C 3 3   ? -10.448 3.475   -18.423 1.00 85.50 3   C 1 
ATOM 3973 O O     . PHE C 3 3   ? -9.688  4.442   -18.410 1.00 82.97 3   C 1 
ATOM 3974 C CB    . PHE C 3 3   ? -11.438 2.663   -20.598 1.00 80.63 3   C 1 
ATOM 3975 C CG    . PHE C 3 3   ? -11.409 4.044   -21.217 1.00 79.15 3   C 1 
ATOM 3976 C CD1   . PHE C 3 3   ? -12.397 4.988   -20.913 1.00 73.98 3   C 1 
ATOM 3977 C CD2   . PHE C 3 3   ? -10.364 4.389   -22.087 1.00 73.21 3   C 1 
ATOM 3978 C CE1   . PHE C 3 3   ? -12.359 6.267   -21.488 1.00 67.92 3   C 1 
ATOM 3979 C CE2   . PHE C 3 3   ? -10.309 5.670   -22.663 1.00 69.43 3   C 1 
ATOM 3980 C CZ    . PHE C 3 3   ? -11.318 6.609   -22.365 1.00 67.35 3   C 1 
ATOM 3981 N N     . HIS C 3 4   ? -11.302 3.266   -17.409 1.00 84.50 4   C 1 
ATOM 3982 C CA    . HIS C 3 4   ? -11.407 4.163   -16.251 1.00 84.96 4   C 1 
ATOM 3983 C C     . HIS C 3 4   ? -10.099 4.214   -15.464 1.00 86.10 4   C 1 
ATOM 3984 O O     . HIS C 3 4   ? -9.638  5.289   -15.091 1.00 83.56 4   C 1 
ATOM 3985 C CB    . HIS C 3 4   ? -12.551 3.719   -15.328 1.00 81.94 4   C 1 
ATOM 3986 C CG    . HIS C 3 4   ? -13.911 3.682   -15.973 1.00 75.71 4   C 1 
ATOM 3987 N ND1   . HIS C 3 4   ? -15.017 3.015   -15.473 1.00 65.98 4   C 1 
ATOM 3988 C CD2   . HIS C 3 4   ? -14.305 4.294   -17.127 1.00 66.01 4   C 1 
ATOM 3989 C CE1   . HIS C 3 4   ? -16.047 3.226   -16.303 1.00 65.12 4   C 1 
ATOM 3990 N NE2   . HIS C 3 4   ? -15.653 3.994   -17.330 1.00 66.69 4   C 1 
ATOM 3991 N N     . LEU C 3 5   ? -9.446  3.065   -15.270 1.00 86.23 5   C 1 
ATOM 3992 C CA    . LEU C 3 5   ? -8.132  3.000   -14.651 1.00 86.29 5   C 1 
ATOM 3993 C C     . LEU C 3 5   ? -7.085  3.786   -15.453 1.00 86.93 5   C 1 
ATOM 3994 O O     . LEU C 3 5   ? -6.286  4.514   -14.866 1.00 84.99 5   C 1 
ATOM 3995 C CB    . LEU C 3 5   ? -7.729  1.524   -14.492 1.00 85.29 5   C 1 
ATOM 3996 C CG    . LEU C 3 5   ? -6.356  1.317   -13.829 1.00 81.34 5   C 1 
ATOM 3997 C CD1   . LEU C 3 5   ? -6.332  1.792   -12.380 1.00 74.72 5   C 1 
ATOM 3998 C CD2   . LEU C 3 5   ? -6.021  -0.171  -13.857 1.00 76.51 5   C 1 
ATOM 3999 N N     . LYS C 3 6   ? -7.103  3.676   -16.782 1.00 86.39 6   C 1 
ATOM 4000 C CA    . LYS C 3 6   ? -6.220  4.445   -17.666 1.00 86.10 6   C 1 
ATOM 4001 C C     . LYS C 3 6   ? -6.404  5.949   -17.480 1.00 86.35 6   C 1 
ATOM 4002 O O     . LYS C 3 6   ? -5.403  6.669   -17.392 1.00 84.00 6   C 1 
ATOM 4003 C CB    . LYS C 3 6   ? -6.464  4.006   -19.120 1.00 83.90 6   C 1 
ATOM 4004 C CG    . LYS C 3 6   ? -5.478  4.635   -20.112 1.00 79.85 6   C 1 
ATOM 4005 C CD    . LYS C 3 6   ? -5.732  4.082   -21.517 1.00 77.59 6   C 1 
ATOM 4006 C CE    . LYS C 3 6   ? -4.686  4.578   -22.516 1.00 71.78 6   C 1 
ATOM 4007 N NZ    . LYS C 3 6   ? -4.880  3.981   -23.851 1.00 65.09 6   C 1 
ATOM 4008 N N     . GLN C 3 7   ? -7.643  6.435   -17.365 1.00 84.74 7   C 1 
ATOM 4009 C CA    . GLN C 3 7   ? -7.923  7.849   -17.114 1.00 84.12 7   C 1 
ATOM 4010 C C     . GLN C 3 7   ? -7.459  8.298   -15.724 1.00 84.66 7   C 1 
ATOM 4011 O O     . GLN C 3 7   ? -6.828  9.340   -15.613 1.00 82.37 7   C 1 
ATOM 4012 C CB    . GLN C 3 7   ? -9.408  8.162   -17.329 1.00 82.52 7   C 1 
ATOM 4013 C CG    . GLN C 3 7   ? -9.887  7.959   -18.782 1.00 75.49 7   C 1 
ATOM 4014 C CD    . GLN C 3 7   ? -9.119  8.787   -19.808 1.00 70.52 7   C 1 
ATOM 4015 O OE1   . GLN C 3 7   ? -8.481  9.783   -19.508 1.00 65.08 7   C 1 
ATOM 4016 N NE2   . GLN C 3 7   ? -9.140  8.401   -21.060 1.00 62.11 7   C 1 
ATOM 4017 N N     . CYS C 3 8   ? -7.658  7.489   -14.673 1.00 89.29 8   C 1 
ATOM 4018 C CA    . CYS C 3 8   ? -7.145  7.800   -13.337 1.00 88.27 8   C 1 
ATOM 4019 C C     . CYS C 3 8   ? -5.614  7.942   -13.324 1.00 88.43 8   C 1 
ATOM 4020 O O     . CYS C 3 8   ? -5.095  8.901   -12.772 1.00 86.48 8   C 1 
ATOM 4021 C CB    . CYS C 3 8   ? -7.588  6.735   -12.341 1.00 86.41 8   C 1 
ATOM 4022 S SG    . CYS C 3 8   ? -9.400  6.775   -12.110 1.00 75.53 8   C 1 
ATOM 4023 N N     . VAL C 3 9   ? -4.891  7.033   -13.967 1.00 87.79 9   C 1 
ATOM 4024 C CA    . VAL C 3 9   ? -3.421  7.099   -14.043 1.00 86.99 9   C 1 
ATOM 4025 C C     . VAL C 3 9   ? -2.949  8.339   -14.811 1.00 86.61 9   C 1 
ATOM 4026 O O     . VAL C 3 9   ? -1.962  8.947   -14.409 1.00 84.46 9   C 1 
ATOM 4027 C CB    . VAL C 3 9   ? -2.844  5.817   -14.659 1.00 86.36 9   C 1 
ATOM 4028 C CG1   . VAL C 3 9   ? -1.353  5.924   -14.984 1.00 80.21 9   C 1 
ATOM 4029 C CG2   . VAL C 3 9   ? -3.023  4.644   -13.680 1.00 81.40 9   C 1 
ATOM 4030 N N     . LYS C 3 10  ? -3.642  8.753   -15.865 1.00 85.75 10  C 1 
ATOM 4031 C CA    . LYS C 3 10  ? -3.315  9.985   -16.596 1.00 83.97 10  C 1 
ATOM 4032 C C     . LYS C 3 10  ? -3.602  11.247  -15.780 1.00 84.15 10  C 1 
ATOM 4033 O O     . LYS C 3 10  ? -2.882  12.225  -15.922 1.00 80.33 10  C 1 
ATOM 4034 C CB    . LYS C 3 10  ? -4.091  10.032  -17.925 1.00 80.67 10  C 1 
ATOM 4035 C CG    . LYS C 3 10  ? -3.533  9.060   -18.976 1.00 71.68 10  C 1 
ATOM 4036 C CD    . LYS C 3 10  ? -4.378  9.148   -20.248 1.00 64.54 10  C 1 
ATOM 4037 C CE    . LYS C 3 10  ? -3.854  8.243   -21.359 1.00 57.35 10  C 1 
ATOM 4038 N NZ    . LYS C 3 10  ? -4.644  8.395   -22.613 1.00 50.02 10  C 1 
ATOM 4039 N N     . ARG C 3 11  ? -4.634  11.223  -14.936 1.00 86.85 11  C 1 
ATOM 4040 C CA    . ARG C 3 11  ? -5.055  12.379  -14.136 1.00 86.10 11  C 1 
ATOM 4041 C C     . ARG C 3 11  ? -4.097  12.691  -12.984 1.00 86.21 11  C 1 
ATOM 4042 O O     . ARG C 3 11  ? -3.856  13.855  -12.689 1.00 82.67 11  C 1 
ATOM 4043 C CB    . ARG C 3 11  ? -6.485  12.120  -13.630 1.00 83.12 11  C 1 
ATOM 4044 C CG    . ARG C 3 11  ? -7.089  13.345  -12.918 1.00 73.61 11  C 1 
ATOM 4045 C CD    . ARG C 3 11  ? -8.547  13.074  -12.552 1.00 70.02 11  C 1 
ATOM 4046 N NE    . ARG C 3 11  ? -9.167  14.234  -11.895 1.00 63.03 11  C 1 
ATOM 4047 C CZ    . ARG C 3 11  ? -10.438 14.371  -11.562 1.00 56.30 11  C 1 
ATOM 4048 N NH1   . ARG C 3 11  ? -11.312 13.436  -11.787 1.00 52.59 11  C 1 
ATOM 4049 N NH2   . ARG C 3 11  ? -10.865 15.457  -10.997 1.00 48.98 11  C 1 
ATOM 4050 N N     . TYR C 3 12  ? -3.549  11.674  -12.323 1.00 85.23 12  C 1 
ATOM 4051 C CA    . TYR C 3 12  ? -2.700  11.832  -11.141 1.00 84.42 12  C 1 
ATOM 4052 C C     . TYR C 3 12  ? -1.218  11.643  -11.483 1.00 84.56 12  C 1 
ATOM 4053 O O     . TYR C 3 12  ? -0.773  10.521  -11.753 1.00 80.26 12  C 1 
ATOM 4054 C CB    . TYR C 3 12  ? -3.155  10.866  -10.056 1.00 81.71 12  C 1 
ATOM 4055 C CG    . TYR C 3 12  ? -4.561  11.113  -9.551  1.00 77.21 12  C 1 
ATOM 4056 C CD1   . TYR C 3 12  ? -4.851  12.253  -8.785  1.00 73.16 12  C 1 
ATOM 4057 C CD2   . TYR C 3 12  ? -5.595  10.214  -9.866  1.00 71.64 12  C 1 
ATOM 4058 C CE1   . TYR C 3 12  ? -6.158  12.499  -8.347  1.00 68.83 12  C 1 
ATOM 4059 C CE2   . TYR C 3 12  ? -6.900  10.453  -9.434  1.00 69.28 12  C 1 
ATOM 4060 C CZ    . TYR C 3 12  ? -7.188  11.595  -8.672  1.00 69.03 12  C 1 
ATOM 4061 O OH    . TYR C 3 12  ? -8.473  11.843  -8.256  1.00 65.70 12  C 1 
ATOM 4062 N N     . SER C 3 13  ? -0.431  12.705  -11.370 1.00 84.53 13  C 1 
ATOM 4063 C CA    . SER C 3 13  ? 1.000   12.703  -11.680 1.00 83.86 13  C 1 
ATOM 4064 C C     . SER C 3 13  ? 1.802   11.696  -10.842 1.00 84.41 13  C 1 
ATOM 4065 O O     . SER C 3 13  ? 2.767   11.123  -11.343 1.00 80.39 13  C 1 
ATOM 4066 C CB    . SER C 3 13  ? 1.587   14.113  -11.489 1.00 80.25 13  C 1 
ATOM 4067 O OG    . SER C 3 13  ? 1.417   14.537  -10.154 1.00 71.60 13  C 1 
ATOM 4068 N N     . SER C 3 14  ? 1.388   11.398  -9.610  1.00 86.82 14  C 1 
ATOM 4069 C CA    . SER C 3 14  ? 2.027   10.391  -8.752  1.00 86.79 14  C 1 
ATOM 4070 C C     . SER C 3 14  ? 2.028   8.975   -9.333  1.00 87.70 14  C 1 
ATOM 4071 O O     . SER C 3 14  ? 2.854   8.157   -8.942  1.00 84.41 14  C 1 
ATOM 4072 C CB    . SER C 3 14  ? 1.337   10.355  -7.388  1.00 84.03 14  C 1 
ATOM 4073 O OG    . SER C 3 14  ? 1.390   11.630  -6.799  1.00 72.21 14  C 1 
ATOM 4074 N N     . PHE C 3 15  ? 1.134   8.679   -10.271 1.00 88.35 15  C 1 
ATOM 4075 C CA    . PHE C 3 15  ? 1.005   7.379   -10.919 1.00 89.15 15  C 1 
ATOM 4076 C C     . PHE C 3 15  ? 1.584   7.326   -12.343 1.00 89.40 15  C 1 
ATOM 4077 O O     . PHE C 3 15  ? 1.369   6.349   -13.061 1.00 85.98 15  C 1 
ATOM 4078 C CB    . PHE C 3 15  ? -0.458  6.933   -10.871 1.00 87.99 15  C 1 
ATOM 4079 C CG    . PHE C 3 15  ? -0.986  6.702   -9.471  1.00 87.58 15  C 1 
ATOM 4080 C CD1   . PHE C 3 15  ? -0.565  5.585   -8.728  1.00 82.71 15  C 1 
ATOM 4081 C CD2   . PHE C 3 15  ? -1.899  7.599   -8.902  1.00 82.77 15  C 1 
ATOM 4082 C CE1   . PHE C 3 15  ? -1.046  5.363   -7.433  1.00 80.85 15  C 1 
ATOM 4083 C CE2   . PHE C 3 15  ? -2.391  7.388   -7.603  1.00 80.45 15  C 1 
ATOM 4084 C CZ    . PHE C 3 15  ? -1.968  6.267   -6.866  1.00 81.61 15  C 1 
ATOM 4085 N N     . ASP C 3 16  ? 2.368   8.324   -12.735 1.00 88.99 16  C 1 
ATOM 4086 C CA    . ASP C 3 16  ? 3.027   8.378   -14.052 1.00 88.23 16  C 1 
ATOM 4087 C C     . ASP C 3 16  ? 3.902   7.147   -14.356 1.00 89.63 16  C 1 
ATOM 4088 O O     . ASP C 3 16  ? 3.959   6.688   -15.502 1.00 86.32 16  C 1 
ATOM 4089 C CB    . ASP C 3 16  ? 3.867   9.664   -14.145 1.00 84.38 16  C 1 
ATOM 4090 C CG    . ASP C 3 16  ? 5.011   9.754   -13.123 1.00 78.35 16  C 1 
ATOM 4091 O OD1   . ASP C 3 16  ? 5.049   8.946   -12.166 1.00 69.41 16  C 1 
ATOM 4092 O OD2   . ASP C 3 16  ? 5.847   10.661  -13.241 1.00 74.31 16  C 1 
ATOM 4093 N N     . PHE C 3 17  ? 4.515   6.526   -13.334 1.00 90.43 17  C 1 
ATOM 4094 C CA    . PHE C 3 17  ? 5.312   5.312   -13.478 1.00 90.59 17  C 1 
ATOM 4095 C C     . PHE C 3 17  ? 4.504   4.109   -13.995 1.00 91.21 17  C 1 
ATOM 4096 O O     . PHE C 3 17  ? 5.093   3.156   -14.508 1.00 89.15 17  C 1 
ATOM 4097 C CB    . PHE C 3 17  ? 6.003   4.990   -12.150 1.00 89.76 17  C 1 
ATOM 4098 C CG    . PHE C 3 17  ? 5.100   4.381   -11.095 1.00 90.24 17  C 1 
ATOM 4099 C CD1   . PHE C 3 17  ? 4.259   5.190   -10.318 1.00 88.05 17  C 1 
ATOM 4100 C CD2   . PHE C 3 17  ? 5.100   2.998   -10.897 1.00 88.87 17  C 1 
ATOM 4101 C CE1   . PHE C 3 17  ? 3.415   4.616   -9.365  1.00 86.79 17  C 1 
ATOM 4102 C CE2   . PHE C 3 17  ? 4.258   2.417   -9.941  1.00 87.27 17  C 1 
ATOM 4103 C CZ    . PHE C 3 17  ? 3.411   3.225   -9.170  1.00 87.96 17  C 1 
ATOM 4104 N N     . LEU C 3 18  ? 3.173   4.155   -13.895 1.00 90.42 18  C 1 
ATOM 4105 C CA    . LEU C 3 18  ? 2.253   3.134   -14.409 1.00 90.30 18  C 1 
ATOM 4106 C C     . LEU C 3 18  ? 1.799   3.399   -15.847 1.00 90.42 18  C 1 
ATOM 4107 O O     . LEU C 3 18  ? 1.087   2.576   -16.418 1.00 87.90 18  C 1 
ATOM 4108 C CB    . LEU C 3 18  ? 1.033   3.013   -13.478 1.00 89.99 18  C 1 
ATOM 4109 C CG    . LEU C 3 18  ? 1.350   2.666   -12.015 1.00 89.29 18  C 1 
ATOM 4110 C CD1   . LEU C 3 18  ? 0.048   2.636   -11.206 1.00 85.07 18  C 1 
ATOM 4111 C CD2   . LEU C 3 18  ? 2.022   1.294   -11.892 1.00 85.29 18  C 1 
ATOM 4112 N N     . THR C 3 19  ? 2.199   4.518   -16.444 1.00 89.69 19  C 1 
ATOM 4113 C CA    . THR C 3 19  ? 1.730   4.946   -17.770 1.00 88.46 19  C 1 
ATOM 4114 C C     . THR C 3 19  ? 1.970   3.878   -18.834 1.00 88.53 19  C 1 
ATOM 4115 O O     . THR C 3 19  ? 1.072   3.564   -19.617 1.00 86.31 19  C 1 
ATOM 4116 C CB    . THR C 3 19  ? 2.402   6.267   -18.178 1.00 86.56 19  C 1 
ATOM 4117 O OG1   . THR C 3 19  ? 2.092   7.250   -17.220 1.00 75.29 19  C 1 
ATOM 4118 C CG2   . THR C 3 19  ? 1.903   6.792   -19.522 1.00 73.24 19  C 1 
ATOM 4119 N N     . GLU C 3 20  ? 3.138   3.219   -18.818 1.00 89.66 20  C 1 
ATOM 4120 C CA    . GLU C 3 20  ? 3.464   2.146   -19.762 1.00 88.56 20  C 1 
ATOM 4121 C C     . GLU C 3 20  ? 2.563   0.908   -19.613 1.00 88.96 20  C 1 
ATOM 4122 O O     . GLU C 3 20  ? 2.303   0.203   -20.592 1.00 85.87 20  C 1 
ATOM 4123 C CB    . GLU C 3 20  ? 4.928   1.730   -19.571 1.00 87.02 20  C 1 
ATOM 4124 C CG    . GLU C 3 20  ? 5.920   2.827   -19.983 1.00 76.00 20  C 1 
ATOM 4125 C CD    . GLU C 3 20  ? 7.383   2.476   -19.691 1.00 68.39 20  C 1 
ATOM 4126 O OE1   . GLU C 3 20  ? 8.206   3.419   -19.635 1.00 61.54 20  C 1 
ATOM 4127 O OE2   . GLU C 3 20  ? 7.682   1.285   -19.478 1.00 61.25 20  C 1 
ATOM 4128 N N     . ILE C 3 21  ? 2.062   0.641   -18.397 1.00 89.38 21  C 1 
ATOM 4129 C CA    . ILE C 3 21  ? 1.164   -0.486  -18.127 1.00 88.52 21  C 1 
ATOM 4130 C C     . ILE C 3 21  ? -0.237  -0.177  -18.639 1.00 88.77 21  C 1 
ATOM 4131 O O     . ILE C 3 21  ? -0.807  -0.968  -19.395 1.00 86.10 21  C 1 
ATOM 4132 C CB    . ILE C 3 21  ? 1.150   -0.831  -16.616 1.00 88.05 21  C 1 
ATOM 4133 C CG1   . ILE C 3 21  ? 2.562   -1.233  -16.151 1.00 84.33 21  C 1 
ATOM 4134 C CG2   . ILE C 3 21  ? 0.127   -1.938  -16.322 1.00 83.78 21  C 1 
ATOM 4135 C CD1   . ILE C 3 21  ? 2.704   -1.350  -14.643 1.00 76.33 21  C 1 
ATOM 4136 N N     . VAL C 3 22  ? -0.784  0.983   -18.275 1.00 88.80 22  C 1 
ATOM 4137 C CA    . VAL C 3 22  ? -2.151  1.356   -18.661 1.00 88.09 22  C 1 
ATOM 4138 C C     . VAL C 3 22  ? -2.280  1.693   -20.138 1.00 87.34 22  C 1 
ATOM 4139 O O     . VAL C 3 22  ? -3.364  1.560   -20.702 1.00 83.65 22  C 1 
ATOM 4140 C CB    . VAL C 3 22  ? -2.729  2.483   -17.797 1.00 87.35 22  C 1 
ATOM 4141 C CG1   . VAL C 3 22  ? -2.793  2.046   -16.325 1.00 77.69 22  C 1 
ATOM 4142 C CG2   . VAL C 3 22  ? -1.924  3.784   -17.910 1.00 79.31 22  C 1 
ATOM 4143 N N     . ASN C 3 23  ? -1.184  2.074   -20.805 1.00 87.54 23  C 1 
ATOM 4144 C CA    . ASN C 3 23  ? -1.179  2.294   -22.254 1.00 86.25 23  C 1 
ATOM 4145 C C     . ASN C 3 23  ? -1.394  1.013   -23.068 1.00 85.11 23  C 1 
ATOM 4146 O O     . ASN C 3 23  ? -1.852  1.106   -24.205 1.00 80.68 23  C 1 
ATOM 4147 C CB    . ASN C 3 23  ? 0.100   3.024   -22.665 1.00 83.80 23  C 1 
ATOM 4148 C CG    . ASN C 3 23  ? 0.054   4.523   -22.380 1.00 77.75 23  C 1 
ATOM 4149 O OD1   . ASN C 3 23  ? -0.986  5.100   -22.095 1.00 68.66 23  C 1 
ATOM 4150 N ND2   . ASN C 3 23  ? 1.179   5.193   -22.513 1.00 69.25 23  C 1 
ATOM 4151 N N     . LYS C 3 24  ? -1.160  -0.184  -22.481 1.00 85.75 24  C 1 
ATOM 4152 C CA    . LYS C 3 24  ? -1.513  -1.468  -23.104 1.00 84.03 24  C 1 
ATOM 4153 C C     . LYS C 3 24  ? -3.031  -1.656  -23.236 1.00 84.18 24  C 1 
ATOM 4154 O O     . LYS C 3 24  ? -3.477  -2.447  -24.063 1.00 78.92 24  C 1 
ATOM 4155 C CB    . LYS C 3 24  ? -0.943  -2.634  -22.289 1.00 80.50 24  C 1 
ATOM 4156 C CG    . LYS C 3 24  ? 0.590   -2.633  -22.122 1.00 72.51 24  C 1 
ATOM 4157 C CD    . LYS C 3 24  ? 0.995   -3.731  -21.130 1.00 67.25 24  C 1 
ATOM 4158 C CE    . LYS C 3 24  ? 2.457   -3.661  -20.715 1.00 59.96 24  C 1 
ATOM 4159 N NZ    . LYS C 3 24  ? 2.744   -4.567  -19.568 1.00 53.04 24  C 1 
ATOM 4160 N N     . VAL C 3 25  ? -3.824  -0.971  -22.416 1.00 80.73 25  C 1 
ATOM 4161 C CA    . VAL C 3 25  ? -5.289  -1.022  -22.481 1.00 78.28 25  C 1 
ATOM 4162 C C     . VAL C 3 25  ? -5.759  -0.222  -23.699 1.00 77.11 25  C 1 
ATOM 4163 O O     . VAL C 3 25  ? -5.403  0.956   -23.812 1.00 72.97 25  C 1 
ATOM 4164 C CB    . VAL C 3 25  ? -5.927  -0.480  -21.196 1.00 75.09 25  C 1 
ATOM 4165 C CG1   . VAL C 3 25  ? -7.450  -0.551  -21.252 1.00 66.38 25  C 1 
ATOM 4166 C CG2   . VAL C 3 25  ? -5.452  -1.274  -19.976 1.00 70.11 25  C 1 
ATOM 4167 N N     . PRO C 3 26  ? -6.562  -0.813  -24.591 1.00 75.32 26  C 1 
ATOM 4168 C CA    . PRO C 3 26  ? -7.110  -0.085  -25.729 1.00 73.35 26  C 1 
ATOM 4169 C C     . PRO C 3 26  ? -8.067  1.012   -25.256 1.00 73.23 26  C 1 
ATOM 4170 O O     . PRO C 3 26  ? -8.855  0.823   -24.322 1.00 68.20 26  C 1 
ATOM 4171 C CB    . PRO C 3 26  ? -7.799  -1.130  -26.599 1.00 68.67 26  C 1 
ATOM 4172 C CG    . PRO C 3 26  ? -8.182  -2.231  -25.607 1.00 67.34 26  C 1 
ATOM 4173 C CD    . PRO C 3 26  ? -7.054  -2.180  -24.586 1.00 70.85 26  C 1 
ATOM 4174 N N     . ASP C 3 27  ? -8.017  2.174   -25.915 1.00 75.30 27  C 1 
ATOM 4175 C CA    . ASP C 3 27  ? -8.989  3.236   -25.699 1.00 72.62 27  C 1 
ATOM 4176 C C     . ASP C 3 27  ? -10.327 2.823   -26.315 1.00 70.95 27  C 1 
ATOM 4177 O O     . ASP C 3 27  ? -10.434 2.637   -27.517 1.00 63.92 27  C 1 
ATOM 4178 C CB    . ASP C 3 27  ? -8.471  4.572   -26.247 1.00 66.17 27  C 1 
ATOM 4179 C CG    . ASP C 3 27  ? -7.336  5.125   -25.374 1.00 60.02 27  C 1 
ATOM 4180 O OD1   . ASP C 3 27  ? -7.511  5.163   -24.135 1.00 54.97 27  C 1 
ATOM 4181 O OD2   . ASP C 3 27  ? -6.233  5.425   -25.870 1.00 53.71 27  C 1 
ATOM 4182 N N     . LEU C 3 28  ? -11.367 2.689   -25.478 1.00 72.01 28  C 1 
ATOM 4183 C CA    . LEU C 3 28  ? -12.712 2.328   -25.972 1.00 66.94 28  C 1 
ATOM 4184 C C     . LEU C 3 28  ? -13.300 3.376   -26.906 1.00 64.44 28  C 1 
ATOM 4185 O O     . LEU C 3 28  ? -14.024 3.030   -27.829 1.00 55.25 28  C 1 
ATOM 4186 C CB    . LEU C 3 28  ? -13.666 2.139   -24.782 1.00 59.59 28  C 1 
ATOM 4187 C CG    . LEU C 3 28  ? -13.443 0.879   -23.959 1.00 53.94 28  C 1 
ATOM 4188 C CD1   . LEU C 3 28  ? -14.394 0.925   -22.777 1.00 50.57 28  C 1 
ATOM 4189 C CD2   . LEU C 3 28  ? -13.732 -0.398  -24.742 1.00 48.89 28  C 1 
ATOM 4190 N N     . GLY C 3 29  ? -12.998 4.661   -26.650 1.00 58.85 29  C 1 
ATOM 4191 C CA    . GLY C 3 29  ? -13.447 5.780   -27.478 1.00 56.38 29  C 1 
ATOM 4192 C C     . GLY C 3 29  ? -12.607 6.005   -28.727 1.00 54.90 29  C 1 
ATOM 4193 O O     . GLY C 3 29  ? -12.983 6.820   -29.572 1.00 50.79 29  C 1 
ATOM 4194 N N     . GLY C 3 30  ? -11.534 5.268   -28.906 1.00 51.26 30  C 1 
ATOM 4195 C CA    . GLY C 3 30  ? -10.690 5.251   -30.113 1.00 49.16 30  C 1 
ATOM 4196 C C     . GLY C 3 30  ? -11.364 4.600   -31.324 1.00 48.27 30  C 1 
ATOM 4197 O O     . GLY C 3 30  ? -10.693 4.056   -32.201 1.00 45.30 30  C 1 
ATOM 4198 N N     . GLY C 3 31  ? -12.656 4.674   -31.369 1.00 48.46 31  C 1 
ATOM 4199 C CA    . GLY C 3 31  ? -13.419 4.682   -32.600 1.00 46.95 31  C 1 
ATOM 4200 C C     . GLY C 3 31  ? -13.254 5.973   -33.391 1.00 45.98 31  C 1 
ATOM 4201 O O     . GLY C 3 31  ? -14.065 6.205   -34.292 1.00 42.98 31  C 1 
ATOM 4202 N N     . GLU C 3 32  ? -12.242 6.796   -33.092 1.00 47.88 32  C 1 
ATOM 4203 C CA    . GLU C 3 32  ? -11.671 7.600   -34.164 1.00 47.90 32  C 1 
ATOM 4204 C C     . GLU C 3 32  ? -11.316 6.601   -35.259 1.00 48.18 32  C 1 
ATOM 4205 O O     . GLU C 3 32  ? -10.329 5.860   -35.194 1.00 44.88 32  C 1 
ATOM 4206 C CB    . GLU C 3 32  ? -10.465 8.439   -33.732 1.00 43.68 32  C 1 
ATOM 4207 C CG    . GLU C 3 32  ? -10.895 9.859   -33.337 1.00 40.48 32  C 1 
ATOM 4208 C CD    . GLU C 3 32  ? -9.722  10.811  -33.108 1.00 39.07 32  C 1 
ATOM 4209 O OE1   . GLU C 3 32  ? -9.967  12.035  -33.128 1.00 36.74 32  C 1 
ATOM 4210 O OE2   . GLU C 3 32  ? -8.581  10.322  -32.903 1.00 37.88 32  C 1 
ATOM 4211 N N     . SER C 3 33  ? -12.175 6.565   -36.222 1.00 40.71 33  C 1 
ATOM 4212 C CA    . SER C 3 33  ? -11.847 6.079   -37.528 1.00 41.67 33  C 1 
ATOM 4213 C C     . SER C 3 33  ? -10.631 6.902   -37.959 1.00 40.37 33  C 1 
ATOM 4214 O O     . SER C 3 33  ? -10.774 7.984   -38.518 1.00 37.75 33  C 1 
ATOM 4215 C CB    . SER C 3 33  ? -13.029 6.264   -38.480 1.00 37.22 33  C 1 
ATOM 4216 O OG    . SER C 3 33  ? -13.474 7.611   -38.502 1.00 35.21 33  C 1 
ATOM 4217 N N     . CYS C 3 34  ? -9.430  6.367   -37.667 1.00 40.44 34  C 1 
ATOM 4218 C CA    . CYS C 3 34  ? -8.333  6.578   -38.573 1.00 41.97 34  C 1 
ATOM 4219 C C     . CYS C 3 34  ? -8.803  5.966   -39.900 1.00 40.70 34  C 1 
ATOM 4220 O O     . CYS C 3 34  ? -8.479  4.844   -40.251 1.00 39.15 34  C 1 
ATOM 4221 C CB    . CYS C 3 34  ? -7.049  5.962   -38.007 1.00 38.93 34  C 1 
ATOM 4222 S SG    . CYS C 3 34  ? -5.618  6.574   -38.947 1.00 35.65 34  C 1 
ATOM 4223 N N     . GLY C 3 35  ? -9.674  6.722   -40.531 1.00 45.32 35  C 1 
ATOM 4224 C CA    . GLY C 3 35  ? -9.892  6.702   -41.944 1.00 45.29 35  C 1 
ATOM 4225 C C     . GLY C 3 35  ? -8.575  7.134   -42.552 1.00 44.66 35  C 1 
ATOM 4226 O O     . GLY C 3 35  ? -8.456  8.249   -43.046 1.00 42.08 35  C 1 
ATOM 4227 N N     . ASP C 3 36  ? -7.576  6.256   -42.437 1.00 51.83 36  C 1 
ATOM 4228 C CA    . ASP C 3 36  ? -6.581  6.142   -43.464 1.00 54.04 36  C 1 
ATOM 4229 C C     . ASP C 3 36  ? -7.419  5.899   -44.719 1.00 56.48 36  C 1 
ATOM 4230 O O     . ASP C 3 36  ? -7.887  4.790   -44.998 1.00 54.14 36  C 1 
ATOM 4231 C CB    . ASP C 3 36  ? -5.574  5.035   -43.141 1.00 48.04 36  C 1 
ATOM 4232 C CG    . ASP C 3 36  ? -4.289  5.112   -43.983 1.00 42.95 36  C 1 
ATOM 4233 O OD1   . ASP C 3 36  ? -4.085  6.120   -44.698 1.00 43.16 36  C 1 
ATOM 4234 O OD2   . ASP C 3 36  ? -3.504  4.123   -43.930 1.00 44.98 36  C 1 
ATOM 4235 N N     . GLU C 3 37  ? -7.688  7.006   -45.344 1.00 41.53 37  C 1 
ATOM 4236 C CA    . GLU C 3 37  ? -8.334  7.137   -46.637 1.00 44.48 37  C 1 
ATOM 4237 C C     . GLU C 3 37  ? -7.345  6.606   -47.694 1.00 45.92 37  C 1 
ATOM 4238 O O     . GLU C 3 37  ? -7.106  7.204   -48.733 1.00 44.09 37  C 1 
ATOM 4239 C CB    . GLU C 3 37  ? -8.778  8.605   -46.826 1.00 40.48 37  C 1 
ATOM 4240 C CG    . GLU C 3 37  ? -9.927  8.782   -47.829 1.00 38.45 37  C 1 
ATOM 4241 C CD    . GLU C 3 37  ? -10.297 10.242  -48.084 1.00 38.57 37  C 1 
ATOM 4242 O OE1   . GLU C 3 37  ? -11.475 10.490  -48.397 1.00 37.16 37  C 1 
ATOM 4243 O OE2   . GLU C 3 37  ? -9.388  11.102  -48.033 1.00 37.03 37  C 1 
ATOM 4244 N N     . ARG C 3 38  ? -6.714  5.481   -47.376 1.00 46.69 38  C 1 
ATOM 4245 C CA    . ARG C 3 38  ? -6.056  4.623   -48.351 1.00 49.08 38  C 1 
ATOM 4246 C C     . ARG C 3 38  ? -7.111  4.363   -49.393 1.00 48.27 38  C 1 
ATOM 4247 O O     . ARG C 3 38  ? -8.143  3.754   -49.109 1.00 45.44 38  C 1 
ATOM 4248 C CB    . ARG C 3 38  ? -5.553  3.317   -47.739 1.00 44.63 38  C 1 
ATOM 4249 C CG    . ARG C 3 38  ? -4.200  3.543   -47.065 1.00 42.02 38  C 1 
ATOM 4250 C CD    . ARG C 3 38  ? -3.590  2.204   -46.643 1.00 42.28 38  C 1 
ATOM 4251 N NE    . ARG C 3 38  ? -2.308  2.437   -45.975 1.00 39.87 38  C 1 
ATOM 4252 C CZ    . ARG C 3 38  ? -1.335  1.556   -45.790 1.00 37.02 38  C 1 
ATOM 4253 N NH1   . ARG C 3 38  ? -1.439  0.326   -46.209 1.00 35.91 38  C 1 
ATOM 4254 N NH2   . ARG C 3 38  ? -0.250  1.914   -45.180 1.00 36.46 38  C 1 
ATOM 4255 N N     . GLY C 3 39  ? -6.844  4.923   -50.556 1.00 45.86 39  C 1 
ATOM 4256 C CA    . GLY C 3 39  ? -7.810  5.102   -51.616 1.00 46.56 39  C 1 
ATOM 4257 C C     . GLY C 3 39  ? -8.600  3.825   -51.800 1.00 46.31 39  C 1 
ATOM 4258 O O     . GLY C 3 39  ? -8.043  2.793   -52.187 1.00 44.31 39  C 1 
ATOM 4259 N N     . LEU C 3 40  ? -9.895  3.908   -51.504 1.00 50.04 40  C 1 
ATOM 4260 C CA    . LEU C 3 40  ? -10.865 2.939   -51.975 1.00 49.75 40  C 1 
ATOM 4261 C C     . LEU C 3 40  ? -10.443 2.643   -53.411 1.00 49.00 40  C 1 
ATOM 4262 O O     . LEU C 3 40  ? -10.358 3.593   -54.203 1.00 46.78 40  C 1 
ATOM 4263 C CB    . LEU C 3 40  ? -12.271 3.557   -51.966 1.00 45.47 40  C 1 
ATOM 4264 C CG    . LEU C 3 40  ? -13.022 3.376   -50.628 1.00 40.61 40  C 1 
ATOM 4265 C CD1   . LEU C 3 40  ? -14.235 4.302   -50.600 1.00 41.46 40  C 1 
ATOM 4266 C CD2   . LEU C 3 40  ? -13.493 1.933   -50.451 1.00 44.15 40  C 1 
ATOM 4267 N N     . PRO C 3 41  ? -10.074 1.401   -53.743 1.00 45.69 41  C 1 
ATOM 4268 C CA    . PRO C 3 41  ? -9.579  1.081   -55.070 1.00 48.58 41  C 1 
ATOM 4269 C C     . PRO C 3 41  ? -10.671 1.545   -56.018 1.00 49.47 41  C 1 
ATOM 4270 O O     . PRO C 3 41  ? -11.788 1.025   -55.930 1.00 47.40 41  C 1 
ATOM 4271 C CB    . PRO C 3 41  ? -9.363  -0.436  -55.085 1.00 43.86 41  C 1 
ATOM 4272 C CG    . PRO C 3 41  ? -10.241 -0.940  -53.941 1.00 42.79 41  C 1 
ATOM 4273 C CD    . PRO C 3 41  ? -10.222 0.229   -52.942 1.00 46.28 41  C 1 
ATOM 4274 N N     . ARG C 3 42  ? -10.381 2.611   -56.787 1.00 40.61 42  C 1 
ATOM 4275 C CA    . ARG C 3 42  ? -11.365 3.353   -57.571 1.00 44.84 42  C 1 
ATOM 4276 C C     . ARG C 3 42  ? -12.160 2.307   -58.321 1.00 44.01 42  C 1 
ATOM 4277 O O     . ARG C 3 42  ? -11.609 1.676   -59.219 1.00 41.96 42  C 1 
ATOM 4278 C CB    . ARG C 3 42  ? -10.703 4.323   -58.555 1.00 41.28 42  C 1 
ATOM 4279 C CG    . ARG C 3 42  ? -10.888 5.798   -58.196 1.00 37.40 42  C 1 
ATOM 4280 C CD    . ARG C 3 42  ? -10.239 6.681   -59.265 1.00 38.01 42  C 1 
ATOM 4281 N NE    . ARG C 3 42  ? -10.486 8.118   -59.042 1.00 35.79 42  C 1 
ATOM 4282 C CZ    . ARG C 3 42  ? -10.020 9.116   -59.756 1.00 33.55 42  C 1 
ATOM 4283 N NH1   . ARG C 3 42  ? -9.248  8.915   -60.805 1.00 31.71 42  C 1 
ATOM 4284 N NH2   . ARG C 3 42  ? -10.302 10.346  -59.459 1.00 31.75 42  C 1 
ATOM 4285 N N     . ARG C 3 43  ? -13.371 2.063   -57.862 1.00 43.71 43  C 1 
ATOM 4286 C CA    . ARG C 3 43  ? -14.248 1.078   -58.464 1.00 46.82 43  C 1 
ATOM 4287 C C     . ARG C 3 43  ? -14.330 1.516   -59.902 1.00 47.33 43  C 1 
ATOM 4288 O O     . ARG C 3 43  ? -14.891 2.586   -60.144 1.00 45.14 43  C 1 
ATOM 4289 C CB    . ARG C 3 43  ? -15.611 1.083   -57.763 1.00 42.26 43  C 1 
ATOM 4290 C CG    . ARG C 3 43  ? -16.522 -0.066  -58.198 1.00 38.32 43  C 1 
ATOM 4291 C CD    . ARG C 3 43  ? -17.856 0.008   -57.452 1.00 38.91 43  C 1 
ATOM 4292 N NE    . ARG C 3 43  ? -18.685 -1.197  -57.675 1.00 36.51 43  C 1 
ATOM 4293 C CZ    . ARG C 3 43  ? -19.925 -1.375  -57.250 1.00 33.14 43  C 1 
ATOM 4294 N NH1   . ARG C 3 43  ? -20.552 -0.446  -56.588 1.00 31.69 43  C 1 
ATOM 4295 N NH2   . ARG C 3 43  ? -20.528 -2.488  -57.478 1.00 31.90 43  C 1 
ATOM 4296 N N     . ARG C 3 44  ? -13.620 0.807   -60.771 1.00 41.76 44  C 1 
ATOM 4297 C CA    . ARG C 3 44  ? -13.500 1.215   -62.171 1.00 45.13 44  C 1 
ATOM 4298 C C     . ARG C 3 44  ? -14.914 1.540   -62.597 1.00 44.22 44  C 1 
ATOM 4299 O O     . ARG C 3 44  ? -15.771 0.659   -62.497 1.00 42.43 44  C 1 
ATOM 4300 C CB    . ARG C 3 44  ? -12.906 0.112   -63.065 1.00 41.43 44  C 1 
ATOM 4301 C CG    . ARG C 3 44  ? -11.370 0.079   -63.044 1.00 38.44 44  C 1 
ATOM 4302 C CD    . ARG C 3 44  ? -10.855 -0.996  -64.010 1.00 39.70 44  C 1 
ATOM 4303 N NE    . ARG C 3 44  ? -9.372  -0.984  -64.129 1.00 36.91 44  C 1 
ATOM 4304 C CZ    . ARG C 3 44  ? -8.635  -1.821  -64.848 1.00 33.17 44  C 1 
ATOM 4305 N NH1   . ARG C 3 44  ? -9.179  -2.796  -65.526 1.00 31.35 44  C 1 
ATOM 4306 N NH2   . ARG C 3 44  ? -7.347  -1.689  -64.891 1.00 30.97 44  C 1 
ATOM 4307 N N     . LYS C 3 45  ? -15.162 2.811   -62.967 1.00 42.96 45  C 1 
ATOM 4308 C CA    . LYS C 3 45  ? -16.401 3.181   -63.627 1.00 44.19 45  C 1 
ATOM 4309 C C     . LYS C 3 45  ? -16.450 2.243   -64.824 1.00 42.86 45  C 1 
ATOM 4310 O O     . LYS C 3 45  ? -15.646 2.404   -65.742 1.00 40.39 45  C 1 
ATOM 4311 C CB    . LYS C 3 45  ? -16.423 4.647   -64.072 1.00 40.50 45  C 1 
ATOM 4312 C CG    . LYS C 3 45  ? -16.811 5.622   -62.959 1.00 37.47 45  C 1 
ATOM 4313 C CD    . LYS C 3 45  ? -16.905 7.064   -63.506 1.00 38.66 45  C 1 
ATOM 4314 C CE    . LYS C 3 45  ? -17.430 8.037   -62.447 1.00 34.98 45  C 1 
ATOM 4315 N NZ    . LYS C 3 45  ? -17.567 9.408   -62.965 1.00 32.21 45  C 1 
ATOM 4316 N N     . PHE C 3 46  ? -17.277 1.218   -64.704 1.00 50.95 46  C 1 
ATOM 4317 C CA    . PHE C 3 46  ? -17.707 0.531   -65.891 1.00 49.73 46  C 1 
ATOM 4318 C C     . PHE C 3 46  ? -18.337 1.632   -66.719 1.00 48.15 46  C 1 
ATOM 4319 O O     . PHE C 3 46  ? -19.427 2.119   -66.375 1.00 45.43 46  C 1 
ATOM 4320 C CB    . PHE C 3 46  ? -18.673 -0.601  -65.551 1.00 44.18 46  C 1 
ATOM 4321 C CG    . PHE C 3 46  ? -17.981 -1.855  -65.078 1.00 41.41 46  C 1 
ATOM 4322 C CD1   . PHE C 3 46  ? -17.567 -2.818  -66.014 1.00 41.36 46  C 1 
ATOM 4323 C CD2   . PHE C 3 46  ? -17.734 -2.070  -63.716 1.00 39.64 46  C 1 
ATOM 4324 C CE1   . PHE C 3 46  ? -16.915 -3.989  -65.587 1.00 35.14 46  C 1 
ATOM 4325 C CE2   . PHE C 3 46  ? -17.082 -3.244  -63.281 1.00 34.75 46  C 1 
ATOM 4326 C CZ    . PHE C 3 46  ? -16.672 -4.213  -64.221 1.00 35.27 46  C 1 
ATOM 4327 N N     . SER C 3 47  ? -17.567 2.163   -67.680 1.00 49.78 47  C 1 
ATOM 4328 C CA    . SER C 3 47  ? -18.092 3.054   -68.686 1.00 51.55 47  C 1 
ATOM 4329 C C     . SER C 3 47  ? -19.215 2.270   -69.337 1.00 50.93 47  C 1 
ATOM 4330 O O     . SER C 3 47  ? -18.954 1.263   -69.989 1.00 46.89 47  C 1 
ATOM 4331 C CB    . SER C 3 47  ? -16.997 3.433   -69.682 1.00 46.71 47  C 1 
ATOM 4332 O OG    . SER C 3 47  ? -16.267 2.287   -70.101 1.00 44.31 47  C 1 
ATOM 4333 N N     . ASN C 3 48  ? -20.451 2.719   -69.086 1.00 46.20 48  C 1 
ATOM 4334 C CA    . ASN C 3 48  ? -21.580 2.359   -69.933 1.00 48.79 48  C 1 
ATOM 4335 C C     . ASN C 3 48  ? -21.263 2.947   -71.316 1.00 48.11 48  C 1 
ATOM 4336 O O     . ASN C 3 48  ? -21.754 4.024   -71.660 1.00 43.74 48  C 1 
ATOM 4337 C CB    . ASN C 3 48  ? -22.886 2.911   -69.343 1.00 44.35 48  C 1 
ATOM 4338 C CG    . ASN C 3 48  ? -23.529 2.020   -68.289 1.00 39.41 48  C 1 
ATOM 4339 O OD1   . ASN C 3 48  ? -23.184 0.879   -68.086 1.00 38.27 48  C 1 
ATOM 4340 N ND2   . ASN C 3 48  ? -24.547 2.524   -67.614 1.00 39.74 48  C 1 
ATOM 4341 N N     . GLY C 3 49  ? -20.330 2.298   -72.018 1.00 47.98 49  C 1 
ATOM 4342 C CA    . GLY C 3 49  ? -20.125 2.510   -73.429 1.00 48.39 49  C 1 
ATOM 4343 C C     . GLY C 3 49  ? -21.441 2.186   -74.099 1.00 47.74 49  C 1 
ATOM 4344 O O     . GLY C 3 49  ? -21.883 1.038   -74.075 1.00 44.69 49  C 1 
ATOM 4345 N N     . SER C 3 50  ? -22.078 3.234   -74.549 1.00 44.17 50  C 1 
ATOM 4346 C CA    . SER C 3 50  ? -23.458 3.198   -75.030 1.00 45.55 50  C 1 
ATOM 4347 C C     . SER C 3 50  ? -23.601 2.610   -76.428 1.00 45.16 50  C 1 
ATOM 4348 O O     . SER C 3 50  ? -24.716 2.676   -76.950 1.00 41.61 50  C 1 
ATOM 4349 C CB    . SER C 3 50  ? -23.990 4.630   -75.029 1.00 40.20 50  C 1 
ATOM 4350 O OG    . SER C 3 50  ? -23.129 5.482   -75.758 1.00 37.65 50  C 1 
ATOM 4351 N N     . ASP C 3 51  ? -22.480 2.177   -77.024 1.00 50.51 51  C 1 
ATOM 4352 C CA    . ASP C 3 51  ? -22.476 2.005   -78.478 1.00 52.21 51  C 1 
ATOM 4353 C C     . ASP C 3 51  ? -23.570 1.029   -78.957 1.00 52.46 51  C 1 
ATOM 4354 O O     . ASP C 3 51  ? -23.759 -0.038  -78.366 1.00 50.81 51  C 1 
ATOM 4355 C CB    . ASP C 3 51  ? -21.076 1.657   -78.999 1.00 46.22 51  C 1 
ATOM 4356 C CG    . ASP C 3 51  ? -20.240 2.904   -79.324 1.00 42.35 51  C 1 
ATOM 4357 O OD1   . ASP C 3 51  ? -20.820 3.999   -79.482 1.00 43.53 51  C 1 
ATOM 4358 O OD2   . ASP C 3 51  ? -18.993 2.740   -79.378 1.00 44.74 51  C 1 
ATOM 4359 N N     . PRO C 3 52  ? -24.310 1.436   -80.013 1.00 42.99 52  C 1 
ATOM 4360 C CA    . PRO C 3 52  ? -25.701 0.984   -80.184 1.00 46.08 52  C 1 
ATOM 4361 C C     . PRO C 3 52  ? -25.888 -0.217  -81.112 1.00 46.93 52  C 1 
ATOM 4362 O O     . PRO C 3 52  ? -26.985 -0.781  -81.147 1.00 44.46 52  C 1 
ATOM 4363 C CB    . PRO C 3 52  ? -26.390 2.222   -80.756 1.00 41.09 52  C 1 
ATOM 4364 C CG    . PRO C 3 52  ? -25.300 2.847   -81.640 1.00 41.08 52  C 1 
ATOM 4365 C CD    . PRO C 3 52  ? -24.037 2.585   -80.821 1.00 45.61 52  C 1 
ATOM 4366 N N     . GLU C 3 53  ? -24.906 -0.471  -81.904 1.00 47.75 53  C 1 
ATOM 4367 C CA    . GLU C 3 53  ? -25.055 -1.356  -83.071 1.00 49.40 53  C 1 
ATOM 4368 C C     . GLU C 3 53  ? -25.245 -2.843  -82.703 1.00 48.01 53  C 1 
ATOM 4369 O O     . GLU C 3 53  ? -24.874 -3.274  -81.625 1.00 45.99 53  C 1 
ATOM 4370 C CB    . GLU C 3 53  ? -23.826 -1.207  -83.983 1.00 45.37 53  C 1 
ATOM 4371 C CG    . GLU C 3 53  ? -23.791 0.088   -84.801 1.00 44.21 53  C 1 
ATOM 4372 C CD    . GLU C 3 53  ? -22.687 0.094   -85.865 1.00 44.75 53  C 1 
ATOM 4373 O OE1   . GLU C 3 53  ? -22.756 0.987   -86.745 1.00 43.80 53  C 1 
ATOM 4374 O OE2   . GLU C 3 53  ? -21.779 -0.774  -85.798 1.00 41.79 53  C 1 
ATOM 4375 N N     . ASN C 3 54  ? -25.726 -3.735  -83.557 1.00 49.63 54  C 1 
ATOM 4376 C CA    . ASN C 3 54  ? -26.682 -3.684  -84.670 1.00 53.23 54  C 1 
ATOM 4377 C C     . ASN C 3 54  ? -27.371 -5.049  -84.767 1.00 53.43 54  C 1 
ATOM 4378 O O     . ASN C 3 54  ? -28.481 -5.223  -84.278 1.00 50.45 54  C 1 
ATOM 4379 C CB    . ASN C 3 54  ? -25.966 -3.293  -85.994 1.00 48.04 54  C 1 
ATOM 4380 C CG    . ASN C 3 54  ? -26.884 -3.089  -87.204 1.00 42.70 54  C 1 
ATOM 4381 O OD1   . ASN C 3 54  ? -28.099 -3.097  -87.135 1.00 42.45 54  C 1 
ATOM 4382 N ND2   . ASN C 3 54  ? -26.305 -2.877  -88.368 1.00 43.91 54  C 1 
ATOM 4383 N N     . GLU C 3 55  ? -26.722 -6.009  -85.351 1.00 42.60 55  C 1 
ATOM 4384 C CA    . GLU C 3 55  ? -27.385 -6.864  -86.338 1.00 46.79 55  C 1 
ATOM 4385 C C     . GLU C 3 55  ? -27.916 -8.227  -85.866 1.00 46.66 55  C 1 
ATOM 4386 O O     . GLU C 3 55  ? -29.014 -8.332  -85.321 1.00 46.09 55  C 1 
ATOM 4387 C CB    . GLU C 3 55  ? -26.467 -6.974  -87.578 1.00 43.99 55  C 1 
ATOM 4388 C CG    . GLU C 3 55  ? -27.171 -6.791  -88.904 1.00 41.36 55  C 1 
ATOM 4389 C CD    . GLU C 3 55  ? -26.236 -7.007  -90.107 1.00 42.79 55  C 1 
ATOM 4390 O OE1   . GLU C 3 55  ? -26.696 -6.696  -91.233 1.00 42.00 55  C 1 
ATOM 4391 O OE2   . GLU C 3 55  ? -25.101 -7.522  -89.920 1.00 41.54 55  C 1 
ATOM 4392 N N     . GLU C 3 56  ? -27.210 -9.264  -86.203 1.00 53.00 56  C 1 
ATOM 4393 C CA    . GLU C 3 56  ? -27.854 -10.385 -86.902 1.00 54.16 56  C 1 
ATOM 4394 C C     . GLU C 3 56  ? -28.540 -11.476 -86.043 1.00 52.99 56  C 1 
ATOM 4395 O O     . GLU C 3 56  ? -28.169 -11.759 -84.910 1.00 51.13 56  C 1 
ATOM 4396 C CB    . GLU C 3 56  ? -26.885 -11.007 -87.925 1.00 49.91 56  C 1 
ATOM 4397 C CG    . GLU C 3 56  ? -27.262 -10.710 -89.389 1.00 46.36 56  C 1 
ATOM 4398 C CD    . GLU C 3 56  ? -26.678 -11.725 -90.402 1.00 45.29 56  C 1 
ATOM 4399 O OE1   . GLU C 3 56  ? -27.123 -11.704 -91.572 1.00 43.24 56  C 1 
ATOM 4400 O OE2   . GLU C 3 56  ? -25.858 -12.599 -89.993 1.00 41.94 56  C 1 
ATOM 4401 N N     . PRO C 3 57  ? -29.524 -12.173 -86.630 1.00 43.11 57  C 1 
ATOM 4402 C CA    . PRO C 3 57  ? -30.588 -12.880 -85.903 1.00 46.28 57  C 1 
ATOM 4403 C C     . PRO C 3 57  ? -30.402 -14.392 -85.667 1.00 45.30 57  C 1 
ATOM 4404 O O     . PRO C 3 57  ? -31.355 -15.036 -85.223 1.00 44.13 57  C 1 
ATOM 4405 C CB    . PRO C 3 57  ? -31.810 -12.650 -86.811 1.00 42.23 57  C 1 
ATOM 4406 C CG    . PRO C 3 57  ? -31.208 -12.740 -88.212 1.00 42.52 57  C 1 
ATOM 4407 C CD    . PRO C 3 57  ? -29.844 -12.048 -88.003 1.00 48.44 57  C 1 
ATOM 4408 N N     . ARG C 3 58  ? -29.315 -15.003 -86.104 1.00 46.98 58  C 1 
ATOM 4409 C CA    . ARG C 3 58  ? -29.344 -16.378 -86.637 1.00 50.45 58  C 1 
ATOM 4410 C C     . ARG C 3 58  ? -29.847 -17.465 -85.680 1.00 49.59 58  C 1 
ATOM 4411 O O     . ARG C 3 58  ? -29.581 -17.495 -84.499 1.00 46.23 58  C 1 
ATOM 4412 C CB    . ARG C 3 58  ? -28.019 -16.784 -87.281 1.00 45.30 58  C 1 
ATOM 4413 C CG    . ARG C 3 58  ? -27.886 -16.157 -88.670 1.00 42.31 58  C 1 
ATOM 4414 C CD    . ARG C 3 58  ? -26.659 -16.704 -89.404 1.00 43.20 58  C 1 
ATOM 4415 N NE    . ARG C 3 58  ? -26.515 -16.037 -90.705 1.00 41.21 58  C 1 
ATOM 4416 C CZ    . ARG C 3 58  ? -25.617 -16.297 -91.643 1.00 37.72 58  C 1 
ATOM 4417 N NH1   . ARG C 3 58  ? -24.763 -17.285 -91.515 1.00 36.64 58  C 1 
ATOM 4418 N NH2   . ARG C 3 58  ? -25.565 -15.575 -92.705 1.00 37.15 58  C 1 
ATOM 4419 N N     . SER C 3 59  ? -30.514 -18.403 -86.269 1.00 52.16 59  C 1 
ATOM 4420 C CA    . SER C 3 59  ? -31.755 -19.036 -85.809 1.00 53.27 59  C 1 
ATOM 4421 C C     . SER C 3 59  ? -31.690 -20.369 -85.064 1.00 54.41 59  C 1 
ATOM 4422 O O     . SER C 3 59  ? -32.366 -20.521 -84.048 1.00 51.22 59  C 1 
ATOM 4423 C CB    . SER C 3 59  ? -32.637 -19.192 -87.055 1.00 47.21 59  C 1 
ATOM 4424 O OG    . SER C 3 59  ? -32.001 -20.009 -88.044 1.00 41.86 59  C 1 
ATOM 4425 N N     . SER C 3 60  ? -31.069 -21.430 -85.644 1.00 55.93 60  C 1 
ATOM 4426 C CA    . SER C 3 60  ? -31.948 -22.546 -86.030 1.00 57.17 60  C 1 
ATOM 4427 C C     . SER C 3 60  ? -31.997 -23.821 -85.188 1.00 59.28 60  C 1 
ATOM 4428 O O     . SER C 3 60  ? -33.089 -24.246 -84.807 1.00 55.93 60  C 1 
ATOM 4429 C CB    . SER C 3 60  ? -31.700 -22.899 -87.502 1.00 50.38 60  C 1 
ATOM 4430 O OG    . SER C 3 60  ? -30.362 -23.303 -87.734 1.00 46.39 60  C 1 
ATOM 4431 N N     . LYS C 3 61  ? -30.907 -24.568 -85.072 1.00 46.33 61  C 1 
ATOM 4432 C CA    . LYS C 3 61  ? -31.057 -26.017 -85.342 1.00 50.39 61  C 1 
ATOM 4433 C C     . LYS C 3 61  ? -31.521 -26.917 -84.180 1.00 51.21 61  C 1 
ATOM 4434 O O     . LYS C 3 61  ? -31.302 -26.676 -83.024 1.00 49.71 61  C 1 
ATOM 4435 C CB    . LYS C 3 61  ? -29.803 -26.582 -86.034 1.00 46.00 61  C 1 
ATOM 4436 C CG    . LYS C 3 61  ? -29.837 -26.349 -87.546 1.00 43.01 61  C 1 
ATOM 4437 C CD    . LYS C 3 61  ? -28.610 -26.962 -88.244 1.00 43.55 61  C 1 
ATOM 4438 C CE    . LYS C 3 61  ? -28.688 -26.688 -89.758 1.00 39.82 61  C 1 
ATOM 4439 N NZ    . LYS C 3 61  ? -27.485 -27.159 -90.483 1.00 36.38 61  C 1 
ATOM 4440 N N     . MET C 3 62  ? -32.070 -27.990 -84.563 1.00 56.14 62  C 1 
ATOM 4441 C CA    . MET C 3 62  ? -33.133 -28.877 -84.049 1.00 56.68 62  C 1 
ATOM 4442 C C     . MET C 3 62  ? -32.833 -29.937 -82.948 1.00 57.98 62  C 1 
ATOM 4443 O O     . MET C 3 62  ? -33.582 -29.988 -81.993 1.00 53.16 62  C 1 
ATOM 4444 C CB    . MET C 3 62  ? -33.645 -29.653 -85.261 1.00 51.31 62  C 1 
ATOM 4445 C CG    . MET C 3 62  ? -34.658 -28.930 -86.173 1.00 47.34 62  C 1 
ATOM 4446 S SD    . MET C 3 62  ? -36.337 -29.571 -85.872 1.00 45.38 62  C 1 
ATOM 4447 C CE    . MET C 3 62  ? -37.096 -29.163 -87.472 1.00 41.96 62  C 1 
ATOM 4448 N N     . PRO C 3 63  ? -31.984 -30.921 -83.231 1.00 47.17 63  C 1 
ATOM 4449 C CA    . PRO C 3 63  ? -32.502 -32.298 -83.273 1.00 49.54 63  C 1 
ATOM 4450 C C     . PRO C 3 63  ? -32.387 -33.133 -81.967 1.00 48.86 63  C 1 
ATOM 4451 O O     . PRO C 3 63  ? -31.864 -32.668 -80.982 1.00 47.37 63  C 1 
ATOM 4452 C CB    . PRO C 3 63  ? -31.707 -32.912 -84.430 1.00 45.14 63  C 1 
ATOM 4453 C CG    . PRO C 3 63  ? -30.321 -32.299 -84.237 1.00 43.56 63  C 1 
ATOM 4454 C CD    . PRO C 3 63  ? -30.672 -30.862 -83.779 1.00 47.69 63  C 1 
ATOM 4455 N N     . ILE C 3 64  ? -32.656 -34.401 -81.941 1.00 52.53 64  C 1 
ATOM 4456 C CA    . ILE C 3 64  ? -33.890 -35.222 -81.969 1.00 52.34 64  C 1 
ATOM 4457 C C     . ILE C 3 64  ? -33.793 -36.357 -80.916 1.00 51.35 64  C 1 
ATOM 4458 O O     . ILE C 3 64  ? -34.708 -36.580 -80.138 1.00 48.47 64  C 1 
ATOM 4459 C CB    . ILE C 3 64  ? -34.100 -35.911 -83.347 1.00 48.12 64  C 1 
ATOM 4460 C CG1   . ILE C 3 64  ? -34.651 -34.961 -84.443 1.00 45.01 64  C 1 
ATOM 4461 C CG2   . ILE C 3 64  ? -35.070 -37.122 -83.274 1.00 45.66 64  C 1 
ATOM 4462 C CD1   . ILE C 3 64  ? -34.574 -35.550 -85.869 1.00 44.12 64  C 1 
ATOM 4463 N N     . ARG C 3 65  ? -32.731 -37.148 -81.007 1.00 49.20 65  C 1 
ATOM 4464 C CA    . ARG C 3 65  ? -32.716 -38.617 -80.719 1.00 51.60 65  C 1 
ATOM 4465 C C     . ARG C 3 65  ? -32.647 -39.003 -79.219 1.00 50.62 65  C 1 
ATOM 4466 O O     . ARG C 3 65  ? -32.253 -38.193 -78.414 1.00 47.33 65  C 1 
ATOM 4467 C CB    . ARG C 3 65  ? -31.497 -39.206 -81.447 1.00 46.88 65  C 1 
ATOM 4468 C CG    . ARG C 3 65  ? -31.743 -39.510 -82.923 1.00 45.21 65  C 1 
ATOM 4469 C CD    . ARG C 3 65  ? -30.522 -40.242 -83.515 1.00 46.31 65  C 1 
ATOM 4470 N NE    . ARG C 3 65  ? -30.756 -40.655 -84.900 1.00 42.34 65  C 1 
ATOM 4471 C CZ    . ARG C 3 65  ? -29.931 -41.369 -85.670 1.00 38.77 65  C 1 
ATOM 4472 N NH1   . ARG C 3 65  ? -28.772 -41.770 -85.199 1.00 37.37 65  C 1 
ATOM 4473 N NH2   . ARG C 3 65  ? -30.262 -41.684 -86.871 1.00 36.60 65  C 1 
ATOM 4474 N N     . ASN C 3 66  ? -32.870 -40.269 -78.782 1.00 50.07 66  C 1 
ATOM 4475 C CA    . ASN C 3 66  ? -33.789 -41.362 -79.160 1.00 51.71 66  C 1 
ATOM 4476 C C     . ASN C 3 66  ? -33.912 -42.435 -78.035 1.00 49.28 66  C 1 
ATOM 4477 O O     . ASN C 3 66  ? -34.881 -42.462 -77.297 1.00 45.62 66  C 1 
ATOM 4478 C CB    . ASN C 3 66  ? -33.344 -42.069 -80.464 1.00 48.56 66  C 1 
ATOM 4479 C CG    . ASN C 3 66  ? -34.494 -42.494 -81.370 1.00 43.84 66  C 1 
ATOM 4480 O OD1   . ASN C 3 66  ? -35.652 -42.308 -81.104 1.00 42.34 66  C 1 
ATOM 4481 N ND2   . ASN C 3 66  ? -34.160 -43.055 -82.518 1.00 43.11 66  C 1 
ATOM 4482 N N     . LEU C 3 67  ? -32.997 -43.396 -77.997 1.00 58.93 67  C 1 
ATOM 4483 C CA    . LEU C 3 67  ? -33.100 -44.784 -77.478 1.00 56.05 67  C 1 
ATOM 4484 C C     . LEU C 3 67  ? -32.541 -44.953 -76.042 1.00 55.50 67  C 1 
ATOM 4485 O O     . LEU C 3 67  ? -31.973 -44.006 -75.517 1.00 50.08 67  C 1 
ATOM 4486 C CB    . LEU C 3 67  ? -32.310 -45.662 -78.469 1.00 49.62 67  C 1 
ATOM 4487 C CG    . LEU C 3 67  ? -32.862 -45.752 -79.898 1.00 46.06 67  C 1 
ATOM 4488 C CD1   . LEU C 3 67  ? -31.827 -46.462 -80.784 1.00 45.56 67  C 1 
ATOM 4489 C CD2   . LEU C 3 67  ? -34.171 -46.533 -79.966 1.00 46.82 67  C 1 
ATOM 4490 N N     . ASN C 3 68  ? -32.572 -46.092 -75.318 1.00 51.80 68  C 1 
ATOM 4491 C CA    . ASN C 3 68  ? -33.275 -47.383 -75.444 1.00 53.87 68  C 1 
ATOM 4492 C C     . ASN C 3 68  ? -33.394 -48.127 -74.070 1.00 51.92 68  C 1 
ATOM 4493 O O     . ASN C 3 68  ? -33.806 -47.554 -73.075 1.00 47.26 68  C 1 
ATOM 4494 C CB    . ASN C 3 68  ? -32.541 -48.265 -76.494 1.00 49.96 68  C 1 
ATOM 4495 C CG    . ASN C 3 68  ? -33.462 -49.227 -77.243 1.00 45.37 68  C 1 
ATOM 4496 O OD1   . ASN C 3 68  ? -34.640 -49.367 -76.972 1.00 43.54 68  C 1 
ATOM 4497 N ND2   . ASN C 3 68  ? -32.928 -49.891 -78.239 1.00 44.94 68  C 1 
ATOM 4498 N N     . THR C 3 69  ? -33.074 -49.368 -73.992 1.00 47.20 69  C 1 
ATOM 4499 C CA    . THR C 3 69  ? -33.530 -50.539 -73.189 1.00 48.93 69  C 1 
ATOM 4500 C C     . THR C 3 69  ? -32.972 -50.694 -71.746 1.00 48.53 69  C 1 
ATOM 4501 O O     . THR C 3 69  ? -32.430 -49.765 -71.192 1.00 43.78 69  C 1 
ATOM 4502 C CB    . THR C 3 69  ? -33.204 -51.787 -74.010 1.00 43.72 69  C 1 
ATOM 4503 O OG1   . THR C 3 69  ? -31.823 -51.807 -74.342 1.00 41.76 69  C 1 
ATOM 4504 C CG2   . THR C 3 69  ? -33.997 -51.866 -75.307 1.00 42.56 69  C 1 
ATOM 4505 N N     . SER C 3 70  ? -33.016 -51.844 -71.066 1.00 52.68 70  C 1 
ATOM 4506 C CA    . SER C 3 70  ? -34.080 -52.524 -70.305 1.00 54.51 70  C 1 
ATOM 4507 C C     . SER C 3 70  ? -33.665 -53.232 -68.991 1.00 54.29 70  C 1 
ATOM 4508 O O     . SER C 3 70  ? -34.528 -53.314 -68.120 1.00 49.97 70  C 1 
ATOM 4509 C CB    . SER C 3 70  ? -34.747 -53.596 -71.177 1.00 49.01 70  C 1 
ATOM 4510 O OG    . SER C 3 70  ? -33.812 -54.593 -71.583 1.00 42.79 70  C 1 
ATOM 4511 N N     . PRO C 3 71  ? -32.525 -53.899 -68.816 1.00 49.95 71  C 1 
ATOM 4512 C CA    . PRO C 3 71  ? -32.564 -55.241 -68.217 1.00 50.98 71  C 1 
ATOM 4513 C C     . PRO C 3 71  ? -32.543 -55.361 -66.678 1.00 52.00 71  C 1 
ATOM 4514 O O     . PRO C 3 71  ? -32.457 -54.408 -65.932 1.00 49.29 71  C 1 
ATOM 4515 C CB    . PRO C 3 71  ? -31.420 -55.991 -68.892 1.00 45.46 71  C 1 
ATOM 4516 C CG    . PRO C 3 71  ? -30.367 -54.905 -69.087 1.00 45.68 71  C 1 
ATOM 4517 C CD    . PRO C 3 71  ? -31.239 -53.676 -69.429 1.00 49.49 71  C 1 
ATOM 4518 N N     . ARG C 3 72  ? -32.637 -56.603 -66.223 1.00 50.25 72  C 1 
ATOM 4519 C CA    . ARG C 3 72  ? -33.611 -57.259 -65.347 1.00 53.17 72  C 1 
ATOM 4520 C C     . ARG C 3 72  ? -33.159 -57.686 -63.929 1.00 53.55 72  C 1 
ATOM 4521 O O     . ARG C 3 72  ? -34.017 -58.111 -63.161 1.00 48.85 72  C 1 
ATOM 4522 C CB    . ARG C 3 72  ? -34.037 -58.534 -66.090 1.00 47.20 72  C 1 
ATOM 4523 C CG    . ARG C 3 72  ? -35.522 -58.769 -66.320 1.00 43.36 72  C 1 
ATOM 4524 C CD    . ARG C 3 72  ? -35.682 -60.089 -67.073 1.00 42.40 72  C 1 
ATOM 4525 N NE    . ARG C 3 72  ? -37.077 -60.366 -67.475 1.00 37.96 72  C 1 
ATOM 4526 C CZ    . ARG C 3 72  ? -37.503 -61.429 -68.154 1.00 36.34 72  C 1 
ATOM 4527 N NH1   . ARG C 3 72  ? -36.688 -62.388 -68.497 1.00 34.38 72  C 1 
ATOM 4528 N NH2   . ARG C 3 72  ? -38.753 -61.547 -68.483 1.00 35.71 72  C 1 
ATOM 4529 N N     . GLY C 3 73  ? -31.889 -57.806 -63.636 1.00 51.33 73  C 1 
ATOM 4530 C CA    . GLY C 3 73  ? -31.306 -58.825 -62.747 1.00 52.68 73  C 1 
ATOM 4531 C C     . GLY C 3 73  ? -31.868 -58.932 -61.325 1.00 52.14 73  C 1 
ATOM 4532 O O     . GLY C 3 73  ? -31.911 -57.958 -60.582 1.00 49.54 73  C 1 
ATOM 4533 N N     . ARG C 3 74  ? -32.272 -60.145 -60.920 1.00 45.96 74  C 1 
ATOM 4534 C CA    . ARG C 3 74  ? -33.268 -60.466 -59.877 1.00 48.63 74  C 1 
ATOM 4535 C C     . ARG C 3 74  ? -32.719 -61.148 -58.600 1.00 48.81 74  C 1 
ATOM 4536 O O     . ARG C 3 74  ? -33.508 -61.725 -57.865 1.00 44.71 74  C 1 
ATOM 4537 C CB    . ARG C 3 74  ? -34.336 -61.337 -60.552 1.00 44.03 74  C 1 
ATOM 4538 C CG    . ARG C 3 74  ? -35.773 -61.141 -60.085 1.00 40.25 74  C 1 
ATOM 4539 C CD    . ARG C 3 74  ? -36.678 -62.162 -60.782 1.00 39.28 74  C 1 
ATOM 4540 N NE    . ARG C 3 74  ? -38.109 -61.850 -60.637 1.00 34.41 74  C 1 
ATOM 4541 C CZ    . ARG C 3 74  ? -39.119 -62.611 -61.024 1.00 33.03 74  C 1 
ATOM 4542 N NH1   . ARG C 3 74  ? -38.932 -63.790 -61.551 1.00 31.92 74  C 1 
ATOM 4543 N NH2   . ARG C 3 74  ? -40.349 -62.198 -60.889 1.00 32.76 74  C 1 
ATOM 4544 N N     . GLY C 3 75  ? -31.408 -61.184 -58.378 1.00 48.32 75  C 1 
ATOM 4545 C CA    . GLY C 3 75  ? -30.706 -62.178 -57.556 1.00 49.96 75  C 1 
ATOM 4546 C C     . GLY C 3 75  ? -31.268 -62.446 -56.154 1.00 49.23 75  C 1 
ATOM 4547 O O     . GLY C 3 75  ? -31.567 -61.535 -55.392 1.00 46.88 75  C 1 
ATOM 4548 N N     . ARG C 3 76  ? -31.364 -63.709 -55.792 1.00 45.26 76  C 1 
ATOM 4549 C CA    . ARG C 3 76  ? -32.289 -64.317 -54.814 1.00 47.53 76  C 1 
ATOM 4550 C C     . ARG C 3 76  ? -31.773 -64.557 -53.390 1.00 46.74 76  C 1 
ATOM 4551 O O     . ARG C 3 76  ? -32.600 -64.890 -52.543 1.00 42.69 76  C 1 
ATOM 4552 C CB    . ARG C 3 76  ? -32.704 -65.681 -55.378 1.00 43.13 76  C 1 
ATOM 4553 C CG    . ARG C 3 76  ? -34.053 -65.756 -56.079 1.00 39.52 76  C 1 
ATOM 4554 C CD    . ARG C 3 76  ? -34.292 -67.202 -56.529 1.00 38.53 76  C 1 
ATOM 4555 N NE    . ARG C 3 76  ? -35.611 -67.399 -57.155 1.00 33.66 76  C 1 
ATOM 4556 C CZ    . ARG C 3 76  ? -36.097 -68.552 -57.593 1.00 32.97 76  C 1 
ATOM 4557 N NH1   . ARG C 3 76  ? -35.418 -69.667 -57.511 1.00 32.15 76  C 1 
ATOM 4558 N NH2   . ARG C 3 76  ? -37.287 -68.613 -58.132 1.00 33.13 76  C 1 
ATOM 4559 N N     . GLY C 3 77  ? -30.485 -64.624 -53.159 1.00 46.31 77  C 1 
ATOM 4560 C CA    . GLY C 3 77  ? -29.864 -65.549 -52.209 1.00 48.05 77  C 1 
ATOM 4561 C C     . GLY C 3 77  ? -30.404 -65.527 -50.778 1.00 47.42 77  C 1 
ATOM 4562 O O     . GLY C 3 77  ? -30.194 -64.578 -50.041 1.00 44.90 77  C 1 
ATOM 4563 N N     . ARG C 3 78  ? -31.043 -66.595 -50.353 1.00 43.55 78  C 1 
ATOM 4564 C CA    . ARG C 3 78  ? -31.930 -66.751 -49.192 1.00 45.54 78  C 1 
ATOM 4565 C C     . ARG C 3 78  ? -31.304 -67.536 -48.016 1.00 44.34 78  C 1 
ATOM 4566 O O     . ARG C 3 78  ? -32.056 -68.182 -47.290 1.00 40.57 78  C 1 
ATOM 4567 C CB    . ARG C 3 78  ? -33.227 -67.403 -49.704 1.00 41.61 78  C 1 
ATOM 4568 C CG    . ARG C 3 78  ? -34.504 -66.959 -49.016 1.00 38.19 78  C 1 
ATOM 4569 C CD    . ARG C 3 78  ? -35.686 -67.786 -49.555 1.00 36.89 78  C 1 
ATOM 4570 N NE    . ARG C 3 78  ? -36.989 -67.224 -49.198 1.00 32.50 78  C 1 
ATOM 4571 C CZ    . ARG C 3 78  ? -38.172 -67.781 -49.414 1.00 31.50 78  C 1 
ATOM 4572 N NH1   . ARG C 3 78  ? -38.289 -68.977 -49.938 1.00 30.94 78  C 1 
ATOM 4573 N NH2   . ARG C 3 78  ? -39.278 -67.157 -49.095 1.00 31.79 78  C 1 
ATOM 4574 N N     . GLY C 3 79  ? -29.983 -67.601 -47.912 1.00 45.81 79  C 1 
ATOM 4575 C CA    . GLY C 3 79  ? -29.233 -68.605 -47.156 1.00 47.67 79  C 1 
ATOM 4576 C C     . GLY C 3 79  ? -29.747 -68.881 -45.745 1.00 47.13 79  C 1 
ATOM 4577 O O     . GLY C 3 79  ? -29.806 -67.998 -44.910 1.00 44.56 79  C 1 
ATOM 4578 N N     . ARG C 3 80  ? -30.098 -70.110 -45.473 1.00 41.85 80  C 1 
ATOM 4579 C CA    . ARG C 3 80  ? -31.040 -70.588 -44.449 1.00 44.02 80  C 1 
ATOM 4580 C C     . ARG C 3 80  ? -30.363 -71.293 -43.260 1.00 43.04 80  C 1 
ATOM 4581 O O     . ARG C 3 80  ? -30.943 -72.237 -42.738 1.00 39.59 80  C 1 
ATOM 4582 C CB    . ARG C 3 80  ? -32.042 -71.507 -45.171 1.00 40.22 80  C 1 
ATOM 4583 C CG    . ARG C 3 80  ? -33.474 -71.469 -44.659 1.00 36.63 80  C 1 
ATOM 4584 C CD    . ARG C 3 80  ? -34.303 -72.523 -45.410 1.00 35.42 80  C 1 
ATOM 4585 N NE    . ARG C 3 80  ? -35.746 -72.356 -45.223 1.00 31.55 80  C 1 
ATOM 4586 C CZ    . ARG C 3 80  ? -36.697 -73.194 -45.644 1.00 30.69 80  C 1 
ATOM 4587 N NH1   . ARG C 3 80  ? -36.395 -74.314 -46.261 1.00 29.78 80  C 1 
ATOM 4588 N NH2   . ARG C 3 80  ? -37.945 -72.922 -45.444 1.00 30.43 80  C 1 
ATOM 4589 N N     . GLY C 3 81  ? -29.120 -70.941 -42.898 1.00 44.03 81  C 1 
ATOM 4590 C CA    . GLY C 3 81  ? -28.213 -71.740 -42.073 1.00 45.68 81  C 1 
ATOM 4591 C C     . GLY C 3 81  ? -28.839 -72.382 -40.830 1.00 45.11 81  C 1 
ATOM 4592 O O     . GLY C 3 81  ? -29.521 -71.731 -40.059 1.00 42.39 81  C 1 
ATOM 4593 N N     . ARG C 3 82  ? -28.562 -73.639 -40.636 1.00 42.06 82  C 1 
ATOM 4594 C CA    . ARG C 3 82  ? -29.401 -74.658 -39.983 1.00 45.74 82  C 1 
ATOM 4595 C C     . ARG C 3 82  ? -29.081 -74.973 -38.511 1.00 46.33 82  C 1 
ATOM 4596 O O     . ARG C 3 82  ? -29.665 -75.927 -38.013 1.00 42.64 82  C 1 
ATOM 4597 C CB    . ARG C 3 82  ? -29.274 -75.947 -40.811 1.00 41.50 82  C 1 
ATOM 4598 C CG    . ARG C 3 82  ? -30.513 -76.415 -41.539 1.00 37.28 82  C 1 
ATOM 4599 C CD    . ARG C 3 82  ? -30.198 -77.734 -42.262 1.00 35.55 82  C 1 
ATOM 4600 N NE    . ARG C 3 82  ? -31.326 -78.232 -43.050 1.00 31.59 82  C 1 
ATOM 4601 C CZ    . ARG C 3 82  ? -31.368 -79.394 -43.707 1.00 30.99 82  C 1 
ATOM 4602 N NH1   . ARG C 3 82  ? -30.369 -80.228 -43.686 1.00 29.51 82  C 1 
ATOM 4603 N NH2   . ARG C 3 82  ? -32.422 -79.724 -44.394 1.00 30.19 82  C 1 
ATOM 4604 N N     . GLY C 3 83  ? -28.139 -74.354 -37.876 1.00 45.60 83  C 1 
ATOM 4605 C CA    . GLY C 3 83  ? -27.367 -74.863 -36.732 1.00 48.07 83  C 1 
ATOM 4606 C C     . GLY C 3 83  ? -28.106 -75.770 -35.745 1.00 48.60 83  C 1 
ATOM 4607 O O     . GLY C 3 83  ? -29.170 -75.418 -35.242 1.00 46.35 83  C 1 
ATOM 4608 N N     . ARG C 3 84  ? -27.522 -76.903 -35.484 1.00 43.45 84  C 1 
ATOM 4609 C CA    . ARG C 3 84  ? -28.160 -78.103 -34.904 1.00 46.88 84  C 1 
ATOM 4610 C C     . ARG C 3 84  ? -28.314 -78.049 -33.372 1.00 48.16 84  C 1 
ATOM 4611 O O     . ARG C 3 84  ? -27.530 -77.407 -32.701 1.00 44.67 84  C 1 
ATOM 4612 C CB    . ARG C 3 84  ? -27.360 -79.341 -35.350 1.00 41.62 84  C 1 
ATOM 4613 C CG    . ARG C 3 84  ? -28.208 -80.462 -35.940 1.00 35.43 84  C 1 
ATOM 4614 C CD    . ARG C 3 84  ? -27.323 -81.669 -36.281 1.00 34.56 84  C 1 
ATOM 4615 N NE    . ARG C 3 84  ? -28.074 -82.775 -36.908 1.00 30.51 84  C 1 
ATOM 4616 C CZ    . ARG C 3 84  ? -27.579 -83.956 -37.259 1.00 29.02 84  C 1 
ATOM 4617 N NH1   . ARG C 3 84  ? -26.329 -84.260 -37.060 1.00 27.45 84  C 1 
ATOM 4618 N NH2   . ARG C 3 84  ? -28.350 -84.869 -37.803 1.00 28.26 84  C 1 
ATOM 4619 N N     . PRO C 3 85  ? -29.263 -78.796 -32.808 1.00 45.81 85  C 1 
ATOM 4620 C CA    . PRO C 3 85  ? -29.866 -78.606 -31.486 1.00 48.61 85  C 1 
ATOM 4621 C C     . PRO C 3 85  ? -29.363 -79.470 -30.304 1.00 50.54 85  C 1 
ATOM 4622 O O     . PRO C 3 85  ? -30.171 -79.642 -29.395 1.00 48.19 85  C 1 
ATOM 4623 C CB    . PRO C 3 85  ? -31.334 -78.930 -31.763 1.00 44.37 85  C 1 
ATOM 4624 C CG    . PRO C 3 85  ? -31.243 -80.110 -32.720 1.00 42.88 85  C 1 
ATOM 4625 C CD    . PRO C 3 85  ? -30.056 -79.699 -33.585 1.00 46.68 85  C 1 
ATOM 4626 N N     . PRO C 3 86  ? -28.196 -80.103 -30.262 1.00 43.19 86  C 1 
ATOM 4627 C CA    . PRO C 3 86  ? -28.032 -81.414 -29.612 1.00 45.76 86  C 1 
ATOM 4628 C C     . PRO C 3 86  ? -28.400 -81.496 -28.125 1.00 46.22 86  C 1 
ATOM 4629 O O     . PRO C 3 86  ? -28.371 -80.520 -27.385 1.00 44.20 86  C 1 
ATOM 4630 C CB    . PRO C 3 86  ? -26.605 -81.848 -29.897 1.00 42.35 86  C 1 
ATOM 4631 C CG    . PRO C 3 86  ? -25.872 -80.527 -30.116 1.00 40.63 86  C 1 
ATOM 4632 C CD    . PRO C 3 86  ? -26.954 -79.661 -30.797 1.00 43.69 86  C 1 
ATOM 4633 N N     . THR C 3 87  ? -28.707 -82.734 -27.690 1.00 49.92 87  C 1 
ATOM 4634 C CA    . THR C 3 87  ? -29.801 -83.148 -26.801 1.00 53.81 87  C 1 
ATOM 4635 C C     . THR C 3 87  ? -29.496 -83.387 -25.322 1.00 54.01 87  C 1 
ATOM 4636 O O     . THR C 3 87  ? -30.455 -83.579 -24.581 1.00 50.63 87  C 1 
ATOM 4637 C CB    . THR C 3 87  ? -30.324 -84.496 -27.315 1.00 47.85 87  C 1 
ATOM 4638 O OG1   . THR C 3 87  ? -29.243 -85.347 -27.663 1.00 42.29 87  C 1 
ATOM 4639 C CG2   . THR C 3 87  ? -31.202 -84.355 -28.561 1.00 42.49 87  C 1 
ATOM 4640 N N     . LYS C 3 88  ? -28.257 -83.574 -24.914 1.00 45.20 88  C 1 
ATOM 4641 C CA    . LYS C 3 88  ? -27.968 -84.543 -23.841 1.00 49.68 88  C 1 
ATOM 4642 C C     . LYS C 3 88  ? -28.687 -84.258 -22.515 1.00 48.62 88  C 1 
ATOM 4643 O O     . LYS C 3 88  ? -28.621 -83.172 -21.968 1.00 46.83 88  C 1 
ATOM 4644 C CB    . LYS C 3 88  ? -26.471 -84.759 -23.630 1.00 46.28 88  C 1 
ATOM 4645 C CG    . LYS C 3 88  ? -25.904 -85.808 -24.603 1.00 42.98 88  C 1 
ATOM 4646 C CD    . LYS C 3 88  ? -24.450 -86.155 -24.284 1.00 42.80 88  C 1 
ATOM 4647 C CE    . LYS C 3 88  ? -23.938 -87.246 -25.240 1.00 39.22 88  C 1 
ATOM 4648 N NZ    . LYS C 3 88  ? -22.529 -87.634 -24.970 1.00 36.49 88  C 1
[truncated: 136,971 more chars]
