# Supplementary material for: Vernalization regulatory network identifies potential novel functions for genes in the HvVRN2 locus
Source: New Phytol. 2026 Apr 12;250(6):4036–53. doi: 10.1111/nph.71162 (PMC13193379; doi:10.1111/nph.71162)
Supplement: Supplementary file 1 — Dataset S1. Protein models computed by Alphafold. [file NPH-250-4036-s002.xz › Alphafold_models0/Barley/fold_2h01g081300_prom1_1_nf_yb6_c3_recortes_summary_confidences_0.json]

{
 "chain_iptm": [
  0.62,
  0.62,
  0.43,
  0.48,
  0.48
 ],
 "chain_pair_iptm": [
  [
   0.23,
   0.84,
   0.24,
   0.69,
   0.69
  ],
  [
   0.84,
   0.73,
   0.76,
   0.44,
   0.43
  ],
  [
   0.24,
   0.76,
   0.19,
   0.36,
   0.37
  ],
  [
   0.69,
   0.44,
   0.36,
   0.24,
   0.43
  ],
  [
   0.69,
   0.43,
   0.37,
   0.43,
   0.23
  ]
 ],
 "chain_pair_pae_min": [
  [
   0.76,
   1.54,
   1.63,
   2.68,
   2.84
  ],
  [
   1.36,
   0.76,
   1.29,
   4.86,
   4.24
  ],
  [
   1.76,
   1.53,
   0.76,
   8.02,
   7.54
  ],
  [
   2.34,
   5.87,
   9.33,
   0.8,
   1.53
  ],
  [
   2.42,
   6.57,
   8.33,
   1.53,
   0.8
  ]
 ],
 "chain_ptm": [
  0.23,
  0.73,
  0.19,
  0.24,
  0.23
 ],
 "fraction_disordered": 0.65,
 "has_clash": 0.0,
 "iptm": 0.52,
 "num_recycles": 10.0,
 "ptm": 0.37,
 "ranking_score": 0.82
}
