# Supplementary material for: Vernalization regulatory network identifies potential novel functions for genes in the HvVRN2 locus
Source: New Phytol. 2026 Apr 12;250(6):4036–53. doi: 10.1111/nph.71162 (PMC13193379; doi:10.1111/nph.71162)
Supplement: Supplementary file 1 — Dataset S1. Protein models computed by Alphafold. [file NPH-250-4036-s002.xz › Alphafold_models0/Barley/fold_2h01g081300_prom1_1_nf_yb6_c4_recortes_model_0.cif]

# By using this file you agree to the legally binding terms of use found at alphafoldserver.com/output-terms
data_7b6c530874726133
#
_entry.id 7b6c530874726133
#
loop_
_atom_type.symbol
C 
N 
O 
P 
S 
#
loop_
_audit_author.name
_audit_author.pdbx_ordinal
"Google DeepMind" 1 
"Isomorphic Labs" 2 
#
_audit_conform.dict_location https://raw.githubusercontent.com/ihmwg/ModelCIF/master/dist/mmcif_ma.dic
_audit_conform.dict_name     mmcif_ma.dic
_audit_conform.dict_version  1.4.5
#
loop_
_chem_comp.formula
_chem_comp.formula_weight
_chem_comp.id
_chem_comp.mon_nstd_flag
_chem_comp.name
_chem_comp.pdbx_smiles
_chem_comp.pdbx_synonyms
_chem_comp.type
"C3 H7 N O2"      89.093  ALA y ALANINE                              C[C@H](N)C(O)=O                                             ? "L-PEPTIDE LINKING" 
"C6 H15 N4 O2"    175.209 ARG y ARGININE                             N[C@@H](CCCNC(N)=[NH2+])C(O)=O                              ? "L-PEPTIDE LINKING" 
"C4 H8 N2 O3"     132.118 ASN y ASPARAGINE                           N[C@@H](CC(N)=O)C(O)=O                                      ? "L-PEPTIDE LINKING" 
"C4 H7 N O4"      133.103 ASP y "ASPARTIC ACID"                      N[C@@H](CC(O)=O)C(O)=O                                      ? "L-PEPTIDE LINKING" 
"C3 H7 N O2 S"    121.158 CYS y CYSTEINE                             N[C@@H](CS)C(O)=O                                           ? "L-PEPTIDE LINKING" 
"C10 H14 N5 O6 P" 331.222 DA  y "2'-DEOXYADENOSINE-5'-MONOPHOSPHATE" Nc1ncnc2n(cnc12)[C@H]3C[C@H](O)[C@@H](CO[P](O)(O)=O)O3      ? "DNA LINKING"       
"C9 H14 N3 O7 P"  307.197 DC  y "2'-DEOXYCYTIDINE-5'-MONOPHOSPHATE"  NC1=NC(=O)N(C=C1)[C@H]2C[C@H](O)[C@@H](CO[P](O)(O)=O)O2     ? "DNA LINKING"       
"C10 H14 N5 O7 P" 347.221 DG  y "2'-DEOXYGUANOSINE-5'-MONOPHOSPHATE" NC1=Nc2n(cnc2C(=O)N1)[C@H]3C[C@H](O)[C@@H](CO[P](O)(O)=O)O3 ? "DNA LINKING"       
"C10 H15 N2 O8 P" 322.208 DT  y "THYMIDINE-5'-MONOPHOSPHATE"         CC1=CN([C@H]2C[C@H](O)[C@@H](CO[P](O)(O)=O)O2)C(=O)NC1=O    ? "DNA LINKING"       
"C5 H10 N2 O3"    146.144 GLN y GLUTAMINE                            N[C@@H](CCC(N)=O)C(O)=O                                     ? "L-PEPTIDE LINKING" 
"C5 H9 N O4"      147.129 GLU y "GLUTAMIC ACID"                      N[C@@H](CCC(O)=O)C(O)=O                                     ? "L-PEPTIDE LINKING" 
"C2 H5 N O2"      75.067  GLY y GLYCINE                              NCC(O)=O                                                    ? "PEPTIDE LINKING"   
"C6 H10 N3 O2"    156.162 HIS y HISTIDINE                            N[C@@H](Cc1c[nH]c[nH+]1)C(O)=O                              ? "L-PEPTIDE LINKING" 
"C6 H13 N O2"     131.173 ILE y ISOLEUCINE                           CC[C@H](C)[C@H](N)C(O)=O                                    ? "L-PEPTIDE LINKING" 
"C6 H13 N O2"     131.173 LEU y LEUCINE                              CC(C)C[C@H](N)C(O)=O                                        ? "L-PEPTIDE LINKING" 
"C6 H15 N2 O2"    147.195 LYS y LYSINE                               N[C@@H](CCCC[NH3+])C(O)=O                                   ? "L-PEPTIDE LINKING" 
"C5 H11 N O2 S"   149.211 MET y METHIONINE                           CSCC[C@H](N)C(O)=O                                          ? "L-PEPTIDE LINKING" 
"C9 H11 N O2"     165.189 PHE y PHENYLALANINE                        N[C@@H](Cc1ccccc1)C(O)=O                                    ? "L-PEPTIDE LINKING" 
"C5 H9 N O2"      115.130 PRO y PROLINE                              OC(=O)[C@@H]1CCCN1                                          ? "L-PEPTIDE LINKING" 
"C3 H7 N O3"      105.093 SER y SERINE                               N[C@@H](CO)C(O)=O                                           ? "L-PEPTIDE LINKING" 
"C4 H9 N O3"      119.119 THR y THREONINE                            C[C@@H](O)[C@H](N)C(O)=O                                    ? "L-PEPTIDE LINKING" 
"C11 H12 N2 O2"   204.225 TRP y TRYPTOPHAN                           N[C@@H](Cc1c[nH]c2ccccc12)C(O)=O                            ? "L-PEPTIDE LINKING" 
"C9 H11 N O3"     181.189 TYR y TYROSINE                             N[C@@H](Cc1ccc(O)cc1)C(O)=O                                 ? "L-PEPTIDE LINKING" 
"C5 H11 N O2"     117.146 VAL y VALINE                               CC(C)[C@H](N)C(O)=O                                         ? "L-PEPTIDE LINKING" 
#
_citation.book_publisher          ?
_citation.country                 UK
_citation.id                      primary
_citation.journal_full            Nature
_citation.journal_id_ASTM         NATUAS
_citation.journal_id_CSD          0006
_citation.journal_id_ISSN         0028-0836
_citation.journal_volume          ?
_citation.page_first              ?
_citation.page_last               ?
_citation.pdbx_database_id_DOI    ?
_citation.pdbx_database_id_PubMed ?
_citation.title                   "Accurate structure prediction of biomolecular interactions with AlphaFold 3"
_citation.year                    2024
#
loop_
_citation_author.citation_id
_citation_author.name
_citation_author.ordinal
primary "Google DeepMind" 1 
primary "Isomorphic Labs" 2 
#
loop_
_entity.id
_entity.pdbx_description
_entity.type
1 . polymer 
2 . polymer 
3 . polymer 
4 . polymer 
5 . polymer 
#
loop_
_entity_poly.entity_id
_entity_poly.pdbx_strand_id
_entity_poly.type
1 A polypeptide(L)          
2 B polypeptide(L)          
3 C polypeptide(L)          
4 D polydeoxyribonucleotide 
5 E polydeoxyribonucleotide 
#
loop_
_entity_poly_seq.entity_id
_entity_poly_seq.hetero
_entity_poly_seq.mon_id
_entity_poly_seq.num
1 n MET 1   
1 n PRO 2   
1 n ARG 3   
1 n CYS 4   
1 n ASN 5   
1 n LYS 6   
1 n CYS 7   
1 n LEU 8   
1 n SER 9   
1 n GLU 10  
1 n ASN 11  
1 n ASP 12  
1 n SER 13  
1 n ALA 14  
1 n SER 15  
1 n GLU 16  
1 n ASP 17  
1 n ARG 18  
1 n HIS 19  
1 n TRP 20  
1 n HIS 21  
1 n ARG 22  
1 n THR 23  
1 n ALA 24  
1 n THR 25  
1 n LEU 26  
1 n PHE 27  
1 n MET 28  
1 n ASN 29  
1 n CYS 30  
1 n VAL 31  
1 n SER 32  
1 n ASN 33  
1 n GLY 34  
1 n THR 35  
1 n VAL 36  
1 n TYR 37  
1 n GLU 38  
1 n GLU 39  
1 n ALA 40  
1 n VAL 41  
1 n GLY 42  
1 n ARG 43  
1 n GLU 44  
1 n GLY 45  
1 n CYS 46  
1 n TRP 47  
1 n ALA 48  
1 n ARG 49  
1 n LEU 50  
1 n CYS 51  
1 n ASP 52  
1 n GLY 53  
1 n CYS 54  
1 n CYS 55  
1 n THR 56  
1 n VAL 57  
1 n PRO 58  
1 n SER 59  
1 n VAL 60  
1 n VAL 61  
1 n TYR 62  
1 n CYS 63  
1 n ARG 64  
1 n ALA 65  
1 n ASP 66  
1 n SER 67  
1 n ALA 68  
1 n TYR 69  
1 n LEU 70  
1 n CYS 71  
1 n ALA 72  
1 n SER 73  
1 n CYS 74  
1 n ASP 75  
1 n ALA 76  
1 n GLN 77  
1 n ILE 78  
1 n HIS 79  
1 n ALA 80  
1 n ALA 81  
1 n ASN 82  
1 n ARG 83  
1 n VAL 84  
1 n ALA 85  
1 n SER 86  
1 n ARG 87  
1 n HIS 88  
1 n GLU 89  
1 n ARG 90  
1 n VAL 91  
1 n LEU 92  
1 n LEU 93  
1 n SER 94  
1 n GLU 95  
1 n ALA 96  
1 n TYR 97  
1 n LYS 98  
1 n HIS 99  
1 n ALA 100 
1 n PRO 101 
1 n VAL 102 
1 n MET 103 
1 n LEU 104 
1 n ASP 105 
1 n CYS 106 
1 n HIS 107 
1 n ALA 108 
1 n ASP 109 
1 n ALA 110 
1 n ALA 111 
1 n ALA 112 
1 n LEU 113 
1 n CYS 114 
1 n ALA 115 
1 n ALA 116 
1 n TYR 117 
1 n GLU 118 
1 n ALA 119 
1 n GLN 120 
1 n VAL 121 
1 n HIS 122 
1 n TYR 123 
1 n ALA 124 
1 n ASN 125 
1 n LEU 126 
1 n LEU 127 
1 n THR 128 
1 n VAL 129 
1 n MET 130 
1 n HIS 131 
1 n GLN 132 
1 n ARG 133 
1 n MET 134 
1 n PRO 135 
1 n VAL 136 
1 n VAL 137 
1 n SER 138 
1 n HIS 139 
1 n PRO 140 
1 n ALA 141 
1 n VAL 142 
1 n ALA 143 
1 n ILE 144 
1 n PRO 145 
1 n PRO 146 
1 n VAL 147 
1 n SER 148 
1 n LEU 149 
1 n PHE 150 
1 n ALA 151 
1 n GLU 152 
1 n ALA 153 
1 n GLU 154 
1 n ALA 155 
1 n THR 156 
1 n ALA 157 
1 n PRO 158 
1 n VAL 159 
1 n LEU 160 
1 n GLY 161 
1 n ARG 162 
1 n LYS 163 
1 n GLU 164 
1 n GLU 165 
1 n ASP 166 
1 n THR 167 
1 n SER 168 
1 n TRP 169 
1 n LEU 170 
1 n LEU 171 
1 n LEU 172 
1 n SER 173 
1 n LYS 174 
1 n ASP 175 
1 n SER 176 
1 n ASP 177 
1 n ASN 178 
1 n HIS 179 
1 n ASN 180 
1 n ARG 181 
1 n SER 182 
1 n GLY 183 
1 n ASN 184 
1 n ASN 185 
1 n SER 186 
1 n SER 187 
1 n THR 188 
1 n SER 189 
1 n SER 190 
1 n SER 191 
1 n SER 192 
1 n GLN 193 
1 n TYR 194 
1 n PHE 195 
1 n GLY 196 
1 n GLU 197 
1 n VAL 198 
1 n ASP 199 
1 n GLN 200 
1 n TYR 201 
1 n PHE 202 
1 n ASP 203 
1 n LEU 204 
1 n VAL 205 
1 n GLY 206 
1 n TYR 207 
1 n ASN 208 
1 n SER 209 
1 n TYR 210 
1 n TYR 211 
1 n ASP 212 
1 n SER 213 
1 n HIS 214 
1 n MET 215 
1 n SER 216 
1 n ASN 217 
1 n GLN 218 
1 n GLU 219 
1 n GLN 220 
1 n TYR 221 
1 n VAL 222 
1 n MET 223 
1 n GLN 224 
1 n GLU 225 
1 n GLN 226 
1 n GLN 227 
1 n HIS 228 
1 n LEU 229 
1 n GLN 230 
1 n GLN 231 
1 n MET 232 
1 n GLN 233 
1 n LYS 234 
1 n GLU 235 
1 n TYR 236 
1 n ALA 237 
1 n GLU 238 
1 n GLN 239 
1 n GLN 240 
1 n MET 241 
1 n GLN 242 
1 n LYS 243 
1 n GLU 244 
1 n TYR 245 
1 n VAL 246 
1 n GLU 247 
1 n ASN 248 
1 n GLU 249 
1 n GLY 250 
1 n SER 251 
1 n GLU 252 
1 n CYS 253 
1 n ILE 254 
1 n VAL 255 
1 n PRO 256 
1 n SER 257 
1 n GLN 258 
1 n SER 259 
1 n THR 260 
1 n ILE 261 
1 n VAL 262 
1 n ARG 263 
1 n ARG 264 
1 n PRO 265 
1 n HIS 266 
1 n GLN 267 
1 n SER 268 
1 n GLY 269 
1 n TYR 270 
1 n ALA 271 
1 n PRO 272 
1 n LEU 273 
1 n VAL 274 
1 n GLY 275 
1 n ALA 276 
1 n GLU 277 
1 n GLN 278 
1 n ALA 279 
1 n ALA 280 
1 n SER 281 
1 n ALA 282 
1 n THR 283 
1 n ALA 284 
1 n GLY 285 
1 n ALA 286 
1 n SER 287 
1 n ALA 288 
1 n TYR 289 
1 n THR 290 
1 n ASP 291 
1 n SER 292 
1 n VAL 293 
1 n ASN 294 
1 n ASN 295 
1 n SER 296 
1 n ILE 297 
1 n SER 298 
1 n PHE 299 
1 n SER 300 
1 n MET 301 
1 n GLU 302 
1 n ALA 303 
1 n GLY 304 
1 n ILE 305 
1 n VAL 306 
1 n PRO 307 
1 n ASP 308 
1 n ASN 309 
1 n THR 310 
1 n VAL 311 
1 n GLN 312 
1 n SER 313 
1 n SER 314 
1 n ILE 315 
1 n LEU 316 
1 n ARG 317 
1 n PRO 318 
1 n ALA 319 
1 n GLY 320 
1 n ALA 321 
1 n ILE 322 
1 n GLY 323 
1 n LEU 324 
1 n PHE 325 
1 n SER 326 
1 n SER 327 
1 n PRO 328 
1 n SER 329 
1 n LEU 330 
1 n GLN 331 
1 n THR 332 
1 n PRO 333 
1 n LEU 334 
1 n HIS 335 
1 n PHE 336 
1 n SER 337 
1 n SER 338 
1 n LYS 339 
1 n GLU 340 
1 n ARG 341 
1 n GLU 342 
1 n ALA 343 
1 n ARG 344 
1 n VAL 345 
1 n LEU 346 
1 n ARG 347 
1 n TYR 348 
1 n LYS 349 
1 n GLU 350 
1 n LYS 351 
1 n LYS 352 
1 n LYS 353 
1 n SER 354 
1 n ARG 355 
1 n LYS 356 
1 n PHE 357 
1 n GLU 358 
1 n LYS 359 
1 n THR 360 
1 n THR 361 
1 n ARG 362 
1 n TYR 363 
1 n ALA 364 
1 n THR 365 
1 n ARG 366 
1 n LYS 367 
1 n ALA 368 
1 n TYR 369 
1 n ALA 370 
1 n GLU 371 
1 n ALA 372 
1 n ARG 373 
1 n PRO 374 
1 n ARG 375 
1 n ILE 376 
1 n LYS 377 
1 n GLY 378 
1 n ARG 379 
1 n PHE 380 
1 n ALA 381 
1 n LYS 382 
1 n ARG 383 
1 n SER 384 
1 n ASP 385 
1 n ALA 386 
1 n GLU 387 
1 n MET 388 
1 n GLU 389 
1 n VAL 390 
1 n ASP 391 
1 n GLN 392 
1 n THR 393 
1 n PHE 394 
1 n SER 395 
1 n THR 396 
1 n ALA 397 
1 n ALA 398 
1 n LEU 399 
1 n SER 400 
1 n ASP 401 
1 n SER 402 
1 n SER 403 
1 n TYR 404 
1 n SER 405 
1 n THR 406 
1 n VAL 407 
1 n PRO 408 
1 n TRP 409 
1 n PHE 410 
2 n ASP 1   
2 n SER 2   
2 n PRO 3   
2 n ALA 4   
2 n LYS 5   
2 n GLU 6   
2 n GLN 7   
2 n ASP 8   
2 n ARG 9   
2 n PHE 10  
2 n LEU 11  
2 n PRO 12  
2 n ILE 13  
2 n ALA 14  
2 n ASN 15  
2 n VAL 16  
2 n SER 17  
2 n ARG 18  
2 n ILE 19  
2 n MET 20  
2 n LYS 21  
2 n ARG 22  
2 n SER 23  
2 n LEU 24  
2 n PRO 25  
2 n ALA 26  
2 n ASN 27  
2 n ALA 28  
2 n LYS 29  
2 n ILE 30  
2 n SER 31  
2 n LYS 32  
2 n GLU 33  
2 n ALA 34  
2 n LYS 35  
2 n GLU 36  
2 n THR 37  
2 n VAL 38  
2 n GLN 39  
2 n GLU 40  
2 n CYS 41  
2 n VAL 42  
2 n SER 43  
2 n GLU 44  
2 n PHE 45  
2 n ILE 46  
2 n SER 47  
2 n PHE 48  
2 n VAL 49  
2 n THR 50  
2 n GLY 51  
2 n GLU 52  
2 n ALA 53  
2 n SER 54  
2 n ASP 55  
2 n LYS 56  
2 n CYS 57  
2 n GLN 58  
2 n ARG 59  
2 n GLU 60  
2 n LYS 61  
2 n ARG 62  
2 n LYS 63  
2 n THR 64  
2 n ILE 65  
2 n ASN 66  
2 n GLY 67  
2 n ASP 68  
2 n ASP 69  
2 n LEU 70  
2 n LEU 71  
2 n TRP 72  
2 n ALA 73  
2 n MET 74  
2 n THR 75  
2 n THR 76  
2 n LEU 77  
2 n GLY 78  
2 n PHE 79  
2 n GLU 80  
2 n VAL 81  
2 n TYR 82  
2 n VAL 83  
2 n ALA 84  
2 n PRO 85  
2 n LEU 86  
2 n LYS 87  
2 n ALA 88  
2 n TYR 89  
2 n LEU 90  
2 n ASN 91  
2 n ARG 92  
2 n TYR 93  
2 n ARG 94  
2 n GLU 95  
3 n GLN 1   
3 n LEU 2   
3 n GLN 3   
3 n GLN 4   
3 n GLN 5   
3 n GLN 6   
3 n GLN 7   
3 n GLN 8   
3 n GLN 9   
3 n LEU 10  
3 n ARG 11  
3 n GLU 12  
3 n PHE 13  
3 n TRP 14  
3 n ALA 15  
3 n THR 16  
3 n GLN 17  
3 n MET 18  
3 n GLU 19  
3 n GLU 20  
3 n ILE 21  
3 n GLU 22  
3 n GLN 23  
3 n ALA 24  
3 n ALA 25  
3 n ASP 26  
3 n PHE 27  
3 n LYS 28  
3 n ASN 29  
3 n HIS 30  
3 n THR 31  
3 n LEU 32  
3 n PRO 33  
3 n LEU 34  
3 n ALA 35  
3 n ARG 36  
3 n ILE 37  
3 n LYS 38  
3 n LYS 39  
3 n ILE 40  
3 n MET 41  
3 n LYS 42  
3 n ALA 43  
3 n ASP 44  
3 n GLU 45  
3 n ASP 46  
3 n VAL 47  
3 n ARG 48  
3 n MET 49  
3 n ILE 50  
3 n SER 51  
3 n ALA 52  
3 n GLU 53  
3 n ALA 54  
3 n PRO 55  
3 n VAL 56  
3 n VAL 57  
3 n PHE 58  
3 n ALA 59  
3 n LYS 60  
3 n ALA 61  
3 n CYS 62  
3 n GLU 63  
3 n VAL 64  
3 n PHE 65  
3 n ILE 66  
3 n LEU 67  
3 n GLU 68  
3 n LEU 69  
3 n THR 70  
3 n LEU 71  
3 n ARG 72  
3 n SER 73  
3 n TRP 74  
3 n MET 75  
3 n HIS 76  
3 n THR 77  
3 n GLU 78  
3 n GLU 79  
3 n ASN 80  
3 n LYS 81  
3 n ARG 82  
3 n ARG 83  
3 n THR 84  
3 n LEU 85  
3 n GLN 86  
3 n LYS 87  
3 n ASN 88  
3 n ASP 89  
3 n ILE 90  
3 n ALA 91  
3 n ALA 92  
3 n ALA 93  
3 n ILE 94  
3 n THR 95  
3 n ARG 96  
3 n THR 97  
3 n ASP 98  
3 n ILE 99  
3 n TYR 100 
3 n ASP 101 
3 n PHE 102 
3 n LEU 103 
3 n VAL 104 
3 n ASP 105 
3 n ILE 106 
3 n ILE 107 
3 n PRO 108 
3 n ARG 109 
3 n ASP 110 
3 n ASP 111 
3 n MET 112 
3 n LYS 113 
3 n GLU 114 
3 n GLU 115 
3 n GLY 116 
3 n LEU 117 
3 n GLY 118 
3 n LEU 119 
3 n PRO 120 
3 n ARG 121 
3 n VAL 122 
3 n GLY 123 
3 n LEU 124 
3 n PRO 125 
3 n PRO 126 
3 n ALA 127 
3 n ALA 128 
3 n LEU 129 
3 n GLY 130 
3 n ALA 131 
3 n PRO 132 
3 n ALA 133 
3 n ASP 134 
3 n ALA 135 
3 n TYR 136 
3 n PRO 137 
3 n PRO 138 
3 n TYR 139 
3 n TYR 140 
3 n TYR 141 
3 n LEU 142 
3 n PRO 143 
3 n ALA 144 
3 n GLN 145 
3 n GLN 146 
3 n VAL 147 
3 n PRO 148 
3 n GLY 149 
3 n VAL 150 
4 n DC  1   
4 n DA  2   
4 n DC  3   
4 n DG  4   
4 n DC  5   
4 n DA  6   
4 n DC  7   
4 n DC  8   
4 n DA  9   
4 n DG  10  
4 n DA  11  
4 n DC  12  
4 n DC  13  
4 n DA  14  
4 n DC  15  
4 n DA  16  
4 n DC  17  
4 n DC  18  
4 n DA  19  
4 n DG  20  
4 n DA  21  
4 n DA  22  
4 n DA  23  
4 n DC  24  
4 n DA  25  
4 n DA  26  
4 n DA  27  
4 n DC  28  
4 n DA  29  
4 n DA  30  
4 n DA  31  
5 n DT  1   
5 n DT  2   
5 n DT  3   
5 n DG  4   
5 n DT  5   
5 n DT  6   
5 n DT  7   
5 n DG  8   
5 n DT  9   
5 n DT  10  
5 n DT  11  
5 n DC  12  
5 n DT  13  
5 n DG  14  
5 n DG  15  
5 n DT  16  
5 n DG  17  
5 n DT  18  
5 n DG  19  
5 n DG  20  
5 n DT  21  
5 n DC  22  
5 n DT  23  
5 n DG  24  
5 n DG  25  
5 n DT  26  
5 n DG  27  
5 n DC  28  
5 n DG  29  
5 n DT  30  
5 n DG  31  
#
_ma_data.content_type "model coordinates"
_ma_data.id           1
_ma_data.name         Model
#
_ma_model_list.data_id          1
_ma_model_list.model_group_id   1
_ma_model_list.model_group_name "AlphaFold-beta-20231127 (927599d6-1efe-4fa9-85d2-a29f909d212e @ 2024-12-02 03:36:30)"
_ma_model_list.model_id         1
_ma_model_list.model_name       "Top ranked model"
_ma_model_list.model_type       "Ab initio model"
_ma_model_list.ordinal_id       1
#
loop_
_ma_protocol_step.method_type
_ma_protocol_step.ordinal_id
_ma_protocol_step.protocol_id
_ma_protocol_step.step_id
"coevolution MSA" 1 1 1 
"template search" 2 1 2 
modeling          3 1 3 
#
loop_
_ma_qa_metric.id
_ma_qa_metric.mode
_ma_qa_metric.name
_ma_qa_metric.software_group_id
_ma_qa_metric.type
1 global pLDDT 1 pLDDT 
2 local  pLDDT 1 pLDDT 
#
_ma_qa_metric_global.metric_id    1
_ma_qa_metric_global.metric_value 63.49
_ma_qa_metric_global.model_id     1
_ma_qa_metric_global.ordinal_id   1
#
_ma_software_group.group_id    1
_ma_software_group.ordinal_id  1
_ma_software_group.software_id 1
#
loop_
_ma_target_entity.data_id
_ma_target_entity.entity_id
_ma_target_entity.origin
1 1 . 
1 2 . 
1 3 . 
1 4 . 
1 5 . 
#
loop_
_ma_target_entity_instance.asym_id
_ma_target_entity_instance.details
_ma_target_entity_instance.entity_id
A . 1 
B . 2 
C . 3 
D . 4 
E . 5 
#
loop_
_pdbx_data_usage.details
_pdbx_data_usage.id
_pdbx_data_usage.type
_pdbx_data_usage.url
;NON-COMMERCIAL USE ONLY, BY USING THIS FILE YOU AGREE TO THE TERMS OF USE FOUND
AT alphafoldserver.com/output-terms.
;
1 license    ? 
;THE INFORMATION IS NOT INTENDED FOR, HAS NOT BEEN VALIDATED FOR, AND IS NOT
APPROVED FOR CLINICAL USE. IT SHOULD NOT BE USED FOR CLINICAL PURPOSE OR RELIED
ON FOR MEDICAL OR OTHER PROFESSIONAL ADVICE. IT IS THEORETICAL MODELLING ONLY
AND CAUTION SHOULD BE EXERCISED IN ITS USE. IT IS PROVIDED "AS-IS" WITHOUT ANY
WARRANTY OF ANY KIND, WHETHER EXPRESSED OR IMPLIED. NO WARRANTY IS GIVEN THAT
USE OF THE INFORMATION SHALL NOT INFRINGE THE RIGHTS OF ANY THIRD PARTY.
;
2 disclaimer ? 
#
loop_
_pdbx_poly_seq_scheme.asym_id
_pdbx_poly_seq_scheme.auth_seq_num
_pdbx_poly_seq_scheme.entity_id
_pdbx_poly_seq_scheme.hetero
_pdbx_poly_seq_scheme.mon_id
_pdbx_poly_seq_scheme.pdb_ins_code
_pdbx_poly_seq_scheme.pdb_seq_num
_pdbx_poly_seq_scheme.pdb_strand_id
_pdbx_poly_seq_scheme.seq_id
A 1   1 n MET . 1   A 1   
A 2   1 n PRO . 2   A 2   
A 3   1 n ARG . 3   A 3   
A 4   1 n CYS . 4   A 4   
A 5   1 n ASN . 5   A 5   
A 6   1 n LYS . 6   A 6   
A 7   1 n CYS . 7   A 7   
A 8   1 n LEU . 8   A 8   
A 9   1 n SER . 9   A 9   
A 10  1 n GLU . 10  A 10  
A 11  1 n ASN . 11  A 11  
A 12  1 n ASP . 12  A 12  
A 13  1 n SER . 13  A 13  
A 14  1 n ALA . 14  A 14  
A 15  1 n SER . 15  A 15  
A 16  1 n GLU . 16  A 16  
A 17  1 n ASP . 17  A 17  
A 18  1 n ARG . 18  A 18  
A 19  1 n HIS . 19  A 19  
A 20  1 n TRP . 20  A 20  
A 21  1 n HIS . 21  A 21  
A 22  1 n ARG . 22  A 22  
A 23  1 n THR . 23  A 23  
A 24  1 n ALA . 24  A 24  
A 25  1 n THR . 25  A 25  
A 26  1 n LEU . 26  A 26  
A 27  1 n PHE . 27  A 27  
A 28  1 n MET . 28  A 28  
A 29  1 n ASN . 29  A 29  
A 30  1 n CYS . 30  A 30  
A 31  1 n VAL . 31  A 31  
A 32  1 n SER . 32  A 32  
A 33  1 n ASN . 33  A 33  
A 34  1 n GLY . 34  A 34  
A 35  1 n THR . 35  A 35  
A 36  1 n VAL . 36  A 36  
A 37  1 n TYR . 37  A 37  
A 38  1 n GLU . 38  A 38  
A 39  1 n GLU . 39  A 39  
A 40  1 n ALA . 40  A 40  
A 41  1 n VAL . 41  A 41  
A 42  1 n GLY . 42  A 42  
A 43  1 n ARG . 43  A 43  
A 44  1 n GLU . 44  A 44  
A 45  1 n GLY . 45  A 45  
A 46  1 n CYS . 46  A 46  
A 47  1 n TRP . 47  A 47  
A 48  1 n ALA . 48  A 48  
A 49  1 n ARG . 49  A 49  
A 50  1 n LEU . 50  A 50  
A 51  1 n CYS . 51  A 51  
A 52  1 n ASP . 52  A 52  
A 53  1 n GLY . 53  A 53  
A 54  1 n CYS . 54  A 54  
A 55  1 n CYS . 55  A 55  
A 56  1 n THR . 56  A 56  
A 57  1 n VAL . 57  A 57  
A 58  1 n PRO . 58  A 58  
A 59  1 n SER . 59  A 59  
A 60  1 n VAL . 60  A 60  
A 61  1 n VAL . 61  A 61  
A 62  1 n TYR . 62  A 62  
A 63  1 n CYS . 63  A 63  
A 64  1 n ARG . 64  A 64  
A 65  1 n ALA . 65  A 65  
A 66  1 n ASP . 66  A 66  
A 67  1 n SER . 67  A 67  
A 68  1 n ALA . 68  A 68  
A 69  1 n TYR . 69  A 69  
A 70  1 n LEU . 70  A 70  
A 71  1 n CYS . 71  A 71  
A 72  1 n ALA . 72  A 72  
A 73  1 n SER . 73  A 73  
A 74  1 n CYS . 74  A 74  
A 75  1 n ASP . 75  A 75  
A 76  1 n ALA . 76  A 76  
A 77  1 n GLN . 77  A 77  
A 78  1 n ILE . 78  A 78  
A 79  1 n HIS . 79  A 79  
A 80  1 n ALA . 80  A 80  
A 81  1 n ALA . 81  A 81  
A 82  1 n ASN . 82  A 82  
A 83  1 n ARG . 83  A 83  
A 84  1 n VAL . 84  A 84  
A 85  1 n ALA . 85  A 85  
A 86  1 n SER . 86  A 86  
A 87  1 n ARG . 87  A 87  
A 88  1 n HIS . 88  A 88  
A 89  1 n GLU . 89  A 89  
A 90  1 n ARG . 90  A 90  
A 91  1 n VAL . 91  A 91  
A 92  1 n LEU . 92  A 92  
A 93  1 n LEU . 93  A 93  
A 94  1 n SER . 94  A 94  
A 95  1 n GLU . 95  A 95  
A 96  1 n ALA . 96  A 96  
A 97  1 n TYR . 97  A 97  
A 98  1 n LYS . 98  A 98  
A 99  1 n HIS . 99  A 99  
A 100 1 n ALA . 100 A 100 
A 101 1 n PRO . 101 A 101 
A 102 1 n VAL . 102 A 102 
A 103 1 n MET . 103 A 103 
A 104 1 n LEU . 104 A 104 
A 105 1 n ASP . 105 A 105 
A 106 1 n CYS . 106 A 106 
A 107 1 n HIS . 107 A 107 
A 108 1 n ALA . 108 A 108 
A 109 1 n ASP . 109 A 109 
A 110 1 n ALA . 110 A 110 
A 111 1 n ALA . 111 A 111 
A 112 1 n ALA . 112 A 112 
A 113 1 n LEU . 113 A 113 
A 114 1 n CYS . 114 A 114 
A 115 1 n ALA . 115 A 115 
A 116 1 n ALA . 116 A 116 
A 117 1 n TYR . 117 A 117 
A 118 1 n GLU . 118 A 118 
A 119 1 n ALA . 119 A 119 
A 120 1 n GLN . 120 A 120 
A 121 1 n VAL . 121 A 121 
A 122 1 n HIS . 122 A 122 
A 123 1 n TYR . 123 A 123 
A 124 1 n ALA . 124 A 124 
A 125 1 n ASN . 125 A 125 
A 126 1 n LEU . 126 A 126 
A 127 1 n LEU . 127 A 127 
A 128 1 n THR . 128 A 128 
A 129 1 n VAL . 129 A 129 
A 130 1 n MET . 130 A 130 
A 131 1 n HIS . 131 A 131 
A 132 1 n GLN . 132 A 132 
A 133 1 n ARG . 133 A 133 
A 134 1 n MET . 134 A 134 
A 135 1 n PRO . 135 A 135 
A 136 1 n VAL . 136 A 136 
A 137 1 n VAL . 137 A 137 
A 138 1 n SER . 138 A 138 
A 139 1 n HIS . 139 A 139 
A 140 1 n PRO . 140 A 140 
A 141 1 n ALA . 141 A 141 
A 142 1 n VAL . 142 A 142 
A 143 1 n ALA . 143 A 143 
A 144 1 n ILE . 144 A 144 
A 145 1 n PRO . 145 A 145 
A 146 1 n PRO . 146 A 146 
A 147 1 n VAL . 147 A 147 
A 148 1 n SER . 148 A 148 
A 149 1 n LEU . 149 A 149 
A 150 1 n PHE . 150 A 150 
A 151 1 n ALA . 151 A 151 
A 152 1 n GLU . 152 A 152 
A 153 1 n ALA . 153 A 153 
A 154 1 n GLU . 154 A 154 
A 155 1 n ALA . 155 A 155 
A 156 1 n THR . 156 A 156 
A 157 1 n ALA . 157 A 157 
A 158 1 n PRO . 158 A 158 
A 159 1 n VAL . 159 A 159 
A 160 1 n LEU . 160 A 160 
A 161 1 n GLY . 161 A 161 
A 162 1 n ARG . 162 A 162 
A 163 1 n LYS . 163 A 163 
A 164 1 n GLU . 164 A 164 
A 165 1 n GLU . 165 A 165 
A 166 1 n ASP . 166 A 166 
A 167 1 n THR . 167 A 167 
A 168 1 n SER . 168 A 168 
A 169 1 n TRP . 169 A 169 
A 170 1 n LEU . 170 A 170 
A 171 1 n LEU . 171 A 171 
A 172 1 n LEU . 172 A 172 
A 173 1 n SER . 173 A 173 
A 174 1 n LYS . 174 A 174 
A 175 1 n ASP . 175 A 175 
A 176 1 n SER . 176 A 176 
A 177 1 n ASP . 177 A 177 
A 178 1 n ASN . 178 A 178 
A 179 1 n HIS . 179 A 179 
A 180 1 n ASN . 180 A 180 
A 181 1 n ARG . 181 A 181 
A 182 1 n SER . 182 A 182 
A 183 1 n GLY . 183 A 183 
A 184 1 n ASN . 184 A 184 
A 185 1 n ASN . 185 A 185 
A 186 1 n SER . 186 A 186 
A 187 1 n SER . 187 A 187 
A 188 1 n THR . 188 A 188 
A 189 1 n SER . 189 A 189 
A 190 1 n SER . 190 A 190 
A 191 1 n SER . 191 A 191 
A 192 1 n SER . 192 A 192 
A 193 1 n GLN . 193 A 193 
A 194 1 n TYR . 194 A 194 
A 195 1 n PHE . 195 A 195 
A 196 1 n GLY . 196 A 196 
A 197 1 n GLU . 197 A 197 
A 198 1 n VAL . 198 A 198 
A 199 1 n ASP . 199 A 199 
A 200 1 n GLN . 200 A 200 
A 201 1 n TYR . 201 A 201 
A 202 1 n PHE . 202 A 202 
A 203 1 n ASP . 203 A 203 
A 204 1 n LEU . 204 A 204 
A 205 1 n VAL . 205 A 205 
A 206 1 n GLY . 206 A 206 
A 207 1 n TYR . 207 A 207 
A 208 1 n ASN . 208 A 208 
A 209 1 n SER . 209 A 209 
A 210 1 n TYR . 210 A 210 
A 211 1 n TYR . 211 A 211 
A 212 1 n ASP . 212 A 212 
A 213 1 n SER . 213 A 213 
A 214 1 n HIS . 214 A 214 
A 215 1 n MET . 215 A 215 
A 216 1 n SER . 216 A 216 
A 217 1 n ASN . 217 A 217 
A 218 1 n GLN . 218 A 218 
A 219 1 n GLU . 219 A 219 
A 220 1 n GLN . 220 A 220 
A 221 1 n TYR . 221 A 221 
A 222 1 n VAL . 222 A 222 
A 223 1 n MET . 223 A 223 
A 224 1 n GLN . 224 A 224 
A 225 1 n GLU . 225 A 225 
A 226 1 n GLN . 226 A 226 
A 227 1 n GLN . 227 A 227 
A 228 1 n HIS . 228 A 228 
A 229 1 n LEU . 229 A 229 
A 230 1 n GLN . 230 A 230 
A 231 1 n GLN . 231 A 231 
A 232 1 n MET . 232 A 232 
A 233 1 n GLN . 233 A 233 
A 234 1 n LYS . 234 A 234 
A 235 1 n GLU . 235 A 235 
A 236 1 n TYR . 236 A 236 
A 237 1 n ALA . 237 A 237 
A 238 1 n GLU . 238 A 238 
A 239 1 n GLN . 239 A 239 
A 240 1 n GLN . 240 A 240 
A 241 1 n MET . 241 A 241 
A 242 1 n GLN . 242 A 242 
A 243 1 n LYS . 243 A 243 
A 244 1 n GLU . 244 A 244 
A 245 1 n TYR . 245 A 245 
A 246 1 n VAL . 246 A 246 
A 247 1 n GLU . 247 A 247 
A 248 1 n ASN . 248 A 248 
A 249 1 n GLU . 249 A 249 
A 250 1 n GLY . 250 A 250 
A 251 1 n SER . 251 A 251 
A 252 1 n GLU . 252 A 252 
A 253 1 n CYS . 253 A 253 
A 254 1 n ILE . 254 A 254 
A 255 1 n VAL . 255 A 255 
A 256 1 n PRO . 256 A 256 
A 257 1 n SER . 257 A 257 
A 258 1 n GLN . 258 A 258 
A 259 1 n SER . 259 A 259 
A 260 1 n THR . 260 A 260 
A 261 1 n ILE . 261 A 261 
A 262 1 n VAL . 262 A 262 
A 263 1 n ARG . 263 A 263 
A 264 1 n ARG . 264 A 264 
A 265 1 n PRO . 265 A 265 
A 266 1 n HIS . 266 A 266 
A 267 1 n GLN . 267 A 267 
A 268 1 n SER . 268 A 268 
A 269 1 n GLY . 269 A 269 
A 270 1 n TYR . 270 A 270 
A 271 1 n ALA . 271 A 271 
A 272 1 n PRO . 272 A 272 
A 273 1 n LEU . 273 A 273 
A 274 1 n VAL . 274 A 274 
A 275 1 n GLY . 275 A 275 
A 276 1 n ALA . 276 A 276 
A 277 1 n GLU . 277 A 277 
A 278 1 n GLN . 278 A 278 
A 279 1 n ALA . 279 A 279 
A 280 1 n ALA . 280 A 280 
A 281 1 n SER . 281 A 281 
A 282 1 n ALA . 282 A 282 
A 283 1 n THR . 283 A 283 
A 284 1 n ALA . 284 A 284 
A 285 1 n GLY . 285 A 285 
A 286 1 n ALA . 286 A 286 
A 287 1 n SER . 287 A 287 
A 288 1 n ALA . 288 A 288 
A 289 1 n TYR . 289 A 289 
A 290 1 n THR . 290 A 290 
A 291 1 n ASP . 291 A 291 
A 292 1 n SER . 292 A 292 
A 293 1 n VAL . 293 A 293 
A 294 1 n ASN . 294 A 294 
A 295 1 n ASN . 295 A 295 
A 296 1 n SER . 296 A 296 
A 297 1 n ILE . 297 A 297 
A 298 1 n SER . 298 A 298 
A 299 1 n PHE . 299 A 299 
A 300 1 n SER . 300 A 300 
A 301 1 n MET . 301 A 301 
A 302 1 n GLU . 302 A 302 
A 303 1 n ALA . 303 A 303 
A 304 1 n GLY . 304 A 304 
A 305 1 n ILE . 305 A 305 
A 306 1 n VAL . 306 A 306 
A 307 1 n PRO . 307 A 307 
A 308 1 n ASP . 308 A 308 
A 309 1 n ASN . 309 A 309 
A 310 1 n THR . 310 A 310 
A 311 1 n VAL . 311 A 311 
A 312 1 n GLN . 312 A 312 
A 313 1 n SER . 313 A 313 
A 314 1 n SER . 314 A 314 
A 315 1 n ILE . 315 A 315 
A 316 1 n LEU . 316 A 316 
A 317 1 n ARG . 317 A 317 
A 318 1 n PRO . 318 A 318 
A 319 1 n ALA . 319 A 319 
A 320 1 n GLY . 320 A 320 
A 321 1 n ALA . 321 A 321 
A 322 1 n ILE . 322 A 322 
A 323 1 n GLY . 323 A 323 
A 324 1 n LEU . 324 A 324 
A 325 1 n PHE . 325 A 325 
A 326 1 n SER . 326 A 326 
A 327 1 n SER . 327 A 327 
A 328 1 n PRO . 328 A 328 
A 329 1 n SER . 329 A 329 
A 330 1 n LEU . 330 A 330 
A 331 1 n GLN . 331 A 331 
A 332 1 n THR . 332 A 332 
A 333 1 n PRO . 333 A 333 
A 334 1 n LEU . 334 A 334 
A 335 1 n HIS . 335 A 335 
A 336 1 n PHE . 336 A 336 
A 337 1 n SER . 337 A 337 
A 338 1 n SER . 338 A 338 
A 339 1 n LYS . 339 A 339 
A 340 1 n GLU . 340 A 340 
A 341 1 n ARG . 341 A 341 
A 342 1 n GLU . 342 A 342 
A 343 1 n ALA . 343 A 343 
A 344 1 n ARG . 344 A 344 
A 345 1 n VAL . 345 A 345 
A 346 1 n LEU . 346 A 346 
A 347 1 n ARG . 347 A 347 
A 348 1 n TYR . 348 A 348 
A 349 1 n LYS . 349 A 349 
A 350 1 n GLU . 350 A 350 
A 351 1 n LYS . 351 A 351 
A 352 1 n LYS . 352 A 352 
A 353 1 n LYS . 353 A 353 
A 354 1 n SER . 354 A 354 
A 355 1 n ARG . 355 A 355 
A 356 1 n LYS . 356 A 356 
A 357 1 n PHE . 357 A 357 
A 358 1 n GLU . 358 A 358 
A 359 1 n LYS . 359 A 359 
A 360 1 n THR . 360 A 360 
A 361 1 n THR . 361 A 361 
A 362 1 n ARG . 362 A 362 
A 363 1 n TYR . 363 A 363 
A 364 1 n ALA . 364 A 364 
A 365 1 n THR . 365 A 365 
A 366 1 n ARG . 366 A 366 
A 367 1 n LYS . 367 A 367 
A 368 1 n ALA . 368 A 368 
A 369 1 n TYR . 369 A 369 
A 370 1 n ALA . 370 A 370 
A 371 1 n GLU . 371 A 371 
A 372 1 n ALA . 372 A 372 
A 373 1 n ARG . 373 A 373 
A 374 1 n PRO . 374 A 374 
A 375 1 n ARG . 375 A 375 
A 376 1 n ILE . 376 A 376 
A 377 1 n LYS . 377 A 377 
A 378 1 n GLY . 378 A 378 
A 379 1 n ARG . 379 A 379 
A 380 1 n PHE . 380 A 380 
A 381 1 n ALA . 381 A 381 
A 382 1 n LYS . 382 A 382 
A 383 1 n ARG . 383 A 383 
A 384 1 n SER . 384 A 384 
A 385 1 n ASP . 385 A 385 
A 386 1 n ALA . 386 A 386 
A 387 1 n GLU . 387 A 387 
A 388 1 n MET . 388 A 388 
A 389 1 n GLU . 389 A 389 
A 390 1 n VAL . 390 A 390 
A 391 1 n ASP . 391 A 391 
A 392 1 n GLN . 392 A 392 
A 393 1 n THR . 393 A 393 
A 394 1 n PHE . 394 A 394 
A 395 1 n SER . 395 A 395 
A 396 1 n THR . 396 A 396 
A 397 1 n ALA . 397 A 397 
A 398 1 n ALA . 398 A 398 
A 399 1 n LEU . 399 A 399 
A 400 1 n SER . 400 A 400 
A 401 1 n ASP . 401 A 401 
A 402 1 n SER . 402 A 402 
A 403 1 n SER . 403 A 403 
A 404 1 n TYR . 404 A 404 
A 405 1 n SER . 405 A 405 
A 406 1 n THR . 406 A 406 
A 407 1 n VAL . 407 A 407 
A 408 1 n PRO . 408 A 408 
A 409 1 n TRP . 409 A 409 
A 410 1 n PHE . 410 A 410 
B 1   2 n ASP . 1   B 1   
B 2   2 n SER . 2   B 2   
B 3   2 n PRO . 3   B 3   
B 4   2 n ALA . 4   B 4   
B 5   2 n LYS . 5   B 5   
B 6   2 n GLU . 6   B 6   
B 7   2 n GLN . 7   B 7   
B 8   2 n ASP . 8   B 8   
B 9   2 n ARG . 9   B 9   
B 10  2 n PHE . 10  B 10  
B 11  2 n LEU . 11  B 11  
B 12  2 n PRO . 12  B 12  
B 13  2 n ILE . 13  B 13  
B 14  2 n ALA . 14  B 14  
B 15  2 n ASN . 15  B 15  
B 16  2 n VAL . 16  B 16  
B 17  2 n SER . 17  B 17  
B 18  2 n ARG . 18  B 18  
B 19  2 n ILE . 19  B 19  
B 20  2 n MET . 20  B 20  
B 21  2 n LYS . 21  B 21  
B 22  2 n ARG . 22  B 22  
B 23  2 n SER . 23  B 23  
B 24  2 n LEU . 24  B 24  
B 25  2 n PRO . 25  B 25  
B 26  2 n ALA . 26  B 26  
B 27  2 n ASN . 27  B 27  
B 28  2 n ALA . 28  B 28  
B 29  2 n LYS . 29  B 29  
B 30  2 n ILE . 30  B 30  
B 31  2 n SER . 31  B 31  
B 32  2 n LYS . 32  B 32  
B 33  2 n GLU . 33  B 33  
B 34  2 n ALA . 34  B 34  
B 35  2 n LYS . 35  B 35  
B 36  2 n GLU . 36  B 36  
B 37  2 n THR . 37  B 37  
B 38  2 n VAL . 38  B 38  
B 39  2 n GLN . 39  B 39  
B 40  2 n GLU . 40  B 40  
B 41  2 n CYS . 41  B 41  
B 42  2 n VAL . 42  B 42  
B 43  2 n SER . 43  B 43  
B 44  2 n GLU . 44  B 44  
B 45  2 n PHE . 45  B 45  
B 46  2 n ILE . 46  B 46  
B 47  2 n SER . 47  B 47  
B 48  2 n PHE . 48  B 48  
B 49  2 n VAL . 49  B 49  
B 50  2 n THR . 50  B 50  
B 51  2 n GLY . 51  B 51  
B 52  2 n GLU . 52  B 52  
B 53  2 n ALA . 53  B 53  
B 54  2 n SER . 54  B 54  
B 55  2 n ASP . 55  B 55  
B 56  2 n LYS . 56  B 56  
B 57  2 n CYS . 57  B 57  
B 58  2 n GLN . 58  B 58  
B 59  2 n ARG . 59  B 59  
B 60  2 n GLU . 60  B 60  
B 61  2 n LYS . 61  B 61  
B 62  2 n ARG . 62  B 62  
B 63  2 n LYS . 63  B 63  
B 64  2 n THR . 64  B 64  
B 65  2 n ILE . 65  B 65  
B 66  2 n ASN . 66  B 66  
B 67  2 n GLY . 67  B 67  
B 68  2 n ASP . 68  B 68  
B 69  2 n ASP . 69  B 69  
B 70  2 n LEU . 70  B 70  
B 71  2 n LEU . 71  B 71  
B 72  2 n TRP . 72  B 72  
B 73  2 n ALA . 73  B 73  
B 74  2 n MET . 74  B 74  
B 75  2 n THR . 75  B 75  
B 76  2 n THR . 76  B 76  
B 77  2 n LEU . 77  B 77  
B 78  2 n GLY . 78  B 78  
B 79  2 n PHE . 79  B 79  
B 80  2 n GLU . 80  B 80  
B 81  2 n VAL . 81  B 81  
B 82  2 n TYR . 82  B 82  
B 83  2 n VAL . 83  B 83  
B 84  2 n ALA . 84  B 84  
B 85  2 n PRO . 85  B 85  
B 86  2 n LEU . 86  B 86  
B 87  2 n LYS . 87  B 87  
B 88  2 n ALA . 88  B 88  
B 89  2 n TYR . 89  B 89  
B 90  2 n LEU . 90  B 90  
B 91  2 n ASN . 91  B 91  
B 92  2 n ARG . 92  B 92  
B 93  2 n TYR . 93  B 93  
B 94  2 n ARG . 94  B 94  
B 95  2 n GLU . 95  B 95  
C 1   3 n GLN . 1   C 1   
C 2   3 n LEU . 2   C 2   
C 3   3 n GLN . 3   C 3   
C 4   3 n GLN . 4   C 4   
C 5   3 n GLN . 5   C 5   
C 6   3 n GLN . 6   C 6   
C 7   3 n GLN . 7   C 7   
C 8   3 n GLN . 8   C 8   
C 9   3 n GLN . 9   C 9   
C 10  3 n LEU . 10  C 10  
C 11  3 n ARG . 11  C 11  
C 12  3 n GLU . 12  C 12  
C 13  3 n PHE . 13  C 13  
C 14  3 n TRP . 14  C 14  
C 15  3 n ALA . 15  C 15  
C 16  3 n THR . 16  C 16  
C 17  3 n GLN . 17  C 17  
C 18  3 n MET . 18  C 18  
C 19  3 n GLU . 19  C 19  
C 20  3 n GLU . 20  C 20  
C 21  3 n ILE . 21  C 21  
C 22  3 n GLU . 22  C 22  
C 23  3 n GLN . 23  C 23  
C 24  3 n ALA . 24  C 24  
C 25  3 n ALA . 25  C 25  
C 26  3 n ASP . 26  C 26  
C 27  3 n PHE . 27  C 27  
C 28  3 n LYS . 28  C 28  
C 29  3 n ASN . 29  C 29  
C 30  3 n HIS . 30  C 30  
C 31  3 n THR . 31  C 31  
C 32  3 n LEU . 32  C 32  
C 33  3 n PRO . 33  C 33  
C 34  3 n LEU . 34  C 34  
C 35  3 n ALA . 35  C 35  
C 36  3 n ARG . 36  C 36  
C 37  3 n ILE . 37  C 37  
C 38  3 n LYS . 38  C 38  
C 39  3 n LYS . 39  C 39  
C 40  3 n ILE . 40  C 40  
C 41  3 n MET . 41  C 41  
C 42  3 n LYS . 42  C 42  
C 43  3 n ALA . 43  C 43  
C 44  3 n ASP . 44  C 44  
C 45  3 n GLU . 45  C 45  
C 46  3 n ASP . 46  C 46  
C 47  3 n VAL . 47  C 47  
C 48  3 n ARG . 48  C 48  
C 49  3 n MET . 49  C 49  
C 50  3 n ILE . 50  C 50  
C 51  3 n SER . 51  C 51  
C 52  3 n ALA . 52  C 52  
C 53  3 n GLU . 53  C 53  
C 54  3 n ALA . 54  C 54  
C 55  3 n PRO . 55  C 55  
C 56  3 n VAL . 56  C 56  
C 57  3 n VAL . 57  C 57  
C 58  3 n PHE . 58  C 58  
C 59  3 n ALA . 59  C 59  
C 60  3 n LYS . 60  C 60  
C 61  3 n ALA . 61  C 61  
C 62  3 n CYS . 62  C 62  
C 63  3 n GLU . 63  C 63  
C 64  3 n VAL . 64  C 64  
C 65  3 n PHE . 65  C 65  
C 66  3 n ILE . 66  C 66  
C 67  3 n LEU . 67  C 67  
C 68  3 n GLU . 68  C 68  
C 69  3 n LEU . 69  C 69  
C 70  3 n THR . 70  C 70  
C 71  3 n LEU . 71  C 71  
C 72  3 n ARG . 72  C 72  
C 73  3 n SER . 73  C 73  
C 74  3 n TRP . 74  C 74  
C 75  3 n MET . 75  C 75  
C 76  3 n HIS . 76  C 76  
C 77  3 n THR . 77  C 77  
C 78  3 n GLU . 78  C 78  
C 79  3 n GLU . 79  C 79  
C 80  3 n ASN . 80  C 80  
C 81  3 n LYS . 81  C 81  
C 82  3 n ARG . 82  C 82  
C 83  3 n ARG . 83  C 83  
C 84  3 n THR . 84  C 84  
C 85  3 n LEU . 85  C 85  
C 86  3 n GLN . 86  C 86  
C 87  3 n LYS . 87  C 87  
C 88  3 n ASN . 88  C 88  
C 89  3 n ASP . 89  C 89  
C 90  3 n ILE . 90  C 90  
C 91  3 n ALA . 91  C 91  
C 92  3 n ALA . 92  C 92  
C 93  3 n ALA . 93  C 93  
C 94  3 n ILE . 94  C 94  
C 95  3 n THR . 95  C 95  
C 96  3 n ARG . 96  C 96  
C 97  3 n THR . 97  C 97  
C 98  3 n ASP . 98  C 98  
C 99  3 n ILE . 99  C 99  
C 100 3 n TYR . 100 C 100 
C 101 3 n ASP . 101 C 101 
C 102 3 n PHE . 102 C 102 
C 103 3 n LEU . 103 C 103 
C 104 3 n VAL . 104 C 104 
C 105 3 n ASP . 105 C 105 
C 106 3 n ILE . 106 C 106 
C 107 3 n ILE . 107 C 107 
C 108 3 n PRO . 108 C 108 
C 109 3 n ARG . 109 C 109 
C 110 3 n ASP . 110 C 110 
C 111 3 n ASP . 111 C 111 
C 112 3 n MET . 112 C 112 
C 113 3 n LYS . 113 C 113 
C 114 3 n GLU . 114 C 114 
C 115 3 n GLU . 115 C 115 
C 116 3 n GLY . 116 C 116 
C 117 3 n LEU . 117 C 117 
C 118 3 n GLY . 118 C 118 
C 119 3 n LEU . 119 C 119 
C 120 3 n PRO . 120 C 120 
C 121 3 n ARG . 121 C 121 
C 122 3 n VAL . 122 C 122 
C 123 3 n GLY . 123 C 123 
C 124 3 n LEU . 124 C 124 
C 125 3 n PRO . 125 C 125 
C 126 3 n PRO . 126 C 126 
C 127 3 n ALA . 127 C 127 
C 128 3 n ALA . 128 C 128 
C 129 3 n LEU . 129 C 129 
C 130 3 n GLY . 130 C 130 
C 131 3 n ALA . 131 C 131 
C 132 3 n PRO . 132 C 132 
C 133 3 n ALA . 133 C 133 
C 134 3 n ASP . 134 C 134 
C 135 3 n ALA . 135 C 135 
C 136 3 n TYR . 136 C 136 
C 137 3 n PRO . 137 C 137 
C 138 3 n PRO . 138 C 138 
C 139 3 n TYR . 139 C 139 
C 140 3 n TYR . 140 C 140 
C 141 3 n TYR . 141 C 141 
C 142 3 n LEU . 142 C 142 
C 143 3 n PRO . 143 C 143 
C 144 3 n ALA . 144 C 144 
C 145 3 n GLN . 145 C 145 
C 146 3 n GLN . 146 C 146 
C 147 3 n VAL . 147 C 147 
C 148 3 n PRO . 148 C 148 
C 149 3 n GLY . 149 C 149 
C 150 3 n VAL . 150 C 150 
D 1   4 n DC  . 1   D 1   
D 2   4 n DA  . 2   D 2   
D 3   4 n DC  . 3   D 3   
D 4   4 n DG  . 4   D 4   
D 5   4 n DC  . 5   D 5   
D 6   4 n DA  . 6   D 6   
D 7   4 n DC  . 7   D 7   
D 8   4 n DC  . 8   D 8   
D 9   4 n DA  . 9   D 9   
D 10  4 n DG  . 10  D 10  
D 11  4 n DA  . 11  D 11  
D 12  4 n DC  . 12  D 12  
D 13  4 n DC  . 13  D 13  
D 14  4 n DA  . 14  D 14  
D 15  4 n DC  . 15  D 15  
D 16  4 n DA  . 16  D 16  
D 17  4 n DC  . 17  D 17  
D 18  4 n DC  . 18  D 18  
D 19  4 n DA  . 19  D 19  
D 20  4 n DG  . 20  D 20  
D 21  4 n DA  . 21  D 21  
D 22  4 n DA  . 22  D 22  
D 23  4 n DA  . 23  D 23  
D 24  4 n DC  . 24  D 24  
D 25  4 n DA  . 25  D 25  
D 26  4 n DA  . 26  D 26  
D 27  4 n DA  . 27  D 27  
D 28  4 n DC  . 28  D 28  
D 29  4 n DA  . 29  D 29  
D 30  4 n DA  . 30  D 30  
D 31  4 n DA  . 31  D 31  
E 1   5 n DT  . 1   E 1   
E 2   5 n DT  . 2   E 2   
E 3   5 n DT  . 3   E 3   
E 4   5 n DG  . 4   E 4   
E 5   5 n DT  . 5   E 5   
E 6   5 n DT  . 6   E 6   
E 7   5 n DT  . 7   E 7   
E 8   5 n DG  . 8   E 8   
E 9   5 n DT  . 9   E 9   
E 10  5 n DT  . 10  E 10  
E 11  5 n DT  . 11  E 11  
E 12  5 n DC  . 12  E 12  
E 13  5 n DT  . 13  E 13  
E 14  5 n DG  . 14  E 14  
E 15  5 n DG  . 15  E 15  
E 16  5 n DT  . 16  E 16  
E 17  5 n DG  . 17  E 17  
E 18  5 n DT  . 18  E 18  
E 19  5 n DG  . 19  E 19  
E 20  5 n DG  . 20  E 20  
E 21  5 n DT  . 21  E 21  
E 22  5 n DC  . 22  E 22  
E 23  5 n DT  . 23  E 23  
E 24  5 n DG  . 24  E 24  
E 25  5 n DG  . 25  E 25  
E 26  5 n DT  . 26  E 26  
E 27  5 n DG  . 27  E 27  
E 28  5 n DC  . 28  E 28  
E 29  5 n DG  . 29  E 29  
E 30  5 n DT  . 30  E 30  
E 31  5 n DG  . 31  E 31  
#
_software.classification other
_software.date           ?
_software.description    "Structure prediction"
_software.name           AlphaFold
_software.pdbx_ordinal   1
_software.type           package
_software.version        "AlphaFold-beta-20231127 (927599d6-1efe-4fa9-85d2-a29f909d212e @ 2024-12-02 03:36:30)"
#
loop_
_struct_asym.entity_id
_struct_asym.id
1 A 
2 B 
3 C 
4 D 
5 E 
#
loop_
_atom_site.group_PDB
_atom_site.id
_atom_site.type_symbol
_atom_site.label_atom_id
_atom_site.label_alt_id
_atom_site.label_comp_id
_atom_site.label_asym_id
_atom_site.label_entity_id
_atom_site.label_seq_id
_atom_site.pdbx_PDB_ins_code
_atom_site.Cartn_x
_atom_site.Cartn_y
_atom_site.Cartn_z
_atom_site.occupancy
_atom_site.B_iso_or_equiv
_atom_site.auth_seq_id
_atom_site.auth_asym_id
_atom_site.pdbx_PDB_model_num
ATOM 1    N N     . MET A 1 1   ? -65.006 -4.742  -15.823 1.00 17.54 1   A 1 
ATOM 2    C CA    . MET A 1 1   ? -65.557 -4.223  -14.549 1.00 18.71 1   A 1 
ATOM 3    C C     . MET A 1 1   ? -65.213 -5.021  -13.283 1.00 20.59 1   A 1 
ATOM 4    O O     . MET A 1 1   ? -64.764 -4.365  -12.355 1.00 16.36 1   A 1 
ATOM 5    C CB    . MET A 1 1   ? -67.076 -4.024  -14.621 1.00 16.76 1   A 1 
ATOM 6    C CG    . MET A 1 1   ? -67.487 -2.629  -15.091 1.00 13.29 1   A 1 
ATOM 7    S SD    . MET A 1 1   ? -69.269 -2.381  -14.874 1.00 11.45 1   A 1 
ATOM 8    C CE    . MET A 1 1   ? -69.390 -0.598  -15.171 1.00 10.64 1   A 1 
ATOM 9    N N     . PRO A 1 2   ? -65.520 -6.330  -13.149 1.00 18.52 2   A 1 
ATOM 10   C CA    . PRO A 1 2   ? -65.972 -6.831  -11.845 1.00 19.39 2   A 1 
ATOM 11   C C     . PRO A 1 2   ? -64.894 -6.996  -10.763 1.00 20.13 2   A 1 
ATOM 12   O O     . PRO A 1 2   ? -63.696 -6.939  -11.011 1.00 17.54 2   A 1 
ATOM 13   C CB    . PRO A 1 2   ? -66.717 -8.141  -12.169 1.00 17.83 2   A 1 
ATOM 14   C CG    . PRO A 1 2   ? -65.990 -8.649  -13.404 1.00 16.47 2   A 1 
ATOM 15   C CD    . PRO A 1 2   ? -65.662 -7.352  -14.163 1.00 17.32 2   A 1 
ATOM 16   N N     . ARG A 1 3   ? -65.418 -7.163  -9.523  1.00 18.60 3   A 1 
ATOM 17   C CA    . ARG A 1 3   ? -64.836 -6.797  -8.226  1.00 18.02 3   A 1 
ATOM 18   C C     . ARG A 1 3   ? -63.962 -7.826  -7.498  1.00 18.63 3   A 1 
ATOM 19   O O     . ARG A 1 3   ? -63.545 -7.477  -6.396  1.00 16.47 3   A 1 
ATOM 20   C CB    . ARG A 1 3   ? -66.003 -6.495  -7.271  1.00 16.84 3   A 1 
ATOM 21   C CG    . ARG A 1 3   ? -66.748 -5.168  -7.460  1.00 14.76 3   A 1 
ATOM 22   C CD    . ARG A 1 3   ? -67.879 -5.105  -6.426  1.00 13.69 3   A 1 
ATOM 23   N NE    . ARG A 1 3   ? -68.554 -3.802  -6.391  1.00 13.35 3   A 1 
ATOM 24   C CZ    . ARG A 1 3   ? -69.586 -3.468  -5.623  1.00 12.29 3   A 1 
ATOM 25   N NH1   . ARG A 1 3   ? -70.157 -4.334  -4.817  1.00 12.12 3   A 1 
ATOM 26   N NH2   . ARG A 1 3   ? -70.072 -2.266  -5.647  1.00 10.86 3   A 1 
ATOM 27   N N     . CYS A 1 4   ? -63.831 -9.065  -7.907  1.00 20.63 4   A 1 
ATOM 28   C CA    . CYS A 1 4   ? -63.837 -10.211 -6.985  1.00 23.30 4   A 1 
ATOM 29   C C     . CYS A 1 4   ? -62.822 -10.100 -5.830  1.00 23.73 4   A 1 
ATOM 30   O O     . CYS A 1 4   ? -61.617 -9.980  -6.059  1.00 22.07 4   A 1 
ATOM 31   C CB    . CYS A 1 4   ? -63.722 -11.529 -7.752  1.00 21.92 4   A 1 
ATOM 32   S SG    . CYS A 1 4   ? -64.458 -12.848 -6.729  1.00 18.77 4   A 1 
ATOM 33   N N     . ASN A 1 5   ? -63.360 -10.121 -4.602  1.00 23.82 5   A 1 
ATOM 34   C CA    . ASN A 1 5   ? -62.710 -9.582  -3.398  1.00 25.35 5   A 1 
ATOM 35   C C     . ASN A 1 5   ? -61.891 -10.565 -2.545  1.00 24.88 5   A 1 
ATOM 36   O O     . ASN A 1 5   ? -60.938 -10.128 -1.912  1.00 23.06 5   A 1 
ATOM 37   C CB    . ASN A 1 5   ? -63.844 -9.029  -2.496  1.00 24.81 5   A 1 
ATOM 38   C CG    . ASN A 1 5   ? -64.080 -7.538  -2.521  1.00 21.20 5   A 1 
ATOM 39   O OD1   . ASN A 1 5   ? -63.350 -6.737  -3.075  1.00 20.73 5   A 1 
ATOM 40   N ND2   . ASN A 1 5   ? -65.130 -7.079  -1.872  1.00 21.04 5   A 1 
ATOM 41   N N     . LYS A 1 6   ? -62.374 -11.821 -2.331  1.00 22.55 6   A 1 
ATOM 42   C CA    . LYS A 1 6   ? -62.635 -12.176 -0.925  1.00 24.19 6   A 1 
ATOM 43   C C     . LYS A 1 6   ? -61.520 -12.822 -0.086  1.00 23.89 6   A 1 
ATOM 44   O O     . LYS A 1 6   ? -61.226 -12.286 0.971   1.00 21.38 6   A 1 
ATOM 45   C CB    . LYS A 1 6   ? -63.914 -13.028 -0.819  1.00 23.23 6   A 1 
ATOM 46   C CG    . LYS A 1 6   ? -65.134 -12.267 -0.286  1.00 20.68 6   A 1 
ATOM 47   C CD    . LYS A 1 6   ? -66.261 -13.260 0.010   1.00 18.70 6   A 1 
ATOM 48   C CE    . LYS A 1 6   ? -67.494 -12.559 0.582   1.00 16.55 6   A 1 
ATOM 49   N NZ    . LYS A 1 6   ? -68.525 -13.545 1.009   1.00 14.00 6   A 1 
ATOM 50   N N     . CYS A 1 7   ? -61.121 -14.061 -0.414  1.00 22.88 7   A 1 
ATOM 51   C CA    . CYS A 1 7   ? -61.184 -15.082 0.640   1.00 24.98 7   A 1 
ATOM 52   C C     . CYS A 1 7   ? -59.993 -15.193 1.631   1.00 24.54 7   A 1 
ATOM 53   O O     . CYS A 1 7   ? -58.956 -14.567 1.498   1.00 23.12 7   A 1 
ATOM 54   C CB    . CYS A 1 7   ? -61.570 -16.435 0.018   1.00 24.08 7   A 1 
ATOM 55   S SG    . CYS A 1 7   ? -63.314 -16.396 -0.517  1.00 22.34 7   A 1 
ATOM 56   N N     . LEU A 1 8   ? -60.281 -16.038 2.632   1.00 20.00 8   A 1 
ATOM 57   C CA    . LEU A 1 8   ? -59.705 -16.305 3.961   1.00 23.63 8   A 1 
ATOM 58   C C     . LEU A 1 8   ? -58.369 -17.110 3.911   1.00 23.00 8   A 1 
ATOM 59   O O     . LEU A 1 8   ? -57.846 -17.295 2.827   1.00 21.12 8   A 1 
ATOM 60   C CB    . LEU A 1 8   ? -60.827 -17.097 4.675   1.00 22.30 8   A 1 
ATOM 61   C CG    . LEU A 1 8   ? -62.171 -16.387 4.871   1.00 19.85 8   A 1 
ATOM 62   C CD1   . LEU A 1 8   ? -63.296 -17.401 5.097   1.00 20.67 8   A 1 
ATOM 63   C CD2   . LEU A 1 8   ? -62.136 -15.439 6.064   1.00 23.02 8   A 1 
ATOM 64   N N     . SER A 1 9   ? -57.768 -17.695 4.966   1.00 22.22 9   A 1 
ATOM 65   C CA    . SER A 1 9   ? -57.760 -17.445 6.419   1.00 24.43 9   A 1 
ATOM 66   C C     . SER A 1 9   ? -56.553 -18.059 7.156   1.00 23.89 9   A 1 
ATOM 67   O O     . SER A 1 9   ? -56.099 -17.446 8.110   1.00 22.39 9   A 1 
ATOM 68   C CB    . SER A 1 9   ? -59.005 -18.028 7.117   1.00 23.26 9   A 1 
ATOM 69   O OG    . SER A 1 9   ? -59.235 -19.368 6.760   1.00 21.39 9   A 1 
ATOM 70   N N     . GLU A 1 10  ? -56.142 -19.311 6.860   1.00 23.82 10  A 1 
ATOM 71   C CA    . GLU A 1 10  ? -55.712 -20.251 7.921   1.00 26.69 10  A 1 
ATOM 72   C C     . GLU A 1 10  ? -54.225 -20.233 8.357   1.00 25.37 10  A 1 
ATOM 73   O O     . GLU A 1 10  ? -53.412 -19.468 7.849   1.00 23.42 10  A 1 
ATOM 74   C CB    . GLU A 1 10  ? -56.204 -21.677 7.589   1.00 25.13 10  A 1 
ATOM 75   C CG    . GLU A 1 10  ? -57.697 -21.843 7.865   1.00 23.34 10  A 1 
ATOM 76   C CD    . GLU A 1 10  ? -58.206 -23.273 7.642   1.00 22.19 10  A 1 
ATOM 77   O OE1   . GLU A 1 10  ? -59.301 -23.559 8.185   1.00 21.06 10  A 1 
ATOM 78   O OE2   . GLU A 1 10  ? -57.553 -24.041 6.900   1.00 23.81 10  A 1 
ATOM 79   N N     . ASN A 1 11  ? -53.922 -21.113 9.338   1.00 28.65 11  A 1 
ATOM 80   C CA    . ASN A 1 11  ? -53.086 -20.873 10.523  1.00 31.83 11  A 1 
ATOM 81   C C     . ASN A 1 11  ? -51.584 -21.195 10.506  1.00 29.61 11  A 1 
ATOM 82   O O     . ASN A 1 11  ? -50.828 -20.460 11.144  1.00 27.50 11  A 1 
ATOM 83   C CB    . ASN A 1 11  ? -53.697 -21.718 11.664  1.00 29.66 11  A 1 
ATOM 84   C CG    . ASN A 1 11  ? -54.866 -21.094 12.380  1.00 25.76 11  A 1 
ATOM 85   O OD1   . ASN A 1 11  ? -55.053 -19.892 12.453  1.00 27.02 11  A 1 
ATOM 86   N ND2   . ASN A 1 11  ? -55.699 -21.909 12.989  1.00 28.51 11  A 1 
ATOM 87   N N     . ASP A 1 12  ? -51.172 -22.370 10.058  1.00 32.29 12  A 1 
ATOM 88   C CA    . ASP A 1 12  ? -50.309 -23.220 10.895  1.00 35.73 12  A 1 
ATOM 89   C C     . ASP A 1 12  ? -48.854 -22.757 11.156  1.00 33.74 12  A 1 
ATOM 90   O O     . ASP A 1 12  ? -48.236 -22.013 10.414  1.00 31.51 12  A 1 
ATOM 91   C CB    . ASP A 1 12  ? -50.368 -24.684 10.429  1.00 32.15 12  A 1 
ATOM 92   C CG    . ASP A 1 12  ? -51.513 -25.479 11.059  1.00 27.35 12  A 1 
ATOM 93   O OD1   . ASP A 1 12  ? -51.990 -25.078 12.145  1.00 27.50 12  A 1 
ATOM 94   O OD2   . ASP A 1 12  ? -51.875 -26.511 10.459  1.00 28.31 12  A 1 
ATOM 95   N N     . SER A 1 13  ? -48.323 -23.298 12.276  1.00 24.25 13  A 1 
ATOM 96   C CA    . SER A 1 13  ? -47.417 -22.614 13.221  1.00 27.87 13  A 1 
ATOM 97   C C     . SER A 1 13  ? -45.950 -23.053 13.256  1.00 26.76 13  A 1 
ATOM 98   O O     . SER A 1 13  ? -45.240 -22.655 14.181  1.00 24.74 13  A 1 
ATOM 99   C CB    . SER A 1 13  ? -47.988 -22.857 14.616  1.00 26.41 13  A 1 
ATOM 100  O OG    . SER A 1 13  ? -48.058 -24.246 14.879  1.00 24.27 13  A 1 
ATOM 101  N N     . ALA A 1 14  ? -45.488 -23.956 12.399  1.00 22.81 14  A 1 
ATOM 102  C CA    . ALA A 1 14  ? -44.315 -24.793 12.689  1.00 25.37 14  A 1 
ATOM 103  C C     . ALA A 1 14  ? -43.015 -23.985 12.894  1.00 24.52 14  A 1 
ATOM 104  O O     . ALA A 1 14  ? -42.461 -23.387 11.973  1.00 23.11 14  A 1 
ATOM 105  C CB    . ALA A 1 14  ? -44.185 -25.865 11.602  1.00 23.82 14  A 1 
ATOM 106  N N     . SER A 1 15  ? -42.534 -24.029 14.120  1.00 22.80 15  A 1 
ATOM 107  C CA    . SER A 1 15  ? -41.561 -23.118 14.737  1.00 25.35 15  A 1 
ATOM 108  C C     . SER A 1 15  ? -40.100 -23.564 14.672  1.00 24.53 15  A 1 
ATOM 109  O O     . SER A 1 15  ? -39.370 -23.325 15.627  1.00 23.40 15  A 1 
ATOM 110  C CB    . SER A 1 15  ? -41.968 -22.943 16.204  1.00 24.47 15  A 1 
ATOM 111  O OG    . SER A 1 15  ? -41.807 -24.158 16.905  1.00 22.15 15  A 1 
ATOM 112  N N     . GLU A 1 16  ? -39.656 -24.290 13.640  1.00 23.63 16  A 1 
ATOM 113  C CA    . GLU A 1 16  ? -38.352 -24.974 13.712  1.00 26.38 16  A 1 
ATOM 114  C C     . GLU A 1 16  ? -37.188 -24.001 13.980  1.00 25.10 16  A 1 
ATOM 115  O O     . GLU A 1 16  ? -36.664 -23.317 13.088  1.00 23.26 16  A 1 
ATOM 116  C CB    . GLU A 1 16  ? -38.070 -25.839 12.488  1.00 25.42 16  A 1 
ATOM 117  C CG    . GLU A 1 16  ? -38.783 -27.197 12.517  1.00 23.08 16  A 1 
ATOM 118  C CD    . GLU A 1 16  ? -38.232 -28.195 11.477  1.00 21.27 16  A 1 
ATOM 119  O OE1   . GLU A 1 16  ? -38.471 -29.410 11.649  1.00 20.57 16  A 1 
ATOM 120  O OE2   . GLU A 1 16  ? -37.544 -27.751 10.515  1.00 22.93 16  A 1 
ATOM 121  N N     . ASP A 1 17  ? -36.766 -24.006 15.227  1.00 23.72 17  A 1 
ATOM 122  C CA    . ASP A 1 17  ? -35.609 -23.325 15.787  1.00 26.42 17  A 1 
ATOM 123  C C     . ASP A 1 17  ? -34.311 -23.906 15.212  1.00 25.70 17  A 1 
ATOM 124  O O     . ASP A 1 17  ? -33.589 -24.684 15.845  1.00 23.81 17  A 1 
ATOM 125  C CB    . ASP A 1 17  ? -35.616 -23.461 17.322  1.00 25.41 17  A 1 
ATOM 126  C CG    . ASP A 1 17  ? -36.409 -22.384 18.059  1.00 22.31 17  A 1 
ATOM 127  O OD1   . ASP A 1 17  ? -36.406 -21.227 17.589  1.00 22.45 17  A 1 
ATOM 128  O OD2   . ASP A 1 17  ? -36.943 -22.715 19.137  1.00 22.96 17  A 1 
ATOM 129  N N     . ARG A 1 18  ? -33.962 -23.532 13.972  1.00 22.91 18  A 1 
ATOM 130  C CA    . ARG A 1 18  ? -32.642 -23.851 13.442  1.00 24.88 18  A 1 
ATOM 131  C C     . ARG A 1 18  ? -31.606 -23.034 14.203  1.00 24.34 18  A 1 
ATOM 132  O O     . ARG A 1 18  ? -31.360 -21.863 13.905  1.00 22.22 18  A 1 
ATOM 133  C CB    . ARG A 1 18  ? -32.564 -23.664 11.924  1.00 23.46 18  A 1 
ATOM 134  C CG    . ARG A 1 18  ? -33.309 -24.798 11.209  1.00 21.16 18  A 1 
ATOM 135  C CD    . ARG A 1 18  ? -33.058 -24.767 9.699   1.00 19.79 18  A 1 
ATOM 136  N NE    . ARG A 1 18  ? -33.833 -25.808 9.020   1.00 18.75 18  A 1 
ATOM 137  C CZ    . ARG A 1 18  ? -33.709 -26.225 7.768   1.00 17.46 18  A 1 
ATOM 138  N NH1   . ARG A 1 18  ? -32.800 -25.717 6.965   1.00 17.06 18  A 1 
ATOM 139  N NH2   . ARG A 1 18  ? -34.493 -27.144 7.314   1.00 15.88 18  A 1 
ATOM 140  N N     . HIS A 1 19  ? -30.987 -23.692 15.178  1.00 23.01 19  A 1 
ATOM 141  C CA    . HIS A 1 19  ? -29.790 -23.240 15.875  1.00 25.35 19  A 1 
ATOM 142  C C     . HIS A 1 19  ? -28.657 -23.012 14.869  1.00 25.10 19  A 1 
ATOM 143  O O     . HIS A 1 19  ? -27.830 -23.888 14.611  1.00 23.35 19  A 1 
ATOM 144  C CB    . HIS A 1 19  ? -29.386 -24.253 16.960  1.00 24.26 19  A 1 
ATOM 145  C CG    . HIS A 1 19  ? -30.051 -24.036 18.294  1.00 21.46 19  A 1 
ATOM 146  N ND1   . HIS A 1 19  ? -29.677 -23.096 19.225  1.00 20.78 19  A 1 
ATOM 147  C CD2   . HIS A 1 19  ? -31.075 -24.750 18.836  1.00 20.16 19  A 1 
ATOM 148  C CE1   . HIS A 1 19  ? -30.465 -23.239 20.305  1.00 19.63 19  A 1 
ATOM 149  N NE2   . HIS A 1 19  ? -31.325 -24.242 20.112  1.00 20.46 19  A 1 
ATOM 150  N N     . TRP A 1 20  ? -28.605 -21.828 14.296  1.00 25.77 20  A 1 
ATOM 151  C CA    . TRP A 1 20  ? -27.415 -21.367 13.601  1.00 22.36 20  A 1 
ATOM 152  C C     . TRP A 1 20  ? -26.322 -21.194 14.659  1.00 21.81 20  A 1 
ATOM 153  O O     . TRP A 1 20  ? -26.291 -20.184 15.364  1.00 19.29 20  A 1 
ATOM 154  C CB    . TRP A 1 20  ? -27.693 -20.079 12.832  1.00 20.68 20  A 1 
ATOM 155  C CG    . TRP A 1 20  ? -28.532 -20.261 11.604  1.00 17.60 20  A 1 
ATOM 156  C CD1   . TRP A 1 20  ? -29.886 -20.327 11.578  1.00 14.99 20  A 1 
ATOM 157  C CD2   . TRP A 1 20  ? -28.093 -20.442 10.215  1.00 16.09 20  A 1 
ATOM 158  N NE1   . TRP A 1 20  ? -30.323 -20.532 10.278  1.00 13.73 20  A 1 
ATOM 159  C CE2   . TRP A 1 20  ? -29.250 -20.602 9.414   1.00 14.89 20  A 1 
ATOM 160  C CE3   . TRP A 1 20  ? -26.834 -20.466 9.581   1.00 17.05 20  A 1 
ATOM 161  C CZ2   . TRP A 1 20  ? -29.155 -20.799 8.010   1.00 18.82 20  A 1 
ATOM 162  C CZ3   . TRP A 1 20  ? -26.743 -20.657 8.181   1.00 19.47 20  A 1 
ATOM 163  C CH2   . TRP A 1 20  ? -27.893 -20.824 7.416   1.00 20.33 20  A 1 
ATOM 164  N N     . HIS A 1 21  ? -25.437 -22.181 14.765  1.00 24.34 21  A 1 
ATOM 165  C CA    . HIS A 1 21  ? -24.196 -22.032 15.513  1.00 25.49 21  A 1 
ATOM 166  C C     . HIS A 1 21  ? -23.438 -20.833 14.941  1.00 24.62 21  A 1 
ATOM 167  O O     . HIS A 1 21  ? -22.797 -20.920 13.890  1.00 22.93 21  A 1 
ATOM 168  C CB    . HIS A 1 21  ? -23.365 -23.321 15.459  1.00 24.47 21  A 1 
ATOM 169  C CG    . HIS A 1 21  ? -23.670 -24.282 16.582  1.00 21.46 21  A 1 
ATOM 170  N ND1   . HIS A 1 21  ? -23.151 -24.216 17.853  1.00 20.73 21  A 1 
ATOM 171  C CD2   . HIS A 1 21  ? -24.480 -25.376 16.533  1.00 20.98 21  A 1 
ATOM 172  C CE1   . HIS A 1 21  ? -23.643 -25.245 18.560  1.00 19.60 21  A 1 
ATOM 173  N NE2   . HIS A 1 21  ? -24.456 -25.976 17.797  1.00 19.73 21  A 1 
ATOM 174  N N     . ARG A 1 22  ? -23.524 -19.699 15.618  1.00 20.41 22  A 1 
ATOM 175  C CA    . ARG A 1 22  ? -22.634 -18.564 15.435  1.00 20.13 22  A 1 
ATOM 176  C C     . ARG A 1 22  ? -21.234 -19.058 15.813  1.00 20.22 22  A 1 
ATOM 177  O O     . ARG A 1 22  ? -20.859 -19.009 16.981  1.00 18.45 22  A 1 
ATOM 178  C CB    . ARG A 1 22  ? -23.044 -17.366 16.315  1.00 18.93 22  A 1 
ATOM 179  C CG    . ARG A 1 22  ? -24.120 -16.472 15.686  1.00 16.69 22  A 1 
ATOM 180  C CD    . ARG A 1 22  ? -24.403 -15.289 16.626  1.00 14.86 22  A 1 
ATOM 181  N NE    . ARG A 1 22  ? -25.297 -14.290 16.023  1.00 14.44 22  A 1 
ATOM 182  C CZ    . ARG A 1 22  ? -25.750 -13.187 16.614  1.00 12.30 22  A 1 
ATOM 183  N NH1   . ARG A 1 22  ? -25.443 -12.893 17.847  1.00 12.20 22  A 1 
ATOM 184  N NH2   . ARG A 1 22  ? -26.517 -12.359 15.972  1.00 11.09 22  A 1 
ATOM 185  N N     . THR A 1 23  ? -20.474 -19.562 14.847  1.00 24.03 23  A 1 
ATOM 186  C CA    . THR A 1 23  ? -19.034 -19.694 14.997  1.00 23.15 23  A 1 
ATOM 187  C C     . THR A 1 23  ? -18.505 -18.302 15.306  1.00 22.58 23  A 1 
ATOM 188  O O     . THR A 1 23  ? -18.625 -17.394 14.485  1.00 20.79 23  A 1 
ATOM 189  C CB    . THR A 1 23  ? -18.373 -20.272 13.739  1.00 21.75 23  A 1 
ATOM 190  O OG1   . THR A 1 23  ? -18.954 -19.735 12.570  1.00 19.99 23  A 1 
ATOM 191  C CG2   . THR A 1 23  ? -18.545 -21.791 13.674  1.00 21.08 23  A 1 
ATOM 192  N N     . ALA A 1 24  ? -18.029 -18.140 16.532  1.00 21.04 24  A 1 
ATOM 193  C CA    . ALA A 1 24  ? -17.524 -16.874 17.031  1.00 19.85 24  A 1 
ATOM 194  C C     . ALA A 1 24  ? -16.349 -16.447 16.143  1.00 20.33 24  A 1 
ATOM 195  O O     . ALA A 1 24  ? -15.268 -17.019 16.199  1.00 18.73 24  A 1 
ATOM 196  C CB    . ALA A 1 24  ? -17.131 -17.047 18.509  1.00 18.68 24  A 1 
ATOM 197  N N     . THR A 1 25  ? -16.571 -15.462 15.290  1.00 23.83 25  A 1 
ATOM 198  C CA    . THR A 1 25  ? -15.488 -14.720 14.662  1.00 21.61 25  A 1 
ATOM 199  C C     . THR A 1 25  ? -14.714 -14.053 15.793  1.00 21.67 25  A 1 
ATOM 200  O O     . THR A 1 25  ? -15.233 -13.134 16.413  1.00 19.60 25  A 1 
ATOM 201  C CB    . THR A 1 25  ? -16.034 -13.671 13.685  1.00 20.72 25  A 1 
ATOM 202  O OG1   . THR A 1 25  ? -17.248 -13.122 14.151  1.00 18.36 25  A 1 
ATOM 203  C CG2   . THR A 1 25  ? -16.320 -14.283 12.318  1.00 18.52 25  A 1 
ATOM 204  N N     . LEU A 1 26  ? -13.512 -14.559 16.069  1.00 21.84 26  A 1 
ATOM 205  C CA    . LEU A 1 26  ? -12.694 -14.162 17.230  1.00 21.69 26  A 1 
ATOM 206  C C     . LEU A 1 26  ? -12.377 -12.665 17.310  1.00 21.68 26  A 1 
ATOM 207  O O     . LEU A 1 26  ? -12.243 -12.142 18.406  1.00 19.60 26  A 1 
ATOM 208  C CB    . LEU A 1 26  ? -11.382 -14.973 17.209  1.00 20.09 26  A 1 
ATOM 209  C CG    . LEU A 1 26  ? -11.469 -16.278 18.006  1.00 17.48 26  A 1 
ATOM 210  C CD1   . LEU A 1 26  ? -10.345 -17.218 17.587  1.00 16.65 26  A 1 
ATOM 211  C CD2   . LEU A 1 26  ? -11.338 -16.012 19.507  1.00 17.79 26  A 1 
ATOM 212  N N     . PHE A 1 27  ? -12.317 -11.983 16.182  1.00 22.81 27  A 1 
ATOM 213  C CA    . PHE A 1 27  ? -12.479 -10.534 16.177  1.00 21.80 27  A 1 
ATOM 214  C C     . PHE A 1 27  ? -13.961 -10.225 16.420  1.00 22.63 27  A 1 
ATOM 215  O O     . PHE A 1 27  ? -14.694 -9.826  15.521  1.00 19.85 27  A 1 
ATOM 216  C CB    . PHE A 1 27  ? -11.927 -9.910  14.895  1.00 20.21 27  A 1 
ATOM 217  C CG    . PHE A 1 27  ? -10.443 -9.668  14.935  1.00 16.80 27  A 1 
ATOM 218  C CD1   . PHE A 1 27  ? -9.935  -8.486  15.506  1.00 15.79 27  A 1 
ATOM 219  C CD2   . PHE A 1 27  ? -9.553  -10.619 14.405  1.00 15.94 27  A 1 
ATOM 220  C CE1   . PHE A 1 27  ? -8.554  -8.250  15.537  1.00 15.38 27  A 1 
ATOM 221  C CE2   . PHE A 1 27  ? -8.166  -10.389 14.440  1.00 15.51 27  A 1 
ATOM 222  C CZ    . PHE A 1 27  ? -7.666  -9.204  15.001  1.00 15.38 27  A 1 
ATOM 223  N N     . MET A 1 28  ? -14.422 -10.460 17.634  1.00 26.32 28  A 1 
ATOM 224  C CA    . MET A 1 28  ? -15.615 -9.802  18.098  1.00 26.39 28  A 1 
ATOM 225  C C     . MET A 1 28  ? -15.313 -8.314  18.014  1.00 27.18 28  A 1 
ATOM 226  O O     . MET A 1 28  ? -14.476 -7.796  18.741  1.00 24.91 28  A 1 
ATOM 227  C CB    . MET A 1 28  ? -15.998 -10.205 19.523  1.00 24.58 28  A 1 
ATOM 228  C CG    . MET A 1 28  ? -16.665 -11.583 19.615  1.00 21.38 28  A 1 
ATOM 229  S SD    . MET A 1 28  ? -17.648 -11.804 21.124  1.00 18.73 28  A 1 
ATOM 230  C CE    . MET A 1 28  ? -17.355 -13.550 21.477  1.00 17.62 28  A 1 
ATOM 231  N N     . ASN A 1 29  ? -16.044 -7.637  17.124  1.00 24.22 29  A 1 
ATOM 232  C CA    . ASN A 1 29  ? -16.303 -6.225  17.328  1.00 23.50 29  A 1 
ATOM 233  C C     . ASN A 1 29  ? -17.099 -6.112  18.634  1.00 23.39 29  A 1 
ATOM 234  O O     . ASN A 1 29  ? -18.326 -6.026  18.606  1.00 21.32 29  A 1 
ATOM 235  C CB    . ASN A 1 29  ? -17.083 -5.654  16.127  1.00 22.28 29  A 1 
ATOM 236  C CG    . ASN A 1 29  ? -16.212 -5.212  14.961  1.00 19.10 29  A 1 
ATOM 237  O OD1   . ASN A 1 29  ? -15.031 -4.976  15.063  1.00 18.33 29  A 1 
ATOM 238  N ND2   . ASN A 1 29  ? -16.800 -5.048  13.798  1.00 18.22 29  A 1 
ATOM 239  N N     . CYS A 1 30  ? -16.418 -6.131  19.766  1.00 25.06 30  A 1 
ATOM 240  C CA    . CYS A 1 30  ? -17.004 -5.842  21.065  1.00 25.83 30  A 1 
ATOM 241  C C     . CYS A 1 30  ? -17.513 -4.392  21.166  1.00 25.48 30  A 1 
ATOM 242  O O     . CYS A 1 30  ? -18.053 -4.004  22.179  1.00 23.28 30  A 1 
ATOM 243  C CB    . CYS A 1 30  ? -15.993 -6.192  22.171  1.00 23.76 30  A 1 
ATOM 244  S SG    . CYS A 1 30  ? -15.818 -7.983  22.475  1.00 20.79 30  A 1 
ATOM 245  N N     . VAL A 1 31  ? -17.406 -3.610  20.084  1.00 24.34 31  A 1 
ATOM 246  C CA    . VAL A 1 31  ? -17.846 -2.206  20.031  1.00 25.20 31  A 1 
ATOM 247  C C     . VAL A 1 31  ? -19.373 -2.050  20.184  1.00 24.78 31  A 1 
ATOM 248  O O     . VAL A 1 31  ? -19.829 -0.952  20.478  1.00 22.69 31  A 1 
ATOM 249  C CB    . VAL A 1 31  ? -17.382 -1.543  18.720  1.00 23.62 31  A 1 
ATOM 250  C CG1   . VAL A 1 31  ? -17.619 -0.029  18.697  1.00 20.59 31  A 1 
ATOM 251  C CG2   . VAL A 1 31  ? -15.885 -1.772  18.439  1.00 22.07 31  A 1 
ATOM 252  N N     . SER A 1 32  ? -20.173 -3.100  19.939  1.00 24.37 32  A 1 
ATOM 253  C CA    . SER A 1 32  ? -21.601 -2.924  19.645  1.00 25.45 32  A 1 
ATOM 254  C C     . SER A 1 32  ? -22.418 -2.265  20.756  1.00 24.56 32  A 1 
ATOM 255  O O     . SER A 1 32  ? -22.980 -1.193  20.553  1.00 22.48 32  A 1 
ATOM 256  C CB    . SER A 1 32  ? -22.268 -4.235  19.235  1.00 23.75 32  A 1 
ATOM 257  O OG    . SER A 1 32  ? -22.215 -5.195  20.269  1.00 21.77 32  A 1 
ATOM 258  N N     . ASN A 1 33  ? -22.560 -2.924  21.881  1.00 25.64 33  A 1 
ATOM 259  C CA    . ASN A 1 33  ? -23.405 -2.404  22.938  1.00 27.27 33  A 1 
ATOM 260  C C     . ASN A 1 33  ? -22.604 -1.379  23.736  1.00 26.32 33  A 1 
ATOM 261  O O     . ASN A 1 33  ? -21.535 -1.690  24.247  1.00 24.14 33  A 1 
ATOM 262  C CB    . ASN A 1 33  ? -23.975 -3.537  23.795  1.00 25.45 33  A 1 
ATOM 263  C CG    . ASN A 1 33  ? -25.146 -4.248  23.133  1.00 21.47 33  A 1 
ATOM 264  O OD1   . ASN A 1 33  ? -25.716 -3.808  22.150  1.00 20.90 33  A 1 
ATOM 265  N ND2   . ASN A 1 33  ? -25.553 -5.372  23.671  1.00 21.25 33  A 1 
ATOM 266  N N     . GLY A 1 34  ? -23.167 -0.205  23.877  1.00 27.30 34  A 1 
ATOM 267  C CA    . GLY A 1 34  ? -22.700 0.811   24.819  1.00 26.94 34  A 1 
ATOM 268  C C     . GLY A 1 34  ? -22.888 0.430   26.288  1.00 26.53 34  A 1 
ATOM 269  O O     . GLY A 1 34  ? -23.025 1.316   27.122  1.00 24.61 34  A 1 
ATOM 270  N N     . THR A 1 35  ? -22.951 -0.876  26.597  1.00 27.28 35  A 1 
ATOM 271  C CA    . THR A 1 35  ? -22.686 -1.325  27.953  1.00 27.60 35  A 1 
ATOM 272  C C     . THR A 1 35  ? -21.299 -0.810  28.292  1.00 27.00 35  A 1 
ATOM 273  O O     . THR A 1 35  ? -20.324 -1.226  27.672  1.00 24.59 35  A 1 
ATOM 274  C CB    . THR A 1 35  ? -22.736 -2.855  28.099  1.00 25.36 35  A 1 
ATOM 275  O OG1   . THR A 1 35  ? -22.162 -3.489  26.973  1.00 22.84 35  A 1 
ATOM 276  C CG2   . THR A 1 35  ? -24.173 -3.341  28.216  1.00 23.71 35  A 1 
ATOM 277  N N     . VAL A 1 36  ? -21.280 0.113   29.244  1.00 24.25 36  A 1 
ATOM 278  C CA    . VAL A 1 36  ? -20.082 0.497   29.971  1.00 25.66 36  A 1 
ATOM 279  C C     . VAL A 1 36  ? -19.375 -0.812  30.303  1.00 25.01 36  A 1 
ATOM 280  O O     . VAL A 1 36  ? -19.940 -1.640  31.018  1.00 23.56 36  A 1 
ATOM 281  C CB    . VAL A 1 36  ? -20.456 1.246   31.266  1.00 24.25 36  A 1 
ATOM 282  C CG1   . VAL A 1 36  ? -19.213 1.739   32.011  1.00 21.89 36  A 1 
ATOM 283  C CG2   . VAL A 1 36  ? -21.334 2.472   30.956  1.00 24.30 36  A 1 
ATOM 284  N N     . TYR A 1 37  ? -18.231 -1.054  29.663  1.00 25.07 37  A 1 
ATOM 285  C CA    . TYR A 1 37  ? -17.374 -2.134  30.107  1.00 24.91 37  A 1 
ATOM 286  C C     . TYR A 1 37  ? -17.128 -1.831  31.584  1.00 24.50 37  A 1 
ATOM 287  O O     . TYR A 1 37  ? -16.552 -0.796  31.908  1.00 22.76 37  A 1 
ATOM 288  C CB    . TYR A 1 37  ? -16.074 -2.180  29.296  1.00 23.88 37  A 1 
ATOM 289  C CG    . TYR A 1 37  ? -16.164 -2.984  28.022  1.00 22.86 37  A 1 
ATOM 290  C CD1   . TYR A 1 37  ? -15.752 -4.332  28.016  1.00 22.69 37  A 1 
ATOM 291  C CD2   . TYR A 1 37  ? -16.659 -2.405  26.842  1.00 24.04 37  A 1 
ATOM 292  C CE1   . TYR A 1 37  ? -15.826 -5.093  26.836  1.00 22.46 37  A 1 
ATOM 293  C CE2   . TYR A 1 37  ? -16.742 -3.159  25.659  1.00 21.88 37  A 1 
ATOM 294  C CZ    . TYR A 1 37  ? -16.318 -4.508  25.654  1.00 21.44 37  A 1 
ATOM 295  O OH    . TYR A 1 37  ? -16.391 -5.241  24.498  1.00 21.13 37  A 1 
ATOM 296  N N     . GLU A 1 38  ? -17.667 -2.682  32.460  1.00 24.08 38  A 1 
ATOM 297  C CA    . GLU A 1 38  ? -17.187 -2.740  33.827  1.00 25.80 38  A 1 
ATOM 298  C C     . GLU A 1 38  ? -15.707 -3.095  33.700  1.00 24.96 38  A 1 
ATOM 299  O O     . GLU A 1 38  ? -15.319 -4.259  33.597  1.00 23.59 38  A 1 
ATOM 300  C CB    . GLU A 1 38  ? -17.954 -3.768  34.680  1.00 25.56 38  A 1 
ATOM 301  C CG    . GLU A 1 38  ? -19.337 -3.270  35.120  1.00 22.58 38  A 1 
ATOM 302  C CD    . GLU A 1 38  ? -20.042 -4.233  36.096  1.00 20.95 38  A 1 
ATOM 303  O OE1   . GLU A 1 38  ? -20.928 -3.756  36.846  1.00 18.98 38  A 1 
ATOM 304  O OE2   . GLU A 1 38  ? -19.725 -5.444  36.082  1.00 21.42 38  A 1 
ATOM 305  N N     . GLU A 1 39  ? -14.904 -2.051  33.569  1.00 25.07 39  A 1 
ATOM 306  C CA    . GLU A 1 39  ? -13.464 -2.174  33.669  1.00 26.16 39  A 1 
ATOM 307  C C     . GLU A 1 39  ? -13.229 -2.856  34.998  1.00 24.91 39  A 1 
ATOM 308  O O     . GLU A 1 39  ? -13.702 -2.391  36.036  1.00 23.11 39  A 1 
ATOM 309  C CB    . GLU A 1 39  ? -12.784 -0.808  33.581  1.00 25.39 39  A 1 
ATOM 310  C CG    . GLU A 1 39  ? -12.762 -0.287  32.143  1.00 22.53 39  A 1 
ATOM 311  C CD    . GLU A 1 39  ? -12.056 1.059   32.016  1.00 21.03 39  A 1 
ATOM 312  O OE1   . GLU A 1 39  ? -11.175 1.170   31.137  1.00 19.42 39  A 1 
ATOM 313  O OE2   . GLU A 1 39  ? -12.396 1.975   32.777  1.00 21.39 39  A 1 
ATOM 314  N N     . ALA A 1 40  ? -12.590 -4.016  34.939  1.00 26.68 40  A 1 
ATOM 315  C CA    . ALA A 1 40  ? -12.268 -4.746  36.142  1.00 26.70 40  A 1 
ATOM 316  C C     . ALA A 1 40  ? -11.387 -3.823  36.986  1.00 26.12 40  A 1 
ATOM 317  O O     . ALA A 1 40  ? -10.194 -3.686  36.713  1.00 24.65 40  A 1 
ATOM 318  C CB    . ALA A 1 40  ? -11.592 -6.069  35.770  1.00 24.81 40  A 1 
ATOM 319  N N     . VAL A 1 41  ? -12.011 -3.159  37.949  1.00 27.30 41  A 1 
ATOM 320  C CA    . VAL A 1 41  ? -11.338 -2.298  38.919  1.00 29.08 41  A 1 
ATOM 321  C C     . VAL A 1 41  ? -10.480 -3.239  39.761  1.00 28.02 41  A 1 
ATOM 322  O O     . VAL A 1 41  ? -10.934 -3.797  40.757  1.00 26.50 41  A 1 
ATOM 323  C CB    . VAL A 1 41  ? -12.334 -1.492  39.777  1.00 27.23 41  A 1 
ATOM 324  C CG1   . VAL A 1 41  ? -11.575 -0.487  40.662  1.00 24.63 41  A 1 
ATOM 325  C CG2   . VAL A 1 41  ? -13.332 -0.700  38.931  1.00 26.91 41  A 1 
ATOM 326  N N     . GLY A 1 42  ? -9.261  -3.465  39.288  1.00 28.94 42  A 1 
ATOM 327  C CA    . GLY A 1 42  ? -8.247  -4.037  40.150  1.00 29.66 42  A 1 
ATOM 328  C C     . GLY A 1 42  ? -8.134  -3.148  41.386  1.00 29.25 42  A 1 
ATOM 329  O O     . GLY A 1 42  ? -8.192  -1.927  41.270  1.00 27.70 42  A 1 
ATOM 330  N N     . ARG A 1 43  ? -7.998  -3.758  42.567  1.00 27.24 43  A 1 
ATOM 331  C CA    . ARG A 1 43  ? -7.968  -3.041  43.857  1.00 30.00 43  A 1 
ATOM 332  C C     . ARG A 1 43  ? -7.063  -1.803  43.894  1.00 28.85 43  A 1 
ATOM 333  O O     . ARG A 1 43  ? -7.327  -0.892  44.659  1.00 26.34 43  A 1 
ATOM 334  C CB    . ARG A 1 43  ? -7.510  -4.001  44.967  1.00 28.18 43  A 1 
ATOM 335  C CG    . ARG A 1 43  ? -8.665  -4.719  45.663  1.00 25.12 43  A 1 
ATOM 336  C CD    . ARG A 1 43  ? -8.094  -5.547  46.812  1.00 22.66 43  A 1 
ATOM 337  N NE    . ARG A 1 43  ? -9.158  -6.113  47.662  1.00 21.67 43  A 1 
ATOM 338  C CZ    . ARG A 1 43  ? -8.964  -6.883  48.728  1.00 19.38 43  A 1 
ATOM 339  N NH1   . ARG A 1 43  ? -7.763  -7.254  49.091  1.00 19.25 43  A 1 
ATOM 340  N NH2   . ARG A 1 43  ? -9.973  -7.294  49.431  1.00 19.32 43  A 1 
ATOM 341  N N     . GLU A 1 44  ? -6.000  -1.795  43.099  1.00 33.50 44  A 1 
ATOM 342  C CA    . GLU A 1 44  ? -4.992  -0.728  43.079  1.00 36.15 44  A 1 
ATOM 343  C C     . GLU A 1 44  ? -5.331  0.437   42.119  1.00 35.88 44  A 1 
ATOM 344  O O     . GLU A 1 44  ? -4.471  1.259   41.825  1.00 33.76 44  A 1 
ATOM 345  C CB    . GLU A 1 44  ? -3.607  -1.327  42.809  1.00 33.71 44  A 1 
ATOM 346  C CG    . GLU A 1 44  ? -3.175  -2.265  43.939  1.00 31.13 44  A 1 
ATOM 347  C CD    . GLU A 1 44  ? -1.744  -2.788  43.790  1.00 27.94 44  A 1 
ATOM 348  O OE1   . GLU A 1 44  ? -1.238  -3.305  44.810  1.00 26.19 44  A 1 
ATOM 349  O OE2   . GLU A 1 44  ? -1.204  -2.706  42.670  1.00 26.85 44  A 1 
ATOM 350  N N     . GLY A 1 45  ? -6.574  0.530   41.628  1.00 33.62 45  A 1 
ATOM 351  C CA    . GLY A 1 45  ? -7.017  1.679   40.825  1.00 33.69 45  A 1 
ATOM 352  C C     . GLY A 1 45  ? -6.460  1.756   39.399  1.00 33.56 45  A 1 
ATOM 353  O O     . GLY A 1 45  ? -6.781  2.688   38.662  1.00 31.91 45  A 1 
ATOM 354  N N     . CYS A 1 46  ? -5.637  0.777   38.982  1.00 42.40 46  A 1 
ATOM 355  C CA    . CYS A 1 46  ? -5.139  0.702   37.620  1.00 43.50 46  A 1 
ATOM 356  C C     . CYS A 1 46  ? -6.215  0.143   36.685  1.00 43.69 46  A 1 
ATOM 357  O O     . CYS A 1 46  ? -6.442  -1.069  36.641  1.00 41.08 46  A 1 
ATOM 358  C CB    . CYS A 1 46  ? -3.858  -0.134  37.592  1.00 40.50 46  A 1 
ATOM 359  S SG    . CYS A 1 46  ? -2.519  0.794   38.398  1.00 36.14 46  A 1 
ATOM 360  N N     . TRP A 1 47  ? -6.869  1.029   35.913  1.00 46.58 47  A 1 
ATOM 361  C CA    . TRP A 1 47  ? -7.830  0.666   34.877  1.00 44.55 47  A 1 
ATOM 362  C C     . TRP A 1 47  ? -7.095  -0.044  33.732  1.00 43.82 47  A 1 
ATOM 363  O O     . TRP A 1 47  ? -6.483  0.571   32.855  1.00 42.60 47  A 1 
ATOM 364  C CB    . TRP A 1 47  ? -8.580  1.905   34.408  1.00 42.49 47  A 1 
ATOM 365  C CG    . TRP A 1 47  ? -9.367  2.600   35.484  1.00 39.04 47  A 1 
ATOM 366  C CD1   . TRP A 1 47  ? -8.889  3.575   36.276  1.00 35.72 47  A 1 
ATOM 367  C CD2   . TRP A 1 47  ? -10.751 2.386   35.898  1.00 38.94 47  A 1 
ATOM 368  N NE1   . TRP A 1 47  ? -9.888  4.001   37.146  1.00 32.47 47  A 1 
ATOM 369  C CE2   . TRP A 1 47  ? -11.046 3.288   36.937  1.00 35.58 47  A 1 
ATOM 370  C CE3   . TRP A 1 47  ? -11.770 1.510   35.458  1.00 37.62 47  A 1 
ATOM 371  C CZ2   . TRP A 1 47  ? -12.331 3.353   37.523  1.00 36.77 47  A 1 
ATOM 372  C CZ3   . TRP A 1 47  ? -13.049 1.578   36.049  1.00 36.54 47  A 1 
ATOM 373  C CH2   . TRP A 1 47  ? -13.327 2.477   37.063  1.00 38.34 47  A 1 
ATOM 374  N N     . ALA A 1 48  ? -7.105  -1.387  33.763  1.00 51.24 48  A 1 
ATOM 375  C CA    . ALA A 1 48  ? -6.537  -2.185  32.692  1.00 52.10 48  A 1 
ATOM 376  C C     . ALA A 1 48  ? -7.610  -2.450  31.636  1.00 54.46 48  A 1 
ATOM 377  O O     . ALA A 1 48  ? -8.514  -3.252  31.850  1.00 53.67 48  A 1 
ATOM 378  C CB    . ALA A 1 48  ? -5.935  -3.472  33.271  1.00 48.32 48  A 1 
ATOM 379  N N     . ARG A 1 49  ? -7.486  -1.814  30.467  1.00 58.95 49  A 1 
ATOM 380  C CA    . ARG A 1 49  ? -8.369  -2.076  29.324  1.00 59.65 49  A 1 
ATOM 381  C C     . ARG A 1 49  ? -8.362  -3.564  28.979  1.00 62.68 49  A 1 
ATOM 382  O O     . ARG A 1 49  ? -7.302  -4.188  28.912  1.00 59.58 49  A 1 
ATOM 383  C CB    . ARG A 1 49  ? -7.939  -1.202  28.145  1.00 57.36 49  A 1 
ATOM 384  C CG    . ARG A 1 49  ? -8.876  -1.355  26.939  1.00 49.83 49  A 1 
ATOM 385  C CD    . ARG A 1 49  ? -8.531  -0.346  25.851  1.00 51.14 49  A 1 
ATOM 386  N NE    . ARG A 1 49  ? -9.302  -0.606  24.635  1.00 46.06 49  A 1 
ATOM 387  C CZ    . ARG A 1 49  ? -9.684  0.270   23.716  1.00 38.68 49  A 1 
ATOM 388  N NH1   . ARG A 1 49  ? -9.400  1.544   23.819  1.00 37.74 49  A 1 
ATOM 389  N NH2   . ARG A 1 49  ? -10.331 -0.128  22.682  1.00 39.40 49  A 1 
ATOM 390  N N     . LEU A 1 50  ? -9.546  -4.139  28.737  1.00 64.47 50  A 1 
ATOM 391  C CA    . LEU A 1 50  ? -9.678  -5.539  28.341  1.00 65.15 50  A 1 
ATOM 392  C C     . LEU A 1 50  ? -9.082  -5.782  26.952  1.00 67.83 50  A 1 
ATOM 393  O O     . LEU A 1 50  ? -9.000  -4.894  26.108  1.00 66.49 50  A 1 
ATOM 394  C CB    . LEU A 1 50  ? -11.141 -5.987  28.438  1.00 60.77 50  A 1 
ATOM 395  C CG    . LEU A 1 50  ? -11.708 -6.045  29.865  1.00 57.33 50  A 1 
ATOM 396  C CD1   . LEU A 1 50  ? -13.189 -6.398  29.829  1.00 54.97 50  A 1 
ATOM 397  C CD2   . LEU A 1 50  ? -11.000 -7.101  30.728  1.00 58.10 50  A 1 
ATOM 398  N N     . CYS A 1 51  ? -8.663  -7.021  26.700  1.00 69.65 51  A 1 
ATOM 399  C CA    . CYS A 1 51  ? -8.153  -7.453  25.405  1.00 68.24 51  A 1 
ATOM 400  C C     . CYS A 1 51  ? -9.244  -7.354  24.329  1.00 66.68 51  A 1 
ATOM 401  O O     . CYS A 1 51  ? -10.282 -7.996  24.446  1.00 61.35 51  A 1 
ATOM 402  C CB    . CYS A 1 51  ? -7.633  -8.883  25.559  1.00 66.90 51  A 1 
ATOM 403  S SG    . CYS A 1 51  ? -7.116  -9.590  23.961  1.00 64.41 51  A 1 
ATOM 404  N N     . ASP A 1 52  ? -8.976  -6.656  23.240  1.00 73.74 52  A 1 
ATOM 405  C CA    . ASP A 1 52  ? -9.891  -6.531  22.100  1.00 70.55 52  A 1 
ATOM 406  C C     . ASP A 1 52  ? -10.100 -7.865  21.345  1.00 69.46 52  A 1 
ATOM 407  O O     . ASP A 1 52  ? -11.028 -8.000  20.554  1.00 65.13 52  A 1 
ATOM 408  C CB    . ASP A 1 52  ? -9.351  -5.463  21.131  1.00 67.62 52  A 1 
ATOM 409  C CG    . ASP A 1 52  ? -9.255  -4.040  21.708  1.00 67.34 52  A 1 
ATOM 410  O OD1   . ASP A 1 52  ? -10.166 -3.591  22.429  1.00 62.78 52  A 1 
ATOM 411  O OD2   . ASP A 1 52  ? -8.259  -3.353  21.381  1.00 64.45 52  A 1 
ATOM 412  N N     . GLY A 1 53  ? -9.241  -8.869  21.561  1.00 69.02 53  A 1 
ATOM 413  C CA    . GLY A 1 53  ? -9.344  -10.191 20.947  1.00 65.25 53  A 1 
ATOM 414  C C     . GLY A 1 53  ? -10.271 -11.153 21.698  1.00 64.87 53  A 1 
ATOM 415  O O     . GLY A 1 53  ? -11.094 -11.818 21.074  1.00 61.38 53  A 1 
ATOM 416  N N     . CYS A 1 54  ? -10.137 -11.261 23.032  1.00 69.61 54  A 1 
ATOM 417  C CA    . CYS A 1 54  ? -10.929 -12.185 23.845  1.00 69.62 54  A 1 
ATOM 418  C C     . CYS A 1 54  ? -11.960 -11.503 24.754  1.00 69.31 54  A 1 
ATOM 419  O O     . CYS A 1 54  ? -12.807 -12.191 25.319  1.00 62.36 54  A 1 
ATOM 420  C CB    . CYS A 1 54  ? -9.994  -13.091 24.652  1.00 65.95 54  A 1 
ATOM 421  S SG    . CYS A 1 54  ? -9.072  -12.152 25.917  1.00 67.52 54  A 1 
ATOM 422  N N     . CYS A 1 55  ? -11.886 -10.188 24.935  1.00 68.05 55  A 1 
ATOM 423  C CA    . CYS A 1 55  ? -12.782 -9.363  25.745  1.00 63.98 55  A 1 
ATOM 424  C C     . CYS A 1 55  ? -12.975 -9.845  27.204  1.00 65.56 55  A 1 
ATOM 425  O O     . CYS A 1 55  ? -13.952 -9.501  27.838  1.00 58.53 55  A 1 
ATOM 426  C CB    . CYS A 1 55  ? -14.111 -9.141  24.988  1.00 59.35 55  A 1 
ATOM 427  S SG    . CYS A 1 55  ? -13.875 -8.382  23.325  1.00 54.38 55  A 1 
ATOM 428  N N     . THR A 1 56  ? -12.032 -10.637 27.717  1.00 67.51 56  A 1 
ATOM 429  C CA    . THR A 1 56  ? -12.127 -11.249 29.049  1.00 67.76 56  A 1 
ATOM 430  C C     . THR A 1 56  ? -10.892 -11.016 29.922  1.00 71.79 56  A 1 
ATOM 431  O O     . THR A 1 56  ? -11.006 -10.937 31.144  1.00 65.69 56  A 1 
ATOM 432  C CB    . THR A 1 56  ? -12.356 -12.766 28.944  1.00 63.53 56  A 1 
ATOM 433  O OG1   . THR A 1 56  ? -11.405 -13.362 28.090  1.00 59.24 56  A 1 
ATOM 434  C CG2   . THR A 1 56  ? -13.738 -13.113 28.401  1.00 60.72 56  A 1 
ATOM 435  N N     . VAL A 1 57  ? -9.719  -10.927 29.306  1.00 72.50 57  A 1 
ATOM 436  C CA    . VAL A 1 57  ? -8.436  -10.795 30.011  1.00 72.22 57  A 1 
ATOM 437  C C     . VAL A 1 57  ? -7.902  -9.370  29.841  1.00 74.15 57  A 1 
ATOM 438  O O     . VAL A 1 57  ? -8.014  -8.823  28.739  1.00 72.45 57  A 1 
ATOM 439  C CB    . VAL A 1 57  ? -7.424  -11.842 29.509  1.00 68.49 57  A 1 
ATOM 440  C CG1   . VAL A 1 57  ? -6.120  -11.816 30.302  1.00 61.94 57  A 1 
ATOM 441  C CG2   . VAL A 1 57  ? -7.995  -13.265 29.615  1.00 69.34 57  A 1 
ATOM 442  N N     . PRO A 1 58  ? -7.294  -8.758  30.876  1.00 66.39 58  A 1 
ATOM 443  C CA    . PRO A 1 58  ? -6.631  -7.471  30.728  1.00 66.23 58  A 1 
ATOM 444  C C     . PRO A 1 58  ? -5.562  -7.478  29.628  1.00 67.14 58  A 1 
ATOM 445  O O     . PRO A 1 58  ? -4.797  -8.438  29.492  1.00 68.66 58  A 1 
ATOM 446  C CB    . PRO A 1 58  ? -6.025  -7.154  32.099  1.00 65.78 58  A 1 
ATOM 447  C CG    . PRO A 1 58  ? -6.910  -7.939  33.060  1.00 64.45 58  A 1 
ATOM 448  C CD    . PRO A 1 58  ? -7.267  -9.188  32.253  1.00 72.22 58  A 1 
ATOM 449  N N     . SER A 1 59  ? -5.506  -6.394  28.834  1.00 65.66 59  A 1 
ATOM 450  C CA    . SER A 1 59  ? -4.486  -6.215  27.812  1.00 64.57 59  A 1 
ATOM 451  C C     . SER A 1 59  ? -3.103  -5.980  28.444  1.00 62.80 59  A 1 
ATOM 452  O O     . SER A 1 59  ? -2.981  -5.311  29.472  1.00 62.84 59  A 1 
ATOM 453  C CB    . SER A 1 59  ? -4.860  -5.083  26.856  1.00 63.72 59  A 1 
ATOM 454  O OG    . SER A 1 59  ? -5.028  -3.860  27.539  1.00 60.32 59  A 1 
ATOM 455  N N     . VAL A 1 60  ? -2.069  -6.529  27.794  1.00 71.50 60  A 1 
ATOM 456  C CA    . VAL A 1 60  ? -0.668  -6.344  28.200  1.00 70.33 60  A 1 
ATOM 457  C C     . VAL A 1 60  ? 0.172   -5.665  27.121  1.00 71.45 60  A 1 
ATOM 458  O O     . VAL A 1 60  ? 1.211   -5.082  27.428  1.00 68.10 60  A 1 
ATOM 459  C CB    . VAL A 1 60  ? -0.002  -7.663  28.633  1.00 67.40 60  A 1 
ATOM 460  C CG1   . VAL A 1 60  ? -0.727  -8.259  29.854  1.00 59.95 60  A 1 
ATOM 461  C CG2   . VAL A 1 60  ? 0.022   -8.714  27.524  1.00 63.85 60  A 1 
ATOM 462  N N     . VAL A 1 61  ? -0.290  -5.701  25.874  1.00 71.81 61  A 1 
ATOM 463  C CA    . VAL A 1 61  ? 0.358   -5.023  24.751  1.00 72.03 61  A 1 
ATOM 464  C C     . VAL A 1 61  ? -0.656  -4.244  23.924  1.00 72.80 61  A 1 
ATOM 465  O O     . VAL A 1 61  ? -1.827  -4.606  23.858  1.00 71.77 61  A 1 
ATOM 466  C CB    . VAL A 1 61  ? 1.161   -5.981  23.847  1.00 69.38 61  A 1 
ATOM 467  C CG1   . VAL A 1 61  ? 2.283   -6.678  24.616  1.00 59.87 61  A 1 
ATOM 468  C CG2   . VAL A 1 61  ? 0.286   -7.047  23.176  1.00 62.90 61  A 1 
ATOM 469  N N     . TYR A 1 62  ? -0.191  -3.182  23.251  1.00 63.94 62  A 1 
ATOM 470  C CA    . TYR A 1 62  ? -0.933  -2.477  22.218  1.00 62.50 62  A 1 
ATOM 471  C C     . TYR A 1 62  ? -0.248  -2.673  20.868  1.00 62.39 62  A 1 
ATOM 472  O O     . TYR A 1 62  ? 0.937   -2.363  20.719  1.00 61.32 62  A 1 
ATOM 473  C CB    . TYR A 1 62  ? -1.056  -0.998  22.579  1.00 61.14 62  A 1 
ATOM 474  C CG    . TYR A 1 62  ? -1.762  -0.183  21.520  1.00 57.56 62  A 1 
ATOM 475  C CD1   . TYR A 1 62  ? -1.046  0.701   20.690  1.00 56.09 62  A 1 
ATOM 476  C CD2   . TYR A 1 62  ? -3.151  -0.310  21.342  1.00 56.28 62  A 1 
ATOM 477  C CE1   . TYR A 1 62  ? -1.707  1.460   19.716  1.00 51.11 62  A 1 
ATOM 478  C CE2   . TYR A 1 62  ? -3.822  0.434   20.374  1.00 53.59 62  A 1 
ATOM 479  C CZ    . TYR A 1 62  ? -3.102  1.334   19.571  1.00 58.98 62  A 1 
ATOM 480  O OH    . TYR A 1 62  ? -3.763  2.094   18.638  1.00 59.48 62  A 1 
ATOM 481  N N     . CYS A 1 63  ? -0.976  -3.198  19.881  1.00 67.15 63  A 1 
ATOM 482  C CA    . CYS A 1 63  ? -0.492  -3.331  18.511  1.00 66.22 63  A 1 
ATOM 483  C C     . CYS A 1 63  ? -0.884  -2.096  17.702  1.00 64.15 63  A 1 
ATOM 484  O O     . CYS A 1 63  ? -2.055  -1.890  17.396  1.00 62.11 63  A 1 
ATOM 485  C CB    . CYS A 1 63  ? -1.044  -4.622  17.898  1.00 65.49 63  A 1 
ATOM 486  S SG    . CYS A 1 63  ? -0.446  -4.786  16.193  1.00 61.47 63  A 1 
ATOM 487  N N     . ARG A 1 64  ? 0.104   -1.296  17.299  1.00 61.49 64  A 1 
ATOM 488  C CA    . ARG A 1 64  ? -0.127  -0.077  16.512  1.00 58.62 64  A 1 
ATOM 489  C C     . ARG A 1 64  ? -0.754  -0.360  15.148  1.00 55.54 64  A 1 
ATOM 490  O O     . ARG A 1 64  ? -1.654  0.356   14.711  1.00 52.84 64  A 1 
ATOM 491  C CB    . ARG A 1 64  ? 1.193   0.683   16.332  1.00 55.04 64  A 1 
ATOM 492  C CG    . ARG A 1 64  ? 1.702   1.309   17.645  1.00 51.21 64  A 1 
ATOM 493  C CD    . ARG A 1 64  ? 2.999   2.094   17.408  1.00 50.14 64  A 1 
ATOM 494  N NE    . ARG A 1 64  ? 3.430   2.800   18.606  1.00 43.10 64  A 1 
ATOM 495  C CZ    . ARG A 1 64  ? 4.496   3.563   18.710  1.00 39.25 64  A 1 
ATOM 496  N NH1   . ARG A 1 64  ? 5.327   3.749   17.717  1.00 37.35 64  A 1 
ATOM 497  N NH2   . ARG A 1 64  ? 4.774   4.174   19.826  1.00 36.42 64  A 1 
ATOM 498  N N     . ALA A 1 65  ? -0.291  -1.410  14.451  1.00 65.99 65  A 1 
ATOM 499  C CA    . ALA A 1 65  ? -0.761  -1.743  13.109  1.00 63.84 65  A 1 
ATOM 500  C C     . ALA A 1 65  ? -2.234  -2.189  13.077  1.00 63.95 65  A 1 
ATOM 501  O O     . ALA A 1 65  ? -2.960  -1.850  12.137  1.00 62.46 65  A 1 
ATOM 502  C CB    . ALA A 1 65  ? 0.160   -2.824  12.529  1.00 63.33 65  A 1 
ATOM 503  N N     . ASP A 1 66  ? -2.673  -2.921  14.102  1.00 65.07 66  A 1 
ATOM 504  C CA    . ASP A 1 66  ? -4.049  -3.385  14.236  1.00 63.10 66  A 1 
ATOM 505  C C     . ASP A 1 66  ? -4.928  -2.425  15.061  1.00 63.39 66  A 1 
ATOM 506  O O     . ASP A 1 66  ? -6.149  -2.559  15.049  1.00 60.87 66  A 1 
ATOM 507  C CB    . ASP A 1 66  ? -4.055  -4.820  14.800  1.00 59.96 66  A 1 
ATOM 508  C CG    . ASP A 1 66  ? -3.465  -5.841  13.811  1.00 57.49 66  A 1 
ATOM 509  O OD1   . ASP A 1 66  ? -3.719  -5.704  12.589  1.00 56.52 66  A 1 
ATOM 510  O OD2   . ASP A 1 66  ? -2.764  -6.778  14.259  1.00 56.85 66  A 1 
ATOM 511  N N     . SER A 1 67  ? -4.325  -1.428  15.711  1.00 62.98 67  A 1 
ATOM 512  C CA    . SER A 1 67  ? -4.978  -0.511  16.653  1.00 63.06 67  A 1 
ATOM 513  C C     . SER A 1 67  ? -5.741  -1.265  17.750  1.00 64.75 67  A 1 
ATOM 514  O O     . SER A 1 67  ? -6.885  -0.929  18.051  1.00 62.34 67  A 1 
ATOM 515  C CB    . SER A 1 67  ? -5.862  0.516   15.930  1.00 60.53 67  A 1 
ATOM 516  O OG    . SER A 1 67  ? -5.118  1.236   14.963  1.00 56.68 67  A 1 
ATOM 517  N N     . ALA A 1 68  ? -5.122  -2.326  18.289  1.00 65.70 68  A 1 
ATOM 518  C CA    . ALA A 1 68  ? -5.770  -3.249  19.204  1.00 66.00 68  A 1 
ATOM 519  C C     . ALA A 1 68  ? -4.958  -3.455  20.489  1.00 65.86 68  A 1 
ATOM 520  O O     . ALA A 1 68  ? -3.739  -3.647  20.449  1.00 67.73 68  A 1 
ATOM 521  C CB    . ALA A 1 68  ? -6.016  -4.582  18.477  1.00 64.76 68  A 1 
ATOM 522  N N     . TYR A 1 69  ? -5.655  -3.471  21.620  1.00 69.18 69  A 1 
ATOM 523  C CA    . TYR A 1 69  ? -5.128  -3.866  22.923  1.00 67.52 69  A 1 
ATOM 524  C C     . TYR A 1 69  ? -5.273  -5.372  23.080  1.00 68.99 69  A 1 
ATOM 525  O O     . TYR A 1 69  ? -6.375  -5.911  22.979  1.00 67.42 69  A 1 
ATOM 526  C CB    . TYR A 1 69  ? -5.863  -3.121  24.030  1.00 66.66 69  A 1 
ATOM 527  C CG    . TYR A 1 69  ? -5.673  -1.629  24.002  1.00 64.68 69  A 1 
ATOM 528  C CD1   . TYR A 1 69  ? -4.646  -1.040  24.751  1.00 58.61 69  A 1 
ATOM 529  C CD2   . TYR A 1 69  ? -6.516  -0.811  23.224  1.00 60.07 69  A 1 
ATOM 530  C CE1   . TYR A 1 69  ? -4.476  0.350   24.752  1.00 56.29 69  A 1 
ATOM 531  C CE2   . TYR A 1 69  ? -6.352  0.573   23.210  1.00 56.93 69  A 1 
ATOM 532  C CZ    . TYR A 1 69  ? -5.332  1.166   23.985  1.00 65.43 69  A 1 
ATOM 533  O OH    . TYR A 1 69  ? -5.178  2.532   23.998  1.00 64.04 69  A 1 
ATOM 534  N N     . LEU A 1 70  ? -4.171  -6.085  23.316  1.00 69.42 70  A 1 
ATOM 535  C CA    . LEU A 1 70  ? -4.140  -7.541  23.342  1.00 68.11 70  A 1 
ATOM 536  C C     . LEU A 1 70  ? -3.570  -8.072  24.661  1.00 67.65 70  A 1 
ATOM 537  O O     . LEU A 1 70  ? -2.593  -7.541  25.204  1.00 67.59 70  A 1 
ATOM 538  C CB    . LEU A 1 70  ? -3.359  -8.069  22.119  1.00 65.91 70  A 1 
ATOM 539  C CG    . LEU A 1 70  ? -3.911  -7.631  20.746  1.00 67.12 70  A 1 
ATOM 540  C CD1   . LEU A 1 70  ? -2.992  -8.131  19.630  1.00 64.90 70  A 1 
ATOM 541  C CD2   . LEU A 1 70  ? -5.320  -8.167  20.479  1.00 65.02 70  A 1 
ATOM 542  N N     . CYS A 1 71  ? -4.159  -9.170  25.173  1.00 76.58 71  A 1 
ATOM 543  C CA    . CYS A 1 71  ? -3.527  -9.966  26.211  1.00 76.19 71  A 1 
ATOM 544  C C     . CYS A 1 71  ? -2.380  -10.801 25.622  1.00 76.64 71  A 1 
ATOM 545  O O     . CYS A 1 71  ? -2.330  -11.022 24.414  1.00 72.95 71  A 1 
ATOM 546  C CB    . CYS A 1 71  ? -4.572  -10.828 26.924  1.00 73.49 71  A 1 
ATOM 547  S SG    . CYS A 1 71  ? -5.184  -12.183 25.873  1.00 71.07 71  A 1 
ATOM 548  N N     . ALA A 1 72  ? -1.506  -11.347 26.473  1.00 73.53 72  A 1 
ATOM 549  C CA    . ALA A 1 72  ? -0.352  -12.134 26.030  1.00 72.04 72  A 1 
ATOM 550  C C     . ALA A 1 72  ? -0.739  -13.329 25.130  1.00 73.10 72  A 1 
ATOM 551  O O     . ALA A 1 72  ? -0.067  -13.596 24.129  1.00 70.43 72  A 1 
ATOM 552  C CB    . ALA A 1 72  ? 0.408   -12.609 27.269  1.00 69.10 72  A 1 
ATOM 553  N N     . SER A 1 73  ? -1.834  -14.023 25.437  1.00 73.17 73  A 1 
ATOM 554  C CA    . SER A 1 73  ? -2.319  -15.156 24.640  1.00 73.05 73  A 1 
ATOM 555  C C     . SER A 1 73  ? -2.818  -14.723 23.257  1.00 74.03 73  A 1 
ATOM 556  O O     . SER A 1 73  ? -2.440  -15.319 22.249  1.00 72.17 73  A 1 
ATOM 557  C CB    . SER A 1 73  ? -3.417  -15.891 25.402  1.00 70.79 73  A 1 
ATOM 558  O OG    . SER A 1 73  ? -3.854  -17.029 24.672  1.00 63.23 73  A 1 
ATOM 559  N N     . CYS A 1 74  ? -3.644  -13.671 23.181  1.00 71.27 74  A 1 
ATOM 560  C CA    . CYS A 1 74  ? -4.151  -13.157 21.912  1.00 70.97 74  A 1 
ATOM 561  C C     . CYS A 1 74  ? -3.032  -12.528 21.067  1.00 70.99 74  A 1 
ATOM 562  O O     . CYS A 1 74  ? -3.010  -12.739 19.860  1.00 67.71 74  A 1 
ATOM 563  C CB    . CYS A 1 74  ? -5.285  -12.159 22.168  1.00 69.33 74  A 1 
ATOM 564  S SG    . CYS A 1 74  ? -6.756  -13.021 22.827  1.00 67.59 74  A 1 
ATOM 565  N N     . ASP A 1 75  ? -2.083  -11.823 21.684  1.00 74.52 75  A 1 
ATOM 566  C CA    . ASP A 1 75  ? -0.896  -11.284 21.015  1.00 71.83 75  A 1 
ATOM 567  C C     . ASP A 1 75  ? -0.074  -12.399 20.363  1.00 70.95 75  A 1 
ATOM 568  O O     . ASP A 1 75  ? 0.177   -12.365 19.159  1.00 68.04 75  A 1 
ATOM 569  C CB    . ASP A 1 75  ? -0.043  -10.485 22.012  1.00 70.05 75  A 1 
ATOM 570  C CG    . ASP A 1 75  ? 1.234   -9.977  21.346  1.00 67.23 75  A 1 
ATOM 571  O OD1   . ASP A 1 75  ? 1.127   -9.170  20.403  1.00 62.58 75  A 1 
ATOM 572  O OD2   . ASP A 1 75  ? 2.352   -10.409 21.715  1.00 62.71 75  A 1 
ATOM 573  N N     . ALA A 1 76  ? 0.252   -13.442 21.125  1.00 74.27 76  A 1 
ATOM 574  C CA    . ALA A 1 76  ? 0.994   -14.581 20.606  1.00 72.70 76  A 1 
ATOM 575  C C     . ALA A 1 76  ? 0.251   -15.263 19.445  1.00 73.24 76  A 1 
ATOM 576  O O     . ALA A 1 76  ? 0.852   -15.536 18.402  1.00 71.14 76  A 1 
ATOM 577  C CB    . ALA A 1 76  ? 1.269   -15.557 21.754  1.00 71.03 76  A 1 
ATOM 578  N N     . GLN A 1 77  ? -1.062  -15.492 19.565  1.00 69.81 77  A 1 
ATOM 579  C CA    . GLN A 1 77  ? -1.856  -16.156 18.535  1.00 68.70 77  A 1 
ATOM 580  C C     . GLN A 1 77  ? -1.985  -15.321 17.249  1.00 69.38 77  A 1 
ATOM 581  O O     . GLN A 1 77  ? -1.825  -15.848 16.143  1.00 67.28 77  A 1 
ATOM 582  C CB    . GLN A 1 77  ? -3.230  -16.510 19.127  1.00 66.52 77  A 1 
ATOM 583  C CG    . GLN A 1 77  ? -4.031  -17.415 18.188  1.00 61.20 77  A 1 
ATOM 584  C CD    . GLN A 1 77  ? -5.391  -17.805 18.772  1.00 57.20 77  A 1 
ATOM 585  O OE1   . GLN A 1 77  ? -5.913  -17.226 19.703  1.00 51.15 77  A 1 
ATOM 586  N NE2   . GLN A 1 77  ? -6.035  -18.809 18.211  1.00 49.06 77  A 1 
ATOM 587  N N     . ILE A 1 78  ? -2.265  -14.022 17.375  1.00 67.07 78  A 1 
ATOM 588  C CA    . ILE A 1 78  ? -2.461  -13.123 16.230  1.00 65.86 78  A 1 
ATOM 589  C C     . ILE A 1 78  ? -1.135  -12.869 15.509  1.00 65.08 78  A 1 
ATOM 590  O O     . ILE A 1 78  ? -1.062  -12.974 14.285  1.00 63.69 78  A 1 
ATOM 591  C CB    . ILE A 1 78  ? -3.149  -11.816 16.694  1.00 64.04 78  A 1 
ATOM 592  C CG1   . ILE A 1 78  ? -4.614  -12.120 17.095  1.00 62.35 78  A 1 
ATOM 593  C CG2   . ILE A 1 78  ? -3.115  -10.739 15.597  1.00 63.98 78  A 1 
ATOM 594  C CD1   . ILE A 1 78  ? -5.306  -10.975 17.831  1.00 58.45 78  A 1 
ATOM 595  N N     . HIS A 1 79  ? -0.073  -12.581 16.266  1.00 72.14 79  A 1 
ATOM 596  C CA    . HIS A 1 79  ? 1.221   -12.223 15.700  1.00 71.24 79  A 1 
ATOM 597  C C     . HIS A 1 79  ? 2.073   -13.430 15.296  1.00 68.75 79  A 1 
ATOM 598  O O     . HIS A 1 79  ? 2.974   -13.277 14.472  1.00 63.82 79  A 1 
ATOM 599  C CB    . HIS A 1 79  ? 1.942   -11.254 16.648  1.00 70.42 79  A 1 
ATOM 600  C CG    . HIS A 1 79  ? 1.216   -9.942  16.785  1.00 73.20 79  A 1 
ATOM 601  N ND1   . HIS A 1 79  ? 0.569   -9.461  17.893  1.00 65.49 79  A 1 
ATOM 602  C CD2   . HIS A 1 79  ? 1.038   -9.000  15.801  1.00 66.90 79  A 1 
ATOM 603  C CE1   . HIS A 1 79  ? 0.023   -8.274  17.597  1.00 69.09 79  A 1 
ATOM 604  N NE2   . HIS A 1 79  ? 0.283   -7.958  16.323  1.00 70.10 79  A 1 
ATOM 605  N N     . ALA A 1 80  ? 1.740   -14.632 15.736  1.00 69.95 80  A 1 
ATOM 606  C CA    . ALA A 1 80  ? 2.316   -15.857 15.181  1.00 67.13 80  A 1 
ATOM 607  C C     . ALA A 1 80  ? 1.690   -16.285 13.842  1.00 65.76 80  A 1 
ATOM 608  O O     . ALA A 1 80  ? 2.243   -17.133 13.142  1.00 60.74 80  A 1 
ATOM 609  C CB    . ALA A 1 80  ? 2.231   -16.973 16.215  1.00 64.08 80  A 1 
ATOM 610  N N     . ALA A 1 81  ? 0.553   -15.689 13.437  1.00 66.80 81  A 1 
ATOM 611  C CA    . ALA A 1 81  ? -0.203  -16.130 12.261  1.00 64.96 81  A 1 
ATOM 612  C C     . ALA A 1 81  ? 0.585   -16.033 10.939  1.00 65.58 81  A 1 
ATOM 613  O O     . ALA A 1 81  ? 0.418   -16.860 10.037  1.00 62.65 81  A 1 
ATOM 614  C CB    . ALA A 1 81  ? -1.493  -15.309 12.181  1.00 61.20 81  A 1 
ATOM 615  N N     . ASN A 1 82  ? 1.434   -15.022 10.781  1.00 61.11 82  A 1 
ATOM 616  C CA    . ASN A 1 82  ? 2.320   -14.879 9.631   1.00 60.20 82  A 1 
ATOM 617  C C     . ASN A 1 82  ? 3.467   -13.881 9.899   1.00 61.71 82  A 1 
ATOM 618  O O     . ASN A 1 82  ? 3.439   -13.085 10.831  1.00 58.63 82  A 1 
ATOM 619  C CB    . ASN A 1 82  ? 1.503   -14.496 8.384   1.00 55.29 82  A 1 
ATOM 620  C CG    . ASN A 1 82  ? 0.870   -13.124 8.493   1.00 50.03 82  A 1 
ATOM 621  O OD1   . ASN A 1 82  ? 1.543   -12.105 8.452   1.00 48.35 82  A 1 
ATOM 622  N ND2   . ASN A 1 82  ? -0.437  -13.061 8.632   1.00 50.56 82  A 1 
ATOM 623  N N     . ARG A 1 83  ? 4.440   -13.879 9.004   1.00 56.29 83  A 1 
ATOM 624  C CA    . ARG A 1 83  ? 5.649   -13.028 9.115   1.00 55.27 83  A 1 
ATOM 625  C C     . ARG A 1 83  ? 5.376   -11.514 9.026   1.00 54.33 83  A 1 
ATOM 626  O O     . ARG A 1 83  ? 6.234   -10.732 9.424   1.00 51.36 83  A 1 
ATOM 627  C CB    . ARG A 1 83  ? 6.655   -13.484 8.045   1.00 50.94 83  A 1 
ATOM 628  C CG    . ARG A 1 83  ? 8.075   -12.945 8.268   1.00 47.05 83  A 1 
ATOM 629  C CD    . ARG A 1 83  ? 9.015   -13.444 7.166   1.00 42.74 83  A 1 
ATOM 630  N NE    . ARG A 1 83  ? 10.405  -12.992 7.384   1.00 36.37 83  A 1 
ATOM 631  C CZ    . ARG A 1 83  ? 11.407  -13.142 6.547   1.00 30.38 83  A 1 
ATOM 632  N NH1   . ARG A 1 83  ? 11.274  -13.718 5.379   1.00 28.43 83  A 1 
ATOM 633  N NH2   . ARG A 1 83  ? 12.606  -12.733 6.866   1.00 28.79 83  A 1 
ATOM 634  N N     . VAL A 1 84  ? 4.257   -11.088 8.469   1.00 56.82 84  A 1 
ATOM 635  C CA    . VAL A 1 84  ? 3.891   -9.668  8.460   1.00 57.24 84  A 1 
ATOM 636  C C     . VAL A 1 84  ? 3.321   -9.276  9.816   1.00 59.40 84  A 1 
ATOM 637  O O     . VAL A 1 84  ? 3.784   -8.301  10.395  1.00 57.99 84  A 1 
ATOM 638  C CB    . VAL A 1 84  ? 2.902   -9.317  7.329   1.00 52.83 84  A 1 
ATOM 639  C CG1   . VAL A 1 84  ? 2.455   -7.854  7.357   1.00 46.18 84  A 1 
ATOM 640  C CG2   . VAL A 1 84  ? 3.562   -9.559  5.973   1.00 53.02 84  A 1 
ATOM 641  N N     . ALA A 1 85  ? 2.396   -10.088 10.348  1.00 59.76 85  A 1 
ATOM 642  C CA    . ALA A 1 85  ? 1.837   -9.884  11.677  1.00 60.12 85  A 1 
ATOM 643  C C     . ALA A 1 85  ? 2.926   -9.902  12.758  1.00 59.90 85  A 1 
ATOM 644  O O     . ALA A 1 85  ? 2.955   -9.010  13.594  1.00 61.28 85  A 1 
ATOM 645  C CB    . ALA A 1 85  ? 0.757   -10.938 11.923  1.00 60.27 85  A 1 
ATOM 646  N N     . SER A 1 86  ? 3.899   -10.821 12.681  1.00 66.07 86  A 1 
ATOM 647  C CA    . SER A 1 86  ? 4.997   -10.899 13.660  1.00 65.42 86  A 1 
ATOM 648  C C     . SER A 1 86  ? 5.908   -9.668  13.705  1.00 66.03 86  A 1 
ATOM 649  O O     . SER A 1 86  ? 6.677   -9.516  14.645  1.00 63.54 86  A 1 
ATOM 650  C CB    . SER A 1 86  ? 5.840   -12.152 13.413  1.00 62.52 86  A 1 
ATOM 651  O OG    . SER A 1 86  ? 6.609   -12.051 12.230  1.00 57.43 86  A 1 
ATOM 652  N N     . ARG A 1 87  ? 5.842   -8.808  12.691  1.00 61.51 87  A 1 
ATOM 653  C CA    . ARG A 1 87  ? 6.616   -7.562  12.599  1.00 60.81 87  A 1 
ATOM 654  C C     . ARG A 1 87  ? 5.821   -6.327  13.024  1.00 62.13 87  A 1 
ATOM 655  O O     . ARG A 1 87  ? 6.357   -5.225  12.928  1.00 58.69 87  A 1 
ATOM 656  C CB    . ARG A 1 87  ? 7.120   -7.369  11.165  1.00 55.85 87  A 1 
ATOM 657  C CG    . ARG A 1 87  ? 8.165   -8.413  10.786  1.00 51.11 87  A 1 
ATOM 658  C CD    . ARG A 1 87  ? 8.495   -8.217  9.316   1.00 49.53 87  A 1 
ATOM 659  N NE    . ARG A 1 87  ? 9.516   -9.156  8.872   1.00 42.85 87  A 1 
ATOM 660  C CZ    . ARG A 1 87  ? 10.117  -9.116  7.691   1.00 38.81 87  A 1 
ATOM 661  N NH1   . ARG A 1 87  ? 9.780   -8.218  6.813   1.00 36.77 87  A 1 
ATOM 662  N NH2   . ARG A 1 87  ? 11.047  -9.972  7.400   1.00 35.52 87  A 1 
ATOM 663  N N     . HIS A 1 88  ? 4.574   -6.491  13.411  1.00 65.56 88  A 1 
ATOM 664  C CA    . HIS A 1 88  ? 3.812   -5.372  13.933  1.00 66.69 88  A 1 
ATOM 665  C C     . HIS A 1 88  ? 4.491   -4.847  15.195  1.00 66.50 88  A 1 
ATOM 666  O O     . HIS A 1 88  ? 4.857   -5.610  16.079  1.00 67.01 88  A 1 
ATOM 667  C CB    . HIS A 1 88  ? 2.358   -5.783  14.214  1.00 64.76 88  A 1 
ATOM 668  C CG    . HIS A 1 88  ? 1.526   -6.042  12.989  1.00 64.86 88  A 1 
ATOM 669  N ND1   . HIS A 1 88  ? 0.205   -6.453  12.999  1.00 59.95 88  A 1 
ATOM 670  C CD2   . HIS A 1 88  ? 1.874   -5.898  11.667  1.00 62.43 88  A 1 
ATOM 671  C CE1   . HIS A 1 88  ? -0.225  -6.545  11.739  1.00 61.38 88  A 1 
ATOM 672  N NE2   . HIS A 1 88  ? 0.768   -6.220  10.898  1.00 63.67 88  A 1 
ATOM 673  N N     . GLU A 1 89  ? 4.673   -3.525  15.231  1.00 58.34 89  A 1 
ATOM 674  C CA    . GLU A 1 89  ? 5.194   -2.874  16.417  1.00 58.48 89  A 1 
ATOM 675  C C     . GLU A 1 89  ? 4.166   -2.985  17.538  1.00 59.54 89  A 1 
ATOM 676  O O     . GLU A 1 89  ? 3.006   -2.601  17.381  1.00 57.37 89  A 1 
ATOM 677  C CB    . GLU A 1 89  ? 5.535   -1.414  16.089  1.00 54.57 89  A 1 
ATOM 678  C CG    . GLU A 1 89  ? 6.360   -0.751  17.201  1.00 48.16 89  A 1 
ATOM 679  C CD    . GLU A 1 89  ? 6.575   0.757   16.957  1.00 44.09 89  A 1 
ATOM 680  O OE1   . GLU A 1 89  ? 6.979   1.446   17.907  1.00 38.81 89  A 1 
ATOM 681  O OE2   . GLU A 1 89  ? 6.243   1.253   15.858  1.00 39.16 89  A 1 
ATOM 682  N N     . ARG A 1 90  ? 4.599   -3.542  18.665  1.00 61.63 90  A 1 
ATOM 683  C CA    . ARG A 1 90  ? 3.782   -3.715  19.859  1.00 59.60 90  A 1 
ATOM 684  C C     . ARG A 1 90  ? 4.403   -2.947  21.007  1.00 58.18 90  A 1 
ATOM 685  O O     . ARG A 1 90  ? 5.596   -3.074  21.265  1.00 55.28 90  A 1 
ATOM 686  C CB    . ARG A 1 90  ? 3.645   -5.206  20.191  1.00 58.22 90  A 1 
ATOM 687  C CG    . ARG A 1 90  ? 2.748   -5.926  19.180  1.00 57.11 90  A 1 
ATOM 688  C CD    . ARG A 1 90  ? 2.963   -7.439  19.235  1.00 54.07 90  A 1 
ATOM 689  N NE    . ARG A 1 90  ? 4.183   -7.836  18.554  1.00 53.17 90  A 1 
ATOM 690  C CZ    . ARG A 1 90  ? 4.694   -9.057  18.534  1.00 50.74 90  A 1 
ATOM 691  N NH1   . ARG A 1 90  ? 4.143   -10.032 19.202  1.00 48.60 90  A 1 
ATOM 692  N NH2   . ARG A 1 90  ? 5.760   -9.320  17.835  1.00 52.80 90  A 1 
ATOM 693  N N     . VAL A 1 91  ? 3.582   -2.164  21.694  1.00 64.62 91  A 1 
ATOM 694  C CA    . VAL A 1 91  ? 3.990   -1.411  22.877  1.00 64.27 91  A 1 
ATOM 695  C C     . VAL A 1 91  ? 3.553   -2.189  24.111  1.00 63.92 91  A 1 
ATOM 696  O O     . VAL A 1 91  ? 2.378   -2.534  24.227  1.00 63.82 91  A 1 
ATOM 697  C CB    . VAL A 1 91  ? 3.413   0.010   22.863  1.00 61.85 91  A 1 
ATOM 698  C CG1   . VAL A 1 91  ? 3.920   0.818   24.062  1.00 54.33 91  A 1 
ATOM 699  C CG2   . VAL A 1 91  ? 3.818   0.758   21.580  1.00 56.25 91  A 1 
ATOM 700  N N     . LEU A 1 92  ? 4.478   -2.475  25.022  1.00 63.54 92  A 1 
ATOM 701  C CA    . LEU A 1 92  ? 4.157   -3.145  26.272  1.00 61.91 92  A 1 
ATOM 702  C C     . LEU A 1 92  ? 3.430   -2.175  27.208  1.00 61.17 92  A 1 
ATOM 703  O O     . LEU A 1 92  ? 3.933   -1.099  27.525  1.00 59.71 92  A 1 
ATOM 704  C CB    . LEU A 1 92  ? 5.451   -3.694  26.903  1.00 58.37 92  A 1 
ATOM 705  C CG    . LEU A 1 92  ? 5.213   -4.608  28.120  1.00 53.63 92  A 1 
ATOM 706  C CD1   . LEU A 1 92  ? 4.613   -5.950  27.719  1.00 48.81 92  A 1 
ATOM 707  C CD2   . LEU A 1 92  ? 6.535   -4.876  28.841  1.00 50.40 92  A 1 
ATOM 708  N N     . LEU A 1 93  ? 2.251   -2.579  27.687  1.00 59.44 93  A 1 
ATOM 709  C CA    . LEU A 1 93  ? 1.443   -1.846  28.656  1.00 56.35 93  A 1 
ATOM 710  C C     . LEU A 1 93  ? 1.906   -2.198  30.075  1.00 55.23 93  A 1 
ATOM 711  O O     . LEU A 1 93  ? 1.134   -2.721  30.889  1.00 52.71 93  A 1 
ATOM 712  C CB    . LEU A 1 93  ? -0.045  -2.135  28.416  1.00 53.31 93  A 1 
ATOM 713  C CG    . LEU A 1 93  ? -0.547  -1.859  26.989  1.00 50.04 93  A 1 
ATOM 714  C CD1   . LEU A 1 93  ? -2.027  -2.234  26.887  1.00 48.65 93  A 1 
ATOM 715  C CD2   . LEU A 1 93  ? -0.376  -0.388  26.592  1.00 51.27 93  A 1 
ATOM 716  N N     . SER A 1 94  ? 3.203   -1.984  30.324  1.00 59.20 94  A 1 
ATOM 717  C CA    . SER A 1 94  ? 3.819   -2.323  31.598  1.00 58.10 94  A 1 
ATOM 718  C C     . SER A 1 94  ? 3.231   -1.504  32.746  1.00 57.26 94  A 1 
ATOM 719  O O     . SER A 1 94  ? 2.669   -0.432  32.549  1.00 52.52 94  A 1 
ATOM 720  C CB    . SER A 1 94  ? 5.333   -2.149  31.527  1.00 53.07 94  A 1 
ATOM 721  O OG    . SER A 1 94  ? 5.683   -0.800  31.294  1.00 47.59 94  A 1 
ATOM 722  N N     . GLU A 1 95  ? 3.425   -2.004  33.948  1.00 49.27 95  A 1 
ATOM 723  C CA    . GLU A 1 95  ? 2.970   -1.313  35.158  1.00 47.73 95  A 1 
ATOM 724  C C     . GLU A 1 95  ? 3.539   0.103   35.262  1.00 44.60 95  A 1 
ATOM 725  O O     . GLU A 1 95  ? 2.836   0.990   35.723  1.00 40.76 95  A 1 
ATOM 726  C CB    . GLU A 1 95  ? 3.348   -2.124  36.393  1.00 43.99 95  A 1 
ATOM 727  C CG    . GLU A 1 95  ? 2.543   -3.419  36.467  1.00 40.75 95  A 1 
ATOM 728  C CD    . GLU A 1 95  ? 2.815   -4.231  37.728  1.00 36.34 95  A 1 
ATOM 729  O OE1   . GLU A 1 95  ? 1.988   -5.134  37.998  1.00 32.48 95  A 1 
ATOM 730  O OE2   . GLU A 1 95  ? 3.859   -3.994  38.376  1.00 34.29 95  A 1 
ATOM 731  N N     . ALA A 1 96  ? 4.732   0.351   34.726  1.00 40.50 96  A 1 
ATOM 732  C CA    . ALA A 1 96  ? 5.304   1.691   34.680  1.00 36.86 96  A 1 
ATOM 733  C C     . ALA A 1 96  ? 4.411   2.702   33.938  1.00 35.73 96  A 1 
ATOM 734  O O     . ALA A 1 96  ? 4.333   3.861   34.334  1.00 34.57 96  A 1 
ATOM 735  C CB    . ALA A 1 96  ? 6.679   1.609   34.027  1.00 33.81 96  A 1 
ATOM 736  N N     . TYR A 1 97  ? 3.724   2.249   32.886  1.00 43.72 97  A 1 
ATOM 737  C CA    . TYR A 1 97  ? 2.759   3.093   32.182  1.00 41.67 97  A 1 
ATOM 738  C C     . TYR A 1 97  ? 1.429   3.190   32.935  1.00 39.24 97  A 1 
ATOM 739  O O     . TYR A 1 97  ? 0.806   4.252   32.939  1.00 37.59 97  A 1 
ATOM 740  C CB    . TYR A 1 97  ? 2.545   2.576   30.759  1.00 39.59 97  A 1 
ATOM 741  C CG    . TYR A 1 97  ? 3.683   2.901   29.825  1.00 38.51 97  A 1 
ATOM 742  C CD1   . TYR A 1 97  ? 3.770   4.182   29.228  1.00 37.17 97  A 1 
ATOM 743  C CD2   . TYR A 1 97  ? 4.679   1.946   29.547  1.00 37.25 97  A 1 
ATOM 744  C CE1   . TYR A 1 97  ? 4.834   4.501   28.375  1.00 33.29 97  A 1 
ATOM 745  C CE2   . TYR A 1 97  ? 5.750   2.254   28.693  1.00 34.14 97  A 1 
ATOM 746  C CZ    . TYR A 1 97  ? 5.820   3.531   28.107  1.00 33.87 97  A 1 
ATOM 747  O OH    . TYR A 1 97  ? 6.867   3.838   27.272  1.00 31.46 97  A 1 
ATOM 748  N N     . LYS A 1 98  ? 1.005   2.108   33.593  1.00 44.51 98  A 1 
ATOM 749  C CA    . LYS A 1 98  ? -0.229  2.082   34.386  1.00 44.88 98  A 1 
ATOM 750  C C     . LYS A 1 98  ? -0.115  2.948   35.656  1.00 43.57 98  A 1 
ATOM 751  O O     . LYS A 1 98  ? -1.083  3.582   36.043  1.00 39.85 98  A 1 
ATOM 752  C CB    . LYS A 1 98  ? -0.569  0.642   34.776  1.00 42.19 98  A 1 
ATOM 753  C CG    . LYS A 1 98  ? -0.892  -0.261  33.576  1.00 39.69 98  A 1 
ATOM 754  C CD    . LYS A 1 98  ? -1.239  -1.653  34.080  1.00 36.29 98  A 1 
ATOM 755  C CE    . LYS A 1 98  ? -1.514  -2.606  32.925  1.00 32.31 98  A 1 
ATOM 756  N NZ    . LYS A 1 98  ? -1.817  -3.967  33.418  1.00 27.57 98  A 1 
ATOM 757  N N     . HIS A 1 99  ? 1.061   2.967   36.263  1.00 39.95 99  A 1 
ATOM 758  C CA    . HIS A 1 99  ? 1.352   3.775   37.452  1.00 40.27 99  A 1 
ATOM 759  C C     . HIS A 1 99  ? 1.877   5.172   37.130  1.00 37.12 99  A 1 
ATOM 760  O O     . HIS A 1 99  ? 2.098   5.972   38.046  1.00 34.37 99  A 1 
ATOM 761  C CB    . HIS A 1 99  ? 2.334   3.020   38.352  1.00 38.07 99  A 1 
ATOM 762  C CG    . HIS A 1 99  ? 1.763   1.762   38.935  1.00 36.07 99  A 1 
ATOM 763  N ND1   . HIS A 1 99  ? 0.687   1.669   39.792  1.00 33.25 99  A 1 
ATOM 764  C CD2   . HIS A 1 99  ? 2.218   0.486   38.728  1.00 33.88 99  A 1 
ATOM 765  C CE1   . HIS A 1 99  ? 0.503   0.372   40.089  1.00 31.19 99  A 1 
ATOM 766  N NE2   . HIS A 1 99  ? 1.412   -0.372  39.468  1.00 31.96 99  A 1 
ATOM 767  N N     . ALA A 1 100 ? 2.094   5.497   35.848  1.00 40.40 100 A 1 
ATOM 768  C CA    . ALA A 1 100 ? 2.499   6.850   35.500  1.00 38.49 100 A 1 
ATOM 769  C C     . ALA A 1 100 ? 1.377   7.836   35.875  1.00 35.71 100 A 1 
ATOM 770  O O     . ALA A 1 100 ? 0.196   7.520   35.709  1.00 34.91 100 A 1 
ATOM 771  C CB    . ALA A 1 100 ? 2.892   6.923   34.026  1.00 36.64 100 A 1 
ATOM 772  N N     . PRO A 1 101 ? 1.717   9.028   36.390  1.00 34.92 101 A 1 
ATOM 773  C CA    . PRO A 1 101 ? 0.735   9.964   36.890  1.00 34.96 101 A 1 
ATOM 774  C C     . PRO A 1 101 ? -0.303  10.280  35.817  1.00 35.06 101 A 1 
ATOM 775  O O     . PRO A 1 101 ? 0.033   10.635  34.686  1.00 33.84 101 A 1 
ATOM 776  C CB    . PRO A 1 101 ? 1.520   11.198  37.349  1.00 32.69 101 A 1 
ATOM 777  C CG    . PRO A 1 101 ? 2.848   11.083  36.604  1.00 31.91 101 A 1 
ATOM 778  C CD    . PRO A 1 101 ? 3.050   9.569   36.487  1.00 36.29 101 A 1 
ATOM 779  N N     . VAL A 1 102 ? -1.565  10.122  36.188  1.00 29.46 102 A 1 
ATOM 780  C CA    . VAL A 1 102 ? -2.697  10.458  35.338  1.00 29.92 102 A 1 
ATOM 781  C C     . VAL A 1 102 ? -2.690  11.969  35.126  1.00 29.09 102 A 1 
ATOM 782  O O     . VAL A 1 102 ? -2.957  12.729  36.049  1.00 28.05 102 A 1 
ATOM 783  C CB    . VAL A 1 102 ? -4.024  9.999   35.956  1.00 28.76 102 A 1 
ATOM 784  C CG1   . VAL A 1 102 ? -5.190  10.422  35.067  1.00 26.87 102 A 1 
ATOM 785  C CG2   . VAL A 1 102 ? -4.046  8.475   36.148  1.00 30.44 102 A 1 
ATOM 786  N N     . MET A 1 103 ? -2.360  12.383  33.917  1.00 27.08 103 A 1 
ATOM 787  C CA    . MET A 1 103 ? -2.332  13.793  33.526  1.00 27.93 103 A 1 
ATOM 788  C C     . MET A 1 103 ? -3.489  14.165  32.603  1.00 27.93 103 A 1 
ATOM 789  O O     . MET A 1 103 ? -3.827  15.343  32.479  1.00 27.15 103 A 1 
ATOM 790  C CB    . MET A 1 103 ? -0.993  14.086  32.837  1.00 27.51 103 A 1 
ATOM 791  C CG    . MET A 1 103 ? 0.195   14.095  33.802  1.00 25.75 103 A 1 
ATOM 792  S SD    . MET A 1 103 ? 0.426   15.660  34.706  1.00 23.86 103 A 1 
ATOM 793  C CE    . MET A 1 103 ? 1.061   16.705  33.387  1.00 22.53 103 A 1 
ATOM 794  N N     . LEU A 1 104 ? -4.064  13.182  31.922  1.00 27.95 104 A 1 
ATOM 795  C CA    . LEU A 1 104 ? -5.090  13.384  30.907  1.00 28.02 104 A 1 
ATOM 796  C C     . LEU A 1 104 ? -6.226  12.397  31.109  1.00 26.63 104 A 1 
ATOM 797  O O     . LEU A 1 104 ? -6.010  11.183  31.084  1.00 25.20 104 A 1 
ATOM 798  C CB    . LEU A 1 104 ? -4.455  13.216  29.511  1.00 27.13 104 A 1 
ATOM 799  C CG    . LEU A 1 104 ? -3.524  14.365  29.097  1.00 25.12 104 A 1 
ATOM 800  C CD1   . LEU A 1 104 ? -2.659  13.958  27.911  1.00 24.27 104 A 1 
ATOM 801  C CD2   . LEU A 1 104 ? -4.309  15.615  28.702  1.00 27.61 104 A 1 
ATOM 802  N N     . ASP A 1 105 ? -7.424  12.917  31.264  1.00 33.87 105 A 1 
ATOM 803  C CA    . ASP A 1 105 ? -8.640  12.116  31.323  1.00 34.60 105 A 1 
ATOM 804  C C     . ASP A 1 105 ? -9.249  12.031  29.924  1.00 32.98 105 A 1 
ATOM 805  O O     . ASP A 1 105 ? -9.599  13.052  29.316  1.00 32.76 105 A 1 
ATOM 806  C CB    . ASP A 1 105 ? -9.598  12.703  32.373  1.00 33.67 105 A 1 
ATOM 807  C CG    . ASP A 1 105 ? -10.312 11.648  33.227  1.00 31.85 105 A 1 
ATOM 808  O OD1   . ASP A 1 105 ? -10.167 10.451  32.918  1.00 31.72 105 A 1 
ATOM 809  O OD2   . ASP A 1 105 ? -10.985 12.070  34.190  1.00 31.28 105 A 1 
ATOM 810  N N     . CYS A 1 106 ? -9.310  10.840  29.367  1.00 31.62 106 A 1 
ATOM 811  C CA    . CYS A 1 106 ? -9.900  10.600  28.058  1.00 34.26 106 A 1 
ATOM 812  C C     . CYS A 1 106 ? -11.305 10.032  28.242  1.00 32.82 106 A 1 
ATOM 813  O O     . CYS A 1 106 ? -11.497 8.821   28.327  1.00 30.92 106 A 1 
ATOM 814  C CB    . CYS A 1 106 ? -8.991  9.698   27.226  1.00 32.10 106 A 1 
ATOM 815  S SG    . CYS A 1 106 ? -9.688  9.548   25.547  1.00 27.88 106 A 1 
ATOM 816  N N     . HIS A 1 107 ? -12.303 10.903  28.239  1.00 26.28 107 A 1 
ATOM 817  C CA    . HIS A 1 107 ? -13.700 10.488  28.413  1.00 27.24 107 A 1 
ATOM 818  C C     . HIS A 1 107 ? -14.208 9.516   27.340  1.00 25.53 107 A 1 
ATOM 819  O O     . HIS A 1 107 ? -15.133 8.755   27.605  1.00 24.15 107 A 1 
ATOM 820  C CB    . HIS A 1 107 ? -14.595 11.726  28.450  1.00 26.07 107 A 1 
ATOM 821  C CG    . HIS A 1 107 ? -14.473 12.513  29.719  1.00 24.42 107 A 1 
ATOM 822  N ND1   . HIS A 1 107 ? -14.683 12.038  30.998  1.00 23.24 107 A 1 
ATOM 823  C CD2   . HIS A 1 107 ? -14.177 13.841  29.847  1.00 22.45 107 A 1 
ATOM 824  C CE1   . HIS A 1 107 ? -14.501 13.057  31.851  1.00 21.69 107 A 1 
ATOM 825  N NE2   . HIS A 1 107 ? -14.205 14.167  31.199  1.00 21.64 107 A 1 
ATOM 826  N N     . ALA A 1 108 ? -13.630 9.538   26.144  1.00 29.71 108 A 1 
ATOM 827  C CA    . ALA A 1 108 ? -14.050 8.660   25.067  1.00 29.19 108 A 1 
ATOM 828  C C     . ALA A 1 108 ? -13.695 7.184   25.318  1.00 29.04 108 A 1 
ATOM 829  O O     . ALA A 1 108 ? -14.474 6.300   24.951  1.00 27.49 108 A 1 
ATOM 830  C CB    . ALA A 1 108 ? -13.445 9.160   23.763  1.00 27.00 108 A 1 
ATOM 831  N N     . ASP A 1 109 ? -12.564 6.938   25.961  1.00 29.35 109 A 1 
ATOM 832  C CA    . ASP A 1 109 ? -12.126 5.581   26.315  1.00 29.23 109 A 1 
ATOM 833  C C     . ASP A 1 109 ? -12.441 5.229   27.789  1.00 28.21 109 A 1 
ATOM 834  O O     . ASP A 1 109 ? -12.016 4.186   28.252  1.00 26.32 109 A 1 
ATOM 835  C CB    . ASP A 1 109 ? -10.632 5.420   25.983  1.00 27.80 109 A 1 
ATOM 836  C CG    . ASP A 1 109 ? -10.328 5.353   24.484  1.00 24.89 109 A 1 
ATOM 837  O OD1   . ASP A 1 109 ? -11.093 4.705   23.734  1.00 26.73 109 A 1 
ATOM 838  O OD2   . ASP A 1 109 ? -9.281  5.899   24.068  1.00 28.33 109 A 1 
ATOM 839  N N     . ALA A 1 110 ? -13.149 6.109   28.497  1.00 26.26 110 A 1 
ATOM 840  C CA    . ALA A 1 110 ? -13.414 6.026   29.938  1.00 26.46 110 A 1 
ATOM 841  C C     . ALA A 1 110 ? -12.156 5.785   30.796  1.00 26.23 110 A 1 
ATOM 842  O O     . ALA A 1 110 ? -12.231 5.259   31.902  1.00 24.50 110 A 1 
ATOM 843  C CB    . ALA A 1 110 ? -14.545 5.033   30.205  1.00 24.97 110 A 1 
ATOM 844  N N     . ALA A 1 111 ? -10.996 6.146   30.261  1.00 25.80 111 A 1 
ATOM 845  C CA    . ALA A 1 111 ? -9.714  5.806   30.844  1.00 26.02 111 A 1 
ATOM 846  C C     . ALA A 1 111 ? -8.918  7.072   31.181  1.00 26.00 111 A 1 
ATOM 847  O O     . ALA A 1 111 ? -8.638  7.918   30.330  1.00 24.76 111 A 1 
ATOM 848  C CB    . ALA A 1 111 ? -8.963  4.857   29.910  1.00 24.67 111 A 1 
ATOM 849  N N     . ALA A 1 112 ? -8.503  7.131   32.423  1.00 27.89 112 A 1 
ATOM 850  C CA    . ALA A 1 112 ? -7.507  8.074   32.891  1.00 28.01 112 A 1 
ATOM 851  C C     . ALA A 1 112 ? -6.122  7.607   32.395  1.00 28.07 112 A 1 
ATOM 852  O O     . ALA A 1 112 ? -5.539  6.660   32.928  1.00 27.71 112 A 1 
ATOM 853  C CB    . ALA A 1 112 ? -7.639  8.149   34.416  1.00 27.89 112 A 1 
ATOM 854  N N     . LEU A 1 113 ? -5.620  8.247   31.346  1.00 28.61 113 A 1 
ATOM 855  C CA    . LEU A 1 113 ? -4.354  7.877   30.723  1.00 29.65 113 A 1 
ATOM 856  C C     . LEU A 1 113 ? -3.225  8.778   31.220  1.00 28.96 113 A 1 
ATOM 857  O O     . LEU A 1 113 ? -3.377  9.998   31.335  1.00 27.20 113 A 1 
ATOM 858  C CB    . LEU A 1 113 ? -4.487  7.893   29.198  1.00 27.83 113 A 1 
ATOM 859  C CG    . LEU A 1 113 ? -5.523  6.907   28.630  1.00 25.04 113 A 1 
ATOM 860  C CD1   . LEU A 1 113 ? -5.596  7.050   27.112  1.00 24.97 113 A 1 
ATOM 861  C CD2   . LEU A 1 113 ? -5.187  5.449   28.951  1.00 28.06 113 A 1 
ATOM 862  N N     . CYS A 1 114 ? -2.060  8.175   31.486  1.00 33.89 114 A 1 
ATOM 863  C CA    . CYS A 1 114 ? -0.871  8.977   31.707  1.00 35.38 114 A 1 
ATOM 864  C C     . CYS A 1 114 ? -0.380  9.600   30.396  1.00 34.13 114 A 1 
ATOM 865  O O     . CYS A 1 114 ? -0.560  9.032   29.318  1.00 33.91 114 A 1 
ATOM 866  C CB    . CYS A 1 114 ? 0.210   8.158   32.421  1.00 34.80 114 A 1 
ATOM 867  S SG    . CYS A 1 114 ? 0.955   6.913   31.336  1.00 31.79 114 A 1 
ATOM 868  N N     . ALA A 1 115 ? 0.273   10.752  30.463  1.00 31.21 115 A 1 
ATOM 869  C CA    . ALA A 1 115 ? 0.718   11.486  29.277  1.00 31.58 115 A 1 
ATOM 870  C C     . ALA A 1 115 ? 1.633   10.656  28.355  1.00 30.30 115 A 1 
ATOM 871  O O     . ALA A 1 115 ? 1.546   10.769  27.131  1.00 29.36 115 A 1 
ATOM 872  C CB    . ALA A 1 115 ? 1.412   12.765  29.734  1.00 31.07 115 A 1 
ATOM 873  N N     . ALA A 1 116 ? 2.471   9.790   28.921  1.00 36.29 116 A 1 
ATOM 874  C CA    . ALA A 1 116 ? 3.386   8.946   28.157  1.00 35.73 116 A 1 
ATOM 875  C C     . ALA A 1 116 ? 2.660   7.809   27.419  1.00 35.01 116 A 1 
ATOM 876  O O     . ALA A 1 116 ? 2.937   7.552   26.251  1.00 33.73 116 A 1 
ATOM 877  C CB    . ALA A 1 116 ? 4.456   8.406   29.103  1.00 34.41 116 A 1 
ATOM 878  N N     . TYR A 1 117 ? 1.706   7.148   28.084  1.00 31.49 117 A 1 
ATOM 879  C CA    . TYR A 1 117 ? 0.844   6.137   27.480  1.00 32.45 117 A 1 
ATOM 880  C C     . TYR A 1 117 ? -0.009  6.747   26.369  1.00 32.27 117 A 1 
ATOM 881  O O     . TYR A 1 117 ? -0.079  6.227   25.257  1.00 30.23 117 A 1 
ATOM 882  C CB    . TYR A 1 117 ? -0.043  5.542   28.574  1.00 30.96 117 A 1 
ATOM 883  C CG    . TYR A 1 117 ? -1.008  4.488   28.096  1.00 28.35 117 A 1 
ATOM 884  C CD1   . TYR A 1 117 ? -2.296  4.840   27.656  1.00 26.95 117 A 1 
ATOM 885  C CD2   . TYR A 1 117 ? -0.632  3.132   28.123  1.00 29.28 117 A 1 
ATOM 886  C CE1   . TYR A 1 117 ? -3.209  3.848   27.269  1.00 25.90 117 A 1 
ATOM 887  C CE2   . TYR A 1 117 ? -1.536  2.140   27.747  1.00 26.28 117 A 1 
ATOM 888  C CZ    . TYR A 1 117 ? -2.832  2.489   27.331  1.00 26.77 117 A 1 
ATOM 889  O OH    . TYR A 1 117 ? -3.730  1.512   26.991  1.00 26.29 117 A 1 
ATOM 890  N N     . GLU A 1 118 ? -0.587  7.891   26.660  1.00 36.57 118 A 1 
ATOM 891  C CA    . GLU A 1 118 ? -1.395  8.674   25.758  1.00 36.54 118 A 1 
ATOM 892  C C     . GLU A 1 118 ? -0.605  9.050   24.498  1.00 35.44 118 A 1 
ATOM 893  O O     . GLU A 1 118 ? -1.043  8.751   23.381  1.00 33.47 118 A 1 
ATOM 894  C CB    . GLU A 1 118 ? -1.862  9.902   26.553  1.00 34.72 118 A 1 
ATOM 895  C CG    . GLU A 1 118 ? -3.279  10.304  26.203  1.00 31.34 118 A 1 
ATOM 896  C CD    . GLU A 1 118 ? -3.354  10.914  24.823  1.00 28.64 118 A 1 
ATOM 897  O OE1   . GLU A 1 118 ? -4.376  10.720  24.157  1.00 27.16 118 A 1 
ATOM 898  O OE2   . GLU A 1 118 ? -2.405  11.596  24.375  1.00 27.61 118 A 1 
ATOM 899  N N     . ALA A 1 119 ? 0.603   9.572   24.643  1.00 35.78 119 A 1 
ATOM 900  C CA    . ALA A 1 119 ? 1.465   9.915   23.518  1.00 35.02 119 A 1 
ATOM 901  C C     . ALA A 1 119 ? 1.803   8.696   22.648  1.00 33.76 119 A 1 
ATOM 902  O O     . ALA A 1 119 ? 1.835   8.802   21.429  1.00 32.64 119 A 1 
ATOM 903  C CB    . ALA A 1 119 ? 2.727   10.604  24.047  1.00 33.64 119 A 1 
ATOM 904  N N     . GLN A 1 120 ? 2.039   7.518   23.239  1.00 37.51 120 A 1 
ATOM 905  C CA    . GLN A 1 120 ? 2.363   6.320   22.460  1.00 37.30 120 A 1 
ATOM 906  C C     . GLN A 1 120 ? 1.150   5.690   21.769  1.00 35.97 120 A 1 
ATOM 907  O O     . GLN A 1 120 ? 1.268   5.228   20.634  1.00 34.32 120 A 1 
ATOM 908  C CB    . GLN A 1 120 ? 3.061   5.294   23.345  1.00 36.43 120 A 1 
ATOM 909  C CG    . GLN A 1 120 ? 4.513   5.702   23.660  1.00 33.72 120 A 1 
ATOM 910  C CD    . GLN A 1 120 ? 5.301   4.582   24.340  1.00 30.34 120 A 1 
ATOM 911  O OE1   . GLN A 1 120 ? 4.817   3.493   24.568  1.00 30.20 120 A 1 
ATOM 912  N NE2   . GLN A 1 120 ? 6.555   4.810   24.651  1.00 27.06 120 A 1 
ATOM 913  N N     . VAL A 1 121 ? -0.002  5.655   22.434  1.00 34.43 121 A 1 
ATOM 914  C CA    . VAL A 1 121 ? -1.196  4.958   21.949  1.00 33.41 121 A 1 
ATOM 915  C C     . VAL A 1 121 ? -2.085  5.873   21.104  1.00 31.54 121 A 1 
ATOM 916  O O     . VAL A 1 121 ? -2.464  5.504   19.992  1.00 30.14 121 A 1 
ATOM 917  C CB    . VAL A 1 121 ? -1.969  4.339   23.134  1.00 31.98 121 A 1 
ATOM 918  C CG1   . VAL A 1 121 ? -3.267  3.689   22.662  1.00 31.15 121 A 1 
ATOM 919  C CG2   . VAL A 1 121 ? -1.114  3.261   23.820  1.00 36.98 121 A 1 
ATOM 920  N N     . HIS A 1 122 ? -2.400  7.071   21.581  1.00 35.21 122 A 1 
ATOM 921  C CA    . HIS A 1 122 ? -3.270  8.000   20.853  1.00 35.28 122 A 1 
ATOM 922  C C     . HIS A 1 122 ? -2.551  8.653   19.670  1.00 32.73 122 A 1 
ATOM 923  O O     . HIS A 1 122 ? -3.170  8.842   18.624  1.00 30.80 122 A 1 
ATOM 924  C CB    . HIS A 1 122 ? -3.851  9.071   21.783  1.00 34.01 122 A 1 
ATOM 925  C CG    . HIS A 1 122 ? -5.020  8.607   22.596  1.00 31.59 122 A 1 
ATOM 926  N ND1   . HIS A 1 122 ? -6.352  8.761   22.255  1.00 31.23 122 A 1 
ATOM 927  C CD2   . HIS A 1 122 ? -5.009  8.037   23.826  1.00 31.19 122 A 1 
ATOM 928  C CE1   . HIS A 1 122 ? -7.108  8.301   23.264  1.00 31.48 122 A 1 
ATOM 929  N NE2   . HIS A 1 122 ? -6.330  7.856   24.235  1.00 30.85 122 A 1 
ATOM 930  N N     . TYR A 1 123 ? -1.256  8.940   19.768  1.00 35.17 123 A 1 
ATOM 931  C CA    . TYR A 1 123 ? -0.517  9.444   18.602  1.00 32.32 123 A 1 
ATOM 932  C C     . TYR A 1 123 ? -0.406  8.392   17.493  1.00 30.72 123 A 1 
ATOM 933  O O     . TYR A 1 123 ? -0.425  8.733   16.307  1.00 28.37 123 A 1 
ATOM 934  C CB    . TYR A 1 123 ? 0.872   9.931   19.040  1.00 30.68 123 A 1 
ATOM 935  C CG    . TYR A 1 123 ? 1.522   10.899  18.082  1.00 29.60 123 A 1 
ATOM 936  C CD1   . TYR A 1 123 ? 2.380   10.455  17.057  1.00 26.79 123 A 1 
ATOM 937  C CD2   . TYR A 1 123 ? 1.287   12.285  18.223  1.00 28.21 123 A 1 
ATOM 938  C CE1   . TYR A 1 123 ? 2.991   11.365  16.195  1.00 22.97 123 A 1 
ATOM 939  C CE2   . TYR A 1 123 ? 1.897   13.208  17.371  1.00 23.10 123 A 1 
ATOM 940  C CZ    . TYR A 1 123 ? 2.751   12.752  16.351  1.00 24.01 123 A 1 
ATOM 941  O OH    . TYR A 1 123 ? 3.363   13.659  15.511  1.00 23.85 123 A 1 
ATOM 942  N N     . ALA A 1 124 ? -0.380  7.107   17.847  1.00 32.54 124 A 1 
ATOM 943  C CA    . ALA A 1 124 ? -0.394  6.024   16.872  1.00 30.65 124 A 1 
ATOM 944  C C     . ALA A 1 124 ? -1.721  5.926   16.094  1.00 29.65 124 A 1 
ATOM 945  O O     . ALA A 1 124 ? -1.734  5.502   14.938  1.00 28.20 124 A 1 
ATOM 946  C CB    . ALA A 1 124 ? -0.088  4.714   17.602  1.00 28.73 124 A 1 
ATOM 947  N N     . ASN A 1 125 ? -2.825  6.327   16.696  1.00 28.46 125 A 1 
ATOM 948  C CA    . ASN A 1 125 ? -4.137  6.285   16.076  1.00 26.86 125 A 1 
ATOM 949  C C     . ASN A 1 125 ? -4.680  7.707   15.872  1.00 26.48 125 A 1 
ATOM 950  O O     . ASN A 1 125 ? -5.244  8.320   16.772  1.00 24.48 125 A 1 
ATOM 951  C CB    . ASN A 1 125 ? -5.042  5.373   16.919  1.00 25.50 125 A 1 
ATOM 952  C CG    . ASN A 1 125 ? -6.233  4.849   16.137  1.00 22.54 125 A 1 
ATOM 953  O OD1   . ASN A 1 125 ? -6.480  5.176   14.978  1.00 22.01 125 A 1 
ATOM 954  N ND2   . ASN A 1 125 ? -7.013  3.992   16.752  1.00 23.77 125 A 1 
ATOM 955  N N     . LEU A 1 126 ? -4.565  8.201   14.658  1.00 28.27 126 A 1 
ATOM 956  C CA    . LEU A 1 126 ? -5.002  9.555   14.266  1.00 28.12 126 A 1 
ATOM 957  C C     . LEU A 1 126 ? -6.464  9.888   14.641  1.00 27.40 126 A 1 
ATOM 958  O O     . LEU A 1 126 ? -6.817  11.060  14.709  1.00 25.09 126 A 1 
ATOM 959  C CB    . LEU A 1 126 ? -4.787  9.692   12.747  1.00 25.67 126 A 1 
ATOM 960  C CG    . LEU A 1 126 ? -3.649  10.666  12.372  1.00 22.25 126 A 1 
ATOM 961  C CD1   . LEU A 1 126 ? -2.843  10.125  11.198  1.00 19.80 126 A 1 
ATOM 962  C CD2   . LEU A 1 126 ? -4.209  12.029  11.981  1.00 21.44 126 A 1 
ATOM 963  N N     . LEU A 1 127 ? -7.314  8.884   14.859  1.00 26.55 127 A 1 
ATOM 964  C CA    . LEU A 1 127 ? -8.683  9.078   15.335  1.00 26.30 127 A 1 
ATOM 965  C C     . LEU A 1 127 ? -8.740  9.475   16.811  1.00 26.34 127 A 1 
ATOM 966  O O     . LEU A 1 127 ? -9.569  10.304  17.177  1.00 23.94 127 A 1 
ATOM 967  C CB    . LEU A 1 127 ? -9.487  7.783   15.102  1.00 24.01 127 A 1 
ATOM 968  C CG    . LEU A 1 127 ? -9.908  7.587   13.640  1.00 21.06 127 A 1 
ATOM 969  C CD1   . LEU A 1 127 ? -10.329 6.139   13.398  1.00 20.12 127 A 1 
ATOM 970  C CD2   . LEU A 1 127 ? -11.078 8.502   13.265  1.00 23.04 127 A 1 
ATOM 971  N N     . THR A 1 128 ? -7.861  8.916   17.646  1.00 31.99 128 A 1 
ATOM 972  C CA    . THR A 1 128 ? -7.852  9.226   19.079  1.00 30.85 128 A 1 
ATOM 973  C C     . THR A 1 128 ? -7.222  10.586  19.386  1.00 29.30 128 A 1 
ATOM 974  O O     . THR A 1 128 ? -7.470  11.135  20.451  1.00 26.57 128 A 1 
ATOM 975  C CB    . THR A 1 128 ? -7.183  8.115   19.896  1.00 28.67 128 A 1 
ATOM 976  O OG1   . THR A 1 128 ? -5.905  7.858   19.406  1.00 27.67 128 A 1 
ATOM 977  C CG2   . THR A 1 128 ? -7.960  6.802   19.835  1.00 28.32 128 A 1 
ATOM 978  N N     . VAL A 1 129 ? -6.531  11.190  18.437  1.00 30.54 129 A 1 
ATOM 979  C CA    . VAL A 1 129 ? -6.105  12.600  18.540  1.00 29.61 129 A 1 
ATOM 980  C C     . VAL A 1 129 ? -7.312  13.545  18.683  1.00 27.95 129 A 1 
ATOM 981  O O     . VAL A 1 129 ? -7.199  14.604  19.302  1.00 25.44 129 A 1 
ATOM 982  C CB    . VAL A 1 129 ? -5.246  13.023  17.334  1.00 27.33 129 A 1 
ATOM 983  C CG1   . VAL A 1 129 ? -4.749  14.470  17.425  1.00 24.33 129 A 1 
ATOM 984  C CG2   . VAL A 1 129 ? -3.999  12.136  17.200  1.00 26.08 129 A 1 
ATOM 985  N N     . MET A 1 130 ? -8.481  13.152  18.146  1.00 33.90 130 A 1 
ATOM 986  C CA    . MET A 1 130 ? -9.717  13.929  18.262  1.00 32.49 130 A 1 
ATOM 987  C C     . MET A 1 130 ? -10.461 13.705  19.587  1.00 31.70 130 A 1 
ATOM 988  O O     . MET A 1 130 ? -11.481 14.362  19.811  1.00 29.27 130 A 1 
ATOM 989  C CB    . MET A 1 130 ? -10.651 13.644  17.073  1.00 30.29 130 A 1 
ATOM 990  C CG    . MET A 1 130 ? -9.997  13.945  15.719  1.00 26.97 130 A 1 
ATOM 991  S SD    . MET A 1 130 ? -11.173 14.345  14.381  1.00 24.02 130 A 1 
ATOM 992  C CE    . MET A 1 130 ? -11.517 16.065  14.780  1.00 22.52 130 A 1 
ATOM 993  N N     . HIS A 1 131 ? -10.001 12.799  20.449  1.00 31.07 131 A 1 
ATOM 994  C CA    . HIS A 1 131 ? -10.597 12.640  21.762  1.00 32.37 131 A 1 
ATOM 995  C C     . HIS A 1 131 ? -10.383 13.919  22.576  1.00 30.21 131 A 1 
ATOM 996  O O     . HIS A 1 131 ? -9.266  14.432  22.670  1.00 27.68 131 A 1 
ATOM 997  C CB    . HIS A 1 131 ? -10.043 11.396  22.488  1.00 31.49 131 A 1 
ATOM 998  C CG    . HIS A 1 131 ? -10.469 10.077  21.893  1.00 28.53 131 A 1 
ATOM 999  N ND1   . HIS A 1 131 ? -10.165 8.821   22.407  1.00 28.41 131 A 1 
ATOM 1000 C CD2   . HIS A 1 131 ? -11.243 9.845   20.791  1.00 28.74 131 A 1 
ATOM 1001 C CE1   . HIS A 1 131 ? -10.732 7.886   21.633  1.00 29.16 131 A 1 
ATOM 1002 N NE2   . HIS A 1 131 ? -11.398 8.473   20.642  1.00 27.69 131 A 1 
ATOM 1003 N N     . GLN A 1 132 ? -11.473 14.437  23.141  1.00 29.56 132 A 1 
ATOM 1004 C CA    . GLN A 1 132 ? -11.364 15.559  24.073  1.00 29.98 132 A 1 
ATOM 1005 C C     . GLN A 1 132 ? -10.621 15.090  25.315  1.00 28.32 132 A 1 
ATOM 1006 O O     . GLN A 1 132 ? -11.096 14.233  26.055  1.00 27.78 132 A 1 
ATOM 1007 C CB    . GLN A 1 132 ? -12.744 16.128  24.436  1.00 30.90 132 A 1 
ATOM 1008 C CG    . GLN A 1 132 ? -13.258 17.092  23.358  1.00 29.45 132 A 1 
ATOM 1009 C CD    . GLN A 1 132 ? -14.586 17.751  23.745  1.00 26.24 132 A 1 
ATOM 1010 O OE1   . GLN A 1 132 ? -15.257 17.383  24.688  1.00 25.28 132 A 1 
ATOM 1011 N NE2   . GLN A 1 132 ? -15.012 18.759  23.018  1.00 22.36 132 A 1 
ATOM 1012 N N     . ARG A 1 133 ? -9.450  15.685  25.511  1.00 28.32 133 A 1 
ATOM 1013 C CA    . ARG A 1 133 ? -8.605  15.451  26.670  1.00 28.11 133 A 1 
ATOM 1014 C C     . ARG A 1 133 ? -8.731  16.656  27.584  1.00 26.11 133 A 1 
ATOM 1015 O O     . ARG A 1 133 ? -8.337  17.757  27.207  1.00 24.64 133 A 1 
ATOM 1016 C CB    . ARG A 1 133 ? -7.157  15.227  26.220  1.00 28.43 133 A 1 
ATOM 1017 C CG    . ARG A 1 133 ? -7.025  13.999  25.311  1.00 28.17 133 A 1 
ATOM 1018 C CD    . ARG A 1 133 ? -5.669  14.037  24.601  1.00 28.56 133 A 1 
ATOM 1019 N NE    . ARG A 1 133 ? -5.618  13.087  23.491  1.00 25.86 133 A 1 
ATOM 1020 C CZ    . ARG A 1 133 ? -4.548  12.846  22.751  1.00 24.92 133 A 1 
ATOM 1021 N NH1   . ARG A 1 133 ? -3.420  13.463  22.953  1.00 24.04 133 A 1 
ATOM 1022 N NH2   . ARG A 1 133 ? -4.591  11.979  21.800  1.00 22.51 133 A 1 
ATOM 1023 N N     . MET A 1 134 ? -9.297  16.442  28.753  1.00 29.26 134 A 1 
ATOM 1024 C CA    . MET A 1 134 ? -9.286  17.456  29.788  1.00 29.72 134 A 1 
ATOM 1025 C C     . MET A 1 134 ? -8.012  17.266  30.611  1.00 27.77 134 A 1 
ATOM 1026 O O     . MET A 1 134 ? -7.789  16.163  31.125  1.00 26.78 134 A 1 
ATOM 1027 C CB    . MET A 1 134 ? -10.545 17.371  30.648  1.00 30.22 134 A 1 
ATOM 1028 C CG    . MET A 1 134 ? -11.801 17.862  29.912  1.00 28.82 134 A 1 
ATOM 1029 S SD    . MET A 1 134 ? -11.802 19.634  29.505  1.00 26.56 134 A 1 
ATOM 1030 C CE    . MET A 1 134 ? -13.557 19.871  29.200  1.00 25.20 134 A 1 
ATOM 1031 N N     . PRO A 1 135 ? -7.151  18.285  30.718  1.00 28.71 135 A 1 
ATOM 1032 C CA    . PRO A 1 135 ? -6.063  18.215  31.670  1.00 28.26 135 A 1 
ATOM 1033 C C     . PRO A 1 135 ? -6.660  18.127  33.069  1.00 27.69 135 A 1 
ATOM 1034 O O     . PRO A 1 135 ? -7.425  19.009  33.480  1.00 26.71 135 A 1 
ATOM 1035 C CB    . PRO A 1 135 ? -5.236  19.483  31.443  1.00 27.81 135 A 1 
ATOM 1036 C CG    . PRO A 1 135 ? -6.246  20.477  30.868  1.00 27.86 135 A 1 
ATOM 1037 C CD    . PRO A 1 135 ? -7.233  19.585  30.096  1.00 33.85 135 A 1 
ATOM 1038 N N     . VAL A 1 136 ? -6.329  17.067  33.794  1.00 26.05 136 A 1 
ATOM 1039 C CA    . VAL A 1 136 ? -6.656  16.978  35.214  1.00 27.75 136 A 1 
ATOM 1040 C C     . VAL A 1 136 ? -5.786  18.008  35.912  1.00 26.77 136 A 1 
ATOM 1041 O O     . VAL A 1 136 ? -4.605  17.780  36.176  1.00 25.53 136 A 1 
ATOM 1042 C CB    . VAL A 1 136 ? -6.461  15.561  35.790  1.00 26.55 136 A 1 
ATOM 1043 C CG1   . VAL A 1 136 ? -6.879  15.520  37.263  1.00 25.21 136 A 1 
ATOM 1044 C CG2   . VAL A 1 136 ? -7.312  14.537  35.034  1.00 32.26 136 A 1 
ATOM 1045 N N     . VAL A 1 137 ? -6.374  19.180  36.153  1.00 29.04 137 A 1 
ATOM 1046 C CA    . VAL A 1 137 ? -5.713  20.208  36.957  1.00 31.62 137 A 1 
ATOM 1047 C C     . VAL A 1 137 ? -5.574  19.609  38.347  1.00 29.49 137 A 1 
ATOM 1048 O O     . VAL A 1 137 ? -6.567  19.464  39.059  1.00 28.90 137 A 1 
ATOM 1049 C CB    . VAL A 1 137 ? -6.486  21.535  36.976  1.00 30.44 137 A 1 
ATOM 1050 C CG1   . VAL A 1 137 ? -5.679  22.618  37.708  1.00 29.23 137 A 1 
ATOM 1051 C CG2   . VAL A 1 137 ? -6.772  22.050  35.555  1.00 34.09 137 A 1 
ATOM 1052 N N     . SER A 1 138 ? -4.360  19.221  38.723  1.00 30.18 138 A 1 
ATOM 1053 C CA    . SER A 1 138 ? -4.066  18.823  40.091  1.00 31.78 138 A 1 
ATOM 1054 C C     . SER A 1 138 ? -4.470  19.995  40.976  1.00 31.29 138 A 1 
ATOM 1055 O O     . SER A 1 138 ? -3.857  21.060  40.899  1.00 30.48 138 A 1 
ATOM 1056 C CB    . SER A 1 138 ? -2.579  18.490  40.269  1.00 29.85 138 A 1 
ATOM 1057 O OG    . SER A 1 138 ? -1.758  19.577  39.878  1.00 28.35 138 A 1 
ATOM 1058 N N     . HIS A 1 139 ? -5.534  19.807  41.743  1.00 24.35 139 A 1 
ATOM 1059 C CA    . HIS A 1 139 ? -5.919  20.827  42.709  1.00 28.68 139 A 1 
ATOM 1060 C C     . HIS A 1 139 ? -4.688  21.114  43.564  1.00 26.80 139 A 1 
ATOM 1061 O O     . HIS A 1 139 ? -4.098  20.167  44.087  1.00 25.99 139 A 1 
ATOM 1062 C CB    . HIS A 1 139 ? -7.106  20.363  43.557  1.00 27.32 139 A 1 
ATOM 1063 C CG    . HIS A 1 139 ? -8.426  20.706  42.923  1.00 25.76 139 A 1 
ATOM 1064 N ND1   . HIS A 1 139 ? -9.047  21.933  42.975  1.00 25.93 139 A 1 
ATOM 1065 C CD2   . HIS A 1 139 ? -9.243  19.890  42.181  1.00 27.09 139 A 1 
ATOM 1066 C CE1   . HIS A 1 139 ? -10.199 21.847  42.289  1.00 25.61 139 A 1 
ATOM 1067 N NE2   . HIS A 1 139 ? -10.356 20.626  41.786  1.00 26.12 139 A 1 
ATOM 1068 N N     . PRO A 1 140 ? -4.255  22.373  43.664  1.00 31.29 140 A 1 
ATOM 1069 C CA    . PRO A 1 140 ? -3.126  22.701  44.509  1.00 34.41 140 A 1 
ATOM 1070 C C     . PRO A 1 140 ? -3.479  22.190  45.902  1.00 33.39 140 A 1 
ATOM 1071 O O     . PRO A 1 140 ? -4.565  22.479  46.409  1.00 32.72 140 A 1 
ATOM 1072 C CB    . PRO A 1 140 ? -2.973  24.221  44.440  1.00 32.51 140 A 1 
ATOM 1073 C CG    . PRO A 1 140 ? -4.361  24.714  44.042  1.00 32.99 140 A 1 
ATOM 1074 C CD    . PRO A 1 140 ? -4.893  23.577  43.163  1.00 39.90 140 A 1 
ATOM 1075 N N     . ALA A 1 141 ? -2.603  21.384  46.478  1.00 27.73 141 A 1 
ATOM 1076 C CA    . ALA A 1 141 ? -2.769  20.909  47.842  1.00 28.68 141 A 1 
ATOM 1077 C C     . ALA A 1 141 ? -2.944  22.157  48.715  1.00 27.34 141 A 1 
ATOM 1078 O O     . ALA A 1 141 ? -2.011  22.947  48.857  1.00 26.76 141 A 1 
ATOM 1079 C CB    . ALA A 1 141 ? -1.557  20.076  48.251  1.00 27.20 141 A 1 
ATOM 1080 N N     . VAL A 1 142 ? -4.161  22.355  49.221  1.00 26.62 142 A 1 
ATOM 1081 C CA    . VAL A 1 142 ? -4.445  23.472  50.106  1.00 31.33 142 A 1 
ATOM 1082 C C     . VAL A 1 142 ? -3.546  23.256  51.308  1.00 29.56 142 A 1 
ATOM 1083 O O     . VAL A 1 142 ? -3.727  22.287  52.054  1.00 29.32 142 A 1 
ATOM 1084 C CB    . VAL A 1 142 ? -5.932  23.539  50.496  1.00 30.20 142 A 1 
ATOM 1085 C CG1   . VAL A 1 142 ? -6.198  24.736  51.415  1.00 28.53 142 A 1 
ATOM 1086 C CG2   . VAL A 1 142 ? -6.817  23.694  49.254  1.00 35.01 142 A 1 
ATOM 1087 N N     . ALA A 1 143 ? -2.541  24.099  51.436  1.00 33.59 143 A 1 
ATOM 1088 C CA    . ALA A 1 143 ? -1.652  24.084  52.581  1.00 37.63 143 A 1 
ATOM 1089 C C     . ALA A 1 143 ? -2.498  24.423  53.807  1.00 36.02 143 A 1 
ATOM 1090 O O     . ALA A 1 143 ? -2.764  25.587  54.080  1.00 36.01 143 A 1 
ATOM 1091 C CB    . ALA A 1 143 ? -0.505  25.081  52.347  1.00 36.01 143 A 1 
ATOM 1092 N N     . ILE A 1 144 ? -2.982  23.371  54.487  1.00 32.34 144 A 1 
ATOM 1093 C CA    . ILE A 1 144 ? -3.682  23.541  55.760  1.00 35.08 144 A 1 
ATOM 1094 C C     . ILE A 1 144 ? -2.673  24.228  56.680  1.00 34.15 144 A 1 
ATOM 1095 O O     . ILE A 1 144 ? -1.603  23.668  56.901  1.00 32.41 144 A 1 
ATOM 1096 C CB    . ILE A 1 144 ? -4.181  22.201  56.333  1.00 32.48 144 A 1 
ATOM 1097 C CG1   . ILE A 1 144 ? -5.147  21.513  55.345  1.00 31.26 144 A 1 
ATOM 1098 C CG2   . ILE A 1 144 ? -4.881  22.439  57.677  1.00 35.36 144 A 1 
ATOM 1099 C CD1   . ILE A 1 144 ? -5.597  20.109  55.766  1.00 34.63 144 A 1 
ATOM 1100 N N     . PRO A 1 145 ? -2.956  25.437  57.139  1.00 32.69 145 A 1 
ATOM 1101 C CA    . PRO A 1 145 ? -2.012  26.154  57.974  1.00 36.67 145 A 1 
ATOM 1102 C C     . PRO A 1 145 ? -1.760  25.304  59.220  1.00 36.14 145 A 1 
ATOM 1103 O O     . PRO A 1 145 ? -2.710  24.733  59.770  1.00 35.77 145 A 1 
ATOM 1104 C CB    . PRO A 1 145 ? -2.662  27.503  58.284  1.00 35.05 145 A 1 
ATOM 1105 C CG    . PRO A 1 145 ? -4.149  27.233  58.114  1.00 35.38 145 A 1 
ATOM 1106 C CD    . PRO A 1 145 ? -4.192  26.174  57.013  1.00 42.03 145 A 1 
ATOM 1107 N N     . PRO A 1 146 ? -0.513  25.185  59.683  1.00 31.47 146 A 1 
ATOM 1108 C CA    . PRO A 1 146 ? -0.196  24.404  60.860  1.00 33.94 146 A 1 
ATOM 1109 C C     . PRO A 1 146 ? -0.864  25.076  62.066  1.00 33.62 146 A 1 
ATOM 1110 O O     . PRO A 1 146 ? -0.359  26.069  62.590  1.00 33.02 146 A 1 
ATOM 1111 C CB    . PRO A 1 146 ? 1.333   24.370  60.934  1.00 32.25 146 A 1 
ATOM 1112 C CG    . PRO A 1 146 ? 1.757   25.659  60.240  1.00 33.13 146 A 1 
ATOM 1113 C CD    . PRO A 1 146 ? 0.678   25.847  59.163  1.00 40.65 146 A 1 
ATOM 1114 N N     . VAL A 1 147 ? -2.035  24.570  62.462  1.00 29.67 147 A 1 
ATOM 1115 C CA    . VAL A 1 147 ? -2.706  25.035  63.662  1.00 34.42 147 A 1 
ATOM 1116 C C     . VAL A 1 147 ? -1.774  24.712  64.829  1.00 33.37 147 A 1 
ATOM 1117 O O     . VAL A 1 147 ? -1.451  23.552  65.069  1.00 32.77 147 A 1 
ATOM 1118 C CB    . VAL A 1 147 ? -4.098  24.412  63.852  1.00 31.84 147 A 1 
ATOM 1119 C CG1   . VAL A 1 147 ? -4.818  25.060  65.034  1.00 30.65 147 A 1 
ATOM 1120 C CG2   . VAL A 1 147 ? -4.979  24.603  62.615  1.00 36.31 147 A 1 
ATOM 1121 N N     . SER A 1 148 ? -1.321  25.747  65.518  1.00 33.22 148 A 1 
ATOM 1122 C CA    . SER A 1 148 ? -0.439  25.644  66.673  1.00 35.54 148 A 1 
ATOM 1123 C C     . SER A 1 148 ? -1.201  25.025  67.844  1.00 34.35 148 A 1 
ATOM 1124 O O     . SER A 1 148 ? -1.733  25.737  68.696  1.00 34.11 148 A 1 
ATOM 1125 C CB    . SER A 1 148 ? 0.113   27.028  67.029  1.00 33.37 148 A 1 
ATOM 1126 O OG    . SER A 1 148 ? -0.944  27.942  67.287  1.00 30.53 148 A 1 
ATOM 1127 N N     . LEU A 1 149 ? -1.298  23.695  67.852  1.00 29.41 149 A 1 
ATOM 1128 C CA    . LEU A 1 149 ? -1.872  22.971  68.981  1.00 34.46 149 A 1 
ATOM 1129 C C     . LEU A 1 149 ? -1.005  23.242  70.215  1.00 33.35 149 A 1 
ATOM 1130 O O     . LEU A 1 149 ? 0.152   22.843  70.274  1.00 31.85 149 A 1 
ATOM 1131 C CB    . LEU A 1 149 ? -2.010  21.482  68.659  1.00 30.96 149 A 1 
ATOM 1132 C CG    . LEU A 1 149 ? -3.345  21.136  67.966  1.00 28.68 149 A 1 
ATOM 1133 C CD1   . LEU A 1 149 ? -3.280  19.741  67.340  1.00 29.72 149 A 1 
ATOM 1134 C CD2   . LEU A 1 149 ? -4.524  21.167  68.948  1.00 33.33 149 A 1 
ATOM 1135 N N     . PHE A 1 150 ? -1.596  23.967  71.180  1.00 28.06 150 A 1 
ATOM 1136 C CA    . PHE A 1 150 ? -0.990  24.293  72.469  1.00 31.88 150 A 1 
ATOM 1137 C C     . PHE A 1 150 ? -0.749  23.038  73.312  1.00 30.18 150 A 1 
ATOM 1138 O O     . PHE A 1 150 ? -1.420  22.017  73.166  1.00 29.48 150 A 1 
ATOM 1139 C CB    . PHE A 1 150 ? -1.861  25.320  73.216  1.00 29.30 150 A 1 
ATOM 1140 C CG    . PHE A 1 150 ? -1.411  26.747  73.052  1.00 29.52 150 A 1 
ATOM 1141 C CD1   . PHE A 1 150 ? -0.615  27.351  74.045  1.00 31.63 150 A 1 
ATOM 1142 C CD2   . PHE A 1 150 ? -1.771  27.490  71.914  1.00 33.49 150 A 1 
ATOM 1143 C CE1   . PHE A 1 150 ? -0.203  28.686  73.914  1.00 30.97 150 A 1 
ATOM 1144 C CE2   . PHE A 1 150 ? -1.354  28.826  71.779  1.00 29.91 150 A 1 
ATOM 1145 C CZ    . PHE A 1 150 ? -0.573  29.431  72.778  1.00 29.71 150 A 1 
ATOM 1146 N N     . ALA A 1 151 ? 0.201   23.116  74.202  1.00 29.01 151 A 1 
ATOM 1147 C CA    . ALA A 1 151 ? 0.899   22.007  74.851  1.00 32.86 151 A 1 
ATOM 1148 C C     . ALA A 1 151 ? 0.290   21.493  76.172  1.00 31.07 151 A 1 
ATOM 1149 O O     . ALA A 1 151 ? 1.022   20.847  76.924  1.00 29.85 151 A 1 
ATOM 1150 C CB    . ALA A 1 151 ? 2.352   22.461  75.046  1.00 30.43 151 A 1 
ATOM 1151 N N     . GLU A 1 152 ? -0.943  21.834  76.523  1.00 27.40 152 A 1 
ATOM 1152 C CA    . GLU A 1 152 ? -1.391  21.660  77.914  1.00 31.42 152 A 1 
ATOM 1153 C C     . GLU A 1 152 ? -1.329  20.201  78.432  1.00 29.88 152 A 1 
ATOM 1154 O O     . GLU A 1 152 ? -1.484  19.242  77.684  1.00 29.10 152 A 1 
ATOM 1155 C CB    . GLU A 1 152 ? -2.764  22.310  78.159  1.00 29.67 152 A 1 
ATOM 1156 C CG    . GLU A 1 152 ? -2.631  23.830  78.331  1.00 27.96 152 A 1 
ATOM 1157 C CD    . GLU A 1 152 ? -3.933  24.510  78.797  1.00 28.10 152 A 1 
ATOM 1158 O OE1   . GLU A 1 152 ? -3.822  25.631  79.336  1.00 27.75 152 A 1 
ATOM 1159 O OE2   . GLU A 1 152 ? -5.018  23.931  78.563  1.00 29.20 152 A 1 
ATOM 1160 N N     . ALA A 1 153 ? -1.069  20.077  79.740  1.00 27.10 153 A 1 
ATOM 1161 C CA    . ALA A 1 153 ? -0.244  19.004  80.311  1.00 30.03 153 A 1 
ATOM 1162 C C     . ALA A 1 153 ? -0.962  17.895  81.104  1.00 28.15 153 A 1 
ATOM 1163 O O     . ALA A 1 153 ? -0.373  16.836  81.319  1.00 27.77 153 A 1 
ATOM 1164 C CB    . ALA A 1 153 ? 0.785   19.694  81.219  1.00 28.37 153 A 1 
ATOM 1165 N N     . GLU A 1 154 ? -2.106  18.168  81.679  1.00 29.73 154 A 1 
ATOM 1166 C CA    . GLU A 1 154 ? -2.715  17.383  82.770  1.00 33.90 154 A 1 
ATOM 1167 C C     . GLU A 1 154 ? -3.208  15.974  82.347  1.00 32.27 154 A 1 
ATOM 1168 O O     . GLU A 1 154 ? -3.410  15.719  81.172  1.00 31.60 154 A 1 
ATOM 1169 C CB    . GLU A 1 154 ? -3.903  18.181  83.343  1.00 32.26 154 A 1 
ATOM 1170 C CG    . GLU A 1 154 ? -3.503  19.423  84.153  1.00 29.98 154 A 1 
ATOM 1171 C CD    . GLU A 1 154 ? -4.680  19.990  84.972  1.00 29.42 154 A 1 
ATOM 1172 O OE1   . GLU A 1 154 ? -4.395  20.731  85.932  1.00 28.21 154 A 1 
ATOM 1173 O OE2   . GLU A 1 154 ? -5.841  19.627  84.674  1.00 30.42 154 A 1 
ATOM 1174 N N     . ALA A 1 155 ? -3.539  15.024  83.207  1.00 25.84 155 A 1 
ATOM 1175 C CA    . ALA A 1 155 ? -3.115  14.531  84.514  1.00 28.17 155 A 1 
ATOM 1176 C C     . ALA A 1 155 ? -3.454  13.019  84.594  1.00 26.46 155 A 1 
ATOM 1177 O O     . ALA A 1 155 ? -2.901  12.236  83.834  1.00 25.93 155 A 1 
ATOM 1178 C CB    . ALA A 1 155 ? -3.739  15.365  85.655  1.00 26.90 155 A 1 
ATOM 1179 N N     . THR A 1 156 ? -4.316  12.565  85.477  1.00 31.62 156 A 1 
ATOM 1180 C CA    . THR A 1 156 ? -4.100  11.347  86.291  1.00 34.88 156 A 1 
ATOM 1181 C C     . THR A 1 156 ? -4.851  10.036  85.992  1.00 32.54 156 A 1 
ATOM 1182 O O     . THR A 1 156 ? -4.241  8.972   86.127  1.00 31.28 156 A 1 
ATOM 1183 C CB    . THR A 1 156 ? -4.415  11.692  87.757  1.00 31.26 156 A 1 
ATOM 1184 O OG1   . THR A 1 156 ? -5.637  12.391  87.850  1.00 29.53 156 A 1 
ATOM 1185 C CG2   . THR A 1 156 ? -3.342  12.566  88.407  1.00 33.37 156 A 1 
ATOM 1186 N N     . ALA A 1 157 ? -6.150  10.040  85.836  1.00 28.07 157 A 1 
ATOM 1187 C CA    . ALA A 1 157 ? -6.979  9.118   86.649  1.00 29.16 157 A 1 
ATOM 1188 C C     . ALA A 1 157 ? -7.152  7.635   86.155  1.00 27.08 157 A 1 
ATOM 1189 O O     . ALA A 1 157 ? -6.775  7.296   85.054  1.00 26.60 157 A 1 
ATOM 1190 C CB    . ALA A 1 157 ? -8.309  9.822   86.928  1.00 28.25 157 A 1 
ATOM 1191 N N     . PRO A 1 158 ? -7.722  6.752   87.003  1.00 25.63 158 A 1 
ATOM 1192 C CA    . PRO A 1 158 ? -7.116  5.434   87.267  1.00 28.59 158 A 1 
ATOM 1193 C C     . PRO A 1 158 ? -7.785  4.113   86.782  1.00 27.97 158 A 1 
ATOM 1194 O O     . PRO A 1 158 ? -7.034  3.220   86.390  1.00 26.93 158 A 1 
ATOM 1195 C CB    . PRO A 1 158 ? -7.011  5.452   88.809  1.00 26.21 158 A 1 
ATOM 1196 C CG    . PRO A 1 158 ? -8.269  6.192   89.246  1.00 27.37 158 A 1 
ATOM 1197 C CD    . PRO A 1 158 ? -8.536  7.144   88.087  1.00 35.22 158 A 1 
ATOM 1198 N N     . VAL A 1 159 ? -9.120  3.885   86.950  1.00 26.39 159 A 1 
ATOM 1199 C CA    . VAL A 1 159 ? -9.506  2.667   87.726  1.00 31.98 159 A 1 
ATOM 1200 C C     . VAL A 1 159 ? -9.825  1.324   87.014  1.00 30.61 159 A 1 
ATOM 1201 O O     . VAL A 1 159 ? -8.955  0.480   86.851  1.00 29.60 159 A 1 
ATOM 1202 C CB    . VAL A 1 159 ? -10.612 2.955   88.777  1.00 29.75 159 A 1 
ATOM 1203 C CG1   . VAL A 1 159 ? -10.566 1.926   89.904  1.00 28.15 159 A 1 
ATOM 1204 C CG2   . VAL A 1 159 ? -10.527 4.322   89.464  1.00 33.99 159 A 1 
ATOM 1205 N N     . LEU A 1 160 ? -11.122 1.018   86.826  1.00 27.84 160 A 1 
ATOM 1206 C CA    . LEU A 1 160 ? -11.752 -0.332  86.963  1.00 33.39 160 A 1 
ATOM 1207 C C     . LEU A 1 160 ? -12.019 -1.068  85.612  1.00 31.44 160 A 1 
ATOM 1208 O O     . LEU A 1 160 ? -12.082 -0.419  84.589  1.00 30.77 160 A 1 
ATOM 1209 C CB    . LEU A 1 160 ? -13.093 -0.123  87.722  1.00 31.70 160 A 1 
ATOM 1210 C CG    . LEU A 1 160 ? -12.986 0.163   89.226  1.00 30.59 160 A 1 
ATOM 1211 C CD1   . LEU A 1 160 ? -14.230 0.909   89.718  1.00 32.43 160 A 1 
ATOM 1212 C CD2   . LEU A 1 160 ? -12.848 -1.105  90.037  1.00 37.89 160 A 1 
ATOM 1213 N N     . GLY A 1 161 ? -12.314 -2.357  85.465  1.00 29.91 161 A 1 
ATOM 1214 C CA    . GLY A 1 161 ? -12.184 -3.557  86.300  1.00 33.16 161 A 1 
ATOM 1215 C C     . GLY A 1 161 ? -12.934 -4.819  85.809  1.00 31.70 161 A 1 
ATOM 1216 O O     . GLY A 1 161 ? -12.427 -5.922  85.968  1.00 30.21 161 A 1 
ATOM 1217 N N     . ARG A 1 162 ? -14.156 -4.733  85.273  1.00 24.47 162 A 1 
ATOM 1218 C CA    . ARG A 1 162 ? -15.090 -5.886  85.057  1.00 31.80 162 A 1 
ATOM 1219 C C     . ARG A 1 162 ? -14.922 -6.580  83.689  1.00 29.79 162 A 1 
ATOM 1220 O O     . ARG A 1 162 ? -14.363 -5.970  82.806  1.00 27.96 162 A 1 
ATOM 1221 C CB    . ARG A 1 162 ? -16.535 -5.371  85.168  1.00 29.85 162 A 1 
ATOM 1222 C CG    . ARG A 1 162 ? -17.116 -5.417  86.583  1.00 28.81 162 A 1 
ATOM 1223 C CD    . ARG A 1 162 ? -18.607 -5.052  86.529  1.00 28.47 162 A 1 
ATOM 1224 N NE    . ARG A 1 162 ? -19.272 -5.220  87.838  1.00 28.52 162 A 1 
ATOM 1225 C CZ    . ARG A 1 162 ? -20.552 -4.985  88.102  1.00 26.92 162 A 1 
ATOM 1226 N NH1   . ARG A 1 162 ? -21.359 -4.547  87.174  1.00 26.29 162 A 1 
ATOM 1227 N NH2   . ARG A 1 162 ? -21.037 -5.187  89.279  1.00 25.88 162 A 1 
ATOM 1228 N N     . LYS A 1 163 ? -15.531 -7.739  83.370  1.00 20.64 163 A 1 
ATOM 1229 C CA    . LYS A 1 163 ? -15.718 -9.105  83.923  1.00 29.11 163 A 1 
ATOM 1230 C C     . LYS A 1 163 ? -16.036 -10.085 82.742  1.00 27.57 163 A 1 
ATOM 1231 O O     . LYS A 1 163 ? -15.818 -9.712  81.606  1.00 26.15 163 A 1 
ATOM 1232 C CB    . LYS A 1 163 ? -16.803 -9.171  85.025  1.00 27.49 163 A 1 
ATOM 1233 C CG    . LYS A 1 163 ? -16.365 -10.008 86.248  1.00 25.97 163 A 1 
ATOM 1234 C CD    . LYS A 1 163 ? -17.531 -10.492 87.114  1.00 24.64 163 A 1 
ATOM 1235 C CE    . LYS A 1 163 ? -17.041 -11.317 88.315  1.00 23.00 163 A 1 
ATOM 1236 N NZ    . LYS A 1 163 ? -17.806 -12.569 88.490  1.00 22.85 163 A 1 
ATOM 1237 N N     . GLU A 1 164 ? -16.531 -11.268 82.980  1.00 25.93 164 A 1 
ATOM 1238 C CA    . GLU A 1 164 ? -16.211 -12.599 82.419  1.00 30.58 164 A 1 
ATOM 1239 C C     . GLU A 1 164 ? -16.976 -13.170 81.190  1.00 29.51 164 A 1 
ATOM 1240 O O     . GLU A 1 164 ? -16.461 -14.131 80.627  1.00 28.99 164 A 1 
ATOM 1241 C CB    . GLU A 1 164 ? -16.458 -13.620 83.555  1.00 29.25 164 A 1 
ATOM 1242 C CG    . GLU A 1 164 ? -15.449 -13.574 84.703  1.00 28.08 164 A 1 
ATOM 1243 C CD    . GLU A 1 164 ? -15.951 -14.247 85.991  1.00 27.70 164 A 1 
ATOM 1244 O OE1   . GLU A 1 164 ? -15.127 -14.897 86.672  1.00 27.63 164 A 1 
ATOM 1245 O OE2   . GLU A 1 164 ? -17.112 -13.985 86.370  1.00 29.26 164 A 1 
ATOM 1246 N N     . GLU A 1 165 ? -18.168 -12.823 80.861  1.00 29.24 165 A 1 
ATOM 1247 C CA    . GLU A 1 165 ? -19.240 -13.767 80.465  1.00 32.58 165 A 1 
ATOM 1248 C C     . GLU A 1 165 ? -18.971 -14.733 79.274  1.00 31.04 165 A 1 
ATOM 1249 O O     . GLU A 1 165 ? -18.241 -14.461 78.340  1.00 30.12 165 A 1 
ATOM 1250 C CB    . GLU A 1 165 ? -20.603 -13.061 80.308  1.00 31.73 165 A 1 
ATOM 1251 C CG    . GLU A 1 165 ? -21.255 -12.777 81.668  1.00 30.97 165 A 1 
ATOM 1252 C CD    . GLU A 1 165 ? -22.671 -12.167 81.578  1.00 31.97 165 A 1 
ATOM 1253 O OE1   . GLU A 1 165 ? -23.320 -12.080 82.650  1.00 31.89 165 A 1 
ATOM 1254 O OE2   . GLU A 1 165 ? -23.081 -11.766 80.470  1.00 33.42 165 A 1 
ATOM 1255 N N     . ASP A 1 166 ? -19.691 -15.907 79.348  1.00 28.64 166 A 1 
ATOM 1256 C CA    . ASP A 1 166 ? -19.138 -17.256 79.146  1.00 31.88 166 A 1 
ATOM 1257 C C     . ASP A 1 166 ? -19.679 -18.050 77.910  1.00 29.79 166 A 1 
ATOM 1258 O O     . ASP A 1 166 ? -19.344 -19.217 77.735  1.00 29.13 166 A 1 
ATOM 1259 C CB    . ASP A 1 166 ? -19.524 -17.993 80.450  1.00 30.08 166 A 1 
ATOM 1260 C CG    . ASP A 1 166 ? -18.656 -19.181 80.877  1.00 27.69 166 A 1 
ATOM 1261 O OD1   . ASP A 1 166 ? -17.515 -19.296 80.406  1.00 29.67 166 A 1 
ATOM 1262 O OD2   . ASP A 1 166 ? -19.161 -19.951 81.730  1.00 31.28 166 A 1 
ATOM 1263 N N     . THR A 1 167 ? -20.617 -17.513 77.129  1.00 28.64 167 A 1 
ATOM 1264 C CA    . THR A 1 167 ? -21.755 -18.280 76.592  1.00 31.07 167 A 1 
ATOM 1265 C C     . THR A 1 167 ? -21.430 -19.460 75.660  1.00 29.46 167 A 1 
ATOM 1266 O O     . THR A 1 167 ? -20.586 -19.429 74.787  1.00 28.30 167 A 1 
ATOM 1267 C CB    . THR A 1 167 ? -22.846 -17.396 75.965  1.00 28.73 167 A 1 
ATOM 1268 O OG1   . THR A 1 167 ? -22.291 -16.362 75.196  1.00 28.82 167 A 1 
ATOM 1269 C CG2   . THR A 1 167 ? -23.719 -16.758 77.021  1.00 33.27 167 A 1 
ATOM 1270 N N     . SER A 1 168 ? -22.245 -20.514 75.878  1.00 31.88 168 A 1 
ATOM 1271 C CA    . SER A 1 168 ? -22.058 -21.924 75.518  1.00 32.33 168 A 1 
ATOM 1272 C C     . SER A 1 168 ? -22.555 -22.274 74.098  1.00 30.81 168 A 1 
ATOM 1273 O O     . SER A 1 168 ? -23.747 -22.271 73.832  1.00 30.80 168 A 1 
ATOM 1274 C CB    . SER A 1 168 ? -22.862 -22.726 76.548  1.00 31.67 168 A 1 
ATOM 1275 O OG    . SER A 1 168 ? -22.905 -24.092 76.268  1.00 31.07 168 A 1 
ATOM 1276 N N     . TRP A 1 169 ? -21.641 -22.654 73.208  1.00 33.25 169 A 1 
ATOM 1277 C CA    . TRP A 1 169 ? -21.984 -23.185 71.881  1.00 31.21 169 A 1 
ATOM 1278 C C     . TRP A 1 169 ? -22.336 -24.685 71.967  1.00 29.68 169 A 1 
ATOM 1279 O O     . TRP A 1 169 ? -21.465 -25.557 71.914  1.00 28.11 169 A 1 
ATOM 1280 C CB    . TRP A 1 169 ? -20.856 -22.885 70.895  1.00 29.77 169 A 1 
ATOM 1281 C CG    . TRP A 1 169 ? -20.794 -21.465 70.415  1.00 27.55 169 A 1 
ATOM 1282 C CD1   . TRP A 1 169 ? -20.375 -20.404 71.135  1.00 25.50 169 A 1 
ATOM 1283 C CD2   . TRP A 1 169 ? -21.188 -20.938 69.104  1.00 27.33 169 A 1 
ATOM 1284 N NE1   . TRP A 1 169 ? -20.476 -19.237 70.376  1.00 23.93 169 A 1 
ATOM 1285 C CE2   . TRP A 1 169 ? -20.972 -19.526 69.122  1.00 24.54 169 A 1 
ATOM 1286 C CE3   . TRP A 1 169 ? -21.695 -21.518 67.931  1.00 28.67 169 A 1 
ATOM 1287 C CZ2   . TRP A 1 169 ? -21.261 -18.721 68.004  1.00 27.04 169 A 1 
ATOM 1288 C CZ3   . TRP A 1 169 ? -21.983 -20.707 66.807  1.00 27.17 169 A 1 
ATOM 1289 C CH2   . TRP A 1 169 ? -21.768 -19.335 66.850  1.00 27.95 169 A 1 
ATOM 1290 N N     . LEU A 1 170 ? -23.652 -25.015 72.142  1.00 28.73 170 A 1 
ATOM 1291 C CA    . LEU A 1 170 ? -24.278 -26.359 72.221  1.00 31.03 170 A 1 
ATOM 1292 C C     . LEU A 1 170 ? -24.286 -27.110 70.851  1.00 29.68 170 A 1 
ATOM 1293 O O     . LEU A 1 170 ? -23.336 -26.953 70.107  1.00 28.89 170 A 1 
ATOM 1294 C CB    . LEU A 1 170 ? -25.676 -26.165 72.855  1.00 29.26 170 A 1 
ATOM 1295 C CG    . LEU A 1 170 ? -25.714 -26.017 74.378  1.00 28.57 170 A 1 
ATOM 1296 C CD1   . LEU A 1 170 ? -27.124 -25.588 74.805  1.00 31.89 170 A 1 
ATOM 1297 C CD2   . LEU A 1 170 ? -25.401 -27.329 75.093  1.00 35.47 170 A 1 
ATOM 1298 N N     . LEU A 1 171 ? -25.264 -27.905 70.304  1.00 26.95 171 A 1 
ATOM 1299 C CA    . LEU A 1 171 ? -25.688 -29.241 70.786  1.00 30.90 171 A 1 
ATOM 1300 C C     . LEU A 1 171 ? -25.933 -30.257 69.632  1.00 29.29 171 A 1 
ATOM 1301 O O     . LEU A 1 171 ? -25.881 -31.443 69.881  1.00 27.90 171 A 1 
ATOM 1302 C CB    . LEU A 1 171 ? -27.017 -29.101 71.568  1.00 29.53 171 A 1 
ATOM 1303 C CG    . LEU A 1 171 ? -27.007 -29.714 72.983  1.00 28.27 171 A 1 
ATOM 1304 C CD1   . LEU A 1 171 ? -28.287 -29.323 73.730  1.00 28.71 171 A 1 
ATOM 1305 C CD2   . LEU A 1 171 ? -26.904 -31.230 73.007  1.00 31.79 171 A 1 
ATOM 1306 N N     . LEU A 1 172 ? -26.336 -29.871 68.423  1.00 29.44 172 A 1 
ATOM 1307 C CA    . LEU A 1 172 ? -27.245 -30.656 67.554  1.00 33.67 172 A 1 
ATOM 1308 C C     . LEU A 1 172 ? -26.724 -32.034 67.055  1.00 31.54 172 A 1 
ATOM 1309 O O     . LEU A 1 172 ? -25.550 -32.205 66.785  1.00 30.26 172 A 1 
ATOM 1310 C CB    . LEU A 1 172 ? -27.746 -29.786 66.383  1.00 31.64 172 A 1 
ATOM 1311 C CG    . LEU A 1 172 ? -28.952 -28.911 66.750  1.00 30.55 172 A 1 
ATOM 1312 C CD1   . LEU A 1 172 ? -29.139 -27.798 65.721  1.00 32.11 172 A 1 
ATOM 1313 C CD2   . LEU A 1 172 ? -30.253 -29.727 66.815  1.00 34.51 172 A 1 
ATOM 1314 N N     . SER A 1 173 ? -27.663 -33.007 66.920  1.00 32.21 173 A 1 
ATOM 1315 C CA    . SER A 1 173 ? -27.418 -34.432 67.248  1.00 35.02 173 A 1 
ATOM 1316 C C     . SER A 1 173 ? -27.555 -35.534 66.157  1.00 32.31 173 A 1 
ATOM 1317 O O     . SER A 1 173 ? -26.635 -36.324 65.997  1.00 31.41 173 A 1 
ATOM 1318 C CB    . SER A 1 173 ? -28.379 -34.779 68.380  1.00 33.64 173 A 1 
ATOM 1319 O OG    . SER A 1 173 ? -29.721 -34.510 68.016  1.00 34.47 173 A 1 
ATOM 1320 N N     . LYS A 1 174 ? -28.739 -35.725 65.569  1.00 27.76 174 A 1 
ATOM 1321 C CA    . LYS A 1 174 ? -29.362 -37.038 65.211  1.00 34.68 174 A 1 
ATOM 1322 C C     . LYS A 1 174 ? -29.001 -37.608 63.809  1.00 32.73 174 A 1 
ATOM 1323 O O     . LYS A 1 174 ? -28.184 -36.995 63.140  1.00 29.69 174 A 1 
ATOM 1324 C CB    . LYS A 1 174 ? -30.882 -36.828 65.337  1.00 31.71 174 A 1 
ATOM 1325 C CG    . LYS A 1 174 ? -31.430 -36.812 66.763  1.00 31.24 174 A 1 
ATOM 1326 C CD    . LYS A 1 174 ? -32.955 -36.828 66.664  1.00 29.88 174 A 1 
ATOM 1327 C CE    . LYS A 1 174 ? -33.610 -37.165 67.996  1.00 27.38 174 A 1 
ATOM 1328 N NZ    . LYS A 1 174 ? -35.003 -37.619 67.756  1.00 26.96 174 A 1 
ATOM 1329 N N     . ASP A 1 175 ? -29.613 -38.649 63.234  1.00 33.31 175 A 1 
ATOM 1330 C CA    . ASP A 1 175 ? -30.095 -40.047 63.335  1.00 36.72 175 A 1 
ATOM 1331 C C     . ASP A 1 175 ? -29.877 -40.664 61.896  1.00 32.88 175 A 1 
ATOM 1332 O O     . ASP A 1 175 ? -29.339 -39.977 61.047  1.00 30.58 175 A 1 
ATOM 1333 C CB    . ASP A 1 175 ? -31.595 -40.086 63.686  1.00 32.97 175 A 1 
ATOM 1334 C CG    . ASP A 1 175 ? -31.971 -40.098 65.175  1.00 30.05 175 A 1 
ATOM 1335 O OD1   . ASP A 1 175 ? -31.130 -40.486 66.006  1.00 30.75 175 A 1 
ATOM 1336 O OD2   . ASP A 1 175 ? -33.112 -39.692 65.477  1.00 32.04 175 A 1 
ATOM 1337 N N     . SER A 1 176 ? -30.307 -41.824 61.406  1.00 32.32 176 A 1 
ATOM 1338 C CA    . SER A 1 176 ? -30.162 -43.237 61.765  1.00 35.40 176 A 1 
ATOM 1339 C C     . SER A 1 176 ? -30.086 -44.219 60.561  1.00 33.74 176 A 1 
ATOM 1340 O O     . SER A 1 176 ? -29.065 -44.875 60.387  1.00 31.73 176 A 1 
ATOM 1341 C CB    . SER A 1 176 ? -31.341 -43.689 62.656  1.00 32.32 176 A 1 
ATOM 1342 O OG    . SER A 1 176 ? -32.589 -43.465 62.027  1.00 32.06 176 A 1 
ATOM 1343 N N     . ASP A 1 177 ? -31.156 -44.439 59.776  1.00 39.40 177 A 1 
ATOM 1344 C CA    . ASP A 1 177 ? -31.560 -45.712 59.113  1.00 41.73 177 A 1 
ATOM 1345 C C     . ASP A 1 177 ? -30.965 -46.067 57.704  1.00 38.41 177 A 1 
ATOM 1346 O O     . ASP A 1 177 ? -30.407 -45.216 57.059  1.00 36.91 177 A 1 
ATOM 1347 C CB    . ASP A 1 177 ? -33.098 -45.655 59.007  1.00 38.10 177 A 1 
ATOM 1348 C CG    . ASP A 1 177 ? -33.852 -45.809 60.336  1.00 34.98 177 A 1 
ATOM 1349 O OD1   . ASP A 1 177 ? -33.303 -46.474 61.236  1.00 35.73 177 A 1 
ATOM 1350 O OD2   . ASP A 1 177 ? -34.971 -45.289 60.399  1.00 38.03 177 A 1 
ATOM 1351 N N     . ASN A 1 178 ? -31.166 -47.236 57.052  1.00 33.31 178 A 1 
ATOM 1352 C CA    . ASN A 1 178 ? -31.157 -48.667 57.449  1.00 36.18 178 A 1 
ATOM 1353 C C     . ASN A 1 178 ? -30.906 -49.680 56.271  1.00 32.46 178 A 1 
ATOM 1354 O O     . ASN A 1 178 ? -29.947 -50.441 56.299  1.00 29.87 178 A 1 
ATOM 1355 C CB    . ASN A 1 178 ? -32.488 -49.059 58.147  1.00 33.13 178 A 1 
ATOM 1356 C CG    . ASN A 1 178 ? -32.356 -50.147 59.200  1.00 30.70 178 A 1 
ATOM 1357 O OD1   . ASN A 1 178 ? -31.386 -50.871 59.314  1.00 33.07 178 A 1 
ATOM 1358 N ND2   . ASN A 1 178 ? -33.358 -50.293 60.037  1.00 35.65 178 A 1 
ATOM 1359 N N     . HIS A 1 179 ? -31.819 -49.830 55.267  1.00 36.14 179 A 1 
ATOM 1360 C CA    . HIS A 1 179 ? -32.138 -51.083 54.505  1.00 39.76 179 A 1 
ATOM 1361 C C     . HIS A 1 179 ? -31.401 -51.317 53.139  1.00 37.51 179 A 1 
ATOM 1362 O O     . HIS A 1 179 ? -30.791 -50.406 52.642  1.00 35.09 179 A 1 
ATOM 1363 C CB    . HIS A 1 179 ? -33.665 -51.062 54.271  1.00 36.13 179 A 1 
ATOM 1364 C CG    . HIS A 1 179 ? -34.525 -51.559 55.412  1.00 35.74 179 A 1 
ATOM 1365 N ND1   . HIS A 1 179 ? -34.181 -52.432 56.417  1.00 35.72 179 A 1 
ATOM 1366 C CD2   . HIS A 1 179 ? -35.870 -51.303 55.545  1.00 36.65 179 A 1 
ATOM 1367 C CE1   . HIS A 1 179 ? -35.270 -52.666 57.149  1.00 34.55 179 A 1 
ATOM 1368 N NE2   . HIS A 1 179 ? -36.328 -52.007 56.648  1.00 36.44 179 A 1 
ATOM 1369 N N     . ASN A 1 180 ? -31.467 -52.447 52.338  1.00 33.40 180 A 1 
ATOM 1370 C CA    . ASN A 1 180 ? -31.582 -53.908 52.603  1.00 36.55 180 A 1 
ATOM 1371 C C     . ASN A 1 180 ? -31.052 -54.871 51.463  1.00 33.67 180 A 1 
ATOM 1372 O O     . ASN A 1 180 ? -30.135 -55.636 51.701  1.00 31.31 180 A 1 
ATOM 1373 C CB    . ASN A 1 180 ? -33.063 -54.290 52.887  1.00 33.99 180 A 1 
ATOM 1374 C CG    . ASN A 1 180 ? -33.248 -55.540 53.740  1.00 31.26 180 A 1 
ATOM 1375 O OD1   . ASN A 1 180 ? -32.334 -56.245 54.110  1.00 33.32 180 A 1 
ATOM 1376 N ND2   . ASN A 1 180 ? -34.471 -55.849 54.109  1.00 35.24 180 A 1 
ATOM 1377 N N     . ARG A 1 181 ? -31.680 -54.998 50.257  1.00 28.18 181 A 1 
ATOM 1378 C CA    . ARG A 1 181 ? -31.785 -56.228 49.380  1.00 34.13 181 A 1 
ATOM 1379 C C     . ARG A 1 181 ? -30.760 -56.362 48.207  1.00 31.26 181 A 1 
ATOM 1380 O O     . ARG A 1 181 ? -30.186 -55.358 47.859  1.00 28.39 181 A 1 
ATOM 1381 C CB    . ARG A 1 181 ? -33.211 -56.219 48.787  1.00 31.58 181 A 1 
ATOM 1382 C CG    . ARG A 1 181 ? -34.252 -57.021 49.575  1.00 30.49 181 A 1 
ATOM 1383 C CD    . ARG A 1 181 ? -35.568 -57.053 48.793  1.00 29.39 181 A 1 
ATOM 1384 N NE    . ARG A 1 181 ? -36.558 -57.928 49.420  1.00 29.44 181 A 1 
ATOM 1385 C CZ    . ARG A 1 181 ? -37.781 -58.195 48.959  1.00 27.39 181 A 1 
ATOM 1386 N NH1   . ARG A 1 181 ? -38.223 -57.645 47.854  1.00 27.14 181 A 1 
ATOM 1387 N NH2   . ARG A 1 181 ? -38.572 -59.017 49.590  1.00 27.79 181 A 1 
ATOM 1388 N N     . SER A 1 182 ? -30.570 -57.490 47.444  1.00 41.39 182 A 1 
ATOM 1389 C CA    . SER A 1 182 ? -30.658 -58.972 47.598  1.00 43.68 182 A 1 
ATOM 1390 C C     . SER A 1 182 ? -29.781 -59.794 46.589  1.00 41.81 182 A 1 
ATOM 1391 O O     . SER A 1 182 ? -28.561 -59.739 46.720  1.00 38.42 182 A 1 
ATOM 1392 C CB    . SER A 1 182 ? -32.110 -59.489 47.563  1.00 39.28 182 A 1 
ATOM 1393 O OG    . SER A 1 182 ? -32.688 -59.354 46.267  1.00 36.18 182 A 1 
ATOM 1394 N N     . GLY A 1 183 ? -30.307 -60.643 45.656  1.00 36.96 183 A 1 
ATOM 1395 C CA    . GLY A 1 183 ? -29.617 -61.755 44.911  1.00 37.79 183 A 1 
ATOM 1396 C C     . GLY A 1 183 ? -29.103 -61.453 43.480  1.00 35.55 183 A 1 
ATOM 1397 O O     . GLY A 1 183 ? -28.947 -60.288 43.184  1.00 33.13 183 A 1 
ATOM 1398 N N     . ASN A 1 184 ? -28.865 -62.345 42.476  1.00 41.80 184 A 1 
ATOM 1399 C CA    . ASN A 1 184 ? -28.574 -63.787 42.236  1.00 43.17 184 A 1 
ATOM 1400 C C     . ASN A 1 184 ? -27.815 -63.839 40.852  1.00 39.81 184 A 1 
ATOM 1401 O O     . ASN A 1 184 ? -27.698 -62.782 40.259  1.00 35.65 184 A 1 
ATOM 1402 C CB    . ASN A 1 184 ? -29.926 -64.545 42.162  1.00 38.67 184 A 1 
ATOM 1403 C CG    . ASN A 1 184 ? -30.116 -65.669 43.174  1.00 35.37 184 A 1 
ATOM 1404 O OD1   . ASN A 1 184 ? -29.290 -65.940 44.028  1.00 37.53 184 A 1 
ATOM 1405 N ND2   . ASN A 1 184 ? -31.225 -66.358 43.084  1.00 40.07 184 A 1 
ATOM 1406 N N     . ASN A 1 185 ? -27.288 -64.830 40.101  1.00 41.80 185 A 1 
ATOM 1407 C CA    . ASN A 1 185 ? -27.050 -66.273 40.203  1.00 42.53 185 A 1 
ATOM 1408 C C     . ASN A 1 185 ? -25.808 -66.778 39.358  1.00 39.16 185 A 1 
ATOM 1409 O O     . ASN A 1 185 ? -24.698 -66.728 39.855  1.00 34.87 185 A 1 
ATOM 1410 C CB    . ASN A 1 185 ? -28.328 -67.043 39.787  1.00 38.36 185 A 1 
ATOM 1411 C CG    . ASN A 1 185 ? -28.555 -68.334 40.568  1.00 34.36 185 A 1 
ATOM 1412 O OD1   . ASN A 1 185 ? -27.829 -68.697 41.478  1.00 36.41 185 A 1 
ATOM 1413 N ND2   . ASN A 1 185 ? -29.609 -69.040 40.249  1.00 38.01 185 A 1 
ATOM 1414 N N     . SER A 1 186 ? -25.932 -67.338 38.117  1.00 38.73 186 A 1 
ATOM 1415 C CA    . SER A 1 186 ? -25.056 -68.357 37.433  1.00 40.14 186 A 1 
ATOM 1416 C C     . SER A 1 186 ? -24.325 -67.887 36.135  1.00 38.45 186 A 1 
ATOM 1417 O O     . SER A 1 186 ? -24.379 -66.715 35.850  1.00 35.40 186 A 1 
ATOM 1418 C CB    . SER A 1 186 ? -25.968 -69.555 37.143  1.00 36.03 186 A 1 
ATOM 1419 O OG    . SER A 1 186 ? -27.014 -69.201 36.234  1.00 34.35 186 A 1 
ATOM 1420 N N     . SER A 1 187 ? -23.621 -68.651 35.228  1.00 40.11 187 A 1 
ATOM 1421 C CA    . SER A 1 187 ? -22.904 -69.948 35.287  1.00 42.06 187 A 1 
ATOM 1422 C C     . SER A 1 187 ? -21.673 -70.127 34.343  1.00 40.69 187 A 1 
ATOM 1423 O O     . SER A 1 187 ? -20.574 -70.170 34.875  1.00 38.10 187 A 1 
ATOM 1424 C CB    . SER A 1 187 ? -23.851 -71.148 35.092  1.00 37.95 187 A 1 
ATOM 1425 O OG    . SER A 1 187 ? -24.485 -71.099 33.834  1.00 35.70 187 A 1 
ATOM 1426 N N     . THR A 1 188 ? -21.759 -70.383 32.979  1.00 43.94 188 A 1 
ATOM 1427 C CA    . THR A 1 188 ? -20.966 -71.460 32.317  1.00 46.72 188 A 1 
ATOM 1428 C C     . THR A 1 188 ? -19.569 -71.211 31.660  1.00 45.71 188 A 1 
ATOM 1429 O O     . THR A 1 188 ? -18.563 -71.268 32.350  1.00 41.68 188 A 1 
ATOM 1430 C CB    . THR A 1 188 ? -21.839 -72.294 31.363  1.00 40.39 188 A 1 
ATOM 1431 O OG1   . THR A 1 188 ? -22.598 -71.452 30.529  1.00 37.30 188 A 1 
ATOM 1432 C CG2   . THR A 1 188 ? -22.818 -73.202 32.107  1.00 42.08 188 A 1 
ATOM 1433 N N     . SER A 1 189 ? -19.456 -71.237 30.339  1.00 38.26 189 A 1 
ATOM 1434 C CA    . SER A 1 189 ? -18.337 -71.863 29.567  1.00 39.47 189 A 1 
ATOM 1435 C C     . SER A 1 189 ? -17.500 -70.872 28.713  1.00 38.74 189 A 1 
ATOM 1436 O O     . SER A 1 189 ? -17.822 -69.710 28.694  1.00 36.53 189 A 1 
ATOM 1437 C CB    . SER A 1 189 ? -18.971 -72.930 28.667  1.00 35.89 189 A 1 
ATOM 1438 O OG    . SER A 1 189 ? -19.907 -72.358 27.757  1.00 33.29 189 A 1 
ATOM 1439 N N     . SER A 1 190 ? -16.468 -71.218 27.896  1.00 35.13 190 A 1 
ATOM 1440 C CA    . SER A 1 190 ? -15.365 -72.207 27.962  1.00 37.38 190 A 1 
ATOM 1441 C C     . SER A 1 190 ? -14.111 -71.802 27.154  1.00 36.29 190 A 1 
ATOM 1442 O O     . SER A 1 190 ? -13.015 -71.943 27.676  1.00 34.05 190 A 1 
ATOM 1443 C CB    . SER A 1 190 ? -15.786 -73.590 27.424  1.00 34.20 190 A 1 
ATOM 1444 O OG    . SER A 1 190 ? -16.270 -73.499 26.099  1.00 32.16 190 A 1 
ATOM 1445 N N     . SER A 1 191 ? -14.196 -71.455 25.866  1.00 39.44 191 A 1 
ATOM 1446 C CA    . SER A 1 191 ? -13.113 -71.737 24.900  1.00 42.09 191 A 1 
ATOM 1447 C C     . SER A 1 191 ? -11.973 -70.702 24.789  1.00 41.25 191 A 1 
ATOM 1448 O O     . SER A 1 191 ? -12.022 -69.631 25.359  1.00 39.13 191 A 1 
ATOM 1449 C CB    . SER A 1 191 ? -13.706 -72.078 23.522  1.00 37.58 191 A 1 
ATOM 1450 O OG    . SER A 1 191 ? -14.442 -70.978 23.017  1.00 35.23 191 A 1 
ATOM 1451 N N     . SER A 1 192 ? -10.916 -71.081 24.022  1.00 34.03 192 A 1 
ATOM 1452 C CA    . SER A 1 192 ? -9.512  -70.947 24.452  1.00 36.86 192 A 1 
ATOM 1453 C C     . SER A 1 192 ? -8.574  -69.983 23.707  1.00 36.00 192 A 1 
ATOM 1454 O O     . SER A 1 192 ? -7.420  -69.895 24.118  1.00 35.31 192 A 1 
ATOM 1455 C CB    . SER A 1 192 ? -8.893  -72.338 24.292  1.00 34.20 192 A 1 
ATOM 1456 O OG    . SER A 1 192 ? -8.995  -72.787 22.949  1.00 32.80 192 A 1 
ATOM 1457 N N     . GLN A 1 193 ? -8.922  -69.412 22.571  1.00 35.47 193 A 1 
ATOM 1458 C CA    . GLN A 1 193 ? -7.964  -69.246 21.466  1.00 36.43 193 A 1 
ATOM 1459 C C     . GLN A 1 193 ? -6.750  -68.286 21.672  1.00 34.74 193 A 1 
ATOM 1460 O O     . GLN A 1 193 ? -6.723  -67.423 22.537  1.00 33.20 193 A 1 
ATOM 1461 C CB    . GLN A 1 193 ? -8.683  -68.970 20.139  1.00 33.75 193 A 1 
ATOM 1462 C CG    . GLN A 1 193 ? -9.194  -70.266 19.488  1.00 33.55 193 A 1 
ATOM 1463 C CD    . GLN A 1 193 ? -9.747  -70.041 18.077  1.00 32.24 193 A 1 
ATOM 1464 O OE1   . GLN A 1 193 ? -9.911  -68.936 17.602  1.00 32.12 193 A 1 
ATOM 1465 N NE2   . GLN A 1 193 ? -10.051 -71.098 17.356  1.00 30.81 193 A 1 
ATOM 1466 N N     . TYR A 1 194 ? -5.769  -68.508 20.791  1.00 26.38 194 A 1 
ATOM 1467 C CA    . TYR A 1 194 ? -4.299  -68.389 20.875  1.00 28.13 194 A 1 
ATOM 1468 C C     . TYR A 1 194 ? -3.636  -67.006 20.690  1.00 26.11 194 A 1 
ATOM 1469 O O     . TYR A 1 194 ? -2.482  -66.978 20.265  1.00 24.40 194 A 1 
ATOM 1470 C CB    . TYR A 1 194 ? -3.743  -69.323 19.796  1.00 26.08 194 A 1 
ATOM 1471 C CG    . TYR A 1 194 ? -3.213  -70.656 20.273  1.00 25.61 194 A 1 
ATOM 1472 C CD1   . TYR A 1 194 ? -1.832  -70.799 20.520  1.00 24.77 194 A 1 
ATOM 1473 C CD2   . TYR A 1 194 ? -4.069  -71.765 20.411  1.00 25.59 194 A 1 
ATOM 1474 C CE1   . TYR A 1 194 ? -1.313  -72.048 20.904  1.00 24.38 194 A 1 
ATOM 1475 C CE2   . TYR A 1 194 ? -3.551  -73.016 20.800  1.00 24.72 194 A 1 
ATOM 1476 C CZ    . TYR A 1 194 ? -2.171  -73.153 21.040  1.00 26.28 194 A 1 
ATOM 1477 O OH    . TYR A 1 194 ? -1.667  -74.368 21.412  1.00 26.08 194 A 1 
ATOM 1478 N N     . PHE A 1 195 ? -4.299  -65.842 20.866  1.00 33.43 195 A 1 
ATOM 1479 C CA    . PHE A 1 195 ? -3.709  -64.583 20.382  1.00 33.11 195 A 1 
ATOM 1480 C C     . PHE A 1 195 ? -2.319  -64.304 20.974  1.00 31.65 195 A 1 
ATOM 1481 O O     . PHE A 1 195 ? -2.158  -64.144 22.184  1.00 30.84 195 A 1 
ATOM 1482 C CB    . PHE A 1 195 ? -4.687  -63.423 20.555  1.00 31.72 195 A 1 
ATOM 1483 C CG    . PHE A 1 195 ? -5.601  -63.245 19.367  1.00 31.99 195 A 1 
ATOM 1484 C CD1   . PHE A 1 195 ? -5.180  -62.479 18.261  1.00 33.31 195 A 1 
ATOM 1485 C CD2   . PHE A 1 195 ? -6.859  -63.887 19.318  1.00 33.80 195 A 1 
ATOM 1486 C CE1   . PHE A 1 195 ? -6.008  -62.340 17.139  1.00 31.15 195 A 1 
ATOM 1487 C CE2   . PHE A 1 195 ? -7.689  -63.751 18.191  1.00 28.95 195 A 1 
ATOM 1488 C CZ    . PHE A 1 195 ? -7.262  -62.974 17.100  1.00 29.15 195 A 1 
ATOM 1489 N N     . GLY A 1 196 ? -1.313  -64.339 20.096  1.00 38.40 196 A 1 
ATOM 1490 C CA    . GLY A 1 196 ? 0.108   -64.497 20.425  1.00 39.49 196 A 1 
ATOM 1491 C C     . GLY A 1 196 ? 0.932   -63.217 20.652  1.00 37.66 196 A 1 
ATOM 1492 O O     . GLY A 1 196 ? 0.440   -62.212 21.144  1.00 36.03 196 A 1 
ATOM 1493 N N     . GLU A 1 197 ? 2.211   -63.278 20.252  1.00 34.56 197 A 1 
ATOM 1494 C CA    . GLU A 1 197 ? 3.426   -62.791 20.923  1.00 36.69 197 A 1 
ATOM 1495 C C     . GLU A 1 197 ? 3.837   -61.303 20.847  1.00 34.42 197 A 1 
ATOM 1496 O O     . GLU A 1 197 ? 4.930   -61.000 21.318  1.00 32.92 197 A 1 
ATOM 1497 C CB    . GLU A 1 197 ? 4.609   -63.568 20.312  1.00 34.23 197 A 1 
ATOM 1498 C CG    . GLU A 1 197 ? 4.720   -65.033 20.743  1.00 31.96 197 A 1 
ATOM 1499 C CD    . GLU A 1 197 ? 5.880   -65.751 20.035  1.00 31.03 197 A 1 
ATOM 1500 O OE1   . GLU A 1 197 ? 6.576   -66.550 20.710  1.00 28.86 197 A 1 
ATOM 1501 O OE2   . GLU A 1 197 ? 6.036   -65.544 18.810  1.00 30.31 197 A 1 
ATOM 1502 N N     . VAL A 1 198 ? 3.146   -60.403 20.214  1.00 31.01 198 A 1 
ATOM 1503 C CA    . VAL A 1 198 ? 3.803   -59.182 19.680  1.00 34.65 198 A 1 
ATOM 1504 C C     . VAL A 1 198 ? 4.523   -58.349 20.756  1.00 32.77 198 A 1 
ATOM 1505 O O     . VAL A 1 198 ? 3.908   -57.598 21.509  1.00 32.59 198 A 1 
ATOM 1506 C CB    . VAL A 1 198 ? 2.859   -58.310 18.836  1.00 33.64 198 A 1 
ATOM 1507 C CG1   . VAL A 1 198 ? 3.639   -57.226 18.099  1.00 33.50 198 A 1 
ATOM 1508 C CG2   . VAL A 1 198 ? 2.114   -59.138 17.772  1.00 38.89 198 A 1 
ATOM 1509 N N     . ASP A 1 199 ? 5.859   -58.495 20.765  1.00 36.15 199 A 1 
ATOM 1510 C CA    . ASP A 1 199 ? 6.725   -58.335 21.941  1.00 37.30 199 A 1 
ATOM 1511 C C     . ASP A 1 199 ? 7.233   -56.891 22.216  1.00 34.24 199 A 1 
ATOM 1512 O O     . ASP A 1 199 ? 7.031   -56.342 23.294  1.00 33.66 199 A 1 
ATOM 1513 C CB    . ASP A 1 199 ? 7.922   -59.284 21.728  1.00 36.61 199 A 1 
ATOM 1514 C CG    . ASP A 1 199 ? 8.359   -60.152 22.899  1.00 33.66 199 A 1 
ATOM 1515 O OD1   . ASP A 1 199 ? 7.682   -60.174 23.941  1.00 35.27 199 A 1 
ATOM 1516 O OD2   . ASP A 1 199 ? 9.417   -60.813 22.723  1.00 36.23 199 A 1 
ATOM 1517 N N     . GLN A 1 200 ? 7.984   -56.322 21.260  1.00 30.59 200 A 1 
ATOM 1518 C CA    . GLN A 1 200 ? 9.284   -55.753 21.619  1.00 33.89 200 A 1 
ATOM 1519 C C     . GLN A 1 200 ? 9.381   -54.292 22.137  1.00 31.66 200 A 1 
ATOM 1520 O O     . GLN A 1 200 ? 9.405   -54.050 23.339  1.00 29.39 200 A 1 
ATOM 1521 C CB    . GLN A 1 200 ? 10.290  -55.997 20.473  1.00 32.62 200 A 1 
ATOM 1522 C CG    . GLN A 1 200 ? 10.817  -57.421 20.351  1.00 32.38 200 A 1 
ATOM 1523 C CD    . GLN A 1 200 ? 11.928  -57.509 19.283  1.00 29.52 200 A 1 
ATOM 1524 O OE1   . GLN A 1 200 ? 12.084  -56.676 18.398  1.00 29.26 200 A 1 
ATOM 1525 N NE2   . GLN A 1 200 ? 12.748  -58.524 19.341  1.00 26.86 200 A 1 
ATOM 1526 N N     . TYR A 1 201 ? 9.654   -53.324 21.245  1.00 32.39 201 A 1 
ATOM 1527 C CA    . TYR A 1 201 ? 10.843  -52.462 21.442  1.00 34.00 201 A 1 
ATOM 1528 C C     . TYR A 1 201 ? 10.650  -51.013 21.929  1.00 30.90 201 A 1 
ATOM 1529 O O     . TYR A 1 201 ? 11.648  -50.303 22.040  1.00 29.71 201 A 1 
ATOM 1530 C CB    . TYR A 1 201 ? 11.643  -52.418 20.128  1.00 33.13 201 A 1 
ATOM 1531 C CG    . TYR A 1 201 ? 12.825  -53.354 20.061  1.00 33.20 201 A 1 
ATOM 1532 C CD1   . TYR A 1 201 ? 14.023  -53.049 20.748  1.00 32.31 201 A 1 
ATOM 1533 C CD2   . TYR A 1 201 ? 12.759  -54.524 19.283  1.00 32.66 201 A 1 
ATOM 1534 C CE1   . TYR A 1 201 ? 15.122  -53.913 20.678  1.00 30.25 201 A 1 
ATOM 1535 C CE2   . TYR A 1 201 ? 13.848  -55.394 19.206  1.00 29.19 201 A 1 
ATOM 1536 C CZ    . TYR A 1 201 ? 15.032  -55.092 19.910  1.00 30.14 201 A 1 
ATOM 1537 O OH    . TYR A 1 201 ? 16.099  -55.955 19.853  1.00 30.45 201 A 1 
ATOM 1538 N N     . PHE A 1 202 ? 9.442   -50.483 22.063  1.00 25.85 202 A 1 
ATOM 1539 C CA    . PHE A 1 202 ? 9.264   -49.028 22.092  1.00 25.86 202 A 1 
ATOM 1540 C C     . PHE A 1 202 ? 9.735   -48.356 23.402  1.00 25.42 202 A 1 
ATOM 1541 O O     . PHE A 1 202 ? 8.926   -47.938 24.235  1.00 24.18 202 A 1 
ATOM 1542 C CB    . PHE A 1 202 ? 7.847   -48.642 21.646  1.00 24.86 202 A 1 
ATOM 1543 C CG    . PHE A 1 202 ? 7.805   -47.953 20.295  1.00 24.26 202 A 1 
ATOM 1544 C CD1   . PHE A 1 202 ? 7.941   -46.563 20.205  1.00 23.86 202 A 1 
ATOM 1545 C CD2   . PHE A 1 202 ? 7.649   -48.715 19.122  1.00 25.82 202 A 1 
ATOM 1546 C CE1   . PHE A 1 202 ? 7.908   -45.913 18.956  1.00 23.11 202 A 1 
ATOM 1547 C CE2   . PHE A 1 202 ? 7.615   -48.082 17.870  1.00 22.17 202 A 1 
ATOM 1548 C CZ    . PHE A 1 202 ? 7.738   -46.683 17.789  1.00 22.71 202 A 1 
ATOM 1549 N N     . ASP A 1 203 ? 11.055  -48.234 23.568  1.00 34.14 203 A 1 
ATOM 1550 C CA    . ASP A 1 203 ? 11.701  -47.479 24.649  1.00 35.47 203 A 1 
ATOM 1551 C C     . ASP A 1 203 ? 11.426  -45.972 24.499  1.00 32.83 203 A 1 
ATOM 1552 O O     . ASP A 1 203 ? 12.064  -45.253 23.729  1.00 31.60 203 A 1 
ATOM 1553 C CB    . ASP A 1 203 ? 13.205  -47.773 24.693  1.00 34.23 203 A 1 
ATOM 1554 C CG    . ASP A 1 203 ? 13.622  -48.857 25.692  1.00 31.29 203 A 1 
ATOM 1555 O OD1   . ASP A 1 203 ? 12.907  -49.027 26.700  1.00 30.23 203 A 1 
ATOM 1556 O OD2   . ASP A 1 203 ? 14.703  -49.445 25.474  1.00 30.68 203 A 1 
ATOM 1557 N N     . LEU A 1 204 ? 10.475  -45.479 25.264  1.00 26.95 204 A 1 
ATOM 1558 C CA    . LEU A 1 204 ? 9.964   -44.100 25.257  1.00 29.02 204 A 1 
ATOM 1559 C C     . LEU A 1 204 ? 10.871  -43.065 25.985  1.00 27.49 204 A 1 
ATOM 1560 O O     . LEU A 1 204 ? 10.377  -42.029 26.410  1.00 25.86 204 A 1 
ATOM 1561 C CB    . LEU A 1 204 ? 8.538   -44.119 25.841  1.00 27.76 204 A 1 
ATOM 1562 C CG    . LEU A 1 204 ? 7.434   -44.223 24.775  1.00 26.29 204 A 1 
ATOM 1563 C CD1   . LEU A 1 204 ? 6.128   -44.677 25.422  1.00 27.07 204 A 1 
ATOM 1564 C CD2   . LEU A 1 204 ? 7.182   -42.883 24.101  1.00 30.14 204 A 1 
ATOM 1565 N N     . VAL A 1 205 ? 12.173  -43.325 26.116  1.00 27.62 205 A 1 
ATOM 1566 C CA    . VAL A 1 205 ? 13.022  -42.623 27.103  1.00 32.57 205 A 1 
ATOM 1567 C C     . VAL A 1 205 ? 13.149  -41.102 26.899  1.00 30.59 205 A 1 
ATOM 1568 O O     . VAL A 1 205 ? 13.031  -40.337 27.856  1.00 29.52 205 A 1 
ATOM 1569 C CB    . VAL A 1 205 ? 14.427  -43.255 27.165  1.00 31.49 205 A 1 
ATOM 1570 C CG1   . VAL A 1 205 ? 15.268  -42.662 28.303  1.00 30.11 205 A 1 
ATOM 1571 C CG2   . VAL A 1 205 ? 14.379  -44.774 27.399  1.00 34.19 205 A 1 
ATOM 1572 N N     . GLY A 1 206 ? 13.456  -40.663 25.689  1.00 34.04 206 A 1 
ATOM 1573 C CA    . GLY A 1 206 ? 14.290  -39.471 25.526  1.00 34.70 206 A 1 
ATOM 1574 C C     . GLY A 1 206 ? 13.693  -38.075 25.716  1.00 33.36 206 A 1 
ATOM 1575 O O     . GLY A 1 206 ? 14.434  -37.101 25.566  1.00 30.88 206 A 1 
ATOM 1576 N N     . TYR A 1 207 ? 12.392  -37.918 25.981  1.00 30.17 207 A 1 
ATOM 1577 C CA    . TYR A 1 207 ? 11.716  -36.633 25.733  1.00 30.23 207 A 1 
ATOM 1578 C C     . TYR A 1 207 ? 12.030  -35.496 26.724  1.00 28.77 207 A 1 
ATOM 1579 O O     . TYR A 1 207 ? 11.870  -34.331 26.374  1.00 26.68 207 A 1 
ATOM 1580 C CB    . TYR A 1 207 ? 10.202  -36.868 25.602  1.00 28.62 207 A 1 
ATOM 1581 C CG    . TYR A 1 207 ? 9.662   -36.526 24.227  1.00 27.92 207 A 1 
ATOM 1582 C CD1   . TYR A 1 207 ? 9.220   -35.221 23.932  1.00 26.43 207 A 1 
ATOM 1583 C CD2   . TYR A 1 207 ? 9.619   -37.509 23.219  1.00 27.86 207 A 1 
ATOM 1584 C CE1   . TYR A 1 207 ? 8.733   -34.898 22.659  1.00 24.86 207 A 1 
ATOM 1585 C CE2   . TYR A 1 207 ? 9.126   -37.198 21.935  1.00 24.04 207 A 1 
ATOM 1586 C CZ    . TYR A 1 207 ? 8.679   -35.886 21.657  1.00 25.19 207 A 1 
ATOM 1587 O OH    . TYR A 1 207 ? 8.198   -35.581 20.399  1.00 26.67 207 A 1 
ATOM 1588 N N     . ASN A 1 208 ? 12.479  -35.818 27.941  1.00 34.95 208 A 1 
ATOM 1589 C CA    . ASN A 1 208 ? 12.470  -34.834 29.029  1.00 35.04 208 A 1 
ATOM 1590 C C     . ASN A 1 208 ? 13.451  -33.656 28.886  1.00 32.43 208 A 1 
ATOM 1591 O O     . ASN A 1 208 ? 13.130  -32.546 29.309  1.00 30.75 208 A 1 
ATOM 1592 C CB    . ASN A 1 208 ? 12.704  -35.551 30.374  1.00 34.00 208 A 1 
ATOM 1593 C CG    . ASN A 1 208 ? 11.444  -36.122 30.998  1.00 30.52 208 A 1 
ATOM 1594 O OD1   . ASN A 1 208 ? 10.330  -35.857 30.597  1.00 31.93 208 A 1 
ATOM 1595 N ND2   . ASN A 1 208 ? 11.586  -36.931 32.024  1.00 32.34 208 A 1 
ATOM 1596 N N     . SER A 1 209 ? 14.651  -33.891 28.340  1.00 42.15 209 A 1 
ATOM 1597 C CA    . SER A 1 209 ? 15.775  -32.958 28.551  1.00 45.22 209 A 1 
ATOM 1598 C C     . SER A 1 209 ? 15.664  -31.596 27.849  1.00 44.98 209 A 1 
ATOM 1599 O O     . SER A 1 209 ? 16.454  -30.692 28.136  1.00 41.51 209 A 1 
ATOM 1600 C CB    . SER A 1 209 ? 17.075  -33.646 28.140  1.00 41.58 209 A 1 
ATOM 1601 O OG    . SER A 1 209 ? 18.183  -32.818 28.358  1.00 37.79 209 A 1 
ATOM 1602 N N     . TYR A 1 210 ? 14.733  -31.444 26.888  1.00 35.76 210 A 1 
ATOM 1603 C CA    . TYR A 1 210 ? 14.791  -30.296 25.975  1.00 35.33 210 A 1 
ATOM 1604 C C     . TYR A 1 210 ? 14.299  -28.976 26.592  1.00 33.96 210 A 1 
ATOM 1605 O O     . TYR A 1 210 ? 14.666  -27.907 26.109  1.00 31.47 210 A 1 
ATOM 1606 C CB    . TYR A 1 210 ? 14.037  -30.641 24.678  1.00 32.97 210 A 1 
ATOM 1607 C CG    . TYR A 1 210 ? 14.830  -30.311 23.430  1.00 31.34 210 A 1 
ATOM 1608 C CD1   . TYR A 1 210 ? 14.735  -29.039 22.824  1.00 29.98 210 A 1 
ATOM 1609 C CD2   . TYR A 1 210 ? 15.687  -31.274 22.873  1.00 30.90 210 A 1 
ATOM 1610 C CE1   . TYR A 1 210 ? 15.480  -28.733 21.682  1.00 27.31 210 A 1 
ATOM 1611 C CE2   . TYR A 1 210 ? 16.445  -30.979 21.720  1.00 26.93 210 A 1 
ATOM 1612 C CZ    . TYR A 1 210 ? 16.334  -29.710 21.128  1.00 29.98 210 A 1 
ATOM 1613 O OH    . TYR A 1 210 ? 17.074  -29.421 19.994  1.00 29.75 210 A 1 
ATOM 1614 N N     . TYR A 1 211 ? 13.452  -29.057 27.635  1.00 36.52 211 A 1 
ATOM 1615 C CA    . TYR A 1 211 ? 12.754  -27.867 28.138  1.00 36.30 211 A 1 
ATOM 1616 C C     . TYR A 1 211 ? 13.658  -26.900 28.922  1.00 33.93 211 A 1 
ATOM 1617 O O     . TYR A 1 211 ? 13.480  -25.690 28.786  1.00 31.58 211 A 1 
ATOM 1618 C CB    . TYR A 1 211 ? 11.529  -28.299 28.961  1.00 34.93 211 A 1 
ATOM 1619 C CG    . TYR A 1 211 ? 10.243  -28.274 28.165  1.00 32.80 211 A 1 
ATOM 1620 C CD1   . TYR A 1 211 ? 9.484   -27.085 28.085  1.00 31.69 211 A 1 
ATOM 1621 C CD2   . TYR A 1 211 ? 9.798   -29.414 27.479  1.00 32.23 211 A 1 
ATOM 1622 C CE1   . TYR A 1 211 ? 8.301   -27.037 27.338  1.00 29.99 211 A 1 
ATOM 1623 C CE2   . TYR A 1 211 ? 8.604   -29.380 26.722  1.00 29.47 211 A 1 
ATOM 1624 C CZ    . TYR A 1 211 ? 7.858   -28.187 26.658  1.00 30.96 211 A 1 
ATOM 1625 O OH    . TYR A 1 211 ? 6.694   -28.148 25.922  1.00 30.69 211 A 1 
ATOM 1626 N N     . ASP A 1 212 ? 14.630  -27.417 29.698  1.00 39.89 212 A 1 
ATOM 1627 C CA    . ASP A 1 212 ? 15.391  -26.565 30.631  1.00 40.50 212 A 1 
ATOM 1628 C C     . ASP A 1 212 ? 16.290  -25.529 29.940  1.00 37.43 212 A 1 
ATOM 1629 O O     . ASP A 1 212 ? 16.447  -24.407 30.422  1.00 35.63 212 A 1 
ATOM 1630 C CB    . ASP A 1 212 ? 16.232  -27.443 31.572  1.00 38.15 212 A 1 
ATOM 1631 C CG    . ASP A 1 212 ? 15.456  -28.044 32.741  1.00 34.86 212 A 1 
ATOM 1632 O OD1   . ASP A 1 212 ? 14.380  -27.508 33.075  1.00 34.98 212 A 1 
ATOM 1633 O OD2   . ASP A 1 212 ? 15.962  -29.038 33.294  1.00 35.29 212 A 1 
ATOM 1634 N N     . SER A 1 213 ? 16.886  -25.880 28.783  1.00 48.87 213 A 1 
ATOM 1635 C CA    . SER A 1 213 ? 17.894  -25.020 28.149  1.00 51.77 213 A 1 
ATOM 1636 C C     . SER A 1 213 ? 17.339  -23.724 27.550  1.00 52.42 213 A 1 
ATOM 1637 O O     . SER A 1 213 ? 18.086  -22.791 27.290  1.00 48.74 213 A 1 
ATOM 1638 C CB    . SER A 1 213 ? 18.667  -25.802 27.088  1.00 46.18 213 A 1 
ATOM 1639 O OG    . SER A 1 213 ? 17.850  -26.092 25.966  1.00 42.01 213 A 1 
ATOM 1640 N N     . HIS A 1 214 ? 16.015  -23.674 27.302  1.00 39.86 214 A 1 
ATOM 1641 C CA    . HIS A 1 214 ? 15.415  -22.533 26.616  1.00 43.34 214 A 1 
ATOM 1642 C C     . HIS A 1 214 ? 15.255  -21.294 27.507  1.00 41.69 214 A 1 
ATOM 1643 O O     . HIS A 1 214 ? 15.255  -20.183 26.980  1.00 39.54 214 A 1 
ATOM 1644 C CB    . HIS A 1 214 ? 14.092  -22.952 25.953  1.00 40.52 214 A 1 
ATOM 1645 C CG    . HIS A 1 214 ? 14.218  -23.022 24.458  1.00 38.59 214 A 1 
ATOM 1646 N ND1   . HIS A 1 214 ? 14.360  -21.951 23.611  1.00 36.04 214 A 1 
ATOM 1647 C CD2   . HIS A 1 214 ? 14.236  -24.143 23.663  1.00 35.47 214 A 1 
ATOM 1648 C CE1   . HIS A 1 214 ? 14.469  -22.413 22.355  1.00 33.77 214 A 1 
ATOM 1649 N NE2   . HIS A 1 214 ? 14.398  -23.747 22.338  1.00 33.71 214 A 1 
ATOM 1650 N N     . MET A 1 215 ? 15.142  -21.484 28.831  1.00 43.52 215 A 1 
ATOM 1651 C CA    . MET A 1 215 ? 14.964  -20.360 29.761  1.00 43.63 215 A 1 
ATOM 1652 C C     . MET A 1 215 ? 16.200  -19.450 29.795  1.00 42.47 215 A 1 
ATOM 1653 O O     . MET A 1 215 ? 16.069  -18.228 29.709  1.00 40.69 215 A 1 
ATOM 1654 C CB    . MET A 1 215 ? 14.628  -20.903 31.161  1.00 41.54 215 A 1 
ATOM 1655 C CG    . MET A 1 215 ? 13.171  -21.372 31.277  1.00 38.66 215 A 1 
ATOM 1656 S SD    . MET A 1 215 ? 12.033  -20.184 32.051  1.00 37.36 215 A 1 
ATOM 1657 C CE    . MET A 1 215 ? 12.389  -20.515 33.803  1.00 34.07 215 A 1 
ATOM 1658 N N     . SER A 1 216 ? 17.404  -20.032 29.841  1.00 55.45 216 A 1 
ATOM 1659 C CA    . SER A 1 216 ? 18.641  -19.237 29.975  1.00 58.22 216 A 1 
ATOM 1660 C C     . SER A 1 216 ? 18.931  -18.343 28.771  1.00 59.26 216 A 1 
ATOM 1661 O O     . SER A 1 216 ? 19.435  -17.232 28.910  1.00 54.82 216 A 1 
ATOM 1662 C CB    . SER A 1 216 ? 19.832  -20.160 30.240  1.00 52.52 216 A 1 
ATOM 1663 O OG    . SER A 1 216 ? 20.089  -20.994 29.130  1.00 46.00 216 A 1 
ATOM 1664 N N     . ASN A 1 217 ? 18.569  -18.813 27.565  1.00 44.34 217 A 1 
ATOM 1665 C CA    . ASN A 1 217 ? 18.784  -18.036 26.357  1.00 45.23 217 A 1 
ATOM 1666 C C     . ASN A 1 217 ? 17.909  -16.786 26.291  1.00 41.63 217 A 1 
ATOM 1667 O O     . ASN A 1 217 ? 18.300  -15.803 25.660  1.00 40.46 217 A 1 
ATOM 1668 C CB    . ASN A 1 217 ? 18.575  -18.933 25.128  1.00 43.25 217 A 1 
ATOM 1669 C CG    . ASN A 1 217 ? 19.802  -19.742 24.753  1.00 39.66 217 A 1 
ATOM 1670 O OD1   . ASN A 1 217 ? 20.937  -19.426 25.069  1.00 41.41 217 A 1 
ATOM 1671 N ND2   . ASN A 1 217 ? 19.633  -20.812 24.005  1.00 41.92 217 A 1 
ATOM 1672 N N     . GLN A 1 218 ? 16.736  -16.816 26.922  1.00 49.93 218 A 1 
ATOM 1673 C CA    . GLN A 1 218 ? 15.828  -15.674 26.905  1.00 49.63 218 A 1 
ATOM 1674 C C     . GLN A 1 218 ? 16.369  -14.512 27.746  1.00 50.08 218 A 1 
ATOM 1675 O O     . GLN A 1 218 ? 16.325  -13.365 27.302  1.00 50.08 218 A 1 
ATOM 1676 C CB    . GLN A 1 218 ? 14.427  -16.133 27.345  1.00 46.94 218 A 1 
ATOM 1677 C CG    . GLN A 1 218 ? 13.340  -15.501 26.458  1.00 42.96 218 A 1 
ATOM 1678 C CD    . GLN A 1 218 ? 11.929  -16.018 26.776  1.00 38.37 218 A 1 
ATOM 1679 O OE1   . GLN A 1 218 ? 11.681  -16.768 27.685  1.00 39.55 218 A 1 
ATOM 1680 N NE2   . GLN A 1 218 ? 10.951  -15.615 26.009  1.00 37.25 218 A 1 
ATOM 1681 N N     . GLU A 1 219 ? 16.969  -14.812 28.899  1.00 53.76 219 A 1 
ATOM 1682 C CA    . GLU A 1 219 ? 17.619  -13.792 29.725  1.00 55.11 219 A 1 
ATOM 1683 C C     . GLU A 1 219 ? 18.835  -13.169 29.021  1.00 53.00 219 A 1 
ATOM 1684 O O     . GLU A 1 219 ? 19.005  -11.952 29.034  1.00 54.38 219 A 1 
ATOM 1685 C CB    . GLU A 1 219 ? 18.039  -14.376 31.078  1.00 53.36 219 A 1 
ATOM 1686 C CG    . GLU A 1 219 ? 16.841  -14.654 31.992  1.00 48.69 219 A 1 
ATOM 1687 C CD    . GLU A 1 219 ? 17.261  -15.068 33.403  1.00 45.83 219 A 1 
ATOM 1688 O OE1   . GLU A 1 219 ? 16.468  -14.824 34.338  1.00 41.86 219 A 1 
ATOM 1689 O OE2   . GLU A 1 219 ? 18.380  -15.622 33.552  1.00 42.17 219 A 1 
ATOM 1690 N N     . GLN A 1 220 ? 19.655  -13.997 28.342  1.00 57.09 220 A 1 
ATOM 1691 C CA    . GLN A 1 220 ? 20.779  -13.483 27.557  1.00 57.46 220 A 1 
ATOM 1692 C C     . GLN A 1 220 ? 20.317  -12.576 26.416  1.00 56.31 220 A 1 
ATOM 1693 O O     . GLN A 1 220 ? 20.961  -11.551 26.161  1.00 57.31 220 A 1 
ATOM 1694 C CB    . GLN A 1 220 ? 21.634  -14.625 26.996  1.00 56.58 220 A 1 
ATOM 1695 C CG    . GLN A 1 220 ? 22.650  -15.126 28.031  1.00 52.57 220 A 1 
ATOM 1696 C CD    . GLN A 1 220 ? 23.652  -16.123 27.438  1.00 48.77 220 A 1 
ATOM 1697 O OE1   . GLN A 1 220 ? 23.474  -16.704 26.375  1.00 47.57 220 A 1 
ATOM 1698 N NE2   . GLN A 1 220 ? 24.772  -16.353 28.099  1.00 43.47 220 A 1 
ATOM 1699 N N     . TYR A 1 221 ? 19.209  -12.923 25.744  1.00 45.10 221 A 1 
ATOM 1700 C CA    . TYR A 1 221 ? 18.683  -12.109 24.660  1.00 42.15 221 A 1 
ATOM 1701 C C     . TYR A 1 221 ? 18.179  -10.752 25.154  1.00 38.53 221 A 1 
ATOM 1702 O O     . TYR A 1 221 ? 18.480  -9.725  24.543  1.00 36.97 221 A 1 
ATOM 1703 C CB    . TYR A 1 221 ? 17.583  -12.887 23.916  1.00 40.99 221 A 1 
ATOM 1704 C CG    . TYR A 1 221 ? 17.474  -12.494 22.457  1.00 37.84 221 A 1 
ATOM 1705 C CD1   . TYR A 1 221 ? 16.640  -11.434 22.050  1.00 37.29 221 A 1 
ATOM 1706 C CD2   . TYR A 1 221 ? 18.254  -13.175 21.485  1.00 38.30 221 A 1 
ATOM 1707 C CE1   . TYR A 1 221 ? 16.572  -11.062 20.707  1.00 33.35 221 A 1 
ATOM 1708 C CE2   . TYR A 1 221 ? 18.194  -12.815 20.138  1.00 33.44 221 A 1 
ATOM 1709 C CZ    . TYR A 1 221 ? 17.349  -11.758 19.750  1.00 36.94 221 A 1 
ATOM 1710 O OH    . TYR A 1 221 ? 17.287  -11.388 18.415  1.00 35.52 221 A 1 
ATOM 1711 N N     . VAL A 1 222 ? 17.495  -10.729 26.312  1.00 55.46 222 A 1 
ATOM 1712 C CA    . VAL A 1 222 ? 17.039  -9.478  26.940  1.00 54.83 222 A 1 
ATOM 1713 C C     . VAL A 1 222 ? 18.224  -8.596  27.365  1.00 51.53 222 A 1 
ATOM 1714 O O     . VAL A 1 222 ? 18.198  -7.388  27.129  1.00 54.24 222 A 1 
ATOM 1715 C CB    . VAL A 1 222 ? 16.099  -9.772  28.121  1.00 53.31 222 A 1 
ATOM 1716 C CG1   . VAL A 1 222 ? 15.705  -8.497  28.882  1.00 48.95 222 A 1 
ATOM 1717 C CG2   . VAL A 1 222 ? 14.795  -10.413 27.646  1.00 55.63 222 A 1 
ATOM 1718 N N     . MET A 1 223 ? 19.293  -9.196  27.912  1.00 64.58 223 A 1 
ATOM 1719 C CA    . MET A 1 223 ? 20.515  -8.441  28.226  1.00 63.43 223 A 1 
ATOM 1720 C C     . MET A 1 223 ? 21.198  -7.892  26.979  1.00 62.07 223 A 1 
ATOM 1721 O O     . MET A 1 223 ? 21.654  -6.746  26.993  1.00 64.77 223 A 1 
ATOM 1722 C CB    . MET A 1 223 ? 21.491  -9.288  29.051  1.00 63.16 223 A 1 
ATOM 1723 C CG    . MET A 1 223 ? 21.220  -9.190  30.555  1.00 58.91 223 A 1 
ATOM 1724 S SD    . MET A 1 223 ? 22.673  -8.716  31.551  1.00 54.85 223 A 1 
ATOM 1725 C CE    . MET A 1 223 ? 23.602  -10.269 31.529  1.00 48.39 223 A 1 
ATOM 1726 N N     . GLN A 1 224 ? 21.266  -8.669  25.891  1.00 54.97 224 A 1 
ATOM 1727 C CA    . GLN A 1 224 ? 21.833  -8.187  24.630  1.00 54.13 224 A 1 
ATOM 1728 C C     . GLN A 1 224 ? 20.991  -7.065  24.015  1.00 52.25 224 A 1 
ATOM 1729 O O     . GLN A 1 224 ? 21.562  -6.082  23.545  1.00 54.01 224 A 1 
ATOM 1730 C CB    . GLN A 1 224 ? 21.990  -9.331  23.620  1.00 53.92 224 A 1 
ATOM 1731 C CG    . GLN A 1 224 ? 23.337  -10.046 23.793  1.00 51.55 224 A 1 
ATOM 1732 C CD    . GLN A 1 224 ? 23.587  -11.105 22.714  1.00 47.71 224 A 1 
ATOM 1733 O OE1   . GLN A 1 224 ? 22.711  -11.529 21.972  1.00 46.07 224 A 1 
ATOM 1734 N NE2   . GLN A 1 224 ? 24.811  -11.573 22.572  1.00 43.82 224 A 1 
ATOM 1735 N N     . GLU A 1 225 ? 19.654  -7.164  24.048  1.00 50.17 225 A 1 
ATOM 1736 C CA    . GLU A 1 225 ? 18.783  -6.076  23.577  1.00 50.53 225 A 1 
ATOM 1737 C C     . GLU A 1 225 ? 18.960  -4.807  24.414  1.00 48.92 225 A 1 
ATOM 1738 O O     . GLU A 1 225 ? 19.049  -3.721  23.853  1.00 49.64 225 A 1 
ATOM 1739 C CB    . GLU A 1 225 ? 17.308  -6.489  23.560  1.00 47.92 225 A 1 
ATOM 1740 C CG    . GLU A 1 225 ? 16.855  -6.978  22.178  1.00 44.09 225 A 1 
ATOM 1741 C CD    . GLU A 1 225 ? 15.334  -7.028  22.025  1.00 41.27 225 A 1 
ATOM 1742 O OE1   . GLU A 1 225 ? 14.861  -6.827  20.881  1.00 39.21 225 A 1 
ATOM 1743 O OE2   . GLU A 1 225 ? 14.630  -7.253  23.032  1.00 39.99 225 A 1 
ATOM 1744 N N     . GLN A 1 226 ? 19.076  -4.924  25.737  1.00 58.79 226 A 1 
ATOM 1745 C CA    . GLN A 1 226 ? 19.350  -3.770  26.594  1.00 56.24 226 A 1 
ATOM 1746 C C     . GLN A 1 226 ? 20.711  -3.135  26.290  1.00 54.83 226 A 1 
ATOM 1747 O O     . GLN A 1 226 ? 20.797  -1.906  26.212  1.00 58.61 226 A 1 
ATOM 1748 C CB    . GLN A 1 226 ? 19.270  -4.152  28.070  1.00 55.98 226 A 1 
ATOM 1749 C CG    . GLN A 1 226 ? 17.825  -4.154  28.583  1.00 53.33 226 A 1 
ATOM 1750 C CD    . GLN A 1 226 ? 17.751  -4.345  30.103  1.00 47.86 226 A 1 
ATOM 1751 O OE1   . GLN A 1 226 ? 18.708  -4.661  30.783  1.00 47.80 226 A 1 
ATOM 1752 N NE2   . GLN A 1 226 ? 16.591  -4.134  30.695  1.00 43.07 226 A 1 
ATOM 1753 N N     . GLN A 1 227 ? 21.757  -3.938  26.088  1.00 65.91 227 A 1 
ATOM 1754 C CA    . GLN A 1 227 ? 23.071  -3.424  25.702  1.00 64.62 227 A 1 
ATOM 1755 C C     . GLN A 1 227 ? 23.023  -2.743  24.336  1.00 64.36 227 A 1 
ATOM 1756 O O     . GLN A 1 227 ? 23.580  -1.658  24.175  1.00 65.57 227 A 1 
ATOM 1757 C CB    . GLN A 1 227 ? 24.115  -4.540  25.700  1.00 64.77 227 A 1 
ATOM 1758 C CG    . GLN A 1 227 ? 24.604  -4.854  27.119  1.00 61.04 227 A 1 
ATOM 1759 C CD    . GLN A 1 227 ? 25.714  -5.924  27.142  1.00 55.02 227 A 1 
ATOM 1760 O OE1   . GLN A 1 227 ? 26.027  -6.570  26.153  1.00 53.50 227 A 1 
ATOM 1761 N NE2   . GLN A 1 227 ? 26.344  -6.128  28.279  1.00 48.80 227 A 1 
ATOM 1762 N N     . HIS A 1 228 ? 22.302  -3.327  23.373  1.00 52.61 228 A 1 
ATOM 1763 C CA    . HIS A 1 228 ? 22.177  -2.749  22.039  1.00 52.25 228 A 1 
ATOM 1764 C C     . HIS A 1 228 ? 21.377  -1.444  22.057  1.00 47.38 228 A 1 
ATOM 1765 O O     . HIS A 1 228 ? 21.757  -0.488  21.386  1.00 50.66 228 A 1 
ATOM 1766 C CB    . HIS A 1 228 ? 21.578  -3.785  21.081  1.00 53.49 228 A 1 
ATOM 1767 C CG    . HIS A 1 228 ? 21.887  -3.490  19.643  1.00 52.45 228 A 1 
ATOM 1768 N ND1   . HIS A 1 228 ? 23.150  -3.317  19.115  1.00 48.17 228 A 1 
ATOM 1769 C CD2   . HIS A 1 228 ? 21.005  -3.331  18.601  1.00 50.05 228 A 1 
ATOM 1770 C CE1   . HIS A 1 228 ? 23.033  -3.068  17.796  1.00 45.63 228 A 1 
ATOM 1771 N NE2   . HIS A 1 228 ? 21.750  -3.080  17.453  1.00 45.16 228 A 1 
ATOM 1772 N N     . LEU A 1 229 ? 20.332  -1.359  22.875  1.00 48.35 229 A 1 
ATOM 1773 C CA    . LEU A 1 229 ? 19.576  -0.127  23.114  1.00 45.90 229 A 1 
ATOM 1774 C C     . LEU A 1 229 ? 20.445  0.964   23.746  1.00 43.83 229 A 1 
ATOM 1775 O O     . LEU A 1 229 ? 20.407  2.110   23.296  1.00 44.19 229 A 1 
ATOM 1776 C CB    . LEU A 1 229 ? 18.349  -0.441  23.982  1.00 45.31 229 A 1 
ATOM 1777 C CG    . LEU A 1 229 ? 17.052  -0.516  23.157  1.00 43.18 229 A 1 
ATOM 1778 C CD1   . LEU A 1 229 ? 16.048  -1.449  23.810  1.00 40.76 229 A 1 
ATOM 1779 C CD2   . LEU A 1 229 ? 16.417  0.868   23.011  1.00 47.27 229 A 1 
ATOM 1780 N N     . GLN A 1 230 ? 21.259  0.619   24.752  1.00 63.38 230 A 1 
ATOM 1781 C CA    . GLN A 1 230 ? 22.195  1.561   25.350  1.00 62.89 230 A 1 
ATOM 1782 C C     . GLN A 1 230 ? 23.250  2.028   24.352  1.00 61.82 230 A 1 
ATOM 1783 O O     . GLN A 1 230 ? 23.591  3.211   24.317  1.00 64.52 230 A 1 
ATOM 1784 C CB    . GLN A 1 230 ? 22.884  0.947   26.573  1.00 63.80 230 A 1 
ATOM 1785 C CG    . GLN A 1 230 ? 21.973  0.954   27.805  1.00 60.59 230 A 1 
ATOM 1786 C CD    . GLN A 1 230 ? 22.676  0.416   29.059  1.00 54.32 230 A 1 
ATOM 1787 O OE1   . GLN A 1 230 ? 23.823  0.005   29.051  1.00 51.63 230 A 1 
ATOM 1788 N NE2   . GLN A 1 230 ? 22.006  0.422   30.188  1.00 47.90 230 A 1 
ATOM 1789 N N     . GLN A 1 231 ? 23.736  1.118   23.500  1.00 63.50 231 A 1 
ATOM 1790 C CA    . GLN A 1 231 ? 24.732  1.445   22.486  1.00 63.62 231 A 1 
ATOM 1791 C C     . GLN A 1 231 ? 24.141  2.347   21.394  1.00 62.62 231 A 1 
ATOM 1792 O O     . GLN A 1 231 ? 24.752  3.367   21.070  1.00 64.38 231 A 1 
ATOM 1793 C CB    . GLN A 1 231 ? 25.344  0.153   21.960  1.00 63.50 231 A 1 
ATOM 1794 C CG    . GLN A 1 231 ? 26.632  0.419   21.176  1.00 59.09 231 A 1 
ATOM 1795 C CD    . GLN A 1 231 ? 27.433  -0.851  20.896  1.00 53.91 231 A 1 
ATOM 1796 O OE1   . GLN A 1 231 ? 27.070  -1.968  21.232  1.00 51.86 231 A 1 
ATOM 1797 N NE2   . GLN A 1 231 ? 28.577  -0.724  20.265  1.00 47.90 231 A 1 
ATOM 1798 N N     . MET A 1 232 ? 22.920  2.059   20.920  1.00 61.86 232 A 1 
ATOM 1799 C CA    . MET A 1 232 ? 22.219  2.950   19.999  1.00 58.71 232 A 1 
ATOM 1800 C C     . MET A 1 232 ? 21.928  4.320   20.612  1.00 57.28 232 A 1 
ATOM 1801 O O     . MET A 1 232 ? 22.090  5.332   19.934  1.00 59.71 232 A 1 
ATOM 1802 C CB    . MET A 1 232 ? 20.897  2.331   19.520  1.00 56.46 232 A 1 
ATOM 1803 C CG    . MET A 1 232 ? 21.071  1.354   18.357  1.00 51.30 232 A 1 
ATOM 1804 S SD    . MET A 1 232 ? 19.778  1.489   17.078  1.00 48.84 232 A 1 
ATOM 1805 C CE    . MET A 1 232 ? 18.304  1.071   18.030  1.00 42.42 232 A 1 
ATOM 1806 N N     . GLN A 1 233 ? 21.535  4.393   21.880  1.00 58.58 233 A 1 
ATOM 1807 C CA    . GLN A 1 233 ? 21.346  5.678   22.562  1.00 56.03 233 A 1 
ATOM 1808 C C     . GLN A 1 233 ? 22.657  6.463   22.644  1.00 53.16 233 A 1 
ATOM 1809 O O     . GLN A 1 233 ? 22.647  7.685   22.455  1.00 58.21 233 A 1 
ATOM 1810 C CB    . GLN A 1 233 ? 20.782  5.474   23.971  1.00 57.46 233 A 1 
ATOM 1811 C CG    . GLN A 1 233 ? 19.260  5.244   23.939  1.00 55.46 233 A 1 
ATOM 1812 C CD    . GLN A 1 233 ? 18.673  5.069   25.340  1.00 51.38 233 A 1 
ATOM 1813 O OE1   . GLN A 1 233 ? 19.350  4.946   26.344  1.00 50.50 233 A 1 
ATOM 1814 N NE2   . GLN A 1 233 ? 17.362  5.071   25.460  1.00 47.21 233 A 1 
ATOM 1815 N N     . LYS A 1 234 ? 23.772  5.766   22.888  1.00 62.98 234 A 1 
ATOM 1816 C CA    . LYS A 1 234 ? 25.090  6.389   22.961  1.00 62.73 234 A 1 
ATOM 1817 C C     . LYS A 1 234 ? 25.543  6.917   21.597  1.00 61.24 234 A 1 
ATOM 1818 O O     . LYS A 1 234 ? 25.951  8.063   21.512  1.00 63.16 234 A 1 
ATOM 1819 C CB    . LYS A 1 234 ? 26.082  5.396   23.578  1.00 62.25 234 A 1 
ATOM 1820 C CG    . LYS A 1 234 ? 27.180  6.130   24.329  1.00 58.05 234 A 1 
ATOM 1821 C CD    . LYS A 1 234 ? 28.164  5.120   24.938  1.00 56.30 234 A 1 
ATOM 1822 C CE    . LYS A 1 234 ? 29.199  5.862   25.764  1.00 49.73 234 A 1 
ATOM 1823 N NZ    . LYS A 1 234 ? 30.281  4.965   26.221  1.00 44.80 234 A 1 
ATOM 1824 N N     . GLU A 1 235 ? 25.388  6.121   20.538  1.00 54.73 235 A 1 
ATOM 1825 C CA    . GLU A 1 235 ? 25.684  6.544   19.166  1.00 54.35 235 A 1 
ATOM 1826 C C     . GLU A 1 235 ? 24.797  7.720   18.727  1.00 50.52 235 A 1 
ATOM 1827 O O     . GLU A 1 235 ? 25.281  8.648   18.085  1.00 52.41 235 A 1 
ATOM 1828 C CB    . GLU A 1 235 ? 25.505  5.370   18.194  1.00 53.85 235 A 1 
ATOM 1829 C CG    . GLU A 1 235 ? 26.666  4.365   18.245  1.00 49.71 235 A 1 
ATOM 1830 C CD    . GLU A 1 235 ? 26.514  3.193   17.258  1.00 48.56 235 A 1 
ATOM 1831 O OE1   . GLU A 1 235 ? 27.458  2.385   17.176  1.00 43.48 235 A 1 
ATOM 1832 O OE2   . GLU A 1 235 ? 25.459  3.094   16.595  1.00 44.30 235 A 1 
ATOM 1833 N N     . TYR A 1 236 ? 23.505  7.719   19.120  1.00 50.74 236 A 1 
ATOM 1834 C CA    . TYR A 1 236 ? 22.604  8.824   18.814  1.00 45.81 236 A 1 
ATOM 1835 C C     . TYR A 1 236 ? 22.998  10.110  19.553  1.00 41.92 236 A 1 
ATOM 1836 O O     . TYR A 1 236 ? 22.974  11.189  18.961  1.00 40.34 236 A 1 
ATOM 1837 C CB    . TYR A 1 236 ? 21.160  8.406   19.127  1.00 43.58 236 A 1 
ATOM 1838 C CG    . TYR A 1 236 ? 20.138  9.189   18.347  1.00 39.84 236 A 1 
ATOM 1839 C CD1   . TYR A 1 236 ? 19.607  10.391  18.851  1.00 38.93 236 A 1 
ATOM 1840 C CD2   . TYR A 1 236 ? 19.713  8.728   17.083  1.00 39.64 236 A 1 
ATOM 1841 C CE1   . TYR A 1 236 ? 18.668  11.122  18.105  1.00 34.23 236 A 1 
ATOM 1842 C CE2   . TYR A 1 236 ? 18.771  9.444   16.330  1.00 34.24 236 A 1 
ATOM 1843 C CZ    . TYR A 1 236 ? 18.250  10.645  16.842  1.00 37.99 236 A 1 
ATOM 1844 O OH    . TYR A 1 236 ? 17.324  11.359  16.117  1.00 36.72 236 A 1 
ATOM 1845 N N     . ALA A 1 237 ? 23.415  9.985   20.818  1.00 62.38 237 A 1 
ATOM 1846 C CA    . ALA A 1 237 ? 23.919  11.113  21.602  1.00 61.00 237 A 1 
ATOM 1847 C C     . ALA A 1 237 ? 25.245  11.661  21.037  1.00 58.42 237 A 1 
ATOM 1848 O O     . ALA A 1 237 ? 25.404  12.878  20.928  1.00 60.70 237 A 1 
ATOM 1849 C CB    . ALA A 1 237 ? 24.059  10.680  23.067  1.00 61.20 237 A 1 
ATOM 1850 N N     . GLU A 1 238 ? 26.158  10.786  20.603  1.00 60.56 238 A 1 
ATOM 1851 C CA    . GLU A 1 238 ? 27.406  11.194  19.951  1.00 60.26 238 A 1 
ATOM 1852 C C     . GLU A 1 238 ? 27.154  11.883  18.600  1.00 56.58 238 A 1 
ATOM 1853 O O     . GLU A 1 238 ? 27.766  12.907  18.308  1.00 58.64 238 A 1 
ATOM 1854 C CB    . GLU A 1 238 ? 28.356  9.994   19.773  1.00 60.28 238 A 1 
ATOM 1855 C CG    . GLU A 1 238 ? 29.087  9.642   21.071  1.00 55.75 238 A 1 
ATOM 1856 C CD    . GLU A 1 238 ? 30.059  8.455   20.950  1.00 51.69 238 A 1 
ATOM 1857 O OE1   . GLU A 1 238 ? 30.757  8.180   21.954  1.00 47.93 238 A 1 
ATOM 1858 O OE2   . GLU A 1 238 ? 30.097  7.812   19.885  1.00 47.42 238 A 1 
ATOM 1859 N N     . GLN A 1 239 ? 26.190  11.389  17.807  1.00 57.35 239 A 1 
ATOM 1860 C CA    . GLN A 1 239 ? 25.798  12.058  16.563  1.00 54.82 239 A 1 
ATOM 1861 C C     . GLN A 1 239 ? 25.147  13.419  16.806  1.00 52.61 239 A 1 
ATOM 1862 O O     . GLN A 1 239 ? 25.341  14.327  15.992  1.00 53.67 239 A 1 
ATOM 1863 C CB    . GLN A 1 239 ? 24.845  11.180  15.751  1.00 55.09 239 A 1 
ATOM 1864 C CG    . GLN A 1 239 ? 25.590  10.087  14.969  1.00 51.91 239 A 1 
ATOM 1865 C CD    . GLN A 1 239 ? 24.670  9.301   14.025  1.00 47.41 239 A 1 
ATOM 1866 O OE1   . GLN A 1 239 ? 23.489  9.579   13.852  1.00 46.50 239 A 1 
ATOM 1867 N NE2   . GLN A 1 239 ? 25.187  8.301   13.360  1.00 42.42 239 A 1 
ATOM 1868 N N     . GLN A 1 240 ? 24.358  13.576  17.887  1.00 54.10 240 A 1 
ATOM 1869 C CA    . GLN A 1 240 ? 23.813  14.881  18.247  1.00 54.32 240 A 1 
ATOM 1870 C C     . GLN A 1 240 ? 24.911  15.844  18.692  1.00 51.40 240 A 1 
ATOM 1871 O O     . GLN A 1 240 ? 24.955  16.963  18.175  1.00 53.48 240 A 1 
ATOM 1872 C CB    . GLN A 1 240 ? 22.722  14.759  19.317  1.00 54.34 240 A 1 
ATOM 1873 C CG    . GLN A 1 240 ? 21.356  14.451  18.682  1.00 51.95 240 A 1 
ATOM 1874 C CD    . GLN A 1 240 ? 20.199  14.560  19.680  1.00 46.84 240 A 1 
ATOM 1875 O OE1   . GLN A 1 240 ? 20.323  14.374  20.873  1.00 46.34 240 A 1 
ATOM 1876 N NE2   . GLN A 1 240 ? 19.016  14.881  19.217  1.00 43.48 240 A 1 
ATOM 1877 N N     . MET A 1 241 ? 25.863  15.410  19.543  1.00 64.46 241 A 1 
ATOM 1878 C CA    . MET A 1 241 ? 27.000  16.259  19.930  1.00 63.40 241 A 1 
ATOM 1879 C C     . MET A 1 241 ? 27.853  16.667  18.727  1.00 61.19 241 A 1 
ATOM 1880 O O     . MET A 1 241 ? 28.252  17.823  18.628  1.00 62.78 241 A 1 
ATOM 1881 C CB    . MET A 1 241 ? 27.892  15.569  20.960  1.00 63.48 241 A 1 
ATOM 1882 C CG    . MET A 1 241 ? 27.374  15.692  22.389  1.00 57.71 241 A 1 
ATOM 1883 S SD    . MET A 1 241 ? 28.687  15.428  23.625  1.00 53.93 241 A 1 
ATOM 1884 C CE    . MET A 1 241 ? 27.710  14.779  25.000  1.00 47.62 241 A 1 
ATOM 1885 N N     . GLN A 1 242 ? 28.106  15.744  17.784  1.00 59.97 242 A 1 
ATOM 1886 C CA    . GLN A 1 242 ? 28.863  16.092  16.579  1.00 58.20 242 A 1 
ATOM 1887 C C     . GLN A 1 242 ? 28.133  17.122  15.710  1.00 54.25 242 A 1 
ATOM 1888 O O     . GLN A 1 242 ? 28.792  18.001  15.150  1.00 56.66 242 A 1 
ATOM 1889 C CB    . GLN A 1 242 ? 29.179  14.855  15.744  1.00 59.10 242 A 1 
ATOM 1890 C CG    . GLN A 1 242 ? 30.419  14.123  16.275  1.00 55.98 242 A 1 
ATOM 1891 C CD    . GLN A 1 242 ? 30.842  12.952  15.378  1.00 51.44 242 A 1 
ATOM 1892 O OE1   . GLN A 1 242 ? 30.185  12.574  14.415  1.00 49.77 242 A 1 
ATOM 1893 N NE2   . GLN A 1 242 ? 31.979  12.336  15.652  1.00 45.55 242 A 1 
ATOM 1894 N N     . LYS A 1 243 ? 26.794  17.046  15.625  1.00 51.55 243 A 1 
ATOM 1895 C CA    . LYS A 1 243 ? 26.030  18.062  14.888  1.00 51.73 243 A 1 
ATOM 1896 C C     . LYS A 1 243 ? 26.088  19.433  15.555  1.00 47.42 243 A 1 
ATOM 1897 O O     . LYS A 1 243 ? 26.314  20.414  14.853  1.00 47.17 243 A 1 
ATOM 1898 C CB    . LYS A 1 243 ? 24.573  17.622  14.696  1.00 50.75 243 A 1 
ATOM 1899 C CG    . LYS A 1 243 ? 24.439  16.721  13.466  1.00 48.18 243 A 1 
ATOM 1900 C CD    . LYS A 1 243 ? 22.959  16.402  13.264  1.00 46.59 243 A 1 
ATOM 1901 C CE    . LYS A 1 243 ? 22.771  15.605  11.984  1.00 41.56 243 A 1 
ATOM 1902 N NZ    . LYS A 1 243 ? 21.336  15.328  11.748  1.00 37.76 243 A 1 
ATOM 1903 N N     . GLU A 1 244 ? 25.945  19.497  16.883  1.00 57.00 244 A 1 
ATOM 1904 C CA    . GLU A 1 244 ? 26.061  20.773  17.610  1.00 56.65 244 A 1 
ATOM 1905 C C     . GLU A 1 244 ? 27.465  21.381  17.476  1.00 52.12 244 A 1 
ATOM 1906 O O     . GLU A 1 244 ? 27.602  22.592  17.349  1.00 52.55 244 A 1 
ATOM 1907 C CB    . GLU A 1 244 ? 25.717  20.589  19.092  1.00 55.09 244 A 1 
ATOM 1908 C CG    . GLU A 1 244 ? 24.204  20.533  19.344  1.00 50.76 244 A 1 
ATOM 1909 C CD    . GLU A 1 244 ? 23.842  20.535  20.841  1.00 49.13 244 A 1 
ATOM 1910 O OE1   . GLU A 1 244 ? 22.717  20.976  21.159  1.00 43.86 244 A 1 
ATOM 1911 O OE2   . GLU A 1 244 ? 24.672  20.078  21.665  1.00 43.80 244 A 1 
ATOM 1912 N N     . TYR A 1 245 ? 28.516  20.536  17.461  1.00 60.88 245 A 1 
ATOM 1913 C CA    . TYR A 1 245 ? 29.886  21.026  17.321  1.00 57.45 245 A 1 
ATOM 1914 C C     . TYR A 1 245 ? 30.131  21.661  15.947  1.00 52.11 245 A 1 
ATOM 1915 O O     . TYR A 1 245 ? 30.717  22.739  15.863  1.00 51.33 245 A 1 
ATOM 1916 C CB    . TYR A 1 245 ? 30.880  19.898  17.623  1.00 54.85 245 A 1 
ATOM 1917 C CG    . TYR A 1 245 ? 32.130  20.384  18.305  1.00 49.60 245 A 1 
ATOM 1918 C CD1   . TYR A 1 245 ? 33.245  20.816  17.563  1.00 47.66 245 A 1 
ATOM 1919 C CD2   . TYR A 1 245 ? 32.172  20.447  19.716  1.00 47.05 245 A 1 
ATOM 1920 C CE1   . TYR A 1 245 ? 34.384  21.297  18.208  1.00 39.70 245 A 1 
ATOM 1921 C CE2   . TYR A 1 245 ? 33.313  20.924  20.372  1.00 41.36 245 A 1 
ATOM 1922 C CZ    . TYR A 1 245 ? 34.426  21.352  19.618  1.00 43.21 245 A 1 
ATOM 1923 O OH    . TYR A 1 245 ? 35.553  21.821  20.261  1.00 40.48 245 A 1 
ATOM 1924 N N     . VAL A 1 246 ? 29.623  21.025  14.870  1.00 50.71 246 A 1 
ATOM 1925 C CA    . VAL A 1 246 ? 29.823  21.536  13.500  1.00 50.53 246 A 1 
ATOM 1926 C C     . VAL A 1 246 ? 29.057  22.842  13.253  1.00 46.29 246 A 1 
ATOM 1927 O O     . VAL A 1 246 ? 29.548  23.705  12.531  1.00 45.88 246 A 1 
ATOM 1928 C CB    . VAL A 1 246 ? 29.466  20.462  12.458  1.00 48.29 246 A 1 
ATOM 1929 C CG1   . VAL A 1 246 ? 29.578  20.972  11.012  1.00 44.65 246 A 1 
ATOM 1930 C CG2   . VAL A 1 246 ? 30.399  19.254  12.557  1.00 50.47 246 A 1 
ATOM 1931 N N     . GLU A 1 247 ? 27.874  23.022  13.857  1.00 48.44 247 A 1 
ATOM 1932 C CA    . GLU A 1 247 ? 27.121  24.287  13.704  1.00 48.98 247 A 1 
ATOM 1933 C C     . GLU A 1 247 ? 27.820  25.477  14.389  1.00 44.36 247 A 1 
ATOM 1934 O O     . GLU A 1 247 ? 27.759  26.592  13.874  1.00 43.05 247 A 1 
ATOM 1935 C CB    . GLU A 1 247 ? 25.667  24.142  14.190  1.00 47.17 247 A 1 
ATOM 1936 C CG    . GLU A 1 247 ? 24.768  23.509  13.115  1.00 44.45 247 A 1 
ATOM 1937 C CD    . GLU A 1 247 ? 23.265  23.538  13.446  1.00 42.24 247 A 1 
ATOM 1938 O OE1   . GLU A 1 247 ? 22.467  23.467  12.479  1.00 39.73 247 A 1 
ATOM 1939 O OE2   . GLU A 1 247 ? 22.900  23.592  14.641  1.00 39.82 247 A 1 
ATOM 1940 N N     . ASN A 1 248 ? 28.511  25.241  15.514  1.00 48.13 248 A 1 
ATOM 1941 C CA    . ASN A 1 248 ? 29.150  26.328  16.251  1.00 48.34 248 A 1 
ATOM 1942 C C     . ASN A 1 248 ? 30.430  26.873  15.593  1.00 43.44 248 A 1 
ATOM 1943 O O     . ASN A 1 248 ? 30.650  28.087  15.635  1.00 41.16 248 A 1 
ATOM 1944 C CB    . ASN A 1 248 ? 29.404  25.887  17.703  1.00 45.14 248 A 1 
ATOM 1945 C CG    . ASN A 1 248 ? 28.216  26.137  18.617  1.00 42.18 248 A 1 
ATOM 1946 O OD1   . ASN A 1 248 ? 27.510  27.131  18.534  1.00 41.71 248 A 1 
ATOM 1947 N ND2   . ASN A 1 248 ? 27.974  25.257  19.556  1.00 43.58 248 A 1 
ATOM 1948 N N     . GLU A 1 249 ? 31.264  26.028  14.984  1.00 50.41 249 A 1 
ATOM 1949 C CA    . GLU A 1 249 ? 32.533  26.515  14.400  1.00 50.60 249 A 1 
ATOM 1950 C C     . GLU A 1 249 ? 32.330  27.469  13.205  1.00 47.25 249 A 1 
ATOM 1951 O O     . GLU A 1 249 ? 33.158  28.338  12.955  1.00 43.91 249 A 1 
ATOM 1952 C CB    . GLU A 1 249 ? 33.426  25.343  13.972  1.00 46.37 249 A 1 
ATOM 1953 C CG    . GLU A 1 249 ? 34.221  24.735  15.142  1.00 42.95 249 A 1 
ATOM 1954 C CD    . GLU A 1 249 ? 35.319  23.763  14.683  1.00 40.94 249 A 1 
ATOM 1955 O OE1   . GLU A 1 249 ? 36.308  23.602  15.434  1.00 37.62 249 A 1 
ATOM 1956 O OE2   . GLU A 1 249 ? 35.170  23.156  13.593  1.00 38.30 249 A 1 
ATOM 1957 N N     . GLY A 1 250 ? 31.222  27.319  12.489  1.00 42.25 250 A 1 
ATOM 1958 C CA    . GLY A 1 250 ? 31.019  28.082  11.248  1.00 41.88 250 A 1 
ATOM 1959 C C     . GLY A 1 250 ? 30.814  29.586  11.406  1.00 39.18 250 A 1 
ATOM 1960 O O     . GLY A 1 250 ? 30.852  30.312  10.403  1.00 37.14 250 A 1 
ATOM 1961 N N     . SER A 1 251 ? 30.534  30.078  12.615  1.00 45.43 251 A 1 
ATOM 1962 C CA    . SER A 1 251 ? 30.115  31.468  12.828  1.00 44.90 251 A 1 
ATOM 1963 C C     . SER A 1 251 ? 31.257  32.474  13.001  1.00 41.71 251 A 1 
ATOM 1964 O O     . SER A 1 251 ? 31.032  33.562  13.531  1.00 39.91 251 A 1 
ATOM 1965 C CB    . SER A 1 251 ? 29.082  31.554  13.952  1.00 42.79 251 A 1 
ATOM 1966 O OG    . SER A 1 251 ? 29.646  31.363  15.230  1.00 40.15 251 A 1 
ATOM 1967 N N     . GLU A 1 252 ? 32.479  32.150  12.578  1.00 42.53 252 A 1 
ATOM 1968 C CA    . GLU A 1 252 ? 33.564  33.124  12.659  1.00 44.16 252 A 1 
ATOM 1969 C C     . GLU A 1 252 ? 33.217  34.386  11.855  1.00 40.94 252 A 1 
ATOM 1970 O O     . GLU A 1 252 ? 33.081  34.393  10.632  1.00 38.68 252 A 1 
ATOM 1971 C CB    . GLU A 1 252 ? 34.928  32.557  12.251  1.00 41.47 252 A 1 
ATOM 1972 C CG    . GLU A 1 252 ? 35.593  31.747  13.378  1.00 39.50 252 A 1 
ATOM 1973 C CD    . GLU A 1 252 ? 37.101  31.545  13.158  1.00 38.12 252 A 1 
ATOM 1974 O OE1   . GLU A 1 252 ? 37.820  31.376  14.169  1.00 35.44 252 A 1 
ATOM 1975 O OE2   . GLU A 1 252 ? 37.556  31.615  11.986  1.00 34.87 252 A 1 
ATOM 1976 N N     . CYS A 1 253 ? 33.056  35.469  12.606  1.00 42.50 253 A 1 
ATOM 1977 C CA    . CYS A 1 253 ? 32.717  36.786  12.097  1.00 43.98 253 A 1 
ATOM 1978 C C     . CYS A 1 253 ? 33.874  37.326  11.245  1.00 39.62 253 A 1 
ATOM 1979 O O     . CYS A 1 253 ? 34.781  37.980  11.761  1.00 38.85 253 A 1 
ATOM 1980 C CB    . CYS A 1 253 ? 32.425  37.713  13.278  1.00 42.07 253 A 1 
ATOM 1981 S SG    . CYS A 1 253 ? 30.892  37.243  14.148  1.00 39.36 253 A 1 
ATOM 1982 N N     . ILE A 1 254 ? 33.798  37.090  9.941   1.00 36.43 254 A 1 
ATOM 1983 C CA    . ILE A 1 254 ? 34.700  37.776  9.004   1.00 39.79 254 A 1 
ATOM 1984 C C     . ILE A 1 254 ? 34.415  39.278  9.116   1.00 37.21 254 A 1 
ATOM 1985 O O     . ILE A 1 254 ? 33.429  39.780  8.582   1.00 36.12 254 A 1 
ATOM 1986 C CB    . ILE A 1 254 ? 34.546  37.250  7.568   1.00 37.79 254 A 1 
ATOM 1987 C CG1   . ILE A 1 254 ? 34.870  35.741  7.510   1.00 36.07 254 A 1 
ATOM 1988 C CG2   . ILE A 1 254 ? 35.481  38.037  6.627   1.00 38.88 254 A 1 
ATOM 1989 C CD1   . ILE A 1 254 ? 34.652  35.096  6.135   1.00 36.92 254 A 1 
ATOM 1990 N N     . VAL A 1 255 ? 35.273  39.990  9.843   1.00 36.81 255 A 1 
ATOM 1991 C CA    . VAL A 1 255 ? 35.179  41.440  10.016  1.00 40.20 255 A 1 
ATOM 1992 C C     . VAL A 1 255 ? 35.392  42.092  8.645   1.00 36.81 255 A 1 
ATOM 1993 O O     . VAL A 1 255 ? 36.479  41.971  8.087   1.00 35.24 255 A 1 
ATOM 1994 C CB    . VAL A 1 255 ? 36.210  41.970  11.031  1.00 38.92 255 A 1 
ATOM 1995 C CG1   . VAL A 1 255 ? 36.066  43.478  11.223  1.00 36.63 255 A 1 
ATOM 1996 C CG2   . VAL A 1 255 ? 36.025  41.304  12.403  1.00 41.06 255 A 1 
ATOM 1997 N N     . PRO A 1 256 ? 34.380  42.750  8.076   1.00 39.06 256 A 1 
ATOM 1998 C CA    . PRO A 1 256 ? 34.525  43.333  6.755   1.00 41.11 256 A 1 
ATOM 1999 C C     . PRO A 1 256 ? 35.502  44.508  6.838   1.00 39.54 256 A 1 
ATOM 2000 O O     . PRO A 1 256 ? 35.179  45.562  7.391   1.00 37.70 256 A 1 
ATOM 2001 C CB    . PRO A 1 256 ? 33.107  43.735  6.335   1.00 38.42 256 A 1 
ATOM 2002 C CG    . PRO A 1 256 ? 32.392  43.991  7.654   1.00 38.69 256 A 1 
ATOM 2003 C CD    . PRO A 1 256 ? 33.050  42.977  8.610   1.00 44.79 256 A 1 
ATOM 2004 N N     . SER A 1 257 ? 36.705  44.340  6.309   1.00 44.50 257 A 1 
ATOM 2005 C CA    . SER A 1 257 ? 37.700  45.409  6.254   1.00 48.11 257 A 1 
ATOM 2006 C C     . SER A 1 257 ? 37.150  46.567  5.418   1.00 45.37 257 A 1 
ATOM 2007 O O     . SER A 1 257 ? 36.875  46.430  4.229   1.00 44.42 257 A 1 
ATOM 2008 C CB    . SER A 1 257 ? 39.038  44.897  5.718   1.00 45.56 257 A 1 
ATOM 2009 O OG    . SER A 1 257 ? 38.891  44.266  4.465   1.00 42.49 257 A 1 
ATOM 2010 N N     . GLN A 1 258 ? 36.975  47.713  6.071   1.00 35.12 258 A 1 
ATOM 2011 C CA    . GLN A 1 258 ? 36.497  48.945  5.442   1.00 37.83 258 A 1 
ATOM 2012 C C     . GLN A 1 258 ? 37.568  49.504  4.492   1.00 34.85 258 A 1 
ATOM 2013 O O     . GLN A 1 258 ? 38.307  50.428  4.832   1.00 33.83 258 A 1 
ATOM 2014 C CB    . GLN A 1 258 ? 36.128  49.991  6.503   1.00 36.34 258 A 1 
ATOM 2015 C CG    . GLN A 1 258 ? 34.872  49.685  7.311   1.00 35.67 258 A 1 
ATOM 2016 C CD    . GLN A 1 258 ? 34.501  50.831  8.272   1.00 35.67 258 A 1 
ATOM 2017 O OE1   . GLN A 1 258 ? 35.227  51.779  8.485   1.00 36.05 258 A 1 
ATOM 2018 N NE2   . GLN A 1 258 ? 33.334  50.775  8.868   1.00 36.27 258 A 1 
ATOM 2019 N N     . SER A 1 259 ? 37.668  48.941  3.307   1.00 36.55 259 A 1 
ATOM 2020 C CA    . SER A 1 259 ? 38.553  49.517  2.296   1.00 39.03 259 A 1 
ATOM 2021 C C     . SER A 1 259 ? 38.014  50.886  1.881   1.00 35.75 259 A 1 
ATOM 2022 O O     . SER A 1 259 ? 36.981  51.019  1.227   1.00 35.70 259 A 1 
ATOM 2023 C CB    . SER A 1 259 ? 38.731  48.568  1.112   1.00 38.41 259 A 1 
ATOM 2024 O OG    . SER A 1 259 ? 37.503  48.195  0.535   1.00 37.05 259 A 1 
ATOM 2025 N N     . THR A 1 260 ? 38.744  51.947  2.335   1.00 40.58 260 A 1 
ATOM 2026 C CA    . THR A 1 260 ? 38.454  53.356  2.042   1.00 44.53 260 A 1 
ATOM 2027 C C     . THR A 1 260 ? 38.731  53.664  0.572   1.00 40.90 260 A 1 
ATOM 2028 O O     . THR A 1 260 ? 39.791  54.171  0.218   1.00 39.68 260 A 1 
ATOM 2029 C CB    . THR A 1 260 ? 39.272  54.276  2.954   1.00 41.06 260 A 1 
ATOM 2030 O OG1   . THR A 1 260 ? 40.611  53.830  3.048   1.00 38.19 260 A 1 
ATOM 2031 C CG2   . THR A 1 260 ? 38.721  54.306  4.379   1.00 40.47 260 A 1 
ATOM 2032 N N     . ILE A 1 261 ? 37.768  53.306  -0.290  1.00 33.11 261 A 1 
ATOM 2033 C CA    . ILE A 1 261 ? 37.900  53.636  -1.715  1.00 36.54 261 A 1 
ATOM 2034 C C     . ILE A 1 261 ? 37.836  55.158  -1.862  1.00 33.70 261 A 1 
ATOM 2035 O O     . ILE A 1 261 ? 36.781  55.782  -1.734  1.00 32.99 261 A 1 
ATOM 2036 C CB    . ILE A 1 261 ? 36.878  52.887  -2.590  1.00 35.26 261 A 1 
ATOM 2037 C CG1   . ILE A 1 261 ? 37.102  51.360  -2.472  1.00 34.54 261 A 1 
ATOM 2038 C CG2   . ILE A 1 261 ? 37.001  53.335  -4.065  1.00 37.63 261 A 1 
ATOM 2039 C CD1   . ILE A 1 261 ? 36.091  50.499  -3.236  1.00 36.17 261 A 1 
ATOM 2040 N N     . VAL A 1 262 ? 39.000  55.760  -2.129  1.00 35.11 262 A 1 
ATOM 2041 C CA    . VAL A 1 262 ? 39.170  57.202  -2.309  1.00 40.50 262 A 1 
ATOM 2042 C C     . VAL A 1 262 ? 38.367  57.666  -3.525  1.00 37.33 262 A 1 
ATOM 2043 O O     . VAL A 1 262 ? 38.592  57.210  -4.648  1.00 36.52 262 A 1 
ATOM 2044 C CB    . VAL A 1 262 ? 40.664  57.565  -2.436  1.00 38.27 262 A 1 
ATOM 2045 C CG1   . VAL A 1 262 ? 40.866  59.070  -2.608  1.00 36.14 262 A 1 
ATOM 2046 C CG2   . VAL A 1 262 ? 41.443  57.136  -1.188  1.00 41.05 262 A 1 
ATOM 2047 N N     . ARG A 1 263 ? 37.484  58.630  -3.288  1.00 35.49 263 A 1 
ATOM 2048 C CA    . ARG A 1 263 ? 36.668  59.312  -4.314  1.00 40.33 263 A 1 
ATOM 2049 C C     . ARG A 1 263 ? 37.545  60.129  -5.278  1.00 36.63 263 A 1 
ATOM 2050 O O     . ARG A 1 263 ? 37.593  61.352  -5.153  1.00 35.52 263 A 1 
ATOM 2051 C CB    . ARG A 1 263 ? 35.656  60.255  -3.644  1.00 38.07 263 A 1 
ATOM 2052 C CG    . ARG A 1 263 ? 34.420  59.608  -3.009  1.00 36.96 263 A 1 
ATOM 2053 C CD    . ARG A 1 263 ? 33.544  60.743  -2.444  1.00 34.64 263 A 1 
ATOM 2054 N NE    . ARG A 1 263 ? 32.221  60.280  -2.005  1.00 32.99 263 A 1 
ATOM 2055 C CZ    . ARG A 1 263 ? 31.259  61.021  -1.469  1.00 29.55 263 A 1 
ATOM 2056 N NH1   . ARG A 1 263 ? 31.437  62.300  -1.245  1.00 27.58 263 A 1 
ATOM 2057 N NH2   . ARG A 1 263 ? 30.124  60.506  -1.157  1.00 26.18 263 A 1 
ATOM 2058 N N     . ARG A 1 264 ? 38.212  59.524  -6.223  1.00 35.68 264 A 1 
ATOM 2059 C CA    . ARG A 1 264 ? 38.865  60.350  -7.256  1.00 39.59 264 A 1 
ATOM 2060 C C     . ARG A 1 264 ? 37.802  61.026  -8.148  1.00 35.04 264 A 1 
ATOM 2061 O O     . ARG A 1 264 ? 36.924  60.349  -8.666  1.00 33.25 264 A 1 
ATOM 2062 C CB    . ARG A 1 264 ? 39.894  59.575  -8.077  1.00 37.57 264 A 1 
ATOM 2063 C CG    . ARG A 1 264 ? 41.288  59.698  -7.441  1.00 36.26 264 A 1 
ATOM 2064 C CD    . ARG A 1 264 ? 42.373  59.140  -8.365  1.00 34.44 264 A 1 
ATOM 2065 N NE    . ARG A 1 264 ? 43.715  59.356  -7.815  1.00 32.72 264 A 1 
ATOM 2066 C CZ    . ARG A 1 264 ? 44.877  59.034  -8.386  1.00 29.67 264 A 1 
ATOM 2067 N NH1   . ARG A 1 264 ? 44.915  58.462  -9.565  1.00 28.09 264 A 1 
ATOM 2068 N NH2   . ARG A 1 264 ? 46.002  59.279  -7.792  1.00 27.05 264 A 1 
ATOM 2069 N N     . PRO A 1 265 ? 37.915  62.358  -8.326  1.00 34.56 265 A 1 
ATOM 2070 C CA    . PRO A 1 265 ? 36.825  63.185  -8.818  1.00 39.10 265 A 1 
ATOM 2071 C C     . PRO A 1 265 ? 36.805  63.313  -10.350 1.00 37.67 265 A 1 
ATOM 2072 O O     . PRO A 1 265 ? 36.727  64.434  -10.837 1.00 35.57 265 A 1 
ATOM 2073 C CB    . PRO A 1 265 ? 37.057  64.526  -8.108  1.00 35.60 265 A 1 
ATOM 2074 C CG    . PRO A 1 265 ? 38.578  64.644  -8.129  1.00 36.66 265 A 1 
ATOM 2075 C CD    . PRO A 1 265 ? 39.004  63.189  -7.848  1.00 42.93 265 A 1 
ATOM 2076 N N     . HIS A 1 266 ? 37.017  62.243  -11.065 1.00 38.42 266 A 1 
ATOM 2077 C CA    . HIS A 1 266 ? 37.380  62.373  -12.479 1.00 43.12 266 A 1 
ATOM 2078 C C     . HIS A 1 266 ? 36.427  63.285  -13.279 1.00 40.65 266 A 1 
ATOM 2079 O O     . HIS A 1 266 ? 35.218  63.097  -13.301 1.00 39.56 266 A 1 
ATOM 2080 C CB    . HIS A 1 266 ? 37.580  61.004  -13.147 1.00 40.50 266 A 1 
ATOM 2081 C CG    . HIS A 1 266 ? 39.043  60.673  -13.264 1.00 38.79 266 A 1 
ATOM 2082 N ND1   . HIS A 1 266 ? 39.939  61.195  -14.170 1.00 37.12 266 A 1 
ATOM 2083 C CD2   . HIS A 1 266 ? 39.764  59.823  -12.463 1.00 37.30 266 A 1 
ATOM 2084 C CE1   . HIS A 1 266 ? 41.151  60.669  -13.914 1.00 33.76 266 A 1 
ATOM 2085 N NE2   . HIS A 1 266 ? 41.090  59.838  -12.882 1.00 33.91 266 A 1 
ATOM 2086 N N     . GLN A 1 267 ? 37.043  64.260  -13.916 1.00 36.67 267 A 1 
ATOM 2087 C CA    . GLN A 1 267 ? 36.448  65.546  -14.308 1.00 39.84 267 A 1 
ATOM 2088 C C     . GLN A 1 267 ? 35.838  65.572  -15.723 1.00 37.72 267 A 1 
ATOM 2089 O O     . GLN A 1 267 ? 35.193  66.552  -16.068 1.00 36.33 267 A 1 
ATOM 2090 C CB    . GLN A 1 267 ? 37.577  66.592  -14.241 1.00 37.44 267 A 1 
ATOM 2091 C CG    . GLN A 1 267 ? 37.283  67.856  -13.437 1.00 35.42 267 A 1 
ATOM 2092 C CD    . GLN A 1 267 ? 38.467  68.832  -13.443 1.00 33.31 267 A 1 
ATOM 2093 O OE1   . GLN A 1 267 ? 39.434  68.693  -14.163 1.00 34.14 267 A 1 
ATOM 2094 N NE2   . GLN A 1 267 ? 38.427  69.860  -12.625 1.00 32.44 267 A 1 
ATOM 2095 N N     . SER A 1 268 ? 36.186  64.634  -16.542 1.00 38.14 268 A 1 
ATOM 2096 C CA    . SER A 1 268 ? 36.353  64.862  -17.979 1.00 40.75 268 A 1 
ATOM 2097 C C     . SER A 1 268 ? 35.072  65.300  -18.687 1.00 38.76 268 A 1 
ATOM 2098 O O     . SER A 1 268 ? 34.011  64.712  -18.487 1.00 36.85 268 A 1 
ATOM 2099 C CB    . SER A 1 268 ? 36.947  63.635  -18.659 1.00 37.78 268 A 1 
ATOM 2100 O OG    . SER A 1 268 ? 36.136  62.508  -18.447 1.00 34.73 268 A 1 
ATOM 2101 N N     . GLY A 1 269 ? 35.224  66.310  -19.507 1.00 35.73 269 A 1 
ATOM 2102 C CA    . GLY A 1 269 ? 34.154  67.212  -19.880 1.00 37.15 269 A 1 
ATOM 2103 C C     . GLY A 1 269 ? 33.573  67.193  -21.289 1.00 35.38 269 A 1 
ATOM 2104 O O     . GLY A 1 269 ? 32.415  67.574  -21.417 1.00 33.69 269 A 1 
ATOM 2105 N N     . TYR A 1 270 ? 34.382  66.935  -22.305 1.00 29.60 270 A 1 
ATOM 2106 C CA    . TYR A 1 270 ? 34.188  67.619  -23.588 1.00 32.43 270 A 1 
ATOM 2107 C C     . TYR A 1 270 ? 32.975  67.180  -24.451 1.00 29.34 270 A 1 
ATOM 2108 O O     . TYR A 1 270 ? 32.336  66.173  -24.218 1.00 27.87 270 A 1 
ATOM 2109 C CB    . TYR A 1 270 ? 35.492  67.607  -24.408 1.00 30.53 270 A 1 
ATOM 2110 C CG    . TYR A 1 270 ? 36.435  68.745  -24.089 1.00 30.27 270 A 1 
ATOM 2111 C CD1   . TYR A 1 270 ? 36.282  69.988  -24.738 1.00 32.17 270 A 1 
ATOM 2112 C CD2   . TYR A 1 270 ? 37.472  68.557  -23.158 1.00 33.22 270 A 1 
ATOM 2113 C CE1   . TYR A 1 270 ? 37.176  71.036  -24.445 1.00 30.92 270 A 1 
ATOM 2114 C CE2   . TYR A 1 270 ? 38.360  69.601  -22.854 1.00 30.21 270 A 1 
ATOM 2115 C CZ    . TYR A 1 270 ? 38.212  70.846  -23.509 1.00 31.92 270 A 1 
ATOM 2116 O OH    . TYR A 1 270 ? 39.079  71.873  -23.226 1.00 33.29 270 A 1 
ATOM 2117 N N     . ALA A 1 271 ? 32.753  67.914  -25.426 1.00 37.21 271 A 1 
ATOM 2118 C CA    . ALA A 1 271 ? 31.540  68.610  -25.843 1.00 38.70 271 A 1 
ATOM 2119 C C     . ALA A 1 271 ? 30.794  68.112  -27.107 1.00 36.05 271 A 1 
ATOM 2120 O O     . ALA A 1 271 ? 29.563  68.157  -27.089 1.00 35.15 271 A 1 
ATOM 2121 C CB    . ALA A 1 271 ? 31.962  70.074  -26.040 1.00 36.67 271 A 1 
ATOM 2122 N N     . PRO A 1 272 ? 31.457  67.892  -28.214 1.00 33.68 272 A 1 
ATOM 2123 C CA    . PRO A 1 272 ? 30.972  68.334  -29.526 1.00 36.86 272 A 1 
ATOM 2124 C C     . PRO A 1 272 ? 30.034  67.295  -30.199 1.00 35.79 272 A 1 
ATOM 2125 O O     . PRO A 1 272 ? 29.374  66.578  -29.460 1.00 35.22 272 A 1 
ATOM 2126 C CB    . PRO A 1 272 ? 32.294  68.669  -30.236 1.00 34.39 272 A 1 
ATOM 2127 C CG    . PRO A 1 272 ? 33.220  67.538  -29.803 1.00 36.06 272 A 1 
ATOM 2128 C CD    . PRO A 1 272 ? 32.760  67.279  -28.368 1.00 44.25 272 A 1 
ATOM 2129 N N     . LEU A 1 273 ? 29.820  67.064  -31.445 1.00 35.57 273 A 1 
ATOM 2130 C CA    . LEU A 1 273 ? 30.050  67.720  -32.732 1.00 39.66 273 A 1 
ATOM 2131 C C     . LEU A 1 273 ? 28.869  67.384  -33.684 1.00 37.55 273 A 1 
ATOM 2132 O O     . LEU A 1 273 ? 27.826  66.910  -33.242 1.00 37.03 273 A 1 
ATOM 2133 C CB    . LEU A 1 273 ? 31.422  67.249  -33.317 1.00 36.39 273 A 1 
ATOM 2134 C CG    . LEU A 1 273 ? 32.356  68.387  -33.796 1.00 35.08 273 A 1 
ATOM 2135 C CD1   . LEU A 1 273 ? 33.785  67.855  -33.980 1.00 35.27 273 A 1 
ATOM 2136 C CD2   . LEU A 1 273 ? 31.933  68.995  -35.115 1.00 39.43 273 A 1 
ATOM 2137 N N     . VAL A 1 274 ? 29.054  67.577  -34.915 1.00 30.84 274 A 1 
ATOM 2138 C CA    . VAL A 1 274 ? 28.245  68.215  -35.976 1.00 38.36 274 A 1 
ATOM 2139 C C     . VAL A 1 274 ? 27.119  67.420  -36.673 1.00 35.67 274 A 1 
ATOM 2140 O O     . VAL A 1 274 ? 25.988  67.901  -36.743 1.00 34.26 274 A 1 
ATOM 2141 C CB    . VAL A 1 274 ? 29.206  68.714  -37.080 1.00 35.59 274 A 1 
ATOM 2142 C CG1   . VAL A 1 274 ? 28.554  69.674  -38.064 1.00 34.37 274 A 1 
ATOM 2143 C CG2   . VAL A 1 274 ? 30.460  69.433  -36.556 1.00 39.40 274 A 1 
ATOM 2144 N N     . GLY A 1 275 ? 27.484  66.368  -37.357 1.00 36.43 275 A 1 
ATOM 2145 C CA    . GLY A 1 275 ? 27.241  66.388  -38.808 1.00 37.22 275 A 1 
ATOM 2146 C C     . GLY A 1 275 ? 25.856  66.044  -39.375 1.00 34.98 275 A 1 
ATOM 2147 O O     . GLY A 1 275 ? 25.049  65.379  -38.745 1.00 33.20 275 A 1 
ATOM 2148 N N     . ALA A 1 276 ? 25.664  66.513  -40.575 1.00 39.41 276 A 1 
ATOM 2149 C CA    . ALA A 1 276 ? 24.366  66.913  -41.149 1.00 42.71 276 A 1 
ATOM 2150 C C     . ALA A 1 276 ? 23.723  65.976  -42.192 1.00 40.97 276 A 1 
ATOM 2151 O O     . ALA A 1 276 ? 22.501  66.012  -42.362 1.00 39.55 276 A 1 
ATOM 2152 C CB    . ALA A 1 276 ? 24.619  68.267  -41.816 1.00 38.58 276 A 1 
ATOM 2153 N N     . GLU A 1 277 ? 24.521  65.362  -42.961 1.00 39.26 277 A 1 
ATOM 2154 C CA    . GLU A 1 277 ? 24.247  64.986  -44.360 1.00 45.55 277 A 1 
ATOM 2155 C C     . GLU A 1 277 ? 23.162  63.888  -44.562 1.00 45.26 277 A 1 
ATOM 2156 O O     . GLU A 1 277 ? 22.809  63.193  -43.619 1.00 44.04 277 A 1 
ATOM 2157 C CB    . GLU A 1 277 ? 25.575  64.512  -44.979 1.00 40.19 277 A 1 
ATOM 2158 C CG    . GLU A 1 277 ? 26.609  65.623  -45.201 1.00 37.74 277 A 1 
ATOM 2159 C CD    . GLU A 1 277 ? 27.781  65.146  -46.055 1.00 37.47 277 A 1 
ATOM 2160 O OE1   . GLU A 1 277 ? 28.285  65.979  -46.840 1.00 36.11 277 A 1 
ATOM 2161 O OE2   . GLU A 1 277 ? 28.161  63.955  -45.952 1.00 36.66 277 A 1 
ATOM 2162 N N     . GLN A 1 278 ? 22.661  63.588  -45.705 1.00 36.96 278 A 1 
ATOM 2163 C CA    . GLN A 1 278 ? 22.446  64.281  -46.991 1.00 40.31 278 A 1 
ATOM 2164 C C     . GLN A 1 278 ? 21.397  63.516  -47.820 1.00 37.79 278 A 1 
ATOM 2165 O O     . GLN A 1 278 ? 20.343  64.039  -48.154 1.00 36.38 278 A 1 
ATOM 2166 C CB    . GLN A 1 278 ? 23.741  64.321  -47.833 1.00 37.42 278 A 1 
ATOM 2167 C CG    . GLN A 1 278 ? 23.936  65.608  -48.652 1.00 34.56 278 A 1 
ATOM 2168 C CD    . GLN A 1 278 ? 25.149  65.527  -49.586 1.00 33.81 278 A 1 
ATOM 2169 O OE1   . GLN A 1 278 ? 25.456  64.506  -50.180 1.00 35.39 278 A 1 
ATOM 2170 N NE2   . GLN A 1 278 ? 25.877  66.598  -49.761 1.00 33.37 278 A 1 
ATOM 2171 N N     . ALA A 1 279 ? 21.782  62.389  -48.237 1.00 35.75 279 A 1 
ATOM 2172 C CA    . ALA A 1 279 ? 21.405  61.821  -49.537 1.00 36.46 279 A 1 
ATOM 2173 C C     . ALA A 1 279 ? 20.059  61.084  -49.560 1.00 33.42 279 A 1 
ATOM 2174 O O     . ALA A 1 279 ? 19.551  60.690  -48.532 1.00 32.82 279 A 1 
ATOM 2175 C CB    . ALA A 1 279 ? 22.549  60.880  -49.949 1.00 34.78 279 A 1 
ATOM 2176 N N     . ALA A 1 280 ? 19.545  60.755  -50.673 1.00 38.86 280 A 1 
ATOM 2177 C CA    . ALA A 1 280 ? 19.108  61.409  -51.894 1.00 40.07 280 A 1 
ATOM 2178 C C     . ALA A 1 280 ? 18.003  60.547  -52.520 1.00 36.54 280 A 1 
ATOM 2179 O O     . ALA A 1 280 ? 16.890  60.539  -51.991 1.00 35.07 280 A 1 
ATOM 2180 C CB    . ALA A 1 280 ? 20.258  61.703  -52.866 1.00 37.78 280 A 1 
ATOM 2181 N N     . SER A 1 281 ? 18.258  59.877  -53.612 1.00 47.86 281 A 1 
ATOM 2182 C CA    . SER A 1 281 ? 17.352  60.081  -54.747 1.00 47.94 281 A 1 
ATOM 2183 C C     . SER A 1 281 ? 16.540  58.908  -55.283 1.00 45.69 281 A 1 
ATOM 2184 O O     . SER A 1 281 ? 15.511  59.161  -55.905 1.00 43.60 281 A 1 
ATOM 2185 C CB    . SER A 1 281 ? 18.204  60.607  -55.906 1.00 44.47 281 A 1 
ATOM 2186 O OG    . SER A 1 281 ? 19.236  59.714  -56.253 1.00 39.65 281 A 1 
ATOM 2187 N N     . ALA A 1 282 ? 17.033  57.710  -55.230 1.00 41.56 282 A 1 
ATOM 2188 C CA    . ALA A 1 282 ? 16.933  56.847  -56.412 1.00 43.24 282 A 1 
ATOM 2189 C C     . ALA A 1 282 ? 15.521  56.351  -56.824 1.00 39.84 282 A 1 
ATOM 2190 O O     . ALA A 1 282 ? 14.581  56.344  -56.053 1.00 38.48 282 A 1 
ATOM 2191 C CB    . ALA A 1 282 ? 17.934  55.699  -56.282 1.00 40.11 282 A 1 
ATOM 2192 N N     . THR A 1 283 ? 15.449  55.950  -58.058 1.00 45.93 283 A 1 
ATOM 2193 C CA    . THR A 1 283 ? 14.435  56.314  -59.071 1.00 47.48 283 A 1 
ATOM 2194 C C     . THR A 1 283 ? 13.349  55.304  -59.435 1.00 44.63 283 A 1 
ATOM 2195 O O     . THR A 1 283 ? 12.250  55.734  -59.789 1.00 41.70 283 A 1 
ATOM 2196 C CB    . THR A 1 283 ? 15.190  56.578  -60.384 1.00 41.38 283 A 1 
ATOM 2197 O OG1   . THR A 1 283 ? 16.168  55.575  -60.601 1.00 38.65 283 A 1 
ATOM 2198 C CG2   . THR A 1 283 ? 15.928  57.913  -60.399 1.00 43.07 283 A 1 
ATOM 2199 N N     . ALA A 1 284 ? 13.689  54.058  -59.574 1.00 38.83 284 A 1 
ATOM 2200 C CA    . ALA A 1 284 ? 13.279  53.380  -60.817 1.00 40.65 284 A 1 
ATOM 2201 C C     . ALA A 1 284 ? 11.803  52.937  -60.912 1.00 37.56 284 A 1 
ATOM 2202 O O     . ALA A 1 284 ? 11.106  52.773  -59.920 1.00 35.90 284 A 1 
ATOM 2203 C CB    . ALA A 1 284 ? 14.244  52.218  -61.090 1.00 38.16 284 A 1 
ATOM 2204 N N     . GLY A 1 285 ? 11.385  52.786  -62.173 1.00 40.07 285 A 1 
ATOM 2205 C CA    . GLY A 1 285 ? 10.006  52.650  -62.677 1.00 39.41 285 A 1 
ATOM 2206 C C     . GLY A 1 285 ? 9.385   51.235  -62.562 1.00 36.36 285 A 1 
ATOM 2207 O O     . GLY A 1 285 ? 9.564   50.593  -61.560 1.00 36.08 285 A 1 
ATOM 2208 N N     . ALA A 1 286 ? 8.683   50.614  -63.480 1.00 36.53 286 A 1 
ATOM 2209 C CA    . ALA A 1 286 ? 7.994   51.128  -64.661 1.00 38.78 286 A 1 
ATOM 2210 C C     . ALA A 1 286 ? 6.700   50.332  -64.949 1.00 36.26 286 A 1 
ATOM 2211 O O     . ALA A 1 286 ? 5.679   50.933  -65.219 1.00 34.92 286 A 1 
ATOM 2212 C CB    . ALA A 1 286 ? 8.914   51.023  -65.897 1.00 36.16 286 A 1 
ATOM 2213 N N     . SER A 1 287 ? 6.769   49.014  -65.012 1.00 45.56 287 A 1 
ATOM 2214 C CA    . SER A 1 287 ? 5.943   48.296  -65.998 1.00 47.02 287 A 1 
ATOM 2215 C C     . SER A 1 287 ? 4.466   48.107  -65.647 1.00 45.27 287 A 1 
ATOM 2216 O O     . SER A 1 287 ? 4.062   48.132  -64.497 1.00 42.79 287 A 1 
ATOM 2217 C CB    . SER A 1 287 ? 6.602   46.970  -66.396 1.00 43.01 287 A 1 
ATOM 2218 O OG    . SER A 1 287 ? 6.697   46.099  -65.289 1.00 37.42 287 A 1 
ATOM 2219 N N     . ALA A 1 288 ? 3.667   47.896  -66.688 1.00 41.32 288 A 1 
ATOM 2220 C CA    . ALA A 1 288 ? 2.378   48.548  -66.864 1.00 43.51 288 A 1 
ATOM 2221 C C     . ALA A 1 288 ? 1.130   47.658  -66.851 1.00 41.56 288 A 1 
ATOM 2222 O O     . ALA A 1 288 ? 0.044   48.208  -67.003 1.00 39.09 288 A 1 
ATOM 2223 C CB    . ALA A 1 288 ? 2.457   49.264  -68.220 1.00 40.73 288 A 1 
ATOM 2224 N N     . TYR A 1 289 ? 1.267   46.353  -66.777 1.00 33.36 289 A 1 
ATOM 2225 C CA    . TYR A 1 289 ? 0.305   45.460  -67.442 1.00 36.28 289 A 1 
ATOM 2226 C C     . TYR A 1 289 ? -1.180  45.692  -67.073 1.00 33.04 289 A 1 
ATOM 2227 O O     . TYR A 1 289 ? -1.526  45.969  -65.922 1.00 31.47 289 A 1 
ATOM 2228 C CB    . TYR A 1 289 ? 0.735   43.999  -67.316 1.00 33.94 289 A 1 
ATOM 2229 C CG    . TYR A 1 289 ? 1.702   43.571  -68.398 1.00 34.17 289 A 1 
ATOM 2230 C CD1   . TYR A 1 289 ? 1.222   43.162  -69.657 1.00 36.03 289 A 1 
ATOM 2231 C CD2   . TYR A 1 289 ? 3.088   43.614  -68.173 1.00 37.65 289 A 1 
ATOM 2232 C CE1   . TYR A 1 289 ? 2.119   42.789  -70.678 1.00 34.86 289 A 1 
ATOM 2233 C CE2   . TYR A 1 289 ? 3.996   43.245  -69.187 1.00 34.29 289 A 1 
ATOM 2234 C CZ    . TYR A 1 289 ? 3.503   42.827  -70.442 1.00 35.33 289 A 1 
ATOM 2235 O OH    . TYR A 1 289 ? 4.384   42.463  -71.433 1.00 34.65 289 A 1 
ATOM 2236 N N     . THR A 1 290 ? -2.038  45.567  -68.061 1.00 48.66 290 A 1 
ATOM 2237 C CA    . THR A 1 290 ? -3.219  46.416  -68.312 1.00 50.76 290 A 1 
ATOM 2238 C C     . THR A 1 290 ? -4.594  45.836  -67.986 1.00 49.04 290 A 1 
ATOM 2239 O O     . THR A 1 290 ? -5.480  46.588  -67.574 1.00 47.05 290 A 1 
ATOM 2240 C CB    . THR A 1 290 ? -3.254  46.760  -69.806 1.00 46.37 290 A 1 
ATOM 2241 O OG1   . THR A 1 290 ? -3.018  45.589  -70.585 1.00 45.62 290 A 1 
ATOM 2242 C CG2   . THR A 1 290 ? -2.172  47.770  -70.206 1.00 51.24 290 A 1 
ATOM 2243 N N     . ASP A 1 291 ? -4.821  44.641  -68.347 1.00 44.90 291 A 1 
ATOM 2244 C CA    . ASP A 1 291 ? -6.153  44.160  -68.774 1.00 49.08 291 A 1 
ATOM 2245 C C     . ASP A 1 291 ? -7.213  44.015  -67.647 1.00 47.52 291 A 1 
ATOM 2246 O O     . ASP A 1 291 ? -6.873  43.952  -66.484 1.00 46.11 291 A 1 
ATOM 2247 C CB    . ASP A 1 291 ? -5.958  42.808  -69.480 1.00 44.30 291 A 1 
ATOM 2248 C CG    . ASP A 1 291 ? -5.219  42.877  -70.823 1.00 39.66 291 A 1 
ATOM 2249 O OD1   . ASP A 1 291 ? -5.293  43.938  -71.489 1.00 39.31 291 A 1 
ATOM 2250 O OD2   . ASP A 1 291 ? -4.611  41.852  -71.187 1.00 39.23 291 A 1 
ATOM 2251 N N     . SER A 1 292 ? -8.512  43.832  -67.846 1.00 38.12 292 A 1 
ATOM 2252 C CA    . SER A 1 292 ? -9.528  44.507  -68.676 1.00 41.02 292 A 1 
ATOM 2253 C C     . SER A 1 292 ? -10.939 44.344  -68.068 1.00 38.63 292 A 1 
ATOM 2254 O O     . SER A 1 292 ? -11.695 45.299  -68.042 1.00 37.37 292 A 1 
ATOM 2255 C CB    . SER A 1 292 ? -9.583  43.910  -70.099 1.00 38.80 292 A 1 
ATOM 2256 O OG    . SER A 1 292 ? -10.705 44.363  -70.842 1.00 35.32 292 A 1 
ATOM 2257 N N     . VAL A 1 293 ? -11.348 43.137  -67.660 1.00 34.36 293 A 1 
ATOM 2258 C CA    . VAL A 1 293 ? -12.743 42.690  -67.900 1.00 39.07 293 A 1 
ATOM 2259 C C     . VAL A 1 293 ? -13.817 43.209  -66.910 1.00 36.73 293 A 1 
ATOM 2260 O O     . VAL A 1 293 ? -13.556 43.505  -65.760 1.00 35.96 293 A 1 
ATOM 2261 C CB    . VAL A 1 293 ? -12.836 41.155  -68.065 1.00 36.67 293 A 1 
ATOM 2262 C CG1   . VAL A 1 293 ? -14.176 40.730  -68.661 1.00 36.03 293 A 1 
ATOM 2263 C CG2   . VAL A 1 293 ? -11.762 40.584  -68.994 1.00 42.72 293 A 1 
ATOM 2264 N N     . ASN A 1 294 ? -15.060 43.257  -67.386 1.00 36.76 294 A 1 
ATOM 2265 C CA    . ASN A 1 294 ? -16.181 44.167  -67.111 1.00 38.88 294 A 1 
ATOM 2266 C C     . ASN A 1 294 ? -17.047 44.029  -65.836 1.00 35.27 294 A 1 
ATOM 2267 O O     . ASN A 1 294 ? -17.572 45.038  -65.393 1.00 33.83 294 A 1 
ATOM 2268 C CB    . ASN A 1 294 ? -17.161 43.992  -68.283 1.00 38.05 294 A 1 
ATOM 2269 C CG    . ASN A 1 294 ? -16.760 44.676  -69.570 1.00 35.50 294 A 1 
ATOM 2270 O OD1   . ASN A 1 294 ? -16.147 45.729  -69.588 1.00 37.99 294 A 1 
ATOM 2271 N ND2   . ASN A 1 294 ? -17.132 44.123  -70.705 1.00 39.49 294 A 1 
ATOM 2272 N N     . ASN A 1 295 ? -17.431 42.833  -65.418 1.00 35.34 295 A 1 
ATOM 2273 C CA    . ASN A 1 295 ? -18.875 42.557  -65.212 1.00 36.23 295 A 1 
ATOM 2274 C C     . ASN A 1 295 ? -19.584 43.310  -64.065 1.00 33.55 295 A 1 
ATOM 2275 O O     . ASN A 1 295 ? -19.013 43.620  -63.034 1.00 32.21 295 A 1 
ATOM 2276 C CB    . ASN A 1 295 ? -19.113 41.042  -65.152 1.00 34.52 295 A 1 
ATOM 2277 C CG    . ASN A 1 295 ? -19.560 40.451  -66.485 1.00 31.65 295 A 1 
ATOM 2278 O OD1   . ASN A 1 295 ? -19.965 41.133  -67.404 1.00 34.01 295 A 1 
ATOM 2279 N ND2   . ASN A 1 295 ? -19.502 39.146  -66.611 1.00 35.53 295 A 1 
ATOM 2280 N N     . SER A 1 296 ? -20.913 43.550  -64.257 1.00 34.52 296 A 1 
ATOM 2281 C CA    . SER A 1 296 ? -21.659 44.753  -63.837 1.00 36.45 296 A 1 
ATOM 2282 C C     . SER A 1 296 ? -22.639 44.634  -62.664 1.00 33.58 296 A 1 
ATOM 2283 O O     . SER A 1 296 ? -23.312 45.628  -62.384 1.00 32.75 296 A 1 
ATOM 2284 C CB    . SER A 1 296 ? -22.480 45.208  -65.043 1.00 35.40 296 A 1 
ATOM 2285 O OG    . SER A 1 296 ? -23.401 44.199  -65.422 1.00 33.06 296 A 1 
ATOM 2286 N N     . ILE A 1 297 ? -22.860 43.486  -62.073 1.00 23.64 297 A 1 
ATOM 2287 C CA    . ILE A 1 297 ? -24.178 43.169  -61.484 1.00 25.65 297 A 1 
ATOM 2288 C C     . ILE A 1 297 ? -24.574 44.135  -60.350 1.00 24.75 297 A 1 
ATOM 2289 O O     . ILE A 1 297 ? -23.801 44.404  -59.447 1.00 23.44 297 A 1 
ATOM 2290 C CB    . ILE A 1 297 ? -24.282 41.682  -61.082 1.00 24.55 297 A 1 
ATOM 2291 C CG1   . ILE A 1 297 ? -23.992 40.771  -62.299 1.00 23.93 297 A 1 
ATOM 2292 C CG2   . ILE A 1 297 ? -25.679 41.374  -60.520 1.00 28.16 297 A 1 
ATOM 2293 C CD1   . ILE A 1 297 ? -24.002 39.263  -62.009 1.00 27.86 297 A 1 
ATOM 2294 N N     . SER A 1 298 ? -25.827 44.605  -60.428 1.00 34.32 298 A 1 
ATOM 2295 C CA    . SER A 1 298 ? -26.305 45.901  -59.935 1.00 34.84 298 A 1 
ATOM 2296 C C     . SER A 1 298 ? -27.080 45.913  -58.608 1.00 32.61 298 A 1 
ATOM 2297 O O     . SER A 1 298 ? -27.503 47.000  -58.213 1.00 32.32 298 A 1 
ATOM 2298 C CB    . SER A 1 298 ? -27.255 46.455  -61.000 1.00 34.53 298 A 1 
ATOM 2299 O OG    . SER A 1 298 ? -28.366 45.594  -61.179 1.00 32.23 298 A 1 
ATOM 2300 N N     . PHE A 1 299 ? -27.405 44.783  -58.000 1.00 31.38 299 A 1 
ATOM 2301 C CA    . PHE A 1 299 ? -28.661 44.675  -57.253 1.00 31.81 299 A 1 
ATOM 2302 C C     . PHE A 1 299 ? -28.812 45.671  -56.088 1.00 31.89 299 A 1 
ATOM 2303 O O     . PHE A 1 299 ? -27.908 45.882  -55.289 1.00 30.65 299 A 1 
ATOM 2304 C CB    . PHE A 1 299 ? -28.933 43.233  -56.828 1.00 29.72 299 A 1 
ATOM 2305 C CG    . PHE A 1 299 ? -29.848 42.495  -57.786 1.00 30.18 299 A 1 
ATOM 2306 C CD1   . PHE A 1 299 ? -31.241 42.595  -57.647 1.00 32.40 299 A 1 
ATOM 2307 C CD2   . PHE A 1 299 ? -29.305 41.743  -58.840 1.00 34.07 299 A 1 
ATOM 2308 C CE1   . PHE A 1 299 ? -32.095 41.936  -58.547 1.00 30.73 299 A 1 
ATOM 2309 C CE2   . PHE A 1 299 ? -30.161 41.090  -59.746 1.00 28.29 299 A 1 
ATOM 2310 C CZ    . PHE A 1 299 ? -31.557 41.179  -59.601 1.00 28.48 299 A 1 
ATOM 2311 N N     . SER A 1 300 ? -30.035 46.230  -55.994 1.00 34.64 300 A 1 
ATOM 2312 C CA    . SER A 1 300 ? -30.363 47.576  -55.511 1.00 37.50 300 A 1 
ATOM 2313 C C     . SER A 1 300 ? -30.860 47.697  -54.067 1.00 35.18 300 A 1 
ATOM 2314 O O     . SER A 1 300 ? -31.149 48.810  -53.650 1.00 35.12 300 A 1 
ATOM 2315 C CB    . SER A 1 300 ? -31.476 48.089  -56.429 1.00 36.61 300 A 1 
ATOM 2316 O OG    . SER A 1 300 ? -32.047 49.310  -56.043 1.00 33.98 300 A 1 
ATOM 2317 N N     . MET A 1 301 ? -31.120 46.599  -53.361 1.00 37.65 301 A 1 
ATOM 2318 C CA    . MET A 1 301 ? -32.204 46.579  -52.369 1.00 40.31 301 A 1 
ATOM 2319 C C     . MET A 1 301 ? -32.081 47.642  -51.270 1.00 40.19 301 A 1 
ATOM 2320 O O     . MET A 1 301 ? -31.057 47.802  -50.616 1.00 37.66 301 A 1 
ATOM 2321 C CB    . MET A 1 301 ? -32.407 45.186  -51.761 1.00 37.43 301 A 1 
ATOM 2322 C CG    . MET A 1 301 ? -33.312 44.319  -52.653 1.00 34.97 301 A 1 
ATOM 2323 S SD    . MET A 1 301 ? -33.898 42.815  -51.824 1.00 35.29 301 A 1 
ATOM 2324 C CE    . MET A 1 301 ? -35.010 42.171  -53.092 1.00 32.48 301 A 1 
ATOM 2325 N N     . GLU A 1 302 ? -33.220 48.321  -51.048 1.00 29.76 302 A 1 
ATOM 2326 C CA    . GLU A 1 302 ? -33.383 49.693  -50.545 1.00 34.52 302 A 1 
ATOM 2327 C C     . GLU A 1 302 ? -33.588 49.819  -49.011 1.00 33.29 302 A 1 
ATOM 2328 O O     . GLU A 1 302 ? -33.752 50.920  -48.509 1.00 31.40 302 A 1 
ATOM 2329 C CB    . GLU A 1 302 ? -34.648 50.229  -51.247 1.00 32.24 302 A 1 
ATOM 2330 C CG    . GLU A 1 302 ? -34.585 51.668  -51.724 1.00 30.42 302 A 1 
ATOM 2331 C CD    . GLU A 1 302 ? -35.882 52.122  -52.412 1.00 29.57 302 A 1 
ATOM 2332 O OE1   . GLU A 1 302 ? -35.896 53.281  -52.889 1.00 28.66 302 A 1 
ATOM 2333 O OE2   . GLU A 1 302 ? -36.857 51.329  -52.471 1.00 28.82 302 A 1 
ATOM 2334 N N     . ALA A 1 303 ? -33.709 48.704  -48.257 1.00 32.85 303 A 1 
ATOM 2335 C CA    . ALA A 1 303 ? -34.646 48.571  -47.140 1.00 34.51 303 A 1 
ATOM 2336 C C     . ALA A 1 303 ? -34.515 49.615  -46.009 1.00 32.86 303 A 1 
ATOM 2337 O O     . ALA A 1 303 ? -33.425 50.042  -45.629 1.00 32.52 303 A 1 
ATOM 2338 C CB    . ALA A 1 303 ? -34.592 47.137  -46.610 1.00 33.67 303 A 1 
ATOM 2339 N N     . GLY A 1 304 ? -35.690 50.004  -45.475 1.00 31.66 304 A 1 
ATOM 2340 C CA    . GLY A 1 304 ? -35.949 51.232  -44.730 1.00 32.75 304 A 1 
ATOM 2341 C C     . GLY A 1 304 ? -35.346 51.370  -43.333 1.00 31.18 304 A 1 
ATOM 2342 O O     . GLY A 1 304 ? -34.955 50.427  -42.664 1.00 30.49 304 A 1 
ATOM 2343 N N     . ILE A 1 305 ? -35.372 52.623  -42.871 1.00 26.76 305 A 1 
ATOM 2344 C CA    . ILE A 1 305 ? -34.536 53.253  -41.825 1.00 30.49 305 A 1 
ATOM 2345 C C     . ILE A 1 305 ? -35.092 53.089  -40.394 1.00 28.86 305 A 1 
ATOM 2346 O O     . ILE A 1 305 ? -34.582 53.717  -39.476 1.00 27.27 305 A 1 
ATOM 2347 C CB    . ILE A 1 305 ? -34.346 54.753  -42.195 1.00 29.00 305 A 1 
ATOM 2348 C CG1   . ILE A 1 305 ? -33.740 54.924  -43.609 1.00 27.48 305 A 1 
ATOM 2349 C CG2   . ILE A 1 305 ? -33.483 55.560  -41.199 1.00 30.36 305 A 1 
ATOM 2350 C CD1   . ILE A 1 305 ? -33.765 56.363  -44.135 1.00 29.38 305 A 1 
ATOM 2351 N N     . VAL A 1 306 ? -36.142 52.332  -40.124 1.00 34.62 306 A 1 
ATOM 2352 C CA    . VAL A 1 306 ? -37.059 52.527  -38.979 1.00 38.31 306 A 1 
ATOM 2353 C C     . VAL A 1 306 ? -36.324 52.824  -37.657 1.00 35.00 306 A 1 
ATOM 2354 O O     . VAL A 1 306 ? -35.507 52.020  -37.218 1.00 34.10 306 A 1 
ATOM 2355 C CB    . VAL A 1 306 ? -38.063 51.378  -38.808 1.00 36.77 306 A 1 
ATOM 2356 C CG1   . VAL A 1 306 ? -39.131 51.734  -37.766 1.00 34.24 306 A 1 
ATOM 2357 C CG2   . VAL A 1 306 ? -38.796 51.053  -40.117 1.00 39.57 306 A 1 
ATOM 2358 N N     . PRO A 1 307 ? -36.623 53.985  -37.013 1.00 32.81 307 A 1 
ATOM 2359 C CA    . PRO A 1 307 ? -35.683 54.659  -36.107 1.00 34.86 307 A 1 
ATOM 2360 C C     . PRO A 1 307 ? -35.832 54.294  -34.624 1.00 33.30 307 A 1 
ATOM 2361 O O     . PRO A 1 307 ? -35.517 55.136  -33.781 1.00 31.34 307 A 1 
ATOM 2362 C CB    . PRO A 1 307 ? -35.966 56.140  -36.361 1.00 32.55 307 A 1 
ATOM 2363 C CG    . PRO A 1 307 ? -37.486 56.160  -36.536 1.00 33.05 307 A 1 
ATOM 2364 C CD    . PRO A 1 307 ? -37.727 54.869  -37.320 1.00 39.36 307 A 1 
ATOM 2365 N N     . ASP A 1 308 ? -36.422 53.168  -34.275 1.00 47.59 308 A 1 
ATOM 2366 C CA    . ASP A 1 308 ? -37.212 53.060  -33.046 1.00 49.17 308 A 1 
ATOM 2367 C C     . ASP A 1 308 ? -36.431 53.361  -31.746 1.00 46.77 308 A 1 
ATOM 2368 O O     . ASP A 1 308 ? -35.337 52.855  -31.482 1.00 43.64 308 A 1 
ATOM 2369 C CB    . ASP A 1 308 ? -37.980 51.733  -33.005 1.00 44.97 308 A 1 
ATOM 2370 C CG    . ASP A 1 308 ? -39.329 51.848  -32.274 1.00 39.19 308 A 1 
ATOM 2371 O OD1   . ASP A 1 308 ? -39.628 52.938  -31.738 1.00 39.08 308 A 1 
ATOM 2372 O OD2   . ASP A 1 308 ? -40.043 50.826  -32.264 1.00 39.73 308 A 1 
ATOM 2373 N N     . ASN A 1 309 ? -37.051 54.219  -30.931 1.00 39.33 309 A 1 
ATOM 2374 C CA    . ASN A 1 309 ? -36.460 54.993  -29.825 1.00 41.33 309 A 1 
ATOM 2375 C C     . ASN A 1 309 ? -36.279 54.194  -28.521 1.00 37.32 309 A 1 
ATOM 2376 O O     . ASN A 1 309 ? -36.617 54.690  -27.444 1.00 35.11 309 A 1 
ATOM 2377 C CB    . ASN A 1 309 ? -37.359 56.225  -29.593 1.00 38.93 309 A 1 
ATOM 2378 C CG    . ASN A 1 309 ? -36.881 57.507  -30.232 1.00 35.45 309 A 1 
ATOM 2379 O OD1   . ASN A 1 309 ? -35.713 57.798  -30.370 1.00 36.75 309 A 1 
ATOM 2380 N ND2   . ASN A 1 309 ? -37.800 58.371  -30.592 1.00 37.89 309 A 1 
ATOM 2381 N N     . THR A 1 310 ? -35.845 52.939  -28.553 1.00 43.98 310 A 1 
ATOM 2382 C CA    . THR A 1 310 ? -35.921 52.060  -27.377 1.00 46.63 310 A 1 
ATOM 2383 C C     . THR A 1 310 ? -35.146 52.623  -26.193 1.00 44.88 310 A 1 
ATOM 2384 O O     . THR A 1 310 ? -33.919 52.717  -26.188 1.00 42.43 310 A 1 
ATOM 2385 C CB    . THR A 1 310 ? -35.523 50.617  -27.670 1.00 41.51 310 A 1 
ATOM 2386 O OG1   . THR A 1 310 ? -34.432 50.547  -28.547 1.00 36.81 310 A 1 
ATOM 2387 C CG2   . THR A 1 310 ? -36.675 49.852  -28.300 1.00 39.17 310 A 1 
ATOM 2388 N N     . VAL A 1 311 ? -35.910 52.999  -25.167 1.00 31.48 311 A 1 
ATOM 2389 C CA    . VAL A 1 311 ? -35.458 53.661  -23.944 1.00 35.95 311 A 1 
ATOM 2390 C C     . VAL A 1 311 ? -34.466 52.756  -23.220 1.00 34.29 311 A 1 
ATOM 2391 O O     . VAL A 1 311 ? -34.793 51.626  -22.852 1.00 32.51 311 A 1 
ATOM 2392 C CB    . VAL A 1 311 ? -36.657 54.000  -23.042 1.00 33.76 311 A 1 
ATOM 2393 C CG1   . VAL A 1 311 ? -36.244 54.721  -21.768 1.00 32.12 311 A 1 
ATOM 2394 C CG2   . VAL A 1 311 ? -37.671 54.898  -23.771 1.00 36.97 311 A 1 
ATOM 2395 N N     . GLN A 1 312 ? -33.262 53.262  -22.977 1.00 39.59 312 A 1 
ATOM 2396 C CA    . GLN A 1 312 ? -32.232 52.586  -22.189 1.00 40.43 312 A 1 
ATOM 2397 C C     . GLN A 1 312 ? -32.656 52.508  -20.716 1.00 38.24 312 A 1 
ATOM 2398 O O     . GLN A 1 312 ? -32.226 53.303  -19.884 1.00 36.95 312 A 1 
ATOM 2399 C CB    . GLN A 1 312 ? -30.877 53.312  -22.317 1.00 37.76 312 A 1 
ATOM 2400 C CG    . GLN A 1 312 ? -30.180 53.123  -23.664 1.00 36.28 312 A 1 
ATOM 2401 C CD    . GLN A 1 312 ? -28.790 53.772  -23.697 1.00 35.12 312 A 1 
ATOM 2402 O OE1   . GLN A 1 312 ? -28.398 54.552  -22.848 1.00 35.88 312 A 1 
ATOM 2403 N NE2   . GLN A 1 312 ? -27.988 53.463  -24.694 1.00 33.62 312 A 1 
ATOM 2404 N N     . SER A 1 313 ? -33.512 51.559  -20.360 1.00 38.87 313 A 1 
ATOM 2405 C CA    . SER A 1 313 ? -33.823 51.287  -18.964 1.00 39.90 313 A 1 
ATOM 2406 C C     . SER A 1 313 ? -32.561 50.791  -18.267 1.00 37.53 313 A 1 
ATOM 2407 O O     . SER A 1 313 ? -32.078 49.687  -18.522 1.00 35.98 313 A 1 
ATOM 2408 C CB    . SER A 1 313 ? -34.990 50.314  -18.821 1.00 37.00 313 A 1 
ATOM 2409 O OG    . SER A 1 313 ? -34.726 49.080  -19.468 1.00 34.89 313 A 1 
ATOM 2410 N N     . SER A 1 314 ? -32.024 51.636  -17.386 1.00 38.17 314 A 1 
ATOM 2411 C CA    . SER A 1 314 ? -30.845 51.347  -16.572 1.00 40.25 314 A 1 
ATOM 2412 C C     . SER A 1 314 ? -31.187 50.307  -15.505 1.00 37.13 314 A 1 
ATOM 2413 O O     . SER A 1 314 ? -31.397 50.647  -14.341 1.00 35.50 314 A 1 
ATOM 2414 C CB    . SER A 1 314 ? -30.308 52.646  -15.956 1.00 37.01 314 A 1 
ATOM 2415 O OG    . SER A 1 314 ? -31.321 53.317  -15.217 1.00 35.50 314 A 1 
ATOM 2416 N N     . ILE A 1 315 ? -31.294 49.051  -15.897 1.00 36.65 315 A 1 
ATOM 2417 C CA    . ILE A 1 315 ? -31.525 47.955  -14.955 1.00 38.40 315 A 1 
ATOM 2418 C C     . ILE A 1 315 ? -30.298 47.877  -14.052 1.00 36.44 315 A 1 
ATOM 2419 O O     . ILE A 1 315 ? -29.244 47.372  -14.451 1.00 34.87 315 A 1 
ATOM 2420 C CB    . ILE A 1 315 ? -31.846 46.632  -15.666 1.00 35.29 315 A 1 
ATOM 2421 C CG1   . ILE A 1 315 ? -33.109 46.776  -16.551 1.00 34.15 315 A 1 
ATOM 2422 C CG2   . ILE A 1 315 ? -32.047 45.509  -14.629 1.00 37.70 315 A 1 
ATOM 2423 C CD1   . ILE A 1 315 ? -33.449 45.548  -17.400 1.00 35.39 315 A 1 
ATOM 2424 N N     . LEU A 1 316 ? -30.458 48.413  -12.833 1.00 41.21 316 A 1 
ATOM 2425 C CA    . LEU A 1 316 ? -29.509 48.236  -11.740 1.00 43.74 316 A 1 
ATOM 2426 C C     . LEU A 1 316 ? -29.342 46.734  -11.496 1.00 41.41 316 A 1 
ATOM 2427 O O     . LEU A 1 316 ? -30.188 46.103  -10.854 1.00 40.20 316 A 1 
ATOM 2428 C CB    . LEU A 1 316 ? -30.037 48.948  -10.482 1.00 40.36 316 A 1 
ATOM 2429 C CG    . LEU A 1 316 ? -29.818 50.473  -10.465 1.00 37.76 316 A 1 
ATOM 2430 C CD1   . LEU A 1 316 ? -30.684 51.116  -9.389  1.00 39.26 316 A 1 
ATOM 2431 C CD2   . LEU A 1 316 ? -28.352 50.814  -10.184 1.00 42.39 316 A 1 
ATOM 2432 N N     . ARG A 1 317 ? -28.284 46.128  -12.016 1.00 39.72 317 A 1 
ATOM 2433 C CA    . ARG A 1 317 ? -27.930 44.735  -11.725 1.00 41.11 317 A 1 
ATOM 2434 C C     . ARG A 1 317 ? -27.585 44.649  -10.234 1.00 37.89 317 A 1 
ATOM 2435 O O     . ARG A 1 317 ? -26.570 45.229  -9.849  1.00 35.43 317 A 1 
ATOM 2436 C CB    . ARG A 1 317 ? -26.747 44.259  -12.575 1.00 37.86 317 A 1 
ATOM 2437 C CG    . ARG A 1 317 ? -27.163 43.871  -14.006 1.00 34.97 317 A 1 
ATOM 2438 C CD    . ARG A 1 317 ? -25.949 43.298  -14.770 1.00 33.26 317 A 1 
ATOM 2439 N NE    . ARG A 1 317 ? -26.347 42.770  -16.082 1.00 30.70 317 A 1 
ATOM 2440 C CZ    . ARG A 1 317 ? -25.541 42.199  -16.981 1.00 27.94 317 A 1 
ATOM 2441 N NH1   . ARG A 1 317 ? -24.262 42.073  -16.755 1.00 26.74 317 A 1 
ATOM 2442 N NH2   . ARG A 1 317 ? -26.017 41.744  -18.102 1.00 25.20 317 A 1 
ATOM 2443 N N     . PRO A 1 318 ? -28.374 43.984  -9.381  1.00 36.43 318 A 1 
ATOM 2444 C CA    . PRO A 1 318 ? -28.017 43.817  -7.992  1.00 38.97 318 A 1 
ATOM 2445 C C     . PRO A 1 318 ? -26.727 42.994  -7.926  1.00 37.41 318 A 1 
ATOM 2446 O O     . PRO A 1 318 ? -26.662 41.886  -8.452  1.00 35.99 318 A 1 
ATOM 2447 C CB    . PRO A 1 318 ? -29.216 43.136  -7.334  1.00 35.87 318 A 1 
ATOM 2448 C CG    . PRO A 1 318 ? -29.870 42.368  -8.475  1.00 35.25 318 A 1 
ATOM 2449 C CD    . PRO A 1 318 ? -29.585 43.249  -9.701  1.00 41.42 318 A 1 
ATOM 2450 N N     . ALA A 1 319 ? -25.707 43.562  -7.298  1.00 38.96 319 A 1 
ATOM 2451 C CA    . ALA A 1 319 ? -24.349 42.999  -7.323  1.00 40.30 319 A 1 
ATOM 2452 C C     . ALA A 1 319 ? -24.192 41.699  -6.517  1.00 38.27 319 A 1 
ATOM 2453 O O     . ALA A 1 319 ? -23.241 40.953  -6.725  1.00 36.15 319 A 1 
ATOM 2454 C CB    . ALA A 1 319 ? -23.390 44.079  -6.814  1.00 36.53 319 A 1 
ATOM 2455 N N     . GLY A 1 320 ? -25.072 41.488  -5.543  1.00 36.19 320 A 1 
ATOM 2456 C CA    . GLY A 1 320 ? -24.764 40.658  -4.380  1.00 36.84 320 A 1 
ATOM 2457 C C     . GLY A 1 320 ? -24.848 39.150  -4.523  1.00 35.98 320 A 1 
ATOM 2458 O O     . GLY A 1 320 ? -24.734 38.475  -3.496  1.00 33.61 320 A 1 
ATOM 2459 N N     . ALA A 1 321 ? -25.079 38.601  -5.704  1.00 37.80 321 A 1 
ATOM 2460 C CA    . ALA A 1 321 ? -25.055 37.155  -5.870  1.00 39.12 321 A 1 
ATOM 2461 C C     . ALA A 1 321 ? -23.606 36.648  -5.753  1.00 37.66 321 A 1 
ATOM 2462 O O     . ALA A 1 321 ? -22.954 36.374  -6.762  1.00 36.99 321 A 1 
ATOM 2463 C CB    . ALA A 1 321 ? -25.738 36.760  -7.186  1.00 36.08 321 A 1 
ATOM 2464 N N     . ILE A 1 322 ? -23.119 36.574  -4.523  1.00 34.45 322 A 1 
ATOM 2465 C CA    . ILE A 1 322 ? -21.898 35.838  -4.202  1.00 36.88 322 A 1 
ATOM 2466 C C     . ILE A 1 322 ? -22.199 34.398  -4.593  1.00 36.76 322 A 1 
ATOM 2467 O O     . ILE A 1 322 ? -22.867 33.670  -3.862  1.00 35.25 322 A 1 
ATOM 2468 C CB    . ILE A 1 322 ? -21.495 35.973  -2.719  1.00 34.00 322 A 1 
ATOM 2469 C CG1   . ILE A 1 322 ? -21.273 37.453  -2.349  1.00 32.00 322 A 1 
ATOM 2470 C CG2   . ILE A 1 322 ? -20.226 35.151  -2.440  1.00 35.61 322 A 1 
ATOM 2471 C CD1   . ILE A 1 322 ? -21.019 37.698  -0.857  1.00 34.25 322 A 1 
ATOM 2472 N N     . GLY A 1 323 ? -21.760 34.012  -5.772  1.00 37.35 323 A 1 
ATOM 2473 C CA    . GLY A 1 323 ? -21.800 32.647  -6.238  1.00 37.80 323 A 1 
ATOM 2474 C C     . GLY A 1 323 ? -20.888 31.812  -5.344  1.00 36.32 323 A 1 
ATOM 2475 O O     . GLY A 1 323 ? -19.720 31.618  -5.669  1.00 35.37 323 A 1 
ATOM 2476 N N     . LEU A 1 324 ? -21.455 31.316  -4.245  1.00 39.74 324 A 1 
ATOM 2477 C CA    . LEU A 1 324 ? -20.899 30.266  -3.393  1.00 41.06 324 A 1 
ATOM 2478 C C     . LEU A 1 324 ? -20.840 28.906  -4.110  1.00 40.89 324 A 1 
ATOM 2479 O O     . LEU A 1 324 ? -20.705 27.871  -3.453  1.00 38.17 324 A 1 
ATOM 2480 C CB    . LEU A 1 324 ? -21.713 30.167  -2.087  1.00 35.84 324 A 1 
ATOM 2481 C CG    . LEU A 1 324 ? -21.294 31.151  -0.990  1.00 32.88 324 A 1 
ATOM 2482 C CD1   . LEU A 1 324 ? -22.325 31.104  0.139   1.00 34.61 324 A 1 
ATOM 2483 C CD2   . LEU A 1 324 ? -19.940 30.771  -0.393  1.00 37.86 324 A 1 
ATOM 2484 N N     . PHE A 1 325 ? -20.913 28.878  -5.418  1.00 37.24 325 A 1 
ATOM 2485 C CA    . PHE A 1 325 ? -20.271 27.816  -6.159  1.00 38.04 325 A 1 
ATOM 2486 C C     . PHE A 1 325 ? -18.777 27.973  -5.890  1.00 37.91 325 A 1 
ATOM 2487 O O     . PHE A 1 325 ? -18.041 28.543  -6.690  1.00 35.37 325 A 1 
ATOM 2488 C CB    . PHE A 1 325 ? -20.621 27.874  -7.644  1.00 33.53 325 A 1 
ATOM 2489 C CG    . PHE A 1 325 ? -21.984 27.293  -7.949  1.00 31.47 325 A 1 
ATOM 2490 C CD1   . PHE A 1 325 ? -22.134 25.912  -8.102  1.00 32.90 325 A 1 
ATOM 2491 C CD2   . PHE A 1 325 ? -23.096 28.140  -8.039  1.00 33.80 325 A 1 
ATOM 2492 C CE1   . PHE A 1 325 ? -23.404 25.373  -8.356  1.00 31.50 325 A 1 
ATOM 2493 C CE2   . PHE A 1 325 ? -24.376 27.598  -8.293  1.00 30.24 325 A 1 
ATOM 2494 C CZ    . PHE A 1 325 ? -24.524 26.211  -8.458  1.00 32.55 325 A 1 
ATOM 2495 N N     . SER A 1 326 ? -18.350 27.487  -4.734  1.00 32.44 326 A 1 
ATOM 2496 C CA    . SER A 1 326 ? -17.005 26.991  -4.543  1.00 35.85 326 A 1 
ATOM 2497 C C     . SER A 1 326 ? -16.813 25.995  -5.681  1.00 36.12 326 A 1 
ATOM 2498 O O     . SER A 1 326 ? -17.277 24.856  -5.608  1.00 34.32 326 A 1 
ATOM 2499 C CB    . SER A 1 326 ? -16.847 26.329  -3.171  1.00 33.39 326 A 1 
ATOM 2500 O OG    . SER A 1 326 ? -17.943 25.502  -2.850  1.00 31.31 326 A 1 
ATOM 2501 N N     . SER A 1 327 ? -16.277 26.492  -6.775  1.00 33.36 327 A 1 
ATOM 2502 C CA    . SER A 1 327 ? -15.890 25.684  -7.918  1.00 34.74 327 A 1 
ATOM 2503 C C     . SER A 1 327 ? -15.133 24.529  -7.304  1.00 35.02 327 A 1 
ATOM 2504 O O     . SER A 1 327 ? -14.291 24.801  -6.442  1.00 32.81 327 A 1 
ATOM 2505 C CB    . SER A 1 327 ? -14.962 26.473  -8.849  1.00 31.65 327 A 1 
ATOM 2506 O OG    . SER A 1 327 ? -15.610 27.647  -9.276  1.00 30.03 327 A 1 
ATOM 2507 N N     . PRO A 1 328 ? -15.480 23.253  -7.603  1.00 34.03 328 A 1 
ATOM 2508 C CA    . PRO A 1 328 ? -14.692 22.150  -7.115  1.00 35.04 328 A 1 
ATOM 2509 C C     . PRO A 1 328 ? -13.265 22.556  -7.428  1.00 35.56 328 A 1 
ATOM 2510 O O     . PRO A 1 328 ? -13.010 22.900  -8.584  1.00 34.10 328 A 1 
ATOM 2511 C CB    . PRO A 1 328 ? -15.143 20.923  -7.915  1.00 31.78 328 A 1 
ATOM 2512 C CG    . PRO A 1 328 ? -15.741 21.513  -9.185  1.00 31.12 328 A 1 
ATOM 2513 C CD    . PRO A 1 328 ? -16.315 22.847  -8.708  1.00 35.84 328 A 1 
ATOM 2514 N N     . SER A 1 329 ? -12.446 22.699  -6.395  1.00 31.59 329 A 1 
ATOM 2515 C CA    . SER A 1 329 ? -11.106 23.234  -6.569  1.00 33.27 329 A 1 
ATOM 2516 C C     . SER A 1 329 ? -10.547 22.441  -7.726  1.00 33.35 329 A 1 
ATOM 2517 O O     . SER A 1 329 ? -10.427 21.222  -7.605  1.00 32.36 329 A 1 
ATOM 2518 C CB    . SER A 1 329 ? -10.252 23.056  -5.310  1.00 31.36 329 A 1 
ATOM 2519 O OG    . SER A 1 329 ? -10.246 21.699  -4.886  1.00 29.46 329 A 1 
ATOM 2520 N N     . LEU A 1 330 ? -10.378 23.095  -8.883  1.00 37.11 330 A 1 
ATOM 2521 C CA    . LEU A 1 330 ? -9.601  22.514  -9.957  1.00 36.36 330 A 1 
ATOM 2522 C C     . LEU A 1 330 ? -8.332  22.159  -9.224  1.00 36.33 330 A 1 
ATOM 2523 O O     . LEU A 1 330 ? -7.623  23.066  -8.775  1.00 34.25 330 A 1 
ATOM 2524 C CB    . LEU A 1 330 ? -9.350  23.548  -11.060 1.00 32.75 330 A 1 
ATOM 2525 C CG    . LEU A 1 330 ? -10.463 23.616  -12.121 1.00 29.57 330 A 1 
ATOM 2526 C CD1   . LEU A 1 330 ? -10.348 24.887  -12.957 1.00 30.55 330 A 1 
ATOM 2527 C CD2   . LEU A 1 330 ? -10.393 22.409  -13.074 1.00 32.39 330 A 1 
ATOM 2528 N N     . GLN A 1 331 ? -8.166  20.877  -8.925  1.00 34.46 331 A 1 
ATOM 2529 C CA    . GLN A 1 331 ? -6.894  20.383  -8.439  1.00 35.49 331 A 1 
ATOM 2530 C C     . GLN A 1 331 ? -5.961  20.761  -9.576  1.00 35.33 331 A 1 
ATOM 2531 O O     . GLN A 1 331 ? -5.944  20.095  -10.611 1.00 33.05 331 A 1 
ATOM 2532 C CB    . GLN A 1 331 ? -6.924  18.879  -8.160  1.00 33.45 331 A 1 
ATOM 2533 C CG    . GLN A 1 331 ? -7.619  18.533  -6.835  1.00 29.68 331 A 1 
ATOM 2534 C CD    . GLN A 1 331 ? -7.538  17.048  -6.486  1.00 27.69 331 A 1 
ATOM 2535 O OE1   . GLN A 1 331 ? -7.341  16.168  -7.301  1.00 26.03 331 A 1 
ATOM 2536 N NE2   . GLN A 1 331 ? -7.699  16.694  -5.222  1.00 26.08 331 A 1 
ATOM 2537 N N     . THR A 1 332 ? -5.401  21.947  -9.449  1.00 37.34 332 A 1 
ATOM 2538 C CA    . THR A 1 332 ? -4.319  22.406  -10.294 1.00 39.64 332 A 1 
ATOM 2539 C C     . THR A 1 332 ? -3.421  21.199  -10.345 1.00 40.56 332 A 1 
ATOM 2540 O O     . THR A 1 332 ? -3.179  20.647  -9.260  1.00 38.24 332 A 1 
ATOM 2541 C CB    . THR A 1 332 ? -3.561  23.584  -9.654  1.00 36.23 332 A 1 
ATOM 2542 O OG1   . THR A 1 332 ? -3.422  23.403  -8.257  1.00 32.84 332 A 1 
ATOM 2543 C CG2   . THR A 1 332 ? -4.314  24.900  -9.865  1.00 33.33 332 A 1 
ATOM 2544 N N     . PRO A 1 333 ? -3.104  20.694  -11.554 1.00 45.32 333 A 1 
ATOM 2545 C CA    . PRO A 1 333 ? -2.209  19.564  -11.642 1.00 44.75 333 A 1 
ATOM 2546 C C     . PRO A 1 333 ? -1.069  19.936  -10.708 1.00 45.24 333 A 1 
ATOM 2547 O O     . PRO A 1 333 ? -0.438  20.976  -10.914 1.00 44.16 333 A 1 
ATOM 2548 C CB    . PRO A 1 333 ? -1.784  19.469  -13.111 1.00 41.55 333 A 1 
ATOM 2549 C CG    . PRO A 1 333 ? -2.075  20.861  -13.665 1.00 40.35 333 A 1 
ATOM 2550 C CD    . PRO A 1 333 ? -3.257  21.334  -12.829 1.00 42.37 333 A 1 
ATOM 2551 N N     . LEU A 1 334 ? -0.977  19.201  -9.590  1.00 52.93 334 A 1 
ATOM 2552 C CA    . LEU A 1 334 ? 0.030   19.457  -8.587  1.00 52.30 334 A 1 
ATOM 2553 C C     . LEU A 1 334 ? 1.316   19.067  -9.296  1.00 54.08 334 A 1 
ATOM 2554 O O     . LEU A 1 334 ? 1.793   17.946  -9.178  1.00 50.71 334 A 1 
ATOM 2555 C CB    . LEU A 1 334 ? -0.230  18.628  -7.303  1.00 46.80 334 A 1 
ATOM 2556 C CG    . LEU A 1 334 ? -1.273  19.205  -6.335  1.00 41.92 334 A 1 
ATOM 2557 C CD1   . LEU A 1 334 ? -1.719  18.141  -5.330  1.00 40.49 334 A 1 
ATOM 2558 C CD2   . LEU A 1 334 ? -0.700  20.382  -5.532  1.00 39.88 334 A 1 
ATOM 2559 N N     . HIS A 1 335 ? 1.783   19.972  -10.131 1.00 53.18 335 A 1 
ATOM 2560 C CA    . HIS A 1 335 ? 3.155   20.087  -10.515 1.00 52.99 335 A 1 
ATOM 2561 C C     . HIS A 1 335 ? 3.852   20.317  -9.192  1.00 54.47 335 A 1 
ATOM 2562 O O     . HIS A 1 335 ? 3.978   21.439  -8.715  1.00 50.42 335 A 1 
ATOM 2563 C CB    . HIS A 1 335 ? 3.390   21.222  -11.523 1.00 48.09 335 A 1 
ATOM 2564 C CG    . HIS A 1 335 ? 3.710   20.707  -12.894 1.00 42.61 335 A 1 
ATOM 2565 N ND1   . HIS A 1 335 ? 4.854   20.017  -13.236 1.00 38.85 335 A 1 
ATOM 2566 C CD2   . HIS A 1 335 ? 2.940   20.819  -14.012 1.00 37.11 335 A 1 
ATOM 2567 C CE1   . HIS A 1 335 ? 4.760   19.722  -14.548 1.00 35.10 335 A 1 
ATOM 2568 N NE2   . HIS A 1 335 ? 3.627   20.189  -15.048 1.00 35.65 335 A 1 
ATOM 2569 N N     . PHE A 1 336 ? 4.137   19.187  -8.546  1.00 56.88 336 A 1 
ATOM 2570 C CA    . PHE A 1 336 ? 5.036   19.171  -7.430  1.00 56.17 336 A 1 
ATOM 2571 C C     . PHE A 1 336 ? 6.224   19.999  -7.895  1.00 59.35 336 A 1 
ATOM 2572 O O     . PHE A 1 336 ? 6.761   19.777  -8.993  1.00 55.57 336 A 1 
ATOM 2573 C CB    . PHE A 1 336 ? 5.410   17.731  -7.069  1.00 49.68 336 A 1 
ATOM 2574 C CG    . PHE A 1 336 ? 4.436   17.106  -6.091  1.00 47.47 336 A 1 
ATOM 2575 C CD1   . PHE A 1 336 ? 4.700   17.149  -4.718  1.00 46.23 336 A 1 
ATOM 2576 C CD2   . PHE A 1 336 ? 3.233   16.546  -6.528  1.00 43.75 336 A 1 
ATOM 2577 C CE1   . PHE A 1 336 ? 3.777   16.648  -3.780  1.00 40.61 336 A 1 
ATOM 2578 C CE2   . PHE A 1 336 ? 2.296   16.040  -5.588  1.00 41.00 336 A 1 
ATOM 2579 C CZ    . PHE A 1 336 ? 2.573   16.099  -4.216  1.00 41.46 336 A 1 
ATOM 2580 N N     . SER A 1 337 ? 6.565   20.995  -7.106  1.00 68.83 337 A 1 
ATOM 2581 C CA    . SER A 1 337 ? 7.783   21.772  -7.324  1.00 72.29 337 A 1 
ATOM 2582 C C     . SER A 1 337 ? 8.912   20.790  -7.612  1.00 75.93 337 A 1 
ATOM 2583 O O     . SER A 1 337 ? 8.897   19.682  -7.072  1.00 69.98 337 A 1 
ATOM 2584 C CB    . SER A 1 337 ? 8.089   22.583  -6.061  1.00 62.87 337 A 1 
ATOM 2585 O OG    . SER A 1 337 ? 9.343   23.219  -6.166  1.00 52.14 337 A 1 
ATOM 2586 N N     . SER A 1 338 ? 9.880   21.154  -8.430  1.00 79.81 338 A 1 
ATOM 2587 C CA    . SER A 1 338 ? 11.010  20.274  -8.731  1.00 82.45 338 A 1 
ATOM 2588 C C     . SER A 1 338 ? 11.591  19.626  -7.464  1.00 84.95 338 A 1 
ATOM 2589 O O     . SER A 1 338 ? 11.859  18.430  -7.452  1.00 81.89 338 A 1 
ATOM 2590 C CB    . SER A 1 338 ? 12.097  21.070  -9.460  1.00 75.42 338 A 1 
ATOM 2591 O OG    . SER A 1 338 ? 12.497  22.180  -8.688  1.00 64.06 338 A 1 
ATOM 2592 N N     . LYS A 1 339 ? 11.617  20.382  -6.363  1.00 86.21 339 A 1 
ATOM 2593 C CA    . LYS A 1 339 ? 12.005  19.896  -5.029  1.00 87.37 339 A 1 
ATOM 2594 C C     . LYS A 1 339 ? 11.067  18.818  -4.469  1.00 89.07 339 A 1 
ATOM 2595 O O     . LYS A 1 339 ? 11.519  17.864  -3.842  1.00 86.04 339 A 1 
ATOM 2596 C CB    . LYS A 1 339 ? 12.052  21.072  -4.043  1.00 83.94 339 A 1 
ATOM 2597 C CG    . LYS A 1 339 ? 13.154  22.081  -4.379  1.00 73.42 339 A 1 
ATOM 2598 C CD    . LYS A 1 339 ? 13.239  23.162  -3.294  1.00 69.31 339 A 1 
ATOM 2599 C CE    . LYS A 1 339 ? 14.391  24.109  -3.597  1.00 59.12 339 A 1 
ATOM 2600 N NZ    . LYS A 1 339 ? 14.574  25.121  -2.522  1.00 52.38 339 A 1 
ATOM 2601 N N     . GLU A 1 340 ? 9.747   18.943  -4.649  1.00 87.50 340 A 1 
ATOM 2602 C CA    . GLU A 1 340 ? 8.787   17.950  -4.176  1.00 88.14 340 A 1 
ATOM 2603 C C     . GLU A 1 340 ? 8.888   16.658  -4.988  1.00 89.76 340 A 1 
ATOM 2604 O O     . GLU A 1 340 ? 8.913   15.577  -4.406  1.00 87.71 340 A 1 
ATOM 2605 C CB    . GLU A 1 340 ? 7.358   18.495  -4.224  1.00 84.26 340 A 1 
ATOM 2606 C CG    . GLU A 1 340 ? 7.100   19.580  -3.187  1.00 73.52 340 A 1 
ATOM 2607 C CD    . GLU A 1 340 ? 5.688   20.169  -3.340  1.00 68.19 340 A 1 
ATOM 2608 O OE1   . GLU A 1 340 ? 4.978   20.241  -2.323  1.00 60.92 340 A 1 
ATOM 2609 O OE2   . GLU A 1 340 ? 5.332   20.525  -4.480  1.00 60.99 340 A 1 
ATOM 2610 N N     . ARG A 1 341 ? 9.032   16.760  -6.319  1.00 88.94 341 A 1 
ATOM 2611 C CA    . ARG A 1 341 ? 9.271   15.592  -7.173  1.00 90.28 341 A 1 
ATOM 2612 C C     . ARG A 1 341 ? 10.567  14.887  -6.783  1.00 91.30 341 A 1 
ATOM 2613 O O     . ARG A 1 341 ? 10.560  13.671  -6.630  1.00 89.71 341 A 1 
ATOM 2614 C CB    . ARG A 1 341 ? 9.256   16.012  -8.646  1.00 88.47 341 A 1 
ATOM 2615 C CG    . ARG A 1 341 ? 9.344   14.792  -9.572  1.00 84.68 341 A 1 
ATOM 2616 C CD    . ARG A 1 341 ? 9.191   15.199  -11.054 1.00 82.56 341 A 1 
ATOM 2617 N NE    . ARG A 1 341 ? 9.388   14.041  -11.933 1.00 81.75 341 A 1 
ATOM 2618 C CZ    . ARG A 1 341 ? 10.569  13.540  -12.271 1.00 82.40 341 A 1 
ATOM 2619 N NH1   . ARG A 1 341 ? 11.679  14.134  -11.946 1.00 73.05 341 A 1 
ATOM 2620 N NH2   . ARG A 1 341 ? 10.654  12.431  -12.913 1.00 77.10 341 A 1 
ATOM 2621 N N     . GLU A 1 342 ? 11.639  15.626  -6.558  1.00 91.03 342 A 1 
ATOM 2622 C CA    . GLU A 1 342 ? 12.916  15.088  -6.091  1.00 91.17 342 A 1 
ATOM 2623 C C     . GLU A 1 342 ? 12.766  14.345  -4.746  1.00 92.05 342 A 1 
ATOM 2624 O O     . GLU A 1 342 ? 13.241  13.216  -4.605  1.00 90.59 342 A 1 
ATOM 2625 C CB    . GLU A 1 342 ? 13.916  16.246  -5.984  1.00 89.05 342 A 1 
ATOM 2626 C CG    . GLU A 1 342 ? 15.351  15.772  -5.722  1.00 75.91 342 A 1 
ATOM 2627 C CD    . GLU A 1 342 ? 16.360  16.932  -5.664  1.00 70.15 342 A 1 
ATOM 2628 O OE1   . GLU A 1 342 ? 17.577  16.643  -5.688  1.00 62.15 342 A 1 
ATOM 2629 O OE2   . GLU A 1 342 ? 15.930  18.102  -5.565  1.00 61.67 342 A 1 
ATOM 2630 N N     . ALA A 1 343 ? 11.991  14.899  -3.804  1.00 92.83 343 A 1 
ATOM 2631 C CA    . ALA A 1 343 ? 11.666  14.211  -2.553  1.00 92.60 343 A 1 
ATOM 2632 C C     . ALA A 1 343 ? 10.896  12.895  -2.781  1.00 93.19 343 A 1 
ATOM 2633 O O     . ALA A 1 343 ? 11.130  11.904  -2.086  1.00 91.64 343 A 1 
ATOM 2634 C CB    . ALA A 1 343 ? 10.889  15.181  -1.648  1.00 90.89 343 A 1 
ATOM 2635 N N     . ARG A 1 344 ? 9.984   12.831  -3.785  1.00 93.77 344 A 1 
ATOM 2636 C CA    . ARG A 1 344 ? 9.282   11.591  -4.151  1.00 93.62 344 A 1 
ATOM 2637 C C     . ARG A 1 344 ? 10.227  10.557  -4.759  1.00 94.34 344 A 1 
ATOM 2638 O O     . ARG A 1 344 ? 10.136  9.378   -4.418  1.00 92.77 344 A 1 
ATOM 2639 C CB    . ARG A 1 344 ? 8.121   11.857  -5.133  1.00 92.39 344 A 1 
ATOM 2640 C CG    . ARG A 1 344 ? 7.031   12.801  -4.607  1.00 88.57 344 A 1 
ATOM 2641 C CD    . ARG A 1 344 ? 6.359   12.307  -3.334  1.00 84.87 344 A 1 
ATOM 2642 N NE    . ARG A 1 344 ? 5.506   13.353  -2.766  1.00 80.20 344 A 1 
ATOM 2643 C CZ    . ARG A 1 344 ? 4.866   13.268  -1.630  1.00 76.45 344 A 1 
ATOM 2644 N NH1   . ARG A 1 344 ? 4.886   12.175  -0.902  1.00 67.97 344 A 1 
ATOM 2645 N NH2   . ARG A 1 344 ? 4.208   14.296  -1.170  1.00 70.35 344 A 1 
ATOM 2646 N N     . VAL A 1 345 ? 11.164  10.978  -5.607  1.00 94.54 345 A 1 
ATOM 2647 C CA    . VAL A 1 345 ? 12.188  10.096  -6.177  1.00 94.69 345 A 1 
ATOM 2648 C C     . VAL A 1 345 ? 13.098  9.546   -5.076  1.00 95.12 345 A 1 
ATOM 2649 O O     . VAL A 1 345 ? 13.340  8.335   -5.031  1.00 94.19 345 A 1 
ATOM 2650 C CB    . VAL A 1 345 ? 12.998  10.820  -7.269  1.00 93.83 345 A 1 
ATOM 2651 C CG1   . VAL A 1 345 ? 14.158  9.949   -7.782  1.00 90.40 345 A 1 
ATOM 2652 C CG2   . VAL A 1 345 ? 12.105  11.157  -8.464  1.00 90.09 345 A 1 
ATOM 2653 N N     . LEU A 1 346 ? 13.522  10.377  -4.133  1.00 94.73 346 A 1 
ATOM 2654 C CA    . LEU A 1 346 ? 14.330  9.936   -3.000  1.00 94.79 346 A 1 
ATOM 2655 C C     . LEU A 1 346 ? 13.590  8.907   -2.142  1.00 95.23 346 A 1 
ATOM 2656 O O     . LEU A 1 346 ? 14.131  7.841   -1.822  1.00 94.35 346 A 1 
ATOM 2657 C CB    . LEU A 1 346 ? 14.744  11.175  -2.183  1.00 93.69 346 A 1 
ATOM 2658 C CG    . LEU A 1 346 ? 15.716  10.848  -1.017  1.00 84.02 346 A 1 
ATOM 2659 C CD1   . LEU A 1 346 ? 17.046  10.283  -1.520  1.00 78.91 346 A 1 
ATOM 2660 C CD2   . LEU A 1 346 ? 15.989  12.128  -0.224  1.00 79.62 346 A 1 
ATOM 2661 N N     . ARG A 1 347 ? 12.302  9.155   -1.832  1.00 94.68 347 A 1 
ATOM 2662 C CA    . ARG A 1 347 ? 11.460  8.212   -1.084  1.00 94.62 347 A 1 
ATOM 2663 C C     . ARG A 1 347 ? 11.254  6.895   -1.827  1.00 95.21 347 A 1 
ATOM 2664 O O     . ARG A 1 347 ? 11.261  5.824   -1.207  1.00 94.02 347 A 1 
ATOM 2665 C CB    . ARG A 1 347 ? 10.132  8.888   -0.751  1.00 93.42 347 A 1 
ATOM 2666 C CG    . ARG A 1 347 ? 9.295   8.018   0.200   1.00 85.83 347 A 1 
ATOM 2667 C CD    . ARG A 1 347 ? 8.036   8.762   0.632   1.00 80.99 347 A 1 
ATOM 2668 N NE    . ARG A 1 347 ? 7.264   7.950   1.598   1.00 74.36 347 A 1 
ATOM 2669 C CZ    . ARG A 1 347 ? 6.069   8.238   2.056   1.00 68.99 347 A 1 
ATOM 2670 N NH1   . ARG A 1 347 ? 5.470   9.345   1.751   1.00 61.77 347 A 1 
ATOM 2671 N NH2   . ARG A 1 347 ? 5.455   7.397   2.826   1.00 62.06 347 A 1 
ATOM 2672 N N     . TYR A 1 348 ? 11.096  6.932   -3.135  1.00 94.86 348 A 1 
ATOM 2673 C CA    . TYR A 1 348 ? 11.041  5.739   -3.967  1.00 95.06 348 A 1 
ATOM 2674 C C     . TYR A 1 348 ? 12.344  4.927   -3.887  1.00 95.42 348 A 1 
ATOM 2675 O O     . TYR A 1 348 ? 12.287  3.709   -3.705  1.00 94.75 348 A 1 
ATOM 2676 C CB    . TYR A 1 348 ? 10.697  6.125   -5.408  1.00 94.75 348 A 1 
ATOM 2677 C CG    . TYR A 1 348 ? 11.225  5.168   -6.447  1.00 94.77 348 A 1 
ATOM 2678 C CD1   . TYR A 1 348 ? 12.417  5.482   -7.135  1.00 93.11 348 A 1 
ATOM 2679 C CD2   . TYR A 1 348 ? 10.587  3.938   -6.685  1.00 93.53 348 A 1 
ATOM 2680 C CE1   . TYR A 1 348 ? 12.959  4.580   -8.062  1.00 92.81 348 A 1 
ATOM 2681 C CE2   . TYR A 1 348 ? 11.126  3.030   -7.606  1.00 92.65 348 A 1 
ATOM 2682 C CZ    . TYR A 1 348 ? 12.311  3.358   -8.290  1.00 93.06 348 A 1 
ATOM 2683 O OH    . TYR A 1 348 ? 12.853  2.481   -9.191  1.00 91.47 348 A 1 
ATOM 2684 N N     . LYS A 1 349 ? 13.507  5.590   -3.962  1.00 95.78 349 A 1 
ATOM 2685 C CA    . LYS A 1 349 ? 14.816  4.927   -3.828  1.00 95.58 349 A 1 
ATOM 2686 C C     . LYS A 1 349 ? 14.958  4.251   -2.464  1.00 95.78 349 A 1 
ATOM 2687 O O     . LYS A 1 349 ? 15.441  3.123   -2.394  1.00 94.43 349 A 1 
ATOM 2688 C CB    . LYS A 1 349 ? 15.958  5.927   -4.068  1.00 94.73 349 A 1 
ATOM 2689 C CG    . LYS A 1 349 ? 16.082  6.351   -5.541  1.00 90.46 349 A 1 
ATOM 2690 C CD    . LYS A 1 349 ? 17.301  7.256   -5.762  1.00 85.01 349 A 1 
ATOM 2691 C CE    . LYS A 1 349 ? 17.401  7.675   -7.229  1.00 79.38 349 A 1 
ATOM 2692 N NZ    . LYS A 1 349 ? 18.763  8.123   -7.608  1.00 70.73 349 A 1 
ATOM 2693 N N     . GLU A 1 350 ? 14.479  4.874   -1.401  1.00 95.30 350 A 1 
ATOM 2694 C CA    . GLU A 1 350 ? 14.495  4.267   -0.069  1.00 94.84 350 A 1 
ATOM 2695 C C     . GLU A 1 350 ? 13.548  3.054   0.021   1.00 94.94 350 A 1 
ATOM 2696 O O     . GLU A 1 350 ? 13.969  1.966   0.426   1.00 92.85 350 A 1 
ATOM 2697 C CB    . GLU A 1 350 ? 14.176  5.343   0.991   1.00 93.40 350 A 1 
ATOM 2698 C CG    . GLU A 1 350 ? 14.557  4.898   2.420   1.00 81.07 350 A 1 
ATOM 2699 C CD    . GLU A 1 350 ? 16.028  4.442   2.533   1.00 72.94 350 A 1 
ATOM 2700 O OE1   . GLU A 1 350 ? 16.300  3.496   3.284   1.00 65.17 350 A 1 
ATOM 2701 O OE2   . GLU A 1 350 ? 16.895  4.952   1.789   1.00 65.03 350 A 1 
ATOM 2702 N N     . LYS A 1 351 ? 12.308  3.167   -0.487  1.00 95.38 351 A 1 
ATOM 2703 C CA    . LYS A 1 351 ? 11.375  2.036   -0.564  1.00 94.93 351 A 1 
ATOM 2704 C C     . LYS A 1 351 ? 11.904  0.871   -1.421  1.00 95.28 351 A 1 
ATOM 2705 O O     . LYS A 1 351 ? 11.583  -0.281  -1.147  1.00 93.42 351 A 1 
ATOM 2706 C CB    . LYS A 1 351 ? 10.009  2.484   -1.099  1.00 93.35 351 A 1 
ATOM 2707 C CG    . LYS A 1 351 ? 9.087   3.069   -0.014  1.00 88.24 351 A 1 
ATOM 2708 C CD    . LYS A 1 351 ? 7.655   3.174   -0.539  1.00 86.19 351 A 1 
ATOM 2709 C CE    . LYS A 1 351 ? 6.646   3.423   0.571   1.00 81.60 351 A 1 
ATOM 2710 N NZ    . LYS A 1 351 ? 5.264   3.061   0.161   1.00 76.44 351 A 1 
ATOM 2711 N N     . LYS A 1 352 ? 12.715  1.141   -2.438  1.00 95.11 352 A 1 
ATOM 2712 C CA    . LYS A 1 352 ? 13.307  0.096   -3.284  1.00 95.18 352 A 1 
ATOM 2713 C C     . LYS A 1 352 ? 14.109  -0.918  -2.471  1.00 95.19 352 A 1 
ATOM 2714 O O     . LYS A 1 352 ? 14.048  -2.111  -2.772  1.00 93.06 352 A 1 
ATOM 2715 C CB    . LYS A 1 352 ? 14.140  0.742   -4.413  1.00 94.04 352 A 1 
ATOM 2716 C CG    . LYS A 1 352 ? 14.753  -0.278  -5.391  1.00 91.20 352 A 1 
ATOM 2717 C CD    . LYS A 1 352 ? 15.375  0.388   -6.630  1.00 89.13 352 A 1 
ATOM 2718 C CE    . LYS A 1 352 ? 15.985  -0.655  -7.580  1.00 82.48 352 A 1 
ATOM 2719 N NZ    . LYS A 1 352 ? 16.332  -0.110  -8.920  1.00 76.05 352 A 1 
ATOM 2720 N N     . LYS A 1 353 ? 14.784  -0.491  -1.416  1.00 95.22 353 A 1 
ATOM 2721 C CA    . LYS A 1 353 ? 15.592  -1.346  -0.531  1.00 94.30 353 A 1 
ATOM 2722 C C     . LYS A 1 353 ? 14.734  -2.306  0.312   1.00 93.86 353 A 1 
ATOM 2723 O O     . LYS A 1 353 ? 15.179  -3.409  0.624   1.00 90.18 353 A 1 
ATOM 2724 C CB    . LYS A 1 353 ? 16.445  -0.472  0.401   1.00 92.50 353 A 1 
ATOM 2725 C CG    . LYS A 1 353 ? 17.406  0.488   -0.323  1.00 84.81 353 A 1 
ATOM 2726 C CD    . LYS A 1 353 ? 18.053  1.431   0.703   1.00 80.39 353 A 1 
ATOM 2727 C CE    . LYS A 1 353 ? 18.847  2.562   0.069   1.00 71.06 353 A 1 
ATOM 2728 N NZ    . LYS A 1 353 ? 19.121  3.628   1.062   1.00 63.41 353 A 1 
ATOM 2729 N N     . SER A 1 354 ? 13.504  -1.918  0.659   1.00 94.52 354 A 1 
ATOM 2730 C CA    . SER A 1 354 ? 12.618  -2.685  1.545   1.00 93.55 354 A 1 
ATOM 2731 C C     . SER A 1 354 ? 11.638  -3.623  0.823   1.00 93.86 354 A 1 
ATOM 2732 O O     . SER A 1 354 ? 10.828  -4.287  1.476   1.00 90.20 354 A 1 
ATOM 2733 C CB    . SER A 1 354 ? 11.881  -1.729  2.490   1.00 90.75 354 A 1 
ATOM 2734 O OG    . SER A 1 354 ? 10.980  -0.910  1.778   1.00 79.71 354 A 1 
ATOM 2735 N N     . ARG A 1 355 ? 11.690  -3.715  -0.503  1.00 94.41 355 A 1 
ATOM 2736 C CA    . ARG A 1 355 ? 10.759  -4.544  -1.282  1.00 94.46 355 A 1 
ATOM 2737 C C     . ARG A 1 355 ? 10.890  -6.034  -0.953  1.00 94.46 355 A 1 
ATOM 2738 O O     . ARG A 1 355 ? 11.995  -6.578  -0.897  1.00 92.22 355 A 1 
ATOM 2739 C CB    . ARG A 1 355 ? 10.966  -4.339  -2.786  1.00 93.21 355 A 1 
ATOM 2740 C CG    . ARG A 1 355 ? 10.511  -2.962  -3.268  1.00 89.36 355 A 1 
ATOM 2741 C CD    . ARG A 1 355 ? 10.769  -2.862  -4.761  1.00 89.87 355 A 1 
ATOM 2742 N NE    . ARG A 1 355 ? 10.623  -1.481  -5.254  1.00 88.54 355 A 1 
ATOM 2743 C CZ    . ARG A 1 355 ? 11.103  -1.036  -6.394  1.00 89.62 355 A 1 
ATOM 2744 N NH1   . ARG A 1 355 ? 11.692  -1.825  -7.241  1.00 82.12 355 A 1 
ATOM 2745 N NH2   . ARG A 1 355 ? 11.017  0.211   -6.697  1.00 83.30 355 A 1 
ATOM 2746 N N     . LYS A 1 356 ? 9.739   -6.722  -0.842  1.00 94.48 356 A 1 
ATOM 2747 C CA    . LYS A 1 356 ? 9.670   -8.155  -0.560  1.00 94.15 356 A 1 
ATOM 2748 C C     . LYS A 1 356 ? 8.828   -8.873  -1.614  1.00 94.68 356 A 1 
ATOM 2749 O O     . LYS A 1 356 ? 7.606   -8.766  -1.650  1.00 92.04 356 A 1 
ATOM 2750 C CB    . LYS A 1 356 ? 9.144   -8.380  0.861   1.00 91.73 356 A 1 
ATOM 2751 C CG    . LYS A 1 356 ? 10.175  -7.878  1.887   1.00 83.39 356 A 1 
ATOM 2752 C CD    . LYS A 1 356 ? 9.641   -7.960  3.317   1.00 77.11 356 A 1 
ATOM 2753 C CE    . LYS A 1 356 ? 10.578  -7.153  4.215   1.00 68.97 356 A 1 
ATOM 2754 N NZ    . LYS A 1 356 ? 9.862   -6.534  5.337   1.00 60.02 356 A 1 
ATOM 2755 N N     . PHE A 1 357 ? 9.499   -9.665  -2.455  1.00 93.69 357 A 1 
ATOM 2756 C CA    . PHE A 1 357 ? 8.868   -10.458 -3.507  1.00 93.50 357 A 1 
ATOM 2757 C C     . PHE A 1 357 ? 8.433   -11.854 -3.040  1.00 93.27 357 A 1 
ATOM 2758 O O     . PHE A 1 357 ? 7.780   -12.593 -3.784  1.00 90.25 357 A 1 
ATOM 2759 C CB    . PHE A 1 357 ? 9.801   -10.529 -4.713  1.00 92.80 357 A 1 
ATOM 2760 C CG    . PHE A 1 357 ? 9.941   -9.188  -5.413  1.00 92.82 357 A 1 
ATOM 2761 C CD1   . PHE A 1 357 ? 9.013   -8.819  -6.401  1.00 88.55 357 A 1 
ATOM 2762 C CD2   . PHE A 1 357 ? 10.978  -8.311  -5.064  1.00 88.34 357 A 1 
ATOM 2763 C CE1   . PHE A 1 357 ? 9.128   -7.581  -7.052  1.00 86.59 357 A 1 
ATOM 2764 C CE2   . PHE A 1 357 ? 11.091  -7.066  -5.713  1.00 87.12 357 A 1 
ATOM 2765 C CZ    . PHE A 1 357 ? 10.168  -6.702  -6.709  1.00 88.50 357 A 1 
ATOM 2766 N N     . GLU A 1 358 ? 8.766   -12.241 -1.817  1.00 93.62 358 A 1 
ATOM 2767 C CA    . GLU A 1 358 ? 8.299   -13.478 -1.205  1.00 93.10 358 A 1 
ATOM 2768 C C     . GLU A 1 358 ? 6.765   -13.479 -1.073  1.00 93.53 358 A 1 
ATOM 2769 O O     . GLU A 1 358 ? 6.119   -12.458 -0.834  1.00 91.37 358 A 1 
ATOM 2770 C CB    . GLU A 1 358 ? 8.957   -13.694 0.170   1.00 91.04 358 A 1 
ATOM 2771 C CG    . GLU A 1 358 ? 10.472  -13.920 0.065   1.00 79.52 358 A 1 
ATOM 2772 C CD    . GLU A 1 358 ? 11.143  -14.215 1.420   1.00 72.79 358 A 1 
ATOM 2773 O OE1   . GLU A 1 358 ? 12.344  -14.523 1.400   1.00 64.43 358 A 1 
ATOM 2774 O OE2   . GLU A 1 358 ? 10.462  -14.127 2.470   1.00 63.00 358 A 1 
ATOM 2775 N N     . LYS A 1 359 ? 6.163   -14.675 -1.210  1.00 92.20 359 A 1 
ATOM 2776 C CA    . LYS A 1 359 ? 4.711   -14.807 -1.083  1.00 92.20 359 A 1 
ATOM 2777 C C     . LYS A 1 359 ? 4.285   -14.499 0.344   1.00 92.69 359 A 1 
ATOM 2778 O O     . LYS A 1 359 ? 4.456   -15.318 1.240   1.00 90.40 359 A 1 
ATOM 2779 C CB    . LYS A 1 359 ? 4.262   -16.196 -1.537  1.00 90.30 359 A 1 
ATOM 2780 C CG    . LYS A 1 359 ? 2.725   -16.330 -1.502  1.00 84.14 359 A 1 
ATOM 2781 C CD    . LYS A 1 359 ? 2.304   -17.735 -1.926  1.00 77.60 359 A 1 
ATOM 2782 C CE    . LYS A 1 359 ? 0.789   -17.868 -1.835  1.00 67.50 359 A 1 
ATOM 2783 N NZ    . LYS A 1 359 ? 0.322   -19.255 -2.143  1.00 60.76 359 A 1 
ATOM 2784 N N     . THR A 1 360 ? 3.610   -13.374 0.522   1.00 93.72 360 A 1 
ATOM 2785 C CA    . THR A 1 360 ? 3.097   -12.925 1.813   1.00 93.39 360 A 1 
ATOM 2786 C C     . THR A 1 360 ? 1.571   -12.976 1.828   1.00 94.35 360 A 1 
ATOM 2787 O O     . THR A 1 360 ? 0.911   -12.456 0.927   1.00 92.03 360 A 1 
ATOM 2788 C CB    . THR A 1 360 ? 3.614   -11.513 2.128   1.00 90.60 360 A 1 
ATOM 2789 O OG1   . THR A 1 360 ? 5.017   -11.498 2.041   1.00 78.66 360 A 1 
ATOM 2790 C CG2   . THR A 1 360 ? 3.249   -11.110 3.541   1.00 75.77 360 A 1 
ATOM 2791 N N     . THR A 1 361 ? 0.990   -13.618 2.839   1.00 94.53 361 A 1 
ATOM 2792 C CA    . THR A 1 361 ? -0.464  -13.622 3.055   1.00 95.17 361 A 1 
ATOM 2793 C C     . THR A 1 361 ? -0.833  -12.449 3.952   1.00 95.56 361 A 1 
ATOM 2794 O O     . THR A 1 361 ? -0.465  -12.433 5.118   1.00 93.33 361 A 1 
ATOM 2795 C CB    . THR A 1 361 ? -0.935  -14.948 3.666   1.00 94.17 361 A 1 
ATOM 2796 O OG1   . THR A 1 361 ? -0.567  -16.025 2.818   1.00 85.86 361 A 1 
ATOM 2797 C CG2   . THR A 1 361 ? -2.462  -15.000 3.816   1.00 85.14 361 A 1 
ATOM 2798 N N     . ARG A 1 362 ? -1.577  -11.471 3.420   1.00 94.51 362 A 1 
ATOM 2799 C CA    . ARG A 1 362 ? -2.017  -10.291 4.179   1.00 94.49 362 A 1 
ATOM 2800 C C     . ARG A 1 362 ? -3.294  -10.521 4.995   1.00 95.31 362 A 1 
ATOM 2801 O O     . ARG A 1 362 ? -3.551  -9.802  5.943   1.00 92.82 362 A 1 
ATOM 2802 C CB    . ARG A 1 362 ? -2.201  -9.095  3.230   1.00 92.70 362 A 1 
ATOM 2803 C CG    . ARG A 1 362 ? -0.877  -8.603  2.612   1.00 86.80 362 A 1 
ATOM 2804 C CD    . ARG A 1 362 ? -1.084  -7.278  1.863   1.00 82.48 362 A 1 
ATOM 2805 N NE    . ARG A 1 362 ? 0.188   -6.720  1.352   1.00 75.75 362 A 1 
ATOM 2806 C CZ    . ARG A 1 362 ? 0.741   -6.941  0.180   1.00 70.22 362 A 1 
ATOM 2807 N NH1   . ARG A 1 362 ? 0.202   -7.738  -0.697  1.00 61.43 362 A 1 
ATOM 2808 N NH2   . ARG A 1 362 ? 1.859   -6.361  -0.153  1.00 63.58 362 A 1 
ATOM 2809 N N     . TYR A 1 363 ? -4.090  -11.529 4.603   1.00 94.36 363 A 1 
ATOM 2810 C CA    . TYR A 1 363 ? -5.370  -11.844 5.239   1.00 94.71 363 A 1 
ATOM 2811 C C     . TYR A 1 363 ? -5.419  -13.335 5.594   1.00 94.97 363 A 1 
ATOM 2812 O O     . TYR A 1 363 ? -5.841  -14.157 4.770   1.00 93.47 363 A 1 
ATOM 2813 C CB    . TYR A 1 363 ? -6.519  -11.444 4.304   1.00 94.20 363 A 1 
ATOM 2814 C CG    . TYR A 1 363 ? -6.596  -9.964  3.985   1.00 94.04 363 A 1 
ATOM 2815 C CD1   . TYR A 1 363 ? -7.253  -9.072  4.851   1.00 90.27 363 A 1 
ATOM 2816 C CD2   . TYR A 1 363 ? -5.987  -9.450  2.820   1.00 90.23 363 A 1 
ATOM 2817 C CE1   . TYR A 1 363 ? -7.315  -7.702  4.568   1.00 89.44 363 A 1 
ATOM 2818 C CE2   . TYR A 1 363 ? -6.040  -8.075  2.523   1.00 88.79 363 A 1 
ATOM 2819 C CZ    . TYR A 1 363 ? -6.715  -7.209  3.404   1.00 90.73 363 A 1 
ATOM 2820 O OH    . TYR A 1 363 ? -6.762  -5.857  3.126   1.00 89.30 363 A 1 
ATOM 2821 N N     . ALA A 1 364 ? -5.018  -13.680 6.806   1.00 96.64 364 A 1 
ATOM 2822 C CA    . ALA A 1 364 ? -4.997  -15.057 7.296   1.00 96.13 364 A 1 
ATOM 2823 C C     . ALA A 1 364 ? -6.386  -15.718 7.256   1.00 96.37 364 A 1 
ATOM 2824 O O     . ALA A 1 364 ? -6.514  -16.852 6.789   1.00 94.56 364 A 1 
ATOM 2825 C CB    . ALA A 1 364 ? -4.412  -15.061 8.710   1.00 94.80 364 A 1 
ATOM 2826 N N     . THR A 1 365 ? -7.448  -14.984 7.619   1.00 96.31 365 A 1 
ATOM 2827 C CA    . THR A 1 365 ? -8.832  -15.470 7.551   1.00 95.75 365 A 1 
ATOM 2828 C C     . THR A 1 365 ? -9.244  -15.855 6.125   1.00 96.01 365 A 1 
ATOM 2829 O O     . THR A 1 365 ? -9.780  -16.937 5.901   1.00 94.52 365 A 1 
ATOM 2830 C CB    . THR A 1 365 ? -9.798  -14.409 8.087   1.00 94.13 365 A 1 
ATOM 2831 O OG1   . THR A 1 365 ? -9.589  -13.183 7.427   1.00 83.39 365 A 1 
ATOM 2832 C CG2   . THR A 1 365 ? -9.606  -14.158 9.588   1.00 79.55 365 A 1 
ATOM 2833 N N     . ARG A 1 366 ? -8.917  -15.046 5.120   1.00 95.88 366 A 1 
ATOM 2834 C CA    . ARG A 1 366 ? -9.207  -15.361 3.709   1.00 95.97 366 A 1 
ATOM 2835 C C     . ARG A 1 366 ? -8.424  -16.571 3.204   1.00 96.02 366 A 1 
ATOM 2836 O O     . ARG A 1 366 ? -8.931  -17.287 2.341   1.00 94.74 366 A 1 
ATOM 2837 C CB    . ARG A 1 366 ? -8.925  -14.159 2.802   1.00 95.50 366 A 1 
ATOM 2838 C CG    . ARG A 1 366 ? -9.880  -12.993 3.060   1.00 92.41 366 A 1 
ATOM 2839 C CD    . ARG A 1 366 ? -9.699  -11.930 1.978   1.00 90.85 366 A 1 
ATOM 2840 N NE    . ARG A 1 366 ? -10.571 -10.770 2.205   1.00 88.43 366 A 1 
ATOM 2841 C CZ    . ARG A 1 366 ? -10.801 -9.776  1.362   1.00 87.81 366 A 1 
ATOM 2842 N NH1   . ARG A 1 366 ? -10.254 -9.733  0.172   1.00 79.60 366 A 1 
ATOM 2843 N NH2   . ARG A 1 366 ? -11.589 -8.796  1.703   1.00 82.73 366 A 1 
ATOM 2844 N N     . LYS A 1 367 ? -7.207  -16.783 3.704   1.00 96.46 367 A 1 
ATOM 2845 C CA    . LYS A 1 367 ? -6.429  -17.977 3.415   1.00 96.59 367 A 1 
ATOM 2846 C C     . LYS A 1 367 ? -7.121  -19.213 3.982   1.00 96.33 367 A 1 
ATOM 2847 O O     . LYS A 1 367 ? -7.376  -20.136 3.214   1.00 95.32 367 A 1 
ATOM 2848 C CB    . LYS A 1 367 ? -4.993  -17.816 3.933   1.00 96.17 367 A 1 
ATOM 2849 C CG    . LYS A 1 367 ? -4.141  -19.058 3.651   1.00 95.00 367 A 1 
ATOM 2850 C CD    . LYS A 1 367 ? -2.755  -18.953 4.287   1.00 92.61 367 A 1 
ATOM 2851 C CE    . LYS A 1 367 ? -2.098  -20.323 4.174   1.00 87.07 367 A 1 
ATOM 2852 N NZ    . LYS A 1 367 ? -0.887  -20.462 5.011   1.00 81.17 367 A 1 
ATOM 2853 N N     . ALA A 1 368 ? -7.514  -19.200 5.250   1.00 96.76 368 A 1 
ATOM 2854 C CA    . ALA A 1 368 ? -8.212  -20.303 5.902   1.00 96.22 368 A 1 
ATOM 2855 C C     . ALA A 1 368 ? -9.515  -20.674 5.166   1.00 96.47 368 A 1 
ATOM 2856 O O     . ALA A 1 368 ? -9.728  -21.831 4.819   1.00 95.28 368 A 1 
ATOM 2857 C CB    . ALA A 1 368 ? -8.472  -19.923 7.367   1.00 95.39 368 A 1 
ATOM 2858 N N     . TYR A 1 369 ? -10.342 -19.678 4.790   1.00 96.07 369 A 1 
ATOM 2859 C CA    . TYR A 1 369 ? -11.541 -19.922 3.970   1.00 95.67 369 A 1 
ATOM 2860 C C     . TYR A 1 369 ? -11.223 -20.493 2.582   1.00 95.73 369 A 1 
ATOM 2861 O O     . TYR A 1 369 ? -11.986 -21.318 2.070   1.00 94.65 369 A 1 
ATOM 2862 C CB    . TYR A 1 369 ? -12.338 -18.615 3.808   1.00 95.02 369 A 1 
ATOM 2863 C CG    . TYR A 1 369 ? -13.147 -18.226 5.024   1.00 92.15 369 A 1 
ATOM 2864 C CD1   . TYR A 1 369 ? -14.195 -19.050 5.473   1.00 87.28 369 A 1 
ATOM 2865 C CD2   . TYR A 1 369 ? -12.875 -17.031 5.717   1.00 85.54 369 A 1 
ATOM 2866 C CE1   . TYR A 1 369 ? -14.942 -18.701 6.607   1.00 83.66 369 A 1 
ATOM 2867 C CE2   . TYR A 1 369 ? -13.615 -16.665 6.851   1.00 81.69 369 A 1 
ATOM 2868 C CZ    . TYR A 1 369 ? -14.656 -17.515 7.297   1.00 84.24 369 A 1 
ATOM 2869 O OH    . TYR A 1 369 ? -15.379 -17.177 8.431   1.00 81.88 369 A 1 
ATOM 2870 N N     . ALA A 1 370 ? -10.142 -20.065 1.943   1.00 95.99 370 A 1 
ATOM 2871 C CA    . ALA A 1 370 ? -9.757  -20.570 0.630   1.00 95.61 370 A 1 
ATOM 2872 C C     . ALA A 1 370 ? -9.201  -22.001 0.681   1.00 95.44 370 A 1 
ATOM 2873 O O     . ALA A 1 370 ? -9.297  -22.717 -0.318  1.00 93.55 370 A 1 
ATOM 2874 C CB    . ALA A 1 370 ? -8.737  -19.615 0.007   1.00 94.76 370 A 1 
ATOM 2875 N N     . GLU A 1 371 ? -8.608  -22.410 1.792   1.00 96.41 371 A 1 
ATOM 2876 C CA    . GLU A 1 371 ? -8.113  -23.769 2.041   1.00 95.93 371 A 1 
ATOM 2877 C C     . GLU A 1 371 ? -9.258  -24.732 2.363   1.00 95.86 371 A 1 
ATOM 2878 O O     . GLU A 1 371 ? -9.306  -25.817 1.784   1.00 94.04 371 A 1 
ATOM 2879 C CB    . GLU A 1 371 ? -7.056  -23.737 3.167   1.00 94.96 371 A 1 
ATOM 2880 C CG    . GLU A 1 371 ? -5.744  -23.111 2.677   1.00 88.01 371 A 1 
ATOM 2881 C CD    . GLU A 1 371 ? -4.690  -22.828 3.763   1.00 84.59 371 A 1 
ATOM 2882 O OE1   . GLU A 1 371 ? -3.526  -22.553 3.382   1.00 78.63 371 A 1 
ATOM 2883 O OE2   . GLU A 1 371 ? -5.023  -22.790 4.961   1.00 77.62 371 A 1 
ATOM 2884 N N     . ALA A 1 372 ? -10.218 -24.304 3.186   1.00 95.52 372 A 1 
ATOM 2885 C CA    . ALA A 1 372 ? -11.371 -25.112 3.565   1.00 94.70 372 A 1 
ATOM 2886 C C     . ALA A 1 372 ? -12.455 -25.218 2.469   1.00 94.95 372 A 1 
ATOM 2887 O O     . ALA A 1 372 ? -13.361 -26.046 2.565   1.00 92.62 372 A 1 
ATOM 2888 C CB    . ALA A 1 372 ? -11.953 -24.521 4.852   1.00 92.98 372 A 1 
ATOM 2889 N N     . ARG A 1 373 ? -12.411 -24.371 1.441   1.00 94.33 373 A 1 
ATOM 2890 C CA    . ARG A 1 373 ? -13.471 -24.331 0.427   1.00 94.27 373 A 1 
ATOM 2891 C C     . ARG A 1 373 ? -13.379 -25.520 -0.537  1.00 94.52 373 A 1 
ATOM 2892 O O     . ARG A 1 373 ? -12.304 -25.763 -1.084  1.00 93.26 373 A 1 
ATOM 2893 C CB    . ARG A 1 373 ? -13.430 -22.991 -0.303  1.00 92.74 373 A 1 
ATOM 2894 C CG    . ARG A 1 373 ? -14.653 -22.824 -1.194  1.00 85.08 373 A 1 
ATOM 2895 C CD    . ARG A 1 373 ? -14.671 -21.443 -1.818  1.00 84.55 373 A 1 
ATOM 2896 N NE    . ARG A 1 373 ? -15.878 -21.296 -2.648  1.00 81.56 373 A 1 
ATOM 2897 C CZ    . ARG A 1 373 ? -16.389 -20.168 -3.109  1.00 80.71 373 A 1 
ATOM 2898 N NH1   . ARG A 1 373 ? -15.803 -19.027 -2.892  1.00 71.78 373 A 1 
ATOM 2899 N NH2   . ARG A 1 373 ? -17.501 -20.177 -3.785  1.00 73.88 373 A 1 
ATOM 2900 N N     . PRO A 1 374 ? -14.527 -26.188 -0.856  1.00 94.58 374 A 1 
ATOM 2901 C CA    . PRO A 1 374 ? -14.556 -27.266 -1.832  1.00 94.32 374 A 1 
ATOM 2902 C C     . PRO A 1 374 ? -14.118 -26.780 -3.220  1.00 95.22 374 A 1 
ATOM 2903 O O     . PRO A 1 374 ? -14.318 -25.614 -3.598  1.00 94.28 374 A 1 
ATOM 2904 C CB    . PRO A 1 374 ? -15.995 -27.800 -1.822  1.00 92.39 374 A 1 
ATOM 2905 C CG    . PRO A 1 374 ? -16.816 -26.624 -1.319  1.00 88.56 374 A 1 
ATOM 2906 C CD    . PRO A 1 374 ? -15.868 -25.959 -0.331  1.00 91.93 374 A 1 
ATOM 2907 N N     . ARG A 1 375 ? -13.449 -27.684 -3.972  1.00 93.80 375 A 1 
ATOM 2908 C CA    . ARG A 1 375 ? -12.850 -27.372 -5.280  1.00 93.89 375 A 1 
ATOM 2909 C C     . ARG A 1 375 ? -13.151 -28.480 -6.282  1.00 93.50 375 A 1 
ATOM 2910 O O     . ARG A 1 375 ? -12.838 -29.637 -6.027  1.00 91.44 375 A 1 
ATOM 2911 C CB    . ARG A 1 375 ? -11.333 -27.202 -5.154  1.00 92.82 375 A 1 
ATOM 2912 C CG    . ARG A 1 375 ? -10.923 -26.038 -4.250  1.00 89.76 375 A 1 
ATOM 2913 C CD    . ARG A 1 375 ? -9.406  -26.009 -4.146  1.00 90.74 375 A 1 
ATOM 2914 N NE    . ARG A 1 375 ? -8.940  -24.965 -3.200  1.00 90.15 375 A 1 
ATOM 2915 C CZ    . ARG A 1 375 ? -8.114  -23.964 -3.462  1.00 91.88 375 A 1 
ATOM 2916 N NH1   . ARG A 1 375 ? -7.631  -23.758 -4.649  1.00 82.59 375 A 1 
ATOM 2917 N NH2   . ARG A 1 375 ? -7.756  -23.160 -2.512  1.00 86.58 375 A 1 
ATOM 2918 N N     . ILE A 1 376 ? -13.602 -28.108 -7.476  1.00 94.69 376 A 1 
ATOM 2919 C CA    . ILE A 1 376 ? -13.734 -28.990 -8.642  1.00 94.11 376 A 1 
ATOM 2920 C C     . ILE A 1 376 ? -12.605 -28.658 -9.618  1.00 94.56 376 A 1 
ATOM 2921 O O     . ILE A 1 376 ? -12.484 -27.526 -10.085 1.00 92.58 376 A 1 
ATOM 2922 C CB    . ILE A 1 376 ? -15.141 -28.866 -9.270  1.00 92.70 376 A 1 
ATOM 2923 C CG1   . ILE A 1 376 ? -16.222 -29.280 -8.253  1.00 86.77 376 A 1 
ATOM 2924 C CG2   . ILE A 1 376 ? -15.225 -29.704 -10.549 1.00 85.90 376 A 1 
ATOM 2925 C CD1   . ILE A 1 376 ? -17.652 -28.969 -8.707  1.00 78.81 376 A 1 
ATOM 2926 N N     . LYS A 1 377 ? -11.721 -29.629 -9.887  1.00 93.83 377 A 1 
ATOM 2927 C CA    . LYS A 1 377 ? -10.549 -29.459 -10.772 1.00 94.16 377 A 1 
ATOM 2928 C C     . LYS A 1 377 ? -9.726  -28.197 -10.436 1.00 94.61 377 A 1 
ATOM 2929 O O     . LYS A 1 377 ? -9.310  -27.447 -11.327 1.00 92.23 377 A 1 
ATOM 2930 C CB    . LYS A 1 377 ? -10.979 -29.542 -12.250 1.00 92.94 377 A 1 
ATOM 2931 C CG    . LYS A 1 377 ? -11.617 -30.890 -12.609 1.00 89.29 377 A 1 
ATOM 2932 C CD    . LYS A 1 377 ? -12.123 -30.920 -14.055 1.00 82.72 377 A 1 
ATOM 2933 C CE    . LYS A 1 377 ? -12.771 -32.269 -14.327 1.00 75.06 377 A 1 
ATOM 2934 N NZ    . LYS A 1 377 ? -13.422 -32.369 -15.659 1.00 66.36 377 A 1 
ATOM 2935 N N     . GLY A 1 378 ? -9.531  -27.946 -9.138  1.00 94.39 378 A 1 
ATOM 2936 C CA    . GLY A 1 378 ? -8.760  -26.823 -8.607  1.00 94.08 378 A 1 
ATOM 2937 C C     . GLY A 1 378 ? -9.487  -25.473 -8.557  1.00 94.76 378 A 1 
ATOM 2938 O O     . GLY A 1 378 ? -9.013  -24.563 -7.881  1.00 92.60 378 A 1 
ATOM 2939 N N     . ARG A 1 379 ? -10.660 -25.333 -9.228  1.00 95.19 379 A 1 
ATOM 2940 C CA    . ARG A 1 379 ? -11.497 -24.134 -9.137  1.00 95.51 379 A 1 
ATOM 2941 C C     . ARG A 1 379 ? -12.395 -24.219 -7.907  1.00 95.84 379 A 1 
ATOM 2942 O O     . ARG A 1 379 ? -12.806 -25.303 -7.524  1.00 93.94 379 A 1 
ATOM 2943 C CB    . ARG A 1 379 ? -12.342 -23.958 -10.399 1.00 94.37 379 A 1 
ATOM 2944 C CG    . ARG A 1 379 ? -11.479 -23.786 -11.648 1.00 87.37 379 A 1 
ATOM 2945 C CD    . ARG A 1 379 ? -12.373 -23.522 -12.859 1.00 87.72 379 A 1 
ATOM 2946 N NE    . ARG A 1 379 ? -11.573 -23.350 -14.077 1.00 82.51 379 A 1 
ATOM 2947 C CZ    . ARG A 1 379 ? -12.037 -23.031 -15.275 1.00 80.72 379 A 1 
ATOM 2948 N NH1   . ARG A 1 379 ? -13.308 -22.842 -15.479 1.00 71.43 379 A 1 
ATOM 2949 N NH2   . ARG A 1 379 ? -11.227 -22.913 -16.284 1.00 71.37 379 A 1 
ATOM 2950 N N     . PHE A 1 380 ? -12.739 -23.077 -7.332  1.00 95.02 380 A 1 
ATOM 2951 C CA    . PHE A 1 380 ? -13.732 -23.057 -6.266  1.00 94.91 380 A 1 
ATOM 2952 C C     . PHE A 1 380 ? -15.088 -23.519 -6.790  1.00 94.03 380 A 1 
ATOM 2953 O O     . PHE A 1 380 ? -15.574 -22.987 -7.794  1.00 92.00 380 A 1 
ATOM 2954 C CB    . PHE A 1 380 ? -13.839 -21.647 -5.668  1.00 94.98 380 A 1 
ATOM 2955 C CG    . PHE A 1 380 ? -12.582 -21.165 -4.969  1.00 95.42 380 A 1 
ATOM 2956 C CD1   . PHE A 1 380 ? -12.091 -21.856 -3.854  1.00 93.67 380 A 1 
ATOM 2957 C CD2   . PHE A 1 380 ? -11.919 -20.012 -5.401  1.00 93.49 380 A 1 
ATOM 2958 C CE1   . PHE A 1 380 ? -10.942 -21.410 -3.182  1.00 92.85 380 A 1 
ATOM 2959 C CE2   . PHE A 1 380 ? -10.771 -19.556 -4.738  1.00 92.40 380 A 1 
ATOM 2960 C CZ    . PHE A 1 380 ? -10.278 -20.256 -3.625  1.00 93.76 380 A 1 
ATOM 2961 N N     . ALA A 1 381 ? -15.696 -24.479 -6.119  1.00 94.78 381 A 1 
ATOM 2962 C CA    . ALA A 1 381 ? -17.039 -24.963 -6.401  1.00 93.81 381 A 1 
ATOM 2963 C C     . ALA A 1 381 ? -18.075 -24.202 -5.559  1.00 93.34 381 A 1 
ATOM 2964 O O     . ALA A 1 381 ? -17.745 -23.609 -4.524  1.00 90.14 381 A 1 
ATOM 2965 C CB    . ALA A 1 381 ? -17.083 -26.465 -6.152  1.00 91.72 381 A 1 
ATOM 2966 N N     . LYS A 1 382 ? -19.342 -24.223 -6.008  1.00 92.23 382 A 1 
ATOM 2967 C CA    . LYS A 1 382 ? -20.446 -23.830 -5.141  1.00 90.98 382 A 1 
ATOM 2968 C C     . LYS A 1 382 ? -20.640 -24.899 -4.067  1.00 90.09 382 A 1 
ATOM 2969 O O     . LYS A 1 382 ? -20.325 -26.063 -4.295  1.00 84.76 382 A 1 
ATOM 2970 C CB    . LYS A 1 382 ? -21.741 -23.637 -5.924  1.00 87.53 382 A 1 
ATOM 2971 C CG    . LYS A 1 382 ? -21.703 -22.460 -6.897  1.00 78.22 382 A 1 
ATOM 2972 C CD    . LYS A 1 382 ? -23.056 -22.402 -7.605  1.00 74.34 382 A 1 
ATOM 2973 C CE    . LYS A 1 382 ? -23.126 -21.315 -8.661  1.00 64.74 382 A 1 
ATOM 2974 N NZ    . LYS A 1 382 ? -24.391 -21.454 -9.417  1.00 57.57 382 A 1 
ATOM 2975 N N     . ARG A 1 383 ? -21.210 -24.519 -2.921  1.00 89.22 383 A 1 
ATOM 2976 C CA    . ARG A 1 383 ? -21.466 -25.462 -1.832  1.00 86.77 383 A 1 
ATOM 2977 C C     . ARG A 1 383 ? -22.458 -26.549 -2.248  1.00 85.54 383 A 1 
ATOM 2978 O O     . ARG A 1 383 ? -22.192 -27.714 -1.995  1.00 78.70 383 A 1 
ATOM 2979 C CB    . ARG A 1 383 ? -21.902 -24.673 -0.585  1.00 82.62 383 A 1 
ATOM 2980 C CG    . ARG A 1 383 ? -21.518 -25.403 0.701   1.00 72.94 383 A 1 
ATOM 2981 C CD    . ARG A 1 383 ? -21.870 -24.530 1.910   1.00 70.23 383 A 1 
ATOM 2982 N NE    . ARG A 1 383 ? -21.329 -25.094 3.156   1.00 62.41 383 A 1 
ATOM 2983 C CZ    . ARG A 1 383 ? -21.317 -24.499 4.338   1.00 58.00 383 A 1 
ATOM 2984 N NH1   . ARG A 1 383 ? -21.834 -23.308 4.509   1.00 54.21 383 A 1 
ATOM 2985 N NH2   . ARG A 1 383 ? -20.787 -25.097 5.364   1.00 53.43 383 A 1 
ATOM 2986 N N     . SER A 1 384 ? -23.509 -26.179 -2.989  1.00 85.58 384 A 1 
ATOM 2987 C CA    . SER A 1 384 ? -24.480 -27.108 -3.589  1.00 83.73 384 A 1 
ATOM 2988 C C     . SER A 1 384 ? -23.833 -28.099 -4.555  1.00 83.20 384 A 1 
ATOM 2989 O O     . SER A 1 384 ? -24.152 -29.278 -4.548  1.00 75.25 384 A 1 
ATOM 2990 C CB    . SER A 1 384 ? -25.529 -26.319 -4.366  1.00 78.50 384 A 1 
ATOM 2991 O OG    . SER A 1 384 ? -24.931 -25.474 -5.333  1.00 69.98 384 A 1 
ATOM 2992 N N     . ASP A 1 385 ? -22.923 -27.622 -5.395  1.00 81.81 385 A 1 
ATOM 2993 C CA    . ASP A 1 385 ? -22.305 -28.444 -6.430  1.00 78.90 385 A 1 
ATOM 2994 C C     . ASP A 1 385 ? -21.304 -29.419 -5.803  1.00 78.26 385 A 1 
ATOM 2995 O O     . ASP A 1 385 ? -21.111 -30.521 -6.300  1.00 72.79 385 A 1 
ATOM 2996 C CB    . ASP A 1 385 ? -21.616 -27.545 -7.485  1.00 73.50 385 A 1 
ATOM 2997 C CG    . ASP A 1 385 ? -22.466 -26.424 -8.101  1.00 65.83 385 A 1 
ATOM 2998 O OD1   . ASP A 1 385 ? -23.697 -26.356 -7.871  1.00 60.09 385 A 1 
ATOM 2999 O OD2   . ASP A 1 385 ? -21.880 -25.523 -8.736  1.00 58.28 385 A 1 
ATOM 3000 N N     . ALA A 1 386 ? -20.693 -29.041 -4.696  1.00 76.84 386 A 1 
ATOM 3001 C CA    . ALA A 1 386 ? -19.816 -29.906 -3.924  1.00 72.41 386 A 1 
ATOM 3002 C C     . ALA A 1 386 ? -20.594 -30.977 -3.145  1.00 72.84 386 A 1 
ATOM 3003 O O     . ALA A 1 386 ? -20.121 -32.110 -3.064  1.00 67.66 386 A 1 
ATOM 3004 C CB    . ALA A 1 386 ? -18.978 -29.042 -2.978  1.00 67.43 386 A 1 
ATOM 3005 N N     . GLU A 1 387 ? -21.777 -30.663 -2.602  1.00 74.70 387 A 1 
ATOM 3006 C CA    . GLU A 1 387 ? -22.670 -31.652 -1.979  1.00 72.94 387 A 1 
ATOM 3007 C C     . GLU A 1 387 ? -23.144 -32.687 -3.018  1.00 73.58 387 A 1 
ATOM 3008 O O     . GLU A 1 387 ? -23.015 -33.878 -2.776  1.00 67.93 387 A 1 
ATOM 3009 C CB    . GLU A 1 387 ? -23.839 -30.928 -1.279  1.00 65.97 387 A 1 
ATOM 3010 C CG    . GLU A 1 387 ? -23.387 -30.261 0.036   1.00 57.96 387 A 1 
ATOM 3011 C CD    . GLU A 1 387 ? -24.380 -29.256 0.650   1.00 51.83 387 A 1 
ATOM 3012 O OE1   . GLU A 1 387 ? -23.985 -28.564 1.625   1.00 48.26 387 A 1 
ATOM 3013 O OE2   . GLU A 1 387 ? -25.507 -29.095 0.109   1.00 46.37 387 A 1 
ATOM 3014 N N     . MET A 1 388 ? -23.522 -32.249 -4.225  1.00 76.57 388 A 1 
ATOM 3015 C CA    . MET A 1 388 ? -23.834 -33.178 -5.318  1.00 74.76 388 A 1 
ATOM 3016 C C     . MET A 1 388 ? -22.631 -34.013 -5.768  1.00 74.00 388 A 1 
ATOM 3017 O O     . MET A 1 388 ? -22.805 -35.188 -6.086  1.00 67.49 388 A 1 
ATOM 3018 C CB    . MET A 1 388 ? -24.393 -32.427 -6.534  1.00 70.09 388 A 1 
ATOM 3019 C CG    . MET A 1 388 ? -25.880 -32.131 -6.430  1.00 62.87 388 A 1 
ATOM 3020 S SD    . MET A 1 388 ? -26.836 -32.463 -7.957  1.00 55.56 388 A 1 
ATOM 3021 C CE    . MET A 1 388 ? -25.938 -31.453 -9.146  1.00 50.52 388 A 1 
ATOM 3022 N N     . GLU A 1 389 ? -21.431 -33.465 -5.857  1.00 73.14 389 A 1 
ATOM 3023 C CA    . GLU A 1 389 ? -20.251 -34.236 -6.270  1.00 69.93 389 A 1 
ATOM 3024 C C     . GLU A 1 389 ? -19.853 -35.256 -5.186  1.00 68.36 389 A 1 
ATOM 3025 O O     . GLU A 1 389 ? -19.473 -36.384 -5.521  1.00 64.37 389 A 1 
ATOM 3026 C CB    . GLU A 1 389 ? -19.082 -33.288 -6.638  1.00 64.97 389 A 1 
ATOM 3027 C CG    . GLU A 1 389 ? -17.969 -34.000 -7.437  1.00 57.43 389 A 1 
ATOM 3028 C CD    . GLU A 1 389 ? -16.812 -33.065 -7.874  1.00 53.87 389 A 1 
ATOM 3029 O OE1   . GLU A 1 389 ? -16.168 -33.344 -8.919  1.00 50.05 389 A 1 
ATOM 3030 O OE2   . GLU A 1 389 ? -16.536 -32.063 -7.185  1.00 49.57 389 A 1 
ATOM 3031 N N     . VAL A 1 390 ? -19.995 -34.908 -3.911  1.00 71.44 390 A 1 
ATOM 3032 C CA    . VAL A 1 390 ? -19.792 -35.846 -2.802  1.00 70.07 390 A 1 
ATOM 3033 C C     . VAL A 1 390 ? -20.843 -36.952 -2.854  1.00 70.58 390 A 1 
ATOM 3034 O O     . VAL A 1 390 ? -20.459 -38.115 -2.798  1.00 65.94 390 A 1 
ATOM 3035 C CB    . VAL A 1 390 ? -19.777 -35.137 -1.444  1.00 65.32 390 A 1 
ATOM 3036 C CG1   . VAL A 1 390 ? -19.738 -36.113 -0.273  1.00 56.42 390 A 1 
ATOM 3037 C CG2   . VAL A 1 390 ? -18.523 -34.262 -1.307  1.00 59.58 390 A 1 
ATOM 3038 N N     . ASP A 1 391 ? -22.128 -36.654 -3.068  1.00 68.08 391 A 1 
ATOM 3039 C CA    . ASP A 1 391 ? -23.188 -37.664 -3.217  1.00 65.10 391 A 1 
ATOM 3040 C C     . ASP A 1 391 ? -22.967 -38.558 -4.443  1.00 64.41 391 A 1 
ATOM 3041 O O     . ASP A 1 391 ? -23.142 -39.775 -4.365  1.00 61.07 391 A 1 
ATOM 3042 C CB    . ASP A 1 391 ? -24.566 -36.999 -3.301  1.00 60.06 391 A 1 
ATOM 3043 C CG    . ASP A 1 391 ? -25.279 -36.837 -1.949  1.00 51.82 391 A 1 
ATOM 3044 O OD1   . ASP A 1 391 ? -24.821 -37.443 -0.957  1.00 49.22 391 A 1 
ATOM 3045 O OD2   . ASP A 1 391 ? -26.314 -36.137 -1.949  1.00 48.29 391 A 1 
ATOM 3046 N N     . GLN A 1 392 ? -22.533 -38.012 -5.577  1.00 65.86 392 A 1 
ATOM 3047 C CA    . GLN A 1 392 ? -22.197 -38.819 -6.755  1.00 65.93 392 A 1 
ATOM 3048 C C     . GLN A 1 392 ? -20.977 -39.717 -6.500  1.00 66.19 392 A 1 
ATOM 3049 O O     . GLN A 1 392 ? -20.963 -40.866 -6.931  1.00 63.14 392 A 1 
ATOM 3050 C CB    . GLN A 1 392 ? -21.941 -37.932 -7.972  1.00 61.65 392 A 1 
ATOM 3051 C CG    . GLN A 1 392 ? -23.253 -37.442 -8.595  1.00 55.96 392 A 1 
ATOM 3052 C CD    . GLN A 1 392 ? -23.028 -36.619 -9.862  1.00 51.36 392 A 1 
ATOM 3053 O OE1   . GLN A 1 392 ? -21.936 -36.380 -10.341 1.00 49.79 392 A 1 
ATOM 3054 N NE2   . GLN A 1 392 ? -24.105 -36.178 -10.485 1.00 45.40 392 A 1 
ATOM 3055 N N     . THR A 1 393 ? -19.962 -39.214 -5.812  1.00 66.87 393 A 1 
ATOM 3056 C CA    . THR A 1 393 ? -18.767 -40.017 -5.501  1.00 66.74 393 A 1 
ATOM 3057 C C     . THR A 1 393 ? -19.126 -41.115 -4.496  1.00 67.35 393 A 1 
ATOM 3058 O O     . THR A 1 393 ? -18.701 -42.252 -4.669  1.00 62.42 393 A 1 
ATOM 3059 C CB    . THR A 1 393 ? -17.615 -39.154 -4.973  1.00 61.90 393 A 1 
ATOM 3060 O OG1   . THR A 1 393 ? -17.400 -38.033 -5.803  1.00 53.72 393 A 1 
ATOM 3061 C CG2   . THR A 1 393 ? -16.296 -39.926 -4.985  1.00 55.24 393 A 1 
ATOM 3062 N N     . PHE A 1 394 ? -19.962 -40.812 -3.510  1.00 60.78 394 A 1 
ATOM 3063 C CA    . PHE A 1 394 ? -20.446 -41.778 -2.522  1.00 57.29 394 A 1 
ATOM 3064 C C     . PHE A 1 394 ? -21.385 -42.817 -3.144  1.00 55.82 394 A 1 
ATOM 3065 O O     . PHE A 1 394 ? -21.239 -44.007 -2.863  1.00 51.61 394 A 1 
ATOM 3066 C CB    . PHE A 1 394 ? -21.125 -41.038 -1.353  1.00 52.57 394 A 1 
ATOM 3067 C CG    . PHE A 1 394 ? -20.642 -41.508 -0.006  1.00 49.58 394 A 1 
ATOM 3068 C CD1   . PHE A 1 394 ? -21.296 -42.557 0.668   1.00 47.59 394 A 1 
ATOM 3069 C CD2   . PHE A 1 394 ? -19.508 -40.920 0.585   1.00 46.84 394 A 1 
ATOM 3070 C CE1   . PHE A 1 394 ? -20.838 -43.004 1.911   1.00 41.61 394 A 1 
ATOM 3071 C CE2   . PHE A 1 394 ? -19.045 -41.365 1.828   1.00 42.71 394 A 1 
ATOM 3072 C CZ    . PHE A 1 394 ? -19.706 -42.406 2.497   1.00 45.21 394 A 1 
ATOM 3073 N N     . SER A 1 395 ? -22.293 -42.429 -4.035  1.00 63.13 395 A 1 
ATOM 3074 C CA    . SER A 1 395 ? -23.172 -43.375 -4.743  1.00 62.60 395 A 1 
ATOM 3075 C C     . SER A 1 395 ? -22.389 -44.275 -5.701  1.00 62.48 395 A 1 
ATOM 3076 O O     . SER A 1 395 ? -22.663 -45.475 -5.777  1.00 58.35 395 A 1 
ATOM 3077 C CB    . SER A 1 395 ? -24.292 -42.644 -5.484  1.00 58.44 395 A 1 
ATOM 3078 O OG    . SER A 1 395 ? -23.779 -41.729 -6.414  1.00 49.99 395 A 1 
ATOM 3079 N N     . THR A 1 396 ? -21.377 -43.739 -6.379  1.00 62.37 396 A 1 
ATOM 3080 C CA    . THR A 1 396 ? -20.505 -44.548 -7.249  1.00 61.90 396 A 1 
ATOM 3081 C C     . THR A 1 396 ? -19.639 -45.515 -6.427  1.00 62.21 396 A 1 
ATOM 3082 O O     . THR A 1 396 ? -19.483 -46.669 -6.823  1.00 58.11 396 A 1 
ATOM 3083 C CB    . THR A 1 396 ? -19.606 -43.674 -8.145  1.00 55.69 396 A 1 
ATOM 3084 O OG1   . THR A 1 396 ? -20.341 -42.650 -8.768  1.00 49.03 396 A 1 
ATOM 3085 C CG2   . THR A 1 396 ? -18.980 -44.485 -9.279  1.00 50.97 396 A 1 
ATOM 3086 N N     . ALA A 1 397 ? -19.124 -45.076 -5.279  1.00 53.67 397 A 1 
ATOM 3087 C CA    . ALA A 1 397 ? -18.376 -45.949 -4.372  1.00 52.48 397 A 1 
ATOM 3088 C C     . ALA A 1 397 ? -19.268 -47.056 -3.789  1.00 50.92 397 A 1 
ATOM 3089 O O     . ALA A 1 397 ? -18.883 -48.225 -3.834  1.00 49.81 397 A 1 
ATOM 3090 C CB    . ALA A 1 397 ? -17.722 -45.095 -3.284  1.00 49.43 397 A 1 
ATOM 3091 N N     . ALA A 1 398 ? -20.478 -46.733 -3.350  1.00 58.85 398 A 1 
ATOM 3092 C CA    . ALA A 1 398 ? -21.434 -47.708 -2.814  1.00 58.01 398 A 1 
ATOM 3093 C C     . ALA A 1 398 ? -21.857 -48.755 -3.863  1.00 57.16 398 A 1 
ATOM 3094 O O     . ALA A 1 398 ? -21.990 -49.935 -3.541  1.00 54.98 398 A 1 
ATOM 3095 C CB    . ALA A 1 398 ? -22.644 -46.945 -2.267  1.00 54.83 398 A 1 
ATOM 3096 N N     . LEU A 1 399 ? -22.039 -48.376 -5.127  1.00 63.46 399 A 1 
ATOM 3097 C CA    . LEU A 1 399 ? -22.318 -49.313 -6.218  1.00 60.64 399 A 1 
ATOM 3098 C C     . LEU A 1 399 ? -21.132 -50.251 -6.503  1.00 60.23 399 A 1 
ATOM 3099 O O     . LEU A 1 399 ? -21.361 -51.419 -6.808  1.00 56.28 399 A 1 
ATOM 3100 C CB    . LEU A 1 399 ? -22.723 -48.542 -7.482  1.00 55.41 399 A 1 
ATOM 3101 C CG    . LEU A 1 399 ? -24.173 -48.032 -7.470  1.00 51.64 399 A 1 
ATOM 3102 C CD1   . LEU A 1 399 ? -24.381 -47.040 -8.611  1.00 48.98 399 A 1 
ATOM 3103 C CD2   . LEU A 1 399 ? -25.173 -49.179 -7.652  1.00 51.88 399 A 1 
ATOM 3104 N N     . SER A 1 400 ? -19.904 -49.763 -6.381  1.00 61.71 400 A 1 
ATOM 3105 C CA    . SER A 1 400 ? -18.726 -50.612 -6.615  1.00 61.98 400 A 1 
ATOM 3106 C C     . SER A 1 400 ? -18.521 -51.668 -5.523  1.00 62.15 400 A 1 
ATOM 3107 O O     . SER A 1 400 ? -18.161 -52.797 -5.838  1.00 56.15 400 A 1 
ATOM 3108 C CB    . SER A 1 400 ? -17.462 -49.760 -6.804  1.00 57.14 400 A 1 
ATOM 3109 O OG    . SER A 1 400 ? -17.052 -49.085 -5.641  1.00 50.73 400 A 1 
ATOM 3110 N N     . ASP A 1 401 ? -18.819 -51.342 -4.281  1.00 51.10 401 A 1 
ATOM 3111 C CA    . ASP A 1 401 ? -18.620 -52.255 -3.145  1.00 53.38 401 A 1 
ATOM 3112 C C     . ASP A 1 401 ? -19.674 -53.384 -3.106  1.00 53.38 401 A 1 
ATOM 3113 O O     . ASP A 1 401 ? -19.415 -54.481 -2.612  1.00 50.62 401 A 1 
ATOM 3114 C CB    . ASP A 1 401 ? -18.596 -51.429 -1.843  1.00 47.20 401 A 1 
ATOM 3115 C CG    . ASP A 1 401 ? -17.769 -52.074 -0.715  1.00 42.05 401 A 1 
ATOM 3116 O OD1   . ASP A 1 401 ? -16.772 -52.754 -1.025  1.00 41.17 401 A 1 
ATOM 3117 O OD2   . ASP A 1 401 ? -18.125 -51.824 0.455   1.00 41.79 401 A 1 
ATOM 3118 N N     . SER A 1 402 ? -20.850 -53.159 -3.712  1.00 53.81 402 A 1 
ATOM 3119 C CA    . SER A 1 402 ? -21.893 -54.203 -3.815  1.00 55.63 402 A 1 
ATOM 3120 C C     . SER A 1 402 ? -21.499 -55.400 -4.698  1.00 56.69 402 A 1 
ATOM 3121 O O     . SER A 1 402 ? -22.156 -56.443 -4.646  1.00 51.20 402 A 1 
ATOM 3122 C CB    . SER A 1 402 ? -23.205 -53.595 -4.288  1.00 49.48 402 A 1 
ATOM 3123 O OG    . SER A 1 402 ? -23.179 -53.216 -5.649  1.00 44.59 402 A 1 
ATOM 3124 N N     . SER A 1 403 ? -20.444 -55.285 -5.496  1.00 46.06 403 A 1 
ATOM 3125 C CA    . SER A 1 403 ? -19.921 -56.377 -6.326  1.00 48.11 403 A 1 
ATOM 3126 C C     . SER A 1 403 ? -19.063 -57.385 -5.551  1.00 48.19 403 A 1 
ATOM 3127 O O     . SER A 1 403 ? -18.229 -58.068 -6.147  1.00 44.62 403 A 1 
ATOM 3128 C CB    . SER A 1 403 ? -19.228 -55.836 -7.579  1.00 44.43 403 A 1 
ATOM 3129 O OG    . SER A 1 403 ? -17.963 -55.265 -7.310  1.00 40.30 403 A 1 
ATOM 3130 N N     . TYR A 1 404 ? -19.258 -57.506 -4.232  1.00 44.97 404 A 1 
ATOM 3131 C CA    . TYR A 1 404 ? -18.725 -58.649 -3.493  1.00 43.91 404 A 1 
ATOM 3132 C C     . TYR A 1 404 ? -19.343 -59.920 -4.085  1.00 39.64 404 A 1 
ATOM 3133 O O     . TYR A 1 404 ? -20.495 -60.283 -3.811  1.00 37.32 404 A 1 
ATOM 3134 C CB    . TYR A 1 404 ? -18.969 -58.526 -1.987  1.00 42.04 404 A 1 
ATOM 3135 C CG    . TYR A 1 404 ? -17.866 -57.761 -1.272  1.00 40.01 404 A 1 
ATOM 3136 C CD1   . TYR A 1 404 ? -16.680 -58.420 -0.871  1.00 40.63 404 A 1 
ATOM 3137 C CD2   . TYR A 1 404 ? -18.009 -56.383 -1.043  1.00 40.00 404 A 1 
ATOM 3138 C CE1   . TYR A 1 404 ? -15.643 -57.708 -0.240  1.00 36.38 404 A 1 
ATOM 3139 C CE2   . TYR A 1 404 ? -16.968 -55.665 -0.420  1.00 35.45 404 A 1 
ATOM 3140 C CZ    . TYR A 1 404 ? -15.789 -56.332 -0.018  1.00 38.31 404 A 1 
ATOM 3141 O OH    . TYR A 1 404 ? -14.780 -55.615 0.581   1.00 37.65 404 A 1 
ATOM 3142 N N     . SER A 1 405 ? -18.576 -60.577 -4.951  1.00 46.28 405 A 1 
ATOM 3143 C CA    . SER A 1 405 ? -18.927 -61.847 -5.560  1.00 48.45 405 A 1 
ATOM 3144 C C     . SER A 1 405 ? -19.211 -62.855 -4.449  1.00 47.47 405 A 1 
ATOM 3145 O O     . SER A 1 405 ? -18.340 -63.116 -3.613  1.00 44.54 405 A 1 
ATOM 3146 C CB    . SER A 1 405 ? -17.800 -62.333 -6.468  1.00 43.80 405 A 1 
ATOM 3147 O OG    . SER A 1 405 ? -16.563 -62.392 -5.774  1.00 39.65 405 A 1 
ATOM 3148 N N     . THR A 1 406 ? -20.399 -63.408 -4.457  1.00 45.42 406 A 1 
ATOM 3149 C CA    . THR A 1 406 ? -20.727 -64.587 -3.660  1.00 50.10 406 A 1 
ATOM 3150 C C     . THR A 1 406 ? -19.772 -65.701 -4.084  1.00 49.27 406 A 1 
ATOM 3151 O O     . THR A 1 406 ? -19.980 -66.315 -5.125  1.00 48.37 406 A 1 
ATOM 3152 C CB    . THR A 1 406 ? -22.172 -65.019 -3.880  1.00 46.03 406 A 1 
ATOM 3153 O OG1   . THR A 1 406 ? -22.495 -64.997 -5.258  1.00 40.53 406 A 1 
ATOM 3154 C CG2   . THR A 1 406 ? -23.158 -64.095 -3.175  1.00 42.31 406 A 1 
ATOM 3155 N N     . VAL A 1 407 ? -18.699 -65.916 -3.329  1.00 43.73 407 A 1 
ATOM 3156 C CA    . VAL A 1 407 ? -17.805 -67.055 -3.536  1.00 47.71 407 A 1 
ATOM 3157 C C     . VAL A 1 407 ? -18.674 -68.302 -3.343  1.00 44.55 407 A 1 
ATOM 3158 O O     . VAL A 1 407 ? -19.203 -68.477 -2.234  1.00 43.42 407 A 1 
ATOM 3159 C CB    . VAL A 1 407 ? -16.613 -67.047 -2.567  1.00 45.93 407 A 1 
ATOM 3160 C CG1   . VAL A 1 407 ? -15.651 -68.197 -2.885  1.00 41.48 407 A 1 
ATOM 3161 C CG2   . VAL A 1 407 ? -15.816 -65.743 -2.666  1.00 44.83 407 A 1 
ATOM 3162 N N     . PRO A 1 408 ? -18.907 -69.111 -4.393  1.00 41.15 408 A 1 
ATOM 3163 C CA    . PRO A 1 408 ? -19.717 -70.303 -4.227  1.00 43.76 408 A 1 
ATOM 3164 C C     . PRO A 1 408 ? -18.948 -71.220 -3.267  1.00 43.89 408 A 1 
ATOM 3165 O O     . PRO A 1 408 ? -17.802 -71.579 -3.525  1.00 43.11 408 A 1 
ATOM 3166 C CB    . PRO A 1 408 ? -19.896 -70.887 -5.626  1.00 40.35 408 A 1 
ATOM 3167 C CG    . PRO A 1 408 ? -18.672 -70.382 -6.390  1.00 38.71 408 A 1 
ATOM 3168 C CD    . PRO A 1 408 ? -18.372 -69.034 -5.733  1.00 44.25 408 A 1 
ATOM 3169 N N     . TRP A 1 409 ? -19.600 -71.576 -2.155  1.00 39.36 409 A 1 
ATOM 3170 C CA    . TRP A 1 409 ? -19.158 -72.698 -1.328  1.00 40.13 409 A 1 
ATOM 3171 C C     . TRP A 1 409 ? -19.276 -73.969 -2.176  1.00 38.15 409 A 1 
ATOM 3172 O O     . TRP A 1 409 ? -20.373 -74.517 -2.317  1.00 35.83 409 A 1 
ATOM 3173 C CB    . TRP A 1 409 ? -19.988 -72.782 -0.039  1.00 37.47 409 A 1 
ATOM 3174 C CG    . TRP A 1 409 ? -19.541 -71.925 1.090   1.00 34.08 409 A 1 
ATOM 3175 C CD1   . TRP A 1 409 ? -19.253 -70.612 1.056   1.00 28.73 409 A 1 
ATOM 3176 C CD2   . TRP A 1 409 ? -19.320 -72.333 2.478   1.00 30.80 409 A 1 
ATOM 3177 N NE1   . TRP A 1 409 ? -18.870 -70.159 2.303   1.00 27.11 409 A 1 
ATOM 3178 C CE2   . TRP A 1 409 ? -18.901 -71.190 3.206   1.00 30.43 409 A 1 
ATOM 3179 C CE3   . TRP A 1 409 ? -19.450 -73.548 3.175   1.00 33.88 409 A 1 
ATOM 3180 C CZ2   . TRP A 1 409 ? -18.614 -71.257 4.580   1.00 34.53 409 A 1 
ATOM 3181 C CZ3   . TRP A 1 409 ? -19.165 -73.621 4.541   1.00 32.34 409 A 1 
ATOM 3182 C CH2   . TRP A 1 409 ? -18.743 -72.485 5.244   1.00 32.33 409 A 1 
ATOM 3183 N N     . PHE A 1 410 ? -18.169 -74.393 -2.790  1.00 43.11 410 A 1 
ATOM 3184 C CA    . PHE A 1 410 ? -17.957 -75.753 -3.280  1.00 40.11 410 A 1 
ATOM 3185 C C     . PHE A 1 410 ? -17.455 -76.644 -2.132  1.00 39.54 410 A 1 
ATOM 3186 O O     . PHE A 1 410 ? -16.658 -76.152 -1.310  1.00 31.62 410 A 1 
ATOM 3187 C CB    . PHE A 1 410 ? -16.997 -75.781 -4.470  1.00 38.86 410 A 1 
ATOM 3188 C CG    . PHE A 1 410 ? -17.683 -75.610 -5.814  1.00 35.45 410 A 1 
ATOM 3189 C CD1   . PHE A 1 410 ? -18.342 -76.694 -6.408  1.00 29.82 410 A 1 
ATOM 3190 C CD2   . PHE A 1 410 ? -17.669 -74.364 -6.465  1.00 30.27 410 A 1 
ATOM 3191 C CE1   . PHE A 1 410 ? -18.978 -76.537 -7.649  1.00 26.61 410 A 1 
ATOM 3192 C CE2   . PHE A 1 410 ? -18.306 -74.210 -7.709  1.00 30.61 410 A 1 
ATOM 3193 C CZ    . PHE A 1 410 ? -18.966 -75.296 -8.299  1.00 34.77 410 A 1 
ATOM 3194 O OXT   . PHE A 1 410 ? -17.895 -77.814 -2.157  1.00 40.94 410 A 1 
ATOM 3195 N N     . ASP B 2 1   ? 19.768  -16.174 -4.423  1.00 48.93 1   B 1 
ATOM 3196 C CA    . ASP B 2 1   ? 18.562  -16.284 -5.256  1.00 55.90 1   B 1 
ATOM 3197 C C     . ASP B 2 1   ? 18.932  -16.790 -6.647  1.00 59.73 1   B 1 
ATOM 3198 O O     . ASP B 2 1   ? 19.872  -16.266 -7.239  1.00 56.35 1   B 1 
ATOM 3199 C CB    . ASP B 2 1   ? 17.832  -14.938 -5.356  1.00 50.56 1   B 1 
ATOM 3200 C CG    . ASP B 2 1   ? 16.929  -14.742 -4.146  1.00 43.72 1   B 1 
ATOM 3201 O OD1   . ASP B 2 1   ? 16.475  -15.784 -3.628  1.00 40.35 1   B 1 
ATOM 3202 O OD2   . ASP B 2 1   ? 16.719  -13.577 -3.763  1.00 40.98 1   B 1 
ATOM 3203 N N     . SER B 2 2   ? 18.248  -17.801 -7.155  1.00 63.80 2   B 1 
ATOM 3204 C CA    . SER B 2 2   ? 18.544  -18.262 -8.509  1.00 65.30 2   B 1 
ATOM 3205 C C     . SER B 2 2   ? 18.157  -17.174 -9.517  1.00 67.78 2   B 1 
ATOM 3206 O O     . SER B 2 2   ? 17.154  -16.486 -9.291  1.00 62.97 2   B 1 
ATOM 3207 C CB    . SER B 2 2   ? 17.843  -19.587 -8.825  1.00 57.42 2   B 1 
ATOM 3208 O OG    . SER B 2 2   ? 16.445  -19.439 -8.914  1.00 48.73 2   B 1 
ATOM 3209 N N     . PRO B 2 3   ? 18.867  -17.045 -10.649 1.00 64.69 3   B 1 
ATOM 3210 C CA    . PRO B 2 3   ? 18.553  -16.011 -11.642 1.00 63.87 3   B 1 
ATOM 3211 C C     . PRO B 2 3   ? 17.113  -16.109 -12.147 1.00 66.28 3   B 1 
ATOM 3212 O O     . PRO B 2 3   ? 16.483  -15.085 -12.443 1.00 63.73 3   B 1 
ATOM 3213 C CB    . PRO B 2 3   ? 19.598  -16.205 -12.759 1.00 58.34 3   B 1 
ATOM 3214 C CG    . PRO B 2 3   ? 20.100  -17.631 -12.571 1.00 56.05 3   B 1 
ATOM 3215 C CD    . PRO B 2 3   ? 19.999  -17.847 -11.061 1.00 57.58 3   B 1 
ATOM 3216 N N     . ALA B 2 4   ? 16.519  -17.297 -12.161 1.00 64.18 4   B 1 
ATOM 3217 C CA    . ALA B 2 4   ? 15.108  -17.504 -12.462 1.00 61.25 4   B 1 
ATOM 3218 C C     . ALA B 2 4   ? 14.162  -16.813 -11.451 1.00 63.32 4   B 1 
ATOM 3219 O O     . ALA B 2 4   ? 13.127  -16.274 -11.850 1.00 60.22 4   B 1 
ATOM 3220 C CB    . ALA B 2 4   ? 14.847  -19.017 -12.528 1.00 55.38 4   B 1 
ATOM 3221 N N     . LYS B 2 5   ? 14.498  -16.816 -10.158 1.00 66.56 5   B 1 
ATOM 3222 C CA    . LYS B 2 5   ? 13.715  -16.095 -9.142  1.00 66.10 5   B 1 
ATOM 3223 C C     . LYS B 2 5   ? 13.859  -14.578 -9.273  1.00 71.06 5   B 1 
ATOM 3224 O O     . LYS B 2 5   ? 12.900  -13.864 -9.001  1.00 65.19 5   B 1 
ATOM 3225 C CB    . LYS B 2 5   ? 14.102  -16.520 -7.724  1.00 55.67 5   B 1 
ATOM 3226 C CG    . LYS B 2 5   ? 13.556  -17.892 -7.307  1.00 47.69 5   B 1 
ATOM 3227 C CD    . LYS B 2 5   ? 13.967  -18.148 -5.854  1.00 42.55 5   B 1 
ATOM 3228 C CE    . LYS B 2 5   ? 13.483  -19.507 -5.344  1.00 35.19 5   B 1 
ATOM 3229 N NZ    . LYS B 2 5   ? 13.945  -19.734 -3.951  1.00 30.86 5   B 1 
ATOM 3230 N N     . GLU B 2 6   ? 15.015  -14.083 -9.705  1.00 73.80 6   B 1 
ATOM 3231 C CA    . GLU B 2 6   ? 15.189  -12.656 -9.991  1.00 76.18 6   B 1 
ATOM 3232 C C     . GLU B 2 6   ? 14.335  -12.202 -11.173 1.00 79.75 6   B 1 
ATOM 3233 O O     . GLU B 2 6   ? 13.636  -11.194 -11.076 1.00 74.05 6   B 1 
ATOM 3234 C CB    . GLU B 2 6   ? 16.652  -12.311 -10.237 1.00 67.38 6   B 1 
ATOM 3235 C CG    . GLU B 2 6   ? 17.432  -12.278 -8.928  1.00 57.37 6   B 1 
ATOM 3236 C CD    . GLU B 2 6   ? 18.729  -11.488 -9.055  1.00 50.59 6   B 1 
ATOM 3237 O OE1   . GLU B 2 6   ? 18.991  -10.714 -8.112  1.00 46.87 6   B 1 
ATOM 3238 O OE2   . GLU B 2 6   ? 19.404  -11.644 -10.096 1.00 48.09 6   B 1 
ATOM 3239 N N     . GLN B 2 7   ? 14.270  -12.976 -12.243 1.00 75.13 7   B 1 
ATOM 3240 C CA    . GLN B 2 7   ? 13.392  -12.702 -13.379 1.00 78.80 7   B 1 
ATOM 3241 C C     . GLN B 2 7   ? 11.902  -12.663 -12.995 1.00 83.62 7   B 1 
ATOM 3242 O O     . GLN B 2 7   ? 11.083  -12.037 -13.674 1.00 79.27 7   B 1 
ATOM 3243 C CB    . GLN B 2 7   ? 13.641  -13.747 -14.475 1.00 72.48 7   B 1 
ATOM 3244 C CG    . GLN B 2 7   ? 15.010  -13.559 -15.166 1.00 64.89 7   B 1 
ATOM 3245 C CD    . GLN B 2 7   ? 15.083  -12.259 -15.972 1.00 56.47 7   B 1 
ATOM 3246 O OE1   . GLN B 2 7   ? 14.083  -11.745 -16.454 1.00 54.61 7   B 1 
ATOM 3247 N NE2   . GLN B 2 7   ? 16.253  -11.698 -16.146 1.00 49.23 7   B 1 
ATOM 3248 N N     . ASP B 2 8   ? 11.521  -13.291 -11.888 1.00 84.41 8   B 1 
ATOM 3249 C CA    . ASP B 2 8   ? 10.159  -13.270 -11.364 1.00 85.10 8   B 1 
ATOM 3250 C C     . ASP B 2 8   ? 9.765   -11.927 -10.705 1.00 87.60 8   B 1 
ATOM 3251 O O     . ASP B 2 8   ? 8.578   -11.702 -10.442 1.00 82.99 8   B 1 
ATOM 3252 C CB    . ASP B 2 8   ? 9.999   -14.444 -10.387 1.00 79.73 8   B 1 
ATOM 3253 C CG    . ASP B 2 8   ? 8.850   -15.384 -10.730 1.00 72.07 8   B 1 
ATOM 3254 O OD1   . ASP B 2 8   ? 8.354   -15.378 -11.877 1.00 64.09 8   B 1 
ATOM 3255 O OD2   . ASP B 2 8   ? 8.380   -16.049 -9.778  1.00 64.81 8   B 1 
ATOM 3256 N N     . ARG B 2 9   ? 10.744  -11.046 -10.441 1.00 92.55 9   B 1 
ATOM 3257 C CA    . ARG B 2 9   ? 10.555  -9.685  -9.930  1.00 93.13 9   B 1 
ATOM 3258 C C     . ARG B 2 9   ? 10.154  -8.700  -11.029 1.00 94.28 9   B 1 
ATOM 3259 O O     . ARG B 2 9   ? 9.590   -7.654  -10.726 1.00 91.49 9   B 1 
ATOM 3260 C CB    . ARG B 2 9   ? 11.837  -9.183  -9.241  1.00 90.49 9   B 1 
ATOM 3261 C CG    . ARG B 2 9   ? 12.300  -10.082 -8.086  1.00 83.36 9   B 1 
ATOM 3262 C CD    . ARG B 2 9   ? 13.592  -9.552  -7.474  1.00 80.22 9   B 1 
ATOM 3263 N NE    . ARG B 2 9   ? 14.110  -10.448 -6.414  1.00 72.70 9   B 1 
ATOM 3264 C CZ    . ARG B 2 9   ? 15.286  -10.359 -5.814  1.00 66.54 9   B 1 
ATOM 3265 N NH1   . ARG B 2 9   ? 16.109  -9.377  -6.062  1.00 62.32 9   B 1 
ATOM 3266 N NH2   . ARG B 2 9   ? 15.668  -11.269 -4.964  1.00 58.98 9   B 1 
ATOM 3267 N N     . PHE B 2 10  ? 10.425  -9.059  -12.283 1.00 95.34 10  B 1 
ATOM 3268 C CA    . PHE B 2 10  ? 10.193  -8.214  -13.441 1.00 95.97 10  B 1 
ATOM 3269 C C     . PHE B 2 10  ? 9.048   -8.724  -14.317 1.00 96.26 10  B 1 
ATOM 3270 O O     . PHE B 2 10  ? 8.557   -9.856  -14.182 1.00 94.59 10  B 1 
ATOM 3271 C CB    . PHE B 2 10  ? 11.510  -8.080  -14.217 1.00 95.20 10  B 1 
ATOM 3272 C CG    . PHE B 2 10  ? 12.678  -7.566  -13.395 1.00 95.08 10  B 1 
ATOM 3273 C CD1   . PHE B 2 10  ? 12.567  -6.387  -12.640 1.00 90.14 10  B 1 
ATOM 3274 C CD2   . PHE B 2 10  ? 13.881  -8.280  -13.361 1.00 89.05 10  B 1 
ATOM 3275 C CE1   . PHE B 2 10  ? 13.642  -5.916  -11.866 1.00 87.26 10  B 1 
ATOM 3276 C CE2   . PHE B 2 10  ? 14.970  -7.821  -12.596 1.00 87.93 10  B 1 
ATOM 3277 C CZ    . PHE B 2 10  ? 14.841  -6.633  -11.844 1.00 89.28 10  B 1 
ATOM 3278 N N     . LEU B 2 11  ? 8.574   -7.887  -15.235 1.00 95.91 11  B 1 
ATOM 3279 C CA    . LEU B 2 11  ? 7.657   -8.318  -16.282 1.00 96.17 11  B 1 
ATOM 3280 C C     . LEU B 2 11  ? 8.338   -9.331  -17.219 1.00 95.99 11  B 1 
ATOM 3281 O O     . LEU B 2 11  ? 9.553   -9.289  -17.380 1.00 94.03 11  B 1 
ATOM 3282 C CB    . LEU B 2 11  ? 7.124   -7.105  -17.060 1.00 95.93 11  B 1 
ATOM 3283 C CG    . LEU B 2 11  ? 6.213   -6.166  -16.236 1.00 95.00 11  B 1 
ATOM 3284 C CD1   . LEU B 2 11  ? 5.774   -5.010  -17.122 1.00 91.74 11  B 1 
ATOM 3285 C CD2   . LEU B 2 11  ? 4.956   -6.879  -15.740 1.00 90.88 11  B 1 
ATOM 3286 N N     . PRO B 2 12  ? 7.590   -10.255 -17.869 1.00 95.12 12  B 1 
ATOM 3287 C CA    . PRO B 2 12  ? 8.215   -11.259 -18.733 1.00 94.77 12  B 1 
ATOM 3288 C C     . PRO B 2 12  ? 8.922   -10.636 -19.934 1.00 95.10 12  B 1 
ATOM 3289 O O     . PRO B 2 12  ? 8.289   -9.976  -20.761 1.00 94.07 12  B 1 
ATOM 3290 C CB    . PRO B 2 12  ? 7.082   -12.193 -19.159 1.00 93.44 12  B 1 
ATOM 3291 C CG    . PRO B 2 12  ? 6.011   -11.989 -18.083 1.00 91.11 12  B 1 
ATOM 3292 C CD    . PRO B 2 12  ? 6.178   -10.527 -17.692 1.00 93.60 12  B 1 
ATOM 3293 N N     . ILE B 2 13  ? 10.212  -10.950 -20.103 1.00 93.64 13  B 1 
ATOM 3294 C CA    . ILE B 2 13  ? 11.060  -10.396 -21.172 1.00 94.08 13  B 1 
ATOM 3295 C C     . ILE B 2 13  ? 10.488  -10.625 -22.577 1.00 94.68 13  B 1 
ATOM 3296 O O     . ILE B 2 13  ? 10.643  -9.784  -23.459 1.00 93.77 13  B 1 
ATOM 3297 C CB    . ILE B 2 13  ? 12.481  -10.981 -21.048 1.00 93.25 13  B 1 
ATOM 3298 C CG1   . ILE B 2 13  ? 13.526  -10.277 -21.941 1.00 89.94 13  B 1 
ATOM 3299 C CG2   . ILE B 2 13  ? 12.516  -12.489 -21.355 1.00 87.83 13  B 1 
ATOM 3300 C CD1   . ILE B 2 13  ? 13.761  -8.809  -21.572 1.00 82.09 13  B 1 
ATOM 3301 N N     . ALA B 2 14  ? 9.761   -11.736 -22.796 1.00 94.46 14  B 1 
ATOM 3302 C CA    . ALA B 2 14  ? 9.129   -12.023 -24.082 1.00 93.84 14  B 1 
ATOM 3303 C C     . ALA B 2 14  ? 7.997   -11.038 -24.427 1.00 94.77 14  B 1 
ATOM 3304 O O     . ALA B 2 14  ? 7.830   -10.689 -25.592 1.00 93.46 14  B 1 
ATOM 3305 C CB    . ALA B 2 14  ? 8.626   -13.466 -24.065 1.00 92.12 14  B 1 
ATOM 3306 N N     . ASN B 2 15  ? 7.235   -10.585 -23.414 1.00 94.80 15  B 1 
ATOM 3307 C CA    . ASN B 2 15  ? 6.180   -9.590  -23.593 1.00 95.09 15  B 1 
ATOM 3308 C C     . ASN B 2 15  ? 6.791   -8.209  -23.836 1.00 95.85 15  B 1 
ATOM 3309 O O     . ASN B 2 15  ? 6.428   -7.561  -24.816 1.00 94.96 15  B 1 
ATOM 3310 C CB    . ASN B 2 15  ? 5.250   -9.579  -22.369 1.00 94.38 15  B 1 
ATOM 3311 C CG    . ASN B 2 15  ? 4.442   -10.861 -22.203 1.00 92.81 15  B 1 
ATOM 3312 O OD1   . ASN B 2 15  ? 4.959   -11.956 -22.103 1.00 81.64 15  B 1 
ATOM 3313 N ND2   . ASN B 2 15  ? 3.128   -10.757 -22.173 1.00 82.92 15  B 1 
ATOM 3314 N N     . VAL B 2 16  ? 7.766   -7.815  -23.024 1.00 95.64 16  B 1 
ATOM 3315 C CA    . VAL B 2 16  ? 8.501   -6.552  -23.183 1.00 96.32 16  B 1 
ATOM 3316 C C     . VAL B 2 16  ? 9.137   -6.473  -24.580 1.00 96.74 16  B 1 
ATOM 3317 O O     . VAL B 2 16  ? 8.889   -5.528  -25.326 1.00 96.00 16  B 1 
ATOM 3318 C CB    . VAL B 2 16  ? 9.569   -6.387  -22.081 1.00 96.07 16  B 1 
ATOM 3319 C CG1   . VAL B 2 16  ? 10.392  -5.112  -22.254 1.00 93.86 16  B 1 
ATOM 3320 C CG2   . VAL B 2 16  ? 8.906   -6.354  -20.693 1.00 93.85 16  B 1 
ATOM 3321 N N     . SER B 2 17  ? 9.846   -7.525  -25.003 1.00 96.45 17  B 1 
ATOM 3322 C CA    . SER B 2 17  ? 10.477  -7.571  -26.334 1.00 96.26 17  B 1 
ATOM 3323 C C     . SER B 2 17  ? 9.477   -7.471  -27.490 1.00 96.60 17  B 1 
ATOM 3324 O O     . SER B 2 17  ? 9.831   -6.971  -28.552 1.00 95.88 17  B 1 
ATOM 3325 C CB    . SER B 2 17  ? 11.252  -8.869  -26.522 1.00 95.02 17  B 1 
ATOM 3326 O OG    . SER B 2 17  ? 12.255  -9.042  -25.549 1.00 82.04 17  B 1 
ATOM 3327 N N     . ARG B 2 18  ? 8.249   -8.002  -27.325 1.00 96.11 18  B 1 
ATOM 3328 C CA    . ARG B 2 18  ? 7.205   -7.894  -28.349 1.00 95.90 18  B 1 
ATOM 3329 C C     . ARG B 2 18  ? 6.710   -6.455  -28.478 1.00 96.67 18  B 1 
ATOM 3330 O O     . ARG B 2 18  ? 6.564   -5.992  -29.599 1.00 95.43 18  B 1 
ATOM 3331 C CB    . ARG B 2 18  ? 6.064   -8.858  -28.023 1.00 94.67 18  B 1 
ATOM 3332 C CG    . ARG B 2 18  ? 5.060   -8.979  -29.182 1.00 87.47 18  B 1 
ATOM 3333 C CD    . ARG B 2 18  ? 3.826   -9.808  -28.810 1.00 86.10 18  B 1 
ATOM 3334 N NE    . ARG B 2 18  ? 4.180   -11.167 -28.338 1.00 77.20 18  B 1 
ATOM 3335 C CZ    . ARG B 2 18  ? 3.949   -11.681 -27.136 1.00 71.76 18  B 1 
ATOM 3336 N NH1   . ARG B 2 18  ? 3.311   -11.013 -26.208 1.00 62.28 18  B 1 
ATOM 3337 N NH2   . ARG B 2 18  ? 4.351   -12.877 -26.842 1.00 63.25 18  B 1 
ATOM 3338 N N     . ILE B 2 19  ? 6.504   -5.764  -27.353 1.00 95.92 19  B 1 
ATOM 3339 C CA    . ILE B 2 19  ? 6.067   -4.359  -27.333 1.00 96.24 19  B 1 
ATOM 3340 C C     . ILE B 2 19  ? 7.156   -3.454  -27.911 1.00 96.76 19  B 1 
ATOM 3341 O O     . ILE B 2 19  ? 6.877   -2.685  -28.823 1.00 95.84 19  B 1 
ATOM 3342 C CB    . ILE B 2 19  ? 5.646   -3.947  -25.908 1.00 95.99 19  B 1 
ATOM 3343 C CG1   . ILE B 2 19  ? 4.437   -4.782  -25.416 1.00 94.31 19  B 1 
ATOM 3344 C CG2   . ILE B 2 19  ? 5.277   -2.449  -25.874 1.00 94.29 19  B 1 
ATOM 3345 C CD1   . ILE B 2 19  ? 4.230   -4.729  -23.906 1.00 89.08 19  B 1 
ATOM 3346 N N     . MET B 2 20  ? 8.423   -3.617  -27.499 1.00 96.97 20  B 1 
ATOM 3347 C CA    . MET B 2 20  ? 9.550   -2.855  -28.051 1.00 97.26 20  B 1 
ATOM 3348 C C     . MET B 2 20  ? 9.619   -2.934  -29.577 1.00 97.10 20  B 1 
ATOM 3349 O O     . MET B 2 20  ? 9.827   -1.933  -30.239 1.00 95.84 20  B 1 
ATOM 3350 C CB    . MET B 2 20  ? 10.877  -3.372  -27.476 1.00 97.01 20  B 1 
ATOM 3351 C CG    . MET B 2 20  ? 11.066  -3.081  -25.987 1.00 95.55 20  B 1 
ATOM 3352 S SD    . MET B 2 20  ? 12.627  -3.778  -25.335 1.00 94.07 20  B 1 
ATOM 3353 C CE    . MET B 2 20  ? 13.811  -2.562  -25.976 1.00 85.77 20  B 1 
ATOM 3354 N N     . LYS B 2 21  ? 9.397   -4.126  -30.160 1.00 97.08 21  B 1 
ATOM 3355 C CA    . LYS B 2 21  ? 9.419   -4.303  -31.620 1.00 96.97 21  B 1 
ATOM 3356 C C     . LYS B 2 21  ? 8.315   -3.532  -32.344 1.00 96.83 21  B 1 
ATOM 3357 O O     . LYS B 2 21  ? 8.505   -3.227  -33.509 1.00 95.24 21  B 1 
ATOM 3358 C CB    . LYS B 2 21  ? 9.324   -5.787  -31.978 1.00 96.16 21  B 1 
ATOM 3359 C CG    . LYS B 2 21  ? 10.648  -6.508  -31.779 1.00 89.05 21  B 1 
ATOM 3360 C CD    . LYS B 2 21  ? 10.471  -7.983  -32.143 1.00 79.66 21  B 1 
ATOM 3361 C CE    . LYS B 2 21  ? 11.792  -8.720  -32.012 1.00 71.03 21  B 1 
ATOM 3362 N NZ    . LYS B 2 21  ? 11.723  -10.045 -32.675 1.00 60.44 21  B 1 
ATOM 3363 N N     . ARG B 2 22  ? 7.183   -3.260  -31.699 1.00 96.00 22  B 1 
ATOM 3364 C CA    . ARG B 2 22  ? 6.095   -2.467  -32.297 1.00 94.88 22  B 1 
ATOM 3365 C C     . ARG B 2 22  ? 6.479   -0.991  -32.459 1.00 94.93 22  B 1 
ATOM 3366 O O     . ARG B 2 22  ? 5.987   -0.362  -33.381 1.00 92.46 22  B 1 
ATOM 3367 C CB    . ARG B 2 22  ? 4.818   -2.560  -31.450 1.00 92.67 22  B 1 
ATOM 3368 C CG    . ARG B 2 22  ? 4.160   -3.947  -31.489 1.00 85.37 22  B 1 
ATOM 3369 C CD    . ARG B 2 22  ? 3.008   -4.066  -30.480 1.00 83.17 22  B 1 
ATOM 3370 N NE    . ARG B 2 22  ? 1.996   -3.019  -30.655 1.00 78.55 22  B 1 
ATOM 3371 C CZ    . ARG B 2 22  ? 1.118   -2.607  -29.746 1.00 74.70 22  B 1 
ATOM 3372 N NH1   . ARG B 2 22  ? 0.979   -3.205  -28.597 1.00 68.47 22  B 1 
ATOM 3373 N NH2   . ARG B 2 22  ? 0.365   -1.572  -29.972 1.00 66.11 22  B 1 
ATOM 3374 N N     . SER B 2 23  ? 7.355   -0.476  -31.601 1.00 95.17 23  B 1 
ATOM 3375 C CA    . SER B 2 23  ? 7.809   0.911   -31.653 1.00 94.35 23  B 1 
ATOM 3376 C C     . SER B 2 23  ? 8.903   1.167   -32.698 1.00 94.60 23  B 1 
ATOM 3377 O O     . SER B 2 23  ? 9.280   2.317   -32.908 1.00 91.86 23  B 1 
ATOM 3378 C CB    . SER B 2 23  ? 8.330   1.321   -30.270 1.00 92.32 23  B 1 
ATOM 3379 O OG    . SER B 2 23  ? 8.500   2.708   -30.167 1.00 83.41 23  B 1 
ATOM 3380 N N     . LEU B 2 24  ? 9.454   0.108   -33.307 1.00 95.90 24  B 1 
ATOM 3381 C CA    . LEU B 2 24  ? 10.632  0.201   -34.157 1.00 96.08 24  B 1 
ATOM 3382 C C     . LEU B 2 24  ? 10.343  -0.194  -35.611 1.00 96.27 24  B 1 
ATOM 3383 O O     . LEU B 2 24  ? 9.469   -1.018  -35.859 1.00 94.17 24  B 1 
ATOM 3384 C CB    . LEU B 2 24  ? 11.754  -0.669  -33.568 1.00 95.02 24  B 1 
ATOM 3385 C CG    . LEU B 2 24  ? 12.258  -0.239  -32.180 1.00 94.00 24  B 1 
ATOM 3386 C CD1   . LEU B 2 24  ? 13.398  -1.164  -31.754 1.00 90.07 24  B 1 
ATOM 3387 C CD2   . LEU B 2 24  ? 12.784  1.197   -32.160 1.00 89.57 24  B 1 
ATOM 3388 N N     . PRO B 2 25  ? 11.150  0.333   -36.575 1.00 95.46 25  B 1 
ATOM 3389 C CA    . PRO B 2 25  ? 11.111  -0.115  -37.964 1.00 94.98 25  B 1 
ATOM 3390 C C     . PRO B 2 25  ? 11.345  -1.620  -38.107 1.00 95.22 25  B 1 
ATOM 3391 O O     . PRO B 2 25  ? 12.078  -2.235  -37.333 1.00 93.59 25  B 1 
ATOM 3392 C CB    . PRO B 2 25  ? 12.205  0.690   -38.678 1.00 93.16 25  B 1 
ATOM 3393 C CG    . PRO B 2 25  ? 12.399  1.916   -37.808 1.00 90.28 25  B 1 
ATOM 3394 C CD    . PRO B 2 25  ? 12.118  1.406   -36.405 1.00 93.85 25  B 1 
ATOM 3395 N N     . ALA B 2 26  ? 10.778  -2.235  -39.157 1.00 94.54 26  B 1 
ATOM 3396 C CA    . ALA B 2 26  ? 10.864  -3.681  -39.367 1.00 94.02 26  B 1 
ATOM 3397 C C     . ALA B 2 26  ? 12.294  -4.233  -39.478 1.00 94.40 26  B 1 
ATOM 3398 O O     . ALA B 2 26  ? 12.566  -5.385  -39.123 1.00 90.01 26  B 1 
ATOM 3399 C CB    . ALA B 2 26  ? 10.048  -4.021  -40.620 1.00 91.61 26  B 1 
ATOM 3400 N N     . ASN B 2 27  ? 13.235  -3.415  -39.963 1.00 94.45 27  B 1 
ATOM 3401 C CA    . ASN B 2 27  ? 14.654  -3.764  -40.122 1.00 93.92 27  B 1 
ATOM 3402 C C     . ASN B 2 27  ? 15.500  -3.530  -38.854 1.00 94.63 27  B 1 
ATOM 3403 O O     . ASN B 2 27  ? 16.694  -3.846  -38.863 1.00 90.94 27  B 1 
ATOM 3404 C CB    . ASN B 2 27  ? 15.218  -3.015  -41.337 1.00 91.42 27  B 1 
ATOM 3405 C CG    . ASN B 2 27  ? 15.265  -1.501  -41.140 1.00 84.98 27  B 1 
ATOM 3406 O OD1   . ASN B 2 27  ? 14.595  -0.933  -40.313 1.00 71.21 27  B 1 
ATOM 3407 N ND2   . ASN B 2 27  ? 16.068  -0.804  -41.909 1.00 76.54 27  B 1 
ATOM 3408 N N     . ALA B 2 28  ? 14.912  -2.974  -37.790 1.00 94.99 28  B 1 
ATOM 3409 C CA    . ALA B 2 28  ? 15.614  -2.703  -36.553 1.00 94.99 28  B 1 
ATOM 3410 C C     . ALA B 2 28  ? 15.926  -3.989  -35.776 1.00 95.60 28  B 1 
ATOM 3411 O O     . ALA B 2 28  ? 15.156  -4.957  -35.740 1.00 93.45 28  B 1 
ATOM 3412 C CB    . ALA B 2 28  ? 14.803  -1.724  -35.704 1.00 93.17 28  B 1 
ATOM 3413 N N     . LYS B 2 29  ? 17.075  -3.990  -35.093 1.00 96.59 29  B 1 
ATOM 3414 C CA    . LYS B 2 29  ? 17.468  -5.044  -34.158 1.00 96.50 29  B 1 
ATOM 3415 C C     . LYS B 2 29  ? 17.513  -4.486  -32.743 1.00 96.94 29  B 1 
ATOM 3416 O O     . LYS B 2 29  ? 17.761  -3.302  -32.541 1.00 95.21 29  B 1 
ATOM 3417 C CB    . LYS B 2 29  ? 18.801  -5.664  -34.583 1.00 95.32 29  B 1 
ATOM 3418 C CG    . LYS B 2 29  ? 18.703  -6.384  -35.941 1.00 89.51 29  B 1 
ATOM 3419 C CD    . LYS B 2 29  ? 20.047  -7.001  -36.330 1.00 83.99 29  B 1 
ATOM 3420 C CE    . LYS B 2 29  ? 19.945  -7.663  -37.696 1.00 76.30 29  B 1 
ATOM 3421 N NZ    . LYS B 2 29  ? 21.252  -8.227  -38.145 1.00 65.84 29  B 1 
ATOM 3422 N N     . ILE B 2 30  ? 17.284  -5.348  -31.757 1.00 96.28 30  B 1 
ATOM 3423 C CA    . ILE B 2 30  ? 17.341  -4.991  -30.339 1.00 96.45 30  B 1 
ATOM 3424 C C     . ILE B 2 30  ? 18.320  -5.938  -29.654 1.00 96.53 30  B 1 
ATOM 3425 O O     . ILE B 2 30  ? 18.128  -7.163  -29.711 1.00 94.87 30  B 1 
ATOM 3426 C CB    . ILE B 2 30  ? 15.960  -5.020  -29.667 1.00 95.70 30  B 1 
ATOM 3427 C CG1   . ILE B 2 30  ? 14.875  -4.281  -30.472 1.00 92.57 30  B 1 
ATOM 3428 C CG2   . ILE B 2 30  ? 16.072  -4.422  -28.250 1.00 92.49 30  B 1 
ATOM 3429 C CD1   . ILE B 2 30  ? 13.454  -4.474  -29.919 1.00 89.62 30  B 1 
ATOM 3430 N N     . SER B 2 31  ? 19.353  -5.395  -29.005 1.00 96.98 31  B 1 
ATOM 3431 C CA    . SER B 2 31  ? 20.315  -6.193  -28.245 1.00 96.65 31  B 1 
ATOM 3432 C C     . SER B 2 31  ? 19.628  -6.893  -27.069 1.00 96.67 31  B 1 
ATOM 3433 O O     . SER B 2 31  ? 18.529  -6.527  -26.637 1.00 95.45 31  B 1 
ATOM 3434 C CB    . SER B 2 31  ? 21.497  -5.324  -27.775 1.00 95.22 31  B 1 
ATOM 3435 O OG    . SER B 2 31  ? 21.126  -4.567  -26.649 1.00 85.27 31  B 1 
ATOM 3436 N N     . LYS B 2 32  ? 20.246  -7.964  -26.553 1.00 95.61 32  B 1 
ATOM 3437 C CA    . LYS B 2 32  ? 19.715  -8.680  -25.390 1.00 95.18 32  B 1 
ATOM 3438 C C     . LYS B 2 32  ? 19.701  -7.774  -24.153 1.00 95.47 32  B 1 
ATOM 3439 O O     . LYS B 2 32  ? 18.676  -7.667  -23.495 1.00 94.07 32  B 1 
ATOM 3440 C CB    . LYS B 2 32  ? 20.533  -9.958  -25.162 1.00 93.63 32  B 1 
ATOM 3441 C CG    . LYS B 2 32  ? 19.947  -10.800 -24.020 1.00 86.50 32  B 1 
ATOM 3442 C CD    . LYS B 2 32  ? 20.849  -11.992 -23.681 1.00 78.66 32  B 1 
ATOM 3443 C CE    . LYS B 2 32  ? 20.330  -12.616 -22.396 1.00 65.77 32  B 1 
ATOM 3444 N NZ    . LYS B 2 32  ? 21.340  -13.446 -21.710 1.00 57.00 32  B 1 
ATOM 3445 N N     . GLU B 2 33  ? 20.793  -7.063  -23.915 1.00 95.88 33  B 1 
ATOM 3446 C CA    . GLU B 2 33  ? 20.951  -6.139  -22.791 1.00 95.64 33  B 1 
ATOM 3447 C C     . GLU B 2 33  ? 19.949  -4.992  -22.834 1.00 95.96 33  B 1 
ATOM 3448 O O     . GLU B 2 33  ? 19.410  -4.601  -21.807 1.00 94.59 33  B 1 
ATOM 3449 C CB    . GLU B 2 33  ? 22.367  -5.552  -22.829 1.00 94.32 33  B 1 
ATOM 3450 C CG    . GLU B 2 33  ? 23.442  -6.616  -22.621 1.00 85.96 33  B 1 
ATOM 3451 C CD    . GLU B 2 33  ? 24.856  -6.050  -22.826 1.00 79.75 33  B 1 
ATOM 3452 O OE1   . GLU B 2 33  ? 25.801  -6.813  -22.555 1.00 72.91 33  B 1 
ATOM 3453 O OE2   . GLU B 2 33  ? 24.961  -4.899  -23.309 1.00 70.98 33  B 1 
ATOM 3454 N N     . ALA B 2 34  ? 19.612  -4.481  -24.022 1.00 96.31 34  B 1 
ATOM 3455 C CA    . ALA B 2 34  ? 18.587  -3.458  -24.175 1.00 96.35 34  B 1 
ATOM 3456 C C     . ALA B 2 34  ? 17.205  -3.969  -23.736 1.00 96.68 34  B 1 
ATOM 3457 O O     . ALA B 2 34  ? 16.477  -3.275  -23.036 1.00 95.79 34  B 1 
ATOM 3458 C CB    . ALA B 2 34  ? 18.570  -2.969  -25.617 1.00 95.81 34  B 1 
ATOM 3459 N N     . LYS B 2 35  ? 16.840  -5.218  -24.081 1.00 96.95 35  B 1 
ATOM 3460 C CA    . LYS B 2 35  ? 15.581  -5.829  -23.629 1.00 96.92 35  B 1 
ATOM 3461 C C     . LYS B 2 35  ? 15.541  -5.998  -22.116 1.00 97.06 35  B 1 
ATOM 3462 O O     . LYS B 2 35  ? 14.508  -5.744  -21.513 1.00 96.17 35  B 1 
ATOM 3463 C CB    . LYS B 2 35  ? 15.371  -7.188  -24.302 1.00 96.18 35  B 1 
ATOM 3464 C CG    . LYS B 2 35  ? 15.133  -7.070  -25.806 1.00 94.18 35  B 1 
ATOM 3465 C CD    . LYS B 2 35  ? 15.255  -8.448  -26.456 1.00 92.35 35  B 1 
ATOM 3466 C CE    . LYS B 2 35  ? 15.163  -8.299  -27.958 1.00 87.79 35  B 1 
ATOM 3467 N NZ    . LYS B 2 35  ? 15.749  -9.464  -28.651 1.00 81.27 35  B 1 
ATOM 3468 N N     . GLU B 2 36  ? 16.639  -6.431  -21.512 1.00 95.92 36  B 1 
ATOM 3469 C CA    . GLU B 2 36  ? 16.773  -6.607  -20.065 1.00 95.50 36  B 1 
ATOM 3470 C C     . GLU B 2 36  ? 16.704  -5.263  -19.333 1.00 95.85 36  B 1 
ATOM 3471 O O     . GLU B 2 36  ? 15.976  -5.135  -18.351 1.00 95.11 36  B 1 
ATOM 3472 C CB    . GLU B 2 36  ? 18.077  -7.369  -19.766 1.00 94.74 36  B 1 
ATOM 3473 C CG    . GLU B 2 36  ? 17.979  -8.835  -20.221 1.00 91.55 36  B 1 
ATOM 3474 C CD    . GLU B 2 36  ? 19.291  -9.629  -20.187 1.00 89.46 36  B 1 
ATOM 3475 O OE1   . GLU B 2 36  ? 19.214  -10.870 -20.360 1.00 86.13 36  B 1 
ATOM 3476 O OE2   . GLU B 2 36  ? 20.378  -9.040  -20.088 1.00 84.25 36  B 1 
ATOM 3477 N N     . THR B 2 37  ? 17.342  -4.222  -19.871 1.00 96.04 37  B 1 
ATOM 3478 C CA    . THR B 2 37  ? 17.278  -2.863  -19.317 1.00 96.22 37  B 1 
ATOM 3479 C C     . THR B 2 37  ? 15.857  -2.303  -19.358 1.00 96.55 37  B 1 
ATOM 3480 O O     . THR B 2 37  ? 15.354  -1.833  -18.340 1.00 95.74 37  B 1 
ATOM 3481 C CB    . THR B 2 37  ? 18.249  -1.925  -20.045 1.00 95.72 37  B 1 
ATOM 3482 O OG1   . THR B 2 37  ? 19.552  -2.459  -20.036 1.00 90.45 37  B 1 
ATOM 3483 C CG2   . THR B 2 37  ? 18.339  -0.555  -19.385 1.00 89.01 37  B 1 
ATOM 3484 N N     . VAL B 2 38  ? 15.148  -2.397  -20.488 1.00 96.99 38  B 1 
ATOM 3485 C CA    . VAL B 2 38  ? 13.747  -1.940  -20.569 1.00 97.18 38  B 1 
ATOM 3486 C C     . VAL B 2 38  ? 12.825  -2.772  -19.665 1.00 97.29 38  B 1 
ATOM 3487 O O     . VAL B 2 38  ? 11.895  -2.232  -19.069 1.00 96.40 38  B 1 
ATOM 3488 C CB    . VAL B 2 38  ? 13.241  -1.920  -22.022 1.00 96.74 38  B 1 
ATOM 3489 C CG1   . VAL B 2 38  ? 11.759  -1.567  -22.135 1.00 94.50 38  B 1 
ATOM 3490 C CG2   . VAL B 2 38  ? 14.002  -0.876  -22.836 1.00 94.12 38  B 1 
ATOM 3491 N N     . GLN B 2 39  ? 13.084  -4.073  -19.515 1.00 96.56 39  B 1 
ATOM 3492 C CA    . GLN B 2 39  ? 12.351  -4.938  -18.594 1.00 96.43 39  B 1 
ATOM 3493 C C     . GLN B 2 39  ? 12.465  -4.462  -17.145 1.00 96.46 39  B 1 
ATOM 3494 O O     . GLN B 2 39  ? 11.468  -4.453  -16.422 1.00 95.32 39  B 1 
ATOM 3495 C CB    . GLN B 2 39  ? 12.874  -6.378  -18.737 1.00 95.48 39  B 1 
ATOM 3496 C CG    . GLN B 2 39  ? 12.148  -7.369  -17.830 1.00 93.20 39  B 1 
ATOM 3497 C CD    . GLN B 2 39  ? 12.840  -8.731  -17.765 1.00 92.80 39  B 1 
ATOM 3498 O OE1   . GLN B 2 39  ? 14.016  -8.909  -18.027 1.00 86.41 39  B 1 
ATOM 3499 N NE2   . GLN B 2 39  ? 12.128  -9.767  -17.387 1.00 84.44 39  B 1 
ATOM 3500 N N     . GLU B 2 40  ? 13.660  -4.056  -16.730 1.00 96.24 40  B 1 
ATOM 3501 C CA    . GLU B 2 40  ? 13.876  -3.487  -15.411 1.00 96.17 40  B 1 
ATOM 3502 C C     . GLU B 2 40  ? 13.205  -2.116  -15.281 1.00 96.37 40  B 1 
ATOM 3503 O O     . GLU B 2 40  ? 12.394  -1.928  -14.373 1.00 95.18 40  B 1 
ATOM 3504 C CB    . GLU B 2 40  ? 15.385  -3.449  -15.115 1.00 95.18 40  B 1 
ATOM 3505 C CG    . GLU B 2 40  ? 15.641  -3.038  -13.664 1.00 90.17 40  B 1 
ATOM 3506 C CD    . GLU B 2 40  ? 17.109  -3.161  -13.216 1.00 86.59 40  B 1 
ATOM 3507 O OE1   . GLU B 2 40  ? 17.358  -2.880  -12.022 1.00 82.68 40  B 1 
ATOM 3508 O OE2   . GLU B 2 40  ? 17.955  -3.543  -14.046 1.00 80.93 40  B 1 
ATOM 3509 N N     . CYS B 2 41  ? 13.408  -1.210  -16.237 1.00 96.36 41  B 1 
ATOM 3510 C CA    . CYS B 2 41  ? 12.830  0.134   -16.242 1.00 96.34 41  B 1 
ATOM 3511 C C     . CYS B 2 41  ? 11.298  0.115   -16.099 1.00 96.61 41  B 1 
ATOM 3512 O O     . CYS B 2 41  ? 10.745  0.825   -15.262 1.00 95.64 41  B 1 
ATOM 3513 C CB    . CYS B 2 41  ? 13.228  0.860   -17.526 1.00 96.04 41  B 1 
ATOM 3514 S SG    . CYS B 2 41  ? 15.013  1.204   -17.563 1.00 94.20 41  B 1 
ATOM 3515 N N     . VAL B 2 42  ? 10.588  -0.722  -16.861 1.00 96.82 42  B 1 
ATOM 3516 C CA    . VAL B 2 42  ? 9.121   -0.803  -16.774 1.00 96.83 42  B 1 
ATOM 3517 C C     . VAL B 2 42  ? 8.650   -1.392  -15.438 1.00 96.87 42  B 1 
ATOM 3518 O O     . VAL B 2 42  ? 7.599   -1.018  -14.927 1.00 95.72 42  B 1 
ATOM 3519 C CB    . VAL B 2 42  ? 8.536   -1.555  -17.982 1.00 95.86 42  B 1 
ATOM 3520 C CG1   . VAL B 2 42  ? 8.850   -3.048  -17.998 1.00 92.27 42  B 1 
ATOM 3521 C CG2   . VAL B 2 42  ? 7.015   -1.375  -18.042 1.00 90.79 42  B 1 
ATOM 3522 N N     . SER B 2 43  ? 9.416   -2.296  -14.835 1.00 96.55 43  B 1 
ATOM 3523 C CA    . SER B 2 43  ? 9.081   -2.874  -13.534 1.00 96.22 43  B 1 
ATOM 3524 C C     . SER B 2 43  ? 9.310   -1.883  -12.389 1.00 96.37 43  B 1 
ATOM 3525 O O     . SER B 2 43  ? 8.542   -1.854  -11.423 1.00 94.98 43  B 1 
ATOM 3526 C CB    . SER B 2 43  ? 9.882   -4.153  -13.310 1.00 95.20 43  B 1 
ATOM 3527 O OG    . SER B 2 43  ? 9.650   -5.045  -14.393 1.00 86.18 43  B 1 
ATOM 3528 N N     . GLU B 2 44  ? 10.304  -1.019  -12.532 1.00 96.36 44  B 1 
ATOM 3529 C CA    . GLU B 2 44  ? 10.546  0.109   -11.646 1.00 96.31 44  B 1 
ATOM 3530 C C     . GLU B 2 44  ? 9.475   1.191   -11.794 1.00 96.79 44  B 1 
ATOM 3531 O O     . GLU B 2 44  ? 8.995   1.679   -10.774 1.00 95.61 44  B 1 
ATOM 3532 C CB    . GLU B 2 44  ? 11.956  0.658   -11.875 1.00 95.42 44  B 1 
ATOM 3533 C CG    . GLU B 2 44  ? 13.060  -0.287  -11.354 1.00 90.53 44  B 1 
ATOM 3534 C CD    . GLU B 2 44  ? 12.891  -0.628  -9.865  1.00 90.70 44  B 1 
ATOM 3535 O OE1   . GLU B 2 44  ? 13.150  -1.773  -9.446  1.00 86.33 44  B 1 
ATOM 3536 O OE2   . GLU B 2 44  ? 12.429  0.227   -9.098  1.00 86.39 44  B 1 
ATOM 3537 N N     . PHE B 2 45  ? 9.001   1.464   -13.014 1.00 97.07 45  B 1 
ATOM 3538 C CA    . PHE B 2 45  ? 7.876   2.359   -13.257 1.00 97.25 45  B 1 
ATOM 3539 C C     . PHE B 2 45  ? 6.615   1.920   -12.495 1.00 97.31 45  B 1 
ATOM 3540 O O     . PHE B 2 45  ? 6.003   2.726   -11.789 1.00 96.45 45  B 1 
ATOM 3541 C CB    . PHE B 2 45  ? 7.609   2.441   -14.764 1.00 97.02 45  B 1 
ATOM 3542 C CG    . PHE B 2 45  ? 6.335   3.183   -15.128 1.00 96.90 45  B 1 
ATOM 3543 C CD1   . PHE B 2 45  ? 5.219   2.472   -15.585 1.00 95.31 45  B 1 
ATOM 3544 C CD2   . PHE B 2 45  ? 6.275   4.574   -14.988 1.00 95.41 45  B 1 
ATOM 3545 C CE1   . PHE B 2 45  ? 4.037   3.169   -15.934 1.00 94.74 45  B 1 
ATOM 3546 C CE2   . PHE B 2 45  ? 5.104   5.266   -15.328 1.00 94.75 45  B 1 
ATOM 3547 C CZ    . PHE B 2 45  ? 3.981   4.563   -15.799 1.00 95.11 45  B 1 
ATOM 3548 N N     . ILE B 2 46  ? 6.261   0.625   -12.531 1.00 97.33 46  B 1 
ATOM 3549 C CA    . ILE B 2 46  ? 5.142   0.101   -11.740 1.00 97.22 46  B 1 
ATOM 3550 C C     . ILE B 2 46  ? 5.354   0.376   -10.251 1.00 97.24 46  B 1 
ATOM 3551 O O     . ILE B 2 46  ? 4.429   0.813   -9.561  1.00 96.16 46  B 1 
ATOM 3552 C CB    . ILE B 2 46  ? 4.948   -1.415  -11.973 1.00 96.83 46  B 1 
ATOM 3553 C CG1   . ILE B 2 46  ? 4.511   -1.712  -13.420 1.00 94.97 46  B 1 
ATOM 3554 C CG2   . ILE B 2 46  ? 3.893   -2.003  -11.009 1.00 94.40 46  B 1 
ATOM 3555 C CD1   . ILE B 2 46  ? 4.672   -3.182  -13.821 1.00 90.87 46  B 1 
ATOM 3556 N N     . SER B 2 47  ? 6.546   0.120   -9.739  1.00 97.13 47  B 1 
ATOM 3557 C CA    . SER B 2 47  ? 6.842   0.292   -8.317  1.00 96.84 47  B 1 
ATOM 3558 C C     . SER B 2 47  ? 6.841   1.758   -7.886  1.00 96.92 47  B 1 
ATOM 3559 O O     . SER B 2 47  ? 6.360   2.064   -6.798  1.00 95.59 47  B 1 
ATOM 3560 C CB    . SER B 2 47  ? 8.185   -0.332  -7.994  1.00 96.07 47  B 1 
ATOM 3561 O OG    . SER B 2 47  ? 8.190   -1.707  -8.310  1.00 89.07 47  B 1 
ATOM 3562 N N     . PHE B 2 48  ? 7.331   2.662   -8.733  1.00 96.77 48  B 1 
ATOM 3563 C CA    . PHE B 2 48  ? 7.364   4.098   -8.500  1.00 96.60 48  B 1 
ATOM 3564 C C     . PHE B 2 48  ? 5.952   4.684   -8.397  1.00 96.71 48  B 1 
ATOM 3565 O O     . PHE B 2 48  ? 5.591   5.255   -7.365  1.00 95.48 48  B 1 
ATOM 3566 C CB    . PHE B 2 48  ? 8.185   4.751   -9.619  1.00 96.19 48  B 1 
ATOM 3567 C CG    . PHE B 2 48  ? 8.399   6.244   -9.471  1.00 95.92 48  B 1 
ATOM 3568 C CD1   . PHE B 2 48  ? 8.278   7.091   -10.587 1.00 93.82 48  B 1 
ATOM 3569 C CD2   . PHE B 2 48  ? 8.777   6.795   -8.235  1.00 93.75 48  B 1 
ATOM 3570 C CE1   . PHE B 2 48  ? 8.544   8.463   -10.476 1.00 92.66 48  B 1 
ATOM 3571 C CE2   . PHE B 2 48  ? 9.025   8.165   -8.107  1.00 92.58 48  B 1 
ATOM 3572 C CZ    . PHE B 2 48  ? 8.913   9.005   -9.227  1.00 93.23 48  B 1 
ATOM 3573 N N     . VAL B 2 49  ? 5.105   4.424   -9.400  1.00 97.26 49  B 1 
ATOM 3574 C CA    . VAL B 2 49  ? 3.706   4.881   -9.414  1.00 97.19 49  B 1 
ATOM 3575 C C     . VAL B 2 49  ? 2.894   4.219   -8.289  1.00 97.16 49  B 1 
ATOM 3576 O O     . VAL B 2 49  ? 2.088   4.880   -7.639  1.00 96.14 49  B 1 
ATOM 3577 C CB    . VAL B 2 49  ? 3.073   4.626   -10.793 1.00 96.67 49  B 1 
ATOM 3578 C CG1   . VAL B 2 49  ? 1.600   5.022   -10.843 1.00 94.79 49  B 1 
ATOM 3579 C CG2   . VAL B 2 49  ? 3.788   5.421   -11.889 1.00 94.62 49  B 1 
ATOM 3580 N N     . THR B 2 50  ? 3.112   2.922   -8.014  1.00 97.53 50  B 1 
ATOM 3581 C CA    . THR B 2 50  ? 2.428   2.228   -6.921  1.00 97.46 50  B 1 
ATOM 3582 C C     . THR B 2 50  ? 2.766   2.825   -5.558  1.00 97.30 50  B 1 
ATOM 3583 O O     . THR B 2 50  ? 1.870   2.936   -4.726  1.00 96.17 50  B 1 
ATOM 3584 C CB    . THR B 2 50  ? 2.768   0.728   -6.882  1.00 96.94 50  B 1 
ATOM 3585 O OG1   . THR B 2 50  ? 2.351   0.091   -8.066  1.00 91.84 50  B 1 
ATOM 3586 C CG2   . THR B 2 50  ? 2.057   -0.024  -5.748  1.00 90.13 50  B 1 
ATOM 3587 N N     . GLY B 2 51  ? 4.019   3.198   -5.320  1.00 96.73 51  B 1 
ATOM 3588 C CA    . GLY B 2 51  ? 4.449   3.821   -4.075  1.00 96.57 51  B 1 
ATOM 3589 C C     . GLY B 2 51  ? 3.695   5.119   -3.794  1.00 96.69 51  B 1 
ATOM 3590 O O     . GLY B 2 51  ? 3.088   5.255   -2.739  1.00 95.49 51  B 1 
ATOM 3591 N N     . GLU B 2 52  ? 3.627   6.013   -4.774  1.00 96.26 52  B 1 
ATOM 3592 C CA    . GLU B 2 52  ? 2.919   7.286   -4.619  1.00 95.83 52  B 1 
ATOM 3593 C C     . GLU B 2 52  ? 1.396   7.095   -4.469  1.00 96.14 52  B 1 
ATOM 3594 O O     . GLU B 2 52  ? 0.760   7.724   -3.622  1.00 94.80 52  B 1 
ATOM 3595 C CB    . GLU B 2 52  ? 3.259   8.200   -5.805  1.00 94.62 52  B 1 
ATOM 3596 C CG    . GLU B 2 52  ? 2.830   9.667   -5.575  1.00 88.78 52  B 1 
ATOM 3597 C CD    . GLU B 2 52  ? 3.486   10.314  -4.335  1.00 89.70 52  B 1 
ATOM 3598 O OE1   . GLU B 2 52  ? 2.832   11.120  -3.646  1.00 84.67 52  B 1 
ATOM 3599 O OE2   . GLU B 2 52  ? 4.645   9.991   -4.018  1.00 84.17 52  B 1 
ATOM 3600 N N     . ALA B 2 53  ? 0.800   6.163   -5.228  1.00 96.61 53  B 1 
ATOM 3601 C CA    . ALA B 2 53  ? -0.618  5.831   -5.076  1.00 96.67 53  B 1 
ATOM 3602 C C     . ALA B 2 53  ? -0.927  5.224   -3.691  1.00 96.69 53  B 1 
ATOM 3603 O O     . ALA B 2 53  ? -1.974  5.519   -3.107  1.00 95.49 53  B 1 
ATOM 3604 C CB    . ALA B 2 53  ? -1.014  4.871   -6.203  1.00 96.35 53  B 1 
ATOM 3605 N N     . SER B 2 54  ? -0.034  4.397   -3.161  1.00 96.91 54  B 1 
ATOM 3606 C CA    . SER B 2 54  ? -0.143  3.831   -1.817  1.00 96.63 54  B 1 
ATOM 3607 C C     . SER B 2 54  ? -0.086  4.911   -0.742  1.00 96.59 54  B 1 
ATOM 3608 O O     . SER B 2 54  ? -0.942  4.934   0.143   1.00 95.26 54  B 1 
ATOM 3609 C CB    . SER B 2 54  ? 0.966   2.796   -1.589  1.00 95.74 54  B 1 
ATOM 3610 O OG    . SER B 2 54  ? 0.778   2.150   -0.333  1.00 87.50 54  B 1 
ATOM 3611 N N     . ASP B 2 55  ? 0.837   5.855   -0.862  1.00 95.87 55  B 1 
ATOM 3612 C CA    . ASP B 2 55  ? 0.958   6.981   0.065   1.00 95.33 55  B 1 
ATOM 3613 C C     . ASP B 2 55  ? -0.301  7.857   0.071   1.00 95.72 55  B 1 
ATOM 3614 O O     . ASP B 2 55  ? -0.795  8.236   1.136   1.00 94.26 55  B 1 
ATOM 3615 C CB    . ASP B 2 55  ? 2.164   7.844   -0.324  1.00 94.07 55  B 1 
ATOM 3616 C CG    . ASP B 2 55  ? 3.511   7.201   -0.024  1.00 88.84 55  B 1 
ATOM 3617 O OD1   . ASP B 2 55  ? 3.592   6.265   0.803   1.00 82.56 55  B 1 
ATOM 3618 O OD2   . ASP B 2 55  ? 4.531   7.758   -0.490  1.00 82.69 55  B 1 
ATOM 3619 N N     . LYS B 2 56  ? -0.885  8.125   -1.099  1.00 95.30 56  B 1 
ATOM 3620 C CA    . LYS B 2 56  ? -2.172  8.809   -1.210  1.00 95.32 56  B 1 
ATOM 3621 C C     . LYS B 2 56  ? -3.276  8.029   -0.488  1.00 95.72 56  B 1 
ATOM 3622 O O     . LYS B 2 56  ? -4.004  8.602   0.316   1.00 94.42 56  B 1 
ATOM 3623 C CB    . LYS B 2 56  ? -2.533  9.031   -2.687  1.00 94.55 56  B 1 
ATOM 3624 C CG    . LYS B 2 56  ? -3.859  9.792   -2.822  1.00 91.55 56  B 1 
ATOM 3625 C CD    . LYS B 2 56  ? -4.344  9.848   -4.267  1.00 86.35 56  B 1 
ATOM 3626 C CE    . LYS B 2 56  ? -5.724  10.494  -4.300  1.00 81.89 56  B 1 
ATOM 3627 N NZ    . LYS B 2 56  ? -6.354  10.392  -5.631  1.00 74.09 56  B 1 
ATOM 3628 N N     . CYS B 2 57  ? -3.387  6.728   -0.739  1.00 96.00 57  B 1 
ATOM 3629 C CA    . CYS B 2 57  ? -4.387  5.891   -0.088  1.00 95.83 57  B 1 
ATOM 3630 C C     . CYS B 2 57  ? -4.246  5.899   1.439   1.00 95.93 57  B 1 
ATOM 3631 O O     . CYS B 2 57  ? -5.257  5.941   2.140   1.00 94.65 57  B 1 
ATOM 3632 C CB    . CYS B 2 57  ? -4.297  4.460   -0.625  1.00 95.53 57  B 1 
ATOM 3633 S SG    . CYS B 2 57  ? -4.889  4.379   -2.342  1.00 93.25 57  B 1 
ATOM 3634 N N     . GLN B 2 58  ? -3.026  5.887   1.961   1.00 96.18 58  B 1 
ATOM 3635 C CA    . GLN B 2 58  ? -2.771  5.971   3.399   1.00 95.82 58  B 1 
ATOM 3636 C C     . GLN B 2 58  ? -3.176  7.339   3.970   1.00 96.31 58  B 1 
ATOM 3637 O O     . GLN B 2 58  ? -3.879  7.377   4.977   1.00 94.86 58  B 1 
ATOM 3638 C CB    . GLN B 2 58  ? -1.292  5.693   3.690   1.00 94.65 58  B 1 
ATOM 3639 C CG    . GLN B 2 58  ? -0.929  4.212   3.504   1.00 87.65 58  B 1 
ATOM 3640 C CD    . GLN B 2 58  ? 0.535   3.937   3.830   1.00 84.95 58  B 1 
ATOM 3641 O OE1   . GLN B 2 58  ? 1.239   4.762   4.380   1.00 76.30 58  B 1 
ATOM 3642 N NE2   . GLN B 2 58  ? 1.028   2.754   3.530   1.00 72.54 58  B 1 
ATOM 3643 N N     . ARG B 2 59  ? -2.823  8.441   3.316   1.00 95.63 59  B 1 
ATOM 3644 C CA    . ARG B 2 59  ? -3.251  9.790   3.727   1.00 95.37 59  B 1 
ATOM 3645 C C     . ARG B 2 59  ? -4.776  9.923   3.766   1.00 95.65 59  B 1 
ATOM 3646 O O     . ARG B 2 59  ? -5.322  10.525  4.688   1.00 93.71 59  B 1 
ATOM 3647 C CB    . ARG B 2 59  ? -2.648  10.857  2.796   1.00 93.94 59  B 1 
ATOM 3648 C CG    . ARG B 2 59  ? -1.133  11.055  2.993   1.00 86.17 59  B 1 
ATOM 3649 C CD    . ARG B 2 59  ? -0.595  12.263  2.209   1.00 85.16 59  B 1 
ATOM 3650 N NE    . ARG B 2 59  ? -0.757  12.124  0.752   1.00 78.17 59  B 1 
ATOM 3651 C CZ    . ARG B 2 59  ? 0.183   11.886  -0.153  1.00 72.82 59  B 1 
ATOM 3652 N NH1   . ARG B 2 59  ? 1.442   11.709  0.160   1.00 64.77 59  B 1 
ATOM 3653 N NH2   . ARG B 2 59  ? -0.098  11.835  -1.424  1.00 65.43 59  B 1 
ATOM 3654 N N     . GLU B 2 60  ? -5.467  9.309   2.809   1.00 95.28 60  B 1 
ATOM 3655 C CA    . GLU B 2 60  ? -6.937  9.290   2.738   1.00 94.84 60  B 1 
ATOM 3656 C C     . GLU B 2 60  ? -7.582  8.161   3.569   1.00 95.04 60  B 1 
ATOM 3657 O O     . GLU B 2 60  ? -8.789  7.914   3.460   1.00 92.78 60  B 1 
ATOM 3658 C CB    . GLU B 2 60  ? -7.361  9.214   1.267   1.00 94.04 60  B 1 
ATOM 3659 C CG    . GLU B 2 60  ? -6.982  10.467  0.456   1.00 91.16 60  B 1 
ATOM 3660 C CD    . GLU B 2 60  ? -7.317  10.343  -1.045  1.00 89.80 60  B 1 
ATOM 3661 O OE1   . GLU B 2 60  ? -6.937  11.231  -1.817  1.00 86.21 60  B 1 
ATOM 3662 O OE2   . GLU B 2 60  ? -7.931  9.324   -1.453  1.00 84.25 60  B 1 
ATOM 3663 N N     . LYS B 2 61  ? -6.819  7.443   4.387   1.00 94.46 61  B 1 
ATOM 3664 C CA    . LYS B 2 61  ? -7.254  6.308   5.217   1.00 94.45 61  B 1 
ATOM 3665 C C     . LYS B 2 61  ? -7.982  5.192   4.420   1.00 95.23 61  B 1 
ATOM 3666 O O     . LYS B 2 61  ? -8.825  4.476   4.946   1.00 92.71 61  B 1 
ATOM 3667 C CB    . LYS B 2 61  ? -8.069  6.798   6.427   1.00 92.91 61  B 1 
ATOM 3668 C CG    . LYS B 2 61  ? -7.313  7.809   7.304   1.00 87.24 61  B 1 
ATOM 3669 C CD    . LYS B 2 61  ? -8.166  8.263   8.500   1.00 77.77 61  B 1 
ATOM 3670 C CE    . LYS B 2 61  ? -7.408  9.274   9.347   1.00 69.02 61  B 1 
ATOM 3671 N NZ    . LYS B 2 61  ? -8.181  9.733   10.534  1.00 58.58 61  B 1 
ATOM 3672 N N     . ARG B 2 62  ? -7.635  5.025   3.140   1.00 94.64 62  B 1 
ATOM 3673 C CA    . ARG B 2 62  ? -8.189  3.983   2.267   1.00 95.24 62  B 1 
ATOM 3674 C C     . ARG B 2 62  ? -7.254  2.780   2.188   1.00 95.54 62  B 1 
ATOM 3675 O O     . ARG B 2 62  ? -6.036  2.916   2.190   1.00 93.73 62  B 1 
ATOM 3676 C CB    . ARG B 2 62  ? -8.503  4.553   0.882   1.00 94.45 62  B 1 
ATOM 3677 C CG    . ARG B 2 62  ? -9.659  5.568   0.939   1.00 91.99 62  B 1 
ATOM 3678 C CD    . ARG B 2 62  ? -10.121 6.038   -0.448  1.00 91.88 62  B 1 
ATOM 3679 N NE    . ARG B 2 62  ? -9.074  6.777   -1.149  1.00 88.54 62  B 1 
ATOM 3680 C CZ    . ARG B 2 62  ? -8.332  6.369   -2.188  1.00 89.85 62  B 1 
ATOM 3681 N NH1   . ARG B 2 62  ? -8.476  5.195   -2.764  1.00 80.99 62  B 1 
ATOM 3682 N NH2   . ARG B 2 62  ? -7.429  7.155   -2.664  1.00 83.87 62  B 1 
ATOM 3683 N N     . LYS B 2 63  ? -7.841  1.577   2.072   1.00 95.59 63  B 1 
ATOM 3684 C CA    . LYS B 2 63  ? -7.084  0.311   2.010   1.00 95.23 63  B 1 
ATOM 3685 C C     . LYS B 2 63  ? -6.949  -0.259  0.593   1.00 95.67 63  B 1 
ATOM 3686 O O     . LYS B 2 63  ? -6.215  -1.222  0.391   1.00 93.46 63  B 1 
ATOM 3687 C CB    . LYS B 2 63  ? -7.713  -0.723  2.965   1.00 94.07 63  B 1 
ATOM 3688 C CG    . LYS B 2 63  ? -7.655  -0.272  4.445   1.00 90.77 63  B 1 
ATOM 3689 C CD    . LYS B 2 63  ? -8.202  -1.334  5.407   1.00 84.99 63  B 1 
ATOM 3690 C CE    . LYS B 2 63  ? -8.133  -0.812  6.843   1.00 80.28 63  B 1 
ATOM 3691 N NZ    . LYS B 2 63  ? -8.642  -1.780  7.863   1.00 69.34 63  B 1 
ATOM 3692 N N     . THR B 2 64  ? -7.664  0.302   -0.366  1.00 96.27 64  B 1 
ATOM 3693 C CA    . THR B 2 64  ? -7.697  -0.196  -1.740  1.00 96.24 64  B 1 
ATOM 3694 C C     . THR B 2 64  ? -7.129  0.846   -2.695  1.00 96.22 64  B 1 
ATOM 3695 O O     . THR B 2 64  ? -7.637  1.967   -2.721  1.00 94.45 64  B 1 
ATOM 3696 C CB    . THR B 2 64  ? -9.128  -0.565  -2.160  1.00 95.40 64  B 1 
ATOM 3697 O OG1   . THR B 2 64  ? -9.701  -1.461  -1.226  1.00 90.78 64  B 1 
ATOM 3698 C CG2   . THR B 2 64  ? -9.173  -1.265  -3.525  1.00 91.32 64  B 1 
ATOM 3699 N N     . ILE B 2 65  ? -6.131  0.454   -3.485  1.00 96.94 65  B 1 
ATOM 3700 C CA    . ILE B 2 65  ? -5.620  1.250   -4.602  1.00 96.76 65  B 1 
ATOM 3701 C C     . ILE B 2 65  ? -6.547  1.044   -5.805  1.00 96.84 65  B 1 
ATOM 3702 O O     . ILE B 2 65  ? -6.721  -0.095  -6.263  1.00 95.57 65  B 1 
ATOM 3703 C CB    . ILE B 2 65  ? -4.160  0.879   -4.933  1.00 96.26 65  B 1 
ATOM 3704 C CG1   . ILE B 2 65  ? -3.231  1.136   -3.716  1.00 93.22 65  B 1 
ATOM 3705 C CG2   . ILE B 2 65  ? -3.667  1.671   -6.160  1.00 93.07 65  B 1 
ATOM 3706 C CD1   . ILE B 2 65  ? -1.785  0.691   -3.926  1.00 87.20 65  B 1 
ATOM 3707 N N     . ASN B 2 66  ? -7.108  2.131   -6.323  1.00 95.84 66  B 1 
ATOM 3708 C CA    . ASN B 2 66  ? -8.003  2.161   -7.474  1.00 95.28 66  B 1 
ATOM 3709 C C     . ASN B 2 66  ? -7.272  2.658   -8.733  1.00 95.86 66  B 1 
ATOM 3710 O O     . ASN B 2 66  ? -6.154  3.143   -8.657  1.00 94.55 66  B 1 
ATOM 3711 C CB    . ASN B 2 66  ? -9.216  3.042   -7.137  1.00 93.26 66  B 1 
ATOM 3712 C CG    . ASN B 2 66  ? -10.047 2.507   -5.987  1.00 89.80 66  B 1 
ATOM 3713 O OD1   . ASN B 2 66  ? -10.067 1.328   -5.670  1.00 73.54 66  B 1 
ATOM 3714 N ND2   . ASN B 2 66  ? -10.790 3.368   -5.337  1.00 78.63 66  B 1 
ATOM 3715 N N     . GLY B 2 67  ? -7.920  2.546   -9.895  1.00 95.38 67  B 1 
ATOM 3716 C CA    . GLY B 2 67  ? -7.395  3.108   -11.148 1.00 95.32 67  B 1 
ATOM 3717 C C     . GLY B 2 67  ? -7.152  4.610   -11.061 1.00 95.80 67  B 1 
ATOM 3718 O O     . GLY B 2 67  ? -6.082  5.078   -11.456 1.00 94.90 67  B 1 
ATOM 3719 N N     . ASP B 2 68  ? -8.084  5.346   -10.453 1.00 95.47 68  B 1 
ATOM 3720 C CA    . ASP B 2 68  ? -7.982  6.802   -10.292 1.00 95.15 68  B 1 
ATOM 3721 C C     . ASP B 2 68  ? -6.825  7.218   -9.370  1.00 95.78 68  B 1 
ATOM 3722 O O     . ASP B 2 68  ? -6.216  8.262   -9.575  1.00 94.59 68  B 1 
ATOM 3723 C CB    . ASP B 2 68  ? -9.317  7.356   -9.780  1.00 93.72 68  B 1 
ATOM 3724 C CG    . ASP B 2 68  ? -10.503 6.981   -10.680 1.00 89.24 68  B 1 
ATOM 3725 O OD1   . ASP B 2 68  ? -10.351 6.962   -11.922 1.00 81.97 68  B 1 
ATOM 3726 O OD2   . ASP B 2 68  ? -11.574 6.636   -10.126 1.00 81.38 68  B 1 
ATOM 3727 N N     . ASP B 2 69  ? -6.450  6.381   -8.394  1.00 96.02 69  B 1 
ATOM 3728 C CA    . ASP B 2 69  ? -5.281  6.627   -7.550  1.00 96.18 69  B 1 
ATOM 3729 C C     . ASP B 2 69  ? -3.979  6.528   -8.357  1.00 96.48 69  B 1 
ATOM 3730 O O     . ASP B 2 69  ? -3.044  7.290   -8.117  1.00 95.43 69  B 1 
ATOM 3731 C CB    . ASP B 2 69  ? -5.213  5.633   -6.385  1.00 95.89 69  B 1 
ATOM 3732 C CG    . ASP B 2 69  ? -6.409  5.705   -5.447  1.00 94.67 69  B 1 
ATOM 3733 O OD1   . ASP B 2 69  ? -6.860  6.818   -5.120  1.00 90.87 69  B 1 
ATOM 3734 O OD2   . ASP B 2 69  ? -6.878  4.650   -4.977  1.00 91.23 69  B 1 
ATOM 3735 N N     . LEU B 2 70  ? -3.933  5.596   -9.314  1.00 96.39 70  B 1 
ATOM 3736 C CA    . LEU B 2 70  ? -2.792  5.448   -10.205 1.00 96.71 70  B 1 
ATOM 3737 C C     . LEU B 2 70  ? -2.698  6.628   -11.174 1.00 96.72 70  B 1 
ATOM 3738 O O     . LEU B 2 70  ? -1.606  7.164   -11.346 1.00 95.49 70  B 1 
ATOM 3739 C CB    . LEU B 2 70  ? -2.881  4.125   -10.987 1.00 96.49 70  B 1 
ATOM 3740 C CG    . LEU B 2 70  ? -2.884  2.852   -10.118 1.00 95.67 70  B 1 
ATOM 3741 C CD1   . LEU B 2 70  ? -3.012  1.633   -11.015 1.00 93.15 70  B 1 
ATOM 3742 C CD2   . LEU B 2 70  ? -1.615  2.720   -9.285  1.00 92.82 70  B 1 
ATOM 3743 N N     . LEU B 2 71  ? -3.818  7.069   -11.748 1.00 96.28 71  B 1 
ATOM 3744 C CA    . LEU B 2 71  ? -3.838  8.234   -12.632 1.00 96.20 71  B 1 
ATOM 3745 C C     . LEU B 2 71  ? -3.403  9.505   -11.890 1.00 96.22 71  B 1 
ATOM 3746 O O     . LEU B 2 71  ? -2.567  10.253  -12.393 1.00 94.90 71  B 1 
ATOM 3747 C CB    . LEU B 2 71  ? -5.245  8.411   -13.233 1.00 95.54 71  B 1 
ATOM 3748 C CG    . LEU B 2 71  ? -5.705  7.259   -14.153 1.00 93.98 71  B 1 
ATOM 3749 C CD1   . LEU B 2 71  ? -7.104  7.568   -14.687 1.00 89.75 71  B 1 
ATOM 3750 C CD2   . LEU B 2 71  ? -4.770  7.046   -15.335 1.00 89.45 71  B 1 
ATOM 3751 N N     . TRP B 2 72  ? -3.893  9.705   -10.665 1.00 96.19 72  B 1 
ATOM 3752 C CA    . TRP B 2 72  ? -3.446  10.808  -9.821  1.00 96.08 72  B 1 
ATOM 3753 C C     . TRP B 2 72  ? -1.946  10.722  -9.511  1.00 95.91 72  B 1 
ATOM 3754 O O     . TRP B 2 72  ? -1.240  11.725  -9.634  1.00 94.79 72  B 1 
ATOM 3755 C CB    . TRP B 2 72  ? -4.264  10.820  -8.531  1.00 95.24 72  B 1 
ATOM 3756 C CG    . TRP B 2 72  ? -3.864  11.904  -7.574  1.00 94.20 72  B 1 
ATOM 3757 C CD1   . TRP B 2 72  ? -4.396  13.144  -7.531  1.00 91.80 72  B 1 
ATOM 3758 C CD2   . TRP B 2 72  ? -2.814  11.873  -6.567  1.00 92.56 72  B 1 
ATOM 3759 N NE1   . TRP B 2 72  ? -3.746  13.901  -6.560  1.00 90.10 72  B 1 
ATOM 3760 C CE2   . TRP B 2 72  ? -2.758  13.154  -5.949  1.00 91.35 72  B 1 
ATOM 3761 C CE3   . TRP B 2 72  ? -1.893  10.893  -6.136  1.00 89.56 72  B 1 
ATOM 3762 C CZ2   . TRP B 2 72  ? -1.814  13.457  -4.936  1.00 89.22 72  B 1 
ATOM 3763 C CZ3   . TRP B 2 72  ? -0.952  11.195  -5.129  1.00 86.50 72  B 1 
ATOM 3764 C CH2   . TRP B 2 72  ? -0.914  12.466  -4.545  1.00 86.50 72  B 1 
ATOM 3765 N N     . ALA B 2 73  ? -1.433  9.540   -9.165  1.00 95.67 73  B 1 
ATOM 3766 C CA    . ALA B 2 73  ? -0.007  9.344   -8.926  1.00 95.62 73  B 1 
ATOM 3767 C C     . ALA B 2 73  ? 0.833   9.633   -10.180 1.00 95.61 73  B 1 
ATOM 3768 O O     . ALA B 2 73  ? 1.887   10.244  -10.075 1.00 94.57 73  B 1 
ATOM 3769 C CB    . ALA B 2 73  ? 0.215   7.918   -8.414  1.00 95.32 73  B 1 
ATOM 3770 N N     . MET B 2 74  ? 0.364   9.241   -11.359 1.00 95.57 74  B 1 
ATOM 3771 C CA    . MET B 2 74  ? 1.043   9.543   -12.620 1.00 95.44 74  B 1 
ATOM 3772 C C     . MET B 2 74  ? 1.109   11.046  -12.899 1.00 95.12 74  B 1 
ATOM 3773 O O     . MET B 2 74  ? 2.181   11.538  -13.222 1.00 93.71 74  B 1 
ATOM 3774 C CB    . MET B 2 74  ? 0.366   8.798   -13.780 1.00 95.48 74  B 1 
ATOM 3775 C CG    . MET B 2 74  ? 0.631   7.292   -13.705 1.00 93.76 74  B 1 
ATOM 3776 S SD    . MET B 2 74  ? -0.190  6.309   -15.005 1.00 91.17 74  B 1 
ATOM 3777 C CE    . MET B 2 74  ? 0.850   6.811   -16.387 1.00 82.18 74  B 1 
ATOM 3778 N N     . THR B 2 75  ? 0.013   11.786  -12.682 1.00 94.50 75  B 1 
ATOM 3779 C CA    . THR B 2 75  ? 0.024   13.258  -12.770 1.00 93.92 75  B 1 
ATOM 3780 C C     . THR B 2 75  ? 1.037   13.859  -11.793 1.00 93.84 75  B 1 
ATOM 3781 O O     . THR B 2 75  ? 1.881   14.648  -12.187 1.00 92.30 75  B 1 
ATOM 3782 C CB    . THR B 2 75  ? -1.359  13.847  -12.465 1.00 92.89 75  B 1 
ATOM 3783 O OG1   . THR B 2 75  ? -2.364  13.248  -13.252 1.00 83.10 75  B 1 
ATOM 3784 C CG2   . THR B 2 75  ? -1.425  15.346  -12.752 1.00 80.66 75  B 1 
ATOM 3785 N N     . THR B 2 76  ? 0.988   13.425  -10.537 1.00 93.74 76  B 1 
ATOM 3786 C CA    . THR B 2 76  ? 1.878   13.888  -9.462  1.00 93.23 76  B 1 
ATOM 3787 C C     . THR B 2 76  ? 3.366   13.678  -9.770  1.00 93.38 76  B 1 
ATOM 3788 O O     . THR B 2 76  ? 4.204   14.500  -9.402  1.00 91.24 76  B 1 
ATOM 3789 C CB    . THR B 2 76  ? 1.504   13.133  -8.184  1.00 91.78 76  B 1 
ATOM 3790 O OG1   . THR B 2 76  ? 0.215   13.521  -7.764  1.00 82.94 76  B 1 
ATOM 3791 C CG2   . THR B 2 76  ? 2.439   13.355  -7.010  1.00 80.75 76  B 1 
ATOM 3792 N N     . LEU B 2 77  ? 3.700   12.582  -10.458 1.00 93.60 77  B 1 
ATOM 3793 C CA    . LEU B 2 77  ? 5.075   12.199  -10.779 1.00 93.49 77  B 1 
ATOM 3794 C C     . LEU B 2 77  ? 5.567   12.732  -12.138 1.00 93.12 77  B 1 
ATOM 3795 O O     . LEU B 2 77  ? 6.672   12.378  -12.561 1.00 90.21 77  B 1 
ATOM 3796 C CB    . LEU B 2 77  ? 5.194   10.673  -10.671 1.00 93.27 77  B 1 
ATOM 3797 C CG    . LEU B 2 77  ? 4.959   10.105  -9.254  1.00 92.57 77  B 1 
ATOM 3798 C CD1   . LEU B 2 77  ? 4.969   8.574   -9.313  1.00 89.94 77  B 1 
ATOM 3799 C CD2   . LEU B 2 77  ? 6.006   10.576  -8.246  1.00 89.68 77  B 1 
ATOM 3800 N N     . GLY B 2 78  ? 4.768   13.565  -12.828 1.00 92.52 78  B 1 
ATOM 3801 C CA    . GLY B 2 78  ? 5.131   14.174  -14.113 1.00 91.91 78  B 1 
ATOM 3802 C C     . GLY B 2 78  ? 4.767   13.345  -15.352 1.00 92.64 78  B 1 
ATOM 3803 O O     . GLY B 2 78  ? 5.132   13.707  -16.468 1.00 89.95 78  B 1 
ATOM 3804 N N     . PHE B 2 79  ? 4.013   12.253  -15.186 1.00 94.06 79  B 1 
ATOM 3805 C CA    . PHE B 2 79  ? 3.478   11.443  -16.288 1.00 94.22 79  B 1 
ATOM 3806 C C     . PHE B 2 79  ? 2.080   11.913  -16.733 1.00 94.21 79  B 1 
ATOM 3807 O O     . PHE B 2 79  ? 1.231   11.109  -17.117 1.00 92.54 79  B 1 
ATOM 3808 C CB    . PHE B 2 79  ? 3.496   9.961   -15.916 1.00 94.10 79  B 1 
ATOM 3809 C CG    . PHE B 2 79  ? 4.862   9.405   -15.598 1.00 94.19 79  B 1 
ATOM 3810 C CD1   . PHE B 2 79  ? 5.740   9.055   -16.634 1.00 91.94 79  B 1 
ATOM 3811 C CD2   . PHE B 2 79  ? 5.277   9.256   -14.264 1.00 92.01 79  B 1 
ATOM 3812 C CE1   . PHE B 2 79  ? 7.023   8.560   -16.347 1.00 91.15 79  B 1 
ATOM 3813 C CE2   . PHE B 2 79  ? 6.551   8.764   -13.964 1.00 91.33 79  B 1 
ATOM 3814 C CZ    . PHE B 2 79  ? 7.426   8.416   -14.999 1.00 91.86 79  B 1 
ATOM 3815 N N     . GLU B 2 80  ? 1.809   13.216  -16.668 1.00 93.72 80  B 1 
ATOM 3816 C CA    . GLU B 2 80  ? 0.505   13.802  -16.987 1.00 93.30 80  B 1 
ATOM 3817 C C     . GLU B 2 80  ? 0.028   13.502  -18.415 1.00 94.12 80  B 1 
ATOM 3818 O O     . GLU B 2 80  ? -1.160  13.240  -18.629 1.00 92.36 80  B 1 
ATOM 3819 C CB    . GLU B 2 80  ? 0.573   15.317  -16.740 1.00 90.69 80  B 1 
ATOM 3820 C CG    . GLU B 2 80  ? 1.614   16.036  -17.605 1.00 80.02 80  B 1 
ATOM 3821 C CD    . GLU B 2 80  ? 1.916   17.468  -17.150 1.00 76.26 80  B 1 
ATOM 3822 O OE1   . GLU B 2 80  ? 2.414   18.236  -18.001 1.00 66.82 80  B 1 
ATOM 3823 O OE2   . GLU B 2 80  ? 1.658   17.772  -15.967 1.00 65.63 80  B 1 
ATOM 3824 N N     . VAL B 2 81  ? 0.956   13.415  -19.372 1.00 94.53 81  B 1 
ATOM 3825 C CA    . VAL B 2 81  ? 0.650   13.091  -20.771 1.00 94.36 81  B 1 
ATOM 3826 C C     . VAL B 2 81  ? 0.040   11.690  -20.928 1.00 94.75 81  B 1 
ATOM 3827 O O     . VAL B 2 81  ? -0.727  11.443  -21.854 1.00 93.04 81  B 1 
ATOM 3828 C CB    . VAL B 2 81  ? 1.908   13.296  -21.642 1.00 92.71 81  B 1 
ATOM 3829 C CG1   . VAL B 2 81  ? 3.001   12.258  -21.360 1.00 85.75 81  B 1 
ATOM 3830 C CG2   . VAL B 2 81  ? 1.554   13.300  -23.131 1.00 85.86 81  B 1 
ATOM 3831 N N     . TYR B 2 82  ? 0.298   10.771  -19.979 1.00 94.60 82  B 1 
ATOM 3832 C CA    . TYR B 2 82  ? -0.305  9.439   -19.974 1.00 94.82 82  B 1 
ATOM 3833 C C     . TYR B 2 82  ? -1.765  9.449   -19.496 1.00 94.77 82  B 1 
ATOM 3834 O O     . TYR B 2 82  ? -2.520  8.522   -19.783 1.00 92.99 82  B 1 
ATOM 3835 C CB    . TYR B 2 82  ? 0.510   8.508   -19.057 1.00 94.85 82  B 1 
ATOM 3836 C CG    . TYR B 2 82  ? 1.886   8.115   -19.552 1.00 95.19 82  B 1 
ATOM 3837 C CD1   . TYR B 2 82  ? 2.154   6.771   -19.880 1.00 92.19 82  B 1 
ATOM 3838 C CD2   . TYR B 2 82  ? 2.909   9.058   -19.664 1.00 91.85 82  B 1 
ATOM 3839 C CE1   . TYR B 2 82  ? 3.418   6.384   -20.340 1.00 90.68 82  B 1 
ATOM 3840 C CE2   . TYR B 2 82  ? 4.183   8.692   -20.138 1.00 90.93 82  B 1 
ATOM 3841 C CZ    . TYR B 2 82  ? 4.434   7.352   -20.480 1.00 92.30 82  B 1 
ATOM 3842 O OH    . TYR B 2 82  ? 5.657   6.991   -20.968 1.00 90.69 82  B 1 
ATOM 3843 N N     . VAL B 2 83  ? -2.172  10.472  -18.726 1.00 95.16 83  B 1 
ATOM 3844 C CA    . VAL B 2 83  ? -3.442  10.450  -17.994 1.00 94.86 83  B 1 
ATOM 3845 C C     . VAL B 2 83  ? -4.636  10.540  -18.934 1.00 94.87 83  B 1 
ATOM 3846 O O     . VAL B 2 83  ? -5.580  9.767   -18.769 1.00 93.49 83  B 1 
ATOM 3847 C CB    . VAL B 2 83  ? -3.483  11.544  -16.917 1.00 93.82 83  B 1 
ATOM 3848 C CG1   . VAL B 2 83  ? -4.836  11.625  -16.212 1.00 89.25 83  B 1 
ATOM 3849 C CG2   . VAL B 2 83  ? -2.408  11.237  -15.864 1.00 89.19 83  B 1 
ATOM 3850 N N     . ALA B 2 84  ? -4.608  11.427  -19.932 1.00 93.58 84  B 1 
ATOM 3851 C CA    . ALA B 2 84  ? -5.701  11.564  -20.893 1.00 93.07 84  B 1 
ATOM 3852 C C     . ALA B 2 84  ? -5.992  10.247  -21.656 1.00 93.28 84  B 1 
ATOM 3853 O O     . ALA B 2 84  ? -7.112  9.754   -21.548 1.00 91.76 84  B 1 
ATOM 3854 C CB    . ALA B 2 84  ? -5.419  12.757  -21.817 1.00 91.45 84  B 1 
ATOM 3855 N N     . PRO B 2 85  ? -5.010  9.595   -22.312 1.00 93.19 85  B 1 
ATOM 3856 C CA    . PRO B 2 85  ? -5.258  8.319   -22.986 1.00 92.85 85  B 1 
ATOM 3857 C C     . PRO B 2 85  ? -5.665  7.203   -22.021 1.00 93.29 85  B 1 
ATOM 3858 O O     . PRO B 2 85  ? -6.571  6.423   -22.313 1.00 91.84 85  B 1 
ATOM 3859 C CB    . PRO B 2 85  ? -3.960  7.999   -23.739 1.00 91.52 85  B 1 
ATOM 3860 C CG    . PRO B 2 85  ? -2.883  8.807   -23.030 1.00 88.29 85  B 1 
ATOM 3861 C CD    . PRO B 2 85  ? -3.646  10.040  -22.563 1.00 91.56 85  B 1 
ATOM 3862 N N     . LEU B 2 86  ? -5.066  7.128   -20.829 1.00 93.95 86  B 1 
ATOM 3863 C CA    . LEU B 2 86  ? -5.410  6.086   -19.855 1.00 94.04 86  B 1 
ATOM 3864 C C     . LEU B 2 86  ? -6.802  6.277   -19.249 1.00 94.07 86  B 1 
ATOM 3865 O O     . LEU B 2 86  ? -7.471  5.287   -18.953 1.00 92.75 86  B 1 
ATOM 3866 C CB    . LEU B 2 86  ? -4.357  6.037   -18.748 1.00 94.17 86  B 1 
ATOM 3867 C CG    . LEU B 2 86  ? -2.989  5.503   -19.206 1.00 93.24 86  B 1 
ATOM 3868 C CD1   . LEU B 2 86  ? -2.013  5.615   -18.034 1.00 90.51 86  B 1 
ATOM 3869 C CD2   . LEU B 2 86  ? -3.043  4.035   -19.648 1.00 90.16 86  B 1 
ATOM 3870 N N     . LYS B 2 87  ? -7.259  7.521   -19.070 1.00 93.90 87  B 1 
ATOM 3871 C CA    . LYS B 2 87  ? -8.620  7.818   -18.629 1.00 93.85 87  B 1 
ATOM 3872 C C     . LYS B 2 87  ? -9.641  7.415   -19.686 1.00 93.81 87  B 1 
ATOM 3873 O O     . LYS B 2 87  ? -10.631 6.767   -19.345 1.00 92.31 87  B 1 
ATOM 3874 C CB    . LYS B 2 87  ? -8.713  9.298   -18.245 1.00 93.04 87  B 1 
ATOM 3875 C CG    . LYS B 2 87  ? -10.048 9.635   -17.559 1.00 84.87 87  B 1 
ATOM 3876 C CD    . LYS B 2 87  ? -10.029 11.100  -17.088 1.00 79.76 87  B 1 
ATOM 3877 C CE    . LYS B 2 87  ? -11.322 11.435  -16.351 1.00 71.71 87  B 1 
ATOM 3878 N NZ    . LYS B 2 87  ? -11.318 12.826  -15.842 1.00 64.27 87  B 1 
ATOM 3879 N N     . ALA B 2 88  ? -9.380  7.716   -20.958 1.00 92.49 88  B 1 
ATOM 3880 C CA    . ALA B 2 88  ? -10.213 7.247   -22.064 1.00 91.63 88  B 1 
ATOM 3881 C C     . ALA B 2 88  ? -10.253 5.712   -22.122 1.00 91.75 88  B 1 
ATOM 3882 O O     . ALA B 2 88  ? -11.331 5.119   -22.186 1.00 90.05 88  B 1 
ATOM 3883 C CB    . ALA B 2 88  ? -9.676  7.860   -23.365 1.00 90.21 88  B 1 
ATOM 3884 N N     . TYR B 2 89  ? -9.103  5.048   -21.988 1.00 92.49 89  B 1 
ATOM 3885 C CA    . TYR B 2 89  ? -9.017  3.589   -21.942 1.00 92.52 89  B 1 
ATOM 3886 C C     . TYR B 2 89  ? -9.807  2.986   -20.773 1.00 92.67 89  B 1 
ATOM 3887 O O     . TYR B 2 89  ? -10.527 1.999   -20.952 1.00 91.12 89  B 1 
ATOM 3888 C CB    . TYR B 2 89  ? -7.546  3.182   -21.859 1.00 92.06 89  B 1 
ATOM 3889 C CG    . TYR B 2 89  ? -7.327  1.687   -21.914 1.00 92.02 89  B 1 
ATOM 3890 C CD1   . TYR B 2 89  ? -7.074  0.943   -20.742 1.00 89.68 89  B 1 
ATOM 3891 C CD2   . TYR B 2 89  ? -7.408  1.016   -23.152 1.00 89.64 89  B 1 
ATOM 3892 C CE1   . TYR B 2 89  ? -6.890  -0.443  -20.805 1.00 88.72 89  B 1 
ATOM 3893 C CE2   . TYR B 2 89  ? -7.228  -0.368  -23.228 1.00 88.65 89  B 1 
ATOM 3894 C CZ    . TYR B 2 89  ? -6.968  -1.103  -22.053 1.00 89.38 89  B 1 
ATOM 3895 O OH    . TYR B 2 89  ? -6.792  -2.457  -22.124 1.00 87.61 89  B 1 
ATOM 3896 N N     . LEU B 2 90  ? -9.705  3.572   -19.585 1.00 93.39 90  B 1 
ATOM 3897 C CA    . LEU B 2 90  ? -10.417 3.108   -18.403 1.00 93.04 90  B 1 
ATOM 3898 C C     . LEU B 2 90  ? -11.934 3.278   -18.542 1.00 92.74 90  B 1 
ATOM 3899 O O     . LEU B 2 90  ? -12.670 2.382   -18.140 1.00 90.91 90  B 1 
ATOM 3900 C CB    . LEU B 2 90  ? -9.875  3.849   -17.167 1.00 92.37 90  B 1 
ATOM 3901 C CG    . LEU B 2 90  ? -10.533 3.441   -15.834 1.00 90.12 90  B 1 
ATOM 3902 C CD1   . LEU B 2 90  ? -10.373 1.948   -15.528 1.00 84.15 90  B 1 
ATOM 3903 C CD2   . LEU B 2 90  ? -9.903  4.233   -14.680 1.00 83.69 90  B 1 
ATOM 3904 N N     . ASN B 2 91  ? -12.402 4.374   -19.126 1.00 91.42 91  B 1 
ATOM 3905 C CA    . ASN B 2 91  ? -13.828 4.587   -19.373 1.00 90.79 91  B 1 
ATOM 3906 C C     . ASN B 2 91  ? -14.385 3.532   -20.332 1.00 90.92 91  B 1 
ATOM 3907 O O     . ASN B 2 91  ? -15.381 2.892   -20.008 1.00 89.09 91  B 1 
ATOM 3908 C CB    . ASN B 2 91  ? -14.051 6.013   -19.885 1.00 89.21 91  B 1 
ATOM 3909 C CG    . ASN B 2 91  ? -13.842 7.081   -18.813 1.00 83.16 91  B 1 
ATOM 3910 O OD1   . ASN B 2 91  ? -13.778 6.836   -17.621 1.00 74.41 91  B 1 
ATOM 3911 N ND2   . ASN B 2 91  ? -13.760 8.326   -19.243 1.00 73.03 91  B 1 
ATOM 3912 N N     . ARG B 2 92  ? -13.689 3.248   -21.429 1.00 90.53 92  B 1 
ATOM 3913 C CA    . ARG B 2 92  ? -14.086 2.183   -22.363 1.00 89.72 92  B 1 
ATOM 3914 C C     . ARG B 2 92  ? -14.008 0.778   -21.765 1.00 89.71 92  B 1 
ATOM 3915 O O     . ARG B 2 92  ? -14.746 -0.105  -22.192 1.00 86.74 92  B 1 
ATOM 3916 C CB    . ARG B 2 92  ? -13.219 2.244   -23.625 1.00 88.00 92  B 1 
ATOM 3917 C CG    . ARG B 2 92  ? -13.502 3.519   -24.427 1.00 79.48 92  B 1 
ATOM 3918 C CD    . ARG B 2 92  ? -12.859 3.441   -25.816 1.00 76.23 92  B 1 
ATOM 3919 N NE    . ARG B 2 92  ? -13.537 2.416   -26.625 1.00 72.37 92  B 1 
ATOM 3920 C CZ    . ARG B 2 92  ? -13.145 1.995   -27.804 1.00 67.07 92  B 1 
ATOM 3921 N NH1   . ARG B 2 92  ? -12.080 2.485   -28.372 1.00 61.22 92  B 1 
ATOM 3922 N NH2   . ARG B 2 92  ? -13.805 1.084   -28.455 1.00 61.10 92  B 1 
ATOM 3923 N N     . TYR B 2 93  ? -13.141 0.552   -20.800 1.00 89.65 93  B 1 
ATOM 3924 C CA    . TYR B 2 93  ? -13.088 -0.719  -20.075 1.00 89.34 93  B 1 
ATOM 3925 C C     . TYR B 2 93  ? -14.272 -0.904  -19.110 1.00 89.08 93  B 1 
ATOM 3926 O O     . TYR B 2 93  ? -14.656 -2.039  -18.813 1.00 86.38 93  B 1 
ATOM 3927 C CB    . TYR B 2 93  ? -11.753 -0.810  -19.328 1.00 88.57 93  B 1 
ATOM 3928 C CG    . TYR B 2 93  ? -11.634 -2.022  -18.436 1.00 88.76 93  B 1 
ATOM 3929 C CD1   . TYR B 2 93  ? -11.937 -1.920  -17.057 1.00 86.38 93  B 1 
ATOM 3930 C CD2   . TYR B 2 93  ? -11.301 -3.278  -18.971 1.00 86.44 93  B 1 
ATOM 3931 C CE1   . TYR B 2 93  ? -11.903 -3.056  -16.234 1.00 85.47 93  B 1 
ATOM 3932 C CE2   . TYR B 2 93  ? -11.263 -4.423  -18.160 1.00 85.36 93  B 1 
ATOM 3933 C CZ    . TYR B 2 93  ? -11.567 -4.302  -16.793 1.00 85.23 93  B 1 
ATOM 3934 O OH    . TYR B 2 93  ? -11.553 -5.428  -15.985 1.00 83.56 93  B 1 
ATOM 3935 N N     . ARG B 2 94  ? -14.832 0.198   -18.595 1.00 89.29 94  B 1 
ATOM 3936 C CA    . ARG B 2 94  ? -15.974 0.186   -17.670 1.00 86.99 94  B 1 
ATOM 3937 C C     . ARG B 2 94  ? -17.328 0.076   -18.387 1.00 85.66 94  B 1 
ATOM 3938 O O     . ARG B 2 94  ? -18.279 -0.369  -17.760 1.00 81.03 94  B 1 
ATOM 3939 C CB    . ARG B 2 94  ? -15.941 1.455   -16.805 1.00 85.31 94  B 1 
ATOM 3940 C CG    . ARG B 2 94  ? -14.821 1.479   -15.742 1.00 80.93 94  B 1 
ATOM 3941 C CD    . ARG B 2 94  ? -14.730 2.890   -15.138 1.00 79.20 94  B 1 
ATOM 3942 N NE    . ARG B 2 94  ? -13.741 2.994   -14.033 1.00 75.62 94  B 1 
ATOM 3943 C CZ    . ARG B 2 94  ? -13.366 4.112   -13.432 1.00 73.92 94  B 1 
ATOM 3944 N NH1   . ARG B 2 94  ? -13.822 5.278   -13.801 1.00 69.39 94  B 1 
ATOM 3945 N NH2   . ARG B 2 94  ? -12.518 4.097   -12.438 1.00 68.18 94  B 1 
ATOM 3946 N N     . GLU B 2 95  ? -17.408 0.483   -19.652 1.00 81.76 95  B 1 
ATOM 3947 C CA    . GLU B 2 95  ? -18.551 0.277   -20.543 1.00 79.76 95  B 1 
ATOM 3948 C C     . GLU B 2 95  ? -18.650 -1.196  -20.975 1.00 75.55 95  B 1 
ATOM 3949 O O     . GLU B 2 95  ? -19.772 -1.739  -20.949 1.00 68.42 95  B 1 
ATOM 3950 C CB    . GLU B 2 95  ? -18.416 1.199   -21.782 1.00 71.48 95  B 1 
ATOM 3951 C CG    . GLU B 2 95  ? -18.616 2.681   -21.466 1.00 65.98 95  B 1 
ATOM 3952 C CD    . GLU B 2 95  ? -18.266 3.646   -22.624 1.00 59.26 95  B 1 
ATOM 3953 O OE1   . GLU B 2 95  ? -18.256 4.865   -22.370 1.00 55.29 95  B 1 
ATOM 3954 O OE2   . GLU B 2 95  ? -17.974 3.182   -23.760 1.00 58.31 95  B 1 
ATOM 3955 O OXT   . GLU B 2 95  ? -17.588 -1.781  -21.299 1.00 61.62 95  B 1 
ATOM 3956 N N     . GLN C 3 1   ? 16.932  21.200  -37.069 1.00 82.77 1   C 1 
ATOM 3957 C CA    . GLN C 3 1   ? 16.260  20.203  -37.931 1.00 85.72 1   C 1 
ATOM 3958 C C     . GLN C 3 1   ? 16.046  18.876  -37.204 1.00 87.35 1   C 1 
ATOM 3959 O O     . GLN C 3 1   ? 14.912  18.608  -36.847 1.00 83.99 1   C 1 
ATOM 3960 C CB    . GLN C 3 1   ? 16.963  20.008  -39.279 1.00 79.19 1   C 1 
ATOM 3961 C CG    . GLN C 3 1   ? 16.566  21.124  -40.258 1.00 69.83 1   C 1 
ATOM 3962 C CD    . GLN C 3 1   ? 17.152  20.898  -41.650 1.00 61.79 1   C 1 
ATOM 3963 O OE1   . GLN C 3 1   ? 18.070  20.132  -41.838 1.00 59.38 1   C 1 
ATOM 3964 N NE2   . GLN C 3 1   ? 16.646  21.556  -42.662 1.00 52.44 1   C 1 
ATOM 3965 N N     . LEU C 3 2   ? 17.086  18.098  -36.927 1.00 84.78 2   C 1 
ATOM 3966 C CA    . LEU C 3 2   ? 16.942  16.769  -36.312 1.00 84.93 2   C 1 
ATOM 3967 C C     . LEU C 3 2   ? 16.102  16.799  -35.022 1.00 86.80 2   C 1 
ATOM 3968 O O     . LEU C 3 2   ? 15.152  16.029  -34.886 1.00 83.82 2   C 1 
ATOM 3969 C CB    . LEU C 3 2   ? 18.337  16.185  -36.054 1.00 80.24 2   C 1 
ATOM 3970 C CG    . LEU C 3 2   ? 18.333  14.743  -35.524 1.00 71.32 2   C 1 
ATOM 3971 C CD1   . LEU C 3 2   ? 17.737  13.774  -36.541 1.00 64.26 2   C 1 
ATOM 3972 C CD2   . LEU C 3 2   ? 19.776  14.322  -35.235 1.00 65.96 2   C 1 
ATOM 3973 N N     . GLN C 3 3   ? 16.361  17.734  -34.106 1.00 89.17 3   C 1 
ATOM 3974 C CA    . GLN C 3 3   ? 15.610  17.877  -32.852 1.00 88.99 3   C 1 
ATOM 3975 C C     . GLN C 3 3   ? 14.128  18.215  -33.074 1.00 90.00 3   C 1 
ATOM 3976 O O     . GLN C 3 3   ? 13.259  17.703  -32.380 1.00 88.36 3   C 1 
ATOM 3977 C CB    . GLN C 3 3   ? 16.297  18.942  -31.999 1.00 85.67 3   C 1 
ATOM 3978 C CG    . GLN C 3 3   ? 15.811  18.948  -30.541 1.00 74.88 3   C 1 
ATOM 3979 C CD    . GLN C 3 3   ? 16.533  20.001  -29.711 1.00 68.39 3   C 1 
ATOM 3980 O OE1   . GLN C 3 3   ? 17.169  20.912  -30.222 1.00 63.83 3   C 1 
ATOM 3981 N NE2   . GLN C 3 3   ? 16.441  19.935  -28.395 1.00 59.14 3   C 1 
ATOM 3982 N N     . GLN C 3 4   ? 13.803  19.040  -34.074 1.00 90.84 4   C 1 
ATOM 3983 C CA    . GLN C 3 4   ? 12.424  19.341  -34.448 1.00 90.43 4   C 1 
ATOM 3984 C C     . GLN C 3 4   ? 11.720  18.104  -35.024 1.00 91.31 4   C 1 
ATOM 3985 O O     . GLN C 3 4   ? 10.559  17.851  -34.697 1.00 90.22 4   C 1 
ATOM 3986 C CB    . GLN C 3 4   ? 12.376  20.477  -35.474 1.00 88.46 4   C 1 
ATOM 3987 C CG    . GLN C 3 4   ? 12.714  21.842  -34.861 1.00 77.45 4   C 1 
ATOM 3988 C CD    . GLN C 3 4   ? 12.798  22.939  -35.928 1.00 69.23 4   C 1 
ATOM 3989 O OE1   . GLN C 3 4   ? 13.017  22.693  -37.104 1.00 66.42 4   C 1 
ATOM 3990 N NE2   . GLN C 3 4   ? 12.649  24.195  -35.548 1.00 60.78 4   C 1 
ATOM 3991 N N     . GLN C 3 5   ? 12.418  17.318  -35.831 1.00 92.80 5   C 1 
ATOM 3992 C CA    . GLN C 3 5   ? 11.901  16.066  -36.375 1.00 91.90 5   C 1 
ATOM 3993 C C     . GLN C 3 5   ? 11.618  15.054  -35.255 1.00 92.73 5   C 1 
ATOM 3994 O O     . GLN C 3 5   ? 10.547  14.454  -35.233 1.00 91.20 5   C 1 
ATOM 3995 C CB    . GLN C 3 5   ? 12.910  15.526  -37.388 1.00 89.90 5   C 1 
ATOM 3996 C CG    . GLN C 3 5   ? 12.360  14.289  -38.133 1.00 78.36 5   C 1 
ATOM 3997 C CD    . GLN C 3 5   ? 13.373  13.752  -39.153 1.00 72.16 5   C 1 
ATOM 3998 O OE1   . GLN C 3 5   ? 14.496  14.220  -39.283 1.00 67.28 5   C 1 
ATOM 3999 N NE2   . GLN C 3 5   ? 12.999  12.731  -39.897 1.00 62.31 5   C 1 
ATOM 4000 N N     . GLN C 3 6   ? 12.510  14.921  -34.271 1.00 93.71 6   C 1 
ATOM 4001 C CA    . GLN C 3 6   ? 12.313  14.066  -33.098 1.00 93.23 6   C 1 
ATOM 4002 C C     . GLN C 3 6   ? 11.113  14.507  -32.249 1.00 93.82 6   C 1 
ATOM 4003 O O     . GLN C 3 6   ? 10.292  13.685  -31.837 1.00 92.86 6   C 1 
ATOM 4004 C CB    . GLN C 3 6   ? 13.597  14.073  -32.258 1.00 91.78 6   C 1 
ATOM 4005 C CG    . GLN C 3 6   ? 14.743  13.285  -32.911 1.00 86.45 6   C 1 
ATOM 4006 C CD    . GLN C 3 6   ? 16.061  13.416  -32.152 1.00 84.97 6   C 1 
ATOM 4007 O OE1   . GLN C 3 6   ? 16.244  14.275  -31.302 1.00 80.16 6   C 1 
ATOM 4008 N NE2   . GLN C 3 6   ? 17.022  12.562  -32.443 1.00 76.38 6   C 1 
ATOM 4009 N N     . GLN C 3 7   ? 10.939  15.826  -32.027 1.00 94.10 7   C 1 
ATOM 4010 C CA    . GLN C 3 7   ? 9.757   16.353  -31.345 1.00 93.91 7   C 1 
ATOM 4011 C C     . GLN C 3 7   ? 8.466   16.087  -32.128 1.00 94.82 7   C 1 
ATOM 4012 O O     . GLN C 3 7   ? 7.442   15.776  -31.522 1.00 93.69 7   C 1 
ATOM 4013 C CB    . GLN C 3 7   ? 9.901   17.858  -31.115 1.00 92.38 7   C 1 
ATOM 4014 C CG    . GLN C 3 7   ? 10.871  18.183  -29.963 1.00 82.02 7   C 1 
ATOM 4015 C CD    . GLN C 3 7   ? 10.991  19.693  -29.727 1.00 74.65 7   C 1 
ATOM 4016 O OE1   . GLN C 3 7   ? 10.378  20.515  -30.394 1.00 69.25 7   C 1 
ATOM 4017 N NE2   . GLN C 3 7   ? 11.780  20.108  -28.757 1.00 64.47 7   C 1 
ATOM 4018 N N     . GLN C 3 8   ? 8.497   16.167  -33.437 1.00 93.84 8   C 1 
ATOM 4019 C CA    . GLN C 3 8   ? 7.357   15.844  -34.282 1.00 93.63 8   C 1 
ATOM 4020 C C     . GLN C 3 8   ? 7.002   14.351  -34.191 1.00 94.01 8   C 1 
ATOM 4021 O O     . GLN C 3 8   ? 5.845   14.026  -33.965 1.00 92.71 8   C 1 
ATOM 4022 C CB    . GLN C 3 8   ? 7.640   16.306  -35.716 1.00 92.66 8   C 1 
ATOM 4023 C CG    . GLN C 3 8   ? 6.453   16.079  -36.665 1.00 84.05 8   C 1 
ATOM 4024 C CD    . GLN C 3 8   ? 5.176   16.786  -36.226 1.00 76.86 8   C 1 
ATOM 4025 O OE1   . GLN C 3 8   ? 5.181   17.795  -35.533 1.00 72.42 8   C 1 
ATOM 4026 N NE2   . GLN C 3 8   ? 4.039   16.255  -36.624 1.00 65.90 8   C 1 
ATOM 4027 N N     . GLN C 3 9   ? 7.987   13.454  -34.244 1.00 94.71 9   C 1 
ATOM 4028 C CA    . GLN C 3 9   ? 7.785   12.016  -34.058 1.00 94.29 9   C 1 
ATOM 4029 C C     . GLN C 3 9   ? 7.154   11.690  -32.693 1.00 94.66 9   C 1 
ATOM 4030 O O     . GLN C 3 9   ? 6.281   10.827  -32.602 1.00 93.10 9   C 1 
ATOM 4031 C CB    . GLN C 3 9   ? 9.119   11.277  -34.181 1.00 92.90 9   C 1 
ATOM 4032 C CG    . GLN C 3 9   ? 9.624   11.170  -35.627 1.00 83.17 9   C 1 
ATOM 4033 C CD    . GLN C 3 9   ? 11.008  10.519  -35.709 1.00 80.44 9   C 1 
ATOM 4034 O OE1   . GLN C 3 9   ? 11.731  10.412  -34.742 1.00 73.08 9   C 1 
ATOM 4035 N NE2   . GLN C 3 9   ? 11.415  10.058  -36.871 1.00 69.39 9   C 1 
ATOM 4036 N N     . LEU C 3 10  ? 7.532   12.388  -31.624 1.00 94.57 10  C 1 
ATOM 4037 C CA    . LEU C 3 10  ? 6.913   12.216  -30.304 1.00 94.43 10  C 1 
ATOM 4038 C C     . LEU C 3 10  ? 5.456   12.699  -30.280 1.00 94.69 10  C 1 
ATOM 4039 O O     . LEU C 3 10  ? 4.616   12.058  -29.654 1.00 93.32 10  C 1 
ATOM 4040 C CB    . LEU C 3 10  ? 7.741   12.958  -29.237 1.00 93.66 10  C 1 
ATOM 4041 C CG    . LEU C 3 10  ? 9.089   12.286  -28.909 1.00 90.14 10  C 1 
ATOM 4042 C CD1   . LEU C 3 10  ? 9.935   13.228  -28.040 1.00 83.97 10  C 1 
ATOM 4043 C CD2   . LEU C 3 10  ? 8.907   10.967  -28.149 1.00 83.43 10  C 1 
ATOM 4044 N N     . ARG C 3 11  ? 5.116   13.799  -30.965 1.00 94.49 11  C 1 
ATOM 4045 C CA    . ARG C 3 11  ? 3.725   14.263  -31.088 1.00 93.67 11  C 1 
ATOM 4046 C C     . ARG C 3 11  ? 2.870   13.267  -31.875 1.00 93.99 11  C 1 
ATOM 4047 O O     . ARG C 3 11  ? 1.774   12.932  -31.441 1.00 92.99 11  C 1 
ATOM 4048 C CB    . ARG C 3 11  ? 3.669   15.636  -31.762 1.00 92.68 11  C 1 
ATOM 4049 C CG    . ARG C 3 11  ? 4.198   16.754  -30.853 1.00 84.09 11  C 1 
ATOM 4050 C CD    . ARG C 3 11  ? 4.242   18.054  -31.644 1.00 80.55 11  C 1 
ATOM 4051 N NE    . ARG C 3 11  ? 4.875   19.140  -30.888 1.00 74.69 11  C 1 
ATOM 4052 C CZ    . ARG C 3 11  ? 5.056   20.382  -31.316 1.00 69.05 11  C 1 
ATOM 4053 N NH1   . ARG C 3 11  ? 4.622   20.759  -32.500 1.00 63.15 11  C 1 
ATOM 4054 N NH2   . ARG C 3 11  ? 5.671   21.246  -30.574 1.00 64.80 11  C 1 
ATOM 4055 N N     . GLU C 3 12  ? 3.387   12.758  -32.976 1.00 93.97 12  C 1 
ATOM 4056 C CA    . GLU C 3 12  ? 2.730   11.728  -33.784 1.00 93.80 12  C 1 
ATOM 4057 C C     . GLU C 3 12  ? 2.541   10.426  -32.991 1.00 94.25 12  C 1 
ATOM 4058 O O     . GLU C 3 12  ? 1.471   9.821   -33.051 1.00 92.48 12  C 1 
ATOM 4059 C CB    . GLU C 3 12  ? 3.561   11.462  -35.046 1.00 92.45 12  C 1 
ATOM 4060 C CG    . GLU C 3 12  ? 3.444   12.615  -36.048 1.00 79.78 12  C 1 
ATOM 4061 C CD    . GLU C 3 12  ? 4.436   12.543  -37.210 1.00 74.80 12  C 1 
ATOM 4062 O OE1   . GLU C 3 12  ? 4.536   13.557  -37.932 1.00 69.14 12  C 1 
ATOM 4063 O OE2   . GLU C 3 12  ? 5.123   11.503  -37.359 1.00 69.13 12  C 1 
ATOM 4064 N N     . PHE C 3 13  ? 3.520   10.044  -32.183 1.00 93.85 13  C 1 
ATOM 4065 C CA    . PHE C 3 13  ? 3.400   8.911   -31.280 1.00 94.12 13  C 1 
ATOM 4066 C C     . PHE C 3 13  ? 2.196   9.063   -30.335 1.00 94.40 13  C 1 
ATOM 4067 O O     . PHE C 3 13  ? 1.364   8.160   -30.274 1.00 93.17 13  C 1 
ATOM 4068 C CB    . PHE C 3 13  ? 4.708   8.738   -30.488 1.00 93.98 13  C 1 
ATOM 4069 C CG    . PHE C 3 13  ? 4.580   7.794   -29.318 1.00 93.96 13  C 1 
ATOM 4070 C CD1   . PHE C 3 13  ? 4.465   8.294   -28.006 1.00 91.36 13  C 1 
ATOM 4071 C CD2   . PHE C 3 13  ? 4.512   6.408   -29.531 1.00 91.78 13  C 1 
ATOM 4072 C CE1   . PHE C 3 13  ? 4.285   7.424   -26.922 1.00 90.63 13  C 1 
ATOM 4073 C CE2   . PHE C 3 13  ? 4.333   5.536   -28.464 1.00 91.11 13  C 1 
ATOM 4074 C CZ    . PHE C 3 13  ? 4.218   6.033   -27.147 1.00 91.60 13  C 1 
ATOM 4075 N N     . TRP C 3 14  ? 2.060   10.193  -29.646 1.00 94.30 14  C 1 
ATOM 4076 C CA    . TRP C 3 14  ? 0.941   10.422  -28.725 1.00 94.18 14  C 1 
ATOM 4077 C C     . TRP C 3 14  ? -0.413  10.499  -29.445 1.00 94.18 14  C 1 
ATOM 4078 O O     . TRP C 3 14  ? -1.393  9.946   -28.937 1.00 92.18 14  C 1 
ATOM 4079 C CB    . TRP C 3 14  ? 1.204   11.680  -27.891 1.00 93.49 14  C 1 
ATOM 4080 C CG    . TRP C 3 14  ? 2.245   11.482  -26.837 1.00 93.29 14  C 1 
ATOM 4081 C CD1   . TRP C 3 14  ? 3.475   12.056  -26.803 1.00 90.83 14  C 1 
ATOM 4082 C CD2   . TRP C 3 14  ? 2.185   10.601  -25.665 1.00 92.21 14  C 1 
ATOM 4083 N NE1   . TRP C 3 14  ? 4.187   11.595  -25.696 1.00 89.89 14  C 1 
ATOM 4084 C CE2   . TRP C 3 14  ? 3.422   10.698  -24.990 1.00 91.06 14  C 1 
ATOM 4085 C CE3   . TRP C 3 14  ? 1.197   9.753   -25.147 1.00 89.93 14  C 1 
ATOM 4086 C CZ2   . TRP C 3 14  ? 3.689   9.952   -23.810 1.00 90.34 14  C 1 
ATOM 4087 C CZ3   . TRP C 3 14  ? 1.462   8.997   -23.973 1.00 88.69 14  C 1 
ATOM 4088 C CH2   . TRP C 3 14  ? 2.693   9.102   -23.326 1.00 89.24 14  C 1 
ATOM 4089 N N     . ALA C 3 15  ? -0.474  11.108  -30.628 1.00 94.11 15  C 1 
ATOM 4090 C CA    . ALA C 3 15  ? -1.675  11.113  -31.455 1.00 93.62 15  C 1 
ATOM 4091 C C     . ALA C 3 15  ? -2.099  9.681   -31.832 1.00 93.39 15  C 1 
ATOM 4092 O O     . ALA C 3 15  ? -3.246  9.295   -31.618 1.00 91.55 15  C 1 
ATOM 4093 C CB    . ALA C 3 15  ? -1.422  11.986  -32.685 1.00 92.65 15  C 1 
ATOM 4094 N N     . THR C 3 16  ? -1.149  8.852   -32.270 1.00 93.07 16  C 1 
ATOM 4095 C CA    . THR C 3 16  ? -1.394  7.434   -32.590 1.00 92.42 16  C 1 
ATOM 4096 C C     . THR C 3 16  ? -1.849  6.649   -31.360 1.00 92.82 16  C 1 
ATOM 4097 O O     . THR C 3 16  ? -2.748  5.818   -31.457 1.00 90.80 16  C 1 
ATOM 4098 C CB    . THR C 3 16  ? -0.132  6.790   -33.171 1.00 90.63 16  C 1 
ATOM 4099 O OG1   . THR C 3 16  ? 0.369   7.520   -34.262 1.00 80.05 16  C 1 
ATOM 4100 C CG2   . THR C 3 16  ? -0.394  5.380   -33.682 1.00 75.98 16  C 1 
ATOM 4101 N N     . GLN C 3 17  ? -1.283  6.906   -30.169 1.00 92.30 17  C 1 
ATOM 4102 C CA    . GLN C 3 17  ? -1.713  6.218   -28.951 1.00 92.18 17  C 1 
ATOM 4103 C C     . GLN C 3 17  ? -3.151  6.569   -28.553 1.00 92.23 17  C 1 
ATOM 4104 O O     . GLN C 3 17  ? -3.868  5.693   -28.072 1.00 90.26 17  C 1 
ATOM 4105 C CB    . GLN C 3 17  ? -0.766  6.519   -27.771 1.00 91.28 17  C 1 
ATOM 4106 C CG    . GLN C 3 17  ? 0.626   5.870   -27.874 1.00 86.33 17  C 1 
ATOM 4107 C CD    . GLN C 3 17  ? 0.541   4.385   -28.244 1.00 88.17 17  C 1 
ATOM 4108 O OE1   . GLN C 3 17  ? 0.145   3.541   -27.462 1.00 77.88 17  C 1 
ATOM 4109 N NE2   . GLN C 3 17  ? 0.878   4.043   -29.471 1.00 76.89 17  C 1 
ATOM 4110 N N     . MET C 3 18  ? -3.585  7.809   -28.755 1.00 91.90 18  C 1 
ATOM 4111 C CA    . MET C 3 18  ? -4.975  8.205   -28.545 1.00 91.13 18  C 1 
ATOM 4112 C C     . MET C 3 18  ? -5.906  7.481   -29.523 1.00 91.18 18  C 1 
ATOM 4113 O O     . MET C 3 18  ? -6.877  6.869   -29.086 1.00 89.22 18  C 1 
ATOM 4114 C CB    . MET C 3 18  ? -5.125  9.724   -28.673 1.00 89.16 18  C 1 
ATOM 4115 C CG    . MET C 3 18  ? -4.600  10.477  -27.443 1.00 79.90 18  C 1 
ATOM 4116 S SD    . MET C 3 18  ? -5.470  10.153  -25.877 1.00 77.23 18  C 1 
ATOM 4117 C CE    . MET C 3 18  ? -7.140  10.702  -26.287 1.00 67.27 18  C 1 
ATOM 4118 N N     . GLU C 3 19  ? -5.579  7.459   -30.805 1.00 91.04 19  C 1 
ATOM 4119 C CA    . GLU C 3 19  ? -6.367  6.791   -31.833 1.00 90.41 19  C 1 
ATOM 4120 C C     . GLU C 3 19  ? -6.473  5.276   -31.586 1.00 90.77 19  C 1 
ATOM 4121 O O     . GLU C 3 19  ? -7.564  4.700   -31.608 1.00 88.65 19  C 1 
ATOM 4122 C CB    . GLU C 3 19  ? -5.741  7.097   -33.199 1.00 88.54 19  C 1 
ATOM 4123 C CG    . GLU C 3 19  ? -6.648  6.631   -34.354 1.00 76.77 19  C 1 
ATOM 4124 C CD    . GLU C 3 19  ? -6.037  6.828   -35.747 1.00 69.31 19  C 1 
ATOM 4125 O OE1   . GLU C 3 19  ? -6.720  6.428   -36.713 1.00 61.26 19  C 1 
ATOM 4126 O OE2   . GLU C 3 19  ? -4.900  7.326   -35.852 1.00 60.00 19  C 1 
ATOM 4127 N N     . GLU C 3 20  ? -5.364  4.608   -31.255 1.00 89.91 20  C 1 
ATOM 4128 C CA    . GLU C 3 20  ? -5.368  3.182   -30.907 1.00 89.11 20  C 1 
ATOM 4129 C C     . GLU C 3 20  ? -6.255  2.878   -29.692 1.00 89.28 20  C 1 
ATOM 4130 O O     . GLU C 3 20  ? -6.880  1.821   -29.624 1.00 86.09 20  C 1 
ATOM 4131 C CB    . GLU C 3 20  ? -3.945  2.699   -30.577 1.00 87.20 20  C 1 
ATOM 4132 C CG    . GLU C 3 20  ? -3.048  2.433   -31.793 1.00 78.30 20  C 1 
ATOM 4133 C CD    . GLU C 3 20  ? -1.719  1.741   -31.412 1.00 74.93 20  C 1 
ATOM 4134 O OE1   . GLU C 3 20  ? -0.877  1.538   -32.307 1.00 68.05 20  C 1 
ATOM 4135 O OE2   . GLU C 3 20  ? -1.544  1.316   -30.239 1.00 70.22 20  C 1 
ATOM 4136 N N     . ILE C 3 21  ? -6.313  3.776   -28.703 1.00 88.10 21  C 1 
ATOM 4137 C CA    . ILE C 3 21  ? -7.171  3.615   -27.528 1.00 86.77 21  C 1 
ATOM 4138 C C     . ILE C 3 21  ? -8.643  3.809   -27.885 1.00 85.94 21  C 1 
ATOM 4139 O O     . ILE C 3 21  ? -9.486  3.047   -27.411 1.00 82.23 21  C 1 
ATOM 4140 C CB    . ILE C 3 21  ? -6.700  4.543   -26.386 1.00 85.04 21  C 1 
ATOM 4141 C CG1   . ILE C 3 21  ? -5.428  3.918   -25.764 1.00 80.61 21  C 1 
ATOM 4142 C CG2   . ILE C 3 21  ? -7.783  4.738   -25.319 1.00 77.96 21  C 1 
ATOM 4143 C CD1   . ILE C 3 21  ? -4.670  4.861   -24.842 1.00 71.22 21  C 1 
ATOM 4144 N N     . GLU C 3 22  ? -8.972  4.770   -28.755 1.00 87.00 22  C 1 
ATOM 4145 C CA    . GLU C 3 22  ? -10.331 4.976   -29.259 1.00 85.12 22  C 1 
ATOM 4146 C C     . GLU C 3 22  ? -10.832 3.799   -30.104 1.00 85.11 22  C 1 
ATOM 4147 O O     . GLU C 3 22  ? -12.015 3.468   -30.062 1.00 81.15 22  C 1 
ATOM 4148 C CB    . GLU C 3 22  ? -10.392 6.269   -30.069 1.00 82.32 22  C 1 
ATOM 4149 C CG    . GLU C 3 22  ? -10.325 7.501   -29.156 1.00 73.68 22  C 1 
ATOM 4150 C CD    . GLU C 3 22  ? -10.380 8.825   -29.932 1.00 67.23 22  C 1 
ATOM 4151 O OE1   . GLU C 3 22  ? -10.315 9.873   -29.248 1.00 59.95 22  C 1 
ATOM 4152 O OE2   . GLU C 3 22  ? -10.506 8.789   -31.174 1.00 59.72 22  C 1 
ATOM 4153 N N     . GLN C 3 23  ? -9.943  3.089   -30.784 1.00 83.79 23  C 1 
ATOM 4154 C CA    . GLN C 3 23  ? -10.283 1.896   -31.553 1.00 81.93 23  C 1 
ATOM 4155 C C     . GLN C 3 23  ? -10.216 0.594   -30.733 1.00 80.77 23  C 1 
ATOM 4156 O O     . GLN C 3 23  ? -10.726 -0.444  -31.177 1.00 75.02 23  C 1 
ATOM 4157 C CB    . GLN C 3 23  ? -9.382  1.828   -32.787 1.00 77.83 23  C 1 
ATOM 4158 C CG    . GLN C 3 23  ? -9.634  3.013   -33.745 1.00 69.59 23  C 1 
ATOM 4159 C CD    . GLN C 3 23  ? -8.717  2.972   -34.970 1.00 63.56 23  C 1 
ATOM 4160 O OE1   . GLN C 3 23  ? -8.087  1.969   -35.267 1.00 59.79 23  C 1 
ATOM 4161 N NE2   . GLN C 3 23  ? -8.647  4.044   -35.724 1.00 55.72 23  C 1 
ATOM 4162 N N     . ALA C 3 24  ? -9.663  0.616   -29.522 1.00 80.56 24  C 1 
ATOM 4163 C CA    . ALA C 3 24  ? -9.491  -0.593  -28.710 1.00 77.39 24  C 1 
ATOM 4164 C C     . ALA C 3 24  ? -10.840 -1.212  -28.299 1.00 77.43 24  C 1 
ATOM 4165 O O     . ALA C 3 24  ? -11.577 -0.643  -27.498 1.00 72.59 24  C 1 
ATOM 4166 C CB    . ALA C 3 24  ? -8.624  -0.265  -27.491 1.00 71.45 24  C 1 
ATOM 4167 N N     . ALA C 3 25  ? -11.160 -2.413  -28.789 1.00 76.36 25  C 1 
ATOM 4168 C CA    . ALA C 3 25  ? -12.386 -3.145  -28.472 1.00 74.96 25  C 1 
ATOM 4169 C C     . ALA C 3 25  ? -12.151 -4.374  -27.572 1.00 77.23 25  C 1 
ATOM 4170 O O     . ALA C 3 25  ? -13.041 -4.793  -26.831 1.00 70.28 25  C 1 
ATOM 4171 C CB    . ALA C 3 25  ? -13.065 -3.534  -29.790 1.00 66.67 25  C 1 
ATOM 4172 N N     . ASP C 3 26  ? -10.964 -4.966  -27.622 1.00 75.80 26  C 1 
ATOM 4173 C CA    . ASP C 3 26  ? -10.644 -6.163  -26.861 1.00 77.39 26  C 1 
ATOM 4174 C C     . ASP C 3 26  ? -9.901  -5.841  -25.553 1.00 79.53 26  C 1 
ATOM 4175 O O     . ASP C 3 26  ? -8.672  -5.697  -25.511 1.00 74.10 26  C 1 
ATOM 4176 C CB    . ASP C 3 26  ? -9.889  -7.170  -27.730 1.00 69.57 26  C 1 
ATOM 4177 C CG    . ASP C 3 26  ? -9.732  -8.524  -27.030 1.00 61.70 26  C 1 
ATOM 4178 O OD1   . ASP C 3 26  ? -10.242 -8.710  -25.899 1.00 57.84 26  C 1 
ATOM 4179 O OD2   . ASP C 3 26  ? -9.078  -9.414  -27.615 1.00 58.86 26  C 1 
ATOM 4180 N N     . PHE C 3 27  ? -10.664 -5.799  -24.462 1.00 79.55 27  C 1 
ATOM 4181 C CA    . PHE C 3 27  ? -10.137 -5.606  -23.107 1.00 78.84 27  C 1 
ATOM 4182 C C     . PHE C 3 27  ? -9.801  -6.919  -22.381 1.00 80.47 27  C 1 
ATOM 4183 O O     . PHE C 3 27  ? -9.411  -6.908  -21.209 1.00 75.12 27  C 1 
ATOM 4184 C CB    . PHE C 3 27  ? -11.129 -4.763  -22.310 1.00 74.03 27  C 1 
ATOM 4185 C CG    . PHE C 3 27  ? -11.358 -3.396  -22.906 1.00 73.08 27  C 1 
ATOM 4186 C CD1   . PHE C 3 27  ? -10.429 -2.369  -22.693 1.00 68.80 27  C 1 
ATOM 4187 C CD2   . PHE C 3 27  ? -12.475 -3.164  -23.717 1.00 69.06 27  C 1 
ATOM 4188 C CE1   . PHE C 3 27  ? -10.618 -1.109  -23.283 1.00 64.33 27  C 1 
ATOM 4189 C CE2   . PHE C 3 27  ? -12.670 -1.908  -24.312 1.00 65.20 27  C 1 
ATOM 4190 C CZ    . PHE C 3 27  ? -11.734 -0.879  -24.097 1.00 65.54 27  C 1 
ATOM 4191 N N     . LYS C 3 28  ? -9.973  -8.078  -23.037 1.00 77.75 28  C 1 
ATOM 4192 C CA    . LYS C 3 28  ? -9.660  -9.387  -22.449 1.00 78.68 28  C 1 
ATOM 4193 C C     . LYS C 3 28  ? -8.214  -9.792  -22.702 1.00 81.30 28  C 1 
ATOM 4194 O O     . LYS C 3 28  ? -7.576  -10.380 -21.822 1.00 75.40 28  C 1 
ATOM 4195 C CB    . LYS C 3 28  ? -10.623 -10.443 -22.984 1.00 71.51 28  C 1 
ATOM 4196 C CG    . LYS C 3 28  ? -12.075 -10.184 -22.549 1.00 63.43 28  C 1 
ATOM 4197 C CD    . LYS C 3 28  ? -13.007 -11.240 -23.146 1.00 54.86 28  C 1 
ATOM 4198 C CE    . LYS C 3 28  ? -14.445 -10.938 -22.755 1.00 46.86 28  C 1 
ATOM 4199 N NZ    . LYS C 3 28  ? -15.413 -11.805 -23.470 1.00 39.37 28  C 1 
ATOM 4200 N N     . ASN C 3 29  ? -7.682  -9.461  -23.866 1.00 81.38 29  C 1 
ATOM 4201 C CA    . ASN C 3 29  ? -6.332  -9.828  -24.272 1.00 81.86 29  C 1 
ATOM 4202 C C     . ASN C 3 29  ? -5.314  -8.726  -23.929 1.00 83.98 29  C 1 
ATOM 4203 O O     . ASN C 3 29  ? -4.896  -7.934  -24.767 1.00 79.24 29  C 1 
ATOM 4204 C CB    . ASN C 3 29  ? -6.342  -10.230 -25.751 1.00 76.06 29  C 1 
ATOM 4205 C CG    . ASN C 3 29  ? -7.093  -11.526 -25.976 1.00 68.21 29  C 1 
ATOM 4206 O OD1   . ASN C 3 29  ? -7.009  -12.472 -25.209 1.00 60.53 29  C 1 
ATOM 4207 N ND2   . ASN C 3 29  ? -7.854  -11.621 -27.050 1.00 60.51 29  C 1 
ATOM 4208 N N     . HIS C 3 30  ? -4.882  -8.704  -22.668 1.00 85.72 30  C 1 
ATOM 4209 C CA    . HIS C 3 30  ? -3.820  -7.800  -22.237 1.00 85.74 30  C 1 
ATOM 4210 C C     . HIS C 3 30  ? -2.451  -8.240  -22.769 1.00 86.30 30  C 1 
ATOM 4211 O O     . HIS C 3 30  ? -2.073  -9.406  -22.689 1.00 81.53 30  C 1 
ATOM 4212 C CB    . HIS C 3 30  ? -3.809  -7.678  -20.712 1.00 83.33 30  C 1 
ATOM 4213 C CG    . HIS C 3 30  ? -5.105  -7.148  -20.170 1.00 83.35 30  C 1 
ATOM 4214 N ND1   . HIS C 3 30  ? -5.630  -5.890  -20.388 1.00 72.21 30  C 1 
ATOM 4215 C CD2   . HIS C 3 30  ? -6.029  -7.840  -19.416 1.00 72.14 30  C 1 
ATOM 4216 C CE1   . HIS C 3 30  ? -6.833  -5.828  -19.789 1.00 72.54 30  C 1 
ATOM 4217 N NE2   . HIS C 3 30  ? -7.103  -6.988  -19.180 1.00 74.48 30  C 1 
ATOM 4218 N N     . THR C 3 31  ? -1.648  -7.259  -23.247 1.00 89.51 31  C 1 
ATOM 4219 C CA    . THR C 3 31  ? -0.285  -7.501  -23.742 1.00 89.24 31  C 1 
ATOM 4220 C C     . THR C 3 31  ? 0.689   -7.917  -22.634 1.00 90.81 31  C 1 
ATOM 4221 O O     . THR C 3 31  ? 1.677   -8.618  -22.891 1.00 88.11 31  C 1 
ATOM 4222 C CB    . THR C 3 31  ? 0.256   -6.253  -24.447 1.00 85.83 31  C 1 
ATOM 4223 O OG1   . THR C 3 31  ? 0.230   -5.155  -23.562 1.00 77.35 31  C 1 
ATOM 4224 C CG2   . THR C 3 31  ? -0.565  -5.901  -25.688 1.00 75.58 31  C 1 
ATOM 4225 N N     . LEU C 3 32  ? 0.383   -7.524  -21.402 1.00 94.14 32  C 1 
ATOM 4226 C CA    . LEU C 3 32  ? 1.167   -7.817  -20.204 1.00 94.83 32  C 1 
ATOM 4227 C C     . LEU C 3 32  ? 0.339   -8.618  -19.180 1.00 95.04 32  C 1 
ATOM 4228 O O     . LEU C 3 32  ? -0.842  -8.349  -18.981 1.00 93.24 32  C 1 
ATOM 4229 C CB    . LEU C 3 32  ? 1.681   -6.504  -19.601 1.00 94.82 32  C 1 
ATOM 4230 C CG    . LEU C 3 32  ? 2.744   -5.785  -20.459 1.00 94.51 32  C 1 
ATOM 4231 C CD1   . LEU C 3 32  ? 2.994   -4.392  -19.913 1.00 91.62 32  C 1 
ATOM 4232 C CD2   . LEU C 3 32  ? 4.077   -6.546  -20.468 1.00 90.98 32  C 1 
ATOM 4233 N N     . PRO C 3 33  ? 0.953   -9.597  -18.476 1.00 95.36 33  C 1 
ATOM 4234 C CA    . PRO C 3 33  ? 0.210   -10.451 -17.544 1.00 95.16 33  C 1 
ATOM 4235 C C     . PRO C 3 33  ? -0.161  -9.704  -16.258 1.00 95.77 33  C 1 
ATOM 4236 O O     . PRO C 3 33  ? 0.697   -9.413  -15.413 1.00 94.70 33  C 1 
ATOM 4237 C CB    . PRO C 3 33  ? 1.122   -11.648 -17.303 1.00 93.79 33  C 1 
ATOM 4238 C CG    . PRO C 3 33  ? 2.526   -11.090 -17.520 1.00 90.84 33  C 1 
ATOM 4239 C CD    . PRO C 3 33  ? 2.323   -10.033 -18.611 1.00 93.74 33  C 1 
ATOM 4240 N N     . LEU C 3 34  ? -1.465  -9.515  -16.017 1.00 94.89 34  C 1 
ATOM 4241 C CA    . LEU C 3 34  ? -2.004  -8.818  -14.838 1.00 95.22 34  C 1 
ATOM 4242 C C     . LEU C 3 34  ? -1.540  -9.421  -13.504 1.00 95.89 34  C 1 
ATOM 4243 O O     . LEU C 3 34  ? -1.339  -8.708  -12.523 1.00 94.81 34  C 1 
ATOM 4244 C CB    . LEU C 3 34  ? -3.545  -8.845  -14.881 1.00 94.75 34  C 1 
ATOM 4245 C CG    . LEU C 3 34  ? -4.215  -8.255  -16.135 1.00 93.57 34  C 1 
ATOM 4246 C CD1   . LEU C 3 34  ? -5.724  -8.276  -15.955 1.00 88.92 34  C 1 
ATOM 4247 C CD2   . LEU C 3 34  ? -3.768  -6.813  -16.419 1.00 88.07 34  C 1 
ATOM 4248 N N     . ALA C 3 35  ? -1.352  -10.745 -13.444 1.00 95.83 35  C 1 
ATOM 4249 C CA    . ALA C 3 35  ? -0.855  -11.413 -12.239 1.00 95.58 35  C 1 
ATOM 4250 C C     . ALA C 3 35  ? 0.570   -10.980 -11.871 1.00 95.83 35  C 1 
ATOM 4251 O O     . ALA C 3 35  ? 0.877   -10.841 -10.688 1.00 94.70 35  C 1 
ATOM 4252 C CB    . ALA C 3 35  ? -0.936  -12.923 -12.450 1.00 94.56 35  C 1 
ATOM 4253 N N     . ARG C 3 36  ? 1.426   -10.738 -12.864 1.00 96.01 36  C 1 
ATOM 4254 C CA    . ARG C 3 36  ? 2.797   -10.268 -12.646 1.00 95.86 36  C 1 
ATOM 4255 C C     . ARG C 3 36  ? 2.805   -8.802  -12.209 1.00 96.42 36  C 1 
ATOM 4256 O O     . ARG C 3 36  ? 3.498   -8.476  -11.252 1.00 95.57 36  C 1 
ATOM 4257 C CB    . ARG C 3 36  ? 3.653   -10.528 -13.896 1.00 94.85 36  C 1 
ATOM 4258 C CG    . ARG C 3 36  ? 5.153   -10.231 -13.704 1.00 86.51 36  C 1 
ATOM 4259 C CD    . ARG C 3 36  ? 5.846   -11.122 -12.658 1.00 85.42 36  C 1 
ATOM 4260 N NE    . ARG C 3 36  ? 5.947   -12.529 -13.107 1.00 82.86 36  C 1 
ATOM 4261 C CZ    . ARG C 3 36  ? 6.919   -13.086 -13.812 1.00 82.46 36  C 1 
ATOM 4262 N NH1   . ARG C 3 36  ? 7.938   -12.409 -14.250 1.00 71.95 36  C 1 
ATOM 4263 N NH2   . ARG C 3 36  ? 6.900   -14.361 -14.084 1.00 75.03 36  C 1 
ATOM 4264 N N     . ILE C 3 37  ? 1.964   -7.956  -12.806 1.00 96.35 37  C 1 
ATOM 4265 C CA    . ILE C 3 37  ? 1.777   -6.566  -12.371 1.00 96.84 37  C 1 
ATOM 4266 C C     . ILE C 3 37  ? 1.351   -6.530  -10.902 1.00 97.15 37  C 1 
ATOM 4267 O O     . ILE C 3 37  ? 2.007   -5.899  -10.076 1.00 96.48 37  C 1 
ATOM 4268 C CB    . ILE C 3 37  ? 0.768   -5.837  -13.288 1.00 96.71 37  C 1 
ATOM 4269 C CG1   . ILE C 3 37  ? 1.318   -5.764  -14.734 1.00 95.16 37  C 1 
ATOM 4270 C CG2   . ILE C 3 37  ? 0.454   -4.432  -12.746 1.00 95.50 37  C 1 
ATOM 4271 C CD1   . ILE C 3 37  ? 0.322   -5.227  -15.756 1.00 90.12 37  C 1 
ATOM 4272 N N     . LYS C 3 38  ? 0.331   -7.321  -10.508 1.00 96.46 38  C 1 
ATOM 4273 C CA    . LYS C 3 38  ? -0.095  -7.438  -9.107  1.00 96.39 38  C 1 
ATOM 4274 C C     . LYS C 3 38  ? 1.009   -7.951  -8.178  1.00 96.32 38  C 1 
ATOM 4275 O O     . LYS C 3 38  ? 1.020   -7.578  -7.012  1.00 95.37 38  C 1 
ATOM 4276 C CB    . LYS C 3 38  ? -1.321  -8.357  -8.977  1.00 95.48 38  C 1 
ATOM 4277 C CG    . LYS C 3 38  ? -2.608  -7.689  -9.474  1.00 89.32 38  C 1 
ATOM 4278 C CD    . LYS C 3 38  ? -3.828  -8.594  -9.276  1.00 86.66 38  C 1 
ATOM 4279 C CE    . LYS C 3 38  ? -5.060  -7.862  -9.793  1.00 78.73 38  C 1 
ATOM 4280 N NZ    . LYS C 3 38  ? -6.334  -8.593  -9.610  1.00 72.02 38  C 1 
ATOM 4281 N N     . LYS C 3 39  ? 1.893   -8.833  -8.651  1.00 96.19 39  C 1 
ATOM 4282 C CA    . LYS C 3 39  ? 3.044   -9.314  -7.868  1.00 95.90 39  C 1 
ATOM 4283 C C     . LYS C 3 39  ? 4.017   -8.174  -7.573  1.00 96.32 39  C 1 
ATOM 4284 O O     . LYS C 3 39  ? 4.411   -8.032  -6.418  1.00 95.25 39  C 1 
ATOM 4285 C CB    . LYS C 3 39  ? 3.728   -10.497 -8.575  1.00 95.02 39  C 1 
ATOM 4286 C CG    . LYS C 3 39  ? 4.858   -11.118 -7.722  1.00 90.78 39  C 1 
ATOM 4287 C CD    . LYS C 3 39  ? 5.588   -12.275 -8.438  1.00 84.35 39  C 1 
ATOM 4288 C CE    . LYS C 3 39  ? 6.731   -12.794 -7.570  1.00 76.09 39  C 1 
ATOM 4289 N NZ    . LYS C 3 39  ? 7.526   -13.876 -8.198  1.00 67.18 39  C 1 
ATOM 4290 N N     . ILE C 3 40  ? 4.351   -7.354  -8.582  1.00 96.73 40  C 1 
ATOM 4291 C CA    . ILE C 3 40  ? 5.247   -6.202  -8.447  1.00 96.83 40  C 1 
ATOM 4292 C C     . ILE C 3 40  ? 4.632   -5.156  -7.510  1.00 96.94 40  C 1 
ATOM 4293 O O     . ILE C 3 40  ? 5.275   -4.769  -6.539  1.00 96.09 40  C 1 
ATOM 4294 C CB    . ILE C 3 40  ? 5.607   -5.618  -9.832  1.00 96.79 40  C 1 
ATOM 4295 C CG1   . ILE C 3 40  ? 6.376   -6.660  -10.681 1.00 95.49 40  C 1 
ATOM 4296 C CG2   . ILE C 3 40  ? 6.452   -4.343  -9.680  1.00 95.40 40  C 1 
ATOM 4297 C CD1   . ILE C 3 40  ? 6.452   -6.314  -12.166 1.00 91.08 40  C 1 
ATOM 4298 N N     . MET C 3 41  ? 3.351   -4.793  -7.700  1.00 97.15 41  C 1 
ATOM 4299 C CA    . MET C 3 41  ? 2.634   -3.885  -6.799  1.00 97.29 41  C 1 
ATOM 4300 C C     . MET C 3 41  ? 2.650   -4.368  -5.340  1.00 97.01 41  C 1 
ATOM 4301 O O     . MET C 3 41  ? 2.822   -3.595  -4.407  1.00 95.65 41  C 1 
ATOM 4302 C CB    . MET C 3 41  ? 1.173   -3.736  -7.243  1.00 97.13 41  C 1 
ATOM 4303 C CG    . MET C 3 41  ? 0.981   -3.071  -8.602  1.00 96.26 41  C 1 
ATOM 4304 S SD    . MET C 3 41  ? -0.765  -2.996  -9.093  1.00 95.03 41  C 1 
ATOM 4305 C CE    . MET C 3 41  ? -1.314  -1.608  -8.076  1.00 88.63 41  C 1 
ATOM 4306 N N     . LYS C 3 42  ? 2.478   -5.683  -5.117  1.00 96.66 42  C 1 
ATOM 4307 C CA    . LYS C 3 42  ? 2.446   -6.286  -3.780  1.00 96.23 42  C 1 
ATOM 4308 C C     . LYS C 3 42  ? 3.817   -6.465  -3.128  1.00 96.04 42  C 1 
ATOM 4309 O O     . LYS C 3 42  ? 3.841   -6.894  -1.972  1.00 94.10 42  C 1 
ATOM 4310 C CB    . LYS C 3 42  ? 1.708   -7.617  -3.812  1.00 95.35 42  C 1 
ATOM 4311 C CG    . LYS C 3 42  ? 0.195   -7.436  -3.925  1.00 91.57 42  C 1 
ATOM 4312 C CD    . LYS C 3 42  ? -0.477  -8.807  -3.943  1.00 85.72 42  C 1 
ATOM 4313 C CE    . LYS C 3 42  ? -1.984  -8.640  -3.979  1.00 79.14 42  C 1 
ATOM 4314 N NZ    . LYS C 3 42  ? -2.674  -9.934  -3.713  1.00 69.71 42  C 1 
ATOM 4315 N N     . ALA C 3 43  ? 4.911   -6.202  -3.841  1.00 96.38 43  C 1 
ATOM 4316 C CA    . ALA C 3 43  ? 6.240   -6.184  -3.242  1.00 95.80 43  C 1 
ATOM 4317 C C     . ALA C 3 43  ? 6.427   -4.999  -2.286  1.00 95.51 43  C 1 
ATOM 4318 O O     . ALA C 3 43  ? 7.204   -5.116  -1.339  1.00 93.60 43  C 1 
ATOM 4319 C CB    . ALA C 3 43  ? 7.287   -6.179  -4.356  1.00 95.03 43  C 1 
ATOM 4320 N N     . ASP C 3 44  ? 5.667   -3.922  -2.494  1.00 95.73 44  C 1 
ATOM 4321 C CA    . ASP C 3 44  ? 5.518   -2.853  -1.506  1.00 95.57 44  C 1 
ATOM 4322 C C     . ASP C 3 44  ? 4.642   -3.348  -0.336  1.00 95.68 44  C 1 
ATOM 4323 O O     . ASP C 3 44  ? 3.509   -3.802  -0.540  1.00 93.78 44  C 1 
ATOM 4324 C CB    . ASP C 3 44  ? 4.948   -1.605  -2.197  1.00 94.47 44  C 1 
ATOM 4325 C CG    . ASP C 3 44  ? 4.944   -0.354  -1.314  1.00 92.55 44  C 1 
ATOM 4326 O OD1   . ASP C 3 44  ? 4.951   -0.493  -0.079  1.00 85.86 44  C 1 
ATOM 4327 O OD2   . ASP C 3 44  ? 4.941   0.762   -1.876  1.00 85.24 44  C 1 
ATOM 4328 N N     . GLU C 3 45  ? 5.178   -3.320  0.882   1.00 95.07 45  C 1 
ATOM 4329 C CA    . GLU C 3 45  ? 4.488   -3.819  2.082   1.00 94.50 45  C 1 
ATOM 4330 C C     . GLU C 3 45  ? 3.270   -2.971  2.455   1.00 95.09 45  C 1 
ATOM 4331 O O     . GLU C 3 45  ? 2.298   -3.509  2.991   1.00 92.66 45  C 1 
ATOM 4332 C CB    . GLU C 3 45  ? 5.467   -3.958  3.263   1.00 92.25 45  C 1 
ATOM 4333 C CG    . GLU C 3 45  ? 6.577   -4.973  2.969   1.00 81.05 45  C 1 
ATOM 4334 C CD    . GLU C 3 45  ? 7.275   -5.553  4.208   1.00 75.67 45  C 1 
ATOM 4335 O OE1   . GLU C 3 45  ? 7.509   -6.784  4.217   1.00 67.49 45  C 1 
ATOM 4336 O OE2   . GLU C 3 45  ? 7.647   -4.836  5.155   1.00 66.15 45  C 1 
ATOM 4337 N N     . ASP C 3 46  ? 3.259   -1.687  2.098   1.00 95.32 46  C 1 
ATOM 4338 C CA    . ASP C 3 46  ? 2.158   -0.764  2.387   1.00 95.18 46  C 1 
ATOM 4339 C C     . ASP C 3 46  ? 0.899   -1.065  1.541   1.00 95.50 46  C 1 
ATOM 4340 O O     . ASP C 3 46  ? -0.218  -0.673  1.889   1.00 93.34 46  C 1 
ATOM 4341 C CB    . ASP C 3 46  ? 2.621   0.678   2.130   1.00 93.87 46  C 1 
ATOM 4342 C CG    . ASP C 3 46  ? 3.753   1.149   3.040   1.00 90.45 46  C 1 
ATOM 4343 O OD1   . ASP C 3 46  ? 3.815   0.670   4.186   1.00 85.03 46  C 1 
ATOM 4344 O OD2   . ASP C 3 46  ? 4.511   2.034   2.590   1.00 84.57 46  C 1 
ATOM 4345 N N     . VAL C 3 47  ? 1.045   -1.816  0.416   1.00 95.73 47  C 1 
ATOM 4346 C CA    . VAL C 3 47  ? -0.076  -2.152  -0.468  1.00 95.95 47  C 1 
ATOM 4347 C C     . VAL C 3 47  ? -0.951  -3.239  0.165   1.00 95.99 47  C 1 
ATOM 4348 O O     . VAL C 3 47  ? -0.604  -4.421  0.151   1.00 93.96 47  C 1 
ATOM 4349 C CB    . VAL C 3 47  ? 0.404   -2.571  -1.868  1.00 95.27 47  C 1 
ATOM 4350 C CG1   . VAL C 3 47  ? -0.777  -2.958  -2.762  1.00 92.53 47  C 1 
ATOM 4351 C CG2   . VAL C 3 47  ? 1.152   -1.418  -2.540  1.00 92.73 47  C 1 
ATOM 4352 N N     . ARG C 3 48  ? -2.152  -2.877  0.642   1.00 95.18 48  C 1 
ATOM 4353 C CA    . ARG C 3 48  ? -3.095  -3.835  1.245   1.00 94.78 48  C 1 
ATOM 4354 C C     . ARG C 3 48  ? -3.991  -4.522  0.205   1.00 95.20 48  C 1 
ATOM 4355 O O     . ARG C 3 48  ? -3.962  -5.747  0.077   1.00 92.19 48  C 1 
ATOM 4356 C CB    . ARG C 3 48  ? -3.923  -3.157  2.351   1.00 92.89 48  C 1 
ATOM 4357 C CG    . ARG C 3 48  ? -3.055  -2.665  3.526   1.00 86.49 48  C 1 
ATOM 4358 C CD    . ARG C 3 48  ? -3.907  -2.245  4.721   1.00 80.29 48  C 1 
ATOM 4359 N NE    . ARG C 3 48  ? -3.089  -1.737  5.843   1.00 72.80 48  C 1 
ATOM 4360 C CZ    . ARG C 3 48  ? -3.425  -1.668  7.116   1.00 64.16 48  C 1 
ATOM 4361 N NH1   . ARG C 3 48  ? -4.589  -2.075  7.559   1.00 57.41 48  C 1 
ATOM 4362 N NH2   . ARG C 3 48  ? -2.599  -1.180  7.999   1.00 56.95 48  C 1 
ATOM 4363 N N     . MET C 3 49  ? -4.799  -3.734  -0.524  1.00 96.45 49  C 1 
ATOM 4364 C CA    . MET C 3 49  ? -5.737  -4.241  -1.527  1.00 96.66 49  C 1 
ATOM 4365 C C     . MET C 3 49  ? -5.555  -3.511  -2.859  1.00 96.73 49  C 1 
ATOM 4366 O O     . MET C 3 49  ? -5.158  -2.356  -2.896  1.00 95.12 49  C 1 
ATOM 4367 C CB    . MET C 3 49  ? -7.189  -4.111  -1.029  1.00 95.61 49  C 1 
ATOM 4368 C CG    . MET C 3 49  ? -7.473  -4.962  0.213   1.00 90.85 49  C 1 
ATOM 4369 S SD    . MET C 3 49  ? -9.201  -5.023  0.776   1.00 88.51 49  C 1 
ATOM 4370 C CE    . MET C 3 49  ? -9.972  -5.946  -0.553  1.00 78.31 49  C 1 
ATOM 4371 N N     . ILE C 3 50  ? -5.858  -4.214  -3.958  1.00 96.65 50  C 1 
ATOM 4372 C CA    . ILE C 3 50  ? -5.729  -3.693  -5.321  1.00 96.55 50  C 1 
ATOM 4373 C C     . ILE C 3 50  ? -7.049  -3.941  -6.047  1.00 96.36 50  C 1 
ATOM 4374 O O     . ILE C 3 50  ? -7.477  -5.099  -6.140  1.00 95.07 50  C 1 
ATOM 4375 C CB    . ILE C 3 50  ? -4.536  -4.351  -6.048  1.00 96.15 50  C 1 
ATOM 4376 C CG1   . ILE C 3 50  ? -3.201  -4.175  -5.276  1.00 94.21 50  C 1 
ATOM 4377 C CG2   . ILE C 3 50  ? -4.402  -3.773  -7.461  1.00 94.26 50  C 1 
ATOM 4378 C CD1   . ILE C 3 50  ? -2.059  -5.044  -5.817  1.00 91.23 50  C 1 
ATOM 4379 N N     . SER C 3 51  ? -7.668  -2.887  -6.574  1.00 96.36 51  C 1 
ATOM 4380 C CA    . SER C 3 51  ? -8.896  -3.003  -7.363  1.00 96.02 51  C 1 
ATOM 4381 C C     . SER C 3 51  ? -8.663  -3.818  -8.640  1.00 95.95 51  C 1 
ATOM 4382 O O     . SER C 3 51  ? -7.529  -4.059  -9.056  1.00 94.88 51  C 1 
ATOM 4383 C CB    . SER C 3 51  ? -9.462  -1.612  -7.692  1.00 94.87 51  C 1 
ATOM 4384 O OG    . SER C 3 51  ? -8.715  -1.027  -8.737  1.00 87.90 51  C 1 
ATOM 4385 N N     . ALA C 3 52  ? -9.749  -4.306  -9.257  1.00 95.34 52  C 1 
ATOM 4386 C CA    . ALA C 3 52  ? -9.640  -5.088  -10.488 1.00 94.98 52  C 1 
ATOM 4387 C C     . ALA C 3 52  ? -9.128  -4.255  -11.677 1.00 95.29 52  C 1 
ATOM 4388 O O     . ALA C 3 52  ? -8.384  -4.783  -12.509 1.00 93.86 52  C 1 
ATOM 4389 C CB    . ALA C 3 52  ? -10.998 -5.706  -10.794 1.00 93.65 52  C 1 
ATOM 4390 N N     . GLU C 3 53  ? -9.481  -2.976  -11.715 1.00 94.84 53  C 1 
ATOM 4391 C CA    . GLU C 3 53  ? -9.095  -2.061  -12.783 1.00 94.43 53  C 1 
ATOM 4392 C C     . GLU C 3 53  ? -7.637  -1.585  -12.690 1.00 95.15 53  C 1 
ATOM 4393 O O     . GLU C 3 53  ? -7.009  -1.369  -13.724 1.00 93.62 53  C 1 
ATOM 4394 C CB    . GLU C 3 53  ? -10.060 -0.866  -12.794 1.00 91.55 53  C 1 
ATOM 4395 C CG    . GLU C 3 53  ? -10.026 -0.072  -11.485 1.00 82.95 53  C 1 
ATOM 4396 C CD    . GLU C 3 53  ? -11.027 1.086   -11.430 1.00 82.92 53  C 1 
ATOM 4397 O OE1   . GLU C 3 53  ? -10.796 2.012   -10.618 1.00 76.11 53  C 1 
ATOM 4398 O OE2   . GLU C 3 53  ? -12.006 1.063   -12.196 1.00 77.29 53  C 1 
ATOM 4399 N N     . ALA C 3 54  ? -7.054  -1.508  -11.486 1.00 96.08 54  C 1 
ATOM 4400 C CA    . ALA C 3 54  ? -5.690  -0.994  -11.321 1.00 96.15 54  C 1 
ATOM 4401 C C     . ALA C 3 54  ? -4.633  -1.745  -12.168 1.00 96.43 54  C 1 
ATOM 4402 O O     . ALA C 3 54  ? -3.861  -1.094  -12.874 1.00 95.43 54  C 1 
ATOM 4403 C CB    . ALA C 3 54  ? -5.346  -0.930  -9.826  1.00 95.67 54  C 1 
ATOM 4404 N N     . PRO C 3 55  ? -4.601  -3.097  -12.202 1.00 96.52 55  C 1 
ATOM 4405 C CA    . PRO C 3 55  ? -3.684  -3.805  -13.097 1.00 96.48 55  C 1 
ATOM 4406 C C     . PRO C 3 55  ? -4.009  -3.654  -14.581 1.00 96.38 55  C 1 
ATOM 4407 O O     . PRO C 3 55  ? -3.111  -3.830  -15.396 1.00 95.29 55  C 1 
ATOM 4408 C CB    . PRO C 3 55  ? -3.755  -5.281  -12.686 1.00 95.69 55  C 1 
ATOM 4409 C CG    . PRO C 3 55  ? -4.326  -5.214  -11.281 1.00 93.64 55  C 1 
ATOM 4410 C CD    . PRO C 3 55  ? -5.267  -4.032  -11.351 1.00 95.75 55  C 1 
ATOM 4411 N N     . VAL C 3 56  ? -5.275  -3.371  -14.944 1.00 95.19 56  C 1 
ATOM 4412 C CA    . VAL C 3 56  ? -5.689  -3.128  -16.335 1.00 94.89 56  C 1 
ATOM 4413 C C     . VAL C 3 56  ? -5.133  -1.785  -16.814 1.00 95.27 56  C 1 
ATOM 4414 O O     . VAL C 3 56  ? -4.477  -1.732  -17.849 1.00 94.12 56  C 1 
ATOM 4415 C CB    . VAL C 3 56  ? -7.217  -3.195  -16.486 1.00 93.68 56  C 1 
ATOM 4416 C CG1   . VAL C 3 56  ? -7.659  -2.897  -17.922 1.00 90.78 56  C 1 
ATOM 4417 C CG2   . VAL C 3 56  ? -7.752  -4.580  -16.101 1.00 90.18 56  C 1 
ATOM 4418 N N     . VAL C 3 57  ? -5.307  -0.731  -15.997 1.00 95.53 57  C 1 
ATOM 4419 C CA    . VAL C 3 57  ? -4.692  0.578   -16.238 1.00 95.68 57  C 1 
ATOM 4420 C C     . VAL C 3 57  ? -3.170  0.441   -16.331 1.00 96.13 57  C 1 
ATOM 4421 O O     . VAL C 3 57  ? -2.568  0.909   -17.296 1.00 95.23 57  C 1 
ATOM 4422 C CB    . VAL C 3 57  ? -5.082  1.592   -15.142 1.00 94.51 57  C 1 
ATOM 4423 C CG1   . VAL C 3 57  ? -4.380  2.947   -15.324 1.00 90.16 57  C 1 
ATOM 4424 C CG2   . VAL C 3 57  ? -6.583  1.852   -15.148 1.00 89.11 57  C 1 
ATOM 4425 N N     . PHE C 3 58  ? -2.549  -0.277  -15.400 1.00 96.21 58  C 1 
ATOM 4426 C CA    . PHE C 3 58  ? -1.102  -0.511  -15.434 1.00 96.67 58  C 1 
ATOM 4427 C C     . PHE C 3 58  ? -0.638  -1.283  -16.665 1.00 96.79 58  C 1 
ATOM 4428 O O     . PHE C 3 58  ? 0.432   -0.979  -17.180 1.00 95.80 58  C 1 
ATOM 4429 C CB    . PHE C 3 58  ? -0.626  -1.224  -14.169 1.00 96.18 58  C 1 
ATOM 4430 C CG    . PHE C 3 58  ? 0.066   -0.329  -13.162 1.00 96.13 58  C 1 
ATOM 4431 C CD1   . PHE C 3 58  ? 1.095   0.542   -13.557 1.00 93.03 58  C 1 
ATOM 4432 C CD2   . PHE C 3 58  ? -0.281  -0.401  -11.806 1.00 92.62 58  C 1 
ATOM 4433 C CE1   . PHE C 3 58  ? 1.749   1.355   -12.623 1.00 91.42 58  C 1 
ATOM 4434 C CE2   . PHE C 3 58  ? 0.375   0.402   -10.863 1.00 90.49 58  C 1 
ATOM 4435 C CZ    . PHE C 3 58  ? 1.387   1.283   -11.264 1.00 92.78 58  C 1 
ATOM 4436 N N     . ALA C 3 59  ? -1.394  -2.271  -17.145 1.00 96.17 59  C 1 
ATOM 4437 C CA    . ALA C 3 59  ? -1.010  -3.013  -18.339 1.00 95.91 59  C 1 
ATOM 4438 C C     . ALA C 3 59  ? -0.889  -2.080  -19.551 1.00 95.90 59  C 1 
ATOM 4439 O O     . ALA C 3 59  ? 0.107   -2.158  -20.275 1.00 94.94 59  C 1 
ATOM 4440 C CB    . ALA C 3 59  ? -2.002  -4.154  -18.581 1.00 95.04 59  C 1 
ATOM 4441 N N     . LYS C 3 60  ? -1.855  -1.148  -19.717 1.00 94.71 60  C 1 
ATOM 4442 C CA    . LYS C 3 60  ? -1.805  -0.161  -20.798 1.00 94.64 60  C 1 
ATOM 4443 C C     . LYS C 3 60  ? -0.746  0.919   -20.553 1.00 94.99 60  C 1 
ATOM 4444 O O     . LYS C 3 60  ? 0.001   1.235   -21.462 1.00 93.90 60  C 1 
ATOM 4445 C CB    . LYS C 3 60  ? -3.204  0.419   -21.040 1.00 93.78 60  C 1 
ATOM 4446 C CG    . LYS C 3 60  ? -3.326  1.195   -22.368 1.00 90.05 60  C 1 
ATOM 4447 C CD    . LYS C 3 60  ? -3.099  0.304   -23.601 1.00 86.30 60  C 1 
ATOM 4448 C CE    . LYS C 3 60  ? -3.255  1.074   -24.905 1.00 82.66 60  C 1 
ATOM 4449 N NZ    . LYS C 3 60  ? -2.980  0.223   -26.101 1.00 76.82 60  C 1 
ATOM 4450 N N     . ALA C 3 61  ? -0.605  1.407   -19.324 1.00 95.81 61  C 1 
ATOM 4451 C CA    . ALA C 3 61  ? 0.422   2.379   -18.969 1.00 95.96 61  C 1 
ATOM 4452 C C     . ALA C 3 61  ? 1.840   1.843   -19.220 1.00 96.07 61  C 1 
ATOM 4453 O O     . ALA C 3 61  ? 2.675   2.534   -19.795 1.00 95.06 61  C 1 
ATOM 4454 C CB    . ALA C 3 61  ? 0.250   2.777   -17.500 1.00 95.46 61  C 1 
ATOM 4455 N N     . CYS C 3 62  ? 2.106   0.589   -18.847 1.00 96.56 62  C 1 
ATOM 4456 C CA    . CYS C 3 62  ? 3.390   -0.062  -19.106 1.00 96.52 62  C 1 
ATOM 4457 C C     . CYS C 3 62  ? 3.640   -0.281  -20.597 1.00 96.65 62  C 1 
ATOM 4458 O O     . CYS C 3 62  ? 4.782   -0.200  -21.032 1.00 95.53 62  C 1 
ATOM 4459 C CB    . CYS C 3 62  ? 3.438   -1.407  -18.381 1.00 96.06 62  C 1 
ATOM 4460 S SG    . CYS C 3 62  ? 3.478   -1.180  -16.587 1.00 93.96 62  C 1 
ATOM 4461 N N     . GLU C 3 63  ? 2.608   -0.576  -21.375 1.00 96.07 63  C 1 
ATOM 4462 C CA    . GLU C 3 63  ? 2.735   -0.682  -22.822 1.00 95.73 63  C 1 
ATOM 4463 C C     . GLU C 3 63  ? 3.175   0.651   -23.433 1.00 96.08 63  C 1 
ATOM 4464 O O     . GLU C 3 63  ? 4.191   0.690   -24.115 1.00 95.02 63  C 1 
ATOM 4465 C CB    . GLU C 3 63  ? 1.416   -1.190  -23.412 1.00 94.45 63  C 1 
ATOM 4466 C CG    . GLU C 3 63  ? 1.480   -1.404  -24.921 1.00 89.26 63  C 1 
ATOM 4467 C CD    . GLU C 3 63  ? 0.180   -1.981  -25.509 1.00 87.10 63  C 1 
ATOM 4468 O OE1   . GLU C 3 63  ? 0.133   -2.173  -26.742 1.00 82.42 63  C 1 
ATOM 4469 O OE2   . GLU C 3 63  ? -0.783  -2.249  -24.762 1.00 82.01 63  C 1 
ATOM 4470 N N     . VAL C 3 64  ? 2.477   1.753   -23.102 1.00 95.80 64  C 1 
ATOM 4471 C CA    . VAL C 3 64  ? 2.820   3.101   -23.569 1.00 95.62 64  C 1 
ATOM 4472 C C     . VAL C 3 64  ? 4.222   3.510   -23.102 1.00 96.12 64  C 1 
ATOM 4473 O O     . VAL C 3 64  ? 5.010   3.995   -23.908 1.00 95.32 64  C 1 
ATOM 4474 C CB    . VAL C 3 64  ? 1.759   4.123   -23.114 1.00 94.74 64  C 1 
ATOM 4475 C CG1   . VAL C 3 64  ? 2.118   5.550   -23.520 1.00 91.90 64  C 1 
ATOM 4476 C CG2   . VAL C 3 64  ? 0.394   3.808   -23.730 1.00 90.85 64  C 1 
ATOM 4477 N N     . PHE C 3 65  ? 4.581   3.223   -21.848 1.00 96.24 65  C 1 
ATOM 4478 C CA    . PHE C 3 65  ? 5.914   3.504   -21.304 1.00 96.73 65  C 1 
ATOM 4479 C C     . PHE C 3 65  ? 7.028   2.779   -22.068 1.00 96.94 65  C 1 
ATOM 4480 O O     . PHE C 3 65  ? 8.054   3.375   -22.396 1.00 96.20 65  C 1 
ATOM 4481 C CB    . PHE C 3 65  ? 5.933   3.114   -19.819 1.00 96.74 65  C 1 
ATOM 4482 C CG    . PHE C 3 65  ? 7.274   3.345   -19.151 1.00 96.57 65  C 1 
ATOM 4483 C CD1   . PHE C 3 65  ? 8.241   2.326   -19.118 1.00 94.66 65  C 1 
ATOM 4484 C CD2   . PHE C 3 65  ? 7.560   4.584   -18.566 1.00 94.88 65  C 1 
ATOM 4485 C CE1   . PHE C 3 65  ? 9.482   2.556   -18.522 1.00 93.90 65  C 1 
ATOM 4486 C CE2   . PHE C 3 65  ? 8.798   4.820   -17.966 1.00 94.10 65  C 1 
ATOM 4487 C CZ    . PHE C 3 65  ? 9.769   3.804   -17.946 1.00 94.44 65  C 1 
ATOM 4488 N N     . ILE C 3 66  ? 6.835   1.487   -22.383 1.00 97.07 66  C 1 
ATOM 4489 C CA    . ILE C 3 66  ? 7.812   0.727   -23.176 1.00 97.14 66  C 1 
ATOM 4490 C C     . ILE C 3 66  ? 7.937   1.315   -24.584 1.00 97.26 66  C 1 
ATOM 4491 O O     . ILE C 3 66  ? 9.050   1.431   -25.090 1.00 96.39 66  C 1 
ATOM 4492 C CB    . ILE C 3 66  ? 7.447   -0.768  -23.224 1.00 96.95 66  C 1 
ATOM 4493 C CG1   . ILE C 3 66  ? 7.602   -1.429  -21.840 1.00 95.58 66  C 1 
ATOM 4494 C CG2   . ILE C 3 66  ? 8.317   -1.531  -24.242 1.00 95.33 66  C 1 
ATOM 4495 C CD1   . ILE C 3 66  ? 6.835   -2.754  -21.717 1.00 92.86 66  C 1 
ATOM 4496 N N     . LEU C 3 67  ? 6.821   1.677   -25.229 1.00 96.54 67  C 1 
ATOM 4497 C CA    . LEU C 3 67  ? 6.818   2.259   -26.565 1.00 96.37 67  C 1 
ATOM 4498 C C     . LEU C 3 67  ? 7.543   3.604   -26.586 1.00 96.41 67  C 1 
ATOM 4499 O O     . LEU C 3 67  ? 8.426   3.788   -27.422 1.00 95.36 67  C 1 
ATOM 4500 C CB    . LEU C 3 67  ? 5.367   2.403   -27.073 1.00 95.85 67  C 1 
ATOM 4501 C CG    . LEU C 3 67  ? 4.634   1.083   -27.364 1.00 94.48 67  C 1 
ATOM 4502 C CD1   . LEU C 3 67  ? 3.151   1.357   -27.632 1.00 91.14 67  C 1 
ATOM 4503 C CD2   . LEU C 3 67  ? 5.205   0.352   -28.570 1.00 90.94 67  C 1 
ATOM 4504 N N     . GLU C 3 68  ? 7.251   4.500   -25.636 1.00 96.50 68  C 1 
ATOM 4505 C CA    . GLU C 3 68  ? 7.894   5.817   -25.542 1.00 95.94 68  C 1 
ATOM 4506 C C     . GLU C 3 68  ? 9.403   5.702   -25.267 1.00 96.24 68  C 1 
ATOM 4507 O O     . GLU C 3 68  ? 10.207  6.279   -25.986 1.00 95.08 68  C 1 
ATOM 4508 C CB    . GLU C 3 68  ? 7.229   6.669   -24.449 1.00 94.47 68  C 1 
ATOM 4509 C CG    . GLU C 3 68  ? 7.734   8.115   -24.506 1.00 90.26 68  C 1 
ATOM 4510 C CD    . GLU C 3 68  ? 7.326   9.003   -23.318 1.00 88.19 68  C 1 
ATOM 4511 O OE1   . GLU C 3 68  ? 7.607   10.218  -23.407 1.00 83.22 68  C 1 
ATOM 4512 O OE2   . GLU C 3 68  ? 6.814   8.478   -22.315 1.00 82.94 68  C 1 
ATOM 4513 N N     . LEU C 3 69  ? 9.803   4.913   -24.257 1.00 96.70 69  C 1 
ATOM 4514 C CA    . LEU C 3 69  ? 11.212  4.726   -23.922 1.00 96.84 69  C 1 
ATOM 4515 C C     . LEU C 3 69  ? 11.982  4.107   -25.093 1.00 97.03 69  C 1 
ATOM 4516 O O     . LEU C 3 69  ? 13.115  4.509   -25.379 1.00 95.86 69  C 1 
ATOM 4517 C CB    . LEU C 3 69  ? 11.317  3.878   -22.645 1.00 96.61 69  C 1 
ATOM 4518 C CG    . LEU C 3 69  ? 12.765  3.602   -22.183 1.00 95.95 69  C 1 
ATOM 4519 C CD1   . LEU C 3 69  ? 13.541  4.874   -21.878 1.00 93.00 69  C 1 
ATOM 4520 C CD2   . LEU C 3 69  ? 12.748  2.740   -20.926 1.00 92.76 69  C 1 
ATOM 4521 N N     . THR C 3 70  ? 11.372  3.151   -25.794 1.00 97.28 70  C 1 
ATOM 4522 C CA    . THR C 3 70  ? 11.995  2.529   -26.973 1.00 97.01 70  C 1 
ATOM 4523 C C     . THR C 3 70  ? 12.142  3.530   -28.116 1.00 96.91 70  C 1 
ATOM 4524 O O     . THR C 3 70  ? 13.200  3.558   -28.736 1.00 95.76 70  C 1 
ATOM 4525 C CB    . THR C 3 70  ? 11.208  1.303   -27.436 1.00 96.51 70  C 1 
ATOM 4526 O OG1   . THR C 3 70  ? 11.111  0.352   -26.399 1.00 90.56 70  C 1 
ATOM 4527 C CG2   . THR C 3 70  ? 11.897  0.574   -28.587 1.00 89.44 70  C 1 
ATOM 4528 N N     . LEU C 3 71  ? 11.131  4.368   -28.372 1.00 96.45 71  C 1 
ATOM 4529 C CA    . LEU C 3 71  ? 11.187  5.403   -29.405 1.00 96.39 71  C 1 
ATOM 4530 C C     . LEU C 3 71  ? 12.288  6.426   -29.107 1.00 96.47 71  C 1 
ATOM 4531 O O     . LEU C 3 71  ? 13.144  6.661   -29.962 1.00 95.12 71  C 1 
ATOM 4532 C CB    . LEU C 3 71  ? 9.801   6.062   -29.537 1.00 95.38 71  C 1 
ATOM 4533 C CG    . LEU C 3 71  ? 9.732   7.214   -30.565 1.00 92.39 71  C 1 
ATOM 4534 C CD1   . LEU C 3 71  ? 10.077  6.747   -31.981 1.00 86.48 71  C 1 
ATOM 4535 C CD2   . LEU C 3 71  ? 8.319   7.805   -30.565 1.00 85.78 71  C 1 
ATOM 4536 N N     . ARG C 3 72  ? 12.337  6.954   -27.879 1.00 95.88 72  C 1 
ATOM 4537 C CA    . ARG C 3 72  ? 13.386  7.902   -27.460 1.00 95.68 72  C 1 
ATOM 4538 C C     . ARG C 3 72  ? 14.783  7.290   -27.544 1.00 95.79 72  C 1 
ATOM 4539 O O     . ARG C 3 72  ? 15.724  7.959   -27.972 1.00 94.29 72  C 1 
ATOM 4540 C CB    . ARG C 3 72  ? 13.106  8.393   -26.032 1.00 95.08 72  C 1 
ATOM 4541 C CG    . ARG C 3 72  ? 11.879  9.314   -25.931 1.00 92.48 72  C 1 
ATOM 4542 C CD    . ARG C 3 72  ? 11.649  9.700   -24.467 1.00 89.48 72  C 1 
ATOM 4543 N NE    . ARG C 3 72  ? 10.452  10.534  -24.268 1.00 86.24 72  C 1 
ATOM 4544 C CZ    . ARG C 3 72  ? 10.386  11.853  -24.221 1.00 84.70 72  C 1 
ATOM 4545 N NH1   . ARG C 3 72  ? 11.417  12.629  -24.387 1.00 75.17 72  C 1 
ATOM 4546 N NH2   . ARG C 3 72  ? 9.230   12.415  -23.996 1.00 79.96 72  C 1 
ATOM 4547 N N     . SER C 3 73  ? 14.931  6.019   -27.204 1.00 96.52 73  C 1 
ATOM 4548 C CA    . SER C 3 73  ? 16.206  5.305   -27.336 1.00 96.14 73  C 1 
ATOM 4549 C C     . SER C 3 73  ? 16.590  5.089   -28.810 1.00 96.15 73  C 1 
ATOM 4550 O O     . SER C 3 73  ? 17.762  5.177   -29.163 1.00 94.92 73  C 1 
ATOM 4551 C CB    . SER C 3 73  ? 16.130  3.947   -26.635 1.00 95.64 73  C 1 
ATOM 4552 O OG    . SER C 3 73  ? 15.737  4.076   -25.289 1.00 87.66 73  C 1 
ATOM 4553 N N     . TRP C 3 74  ? 15.599  4.832   -29.667 1.00 96.65 74  C 1 
ATOM 4554 C CA    . TRP C 3 74  ? 15.825  4.648   -31.097 1.00 96.88 74  C 1 
ATOM 4555 C C     . TRP C 3 74  ? 16.322  5.919   -31.774 1.00 96.75 74  C 1 
ATOM 4556 O O     . TRP C 3 74  ? 17.228  5.828   -32.598 1.00 95.50 74  C 1 
ATOM 4557 C CB    . TRP C 3 74  ? 14.557  4.133   -31.768 1.00 96.48 74  C 1 
ATOM 4558 C CG    . TRP C 3 74  ? 14.755  3.835   -33.226 1.00 96.09 74  C 1 
ATOM 4559 C CD1   . TRP C 3 74  ? 14.271  4.565   -34.255 1.00 93.77 74  C 1 
ATOM 4560 C CD2   . TRP C 3 74  ? 15.540  2.759   -33.817 1.00 94.74 74  C 1 
ATOM 4561 N NE1   . TRP C 3 74  ? 14.692  4.006   -35.452 1.00 92.97 74  C 1 
ATOM 4562 C CE2   . TRP C 3 74  ? 15.490  2.902   -35.228 1.00 94.07 74  C 1 
ATOM 4563 C CE3   . TRP C 3 74  ? 16.299  1.689   -33.296 1.00 93.48 74  C 1 
ATOM 4564 C CZ2   . TRP C 3 74  ? 16.175  2.018   -36.093 1.00 93.37 74  C 1 
ATOM 4565 C CZ3   . TRP C 3 74  ? 16.978  0.801   -34.161 1.00 90.91 74  C 1 
ATOM 4566 C CH2   . TRP C 3 74  ? 16.912  0.975   -35.541 1.00 91.00 74  C 1 
ATOM 4567 N N     . MET C 3 75  ? 15.837  7.089   -31.381 1.00 95.90 75  C 1 
ATOM 4568 C CA    . MET C 3 75  ? 16.351  8.383   -31.853 1.00 95.34 75  C 1 
ATOM 4569 C C     . MET C 3 75  ? 17.867  8.478   -31.647 1.00 95.54 75  C 1 
ATOM 4570 O O     . MET C 3 75  ? 18.603  8.847   -32.560 1.00 94.33 75  C 1 
ATOM 4571 C CB    . MET C 3 75  ? 15.644  9.534   -31.116 1.00 94.43 75  C 1 
ATOM 4572 C CG    . MET C 3 75  ? 14.169  9.654   -31.498 1.00 91.42 75  C 1 
ATOM 4573 S SD    . MET C 3 75  ? 13.228  10.812  -30.451 1.00 88.50 75  C 1 
ATOM 4574 C CE    . MET C 3 75  ? 11.610  10.625  -31.230 1.00 79.23 75  C 1 
ATOM 4575 N N     . HIS C 3 76  ? 18.350  8.039   -30.481 1.00 95.46 76  C 1 
ATOM 4576 C CA    . HIS C 3 76  ? 19.791  8.010   -30.202 1.00 94.99 76  C 1 
ATOM 4577 C C     . HIS C 3 76  ? 20.538  6.963   -31.042 1.00 95.27 76  C 1 
ATOM 4578 O O     . HIS C 3 76  ? 21.686  7.162   -31.444 1.00 93.59 76  C 1 
ATOM 4579 C CB    . HIS C 3 76  ? 20.009  7.787   -28.706 1.00 93.69 76  C 1 
ATOM 4580 C CG    . HIS C 3 76  ? 21.226  8.498   -28.224 1.00 89.54 76  C 1 
ATOM 4581 N ND1   . HIS C 3 76  ? 21.354  9.874   -28.159 1.00 74.32 76  C 1 
ATOM 4582 C CD2   . HIS C 3 76  ? 22.420  7.981   -27.808 1.00 74.61 76  C 1 
ATOM 4583 C CE1   . HIS C 3 76  ? 22.597  10.163  -27.712 1.00 71.93 76  C 1 
ATOM 4584 N NE2   . HIS C 3 76  ? 23.258  9.036   -27.490 1.00 73.94 76  C 1 
ATOM 4585 N N     . THR C 3 77  ? 19.890  5.833   -31.341 1.00 95.49 77  C 1 
ATOM 4586 C CA    . THR C 3 77  ? 20.446  4.818   -32.244 1.00 95.73 77  C 1 
ATOM 4587 C C     . THR C 3 77  ? 20.620  5.364   -33.667 1.00 95.97 77  C 1 
ATOM 4588 O O     . THR C 3 77  ? 21.643  5.103   -34.296 1.00 94.80 77  C 1 
ATOM 4589 C CB    . THR C 3 77  ? 19.561  3.561   -32.280 1.00 95.44 77  C 1 
ATOM 4590 O OG1   . THR C 3 77  ? 19.256  3.086   -30.987 1.00 88.17 77  C 1 
ATOM 4591 C CG2   . THR C 3 77  ? 20.224  2.404   -33.015 1.00 87.69 77  C 1 
ATOM 4592 N N     . GLU C 3 78  ? 19.640  6.130   -34.144 1.00 95.67 78  C 1 
ATOM 4593 C CA    . GLU C 3 78  ? 19.665  6.755   -35.474 1.00 95.08 78  C 1 
ATOM 4594 C C     . GLU C 3 78  ? 20.684  7.906   -35.560 1.00 95.41 78  C 1 
ATOM 4595 O O     . GLU C 3 78  ? 21.419  7.977   -36.552 1.00 94.17 78  C 1 
ATOM 4596 C CB    . GLU C 3 78  ? 18.269  7.255   -35.862 1.00 93.40 78  C 1 
ATOM 4597 C CG    . GLU C 3 78  ? 17.314  6.096   -36.166 1.00 84.22 78  C 1 
ATOM 4598 C CD    . GLU C 3 78  ? 15.989  6.563   -36.799 1.00 83.50 78  C 1 
ATOM 4599 O OE1   . GLU C 3 78  ? 15.545  5.877   -37.738 1.00 77.44 78  C 1 
ATOM 4600 O OE2   . GLU C 3 78  ? 15.443  7.587   -36.349 1.00 76.38 78  C 1 
ATOM 4601 N N     . GLU C 3 79  ? 20.800  8.733   -34.524 1.00 95.26 79  C 1 
ATOM 4602 C CA    . GLU C 3 79  ? 21.851  9.764   -34.422 1.00 94.63 79  C 1 
ATOM 4603 C C     . GLU C 3 79  ? 23.250  9.170   -34.600 1.00 95.19 79  C 1 
ATOM 4604 O O     . GLU C 3 79  ? 24.092  9.725   -35.305 1.00 93.54 79  C 1 
ATOM 4605 C CB    . GLU C 3 79  ? 21.769  10.472  -33.045 1.00 92.64 79  C 1 
ATOM 4606 C CG    . GLU C 3 79  ? 20.614  11.477  -32.910 1.00 82.73 79  C 1 
ATOM 4607 C CD    . GLU C 3 79  ? 20.426  12.005  -31.472 1.00 82.08 79  C 1 
ATOM 4608 O OE1   . GLU C 3 79  ? 19.354  12.573  -31.177 1.00 77.08 79  C 1 
ATOM 4609 O OE2   . GLU C 3 79  ? 21.323  11.863  -30.624 1.00 76.60 79  C 1 
ATOM 4610 N N     . ASN C 3 80  ? 23.473  7.974   -34.039 1.00 94.82 80  C 1 
ATOM 4611 C CA    . ASN C 3 80  ? 24.727  7.228   -34.157 1.00 95.11 80  C 1 
ATOM 4612 C C     . ASN C 3 80  ? 24.810  6.333   -35.415 1.00 95.77 80  C 1 
ATOM 4613 O O     . ASN C 3 80  ? 25.696  5.477   -35.507 1.00 93.15 80  C 1 
ATOM 4614 C CB    . ASN C 3 80  ? 24.953  6.455   -32.853 1.00 94.35 80  C 1 
ATOM 4615 C CG    . ASN C 3 80  ? 25.317  7.392   -31.720 1.00 92.36 80  C 1 
ATOM 4616 O OD1   . ASN C 3 80  ? 26.412  7.909   -31.679 1.00 79.16 80  C 1 
ATOM 4617 N ND2   . ASN C 3 80  ? 24.421  7.623   -30.789 1.00 78.00 80  C 1 
ATOM 4618 N N     . LYS C 3 81  ? 23.882  6.485   -36.363 1.00 95.49 81  C 1 
ATOM 4619 C CA    . LYS C 3 81  ? 23.826  5.742   -37.639 1.00 95.83 81  C 1 
ATOM 4620 C C     . LYS C 3 81  ? 23.862  4.215   -37.465 1.00 96.13 81  C 1 
ATOM 4621 O O     . LYS C 3 81  ? 24.336  3.489   -38.341 1.00 92.87 81  C 1 
ATOM 4622 C CB    . LYS C 3 81  ? 24.899  6.247   -38.612 1.00 94.94 81  C 1 
ATOM 4623 C CG    . LYS C 3 81  ? 24.801  7.758   -38.879 1.00 90.22 81  C 1 
ATOM 4624 C CD    . LYS C 3 81  ? 25.910  8.205   -39.835 1.00 79.10 81  C 1 
ATOM 4625 C CE    . LYS C 3 81  ? 25.811  9.711   -40.042 1.00 71.20 81  C 1 
ATOM 4626 N NZ    . LYS C 3 81  ? 26.908  10.234  -40.897 1.00 59.11 81  C 1 
ATOM 4627 N N     . ARG C 3 82  ? 23.337  3.704   -36.342 1.00 95.23 82  C 1 
ATOM 4628 C CA    . ARG C 3 82  ? 23.225  2.266   -36.061 1.00 95.24 82  C 1 
ATOM 4629 C C     . ARG C 3 82  ? 21.830  1.751   -36.387 1.00 95.64 82  C 1 
ATOM 4630 O O     . ARG C 3 82  ? 20.863  2.493   -36.464 1.00 93.83 82  C 1 
ATOM 4631 C CB    . ARG C 3 82  ? 23.635  1.981   -34.605 1.00 93.97 82  C 1 
ATOM 4632 C CG    . ARG C 3 82  ? 25.144  2.156   -34.389 1.00 90.29 82  C 1 
ATOM 4633 C CD    . ARG C 3 82  ? 25.614  1.783   -32.982 1.00 90.19 82  C 1 
ATOM 4634 N NE    . ARG C 3 82  ? 25.254  2.801   -31.994 1.00 86.38 82  C 1 
ATOM 4635 C CZ    . ARG C 3 82  ? 24.253  2.797   -31.122 1.00 87.08 82  C 1 
ATOM 4636 N NH1   . ARG C 3 82  ? 23.424  1.810   -30.997 1.00 75.54 82  C 1 
ATOM 4637 N NH2   . ARG C 3 82  ? 24.079  3.821   -30.344 1.00 79.54 82  C 1 
ATOM 4638 N N     . ARG C 3 83  ? 21.696  0.426   -36.557 1.00 96.04 83  C 1 
ATOM 4639 C CA    . ARG C 3 83  ? 20.416  -0.282  -36.741 1.00 95.91 83  C 1 
ATOM 4640 C C     . ARG C 3 83  ? 20.098  -1.249  -35.600 1.00 96.44 83  C 1 
ATOM 4641 O O     . ARG C 3 83  ? 19.134  -2.003  -35.677 1.00 93.25 83  C 1 
ATOM 4642 C CB    . ARG C 3 83  ? 20.382  -1.000  -38.100 1.00 94.39 83  C 1 
ATOM 4643 C CG    . ARG C 3 83  ? 20.425  -0.022  -39.270 1.00 88.31 83  C 1 
ATOM 4644 C CD    . ARG C 3 83  ? 20.169  -0.771  -40.576 1.00 78.92 83  C 1 
ATOM 4645 N NE    . ARG C 3 83  ? 20.192  0.128   -41.733 1.00 71.11 83  C 1 
ATOM 4646 C CZ    . ARG C 3 83  ? 19.843  -0.175  -42.973 1.00 61.37 83  C 1 
ATOM 4647 N NH1   . ARG C 3 83  ? 19.433  -1.374  -43.292 1.00 55.47 83  C 1 
ATOM 4648 N NH2   . ARG C 3 83  ? 19.907  0.722   -43.916 1.00 54.69 83  C 1 
ATOM 4649 N N     . THR C 3 84  ? 20.934  -1.265  -34.570 1.00 96.90 84  C 1
[truncated: 139,233 more chars]
