# Supplementary material for: Vernalization regulatory network identifies potential novel functions for genes in the HvVRN2 locus
Source: New Phytol. 2026 Apr 12;250(6):4036–53. doi: 10.1111/nph.71162 (PMC13193379; doi:10.1111/nph.71162)
Supplement: Supplementary file 1 — Dataset S1. Protein models computed by Alphafold. [file NPH-250-4036-s002.xz › Alphafold_models0/Barley/fold_2h01g081300_prom1_1_nf_yb6_c4_recortes_summary_confidences_0.json]

{
 "chain_iptm": [
  0.75,
  0.74,
  0.71,
  0.62,
  0.63
 ],
 "chain_pair_iptm": [
  [
   0.22,
   0.86,
   0.66,
   0.75,
   0.75
  ],
  [
   0.86,
   0.77,
   0.88,
   0.6,
   0.62
  ],
  [
   0.66,
   0.88,
   0.63,
   0.65,
   0.65
  ],
  [
   0.75,
   0.6,
   0.65,
   0.27,
   0.49
  ],
  [
   0.75,
   0.62,
   0.65,
   0.49,
   0.27
  ]
 ],
 "chain_pair_pae_min": [
  [
   0.76,
   1.46,
   1.47,
   2.43,
   2.21
  ],
  [
   1.23,
   0.76,
   1.18,
   2.94,
   3.21
  ],
  [
   1.35,
   1.14,
   0.76,
   3.04,
   2.6
  ],
  [
   1.59,
   2.52,
   2.68,
   0.8,
   1.4
  ],
  [
   2.0,
   2.62,
   2.6,
   1.28,
   0.8
  ]
 ],
 "chain_ptm": [
  0.22,
  0.77,
  0.63,
  0.27,
  0.27
 ],
 "fraction_disordered": 0.55,
 "has_clash": 0.0,
 "iptm": 0.75,
 "num_recycles": 10.0,
 "ptm": 0.49,
 "ranking_score": 0.97
}
