# Supplementary material for: Vernalization regulatory network identifies potential novel functions for genes in the HvVRN2 locus
Source: New Phytol. 2026 Apr 12;250(6):4036–53. doi: 10.1111/nph.71162 (PMC13193379; doi:10.1111/nph.71162)
Supplement: Supplementary file 1 — Dataset S1. Protein models computed by Alphafold. [file NPH-250-4036-s002.xz › Alphafold_models0/Barley/fold_2h01g081300_prom1_1_nf_yb7_c1_recortes_model_0.cif]

# By using this file you agree to the legally binding terms of use found at alphafoldserver.com/output-terms
data_1c55bbc133f77c04
#
_entry.id 1c55bbc133f77c04
#
loop_
_atom_type.symbol
C 
N 
O 
P 
S 
#
loop_
_audit_author.name
_audit_author.pdbx_ordinal
"Google DeepMind" 1 
"Isomorphic Labs" 2 
#
_audit_conform.dict_location https://raw.githubusercontent.com/ihmwg/ModelCIF/master/dist/mmcif_ma.dic
_audit_conform.dict_name     mmcif_ma.dic
_audit_conform.dict_version  1.4.5
#
loop_
_chem_comp.formula
_chem_comp.formula_weight
_chem_comp.id
_chem_comp.mon_nstd_flag
_chem_comp.name
_chem_comp.pdbx_smiles
_chem_comp.pdbx_synonyms
_chem_comp.type
"C3 H7 N O2"      89.093  ALA y ALANINE                              C[C@H](N)C(O)=O                                             ? "L-PEPTIDE LINKING" 
"C6 H15 N4 O2"    175.209 ARG y ARGININE                             N[C@@H](CCCNC(N)=[NH2+])C(O)=O                              ? "L-PEPTIDE LINKING" 
"C4 H8 N2 O3"     132.118 ASN y ASPARAGINE                           N[C@@H](CC(N)=O)C(O)=O                                      ? "L-PEPTIDE LINKING" 
"C4 H7 N O4"      133.103 ASP y "ASPARTIC ACID"                      N[C@@H](CC(O)=O)C(O)=O                                      ? "L-PEPTIDE LINKING" 
"C3 H7 N O2 S"    121.158 CYS y CYSTEINE                             N[C@@H](CS)C(O)=O                                           ? "L-PEPTIDE LINKING" 
"C10 H14 N5 O6 P" 331.222 DA  y "2'-DEOXYADENOSINE-5'-MONOPHOSPHATE" Nc1ncnc2n(cnc12)[C@H]3C[C@H](O)[C@@H](CO[P](O)(O)=O)O3      ? "DNA LINKING"       
"C9 H14 N3 O7 P"  307.197 DC  y "2'-DEOXYCYTIDINE-5'-MONOPHOSPHATE"  NC1=NC(=O)N(C=C1)[C@H]2C[C@H](O)[C@@H](CO[P](O)(O)=O)O2     ? "DNA LINKING"       
"C10 H14 N5 O7 P" 347.221 DG  y "2'-DEOXYGUANOSINE-5'-MONOPHOSPHATE" NC1=Nc2n(cnc2C(=O)N1)[C@H]3C[C@H](O)[C@@H](CO[P](O)(O)=O)O3 ? "DNA LINKING"       
"C10 H15 N2 O8 P" 322.208 DT  y "THYMIDINE-5'-MONOPHOSPHATE"         CC1=CN([C@H]2C[C@H](O)[C@@H](CO[P](O)(O)=O)O2)C(=O)NC1=O    ? "DNA LINKING"       
"C5 H10 N2 O3"    146.144 GLN y GLUTAMINE                            N[C@@H](CCC(N)=O)C(O)=O                                     ? "L-PEPTIDE LINKING" 
"C5 H9 N O4"      147.129 GLU y "GLUTAMIC ACID"                      N[C@@H](CCC(O)=O)C(O)=O                                     ? "L-PEPTIDE LINKING" 
"C2 H5 N O2"      75.067  GLY y GLYCINE                              NCC(O)=O                                                    ? "PEPTIDE LINKING"   
"C6 H10 N3 O2"    156.162 HIS y HISTIDINE                            N[C@@H](Cc1c[nH]c[nH+]1)C(O)=O                              ? "L-PEPTIDE LINKING" 
"C6 H13 N O2"     131.173 ILE y ISOLEUCINE                           CC[C@H](C)[C@H](N)C(O)=O                                    ? "L-PEPTIDE LINKING" 
"C6 H13 N O2"     131.173 LEU y LEUCINE                              CC(C)C[C@H](N)C(O)=O                                        ? "L-PEPTIDE LINKING" 
"C6 H15 N2 O2"    147.195 LYS y LYSINE                               N[C@@H](CCCC[NH3+])C(O)=O                                   ? "L-PEPTIDE LINKING" 
"C5 H11 N O2 S"   149.211 MET y METHIONINE                           CSCC[C@H](N)C(O)=O                                          ? "L-PEPTIDE LINKING" 
"C9 H11 N O2"     165.189 PHE y PHENYLALANINE                        N[C@@H](Cc1ccccc1)C(O)=O                                    ? "L-PEPTIDE LINKING" 
"C5 H9 N O2"      115.130 PRO y PROLINE                              OC(=O)[C@@H]1CCCN1                                          ? "L-PEPTIDE LINKING" 
"C3 H7 N O3"      105.093 SER y SERINE                               N[C@@H](CO)C(O)=O                                           ? "L-PEPTIDE LINKING" 
"C4 H9 N O3"      119.119 THR y THREONINE                            C[C@@H](O)[C@H](N)C(O)=O                                    ? "L-PEPTIDE LINKING" 
"C11 H12 N2 O2"   204.225 TRP y TRYPTOPHAN                           N[C@@H](Cc1c[nH]c2ccccc12)C(O)=O                            ? "L-PEPTIDE LINKING" 
"C9 H11 N O3"     181.189 TYR y TYROSINE                             N[C@@H](Cc1ccc(O)cc1)C(O)=O                                 ? "L-PEPTIDE LINKING" 
"C5 H11 N O2"     117.146 VAL y VALINE                               CC(C)[C@H](N)C(O)=O                                         ? "L-PEPTIDE LINKING" 
#
_citation.book_publisher          ?
_citation.country                 UK
_citation.id                      primary
_citation.journal_full            Nature
_citation.journal_id_ASTM         NATUAS
_citation.journal_id_CSD          0006
_citation.journal_id_ISSN         0028-0836
_citation.journal_volume          ?
_citation.page_first              ?
_citation.page_last               ?
_citation.pdbx_database_id_DOI    ?
_citation.pdbx_database_id_PubMed ?
_citation.title                   "Accurate structure prediction of biomolecular interactions with AlphaFold 3"
_citation.year                    2024
#
loop_
_citation_author.citation_id
_citation_author.name
_citation_author.ordinal
primary "Google DeepMind" 1 
primary "Isomorphic Labs" 2 
#
loop_
_entity.id
_entity.pdbx_description
_entity.type
1 . polymer 
2 . polymer 
3 . polymer 
4 . polymer 
5 . polymer 
#
loop_
_entity_poly.entity_id
_entity_poly.pdbx_strand_id
_entity_poly.type
1 A polypeptide(L)          
2 B polypeptide(L)          
3 C polypeptide(L)          
4 D polydeoxyribonucleotide 
5 E polydeoxyribonucleotide 
#
loop_
_entity_poly_seq.entity_id
_entity_poly_seq.hetero
_entity_poly_seq.mon_id
_entity_poly_seq.num
1 n MET 1   
1 n PRO 2   
1 n ARG 3   
1 n CYS 4   
1 n ASN 5   
1 n LYS 6   
1 n CYS 7   
1 n LEU 8   
1 n SER 9   
1 n GLU 10  
1 n ASN 11  
1 n ASP 12  
1 n SER 13  
1 n ALA 14  
1 n SER 15  
1 n GLU 16  
1 n ASP 17  
1 n ARG 18  
1 n HIS 19  
1 n TRP 20  
1 n HIS 21  
1 n ARG 22  
1 n THR 23  
1 n ALA 24  
1 n THR 25  
1 n LEU 26  
1 n PHE 27  
1 n MET 28  
1 n ASN 29  
1 n CYS 30  
1 n VAL 31  
1 n SER 32  
1 n ASN 33  
1 n GLY 34  
1 n THR 35  
1 n VAL 36  
1 n TYR 37  
1 n GLU 38  
1 n GLU 39  
1 n ALA 40  
1 n VAL 41  
1 n GLY 42  
1 n ARG 43  
1 n GLU 44  
1 n GLY 45  
1 n CYS 46  
1 n TRP 47  
1 n ALA 48  
1 n ARG 49  
1 n LEU 50  
1 n CYS 51  
1 n ASP 52  
1 n GLY 53  
1 n CYS 54  
1 n CYS 55  
1 n THR 56  
1 n VAL 57  
1 n PRO 58  
1 n SER 59  
1 n VAL 60  
1 n VAL 61  
1 n TYR 62  
1 n CYS 63  
1 n ARG 64  
1 n ALA 65  
1 n ASP 66  
1 n SER 67  
1 n ALA 68  
1 n TYR 69  
1 n LEU 70  
1 n CYS 71  
1 n ALA 72  
1 n SER 73  
1 n CYS 74  
1 n ASP 75  
1 n ALA 76  
1 n GLN 77  
1 n ILE 78  
1 n HIS 79  
1 n ALA 80  
1 n ALA 81  
1 n ASN 82  
1 n ARG 83  
1 n VAL 84  
1 n ALA 85  
1 n SER 86  
1 n ARG 87  
1 n HIS 88  
1 n GLU 89  
1 n ARG 90  
1 n VAL 91  
1 n LEU 92  
1 n LEU 93  
1 n SER 94  
1 n GLU 95  
1 n ALA 96  
1 n TYR 97  
1 n LYS 98  
1 n HIS 99  
1 n ALA 100 
1 n PRO 101 
1 n VAL 102 
1 n MET 103 
1 n LEU 104 
1 n ASP 105 
1 n CYS 106 
1 n HIS 107 
1 n ALA 108 
1 n ASP 109 
1 n ALA 110 
1 n ALA 111 
1 n ALA 112 
1 n LEU 113 
1 n CYS 114 
1 n ALA 115 
1 n ALA 116 
1 n TYR 117 
1 n GLU 118 
1 n ALA 119 
1 n GLN 120 
1 n VAL 121 
1 n HIS 122 
1 n TYR 123 
1 n ALA 124 
1 n ASN 125 
1 n LEU 126 
1 n LEU 127 
1 n THR 128 
1 n VAL 129 
1 n MET 130 
1 n HIS 131 
1 n GLN 132 
1 n ARG 133 
1 n MET 134 
1 n PRO 135 
1 n VAL 136 
1 n VAL 137 
1 n SER 138 
1 n HIS 139 
1 n PRO 140 
1 n ALA 141 
1 n VAL 142 
1 n ALA 143 
1 n ILE 144 
1 n PRO 145 
1 n PRO 146 
1 n VAL 147 
1 n SER 148 
1 n LEU 149 
1 n PHE 150 
1 n ALA 151 
1 n GLU 152 
1 n ALA 153 
1 n GLU 154 
1 n ALA 155 
1 n THR 156 
1 n ALA 157 
1 n PRO 158 
1 n VAL 159 
1 n LEU 160 
1 n GLY 161 
1 n ARG 162 
1 n LYS 163 
1 n GLU 164 
1 n GLU 165 
1 n ASP 166 
1 n THR 167 
1 n SER 168 
1 n TRP 169 
1 n LEU 170 
1 n LEU 171 
1 n LEU 172 
1 n SER 173 
1 n LYS 174 
1 n ASP 175 
1 n SER 176 
1 n ASP 177 
1 n ASN 178 
1 n HIS 179 
1 n ASN 180 
1 n ARG 181 
1 n SER 182 
1 n GLY 183 
1 n ASN 184 
1 n ASN 185 
1 n SER 186 
1 n SER 187 
1 n THR 188 
1 n SER 189 
1 n SER 190 
1 n SER 191 
1 n SER 192 
1 n GLN 193 
1 n TYR 194 
1 n PHE 195 
1 n GLY 196 
1 n GLU 197 
1 n VAL 198 
1 n ASP 199 
1 n GLN 200 
1 n TYR 201 
1 n PHE 202 
1 n ASP 203 
1 n LEU 204 
1 n VAL 205 
1 n GLY 206 
1 n TYR 207 
1 n ASN 208 
1 n SER 209 
1 n TYR 210 
1 n TYR 211 
1 n ASP 212 
1 n SER 213 
1 n HIS 214 
1 n MET 215 
1 n SER 216 
1 n ASN 217 
1 n GLN 218 
1 n GLU 219 
1 n GLN 220 
1 n TYR 221 
1 n VAL 222 
1 n MET 223 
1 n GLN 224 
1 n GLU 225 
1 n GLN 226 
1 n GLN 227 
1 n HIS 228 
1 n LEU 229 
1 n GLN 230 
1 n GLN 231 
1 n MET 232 
1 n GLN 233 
1 n LYS 234 
1 n GLU 235 
1 n TYR 236 
1 n ALA 237 
1 n GLU 238 
1 n GLN 239 
1 n GLN 240 
1 n MET 241 
1 n GLN 242 
1 n LYS 243 
1 n GLU 244 
1 n TYR 245 
1 n VAL 246 
1 n GLU 247 
1 n ASN 248 
1 n GLU 249 
1 n GLY 250 
1 n SER 251 
1 n GLU 252 
1 n CYS 253 
1 n ILE 254 
1 n VAL 255 
1 n PRO 256 
1 n SER 257 
1 n GLN 258 
1 n SER 259 
1 n THR 260 
1 n ILE 261 
1 n VAL 262 
1 n ARG 263 
1 n ARG 264 
1 n PRO 265 
1 n HIS 266 
1 n GLN 267 
1 n SER 268 
1 n GLY 269 
1 n TYR 270 
1 n ALA 271 
1 n PRO 272 
1 n LEU 273 
1 n VAL 274 
1 n GLY 275 
1 n ALA 276 
1 n GLU 277 
1 n GLN 278 
1 n ALA 279 
1 n ALA 280 
1 n SER 281 
1 n ALA 282 
1 n THR 283 
1 n ALA 284 
1 n GLY 285 
1 n ALA 286 
1 n SER 287 
1 n ALA 288 
1 n TYR 289 
1 n THR 290 
1 n ASP 291 
1 n SER 292 
1 n VAL 293 
1 n ASN 294 
1 n ASN 295 
1 n SER 296 
1 n ILE 297 
1 n SER 298 
1 n PHE 299 
1 n SER 300 
1 n MET 301 
1 n GLU 302 
1 n ALA 303 
1 n GLY 304 
1 n ILE 305 
1 n VAL 306 
1 n PRO 307 
1 n ASP 308 
1 n ASN 309 
1 n THR 310 
1 n VAL 311 
1 n GLN 312 
1 n SER 313 
1 n SER 314 
1 n ILE 315 
1 n LEU 316 
1 n ARG 317 
1 n PRO 318 
1 n ALA 319 
1 n GLY 320 
1 n ALA 321 
1 n ILE 322 
1 n GLY 323 
1 n LEU 324 
1 n PHE 325 
1 n SER 326 
1 n SER 327 
1 n PRO 328 
1 n SER 329 
1 n LEU 330 
1 n GLN 331 
1 n THR 332 
1 n PRO 333 
1 n LEU 334 
1 n HIS 335 
1 n PHE 336 
1 n SER 337 
1 n SER 338 
1 n LYS 339 
1 n GLU 340 
1 n ARG 341 
1 n GLU 342 
1 n ALA 343 
1 n ARG 344 
1 n VAL 345 
1 n LEU 346 
1 n ARG 347 
1 n TYR 348 
1 n LYS 349 
1 n GLU 350 
1 n LYS 351 
1 n LYS 352 
1 n LYS 353 
1 n SER 354 
1 n ARG 355 
1 n LYS 356 
1 n PHE 357 
1 n GLU 358 
1 n LYS 359 
1 n THR 360 
1 n THR 361 
1 n ARG 362 
1 n TYR 363 
1 n ALA 364 
1 n THR 365 
1 n ARG 366 
1 n LYS 367 
1 n ALA 368 
1 n TYR 369 
1 n ALA 370 
1 n GLU 371 
1 n ALA 372 
1 n ARG 373 
1 n PRO 374 
1 n ARG 375 
1 n ILE 376 
1 n LYS 377 
1 n GLY 378 
1 n ARG 379 
1 n PHE 380 
1 n ALA 381 
1 n LYS 382 
1 n ARG 383 
1 n SER 384 
1 n ASP 385 
1 n ALA 386 
1 n GLU 387 
1 n MET 388 
1 n GLU 389 
1 n VAL 390 
1 n ASP 391 
1 n GLN 392 
1 n THR 393 
1 n PHE 394 
1 n SER 395 
1 n THR 396 
1 n ALA 397 
1 n ALA 398 
1 n LEU 399 
1 n SER 400 
1 n ASP 401 
1 n SER 402 
1 n SER 403 
1 n TYR 404 
1 n SER 405 
1 n THR 406 
1 n VAL 407 
1 n PRO 408 
1 n TRP 409 
1 n PHE 410 
2 n GLU 1   
2 n ASN 2   
2 n PRO 3   
2 n ALA 4   
2 n ALA 5   
2 n GLU 6   
2 n GLY 7   
2 n GLY 8   
2 n SER 9   
2 n ALA 10  
2 n LEU 11  
2 n PRO 12  
2 n MET 13  
2 n ALA 14  
2 n ASN 15  
2 n VAL 16  
2 n VAL 17  
2 n ARG 18  
2 n LEU 19  
2 n MET 20  
2 n ARG 21  
2 n ARG 22  
2 n VAL 23  
2 n LEU 24  
2 n PRO 25  
2 n SER 26  
2 n ASN 27  
2 n VAL 28  
2 n LYS 29  
2 n ILE 30  
2 n ALA 31  
2 n GLU 32  
2 n SER 33  
2 n ALA 34  
2 n LYS 35  
2 n GLN 36  
2 n LEU 37  
2 n THR 38  
2 n HIS 39  
2 n ASP 40  
2 n CYS 41  
2 n ALA 42  
2 n VAL 43  
2 n GLU 44  
2 n PHE 45  
2 n VAL 46  
2 n GLY 47  
2 n PHE 48  
2 n VAL 49  
2 n ARG 50  
2 n GLY 51  
2 n GLU 52  
2 n ALA 53  
2 n SER 54  
2 n GLU 55  
2 n ARG 56  
2 n ALA 57  
2 n ARG 58  
2 n SER 59  
2 n GLU 60  
2 n TYR 61  
2 n ARG 62  
2 n ARG 63  
2 n THR 64  
2 n VAL 65  
2 n ALA 66  
2 n PRO 67  
2 n GLU 68  
2 n ASP 69  
2 n PHE 70  
2 n THR 71  
2 n TRP 72  
2 n SER 73  
2 n CYS 74  
2 n GLN 75  
2 n SER 76  
2 n LEU 77  
2 n GLY 78  
2 n PHE 79  
2 n ASP 80  
2 n SER 81  
2 n TYR 82  
2 n VAL 83  
2 n GLN 84  
2 n PRO 85  
2 n MET 86  
2 n GLN 87  
2 n THR 88  
2 n TYR 89  
2 n LEU 90  
2 n ARG 91  
2 n GLY 92  
2 n TYR 93  
2 n ARG 94  
2 n GLU 95  
3 n PHE 1   
3 n TRP 2   
3 n ALA 3   
3 n GLU 4   
3 n GLN 5   
3 n TYR 6   
3 n ARG 7   
3 n GLU 8   
3 n ILE 9   
3 n GLU 10  
3 n ALA 11  
3 n THR 12  
3 n THR 13  
3 n ASP 14  
3 n PHE 15  
3 n LYS 16  
3 n ASN 17  
3 n HIS 18  
3 n ASN 19  
3 n LEU 20  
3 n PRO 21  
3 n LEU 22  
3 n ALA 23  
3 n ARG 24  
3 n ILE 25  
3 n LYS 26  
3 n LYS 27  
3 n ILE 28  
3 n MET 29  
3 n LYS 30  
3 n ALA 31  
3 n ASP 32  
3 n GLU 33  
3 n ASP 34  
3 n VAL 35  
3 n ARG 36  
3 n MET 37  
3 n ILE 38  
3 n ALA 39  
3 n ALA 40  
3 n GLU 41  
3 n ALA 42  
3 n PRO 43  
3 n VAL 44  
3 n VAL 45  
3 n PHE 46  
3 n ALA 47  
3 n ARG 48  
3 n ALA 49  
3 n CYS 50  
3 n GLU 51  
3 n MET 52  
3 n PHE 53  
3 n ILE 54  
3 n LEU 55  
3 n GLU 56  
3 n LEU 57  
3 n THR 58  
3 n HIS 59  
3 n ARG 60  
3 n GLY 61  
3 n TRP 62  
3 n ALA 63  
3 n HIS 64  
3 n ALA 65  
3 n GLU 66  
3 n GLU 67  
3 n ASN 68  
3 n LYS 69  
3 n ARG 70  
3 n ARG 71  
3 n THR 72  
3 n LEU 73  
3 n GLN 74  
3 n LYS 75  
3 n SER 76  
3 n ASP 77  
3 n ILE 78  
3 n ALA 79  
3 n ALA 80  
3 n ALA 81  
3 n ILE 82  
3 n ALA 83  
3 n ARG 84  
3 n THR 85  
3 n GLU 86  
3 n VAL 87  
3 n PHE 88  
3 n ASP 89  
3 n PHE 90  
3 n LEU 91  
3 n VAL 92  
3 n ASP 93  
3 n ILE 94  
3 n VAL 95  
3 n PRO 96  
3 n ARG 97  
3 n ASP 98  
3 n ASP 99  
3 n ALA 100 
3 n LYS 101 
3 n ASP 102 
3 n VAL 103 
3 n GLU 104 
3 n ALA 105 
3 n ALA 106 
3 n ALA 107 
3 n ALA 108 
4 n DC  1   
4 n DA  2   
4 n DC  3   
4 n DG  4   
4 n DC  5   
4 n DA  6   
4 n DC  7   
4 n DC  8   
4 n DA  9   
4 n DG  10  
4 n DA  11  
4 n DC  12  
4 n DC  13  
4 n DA  14  
4 n DC  15  
4 n DA  16  
4 n DC  17  
4 n DC  18  
4 n DA  19  
4 n DG  20  
4 n DA  21  
4 n DA  22  
4 n DA  23  
4 n DC  24  
4 n DA  25  
4 n DA  26  
4 n DA  27  
4 n DC  28  
4 n DA  29  
4 n DA  30  
4 n DA  31  
5 n DT  1   
5 n DT  2   
5 n DT  3   
5 n DG  4   
5 n DT  5   
5 n DT  6   
5 n DT  7   
5 n DG  8   
5 n DT  9   
5 n DT  10  
5 n DT  11  
5 n DC  12  
5 n DT  13  
5 n DG  14  
5 n DG  15  
5 n DT  16  
5 n DG  17  
5 n DT  18  
5 n DG  19  
5 n DG  20  
5 n DT  21  
5 n DC  22  
5 n DT  23  
5 n DG  24  
5 n DG  25  
5 n DT  26  
5 n DG  27  
5 n DC  28  
5 n DG  29  
5 n DT  30  
5 n DG  31  
#
_ma_data.content_type "model coordinates"
_ma_data.id           1
_ma_data.name         Model
#
_ma_model_list.data_id          1
_ma_model_list.model_group_id   1
_ma_model_list.model_group_name "AlphaFold-beta-20231127 (927599d6-1efe-4fa9-85d2-a29f909d212e @ 2024-12-02 03:36:27)"
_ma_model_list.model_id         1
_ma_model_list.model_name       "Top ranked model"
_ma_model_list.model_type       "Ab initio model"
_ma_model_list.ordinal_id       1
#
loop_
_ma_protocol_step.method_type
_ma_protocol_step.ordinal_id
_ma_protocol_step.protocol_id
_ma_protocol_step.step_id
"coevolution MSA" 1 1 1 
"template search" 2 1 2 
modeling          3 1 3 
#
loop_
_ma_qa_metric.id
_ma_qa_metric.mode
_ma_qa_metric.name
_ma_qa_metric.software_group_id
_ma_qa_metric.type
1 global pLDDT 1 pLDDT 
2 local  pLDDT 1 pLDDT 
#
_ma_qa_metric_global.metric_id    1
_ma_qa_metric_global.metric_value 62.75
_ma_qa_metric_global.model_id     1
_ma_qa_metric_global.ordinal_id   1
#
_ma_software_group.group_id    1
_ma_software_group.ordinal_id  1
_ma_software_group.software_id 1
#
loop_
_ma_target_entity.data_id
_ma_target_entity.entity_id
_ma_target_entity.origin
1 1 . 
1 2 . 
1 3 . 
1 4 . 
1 5 . 
#
loop_
_ma_target_entity_instance.asym_id
_ma_target_entity_instance.details
_ma_target_entity_instance.entity_id
A . 1 
B . 2 
C . 3 
D . 4 
E . 5 
#
loop_
_pdbx_data_usage.details
_pdbx_data_usage.id
_pdbx_data_usage.type
_pdbx_data_usage.url
;NON-COMMERCIAL USE ONLY, BY USING THIS FILE YOU AGREE TO THE TERMS OF USE FOUND
AT alphafoldserver.com/output-terms.
;
1 license    ? 
;THE INFORMATION IS NOT INTENDED FOR, HAS NOT BEEN VALIDATED FOR, AND IS NOT
APPROVED FOR CLINICAL USE. IT SHOULD NOT BE USED FOR CLINICAL PURPOSE OR RELIED
ON FOR MEDICAL OR OTHER PROFESSIONAL ADVICE. IT IS THEORETICAL MODELLING ONLY
AND CAUTION SHOULD BE EXERCISED IN ITS USE. IT IS PROVIDED "AS-IS" WITHOUT ANY
WARRANTY OF ANY KIND, WHETHER EXPRESSED OR IMPLIED. NO WARRANTY IS GIVEN THAT
USE OF THE INFORMATION SHALL NOT INFRINGE THE RIGHTS OF ANY THIRD PARTY.
;
2 disclaimer ? 
#
loop_
_pdbx_poly_seq_scheme.asym_id
_pdbx_poly_seq_scheme.auth_seq_num
_pdbx_poly_seq_scheme.entity_id
_pdbx_poly_seq_scheme.hetero
_pdbx_poly_seq_scheme.mon_id
_pdbx_poly_seq_scheme.pdb_ins_code
_pdbx_poly_seq_scheme.pdb_seq_num
_pdbx_poly_seq_scheme.pdb_strand_id
_pdbx_poly_seq_scheme.seq_id
A 1   1 n MET . 1   A 1   
A 2   1 n PRO . 2   A 2   
A 3   1 n ARG . 3   A 3   
A 4   1 n CYS . 4   A 4   
A 5   1 n ASN . 5   A 5   
A 6   1 n LYS . 6   A 6   
A 7   1 n CYS . 7   A 7   
A 8   1 n LEU . 8   A 8   
A 9   1 n SER . 9   A 9   
A 10  1 n GLU . 10  A 10  
A 11  1 n ASN . 11  A 11  
A 12  1 n ASP . 12  A 12  
A 13  1 n SER . 13  A 13  
A 14  1 n ALA . 14  A 14  
A 15  1 n SER . 15  A 15  
A 16  1 n GLU . 16  A 16  
A 17  1 n ASP . 17  A 17  
A 18  1 n ARG . 18  A 18  
A 19  1 n HIS . 19  A 19  
A 20  1 n TRP . 20  A 20  
A 21  1 n HIS . 21  A 21  
A 22  1 n ARG . 22  A 22  
A 23  1 n THR . 23  A 23  
A 24  1 n ALA . 24  A 24  
A 25  1 n THR . 25  A 25  
A 26  1 n LEU . 26  A 26  
A 27  1 n PHE . 27  A 27  
A 28  1 n MET . 28  A 28  
A 29  1 n ASN . 29  A 29  
A 30  1 n CYS . 30  A 30  
A 31  1 n VAL . 31  A 31  
A 32  1 n SER . 32  A 32  
A 33  1 n ASN . 33  A 33  
A 34  1 n GLY . 34  A 34  
A 35  1 n THR . 35  A 35  
A 36  1 n VAL . 36  A 36  
A 37  1 n TYR . 37  A 37  
A 38  1 n GLU . 38  A 38  
A 39  1 n GLU . 39  A 39  
A 40  1 n ALA . 40  A 40  
A 41  1 n VAL . 41  A 41  
A 42  1 n GLY . 42  A 42  
A 43  1 n ARG . 43  A 43  
A 44  1 n GLU . 44  A 44  
A 45  1 n GLY . 45  A 45  
A 46  1 n CYS . 46  A 46  
A 47  1 n TRP . 47  A 47  
A 48  1 n ALA . 48  A 48  
A 49  1 n ARG . 49  A 49  
A 50  1 n LEU . 50  A 50  
A 51  1 n CYS . 51  A 51  
A 52  1 n ASP . 52  A 52  
A 53  1 n GLY . 53  A 53  
A 54  1 n CYS . 54  A 54  
A 55  1 n CYS . 55  A 55  
A 56  1 n THR . 56  A 56  
A 57  1 n VAL . 57  A 57  
A 58  1 n PRO . 58  A 58  
A 59  1 n SER . 59  A 59  
A 60  1 n VAL . 60  A 60  
A 61  1 n VAL . 61  A 61  
A 62  1 n TYR . 62  A 62  
A 63  1 n CYS . 63  A 63  
A 64  1 n ARG . 64  A 64  
A 65  1 n ALA . 65  A 65  
A 66  1 n ASP . 66  A 66  
A 67  1 n SER . 67  A 67  
A 68  1 n ALA . 68  A 68  
A 69  1 n TYR . 69  A 69  
A 70  1 n LEU . 70  A 70  
A 71  1 n CYS . 71  A 71  
A 72  1 n ALA . 72  A 72  
A 73  1 n SER . 73  A 73  
A 74  1 n CYS . 74  A 74  
A 75  1 n ASP . 75  A 75  
A 76  1 n ALA . 76  A 76  
A 77  1 n GLN . 77  A 77  
A 78  1 n ILE . 78  A 78  
A 79  1 n HIS . 79  A 79  
A 80  1 n ALA . 80  A 80  
A 81  1 n ALA . 81  A 81  
A 82  1 n ASN . 82  A 82  
A 83  1 n ARG . 83  A 83  
A 84  1 n VAL . 84  A 84  
A 85  1 n ALA . 85  A 85  
A 86  1 n SER . 86  A 86  
A 87  1 n ARG . 87  A 87  
A 88  1 n HIS . 88  A 88  
A 89  1 n GLU . 89  A 89  
A 90  1 n ARG . 90  A 90  
A 91  1 n VAL . 91  A 91  
A 92  1 n LEU . 92  A 92  
A 93  1 n LEU . 93  A 93  
A 94  1 n SER . 94  A 94  
A 95  1 n GLU . 95  A 95  
A 96  1 n ALA . 96  A 96  
A 97  1 n TYR . 97  A 97  
A 98  1 n LYS . 98  A 98  
A 99  1 n HIS . 99  A 99  
A 100 1 n ALA . 100 A 100 
A 101 1 n PRO . 101 A 101 
A 102 1 n VAL . 102 A 102 
A 103 1 n MET . 103 A 103 
A 104 1 n LEU . 104 A 104 
A 105 1 n ASP . 105 A 105 
A 106 1 n CYS . 106 A 106 
A 107 1 n HIS . 107 A 107 
A 108 1 n ALA . 108 A 108 
A 109 1 n ASP . 109 A 109 
A 110 1 n ALA . 110 A 110 
A 111 1 n ALA . 111 A 111 
A 112 1 n ALA . 112 A 112 
A 113 1 n LEU . 113 A 113 
A 114 1 n CYS . 114 A 114 
A 115 1 n ALA . 115 A 115 
A 116 1 n ALA . 116 A 116 
A 117 1 n TYR . 117 A 117 
A 118 1 n GLU . 118 A 118 
A 119 1 n ALA . 119 A 119 
A 120 1 n GLN . 120 A 120 
A 121 1 n VAL . 121 A 121 
A 122 1 n HIS . 122 A 122 
A 123 1 n TYR . 123 A 123 
A 124 1 n ALA . 124 A 124 
A 125 1 n ASN . 125 A 125 
A 126 1 n LEU . 126 A 126 
A 127 1 n LEU . 127 A 127 
A 128 1 n THR . 128 A 128 
A 129 1 n VAL . 129 A 129 
A 130 1 n MET . 130 A 130 
A 131 1 n HIS . 131 A 131 
A 132 1 n GLN . 132 A 132 
A 133 1 n ARG . 133 A 133 
A 134 1 n MET . 134 A 134 
A 135 1 n PRO . 135 A 135 
A 136 1 n VAL . 136 A 136 
A 137 1 n VAL . 137 A 137 
A 138 1 n SER . 138 A 138 
A 139 1 n HIS . 139 A 139 
A 140 1 n PRO . 140 A 140 
A 141 1 n ALA . 141 A 141 
A 142 1 n VAL . 142 A 142 
A 143 1 n ALA . 143 A 143 
A 144 1 n ILE . 144 A 144 
A 145 1 n PRO . 145 A 145 
A 146 1 n PRO . 146 A 146 
A 147 1 n VAL . 147 A 147 
A 148 1 n SER . 148 A 148 
A 149 1 n LEU . 149 A 149 
A 150 1 n PHE . 150 A 150 
A 151 1 n ALA . 151 A 151 
A 152 1 n GLU . 152 A 152 
A 153 1 n ALA . 153 A 153 
A 154 1 n GLU . 154 A 154 
A 155 1 n ALA . 155 A 155 
A 156 1 n THR . 156 A 156 
A 157 1 n ALA . 157 A 157 
A 158 1 n PRO . 158 A 158 
A 159 1 n VAL . 159 A 159 
A 160 1 n LEU . 160 A 160 
A 161 1 n GLY . 161 A 161 
A 162 1 n ARG . 162 A 162 
A 163 1 n LYS . 163 A 163 
A 164 1 n GLU . 164 A 164 
A 165 1 n GLU . 165 A 165 
A 166 1 n ASP . 166 A 166 
A 167 1 n THR . 167 A 167 
A 168 1 n SER . 168 A 168 
A 169 1 n TRP . 169 A 169 
A 170 1 n LEU . 170 A 170 
A 171 1 n LEU . 171 A 171 
A 172 1 n LEU . 172 A 172 
A 173 1 n SER . 173 A 173 
A 174 1 n LYS . 174 A 174 
A 175 1 n ASP . 175 A 175 
A 176 1 n SER . 176 A 176 
A 177 1 n ASP . 177 A 177 
A 178 1 n ASN . 178 A 178 
A 179 1 n HIS . 179 A 179 
A 180 1 n ASN . 180 A 180 
A 181 1 n ARG . 181 A 181 
A 182 1 n SER . 182 A 182 
A 183 1 n GLY . 183 A 183 
A 184 1 n ASN . 184 A 184 
A 185 1 n ASN . 185 A 185 
A 186 1 n SER . 186 A 186 
A 187 1 n SER . 187 A 187 
A 188 1 n THR . 188 A 188 
A 189 1 n SER . 189 A 189 
A 190 1 n SER . 190 A 190 
A 191 1 n SER . 191 A 191 
A 192 1 n SER . 192 A 192 
A 193 1 n GLN . 193 A 193 
A 194 1 n TYR . 194 A 194 
A 195 1 n PHE . 195 A 195 
A 196 1 n GLY . 196 A 196 
A 197 1 n GLU . 197 A 197 
A 198 1 n VAL . 198 A 198 
A 199 1 n ASP . 199 A 199 
A 200 1 n GLN . 200 A 200 
A 201 1 n TYR . 201 A 201 
A 202 1 n PHE . 202 A 202 
A 203 1 n ASP . 203 A 203 
A 204 1 n LEU . 204 A 204 
A 205 1 n VAL . 205 A 205 
A 206 1 n GLY . 206 A 206 
A 207 1 n TYR . 207 A 207 
A 208 1 n ASN . 208 A 208 
A 209 1 n SER . 209 A 209 
A 210 1 n TYR . 210 A 210 
A 211 1 n TYR . 211 A 211 
A 212 1 n ASP . 212 A 212 
A 213 1 n SER . 213 A 213 
A 214 1 n HIS . 214 A 214 
A 215 1 n MET . 215 A 215 
A 216 1 n SER . 216 A 216 
A 217 1 n ASN . 217 A 217 
A 218 1 n GLN . 218 A 218 
A 219 1 n GLU . 219 A 219 
A 220 1 n GLN . 220 A 220 
A 221 1 n TYR . 221 A 221 
A 222 1 n VAL . 222 A 222 
A 223 1 n MET . 223 A 223 
A 224 1 n GLN . 224 A 224 
A 225 1 n GLU . 225 A 225 
A 226 1 n GLN . 226 A 226 
A 227 1 n GLN . 227 A 227 
A 228 1 n HIS . 228 A 228 
A 229 1 n LEU . 229 A 229 
A 230 1 n GLN . 230 A 230 
A 231 1 n GLN . 231 A 231 
A 232 1 n MET . 232 A 232 
A 233 1 n GLN . 233 A 233 
A 234 1 n LYS . 234 A 234 
A 235 1 n GLU . 235 A 235 
A 236 1 n TYR . 236 A 236 
A 237 1 n ALA . 237 A 237 
A 238 1 n GLU . 238 A 238 
A 239 1 n GLN . 239 A 239 
A 240 1 n GLN . 240 A 240 
A 241 1 n MET . 241 A 241 
A 242 1 n GLN . 242 A 242 
A 243 1 n LYS . 243 A 243 
A 244 1 n GLU . 244 A 244 
A 245 1 n TYR . 245 A 245 
A 246 1 n VAL . 246 A 246 
A 247 1 n GLU . 247 A 247 
A 248 1 n ASN . 248 A 248 
A 249 1 n GLU . 249 A 249 
A 250 1 n GLY . 250 A 250 
A 251 1 n SER . 251 A 251 
A 252 1 n GLU . 252 A 252 
A 253 1 n CYS . 253 A 253 
A 254 1 n ILE . 254 A 254 
A 255 1 n VAL . 255 A 255 
A 256 1 n PRO . 256 A 256 
A 257 1 n SER . 257 A 257 
A 258 1 n GLN . 258 A 258 
A 259 1 n SER . 259 A 259 
A 260 1 n THR . 260 A 260 
A 261 1 n ILE . 261 A 261 
A 262 1 n VAL . 262 A 262 
A 263 1 n ARG . 263 A 263 
A 264 1 n ARG . 264 A 264 
A 265 1 n PRO . 265 A 265 
A 266 1 n HIS . 266 A 266 
A 267 1 n GLN . 267 A 267 
A 268 1 n SER . 268 A 268 
A 269 1 n GLY . 269 A 269 
A 270 1 n TYR . 270 A 270 
A 271 1 n ALA . 271 A 271 
A 272 1 n PRO . 272 A 272 
A 273 1 n LEU . 273 A 273 
A 274 1 n VAL . 274 A 274 
A 275 1 n GLY . 275 A 275 
A 276 1 n ALA . 276 A 276 
A 277 1 n GLU . 277 A 277 
A 278 1 n GLN . 278 A 278 
A 279 1 n ALA . 279 A 279 
A 280 1 n ALA . 280 A 280 
A 281 1 n SER . 281 A 281 
A 282 1 n ALA . 282 A 282 
A 283 1 n THR . 283 A 283 
A 284 1 n ALA . 284 A 284 
A 285 1 n GLY . 285 A 285 
A 286 1 n ALA . 286 A 286 
A 287 1 n SER . 287 A 287 
A 288 1 n ALA . 288 A 288 
A 289 1 n TYR . 289 A 289 
A 290 1 n THR . 290 A 290 
A 291 1 n ASP . 291 A 291 
A 292 1 n SER . 292 A 292 
A 293 1 n VAL . 293 A 293 
A 294 1 n ASN . 294 A 294 
A 295 1 n ASN . 295 A 295 
A 296 1 n SER . 296 A 296 
A 297 1 n ILE . 297 A 297 
A 298 1 n SER . 298 A 298 
A 299 1 n PHE . 299 A 299 
A 300 1 n SER . 300 A 300 
A 301 1 n MET . 301 A 301 
A 302 1 n GLU . 302 A 302 
A 303 1 n ALA . 303 A 303 
A 304 1 n GLY . 304 A 304 
A 305 1 n ILE . 305 A 305 
A 306 1 n VAL . 306 A 306 
A 307 1 n PRO . 307 A 307 
A 308 1 n ASP . 308 A 308 
A 309 1 n ASN . 309 A 309 
A 310 1 n THR . 310 A 310 
A 311 1 n VAL . 311 A 311 
A 312 1 n GLN . 312 A 312 
A 313 1 n SER . 313 A 313 
A 314 1 n SER . 314 A 314 
A 315 1 n ILE . 315 A 315 
A 316 1 n LEU . 316 A 316 
A 317 1 n ARG . 317 A 317 
A 318 1 n PRO . 318 A 318 
A 319 1 n ALA . 319 A 319 
A 320 1 n GLY . 320 A 320 
A 321 1 n ALA . 321 A 321 
A 322 1 n ILE . 322 A 322 
A 323 1 n GLY . 323 A 323 
A 324 1 n LEU . 324 A 324 
A 325 1 n PHE . 325 A 325 
A 326 1 n SER . 326 A 326 
A 327 1 n SER . 327 A 327 
A 328 1 n PRO . 328 A 328 
A 329 1 n SER . 329 A 329 
A 330 1 n LEU . 330 A 330 
A 331 1 n GLN . 331 A 331 
A 332 1 n THR . 332 A 332 
A 333 1 n PRO . 333 A 333 
A 334 1 n LEU . 334 A 334 
A 335 1 n HIS . 335 A 335 
A 336 1 n PHE . 336 A 336 
A 337 1 n SER . 337 A 337 
A 338 1 n SER . 338 A 338 
A 339 1 n LYS . 339 A 339 
A 340 1 n GLU . 340 A 340 
A 341 1 n ARG . 341 A 341 
A 342 1 n GLU . 342 A 342 
A 343 1 n ALA . 343 A 343 
A 344 1 n ARG . 344 A 344 
A 345 1 n VAL . 345 A 345 
A 346 1 n LEU . 346 A 346 
A 347 1 n ARG . 347 A 347 
A 348 1 n TYR . 348 A 348 
A 349 1 n LYS . 349 A 349 
A 350 1 n GLU . 350 A 350 
A 351 1 n LYS . 351 A 351 
A 352 1 n LYS . 352 A 352 
A 353 1 n LYS . 353 A 353 
A 354 1 n SER . 354 A 354 
A 355 1 n ARG . 355 A 355 
A 356 1 n LYS . 356 A 356 
A 357 1 n PHE . 357 A 357 
A 358 1 n GLU . 358 A 358 
A 359 1 n LYS . 359 A 359 
A 360 1 n THR . 360 A 360 
A 361 1 n THR . 361 A 361 
A 362 1 n ARG . 362 A 362 
A 363 1 n TYR . 363 A 363 
A 364 1 n ALA . 364 A 364 
A 365 1 n THR . 365 A 365 
A 366 1 n ARG . 366 A 366 
A 367 1 n LYS . 367 A 367 
A 368 1 n ALA . 368 A 368 
A 369 1 n TYR . 369 A 369 
A 370 1 n ALA . 370 A 370 
A 371 1 n GLU . 371 A 371 
A 372 1 n ALA . 372 A 372 
A 373 1 n ARG . 373 A 373 
A 374 1 n PRO . 374 A 374 
A 375 1 n ARG . 375 A 375 
A 376 1 n ILE . 376 A 376 
A 377 1 n LYS . 377 A 377 
A 378 1 n GLY . 378 A 378 
A 379 1 n ARG . 379 A 379 
A 380 1 n PHE . 380 A 380 
A 381 1 n ALA . 381 A 381 
A 382 1 n LYS . 382 A 382 
A 383 1 n ARG . 383 A 383 
A 384 1 n SER . 384 A 384 
A 385 1 n ASP . 385 A 385 
A 386 1 n ALA . 386 A 386 
A 387 1 n GLU . 387 A 387 
A 388 1 n MET . 388 A 388 
A 389 1 n GLU . 389 A 389 
A 390 1 n VAL . 390 A 390 
A 391 1 n ASP . 391 A 391 
A 392 1 n GLN . 392 A 392 
A 393 1 n THR . 393 A 393 
A 394 1 n PHE . 394 A 394 
A 395 1 n SER . 395 A 395 
A 396 1 n THR . 396 A 396 
A 397 1 n ALA . 397 A 397 
A 398 1 n ALA . 398 A 398 
A 399 1 n LEU . 399 A 399 
A 400 1 n SER . 400 A 400 
A 401 1 n ASP . 401 A 401 
A 402 1 n SER . 402 A 402 
A 403 1 n SER . 403 A 403 
A 404 1 n TYR . 404 A 404 
A 405 1 n SER . 405 A 405 
A 406 1 n THR . 406 A 406 
A 407 1 n VAL . 407 A 407 
A 408 1 n PRO . 408 A 408 
A 409 1 n TRP . 409 A 409 
A 410 1 n PHE . 410 A 410 
B 1   2 n GLU . 1   B 1   
B 2   2 n ASN . 2   B 2   
B 3   2 n PRO . 3   B 3   
B 4   2 n ALA . 4   B 4   
B 5   2 n ALA . 5   B 5   
B 6   2 n GLU . 6   B 6   
B 7   2 n GLY . 7   B 7   
B 8   2 n GLY . 8   B 8   
B 9   2 n SER . 9   B 9   
B 10  2 n ALA . 10  B 10  
B 11  2 n LEU . 11  B 11  
B 12  2 n PRO . 12  B 12  
B 13  2 n MET . 13  B 13  
B 14  2 n ALA . 14  B 14  
B 15  2 n ASN . 15  B 15  
B 16  2 n VAL . 16  B 16  
B 17  2 n VAL . 17  B 17  
B 18  2 n ARG . 18  B 18  
B 19  2 n LEU . 19  B 19  
B 20  2 n MET . 20  B 20  
B 21  2 n ARG . 21  B 21  
B 22  2 n ARG . 22  B 22  
B 23  2 n VAL . 23  B 23  
B 24  2 n LEU . 24  B 24  
B 25  2 n PRO . 25  B 25  
B 26  2 n SER . 26  B 26  
B 27  2 n ASN . 27  B 27  
B 28  2 n VAL . 28  B 28  
B 29  2 n LYS . 29  B 29  
B 30  2 n ILE . 30  B 30  
B 31  2 n ALA . 31  B 31  
B 32  2 n GLU . 32  B 32  
B 33  2 n SER . 33  B 33  
B 34  2 n ALA . 34  B 34  
B 35  2 n LYS . 35  B 35  
B 36  2 n GLN . 36  B 36  
B 37  2 n LEU . 37  B 37  
B 38  2 n THR . 38  B 38  
B 39  2 n HIS . 39  B 39  
B 40  2 n ASP . 40  B 40  
B 41  2 n CYS . 41  B 41  
B 42  2 n ALA . 42  B 42  
B 43  2 n VAL . 43  B 43  
B 44  2 n GLU . 44  B 44  
B 45  2 n PHE . 45  B 45  
B 46  2 n VAL . 46  B 46  
B 47  2 n GLY . 47  B 47  
B 48  2 n PHE . 48  B 48  
B 49  2 n VAL . 49  B 49  
B 50  2 n ARG . 50  B 50  
B 51  2 n GLY . 51  B 51  
B 52  2 n GLU . 52  B 52  
B 53  2 n ALA . 53  B 53  
B 54  2 n SER . 54  B 54  
B 55  2 n GLU . 55  B 55  
B 56  2 n ARG . 56  B 56  
B 57  2 n ALA . 57  B 57  
B 58  2 n ARG . 58  B 58  
B 59  2 n SER . 59  B 59  
B 60  2 n GLU . 60  B 60  
B 61  2 n TYR . 61  B 61  
B 62  2 n ARG . 62  B 62  
B 63  2 n ARG . 63  B 63  
B 64  2 n THR . 64  B 64  
B 65  2 n VAL . 65  B 65  
B 66  2 n ALA . 66  B 66  
B 67  2 n PRO . 67  B 67  
B 68  2 n GLU . 68  B 68  
B 69  2 n ASP . 69  B 69  
B 70  2 n PHE . 70  B 70  
B 71  2 n THR . 71  B 71  
B 72  2 n TRP . 72  B 72  
B 73  2 n SER . 73  B 73  
B 74  2 n CYS . 74  B 74  
B 75  2 n GLN . 75  B 75  
B 76  2 n SER . 76  B 76  
B 77  2 n LEU . 77  B 77  
B 78  2 n GLY . 78  B 78  
B 79  2 n PHE . 79  B 79  
B 80  2 n ASP . 80  B 80  
B 81  2 n SER . 81  B 81  
B 82  2 n TYR . 82  B 82  
B 83  2 n VAL . 83  B 83  
B 84  2 n GLN . 84  B 84  
B 85  2 n PRO . 85  B 85  
B 86  2 n MET . 86  B 86  
B 87  2 n GLN . 87  B 87  
B 88  2 n THR . 88  B 88  
B 89  2 n TYR . 89  B 89  
B 90  2 n LEU . 90  B 90  
B 91  2 n ARG . 91  B 91  
B 92  2 n GLY . 92  B 92  
B 93  2 n TYR . 93  B 93  
B 94  2 n ARG . 94  B 94  
B 95  2 n GLU . 95  B 95  
C 1   3 n PHE . 1   C 1   
C 2   3 n TRP . 2   C 2   
C 3   3 n ALA . 3   C 3   
C 4   3 n GLU . 4   C 4   
C 5   3 n GLN . 5   C 5   
C 6   3 n TYR . 6   C 6   
C 7   3 n ARG . 7   C 7   
C 8   3 n GLU . 8   C 8   
C 9   3 n ILE . 9   C 9   
C 10  3 n GLU . 10  C 10  
C 11  3 n ALA . 11  C 11  
C 12  3 n THR . 12  C 12  
C 13  3 n THR . 13  C 13  
C 14  3 n ASP . 14  C 14  
C 15  3 n PHE . 15  C 15  
C 16  3 n LYS . 16  C 16  
C 17  3 n ASN . 17  C 17  
C 18  3 n HIS . 18  C 18  
C 19  3 n ASN . 19  C 19  
C 20  3 n LEU . 20  C 20  
C 21  3 n PRO . 21  C 21  
C 22  3 n LEU . 22  C 22  
C 23  3 n ALA . 23  C 23  
C 24  3 n ARG . 24  C 24  
C 25  3 n ILE . 25  C 25  
C 26  3 n LYS . 26  C 26  
C 27  3 n LYS . 27  C 27  
C 28  3 n ILE . 28  C 28  
C 29  3 n MET . 29  C 29  
C 30  3 n LYS . 30  C 30  
C 31  3 n ALA . 31  C 31  
C 32  3 n ASP . 32  C 32  
C 33  3 n GLU . 33  C 33  
C 34  3 n ASP . 34  C 34  
C 35  3 n VAL . 35  C 35  
C 36  3 n ARG . 36  C 36  
C 37  3 n MET . 37  C 37  
C 38  3 n ILE . 38  C 38  
C 39  3 n ALA . 39  C 39  
C 40  3 n ALA . 40  C 40  
C 41  3 n GLU . 41  C 41  
C 42  3 n ALA . 42  C 42  
C 43  3 n PRO . 43  C 43  
C 44  3 n VAL . 44  C 44  
C 45  3 n VAL . 45  C 45  
C 46  3 n PHE . 46  C 46  
C 47  3 n ALA . 47  C 47  
C 48  3 n ARG . 48  C 48  
C 49  3 n ALA . 49  C 49  
C 50  3 n CYS . 50  C 50  
C 51  3 n GLU . 51  C 51  
C 52  3 n MET . 52  C 52  
C 53  3 n PHE . 53  C 53  
C 54  3 n ILE . 54  C 54  
C 55  3 n LEU . 55  C 55  
C 56  3 n GLU . 56  C 56  
C 57  3 n LEU . 57  C 57  
C 58  3 n THR . 58  C 58  
C 59  3 n HIS . 59  C 59  
C 60  3 n ARG . 60  C 60  
C 61  3 n GLY . 61  C 61  
C 62  3 n TRP . 62  C 62  
C 63  3 n ALA . 63  C 63  
C 64  3 n HIS . 64  C 64  
C 65  3 n ALA . 65  C 65  
C 66  3 n GLU . 66  C 66  
C 67  3 n GLU . 67  C 67  
C 68  3 n ASN . 68  C 68  
C 69  3 n LYS . 69  C 69  
C 70  3 n ARG . 70  C 70  
C 71  3 n ARG . 71  C 71  
C 72  3 n THR . 72  C 72  
C 73  3 n LEU . 73  C 73  
C 74  3 n GLN . 74  C 74  
C 75  3 n LYS . 75  C 75  
C 76  3 n SER . 76  C 76  
C 77  3 n ASP . 77  C 77  
C 78  3 n ILE . 78  C 78  
C 79  3 n ALA . 79  C 79  
C 80  3 n ALA . 80  C 80  
C 81  3 n ALA . 81  C 81  
C 82  3 n ILE . 82  C 82  
C 83  3 n ALA . 83  C 83  
C 84  3 n ARG . 84  C 84  
C 85  3 n THR . 85  C 85  
C 86  3 n GLU . 86  C 86  
C 87  3 n VAL . 87  C 87  
C 88  3 n PHE . 88  C 88  
C 89  3 n ASP . 89  C 89  
C 90  3 n PHE . 90  C 90  
C 91  3 n LEU . 91  C 91  
C 92  3 n VAL . 92  C 92  
C 93  3 n ASP . 93  C 93  
C 94  3 n ILE . 94  C 94  
C 95  3 n VAL . 95  C 95  
C 96  3 n PRO . 96  C 96  
C 97  3 n ARG . 97  C 97  
C 98  3 n ASP . 98  C 98  
C 99  3 n ASP . 99  C 99  
C 100 3 n ALA . 100 C 100 
C 101 3 n LYS . 101 C 101 
C 102 3 n ASP . 102 C 102 
C 103 3 n VAL . 103 C 103 
C 104 3 n GLU . 104 C 104 
C 105 3 n ALA . 105 C 105 
C 106 3 n ALA . 106 C 106 
C 107 3 n ALA . 107 C 107 
C 108 3 n ALA . 108 C 108 
D 1   4 n DC  . 1   D 1   
D 2   4 n DA  . 2   D 2   
D 3   4 n DC  . 3   D 3   
D 4   4 n DG  . 4   D 4   
D 5   4 n DC  . 5   D 5   
D 6   4 n DA  . 6   D 6   
D 7   4 n DC  . 7   D 7   
D 8   4 n DC  . 8   D 8   
D 9   4 n DA  . 9   D 9   
D 10  4 n DG  . 10  D 10  
D 11  4 n DA  . 11  D 11  
D 12  4 n DC  . 12  D 12  
D 13  4 n DC  . 13  D 13  
D 14  4 n DA  . 14  D 14  
D 15  4 n DC  . 15  D 15  
D 16  4 n DA  . 16  D 16  
D 17  4 n DC  . 17  D 17  
D 18  4 n DC  . 18  D 18  
D 19  4 n DA  . 19  D 19  
D 20  4 n DG  . 20  D 20  
D 21  4 n DA  . 21  D 21  
D 22  4 n DA  . 22  D 22  
D 23  4 n DA  . 23  D 23  
D 24  4 n DC  . 24  D 24  
D 25  4 n DA  . 25  D 25  
D 26  4 n DA  . 26  D 26  
D 27  4 n DA  . 27  D 27  
D 28  4 n DC  . 28  D 28  
D 29  4 n DA  . 29  D 29  
D 30  4 n DA  . 30  D 30  
D 31  4 n DA  . 31  D 31  
E 1   5 n DT  . 1   E 1   
E 2   5 n DT  . 2   E 2   
E 3   5 n DT  . 3   E 3   
E 4   5 n DG  . 4   E 4   
E 5   5 n DT  . 5   E 5   
E 6   5 n DT  . 6   E 6   
E 7   5 n DT  . 7   E 7   
E 8   5 n DG  . 8   E 8   
E 9   5 n DT  . 9   E 9   
E 10  5 n DT  . 10  E 10  
E 11  5 n DT  . 11  E 11  
E 12  5 n DC  . 12  E 12  
E 13  5 n DT  . 13  E 13  
E 14  5 n DG  . 14  E 14  
E 15  5 n DG  . 15  E 15  
E 16  5 n DT  . 16  E 16  
E 17  5 n DG  . 17  E 17  
E 18  5 n DT  . 18  E 18  
E 19  5 n DG  . 19  E 19  
E 20  5 n DG  . 20  E 20  
E 21  5 n DT  . 21  E 21  
E 22  5 n DC  . 22  E 22  
E 23  5 n DT  . 23  E 23  
E 24  5 n DG  . 24  E 24  
E 25  5 n DG  . 25  E 25  
E 26  5 n DT  . 26  E 26  
E 27  5 n DG  . 27  E 27  
E 28  5 n DC  . 28  E 28  
E 29  5 n DG  . 29  E 29  
E 30  5 n DT  . 30  E 30  
E 31  5 n DG  . 31  E 31  
#
_software.classification other
_software.date           ?
_software.description    "Structure prediction"
_software.name           AlphaFold
_software.pdbx_ordinal   1
_software.type           package
_software.version        "AlphaFold-beta-20231127 (927599d6-1efe-4fa9-85d2-a29f909d212e @ 2024-12-02 03:36:27)"
#
loop_
_struct_asym.entity_id
_struct_asym.id
1 A 
2 B 
3 C 
4 D 
5 E 
#
loop_
_atom_site.group_PDB
_atom_site.id
_atom_site.type_symbol
_atom_site.label_atom_id
_atom_site.label_alt_id
_atom_site.label_comp_id
_atom_site.label_asym_id
_atom_site.label_entity_id
_atom_site.label_seq_id
_atom_site.pdbx_PDB_ins_code
_atom_site.Cartn_x
_atom_site.Cartn_y
_atom_site.Cartn_z
_atom_site.occupancy
_atom_site.B_iso_or_equiv
_atom_site.auth_seq_id
_atom_site.auth_asym_id
_atom_site.pdbx_PDB_model_num
ATOM 1    N N     . MET A 1 1   ? 29.631  37.410  57.169  1.00 18.62 1   A 1 
ATOM 2    C CA    . MET A 1 1   ? 28.507  38.059  56.464  1.00 19.94 1   A 1 
ATOM 3    C C     . MET A 1 1   ? 27.634  36.973  55.844  1.00 21.86 1   A 1 
ATOM 4    O O     . MET A 1 1   ? 28.197  36.117  55.177  1.00 16.77 1   A 1 
ATOM 5    C CB    . MET A 1 1   ? 28.991  39.038  55.388  1.00 17.49 1   A 1 
ATOM 6    C CG    . MET A 1 1   ? 29.511  40.338  56.002  1.00 13.60 1   A 1 
ATOM 7    S SD    . MET A 1 1   ? 30.027  41.530  54.748  1.00 11.63 1   A 1 
ATOM 8    C CE    . MET A 1 1   ? 30.215  43.013  55.752  1.00 10.86 1   A 1 
ATOM 9    N N     . PRO A 1 2   ? 26.302  36.949  56.070  1.00 20.50 2   A 1 
ATOM 10   C CA    . PRO A 1 2   ? 25.446  35.824  55.712  1.00 22.07 2   A 1 
ATOM 11   C C     . PRO A 1 2   ? 25.150  35.850  54.205  1.00 22.74 2   A 1 
ATOM 12   O O     . PRO A 1 2   ? 24.594  36.816  53.695  1.00 19.78 2   A 1 
ATOM 13   C CB    . PRO A 1 2   ? 24.192  36.003  56.579  1.00 20.51 2   A 1 
ATOM 14   C CG    . PRO A 1 2   ? 24.100  37.517  56.771  1.00 19.22 2   A 1 
ATOM 15   C CD    . PRO A 1 2   ? 25.573  37.960  56.783  1.00 20.55 2   A 1 
ATOM 16   N N     . ARG A 1 3   ? 25.531  34.787  53.461  1.00 22.30 3   A 1 
ATOM 17   C CA    . ARG A 1 3   ? 25.208  34.657  52.036  1.00 22.31 3   A 1 
ATOM 18   C C     . ARG A 1 3   ? 23.717  34.331  51.909  1.00 22.21 3   A 1 
ATOM 19   O O     . ARG A 1 3   ? 23.278  33.281  52.342  1.00 19.76 3   A 1 
ATOM 20   C CB    . ARG A 1 3   ? 26.096  33.612  51.344  1.00 21.36 3   A 1 
ATOM 21   C CG    . ARG A 1 3   ? 27.498  34.155  51.039  1.00 18.59 3   A 1 
ATOM 22   C CD    . ARG A 1 3   ? 28.331  33.126  50.255  1.00 16.71 3   A 1 
ATOM 23   N NE    . ARG A 1 3   ? 29.633  33.667  49.830  1.00 15.89 3   A 1 
ATOM 24   C CZ    . ARG A 1 3   ? 30.574  33.017  49.130  1.00 14.19 3   A 1 
ATOM 25   N NH1   . ARG A 1 3   ? 30.407  31.775  48.774  1.00 13.54 3   A 1 
ATOM 26   N NH2   . ARG A 1 3   ? 31.668  33.616  48.786  1.00 12.42 3   A 1 
ATOM 27   N N     . CYS A 1 4   ? 22.965  35.279  51.363  1.00 23.54 4   A 1 
ATOM 28   C CA    . CYS A 1 4   ? 21.522  35.166  51.174  1.00 26.60 4   A 1 
ATOM 29   C C     . CYS A 1 4   ? 21.227  34.106  50.096  1.00 26.33 4   A 1 
ATOM 30   O O     . CYS A 1 4   ? 21.507  34.337  48.920  1.00 24.53 4   A 1 
ATOM 31   C CB    . CYS A 1 4   ? 20.974  36.543  50.809  1.00 25.55 4   A 1 
ATOM 32   S SG    . CYS A 1 4   ? 19.157  36.580  50.897  1.00 21.89 4   A 1 
ATOM 33   N N     . ASN A 1 5   ? 20.681  32.964  50.502  1.00 24.93 5   A 1 
ATOM 34   C CA    . ASN A 1 5   ? 20.212  31.905  49.602  1.00 26.89 5   A 1 
ATOM 35   C C     . ASN A 1 5   ? 18.942  32.387  48.891  1.00 25.96 5   A 1 
ATOM 36   O O     . ASN A 1 5   ? 17.838  32.194  49.397  1.00 23.94 5   A 1 
ATOM 37   C CB    . ASN A 1 5   ? 19.977  30.609  50.404  1.00 25.98 5   A 1 
ATOM 38   C CG    . ASN A 1 5   ? 21.243  29.824  50.704  1.00 22.23 5   A 1 
ATOM 39   O OD1   . ASN A 1 5   ? 22.312  30.073  50.178  1.00 21.81 5   A 1 
ATOM 40   N ND2   . ASN A 1 5   ? 21.152  28.832  51.561  1.00 22.53 5   A 1 
ATOM 41   N N     . LYS A 1 6   ? 19.076  33.068  47.743  1.00 21.27 6   A 1 
ATOM 42   C CA    . LYS A 1 6   ? 17.926  33.508  46.947  1.00 22.89 6   A 1 
ATOM 43   C C     . LYS A 1 6   ? 17.215  32.286  46.354  1.00 22.35 6   A 1 
ATOM 44   O O     . LYS A 1 6   ? 17.843  31.438  45.742  1.00 19.62 6   A 1 
ATOM 45   C CB    . LYS A 1 6   ? 18.331  34.522  45.864  1.00 21.94 6   A 1 
ATOM 46   C CG    . LYS A 1 6   ? 17.936  35.950  46.254  1.00 19.48 6   A 1 
ATOM 47   C CD    . LYS A 1 6   ? 18.244  36.936  45.120  1.00 17.74 6   A 1 
ATOM 48   C CE    . LYS A 1 6   ? 17.736  38.337  45.475  1.00 15.90 6   A 1 
ATOM 49   N NZ    . LYS A 1 6   ? 17.932  39.305  44.378  1.00 13.63 6   A 1 
ATOM 50   N N     . CYS A 1 7   ? 15.895  32.267  46.532  1.00 21.75 7   A 1 
ATOM 51   C CA    . CYS A 1 7   ? 14.988  31.251  46.018  1.00 23.75 7   A 1 
ATOM 52   C C     . CYS A 1 7   ? 15.002  31.273  44.479  1.00 22.81 7   A 1 
ATOM 53   O O     . CYS A 1 7   ? 14.495  32.207  43.867  1.00 21.63 7   A 1 
ATOM 54   C CB    . CYS A 1 7   ? 13.583  31.541  46.559  1.00 23.58 7   A 1 
ATOM 55   S SG    . CYS A 1 7   ? 13.607  31.698  48.386  1.00 22.03 7   A 1 
ATOM 56   N N     . LEU A 1 8   ? 15.593  30.248  43.870  1.00 21.50 8   A 1 
ATOM 57   C CA    . LEU A 1 8   ? 15.430  29.974  42.449  1.00 25.54 8   A 1 
ATOM 58   C C     . LEU A 1 8   ? 14.021  29.406  42.244  1.00 24.44 8   A 1 
ATOM 59   O O     . LEU A 1 8   ? 13.771  28.248  42.559  1.00 22.57 8   A 1 
ATOM 60   C CB    . LEU A 1 8   ? 16.528  29.008  41.969  1.00 24.44 8   A 1 
ATOM 61   C CG    . LEU A 1 8   ? 17.876  29.691  41.709  1.00 22.26 8   A 1 
ATOM 62   C CD1   . LEU A 1 8   ? 19.017  28.674  41.708  1.00 23.73 8   A 1 
ATOM 63   C CD2   . LEU A 1 8   ? 17.895  30.427  40.364  1.00 26.82 8   A 1 
ATOM 64   N N     . SER A 1 9   ? 13.098  30.245  41.815  1.00 24.53 9   A 1 
ATOM 65   C CA    . SER A 1 9   ? 11.759  29.810  41.417  1.00 27.01 9   A 1 
ATOM 66   C C     . SER A 1 9   ? 11.865  29.049  40.089  1.00 26.17 9   A 1 
ATOM 67   O O     . SER A 1 9   ? 12.045  29.661  39.035  1.00 24.47 9   A 1 
ATOM 68   C CB    . SER A 1 9   ? 10.835  31.024  41.285  1.00 25.83 9   A 1 
ATOM 69   O OG    . SER A 1 9   ? 11.401  31.984  40.413  1.00 24.47 9   A 1 
ATOM 70   N N     . GLU A 1 10  ? 11.761  27.723  40.159  1.00 23.50 10  A 1 
ATOM 71   C CA    . GLU A 1 10  ? 11.644  26.867  38.981  1.00 26.27 10  A 1 
ATOM 72   C C     . GLU A 1 10  ? 10.296  27.150  38.300  1.00 24.97 10  A 1 
ATOM 73   O O     . GLU A 1 10  ? 9.235   26.822  38.834  1.00 22.94 10  A 1 
ATOM 74   C CB    . GLU A 1 10  ? 11.801  25.391  39.384  1.00 24.93 10  A 1 
ATOM 75   C CG    . GLU A 1 10  ? 13.242  25.059  39.807  1.00 23.53 10  A 1 
ATOM 76   C CD    . GLU A 1 10  ? 13.456  23.597  40.222  1.00 22.77 10  A 1 
ATOM 77   O OE1   . GLU A 1 10  ? 14.577  23.093  39.988  1.00 23.04 10  A 1 
ATOM 78   O OE2   . GLU A 1 10  ? 12.530  22.997  40.811  1.00 25.86 10  A 1 
ATOM 79   N N     . ASN A 1 11  ? 10.323  27.820  37.151  1.00 22.58 11  A 1 
ATOM 80   C CA    . ASN A 1 11  ? 9.124   28.065  36.364  1.00 26.33 11  A 1 
ATOM 81   C C     . ASN A 1 11  ? 8.703   26.774  35.648  1.00 24.64 11  A 1 
ATOM 82   O O     . ASN A 1 11  ? 9.381   26.316  34.730  1.00 22.77 11  A 1 
ATOM 83   C CB    . ASN A 1 11  ? 9.366   29.218  35.369  1.00 24.90 11  A 1 
ATOM 84   C CG    . ASN A 1 11  ? 8.984   30.593  35.891  1.00 21.93 11  A 1 
ATOM 85   O OD1   . ASN A 1 11  ? 8.273   30.770  36.858  1.00 22.94 11  A 1 
ATOM 86   N ND2   . ASN A 1 11  ? 9.421   31.636  35.215  1.00 24.60 11  A 1 
ATOM 87   N N     . ASP A 1 12  ? 7.559   26.241  36.039  1.00 26.86 12  A 1 
ATOM 88   C CA    . ASP A 1 12  ? 6.897   25.074  35.460  1.00 30.14 12  A 1 
ATOM 89   C C     . ASP A 1 12  ? 6.356   25.344  34.039  1.00 27.82 12  A 1 
ATOM 90   O O     . ASP A 1 12  ? 5.149   25.426  33.806  1.00 25.79 12  A 1 
ATOM 91   C CB    . ASP A 1 12  ? 5.755   24.616  36.394  1.00 28.09 12  A 1 
ATOM 92   C CG    . ASP A 1 12  ? 6.183   23.750  37.575  1.00 24.58 12  A 1 
ATOM 93   O OD1   . ASP A 1 12  ? 7.106   22.930  37.389  1.00 24.93 12  A 1 
ATOM 94   O OD2   . ASP A 1 12  ? 5.510   23.858  38.627  1.00 25.97 12  A 1 
ATOM 95   N N     . SER A 1 13  ? 7.213   25.470  33.049  1.00 24.58 13  A 1 
ATOM 96   C CA    . SER A 1 13  ? 6.821   25.676  31.646  1.00 27.17 13  A 1 
ATOM 97   C C     . SER A 1 13  ? 6.273   24.430  30.939  1.00 25.87 13  A 1 
ATOM 98   O O     . SER A 1 13  ? 6.094   24.429  29.722  1.00 23.73 13  A 1 
ATOM 99   C CB    . SER A 1 13  ? 7.997   26.276  30.869  1.00 25.81 13  A 1 
ATOM 100  O OG    . SER A 1 13  ? 9.074   25.371  30.817  1.00 23.72 13  A 1 
ATOM 101  N N     . ALA A 1 14  ? 6.015   23.342  31.669  1.00 26.52 14  A 1 
ATOM 102  C CA    . ALA A 1 14  ? 5.704   22.032  31.093  1.00 28.78 14  A 1 
ATOM 103  C C     . ALA A 1 14  ? 4.251   21.866  30.581  1.00 27.64 14  A 1 
ATOM 104  O O     . ALA A 1 14  ? 3.876   20.765  30.181  1.00 25.93 14  A 1 
ATOM 105  C CB    . ALA A 1 14  ? 6.083   20.974  32.132  1.00 27.35 14  A 1 
ATOM 106  N N     . SER A 1 15  ? 3.401   22.896  30.651  1.00 25.90 15  A 1 
ATOM 107  C CA    . SER A 1 15  ? 1.953   22.715  30.479  1.00 28.66 15  A 1 
ATOM 108  C C     . SER A 1 15  ? 1.460   22.659  29.032  1.00 27.74 15  A 1 
ATOM 109  O O     . SER A 1 15  ? 0.455   21.997  28.770  1.00 26.49 15  A 1 
ATOM 110  C CB    . SER A 1 15  ? 1.190   23.778  31.259  1.00 27.99 15  A 1 
ATOM 111  O OG    . SER A 1 15  ? 1.464   25.075  30.765  1.00 25.84 15  A 1 
ATOM 112  N N     . GLU A 1 16  ? 2.129   23.334  28.087  1.00 25.72 16  A 1 
ATOM 113  C CA    . GLU A 1 16  ? 1.558   23.572  26.753  1.00 28.37 16  A 1 
ATOM 114  C C     . GLU A 1 16  ? 1.481   22.320  25.860  1.00 27.14 16  A 1 
ATOM 115  O O     . GLU A 1 16  ? 0.508   22.149  25.124  1.00 25.27 16  A 1 
ATOM 116  C CB    . GLU A 1 16  ? 2.316   24.707  26.036  1.00 27.49 16  A 1 
ATOM 117  C CG    . GLU A 1 16  ? 1.991   26.081  26.648  1.00 25.17 16  A 1 
ATOM 118  C CD    . GLU A 1 16  ? 2.599   27.249  25.858  1.00 23.79 16  A 1 
ATOM 119  O OE1   . GLU A 1 16  ? 1.957   28.327  25.841  1.00 23.74 16  A 1 
ATOM 120  O OE2   . GLU A 1 16  ? 3.700   27.071  25.286  1.00 26.12 16  A 1 
ATOM 121  N N     . ASP A 1 17  ? 2.445   21.415  25.985  1.00 25.80 17  A 1 
ATOM 122  C CA    . ASP A 1 17  ? 2.543   20.250  25.081  1.00 28.81 17  A 1 
ATOM 123  C C     . ASP A 1 17  ? 1.357   19.269  25.165  1.00 27.54 17  A 1 
ATOM 124  O O     . ASP A 1 17  ? 1.120   18.483  24.240  1.00 26.04 17  A 1 
ATOM 125  C CB    . ASP A 1 17  ? 3.853   19.498  25.362  1.00 28.11 17  A 1 
ATOM 126  C CG    . ASP A 1 17  ? 5.018   19.859  24.428  1.00 24.85 17  A 1 
ATOM 127  O OD1   . ASP A 1 17  ? 4.758   20.412  23.340  1.00 25.63 17  A 1 
ATOM 128  O OD2   . ASP A 1 17  ? 6.159   19.506  24.805  1.00 26.61 17  A 1 
ATOM 129  N N     . ARG A 1 18  ? 0.593   19.277  26.274  1.00 25.50 18  A 1 
ATOM 130  C CA    . ARG A 1 18  ? -0.494  18.305  26.462  1.00 27.16 18  A 1 
ATOM 131  C C     . ARG A 1 18  ? -1.709  18.542  25.566  1.00 26.34 18  A 1 
ATOM 132  O O     . ARG A 1 18  ? -2.487  17.603  25.365  1.00 24.03 18  A 1 
ATOM 133  C CB    . ARG A 1 18  ? -0.924  18.244  27.934  1.00 26.00 18  A 1 
ATOM 134  C CG    . ARG A 1 18  ? 0.118   17.530  28.815  1.00 23.46 18  A 1 
ATOM 135  C CD    . ARG A 1 18  ? -0.460  17.311  30.210  1.00 22.55 18  A 1 
ATOM 136  N NE    . ARG A 1 18  ? 0.544   16.739  31.118  1.00 21.40 18  A 1 
ATOM 137  C CZ    . ARG A 1 18  ? 0.355   16.365  32.376  1.00 19.94 18  A 1 
ATOM 138  N NH1   . ARG A 1 18  ? -0.823  16.427  32.934  1.00 18.99 18  A 1 
ATOM 139  N NH2   . ARG A 1 18  ? 1.348   15.937  33.093  1.00 17.88 18  A 1 
ATOM 140  N N     . HIS A 1 19  ? -1.918  19.757  25.072  1.00 25.12 19  A 1 
ATOM 141  C CA    . HIS A 1 19  ? -3.144  20.063  24.330  1.00 26.66 19  A 1 
ATOM 142  C C     . HIS A 1 19  ? -3.182  19.425  22.940  1.00 25.83 19  A 1 
ATOM 143  O O     . HIS A 1 19  ? -4.247  18.967  22.514  1.00 24.34 19  A 1 
ATOM 144  C CB    . HIS A 1 19  ? -3.377  21.580  24.285  1.00 26.17 19  A 1 
ATOM 145  C CG    . HIS A 1 19  ? -4.348  22.007  25.355  1.00 23.93 19  A 1 
ATOM 146  N ND1   . HIS A 1 19  ? -5.710  21.857  25.298  1.00 23.61 19  A 1 
ATOM 147  C CD2   . HIS A 1 19  ? -4.060  22.562  26.565  1.00 24.03 19  A 1 
ATOM 148  C CE1   . HIS A 1 19  ? -6.235  22.314  26.447  1.00 23.51 19  A 1 
ATOM 149  N NE2   . HIS A 1 19  ? -5.261  22.749  27.258  1.00 23.61 19  A 1 
ATOM 150  N N     . TRP A 1 20  ? -2.031  19.333  22.271  1.00 27.97 20  A 1 
ATOM 151  C CA    . TRP A 1 20  ? -1.957  18.811  20.908  1.00 24.19 20  A 1 
ATOM 152  C C     . TRP A 1 20  ? -2.317  17.321  20.800  1.00 23.23 20  A 1 
ATOM 153  O O     . TRP A 1 20  ? -2.936  16.902  19.822  1.00 20.59 20  A 1 
ATOM 154  C CB    . TRP A 1 20  ? -0.557  19.061  20.357  1.00 22.94 20  A 1 
ATOM 155  C CG    . TRP A 1 20  ? -0.366  20.465  19.893  1.00 20.15 20  A 1 
ATOM 156  C CD1   . TRP A 1 20  ? -0.058  21.534  20.658  1.00 16.99 20  A 1 
ATOM 157  C CD2   . TRP A 1 20  ? -0.485  20.958  18.511  1.00 18.13 20  A 1 
ATOM 158  N NE1   . TRP A 1 20  ? 0.036   22.669  19.861  1.00 15.18 20  A 1 
ATOM 159  C CE2   . TRP A 1 20  ? -0.190  22.336  18.537  1.00 15.80 20  A 1 
ATOM 160  C CE3   . TRP A 1 20  ? -0.762  20.335  17.284  1.00 18.69 20  A 1 
ATOM 161  C CZ2   . TRP A 1 20  ? -0.152  23.087  17.341  1.00 20.15 20  A 1 
ATOM 162  C CZ3   . TRP A 1 20  ? -0.729  21.085  16.096  1.00 20.97 20  A 1 
ATOM 163  C CH2   . TRP A 1 20  ? -0.419  22.438  16.133  1.00 21.70 20  A 1 
ATOM 164  N N     . HIS A 1 21  ? -1.986  16.533  21.820  1.00 26.64 21  A 1 
ATOM 165  C CA    . HIS A 1 21  ? -2.301  15.107  21.797  1.00 27.58 21  A 1 
ATOM 166  C C     . HIS A 1 21  ? -3.808  14.818  21.810  1.00 26.54 21  A 1 
ATOM 167  O O     . HIS A 1 21  ? -4.233  13.784  21.290  1.00 24.94 21  A 1 
ATOM 168  C CB    . HIS A 1 21  ? -1.585  14.391  22.941  1.00 27.01 21  A 1 
ATOM 169  C CG    . HIS A 1 21  ? -0.223  13.891  22.551  1.00 24.15 21  A 1 
ATOM 170  N ND1   . HIS A 1 21  ? 0.040   12.947  21.589  1.00 23.36 21  A 1 
ATOM 171  C CD2   . HIS A 1 21  ? 0.976   14.265  23.083  1.00 24.03 21  A 1 
ATOM 172  C CE1   . HIS A 1 21  ? 1.366   12.768  21.531  1.00 22.68 21  A 1 
ATOM 173  N NE2   . HIS A 1 21  ? 1.982   13.546  22.425  1.00 22.18 21  A 1 
ATOM 174  N N     . ARG A 1 22  ? -4.617  15.706  22.411  1.00 24.13 22  A 1 
ATOM 175  C CA    . ARG A 1 22  ? -6.051  15.449  22.552  1.00 24.02 22  A 1 
ATOM 176  C C     . ARG A 1 22  ? -6.822  15.573  21.236  1.00 23.44 22  A 1 
ATOM 177  O O     . ARG A 1 22  ? -7.733  14.776  21.014  1.00 21.49 22  A 1 
ATOM 178  C CB    . ARG A 1 22  ? -6.658  16.355  23.634  1.00 23.22 22  A 1 
ATOM 179  C CG    . ARG A 1 22  ? -6.959  15.561  24.909  1.00 20.41 22  A 1 
ATOM 180  C CD    . ARG A 1 22  ? -7.646  16.451  25.942  1.00 18.31 22  A 1 
ATOM 181  N NE    . ARG A 1 22  ? -7.994  15.707  27.157  1.00 17.43 22  A 1 
ATOM 182  C CZ    . ARG A 1 22  ? -8.610  16.202  28.223  1.00 14.84 22  A 1 
ATOM 183  N NH1   . ARG A 1 22  ? -8.966  17.458  28.286  1.00 14.15 22  A 1 
ATOM 184  N NH2   . ARG A 1 22  ? -8.877  15.445  29.240  1.00 13.17 22  A 1 
ATOM 185  N N     . THR A 1 23  ? -6.481  16.546  20.400  1.00 24.34 23  A 1 
ATOM 186  C CA    . THR A 1 23  ? -7.226  16.814  19.160  1.00 23.25 23  A 1 
ATOM 187  C C     . THR A 1 23  ? -7.028  15.720  18.115  1.00 22.56 23  A 1 
ATOM 188  O O     . THR A 1 23  ? -8.005  15.287  17.505  1.00 21.00 23  A 1 
ATOM 189  C CB    . THR A 1 23  ? -6.848  18.176  18.573  1.00 22.51 23  A 1 
ATOM 190  O OG1   . THR A 1 23  ? -5.451  18.354  18.620  1.00 21.17 23  A 1 
ATOM 191  C CG2   . THR A 1 23  ? -7.476  19.321  19.372  1.00 23.03 23  A 1 
ATOM 192  N N     . ALA A 1 24  ? -5.809  15.191  17.982  1.00 25.93 24  A 1 
ATOM 193  C CA    . ALA A 1 24  ? -5.541  14.084  17.057  1.00 24.89 24  A 1 
ATOM 194  C C     . ALA A 1 24  ? -6.322  12.809  17.415  1.00 24.50 24  A 1 
ATOM 195  O O     . ALA A 1 24  ? -6.783  12.080  16.540  1.00 23.11 24  A 1 
ATOM 196  C CB    . ALA A 1 24  ? -4.031  13.828  17.041  1.00 24.12 24  A 1 
ATOM 197  N N     . THR A 1 25  ? -6.529  12.553  18.723  1.00 23.90 25  A 1 
ATOM 198  C CA    . THR A 1 25  ? -7.255  11.354  19.187  1.00 21.62 25  A 1 
ATOM 199  C C     . THR A 1 25  ? -8.745  11.397  18.833  1.00 21.66 25  A 1 
ATOM 200  O O     . THR A 1 25  ? -9.350  10.343  18.640  1.00 19.61 25  A 1 
ATOM 201  C CB    . THR A 1 25  ? -7.113  11.134  20.704  1.00 20.82 25  A 1 
ATOM 202  O OG1   . THR A 1 25  ? -5.929  11.669  21.237  1.00 18.26 25  A 1 
ATOM 203  C CG2   . THR A 1 25  ? -7.086  9.642   21.051  1.00 18.64 25  A 1 
ATOM 204  N N     . LEU A 1 26  ? -9.337  12.586  18.740  1.00 21.70 26  A 1 
ATOM 205  C CA    . LEU A 1 26  ? -10.761 12.730  18.424  1.00 21.45 26  A 1 
ATOM 206  C C     . LEU A 1 26  ? -11.078 12.289  16.989  1.00 21.49 26  A 1 
ATOM 207  O O     . LEU A 1 26  ? -12.088 11.611  16.783  1.00 19.44 26  A 1 
ATOM 208  C CB    . LEU A 1 26  ? -11.209 14.176  18.686  1.00 19.99 26  A 1 
ATOM 209  C CG    . LEU A 1 26  ? -11.511 14.464  20.166  1.00 17.18 26  A 1 
ATOM 210  C CD1   . LEU A 1 26  ? -11.535 15.966  20.430  1.00 16.52 26  A 1 
ATOM 211  C CD2   . LEU A 1 26  ? -12.867 13.890  20.582  1.00 17.84 26  A 1 
ATOM 212  N N     . PHE A 1 27  ? -10.200 12.592  16.041  1.00 25.12 27  A 1 
ATOM 213  C CA    . PHE A 1 27  ? -10.403 12.204  14.638  1.00 24.33 27  A 1 
ATOM 214  C C     . PHE A 1 27  ? -10.440 10.688  14.437  1.00 25.01 27  A 1 
ATOM 215  O O     . PHE A 1 27  ? -11.255 10.189  13.654  1.00 22.41 27  A 1 
ATOM 216  C CB    . PHE A 1 27  ? -9.312  12.831  13.767  1.00 22.68 27  A 1 
ATOM 217  C CG    . PHE A 1 27  ? -9.803  14.030  12.990  1.00 19.05 27  A 1 
ATOM 218  C CD1   . PHE A 1 27  ? -10.418 13.843  11.740  1.00 17.27 27  A 1 
ATOM 219  C CD2   . PHE A 1 27  ? -9.678  15.321  13.525  1.00 17.36 27  A 1 
ATOM 220  C CE1   . PHE A 1 27  ? -10.889 14.949  11.015  1.00 15.09 27  A 1 
ATOM 221  C CE2   . PHE A 1 27  ? -10.154 16.426  12.807  1.00 15.17 27  A 1 
ATOM 222  C CZ    . PHE A 1 27  ? -10.756 16.243  11.552  1.00 15.24 27  A 1 
ATOM 223  N N     . MET A 1 28  ? -9.604  9.932   15.161  1.00 28.94 28  A 1 
ATOM 224  C CA    . MET A 1 28  ? -9.564  8.474   14.995  1.00 29.08 28  A 1 
ATOM 225  C C     . MET A 1 28  ? -10.847 7.782   15.461  1.00 29.88 28  A 1 
ATOM 226  O O     . MET A 1 28  ? -11.248 6.776   14.879  1.00 27.78 28  A 1 
ATOM 227  C CB    . MET A 1 28  ? -8.359  7.869   15.734  1.00 27.09 28  A 1 
ATOM 228  C CG    . MET A 1 28  ? -7.056  8.027   14.952  1.00 23.49 28  A 1 
ATOM 229  S SD    . MET A 1 28  ? -5.768  6.875   15.516  1.00 20.91 28  A 1 
ATOM 230  C CE    . MET A 1 28  ? -4.476  7.247   14.294  1.00 19.50 28  A 1 
ATOM 231  N N     . ASN A 1 29  ? -11.487 8.283   16.505  1.00 27.02 29  A 1 
ATOM 232  C CA    . ASN A 1 29  ? -12.635 7.593   17.088  1.00 26.51 29  A 1 
ATOM 233  C C     . ASN A 1 29  ? -13.876 7.623   16.194  1.00 26.08 29  A 1 
ATOM 234  O O     . ASN A 1 29  ? -14.576 6.614   16.122  1.00 23.83 29  A 1 
ATOM 235  C CB    . ASN A 1 29  ? -12.929 8.163   18.479  1.00 25.28 29  A 1 
ATOM 236  C CG    . ASN A 1 29  ? -12.086 7.526   19.574  1.00 21.74 29  A 1 
ATOM 237  O OD1   . ASN A 1 29  ? -11.511 6.463   19.447  1.00 21.26 29  A 1 
ATOM 238  N ND2   . ASN A 1 29  ? -12.022 8.157   20.718  1.00 21.52 29  A 1 
ATOM 239  N N     . CYS A 1 30  ? -14.150 8.737   15.497  1.00 28.48 30  A 1 
ATOM 240  C CA    . CYS A 1 30  ? -15.378 8.865   14.713  1.00 29.74 30  A 1 
ATOM 241  C C     . CYS A 1 30  ? -15.463 7.877   13.545  1.00 28.75 30  A 1 
ATOM 242  O O     . CYS A 1 30  ? -16.542 7.414   13.218  1.00 26.30 30  A 1 
ATOM 243  C CB    . CYS A 1 30  ? -15.537 10.313  14.223  1.00 27.82 30  A 1 
ATOM 244  S SG    . CYS A 1 30  ? -16.016 11.395  15.606  1.00 24.54 30  A 1 
ATOM 245  N N     . VAL A 1 31  ? -14.329 7.492   12.950  1.00 29.23 31  A 1 
ATOM 246  C CA    . VAL A 1 31  ? -14.313 6.553   11.808  1.00 30.52 31  A 1 
ATOM 247  C C     . VAL A 1 31  ? -14.612 5.107   12.233  1.00 29.48 31  A 1 
ATOM 248  O O     . VAL A 1 31  ? -15.048 4.297   11.418  1.00 27.22 31  A 1 
ATOM 249  C CB    . VAL A 1 31  ? -12.977 6.643   11.046  1.00 29.05 31  A 1 
ATOM 250  C CG1   . VAL A 1 31  ? -12.993 5.827   9.746   1.00 26.28 31  A 1 
ATOM 251  C CG2   . VAL A 1 31  ? -12.623 8.087   10.670  1.00 27.83 31  A 1 
ATOM 252  N N     . SER A 1 32  ? -14.376 4.766   13.509  1.00 28.15 32  A 1 
ATOM 253  C CA    . SER A 1 32  ? -14.461 3.376   13.974  1.00 29.15 32  A 1 
ATOM 254  C C     . SER A 1 32  ? -15.884 2.865   14.174  1.00 28.06 32  A 1 
ATOM 255  O O     . SER A 1 32  ? -16.181 1.716   13.843  1.00 25.71 32  A 1 
ATOM 256  C CB    . SER A 1 32  ? -13.639 3.181   15.249  1.00 27.62 32  A 1 
ATOM 257  O OG    . SER A 1 32  ? -14.213 3.830   16.360  1.00 26.12 32  A 1 
ATOM 258  N N     . ASN A 1 33  ? -16.730 3.693   14.731  1.00 26.02 33  A 1 
ATOM 259  C CA    . ASN A 1 33  ? -18.112 3.311   14.969  1.00 27.47 33  A 1 
ATOM 260  C C     . ASN A 1 33  ? -18.885 3.483   13.661  1.00 26.63 33  A 1 
ATOM 261  O O     . ASN A 1 33  ? -19.183 4.604   13.262  1.00 24.19 33  A 1 
ATOM 262  C CB    . ASN A 1 33  ? -18.696 4.090   16.148  1.00 25.67 33  A 1 
ATOM 263  C CG    . ASN A 1 33  ? -18.234 3.546   17.495  1.00 21.85 33  A 1 
ATOM 264  O OD1   . ASN A 1 33  ? -17.725 2.447   17.629  1.00 21.31 33  A 1 
ATOM 265  N ND2   . ASN A 1 33  ? -18.439 4.300   18.554  1.00 22.12 33  A 1 
ATOM 266  N N     . GLY A 1 34  ? -19.220 2.373   13.040  1.00 30.21 34  A 1 
ATOM 267  C CA    . GLY A 1 34  ? -20.135 2.321   11.906  1.00 29.93 34  A 1 
ATOM 268  C C     . GLY A 1 34  ? -21.586 2.671   12.262  1.00 29.31 34  A 1 
ATOM 269  O O     . GLY A 1 34  ? -22.504 2.038   11.756  1.00 27.14 34  A 1 
ATOM 270  N N     . THR A 1 35  ? -21.790 3.622   13.180  1.00 26.57 35  A 1 
ATOM 271  C CA    . THR A 1 35  ? -23.085 4.244   13.389  1.00 26.43 35  A 1 
ATOM 272  C C     . THR A 1 35  ? -23.481 4.898   12.080  1.00 25.30 35  A 1 
ATOM 273  O O     . THR A 1 35  ? -22.791 5.792   11.596  1.00 23.17 35  A 1 
ATOM 274  C CB    . THR A 1 35  ? -23.070 5.279   14.524  1.00 24.85 35  A 1 
ATOM 275  O OG1   . THR A 1 35  ? -21.843 5.974   14.555  1.00 22.67 35  A 1 
ATOM 276  C CG2   . THR A 1 35  ? -23.242 4.596   15.877  1.00 23.78 35  A 1 
ATOM 277  N N     . VAL A 1 36  ? -24.571 4.398   11.526  1.00 25.07 36  A 1 
ATOM 278  C CA    . VAL A 1 36  ? -25.272 5.047   10.428  1.00 26.07 36  A 1 
ATOM 279  C C     . VAL A 1 36  ? -25.548 6.471   10.896  1.00 25.31 36  A 1 
ATOM 280  O O     . VAL A 1 36  ? -26.298 6.661   11.850  1.00 23.81 36  A 1 
ATOM 281  C CB    . VAL A 1 36  ? -26.582 4.301   10.106  1.00 24.90 36  A 1 
ATOM 282  C CG1   . VAL A 1 36  ? -27.321 4.943   8.932   1.00 22.86 36  A 1 
ATOM 283  C CG2   . VAL A 1 36  ? -26.295 2.835   9.753   1.00 25.25 36  A 1 
ATOM 284  N N     . TYR A 1 37  ? -24.879 7.436   10.297  1.00 25.18 37  A 1 
ATOM 285  C CA    . TYR A 1 37  ? -25.231 8.833   10.480  1.00 24.94 37  A 1 
ATOM 286  C C     . TYR A 1 37  ? -26.653 8.968   9.924   1.00 24.30 37  A 1 
ATOM 287  O O     . TYR A 1 37  ? -26.851 8.954   8.718   1.00 22.54 37  A 1 
ATOM 288  C CB    . TYR A 1 37  ? -24.219 9.746   9.772   1.00 24.29 37  A 1 
ATOM 289  C CG    . TYR A 1 37  ? -22.919 9.943   10.524  1.00 23.94 37  A 1 
ATOM 290  C CD1   . TYR A 1 37  ? -22.751 11.064  11.366  1.00 23.81 37  A 1 
ATOM 291  C CD2   . TYR A 1 37  ? -21.859 9.026   10.390  1.00 26.05 37  A 1 
ATOM 292  C CE1   . TYR A 1 37  ? -21.544 11.262  12.067  1.00 23.16 37  A 1 
ATOM 293  C CE2   . TYR A 1 37  ? -20.649 9.211   11.096  1.00 22.95 37  A 1 
ATOM 294  C CZ    . TYR A 1 37  ? -20.492 10.341  11.928  1.00 22.70 37  A 1 
ATOM 295  O OH    . TYR A 1 37  ? -19.305 10.526  12.614  1.00 22.36 37  A 1 
ATOM 296  N N     . GLU A 1 38  ? -27.631 9.017   10.813  1.00 22.68 38  A 1 
ATOM 297  C CA    . GLU A 1 38  ? -28.933 9.540   10.454  1.00 23.60 38  A 1 
ATOM 298  C C     . GLU A 1 38  ? -28.696 10.979  10.009  1.00 23.27 38  A 1 
ATOM 299  O O     . GLU A 1 38  ? -28.463 11.875  10.832  1.00 21.75 38  A 1 
ATOM 300  C CB    . GLU A 1 38  ? -29.943 9.452   11.609  1.00 23.30 38  A 1 
ATOM 301  C CG    . GLU A 1 38  ? -30.518 8.040   11.781  1.00 20.75 38  A 1 
ATOM 302  C CD    . GLU A 1 38  ? -31.665 7.963   12.809  1.00 18.80 38  A 1 
ATOM 303  O OE1   . GLU A 1 38  ? -32.486 7.023   12.689  1.00 18.04 38  A 1 
ATOM 304  O OE2   . GLU A 1 38  ? -31.707 8.813   13.731  1.00 18.65 38  A 1 
ATOM 305  N N     . GLU A 1 39  ? -28.661 11.177  8.707   1.00 24.95 39  A 1 
ATOM 306  C CA    . GLU A 1 39  ? -28.635 12.507  8.130   1.00 25.68 39  A 1 
ATOM 307  C C     . GLU A 1 39  ? -29.902 13.216  8.605   1.00 24.54 39  A 1 
ATOM 308  O O     . GLU A 1 39  ? -31.016 12.834  8.260   1.00 22.99 39  A 1 
ATOM 309  C CB    . GLU A 1 39  ? -28.541 12.460  6.602   1.00 25.43 39  A 1 
ATOM 310  C CG    . GLU A 1 39  ? -27.121 12.118  6.137   1.00 23.40 39  A 1 
ATOM 311  C CD    . GLU A 1 39  ? -26.981 12.078  4.613   1.00 21.99 39  A 1 
ATOM 312  O OE1   . GLU A 1 39  ? -25.959 12.587  4.117   1.00 21.62 39  A 1 
ATOM 313  O OE2   . GLU A 1 39  ? -27.873 11.507  3.956   1.00 22.08 39  A 1 
ATOM 314  N N     . ALA A 1 40  ? -29.703 14.217  9.461   1.00 25.99 40  A 1 
ATOM 315  C CA    . ALA A 1 40  ? -30.795 15.064  9.883   1.00 24.60 40  A 1 
ATOM 316  C C     . ALA A 1 40  ? -31.341 15.749  8.630   1.00 23.61 40  A 1 
ATOM 317  O O     . ALA A 1 40  ? -30.724 16.673  8.105   1.00 22.45 40  A 1 
ATOM 318  C CB    . ALA A 1 40  ? -30.293 16.047  10.941  1.00 23.72 40  A 1 
ATOM 319  N N     . VAL A 1 41  ? -32.488 15.264  8.159   1.00 27.04 41  A 1 
ATOM 320  C CA    . VAL A 1 41  ? -33.220 15.842  7.029   1.00 27.38 41  A 1 
ATOM 321  C C     . VAL A 1 41  ? -33.762 17.194  7.491   1.00 26.22 41  A 1 
ATOM 322  O O     . VAL A 1 41  ? -34.868 17.300  8.011   1.00 24.56 41  A 1 
ATOM 323  C CB    . VAL A 1 41  ? -34.327 14.890  6.533   1.00 25.99 41  A 1 
ATOM 324  C CG1   . VAL A 1 41  ? -35.019 15.468  5.287   1.00 24.24 41  A 1 
ATOM 325  C CG2   . VAL A 1 41  ? -33.774 13.514  6.171   1.00 26.87 41  A 1 
ATOM 326  N N     . GLY A 1 42  ? -32.922 18.216  7.359   1.00 32.83 42  A 1 
ATOM 327  C CA    . GLY A 1 42  ? -33.389 19.586  7.481   1.00 31.68 42  A 1 
ATOM 328  C C     . GLY A 1 42  ? -34.463 19.863  6.428   1.00 30.99 42  A 1 
ATOM 329  O O     . GLY A 1 42  ? -34.412 19.319  5.329   1.00 29.30 42  A 1 
ATOM 330  N N     . ARG A 1 43  ? -35.434 20.708  6.758   1.00 23.13 43  A 1 
ATOM 331  C CA    . ARG A 1 43  ? -36.591 20.991  5.876   1.00 25.32 43  A 1 
ATOM 332  C C     . ARG A 1 43  ? -36.222 21.450  4.465   1.00 24.66 43  A 1 
ATOM 333  O O     . ARG A 1 43  ? -36.913 21.103  3.518   1.00 22.33 43  A 1 
ATOM 334  C CB    . ARG A 1 43  ? -37.465 22.081  6.496   1.00 23.71 43  A 1 
ATOM 335  C CG    . ARG A 1 43  ? -38.599 21.533  7.346   1.00 21.27 43  A 1 
ATOM 336  C CD    . ARG A 1 43  ? -39.484 22.707  7.775   1.00 18.78 43  A 1 
ATOM 337  N NE    . ARG A 1 43  ? -40.679 22.247  8.482   1.00 17.85 43  A 1 
ATOM 338  C CZ    . ARG A 1 43  ? -41.623 23.033  8.995   1.00 15.79 43  A 1 
ATOM 339  N NH1   . ARG A 1 43  ? -41.547 24.333  8.900   1.00 15.81 43  A 1 
ATOM 340  N NH2   . ARG A 1 43  ? -42.653 22.525  9.590   1.00 15.45 43  A 1 
ATOM 341  N N     . GLU A 1 44  ? -35.212 22.297  4.371   1.00 30.70 44  A 1 
ATOM 342  C CA    . GLU A 1 44  ? -34.688 22.715  3.079   1.00 32.58 44  A 1 
ATOM 343  C C     . GLU A 1 44  ? -33.731 21.630  2.597   1.00 32.39 44  A 1 
ATOM 344  O O     . GLU A 1 44  ? -32.814 21.259  3.325   1.00 30.53 44  A 1 
ATOM 345  C CB    . GLU A 1 44  ? -34.026 24.091  3.187   1.00 30.49 44  A 1 
ATOM 346  C CG    . GLU A 1 44  ? -35.072 25.178  3.494   1.00 27.91 44  A 1 
ATOM 347  C CD    . GLU A 1 44  ? -34.515 26.595  3.514   1.00 24.63 44  A 1 
ATOM 348  O OE1   . GLU A 1 44  ? -35.349 27.528  3.512   1.00 22.63 44  A 1 
ATOM 349  O OE2   . GLU A 1 44  ? -33.277 26.766  3.551   1.00 22.55 44  A 1 
ATOM 350  N N     . GLY A 1 45  ? -33.979 21.060  1.430   1.00 33.11 45  A 1 
ATOM 351  C CA    . GLY A 1 45  ? -33.360 19.831  0.920   1.00 31.97 45  A 1 
ATOM 352  C C     . GLY A 1 45  ? -31.849 19.869  0.651   1.00 32.08 45  A 1 
ATOM 353  O O     . GLY A 1 45  ? -31.358 19.106  -0.182  1.00 30.15 45  A 1 
ATOM 354  N N     . CYS A 1 46  ? -31.105 20.750  1.334   1.00 39.61 46  A 1 
ATOM 355  C CA    . CYS A 1 46  ? -29.659 20.732  1.355   1.00 40.42 46  A 1 
ATOM 356  C C     . CYS A 1 46  ? -29.200 19.614  2.294   1.00 39.98 46  A 1 
ATOM 357  O O     . CYS A 1 46  ? -29.187 19.787  3.510   1.00 37.90 46  A 1 
ATOM 358  C CB    . CYS A 1 46  ? -29.128 22.109  1.776   1.00 37.94 46  A 1 
ATOM 359  S SG    . CYS A 1 46  ? -29.431 23.328  0.452   1.00 34.33 46  A 1 
ATOM 360  N N     . TRP A 1 47  ? -28.800 18.484  1.731   1.00 52.27 47  A 1 
ATOM 361  C CA    . TRP A 1 47  ? -28.094 17.413  2.425   1.00 48.47 47  A 1 
ATOM 362  C C     . TRP A 1 47  ? -26.738 17.943  2.904   1.00 47.84 47  A 1 
ATOM 363  O O     . TRP A 1 47  ? -25.713 17.836  2.232   1.00 44.04 47  A 1 
ATOM 364  C CB    . TRP A 1 47  ? -27.947 16.202  1.509   1.00 44.67 47  A 1 
ATOM 365  C CG    . TRP A 1 47  ? -29.232 15.572  1.077   1.00 40.45 47  A 1 
ATOM 366  C CD1   . TRP A 1 47  ? -30.001 15.971  0.053   1.00 35.13 47  A 1 
ATOM 367  C CD2   . TRP A 1 47  ? -29.914 14.408  1.663   1.00 38.56 47  A 1 
ATOM 368  N NE1   . TRP A 1 47  ? -31.120 15.148  -0.057  1.00 31.06 47  A 1 
ATOM 369  C CE2   . TRP A 1 47  ? -31.092 14.178  0.911   1.00 35.07 47  A 1 
ATOM 370  C CE3   . TRP A 1 47  ? -29.621 13.548  2.738   1.00 37.71 47  A 1 
ATOM 371  C CZ2   . TRP A 1 47  ? -31.960 13.097  1.210   1.00 37.72 47  A 1 
ATOM 372  C CZ3   . TRP A 1 47  ? -30.491 12.475  3.035   1.00 36.40 47  A 1 
ATOM 373  C CH2   . TRP A 1 47  ? -31.644 12.264  2.280   1.00 37.90 47  A 1 
ATOM 374  N N     . ALA A 1 48  ? -26.731 18.616  4.061   1.00 55.93 48  A 1 
ATOM 375  C CA    . ALA A 1 48  ? -25.526 19.151  4.642   1.00 56.61 48  A 1 
ATOM 376  C C     . ALA A 1 48  ? -24.775 18.012  5.339   1.00 57.25 48  A 1 
ATOM 377  O O     . ALA A 1 48  ? -25.159 17.561  6.405   1.00 55.51 48  A 1 
ATOM 378  C CB    . ALA A 1 48  ? -25.879 20.306  5.580   1.00 52.88 48  A 1 
ATOM 379  N N     . ARG A 1 49  ? -23.681 17.568  4.737   1.00 62.35 49  A 1 
ATOM 380  C CA    . ARG A 1 49  ? -22.790 16.580  5.350   1.00 62.76 49  A 1 
ATOM 381  C C     . ARG A 1 49  ? -22.342 17.072  6.722   1.00 66.18 49  A 1 
ATOM 382  O O     . ARG A 1 49  ? -21.919 18.222  6.856   1.00 62.25 49  A 1 
ATOM 383  C CB    . ARG A 1 49  ? -21.610 16.309  4.420   1.00 60.02 49  A 1 
ATOM 384  C CG    . ARG A 1 49  ? -20.639 15.270  5.001   1.00 51.76 49  A 1 
ATOM 385  C CD    . ARG A 1 49  ? -19.549 14.917  3.999   1.00 52.39 49  A 1 
ATOM 386  N NE    . ARG A 1 49  ? -18.514 14.113  4.637   1.00 46.04 49  A 1 
ATOM 387  C CZ    . ARG A 1 49  ? -17.681 13.258  4.066   1.00 38.23 49  A 1 
ATOM 388  N NH1   . ARG A 1 49  ? -17.718 13.014  2.792   1.00 37.46 49  A 1 
ATOM 389  N NH2   . ARG A 1 49  ? -16.783 12.652  4.782   1.00 38.53 49  A 1 
ATOM 390  N N     . LEU A 1 50  ? -22.414 16.213  7.734   1.00 72.06 50  A 1 
ATOM 391  C CA    . LEU A 1 50  ? -21.950 16.546  9.074   1.00 73.65 50  A 1 
ATOM 392  C C     . LEU A 1 50  ? -20.434 16.771  9.098   1.00 75.83 50  A 1 
ATOM 393  O O     . LEU A 1 50  ? -19.684 16.218  8.285   1.00 72.30 50  A 1 
ATOM 394  C CB    . LEU A 1 50  ? -22.399 15.478  10.078  1.00 69.08 50  A 1 
ATOM 395  C CG    . LEU A 1 50  ? -23.912 15.432  10.327  1.00 65.51 50  A 1 
ATOM 396  C CD1   . LEU A 1 50  ? -24.268 14.238  11.204  1.00 60.29 50  A 1 
ATOM 397  C CD2   . LEU A 1 50  ? -24.424 16.696  11.023  1.00 62.54 50  A 1 
ATOM 398  N N     . CYS A 1 51  ? -19.986 17.591  10.046  1.00 76.57 51  A 1 
ATOM 399  C CA    . CYS A 1 51  ? -18.569 17.856  10.266  1.00 75.62 51  A 1 
ATOM 400  C C     . CYS A 1 51  ? -17.839 16.569  10.654  1.00 74.15 51  A 1 
ATOM 401  O O     . CYS A 1 51  ? -18.189 15.936  11.642  1.00 68.74 51  A 1 
ATOM 402  C CB    . CYS A 1 51  ? -18.463 18.919  11.356  1.00 74.72 51  A 1 
ATOM 403  S SG    . CYS A 1 51  ? -16.734 19.201  11.848  1.00 73.60 51  A 1 
ATOM 404  N N     . ASP A 1 52  ? -16.765 16.243  9.942   1.00 80.60 52  A 1 
ATOM 405  C CA    . ASP A 1 52  ? -15.930 15.072  10.229  1.00 78.17 52  A 1 
ATOM 406  C C     . ASP A 1 52  ? -15.176 15.192  11.574  1.00 77.88 52  A 1 
ATOM 407  O O     . ASP A 1 52  ? -14.693 14.196  12.106  1.00 72.22 52  A 1 
ATOM 408  C CB    . ASP A 1 52  ? -14.934 14.859  9.069   1.00 74.84 52  A 1 
ATOM 409  C CG    . ASP A 1 52  ? -15.559 14.517  7.703   1.00 72.51 52  A 1 
ATOM 410  O OD1   . ASP A 1 52  ? -16.536 13.745  7.624   1.00 66.91 52  A 1 
ATOM 411  O OD2   . ASP A 1 52  ? -15.021 14.996  6.675   1.00 68.49 52  A 1 
ATOM 412  N N     . GLY A 1 53  ? -15.072 16.396  12.137  1.00 77.10 53  A 1 
ATOM 413  C CA    . GLY A 1 53  ? -14.412 16.654  13.420  1.00 73.97 53  A 1 
ATOM 414  C C     . GLY A 1 53  ? -15.310 16.427  14.637  1.00 73.89 53  A 1 
ATOM 415  O O     . GLY A 1 53  ? -14.922 15.728  15.566  1.00 69.40 53  A 1 
ATOM 416  N N     . CYS A 1 54  ? -16.513 17.033  14.659  1.00 77.31 54  A 1 
ATOM 417  C CA    . CYS A 1 54  ? -17.436 16.938  15.795  1.00 77.01 54  A 1 
ATOM 418  C C     . CYS A 1 54  ? -18.619 15.988  15.564  1.00 77.01 54  A 1 
ATOM 419  O O     . CYS A 1 54  ? -19.292 15.630  16.525  1.00 69.76 54  A 1 
ATOM 420  C CB    . CYS A 1 54  ? -17.907 18.341  16.191  1.00 74.03 54  A 1 
ATOM 421  S SG    . CYS A 1 54  ? -18.936 19.087  14.885  1.00 76.63 54  A 1 
ATOM 422  N N     . CYS A 1 55  ? -18.887 15.606  14.326  1.00 73.19 55  A 1 
ATOM 423  C CA    . CYS A 1 55  ? -19.970 14.704  13.923  1.00 70.08 55  A 1 
ATOM 424  C C     . CYS A 1 55  ? -21.377 15.142  14.383  1.00 71.56 55  A 1 
ATOM 425  O O     . CYS A 1 55  ? -22.288 14.322  14.446  1.00 65.14 55  A 1 
ATOM 426  C CB    . CYS A 1 55  ? -19.621 13.263  14.328  1.00 65.41 55  A 1 
ATOM 427  S SG    . CYS A 1 55  ? -18.011 12.762  13.623  1.00 59.25 55  A 1 
ATOM 428  N N     . THR A 1 56  ? -21.554 16.415  14.712  1.00 71.72 56  A 1 
ATOM 429  C CA    . THR A 1 56  ? -22.813 16.944  15.262  1.00 70.06 56  A 1 
ATOM 430  C C     . THR A 1 56  ? -23.352 18.155  14.492  1.00 74.09 56  A 1 
ATOM 431  O O     . THR A 1 56  ? -24.562 18.330  14.404  1.00 67.87 56  A 1 
ATOM 432  C CB    . THR A 1 56  ? -22.655 17.335  16.737  1.00 66.77 56  A 1 
ATOM 433  O OG1   . THR A 1 56  ? -21.540 18.188  16.915  1.00 61.96 56  A 1 
ATOM 434  C CG2   . THR A 1 56  ? -22.447 16.126  17.649  1.00 64.53 56  A 1 
ATOM 435  N N     . VAL A 1 57  ? -22.466 18.978  13.947  1.00 77.22 57  A 1 
ATOM 436  C CA    . VAL A 1 57  ? -22.823 20.223  13.258  1.00 76.51 57  A 1 
ATOM 437  C C     . VAL A 1 57  ? -22.629 20.045  11.754  1.00 77.86 57  A 1 
ATOM 438  O O     . VAL A 1 57  ? -21.662 19.400  11.346  1.00 73.74 57  A 1 
ATOM 439  C CB    . VAL A 1 57  ? -22.000 21.400  13.814  1.00 72.76 57  A 1 
ATOM 440  C CG1   . VAL A 1 57  ? -22.423 22.735  13.202  1.00 65.57 57  A 1 
ATOM 441  C CG2   . VAL A 1 57  ? -22.154 21.518  15.334  1.00 70.22 57  A 1 
ATOM 442  N N     . PRO A 1 58  ? -23.504 20.609  10.895  1.00 71.37 58  A 1 
ATOM 443  C CA    . PRO A 1 58  ? -23.287 20.627  9.456   1.00 70.44 58  A 1 
ATOM 444  C C     . PRO A 1 58  ? -21.942 21.260  9.077   1.00 70.84 58  A 1 
ATOM 445  O O     . PRO A 1 58  ? -21.539 22.281  9.633   1.00 71.47 58  A 1 
ATOM 446  C CB    . PRO A 1 58  ? -24.458 21.407  8.868   1.00 69.98 58  A 1 
ATOM 447  C CG    . PRO A 1 58  ? -25.557 21.218  9.903   1.00 68.71 58  A 1 
ATOM 448  C CD    . PRO A 1 58  ? -24.786 21.191  11.215  1.00 77.33 58  A 1 
ATOM 449  N N     . SER A 1 59  ? -21.246 20.649  8.118   1.00 74.87 59  A 1 
ATOM 450  C CA    . SER A 1 59  ? -19.999 21.178  7.590   1.00 74.79 59  A 1 
ATOM 451  C C     . SER A 1 59  ? -20.252 22.422  6.732   1.00 74.04 59  A 1 
ATOM 452  O O     . SER A 1 59  ? -21.213 22.478  5.969   1.00 72.64 59  A 1 
ATOM 453  C CB    . SER A 1 59  ? -19.245 20.110  6.812   1.00 73.87 59  A 1 
ATOM 454  O OG    . SER A 1 59  ? -20.034 19.574  5.771   1.00 66.42 59  A 1 
ATOM 455  N N     . VAL A 1 60  ? -19.346 23.395  6.831   1.00 76.22 60  A 1 
ATOM 456  C CA    . VAL A 1 60  ? -19.404 24.630  6.036   1.00 75.64 60  A 1 
ATOM 457  C C     . VAL A 1 60  ? -18.231 24.777  5.081   1.00 76.18 60  A 1 
ATOM 458  O O     . VAL A 1 60  ? -18.350 25.431  4.045   1.00 73.70 60  A 1 
ATOM 459  C CB    . VAL A 1 60  ? -19.546 25.879  6.920   1.00 74.06 60  A 1 
ATOM 460  C CG1   . VAL A 1 60  ? -20.880 25.849  7.684   1.00 65.04 60  A 1 
ATOM 461  C CG2   . VAL A 1 60  ? -18.403 26.029  7.931   1.00 70.13 60  A 1 
ATOM 462  N N     . VAL A 1 61  ? -17.104 24.133  5.393   1.00 78.03 61  A 1 
ATOM 463  C CA    . VAL A 1 61  ? -15.898 24.138  4.563   1.00 78.04 61  A 1 
ATOM 464  C C     . VAL A 1 61  ? -15.393 22.728  4.303   1.00 77.93 61  A 1 
ATOM 465  O O     . VAL A 1 61  ? -15.560 21.830  5.128   1.00 76.63 61  A 1 
ATOM 466  C CB    . VAL A 1 61  ? -14.776 25.016  5.144   1.00 76.70 61  A 1 
ATOM 467  C CG1   . VAL A 1 61  ? -15.201 26.484  5.236   1.00 64.50 61  A 1 
ATOM 468  C CG2   . VAL A 1 61  ? -14.303 24.556  6.525   1.00 69.65 61  A 1 
ATOM 469  N N     . TYR A 1 62  ? -14.754 22.548  3.149   1.00 72.04 62  A 1 
ATOM 470  C CA    . TYR A 1 62  ? -13.976 21.358  2.836   1.00 70.84 62  A 1 
ATOM 471  C C     . TYR A 1 62  ? -12.491 21.721  2.794   1.00 70.89 62  A 1 
ATOM 472  O O     . TYR A 1 62  ? -12.076 22.571  2.002   1.00 69.91 62  A 1 
ATOM 473  C CB    . TYR A 1 62  ? -14.443 20.773  1.507   1.00 69.38 62  A 1 
ATOM 474  C CG    . TYR A 1 62  ? -13.623 19.582  1.055   1.00 67.18 62  A 1 
ATOM 475  C CD1   . TYR A 1 62  ? -12.745 19.688  -0.041  1.00 65.45 62  A 1 
ATOM 476  C CD2   . TYR A 1 62  ? -13.724 18.362  1.740   1.00 65.80 62  A 1 
ATOM 477  C CE1   . TYR A 1 62  ? -11.997 18.582  -0.466  1.00 60.52 62  A 1 
ATOM 478  C CE2   . TYR A 1 62  ? -12.973 17.250  1.328   1.00 62.10 62  A 1 
ATOM 479  C CZ    . TYR A 1 62  ? -12.119 17.356  0.220   1.00 67.60 62  A 1 
ATOM 480  O OH    . TYR A 1 62  ? -11.399 16.264  -0.194  1.00 67.77 62  A 1 
ATOM 481  N N     . CYS A 1 63  ? -11.681 21.084  3.640   1.00 71.37 63  A 1 
ATOM 482  C CA    . CYS A 1 63  ? -10.234 21.209  3.612   1.00 70.93 63  A 1 
ATOM 483  C C     . CYS A 1 63  ? -9.654  20.166  2.651   1.00 69.56 63  A 1 
ATOM 484  O O     . CYS A 1 63  ? -9.722  18.963  2.900   1.00 67.28 63  A 1 
ATOM 485  C CB    . CYS A 1 63  ? -9.659  21.071  5.018   1.00 70.19 63  A 1 
ATOM 486  S SG    . CYS A 1 63  ? -7.849  21.227  4.933   1.00 67.10 63  A 1 
ATOM 487  N N     . ARG A 1 64  ? -9.038  20.632  1.565   1.00 64.69 64  A 1 
ATOM 488  C CA    . ARG A 1 64  ? -8.466  19.748  0.548   1.00 61.80 64  A 1 
ATOM 489  C C     . ARG A 1 64  ? -7.260  18.958  1.070   1.00 58.61 64  A 1 
ATOM 490  O O     . ARG A 1 64  ? -7.098  17.793  0.718   1.00 55.88 64  A 1 
ATOM 491  C CB    . ARG A 1 64  ? -8.113  20.587  -0.684  1.00 58.57 64  A 1 
ATOM 492  C CG    . ARG A 1 64  ? -7.735  19.713  -1.882  1.00 54.66 64  A 1 
ATOM 493  C CD    . ARG A 1 64  ? -7.478  20.594  -3.101  1.00 54.33 64  A 1 
ATOM 494  N NE    . ARG A 1 64  ? -7.149  19.806  -4.280  1.00 46.71 64  A 1 
ATOM 495  C CZ    . ARG A 1 64  ? -6.915  20.276  -5.483  1.00 42.74 64  A 1 
ATOM 496  N NH1   . ARG A 1 64  ? -6.952  21.563  -5.724  1.00 40.30 64  A 1 
ATOM 497  N NH2   . ARG A 1 64  ? -6.652  19.488  -6.471  1.00 39.65 64  A 1 
ATOM 498  N N     . ALA A 1 65  ? -6.416  19.585  1.883   1.00 68.97 65  A 1 
ATOM 499  C CA    . ALA A 1 65  ? -5.219  18.947  2.430   1.00 67.20 65  A 1 
ATOM 500  C C     . ALA A 1 65  ? -5.567  17.804  3.393   1.00 67.05 65  A 1 
ATOM 501  O O     . ALA A 1 65  ? -4.981  16.724  3.297   1.00 63.35 65  A 1 
ATOM 502  C CB    . ALA A 1 65  ? -4.350  20.012  3.099   1.00 65.99 65  A 1 
ATOM 503  N N     . ASP A 1 66  ? -6.570  18.014  4.256   1.00 68.86 66  A 1 
ATOM 504  C CA    . ASP A 1 66  ? -7.012  17.017  5.230   1.00 67.12 66  A 1 
ATOM 505  C C     . ASP A 1 66  ? -8.096  16.076  4.665   1.00 67.47 66  A 1 
ATOM 506  O O     . ASP A 1 66  ? -8.390  15.048  5.271   1.00 63.91 66  A 1 
ATOM 507  C CB    . ASP A 1 66  ? -7.491  17.737  6.507   1.00 64.09 66  A 1 
ATOM 508  C CG    . ASP A 1 66  ? -6.370  18.550  7.166   1.00 61.80 66  A 1 
ATOM 509  O OD1   . ASP A 1 66  ? -5.199  18.114  7.095   1.00 59.05 66  A 1 
ATOM 510  O OD2   . ASP A 1 66  ? -6.687  19.628  7.726   1.00 59.39 66  A 1 
ATOM 511  N N     . SER A 1 67  ? -8.645  16.392  3.490   1.00 64.67 67  A 1 
ATOM 512  C CA    . SER A 1 67  ? -9.800  15.707  2.903   1.00 65.15 67  A 1 
ATOM 513  C C     . SER A 1 67  ? -10.973 15.596  3.882   1.00 67.16 67  A 1 
ATOM 514  O O     . SER A 1 67  ? -11.602 14.548  3.991   1.00 64.18 67  A 1 
ATOM 515  C CB    . SER A 1 67  ? -9.407  14.346  2.303   1.00 62.29 67  A 1 
ATOM 516  O OG    . SER A 1 67  ? -8.485  14.530  1.246   1.00 58.08 67  A 1 
ATOM 517  N N     . ALA A 1 68  ? -11.230 16.681  4.631   1.00 72.51 68  A 1 
ATOM 518  C CA    . ALA A 1 68  ? -12.192 16.709  5.710   1.00 73.21 68  A 1 
ATOM 519  C C     . ALA A 1 68  ? -13.242 17.808  5.514   1.00 73.85 68  A 1 
ATOM 520  O O     . ALA A 1 68  ? -12.916 18.941  5.145   1.00 73.26 68  A 1 
ATOM 521  C CB    . ALA A 1 68  ? -11.442 16.874  7.039   1.00 70.51 68  A 1 
ATOM 522  N N     . TYR A 1 69  ? -14.492 17.475  5.802   1.00 76.58 69  A 1 
ATOM 523  C CA    . TYR A 1 69  ? -15.605 18.406  5.882   1.00 75.71 69  A 1 
ATOM 524  C C     . TYR A 1 69  ? -15.706 18.930  7.302   1.00 77.36 69  A 1 
ATOM 525  O O     . TYR A 1 69  ? -15.866 18.156  8.237   1.00 74.97 69  A 1 
ATOM 526  C CB    . TYR A 1 69  ? -16.894 17.705  5.477   1.00 74.53 69  A 1 
ATOM 527  C CG    . TYR A 1 69  ? -16.887 17.273  4.037   1.00 72.44 69  A 1 
ATOM 528  C CD1   . TYR A 1 69  ? -17.285 18.165  3.036   1.00 65.93 69  A 1 
ATOM 529  C CD2   . TYR A 1 69  ? -16.386 15.999  3.694   1.00 67.64 69  A 1 
ATOM 530  C CE1   . TYR A 1 69  ? -17.165 17.807  1.691   1.00 64.12 69  A 1 
ATOM 531  C CE2   . TYR A 1 69  ? -16.249 15.637  2.358   1.00 64.65 69  A 1 
ATOM 532  C CZ    . TYR A 1 69  ? -16.628 16.547  1.353   1.00 71.99 69  A 1 
ATOM 533  O OH    . TYR A 1 69  ? -16.435 16.208  0.046   1.00 70.13 69  A 1 
ATOM 534  N N     . LEU A 1 70  ? -15.595 20.244  7.479   1.00 78.12 70  A 1 
ATOM 535  C CA    . LEU A 1 70  ? -15.504 20.859  8.796   1.00 77.13 70  A 1 
ATOM 536  C C     . LEU A 1 70  ? -16.594 21.920  8.985   1.00 77.28 70  A 1 
ATOM 537  O O     . LEU A 1 70  ? -16.897 22.692  8.068   1.00 75.12 70  A 1 
ATOM 538  C CB    . LEU A 1 70  ? -14.092 21.429  9.008   1.00 75.06 70  A 1 
ATOM 539  C CG    . LEU A 1 70  ? -12.942 20.399  8.887   1.00 75.74 70  A 1 
ATOM 540  C CD1   . LEU A 1 70  ? -11.590 21.095  8.982   1.00 70.72 70  A 1 
ATOM 541  C CD2   . LEU A 1 70  ? -13.015 19.326  9.970   1.00 71.22 70  A 1 
ATOM 542  N N     . CYS A 1 71  ? -17.166 21.982  10.198  1.00 80.35 71  A 1 
ATOM 543  C CA    . CYS A 1 71  ? -17.934 23.136  10.631  1.00 79.89 71  A 1 
ATOM 544  C C     . CYS A 1 71  ? -16.998 24.319  10.931  1.00 79.80 71  A 1 
ATOM 545  O O     . CYS A 1 71  ? -15.792 24.125  11.103  1.00 76.43 71  A 1 
ATOM 546  C CB    . CYS A 1 71  ? -18.814 22.766  11.833  1.00 77.70 71  A 1 
ATOM 547  S SG    . CYS A 1 71  ? -17.826 22.350  13.301  1.00 75.97 71  A 1 
ATOM 548  N N     . ALA A 1 72  ? -17.545 25.529  11.057  1.00 78.33 72  A 1 
ATOM 549  C CA    . ALA A 1 72  ? -16.755 26.737  11.292  1.00 76.10 72  A 1 
ATOM 550  C C     . ALA A 1 72  ? -15.884 26.645  12.557  1.00 76.64 72  A 1 
ATOM 551  O O     . ALA A 1 72  ? -14.715 27.033  12.537  1.00 74.28 72  A 1 
ATOM 552  C CB    . ALA A 1 72  ? -17.715 27.932  11.366  1.00 74.51 72  A 1 
ATOM 553  N N     . SER A 1 73  ? -16.416 26.062  13.636  1.00 79.46 73  A 1 
ATOM 554  C CA    . SER A 1 73  ? -15.686 25.901  14.896  1.00 78.99 73  A 1 
ATOM 555  C C     . SER A 1 73  ? -14.553 24.866  14.805  1.00 79.60 73  A 1 
ATOM 556  O O     . SER A 1 73  ? -13.450 25.138  15.279  1.00 77.84 73  A 1 
ATOM 557  C CB    . SER A 1 73  ? -16.658 25.535  16.020  1.00 77.38 73  A 1 
ATOM 558  O OG    . SER A 1 73  ? -17.459 24.420  15.676  1.00 67.44 73  A 1 
ATOM 559  N N     . CYS A 1 74  ? -14.772 23.715  14.149  1.00 77.37 74  A 1 
ATOM 560  C CA    . CYS A 1 74  ? -13.730 22.713  13.938  1.00 76.25 74  A 1 
ATOM 561  C C     . CYS A 1 74  ? -12.662 23.202  12.954  1.00 75.66 74  A 1 
ATOM 562  O O     . CYS A 1 74  ? -11.478 22.998  13.199  1.00 73.46 74  A 1 
ATOM 563  C CB    . CYS A 1 74  ? -14.353 21.392  13.473  1.00 76.09 74  A 1 
ATOM 564  S SG    . CYS A 1 74  ? -15.286 20.598  14.836  1.00 73.28 74  A 1 
ATOM 565  N N     . ASP A 1 75  ? -13.058 23.899  11.884  1.00 76.62 75  A 1 
ATOM 566  C CA    . ASP A 1 75  ? -12.131 24.522  10.936  1.00 73.83 75  A 1 
ATOM 567  C C     . ASP A 1 75  ? -11.211 25.530  11.638  1.00 72.87 75  A 1 
ATOM 568  O O     . ASP A 1 75  ? -9.985  25.445  11.514  1.00 70.63 75  A 1 
ATOM 569  C CB    . ASP A 1 75  ? -12.917 25.204  9.810   1.00 73.19 75  A 1 
ATOM 570  C CG    . ASP A 1 75  ? -11.975 25.865  8.796   1.00 71.80 75  A 1 
ATOM 571  O OD1   . ASP A 1 75  ? -11.226 25.134  8.127   1.00 66.08 75  A 1 
ATOM 572  O OD2   . ASP A 1 75  ? -11.938 27.103  8.699   1.00 67.20 75  A 1 
ATOM 573  N N     . ALA A 1 76  ? -11.788 26.419  12.457  1.00 76.77 76  A 1 
ATOM 574  C CA    . ALA A 1 76  ? -11.020 27.390  13.223  1.00 74.94 76  A 1 
ATOM 575  C C     . ALA A 1 76  ? -10.038 26.709  14.182  1.00 75.42 76  A 1 
ATOM 576  O O     . ALA A 1 76  ? -8.867  27.064  14.208  1.00 73.74 76  A 1 
ATOM 577  C CB    . ALA A 1 76  ? -11.980 28.327  13.959  1.00 74.26 76  A 1 
ATOM 578  N N     . GLN A 1 77  ? -10.460 25.678  14.931  1.00 74.64 77  A 1 
ATOM 579  C CA    . GLN A 1 77  ? -9.576  24.969  15.866  1.00 73.74 77  A 1 
ATOM 580  C C     . GLN A 1 77  ? -8.437  24.217  15.162  1.00 74.27 77  A 1 
ATOM 581  O O     . GLN A 1 77  ? -7.290  24.300  15.602  1.00 71.94 77  A 1 
ATOM 582  C CB    . GLN A 1 77  ? -10.389 23.981  16.718  1.00 72.50 77  A 1 
ATOM 583  C CG    . GLN A 1 77  ? -11.151 24.699  17.835  1.00 66.72 77  A 1 
ATOM 584  C CD    . GLN A 1 77  ? -11.896 23.715  18.751  1.00 63.18 77  A 1 
ATOM 585  O OE1   . GLN A 1 77  ? -11.913 22.508  18.572  1.00 56.44 77  A 1 
ATOM 586  N NE2   . GLN A 1 77  ? -12.524 24.208  19.797  1.00 54.12 77  A 1 
ATOM 587  N N     . ILE A 1 78  ? -8.737  23.493  14.084  1.00 73.89 78  A 1 
ATOM 588  C CA    . ILE A 1 78  ? -7.751  22.671  13.376  1.00 71.67 78  A 1 
ATOM 589  C C     . ILE A 1 78  ? -6.747  23.550  12.634  1.00 70.58 78  A 1 
ATOM 590  O O     . ILE A 1 78  ? -5.539  23.333  12.720  1.00 67.57 78  A 1 
ATOM 591  C CB    . ILE A 1 78  ? -8.471  21.676  12.438  1.00 69.66 78  A 1 
ATOM 592  C CG1   . ILE A 1 78  ? -9.239  20.632  13.284  1.00 67.35 78  A 1 
ATOM 593  C CG2   . ILE A 1 78  ? -7.487  20.962  11.500  1.00 67.67 78  A 1 
ATOM 594  C CD1   . ILE A 1 78  ? -10.273 19.849  12.480  1.00 61.81 78  A 1 
ATOM 595  N N     . HIS A 1 79  ? -7.234  24.578  11.937  1.00 75.01 79  A 1 
ATOM 596  C CA    . HIS A 1 79  ? -6.384  25.429  11.103  1.00 73.71 79  A 1 
ATOM 597  C C     . HIS A 1 79  ? -5.722  26.574  11.869  1.00 71.49 79  A 1 
ATOM 598  O O     . HIS A 1 79  ? -4.722  27.112  11.388  1.00 65.29 79  A 1 
ATOM 599  C CB    . HIS A 1 79  ? -7.182  25.898  9.884   1.00 72.38 79  A 1 
ATOM 600  C CG    . HIS A 1 79  ? -7.572  24.756  8.991   1.00 75.67 79  A 1 
ATOM 601  N ND1   . HIS A 1 79  ? -8.844  24.275  8.775   1.00 66.41 79  A 1 
ATOM 602  C CD2   . HIS A 1 79  ? -6.731  23.974  8.256   1.00 69.46 79  A 1 
ATOM 603  C CE1   . HIS A 1 79  ? -8.771  23.234  7.945   1.00 71.62 79  A 1 
ATOM 604  N NE2   . HIS A 1 79  ? -7.498  23.021  7.603   1.00 73.07 79  A 1 
ATOM 605  N N     . ALA A 1 80  ? -6.180  26.906  13.077  1.00 74.28 80  A 1 
ATOM 606  C CA    . ALA A 1 80  ? -5.437  27.787  13.980  1.00 71.72 80  A 1 
ATOM 607  C C     . ALA A 1 80  ? -4.314  27.065  14.738  1.00 70.08 80  A 1 
ATOM 608  O O     . ALA A 1 80  ? -3.446  27.722  15.316  1.00 64.67 80  A 1 
ATOM 609  C CB    . ALA A 1 80  ? -6.403  28.464  14.954  1.00 69.51 80  A 1 
ATOM 610  N N     . ALA A 1 81  ? -4.289  25.725  14.716  1.00 68.22 81  A 1 
ATOM 611  C CA    . ALA A 1 81  ? -3.362  24.931  15.509  1.00 66.08 81  A 1 
ATOM 612  C C     . ALA A 1 81  ? -1.885  25.208  15.171  1.00 65.49 81  A 1 
ATOM 613  O O     . ALA A 1 81  ? -1.041  25.321  16.064  1.00 60.49 81  A 1 
ATOM 614  C CB    . ALA A 1 81  ? -3.731  23.454  15.317  1.00 62.37 81  A 1 
ATOM 615  N N     . ASN A 1 82  ? -1.554  25.347  13.879  1.00 63.00 82  A 1 
ATOM 616  C CA    . ASN A 1 82  ? -0.205  25.698  13.455  1.00 61.52 82  A 1 
ATOM 617  C C     . ASN A 1 82  ? -0.187  26.420  12.093  1.00 61.82 82  A 1 
ATOM 618  O O     . ASN A 1 82  ? -1.142  26.413  11.319  1.00 57.12 82  A 1 
ATOM 619  C CB    . ASN A 1 82  ? 0.686   24.444  13.490  1.00 57.06 82  A 1 
ATOM 620  C CG    . ASN A 1 82  ? 0.284   23.394  12.470  1.00 51.71 82  A 1 
ATOM 621  O OD1   . ASN A 1 82  ? 0.202   23.660  11.291  1.00 47.53 82  A 1 
ATOM 622  N ND2   . ASN A 1 82  ? 0.044   22.177  12.895  1.00 47.91 82  A 1 
ATOM 623  N N     . ARG A 1 83  ? 0.958   27.021  11.769  1.00 51.15 83  A 1 
ATOM 624  C CA    . ARG A 1 83  ? 1.148   27.790  10.534  1.00 51.25 83  A 1 
ATOM 625  C C     . ARG A 1 83  ? 1.073   26.948  9.249   1.00 51.23 83  A 1 
ATOM 626  O O     . ARG A 1 83  ? 0.902   27.506  8.168   1.00 48.73 83  A 1 
ATOM 627  C CB    . ARG A 1 83  ? 2.486   28.541  10.636  1.00 48.09 83  A 1 
ATOM 628  C CG    . ARG A 1 83  ? 2.623   29.659  9.594   1.00 44.12 83  A 1 
ATOM 629  C CD    . ARG A 1 83  ? 3.953   30.381  9.762   1.00 39.87 83  A 1 
ATOM 630  N NE    . ARG A 1 83  ? 4.074   31.512  8.834   1.00 33.39 83  A 1 
ATOM 631  C CZ    . ARG A 1 83  ? 5.131   32.289  8.667   1.00 27.44 83  A 1 
ATOM 632  N NH1   . ARG A 1 83  ? 6.241   32.079  9.325   1.00 25.99 83  A 1 
ATOM 633  N NH2   . ARG A 1 83  ? 5.099   33.294  7.845   1.00 25.79 83  A 1 
ATOM 634  N N     . VAL A 1 84  ? 1.262   25.652  9.340   1.00 52.21 84  A 1 
ATOM 635  C CA    . VAL A 1 84  ? 1.124   24.747  8.192   1.00 53.50 84  A 1 
ATOM 636  C C     . VAL A 1 84  ? -0.357  24.482  7.930   1.00 55.11 84  A 1 
ATOM 637  O O     . VAL A 1 84  ? -0.812  24.675  6.807   1.00 52.71 84  A 1 
ATOM 638  C CB    . VAL A 1 84  ? 1.909   23.439  8.380   1.00 50.32 84  A 1 
ATOM 639  C CG1   . VAL A 1 84  ? 1.768   22.523  7.160   1.00 45.07 84  A 1 
ATOM 640  C CG2   . VAL A 1 84  ? 3.392   23.727  8.591   1.00 47.67 84  A 1 
ATOM 641  N N     . ALA A 1 85  ? -1.113  24.144  8.989   1.00 58.86 85  A 1 
ATOM 642  C CA    . ALA A 1 85  ? -2.547  23.940  8.923   1.00 60.22 85  A 1 
ATOM 643  C C     . ALA A 1 85  ? -3.290  25.200  8.434   1.00 61.24 85  A 1 
ATOM 644  O O     . ALA A 1 85  ? -4.148  25.098  7.564   1.00 62.14 85  A 1 
ATOM 645  C CB    . ALA A 1 85  ? -3.040  23.482  10.299  1.00 60.24 85  A 1 
ATOM 646  N N     . SER A 1 86  ? -2.879  26.407  8.870   1.00 62.65 86  A 1 
ATOM 647  C CA    . SER A 1 86  ? -3.504  27.666  8.425   1.00 63.21 86  A 1 
ATOM 648  C C     . SER A 1 86  ? -3.354  27.955  6.929   1.00 64.24 86  A 1 
ATOM 649  O O     . SER A 1 86  ? -4.071  28.792  6.385   1.00 62.45 86  A 1 
ATOM 650  C CB    . SER A 1 86  ? -2.961  28.843  9.232   1.00 61.27 86  A 1 
ATOM 651  O OG    . SER A 1 86  ? -1.621  29.151  8.892   1.00 56.29 86  A 1 
ATOM 652  N N     . ARG A 1 87  ? -2.420  27.277  6.243   1.00 60.44 87  A 1 
ATOM 653  C CA    . ARG A 1 87  ? -2.193  27.395  4.792   1.00 60.13 87  A 1 
ATOM 654  C C     . ARG A 1 87  ? -2.969  26.370  3.971   1.00 62.04 87  A 1 
ATOM 655  O O     . ARG A 1 87  ? -2.825  26.364  2.749   1.00 57.98 87  A 1 
ATOM 656  C CB    . ARG A 1 87  ? -0.698  27.292  4.479   1.00 55.07 87  A 1 
ATOM 657  C CG    . ARG A 1 87  ? 0.112   28.470  5.031   1.00 50.27 87  A 1 
ATOM 658  C CD    . ARG A 1 87  ? 1.584   28.205  4.753   1.00 48.67 87  A 1 
ATOM 659  N NE    . ARG A 1 87  ? 2.448   29.280  5.246   1.00 40.93 87  A 1 
ATOM 660  C CZ    . ARG A 1 87  ? 3.747   29.398  5.023   1.00 36.38 87  A 1 
ATOM 661  N NH1   . ARG A 1 87  ? 4.398   28.503  4.328   1.00 34.36 87  A 1 
ATOM 662  N NH2   . ARG A 1 87  ? 4.407   30.406  5.491   1.00 33.23 87  A 1 
ATOM 663  N N     . HIS A 1 88  ? -3.720  25.482  4.609   1.00 64.69 88  A 1 
ATOM 664  C CA    . HIS A 1 88  ? -4.536  24.518  3.890   1.00 65.97 88  A 1 
ATOM 665  C C     . HIS A 1 88  ? -5.600  25.244  3.066   1.00 66.52 88  A 1 
ATOM 666  O O     . HIS A 1 88  ? -6.291  26.129  3.561   1.00 65.56 88  A 1 
ATOM 667  C CB    . HIS A 1 88  ? -5.164  23.498  4.850   1.00 63.88 88  A 1 
ATOM 668  C CG    . HIS A 1 88  ? -4.183  22.545  5.478   1.00 62.60 88  A 1 
ATOM 669  N ND1   . HIS A 1 88  ? -4.498  21.576  6.415   1.00 57.36 88  A 1 
ATOM 670  C CD2   . HIS A 1 88  ? -2.843  22.417  5.241   1.00 58.81 88  A 1 
ATOM 671  C CE1   . HIS A 1 88  ? -3.392  20.897  6.719   1.00 58.19 88  A 1 
ATOM 672  N NE2   . HIS A 1 88  ? -2.356  21.382  6.023   1.00 60.59 88  A 1 
ATOM 673  N N     . GLU A 1 89  ? -5.710  24.874  1.796   1.00 60.52 89  A 1 
ATOM 674  C CA    . GLU A 1 89  ? -6.748  25.381  0.919   1.00 61.56 89  A 1 
ATOM 675  C C     . GLU A 1 89  ? -8.094  24.822  1.376   1.00 62.81 89  A 1 
ATOM 676  O O     . GLU A 1 89  ? -8.279  23.602  1.473   1.00 61.21 89  A 1 
ATOM 677  C CB    . GLU A 1 89  ? -6.417  25.000  -0.527  1.00 58.06 89  A 1 
ATOM 678  C CG    . GLU A 1 89  ? -7.336  25.675  -1.551  1.00 51.17 89  A 1 
ATOM 679  C CD    . GLU A 1 89  ? -7.018  25.267  -3.001  1.00 47.65 89  A 1 
ATOM 680  O OE1   . GLU A 1 89  ? -7.538  25.929  -3.923  1.00 41.41 89  A 1 
ATOM 681  O OE2   . GLU A 1 89  ? -6.272  24.277  -3.216  1.00 42.40 89  A 1 
ATOM 682  N N     . ARG A 1 90  ? -9.030  25.724  1.681   1.00 67.33 90  A 1 
ATOM 683  C CA    . ARG A 1 90  ? -10.382 25.397  2.124   1.00 66.62 90  A 1 
ATOM 684  C C     . ARG A 1 90  ? -11.388 25.973  1.148   1.00 66.05 90  A 1 
ATOM 685  O O     . ARG A 1 90  ? -11.266 27.124  0.751   1.00 64.05 90  A 1 
ATOM 686  C CB    . ARG A 1 90  ? -10.608 25.933  3.546   1.00 64.92 90  A 1 
ATOM 687  C CG    . ARG A 1 90  ? -9.826  25.118  4.584   1.00 65.27 90  A 1 
ATOM 688  C CD    . ARG A 1 90  ? -9.753  25.845  5.921   1.00 64.99 90  A 1 
ATOM 689  N NE    . ARG A 1 90  ? -8.682  26.841  5.936   1.00 63.41 90  A 1 
ATOM 690  C CZ    . ARG A 1 90  ? -8.475  27.733  6.896   1.00 61.30 90  A 1 
ATOM 691  N NH1   . ARG A 1 90  ? -9.293  27.852  7.906   1.00 55.74 90  A 1 
ATOM 692  N NH2   . ARG A 1 90  ? -7.440  28.514  6.861   1.00 61.53 90  A 1 
ATOM 693  N N     . VAL A 1 91  ? -12.363 25.168  0.769   1.00 70.12 91  A 1 
ATOM 694  C CA    . VAL A 1 91  ? -13.427 25.550  -0.153  1.00 69.29 91  A 1 
ATOM 695  C C     . VAL A 1 91  ? -14.726 25.655  0.631   1.00 68.92 91  A 1 
ATOM 696  O O     . VAL A 1 91  ? -15.073 24.731  1.367   1.00 69.50 91  A 1 
ATOM 697  C CB    . VAL A 1 91  ? -13.541 24.561  -1.319  1.00 67.01 91  A 1 
ATOM 698  C CG1   . VAL A 1 91  ? -14.581 25.022  -2.334  1.00 57.54 91  A 1 
ATOM 699  C CG2   . VAL A 1 91  ? -12.202 24.405  -2.053  1.00 61.70 91  A 1 
ATOM 700  N N     . LEU A 1 92  ? -15.452 26.783  0.483   1.00 65.74 92  A 1 
ATOM 701  C CA    . LEU A 1 92  ? -16.780 26.938  1.063   1.00 63.40 92  A 1 
ATOM 702  C C     . LEU A 1 92  ? -17.761 25.992  0.370   1.00 61.36 92  A 1 
ATOM 703  O O     . LEU A 1 92  ? -17.953 26.053  -0.844  1.00 59.19 92  A 1 
ATOM 704  C CB    . LEU A 1 92  ? -17.240 28.400  0.943   1.00 60.74 92  A 1 
ATOM 705  C CG    . LEU A 1 92  ? -16.702 29.294  2.073   1.00 55.80 92  A 1 
ATOM 706  C CD1   . LEU A 1 92  ? -16.766 30.767  1.679   1.00 50.81 92  A 1 
ATOM 707  C CD2   . LEU A 1 92  ? -17.520 29.115  3.354   1.00 52.24 92  A 1 
ATOM 708  N N     . LEU A 1 93  ? -18.421 25.136  1.147   1.00 67.23 93  A 1 
ATOM 709  C CA    . LEU A 1 93  ? -19.355 24.152  0.610   1.00 64.05 93  A 1 
ATOM 710  C C     . LEU A 1 93  ? -20.573 24.825  -0.006  1.00 62.24 93  A 1 
ATOM 711  O O     . LEU A 1 93  ? -21.045 24.389  -1.051  1.00 58.63 93  A 1 
ATOM 712  C CB    . LEU A 1 93  ? -19.766 23.178  1.714   1.00 61.27 93  A 1 
ATOM 713  C CG    . LEU A 1 93  ? -18.614 22.295  2.224   1.00 58.35 93  A 1 
ATOM 714  C CD1   . LEU A 1 93  ? -19.085 21.502  3.434   1.00 54.94 93  A 1 
ATOM 715  C CD2   . LEU A 1 93  ? -18.122 21.317  1.157   1.00 57.82 93  A 1 
ATOM 716  N N     . SER A 1 94  ? -21.050 25.933  0.579   1.00 62.63 94  A 1 
ATOM 717  C CA    . SER A 1 94  ? -22.187 26.676  0.044   1.00 60.10 94  A 1 
ATOM 718  C C     . SER A 1 94  ? -21.956 27.205  -1.374  1.00 58.67 94  A 1 
ATOM 719  O O     . SER A 1 94  ? -22.893 27.243  -2.159  1.00 55.13 94  A 1 
ATOM 720  C CB    . SER A 1 94  ? -22.523 27.847  0.970   1.00 55.50 94  A 1 
ATOM 721  O OG    . SER A 1 94  ? -21.434 28.743  1.083   1.00 50.04 94  A 1 
ATOM 722  N N     . GLU A 1 95  ? -20.723 27.572  -1.698  1.00 60.49 95  A 1 
ATOM 723  C CA    . GLU A 1 95  ? -20.355 28.004  -3.044  1.00 58.64 95  A 1 
ATOM 724  C C     . GLU A 1 95  ? -20.149 26.807  -3.971  1.00 56.22 95  A 1 
ATOM 725  O O     . GLU A 1 95  ? -20.664 26.803  -5.085  1.00 52.15 95  A 1 
ATOM 726  C CB    . GLU A 1 95  ? -19.098 28.876  -3.008  1.00 54.01 95  A 1 
ATOM 727  C CG    . GLU A 1 95  ? -19.368 30.212  -2.313  1.00 48.48 95  A 1 
ATOM 728  C CD    . GLU A 1 95  ? -18.182 31.179  -2.383  1.00 43.59 95  A 1 
ATOM 729  O OE1   . GLU A 1 95  ? -18.420 32.372  -2.118  1.00 38.67 95  A 1 
ATOM 730  O OE2   . GLU A 1 95  ? -17.057 30.730  -2.678  1.00 39.37 95  A 1 
ATOM 731  N N     . ALA A 1 96  ? -19.464 25.762  -3.500  1.00 56.04 96  A 1 
ATOM 732  C CA    . ALA A 1 96  ? -19.257 24.547  -4.267  1.00 52.65 96  A 1 
ATOM 733  C C     . ALA A 1 96  ? -20.590 23.898  -4.682  1.00 50.53 96  A 1 
ATOM 734  O O     . ALA A 1 96  ? -20.757 23.536  -5.842  1.00 49.93 96  A 1 
ATOM 735  C CB    . ALA A 1 96  ? -18.378 23.587  -3.464  1.00 50.74 96  A 1 
ATOM 736  N N     . TYR A 1 97  ? -21.570 23.835  -3.757  1.00 53.83 97  A 1 
ATOM 737  C CA    . TYR A 1 97  ? -22.906 23.317  -4.048  1.00 50.46 97  A 1 
ATOM 738  C C     . TYR A 1 97  ? -23.748 24.256  -4.926  1.00 47.30 97  A 1 
ATOM 739  O O     . TYR A 1 97  ? -24.568 23.773  -5.703  1.00 46.37 97  A 1 
ATOM 740  C CB    . TYR A 1 97  ? -23.643 23.004  -2.737  1.00 48.16 97  A 1 
ATOM 741  C CG    . TYR A 1 97  ? -23.175 21.757  -2.020  1.00 45.82 97  A 1 
ATOM 742  C CD1   . TYR A 1 97  ? -23.256 20.495  -2.654  1.00 43.07 97  A 1 
ATOM 743  C CD2   . TYR A 1 97  ? -22.668 21.824  -0.709  1.00 42.48 97  A 1 
ATOM 744  C CE1   . TYR A 1 97  ? -22.816 19.328  -1.996  1.00 37.56 97  A 1 
ATOM 745  C CE2   . TYR A 1 97  ? -22.225 20.664  -0.040  1.00 39.28 97  A 1 
ATOM 746  C CZ    . TYR A 1 97  ? -22.305 19.420  -0.691  1.00 39.73 97  A 1 
ATOM 747  O OH    . TYR A 1 97  ? -21.864 18.282  -0.045  1.00 36.46 97  A 1 
ATOM 748  N N     . LYS A 1 98  ? -23.558 25.572  -4.843  1.00 52.70 98  A 1 
ATOM 749  C CA    . LYS A 1 98  ? -24.290 26.525  -5.686  1.00 51.95 98  A 1 
ATOM 750  C C     . LYS A 1 98  ? -23.814 26.527  -7.139  1.00 50.46 98  A 1 
ATOM 751  O O     . LYS A 1 98  ? -24.640 26.624  -8.046  1.00 47.15 98  A 1 
ATOM 752  C CB    . LYS A 1 98  ? -24.170 27.945  -5.122  1.00 48.32 98  A 1 
ATOM 753  C CG    . LYS A 1 98  ? -25.125 28.197  -3.950  1.00 44.59 98  A 1 
ATOM 754  C CD    . LYS A 1 98  ? -24.803 29.555  -3.331  1.00 41.66 98  A 1 
ATOM 755  C CE    . LYS A 1 98  ? -25.657 29.799  -2.094  1.00 36.63 98  A 1 
ATOM 756  N NZ    . LYS A 1 98  ? -25.332 31.092  -1.475  1.00 31.38 98  A 1 
ATOM 757  N N     . HIS A 1 99  ? -22.496 26.466  -7.337  1.00 49.66 99  A 1 
ATOM 758  C CA    . HIS A 1 99  ? -21.916 26.564  -8.673  1.00 48.95 99  A 1 
ATOM 759  C C     . HIS A 1 99  ? -21.876 25.245  -9.430  1.00 44.82 99  A 1 
ATOM 760  O O     . HIS A 1 99  ? -21.845 25.247  -10.663 1.00 42.01 99  A 1 
ATOM 761  C CB    . HIS A 1 99  ? -20.522 27.187  -8.581  1.00 46.57 99  A 1 
ATOM 762  C CG    . HIS A 1 99  ? -20.578 28.643  -8.266  1.00 44.68 99  A 1 
ATOM 763  N ND1   . HIS A 1 99  ? -21.123 29.627  -9.069  1.00 41.08 99  A 1 
ATOM 764  C CD2   . HIS A 1 99  ? -20.121 29.277  -7.139  1.00 42.05 99  A 1 
ATOM 765  C CE1   . HIS A 1 99  ? -21.001 30.799  -8.433  1.00 39.46 99  A 1 
ATOM 766  N NE2   . HIS A 1 99  ? -20.398 30.634  -7.261  1.00 40.10 99  A 1 
ATOM 767  N N     . ALA A 1 100 ? -21.880 24.134  -8.724  1.00 43.50 100 A 1 
ATOM 768  C CA    . ALA A 1 100 ? -21.920 22.846  -9.367  1.00 41.76 100 A 1 
ATOM 769  C C     . ALA A 1 100 ? -23.376 22.338  -9.361  1.00 38.84 100 A 1 
ATOM 770  O O     . ALA A 1 100 ? -23.901 22.012  -8.301  1.00 37.79 100 A 1 
ATOM 771  C CB    . ALA A 1 100 ? -20.906 21.932  -8.689  1.00 39.73 100 A 1 
ATOM 772  N N     . PRO A 1 101 ? -24.041 22.273  -10.524 1.00 37.80 101 A 1 
ATOM 773  C CA    . PRO A 1 101 ? -25.368 21.696  -10.580 1.00 37.75 101 A 1 
ATOM 774  C C     . PRO A 1 101 ? -25.315 20.264  -10.067 1.00 37.69 101 A 1 
ATOM 775  O O     . PRO A 1 101 ? -24.400 19.512  -10.412 1.00 37.11 101 A 1 
ATOM 776  C CB    . PRO A 1 101 ? -25.804 21.802  -12.044 1.00 35.79 101 A 1 
ATOM 777  C CG    . PRO A 1 101 ? -24.487 21.856  -12.811 1.00 35.16 101 A 1 
ATOM 778  C CD    . PRO A 1 101 ? -23.545 22.579  -11.849 1.00 40.41 101 A 1 
ATOM 779  N N     . VAL A 1 102 ? -26.279 19.907  -9.222  1.00 32.46 102 A 1 
ATOM 780  C CA    . VAL A 1 102 ? -26.459 18.522  -8.789  1.00 33.02 102 A 1 
ATOM 781  C C     . VAL A 1 102 ? -26.832 17.713  -10.020 1.00 31.77 102 A 1 
ATOM 782  O O     . VAL A 1 102 ? -27.954 17.787  -10.510 1.00 30.79 102 A 1 
ATOM 783  C CB    . VAL A 1 102 ? -27.529 18.397  -7.688  1.00 31.86 102 A 1 
ATOM 784  C CG1   . VAL A 1 102 ? -27.671 16.944  -7.249  1.00 30.24 102 A 1 
ATOM 785  C CG2   . VAL A 1 102 ? -27.168 19.244  -6.462  1.00 34.27 102 A 1 
ATOM 786  N N     . MET A 1 103 ? -25.844 17.004  -10.570 1.00 33.38 103 A 1 
ATOM 787  C CA    . MET A 1 103 ? -26.007 16.244  -11.815 1.00 35.10 103 A 1 
ATOM 788  C C     . MET A 1 103 ? -26.214 14.763  -11.547 1.00 35.04 103 A 1 
ATOM 789  O O     . MET A 1 103 ? -26.804 14.066  -12.370 1.00 34.35 103 A 1 
ATOM 790  C CB    . MET A 1 103 ? -24.765 16.442  -12.693 1.00 34.28 103 A 1 
ATOM 791  C CG    . MET A 1 103 ? -24.704 17.829  -13.346 1.00 32.37 103 A 1 
ATOM 792  S SD    . MET A 1 103 ? -25.597 17.950  -14.933 1.00 30.36 103 A 1 
ATOM 793  C CE    . MET A 1 103 ? -24.467 17.041  -15.998 1.00 28.17 103 A 1 
ATOM 794  N N     . LEU A 1 104 ? -25.700 14.286  -10.421 1.00 33.98 104 A 1 
ATOM 795  C CA    . LEU A 1 104 ? -25.625 12.856  -10.151 1.00 34.10 104 A 1 
ATOM 796  C C     . LEU A 1 104 ? -25.999 12.580  -8.703  1.00 32.64 104 A 1 
ATOM 797  O O     . LEU A 1 104 ? -25.408 13.127  -7.784  1.00 30.75 104 A 1 
ATOM 798  C CB    . LEU A 1 104 ? -24.205 12.368  -10.473 1.00 32.57 104 A 1 
ATOM 799  C CG    . LEU A 1 104 ? -23.960 12.297  -11.996 1.00 29.32 104 A 1 
ATOM 800  C CD1   . LEU A 1 104 ? -22.498 12.444  -12.321 1.00 28.57 104 A 1 
ATOM 801  C CD2   . LEU A 1 104 ? -24.460 10.971  -12.580 1.00 31.77 104 A 1 
ATOM 802  N N     . ASP A 1 105 ? -26.967 11.699  -8.525  1.00 36.68 105 A 1 
ATOM 803  C CA    . ASP A 1 105 ? -27.347 11.188  -7.217  1.00 37.92 105 A 1 
ATOM 804  C C     . ASP A 1 105 ? -26.630 9.853   -6.988  1.00 36.07 105 A 1 
ATOM 805  O O     . ASP A 1 105 ? -26.792 8.907   -7.764  1.00 35.80 105 A 1 
ATOM 806  C CB    . ASP A 1 105 ? -28.872 11.088  -7.130  1.00 36.94 105 A 1 
ATOM 807  C CG    . ASP A 1 105 ? -29.391 11.103  -5.695  1.00 34.60 105 A 1 
ATOM 808  O OD1   . ASP A 1 105 ? -28.555 11.210  -4.768  1.00 34.31 105 A 1 
ATOM 809  O OD2   . ASP A 1 105 ? -30.626 11.010  -5.542  1.00 33.95 105 A 1 
ATOM 810  N N     . CYS A 1 106 ? -25.770 9.799   -5.984  1.00 38.73 106 A 1 
ATOM 811  C CA    . CYS A 1 106 ? -25.030 8.594   -5.651  1.00 40.15 106 A 1 
ATOM 812  C C     . CYS A 1 106 ? -25.766 7.843   -4.545  1.00 37.72 106 A 1 
ATOM 813  O O     . CYS A 1 106 ? -25.637 8.166   -3.367  1.00 36.68 106 A 1 
ATOM 814  C CB    . CYS A 1 106 ? -23.594 8.933   -5.277  1.00 38.91 106 A 1 
ATOM 815  S SG    . CYS A 1 106 ? -22.661 7.390   -5.018  1.00 34.54 106 A 1 
ATOM 816  N N     . HIS A 1 107 ? -26.469 6.799   -4.925  1.00 29.78 107 A 1 
ATOM 817  C CA    . HIS A 1 107 ? -27.223 5.982   -3.973  1.00 30.03 107 A 1 
ATOM 818  C C     . HIS A 1 107 ? -26.363 5.347   -2.873  1.00 28.02 107 A 1 
ATOM 819  O O     . HIS A 1 107 ? -26.855 5.111   -1.774  1.00 27.14 107 A 1 
ATOM 820  C CB    . HIS A 1 107 ? -27.976 4.879   -4.730  1.00 29.25 107 A 1 
ATOM 821  C CG    . HIS A 1 107 ? -29.414 5.218   -4.955  1.00 28.16 107 A 1 
ATOM 822  N ND1   . HIS A 1 107 ? -30.382 5.289   -3.979  1.00 28.01 107 A 1 
ATOM 823  C CD2   . HIS A 1 107 ? -30.038 5.487   -6.145  1.00 27.87 107 A 1 
ATOM 824  C CE1   . HIS A 1 107 ? -31.548 5.601   -4.562  1.00 27.08 107 A 1 
ATOM 825  N NE2   . HIS A 1 107 ? -31.390 5.720   -5.878  1.00 26.77 107 A 1 
ATOM 826  N N     . ALA A 1 108 ? -25.108 5.031   -3.173  1.00 36.21 108 A 1 
ATOM 827  C CA    . ALA A 1 108 ? -24.240 4.361   -2.209  1.00 36.09 108 A 1 
ATOM 828  C C     . ALA A 1 108 ? -23.711 5.303   -1.120  1.00 35.23 108 A 1 
ATOM 829  O O     . ALA A 1 108 ? -23.552 4.872   0.023   1.00 33.32 108 A 1 
ATOM 830  C CB    . ALA A 1 108 ? -23.103 3.687   -2.968  1.00 33.99 108 A 1 
ATOM 831  N N     . ASP A 1 109 ? -23.481 6.566   -1.459  1.00 32.16 109 A 1 
ATOM 832  C CA    . ASP A 1 109 ? -23.029 7.581   -0.505  1.00 31.43 109 A 1 
ATOM 833  C C     . ASP A 1 109 ? -24.204 8.403   0.076   1.00 30.02 109 A 1 
ATOM 834  O O     . ASP A 1 109 ? -23.968 9.310   0.863   1.00 28.00 109 A 1 
ATOM 835  C CB    . ASP A 1 109 ? -21.984 8.493   -1.171  1.00 30.16 109 A 1 
ATOM 836  C CG    . ASP A 1 109 ? -20.666 7.786   -1.541  1.00 27.50 109 A 1 
ATOM 837  O OD1   . ASP A 1 109 ? -20.298 6.782   -0.894  1.00 29.66 109 A 1 
ATOM 838  O OD2   . ASP A 1 109 ? -20.004 8.253   -2.492  1.00 31.77 109 A 1 
ATOM 839  N N     . ALA A 1 110 ? -25.437 8.105   -0.336  1.00 32.25 110 A 1 
ATOM 840  C CA    . ALA A 1 110 ? -26.647 8.873   -0.035  1.00 31.66 110 A 1 
ATOM 841  C C     . ALA A 1 110 ? -26.472 10.391  -0.291  1.00 31.52 110 A 1 
ATOM 842  O O     . ALA A 1 110 ? -27.011 11.230  0.430   1.00 29.49 110 A 1 
ATOM 843  C CB    . ALA A 1 110 ? -27.167 8.524   1.358   1.00 29.14 110 A 1 
ATOM 844  N N     . ALA A 1 111 ? -25.653 10.729  -1.292  1.00 32.13 111 A 1 
ATOM 845  C CA    . ALA A 1 111 ? -25.241 12.100  -1.531  1.00 32.90 111 A 1 
ATOM 846  C C     . ALA A 1 111 ? -25.560 12.517  -2.966  1.00 32.34 111 A 1 
ATOM 847  O O     . ALA A 1 111 ? -25.141 11.877  -3.933  1.00 31.82 111 A 1 
ATOM 848  C CB    . ALA A 1 111 ? -23.757 12.243  -1.179  1.00 31.83 111 A 1 
ATOM 849  N N     . ALA A 1 112 ? -26.258 13.639  -3.087  1.00 32.39 112 A 1 
ATOM 850  C CA    . ALA A 1 112 ? -26.423 14.334  -4.345  1.00 32.92 112 A 1 
ATOM 851  C C     . ALA A 1 112 ? -25.095 15.029  -4.703  1.00 32.65 112 A 1 
ATOM 852  O O     . ALA A 1 112 ? -24.690 16.000  -4.068  1.00 32.85 112 A 1 
ATOM 853  C CB    . ALA A 1 112 ? -27.597 15.305  -4.213  1.00 33.17 112 A 1 
ATOM 854  N N     . LEU A 1 113 ? -24.410 14.493  -5.707  1.00 33.41 113 A 1 
ATOM 855  C CA    . LEU A 1 113 ? -23.082 14.937  -6.085  1.00 33.78 113 A 1 
ATOM 856  C C     . LEU A 1 113 ? -23.131 15.851  -7.311  1.00 32.16 113 A 1 
ATOM 857  O O     . LEU A 1 113 ? -23.756 15.564  -8.330  1.00 30.17 113 A 1 
ATOM 858  C CB    . LEU A 1 113 ? -22.159 13.733  -6.302  1.00 31.98 113 A 1 
ATOM 859  C CG    . LEU A 1 113 ? -21.949 12.881  -5.032  1.00 29.00 113 A 1 
ATOM 860  C CD1   . LEU A 1 113 ? -21.177 11.632  -5.390  1.00 29.92 113 A 1 
ATOM 861  C CD2   . LEU A 1 113 ? -21.182 13.618  -3.942  1.00 32.55 113 A 1 
ATOM 862  N N     . CYS A 1 114 ? -22.405 16.948  -7.196  1.00 41.07 114 A 1 
ATOM 863  C CA    . CYS A 1 114 ? -22.111 17.808  -8.327  1.00 41.57 114 A 1 
ATOM 864  C C     . CYS A 1 114 ? -21.063 17.154  -9.233  1.00 39.12 114 A 1 
ATOM 865  O O     . CYS A 1 114 ? -20.136 16.525  -8.739  1.00 41.10 114 A 1 
ATOM 866  C CB    . CYS A 1 114 ? -21.617 19.134  -7.774  1.00 42.01 114 A 1 
ATOM 867  S SG    . CYS A 1 114 ? -22.893 19.916  -6.737  1.00 38.98 114 A 1 
ATOM 868  N N     . ALA A 1 115 ? -21.117 17.372  -10.553 1.00 32.54 115 A 1 
ATOM 869  C CA    . ALA A 1 115 ? -20.202 16.758  -11.511 1.00 32.19 115 A 1 
ATOM 870  C C     . ALA A 1 115 ? -18.713 17.033  -11.213 1.00 31.12 115 A 1 
ATOM 871  O O     . ALA A 1 115 ? -17.874 16.143  -11.339 1.00 30.23 115 A 1 
ATOM 872  C CB    . ALA A 1 115 ? -20.568 17.252  -12.910 1.00 31.36 115 A 1 
ATOM 873  N N     . ALA A 1 116 ? -18.388 18.253  -10.769 1.00 38.19 116 A 1 
ATOM 874  C CA    . ALA A 1 116 ? -17.017 18.610  -10.391 1.00 37.02 116 A 1 
ATOM 875  C C     . ALA A 1 116 ? -16.541 17.879  -9.130  1.00 36.33 116 A 1 
ATOM 876  O O     . ALA A 1 116 ? -15.379 17.474  -9.042  1.00 35.29 116 A 1 
ATOM 877  C CB    . ALA A 1 116 ? -16.958 20.128  -10.207 1.00 35.63 116 A 1 
ATOM 878  N N     . TYR A 1 117 ? -17.445 17.692  -8.166  1.00 34.35 117 A 1 
ATOM 879  C CA    . TYR A 1 117 ? -17.178 16.965  -6.933  1.00 33.87 117 A 1 
ATOM 880  C C     . TYR A 1 117 ? -17.077 15.460  -7.194  1.00 33.55 117 A 1 
ATOM 881  O O     . TYR A 1 117 ? -16.163 14.804  -6.705  1.00 31.44 117 A 1 
ATOM 882  C CB    . TYR A 1 117 ? -18.301 17.298  -5.954  1.00 32.42 117 A 1 
ATOM 883  C CG    . TYR A 1 117 ? -18.074 16.738  -4.571  1.00 30.21 117 A 1 
ATOM 884  C CD1   . TYR A 1 117 ? -18.581 15.474  -4.225  1.00 29.92 117 A 1 
ATOM 885  C CD2   . TYR A 1 117 ? -17.386 17.515  -3.616  1.00 33.19 117 A 1 
ATOM 886  C CE1   . TYR A 1 117 ? -18.432 14.994  -2.923  1.00 28.72 117 A 1 
ATOM 887  C CE2   . TYR A 1 117 ? -17.241 17.040  -2.313  1.00 28.91 117 A 1 
ATOM 888  C CZ    . TYR A 1 117 ? -17.783 15.781  -1.963  1.00 29.58 117 A 1 
ATOM 889  O OH    . TYR A 1 117 ? -17.683 15.328  -0.676  1.00 29.51 117 A 1 
ATOM 890  N N     . GLU A 1 118 ? -17.937 14.938  -8.041  1.00 37.35 118 A 1 
ATOM 891  C CA    . GLU A 1 118 ? -17.898 13.565  -8.514  1.00 35.44 118 A 1 
ATOM 892  C C     . GLU A 1 118 ? -16.549 13.241  -9.165  1.00 34.11 118 A 1 
ATOM 893  O O     . GLU A 1 118 ? -15.899 12.261  -8.791  1.00 32.00 118 A 1 
ATOM 894  C CB    . GLU A 1 118 ? -19.019 13.361  -9.543  1.00 34.04 118 A 1 
ATOM 895  C CG    . GLU A 1 118 ? -19.225 11.883  -9.839  1.00 30.85 118 A 1 
ATOM 896  C CD    . GLU A 1 118 ? -19.792 11.588  -11.221 1.00 28.91 118 A 1 
ATOM 897  O OE1   . GLU A 1 118 ? -20.064 10.396  -11.468 1.00 28.16 118 A 1 
ATOM 898  O OE2   . GLU A 1 118 ? -19.896 12.496  -12.066 1.00 29.35 118 A 1 
ATOM 899  N N     . ALA A 1 119 ? -16.081 14.098  -10.063 1.00 38.87 119 A 1 
ATOM 900  C CA    . ALA A 1 119 ? -14.803 13.920  -10.736 1.00 36.84 119 A 1 
ATOM 901  C C     . ALA A 1 119 ? -13.623 13.898  -9.744  1.00 35.56 119 A 1 
ATOM 902  O O     . ALA A 1 119 ? -12.687 13.126  -9.923  1.00 35.14 119 A 1 
ATOM 903  C CB    . ALA A 1 119 ? -14.638 15.007  -11.790 1.00 35.85 119 A 1 
ATOM 904  N N     . GLN A 1 120 ? -13.633 14.709  -8.676  1.00 36.90 120 A 1 
ATOM 905  C CA    . GLN A 1 120 ? -12.555 14.743  -7.696  1.00 36.14 120 A 1 
ATOM 906  C C     . GLN A 1 120 ? -12.607 13.599  -6.677  1.00 34.58 120 A 1 
ATOM 907  O O     . GLN A 1 120 ? -11.571 13.022  -6.349  1.00 33.27 120 A 1 
ATOM 908  C CB    . GLN A 1 120 ? -12.526 16.102  -6.983  1.00 35.96 120 A 1 
ATOM 909  C CG    . GLN A 1 120 ? -11.965 17.200  -7.884  1.00 34.01 120 A 1 
ATOM 910  C CD    . GLN A 1 120 ? -11.776 18.538  -7.153  1.00 31.52 120 A 1 
ATOM 911  O OE1   . GLN A 1 120 ? -12.094 18.729  -5.996  1.00 31.91 120 A 1 
ATOM 912  N NE2   . GLN A 1 120 ? -11.197 19.523  -7.808  1.00 29.93 120 A 1 
ATOM 913  N N     . VAL A 1 121 ? -13.803 13.280  -6.167  1.00 38.02 121 A 1 
ATOM 914  C CA    . VAL A 1 121 ? -13.953 12.320  -5.067  1.00 37.00 121 A 1 
ATOM 915  C C     . VAL A 1 121 ? -14.107 10.891  -5.579  1.00 34.81 121 A 1 
ATOM 916  O O     . VAL A 1 121 ? -13.449 9.976   -5.083  1.00 33.49 121 A 1 
ATOM 917  C CB    . VAL A 1 121 ? -15.129 12.717  -4.146  1.00 35.65 121 A 1 
ATOM 918  C CG1   . VAL A 1 121 ? -15.315 11.733  -2.991  1.00 34.38 121 A 1 
ATOM 919  C CG2   . VAL A 1 121 ? -14.881 14.109  -3.551  1.00 38.83 121 A 1 
ATOM 920  N N     . HIS A 1 122 ? -14.945 10.689  -6.593  1.00 37.83 122 A 1 
ATOM 921  C CA    . HIS A 1 122 ? -15.232 9.351   -7.099  1.00 36.67 122 A 1 
ATOM 922  C C     . HIS A 1 122 ? -14.181 8.846   -8.088  1.00 34.12 122 A 1 
ATOM 923  O O     . HIS A 1 122 ? -13.886 7.655   -8.088  1.00 32.71 122 A 1 
ATOM 924  C CB    . HIS A 1 122 ? -16.638 9.294   -7.693  1.00 35.67 122 A 1 
ATOM 925  C CG    . HIS A 1 122 ? -17.740 9.307   -6.672  1.00 34.09 122 A 1 
ATOM 926  N ND1   . HIS A 1 122 ? -17.987 8.327   -5.735  1.00 35.21 122 A 1 
ATOM 927  C CD2   . HIS A 1 122 ? -18.746 10.208  -6.568  1.00 35.03 122 A 1 
ATOM 928  C CE1   . HIS A 1 122 ? -19.117 8.645   -5.087  1.00 36.54 122 A 1 
ATOM 929  N NE2   . HIS A 1 122 ? -19.616 9.777   -5.566  1.00 35.74 122 A 1 
ATOM 930  N N     . TYR A 1 123 ? -13.588 9.718   -8.902  1.00 37.27 123 A 1 
ATOM 931  C CA    . TYR A 1 123 ? -12.532 9.256   -9.813  1.00 35.32 123 A 1 
ATOM 932  C C     . TYR A 1 123 ? -11.238 8.908   -9.063  1.00 34.21 123 A 1 
ATOM 933  O O     . TYR A 1 123 ? -10.504 8.005   -9.481  1.00 32.12 123 A 1 
ATOM 934  C CB    . TYR A 1 123 ? -12.277 10.314  -10.885 1.00 33.86 123 A 1 
ATOM 935  C CG    . TYR A 1 123 ? -11.779 9.755   -12.197 1.00 32.36 123 A 1 
ATOM 936  C CD1   . TYR A 1 123 ? -10.397 9.641   -12.473 1.00 29.73 123 A 1 
ATOM 937  C CD2   . TYR A 1 123 ? -12.706 9.352   -13.185 1.00 30.54 123 A 1 
ATOM 938  C CE1   . TYR A 1 123 ? -9.954  9.146   -13.700 1.00 25.20 123 A 1 
ATOM 939  C CE2   . TYR A 1 123 ? -12.278 8.858   -14.404 1.00 25.25 123 A 1 
ATOM 940  C CZ    . TYR A 1 123 ? -10.896 8.760   -14.679 1.00 25.76 123 A 1 
ATOM 941  O OH    . TYR A 1 123 ? -10.465 8.280   -15.892 1.00 25.03 123 A 1 
ATOM 942  N N     . ALA A 1 124 ? -10.978 9.559   -7.922  1.00 36.34 124 A 1 
ATOM 943  C CA    . ALA A 1 124 ? -9.825  9.253   -7.086  1.00 35.45 124 A 1 
ATOM 944  C C     . ALA A 1 124 ? -9.902  7.854   -6.440  1.00 34.45 124 A 1 
ATOM 945  O O     . ALA A 1 124 ? -8.881  7.186   -6.268  1.00 32.82 124 A 1 
ATOM 946  C CB    . ALA A 1 124 ? -9.695  10.344  -6.025  1.00 33.67 124 A 1 
ATOM 947  N N     . ASN A 1 125 ? -11.107 7.408   -6.112  1.00 35.25 125 A 1 
ATOM 948  C CA    . ASN A 1 125 ? -11.302 6.148   -5.414  1.00 34.29 125 A 1 
ATOM 949  C C     . ASN A 1 125 ? -12.074 5.156   -6.297  1.00 33.39 125 A 1 
ATOM 950  O O     . ASN A 1 125 ? -13.291 5.224   -6.450  1.00 31.69 125 A 1 
ATOM 951  C CB    . ASN A 1 125 ? -11.953 6.446   -4.059  1.00 33.24 125 A 1 
ATOM 952  C CG    . ASN A 1 125 ? -11.656 5.385   -3.013  1.00 29.53 125 A 1 
ATOM 953  O OD1   . ASN A 1 125 ? -11.077 4.346   -3.269  1.00 29.67 125 A 1 
ATOM 954  N ND2   . ASN A 1 125 ? -12.057 5.640   -1.788  1.00 31.03 125 A 1 
ATOM 955  N N     . LEU A 1 126 ? -11.370 4.186   -6.822  1.00 38.55 126 A 1 
ATOM 956  C CA    . LEU A 1 126 ? -11.950 3.195   -7.747  1.00 38.33 126 A 1 
ATOM 957  C C     . LEU A 1 126 ? -13.122 2.385   -7.147  1.00 37.33 126 A 1 
ATOM 958  O O     . LEU A 1 126 ? -13.877 1.769   -7.899  1.00 35.12 126 A 1 
ATOM 959  C CB    . LEU A 1 126 ? -10.820 2.261   -8.207  1.00 35.92 126 A 1 
ATOM 960  C CG    . LEU A 1 126 ? -10.355 2.509   -9.655  1.00 32.19 126 A 1 
ATOM 961  C CD1   . LEU A 1 126 ? -8.831  2.382   -9.769  1.00 29.23 126 A 1 
ATOM 962  C CD2   . LEU A 1 126 ? -10.999 1.498   -10.607 1.00 30.29 126 A 1 
ATOM 963  N N     . LEU A 1 127 ? -13.282 2.361   -5.833  1.00 37.26 127 A 1 
ATOM 964  C CA    . LEU A 1 127 ? -14.452 1.770   -5.189  1.00 37.11 127 A 1 
ATOM 965  C C     . LEU A 1 127 ? -15.711 2.611   -5.434  1.00 36.61 127 A 1 
ATOM 966  O O     . LEU A 1 127 ? -16.771 2.046   -5.701  1.00 34.33 127 A 1 
ATOM 967  C CB    . LEU A 1 127 ? -14.180 1.608   -3.683  1.00 34.89 127 A 1 
ATOM 968  C CG    . LEU A 1 127 ? -13.221 0.456   -3.346  1.00 30.48 127 A 1 
ATOM 969  C CD1   . LEU A 1 127 ? -12.736 0.573   -1.907  1.00 29.62 127 A 1 
ATOM 970  C CD2   . LEU A 1 127 ? -13.906 -0.910  -3.513  1.00 33.83 127 A 1 
ATOM 971  N N     . THR A 1 128 ? -15.583 3.941   -5.408  1.00 38.07 128 A 1 
ATOM 972  C CA    . THR A 1 128 ? -16.716 4.836   -5.649  1.00 38.08 128 A 1 
ATOM 973  C C     . THR A 1 128 ? -17.093 4.934   -7.134  1.00 36.73 128 A 1 
ATOM 974  O O     . THR A 1 128 ? -18.215 5.276   -7.450  1.00 34.52 128 A 1 
ATOM 975  C CB    . THR A 1 128 ? -16.470 6.223   -5.043  1.00 35.49 128 A 1 
ATOM 976  O OG1   . THR A 1 128 ? -15.273 6.766   -5.527  1.00 36.76 128 A 1 
ATOM 977  C CG2   . THR A 1 128 ? -16.349 6.187   -3.515  1.00 39.17 128 A 1 
ATOM 978  N N     . VAL A 1 129 ? -16.216 4.520   -8.044  1.00 38.31 129 A 1 
ATOM 979  C CA    . VAL A 1 129 ? -16.573 4.366   -9.473  1.00 37.13 129 A 1 
ATOM 980  C C     . VAL A 1 129 ? -17.670 3.307   -9.672  1.00 35.45 129 A 1 
ATOM 981  O O     . VAL A 1 129 ? -18.465 3.422   -10.607 1.00 32.62 129 A 1 
ATOM 982  C CB    . VAL A 1 129 ? -15.344 4.025   -10.340 1.00 34.84 129 A 1 
ATOM 983  C CG1   . VAL A 1 129 ? -15.683 3.874   -11.829 1.00 31.40 129 A 1 
ATOM 984  C CG2   . VAL A 1 129 ? -14.281 5.122   -10.246 1.00 34.03 129 A 1 
ATOM 985  N N     . MET A 1 130 ? -17.749 2.308   -8.791  1.00 44.11 130 A 1 
ATOM 986  C CA    . MET A 1 130 ? -18.800 1.292   -8.844  1.00 43.29 130 A 1 
ATOM 987  C C     . MET A 1 130 ? -20.125 1.758   -8.220  1.00 42.34 130 A 1 
ATOM 988  O O     . MET A 1 130 ? -21.100 1.000   -8.272  1.00 39.90 130 A 1 
ATOM 989  C CB    . MET A 1 130 ? -18.334 -0.019  -8.194  1.00 40.61 130 A 1 
ATOM 990  C CG    . MET A 1 130 ? -17.139 -0.645  -8.925  1.00 35.74 130 A 1 
ATOM 991  S SD    . MET A 1 130 ? -17.048 -2.470  -8.835  1.00 32.67 130 A 1 
ATOM 992  C CE    . MET A 1 130 ? -16.957 -2.717  -7.052  1.00 28.75 130 A 1 
ATOM 993  N N     . HIS A 1 131 ? -20.178 2.944   -7.643  1.00 41.89 131 A 1 
ATOM 994  C CA    . HIS A 1 131 ? -21.430 3.482   -7.149  1.00 42.27 131 A 1 
ATOM 995  C C     . HIS A 1 131 ? -22.366 3.758   -8.328  1.00 38.71 131 A 1 
ATOM 996  O O     . HIS A 1 131 ? -21.985 4.409   -9.302  1.00 38.28 131 A 1 
ATOM 997  C CB    . HIS A 1 131 ? -21.191 4.730   -6.275  1.00 41.74 131 A 1 
ATOM 998  C CG    . HIS A 1 131 ? -20.453 4.458   -4.983  1.00 39.36 131 A 1 
ATOM 999  N ND1   . HIS A 1 131 ? -20.149 5.398   -4.020  1.00 38.98 131 A 1 
ATOM 1000 C CD2   . HIS A 1 131 ? -19.984 3.265   -4.520  1.00 38.65 131 A 1 
ATOM 1001 C CE1   . HIS A 1 131 ? -19.524 4.783   -3.011  1.00 39.27 131 A 1 
ATOM 1002 N NE2   . HIS A 1 131 ? -19.401 3.481   -3.278  1.00 38.30 131 A 1 
ATOM 1003 N N     . GLN A 1 132 ? -23.571 3.223   -8.244  1.00 36.38 132 A 1 
ATOM 1004 C CA    . GLN A 1 132 ? -24.606 3.564   -9.207  1.00 36.88 132 A 1 
ATOM 1005 C C     . GLN A 1 132 ? -24.972 5.029   -9.029  1.00 35.74 132 A 1 
ATOM 1006 O O     . GLN A 1 132 ? -25.453 5.438   -7.969  1.00 35.29 132 A 1 
ATOM 1007 C CB    . GLN A 1 132 ? -25.849 2.671   -9.056  1.00 38.15 132 A 1 
ATOM 1008 C CG    . GLN A 1 132 ? -25.675 1.344   -9.808  1.00 35.64 132 A 1 
ATOM 1009 C CD    . GLN A 1 132 ? -26.918 0.459   -9.727  1.00 32.03 132 A 1 
ATOM 1010 O OE1   . GLN A 1 132 ? -27.810 0.648   -8.938  1.00 30.70 132 A 1 
ATOM 1011 N NE2   . GLN A 1 132 ? -27.011 -0.564  -10.553 1.00 27.68 132 A 1 
ATOM 1012 N N     . ARG A 1 133 ? -24.746 5.808   -10.088 1.00 39.71 133 A 1 
ATOM 1013 C CA    . ARG A 1 133 ? -25.080 7.218   -10.155 1.00 38.43 133 A 1 
ATOM 1014 C C     . ARG A 1 133 ? -26.244 7.363   -11.126 1.00 35.41 133 A 1 
ATOM 1015 O O     . ARG A 1 133 ? -26.129 7.008   -12.294 1.00 33.66 133 A 1 
ATOM 1016 C CB    . ARG A 1 133 ? -23.862 8.023   -10.577 1.00 38.92 133 A 1 
ATOM 1017 C CG    . ARG A 1 133 ? -22.750 7.894   -9.529  1.00 36.98 133 A 1 
ATOM 1018 C CD    . ARG A 1 133 ? -21.444 8.476   -10.040 1.00 36.97 133 A 1 
ATOM 1019 N NE    . ARG A 1 133 ? -20.315 7.886   -9.317  1.00 32.30 133 A 1 
ATOM 1020 C CZ    . ARG A 1 133 ? -19.057 7.911   -9.711  1.00 29.72 133 A 1 
ATOM 1021 N NH1   . ARG A 1 133 ? -18.670 8.594   -10.755 1.00 29.40 133 A 1 
ATOM 1022 N NH2   . ARG A 1 133 ? -18.168 7.237   -9.071  1.00 29.84 133 A 1 
ATOM 1023 N N     . MET A 1 134 ? -27.330 7.845   -10.610 1.00 37.48 134 A 1 
ATOM 1024 C CA    . MET A 1 134 ? -28.475 8.200   -11.434 1.00 38.32 134 A 1 
ATOM 1025 C C     . MET A 1 134 ? -28.314 9.657   -11.840 1.00 34.99 134 A 1 
ATOM 1026 O O     . MET A 1 134 ? -28.182 10.505  -10.947 1.00 34.25 134 A 1 
ATOM 1027 C CB    . MET A 1 134 ? -29.775 7.944   -10.674 1.00 38.63 134 A 1 
ATOM 1028 C CG    . MET A 1 134 ? -30.035 6.446   -10.463 1.00 36.42 134 A 1 
ATOM 1029 S SD    . MET A 1 134 ? -30.440 5.500   -11.970 1.00 35.70 134 A 1 
ATOM 1030 C CE    . MET A 1 134 ? -32.126 6.065   -12.226 1.00 32.15 134 A 1 
ATOM 1031 N N     . PRO A 1 135 ? -28.282 9.973   -13.127 1.00 36.03 135 A 1 
ATOM 1032 C CA    . PRO A 1 135 ? -28.341 11.363  -13.525 1.00 35.69 135 A 1 
ATOM 1033 C C     . PRO A 1 135 ? -29.670 11.933  -13.011 1.00 34.46 135 A 1 
ATOM 1034 O O     . PRO A 1 135 ? -30.738 11.431  -13.362 1.00 34.52 135 A 1 
ATOM 1035 C CB    . PRO A 1 135 ? -28.231 11.365  -15.048 1.00 35.70 135 A 1 
ATOM 1036 C CG    . PRO A 1 135 ? -28.734 9.979   -15.453 1.00 36.79 135 A 1 
ATOM 1037 C CD    . PRO A 1 135 ? -28.350 9.089   -14.265 1.00 45.76 135 A 1 
ATOM 1038 N N     . VAL A 1 136 ? -29.582 12.946  -12.164 1.00 34.58 136 A 1 
ATOM 1039 C CA    . VAL A 1 136 ? -30.753 13.737  -11.808 1.00 36.15 136 A 1 
ATOM 1040 C C     . VAL A 1 136 ? -31.123 14.488  -13.070 1.00 33.66 136 A 1 
ATOM 1041 O O     . VAL A 1 136 ? -30.558 15.534  -13.386 1.00 33.29 136 A 1 
ATOM 1042 C CB    . VAL A 1 136 ? -30.511 14.664  -10.608 1.00 35.18 136 A 1 
ATOM 1043 C CG1   . VAL A 1 136 ? -31.786 15.443  -10.271 1.00 33.69 136 A 1 
ATOM 1044 C CG2   . VAL A 1 136 ? -30.111 13.867  -9.363  1.00 42.15 136 A 1 
ATOM 1045 N N     . VAL A 1 137 ? -32.029 13.900  -13.830 1.00 34.54 137 A 1 
ATOM 1046 C CA    . VAL A 1 137 ? -32.629 14.579  -14.963 1.00 37.84 137 A 1 
ATOM 1047 C C     . VAL A 1 137 ? -33.417 15.731  -14.353 1.00 34.89 137 A 1 
ATOM 1048 O O     . VAL A 1 137 ? -34.538 15.541  -13.882 1.00 34.45 137 A 1 
ATOM 1049 C CB    . VAL A 1 137 ? -33.513 13.651  -15.812 1.00 36.47 137 A 1 
ATOM 1050 C CG1   . VAL A 1 137 ? -33.983 14.375  -17.078 1.00 34.82 137 A 1 
ATOM 1051 C CG2   . VAL A 1 137 ? -32.757 12.392  -16.245 1.00 39.51 137 A 1 
ATOM 1052 N N     . SER A 1 138 ? -32.794 16.909  -14.307 1.00 33.28 138 A 1 
ATOM 1053 C CA    . SER A 1 138 ? -33.558 18.135  -14.128 1.00 33.97 138 A 1 
ATOM 1054 C C     . SER A 1 138 ? -34.579 18.130  -15.254 1.00 32.69 138 A 1 
ATOM 1055 O O     . SER A 1 138 ? -34.209 18.309  -16.417 1.00 32.04 138 A 1 
ATOM 1056 C CB    . SER A 1 138 ? -32.664 19.375  -14.192 1.00 32.23 138 A 1 
ATOM 1057 O OG    . SER A 1 138 ? -31.954 19.455  -15.409 1.00 31.34 138 A 1 
ATOM 1058 N N     . HIS A 1 139 ? -35.818 17.811  -14.916 1.00 26.16 139 A 1 
ATOM 1059 C CA    . HIS A 1 139 ? -36.891 17.902  -15.890 1.00 29.86 139 A 1 
ATOM 1060 C C     . HIS A 1 139 ? -36.790 19.319  -16.460 1.00 27.93 139 A 1 
ATOM 1061 O O     . HIS A 1 139 ? -36.866 20.271  -15.682 1.00 27.10 139 A 1 
ATOM 1062 C CB    . HIS A 1 139 ? -38.254 17.654  -15.246 1.00 28.63 139 A 1 
ATOM 1063 C CG    . HIS A 1 139 ? -38.591 16.185  -15.185 1.00 27.41 139 A 1 
ATOM 1064 N ND1   . HIS A 1 139 ? -39.041 15.420  -16.235 1.00 28.18 139 A 1 
ATOM 1065 C CD2   . HIS A 1 139 ? -38.507 15.352  -14.103 1.00 29.17 139 A 1 
ATOM 1066 C CE1   . HIS A 1 139 ? -39.227 14.172  -15.795 1.00 27.61 139 A 1 
ATOM 1067 N NE2   . HIS A 1 139 ? -38.905 14.075  -14.501 1.00 27.55 139 A 1 
ATOM 1068 N N     . PRO A 1 140 ? -36.517 19.482  -17.762 1.00 31.58 140 A 1 
ATOM 1069 C CA    . PRO A 1 140 ? -36.602 20.795  -18.339 1.00 34.04 140 A 1 
ATOM 1070 C C     . PRO A 1 140 ? -37.989 21.299  -17.945 1.00 32.98 140 A 1 
ATOM 1071 O O     . PRO A 1 140 ? -38.944 20.513  -17.953 1.00 32.23 140 A 1 
ATOM 1072 C CB    . PRO A 1 140 ? -36.426 20.619  -19.853 1.00 32.21 140 A 1 
ATOM 1073 C CG    . PRO A 1 140 ? -36.835 19.168  -20.094 1.00 32.03 140 A 1 
ATOM 1074 C CD    . PRO A 1 140 ? -36.435 18.466  -18.795 1.00 37.72 140 A 1 
ATOM 1075 N N     . ALA A 1 141 ? -38.076 22.542  -17.529 1.00 26.04 141 A 1 
ATOM 1076 C CA    . ALA A 1 141 ? -39.371 23.172  -17.302 1.00 26.37 141 A 1 
ATOM 1077 C C     . ALA A 1 141 ? -40.096 23.138  -18.650 1.00 24.91 141 A 1 
ATOM 1078 O O     . ALA A 1 141 ? -39.880 23.998  -19.504 1.00 24.20 141 A 1 
ATOM 1079 C CB    . ALA A 1 141 ? -39.164 24.591  -16.766 1.00 25.34 141 A 1 
ATOM 1080 N N     . VAL A 1 142 ? -40.832 22.068  -18.869 1.00 27.94 142 A 1 
ATOM 1081 C CA    . VAL A 1 142 ? -41.641 21.893  -20.059 1.00 31.90 142 A 1 
ATOM 1082 C C     . VAL A 1 142 ? -42.601 23.057  -19.966 1.00 29.75 142 A 1 
ATOM 1083 O O     . VAL A 1 142 ? -43.423 23.097  -19.049 1.00 29.40 142 A 1 
ATOM 1084 C CB    . VAL A 1 142 ? -42.359 20.536  -20.107 1.00 30.44 142 A 1 
ATOM 1085 C CG1   . VAL A 1 142 ? -43.151 20.396  -21.411 1.00 28.85 142 A 1 
ATOM 1086 C CG2   . VAL A 1 142 ? -41.364 19.371  -20.037 1.00 35.01 142 A 1 
ATOM 1087 N N     . ALA A 1 143 ? -42.387 24.033  -20.832 1.00 33.29 143 A 1 
ATOM 1088 C CA    . ALA A 1 143 ? -43.337 25.121  -20.986 1.00 35.71 143 A 1 
ATOM 1089 C C     . ALA A 1 143 ? -44.655 24.443  -21.349 1.00 33.74 143 A 1 
ATOM 1090 O O     . ALA A 1 143 ? -44.831 24.037  -22.495 1.00 34.06 143 A 1 
ATOM 1091 C CB    . ALA A 1 143 ? -42.835 26.085  -22.061 1.00 34.33 143 A 1 
ATOM 1092 N N     . ILE A 1 144 ? -45.486 24.229  -20.325 1.00 32.30 144 A 1 
ATOM 1093 C CA    . ILE A 1 144 ? -46.790 23.607  -20.508 1.00 34.46 144 A 1 
ATOM 1094 C C     . ILE A 1 144 ? -47.489 24.526  -21.499 1.00 32.57 144 A 1 
ATOM 1095 O O     . ILE A 1 144 ? -47.742 25.679  -21.138 1.00 31.15 144 A 1 
ATOM 1096 C CB    . ILE A 1 144 ? -47.560 23.474  -19.180 1.00 33.15 144 A 1 
ATOM 1097 C CG1   . ILE A 1 144 ? -46.779 22.596  -18.176 1.00 32.42 144 A 1 
ATOM 1098 C CG2   . ILE A 1 144 ? -48.949 22.874  -19.436 1.00 36.58 144 A 1 
ATOM 1099 C CD1   . ILE A 1 144 ? -47.374 22.556  -16.770 1.00 35.58 144 A 1 
ATOM 1100 N N     . PRO A 1 145 ? -47.681 24.111  -22.741 1.00 33.49 145 A 1 
ATOM 1101 C CA    . PRO A 1 145 ? -48.371 24.966  -23.671 1.00 36.25 145 A 1 
ATOM 1102 C C     . PRO A 1 145 ? -49.729 25.241  -23.042 1.00 35.02 145 A 1 
ATOM 1103 O O     . PRO A 1 145 ? -50.283 24.344  -22.391 1.00 34.14 145 A 1 
ATOM 1104 C CB    . PRO A 1 145 ? -48.445 24.192  -24.989 1.00 34.22 145 A 1 
ATOM 1105 C CG    . PRO A 1 145 ? -48.344 22.735  -24.552 1.00 33.84 145 A 1 
ATOM 1106 C CD    . PRO A 1 145 ? -47.461 22.798  -23.308 1.00 39.80 145 A 1 
ATOM 1107 N N     . PRO A 1 146 ? -50.270 26.460  -23.158 1.00 34.49 146 A 1 
ATOM 1108 C CA    . PRO A 1 146 ? -51.563 26.777  -22.582 1.00 35.93 146 A 1 
ATOM 1109 C C     . PRO A 1 146 ? -52.606 25.916  -23.295 1.00 34.60 146 A 1 
ATOM 1110 O O     . PRO A 1 146 ? -53.089 26.256  -24.368 1.00 34.39 146 A 1 
ATOM 1111 C CB    . PRO A 1 146 ? -51.745 28.281  -22.793 1.00 34.20 146 A 1 
ATOM 1112 C CG    . PRO A 1 146 ? -50.905 28.580  -24.029 1.00 34.59 146 A 1 
ATOM 1113 C CD    . PRO A 1 146 ? -49.736 27.590  -23.902 1.00 41.58 146 A 1 
ATOM 1114 N N     . VAL A 1 147 ? -52.827 24.728  -22.719 1.00 30.36 147 A 1 
ATOM 1115 C CA    . VAL A 1 147 ? -53.778 23.780  -23.275 1.00 33.33 147 A 1 
ATOM 1116 C C     . VAL A 1 147 ? -55.126 24.476  -23.206 1.00 31.35 147 A 1 
ATOM 1117 O O     . VAL A 1 147 ? -55.632 24.751  -22.115 1.00 30.53 147 A 1 
ATOM 1118 C CB    . VAL A 1 147 ? -53.788 22.435  -22.538 1.00 30.69 147 A 1 
ATOM 1119 C CG1   . VAL A 1 147 ? -54.727 21.443  -23.240 1.00 29.92 147 A 1 
ATOM 1120 C CG2   . VAL A 1 147 ? -52.395 21.803  -22.497 1.00 36.00 147 A 1 
ATOM 1121 N N     . SER A 1 148 ? -55.661 24.814  -24.361 1.00 35.72 148 A 1 
ATOM 1122 C CA    . SER A 1 148 ? -56.973 25.427  -24.468 1.00 37.22 148 A 1 
ATOM 1123 C C     . SER A 1 148 ? -57.985 24.485  -23.828 1.00 34.86 148 A 1 
ATOM 1124 O O     . SER A 1 148 ? -58.174 23.363  -24.292 1.00 34.42 148 A 1 
ATOM 1125 C CB    . SER A 1 148 ? -57.317 25.707  -25.929 1.00 35.61 148 A 1 
ATOM 1126 O OG    . SER A 1 148 ? -57.136 24.550  -26.719 1.00 33.37 148 A 1 
ATOM 1127 N N     . LEU A 1 149 ? -58.609 24.956  -22.755 1.00 25.94 149 A 1 
ATOM 1128 C CA    . LEU A 1 149 ? -59.691 24.290  -22.035 1.00 28.58 149 A 1 
ATOM 1129 C C     . LEU A 1 149 ? -60.942 24.203  -22.925 1.00 26.77 149 A 1 
ATOM 1130 O O     . LEU A 1 149 ? -61.955 24.849  -22.645 1.00 25.40 149 A 1 
ATOM 1131 C CB    . LEU A 1 149 ? -59.976 25.061  -20.738 1.00 26.78 149 A 1 
ATOM 1132 C CG    . LEU A 1 149 ? -59.014 24.769  -19.580 1.00 25.39 149 A 1 
ATOM 1133 C CD1   . LEU A 1 149 ? -59.083 25.894  -18.548 1.00 26.78 149 A 1 
ATOM 1134 C CD2   . LEU A 1 149 ? -59.386 23.461  -18.881 1.00 29.96 149 A 1 
ATOM 1135 N N     . PHE A 1 150 ? -60.872 23.446  -24.020 1.00 26.35 150 A 1 
ATOM 1136 C CA    . PHE A 1 150 ? -62.074 23.105  -24.758 1.00 28.97 150 A 1 
ATOM 1137 C C     . PHE A 1 150 ? -62.919 22.175  -23.894 1.00 27.25 150 A 1 
ATOM 1138 O O     . PHE A 1 150 ? -62.531 21.040  -23.591 1.00 26.93 150 A 1 
ATOM 1139 C CB    . PHE A 1 150 ? -61.748 22.557  -26.150 1.00 27.67 150 A 1 
ATOM 1140 C CG    . PHE A 1 150 ? -61.753 23.646  -27.208 1.00 29.04 150 A 1 
ATOM 1141 C CD1   . PHE A 1 150 ? -62.960 24.027  -27.815 1.00 31.96 150 A 1 
ATOM 1142 C CD2   . PHE A 1 150 ? -60.559 24.310  -27.547 1.00 34.29 150 A 1 
ATOM 1143 C CE1   . PHE A 1 150 ? -62.974 25.068  -28.764 1.00 30.96 150 A 1 
ATOM 1144 C CE2   . PHE A 1 150 ? -60.577 25.347  -28.497 1.00 29.27 150 A 1 
ATOM 1145 C CZ    . PHE A 1 150 ? -61.780 25.734  -29.113 1.00 28.44 150 A 1 
ATOM 1146 N N     . ALA A 1 151 ? -64.038 22.697  -23.449 1.00 26.70 151 A 1 
ATOM 1147 C CA    . ALA A 1 151 ? -64.889 22.165  -22.396 1.00 28.76 151 A 1 
ATOM 1148 C C     . ALA A 1 151 ? -65.918 21.139  -22.891 1.00 26.77 151 A 1 
ATOM 1149 O O     . ALA A 1 151 ? -67.012 21.098  -22.329 1.00 25.63 151 A 1 
ATOM 1150 C CB    . ALA A 1 151 ? -65.551 23.361  -21.704 1.00 27.22 151 A 1 
ATOM 1151 N N     . GLU A 1 152 ? -65.619 20.399  -23.955 1.00 26.01 152 A 1 
ATOM 1152 C CA    . GLU A 1 152 ? -66.670 19.576  -24.559 1.00 27.70 152 A 1 
ATOM 1153 C C     . GLU A 1 152 ? -67.277 18.586  -23.550 1.00 25.96 152 A 1 
ATOM 1154 O O     . GLU A 1 152 ? -66.588 17.840  -22.852 1.00 25.15 152 A 1 
ATOM 1155 C CB    . GLU A 1 152 ? -66.216 18.899  -25.863 1.00 26.89 152 A 1 
ATOM 1156 C CG    . GLU A 1 152 ? -66.288 19.887  -27.042 1.00 26.29 152 A 1 
ATOM 1157 C CD    . GLU A 1 152 ? -66.080 19.215  -28.416 1.00 27.27 152 A 1 
ATOM 1158 O OE1   . GLU A 1 152 ? -66.585 19.792  -29.408 1.00 27.23 152 A 1 
ATOM 1159 O OE2   . GLU A 1 152 ? -65.392 18.166  -28.463 1.00 29.00 152 A 1 
ATOM 1160 N N     . ALA A 1 153 ? -68.608 18.642  -23.479 1.00 25.91 153 A 1 
ATOM 1161 C CA    . ALA A 1 153 ? -69.399 18.220  -22.335 1.00 27.04 153 A 1 
ATOM 1162 C C     . ALA A 1 153 ? -70.048 16.838  -22.494 1.00 25.09 153 A 1 
ATOM 1163 O O     . ALA A 1 153 ? -71.065 16.596  -21.853 1.00 24.43 153 A 1 
ATOM 1164 C CB    . ALA A 1 153 ? -70.450 19.319  -22.101 1.00 25.97 153 A 1 
ATOM 1165 N N     . GLU A 1 154 ? -69.549 15.991  -23.380 1.00 27.20 154 A 1 
ATOM 1166 C CA    . GLU A 1 154 ? -70.354 14.874  -23.870 1.00 29.44 154 A 1 
ATOM 1167 C C     . GLU A 1 154 ? -70.865 13.921  -22.773 1.00 27.59 154 A 1 
ATOM 1168 O O     . GLU A 1 154 ? -70.229 13.669  -21.754 1.00 26.69 154 A 1 
ATOM 1169 C CB    . GLU A 1 154 ? -69.657 14.104  -24.997 1.00 28.51 154 A 1 
ATOM 1170 C CG    . GLU A 1 154 ? -69.814 14.781  -26.368 1.00 27.31 154 A 1 
ATOM 1171 C CD    . GLU A 1 154 ? -69.596 13.783  -27.523 1.00 27.15 154 A 1 
ATOM 1172 O OE1   . GLU A 1 154 ? -70.226 13.994  -28.582 1.00 26.60 154 A 1 
ATOM 1173 O OE2   . GLU A 1 154 ? -68.867 12.785  -27.318 1.00 29.08 154 A 1 
ATOM 1174 N N     . ALA A 1 155 ? -72.060 13.390  -23.043 1.00 25.84 155 A 1 
ATOM 1175 C CA    . ALA A 1 155 ? -73.067 13.100  -22.026 1.00 26.49 155 A 1 
ATOM 1176 C C     . ALA A 1 155 ? -73.234 11.623  -21.601 1.00 24.68 155 A 1 
ATOM 1177 O O     . ALA A 1 155 ? -73.943 11.375  -20.625 1.00 23.99 155 A 1 
ATOM 1178 C CB    . ALA A 1 155 ? -74.387 13.623  -22.606 1.00 25.55 155 A 1 
ATOM 1179 N N     . THR A 1 156 ? -72.773 10.674  -22.381 1.00 29.80 156 A 1 
ATOM 1180 C CA    . THR A 1 156 ? -73.542 9.436   -22.606 1.00 31.56 156 A 1 
ATOM 1181 C C     . THR A 1 156 ? -73.601 8.417   -21.455 1.00 29.00 156 A 1 
ATOM 1182 O O     . THR A 1 156 ? -72.870 8.472   -20.486 1.00 27.57 156 A 1 
ATOM 1183 C CB    . THR A 1 156 ? -73.141 8.741   -23.919 1.00 28.80 156 A 1 
ATOM 1184 O OG1   . THR A 1 156 ? -71.750 8.566   -23.977 1.00 27.89 156 A 1 
ATOM 1185 C CG2   . THR A 1 156 ? -73.572 9.514   -25.145 1.00 31.35 156 A 1 
ATOM 1186 N N     . ALA A 1 157 ? -74.494 7.475   -21.621 1.00 28.47 157 A 1 
ATOM 1187 C CA    . ALA A 1 157 ? -75.512 7.019   -20.669 1.00 28.45 157 A 1 
ATOM 1188 C C     . ALA A 1 157 ? -75.271 5.765   -19.772 1.00 26.09 157 A 1 
ATOM 1189 O O     . ALA A 1 157 ? -75.577 5.861   -18.593 1.00 25.66 157 A 1 
ATOM 1190 C CB    . ALA A 1 157 ? -76.797 6.854   -21.509 1.00 27.96 157 A 1 
ATOM 1191 N N     . PRO A 1 158 ? -74.989 4.565   -20.301 1.00 25.74 158 A 1 
ATOM 1192 C CA    . PRO A 1 158 ? -75.926 3.468   -20.012 1.00 27.85 158 A 1 
ATOM 1193 C C     . PRO A 1 158 ? -75.585 2.493   -18.856 1.00 26.88 158 A 1 
ATOM 1194 O O     . PRO A 1 158 ? -74.658 2.683   -18.095 1.00 25.75 158 A 1 
ATOM 1195 C CB    . PRO A 1 158 ? -76.096 2.770   -21.373 1.00 26.14 158 A 1 
ATOM 1196 C CG    . PRO A 1 158 ? -74.674 2.793   -21.936 1.00 26.55 158 A 1 
ATOM 1197 C CD    . PRO A 1 158 ? -74.176 4.171   -21.457 1.00 33.24 158 A 1 
ATOM 1198 N N     . VAL A 1 159 ? -76.284 1.389   -18.777 1.00 26.36 159 A 1 
ATOM 1199 C CA    . VAL A 1 159 ? -77.232 0.870   -17.781 1.00 29.78 159 A 1 
ATOM 1200 C C     . VAL A 1 159 ? -76.746 -0.292  -16.884 1.00 27.84 159 A 1 
ATOM 1201 O O     . VAL A 1 159 ? -76.945 -0.255  -15.673 1.00 26.56 159 A 1 
ATOM 1202 C CB    . VAL A 1 159 ? -78.480 0.349   -18.545 1.00 27.90 159 A 1 
ATOM 1203 C CG1   . VAL A 1 159 ? -79.534 -0.321  -17.664 1.00 26.97 159 A 1 
ATOM 1204 C CG2   . VAL A 1 159 ? -79.209 1.454   -19.312 1.00 33.09 159 A 1 
ATOM 1205 N N     . LEU A 1 160 ? -76.325 -1.371  -17.499 1.00 28.22 160 A 1 
ATOM 1206 C CA    . LEU A 1 160 ? -76.474 -2.758  -17.006 1.00 31.98 160 A 1 
ATOM 1207 C C     . LEU A 1 160 ? -75.479 -3.157  -15.893 1.00 30.02 160 A 1 
ATOM 1208 O O     . LEU A 1 160 ? -74.484 -2.485  -15.694 1.00 29.08 160 A 1 
ATOM 1209 C CB    . LEU A 1 160 ? -76.319 -3.689  -18.233 1.00 30.66 160 A 1 
ATOM 1210 C CG    . LEU A 1 160 ? -77.468 -3.632  -19.258 1.00 29.93 160 A 1 
ATOM 1211 C CD1   . LEU A 1 160 ? -77.014 -4.245  -20.585 1.00 31.92 160 A 1 
ATOM 1212 C CD2   . LEU A 1 160 ? -78.703 -4.385  -18.779 1.00 35.94 160 A 1 
ATOM 1213 N N     . GLY A 1 161 ? -75.551 -4.246  -15.165 1.00 30.50 161 A 1 
ATOM 1214 C CA    . GLY A 1 161 ? -76.514 -5.331  -15.008 1.00 32.88 161 A 1 
ATOM 1215 C C     . GLY A 1 161 ? -76.137 -6.171  -13.777 1.00 31.42 161 A 1 
ATOM 1216 O O     . GLY A 1 161 ? -75.081 -5.987  -13.184 1.00 29.81 161 A 1 
ATOM 1217 N N     . ARG A 1 162 ? -77.007 -7.089  -13.358 1.00 25.08 162 A 1 
ATOM 1218 C CA    . ARG A 1 162 ? -77.309 -7.454  -11.958 1.00 29.94 162 A 1 
ATOM 1219 C C     . ARG A 1 162 ? -76.595 -8.675  -11.339 1.00 28.06 162 A 1 
ATOM 1220 O O     . ARG A 1 162 ? -76.771 -8.867  -10.148 1.00 26.48 162 A 1 
ATOM 1221 C CB    . ARG A 1 162 ? -78.826 -7.690  -11.925 1.00 28.61 162 A 1 
ATOM 1222 C CG    . ARG A 1 162 ? -79.505 -7.642  -10.542 1.00 28.60 162 A 1 
ATOM 1223 C CD    . ARG A 1 162 ? -80.970 -8.048  -10.698 1.00 29.41 162 A 1 
ATOM 1224 N NE    . ARG A 1 162 ? -81.708 -7.917  -9.431  1.00 29.75 162 A 1 
ATOM 1225 C CZ    . ARG A 1 162 ? -82.955 -8.298  -9.224  1.00 28.15 162 A 1 
ATOM 1226 N NH1   . ARG A 1 162 ? -83.665 -8.870  -10.157 1.00 26.83 162 A 1 
ATOM 1227 N NH2   . ARG A 1 162 ? -83.514 -8.120  -8.081  1.00 24.98 162 A 1 
ATOM 1228 N N     . LYS A 1 163 ? -75.933 -9.537  -12.062 1.00 22.84 163 A 1 
ATOM 1229 C CA    . LYS A 1 163 ? -75.909 -11.008 -11.865 1.00 29.12 163 A 1 
ATOM 1230 C C     . LYS A 1 163 ? -75.606 -11.539 -10.444 1.00 27.48 163 A 1 
ATOM 1231 O O     . LYS A 1 163 ? -74.901 -10.927 -9.671  1.00 25.98 163 A 1 
ATOM 1232 C CB    . LYS A 1 163 ? -75.032 -11.698 -12.907 1.00 27.65 163 A 1 
ATOM 1233 C CG    . LYS A 1 163 ? -75.869 -12.291 -14.049 1.00 26.36 163 A 1 
ATOM 1234 C CD    . LYS A 1 163 ? -75.051 -13.288 -14.873 1.00 25.38 163 A 1 
ATOM 1235 C CE    . LYS A 1 163 ? -75.934 -14.016 -15.897 1.00 23.96 163 A 1 
ATOM 1236 N NZ    . LYS A 1 163 ? -75.277 -15.223 -16.413 1.00 23.56 163 A 1 
ATOM 1237 N N     . GLU A 1 164 ? -76.192 -12.728 -10.178 1.00 26.34 164 A 1 
ATOM 1238 C CA    . GLU A 1 164 ? -76.643 -13.231 -8.867  1.00 28.68 164 A 1 
ATOM 1239 C C     . GLU A 1 164 ? -75.734 -14.213 -8.094  1.00 27.00 164 A 1 
ATOM 1240 O O     . GLU A 1 164 ? -75.761 -14.196 -6.869  1.00 26.47 164 A 1 
ATOM 1241 C CB    . GLU A 1 164 ? -77.946 -14.027 -9.119  1.00 28.22 164 A 1 
ATOM 1242 C CG    . GLU A 1 164 ? -79.140 -13.218 -9.621  1.00 28.17 164 A 1 
ATOM 1243 C CD    . GLU A 1 164 ? -80.349 -14.098 -9.963  1.00 29.13 164 A 1 
ATOM 1244 O OE1   . GLU A 1 164 ? -81.473 -13.696 -9.586  1.00 29.19 164 A 1 
ATOM 1245 O OE2   . GLU A 1 164 ? -80.153 -15.117 -10.647 1.00 30.74 164 A 1 
ATOM 1246 N N     . GLU A 1 165 ? -75.118 -15.137 -8.766  1.00 29.51 165 A 1 
ATOM 1247 C CA    . GLU A 1 165 ? -75.016 -16.566 -8.370  1.00 31.15 165 A 1 
ATOM 1248 C C     . GLU A 1 165 ? -74.180 -16.899 -7.107  1.00 29.53 165 A 1 
ATOM 1249 O O     . GLU A 1 165 ? -73.450 -16.085 -6.581  1.00 28.66 165 A 1 
ATOM 1250 C CB    . GLU A 1 165 ? -74.496 -17.371 -9.585  1.00 30.83 165 A 1 
ATOM 1251 C CG    . GLU A 1 165 ? -75.551 -17.648 -10.664 1.00 30.48 165 A 1 
ATOM 1252 C CD    . GLU A 1 165 ? -74.998 -18.397 -11.896 1.00 32.08 165 A 1 
ATOM 1253 O OE1   . GLU A 1 165 ? -75.747 -18.492 -12.898 1.00 31.92 165 A 1 
ATOM 1254 O OE2   . GLU A 1 165 ? -73.832 -18.818 -11.879 1.00 33.21 165 A 1 
ATOM 1255 N N     . ASP A 1 166 ? -74.118 -18.158 -6.651  1.00 28.61 166 A 1 
ATOM 1256 C CA    . ASP A 1 166 ? -75.009 -18.937 -5.783  1.00 31.46 166 A 1 
ATOM 1257 C C     . ASP A 1 166 ? -74.200 -19.784 -4.758  1.00 29.28 166 A 1 
ATOM 1258 O O     . ASP A 1 166 ? -74.558 -19.894 -3.606  1.00 28.50 166 A 1 
ATOM 1259 C CB    . ASP A 1 166 ? -75.852 -19.885 -6.674  1.00 30.02 166 A 1 
ATOM 1260 C CG    . ASP A 1 166 ? -77.123 -20.462 -6.035  1.00 27.83 166 A 1 
ATOM 1261 O OD1   . ASP A 1 166 ? -77.698 -19.801 -5.162  1.00 28.84 166 A 1 
ATOM 1262 O OD2   . ASP A 1 166 ? -77.503 -21.580 -6.441  1.00 30.00 166 A 1 
ATOM 1263 N N     . THR A 1 167 ? -73.131 -20.440 -5.183  1.00 26.54 167 A 1 
ATOM 1264 C CA    . THR A 1 167 ? -72.841 -21.838 -4.793  1.00 27.95 167 A 1 
ATOM 1265 C C     . THR A 1 167 ? -72.265 -22.096 -3.383  1.00 26.35 167 A 1 
ATOM 1266 O O     . THR A 1 167 ? -71.707 -21.254 -2.725  1.00 25.04 167 A 1 
ATOM 1267 C CB    . THR A 1 167 ? -71.986 -22.557 -5.844  1.00 26.08 167 A 1 
ATOM 1268 O OG1   . THR A 1 167 ? -70.839 -21.805 -6.167  1.00 26.06 167 A 1 
ATOM 1269 C CG2   . THR A 1 167 ? -72.741 -22.810 -7.131  1.00 29.62 167 A 1 
ATOM 1270 N N     . SER A 1 168 ? -72.385 -23.368 -2.972  1.00 29.58 168 A 1 
ATOM 1271 C CA    . SER A 1 168 ? -72.883 -23.810 -1.655  1.00 29.93 168 A 1 
ATOM 1272 C C     . SER A 1 168 ? -71.928 -24.516 -0.661  1.00 28.32 168 A 1 
ATOM 1273 O O     . SER A 1 168 ? -72.287 -24.626 0.512   1.00 28.11 168 A 1 
ATOM 1274 C CB    . SER A 1 168 ? -73.999 -24.817 -1.949  1.00 29.52 168 A 1 
ATOM 1275 O OG    . SER A 1 168 ? -73.532 -25.889 -2.745  1.00 29.25 168 A 1 
ATOM 1276 N N     . TRP A 1 169 ? -70.863 -25.160 -1.086  1.00 31.86 169 A 1 
ATOM 1277 C CA    . TRP A 1 169 ? -70.529 -26.514 -0.589  1.00 30.24 169 A 1 
ATOM 1278 C C     . TRP A 1 169 ? -70.014 -26.667 0.872   1.00 28.79 169 A 1 
ATOM 1279 O O     . TRP A 1 169 ? -69.264 -25.870 1.392   1.00 26.93 169 A 1 
ATOM 1280 C CB    . TRP A 1 169 ? -69.558 -27.178 -1.566  1.00 29.09 169 A 1 
ATOM 1281 C CG    . TRP A 1 169 ? -70.168 -27.683 -2.837  1.00 27.20 169 A 1 
ATOM 1282 C CD1   . TRP A 1 169 ? -70.355 -26.954 -3.956  1.00 24.98 169 A 1 
ATOM 1283 C CD2   . TRP A 1 169 ? -70.677 -29.025 -3.125  1.00 26.42 169 A 1 
ATOM 1284 N NE1   . TRP A 1 169 ? -70.966 -27.745 -4.932  1.00 24.02 169 A 1 
ATOM 1285 C CE2   . TRP A 1 169 ? -71.177 -29.021 -4.447  1.00 23.85 169 A 1 
ATOM 1286 C CE3   . TRP A 1 169 ? -70.773 -30.215 -2.395  1.00 27.46 169 A 1 
ATOM 1287 C CZ2   . TRP A 1 169 ? -71.763 -30.165 -5.023  1.00 25.66 169 A 1 
ATOM 1288 C CZ3   . TRP A 1 169 ? -71.350 -31.374 -2.969  1.00 25.56 169 A 1 
ATOM 1289 C CH2   . TRP A 1 169 ? -71.839 -31.339 -4.267  1.00 25.97 169 A 1 
ATOM 1290 N N     . LEU A 1 170 ? -70.414 -27.825 1.467   1.00 29.93 170 A 1 
ATOM 1291 C CA    . LEU A 1 170 ? -69.754 -28.890 2.289   1.00 33.34 170 A 1 
ATOM 1292 C C     . LEU A 1 170 ? -68.798 -28.549 3.490   1.00 31.58 170 A 1 
ATOM 1293 O O     . LEU A 1 170 ? -68.084 -27.573 3.453   1.00 30.81 170 A 1 
ATOM 1294 C CB    . LEU A 1 170 ? -69.044 -29.851 1.308   1.00 31.34 170 A 1 
ATOM 1295 C CG    . LEU A 1 170 ? -69.923 -30.615 0.308   1.00 30.25 170 A 1 
ATOM 1296 C CD1   . LEU A 1 170 ? -69.041 -31.518 -0.565  1.00 32.39 170 A 1 
ATOM 1297 C CD2   . LEU A 1 170 ? -70.980 -31.500 0.969   1.00 34.71 170 A 1 
ATOM 1298 N N     . LEU A 1 171 ? -68.600 -29.356 4.579   1.00 29.09 171 A 1 
ATOM 1299 C CA    . LEU A 1 171 ? -69.226 -30.653 4.978   1.00 32.30 171 A 1 
ATOM 1300 C C     . LEU A 1 171 ? -69.235 -30.929 6.519   1.00 30.35 171 A 1 
ATOM 1301 O O     . LEU A 1 171 ? -70.276 -30.811 7.150   1.00 29.06 171 A 1 
ATOM 1302 C CB    . LEU A 1 171 ? -68.491 -31.826 4.271   1.00 30.73 171 A 1 
ATOM 1303 C CG    . LEU A 1 171 ? -69.386 -32.878 3.585   1.00 29.50 171 A 1 
ATOM 1304 C CD1   . LEU A 1 171 ? -68.506 -33.877 2.819   1.00 30.56 171 A 1 
ATOM 1305 C CD2   . LEU A 1 171 ? -70.291 -33.647 4.512   1.00 33.48 171 A 1 
ATOM 1306 N N     . LEU A 1 172 ? -68.151 -31.436 7.098   1.00 29.44 172 A 1 
ATOM 1307 C CA    . LEU A 1 172 ? -68.079 -32.379 8.252   1.00 32.87 172 A 1 
ATOM 1308 C C     . LEU A 1 172 ? -67.690 -31.729 9.614   1.00 30.82 172 A 1 
ATOM 1309 O O     . LEU A 1 172 ? -67.182 -30.631 9.615   1.00 29.36 172 A 1 
ATOM 1310 C CB    . LEU A 1 172 ? -67.015 -33.434 7.869   1.00 30.52 172 A 1 
ATOM 1311 C CG    . LEU A 1 172 ? -67.438 -34.503 6.863   1.00 29.10 172 A 1 
ATOM 1312 C CD1   . LEU A 1 172 ? -66.205 -35.241 6.324   1.00 29.89 172 A 1 
ATOM 1313 C CD2   . LEU A 1 172 ? -68.372 -35.542 7.471   1.00 32.36 172 A 1 
ATOM 1314 N N     . SER A 1 173 ? -67.765 -32.366 10.812  1.00 29.00 173 A 1 
ATOM 1315 C CA    . SER A 1 173 ? -68.711 -33.333 11.418  1.00 30.80 173 A 1 
ATOM 1316 C C     . SER A 1 173 ? -68.711 -33.324 12.969  1.00 28.42 173 A 1 
ATOM 1317 O O     . SER A 1 173 ? -69.643 -32.775 13.554  1.00 27.40 173 A 1 
ATOM 1318 C CB    . SER A 1 173 ? -68.473 -34.780 10.941  1.00 29.95 173 A 1 
ATOM 1319 O OG    . SER A 1 173 ? -67.166 -35.219 11.222  1.00 31.65 173 A 1 
ATOM 1320 N N     . LYS A 1 174 ? -67.767 -34.013 13.636  1.00 27.39 174 A 1 
ATOM 1321 C CA    . LYS A 1 174 ? -67.927 -34.719 14.947  1.00 31.85 174 A 1 
ATOM 1322 C C     . LYS A 1 174 ? -67.284 -33.997 16.163  1.00 30.23 174 A 1 
ATOM 1323 O O     . LYS A 1 174 ? -66.591 -33.024 15.940  1.00 27.70 174 A 1 
ATOM 1324 C CB    . LYS A 1 174 ? -67.281 -36.105 14.748  1.00 29.26 174 A 1 
ATOM 1325 C CG    . LYS A 1 174 ? -68.198 -37.159 14.139  1.00 28.96 174 A 1 
ATOM 1326 C CD    . LYS A 1 174 ? -67.497 -38.515 14.184  1.00 28.05 174 A 1 
ATOM 1327 C CE    . LYS A 1 174 ? -68.486 -39.667 14.083  1.00 25.88 174 A 1 
ATOM 1328 N NZ    . LYS A 1 174 ? -68.085 -40.770 14.983  1.00 25.75 174 A 1 
ATOM 1329 N N     . ASP A 1 175 ? -67.332 -34.385 17.466  1.00 29.70 175 A 1 
ATOM 1330 C CA    . ASP A 1 175 ? -68.167 -35.364 18.222  1.00 32.24 175 A 1 
ATOM 1331 C C     . ASP A 1 175 ? -68.358 -34.930 19.714  1.00 29.07 175 A 1 
ATOM 1332 O O     . ASP A 1 175 ? -69.316 -34.241 20.041  1.00 27.26 175 A 1 
ATOM 1333 C CB    . ASP A 1 175 ? -67.555 -36.787 18.206  1.00 30.08 175 A 1 
ATOM 1334 C CG    . ASP A 1 175 ? -68.334 -37.861 17.429  1.00 28.24 175 A 1 
ATOM 1335 O OD1   . ASP A 1 175 ? -69.531 -37.681 17.139  1.00 29.77 175 A 1 
ATOM 1336 O OD2   . ASP A 1 175 ? -67.706 -38.878 17.062  1.00 31.15 175 A 1 
ATOM 1337 N N     . SER A 1 176 ? -67.506 -35.395 20.647  1.00 29.12 176 A 1 
ATOM 1338 C CA    . SER A 1 176 ? -67.806 -35.690 22.079  1.00 30.11 176 A 1 
ATOM 1339 C C     . SER A 1 176 ? -66.870 -34.970 23.092  1.00 28.64 176 A 1 
ATOM 1340 O O     . SER A 1 176 ? -66.015 -34.217 22.670  1.00 26.93 176 A 1 
ATOM 1341 C CB    . SER A 1 176 ? -67.712 -37.213 22.208  1.00 27.69 176 A 1 
ATOM 1342 O OG    . SER A 1 176 ? -66.425 -37.708 21.851  1.00 28.72 176 A 1 
ATOM 1343 N N     . ASP A 1 177 ? -66.850 -35.113 24.447  1.00 33.53 177 A 1 
ATOM 1344 C CA    . ASP A 1 177 ? -67.776 -35.757 25.419  1.00 36.10 177 A 1 
ATOM 1345 C C     . ASP A 1 177 ? -67.679 -35.128 26.857  1.00 33.41 177 A 1 
ATOM 1346 O O     . ASP A 1 177 ? -68.283 -34.106 27.153  1.00 31.49 177 A 1 
ATOM 1347 C CB    . ASP A 1 177 ? -67.484 -37.270 25.498  1.00 33.25 177 A 1 
ATOM 1348 C CG    . ASP A 1 177 ? -68.716 -38.173 25.562  1.00 30.55 177 A 1 
ATOM 1349 O OD1   . ASP A 1 177 ? -69.848 -37.664 25.488  1.00 30.93 177 A 1 
ATOM 1350 O OD2   . ASP A 1 177 ? -68.494 -39.395 25.686  1.00 32.51 177 A 1 
ATOM 1351 N N     . ASN A 1 178 ? -66.989 -35.800 27.776  1.00 32.32 178 A 1 
ATOM 1352 C CA    . ASN A 1 178 ? -67.127 -35.855 29.254  1.00 34.18 178 A 1 
ATOM 1353 C C     . ASN A 1 178 ? -66.114 -35.003 30.086  1.00 31.27 178 A 1 
ATOM 1354 O O     . ASN A 1 178 ? -65.228 -34.402 29.513  1.00 28.72 178 A 1 
ATOM 1355 C CB    . ASN A 1 178 ? -66.998 -37.356 29.573  1.00 31.56 178 A 1 
ATOM 1356 C CG    . ASN A 1 178 ? -68.300 -38.119 29.587  1.00 29.21 178 A 1 
ATOM 1357 O OD1   . ASN A 1 178 ? -69.314 -37.643 30.047  1.00 31.70 178 A 1 
ATOM 1358 N ND2   . ASN A 1 178 ? -68.294 -39.360 29.165  1.00 33.69 178 A 1 
ATOM 1359 N N     . HIS A 1 179 ? -66.002 -34.920 31.416  1.00 31.90 179 A 1 
ATOM 1360 C CA    . HIS A 1 179 ? -66.884 -35.173 32.576  1.00 34.59 179 A 1 
ATOM 1361 C C     . HIS A 1 179 ? -66.494 -34.367 33.861  1.00 32.30 179 A 1 
ATOM 1362 O O     . HIS A 1 179 ? -67.162 -33.420 34.238  1.00 30.04 179 A 1 
ATOM 1363 C CB    . HIS A 1 179 ? -66.870 -36.672 32.968  1.00 32.37 179 A 1 
ATOM 1364 C CG    . HIS A 1 179 ? -68.219 -37.308 33.186  1.00 32.19 179 A 1 
ATOM 1365 N ND1   . HIS A 1 179 ? -69.438 -36.715 33.418  1.00 33.29 179 A 1 
ATOM 1366 C CD2   . HIS A 1 179 ? -68.451 -38.667 33.197  1.00 33.83 179 A 1 
ATOM 1367 C CE1   . HIS A 1 179 ? -70.359 -37.676 33.544  1.00 32.48 179 A 1 
ATOM 1368 N NE2   . HIS A 1 179 ? -69.798 -38.875 33.428  1.00 32.68 179 A 1 
ATOM 1369 N N     . ASN A 1 180 ? -65.528 -34.862 34.639  1.00 35.24 180 A 1 
ATOM 1370 C CA    . ASN A 1 180 ? -65.436 -34.855 36.126  1.00 38.16 180 A 1 
ATOM 1371 C C     . ASN A 1 180 ? -64.486 -33.793 36.765  1.00 35.18 180 A 1 
ATOM 1372 O O     . ASN A 1 180 ? -63.755 -33.151 36.045  1.00 32.39 180 A 1 
ATOM 1373 C CB    . ASN A 1 180 ? -64.977 -36.286 36.505  1.00 35.36 180 A 1 
ATOM 1374 C CG    . ASN A 1 180 ? -66.085 -37.249 36.844  1.00 32.66 180 A 1 
ATOM 1375 O OD1   . ASN A 1 180 ? -67.189 -36.892 37.209  1.00 34.86 180 A 1 
ATOM 1376 N ND2   . ASN A 1 180 ? -65.815 -38.532 36.785  1.00 36.33 180 A 1 
ATOM 1377 N N     . ARG A 1 181 ? -64.291 -33.641 38.115  1.00 34.85 181 A 1 
ATOM 1378 C CA    . ARG A 1 181 ? -65.130 -33.579 39.332  1.00 39.01 181 A 1 
ATOM 1379 C C     . ARG A 1 181 ? -64.442 -32.871 40.533  1.00 36.79 181 A 1 
ATOM 1380 O O     . ARG A 1 181 ? -64.991 -31.897 41.034  1.00 33.46 181 A 1 
ATOM 1381 C CB    . ARG A 1 181 ? -65.503 -34.998 39.813  1.00 35.56 181 A 1 
ATOM 1382 C CG    . ARG A 1 181 ? -66.505 -35.039 40.981  1.00 33.26 181 A 1 
ATOM 1383 C CD    . ARG A 1 181 ? -66.735 -36.483 41.452  1.00 31.66 181 A 1 
ATOM 1384 N NE    . ARG A 1 181 ? -67.822 -36.567 42.434  1.00 30.79 181 A 1 
ATOM 1385 C CZ    . ARG A 1 181 ? -68.197 -37.649 43.096  1.00 27.73 181 A 1 
ATOM 1386 N NH1   . ARG A 1 181 ? -67.568 -38.784 42.971  1.00 27.61 181 A 1 
ATOM 1387 N NH2   . ARG A 1 181 ? -69.201 -37.608 43.902  1.00 27.56 181 A 1 
ATOM 1388 N N     . SER A 1 182 ? -63.364 -33.427 41.081  1.00 41.29 182 A 1 
ATOM 1389 C CA    . SER A 1 182 ? -62.901 -33.239 42.482  1.00 42.26 182 A 1 
ATOM 1390 C C     . SER A 1 182 ? -61.834 -32.132 42.661  1.00 40.62 182 A 1 
ATOM 1391 O O     . SER A 1 182 ? -61.454 -31.520 41.678  1.00 37.63 182 A 1 
ATOM 1392 C CB    . SER A 1 182 ? -62.381 -34.601 42.974  1.00 38.23 182 A 1 
ATOM 1393 O OG    . SER A 1 182 ? -61.341 -35.091 42.151  1.00 35.74 182 A 1 
ATOM 1394 N N     . GLY A 1 183 ? -61.288 -31.795 43.825  1.00 40.37 183 A 1 
ATOM 1395 C CA    . GLY A 1 183 ? -61.422 -32.233 45.223  1.00 40.36 183 A 1 
ATOM 1396 C C     . GLY A 1 183 ? -60.650 -31.312 46.205  1.00 38.09 183 A 1 
ATOM 1397 O O     . GLY A 1 183 ? -60.614 -30.106 46.011  1.00 35.50 183 A 1 
ATOM 1398 N N     . ASN A 1 184 ? -60.028 -31.845 47.257  1.00 47.91 184 A 1 
ATOM 1399 C CA    . ASN A 1 184 ? -60.163 -31.432 48.666  1.00 48.95 184 A 1 
ATOM 1400 C C     . ASN A 1 184 ? -59.235 -30.392 49.362  1.00 46.04 184 A 1 
ATOM 1401 O O     . ASN A 1 184 ? -59.662 -29.307 49.717  1.00 41.09 184 A 1 
ATOM 1402 C CB    . ASN A 1 184 ? -60.097 -32.746 49.479  1.00 43.60 184 A 1 
ATOM 1403 C CG    . ASN A 1 184 ? -61.433 -33.321 49.900  1.00 39.39 184 A 1 
ATOM 1404 O OD1   . ASN A 1 184 ? -62.490 -32.776 49.697  1.00 40.05 184 A 1 
ATOM 1405 N ND2   . ASN A 1 184 ? -61.389 -34.465 50.535  1.00 42.12 184 A 1 
ATOM 1406 N N     . ASN A 1 185 ? -58.081 -30.865 49.805  1.00 45.31 185 A 1 
ATOM 1407 C CA    . ASN A 1 185 ? -57.533 -30.614 51.171  1.00 46.44 185 A 1 
ATOM 1408 C C     . ASN A 1 185 ? -56.400 -29.544 51.247  1.00 43.15 185 A 1 
ATOM 1409 O O     . ASN A 1 185 ? -55.963 -29.081 50.220  1.00 38.59 185 A 1 
ATOM 1410 C CB    . ASN A 1 185 ? -57.010 -31.979 51.666  1.00 41.65 185 A 1 
ATOM 1411 C CG    . ASN A 1 185 ? -58.045 -32.913 52.258  1.00 37.14 185 A 1 
ATOM 1412 O OD1   . ASN A 1 185 ? -59.177 -32.565 52.492  1.00 37.76 185 A 1 
ATOM 1413 N ND2   . ASN A 1 185 ? -57.651 -34.136 52.535  1.00 39.18 185 A 1 
ATOM 1414 N N     . SER A 1 186 ? -55.781 -29.155 52.370  1.00 40.04 186 A 1 
ATOM 1415 C CA    . SER A 1 186 ? -56.170 -28.964 53.784  1.00 40.03 186 A 1 
ATOM 1416 C C     . SER A 1 186 ? -55.250 -27.987 54.561  1.00 37.76 186 A 1 
ATOM 1417 O O     . SER A 1 186 ? -55.719 -26.949 55.004  1.00 34.92 186 A 1 
ATOM 1418 C CB    . SER A 1 186 ? -56.161 -30.287 54.574  1.00 36.52 186 A 1 
ATOM 1419 O OG    . SER A 1 186 ? -54.913 -30.940 54.472  1.00 35.66 186 A 1 
ATOM 1420 N N     . SER A 1 187 ? -54.021 -28.363 54.876  1.00 42.23 187 A 1 
ATOM 1421 C CA    . SER A 1 187 ? -53.275 -27.943 56.095  1.00 42.67 187 A 1 
ATOM 1422 C C     . SER A 1 187 ? -52.099 -26.957 55.843  1.00 40.78 187 A 1 
ATOM 1423 O O     . SER A 1 187 ? -51.795 -26.701 54.701  1.00 38.62 187 A 1 
ATOM 1424 C CB    . SER A 1 187 ? -52.757 -29.247 56.726  1.00 38.94 187 A 1 
ATOM 1425 O OG    . SER A 1 187 ? -51.989 -30.007 55.807  1.00 37.37 187 A 1 
ATOM 1426 N N     . THR A 1 188 ? -51.334 -26.423 56.805  1.00 45.42 188 A 1 
ATOM 1427 C CA    . THR A 1 188 ? -51.466 -26.092 58.252  1.00 47.00 188 A 1 
ATOM 1428 C C     . THR A 1 188 ? -50.592 -24.904 58.695  1.00 45.32 188 A 1 
ATOM 1429 O O     . THR A 1 188 ? -51.128 -23.904 59.148  1.00 41.69 188 A 1 
ATOM 1430 C CB    . THR A 1 188 ? -51.027 -27.233 59.217  1.00 41.37 188 A 1 
ATOM 1431 O OG1   . THR A 1 188 ? -50.171 -28.160 58.589  1.00 39.00 188 A 1 
ATOM 1432 C CG2   . THR A 1 188 ? -52.177 -27.972 59.855  1.00 43.68 188 A 1 
ATOM 1433 N N     . SER A 1 189 ? -49.267 -25.072 58.740  1.00 41.29 189 A 1 
ATOM 1434 C CA    . SER A 1 189 ? -48.363 -24.405 59.714  1.00 41.69 189 A 1 
ATOM 1435 C C     . SER A 1 189 ? -47.555 -23.221 59.132  1.00 40.50 189 A 1 
ATOM 1436 O O     . SER A 1 189 ? -47.736 -22.884 57.983  1.00 38.45 189 A 1 
ATOM 1437 C CB    . SER A 1 189 ? -47.432 -25.504 60.260  1.00 38.05 189 A 1 
ATOM 1438 O OG    . SER A 1 189 ? -46.587 -26.015 59.247  1.00 35.78 189 A 1 
ATOM 1439 N N     . SER A 1 190 ? -46.597 -22.584 59.822  1.00 38.43 190 A 1 
ATOM 1440 C CA    . SER A 1 190 ? -46.525 -22.028 61.186  1.00 39.77 190 A 1 
ATOM 1441 C C     . SER A 1 190 ? -45.583 -20.824 61.277  1.00 38.78 190 A 1 
ATOM 1442 O O     . SER A 1 190 ? -45.906 -19.867 61.971  1.00 36.25 190 A 1 
ATOM 1443 C CB    . SER A 1 190 ? -46.015 -23.057 62.226  1.00 35.96 190 A 1 
ATOM 1444 O OG    . SER A 1 190 ? -44.721 -23.509 61.901  1.00 33.42 190 A 1 
ATOM 1445 N N     . SER A 1 191 ? -44.359 -20.904 60.719  1.00 39.94 191 A 1 
ATOM 1446 C CA    . SER A 1 191 ? -43.228 -20.143 61.287  1.00 41.79 191 A 1 
ATOM 1447 C C     . SER A 1 191 ? -43.189 -18.649 60.927  1.00 40.98 191 A 1 
ATOM 1448 O O     . SER A 1 191 ? -43.744 -18.200 59.937  1.00 39.29 191 A 1 
ATOM 1449 C CB    . SER A 1 191 ? -41.894 -20.827 60.970  1.00 37.52 191 A 1 
ATOM 1450 O OG    . SER A 1 191 ? -41.676 -20.874 59.581  1.00 35.51 191 A 1 
ATOM 1451 N N     . SER A 1 192 ? -42.477 -17.905 61.783  1.00 41.73 192 A 1 
ATOM 1452 C CA    . SER A 1 192 ? -42.868 -16.548 62.183  1.00 43.48 192 A 1 
ATOM 1453 C C     . SER A 1 192 ? -42.080 -15.355 61.636  1.00 43.34 192 A 1 
ATOM 1454 O O     . SER A 1 192 ? -42.593 -14.244 61.720  1.00 42.18 192 A 1 
ATOM 1455 C CB    . SER A 1 192 ? -42.737 -16.502 63.712  1.00 39.28 192 A 1 
ATOM 1456 O OG    . SER A 1 192 ? -41.419 -16.802 64.122  1.00 36.42 192 A 1 
ATOM 1457 N N     . GLN A 1 193 ? -40.801 -15.515 61.291  1.00 37.95 193 A 1 
ATOM 1458 C CA    . GLN A 1 193 ? -39.799 -14.550 61.774  1.00 40.50 193 A 1 
ATOM 1459 C C     . GLN A 1 193 ? -39.682 -13.168 61.067  1.00 39.90 193 A 1 
ATOM 1460 O O     . GLN A 1 193 ? -40.356 -12.844 60.108  1.00 37.81 193 A 1 
ATOM 1461 C CB    . GLN A 1 193 ? -38.423 -15.238 61.929  1.00 36.78 193 A 1 
ATOM 1462 C CG    . GLN A 1 193 ? -38.183 -15.757 63.357  1.00 35.37 193 A 1 
ATOM 1463 C CD    . GLN A 1 193 ? -36.745 -16.219 63.590  1.00 33.05 193 A 1 
ATOM 1464 O OE1   . GLN A 1 193 ? -35.900 -16.262 62.713  1.00 32.05 193 A 1 
ATOM 1465 N NE2   . GLN A 1 193 ? -36.398 -16.588 64.810  1.00 30.69 193 A 1 
ATOM 1466 N N     . TYR A 1 194 ? -38.769 -12.411 61.627  1.00 34.75 194 A 1 
ATOM 1467 C CA    . TYR A 1 194 ? -38.723 -10.985 61.989  1.00 38.24 194 A 1 
ATOM 1468 C C     . TYR A 1 194 ? -38.378 -9.935  60.910  1.00 36.03 194 A 1 
ATOM 1469 O O     . TYR A 1 194 ? -37.949 -8.850  61.290  1.00 34.01 194 A 1 
ATOM 1470 C CB    . TYR A 1 194 ? -37.685 -10.884 63.115  1.00 34.82 194 A 1 
ATOM 1471 C CG    . TYR A 1 194 ? -38.205 -10.366 64.437  1.00 33.42 194 A 1 
ATOM 1472 C CD1   . TYR A 1 194 ? -38.102 -8.985  64.731  1.00 32.56 194 A 1 
ATOM 1473 C CD2   . TYR A 1 194 ? -38.740 -11.249 65.388  1.00 32.92 194 A 1 
ATOM 1474 C CE1   . TYR A 1 194 ? -38.545 -8.504  65.974  1.00 30.32 194 A 1 
ATOM 1475 C CE2   . TYR A 1 194 ? -39.187 -10.772 66.630  1.00 30.53 194 A 1 
ATOM 1476 C CZ    . TYR A 1 194 ? -39.077 -9.397  66.931  1.00 31.98 194 A 1 
ATOM 1477 O OH    . TYR A 1 194 ? -39.511 -8.921  68.138  1.00 31.30 194 A 1 
ATOM 1478 N N     . PHE A 1 195 ? -38.389 -10.224 59.581  1.00 40.64 195 A 1 
ATOM 1479 C CA    . PHE A 1 195 ? -37.700 -9.327  58.632  1.00 41.02 195 A 1 
ATOM 1480 C C     . PHE A 1 195 ? -38.205 -7.871  58.711  1.00 39.89 195 A 1 
ATOM 1481 O O     . PHE A 1 195 ? -39.386 -7.600  58.508  1.00 38.38 195 A 1 
ATOM 1482 C CB    . PHE A 1 195 ? -37.719 -9.904  57.217  1.00 37.65 195 A 1 
ATOM 1483 C CG    . PHE A 1 195 ? -36.412 -10.559 56.843  1.00 36.96 195 A 1 
ATOM 1484 C CD1   . PHE A 1 195 ? -35.376 -9.796  56.277  1.00 36.42 195 A 1 
ATOM 1485 C CD2   . PHE A 1 195 ? -36.194 -11.930 57.105  1.00 36.84 195 A 1 
ATOM 1486 C CE1   . PHE A 1 195 ? -34.137 -10.390 55.962  1.00 33.09 195 A 1 
ATOM 1487 C CE2   . PHE A 1 195 ? -34.962 -12.529 56.797  1.00 31.41 195 A 1 
ATOM 1488 C CZ    . PHE A 1 195 ? -33.926 -11.760 56.221  1.00 31.46 195 A 1 
ATOM 1489 N N     . GLY A 1 196 ? -37.280 -6.989  59.083  1.00 36.14 196 A 1 
ATOM 1490 C CA    . GLY A 1 196 ? -37.584 -5.669  59.630  1.00 37.07 196 A 1 
ATOM 1491 C C     . GLY A 1 196 ? -37.832 -4.530  58.628  1.00 35.09 196 A 1 
ATOM 1492 O O     . GLY A 1 196 ? -37.835 -4.693  57.414  1.00 33.44 196 A 1 
ATOM 1493 N N     . GLU A 1 197 ? -37.996 -3.354  59.225  1.00 33.85 197 A 1 
ATOM 1494 C CA    . GLU A 1 197 ? -38.529 -2.079  58.700  1.00 35.78 197 A 1 
ATOM 1495 C C     . GLU A 1 197 ? -37.560 -1.311  57.775  1.00 33.34 197 A 1 
ATOM 1496 O O     . GLU A 1 197 ? -36.981 -0.304  58.174  1.00 31.52 197 A 1 
ATOM 1497 C CB    . GLU A 1 197 ? -38.852 -1.179  59.909  1.00 33.45 197 A 1 
ATOM 1498 C CG    . GLU A 1 197 ? -39.924 -1.724  60.867  1.00 31.25 197 A 1 
ATOM 1499 C CD    . GLU A 1 197 ? -40.054 -0.872  62.142  1.00 29.78 197 A 1 
ATOM 1500 O OE1   . GLU A 1 197 ? -41.211 -0.610  62.551  1.00 27.96 197 A 1 
ATOM 1501 O OE2   . GLU A 1 197 ? -39.010 -0.548  62.740  1.00 29.38 197 A 1 
ATOM 1502 N N     . VAL A 1 198 ? -37.330 -1.767  56.533  1.00 34.72 198 A 1 
ATOM 1503 C CA    . VAL A 1 198 ? -36.497 -0.961  55.621  1.00 38.27 198 A 1 
ATOM 1504 C C     . VAL A 1 198 ? -37.216 0.357   55.293  1.00 36.36 198 A 1 
ATOM 1505 O O     . VAL A 1 198 ? -38.270 0.366   54.654  1.00 35.55 198 A 1 
ATOM 1506 C CB    . VAL A 1 198 ? -36.068 -1.723  54.365  1.00 36.41 198 A 1 
ATOM 1507 C CG1   . VAL A 1 198 ? -35.110 -0.885  53.512  1.00 35.88 198 A 1 
ATOM 1508 C CG2   . VAL A 1 198 ? -35.331 -3.021  54.726  1.00 39.70 198 A 1 
ATOM 1509 N N     . ASP A 1 199 ? -36.624 1.449   55.765  1.00 37.98 199 A 1 
ATOM 1510 C CA    . ASP A 1 199 ? -37.224 2.777   55.901  1.00 39.50 199 A 1 
ATOM 1511 C C     . ASP A 1 199 ? -37.458 3.534   54.561  1.00 37.14 199 A 1 
ATOM 1512 O O     . ASP A 1 199 ? -36.937 3.175   53.507  1.00 36.39 199 A 1 
ATOM 1513 C CB    . ASP A 1 199 ? -36.347 3.593   56.869  1.00 37.82 199 A 1 
ATOM 1514 C CG    . ASP A 1 199 ? -37.097 4.158   58.074  1.00 34.82 199 A 1 
ATOM 1515 O OD1   . ASP A 1 199 ? -38.337 4.311   57.976  1.00 34.97 199 A 1 
ATOM 1516 O OD2   . ASP A 1 199 ? -36.406 4.462   59.073  1.00 35.77 199 A 1 
ATOM 1517 N N     . GLN A 1 200 ? -38.241 4.603   54.645  1.00 29.86 200 A 1 
ATOM 1518 C CA    . GLN A 1 200 ? -39.082 5.116   53.545  1.00 30.87 200 A 1 
ATOM 1519 C C     . GLN A 1 200 ? -38.446 6.081   52.515  1.00 28.78 200 A 1 
ATOM 1520 O O     . GLN A 1 200 ? -38.430 5.805   51.315  1.00 26.61 200 A 1 
ATOM 1521 C CB    . GLN A 1 200 ? -40.277 5.859   54.169  1.00 29.40 200 A 1 
ATOM 1522 C CG    . GLN A 1 200 ? -41.284 4.992   54.928  1.00 28.82 200 A 1 
ATOM 1523 C CD    . GLN A 1 200 ? -42.390 5.860   55.541  1.00 26.39 200 A 1 
ATOM 1524 O OE1   . GLN A 1 200 ? -42.233 7.028   55.862  1.00 26.36 200 A 1 
ATOM 1525 N NE2   . GLN A 1 200 ? -43.570 5.317   55.728  1.00 24.35 200 A 1 
ATOM 1526 N N     . TYR A 1 201 ? -38.115 7.271   52.946  1.00 35.59 201 A 1 
ATOM 1527 C CA    . TYR A 1 201 ? -38.286 8.512   52.173  1.00 37.61 201 A 1 
ATOM 1528 C C     . TYR A 1 201 ? -37.066 8.868   51.309  1.00 34.72 201 A 1 
ATOM 1529 O O     . TYR A 1 201 ? -36.257 9.720   51.676  1.00 33.39 201 A 1 
ATOM 1530 C CB    . TYR A 1 201 ? -38.679 9.660   53.106  1.00 36.02 201 A 1 
ATOM 1531 C CG    . TYR A 1 201 ? -40.160 9.809   53.339  1.00 35.40 201 A 1 
ATOM 1532 C CD1   . TYR A 1 201 ? -40.914 10.700  52.532  1.00 34.09 201 A 1 
ATOM 1533 C CD2   . TYR A 1 201 ? -40.806 9.100   54.370  1.00 34.23 201 A 1 
ATOM 1534 C CE1   . TYR A 1 201 ? -42.292 10.863  52.758  1.00 31.57 201 A 1 
ATOM 1535 C CE2   . TYR A 1 201 ? -42.182 9.260   54.596  1.00 31.21 201 A 1 
ATOM 1536 C CZ    . TYR A 1 201 ? -42.922 10.146  53.791  1.00 32.03 201 A 1 
ATOM 1537 O OH    . TYR A 1 201 ? -44.263 10.307  54.005  1.00 31.75 201 A 1 
ATOM 1538 N N     . PHE A 1 202 ? -36.932 8.267   50.114  1.00 29.98 202 A 1 
ATOM 1539 C CA    . PHE A 1 202 ? -36.002 8.779   49.104  1.00 30.55 202 A 1 
ATOM 1540 C C     . PHE A 1 202 ? -36.563 10.055  48.454  1.00 29.81 202 A 1 
ATOM 1541 O O     . PHE A 1 202 ? -37.467 9.999   47.613  1.00 28.57 202 A 1 
ATOM 1542 C CB    . PHE A 1 202 ? -35.638 7.684   48.092  1.00 29.18 202 A 1 
ATOM 1543 C CG    . PHE A 1 202 ? -34.150 7.396   48.054  1.00 28.51 202 A 1 
ATOM 1544 C CD1   . PHE A 1 202 ? -33.322 8.100   47.160  1.00 27.03 202 A 1 
ATOM 1545 C CD2   . PHE A 1 202 ? -33.595 6.457   48.932  1.00 28.66 202 A 1 
ATOM 1546 C CE1   . PHE A 1 202 ? -31.935 7.853   47.139  1.00 25.19 202 A 1 
ATOM 1547 C CE2   . PHE A 1 202 ? -32.212 6.200   48.917  1.00 24.18 202 A 1 
ATOM 1548 C CZ    . PHE A 1 202 ? -31.387 6.906   48.014  1.00 24.43 202 A 1 
ATOM 1549 N N     . ASP A 1 203 ? -36.058 11.200  48.881  1.00 31.74 203 A 1 
ATOM 1550 C CA    . ASP A 1 203 ? -36.561 12.512  48.488  1.00 32.28 203 A 1 
ATOM 1551 C C     . ASP A 1 203 ? -36.111 12.874  47.057  1.00 30.01 203 A 1 
ATOM 1552 O O     . ASP A 1 203 ? -34.928 13.025  46.762  1.00 28.81 203 A 1 
ATOM 1553 C CB    . ASP A 1 203 ? -36.143 13.544  49.548  1.00 31.18 203 A 1 
ATOM 1554 C CG    . ASP A 1 203 ? -37.136 14.683  49.745  1.00 28.90 203 A 1 
ATOM 1555 O OD1   . ASP A 1 203 ? -38.115 14.764  48.962  1.00 28.34 203 A 1 
ATOM 1556 O OD2   . ASP A 1 203 ? -36.915 15.485  50.684  1.00 28.81 203 A 1 
ATOM 1557 N N     . LEU A 1 204 ? -37.061 12.984  46.143  1.00 27.57 204 A 1 
ATOM 1558 C CA    . LEU A 1 204 ? -36.861 13.068  44.678  1.00 29.03 204 A 1 
ATOM 1559 C C     . LEU A 1 204 ? -36.458 14.462  44.153  1.00 27.46 204 A 1 
ATOM 1560 O O     . LEU A 1 204 ? -36.320 14.631  42.942  1.00 25.92 204 A 1 
ATOM 1561 C CB    . LEU A 1 204 ? -38.160 12.581  44.011  1.00 27.55 204 A 1 
ATOM 1562 C CG    . LEU A 1 204 ? -38.097 11.130  43.509  1.00 26.55 204 A 1 
ATOM 1563 C CD1   . LEU A 1 204 ? -39.511 10.562  43.363  1.00 27.56 204 A 1 
ATOM 1564 C CD2   . LEU A 1 204 ? -37.411 11.034  42.154  1.00 31.55 204 A 1 
ATOM 1565 N N     . VAL A 1 205 ? -36.302 15.439  45.023  1.00 29.40 205 A 1 
ATOM 1566 C CA    . VAL A 1 205 ? -36.452 16.855  44.634  1.00 33.39 205 A 1 
ATOM 1567 C C     . VAL A 1 205 ? -35.381 17.369  43.659  1.00 31.58 205 A 1 
ATOM 1568 O O     . VAL A 1 205 ? -35.699 18.122  42.737  1.00 30.55 205 A 1 
ATOM 1569 C CB    . VAL A 1 205 ? -36.519 17.764  45.877  1.00 31.66 205 A 1 
ATOM 1570 C CG1   . VAL A 1 205 ? -36.894 19.199  45.508  1.00 29.69 205 A 1 
ATOM 1571 C CG2   . VAL A 1 205 ? -37.554 17.287  46.906  1.00 33.40 205 A 1 
ATOM 1572 N N     . GLY A 1 206 ? -34.124 17.015  43.880  1.00 32.70 206 A 1 
ATOM 1573 C CA    . GLY A 1 206 ? -33.010 17.844  43.394  1.00 32.23 206 A 1 
ATOM 1574 C C     . GLY A 1 206 ? -32.721 17.888  41.888  1.00 31.17 206 A 1 
ATOM 1575 O O     . GLY A 1 206 ? -31.924 18.726  41.466  1.00 29.01 206 A 1 
ATOM 1576 N N     . TYR A 1 207 ? -33.300 16.987  41.084  1.00 33.75 207 A 1 
ATOM 1577 C CA    . TYR A 1 207 ? -32.772 16.731  39.733  1.00 33.91 207 A 1 
ATOM 1578 C C     . TYR A 1 207 ? -33.093 17.823  38.692  1.00 32.69 207 A 1 
ATOM 1579 O O     . TYR A 1 207 ? -32.370 17.954  37.710  1.00 30.13 207 A 1 
ATOM 1580 C CB    . TYR A 1 207 ? -33.246 15.338  39.264  1.00 31.60 207 A 1 
ATOM 1581 C CG    . TYR A 1 207 ? -32.102 14.443  38.831  1.00 29.95 207 A 1 
ATOM 1582 C CD1   . TYR A 1 207 ? -31.666 14.422  37.488  1.00 28.33 207 A 1 
ATOM 1583 C CD2   . TYR A 1 207 ? -31.443 13.627  39.778  1.00 29.58 207 A 1 
ATOM 1584 C CE1   . TYR A 1 207 ? -30.603 13.599  37.090  1.00 25.55 207 A 1 
ATOM 1585 C CE2   . TYR A 1 207 ? -30.378 12.799  39.393  1.00 25.15 207 A 1 
ATOM 1586 C CZ    . TYR A 1 207 ? -29.962 12.779  38.040  1.00 26.98 207 A 1 
ATOM 1587 O OH    . TYR A 1 207 ? -28.917 11.971  37.661  1.00 28.47 207 A 1 
ATOM 1588 N N     . ASN A 1 208 ? -34.161 18.596  38.898  1.00 33.99 208 A 1 
ATOM 1589 C CA    . ASN A 1 208 ? -34.688 19.463  37.837  1.00 33.52 208 A 1 
ATOM 1590 C C     . ASN A 1 208 ? -33.798 20.655  37.456  1.00 30.94 208 A 1 
ATOM 1591 O O     . ASN A 1 208 ? -33.833 21.079  36.304  1.00 28.86 208 A 1 
ATOM 1592 C CB    . ASN A 1 208 ? -36.099 19.947  38.219  1.00 32.01 208 A 1 
ATOM 1593 C CG    . ASN A 1 208 ? -37.214 18.983  37.820  1.00 28.70 208 A 1 
ATOM 1594 O OD1   . ASN A 1 208 ? -37.021 18.017  37.114  1.00 30.28 208 A 1 
ATOM 1595 N ND2   . ASN A 1 208 ? -38.418 19.245  38.255  1.00 31.03 208 A 1 
ATOM 1596 N N     . SER A 1 209 ? -33.020 21.215  38.394  1.00 39.78 209 A 1 
ATOM 1597 C CA    . SER A 1 209 ? -32.384 22.522  38.151  1.00 40.82 209 A 1 
ATOM 1598 C C     . SER A 1 209 ? -31.263 22.514  37.111  1.00 39.86 209 A 1 
ATOM 1599 O O     . SER A 1 209 ? -30.894 23.566  36.597  1.00 37.44 209 A 1 
ATOM 1600 C CB    . SER A 1 209 ? -31.855 23.102  39.465  1.00 37.83 209 A 1 
ATOM 1601 O OG    . SER A 1 209 ? -30.769 22.346  39.941  1.00 35.07 209 A 1 
ATOM 1602 N N     . TYR A 1 210 ? -30.695 21.331  36.816  1.00 33.88 210 A 1 
ATOM 1603 C CA    . TYR A 1 210 ? -29.495 21.266  35.973  1.00 34.40 210 A 1 
ATOM 1604 C C     . TYR A 1 210 ? -29.802 21.453  34.476  1.00 33.59 210 A 1 
ATOM 1605 O O     . TYR A 1 210 ? -28.935 21.889  33.728  1.00 31.35 210 A 1 
ATOM 1606 C CB    . TYR A 1 210 ? -28.745 19.951  36.257  1.00 31.79 210 A 1 
ATOM 1607 C CG    . TYR A 1 210 ? -27.238 20.128  36.277  1.00 29.58 210 A 1 
ATOM 1608 C CD1   . TYR A 1 210 ? -26.480 19.970  35.102  1.00 28.54 210 A 1 
ATOM 1609 C CD2   . TYR A 1 210 ? -26.592 20.476  37.480  1.00 30.07 210 A 1 
ATOM 1610 C CE1   . TYR A 1 210 ? -25.086 20.154  35.126  1.00 26.49 210 A 1 
ATOM 1611 C CE2   . TYR A 1 210 ? -25.204 20.662  37.514  1.00 27.04 210 A 1 
ATOM 1612 C CZ    . TYR A 1 210 ? -24.457 20.493  36.333  1.00 29.36 210 A 1 
ATOM 1613 O OH    . TYR A 1 210 ? -23.086 20.677  36.363  1.00 29.55 210 A 1 
ATOM 1614 N N     . TYR A 1 211 ? -31.031 21.125  34.056  1.00 35.10 211 A 1 
ATOM 1615 C CA    . TYR A 1 211 ? -31.393 21.134  32.633  1.00 35.24 211 A 1 
ATOM 1616 C C     . TYR A 1 211 ? -31.480 22.539  32.029  1.00 33.52 211 A 1 
ATOM 1617 O O     . TYR A 1 211 ? -31.037 22.738  30.895  1.00 31.05 211 A 1 
ATOM 1618 C CB    . TYR A 1 211 ? -32.702 20.347  32.435  1.00 33.08 211 A 1 
ATOM 1619 C CG    . TYR A 1 211 ? -32.472 18.934  31.928  1.00 31.33 211 A 1 
ATOM 1620 C CD1   . TYR A 1 211 ? -32.412 18.687  30.542  1.00 30.26 211 A 1 
ATOM 1621 C CD2   . TYR A 1 211 ? -32.302 17.875  32.829  1.00 31.83 211 A 1 
ATOM 1622 C CE1   . TYR A 1 211 ? -32.185 17.390  30.061  1.00 28.60 211 A 1 
ATOM 1623 C CE2   . TYR A 1 211 ? -32.077 16.567  32.357  1.00 29.29 211 A 1 
ATOM 1624 C CZ    . TYR A 1 211 ? -32.020 16.327  30.967  1.00 30.13 211 A 1 
ATOM 1625 O OH    . TYR A 1 211 ? -31.805 15.048  30.498  1.00 29.65 211 A 1 
ATOM 1626 N N     . ASP A 1 212 ? -31.994 23.520  32.776  1.00 41.59 212 A 1 
ATOM 1627 C CA    . ASP A 1 212 ? -32.262 24.854  32.218  1.00 42.11 212 A 1 
ATOM 1628 C C     . ASP A 1 212 ? -30.995 25.615  31.787  1.00 39.84 212 A 1 
ATOM 1629 O O     . ASP A 1 212 ? -31.003 26.339  30.787  1.00 37.85 212 A 1 
ATOM 1630 C CB    . ASP A 1 212 ? -33.056 25.704  33.232  1.00 38.64 212 A 1 
ATOM 1631 C CG    . ASP A 1 212 ? -34.568 25.463  33.213  1.00 34.44 212 A 1 
ATOM 1632 O OD1   . ASP A 1 212 ? -35.077 24.925  32.205  1.00 33.77 212 A 1 
ATOM 1633 O OD2   . ASP A 1 212 ? -35.217 25.836  34.214  1.00 34.05 212 A 1 
ATOM 1634 N N     . SER A 1 213 ? -29.886 25.434  32.518  1.00 47.47 213 A 1 
ATOM 1635 C CA    . SER A 1 213 ? -28.661 26.209  32.238  1.00 47.78 213 A 1 
ATOM 1636 C C     . SER A 1 213 ? -27.990 25.824  30.915  1.00 47.54 213 A 1 
ATOM 1637 O O     . SER A 1 213 ? -27.330 26.660  30.298  1.00 44.67 213 A 1 
ATOM 1638 C CB    . SER A 1 213 ? -27.677 26.067  33.396  1.00 43.12 213 A 1 
ATOM 1639 O OG    . SER A 1 213 ? -27.145 24.758  33.480  1.00 39.71 213 A 1 
ATOM 1640 N N     . HIS A 1 214 ? -28.158 24.571  30.470  1.00 38.16 214 A 1 
ATOM 1641 C CA    . HIS A 1 214 ? -27.501 24.090  29.258  1.00 40.31 214 A 1 
ATOM 1642 C C     . HIS A 1 214 ? -28.136 24.610  27.959  1.00 38.39 214 A 1 
ATOM 1643 O O     . HIS A 1 214 ? -27.419 24.786  26.973  1.00 36.45 214 A 1 
ATOM 1644 C CB    . HIS A 1 214 ? -27.406 22.558  29.280  1.00 38.38 214 A 1 
ATOM 1645 C CG    . HIS A 1 214 ? -26.032 22.083  29.668  1.00 37.26 214 A 1 
ATOM 1646 N ND1   . HIS A 1 214 ? -24.912 22.143  28.862  1.00 35.34 214 A 1 
ATOM 1647 C CD2   . HIS A 1 214 ? -25.623 21.546  30.856  1.00 35.28 214 A 1 
ATOM 1648 C CE1   . HIS A 1 214 ? -23.876 21.654  29.558  1.00 33.49 214 A 1 
ATOM 1649 N NE2   . HIS A 1 214 ? -24.256 21.281  30.775  1.00 33.16 214 A 1 
ATOM 1650 N N     . MET A 1 215 ? -29.442 24.889  27.968  1.00 42.33 215 A 1 
ATOM 1651 C CA    . MET A 1 215 ? -30.138 25.427  26.790  1.00 42.42 215 A 1 
ATOM 1652 C C     . MET A 1 215 ? -29.588 26.798  26.381  1.00 41.96 215 A 1 
ATOM 1653 O O     . MET A 1 215 ? -29.322 27.043  25.201  1.00 40.11 215 A 1 
ATOM 1654 C CB    . MET A 1 215 ? -31.647 25.511  27.087  1.00 40.08 215 A 1 
ATOM 1655 C CG    . MET A 1 215 ? -32.360 24.161  26.898  1.00 36.45 215 A 1 
ATOM 1656 S SD    . MET A 1 215 ? -33.019 23.852  25.226  1.00 35.35 215 A 1 
ATOM 1657 C CE    . MET A 1 215 ? -34.449 24.976  25.248  1.00 32.47 215 A 1 
ATOM 1658 N N     . SER A 1 216 ? -29.337 27.680  27.356  1.00 51.88 216 A 1 
ATOM 1659 C CA    . SER A 1 216 ? -28.882 29.043  27.064  1.00 52.64 216 A 1 
ATOM 1660 C C     . SER A 1 216 ? -27.504 29.108  26.387  1.00 53.06 216 A 1 
ATOM 1661 O O     . SER A 1 216 ? -27.273 29.941  25.517  1.00 49.21 216 A 1 
ATOM 1662 C CB    . SER A 1 216 ? -28.875 29.884  28.348  1.00 47.10 216 A 1 
ATOM 1663 O OG    . SER A 1 216 ? -27.872 29.451  29.244  1.00 41.63 216 A 1 
ATOM 1664 N N     . ASN A 1 217 ? -26.619 28.186  26.758  1.00 46.72 217 A 1 
ATOM 1665 C CA    . ASN A 1 217 ? -25.290 28.133  26.163  1.00 46.84 217 A 1 
ATOM 1666 C C     . ASN A 1 217 ? -25.332 27.698  24.693  1.00 44.00 217 A 1 
ATOM 1667 O O     . ASN A 1 217 ? -24.498 28.133  23.909  1.00 42.98 217 A 1 
ATOM 1668 C CB    . ASN A 1 217 ? -24.388 27.204  26.984  1.00 44.28 217 A 1 
ATOM 1669 C CG    . ASN A 1 217 ? -23.713 27.909  28.152  1.00 39.78 217 A 1 
ATOM 1670 O OD1   . ASN A 1 217 ? -23.582 29.117  28.222  1.00 40.73 217 A 1 
ATOM 1671 N ND2   . ASN A 1 217 ? -23.208 27.160  29.113  1.00 41.82 217 A 1 
ATOM 1672 N N     . GLN A 1 218 ? -26.291 26.854  24.333  1.00 49.81 218 A 1 
ATOM 1673 C CA    . GLN A 1 218 ? -26.405 26.371  22.959  1.00 51.31 218 A 1 
ATOM 1674 C C     . GLN A 1 218 ? -26.896 27.482  22.017  1.00 53.46 218 A 1 
ATOM 1675 O O     . GLN A 1 218 ? -26.339 27.643  20.930  1.00 53.06 218 A 1 
ATOM 1676 C CB    . GLN A 1 218 ? -27.295 25.125  22.944  1.00 48.01 218 A 1 
ATOM 1677 C CG    . GLN A 1 218 ? -27.001 24.247  21.719  1.00 43.30 218 A 1 
ATOM 1678 C CD    . GLN A 1 218 ? -27.740 22.903  21.772  1.00 38.12 218 A 1 
ATOM 1679 O OE1   . GLN A 1 218 ? -28.595 22.640  22.591  1.00 39.14 218 A 1 
ATOM 1680 N NE2   . GLN A 1 218 ? -27.423 21.988  20.874  1.00 36.39 218 A 1 
ATOM 1681 N N     . GLU A 1 219 ? -27.832 28.312  22.476  1.00 52.36 219 A 1 
ATOM 1682 C CA    . GLU A 1 219 ? -28.277 29.493  21.716  1.00 54.13 219 A 1 
ATOM 1683 C C     . GLU A 1 219 ? -27.159 30.531  21.553  1.00 53.32 219 A 1 
ATOM 1684 O O     . GLU A 1 219 ? -26.957 31.048  20.454  1.00 54.60 219 A 1 
ATOM 1685 C CB    . GLU A 1 219 ? -29.503 30.141  22.374  1.00 52.15 219 A 1 
ATOM 1686 C CG    . GLU A 1 219 ? -30.771 29.294  22.204  1.00 47.10 219 A 1 
ATOM 1687 C CD    . GLU A 1 219 ? -32.033 30.015  22.689  1.00 43.91 219 A 1 
ATOM 1688 O OE1   . GLU A 1 219 ? -33.121 29.678  22.171  1.00 40.42 219 A 1 
ATOM 1689 O OE2   . GLU A 1 219 ? -31.912 30.917  23.544  1.00 40.91 219 A 1 
ATOM 1690 N N     . GLN A 1 220 ? -26.385 30.781  22.630  1.00 55.16 220 A 1 
ATOM 1691 C CA    . GLN A 1 220 ? -25.220 31.662  22.530  1.00 55.89 220 A 1 
ATOM 1692 C C     . GLN A 1 220 ? -24.188 31.127  21.541  1.00 55.42 220 A 1 
ATOM 1693 O O     . GLN A 1 220 ? -23.637 31.914  20.762  1.00 57.70 220 A 1 
ATOM 1694 C CB    . GLN A 1 220 ? -24.570 31.881  23.895  1.00 55.52 220 A 1 
ATOM 1695 C CG    . GLN A 1 220 ? -25.285 32.983  24.696  1.00 51.82 220 A 1 
ATOM 1696 C CD    . GLN A 1 220 ? -24.547 33.354  25.984  1.00 48.44 220 A 1 
ATOM 1697 O OE1   . GLN A 1 220 ? -23.671 32.669  26.489  1.00 47.30 220 A 1 
ATOM 1698 N NE2   . GLN A 1 220 ? -24.864 34.489  26.576  1.00 43.47 220 A 1 
ATOM 1699 N N     . TYR A 1 221 ? -23.931 29.808  21.524  1.00 46.73 221 A 1 
ATOM 1700 C CA    . TYR A 1 221 ? -22.971 29.201  20.610  1.00 44.99 221 A 1 
ATOM 1701 C C     . TYR A 1 221 ? -23.413 29.352  19.148  1.00 42.24 221 A 1 
ATOM 1702 O O     . TYR A 1 221 ? -22.625 29.776  18.314  1.00 42.15 221 A 1 
ATOM 1703 C CB    . TYR A 1 221 ? -22.754 27.727  20.991  1.00 43.76 221 A 1 
ATOM 1704 C CG    . TYR A 1 221 ? -21.353 27.242  20.693  1.00 40.84 221 A 1 
ATOM 1705 C CD1   . TYR A 1 221 ? -21.036 26.681  19.440  1.00 40.64 221 A 1 
ATOM 1706 C CD2   . TYR A 1 221 ? -20.343 27.371  21.670  1.00 42.14 221 A 1 
ATOM 1707 C CE1   . TYR A 1 221 ? -19.727 26.250  19.164  1.00 36.35 221 A 1 
ATOM 1708 C CE2   . TYR A 1 221 ? -19.035 26.939  21.415  1.00 36.92 221 A 1 
ATOM 1709 C CZ    . TYR A 1 221 ? -18.729 26.379  20.159  1.00 40.10 221 A 1 
ATOM 1710 O OH    . TYR A 1 221 ? -17.453 25.951  19.903  1.00 38.16 221 A 1 
ATOM 1711 N N     . VAL A 1 222 ? -24.702 29.105  18.864  1.00 58.08 222 A 1 
ATOM 1712 C CA    . VAL A 1 222 ? -25.267 29.278  17.515  1.00 58.83 222 A 1 
ATOM 1713 C C     . VAL A 1 222 ? -25.201 30.740  17.067  1.00 57.41 222 A 1 
ATOM 1714 O O     . VAL A 1 222 ? -24.836 31.022  15.926  1.00 61.37 222 A 1 
ATOM 1715 C CB    . VAL A 1 222 ? -26.711 28.753  17.461  1.00 57.35 222 A 1 
ATOM 1716 C CG1   . VAL A 1 222 ? -27.405 29.070  16.132  1.00 51.49 222 A 1 
ATOM 1717 C CG2   . VAL A 1 222 ? -26.738 27.225  17.627  1.00 58.11 222 A 1 
ATOM 1718 N N     . MET A 1 223 ? -25.499 31.686  17.976  1.00 62.85 223 A 1 
ATOM 1719 C CA    . MET A 1 223 ? -25.432 33.114  17.660  1.00 61.92 223 A 1 
ATOM 1720 C C     . MET A 1 223 ? -23.991 33.570  17.391  1.00 61.46 223 A 1 
ATOM 1721 O O     . MET A 1 223 ? -23.742 34.335  16.461  1.00 65.23 223 A 1 
ATOM 1722 C CB    . MET A 1 223 ? -26.095 33.913  18.791  1.00 61.75 223 A 1 
ATOM 1723 C CG    . MET A 1 223 ? -26.304 35.376  18.413  1.00 57.15 223 A 1 
ATOM 1724 S SD    . MET A 1 223 ? -27.131 36.377  19.675  1.00 52.88 223 A 1 
ATOM 1725 C CE    . MET A 1 223 ? -28.833 36.359  19.056  1.00 47.08 223 A 1 
ATOM 1726 N N     . GLN A 1 224 ? -23.028 33.039  18.154  1.00 58.06 224 A 1 
ATOM 1727 C CA    . GLN A 1 224 ? -21.616 33.341  17.975  1.00 57.62 224 A 1 
ATOM 1728 C C     . GLN A 1 224 ? -21.071 32.717  16.684  1.00 57.15 224 A 1 
ATOM 1729 O O     . GLN A 1 224 ? -20.304 33.358  15.965  1.00 60.10 224 A 1 
ATOM 1730 C CB    . GLN A 1 224 ? -20.861 32.867  19.222  1.00 57.27 224 A 1 
ATOM 1731 C CG    . GLN A 1 224 ? -19.530 33.611  19.424  1.00 53.59 224 A 1 
ATOM 1732 C CD    . GLN A 1 224 ? -18.894 33.302  20.785  1.00 49.21 224 A 1 
ATOM 1733 O OE1   . GLN A 1 224 ? -19.094 32.265  21.391  1.00 47.62 224 A 1 
ATOM 1734 N NE2   . GLN A 1 224 ? -18.084 34.197  21.312  1.00 44.98 224 A 1 
ATOM 1735 N N     . GLU A 1 225 ? -21.519 31.513  16.330  1.00 56.07 225 A 1 
ATOM 1736 C CA    . GLU A 1 225 ? -21.163 30.845  15.077  1.00 57.44 225 A 1 
ATOM 1737 C C     . GLU A 1 225 ? -21.751 31.594  13.868  1.00 57.10 225 A 1 
ATOM 1738 O O     . GLU A 1 225 ? -21.041 31.817  12.889  1.00 58.26 225 A 1 
ATOM 1739 C CB    . GLU A 1 225 ? -21.604 29.369  15.128  1.00 55.34 225 A 1 
ATOM 1740 C CG    . GLU A 1 225 ? -20.662 28.471  14.324  1.00 50.52 225 A 1 
ATOM 1741 C CD    . GLU A 1 225 ? -20.997 26.972  14.400  1.00 47.32 225 A 1 
ATOM 1742 O OE1   . GLU A 1 225 ? -20.061 26.163  14.193  1.00 44.72 225 A 1 
ATOM 1743 O OE2   . GLU A 1 225 ? -22.167 26.641  14.647  1.00 45.22 225 A 1 
ATOM 1744 N N     . GLN A 1 226 ? -22.990 32.110  13.963  1.00 60.27 226 A 1 
ATOM 1745 C CA    . GLN A 1 226 ? -23.567 32.970  12.924  1.00 58.73 226 A 1 
ATOM 1746 C C     . GLN A 1 226 ? -22.802 34.278  12.749  1.00 58.64 226 A 1 
ATOM 1747 O O     . GLN A 1 226 ? -22.555 34.684  11.611  1.00 62.89 226 A 1 
ATOM 1748 C CB    . GLN A 1 226 ? -25.035 33.286  13.239  1.00 58.53 226 A 1 
ATOM 1749 C CG    . GLN A 1 226 ? -25.973 32.164  12.781  1.00 55.65 226 A 1 
ATOM 1750 C CD    . GLN A 1 226 ? -27.450 32.545  12.946  1.00 50.03 226 A 1 
ATOM 1751 O OE1   . GLN A 1 226 ? -27.815 33.532  13.560  1.00 49.65 226 A 1 
ATOM 1752 N NE2   . GLN A 1 226 ? -28.351 31.769  12.379  1.00 45.26 226 A 1 
ATOM 1753 N N     . GLN A 1 227 ? -22.392 34.929  13.842  1.00 66.84 227 A 1 
ATOM 1754 C CA    . GLN A 1 227 ? -21.566 36.135  13.763  1.00 65.33 227 A 1 
ATOM 1755 C C     . GLN A 1 227 ? -20.214 35.848  13.106  1.00 65.19 227 A 1 
ATOM 1756 O O     . GLN A 1 227 ? -19.786 36.592  12.235  1.00 68.09 227 A 1 
ATOM 1757 C CB    . GLN A 1 227 ? -21.356 36.744  15.150  1.00 65.97 227 A 1 
ATOM 1758 C CG    . GLN A 1 227 ? -22.579 37.564  15.601  1.00 62.06 227 A 1 
ATOM 1759 C CD    . GLN A 1 227 ? -22.360 38.250  16.950  1.00 55.74 227 A 1 
ATOM 1760 O OE1   . GLN A 1 227 ? -21.402 38.014  17.673  1.00 54.22 227 A 1 
ATOM 1761 N NE2   . GLN A 1 227 ? -23.244 39.130  17.342  1.00 50.08 227 A 1 
ATOM 1762 N N     . HIS A 1 228 ? -19.580 34.724  13.476  1.00 57.54 228 A 1 
ATOM 1763 C CA    . HIS A 1 228 ? -18.308 34.331  12.895  1.00 57.07 228 A 1 
ATOM 1764 C C     . HIS A 1 228 ? -18.446 33.991  11.403  1.00 52.77 228 A 1 
ATOM 1765 O O     . HIS A 1 228 ? -17.588 34.351  10.598  1.00 57.71 228 A 1 
ATOM 1766 C CB    . HIS A 1 228 ? -17.712 33.172  13.702  1.00 58.75 228 A 1 
ATOM 1767 C CG    . HIS A 1 228 ? -16.222 33.057  13.530  1.00 56.55 228 A 1 
ATOM 1768 N ND1   . HIS A 1 228 ? -15.534 32.999  12.350  1.00 50.55 228 A 1 
ATOM 1769 C CD2   . HIS A 1 228 ? -15.267 33.061  14.523  1.00 52.33 228 A 1 
ATOM 1770 C CE1   . HIS A 1 228 ? -14.210 32.978  12.607  1.00 48.03 228 A 1 
ATOM 1771 N NE2   . HIS A 1 228 ? -14.007 33.008  13.926  1.00 48.39 228 A 1 
ATOM 1772 N N     . LEU A 1 229 ? -19.560 33.378  11.014  1.00 53.39 229 A 1 
ATOM 1773 C CA    . LEU A 1 229 ? -19.863 33.059  9.622   1.00 50.92 229 A 1 
ATOM 1774 C C     . LEU A 1 229 ? -20.100 34.329  8.792   1.00 49.23 229 A 1 
ATOM 1775 O O     . LEU A 1 229 ? -19.574 34.445  7.689   1.00 50.10 229 A 1 
ATOM 1776 C CB    . LEU A 1 229 ? -21.072 32.109  9.566   1.00 51.00 229 A 1 
ATOM 1777 C CG    . LEU A 1 229 ? -20.901 30.975  8.537   1.00 48.54 229 A 1 
ATOM 1778 C CD1   . LEU A 1 229 ? -21.069 29.622  9.217   1.00 44.87 229 A 1 
ATOM 1779 C CD2   . LEU A 1 229 ? -21.897 31.076  7.395   1.00 52.06 229 A 1 
ATOM 1780 N N     . GLN A 1 230 ? -20.826 35.311  9.343   1.00 67.07 230 A 1 
ATOM 1781 C CA    . GLN A 1 230 ? -21.000 36.614  8.701   1.00 65.36 230 A 1 
ATOM 1782 C C     . GLN A 1 230 ? -19.677 37.364  8.559   1.00 65.32 230 A 1 
ATOM 1783 O O     . GLN A 1 230 ? -19.429 37.973  7.521   1.00 68.77 230 A 1 
ATOM 1784 C CB    . GLN A 1 230 ? -21.989 37.478  9.496   1.00 65.83 230 A 1 
ATOM 1785 C CG    . GLN A 1 230 ? -23.441 37.066  9.243   1.00 62.11 230 A 1 
ATOM 1786 C CD    . GLN A 1 230 ? -24.442 37.972  9.972   1.00 55.53 230 A 1 
ATOM 1787 O OE1   . GLN A 1 230 ? -24.106 38.888  10.703  1.00 52.66 230 A 1 
ATOM 1788 N NE2   . GLN A 1 230 ? -25.716 37.757  9.776   1.00 49.15 230 A 1 
ATOM 1789 N N     . GLN A 1 231 ? -18.811 37.283  9.573   1.00 65.80 231 A 1 
ATOM 1790 C CA    . GLN A 1 231 ? -17.506 37.932  9.530   1.00 65.54 231 A 1 
ATOM 1791 C C     . GLN A 1 231 ? -16.583 37.277  8.495   1.00 65.21 231 A 1 
ATOM 1792 O O     . GLN A 1 231 ? -15.996 37.991  7.686   1.00 68.50 231 A 1 
ATOM 1793 C CB    . GLN A 1 231 ? -16.926 37.964  10.940  1.00 65.95 231 A 1 
ATOM 1794 C CG    . GLN A 1 231 ? -15.713 38.912  11.025  1.00 61.06 231 A 1 
ATOM 1795 C CD    . GLN A 1 231 ? -15.300 39.228  12.467  1.00 55.98 231 A 1 
ATOM 1796 O OE1   . GLN A 1 231 ? -15.881 38.789  13.442  1.00 54.09 231 A 1 
ATOM 1797 N NE2   . GLN A 1 231 ? -14.270 40.030  12.633  1.00 49.79 231 A 1 
ATOM 1798 N N     . MET A 1 232 ? -16.538 35.942  8.422   1.00 65.16 232 A 1 
ATOM 1799 C CA    . MET A 1 232 ? -15.811 35.237  7.370   1.00 63.12 232 A 1 
ATOM 1800 C C     . MET A 1 232 ? -16.355 35.547  5.975   1.00 63.38 232 A 1 
ATOM 1801 O O     . MET A 1 232 ? -15.574 35.777  5.059   1.00 66.55 232 A 1 
ATOM 1802 C CB    . MET A 1 232 ? -15.829 33.712  7.581   1.00 61.23 232 A 1 
ATOM 1803 C CG    . MET A 1 232 ? -14.712 33.218  8.486   1.00 55.70 232 A 1 
ATOM 1804 S SD    . MET A 1 232 ? -14.063 31.575  8.034   1.00 53.16 232 A 1 
ATOM 1805 C CE    . MET A 1 232 ? -15.502 30.530  8.342   1.00 46.04 232 A 1 
ATOM 1806 N N     . GLN A 1 233 ? -17.673 35.581  5.792   1.00 61.88 233 A 1 
ATOM 1807 C CA    . GLN A 1 233 ? -18.261 35.962  4.504   1.00 60.00 233 A 1 
ATOM 1808 C C     . GLN A 1 233 ? -17.870 37.381  4.098   1.00 58.57 233 A 1 
ATOM 1809 O O     . GLN A 1 233 ? -17.590 37.628  2.924   1.00 63.91 233 A 1 
ATOM 1810 C CB    . GLN A 1 233 ? -19.790 35.856  4.554   1.00 61.32 233 A 1 
ATOM 1811 C CG    . GLN A 1 233 ? -20.259 34.402  4.386   1.00 58.40 233 A 1 
ATOM 1812 C CD    . GLN A 1 233 ? -21.781 34.276  4.416   1.00 53.77 233 A 1 
ATOM 1813 O OE1   . GLN A 1 233 ? -22.530 35.200  4.703   1.00 52.35 233 A 1 
ATOM 1814 N NE2   . GLN A 1 233 ? -22.307 33.117  4.104   1.00 49.10 233 A 1 
ATOM 1815 N N     . LYS A 1 234 ? -17.807 38.312  5.065   1.00 66.05 234 A 1 
ATOM 1816 C CA    . LYS A 1 234 ? -17.419 39.692  4.809   1.00 64.93 234 A 1 
ATOM 1817 C C     . LYS A 1 234 ? -15.947 39.805  4.426   1.00 64.43 234 A 1 
ATOM 1818 O O     . LYS A 1 234 ? -15.641 40.441  3.424   1.00 66.77 234 A 1 
ATOM 1819 C CB    . LYS A 1 234 ? -17.784 40.541  6.031   1.00 64.49 234 A 1 
ATOM 1820 C CG    . LYS A 1 234 ? -17.869 42.015  5.647   1.00 59.12 234 A 1 
ATOM 1821 C CD    . LYS A 1 234 ? -18.229 42.859  6.875   1.00 57.16 234 A 1 
ATOM 1822 C CE    . LYS A 1 234 ? -18.331 44.307  6.443   1.00 50.59 234 A 1 
ATOM 1823 N NZ    . LYS A 1 234 ? -18.491 45.209  7.600   1.00 45.41 234 A 1 
ATOM 1824 N N     . GLU A 1 235 ? -15.049 39.136  5.150   1.00 60.24 235 A 1 
ATOM 1825 C CA    . GLU A 1 235 ? -13.621 39.091  4.818   1.00 59.49 235 A 1 
ATOM 1826 C C     . GLU A 1 235 ? -13.370 38.438  3.452   1.00 56.41 235 A 1 
ATOM 1827 O O     . GLU A 1 235 ? -12.552 38.927  2.675   1.00 58.94 235 A 1 
ATOM 1828 C CB    . GLU A 1 235 ? -12.847 38.326  5.905   1.00 59.20 235 A 1 
ATOM 1829 C CG    . GLU A 1 235 ? -12.644 39.146  7.184   1.00 53.68 235 A 1 
ATOM 1830 C CD    . GLU A 1 235 ? -11.843 38.409  8.270   1.00 51.52 235 A 1 
ATOM 1831 O OE1   . GLU A 1 235 ? -11.573 39.049  9.313   1.00 46.07 235 A 1 
ATOM 1832 O OE2   . GLU A 1 235 ? -11.501 37.223  8.083   1.00 46.92 235 A 1 
ATOM 1833 N N     . TYR A 1 236 ? -14.116 37.375  3.117   1.00 55.41 236 A 1 
ATOM 1834 C CA    . TYR A 1 236 ? -13.992 36.714  1.825   1.00 49.80 236 A 1 
ATOM 1835 C C     . TYR A 1 236 ? -14.495 37.604  0.675   1.00 46.30 236 A 1 
ATOM 1836 O O     . TYR A 1 236 ? -13.838 37.695  -0.366  1.00 45.72 236 A 1 
ATOM 1837 C CB    . TYR A 1 236 ? -14.730 35.368  1.873   1.00 47.99 236 A 1 
ATOM 1838 C CG    . TYR A 1 236 ? -14.198 34.368  0.872   1.00 44.51 236 A 1 
ATOM 1839 C CD1   . TYR A 1 236 ? -14.758 34.257  -0.412  1.00 43.49 236 A 1 
ATOM 1840 C CD2   . TYR A 1 236 ? -13.110 33.537  1.228   1.00 44.70 236 A 1 
ATOM 1841 C CE1   . TYR A 1 236 ? -14.253 33.329  -1.332  1.00 37.93 236 A 1 
ATOM 1842 C CE2   . TYR A 1 236 ? -12.596 32.603  0.323   1.00 38.44 236 A 1 
ATOM 1843 C CZ    . TYR A 1 236 ? -13.168 32.492  -0.965  1.00 42.70 236 A 1 
ATOM 1844 O OH    . TYR A 1 236 ? -12.681 31.570  -1.855  1.00 41.03 236 A 1 
ATOM 1845 N N     . ALA A 1 237 ? -15.608 38.314  0.895   1.00 65.45 237 A 1 
ATOM 1846 C CA    . ALA A 1 237 ? -16.128 39.284  -0.070  1.00 63.43 237 A 1 
ATOM 1847 C C     . ALA A 1 237 ? -15.153 40.454  -0.282  1.00 61.12 237 A 1 
ATOM 1848 O O     . ALA A 1 237 ? -14.923 40.854  -1.423  1.00 63.82 237 A 1 
ATOM 1849 C CB    . ALA A 1 237 ? -17.508 39.759  0.392   1.00 63.77 237 A 1 
ATOM 1850 N N     . GLU A 1 238 ? -14.527 40.967  0.784   1.00 64.89 238 A 1 
ATOM 1851 C CA    . GLU A 1 238 ? -13.505 42.013  0.684   1.00 64.16 238 A 1 
ATOM 1852 C C     . GLU A 1 238 ? -12.262 41.533  -0.071  1.00 61.18 238 A 1 
ATOM 1853 O O     . GLU A 1 238 ? -11.732 42.251  -0.912  1.00 63.18 238 A 1 
ATOM 1854 C CB    . GLU A 1 238 ? -13.136 42.539  2.086   1.00 64.03 238 A 1 
ATOM 1855 C CG    . GLU A 1 238 ? -14.191 43.506  2.647   1.00 57.85 238 A 1 
ATOM 1856 C CD    . GLU A 1 238 ? -13.891 44.046  4.061   1.00 53.09 238 A 1 
ATOM 1857 O OE1   . GLU A 1 238 ? -14.748 44.796  4.580   1.00 49.23 238 A 1 
ATOM 1858 O OE2   . GLU A 1 238 ? -12.824 43.722  4.609   1.00 48.55 238 A 1 
ATOM 1859 N N     . GLN A 1 239 ? -11.822 40.287  0.150   1.00 57.76 239 A 1 
ATOM 1860 C CA    . GLN A 1 239 ? -10.705 39.713  -0.603  1.00 55.80 239 A 1 
ATOM 1861 C C     . GLN A 1 239 ? -11.026 39.495  -2.085  1.00 54.33 239 A 1 
ATOM 1862 O O     . GLN A 1 239 ? -10.145 39.710  -2.926  1.00 56.20 239 A 1 
ATOM 1863 C CB    . GLN A 1 239 ? -10.250 38.381  0.013   1.00 56.62 239 A 1 
ATOM 1864 C CG    . GLN A 1 239 ? -9.360  38.593  1.245   1.00 53.24 239 A 1 
ATOM 1865 C CD    . GLN A 1 239 ? -8.745  37.289  1.762   1.00 48.61 239 A 1 
ATOM 1866 O OE1   . GLN A 1 239 ? -8.878  36.209  1.202   1.00 47.72 239 A 1 
ATOM 1867 N NE2   . GLN A 1 239 ? -8.007  37.353  2.849   1.00 43.34 239 A 1 
ATOM 1868 N N     . GLN A 1 240 ? -12.252 39.067  -2.416  1.00 56.80 240 A 1 
ATOM 1869 C CA    . GLN A 1 240 ? -12.656 38.950  -3.819  1.00 56.70 240 A 1 
ATOM 1870 C C     . GLN A 1 240 ? -12.735 40.322  -4.485  1.00 54.52 240 A 1 
ATOM 1871 O O     . GLN A 1 240 ? -12.185 40.499  -5.571  1.00 56.51 240 A 1 
ATOM 1872 C CB    . GLN A 1 240 ? -13.980 38.199  -3.969  1.00 56.91 240 A 1 
ATOM 1873 C CG    . GLN A 1 240 ? -13.803 36.671  -3.848  1.00 54.55 240 A 1 
ATOM 1874 C CD    . GLN A 1 240 ? -14.764 35.875  -4.737  1.00 49.91 240 A 1 
ATOM 1875 O OE1   . GLN A 1 240 ? -15.616 36.390  -5.425  1.00 49.09 240 A 1 
ATOM 1876 N NE2   . GLN A 1 240 ? -14.636 34.567  -4.789  1.00 45.94 240 A 1 
ATOM 1877 N N     . MET A 1 241 ? -13.313 41.318  -3.807  1.00 66.97 241 A 1 
ATOM 1878 C CA    . MET A 1 241 ? -13.427 42.669  -4.337  1.00 66.03 241 A 1 
ATOM 1879 C C     . MET A 1 241 ? -12.042 43.305  -4.573  1.00 63.79 241 A 1 
ATOM 1880 O O     . MET A 1 241 ? -11.832 43.957  -5.592  1.00 65.14 241 A 1 
ATOM 1881 C CB    . MET A 1 241 ? -14.304 43.503  -3.391  1.00 65.92 241 A 1 
ATOM 1882 C CG    . MET A 1 241 ? -14.814 44.780  -4.046  1.00 59.09 241 A 1 
ATOM 1883 S SD    . MET A 1 241 ? -15.912 45.792  -2.986  1.00 54.80 241 A 1 
ATOM 1884 C CE    . MET A 1 241 ? -17.369 44.725  -2.886  1.00 48.38 241 A 1 
ATOM 1885 N N     . GLN A 1 242 ? -11.064 43.042  -3.691  1.00 64.28 242 A 1 
ATOM 1886 C CA    . GLN A 1 242 ? -9.681  43.474  -3.917  1.00 61.53 242 A 1 
ATOM 1887 C C     . GLN A 1 242 ? -9.028  42.784  -5.117  1.00 57.08 242 A 1 
ATOM 1888 O O     . GLN A 1 242 ? -8.273  43.430  -5.836  1.00 60.68 242 A 1 
ATOM 1889 C CB    . GLN A 1 242 ? -8.825  43.245  -2.668  1.00 63.19 242 A 1 
ATOM 1890 C CG    . GLN A 1 242 ? -8.980  44.386  -1.655  1.00 58.60 242 A 1 
ATOM 1891 C CD    . GLN A 1 242 ? -8.020  44.262  -0.469  1.00 54.19 242 A 1 
ATOM 1892 O OE1   . GLN A 1 242 ? -7.297  43.294  -0.282  1.00 51.79 242 A 1 
ATOM 1893 N NE2   . GLN A 1 242 ? -7.966  45.268  0.380   1.00 47.26 242 A 1 
ATOM 1894 N N     . LYS A 1 243 ? -9.320  41.501  -5.356  1.00 54.19 243 A 1 
ATOM 1895 C CA    . LYS A 1 243 ? -8.782  40.811  -6.530  1.00 53.12 243 A 1 
ATOM 1896 C C     . LYS A 1 243 ? -9.346  41.361  -7.838  1.00 48.92 243 A 1 
ATOM 1897 O O     . LYS A 1 243 ? -8.566  41.616  -8.757  1.00 49.72 243 A 1 
ATOM 1898 C CB    . LYS A 1 243 ? -9.021  39.297  -6.441  1.00 52.64 243 A 1 
ATOM 1899 C CG    . LYS A 1 243 ? -7.896  38.592  -5.673  1.00 49.81 243 A 1 
ATOM 1900 C CD    . LYS A 1 243 ? -8.134  37.083  -5.735  1.00 48.50 243 A 1 
ATOM 1901 C CE    . LYS A 1 243 ? -6.977  36.326  -5.114  1.00 42.98 243 A 1 
ATOM 1902 N NZ    . LYS A 1 243 ? -7.193  34.863  -5.224  1.00 38.89 243 A 1 
ATOM 1903 N N     . GLU A 1 244 ? -10.650 41.596  -7.907  1.00 60.43 244 A 1 
ATOM 1904 C CA    . GLU A 1 244 ? -11.269 42.189  -9.100  1.00 59.25 244 A 1 
ATOM 1905 C C     . GLU A 1 244 ? -10.719 43.598  -9.393  1.00 54.93 244 A 1 
ATOM 1906 O O     . GLU A 1 244 ? -10.524 43.965  -10.555 1.00 55.19 244 A 1 
ATOM 1907 C CB    . GLU A 1 244 ? -12.791 42.255  -8.952  1.00 57.52 244 A 1 
ATOM 1908 C CG    . GLU A 1 244 ? -13.470 40.898  -9.181  1.00 51.97 244 A 1 
ATOM 1909 C CD    . GLU A 1 244 ? -15.006 41.000  -9.241  1.00 49.82 244 A 1 
ATOM 1910 O OE1   . GLU A 1 244 ? -15.618 40.148  -9.913  1.00 44.47 244 A 1 
ATOM 1911 O OE2   . GLU A 1 244 ? -15.569 41.929  -8.614  1.00 44.26 244 A 1 
ATOM 1912 N N     . TYR A 1 245 ? -10.433 44.398  -8.335  1.00 65.26 245 A 1 
ATOM 1913 C CA    . TYR A 1 245 ? -9.880  45.737  -8.518  1.00 60.88 245 A 1 
ATOM 1914 C C     . TYR A 1 245 ? -8.480  45.712  -9.144  1.00 55.62 245 A 1 
ATOM 1915 O O     . TYR A 1 245 ? -8.190  46.491  -10.047 1.00 55.40 245 A 1 
ATOM 1916 C CB    . TYR A 1 245 ? -9.896  46.483  -7.176  1.00 58.54 245 A 1 
ATOM 1917 C CG    . TYR A 1 245 ? -10.259 47.945  -7.339  1.00 52.54 245 A 1 
ATOM 1918 C CD1   . TYR A 1 245 ? -9.264  48.914  -7.587  1.00 50.51 245 A 1 
ATOM 1919 C CD2   . TYR A 1 245 ? -11.611 48.343  -7.266  1.00 50.54 245 A 1 
ATOM 1920 C CE1   . TYR A 1 245 ? -9.614  50.260  -7.762  1.00 41.49 245 A 1 
ATOM 1921 C CE2   . TYR A 1 245 ? -11.974 49.687  -7.444  1.00 44.06 245 A 1 
ATOM 1922 C CZ    . TYR A 1 245 ? -10.970 50.645  -7.686  1.00 46.19 245 A 1 
ATOM 1923 O OH    . TYR A 1 245 ? -11.320 51.971  -7.855  1.00 43.48 245 A 1 
ATOM 1924 N N     . VAL A 1 246 ? -7.622  44.754  -8.698  1.00 59.21 246 A 1 
ATOM 1925 C CA    . VAL A 1 246 ? -6.244  44.652  -9.206  1.00 57.23 246 A 1 
ATOM 1926 C C     . VAL A 1 246 ? -6.199  44.174  -10.664 1.00 53.27 246 A 1 
ATOM 1927 O O     . VAL A 1 246 ? -5.349  44.635  -11.426 1.00 53.82 246 A 1 
ATOM 1928 C CB    . VAL A 1 246 ? -5.392  43.757  -8.282  1.00 54.97 246 A 1 
ATOM 1929 C CG1   . VAL A 1 246 ? -3.969  43.541  -8.821  1.00 49.50 246 A 1 
ATOM 1930 C CG2   . VAL A 1 246 ? -5.239  44.375  -6.890  1.00 55.26 246 A 1 
ATOM 1931 N N     . GLU A 1 247 ? -7.105  43.296  -11.090 1.00 52.40 247 A 1 
ATOM 1932 C CA    . GLU A 1 247 ? -7.137  42.829  -12.489 1.00 51.17 247 A 1 
ATOM 1933 C C     . GLU A 1 247 ? -7.563  43.938  -13.471 1.00 46.58 247 A 1 
ATOM 1934 O O     . GLU A 1 247 ? -7.067  43.970  -14.599 1.00 45.75 247 A 1 
ATOM 1935 C CB    . GLU A 1 247 ? -8.017  41.578  -12.644 1.00 49.55 247 A 1 
ATOM 1936 C CG    . GLU A 1 247 ? -7.297  40.303  -12.158 1.00 46.65 247 A 1 
ATOM 1937 C CD    . GLU A 1 247 ? -8.032  38.993  -12.478 1.00 44.74 247 A 1 
ATOM 1938 O OE1   . GLU A 1 247 ? -7.346  37.943  -12.456 1.00 41.35 247 A 1 
ATOM 1939 O OE2   . GLU A 1 247 ? -9.259  39.029  -12.725 1.00 41.43 247 A 1 
ATOM 1940 N N     . ASN A 1 248 ? -8.433  44.863  -13.042 1.00 51.12 248 A 1 
ATOM 1941 C CA    . ASN A 1 248 ? -8.924  45.921  -13.928 1.00 50.04 248 A 1 
ATOM 1942 C C     . ASN A 1 248 ? -7.909  47.054  -14.186 1.00 45.12 248 A 1 
ATOM 1943 O O     . ASN A 1 248 ? -7.866  47.574  -15.297 1.00 43.05 248 A 1 
ATOM 1944 C CB    . ASN A 1 248 ? -10.257 46.463  -13.389 1.00 47.09 248 A 1 
ATOM 1945 C CG    . ASN A 1 248 ? -11.466 45.694  -13.900 1.00 44.33 248 A 1 
ATOM 1946 O OD1   . ASN A 1 248 ? -11.520 45.197  -15.009 1.00 43.39 248 A 1 
ATOM 1947 N ND2   . ASN A 1 248 ? -12.510 45.606  -13.107 1.00 45.32 248 A 1 
ATOM 1948 N N     . GLU A 1 249 ? -7.091  47.438  -13.205 1.00 49.31 249 A 1 
ATOM 1949 C CA    . GLU A 1 249 ? -6.139  48.557  -13.402 1.00 49.01 249 A 1 
ATOM 1950 C C     . GLU A 1 249 ? -4.988  48.222  -14.371 1.00 45.86 249 A 1 
ATOM 1951 O O     . GLU A 1 249 ? -4.410  49.117  -14.977 1.00 43.20 249 A 1 
ATOM 1952 C CB    . GLU A 1 249 ? -5.579  49.045  -12.055 1.00 45.09 249 A 1 
ATOM 1953 C CG    . GLU A 1 249 ? -6.537  49.985  -11.313 1.00 41.63 249 A 1 
ATOM 1954 C CD    . GLU A 1 249 ? -5.880  50.720  -10.124 1.00 39.61 249 A 1 
ATOM 1955 O OE1   . GLU A 1 249 ? -6.397  51.795  -9.757  1.00 36.15 249 A 1 
ATOM 1956 O OE2   . GLU A 1 249 ? -4.878  50.202  -9.575  1.00 36.92 249 A 1 
ATOM 1957 N N     . GLY A 1 250 ? -4.654  46.943  -14.523 1.00 41.38 250 A 1 
ATOM 1958 C CA    . GLY A 1 250 ? -3.472  46.544  -15.293 1.00 40.37 250 A 1 
ATOM 1959 C C     . GLY A 1 250 ? -3.508  46.829  -16.802 1.00 37.66 250 A 1 
ATOM 1960 O O     . GLY A 1 250 ? -2.483  46.677  -17.464 1.00 36.51 250 A 1 
ATOM 1961 N N     . SER A 1 251 ? -4.663  47.215  -17.356 1.00 44.01 251 A 1 
ATOM 1962 C CA    . SER A 1 251 ? -4.837  47.374  -18.810 1.00 42.63 251 A 1 
ATOM 1963 C C     . SER A 1 251 ? -4.397  48.733  -19.372 1.00 39.82 251 A 1 
ATOM 1964 O O     . SER A 1 251 ? -4.760  49.057  -20.507 1.00 38.39 251 A 1 
ATOM 1965 C CB    . SER A 1 251 ? -6.277  47.042  -19.209 1.00 40.58 251 A 1 
ATOM 1966 O OG    . SER A 1 251 ? -6.391  46.929  -20.614 1.00 38.86 251 A 1 
ATOM 1967 N N     . GLU A 1 252 ? -3.662  49.562  -18.627 1.00 41.32 252 A 1 
ATOM 1968 C CA    . GLU A 1 252 ? -3.241  50.865  -19.149 1.00 41.87 252 A 1 
ATOM 1969 C C     . GLU A 1 252 ? -2.331  50.720  -20.378 1.00 38.72 252 A 1 
ATOM 1970 O O     . GLU A 1 252 ? -1.318  50.021  -20.397 1.00 36.75 252 A 1 
ATOM 1971 C CB    . GLU A 1 252 ? -2.622  51.776  -18.090 1.00 39.38 252 A 1 
ATOM 1972 C CG    . GLU A 1 252 ? -3.674  52.449  -17.191 1.00 37.87 252 A 1 
ATOM 1973 C CD    . GLU A 1 252 ? -3.122  53.692  -16.452 1.00 36.74 252 A 1 
ATOM 1974 O OE1   . GLU A 1 252 ? -3.938  54.588  -16.152 1.00 34.22 252 A 1 
ATOM 1975 O OE2   . GLU A 1 252 ? -1.891  53.765  -16.254 1.00 33.81 252 A 1 
ATOM 1976 N N     . CYS A 1 253 ? -2.728  51.429  -21.426 1.00 39.61 253 A 1 
ATOM 1977 C CA    . CYS A 1 253 ? -2.063  51.453  -22.723 1.00 41.35 253 A 1 
ATOM 1978 C C     . CYS A 1 253 ? -0.681  52.116  -22.619 1.00 37.20 253 A 1 
ATOM 1979 O O     . CYS A 1 253 ? -0.559  53.330  -22.727 1.00 36.93 253 A 1 
ATOM 1980 C CB    . CYS A 1 253 ? -2.954  52.207  -23.717 1.00 39.87 253 A 1 
ATOM 1981 S SG    . CYS A 1 253 ? -4.529  51.355  -23.999 1.00 38.04 253 A 1 
ATOM 1982 N N     . ILE A 1 254 ? 0.372   51.320  -22.458 1.00 34.12 254 A 1 
ATOM 1983 C CA    . ILE A 1 254 ? 1.743   51.830  -22.541 1.00 37.95 254 A 1 
ATOM 1984 C C     . ILE A 1 254 ? 1.981   52.374  -23.955 1.00 35.93 254 A 1 
ATOM 1985 O O     . ILE A 1 254 ? 2.178   51.618  -24.906 1.00 34.88 254 A 1 
ATOM 1986 C CB    . ILE A 1 254 ? 2.787   50.766  -22.127 1.00 36.14 254 A 1 
ATOM 1987 C CG1   . ILE A 1 254 ? 2.532   50.285  -20.689 1.00 34.41 254 A 1 
ATOM 1988 C CG2   . ILE A 1 254 ? 4.208   51.334  -22.263 1.00 37.30 254 A 1 
ATOM 1989 C CD1   . ILE A 1 254 ? 3.442   49.154  -20.216 1.00 35.41 254 A 1 
ATOM 1990 N N     . VAL A 1 255 ? 1.953   53.706  -24.091 1.00 38.13 255 A 1 
ATOM 1991 C CA    . VAL A 1 255 ? 2.230   54.409  -25.349 1.00 41.41 255 A 1 
ATOM 1992 C C     . VAL A 1 255 ? 3.696   54.164  -25.723 1.00 38.53 255 A 1 
ATOM 1993 O O     . VAL A 1 255 ? 4.586   54.487  -24.935 1.00 37.16 255 A 1 
ATOM 1994 C CB    . VAL A 1 255 ? 1.933   55.908  -25.236 1.00 39.76 255 A 1 
ATOM 1995 C CG1   . VAL A 1 255 ? 2.172   56.623  -26.565 1.00 36.78 255 A 1 
ATOM 1996 C CG2   . VAL A 1 255 ? 0.476   56.162  -24.829 1.00 40.44 255 A 1 
ATOM 1997 N N     . PRO A 1 256 ? 3.999   53.614  -26.911 1.00 40.66 256 A 1 
ATOM 1998 C CA    . PRO A 1 256 ? 5.365   53.291  -27.300 1.00 42.54 256 A 1 
ATOM 1999 C C     . PRO A 1 256 ? 6.126   54.577  -27.647 1.00 41.61 256 A 1 
ATOM 2000 O O     . PRO A 1 256 ? 6.136   55.020  -28.795 1.00 40.34 256 A 1 
ATOM 2001 C CB    . PRO A 1 256 ? 5.224   52.321  -28.474 1.00 39.74 256 A 1 
ATOM 2002 C CG    . PRO A 1 256 ? 3.916   52.739  -29.133 1.00 39.73 256 A 1 
ATOM 2003 C CD    . PRO A 1 256 ? 3.062   53.179  -27.933 1.00 45.57 256 A 1 
ATOM 2004 N N     . SER A 1 257 ? 6.770   55.217  -26.669 1.00 41.61 257 A 1 
ATOM 2005 C CA    . SER A 1 257 ? 7.601   56.395  -26.904 1.00 44.71 257 A 1 
ATOM 2006 C C     . SER A 1 257 ? 8.794   56.029  -27.788 1.00 42.86 257 A 1 
ATOM 2007 O O     . SER A 1 257 ? 9.637   55.207  -27.443 1.00 42.27 257 A 1 
ATOM 2008 C CB    . SER A 1 257 ? 8.013   57.055  -25.587 1.00 42.43 257 A 1 
ATOM 2009 O OG    . SER A 1 257 ? 8.651   56.153  -24.718 1.00 40.24 257 A 1 
ATOM 2010 N N     . GLN A 1 258 ? 8.855   56.670  -28.963 1.00 36.00 258 A 1 
ATOM 2011 C CA    . GLN A 1 258 ? 9.892   56.479  -29.987 1.00 39.40 258 A 1 
ATOM 2012 C C     . GLN A 1 258 ? 11.232  57.118  -29.572 1.00 36.99 258 A 1 
ATOM 2013 O O     . GLN A 1 258 ? 11.670  58.099  -30.169 1.00 35.07 258 A 1 
ATOM 2014 C CB    . GLN A 1 258 ? 9.431   57.068  -31.328 1.00 37.41 258 A 1 
ATOM 2015 C CG    . GLN A 1 258 ? 8.271   56.349  -32.005 1.00 36.15 258 A 1 
ATOM 2016 C CD    . GLN A 1 258 ? 7.945   56.965  -33.376 1.00 35.63 258 A 1 
ATOM 2017 O OE1   . GLN A 1 258 ? 8.362   58.054  -33.731 1.00 35.65 258 A 1 
ATOM 2018 N NE2   . GLN A 1 258 ? 7.184   56.285  -34.199 1.00 35.26 258 A 1 
ATOM 2019 N N     . SER A 1 259 ? 11.889  56.604  -28.533 1.00 41.15 259 A 1 
ATOM 2020 C CA    . SER A 1 259 ? 13.186  57.162  -28.156 1.00 43.30 259 A 1 
ATOM 2021 C C     . SER A 1 259 ? 14.225  56.932  -29.258 1.00 41.07 259 A 1 
ATOM 2022 O O     . SER A 1 259 ? 14.620  55.810  -29.574 1.00 40.89 259 A 1 
ATOM 2023 C CB    . SER A 1 259 ? 13.640  56.639  -26.792 1.00 41.42 259 A 1 
ATOM 2024 O OG    . SER A 1 259 ? 13.690  55.224  -26.756 1.00 39.96 259 A 1 
ATOM 2025 N N     . THR A 1 260 ? 14.662  58.057  -29.876 1.00 40.48 260 A 1 
ATOM 2026 C CA    . THR A 1 260 ? 15.635  58.122  -30.974 1.00 44.54 260 A 1 
ATOM 2027 C C     . THR A 1 260 ? 17.051  57.817  -30.480 1.00 41.92 260 A 1 
ATOM 2028 O O     . THR A 1 260 ? 17.845  58.718  -30.263 1.00 40.63 260 A 1 
ATOM 2029 C CB    . THR A 1 260 ? 15.591  59.500  -31.642 1.00 40.70 260 A 1 
ATOM 2030 O OG1   . THR A 1 260 ? 15.646  60.524  -30.669 1.00 38.32 260 A 1 
ATOM 2031 C CG2   . THR A 1 260 ? 14.303  59.720  -32.441 1.00 40.41 260 A 1 
ATOM 2032 N N     . ILE A 1 261 ? 17.365  56.530  -30.254 1.00 36.90 261 A 1 
ATOM 2033 C CA    . ILE A 1 261 ? 18.702  56.144  -29.794 1.00 41.01 261 A 1 
ATOM 2034 C C     . ILE A 1 261 ? 19.737  56.513  -30.865 1.00 38.94 261 A 1 
ATOM 2035 O O     . ILE A 1 261 ? 19.806  55.907  -31.940 1.00 38.30 261 A 1 
ATOM 2036 C CB    . ILE A 1 261 ? 18.769  54.668  -29.350 1.00 39.15 261 A 1 
ATOM 2037 C CG1   . ILE A 1 261 ? 17.805  54.436  -28.173 1.00 37.68 261 A 1 
ATOM 2038 C CG2   . ILE A 1 261 ? 20.209  54.289  -28.948 1.00 40.35 261 A 1 
ATOM 2039 C CD1   . ILE A 1 261 ? 17.712  52.984  -27.691 1.00 38.94 261 A 1 
ATOM 2040 N N     . VAL A 1 262 ? 20.537  57.553  -30.566 1.00 40.02 262 A 1 
ATOM 2041 C CA    . VAL A 1 262 ? 21.570  58.105  -31.443 1.00 44.94 262 A 1 
ATOM 2042 C C     . VAL A 1 262 ? 22.672  57.070  -31.674 1.00 42.74 262 A 1 
ATOM 2043 O O     . VAL A 1 262 ? 23.286  56.567  -30.729 1.00 42.24 262 A 1 
ATOM 2044 C CB    . VAL A 1 262 ? 22.132  59.414  -30.860 1.00 41.58 262 A 1 
ATOM 2045 C CG1   . VAL A 1 262 ? 23.217  60.021  -31.748 1.00 38.56 262 A 1 
ATOM 2046 C CG2   . VAL A 1 262 ? 21.031  60.465  -30.697 1.00 43.10 262 A 1 
ATOM 2047 N N     . ARG A 1 263 ? 22.978  56.809  -32.952 1.00 39.18 263 A 1 
ATOM 2048 C CA    . ARG A 1 263 ? 24.079  55.945  -33.420 1.00 44.23 263 A 1 
ATOM 2049 C C     . ARG A 1 263 ? 25.448  56.513  -33.031 1.00 42.03 263 A 1 
ATOM 2050 O O     . ARG A 1 263 ? 26.073  57.184  -33.843 1.00 40.96 263 A 1 
ATOM 2051 C CB    . ARG A 1 263 ? 24.023  55.797  -34.955 1.00 41.29 263 A 1 
ATOM 2052 C CG    . ARG A 1 263 ? 22.909  54.914  -35.519 1.00 39.50 263 A 1 
ATOM 2053 C CD    . ARG A 1 263 ? 23.037  54.900  -37.049 1.00 37.32 263 A 1 
ATOM 2054 N NE    . ARG A 1 263 ? 22.134  53.928  -37.685 1.00 35.27 263 A 1 
ATOM 2055 C CZ    . ARG A 1 263 ? 21.995  53.722  -38.984 1.00 31.40 263 A 1 
ATOM 2056 N NH1   . ARG A 1 263 ? 22.656  54.426  -39.856 1.00 29.50 263 A 1 
ATOM 2057 N NH2   . ARG A 1 263 ? 21.190  52.811  -39.418 1.00 27.74 263 A 1 
ATOM 2058 N N     . ARG A 1 264 ? 25.961  56.247  -31.841 1.00 39.69 264 A 1 
ATOM 2059 C CA    . ARG A 1 264 ? 27.349  56.613  -31.536 1.00 43.59 264 A 1 
ATOM 2060 C C     . ARG A 1 264 ? 28.333  55.682  -32.267 1.00 40.13 264 A 1 
ATOM 2061 O O     . ARG A 1 264 ? 28.219  54.465  -32.143 1.00 37.99 264 A 1 
ATOM 2062 C CB    . ARG A 1 264 ? 27.618  56.681  -30.023 1.00 40.51 264 A 1 
ATOM 2063 C CG    . ARG A 1 264 ? 27.794  58.140  -29.570 1.00 38.08 264 A 1 
ATOM 2064 C CD    . ARG A 1 264 ? 28.207  58.244  -28.108 1.00 36.08 264 A 1 
ATOM 2065 N NE    . ARG A 1 264 ? 28.380  59.642  -27.692 1.00 34.16 264 A 1 
ATOM 2066 C CZ    . ARG A 1 264 ? 28.736  60.084  -26.487 1.00 30.25 264 A 1 
ATOM 2067 N NH1   . ARG A 1 264 ? 28.979  59.249  -25.515 1.00 28.92 264 A 1 
ATOM 2068 N NH2   . ARG A 1 264 ? 28.850  61.351  -26.252 1.00 27.66 264 A 1 
ATOM 2069 N N     . PRO A 1 265 ? 29.302  56.257  -33.016 1.00 37.49 265 A 1 
ATOM 2070 C CA    . PRO A 1 265 ? 30.076  55.530  -34.013 1.00 40.44 265 A 1 
ATOM 2071 C C     . PRO A 1 265 ? 31.369  54.920  -33.437 1.00 39.15 265 A 1 
ATOM 2072 O O     . PRO A 1 265 ? 32.446  55.268  -33.913 1.00 36.95 265 A 1 
ATOM 2073 C CB    . PRO A 1 265 ? 30.355  56.586  -35.086 1.00 36.80 265 A 1 
ATOM 2074 C CG    . PRO A 1 265 ? 30.622  57.822  -34.248 1.00 36.86 265 A 1 
ATOM 2075 C CD    . PRO A 1 265 ? 29.575  57.677  -33.131 1.00 42.81 265 A 1 
ATOM 2076 N N     . HIS A 1 266 ? 31.303  54.133  -32.367 1.00 38.81 266 A 1 
ATOM 2077 C CA    . HIS A 1 266 ? 32.514  53.769  -31.625 1.00 42.72 266 A 1 
ATOM 2078 C C     . HIS A 1 266 ? 33.584  53.106  -32.515 1.00 40.89 266 A 1 
ATOM 2079 O O     . HIS A 1 266 ? 33.393  52.031  -33.065 1.00 39.36 266 A 1 
ATOM 2080 C CB    . HIS A 1 266 ? 32.201  52.962  -30.358 1.00 40.28 266 A 1 
ATOM 2081 C CG    . HIS A 1 266 ? 32.448  53.783  -29.116 1.00 38.42 266 A 1 
ATOM 2082 N ND1   . HIS A 1 266 ? 33.666  54.093  -28.567 1.00 37.34 266 A 1 
ATOM 2083 C CD2   . HIS A 1 266 ? 31.508  54.424  -28.362 1.00 37.71 266 A 1 
ATOM 2084 C CE1   . HIS A 1 266 ? 33.450  54.894  -27.509 1.00 34.51 266 A 1 
ATOM 2085 N NE2   . HIS A 1 266 ? 32.155  55.131  -27.347 1.00 34.15 266 A 1 
ATOM 2086 N N     . GLN A 1 267 ? 34.755  53.811  -32.629 1.00 38.47 267 A 1 
ATOM 2087 C CA    . GLN A 1 267 ? 35.884  53.580  -33.541 1.00 41.44 267 A 1 
ATOM 2088 C C     . GLN A 1 267 ? 36.877  52.500  -33.057 1.00 39.61 267 A 1 
ATOM 2089 O O     . GLN A 1 267 ? 38.071  52.755  -33.101 1.00 37.61 267 A 1 
ATOM 2090 C CB    . GLN A 1 267 ? 36.658  54.897  -33.701 1.00 38.50 267 A 1 
ATOM 2091 C CG    . GLN A 1 267 ? 36.070  55.932  -34.654 1.00 36.29 267 A 1 
ATOM 2092 C CD    . GLN A 1 267 ? 36.979  57.173  -34.737 1.00 34.53 267 A 1 
ATOM 2093 O OE1   . GLN A 1 267 ? 37.778  57.463  -33.866 1.00 35.12 267 A 1 
ATOM 2094 N NE2   . GLN A 1 267 ? 36.874  57.957  -35.787 1.00 33.48 267 A 1 
ATOM 2095 N N     . SER A 1 268 ? 36.467  51.355  -32.525 1.00 40.04 268 A 1 
ATOM 2096 C CA    . SER A 1 268 ? 37.419  50.453  -31.871 1.00 41.39 268 A 1 
ATOM 2097 C C     . SER A 1 268 ? 38.623  50.135  -32.762 1.00 39.59 268 A 1 
ATOM 2098 O O     . SER A 1 268 ? 38.483  49.482  -33.804 1.00 37.65 268 A 1 
ATOM 2099 C CB    . SER A 1 268 ? 36.751  49.166  -31.388 1.00 38.41 268 A 1 
ATOM 2100 O OG    . SER A 1 268 ? 36.254  48.423  -32.480 1.00 36.12 268 A 1 
ATOM 2101 N N     . GLY A 1 269 ? 39.809  50.674  -32.389 1.00 40.20 269 A 1 
ATOM 2102 C CA    . GLY A 1 269 ? 41.024  50.656  -33.189 1.00 41.79 269 A 1 
ATOM 2103 C C     . GLY A 1 269 ? 41.629  49.259  -33.307 1.00 39.66 269 A 1 
ATOM 2104 O O     . GLY A 1 269 ? 41.739  48.515  -32.340 1.00 37.63 269 A 1 
ATOM 2105 N N     . TYR A 1 270 ? 42.103  48.953  -34.516 1.00 33.70 270 A 1 
ATOM 2106 C CA    . TYR A 1 270 ? 42.647  47.676  -34.978 1.00 38.64 270 A 1 
ATOM 2107 C C     . TYR A 1 270 ? 44.131  47.483  -34.579 1.00 35.33 270 A 1 
ATOM 2108 O O     . TYR A 1 270 ? 44.982  47.340  -35.456 1.00 33.58 270 A 1 
ATOM 2109 C CB    . TYR A 1 270 ? 42.421  47.597  -36.490 1.00 35.84 270 A 1 
ATOM 2110 C CG    . TYR A 1 270 ? 41.681  46.371  -36.970 1.00 34.71 270 A 1 
ATOM 2111 C CD1   . TYR A 1 270 ? 42.384  45.220  -37.379 1.00 36.10 270 A 1 
ATOM 2112 C CD2   . TYR A 1 270 ? 40.283  46.409  -37.072 1.00 37.36 270 A 1 
ATOM 2113 C CE1   . TYR A 1 270 ? 41.681  44.117  -37.879 1.00 34.03 270 A 1 
ATOM 2114 C CE2   . TYR A 1 270 ? 39.576  45.306  -37.563 1.00 33.75 270 A 1 
ATOM 2115 C CZ    . TYR A 1 270 ? 40.272  44.158  -37.982 1.00 34.72 270 A 1 
ATOM 2116 O OH    . TYR A 1 270 ? 39.583  43.084  -38.485 1.00 35.27 270 A 1 
ATOM 2117 N N     . ALA A 1 271 ? 44.491  47.579  -33.316 1.00 37.24 271 A 1 
ATOM 2118 C CA    . ALA A 1 271 ? 45.897  47.596  -32.887 1.00 38.40 271 A 1 
ATOM 2119 C C     . ALA A 1 271 ? 46.699  46.364  -33.370 1.00 35.36 271 A 1 
ATOM 2120 O O     . ALA A 1 271 ? 46.183  45.247  -33.371 1.00 34.22 271 A 1 
ATOM 2121 C CB    . ALA A 1 271 ? 45.965  47.789  -31.374 1.00 36.20 271 A 1 
ATOM 2122 N N     . PRO A 1 272 ? 48.003  46.537  -33.747 1.00 36.68 272 A 1 
ATOM 2123 C CA    . PRO A 1 272 ? 48.645  45.694  -34.765 1.00 39.08 272 A 1 
ATOM 2124 C C     . PRO A 1 272 ? 49.655  44.638  -34.252 1.00 37.35 272 A 1 
ATOM 2125 O O     . PRO A 1 272 ? 50.569  44.302  -34.994 1.00 36.74 272 A 1 
ATOM 2126 C CB    . PRO A 1 272 ? 49.347  46.736  -35.643 1.00 36.51 272 A 1 
ATOM 2127 C CG    . PRO A 1 272 ? 49.889  47.728  -34.617 1.00 37.96 272 A 1 
ATOM 2128 C CD    . PRO A 1 272 ? 48.766  47.760  -33.578 1.00 45.65 272 A 1 
ATOM 2129 N N     . LEU A 1 273 ? 49.625  44.227  -33.000 1.00 38.17 273 A 1 
ATOM 2130 C CA    . LEU A 1 273 ? 50.817  43.818  -32.228 1.00 42.27 273 A 1 
ATOM 2131 C C     . LEU A 1 273 ? 51.684  42.671  -32.800 1.00 40.05 273 A 1 
ATOM 2132 O O     . LEU A 1 273 ? 51.259  41.848  -33.597 1.00 39.43 273 A 1 
ATOM 2133 C CB    . LEU A 1 273 ? 50.446  43.627  -30.743 1.00 38.26 273 A 1 
ATOM 2134 C CG    . LEU A 1 273 ? 50.902  44.802  -29.855 1.00 36.29 273 A 1 
ATOM 2135 C CD1   . LEU A 1 273 ? 50.182  44.751  -28.509 1.00 36.85 273 A 1 
ATOM 2136 C CD2   . LEU A 1 273 ? 52.406  44.790  -29.579 1.00 40.50 273 A 1 
ATOM 2137 N N     . VAL A 1 274 ? 52.982  42.714  -32.356 1.00 33.42 274 A 1 
ATOM 2138 C CA    . VAL A 1 274 ? 54.241  42.307  -33.016 1.00 39.55 274 A 1 
ATOM 2139 C C     . VAL A 1 274 ? 54.594  40.804  -32.878 1.00 36.67 274 A 1 
ATOM 2140 O O     . VAL A 1 274 ? 54.004  40.085  -32.075 1.00 35.28 274 A 1 
ATOM 2141 C CB    . VAL A 1 274 ? 55.385  43.187  -32.446 1.00 36.34 274 A 1 
ATOM 2142 C CG1   . VAL A 1 274 ? 56.655  43.149  -33.291 1.00 35.21 274 A 1 
ATOM 2143 C CG2   . VAL A 1 274 ? 55.002  44.673  -32.327 1.00 40.86 274 A 1 
ATOM 2144 N N     . GLY A 1 275 ? 55.593  40.339  -33.648 1.00 37.52 275 A 1 
ATOM 2145 C CA    . GLY A 1 275 ? 55.855  38.930  -33.944 1.00 38.14 275 A 1 
ATOM 2146 C C     . GLY A 1 275 ? 57.181  38.244  -33.536 1.00 35.75 275 A 1 
ATOM 2147 O O     . GLY A 1 275 ? 57.745  37.602  -34.416 1.00 34.06 275 A 1 
ATOM 2148 N N     . ALA A 1 276 ? 57.748  38.393  -32.351 1.00 38.30 276 A 1 
ATOM 2149 C CA    . ALA A 1 276 ? 58.997  37.738  -31.900 1.00 41.13 276 A 1 
ATOM 2150 C C     . ALA A 1 276 ? 58.959  36.177  -31.912 1.00 38.57 276 A 1 
ATOM 2151 O O     . ALA A 1 276 ? 57.902  35.606  -32.132 1.00 37.77 276 A 1 
ATOM 2152 C CB    . ALA A 1 276 ? 59.294  38.275  -30.490 1.00 38.01 276 A 1 
ATOM 2153 N N     . GLU A 1 277 ? 59.926  35.432  -31.541 1.00 34.65 277 A 1 
ATOM 2154 C CA    . GLU A 1 277 ? 61.322  34.978  -31.737 1.00 38.98 277 A 1 
ATOM 2155 C C     . GLU A 1 277 ? 61.298  33.434  -31.446 1.00 36.75 277 A 1 
ATOM 2156 O O     . GLU A 1 277 ? 60.199  32.896  -31.286 1.00 35.35 277 A 1 
ATOM 2157 C CB    . GLU A 1 277 ? 62.266  35.727  -30.767 1.00 35.39 277 A 1 
ATOM 2158 C CG    . GLU A 1 277 ? 63.048  36.909  -31.352 1.00 34.58 277 A 1 
ATOM 2159 C CD    . GLU A 1 277 ? 64.238  37.319  -30.459 1.00 35.41 277 A 1 
ATOM 2160 O OE1   . GLU A 1 277 ? 65.195  37.914  -31.006 1.00 34.91 277 A 1 
ATOM 2161 O OE2   . GLU A 1 277 ? 64.230  36.993  -29.240 1.00 35.43 277 A 1 
ATOM 2162 N N     . GLN A 1 278 ? 62.298  32.567  -31.288 1.00 34.79 278 A 1 
ATOM 2163 C CA    . GLN A 1 278 ? 63.700  32.407  -31.675 1.00 37.63 278 A 1 
ATOM 2164 C C     . GLN A 1 278 ? 64.079  30.899  -31.875 1.00 35.17 278 A 1 
ATOM 2165 O O     . GLN A 1 278 ? 63.834  30.348  -32.943 1.00 33.50 278 A 1 
ATOM 2166 C CB    . GLN A 1 278 ? 64.618  33.070  -30.621 1.00 34.51 278 A 1 
ATOM 2167 C CG    . GLN A 1 278 ? 65.933  33.626  -31.185 1.00 32.10 278 A 1 
ATOM 2168 C CD    . GLN A 1 278 ? 66.797  34.241  -30.083 1.00 31.67 278 A 1 
ATOM 2169 O OE1   . GLN A 1 278 ? 66.994  33.672  -29.024 1.00 33.78 278 A 1 
ATOM 2170 N NE2   . GLN A 1 278 ? 67.350  35.411  -30.298 1.00 32.85 278 A 1 
ATOM 2171 N N     . ALA A 1 279 ? 64.731  30.258  -30.936 1.00 37.29 279 A 1 
ATOM 2172 C CA    . ALA A 1 279 ? 65.768  29.193  -31.075 1.00 37.58 279 A 1 
ATOM 2173 C C     . ALA A 1 279 ? 65.321  27.725  -30.782 1.00 34.03 279 A 1 
ATOM 2174 O O     . ALA A 1 279 ? 64.154  27.508  -30.512 1.00 33.94 279 A 1 
ATOM 2175 C CB    . ALA A 1 279 ? 66.898  29.672  -30.136 1.00 36.04 279 A 1 
ATOM 2176 N N     . ALA A 1 280 ? 66.164  26.647  -30.741 1.00 37.35 280 A 1 
ATOM 2177 C CA    . ALA A 1 280 ? 67.541  26.378  -31.187 1.00 38.48 280 A 1 
ATOM 2178 C C     . ALA A 1 280 ? 67.849  24.881  -31.516 1.00 34.90 280 A 1 
ATOM 2179 O O     . ALA A 1 280 ? 67.831  24.498  -32.676 1.00 33.96 280 A 1 
ATOM 2180 C CB    . ALA A 1 280 ? 68.550  26.853  -30.127 1.00 36.35 280 A 1 
ATOM 2181 N N     . SER A 1 281 ? 68.251  24.062  -30.532 1.00 48.08 281 A 1 
ATOM 2182 C CA    . SER A 1 281 ? 69.188  22.902  -30.640 1.00 47.81 281 A 1 
ATOM 2183 C C     . SER A 1 281 ? 68.516  21.498  -30.642 1.00 45.27 281 A 1 
ATOM 2184 O O     . SER A 1 281 ? 67.304  21.449  -30.700 1.00 43.99 281 A 1 
ATOM 2185 C CB    . SER A 1 281 ? 70.158  23.062  -29.458 1.00 44.78 281 A 1 
ATOM 2186 O OG    . SER A 1 281 ? 69.485  22.978  -28.219 1.00 40.70 281 A 1 
ATOM 2187 N N     . ALA A 1 282 ? 69.144  20.330  -30.525 1.00 41.39 282 A 1 
ATOM 2188 C CA    . ALA A 1 282 ? 70.422  19.641  -30.812 1.00 42.90 282 A 1 
ATOM 2189 C C     . ALA A 1 282 ? 70.111  18.098  -30.806 1.00 39.93 282 A 1 
ATOM 2190 O O     . ALA A 1 282 ? 68.941  17.754  -30.802 1.00 39.22 282 A 1 
ATOM 2191 C CB    . ALA A 1 282 ? 71.447  20.021  -29.726 1.00 39.79 282 A 1 
ATOM 2192 N N     . THR A 1 283 ? 70.902  17.077  -30.718 1.00 46.70 283 A 1 
ATOM 2193 C CA    . THR A 1 283 ? 72.077  16.512  -31.399 1.00 47.97 283 A 1 
ATOM 2194 C C     . THR A 1 283 ? 71.973  15.009  -31.742 1.00 45.61 283 A 1 
ATOM 2195 O O     . THR A 1 283 ? 71.900  14.669  -32.913 1.00 42.85 283 A 1 
ATOM 2196 C CB    . THR A 1 283 ? 73.369  16.628  -30.566 1.00 42.12 283 A 1 
ATOM 2197 O OG1   . THR A 1 283 ? 73.089  16.628  -29.185 1.00 40.32 283 A 1 
ATOM 2198 C CG2   . THR A 1 283 ? 74.198  17.863  -30.872 1.00 44.27 283 A 1 
ATOM 2199 N N     . ALA A 1 284 ? 72.132  14.082  -30.774 1.00 37.74 284 A 1 
ATOM 2200 C CA    . ALA A 1 284 ? 72.757  12.742  -30.922 1.00 38.77 284 A 1 
ATOM 2201 C C     . ALA A 1 284 ? 71.796  11.564  -31.269 1.00 35.77 284 A 1 
ATOM 2202 O O     . ALA A 1 284 ? 70.594  11.773  -31.301 1.00 34.83 284 A 1 
ATOM 2203 C CB    . ALA A 1 284 ? 73.506  12.498  -29.596 1.00 36.28 284 A 1 
ATOM 2204 N N     . GLY A 1 285 ? 72.188  10.304  -31.503 1.00 43.06 285 A 1 
ATOM 2205 C CA    . GLY A 1 285 ? 73.487  9.621   -31.602 1.00 43.03 285 A 1 
ATOM 2206 C C     . GLY A 1 285 ? 73.400  8.159   -32.138 1.00 40.79 285 A 1 
ATOM 2207 O O     . GLY A 1 285 ? 73.010  7.953   -33.277 1.00 39.66 285 A 1 
ATOM 2208 N N     . ALA A 1 286 ? 73.810  7.182   -31.337 1.00 36.30 286 A 1 
ATOM 2209 C CA    . ALA A 1 286 ? 74.302  5.838   -31.731 1.00 38.17 286 A 1 
ATOM 2210 C C     . ALA A 1 286 ? 73.245  4.686   -31.748 1.00 35.55 286 A 1 
ATOM 2211 O O     . ALA A 1 286 ? 72.115  4.922   -31.375 1.00 34.88 286 A 1 
ATOM 2212 C CB    . ALA A 1 286 ? 75.430  5.557   -30.717 1.00 35.67 286 A 1 
ATOM 2213 N N     . SER A 1 287 ? 73.522  3.377   -32.072 1.00 44.48 287 A 1 
ATOM 2214 C CA    . SER A 1 287 ? 74.532  2.724   -32.933 1.00 45.81 287 A 1 
ATOM 2215 C C     . SER A 1 287 ? 74.201  1.275   -33.401 1.00 44.09 287 A 1 
ATOM 2216 O O     . SER A 1 287 ? 74.233  1.030   -34.598 1.00 42.31 287 A 1 
ATOM 2217 C CB    . SER A 1 287 ? 75.906  2.635   -32.237 1.00 42.46 287 A 1 
ATOM 2218 O OG    . SER A 1 287 ? 75.855  1.885   -31.046 1.00 37.81 287 A 1 
ATOM 2219 N N     . ALA A 1 288 ? 74.040  0.310   -32.507 1.00 39.53 288 A 1 
ATOM 2220 C CA    . ALA A 1 288 ? 74.461  -1.110  -32.669 1.00 41.22 288 A 1 
ATOM 2221 C C     . ALA A 1 288 ? 73.371  -2.100  -33.192 1.00 38.95 288 A 1 
ATOM 2222 O O     . ALA A 1 288 ? 72.305  -1.646  -33.568 1.00 37.26 288 A 1 
ATOM 2223 C CB    . ALA A 1 288 ? 74.993  -1.497  -31.281 1.00 38.90 288 A 1 
ATOM 2224 N N     . TYR A 1 289 ? 73.471  -3.421  -33.177 1.00 37.69 289 A 1 
ATOM 2225 C CA    . TYR A 1 289 ? 74.411  -4.473  -33.604 1.00 42.38 289 A 1 
ATOM 2226 C C     . TYR A 1 289 ? 73.578  -5.728  -34.036 1.00 40.01 289 A 1 
ATOM 2227 O O     . TYR A 1 289 ? 72.367  -5.669  -34.128 1.00 38.84 289 A 1 
ATOM 2228 C CB    . TYR A 1 289 ? 75.418  -4.860  -32.486 1.00 39.00 289 A 1 
ATOM 2229 C CG    . TYR A 1 289 ? 76.886  -4.513  -32.703 1.00 38.29 289 A 1 
ATOM 2230 C CD1   . TYR A 1 289 ? 77.642  -5.102  -33.733 1.00 39.58 289 A 1 
ATOM 2231 C CD2   . TYR A 1 289 ? 77.528  -3.616  -31.812 1.00 40.95 289 A 1 
ATOM 2232 C CE1   . TYR A 1 289 ? 79.008  -4.776  -33.889 1.00 37.06 289 A 1 
ATOM 2233 C CE2   . TYR A 1 289 ? 78.885  -3.290  -31.962 1.00 37.58 289 A 1 
ATOM 2234 C CZ    . TYR A 1 289 ? 79.624  -3.869  -33.007 1.00 38.74 289 A 1 
ATOM 2235 O OH    . TYR A 1 289 ? 80.940  -3.535  -33.160 1.00 37.53 289 A 1 
ATOM 2236 N N     . THR A 1 290 ? 74.141  -6.836  -34.227 1.00 49.37 290 A 1 
ATOM 2237 C CA    . THR A 1 290 ? 74.164  -8.084  -35.026 1.00 51.68 290 A 1 
ATOM 2238 C C     . THR A 1 290 ? 73.038  -9.133  -34.742 1.00 50.62 290 A 1 
ATOM 2239 O O     . THR A 1 290 ? 72.145  -8.842  -33.973 1.00 48.02 290 A 1 
ATOM 2240 C CB    . THR A 1 290 ? 75.539  -8.707  -34.744 1.00 46.73 290 A 1 
ATOM 2241 O OG1   . THR A 1 290 ? 75.712  -8.854  -33.330 1.00 46.01 290 A 1 
ATOM 2242 C CG2   . THR A 1 290 ? 76.707  -7.860  -35.239 1.00 50.60 290 A 1 
ATOM 2243 N N     . ASP A 1 291 ? 72.924  -10.380 -35.205 1.00 44.20 291 A 1 
ATOM 2244 C CA    . ASP A 1 291 ? 73.584  -11.141 -36.285 1.00 47.77 291 A 1 
ATOM 2245 C C     . ASP A 1 291 ? 72.736  -12.306 -36.902 1.00 45.80 291 A 1 
ATOM 2246 O O     . ASP A 1 291 ? 72.380  -12.228 -38.071 1.00 44.21 291 A 1 
ATOM 2247 C CB    . ASP A 1 291 ? 74.902  -11.766 -35.760 1.00 43.61 291 A 1 
ATOM 2248 C CG    . ASP A 1 291 ? 75.978  -12.034 -36.826 1.00 40.10 291 A 1 
ATOM 2249 O OD1   . ASP A 1 291 ? 75.809  -11.617 -37.987 1.00 40.51 291 A 1 
ATOM 2250 O OD2   . ASP A 1 291 ? 77.007  -12.637 -36.440 1.00 40.87 291 A 1 
ATOM 2251 N N     . SER A 1 292 ? 72.498  -13.443 -36.225 1.00 40.70 292 A 1 
ATOM 2252 C CA    . SER A 1 292 ? 72.720  -14.748 -36.899 1.00 43.00 292 A 1 
ATOM 2253 C C     . SER A 1 292 ? 71.557  -15.722 -37.264 1.00 41.50 292 A 1 
ATOM 2254 O O     . SER A 1 292 ? 70.748  -15.425 -38.127 1.00 40.07 292 A 1 
ATOM 2255 C CB    . SER A 1 292 ? 73.880  -15.456 -36.183 1.00 39.82 292 A 1 
ATOM 2256 O OG    . SER A 1 292 ? 73.499  -15.865 -34.882 1.00 36.66 292 A 1 
ATOM 2257 N N     . VAL A 1 293 ? 71.605  -16.924 -36.709 1.00 41.07 293 A 1 
ATOM 2258 C CA    . VAL A 1 293 ? 71.505  -18.311 -37.279 1.00 45.49 293 A 1 
ATOM 2259 C C     . VAL A 1 293 ? 70.077  -18.896 -37.509 1.00 43.64 293 A 1 
ATOM 2260 O O     . VAL A 1 293 ? 69.110  -18.216 -37.219 1.00 42.40 293 A 1 
ATOM 2261 C CB    . VAL A 1 293 ? 72.303  -19.249 -36.333 1.00 42.00 293 A 1 
ATOM 2262 C CG1   . VAL A 1 293 ? 73.683  -19.532 -36.852 1.00 40.45 293 A 1 
ATOM 2263 C CG2   . VAL A 1 293 ? 72.448  -18.741 -34.891 1.00 45.34 293 A 1 
ATOM 2264 N N     . ASN A 1 294 ? 69.762  -20.131 -37.866 1.00 37.97 294 A 1 
ATOM 2265 C CA    . ASN A 1 294 ? 70.096  -21.294 -38.723 1.00 40.27 294 A 1 
ATOM 2266 C C     . ASN A 1 294 ? 68.787  -22.171 -38.766 1.00 37.48 294 A 1 
ATOM 2267 O O     . ASN A 1 294 ? 67.850  -21.839 -38.059 1.00 34.85 294 A 1 
ATOM 2268 C CB    . ASN A 1 294 ? 71.237  -22.101 -38.069 1.00 38.39 294 A 1 
ATOM 2269 C CG    . ASN A 1 294 ? 72.549  -22.159 -38.839 1.00 34.60 294 A 1 
ATOM 2270 O OD1   . ASN A 1 294 ? 72.652  -21.794 -39.993 1.00 36.28 294 A 1 
ATOM 2271 N ND2   . ASN A 1 294 ? 73.591  -22.655 -38.203 1.00 37.50 294 A 1 
ATOM 2272 N N     . ASN A 1 295 ? 68.498  -23.308 -39.372 1.00 37.83 295 A 1 
ATOM 2273 C CA    . ASN A 1 295 ? 68.982  -24.065 -40.522 1.00 39.72 295 A 1 
ATOM 2274 C C     . ASN A 1 295 ? 67.873  -24.906 -41.250 1.00 37.25 295 A 1 
ATOM 2275 O O     . ASN A 1 295 ? 67.509  -24.541 -42.354 1.00 35.07 295 A 1 
ATOM 2276 C CB    . ASN A 1 295 ? 70.134  -25.007 -40.083 1.00 37.19 295 A 1 
ATOM 2277 C CG    . ASN A 1 295 ? 71.075  -25.414 -41.214 1.00 33.73 295 A 1 
ATOM 2278 O OD1   . ASN A 1 295 ? 70.955  -25.024 -42.362 1.00 35.22 295 A 1 
ATOM 2279 N ND2   . ASN A 1 295 ? 72.076  -26.205 -40.898 1.00 36.08 295 A 1 
ATOM 2280 N N     . SER A 1 296 ? 67.375  -26.082 -40.742 1.00 33.42 296 A 1 
ATOM 2281 C CA    . SER A 1 296 ? 67.333  -27.246 -41.658 1.00 35.59 296 A 1 
ATOM 2282 C C     . SER A 1 296 ? 66.026  -27.960 -42.105 1.00 33.36 296 A 1 
ATOM 2283 O O     . SER A 1 296 ? 65.709  -27.878 -43.288 1.00 32.26 296 A 1 
ATOM 2284 C CB    . SER A 1 296 ? 68.350  -28.292 -41.177 1.00 34.01 296 A 1 
ATOM 2285 O OG    . SER A 1 296 ? 68.045  -28.760 -39.878 1.00 32.39 296 A 1 
ATOM 2286 N N     . ILE A 1 297 ? 65.394  -28.825 -41.311 1.00 29.80 297 A 1 
ATOM 2287 C CA    . ILE A 1 297 ? 65.046  -30.199 -41.796 1.00 32.75 297 A 1 
ATOM 2288 C C     . ILE A 1 297 ? 63.695  -30.364 -42.555 1.00 31.78 297 A 1 
ATOM 2289 O O     . ILE A 1 297 ? 62.784  -29.568 -42.427 1.00 30.41 297 A 1 
ATOM 2290 C CB    . ILE A 1 297 ? 65.255  -31.247 -40.665 1.00 30.41 297 A 1 
ATOM 2291 C CG1   . ILE A 1 297 ? 66.718  -31.208 -40.157 1.00 29.60 297 A 1 
ATOM 2292 C CG2   . ILE A 1 297 ? 64.917  -32.688 -41.100 1.00 34.62 297 A 1 
ATOM 2293 C CD1   . ILE A 1 297 ? 67.043  -32.153 -38.992 1.00 33.89 297 A 1 
ATOM 2294 N N     . SER A 1 298 ? 63.569  -31.446 -43.305 1.00 36.44 298 A 1 
ATOM 2295 C CA    . SER A 1 298 ? 62.971  -31.681 -44.626 1.00 37.23 298 A 1 
ATOM 2296 C C     . SER A 1 298 ? 61.665  -32.507 -44.767 1.00 35.42 298 A 1 
ATOM 2297 O O     . SER A 1 298 ? 60.965  -32.289 -45.743 1.00 34.16 298 A 1 
ATOM 2298 C CB    . SER A 1 298 ? 64.064  -32.435 -45.401 1.00 35.77 298 A 1 
ATOM 2299 O OG    . SER A 1 298 ? 63.688  -32.908 -46.670 1.00 33.58 298 A 1 
ATOM 2300 N N     . PHE A 1 299 ? 61.434  -33.560 -43.982 1.00 37.09 299 A 1 
ATOM 2301 C CA    . PHE A 1 299 ? 61.014  -34.890 -44.514 1.00 38.84 299 A 1 
ATOM 2302 C C     . PHE A 1 299 ? 59.589  -35.047 -45.132 1.00 38.87 299 A 1 
ATOM 2303 O O     . PHE A 1 299 ? 58.728  -34.199 -45.009 1.00 36.91 299 A 1 
ATOM 2304 C CB    . PHE A 1 299 ? 61.306  -35.979 -43.470 1.00 34.98 299 A 1 
ATOM 2305 C CG    . PHE A 1 299 ? 62.451  -36.902 -43.867 1.00 33.13 299 A 1 
ATOM 2306 C CD1   . PHE A 1 299 ? 62.224  -38.038 -44.660 1.00 33.13 299 A 1 
ATOM 2307 C CD2   . PHE A 1 299 ? 63.756  -36.610 -43.440 1.00 33.67 299 A 1 
ATOM 2308 C CE1   . PHE A 1 299 ? 63.285  -38.878 -45.032 1.00 30.21 299 A 1 
ATOM 2309 C CE2   . PHE A 1 299 ? 64.825  -37.441 -43.806 1.00 29.03 299 A 1 
ATOM 2310 C CZ    . PHE A 1 299 ? 64.596  -38.584 -44.607 1.00 29.53 299 A 1 
ATOM 2311 N N     . SER A 1 300 ? 59.369  -36.204 -45.791 1.00 34.41 300 A 1 
ATOM 2312 C CA    . SER A 1 300 ? 58.704  -36.411 -47.093 1.00 36.82 300 A 1 
ATOM 2313 C C     . SER A 1 300 ? 57.309  -37.076 -47.169 1.00 35.17 300 A 1 
ATOM 2314 O O     . SER A 1 300 ? 56.626  -36.860 -48.155 1.00 34.02 300 A 1 
ATOM 2315 C CB    . SER A 1 300 ? 59.667  -37.322 -47.883 1.00 35.09 300 A 1 
ATOM 2316 O OG    . SER A 1 300 ? 59.188  -37.721 -49.132 1.00 32.76 300 A 1 
ATOM 2317 N N     . MET A 1 301 ? 56.951  -37.992 -46.299 1.00 39.07 301 A 1 
ATOM 2318 C CA    . MET A 1 301 ? 56.301  -39.291 -46.618 1.00 42.03 301 A 1 
ATOM 2319 C C     . MET A 1 301 ? 54.872  -39.280 -47.239 1.00 41.68 301 A 1 
ATOM 2320 O O     . MET A 1 301 ? 54.181  -38.284 -47.259 1.00 39.34 301 A 1 
ATOM 2321 C CB    . MET A 1 301 ? 56.358  -40.211 -45.391 1.00 38.97 301 A 1 
ATOM 2322 C CG    . MET A 1 301 ? 57.347  -41.373 -45.607 1.00 36.84 301 A 1 
ATOM 2323 S SD    . MET A 1 301 ? 57.391  -42.532 -44.217 1.00 37.21 301 A 1 
ATOM 2324 C CE    . MET A 1 301 ? 58.458  -43.810 -44.919 1.00 33.98 301 A 1 
ATOM 2325 N N     . GLU A 1 302 ? 54.429  -40.452 -47.692 1.00 30.78 302 A 1 
ATOM 2326 C CA    . GLU A 1 302 ? 53.940  -40.833 -49.029 1.00 34.12 302 A 1 
ATOM 2327 C C     . GLU A 1 302 ? 52.419  -41.158 -49.214 1.00 33.06 302 A 1 
ATOM 2328 O O     . GLU A 1 302 ? 51.780  -40.587 -50.095 1.00 30.75 302 A 1 
ATOM 2329 C CB    . GLU A 1 302 ? 54.744  -42.119 -49.361 1.00 31.39 302 A 1 
ATOM 2330 C CG    . GLU A 1 302 ? 54.602  -42.694 -50.766 1.00 29.54 302 A 1 
ATOM 2331 C CD    . GLU A 1 302 ? 55.344  -44.040 -50.921 1.00 28.92 302 A 1 
ATOM 2332 O OE1   . GLU A 1 302 ? 55.427  -44.520 -52.064 1.00 28.01 302 A 1 
ATOM 2333 O OE2   . GLU A 1 302 ? 55.816  -44.587 -49.894 1.00 28.31 302 A 1 
ATOM 2334 N N     . ALA A 1 303 ? 51.890  -42.160 -48.553 1.00 36.89 303 A 1 
ATOM 2335 C CA    . ALA A 1 303 ? 50.810  -43.054 -49.029 1.00 38.94 303 A 1 
ATOM 2336 C C     . ALA A 1 303 ? 49.361  -42.499 -48.886 1.00 36.85 303 A 1 
ATOM 2337 O O     . ALA A 1 303 ? 49.153  -41.471 -48.280 1.00 36.04 303 A 1 
ATOM 2338 C CB    . ALA A 1 303 ? 50.993  -44.390 -48.271 1.00 37.03 303 A 1 
ATOM 2339 N N     . GLY A 1 304 ? 48.273  -43.103 -49.298 1.00 37.66 304 A 1 
ATOM 2340 C CA    . GLY A 1 304 ? 47.881  -44.255 -50.096 1.00 38.65 304 A 1 
ATOM 2341 C C     . GLY A 1 304 ? 46.361  -44.207 -50.406 1.00 36.59 304 A 1 
ATOM 2342 O O     . GLY A 1 304 ? 45.750  -43.154 -50.344 1.00 35.22 304 A 1 
ATOM 2343 N N     . ILE A 1 305 ? 45.725  -45.329 -50.728 1.00 31.49 305 A 1 
ATOM 2344 C CA    . ILE A 1 305 ? 44.763  -45.467 -51.842 1.00 35.16 305 A 1 
ATOM 2345 C C     . ILE A 1 305 ? 43.255  -45.250 -51.558 1.00 33.59 305 A 1 
ATOM 2346 O O     . ILE A 1 305 ? 42.581  -44.609 -52.367 1.00 31.73 305 A 1 
ATOM 2347 C CB    . ILE A 1 305 ? 44.966  -46.874 -52.480 1.00 33.10 305 A 1 
ATOM 2348 C CG1   . ILE A 1 305 ? 46.430  -47.103 -52.926 1.00 31.47 305 A 1 
ATOM 2349 C CG2   . ILE A 1 305 ? 44.026  -47.123 -53.681 1.00 34.72 305 A 1 
ATOM 2350 C CD1   . ILE A 1 305 ? 46.741  -48.561 -53.278 1.00 33.68 305 A 1 
ATOM 2351 N N     . VAL A 1 306 ? 42.661  -45.910 -50.588 1.00 39.81 306 A 1 
ATOM 2352 C CA    . VAL A 1 306 ? 41.418  -46.695 -50.807 1.00 43.93 306 A 1 
ATOM 2353 C C     . VAL A 1 306 ? 40.132  -45.865 -51.019 1.00 41.61 306 A 1 
ATOM 2354 O O     . VAL A 1 306 ? 39.899  -44.894 -50.310 1.00 40.53 306 A 1 
ATOM 2355 C CB    . VAL A 1 306 ? 41.212  -47.769 -49.719 1.00 41.06 306 A 1 
ATOM 2356 C CG1   . VAL A 1 306 ? 40.153  -48.796 -50.128 1.00 37.75 306 A 1 
ATOM 2357 C CG2   . VAL A 1 306 ? 42.484  -48.575 -49.427 1.00 41.40 306 A 1 
ATOM 2358 N N     . PRO A 1 307 ? 39.256  -46.268 -51.969 1.00 37.24 307 A 1 
ATOM 2359 C CA    . PRO A 1 307 ? 38.255  -45.390 -52.599 1.00 39.47 307 A 1 
ATOM 2360 C C     . PRO A 1 307 ? 36.838  -45.397 -52.004 1.00 38.30 307 A 1 
ATOM 2361 O O     . PRO A 1 307 ? 35.926  -44.937 -52.691 1.00 36.13 307 A 1 
ATOM 2362 C CB    . PRO A 1 307 ? 38.228  -45.897 -54.042 1.00 36.34 307 A 1 
ATOM 2363 C CG    . PRO A 1 307 ? 38.334  -47.412 -53.872 1.00 36.18 307 A 1 
ATOM 2364 C CD    . PRO A 1 307 ? 39.319  -47.520 -52.714 1.00 42.08 307 A 1 
ATOM 2365 N N     . ASP A 1 308 ? 36.592  -46.022 -50.871 1.00 46.77 308 A 1 
ATOM 2366 C CA    . ASP A 1 308 ? 35.348  -46.756 -50.637 1.00 49.19 308 A 1 
ATOM 2367 C C     . ASP A 1 308 ? 34.031  -45.928 -50.747 1.00 47.19 308 A 1 
ATOM 2368 O O     . ASP A 1 308 ? 33.904  -44.801 -50.277 1.00 44.64 308 A 1 
ATOM 2369 C CB    . ASP A 1 308 ? 35.431  -47.584 -49.345 1.00 44.92 308 A 1 
ATOM 2370 C CG    . ASP A 1 308 ? 34.773  -48.969 -49.478 1.00 40.64 308 A 1 
ATOM 2371 O OD1   . ASP A 1 308 ? 34.126  -49.218 -50.521 1.00 39.92 308 A 1 
ATOM 2372 O OD2   . ASP A 1 308 ? 34.932  -49.752 -48.524 1.00 40.29 308 A 1 
ATOM 2373 N N     . ASN A 1 309 ? 33.040  -46.585 -51.394 1.00 38.20 309 A 1 
ATOM 2374 C CA    . ASN A 1 309 ? 31.915  -45.964 -52.110 1.00 40.92 309 A 1 
ATOM 2375 C C     . ASN A 1 309 ? 30.719  -45.546 -51.241 1.00 37.83 309 A 1 
ATOM 2376 O O     . ASN A 1 309 ? 29.588  -45.544 -51.743 1.00 35.12 309 A 1 
ATOM 2377 C CB    . ASN A 1 309 ? 31.472  -46.956 -53.193 1.00 38.11 309 A 1 
ATOM 2378 C CG    . ASN A 1 309 ? 31.899  -46.616 -54.607 1.00 34.48 309 A 1 
ATOM 2379 O OD1   . ASN A 1 309 ? 32.108  -45.490 -54.993 1.00 35.83 309 A 1 
ATOM 2380 N ND2   . ASN A 1 309 ? 31.995  -47.616 -55.452 1.00 36.83 309 A 1 
ATOM 2381 N N     . THR A 1 310 ? 30.866  -45.300 -49.933 1.00 40.59 310 A 1 
ATOM 2382 C CA    . THR A 1 310 ? 29.703  -45.283 -49.023 1.00 43.02 310 A 1 
ATOM 2383 C C     . THR A 1 310 ? 28.649  -44.271 -49.456 1.00 41.38 310 A 1 
ATOM 2384 O O     . THR A 1 310 ? 28.854  -43.062 -49.441 1.00 39.13 310 A 1 
ATOM 2385 C CB    . THR A 1 310 ? 30.087  -45.094 -47.557 1.00 38.72 310 A 1 
ATOM 2386 O OG1   . THR A 1 310 ? 31.108  -44.146 -47.401 1.00 35.51 310 A 1 
ATOM 2387 C CG2   . THR A 1 310 ? 30.558  -46.397 -46.939 1.00 38.32 310 A 1 
ATOM 2388 N N     . VAL A 1 311 ? 27.504  -44.835 -49.836 1.00 36.36 311 A 1 
ATOM 2389 C CA    . VAL A 1 311 ? 26.343  -44.128 -50.387 1.00 40.67 311 A 1 
ATOM 2390 C C     . VAL A 1 311 ? 25.789  -43.188 -49.311 1.00 39.17 311 A 1 
ATOM 2391 O O     . VAL A 1 311 ? 25.036  -43.615 -48.433 1.00 37.76 311 A 1 
ATOM 2392 C CB    . VAL A 1 311 ? 25.271  -45.130 -50.859 1.00 37.14 311 A 1 
ATOM 2393 C CG1   . VAL A 1 311 ? 24.101  -44.432 -51.551 1.00 34.95 311 A 1 
ATOM 2394 C CG2   . VAL A 1 311 ? 25.851  -46.150 -51.851 1.00 40.07 311 A 1 
ATOM 2395 N N     . GLN A 1 312 ? 26.178  -41.924 -49.359 1.00 36.48 312 A 1 
ATOM 2396 C CA    . GLN A 1 312 ? 25.641  -40.914 -48.458 1.00 38.21 312 A 1 
ATOM 2397 C C     . GLN A 1 312 ? 24.151  -40.718 -48.763 1.00 36.71 312 A 1 
ATOM 2398 O O     . GLN A 1 312 ? 23.774  -39.964 -49.661 1.00 35.31 312 A 1 
ATOM 2399 C CB    . GLN A 1 312 ? 26.410  -39.585 -48.578 1.00 35.77 312 A 1 
ATOM 2400 C CG    . GLN A 1 312 ? 27.772  -39.626 -47.882 1.00 34.53 312 A 1 
ATOM 2401 C CD    . GLN A 1 312 ? 28.442  -38.256 -47.821 1.00 33.76 312 A 1 
ATOM 2402 O OE1   . GLN A 1 312 ? 28.043  -37.275 -48.422 1.00 34.55 312 A 1 
ATOM 2403 N NE2   . GLN A 1 312 ? 29.511  -38.125 -47.055 1.00 33.12 312 A 1 
ATOM 2404 N N     . SER A 1 313 ? 23.306  -41.406 -48.013 1.00 42.28 313 A 1 
ATOM 2405 C CA    . SER A 1 313 ? 21.866  -41.169 -48.031 1.00 44.13 313 A 1 
ATOM 2406 C C     . SER A 1 313 ? 21.617  -39.725 -47.611 1.00 43.20 313 A 1 
ATOM 2407 O O     . SER A 1 313 ? 21.716  -39.378 -46.433 1.00 41.28 313 A 1 
ATOM 2408 C CB    . SER A 1 313 ? 21.138  -42.160 -47.137 1.00 40.79 313 A 1 
ATOM 2409 O OG    . SER A 1 313 ? 21.623  -42.125 -45.810 1.00 38.71 313 A 1 
ATOM 2410 N N     . SER A 1 314 ? 21.350  -38.888 -48.609 1.00 39.79 314 A 1 
ATOM 2411 C CA    . SER A 1 314 ? 21.032  -37.478 -48.414 1.00 41.79 314 A 1 
ATOM 2412 C C     . SER A 1 314 ? 19.657  -37.362 -47.761 1.00 39.43 314 A 1 
ATOM 2413 O O     . SER A 1 314 ? 18.661  -37.097 -48.430 1.00 38.00 314 A 1 
ATOM 2414 C CB    . SER A 1 314 ? 21.107  -36.735 -49.751 1.00 37.96 314 A 1 
ATOM 2415 O OG    . SER A 1 314 ? 20.270  -37.334 -50.715 1.00 36.32 314 A 1 
ATOM 2416 N N     . ILE A 1 315 ? 19.603  -37.589 -46.438 1.00 43.07 315 A 1 
ATOM 2417 C CA    . ILE A 1 315 ? 18.408  -37.317 -45.650 1.00 45.63 315 A 1 
ATOM 2418 C C     . ILE A 1 315 ? 18.178  -35.810 -45.776 1.00 44.60 315 A 1 
ATOM 2419 O O     . ILE A 1 315 ? 18.880  -35.012 -45.156 1.00 42.92 315 A 1 
ATOM 2420 C CB    . ILE A 1 315 ? 18.537  -37.796 -44.195 1.00 41.26 315 A 1 
ATOM 2421 C CG1   . ILE A 1 315 ? 18.761  -39.330 -44.150 1.00 39.07 315 A 1 
ATOM 2422 C CG2   . ILE A 1 315 ? 17.280  -37.410 -43.400 1.00 40.78 315 A 1 
ATOM 2423 C CD1   . ILE A 1 315 ? 19.026  -39.902 -42.749 1.00 38.22 315 A 1 
ATOM 2424 N N     . LEU A 1 316 ? 17.228  -35.468 -46.630 1.00 45.90 316 A 1 
ATOM 2425 C CA    . LEU A 1 316 ? 16.717  -34.115 -46.777 1.00 47.83 316 A 1 
ATOM 2426 C C     . LEU A 1 316 ? 16.223  -33.660 -45.397 1.00 46.43 316 A 1 
ATOM 2427 O O     . LEU A 1 316 ? 15.100  -33.975 -45.001 1.00 44.32 316 A 1 
ATOM 2428 C CB    . LEU A 1 316 ? 15.586  -34.095 -47.821 1.00 43.11 316 A 1 
ATOM 2429 C CG    . LEU A 1 316 ? 16.056  -34.119 -49.287 1.00 40.05 316 A 1 
ATOM 2430 C CD1   . LEU A 1 316 ? 14.893  -34.478 -50.210 1.00 40.54 316 A 1 
ATOM 2431 C CD2   . LEU A 1 316 ? 16.603  -32.754 -49.705 1.00 43.31 316 A 1 
ATOM 2432 N N     . ARG A 1 317 ? 17.067  -32.967 -44.632 1.00 43.03 317 A 1 
ATOM 2433 C CA    . ARG A 1 317 ? 16.638  -32.297 -43.400 1.00 46.32 317 A 1 
ATOM 2434 C C     . ARG A 1 317 ? 15.533  -31.323 -43.801 1.00 44.77 317 A 1 
ATOM 2435 O O     . ARG A 1 317 ? 15.802  -30.444 -44.618 1.00 42.34 317 A 1 
ATOM 2436 C CB    . ARG A 1 317 ? 17.796  -31.556 -42.721 1.00 41.94 317 A 1 
ATOM 2437 C CG    . ARG A 1 317 ? 18.692  -32.510 -41.916 1.00 38.06 317 A 1 
ATOM 2438 C CD    . ARG A 1 317 ? 19.761  -31.711 -41.145 1.00 35.52 317 A 1 
ATOM 2439 N NE    . ARG A 1 317 ? 20.537  -32.576 -40.248 1.00 32.56 317 A 1 
ATOM 2440 C CZ    . ARG A 1 317 ? 21.513  -32.203 -39.426 1.00 28.68 317 A 1 
ATOM 2441 N NH1   . ARG A 1 317 ? 21.909  -30.952 -39.366 1.00 27.51 317 A 1 
ATOM 2442 N NH2   . ARG A 1 317 ? 22.104  -33.059 -38.661 1.00 26.23 317 A 1 
ATOM 2443 N N     . PRO A 1 318 ? 14.293  -31.482 -43.297 1.00 38.41 318 A 1 
ATOM 2444 C CA    . PRO A 1 318 ? 13.216  -30.593 -43.661 1.00 41.57 318 A 1 
ATOM 2445 C C     . PRO A 1 318 ? 13.626  -29.170 -43.274 1.00 41.04 318 A 1 
ATOM 2446 O O     . PRO A 1 318 ? 14.240  -28.964 -42.226 1.00 39.78 318 A 1 
ATOM 2447 C CB    . PRO A 1 318 ? 11.974  -31.097 -42.922 1.00 37.65 318 A 1 
ATOM 2448 C CG    . PRO A 1 318 ? 12.547  -31.838 -41.721 1.00 36.80 318 A 1 
ATOM 2449 C CD    . PRO A 1 318 ? 13.861  -32.410 -42.272 1.00 42.58 318 A 1 
ATOM 2450 N N     . ALA A 1 319 ? 13.337  -28.231 -44.160 1.00 39.89 319 A 1 
ATOM 2451 C CA    . ALA A 1 319 ? 13.675  -26.830 -43.969 1.00 41.50 319 A 1 
ATOM 2452 C C     . ALA A 1 319 ? 13.182  -26.372 -42.591 1.00 39.96 319 A 1 
ATOM 2453 O O     . ALA A 1 319 ? 12.005  -26.526 -42.270 1.00 38.60 319 A 1 
ATOM 2454 C CB    . ALA A 1 319 ? 13.079  -26.005 -45.109 1.00 37.39 319 A 1 
ATOM 2455 N N     . GLY A 1 320 ? 14.099  -25.871 -41.788 1.00 39.86 320 A 1 
ATOM 2456 C CA    . GLY A 1 320 ? 13.790  -25.396 -40.450 1.00 41.54 320 A 1 
ATOM 2457 C C     . GLY A 1 320 ? 12.713  -24.322 -40.554 1.00 40.95 320 A 1 
ATOM 2458 O O     . GLY A 1 320 ? 12.931  -23.311 -41.211 1.00 38.66 320 A 1 
ATOM 2459 N N     . ALA A 1 321 ? 11.572  -24.583 -39.937 1.00 38.21 321 A 1 
ATOM 2460 C CA    . ALA A 1 321 ? 10.522  -23.585 -39.836 1.00 39.54 321 A 1 
ATOM 2461 C C     . ALA A 1 321 ? 11.135  -22.377 -39.121 1.00 38.48 321 A 1 
ATOM 2462 O O     . ALA A 1 321 ? 11.425  -22.437 -37.935 1.00 38.29 321 A 1 
ATOM 2463 C CB    . ALA A 1 321 ? 9.330   -24.179 -39.076 1.00 36.40 321 A 1 
ATOM 2464 N N     . ILE A 1 322 ? 11.406  -21.324 -39.885 1.00 35.17 322 A 1 
ATOM 2465 C CA    . ILE A 1 322 ? 11.853  -20.044 -39.344 1.00 37.55 322 A 1 
ATOM 2466 C C     . ILE A 1 322 ? 10.705  -19.597 -38.446 1.00 37.27 322 A 1 
ATOM 2467 O O     . ILE A 1 322 ? 9.647   -19.210 -38.939 1.00 36.37 322 A 1 
ATOM 2468 C CB    . ILE A 1 322 ? 12.179  -19.028 -40.453 1.00 34.69 322 A 1 
ATOM 2469 C CG1   . ILE A 1 322 ? 13.343  -19.553 -41.335 1.00 33.05 322 A 1 
ATOM 2470 C CG2   . ILE A 1 322 ? 12.542  -17.665 -39.843 1.00 37.19 322 A 1 
ATOM 2471 C CD1   . ILE A 1 322 ? 13.618  -18.705 -42.578 1.00 35.61 322 A 1 
ATOM 2472 N N     . GLY A 1 323 ? 10.889  -19.728 -37.137 1.00 37.86 323 A 1 
ATOM 2473 C CA    . GLY A 1 323 ? 9.942   -19.245 -36.160 1.00 38.52 323 A 1 
ATOM 2474 C C     . GLY A 1 323 ? 9.864   -17.730 -36.281 1.00 37.13 323 A 1 
ATOM 2475 O O     . GLY A 1 323 ? 10.627  -17.023 -35.627 1.00 36.44 323 A 1 
ATOM 2476 N N     . LEU A 1 324 ? 8.942   -17.259 -37.100 1.00 37.44 324 A 1 
ATOM 2477 C CA    . LEU A 1 324 ? 8.555   -15.854 -37.256 1.00 38.65 324 A 1 
ATOM 2478 C C     . LEU A 1 324 ? 7.920   -15.268 -35.980 1.00 38.45 324 A 1 
ATOM 2479 O O     . LEU A 1 324 ? 7.391   -14.162 -36.024 1.00 36.34 324 A 1 
ATOM 2480 C CB    . LEU A 1 324 ? 7.601   -15.705 -38.460 1.00 33.56 324 A 1 
ATOM 2481 C CG    . LEU A 1 324 ? 8.283   -15.680 -39.834 1.00 30.85 324 A 1 
ATOM 2482 C CD1   . LEU A 1 324 ? 7.217   -15.783 -40.924 1.00 32.21 324 A 1 
ATOM 2483 C CD2   . LEU A 1 324 ? 9.039   -14.365 -40.044 1.00 36.27 324 A 1 
ATOM 2484 N N     . PHE A 1 325 ? 8.006   -15.943 -34.843 1.00 40.40 325 A 1 
ATOM 2485 C CA    . PHE A 1 325 ? 7.819   -15.349 -33.528 1.00 42.14 325 A 1 
ATOM 2486 C C     . PHE A 1 325 ? 9.025   -14.478 -33.127 1.00 42.71 325 A 1 
ATOM 2487 O O     . PHE A 1 325 ? 9.406   -14.421 -31.960 1.00 39.19 325 A 1 
ATOM 2488 C CB    . PHE A 1 325 ? 7.480   -16.415 -32.482 1.00 36.15 325 A 1 
ATOM 2489 C CG    . PHE A 1 325 ? 6.152   -17.091 -32.708 1.00 33.24 325 A 1 
ATOM 2490 C CD1   . PHE A 1 325 ? 4.963   -16.449 -32.348 1.00 31.48 325 A 1 
ATOM 2491 C CD2   . PHE A 1 325 ? 6.107   -18.374 -33.288 1.00 31.88 325 A 1 
ATOM 2492 C CE1   . PHE A 1 325 ? 3.742   -17.085 -32.547 1.00 28.37 325 A 1 
ATOM 2493 C CE2   . PHE A 1 325 ? 4.882   -19.014 -33.483 1.00 27.85 325 A 1 
ATOM 2494 C CZ    . PHE A 1 325 ? 3.691   -18.376 -33.112 1.00 30.14 325 A 1 
ATOM 2495 N N     . SER A 1 326 ? 9.593   -13.748 -34.084 1.00 34.31 326 A 1 
ATOM 2496 C CA    . SER A 1 326 ? 10.030  -12.389 -33.826 1.00 36.29 326 A 1 
ATOM 2497 C C     . SER A 1 326 ? 8.778   -11.590 -33.459 1.00 35.74 326 A 1 
ATOM 2498 O O     . SER A 1 326 ? 8.302   -10.769 -34.236 1.00 34.17 326 A 1 
ATOM 2499 C CB    . SER A 1 326 ? 10.723  -11.782 -35.050 1.00 33.14 326 A 1 
ATOM 2500 O OG    . SER A 1 326 ? 11.836  -12.541 -35.427 1.00 31.00 326 A 1 
ATOM 2501 N N     . SER A 1 327 ? 8.180   -11.880 -32.289 1.00 36.95 327 A 1 
ATOM 2502 C CA    . SER A 1 327 ? 7.353   -10.892 -31.618 1.00 37.22 327 A 1 
ATOM 2503 C C     . SER A 1 327 ? 8.233   -9.650  -31.596 1.00 36.30 327 A 1 
ATOM 2504 O O     . SER A 1 327 ? 9.321   -9.721  -31.017 1.00 34.06 327 A 1 
ATOM 2505 C CB    . SER A 1 327 ? 6.998   -11.323 -30.191 1.00 33.79 327 A 1 
ATOM 2506 O OG    . SER A 1 327 ? 8.144   -11.662 -29.440 1.00 32.48 327 A 1 
ATOM 2507 N N     . PRO A 1 328 ? 7.866   -8.567  -32.307 1.00 35.70 328 A 1 
ATOM 2508 C CA    . PRO A 1 328 ? 8.633   -7.362  -32.177 1.00 36.20 328 A 1 
ATOM 2509 C C     . PRO A 1 328 ? 8.576   -7.054  -30.687 1.00 36.39 328 A 1 
ATOM 2510 O O     . PRO A 1 328 ? 7.508   -6.758  -30.147 1.00 34.91 328 A 1 
ATOM 2511 C CB    . PRO A 1 328 ? 7.933   -6.317  -33.062 1.00 32.35 328 A 1 
ATOM 2512 C CG    . PRO A 1 328 ? 6.496   -6.824  -33.148 1.00 31.81 328 A 1 
ATOM 2513 C CD    . PRO A 1 328 ? 6.636   -8.339  -33.025 1.00 36.79 328 A 1 
ATOM 2514 N N     . SER A 1 329 ? 9.710   -7.232  -30.010 1.00 34.49 329 A 1 
ATOM 2515 C CA    . SER A 1 329 ? 9.939   -6.579  -28.744 1.00 35.06 329 A 1 
ATOM 2516 C C     . SER A 1 329 ? 9.922   -5.092  -29.083 1.00 34.55 329 A 1 
ATOM 2517 O O     . SER A 1 329 ? 10.958  -4.487  -29.333 1.00 33.10 329 A 1 
ATOM 2518 C CB    . SER A 1 329 ? 11.257  -7.037  -28.118 1.00 32.53 329 A 1 
ATOM 2519 O OG    . SER A 1 329 ? 11.451  -6.400  -26.879 1.00 30.30 329 A 1 
ATOM 2520 N N     . LEU A 1 330 ? 8.733   -4.553  -29.168 1.00 37.52 330 A 1 
ATOM 2521 C CA    . LEU A 1 330 ? 8.442   -3.155  -28.999 1.00 36.77 330 A 1 
ATOM 2522 C C     . LEU A 1 330 ? 8.841   -2.820  -27.559 1.00 37.04 330 A 1 
ATOM 2523 O O     . LEU A 1 330 ? 8.018   -2.526  -26.711 1.00 34.53 330 A 1 
ATOM 2524 C CB    . LEU A 1 330 ? 6.958   -2.861  -29.318 1.00 32.72 330 A 1 
ATOM 2525 C CG    . LEU A 1 330 ? 6.568   -2.930  -30.798 1.00 29.49 330 A 1 
ATOM 2526 C CD1   . LEU A 1 330 ? 5.045   -2.918  -30.942 1.00 30.27 330 A 1 
ATOM 2527 C CD2   . LEU A 1 330 ? 7.117   -1.738  -31.590 1.00 32.28 330 A 1 
ATOM 2528 N N     . GLN A 1 331 ? 10.140  -2.892  -27.297 1.00 39.19 331 A 1 
ATOM 2529 C CA    . GLN A 1 331 ? 10.819  -1.932  -26.464 1.00 40.39 331 A 1 
ATOM 2530 C C     . GLN A 1 331 ? 10.701  -0.557  -27.145 1.00 40.53 331 A 1 
ATOM 2531 O O     . GLN A 1 331 ? 11.696  0.110   -27.382 1.00 38.93 331 A 1 
ATOM 2532 C CB    . GLN A 1 331 ? 12.296  -2.326  -26.241 1.00 37.78 331 A 1 
ATOM 2533 C CG    . GLN A 1 331 ? 12.505  -3.624  -25.465 1.00 34.24 331 A 1 
ATOM 2534 C CD    . GLN A 1 331 ? 13.990  -3.900  -25.199 1.00 32.04 331 A 1 
ATOM 2535 O OE1   . GLN A 1 331 ? 14.895  -3.262  -25.702 1.00 29.89 331 A 1 
ATOM 2536 N NE2   . GLN A 1 331 ? 14.294  -4.880  -24.390 1.00 29.18 331 A 1 
ATOM 2537 N N     . THR A 1 332 ? 9.500   -0.143  -27.527 1.00 38.74 332 A 1 
ATOM 2538 C CA    . THR A 1 332 ? 9.196   1.271   -27.499 1.00 40.51 332 A 1 
ATOM 2539 C C     . THR A 1 332 ? 9.561   1.660   -26.074 1.00 40.88 332 A 1 
ATOM 2540 O O     . THR A 1 332 ? 8.946   1.113   -25.146 1.00 38.83 332 A 1 
ATOM 2541 C CB    . THR A 1 332 ? 7.711   1.559   -27.767 1.00 37.34 332 A 1 
ATOM 2542 O OG1   . THR A 1 332 ? 6.868   0.654   -27.067 1.00 33.47 332 A 1 
ATOM 2543 C CG2   . THR A 1 332 ? 7.387   1.432   -29.253 1.00 35.46 332 A 1 
ATOM 2544 N N     . PRO A 1 333 ? 10.641  2.466   -25.876 1.00 45.60 333 A 1 
ATOM 2545 C CA    . PRO A 1 333 ? 10.859  3.045   -24.576 1.00 44.97 333 A 1 
ATOM 2546 C C     . PRO A 1 333 ? 9.531   3.728   -24.262 1.00 45.33 333 A 1 
ATOM 2547 O O     . PRO A 1 333 ? 9.101   4.599   -25.015 1.00 45.04 333 A 1 
ATOM 2548 C CB    . PRO A 1 333 ? 12.029  4.022   -24.744 1.00 41.99 333 A 1 
ATOM 2549 C CG    . PRO A 1 333 ? 12.002  4.377   -26.223 1.00 39.92 333 A 1 
ATOM 2550 C CD    . PRO A 1 333 ? 11.445  3.116   -26.889 1.00 42.47 333 A 1 
ATOM 2551 N N     . LEU A 1 334 ? 8.815   3.200   -23.264 1.00 54.31 334 A 1 
ATOM 2552 C CA    . LEU A 1 334 ? 7.584   3.809   -22.810 1.00 52.92 334 A 1 
ATOM 2553 C C     . LEU A 1 334 ? 8.028   5.139   -22.220 1.00 54.59 334 A 1 
ATOM 2554 O O     . LEU A 1 334 ? 8.328   5.237   -21.039 1.00 51.12 334 A 1 
ATOM 2555 C CB    . LEU A 1 334 ? 6.864   2.897   -21.792 1.00 47.21 334 A 1 
ATOM 2556 C CG    . LEU A 1 334 ? 6.107   1.710   -22.403 1.00 42.03 334 A 1 
ATOM 2557 C CD1   . LEU A 1 334 ? 5.707   0.700   -21.316 1.00 40.59 334 A 1 
ATOM 2558 C CD2   . LEU A 1 334 ? 4.818   2.164   -23.106 1.00 40.40 334 A 1 
ATOM 2559 N N     . HIS A 1 335 ? 8.171   6.127   -23.093 1.00 48.76 335 A 1 
ATOM 2560 C CA    . HIS A 1 335 ? 8.286   7.522   -22.740 1.00 48.26 335 A 1 
ATOM 2561 C C     . HIS A 1 335 ? 6.940   7.903   -22.158 1.00 49.55 335 A 1 
ATOM 2562 O O     . HIS A 1 335 ? 6.078   8.470   -22.819 1.00 46.46 335 A 1 
ATOM 2563 C CB    . HIS A 1 335 ? 8.682   8.374   -23.960 1.00 44.22 335 A 1 
ATOM 2564 C CG    . HIS A 1 335 ? 10.165  8.471   -24.162 1.00 39.68 335 A 1 
ATOM 2565 N ND1   . HIS A 1 335 ? 11.031  9.244   -23.424 1.00 36.23 335 A 1 
ATOM 2566 C CD2   . HIS A 1 335 ? 10.919  7.846   -25.115 1.00 34.54 335 A 1 
ATOM 2567 C CE1   . HIS A 1 335 ? 12.272  9.076   -23.916 1.00 32.36 335 A 1 
ATOM 2568 N NE2   . HIS A 1 335 ? 12.244  8.241   -24.944 1.00 32.85 335 A 1 
ATOM 2569 N N     . PHE A 1 336 ? 6.750   7.482   -20.916 1.00 56.96 336 A 1 
ATOM 2570 C CA    . PHE A 1 336 ? 5.669   7.980   -20.110 1.00 56.47 336 A 1 
ATOM 2571 C C     . PHE A 1 336 ? 5.838   9.487   -20.096 1.00 60.28 336 A 1 
ATOM 2572 O O     . PHE A 1 336 ? 6.853   10.012  -19.641 1.00 55.91 336 A 1 
ATOM 2573 C CB    . PHE A 1 336 ? 5.700   7.341   -18.718 1.00 49.80 336 A 1 
ATOM 2574 C CG    . PHE A 1 336 ? 5.302   5.884   -18.750 1.00 47.13 336 A 1 
ATOM 2575 C CD1   . PHE A 1 336 ? 3.958   5.537   -18.936 1.00 45.62 336 A 1 
ATOM 2576 C CD2   . PHE A 1 336 ? 6.275   4.886   -18.672 1.00 43.68 336 A 1 
ATOM 2577 C CE1   . PHE A 1 336 ? 3.580   4.185   -19.024 1.00 39.26 336 A 1 
ATOM 2578 C CE2   . PHE A 1 336 ? 5.903   3.522   -18.754 1.00 39.50 336 A 1 
ATOM 2579 C CZ    . PHE A 1 336 ? 4.555   3.174   -18.931 1.00 40.49 336 A 1 
ATOM 2580 N N     . SER A 1 337 ? 4.860   10.171  -20.680 1.00 65.62 337 A 1 
ATOM 2581 C CA    . SER A 1 337 ? 4.868   11.622  -20.750 1.00 68.68 337 A 1 
ATOM 2582 C C     . SER A 1 337 ? 5.041   12.182  -19.342 1.00 72.74 337 A 1 
ATOM 2583 O O     . SER A 1 337 ? 4.489   11.637  -18.387 1.00 66.96 337 A 1 
ATOM 2584 C CB    . SER A 1 337 ? 3.555   12.108  -21.372 1.00 58.86 337 A 1 
ATOM 2585 O OG    . SER A 1 337 ? 3.480   13.515  -21.361 1.00 49.02 337 A 1 
ATOM 2586 N N     . SER A 1 338 ? 5.768   13.283  -19.205 1.00 76.80 338 A 1 
ATOM 2587 C CA    . SER A 1 338 ? 5.889   13.993  -17.925 1.00 79.46 338 A 1 
ATOM 2588 C C     . SER A 1 338 ? 4.515   14.213  -17.269 1.00 82.25 338 A 1 
ATOM 2589 O O     . SER A 1 338 ? 4.351   13.994  -16.077 1.00 78.64 338 A 1 
ATOM 2590 C CB    . SER A 1 338 ? 6.609   15.320  -18.157 1.00 71.21 338 A 1 
ATOM 2591 O OG    . SER A 1 338 ? 6.657   16.059  -16.958 1.00 59.94 338 A 1 
ATOM 2592 N N     . LYS A 1 339 ? 3.490   14.509  -18.086 1.00 82.11 339 A 1 
ATOM 2593 C CA    . LYS A 1 339 ? 2.098   14.640  -17.631 1.00 84.27 339 A 1 
ATOM 2594 C C     . LYS A 1 339 ? 1.523   13.342  -17.048 1.00 86.66 339 A 1 
ATOM 2595 O O     . LYS A 1 339 ? 0.795   13.372  -16.063 1.00 83.90 339 A 1 
ATOM 2596 C CB    . LYS A 1 339 ? 1.203   15.103  -18.783 1.00 79.80 339 A 1 
ATOM 2597 C CG    . LYS A 1 339 ? 1.549   16.518  -19.263 1.00 69.20 339 A 1 
ATOM 2598 C CD    . LYS A 1 339 ? 0.545   16.999  -20.318 1.00 64.03 339 A 1 
ATOM 2599 C CE    . LYS A 1 339 ? 0.857   18.434  -20.719 1.00 55.12 339 A 1 
ATOM 2600 N NZ    . LYS A 1 339 ? -0.137  18.980  -21.668 1.00 48.32 339 A 1 
ATOM 2601 N N     . GLU A 1 340 ? 1.832   12.184  -17.635 1.00 86.94 340 A 1 
ATOM 2602 C CA    . GLU A 1 340 ? 1.367   10.894  -17.114 1.00 87.80 340 A 1 
ATOM 2603 C C     . GLU A 1 340 ? 2.041   10.560  -15.788 1.00 89.35 340 A 1 
ATOM 2604 O O     . GLU A 1 340 ? 1.400   10.031  -14.880 1.00 87.07 340 A 1 
ATOM 2605 C CB    . GLU A 1 340 ? 1.658   9.765   -18.091 1.00 84.40 340 A 1 
ATOM 2606 C CG    . GLU A 1 340 ? 0.849   9.838   -19.388 1.00 73.56 340 A 1 
ATOM 2607 C CD    . GLU A 1 340 ? 1.195   8.662   -20.325 1.00 67.92 340 A 1 
ATOM 2608 O OE1   . GLU A 1 340 ? 0.385   8.397   -21.231 1.00 60.46 340 A 1 
ATOM 2609 O OE2   . GLU A 1 340 ? 2.249   8.035   -20.103 1.00 61.23 340 A 1 
ATOM 2610 N N     . ARG A 1 341 ? 3.334   10.865  -15.646 1.00 87.71 341 A 1 
ATOM 2611 C CA    . ARG A 1 341 ? 4.059   10.704  -14.385 1.00 88.95 341 A 1 
ATOM 2612 C C     . ARG A 1 341 ? 3.477   11.619  -13.309 1.00 89.73 341 A 1 
ATOM 2613 O O     . ARG A 1 341 ? 3.211   11.146  -12.211 1.00 88.11 341 A 1 
ATOM 2614 C CB    . ARG A 1 341 ? 5.555   10.949  -14.611 1.00 87.38 341 A 1 
ATOM 2615 C CG    . ARG A 1 341 ? 6.357   10.648  -13.344 1.00 84.59 341 A 1 
ATOM 2616 C CD    . ARG A 1 341 ? 7.864   10.842  -13.571 1.00 82.22 341 A 1 
ATOM 2617 N NE    . ARG A 1 341 ? 8.599   10.656  -12.308 1.00 80.80 341 A 1 
ATOM 2618 C CZ    . ARG A 1 341 ? 8.698   11.575  -11.347 1.00 80.52 341 A 1 
ATOM 2619 N NH1   . ARG A 1 341 ? 8.255   12.789  -11.498 1.00 71.67 341 A 1 
ATOM 2620 N NH2   . ARG A 1 341 ? 9.238   11.275  -10.211 1.00 75.60 341 A 1 
ATOM 2621 N N     . GLU A 1 342 ? 3.217   12.881  -13.630 1.00 90.41 342 A 1 
ATOM 2622 C CA    . GLU A 1 342 ? 2.591   13.835  -12.714 1.00 90.26 342 A 1 
ATOM 2623 C C     . GLU A 1 342 ? 1.218   13.341  -12.225 1.00 91.06 342 A 1 
ATOM 2624 O O     . GLU A 1 342 ? 0.954   13.345  -11.022 1.00 89.55 342 A 1 
ATOM 2625 C CB    . GLU A 1 342 ? 2.475   15.192  -13.424 1.00 88.31 342 A 1 
ATOM 2626 C CG    . GLU A 1 342 ? 2.031   16.305  -12.475 1.00 75.65 342 A 1 
ATOM 2627 C CD    . GLU A 1 342 ? 1.873   17.666  -13.176 1.00 68.55 342 A 1 
ATOM 2628 O OE1   . GLU A 1 342 ? 1.605   18.643  -12.456 1.00 61.19 342 A 1 
ATOM 2629 O OE2   . GLU A 1 342 ? 1.989   17.713  -14.419 1.00 61.20 342 A 1 
ATOM 2630 N N     . ALA A 1 343 ? 0.387   12.804  -13.132 1.00 90.20 343 A 1 
ATOM 2631 C CA    . ALA A 1 343 ? -0.890  12.200  -12.764 1.00 89.84 343 A 1 
ATOM 2632 C C     . ALA A 1 343 ? -0.716  11.005  -11.804 1.00 90.28 343 A 1 
ATOM 2633 O O     . ALA A 1 343 ? -1.484  10.857  -10.843 1.00 88.45 343 A 1 
ATOM 2634 C CB    . ALA A 1 343 ? -1.625  11.787  -14.041 1.00 88.15 343 A 1 
ATOM 2635 N N     . ARG A 1 344 ? 0.311   10.160  -11.999 1.00 92.07 344 A 1 
ATOM 2636 C CA    . ARG A 1 344 ? 0.636   9.046   -11.093 1.00 91.83 344 A 1 
ATOM 2637 C C     . ARG A 1 344 ? 1.107   9.541   -9.726  1.00 92.51 344 A 1 
ATOM 2638 O O     . ARG A 1 344 ? 0.710   8.970   -8.704  1.00 91.24 344 A 1 
ATOM 2639 C CB    . ARG A 1 344 ? 1.693   8.137   -11.725 1.00 90.94 344 A 1 
ATOM 2640 C CG    . ARG A 1 344 ? 1.160   7.352   -12.937 1.00 87.60 344 A 1 
ATOM 2641 C CD    . ARG A 1 344 ? 2.254   6.478   -13.538 1.00 84.88 344 A 1 
ATOM 2642 N NE    . ARG A 1 344 ? 1.810   5.821   -14.787 1.00 79.74 344 A 1 
ATOM 2643 C CZ    . ARG A 1 344 ? 2.104   6.206   -16.015 1.00 75.19 344 A 1 
ATOM 2644 N NH1   . ARG A 1 344 ? 2.907   7.199   -16.270 1.00 67.35 344 A 1 
ATOM 2645 N NH2   . ARG A 1 344 ? 1.587   5.605   -17.039 1.00 69.52 344 A 1 
ATOM 2646 N N     . VAL A 1 345 ? 1.909   10.601  -9.668  1.00 92.34 345 A 1 
ATOM 2647 C CA    . VAL A 1 345 ? 2.335   11.238  -8.413  1.00 92.47 345 A 1 
ATOM 2648 C C     . VAL A 1 345 ? 1.128   11.814  -7.662  1.00 92.52 345 A 1 
ATOM 2649 O O     . VAL A 1 345 ? 0.992   11.562  -6.462  1.00 91.26 345 A 1 
ATOM 2650 C CB    . VAL A 1 345 ? 3.400   12.326  -8.660  1.00 91.67 345 A 1 
ATOM 2651 C CG1   . VAL A 1 345 ? 3.736   13.096  -7.375  1.00 86.78 345 A 1 
ATOM 2652 C CG2   . VAL A 1 345 ? 4.701   11.703  -9.168  1.00 86.68 345 A 1 
ATOM 2653 N N     . LEU A 1 346 ? 0.223   12.497  -8.345  1.00 92.44 346 A 1 
ATOM 2654 C CA    . LEU A 1 346 ? -0.990  13.040  -7.735  1.00 91.65 346 A 1 
ATOM 2655 C C     . LEU A 1 346 ? -1.877  11.932  -7.154  1.00 91.80 346 A 1 
ATOM 2656 O O     . LEU A 1 346 ? -2.289  12.010  -5.997  1.00 90.25 346 A 1 
ATOM 2657 C CB    . LEU A 1 346 ? -1.737  13.880  -8.782  1.00 90.35 346 A 1 
ATOM 2658 C CG    . LEU A 1 346 ? -2.958  14.629  -8.219  1.00 79.64 346 A 1 
ATOM 2659 C CD1   . LEU A 1 346 ? -2.565  15.668  -7.162  1.00 74.23 346 A 1 
ATOM 2660 C CD2   . LEU A 1 346 ? -3.690  15.348  -9.351  1.00 75.27 346 A 1 
ATOM 2661 N N     . ARG A 1 347 ? -2.098  10.849  -7.908  1.00 92.69 347 A 1 
ATOM 2662 C CA    . ARG A 1 347 ? -2.840  9.671   -7.437  1.00 91.92 347 A 1 
ATOM 2663 C C     . ARG A 1 347 ? -2.191  9.024   -6.217  1.00 92.43 347 A 1 
ATOM 2664 O O     . ARG A 1 347 ? -2.881  8.602   -5.286  1.00 90.79 347 A 1 
ATOM 2665 C CB    . ARG A 1 347 ? -2.983  8.677   -8.598  1.00 90.29 347 A 1 
ATOM 2666 C CG    . ARG A 1 347 ? -3.823  7.453   -8.198  1.00 80.96 347 A 1 
ATOM 2667 C CD    . ARG A 1 347 ? -4.081  6.533   -9.391  1.00 78.77 347 A 1 
ATOM 2668 N NE    . ARG A 1 347 ? -2.846  5.941   -9.917  1.00 70.93 347 A 1 
ATOM 2669 C CZ    . ARG A 1 347 ? -2.737  5.266   -11.046 1.00 66.43 347 A 1 
ATOM 2670 N NH1   . ARG A 1 347 ? -3.752  5.074   -11.834 1.00 60.57 347 A 1 
ATOM 2671 N NH2   . ARG A 1 347 ? -1.597  4.759   -11.421 1.00 58.69 347 A 1 
ATOM 2672 N N     . TYR A 1 348 ? -0.864  8.944   -6.192  1.00 92.47 348 A 1 
ATOM 2673 C CA    . TYR A 1 348 ? -0.136  8.452   -5.028  1.00 92.56 348 A 1 
ATOM 2674 C C     . TYR A 1 348 ? -0.343  9.344   -3.796  1.00 92.52 348 A 1 
ATOM 2675 O O     . TYR A 1 348 ? -0.603  8.814   -2.717  1.00 91.57 348 A 1 
ATOM 2676 C CB    . TYR A 1 348 ? 1.350   8.321   -5.367  1.00 92.42 348 A 1 
ATOM 2677 C CG    . TYR A 1 348 ? 2.252   8.348   -4.152  1.00 92.26 348 A 1 
ATOM 2678 C CD1   . TYR A 1 348 ? 2.969   9.522   -3.845  1.00 90.38 348 A 1 
ATOM 2679 C CD2   . TYR A 1 348 ? 2.326   7.236   -3.297  1.00 90.86 348 A 1 
ATOM 2680 C CE1   . TYR A 1 348 ? 3.775   9.575   -2.704  1.00 90.10 348 A 1 
ATOM 2681 C CE2   . TYR A 1 348 ? 3.129   7.281   -2.153  1.00 90.05 348 A 1 
ATOM 2682 C CZ    . TYR A 1 348 ? 3.860   8.447   -1.862  1.00 90.39 348 A 1 
ATOM 2683 O OH    . TYR A 1 348 ? 4.661   8.494   -0.759  1.00 88.82 348 A 1 
ATOM 2684 N N     . LYS A 1 349 ? -0.269  10.673  -3.946  1.00 92.97 349 A 1 
ATOM 2685 C CA    . LYS A 1 349 ? -0.497  11.622  -2.849  1.00 92.35 349 A 1 
ATOM 2686 C C     . LYS A 1 349 ? -1.900  11.456  -2.260  1.00 92.37 349 A 1 
ATOM 2687 O O     . LYS A 1 349 ? -2.035  11.436  -1.040  1.00 90.22 349 A 1 
ATOM 2688 C CB    . LYS A 1 349 ? -0.267  13.066  -3.319  1.00 91.64 349 A 1 
ATOM 2689 C CG    . LYS A 1 349 ? 1.221   13.383  -3.537  1.00 87.28 349 A 1 
ATOM 2690 C CD    . LYS A 1 349 ? 1.421   14.854  -3.925  1.00 81.59 349 A 1 
ATOM 2691 C CE    . LYS A 1 349 ? 2.893   15.156  -4.163  1.00 76.47 349 A 1 
ATOM 2692 N NZ    . LYS A 1 349 ? 3.207   16.606  -4.033  1.00 67.62 349 A 1 
ATOM 2693 N N     . GLU A 1 350 ? -2.905  11.259  -3.090  1.00 92.43 350 A 1 
ATOM 2694 C CA    . GLU A 1 350 ? -4.270  11.023  -2.619  1.00 91.61 350 A 1 
ATOM 2695 C C     . GLU A 1 350 ? -4.403  9.674   -1.889  1.00 91.52 350 A 1 
ATOM 2696 O O     . GLU A 1 350 ? -4.844  9.619   -0.737  1.00 89.07 350 A 1 
ATOM 2697 C CB    . GLU A 1 350 ? -5.241  11.153  -3.806  1.00 90.25 350 A 1 
ATOM 2698 C CG    . GLU A 1 350 ? -6.700  11.357  -3.352  1.00 79.04 350 A 1 
ATOM 2699 C CD    . GLU A 1 350 ? -6.880  12.577  -2.418  1.00 71.55 350 A 1 
ATOM 2700 O OE1   . GLU A 1 350 ? -7.754  12.524  -1.537  1.00 64.58 350 A 1 
ATOM 2701 O OE2   . GLU A 1 350 ? -6.084  13.530  -2.500  1.00 64.91 350 A 1 
ATOM 2702 N N     . LYS A 1 351 ? -3.889  8.572   -2.467  1.00 91.05 351 A 1 
ATOM 2703 C CA    . LYS A 1 351 ? -3.888  7.253   -1.814  1.00 90.53 351 A 1 
ATOM 2704 C C     . LYS A 1 351 ? -3.052  7.204   -0.521  1.00 90.85 351 A 1 
ATOM 2705 O O     . LYS A 1 351 ? -3.279  6.343   0.322   1.00 88.19 351 A 1 
ATOM 2706 C CB    . LYS A 1 351 ? -3.407  6.160   -2.783  1.00 88.66 351 A 1 
ATOM 2707 C CG    . LYS A 1 351 ? -4.486  5.742   -3.796  1.00 81.69 351 A 1 
ATOM 2708 C CD    . LYS A 1 351 ? -4.083  4.430   -4.494  1.00 77.37 351 A 1 
ATOM 2709 C CE    . LYS A 1 351 ? -5.230  3.881   -5.334  1.00 70.70 351 A 1 
ATOM 2710 N NZ    . LYS A 1 351 ? -5.045  2.448   -5.671  1.00 64.27 351 A 1 
ATOM 2711 N N     . LYS A 1 352 ? -2.082  8.087   -0.357  1.00 90.82 352 A 1 
ATOM 2712 C CA    . LYS A 1 352 ? -1.259  8.147   0.848   1.00 90.77 352 A 1 
ATOM 2713 C C     . LYS A 1 352 ? -2.098  8.389   2.106   1.00 90.65 352 A 1 
ATOM 2714 O O     . LYS A 1 352 ? -1.772  7.836   3.146   1.00 87.77 352 A 1 
ATOM 2715 C CB    . LYS A 1 352 ? -0.157  9.208   0.658   1.00 89.35 352 A 1 
ATOM 2716 C CG    . LYS A 1 352 ? 0.749   9.382   1.886   1.00 84.85 352 A 1 
ATOM 2717 C CD    . LYS A 1 352 ? 1.905   10.344  1.591   1.00 82.57 352 A 1 
ATOM 2718 C CE    . LYS A 1 352 ? 2.742   10.578  2.847   1.00 75.33 352 A 1 
ATOM 2719 N NZ    . LYS A 1 352 ? 3.932   11.429  2.573   1.00 68.60 352 A 1 
ATOM 2720 N N     . LYS A 1 353 ? -3.181  9.145   1.998   1.00 90.34 353 A 1 
ATOM 2721 C CA    . LYS A 1 353 ? -4.085  9.481   3.113   1.00 89.13 353 A 1 
ATOM 2722 C C     . LYS A 1 353 ? -4.871  8.264   3.626   1.00 88.88 353 A 1 
ATOM 2723 O O     . LYS A 1 353 ? -5.099  8.145   4.822   1.00 84.87 353 A 1 
ATOM 2724 C CB    . LYS A 1 353 ? -5.056  10.593  2.661   1.00 86.96 353 A 1 
ATOM 2725 C CG    . LYS A 1 353 ? -4.359  11.875  2.185   1.00 79.95 353 A 1 
ATOM 2726 C CD    . LYS A 1 353 ? -5.402  12.846  1.623   1.00 74.87 353 A 1 
ATOM 2727 C CE    . LYS A 1 353 ? -4.792  14.078  0.964   1.00 66.36 353 A 1 
ATOM 2728 N NZ    . LYS A 1 353 ? -5.831  14.869  0.264   1.00 58.72 353 A 1 
ATOM 2729 N N     . SER A 1 354 ? -5.233  7.325   2.738   1.00 88.41 354 A 1 
ATOM 2730 C CA    . SER A 1 354 ? -6.040  6.149   3.077   1.00 88.15 354 A 1 
ATOM 2731 C C     . SER A 1 354 ? -5.222  4.911   3.509   1.00 89.06 354 A 1 
ATOM 2732 O O     . SER A 1 354 ? -5.774  3.826   3.676   1.00 85.10 354 A 1 
ATOM 2733 C CB    . SER A 1 354 ? -6.975  5.812   1.903   1.00 84.96 354 A 1 
ATOM 2734 O OG    . SER A 1 354 ? -6.245  5.411   0.766   1.00 74.96 354 A 1 
ATOM 2735 N N     . ARG A 1 355 ? -3.898  5.025   3.678   1.00 89.64 355 A 1 
ATOM 2736 C CA    . ARG A 1 355 ? -3.051  3.883   4.037   1.00 89.79 355 A 1 
ATOM 2737 C C     . ARG A 1 355 ? -3.276  3.450   5.483   1.00 90.05 355 A 1 
ATOM 2738 O O     . ARG A 1 355 ? -3.071  4.241   6.398   1.00 87.70 355 A 1 
ATOM 2739 C CB    . ARG A 1 355 ? -1.566  4.200   3.807   1.00 87.88 355 A 1 
ATOM 2740 C CG    . ARG A 1 355 ? -1.229  4.374   2.322   1.00 82.91 355 A 1 
ATOM 2741 C CD    . ARG A 1 355 ? 0.270   4.570   2.068   1.00 82.23 355 A 1 
ATOM 2742 N NE    . ARG A 1 355 ? 0.792   5.722   2.809   1.00 79.37 355 A 1 
ATOM 2743 C CZ    . ARG A 1 355 ? 2.019   6.222   2.737   1.00 78.55 355 A 1 
ATOM 2744 N NH1   . ARG A 1 355 ? 2.918   5.762   1.936   1.00 71.65 355 A 1 
ATOM 2745 N NH2   . ARG A 1 355 ? 2.367   7.208   3.502   1.00 71.73 355 A 1 
ATOM 2746 N N     . LYS A 1 356 ? -3.550  2.153   5.687   1.00 88.47 356 A 1 
ATOM 2747 C CA    . LYS A 1 356 ? -3.706  1.558   7.011   1.00 88.48 356 A 1 
ATOM 2748 C C     . LYS A 1 356 ? -2.566  0.573   7.284   1.00 89.37 356 A 1 
ATOM 2749 O O     . LYS A 1 356 ? -2.465  -0.494  6.675   1.00 85.05 356 A 1 
ATOM 2750 C CB    . LYS A 1 356 ? -5.096  0.907   7.133   1.00 84.61 356 A 1 
ATOM 2751 C CG    . LYS A 1 356 ? -6.219  1.956   7.055   1.00 75.77 356 A 1 
ATOM 2752 C CD    . LYS A 1 356 ? -7.600  1.296   7.179   1.00 70.01 356 A 1 
ATOM 2753 C CE    . LYS A 1 356 ? -8.701  2.324   6.923   1.00 62.21 356 A 1 
ATOM 2754 N NZ    . LYS A 1 356 ? -9.984  1.682   6.598   1.00 53.99 356 A 1 
ATOM 2755 N N     . PHE A 1 357 ? -1.695  0.918   8.224   1.00 87.47 357 A 1 
ATOM 2756 C CA    . PHE A 1 357 ? -0.575  0.062   8.636   1.00 87.23 357 A 1 
ATOM 2757 C C     . PHE A 1 357 ? -0.968  -0.992  9.680   1.00 87.45 357 A 1 
ATOM 2758 O O     . PHE A 1 357 ? -0.188  -1.907  9.987   1.00 83.99 357 A 1 
ATOM 2759 C CB    . PHE A 1 357 ? 0.586   0.932   9.122   1.00 85.32 357 A 1 
ATOM 2760 C CG    . PHE A 1 357 ? 1.293   1.661   7.998   1.00 84.12 357 A 1 
ATOM 2761 C CD1   . PHE A 1 357 ? 2.321   1.024   7.287   1.00 79.28 357 A 1 
ATOM 2762 C CD2   . PHE A 1 357 ? 0.920   2.963   7.648   1.00 77.88 357 A 1 
ATOM 2763 C CE1   . PHE A 1 357 ? 2.990   1.687   6.243   1.00 75.63 357 A 1 
ATOM 2764 C CE2   . PHE A 1 357 ? 1.576   3.634   6.609   1.00 75.58 357 A 1 
ATOM 2765 C CZ    . PHE A 1 357 ? 2.618   3.003   5.906   1.00 77.22 357 A 1 
ATOM 2766 N N     . GLU A 1 358 ? -2.171  -0.908  10.209  1.00 89.72 358 A 1 
ATOM 2767 C CA    . GLU A 1 358 ? -2.720  -1.886  11.122  1.00 89.50 358 A 1 
ATOM 2768 C C     . GLU A 1 358 ? -2.896  -3.263  10.458  1.00 89.94 358 A 1 
ATOM 2769 O O     . GLU A 1 358 ? -2.993  -3.429  9.245   1.00 87.34 358 A 1 
ATOM 2770 C CB    . GLU A 1 358 ? -4.044  -1.391  11.711  1.00 87.37 358 A 1 
ATOM 2771 C CG    . GLU A 1 358 ? -3.856  -0.135  12.561  1.00 75.71 358 A 1 
ATOM 2772 C CD    . GLU A 1 358 ? -5.101  0.219   13.378  1.00 69.22 358 A 1 
ATOM 2773 O OE1   . GLU A 1 358 ? -4.973  1.129   14.219  1.00 61.31 358 A 1 
ATOM 2774 O OE2   . GLU A 1 358 ? -6.131  -0.466  13.195  1.00 60.59 358 A 1 
ATOM 2775 N N     . LYS A 1 359 ? -2.918  -4.307  11.300  1.00 88.21 359 A 1 
ATOM 2776 C CA    . LYS A 1 359 ? -3.046  -5.674  10.798  1.00 88.53 359 A 1 
ATOM 2777 C C     . LYS A 1 359 ? -4.491  -5.949  10.370  1.00 89.35 359 A 1 
ATOM 2778 O O     . LYS A 1 359 ? -5.301  -6.398  11.172  1.00 86.98 359 A 1 
ATOM 2779 C CB    . LYS A 1 359 ? -2.529  -6.671  11.837  1.00 86.20 359 A 1 
ATOM 2780 C CG    . LYS A 1 359 ? -2.538  -8.103  11.287  1.00 80.29 359 A 1 
ATOM 2781 C CD    . LYS A 1 359 ? -2.135  -9.094  12.378  1.00 74.98 359 A 1 
ATOM 2782 C CE    . LYS A 1 359 ? -2.254  -10.516 11.855  1.00 65.82 359 A 1 
ATOM 2783 N NZ    . LYS A 1 359 ? -2.054  -11.511 12.938  1.00 59.76 359 A 1 
ATOM 2784 N N     . THR A 1 360 ? -4.754  -5.833  9.088   1.00 89.84 360 A 1 
ATOM 2785 C CA    . THR A 1 360 ? -6.009  -6.253  8.485   1.00 89.46 360 A 1 
ATOM 2786 C C     . THR A 1 360 ? -5.965  -7.720  8.044   1.00 90.89 360 A 1 
ATOM 2787 O O     . THR A 1 360 ? -4.951  -8.240  7.564   1.00 88.06 360 A 1 
ATOM 2788 C CB    . THR A 1 360 ? -6.418  -5.314  7.329   1.00 85.81 360 A 1 
ATOM 2789 O OG1   . THR A 1 360 ? -5.425  -5.320  6.346   1.00 75.17 360 A 1 
ATOM 2790 C CG2   . THR A 1 360 ? -6.602  -3.871  7.806   1.00 73.48 360 A 1 
ATOM 2791 N N     . THR A 1 361 ? -7.058  -8.458  8.262   1.00 92.04 361 A 1 
ATOM 2792 C CA    . THR A 1 361 ? -7.219  -9.841  7.793   1.00 92.78 361 A 1 
ATOM 2793 C C     . THR A 1 361 ? -8.024  -9.831  6.500   1.00 92.87 361 A 1 
ATOM 2794 O O     . THR A 1 361 ? -9.236  -9.652  6.528   1.00 90.08 361 A 1 
ATOM 2795 C CB    . THR A 1 361 ? -7.880  -10.734 8.855   1.00 91.78 361 A 1 
ATOM 2796 O OG1   . THR A 1 361 ? -7.089  -10.735 10.029  1.00 81.44 361 A 1 
ATOM 2797 C CG2   . THR A 1 361 ? -7.975  -12.192 8.386   1.00 80.87 361 A 1 
ATOM 2798 N N     . ARG A 1 362 ? -7.378  -10.088 5.369   1.00 92.23 362 A 1 
ATOM 2799 C CA    . ARG A 1 362 ? -8.048  -10.069 4.055   1.00 91.46 362 A 1 
ATOM 2800 C C     . ARG A 1 362 ? -8.891  -11.318 3.765   1.00 92.31 362 A 1 
ATOM 2801 O O     . ARG A 1 362 ? -9.786  -11.282 2.926   1.00 89.32 362 A 1 
ATOM 2802 C CB    . ARG A 1 362 ? -7.005  -9.874  2.950   1.00 89.57 362 A 1 
ATOM 2803 C CG    . ARG A 1 362 ? -6.328  -8.497  3.043   1.00 84.31 362 A 1 
ATOM 2804 C CD    . ARG A 1 362 ? -5.467  -8.233  1.818   1.00 79.83 362 A 1 
ATOM 2805 N NE    . ARG A 1 362 ? -4.875  -6.881  1.897   1.00 74.37 362 A 1 
ATOM 2806 C CZ    . ARG A 1 362 ? -3.618  -6.552  1.720   1.00 69.40 362 A 1 
ATOM 2807 N NH1   . ARG A 1 362 ? -2.719  -7.421  1.395   1.00 61.72 362 A 1 
ATOM 2808 N NH2   . ARG A 1 362 ? -3.244  -5.322  1.885   1.00 64.14 362 A 1 
ATOM 2809 N N     . TYR A 1 363 ? -8.572  -12.421 4.435   1.00 92.36 363 A 1 
ATOM 2810 C CA    . TYR A 1 363 ? -9.240  -13.701 4.218   1.00 92.74 363 A 1 
ATOM 2811 C C     . TYR A 1 363 ? -9.658  -14.316 5.560   1.00 93.16 363 A 1 
ATOM 2812 O O     . TYR A 1 363 ? -8.893  -15.088 6.155   1.00 91.69 363 A 1 
ATOM 2813 C CB    . TYR A 1 363 ? -8.323  -14.638 3.425   1.00 92.13 363 A 1 
ATOM 2814 C CG    . TYR A 1 363 ? -7.955  -14.138 2.042   1.00 91.48 363 A 1 
ATOM 2815 C CD1   . TYR A 1 363 ? -8.840  -14.316 0.962   1.00 87.94 363 A 1 
ATOM 2816 C CD2   . TYR A 1 363 ? -6.736  -13.475 1.829   1.00 87.74 363 A 1 
ATOM 2817 C CE1   . TYR A 1 363 ? -8.517  -13.842 -0.313  1.00 86.96 363 A 1 
ATOM 2818 C CE2   . TYR A 1 363 ? -6.397  -12.991 0.554   1.00 86.07 363 A 1 
ATOM 2819 C CZ    . TYR A 1 363 ? -7.288  -13.177 -0.517  1.00 88.09 363 A 1 
ATOM 2820 O OH    . TYR A 1 363 ? -6.973  -12.693 -1.771  1.00 86.44 363 A 1 
ATOM 2821 N N     . ALA A 1 364 ? -10.869 -14.013 6.007   1.00 95.23 364 A 1 
ATOM 2822 C CA    . ALA A 1 364 ? -11.425 -14.529 7.254   1.00 94.92 364 A 1 
ATOM 2823 C C     . ALA A 1 364 ? -11.429 -16.062 7.308   1.00 95.25 364 A 1 
ATOM 2824 O O     . ALA A 1 364 ? -11.051 -16.649 8.320   1.00 93.58 364 A 1 
ATOM 2825 C CB    . ALA A 1 364 ? -12.843 -13.965 7.416   1.00 93.78 364 A 1 
ATOM 2826 N N     . THR A 1 365 ? -11.735 -16.746 6.194   1.00 95.03 365 A 1 
ATOM 2827 C CA    . THR A 1 365 ? -11.697 -18.211 6.103   1.00 94.56 365 A 1 
ATOM 2828 C C     . THR A 1 365 ? -10.301 -18.773 6.385   1.00 94.94 365 A 1 
ATOM 2829 O O     . THR A 1 365 ? -10.150 -19.716 7.159   1.00 93.47 365 A 1 
ATOM 2830 C CB    . THR A 1 365 ? -12.164 -18.683 4.722   1.00 93.13 365 A 1 
ATOM 2831 O OG1   . THR A 1 365 ? -11.426 -18.037 3.707   1.00 81.88 365 A 1 
ATOM 2832 C CG2   . THR A 1 365 ? -13.646 -18.359 4.477   1.00 78.74 365 A 1 
ATOM 2833 N N     . ARG A 1 366 ? -9.248  -18.158 5.852   1.00 95.07 366 A 1 
ATOM 2834 C CA    . ARG A 1 366 ? -7.861  -18.579 6.116   1.00 94.78 366 A 1 
ATOM 2835 C C     . ARG A 1 366 ? -7.440  -18.339 7.559   1.00 94.61 366 A 1 
ATOM 2836 O O     . ARG A 1 366 ? -6.632  -19.109 8.075   1.00 93.26 366 A 1 
ATOM 2837 C CB    . ARG A 1 366 ? -6.876  -17.882 5.170   1.00 94.51 366 A 1 
ATOM 2838 C CG    . ARG A 1 366 ? -7.069  -18.293 3.702   1.00 91.92 366 A 1 
ATOM 2839 C CD    . ARG A 1 366 ? -5.932  -17.725 2.860   1.00 90.17 366 A 1 
ATOM 2840 N NE    . ARG A 1 366 ? -6.096  -18.049 1.435   1.00 87.76 366 A 1 
ATOM 2841 C CZ    . ARG A 1 366 ? -5.197  -17.873 0.477   1.00 86.94 366 A 1 
ATOM 2842 N NH1   . ARG A 1 366 ? -4.011  -17.377 0.710   1.00 78.94 366 A 1 
ATOM 2843 N NH2   . ARG A 1 366 ? -5.482  -18.193 -0.752  1.00 82.10 366 A 1 
ATOM 2844 N N     . LYS A 1 367 ? -7.948  -17.289 8.194   1.00 95.37 367 A 1 
ATOM 2845 C CA    . LYS A 1 367 ? -7.740  -17.030 9.613   1.00 95.46 367 A 1 
ATOM 2846 C C     . LYS A 1 367 ? -8.376  -18.133 10.452  1.00 95.23 367 A 1 
ATOM 2847 O O     . LYS A 1 367 ? -7.660  -18.757 11.229  1.00 93.96 367 A 1 
ATOM 2848 C CB    . LYS A 1 367 ? -8.260  -15.628 9.976   1.00 94.98 367 A 1 
ATOM 2849 C CG    . LYS A 1 367 ? -8.054  -15.319 11.461  1.00 93.56 367 A 1 
ATOM 2850 C CD    . LYS A 1 367 ? -8.651  -13.963 11.868  1.00 90.86 367 A 1 
ATOM 2851 C CE    . LYS A 1 367 ? -8.592  -13.860 13.380  1.00 84.93 367 A 1 
ATOM 2852 N NZ    . LYS A 1 367 ? -9.324  -12.694 13.914  1.00 78.95 367 A 1 
ATOM 2853 N N     . ALA A 1 368 ? -9.643  -18.455 10.223  1.00 95.58 368 A 1 
ATOM 2854 C CA    . ALA A 1 368 ? -10.356 -19.511 10.935  1.00 94.93 368 A 1 
ATOM 2855 C C     . ALA A 1 368 ? -9.638  -20.871 10.812  1.00 95.06 368 A 1 
ATOM 2856 O O     . ALA A 1 368 ? -9.389  -21.538 11.815  1.00 93.59 368 A 1 
ATOM 2857 C CB    . ALA A 1 368 ? -11.789 -19.581 10.397  1.00 94.28 368 A 1 
ATOM 2858 N N     . TYR A 1 369 ? -9.184  -21.253 9.604   1.00 94.86 369 A 1 
ATOM 2859 C CA    . TYR A 1 369 ? -8.384  -22.471 9.421   1.00 94.17 369 A 1 
ATOM 2860 C C     . TYR A 1 369 ? -7.029  -22.433 10.150  1.00 94.32 369 A 1 
ATOM 2861 O O     . TYR A 1 369 ? -6.559  -23.470 10.594  1.00 93.18 369 A 1 
ATOM 2862 C CB    . TYR A 1 369 ? -8.133  -22.720 7.929   1.00 93.24 369 A 1 
ATOM 2863 C CG    . TYR A 1 369 ? -9.317  -23.282 7.181   1.00 90.31 369 A 1 
ATOM 2864 C CD1   . TYR A 1 369 ? -9.848  -24.531 7.533   1.00 85.63 369 A 1 
ATOM 2865 C CD2   . TYR A 1 369 ? -9.896  -22.575 6.111   1.00 83.59 369 A 1 
ATOM 2866 C CE1   . TYR A 1 369 ? -10.956 -25.059 6.852   1.00 82.39 369 A 1 
ATOM 2867 C CE2   . TYR A 1 369 ? -10.992 -23.081 5.417   1.00 80.34 369 A 1 
ATOM 2868 C CZ    . TYR A 1 369 ? -11.530 -24.333 5.794   1.00 82.70 369 A 1 
ATOM 2869 O OH    . TYR A 1 369 ? -12.631 -24.841 5.132   1.00 80.34 369 A 1 
ATOM 2870 N N     . ALA A 1 370 ? -6.374  -21.281 10.242  1.00 94.47 370 A 1 
ATOM 2871 C CA    . ALA A 1 370 ? -5.098  -21.154 10.940  1.00 94.13 370 A 1 
ATOM 2872 C C     . ALA A 1 370 ? -5.251  -21.218 12.463  1.00 94.04 370 A 1 
ATOM 2873 O O     . ALA A 1 370 ? -4.307  -21.644 13.142  1.00 92.18 370 A 1 
ATOM 2874 C CB    . ALA A 1 370 ? -4.417  -19.856 10.509  1.00 93.17 370 A 1 
ATOM 2875 N N     . GLU A 1 371 ? -6.385  -20.799 13.002  1.00 95.23 371 A 1 
ATOM 2876 C CA    . GLU A 1 371 ? -6.726  -20.876 14.425  1.00 94.81 371 A 1 
ATOM 2877 C C     . GLU A 1 371 ? -7.105  -22.307 14.835  1.00 94.69 371 A 1 
ATOM 2878 O O     . GLU A 1 371 ? -6.637  -22.777 15.864  1.00 92.72 371 A 1 
ATOM 2879 C CB    . GLU A 1 371 ? -7.848  -19.868 14.733  1.00 94.03 371 A 1 
ATOM 2880 C CG    . GLU A 1 371 ? -7.330  -18.422 14.689  1.00 88.13 371 A 1 
ATOM 2881 C CD    . GLU A 1 371 ? -8.410  -17.330 14.727  1.00 85.40 371 A 1 
ATOM 2882 O OE1   . GLU A 1 371 ? -8.018  -16.142 14.904  1.00 78.85 371 A 1 
ATOM 2883 O OE2   . GLU A 1 371 ? -9.590  -17.619 14.496  1.00 79.00 371 A 1 
ATOM 2884 N N     . ALA A 1 372 ? -7.844  -23.019 13.993  1.00 94.21 372 A 1 
ATOM 2885 C CA    . ALA A 1 372 ? -8.279  -24.392 14.249  1.00 93.24 372 A 1 
ATOM 2886 C C     . ALA A 1 372 ? -7.190  -25.457 14.018  1.00 93.39 372 A 1 
ATOM 2887 O O     . ALA A 1 372 ? -7.400  -26.631 14.332  1.00 90.59 372 A 1 
ATOM 2888 C CB    . ALA A 1 372 ? -9.511  -24.666 13.379  1.00 91.64 372 A 1 
ATOM 2889 N N     . ARG A 1 373 ? -6.031  -25.110 13.432  1.00 92.42 373 A 1 
ATOM 2890 C CA    . ARG A 1 373 ? -4.991  -26.098 13.125  1.00 92.27 373 A 1 
ATOM 2891 C C     . ARG A 1 373 ? -4.208  -26.513 14.360  1.00 92.62 373 A 1 
ATOM 2892 O O     . ARG A 1 373 ? -3.758  -25.640 15.105  1.00 91.30 373 A 1 
ATOM 2893 C CB    . ARG A 1 373 ? -4.037  -25.585 12.052  1.00 90.34 373 A 1 
ATOM 2894 C CG    . ARG A 1 373 ? -4.552  -25.979 10.677  1.00 83.55 373 A 1 
ATOM 2895 C CD    . ARG A 1 373 ? -3.627  -25.407 9.605   1.00 82.86 373 A 1 
ATOM 2896 N NE    . ARG A 1 373 ? -4.034  -25.884 8.276   1.00 79.75 373 A 1 
ATOM 2897 C CZ    . ARG A 1 373 ? -3.279  -25.913 7.202   1.00 79.68 373 A 1 
ATOM 2898 N NH1   . ARG A 1 373 ? -2.080  -25.402 7.203   1.00 71.07 373 A 1 
ATOM 2899 N NH2   . ARG A 1 373 ? -3.721  -26.471 6.123   1.00 72.97 373 A 1 
ATOM 2900 N N     . PRO A 1 374 ? -3.907  -27.835 14.511  1.00 93.16 374 A 1 
ATOM 2901 C CA    . PRO A 1 374 ? -2.996  -28.307 15.542  1.00 93.03 374 A 1 
ATOM 2902 C C     . PRO A 1 374 ? -1.608  -27.720 15.336  1.00 94.20 374 A 1 
ATOM 2903 O O     . PRO A 1 374 ? -1.170  -27.435 14.207  1.00 93.16 374 A 1 
ATOM 2904 C CB    . PRO A 1 374 ? -3.023  -29.831 15.446  1.00 90.90 374 A 1 
ATOM 2905 C CG    . PRO A 1 374 ? -3.379  -30.096 13.986  1.00 86.61 374 A 1 
ATOM 2906 C CD    . PRO A 1 374 ? -4.322  -28.948 13.664  1.00 89.70 374 A 1 
ATOM 2907 N N     . ARG A 1 375 ? -0.901  -27.459 16.447  1.00 91.93 375 A 1 
ATOM 2908 C CA    . ARG A 1 375 ? 0.414   -26.814 16.453  1.00 91.98 375 A 1 
ATOM 2909 C C     . ARG A 1 375 ? 1.355   -27.533 17.407  1.00 91.64 375 A 1 
ATOM 2910 O O     . ARG A 1 375 ? 1.029   -27.704 18.570  1.00 89.31 375 A 1 
ATOM 2911 C CB    . ARG A 1 375 ? 0.302   -25.343 16.860  1.00 90.57 375 A 1 
ATOM 2912 C CG    . ARG A 1 375 ? -0.568  -24.520 15.908  1.00 87.14 375 A 1 
ATOM 2913 C CD    . ARG A 1 375 ? -0.602  -23.070 16.375  1.00 88.80 375 A 1 
ATOM 2914 N NE    . ARG A 1 375 ? -1.535  -22.272 15.558  1.00 87.94 375 A 1 
ATOM 2915 C CZ    . ARG A 1 375 ? -1.461  -20.978 15.314  1.00 90.07 375 A 1 
ATOM 2916 N NH1   . ARG A 1 375 ? -0.494  -20.243 15.780  1.00 79.32 375 A 1 
ATOM 2917 N NH2   . ARG A 1 375 ? -2.387  -20.395 14.614  1.00 83.95 375 A 1 
ATOM 2918 N N     . ILE A 1 376 ? 2.562   -27.830 16.946  1.00 92.86 376 A 1 
ATOM 2919 C CA    . ILE A 1 376 ? 3.668   -28.319 17.766  1.00 92.32 376 A 1 
ATOM 2920 C C     . ILE A 1 376 ? 4.682   -27.183 17.921  1.00 92.78 376 A 1 
ATOM 2921 O O     . ILE A 1 376 ? 5.203   -26.665 16.928  1.00 90.56 376 A 1 
ATOM 2922 C CB    . ILE A 1 376 ? 4.272   -29.607 17.171  1.00 90.36 376 A 1 
ATOM 2923 C CG1   . ILE A 1 376 ? 3.216   -30.732 17.106  1.00 83.82 376 A 1 
ATOM 2924 C CG2   . ILE A 1 376 ? 5.492   -30.050 17.991  1.00 82.24 376 A 1 
ATOM 2925 C CD1   . ILE A 1 376 ? 3.658   -31.965 16.318  1.00 75.85 376 A 1 
ATOM 2926 N N     . LYS A 1 377 ? 4.917   -26.735 19.165  1.00 91.20 377 A 1 
ATOM 2927 C CA    . LYS A 1 377 ? 5.820   -25.614 19.479  1.00 91.48 377 A 1 
ATOM 2928 C C     . LYS A 1 377 ? 5.544   -24.370 18.609  1.00 92.20 377 A 1 
ATOM 2929 O O     . LYS A 1 377 ? 6.467   -23.711 18.113  1.00 89.12 377 A 1 
ATOM 2930 C CB    . LYS A 1 377 ? 7.287   -26.080 19.434  1.00 89.80 377 A 1 
ATOM 2931 C CG    . LYS A 1 377 ? 7.589   -27.195 20.445  1.00 85.16 377 A 1 
ATOM 2932 C CD    . LYS A 1 377 ? 9.043   -27.685 20.324  1.00 77.69 377 A 1 
ATOM 2933 C CE    . LYS A 1 377 ? 9.273   -28.809 21.339  1.00 70.25 377 A 1 
ATOM 2934 N NZ    . LYS A 1 377 ? 10.615  -29.431 21.242  1.00 61.86 377 A 1 
ATOM 2935 N N     . GLY A 1 378 ? 4.274   -24.067 18.382  1.00 90.47 378 A 1 
ATOM 2936 C CA    . GLY A 1 378 ? 3.799   -22.912 17.618  1.00 90.49 378 A 1 
ATOM 2937 C C     . GLY A 1 378 ? 3.803   -23.077 16.090  1.00 91.78 378 A 1 
ATOM 2938 O O     . GLY A 1 378 ? 3.175   -22.268 15.406  1.00 89.06 378 A 1 
ATOM 2939 N N     . ARG A 1 379 ? 4.461   -24.125 15.548  1.00 92.27 379 A 1 
ATOM 2940 C CA    . ARG A 1 379 ? 4.411   -24.443 14.117  1.00 92.61 379 A 1 
ATOM 2941 C C     . ARG A 1 379 ? 3.160   -25.259 13.802  1.00 93.11 379 A 1 
ATOM 2942 O O     . ARG A 1 379 ? 2.710   -26.018 14.639  1.00 91.09 379 A 1 
ATOM 2943 C CB    . ARG A 1 379 ? 5.663   -25.207 13.680  1.00 91.18 379 A 1 
ATOM 2944 C CG    . ARG A 1 379 ? 6.941   -24.390 13.900  1.00 84.29 379 A 1 
ATOM 2945 C CD    . ARG A 1 379 ? 8.143   -25.160 13.374  1.00 85.05 379 A 1 
ATOM 2946 N NE    . ARG A 1 379 ? 9.395   -24.400 13.574  1.00 79.66 379 A 1 
ATOM 2947 C CZ    . ARG A 1 379 ? 10.603  -24.758 13.156  1.00 76.99 379 A 1 
ATOM 2948 N NH1   . ARG A 1 379 ? 10.792  -25.866 12.505  1.00 67.92 379 A 1 
ATOM 2949 N NH2   . ARG A 1 379 ? 11.630  -23.991 13.399  1.00 68.41 379 A 1 
ATOM 2950 N N     . PHE A 1 380 ? 2.648   -25.127 12.583  1.00 93.02 380 A 1 
ATOM 2951 C CA    . PHE A 1 380 ? 1.571   -26.007 12.144  1.00 92.90 380 A 1 
ATOM 2952 C C     . PHE A 1 380 ? 2.074   -27.451 12.092  1.00 92.01 380 A 1 
ATOM 2953 O O     . PHE A 1 380 ? 3.101   -27.719 11.458  1.00 89.56 380 A 1 
ATOM 2954 C CB    . PHE A 1 380 ? 1.045   -25.566 10.770  1.00 92.99 380 A 1 
ATOM 2955 C CG    . PHE A 1 380 ? 0.392   -24.205 10.764  1.00 93.71 380 A 1 
ATOM 2956 C CD1   . PHE A 1 380 ? -0.754  -23.970 11.537  1.00 91.73 380 A 1 
ATOM 2957 C CD2   . PHE A 1 380 ? 0.908   -23.165 9.976   1.00 91.51 380 A 1 
ATOM 2958 C CE1   . PHE A 1 380 ? -1.371  -22.711 11.536  1.00 90.89 380 A 1 
ATOM 2959 C CE2   . PHE A 1 380 ? 0.295   -21.902 9.962   1.00 90.25 380 A 1 
ATOM 2960 C CZ    . PHE A 1 380 ? -0.850  -21.670 10.748  1.00 91.98 380 A 1 
ATOM 2961 N N     . ALA A 1 381 ? 1.361   -28.361 12.761  1.00 92.99 381 A 1 
ATOM 2962 C CA    . ALA A 1 381 ? 1.615   -29.786 12.713  1.00 91.70 381 A 1 
ATOM 2963 C C     . ALA A 1 381 ? 0.906   -30.413 11.510  1.00 90.83 381 A 1 
ATOM 2964 O O     . ALA A 1 381 ? -0.089  -29.876 11.000  1.00 86.12 381 A 1 
ATOM 2965 C CB    . ALA A 1 381 ? 1.168   -30.409 14.036  1.00 89.12 381 A 1 
ATOM 2966 N N     . LYS A 1 382 ? 1.427   -31.571 11.050  1.00 88.91 382 A 1 
ATOM 2967 C CA    . LYS A 1 382 ? 0.667   -32.428 10.156  1.00 86.58 382 A 1 
ATOM 2968 C C     . LYS A 1 382 ? -0.468  -33.077 10.941  1.00 84.75 382 A 1 
ATOM 2969 O O     . LYS A 1 382 ? -0.361  -33.278 12.147  1.00 77.14 382 A 1 
ATOM 2970 C CB    . LYS A 1 382 ? 1.549   -33.509 9.529   1.00 81.58 382 A 1 
ATOM 2971 C CG    . LYS A 1 382 ? 2.600   -32.944 8.573   1.00 72.28 382 A 1 
ATOM 2972 C CD    . LYS A 1 382 ? 3.410   -34.125 8.025   1.00 67.98 382 A 1 
ATOM 2973 C CE    . LYS A 1 382 ? 4.528   -33.677 7.107   1.00 58.91 382 A 1 
ATOM 2974 N NZ    . LYS A 1 382 ? 5.362   -34.842 6.736   1.00 52.47 382 A 1 
ATOM 2975 N N     . ARG A 1 383 ? -1.548  -33.447 10.252  1.00 84.82 383 A 1 
ATOM 2976 C CA    . ARG A 1 383 ? -2.685  -34.112 10.885  1.00 81.17 383 A 1 
ATOM 2977 C C     . ARG A 1 383 ? -2.275  -35.447 11.520  1.00 79.61 383 A 1 
ATOM 2978 O O     . ARG A 1 383 ? -2.662  -35.707 12.649  1.00 71.03 383 A 1 
ATOM 2979 C CB    . ARG A 1 383 ? -3.813  -34.255 9.862   1.00 74.84 383 A 1 
ATOM 2980 C CG    . ARG A 1 383 ? -5.107  -34.701 10.540  1.00 65.09 383 A 1 
ATOM 2981 C CD    . ARG A 1 383 ? -6.250  -34.722 9.529   1.00 62.00 383 A 1 
ATOM 2982 N NE    . ARG A 1 383 ? -7.488  -35.160 10.174  1.00 54.53 383 A 1 
ATOM 2983 C CZ    . ARG A 1 383 ? -8.704  -35.137 9.665   1.00 50.22 383 A 1 
ATOM 2984 N NH1   . ARG A 1 383 ? -8.925  -34.694 8.457   1.00 48.45 383 A 1 
ATOM 2985 N NH2   . ARG A 1 383 ? -9.705  -35.565 10.371  1.00 47.18 383 A 1 
ATOM 2986 N N     . SER A 1 384 ? -1.416  -36.234 10.849  1.00 83.45 384 A 1 
ATOM 2987 C CA    . SER A 1 384 ? -0.841  -37.477 11.376  1.00 81.73 384 A 1 
ATOM 2988 C C     . SER A 1 384 ? -0.068  -37.277 12.668  1.00 81.30 384 A 1 
ATOM 2989 O O     . SER A 1 384 ? -0.166  -38.085 13.588  1.00 71.41 384 A 1 
ATOM 2990 C CB    . SER A 1 384 ? 0.116   -38.073 10.344  1.00 74.89 384 A 1 
ATOM 2991 O OG    . SER A 1 384 ? 1.125   -37.151 9.973   1.00 65.38 384 A 1 
ATOM 2992 N N     . ASP A 1 385 ? 0.704   -36.214 12.761  1.00 76.92 385 A 1 
ATOM 2993 C CA    . ASP A 1 385 ? 1.574   -35.958 13.905  1.00 74.03 385 A 1 
ATOM 2994 C C     . ASP A 1 385 ? 0.735   -35.520 15.119  1.00 73.55 385 A 1 
ATOM 2995 O O     . ASP A 1 385 ? 1.075   -35.830 16.254  1.00 67.48 385 A 1 
ATOM 2996 C CB    . ASP A 1 385 ? 2.641   -34.900 13.548  1.00 67.70 385 A 1 
ATOM 2997 C CG    . ASP A 1 385 ? 3.444   -35.147 12.253  1.00 59.06 385 A 1 
ATOM 2998 O OD1   . ASP A 1 385 ? 3.382   -36.246 11.660  1.00 53.31 385 A 1 
ATOM 2999 O OD2   . ASP A 1 385 ? 4.076   -34.173 11.769  1.00 52.62 385 A 1 
ATOM 3000 N N     . ALA A 1 386 ? -0.358  -34.856 14.891  1.00 72.14 386 A 1 
ATOM 3001 C CA    . ALA A 1 386 ? -1.319  -34.497 15.935  1.00 67.21 386 A 1 
ATOM 3002 C C     . ALA A 1 386 ? -2.125  -35.709 16.416  1.00 68.23 386 A 1 
ATOM 3003 O O     . ALA A 1 386 ? -2.371  -35.826 17.616  1.00 63.04 386 A 1 
ATOM 3004 C CB    . ALA A 1 386 ? -2.249  -33.401 15.390  1.00 61.77 386 A 1 
ATOM 3005 N N     . GLU A 1 387 ? -2.507  -36.645 15.536  1.00 72.34 387 A 1 
ATOM 3006 C CA    . GLU A 1 387 ? -3.181  -37.895 15.900  1.00 70.73 387 A 1 
ATOM 3007 C C     . GLU A 1 387 ? -2.255  -38.782 16.759  1.00 71.58 387 A 1 
ATOM 3008 O O     . GLU A 1 387 ? -2.681  -39.252 17.811  1.00 65.35 387 A 1 
ATOM 3009 C CB    . GLU A 1 387 ? -3.701  -38.602 14.627  1.00 63.00 387 A 1 
ATOM 3010 C CG    . GLU A 1 387 ? -4.953  -37.889 14.052  1.00 54.02 387 A 1 
ATOM 3011 C CD    . GLU A 1 387 ? -5.381  -38.301 12.628  1.00 48.82 387 A 1 
ATOM 3012 O OE1   . GLU A 1 387 ? -6.345  -37.679 12.093  1.00 45.67 387 A 1 
ATOM 3013 O OE2   . GLU A 1 387 ? -4.724  -39.171 12.006  1.00 43.86 387 A 1 
ATOM 3014 N N     . MET A 1 388 ? -0.961  -38.881 16.438  1.00 71.98 388 A 1 
ATOM 3015 C CA    . MET A 1 388 ? -0.004  -39.588 17.285  1.00 69.49 388 A 1 
ATOM 3016 C C     . MET A 1 388 ? 0.204   -38.933 18.659  1.00 69.40 388 A 1 
ATOM 3017 O O     . MET A 1 388 ? 0.358   -39.650 19.648  1.00 63.43 388 A 1 
ATOM 3018 C CB    . MET A 1 388 ? 1.357   -39.724 16.596  1.00 63.49 388 A 1 
ATOM 3019 C CG    . MET A 1 388 ? 1.386   -40.807 15.518  1.00 54.92 388 A 1 
ATOM 3020 S SD    . MET A 1 388 ? 2.975   -41.690 15.360  1.00 47.41 388 A 1 
ATOM 3021 C CE    . MET A 1 388 ? 4.117   -40.310 15.151  1.00 43.61 388 A 1 
ATOM 3022 N N     . GLU A 1 389 ? 0.253   -37.627 18.784  1.00 68.11 389 A 1 
ATOM 3023 C CA    . GLU A 1 389 ? 0.377   -36.960 20.087  1.00 66.53 389 A 1 
ATOM 3024 C C     . GLU A 1 389 ? -0.872  -37.191 20.950  1.00 66.16 389 A 1 
ATOM 3025 O O     . GLU A 1 389 ? -0.760  -37.427 22.153  1.00 61.92 389 A 1 
ATOM 3026 C CB    . GLU A 1 389 ? 0.675   -35.451 19.918  1.00 61.13 389 A 1 
ATOM 3027 C CG    . GLU A 1 389 ? 2.022   -35.034 20.523  1.00 52.30 389 A 1 
ATOM 3028 C CD    . GLU A 1 389 ? 2.345   -33.534 20.438  1.00 49.90 389 A 1 
ATOM 3029 O OE1   . GLU A 1 389 ? 3.462   -33.146 20.890  1.00 46.06 389 A 1 
ATOM 3030 O OE2   . GLU A 1 389 ? 1.529   -32.741 19.922  1.00 45.00 389 A 1 
ATOM 3031 N N     . VAL A 1 390 ? -2.054  -37.164 20.344  1.00 70.11 390 A 1 
ATOM 3032 C CA    . VAL A 1 390 ? -3.309  -37.466 21.040  1.00 69.78 390 A 1 
ATOM 3033 C C     . VAL A 1 390 ? -3.316  -38.923 21.511  1.00 70.57 390 A 1 
ATOM 3034 O O     . VAL A 1 390 ? -3.562  -39.158 22.694  1.00 66.69 390 A 1 
ATOM 3035 C CB    . VAL A 1 390 ? -4.530  -37.129 20.177  1.00 65.59 390 A 1 
ATOM 3036 C CG1   . VAL A 1 390 ? -5.846  -37.564 20.837  1.00 56.22 390 A 1 
ATOM 3037 C CG2   . VAL A 1 390 ? -4.637  -35.618 19.956  1.00 59.56 390 A 1 
ATOM 3038 N N     . ASP A 1 391 ? -2.932  -39.889 20.673  1.00 65.49 391 A 1 
ATOM 3039 C CA    . ASP A 1 391 ? -2.846  -41.308 21.068  1.00 62.64 391 A 1 
ATOM 3040 C C     . ASP A 1 391 ? -1.820  -41.555 22.180  1.00 61.84 391 A 1 
ATOM 3041 O O     . ASP A 1 391 ? -2.063  -42.350 23.096  1.00 58.92 391 A 1 
ATOM 3042 C CB    . ASP A 1 391 ? -2.521  -42.182 19.850  1.00 57.66 391 A 1 
ATOM 3043 C CG    . ASP A 1 391 ? -3.726  -42.510 18.957  1.00 49.61 391 A 1 
ATOM 3044 O OD1   . ASP A 1 391 ? -4.868  -42.314 19.411  1.00 46.90 391 A 1 
ATOM 3045 O OD2   . ASP A 1 391 ? -3.474  -42.988 17.835  1.00 45.56 391 A 1 
ATOM 3046 N N     . GLN A 1 392 ? -0.672  -40.857 22.186  1.00 65.49 392 A 1 
ATOM 3047 C CA    . GLN A 1 392 ? 0.287   -40.942 23.286  1.00 66.10 392 A 1 
ATOM 3048 C C     . GLN A 1 392 ? -0.269  -40.359 24.591  1.00 67.48 392 A 1 
ATOM 3049 O O     . GLN A 1 392 ? -0.057  -40.937 25.659  1.00 63.80 392 A 1 
ATOM 3050 C CB    . GLN A 1 392 ? 1.602   -40.245 22.919  1.00 61.26 392 A 1 
ATOM 3051 C CG    . GLN A 1 392 ? 2.466   -41.124 22.018  1.00 54.55 392 A 1 
ATOM 3052 C CD    . GLN A 1 392 ? 3.841   -40.514 21.744  1.00 50.45 392 A 1 
ATOM 3053 O OE1   . GLN A 1 392 ? 4.207   -39.423 22.164  1.00 47.82 392 A 1 
ATOM 3054 N NE2   . GLN A 1 392 ? 4.687   -41.228 21.029  1.00 43.67 392 A 1 
ATOM 3055 N N     . THR A 1 393 ? -0.981  -39.252 24.538  1.00 63.86 393 A 1 
ATOM 3056 C CA    . THR A 1 393 ? -1.609  -38.690 25.747  1.00 64.01 393 A 1 
ATOM 3057 C C     . THR A 1 393 ? -2.738  -39.582 26.269  1.00 64.06 393 A 1 
ATOM 3058 O O     . THR A 1 393 ? -2.839  -39.781 27.481  1.00 59.47 393 A 1 
ATOM 3059 C CB    . THR A 1 393 ? -2.093  -37.251 25.565  1.00 59.97 393 A 1 
ATOM 3060 O OG1   . THR A 1 393 ? -2.873  -37.054 24.422  1.00 53.16 393 A 1 
ATOM 3061 C CG2   . THR A 1 393 ? -0.926  -36.267 25.505  1.00 53.87 393 A 1 
ATOM 3062 N N     . PHE A 1 394 ? -3.525  -40.186 25.390  1.00 61.86 394 A 1 
ATOM 3063 C CA    . PHE A 1 394 ? -4.558  -41.145 25.794  1.00 60.19 394 A 1 
ATOM 3064 C C     . PHE A 1 394 ? -3.972  -42.456 26.335  1.00 60.74 394 A 1 
ATOM 3065 O O     . PHE A 1 394 ? -4.464  -42.968 27.344  1.00 55.36 394 A 1 
ATOM 3066 C CB    . PHE A 1 394 ? -5.517  -41.408 24.626  1.00 54.81 394 A 1 
ATOM 3067 C CG    . PHE A 1 394 ? -6.718  -40.483 24.634  1.00 50.71 394 A 1 
ATOM 3068 C CD1   . PHE A 1 394 ? -7.830  -40.792 25.447  1.00 48.67 394 A 1 
ATOM 3069 C CD2   . PHE A 1 394 ? -6.737  -39.314 23.868  1.00 47.17 394 A 1 
ATOM 3070 C CE1   . PHE A 1 394 ? -8.941  -39.944 25.484  1.00 41.79 394 A 1 
ATOM 3071 C CE2   . PHE A 1 394 ? -7.853  -38.460 23.902  1.00 42.03 394 A 1 
ATOM 3072 C CZ    . PHE A 1 394 ? -8.957  -38.777 24.714  1.00 43.10 394 A 1 
ATOM 3073 N N     . SER A 1 395 ? -2.878  -42.996 25.757  1.00 61.51 395 A 1 
ATOM 3074 C CA    . SER A 1 395 ? -2.234  -44.219 26.260  1.00 61.53 395 A 1 
ATOM 3075 C C     . SER A 1 395 ? -1.576  -43.999 27.620  1.00 61.69 395 A 1 
ATOM 3076 O O     . SER A 1 395 ? -1.671  -44.863 28.495  1.00 58.13 395 A 1 
ATOM 3077 C CB    . SER A 1 395 ? -1.224  -44.759 25.250  1.00 57.73 395 A 1 
ATOM 3078 O OG    . SER A 1 395 ? -0.201  -43.827 24.984  1.00 49.16 395 A 1 
ATOM 3079 N N     . THR A 1 396 ? -0.963  -42.843 27.872  1.00 64.45 396 A 1 
ATOM 3080 C CA    . THR A 1 396 ? -0.430  -42.500 29.199  1.00 64.30 396 A 1 
ATOM 3081 C C     . THR A 1 396 ? -1.534  -42.264 30.231  1.00 64.43 396 A 1 
ATOM 3082 O O     . THR A 1 396 ? -1.383  -42.716 31.368  1.00 59.96 396 A 1 
ATOM 3083 C CB    . THR A 1 396 ? 0.516   -41.287 29.159  1.00 59.06 396 A 1 
ATOM 3084 O OG1   . THR A 1 396 ? -0.004  -40.225 28.394  1.00 52.65 396 A 1 
ATOM 3085 C CG2   . THR A 1 396 ? 1.871   -41.646 28.567  1.00 53.99 396 A 1 
ATOM 3086 N N     . ALA A 1 397 ? -2.637  -41.659 29.862  1.00 64.07 397 A 1 
ATOM 3087 C CA    . ALA A 1 397 ? -3.779  -41.494 30.757  1.00 62.19 397 A 1 
ATOM 3088 C C     . ALA A 1 397 ? -4.398  -42.855 31.138  1.00 61.42 397 A 1 
ATOM 3089 O O     . ALA A 1 397 ? -4.625  -43.109 32.318  1.00 59.31 397 A 1 
ATOM 3090 C CB    . ALA A 1 397 ? -4.796  -40.553 30.101  1.00 58.96 397 A 1 
ATOM 3091 N N     . ALA A 1 398 ? -4.566  -43.757 30.179  1.00 61.17 398 A 1 
ATOM 3092 C CA    . ALA A 1 398 ? -5.119  -45.092 30.423  1.00 59.93 398 A 1 
ATOM 3093 C C     . ALA A 1 398 ? -4.227  -45.935 31.362  1.00 58.86 398 A 1 
ATOM 3094 O O     . ALA A 1 398 ? -4.740  -46.676 32.206  1.00 57.14 398 A 1 
ATOM 3095 C CB    . ALA A 1 398 ? -5.312  -45.792 29.076  1.00 57.18 398 A 1 
ATOM 3096 N N     . LEU A 1 399 ? -2.898  -45.834 31.271  1.00 62.49 399 A 1 
ATOM 3097 C CA    . LEU A 1 399 ? -1.976  -46.511 32.197  1.00 60.50 399 A 1 
ATOM 3098 C C     . LEU A 1 399 ? -2.068  -45.960 33.627  1.00 60.81 399 A 1 
ATOM 3099 O O     . LEU A 1 399 ? -1.943  -46.732 34.572  1.00 57.09 399 A 1 
ATOM 3100 C CB    . LEU A 1 399 ? -0.537  -46.401 31.661  1.00 55.64 399 A 1 
ATOM 3101 C CG    . LEU A 1 399 ? -0.221  -47.391 30.526  1.00 50.81 399 A 1 
ATOM 3102 C CD1   . LEU A 1 399 ? 1.101   -47.004 29.858  1.00 48.01 399 A 1 
ATOM 3103 C CD2   . LEU A 1 399 ? -0.090  -48.822 31.052  1.00 51.42 399 A 1 
ATOM 3104 N N     . SER A 1 400 ? -2.296  -44.665 33.804  1.00 61.72 400 A 1 
ATOM 3105 C CA    . SER A 1 400 ? -2.428  -44.080 35.148  1.00 62.09 400 A 1 
ATOM 3106 C C     . SER A 1 400 ? -3.709  -44.509 35.861  1.00 62.15 400 A 1 
ATOM 3107 O O     . SER A 1 400 ? -3.675  -44.782 37.057  1.00 56.24 400 A 1 
ATOM 3108 C CB    . SER A 1 400 ? -2.310  -42.553 35.091  1.00 57.51 400 A 1 
ATOM 3109 O OG    . SER A 1 400 ? -3.364  -41.921 34.401  1.00 50.64 400 A 1 
ATOM 3110 N N     . ASP A 1 401 ? -4.793  -44.664 35.134  1.00 55.31 401 A 1 
ATOM 3111 C CA    . ASP A 1 401 ? -6.100  -45.007 35.714  1.00 57.47 401 A 1 
ATOM 3112 C C     . ASP A 1 401 ? -6.204  -46.497 36.116  1.00 58.05 401 A 1 
ATOM 3113 O O     . ASP A 1 401 ? -7.035  -46.880 36.927  1.00 54.56 401 A 1 
ATOM 3114 C CB    . ASP A 1 401 ? -7.199  -44.582 34.722  1.00 50.80 401 A 1 
ATOM 3115 C CG    . ASP A 1 401 ? -8.498  -44.094 35.386  1.00 45.49 401 A 1 
ATOM 3116 O OD1   . ASP A 1 401 ? -8.454  -43.693 36.561  1.00 43.47 401 A 1 
ATOM 3117 O OD2   . ASP A 1 401 ? -9.518  -44.084 34.662  1.00 43.24 401 A 1 
ATOM 3118 N N     . SER A 1 402 ? -5.280  -47.344 35.611  1.00 55.30 402 A 1 
ATOM 3119 C CA    . SER A 1 402 ? -5.209  -48.761 36.010  1.00 56.64 402 A 1 
ATOM 3120 C C     . SER A 1 402 ? -4.776  -48.982 37.470  1.00 57.68 402 A 1 
ATOM 3121 O O     . SER A 1 402 ? -4.894  -50.094 37.983  1.00 52.30 402 A 1 
ATOM 3122 C CB    . SER A 1 402 ? -4.325  -49.547 35.052  1.00 50.34 402 A 1 
ATOM 3123 O OG    . SER A 1 402 ? -2.955  -49.253 35.204  1.00 45.65 402 A 1 
ATOM 3124 N N     . SER A 1 403 ? -4.292  -47.948 38.155  1.00 46.75 403 A 1 
ATOM 3125 C CA    . SER A 1 403 ? -3.950  -48.000 39.581  1.00 49.90 403 A 1 
ATOM 3126 C C     . SER A 1 403 ? -5.178  -47.946 40.502  1.00 50.97 403 A 1 
ATOM 3127 O O     . SER A 1 403 ? -5.099  -47.433 41.624  1.00 47.83 403 A 1 
ATOM 3128 C CB    . SER A 1 403 ? -2.882  -46.959 39.932  1.00 45.46 403 A 1 
ATOM 3129 O OG    . SER A 1 403 ? -3.386  -45.633 39.955  1.00 41.11 403 A 1 
ATOM 3130 N N     . TYR A 1 404 ? -6.320  -48.478 40.068  1.00 54.27 404 A 1 
ATOM 3131 C CA    . TYR A 1 404 ? -7.435  -48.740 40.957  1.00 53.50 404 A 1 
ATOM 3132 C C     . TYR A 1 404 ? -6.971  -49.723 42.037  1.00 50.60 404 A 1 
ATOM 3133 O O     . TYR A 1 404 ? -6.786  -50.915 41.788  1.00 46.96 404 A 1 
ATOM 3134 C CB    . TYR A 1 404 ? -8.667  -49.241 40.197  1.00 50.09 404 A 1 
ATOM 3135 C CG    . TYR A 1 404 ? -9.550  -48.117 39.695  1.00 47.72 404 A 1 
ATOM 3136 C CD1   . TYR A 1 404 ? -10.529 -47.536 40.536  1.00 46.66 404 A 1 
ATOM 3137 C CD2   . TYR A 1 404 ? -9.381  -47.610 38.398  1.00 46.43 404 A 1 
ATOM 3138 C CE1   . TYR A 1 404 ? -11.318 -46.457 40.089  1.00 41.45 404 A 1 
ATOM 3139 C CE2   . TYR A 1 404 ? -10.162 -46.522 37.946  1.00 41.27 404 A 1 
ATOM 3140 C CZ    . TYR A 1 404 ? -11.127 -45.947 38.796  1.00 43.39 404 A 1 
ATOM 3141 O OH    . TYR A 1 404 ? -11.864 -44.876 38.356  1.00 41.71 404 A 1 
ATOM 3142 N N     . SER A 1 405 ? -6.723  -49.190 43.218  1.00 47.15 405 A 1 
ATOM 3143 C CA    . SER A 1 405 ? -6.337  -49.947 44.398  1.00 49.49 405 A 1 
ATOM 3144 C C     . SER A 1 405 ? -7.407  -51.005 44.662  1.00 48.15 405 A 1 
ATOM 3145 O O     . SER A 1 405 ? -8.557  -50.668 44.938  1.00 46.06 405 A 1 
ATOM 3146 C CB    . SER A 1 405 ? -6.195  -49.005 45.595  1.00 44.87 405 A 1 
ATOM 3147 O OG    . SER A 1 405 ? -7.357  -48.209 45.762  1.00 41.59 405 A 1 
ATOM 3148 N N     . THR A 1 406 ? -7.006  -52.268 44.592  1.00 50.54 406 A 1 
ATOM 3149 C CA    . THR A 1 406 ? -7.828  -53.375 45.073  1.00 55.34 406 A 1 
ATOM 3150 C C     . THR A 1 406 ? -8.058  -53.160 46.574  1.00 54.26 406 A 1 
ATOM 3151 O O     . THR A 1 406 ? -7.187  -53.466 47.381  1.00 52.42 406 A 1 
ATOM 3152 C CB    . THR A 1 406 ? -7.149  -54.724 44.826  1.00 50.23 406 A 1 
ATOM 3153 O OG1   . THR A 1 406 ? -5.774  -54.657 45.166  1.00 44.61 406 A 1 
ATOM 3154 C CG2   . THR A 1 406 ? -7.232  -55.141 43.361  1.00 45.69 406 A 1 
ATOM 3155 N N     . VAL A 1 407 ? -9.189  -52.567 46.932  1.00 48.21 407 A 1 
ATOM 3156 C CA    . VAL A 1 407 ? -9.612  -52.428 48.325  1.00 52.42 407 A 1 
ATOM 3157 C C     . VAL A 1 407 ? -9.738  -53.860 48.866  1.00 48.76 407 A 1 
ATOM 3158 O O     . VAL A 1 407 ? -10.537 -54.624 48.308  1.00 47.10 407 A 1 
ATOM 3159 C CB    . VAL A 1 407 ? -10.944 -51.672 48.455  1.00 49.49 407 A 1 
ATOM 3160 C CG1   . VAL A 1 407 ? -11.312 -51.475 49.921  1.00 44.88 407 A 1 
ATOM 3161 C CG2   . VAL A 1 407 ? -10.857 -50.279 47.809  1.00 48.42 407 A 1 
ATOM 3162 N N     . PRO A 1 408 ? -8.926  -54.292 49.888  1.00 44.09 408 A 1 
ATOM 3163 C CA    . PRO A 1 408 ? -9.041  -55.627 50.434  1.00 47.87 408 A 1 
ATOM 3164 C C     . PRO A 1 408 ? -10.430 -55.735 51.073  1.00 46.85 408 A 1 
ATOM 3165 O O     . PRO A 1 408 ? -10.756 -54.982 51.992  1.00 45.82 408 A 1 
ATOM 3166 C CB    . PRO A 1 408 ? -7.892  -55.771 51.432  1.00 44.07 408 A 1 
ATOM 3167 C CG    . PRO A 1 408 ? -7.611  -54.334 51.874  1.00 43.22 408 A 1 
ATOM 3168 C CD    . PRO A 1 408 ? -7.954  -53.511 50.632  1.00 47.98 408 A 1 
ATOM 3169 N N     . TRP A 1 409 ? -11.241 -56.659 50.560  1.00 43.28 409 A 1 
ATOM 3170 C CA    . TRP A 1 409 ? -12.468 -57.064 51.233  1.00 44.31 409 A 1 
ATOM 3171 C C     . TRP A 1 409 ? -12.065 -57.735 52.557  1.00 41.99 409 A 1 
ATOM 3172 O O     . TRP A 1 409 ? -11.499 -58.831 52.537  1.00 38.79 409 A 1 
ATOM 3173 C CB    . TRP A 1 409 ? -13.307 -57.992 50.337  1.00 40.33 409 A 1 
ATOM 3174 C CG    . TRP A 1 409 ? -14.046 -57.339 49.218  1.00 37.33 409 A 1 
ATOM 3175 C CD1   . TRP A 1 409 ? -13.687 -56.251 48.507  1.00 30.67 409 A 1 
ATOM 3176 C CD2   . TRP A 1 409 ? -15.344 -57.754 48.669  1.00 33.10 409 A 1 
ATOM 3177 N NE1   . TRP A 1 409 ? -14.640 -55.958 47.559  1.00 28.48 409 A 1 
ATOM 3178 C CE2   . TRP A 1 409 ? -15.679 -56.846 47.620  1.00 32.67 409 A 1 
ATOM 3179 C CE3   . TRP A 1 409 ? -16.248 -58.783 48.948  1.00 36.59 409 A 1 
ATOM 3180 C CZ2   . TRP A 1 409 ? -16.873 -56.971 46.892  1.00 36.68 409 A 1 
ATOM 3181 C CZ3   . TRP A 1 409 ? -17.439 -58.919 48.231  1.00 33.81 409 A 1 
ATOM 3182 C CH2   . TRP A 1 409 ? -17.749 -58.024 47.209  1.00 33.39 409 A 1 
ATOM 3183 N N     . PHE A 1 410 ? -12.259 -57.072 53.679  1.00 43.56 410 A 1 
ATOM 3184 C CA    . PHE A 1 410 ? -12.257 -57.638 55.025  1.00 42.90 410 A 1 
ATOM 3185 C C     . PHE A 1 410 ? -13.597 -58.338 55.307  1.00 39.91 410 A 1 
ATOM 3186 O O     . PHE A 1 410 ? -14.632 -57.839 54.831  1.00 32.73 410 A 1 
ATOM 3187 C CB    . PHE A 1 410 ? -11.975 -56.560 56.078  1.00 41.01 410 A 1 
ATOM 3188 C CG    . PHE A 1 410 ? -10.495 -56.352 56.365  1.00 38.60 410 A 1 
ATOM 3189 C CD1   . PHE A 1 410 ? -9.834  -57.221 57.240  1.00 33.80 410 A 1 
ATOM 3190 C CD2   . PHE A 1 410 ? -9.793  -55.300 55.750  1.00 33.56 410 A 1 
ATOM 3191 C CE1   . PHE A 1 410 ? -8.465  -57.037 57.513  1.00 30.79 410 A 1 
ATOM 3192 C CE2   . PHE A 1 410 ? -8.423  -55.120 56.016  1.00 35.04 410 A 1 
ATOM 3193 C CZ    . PHE A 1 410 ? -7.759  -55.984 56.901  1.00 37.00 410 A 1 
ATOM 3194 O OXT   . PHE A 1 410 ? -13.485 -59.367 56.024  1.00 42.73 410 A 1 
ATOM 3195 N N     . GLU B 2 1   ? 0.410   15.259  14.151  1.00 32.16 1   B 1 
ATOM 3196 C CA    . GLU B 2 1   ? 1.458   14.232  14.019  1.00 35.08 1   B 1 
ATOM 3197 C C     . GLU B 2 1   ? 1.821   14.074  12.548  1.00 36.62 1   B 1 
ATOM 3198 O O     . GLU B 2 1   ? 0.953   14.224  11.694  1.00 33.16 1   B 1 
ATOM 3199 C CB    . GLU B 2 1   ? 0.995   12.899  14.617  1.00 31.85 1   B 1 
ATOM 3200 C CG    . GLU B 2 1   ? 0.873   13.014  16.130  1.00 27.17 1   B 1 
ATOM 3201 C CD    . GLU B 2 1   ? 0.377   11.719  16.771  1.00 24.21 1   B 1 
ATOM 3202 O OE1   . GLU B 2 1   ? 0.883   11.391  17.849  1.00 23.41 1   B 1 
ATOM 3203 O OE2   . GLU B 2 1   ? -0.530  11.092  16.169  1.00 24.79 1   B 1 
ATOM 3204 N N     . ASN B 2 2   ? 3.090   13.822  12.232  1.00 54.42 2   B 1 
ATOM 3205 C CA    . ASN B 2 2   ? 3.512   13.705  10.829  1.00 54.18 2   B 1 
ATOM 3206 C C     . ASN B 2 2   ? 2.879   12.400  10.292  1.00 53.44 2   B 1 
ATOM 3207 O O     . ASN B 2 2   ? 3.147   11.348  10.885  1.00 49.02 2   B 1 
ATOM 3208 C CB    . ASN B 2 2   ? 5.031   13.754  10.762  1.00 48.53 2   B 1 
ATOM 3209 C CG    . ASN B 2 2   ? 5.581   14.093  9.377   1.00 40.83 2   B 1 
ATOM 3210 O OD1   . ASN B 2 2   ? 4.863   14.258  8.413   1.00 39.17 2   B 1 
ATOM 3211 N ND2   . ASN B 2 2   ? 6.882   14.222  9.259   1.00 37.42 2   B 1 
ATOM 3212 N N     . PRO B 2 3   ? 2.082   12.389  9.210   1.00 48.49 3   B 1 
ATOM 3213 C CA    . PRO B 2 3   ? 1.389   11.184  8.747   1.00 46.40 3   B 1 
ATOM 3214 C C     . PRO B 2 3   ? 2.352   10.052  8.348   1.00 46.23 3   B 1 
ATOM 3215 O O     . PRO B 2 3   ? 1.956   8.884   8.279   1.00 44.82 3   B 1 
ATOM 3216 C CB    . PRO B 2 3   ? 0.503   11.646  7.585   1.00 42.67 3   B 1 
ATOM 3217 C CG    . PRO B 2 3   ? 1.158   12.934  7.103   1.00 42.23 3   B 1 
ATOM 3218 C CD    . PRO B 2 3   ? 1.734   13.525  8.378   1.00 45.04 3   B 1 
ATOM 3219 N N     . ALA B 2 4   ? 3.640   10.349  8.161   1.00 48.66 4   B 1 
ATOM 3220 C CA    . ALA B 2 4   ? 4.690   9.352   8.037   1.00 47.14 4   B 1 
ATOM 3221 C C     . ALA B 2 4   ? 4.908   8.521   9.317   1.00 47.38 4   B 1 
ATOM 3222 O O     . ALA B 2 4   ? 5.421   7.405   9.231   1.00 44.96 4   B 1 
ATOM 3223 C CB    . ALA B 2 4   ? 5.988   10.064  7.608   1.00 43.50 4   B 1 
ATOM 3224 N N     . ALA B 2 5   ? 4.512   9.024   10.485  1.00 50.14 5   B 1 
ATOM 3225 C CA    . ALA B 2 5   ? 4.691   8.344   11.770  1.00 47.76 5   B 1 
ATOM 3226 C C     . ALA B 2 5   ? 3.735   7.147   11.956  1.00 49.02 5   B 1 
ATOM 3227 O O     . ALA B 2 5   ? 4.072   6.223   12.696  1.00 46.16 5   B 1 
ATOM 3228 C CB    . ALA B 2 5   ? 4.545   9.356   12.914  1.00 42.65 5   B 1 
ATOM 3229 N N     . GLU B 2 6   ? 2.596   7.096   11.267  1.00 63.33 6   B 1 
ATOM 3230 C CA    . GLU B 2 6   ? 1.754   5.883   11.237  1.00 63.03 6   B 1 
ATOM 3231 C C     . GLU B 2 6   ? 2.503   4.675   10.669  1.00 65.17 6   B 1 
ATOM 3232 O O     . GLU B 2 6   ? 2.349   3.543   11.129  1.00 58.64 6   B 1 
ATOM 3233 C CB    . GLU B 2 6   ? 0.507   6.076   10.365  1.00 55.36 6   B 1 
ATOM 3234 C CG    . GLU B 2 6   ? -0.594  6.910   11.001  1.00 48.06 6   B 1 
ATOM 3235 C CD    . GLU B 2 6   ? -1.937  6.661   10.295  1.00 43.92 6   B 1 
ATOM 3236 O OE1   . GLU B 2 6   ? -2.967  6.712   10.992  1.00 40.29 6   B 1 
ATOM 3237 O OE2   . GLU B 2 6   ? -1.916  6.347   9.083   1.00 41.37 6   B 1 
ATOM 3238 N N     . GLY B 2 7   ? 3.344   4.908   9.680   1.00 62.23 7   B 1 
ATOM 3239 C CA    . GLY B 2 7   ? 4.296   3.929   9.198   1.00 60.08 7   B 1 
ATOM 3240 C C     . GLY B 2 7   ? 5.463   3.772   10.161  1.00 62.61 7   B 1 
ATOM 3241 O O     . GLY B 2 7   ? 6.578   3.619   9.693   1.00 57.19 7   B 1 
ATOM 3242 N N     . GLY B 2 8   ? 5.181   3.761   11.473  1.00 65.44 8   B 1 
ATOM 3243 C CA    . GLY B 2 8   ? 6.102   3.563   12.587  1.00 63.32 8   B 1 
ATOM 3244 C C     . GLY B 2 8   ? 7.197   2.592   12.215  1.00 67.24 8   B 1 
ATOM 3245 O O     . GLY B 2 8   ? 7.045   1.915   11.250  1.00 60.61 8   B 1 
ATOM 3246 N N     . SER B 2 9   ? 8.370   2.592   12.844  1.00 71.14 9   B 1 
ATOM 3247 C CA    . SER B 2 9   ? 9.603   1.944   12.343  1.00 71.81 9   B 1 
ATOM 3248 C C     . SER B 2 9   ? 9.344   0.755   11.382  1.00 75.45 9   B 1 
ATOM 3249 O O     . SER B 2 9   ? 9.432   -0.418  11.760  1.00 67.63 9   B 1 
ATOM 3250 C CB    . SER B 2 9   ? 10.489  1.521   13.517  1.00 61.87 9   B 1 
ATOM 3251 O OG    . SER B 2 9   ? 11.645  0.886   13.044  1.00 53.28 9   B 1 
ATOM 3252 N N     . ALA B 2 10  ? 8.912   1.070   10.171  1.00 85.49 10  B 1 
ATOM 3253 C CA    . ALA B 2 10  ? 8.329   0.102   9.245   1.00 86.93 10  B 1 
ATOM 3254 C C     . ALA B 2 10  ? 9.440   -0.777  8.708   1.00 89.56 10  B 1 
ATOM 3255 O O     . ALA B 2 10  ? 9.291   -1.996  8.586   1.00 86.24 10  B 1 
ATOM 3256 C CB    . ALA B 2 10  ? 7.587   0.859   8.139   1.00 82.16 10  B 1 
ATOM 3257 N N     . LEU B 2 11  ? 10.608  -0.163  8.536   1.00 91.76 11  B 1 
ATOM 3258 C CA    . LEU B 2 11  ? 11.878  -0.823  8.309   1.00 92.80 11  B 1 
ATOM 3259 C C     . LEU B 2 11  ? 12.744  -0.737  9.585   1.00 93.23 11  B 1 
ATOM 3260 O O     . LEU B 2 11  ? 12.714  0.261   10.291  1.00 91.39 11  B 1 
ATOM 3261 C CB    . LEU B 2 11  ? 12.578  -0.191  7.094   1.00 92.78 11  B 1 
ATOM 3262 C CG    . LEU B 2 11  ? 11.771  -0.288  5.784   1.00 92.45 11  B 1 
ATOM 3263 C CD1   . LEU B 2 11  ? 12.492  0.476   4.674   1.00 89.53 11  B 1 
ATOM 3264 C CD2   . LEU B 2 11  ? 11.588  -1.750  5.343   1.00 88.46 11  B 1 
ATOM 3265 N N     . PRO B 2 12  ? 13.540  -1.781  9.909   1.00 92.78 12  B 1 
ATOM 3266 C CA    . PRO B 2 12  ? 14.455  -1.694  11.041  1.00 92.11 12  B 1 
ATOM 3267 C C     . PRO B 2 12  ? 15.546  -0.658  10.762  1.00 92.75 12  B 1 
ATOM 3268 O O     . PRO B 2 12  ? 16.346  -0.844  9.842   1.00 91.65 12  B 1 
ATOM 3269 C CB    . PRO B 2 12  ? 15.023  -3.098  11.222  1.00 90.51 12  B 1 
ATOM 3270 C CG    . PRO B 2 12  ? 14.044  -4.002  10.466  1.00 87.99 12  B 1 
ATOM 3271 C CD    . PRO B 2 12  ? 13.545  -3.105  9.338   1.00 90.30 12  B 1 
ATOM 3272 N N     . MET B 2 13  ? 15.635  0.377   11.603  1.00 92.28 13  B 1 
ATOM 3273 C CA    . MET B 2 13  ? 16.626  1.448   11.450  1.00 92.47 13  B 1 
ATOM 3274 C C     . MET B 2 13  ? 18.059  0.911   11.338  1.00 93.33 13  B 1 
ATOM 3275 O O     . MET B 2 13  ? 18.855  1.407   10.551  1.00 92.62 13  B 1 
ATOM 3276 C CB    . MET B 2 13  ? 16.494  2.429   12.625  1.00 91.17 13  B 1 
ATOM 3277 C CG    . MET B 2 13  ? 17.344  3.678   12.439  1.00 85.05 13  B 1 
ATOM 3278 S SD    . MET B 2 13  ? 16.977  4.620   10.933  1.00 85.46 13  B 1 
ATOM 3279 C CE    . MET B 2 13  ? 15.388  5.348   11.405  1.00 74.63 13  B 1 
ATOM 3280 N N     . ALA B 2 14  ? 18.390  -0.170  12.052  1.00 92.20 14  B 1 
ATOM 3281 C CA    . ALA B 2 14  ? 19.699  -0.815  11.956  1.00 91.65 14  B 1 
ATOM 3282 C C     . ALA B 2 14  ? 20.028  -1.320  10.537  1.00 92.89 14  B 1 
ATOM 3283 O O     . ALA B 2 14  ? 21.197  -1.305  10.135  1.00 91.54 14  B 1 
ATOM 3284 C CB    . ALA B 2 14  ? 19.758  -1.964  12.968  1.00 89.49 14  B 1 
ATOM 3285 N N     . ASN B 2 15  ? 19.014  -1.770  9.778   1.00 92.91 15  B 1 
ATOM 3286 C CA    . ASN B 2 15  ? 19.205  -2.216  8.395   1.00 93.28 15  B 1 
ATOM 3287 C C     . ASN B 2 15  ? 19.381  -1.009  7.463   1.00 94.26 15  B 1 
ATOM 3288 O O     . ASN B 2 15  ? 20.302  -1.019  6.652   1.00 93.49 15  B 1 
ATOM 3289 C CB    . ASN B 2 15  ? 18.026  -3.090  7.943   1.00 92.35 15  B 1 
ATOM 3290 C CG    . ASN B 2 15  ? 17.962  -4.440  8.641   1.00 90.51 15  B 1 
ATOM 3291 O OD1   . ASN B 2 15  ? 18.037  -4.578  9.841   1.00 80.22 15  B 1 
ATOM 3292 N ND2   . ASN B 2 15  ? 17.817  -5.505  7.877   1.00 80.82 15  B 1 
ATOM 3293 N N     . VAL B 2 16  ? 18.570  0.043   7.633   1.00 94.80 16  B 1 
ATOM 3294 C CA    . VAL B 2 16  ? 18.693  1.289   6.868   1.00 95.51 16  B 1 
ATOM 3295 C C     . VAL B 2 16  ? 20.085  1.903   7.071   1.00 96.06 16  B 1 
ATOM 3296 O O     . VAL B 2 16  ? 20.803  2.132   6.106   1.00 95.38 16  B 1 
ATOM 3297 C CB    . VAL B 2 16  ? 17.586  2.289   7.252   1.00 95.28 16  B 1 
ATOM 3298 C CG1   . VAL B 2 16  ? 17.694  3.597   6.464   1.00 93.11 16  B 1 
ATOM 3299 C CG2   . VAL B 2 16  ? 16.191  1.696   6.992   1.00 92.93 16  B 1 
ATOM 3300 N N     . VAL B 2 17  ? 20.527  2.053   8.325   1.00 95.88 17  B 1 
ATOM 3301 C CA    . VAL B 2 17  ? 21.850  2.618   8.646   1.00 95.57 17  B 1 
ATOM 3302 C C     . VAL B 2 17  ? 22.995  1.752   8.102   1.00 95.77 17  B 1 
ATOM 3303 O O     . VAL B 2 17  ? 24.027  2.284   7.681   1.00 95.01 17  B 1 
ATOM 3304 C CB    . VAL B 2 17  ? 22.001  2.826   10.159  1.00 94.56 17  B 1 
ATOM 3305 C CG1   . VAL B 2 17  ? 23.401  3.292   10.568  1.00 91.52 17  B 1 
ATOM 3306 C CG2   . VAL B 2 17  ? 21.016  3.891   10.644  1.00 91.09 17  B 1 
ATOM 3307 N N     . ARG B 2 18  ? 22.848  0.416   8.094   1.00 94.76 18  B 1 
ATOM 3308 C CA    . ARG B 2 18  ? 23.850  -0.474  7.501   1.00 94.38 18  B 1 
ATOM 3309 C C     . ARG B 2 18  ? 23.986  -0.245  5.991   1.00 94.80 18  B 1 
ATOM 3310 O O     . ARG B 2 18  ? 25.107  -0.239  5.496   1.00 93.36 18  B 1 
ATOM 3311 C CB    . ARG B 2 18  ? 23.501  -1.933  7.832   1.00 92.96 18  B 1 
ATOM 3312 C CG    . ARG B 2 18  ? 24.622  -2.901  7.407   1.00 85.04 18  B 1 
ATOM 3313 C CD    . ARG B 2 18  ? 24.206  -4.361  7.646   1.00 82.64 18  B 1 
ATOM 3314 N NE    . ARG B 2 18  ? 23.978  -4.651  9.078   1.00 73.59 18  B 1 
ATOM 3315 C CZ    . ARG B 2 18  ? 23.023  -5.414  9.595   1.00 67.29 18  B 1 
ATOM 3316 N NH1   . ARG B 2 18  ? 22.151  -6.029  8.846   1.00 59.95 18  B 1 
ATOM 3317 N NH2   . ARG B 2 18  ? 22.944  -5.575  10.884  1.00 59.41 18  B 1 
ATOM 3318 N N     . LEU B 2 19  ? 22.864  -0.030  5.283   1.00 94.91 19  B 1 
ATOM 3319 C CA    . LEU B 2 19  ? 22.864  0.306   3.862   1.00 95.14 19  B 1 
ATOM 3320 C C     . LEU B 2 19  ? 23.485  1.683   3.617   1.00 95.72 19  B 1 
ATOM 3321 O O     . LEU B 2 19  ? 24.422  1.792   2.821   1.00 94.51 19  B 1 
ATOM 3322 C CB    . LEU B 2 19  ? 21.427  0.235   3.308   1.00 94.55 19  B 1 
ATOM 3323 C CG    . LEU B 2 19  ? 20.856  -1.199  3.235   1.00 93.06 19  B 1 
ATOM 3324 C CD1   . LEU B 2 19  ? 19.381  -1.150  2.856   1.00 89.43 19  B 1 
ATOM 3325 C CD2   . LEU B 2 19  ? 21.605  -2.041  2.208   1.00 89.26 19  B 1 
ATOM 3326 N N     . MET B 2 20  ? 23.074  2.707   4.368   1.00 96.14 20  B 1 
ATOM 3327 C CA    . MET B 2 20  ? 23.646  4.052   4.262   1.00 96.45 20  B 1 
ATOM 3328 C C     . MET B 2 20  ? 25.171  4.045   4.421   1.00 96.37 20  B 1 
ATOM 3329 O O     . MET B 2 20  ? 25.890  4.641   3.634   1.00 94.84 20  B 1 
ATOM 3330 C CB    . MET B 2 20  ? 23.024  4.978   5.319   1.00 96.33 20  B 1 
ATOM 3331 C CG    . MET B 2 20  ? 21.530  5.225   5.130   1.00 94.91 20  B 1 
ATOM 3332 S SD    . MET B 2 20  ? 20.811  6.238   6.450   1.00 93.34 20  B 1 
ATOM 3333 C CE    . MET B 2 20  ? 21.332  7.877   5.900   1.00 84.12 20  B 1 
ATOM 3334 N N     . ARG B 2 21  ? 25.690  3.301   5.422   1.00 95.88 21  B 1 
ATOM 3335 C CA    . ARG B 2 21  ? 27.140  3.194   5.664   1.00 95.47 21  B 1 
ATOM 3336 C C     . ARG B 2 21  ? 27.904  2.483   4.553   1.00 95.37 21  B 1 
ATOM 3337 O O     . ARG B 2 21  ? 29.118  2.618   4.509   1.00 93.12 21  B 1 
ATOM 3338 C CB    . ARG B 2 21  ? 27.395  2.498   6.992   1.00 94.26 21  B 1 
ATOM 3339 C CG    . ARG B 2 21  ? 27.106  3.412   8.181   1.00 89.41 21  B 1 
ATOM 3340 C CD    . ARG B 2 21  ? 27.360  2.672   9.497   1.00 85.48 21  B 1 
ATOM 3341 N NE    . ARG B 2 21  ? 27.080  3.522   10.673  1.00 79.67 21  B 1 
ATOM 3342 C CZ    . ARG B 2 21  ? 27.883  4.458   11.170  1.00 74.34 21  B 1 
ATOM 3343 N NH1   . ARG B 2 21  ? 29.070  4.697   10.670  1.00 64.28 21  B 1 
ATOM 3344 N NH2   . ARG B 2 21  ? 27.493  5.181   12.177  1.00 68.17 21  B 1 
ATOM 3345 N N     . ARG B 2 22  ? 27.236  1.729   3.679   1.00 95.02 22  B 1 
ATOM 3346 C CA    . ARG B 2 22  ? 27.891  1.020   2.574   1.00 93.97 22  B 1 
ATOM 3347 C C     . ARG B 2 22  ? 28.393  1.978   1.487   1.00 94.35 22  B 1 
ATOM 3348 O O     . ARG B 2 22  ? 29.438  1.711   0.909   1.00 91.87 22  B 1 
ATOM 3349 C CB    . ARG B 2 22  ? 26.926  -0.026  1.999   1.00 91.67 22  B 1 
ATOM 3350 C CG    . ARG B 2 22  ? 27.655  -1.039  1.106   1.00 83.50 22  B 1 
ATOM 3351 C CD    . ARG B 2 22  ? 26.678  -1.982  0.409   1.00 81.67 22  B 1 
ATOM 3352 N NE    . ARG B 2 22  ? 26.009  -2.901  1.350   1.00 78.42 22  B 1 
ATOM 3353 C CZ    . ARG B 2 22  ? 25.004  -3.698  1.010   1.00 75.31 22  B 1 
ATOM 3354 N NH1   . ARG B 2 22  ? 24.481  -3.695  -0.188  1.00 71.14 22  B 1 
ATOM 3355 N NH2   . ARG B 2 22  ? 24.506  -4.530  1.868   1.00 67.98 22  B 1 
ATOM 3356 N N     . VAL B 2 23  ? 27.687  3.089   1.253   1.00 95.04 23  B 1 
ATOM 3357 C CA    . VAL B 2 23  ? 28.051  4.086   0.239   1.00 94.56 23  B 1 
ATOM 3358 C C     . VAL B 2 23  ? 28.788  5.297   0.817   1.00 94.70 23  B 1 
ATOM 3359 O O     . VAL B 2 23  ? 29.215  6.171   0.068   1.00 92.42 23  B 1 
ATOM 3360 C CB    . VAL B 2 23  ? 26.832  4.552   -0.578  1.00 92.70 23  B 1 
ATOM 3361 C CG1   . VAL B 2 23  ? 26.230  3.385   -1.363  1.00 86.38 23  B 1 
ATOM 3362 C CG2   . VAL B 2 23  ? 25.739  5.165   0.301   1.00 85.96 23  B 1 
ATOM 3363 N N     . LEU B 2 24  ? 28.956  5.356   2.134   1.00 94.95 24  B 1 
ATOM 3364 C CA    . LEU B 2 24  ? 29.661  6.446   2.806   1.00 94.99 24  B 1 
ATOM 3365 C C     . LEU B 2 24  ? 31.096  6.042   3.169   1.00 94.93 24  B 1 
ATOM 3366 O O     . LEU B 2 24  ? 31.319  4.908   3.615   1.00 92.27 24  B 1 
ATOM 3367 C CB    . LEU B 2 24  ? 28.882  6.871   4.062   1.00 94.05 24  B 1 
ATOM 3368 C CG    . LEU B 2 24  ? 27.510  7.505   3.782   1.00 93.19 24  B 1 
ATOM 3369 C CD1   . LEU B 2 24  ? 26.786  7.742   5.107   1.00 88.78 24  B 1 
ATOM 3370 C CD2   . LEU B 2 24  ? 27.623  8.839   3.054   1.00 88.23 24  B 1 
ATOM 3371 N N     . PRO B 2 25  ? 32.070  6.979   3.087   1.00 95.36 25  B 1 
ATOM 3372 C CA    . PRO B 2 25  ? 33.412  6.758   3.632   1.00 94.61 25  B 1 
ATOM 3373 C C     . PRO B 2 25  ? 33.379  6.413   5.126   1.00 94.84 25  B 1 
ATOM 3374 O O     . PRO B 2 25  ? 32.522  6.868   5.877   1.00 93.17 25  B 1 
ATOM 3375 C CB    . PRO B 2 25  ? 34.173  8.065   3.361   1.00 93.20 25  B 1 
ATOM 3376 C CG    . PRO B 2 25  ? 33.425  8.690   2.187   1.00 91.19 25  B 1 
ATOM 3377 C CD    . PRO B 2 25  ? 31.986  8.251   2.414   1.00 93.95 25  B 1 
ATOM 3378 N N     . SER B 2 26  ? 34.349  5.621   5.592   1.00 94.32 26  B 1 
ATOM 3379 C CA    . SER B 2 26  ? 34.368  5.106   6.968   1.00 93.86 26  B 1 
ATOM 3380 C C     . SER B 2 26  ? 34.448  6.189   8.054   1.00 93.99 26  B 1 
ATOM 3381 O O     . SER B 2 26  ? 34.012  5.977   9.181   1.00 88.06 26  B 1 
ATOM 3382 C CB    . SER B 2 26  ? 35.543  4.139   7.126   1.00 91.41 26  B 1 
ATOM 3383 O OG    . SER B 2 26  ? 36.758  4.792   6.810   1.00 80.39 26  B 1 
ATOM 3384 N N     . ASN B 2 27  ? 34.980  7.356   7.715   1.00 92.95 27  B 1 
ATOM 3385 C CA    . ASN B 2 27  ? 35.146  8.502   8.613   1.00 92.57 27  B 1 
ATOM 3386 C C     . ASN B 2 27  ? 33.913  9.426   8.687   1.00 93.29 27  B 1 
ATOM 3387 O O     . ASN B 2 27  ? 33.938  10.398  9.437   1.00 88.84 27  B 1 
ATOM 3388 C CB    . ASN B 2 27  ? 36.412  9.276   8.192   1.00 89.47 27  B 1 
ATOM 3389 C CG    . ASN B 2 27  ? 36.278  9.904   6.806   1.00 83.06 27  B 1 
ATOM 3390 O OD1   . ASN B 2 27  ? 35.582  9.435   5.942   1.00 68.68 27  B 1 
ATOM 3391 N ND2   . ASN B 2 27  ? 36.971  10.998  6.549   1.00 74.23 27  B 1 
ATOM 3392 N N     . VAL B 2 28  ? 32.849  9.134   7.922   1.00 94.25 28  B 1 
ATOM 3393 C CA    . VAL B 2 28  ? 31.645  9.963   7.864   1.00 94.41 28  B 1 
ATOM 3394 C C     . VAL B 2 28  ? 30.663  9.577   8.969   1.00 94.81 28  B 1 
ATOM 3395 O O     . VAL B 2 28  ? 30.397  8.405   9.230   1.00 92.64 28  B 1 
ATOM 3396 C CB    . VAL B 2 28  ? 31.003  9.912   6.462   1.00 92.60 28  B 1 
ATOM 3397 C CG1   . VAL B 2 28  ? 29.707  10.719  6.375   1.00 85.47 28  B 1 
ATOM 3398 C CG2   . VAL B 2 28  ? 31.981  10.498  5.444   1.00 86.34 28  B 1 
ATOM 3399 N N     . LYS B 2 29  ? 30.099  10.598  9.625   1.00 94.96 29  B 1 
ATOM 3400 C CA    . LYS B 2 29  ? 29.024  10.440  10.605  1.00 94.50 29  B 1 
ATOM 3401 C C     . LYS B 2 29  ? 27.671  10.681  9.940   1.00 95.03 29  B 1 
ATOM 3402 O O     . LYS B 2 29  ? 27.572  11.431  8.972   1.00 92.91 29  B 1 
ATOM 3403 C CB    . LYS B 2 29  ? 29.255  11.374  11.804  1.00 92.50 29  B 1 
ATOM 3404 C CG    . LYS B 2 29  ? 30.540  11.033  12.573  1.00 85.10 29  B 1 
ATOM 3405 C CD    . LYS B 2 29  ? 30.719  11.969  13.771  1.00 77.48 29  B 1 
ATOM 3406 C CE    . LYS B 2 29  ? 32.027  11.644  14.507  1.00 68.15 29  B 1 
ATOM 3407 N NZ    . LYS B 2 29  ? 32.243  12.539  15.665  1.00 58.12 29  B 1 
ATOM 3408 N N     . ILE B 2 30  ? 26.625  10.074  10.472  1.00 93.95 30  B 1 
ATOM 3409 C CA    . ILE B 2 30  ? 25.253  10.251  10.004  1.00 94.26 30  B 1 
ATOM 3410 C C     . ILE B 2 30  ? 24.425  10.828  11.149  1.00 94.48 30  B 1 
ATOM 3411 O O     . ILE B 2 30  ? 24.329  10.187  12.200  1.00 92.63 30  B 1 
ATOM 3412 C CB    . ILE B 2 30  ? 24.643  8.937   9.469   1.00 93.50 30  B 1 
ATOM 3413 C CG1   . ILE B 2 30  ? 25.577  8.186   8.494   1.00 89.56 30  B 1 
ATOM 3414 C CG2   . ILE B 2 30  ? 23.297  9.249   8.795   1.00 89.16 30  B 1 
ATOM 3415 C CD1   . ILE B 2 30  ? 25.064  6.804   8.082   1.00 87.43 30  B 1 
ATOM 3416 N N     . ALA B 2 31  ? 23.848  12.003  10.957  1.00 96.13 31  B 1 
ATOM 3417 C CA    . ALA B 2 31  ? 22.928  12.606  11.911  1.00 95.76 31  B 1 
ATOM 3418 C C     . ALA B 2 31  ? 21.680  11.733  12.093  1.00 95.89 31  B 1 
ATOM 3419 O O     . ALA B 2 31  ? 21.227  11.077  11.154  1.00 94.46 31  B 1 
ATOM 3420 C CB    . ALA B 2 31  ? 22.562  14.013  11.443  1.00 94.58 31  B 1 
ATOM 3421 N N     . GLU B 2 32  ? 21.112  11.728  13.305  1.00 94.25 32  B 1 
ATOM 3422 C CA    . GLU B 2 32  ? 19.933  10.898  13.581  1.00 93.63 32  B 1 
ATOM 3423 C C     . GLU B 2 32  ? 18.722  11.325  12.737  1.00 93.96 32  B 1 
ATOM 3424 O O     . GLU B 2 32  ? 18.004  10.473  12.197  1.00 93.35 32  B 1 
ATOM 3425 C CB    . GLU B 2 32  ? 19.615  10.948  15.085  1.00 92.22 32  B 1 
ATOM 3426 C CG    . GLU B 2 32  ? 18.707  9.786   15.529  1.00 84.39 32  B 1 
ATOM 3427 C CD    . GLU B 2 32  ? 19.347  8.411   15.252  1.00 78.48 32  B 1 
ATOM 3428 O OE1   . GLU B 2 32  ? 18.618  7.440   15.005  1.00 69.80 32  B 1 
ATOM 3429 O OE2   . GLU B 2 32  ? 20.605  8.307   15.217  1.00 68.33 32  B 1 
ATOM 3430 N N     . SER B 2 33  ? 18.557  12.637  12.514  1.00 95.37 33  B 1 
ATOM 3431 C CA    . SER B 2 33  ? 17.529  13.183  11.631  1.00 94.78 33  B 1 
ATOM 3432 C C     . SER B 2 33  ? 17.689  12.743  10.171  1.00 95.29 33  B 1 
ATOM 3433 O O     . SER B 2 33  ? 16.695  12.495  9.492   1.00 93.63 33  B 1 
ATOM 3434 C CB    . SER B 2 33  ? 17.534  14.713  11.736  1.00 92.96 33  B 1 
ATOM 3435 O OG    . SER B 2 33  ? 18.839  15.213  11.497  1.00 85.19 33  B 1 
ATOM 3436 N N     . ALA B 2 34  ? 18.922  12.581  9.682   1.00 95.70 34  B 1 
ATOM 3437 C CA    . ALA B 2 34  ? 19.189  12.075  8.342   1.00 95.89 34  B 1 
ATOM 3438 C C     . ALA B 2 34  ? 18.835  10.588  8.210   1.00 96.27 34  B 1 
ATOM 3439 O O     . ALA B 2 34  ? 18.294  10.168  7.187   1.00 95.23 34  B 1 
ATOM 3440 C CB    . ALA B 2 34  ? 20.661  12.328  7.982   1.00 95.26 34  B 1 
ATOM 3441 N N     . LYS B 2 35  ? 19.080  9.786   9.269   1.00 95.93 35  B 1 
ATOM 3442 C CA    . LYS B 2 35  ? 18.654  8.378   9.296   1.00 95.74 35  B 1 
ATOM 3443 C C     . LYS B 2 35  ? 17.138  8.262   9.250   1.00 95.85 35  B 1 
ATOM 3444 O O     . LYS B 2 35  ? 16.620  7.458   8.485   1.00 94.99 35  B 1 
ATOM 3445 C CB    . LYS B 2 35  ? 19.167  7.669   10.550  1.00 94.61 35  B 1 
ATOM 3446 C CG    . LYS B 2 35  ? 20.693  7.611   10.677  1.00 91.78 35  B 1 
ATOM 3447 C CD    . LYS B 2 35  ? 21.035  6.976   12.019  1.00 90.30 35  B 1 
ATOM 3448 C CE    . LYS B 2 35  ? 22.488  7.232   12.409  1.00 85.59 35  B 1 
ATOM 3449 N NZ    . LYS B 2 35  ? 22.617  7.200   13.878  1.00 79.74 35  B 1 
ATOM 3450 N N     . GLN B 2 36  ? 16.444  9.079   10.053  1.00 95.76 36  B 1 
ATOM 3451 C CA    . GLN B 2 36  ? 14.994  9.074   10.107  1.00 95.39 36  B 1 
ATOM 3452 C C     . GLN B 2 36  ? 14.386  9.519   8.777   1.00 95.75 36  B 1 
ATOM 3453 O O     . GLN B 2 36  ? 13.564  8.791   8.225   1.00 95.08 36  B 1 
ATOM 3454 C CB    . GLN B 2 36  ? 14.517  9.949   11.277  1.00 94.04 36  B 1 
ATOM 3455 C CG    . GLN B 2 36  ? 13.002  9.802   11.522  1.00 86.42 36  B 1 
ATOM 3456 C CD    . GLN B 2 36  ? 12.601  8.368   11.843  1.00 84.71 36  B 1 
ATOM 3457 O OE1   . GLN B 2 36  ? 13.236  7.687   12.631  1.00 77.44 36  B 1 
ATOM 3458 N NE2   . GLN B 2 36  ? 11.570  7.847   11.223  1.00 73.39 36  B 1 
ATOM 3459 N N     . LEU B 2 37  ? 14.847  10.625  8.193   1.00 95.46 37  B 1 
ATOM 3460 C CA    . LEU B 2 37  ? 14.347  11.079  6.893   1.00 95.52 37  B 1 
ATOM 3461 C C     . LEU B 2 37  ? 14.588  10.032  5.794   1.00 95.86 37  B 1 
ATOM 3462 O O     . LEU B 2 37  ? 13.688  9.755   5.006   1.00 94.89 37  B 1 
ATOM 3463 C CB    . LEU B 2 37  ? 14.976  12.440  6.549   1.00 95.11 37  B 1 
ATOM 3464 C CG    . LEU B 2 37  ? 14.482  13.026  5.211   1.00 93.98 37  B 1 
ATOM 3465 C CD1   . LEU B 2 37  ? 12.966  13.222  5.163   1.00 90.23 37  B 1 
ATOM 3466 C CD2   . LEU B 2 37  ? 15.133  14.388  4.964   1.00 90.18 37  B 1 
ATOM 3467 N N     . THR B 2 38  ? 15.757  9.392   5.756   1.00 96.21 38  B 1 
ATOM 3468 C CA    . THR B 2 38  ? 16.050  8.326   4.779   1.00 96.21 38  B 1 
ATOM 3469 C C     . THR B 2 38  ? 15.125  7.120   4.963   1.00 96.22 38  B 1 
ATOM 3470 O O     . THR B 2 38  ? 14.672  6.533   3.979   1.00 95.36 38  B 1 
ATOM 3471 C CB    . THR B 2 38  ? 17.514  7.871   4.874   1.00 95.82 38  B 1 
ATOM 3472 O OG1   . THR B 2 38  ? 18.388  8.961   4.734   1.00 89.45 38  B 1 
ATOM 3473 C CG2   . THR B 2 38  ? 17.893  6.864   3.785   1.00 88.79 38  B 1 
ATOM 3474 N N     . HIS B 2 39  ? 14.833  6.743   6.215   1.00 95.81 39  B 1 
ATOM 3475 C CA    . HIS B 2 39  ? 13.858  5.694   6.506   1.00 95.71 39  B 1 
ATOM 3476 C C     . HIS B 2 39  ? 12.477  6.059   5.973   1.00 95.61 39  B 1 
ATOM 3477 O O     . HIS B 2 39  ? 11.859  5.242   5.283   1.00 94.86 39  B 1 
ATOM 3478 C CB    . HIS B 2 39  ? 13.835  5.430   8.017   1.00 95.47 39  B 1 
ATOM 3479 C CG    . HIS B 2 39  ? 12.635  4.646   8.472   1.00 95.02 39  B 1 
ATOM 3480 N ND1   . HIS B 2 39  ? 11.390  5.190   8.735   1.00 88.59 39  B 1 
ATOM 3481 C CD2   . HIS B 2 39  ? 12.537  3.291   8.643   1.00 88.50 39  B 1 
ATOM 3482 C CE1   . HIS B 2 39  ? 10.567  4.173   9.050   1.00 89.30 39  B 1 
ATOM 3483 N NE2   . HIS B 2 39  ? 11.237  3.012   9.009   1.00 90.13 39  B 1 
ATOM 3484 N N     . ASP B 2 40  ? 12.010  7.279   6.241   1.00 94.91 40  B 1 
ATOM 3485 C CA    . ASP B 2 40  ? 10.685  7.733   5.827   1.00 94.36 40  B 1 
ATOM 3486 C C     . ASP B 2 40  ? 10.588  7.808   4.299   1.00 94.87 40  B 1 
ATOM 3487 O O     . ASP B 2 40  ? 9.639   7.278   3.717   1.00 93.69 40  B 1 
ATOM 3488 C CB    . ASP B 2 40  ? 10.359  9.074   6.513   1.00 93.03 40  B 1 
ATOM 3489 C CG    . ASP B 2 40  ? 10.345  8.985   8.046   1.00 90.44 40  B 1 
ATOM 3490 O OD1   . ASP B 2 40  ? 10.216  7.866   8.591   1.00 85.53 40  B 1 
ATOM 3491 O OD2   . ASP B 2 40  ? 10.505  10.042  8.697   1.00 85.25 40  B 1 
ATOM 3492 N N     . CYS B 2 41  ? 11.622  8.307   3.623   1.00 94.96 41  B 1 
ATOM 3493 C CA    . CYS B 2 41  ? 11.739  8.276   2.168   1.00 94.92 41  B 1 
ATOM 3494 C C     . CYS B 2 41  ? 11.669  6.850   1.601   1.00 95.10 41  B 1 
ATOM 3495 O O     . CYS B 2 41  ? 10.991  6.608   0.609   1.00 94.31 41  B 1 
ATOM 3496 C CB    . CYS B 2 41  ? 13.055  8.938   1.735   1.00 94.74 41  B 1 
ATOM 3497 S SG    . CYS B 2 41  ? 13.067  10.719  2.100   1.00 92.86 41  B 1 
ATOM 3498 N N     . ALA B 2 42  ? 12.329  5.880   2.237   1.00 95.31 42  B 1 
ATOM 3499 C CA    . ALA B 2 42  ? 12.289  4.490   1.793   1.00 95.23 42  B 1 
ATOM 3500 C C     . ALA B 2 42  ? 10.891  3.862   1.948   1.00 95.35 42  B 1 
ATOM 3501 O O     . ALA B 2 42  ? 10.445  3.110   1.077   1.00 94.23 42  B 1 
ATOM 3502 C CB    . ALA B 2 42  ? 13.349  3.693   2.563   1.00 94.74 42  B 1 
ATOM 3503 N N     . VAL B 2 43  ? 10.169  4.189   3.035   1.00 94.89 43  B 1 
ATOM 3504 C CA    . VAL B 2 43  ? 8.783   3.752   3.232   1.00 94.45 43  B 1 
ATOM 3505 C C     . VAL B 2 43  ? 7.865   4.362   2.171   1.00 94.58 43  B 1 
ATOM 3506 O O     . VAL B 2 43  ? 7.016   3.652   1.619   1.00 93.51 43  B 1 
ATOM 3507 C CB    . VAL B 2 43  ? 8.298   4.096   4.654   1.00 93.52 43  B 1 
ATOM 3508 C CG1   . VAL B 2 43  ? 6.820   3.741   4.869   1.00 91.24 43  B 1 
ATOM 3509 C CG2   . VAL B 2 43  ? 9.102   3.304   5.694   1.00 90.74 43  B 1 
ATOM 3510 N N     . GLU B 2 44  ? 8.062   5.638   1.837   1.00 94.08 44  B 1 
ATOM 3511 C CA    . GLU B 2 44  ? 7.297   6.315   0.798   1.00 94.07 44  B 1 
ATOM 3512 C C     . GLU B 2 44  ? 7.613   5.789   -0.601  1.00 94.52 44  B 1 
ATOM 3513 O O     . GLU B 2 44  ? 6.683   5.560   -1.369  1.00 93.18 44  B 1 
ATOM 3514 C CB    . GLU B 2 44  ? 7.492   7.833   0.876   1.00 92.83 44  B 1 
ATOM 3515 C CG    . GLU B 2 44  ? 6.844   8.480   2.116   1.00 86.81 44  B 1 
ATOM 3516 C CD    . GLU B 2 44  ? 5.372   8.091   2.309   1.00 87.33 44  B 1 
ATOM 3517 O OE1   . GLU B 2 44  ? 4.915   7.963   3.468   1.00 81.79 44  B 1 
ATOM 3518 O OE2   . GLU B 2 44  ? 4.643   7.871   1.323   1.00 82.47 44  B 1 
ATOM 3519 N N     . PHE B 2 45  ? 8.866   5.480   -0.910  1.00 94.85 45  B 1 
ATOM 3520 C CA    . PHE B 2 45  ? 9.240   4.825   -2.162  1.00 95.00 45  B 1 
ATOM 3521 C C     . PHE B 2 45  ? 8.527   3.482   -2.336  1.00 94.96 45  B 1 
ATOM 3522 O O     . PHE B 2 45  ? 7.934   3.207   -3.376  1.00 93.89 45  B 1 
ATOM 3523 C CB    . PHE B 2 45  ? 10.761  4.642   -2.209  1.00 94.99 45  B 1 
ATOM 3524 C CG    . PHE B 2 45  ? 11.228  3.843   -3.406  1.00 94.79 45  B 1 
ATOM 3525 C CD1   . PHE B 2 45  ? 11.531  2.472   -3.268  1.00 93.02 45  B 1 
ATOM 3526 C CD2   . PHE B 2 45  ? 11.332  4.446   -4.667  1.00 93.27 45  B 1 
ATOM 3527 C CE1   . PHE B 2 45  ? 11.944  1.726   -4.383  1.00 92.57 45  B 1 
ATOM 3528 C CE2   . PHE B 2 45  ? 11.745  3.699   -5.779  1.00 92.68 45  B 1 
ATOM 3529 C CZ    . PHE B 2 45  ? 12.057  2.337   -5.645  1.00 93.05 45  B 1 
ATOM 3530 N N     . VAL B 2 46  ? 8.503   2.663   -1.282  1.00 94.18 46  B 1 
ATOM 3531 C CA    . VAL B 2 46  ? 7.751   1.413   -1.297  1.00 93.73 46  B 1 
ATOM 3532 C C     . VAL B 2 46  ? 6.256   1.670   -1.498  1.00 93.80 46  B 1 
ATOM 3533 O O     . VAL B 2 46  ? 5.612   0.951   -2.258  1.00 92.72 46  B 1 
ATOM 3534 C CB    . VAL B 2 46  ? 8.016   0.579   -0.020  1.00 92.79 46  B 1 
ATOM 3535 C CG1   . VAL B 2 46  ? 7.131   -0.665  0.079   1.00 89.74 46  B 1 
ATOM 3536 C CG2   . VAL B 2 46  ? 9.463   0.087   0.034   1.00 89.39 46  B 1 
ATOM 3537 N N     . GLY B 2 47  ? 5.692   2.697   -0.852  1.00 93.44 47  B 1 
ATOM 3538 C CA    . GLY B 2 47  ? 4.304   3.097   -1.036  1.00 92.91 47  B 1 
ATOM 3539 C C     . GLY B 2 47  ? 3.977   3.550   -2.459  1.00 93.35 47  B 1 
ATOM 3540 O O     . GLY B 2 47  ? 2.951   3.139   -3.011  1.00 92.04 47  B 1 
ATOM 3541 N N     . PHE B 2 48  ? 4.854   4.344   -3.064  1.00 93.90 48  B 1 
ATOM 3542 C CA    . PHE B 2 48  ? 4.702   4.909   -4.401  1.00 94.01 48  B 1 
ATOM 3543 C C     . PHE B 2 48  ? 4.711   3.829   -5.483  1.00 94.17 48  B 1 
ATOM 3544 O O     . PHE B 2 48  ? 3.710   3.651   -6.193  1.00 92.70 48  B 1 
ATOM 3545 C CB    . PHE B 2 48  ? 5.815   5.945   -4.606  1.00 93.49 48  B 1 
ATOM 3546 C CG    . PHE B 2 48  ? 5.744   6.711   -5.918  1.00 93.16 48  B 1 
ATOM 3547 C CD1   . PHE B 2 48  ? 6.924   6.998   -6.618  1.00 90.32 48  B 1 
ATOM 3548 C CD2   . PHE B 2 48  ? 4.522   7.194   -6.399  1.00 90.48 48  B 1 
ATOM 3549 C CE1   . PHE B 2 48  ? 6.883   7.777   -7.783  1.00 89.42 48  B 1 
ATOM 3550 C CE2   . PHE B 2 48  ? 4.471   7.961   -7.566  1.00 89.31 48  B 1 
ATOM 3551 C CZ    . PHE B 2 48  ? 5.655   8.260   -8.256  1.00 89.93 48  B 1 
ATOM 3552 N N     . VAL B 2 49  ? 5.771   3.017   -5.527  1.00 95.02 49  B 1 
ATOM 3553 C CA    . VAL B 2 49  ? 5.904   1.944   -6.523  1.00 94.96 49  B 1 
ATOM 3554 C C     . VAL B 2 49  ? 4.829   0.860   -6.330  1.00 94.81 49  B 1 
ATOM 3555 O O     . VAL B 2 49  ? 4.291   0.345   -7.306  1.00 93.57 49  B 1 
ATOM 3556 C CB    . VAL B 2 49  ? 7.317   1.332   -6.483  1.00 94.52 49  B 1 
ATOM 3557 C CG1   . VAL B 2 49  ? 7.495   0.224   -7.525  1.00 91.89 49  B 1 
ATOM 3558 C CG2   . VAL B 2 49  ? 8.385   2.386   -6.776  1.00 91.67 49  B 1 
ATOM 3559 N N     . ARG B 2 50  ? 4.465   0.546   -5.078  1.00 94.76 50  B 1 
ATOM 3560 C CA    . ARG B 2 50  ? 3.363   -0.381  -4.798  1.00 94.32 50  B 1 
ATOM 3561 C C     . ARG B 2 50  ? 2.033   0.118   -5.361  1.00 94.38 50  B 1 
ATOM 3562 O O     . ARG B 2 50  ? 1.259   -0.707  -5.837  1.00 93.16 50  B 1 
ATOM 3563 C CB    . ARG B 2 50  ? 3.221   -0.591  -3.280  1.00 92.50 50  B 1 
ATOM 3564 C CG    . ARG B 2 50  ? 1.996   -1.429  -2.881  1.00 84.95 50  B 1 
ATOM 3565 C CD    . ARG B 2 50  ? 1.518   -1.095  -1.463  1.00 83.89 50  B 1 
ATOM 3566 N NE    . ARG B 2 50  ? 1.034   0.287   -1.382  1.00 79.07 50  B 1 
ATOM 3567 C CZ    . ARG B 2 50  ? 0.911   1.018   -0.295  1.00 75.75 50  B 1 
ATOM 3568 N NH1   . ARG B 2 50  ? 1.208   0.532   0.876   1.00 64.14 50  B 1 
ATOM 3569 N NH2   . ARG B 2 50  ? 0.492   2.250   -0.361  1.00 67.05 50  B 1 
ATOM 3570 N N     . GLY B 2 51  ? 1.743   1.406   -5.243  1.00 93.89 51  B 1 
ATOM 3571 C CA    . GLY B 2 51  ? 0.503   1.992   -5.747  1.00 93.37 51  B 1 
ATOM 3572 C C     . GLY B 2 51  ? 0.337   1.735   -7.242  1.00 93.71 51  B 1 
ATOM 3573 O O     . GLY B 2 51  ? -0.680  1.185   -7.659  1.00 92.35 51  B 1 
ATOM 3574 N N     . GLU B 2 52  ? 1.379   2.007   -8.018  1.00 94.05 52  B 1 
ATOM 3575 C CA    . GLU B 2 52  ? 1.381   1.750   -9.460  1.00 93.52 52  B 1 
ATOM 3576 C C     . GLU B 2 52  ? 1.322   0.251   -9.799  1.00 93.93 52  B 1 
ATOM 3577 O O     . GLU B 2 52  ? 0.571   -0.152  -10.688 1.00 92.43 52  B 1 
ATOM 3578 C CB    . GLU B 2 52  ? 2.620   2.383   -10.097 1.00 92.25 52  B 1 
ATOM 3579 C CG    . GLU B 2 52  ? 2.601   3.910   -10.061 1.00 84.41 52  B 1 
ATOM 3580 C CD    . GLU B 2 52  ? 1.311   4.468   -10.673 1.00 86.77 52  B 1 
ATOM 3581 O OE1   . GLU B 2 52  ? 0.638   5.298   -10.022 1.00 80.95 52  B 1 
ATOM 3582 O OE2   . GLU B 2 52  ? 0.909   4.030   -11.759 1.00 81.22 52  B 1 
ATOM 3583 N N     . ALA B 2 53  ? 2.040   -0.598  -9.065  1.00 94.23 53  B 1 
ATOM 3584 C CA    . ALA B 2 53  ? 1.995   -2.041  -9.281  1.00 94.18 53  B 1 
ATOM 3585 C C     . ALA B 2 53  ? 0.608   -2.641  -8.986  1.00 94.09 53  B 1 
ATOM 3586 O O     . ALA B 2 53  ? 0.147   -3.535  -9.695  1.00 92.72 53  B 1 
ATOM 3587 C CB    . ALA B 2 53  ? 3.077   -2.696  -8.415  1.00 93.62 53  B 1 
ATOM 3588 N N     . SER B 2 54  ? -0.059  -2.148  -7.939  1.00 94.54 54  B 1 
ATOM 3589 C CA    . SER B 2 54  ? -1.426  -2.535  -7.595  1.00 93.98 54  B 1 
ATOM 3590 C C     . SER B 2 54  ? -2.421  -2.073  -8.661  1.00 93.80 54  B 1 
ATOM 3591 O O     . SER B 2 54  ? -3.286  -2.860  -9.061  1.00 92.28 54  B 1 
ATOM 3592 C CB    . SER B 2 54  ? -1.815  -1.933  -6.236  1.00 92.50 54  B 1 
ATOM 3593 O OG    . SER B 2 54  ? -3.097  -2.384  -5.831  1.00 81.80 54  B 1 
ATOM 3594 N N     . GLU B 2 55  ? -2.263  -0.857  -9.155  1.00 93.65 55  B 1 
ATOM 3595 C CA    . GLU B 2 55  ? -3.121  -0.301  -10.193 1.00 93.29 55  B 1 
ATOM 3596 C C     . GLU B 2 55  ? -2.984  -1.076  -11.508 1.00 93.67 55  B 1 
ATOM 3597 O O     . GLU B 2 55  ? -3.989  -1.458  -12.101 1.00 92.21 55  B 1 
ATOM 3598 C CB    . GLU B 2 55  ? -2.797  1.183   -10.387 1.00 91.98 55  B 1 
ATOM 3599 C CG    . GLU B 2 55  ? -3.880  1.899   -11.203 1.00 85.71 55  B 1 
ATOM 3600 C CD    . GLU B 2 55  ? -5.254  1.854   -10.507 1.00 82.50 55  B 1 
ATOM 3601 O OE1   . GLU B 2 55  ? -6.268  1.821   -11.216 1.00 75.55 55  B 1 
ATOM 3602 O OE2   . GLU B 2 55  ? -5.287  1.853   -9.258  1.00 74.34 55  B 1 
ATOM 3603 N N     . ARG B 2 56  ? -1.763  -1.409  -11.915 1.00 93.15 56  B 1 
ATOM 3604 C CA    . ARG B 2 56  ? -1.519  -2.237  -13.098 1.00 93.11 56  B 1 
ATOM 3605 C C     . ARG B 2 56  ? -2.144  -3.622  -12.964 1.00 93.45 56  B 1 
ATOM 3606 O O     . ARG B 2 56  ? -2.837  -4.081  -13.865 1.00 91.68 56  B 1 
ATOM 3607 C CB    . ARG B 2 56  ? -0.013  -2.346  -13.360 1.00 92.03 56  B 1 
ATOM 3608 C CG    . ARG B 2 56  ? 0.219   -3.094  -14.682 1.00 88.09 56  B 1 
ATOM 3609 C CD    . ARG B 2 56  ? 1.692   -3.368  -14.914 1.00 82.99 56  B 1 
ATOM 3610 N NE    . ARG B 2 56  ? 1.877   -4.058  -16.203 1.00 77.91 56  B 1 
ATOM 3611 C CZ    . ARG B 2 56  ? 2.883   -4.834  -16.559 1.00 72.64 56  B 1 
ATOM 3612 N NH1   . ARG B 2 56  ? 3.885   -5.062  -15.759 1.00 66.34 56  B 1 
ATOM 3613 N NH2   . ARG B 2 56  ? 2.894   -5.378  -17.729 1.00 66.61 56  B 1 
ATOM 3614 N N     . ALA B 2 57  ? -1.933  -4.288  -11.827 1.00 94.05 57  B 1 
ATOM 3615 C CA    . ALA B 2 57  ? -2.550  -5.596  -11.604 1.00 93.81 57  B 1 
ATOM 3616 C C     . ALA B 2 57  ? -4.083  -5.517  -11.680 1.00 93.73 57  B 1 
ATOM 3617 O O     . ALA B 2 57  ? -4.725  -6.421  -12.219 1.00 92.01 57  B 1 
ATOM 3618 C CB    . ALA B 2 57  ? -2.080  -6.148  -10.256 1.00 93.23 57  B 1 
ATOM 3619 N N     . ARG B 2 58  ? -4.658  -4.431  -11.191 1.00 92.94 58  B 1 
ATOM 3620 C CA    . ARG B 2 58  ? -6.100  -4.186  -11.237 1.00 92.39 58  B 1 
ATOM 3621 C C     . ARG B 2 58  ? -6.591  -3.883  -12.650 1.00 92.70 58  B 1 
ATOM 3622 O O     . ARG B 2 58  ? -7.617  -4.441  -13.036 1.00 91.04 58  B 1 
ATOM 3623 C CB    . ARG B 2 58  ? -6.422  -3.051  -10.262 1.00 90.65 58  B 1 
ATOM 3624 C CG    . ARG B 2 58  ? -7.934  -2.838  -10.140 1.00 84.42 58  B 1 
ATOM 3625 C CD    . ARG B 2 58  ? -8.205  -1.708  -9.142  1.00 79.45 58  B 1 
ATOM 3626 N NE    . ARG B 2 58  ? -9.645  -1.549  -8.911  1.00 71.77 58  B 1 
ATOM 3627 C CZ    . ARG B 2 58  ? -10.191 -0.795  -7.981  1.00 65.53 58  B 1 
ATOM 3628 N NH1   . ARG B 2 58  ? -9.461  -0.067  -7.176  1.00 59.55 58  B 1 
ATOM 3629 N NH2   . ARG B 2 58  ? -11.484 -0.761  -7.834  1.00 58.82 58  B 1 
ATOM 3630 N N     . SER B 2 59  ? -5.883  -3.059  -13.421 1.00 93.51 59  B 1 
ATOM 3631 C CA    . SER B 2 59  ? -6.248  -2.747  -14.803 1.00 93.39 59  B 1 
ATOM 3632 C C     . SER B 2 59  ? -6.220  -3.992  -15.700 1.00 93.99 59  B 1 
ATOM 3633 O O     . SER B 2 59  ? -7.038  -4.112  -16.612 1.00 91.73 59  B 1 
ATOM 3634 C CB    . SER B 2 59  ? -5.352  -1.649  -15.378 1.00 92.08 59  B 1 
ATOM 3635 O OG    . SER B 2 59  ? -4.024  -2.084  -15.553 1.00 82.10 59  B 1 
ATOM 3636 N N     . GLU B 2 60  ? -5.357  -4.948  -15.370 1.00 93.64 60  B 1 
ATOM 3637 C CA    . GLU B 2 60  ? -5.291  -6.258  -16.033 1.00 93.41 60  B 1 
ATOM 3638 C C     . GLU B 2 60  ? -6.206  -7.317  -15.380 1.00 93.36 60  B 1 
ATOM 3639 O O     . GLU B 2 60  ? -6.034  -8.522  -15.607 1.00 90.58 60  B 1 
ATOM 3640 C CB    . GLU B 2 60  ? -3.832  -6.727  -16.069 1.00 92.81 60  B 1 
ATOM 3641 C CG    . GLU B 2 60  ? -2.925  -5.841  -16.950 1.00 89.16 60  B 1 
ATOM 3642 C CD    . GLU B 2 60  ? -1.453  -6.287  -16.899 1.00 87.54 60  B 1 
ATOM 3643 O OE1   . GLU B 2 60  ? -0.589  -5.540  -17.396 1.00 82.29 60  B 1 
ATOM 3644 O OE2   . GLU B 2 60  ? -1.158  -7.359  -16.336 1.00 81.49 60  B 1 
ATOM 3645 N N     . TYR B 2 61  ? -7.147  -6.896  -14.525 1.00 92.47 61  B 1 
ATOM 3646 C CA    . TYR B 2 61  ? -8.086  -7.766  -13.802 1.00 92.13 61  B 1 
ATOM 3647 C C     . TYR B 2 61  ? -7.422  -8.870  -12.955 1.00 92.47 61  B 1 
ATOM 3648 O O     . TYR B 2 61  ? -8.047  -9.874  -12.603 1.00 89.80 61  B 1 
ATOM 3649 C CB    . TYR B 2 61  ? -9.163  -8.296  -14.757 1.00 90.68 61  B 1 
ATOM 3650 C CG    . TYR B 2 61  ? -9.957  -7.202  -15.436 1.00 87.68 61  B 1 
ATOM 3651 C CD1   . TYR B 2 61  ? -11.087 -6.650  -14.808 1.00 80.82 61  B 1 
ATOM 3652 C CD2   . TYR B 2 61  ? -9.569  -6.719  -16.697 1.00 79.47 61  B 1 
ATOM 3653 C CE1   . TYR B 2 61  ? -11.824 -5.626  -15.426 1.00 77.25 61  B 1 
ATOM 3654 C CE2   . TYR B 2 61  ? -10.290 -5.695  -17.323 1.00 76.03 61  B 1 
ATOM 3655 C CZ    . TYR B 2 61  ? -11.423 -5.151  -16.691 1.00 78.14 61  B 1 
ATOM 3656 O OH    . TYR B 2 61  ? -12.137 -4.151  -17.293 1.00 75.77 61  B 1 
ATOM 3657 N N     . ARG B 2 62  ? -6.155  -8.689  -12.567 1.00 91.41 62  B 1 
ATOM 3658 C CA    . ARG B 2 62  ? -5.407  -9.630  -11.742 1.00 92.07 62  B 1 
ATOM 3659 C C     . ARG B 2 62  ? -5.547  -9.299  -10.261 1.00 92.47 62  B 1 
ATOM 3660 O O     . ARG B 2 62  ? -5.424  -8.162  -9.833  1.00 90.21 62  B 1 
ATOM 3661 C CB    . ARG B 2 62  ? -3.935  -9.681  -12.175 1.00 91.47 62  B 1 
ATOM 3662 C CG    . ARG B 2 62  ? -3.782  -10.298 -13.569 1.00 88.67 62  B 1 
ATOM 3663 C CD    . ARG B 2 62  ? -2.321  -10.467 -13.994 1.00 88.86 62  B 1 
ATOM 3664 N NE    . ARG B 2 62  ? -1.679  -9.175  -14.257 1.00 86.59 62  B 1 
ATOM 3665 C CZ    . ARG B 2 62  ? -0.793  -8.520  -13.483 1.00 88.08 62  B 1 
ATOM 3666 N NH1   . ARG B 2 62  ? -0.370  -8.971  -12.329 1.00 78.91 62  B 1 
ATOM 3667 N NH2   . ARG B 2 62  ? -0.319  -7.388  -13.891 1.00 82.23 62  B 1 
ATOM 3668 N N     . ARG B 2 63  ? -5.732  -10.328 -9.432  1.00 92.11 63  B 1 
ATOM 3669 C CA    . ARG B 2 63  ? -5.818  -10.185 -7.969  1.00 91.91 63  B 1 
ATOM 3670 C C     . ARG B 2 63  ? -4.478  -10.351 -7.257  1.00 92.84 63  B 1 
ATOM 3671 O O     . ARG B 2 63  ? -4.399  -10.123 -6.051  1.00 90.40 63  B 1 
ATOM 3672 C CB    . ARG B 2 63  ? -6.840  -11.181 -7.413  1.00 90.57 63  B 1 
ATOM 3673 C CG    . ARG B 2 63  ? -8.257  -10.880 -7.921  1.00 85.38 63  B 1 
ATOM 3674 C CD    . ARG B 2 63  ? -9.253  -11.825 -7.258  1.00 79.61 63  B 1 
ATOM 3675 N NE    . ARG B 2 63  ? -10.623 -11.585 -7.738  1.00 72.92 63  B 1 
ATOM 3676 C CZ    . ARG B 2 63  ? -11.719 -12.186 -7.311  1.00 65.44 63  B 1 
ATOM 3677 N NH1   . ARG B 2 63  ? -11.691 -13.084 -6.363  1.00 59.85 63  B 1 
ATOM 3678 N NH2   . ARG B 2 63  ? -12.884 -11.898 -7.844  1.00 59.97 63  B 1 
ATOM 3679 N N     . THR B 2 64  ? -3.470  -10.804 -7.978  1.00 93.62 64  B 1 
ATOM 3680 C CA    . THR B 2 64  ? -2.140  -11.047 -7.430  1.00 93.81 64  B 1 
ATOM 3681 C C     . THR B 2 64  ? -1.164  -10.077 -8.070  1.00 94.14 64  B 1 
ATOM 3682 O O     . THR B 2 64  ? -1.044  -10.070 -9.293  1.00 92.26 64  B 1 
ATOM 3683 C CB    . THR B 2 64  ? -1.689  -12.492 -7.666  1.00 92.75 64  B 1 
ATOM 3684 O OG1   . THR B 2 64  ? -2.654  -13.386 -7.143  1.00 86.64 64  B 1 
ATOM 3685 C CG2   . THR B 2 64  ? -0.367  -12.813 -6.971  1.00 86.47 64  B 1 
ATOM 3686 N N     . VAL B 2 65  ? -0.466  -9.299  -7.242  1.00 94.96 65  B 1 
ATOM 3687 C CA    . VAL B 2 65  ? 0.631   -8.444  -7.690  1.00 94.76 65  B 1 
ATOM 3688 C C     . VAL B 2 65  ? 1.861   -9.313  -7.940  1.00 94.88 65  B 1 
ATOM 3689 O O     . VAL B 2 65  ? 2.332   -10.005 -7.024  1.00 93.46 65  B 1 
ATOM 3690 C CB    . VAL B 2 65  ? 0.925   -7.325  -6.673  1.00 93.80 65  B 1 
ATOM 3691 C CG1   . VAL B 2 65  ? 1.930   -6.330  -7.241  1.00 88.73 65  B 1 
ATOM 3692 C CG2   . VAL B 2 65  ? -0.337  -6.533  -6.299  1.00 87.34 65  B 1 
ATOM 3693 N N     . ALA B 2 66  ? 2.342   -9.304  -9.176  1.00 94.48 66  B 1 
ATOM 3694 C CA    . ALA B 2 66  ? 3.490   -10.055 -9.644  1.00 94.26 66  B 1 
ATOM 3695 C C     . ALA B 2 66  ? 4.785   -9.222  -9.546  1.00 94.88 66  B 1 
ATOM 3696 O O     . ALA B 2 66  ? 4.718   -8.002  -9.442  1.00 93.84 66  B 1 
ATOM 3697 C CB    . ALA B 2 66  ? 3.195   -10.515 -11.078 1.00 92.94 66  B 1 
ATOM 3698 N N     . PRO B 2 67  ? 5.982   -9.851  -9.544  1.00 94.96 67  B 1 
ATOM 3699 C CA    . PRO B 2 67  ? 7.238   -9.095  -9.575  1.00 94.87 67  B 1 
ATOM 3700 C C     . PRO B 2 67  ? 7.385   -8.217  -10.823 1.00 95.09 67  B 1 
ATOM 3701 O O     . PRO B 2 67  ? 7.930   -7.115  -10.728 1.00 93.71 67  B 1 
ATOM 3702 C CB    . PRO B 2 67  ? 8.343   -10.165 -9.482  1.00 93.68 67  B 1 
ATOM 3703 C CG    . PRO B 2 67  ? 7.665   -11.435 -9.971  1.00 91.06 67  B 1 
ATOM 3704 C CD    . PRO B 2 67  ? 6.222   -11.272 -9.505  1.00 93.36 67  B 1 
ATOM 3705 N N     . GLU B 2 68  ? 6.837   -8.645  -11.952 1.00 94.71 68  B 1 
ATOM 3706 C CA    . GLU B 2 68  ? 6.837   -7.898  -13.213 1.00 94.38 68  B 1 
ATOM 3707 C C     . GLU B 2 68  ? 6.000   -6.615  -13.132 1.00 94.44 68  B 1 
ATOM 3708 O O     . GLU B 2 68  ? 6.283   -5.640  -13.830 1.00 92.99 68  B 1 
ATOM 3709 C CB    . GLU B 2 68  ? 6.325   -8.785  -14.360 1.00 93.71 68  B 1 
ATOM 3710 C CG    . GLU B 2 68  ? 7.191   -10.026 -14.669 1.00 90.02 68  B 1 
ATOM 3711 C CD    . GLU B 2 68  ? 7.114   -11.143 -13.614 1.00 87.22 68  B 1 
ATOM 3712 O OE1   . GLU B 2 68  ? 8.052   -11.966 -13.555 1.00 78.87 68  B 1 
ATOM 3713 O OE2   . GLU B 2 68  ? 6.148   -11.165 -12.828 1.00 80.20 68  B 1 
ATOM 3714 N N     . ASP B 2 69  ? 5.016   -6.550  -12.230 1.00 94.73 69  B 1 
ATOM 3715 C CA    . ASP B 2 69  ? 4.272   -5.319  -11.987 1.00 94.39 69  B 1 
ATOM 3716 C C     . ASP B 2 69  ? 5.157   -4.251  -11.344 1.00 94.69 69  B 1 
ATOM 3717 O O     . ASP B 2 69  ? 4.988   -3.068  -11.614 1.00 93.23 69  B 1 
ATOM 3718 C CB    . ASP B 2 69  ? 3.044   -5.574  -11.107 1.00 93.60 69  B 1 
ATOM 3719 C CG    . ASP B 2 69  ? 2.055   -6.559  -11.721 1.00 91.72 69  B 1 
ATOM 3720 O OD1   . ASP B 2 69  ? 1.822   -6.495  -12.938 1.00 87.61 69  B 1 
ATOM 3721 O OD2   . ASP B 2 69  ? 1.478   -7.388  -10.987 1.00 87.75 69  B 1 
ATOM 3722 N N     . PHE B 2 70  ? 6.122   -4.663  -10.517 1.00 94.14 70  B 1 
ATOM 3723 C CA    . PHE B 2 70  ? 7.058   -3.747  -9.882  1.00 94.11 70  B 1 
ATOM 3724 C C     . PHE B 2 70  ? 8.116   -3.231  -10.850 1.00 94.25 70  B 1 
ATOM 3725 O O     . PHE B 2 70  ? 8.423   -2.043  -10.805 1.00 92.63 70  B 1 
ATOM 3726 C CB    . PHE B 2 70  ? 7.719   -4.402  -8.665  1.00 93.10 70  B 1 
ATOM 3727 C CG    . PHE B 2 70  ? 6.763   -4.581  -7.518  1.00 92.04 70  B 1 
ATOM 3728 C CD1   . PHE B 2 70  ? 6.522   -3.518  -6.638  1.00 88.45 70  B 1 
ATOM 3729 C CD2   . PHE B 2 70  ? 6.058   -5.778  -7.365  1.00 87.79 70  B 1 
ATOM 3730 C CE1   . PHE B 2 70  ? 5.580   -3.651  -5.615  1.00 85.31 70  B 1 
ATOM 3731 C CE2   . PHE B 2 70  ? 5.106   -5.918  -6.340  1.00 83.79 70  B 1 
ATOM 3732 C CZ    . PHE B 2 70  ? 4.860   -4.845  -5.468  1.00 83.38 70  B 1 
ATOM 3733 N N     . THR B 2 71  ? 8.656   -4.075  -11.737 1.00 94.26 71  B 1 
ATOM 3734 C CA    . THR B 2 71  ? 9.619   -3.617  -12.756 1.00 93.98 71  B 1 
ATOM 3735 C C     . THR B 2 71  ? 8.957   -2.656  -13.740 1.00 93.90 71  B 1 
ATOM 3736 O O     . THR B 2 71  ? 9.512   -1.600  -14.013 1.00 92.22 71  B 1 
ATOM 3737 C CB    . THR B 2 71  ? 10.268  -4.790  -13.512 1.00 92.70 71  B 1 
ATOM 3738 O OG1   . THR B 2 71  ? 9.301   -5.624  -14.104 1.00 82.30 71  B 1 
ATOM 3739 C CG2   . THR B 2 71  ? 11.099  -5.677  -12.573 1.00 79.70 71  B 1 
ATOM 3740 N N     . TRP B 2 72  ? 7.736   -2.960  -14.172 1.00 94.18 72  B 1 
ATOM 3741 C CA    . TRP B 2 72  ? 6.955   -2.046  -15.004 1.00 93.90 72  B 1 
ATOM 3742 C C     . TRP B 2 72  ? 6.629   -0.738  -14.279 1.00 93.98 72  B 1 
ATOM 3743 O O     . TRP B 2 72  ? 6.734   0.335   -14.870 1.00 92.62 72  B 1 
ATOM 3744 C CB    . TRP B 2 72  ? 5.664   -2.738  -15.441 1.00 92.90 72  B 1 
ATOM 3745 C CG    . TRP B 2 72  ? 4.782   -1.892  -16.297 1.00 91.23 72  B 1 
ATOM 3746 C CD1   . TRP B 2 72  ? 4.805   -1.839  -17.644 1.00 87.01 72  B 1 
ATOM 3747 C CD2   . TRP B 2 72  ? 3.746   -0.951  -15.874 1.00 88.38 72  B 1 
ATOM 3748 N NE1   . TRP B 2 72  ? 3.847   -0.945  -18.098 1.00 84.19 72  B 1 
ATOM 3749 C CE2   . TRP B 2 72  ? 3.175   -0.380  -17.037 1.00 86.43 72  B 1 
ATOM 3750 C CE3   . TRP B 2 72  ? 3.248   -0.539  -14.622 1.00 82.39 72  B 1 
ATOM 3751 C CZ2   . TRP B 2 72  ? 2.127   0.572   -16.974 1.00 83.38 72  B 1 
ATOM 3752 C CZ3   . TRP B 2 72  ? 2.211   0.408   -14.554 1.00 78.16 72  B 1 
ATOM 3753 C CH2   . TRP B 2 72  ? 1.662   0.949   -15.714 1.00 79.62 72  B 1 
ATOM 3754 N N     . SER B 2 73  ? 6.276   -0.795  -12.999 1.00 93.99 73  B 1 
ATOM 3755 C CA    . SER B 2 73  ? 5.991   0.409   -12.217 1.00 93.80 73  B 1 
ATOM 3756 C C     . SER B 2 73  ? 7.221   1.289   -12.050 1.00 94.09 73  B 1 
ATOM 3757 O O     . SER B 2 73  ? 7.107   2.496   -12.184 1.00 92.80 73  B 1 
ATOM 3758 C CB    . SER B 2 73  ? 5.426   0.058   -10.849 1.00 93.09 73  B 1 
ATOM 3759 O OG    . SER B 2 73  ? 4.229   -0.671  -10.994 1.00 84.23 73  B 1 
ATOM 3760 N N     . CYS B 2 74  ? 8.396   0.712   -11.818 1.00 93.63 74  B 1 
ATOM 3761 C CA    . CYS B 2 74  ? 9.647   1.474   -11.776 1.00 93.65 74  B 1 
ATOM 3762 C C     . CYS B 2 74  ? 9.893   2.204   -13.099 1.00 93.63 74  B 1 
ATOM 3763 O O     . CYS B 2 74  ? 10.148  3.406   -13.085 1.00 91.94 74  B 1 
ATOM 3764 C CB    . CYS B 2 74  ? 10.811  0.545   -11.421 1.00 93.18 74  B 1 
ATOM 3765 S SG    . CYS B 2 74  ? 10.736  0.090   -9.658  1.00 90.03 74  B 1 
ATOM 3766 N N     . GLN B 2 75  ? 9.725   1.529   -14.231 1.00 93.37 75  B 1 
ATOM 3767 C CA    . GLN B 2 75  ? 9.842   2.155   -15.557 1.00 92.84 75  B 1 
ATOM 3768 C C     . GLN B 2 75  ? 8.812   3.277   -15.745 1.00 92.83 75  B 1 
ATOM 3769 O O     . GLN B 2 75  ? 9.163   4.393   -16.106 1.00 91.22 75  B 1 
ATOM 3770 C CB    . GLN B 2 75  ? 9.706   1.057   -16.617 1.00 91.60 75  B 1 
ATOM 3771 C CG    . GLN B 2 75  ? 10.035  1.593   -18.017 1.00 86.12 75  B 1 
ATOM 3772 C CD    . GLN B 2 75  ? 10.013  0.497   -19.084 1.00 82.60 75  B 1 
ATOM 3773 O OE1   . GLN B 2 75  ? 9.560   -0.625  -18.876 1.00 74.55 75  B 1 
ATOM 3774 N NE2   . GLN B 2 75  ? 10.503  0.784   -20.266 1.00 70.35 75  B 1 
ATOM 3775 N N     . SER B 2 76  ? 7.545   3.027   -15.405 1.00 92.51 76  B 1 
ATOM 3776 C CA    . SER B 2 76  ? 6.454   3.997   -15.562 1.00 91.61 76  B 1 
ATOM 3777 C C     . SER B 2 76  ? 6.594   5.247   -14.699 1.00 91.62 76  B 1 
ATOM 3778 O O     . SER B 2 76  ? 6.007   6.286   -15.005 1.00 88.71 76  B 1 
ATOM 3779 C CB    . SER B 2 76  ? 5.117   3.336   -15.197 1.00 89.66 76  B 1 
ATOM 3780 O OG    . SER B 2 76  ? 4.894   2.183   -15.971 1.00 77.99 76  B 1 
ATOM 3781 N N     . LEU B 2 77  ? 7.349   5.161   -13.602 1.00 92.00 77  B 1 
ATOM 3782 C CA    . LEU B 2 77  ? 7.571   6.248   -12.656 1.00 91.81 77  B 1 
ATOM 3783 C C     . LEU B 2 77  ? 8.907   6.976   -12.878 1.00 91.54 77  B 1 
ATOM 3784 O O     . LEU B 2 77  ? 9.232   7.875   -12.102 1.00 88.49 77  B 1 
ATOM 3785 C CB    . LEU B 2 77  ? 7.430   5.695   -11.232 1.00 91.45 77  B 1 
ATOM 3786 C CG    . LEU B 2 77  ? 6.018   5.179   -10.877 1.00 90.29 77  B 1 
ATOM 3787 C CD1   . LEU B 2 77  ? 6.051   4.531   -9.491  1.00 86.59 77  B 1 
ATOM 3788 C CD2   . LEU B 2 77  ? 4.966   6.288   -10.901 1.00 86.43 77  B 1 
ATOM 3789 N N     . GLY B 2 78  ? 9.667   6.608   -13.915 1.00 90.72 78  B 1 
ATOM 3790 C CA    . GLY B 2 78  ? 10.954  7.224   -14.251 1.00 90.12 78  B 1 
ATOM 3791 C C     . GLY B 2 78  ? 12.151  6.635   -13.492 1.00 90.91 78  B 1 
ATOM 3792 O O     . GLY B 2 78  ? 13.236  7.218   -13.507 1.00 88.05 78  B 1 
ATOM 3793 N N     . PHE B 2 79  ? 11.985  5.484   -12.849 1.00 92.14 79  B 1 
ATOM 3794 C CA    . PHE B 2 79  ? 13.075  4.745   -12.215 1.00 92.21 79  B 1 
ATOM 3795 C C     . PHE B 2 79  ? 13.717  3.742   -13.186 1.00 92.52 79  B 1 
ATOM 3796 O O     . PHE B 2 79  ? 13.970  2.585   -12.824 1.00 90.25 79  B 1 
ATOM 3797 C CB    . PHE B 2 79  ? 12.593  4.082   -10.915 1.00 91.67 79  B 1 
ATOM 3798 C CG    . PHE B 2 79  ? 12.043  5.035   -9.876  1.00 91.53 79  B 1 
ATOM 3799 C CD1   . PHE B 2 79  ? 12.900  5.903   -9.187  1.00 88.36 79  B 1 
ATOM 3800 C CD2   . PHE B 2 79  ? 10.666  5.056   -9.588  1.00 88.51 79  B 1 
ATOM 3801 C CE1   . PHE B 2 79  ? 12.389  6.799   -8.223  1.00 87.20 79  B 1 
ATOM 3802 C CE2   . PHE B 2 79  ? 10.144  5.943   -8.637  1.00 87.33 79  B 1 
ATOM 3803 C CZ    . PHE B 2 79  ? 11.006  6.813   -7.954  1.00 88.10 79  B 1 
ATOM 3804 N N     . ASP B 2 80  ? 13.999  4.168   -14.418 1.00 92.03 80  B 1 
ATOM 3805 C CA    . ASP B 2 80  ? 14.497  3.294   -15.489 1.00 91.60 80  B 1 
ATOM 3806 C C     . ASP B 2 80  ? 15.781  2.551   -15.107 1.00 92.72 80  B 1 
ATOM 3807 O O     . ASP B 2 80  ? 15.925  1.352   -15.361 1.00 91.03 80  B 1 
ATOM 3808 C CB    . ASP B 2 80  ? 14.732  4.122   -16.758 1.00 89.01 80  B 1 
ATOM 3809 C CG    . ASP B 2 80  ? 13.424  4.735   -17.236 1.00 81.55 80  B 1 
ATOM 3810 O OD1   . ASP B 2 80  ? 12.497  3.942   -17.507 1.00 73.50 80  B 1 
ATOM 3811 O OD2   . ASP B 2 80  ? 13.345  5.979   -17.241 1.00 73.13 80  B 1 
ATOM 3812 N N     . SER B 2 81  ? 16.689  3.239   -14.395 1.00 92.21 81  B 1 
ATOM 3813 C CA    . SER B 2 81  ? 17.952  2.660   -13.924 1.00 92.05 81  B 1 
ATOM 3814 C C     . SER B 2 81  ? 17.767  1.477   -12.963 1.00 92.83 81  B 1 
ATOM 3815 O O     . SER B 2 81  ? 18.678  0.674   -12.796 1.00 91.31 81  B 1 
ATOM 3816 C CB    . SER B 2 81  ? 18.790  3.740   -13.235 1.00 90.49 81  B 1 
ATOM 3817 O OG    . SER B 2 81  ? 19.023  4.822   -14.108 1.00 81.87 81  B 1 
ATOM 3818 N N     . TYR B 2 82  ? 16.585  1.347   -12.327 1.00 93.38 82  B 1 
ATOM 3819 C CA    . TYR B 2 82  ? 16.286  0.242   -11.416 1.00 93.65 82  B 1 
ATOM 3820 C C     . TYR B 2 82  ? 15.845  -1.025  -12.161 1.00 93.76 82  B 1 
ATOM 3821 O O     . TYR B 2 82  ? 16.011  -2.131  -11.644 1.00 92.02 82  B 1 
ATOM 3822 C CB    . TYR B 2 82  ? 15.186  0.658   -10.421 1.00 93.39 82  B 1 
ATOM 3823 C CG    . TYR B 2 82  ? 15.584  1.714   -9.406  1.00 93.77 82  B 1 
ATOM 3824 C CD1   . TYR B 2 82  ? 15.639  1.392   -8.034  1.00 90.25 82  B 1 
ATOM 3825 C CD2   . TYR B 2 82  ? 15.883  3.026   -9.797  1.00 89.96 82  B 1 
ATOM 3826 C CE1   . TYR B 2 82  ? 16.003  2.355   -7.083  1.00 88.29 82  B 1 
ATOM 3827 C CE2   . TYR B 2 82  ? 16.269  4.001   -8.857  1.00 88.59 82  B 1 
ATOM 3828 C CZ    . TYR B 2 82  ? 16.326  3.659   -7.498  1.00 90.16 82  B 1 
ATOM 3829 O OH    . TYR B 2 82  ? 16.722  4.602   -6.576  1.00 88.76 82  B 1 
ATOM 3830 N N     . VAL B 2 83  ? 15.278  -0.883  -13.371 1.00 93.80 83  B 1 
ATOM 3831 C CA    . VAL B 2 83  ? 14.596  -1.969  -14.082 1.00 93.42 83  B 1 
ATOM 3832 C C     . VAL B 2 83  ? 15.552  -3.109  -14.408 1.00 93.84 83  B 1 
ATOM 3833 O O     . VAL B 2 83  ? 15.293  -4.256  -14.034 1.00 92.79 83  B 1 
ATOM 3834 C CB    . VAL B 2 83  ? 13.911  -1.431  -15.353 1.00 92.34 83  B 1 
ATOM 3835 C CG1   . VAL B 2 83  ? 13.252  -2.555  -16.166 1.00 87.87 83  B 1 
ATOM 3836 C CG2   . VAL B 2 83  ? 12.825  -0.421  -14.985 1.00 88.00 83  B 1 
ATOM 3837 N N     . GLN B 2 84  ? 16.673  -2.810  -15.069 1.00 93.46 84  B 1 
ATOM 3838 C CA    . GLN B 2 84  ? 17.642  -3.832  -15.465 1.00 93.03 84  B 1 
ATOM 3839 C C     . GLN B 2 84  ? 18.260  -4.561  -14.252 1.00 93.35 84  B 1 
ATOM 3840 O O     . GLN B 2 84  ? 18.225  -5.792  -14.223 1.00 92.61 84  B 1 
ATOM 3841 C CB    . GLN B 2 84  ? 18.684  -3.210  -16.421 1.00 92.04 84  B 1 
ATOM 3842 C CG    . GLN B 2 84  ? 19.659  -4.256  -16.997 1.00 84.00 84  B 1 
ATOM 3843 C CD    . GLN B 2 84  ? 18.977  -5.289  -17.903 1.00 77.30 84  B 1 
ATOM 3844 O OE1   . GLN B 2 84  ? 17.846  -5.141  -18.333 1.00 68.26 84  B 1 
ATOM 3845 N NE2   . GLN B 2 84  ? 19.644  -6.367  -18.218 1.00 63.73 84  B 1 
ATOM 3846 N N     . PRO B 2 85  ? 18.718  -3.861  -13.184 1.00 93.26 85  B 1 
ATOM 3847 C CA    . PRO B 2 85  ? 19.168  -4.520  -11.952 1.00 92.90 85  B 1 
ATOM 3848 C C     . PRO B 2 85  ? 18.100  -5.407  -11.308 1.00 93.12 85  B 1 
ATOM 3849 O O     . PRO B 2 85  ? 18.397  -6.520  -10.870 1.00 91.89 85  B 1 
ATOM 3850 C CB    . PRO B 2 85  ? 19.575  -3.376  -11.024 1.00 91.86 85  B 1 
ATOM 3851 C CG    . PRO B 2 85  ? 19.993  -2.262  -11.967 1.00 89.31 85  B 1 
ATOM 3852 C CD    . PRO B 2 85  ? 19.037  -2.443  -13.138 1.00 92.02 85  B 1 
ATOM 3853 N N     . MET B 2 86  ? 16.830  -4.961  -11.257 1.00 93.38 86  B 1 
ATOM 3854 C CA    . MET B 2 86  ? 15.727  -5.749  -10.691 1.00 93.52 86  B 1 
ATOM 3855 C C     . MET B 2 86  ? 15.455  -7.023  -11.496 1.00 93.46 86  B 1 
ATOM 3856 O O     . MET B 2 86  ? 15.246  -8.082  -10.904 1.00 92.04 86  B 1 
ATOM 3857 C CB    . MET B 2 86  ? 14.445  -4.905  -10.635 1.00 93.25 86  B 1 
ATOM 3858 C CG    . MET B 2 86  ? 14.477  -3.824  -9.554  1.00 90.96 86  B 1 
ATOM 3859 S SD    . MET B 2 86  ? 13.084  -2.643  -9.664  1.00 88.63 86  B 1 
ATOM 3860 C CE    . MET B 2 86  ? 11.702  -3.703  -9.172  1.00 78.92 86  B 1 
ATOM 3861 N N     . GLN B 2 87  ? 15.479  -6.936  -12.836 1.00 93.40 87  B 1 
ATOM 3862 C CA    . GLN B 2 87  ? 15.286  -8.085  -13.716 1.00 93.06 87  B 1 
ATOM 3863 C C     . GLN B 2 87  ? 16.427  -9.103  -13.577 1.00 92.97 87  B 1 
ATOM 3864 O O     . GLN B 2 87  ? 16.167  -10.303 -13.465 1.00 91.76 87  B 1 
ATOM 3865 C CB    . GLN B 2 87  ? 15.176  -7.620  -15.165 1.00 92.47 87  B 1 
ATOM 3866 C CG    . GLN B 2 87  ? 13.827  -6.953  -15.471 1.00 89.04 87  B 1 
ATOM 3867 C CD    . GLN B 2 87  ? 13.765  -6.410  -16.900 1.00 87.74 87  B 1 
ATOM 3868 O OE1   . GLN B 2 87  ? 14.746  -6.384  -17.623 1.00 81.71 87  B 1 
ATOM 3869 N NE2   . GLN B 2 87  ? 12.613  -5.971  -17.358 1.00 79.53 87  B 1 
ATOM 3870 N N     . THR B 2 88  ? 17.668  -8.639  -13.525 1.00 92.21 88  B 1 
ATOM 3871 C CA    . THR B 2 88  ? 18.839  -9.505  -13.314 1.00 91.61 88  B 1 
ATOM 3872 C C     . THR B 2 88  ? 18.776  -10.184 -11.951 1.00 91.89 88  B 1 
ATOM 3873 O O     . THR B 2 88  ? 18.960  -11.399 -11.863 1.00 90.20 88  B 1 
ATOM 3874 C CB    . THR B 2 88  ? 20.138  -8.704  -13.473 1.00 90.39 88  B 1 
ATOM 3875 O OG1   . THR B 2 88  ? 20.175  -8.152  -14.772 1.00 82.38 88  B 1 
ATOM 3876 C CG2   . THR B 2 88  ? 21.387  -9.572  -13.334 1.00 80.37 88  B 1 
ATOM 3877 N N     . TYR B 2 89  ? 18.420  -9.449  -10.893 1.00 92.48 89  B 1 
ATOM 3878 C CA    . TYR B 2 89  ? 18.249  -10.020 -9.555  1.00 92.22 89  B 1 
ATOM 3879 C C     . TYR B 2 89  ? 17.124  -11.064 -9.505  1.00 92.25 89  B 1 
ATOM 3880 O O     . TYR B 2 89  ? 17.280  -12.117 -8.895  1.00 90.87 89  B 1 
ATOM 3881 C CB    . TYR B 2 89  ? 17.988  -8.895  -8.554  1.00 91.73 89  B 1 
ATOM 3882 C CG    . TYR B 2 89  ? 17.985  -9.370  -7.123  1.00 91.19 89  B 1 
ATOM 3883 C CD1   . TYR B 2 89  ? 16.774  -9.606  -6.444  1.00 87.50 89  B 1 
ATOM 3884 C CD2   . TYR B 2 89  ? 19.206  -9.608  -6.459  1.00 87.48 89  B 1 
ATOM 3885 C CE1   . TYR B 2 89  ? 16.782  -10.061 -5.114  1.00 85.65 89  B 1 
ATOM 3886 C CE2   . TYR B 2 89  ? 19.224  -10.070 -5.136  1.00 85.56 89  B 1 
ATOM 3887 C CZ    . TYR B 2 89  ? 18.017  -10.291 -4.472  1.00 86.43 89  B 1 
ATOM 3888 O OH    . TYR B 2 89  ? 18.029  -10.743 -3.168  1.00 84.59 89  B 1 
ATOM 3889 N N     . LEU B 2 90  ? 15.999  -10.795 -10.165 1.00 92.63 90  B 1 
ATOM 3890 C CA    . LEU B 2 90  ? 14.885  -11.742 -10.236 1.00 92.30 90  B 1 
ATOM 3891 C C     . LEU B 2 90  ? 15.272  -13.017 -10.988 1.00 92.38 90  B 1 
ATOM 3892 O O     . LEU B 2 90  ? 14.895  -14.107 -10.551 1.00 90.84 90  B 1 
ATOM 3893 C CB    . LEU B 2 90  ? 13.678  -11.050 -10.889 1.00 91.76 90  B 1 
ATOM 3894 C CG    . LEU B 2 90  ? 12.438  -11.949 -11.056 1.00 89.37 90  B 1 
ATOM 3895 C CD1   . LEU B 2 90  ? 11.911  -12.476 -9.715  1.00 83.28 90  B 1 
ATOM 3896 C CD2   . LEU B 2 90  ? 11.317  -11.161 -11.743 1.00 83.02 90  B 1 
ATOM 3897 N N     . ARG B 2 91  ? 16.020  -12.908 -12.088 1.00 91.96 91  B 1 
ATOM 3898 C CA    . ARG B 2 91  ? 16.515  -14.062 -12.834 1.00 90.88 91  B 1 
ATOM 3899 C C     . ARG B 2 91  ? 17.436  -14.919 -11.966 1.00 90.65 91  B 1 
ATOM 3900 O O     . ARG B 2 91  ? 17.163  -16.110 -11.834 1.00 89.11 91  B 1 
ATOM 3901 C CB    . ARG B 2 91  ? 17.189  -13.570 -14.134 1.00 89.73 91  B 1 
ATOM 3902 C CG    . ARG B 2 91  ? 17.691  -14.748 -14.996 1.00 80.74 91  B 1 
ATOM 3903 C CD    . ARG B 2 91  ? 18.249  -14.260 -16.343 1.00 78.22 91  B 1 
ATOM 3904 N NE    . ARG B 2 91  ? 19.349  -13.305 -16.166 1.00 71.63 91  B 1 
ATOM 3905 C CZ    . ARG B 2 91  ? 19.547  -12.171 -16.833 1.00 64.96 91  B 1 
ATOM 3906 N NH1   . ARG B 2 91  ? 18.762  -11.807 -17.806 1.00 59.81 91  B 1 
ATOM 3907 N NH2   . ARG B 2 91  ? 20.533  -11.389 -16.518 1.00 59.49 91  B 1 
ATOM 3908 N N     . GLY B 2 92  ? 18.398  -14.311 -11.305 1.00 90.11 92  B 1 
ATOM 3909 C CA    . GLY B 2 92  ? 19.300  -15.040 -10.403 1.00 89.20 92  B 1 
ATOM 3910 C C     . GLY B 2 92  ? 18.603  -15.649 -9.186  1.00 89.67 92  B 1 
ATOM 3911 O O     . GLY B 2 92  ? 19.011  -16.696 -8.692  1.00 87.33 92  B 1 
ATOM 3912 N N     . TYR B 2 93  ? 17.510  -15.061 -8.708  1.00 89.98 93  B 1 
ATOM 3913 C CA    . TYR B 2 93  ? 16.713  -15.633 -7.612  1.00 89.66 93  B 1 
ATOM 3914 C C     . TYR B 2 93  ? 15.899  -16.868 -8.030  1.00 89.37 93  B 1 
ATOM 3915 O O     . TYR B 2 93  ? 15.568  -17.707 -7.178  1.00 86.22 93  B 1 
ATOM 3916 C CB    . TYR B 2 93  ? 15.780  -14.551 -7.050  1.00 88.96 93  B 1 
ATOM 3917 C CG    . TYR B 2 93  ? 14.935  -15.020 -5.887  1.00 89.20 93  B 1 
ATOM 3918 C CD1   . TYR B 2 93  ? 13.634  -15.519 -6.101  1.00 85.87 93  B 1 
ATOM 3919 C CD2   . TYR B 2 93  ? 15.469  -15.025 -4.583  1.00 86.13 93  B 1 
ATOM 3920 C CE1   . TYR B 2 93  ? 12.881  -16.025 -5.032  1.00 85.14 93  B 1 
ATOM 3921 C CE2   . TYR B 2 93  ? 14.718  -15.532 -3.503  1.00 85.20 93  B 1 
ATOM 3922 C CZ    . TYR B 2 93  ? 13.427  -16.032 -3.735  1.00 85.69 93  B 1 
ATOM 3923 O OH    . TYR B 2 93  ? 12.697  -16.547 -2.687  1.00 84.05 93  B 1 
ATOM 3924 N N     . ARG B 2 94  ? 15.533  -16.966 -9.307  1.00 88.38 94  B 1 
ATOM 3925 C CA    . ARG B 2 94  ? 14.749  -18.086 -9.853  1.00 86.09 94  B 1 
ATOM 3926 C C     . ARG B 2 94  ? 15.613  -19.275 -10.266 1.00 84.08 94  B 1 
ATOM 3927 O O     . ARG B 2 94  ? 15.084  -20.384 -10.323 1.00 78.36 94  B 1 
ATOM 3928 C CB    . ARG B 2 94  ? 13.937  -17.591 -11.058 1.00 84.46 94  B 1 
ATOM 3929 C CG    . ARG B 2 94  ? 12.715  -16.741 -10.667 1.00 80.75 94  B 1 
ATOM 3930 C CD    . ARG B 2 94  ? 12.073  -16.178 -11.936 1.00 80.10 94  B 1 
ATOM 3931 N NE    . ARG B 2 94  ? 10.814  -15.468 -11.644 1.00 77.96 94  B 1 
ATOM 3932 C CZ    . ARG B 2 94  ? 10.062  -14.806 -12.516 1.00 76.52 94  B 1 
ATOM 3933 N NH1   . ARG B 2 94  ? 10.411  -14.709 -13.770 1.00 72.94 94  B 1 
ATOM 3934 N NH2   . ARG B 2 94  ? 8.959   -14.247 -12.135 1.00 71.45 94  B 1 
ATOM 3935 N N     . GLU B 2 95  ? 16.872  -19.037 -10.584 1.00 84.75 95  B 1 
ATOM 3936 C CA    . GLU B 2 95  ? 17.877  -20.059 -10.862 1.00 82.01 95  B 1 
ATOM 3937 C C     . GLU B 2 95  ? 18.367  -20.707 -9.551  1.00 76.68 95  B 1 
ATOM 3938 O O     . GLU B 2 95  ? 18.499  -21.943 -9.517  1.00 67.62 95  B 1 
ATOM 3939 C CB    . GLU B 2 95  ? 19.044  -19.434 -11.661 1.00 73.37 95  B 1 
ATOM 3940 C CG    . GLU B 2 95  ? 18.644  -19.049 -13.085 1.00 65.97 95  B 1 
ATOM 3941 C CD    . GLU B 2 95  ? 19.696  -18.218 -13.870 1.00 57.52 95  B 1 
ATOM 3942 O OE1   . GLU B 2 95  ? 19.333  -17.704 -14.954 1.00 53.95 95  B 1 
ATOM 3943 O OE2   . GLU B 2 95  ? 20.843  -18.058 -13.395 1.00 57.28 95  B 1 
ATOM 3944 O OXT   . GLU B 2 95  ? 18.562  -19.957 -8.560  1.00 61.07 95  B 1 
ATOM 3945 N N     . PHE C 3 1   ? 27.789  5.019   -10.001 1.00 82.15 1   C 1 
ATOM 3946 C CA    . PHE C 3 1   ? 26.841  4.415   -9.046  1.00 85.43 1   C 1 
ATOM 3947 C C     . PHE C 3 1   ? 26.090  3.216   -9.637  1.00 88.10 1   C 1 
ATOM 3948 O O     . PHE C 3 1   ? 26.270  2.101   -9.164  1.00 85.68 1   C 1 
ATOM 3949 C CB    . PHE C 3 1   ? 25.872  5.482   -8.510  1.00 81.93 1   C 1 
ATOM 3950 C CG    . PHE C 3 1   ? 24.844  4.913   -7.551  1.00 83.61 1   C 1 
ATOM 3951 C CD1   . PHE C 3 1   ? 23.533  4.660   -7.981  1.00 81.53 1   C 1 
ATOM 3952 C CD2   . PHE C 3 1   ? 25.224  4.586   -6.243  1.00 81.49 1   C 1 
ATOM 3953 C CE1   . PHE C 3 1   ? 22.601  4.072   -7.113  1.00 80.14 1   C 1 
ATOM 3954 C CE2   . PHE C 3 1   ? 24.292  3.998   -5.358  1.00 80.78 1   C 1 
ATOM 3955 C CZ    . PHE C 3 1   ? 22.988  3.740   -5.805  1.00 81.97 1   C 1 
ATOM 3956 N N     . TRP C 3 2   ? 25.332  3.402   -10.722 1.00 84.64 2   C 1 
ATOM 3957 C CA    . TRP C 3 2   ? 24.519  2.328   -11.313 1.00 85.35 2   C 1 
ATOM 3958 C C     . TRP C 3 2   ? 25.342  1.168   -11.881 1.00 85.97 2   C 1 
ATOM 3959 O O     . TRP C 3 2   ? 24.964  0.010   -11.709 1.00 82.62 2   C 1 
ATOM 3960 C CB    . TRP C 3 2   ? 23.585  2.908   -12.368 1.00 83.70 2   C 1 
ATOM 3961 C CG    . TRP C 3 2   ? 22.472  3.714   -11.774 1.00 85.37 2   C 1 
ATOM 3962 C CD1   . TRP C 3 2   ? 22.292  5.056   -11.880 1.00 81.97 2   C 1 
ATOM 3963 C CD2   . TRP C 3 2   ? 21.390  3.214   -10.921 1.00 85.28 2   C 1 
ATOM 3964 N NE1   . TRP C 3 2   ? 21.161  5.430   -11.148 1.00 81.15 2   C 1 
ATOM 3965 C CE2   . TRP C 3 2   ? 20.602  4.330   -10.544 1.00 83.86 2   C 1 
ATOM 3966 C CE3   . TRP C 3 2   ? 21.033  1.945   -10.456 1.00 81.24 2   C 1 
ATOM 3967 C CZ2   . TRP C 3 2   ? 19.473  4.179   -9.694  1.00 82.81 2   C 1 
ATOM 3968 C CZ3   . TRP C 3 2   ? 19.903  1.792   -9.604  1.00 81.70 2   C 1 
ATOM 3969 C CH2   . TRP C 3 2   ? 19.148  2.905   -9.230  1.00 82.51 2   C 1 
ATOM 3970 N N     . ALA C 3 3   ? 26.493  1.441   -12.482 1.00 89.19 3   C 1 
ATOM 3971 C CA    . ALA C 3 3   ? 27.409  0.400   -12.946 1.00 87.15 3   C 1 
ATOM 3972 C C     . ALA C 3 3   ? 27.894  -0.496  -11.794 1.00 86.81 3   C 1 
ATOM 3973 O O     . ALA C 3 3   ? 27.945  -1.713  -11.934 1.00 84.98 3   C 1 
ATOM 3974 C CB    . ALA C 3 3   ? 28.584  1.077   -13.665 1.00 85.51 3   C 1 
ATOM 3975 N N     . GLU C 3 4   ? 28.163  0.102   -10.619 1.00 87.17 4   C 1 
ATOM 3976 C CA    . GLU C 3 4   ? 28.550  -0.653  -9.431  1.00 87.06 4   C 1 
ATOM 3977 C C     . GLU C 3 4   ? 27.383  -1.470  -8.864  1.00 88.16 4   C 1 
ATOM 3978 O O     . GLU C 3 4   ? 27.553  -2.631  -8.506  1.00 85.42 4   C 1 
ATOM 3979 C CB    . GLU C 3 4   ? 29.123  0.322   -8.390  1.00 83.38 4   C 1 
ATOM 3980 C CG    . GLU C 3 4   ? 29.814  -0.388  -7.213  1.00 72.54 4   C 1 
ATOM 3981 C CD    . GLU C 3 4   ? 31.022  -1.239  -7.641  1.00 67.31 4   C 1 
ATOM 3982 O OE1   . GLU C 3 4   ? 31.405  -2.135  -6.850  1.00 60.80 4   C 1 
ATOM 3983 O OE2   . GLU C 3 4   ? 31.571  -1.017  -8.743  1.00 60.68 4   C 1 
ATOM 3984 N N     . GLN C 3 5   ? 26.163  -0.908  -8.855  1.00 85.05 5   C 1 
ATOM 3985 C CA    . GLN C 3 5   ? 24.966  -1.640  -8.419  1.00 84.58 5   C 1 
ATOM 3986 C C     . GLN C 3 5   ? 24.660  -2.847  -9.312  1.00 85.40 5   C 1 
ATOM 3987 O O     . GLN C 3 5   ? 24.274  -3.898  -8.810  1.00 84.28 5   C 1 
ATOM 3988 C CB    . GLN C 3 5   ? 23.742  -0.711  -8.389  1.00 83.57 5   C 1 
ATOM 3989 C CG    . GLN C 3 5   ? 23.796  0.334   -7.271  1.00 79.42 5   C 1 
ATOM 3990 C CD    . GLN C 3 5   ? 23.995  -0.325  -5.909  1.00 81.04 5   C 1 
ATOM 3991 O OE1   . GLN C 3 5   ? 23.157  -1.070  -5.429  1.00 71.71 5   C 1 
ATOM 3992 N NE2   . GLN C 3 5   ? 25.134  -0.119  -5.269  1.00 71.04 5   C 1 
ATOM 3993 N N     . TYR C 3 6   ? 24.846  -2.694  -10.626 1.00 89.07 6   C 1 
ATOM 3994 C CA    . TYR C 3 6   ? 24.670  -3.797  -11.560 1.00 87.74 6   C 1 
ATOM 3995 C C     . TYR C 3 6   ? 25.699  -4.903  -11.309 1.00 87.80 6   C 1 
ATOM 3996 O O     . TYR C 3 6   ? 25.328  -6.069  -11.159 1.00 85.93 6   C 1 
ATOM 3997 C CB    . TYR C 3 6   ? 24.737  -3.261  -12.993 1.00 84.87 6   C 1 
ATOM 3998 C CG    . TYR C 3 6   ? 24.330  -4.298  -14.016 1.00 79.25 6   C 1 
ATOM 3999 C CD1   . TYR C 3 6   ? 25.298  -5.068  -14.679 1.00 72.32 6   C 1 
ATOM 4000 C CD2   . TYR C 3 6   ? 22.960  -4.531  -14.279 1.00 70.02 6   C 1 
ATOM 4001 C CE1   . TYR C 3 6   ? 24.912  -6.074  -15.572 1.00 65.41 6   C 1 
ATOM 4002 C CE2   . TYR C 3 6   ? 22.561  -5.539  -15.175 1.00 65.60 6   C 1 
ATOM 4003 C CZ    . TYR C 3 6   ? 23.538  -6.318  -15.815 1.00 64.97 6   C 1 
ATOM 4004 O OH    . TYR C 3 6   ? 23.154  -7.325  -16.659 1.00 60.33 6   C 1 
ATOM 4005 N N     . ARG C 3 7   ? 26.973  -4.535  -11.125 1.00 88.19 7   C 1 
ATOM 4006 C CA    . ARG C 3 7   ? 28.052  -5.478  -10.816 1.00 86.27 7   C 1 
ATOM 4007 C C     . ARG C 3 7   ? 27.828  -6.201  -9.478  1.00 86.29 7   C 1 
ATOM 4008 O O     . ARG C 3 7   ? 28.051  -7.402  -9.395  1.00 84.00 7   C 1 
ATOM 4009 C CB    . ARG C 3 7   ? 29.378  -4.693  -10.811 1.00 84.59 7   C 1 
ATOM 4010 C CG    . ARG C 3 7   ? 30.587  -5.610  -10.848 1.00 75.26 7   C 1 
ATOM 4011 C CD    . ARG C 3 7   ? 31.871  -4.788  -10.750 1.00 72.85 7   C 1 
ATOM 4012 N NE    . ARG C 3 7   ? 32.778  -5.069  -11.858 1.00 65.47 7   C 1 
ATOM 4013 C CZ    . ARG C 3 7   ? 33.894  -4.406  -12.149 1.00 57.08 7   C 1 
ATOM 4014 N NH1   . ARG C 3 7   ? 34.293  -3.402  -11.400 1.00 54.88 7   C 1 
ATOM 4015 N NH2   . ARG C 3 7   ? 34.600  -4.732  -13.187 1.00 53.42 7   C 1 
ATOM 4016 N N     . GLU C 3 8   ? 27.344  -5.496  -8.444  1.00 87.28 8   C 1 
ATOM 4017 C CA    . GLU C 3 8   ? 27.013  -6.103  -7.150  1.00 86.56 8   C 1 
ATOM 4018 C C     . GLU C 3 8   ? 25.880  -7.138  -7.290  1.00 86.81 8   C 1 
ATOM 4019 O O     . GLU C 3 8   ? 25.900  -8.183  -6.636  1.00 83.84 8   C 1 
ATOM 4020 C CB    . GLU C 3 8   ? 26.632  -5.011  -6.133  1.00 84.26 8   C 1 
ATOM 4021 C CG    . GLU C 3 8   ? 26.547  -5.580  -4.704  1.00 73.79 8   C 1 
ATOM 4022 C CD    . GLU C 3 8   ? 25.963  -4.622  -3.649  1.00 69.14 8   C 1 
ATOM 4023 O OE1   . GLU C 3 8   ? 25.493  -5.124  -2.599  1.00 62.33 8   C 1 
ATOM 4024 O OE2   . GLU C 3 8   ? 25.939  -3.388  -3.840  1.00 64.44 8   C 1 
ATOM 4025 N N     . ILE C 3 9   ? 24.895  -6.865  -8.154  1.00 84.81 9   C 1 
ATOM 4026 C CA    . ILE C 3 9   ? 23.780  -7.787  -8.396  1.00 83.39 9   C 1 
ATOM 4027 C C     . ILE C 3 9   ? 24.234  -9.019  -9.181  1.00 83.50 9   C 1 
ATOM 4028 O O     . ILE C 3 9   ? 23.857  -10.125 -8.801  1.00 80.40 9   C 1 
ATOM 4029 C CB    . ILE C 3 9   ? 22.607  -7.058  -9.073  1.00 80.11 9   C 1 
ATOM 4030 C CG1   . ILE C 3 9   ? 21.949  -6.130  -8.024  1.00 73.86 9   C 1 
ATOM 4031 C CG2   . ILE C 3 9   ? 21.571  -8.044  -9.638  1.00 71.30 9   C 1 
ATOM 4032 C CD1   . ILE C 3 9   ? 20.940  -5.152  -8.602  1.00 65.21 9   C 1 
ATOM 4033 N N     . GLU C 3 10  ? 25.057  -8.866  -10.208 1.00 84.57 10  C 1 
ATOM 4034 C CA    . GLU C 3 10  ? 25.626  -9.993  -10.951 1.00 83.03 10  C 1 
ATOM 4035 C C     . GLU C 3 10  ? 26.514  -10.879 -10.063 1.00 82.80 10  C 1 
ATOM 4036 O O     . GLU C 3 10  ? 26.486  -12.101 -10.177 1.00 79.46 10  C 1 
ATOM 4037 C CB    . GLU C 3 10  ? 26.456  -9.497  -12.142 1.00 79.91 10  C 1 
ATOM 4038 C CG    . GLU C 3 10  ? 25.583  -8.977  -13.287 1.00 70.25 10  C 1 
ATOM 4039 C CD    . GLU C 3 10  ? 26.390  -8.742  -14.571 1.00 64.47 10  C 1 
ATOM 4040 O OE1   . GLU C 3 10  ? 25.821  -8.982  -15.662 1.00 57.24 10  C 1 
ATOM 4041 O OE2   . GLU C 3 10  ? 27.565  -8.325  -14.473 1.00 58.14 10  C 1 
ATOM 4042 N N     . ALA C 3 11  ? 27.252  -10.280 -9.126  1.00 82.42 11  C 1 
ATOM 4043 C CA    . ALA C 3 11  ? 28.086  -11.002 -8.182  1.00 81.58 11  C 1 
ATOM 4044 C C     . ALA C 3 11  ? 27.290  -11.655 -7.023  1.00 81.89 11  C 1 
ATOM 4045 O O     . ALA C 3 11  ? 27.869  -12.379 -6.206  1.00 77.33 11  C 1 
ATOM 4046 C CB    . ALA C 3 11  ? 29.159  -10.041 -7.660  1.00 76.70 11  C 1 
ATOM 4047 N N     . THR C 3 12  ? 25.980  -11.400 -6.910  1.00 79.95 12  C 1 
ATOM 4048 C CA    . THR C 3 12  ? 25.159  -11.961 -5.827  1.00 79.15 12  C 1 
ATOM 4049 C C     . THR C 3 12  ? 24.923  -13.455 -6.054  1.00 79.83 12  C 1 
ATOM 4050 O O     . THR C 3 12  ? 24.274  -13.848 -7.020  1.00 75.86 12  C 1 
ATOM 4051 C CB    . THR C 3 12  ? 23.834  -11.213 -5.671  1.00 74.43 12  C 1 
ATOM 4052 O OG1   . THR C 3 12  ? 24.066  -9.856  -5.364  1.00 64.90 12  C 1 
ATOM 4053 C CG2   . THR C 3 12  ? 22.995  -11.754 -4.507  1.00 65.10 12  C 1 
ATOM 4054 N N     . THR C 3 13  ? 25.385  -14.275 -5.109  1.00 78.82 13  C 1 
ATOM 4055 C CA    . THR C 3 13  ? 25.173  -15.734 -5.106  1.00 77.19 13  C 1 
ATOM 4056 C C     . THR C 3 13  ? 24.198  -16.183 -4.011  1.00 78.29 13  C 1 
ATOM 4057 O O     . THR C 3 13  ? 23.471  -17.167 -4.177  1.00 70.64 13  C 1 
ATOM 4058 C CB    . THR C 3 13  ? 26.507  -16.460 -4.926  1.00 70.47 13  C 1 
ATOM 4059 O OG1   . THR C 3 13  ? 27.151  -16.012 -3.748  1.00 62.75 13  C 1 
ATOM 4060 C CG2   . THR C 3 13  ? 27.470  -16.203 -6.093  1.00 60.20 13  C 1 
ATOM 4061 N N     . ASP C 3 14  ? 24.149  -15.470 -2.889  1.00 81.16 14  C 1 
ATOM 4062 C CA    . ASP C 3 14  ? 23.243  -15.773 -1.785  1.00 81.51 14  C 1 
ATOM 4063 C C     . ASP C 3 14  ? 21.972  -14.911 -1.847  1.00 82.57 14  C 1 
ATOM 4064 O O     . ASP C 3 14  ? 21.882  -13.814 -1.292  1.00 75.90 14  C 1 
ATOM 4065 C CB    . ASP C 3 14  ? 23.965  -15.652 -0.442  1.00 74.19 14  C 1 
ATOM 4066 C CG    . ASP C 3 14  ? 23.092  -16.101 0.728   1.00 66.13 14  C 1 
ATOM 4067 O OD1   . ASP C 3 14  ? 21.957  -16.598 0.513   1.00 60.27 14  C 1 
ATOM 4068 O OD2   . ASP C 3 14  ? 23.542  -15.957 1.881   1.00 62.26 14  C 1 
ATOM 4069 N N     . PHE C 3 15  ? 20.943  -15.467 -2.475  1.00 82.47 15  C 1 
ATOM 4070 C CA    . PHE C 3 15  ? 19.620  -14.854 -2.567  1.00 81.54 15  C 1 
ATOM 4071 C C     . PHE C 3 15  ? 18.746  -15.064 -1.318  1.00 82.08 15  C 1 
ATOM 4072 O O     . PHE C 3 15  ? 17.593  -14.606 -1.273  1.00 76.30 15  C 1 
ATOM 4073 C CB    . PHE C 3 15  ? 18.929  -15.366 -3.837  1.00 77.97 15  C 1 
ATOM 4074 C CG    . PHE C 3 15  ? 19.657  -14.980 -5.098  1.00 77.43 15  C 1 
ATOM 4075 C CD1   . PHE C 3 15  ? 19.474  -13.711 -5.654  1.00 73.17 15  C 1 
ATOM 4076 C CD2   . PHE C 3 15  ? 20.557  -15.869 -5.702  1.00 74.71 15  C 1 
ATOM 4077 C CE1   . PHE C 3 15  ? 20.168  -13.322 -6.798  1.00 68.96 15  C 1 
ATOM 4078 C CE2   . PHE C 3 15  ? 21.263  -15.490 -6.847  1.00 70.35 15  C 1 
ATOM 4079 C CZ    . PHE C 3 15  ? 21.076  -14.217 -7.402  1.00 72.60 15  C 1 
ATOM 4080 N N     . LYS C 3 16  ? 19.252  -15.761 -0.278  1.00 78.26 16  C 1 
ATOM 4081 C CA    . LYS C 3 16  ? 18.509  -15.994 0.971   1.00 77.39 16  C 1 
ATOM 4082 C C     . LYS C 3 16  ? 18.720  -14.867 1.972   1.00 79.21 16  C 1 
ATOM 4083 O O     . LYS C 3 16  ? 17.806  -14.542 2.734   1.00 72.21 16  C 1 
ATOM 4084 C CB    . LYS C 3 16  ? 18.910  -17.340 1.586   1.00 69.83 16  C 1 
ATOM 4085 C CG    . LYS C 3 16  ? 18.538  -18.516 0.678   1.00 62.25 16  C 1 
ATOM 4086 C CD    . LYS C 3 16  ? 19.025  -19.828 1.289   1.00 53.17 16  C 1 
ATOM 4087 C CE    . LYS C 3 16  ? 18.704  -20.981 0.332   1.00 45.20 16  C 1 
ATOM 4088 N NZ    . LYS C 3 16  ? 19.358  -22.246 0.754   1.00 37.76 16  C 1 
ATOM 4089 N N     . ASN C 3 17  ? 19.893  -14.251 1.970   1.00 80.46 17  C 1 
ATOM 4090 C CA    . ASN C 3 17  ? 20.223  -13.161 2.871   1.00 80.86 17  C 1 
ATOM 4091 C C     . ASN C 3 17  ? 19.785  -11.814 2.292   1.00 82.95 17  C 1 
ATOM 4092 O O     . ASN C 3 17  ? 20.479  -11.174 1.503   1.00 77.94 17  C 1 
ATOM 4093 C CB    . ASN C 3 17  ? 21.709  -13.223 3.233   1.00 74.17 17  C 1 
ATOM 4094 C CG    . ASN C 3 17  ? 21.991  -14.346 4.217   1.00 65.83 17  C 1 
ATOM 4095 O OD1   . ASN C 3 17  ? 21.184  -14.683 5.071   1.00 57.97 17  C 1 
ATOM 4096 N ND2   . ASN C 3 17  ? 23.165  -14.930 4.159   1.00 58.45 17  C 1 
ATOM 4097 N N     . HIS C 3 18  ? 18.617  -11.352 2.729   1.00 84.01 18  C 1 
ATOM 4098 C CA    . HIS C 3 18  ? 18.095  -10.040 2.363   1.00 83.98 18  C 1 
ATOM 4099 C C     . HIS C 3 18  ? 18.564  -8.963  3.342   1.00 85.03 18  C 1 
ATOM 4100 O O     . HIS C 3 18  ? 18.414  -9.098  4.552   1.00 79.90 18  C 1 
ATOM 4101 C CB    . HIS C 3 18  ? 16.573  -10.099 2.267   1.00 80.82 18  C 1 
ATOM 4102 C CG    . HIS C 3 18  ? 16.098  -11.139 1.300   1.00 80.21 18  C 1 
ATOM 4103 N ND1   . HIS C 3 18  ? 16.291  -11.141 -0.070  1.00 68.23 18  C 1 
ATOM 4104 C CD2   . HIS C 3 18  ? 15.433  -12.304 1.606   1.00 68.44 18  C 1 
ATOM 4105 C CE1   . HIS C 3 18  ? 15.761  -12.275 -0.565  1.00 67.56 18  C 1 
ATOM 4106 N NE2   . HIS C 3 18  ? 15.222  -13.000 0.418   1.00 69.07 18  C 1 
ATOM 4107 N N     . ASN C 3 19  ? 19.061  -7.827  2.798   1.00 89.79 19  C 1 
ATOM 4108 C CA    . ASN C 3 19  ? 19.481  -6.686  3.613   1.00 90.34 19  C 1 
ATOM 4109 C C     . ASN C 3 19  ? 18.317  -5.973  4.306   1.00 91.84 19  C 1 
ATOM 4110 O O     . ASN C 3 19  ? 18.500  -5.367  5.366   1.00 89.13 19  C 1 
ATOM 4111 C CB    . ASN C 3 19  ? 20.284  -5.717  2.737   1.00 87.96 19  C 1 
ATOM 4112 C CG    . ASN C 3 19  ? 21.596  -6.334  2.299   1.00 85.24 19  C 1 
ATOM 4113 O OD1   . ASN C 3 19  ? 22.382  -6.770  3.120   1.00 74.16 19  C 1 
ATOM 4114 N ND2   . ASN C 3 19  ? 21.863  -6.388  1.005   1.00 73.37 19  C 1 
ATOM 4115 N N     . LEU C 3 20  ? 17.114  -6.079  3.740   1.00 92.36 20  C 1 
ATOM 4116 C CA    . LEU C 3 20  ? 15.868  -5.590  4.325   1.00 93.03 20  C 1 
ATOM 4117 C C     . LEU C 3 20  ? 14.929  -6.771  4.632   1.00 93.23 20  C 1 
ATOM 4118 O O     . LEU C 3 20  ? 14.746  -7.647  3.792   1.00 91.59 20  C 1 
ATOM 4119 C CB    . LEU C 3 20  ? 15.202  -4.580  3.388   1.00 93.04 20  C 1 
ATOM 4120 C CG    . LEU C 3 20  ? 15.988  -3.264  3.207   1.00 92.65 20  C 1 
ATOM 4121 C CD1   . LEU C 3 20  ? 15.325  -2.416  2.118   1.00 89.28 20  C 1 
ATOM 4122 C CD2   . LEU C 3 20  ? 16.038  -2.438  4.497   1.00 88.54 20  C 1 
ATOM 4123 N N     . PRO C 3 21  ? 14.279  -6.804  5.825   1.00 92.86 21  C 1 
ATOM 4124 C CA    . PRO C 3 21  ? 13.389  -7.909  6.167   1.00 92.28 21  C 1 
ATOM 4125 C C     . PRO C 3 21  ? 12.162  -7.972  5.251   1.00 92.96 21  C 1 
ATOM 4126 O O     . PRO C 3 21  ? 11.285  -7.106  5.318   1.00 92.13 21  C 1 
ATOM 4127 C CB    . PRO C 3 21  ? 13.004  -7.694  7.633   1.00 90.70 21  C 1 
ATOM 4128 C CG    . PRO C 3 21  ? 14.100  -6.766  8.176   1.00 88.17 21  C 1 
ATOM 4129 C CD    . PRO C 3 21  ? 14.464  -5.926  6.957   1.00 90.51 21  C 1 
ATOM 4130 N N     . LEU C 3 22  ? 12.014  -9.070  4.495   1.00 93.19 22  C 1 
ATOM 4131 C CA    . LEU C 3 22  ? 10.880  -9.269  3.580   1.00 93.23 22  C 1 
ATOM 4132 C C     . LEU C 3 22  ? 9.513   -9.142  4.266   1.00 93.77 22  C 1 
ATOM 4133 O O     . LEU C 3 22  ? 8.552   -8.646  3.675   1.00 92.75 22  C 1 
ATOM 4134 C CB    . LEU C 3 22  ? 10.974  -10.664 2.932   1.00 92.62 22  C 1 
ATOM 4135 C CG    . LEU C 3 22  ? 12.221  -10.941 2.079   1.00 91.01 22  C 1 
ATOM 4136 C CD1   . LEU C 3 22  ? 12.080  -12.326 1.448   1.00 86.24 22  C 1 
ATOM 4137 C CD2   . LEU C 3 22  ? 12.404  -9.902  0.969   1.00 85.75 22  C 1 
ATOM 4138 N N     . ALA C 3 23  ? 9.414   -9.558  5.537   1.00 92.64 23  C 1 
ATOM 4139 C CA    . ALA C 3 23  ? 8.182   -9.417  6.306   1.00 92.18 23  C 1 
ATOM 4140 C C     . ALA C 3 23  ? 7.775   -7.949  6.512   1.00 92.60 23  C 1 
ATOM 4141 O O     . ALA C 3 23  ? 6.582   -7.652  6.515   1.00 91.45 23  C 1 
ATOM 4142 C CB    . ALA C 3 23  ? 8.357   -10.143 7.647   1.00 90.89 23  C 1 
ATOM 4143 N N     . ARG C 3 24  ? 8.753   -7.052  6.655   1.00 92.61 24  C 1 
ATOM 4144 C CA    . ARG C 3 24  ? 8.510   -5.608  6.791   1.00 92.37 24  C 1 
ATOM 4145 C C     . ARG C 3 24  ? 8.115   -4.996  5.450   1.00 93.02 24  C 1 
ATOM 4146 O O     . ARG C 3 24  ? 7.090   -4.316  5.400   1.00 91.86 24  C 1 
ATOM 4147 C CB    . ARG C 3 24  ? 9.733   -4.898  7.397   1.00 91.25 24  C 1 
ATOM 4148 C CG    . ARG C 3 24  ? 10.045  -5.299  8.855   1.00 87.58 24  C 1 
ATOM 4149 C CD    . ARG C 3 24  ? 8.923   -4.920  9.825   1.00 82.98 24  C 1 
ATOM 4150 N NE    . ARG C 3 24  ? 9.334   -5.090  11.246  1.00 79.66 24  C 1 
ATOM 4151 C CZ    . ARG C 3 24  ? 9.746   -4.130  12.062  1.00 77.03 24  C 1 
ATOM 4152 N NH1   . ARG C 3 24  ? 9.824   -2.877  11.697  1.00 69.39 24  C 1 
ATOM 4153 N NH2   . ARG C 3 24  ? 10.095  -4.404  13.285  1.00 71.04 24  C 1 
ATOM 4154 N N     . ILE C 3 25  ? 8.829   -5.319  4.371   1.00 93.46 25  C 1 
ATOM 4155 C CA    . ILE C 3 25  ? 8.444   -4.908  3.013   1.00 93.93 25  C 1 
ATOM 4156 C C     . ILE C 3 25  ? 7.008   -5.361  2.719   1.00 94.46 25  C 1 
ATOM 4157 O O     . ILE C 3 25  ? 6.149   -4.554  2.370   1.00 93.42 25  C 1 
ATOM 4158 C CB    . ILE C 3 25  ? 9.437   -5.466  1.972   1.00 93.51 25  C 1 
ATOM 4159 C CG1   . ILE C 3 25  ? 10.887  -4.968  2.203   1.00 91.09 25  C 1 
ATOM 4160 C CG2   . ILE C 3 25  ? 8.984   -5.148  0.541   1.00 91.45 25  C 1 
ATOM 4161 C CD1   . ILE C 3 25  ? 11.086  -3.449  2.077   1.00 84.76 25  C 1 
ATOM 4162 N N     . LYS C 3 26  ? 6.683   -6.627  2.990   1.00 93.48 26  C 1 
ATOM 4163 C CA    . LYS C 3 26  ? 5.336   -7.171  2.803   1.00 93.37 26  C 1 
ATOM 4164 C C     . LYS C 3 26  ? 4.280   -6.504  3.692   1.00 93.31 26  C 1 
ATOM 4165 O O     . LYS C 3 26  ? 3.122   -6.434  3.298   1.00 92.32 26  C 1 
ATOM 4166 C CB    . LYS C 3 26  ? 5.389   -8.690  2.987   1.00 92.87 26  C 1 
ATOM 4167 C CG    . LYS C 3 26  ? 4.108   -9.395  2.516   1.00 89.17 26  C 1 
ATOM 4168 C CD    . LYS C 3 26  ? 4.311   -10.909 2.494   1.00 84.68 26  C 1 
ATOM 4169 C CE    . LYS C 3 26  ? 3.136   -11.620 1.839   1.00 77.38 26  C 1 
ATOM 4170 N NZ    . LYS C 3 26  ? 3.448   -13.017 1.467   1.00 69.55 26  C 1 
ATOM 4171 N N     . LYS C 3 27  ? 4.648   -6.029  4.902   1.00 92.75 27  C 1 
ATOM 4172 C CA    . LYS C 3 27  ? 3.746   -5.242  5.756   1.00 92.52 27  C 1 
ATOM 4173 C C     . LYS C 3 27  ? 3.413   -3.902  5.097   1.00 92.92 27  C 1 
ATOM 4174 O O     . LYS C 3 27  ? 2.237   -3.574  5.007   1.00 91.71 27  C 1 
ATOM 4175 C CB    . LYS C 3 27  ? 4.310   -5.064  7.176   1.00 91.57 27  C 1 
ATOM 4176 C CG    . LYS C 3 27  ? 3.280   -4.391  8.120   1.00 87.08 27  C 1 
ATOM 4177 C CD    . LYS C 3 27  ? 3.814   -4.054  9.522   1.00 80.63 27  C 1 
ATOM 4178 C CE    . LYS C 3 27  ? 2.708   -3.321  10.296  1.00 71.83 27  C 1 
ATOM 4179 N NZ    . LYS C 3 27  ? 3.112   -2.708  11.596  1.00 62.81 27  C 1 
ATOM 4180 N N     . ILE C 3 28  ? 4.418   -3.177  4.586   1.00 93.22 28  C 1 
ATOM 4181 C CA    . ILE C 3 28  ? 4.226   -1.894  3.888   1.00 93.12 28  C 1 
ATOM 4182 C C     . ILE C 3 28  ? 3.395   -2.090  2.619   1.00 93.31 28  C 1 
ATOM 4183 O O     . ILE C 3 28  ? 2.421   -1.373  2.401   1.00 92.18 28  C 1 
ATOM 4184 C CB    . ILE C 3 28  ? 5.583   -1.222  3.572   1.00 92.81 28  C 1 
ATOM 4185 C CG1   . ILE C 3 28  ? 6.435   -0.986  4.837   1.00 90.03 28  C 1 
ATOM 4186 C CG2   . ILE C 3 28  ? 5.339   0.132   2.871   1.00 88.61 28  C 1 
ATOM 4187 C CD1   . ILE C 3 28  ? 7.917   -0.739  4.522   1.00 85.35 28  C 1 
ATOM 4188 N N     . MET C 3 29  ? 3.687   -3.128  1.827   1.00 94.26 29  C 1 
ATOM 4189 C CA    . MET C 3 29  ? 2.886   -3.472  0.648   1.00 94.19 29  C 1 
ATOM 4190 C C     . MET C 3 29  ? 1.413   -3.714  0.998   1.00 93.91 29  C 1 
ATOM 4191 O O     . MET C 3 29  ? 0.526   -3.361  0.232   1.00 92.29 29  C 1 
ATOM 4192 C CB    . MET C 3 29  ? 3.440   -4.739  -0.019  1.00 93.82 29  C 1 
ATOM 4193 C CG    . MET C 3 29  ? 4.827   -4.561  -0.622  1.00 91.52 29  C 1 
ATOM 4194 S SD    . MET C 3 29  ? 5.527   -6.137  -1.190  1.00 88.37 29  C 1 
ATOM 4195 C CE    . MET C 3 29  ? 4.635   -6.317  -2.738  1.00 78.03 29  C 1 
ATOM 4196 N N     . LYS C 3 30  ? 1.133   -4.309  2.168   1.00 93.57 30  C 1 
ATOM 4197 C CA    . LYS C 3 30  ? -0.222  -4.625  2.627   1.00 93.01 30  C 1 
ATOM 4198 C C     . LYS C 3 30  ? -0.981  -3.447  3.244   1.00 92.64 30  C 1 
ATOM 4199 O O     . LYS C 3 30  ? -2.159  -3.630  3.514   1.00 90.37 30  C 1 
ATOM 4200 C CB    . LYS C 3 30  ? -0.184  -5.792  3.608   1.00 92.12 30  C 1 
ATOM 4201 C CG    . LYS C 3 30  ? -0.020  -7.132  2.903   1.00 88.66 30  C 1 
ATOM 4202 C CD    . LYS C 3 30  ? -0.044  -8.243  3.952   1.00 82.56 30  C 1 
ATOM 4203 C CE    . LYS C 3 30  ? -0.056  -9.618  3.309   1.00 76.30 30  C 1 
ATOM 4204 N NZ    . LYS C 3 30  ? -0.513  -10.633 4.282   1.00 67.24 30  C 1 
ATOM 4205 N N     . ALA C 3 31  ? -0.334  -2.281  3.485   1.00 92.58 31  C 1 
ATOM 4206 C CA    . ALA C 3 31  ? -1.001  -1.077  3.996   1.00 91.64 31  C 1 
ATOM 4207 C C     . ALA C 3 31  ? -1.991  -0.473  2.985   1.00 91.34 31  C 1 
ATOM 4208 O O     . ALA C 3 31  ? -2.927  0.209   3.389   1.00 88.63 31  C 1 
ATOM 4209 C CB    . ALA C 3 31  ? 0.071   -0.064  4.416   1.00 90.44 31  C 1 
ATOM 4210 N N     . ASP C 3 32  ? -1.800  -0.797  1.698   1.00 91.40 32  C 1 
ATOM 4211 C CA    . ASP C 3 32  ? -2.785  -0.507  0.661   1.00 90.95 32  C 1 
ATOM 4212 C C     . ASP C 3 32  ? -3.882  -1.592  0.656   1.00 91.27 32  C 1 
ATOM 4213 O O     . ASP C 3 32  ? -3.580  -2.787  0.542   1.00 88.63 32  C 1 
ATOM 4214 C CB    . ASP C 3 32  ? -2.060  -0.408  -0.682  1.00 88.53 32  C 1 
ATOM 4215 C CG    . ASP C 3 32  ? -2.910  0.125   -1.833  1.00 84.60 32  C 1 
ATOM 4216 O OD1   . ASP C 3 32  ? -4.146  0.057   -1.746  1.00 78.09 32  C 1 
ATOM 4217 O OD2   . ASP C 3 32  ? -2.291  0.580   -2.821  1.00 77.06 32  C 1 
ATOM 4218 N N     . GLU C 3 33  ? -5.127  -1.176  0.813   1.00 91.25 33  C 1 
ATOM 4219 C CA    . GLU C 3 33  ? -6.286  -2.067  0.863   1.00 90.53 33  C 1 
ATOM 4220 C C     . GLU C 3 33  ? -6.545  -2.760  -0.477  1.00 91.07 33  C 1 
ATOM 4221 O O     . GLU C 3 33  ? -6.976  -3.919  -0.503  1.00 87.30 33  C 1 
ATOM 4222 C CB    . GLU C 3 33  ? -7.517  -1.296  1.360   1.00 87.97 33  C 1 
ATOM 4223 C CG    . GLU C 3 33  ? -7.330  -0.798  2.801   1.00 78.16 33  C 1 
ATOM 4224 C CD    . GLU C 3 33  ? -8.615  -0.221  3.429   1.00 70.67 33  C 1 
ATOM 4225 O OE1   . GLU C 3 33  ? -8.633  -0.085  4.676   1.00 63.02 33  C 1 
ATOM 4226 O OE2   . GLU C 3 33  ? -9.583  0.061   2.694   1.00 62.62 33  C 1 
ATOM 4227 N N     . ASP C 3 34  ? -6.180  -2.128  -1.590  1.00 91.10 34  C 1 
ATOM 4228 C CA    . ASP C 3 34  ? -6.351  -2.673  -2.939  1.00 90.69 34  C 1 
ATOM 4229 C C     . ASP C 3 34  ? -5.473  -3.913  -3.192  1.00 91.22 34  C 1 
ATOM 4230 O O     . ASP C 3 34  ? -5.781  -4.771  -4.022  1.00 88.11 34  C 1 
ATOM 4231 C CB    . ASP C 3 34  ? -6.021  -1.587  -3.978  1.00 88.31 34  C 1 
ATOM 4232 C CG    . ASP C 3 34  ? -6.996  -0.417  -3.994  1.00 82.28 34  C 1 
ATOM 4233 O OD1   . ASP C 3 34  ? -8.187  -0.664  -3.734  1.00 76.87 34  C 1 
ATOM 4234 O OD2   . ASP C 3 34  ? -6.544  0.695   -4.365  1.00 75.65 34  C 1 
ATOM 4235 N N     . VAL C 3 35  ? -4.349  -4.061  -2.443  1.00 91.11 35  C 1 
ATOM 4236 C CA    . VAL C 3 35  ? -3.431  -5.193  -2.601  1.00 90.95 35  C 1 
ATOM 4237 C C     . VAL C 3 35  ? -4.021  -6.446  -1.960  1.00 90.89 35  C 1 
ATOM 4238 O O     . VAL C 3 35  ? -3.848  -6.688  -0.762  1.00 87.93 35  C 1 
ATOM 4239 C CB    . VAL C 3 35  ? -2.028  -4.885  -2.052  1.00 89.73 35  C 1 
ATOM 4240 C CG1   . VAL C 3 35  ? -1.091  -6.089  -2.249  1.00 83.93 35  C 1 
ATOM 4241 C CG2   . VAL C 3 35  ? -1.401  -3.699  -2.757  1.00 84.81 35  C 1 
ATOM 4242 N N     . ARG C 3 36  ? -4.641  -7.327  -2.733  1.00 91.39 36  C 1 
ATOM 4243 C CA    . ARG C 3 36  ? -5.231  -8.579  -2.222  1.00 90.56 36  C 1 
ATOM 4244 C C     . ARG C 3 36  ? -4.181  -9.667  -1.962  1.00 91.12 36  C 1 
ATOM 4245 O O     . ARG C 3 36  ? -4.024  -10.122 -0.829  1.00 86.88 36  C 1 
ATOM 4246 C CB    . ARG C 3 36  ? -6.333  -9.079  -3.159  1.00 88.12 36  C 1 
ATOM 4247 C CG    . ARG C 3 36  ? -7.498  -8.080  -3.259  1.00 81.12 36  C 1 
ATOM 4248 C CD    . ARG C 3 36  ? -8.663  -8.666  -4.045  1.00 74.64 36  C 1 
ATOM 4249 N NE    . ARG C 3 36  ? -9.738  -7.678  -4.215  1.00 67.36 36  C 1 
ATOM 4250 C CZ    . ARG C 3 36  ? -10.965 -7.905  -4.658  1.00 59.09 36  C 1 
ATOM 4251 N NH1   . ARG C 3 36  ? -11.368 -9.095  -4.992  1.00 54.28 36  C 1 
ATOM 4252 N NH2   . ARG C 3 36  ? -11.819 -6.911  -4.779  1.00 53.40 36  C 1 
ATOM 4253 N N     . MET C 3 37  ? -3.486  -10.092 -3.020  1.00 93.56 37  C 1 
ATOM 4254 C CA    . MET C 3 37  ? -2.467  -11.130 -2.934  1.00 93.87 37  C 1 
ATOM 4255 C C     . MET C 3 37  ? -1.129  -10.608 -3.439  1.00 94.22 37  C 1 
ATOM 4256 O O     . MET C 3 37  ? -1.078  -9.715  -4.282  1.00 92.28 37  C 1 
ATOM 4257 C CB    . MET C 3 37  ? -2.883  -12.382 -3.720  1.00 92.63 37  C 1 
ATOM 4258 C CG    . MET C 3 37  ? -4.063  -13.119 -3.081  1.00 87.02 37  C 1 
ATOM 4259 S SD    . MET C 3 37  ? -4.344  -14.759 -3.796  1.00 84.79 37  C 1 
ATOM 4260 C CE    . MET C 3 37  ? -5.779  -15.281 -2.871  1.00 75.71 37  C 1 
ATOM 4261 N N     . ILE C 3 38  ? -0.034  -11.168 -2.911  1.00 94.24 38  C 1 
ATOM 4262 C CA    . ILE C 3 38  ? 1.325   -10.786 -3.270  1.00 94.20 38  C 1 
ATOM 4263 C C     . ILE C 3 38  ? 2.096   -12.057 -3.594  1.00 94.48 38  C 1 
ATOM 4264 O O     . ILE C 3 38  ? 2.211   -12.932 -2.729  1.00 93.12 38  C 1 
ATOM 4265 C CB    . ILE C 3 38  ? 1.987   -9.989  -2.124  1.00 93.35 38  C 1 
ATOM 4266 C CG1   . ILE C 3 38  ? 1.166   -8.744  -1.723  1.00 90.04 38  C 1 
ATOM 4267 C CG2   . ILE C 3 38  ? 3.406   -9.582  -2.530  1.00 89.85 38  C 1 
ATOM 4268 C CD1   . ILE C 3 38  ? 1.656   -8.047  -0.441  1.00 85.93 38  C 1 
ATOM 4269 N N     . ALA C 3 39  ? 2.609   -12.148 -4.815  1.00 94.27 39  C 1 
ATOM 4270 C CA    . ALA C 3 39  ? 3.476   -13.236 -5.245  1.00 94.11 39  C 1 
ATOM 4271 C C     . ALA C 3 39  ? 4.710   -13.343 -4.332  1.00 94.37 39  C 1 
ATOM 4272 O O     . ALA C 3 39  ? 5.157   -12.343 -3.773  1.00 93.15 39  C 1 
ATOM 4273 C CB    . ALA C 3 39  ? 3.873   -13.020 -6.709  1.00 93.35 39  C 1 
ATOM 4274 N N     . ALA C 3 40  ? 5.244   -14.566 -4.147  1.00 93.04 40  C 1 
ATOM 4275 C CA    . ALA C 3 40  ? 6.352   -14.789 -3.212  1.00 92.47 40  C 1 
ATOM 4276 C C     . ALA C 3 40  ? 7.620   -14.015 -3.595  1.00 93.04 40  C 1 
ATOM 4277 O O     . ALA C 3 40  ? 8.322   -13.515 -2.715  1.00 91.53 40  C 1 
ATOM 4278 C CB    . ALA C 3 40  ? 6.613   -16.298 -3.128  1.00 90.84 40  C 1 
ATOM 4279 N N     . GLU C 3 41  ? 7.860   -13.882 -4.886  1.00 93.90 41  C 1 
ATOM 4280 C CA    . GLU C 3 41  ? 9.017   -13.185 -5.458  1.00 93.81 41  C 1 
ATOM 4281 C C     . GLU C 3 41  ? 8.891   -11.662 -5.404  1.00 94.19 41  C 1 
ATOM 4282 O O     . GLU C 3 41  ? 9.893   -10.962 -5.325  1.00 92.67 41  C 1 
ATOM 4283 C CB    . GLU C 3 41  ? 9.167   -13.642 -6.917  1.00 92.28 41  C 1 
ATOM 4284 C CG    . GLU C 3 41  ? 9.426   -15.145 -7.045  1.00 87.47 41  C 1 
ATOM 4285 C CD    . GLU C 3 41  ? 9.243   -15.658 -8.483  1.00 87.33 41  C 1 
ATOM 4286 O OE1   . GLU C 3 41  ? 9.438   -16.877 -8.683  1.00 80.44 41  C 1 
ATOM 4287 O OE2   . GLU C 3 41  ? 8.843   -14.864 -9.362  1.00 82.14 41  C 1 
ATOM 4288 N N     . ALA C 3 42  ? 7.668   -11.120 -5.380  1.00 94.48 42  C 1 
ATOM 4289 C CA    . ALA C 3 42  ? 7.461   -9.674  -5.401  1.00 94.35 42  C 1 
ATOM 4290 C C     . ALA C 3 42  ? 8.136   -8.937  -4.217  1.00 94.71 42  C 1 
ATOM 4291 O O     . ALA C 3 42  ? 8.836   -7.961  -4.465  1.00 93.52 42  C 1 
ATOM 4292 C CB    . ALA C 3 42  ? 5.966   -9.368  -5.546  1.00 93.66 42  C 1 
ATOM 4293 N N     . PRO C 3 43  ? 8.040   -9.402  -2.944  1.00 94.92 43  C 1 
ATOM 4294 C CA    . PRO C 3 43  ? 8.785   -8.789  -1.849  1.00 94.86 43  C 1 
ATOM 4295 C C     . PRO C 3 43  ? 10.303  -8.917  -1.983  1.00 94.86 43  C 1 
ATOM 4296 O O     . PRO C 3 43  ? 11.009  -8.095  -1.410  1.00 93.71 43  C 1 
ATOM 4297 C CB    . PRO C 3 43  ? 8.299   -9.473  -0.566  1.00 94.10 43  C 1 
ATOM 4298 C CG    . PRO C 3 43  ? 6.945   -10.058 -0.961  1.00 92.19 43  C 1 
ATOM 4299 C CD    . PRO C 3 43  ? 7.155   -10.416 -2.424  1.00 94.13 43  C 1 
ATOM 4300 N N     . VAL C 3 44  ? 10.804  -9.944  -2.682  1.00 94.05 44  C 1 
ATOM 4301 C CA    . VAL C 3 44  ? 12.240  -10.166 -2.897  1.00 93.79 44  C 1 
ATOM 4302 C C     . VAL C 3 44  ? 12.792  -9.093  -3.835  1.00 94.09 44  C 1 
ATOM 4303 O O     . VAL C 3 44  ? 13.700  -8.350  -3.452  1.00 92.81 44  C 1 
ATOM 4304 C CB    . VAL C 3 44  ? 12.511  -11.584 -3.438  1.00 92.69 44  C 1 
ATOM 4305 C CG1   . VAL C 3 44  ? 13.994  -11.808 -3.725  1.00 89.53 44  C 1 
ATOM 4306 C CG2   . VAL C 3 44  ? 12.046  -12.651 -2.444  1.00 88.76 44  C 1 
ATOM 4307 N N     . VAL C 3 45  ? 12.179  -8.947  -5.013  1.00 93.60 45  C 1 
ATOM 4308 C CA    . VAL C 3 45  ? 12.548  -7.905  -5.986  1.00 93.68 45  C 1 
ATOM 4309 C C     . VAL C 3 45  ? 12.360  -6.515  -5.383  1.00 93.84 45  C 1 
ATOM 4310 O O     . VAL C 3 45  ? 13.228  -5.653  -5.509  1.00 92.53 45  C 1 
ATOM 4311 C CB    . VAL C 3 45  ? 11.720  -8.050  -7.275  1.00 92.45 45  C 1 
ATOM 4312 C CG1   . VAL C 3 45  ? 12.087  -7.003  -8.320  1.00 86.85 45  C 1 
ATOM 4313 C CG2   . VAL C 3 45  ? 11.947  -9.424  -7.898  1.00 85.31 45  C 1 
ATOM 4314 N N     . PHE C 3 46  ? 11.264  -6.309  -4.663  1.00 93.52 46  C 1 
ATOM 4315 C CA    . PHE C 3 46  ? 10.952  -5.007  -4.089  1.00 93.46 46  C 1 
ATOM 4316 C C     . PHE C 3 46  ? 11.881  -4.623  -2.931  1.00 93.89 46  C 1 
ATOM 4317 O O     . PHE C 3 46  ? 12.228  -3.459  -2.785  1.00 92.47 46  C 1 
ATOM 4318 C CB    . PHE C 3 46  ? 9.479   -4.988  -3.673  1.00 91.73 46  C 1 
ATOM 4319 C CG    . PHE C 3 46  ? 8.846   -3.617  -3.616  1.00 90.56 46  C 1 
ATOM 4320 C CD1   . PHE C 3 46  ? 7.565   -3.491  -3.041  1.00 84.59 46  C 1 
ATOM 4321 C CD2   . PHE C 3 46  ? 9.456   -2.489  -4.190  1.00 82.22 46  C 1 
ATOM 4322 C CE1   . PHE C 3 46  ? 6.904   -2.269  -3.066  1.00 79.13 46  C 1 
ATOM 4323 C CE2   . PHE C 3 46  ? 8.800   -1.259  -4.204  1.00 76.75 46  C 1 
ATOM 4324 C CZ    . PHE C 3 46  ? 7.516   -1.155  -3.643  1.00 76.17 46  C 1 
ATOM 4325 N N     . ALA C 3 47  ? 12.336  -5.590  -2.135  1.00 94.11 47  C 1 
ATOM 4326 C CA    . ALA C 3 47  ? 13.364  -5.341  -1.133  1.00 93.93 47  C 1 
ATOM 4327 C C     . ALA C 3 47  ? 14.672  -4.881  -1.783  1.00 94.10 47  C 1 
ATOM 4328 O O     . ALA C 3 47  ? 15.306  -3.961  -1.264  1.00 93.30 47  C 1 
ATOM 4329 C CB    . ALA C 3 47  ? 13.572  -6.597  -0.287  1.00 93.06 47  C 1 
ATOM 4330 N N     . ARG C 3 48  ? 15.037  -5.456  -2.946  1.00 92.96 48  C 1 
ATOM 4331 C CA    . ARG C 3 48  ? 16.225  -5.031  -3.684  1.00 92.61 48  C 1 
ATOM 4332 C C     . ARG C 3 48  ? 16.063  -3.643  -4.290  1.00 93.25 48  C 1 
ATOM 4333 O O     . ARG C 3 48  ? 16.984  -2.843  -4.197  1.00 92.37 48  C 1 
ATOM 4334 C CB    . ARG C 3 48  ? 16.583  -6.090  -4.735  1.00 91.65 48  C 1 
ATOM 4335 C CG    . ARG C 3 48  ? 17.943  -5.830  -5.405  1.00 84.55 48  C 1 
ATOM 4336 C CD    . ARG C 3 48  ? 19.093  -5.853  -4.396  1.00 81.98 48  C 1 
ATOM 4337 N NE    . ARG C 3 48  ? 20.402  -5.686  -5.042  1.00 75.73 48  C 1 
ATOM 4338 C CZ    . ARG C 3 48  ? 21.584  -5.735  -4.430  1.00 70.52 48  C 1 
ATOM 4339 N NH1   . ARG C 3 48  ? 21.711  -5.984  -3.161  1.00 61.53 48  C 1 
ATOM 4340 N NH2   . ARG C 3 48  ? 22.661  -5.532  -5.094  1.00 63.17 48  C 1 
ATOM 4341 N N     . ALA C 3 49  ? 14.899  -3.310  -4.840  1.00 94.02 49  C 1 
ATOM 4342 C CA    . ALA C 3 49  ? 14.611  -1.958  -5.311  1.00 94.18 49  C 1 
ATOM 4343 C C     . ALA C 3 49  ? 14.683  -0.921  -4.180  1.00 94.61 49  C 1 
ATOM 4344 O O     . ALA C 3 49  ? 15.318  0.121   -4.314  1.00 93.78 49  C 1 
ATOM 4345 C CB    . ALA C 3 49  ? 13.237  -1.954  -5.985  1.00 93.58 49  C 1 
ATOM 4346 N N     . CYS C 3 50  ? 14.113  -1.232  -3.018  1.00 95.29 50  C 1 
ATOM 4347 C CA    . CYS C 3 50  ? 14.178  -0.371  -1.838  1.00 95.13 50  C 1 
ATOM 4348 C C     . CYS C 3 50  ? 15.614  -0.217  -1.314  1.00 95.45 50  C 1 
ATOM 4349 O O     . CYS C 3 50  ? 15.988  0.856   -0.847  1.00 94.53 50  C 1 
ATOM 4350 C CB    . CYS C 3 50  ? 13.243  -0.951  -0.774  1.00 94.33 50  C 1 
ATOM 4351 S SG    . CYS C 3 50  ? 13.131  0.150   0.676   1.00 85.57 50  C 1 
ATOM 4352 N N     . GLU C 3 51  ? 16.429  -1.260  -1.379  1.00 95.10 51  C 1 
ATOM 4353 C CA    . GLU C 3 51  ? 17.849  -1.185  -1.067  1.00 94.95 51  C 1 
ATOM 4354 C C     . GLU C 3 51  ? 18.575  -0.218  -2.008  1.00 95.39 51  C 1 
ATOM 4355 O O     . GLU C 3 51  ? 19.217  0.717   -1.526  1.00 94.48 51  C 1 
ATOM 4356 C CB    . GLU C 3 51  ? 18.449  -2.601  -1.087  1.00 93.79 51  C 1 
ATOM 4357 C CG    . GLU C 3 51  ? 19.962  -2.617  -0.866  1.00 87.22 51  C 1 
ATOM 4358 C CD    . GLU C 3 51  ? 20.568  -4.021  -0.756  1.00 85.10 51  C 1 
ATOM 4359 O OE1   . GLU C 3 51  ? 21.810  -4.118  -0.729  1.00 80.21 51  C 1 
ATOM 4360 O OE2   . GLU C 3 51  ? 19.828  -5.017  -0.634  1.00 81.08 51  C 1 
ATOM 4361 N N     . MET C 3 52  ? 18.407  -0.361  -3.326  1.00 94.57 52  C 1 
ATOM 4362 C CA    . MET C 3 52  ? 19.008  0.537   -4.317  1.00 94.58 52  C 1 
ATOM 4363 C C     . MET C 3 52  ? 18.562  1.984   -4.125  1.00 94.99 52  C 1 
ATOM 4364 O O     . MET C 3 52  ? 19.392  2.891   -4.213  1.00 94.15 52  C 1 
ATOM 4365 C CB    . MET C 3 52  ? 18.674  0.079   -5.739  1.00 93.83 52  C 1 
ATOM 4366 C CG    . MET C 3 52  ? 19.370  -1.237  -6.092  1.00 91.53 52  C 1 
ATOM 4367 S SD    . MET C 3 52  ? 19.177  -1.763  -7.816  1.00 88.96 52  C 1 
ATOM 4368 C CE    . MET C 3 52  ? 17.409  -2.051  -7.913  1.00 77.78 52  C 1 
ATOM 4369 N N     . PHE C 3 53  ? 17.303  2.219   -3.767  1.00 95.68 53  C 1 
ATOM 4370 C CA    . PHE C 3 53  ? 16.790  3.553   -3.466  1.00 95.83 53  C 1 
ATOM 4371 C C     . PHE C 3 53  ? 17.485  4.180   -2.248  1.00 95.95 53  C 1 
ATOM 4372 O O     . PHE C 3 53  ? 17.909  5.333   -2.302  1.00 95.08 53  C 1 
ATOM 4373 C CB    . PHE C 3 53  ? 15.277  3.475   -3.251  1.00 95.61 53  C 1 
ATOM 4374 C CG    . PHE C 3 53  ? 14.684  4.784   -2.786  1.00 95.26 53  C 1 
ATOM 4375 C CD1   . PHE C 3 53  ? 14.476  5.013   -1.419  1.00 93.22 53  C 1 
ATOM 4376 C CD2   . PHE C 3 53  ? 14.401  5.796   -3.705  1.00 93.61 53  C 1 
ATOM 4377 C CE1   . PHE C 3 53  ? 13.990  6.252   -0.975  1.00 92.56 53  C 1 
ATOM 4378 C CE2   . PHE C 3 53  ? 13.918  7.031   -3.278  1.00 92.81 53  C 1 
ATOM 4379 C CZ    . PHE C 3 53  ? 13.716  7.266   -1.906  1.00 93.06 53  C 1 
ATOM 4380 N N     . ILE C 3 54  ? 17.660  3.437   -1.151  1.00 96.19 54  C 1 
ATOM 4381 C CA    . ILE C 3 54  ? 18.380  3.925   0.036   1.00 96.31 54  C 1 
ATOM 4382 C C     . ILE C 3 54  ? 19.839  4.257   -0.322  1.00 96.55 54  C 1 
ATOM 4383 O O     . ILE C 3 54  ? 20.366  5.272   0.128   1.00 95.66 54  C 1 
ATOM 4384 C CB    . ILE C 3 54  ? 18.294  2.909   1.189   1.00 96.02 54  C 1 
ATOM 4385 C CG1   . ILE C 3 54  ? 16.851  2.840   1.740   1.00 94.68 54  C 1 
ATOM 4386 C CG2   . ILE C 3 54  ? 19.267  3.256   2.335   1.00 94.53 54  C 1 
ATOM 4387 C CD1   . ILE C 3 54  ? 16.579  1.600   2.599   1.00 91.46 54  C 1 
ATOM 4388 N N     . LEU C 3 55  ? 20.481  3.402   -1.113  1.00 95.60 55  C 1 
ATOM 4389 C CA    . LEU C 3 55  ? 21.860  3.620   -1.554  1.00 95.46 55  C 1 
ATOM 4390 C C     . LEU C 3 55  ? 21.971  4.858   -2.443  1.00 95.60 55  C 1 
ATOM 4391 O O     . LEU C 3 55  ? 22.840  5.694   -2.199  1.00 94.60 55  C 1 
ATOM 4392 C CB    . LEU C 3 55  ? 22.383  2.368   -2.285  1.00 94.90 55  C 1 
ATOM 4393 C CG    . LEU C 3 55  ? 22.494  1.084   -1.442  1.00 93.41 55  C 1 
ATOM 4394 C CD1   . LEU C 3 55  ? 22.887  -0.088  -2.328  1.00 89.85 55  C 1 
ATOM 4395 C CD2   . LEU C 3 55  ? 23.511  1.194   -0.315  1.00 89.72 55  C 1 
ATOM 4396 N N     . GLU C 3 56  ? 21.061  5.052   -3.413  1.00 95.62 56  C 1 
ATOM 4397 C CA    . GLU C 3 56  ? 21.051  6.213   -4.304  1.00 95.34 56  C 1 
ATOM 4398 C C     . GLU C 3 56  ? 20.802  7.517   -3.540  1.00 95.64 56  C 1 
ATOM 4399 O O     . GLU C 3 56  ? 21.561  8.476   -3.683  1.00 94.48 56  C 1 
ATOM 4400 C CB    . GLU C 3 56  ? 19.996  6.045   -5.406  1.00 94.38 56  C 1 
ATOM 4401 C CG    . GLU C 3 56  ? 20.124  7.162   -6.446  1.00 91.11 56  C 1 
ATOM 4402 C CD    . GLU C 3 56  ? 19.088  7.142   -7.572  1.00 89.28 56  C 1 
ATOM 4403 O OE1   . GLU C 3 56  ? 19.241  7.996   -8.482  1.00 84.35 56  C 1 
ATOM 4404 O OE2   . GLU C 3 56  ? 18.141  6.334   -7.522  1.00 84.40 56  C 1 
ATOM 4405 N N     . LEU C 3 57  ? 19.778  7.544   -2.679  1.00 96.41 57  C 1 
ATOM 4406 C CA    . LEU C 3 57  ? 19.448  8.723   -1.894  1.00 96.33 57  C 1 
ATOM 4407 C C     . LEU C 3 57  ? 20.607  9.114   -0.973  1.00 96.41 57  C 1 
ATOM 4408 O O     . LEU C 3 57  ? 20.960  10.288  -0.877  1.00 95.13 57  C 1 
ATOM 4409 C CB    . LEU C 3 57  ? 18.155  8.450   -1.110  1.00 95.84 57  C 1 
ATOM 4410 C CG    . LEU C 3 57  ? 17.651  9.660   -0.300  1.00 94.56 57  C 1 
ATOM 4411 C CD1   . LEU C 3 57  ? 17.287  10.843  -1.196  1.00 90.63 57  C 1 
ATOM 4412 C CD2   . LEU C 3 57  ? 16.420  9.273   0.502   1.00 90.54 57  C 1 
ATOM 4413 N N     . THR C 3 58  ? 21.233  8.133   -0.327  1.00 97.00 58  C 1 
ATOM 4414 C CA    . THR C 3 58  ? 22.401  8.380   0.529   1.00 96.94 58  C 1 
ATOM 4415 C C     . THR C 3 58  ? 23.600  8.864   -0.282  1.00 96.83 58  C 1 
ATOM 4416 O O     . THR C 3 58  ? 24.290  9.776   0.158   1.00 95.44 58  C 1 
ATOM 4417 C CB    . THR C 3 58  ? 22.786  7.137   1.327   1.00 96.46 58  C 1 
ATOM 4418 O OG1   . THR C 3 58  ? 21.688  6.647   2.071   1.00 89.06 58  C 1 
ATOM 4419 C CG2   . THR C 3 58  ? 23.883  7.427   2.351   1.00 87.44 58  C 1 
ATOM 4420 N N     . HIS C 3 59  ? 23.840  8.305   -1.468  1.00 96.41 59  C 1 
ATOM 4421 C CA    . HIS C 3 59  ? 24.931  8.717   -2.352  1.00 96.05 59  C 1 
ATOM 4422 C C     . HIS C 3 59  ? 24.765  10.170  -2.812  1.00 95.82 59  C 1 
ATOM 4423 O O     . HIS C 3 59  ? 25.706  10.963  -2.706  1.00 94.73 59  C 1 
ATOM 4424 C CB    . HIS C 3 59  ? 24.999  7.750   -3.545  1.00 95.50 59  C 1 
ATOM 4425 C CG    . HIS C 3 59  ? 26.065  8.108   -4.537  1.00 94.51 59  C 1 
ATOM 4426 N ND1   . HIS C 3 59  ? 27.430  8.048   -4.321  1.00 84.99 59  C 1 
ATOM 4427 C CD2   . HIS C 3 59  ? 25.896  8.587   -5.801  1.00 84.97 59  C 1 
ATOM 4428 C CE1   . HIS C 3 59  ? 28.043  8.476   -5.431  1.00 86.25 59  C 1 
ATOM 4429 N NE2   . HIS C 3 59  ? 27.151  8.810   -6.354  1.00 87.92 59  C 1 
ATOM 4430 N N     . ARG C 3 60  ? 23.558  10.563  -3.229  1.00 95.51 60  C 1 
ATOM 4431 C CA    . ARG C 3 60  ? 23.257  11.939  -3.637  1.00 95.26 60  C 1 
ATOM 4432 C C     . ARG C 3 60  ? 23.324  12.917  -2.461  1.00 95.38 60  C 1 
ATOM 4433 O O     . ARG C 3 60  ? 23.883  14.003  -2.602  1.00 93.60 60  C 1 
ATOM 4434 C CB    . ARG C 3 60  ? 21.873  11.989  -4.296  1.00 94.59 60  C 1 
ATOM 4435 C CG    . ARG C 3 60  ? 21.819  11.271  -5.656  1.00 91.63 60  C 1 
ATOM 4436 C CD    . ARG C 3 60  ? 20.388  11.307  -6.184  1.00 87.81 60  C 1 
ATOM 4437 N NE    . ARG C 3 60  ? 20.220  10.566  -7.440  1.00 83.86 60  C 1 
ATOM 4438 C CZ    . ARG C 3 60  ? 20.154  11.051  -8.678  1.00 80.77 60  C 1 
ATOM 4439 N NH1   . ARG C 3 60  ? 20.290  12.319  -8.943  1.00 72.07 60  C 1 
ATOM 4440 N NH2   . ARG C 3 60  ? 19.930  10.230  -9.657  1.00 76.24 60  C 1 
ATOM 4441 N N     . GLY C 3 61  ? 22.837  12.533  -1.299  1.00 96.27 61  C 1 
ATOM 4442 C CA    . GLY C 3 61  ? 22.966  13.328  -0.074  1.00 95.76 61  C 1 
ATOM 4443 C C     . GLY C 3 61  ? 24.419  13.522  0.346   1.00 95.97 61  C 1 
ATOM 4444 O O     . GLY C 3 61  ? 24.800  14.611  0.772   1.00 94.55 61  C 1 
ATOM 4445 N N     . TRP C 3 62  ? 25.247  12.489  0.200   1.00 96.27 62  C 1 
ATOM 4446 C CA    . TRP C 3 62  ? 26.676  12.579  0.491   1.00 96.25 62  C 1 
ATOM 4447 C C     . TRP C 3 62  ? 27.401  13.529  -0.462  1.00 96.00 62  C 1 
ATOM 4448 O O     . TRP C 3 62  ? 28.185  14.339  0.020   1.00 94.48 62  C 1 
ATOM 4449 C CB    . TRP C 3 62  ? 27.328  11.196  0.484   1.00 95.82 62  C 1 
ATOM 4450 C CG    . TRP C 3 62  ? 28.814  11.252  0.670   1.00 95.08 62  C 1 
ATOM 4451 C CD1   . TRP C 3 62  ? 29.735  10.872  -0.238  1.00 91.53 62  C 1 
ATOM 4452 C CD2   . TRP C 3 62  ? 29.553  11.861  1.776   1.00 93.03 62  C 1 
ATOM 4453 N NE1   . TRP C 3 62  ? 30.998  11.187  0.223   1.00 90.88 62  C 1 
ATOM 4454 C CE2   . TRP C 3 62  ? 30.930  11.817  1.437   1.00 92.27 62  C 1 
ATOM 4455 C CE3   . TRP C 3 62  ? 29.190  12.452  2.995   1.00 90.35 62  C 1 
ATOM 4456 C CZ2   . TRP C 3 62  ? 31.924  12.394  2.279   1.00 90.71 62  C 1 
ATOM 4457 C CZ3   . TRP C 3 62  ? 30.170  13.017  3.837   1.00 85.52 62  C 1 
ATOM 4458 C CH2   . TRP C 3 62  ? 31.517  12.998  3.475   1.00 86.64 62  C 1 
ATOM 4459 N N     . ALA C 3 63  ? 27.097  13.512  -1.761  1.00 96.06 63  C 1 
ATOM 4460 C CA    . ALA C 3 63  ? 27.664  14.462  -2.720  1.00 95.56 63  C 1 
ATOM 4461 C C     . ALA C 3 63  ? 27.409  15.918  -2.274  1.00 95.52 63  C 1 
ATOM 4462 O O     . ALA C 3 63  ? 28.330  16.727  -2.233  1.00 93.54 63  C 1 
ATOM 4463 C CB    . ALA C 3 63  ? 27.083  14.176  -4.104  1.00 94.52 63  C 1 
ATOM 4464 N N     . HIS C 3 64  ? 26.196  16.229  -1.805  1.00 94.80 64  C 1 
ATOM 4465 C CA    . HIS C 3 64  ? 25.869  17.552  -1.271  1.00 94.24 64  C 1 
ATOM 4466 C C     . HIS C 3 64  ? 26.633  17.881  0.030   1.00 94.26 64  C 1 
ATOM 4467 O O     . HIS C 3 64  ? 27.084  19.010  0.234   1.00 92.09 64  C 1 
ATOM 4468 C CB    . HIS C 3 64  ? 24.358  17.639  -1.057  1.00 93.00 64  C 1 
ATOM 4469 C CG    . HIS C 3 64  ? 23.927  18.998  -0.607  1.00 90.52 64  C 1 
ATOM 4470 N ND1   . HIS C 3 64  ? 23.794  19.420  0.700   1.00 76.04 64  C 1 
ATOM 4471 C CD2   . HIS C 3 64  ? 23.625  20.079  -1.402  1.00 76.93 64  C 1 
ATOM 4472 C CE1   . HIS C 3 64  ? 23.414  20.714  0.682   1.00 76.19 64  C 1 
ATOM 4473 N NE2   . HIS C 3 64  ? 23.303  21.146  -0.571  1.00 78.60 64  C 1 
ATOM 4474 N N     . ALA C 3 65  ? 26.805  16.911  0.928   1.00 94.93 65  C 1 
ATOM 4475 C CA    . ALA C 3 65  ? 27.590  17.120  2.148   1.00 94.86 65  C 1 
ATOM 4476 C C     . ALA C 3 65  ? 29.074  17.380  1.848   1.00 95.08 65  C 1 
ATOM 4477 O O     . ALA C 3 65  ? 29.703  18.194  2.527   1.00 93.23 65  C 1 
ATOM 4478 C CB    . ALA C 3 65  ? 27.411  15.905  3.072   1.00 94.15 65  C 1 
ATOM 4479 N N     . GLU C 3 66  ? 29.609  16.710  0.830   1.00 95.12 66  C 1 
ATOM 4480 C CA    . GLU C 3 66  ? 30.991  16.848  0.385   1.00 94.74 66  C 1 
ATOM 4481 C C     . GLU C 3 66  ? 31.246  18.197  -0.302  1.00 95.06 66  C 1 
ATOM 4482 O O     . GLU C 3 66  ? 32.233  18.867  0.016   1.00 92.96 66  C 1 
ATOM 4483 C CB    . GLU C 3 66  ? 31.344  15.643  -0.505  1.00 92.71 66  C 1 
ATOM 4484 C CG    . GLU C 3 66  ? 32.836  15.608  -0.877  1.00 85.06 66  C 1 
ATOM 4485 C CD    . GLU C 3 66  ? 33.255  14.266  -1.506  1.00 84.58 66  C 1 
ATOM 4486 O OE1   . GLU C 3 66  ? 34.369  13.807  -1.187  1.00 78.85 66  C 1 
ATOM 4487 O OE2   . GLU C 3 66  ? 32.452  13.680  -2.254  1.00 77.89 66  C 1 
ATOM 4488 N N     . GLU C 3 67  ? 30.319  18.677  -1.143  1.00 94.87 67  C 1 
ATOM 4489 C CA    . GLU C 3 67  ? 30.328  20.036  -1.712  1.00 94.30 67  C 1 
ATOM 4490 C C     . GLU C 3 67  ? 30.430  21.113  -0.624  1.00 94.69 67  C 1 
ATOM 4491 O O     . GLU C 3 67  ? 31.196  22.065  -0.726  1.00 92.05 67  C 1 
ATOM 4492 C CB    . GLU C 3 67  ? 29.046  20.275  -2.534  1.00 92.64 67  C 1 
ATOM 4493 C CG    . GLU C 3 67  ? 29.011  19.562  -3.899  1.00 81.36 67  C 1 
ATOM 4494 C CD    . GLU C 3 67  ? 27.612  19.569  -4.552  1.00 77.34 67  C 1 
ATOM 4495 O OE1   . GLU C 3 67  ? 27.391  18.757  -5.469  1.00 71.51 67  C 1 
ATOM 4496 O OE2   . GLU C 3 67  ? 26.718  20.352  -4.137  1.00 70.94 67  C 1 
ATOM 4497 N N     . ASN C 3 68  ? 29.716  20.897  0.495   1.00 93.34 68  C 1 
ATOM 4498 C CA    . ASN C 3 68  ? 29.737  21.773  1.670   1.00 93.34 68  C 1 
ATOM 4499 C C     . ASN C 3 68  ? 30.903  21.478  2.644   1.00 93.89 68  C 1 
ATOM 4500 O O     . ASN C 3 68  ? 30.893  21.962  3.783   1.00 90.26 68  C 1 
ATOM 4501 C CB    . ASN C 3 68  ? 28.363  21.720  2.346   1.00 92.14 68  C 1 
ATOM 4502 C CG    . ASN C 3 68  ? 27.314  22.423  1.512   1.00 89.77 68  C 1 
ATOM 4503 O OD1   . ASN C 3 68  ? 27.298  23.634  1.442   1.00 77.39 68  C 1 
ATOM 4504 N ND2   . ASN C 3 68  ? 26.429  21.695  0.872   1.00 76.32 68  C 1 
ATOM 4505 N N     . LYS C 3 69  ? 31.883  20.676  2.240   1.00 92.89 69  C 1 
ATOM 4506 C CA    . LYS C 3 69  ? 33.086  20.305  3.008   1.00 93.53 69  C 1 
ATOM 4507 C C     . LYS C 3 69  ? 32.783  19.732  4.405   1.00 93.93 69  C 1 
ATOM 4508 O O     . LYS C 3 69  ? 33.589  19.852  5.336   1.00 89.61 69  C 1 
ATOM 4509 C CB    . LYS C 3 69  ? 34.085  21.470  3.058   1.00 92.36 69  C 1 
ATOM 4510 C CG    . LYS C 3 69  ? 34.500  21.955  1.663   1.00 86.98 69  C 1 
ATOM 4511 C CD    . LYS C 3 69  ? 35.472  23.137  1.762   1.00 75.17 69  C 1 
ATOM 4512 C CE    . LYS C 3 69  ? 35.821  23.607  0.355   1.00 67.80 69  C 1 
ATOM 4513 N NZ    . LYS C 3 69  ? 36.672  24.810  0.366   1.00 56.35 69  C 1 
ATOM 4514 N N     . ARG C 3 70  ? 31.607  19.076  4.570   1.00 92.92 70  C 1 
ATOM 4515 C CA    . ARG C 3 70  ? 31.195  18.453  5.831   1.00 92.84 70  C 1 
ATOM 4516 C C     . ARG C 3 70  ? 31.497  16.961  5.830   1.00 93.31 70  C 1 
ATOM 4517 O O     . ARG C 3 70  ? 31.341  16.277  4.835   1.00 90.93 70  C 1 
ATOM 4518 C CB    . ARG C 3 70  ? 29.719  18.748  6.116   1.00 91.20 70  C 1 
ATOM 4519 C CG    . ARG C 3 70  ? 29.497  20.225  6.507   1.00 85.85 70  C 1 
ATOM 4520 C CD    . ARG C 3 70  ? 28.067  20.548  6.927   1.00 86.10 70  C 1 
ATOM 4521 N NE    . ARG C 3 70  ? 27.146  20.598  5.790   1.00 82.02 70  C 1 
ATOM 4522 C CZ    . ARG C 3 70  ? 26.290  19.666  5.366   1.00 82.09 70  C 1 
ATOM 4523 N NH1   . ARG C 3 70  ? 26.136  18.527  5.981   1.00 70.73 70  C 1 
ATOM 4524 N NH2   . ARG C 3 70  ? 25.579  19.877  4.304   1.00 74.04 70  C 1 
ATOM 4525 N N     . ARG C 3 71  ? 31.845  16.422  7.004   1.00 93.84 71  C 1 
ATOM 4526 C CA    . ARG C 3 71  ? 32.025  14.977  7.248   1.00 93.90 71  C 1 
ATOM 4527 C C     . ARG C 3 71  ? 30.853  14.363  8.025   1.00 94.80 71  C 1 
ATOM 4528 O O     . ARG C 3 71  ? 30.983  13.308  8.642   1.00 91.37 71  C 1 
ATOM 4529 C CB    . ARG C 3 71  ? 33.366  14.712  7.934   1.00 92.37 71  C 1 
ATOM 4530 C CG    . ARG C 3 71  ? 34.558  15.085  7.051   1.00 87.03 71  C 1 
ATOM 4531 C CD    . ARG C 3 71  ? 35.858  14.620  7.699   1.00 78.11 71  C 1 
ATOM 4532 N NE    . ARG C 3 71  ? 37.025  14.964  6.894   1.00 70.47 71  C 1 
ATOM 4533 C CZ    . ARG C 3 71  ? 38.287  14.629  7.144   1.00 60.83 71  C 1 
ATOM 4534 N NH1   . ARG C 3 71  ? 38.603  13.914  8.194   1.00 54.95 71  C 1 
ATOM 4535 N NH2   . ARG C 3 71  ? 39.236  15.002  6.344   1.00 53.94 71  C 1 
ATOM 4536 N N     . THR C 3 72  ? 29.720  15.054  8.054   1.00 95.13 72  C 1 
ATOM 4537 C CA    . THR C 3 72  ? 28.494  14.572  8.694   1.00 95.10 72  C 1 
ATOM 4538 C C     . THR C 3 72  ? 27.348  14.717  7.708   1.00 95.42 72  C 1 
ATOM 4539 O O     . THR C 3 72  ? 27.034  15.842  7.327   1.00 93.74 72  C 1 
ATOM 4540 C CB    . THR C 3 72  ? 28.193  15.339  9.987   1.00 93.47 72  C 1 
ATOM 4541 O OG1   . THR C 3 72  ? 29.284  15.204  10.885  1.00 84.04 72  C 1 
ATOM 4542 C CG2   . THR C 3 72  ? 26.963  14.802  10.706  1.00 83.34 72  C 1 
ATOM 4543 N N     . LEU C 3 73  ? 26.741  13.606  7.336   1.00 95.24 73  C 1 
ATOM 4544 C CA    . LEU C 3 73  ? 25.522  13.600  6.546   1.00 95.65 73  C 1 
ATOM 4545 C C     . LEU C 3 73  ? 24.367  14.113  7.412   1.00 96.11 73  C 1 
ATOM 4546 O O     . LEU C 3 73  ? 24.042  13.506  8.437   1.00 94.27 73  C 1 
ATOM 4547 C CB    . LEU C 3 73  ? 25.274  12.180  6.016   1.00 95.26 73  C 1 
ATOM 4548 C CG    . LEU C 3 73  ? 24.045  12.061  5.099   1.00 94.75 73  C 1 
ATOM 4549 C CD1   . LEU C 3 73  ? 24.255  12.770  3.770   1.00 90.17 73  C 1 
ATOM 4550 C CD2   . LEU C 3 73  ? 23.768  10.589  4.809   1.00 89.74 73  C 1 
ATOM 4551 N N     . GLN C 3 74  ? 23.763  15.225  7.023   1.00 95.88 74  C 1 
ATOM 4552 C CA    . GLN C 3 74  ? 22.665  15.880  7.723   1.00 95.35 74  C 1 
ATOM 4553 C C     . GLN C 3 74  ? 21.329  15.653  6.999   1.00 95.75 74  C 1 
ATOM 4554 O O     . GLN C 3 74  ? 21.278  15.195  5.866   1.00 94.67 74  C 1 
ATOM 4555 C CB    . GLN C 3 74  ? 22.967  17.381  7.882   1.00 93.87 74  C 1 
ATOM 4556 C CG    . GLN C 3 74  ? 24.193  17.624  8.769   1.00 88.77 74  C 1 
ATOM 4557 C CD    . GLN C 3 74  ? 24.420  19.114  9.065   1.00 87.47 74  C 1 
ATOM 4558 O OE1   . GLN C 3 74  ? 23.797  19.987  8.501   1.00 79.52 74  C 1 
ATOM 4559 N NE2   . GLN C 3 74  ? 25.312  19.446  9.974   1.00 75.75 74  C 1 
ATOM 4560 N N     . LYS C 3 75  ? 20.236  15.986  7.685   1.00 95.27 75  C 1 
ATOM 4561 C CA    . LYS C 3 75  ? 18.902  15.961  7.085   1.00 95.36 75  C 1 
ATOM 4562 C C     . LYS C 3 75  ? 18.800  16.895  5.877   1.00 95.62 75  C 1 
ATOM 4563 O O     . LYS C 3 75  ? 18.213  16.503  4.876   1.00 94.45 75  C 1 
ATOM 4564 C CB    . LYS C 3 75  ? 17.888  16.336  8.163   1.00 93.69 75  C 1 
ATOM 4565 C CG    . LYS C 3 75  ? 16.442  16.240  7.680   1.00 89.66 75  C 1 
ATOM 4566 C CD    . LYS C 3 75  ? 15.533  16.783  8.782   1.00 86.25 75  C 1 
ATOM 4567 C CE    . LYS C 3 75  ? 14.088  16.803  8.335   1.00 77.16 75  C 1 
ATOM 4568 N NZ    . LYS C 3 75  ? 13.305  17.709  9.197   1.00 69.70 75  C 1 
ATOM 4569 N N     . SER C 3 76  ? 19.419  18.084  5.959   1.00 95.57 76  C 1 
ATOM 4570 C CA    . SER C 3 76  ? 19.486  19.058  4.872   1.00 95.05 76  C 1 
ATOM 4571 C C     . SER C 3 76  ? 20.162  18.501  3.619   1.00 95.24 76  C 1 
ATOM 4572 O O     . SER C 3 76  ? 19.754  18.848  2.513   1.00 93.94 76  C 1 
ATOM 4573 C CB    . SER C 3 76  ? 20.231  20.312  5.348   1.00 93.90 76  C 1 
ATOM 4574 O OG    . SER C 3 76  ? 21.495  19.963  5.896   1.00 87.88 76  C 1 
ATOM 4575 N N     . ASP C 3 77  ? 21.111  17.584  3.741   1.00 95.05 77  C 1 
ATOM 4576 C CA    . ASP C 3 77  ? 21.754  16.941  2.591   1.00 95.00 77  C 1 
ATOM 4577 C C     . ASP C 3 77  ? 20.802  15.996  1.857   1.00 95.58 77  C 1 
ATOM 4578 O O     . ASP C 3 77  ? 20.779  15.950  0.631   1.00 94.39 77  C 1 
ATOM 4579 C CB    . ASP C 3 77  ? 22.988  16.143  3.045   1.00 94.64 77  C 1 
ATOM 4580 C CG    . ASP C 3 77  ? 24.018  17.018  3.725   1.00 93.48 77  C 1 
ATOM 4581 O OD1   . ASP C 3 77  ? 24.335  18.088  3.183   1.00 88.74 77  C 1 
ATOM 4582 O OD2   . ASP C 3 77  ? 24.518  16.658  4.816   1.00 89.40 77  C 1 
ATOM 4583 N N     . ILE C 3 78  ? 19.990  15.256  2.611   1.00 95.58 78  C 1 
ATOM 4584 C CA    . ILE C 3 78  ? 18.954  14.392  2.047   1.00 95.65 78  C 1 
ATOM 4585 C C     . ILE C 3 78  ? 17.854  15.249  1.410   1.00 95.91 78  C 1 
ATOM 4586 O O     . ILE C 3 78  ? 17.405  14.942  0.307   1.00 94.97 78  C 1 
ATOM 4587 C CB    . ILE C 3 78  ? 18.395  13.434  3.121   1.00 95.21 78  C 1 
ATOM 4588 C CG1   . ILE C 3 78  ? 19.484  12.584  3.818   1.00 92.91 78  C 1 
ATOM 4589 C CG2   . ILE C 3 78  ? 17.326  12.509  2.520   1.00 92.88 78  C 1 
ATOM 4590 C CD1   . ILE C 3 78  ? 20.325  11.696  2.896   1.00 84.08 78  C 1 
ATOM 4591 N N     . ALA C 3 79  ? 17.456  16.350  2.058   1.00 95.36 79  C 1 
ATOM 4592 C CA    . ALA C 3 79  ? 16.493  17.298  1.517   1.00 95.14 79  C 1 
ATOM 4593 C C     . ALA C 3 79  ? 16.983  17.928  0.200   1.00 95.29 79  C 1 
ATOM 4594 O O     . ALA C 3 79  ? 16.241  17.960  -0.778  1.00 93.69 79  C 1 
ATOM 4595 C CB    . ALA C 3 79  ? 16.204  18.366  2.582   1.00 94.00 79  C 1 
ATOM 4596 N N     . ALA C 3 80  ? 18.255  18.333  0.137   1.00 94.94 80  C 1 
ATOM 4597 C CA    . ALA C 3 80  ? 18.879  18.856  -1.077  1.00 94.50 80  C 1 
ATOM 4598 C C     . ALA C 3 80  ? 18.935  17.800  -2.191  1.00 94.74 80  C 1 
ATOM 4599 O O     . ALA C 3 80  ? 18.637  18.103  -3.345  1.00 93.24 80  C 1 
ATOM 4600 C CB    . ALA C 3 80  ? 20.276  19.367  -0.728  1.00 93.40 80  C 1 
ATOM 4601 N N     . ALA C 3 81  ? 19.268  16.549  -1.857  1.00 94.65 81  C 1 
ATOM 4602 C CA    . ALA C 3 81  ? 19.259  15.455  -2.827  1.00 94.58 81  C 1 
ATOM 4603 C C     . ALA C 3 81  ? 17.859  15.217  -3.425  1.00 94.93 81  C 1 
ATOM 4604 O O     . ALA C 3 81  ? 17.742  14.982  -4.624  1.00 93.50 81  C 1 
ATOM 4605 C CB    . ALA C 3 81  ? 19.801  14.192  -2.162  1.00 93.90 81  C 1 
ATOM 4606 N N     . ILE C 3 82  ? 16.806  15.318  -2.605  1.00 95.26 82  C 1 
ATOM 4607 C CA    . ILE C 3 82  ? 15.411  15.219  -3.059  1.00 95.23 82  C 1 
ATOM 4608 C C     . ILE C 3 82  ? 15.066  16.391  -3.979  1.00 95.27 82  C 1 
ATOM 4609 O O     . ILE C 3 82  ? 14.584  16.171  -5.083  1.00 93.70 82  C 1 
ATOM 4610 C CB    . ILE C 3 82  ? 14.453  15.106  -1.851  1.00 94.70 82  C 1 
ATOM 4611 C CG1   . ILE C 3 82  ? 14.643  13.739  -1.146  1.00 92.13 82  C 1 
ATOM 4612 C CG2   . ILE C 3 82  ? 12.983  15.265  -2.285  1.00 92.24 82  C 1 
ATOM 4613 C CD1   . ILE C 3 82  ? 14.074  13.694  0.275   1.00 87.00 82  C 1 
ATOM 4614 N N     . ALA C 3 83  ? 15.362  17.626  -3.565  1.00 94.36 83  C 1 
ATOM 4615 C CA    . ALA C 3 83  ? 15.056  18.824  -4.345  1.00 93.79 83  C 1 
ATOM 4616 C C     . ALA C 3 83  ? 15.775  18.857  -5.711  1.00 93.81 83  C 1 
ATOM 4617 O O     . ALA C 3 83  ? 15.212  19.333  -6.697  1.00 91.38 83  C 1 
ATOM 4618 C CB    . ALA C 3 83  ? 15.418  20.050  -3.498  1.00 92.04 83  C 1 
ATOM 4619 N N     . ARG C 3 84  ? 16.999  18.322  -5.792  1.00 93.52 84  C 1 
ATOM 4620 C CA    . ARG C 3 84  ? 17.805  18.303  -7.023  1.00 92.81 84  C 1 
ATOM 4621 C C     . ARG C 3 84  ? 17.482  17.140  -7.968  1.00 93.09 84  C 1 
ATOM 4622 O O     . ARG C 3 84  ? 17.993  17.109  -9.088  1.00 90.44 84  C 1 
ATOM 4623 C CB    . ARG C 3 84  ? 19.301  18.276  -6.656  1.00 90.43 84  C 1 
ATOM 4624 C CG    . ARG C 3 84  ? 19.813  19.601  -6.050  1.00 81.83 84  C 1 
ATOM 4625 C CD    . ARG C 3 84  ? 21.283  19.429  -5.648  1.00 78.54 84  C 1 
ATOM 4626 N NE    . ARG C 3 84  ? 21.865  20.657  -5.070  1.00 71.00 84  C 1 
ATOM 4627 C CZ    . ARG C 3 84  ? 23.160  20.828  -4.782  1.00 65.93 84  C 1 
ATOM 4628 N NH1   . ARG C 3 84  ? 24.046  19.890  -4.963  1.00 62.59 84  C 1 
ATOM 4629 N NH2   . ARG C 3 84  ? 23.588  21.955  -4.300  1.00 57.73 84  C 1 
ATOM 4630 N N     . THR C 3 85  ? 16.709  16.159  -7.541  1.00 92.27 85  C 1 
ATOM 4631 C CA    . THR C 3 85  ? 16.444  14.953  -8.332  1.00 91.99 85  C 1 
ATOM 4632 C C     . THR C 3 85  ? 14.971  14.887  -8.719  1.00 92.19 85  C 1 
ATOM 4633 O O     . THR C 3 85  ? 14.125  14.564  -7.888  1.00 89.77 85  C 1 
ATOM 4634 C CB    . THR C 3 85  ? 16.863  13.677  -7.594  1.00 90.96 85  C 1 
ATOM 4635 O OG1   . THR C 3 85  ? 18.187  13.782  -7.111  1.00 85.36 85  C 1 
ATOM 4636 C CG2   . THR C 3 85  ? 16.820  12.463  -8.517  1.00 84.50 85  C 1 
ATOM 4637 N N     . GLU C 3 86  ? 14.678  15.122  -10.003 1.00 92.10 86  C 1 
ATOM 4638 C CA    . GLU C 3 86  ? 13.310  15.175  -10.529 1.00 91.31 86  C 1 
ATOM 4639 C C     . GLU C 3 86  ? 12.480  13.927  -10.188 1.00 92.06 86  C 1 
ATOM 4640 O O     . GLU C 3 86  ? 11.343  14.022  -9.722  1.00 89.92 86  C 1 
ATOM 4641 C CB    . GLU C 3 86  ? 13.390  15.372  -12.053 1.00 88.99 86  C 1 
ATOM 4642 C CG    . GLU C 3 86  ? 12.028  15.665  -12.680 1.00 78.06 86  C 1 
ATOM 4643 C CD    . GLU C 3 86  ? 12.087  15.772  -14.214 1.00 69.09 86  C 1 
ATOM 4644 O OE1   . GLU C 3 86  ? 10.999  15.903  -14.820 1.00 61.95 86  C 1 
ATOM 4645 O OE2   . GLU C 3 86  ? 13.198  15.696  -14.774 1.00 60.91 86  C 1 
ATOM 4646 N N     . VAL C 3 87  ? 13.062  12.732  -10.300 1.00 93.13 87  C 1 
ATOM 4647 C CA    . VAL C 3 87  ? 12.375  11.464  -9.975  1.00 92.94 87  C 1 
ATOM 4648 C C     . VAL C 3 87  ? 12.031  11.315  -8.490  1.00 93.21 87  C 1 
ATOM 4649 O O     . VAL C 3 87  ? 11.252  10.426  -8.145  1.00 91.22 87  C 1 
ATOM 4650 C CB    . VAL C 3 87  ? 13.157  10.230  -10.470 1.00 91.13 87  C 1 
ATOM 4651 C CG1   . VAL C 3 87  ? 13.286  10.247  -11.993 1.00 83.70 87  C 1 
ATOM 4652 C CG2   . VAL C 3 87  ? 14.547  10.127  -9.851  1.00 84.01 87  C 1 
ATOM 4653 N N     . PHE C 3 88  ? 12.547  12.172  -7.609  1.00 93.54 88  C 1 
ATOM 4654 C CA    . PHE C 3 88  ? 12.246  12.186  -6.176  1.00 93.60 88  C 1 
ATOM 4655 C C     . PHE C 3 88  ? 11.212  13.247  -5.776  1.00 93.48 88  C 1 
ATOM 4656 O O     . PHE C 3 88  ? 10.962  13.435  -4.587  1.00 90.53 88  C 1 
ATOM 4657 C CB    . PHE C 3 88  ? 13.546  12.320  -5.365  1.00 93.00 88  C 1 
ATOM 4658 C CG    . PHE C 3 88  ? 14.560  11.203  -5.484  1.00 92.79 88  C 1 
ATOM 4659 C CD1   . PHE C 3 88  ? 14.233  9.935   -6.003  1.00 88.53 88  C 1 
ATOM 4660 C CD2   . PHE C 3 88  ? 15.874  11.419  -5.024  1.00 88.56 88  C 1 
ATOM 4661 C CE1   . PHE C 3 88  ? 15.189  8.908   -6.081  1.00 87.65 88  C 1 
ATOM 4662 C CE2   . PHE C 3 88  ? 16.835  10.398  -5.092  1.00 87.61 88  C 1 
ATOM 4663 C CZ    . PHE C 3 88  ? 16.493  9.145   -5.622  1.00 88.69 88  C 1 
ATOM 4664 N N     . ASP C 3 89  ? 10.565  13.908  -6.736  1.00 92.65 89  C 1 
ATOM 4665 C CA    . ASP C 3 89  ? 9.520   14.907  -6.509  1.00 91.91 89  C 1 
ATOM 4666 C C     . ASP C 3 89  ? 8.364   14.403  -5.626  1.00 92.70 89  C 1 
ATOM 4667 O O     . ASP C 3 89  ? 7.811   15.165  -4.829  1.00 90.08 89  C 1 
ATOM 4668 C CB    . ASP C 3 89  ? 8.979   15.392  -7.866  1.00 88.86 89  C 1 
ATOM 4669 C CG    . ASP C 3 89  ? 8.270   14.307  -8.692  1.00 83.09 89  C 1 
ATOM 4670 O OD1   . ASP C 3 89  ? 8.427   13.105  -8.392  1.00 76.26 89  C 1
[truncated: 110,451 more chars]
