# Supplementary material for: Vernalization regulatory network identifies potential novel functions for genes in the HvVRN2 locus
Source: New Phytol. 2026 Apr 12;250(6):4036–53. doi: 10.1111/nph.71162 (PMC13193379; doi:10.1111/nph.71162)
Supplement: Supplementary file 1 — Dataset S1. Protein models computed by Alphafold. [file NPH-250-4036-s002.xz › Alphafold_models0/Barley/fold_2h01g081300_prom1_1_nf_yb6_c1_recortes_model_0.cif]

# By using this file you agree to the legally binding terms of use found at alphafoldserver.com/output-terms
data_587aab8df6142896
#
_entry.id 587aab8df6142896
#
loop_
_atom_type.symbol
C 
N 
O 
P 
S 
#
loop_
_audit_author.name
_audit_author.pdbx_ordinal
"Google DeepMind" 1 
"Isomorphic Labs" 2 
#
_audit_conform.dict_location https://raw.githubusercontent.com/ihmwg/ModelCIF/master/dist/mmcif_ma.dic
_audit_conform.dict_name     mmcif_ma.dic
_audit_conform.dict_version  1.4.5
#
loop_
_chem_comp.formula
_chem_comp.formula_weight
_chem_comp.id
_chem_comp.mon_nstd_flag
_chem_comp.name
_chem_comp.pdbx_smiles
_chem_comp.pdbx_synonyms
_chem_comp.type
"C3 H7 N O2"      89.093  ALA y ALANINE                              C[C@H](N)C(O)=O                                             ? "L-PEPTIDE LINKING" 
"C6 H15 N4 O2"    175.209 ARG y ARGININE                             N[C@@H](CCCNC(N)=[NH2+])C(O)=O                              ? "L-PEPTIDE LINKING" 
"C4 H8 N2 O3"     132.118 ASN y ASPARAGINE                           N[C@@H](CC(N)=O)C(O)=O                                      ? "L-PEPTIDE LINKING" 
"C4 H7 N O4"      133.103 ASP y "ASPARTIC ACID"                      N[C@@H](CC(O)=O)C(O)=O                                      ? "L-PEPTIDE LINKING" 
"C3 H7 N O2 S"    121.158 CYS y CYSTEINE                             N[C@@H](CS)C(O)=O                                           ? "L-PEPTIDE LINKING" 
"C10 H14 N5 O6 P" 331.222 DA  y "2'-DEOXYADENOSINE-5'-MONOPHOSPHATE" Nc1ncnc2n(cnc12)[C@H]3C[C@H](O)[C@@H](CO[P](O)(O)=O)O3      ? "DNA LINKING"       
"C9 H14 N3 O7 P"  307.197 DC  y "2'-DEOXYCYTIDINE-5'-MONOPHOSPHATE"  NC1=NC(=O)N(C=C1)[C@H]2C[C@H](O)[C@@H](CO[P](O)(O)=O)O2     ? "DNA LINKING"       
"C10 H14 N5 O7 P" 347.221 DG  y "2'-DEOXYGUANOSINE-5'-MONOPHOSPHATE" NC1=Nc2n(cnc2C(=O)N1)[C@H]3C[C@H](O)[C@@H](CO[P](O)(O)=O)O3 ? "DNA LINKING"       
"C10 H15 N2 O8 P" 322.208 DT  y "THYMIDINE-5'-MONOPHOSPHATE"         CC1=CN([C@H]2C[C@H](O)[C@@H](CO[P](O)(O)=O)O2)C(=O)NC1=O    ? "DNA LINKING"       
"C5 H10 N2 O3"    146.144 GLN y GLUTAMINE                            N[C@@H](CCC(N)=O)C(O)=O                                     ? "L-PEPTIDE LINKING" 
"C5 H9 N O4"      147.129 GLU y "GLUTAMIC ACID"                      N[C@@H](CCC(O)=O)C(O)=O                                     ? "L-PEPTIDE LINKING" 
"C2 H5 N O2"      75.067  GLY y GLYCINE                              NCC(O)=O                                                    ? "PEPTIDE LINKING"   
"C6 H10 N3 O2"    156.162 HIS y HISTIDINE                            N[C@@H](Cc1c[nH]c[nH+]1)C(O)=O                              ? "L-PEPTIDE LINKING" 
"C6 H13 N O2"     131.173 ILE y ISOLEUCINE                           CC[C@H](C)[C@H](N)C(O)=O                                    ? "L-PEPTIDE LINKING" 
"C6 H13 N O2"     131.173 LEU y LEUCINE                              CC(C)C[C@H](N)C(O)=O                                        ? "L-PEPTIDE LINKING" 
"C6 H15 N2 O2"    147.195 LYS y LYSINE                               N[C@@H](CCCC[NH3+])C(O)=O                                   ? "L-PEPTIDE LINKING" 
"C5 H11 N O2 S"   149.211 MET y METHIONINE                           CSCC[C@H](N)C(O)=O                                          ? "L-PEPTIDE LINKING" 
"C9 H11 N O2"     165.189 PHE y PHENYLALANINE                        N[C@@H](Cc1ccccc1)C(O)=O                                    ? "L-PEPTIDE LINKING" 
"C5 H9 N O2"      115.130 PRO y PROLINE                              OC(=O)[C@@H]1CCCN1                                          ? "L-PEPTIDE LINKING" 
"C3 H7 N O3"      105.093 SER y SERINE                               N[C@@H](CO)C(O)=O                                           ? "L-PEPTIDE LINKING" 
"C4 H9 N O3"      119.119 THR y THREONINE                            C[C@@H](O)[C@H](N)C(O)=O                                    ? "L-PEPTIDE LINKING" 
"C11 H12 N2 O2"   204.225 TRP y TRYPTOPHAN                           N[C@@H](Cc1c[nH]c2ccccc12)C(O)=O                            ? "L-PEPTIDE LINKING" 
"C9 H11 N O3"     181.189 TYR y TYROSINE                             N[C@@H](Cc1ccc(O)cc1)C(O)=O                                 ? "L-PEPTIDE LINKING" 
"C5 H11 N O2"     117.146 VAL y VALINE                               CC(C)[C@H](N)C(O)=O                                         ? "L-PEPTIDE LINKING" 
#
_citation.book_publisher          ?
_citation.country                 UK
_citation.id                      primary
_citation.journal_full            Nature
_citation.journal_id_ASTM         NATUAS
_citation.journal_id_CSD          0006
_citation.journal_id_ISSN         0028-0836
_citation.journal_volume          ?
_citation.page_first              ?
_citation.page_last               ?
_citation.pdbx_database_id_DOI    ?
_citation.pdbx_database_id_PubMed ?
_citation.title                   "Accurate structure prediction of biomolecular interactions with AlphaFold 3"
_citation.year                    2024
#
loop_
_citation_author.citation_id
_citation_author.name
_citation_author.ordinal
primary "Google DeepMind" 1 
primary "Isomorphic Labs" 2 
#
loop_
_entity.id
_entity.pdbx_description
_entity.type
1 . polymer 
2 . polymer 
3 . polymer 
4 . polymer 
5 . polymer 
#
loop_
_entity_poly.entity_id
_entity_poly.pdbx_strand_id
_entity_poly.type
1 A polypeptide(L)          
2 B polypeptide(L)          
3 C polypeptide(L)          
4 D polydeoxyribonucleotide 
5 E polydeoxyribonucleotide 
#
loop_
_entity_poly_seq.entity_id
_entity_poly_seq.hetero
_entity_poly_seq.mon_id
_entity_poly_seq.num
1 n MET 1   
1 n PRO 2   
1 n ARG 3   
1 n CYS 4   
1 n ASN 5   
1 n LYS 6   
1 n CYS 7   
1 n LEU 8   
1 n SER 9   
1 n GLU 10  
1 n ASN 11  
1 n ASP 12  
1 n SER 13  
1 n ALA 14  
1 n SER 15  
1 n GLU 16  
1 n ASP 17  
1 n ARG 18  
1 n HIS 19  
1 n TRP 20  
1 n HIS 21  
1 n ARG 22  
1 n THR 23  
1 n ALA 24  
1 n THR 25  
1 n LEU 26  
1 n PHE 27  
1 n MET 28  
1 n ASN 29  
1 n CYS 30  
1 n VAL 31  
1 n SER 32  
1 n ASN 33  
1 n GLY 34  
1 n THR 35  
1 n VAL 36  
1 n TYR 37  
1 n GLU 38  
1 n GLU 39  
1 n ALA 40  
1 n VAL 41  
1 n GLY 42  
1 n ARG 43  
1 n GLU 44  
1 n GLY 45  
1 n CYS 46  
1 n TRP 47  
1 n ALA 48  
1 n ARG 49  
1 n LEU 50  
1 n CYS 51  
1 n ASP 52  
1 n GLY 53  
1 n CYS 54  
1 n CYS 55  
1 n THR 56  
1 n VAL 57  
1 n PRO 58  
1 n SER 59  
1 n VAL 60  
1 n VAL 61  
1 n TYR 62  
1 n CYS 63  
1 n ARG 64  
1 n ALA 65  
1 n ASP 66  
1 n SER 67  
1 n ALA 68  
1 n TYR 69  
1 n LEU 70  
1 n CYS 71  
1 n ALA 72  
1 n SER 73  
1 n CYS 74  
1 n ASP 75  
1 n ALA 76  
1 n GLN 77  
1 n ILE 78  
1 n HIS 79  
1 n ALA 80  
1 n ALA 81  
1 n ASN 82  
1 n ARG 83  
1 n VAL 84  
1 n ALA 85  
1 n SER 86  
1 n ARG 87  
1 n HIS 88  
1 n GLU 89  
1 n ARG 90  
1 n VAL 91  
1 n LEU 92  
1 n LEU 93  
1 n SER 94  
1 n GLU 95  
1 n ALA 96  
1 n TYR 97  
1 n LYS 98  
1 n HIS 99  
1 n ALA 100 
1 n PRO 101 
1 n VAL 102 
1 n MET 103 
1 n LEU 104 
1 n ASP 105 
1 n CYS 106 
1 n HIS 107 
1 n ALA 108 
1 n ASP 109 
1 n ALA 110 
1 n ALA 111 
1 n ALA 112 
1 n LEU 113 
1 n CYS 114 
1 n ALA 115 
1 n ALA 116 
1 n TYR 117 
1 n GLU 118 
1 n ALA 119 
1 n GLN 120 
1 n VAL 121 
1 n HIS 122 
1 n TYR 123 
1 n ALA 124 
1 n ASN 125 
1 n LEU 126 
1 n LEU 127 
1 n THR 128 
1 n VAL 129 
1 n MET 130 
1 n HIS 131 
1 n GLN 132 
1 n ARG 133 
1 n MET 134 
1 n PRO 135 
1 n VAL 136 
1 n VAL 137 
1 n SER 138 
1 n HIS 139 
1 n PRO 140 
1 n ALA 141 
1 n VAL 142 
1 n ALA 143 
1 n ILE 144 
1 n PRO 145 
1 n PRO 146 
1 n VAL 147 
1 n SER 148 
1 n LEU 149 
1 n PHE 150 
1 n ALA 151 
1 n GLU 152 
1 n ALA 153 
1 n GLU 154 
1 n ALA 155 
1 n THR 156 
1 n ALA 157 
1 n PRO 158 
1 n VAL 159 
1 n LEU 160 
1 n GLY 161 
1 n ARG 162 
1 n LYS 163 
1 n GLU 164 
1 n GLU 165 
1 n ASP 166 
1 n THR 167 
1 n SER 168 
1 n TRP 169 
1 n LEU 170 
1 n LEU 171 
1 n LEU 172 
1 n SER 173 
1 n LYS 174 
1 n ASP 175 
1 n SER 176 
1 n ASP 177 
1 n ASN 178 
1 n HIS 179 
1 n ASN 180 
1 n ARG 181 
1 n SER 182 
1 n GLY 183 
1 n ASN 184 
1 n ASN 185 
1 n SER 186 
1 n SER 187 
1 n THR 188 
1 n SER 189 
1 n SER 190 
1 n SER 191 
1 n SER 192 
1 n GLN 193 
1 n TYR 194 
1 n PHE 195 
1 n GLY 196 
1 n GLU 197 
1 n VAL 198 
1 n ASP 199 
1 n GLN 200 
1 n TYR 201 
1 n PHE 202 
1 n ASP 203 
1 n LEU 204 
1 n VAL 205 
1 n GLY 206 
1 n TYR 207 
1 n ASN 208 
1 n SER 209 
1 n TYR 210 
1 n TYR 211 
1 n ASP 212 
1 n SER 213 
1 n HIS 214 
1 n MET 215 
1 n SER 216 
1 n ASN 217 
1 n GLN 218 
1 n GLU 219 
1 n GLN 220 
1 n TYR 221 
1 n VAL 222 
1 n MET 223 
1 n GLN 224 
1 n GLU 225 
1 n GLN 226 
1 n GLN 227 
1 n HIS 228 
1 n LEU 229 
1 n GLN 230 
1 n GLN 231 
1 n MET 232 
1 n GLN 233 
1 n LYS 234 
1 n GLU 235 
1 n TYR 236 
1 n ALA 237 
1 n GLU 238 
1 n GLN 239 
1 n GLN 240 
1 n MET 241 
1 n GLN 242 
1 n LYS 243 
1 n GLU 244 
1 n TYR 245 
1 n VAL 246 
1 n GLU 247 
1 n ASN 248 
1 n GLU 249 
1 n GLY 250 
1 n SER 251 
1 n GLU 252 
1 n CYS 253 
1 n ILE 254 
1 n VAL 255 
1 n PRO 256 
1 n SER 257 
1 n GLN 258 
1 n SER 259 
1 n THR 260 
1 n ILE 261 
1 n VAL 262 
1 n ARG 263 
1 n ARG 264 
1 n PRO 265 
1 n HIS 266 
1 n GLN 267 
1 n SER 268 
1 n GLY 269 
1 n TYR 270 
1 n ALA 271 
1 n PRO 272 
1 n LEU 273 
1 n VAL 274 
1 n GLY 275 
1 n ALA 276 
1 n GLU 277 
1 n GLN 278 
1 n ALA 279 
1 n ALA 280 
1 n SER 281 
1 n ALA 282 
1 n THR 283 
1 n ALA 284 
1 n GLY 285 
1 n ALA 286 
1 n SER 287 
1 n ALA 288 
1 n TYR 289 
1 n THR 290 
1 n ASP 291 
1 n SER 292 
1 n VAL 293 
1 n ASN 294 
1 n ASN 295 
1 n SER 296 
1 n ILE 297 
1 n SER 298 
1 n PHE 299 
1 n SER 300 
1 n MET 301 
1 n GLU 302 
1 n ALA 303 
1 n GLY 304 
1 n ILE 305 
1 n VAL 306 
1 n PRO 307 
1 n ASP 308 
1 n ASN 309 
1 n THR 310 
1 n VAL 311 
1 n GLN 312 
1 n SER 313 
1 n SER 314 
1 n ILE 315 
1 n LEU 316 
1 n ARG 317 
1 n PRO 318 
1 n ALA 319 
1 n GLY 320 
1 n ALA 321 
1 n ILE 322 
1 n GLY 323 
1 n LEU 324 
1 n PHE 325 
1 n SER 326 
1 n SER 327 
1 n PRO 328 
1 n SER 329 
1 n LEU 330 
1 n GLN 331 
1 n THR 332 
1 n PRO 333 
1 n LEU 334 
1 n HIS 335 
1 n PHE 336 
1 n SER 337 
1 n SER 338 
1 n LYS 339 
1 n GLU 340 
1 n ARG 341 
1 n GLU 342 
1 n ALA 343 
1 n ARG 344 
1 n VAL 345 
1 n LEU 346 
1 n ARG 347 
1 n TYR 348 
1 n LYS 349 
1 n GLU 350 
1 n LYS 351 
1 n LYS 352 
1 n LYS 353 
1 n SER 354 
1 n ARG 355 
1 n LYS 356 
1 n PHE 357 
1 n GLU 358 
1 n LYS 359 
1 n THR 360 
1 n THR 361 
1 n ARG 362 
1 n TYR 363 
1 n ALA 364 
1 n THR 365 
1 n ARG 366 
1 n LYS 367 
1 n ALA 368 
1 n TYR 369 
1 n ALA 370 
1 n GLU 371 
1 n ALA 372 
1 n ARG 373 
1 n PRO 374 
1 n ARG 375 
1 n ILE 376 
1 n LYS 377 
1 n GLY 378 
1 n ARG 379 
1 n PHE 380 
1 n ALA 381 
1 n LYS 382 
1 n ARG 383 
1 n SER 384 
1 n ASP 385 
1 n ALA 386 
1 n GLU 387 
1 n MET 388 
1 n GLU 389 
1 n VAL 390 
1 n ASP 391 
1 n GLN 392 
1 n THR 393 
1 n PHE 394 
1 n SER 395 
1 n THR 396 
1 n ALA 397 
1 n ALA 398 
1 n LEU 399 
1 n SER 400 
1 n ASP 401 
1 n SER 402 
1 n SER 403 
1 n TYR 404 
1 n SER 405 
1 n THR 406 
1 n VAL 407 
1 n PRO 408 
1 n TRP 409 
1 n PHE 410 
2 n ASP 1   
2 n SER 2   
2 n PRO 3   
2 n ALA 4   
2 n LYS 5   
2 n GLU 6   
2 n GLN 7   
2 n ASP 8   
2 n ARG 9   
2 n PHE 10  
2 n LEU 11  
2 n PRO 12  
2 n ILE 13  
2 n ALA 14  
2 n ASN 15  
2 n VAL 16  
2 n SER 17  
2 n ARG 18  
2 n ILE 19  
2 n MET 20  
2 n LYS 21  
2 n ARG 22  
2 n SER 23  
2 n LEU 24  
2 n PRO 25  
2 n ALA 26  
2 n ASN 27  
2 n ALA 28  
2 n LYS 29  
2 n ILE 30  
2 n SER 31  
2 n LYS 32  
2 n GLU 33  
2 n ALA 34  
2 n LYS 35  
2 n GLU 36  
2 n THR 37  
2 n VAL 38  
2 n GLN 39  
2 n GLU 40  
2 n CYS 41  
2 n VAL 42  
2 n SER 43  
2 n GLU 44  
2 n PHE 45  
2 n ILE 46  
2 n SER 47  
2 n PHE 48  
2 n VAL 49  
2 n THR 50  
2 n GLY 51  
2 n GLU 52  
2 n ALA 53  
2 n SER 54  
2 n ASP 55  
2 n LYS 56  
2 n CYS 57  
2 n GLN 58  
2 n ARG 59  
2 n GLU 60  
2 n LYS 61  
2 n ARG 62  
2 n LYS 63  
2 n THR 64  
2 n ILE 65  
2 n ASN 66  
2 n GLY 67  
2 n ASP 68  
2 n ASP 69  
2 n LEU 70  
2 n LEU 71  
2 n TRP 72  
2 n ALA 73  
2 n MET 74  
2 n THR 75  
2 n THR 76  
2 n LEU 77  
2 n GLY 78  
2 n PHE 79  
2 n GLU 80  
2 n VAL 81  
2 n TYR 82  
2 n VAL 83  
2 n ALA 84  
2 n PRO 85  
2 n LEU 86  
2 n LYS 87  
2 n ALA 88  
2 n TYR 89  
2 n LEU 90  
2 n ASN 91  
2 n ARG 92  
2 n TYR 93  
2 n ARG 94  
2 n GLU 95  
3 n PHE 1   
3 n TRP 2   
3 n ALA 3   
3 n GLU 4   
3 n GLN 5   
3 n TYR 6   
3 n ARG 7   
3 n GLU 8   
3 n ILE 9   
3 n GLU 10  
3 n ALA 11  
3 n THR 12  
3 n THR 13  
3 n ASP 14  
3 n PHE 15  
3 n LYS 16  
3 n ASN 17  
3 n HIS 18  
3 n ASN 19  
3 n LEU 20  
3 n PRO 21  
3 n LEU 22  
3 n ALA 23  
3 n ARG 24  
3 n ILE 25  
3 n LYS 26  
3 n LYS 27  
3 n ILE 28  
3 n MET 29  
3 n LYS 30  
3 n ALA 31  
3 n ASP 32  
3 n GLU 33  
3 n ASP 34  
3 n VAL 35  
3 n ARG 36  
3 n MET 37  
3 n ILE 38  
3 n ALA 39  
3 n ALA 40  
3 n GLU 41  
3 n ALA 42  
3 n PRO 43  
3 n VAL 44  
3 n VAL 45  
3 n PHE 46  
3 n ALA 47  
3 n ARG 48  
3 n ALA 49  
3 n CYS 50  
3 n GLU 51  
3 n MET 52  
3 n PHE 53  
3 n ILE 54  
3 n LEU 55  
3 n GLU 56  
3 n LEU 57  
3 n THR 58  
3 n HIS 59  
3 n ARG 60  
3 n GLY 61  
3 n TRP 62  
3 n ALA 63  
3 n HIS 64  
3 n ALA 65  
3 n GLU 66  
3 n GLU 67  
3 n ASN 68  
3 n LYS 69  
3 n ARG 70  
3 n ARG 71  
3 n THR 72  
3 n LEU 73  
3 n GLN 74  
3 n LYS 75  
3 n SER 76  
3 n ASP 77  
3 n ILE 78  
3 n ALA 79  
3 n ALA 80  
3 n ALA 81  
3 n ILE 82  
3 n ALA 83  
3 n ARG 84  
3 n THR 85  
3 n GLU 86  
3 n VAL 87  
3 n PHE 88  
3 n ASP 89  
3 n PHE 90  
3 n LEU 91  
3 n VAL 92  
3 n ASP 93  
3 n ILE 94  
3 n VAL 95  
3 n PRO 96  
3 n ARG 97  
3 n ASP 98  
3 n ASP 99  
3 n ALA 100 
3 n LYS 101 
3 n ASP 102 
3 n VAL 103 
3 n GLU 104 
3 n ALA 105 
3 n ALA 106 
3 n ALA 107 
3 n ALA 108 
4 n DC  1   
4 n DA  2   
4 n DC  3   
4 n DG  4   
4 n DC  5   
4 n DA  6   
4 n DC  7   
4 n DC  8   
4 n DA  9   
4 n DG  10  
4 n DA  11  
4 n DC  12  
4 n DC  13  
4 n DA  14  
4 n DC  15  
4 n DA  16  
4 n DC  17  
4 n DC  18  
4 n DA  19  
4 n DG  20  
4 n DA  21  
4 n DA  22  
4 n DA  23  
4 n DC  24  
4 n DA  25  
4 n DA  26  
4 n DA  27  
4 n DC  28  
4 n DA  29  
4 n DA  30  
4 n DA  31  
5 n DT  1   
5 n DT  2   
5 n DT  3   
5 n DG  4   
5 n DT  5   
5 n DT  6   
5 n DT  7   
5 n DG  8   
5 n DT  9   
5 n DT  10  
5 n DT  11  
5 n DC  12  
5 n DT  13  
5 n DG  14  
5 n DG  15  
5 n DT  16  
5 n DG  17  
5 n DT  18  
5 n DG  19  
5 n DG  20  
5 n DT  21  
5 n DC  22  
5 n DT  23  
5 n DG  24  
5 n DG  25  
5 n DT  26  
5 n DG  27  
5 n DC  28  
5 n DG  29  
5 n DT  30  
5 n DG  31  
#
_ma_data.content_type "model coordinates"
_ma_data.id           1
_ma_data.name         Model
#
_ma_model_list.data_id          1
_ma_model_list.model_group_id   1
_ma_model_list.model_group_name "AlphaFold-beta-20231127 (927599d6-1efe-4fa9-85d2-a29f909d212e @ 2024-12-02 03:35:32)"
_ma_model_list.model_id         1
_ma_model_list.model_name       "Top ranked model"
_ma_model_list.model_type       "Ab initio model"
_ma_model_list.ordinal_id       1
#
loop_
_ma_protocol_step.method_type
_ma_protocol_step.ordinal_id
_ma_protocol_step.protocol_id
_ma_protocol_step.step_id
"coevolution MSA" 1 1 1 
"template search" 2 1 2 
modeling          3 1 3 
#
loop_
_ma_qa_metric.id
_ma_qa_metric.mode
_ma_qa_metric.name
_ma_qa_metric.software_group_id
_ma_qa_metric.type
1 global pLDDT 1 pLDDT 
2 local  pLDDT 1 pLDDT 
#
_ma_qa_metric_global.metric_id    1
_ma_qa_metric_global.metric_value 63.54
_ma_qa_metric_global.model_id     1
_ma_qa_metric_global.ordinal_id   1
#
_ma_software_group.group_id    1
_ma_software_group.ordinal_id  1
_ma_software_group.software_id 1
#
loop_
_ma_target_entity.data_id
_ma_target_entity.entity_id
_ma_target_entity.origin
1 1 . 
1 2 . 
1 3 . 
1 4 . 
1 5 . 
#
loop_
_ma_target_entity_instance.asym_id
_ma_target_entity_instance.details
_ma_target_entity_instance.entity_id
A . 1 
B . 2 
C . 3 
D . 4 
E . 5 
#
loop_
_pdbx_data_usage.details
_pdbx_data_usage.id
_pdbx_data_usage.type
_pdbx_data_usage.url
;NON-COMMERCIAL USE ONLY, BY USING THIS FILE YOU AGREE TO THE TERMS OF USE FOUND
AT alphafoldserver.com/output-terms.
;
1 license    ? 
;THE INFORMATION IS NOT INTENDED FOR, HAS NOT BEEN VALIDATED FOR, AND IS NOT
APPROVED FOR CLINICAL USE. IT SHOULD NOT BE USED FOR CLINICAL PURPOSE OR RELIED
ON FOR MEDICAL OR OTHER PROFESSIONAL ADVICE. IT IS THEORETICAL MODELLING ONLY
AND CAUTION SHOULD BE EXERCISED IN ITS USE. IT IS PROVIDED "AS-IS" WITHOUT ANY
WARRANTY OF ANY KIND, WHETHER EXPRESSED OR IMPLIED. NO WARRANTY IS GIVEN THAT
USE OF THE INFORMATION SHALL NOT INFRINGE THE RIGHTS OF ANY THIRD PARTY.
;
2 disclaimer ? 
#
loop_
_pdbx_poly_seq_scheme.asym_id
_pdbx_poly_seq_scheme.auth_seq_num
_pdbx_poly_seq_scheme.entity_id
_pdbx_poly_seq_scheme.hetero
_pdbx_poly_seq_scheme.mon_id
_pdbx_poly_seq_scheme.pdb_ins_code
_pdbx_poly_seq_scheme.pdb_seq_num
_pdbx_poly_seq_scheme.pdb_strand_id
_pdbx_poly_seq_scheme.seq_id
A 1   1 n MET . 1   A 1   
A 2   1 n PRO . 2   A 2   
A 3   1 n ARG . 3   A 3   
A 4   1 n CYS . 4   A 4   
A 5   1 n ASN . 5   A 5   
A 6   1 n LYS . 6   A 6   
A 7   1 n CYS . 7   A 7   
A 8   1 n LEU . 8   A 8   
A 9   1 n SER . 9   A 9   
A 10  1 n GLU . 10  A 10  
A 11  1 n ASN . 11  A 11  
A 12  1 n ASP . 12  A 12  
A 13  1 n SER . 13  A 13  
A 14  1 n ALA . 14  A 14  
A 15  1 n SER . 15  A 15  
A 16  1 n GLU . 16  A 16  
A 17  1 n ASP . 17  A 17  
A 18  1 n ARG . 18  A 18  
A 19  1 n HIS . 19  A 19  
A 20  1 n TRP . 20  A 20  
A 21  1 n HIS . 21  A 21  
A 22  1 n ARG . 22  A 22  
A 23  1 n THR . 23  A 23  
A 24  1 n ALA . 24  A 24  
A 25  1 n THR . 25  A 25  
A 26  1 n LEU . 26  A 26  
A 27  1 n PHE . 27  A 27  
A 28  1 n MET . 28  A 28  
A 29  1 n ASN . 29  A 29  
A 30  1 n CYS . 30  A 30  
A 31  1 n VAL . 31  A 31  
A 32  1 n SER . 32  A 32  
A 33  1 n ASN . 33  A 33  
A 34  1 n GLY . 34  A 34  
A 35  1 n THR . 35  A 35  
A 36  1 n VAL . 36  A 36  
A 37  1 n TYR . 37  A 37  
A 38  1 n GLU . 38  A 38  
A 39  1 n GLU . 39  A 39  
A 40  1 n ALA . 40  A 40  
A 41  1 n VAL . 41  A 41  
A 42  1 n GLY . 42  A 42  
A 43  1 n ARG . 43  A 43  
A 44  1 n GLU . 44  A 44  
A 45  1 n GLY . 45  A 45  
A 46  1 n CYS . 46  A 46  
A 47  1 n TRP . 47  A 47  
A 48  1 n ALA . 48  A 48  
A 49  1 n ARG . 49  A 49  
A 50  1 n LEU . 50  A 50  
A 51  1 n CYS . 51  A 51  
A 52  1 n ASP . 52  A 52  
A 53  1 n GLY . 53  A 53  
A 54  1 n CYS . 54  A 54  
A 55  1 n CYS . 55  A 55  
A 56  1 n THR . 56  A 56  
A 57  1 n VAL . 57  A 57  
A 58  1 n PRO . 58  A 58  
A 59  1 n SER . 59  A 59  
A 60  1 n VAL . 60  A 60  
A 61  1 n VAL . 61  A 61  
A 62  1 n TYR . 62  A 62  
A 63  1 n CYS . 63  A 63  
A 64  1 n ARG . 64  A 64  
A 65  1 n ALA . 65  A 65  
A 66  1 n ASP . 66  A 66  
A 67  1 n SER . 67  A 67  
A 68  1 n ALA . 68  A 68  
A 69  1 n TYR . 69  A 69  
A 70  1 n LEU . 70  A 70  
A 71  1 n CYS . 71  A 71  
A 72  1 n ALA . 72  A 72  
A 73  1 n SER . 73  A 73  
A 74  1 n CYS . 74  A 74  
A 75  1 n ASP . 75  A 75  
A 76  1 n ALA . 76  A 76  
A 77  1 n GLN . 77  A 77  
A 78  1 n ILE . 78  A 78  
A 79  1 n HIS . 79  A 79  
A 80  1 n ALA . 80  A 80  
A 81  1 n ALA . 81  A 81  
A 82  1 n ASN . 82  A 82  
A 83  1 n ARG . 83  A 83  
A 84  1 n VAL . 84  A 84  
A 85  1 n ALA . 85  A 85  
A 86  1 n SER . 86  A 86  
A 87  1 n ARG . 87  A 87  
A 88  1 n HIS . 88  A 88  
A 89  1 n GLU . 89  A 89  
A 90  1 n ARG . 90  A 90  
A 91  1 n VAL . 91  A 91  
A 92  1 n LEU . 92  A 92  
A 93  1 n LEU . 93  A 93  
A 94  1 n SER . 94  A 94  
A 95  1 n GLU . 95  A 95  
A 96  1 n ALA . 96  A 96  
A 97  1 n TYR . 97  A 97  
A 98  1 n LYS . 98  A 98  
A 99  1 n HIS . 99  A 99  
A 100 1 n ALA . 100 A 100 
A 101 1 n PRO . 101 A 101 
A 102 1 n VAL . 102 A 102 
A 103 1 n MET . 103 A 103 
A 104 1 n LEU . 104 A 104 
A 105 1 n ASP . 105 A 105 
A 106 1 n CYS . 106 A 106 
A 107 1 n HIS . 107 A 107 
A 108 1 n ALA . 108 A 108 
A 109 1 n ASP . 109 A 109 
A 110 1 n ALA . 110 A 110 
A 111 1 n ALA . 111 A 111 
A 112 1 n ALA . 112 A 112 
A 113 1 n LEU . 113 A 113 
A 114 1 n CYS . 114 A 114 
A 115 1 n ALA . 115 A 115 
A 116 1 n ALA . 116 A 116 
A 117 1 n TYR . 117 A 117 
A 118 1 n GLU . 118 A 118 
A 119 1 n ALA . 119 A 119 
A 120 1 n GLN . 120 A 120 
A 121 1 n VAL . 121 A 121 
A 122 1 n HIS . 122 A 122 
A 123 1 n TYR . 123 A 123 
A 124 1 n ALA . 124 A 124 
A 125 1 n ASN . 125 A 125 
A 126 1 n LEU . 126 A 126 
A 127 1 n LEU . 127 A 127 
A 128 1 n THR . 128 A 128 
A 129 1 n VAL . 129 A 129 
A 130 1 n MET . 130 A 130 
A 131 1 n HIS . 131 A 131 
A 132 1 n GLN . 132 A 132 
A 133 1 n ARG . 133 A 133 
A 134 1 n MET . 134 A 134 
A 135 1 n PRO . 135 A 135 
A 136 1 n VAL . 136 A 136 
A 137 1 n VAL . 137 A 137 
A 138 1 n SER . 138 A 138 
A 139 1 n HIS . 139 A 139 
A 140 1 n PRO . 140 A 140 
A 141 1 n ALA . 141 A 141 
A 142 1 n VAL . 142 A 142 
A 143 1 n ALA . 143 A 143 
A 144 1 n ILE . 144 A 144 
A 145 1 n PRO . 145 A 145 
A 146 1 n PRO . 146 A 146 
A 147 1 n VAL . 147 A 147 
A 148 1 n SER . 148 A 148 
A 149 1 n LEU . 149 A 149 
A 150 1 n PHE . 150 A 150 
A 151 1 n ALA . 151 A 151 
A 152 1 n GLU . 152 A 152 
A 153 1 n ALA . 153 A 153 
A 154 1 n GLU . 154 A 154 
A 155 1 n ALA . 155 A 155 
A 156 1 n THR . 156 A 156 
A 157 1 n ALA . 157 A 157 
A 158 1 n PRO . 158 A 158 
A 159 1 n VAL . 159 A 159 
A 160 1 n LEU . 160 A 160 
A 161 1 n GLY . 161 A 161 
A 162 1 n ARG . 162 A 162 
A 163 1 n LYS . 163 A 163 
A 164 1 n GLU . 164 A 164 
A 165 1 n GLU . 165 A 165 
A 166 1 n ASP . 166 A 166 
A 167 1 n THR . 167 A 167 
A 168 1 n SER . 168 A 168 
A 169 1 n TRP . 169 A 169 
A 170 1 n LEU . 170 A 170 
A 171 1 n LEU . 171 A 171 
A 172 1 n LEU . 172 A 172 
A 173 1 n SER . 173 A 173 
A 174 1 n LYS . 174 A 174 
A 175 1 n ASP . 175 A 175 
A 176 1 n SER . 176 A 176 
A 177 1 n ASP . 177 A 177 
A 178 1 n ASN . 178 A 178 
A 179 1 n HIS . 179 A 179 
A 180 1 n ASN . 180 A 180 
A 181 1 n ARG . 181 A 181 
A 182 1 n SER . 182 A 182 
A 183 1 n GLY . 183 A 183 
A 184 1 n ASN . 184 A 184 
A 185 1 n ASN . 185 A 185 
A 186 1 n SER . 186 A 186 
A 187 1 n SER . 187 A 187 
A 188 1 n THR . 188 A 188 
A 189 1 n SER . 189 A 189 
A 190 1 n SER . 190 A 190 
A 191 1 n SER . 191 A 191 
A 192 1 n SER . 192 A 192 
A 193 1 n GLN . 193 A 193 
A 194 1 n TYR . 194 A 194 
A 195 1 n PHE . 195 A 195 
A 196 1 n GLY . 196 A 196 
A 197 1 n GLU . 197 A 197 
A 198 1 n VAL . 198 A 198 
A 199 1 n ASP . 199 A 199 
A 200 1 n GLN . 200 A 200 
A 201 1 n TYR . 201 A 201 
A 202 1 n PHE . 202 A 202 
A 203 1 n ASP . 203 A 203 
A 204 1 n LEU . 204 A 204 
A 205 1 n VAL . 205 A 205 
A 206 1 n GLY . 206 A 206 
A 207 1 n TYR . 207 A 207 
A 208 1 n ASN . 208 A 208 
A 209 1 n SER . 209 A 209 
A 210 1 n TYR . 210 A 210 
A 211 1 n TYR . 211 A 211 
A 212 1 n ASP . 212 A 212 
A 213 1 n SER . 213 A 213 
A 214 1 n HIS . 214 A 214 
A 215 1 n MET . 215 A 215 
A 216 1 n SER . 216 A 216 
A 217 1 n ASN . 217 A 217 
A 218 1 n GLN . 218 A 218 
A 219 1 n GLU . 219 A 219 
A 220 1 n GLN . 220 A 220 
A 221 1 n TYR . 221 A 221 
A 222 1 n VAL . 222 A 222 
A 223 1 n MET . 223 A 223 
A 224 1 n GLN . 224 A 224 
A 225 1 n GLU . 225 A 225 
A 226 1 n GLN . 226 A 226 
A 227 1 n GLN . 227 A 227 
A 228 1 n HIS . 228 A 228 
A 229 1 n LEU . 229 A 229 
A 230 1 n GLN . 230 A 230 
A 231 1 n GLN . 231 A 231 
A 232 1 n MET . 232 A 232 
A 233 1 n GLN . 233 A 233 
A 234 1 n LYS . 234 A 234 
A 235 1 n GLU . 235 A 235 
A 236 1 n TYR . 236 A 236 
A 237 1 n ALA . 237 A 237 
A 238 1 n GLU . 238 A 238 
A 239 1 n GLN . 239 A 239 
A 240 1 n GLN . 240 A 240 
A 241 1 n MET . 241 A 241 
A 242 1 n GLN . 242 A 242 
A 243 1 n LYS . 243 A 243 
A 244 1 n GLU . 244 A 244 
A 245 1 n TYR . 245 A 245 
A 246 1 n VAL . 246 A 246 
A 247 1 n GLU . 247 A 247 
A 248 1 n ASN . 248 A 248 
A 249 1 n GLU . 249 A 249 
A 250 1 n GLY . 250 A 250 
A 251 1 n SER . 251 A 251 
A 252 1 n GLU . 252 A 252 
A 253 1 n CYS . 253 A 253 
A 254 1 n ILE . 254 A 254 
A 255 1 n VAL . 255 A 255 
A 256 1 n PRO . 256 A 256 
A 257 1 n SER . 257 A 257 
A 258 1 n GLN . 258 A 258 
A 259 1 n SER . 259 A 259 
A 260 1 n THR . 260 A 260 
A 261 1 n ILE . 261 A 261 
A 262 1 n VAL . 262 A 262 
A 263 1 n ARG . 263 A 263 
A 264 1 n ARG . 264 A 264 
A 265 1 n PRO . 265 A 265 
A 266 1 n HIS . 266 A 266 
A 267 1 n GLN . 267 A 267 
A 268 1 n SER . 268 A 268 
A 269 1 n GLY . 269 A 269 
A 270 1 n TYR . 270 A 270 
A 271 1 n ALA . 271 A 271 
A 272 1 n PRO . 272 A 272 
A 273 1 n LEU . 273 A 273 
A 274 1 n VAL . 274 A 274 
A 275 1 n GLY . 275 A 275 
A 276 1 n ALA . 276 A 276 
A 277 1 n GLU . 277 A 277 
A 278 1 n GLN . 278 A 278 
A 279 1 n ALA . 279 A 279 
A 280 1 n ALA . 280 A 280 
A 281 1 n SER . 281 A 281 
A 282 1 n ALA . 282 A 282 
A 283 1 n THR . 283 A 283 
A 284 1 n ALA . 284 A 284 
A 285 1 n GLY . 285 A 285 
A 286 1 n ALA . 286 A 286 
A 287 1 n SER . 287 A 287 
A 288 1 n ALA . 288 A 288 
A 289 1 n TYR . 289 A 289 
A 290 1 n THR . 290 A 290 
A 291 1 n ASP . 291 A 291 
A 292 1 n SER . 292 A 292 
A 293 1 n VAL . 293 A 293 
A 294 1 n ASN . 294 A 294 
A 295 1 n ASN . 295 A 295 
A 296 1 n SER . 296 A 296 
A 297 1 n ILE . 297 A 297 
A 298 1 n SER . 298 A 298 
A 299 1 n PHE . 299 A 299 
A 300 1 n SER . 300 A 300 
A 301 1 n MET . 301 A 301 
A 302 1 n GLU . 302 A 302 
A 303 1 n ALA . 303 A 303 
A 304 1 n GLY . 304 A 304 
A 305 1 n ILE . 305 A 305 
A 306 1 n VAL . 306 A 306 
A 307 1 n PRO . 307 A 307 
A 308 1 n ASP . 308 A 308 
A 309 1 n ASN . 309 A 309 
A 310 1 n THR . 310 A 310 
A 311 1 n VAL . 311 A 311 
A 312 1 n GLN . 312 A 312 
A 313 1 n SER . 313 A 313 
A 314 1 n SER . 314 A 314 
A 315 1 n ILE . 315 A 315 
A 316 1 n LEU . 316 A 316 
A 317 1 n ARG . 317 A 317 
A 318 1 n PRO . 318 A 318 
A 319 1 n ALA . 319 A 319 
A 320 1 n GLY . 320 A 320 
A 321 1 n ALA . 321 A 321 
A 322 1 n ILE . 322 A 322 
A 323 1 n GLY . 323 A 323 
A 324 1 n LEU . 324 A 324 
A 325 1 n PHE . 325 A 325 
A 326 1 n SER . 326 A 326 
A 327 1 n SER . 327 A 327 
A 328 1 n PRO . 328 A 328 
A 329 1 n SER . 329 A 329 
A 330 1 n LEU . 330 A 330 
A 331 1 n GLN . 331 A 331 
A 332 1 n THR . 332 A 332 
A 333 1 n PRO . 333 A 333 
A 334 1 n LEU . 334 A 334 
A 335 1 n HIS . 335 A 335 
A 336 1 n PHE . 336 A 336 
A 337 1 n SER . 337 A 337 
A 338 1 n SER . 338 A 338 
A 339 1 n LYS . 339 A 339 
A 340 1 n GLU . 340 A 340 
A 341 1 n ARG . 341 A 341 
A 342 1 n GLU . 342 A 342 
A 343 1 n ALA . 343 A 343 
A 344 1 n ARG . 344 A 344 
A 345 1 n VAL . 345 A 345 
A 346 1 n LEU . 346 A 346 
A 347 1 n ARG . 347 A 347 
A 348 1 n TYR . 348 A 348 
A 349 1 n LYS . 349 A 349 
A 350 1 n GLU . 350 A 350 
A 351 1 n LYS . 351 A 351 
A 352 1 n LYS . 352 A 352 
A 353 1 n LYS . 353 A 353 
A 354 1 n SER . 354 A 354 
A 355 1 n ARG . 355 A 355 
A 356 1 n LYS . 356 A 356 
A 357 1 n PHE . 357 A 357 
A 358 1 n GLU . 358 A 358 
A 359 1 n LYS . 359 A 359 
A 360 1 n THR . 360 A 360 
A 361 1 n THR . 361 A 361 
A 362 1 n ARG . 362 A 362 
A 363 1 n TYR . 363 A 363 
A 364 1 n ALA . 364 A 364 
A 365 1 n THR . 365 A 365 
A 366 1 n ARG . 366 A 366 
A 367 1 n LYS . 367 A 367 
A 368 1 n ALA . 368 A 368 
A 369 1 n TYR . 369 A 369 
A 370 1 n ALA . 370 A 370 
A 371 1 n GLU . 371 A 371 
A 372 1 n ALA . 372 A 372 
A 373 1 n ARG . 373 A 373 
A 374 1 n PRO . 374 A 374 
A 375 1 n ARG . 375 A 375 
A 376 1 n ILE . 376 A 376 
A 377 1 n LYS . 377 A 377 
A 378 1 n GLY . 378 A 378 
A 379 1 n ARG . 379 A 379 
A 380 1 n PHE . 380 A 380 
A 381 1 n ALA . 381 A 381 
A 382 1 n LYS . 382 A 382 
A 383 1 n ARG . 383 A 383 
A 384 1 n SER . 384 A 384 
A 385 1 n ASP . 385 A 385 
A 386 1 n ALA . 386 A 386 
A 387 1 n GLU . 387 A 387 
A 388 1 n MET . 388 A 388 
A 389 1 n GLU . 389 A 389 
A 390 1 n VAL . 390 A 390 
A 391 1 n ASP . 391 A 391 
A 392 1 n GLN . 392 A 392 
A 393 1 n THR . 393 A 393 
A 394 1 n PHE . 394 A 394 
A 395 1 n SER . 395 A 395 
A 396 1 n THR . 396 A 396 
A 397 1 n ALA . 397 A 397 
A 398 1 n ALA . 398 A 398 
A 399 1 n LEU . 399 A 399 
A 400 1 n SER . 400 A 400 
A 401 1 n ASP . 401 A 401 
A 402 1 n SER . 402 A 402 
A 403 1 n SER . 403 A 403 
A 404 1 n TYR . 404 A 404 
A 405 1 n SER . 405 A 405 
A 406 1 n THR . 406 A 406 
A 407 1 n VAL . 407 A 407 
A 408 1 n PRO . 408 A 408 
A 409 1 n TRP . 409 A 409 
A 410 1 n PHE . 410 A 410 
B 1   2 n ASP . 1   B 1   
B 2   2 n SER . 2   B 2   
B 3   2 n PRO . 3   B 3   
B 4   2 n ALA . 4   B 4   
B 5   2 n LYS . 5   B 5   
B 6   2 n GLU . 6   B 6   
B 7   2 n GLN . 7   B 7   
B 8   2 n ASP . 8   B 8   
B 9   2 n ARG . 9   B 9   
B 10  2 n PHE . 10  B 10  
B 11  2 n LEU . 11  B 11  
B 12  2 n PRO . 12  B 12  
B 13  2 n ILE . 13  B 13  
B 14  2 n ALA . 14  B 14  
B 15  2 n ASN . 15  B 15  
B 16  2 n VAL . 16  B 16  
B 17  2 n SER . 17  B 17  
B 18  2 n ARG . 18  B 18  
B 19  2 n ILE . 19  B 19  
B 20  2 n MET . 20  B 20  
B 21  2 n LYS . 21  B 21  
B 22  2 n ARG . 22  B 22  
B 23  2 n SER . 23  B 23  
B 24  2 n LEU . 24  B 24  
B 25  2 n PRO . 25  B 25  
B 26  2 n ALA . 26  B 26  
B 27  2 n ASN . 27  B 27  
B 28  2 n ALA . 28  B 28  
B 29  2 n LYS . 29  B 29  
B 30  2 n ILE . 30  B 30  
B 31  2 n SER . 31  B 31  
B 32  2 n LYS . 32  B 32  
B 33  2 n GLU . 33  B 33  
B 34  2 n ALA . 34  B 34  
B 35  2 n LYS . 35  B 35  
B 36  2 n GLU . 36  B 36  
B 37  2 n THR . 37  B 37  
B 38  2 n VAL . 38  B 38  
B 39  2 n GLN . 39  B 39  
B 40  2 n GLU . 40  B 40  
B 41  2 n CYS . 41  B 41  
B 42  2 n VAL . 42  B 42  
B 43  2 n SER . 43  B 43  
B 44  2 n GLU . 44  B 44  
B 45  2 n PHE . 45  B 45  
B 46  2 n ILE . 46  B 46  
B 47  2 n SER . 47  B 47  
B 48  2 n PHE . 48  B 48  
B 49  2 n VAL . 49  B 49  
B 50  2 n THR . 50  B 50  
B 51  2 n GLY . 51  B 51  
B 52  2 n GLU . 52  B 52  
B 53  2 n ALA . 53  B 53  
B 54  2 n SER . 54  B 54  
B 55  2 n ASP . 55  B 55  
B 56  2 n LYS . 56  B 56  
B 57  2 n CYS . 57  B 57  
B 58  2 n GLN . 58  B 58  
B 59  2 n ARG . 59  B 59  
B 60  2 n GLU . 60  B 60  
B 61  2 n LYS . 61  B 61  
B 62  2 n ARG . 62  B 62  
B 63  2 n LYS . 63  B 63  
B 64  2 n THR . 64  B 64  
B 65  2 n ILE . 65  B 65  
B 66  2 n ASN . 66  B 66  
B 67  2 n GLY . 67  B 67  
B 68  2 n ASP . 68  B 68  
B 69  2 n ASP . 69  B 69  
B 70  2 n LEU . 70  B 70  
B 71  2 n LEU . 71  B 71  
B 72  2 n TRP . 72  B 72  
B 73  2 n ALA . 73  B 73  
B 74  2 n MET . 74  B 74  
B 75  2 n THR . 75  B 75  
B 76  2 n THR . 76  B 76  
B 77  2 n LEU . 77  B 77  
B 78  2 n GLY . 78  B 78  
B 79  2 n PHE . 79  B 79  
B 80  2 n GLU . 80  B 80  
B 81  2 n VAL . 81  B 81  
B 82  2 n TYR . 82  B 82  
B 83  2 n VAL . 83  B 83  
B 84  2 n ALA . 84  B 84  
B 85  2 n PRO . 85  B 85  
B 86  2 n LEU . 86  B 86  
B 87  2 n LYS . 87  B 87  
B 88  2 n ALA . 88  B 88  
B 89  2 n TYR . 89  B 89  
B 90  2 n LEU . 90  B 90  
B 91  2 n ASN . 91  B 91  
B 92  2 n ARG . 92  B 92  
B 93  2 n TYR . 93  B 93  
B 94  2 n ARG . 94  B 94  
B 95  2 n GLU . 95  B 95  
C 1   3 n PHE . 1   C 1   
C 2   3 n TRP . 2   C 2   
C 3   3 n ALA . 3   C 3   
C 4   3 n GLU . 4   C 4   
C 5   3 n GLN . 5   C 5   
C 6   3 n TYR . 6   C 6   
C 7   3 n ARG . 7   C 7   
C 8   3 n GLU . 8   C 8   
C 9   3 n ILE . 9   C 9   
C 10  3 n GLU . 10  C 10  
C 11  3 n ALA . 11  C 11  
C 12  3 n THR . 12  C 12  
C 13  3 n THR . 13  C 13  
C 14  3 n ASP . 14  C 14  
C 15  3 n PHE . 15  C 15  
C 16  3 n LYS . 16  C 16  
C 17  3 n ASN . 17  C 17  
C 18  3 n HIS . 18  C 18  
C 19  3 n ASN . 19  C 19  
C 20  3 n LEU . 20  C 20  
C 21  3 n PRO . 21  C 21  
C 22  3 n LEU . 22  C 22  
C 23  3 n ALA . 23  C 23  
C 24  3 n ARG . 24  C 24  
C 25  3 n ILE . 25  C 25  
C 26  3 n LYS . 26  C 26  
C 27  3 n LYS . 27  C 27  
C 28  3 n ILE . 28  C 28  
C 29  3 n MET . 29  C 29  
C 30  3 n LYS . 30  C 30  
C 31  3 n ALA . 31  C 31  
C 32  3 n ASP . 32  C 32  
C 33  3 n GLU . 33  C 33  
C 34  3 n ASP . 34  C 34  
C 35  3 n VAL . 35  C 35  
C 36  3 n ARG . 36  C 36  
C 37  3 n MET . 37  C 37  
C 38  3 n ILE . 38  C 38  
C 39  3 n ALA . 39  C 39  
C 40  3 n ALA . 40  C 40  
C 41  3 n GLU . 41  C 41  
C 42  3 n ALA . 42  C 42  
C 43  3 n PRO . 43  C 43  
C 44  3 n VAL . 44  C 44  
C 45  3 n VAL . 45  C 45  
C 46  3 n PHE . 46  C 46  
C 47  3 n ALA . 47  C 47  
C 48  3 n ARG . 48  C 48  
C 49  3 n ALA . 49  C 49  
C 50  3 n CYS . 50  C 50  
C 51  3 n GLU . 51  C 51  
C 52  3 n MET . 52  C 52  
C 53  3 n PHE . 53  C 53  
C 54  3 n ILE . 54  C 54  
C 55  3 n LEU . 55  C 55  
C 56  3 n GLU . 56  C 56  
C 57  3 n LEU . 57  C 57  
C 58  3 n THR . 58  C 58  
C 59  3 n HIS . 59  C 59  
C 60  3 n ARG . 60  C 60  
C 61  3 n GLY . 61  C 61  
C 62  3 n TRP . 62  C 62  
C 63  3 n ALA . 63  C 63  
C 64  3 n HIS . 64  C 64  
C 65  3 n ALA . 65  C 65  
C 66  3 n GLU . 66  C 66  
C 67  3 n GLU . 67  C 67  
C 68  3 n ASN . 68  C 68  
C 69  3 n LYS . 69  C 69  
C 70  3 n ARG . 70  C 70  
C 71  3 n ARG . 71  C 71  
C 72  3 n THR . 72  C 72  
C 73  3 n LEU . 73  C 73  
C 74  3 n GLN . 74  C 74  
C 75  3 n LYS . 75  C 75  
C 76  3 n SER . 76  C 76  
C 77  3 n ASP . 77  C 77  
C 78  3 n ILE . 78  C 78  
C 79  3 n ALA . 79  C 79  
C 80  3 n ALA . 80  C 80  
C 81  3 n ALA . 81  C 81  
C 82  3 n ILE . 82  C 82  
C 83  3 n ALA . 83  C 83  
C 84  3 n ARG . 84  C 84  
C 85  3 n THR . 85  C 85  
C 86  3 n GLU . 86  C 86  
C 87  3 n VAL . 87  C 87  
C 88  3 n PHE . 88  C 88  
C 89  3 n ASP . 89  C 89  
C 90  3 n PHE . 90  C 90  
C 91  3 n LEU . 91  C 91  
C 92  3 n VAL . 92  C 92  
C 93  3 n ASP . 93  C 93  
C 94  3 n ILE . 94  C 94  
C 95  3 n VAL . 95  C 95  
C 96  3 n PRO . 96  C 96  
C 97  3 n ARG . 97  C 97  
C 98  3 n ASP . 98  C 98  
C 99  3 n ASP . 99  C 99  
C 100 3 n ALA . 100 C 100 
C 101 3 n LYS . 101 C 101 
C 102 3 n ASP . 102 C 102 
C 103 3 n VAL . 103 C 103 
C 104 3 n GLU . 104 C 104 
C 105 3 n ALA . 105 C 105 
C 106 3 n ALA . 106 C 106 
C 107 3 n ALA . 107 C 107 
C 108 3 n ALA . 108 C 108 
D 1   4 n DC  . 1   D 1   
D 2   4 n DA  . 2   D 2   
D 3   4 n DC  . 3   D 3   
D 4   4 n DG  . 4   D 4   
D 5   4 n DC  . 5   D 5   
D 6   4 n DA  . 6   D 6   
D 7   4 n DC  . 7   D 7   
D 8   4 n DC  . 8   D 8   
D 9   4 n DA  . 9   D 9   
D 10  4 n DG  . 10  D 10  
D 11  4 n DA  . 11  D 11  
D 12  4 n DC  . 12  D 12  
D 13  4 n DC  . 13  D 13  
D 14  4 n DA  . 14  D 14  
D 15  4 n DC  . 15  D 15  
D 16  4 n DA  . 16  D 16  
D 17  4 n DC  . 17  D 17  
D 18  4 n DC  . 18  D 18  
D 19  4 n DA  . 19  D 19  
D 20  4 n DG  . 20  D 20  
D 21  4 n DA  . 21  D 21  
D 22  4 n DA  . 22  D 22  
D 23  4 n DA  . 23  D 23  
D 24  4 n DC  . 24  D 24  
D 25  4 n DA  . 25  D 25  
D 26  4 n DA  . 26  D 26  
D 27  4 n DA  . 27  D 27  
D 28  4 n DC  . 28  D 28  
D 29  4 n DA  . 29  D 29  
D 30  4 n DA  . 30  D 30  
D 31  4 n DA  . 31  D 31  
E 1   5 n DT  . 1   E 1   
E 2   5 n DT  . 2   E 2   
E 3   5 n DT  . 3   E 3   
E 4   5 n DG  . 4   E 4   
E 5   5 n DT  . 5   E 5   
E 6   5 n DT  . 6   E 6   
E 7   5 n DT  . 7   E 7   
E 8   5 n DG  . 8   E 8   
E 9   5 n DT  . 9   E 9   
E 10  5 n DT  . 10  E 10  
E 11  5 n DT  . 11  E 11  
E 12  5 n DC  . 12  E 12  
E 13  5 n DT  . 13  E 13  
E 14  5 n DG  . 14  E 14  
E 15  5 n DG  . 15  E 15  
E 16  5 n DT  . 16  E 16  
E 17  5 n DG  . 17  E 17  
E 18  5 n DT  . 18  E 18  
E 19  5 n DG  . 19  E 19  
E 20  5 n DG  . 20  E 20  
E 21  5 n DT  . 21  E 21  
E 22  5 n DC  . 22  E 22  
E 23  5 n DT  . 23  E 23  
E 24  5 n DG  . 24  E 24  
E 25  5 n DG  . 25  E 25  
E 26  5 n DT  . 26  E 26  
E 27  5 n DG  . 27  E 27  
E 28  5 n DC  . 28  E 28  
E 29  5 n DG  . 29  E 29  
E 30  5 n DT  . 30  E 30  
E 31  5 n DG  . 31  E 31  
#
_software.classification other
_software.date           ?
_software.description    "Structure prediction"
_software.name           AlphaFold
_software.pdbx_ordinal   1
_software.type           package
_software.version        "AlphaFold-beta-20231127 (927599d6-1efe-4fa9-85d2-a29f909d212e @ 2024-12-02 03:35:32)"
#
loop_
_struct_asym.entity_id
_struct_asym.id
1 A 
2 B 
3 C 
4 D 
5 E 
#
loop_
_atom_site.group_PDB
_atom_site.id
_atom_site.type_symbol
_atom_site.label_atom_id
_atom_site.label_alt_id
_atom_site.label_comp_id
_atom_site.label_asym_id
_atom_site.label_entity_id
_atom_site.label_seq_id
_atom_site.pdbx_PDB_ins_code
_atom_site.Cartn_x
_atom_site.Cartn_y
_atom_site.Cartn_z
_atom_site.occupancy
_atom_site.B_iso_or_equiv
_atom_site.auth_seq_id
_atom_site.auth_asym_id
_atom_site.pdbx_PDB_model_num
ATOM 1    N N     . MET A 1 1   ? 7.546   -27.072 32.669  1.00 17.13 1   A 1 
ATOM 2    C CA    . MET A 1 1   ? 7.552   -26.213 31.469  1.00 18.13 1   A 1 
ATOM 3    C C     . MET A 1 1   ? 7.759   -27.098 30.241  1.00 19.75 1   A 1 
ATOM 4    O O     . MET A 1 1   ? 8.799   -27.760 30.190  1.00 16.07 1   A 1 
ATOM 5    C CB    . MET A 1 1   ? 8.665   -25.166 31.543  1.00 16.36 1   A 1 
ATOM 6    C CG    . MET A 1 1   ? 8.357   -24.073 32.567  1.00 13.36 1   A 1 
ATOM 7    S SD    . MET A 1 1   ? 9.672   -22.841 32.627  1.00 11.81 1   A 1 
ATOM 8    C CE    . MET A 1 1   ? 8.857   -21.545 33.590  1.00 11.14 1   A 1 
ATOM 9    N N     . PRO A 1 2   ? 6.794   -27.199 29.285  1.00 20.41 2   A 1 
ATOM 10   C CA    . PRO A 1 2   ? 6.931   -28.097 28.140  1.00 21.76 2   A 1 
ATOM 11   C C     . PRO A 1 2   ? 7.994   -27.555 27.183  1.00 22.24 2   A 1 
ATOM 12   O O     . PRO A 1 2   ? 7.897   -26.427 26.704  1.00 19.63 2   A 1 
ATOM 13   C CB    . PRO A 1 2   ? 5.526   -28.174 27.525  1.00 20.43 2   A 1 
ATOM 14   C CG    . PRO A 1 2   ? 4.890   -26.836 27.899  1.00 19.54 2   A 1 
ATOM 15   C CD    . PRO A 1 2   ? 5.523   -26.498 29.261  1.00 21.25 2   A 1 
ATOM 16   N N     . ARG A 1 3   ? 9.052   -28.341 26.909  1.00 25.13 3   A 1 
ATOM 17   C CA    . ARG A 1 3   ? 10.090  -27.990 25.939  1.00 25.23 3   A 1 
ATOM 18   C C     . ARG A 1 3   ? 9.491   -28.066 24.534  1.00 24.50 3   A 1 
ATOM 19   O O     . ARG A 1 3   ? 9.050   -29.134 24.122  1.00 22.84 3   A 1 
ATOM 20   C CB    . ARG A 1 3   ? 11.302  -28.927 26.066  1.00 25.13 3   A 1 
ATOM 21   C CG    . ARG A 1 3   ? 12.200  -28.596 27.268  1.00 22.74 3   A 1 
ATOM 22   C CD    . ARG A 1 3   ? 13.399  -29.551 27.302  1.00 21.59 3   A 1 
ATOM 23   N NE    . ARG A 1 3   ? 14.355  -29.205 28.365  1.00 19.82 3   A 1 
ATOM 24   C CZ    . ARG A 1 3   ? 15.479  -29.848 28.663  1.00 18.61 3   A 1 
ATOM 25   N NH1   . ARG A 1 3   ? 15.839  -30.926 28.022  1.00 17.34 3   A 1 
ATOM 26   N NH2   . ARG A 1 3   ? 16.254  -29.421 29.614  1.00 15.75 3   A 1 
ATOM 27   N N     . CYS A 1 4   ? 9.511   -26.970 23.782  1.00 28.31 4   A 1 
ATOM 28   C CA    . CYS A 1 4   ? 9.150   -26.965 22.371  1.00 29.53 4   A 1 
ATOM 29   C C     . CYS A 1 4   ? 10.252  -27.655 21.549  1.00 29.10 4   A 1 
ATOM 30   O O     . CYS A 1 4   ? 11.186  -27.019 21.082  1.00 27.79 4   A 1 
ATOM 31   C CB    . CYS A 1 4   ? 8.859   -25.532 21.907  1.00 29.35 4   A 1 
ATOM 32   S SG    . CYS A 1 4   ? 8.146   -25.556 20.230  1.00 26.36 4   A 1 
ATOM 33   N N     . ASN A 1 5   ? 10.161  -28.970 21.403  1.00 27.02 5   A 1 
ATOM 34   C CA    . ASN A 1 5   ? 11.177  -29.791 20.720  1.00 29.27 5   A 1 
ATOM 35   C C     . ASN A 1 5   ? 11.185  -29.651 19.192  1.00 28.49 5   A 1 
ATOM 36   O O     . ASN A 1 5   ? 12.135  -30.101 18.560  1.00 26.70 5   A 1 
ATOM 37   C CB    . ASN A 1 5   ? 10.973  -31.267 21.113  1.00 29.46 5   A 1 
ATOM 38   C CG    . ASN A 1 5   ? 11.773  -31.728 22.314  1.00 25.71 5   A 1 
ATOM 39   O OD1   . ASN A 1 5   ? 12.614  -31.041 22.864  1.00 25.37 5   A 1 
ATOM 40   N ND2   . ASN A 1 5   ? 11.547  -32.947 22.755  1.00 25.31 5   A 1 
ATOM 41   N N     . LYS A 1 6   ? 10.123  -29.098 18.565  1.00 24.35 6   A 1 
ATOM 42   C CA    . LYS A 1 6   ? 9.915   -29.251 17.113  1.00 27.96 6   A 1 
ATOM 43   C C     . LYS A 1 6   ? 10.907  -28.485 16.222  1.00 28.09 6   A 1 
ATOM 44   O O     . LYS A 1 6   ? 11.030  -28.847 15.057  1.00 25.04 6   A 1 
ATOM 45   C CB    . LYS A 1 6   ? 8.474   -28.898 16.733  1.00 27.77 6   A 1 
ATOM 46   C CG    . LYS A 1 6   ? 7.560   -30.132 16.742  1.00 25.46 6   A 1 
ATOM 47   C CD    . LYS A 1 6   ? 6.186   -29.788 16.171  1.00 22.94 6   A 1 
ATOM 48   C CE    . LYS A 1 6   ? 5.312   -31.034 16.073  1.00 19.95 6   A 1 
ATOM 49   N NZ    . LYS A 1 6   ? 3.991   -30.749 15.462  1.00 17.29 6   A 1 
ATOM 50   N N     . CYS A 1 7   ? 11.585  -27.460 16.713  1.00 27.06 7   A 1 
ATOM 51   C CA    . CYS A 1 7   ? 12.406  -26.606 15.850  1.00 28.56 7   A 1 
ATOM 52   C C     . CYS A 1 7   ? 13.776  -27.194 15.464  1.00 27.40 7   A 1 
ATOM 53   O O     . CYS A 1 7   ? 14.493  -26.569 14.703  1.00 25.98 7   A 1 
ATOM 54   C CB    . CYS A 1 7   ? 12.549  -25.221 16.495  1.00 28.70 7   A 1 
ATOM 55   S SG    . CYS A 1 7   ? 10.915  -24.439 16.671  1.00 27.48 7   A 1 
ATOM 56   N N     . LEU A 1 8   ? 14.144  -28.366 15.976  1.00 26.02 8   A 1 
ATOM 57   C CA    . LEU A 1 8   ? 15.514  -28.885 15.838  1.00 29.00 8   A 1 
ATOM 58   C C     . LEU A 1 8   ? 15.830  -29.619 14.528  1.00 27.64 8   A 1 
ATOM 59   O O     . LEU A 1 8   ? 16.996  -29.632 14.139  1.00 25.58 8   A 1 
ATOM 60   C CB    . LEU A 1 8   ? 15.827  -29.810 17.033  1.00 28.18 8   A 1 
ATOM 61   C CG    . LEU A 1 8   ? 16.264  -29.077 18.309  1.00 25.98 8   A 1 
ATOM 62   C CD1   . LEU A 1 8   ? 16.217  -30.038 19.494  1.00 26.96 8   A 1 
ATOM 63   C CD2   . LEU A 1 8   ? 17.682  -28.532 18.189  1.00 28.82 8   A 1 
ATOM 64   N N     . SER A 1 9   ? 14.861  -30.313 13.893  1.00 24.53 9   A 1 
ATOM 65   C CA    . SER A 1 9   ? 15.253  -31.480 13.086  1.00 28.63 9   A 1 
ATOM 66   C C     . SER A 1 9   ? 15.713  -31.232 11.649  1.00 27.75 9   A 1 
ATOM 67   O O     . SER A 1 9   ? 16.562  -31.973 11.165  1.00 26.34 9   A 1 
ATOM 68   C CB    . SER A 1 9   ? 14.136  -32.524 13.060  1.00 27.94 9   A 1 
ATOM 69   O OG    . SER A 1 9   ? 12.983  -32.016 12.435  1.00 26.24 9   A 1 
ATOM 70   N N     . GLU A 1 10  ? 15.114  -30.282 10.919  1.00 29.33 10  A 1 
ATOM 71   C CA    . GLU A 1 10  ? 15.367  -30.152 9.476   1.00 32.47 10  A 1 
ATOM 72   C C     . GLU A 1 10  ? 16.705  -29.428 9.217   1.00 30.67 10  A 1 
ATOM 73   O O     . GLU A 1 10  ? 16.753  -28.234 8.920   1.00 28.55 10  A 1 
ATOM 74   C CB    . GLU A 1 10  ? 14.180  -29.519 8.734   1.00 31.57 10  A 1 
ATOM 75   C CG    . GLU A 1 10  ? 12.971  -30.457 8.625   1.00 29.89 10  A 1 
ATOM 76   C CD    . GLU A 1 10  ? 11.792  -29.874 7.821   1.00 28.89 10  A 1 
ATOM 77   O OE1   . GLU A 1 10  ? 10.891  -30.662 7.451   1.00 27.51 10  A 1 
ATOM 78   O OE2   . GLU A 1 10  ? 11.730  -28.626 7.616   1.00 29.35 10  A 1 
ATOM 79   N N     . ASN A 1 11  ? 17.785  -30.182 9.332   1.00 27.25 11  A 1 
ATOM 80   C CA    . ASN A 1 11  ? 19.177  -29.781 9.093   1.00 31.33 11  A 1 
ATOM 81   C C     . ASN A 1 11  ? 19.578  -29.783 7.603   1.00 29.20 11  A 1 
ATOM 82   O O     . ASN A 1 11  ? 20.774  -29.703 7.320   1.00 27.26 11  A 1 
ATOM 83   C CB    . ASN A 1 11  ? 20.094  -30.704 9.917   1.00 30.21 11  A 1 
ATOM 84   C CG    . ASN A 1 11  ? 20.837  -30.030 11.046  1.00 27.04 11  A 1 
ATOM 85   O OD1   . ASN A 1 11  ? 20.705  -28.868 11.352  1.00 27.74 11  A 1 
ATOM 86   N ND2   . ASN A 1 11  ? 21.675  -30.776 11.734  1.00 28.46 11  A 1 
ATOM 87   N N     . ASP A 1 12  ? 18.641  -29.961 6.664   1.00 32.79 12  A 1 
ATOM 88   C CA    . ASP A 1 12  ? 19.013  -30.107 5.259   1.00 36.73 12  A 1 
ATOM 89   C C     . ASP A 1 12  ? 19.674  -28.835 4.705   1.00 33.93 12  A 1 
ATOM 90   O O     . ASP A 1 12  ? 19.107  -27.740 4.704   1.00 31.88 12  A 1 
ATOM 91   C CB    . ASP A 1 12  ? 17.828  -30.580 4.402   1.00 34.71 12  A 1 
ATOM 92   C CG    . ASP A 1 12  ? 17.683  -32.105 4.334   1.00 30.58 12  A 1 
ATOM 93   O OD1   . ASP A 1 12  ? 18.681  -32.805 4.600   1.00 30.41 12  A 1 
ATOM 94   O OD2   . ASP A 1 12  ? 16.575  -32.550 3.955   1.00 30.45 12  A 1 
ATOM 95   N N     . SER A 1 13  ? 20.896  -29.009 4.227   1.00 25.26 13  A 1 
ATOM 96   C CA    . SER A 1 13  ? 21.948  -28.001 4.067   1.00 30.49 13  A 1 
ATOM 97   C C     . SER A 1 13  ? 21.822  -27.037 2.888   1.00 29.07 13  A 1 
ATOM 98   O O     . SER A 1 13  ? 22.581  -26.081 2.819   1.00 26.72 13  A 1 
ATOM 99   C CB    . SER A 1 13  ? 23.257  -28.770 3.901   1.00 29.41 13  A 1 
ATOM 100  O OG    . SER A 1 13  ? 23.184  -29.640 2.784   1.00 27.23 13  A 1 
ATOM 101  N N     . ALA A 1 14  ? 20.976  -27.340 1.899   1.00 27.83 14  A 1 
ATOM 102  C CA    . ALA A 1 14  ? 21.329  -26.996 0.528   1.00 30.59 14  A 1 
ATOM 103  C C     . ALA A 1 14  ? 21.101  -25.527 0.108   1.00 29.22 14  A 1 
ATOM 104  O O     . ALA A 1 14  ? 22.005  -24.905 -0.435  1.00 27.61 14  A 1 
ATOM 105  C CB    . ALA A 1 14  ? 20.608  -27.963 -0.414  1.00 29.27 14  A 1 
ATOM 106  N N     . SER A 1 15  ? 19.876  -25.001 0.221   1.00 26.83 15  A 1 
ATOM 107  C CA    . SER A 1 15  ? 19.547  -23.763 -0.498  1.00 30.47 15  A 1 
ATOM 108  C C     . SER A 1 15  ? 19.682  -22.512 0.382   1.00 29.10 15  A 1 
ATOM 109  O O     . SER A 1 15  ? 18.752  -22.176 1.114   1.00 27.98 15  A 1 
ATOM 110  C CB    . SER A 1 15  ? 18.177  -23.866 -1.175  1.00 30.18 15  A 1 
ATOM 111  O OG    . SER A 1 15  ? 17.120  -23.866 -0.240  1.00 27.83 15  A 1 
ATOM 112  N N     . GLU A 1 16  ? 20.798  -21.791 0.239   1.00 27.43 16  A 1 
ATOM 113  C CA    . GLU A 1 16  ? 21.103  -20.550 0.970   1.00 30.39 16  A 1 
ATOM 114  C C     . GLU A 1 16  ? 19.984  -19.490 0.896   1.00 28.81 16  A 1 
ATOM 115  O O     . GLU A 1 16  ? 19.564  -18.952 1.925   1.00 27.03 16  A 1 
ATOM 116  C CB    . GLU A 1 16  ? 22.410  -19.936 0.410   1.00 29.60 16  A 1 
ATOM 117  C CG    . GLU A 1 16  ? 23.669  -20.759 0.751   1.00 27.34 16  A 1 
ATOM 118  C CD    . GLU A 1 16  ? 24.960  -20.085 0.240   1.00 25.45 16  A 1 
ATOM 119  O OE1   . GLU A 1 16  ? 25.964  -20.131 0.975   1.00 24.38 16  A 1 
ATOM 120  O OE2   . GLU A 1 16  ? 24.916  -19.513 -0.870  1.00 26.80 16  A 1 
ATOM 121  N N     . ASP A 1 17  ? 19.435  -19.250 -0.297  1.00 25.32 17  A 1 
ATOM 122  C CA    . ASP A 1 17  ? 18.447  -18.192 -0.531  1.00 28.44 17  A 1 
ATOM 123  C C     . ASP A 1 17  ? 17.117  -18.370 0.231   1.00 27.24 17  A 1 
ATOM 124  O O     . ASP A 1 17  ? 16.468  -17.394 0.620   1.00 25.66 17  A 1 
ATOM 125  C CB    . ASP A 1 17  ? 18.142  -18.094 -2.033  1.00 27.98 17  A 1 
ATOM 126  C CG    . ASP A 1 17  ? 19.077  -17.161 -2.816  1.00 25.00 17  A 1 
ATOM 127  O OD1   . ASP A 1 17  ? 19.666  -16.261 -2.190  1.00 25.29 17  A 1 
ATOM 128  O OD2   . ASP A 1 17  ? 19.125  -17.339 -4.053  1.00 25.67 17  A 1 
ATOM 129  N N     . ARG A 1 18  ? 16.685  -19.618 0.458   1.00 27.34 18  A 1 
ATOM 130  C CA    . ARG A 1 18  ? 15.403  -19.862 1.140   1.00 29.88 18  A 1 
ATOM 131  C C     . ARG A 1 18  ? 15.459  -19.568 2.641   1.00 28.60 18  A 1 
ATOM 132  O O     . ARG A 1 18  ? 14.410  -19.359 3.244   1.00 26.63 18  A 1 
ATOM 133  C CB    . ARG A 1 18  ? 14.916  -21.296 0.902   1.00 29.36 18  A 1 
ATOM 134  C CG    . ARG A 1 18  ? 14.329  -21.473 -0.508  1.00 26.97 18  A 1 
ATOM 135  C CD    . ARG A 1 18  ? 13.678  -22.858 -0.618  1.00 25.90 18  A 1 
ATOM 136  N NE    . ARG A 1 18  ? 13.187  -23.117 -1.976  1.00 23.82 18  A 1 
ATOM 137  C CZ    . ARG A 1 18  ? 12.536  -24.190 -2.381  1.00 22.14 18  A 1 
ATOM 138  N NH1   . ARG A 1 18  ? 12.219  -25.155 -1.547  1.00 20.77 18  A 1 
ATOM 139  N NH2   . ARG A 1 18  ? 12.181  -24.323 -3.614  1.00 19.87 18  A 1 
ATOM 140  N N     . HIS A 1 19  ? 16.641  -19.553 3.239   1.00 27.10 19  A 1 
ATOM 141  C CA    . HIS A 1 19  ? 16.783  -19.379 4.683   1.00 29.75 19  A 1 
ATOM 142  C C     . HIS A 1 19  ? 16.396  -17.972 5.136   1.00 28.60 19  A 1 
ATOM 143  O O     . HIS A 1 19  ? 15.661  -17.823 6.114   1.00 27.36 19  A 1 
ATOM 144  C CB    . HIS A 1 19  ? 18.188  -19.790 5.135   1.00 29.68 19  A 1 
ATOM 145  C CG    . HIS A 1 19  ? 18.162  -21.075 5.932   1.00 27.73 19  A 1 
ATOM 146  N ND1   . HIS A 1 19  ? 17.636  -22.277 5.521   1.00 27.08 19  A 1 
ATOM 147  C CD2   . HIS A 1 19  ? 18.611  -21.246 7.217   1.00 26.73 19  A 1 
ATOM 148  C CE1   . HIS A 1 19  ? 17.763  -23.162 6.527   1.00 25.76 19  A 1 
ATOM 149  N NE2   . HIS A 1 19  ? 18.345  -22.574 7.587   1.00 25.61 19  A 1 
ATOM 150  N N     . TRP A 1 20  ? 16.793  -16.951 4.371   1.00 30.29 20  A 1 
ATOM 151  C CA    . TRP A 1 20  ? 16.475  -15.553 4.696   1.00 27.25 20  A 1 
ATOM 152  C C     . TRP A 1 20  ? 14.978  -15.263 4.740   1.00 26.12 20  A 1 
ATOM 153  O O     . TRP A 1 20  ? 14.493  -14.603 5.667   1.00 23.61 20  A 1 
ATOM 154  C CB    . TRP A 1 20  ? 17.152  -14.619 3.684   1.00 25.88 20  A 1 
ATOM 155  C CG    . TRP A 1 20  ? 18.479  -14.163 4.160   1.00 23.00 20  A 1 
ATOM 156  C CD1   . TRP A 1 20  ? 19.640  -14.831 4.020   1.00 19.92 20  A 1 
ATOM 157  C CD2   . TRP A 1 20  ? 18.776  -12.964 4.949   1.00 20.86 20  A 1 
ATOM 158  N NE1   . TRP A 1 20  ? 20.648  -14.143 4.679   1.00 17.91 20  A 1 
ATOM 159  C CE2   . TRP A 1 20  ? 20.147  -13.000 5.270   1.00 18.55 20  A 1 
ATOM 160  C CE3   . TRP A 1 20  ? 18.010  -11.890 5.420   1.00 21.80 20  A 1 
ATOM 161  C CZ2   . TRP A 1 20  ? 20.752  -11.986 6.067   1.00 22.68 20  A 1 
ATOM 162  C CZ3   . TRP A 1 20  ? 18.601  -10.872 6.206   1.00 23.00 20  A 1 
ATOM 163  C CH2   . TRP A 1 20  ? 19.949  -10.936 6.531   1.00 23.78 20  A 1 
ATOM 164  N N     . HIS A 1 21  ? 14.208  -15.783 3.786   1.00 28.10 21  A 1 
ATOM 165  C CA    . HIS A 1 21  ? 12.759  -15.608 3.808   1.00 30.19 21  A 1 
ATOM 166  C C     . HIS A 1 21  ? 12.113  -16.278 5.025   1.00 29.13 21  A 1 
ATOM 167  O O     . HIS A 1 21  ? 11.166  -15.739 5.601   1.00 27.71 21  A 1 
ATOM 168  C CB    . HIS A 1 21  ? 12.142  -16.095 2.494   1.00 29.63 21  A 1 
ATOM 169  C CG    . HIS A 1 21  ? 11.920  -14.966 1.522   1.00 26.54 21  A 1 
ATOM 170  N ND1   . HIS A 1 21  ? 11.018  -13.941 1.685   1.00 25.61 21  A 1 
ATOM 171  C CD2   . HIS A 1 21  ? 12.558  -14.740 0.339   1.00 25.80 21  A 1 
ATOM 172  C CE1   . HIS A 1 21  ? 11.112  -13.117 0.633   1.00 24.49 21  A 1 
ATOM 173  N NE2   . HIS A 1 21  ? 12.045  -13.559 -0.218  1.00 23.83 21  A 1 
ATOM 174  N N     . ARG A 1 22  ? 12.621  -17.426 5.447   1.00 25.11 22  A 1 
ATOM 175  C CA    . ARG A 1 22  ? 12.047  -18.183 6.557   1.00 26.14 22  A 1 
ATOM 176  C C     . ARG A 1 22  ? 12.306  -17.491 7.904   1.00 25.32 22  A 1 
ATOM 177  O O     . ARG A 1 22  ? 11.378  -17.389 8.711   1.00 23.82 22  A 1 
ATOM 178  C CB    . ARG A 1 22  ? 12.562  -19.640 6.517   1.00 25.83 22  A 1 
ATOM 179  C CG    . ARG A 1 22  ? 11.449  -20.662 6.841   1.00 23.42 22  A 1 
ATOM 180  C CD    . ARG A 1 22  ? 11.985  -22.098 6.747   1.00 21.31 22  A 1 
ATOM 181  N NE    . ARG A 1 22  ? 10.922  -23.118 6.846   1.00 19.55 22  A 1 
ATOM 182  C CZ    . ARG A 1 22  ? 11.097  -24.444 6.874   1.00 16.90 22  A 1 
ATOM 183  N NH1   . ARG A 1 22  ? 12.279  -24.996 6.840   1.00 15.84 22  A 1 
ATOM 184  N NH2   . ARG A 1 22  ? 10.090  -25.251 6.940   1.00 14.76 22  A 1 
ATOM 185  N N     . THR A 1 23  ? 13.500  -16.952 8.127   1.00 26.72 23  A 1 
ATOM 186  C CA    . THR A 1 23  ? 13.845  -16.196 9.343   1.00 27.29 23  A 1 
ATOM 187  C C     . THR A 1 23  ? 13.068  -14.886 9.444   1.00 26.17 23  A 1 
ATOM 188  O O     . THR A 1 23  ? 12.480  -14.621 10.492  1.00 24.55 23  A 1 
ATOM 189  C CB    . THR A 1 23  ? 15.351  -15.919 9.441   1.00 26.41 23  A 1 
ATOM 190  O OG1   . THR A 1 23  ? 15.873  -15.551 8.189   1.00 24.98 23  A 1 
ATOM 191  C CG2   . THR A 1 23  ? 16.119  -17.153 9.909   1.00 27.03 23  A 1 
ATOM 192  N N     . ALA A 1 24  ? 12.921  -14.124 8.350   1.00 27.74 24  A 1 
ATOM 193  C CA    . ALA A 1 24  ? 12.106  -12.909 8.333   1.00 27.37 24  A 1 
ATOM 194  C C     . ALA A 1 24  ? 10.622  -13.194 8.634   1.00 27.24 24  A 1 
ATOM 195  O O     . ALA A 1 24  ? 9.956   -12.418 9.326   1.00 25.98 24  A 1 
ATOM 196  C CB    . ALA A 1 24  ? 12.275  -12.224 6.974   1.00 26.35 24  A 1 
ATOM 197  N N     . THR A 1 25  ? 10.088  -14.332 8.164   1.00 26.04 25  A 1 
ATOM 198  C CA    . THR A 1 25  ? 8.685   -14.713 8.419   1.00 24.84 25  A 1 
ATOM 199  C C     . THR A 1 25  ? 8.458   -15.122 9.883   1.00 24.66 25  A 1 
ATOM 200  O O     . THR A 1 25  ? 7.405   -14.802 10.446  1.00 22.80 25  A 1 
ATOM 201  C CB    . THR A 1 25  ? 8.202   -15.845 7.495   1.00 24.10 25  A 1 
ATOM 202  O OG1   . THR A 1 25  ? 8.646   -15.678 6.171   1.00 21.69 25  A 1 
ATOM 203  C CG2   . THR A 1 25  ? 6.678   -15.879 7.405   1.00 22.84 25  A 1 
ATOM 204  N N     . LEU A 1 26  ? 9.423   -15.782 10.505  1.00 24.83 26  A 1 
ATOM 205  C CA    . LEU A 1 26  ? 9.358   -16.122 11.932  1.00 25.46 26  A 1 
ATOM 206  C C     . LEU A 1 26  ? 9.330   -14.861 12.805  1.00 25.07 26  A 1 
ATOM 207  O O     . LEU A 1 26  ? 8.531   -14.788 13.740  1.00 23.34 26  A 1 
ATOM 208  C CB    . LEU A 1 26  ? 10.548  -17.025 12.307  1.00 23.75 26  A 1 
ATOM 209  C CG    . LEU A 1 26  ? 10.308  -18.512 11.972  1.00 21.02 26  A 1 
ATOM 210  C CD1   . LEU A 1 26  ? 11.630  -19.278 11.969  1.00 20.71 26  A 1 
ATOM 211  C CD2   . LEU A 1 26  ? 9.376   -19.167 12.998  1.00 22.31 26  A 1 
ATOM 212  N N     . PHE A 1 27  ? 10.120  -13.850 12.441  1.00 25.62 27  A 1 
ATOM 213  C CA    . PHE A 1 27  ? 10.187  -12.578 13.162  1.00 25.51 27  A 1 
ATOM 214  C C     . PHE A 1 27  ? 8.836   -11.840 13.156  1.00 25.81 27  A 1 
ATOM 215  O O     . PHE A 1 27  ? 8.329   -11.430 14.202  1.00 23.59 27  A 1 
ATOM 216  C CB    . PHE A 1 27  ? 11.288  -11.727 12.526  1.00 23.80 27  A 1 
ATOM 217  C CG    . PHE A 1 27  ? 12.040  -10.940 13.566  1.00 20.12 27  A 1 
ATOM 218  C CD1   . PHE A 1 27  ? 11.644  -9.641  13.890  1.00 18.62 27  A 1 
ATOM 219  C CD2   . PHE A 1 27  ? 13.093  -11.563 14.252  1.00 18.14 27  A 1 
ATOM 220  C CE1   . PHE A 1 27  ? 12.283  -8.969  14.935  1.00 16.99 27  A 1 
ATOM 221  C CE2   . PHE A 1 27  ? 13.718  -10.900 15.306  1.00 16.89 27  A 1 
ATOM 222  C CZ    . PHE A 1 27  ? 13.307  -9.604  15.651  1.00 17.33 27  A 1 
ATOM 223  N N     . MET A 1 28  ? 8.204   -11.735 11.981  1.00 29.10 28  A 1 
ATOM 224  C CA    . MET A 1 28  ? 6.913   -11.036 11.822  1.00 29.36 28  A 1 
ATOM 225  C C     . MET A 1 28  ? 5.772   -11.700 12.603  1.00 30.28 28  A 1 
ATOM 226  O O     . MET A 1 28  ? 4.884   -11.007 13.102  1.00 27.88 28  A 1 
ATOM 227  C CB    . MET A 1 28  ? 6.572   -10.961 10.328  1.00 27.34 28  A 1 
ATOM 228  C CG    . MET A 1 28  ? 7.419   -9.922  9.584   1.00 23.94 28  A 1 
ATOM 229  S SD    . MET A 1 28  ? 6.821   -8.220  9.700   1.00 21.30 28  A 1 
ATOM 230  C CE    . MET A 1 28  ? 5.487   -8.270  8.482   1.00 19.89 28  A 1 
ATOM 231  N N     . ASN A 1 29  ? 5.759   -13.014 12.732  1.00 26.32 29  A 1 
ATOM 232  C CA    . ASN A 1 29  ? 4.684   -13.719 13.422  1.00 26.32 29  A 1 
ATOM 233  C C     . ASN A 1 29  ? 4.709   -13.514 14.947  1.00 25.79 29  A 1 
ATOM 234  O O     . ASN A 1 29  ? 3.640   -13.408 15.547  1.00 23.80 29  A 1 
ATOM 235  C CB    . ASN A 1 29  ? 4.722   -15.213 13.062  1.00 25.18 29  A 1 
ATOM 236  C CG    . ASN A 1 29  ? 4.000   -15.539 11.764  1.00 21.93 29  A 1 
ATOM 237  O OD1   . ASN A 1 29  ? 3.162   -14.819 11.258  1.00 21.32 29  A 1 
ATOM 238  N ND2   . ASN A 1 29  ? 4.271   -16.695 11.204  1.00 21.08 29  A 1 
ATOM 239  N N     . CYS A 1 30  ? 5.888   -13.414 15.570  1.00 25.58 30  A 1 
ATOM 240  C CA    . CYS A 1 30  ? 5.972   -13.197 17.017  1.00 26.71 30  A 1 
ATOM 241  C C     . CYS A 1 30  ? 5.497   -11.799 17.431  1.00 26.46 30  A 1 
ATOM 242  O O     . CYS A 1 30  ? 4.863   -11.662 18.464  1.00 24.12 30  A 1 
ATOM 243  C CB    . CYS A 1 30  ? 7.395   -13.476 17.516  1.00 24.95 30  A 1 
ATOM 244  S SG    . CYS A 1 30  ? 7.667   -15.261 17.762  1.00 22.31 30  A 1 
ATOM 245  N N     . VAL A 1 31  ? 5.746   -10.771 16.608  1.00 26.01 31  A 1 
ATOM 246  C CA    . VAL A 1 31  ? 5.360   -9.378  16.944  1.00 27.54 31  A 1 
ATOM 247  C C     . VAL A 1 31  ? 3.847   -9.148  16.825  1.00 26.67 31  A 1 
ATOM 248  O O     . VAL A 1 31  ? 3.280   -8.356  17.570  1.00 24.56 31  A 1 
ATOM 249  C CB    . VAL A 1 31  ? 6.140   -8.374  16.079  1.00 25.92 31  A 1 
ATOM 250  C CG1   . VAL A 1 31  ? 5.825   -6.923  16.459  1.00 23.20 31  A 1 
ATOM 251  C CG2   . VAL A 1 31  ? 7.659   -8.558  16.216  1.00 24.73 31  A 1 
ATOM 252  N N     . SER A 1 32  ? 3.171   -9.831  15.886  1.00 26.99 32  A 1 
ATOM 253  C CA    . SER A 1 32  ? 1.753   -9.565  15.596  1.00 28.59 32  A 1 
ATOM 254  C C     . SER A 1 32  ? 0.778   -10.055 16.670  1.00 27.48 32  A 1 
ATOM 255  O O     . SER A 1 32  ? -0.259  -9.429  16.885  1.00 25.16 32  A 1 
ATOM 256  C CB    . SER A 1 32  ? 1.357   -10.160 14.242  1.00 26.79 32  A 1 
ATOM 257  O OG    . SER A 1 32  ? 1.428   -11.569 14.240  1.00 25.29 32  A 1 
ATOM 258  N N     . ASN A 1 33  ? 1.099   -11.157 17.311  1.00 26.01 33  A 1 
ATOM 259  C CA    . ASN A 1 33  ? 0.325   -11.588 18.465  1.00 27.16 33  A 1 
ATOM 260  C C     . ASN A 1 33  ? 0.734   -10.705 19.642  1.00 26.21 33  A 1 
ATOM 261  O O     . ASN A 1 33  ? 1.786   -10.918 20.232  1.00 24.17 33  A 1 
ATOM 262  C CB    . ASN A 1 33  ? 0.520   -13.085 18.722  1.00 25.66 33  A 1 
ATOM 263  C CG    . ASN A 1 33  ? -0.357  -13.963 17.835  1.00 22.23 33  A 1 
ATOM 264  O OD1   . ASN A 1 33  ? -1.331  -13.544 17.236  1.00 21.69 33  A 1 
ATOM 265  N ND2   . ASN A 1 33  ? -0.038  -15.229 17.747  1.00 22.35 33  A 1 
ATOM 266  N N     . GLY A 1 34  ? -0.108  -9.736  19.972  1.00 30.04 34  A 1 
ATOM 267  C CA    . GLY A 1 34  ? -0.011  -8.927  21.180  1.00 29.90 34  A 1 
ATOM 268  C C     . GLY A 1 34  ? -0.177  -9.727  22.482  1.00 29.04 34  A 1 
ATOM 269  O O     . GLY A 1 34  ? -0.753  -9.214  23.443  1.00 26.98 34  A 1 
ATOM 270  N N     . THR A 1 35  ? 0.265   -10.985 22.512  1.00 27.39 35  A 1 
ATOM 271  C CA    . THR A 1 35  ? 0.513   -11.691 23.754  1.00 28.00 35  A 1 
ATOM 272  C C     . THR A 1 35  ? 1.509   -10.849 24.521  1.00 27.43 35  A 1 
ATOM 273  O O     . THR A 1 35  ? 2.637   -10.655 24.070  1.00 24.96 35  A 1 
ATOM 274  C CB    . THR A 1 35  ? 1.068   -13.103 23.531  1.00 25.76 35  A 1 
ATOM 275  O OG1   . THR A 1 35  ? 2.039   -13.119 22.507  1.00 23.59 35  A 1 
ATOM 276  C CG2   . THR A 1 35  ? -0.048  -14.068 23.127  1.00 24.50 35  A 1 
ATOM 277  N N     . VAL A 1 36  ? 1.046   -10.320 25.645  1.00 25.28 36  A 1 
ATOM 278  C CA    . VAL A 1 36  ? 1.869   -9.742  26.695  1.00 26.99 36  A 1 
ATOM 279  C C     . VAL A 1 36  ? 3.098   -10.631 26.813  1.00 26.81 36  A 1 
ATOM 280  O O     . VAL A 1 36  ? 2.955   -11.848 26.964  1.00 25.33 36  A 1 
ATOM 281  C CB    . VAL A 1 36  ? 1.087   -9.709  28.021  1.00 25.24 36  A 1 
ATOM 282  C CG1   . VAL A 1 36  ? 1.885   -9.062  29.147  1.00 22.86 36  A 1 
ATOM 283  C CG2   . VAL A 1 36  ? -0.224  -8.921  27.864  1.00 24.94 36  A 1 
ATOM 284  N N     . TYR A 1 37  ? 4.287   -10.047 26.654  1.00 27.19 37  A 1 
ATOM 285  C CA    . TYR A 1 37  ? 5.521   -10.718 27.041  1.00 28.22 37  A 1 
ATOM 286  C C     . TYR A 1 37  ? 5.353   -11.061 28.527  1.00 27.24 37  A 1 
ATOM 287  O O     . TYR A 1 37  ? 5.524   -10.193 29.377  1.00 26.16 37  A 1 
ATOM 288  C CB    . TYR A 1 37  ? 6.736   -9.807  26.787  1.00 27.93 37  A 1 
ATOM 289  C CG    . TYR A 1 37  ? 7.258   -9.787  25.364  1.00 27.70 37  A 1 
ATOM 290  C CD1   . TYR A 1 37  ? 8.353   -10.603 25.012  1.00 27.39 37  A 1 
ATOM 291  C CD2   . TYR A 1 37  ? 6.689   -8.946  24.396  1.00 28.18 37  A 1 
ATOM 292  C CE1   . TYR A 1 37  ? 8.875   -10.585 23.700  1.00 25.90 37  A 1 
ATOM 293  C CE2   . TYR A 1 37  ? 7.197   -8.923  23.079  1.00 24.83 37  A 1 
ATOM 294  C CZ    . TYR A 1 37  ? 8.298   -9.734  22.731  1.00 24.44 37  A 1 
ATOM 295  O OH    . TYR A 1 37  ? 8.811   -9.700  21.451  1.00 23.30 37  A 1 
ATOM 296  N N     . GLU A 1 38  ? 4.893   -12.275 28.804  1.00 26.07 38  A 1 
ATOM 297  C CA    . GLU A 1 38  ? 4.986   -12.798 30.151  1.00 28.21 38  A 1 
ATOM 298  C C     . GLU A 1 38  ? 6.467   -12.769 30.466  1.00 26.97 38  A 1 
ATOM 299  O O     . GLU A 1 38  ? 7.265   -13.519 29.901  1.00 25.78 38  A 1 
ATOM 300  C CB    . GLU A 1 38  ? 4.403   -14.212 30.307  1.00 28.27 38  A 1 
ATOM 301  C CG    . GLU A 1 38  ? 2.875   -14.212 30.519  1.00 25.87 38  A 1 
ATOM 302  C CD    . GLU A 1 38  ? 2.319   -15.584 30.945  1.00 24.00 38  A 1 
ATOM 303  O OE1   . GLU A 1 38  ? 1.229   -15.608 31.562  1.00 22.16 38  A 1 
ATOM 304  O OE2   . GLU A 1 38  ? 2.960   -16.617 30.644  1.00 23.68 38  A 1 
ATOM 305  N N     . GLU A 1 39  ? 6.833   -11.813 31.314  1.00 27.27 39  A 1 
ATOM 306  C CA    . GLU A 1 39  ? 8.152   -11.766 31.910  1.00 28.58 39  A 1 
ATOM 307  C C     . GLU A 1 39  ? 8.368   -13.124 32.555  1.00 26.51 39  A 1 
ATOM 308  O O     . GLU A 1 39  ? 7.724   -13.473 33.542  1.00 24.94 39  A 1 
ATOM 309  C CB    . GLU A 1 39  ? 8.208   -10.628 32.931  1.00 28.37 39  A 1 
ATOM 310  C CG    . GLU A 1 39  ? 8.214   -9.258  32.246  1.00 26.43 39  A 1 
ATOM 311  C CD    . GLU A 1 39  ? 8.046   -8.093  33.217  1.00 25.00 39  A 1 
ATOM 312  O OE1   . GLU A 1 39  ? 8.652   -7.029  32.958  1.00 23.30 39  A 1 
ATOM 313  O OE2   . GLU A 1 39  ? 7.293   -8.255  34.202  1.00 24.71 39  A 1 
ATOM 314  N N     . ALA A 1 40  ? 9.225   -13.910 31.919  1.00 30.87 40  A 1 
ATOM 315  C CA    . ALA A 1 40  ? 9.655   -15.149 32.519  1.00 30.74 40  A 1 
ATOM 316  C C     . ALA A 1 40  ? 10.461  -14.755 33.758  1.00 29.14 40  A 1 
ATOM 317  O O     . ALA A 1 40  ? 11.678  -14.556 33.679  1.00 28.06 40  A 1 
ATOM 318  C CB    . ALA A 1 40  ? 10.445  -15.981 31.507  1.00 29.59 40  A 1 
ATOM 319  N N     . VAL A 1 41  ? 9.764   -14.589 34.874  1.00 30.10 41  A 1 
ATOM 320  C CA    . VAL A 1 41  ? 10.351  -14.383 36.195  1.00 31.05 41  A 1 
ATOM 321  C C     . VAL A 1 41  ? 11.091  -15.670 36.530  1.00 29.42 41  A 1 
ATOM 322  O O     . VAL A 1 41  ? 10.552  -16.604 37.119  1.00 28.16 41  A 1 
ATOM 323  C CB    . VAL A 1 41  ? 9.300   -14.008 37.257  1.00 29.73 41  A 1 
ATOM 324  C CG1   . VAL A 1 41  ? 9.992   -13.635 38.571  1.00 28.17 41  A 1 
ATOM 325  C CG2   . VAL A 1 41  ? 8.442   -12.815 36.822  1.00 31.13 41  A 1 
ATOM 326  N N     . GLY A 1 42  ? 12.328  -15.730 36.052  1.00 32.62 42  A 1 
ATOM 327  C CA    . GLY A 1 42  ? 13.249  -16.753 36.512  1.00 32.97 42  A 1 
ATOM 328  C C     . GLY A 1 42  ? 13.389  -16.630 38.027  1.00 32.15 42  A 1 
ATOM 329  O O     . GLY A 1 42  ? 13.389  -15.527 38.560  1.00 30.82 42  A 1 
ATOM 330  N N     . ARG A 1 43  ? 13.508  -17.754 38.714  1.00 31.21 43  A 1 
ATOM 331  C CA    . ARG A 1 43  ? 13.567  -17.803 40.194  1.00 34.23 43  A 1 
ATOM 332  C C     . ARG A 1 43  ? 14.579  -16.839 40.832  1.00 32.67 43  A 1 
ATOM 333  O O     . ARG A 1 43  ? 14.369  -16.436 41.964  1.00 30.03 43  A 1 
ATOM 334  C CB    . ARG A 1 43  ? 13.918  -19.232 40.648  1.00 32.50 43  A 1 
ATOM 335  C CG    . ARG A 1 43  ? 12.692  -20.121 40.854  1.00 29.93 43  A 1 
ATOM 336  C CD    . ARG A 1 43  ? 13.153  -21.465 41.425  1.00 26.57 43  A 1 
ATOM 337  N NE    . ARG A 1 43  ? 12.018  -22.315 41.804  1.00 24.34 43  A 1 
ATOM 338  C CZ    . ARG A 1 43  ? 12.102  -23.534 42.330  1.00 21.61 43  A 1 
ATOM 339  N NH1   . ARG A 1 43  ? 13.260  -24.109 42.528  1.00 20.97 43  A 1 
ATOM 340  N NH2   . ARG A 1 43  ? 11.028  -24.179 42.671  1.00 21.46 43  A 1 
ATOM 341  N N     . GLU A 1 44  ? 15.654  -16.512 40.131  1.00 38.32 44  A 1 
ATOM 342  C CA    . GLU A 1 44  ? 16.757  -15.688 40.658  1.00 40.67 44  A 1 
ATOM 343  C C     . GLU A 1 44  ? 16.607  -14.183 40.361  1.00 40.46 44  A 1 
ATOM 344  O O     . GLU A 1 44  ? 17.574  -13.439 40.409  1.00 37.68 44  A 1 
ATOM 345  C CB    . GLU A 1 44  ? 18.106  -16.237 40.178  1.00 37.93 44  A 1 
ATOM 346  C CG    . GLU A 1 44  ? 18.396  -17.614 40.778  1.00 35.17 44  A 1 
ATOM 347  C CD    . GLU A 1 44  ? 19.789  -18.150 40.427  1.00 31.43 44  A 1 
ATOM 348  O OE1   . GLU A 1 44  ? 20.198  -19.119 41.116  1.00 28.84 44  A 1 
ATOM 349  O OE2   . GLU A 1 44  ? 20.393  -17.639 39.467  1.00 29.25 44  A 1 
ATOM 350  N N     . GLY A 1 45  ? 15.394  -13.700 40.038  1.00 36.73 45  A 1 
ATOM 351  C CA    . GLY A 1 45  ? 15.151  -12.260 39.904  1.00 36.69 45  A 1 
ATOM 352  C C     . GLY A 1 45  ? 15.785  -11.587 38.686  1.00 36.28 45  A 1 
ATOM 353  O O     . GLY A 1 45  ? 15.760  -10.361 38.585  1.00 34.53 45  A 1 
ATOM 354  N N     . CYS A 1 46  ? 16.359  -12.350 37.736  1.00 44.34 46  A 1 
ATOM 355  C CA    . CYS A 1 46  ? 16.907  -11.803 36.500  1.00 44.62 46  A 1 
ATOM 356  C C     . CYS A 1 46  ? 15.775  -11.505 35.512  1.00 44.38 46  A 1 
ATOM 357  O O     . CYS A 1 46  ? 15.248  -12.413 34.874  1.00 41.81 46  A 1 
ATOM 358  C CB    . CYS A 1 46  ? 17.929  -12.771 35.904  1.00 41.80 46  A 1 
ATOM 359  S SG    . CYS A 1 46  ? 19.382  -12.957 36.985  1.00 37.73 46  A 1 
ATOM 360  N N     . TRP A 1 47  ? 15.423  -10.217 35.325  1.00 52.16 47  A 1 
ATOM 361  C CA    . TRP A 1 47  ? 14.465  -9.714  34.335  1.00 49.99 47  A 1 
ATOM 362  C C     . TRP A 1 47  ? 15.095  -9.669  32.940  1.00 50.11 47  A 1 
ATOM 363  O O     . TRP A 1 47  ? 15.265  -8.608  32.336  1.00 47.37 47  A 1 
ATOM 364  C CB    . TRP A 1 47  ? 13.930  -8.353  34.781  1.00 46.47 47  A 1 
ATOM 365  C CG    . TRP A 1 47  ? 13.099  -8.378  36.031  1.00 42.25 47  A 1 
ATOM 366  C CD1   . TRP A 1 47  ? 13.550  -8.574  37.279  1.00 37.62 47  A 1 
ATOM 367  C CD2   . TRP A 1 47  ? 11.656  -8.220  36.147  1.00 40.05 47  A 1 
ATOM 368  N NE1   . TRP A 1 47  ? 12.488  -8.558  38.179  1.00 33.25 47  A 1 
ATOM 369  C CE2   . TRP A 1 47  ? 11.315  -8.337  37.521  1.00 36.06 47  A 1 
ATOM 370  C CE3   . TRP A 1 47  ? 10.640  -7.987  35.213  1.00 38.10 47  A 1 
ATOM 371  C CZ2   . TRP A 1 47  ? 9.971   -8.209  37.954  1.00 37.19 47  A 1 
ATOM 372  C CZ3   . TRP A 1 47  ? 9.306   -7.855  35.654  1.00 36.91 47  A 1 
ATOM 373  C CH2   . TRP A 1 47  ? 8.989   -7.969  36.995  1.00 38.26 47  A 1 
ATOM 374  N N     . ALA A 1 48  ? 15.505  -10.832 32.433  1.00 56.42 48  A 1 
ATOM 375  C CA    . ALA A 1 48  ? 16.074  -10.906 31.099  1.00 58.14 48  A 1 
ATOM 376  C C     . ALA A 1 48  ? 14.950  -10.931 30.051  1.00 60.37 48  A 1 
ATOM 377  O O     . ALA A 1 48  ? 14.115  -11.833 30.052  1.00 57.14 48  A 1 
ATOM 378  C CB    . ALA A 1 48  ? 16.993  -12.120 31.008  1.00 52.76 48  A 1 
ATOM 379  N N     . ARG A 1 49  ? 14.973  -9.972  29.101  1.00 60.88 49  A 1 
ATOM 380  C CA    . ARG A 1 49  ? 14.076  -9.991  27.944  1.00 63.16 49  A 1 
ATOM 381  C C     . ARG A 1 49  ? 14.263  -11.296 27.174  1.00 65.29 49  A 1 
ATOM 382  O O     . ARG A 1 49  ? 15.389  -11.718 26.923  1.00 61.93 49  A 1 
ATOM 383  C CB    . ARG A 1 49  ? 14.332  -8.756  27.071  1.00 60.10 49  A 1 
ATOM 384  C CG    . ARG A 1 49  ? 13.400  -8.708  25.851  1.00 52.76 49  A 1 
ATOM 385  C CD    . ARG A 1 49  ? 13.585  -7.422  25.052  1.00 54.29 49  A 1 
ATOM 386  N NE    . ARG A 1 49  ? 12.858  -7.492  23.782  1.00 48.51 49  A 1 
ATOM 387  C CZ    . ARG A 1 49  ? 12.228  -6.517  23.139  1.00 42.25 49  A 1 
ATOM 388  N NH1   . ARG A 1 49  ? 12.174  -5.304  23.615  1.00 41.25 49  A 1 
ATOM 389  N NH2   . ARG A 1 49  ? 11.655  -6.765  22.017  1.00 42.52 49  A 1 
ATOM 390  N N     . LEU A 1 50  ? 13.151  -11.931 26.775  1.00 67.78 50  A 1 
ATOM 391  C CA    . LEU A 1 50  ? 13.199  -13.147 25.969  1.00 69.88 50  A 1 
ATOM 392  C C     . LEU A 1 50  ? 13.745  -12.851 24.565  1.00 72.61 50  A 1 
ATOM 393  O O     . LEU A 1 50  ? 13.601  -11.752 24.031  1.00 69.72 50  A 1 
ATOM 394  C CB    . LEU A 1 50  ? 11.820  -13.812 25.923  1.00 64.52 50  A 1 
ATOM 395  C CG    . LEU A 1 50  ? 11.344  -14.385 27.270  1.00 59.84 50  A 1 
ATOM 396  C CD1   . LEU A 1 50  ? 9.929   -14.932 27.130  1.00 55.59 50  A 1 
ATOM 397  C CD2   . LEU A 1 50  ? 12.247  -15.515 27.762  1.00 57.71 50  A 1 
ATOM 398  N N     . CYS A 1 51  ? 14.385  -13.854 23.970  1.00 74.77 51  A 1 
ATOM 399  C CA    . CYS A 1 51  ? 14.875  -13.789 22.604  1.00 74.24 51  A 1 
ATOM 400  C C     . CYS A 1 51  ? 13.707  -13.596 21.623  1.00 72.58 51  A 1 
ATOM 401  O O     . CYS A 1 51  ? 12.799  -14.422 21.584  1.00 67.33 51  A 1 
ATOM 402  C CB    . CYS A 1 51  ? 15.636  -15.083 22.319  1.00 73.52 51  A 1 
ATOM 403  S SG    . CYS A 1 51  ? 16.131  -15.221 20.576  1.00 71.36 51  A 1 
ATOM 404  N N     . ASP A 1 52  ? 13.795  -12.585 20.768  1.00 79.84 52  A 1 
ATOM 405  C CA    . ASP A 1 52  ? 12.779  -12.292 19.751  1.00 78.37 52  A 1 
ATOM 406  C C     . ASP A 1 52  ? 12.711  -13.377 18.650  1.00 78.15 52  A 1 
ATOM 407  O O     . ASP A 1 52  ? 11.706  -13.507 17.961  1.00 73.70 52  A 1 
ATOM 408  C CB    . ASP A 1 52  ? 13.069  -10.908 19.138  1.00 76.41 52  A 1 
ATOM 409  C CG    . ASP A 1 52  ? 12.999  -9.739  20.143  1.00 75.73 52  A 1 
ATOM 410  O OD1   . ASP A 1 52  ? 12.082  -9.702  20.991  1.00 70.30 52  A 1 
ATOM 411  O OD2   . ASP A 1 52  ? 13.875  -8.850  20.075  1.00 72.25 52  A 1 
ATOM 412  N N     . GLY A 1 53  ? 13.764  -14.194 18.491  1.00 75.33 53  A 1 
ATOM 413  C CA    . GLY A 1 53  ? 13.808  -15.290 17.525  1.00 71.35 53  A 1 
ATOM 414  C C     . GLY A 1 53  ? 13.100  -16.567 17.989  1.00 70.96 53  A 1 
ATOM 415  O O     . GLY A 1 53  ? 12.347  -17.175 17.223  1.00 66.64 53  A 1 
ATOM 416  N N     . CYS A 1 54  ? 13.334  -17.013 19.227  1.00 74.32 54  A 1 
ATOM 417  C CA    . CYS A 1 54  ? 12.760  -18.255 19.749  1.00 74.94 54  A 1 
ATOM 418  C C     . CYS A 1 54  ? 11.688  -18.059 20.822  1.00 75.11 54  A 1 
ATOM 419  O O     . CYS A 1 54  ? 11.009  -19.023 21.169  1.00 68.53 54  A 1 
ATOM 420  C CB    . CYS A 1 54  ? 13.886  -19.173 20.248  1.00 71.49 54  A 1 
ATOM 421  S SG    . CYS A 1 54  ? 14.696  -18.509 21.737  1.00 73.87 54  A 1 
ATOM 422  N N     . CYS A 1 55  ? 11.546  -16.862 21.378  1.00 72.19 55  A 1 
ATOM 423  C CA    . CYS A 1 55  ? 10.572  -16.483 22.410  1.00 68.68 55  A 1 
ATOM 424  C C     . CYS A 1 55  ? 10.577  -17.385 23.669  1.00 69.56 55  A 1 
ATOM 425  O O     . CYS A 1 55  ? 9.584   -17.472 24.371  1.00 63.24 55  A 1 
ATOM 426  C CB    . CYS A 1 55  ? 9.182   -16.333 21.768  1.00 63.81 55  A 1 
ATOM 427  S SG    . CYS A 1 55  ? 9.227   -15.154 20.378  1.00 57.26 55  A 1 
ATOM 428  N N     . THR A 1 56  ? 11.692  -18.071 23.926  1.00 67.43 56  A 1 
ATOM 429  C CA    . THR A 1 56  ? 11.779  -19.066 25.009  1.00 67.97 56  A 1 
ATOM 430  C C     . THR A 1 56  ? 13.015  -18.913 25.901  1.00 71.35 56  A 1 
ATOM 431  O O     . THR A 1 56  ? 12.975  -19.311 27.069  1.00 65.47 56  A 1 
ATOM 432  C CB    . THR A 1 56  ? 11.759  -20.500 24.467  1.00 63.33 56  A 1 
ATOM 433  O OG1   . THR A 1 56  ? 12.737  -20.681 23.462  1.00 58.84 56  A 1 
ATOM 434  C CG2   . THR A 1 56  ? 10.408  -20.897 23.873  1.00 59.81 56  A 1 
ATOM 435  N N     . VAL A 1 57  ? 14.102  -18.387 25.352  1.00 70.61 57  A 1 
ATOM 436  C CA    . VAL A 1 57  ? 15.389  -18.258 26.047  1.00 71.23 57  A 1 
ATOM 437  C C     . VAL A 1 57  ? 15.707  -16.776 26.280  1.00 73.46 57  A 1 
ATOM 438  O O     . VAL A 1 57  ? 15.418  -15.972 25.392  1.00 69.59 57  A 1 
ATOM 439  C CB    . VAL A 1 57  ? 16.507  -18.959 25.250  1.00 66.70 57  A 1 
ATOM 440  C CG1   . VAL A 1 57  ? 17.840  -18.975 26.004  1.00 59.64 57  A 1 
ATOM 441  C CG2   . VAL A 1 57  ? 16.145  -20.416 24.945  1.00 64.62 57  A 1 
ATOM 442  N N     . PRO A 1 58  ? 16.300  -16.389 27.426  1.00 68.07 58  A 1 
ATOM 443  C CA    . PRO A 1 58  ? 16.773  -15.027 27.637  1.00 68.40 58  A 1 
ATOM 444  C C     . PRO A 1 58  ? 17.747  -14.565 26.550  1.00 69.41 58  A 1 
ATOM 445  O O     . PRO A 1 58  ? 18.631  -15.317 26.130  1.00 70.16 58  A 1 
ATOM 446  C CB    . PRO A 1 58  ? 17.438  -15.032 29.014  1.00 67.84 58  A 1 
ATOM 447  C CG    . PRO A 1 58  ? 16.740  -16.178 29.735  1.00 65.59 58  A 1 
ATOM 448  C CD    . PRO A 1 58  ? 16.492  -17.182 28.615  1.00 73.07 58  A 1 
ATOM 449  N N     . SER A 1 59  ? 17.579  -13.310 26.083  1.00 71.85 59  A 1 
ATOM 450  C CA    . SER A 1 59  ? 18.495  -12.685 25.141  1.00 71.16 59  A 1 
ATOM 451  C C     . SER A 1 59  ? 19.852  -12.398 25.792  1.00 70.04 59  A 1 
ATOM 452  O O     . SER A 1 59  ? 19.944  -12.106 26.985  1.00 69.24 59  A 1 
ATOM 453  C CB    . SER A 1 59  ? 17.878  -11.419 24.542  1.00 70.26 59  A 1 
ATOM 454  O OG    . SER A 1 59  ? 17.479  -10.525 25.554  1.00 63.69 59  A 1 
ATOM 455  N N     . VAL A 1 60  ? 20.910  -12.485 24.980  1.00 74.22 60  A 1 
ATOM 456  C CA    . VAL A 1 60  ? 22.289  -12.170 25.402  1.00 73.73 60  A 1 
ATOM 457  C C     . VAL A 1 60  ? 22.934  -11.091 24.544  1.00 74.75 60  A 1 
ATOM 458  O O     . VAL A 1 60  ? 23.897  -10.464 24.988  1.00 71.96 60  A 1 
ATOM 459  C CB    . VAL A 1 60  ? 23.180  -13.417 25.462  1.00 71.47 60  A 1 
ATOM 460  C CG1   . VAL A 1 60  ? 22.654  -14.432 26.492  1.00 62.52 60  A 1 
ATOM 461  C CG2   . VAL A 1 60  ? 23.307  -14.125 24.107  1.00 67.46 60  A 1 
ATOM 462  N N     . VAL A 1 61  ? 22.408  -10.856 23.335  1.00 75.20 61  A 1 
ATOM 463  C CA    . VAL A 1 61  ? 22.869  -9.803  22.425  1.00 75.61 61  A 1 
ATOM 464  C C     . VAL A 1 61  ? 21.695  -9.017  21.868  1.00 76.53 61  A 1 
ATOM 465  O O     . VAL A 1 61  ? 20.592  -9.547  21.732  1.00 74.87 61  A 1 
ATOM 466  C CB    . VAL A 1 61  ? 23.741  -10.342 21.275  1.00 72.96 61  A 1 
ATOM 467  C CG1   . VAL A 1 61  ? 25.013  -11.019 21.801  1.00 61.65 61  A 1 
ATOM 468  C CG2   . VAL A 1 61  ? 23.001  -11.339 20.373  1.00 65.27 61  A 1 
ATOM 469  N N     . TYR A 1 62  ? 21.943  -7.746  21.518  1.00 73.71 62  A 1 
ATOM 470  C CA    . TYR A 1 62  ? 21.046  -6.921  20.728  1.00 73.21 62  A 1 
ATOM 471  C C     . TYR A 1 62  ? 21.676  -6.658  19.362  1.00 74.06 62  A 1 
ATOM 472  O O     . TYR A 1 62  ? 22.804  -6.162  19.277  1.00 72.13 62  A 1 
ATOM 473  C CB    . TYR A 1 62  ? 20.750  -5.616  21.469  1.00 71.90 62  A 1 
ATOM 474  C CG    . TYR A 1 62  ? 19.865  -4.662  20.698  1.00 69.97 62  A 1 
ATOM 475  C CD1   . TYR A 1 62  ? 20.382  -3.486  20.131  1.00 65.84 62  A 1 
ATOM 476  C CD2   . TYR A 1 62  ? 18.495  -4.950  20.540  1.00 66.32 62  A 1 
ATOM 477  C CE1   . TYR A 1 62  ? 19.551  -2.599  19.432  1.00 61.55 62  A 1 
ATOM 478  C CE2   . TYR A 1 62  ? 17.652  -4.075  19.842  1.00 63.53 62  A 1 
ATOM 479  C CZ    . TYR A 1 62  ? 18.178  -2.891  19.302  1.00 70.00 62  A 1 
ATOM 480  O OH    . TYR A 1 62  ? 17.349  -2.024  18.635  1.00 70.29 62  A 1 
ATOM 481  N N     . CYS A 1 63  ? 20.963  -6.999  18.281  1.00 73.09 63  A 1 
ATOM 482  C CA    . CYS A 1 63  ? 21.368  -6.691  16.913  1.00 72.73 63  A 1 
ATOM 483  C C     . CYS A 1 63  ? 20.720  -5.370  16.493  1.00 71.47 63  A 1 
ATOM 484  O O     . CYS A 1 63  ? 19.498  -5.276  16.409  1.00 70.14 63  A 1 
ATOM 485  C CB    . CYS A 1 63  ? 20.974  -7.839  15.986  1.00 73.11 63  A 1 
ATOM 486  S SG    . CYS A 1 63  ? 21.477  -7.439  14.282  1.00 72.27 63  A 1 
ATOM 487  N N     . ARG A 1 64  ? 21.549  -4.351  16.197  1.00 66.69 64  A 1 
ATOM 488  C CA    . ARG A 1 64  ? 21.049  -3.028  15.803  1.00 63.70 64  A 1 
ATOM 489  C C     . ARG A 1 64  ? 20.362  -3.036  14.435  1.00 60.33 64  A 1 
ATOM 490  O O     . ARG A 1 64  ? 19.348  -2.373  14.270  1.00 56.61 64  A 1 
ATOM 491  C CB    . ARG A 1 64  ? 22.191  -2.008  15.798  1.00 60.63 64  A 1 
ATOM 492  C CG    . ARG A 1 64  ? 22.682  -1.688  17.214  1.00 56.47 64  A 1 
ATOM 493  C CD    . ARG A 1 64  ? 23.771  -0.617  17.158  1.00 55.92 64  A 1 
ATOM 494  N NE    . ARG A 1 64  ? 24.229  -0.267  18.487  1.00 47.38 64  A 1 
ATOM 495  C CZ    . ARG A 1 64  ? 25.168  0.614   18.778  1.00 42.97 64  A 1 
ATOM 496  N NH1   . ARG A 1 64  ? 25.799  1.271   17.844  1.00 40.31 64  A 1 
ATOM 497  N NH2   . ARG A 1 64  ? 25.490  0.846   20.008  1.00 40.23 64  A 1 
ATOM 498  N N     . ALA A 1 65  ? 20.921  -3.768  13.465  1.00 68.98 65  A 1 
ATOM 499  C CA    . ALA A 1 65  ? 20.390  -3.824  12.108  1.00 68.74 65  A 1 
ATOM 500  C C     . ALA A 1 65  ? 19.001  -4.474  12.049  1.00 68.89 65  A 1 
ATOM 501  O O     . ALA A 1 65  ? 18.124  -3.987  11.329  1.00 68.54 65  A 1 
ATOM 502  C CB    . ALA A 1 65  ? 21.386  -4.558  11.225  1.00 70.72 65  A 1 
ATOM 503  N N     . ASP A 1 66  ? 18.780  -5.522  12.847  1.00 65.47 66  A 1 
ATOM 504  C CA    . ASP A 1 66  ? 17.506  -6.235  12.913  1.00 64.71 66  A 1 
ATOM 505  C C     . ASP A 1 66  ? 16.570  -5.694  14.013  1.00 66.09 66  A 1 
ATOM 506  O O     . ASP A 1 66  ? 15.423  -6.123  14.111  1.00 64.27 66  A 1 
ATOM 507  C CB    . ASP A 1 66  ? 17.775  -7.740  13.094  1.00 62.21 66  A 1 
ATOM 508  C CG    . ASP A 1 66  ? 18.577  -8.360  11.941  1.00 60.89 66  A 1 
ATOM 509  O OD1   . ASP A 1 66  ? 18.370  -7.957  10.775  1.00 59.85 66  A 1 
ATOM 510  O OD2   . ASP A 1 66  ? 19.418  -9.242  12.221  1.00 60.50 66  A 1 
ATOM 511  N N     . SER A 1 67  ? 17.043  -4.751  14.840  1.00 63.57 67  A 1 
ATOM 512  C CA    . SER A 1 67  ? 16.347  -4.240  16.033  1.00 63.56 67  A 1 
ATOM 513  C C     . SER A 1 67  ? 15.853  -5.371  16.948  1.00 65.59 67  A 1 
ATOM 514  O O     . SER A 1 67  ? 14.718  -5.351  17.421  1.00 63.04 67  A 1 
ATOM 515  C CB    . SER A 1 67  ? 15.233  -3.263  15.652  1.00 61.18 67  A 1 
ATOM 516  O OG    . SER A 1 67  ? 15.748  -2.168  14.919  1.00 57.14 67  A 1 
ATOM 517  N N     . ALA A 1 68  ? 16.698  -6.384  17.156  1.00 67.82 68  A 1 
ATOM 518  C CA    . ALA A 1 68  ? 16.302  -7.643  17.759  1.00 69.43 68  A 1 
ATOM 519  C C     . ALA A 1 68  ? 17.175  -8.047  18.947  1.00 69.07 68  A 1 
ATOM 520  O O     . ALA A 1 68  ? 18.400  -8.028  18.865  1.00 71.82 68  A 1 
ATOM 521  C CB    . ALA A 1 68  ? 16.348  -8.730  16.688  1.00 69.21 68  A 1 
ATOM 522  N N     . TYR A 1 69  ? 16.529  -8.498  20.024  1.00 77.18 69  A 1 
ATOM 523  C CA    . TYR A 1 69  ? 17.173  -9.151  21.156  1.00 76.02 69  A 1 
ATOM 524  C C     . TYR A 1 69  ? 17.273  -10.647 20.899  1.00 77.79 69  A 1 
ATOM 525  O O     . TYR A 1 69  ? 16.261  -11.325 20.732  1.00 74.89 69  A 1 
ATOM 526  C CB    . TYR A 1 69  ? 16.406  -8.851  22.437  1.00 73.92 69  A 1 
ATOM 527  C CG    . TYR A 1 69  ? 16.447  -7.397  22.839  1.00 71.29 69  A 1 
ATOM 528  C CD1   . TYR A 1 69  ? 17.476  -6.923  23.667  1.00 64.09 69  A 1 
ATOM 529  C CD2   . TYR A 1 69  ? 15.476  -6.494  22.365  1.00 65.46 69  A 1 
ATOM 530  C CE1   . TYR A 1 69  ? 17.542  -5.573  24.031  1.00 61.90 69  A 1 
ATOM 531  C CE2   . TYR A 1 69  ? 15.533  -5.142  22.716  1.00 62.50 69  A 1 
ATOM 532  C CZ    . TYR A 1 69  ? 16.564  -4.685  23.556  1.00 69.53 69  A 1 
ATOM 533  O OH    . TYR A 1 69  ? 16.635  -3.352  23.906  1.00 67.45 69  A 1 
ATOM 534  N N     . LEU A 1 70  ? 18.483  -11.193 20.856  1.00 77.41 70  A 1 
ATOM 535  C CA    . LEU A 1 70  ? 18.728  -12.582 20.477  1.00 77.84 70  A 1 
ATOM 536  C C     . LEU A 1 70  ? 19.458  -13.357 21.584  1.00 77.98 70  A 1 
ATOM 537  O O     . LEU A 1 70  ? 20.363  -12.834 22.246  1.00 78.04 70  A 1 
ATOM 538  C CB    . LEU A 1 70  ? 19.488  -12.629 19.137  1.00 77.99 70  A 1 
ATOM 539  C CG    . LEU A 1 70  ? 18.770  -11.955 17.949  1.00 80.54 70  A 1 
ATOM 540  C CD1   . LEU A 1 70  ? 19.659  -11.994 16.710  1.00 74.44 70  A 1 
ATOM 541  C CD2   . LEU A 1 70  ? 17.438  -12.637 17.606  1.00 74.07 70  A 1 
ATOM 542  N N     . CYS A 1 71  ? 19.077  -14.626 21.773  1.00 78.99 71  A 1 
ATOM 543  C CA    . CYS A 1 71  ? 19.880  -15.563 22.543  1.00 78.67 71  A 1 
ATOM 544  C C     . CYS A 1 71  ? 21.097  -16.023 21.719  1.00 79.01 71  A 1 
ATOM 545  O O     . CYS A 1 71  ? 21.085  -15.934 20.496  1.00 75.66 71  A 1 
ATOM 546  C CB    . CYS A 1 71  ? 19.026  -16.739 23.017  1.00 76.15 71  A 1 
ATOM 547  S SG    . CYS A 1 71  ? 18.565  -17.865 21.660  1.00 73.54 71  A 1 
ATOM 548  N N     . ALA A 1 72  ? 22.113  -16.597 22.370  1.00 78.63 72  A 1 
ATOM 549  C CA    . ALA A 1 72  ? 23.337  -17.033 21.703  1.00 76.50 72  A 1 
ATOM 550  C C     . ALA A 1 72  ? 23.089  -17.999 20.526  1.00 77.30 72  A 1 
ATOM 551  O O     . ALA A 1 72  ? 23.757  -17.908 19.495  1.00 74.69 72  A 1 
ATOM 552  C CB    . ALA A 1 72  ? 24.246  -17.684 22.750  1.00 74.29 72  A 1 
ATOM 553  N N     . SER A 1 73  ? 22.109  -18.909 20.652  1.00 76.27 73  A 1 
ATOM 554  C CA    . SER A 1 73  ? 21.768  -19.857 19.588  1.00 75.79 73  A 1 
ATOM 555  C C     . SER A 1 73  ? 21.103  -19.175 18.385  1.00 76.60 73  A 1 
ATOM 556  O O     . SER A 1 73  ? 21.470  -19.459 17.252  1.00 74.92 73  A 1 
ATOM 557  C CB    . SER A 1 73  ? 20.854  -20.947 20.137  1.00 73.50 73  A 1 
ATOM 558  O OG    . SER A 1 73  ? 20.613  -21.941 19.150  1.00 63.93 73  A 1 
ATOM 559  N N     . CYS A 1 74  ? 20.138  -18.271 18.608  1.00 75.78 74  A 1 
ATOM 560  C CA    . CYS A 1 74  ? 19.469  -17.537 17.533  1.00 75.27 74  A 1 
ATOM 561  C C     . CYS A 1 74  ? 20.412  -16.534 16.864  1.00 75.05 74  A 1 
ATOM 562  O O     . CYS A 1 74  ? 20.402  -16.424 15.640  1.00 73.09 74  A 1 
ATOM 563  C CB    . CYS A 1 74  ? 18.211  -16.848 18.065  1.00 74.98 74  A 1 
ATOM 564  S SG    . CYS A 1 74  ? 16.948  -18.087 18.527  1.00 72.02 74  A 1 
ATOM 565  N N     . ASP A 1 75  ? 21.272  -15.860 17.637  1.00 78.22 75  A 1 
ATOM 566  C CA    . ASP A 1 75  ? 22.316  -14.976 17.122  1.00 75.62 75  A 1 
ATOM 567  C C     . ASP A 1 75  ? 23.258  -15.725 16.172  1.00 74.86 75  A 1 
ATOM 568  O O     . ASP A 1 75  ? 23.444  -15.318 15.024  1.00 72.78 75  A 1 
ATOM 569  C CB    . ASP A 1 75  ? 23.096  -14.362 18.289  1.00 75.10 75  A 1 
ATOM 570  C CG    . ASP A 1 75  ? 24.231  -13.477 17.795  1.00 73.11 75  A 1 
ATOM 571  O OD1   . ASP A 1 75  ? 23.959  -12.474 17.117  1.00 66.23 75  A 1 
ATOM 572  O OD2   . ASP A 1 75  ? 25.414  -13.800 18.044  1.00 67.09 75  A 1 
ATOM 573  N N     . ALA A 1 76  ? 23.772  -16.872 16.602  1.00 78.17 76  A 1 
ATOM 574  C CA    . ALA A 1 76  ? 24.622  -17.695 15.766  1.00 76.04 76  A 1 
ATOM 575  C C     . ALA A 1 76  ? 23.906  -18.155 14.489  1.00 76.52 76  A 1 
ATOM 576  O O     . ALA A 1 76  ? 24.469  -18.063 13.408  1.00 74.38 76  A 1 
ATOM 577  C CB    . ALA A 1 76  ? 25.123  -18.891 16.582  1.00 74.59 76  A 1 
ATOM 578  N N     . GLN A 1 77  ? 22.650  -18.600 14.574  1.00 73.43 77  A 1 
ATOM 579  C CA    . GLN A 1 77  ? 21.899  -19.103 13.423  1.00 72.24 77  A 1 
ATOM 580  C C     . GLN A 1 77  ? 21.557  -17.993 12.411  1.00 72.46 77  A 1 
ATOM 581  O O     . GLN A 1 77  ? 21.700  -18.201 11.203  1.00 71.22 77  A 1 
ATOM 582  C CB    . GLN A 1 77  ? 20.644  -19.810 13.930  1.00 71.59 77  A 1 
ATOM 583  C CG    . GLN A 1 77  ? 19.909  -20.549 12.801  1.00 66.04 77  A 1 
ATOM 584  C CD    . GLN A 1 77  ? 18.667  -21.304 13.286  1.00 63.22 77  A 1 
ATOM 585  O OE1   . GLN A 1 77  ? 18.207  -21.188 14.402  1.00 55.48 77  A 1 
ATOM 586  N NE2   . GLN A 1 77  ? 18.071  -22.111 12.438  1.00 53.96 77  A 1 
ATOM 587  N N     . ILE A 1 78  ? 21.113  -16.821 12.878  1.00 71.55 78  A 1 
ATOM 588  C CA    . ILE A 1 78  ? 20.720  -15.698 12.017  1.00 70.36 78  A 1 
ATOM 589  C C     . ILE A 1 78  ? 21.955  -15.054 11.376  1.00 69.37 78  A 1 
ATOM 590  O O     . ILE A 1 78  ? 21.987  -14.846 10.162  1.00 67.55 78  A 1 
ATOM 591  C CB    . ILE A 1 78  ? 19.866  -14.688 12.818  1.00 68.76 78  A 1 
ATOM 592  C CG1   . ILE A 1 78  ? 18.505  -15.322 13.175  1.00 66.67 78  A 1 
ATOM 593  C CG2   . ILE A 1 78  ? 19.649  -13.382 12.026  1.00 67.95 78  A 1 
ATOM 594  C CD1   . ILE A 1 78  ? 17.692  -14.526 14.205  1.00 61.60 78  A 1 
ATOM 595  N N     . HIS A 1 79  ? 22.984  -14.782 12.160  1.00 77.11 79  A 1 
ATOM 596  C CA    . HIS A 1 79  ? 24.172  -14.062 11.693  1.00 77.14 79  A 1 
ATOM 597  C C     . HIS A 1 79  ? 25.204  -14.952 10.997  1.00 74.59 79  A 1 
ATOM 598  O O     . HIS A 1 79  ? 26.064  -14.434 10.288  1.00 68.95 79  A 1 
ATOM 599  C CB    . HIS A 1 79  ? 24.763  -13.247 12.847  1.00 76.36 79  A 1 
ATOM 600  C CG    . HIS A 1 79  ? 23.832  -12.182 13.335  1.00 79.67 79  A 1 
ATOM 601  N ND1   . HIS A 1 79  ? 23.212  -12.123 14.560  1.00 69.56 79  A 1 
ATOM 602  C CD2   . HIS A 1 79  ? 23.404  -11.092 12.625  1.00 71.20 79  A 1 
ATOM 603  C CE1   . HIS A 1 79  ? 22.434  -11.032 14.593  1.00 74.27 79  A 1 
ATOM 604  N NE2   . HIS A 1 79  ? 22.523  -10.375 13.430  1.00 75.42 79  A 1 
ATOM 605  N N     . ALA A 1 80  ? 25.104  -16.274 11.120  1.00 75.37 80  A 1 
ATOM 606  C CA    . ALA A 1 80  ? 25.875  -17.195 10.280  1.00 72.61 80  A 1 
ATOM 607  C C     . ALA A 1 80  ? 25.203  -17.507 8.932   1.00 71.16 80  A 1 
ATOM 608  O O     . ALA A 1 80  ? 25.841  -18.105 8.066   1.00 65.07 80  A 1 
ATOM 609  C CB    . ALA A 1 80  ? 26.165  -18.476 11.060  1.00 69.94 80  A 1 
ATOM 610  N N     . ALA A 1 81  ? 23.930  -17.073 8.711   1.00 66.20 81  A 1 
ATOM 611  C CA    . ALA A 1 81  ? 23.168  -17.425 7.513   1.00 64.87 81  A 1 
ATOM 612  C C     . ALA A 1 81  ? 23.796  -16.903 6.214   1.00 65.87 81  A 1 
ATOM 613  O O     . ALA A 1 81  ? 23.763  -17.583 5.188   1.00 62.40 81  A 1 
ATOM 614  C CB    . ALA A 1 81  ? 21.742  -16.904 7.677   1.00 61.23 81  A 1 
ATOM 615  N N     . ASN A 1 82  ? 24.385  -15.695 6.236   1.00 60.40 82  A 1 
ATOM 616  C CA    . ASN A 1 82  ? 25.167  -15.167 5.123   1.00 60.11 82  A 1 
ATOM 617  C C     . ASN A 1 82  ? 26.142  -14.049 5.537   1.00 62.70 82  A 1 
ATOM 618  O O     . ASN A 1 82  ? 26.143  -13.537 6.654   1.00 60.06 82  A 1 
ATOM 619  C CB    . ASN A 1 82  ? 24.214  -14.730 3.989   1.00 55.29 82  A 1 
ATOM 620  C CG    . ASN A 1 82  ? 23.351  -13.535 4.327   1.00 51.00 82  A 1 
ATOM 621  O OD1   . ASN A 1 82  ? 23.749  -12.588 4.991   1.00 50.13 82  A 1 
ATOM 622  N ND2   . ASN A 1 82  ? 22.138  -13.526 3.827   1.00 52.18 82  A 1 
ATOM 623  N N     . ARG A 1 83  ? 26.962  -13.629 4.576   1.00 57.08 83  A 1 
ATOM 624  C CA    . ARG A 1 83  ? 27.994  -12.599 4.780   1.00 56.48 83  A 1 
ATOM 625  C C     . ARG A 1 83  ? 27.430  -11.202 5.087   1.00 55.30 83  A 1 
ATOM 626  O O     . ARG A 1 83  ? 28.175  -10.352 5.600   1.00 53.05 83  A 1 
ATOM 627  C CB    . ARG A 1 83  ? 28.904  -12.574 3.551   1.00 53.85 83  A 1 
ATOM 628  C CG    . ARG A 1 83  ? 30.205  -11.814 3.787   1.00 50.55 83  A 1 
ATOM 629  C CD    . ARG A 1 83  ? 31.092  -11.860 2.543   1.00 48.00 83  A 1 
ATOM 630  N NE    . ARG A 1 83  ? 32.378  -11.199 2.773   1.00 40.38 83  A 1 
ATOM 631  C CZ    . ARG A 1 83  ? 33.321  -10.980 1.878   1.00 34.08 83  A 1 
ATOM 632  N NH1   . ARG A 1 83  ? 33.162  -11.324 0.629   1.00 31.71 83  A 1 
ATOM 633  N NH2   . ARG A 1 83  ? 34.447  -10.432 2.219   1.00 31.97 83  A 1 
ATOM 634  N N     . VAL A 1 84  ? 26.189  -10.908 4.736   1.00 54.61 84  A 1 
ATOM 635  C CA    . VAL A 1 84  ? 25.555  -9.619  5.052   1.00 55.42 84  A 1 
ATOM 636  C C     . VAL A 1 84  ? 25.120  -9.617  6.514   1.00 57.21 84  A 1 
ATOM 637  O O     . VAL A 1 84  ? 25.503  -8.713  7.254   1.00 55.33 84  A 1 
ATOM 638  C CB    . VAL A 1 84  ? 24.382  -9.292  4.118   1.00 51.76 84  A 1 
ATOM 639  C CG1   . VAL A 1 84  ? 23.746  -7.939  4.460   1.00 45.29 84  A 1 
ATOM 640  C CG2   . VAL A 1 84  ? 24.847  -9.244  2.655   1.00 51.55 84  A 1 
ATOM 641  N N     . ALA A 1 85  ? 24.417  -10.666 6.952   1.00 61.17 85  A 1 
ATOM 642  C CA    . ALA A 1 85  ? 24.000  -10.839 8.334   1.00 62.52 85  A 1 
ATOM 643  C C     . ALA A 1 85  ? 25.194  -10.889 9.301   1.00 62.90 85  A 1 
ATOM 644  O O     . ALA A 1 85  ? 25.171  -10.229 10.335  1.00 65.42 85  A 1 
ATOM 645  C CB    . ALA A 1 85  ? 23.153  -12.111 8.425   1.00 64.06 85  A 1 
ATOM 646  N N     . SER A 1 86  ? 26.300  -11.542 8.927   1.00 69.95 86  A 1 
ATOM 647  C CA    . SER A 1 86  ? 27.500  -11.629 9.778   1.00 69.54 86  A 1 
ATOM 648  C C     . SER A 1 86  ? 28.177  -10.279 10.059  1.00 71.13 86  A 1 
ATOM 649  O O     . SER A 1 86  ? 29.005  -10.191 10.964  1.00 68.65 86  A 1 
ATOM 650  C CB    . SER A 1 86  ? 28.514  -12.596 9.167   1.00 67.21 86  A 1 
ATOM 651  O OG    . SER A 1 86  ? 29.120  -12.066 7.995   1.00 61.62 86  A 1 
ATOM 652  N N     . ARG A 1 87  ? 27.843  -9.232  9.277   1.00 66.33 87  A 1 
ATOM 653  C CA    . ARG A 1 87  ? 28.354  -7.864  9.462   1.00 67.11 87  A 1 
ATOM 654  C C     . ARG A 1 87  ? 27.460  -6.996  10.345  1.00 69.74 87  A 1 
ATOM 655  O O     . ARG A 1 87  ? 27.811  -5.841  10.574  1.00 65.88 87  A 1 
ATOM 656  C CB    . ARG A 1 87  ? 28.546  -7.192  8.097   1.00 62.75 87  A 1 
ATOM 657  C CG    . ARG A 1 87  ? 29.662  -7.846  7.282   1.00 58.40 87  A 1 
ATOM 658  C CD    . ARG A 1 87  ? 29.675  -7.199  5.903   1.00 58.22 87  A 1 
ATOM 659  N NE    . ARG A 1 87  ? 30.773  -7.711  5.074   1.00 48.86 87  A 1 
ATOM 660  C CZ    . ARG A 1 87  ? 31.120  -7.234  3.890   1.00 43.32 87  A 1 
ATOM 661  N NH1   . ARG A 1 87  ? 30.445  -6.271  3.318   1.00 40.33 87  A 1 
ATOM 662  N NH2   . ARG A 1 87  ? 32.155  -7.702  3.273   1.00 40.10 87  A 1 
ATOM 663  N N     . HIS A 1 88  ? 26.316  -7.501  10.783  1.00 68.75 88  A 1 
ATOM 664  C CA    . HIS A 1 88  ? 25.447  -6.750  11.679  1.00 70.37 88  A 1 
ATOM 665  C C     . HIS A 1 88  ? 26.165  -6.478  13.000  1.00 70.22 88  A 1 
ATOM 666  O O     . HIS A 1 88  ? 26.756  -7.376  13.611  1.00 70.40 88  A 1 
ATOM 667  C CB    . HIS A 1 88  ? 24.116  -7.487  11.908  1.00 68.86 88  A 1 
ATOM 668  C CG    . HIS A 1 88  ? 23.213  -7.544  10.710  1.00 68.50 88  A 1 
ATOM 669  N ND1   . HIS A 1 88  ? 21.981  -8.182  10.657  1.00 63.39 88  A 1 
ATOM 670  C CD2   . HIS A 1 88  ? 23.393  -6.975  9.467   1.00 65.22 88  A 1 
ATOM 671  C CE1   . HIS A 1 88  ? 21.450  -7.994  9.450   1.00 64.71 88  A 1 
ATOM 672  N NE2   . HIS A 1 88  ? 22.277  -7.267  8.701   1.00 67.33 88  A 1 
ATOM 673  N N     . GLU A 1 89  ? 26.130  -5.209  13.435  1.00 67.81 89  A 1 
ATOM 674  C CA    . GLU A 1 89  ? 26.673  -4.826  14.724  1.00 68.67 89  A 1 
ATOM 675  C C     . GLU A 1 89  ? 25.789  -5.396  15.837  1.00 70.12 89  A 1 
ATOM 676  O O     . GLU A 1 89  ? 24.580  -5.171  15.858  1.00 65.65 89  A 1 
ATOM 677  C CB    . GLU A 1 89  ? 26.792  -3.300  14.808  1.00 64.76 89  A 1 
ATOM 678  C CG    . GLU A 1 89  ? 27.639  -2.847  16.000  1.00 56.27 89  A 1 
ATOM 679  C CD    . GLU A 1 89  ? 27.622  -1.314  16.194  1.00 51.87 89  A 1 
ATOM 680  O OE1   . GLU A 1 89  ? 27.948  -0.861  17.305  1.00 44.39 89  A 1 
ATOM 681  O OE2   . GLU A 1 89  ? 27.203  -0.591  15.267  1.00 44.74 89  A 1 
ATOM 682  N N     . ARG A 1 90  ? 26.392  -6.142  16.753  1.00 70.82 90  A 1 
ATOM 683  C CA    . ARG A 1 90  ? 25.718  -6.748  17.898  1.00 69.63 90  A 1 
ATOM 684  C C     . ARG A 1 90  ? 26.344  -6.239  19.182  1.00 68.46 90  A 1 
ATOM 685  O O     . ARG A 1 90  ? 27.563  -6.182  19.293  1.00 66.06 90  A 1 
ATOM 686  C CB    . ARG A 1 90  ? 25.801  -8.277  17.805  1.00 68.56 90  A 1 
ATOM 687  C CG    . ARG A 1 90  ? 24.935  -8.821  16.665  1.00 68.91 90  A 1 
ATOM 688  C CD    . ARG A 1 90  ? 25.328  -10.254 16.306  1.00 68.84 90  A 1 
ATOM 689  N NE    . ARG A 1 90  ? 26.552  -10.293 15.508  1.00 68.57 90  A 1 
ATOM 690  C CZ    . ARG A 1 90  ? 27.232  -11.374 15.176  1.00 66.60 90  A 1 
ATOM 691  N NH1   . ARG A 1 90  ? 26.875  -12.548 15.612  1.00 58.90 90  A 1 
ATOM 692  N NH2   . ARG A 1 90  ? 28.263  -11.298 14.394  1.00 66.27 90  A 1 
ATOM 693  N N     . VAL A 1 91  ? 25.508  -5.888  20.145  1.00 70.60 91  A 1 
ATOM 694  C CA    . VAL A 1 91  ? 25.935  -5.408  21.457  1.00 70.39 91  A 1 
ATOM 695  C C     . VAL A 1 91  ? 25.621  -6.481  22.495  1.00 70.92 91  A 1 
ATOM 696  O O     . VAL A 1 91  ? 24.518  -7.005  22.526  1.00 70.05 91  A 1 
ATOM 697  C CB    . VAL A 1 91  ? 25.283  -4.065  21.805  1.00 67.25 91  A 1 
ATOM 698  C CG1   . VAL A 1 91  ? 25.924  -3.482  23.069  1.00 58.33 91  A 1 
ATOM 699  C CG2   . VAL A 1 91  ? 25.457  -3.034  20.687  1.00 59.66 91  A 1 
ATOM 700  N N     . LEU A 1 92  ? 26.604  -6.825  23.334  1.00 72.10 92  A 1 
ATOM 701  C CA    . LEU A 1 92  ? 26.398  -7.771  24.432  1.00 70.01 92  A 1 
ATOM 702  C C     . LEU A 1 92  ? 25.511  -7.150  25.510  1.00 68.56 92  A 1 
ATOM 703  O O     . LEU A 1 92  ? 25.764  -6.040  25.973  1.00 65.36 92  A 1 
ATOM 704  C CB    . LEU A 1 92  ? 27.751  -8.211  25.015  1.00 66.64 92  A 1 
ATOM 705  C CG    . LEU A 1 92  ? 28.471  -9.272  24.165  1.00 60.64 92  A 1 
ATOM 706  C CD1   . LEU A 1 92  ? 29.954  -9.341  24.515  1.00 54.53 92  A 1 
ATOM 707  C CD2   . LEU A 1 92  ? 27.860  -10.667 24.392  1.00 55.74 92  A 1 
ATOM 708  N N     . LEU A 1 93  ? 24.489  -7.890  25.926  1.00 66.21 93  A 1 
ATOM 709  C CA    . LEU A 1 93  ? 23.633  -7.525  27.045  1.00 63.38 93  A 1 
ATOM 710  C C     . LEU A 1 93  ? 24.340  -7.953  28.336  1.00 61.42 93  A 1 
ATOM 711  O O     . LEU A 1 93  ? 24.418  -9.135  28.655  1.00 57.68 93  A 1 
ATOM 712  C CB    . LEU A 1 93  ? 22.246  -8.176  26.888  1.00 60.32 93  A 1 
ATOM 713  C CG    . LEU A 1 93  ? 21.519  -7.822  25.581  1.00 57.21 93  A 1 
ATOM 714  C CD1   . LEU A 1 93  ? 20.199  -8.588  25.482  1.00 54.74 93  A 1 
ATOM 715  C CD2   . LEU A 1 93  ? 21.188  -6.330  25.477  1.00 56.57 93  A 1 
ATOM 716  N N     . SER A 1 94  ? 24.870  -6.957  29.046  1.00 61.43 94  A 1 
ATOM 717  C CA    . SER A 1 94  ? 25.570  -7.202  30.307  1.00 59.34 94  A 1 
ATOM 718  C C     . SER A 1 94  ? 24.633  -7.755  31.382  1.00 58.15 94  A 1 
ATOM 719  O O     . SER A 1 94  ? 23.410  -7.610  31.321  1.00 52.62 94  A 1 
ATOM 720  C CB    . SER A 1 94  ? 26.264  -5.919  30.779  1.00 52.82 94  A 1 
ATOM 721  O OG    . SER A 1 94  ? 25.310  -4.935  31.107  1.00 46.46 94  A 1 
ATOM 722  N N     . GLU A 1 95  ? 25.187  -8.347  32.405  1.00 52.26 95  A 1 
ATOM 723  C CA    . GLU A 1 95  ? 24.381  -8.776  33.558  1.00 49.74 95  A 1 
ATOM 724  C C     . GLU A 1 95  ? 23.665  -7.601  34.229  1.00 46.04 95  A 1 
ATOM 725  O O     . GLU A 1 95  ? 22.536  -7.759  34.683  1.00 42.28 95  A 1 
ATOM 726  C CB    . GLU A 1 95  ? 25.244  -9.517  34.583  1.00 45.31 95  A 1 
ATOM 727  C CG    . GLU A 1 95  ? 25.713  -10.865 34.036  1.00 41.19 95  A 1 
ATOM 728  C CD    . GLU A 1 95  ? 26.276  -11.777 35.135  1.00 36.92 95  A 1 
ATOM 729  O OE1   . GLU A 1 95  ? 26.146  -13.009 34.931  1.00 32.64 95  A 1 
ATOM 730  O OE2   . GLU A 1 95  ? 26.798  -11.250 36.132  1.00 34.09 95  A 1 
ATOM 731  N N     . ALA A 1 96  ? 24.268  -6.410  34.197  1.00 41.74 96  A 1 
ATOM 732  C CA    . ALA A 1 96  ? 23.625  -5.196  34.697  1.00 38.65 96  A 1 
ATOM 733  C C     . ALA A 1 96  ? 22.286  -4.924  34.003  1.00 37.42 96  A 1 
ATOM 734  O O     . ALA A 1 96  ? 21.340  -4.522  34.659  1.00 36.26 96  A 1 
ATOM 735  C CB    . ALA A 1 96  ? 24.591  -4.019  34.520  1.00 35.30 96  A 1 
ATOM 736  N N     . TYR A 1 97  ? 22.190  -5.205  32.688  1.00 44.12 97  A 1 
ATOM 737  C CA    . TYR A 1 97  ? 20.909  -5.102  31.969  1.00 42.88 97  A 1 
ATOM 738  C C     . TYR A 1 97  ? 19.864  -6.095  32.506  1.00 41.22 97  A 1 
ATOM 739  O O     . TYR A 1 97  ? 18.697  -5.741  32.640  1.00 39.87 97  A 1 
ATOM 740  C CB    . TYR A 1 97  ? 21.143  -5.349  30.474  1.00 40.52 97  A 1 
ATOM 741  C CG    . TYR A 1 97  ? 19.868  -5.377  29.653  1.00 39.74 97  A 1 
ATOM 742  C CD1   . TYR A 1 97  ? 19.270  -6.606  29.307  1.00 37.55 97  A 1 
ATOM 743  C CD2   . TYR A 1 97  ? 19.245  -4.178  29.269  1.00 37.42 97  A 1 
ATOM 744  C CE1   . TYR A 1 97  ? 18.061  -6.629  28.584  1.00 33.06 97  A 1 
ATOM 745  C CE2   . TYR A 1 97  ? 18.037  -4.191  28.553  1.00 33.75 97  A 1 
ATOM 746  C CZ    . TYR A 1 97  ? 17.447  -5.423  28.202  1.00 32.95 97  A 1 
ATOM 747  O OH    . TYR A 1 97  ? 16.275  -5.434  27.501  1.00 29.69 97  A 1 
ATOM 748  N N     . LYS A 1 98  ? 20.274  -7.305  32.835  1.00 44.70 98  A 1 
ATOM 749  C CA    . LYS A 1 98  ? 19.365  -8.347  33.344  1.00 45.29 98  A 1 
ATOM 750  C C     . LYS A 1 98  ? 18.796  -8.017  34.728  1.00 43.79 98  A 1 
ATOM 751  O O     . LYS A 1 98  ? 17.719  -8.490  35.062  1.00 40.20 98  A 1 
ATOM 752  C CB    . LYS A 1 98  ? 20.090  -9.699  33.408  1.00 42.08 98  A 1 
ATOM 753  C CG    . LYS A 1 98  ? 20.602  -10.190 32.055  1.00 39.70 98  A 1 
ATOM 754  C CD    . LYS A 1 98  ? 21.352  -11.509 32.259  1.00 36.46 98  A 1 
ATOM 755  C CE    . LYS A 1 98  ? 21.988  -11.974 30.954  1.00 32.52 98  A 1 
ATOM 756  N NZ    . LYS A 1 98  ? 22.927  -13.081 31.213  1.00 28.82 98  A 1 
ATOM 757  N N     . HIS A 1 99  ? 19.532  -7.242  35.498  1.00 41.39 99  A 1 
ATOM 758  C CA    . HIS A 1 99  ? 19.156  -6.854  36.855  1.00 40.49 99  A 1 
ATOM 759  C C     . HIS A 1 99  ? 18.610  -5.425  36.959  1.00 36.94 99  A 1 
ATOM 760  O O     . HIS A 1 99  ? 18.016  -5.073  37.980  1.00 34.40 99  A 1 
ATOM 761  C CB    . HIS A 1 99  ? 20.360  -7.054  37.770  1.00 38.22 99  A 1 
ATOM 762  C CG    . HIS A 1 99  ? 20.775  -8.485  37.902  1.00 36.27 99  A 1 
ATOM 763  N ND1   . HIS A 1 99  ? 20.050  -9.494  38.497  1.00 33.11 99  A 1 
ATOM 764  C CD2   . HIS A 1 99  ? 21.935  -9.060  37.453  1.00 33.17 99  A 1 
ATOM 765  C CE1   . HIS A 1 99  ? 20.760  -10.633 38.414  1.00 30.76 99  A 1 
ATOM 766  N NE2   . HIS A 1 99  ? 21.911  -10.416 37.785  1.00 31.45 99  A 1 
ATOM 767  N N     . ALA A 1 100 ? 18.825  -4.591  35.930  1.00 42.11 100 A 1 
ATOM 768  C CA    . ALA A 1 100 ? 18.362  -3.212  35.955  1.00 40.77 100 A 1 
ATOM 769  C C     . ALA A 1 100 ? 16.835  -3.165  35.735  1.00 38.32 100 A 1 
ATOM 770  O O     . ALA A 1 100 ? 16.331  -3.771  34.791  1.00 37.46 100 A 1 
ATOM 771  C CB    . ALA A 1 100 ? 19.114  -2.383  34.925  1.00 38.83 100 A 1 
ATOM 772  N N     . PRO A 1 101 ? 16.093  -2.416  36.569  1.00 36.71 101 A 1 
ATOM 773  C CA    . PRO A 1 101 ? 14.671  -2.220  36.356  1.00 36.79 101 A 1 
ATOM 774  C C     . PRO A 1 101 ? 14.442  -1.528  35.015  1.00 36.79 101 A 1 
ATOM 775  O O     . PRO A 1 101 ? 15.112  -0.545  34.678  1.00 35.75 101 A 1 
ATOM 776  C CB    . PRO A 1 101 ? 14.183  -1.398  37.554  1.00 34.51 101 A 1 
ATOM 777  C CG    . PRO A 1 101 ? 15.430  -0.643  38.008  1.00 33.53 101 A 1 
ATOM 778  C CD    . PRO A 1 101 ? 16.562  -1.619  37.678  1.00 37.30 101 A 1 
ATOM 779  N N     . VAL A 1 102 ? 13.479  -2.041  34.246  1.00 31.27 102 A 1 
ATOM 780  C CA    . VAL A 1 102 ? 13.042  -1.415  33.003  1.00 32.62 102 A 1 
ATOM 781  C C     . VAL A 1 102 ? 12.314  -0.121  33.355  1.00 32.26 102 A 1 
ATOM 782  O O     . VAL A 1 102 ? 11.240  -0.157  33.942  1.00 30.83 102 A 1 
ATOM 783  C CB    . VAL A 1 102 ? 12.158  -2.350  32.174  1.00 30.77 102 A 1 
ATOM 784  C CG1   . VAL A 1 102 ? 11.724  -1.638  30.900  1.00 28.62 102 A 1 
ATOM 785  C CG2   . VAL A 1 102 ? 12.897  -3.640  31.793  1.00 30.83 102 A 1 
ATOM 786  N N     . MET A 1 103 ? 12.916  1.023   33.007  1.00 28.45 103 A 1 
ATOM 787  C CA    . MET A 1 103 ? 12.369  2.344   33.338  1.00 29.62 103 A 1 
ATOM 788  C C     . MET A 1 103 ? 11.789  3.077   32.126  1.00 29.71 103 A 1 
ATOM 789  O O     . MET A 1 103 ? 10.989  3.989   32.300  1.00 28.77 103 A 1 
ATOM 790  C CB    . MET A 1 103 ? 13.462  3.196   33.994  1.00 29.10 103 A 1 
ATOM 791  C CG    . MET A 1 103 ? 13.868  2.691   35.379  1.00 27.08 103 A 1 
ATOM 792  S SD    . MET A 1 103 ? 12.596  2.845   36.674  1.00 24.95 103 A 1 
ATOM 793  C CE    . MET A 1 103 ? 12.567  4.637   36.890  1.00 22.85 103 A 1 
ATOM 794  N N     . LEU A 1 104 ? 12.208  2.696   30.924  1.00 28.09 104 A 1 
ATOM 795  C CA    . LEU A 1 104 ? 11.841  3.397   29.700  1.00 28.21 104 A 1 
ATOM 796  C C     . LEU A 1 104 ? 11.368  2.402   28.643  1.00 27.03 104 A 1 
ATOM 797  O O     . LEU A 1 104 ? 12.093  1.466   28.295  1.00 25.26 104 A 1 
ATOM 798  C CB    . LEU A 1 104 ? 13.048  4.227   29.214  1.00 27.24 104 A 1 
ATOM 799  C CG    . LEU A 1 104 ? 13.226  5.519   30.030  1.00 25.22 104 A 1 
ATOM 800  C CD1   . LEU A 1 104 ? 14.669  5.976   30.081  1.00 23.81 104 A 1 
ATOM 801  C CD2   . LEU A 1 104 ? 12.371  6.651   29.435  1.00 26.17 104 A 1 
ATOM 802  N N     . ASP A 1 105 ? 10.155  2.634   28.126  1.00 33.37 105 A 1 
ATOM 803  C CA    . ASP A 1 105 ? 9.616   1.875   27.003  1.00 34.42 105 A 1 
ATOM 804  C C     . ASP A 1 105 ? 9.663   2.737   25.734  1.00 32.56 105 A 1 
ATOM 805  O O     . ASP A 1 105 ? 9.099   3.837   25.681  1.00 31.37 105 A 1 
ATOM 806  C CB    . ASP A 1 105 ? 8.203   1.355   27.332  1.00 33.32 105 A 1 
ATOM 807  C CG    . ASP A 1 105 ? 7.736   0.232   26.390  1.00 31.58 105 A 1 
ATOM 808  O OD1   . ASP A 1 105 ? 8.532   -0.183  25.514  1.00 30.11 105 A 1 
ATOM 809  O OD2   . ASP A 1 105 ? 6.573   -0.197  26.553  1.00 29.43 105 A 1 
ATOM 810  N N     . CYS A 1 106 ? 10.379  2.270   24.735  1.00 31.32 106 A 1 
ATOM 811  C CA    . CYS A 1 106 ? 10.438  2.911   23.431  1.00 33.05 106 A 1 
ATOM 812  C C     . CYS A 1 106 ? 9.421   2.243   22.501  1.00 31.73 106 A 1 
ATOM 813  O O     . CYS A 1 106 ? 9.672   1.184   21.930  1.00 29.92 106 A 1 
ATOM 814  C CB    . CYS A 1 106 ? 11.863  2.866   22.880  1.00 30.96 106 A 1 
ATOM 815  S SG    . CYS A 1 106 ? 11.915  3.808   21.319  1.00 27.53 106 A 1 
ATOM 816  N N     . HIS A 1 107 ? 8.279   2.895   22.305  1.00 27.28 107 A 1 
ATOM 817  C CA    . HIS A 1 107 ? 7.216   2.372   21.438  1.00 27.70 107 A 1 
ATOM 818  C C     . HIS A 1 107 ? 7.647   2.154   19.978  1.00 26.13 107 A 1 
ATOM 819  O O     . HIS A 1 107 ? 7.083   1.295   19.300  1.00 24.58 107 A 1 
ATOM 820  C CB    . HIS A 1 107 ? 6.010   3.320   21.473  1.00 26.32 107 A 1 
ATOM 821  C CG    . HIS A 1 107 ? 5.061   3.019   22.597  1.00 24.67 107 A 1 
ATOM 822  N ND1   . HIS A 1 107 ? 4.407   1.826   22.811  1.00 23.17 107 A 1 
ATOM 823  C CD2   . HIS A 1 107 ? 4.630   3.882   23.574  1.00 22.16 107 A 1 
ATOM 824  C CE1   . HIS A 1 107 ? 3.626   1.966   23.887  1.00 21.68 107 A 1 
ATOM 825  N NE2   . HIS A 1 107 ? 3.725   3.204   24.382  1.00 21.69 107 A 1 
ATOM 826  N N     . ALA A 1 108 ? 8.600   2.940   19.499  1.00 30.80 108 A 1 
ATOM 827  C CA    . ALA A 1 108 ? 9.063   2.828   18.118  1.00 30.58 108 A 1 
ATOM 828  C C     . ALA A 1 108 ? 9.842   1.528   17.863  1.00 30.12 108 A 1 
ATOM 829  O O     . ALA A 1 108 ? 9.634   0.895   16.831  1.00 28.32 108 A 1 
ATOM 830  C CB    . ALA A 1 108 ? 9.887   4.070   17.779  1.00 28.88 108 A 1 
ATOM 831  N N     . ASP A 1 109 ? 10.662  1.124   18.829  1.00 30.56 109 A 1 
ATOM 832  C CA    . ASP A 1 109 ? 11.456  -0.105  18.740  1.00 30.32 109 A 1 
ATOM 833  C C     . ASP A 1 109 ? 10.763  -1.311  19.403  1.00 29.31 109 A 1 
ATOM 834  O O     . ASP A 1 109 ? 11.308  -2.408  19.403  1.00 27.44 109 A 1 
ATOM 835  C CB    . ASP A 1 109 ? 12.856  0.143   19.327  1.00 28.89 109 A 1 
ATOM 836  C CG    . ASP A 1 109 ? 13.660  1.207   18.570  1.00 26.07 109 A 1 
ATOM 837  O OD1   . ASP A 1 109 ? 13.444  1.376   17.357  1.00 27.54 109 A 1 
ATOM 838  O OD2   . ASP A 1 109 ? 14.490  1.865   19.224  1.00 28.36 109 A 1 
ATOM 839  N N     . ALA A 1 110 ? 9.577   -1.095  19.975  1.00 30.07 110 A 1 
ATOM 840  C CA    . ALA A 1 110 ? 8.865   -2.058  20.811  1.00 29.75 110 A 1 
ATOM 841  C C     . ALA A 1 110 ? 9.775   -2.679  21.896  1.00 29.50 110 A 1 
ATOM 842  O O     . ALA A 1 110 ? 9.708   -3.882  22.180  1.00 27.97 110 A 1 
ATOM 843  C CB    . ALA A 1 110 ? 8.140   -3.076  19.932  1.00 27.71 110 A 1 
ATOM 844  N N     . ALA A 1 111 ? 10.674  -1.863  22.436  1.00 30.51 111 A 1 
ATOM 845  C CA    . ALA A 1 111 ? 11.753  -2.311  23.302  1.00 31.31 111 A 1 
ATOM 846  C C     . ALA A 1 111 ? 11.709  -1.580  24.650  1.00 30.54 111 A 1 
ATOM 847  O O     . ALA A 1 111 ? 11.860  -0.370  24.725  1.00 29.48 111 A 1 
ATOM 848  C CB    . ALA A 1 111 ? 13.090  -2.121  22.581  1.00 30.18 111 A 1 
ATOM 849  N N     . ALA A 1 112 ? 11.548  -2.369  25.699  1.00 31.26 112 A 1 
ATOM 850  C CA    . ALA A 1 112 ? 11.726  -1.933  27.066  1.00 31.90 112 A 1 
ATOM 851  C C     . ALA A 1 112 ? 13.224  -1.978  27.420  1.00 31.66 112 A 1 
ATOM 852  O O     . ALA A 1 112 ? 13.839  -3.037  27.386  1.00 31.31 112 A 1 
ATOM 853  C CB    . ALA A 1 112 ? 10.854  -2.829  27.952  1.00 31.44 112 A 1 
ATOM 854  N N     . LEU A 1 113 ? 13.802  -0.811  27.716  1.00 31.61 113 A 1 
ATOM 855  C CA    . LEU A 1 113 ? 15.225  -0.651  28.002  1.00 32.46 113 A 1 
ATOM 856  C C     . LEU A 1 113 ? 15.429  -0.118  29.424  1.00 31.17 113 A 1 
ATOM 857  O O     . LEU A 1 113 ? 14.644  0.683   29.930  1.00 29.47 113 A 1 
ATOM 858  C CB    . LEU A 1 113 ? 15.858  0.272   26.952  1.00 30.71 113 A 1 
ATOM 859  C CG    . LEU A 1 113 ? 15.924  -0.319  25.536  1.00 28.56 113 A 1 
ATOM 860  C CD1   . LEU A 1 113 ? 16.310  0.757   24.524  1.00 28.54 113 A 1 
ATOM 861  C CD2   . LEU A 1 113 ? 16.957  -1.441  25.451  1.00 31.49 113 A 1 
ATOM 862  N N     . CYS A 1 114 ? 16.525  -0.548  30.069  1.00 34.15 114 A 1 
ATOM 863  C CA    . CYS A 1 114 ? 16.960  0.121   31.284  1.00 34.98 114 A 1 
ATOM 864  C C     . CYS A 1 114 ? 17.666  1.436   30.937  1.00 34.30 114 A 1 
ATOM 865  O O     . CYS A 1 114 ? 18.323  1.542   29.901  1.00 33.94 114 A 1 
ATOM 866  C CB    . CYS A 1 114 ? 17.815  -0.811  32.144  1.00 34.06 114 A 1 
ATOM 867  S SG    . CYS A 1 114 ? 19.479  -1.058  31.438  1.00 31.99 114 A 1 
ATOM 868  N N     . ALA A 1 115 ? 17.553  2.441   31.802  1.00 33.64 115 A 1 
ATOM 869  C CA    . ALA A 1 115 ? 18.077  3.778   31.548  1.00 34.26 115 A 1 
ATOM 870  C C     . ALA A 1 115 ? 19.581  3.802   31.230  1.00 33.42 115 A 1 
ATOM 871  O O     . ALA A 1 115 ? 20.021  4.567   30.366  1.00 32.33 115 A 1 
ATOM 872  C CB    . ALA A 1 115 ? 17.757  4.651   32.760  1.00 33.25 115 A 1 
ATOM 873  N N     . ALA A 1 116 ? 20.378  2.943   31.873  1.00 39.57 116 A 1 
ATOM 874  C CA    . ALA A 1 116 ? 21.825  2.865   31.638  1.00 39.94 116 A 1 
ATOM 875  C C     . ALA A 1 116 ? 22.175  2.305   30.253  1.00 39.43 116 A 1 
ATOM 876  O O     . ALA A 1 116 ? 23.100  2.777   29.592  1.00 38.56 116 A 1 
ATOM 877  C CB    . ALA A 1 116 ? 22.442  2.011   32.753  1.00 38.57 116 A 1 
ATOM 878  N N     . TYR A 1 117 ? 21.409  1.299   29.769  1.00 34.38 117 A 1 
ATOM 879  C CA    . TYR A 1 117 ? 21.647  0.655   28.479  1.00 36.45 117 A 1 
ATOM 880  C C     . TYR A 1 117 ? 21.049  1.442   27.310  1.00 36.58 117 A 1 
ATOM 881  O O     . TYR A 1 117 ? 21.535  1.388   26.182  1.00 35.29 117 A 1 
ATOM 882  C CB    . TYR A 1 117 ? 21.092  -0.759  28.536  1.00 34.73 117 A 1 
ATOM 883  C CG    . TYR A 1 117 ? 21.755  -1.669  27.542  1.00 32.01 117 A 1 
ATOM 884  C CD1   . TYR A 1 117 ? 21.182  -1.913  26.288  1.00 30.91 117 A 1 
ATOM 885  C CD2   . TYR A 1 117 ? 22.991  -2.269  27.865  1.00 32.66 117 A 1 
ATOM 886  C CE1   . TYR A 1 117 ? 21.818  -2.764  25.375  1.00 29.47 117 A 1 
ATOM 887  C CE2   . TYR A 1 117 ? 23.641  -3.115  26.973  1.00 29.76 117 A 1 
ATOM 888  C CZ    . TYR A 1 117 ? 23.041  -3.369  25.724  1.00 29.41 117 A 1 
ATOM 889  O OH    . TYR A 1 117 ? 23.656  -4.216  24.851  1.00 28.25 117 A 1 
ATOM 890  N N     . GLU A 1 118 ? 20.019  2.230   27.579  1.00 38.28 118 A 1 
ATOM 891  C CA    . GLU A 1 118 ? 19.370  3.102   26.618  1.00 39.42 118 A 1 
ATOM 892  C C     . GLU A 1 118 ? 20.365  4.070   25.971  1.00 38.22 118 A 1 
ATOM 893  O O     . GLU A 1 118 ? 20.333  4.261   24.756  1.00 36.26 118 A 1 
ATOM 894  C CB    . GLU A 1 118 ? 18.276  3.883   27.343  1.00 37.53 118 A 1 
ATOM 895  C CG    . GLU A 1 118 ? 17.301  4.480   26.350  1.00 33.71 118 A 1 
ATOM 896  C CD    . GLU A 1 118 ? 16.406  5.547   26.942  1.00 31.21 118 A 1 
ATOM 897  O OE1   . GLU A 1 118 ? 15.352  5.803   26.317  1.00 29.03 118 A 1 
ATOM 898  O OE2   . GLU A 1 118 ? 16.814  6.233   27.894  1.00 29.40 118 A 1 
ATOM 899  N N     . ALA A 1 119 ? 21.305  4.609   26.753  1.00 39.06 119 A 1 
ATOM 900  C CA    . ALA A 1 119 ? 22.383  5.450   26.256  1.00 38.40 119 A 1 
ATOM 901  C C     . ALA A 1 119 ? 23.190  4.720   25.168  1.00 36.98 119 A 1 
ATOM 902  O O     . ALA A 1 119 ? 23.370  5.259   24.090  1.00 35.85 119 A 1 
ATOM 903  C CB    . ALA A 1 119 ? 23.247  5.894   27.437  1.00 36.49 119 A 1 
ATOM 904  N N     . GLN A 1 120 ? 23.606  3.480   25.374  1.00 40.03 120 A 1 
ATOM 905  C CA    . GLN A 1 120 ? 24.392  2.741   24.383  1.00 40.54 120 A 1 
ATOM 906  C C     . GLN A 1 120 ? 23.606  2.381   23.112  1.00 38.95 120 A 1 
ATOM 907  O O     . GLN A 1 120 ? 24.151  2.453   22.012  1.00 37.12 120 A 1 
ATOM 908  C CB    . GLN A 1 120 ? 24.985  1.475   25.003  1.00 39.41 120 A 1 
ATOM 909  C CG    . GLN A 1 120 ? 26.136  1.780   25.976  1.00 35.94 120 A 1 
ATOM 910  C CD    . GLN A 1 120 ? 26.814  0.511   26.485  1.00 31.94 120 A 1 
ATOM 911  O OE1   . GLN A 1 120 ? 26.414  -0.602  26.198  1.00 31.13 120 A 1 
ATOM 912  N NE2   . GLN A 1 120 ? 27.883  0.635   27.242  1.00 28.16 120 A 1 
ATOM 913  N N     . VAL A 1 121 ? 22.322  1.994   23.230  1.00 37.91 121 A 1 
ATOM 914  C CA    . VAL A 1 121 ? 21.513  1.549   22.082  1.00 36.92 121 A 1 
ATOM 915  C C     . VAL A 1 121 ? 20.974  2.732   21.276  1.00 34.52 121 A 1 
ATOM 916  O O     . VAL A 1 121 ? 21.086  2.735   20.043  1.00 32.93 121 A 1 
ATOM 917  C CB    . VAL A 1 121 ? 20.383  0.600   22.523  1.00 35.44 121 A 1 
ATOM 918  C CG1   . VAL A 1 121 ? 19.530  0.151   21.334  1.00 34.37 121 A 1 
ATOM 919  C CG2   . VAL A 1 121 ? 20.959  -0.665  23.169  1.00 39.76 121 A 1 
ATOM 920  N N     . HIS A 1 122 ? 20.436  3.752   21.937  1.00 35.63 122 A 1 
ATOM 921  C CA    . HIS A 1 122 ? 19.841  4.912   21.278  1.00 35.39 122 A 1 
ATOM 922  C C     . HIS A 1 122 ? 20.848  6.024   20.962  1.00 32.20 122 A 1 
ATOM 923  O O     . HIS A 1 122 ? 20.761  6.641   19.904  1.00 30.79 122 A 1 
ATOM 924  C CB    . HIS A 1 122 ? 18.659  5.456   22.087  1.00 34.74 122 A 1 
ATOM 925  C CG    . HIS A 1 122 ? 17.422  4.619   21.999  1.00 33.69 122 A 1 
ATOM 926  N ND1   . HIS A 1 122 ? 16.411  4.744   21.062  1.00 34.80 122 A 1 
ATOM 927  C CD2   . HIS A 1 122 ? 17.033  3.630   22.861  1.00 34.93 122 A 1 
ATOM 928  C CE1   . HIS A 1 122 ? 15.445  3.856   21.361  1.00 36.02 122 A 1 
ATOM 929  N NE2   . HIS A 1 122 ? 15.789  3.162   22.446  1.00 34.83 122 A 1 
ATOM 930  N N     . TYR A 1 123 ? 21.830  6.296   21.834  1.00 35.96 123 A 1 
ATOM 931  C CA    . TYR A 1 123 ? 22.744  7.432   21.624  1.00 34.40 123 A 1 
ATOM 932  C C     . TYR A 1 123 ? 23.670  7.241   20.425  1.00 32.93 123 A 1 
ATOM 933  O O     . TYR A 1 123 ? 24.049  8.216   19.767  1.00 30.88 123 A 1 
ATOM 934  C CB    . TYR A 1 123 ? 23.555  7.682   22.901  1.00 32.35 123 A 1 
ATOM 935  C CG    . TYR A 1 123 ? 23.910  9.122   23.153  1.00 30.76 123 A 1 
ATOM 936  C CD1   . TYR A 1 123 ? 25.118  9.670   22.689  1.00 27.89 123 A 1 
ATOM 937  C CD2   . TYR A 1 123 ? 23.022  9.924   23.894  1.00 28.30 123 A 1 
ATOM 938  C CE1   . TYR A 1 123 ? 25.438  10.999  22.965  1.00 23.58 123 A 1 
ATOM 939  C CE2   . TYR A 1 123 ? 23.335  11.253  24.175  1.00 23.59 123 A 1 
ATOM 940  C CZ    . TYR A 1 123 ? 24.541  11.796  23.710  1.00 24.02 123 A 1 
ATOM 941  O OH    . TYR A 1 123 ? 24.854  13.101  23.994  1.00 23.50 123 A 1 
ATOM 942  N N     . ALA A 1 124 ? 23.994  5.990   20.087  1.00 35.22 124 A 1 
ATOM 943  C CA    . ALA A 1 124 ? 24.864  5.710   18.949  1.00 33.35 124 A 1 
ATOM 944  C C     . ALA A 1 124 ? 24.244  6.049   17.588  1.00 31.89 124 A 1 
ATOM 945  O O     . ALA A 1 124 ? 24.972  6.231   16.610  1.00 30.42 124 A 1 
ATOM 946  C CB    . ALA A 1 124 ? 25.266  4.234   19.012  1.00 31.47 124 A 1 
ATOM 947  N N     . ASN A 1 125 ? 22.917  6.143   17.489  1.00 31.27 125 A 1 
ATOM 948  C CA    . ASN A 1 125 ? 22.244  6.401   16.227  1.00 29.39 125 A 1 
ATOM 949  C C     . ASN A 1 125 ? 21.349  7.647   16.344  1.00 28.48 125 A 1 
ATOM 950  O O     . ASN A 1 125 ? 20.298  7.621   16.974  1.00 26.40 125 A 1 
ATOM 951  C CB    . ASN A 1 125 ? 21.503  5.119   15.793  1.00 28.00 125 A 1 
ATOM 952  C CG    . ASN A 1 125 ? 21.675  4.788   14.316  1.00 24.70 125 A 1 
ATOM 953  O OD1   . ASN A 1 125 ? 22.174  5.555   13.509  1.00 24.27 125 A 1 
ATOM 954  N ND2   . ASN A 1 125 ? 21.255  3.602   13.924  1.00 25.69 125 A 1 
ATOM 955  N N     . LEU A 1 126 ? 21.741  8.732   15.685  1.00 29.96 126 A 1 
ATOM 956  C CA    . LEU A 1 126 ? 21.038  10.023  15.713  1.00 30.51 126 A 1 
ATOM 957  C C     . LEU A 1 126 ? 19.526  9.930   15.410  1.00 29.52 126 A 1 
ATOM 958  O O     . LEU A 1 126 ? 18.748  10.748  15.900  1.00 27.34 126 A 1 
ATOM 959  C CB    . LEU A 1 126 ? 21.712  10.951  14.675  1.00 28.06 126 A 1 
ATOM 960  C CG    . LEU A 1 126 ? 22.790  11.863  15.282  1.00 24.88 126 A 1 
ATOM 961  C CD1   . LEU A 1 126 ? 23.888  12.161  14.269  1.00 21.68 126 A 1 
ATOM 962  C CD2   . LEU A 1 126 ? 22.179  13.182  15.725  1.00 22.93 126 A 1 
ATOM 963  N N     . LEU A 1 127 ? 19.120  8.936   14.631  1.00 28.87 127 A 1 
ATOM 964  C CA    . LEU A 1 127 ? 17.706  8.703   14.314  1.00 28.40 127 A 1 
ATOM 965  C C     . LEU A 1 127 ? 16.891  8.204   15.519  1.00 28.10 127 A 1 
ATOM 966  O O     . LEU A 1 127 ? 15.716  8.549   15.630  1.00 25.89 127 A 1 
ATOM 967  C CB    . LEU A 1 127 ? 17.621  7.706   13.145  1.00 26.08 127 A 1 
ATOM 968  C CG    . LEU A 1 127 ? 17.907  8.351   11.781  1.00 22.73 127 A 1 
ATOM 969  C CD1   . LEU A 1 127 ? 18.297  7.285   10.757  1.00 21.50 127 A 1 
ATOM 970  C CD2   . LEU A 1 127 ? 16.680  9.104   11.254  1.00 24.57 127 A 1 
ATOM 971  N N     . THR A 1 128 ? 17.490  7.426   16.404  1.00 32.97 128 A 1 
ATOM 972  C CA    . THR A 1 128 ? 16.773  6.883   17.572  1.00 33.26 128 A 1 
ATOM 973  C C     . THR A 1 128 ? 16.580  7.914   18.685  1.00 31.83 128 A 1 
ATOM 974  O O     . THR A 1 128 ? 15.678  7.762   19.503  1.00 29.27 128 A 1 
ATOM 975  C CB    . THR A 1 128 ? 17.454  5.626   18.125  1.00 31.05 128 A 1 
ATOM 976  O OG1   . THR A 1 128 ? 18.805  5.888   18.423  1.00 30.18 128 A 1 
ATOM 977  C CG2   . THR A 1 128 ? 17.427  4.464   17.142  1.00 31.31 128 A 1 
ATOM 978  N N     . VAL A 1 129 ? 17.328  9.017   18.657  1.00 31.80 129 A 1 
ATOM 979  C CA    . VAL A 1 129 ? 17.105  10.162  19.566  1.00 33.04 129 A 1 
ATOM 980  C C     . VAL A 1 129 ? 15.721  10.792  19.353  1.00 31.38 129 A 1 
ATOM 981  O O     . VAL A 1 129 ? 15.132  11.344  20.290  1.00 28.88 129 A 1 
ATOM 982  C CB    . VAL A 1 129 ? 18.208  11.223  19.387  1.00 30.10 129 A 1 
ATOM 983  C CG1   . VAL A 1 129 ? 18.061  12.401  20.360  1.00 27.14 129 A 1 
ATOM 984  C CG2   . VAL A 1 129 ? 19.602  10.631  19.611  1.00 28.17 129 A 1 
ATOM 985  N N     . MET A 1 130 ? 15.160  10.678  18.137  1.00 36.44 130 A 1 
ATOM 986  C CA    . MET A 1 130 ? 13.829  11.188  17.803  1.00 35.67 130 A 1 
ATOM 987  C C     . MET A 1 130 ? 12.684  10.286  18.282  1.00 34.63 130 A 1 
ATOM 988  O O     . MET A 1 130 ? 11.515  10.657  18.128  1.00 31.98 130 A 1 
ATOM 989  C CB    . MET A 1 130 ? 13.735  11.408  16.282  1.00 33.21 130 A 1 
ATOM 990  C CG    . MET A 1 130 ? 14.691  12.501  15.772  1.00 28.98 130 A 1 
ATOM 991  S SD    . MET A 1 130 ? 14.276  14.200  16.269  1.00 25.79 130 A 1 
ATOM 992  C CE    . MET A 1 130 ? 12.788  14.477  15.302  1.00 22.86 130 A 1 
ATOM 993  N N     . HIS A 1 131 ? 12.979  9.113   18.829  1.00 31.85 131 A 1 
ATOM 994  C CA    . HIS A 1 131 ? 11.945  8.230   19.367  1.00 33.26 131 A 1 
ATOM 995  C C     . HIS A 1 131 ? 11.370  8.842   20.645  1.00 30.70 131 A 1 
ATOM 996  O O     . HIS A 1 131 ? 12.091  9.159   21.589  1.00 29.33 131 A 1 
ATOM 997  C CB    . HIS A 1 131 ? 12.484  6.803   19.582  1.00 33.12 131 A 1 
ATOM 998  C CG    . HIS A 1 131 ? 12.789  6.062   18.307  1.00 31.29 131 A 1 
ATOM 999  N ND1   . HIS A 1 131 ? 13.278  4.766   18.219  1.00 32.32 131 A 1 
ATOM 1000 C CD2   . HIS A 1 131 ? 12.622  6.486   17.017  1.00 31.86 131 A 1 
ATOM 1001 C CE1   . HIS A 1 131 ? 13.403  4.437   16.930  1.00 33.18 131 A 1 
ATOM 1002 N NE2   . HIS A 1 131 ? 13.013  5.462   16.159  1.00 31.54 131 A 1 
ATOM 1003 N N     . GLN A 1 132 ? 10.051  9.013   20.660  1.00 30.58 132 A 1 
ATOM 1004 C CA    . GLN A 1 132 ? 9.358   9.431   21.880  1.00 31.98 132 A 1 
ATOM 1005 C C     . GLN A 1 132 ? 9.467   8.310   22.915  1.00 30.53 132 A 1 
ATOM 1006 O O     . GLN A 1 132 ? 8.953   7.208   22.714  1.00 29.58 132 A 1 
ATOM 1007 C CB    . GLN A 1 132 ? 7.891   9.785   21.615  1.00 31.92 132 A 1 
ATOM 1008 C CG    . GLN A 1 132 ? 7.739   11.207  21.056  1.00 29.78 132 A 1 
ATOM 1009 C CD    . GLN A 1 132 ? 6.280   11.621  20.856  1.00 26.63 132 A 1 
ATOM 1010 O OE1   . GLN A 1 132 ? 5.356   10.836  20.878  1.00 24.88 132 A 1 
ATOM 1011 N NE2   . GLN A 1 132 ? 6.026   12.894  20.626  1.00 22.74 132 A 1 
ATOM 1012 N N     . ARG A 1 133 ? 10.115  8.639   24.025  1.00 31.43 133 A 1 
ATOM 1013 C CA    . ARG A 1 133 ? 10.260  7.754   25.174  1.00 31.51 133 A 1 
ATOM 1014 C C     . ARG A 1 133 ? 9.259   8.183   26.231  1.00 29.01 133 A 1 
ATOM 1015 O O     . ARG A 1 133 ? 9.263   9.323   26.666  1.00 27.39 133 A 1 
ATOM 1016 C CB    . ARG A 1 133 ? 11.701  7.805   25.689  1.00 31.48 133 A 1 
ATOM 1017 C CG    . ARG A 1 133 ? 12.690  7.348   24.605  1.00 30.68 133 A 1 
ATOM 1018 C CD    . ARG A 1 133 ? 14.123  7.590   25.065  1.00 30.44 133 A 1 
ATOM 1019 N NE    . ARG A 1 133 ? 15.073  7.415   23.966  1.00 26.96 133 A 1 
ATOM 1020 C CZ    . ARG A 1 133 ? 16.366  7.679   24.037  1.00 26.20 133 A 1 
ATOM 1021 N NH1   . ARG A 1 133 ? 16.912  8.139   25.127  1.00 24.76 133 A 1 
ATOM 1022 N NH2   . ARG A 1 133 ? 17.123  7.481   23.010  1.00 22.21 133 A 1 
ATOM 1023 N N     . MET A 1 134 ? 8.383   7.273   26.591  1.00 27.77 134 A 1 
ATOM 1024 C CA    . MET A 1 134 ? 7.484   7.478   27.714  1.00 28.42 134 A 1 
ATOM 1025 C C     . MET A 1 134 ? 8.153   6.878   28.958  1.00 26.48 134 A 1 
ATOM 1026 O O     . MET A 1 134 ? 8.475   5.687   28.933  1.00 24.97 134 A 1 
ATOM 1027 C CB    . MET A 1 134 ? 6.115   6.841   27.433  1.00 28.69 134 A 1 
ATOM 1028 C CG    . MET A 1 134 ? 5.333   7.609   26.355  1.00 27.30 134 A 1 
ATOM 1029 S SD    . MET A 1 134 ? 4.475   9.114   26.936  1.00 25.08 134 A 1 
ATOM 1030 C CE    . MET A 1 134 ? 3.049   8.350   27.728  1.00 23.98 134 A 1 
ATOM 1031 N N     . PRO A 1 135 ? 8.400   7.674   30.003  1.00 29.33 135 A 1 
ATOM 1032 C CA    . PRO A 1 135 ? 8.816   7.093   31.263  1.00 29.39 135 A 1 
ATOM 1033 C C     . PRO A 1 135 ? 7.701   6.168   31.749  1.00 28.37 135 A 1 
ATOM 1034 O O     . PRO A 1 135 ? 6.560   6.610   31.940  1.00 27.43 135 A 1 
ATOM 1035 C CB    . PRO A 1 135 ? 9.085   8.276   32.197  1.00 29.05 135 A 1 
ATOM 1036 C CG    . PRO A 1 135 ? 8.197   9.386   31.633  1.00 28.61 135 A 1 
ATOM 1037 C CD    . PRO A 1 135 ? 8.157   9.091   30.132  1.00 33.13 135 A 1 
ATOM 1038 N N     . VAL A 1 136 ? 8.009   4.900   31.919  1.00 26.36 136 A 1 
ATOM 1039 C CA    . VAL A 1 136 ? 7.119   3.974   32.606  1.00 27.47 136 A 1 
ATOM 1040 C C     . VAL A 1 136 ? 7.157   4.371   34.067  1.00 26.39 136 A 1 
ATOM 1041 O O     . VAL A 1 136 ? 8.044   3.972   34.820  1.00 24.87 136 A 1 
ATOM 1042 C CB    . VAL A 1 136 ? 7.497   2.499   32.390  1.00 26.50 136 A 1 
ATOM 1043 C CG1   . VAL A 1 136 ? 6.497   1.577   33.084  1.00 25.34 136 A 1 
ATOM 1044 C CG2   . VAL A 1 136 ? 7.501   2.144   30.898  1.00 31.22 136 A 1 
ATOM 1045 N N     . VAL A 1 137 ? 6.226   5.258   34.441  1.00 27.60 137 A 1 
ATOM 1046 C CA    . VAL A 1 137 ? 6.019   5.576   35.851  1.00 30.01 137 A 1 
ATOM 1047 C C     . VAL A 1 137 ? 5.628   4.254   36.493  1.00 27.87 137 A 1 
ATOM 1048 O O     . VAL A 1 137 ? 4.536   3.748   36.241  1.00 26.73 137 A 1 
ATOM 1049 C CB    . VAL A 1 137 ? 4.952   6.660   36.076  1.00 28.67 137 A 1 
ATOM 1050 C CG1   . VAL A 1 137 ? 4.922   7.074   37.544  1.00 27.00 137 A 1 
ATOM 1051 C CG2   . VAL A 1 137 ? 5.233   7.919   35.237  1.00 30.32 137 A 1 
ATOM 1052 N N     . SER A 1 138 ? 6.538   3.687   37.270  1.00 33.25 138 A 1 
ATOM 1053 C CA    . SER A 1 138 ? 6.216   2.552   38.125  1.00 34.79 138 A 1 
ATOM 1054 C C     . SER A 1 138 ? 5.076   3.009   39.022  1.00 33.49 138 A 1 
ATOM 1055 O O     . SER A 1 138 ? 5.288   3.797   39.937  1.00 32.39 138 A 1 
ATOM 1056 C CB    . SER A 1 138 ? 7.435   2.109   38.941  1.00 32.71 138 A 1 
ATOM 1057 O OG    . SER A 1 138 ? 7.979   3.186   39.682  1.00 31.07 138 A 1 
ATOM 1058 N N     . HIS A 1 139 ? 3.858   2.600   38.677  1.00 25.17 139 A 1 
ATOM 1059 C CA    . HIS A 1 139 ? 2.734   2.835   39.561  1.00 28.35 139 A 1 
ATOM 1060 C C     . HIS A 1 139 ? 3.152   2.263   40.909  1.00 26.24 139 A 1 
ATOM 1061 O O     . HIS A 1 139 ? 3.526   1.086   40.951  1.00 25.07 139 A 1 
ATOM 1062 C CB    . HIS A 1 139 ? 1.451   2.173   39.032  1.00 26.90 139 A 1 
ATOM 1063 C CG    . HIS A 1 139 ? 0.687   3.087   38.114  1.00 25.68 139 A 1 
ATOM 1064 N ND1   . HIS A 1 139 ? -0.139  4.117   38.503  1.00 25.79 139 A 1 
ATOM 1065 C CD2   . HIS A 1 139 ? 0.662   3.065   36.742  1.00 26.51 139 A 1 
ATOM 1066 C CE1   . HIS A 1 139 ? -0.630  4.702   37.398  1.00 24.88 139 A 1 
ATOM 1067 N NE2   . HIS A 1 139 ? -0.164  4.096   36.304  1.00 25.25 139 A 1 
ATOM 1068 N N     . PRO A 1 140 ? 3.197   3.076   41.968  1.00 29.45 140 A 1 
ATOM 1069 C CA    . PRO A 1 140 ? 3.519   2.554   43.278  1.00 31.42 140 A 1 
ATOM 1070 C C     . PRO A 1 140 ? 2.561   1.391   43.491  1.00 30.16 140 A 1 
ATOM 1071 O O     . PRO A 1 140 ? 1.360   1.540   43.253  1.00 29.25 140 A 1 
ATOM 1072 C CB    . PRO A 1 140 ? 3.302   3.710   44.266  1.00 29.94 140 A 1 
ATOM 1073 C CG    . PRO A 1 140 ? 2.331   4.632   43.541  1.00 29.66 140 A 1 
ATOM 1074 C CD    . PRO A 1 140 ? 2.693   4.433   42.065  1.00 35.09 140 A 1 
ATOM 1075 N N     . ALA A 1 141 ? 3.102   0.231   43.828  1.00 27.24 141 A 1 
ATOM 1076 C CA    . ALA A 1 141 ? 2.297   -0.940  44.130  1.00 27.28 141 A 1 
ATOM 1077 C C     . ALA A 1 141 ? 1.347   -0.519  45.249  1.00 25.70 141 A 1 
ATOM 1078 O O     . ALA A 1 141 ? 1.758   -0.411  46.399  1.00 25.11 141 A 1 
ATOM 1079 C CB    . ALA A 1 141 ? 3.210   -2.102  44.522  1.00 26.23 141 A 1 
ATOM 1080 N N     . VAL A 1 142 ? 0.121   -0.172  44.868  1.00 26.20 142 A 1 
ATOM 1081 C CA    . VAL A 1 142 ? -0.918  0.157   45.825  1.00 29.84 142 A 1 
ATOM 1082 C C     . VAL A 1 142 ? -1.070  -1.141  46.607  1.00 27.85 142 A 1 
ATOM 1083 O O     . VAL A 1 142 ? -1.528  -2.141  46.058  1.00 26.95 142 A 1 
ATOM 1084 C CB    . VAL A 1 142 ? -2.235  0.592   45.164  1.00 28.35 142 A 1 
ATOM 1085 C CG1   . VAL A 1 142 ? -3.289  0.915   46.221  1.00 26.47 142 A 1 
ATOM 1086 C CG2   . VAL A 1 142 ? -2.026  1.848   44.307  1.00 31.42 142 A 1 
ATOM 1087 N N     . ALA A 1 143 ? -0.558  -1.114  47.836  1.00 33.37 143 A 1 
ATOM 1088 C CA    . ALA A 1 143 ? -0.682  -2.235  48.743  1.00 36.14 143 A 1 
ATOM 1089 C C     . ALA A 1 143 ? -2.180  -2.461  48.915  1.00 34.22 143 A 1 
ATOM 1090 O O     . ALA A 1 143 ? -2.839  -1.725  49.648  1.00 34.12 143 A 1 
ATOM 1091 C CB    . ALA A 1 143 ? 0.034   -1.912  50.059  1.00 34.74 143 A 1 
ATOM 1092 N N     . ILE A 1 144 ? -2.726  -3.411  48.141  1.00 31.61 144 A 1 
ATOM 1093 C CA    . ILE A 1 144 ? -4.121  -3.820  48.287  1.00 33.75 144 A 1 
ATOM 1094 C C     . ILE A 1 144 ? -4.206  -4.310  49.725  1.00 32.55 144 A 1 
ATOM 1095 O O     . ILE A 1 144 ? -3.548  -5.299  50.046  1.00 30.90 144 A 1 
ATOM 1096 C CB    . ILE A 1 144 ? -4.512  -4.911  47.270  1.00 32.30 144 A 1 
ATOM 1097 C CG1   . ILE A 1 144 ? -4.343  -4.398  45.824  1.00 31.41 144 A 1 
ATOM 1098 C CG2   . ILE A 1 144 ? -5.970  -5.340  47.507  1.00 35.32 144 A 1 
ATOM 1099 C CD1   . ILE A 1 144 ? -4.585  -5.456  44.736  1.00 33.97 144 A 1 
ATOM 1100 N N     . PRO A 1 145 ? -4.883  -3.582  50.600  1.00 32.65 145 A 1 
ATOM 1101 C CA    . PRO A 1 145 ? -4.947  -3.990  51.985  1.00 35.35 145 A 1 
ATOM 1102 C C     . PRO A 1 145 ? -5.557  -5.394  51.995  1.00 34.02 145 A 1 
ATOM 1103 O O     . PRO A 1 145 ? -6.517  -5.631  51.254  1.00 33.41 145 A 1 
ATOM 1104 C CB    . PRO A 1 145 ? -5.802  -2.946  52.701  1.00 33.57 145 A 1 
ATOM 1105 C CG    . PRO A 1 145 ? -6.652  -2.352  51.584  1.00 33.61 145 A 1 
ATOM 1106 C CD    . PRO A 1 145 ? -5.740  -2.433  50.359  1.00 40.07 145 A 1 
ATOM 1107 N N     . PRO A 1 146 ? -4.998  -6.336  52.761  1.00 34.07 146 A 1 
ATOM 1108 C CA    . PRO A 1 146 ? -5.528  -7.683  52.803  1.00 35.72 146 A 1 
ATOM 1109 C C     . PRO A 1 146 ? -6.975  -7.583  53.292  1.00 34.30 146 A 1 
ATOM 1110 O O     . PRO A 1 146 ? -7.222  -7.237  54.446  1.00 33.61 146 A 1 
ATOM 1111 C CB    . PRO A 1 146 ? -4.616  -8.463  53.758  1.00 34.28 146 A 1 
ATOM 1112 C CG    . PRO A 1 146 ? -4.021  -7.384  54.657  1.00 34.88 146 A 1 
ATOM 1113 C CD    . PRO A 1 146 ? -3.926  -6.160  53.718  1.00 41.31 146 A 1 
ATOM 1114 N N     . VAL A 1 147 ? -7.911  -7.790  52.353  1.00 30.65 147 A 1 
ATOM 1115 C CA    . VAL A 1 147 ? -9.339  -7.776  52.665  1.00 34.00 147 A 1 
ATOM 1116 C C     . VAL A 1 147 ? -9.563  -8.946  53.610  1.00 32.49 147 A 1 
ATOM 1117 O O     . VAL A 1 147 ? -9.606  -10.099 53.173  1.00 31.36 147 A 1 
ATOM 1118 C CB    . VAL A 1 147 ? -10.215 -7.862  51.409  1.00 31.09 147 A 1 
ATOM 1119 C CG1   . VAL A 1 147 ? -11.700 -7.789  51.777  1.00 29.80 147 A 1 
ATOM 1120 C CG2   . VAL A 1 147 ? -9.917  -6.718  50.430  1.00 34.77 147 A 1 
ATOM 1121 N N     . SER A 1 148 ? -9.634  -8.669  54.905  1.00 34.01 148 A 1 
ATOM 1122 C CA    . SER A 1 148 ? -9.918  -9.678  55.909  1.00 36.04 148 A 1 
ATOM 1123 C C     . SER A 1 148 ? -11.336 -10.192 55.672  1.00 33.96 148 A 1 
ATOM 1124 O O     . SER A 1 148 ? -12.317 -9.500  55.945  1.00 33.44 148 A 1 
ATOM 1125 C CB    . SER A 1 148 ? -9.738  -9.118  57.324  1.00 34.39 148 A 1 
ATOM 1126 O OG    . SER A 1 148 ? -10.490 -7.934  57.507  1.00 31.88 148 A 1 
ATOM 1127 N N     . LEU A 1 149 ? -11.410 -11.398 55.145  1.00 27.84 149 A 1 
ATOM 1128 C CA    . LEU A 1 149 ? -12.626 -12.108 54.738  1.00 31.49 149 A 1 
ATOM 1129 C C     . LEU A 1 149 ? -13.503 -12.554 55.928  1.00 29.65 149 A 1 
ATOM 1130 O O     . LEU A 1 149 ? -14.236 -13.536 55.789  1.00 27.99 149 A 1 
ATOM 1131 C CB    . LEU A 1 149 ? -12.202 -13.304 53.861  1.00 28.84 149 A 1 
ATOM 1132 C CG    . LEU A 1 149 ? -12.372 -13.064 52.356  1.00 27.25 149 A 1 
ATOM 1133 C CD1   . LEU A 1 149 ? -11.579 -14.111 51.571  1.00 27.51 149 A 1 
ATOM 1134 C CD2   . LEU A 1 149 ? -13.838 -13.162 51.928  1.00 30.25 149 A 1 
ATOM 1135 N N     . PHE A 1 150 ? -13.420 -11.899 57.079  1.00 26.67 150 A 1 
ATOM 1136 C CA    . PHE A 1 150 ? -14.232 -12.314 58.224  1.00 29.78 150 A 1 
ATOM 1137 C C     . PHE A 1 150 ? -15.717 -12.115 57.907  1.00 27.48 150 A 1 
ATOM 1138 O O     . PHE A 1 150 ? -16.288 -11.033 58.046  1.00 26.91 150 A 1 
ATOM 1139 C CB    . PHE A 1 150 ? -13.770 -11.631 59.514  1.00 28.15 150 A 1 
ATOM 1140 C CG    . PHE A 1 150 ? -12.642 -12.370 60.196  1.00 29.34 150 A 1 
ATOM 1141 C CD1   . PHE A 1 150 ? -12.914 -13.484 61.015  1.00 31.71 150 A 1 
ATOM 1142 C CD2   . PHE A 1 150 ? -11.303 -11.978 59.990  1.00 33.39 150 A 1 
ATOM 1143 C CE1   . PHE A 1 150 ? -11.866 -14.183 61.626  1.00 30.11 150 A 1 
ATOM 1144 C CE2   . PHE A 1 150 ? -10.256 -12.685 60.596  1.00 28.75 150 A 1 
ATOM 1145 C CZ    . PHE A 1 150 ? -10.531 -13.790 61.416  1.00 28.35 150 A 1 
ATOM 1146 N N     . ALA A 1 151 ? -16.303 -13.187 57.414  1.00 28.42 151 A 1 
ATOM 1147 C CA    . ALA A 1 151 ? -17.695 -13.306 57.018  1.00 30.47 151 A 1 
ATOM 1148 C C     . ALA A 1 151 ? -18.588 -13.538 58.248  1.00 28.19 151 A 1 
ATOM 1149 O O     . ALA A 1 151 ? -19.204 -14.596 58.366  1.00 26.95 151 A 1 
ATOM 1150 C CB    . ALA A 1 151 ? -17.797 -14.431 55.979  1.00 28.75 151 A 1 
ATOM 1151 N N     . GLU A 1 152 ? -18.645 -12.606 59.169  1.00 26.42 152 A 1 
ATOM 1152 C CA    . GLU A 1 152 ? -19.642 -12.701 60.239  1.00 28.94 152 A 1 
ATOM 1153 C C     . GLU A 1 152 ? -21.047 -12.591 59.646  1.00 26.99 152 A 1 
ATOM 1154 O O     . GLU A 1 152 ? -21.439 -11.581 59.051  1.00 26.22 152 A 1 
ATOM 1155 C CB    . GLU A 1 152 ? -19.390 -11.717 61.388  1.00 27.83 152 A 1 
ATOM 1156 C CG    . GLU A 1 152 ? -18.345 -12.279 62.365  1.00 27.10 152 A 1 
ATOM 1157 C CD    . GLU A 1 152 ? -18.207 -11.452 63.652  1.00 27.59 152 A 1 
ATOM 1158 O OE1   . GLU A 1 152 ? -17.752 -12.042 64.655  1.00 26.64 152 A 1 
ATOM 1159 O OE2   . GLU A 1 152 ? -18.507 -10.229 63.613  1.00 28.66 152 A 1 
ATOM 1160 N N     . ALA A 1 153 ? -21.790 -13.681 59.759  1.00 26.71 153 A 1 
ATOM 1161 C CA    . ALA A 1 153 ? -23.033 -13.958 59.046  1.00 28.14 153 A 1 
ATOM 1162 C C     . ALA A 1 153 ? -24.292 -13.558 59.825  1.00 26.16 153 A 1 
ATOM 1163 O O     . ALA A 1 153 ? -25.313 -14.216 59.662  1.00 25.66 153 A 1 
ATOM 1164 C CB    . ALA A 1 153 ? -23.024 -15.448 58.690  1.00 27.03 153 A 1 
ATOM 1165 N N     . GLU A 1 154 ? -24.232 -12.570 60.700  1.00 29.12 154 A 1 
ATOM 1166 C CA    . GLU A 1 154 ? -25.337 -12.356 61.640  1.00 32.63 154 A 1 
ATOM 1167 C C     . GLU A 1 154 ? -26.676 -12.036 60.955  1.00 30.39 154 A 1 
ATOM 1168 O O     . GLU A 1 154 ? -26.767 -11.306 59.968  1.00 29.64 154 A 1 
ATOM 1169 C CB    . GLU A 1 154 ? -25.005 -11.335 62.733  1.00 31.56 154 A 1 
ATOM 1170 C CG    . GLU A 1 154 ? -24.206 -11.946 63.888  1.00 29.99 154 A 1 
ATOM 1171 C CD    . GLU A 1 154 ? -24.330 -11.121 65.189  1.00 29.50 154 A 1 
ATOM 1172 O OE1   . GLU A 1 154 ? -24.215 -11.737 66.260  1.00 27.25 154 A 1 
ATOM 1173 O OE2   . GLU A 1 154 ? -24.620 -9.903  65.082  1.00 30.42 154 A 1 
ATOM 1174 N N     . ALA A 1 155 ? -27.730 -12.640 61.520  1.00 26.13 155 A 1 
ATOM 1175 C CA    . ALA A 1 155 ? -28.949 -13.033 60.819  1.00 28.19 155 A 1 
ATOM 1176 C C     . ALA A 1 155 ? -30.152 -12.079 60.959  1.00 26.29 155 A 1 
ATOM 1177 O O     . ALA A 1 155 ? -31.273 -12.493 60.658  1.00 25.56 155 A 1 
ATOM 1178 C CB    . ALA A 1 155 ? -29.308 -14.428 61.346  1.00 27.25 155 A 1 
ATOM 1179 N N     . THR A 1 156 ? -30.006 -10.883 61.529  1.00 29.64 156 A 1 
ATOM 1180 C CA    . THR A 1 156 ? -31.135 -10.173 62.147  1.00 32.39 156 A 1 
ATOM 1181 C C     . THR A 1 156 ? -32.258 -9.822  61.164  1.00 29.50 156 A 1 
ATOM 1182 O O     . THR A 1 156 ? -32.037 -9.303  60.081  1.00 28.45 156 A 1 
ATOM 1183 C CB    . THR A 1 156 ? -30.695 -8.952  62.958  1.00 29.82 156 A 1 
ATOM 1184 O OG1   . THR A 1 156 ? -29.789 -8.162  62.229  1.00 29.10 156 A 1 
ATOM 1185 C CG2   . THR A 1 156 ? -30.027 -9.356  64.260  1.00 33.81 156 A 1 
ATOM 1186 N N     . ALA A 1 157 ? -33.483 -10.117 61.585  1.00 26.78 157 A 1 
ATOM 1187 C CA    . ALA A 1 157 ? -34.649 -10.404 60.739  1.00 27.56 157 A 1 
ATOM 1188 C C     . ALA A 1 157 ? -35.702 -9.290  60.501  1.00 25.56 157 A 1 
ATOM 1189 O O     . ALA A 1 157 ? -36.800 -9.663  60.081  1.00 24.90 157 A 1 
ATOM 1190 C CB    . ALA A 1 157 ? -35.318 -11.629 61.374  1.00 26.71 157 A 1 
ATOM 1191 N N     . PRO A 1 158 ? -35.547 -8.004  60.835  1.00 24.74 158 A 1 
ATOM 1192 C CA    . PRO A 1 158 ? -36.690 -7.195  61.254  1.00 27.29 158 A 1 
ATOM 1193 C C     . PRO A 1 158 ? -37.773 -6.967  60.178  1.00 26.27 158 A 1 
ATOM 1194 O O     . PRO A 1 158 ? -37.495 -6.820  58.990  1.00 25.18 158 A 1 
ATOM 1195 C CB    . PRO A 1 158 ? -36.109 -5.890  61.809  1.00 25.41 158 A 1 
ATOM 1196 C CG    . PRO A 1 158 ? -34.790 -5.754  61.072  1.00 26.36 158 A 1 
ATOM 1197 C CD    . PRO A 1 158 ? -34.324 -7.211  60.947  1.00 33.01 158 A 1 
ATOM 1198 N N     . VAL A 1 159 ? -39.016 -6.892  60.689  1.00 24.39 159 A 1 
ATOM 1199 C CA    . VAL A 1 159 ? -40.283 -7.210  59.986  1.00 27.98 159 A 1 
ATOM 1200 C C     . VAL A 1 159 ? -40.960 -6.047  59.221  1.00 26.41 159 A 1 
ATOM 1201 O O     . VAL A 1 159 ? -41.881 -6.297  58.447  1.00 25.22 159 A 1 
ATOM 1202 C CB    . VAL A 1 159 ? -41.262 -7.739  61.055  1.00 26.26 159 A 1 
ATOM 1203 C CG1   . VAL A 1 159 ? -42.661 -8.125  60.562  1.00 24.89 159 A 1 
ATOM 1204 C CG2   . VAL A 1 159 ? -40.704 -8.983  61.762  1.00 29.69 159 A 1 
ATOM 1205 N N     . LEU A 1 160 ? -40.647 -4.802  59.481  1.00 26.31 160 A 1 
ATOM 1206 C CA    . LEU A 1 160 ? -41.600 -3.680  59.478  1.00 30.16 160 A 1 
ATOM 1207 C C     . LEU A 1 160 ? -42.361 -3.446  58.151  1.00 27.93 160 A 1 
ATOM 1208 O O     . LEU A 1 160 ? -41.769 -3.184  57.112  1.00 27.15 160 A 1 
ATOM 1209 C CB    . LEU A 1 160 ? -40.902 -2.406  59.966  1.00 29.18 160 A 1 
ATOM 1210 C CG    . LEU A 1 160 ? -40.837 -2.296  61.507  1.00 28.78 160 A 1 
ATOM 1211 C CD1   . LEU A 1 160 ? -39.806 -1.244  61.912  1.00 30.46 160 A 1 
ATOM 1212 C CD2   . LEU A 1 160 ? -42.187 -1.906  62.098  1.00 34.92 160 A 1 
ATOM 1213 N N     . GLY A 1 161 ? -43.692 -3.461  58.240  1.00 28.52 161 A 1 
ATOM 1214 C CA    . GLY A 1 161 ? -44.633 -3.531  57.110  1.00 30.99 161 A 1 
ATOM 1215 C C     . GLY A 1 161 ? -45.645 -2.381  56.929  1.00 29.10 161 A 1 
ATOM 1216 O O     . GLY A 1 161 ? -46.801 -2.663  56.631  1.00 27.78 161 A 1 
ATOM 1217 N N     . ARG A 1 162 ? -45.304 -1.132  57.108  1.00 23.45 162 A 1 
ATOM 1218 C CA    . ARG A 1 162 ? -46.221 0.019   56.875  1.00 28.71 162 A 1 
ATOM 1219 C C     . ARG A 1 162 ? -46.190 0.504   55.418  1.00 26.98 162 A 1 
ATOM 1220 O O     . ARG A 1 162 ? -45.228 0.179   54.737  1.00 25.31 162 A 1 
ATOM 1221 C CB    . ARG A 1 162 ? -45.807 1.172   57.812  1.00 27.28 162 A 1 
ATOM 1222 C CG    . ARG A 1 162 ? -46.576 1.187   59.132  1.00 27.14 162 A 1 
ATOM 1223 C CD    . ARG A 1 162 ? -46.265 2.489   59.883  1.00 26.40 162 A 1 
ATOM 1224 N NE    . ARG A 1 162 ? -47.117 2.666   61.066  1.00 26.62 162 A 1 
ATOM 1225 C CZ    . ARG A 1 162 ? -47.065 3.672   61.916  1.00 25.51 162 A 1 
ATOM 1226 N NH1   . ARG A 1 162 ? -46.201 4.645   61.783  1.00 24.37 162 A 1 
ATOM 1227 N NH2   . ARG A 1 162 ? -47.887 3.745   62.925  1.00 23.22 162 A 1 
ATOM 1228 N N     . LYS A 1 163 ? -47.072 1.362   54.900  1.00 19.50 163 A 1 
ATOM 1229 C CA    . LYS A 1 163 ? -48.519 1.697   55.000  1.00 26.41 163 A 1 
ATOM 1230 C C     . LYS A 1 163 ? -48.925 2.422   53.687  1.00 24.65 163 A 1 
ATOM 1231 O O     . LYS A 1 163 ? -48.190 2.328   52.711  1.00 23.35 163 A 1 
ATOM 1232 C CB    . LYS A 1 163 ? -48.862 2.550   56.249  1.00 25.41 163 A 1 
ATOM 1233 C CG    . LYS A 1 163 ? -50.241 2.223   56.845  1.00 24.30 163 A 1 
ATOM 1234 C CD    . LYS A 1 163 ? -50.807 3.342   57.723  1.00 22.97 163 A 1 
ATOM 1235 C CE    . LYS A 1 163 ? -52.159 2.952   58.320  1.00 21.24 163 A 1 
ATOM 1236 N NZ    . LYS A 1 163 ? -53.132 4.076   58.333  1.00 21.34 163 A 1 
ATOM 1237 N N     . GLU A 1 164 ? -50.029 3.111   53.689  1.00 24.40 164 A 1 
ATOM 1238 C CA    . GLU A 1 164 ? -51.054 3.313   52.644  1.00 27.67 164 A 1 
ATOM 1239 C C     . GLU A 1 164 ? -50.836 4.324   51.495  1.00 26.33 164 A 1 
ATOM 1240 O O     . GLU A 1 164 ? -51.204 4.002   50.372  1.00 25.88 164 A 1 
ATOM 1241 C CB    . GLU A 1 164 ? -52.325 3.781   53.392  1.00 27.19 164 A 1 
ATOM 1242 C CG    . GLU A 1 164 ? -53.029 2.703   54.206  1.00 26.83 164 A 1 
ATOM 1243 C CD    . GLU A 1 164 ? -53.962 3.249   55.296  1.00 26.87 164 A 1 
ATOM 1244 O OE1   . GLU A 1 164 ? -54.905 2.518   55.671  1.00 26.74 164 A 1 
ATOM 1245 O OE2   . GLU A 1 164 ? -53.652 4.324   55.853  1.00 28.71 164 A 1 
ATOM 1246 N N     . GLU A 1 165 ? -50.499 5.558   51.783  1.00 27.62 165 A 1 
ATOM 1247 C CA    . GLU A 1 165 ? -51.370 6.670   51.353  1.00 29.85 165 A 1 
ATOM 1248 C C     . GLU A 1 165 ? -51.344 7.102   49.867  1.00 28.43 165 A 1 
ATOM 1249 O O     . GLU A 1 165 ? -50.403 6.878   49.116  1.00 27.70 165 A 1 
ATOM 1250 C CB    . GLU A 1 165 ? -51.210 7.888   52.275  1.00 29.95 165 A 1 
ATOM 1251 C CG    . GLU A 1 165 ? -52.275 7.926   53.374  1.00 29.64 165 A 1 
ATOM 1252 C CD    . GLU A 1 165 ? -52.132 9.112   54.341  1.00 30.99 165 A 1 
ATOM 1253 O OE1   . GLU A 1 165 ? -53.023 9.235   55.220  1.00 30.90 165 A 1 
ATOM 1254 O OE2   . GLU A 1 165 ? -51.134 9.858   54.241  1.00 32.49 165 A 1 
ATOM 1255 N N     . ASP A 1 166 ? -52.464 7.744   49.516  1.00 27.84 166 A 1 
ATOM 1256 C CA    . ASP A 1 166 ? -53.131 7.750   48.217  1.00 31.29 166 A 1 
ATOM 1257 C C     . ASP A 1 166 ? -52.919 9.057   47.382  1.00 29.17 166 A 1 
ATOM 1258 O O     . ASP A 1 166 ? -51.825 9.596   47.270  1.00 28.73 166 A 1 
ATOM 1259 C CB    . ASP A 1 166 ? -54.606 7.395   48.531  1.00 30.05 166 A 1 
ATOM 1260 C CG    . ASP A 1 166 ? -55.452 6.886   47.369  1.00 28.03 166 A 1 
ATOM 1261 O OD1   . ASP A 1 166 ? -54.883 6.425   46.358  1.00 29.57 166 A 1 
ATOM 1262 O OD2   . ASP A 1 166 ? -56.688 6.999   47.478  1.00 30.68 166 A 1 
ATOM 1263 N N     . THR A 1 167 ? -53.927 9.549   46.796  1.00 26.71 167 A 1 
ATOM 1264 C CA    . THR A 1 167 ? -54.133 10.207  45.492  1.00 29.19 167 A 1 
ATOM 1265 C C     . THR A 1 167 ? -53.836 11.702  45.322  1.00 27.76 167 A 1 
ATOM 1266 O O     . THR A 1 167 ? -53.580 12.117  44.190  1.00 26.57 167 A 1 
ATOM 1267 C CB    . THR A 1 167 ? -55.616 10.049  45.128  1.00 27.29 167 A 1 
ATOM 1268 O OG1   . THR A 1 167 ? -56.441 10.343  46.238  1.00 27.26 167 A 1 
ATOM 1269 C CG2   . THR A 1 167 ? -55.984 8.646   44.659  1.00 30.85 167 A 1 
ATOM 1270 N N     . SER A 1 168 ? -54.119 12.546  46.303  1.00 29.06 168 A 1 
ATOM 1271 C CA    . SER A 1 168 ? -54.860 13.796  46.029  1.00 30.01 168 A 1 
ATOM 1272 C C     . SER A 1 168 ? -54.096 14.908  45.279  1.00 28.40 168 A 1 
ATOM 1273 O O     . SER A 1 168 ? -53.050 15.382  45.700  1.00 28.58 168 A 1 
ATOM 1274 C CB    . SER A 1 168 ? -55.475 14.338  47.332  1.00 30.20 168 A 1 
ATOM 1275 O OG    . SER A 1 168 ? -56.355 15.385  47.050  1.00 29.81 168 A 1 
ATOM 1276 N N     . TRP A 1 169 ? -54.718 15.372  44.186  1.00 32.96 169 A 1 
ATOM 1277 C CA    . TRP A 1 169 ? -54.223 16.393  43.226  1.00 30.82 169 A 1 
ATOM 1278 C C     . TRP A 1 169 ? -54.361 17.867  43.659  1.00 29.29 169 A 1 
ATOM 1279 O O     . TRP A 1 169 ? -53.784 18.740  43.011  1.00 27.63 169 A 1 
ATOM 1280 C CB    . TRP A 1 169 ? -55.037 16.220  41.932  1.00 29.68 169 A 1 
ATOM 1281 C CG    . TRP A 1 169 ? -54.512 15.326  40.866  1.00 27.34 169 A 1 
ATOM 1282 C CD1   . TRP A 1 169 ? -54.216 14.015  40.983  1.00 24.76 169 A 1 
ATOM 1283 C CD2   . TRP A 1 169 ? -54.238 15.685  39.471  1.00 25.63 169 A 1 
ATOM 1284 N NE1   . TRP A 1 169 ? -53.784 13.514  39.758  1.00 23.17 169 A 1 
ATOM 1285 C CE2   . TRP A 1 169 ? -53.790 14.516  38.809  1.00 22.99 169 A 1 
ATOM 1286 C CE3   . TRP A 1 169 ? -54.328 16.877  38.733  1.00 26.57 169 A 1 
ATOM 1287 C CZ2   . TRP A 1 169 ? -53.440 14.526  37.439  1.00 24.69 169 A 1 
ATOM 1288 C CZ3   . TRP A 1 169 ? -53.975 16.895  37.368  1.00 25.01 169 A 1 
ATOM 1289 C CH2   . TRP A 1 169 ? -53.545 15.729  36.737  1.00 25.22 169 A 1 
ATOM 1290 N N     . LEU A 1 170 ? -55.229 18.181  44.623  1.00 27.61 170 A 1 
ATOM 1291 C CA    . LEU A 1 170 ? -55.815 19.508  44.912  1.00 30.43 170 A 1 
ATOM 1292 C C     . LEU A 1 170 ? -54.782 20.542  45.447  1.00 28.98 170 A 1 
ATOM 1293 O O     . LEU A 1 170 ? -53.666 20.171  45.774  1.00 28.27 170 A 1 
ATOM 1294 C CB    . LEU A 1 170 ? -56.944 19.268  45.935  1.00 29.08 170 A 1 
ATOM 1295 C CG    . LEU A 1 170 ? -58.243 18.679  45.361  1.00 28.25 170 A 1 
ATOM 1296 C CD1   . LEU A 1 170 ? -59.138 18.188  46.496  1.00 30.76 170 A 1 
ATOM 1297 C CD2   . LEU A 1 170 ? -59.040 19.694  44.557  1.00 33.27 170 A 1 
ATOM 1298 N N     . LEU A 1 171 ? -55.056 21.812  45.654  1.00 27.68 171 A 1 
ATOM 1299 C CA    . LEU A 1 171 ? -55.838 22.904  45.025  1.00 31.02 171 A 1 
ATOM 1300 C C     . LEU A 1 171 ? -55.293 24.272  45.514  1.00 29.39 171 A 1 
ATOM 1301 O O     . LEU A 1 171 ? -54.949 25.139  44.736  1.00 28.04 171 A 1 
ATOM 1302 C CB    . LEU A 1 171 ? -57.327 22.842  45.447  1.00 29.70 171 A 1 
ATOM 1303 C CG    . LEU A 1 171 ? -58.358 22.908  44.301  1.00 29.14 171 A 1 
ATOM 1304 C CD1   . LEU A 1 171 ? -59.771 22.734  44.862  1.00 30.39 171 A 1 
ATOM 1305 C CD2   . LEU A 1 171 ? -58.312 24.198  43.513  1.00 32.92 171 A 1 
ATOM 1306 N N     . LEU A 1 172 ? -55.357 24.488  46.794  1.00 28.74 172 A 1 
ATOM 1307 C CA    . LEU A 1 172 ? -55.466 25.772  47.517  1.00 32.18 172 A 1 
ATOM 1308 C C     . LEU A 1 172 ? -54.101 26.415  47.888  1.00 29.93 172 A 1 
ATOM 1309 O O     . LEU A 1 172 ? -53.090 25.746  47.795  1.00 28.66 172 A 1 
ATOM 1310 C CB    . LEU A 1 172 ? -56.273 25.475  48.801  1.00 30.66 172 A 1 
ATOM 1311 C CG    . LEU A 1 172 ? -57.784 25.233  48.615  1.00 29.82 172 A 1 
ATOM 1312 C CD1   . LEU A 1 172 ? -58.367 24.625  49.888  1.00 30.54 172 A 1 
ATOM 1313 C CD2   . LEU A 1 172 ? -58.538 26.515  48.302  1.00 32.40 172 A 1 
ATOM 1314 N N     . SER A 1 173 ? -54.006 27.632  48.377  1.00 30.24 173 A 1 
ATOM 1315 C CA    . SER A 1 173 ? -54.672 28.926  48.168  1.00 32.83 173 A 1 
ATOM 1316 C C     . SER A 1 173 ? -53.771 30.103  48.587  1.00 29.84 173 A 1 
ATOM 1317 O O     . SER A 1 173 ? -53.180 30.716  47.700  1.00 28.66 173 A 1 
ATOM 1318 C CB    . SER A 1 173 ? -56.035 29.040  48.892  1.00 32.13 173 A 1 
ATOM 1319 O OG    . SER A 1 173 ? -55.898 28.889  50.299  1.00 32.75 173 A 1 
ATOM 1320 N N     . LYS A 1 174 ? -53.759 30.486  49.858  1.00 28.58 174 A 1 
ATOM 1321 C CA    . LYS A 1 174 ? -53.804 31.917  50.227  1.00 35.39 174 A 1 
ATOM 1322 C C     . LYS A 1 174 ? -52.505 32.648  50.656  1.00 33.13 174 A 1 
ATOM 1323 O O     . LYS A 1 174 ? -51.823 33.230  49.825  1.00 29.99 174 A 1 
ATOM 1324 C CB    . LYS A 1 174 ? -54.854 32.107  51.327  1.00 32.43 174 A 1 
ATOM 1325 C CG    . LYS A 1 174 ? -56.325 32.251  50.893  1.00 32.04 174 A 1 
ATOM 1326 C CD    . LYS A 1 174 ? -57.106 32.550  52.175  1.00 30.25 174 A 1 
ATOM 1327 C CE    . LYS A 1 174 ? -58.571 32.893  51.942  1.00 27.49 174 A 1 
ATOM 1328 N NZ    . LYS A 1 174 ? -59.193 33.268  53.244  1.00 26.77 174 A 1 
ATOM 1329 N N     . ASP A 1 175 ? -52.356 32.737  51.946  1.00 33.24 175 A 1 
ATOM 1330 C CA    . ASP A 1 175 ? -52.057 33.973  52.722  1.00 36.10 175 A 1 
ATOM 1331 C C     . ASP A 1 175 ? -50.543 34.254  52.954  1.00 32.28 175 A 1 
ATOM 1332 O O     . ASP A 1 175 ? -49.724 33.420  52.626  1.00 30.04 175 A 1 
ATOM 1333 C CB    . ASP A 1 175 ? -52.793 33.804  54.069  1.00 33.05 175 A 1 
ATOM 1334 C CG    . ASP A 1 175 ? -54.319 33.954  54.015  1.00 30.79 175 A 1 
ATOM 1335 O OD1   . ASP A 1 175 ? -54.813 34.692  53.139  1.00 30.97 175 A 1 
ATOM 1336 O OD2   . ASP A 1 175 ? -54.994 33.299  54.823  1.00 31.78 175 A 1 
ATOM 1337 N N     . SER A 1 176 ? -50.105 35.319  53.574  1.00 29.53 176 A 1 
ATOM 1338 C CA    . SER A 1 176 ? -50.475 36.748  53.635  1.00 32.43 176 A 1 
ATOM 1339 C C     . SER A 1 176 ? -49.262 37.623  54.007  1.00 30.24 176 A 1 
ATOM 1340 O O     . SER A 1 176 ? -48.671 38.271  53.146  1.00 28.29 176 A 1 
ATOM 1341 C CB    . SER A 1 176 ? -51.601 37.028  54.653  1.00 30.16 176 A 1 
ATOM 1342 O OG    . SER A 1 176 ? -51.299 36.523  55.949  1.00 30.17 176 A 1 
ATOM 1343 N N     . ASP A 1 177 ? -48.968 37.703  55.273  1.00 36.11 177 A 1 
ATOM 1344 C CA    . ASP A 1 177 ? -48.326 38.809  56.020  1.00 38.71 177 A 1 
ATOM 1345 C C     . ASP A 1 177 ? -46.764 38.807  56.054  1.00 35.42 177 A 1 
ATOM 1346 O O     . ASP A 1 177 ? -46.142 37.819  55.705  1.00 33.36 177 A 1 
ATOM 1347 C CB    . ASP A 1 177 ? -48.888 38.703  57.442  1.00 35.32 177 A 1 
ATOM 1348 C CG    . ASP A 1 177 ? -50.289 39.275  57.639  1.00 32.40 177 A 1 
ATOM 1349 O OD1   . ASP A 1 177 ? -50.714 40.096  56.796  1.00 32.78 177 A 1 
ATOM 1350 O OD2   . ASP A 1 177 ? -50.902 38.917  58.662  1.00 33.77 177 A 1 
ATOM 1351 N N     . ASN A 1 178 ? -46.038 39.771  56.562  1.00 32.13 178 A 1 
ATOM 1352 C CA    . ASN A 1 178 ? -46.298 41.197  56.878  1.00 34.68 178 A 1 
ATOM 1353 C C     . ASN A 1 178 ? -44.980 42.013  57.018  1.00 31.47 178 A 1 
ATOM 1354 O O     . ASN A 1 178 ? -44.793 43.037  56.368  1.00 29.02 178 A 1 
ATOM 1355 C CB    . ASN A 1 178 ? -47.054 41.295  58.230  1.00 32.17 178 A 1 
ATOM 1356 C CG    . ASN A 1 178 ? -47.664 42.653  58.544  1.00 29.56 178 A 1 
ATOM 1357 O OD1   . ASN A 1 178 ? -47.409 43.678  57.938  1.00 31.19 178 A 1 
ATOM 1358 N ND2   . ASN A 1 178 ? -48.527 42.693  59.530  1.00 32.91 178 A 1 
ATOM 1359 N N     . HIS A 1 179 ? -44.166 41.656  57.986  1.00 37.80 179 A 1 
ATOM 1360 C CA    . HIS A 1 179 ? -43.264 42.588  58.703  1.00 40.38 179 A 1 
ATOM 1361 C C     . HIS A 1 179 ? -41.941 42.954  57.978  1.00 37.81 179 A 1 
ATOM 1362 O O     . HIS A 1 179 ? -41.445 42.190  57.178  1.00 35.15 179 A 1 
ATOM 1363 C CB    . HIS A 1 179 ? -42.941 41.966  60.073  1.00 37.20 179 A 1 
ATOM 1364 C CG    . HIS A 1 179 ? -44.022 42.109  61.115  1.00 36.58 179 A 1 
ATOM 1365 N ND1   . HIS A 1 179 ? -44.932 43.131  61.241  1.00 36.53 179 A 1 
ATOM 1366 C CD2   . HIS A 1 179 ? -44.202 41.270  62.179  1.00 36.62 179 A 1 
ATOM 1367 C CE1   . HIS A 1 179 ? -45.660 42.893  62.340  1.00 34.35 179 A 1 
ATOM 1368 N NE2   . HIS A 1 179 ? -45.253 41.779  62.947  1.00 35.21 179 A 1 
ATOM 1369 N N     . ASN A 1 180 ? -41.230 43.978  58.346  1.00 35.21 180 A 1 
ATOM 1370 C CA    . ASN A 1 180 ? -41.463 45.414  58.616  1.00 38.18 180 A 1 
ATOM 1371 C C     . ASN A 1 180 ? -40.122 46.200  58.607  1.00 35.17 180 A 1 
ATOM 1372 O O     . ASN A 1 180 ? -40.081 47.356  58.213  1.00 32.82 180 A 1 
ATOM 1373 C CB    . ASN A 1 180 ? -42.110 45.624  60.007  1.00 35.39 180 A 1 
ATOM 1374 C CG    . ASN A 1 180 ? -42.775 46.986  60.203  1.00 32.15 180 A 1 
ATOM 1375 O OD1   . ASN A 1 180 ? -42.902 47.806  59.323  1.00 33.45 180 A 1 
ATOM 1376 N ND2   . ASN A 1 180 ? -43.262 47.258  61.397  1.00 34.53 180 A 1 
ATOM 1377 N N     . ARG A 1 181 ? -39.076 45.638  59.161  1.00 32.96 181 A 1 
ATOM 1378 C CA    . ARG A 1 181 ? -38.026 46.432  59.856  1.00 37.20 181 A 1 
ATOM 1379 C C     . ARG A 1 181 ? -36.984 47.127  58.949  1.00 34.45 181 A 1 
ATOM 1380 O O     . ARG A 1 181 ? -36.779 46.727  57.825  1.00 31.45 181 A 1 
ATOM 1381 C CB    . ARG A 1 181 ? -37.342 45.554  60.918  1.00 34.24 181 A 1 
ATOM 1382 C CG    . ARG A 1 181 ? -37.685 46.016  62.347  1.00 32.54 181 A 1 
ATOM 1383 C CD    . ARG A 1 181 ? -36.911 45.196  63.374  1.00 30.84 181 A 1 
ATOM 1384 N NE    . ARG A 1 181 ? -37.196 45.646  64.748  1.00 29.64 181 A 1 
ATOM 1385 C CZ    . ARG A 1 181 ? -36.718 45.117  65.865  1.00 27.03 181 A 1 
ATOM 1386 N NH1   . ARG A 1 181 ? -35.911 44.097  65.832  1.00 26.60 181 A 1 
ATOM 1387 N NH2   . ARG A 1 181 ? -37.039 45.606  67.031  1.00 26.94 181 A 1 
ATOM 1388 N N     . SER A 1 182 ? -36.269 48.063  59.493  1.00 39.25 182 A 1 
ATOM 1389 C CA    . SER A 1 182 ? -36.291 49.525  59.501  1.00 41.26 182 A 1 
ATOM 1390 C C     . SER A 1 182 ? -34.946 50.178  59.093  1.00 39.31 182 A 1 
ATOM 1391 O O     . SER A 1 182 ? -34.800 50.589  57.954  1.00 36.20 182 A 1 
ATOM 1392 C CB    . SER A 1 182 ? -36.671 50.026  60.910  1.00 37.61 182 A 1 
ATOM 1393 O OG    . SER A 1 182 ? -36.420 51.400  61.080  1.00 34.64 182 A 1 
ATOM 1394 N N     . GLY A 1 183 ? -34.086 50.393  60.051  1.00 38.58 183 A 1 
ATOM 1395 C CA    . GLY A 1 183 ? -33.101 51.488  60.064  1.00 38.27 183 A 1 
ATOM 1396 C C     . GLY A 1 183 ? -31.767 51.214  59.342  1.00 35.76 183 A 1 
ATOM 1397 O O     . GLY A 1 183 ? -31.670 50.252  58.615  1.00 33.22 183 A 1 
ATOM 1398 N N     . ASN A 1 184 ? -30.707 51.892  59.564  1.00 42.82 184 A 1 
ATOM 1399 C CA    . ASN A 1 184 ? -30.212 53.257  59.796  1.00 44.07 184 A 1 
ATOM 1400 C C     . ASN A 1 184 ? -28.731 53.185  59.309  1.00 41.02 184 A 1 
ATOM 1401 O O     . ASN A 1 184 ? -28.280 52.085  59.006  1.00 36.25 184 A 1 
ATOM 1402 C CB    . ASN A 1 184 ? -30.301 53.580  61.302  1.00 39.25 184 A 1 
ATOM 1403 C CG    . ASN A 1 184 ? -31.232 54.732  61.676  1.00 34.90 184 A 1 
ATOM 1404 O OD1   . ASN A 1 184 ? -31.940 55.295  60.875  1.00 35.97 184 A 1 
ATOM 1405 N ND2   . ASN A 1 184 ? -31.210 55.107  62.932  1.00 37.45 184 A 1 
ATOM 1406 N N     . ASN A 1 185 ? -27.822 54.105  59.240  1.00 41.41 185 A 1 
ATOM 1407 C CA    . ASN A 1 185 ? -27.794 55.560  59.232  1.00 41.83 185 A 1 
ATOM 1408 C C     . ASN A 1 185 ? -26.527 56.119  58.497  1.00 38.68 185 A 1 
ATOM 1409 O O     . ASN A 1 185 ? -26.625 56.723  57.449  1.00 34.35 185 A 1 
ATOM 1410 C CB    . ASN A 1 185 ? -27.758 56.082  60.690  1.00 37.56 185 A 1 
ATOM 1411 C CG    . ASN A 1 185 ? -28.317 57.481  60.866  1.00 33.07 185 A 1 
ATOM 1412 O OD1   . ASN A 1 185 ? -28.863 58.098  59.975  1.00 34.51 185 A 1 
ATOM 1413 N ND2   . ASN A 1 185 ? -28.231 58.010  62.067  1.00 35.59 185 A 1 
ATOM 1414 N N     . SER A 1 186 ? -25.363 55.998  59.098  1.00 38.14 186 A 1 
ATOM 1415 C CA    . SER A 1 186 ? -24.173 56.891  58.962  1.00 39.72 186 A 1 
ATOM 1416 C C     . SER A 1 186 ? -23.059 56.325  58.056  1.00 38.37 186 A 1 
ATOM 1417 O O     . SER A 1 186 ? -23.267 55.299  57.438  1.00 35.21 186 A 1 
ATOM 1418 C CB    . SER A 1 186 ? -23.666 57.141  60.390  1.00 35.66 186 A 1 
ATOM 1419 O OG    . SER A 1 186 ? -23.235 55.940  60.996  1.00 33.69 186 A 1 
ATOM 1420 N N     . SER A 1 187 ? -21.848 56.807  57.975  1.00 38.50 187 A 1 
ATOM 1421 C CA    . SER A 1 187 ? -21.095 58.061  57.767  1.00 40.56 187 A 1 
ATOM 1422 C C     . SER A 1 187 ? -19.747 57.615  57.118  1.00 39.25 187 A 1 
ATOM 1423 O O     . SER A 1 187 ? -19.712 56.517  56.583  1.00 36.75 187 A 1 
ATOM 1424 C CB    . SER A 1 187 ? -20.902 58.799  59.112  1.00 36.87 187 A 1 
ATOM 1425 O OG    . SER A 1 187 ? -20.117 58.037  60.014  1.00 34.71 187 A 1 
ATOM 1426 N N     . THR A 1 188 ? -18.588 58.194  57.072  1.00 41.20 188 A 1 
ATOM 1427 C CA    . THR A 1 188 ? -18.029 59.521  56.791  1.00 44.32 188 A 1 
ATOM 1428 C C     . THR A 1 188 ? -16.818 59.466  55.832  1.00 43.00 188 A 1 
ATOM 1429 O O     . THR A 1 188 ? -16.879 60.095  54.792  1.00 39.06 188 A 1 
ATOM 1430 C CB    . THR A 1 188 ? -17.473 60.239  58.043  1.00 38.45 188 A 1 
ATOM 1431 O OG1   . THR A 1 188 ? -17.118 59.323  59.059  1.00 35.57 188 A 1 
ATOM 1432 C CG2   . THR A 1 188 ? -18.454 61.241  58.627  1.00 40.39 188 A 1 
ATOM 1433 N N     . SER A 1 189 ? -15.664 58.883  56.214  1.00 37.25 189 A 1 
ATOM 1434 C CA    . SER A 1 189 ? -14.360 59.503  55.878  1.00 38.66 189 A 1 
ATOM 1435 C C     . SER A 1 189 ? -13.546 58.879  54.728  1.00 37.92 189 A 1 
ATOM 1436 O O     . SER A 1 189 ? -13.983 57.971  54.057  1.00 35.71 189 A 1 
ATOM 1437 C CB    . SER A 1 189 ? -13.513 59.620  57.154  1.00 35.17 189 A 1 
ATOM 1438 O OG    . SER A 1 189 ? -13.148 58.331  57.621  1.00 32.78 189 A 1 
ATOM 1439 N N     . SER A 1 190 ? -12.342 59.409  54.508  1.00 34.84 190 A 1 
ATOM 1440 C CA    . SER A 1 190 ? -11.889 60.025  53.261  1.00 36.96 190 A 1 
ATOM 1441 C C     . SER A 1 190 ? -10.719 59.376  52.509  1.00 36.05 190 A 1 
ATOM 1442 O O     . SER A 1 190 ? -10.636 59.564  51.303  1.00 33.76 190 A 1 
ATOM 1443 C CB    . SER A 1 190 ? -11.438 61.452  53.602  1.00 33.98 190 A 1 
ATOM 1444 O OG    . SER A 1 190 ? -10.416 61.438  54.584  1.00 32.08 190 A 1 
ATOM 1445 N N     . SER A 1 191 ? -9.712  58.847  53.180  1.00 36.52 191 A 1 
ATOM 1446 C CA    . SER A 1 191 ? -8.324  59.139  52.777  1.00 39.58 191 A 1 
ATOM 1447 C C     . SER A 1 191 ? -7.746  58.301  51.622  1.00 38.66 191 A 1 
ATOM 1448 O O     . SER A 1 191 ? -8.268  57.279  51.229  1.00 36.70 191 A 1 
ATOM 1449 C CB    . SER A 1 191 ? -7.382  59.128  53.988  1.00 36.01 191 A 1 
ATOM 1450 O OG    . SER A 1 191 ? -7.318  57.832  54.556  1.00 33.78 191 A 1 
ATOM 1451 N N     . SER A 1 192 ? -6.613  58.797  51.094  1.00 35.00 192 A 1 
ATOM 1452 C CA    . SER A 1 192 ? -6.188  58.738  49.682  1.00 37.49 192 A 1 
ATOM 1453 C C     . SER A 1 192 ? -5.047  57.773  49.323  1.00 36.20 192 A 1 
ATOM 1454 O O     . SER A 1 192 ? -4.493  57.935  48.236  1.00 35.26 192 A 1 
ATOM 1455 C CB    . SER A 1 192 ? -5.713  60.146  49.333  1.00 34.89 192 A 1 
ATOM 1456 O OG    . SER A 1 192 ? -4.669  60.544  50.200  1.00 33.11 192 A 1 
ATOM 1457 N N     . GLN A 1 193 ? -4.574  56.915  50.178  1.00 37.28 193 A 1 
ATOM 1458 C CA    . GLN A 1 193 ? -3.158  56.542  50.171  1.00 39.20 193 A 1 
ATOM 1459 C C     . GLN A 1 193 ? -2.644  55.795  48.919  1.00 38.30 193 A 1 
ATOM 1460 O O     . GLN A 1 193 ? -3.364  55.069  48.242  1.00 36.59 193 A 1 
ATOM 1461 C CB    . GLN A 1 193 ? -2.750  55.830  51.466  1.00 35.96 193 A 1 
ATOM 1462 C CG    . GLN A 1 193 ? -2.315  56.837  52.534  1.00 35.05 193 A 1 
ATOM 1463 C CD    . GLN A 1 193 ? -1.714  56.172  53.777  1.00 32.90 193 A 1 
ATOM 1464 O OE1   . GLN A 1 193 ? -1.788  54.985  53.989  1.00 32.12 193 A 1 
ATOM 1465 N NE2   . GLN A 1 193 ? -1.093  56.938  54.651  1.00 30.87 193 A 1 
ATOM 1466 N N     . TYR A 1 194 ? -1.357  56.054  48.675  1.00 28.06 194 A 1 
ATOM 1467 C CA    . TYR A 1 194 ? -0.596  55.789  47.461  1.00 30.42 194 A 1 
ATOM 1468 C C     . TYR A 1 194 ? -0.469  54.303  47.074  1.00 28.51 194 A 1 
ATOM 1469 O O     . TYR A 1 194 ? -0.140  53.446  47.888  1.00 26.89 194 A 1 
ATOM 1470 C CB    . TYR A 1 194 ? 0.806   56.394  47.643  1.00 27.99 194 A 1 
ATOM 1471 C CG    . TYR A 1 194 ? 0.953   57.839  47.223  1.00 27.21 194 A 1 
ATOM 1472 C CD1   . TYR A 1 194 ? 1.631   58.149  46.025  1.00 25.86 194 A 1 
ATOM 1473 C CD2   . TYR A 1 194 ? 0.428   58.890  48.005  1.00 25.88 194 A 1 
ATOM 1474 C CE1   . TYR A 1 194 ? 1.785   59.480  45.620  1.00 24.66 194 A 1 
ATOM 1475 C CE2   . TYR A 1 194 ? 0.577   60.227  47.604  1.00 24.59 194 A 1 
ATOM 1476 C CZ    . TYR A 1 194 ? 1.271   60.511  46.406  1.00 26.07 194 A 1 
ATOM 1477 O OH    . TYR A 1 194 ? 1.420   61.810  46.005  1.00 25.88 194 A 1 
ATOM 1478 N N     . PHE A 1 195 ? -0.643  54.054  45.764  1.00 38.52 195 A 1 
ATOM 1479 C CA    . PHE A 1 195 ? -0.302  52.824  45.046  1.00 38.63 195 A 1 
ATOM 1480 C C     . PHE A 1 195 ? 1.237   52.661  44.989  1.00 36.99 195 A 1 
ATOM 1481 O O     . PHE A 1 195 ? 1.893   53.204  44.112  1.00 35.82 195 A 1 
ATOM 1482 C CB    . PHE A 1 195 ? -0.912  52.901  43.633  1.00 36.15 195 A 1 
ATOM 1483 C CG    . PHE A 1 195 ? -1.929  51.838  43.308  1.00 35.61 195 A 1 
ATOM 1484 C CD1   . PHE A 1 195 ? -1.563  50.717  42.529  1.00 35.19 195 A 1 
ATOM 1485 C CD2   . PHE A 1 195 ? -3.265  51.966  43.747  1.00 34.85 195 A 1 
ATOM 1486 C CE1   . PHE A 1 195 ? -2.505  49.751  42.185  1.00 31.80 195 A 1 
ATOM 1487 C CE2   . PHE A 1 195 ? -4.208  50.990  43.409  1.00 29.82 195 A 1 
ATOM 1488 C CZ    . PHE A 1 195 ? -3.840  49.877  42.613  1.00 30.00 195 A 1 
ATOM 1489 N N     . GLY A 1 196 ? 1.834   51.969  45.965  1.00 37.44 196 A 1 
ATOM 1490 C CA    . GLY A 1 196 ? 3.277   51.741  45.981  1.00 37.95 196 A 1 
ATOM 1491 C C     . GLY A 1 196 ? 3.717   50.722  44.921  1.00 35.56 196 A 1 
ATOM 1492 O O     . GLY A 1 196 ? 3.188   49.615  44.865  1.00 33.86 196 A 1 
ATOM 1493 N N     . GLU A 1 197 ? 4.725   51.092  44.116  1.00 32.57 197 A 1 
ATOM 1494 C CA    . GLU A 1 197 ? 5.400   50.285  43.087  1.00 34.98 197 A 1 
ATOM 1495 C C     . GLU A 1 197 ? 6.285   49.191  43.703  1.00 33.01 197 A 1 
ATOM 1496 O O     . GLU A 1 197 ? 7.507   49.316  43.747  1.00 31.67 197 A 1 
ATOM 1497 C CB    . GLU A 1 197 ? 6.277   51.200  42.213  1.00 32.77 197 A 1 
ATOM 1498 C CG    . GLU A 1 197 ? 5.521   52.193  41.337  1.00 30.68 197 A 1 
ATOM 1499 C CD    . GLU A 1 197 ? 6.473   53.126  40.567  1.00 29.47 197 A 1 
ATOM 1500 O OE1   . GLU A 1 197 ? 6.193   53.379  39.370  1.00 27.72 197 A 1 
ATOM 1501 O OE2   . GLU A 1 197 ? 7.433   53.628  41.189  1.00 29.12 197 A 1 
ATOM 1502 N N     . VAL A 1 198 ? 5.718   48.131  44.220  1.00 30.03 198 A 1 
ATOM 1503 C CA    . VAL A 1 198 ? 6.550   47.045  44.766  1.00 33.17 198 A 1 
ATOM 1504 C C     . VAL A 1 198 ? 7.144   46.204  43.616  1.00 31.48 198 A 1 
ATOM 1505 O O     . VAL A 1 198 ? 6.687   45.104  43.321  1.00 31.03 198 A 1 
ATOM 1506 C CB    . VAL A 1 198 ? 5.846   46.200  45.837  1.00 32.50 198 A 1 
ATOM 1507 C CG1   . VAL A 1 198 ? 6.868   45.372  46.611  1.00 32.41 198 A 1 
ATOM 1508 C CG2   . VAL A 1 198 ? 5.103   47.066  46.860  1.00 36.30 198 A 1 
ATOM 1509 N N     . ASP A 1 199 ? 8.205   46.763  43.017  1.00 35.05 199 A 1 
ATOM 1510 C CA    . ASP A 1 199 ? 9.082   46.163  42.012  1.00 37.04 199 A 1 
ATOM 1511 C C     . ASP A 1 199 ? 9.982   45.061  42.613  1.00 35.00 199 A 1 
ATOM 1512 O O     . ASP A 1 199 ? 11.211  45.109  42.532  1.00 34.31 199 A 1 
ATOM 1513 C CB    . ASP A 1 199 ? 9.920   47.281  41.351  1.00 35.94 199 A 1 
ATOM 1514 C CG    . ASP A 1 199 ? 9.507   47.660  39.932  1.00 32.82 199 A 1 
ATOM 1515 O OD1   . ASP A 1 199 ? 8.689   46.942  39.322  1.00 33.45 199 A 1 
ATOM 1516 O OD2   . ASP A 1 199 ? 10.088  48.659  39.436  1.00 34.19 199 A 1 
ATOM 1517 N N     . GLN A 1 200 ? 9.408   44.068  43.281  1.00 28.47 200 A 1 
ATOM 1518 C CA    . GLN A 1 200 ? 10.208  42.955  43.798  1.00 30.26 200 A 1 
ATOM 1519 C C     . GLN A 1 200 ? 10.719  42.102  42.628  1.00 28.45 200 A 1 
ATOM 1520 O O     . GLN A 1 200 ? 10.078  41.148  42.188  1.00 26.32 200 A 1 
ATOM 1521 C CB    . GLN A 1 200 ? 9.460   42.130  44.852  1.00 29.13 200 A 1 
ATOM 1522 C CG    . GLN A 1 200 ? 9.526   42.803  46.229  1.00 28.73 200 A 1 
ATOM 1523 C CD    . GLN A 1 200 ? 8.998   41.929  47.363  1.00 26.06 200 A 1 
ATOM 1524 O OE1   . GLN A 1 200 ? 8.419   40.869  47.195  1.00 25.84 200 A 1 
ATOM 1525 N NE2   . GLN A 1 200 ? 9.190   42.339  48.597  1.00 24.35 200 A 1 
ATOM 1526 N N     . TYR A 1 201 ? 11.909  42.478  42.151  1.00 35.09 201 A 1 
ATOM 1527 C CA    . TYR A 1 201 ? 12.774  41.660  41.315  1.00 38.13 201 A 1 
ATOM 1528 C C     . TYR A 1 201 ? 13.021  40.327  42.034  1.00 35.72 201 A 1 
ATOM 1529 O O     . TYR A 1 201 ? 13.865  40.236  42.920  1.00 34.50 201 A 1 
ATOM 1530 C CB    . TYR A 1 201 ? 14.094  42.391  41.046  1.00 36.81 201 A 1 
ATOM 1531 C CG    . TYR A 1 201 ? 14.099  43.242  39.799  1.00 35.65 201 A 1 
ATOM 1532 C CD1   . TYR A 1 201 ? 14.693  42.751  38.615  1.00 33.54 201 A 1 
ATOM 1533 C CD2   . TYR A 1 201 ? 13.519  44.521  39.802  1.00 33.24 201 A 1 
ATOM 1534 C CE1   . TYR A 1 201 ? 14.715  43.522  37.448  1.00 30.49 201 A 1 
ATOM 1535 C CE2   . TYR A 1 201 ? 13.532  45.298  38.635  1.00 30.05 201 A 1 
ATOM 1536 C CZ    . TYR A 1 201 ? 14.133  44.800  37.455  1.00 31.17 201 A 1 
ATOM 1537 O OH    . TYR A 1 201 ? 14.148  45.559  36.308  1.00 30.98 201 A 1 
ATOM 1538 N N     . PHE A 1 202 ? 12.250  39.301  41.661  1.00 27.16 202 A 1 
ATOM 1539 C CA    . PHE A 1 202 ? 12.515  37.943  42.119  1.00 28.57 202 A 1 
ATOM 1540 C C     . PHE A 1 202 ? 13.858  37.491  41.558  1.00 27.61 202 A 1 
ATOM 1541 O O     . PHE A 1 202 ? 14.021  37.296  40.348  1.00 26.62 202 A 1 
ATOM 1542 C CB    . PHE A 1 202 ? 11.360  37.006  41.750  1.00 28.01 202 A 1 
ATOM 1543 C CG    . PHE A 1 202 ? 10.582  36.518  42.951  1.00 27.78 202 A 1 
ATOM 1544 C CD1   . PHE A 1 202 ? 10.925  35.299  43.561  1.00 26.56 202 A 1 
ATOM 1545 C CD2   . PHE A 1 202 ? 9.536   37.288  43.482  1.00 27.60 202 A 1 
ATOM 1546 C CE1   . PHE A 1 202 ? 10.223  34.846  44.679  1.00 24.84 202 A 1 
ATOM 1547 C CE2   . PHE A 1 202 ? 8.830   36.838  44.608  1.00 23.66 202 A 1 
ATOM 1548 C CZ    . PHE A 1 202 ? 9.170   35.612  45.204  1.00 23.52 202 A 1 
ATOM 1549 N N     . ASP A 1 203 ? 14.842  37.374  42.439  1.00 31.84 203 A 1 
ATOM 1550 C CA    . ASP A 1 203 ? 16.231  37.067  42.105  1.00 32.77 203 A 1 
ATOM 1551 C C     . ASP A 1 203 ? 16.335  35.610  41.633  1.00 30.23 203 A 1 
ATOM 1552 O O     . ASP A 1 203 ? 16.419  34.671  42.422  1.00 29.02 203 A 1 
ATOM 1553 C CB    . ASP A 1 203 ? 17.104  37.416  43.316  1.00 31.63 203 A 1 
ATOM 1554 C CG    . ASP A 1 203 ? 18.585  37.618  42.968  1.00 29.24 203 A 1 
ATOM 1555 O OD1   . ASP A 1 203 ? 18.930  37.515  41.775  1.00 27.77 203 A 1 
ATOM 1556 O OD2   . ASP A 1 203 ? 19.362  37.873  43.913  1.00 28.08 203 A 1 
ATOM 1557 N N     . LEU A 1 204 ? 16.301  35.425  40.313  1.00 27.28 204 A 1 
ATOM 1558 C CA    . LEU A 1 204 ? 16.351  34.126  39.630  1.00 29.31 204 A 1 
ATOM 1559 C C     . LEU A 1 204 ? 17.719  33.421  39.757  1.00 27.78 204 A 1 
ATOM 1560 O O     . LEU A 1 204 ? 17.879  32.317  39.238  1.00 26.39 204 A 1 
ATOM 1561 C CB    . LEU A 1 204 ? 15.950  34.336  38.159  1.00 28.25 204 A 1 
ATOM 1562 C CG    . LEU A 1 204 ? 14.464  34.022  37.883  1.00 27.62 204 A 1 
ATOM 1563 C CD1   . LEU A 1 204 ? 14.005  34.726  36.603  1.00 28.40 204 A 1 
ATOM 1564 C CD2   . LEU A 1 204 ? 14.247  32.521  37.703  1.00 31.94 204 A 1 
ATOM 1565 N N     . VAL A 1 205 ? 18.685  34.028  40.419  1.00 29.42 205 A 1 
ATOM 1566 C CA    . VAL A 1 205 ? 20.080  33.550  40.440  1.00 33.88 205 A 1 
ATOM 1567 C C     . VAL A 1 205 ? 20.215  32.182  41.113  1.00 32.18 205 A 1 
ATOM 1568 O O     . VAL A 1 205 ? 21.037  31.367  40.690  1.00 31.04 205 A 1 
ATOM 1569 C CB    . VAL A 1 205 ? 20.994  34.583  41.123  1.00 32.38 205 A 1 
ATOM 1570 C CG1   . VAL A 1 205 ? 22.465  34.176  41.046  1.00 30.78 205 A 1 
ATOM 1571 C CG2   . VAL A 1 205 ? 20.879  35.963  40.465  1.00 34.23 205 A 1 
ATOM 1572 N N     . GLY A 1 206 ? 19.405  31.913  42.125  1.00 34.61 206 A 1 
ATOM 1573 C CA    . GLY A 1 206 ? 19.618  30.747  42.993  1.00 35.02 206 A 1 
ATOM 1574 C C     . GLY A 1 206 ? 19.496  29.379  42.321  1.00 33.36 206 A 1 
ATOM 1575 O O     . GLY A 1 206 ? 20.098  28.417  42.800  1.00 31.46 206 A 1 
ATOM 1576 N N     . TYR A 1 207 ? 18.745  29.291  41.213  1.00 32.97 207 A 1 
ATOM 1577 C CA    . TYR A 1 207 ? 18.423  27.982  40.630  1.00 35.41 207 A 1 
ATOM 1578 C C     . TYR A 1 207 ? 19.605  27.325  39.896  1.00 34.35 207 A 1 
ATOM 1579 O O     . TYR A 1 207 ? 19.666  26.096  39.815  1.00 32.51 207 A 1 
ATOM 1580 C CB    . TYR A 1 207 ? 17.185  28.111  39.728  1.00 33.65 207 A 1 
ATOM 1581 C CG    . TYR A 1 207 ? 16.215  26.951  39.869  1.00 32.20 207 A 1 
ATOM 1582 C CD1   . TYR A 1 207 ? 16.303  25.834  39.023  1.00 29.81 207 A 1 
ATOM 1583 C CD2   . TYR A 1 207 ? 15.225  26.986  40.867  1.00 30.06 207 A 1 
ATOM 1584 C CE1   . TYR A 1 207 ? 15.407  24.754  39.168  1.00 26.75 207 A 1 
ATOM 1585 C CE2   . TYR A 1 207 ? 14.330  25.914  41.024  1.00 26.47 207 A 1 
ATOM 1586 C CZ    . TYR A 1 207 ? 14.420  24.798  40.167  1.00 27.99 207 A 1 
ATOM 1587 O OH    . TYR A 1 207 ? 13.545  23.751  40.314  1.00 28.67 207 A 1 
ATOM 1588 N N     . ASN A 1 208 ? 20.550  28.114  39.386  1.00 34.36 208 A 1 
ATOM 1589 C CA    . ASN A 1 208 ? 21.656  27.581  38.585  1.00 34.61 208 A 1 
ATOM 1590 C C     . ASN A 1 208 ? 22.660  26.744  39.393  1.00 32.20 208 A 1 
ATOM 1591 O O     . ASN A 1 208 ? 23.230  25.796  38.851  1.00 30.52 208 A 1 
ATOM 1592 C CB    . ASN A 1 208 ? 22.367  28.737  37.854  1.00 33.20 208 A 1 
ATOM 1593 C CG    . ASN A 1 208 ? 21.684  29.148  36.559  1.00 29.45 208 A 1 
ATOM 1594 O OD1   . ASN A 1 208 ? 20.833  28.477  36.012  1.00 30.91 208 A 1 
ATOM 1595 N ND2   . ASN A 1 208 ? 22.068  30.275  36.010  1.00 31.54 208 A 1 
ATOM 1596 N N     . SER A 1 209 ? 22.887  27.071  40.667  1.00 39.48 209 A 1 
ATOM 1597 C CA    . SER A 1 209 ? 23.973  26.441  41.434  1.00 42.43 209 A 1 
ATOM 1598 C C     . SER A 1 209 ? 23.779  24.940  41.675  1.00 41.55 209 A 1 
ATOM 1599 O O     . SER A 1 209 ? 24.754  24.209  41.808  1.00 39.51 209 A 1 
ATOM 1600 C CB    . SER A 1 209 ? 24.156  27.151  42.775  1.00 40.35 209 A 1 
ATOM 1601 O OG    . SER A 1 209 ? 23.045  26.934  43.625  1.00 37.60 209 A 1 
ATOM 1602 N N     . TYR A 1 210 ? 22.515  24.485  41.698  1.00 36.48 210 A 1 
ATOM 1603 C CA    . TYR A 1 210 ? 22.223  23.083  42.002  1.00 38.40 210 A 1 
ATOM 1604 C C     . TYR A 1 210 ? 22.593  22.145  40.842  1.00 37.76 210 A 1 
ATOM 1605 O O     . TYR A 1 210 ? 23.007  21.005  41.083  1.00 35.75 210 A 1 
ATOM 1606 C CB    . TYR A 1 210 ? 20.748  22.943  42.403  1.00 35.78 210 A 1 
ATOM 1607 C CG    . TYR A 1 210 ? 20.523  21.850  43.434  1.00 33.01 210 A 1 
ATOM 1608 C CD1   . TYR A 1 210 ? 20.224  20.536  43.030  1.00 31.56 210 A 1 
ATOM 1609 C CD2   . TYR A 1 210 ? 20.634  22.153  44.802  1.00 31.87 210 A 1 
ATOM 1610 C CE1   . TYR A 1 210 ? 20.036  19.523  43.984  1.00 28.55 210 A 1 
ATOM 1611 C CE2   . TYR A 1 210 ? 20.442  21.148  45.763  1.00 28.99 210 A 1 
ATOM 1612 C CZ    . TYR A 1 210 ? 20.143  19.833  45.352  1.00 31.44 210 A 1 
ATOM 1613 O OH    . TYR A 1 210 ? 19.959  18.849  46.290  1.00 30.97 210 A 1 
ATOM 1614 N N     . TYR A 1 211 ? 22.493  22.633  39.586  1.00 36.80 211 A 1 
ATOM 1615 C CA    . TYR A 1 211 ? 22.799  21.818  38.406  1.00 38.23 211 A 1 
ATOM 1616 C C     . TYR A 1 211 ? 24.300  21.554  38.232  1.00 35.93 211 A 1 
ATOM 1617 O O     . TYR A 1 211 ? 24.672  20.439  37.864  1.00 34.07 211 A 1 
ATOM 1618 C CB    . TYR A 1 211 ? 22.181  22.462  37.157  1.00 37.01 211 A 1 
ATOM 1619 C CG    . TYR A 1 211 ? 20.809  21.927  36.833  1.00 34.35 211 A 1 
ATOM 1620 C CD1   . TYR A 1 211 ? 20.673  20.779  36.026  1.00 33.13 211 A 1 
ATOM 1621 C CD2   . TYR A 1 211 ? 19.649  22.546  37.334  1.00 33.01 211 A 1 
ATOM 1622 C CE1   . TYR A 1 211 ? 19.406  20.260  35.722  1.00 30.51 211 A 1 
ATOM 1623 C CE2   . TYR A 1 211 ? 18.368  22.034  37.042  1.00 30.70 211 A 1 
ATOM 1624 C CZ    . TYR A 1 211 ? 18.255  20.886  36.226  1.00 32.44 211 A 1 
ATOM 1625 O OH    . TYR A 1 211 ? 17.012  20.388  35.934  1.00 31.66 211 A 1 
ATOM 1626 N N     . ASP A 1 212 ? 25.169  22.529  38.551  1.00 41.16 212 A 1 
ATOM 1627 C CA    . ASP A 1 212 ? 26.619  22.394  38.357  1.00 42.44 212 A 1 
ATOM 1628 C C     . ASP A 1 212 ? 27.229  21.266  39.210  1.00 40.13 212 A 1 
ATOM 1629 O O     . ASP A 1 212 ? 28.084  20.509  38.743  1.00 38.65 212 A 1 
ATOM 1630 C CB    . ASP A 1 212 ? 27.322  23.728  38.667  1.00 39.66 212 A 1 
ATOM 1631 C CG    . ASP A 1 212 ? 27.472  24.664  37.461  1.00 35.87 212 A 1 
ATOM 1632 O OD1   . ASP A 1 212 ? 27.365  24.188  36.315  1.00 35.34 212 A 1 
ATOM 1633 O OD2   . ASP A 1 212 ? 27.740  25.857  37.711  1.00 35.31 212 A 1 
ATOM 1634 N N     . SER A 1 213 ? 26.779  21.132  40.461  1.00 46.68 213 A 1 
ATOM 1635 C CA    . SER A 1 213 ? 27.362  20.131  41.372  1.00 49.87 213 A 1 
ATOM 1636 C C     . SER A 1 213 ? 27.101  18.693  40.917  1.00 50.40 213 A 1 
ATOM 1637 O O     . SER A 1 213 ? 27.957  17.827  41.074  1.00 47.64 213 A 1 
ATOM 1638 C CB    . SER A 1 213 ? 26.860  20.357  42.795  1.00 45.38 213 A 1 
ATOM 1639 O OG    . SER A 1 213 ? 25.497  20.036  42.923  1.00 41.58 213 A 1 
ATOM 1640 N N     . HIS A 1 214 ? 25.932  18.446  40.305  1.00 38.96 214 A 1 
ATOM 1641 C CA    . HIS A 1 214 ? 25.571  17.108  39.843  1.00 43.23 214 A 1 
ATOM 1642 C C     . HIS A 1 214 ? 26.304  16.693  38.558  1.00 41.87 214 A 1 
ATOM 1643 O O     . HIS A 1 214 ? 26.542  15.493  38.378  1.00 40.03 214 A 1 
ATOM 1644 C CB    . HIS A 1 214 ? 24.054  16.978  39.715  1.00 41.01 214 A 1 
ATOM 1645 C CG    . HIS A 1 214 ? 23.450  16.260  40.895  1.00 38.96 214 A 1 
ATOM 1646 N ND1   . HIS A 1 214 ? 23.574  14.918  41.152  1.00 36.44 214 A 1 
ATOM 1647 C CD2   . HIS A 1 214 ? 22.713  16.780  41.916  1.00 36.08 214 A 1 
ATOM 1648 C CE1   . HIS A 1 214 ? 22.920  14.652  42.298  1.00 34.01 214 A 1 
ATOM 1649 N NE2   . HIS A 1 214 ? 22.382  15.756  42.804  1.00 33.99 214 A 1 
ATOM 1650 N N     . MET A 1 215 ? 26.701  17.646  37.697  1.00 45.34 215 A 1 
ATOM 1651 C CA    . MET A 1 215 ? 27.464  17.319  36.482  1.00 46.21 215 A 1 
ATOM 1652 C C     . MET A 1 215 ? 28.820  16.689  36.808  1.00 46.07 215 A 1 
ATOM 1653 O O     . MET A 1 215 ? 29.197  15.697  36.181  1.00 44.29 215 A 1 
ATOM 1654 C CB    . MET A 1 215 ? 27.658  18.560  35.598  1.00 43.56 215 A 1 
ATOM 1655 C CG    . MET A 1 215 ? 26.458  18.804  34.669  1.00 39.58 215 A 1 
ATOM 1656 S SD    . MET A 1 215 ? 26.872  19.885  33.262  1.00 37.94 215 A 1 
ATOM 1657 C CE    . MET A 1 215 ? 25.289  19.886  32.383  1.00 34.34 215 A 1 
ATOM 1658 N N     . SER A 1 216 ? 29.519  17.197  37.827  1.00 52.37 216 A 1 
ATOM 1659 C CA    . SER A 1 216 ? 30.875  16.708  38.154  1.00 54.71 216 A 1 
ATOM 1660 C C     . SER A 1 216 ? 30.924  15.223  38.518  1.00 56.46 216 A 1 
ATOM 1661 O O     . SER A 1 216 ? 31.819  14.499  38.093  1.00 52.11 216 A 1 
ATOM 1662 C CB    . SER A 1 216 ? 31.480  17.558  39.276  1.00 49.15 216 A 1 
ATOM 1663 O OG    . SER A 1 216 ? 30.861  17.307  40.522  1.00 43.01 216 A 1 
ATOM 1664 N N     . ASN A 1 217 ? 29.926  14.750  39.250  1.00 47.41 217 A 1 
ATOM 1665 C CA    . ASN A 1 217 ? 29.845  13.338  39.617  1.00 48.91 217 A 1 
ATOM 1666 C C     . ASN A 1 217 ? 29.518  12.444  38.420  1.00 46.51 217 A 1 
ATOM 1667 O O     . ASN A 1 217 ? 29.974  11.299  38.367  1.00 45.50 217 A 1 
ATOM 1668 C CB    . ASN A 1 217 ? 28.812  13.161  40.736  1.00 46.64 217 A 1 
ATOM 1669 C CG    . ASN A 1 217 ? 29.392  13.356  42.134  1.00 41.74 217 A 1 
ATOM 1670 O OD1   . ASN A 1 217 ? 30.588  13.349  42.368  1.00 42.69 217 A 1 
ATOM 1671 N ND2   . ASN A 1 217 ? 28.545  13.499  43.127  1.00 42.14 217 A 1 
ATOM 1672 N N     . GLN A 1 218 ? 28.730  12.960  37.446  1.00 52.53 218 A 1 
ATOM 1673 C CA    . GLN A 1 218 ? 28.359  12.197  36.264  1.00 54.12 218 A 1 
ATOM 1674 C C     . GLN A 1 218 ? 29.557  12.010  35.322  1.00 55.77 218 A 1 
ATOM 1675 O O     . GLN A 1 218 ? 29.748  10.913  34.798  1.00 55.75 218 A 1 
ATOM 1676 C CB    . GLN A 1 218 ? 27.157  12.866  35.593  1.00 51.18 218 A 1 
ATOM 1677 C CG    . GLN A 1 218 ? 26.249  11.835  34.914  1.00 45.75 218 A 1 
ATOM 1678 C CD    . GLN A 1 218 ? 24.952  12.447  34.376  1.00 41.46 218 A 1 
ATOM 1679 O OE1   . GLN A 1 218 ? 24.774  13.640  34.265  1.00 40.63 218 A 1 
ATOM 1680 N NE2   . GLN A 1 218 ? 23.992  11.628  33.993  1.00 38.36 218 A 1 
ATOM 1681 N N     . GLU A 1 219 ? 30.416  13.031  35.177  1.00 56.98 219 A 1 
ATOM 1682 C CA    . GLU A 1 219 ? 31.660  12.928  34.402  1.00 59.33 219 A 1 
ATOM 1683 C C     . GLU A 1 219 ? 32.627  11.894  34.997  1.00 59.34 219 A 1 
ATOM 1684 O O     . GLU A 1 219 ? 33.199  11.091  34.263  1.00 60.00 219 A 1 
ATOM 1685 C CB    . GLU A 1 219 ? 32.354  14.283  34.292  1.00 56.44 219 A 1 
ATOM 1686 C CG    . GLU A 1 219 ? 31.659  15.221  33.297  1.00 49.72 219 A 1 
ATOM 1687 C CD    . GLU A 1 219 ? 32.468  16.491  33.023  1.00 46.16 219 A 1 
ATOM 1688 O OE1   . GLU A 1 219 ? 32.312  17.045  31.906  1.00 42.01 219 A 1 
ATOM 1689 O OE2   . GLU A 1 219 ? 33.261  16.900  33.898  1.00 41.81 219 A 1 
ATOM 1690 N N     . GLN A 1 220 ? 32.775  11.860  36.338  1.00 57.67 220 A 1 
ATOM 1691 C CA    . GLN A 1 220 ? 33.609  10.844  36.986  1.00 59.55 220 A 1 
ATOM 1692 C C     . GLN A 1 220 ? 33.091  9.425   36.735  1.00 60.42 220 A 1 
ATOM 1693 O O     . GLN A 1 220 ? 33.888  8.523   36.457  1.00 61.09 220 A 1 
ATOM 1694 C CB    . GLN A 1 220 ? 33.715  11.098  38.495  1.00 57.75 220 A 1 
ATOM 1695 C CG    . GLN A 1 220 ? 34.787  12.147  38.812  1.00 51.90 220 A 1 
ATOM 1696 C CD    . GLN A 1 220 ? 35.056  12.284  40.319  1.00 47.83 220 A 1 
ATOM 1697 O OE1   . GLN A 1 220 ? 34.323  11.832  41.177  1.00 46.42 220 A 1 
ATOM 1698 N NE2   . GLN A 1 220 ? 36.154  12.909  40.694  1.00 42.21 220 A 1 
ATOM 1699 N N     . TYR A 1 221 ? 31.758  9.218   36.780  1.00 55.13 221 A 1 
ATOM 1700 C CA    . TYR A 1 221 ? 31.166  7.908   36.543  1.00 54.86 221 A 1 
ATOM 1701 C C     . TYR A 1 221 ? 31.355  7.447   35.093  1.00 52.60 221 A 1 
ATOM 1702 O O     . TYR A 1 221 ? 31.762  6.309   34.858  1.00 51.95 221 A 1 
ATOM 1703 C CB    . TYR A 1 221 ? 29.679  7.944   36.938  1.00 52.68 221 A 1 
ATOM 1704 C CG    . TYR A 1 221 ? 29.257  6.708   37.701  1.00 46.76 221 A 1 
ATOM 1705 C CD1   . TYR A 1 221 ? 28.808  5.564   37.021  1.00 45.79 221 A 1 
ATOM 1706 C CD2   . TYR A 1 221 ? 29.357  6.686   39.105  1.00 45.11 221 A 1 
ATOM 1707 C CE1   . TYR A 1 221 ? 28.441  4.409   37.737  1.00 39.97 221 A 1 
ATOM 1708 C CE2   . TYR A 1 221 ? 28.996  5.542   39.836  1.00 41.24 221 A 1 
ATOM 1709 C CZ    . TYR A 1 221 ? 28.540  4.408   39.145  1.00 42.84 221 A 1 
ATOM 1710 O OH    . TYR A 1 221 ? 28.185  3.278   39.846  1.00 40.28 221 A 1 
ATOM 1711 N N     . VAL A 1 222 ? 31.161  8.358   34.117  1.00 58.79 222 A 1 
ATOM 1712 C CA    . VAL A 1 222 ? 31.385  8.069   32.685  1.00 60.14 222 A 1 
ATOM 1713 C C     . VAL A 1 222 ? 32.855  7.749   32.410  1.00 59.22 222 A 1 
ATOM 1714 O O     . VAL A 1 222 ? 33.144  6.839   31.628  1.00 61.94 222 A 1 
ATOM 1715 C CB    . VAL A 1 222 ? 30.891  9.243   31.817  1.00 58.38 222 A 1 
ATOM 1716 C CG1   . VAL A 1 222 ? 31.253  9.069   30.333  1.00 52.27 222 A 1 
ATOM 1717 C CG2   . VAL A 1 222 ? 29.363  9.376   31.883  1.00 56.60 222 A 1 
ATOM 1718 N N     . MET A 1 223 ? 33.784  8.445   33.067  1.00 64.77 223 A 1 
ATOM 1719 C CA    . MET A 1 223 ? 35.211  8.187   32.900  1.00 64.92 223 A 1 
ATOM 1720 C C     . MET A 1 223 ? 35.617  6.814   33.477  1.00 65.59 223 A 1 
ATOM 1721 O O     . MET A 1 223 ? 36.405  6.099   32.857  1.00 67.75 223 A 1 
ATOM 1722 C CB    . MET A 1 223 ? 36.011  9.342   33.517  1.00 63.70 223 A 1 
ATOM 1723 C CG    . MET A 1 223 ? 37.434  9.405   32.962  1.00 57.58 223 A 1 
ATOM 1724 S SD    . MET A 1 223 ? 38.470  10.754  33.606  1.00 52.87 223 A 1 
ATOM 1725 C CE    . MET A 1 223 ? 37.630  12.208  32.910  1.00 47.50 223 A 1 
ATOM 1726 N N     . GLN A 1 224 ? 35.036  6.410   34.610  1.00 60.95 224 A 1 
ATOM 1727 C CA    . GLN A 1 224 ? 35.247  5.075   35.169  1.00 62.13 224 A 1 
ATOM 1728 C C     . GLN A 1 224 ? 34.654  3.973   34.275  1.00 62.96 224 A 1 
ATOM 1729 O O     . GLN A 1 224 ? 35.329  2.972   34.035  1.00 64.16 224 A 1 
ATOM 1730 C CB    . GLN A 1 224 ? 34.652  4.981   36.586  1.00 60.38 224 A 1 
ATOM 1731 C CG    . GLN A 1 224 ? 35.731  5.178   37.660  1.00 54.68 224 A 1 
ATOM 1732 C CD    . GLN A 1 224 ? 35.207  5.002   39.085  1.00 49.94 224 A 1 
ATOM 1733 O OE1   . GLN A 1 224 ? 34.022  4.940   39.350  1.00 47.47 224 A 1 
ATOM 1734 N NE2   . GLN A 1 224 ? 36.083  4.889   40.058  1.00 44.69 224 A 1 
ATOM 1735 N N     . GLU A 1 225 ? 33.436  4.162   33.729  1.00 59.47 225 A 1 
ATOM 1736 C CA    . GLU A 1 225 ? 32.849  3.193   32.797  1.00 60.41 225 A 1 
ATOM 1737 C C     . GLU A 1 225 ? 33.666  3.078   31.506  1.00 60.41 225 A 1 
ATOM 1738 O O     . GLU A 1 225 ? 33.881  1.971   31.026  1.00 61.73 225 A 1 
ATOM 1739 C CB    . GLU A 1 225 ? 31.392  3.536   32.453  1.00 57.53 225 A 1 
ATOM 1740 C CG    . GLU A 1 225 ? 30.372  2.797   33.325  1.00 51.13 225 A 1 
ATOM 1741 C CD    . GLU A 1 225 ? 28.978  2.752   32.691  1.00 47.49 225 A 1 
ATOM 1742 O OE1   . GLU A 1 225 ? 28.303  1.710   32.853  1.00 44.73 225 A 1 
ATOM 1743 O OE2   . GLU A 1 225 ? 28.607  3.727   32.016  1.00 44.65 225 A 1 
ATOM 1744 N N     . GLN A 1 226 ? 34.193  4.195   30.956  1.00 64.07 226 A 1 
ATOM 1745 C CA    . GLN A 1 226 ? 35.066  4.154   29.792  1.00 63.14 226 A 1 
ATOM 1746 C C     . GLN A 1 226 ? 36.361  3.381   30.067  1.00 63.54 226 A 1 
ATOM 1747 O O     . GLN A 1 226 ? 36.791  2.605   29.206  1.00 66.11 226 A 1 
ATOM 1748 C CB    . GLN A 1 226 ? 35.415  5.563   29.305  1.00 61.84 226 A 1 
ATOM 1749 C CG    . GLN A 1 226 ? 34.314  6.133   28.390  1.00 56.55 226 A 1 
ATOM 1750 C CD    . GLN A 1 226 ? 34.729  7.461   27.742  1.00 50.46 226 A 1 
ATOM 1751 O OE1   . GLN A 1 226 ? 35.765  8.043   28.019  1.00 49.59 226 A 1 
ATOM 1752 N NE2   . GLN A 1 226 ? 33.941  7.966   26.820  1.00 44.79 226 A 1 
ATOM 1753 N N     . GLN A 1 227 ? 36.971  3.558   31.239  1.00 71.11 227 A 1 
ATOM 1754 C CA    . GLN A 1 227 ? 38.147  2.777   31.622  1.00 70.64 227 A 1 
ATOM 1755 C C     . GLN A 1 227 ? 37.815  1.293   31.720  1.00 71.56 227 A 1 
ATOM 1756 O O     . GLN A 1 227 ? 38.569  0.460   31.204  1.00 72.21 227 A 1 
ATOM 1757 C CB    . GLN A 1 227 ? 38.729  3.280   32.946  1.00 69.43 227 A 1 
ATOM 1758 C CG    . GLN A 1 227 ? 39.587  4.544   32.730  1.00 63.48 227 A 1 
ATOM 1759 C CD    . GLN A 1 227 ? 40.269  5.013   34.018  1.00 57.06 227 A 1 
ATOM 1760 O OE1   . GLN A 1 227 ? 40.021  4.548   35.116  1.00 55.00 227 A 1 
ATOM 1761 N NE2   . GLN A 1 227 ? 41.182  5.958   33.916  1.00 50.51 227 A 1 
ATOM 1762 N N     . HIS A 1 228 ? 36.659  0.947   32.298  1.00 63.91 228 A 1 
ATOM 1763 C CA    . HIS A 1 228 ? 36.252  -0.447  32.431  1.00 63.78 228 A 1 
ATOM 1764 C C     . HIS A 1 228 ? 35.945  -1.079  31.072  1.00 60.59 228 A 1 
ATOM 1765 O O     . HIS A 1 228 ? 36.320  -2.226  30.815  1.00 64.14 228 A 1 
ATOM 1766 C CB    . HIS A 1 228 ? 35.071  -0.556  33.409  1.00 63.88 228 A 1 
ATOM 1767 C CG    . HIS A 1 228 ? 35.075  -1.841  34.189  1.00 58.36 228 A 1 
ATOM 1768 N ND1   . HIS A 1 228 ? 36.123  -2.733  34.292  1.00 51.78 228 A 1 
ATOM 1769 C CD2   . HIS A 1 228 ? 34.062  -2.344  34.965  1.00 52.94 228 A 1 
ATOM 1770 C CE1   . HIS A 1 228 ? 35.739  -3.744  35.104  1.00 47.72 228 A 1 
ATOM 1771 N NE2   . HIS A 1 228 ? 34.510  -3.533  35.534  1.00 48.06 228 A 1 
ATOM 1772 N N     . LEU A 1 229 ? 35.325  -0.321  30.149  1.00 54.77 229 A 1 
ATOM 1773 C CA    . LEU A 1 229 ? 35.050  -0.766  28.779  1.00 54.12 229 A 1 
ATOM 1774 C C     . LEU A 1 229 ? 36.339  -0.985  27.982  1.00 53.24 229 A 1 
ATOM 1775 O O     . LEU A 1 229 ? 36.465  -1.983  27.266  1.00 54.32 229 A 1 
ATOM 1776 C CB    . LEU A 1 229 ? 34.132  0.252   28.083  1.00 53.32 229 A 1 
ATOM 1777 C CG    . LEU A 1 229 ? 33.284  -0.384  26.964  1.00 49.24 229 A 1 
ATOM 1778 C CD1   . LEU A 1 229 ? 32.032  -1.037  27.527  1.00 45.30 229 A 1 
ATOM 1779 C CD2   . LEU A 1 229 ? 32.863  0.658   25.929  1.00 50.32 229 A 1 
ATOM 1780 N N     . GLN A 1 230 ? 37.333  -0.089  28.119  1.00 69.55 230 A 1 
ATOM 1781 C CA    . GLN A 1 230 ? 38.656  -0.267  27.504  1.00 69.49 230 A 1 
ATOM 1782 C C     . GLN A 1 230 ? 39.377  -1.501  28.045  1.00 69.81 230 A 1 
ATOM 1783 O O     . GLN A 1 230 ? 40.049  -2.196  27.285  1.00 72.08 230 A 1 
ATOM 1784 C CB    . GLN A 1 230 ? 39.535  0.967   27.734  1.00 69.20 230 A 1 
ATOM 1785 C CG    . GLN A 1 230 ? 39.219  2.096   26.756  1.00 63.26 230 A 1 
ATOM 1786 C CD    . GLN A 1 230 ? 40.204  3.268   26.888  1.00 55.97 230 A 1 
ATOM 1787 O OE1   . GLN A 1 230 ? 41.150  3.261   27.664  1.00 52.85 230 A 1 
ATOM 1788 N NE2   . GLN A 1 230 ? 40.028  4.302   26.101  1.00 49.14 230 A 1 
ATOM 1789 N N     . GLN A 1 231 ? 39.229  -1.774  29.331  1.00 71.84 231 A 1 
ATOM 1790 C CA    . GLN A 1 231 ? 39.838  -2.943  29.952  1.00 72.30 231 A 1 
ATOM 1791 C C     . GLN A 1 231 ? 39.188  -4.235  29.448  1.00 72.84 231 A 1 
ATOM 1792 O O     . GLN A 1 231 ? 39.895  -5.150  29.040  1.00 73.41 231 A 1 
ATOM 1793 C CB    . GLN A 1 231 ? 39.791  -2.762  31.467  1.00 70.61 231 A 1 
ATOM 1794 C CG    . GLN A 1 231 ? 40.828  -3.647  32.185  1.00 63.24 231 A 1 
ATOM 1795 C CD    . GLN A 1 231 ? 41.096  -3.181  33.625  1.00 57.21 231 A 1 
ATOM 1796 O OE1   . GLN A 1 231 ? 40.482  -2.278  34.165  1.00 54.46 231 A 1 
ATOM 1797 N NE2   . GLN A 1 231 ? 42.051  -3.799  34.295  1.00 49.99 231 A 1 
ATOM 1798 N N     . MET A 1 232 ? 37.862  -4.249  29.316  1.00 68.76 232 A 1 
ATOM 1799 C CA    . MET A 1 232 ? 37.126  -5.383  28.764  1.00 67.24 232 A 1 
ATOM 1800 C C     . MET A 1 232 ? 37.434  -5.604  27.268  1.00 67.86 232 A 1 
ATOM 1801 O O     . MET A 1 232 ? 37.571  -6.738  26.820  1.00 71.00 232 A 1 
ATOM 1802 C CB    . MET A 1 232 ? 35.625  -5.161  28.997  1.00 64.70 232 A 1 
ATOM 1803 C CG    . MET A 1 232 ? 34.830  -6.465  28.989  1.00 57.12 232 A 1 
ATOM 1804 S SD    . MET A 1 232 ? 33.020  -6.268  29.149  1.00 54.14 232 A 1 
ATOM 1805 C CE    . MET A 1 232 ? 32.896  -5.459  30.758  1.00 46.55 232 A 1 
ATOM 1806 N N     . GLN A 1 233 ? 37.618  -4.523  26.486  1.00 65.48 233 A 1 
ATOM 1807 C CA    . GLN A 1 233 ? 38.067  -4.621  25.087  1.00 64.62 233 A 1 
ATOM 1808 C C     . GLN A 1 233 ? 39.481  -5.192  24.971  1.00 63.88 233 A 1 
ATOM 1809 O O     . GLN A 1 233 ? 39.739  -5.980  24.055  1.00 67.64 233 A 1 
ATOM 1810 C CB    . GLN A 1 233 ? 38.009  -3.252  24.395  1.00 64.77 233 A 1 
ATOM 1811 C CG    . GLN A 1 233 ? 36.587  -2.908  23.927  1.00 59.77 233 A 1 
ATOM 1812 C CD    . GLN A 1 233 ? 36.526  -1.575  23.176  1.00 54.13 233 A 1 
ATOM 1813 O OE1   . GLN A 1 233 ? 37.483  -0.812  23.087  1.00 52.23 233 A 1 
ATOM 1814 N NE2   . GLN A 1 233 ? 35.400  -1.251  22.592  1.00 48.84 233 A 1 
ATOM 1815 N N     . LYS A 1 234 ? 40.394  -4.826  25.890  1.00 70.87 234 A 1 
ATOM 1816 C CA    . LYS A 1 234 ? 41.741  -5.406  25.926  1.00 70.12 234 A 1 
ATOM 1817 C C     . LYS A 1 234 ? 41.704  -6.903  26.245  1.00 69.90 234 A 1 
ATOM 1818 O O     . LYS A 1 234 ? 42.326  -7.665  25.518  1.00 71.21 234 A 1 
ATOM 1819 C CB    . LYS A 1 234 ? 42.632  -4.676  26.937  1.00 69.28 234 A 1 
ATOM 1820 C CG    . LYS A 1 234 ? 43.314  -3.458  26.303  1.00 62.13 234 A 1 
ATOM 1821 C CD    . LYS A 1 234 ? 44.271  -2.829  27.325  1.00 59.15 234 A 1 
ATOM 1822 C CE    . LYS A 1 234 ? 45.059  -1.692  26.691  1.00 52.30 234 A 1 
ATOM 1823 N NZ    . LYS A 1 234 ? 46.011  -1.107  27.659  1.00 47.12 234 A 1 
ATOM 1824 N N     . GLU A 1 235 ? 40.943  -7.311  27.241  1.00 67.12 235 A 1 
ATOM 1825 C CA    . GLU A 1 235 ? 40.797  -8.735  27.577  1.00 66.19 235 A 1 
ATOM 1826 C C     . GLU A 1 235 ? 40.197  -9.535  26.411  1.00 64.10 235 A 1 
ATOM 1827 O O     . GLU A 1 235 ? 40.667  -10.633 26.101  1.00 65.52 235 A 1 
ATOM 1828 C CB    . GLU A 1 235 ? 39.918  -8.909  28.826  1.00 64.42 235 A 1 
ATOM 1829 C CG    . GLU A 1 235 ? 40.661  -8.560  30.122  1.00 57.14 235 A 1 
ATOM 1830 C CD    . GLU A 1 235 ? 39.826  -8.795  31.385  1.00 54.56 235 A 1 
ATOM 1831 O OE1   . GLU A 1 235 ? 40.431  -8.799  32.479  1.00 48.42 235 A 1 
ATOM 1832 O OE2   . GLU A 1 235 ? 38.587  -8.949  31.272  1.00 48.52 235 A 1 
ATOM 1833 N N     . TYR A 1 236 ? 39.191  -8.970  25.691  1.00 65.63 236 A 1 
ATOM 1834 C CA    . TYR A 1 236 ? 38.612  -9.627  24.520  1.00 61.74 236 A 1 
ATOM 1835 C C     . TYR A 1 236 ? 39.607  -9.716  23.352  1.00 58.74 236 A 1 
ATOM 1836 O O     . TYR A 1 236 ? 39.660  -10.740 22.668  1.00 58.10 236 A 1 
ATOM 1837 C CB    . TYR A 1 236 ? 37.323  -8.889  24.110  1.00 58.51 236 A 1 
ATOM 1838 C CG    . TYR A 1 236 ? 36.363  -9.771  23.339  1.00 52.07 236 A 1 
ATOM 1839 C CD1   . TYR A 1 236 ? 36.397  -9.836  21.938  1.00 50.50 236 A 1 
ATOM 1840 C CD2   . TYR A 1 236 ? 35.425  -10.561 24.048  1.00 49.67 236 A 1 
ATOM 1841 C CE1   . TYR A 1 236 ? 35.509  -10.680 21.243  1.00 43.03 236 A 1 
ATOM 1842 C CE2   . TYR A 1 236 ? 34.537  -11.395 23.365  1.00 44.44 236 A 1 
ATOM 1843 C CZ    . TYR A 1 236 ? 34.573  -11.459 21.955  1.00 47.04 236 A 1 
ATOM 1844 O OH    . TYR A 1 236 ? 33.703  -12.284 21.278  1.00 44.65 236 A 1 
ATOM 1845 N N     . ALA A 1 237 ? 40.436  -8.667  23.144  1.00 66.78 237 A 1 
ATOM 1846 C CA    . ALA A 1 237 ? 41.491  -8.677  22.135  1.00 65.83 237 A 1 
ATOM 1847 C C     . ALA A 1 237 ? 42.585  -9.699  22.466  1.00 64.03 237 A 1 
ATOM 1848 O O     . ALA A 1 237 ? 43.029  -10.425 21.579  1.00 66.36 237 A 1 
ATOM 1849 C CB    . ALA A 1 237 ? 42.046  -7.254  21.973  1.00 66.08 237 A 1 
ATOM 1850 N N     . GLU A 1 238 ? 42.967  -9.819  23.729  1.00 69.36 238 A 1 
ATOM 1851 C CA    . GLU A 1 238 ? 43.925  -10.842 24.175  1.00 68.25 238 A 1 
ATOM 1852 C C     . GLU A 1 238 ? 43.379  -12.262 24.008  1.00 66.09 238 A 1 
ATOM 1853 O O     . GLU A 1 238 ? 44.091  -13.136 23.526  1.00 66.91 238 A 1 
ATOM 1854 C CB    . GLU A 1 238 ? 44.345  -10.596 25.634  1.00 67.11 238 A 1 
ATOM 1855 C CG    . GLU A 1 238 ? 45.396  -9.481  25.750  1.00 59.96 238 A 1 
ATOM 1856 C CD    . GLU A 1 238 ? 45.921  -9.269  27.177  1.00 54.43 238 A 1 
ATOM 1857 O OE1   . GLU A 1 238 ? 47.002  -8.634  27.287  1.00 50.27 238 A 1 
ATOM 1858 O OE2   . GLU A 1 238 ? 45.264  -9.715  28.131  1.00 49.51 238 A 1 
ATOM 1859 N N     . GLN A 1 239 ? 42.092  -12.498 24.300  1.00 67.67 239 A 1 
ATOM 1860 C CA    . GLN A 1 239 ? 41.469  -13.803 24.059  1.00 65.61 239 A 1 
ATOM 1861 C C     . GLN A 1 239 ? 41.384  -14.155 22.569  1.00 64.70 239 A 1 
ATOM 1862 O O     . GLN A 1 239 ? 41.567  -15.325 22.210  1.00 65.87 239 A 1 
ATOM 1863 C CB    . GLN A 1 239 ? 40.062  -13.853 24.658  1.00 65.27 239 A 1 
ATOM 1864 C CG    . GLN A 1 239 ? 40.083  -14.154 26.169  1.00 59.62 239 A 1 
ATOM 1865 C CD    . GLN A 1 239 ? 38.686  -14.405 26.740  1.00 54.54 239 A 1 
ATOM 1866 O OE1   . GLN A 1 239 ? 37.660  -14.370 26.063  1.00 51.67 239 A 1 
ATOM 1867 N NE2   . GLN A 1 239 ? 38.592  -14.712 28.010  1.00 47.77 239 A 1 
ATOM 1868 N N     . GLN A 1 240 ? 41.113  -13.174 21.692  1.00 64.73 240 A 1 
ATOM 1869 C CA    . GLN A 1 240 ? 41.131  -13.392 20.244  1.00 65.04 240 A 1 
ATOM 1870 C C     . GLN A 1 240 ? 42.545  -13.718 19.756  1.00 63.71 240 A 1 
ATOM 1871 O O     . GLN A 1 240 ? 42.737  -14.667 18.991  1.00 64.77 240 A 1 
ATOM 1872 C CB    . GLN A 1 240 ? 40.574  -12.152 19.513  1.00 63.88 240 A 1 
ATOM 1873 C CG    . GLN A 1 240 ? 39.035  -12.054 19.573  1.00 59.41 240 A 1 
ATOM 1874 C CD    . GLN A 1 240 ? 38.303  -13.050 18.662  1.00 53.91 240 A 1 
ATOM 1875 O OE1   . GLN A 1 240 ? 38.799  -13.541 17.669  1.00 52.24 240 A 1 
ATOM 1876 N NE2   . GLN A 1 240 ? 37.066  -13.374 18.971  1.00 48.52 240 A 1 
ATOM 1877 N N     . MET A 1 241 ? 43.559  -12.998 20.261  1.00 68.65 241 A 1 
ATOM 1878 C CA    . MET A 1 241 ? 44.956  -13.213 19.890  1.00 66.72 241 A 1 
ATOM 1879 C C     . MET A 1 241 ? 45.467  -14.587 20.365  1.00 64.56 241 A 1 
ATOM 1880 O O     . MET A 1 241 ? 46.172  -15.271 19.628  1.00 65.62 241 A 1 
ATOM 1881 C CB    . MET A 1 241 ? 45.797  -12.053 20.436  1.00 66.02 241 A 1 
ATOM 1882 C CG    . MET A 1 241 ? 47.111  -11.872 19.677  1.00 58.80 241 A 1 
ATOM 1883 S SD    . MET A 1 241 ? 48.157  -10.487 20.251  1.00 54.24 241 A 1 
ATOM 1884 C CE    . MET A 1 241 ? 47.098  -9.071  19.890  1.00 47.91 241 A 1 
ATOM 1885 N N     . GLN A 1 242 ? 45.049  -15.036 21.552  1.00 66.58 242 A 1 
ATOM 1886 C CA    . GLN A 1 242 ? 45.350  -16.393 22.018  1.00 64.40 242 A 1 
ATOM 1887 C C     . GLN A 1 242 ? 44.681  -17.467 21.154  1.00 61.46 242 A 1 
ATOM 1888 O O     . GLN A 1 242 ? 45.307  -18.493 20.887  1.00 62.78 242 A 1 
ATOM 1889 C CB    . GLN A 1 242 ? 44.929  -16.578 23.480  1.00 64.05 242 A 1 
ATOM 1890 C CG    . GLN A 1 242 ? 46.035  -16.135 24.455  1.00 58.22 242 A 1 
ATOM 1891 C CD    . GLN A 1 242 ? 45.709  -16.456 25.919  1.00 53.16 242 A 1 
ATOM 1892 O OE1   . GLN A 1 242 ? 44.615  -16.856 26.279  1.00 50.91 242 A 1 
ATOM 1893 N NE2   . GLN A 1 242 ? 46.664  -16.311 26.813  1.00 46.42 242 A 1 
ATOM 1894 N N     . LYS A 1 243 ? 43.443  -17.241 20.668  1.00 56.85 243 A 1 
ATOM 1895 C CA    . LYS A 1 243 ? 42.784  -18.193 19.770  1.00 55.73 243 A 1 
ATOM 1896 C C     . LYS A 1 243 ? 43.503  -18.320 18.430  1.00 51.43 243 A 1 
ATOM 1897 O O     . LYS A 1 243 ? 43.713  -19.448 17.982  1.00 52.11 243 A 1 
ATOM 1898 C CB    . LYS A 1 243 ? 41.313  -17.825 19.553  1.00 55.08 243 A 1 
ATOM 1899 C CG    . LYS A 1 243 ? 40.411  -18.607 20.507  1.00 52.00 243 A 1 
ATOM 1900 C CD    . LYS A 1 243 ? 38.948  -18.309 20.165  1.00 50.27 243 A 1 
ATOM 1901 C CE    . LYS A 1 243 ? 38.034  -19.198 20.992  1.00 44.64 243 A 1 
ATOM 1902 N NZ    . LYS A 1 243 ? 36.612  -18.956 20.637  1.00 41.04 243 A 1 
ATOM 1903 N N     . GLU A 1 244 ? 43.925  -17.201 17.823  1.00 63.62 244 A 1 
ATOM 1904 C CA    . GLU A 1 244 ? 44.700  -17.241 16.571  1.00 62.68 244 A 1 
ATOM 1905 C C     . GLU A 1 244 ? 46.041  -17.978 16.745  1.00 58.61 244 A 1 
ATOM 1906 O O     . GLU A 1 244 ? 46.475  -18.695 15.844  1.00 58.03 244 A 1 
ATOM 1907 C CB    . GLU A 1 244 ? 44.954  -15.827 16.035  1.00 60.39 244 A 1 
ATOM 1908 C CG    . GLU A 1 244 ? 43.739  -15.237 15.299  1.00 53.86 244 A 1 
ATOM 1909 C CD    . GLU A 1 244 ? 44.051  -13.907 14.582  1.00 51.21 244 A 1 
ATOM 1910 O OE1   . GLU A 1 244 ? 43.372  -13.619 13.565  1.00 45.60 244 A 1 
ATOM 1911 O OE2   . GLU A 1 244 ? 44.953  -13.171 15.036  1.00 45.17 244 A 1 
ATOM 1912 N N     . TYR A 1 245 ? 46.696  -17.836 17.916  1.00 64.58 245 A 1 
ATOM 1913 C CA    . TYR A 1 245 ? 47.962  -18.523 18.179  1.00 61.25 245 A 1 
ATOM 1914 C C     . TYR A 1 245 ? 47.783  -20.043 18.274  1.00 56.50 245 A 1 
ATOM 1915 O O     . TYR A 1 245 ? 48.568  -20.792 17.692  1.00 55.04 245 A 1 
ATOM 1916 C CB    . TYR A 1 245 ? 48.610  -17.933 19.443  1.00 57.44 245 A 1 
ATOM 1917 C CG    . TYR A 1 245 ? 50.125  -17.951 19.369  1.00 50.43 245 A 1 
ATOM 1918 C CD1   . TYR A 1 245 ? 50.860  -19.057 19.832  1.00 48.33 245 A 1 
ATOM 1919 C CD2   . TYR A 1 245 ? 50.808  -16.848 18.805  1.00 47.45 245 A 1 
ATOM 1920 C CE1   . TYR A 1 245 ? 52.265  -19.073 19.727  1.00 39.77 245 A 1 
ATOM 1921 C CE2   . TYR A 1 245 ? 52.198  -16.850 18.702  1.00 42.04 245 A 1 
ATOM 1922 C CZ    . TYR A 1 245 ? 52.937  -17.963 19.162  1.00 43.61 245 A 1 
ATOM 1923 O OH    . TYR A 1 245 ? 54.303  -17.977 19.064  1.00 40.09 245 A 1 
ATOM 1924 N N     . VAL A 1 246 ? 46.700  -20.498 18.937  1.00 57.44 246 A 1 
ATOM 1925 C CA    . VAL A 1 246 ? 46.431  -21.941 19.097  1.00 56.32 246 A 1 
ATOM 1926 C C     . VAL A 1 246 ? 46.041  -22.603 17.767  1.00 51.87 246 A 1 
ATOM 1927 O O     . VAL A 1 246 ? 46.446  -23.742 17.517  1.00 51.23 246 A 1 
ATOM 1928 C CB    . VAL A 1 246 ? 45.369  -22.179 20.186  1.00 53.67 246 A 1 
ATOM 1929 C CG1   . VAL A 1 246 ? 44.997  -23.668 20.329  1.00 48.30 246 A 1 
ATOM 1930 C CG2   . VAL A 1 246 ? 45.862  -21.727 21.562  1.00 52.37 246 A 1 
ATOM 1931 N N     . GLU A 1 247 ? 45.297  -21.911 16.880  1.00 53.62 247 A 1 
ATOM 1932 C CA    . GLU A 1 247 ? 44.937  -22.478 15.563  1.00 52.85 247 A 1 
ATOM 1933 C C     . GLU A 1 247 ? 46.160  -22.651 14.640  1.00 48.29 247 A 1 
ATOM 1934 O O     . GLU A 1 247 ? 46.192  -23.588 13.842  1.00 46.83 247 A 1 
ATOM 1935 C CB    . GLU A 1 247 ? 43.844  -21.641 14.874  1.00 50.32 247 A 1 
ATOM 1936 C CG    . GLU A 1 247 ? 42.440  -21.977 15.411  1.00 46.39 247 A 1 
ATOM 1937 C CD    . GLU A 1 247 ? 41.282  -21.325 14.627  1.00 43.72 247 A 1 
ATOM 1938 O OE1   . GLU A 1 247 ? 40.145  -21.860 14.740  1.00 40.42 247 A 1 
ATOM 1939 O OE2   . GLU A 1 247 ? 41.510  -20.304 13.950  1.00 40.17 247 A 1 
ATOM 1940 N N     . ASN A 1 248 ? 47.191  -21.797 14.770  1.00 52.61 248 A 1 
ATOM 1941 C CA    . ASN A 1 248 ? 48.388  -21.910 13.937  1.00 52.21 248 A 1 
ATOM 1942 C C     . ASN A 1 248 ? 49.314  -23.079 14.319  1.00 46.74 248 A 1 
ATOM 1943 O O     . ASN A 1 248 ? 49.907  -23.691 13.428  1.00 43.99 248 A 1 
ATOM 1944 C CB    . ASN A 1 248 ? 49.136  -20.566 13.935  1.00 48.87 248 A 1 
ATOM 1945 C CG    . ASN A 1 248 ? 48.699  -19.626 12.822  1.00 45.34 248 A 1 
ATOM 1946 O OD1   . ASN A 1 248 ? 48.311  -20.018 11.725  1.00 43.78 248 A 1 
ATOM 1947 N ND2   . ASN A 1 248 ? 48.799  -18.340 13.044  1.00 44.63 248 A 1 
ATOM 1948 N N     . GLU A 1 249 ? 49.436  -23.412 15.604  1.00 53.73 249 A 1 
ATOM 1949 C CA    . GLU A 1 249 ? 50.314  -24.535 16.005  1.00 53.24 249 A 1 
ATOM 1950 C C     . GLU A 1 249 ? 49.774  -25.908 15.566  1.00 49.87 249 A 1 
ATOM 1951 O O     . GLU A 1 249 ? 50.550  -26.819 15.276  1.00 45.87 249 A 1 
ATOM 1952 C CB    . GLU A 1 249 ? 50.549  -24.528 17.523  1.00 48.31 249 A 1 
ATOM 1953 C CG    . GLU A 1 249 ? 51.647  -23.543 17.952  1.00 44.26 249 A 1 
ATOM 1954 C CD    . GLU A 1 249 ? 52.098  -23.743 19.417  1.00 41.87 249 A 1 
ATOM 1955 O OE1   . GLU A 1 249 ? 53.273  -23.425 19.710  1.00 37.52 249 A 1 
ATOM 1956 O OE2   . GLU A 1 249 ? 51.272  -24.201 20.244  1.00 37.88 249 A 1 
ATOM 1957 N N     . GLY A 1 250 ? 48.463  -26.056 15.486  1.00 44.37 250 A 1 
ATOM 1958 C CA    . GLY A 1 250 ? 47.837  -27.363 15.233  1.00 43.29 250 A 1 
ATOM 1959 C C     . GLY A 1 250 ? 48.052  -27.949 13.837  1.00 39.97 250 A 1 
ATOM 1960 O O     . GLY A 1 250 ? 47.681  -29.107 13.611  1.00 38.38 250 A 1 
ATOM 1961 N N     . SER A 1 251 ? 48.609  -27.201 12.889  1.00 45.40 251 A 1 
ATOM 1962 C CA    . SER A 1 251 ? 48.803  -27.664 11.510  1.00 45.41 251 A 1 
ATOM 1963 C C     . SER A 1 251 ? 50.032  -28.563 11.324  1.00 41.60 251 A 1 
ATOM 1964 O O     . SER A 1 251 ? 50.735  -28.466 10.319  1.00 39.95 251 A 1 
ATOM 1965 C CB    . SER A 1 251 ? 48.753  -26.491 10.521  1.00 43.83 251 A 1 
ATOM 1966 O OG    . SER A 1 251 ? 49.886  -25.655 10.600  1.00 41.35 251 A 1 
ATOM 1967 N N     . GLU A 1 252 ? 50.308  -29.437 12.273  1.00 42.01 252 A 1 
ATOM 1968 C CA    . GLU A 1 252 ? 51.318  -30.470 12.061  1.00 43.26 252 A 1 
ATOM 1969 C C     . GLU A 1 252 ? 50.922  -31.325 10.856  1.00 39.42 252 A 1 
ATOM 1970 O O     . GLU A 1 252 ? 49.860  -31.958 10.789  1.00 37.01 252 A 1 
ATOM 1971 C CB    . GLU A 1 252 ? 51.568  -31.335 13.302  1.00 40.82 252 A 1 
ATOM 1972 C CG    . GLU A 1 252 ? 52.505  -30.663 14.318  1.00 39.17 252 A 1 
ATOM 1973 C CD    . GLU A 1 252 ? 53.060  -31.654 15.357  1.00 37.58 252 A 1 
ATOM 1974 O OE1   . GLU A 1 252 ? 54.169  -31.388 15.874  1.00 34.30 252 A 1 
ATOM 1975 O OE2   . GLU A 1 252 ? 52.405  -32.687 15.590  1.00 33.69 252 A 1 
ATOM 1976 N N     . CYS A 1 253 ? 51.833  -31.345 9.879   1.00 38.80 253 A 1 
ATOM 1977 C CA    . CYS A 1 253 ? 51.713  -32.133 8.666   1.00 40.29 253 A 1 
ATOM 1978 C C     . CYS A 1 253 ? 51.791  -33.623 9.019   1.00 35.74 253 A 1 
ATOM 1979 O O     . CYS A 1 253 ? 52.858  -34.237 8.929   1.00 35.31 253 A 1 
ATOM 1980 C CB    . CYS A 1 253 ? 52.829  -31.732 7.693   1.00 39.16 253 A 1 
ATOM 1981 S SG    . CYS A 1 253 ? 52.604  -30.039 7.070   1.00 38.03 253 A 1 
ATOM 1982 N N     . ILE A 1 254 ? 50.649  -34.210 9.393   1.00 36.33 254 A 1 
ATOM 1983 C CA    . ILE A 1 254 ? 50.555  -35.667 9.527   1.00 40.15 254 A 1 
ATOM 1984 C C     . ILE A 1 254 ? 50.772  -36.259 8.140   1.00 38.03 254 A 1 
ATOM 1985 O O     . ILE A 1 254 ? 49.865  -36.325 7.315   1.00 36.87 254 A 1 
ATOM 1986 C CB    . ILE A 1 254 ? 49.225  -36.112 10.176  1.00 38.13 254 A 1 
ATOM 1987 C CG1   . ILE A 1 254 ? 49.073  -35.498 11.577  1.00 36.34 254 A 1 
ATOM 1988 C CG2   . ILE A 1 254 ? 49.185  -37.656 10.257  1.00 38.51 254 A 1 
ATOM 1989 C CD1   . ILE A 1 254 ? 47.747  -35.813 12.273  1.00 36.27 254 A 1 
ATOM 1990 N N     . VAL A 1 255 ? 52.018  -36.658 7.866   1.00 37.22 255 A 1 
ATOM 1991 C CA    . VAL A 1 255 ? 52.401  -37.343 6.632   1.00 41.13 255 A 1 
ATOM 1992 C C     . VAL A 1 255 ? 51.625  -38.661 6.589   1.00 38.10 255 A 1 
ATOM 1993 O O     . VAL A 1 255 ? 51.846  -39.510 7.456   1.00 36.12 255 A 1 
ATOM 1994 C CB    . VAL A 1 255 ? 53.915  -37.596 6.561   1.00 39.48 255 A 1 
ATOM 1995 C CG1   . VAL A 1 255 ? 54.301  -38.263 5.238   1.00 36.67 255 A 1 
ATOM 1996 C CG2   . VAL A 1 255 ? 54.711  -36.295 6.684   1.00 39.36 255 A 1 
ATOM 1997 N N     . PRO A 1 256 ? 50.707  -38.848 5.635   1.00 39.26 256 A 1 
ATOM 1998 C CA    . PRO A 1 256 ? 49.900  -40.056 5.612   1.00 41.32 256 A 1 
ATOM 1999 C C     . PRO A 1 256 ? 50.802  -41.235 5.251   1.00 39.73 256 A 1 
ATOM 2000 O O     . PRO A 1 256 ? 51.180  -41.420 4.092   1.00 38.08 256 A 1 
ATOM 2001 C CB    . PRO A 1 256 ? 48.792  -39.785 4.584   1.00 38.69 256 A 1 
ATOM 2002 C CG    . PRO A 1 256 ? 49.411  -38.760 3.634   1.00 39.06 256 A 1 
ATOM 2003 C CD    . PRO A 1 256 ? 50.333  -37.948 4.558   1.00 44.21 256 A 1 
ATOM 2004 N N     . SER A 1 257 ? 51.187  -42.031 6.256   1.00 42.80 257 A 1 
ATOM 2005 C CA    . SER A 1 257 ? 52.007  -43.224 6.058   1.00 47.10 257 A 1 
ATOM 2006 C C     . SER A 1 257 ? 51.245  -44.210 5.173   1.00 45.88 257 A 1 
ATOM 2007 O O     . SER A 1 257 ? 50.150  -44.668 5.508   1.00 44.44 257 A 1 
ATOM 2008 C CB    . SER A 1 257 ? 52.421  -43.837 7.396   1.00 43.93 257 A 1 
ATOM 2009 O OG    . SER A 1 257 ? 51.317  -44.056 8.241   1.00 40.92 257 A 1 
ATOM 2010 N N     . GLN A 1 258 ? 51.824  -44.510 4.022   1.00 34.83 258 A 1 
ATOM 2011 C CA    . GLN A 1 258 ? 51.280  -45.447 3.043   1.00 38.50 258 A 1 
ATOM 2012 C C     . GLN A 1 258 ? 51.342  -46.879 3.583   1.00 35.87 258 A 1 
ATOM 2013 O O     . GLN A 1 258 ? 52.198  -47.669 3.186   1.00 33.92 258 A 1 
ATOM 2014 C CB    . GLN A 1 258 ? 52.031  -45.333 1.709   1.00 36.64 258 A 1 
ATOM 2015 C CG    . GLN A 1 258 ? 51.796  -44.032 0.943   1.00 35.41 258 A 1 
ATOM 2016 C CD    . GLN A 1 258 ? 52.502  -44.030 -0.425  1.00 34.65 258 A 1 
ATOM 2017 O OE1   . GLN A 1 258 ? 53.324  -44.868 -0.749  1.00 34.59 258 A 1 
ATOM 2018 N NE2   . GLN A 1 258 ? 52.203  -43.079 -1.275  1.00 34.32 258 A 1 
ATOM 2019 N N     . SER A 1 259 ? 50.482  -47.216 4.518   1.00 39.05 259 A 1 
ATOM 2020 C CA    . SER A 1 259 ? 50.434  -48.585 5.034   1.00 42.62 259 A 1 
ATOM 2021 C C     . SER A 1 259 ? 49.993  -49.536 3.926   1.00 40.18 259 A 1 
ATOM 2022 O O     . SER A 1 259 ? 48.841  -49.580 3.502   1.00 39.64 259 A 1 
ATOM 2023 C CB    . SER A 1 259 ? 49.561  -48.679 6.288   1.00 40.48 259 A 1 
ATOM 2024 O OG    . SER A 1 259 ? 48.234  -48.288 6.036   1.00 38.92 259 A 1 
ATOM 2025 N N     . THR A 1 260 ? 50.979  -50.338 3.443   1.00 36.96 260 A 1 
ATOM 2026 C CA    . THR A 1 260 ? 50.872  -51.312 2.349   1.00 43.04 260 A 1 
ATOM 2027 C C     . THR A 1 260 ? 50.142  -52.585 2.779   1.00 40.43 260 A 1 
ATOM 2028 O O     . THR A 1 260 ? 50.709  -53.672 2.749   1.00 38.90 260 A 1 
ATOM 2029 C CB    . THR A 1 260 ? 52.279  -51.639 1.815   1.00 39.27 260 A 1 
ATOM 2030 O OG1   . THR A 1 260 ? 53.175  -51.877 2.888   1.00 36.69 260 A 1 
ATOM 2031 C CG2   . THR A 1 260 ? 52.865  -50.499 0.997   1.00 39.05 260 A 1 
ATOM 2032 N N     . ILE A 1 261 ? 48.877  -52.460 3.247   1.00 35.10 261 A 1 
ATOM 2033 C CA    . ILE A 1 261 ? 48.175  -53.631 3.789   1.00 40.01 261 A 1 
ATOM 2034 C C     . ILE A 1 261 ? 48.009  -54.697 2.689   1.00 37.81 261 A 1 
ATOM 2035 O O     . ILE A 1 261 ? 47.193  -54.565 1.775   1.00 36.82 261 A 1 
ATOM 2036 C CB    . ILE A 1 261 ? 46.861  -53.256 4.494   1.00 38.03 261 A 1 
ATOM 2037 C CG1   . ILE A 1 261 ? 47.150  -52.333 5.702   1.00 36.73 261 A 1 
ATOM 2038 C CG2   . ILE A 1 261 ? 46.120  -54.526 4.972   1.00 38.73 261 A 1 
ATOM 2039 C CD1   . ILE A 1 261 ? 45.910  -51.823 6.448   1.00 36.74 261 A 1 
ATOM 2040 N N     . VAL A 1 262 ? 48.775  -55.826 2.846   1.00 35.24 262 A 1 
ATOM 2041 C CA    . VAL A 1 262 ? 49.016  -56.917 1.864   1.00 41.32 262 A 1 
ATOM 2042 C C     . VAL A 1 262 ? 47.833  -57.903 1.725   1.00 38.80 262 A 1 
ATOM 2043 O O     . VAL A 1 262 ? 48.035  -59.071 1.422   1.00 37.83 262 A 1 
ATOM 2044 C CB    . VAL A 1 262 ? 50.319  -57.659 2.238   1.00 38.38 262 A 1 
ATOM 2045 C CG1   . VAL A 1 262 ? 50.857  -58.570 1.126   1.00 35.72 262 A 1 
ATOM 2046 C CG2   . VAL A 1 262 ? 51.458  -56.706 2.588   1.00 40.10 262 A 1 
ATOM 2047 N N     . ARG A 1 263 ? 46.601  -57.512 2.060   1.00 41.06 263 A 1 
ATOM 2048 C CA    . ARG A 1 263 ? 45.597  -58.496 2.498   1.00 46.41 263 A 1 
ATOM 2049 C C     . ARG A 1 263 ? 45.360  -59.647 1.500   1.00 43.80 263 A 1 
ATOM 2050 O O     . ARG A 1 263 ? 45.323  -59.471 0.295   1.00 42.71 263 A 1 
ATOM 2051 C CB    . ARG A 1 263 ? 44.288  -57.818 2.949   1.00 43.14 263 A 1 
ATOM 2052 C CG    . ARG A 1 263 ? 43.674  -58.588 4.137   1.00 40.27 263 A 1 
ATOM 2053 C CD    . ARG A 1 263 ? 42.380  -57.931 4.643   1.00 37.48 263 A 1 
ATOM 2054 N NE    . ARG A 1 263 ? 41.929  -58.538 5.903   1.00 34.61 263 A 1 
ATOM 2055 C CZ    . ARG A 1 263 ? 40.828  -58.240 6.567   1.00 30.84 263 A 1 
ATOM 2056 N NH1   . ARG A 1 263 ? 39.972  -57.358 6.123   1.00 28.88 263 A 1 
ATOM 2057 N NH2   . ARG A 1 263 ? 40.552  -58.811 7.706   1.00 27.53 263 A 1 
ATOM 2058 N N     . ARG A 1 264 ? 45.236  -60.855 2.072   1.00 37.07 264 A 1 
ATOM 2059 C CA    . ARG A 1 264 ? 45.318  -62.209 1.498   1.00 42.18 264 A 1 
ATOM 2060 C C     . ARG A 1 264 ? 44.142  -62.605 0.562   1.00 38.40 264 A 1 
ATOM 2061 O O     . ARG A 1 264 ? 43.105  -61.953 0.561   1.00 36.36 264 A 1 
ATOM 2062 C CB    . ARG A 1 264 ? 45.433  -63.200 2.676   1.00 39.47 264 A 1 
ATOM 2063 C CG    . ARG A 1 264 ? 46.856  -63.784 2.865   1.00 36.98 264 A 1 
ATOM 2064 C CD    . ARG A 1 264 ? 46.840  -64.840 3.972   1.00 34.80 264 A 1 
ATOM 2065 N NE    . ARG A 1 264 ? 48.156  -65.472 4.156   1.00 32.18 264 A 1 
ATOM 2066 C CZ    . ARG A 1 264 ? 48.472  -66.382 5.073   1.00 29.21 264 A 1 
ATOM 2067 N NH1   . ARG A 1 264 ? 47.584  -66.805 5.930   1.00 27.68 264 A 1 
ATOM 2068 N NH2   . ARG A 1 264 ? 49.673  -66.877 5.138   1.00 27.27 264 A 1 
ATOM 2069 N N     . PRO A 1 265 ? 44.290  -63.722 -0.150  1.00 34.68 265 A 1 
ATOM 2070 C CA    . PRO A 1 265 ? 43.599  -64.047 -1.412  1.00 38.50 265 A 1 
ATOM 2071 C C     . PRO A 1 265 ? 42.289  -64.865 -1.290  1.00 36.76 265 A 1 
ATOM 2072 O O     . PRO A 1 265 ? 41.960  -65.559 -2.251  1.00 34.58 265 A 1 
ATOM 2073 C CB    . PRO A 1 265 ? 44.655  -64.837 -2.180  1.00 34.90 265 A 1 
ATOM 2074 C CG    . PRO A 1 265 ? 45.322  -65.668 -1.089  1.00 35.56 265 A 1 
ATOM 2075 C CD    . PRO A 1 265 ? 45.369  -64.655 0.066   1.00 41.37 265 A 1 
ATOM 2076 N N     . HIS A 1 266 ? 41.641  -64.942 -0.148  1.00 40.23 266 A 1 
ATOM 2077 C CA    . HIS A 1 266 ? 40.794  -66.095 0.204   1.00 44.72 266 A 1 
ATOM 2078 C C     . HIS A 1 266 ? 39.684  -66.476 -0.808  1.00 42.68 266 A 1 
ATOM 2079 O O     . HIS A 1 266 ? 39.075  -65.629 -1.449  1.00 41.50 266 A 1 
ATOM 2080 C CB    . HIS A 1 266 ? 40.262  -65.980 1.638   1.00 41.71 266 A 1 
ATOM 2081 C CG    . HIS A 1 266 ? 40.929  -66.985 2.549   1.00 39.83 266 A 1 
ATOM 2082 N ND1   . HIS A 1 266 ? 40.709  -68.345 2.593   1.00 38.35 266 A 1 
ATOM 2083 C CD2   . HIS A 1 266 ? 41.900  -66.733 3.474   1.00 37.70 266 A 1 
ATOM 2084 C CE1   . HIS A 1 266 ? 41.527  -68.880 3.521   1.00 34.52 266 A 1 
ATOM 2085 N NE2   . HIS A 1 266 ? 42.279  -67.934 4.077   1.00 34.61 266 A 1 
ATOM 2086 N N     . GLN A 1 267 ? 39.429  -67.804 -0.882  1.00 37.17 267 A 1 
ATOM 2087 C CA    . GLN A 1 267 ? 38.913  -68.552 -2.047  1.00 40.71 267 A 1 
ATOM 2088 C C     . GLN A 1 267 ? 37.389  -68.590 -2.312  1.00 38.91 267 A 1 
ATOM 2089 O O     . GLN A 1 267 ? 37.015  -68.781 -3.465  1.00 37.15 267 A 1 
ATOM 2090 C CB    . GLN A 1 267 ? 39.315  -70.029 -1.846  1.00 38.25 267 A 1 
ATOM 2091 C CG    . GLN A 1 267 ? 40.816  -70.352 -1.961  1.00 36.25 267 A 1 
ATOM 2092 C CD    . GLN A 1 267 ? 41.084  -71.821 -1.592  1.00 34.07 267 A 1 
ATOM 2093 O OE1   . GLN A 1 267 ? 40.433  -72.419 -0.753  1.00 34.51 267 A 1 
ATOM 2094 N NE2   . GLN A 1 267 ? 42.070  -72.454 -2.197  1.00 32.92 267 A 1 
ATOM 2095 N N     . SER A 1 268 ? 36.562  -68.660 -1.295  1.00 38.04 268 A 1 
ATOM 2096 C CA    . SER A 1 268 ? 35.488  -69.674 -1.228  1.00 40.86 268 A 1 
ATOM 2097 C C     . SER A 1 268 ? 34.337  -69.548 -2.252  1.00 39.06 268 A 1 
ATOM 2098 O O     . SER A 1 268 ? 33.989  -68.455 -2.674  1.00 36.93 268 A 1 
ATOM 2099 C CB    . SER A 1 268 ? 34.925  -69.757 0.190   1.00 37.85 268 A 1 
ATOM 2100 O OG    . SER A 1 268 ? 34.188  -70.946 0.339   1.00 34.90 268 A 1 
ATOM 2101 N N     . GLY A 1 269 ? 33.749  -70.700 -2.612  1.00 37.04 269 A 1 
ATOM 2102 C CA    . GLY A 1 269 ? 33.004  -70.929 -3.856  1.00 39.09 269 A 1 
ATOM 2103 C C     . GLY A 1 269 ? 31.578  -71.489 -3.784  1.00 36.68 269 A 1 
ATOM 2104 O O     . GLY A 1 269 ? 31.280  -72.399 -4.555  1.00 34.51 269 A 1 
ATOM 2105 N N     . TYR A 1 270 ? 30.713  -71.053 -2.902  1.00 30.80 270 A 1 
ATOM 2106 C CA    . TYR A 1 270 ? 29.310  -71.511 -2.840  1.00 34.43 270 A 1 
ATOM 2107 C C     . TYR A 1 270 ? 28.469  -71.047 -4.062  1.00 30.72 270 A 1 
ATOM 2108 O O     . TYR A 1 270 ? 28.893  -70.133 -4.752  1.00 29.67 270 A 1 
ATOM 2109 C CB    . TYR A 1 270 ? 28.690  -70.987 -1.533  1.00 32.57 270 A 1 
ATOM 2110 C CG    . TYR A 1 270 ? 28.984  -71.813 -0.293  1.00 32.49 270 A 1 
ATOM 2111 C CD1   . TYR A 1 270 ? 28.148  -72.901 0.042   1.00 34.33 270 A 1 
ATOM 2112 C CD2   . TYR A 1 270 ? 30.062  -71.491 0.547   1.00 34.44 270 A 1 
ATOM 2113 C CE1   . TYR A 1 270 ? 28.394  -73.655 1.208   1.00 32.18 270 A 1 
ATOM 2114 C CE2   . TYR A 1 270 ? 30.314  -72.243 1.705   1.00 31.53 270 A 1 
ATOM 2115 C CZ    . TYR A 1 270 ? 29.472  -73.320 2.036   1.00 33.24 270 A 1 
ATOM 2116 O OH    . TYR A 1 270 ? 29.715  -74.058 3.165   1.00 33.71 270 A 1 
ATOM 2117 N N     . ALA A 1 271 ? 27.233  -71.458 -4.290  1.00 34.51 271 A 1 
ATOM 2118 C CA    . ALA A 1 271 ? 26.536  -72.739 -4.461  1.00 36.52 271 A 1 
ATOM 2119 C C     . ALA A 1 271 ? 25.307  -72.468 -5.406  1.00 33.89 271 A 1 
ATOM 2120 O O     . ALA A 1 271 ? 25.245  -71.379 -5.964  1.00 32.29 271 A 1 
ATOM 2121 C CB    . ALA A 1 271 ? 26.143  -73.332 -3.097  1.00 34.48 271 A 1 
ATOM 2122 N N     . PRO A 1 272 ? 24.348  -73.384 -5.644  1.00 31.89 272 A 1 
ATOM 2123 C CA    . PRO A 1 272 ? 23.995  -73.770 -7.025  1.00 34.86 272 A 1 
ATOM 2124 C C     . PRO A 1 272 ? 22.587  -73.433 -7.586  1.00 33.19 272 A 1 
ATOM 2125 O O     . PRO A 1 272 ? 22.353  -73.716 -8.756  1.00 31.99 272 A 1 
ATOM 2126 C CB    . PRO A 1 272 ? 24.130  -75.297 -6.945  1.00 32.66 272 A 1 
ATOM 2127 C CG    . PRO A 1 272 ? 23.558  -75.623 -5.574  1.00 33.70 272 A 1 
ATOM 2128 C CD    . PRO A 1 272 ? 23.944  -74.397 -4.745  1.00 39.75 272 A 1 
ATOM 2129 N N     . LEU A 1 273 ? 21.636  -73.044 -6.795  1.00 31.06 273 A 1 
ATOM 2130 C CA    . LEU A 1 273 ? 20.241  -73.542 -6.890  1.00 36.18 273 A 1 
ATOM 2131 C C     . LEU A 1 273 ? 19.392  -73.141 -8.137  1.00 33.89 273 A 1 
ATOM 2132 O O     . LEU A 1 273 ? 19.690  -72.196 -8.837  1.00 33.25 273 A 1 
ATOM 2133 C CB    . LEU A 1 273 ? 19.498  -73.276 -5.560  1.00 33.41 273 A 1 
ATOM 2134 C CG    . LEU A 1 273 ? 19.434  -74.517 -4.640  1.00 32.28 273 A 1 
ATOM 2135 C CD1   . LEU A 1 273 ? 19.129  -74.087 -3.202  1.00 33.11 273 A 1 
ATOM 2136 C CD2   . LEU A 1 273 ? 18.353  -75.510 -5.068  1.00 36.97 273 A 1 
ATOM 2137 N N     . VAL A 1 274 ? 18.305  -73.948 -8.349  1.00 26.70 274 A 1 
ATOM 2138 C CA    . VAL A 1 274 ? 17.883  -74.540 -9.639  1.00 33.48 274 A 1 
ATOM 2139 C C     . VAL A 1 274 ? 16.668  -73.927 -10.374 1.00 30.87 274 A 1 
ATOM 2140 O O     . VAL A 1 274 ? 16.719  -73.778 -11.598 1.00 29.27 274 A 1 
ATOM 2141 C CB    . VAL A 1 274 ? 17.537  -76.028 -9.389  1.00 30.77 274 A 1 
ATOM 2142 C CG1   . VAL A 1 274 ? 17.177  -76.800 -10.661 1.00 29.61 274 A 1 
ATOM 2143 C CG2   . VAL A 1 274 ? 18.668  -76.808 -8.714  1.00 34.38 274 A 1 
ATOM 2144 N N     . GLY A 1 275 ? 15.541  -73.830 -9.708  1.00 34.04 275 A 1 
ATOM 2145 C CA    . GLY A 1 275 ? 14.234  -74.175 -10.316 1.00 34.23 275 A 1 
ATOM 2146 C C     . GLY A 1 275 ? 13.561  -73.158 -11.270 1.00 31.98 275 A 1 
ATOM 2147 O O     . GLY A 1 275 ? 14.070  -72.058 -11.428 1.00 30.24 275 A 1 
ATOM 2148 N N     . ALA A 1 276 ? 12.375  -73.399 -11.871 1.00 33.42 276 A 1 
ATOM 2149 C CA    . ALA A 1 276 ? 11.816  -74.630 -12.452 1.00 36.83 276 A 1 
ATOM 2150 C C     . ALA A 1 276 ? 10.697  -74.343 -13.492 1.00 34.95 276 A 1 
ATOM 2151 O O     . ALA A 1 276 ? 10.843  -74.681 -14.665 1.00 33.72 276 A 1 
ATOM 2152 C CB    . ALA A 1 276 ? 11.239  -75.555 -11.359 1.00 33.96 276 A 1 
ATOM 2153 N N     . GLU A 1 277 ? 9.576   -73.795 -13.060 1.00 34.77 277 A 1 
ATOM 2154 C CA    . GLU A 1 277 ? 8.222   -73.948 -13.673 1.00 41.55 277 A 1 
ATOM 2155 C C     . GLU A 1 277 ? 7.864   -72.907 -14.764 1.00 41.19 277 A 1 
ATOM 2156 O O     . GLU A 1 277 ? 8.610   -71.954 -14.941 1.00 40.40 277 A 1 
ATOM 2157 C CB    . GLU A 1 277 ? 7.211   -73.856 -12.507 1.00 37.03 277 A 1 
ATOM 2158 C CG    . GLU A 1 277 ? 7.263   -75.013 -11.509 1.00 35.43 277 A 1 
ATOM 2159 C CD    . GLU A 1 277 ? 6.085   -74.967 -10.529 1.00 35.61 277 A 1 
ATOM 2160 O OE1   . GLU A 1 277 ? 5.572   -76.063 -10.200 1.00 32.80 277 A 1 
ATOM 2161 O OE2   . GLU A 1 277 ? 5.677   -73.850 -10.137 1.00 35.03 277 A 1 
ATOM 2162 N N     . GLN A 1 278 ? 6.726   -72.907 -15.486 1.00 31.98 278 A 1 
ATOM 2163 C CA    . GLN A 1 278 ? 5.771   -73.883 -16.024 1.00 35.80 278 A 1 
ATOM 2164 C C     . GLN A 1 278 ? 5.137   -73.278 -17.305 1.00 33.35 278 A 1 
ATOM 2165 O O     . GLN A 1 278 ? 5.456   -72.148 -17.673 1.00 31.96 278 A 1 
ATOM 2166 C CB    . GLN A 1 278 ? 4.684   -74.259 -14.994 1.00 33.82 278 A 1 
ATOM 2167 C CG    . GLN A 1 278 ? 4.470   -75.779 -14.839 1.00 31.37 278 A 1 
ATOM 2168 C CD    . GLN A 1 278 ? 3.322   -76.140 -13.895 1.00 30.44 278 A 1 
ATOM 2169 O OE1   . GLN A 1 278 ? 2.416   -75.374 -13.673 1.00 31.92 278 A 1 
ATOM 2170 N NE2   . GLN A 1 278 ? 3.317   -77.319 -13.337 1.00 30.58 278 A 1 
ATOM 2171 N N     . ALA A 1 279 ? 4.235   -74.000 -17.979 1.00 31.59 279 A 1 
ATOM 2172 C CA    . ALA A 1 279 ? 4.111   -74.057 -19.444 1.00 32.36 279 A 1 
ATOM 2173 C C     . ALA A 1 279 ? 2.980   -73.283 -20.166 1.00 29.63 279 A 1 
ATOM 2174 O O     . ALA A 1 279 ? 3.017   -73.234 -21.388 1.00 29.24 279 A 1 
ATOM 2175 C CB    . ALA A 1 279 ? 3.971   -75.544 -19.782 1.00 31.21 279 A 1 
ATOM 2176 N N     . ALA A 1 280 ? 1.929   -72.856 -19.505 1.00 31.27 280 A 1 
ATOM 2177 C CA    . ALA A 1 280 ? 0.545   -72.947 -20.008 1.00 32.06 280 A 1 
ATOM 2178 C C     . ALA A 1 280 ? 0.222   -72.270 -21.370 1.00 29.24 280 A 1 
ATOM 2179 O O     . ALA A 1 280 ? 0.828   -71.300 -21.783 1.00 28.44 280 A 1 
ATOM 2180 C CB    . ALA A 1 280 ? -0.417  -72.499 -18.908 1.00 30.83 280 A 1 
ATOM 2181 N N     . SER A 1 281 ? -0.824  -72.822 -22.051 1.00 38.79 281 A 1 
ATOM 2182 C CA    . SER A 1 281 ? -0.887  -73.031 -23.504 1.00 39.23 281 A 1 
ATOM 2183 C C     . SER A 1 281 ? -1.916  -72.252 -24.346 1.00 36.46 281 A 1 
ATOM 2184 O O     . SER A 1 281 ? -1.833  -72.339 -25.567 1.00 35.13 281 A 1 
ATOM 2185 C CB    . SER A 1 281 ? -1.221  -74.516 -23.693 1.00 37.13 281 A 1 
ATOM 2186 O OG    . SER A 1 281 ? -2.410  -74.857 -23.008 1.00 33.22 281 A 1 
ATOM 2187 N N     . ALA A 1 282 ? -2.944  -71.684 -23.772 1.00 32.49 282 A 1 
ATOM 2188 C CA    . ALA A 1 282 ? -4.298  -71.757 -24.356 1.00 34.53 282 A 1 
ATOM 2189 C C     . ALA A 1 282 ? -4.561  -71.019 -25.703 1.00 31.32 282 A 1 
ATOM 2190 O O     . ALA A 1 282 ? -3.808  -70.173 -26.150 1.00 30.56 282 A 1 
ATOM 2191 C CB    . ALA A 1 282 ? -5.320  -71.377 -23.283 1.00 32.52 282 A 1 
ATOM 2192 N N     . THR A 1 283 ? -5.710  -71.359 -26.314 1.00 39.70 283 A 1 
ATOM 2193 C CA    . THR A 1 283 ? -5.877  -71.703 -27.735 1.00 42.97 283 A 1 
ATOM 2194 C C     . THR A 1 283 ? -6.513  -70.690 -28.700 1.00 40.12 283 A 1 
ATOM 2195 O O     . THR A 1 283 ? -6.246  -70.789 -29.890 1.00 37.15 283 A 1 
ATOM 2196 C CB    . THR A 1 283 ? -6.805  -72.922 -27.801 1.00 37.91 283 A 1 
ATOM 2197 O OG1   . THR A 1 283 ? -7.915  -72.742 -26.941 1.00 35.32 283 A 1 
ATOM 2198 C CG2   . THR A 1 283 ? -6.123  -74.219 -27.364 1.00 39.47 283 A 1 
ATOM 2199 N N     . ALA A 1 284 ? -7.491  -69.913 -28.293 1.00 31.83 284 A 1 
ATOM 2200 C CA    . ALA A 1 284 ? -8.734  -69.777 -29.073 1.00 32.98 284 A 1 
ATOM 2201 C C     . ALA A 1 284 ? -8.657  -68.998 -30.413 1.00 30.15 284 A 1 
ATOM 2202 O O     . ALA A 1 284 ? -7.769  -68.188 -30.641 1.00 29.37 284 A 1 
ATOM 2203 C CB    . ALA A 1 284 ? -9.832  -69.221 -28.158 1.00 31.50 284 A 1 
ATOM 2204 N N     . GLY A 1 285 ? -9.653  -69.323 -31.307 1.00 36.05 285 A 1 
ATOM 2205 C CA    . GLY A 1 285 ? -9.753  -68.944 -32.726 1.00 36.31 285 A 1 
ATOM 2206 C C     . GLY A 1 285 ? -10.250 -67.497 -33.012 1.00 33.86 285 A 1 
ATOM 2207 O O     . GLY A 1 285 ? -9.939  -66.603 -32.258 1.00 32.75 285 A 1 
ATOM 2208 N N     . ALA A 1 286 ? -11.033 -67.133 -34.032 1.00 31.50 286 A 1 
ATOM 2209 C CA    . ALA A 1 286 ? -11.556 -67.900 -35.158 1.00 33.35 286 A 1 
ATOM 2210 C C     . ALA A 1 286 ? -11.670 -67.060 -36.462 1.00 30.96 286 A 1 
ATOM 2211 O O     . ALA A 1 286 ? -10.989 -67.350 -37.420 1.00 30.01 286 A 1 
ATOM 2212 C CB    . ALA A 1 286 ? -12.939 -68.475 -34.792 1.00 31.72 286 A 1 
ATOM 2213 N N     . SER A 1 287 ? -12.623 -66.092 -36.535 1.00 37.99 287 A 1 
ATOM 2214 C CA    . SER A 1 287 ? -13.421 -65.891 -37.765 1.00 39.72 287 A 1 
ATOM 2215 C C     . SER A 1 287 ? -12.811 -65.034 -38.899 1.00 37.58 287 A 1 
ATOM 2216 O O     . SER A 1 287 ? -11.885 -64.263 -38.683 1.00 35.92 287 A 1 
ATOM 2217 C CB    . SER A 1 287 ? -14.810 -65.368 -37.389 1.00 37.20 287 A 1 
ATOM 2218 O OG    . SER A 1 287 ? -15.718 -65.545 -38.449 1.00 32.45 287 A 1 
ATOM 2219 N N     . ALA A 1 288 ? -13.379 -65.186 -40.104 1.00 35.60 288 A 1 
ATOM 2220 C CA    . ALA A 1 288 ? -12.643 -65.252 -41.365 1.00 37.80 288 A 1 
ATOM 2221 C C     . ALA A 1 288 ? -12.963 -64.202 -42.457 1.00 35.89 288 A 1 
ATOM 2222 O O     . ALA A 1 288 ? -12.263 -64.212 -43.471 1.00 33.86 288 A 1 
ATOM 2223 C CB    . ALA A 1 288 ? -12.946 -66.640 -41.938 1.00 35.82 288 A 1 
ATOM 2224 N N     . TYR A 1 289 ? -14.013 -63.430 -42.339 1.00 30.09 289 A 1 
ATOM 2225 C CA    . TYR A 1 289 ? -14.728 -62.842 -43.497 1.00 33.29 289 A 1 
ATOM 2226 C C     . TYR A 1 289 ? -13.890 -61.939 -44.440 1.00 30.33 289 A 1 
ATOM 2227 O O     . TYR A 1 289 ? -12.919 -61.334 -44.016 1.00 29.32 289 A 1 
ATOM 2228 C CB    . TYR A 1 289 ? -15.973 -62.094 -42.991 1.00 31.77 289 A 1 
ATOM 2229 C CG    . TYR A 1 289 ? -17.210 -62.960 -42.855 1.00 32.46 289 A 1 
ATOM 2230 C CD1   . TYR A 1 289 ? -18.057 -63.155 -43.965 1.00 34.80 289 A 1 
ATOM 2231 C CD2   . TYR A 1 289 ? -17.521 -63.562 -41.630 1.00 36.09 289 A 1 
ATOM 2232 C CE1   . TYR A 1 289 ? -19.213 -63.956 -43.844 1.00 33.57 289 A 1 
ATOM 2233 C CE2   . TYR A 1 289 ? -18.671 -64.375 -41.499 1.00 32.96 289 A 1 
ATOM 2234 C CZ    . TYR A 1 289 ? -19.523 -64.559 -42.611 1.00 33.36 289 A 1 
ATOM 2235 O OH    . TYR A 1 289 ? -20.644 -65.349 -42.494 1.00 32.87 289 A 1 
ATOM 2236 N N     . THR A 1 290 ? -14.293 -61.676 -45.668 1.00 41.29 290 A 1 
ATOM 2237 C CA    . THR A 1 290 ? -14.130 -62.377 -46.949 1.00 44.77 290 A 1 
ATOM 2238 C C     . THR A 1 290 ? -13.700 -61.444 -48.094 1.00 42.40 290 A 1 
ATOM 2239 O O     . THR A 1 290 ? -12.636 -61.622 -48.677 1.00 39.72 290 A 1 
ATOM 2240 C CB    . THR A 1 290 ? -15.450 -63.019 -47.425 1.00 40.72 290 A 1 
ATOM 2241 O OG1   . THR A 1 290 ? -16.532 -62.118 -47.234 1.00 39.93 290 A 1 
ATOM 2242 C CG2   . THR A 1 290 ? -15.800 -64.326 -46.736 1.00 44.99 290 A 1 
ATOM 2243 N N     . ASP A 1 291 ? -14.575 -60.548 -48.470 1.00 41.31 291 A 1 
ATOM 2244 C CA    . ASP A 1 291 ? -14.718 -59.975 -49.832 1.00 45.97 291 A 1 
ATOM 2245 C C     . ASP A 1 291 ? -13.841 -58.732 -50.123 1.00 44.01 291 A 1 
ATOM 2246 O O     . ASP A 1 291 ? -13.238 -58.184 -49.212 1.00 42.06 291 A 1 
ATOM 2247 C CB    . ASP A 1 291 ? -16.210 -59.616 -49.977 1.00 41.96 291 A 1 
ATOM 2248 C CG    . ASP A 1 291 ? -17.108 -60.777 -50.383 1.00 37.47 291 A 1 
ATOM 2249 O OD1   . ASP A 1 291 ? -16.613 -61.673 -51.103 1.00 37.12 291 A 1 
ATOM 2250 O OD2   . ASP A 1 291 ? -18.297 -60.744 -49.995 1.00 37.07 291 A 1 
ATOM 2251 N N     . SER A 1 292 ? -13.801 -58.108 -51.283 1.00 33.82 292 A 1 
ATOM 2252 C CA    . SER A 1 292 ? -13.908 -58.466 -52.706 1.00 37.23 292 A 1 
ATOM 2253 C C     . SER A 1 292 ? -13.210 -57.367 -53.548 1.00 35.12 292 A 1 
ATOM 2254 O O     . SER A 1 292 ? -12.497 -56.529 -53.003 1.00 33.75 292 A 1 
ATOM 2255 C CB    . SER A 1 292 ? -15.375 -58.636 -53.152 1.00 35.54 292 A 1 
ATOM 2256 O OG    . SER A 1 292 ? -15.473 -59.012 -54.519 1.00 32.68 292 A 1 
ATOM 2257 N N     . VAL A 1 293 ? -13.422 -57.352 -54.845 1.00 31.57 293 A 1 
ATOM 2258 C CA    . VAL A 1 293 ? -12.450 -57.330 -55.959 1.00 37.06 293 A 1 
ATOM 2259 C C     . VAL A 1 293 ? -11.978 -55.978 -56.537 1.00 35.13 293 A 1 
ATOM 2260 O O     . VAL A 1 293 ? -10.789 -55.802 -56.786 1.00 33.87 293 A 1 
ATOM 2261 C CB    . VAL A 1 293 ? -13.053 -58.141 -57.130 1.00 34.48 293 A 1 
ATOM 2262 C CG1   . VAL A 1 293 ? -12.039 -58.455 -58.221 1.00 33.28 293 A 1 
ATOM 2263 C CG2   . VAL A 1 293 ? -13.667 -59.485 -56.707 1.00 38.46 293 A 1 
ATOM 2264 N N     . ASN A 1 294 ? -12.896 -55.133 -56.952 1.00 35.69 294 A 1 
ATOM 2265 C CA    . ASN A 1 294 ? -12.823 -54.384 -58.237 1.00 38.09 294 A 1 
ATOM 2266 C C     . ASN A 1 294 ? -11.839 -53.188 -58.331 1.00 34.77 294 A 1 
ATOM 2267 O O     . ASN A 1 294 ? -11.450 -52.639 -57.327 1.00 32.52 294 A 1 
ATOM 2268 C CB    . ASN A 1 294 ? -14.257 -53.911 -58.561 1.00 36.72 294 A 1 
ATOM 2269 C CG    . ASN A 1 294 ? -15.120 -54.948 -59.240 1.00 33.25 294 A 1 
ATOM 2270 O OD1   . ASN A 1 294 ? -14.661 -55.902 -59.837 1.00 35.15 294 A 1 
ATOM 2271 N ND2   . ASN A 1 294 ? -16.425 -54.770 -59.194 1.00 36.33 294 A 1 
ATOM 2272 N N     . ASN A 1 295 ? -11.524 -52.610 -59.492 1.00 35.63 295 A 1 
ATOM 2273 C CA    . ASN A 1 295 ? -10.902 -53.107 -60.740 1.00 37.64 295 A 1 
ATOM 2274 C C     . ASN A 1 295 ? -10.154 -51.970 -61.502 1.00 35.08 295 A 1 
ATOM 2275 O O     . ASN A 1 295 ? -8.981  -52.099 -61.807 1.00 32.60 295 A 1 
ATOM 2276 C CB    . ASN A 1 295 ? -11.962 -53.701 -61.683 1.00 35.68 295 A 1 
ATOM 2277 C CG    . ASN A 1 295 ? -11.400 -54.642 -62.744 1.00 31.70 295 A 1 
ATOM 2278 O OD1   . ASN A 1 295 ? -10.269 -55.072 -62.713 1.00 32.91 295 A 1 
ATOM 2279 N ND2   . ASN A 1 295 ? -12.211 -55.019 -63.718 1.00 33.08 295 A 1 
ATOM 2280 N N     . SER A 1 296 ? -10.839 -50.916 -61.894 1.00 31.62 296 A 1 
ATOM 2281 C CA    . SER A 1 296 ? -10.544 -50.133 -63.113 1.00 34.07 296 A 1 
ATOM 2282 C C     . SER A 1 296 ? -9.862  -48.765 -62.855 1.00 31.77 296 A 1 
ATOM 2283 O O     . SER A 1 296 ? -9.346  -48.575 -61.775 1.00 30.81 296 A 1 
ATOM 2284 C CB    . SER A 1 296 ? -11.871 -50.037 -63.865 1.00 33.24 296 A 1 
ATOM 2285 O OG    . SER A 1 296 ? -12.791 -49.207 -63.194 1.00 31.31 296 A 1 
ATOM 2286 N N     . ILE A 1 297 ? -9.765  -47.737 -63.685 1.00 25.33 297 A 1 
ATOM 2287 C CA    . ILE A 1 297 ? -9.563  -47.493 -65.133 1.00 28.16 297 A 1 
ATOM 2288 C C     . ILE A 1 297 ? -8.349  -46.545 -65.285 1.00 27.38 297 A 1 
ATOM 2289 O O     . ILE A 1 297 ? -7.911  -45.934 -64.320 1.00 26.06 297 A 1 
ATOM 2290 C CB    . ILE A 1 297 ? -10.828 -46.875 -65.813 1.00 26.86 297 A 1 
ATOM 2291 C CG1   . ILE A 1 297 ? -12.012 -47.848 -65.845 1.00 26.20 297 A 1 
ATOM 2292 C CG2   . ILE A 1 297 ? -10.589 -46.361 -67.250 1.00 30.61 297 A 1 
ATOM 2293 C CD1   . ILE A 1 297 ? -13.342 -47.290 -66.368 1.00 29.75 297 A 1 
ATOM 2294 N N     . SER A 1 298 ? -7.852  -46.370 -66.470 1.00 30.83 298 A 1 
ATOM 2295 C CA    . SER A 1 298 ? -6.480  -46.087 -66.944 1.00 31.83 298 A 1 
ATOM 2296 C C     . SER A 1 298 ? -6.025  -44.639 -67.193 1.00 29.90 298 A 1 
ATOM 2297 O O     . SER A 1 298 ? -4.902  -44.487 -67.653 1.00 29.37 298 A 1 
ATOM 2298 C CB    . SER A 1 298 ? -6.345  -46.801 -68.279 1.00 31.75 298 A 1 
ATOM 2299 O OG    . SER A 1 298 ? -7.294  -46.310 -69.211 1.00 29.81 298 A 1 
ATOM 2300 N N     . PHE A 1 299 ? -6.859  -43.624 -67.102 1.00 35.09 299 A 1 
ATOM 2301 C CA    . PHE A 1 299 ? -6.815  -42.487 -68.042 1.00 35.63 299 A 1 
ATOM 2302 C C     . PHE A 1 299 ? -5.435  -41.796 -68.217 1.00 34.65 299 A 1 
ATOM 2303 O O     . PHE A 1 299 ? -4.746  -41.494 -67.256 1.00 32.92 299 A 1 
ATOM 2304 C CB    . PHE A 1 299 ? -7.939  -41.486 -67.754 1.00 32.90 299 A 1 
ATOM 2305 C CG    . PHE A 1 299 ? -8.873  -41.305 -68.933 1.00 32.20 299 A 1 
ATOM 2306 C CD1   . PHE A 1 299 ? -8.619  -40.327 -69.916 1.00 33.65 299 A 1 
ATOM 2307 C CD2   . PHE A 1 299 ? -9.984  -42.150 -69.076 1.00 33.89 299 A 1 
ATOM 2308 C CE1   . PHE A 1 299 ? -9.475  -40.190 -71.018 1.00 31.32 299 A 1 
ATOM 2309 C CE2   . PHE A 1 299 ? -10.840 -42.020 -70.182 1.00 29.27 299 A 1 
ATOM 2310 C CZ    . PHE A 1 299 ? -10.592 -41.035 -71.159 1.00 29.95 299 A 1 
ATOM 2311 N N     . SER A 1 300 ? -5.103  -41.548 -69.496 1.00 33.02 300 A 1 
ATOM 2312 C CA    . SER A 1 300 ? -3.739  -41.487 -70.044 1.00 35.82 300 A 1 
ATOM 2313 C C     . SER A 1 300 ? -3.139  -40.095 -70.286 1.00 33.68 300 A 1 
ATOM 2314 O O     . SER A 1 300 ? -2.032  -40.032 -70.800 1.00 33.08 300 A 1 
ATOM 2315 C CB    . SER A 1 300 ? -3.805  -42.206 -71.402 1.00 34.93 300 A 1 
ATOM 2316 O OG    . SER A 1 300 ? -2.608  -42.165 -72.142 1.00 32.45 300 A 1 
ATOM 2317 N N     . MET A 1 301 ? -3.858  -39.013 -70.057 1.00 37.05 301 A 1 
ATOM 2318 C CA    . MET A 1 301 ? -3.710  -37.794 -70.863 1.00 39.11 301 A 1 
ATOM 2319 C C     . MET A 1 301 ? -2.273  -37.227 -70.927 1.00 38.49 301 A 1 
ATOM 2320 O O     . MET A 1 301 ? -1.574  -37.109 -69.928 1.00 36.07 301 A 1 
ATOM 2321 C CB    . MET A 1 301 ? -4.716  -36.709 -70.458 1.00 36.56 301 A 1 
ATOM 2322 C CG    . MET A 1 301 ? -5.849  -36.610 -71.499 1.00 33.99 301 A 1 
ATOM 2323 S SD    . MET A 1 301 ? -6.992  -35.234 -71.214 1.00 34.28 301 A 1 
ATOM 2324 C CE    . MET A 1 301 ? -8.004  -35.364 -72.704 1.00 31.79 301 A 1 
ATOM 2325 N N     . GLU A 1 302 ? -1.917  -36.831 -72.126 1.00 30.58 302 A 1 
ATOM 2326 C CA    . GLU A 1 302 ? -0.572  -36.927 -72.724 1.00 35.53 302 A 1 
ATOM 2327 C C     . GLU A 1 302 ? 0.247   -35.612 -72.757 1.00 34.57 302 A 1 
ATOM 2328 O O     . GLU A 1 302 ? 1.436   -35.600 -72.466 1.00 32.30 302 A 1 
ATOM 2329 C CB    . GLU A 1 302 ? -0.847  -37.389 -74.171 1.00 32.78 302 A 1 
ATOM 2330 C CG    . GLU A 1 302 ? 0.341   -37.763 -75.040 1.00 30.89 302 A 1 
ATOM 2331 C CD    . GLU A 1 302 ? -0.080  -38.084 -76.485 1.00 30.00 302 A 1 
ATOM 2332 O OE1   . GLU A 1 302 ? 0.796   -38.535 -77.257 1.00 28.94 302 A 1 
ATOM 2333 O OE2   . GLU A 1 302 ? -1.262  -37.861 -76.825 1.00 29.48 302 A 1 
ATOM 2334 N N     . ALA A 1 303 ? -0.351  -34.557 -73.236 1.00 34.96 303 A 1 
ATOM 2335 C CA    . ALA A 1 303 ? 0.328   -33.451 -73.935 1.00 36.74 303 A 1 
ATOM 2336 C C     . ALA A 1 303 ? 0.979   -32.408 -72.992 1.00 34.85 303 A 1 
ATOM 2337 O O     . ALA A 1 303 ? 0.795   -32.450 -71.789 1.00 33.81 303 A 1 
ATOM 2338 C CB    . ALA A 1 303 ? -0.714  -32.833 -74.876 1.00 35.09 303 A 1 
ATOM 2339 N N     . GLY A 1 304 ? 1.688   -31.387 -73.393 1.00 33.89 304 A 1 
ATOM 2340 C CA    . GLY A 1 304 ? 2.262   -30.898 -74.630 1.00 34.86 304 A 1 
ATOM 2341 C C     . GLY A 1 304 ? 3.459   -29.967 -74.328 1.00 32.87 304 A 1 
ATOM 2342 O O     . GLY A 1 304 ? 3.851   -29.798 -73.176 1.00 31.76 304 A 1 
ATOM 2343 N N     . ILE A 1 305 ? 4.015   -29.366 -75.361 1.00 28.75 305 A 1 
ATOM 2344 C CA    . ILE A 1 305 ? 5.469   -29.143 -75.556 1.00 32.76 305 A 1 
ATOM 2345 C C     . ILE A 1 305 ? 6.049   -27.828 -74.991 1.00 30.78 305 A 1 
ATOM 2346 O O     . ILE A 1 305 ? 7.259   -27.722 -74.864 1.00 29.10 305 A 1 
ATOM 2347 C CB    . ILE A 1 305 ? 5.731   -29.256 -77.086 1.00 31.26 305 A 1 
ATOM 2348 C CG1   . ILE A 1 305 ? 5.357   -30.664 -77.617 1.00 29.70 305 A 1 
ATOM 2349 C CG2   . ILE A 1 305 ? 7.181   -28.927 -77.506 1.00 32.07 305 A 1 
ATOM 2350 C CD1   . ILE A 1 305 ? 5.243   -30.747 -79.141 1.00 30.63 305 A 1 
ATOM 2351 N N     . VAL A 1 306 ? 5.252   -26.797 -74.731 1.00 31.83 306 A 1 
ATOM 2352 C CA    . VAL A 1 306 ? 5.593   -25.387 -75.024 1.00 35.02 306 A 1 
ATOM 2353 C C     . VAL A 1 306 ? 6.985   -24.933 -74.521 1.00 31.72 306 A 1 
ATOM 2354 O O     . VAL A 1 306 ? 7.315   -25.123 -73.346 1.00 30.34 306 A 1 
ATOM 2355 C CB    . VAL A 1 306 ? 4.477   -24.418 -74.578 1.00 34.06 306 A 1 
ATOM 2356 C CG1   . VAL A 1 306 ? 4.733   -22.989 -75.061 1.00 31.62 306 A 1 
ATOM 2357 C CG2   . VAL A 1 306 ? 3.106   -24.831 -75.129 1.00 36.02 306 A 1 
ATOM 2358 N N     . PRO A 1 307 ? 7.805   -24.334 -75.403 1.00 32.34 307 A 1 
ATOM 2359 C CA    . PRO A 1 307 ? 9.225   -24.005 -75.263 1.00 34.48 307 A 1 
ATOM 2360 C C     . PRO A 1 307 ? 9.422   -22.646 -74.536 1.00 32.63 307 A 1 
ATOM 2361 O O     . PRO A 1 307 ? 8.513   -22.218 -73.833 1.00 30.39 307 A 1 
ATOM 2362 C CB    . PRO A 1 307 ? 9.696   -24.049 -76.721 1.00 32.06 307 A 1 
ATOM 2363 C CG    . PRO A 1 307 ? 8.546   -23.375 -77.470 1.00 32.16 307 A 1 
ATOM 2364 C CD    . PRO A 1 307 ? 7.340   -23.899 -76.702 1.00 37.37 307 A 1 
ATOM 2365 N N     . ASP A 1 308 ? 10.425  -21.803 -74.599 1.00 44.57 308 A 1 
ATOM 2366 C CA    . ASP A 1 308 ? 11.828  -21.889 -75.035 1.00 46.97 308 A 1 
ATOM 2367 C C     . ASP A 1 308 ? 12.669  -20.823 -74.283 1.00 44.77 308 A 1 
ATOM 2368 O O     . ASP A 1 308 ? 13.779  -21.068 -73.855 1.00 41.41 308 A 1 
ATOM 2369 C CB    . ASP A 1 308 ? 11.914  -21.570 -76.551 1.00 42.74 308 A 1 
ATOM 2370 C CG    . ASP A 1 308 ? 13.281  -21.817 -77.206 1.00 37.13 308 A 1 
ATOM 2371 O OD1   . ASP A 1 308 ? 14.035  -22.663 -76.701 1.00 36.24 308 A 1 
ATOM 2372 O OD2   . ASP A 1 308 ? 13.526  -21.161 -78.238 1.00 36.95 308 A 1 
ATOM 2373 N N     . ASN A 1 309 ? 12.142  -19.584 -74.166 1.00 39.02 309 A 1 
ATOM 2374 C CA    . ASN A 1 309 ? 12.988  -18.391 -74.236 1.00 41.81 309 A 1 
ATOM 2375 C C     . ASN A 1 309 ? 13.875  -18.149 -73.007 1.00 38.11 309 A 1 
ATOM 2376 O O     . ASN A 1 309 ? 13.421  -17.944 -71.889 1.00 35.45 309 A 1 
ATOM 2377 C CB    . ASN A 1 309 ? 12.153  -17.160 -74.639 1.00 39.68 309 A 1 
ATOM 2378 C CG    . ASN A 1 309 ? 12.242  -16.857 -76.120 1.00 35.97 309 A 1 
ATOM 2379 O OD1   . ASN A 1 309 ? 13.255  -17.041 -76.765 1.00 36.68 309 A 1 
ATOM 2380 N ND2   . ASN A 1 309 ? 11.190  -16.338 -76.716 1.00 36.72 309 A 1 
ATOM 2381 N N     . THR A 1 310 ? 15.170  -18.058 -73.279 1.00 42.49 310 A 1 
ATOM 2382 C CA    . THR A 1 310 ? 16.317  -18.135 -72.351 1.00 45.13 310 A 1 
ATOM 2383 C C     . THR A 1 310 ? 16.803  -16.820 -71.740 1.00 42.97 310 A 1 
ATOM 2384 O O     . THR A 1 310 ? 17.850  -16.831 -71.093 1.00 39.97 310 A 1 
ATOM 2385 C CB    . THR A 1 310 ? 17.506  -18.732 -73.119 1.00 40.68 310 A 1 
ATOM 2386 O OG1   . THR A 1 310 ? 17.523  -18.276 -74.457 1.00 36.56 310 A 1 
ATOM 2387 C CG2   . THR A 1 310 ? 17.467  -20.246 -73.162 1.00 39.00 310 A 1 
ATOM 2388 N N     . VAL A 1 311 ? 16.158  -15.677 -71.979 1.00 34.46 311 A 1 
ATOM 2389 C CA    . VAL A 1 311 ? 16.841  -14.365 -71.969 1.00 38.96 311 A 1 
ATOM 2390 C C     . VAL A 1 311 ? 17.548  -14.067 -70.640 1.00 37.25 311 A 1 
ATOM 2391 O O     . VAL A 1 311 ? 16.931  -13.951 -69.579 1.00 35.13 311 A 1 
ATOM 2392 C CB    . VAL A 1 311 ? 15.924  -13.206 -72.391 1.00 36.32 311 A 1 
ATOM 2393 C CG1   . VAL A 1 311 ? 16.738  -11.939 -72.624 1.00 34.01 311 A 1 
ATOM 2394 C CG2   . VAL A 1 311 ? 15.162  -13.502 -73.696 1.00 37.91 311 A 1 
ATOM 2395 N N     . GLN A 1 312 ? 18.861  -13.906 -70.724 1.00 42.67 312 A 1 
ATOM 2396 C CA    . GLN A 1 312 ? 19.843  -13.952 -69.634 1.00 43.83 312 A 1 
ATOM 2397 C C     . GLN A 1 312 ? 19.938  -12.717 -68.714 1.00 42.24 312 A 1 
ATOM 2398 O O     . GLN A 1 312 ? 20.842  -12.704 -67.880 1.00 40.26 312 A 1 
ATOM 2399 C CB    . GLN A 1 312 ? 21.232  -14.132 -70.272 1.00 40.52 312 A 1 
ATOM 2400 C CG    . GLN A 1 312 ? 21.573  -15.542 -70.748 1.00 38.35 312 A 1 
ATOM 2401 C CD    . GLN A 1 312 ? 22.986  -15.608 -71.321 1.00 36.91 312 A 1 
ATOM 2402 O OE1   . GLN A 1 312 ? 23.622  -14.629 -71.669 1.00 36.35 312 A 1 
ATOM 2403 N NE2   . GLN A 1 312 ? 23.549  -16.799 -71.447 1.00 34.83 312 A 1 
ATOM 2404 N N     . SER A 1 313 ? 19.158  -11.658 -68.898 1.00 40.06 313 A 1 
ATOM 2405 C CA    . SER A 1 313 ? 19.608  -10.296 -68.564 1.00 42.02 313 A 1 
ATOM 2406 C C     . SER A 1 313 ? 20.096  -10.141 -67.119 1.00 40.01 313 A 1 
ATOM 2407 O O     . SER A 1 313 ? 19.324  -10.166 -66.161 1.00 38.13 313 A 1 
ATOM 2408 C CB    . SER A 1 313 ? 18.552  -9.251  -68.902 1.00 39.33 313 A 1 
ATOM 2409 O OG    . SER A 1 313 ? 17.375  -9.425  -68.139 1.00 37.21 313 A 1 
ATOM 2410 N N     . SER A 1 314 ? 21.420  -9.976  -67.018 1.00 40.28 314 A 1 
ATOM 2411 C CA    . SER A 1 314 ? 22.211  -10.018 -65.788 1.00 43.18 314 A 1 
ATOM 2412 C C     . SER A 1 314 ? 22.200  -8.687  -65.033 1.00 40.24 314 A 1 
ATOM 2413 O O     . SER A 1 314 ? 23.268  -8.170  -64.696 1.00 38.82 314 A 1 
ATOM 2414 C CB    . SER A 1 314 ? 23.634  -10.430 -66.149 1.00 39.98 314 A 1 
ATOM 2415 O OG    . SER A 1 314 ? 24.187  -9.534  -67.096 1.00 38.20 314 A 1 
ATOM 2416 N N     . ILE A 1 315 ? 21.024  -8.082  -64.807 1.00 39.76 315 A 1 
ATOM 2417 C CA    . ILE A 1 315 ? 20.995  -6.752  -64.187 1.00 42.41 315 A 1 
ATOM 2418 C C     . ILE A 1 315 ? 21.579  -6.861  -62.777 1.00 40.71 315 A 1 
ATOM 2419 O O     . ILE A 1 315 ? 20.931  -7.348  -61.842 1.00 38.76 315 A 1 
ATOM 2420 C CB    . ILE A 1 315 ? 19.603  -6.098  -64.235 1.00 38.66 315 A 1 
ATOM 2421 C CG1   . ILE A 1 315 ? 19.143  -5.932  -65.711 1.00 37.18 315 A 1 
ATOM 2422 C CG2   . ILE A 1 315 ? 19.630  -4.729  -63.534 1.00 39.58 315 A 1 
ATOM 2423 C CD1   . ILE A 1 315 ? 17.736  -5.364  -65.892 1.00 36.57 315 A 1 
ATOM 2424 N N     . LEU A 1 316 ? 22.831  -6.387  -62.653 1.00 43.72 316 A 1 
ATOM 2425 C CA    . LEU A 1 316 ? 23.575  -6.214  -61.408 1.00 46.70 316 A 1 
ATOM 2426 C C     . LEU A 1 316 ? 22.808  -5.231  -60.508 1.00 45.31 316 A 1 
ATOM 2427 O O     . LEU A 1 316 ? 23.028  -4.022  -60.565 1.00 43.00 316 A 1 
ATOM 2428 C CB    . LEU A 1 316 ? 24.980  -5.680  -61.735 1.00 42.10 316 A 1 
ATOM 2429 C CG    . LEU A 1 316 ? 25.969  -6.718  -62.277 1.00 39.08 316 A 1 
ATOM 2430 C CD1   . LEU A 1 316 ? 27.157  -6.016  -62.935 1.00 39.46 316 A 1 
ATOM 2431 C CD2   . LEU A 1 316 ? 26.489  -7.616  -61.147 1.00 41.49 316 A 1 
ATOM 2432 N N     . ARG A 1 317 ? 21.886  -5.719  -59.649 1.00 40.03 317 A 1 
ATOM 2433 C CA    . ARG A 1 317 ? 21.234  -4.876  -58.635 1.00 42.54 317 A 1 
ATOM 2434 C C     . ARG A 1 317 ? 22.303  -4.416  -57.644 1.00 40.08 317 A 1 
ATOM 2435 O O     . ARG A 1 317 ? 22.882  -5.268  -56.969 1.00 37.49 317 A 1 
ATOM 2436 C CB    . ARG A 1 317 ? 20.098  -5.625  -57.924 1.00 39.12 317 A 1 
ATOM 2437 C CG    . ARG A 1 317 ? 18.793  -5.604  -58.742 1.00 35.60 317 A 1 
ATOM 2438 C CD    . ARG A 1 317 ? 17.636  -6.216  -57.934 1.00 33.61 317 A 1 
ATOM 2439 N NE    . ARG A 1 317 ? 16.348  -6.042  -58.627 1.00 30.59 317 A 1 
ATOM 2440 C CZ    . ARG A 1 317 ? 15.166  -6.452  -58.195 1.00 28.68 317 A 1 
ATOM 2441 N NH1   . ARG A 1 317 ? 15.029  -7.105  -57.069 1.00 27.55 317 A 1 
ATOM 2442 N NH2   . ARG A 1 317 ? 14.091  -6.217  -58.889 1.00 26.72 317 A 1 
ATOM 2443 N N     . PRO A 1 318 ? 22.579  -3.112  -57.496 1.00 36.63 318 A 1 
ATOM 2444 C CA    . PRO A 1 318 ? 23.555  -2.633  -56.542 1.00 38.98 318 A 1 
ATOM 2445 C C     . PRO A 1 318 ? 23.050  -2.932  -55.129 1.00 37.81 318 A 1 
ATOM 2446 O O     . PRO A 1 318 ? 21.981  -2.467  -54.729 1.00 36.11 318 A 1 
ATOM 2447 C CB    . PRO A 1 318 ? 23.718  -1.138  -56.841 1.00 35.62 318 A 1 
ATOM 2448 C CG    . PRO A 1 318 ? 22.377  -0.728  -57.451 1.00 35.00 318 A 1 
ATOM 2449 C CD    . PRO A 1 318 ? 21.938  -1.999  -58.189 1.00 40.15 318 A 1 
ATOM 2450 N N     . ALA A 1 319 ? 23.803  -3.721  -54.374 1.00 38.18 319 A 1 
ATOM 2451 C CA    . ALA A 1 319 ? 23.357  -4.279  -53.097 1.00 40.63 319 A 1 
ATOM 2452 C C     . ALA A 1 319 ? 23.311  -3.272  -51.932 1.00 38.98 319 A 1 
ATOM 2453 O O     . ALA A 1 319 ? 22.672  -3.527  -50.926 1.00 37.20 319 A 1 
ATOM 2454 C CB    . ALA A 1 319 ? 24.289  -5.450  -52.762 1.00 37.08 319 A 1 
ATOM 2455 N N     . GLY A 1 320 ? 24.058  -2.176  -52.051 1.00 34.89 320 A 1 
ATOM 2456 C CA    . GLY A 1 320 ? 24.593  -1.484  -50.878 1.00 36.44 320 A 1 
ATOM 2457 C C     . GLY A 1 320 ? 23.684  -0.555  -50.085 1.00 35.56 320 A 1 
ATOM 2458 O O     . GLY A 1 320 ? 24.186  0.092   -49.167 1.00 33.22 320 A 1 
ATOM 2459 N N     . ALA A 1 321 ? 22.398  -0.418  -50.412 1.00 34.31 321 A 1 
ATOM 2460 C CA    . ALA A 1 321 ? 21.527  0.482   -49.662 1.00 36.54 321 A 1 
ATOM 2461 C C     . ALA A 1 321 ? 21.198  -0.117  -48.284 1.00 35.15 321 A 1 
ATOM 2462 O O     . ALA A 1 321 ? 20.139  -0.706  -48.090 1.00 34.65 321 A 1 
ATOM 2463 C CB    . ALA A 1 321 ? 20.288  0.822   -50.496 1.00 33.84 321 A 1 
ATOM 2464 N N     . ILE A 1 322 ? 22.141  0.020   -47.339 1.00 30.08 322 A 1 
ATOM 2465 C CA    . ILE A 1 322 ? 21.908  -0.285  -45.928 1.00 32.38 322 A 1 
ATOM 2466 C C     . ILE A 1 322 ? 20.829  0.684   -45.454 1.00 32.28 322 A 1 
ATOM 2467 O O     . ILE A 1 322 ? 21.102  1.845   -45.161 1.00 31.15 322 A 1 
ATOM 2468 C CB    . ILE A 1 322 ? 23.206  -0.183  -45.092 1.00 29.85 322 A 1 
ATOM 2469 C CG1   . ILE A 1 322 ? 24.274  -1.159  -45.627 1.00 28.32 322 A 1 
ATOM 2470 C CG2   . ILE A 1 322 ? 22.910  -0.467  -43.612 1.00 31.66 322 A 1 
ATOM 2471 C CD1   . ILE A 1 322 ? 25.648  -1.015  -44.962 1.00 30.61 322 A 1 
ATOM 2472 N N     . GLY A 1 323 ? 19.589  0.223   -45.417 1.00 33.68 323 A 1 
ATOM 2473 C CA    . GLY A 1 323 ? 18.461  0.954   -44.883 1.00 34.91 323 A 1 
ATOM 2474 C C     . GLY A 1 323 ? 18.601  1.127   -43.374 1.00 33.60 323 A 1 
ATOM 2475 O O     . GLY A 1 323 ? 17.954  0.419   -42.612 1.00 32.51 323 A 1 
ATOM 2476 N N     . LEU A 1 324 ? 19.459  2.075   -42.961 1.00 34.21 324 A 1 
ATOM 2477 C CA    . LEU A 1 324 ? 19.718  2.438   -41.560 1.00 36.19 324 A 1 
ATOM 2478 C C     . LEU A 1 324 ? 18.483  2.984   -40.828 1.00 36.37 324 A 1 
ATOM 2479 O O     . LEU A 1 324 ? 18.506  3.066   -39.602 1.00 33.96 324 A 1 
ATOM 2480 C CB    . LEU A 1 324 ? 20.844  3.480   -41.505 1.00 31.46 324 A 1 
ATOM 2481 C CG    . LEU A 1 324 ? 22.228  2.886   -41.269 1.00 29.00 324 A 1 
ATOM 2482 C CD1   . LEU A 1 324 ? 23.301  3.944   -41.526 1.00 29.25 324 A 1 
ATOM 2483 C CD2   . LEU A 1 324 ? 22.382  2.413   -39.820 1.00 32.38 324 A 1 
ATOM 2484 N N     . PHE A 1 325 ? 17.418  3.351   -41.523 1.00 33.62 325 A 1 
ATOM 2485 C CA    . PHE A 1 325 ? 16.140  3.708   -40.917 1.00 35.14 325 A 1 
ATOM 2486 C C     . PHE A 1 325 ? 15.402  2.451   -40.431 1.00 35.53 325 A 1 
ATOM 2487 O O     . PHE A 1 325 ? 14.260  2.204   -40.795 1.00 33.13 325 A 1 
ATOM 2488 C CB    . PHE A 1 325 ? 15.298  4.568   -41.867 1.00 30.76 325 A 1 
ATOM 2489 C CG    . PHE A 1 325 ? 15.872  5.944   -42.113 1.00 28.54 325 A 1 
ATOM 2490 C CD1   . PHE A 1 325 ? 15.651  6.969   -41.184 1.00 29.06 325 A 1 
ATOM 2491 C CD2   . PHE A 1 325 ? 16.627  6.196   -43.261 1.00 29.87 325 A 1 
ATOM 2492 C CE1   . PHE A 1 325 ? 16.173  8.241   -41.410 1.00 28.63 325 A 1 
ATOM 2493 C CE2   . PHE A 1 325 ? 17.154  7.473   -43.494 1.00 27.73 325 A 1 
ATOM 2494 C CZ    . PHE A 1 325 ? 16.925  8.501   -42.570 1.00 30.01 325 A 1 
ATOM 2495 N N     . SER A 1 326 ? 16.066  1.682   -39.573 1.00 30.11 326 A 1 
ATOM 2496 C CA    . SER A 1 326 ? 15.398  0.852   -38.589 1.00 32.96 326 A 1 
ATOM 2497 C C     . SER A 1 326 ? 14.706  1.814   -37.622 1.00 33.22 326 A 1 
ATOM 2498 O O     . SER A 1 326 ? 15.217  2.114   -36.548 1.00 31.84 326 A 1 
ATOM 2499 C CB    . SER A 1 326 ? 16.383  -0.060  -37.871 1.00 30.42 326 A 1 
ATOM 2500 O OG    . SER A 1 326 ? 15.725  -0.871  -36.939 1.00 28.39 326 A 1 
ATOM 2501 N N     . SER A 1 327 ? 13.576  2.377   -38.057 1.00 32.69 327 A 1 
ATOM 2502 C CA    . SER A 1 327 ? 12.622  3.027   -37.168 1.00 34.01 327 A 1 
ATOM 2503 C C     . SER A 1 327 ? 12.451  2.076   -35.991 1.00 34.10 327 A 1 
ATOM 2504 O O     . SER A 1 327 ? 12.282  0.880   -36.239 1.00 31.94 327 A 1 
ATOM 2505 C CB    . SER A 1 327 ? 11.281  3.218   -37.857 1.00 31.23 327 A 1 
ATOM 2506 O OG    . SER A 1 327 ? 11.441  3.960   -39.040 1.00 29.76 327 A 1 
ATOM 2507 N N     . PRO A 1 328 ? 12.571  2.545   -34.726 1.00 33.71 328 A 1 
ATOM 2508 C CA    . PRO A 1 328 ? 12.412  1.669   -33.586 1.00 34.54 328 A 1 
ATOM 2509 C C     . PRO A 1 328 ? 11.107  0.922   -33.800 1.00 35.15 328 A 1 
ATOM 2510 O O     . PRO A 1 328 ? 10.059  1.562   -33.924 1.00 33.80 328 A 1 
ATOM 2511 C CB    . PRO A 1 328 ? 12.393  2.583   -32.352 1.00 31.50 328 A 1 
ATOM 2512 C CG    . PRO A 1 328 ? 12.004  3.941   -32.906 1.00 31.79 328 A 1 
ATOM 2513 C CD    . PRO A 1 328 ? 12.593  3.931   -34.317 1.00 36.12 328 A 1 
ATOM 2514 N N     . SER A 1 329 ? 11.210  -0.390  -33.989 1.00 32.76 329 A 1 
ATOM 2515 C CA    . SER A 1 329 ? 10.072  -1.229  -34.307 1.00 34.56 329 A 1 
ATOM 2516 C C     . SER A 1 329 ? 9.016   -0.873  -33.280 1.00 35.27 329 A 1 
ATOM 2517 O O     . SER A 1 329 ? 9.262   -1.025  -32.088 1.00 34.04 329 A 1 
ATOM 2518 C CB    . SER A 1 329 ? 10.442  -2.712  -34.224 1.00 31.96 329 A 1 
ATOM 2519 O OG    . SER A 1 329 ? 9.310   -3.527  -34.370 1.00 29.53 329 A 1 
ATOM 2520 N N     . LEU A 1 330 ? 7.885   -0.320  -33.725 1.00 39.50 330 A 1 
ATOM 2521 C CA    . LEU A 1 330 ? 6.682   -0.265  -32.915 1.00 39.39 330 A 1 
ATOM 2522 C C     . LEU A 1 330 ? 6.543   -1.685  -32.404 1.00 39.93 330 A 1 
ATOM 2523 O O     . LEU A 1 330 ? 6.335   -2.575  -33.227 1.00 37.46 330 A 1 
ATOM 2524 C CB    . LEU A 1 330 ? 5.480   0.121   -33.784 1.00 35.72 330 A 1 
ATOM 2525 C CG    . LEU A 1 330 ? 5.282   1.639   -33.938 1.00 32.36 330 A 1 
ATOM 2526 C CD1   . LEU A 1 330 ? 4.334   1.936   -35.089 1.00 32.75 330 A 1 
ATOM 2527 C CD2   . LEU A 1 330 ? 4.695   2.244   -32.657 1.00 33.84 330 A 1 
ATOM 2528 N N     . GLN A 1 331 ? 6.823   -1.908  -31.108 1.00 39.19 331 A 1 
ATOM 2529 C CA    . GLN A 1 331 ? 6.791   -3.245  -30.540 1.00 40.75 331 A 1 
ATOM 2530 C C     . GLN A 1 331 ? 5.421   -3.795  -30.897 1.00 41.11 331 A 1 
ATOM 2531 O O     . GLN A 1 331 ? 4.413   -3.281  -30.394 1.00 39.23 331 A 1 
ATOM 2532 C CB    . GLN A 1 331 ? 7.001   -3.237  -29.020 1.00 38.34 331 A 1 
ATOM 2533 C CG    . GLN A 1 331 ? 8.476   -3.157  -28.617 1.00 34.72 331 A 1 
ATOM 2534 C CD    . GLN A 1 331 ? 8.677   -3.253  -27.100 1.00 31.63 331 A 1 
ATOM 2535 O OE1   . GLN A 1 331 ? 7.808   -2.964  -26.290 1.00 29.34 331 A 1 
ATOM 2536 N NE2   . GLN A 1 331 ? 9.837   -3.670  -26.654 1.00 29.42 331 A 1 
ATOM 2537 N N     . THR A 1 332 ? 5.395   -4.696  -31.857 1.00 40.13 332 A 1 
ATOM 2538 C CA    . THR A 1 332 ? 4.179   -5.390  -32.239 1.00 42.01 332 A 1 
ATOM 2539 C C     . THR A 1 332 ? 3.608   -5.888  -30.931 1.00 43.17 332 A 1 
ATOM 2540 O O     . THR A 1 332 ? 4.382   -6.507  -30.179 1.00 40.23 332 A 1 
ATOM 2541 C CB    . THR A 1 332 ? 4.465   -6.579  -33.165 1.00 38.14 332 A 1 
ATOM 2542 O OG1   . THR A 1 332 ? 5.649   -7.243  -32.765 1.00 34.36 332 A 1 
ATOM 2543 C CG2   . THR A 1 332 ? 4.667   -6.116  -34.609 1.00 33.85 332 A 1 
ATOM 2544 N N     . PRO A 1 333 ? 2.369   -5.507  -30.559 1.00 47.52 333 A 1 
ATOM 2545 C CA    . PRO A 1 333 ? 1.807   -5.869  -29.278 1.00 46.25 333 A 1 
ATOM 2546 C C     . PRO A 1 333 ? 2.020   -7.368  -29.140 1.00 47.24 333 A 1 
ATOM 2547 O O     . PRO A 1 333 ? 1.540   -8.126  -29.982 1.00 45.96 333 A 1 
ATOM 2548 C CB    . PRO A 1 333 ? 0.331   -5.463  -29.324 1.00 42.16 333 A 1 
ATOM 2549 C CG    . PRO A 1 333 ? 0.024   -5.332  -30.809 1.00 40.66 333 A 1 
ATOM 2550 C CD    . PRO A 1 333 ? 1.363   -4.908  -31.409 1.00 42.82 333 A 1 
ATOM 2551 N N     . LEU A 1 334 ? 2.872   -7.752  -28.180 1.00 54.30 334 A 1 
ATOM 2552 C CA    . LEU A 1 334 ? 3.227   -9.144  -27.983 1.00 53.33 334 A 1 
ATOM 2553 C C     . LEU A 1 334 ? 1.916   -9.824  -27.625 1.00 55.07 334 A 1 
ATOM 2554 O O     . LEU A 1 334 ? 1.447   -9.712  -26.494 1.00 50.87 334 A 1 
ATOM 2555 C CB    . LEU A 1 334 ? 4.270   -9.283  -26.857 1.00 47.40 334 A 1 
ATOM 2556 C CG    . LEU A 1 334 ? 5.718   -9.001  -27.282 1.00 41.93 334 A 1 
ATOM 2557 C CD1   . LEU A 1 334 ? 6.606   -8.798  -26.054 1.00 39.75 334 A 1 
ATOM 2558 C CD2   . LEU A 1 334 ? 6.297   -10.154 -28.105 1.00 38.82 334 A 1 
ATOM 2559 N N     . HIS A 1 335 ? 1.277   -10.421 -28.630 1.00 54.98 335 A 1 
ATOM 2560 C CA    . HIS A 1 335 ? 0.151   -11.287 -28.443 1.00 54.28 335 A 1 
ATOM 2561 C C     . HIS A 1 335 ? 0.685   -12.436 -27.605 1.00 55.89 335 A 1 
ATOM 2562 O O     . HIS A 1 335 ? 1.455   -13.258 -28.111 1.00 51.11 335 A 1 
ATOM 2563 C CB    . HIS A 1 335 ? -0.450  -11.749 -29.775 1.00 48.39 335 A 1 
ATOM 2564 C CG    . HIS A 1 335 ? -1.899  -11.352 -29.908 1.00 42.57 335 A 1 
ATOM 2565 N ND1   . HIS A 1 335 ? -2.963  -12.001 -29.331 1.00 38.62 335 A 1 
ATOM 2566 C CD2   . HIS A 1 335 ? -2.397  -10.284 -30.598 1.00 36.97 335 A 1 
ATOM 2567 C CE1   . HIS A 1 335 ? -4.081  -11.336 -29.677 1.00 34.77 335 A 1 
ATOM 2568 N NE2   . HIS A 1 335 ? -3.781  -10.292 -30.438 1.00 35.54 335 A 1 
ATOM 2569 N N     . PHE A 1 336 ? 0.406   -12.396 -26.304 1.00 56.46 336 A 1 
ATOM 2570 C CA    . PHE A 1 336 ? 0.811   -13.477 -25.429 1.00 55.38 336 A 1 
ATOM 2571 C C     . PHE A 1 336 ? 0.249   -14.760 -26.038 1.00 58.75 336 A 1 
ATOM 2572 O O     . PHE A 1 336 ? -0.930  -14.840 -26.378 1.00 54.63 336 A 1 
ATOM 2573 C CB    . PHE A 1 336 ? 0.329   -13.237 -24.000 1.00 48.30 336 A 1 
ATOM 2574 C CG    . PHE A 1 336 ? 1.276   -12.384 -23.187 1.00 46.08 336 A 1 
ATOM 2575 C CD1   . PHE A 1 336 ? 2.192   -12.981 -22.314 1.00 44.98 336 A 1 
ATOM 2576 C CD2   . PHE A 1 336 ? 1.295   -10.991 -23.335 1.00 42.90 336 A 1 
ATOM 2577 C CE1   . PHE A 1 336 ? 3.107   -12.202 -21.590 1.00 39.45 336 A 1 
ATOM 2578 C CE2   . PHE A 1 336 ? 2.220   -10.208 -22.619 1.00 40.03 336 A 1 
ATOM 2579 C CZ    . PHE A 1 336 ? 3.133   -10.810 -21.746 1.00 39.90 336 A 1 
ATOM 2580 N N     . SER A 1 337 ? 1.116   -15.755 -26.191 1.00 68.11 337 A 1 
ATOM 2581 C CA    . SER A 1 337 ? 0.683   -17.106 -26.530 1.00 70.68 337 A 1 
ATOM 2582 C C     . SER A 1 337 ? -0.442  -17.511 -25.578 1.00 74.30 337 A 1 
ATOM 2583 O O     . SER A 1 337 ? -0.442  -17.087 -24.417 1.00 67.92 337 A 1 
ATOM 2584 C CB    . SER A 1 337 ? 1.868   -18.064 -26.389 1.00 61.24 337 A 1 
ATOM 2585 O OG    . SER A 1 337 ? 1.470   -19.402 -26.603 1.00 50.71 337 A 1 
ATOM 2586 N N     . SER A 1 338 ? -1.370  -18.340 -26.013 1.00 76.92 338 A 1 
ATOM 2587 C CA    . SER A 1 338 ? -2.462  -18.842 -25.166 1.00 79.45 338 A 1 
ATOM 2588 C C     . SER A 1 338 ? -1.962  -19.311 -23.785 1.00 82.09 338 A 1 
ATOM 2589 O O     . SER A 1 338 ? -2.537  -18.955 -22.763 1.00 77.92 338 A 1 
ATOM 2590 C CB    . SER A 1 338 ? -3.188  -19.973 -25.906 1.00 71.80 338 A 1 
ATOM 2591 O OG    . SER A 1 338 ? -4.142  -20.580 -25.083 1.00 60.48 338 A 1 
ATOM 2592 N N     . LYS A 1 339 ? -0.798  -19.979 -23.755 1.00 83.34 339 A 1 
ATOM 2593 C CA    . LYS A 1 339 ? -0.129  -20.391 -22.508 1.00 84.65 339 A 1 
ATOM 2594 C C     . LYS A 1 339 ? 0.320   -19.220 -21.626 1.00 86.66 339 A 1 
ATOM 2595 O O     . LYS A 1 339 ? 0.234   -19.284 -20.399 1.00 83.18 339 A 1 
ATOM 2596 C CB    . LYS A 1 339 ? 1.093   -21.264 -22.833 1.00 80.53 339 A 1 
ATOM 2597 C CG    . LYS A 1 339 ? 0.703   -22.613 -23.437 1.00 69.94 339 A 1 
ATOM 2598 C CD    . LYS A 1 339 ? 1.940   -23.507 -23.614 1.00 65.44 339 A 1 
ATOM 2599 C CE    . LYS A 1 339 ? 1.523   -24.869 -24.140 1.00 55.58 339 A 1 
ATOM 2600 N NZ    . LYS A 1 339 ? 2.664   -25.794 -24.276 1.00 48.33 339 A 1 
ATOM 2601 N N     . GLU A 1 340 ? 0.824   -18.132 -22.204 1.00 86.42 340 A 1 
ATOM 2602 C CA    . GLU A 1 340 ? 1.244   -16.950 -21.450 1.00 87.20 340 A 1 
ATOM 2603 C C     . GLU A 1 340 ? 0.032   -16.214 -20.876 1.00 88.85 340 A 1 
ATOM 2604 O O     . GLU A 1 340 ? 0.069   -15.793 -19.721 1.00 86.43 340 A 1 
ATOM 2605 C CB    . GLU A 1 340 ? 2.078   -16.012 -22.322 1.00 83.26 340 A 1 
ATOM 2606 C CG    . GLU A 1 340 ? 3.439   -16.593 -22.683 1.00 72.17 340 A 1 
ATOM 2607 C CD    . GLU A 1 340 ? 4.206   -15.647 -23.608 1.00 67.80 340 A 1 
ATOM 2608 O OE1   . GLU A 1 340 ? 5.381   -15.358 -23.298 1.00 60.77 340 A 1 
ATOM 2609 O OE2   . GLU A 1 340 ? 3.607   -15.204 -24.606 1.00 60.65 340 A 1 
ATOM 2610 N N     . ARG A 1 341 ? -1.064  -16.115 -21.652 1.00 86.21 341 A 1 
ATOM 2611 C CA    . ARG A 1 341 ? -2.330  -15.552 -21.171 1.00 87.67 341 A 1 
ATOM 2612 C C     . ARG A 1 341 ? -2.881  -16.367 -20.002 1.00 88.84 341 A 1 
ATOM 2613 O O     . ARG A 1 341 ? -3.228  -15.782 -18.984 1.00 86.96 341 A 1 
ATOM 2614 C CB    . ARG A 1 341 ? -3.328  -15.453 -22.329 1.00 85.59 341 A 1 
ATOM 2615 C CG    . ARG A 1 341 ? -4.609  -14.726 -21.910 1.00 81.07 341 A 1 
ATOM 2616 C CD    . ARG A 1 341 ? -5.562  -14.547 -23.112 1.00 79.37 341 A 1 
ATOM 2617 N NE    . ARG A 1 341 ? -6.832  -13.958 -22.680 1.00 78.20 341 A 1 
ATOM 2618 C CZ    . ARG A 1 341 ? -7.820  -14.631 -22.097 1.00 78.12 341 A 1 
ATOM 2619 N NH1   . ARG A 1 341 ? -7.796  -15.922 -21.994 1.00 69.16 341 A 1 
ATOM 2620 N NH2   . ARG A 1 341 ? -8.831  -14.012 -21.596 1.00 72.98 341 A 1 
ATOM 2621 N N     . GLU A 1 342 ? -2.882  -17.690 -20.096 1.00 89.43 342 A 1 
ATOM 2622 C CA    . GLU A 1 342 ? -3.293  -18.587 -19.017 1.00 89.69 342 A 1 
ATOM 2623 C C     . GLU A 1 342 ? -2.468  -18.356 -17.741 1.00 90.66 342 A 1 
ATOM 2624 O O     . GLU A 1 342 ? -3.023  -18.198 -16.652 1.00 88.96 342 A 1 
ATOM 2625 C CB    . GLU A 1 342 ? -3.167  -20.029 -19.511 1.00 87.33 342 A 1 
ATOM 2626 C CG    . GLU A 1 342 ? -3.779  -21.044 -18.540 1.00 73.85 342 A 1 
ATOM 2627 C CD    . GLU A 1 342 ? -3.612  -22.502 -19.005 1.00 67.74 342 A 1 
ATOM 2628 O OE1   . GLU A 1 342 ? -4.172  -23.386 -18.318 1.00 60.19 342 A 1 
ATOM 2629 O OE2   . GLU A 1 342 ? -2.909  -22.741 -20.008 1.00 59.58 342 A 1 
ATOM 2630 N N     . ALA A 1 343 ? -1.138  -18.199 -17.866 1.00 90.83 343 A 1 
ATOM 2631 C CA    . ALA A 1 343 ? -0.274  -17.859 -16.735 1.00 90.53 343 A 1 
ATOM 2632 C C     . ALA A 1 343 ? -0.632  -16.491 -16.108 1.00 91.37 343 A 1 
ATOM 2633 O O     . ALA A 1 343 ? -0.536  -16.317 -14.889 1.00 89.54 343 A 1 
ATOM 2634 C CB    . ALA A 1 343 ? 1.183   -17.896 -17.206 1.00 88.52 343 A 1 
ATOM 2635 N N     . ARG A 1 344 ? -1.067  -15.500 -16.902 1.00 91.98 344 A 1 
ATOM 2636 C CA    . ARG A 1 344 ? -1.538  -14.205 -16.392 1.00 91.92 344 A 1 
ATOM 2637 C C     . ARG A 1 344 ? -2.875  -14.332 -15.658 1.00 92.80 344 A 1 
ATOM 2638 O O     . ARG A 1 344 ? -3.039  -13.705 -14.610 1.00 91.07 344 A 1 
ATOM 2639 C CB    . ARG A 1 344 ? -1.640  -13.163 -17.509 1.00 90.48 344 A 1 
ATOM 2640 C CG    . ARG A 1 344 ? -0.310  -12.824 -18.188 1.00 86.28 344 A 1 
ATOM 2641 C CD    . ARG A 1 344 ? 0.706   -12.210 -17.233 1.00 82.37 344 A 1 
ATOM 2642 N NE    . ARG A 1 344 ? 1.955   -11.887 -17.935 1.00 77.61 344 A 1 
ATOM 2643 C CZ    . ARG A 1 344 ? 3.071   -12.600 -17.938 1.00 73.05 344 A 1 
ATOM 2644 N NH1   . ARG A 1 344 ? 3.194   -13.690 -17.232 1.00 65.27 344 A 1 
ATOM 2645 N NH2   . ARG A 1 344 ? 4.074   -12.225 -18.659 1.00 66.46 344 A 1 
ATOM 2646 N N     . VAL A 1 345 ? -3.798  -15.150 -16.163 1.00 92.94 345 A 1 
ATOM 2647 C CA    . VAL A 1 345 ? -5.076  -15.437 -15.493 1.00 93.27 345 A 1 
ATOM 2648 C C     . VAL A 1 345 ? -4.836  -16.147 -14.162 1.00 93.83 345 A 1 
ATOM 2649 O O     . VAL A 1 345 ? -5.413  -15.744 -13.145 1.00 92.76 345 A 1 
ATOM 2650 C CB    . VAL A 1 345 ? -6.012  -16.253 -16.404 1.00 92.26 345 A 1 
ATOM 2651 C CG1   . VAL A 1 345 ? -7.303  -16.665 -15.666 1.00 88.06 345 A 1 
ATOM 2652 C CG2   . VAL A 1 345 ? -6.419  -15.438 -17.630 1.00 87.88 345 A 1 
ATOM 2653 N N     . LEU A 1 346 ? -3.934  -17.115 -14.109 1.00 93.21 346 A 1 
ATOM 2654 C CA    . LEU A 1 346 ? -3.576  -17.801 -12.863 1.00 93.18 346 A 1 
ATOM 2655 C C     . LEU A 1 346 ? -3.012  -16.826 -11.825 1.00 93.74 346 A 1 
ATOM 2656 O O     . LEU A 1 346 ? -3.494  -16.774 -10.687 1.00 92.71 346 A 1 
ATOM 2657 C CB    . LEU A 1 346 ? -2.588  -18.934 -13.183 1.00 91.94 346 A 1 
ATOM 2658 C CG    . LEU A 1 346 ? -2.210  -19.787 -11.954 1.00 81.11 346 A 1 
ATOM 2659 C CD1   . LEU A 1 346 ? -3.424  -20.506 -11.359 1.00 75.88 346 A 1 
ATOM 2660 C CD2   . LEU A 1 346 ? -1.173  -20.834 -12.361 1.00 76.99 346 A 1 
ATOM 2661 N N     . ARG A 1 347 ? -2.066  -15.962 -12.218 1.00 92.86 347 A 1 
ATOM 2662 C CA    . ARG A 1 347 ? -1.497  -14.933 -11.334 1.00 92.80 347 A 1 
ATOM 2663 C C     . ARG A 1 347 ? -2.546  -13.918 -10.866 1.00 93.63 347 A 1 
ATOM 2664 O O     . ARG A 1 347 ? -2.508  -13.479 -9.713  1.00 92.14 347 A 1 
ATOM 2665 C CB    . ARG A 1 347 ? -0.335  -14.253 -12.054 1.00 91.38 347 A 1 
ATOM 2666 C CG    . ARG A 1 347 ? 0.394   -13.271 -11.107 1.00 83.52 347 A 1 
ATOM 2667 C CD    . ARG A 1 347 ? 1.658   -12.717 -11.761 1.00 78.95 347 A 1 
ATOM 2668 N NE    . ARG A 1 347 ? 1.324   -12.024 -13.012 1.00 72.23 347 A 1 
ATOM 2669 C CZ    . ARG A 1 347 ? 2.114   -11.239 -13.707 1.00 66.50 347 A 1 
ATOM 2670 N NH1   . ARG A 1 347 ? 3.339   -10.998 -13.328 1.00 59.88 347 A 1 
ATOM 2671 N NH2   . ARG A 1 347 ? 1.684   -10.672 -14.788 1.00 59.24 347 A 1 
ATOM 2672 N N     . TYR A 1 348 ? -3.500  -13.553 -11.715 1.00 93.76 348 A 1 
ATOM 2673 C CA    . TYR A 1 348 ? -4.633  -12.720 -11.320 1.00 94.09 348 A 1 
ATOM 2674 C C     . TYR A 1 348 ? -5.489  -13.415 -10.237 1.00 94.61 348 A 1 
ATOM 2675 O O     . TYR A 1 348 ? -5.835  -12.770 -9.241  1.00 93.90 348 A 1 
ATOM 2676 C CB    . TYR A 1 348 ? -5.462  -12.347 -12.559 1.00 93.75 348 A 1 
ATOM 2677 C CG    . TYR A 1 348 ? -6.922  -12.092 -12.270 1.00 93.67 348 A 1 
ATOM 2678 C CD1   . TYR A 1 348 ? -7.860  -13.113 -12.520 1.00 91.86 348 A 1 
ATOM 2679 C CD2   . TYR A 1 348 ? -7.339  -10.888 -11.682 1.00 92.26 348 A 1 
ATOM 2680 C CE1   . TYR A 1 348 ? -9.212  -12.933 -12.189 1.00 91.37 348 A 1 
ATOM 2681 C CE2   . TYR A 1 348 ? -8.686  -10.696 -11.348 1.00 91.24 348 A 1 
ATOM 2682 C CZ    . TYR A 1 348 ? -9.621  -11.721 -11.598 1.00 91.54 348 A 1 
ATOM 2683 O OH    . TYR A 1 348 ? -10.929 -11.564 -11.262 1.00 89.84 348 A 1 
ATOM 2684 N N     . LYS A 1 349 ? -5.768  -14.719 -10.383 1.00 94.67 349 A 1 
ATOM 2685 C CA    . LYS A 1 349 ? -6.511  -15.497 -9.387  1.00 94.37 349 A 1 
ATOM 2686 C C     . LYS A 1 349 ? -5.777  -15.565 -8.039  1.00 94.79 349 A 1 
ATOM 2687 O O     . LYS A 1 349 ? -6.408  -15.453 -6.994  1.00 93.35 349 A 1 
ATOM 2688 C CB    . LYS A 1 349 ? -6.812  -16.911 -9.909  1.00 93.48 349 A 1 
ATOM 2689 C CG    . LYS A 1 349 ? -7.858  -16.936 -11.038 1.00 88.58 349 A 1 
ATOM 2690 C CD    . LYS A 1 349 ? -8.183  -18.377 -11.465 1.00 83.30 349 A 1 
ATOM 2691 C CE    . LYS A 1 349 ? -9.196  -18.397 -12.604 1.00 77.48 349 A 1 
ATOM 2692 N NZ    . LYS A 1 349 ? -9.915  -19.697 -12.713 1.00 68.77 349 A 1 
ATOM 2693 N N     . GLU A 1 350 ? -4.455  -15.672 -8.047  1.00 94.12 350 A 1 
ATOM 2694 C CA    . GLU A 1 350 ? -3.642  -15.599 -6.831  1.00 93.63 350 A 1 
ATOM 2695 C C     . GLU A 1 350 ? -3.696  -14.208 -6.190  1.00 93.84 350 A 1 
ATOM 2696 O O     . GLU A 1 350 ? -4.027  -14.089 -5.011  1.00 91.61 350 A 1 
ATOM 2697 C CB    . GLU A 1 350 ? -2.191  -16.000 -7.117  1.00 92.03 350 A 1 
ATOM 2698 C CG    . GLU A 1 350 ? -2.064  -17.507 -7.346  1.00 79.26 350 A 1 
ATOM 2699 C CD    . GLU A 1 350 ? -0.608  -17.965 -7.423  1.00 71.52 350 A 1 
ATOM 2700 O OE1   . GLU A 1 350 ? -0.383  -19.154 -7.105  1.00 63.55 350 A 1 
ATOM 2701 O OE2   . GLU A 1 350 ? 0.252   -17.141 -7.773  1.00 63.27 350 A 1 
ATOM 2702 N N     . LYS A 1 351 ? -3.486  -13.138 -6.975  1.00 94.05 351 A 1 
ATOM 2703 C CA    . LYS A 1 351 ? -3.584  -11.758 -6.488  1.00 93.60 351 A 1 
ATOM 2704 C C     . LYS A 1 351 ? -4.969  -11.417 -5.931  1.00 94.18 351 A 1 
ATOM 2705 O O     . LYS A 1 351 ? -5.075  -10.609 -5.009  1.00 92.00 351 A 1 
ATOM 2706 C CB    . LYS A 1 351 ? -3.218  -10.756 -7.591  1.00 91.87 351 A 1 
ATOM 2707 C CG    . LYS A 1 351 ? -1.723  -10.457 -7.661  1.00 86.15 351 A 1 
ATOM 2708 C CD    . LYS A 1 351 ? -1.470  -9.230  -8.550  1.00 84.26 351 A 1 
ATOM 2709 C CE    . LYS A 1 351 ? -0.067  -8.676  -8.358  1.00 79.08 351 A 1 
ATOM 2710 N NZ    . LYS A 1 351 ? 0.045   -7.287  -8.874  1.00 73.66 351 A 1 
ATOM 2711 N N     . LYS A 1 352 ? -6.037  -12.025 -6.446  1.00 93.70 352 A 1 
ATOM 2712 C CA    . LYS A 1 352 ? -7.400  -11.811 -5.936  1.00 93.99 352 A 1 
ATOM 2713 C C     . LYS A 1 352 ? -7.502  -12.105 -4.436  1.00 93.96 352 A 1 
ATOM 2714 O O     . LYS A 1 352 ? -8.231  -11.409 -3.736  1.00 91.54 352 A 1 
ATOM 2715 C CB    . LYS A 1 352 ? -8.410  -12.628 -6.769  1.00 92.64 352 A 1 
ATOM 2716 C CG    . LYS A 1 352 ? -9.876  -12.392 -6.354  1.00 89.03 352 A 1 
ATOM 2717 C CD    . LYS A 1 352 ? -10.886 -13.017 -7.342  1.00 87.26 352 A 1 
ATOM 2718 C CE    . LYS A 1 352 ? -12.331 -12.752 -6.886  1.00 80.23 352 A 1 
ATOM 2719 N NZ    . LYS A 1 352 ? -13.344 -13.088 -7.920  1.00 73.47 352 A 1 
ATOM 2720 N N     . LYS A 1 353 ? -6.745  -13.075 -3.927  1.00 94.14 353 A 1 
ATOM 2721 C CA    . LYS A 1 353 ? -6.747  -13.480 -2.511  1.00 93.12 353 A 1 
ATOM 2722 C C     . LYS A 1 353 ? -6.053  -12.462 -1.594  1.00 92.67 353 A 1 
ATOM 2723 O O     . LYS A 1 353 ? -6.424  -12.362 -0.431  1.00 88.76 353 A 1 
ATOM 2724 C CB    . LYS A 1 353 ? -6.075  -14.862 -2.362  1.00 91.19 353 A 1 
ATOM 2725 C CG    . LYS A 1 353 ? -6.771  -15.974 -3.169  1.00 83.30 353 A 1 
ATOM 2726 C CD    . LYS A 1 353 ? -5.966  -17.279 -3.092  1.00 79.10 353 A 1 
ATOM 2727 C CE    . LYS A 1 353 ? -6.589  -18.355 -3.978  1.00 69.85 353 A 1 
ATOM 2728 N NZ    . LYS A 1 353 ? -5.751  -19.587 -4.046  1.00 62.46 353 A 1 
ATOM 2729 N N     . SER A 1 354 ? -5.086  -11.700 -2.107  1.00 93.34 354 A 1 
ATOM 2730 C CA    . SER A 1 354 ? -4.280  -10.752 -1.327  1.00 92.46 354 A 1 
ATOM 2731 C C     . SER A 1 354 ? -4.759  -9.300  -1.397  1.00 92.79 354 A 1 
ATOM 2732 O O     . SER A 1 354 ? -4.104  -8.401  -0.858  1.00 88.76 354 A 1 
ATOM 2733 C CB    . SER A 1 354 ? -2.801  -10.864 -1.733  1.00 89.48 354 A 1 
ATOM 2734 O OG    . SER A 1 354 ? -2.623  -10.496 -3.086  1.00 78.54 354 A 1 
ATOM 2735 N N     . ARG A 1 355 ? -5.896  -9.016  -2.051  1.00 93.51 355 A 1 
ATOM 2736 C CA    . ARG A 1 355 ? -6.404  -7.645  -2.192  1.00 93.59 355 A 1 
ATOM 2737 C C     . ARG A 1 355 ? -6.796  -7.044  -0.836  1.00 93.57 355 A 1 
ATOM 2738 O O     . ARG A 1 355 ? -7.570  -7.631  -0.091  1.00 90.98 355 A 1 
ATOM 2739 C CB    . ARG A 1 355 ? -7.613  -7.596  -3.133  1.00 92.22 355 A 1 
ATOM 2740 C CG    . ARG A 1 355 ? -7.235  -7.847  -4.592  1.00 88.10 355 A 1 
ATOM 2741 C CD    . ARG A 1 355 ? -8.501  -7.816  -5.439  1.00 88.64 355 A 1 
ATOM 2742 N NE    . ARG A 1 355 ? -8.264  -8.342  -6.795  1.00 86.88 355 A 1 
ATOM 2743 C CZ    . ARG A 1 355 ? -9.219  -8.742  -7.622  1.00 87.48 355 A 1 
ATOM 2744 N NH1   . ARG A 1 355 ? -10.475 -8.602  -7.327  1.00 79.99 355 A 1 
ATOM 2745 N NH2   . ARG A 1 355 ? -8.917  -9.293  -8.743  1.00 80.70 355 A 1 
ATOM 2746 N N     . LYS A 1 356 ? -6.332  -5.768  -0.559  1.00 93.58 356 A 1 
ATOM 2747 C CA    . LYS A 1 356 ? -6.676  -5.006  0.636   1.00 93.26 356 A 1 
ATOM 2748 C C     . LYS A 1 356 ? -7.477  -3.761  0.257   1.00 93.65 356 A 1 
ATOM 2749 O O     . LYS A 1 356 ? -6.970  -2.813  -0.331  1.00 90.41 356 A 1 
ATOM 2750 C CB    . LYS A 1 356 ? -5.403  -4.678  1.436   1.00 90.54 356 A 1 
ATOM 2751 C CG    . LYS A 1 356 ? -4.757  -5.956  2.014   1.00 81.42 356 A 1 
ATOM 2752 C CD    . LYS A 1 356 ? -3.550  -5.618  2.895   1.00 75.05 356 A 1 
ATOM 2753 C CE    . LYS A 1 356 ? -2.814  -6.912  3.291   1.00 66.77 356 A 1 
ATOM 2754 N NZ    . LYS A 1 356 ? -1.406  -6.659  3.649   1.00 57.56 356 A 1 
ATOM 2755 N N     . PHE A 1 357 ? -8.777  -3.764  0.608   1.00 92.57 357 A 1 
ATOM 2756 C CA    . PHE A 1 357 ? -9.677  -2.632  0.372   1.00 92.43 357 A 1 
ATOM 2757 C C     . PHE A 1 357 ? -9.653  -1.597  1.505   1.00 92.08 357 A 1 
ATOM 2758 O O     . PHE A 1 357 ? -10.233 -0.512  1.384   1.00 88.52 357 A 1 
ATOM 2759 C CB    . PHE A 1 357 ? -11.094 -3.151  0.116   1.00 91.36 357 A 1 
ATOM 2760 C CG    . PHE A 1 357 ? -11.230 -3.808  -1.245  1.00 91.18 357 A 1 
ATOM 2761 C CD1   . PHE A 1 357 ? -11.523 -3.025  -2.376  1.00 86.12 357 A 1 
ATOM 2762 C CD2   . PHE A 1 357 ? -11.049 -5.190  -1.393  1.00 85.76 357 A 1 
ATOM 2763 C CE1   . PHE A 1 357 ? -11.643 -3.610  -3.635  1.00 83.38 357 A 1 
ATOM 2764 C CE2   . PHE A 1 357 ? -11.162 -5.788  -2.658  1.00 83.96 357 A 1 
ATOM 2765 C CZ    . PHE A 1 357 ? -11.464 -5.001  -3.786  1.00 85.26 357 A 1 
ATOM 2766 N N     . GLU A 1 358 ? -8.959  -1.881  2.606   1.00 92.91 358 A 1 
ATOM 2767 C CA    . GLU A 1 358 ? -8.765  -0.943  3.700   1.00 92.51 358 A 1 
ATOM 2768 C C     . GLU A 1 358 ? -7.926  0.260   3.264   1.00 93.03 358 A 1 
ATOM 2769 O O     . GLU A 1 358 ? -7.042  0.195   2.398   1.00 90.87 358 A 1 
ATOM 2770 C CB    . GLU A 1 358 ? -8.144  -1.644  4.918   1.00 90.55 358 A 1 
ATOM 2771 C CG    . GLU A 1 358 ? -9.079  -2.731  5.455   1.00 78.72 358 A 1 
ATOM 2772 C CD    . GLU A 1 358 ? -8.657  -3.258  6.823   1.00 71.50 358 A 1 
ATOM 2773 O OE1   . GLU A 1 358 ? -9.484  -3.992  7.414   1.00 63.24 358 A 1 
ATOM 2774 O OE2   . GLU A 1 358 ? -7.550  -2.893  7.282   1.00 61.57 358 A 1 
ATOM 2775 N N     . LYS A 1 359 ? -8.217  1.423   3.857   1.00 91.04 359 A 1 
ATOM 2776 C CA    . LYS A 1 359 ? -7.532  2.648   3.488   1.00 91.00 359 A 1 
ATOM 2777 C C     . LYS A 1 359 ? -6.100  2.643   4.014   1.00 91.59 359 A 1 
ATOM 2778 O O     . LYS A 1 359 ? -5.854  3.030   5.155   1.00 88.93 359 A 1 
ATOM 2779 C CB    . LYS A 1 359 ? -8.338  3.863   3.965   1.00 88.80 359 A 1 
ATOM 2780 C CG    . LYS A 1 359 ? -7.707  5.175   3.481   1.00 81.37 359 A 1 
ATOM 2781 C CD    . LYS A 1 359 ? -8.480  6.382   4.031   1.00 74.49 359 A 1 
ATOM 2782 C CE    . LYS A 1 359 ? -7.805  7.670   3.612   1.00 64.09 359 A 1 
ATOM 2783 N NZ    . LYS A 1 359 ? -8.444  8.859   4.243   1.00 56.96 359 A 1 
ATOM 2784 N N     . THR A 1 360 ? -5.153  2.347   3.145   1.00 92.33 360 A 1 
ATOM 2785 C CA    . THR A 1 360 ? -3.730  2.486   3.419   1.00 91.97 360 A 1 
ATOM 2786 C C     . THR A 1 360 ? -3.201  3.845   2.943   1.00 93.15 360 A 1 
ATOM 2787 O O     . THR A 1 360 ? -3.536  4.340   1.868   1.00 90.41 360 A 1 
ATOM 2788 C CB    . THR A 1 360 ? -2.931  1.314   2.810   1.00 88.62 360 A 1 
ATOM 2789 O OG1   . THR A 1 360 ? -3.150  1.242   1.434   1.00 76.53 360 A 1 
ATOM 2790 C CG2   . THR A 1 360 ? -3.331  -0.025  3.423   1.00 73.69 360 A 1 
ATOM 2791 N N     . THR A 1 361 ? -2.391  4.514   3.775   1.00 92.72 361 A 1 
ATOM 2792 C CA    . THR A 1 361 ? -1.707  5.757   3.396   1.00 93.39 361 A 1 
ATOM 2793 C C     . THR A 1 361 ? -0.310  5.411   2.881   1.00 93.76 361 A 1 
ATOM 2794 O O     . THR A 1 361 ? 0.562   5.055   3.658   1.00 91.05 361 A 1 
ATOM 2795 C CB    . THR A 1 361 ? -1.635  6.746   4.567   1.00 91.91 361 A 1 
ATOM 2796 O OG1   . THR A 1 361 ? -2.940  7.057   5.002   1.00 82.10 361 A 1 
ATOM 2797 C CG2   . THR A 1 361 ? -0.981  8.072   4.150   1.00 81.44 361 A 1 
ATOM 2798 N N     . ARG A 1 362 ? -0.077  5.560   1.581   1.00 93.44 362 A 1 
ATOM 2799 C CA    . ARG A 1 362 ? 1.222   5.234   0.971   1.00 93.07 362 A 1 
ATOM 2800 C C     . ARG A 1 362 ? 2.306   6.304   1.203   1.00 94.14 362 A 1 
ATOM 2801 O O     . ARG A 1 362 ? 3.492   6.019   1.052   1.00 91.38 362 A 1 
ATOM 2802 C CB    . ARG A 1 362 ? 1.056   4.971   -0.535  1.00 91.10 362 A 1 
ATOM 2803 C CG    . ARG A 1 362 ? 0.228   3.704   -0.844  1.00 84.81 362 A 1 
ATOM 2804 C CD    . ARG A 1 362 ? 0.337   3.345   -2.319  1.00 80.09 362 A 1 
ATOM 2805 N NE    . ARG A 1 362 ? -0.407  2.097   -2.637  1.00 73.49 362 A 1 
ATOM 2806 C CZ    . ARG A 1 362 ? -1.551  2.000   -3.279  1.00 67.88 362 A 1 
ATOM 2807 N NH1   . ARG A 1 362 ? -2.185  3.044   -3.730  1.00 60.69 362 A 1 
ATOM 2808 N NH2   . ARG A 1 362 ? -2.098  0.837   -3.490  1.00 61.89 362 A 1 
ATOM 2809 N N     . TYR A 1 363 ? 1.888   7.541   1.523   1.00 93.59 363 A 1 
ATOM 2810 C CA    . TYR A 1 363 ? 2.786   8.678   1.700   1.00 93.90 363 A 1 
ATOM 2811 C C     . TYR A 1 363 ? 2.410   9.463   2.963   1.00 94.16 363 A 1 
ATOM 2812 O O     . TYR A 1 363 ? 1.618   10.411  2.892   1.00 92.46 363 A 1 
ATOM 2813 C CB    . TYR A 1 363 ? 2.746   9.566   0.449   1.00 93.34 363 A 1 
ATOM 2814 C CG    . TYR A 1 363 ? 3.220   8.900   -0.828  1.00 93.02 363 A 1 
ATOM 2815 C CD1   . TYR A 1 363 ? 4.586   8.807   -1.120  1.00 88.79 363 A 1 
ATOM 2816 C CD2   . TYR A 1 363 ? 2.286   8.352   -1.726  1.00 88.88 363 A 1 
ATOM 2817 C CE1   . TYR A 1 363 ? 5.029   8.178   -2.293  1.00 88.02 363 A 1 
ATOM 2818 C CE2   . TYR A 1 363 ? 2.716   7.717   -2.905  1.00 87.48 363 A 1 
ATOM 2819 C CZ    . TYR A 1 363 ? 4.097   7.636   -3.188  1.00 89.42 363 A 1 
ATOM 2820 O OH    . TYR A 1 363 ? 4.529   6.999   -4.337  1.00 87.81 363 A 1 
ATOM 2821 N N     . ALA A 1 364 ? 3.004   9.098   4.103   1.00 96.01 364 A 1 
ATOM 2822 C CA    . ALA A 1 364 ? 2.766   9.745   5.390   1.00 95.53 364 A 1 
ATOM 2823 C C     . ALA A 1 364 ? 3.025   11.264  5.349   1.00 95.68 364 A 1 
ATOM 2824 O O     . ALA A 1 364 ? 2.178   12.048  5.787   1.00 93.62 364 A 1 
ATOM 2825 C CB    . ALA A 1 364 ? 3.639   9.059   6.446   1.00 94.28 364 A 1 
ATOM 2826 N N     . THR A 1 365 ? 4.109   11.704  4.694   1.00 95.61 365 A 1 
ATOM 2827 C CA    . THR A 1 365 ? 4.428   13.124  4.528   1.00 95.08 365 A 1 
ATOM 2828 C C     . THR A 1 365 ? 3.306   13.896  3.820   1.00 95.24 365 A 1 
ATOM 2829 O O     . THR A 1 365 ? 2.919   14.988  4.242   1.00 93.30 365 A 1 
ATOM 2830 C CB    . THR A 1 365 ? 5.729   13.285  3.729   1.00 93.43 365 A 1 
ATOM 2831 O OG1   . THR A 1 365 ? 6.683   12.343  4.137   1.00 81.84 365 A 1 
ATOM 2832 C CG2   . THR A 1 365 ? 6.346   14.677  3.890   1.00 77.80 365 A 1 
ATOM 2833 N N     . ARG A 1 366 ? 2.711   13.340  2.767   1.00 95.18 366 A 1 
ATOM 2834 C CA    . ARG A 1 366 ? 1.594   13.988  2.055   1.00 95.05 366 A 1 
ATOM 2835 C C     . ARG A 1 366 ? 0.318   14.046  2.896   1.00 94.90 366 A 1 
ATOM 2836 O O     . ARG A 1 366 ? -0.455  14.989  2.723   1.00 93.27 366 A 1 
ATOM 2837 C CB    . ARG A 1 366 ? 1.289   13.283  0.735   1.00 94.51 366 A 1 
ATOM 2838 C CG    . ARG A 1 366 ? 2.423   13.432  -0.291  1.00 91.19 366 A 1 
ATOM 2839 C CD    . ARG A 1 366 ? 1.957   12.897  -1.642  1.00 89.69 366 A 1 
ATOM 2840 N NE    . ARG A 1 366 ? 3.016   12.986  -2.654  1.00 87.03 366 A 1 
ATOM 2841 C CZ    . ARG A 1 366 ? 2.878   12.822  -3.969  1.00 86.44 366 A 1 
ATOM 2842 N NH1   . ARG A 1 366 ? 1.720   12.563  -4.498  1.00 77.65 366 A 1 
ATOM 2843 N NH2   . ARG A 1 366 ? 3.904   12.911  -4.752  1.00 80.94 366 A 1 
ATOM 2844 N N     . LYS A 1 367 ? 0.104   13.068  3.757   1.00 95.57 367 A 1 
ATOM 2845 C CA    . LYS A 1 367 ? -1.000  13.077  4.717   1.00 95.55 367 A 1 
ATOM 2846 C C     . LYS A 1 367 ? -0.814  14.217  5.711   1.00 95.41 367 A 1 
ATOM 2847 O O     . LYS A 1 367 ? -1.711  15.048  5.811   1.00 94.19 367 A 1 
ATOM 2848 C CB    . LYS A 1 367 ? -1.114  11.706  5.398   1.00 95.04 367 A 1 
ATOM 2849 C CG    . LYS A 1 367 ? -2.264  11.667  6.415   1.00 93.56 367 A 1 
ATOM 2850 C CD    . LYS A 1 367 ? -2.304  10.362  7.210   1.00 90.87 367 A 1 
ATOM 2851 C CE    . LYS A 1 367 ? -3.313  10.543  8.336   1.00 84.83 367 A 1 
ATOM 2852 N NZ    . LYS A 1 367 ? -3.246  9.488   9.370   1.00 78.47 367 A 1 
ATOM 2853 N N     . ALA A 1 368 ? 0.352   14.335  6.342   1.00 95.69 368 A 1 
ATOM 2854 C CA    . ALA A 1 368 ? 0.661   15.397  7.291   1.00 95.02 368 A 1 
ATOM 2855 C C     . ALA A 1 368 ? 0.466   16.796  6.675   1.00 95.27 368 A 1 
ATOM 2856 O O     . ALA A 1 368 ? -0.238  17.636  7.229   1.00 93.67 368 A 1 
ATOM 2857 C CB    . ALA A 1 368 ? 2.096   15.195  7.788   1.00 94.10 368 A 1 
ATOM 2858 N N     . TYR A 1 369 ? 0.970   17.025  5.446   1.00 95.36 369 A 1 
ATOM 2859 C CA    . TYR A 1 369 ? 0.725   18.281  4.731   1.00 94.86 369 A 1 
ATOM 2860 C C     . TYR A 1 369 ? -0.757  18.532  4.401   1.00 94.93 369 A 1 
ATOM 2861 O O     . TYR A 1 369 ? -1.176  19.685  4.362   1.00 93.72 369 A 1 
ATOM 2862 C CB    . TYR A 1 369 ? 1.534   18.315  3.427   1.00 93.97 369 A 1 
ATOM 2863 C CG    . TYR A 1 369 ? 2.992   18.655  3.616   1.00 91.74 369 A 1 
ATOM 2864 C CD1   . TYR A 1 369 ? 3.375   19.910  4.136   1.00 86.68 369 A 1 
ATOM 2865 C CD2   . TYR A 1 369 ? 3.998   17.739  3.254   1.00 85.22 369 A 1 
ATOM 2866 C CE1   . TYR A 1 369 ? 4.722   20.232  4.314   1.00 83.59 369 A 1 
ATOM 2867 C CE2   . TYR A 1 369 ? 5.354   18.043  3.424   1.00 81.92 369 A 1 
ATOM 2868 C CZ    . TYR A 1 369 ? 5.711   19.301  3.965   1.00 84.11 369 A 1 
ATOM 2869 O OH    . TYR A 1 369 ? 7.045   19.607  4.155   1.00 82.12 369 A 1 
ATOM 2870 N N     . ALA A 1 370 ? -1.536  17.496  4.111   1.00 95.08 370 A 1 
ATOM 2871 C CA    . ALA A 1 370 ? -2.957  17.656  3.818   1.00 94.61 370 A 1 
ATOM 2872 C C     . ALA A 1 370 ? -3.795  17.954  5.071   1.00 94.61 370 A 1 
ATOM 2873 O O     . ALA A 1 370 ? -4.844  18.592  4.951   1.00 92.63 370 A 1 
ATOM 2874 C CB    . ALA A 1 370 ? -3.470  16.394  3.111   1.00 93.67 370 A 1 
ATOM 2875 N N     . GLU A 1 371 ? -3.361  17.511  6.234   1.00 95.52 371 A 1 
ATOM 2876 C CA    . GLU A 1 371 ? -3.984  17.790  7.531   1.00 95.04 371 A 1 
ATOM 2877 C C     . GLU A 1 371 ? -3.691  19.222  7.991   1.00 94.87 371 A 1 
ATOM 2878 O O     . GLU A 1 371 ? -4.612  19.914  8.417   1.00 92.93 371 A 1 
ATOM 2879 C CB    . GLU A 1 371 ? -3.526  16.736  8.559   1.00 93.86 371 A 1 
ATOM 2880 C CG    . GLU A 1 371 ? -4.177  15.371  8.271   1.00 87.06 371 A 1 
ATOM 2881 C CD    . GLU A 1 371 ? -3.617  14.179  9.064   1.00 84.03 371 A 1 
ATOM 2882 O OE1   . GLU A 1 371 ? -4.264  13.098  9.006   1.00 78.19 371 A 1 
ATOM 2883 O OE2   . GLU A 1 371 ? -2.525  14.277  9.643   1.00 77.07 371 A 1 
ATOM 2884 N N     . ALA A 1 372 ? -2.453  19.697  7.810   1.00 94.63 372 A 1 
ATOM 2885 C CA    . ALA A 1 372 ? -2.034  21.030  8.215   1.00 93.90 372 A 1 
ATOM 2886 C C     . ALA A 1 372 ? -2.476  22.163  7.265   1.00 94.08 372 A 1 
ATOM 2887 O O     . ALA A 1 372 ? -2.297  23.341  7.580   1.00 91.60 372 A 1 
ATOM 2888 C CB    . ALA A 1 372 ? -0.507  21.008  8.369   1.00 92.03 372 A 1 
ATOM 2889 N N     . ARG A 1 373 ? -3.007  21.858  6.067   1.00 93.31 373 A 1 
ATOM 2890 C CA    . ARG A 1 373 ? -3.359  22.899  5.087   1.00 93.16 373 A 1 
ATOM 2891 C C     . ARG A 1 373 ? -4.640  23.640  5.463   1.00 93.52 373 A 1 
ATOM 2892 O O     . ARG A 1 373 ? -5.626  22.986  5.794   1.00 92.00 373 A 1 
ATOM 2893 C CB    . ARG A 1 373 ? -3.491  22.313  3.685   1.00 91.31 373 A 1 
ATOM 2894 C CG    . ARG A 1 373 ? -2.132  22.305  2.993   1.00 83.84 373 A 1 
ATOM 2895 C CD    . ARG A 1 373 ? -2.248  21.596  1.660   1.00 83.13 373 A 1 
ATOM 2896 N NE    . ARG A 1 373 ? -0.926  21.499  1.021   1.00 79.89 373 A 1 
ATOM 2897 C CZ    . ARG A 1 373 ? -0.703  21.196  -0.239  1.00 78.85 373 A 1 
ATOM 2898 N NH1   . ARG A 1 373 ? -1.675  20.922  -1.062  1.00 70.34 373 A 1 
ATOM 2899 N NH2   . ARG A 1 373 ? 0.519   21.160  -0.687  1.00 71.91 373 A 1 
ATOM 2900 N N     . PRO A 1 374 ? -4.667  24.991  5.269   1.00 93.38 374 A 1 
ATOM 2901 C CA    . PRO A 1 374 ? -5.887  25.763  5.414   1.00 93.10 374 A 1 
ATOM 2902 C C     . PRO A 1 374 ? -6.935  25.316  4.391   1.00 94.10 374 A 1 
ATOM 2903 O O     . PRO A 1 374 ? -6.610  24.876  3.270   1.00 93.09 374 A 1 
ATOM 2904 C CB    . PRO A 1 374 ? -5.476  27.230  5.239   1.00 90.93 374 A 1 
ATOM 2905 C CG    . PRO A 1 374 ? -4.233  27.157  4.363   1.00 86.73 374 A 1 
ATOM 2906 C CD    . PRO A 1 374 ? -3.576  25.856  4.831   1.00 90.24 374 A 1 
ATOM 2907 N N     . ARG A 1 375 ? -8.216  25.365  4.803   1.00 92.71 375 A 1 
ATOM 2908 C CA    . ARG A 1 375 ? -9.343  24.882  3.996   1.00 92.78 375 A 1 
ATOM 2909 C C     . ARG A 1 375 ? -10.516 25.854  4.075   1.00 92.50 375 A 1 
ATOM 2910 O O     . ARG A 1 375 ? -10.979 26.163  5.166   1.00 90.30 375 A 1 
ATOM 2911 C CB    . ARG A 1 375 ? -9.808  23.506  4.467   1.00 91.73 375 A 1 
ATOM 2912 C CG    . ARG A 1 375 ? -8.728  22.427  4.324   1.00 88.49 375 A 1 
ATOM 2913 C CD    . ARG A 1 375 ? -9.271  21.082  4.781   1.00 89.47 375 A 1 
ATOM 2914 N NE    . ARG A 1 375 ? -8.215  20.061  4.761   1.00 88.22 375 A 1 
ATOM 2915 C CZ    . ARG A 1 375 ? -8.357  18.779  5.049   1.00 90.07 375 A 1 
ATOM 2916 N NH1   . ARG A 1 375 ? -9.520  18.286  5.343   1.00 79.96 375 A 1 
ATOM 2917 N NH2   . ARG A 1 375 ? -7.336  17.992  5.062   1.00 83.89 375 A 1 
ATOM 2918 N N     . ILE A 1 376 ? -11.069 26.219  2.918   1.00 93.15 376 A 1 
ATOM 2919 C CA    . ILE A 1 376 ? -12.319 26.965  2.790   1.00 92.70 376 A 1 
ATOM 2920 C C     . ILE A 1 376 ? -13.424 25.986  2.369   1.00 93.25 376 A 1 
ATOM 2921 O O     . ILE A 1 376 ? -13.317 25.338  1.322   1.00 91.12 376 A 1 
ATOM 2922 C CB    . ILE A 1 376 ? -12.151 28.154  1.821   1.00 90.99 376 A 1 
ATOM 2923 C CG1   . ILE A 1 376 ? -11.078 29.127  2.345   1.00 84.64 376 A 1 
ATOM 2924 C CG2   . ILE A 1 376 ? -13.504 28.864  1.625   1.00 83.40 376 A 1 
ATOM 2925 C CD1   . ILE A 1 376 ? -10.661 30.199  1.338   1.00 76.74 376 A 1 
ATOM 2926 N N     . LYS A 1 377 ? -14.454 25.808  3.204   1.00 91.84 377 A 1 
ATOM 2927 C CA    . LYS A 1 377 ? -15.560 24.861  2.967   1.00 92.28 377 A 1 
ATOM 2928 C C     . LYS A 1 377 ? -15.067 23.451  2.578   1.00 92.80 377 A 1 
ATOM 2929 O O     . LYS A 1 377 ? -15.601 22.811  1.671   1.00 90.15 377 A 1 
ATOM 2930 C CB    . LYS A 1 377 ? -16.564 25.456  1.960   1.00 90.97 377 A 1 
ATOM 2931 C CG    . LYS A 1 377 ? -17.198 26.761  2.467   1.00 87.01 377 A 1 
ATOM 2932 C CD    . LYS A 1 377 ? -18.130 27.385  1.418   1.00 80.13 377 A 1 
ATOM 2933 C CE    . LYS A 1 377 ? -18.690 28.694  1.979   1.00 72.77 377 A 1 
ATOM 2934 N NZ    . LYS A 1 377 ? -19.509 29.458  1.007   1.00 63.62 377 A 1 
ATOM 2935 N N     . GLY A 1 378 ? -14.008 22.985  3.251   1.00 92.56 378 A 1 
ATOM 2936 C CA    . GLY A 1 378 ? -13.401 21.669  3.064   1.00 92.49 378 A 1 
ATOM 2937 C C     . GLY A 1 378 ? -12.431 21.539  1.885   1.00 93.38 378 A 1 
ATOM 2938 O O     . GLY A 1 378 ? -11.654 20.582  1.847   1.00 91.10 378 A 1 
ATOM 2939 N N     . ARG A 1 379 ? -12.408 22.506  0.934   1.00 93.35 379 A 1 
ATOM 2940 C CA    . ARG A 1 379 ? -11.440 22.542  -0.163  1.00 93.84 379 A 1 
ATOM 2941 C C     . ARG A 1 379 ? -10.128 23.158  0.321   1.00 94.33 379 A 1 
ATOM 2942 O O     . ARG A 1 379 ? -10.145 24.019  1.184   1.00 92.42 379 A 1 
ATOM 2943 C CB    . ARG A 1 379 ? -11.984 23.331  -1.354  1.00 92.63 379 A 1 
ATOM 2944 C CG    . ARG A 1 379 ? -13.267 22.711  -1.918  1.00 86.10 379 A 1 
ATOM 2945 C CD    . ARG A 1 379 ? -13.721 23.483  -3.155  1.00 86.51 379 A 1 
ATOM 2946 N NE    . ARG A 1 379 ? -14.955 22.910  -3.717  1.00 81.11 379 A 1 
ATOM 2947 C CZ    . ARG A 1 379 ? -15.569 23.307  -4.823  1.00 78.81 379 A 1 
ATOM 2948 N NH1   . ARG A 1 379 ? -15.101 24.288  -5.536  1.00 69.92 379 A 1 
ATOM 2949 N NH2   . ARG A 1 379 ? -16.661 22.724  -5.217  1.00 69.67 379 A 1 
ATOM 2950 N N     . PHE A 1 380 ? -9.013  22.758  -0.267  1.00 93.94 380 A 1 
ATOM 2951 C CA    . PHE A 1 380 ? -7.749  23.431  0.004   1.00 93.92 380 A 1 
ATOM 2952 C C     . PHE A 1 380 ? -7.824  24.892  -0.469  1.00 93.23 380 A 1 
ATOM 2953 O O     . PHE A 1 380 ? -8.197  25.142  -1.619  1.00 91.25 380 A 1 
ATOM 2954 C CB    . PHE A 1 380 ? -6.582  22.700  -0.673  1.00 94.03 380 A 1 
ATOM 2955 C CG    . PHE A 1 380 ? -6.333  21.307  -0.145  1.00 94.52 380 A 1 
ATOM 2956 C CD1   . PHE A 1 380 ? -5.988  21.119  1.200   1.00 92.65 380 A 1 
ATOM 2957 C CD2   . PHE A 1 380 ? -6.428  20.188  -0.989  1.00 92.46 380 A 1 
ATOM 2958 C CE1   . PHE A 1 380 ? -5.754  19.825  1.707   1.00 91.81 380 A 1 
ATOM 2959 C CE2   . PHE A 1 380 ? -6.194  18.899  -0.494  1.00 91.49 380 A 1 
ATOM 2960 C CZ    . PHE A 1 380 ? -5.854  18.714  0.861   1.00 92.79 380 A 1 
ATOM 2961 N N     . ALA A 1 381 ? -7.481  25.821  0.410   1.00 93.27 381 A 1 
ATOM 2962 C CA    . ALA A 1 381 ? -7.371  27.232  0.104   1.00 92.34 381 A 1 
ATOM 2963 C C     . ALA A 1 381 ? -5.959  27.557  -0.405  1.00 91.92 381 A 1 
ATOM 2964 O O     . ALA A 1 381 ? -4.989  26.848  -0.102  1.00 88.16 381 A 1 
ATOM 2965 C CB    . ALA A 1 381 ? -7.730  28.037  1.354   1.00 89.82 381 A 1 
ATOM 2966 N N     . LYS A 1 382 ? -5.854  28.653  -1.187  1.00 90.31 382 A 1 
ATOM 2967 C CA    . LYS A 1 382 ? -4.555  29.269  -1.436  1.00 89.07 382 A 1 
ATOM 2968 C C     . LYS A 1 382 ? -4.082  29.952  -0.161  1.00 87.98 382 A 1 
ATOM 2969 O O     . LYS A 1 382 ? -4.892  30.376  0.655   1.00 82.42 382 A 1 
ATOM 2970 C CB    . LYS A 1 382 ? -4.629  30.281  -2.578  1.00 85.20 382 A 1 
ATOM 2971 C CG    . LYS A 1 382 ? -4.907  29.638  -3.938  1.00 75.82 382 A 1 
ATOM 2972 C CD    . LYS A 1 382 ? -4.952  30.754  -4.971  1.00 71.79 382 A 1 
ATOM 2973 C CE    . LYS A 1 382 ? -5.267  30.247  -6.369  1.00 61.95 382 A 1 
ATOM 2974 N NZ    . LYS A 1 382 ? -5.438  31.394  -7.284  1.00 54.86 382 A 1 
ATOM 2975 N N     . ARG A 1 383 ? -2.752  30.095  -0.011  1.00 87.42 383 A 1 
ATOM 2976 C CA    . ARG A 1 383 ? -2.178  30.753  1.168   1.00 84.77 383 A 1 
ATOM 2977 C C     . ARG A 1 383 ? -2.642  32.208  1.286   1.00 83.94 383 A 1 
ATOM 2978 O O     . ARG A 1 383 ? -3.007  32.624  2.379   1.00 76.11 383 A 1 
ATOM 2979 C CB    . ARG A 1 383 ? -0.653  30.601  1.121   1.00 79.85 383 A 1 
ATOM 2980 C CG    . ARG A 1 383 ? -0.020  30.949  2.472   1.00 69.43 383 A 1 
ATOM 2981 C CD    . ARG A 1 383 ? 1.473   30.665  2.431   1.00 66.66 383 A 1 
ATOM 2982 N NE    . ARG A 1 383 ? 2.087   30.929  3.735   1.00 58.63 383 A 1 
ATOM 2983 C CZ    . ARG A 1 383 ? 3.336   30.665  4.098   1.00 53.71 383 A 1 
ATOM 2984 N NH1   . ARG A 1 383 ? 4.187   30.112  3.268   1.00 50.68 383 A 1 
ATOM 2985 N NH2   . ARG A 1 383 ? 3.740   30.962  5.293   1.00 49.51 383 A 1 
ATOM 2986 N N     . SER A 1 384 ? -2.720  32.942  0.168   1.00 84.06 384 A 1 
ATOM 2987 C CA    . SER A 1 384 ? -3.252  34.306  0.100   1.00 82.54 384 A 1 
ATOM 2988 C C     . SER A 1 384 ? -4.708  34.404  0.542   1.00 82.12 384 A 1 
ATOM 2989 O O     . SER A 1 384 ? -5.083  35.322  1.258   1.00 73.87 384 A 1 
ATOM 2990 C CB    . SER A 1 384 ? -3.170  34.810  -1.345  1.00 77.21 384 A 1 
ATOM 2991 O OG    . SER A 1 384 ? -3.825  33.928  -2.241  1.00 67.81 384 A 1 
ATOM 2992 N N     . ASP A 1 385 ? -5.531  33.453  0.126   1.00 80.30 385 A 1 
ATOM 2993 C CA    . ASP A 1 385 ? -6.969  33.500  0.364   1.00 77.83 385 A 1 
ATOM 2994 C C     . ASP A 1 385 ? -7.279  33.153  1.831   1.00 77.56 385 A 1 
ATOM 2995 O O     . ASP A 1 385 ? -8.261  33.633  2.389   1.00 71.77 385 A 1 
ATOM 2996 C CB    . ASP A 1 385 ? -7.705  32.544  -0.593  1.00 72.35 385 A 1 
ATOM 2997 C CG    . ASP A 1 385 ? -7.370  32.676  -2.093  1.00 64.16 385 A 1 
ATOM 2998 O OD1   . ASP A 1 385 ? -6.667  33.632  -2.499  1.00 58.14 385 A 1 
ATOM 2999 O OD2   . ASP A 1 385 ? -7.725  31.747  -2.854  1.00 57.21 385 A 1 
ATOM 3000 N N     . ALA A 1 386 ? -6.453  32.352  2.458   1.00 74.01 386 A 1 
ATOM 3001 C CA    . ALA A 1 386 ? -6.556  32.038  3.880   1.00 69.23 386 A 1 
ATOM 3002 C C     . ALA A 1 386 ? -6.156  33.230  4.767   1.00 69.81 386 A 1 
ATOM 3003 O O     . ALA A 1 386 ? -6.814  33.465  5.784   1.00 64.84 386 A 1 
ATOM 3004 C CB    . ALA A 1 386 ? -5.685  30.809  4.179   1.00 64.27 386 A 1 
ATOM 3005 N N     . GLU A 1 387 ? -5.132  34.004  4.389   1.00 73.64 387 A 1 
ATOM 3006 C CA    . GLU A 1 387 ? -4.745  35.234  5.089   1.00 71.93 387 A 1 
ATOM 3007 C C     . GLU A 1 387 ? -5.860  36.300  4.980   1.00 72.57 387 A 1 
ATOM 3008 O O     . GLU A 1 387 ? -6.261  36.869  5.994   1.00 66.70 387 A 1 
ATOM 3009 C CB    . GLU A 1 387 ? -3.377  35.726  4.552   1.00 64.90 387 A 1 
ATOM 3010 C CG    . GLU A 1 387 ? -2.221  34.830  5.046   1.00 56.32 387 A 1 
ATOM 3011 C CD    . GLU A 1 387 ? -0.852  35.048  4.356   1.00 51.04 387 A 1 
ATOM 3012 O OE1   . GLU A 1 387 ? 0.076   34.231  4.610   1.00 47.31 387 A 1 
ATOM 3013 O OE2   . GLU A 1 387 ? -0.728  35.969  3.516   1.00 45.27 387 A 1 
ATOM 3014 N N     . MET A 1 388 ? -6.489  36.445  3.803   1.00 73.66 388 A 1 
ATOM 3015 C CA    . MET A 1 388 ? -7.636  37.350  3.646   1.00 71.45 388 A 1 
ATOM 3016 C C     . MET A 1 388 ? -8.883  36.913  4.422   1.00 71.00 388 A 1 
ATOM 3017 O O     . MET A 1 388 ? -9.612  37.776  4.914   1.00 64.97 388 A 1 
ATOM 3018 C CB    . MET A 1 388 ? -8.001  37.500  2.167   1.00 66.26 388 A 1 
ATOM 3019 C CG    . MET A 1 388 ? -7.088  38.468  1.429   1.00 58.21 388 A 1 
ATOM 3020 S SD    . MET A 1 388 ? -7.759  39.114  -0.133  1.00 50.74 388 A 1 
ATOM 3021 C CE    . MET A 1 388 ? -9.122  40.109  0.492   1.00 46.38 388 A 1 
ATOM 3022 N N     . GLU A 1 389 ? -9.198  35.644  4.540   1.00 71.20 389 A 1 
ATOM 3023 C CA    . GLU A 1 389 ? -10.355 35.189  5.337   1.00 68.41 389 A 1 
ATOM 3024 C C     . GLU A 1 389 ? -10.126 35.445  6.837   1.00 67.49 389 A 1 
ATOM 3025 O O     . GLU A 1 389 ? -11.069 35.830  7.535   1.00 63.26 389 A 1 
ATOM 3026 C CB    . GLU A 1 389 ? -10.686 33.701  5.074   1.00 63.15 389 A 1 
ATOM 3027 C CG    . GLU A 1 389 ? -12.105 33.502  4.507   1.00 54.69 389 A 1 
ATOM 3028 C CD    . GLU A 1 389 ? -12.590 32.040  4.440   1.00 51.71 389 A 1 
ATOM 3029 O OE1   . GLU A 1 389 ? -13.719 31.809  3.918   1.00 47.68 389 A 1 
ATOM 3030 O OE2   . GLU A 1 389 ? -11.877 31.122  4.886   1.00 47.35 389 A 1 
ATOM 3031 N N     . VAL A 1 390 ? -8.903  35.270  7.325   1.00 69.73 390 A 1 
ATOM 3032 C CA    . VAL A 1 390 ? -8.557  35.606  8.713   1.00 68.49 390 A 1 
ATOM 3033 C C     . VAL A 1 390 ? -8.700  37.112  8.938   1.00 68.88 390 A 1 
ATOM 3034 O O     . VAL A 1 390 ? -9.360  37.496  9.905   1.00 64.39 390 A 1 
ATOM 3035 C CB    . VAL A 1 390 ? -7.157  35.099  9.089   1.00 63.96 390 A 1 
ATOM 3036 C CG1   . VAL A 1 390 ? -6.752  35.535  10.500  1.00 55.01 390 A 1 
ATOM 3037 C CG2   . VAL A 1 390 ? -7.115  33.567  9.082   1.00 57.93 390 A 1 
ATOM 3038 N N     . ASP A 1 391 ? -8.213  37.969  8.039   1.00 66.27 391 A 1 
ATOM 3039 C CA    . ASP A 1 391 ? -8.387  39.426  8.140   1.00 63.64 391 A 1 
ATOM 3040 C C     . ASP A 1 391 ? -9.854  39.856  8.065   1.00 63.11 391 A 1 
ATOM 3041 O O     . ASP A 1 391 ? -10.287 40.740  8.809   1.00 60.15 391 A 1 
ATOM 3042 C CB    . ASP A 1 391 ? -7.583  40.141  7.040   1.00 58.63 391 A 1 
ATOM 3043 C CG    . ASP A 1 391 ? -6.125  40.420  7.405   1.00 50.31 391 A 1 
ATOM 3044 O OD1   . ASP A 1 391 ? -5.761  40.283  8.588   1.00 47.78 391 A 1 
ATOM 3045 O OD2   . ASP A 1 391 ? -5.392  40.813  6.475   1.00 46.36 391 A 1 
ATOM 3046 N N     . GLN A 1 392 ? -10.691 39.241  7.221   1.00 64.95 392 A 1 
ATOM 3047 C CA    . GLN A 1 392 ? -12.122 39.537  7.168   1.00 64.90 392 A 1 
ATOM 3048 C C     . GLN A 1 392 ? -12.848 39.105  8.447   1.00 64.77 392 A 1 
ATOM 3049 O O     . GLN A 1 392 ? -13.698 39.851  8.940   1.00 61.67 392 A 1 
ATOM 3050 C CB    . GLN A 1 392 ? -12.778 38.882  5.955   1.00 61.07 392 A 1 
ATOM 3051 C CG    . GLN A 1 392 ? -12.514 39.682  4.678   1.00 55.25 392 A 1 
ATOM 3052 C CD    . GLN A 1 392 ? -13.272 39.137  3.475   1.00 50.84 392 A 1 
ATOM 3053 O OE1   . GLN A 1 392 ? -13.974 38.136  3.497   1.00 48.84 392 A 1 
ATOM 3054 N NE2   . GLN A 1 392 ? -13.178 39.803  2.341   1.00 44.98 392 A 1 
ATOM 3055 N N     . THR A 1 393 ? -12.534 37.939  8.997   1.00 63.46 393 A 1 
ATOM 3056 C CA    . THR A 1 393 ? -13.129 37.504  10.272  1.00 63.33 393 A 1 
ATOM 3057 C C     . THR A 1 393 ? -12.669 38.376  11.442  1.00 63.49 393 A 1 
ATOM 3058 O O     . THR A 1 393 ? -13.497 38.717  12.282  1.00 58.80 393 A 1 
ATOM 3059 C CB    . THR A 1 393 ? -12.886 36.020  10.588  1.00 58.98 393 A 1 
ATOM 3060 O OG1   . THR A 1 393 ? -11.600 35.582  10.246  1.00 51.55 393 A 1 
ATOM 3061 C CG2   . THR A 1 393 ? -13.876 35.129  9.854   1.00 52.62 393 A 1 
ATOM 3062 N N     . PHE A 1 394 ? -11.414 38.808  11.454  1.00 62.19 394 A 1 
ATOM 3063 C CA    . PHE A 1 394 ? -10.920 39.751  12.456  1.00 59.57 394 A 1 
ATOM 3064 C C     . PHE A 1 394 ? -11.548 41.144  12.291  1.00 58.74 394 A 1 
ATOM 3065 O O     . PHE A 1 394 ? -11.959 41.753  13.277  1.00 53.89 394 A 1 
ATOM 3066 C CB    . PHE A 1 394 ? -9.390  39.816  12.406  1.00 54.83 394 A 1 
ATOM 3067 C CG    . PHE A 1 394 ? -8.761  39.700  13.771  1.00 51.25 394 A 1 
ATOM 3068 C CD1   . PHE A 1 394 ? -8.479  40.844  14.533  1.00 49.19 394 A 1 
ATOM 3069 C CD2   . PHE A 1 394 ? -8.488  38.428  14.299  1.00 47.89 394 A 1 
ATOM 3070 C CE1   . PHE A 1 394 ? -7.925  40.730  15.813  1.00 43.23 394 A 1 
ATOM 3071 C CE2   . PHE A 1 394 ? -7.925  38.310  15.588  1.00 44.16 394 A 1 
ATOM 3072 C CZ    . PHE A 1 394 ? -7.646  39.460  16.340  1.00 46.06 394 A 1 
ATOM 3073 N N     . SER A 1 395 ? -11.724 41.643  11.063  1.00 60.71 395 A 1 
ATOM 3074 C CA    . SER A 1 395 ? -12.366 42.937  10.782  1.00 60.12 395 A 1 
ATOM 3075 C C     . SER A 1 395 ? -13.848 42.928  11.172  1.00 59.67 395 A 1 
ATOM 3076 O O     . SER A 1 395 ? -14.347 43.899  11.732  1.00 56.33 395 A 1 
ATOM 3077 C CB    . SER A 1 395 ? -12.235 43.301  9.309   1.00 56.56 395 A 1 
ATOM 3078 O OG    . SER A 1 395 ? -10.890 43.395  8.931   1.00 48.27 395 A 1 
ATOM 3079 N N     . THR A 1 396 ? -14.574 41.845  10.906  1.00 59.76 396 A 1 
ATOM 3080 C CA    . THR A 1 396 ? -15.975 41.710  11.344  1.00 59.24 396 A 1 
ATOM 3081 C C     . THR A 1 396 ? -16.099 41.553  12.859  1.00 59.03 396 A 1 
ATOM 3082 O O     . THR A 1 396 ? -17.018 42.141  13.437  1.00 54.76 396 A 1 
ATOM 3083 C CB    . THR A 1 396 ? -16.725 40.566  10.644  1.00 53.54 396 A 1 
ATOM 3084 O OG1   . THR A 1 396 ? -15.937 39.413  10.501  1.00 47.07 396 A 1 
ATOM 3085 C CG2   . THR A 1 396 ? -17.183 40.968  9.241   1.00 49.01 396 A 1 
ATOM 3086 N N     . ALA A 1 397 ? -15.197 40.853  13.509  1.00 50.66 397 A 1 
ATOM 3087 C CA    . ALA A 1 397 ? -15.166 40.761  14.964  1.00 49.55 397 A 1 
ATOM 3088 C C     . ALA A 1 397 ? -14.863 42.128  15.603  1.00 47.74 397 A 1 
ATOM 3089 O O     . ALA A 1 397 ? -15.592 42.545  16.502  1.00 46.96 397 A 1 
ATOM 3090 C CB    . ALA A 1 397 ? -14.158 39.687  15.385  1.00 47.06 397 A 1 
ATOM 3091 N N     . ALA A 1 398 ? -13.880 42.855  15.097  1.00 56.08 398 A 1 
ATOM 3092 C CA    . ALA A 1 398 ? -13.528 44.194  15.585  1.00 54.81 398 A 1 
ATOM 3093 C C     . ALA A 1 398 ? -14.679 45.200  15.397  1.00 53.46 398 A 1 
ATOM 3094 O O     . ALA A 1 398 ? -14.943 46.013  16.287  1.00 51.63 398 A 1 
ATOM 3095 C CB    . ALA A 1 398 ? -12.255 44.654  14.870  1.00 52.00 398 A 1 
ATOM 3096 N N     . LEU A 1 399 ? -15.413 45.162  14.276  1.00 57.68 399 A 1 
ATOM 3097 C CA    . LEU A 1 399 ? -16.602 45.989  14.063  1.00 55.31 399 A 1 
ATOM 3098 C C     . LEU A 1 399 ? -17.741 45.627  15.029  1.00 54.80 399 A 1 
ATOM 3099 O O     . LEU A 1 399 ? -18.453 46.528  15.472  1.00 52.09 399 A 1 
ATOM 3100 C CB    . LEU A 1 399 ? -17.069 45.873  12.600  1.00 50.58 399 A 1 
ATOM 3101 C CG    . LEU A 1 399 ? -16.250 46.722  11.619  1.00 46.90 399 A 1 
ATOM 3102 C CD1   . LEU A 1 399 ? -16.580 46.296  10.184  1.00 45.48 399 A 1 
ATOM 3103 C CD2   . LEU A 1 399 ? -16.552 48.213  11.758  1.00 48.63 399 A 1 
ATOM 3104 N N     . SER A 1 400 ? -17.918 44.359  15.365  1.00 58.54 400 A 1 
ATOM 3105 C CA    . SER A 1 400 ? -18.959 43.951  16.319  1.00 58.55 400 A 1 
ATOM 3106 C C     . SER A 1 400 ? -18.652 44.391  17.748  1.00 58.36 400 A 1 
ATOM 3107 O O     . SER A 1 400 ? -19.549 44.844  18.447  1.00 52.95 400 A 1 
ATOM 3108 C CB    . SER A 1 400 ? -19.228 42.445  16.239  1.00 54.44 400 A 1 
ATOM 3109 O OG    . SER A 1 400 ? -18.146 41.657  16.668  1.00 48.28 400 A 1 
ATOM 3110 N N     . ASP A 1 401 ? -17.402 44.349  18.167  1.00 52.62 401 A 1 
ATOM 3111 C CA    . ASP A 1 401 ? -16.990 44.737  19.528  1.00 54.99 401 A 1 
ATOM 3112 C C     . ASP A 1 401 ? -16.946 46.268  19.706  1.00 55.39 401 A 1 
ATOM 3113 O O     . ASP A 1 401 ? -17.121 46.789  20.803  1.00 51.94 401 A 1 
ATOM 3114 C CB    . ASP A 1 401 ? -15.653 44.057  19.861  1.00 48.84 401 A 1 
ATOM 3115 C CG    . ASP A 1 401 ? -15.413 43.870  21.371  1.00 42.85 401 A 1 
ATOM 3116 O OD1   . ASP A 1 401 ? -16.397 43.716  22.109  1.00 41.15 401 A 1 
ATOM 3117 O OD2   . ASP A 1 401 ? -14.229 43.845  21.756  1.00 40.79 401 A 1 
ATOM 3118 N N     . SER A 1 402 ? -16.806 47.021  18.601  1.00 50.42 402 A 1 
ATOM 3119 C CA    . SER A 1 402 ? -16.882 48.488  18.646  1.00 52.54 402 A 1 
ATOM 3120 C C     . SER A 1 402 ? -18.270 49.035  19.007  1.00 53.06 402 A 1 
ATOM 3121 O O     . SER A 1 402 ? -18.404 50.228  19.288  1.00 48.15 402 A 1 
ATOM 3122 C CB    . SER A 1 402 ? -16.396 49.091  17.331  1.00 47.56 402 A 1 
ATOM 3123 O OG    . SER A 1 402 ? -17.316 48.926  16.271  1.00 42.83 402 A 1 
ATOM 3124 N N     . SER A 1 403 ? -19.310 48.201  19.052  1.00 45.75 403 A 1 
ATOM 3125 C CA    . SER A 1 403 ? -20.632 48.557  19.583  1.00 48.73 403 A 1 
ATOM 3126 C C     . SER A 1 403 ? -20.667 48.598  21.117  1.00 48.98 403 A 1 
ATOM 3127 O O     . SER A 1 403 ? -21.702 48.337  21.725  1.00 45.37 403 A 1 
ATOM 3128 C CB    . SER A 1 403 ? -21.737 47.696  18.966  1.00 45.21 403 A 1 
ATOM 3129 O OG    . SER A 1 403 ? -21.757 46.372  19.466  1.00 40.75 403 A 1 
ATOM 3130 N N     . TYR A 1 404 ? -19.558 48.934  21.765  1.00 47.78 404 A 1 
ATOM 3131 C CA    . TYR A 1 404 ? -19.588 49.391  23.148  1.00 47.62 404 A 1 
ATOM 3132 C C     . TYR A 1 404 ? -20.467 50.641  23.194  1.00 43.83 404 A 1 
ATOM 3133 O O     . TYR A 1 404 ? -20.064 51.740  22.820  1.00 41.47 404 A 1 
ATOM 3134 C CB    . TYR A 1 404 ? -18.180 49.646  23.707  1.00 45.72 404 A 1 
ATOM 3135 C CG    . TYR A 1 404 ? -17.505 48.381  24.214  1.00 43.23 404 A 1 
ATOM 3136 C CD1   . TYR A 1 404 ? -17.796 47.875  25.504  1.00 43.32 404 A 1 
ATOM 3137 C CD2   . TYR A 1 404 ? -16.626 47.685  23.377  1.00 41.58 404 A 1 
ATOM 3138 C CE1   . TYR A 1 404 ? -17.213 46.671  25.943  1.00 38.33 404 A 1 
ATOM 3139 C CE2   . TYR A 1 404 ? -16.043 46.470  23.806  1.00 37.88 404 A 1 
ATOM 3140 C CZ    . TYR A 1 404 ? -16.345 45.966  25.086  1.00 40.07 404 A 1 
ATOM 3141 O OH    . TYR A 1 404 ? -15.798 44.770  25.474  1.00 38.85 404 A 1 
ATOM 3142 N N     . SER A 1 405 ? -21.703 50.426  23.615  1.00 47.29 405 A 1 
ATOM 3143 C CA    . SER A 1 405 ? -22.684 51.469  23.878  1.00 49.66 405 A 1 
ATOM 3144 C C     . SER A 1 405 ? -22.029 52.481  24.816  1.00 49.08 405 A 1 
ATOM 3145 O O     . SER A 1 405 ? -21.699 52.155  25.954  1.00 46.13 405 A 1 
ATOM 3146 C CB    . SER A 1 405 ? -23.926 50.853  24.526  1.00 45.17 405 A 1 
ATOM 3147 O OG    . SER A 1 405 ? -24.907 51.825  24.738  1.00 41.01 405 A 1 
ATOM 3148 N N     . THR A 1 406 ? -21.834 53.685  24.317  1.00 46.91 406 A 1 
ATOM 3149 C CA    . THR A 1 406 ? -21.499 54.828  25.157  1.00 51.83 406 A 1 
ATOM 3150 C C     . THR A 1 406 ? -22.673 55.037  26.108  1.00 50.56 406 A 1 
ATOM 3151 O O     . THR A 1 406 ? -23.672 55.638  25.734  1.00 48.78 406 A 1 
ATOM 3152 C CB    . THR A 1 406 ? -21.263 56.087  24.316  1.00 47.55 406 A 1 
ATOM 3153 O OG1   . THR A 1 406 ? -22.256 56.213  23.307  1.00 41.92 406 A 1 
ATOM 3154 C CG2   . THR A 1 406 ? -19.914 56.050  23.601  1.00 42.90 406 A 1 
ATOM 3155 N N     . VAL A 1 407 ? -22.586 54.453  27.303  1.00 47.41 407 A 1 
ATOM 3156 C CA    . VAL A 1 407 ? -23.549 54.707  28.374  1.00 51.13 407 A 1 
ATOM 3157 C C     . VAL A 1 407 ? -23.497 56.218  28.612  1.00 47.85 407 A 1 
ATOM 3158 O O     . VAL A 1 407 ? -22.419 56.719  28.959  1.00 46.17 407 A 1 
ATOM 3159 C CB    . VAL A 1 407 ? -23.220 53.933  29.659  1.00 48.72 407 A 1 
ATOM 3160 C CG1   . VAL A 1 407 ? -24.301 54.155  30.714  1.00 43.85 407 A 1 
ATOM 3161 C CG2   . VAL A 1 407 ? -23.122 52.424  29.392  1.00 46.75 407 A 1 
ATOM 3162 N N     . PRO A 1 408 ? -24.582 56.962  28.340  1.00 44.85 408 A 1 
ATOM 3163 C CA    . PRO A 1 408 ? -24.559 58.392  28.559  1.00 48.17 408 A 1 
ATOM 3164 C C     . PRO A 1 408 ? -24.340 58.608  30.057  1.00 47.39 408 A 1 
ATOM 3165 O O     . PRO A 1 408 ? -25.104 58.113  30.885  1.00 46.79 408 A 1 
ATOM 3166 C CB    . PRO A 1 408 ? -25.905 58.912  28.048  1.00 45.16 408 A 1 
ATOM 3167 C CG    . PRO A 1 408 ? -26.829 57.703  28.142  1.00 43.73 408 A 1 
ATOM 3168 C CD    . PRO A 1 408 ? -25.895 56.521  27.914  1.00 48.77 408 A 1 
ATOM 3169 N N     . TRP A 1 409 ? -23.280 59.346  30.388  1.00 47.58 409 A 1 
ATOM 3170 C CA    . TRP A 1 409 ? -23.065 59.868  31.735  1.00 47.93 409 A 1 
ATOM 3171 C C     . TRP A 1 409 ? -24.177 60.891  32.020  1.00 46.35 409 A 1 
ATOM 3172 O O     . TRP A 1 409 ? -24.068 62.049  31.616  1.00 42.96 409 A 1 
ATOM 3173 C CB    . TRP A 1 409 ? -21.664 60.489  31.855  1.00 43.68 409 A 1 
ATOM 3174 C CG    . TRP A 1 409 ? -20.529 59.526  31.936  1.00 39.38 409 A 1 
ATOM 3175 C CD1   . TRP A 1 409 ? -20.132 58.653  30.998  1.00 33.00 409 A 1 
ATOM 3176 C CD2   . TRP A 1 409 ? -19.602 59.350  33.060  1.00 34.45 409 A 1 
ATOM 3177 N NE1   . TRP A 1 409 ? -19.036 57.928  31.437  1.00 30.24 409 A 1 
ATOM 3178 C CE2   . TRP A 1 409 ? -18.679 58.330  32.693  1.00 34.20 409 A 1 
ATOM 3179 C CE3   . TRP A 1 409 ? -19.460 59.944  34.315  1.00 37.38 409 A 1 
ATOM 3180 C CZ2   . TRP A 1 409 ? -17.655 57.919  33.560  1.00 37.22 409 A 1 
ATOM 3181 C CZ3   . TRP A 1 409 ? -18.440 59.545  35.186  1.00 34.55 409 A 1 
ATOM 3182 C CH2   . TRP A 1 409 ? -17.536 58.538  34.815  1.00 34.14 409 A 1 
ATOM 3183 N N     . PHE A 1 410 ? -25.269 60.408  32.634  1.00 48.01 410 A 1 
ATOM 3184 C CA    . PHE A 1 410 ? -26.239 61.242  33.337  1.00 46.63 410 A 1 
ATOM 3185 C C     . PHE A 1 410 ? -25.758 61.513  34.769  1.00 42.94 410 A 1 
ATOM 3186 O O     . PHE A 1 410 ? -25.175 60.587  35.374  1.00 37.20 410 A 1 
ATOM 3187 C CB    . PHE A 1 410 ? -27.635 60.610  33.335  1.00 43.93 410 A 1 
ATOM 3188 C CG    . PHE A 1 410 ? -28.513 61.083  32.192  1.00 41.68 410 A 1 
ATOM 3189 C CD1   . PHE A 1 410 ? -29.149 62.334  32.276  1.00 37.20 410 A 1 
ATOM 3190 C CD2   . PHE A 1 410 ? -28.690 60.285  31.040  1.00 35.86 410 A 1 
ATOM 3191 C CE1   . PHE A 1 410 ? -29.951 62.777  31.222  1.00 33.45 410 A 1 
ATOM 3192 C CE2   . PHE A 1 410 ? -29.493 60.739  29.989  1.00 38.48 410 A 1 
ATOM 3193 C CZ    . PHE A 1 410 ? -30.126 61.985  30.079  1.00 40.71 410 A 1 
ATOM 3194 O OXT   . PHE A 1 410 ? -26.009 62.668  35.188  1.00 44.63 410 A 1 
ATOM 3195 N N     . ASP B 2 1   ? -17.759 -8.517  7.279   1.00 48.32 1   B 1 
ATOM 3196 C CA    . ASP B 2 1   ? -17.844 -7.150  6.727   1.00 54.93 1   B 1 
ATOM 3197 C C     . ASP B 2 1   ? -19.303 -6.757  6.509   1.00 58.71 1   B 1 
ATOM 3198 O O     . ASP B 2 1   ? -20.081 -7.575  6.037   1.00 54.93 1   B 1 
ATOM 3199 C CB    . ASP B 2 1   ? -17.065 -7.040  5.413   1.00 49.65 1   B 1 
ATOM 3200 C CG    . ASP B 2 1   ? -15.598 -6.750  5.696   1.00 43.19 1   B 1 
ATOM 3201 O OD1   . ASP B 2 1   ? -15.360 -6.080  6.727   1.00 39.60 1   B 1 
ATOM 3202 O OD2   . ASP B 2 1   ? -14.757 -7.181  4.885   1.00 39.72 1   B 1 
ATOM 3203 N N     . SER B 2 2   ? -19.668 -5.540  6.858   1.00 62.31 2   B 1 
ATOM 3204 C CA    . SER B 2 2   ? -21.043 -5.085  6.612   1.00 64.00 2   B 1 
ATOM 3205 C C     . SER B 2 2   ? -21.319 -5.056  5.106   1.00 66.38 2   B 1 
ATOM 3206 O O     . SER B 2 2   ? -20.428 -4.646  4.354   1.00 60.43 2   B 1 
ATOM 3207 C CB    . SER B 2 2   ? -21.272 -3.685  7.189   1.00 56.27 2   B 1 
ATOM 3208 O OG    . SER B 2 2   ? -21.096 -3.698  8.590   1.00 47.03 2   B 1 
ATOM 3209 N N     . PRO B 2 3   ? -22.541 -5.398  4.647   1.00 63.48 3   B 1 
ATOM 3210 C CA    . PRO B 2 3   ? -22.858 -5.439  3.217   1.00 62.66 3   B 1 
ATOM 3211 C C     . PRO B 2 3   ? -22.580 -4.109  2.503   1.00 64.69 3   B 1 
ATOM 3212 O O     . PRO B 2 3   ? -22.208 -4.092  1.330   1.00 61.52 3   B 1 
ATOM 3213 C CB    . PRO B 2 3   ? -24.345 -5.847  3.152   1.00 56.93 3   B 1 
ATOM 3214 C CG    . PRO B 2 3   ? -24.892 -5.510  4.537   1.00 54.40 3   B 1 
ATOM 3215 C CD    . PRO B 2 3   ? -23.695 -5.732  5.455   1.00 55.93 3   B 1 
ATOM 3216 N N     . ALA B 2 4   ? -22.663 -2.983  3.215   1.00 62.05 4   B 1 
ATOM 3217 C CA    . ALA B 2 4   ? -22.269 -1.668  2.708   1.00 59.08 4   B 1 
ATOM 3218 C C     . ALA B 2 4   ? -20.765 -1.579  2.370   1.00 60.63 4   B 1 
ATOM 3219 O O     . ALA B 2 4   ? -20.396 -0.998  1.345   1.00 56.84 4   B 1 
ATOM 3220 C CB    . ALA B 2 4   ? -22.676 -0.616  3.747   1.00 52.82 4   B 1 
ATOM 3221 N N     . LYS B 2 5   ? -19.890 -2.147  3.206   1.00 63.15 5   B 1 
ATOM 3222 C CA    . LYS B 2 5   ? -18.443 -2.210  2.918   1.00 62.82 5   B 1 
ATOM 3223 C C     . LYS B 2 5   ? -18.148 -3.117  1.730   1.00 67.27 5   B 1 
ATOM 3224 O O     . LYS B 2 5   ? -17.228 -2.838  0.965   1.00 61.35 5   B 1 
ATOM 3225 C CB    . LYS B 2 5   ? -17.649 -2.699  4.131   1.00 52.59 5   B 1 
ATOM 3226 C CG    . LYS B 2 5   ? -17.472 -1.660  5.243   1.00 44.38 5   B 1 
ATOM 3227 C CD    . LYS B 2 5   ? -16.564 -2.253  6.313   1.00 39.87 5   B 1 
ATOM 3228 C CE    . LYS B 2 5   ? -16.269 -1.292  7.467   1.00 32.49 5   B 1 
ATOM 3229 N NZ    . LYS B 2 5   ? -15.375 -1.923  8.461   1.00 28.66 5   B 1 
ATOM 3230 N N     . GLU B 2 6   ? -18.928 -4.169  1.545   1.00 71.64 6   B 1 
ATOM 3231 C CA    . GLU B 2 6   ? -18.788 -5.080  0.421   1.00 73.45 6   B 1 
ATOM 3232 C C     . GLU B 2 6   ? -19.174 -4.394  -0.899  1.00 76.89 6   B 1 
ATOM 3233 O O     . GLU B 2 6   ? -18.419 -4.450  -1.876  1.00 71.33 6   B 1 
ATOM 3234 C CB    . GLU B 2 6   ? -19.602 -6.336  0.718   1.00 65.31 6   B 1 
ATOM 3235 C CG    . GLU B 2 6   ? -19.137 -7.531  -0.101  1.00 55.56 6   B 1 
ATOM 3236 C CD    . GLU B 2 6   ? -19.608 -8.846  0.526   1.00 49.53 6   B 1 
ATOM 3237 O OE1   . GLU B 2 6   ? -18.780 -9.774  0.575   1.00 45.85 6   B 1 
ATOM 3238 O OE2   . GLU B 2 6   ? -20.756 -8.859  1.015   1.00 46.44 6   B 1 
ATOM 3239 N N     . GLN B 2 7   ? -20.260 -3.612  -0.916  1.00 74.02 7   B 1 
ATOM 3240 C CA    . GLN B 2 7   ? -20.639 -2.762  -2.041  1.00 77.31 7   B 1 
ATOM 3241 C C     . GLN B 2 7   ? -19.591 -1.680  -2.369  1.00 82.00 7   B 1 
ATOM 3242 O O     . GLN B 2 7   ? -19.520 -1.178  -3.494  1.00 77.45 7   B 1 
ATOM 3243 C CB    . GLN B 2 7   ? -21.998 -2.108  -1.749  1.00 71.21 7   B 1 
ATOM 3244 C CG    . GLN B 2 7   ? -23.158 -3.109  -1.836  1.00 64.53 7   B 1 
ATOM 3245 C CD    . GLN B 2 7   ? -23.386 -3.622  -3.257  1.00 56.45 7   B 1 
ATOM 3246 O OE1   . GLN B 2 7   ? -23.157 -2.927  -4.238  1.00 54.60 7   B 1 
ATOM 3247 N NE2   . GLN B 2 7   ? -23.841 -4.839  -3.416  1.00 49.62 7   B 1 
ATOM 3248 N N     . ASP B 2 8   ? -18.736 -1.312  -1.413  1.00 82.82 8   B 1 
ATOM 3249 C CA    . ASP B 2 8   ? -17.631 -0.379  -1.628  1.00 83.33 8   B 1 
ATOM 3250 C C     . ASP B 2 8   ? -16.458 -0.965  -2.426  1.00 85.73 8   B 1 
ATOM 3251 O O     . ASP B 2 8   ? -15.608 -0.203  -2.907  1.00 80.67 8   B 1 
ATOM 3252 C CB    . ASP B 2 8   ? -17.145 0.139   -0.269  1.00 77.88 8   B 1 
ATOM 3253 C CG    . ASP B 2 8   ? -17.617 1.537   0.087   1.00 70.03 8   B 1 
ATOM 3254 O OD1   . ASP B 2 8   ? -18.477 2.111   -0.607  1.00 62.06 8   B 1 
ATOM 3255 O OD2   . ASP B 2 8   ? -16.949 2.112   0.984   1.00 62.78 8   B 1 
ATOM 3256 N N     . ARG B 2 9   ? -16.399 -2.292  -2.572  1.00 91.08 9   B 1 
ATOM 3257 C CA    . ARG B 2 9   ? -15.392 -3.016  -3.363  1.00 91.52 9   B 1 
ATOM 3258 C C     . ARG B 2 9   ? -15.708 -2.994  -4.856  1.00 92.58 9   B 1 
ATOM 3259 O O     . ARG B 2 9   ? -14.804 -3.186  -5.670  1.00 89.40 9   B 1 
ATOM 3260 C CB    . ARG B 2 9   ? -15.276 -4.472  -2.883  1.00 88.93 9   B 1 
ATOM 3261 C CG    . ARG B 2 9   ? -14.876 -4.589  -1.408  1.00 81.98 9   B 1 
ATOM 3262 C CD    . ARG B 2 9   ? -14.825 -6.049  -0.970  1.00 78.95 9   B 1 
ATOM 3263 N NE    . ARG B 2 9   ? -14.474 -6.185  0.454   1.00 72.30 9   B 1 
ATOM 3264 C CZ    . ARG B 2 9   ? -14.475 -7.293  1.166   1.00 65.89 9   B 1 
ATOM 3265 N NH1   . ARG B 2 9   ? -14.750 -8.457  0.633   1.00 61.74 9   B 1 
ATOM 3266 N NH2   . ARG B 2 9   ? -14.212 -7.264  2.444   1.00 58.34 9   B 1 
ATOM 3267 N N     . PHE B 2 10  ? -16.965 -2.736  -5.209  1.00 93.90 10  B 1 
ATOM 3268 C CA    . PHE B 2 10  ? -17.453 -2.766  -6.575  1.00 94.79 10  B 1 
ATOM 3269 C C     . PHE B 2 10  ? -17.846 -1.375  -7.091  1.00 95.15 10  B 1 
ATOM 3270 O O     . PHE B 2 10  ? -18.001 -0.401  -6.333  1.00 93.21 10  B 1 
ATOM 3271 C CB    . PHE B 2 10  ? -18.610 -3.772  -6.667  1.00 93.85 10  B 1 
ATOM 3272 C CG    . PHE B 2 10  ? -18.264 -5.170  -6.189  1.00 93.88 10  B 1 
ATOM 3273 C CD1   . PHE B 2 10  ? -17.114 -5.825  -6.655  1.00 88.02 10  B 1 
ATOM 3274 C CD2   . PHE B 2 10  ? -19.088 -5.819  -5.260  1.00 86.78 10  B 1 
ATOM 3275 C CE1   . PHE B 2 10  ? -16.787 -7.122  -6.207  1.00 84.77 10  B 1 
ATOM 3276 C CE2   . PHE B 2 10  ? -18.775 -7.110  -4.802  1.00 85.53 10  B 1 
ATOM 3277 C CZ    . PHE B 2 10  ? -17.619 -7.764  -5.279  1.00 86.51 10  B 1 
ATOM 3278 N N     . LEU B 2 11  ? -18.008 -1.249  -8.406  1.00 94.74 11  B 1 
ATOM 3279 C CA    . LEU B 2 11  ? -18.607 -0.063  -8.999  1.00 95.07 11  B 1 
ATOM 3280 C C     . LEU B 2 11  ? -20.076 0.070   -8.556  1.00 94.88 11  B 1 
ATOM 3281 O O     . LEU B 2 11  ? -20.735 -0.936  -8.309  1.00 92.63 11  B 1 
ATOM 3282 C CB    . LEU B 2 11  ? -18.496 -0.107  -10.527 1.00 94.82 11  B 1 
ATOM 3283 C CG    . LEU B 2 11  ? -17.053 0.010   -11.064 1.00 93.76 11  B 1 
ATOM 3284 C CD1   . LEU B 2 11  ? -17.091 -0.027  -12.588 1.00 90.05 11  B 1 
ATOM 3285 C CD2   . LEU B 2 11  ? -16.376 1.312   -10.637 1.00 89.44 11  B 1 
ATOM 3286 N N     . PRO B 2 12  ? -20.640 1.290   -8.450  1.00 94.04 12  B 1 
ATOM 3287 C CA    . PRO B 2 12  ? -22.017 1.451   -7.982  1.00 93.65 12  B 1 
ATOM 3288 C C     . PRO B 2 12  ? -23.035 0.785   -8.910  1.00 94.21 12  B 1 
ATOM 3289 O O     . PRO B 2 12  ? -23.127 1.138   -10.088 1.00 93.15 12  B 1 
ATOM 3290 C CB    . PRO B 2 12  ? -22.243 2.961   -7.882  1.00 92.32 12  B 1 
ATOM 3291 C CG    . PRO B 2 12  ? -20.832 3.535   -7.757  1.00 89.79 12  B 1 
ATOM 3292 C CD    . PRO B 2 12  ? -19.988 2.574   -8.593  1.00 92.29 12  B 1 
ATOM 3293 N N     . ILE B 2 13  ? -23.876 -0.097  -8.349  1.00 92.51 13  B 1 
ATOM 3294 C CA    . ILE B 2 13  ? -24.876 -0.857  -9.117  1.00 93.06 13  B 1 
ATOM 3295 C C     . ILE B 2 13  ? -25.818 0.033   -9.936  1.00 93.69 13  B 1 
ATOM 3296 O O     . ILE B 2 13  ? -26.236 -0.336  -11.031 1.00 92.55 13  B 1 
ATOM 3297 C CB    . ILE B 2 13  ? -25.682 -1.761  -8.148  1.00 92.17 13  B 1 
ATOM 3298 C CG1   . ILE B 2 13  ? -26.547 -2.789  -8.926  1.00 87.99 13  B 1 
ATOM 3299 C CG2   . ILE B 2 13  ? -26.582 -0.963  -7.187  1.00 85.65 13  B 1 
ATOM 3300 C CD1   . ILE B 2 13  ? -26.027 -4.190  -8.848  1.00 79.09 13  B 1 
ATOM 3301 N N     . ALA B 2 14  ? -26.132 1.246   -9.449  1.00 93.29 14  B 1 
ATOM 3302 C CA    . ALA B 2 14  ? -26.983 2.187   -10.174 1.00 92.64 14  B 1 
ATOM 3303 C C     . ALA B 2 14  ? -26.342 2.681   -11.484 1.00 93.39 14  B 1 
ATOM 3304 O O     . ALA B 2 14  ? -27.044 2.869   -12.477 1.00 91.97 14  B 1 
ATOM 3305 C CB    . ALA B 2 14  ? -27.309 3.359   -9.245  1.00 90.92 14  B 1 
ATOM 3306 N N     . ASN B 2 15  ? -25.011 2.882   -11.492 1.00 93.40 15  B 1 
ATOM 3307 C CA    . ASN B 2 15  ? -24.278 3.282   -12.691 1.00 93.56 15  B 1 
ATOM 3308 C C     . ASN B 2 15  ? -24.190 2.111   -13.674 1.00 94.49 15  B 1 
ATOM 3309 O O     . ASN B 2 15  ? -24.537 2.282   -14.838 1.00 93.34 15  B 1 
ATOM 3310 C CB    . ASN B 2 15  ? -22.881 3.787   -12.301 1.00 92.72 15  B 1 
ATOM 3311 C CG    . ASN B 2 15  ? -22.906 5.093   -11.520 1.00 90.93 15  B 1 
ATOM 3312 O OD1   . ASN B 2 15  ? -23.495 5.213   -10.460 1.00 80.05 15  B 1 
ATOM 3313 N ND2   . ASN B 2 15  ? -22.276 6.123   -12.033 1.00 80.96 15  B 1 
ATOM 3314 N N     . VAL B 2 16  ? -23.824 0.923   -13.181 1.00 94.54 16  B 1 
ATOM 3315 C CA    . VAL B 2 16  ? -23.768 -0.305  -13.984 1.00 95.14 16  B 1 
ATOM 3316 C C     . VAL B 2 16  ? -25.139 -0.584  -14.617 1.00 95.43 16  B 1 
ATOM 3317 O O     . VAL B 2 16  ? -25.244 -0.714  -15.836 1.00 94.43 16  B 1 
ATOM 3318 C CB    . VAL B 2 16  ? -23.302 -1.498  -13.127 1.00 95.01 16  B 1 
ATOM 3319 C CG1   . VAL B 2 16  ? -23.285 -2.807  -13.923 1.00 92.19 16  B 1 
ATOM 3320 C CG2   . VAL B 2 16  ? -21.888 -1.248  -12.578 1.00 92.17 16  B 1 
ATOM 3321 N N     . SER B 2 17  ? -26.228 -0.552  -13.829 1.00 95.49 17  B 1 
ATOM 3322 C CA    . SER B 2 17  ? -27.586 -0.775  -14.332 1.00 95.09 17  B 1 
ATOM 3323 C C     . SER B 2 17  ? -28.020 0.233   -15.395 1.00 95.30 17  B 1 
ATOM 3324 O O     . SER B 2 17  ? -28.811 -0.109  -16.273 1.00 94.15 17  B 1 
ATOM 3325 C CB    . SER B 2 17  ? -28.604 -0.687  -13.201 1.00 93.74 17  B 1 
ATOM 3326 O OG    . SER B 2 17  ? -28.369 -1.639  -12.186 1.00 80.74 17  B 1 
ATOM 3327 N N     . ARG B 2 18  ? -27.566 1.496   -15.306 1.00 93.83 18  B 1 
ATOM 3328 C CA    . ARG B 2 18  ? -27.868 2.521   -16.312 1.00 93.40 18  B 1 
ATOM 3329 C C     . ARG B 2 18  ? -27.187 2.205   -17.647 1.00 94.16 18  B 1 
ATOM 3330 O O     . ARG B 2 18  ? -27.834 2.330   -18.673 1.00 92.61 18  B 1 
ATOM 3331 C CB    . ARG B 2 18  ? -27.460 3.897   -15.781 1.00 92.18 18  B 1 
ATOM 3332 C CG    . ARG B 2 18  ? -27.988 5.034   -16.665 1.00 84.78 18  B 1 
ATOM 3333 C CD    . ARG B 2 18  ? -27.422 6.402   -16.245 1.00 83.11 18  B 1 
ATOM 3334 N NE    . ARG B 2 18  ? -27.695 6.715   -14.829 1.00 74.54 18  B 1 
ATOM 3335 C CZ    . ARG B 2 18  ? -26.799 6.991   -13.883 1.00 68.98 18  B 1 
ATOM 3336 N NH1   . ARG B 2 18  ? -25.521 7.065   -14.151 1.00 60.92 18  B 1 
ATOM 3337 N NH2   . ARG B 2 18  ? -27.165 7.194   -12.662 1.00 61.21 18  B 1 
ATOM 3338 N N     . ILE B 2 19  ? -25.923 1.778   -17.607 1.00 93.54 19  B 1 
ATOM 3339 C CA    . ILE B 2 19  ? -25.157 1.402   -18.805 1.00 93.63 19  B 1 
ATOM 3340 C C     . ILE B 2 19  ? -25.756 0.144   -19.444 1.00 94.05 19  B 1 
ATOM 3341 O O     . ILE B 2 19  ? -26.054 0.161   -20.632 1.00 92.86 19  B 1 
ATOM 3342 C CB    . ILE B 2 19  ? -23.659 1.236   -18.461 1.00 93.47 19  B 1 
ATOM 3343 C CG1   . ILE B 2 19  ? -23.059 2.582   -17.967 1.00 91.78 19  B 1 
ATOM 3344 C CG2   . ILE B 2 19  ? -22.876 0.743   -19.692 1.00 91.84 19  B 1 
ATOM 3345 C CD1   . ILE B 2 19  ? -21.738 2.410   -17.201 1.00 86.47 19  B 1 
ATOM 3346 N N     . MET B 2 20  ? -26.069 -0.890  -18.653 1.00 94.95 20  B 1 
ATOM 3347 C CA    . MET B 2 20  ? -26.733 -2.099  -19.141 1.00 95.25 20  B 1 
ATOM 3348 C C     . MET B 2 20  ? -28.037 -1.800  -19.879 1.00 95.02 20  B 1 
ATOM 3349 O O     . MET B 2 20  ? -28.290 -2.339  -20.951 1.00 93.27 20  B 1 
ATOM 3350 C CB    . MET B 2 20  ? -27.030 -3.060  -17.980 1.00 95.16 20  B 1 
ATOM 3351 C CG    . MET B 2 20  ? -25.783 -3.652  -17.329 1.00 93.27 20  B 1 
ATOM 3352 S SD    . MET B 2 20  ? -26.179 -4.688  -15.884 1.00 91.79 20  B 1 
ATOM 3353 C CE    . MET B 2 20  ? -26.745 -6.194  -16.706 1.00 83.49 20  B 1 
ATOM 3354 N N     . LYS B 2 21  ? -28.876 -0.892  -19.343 1.00 94.86 21  B 1 
ATOM 3355 C CA    . LYS B 2 21  ? -30.142 -0.508  -19.984 1.00 94.46 21  B 1 
ATOM 3356 C C     . LYS B 2 21  ? -29.959 0.173   -21.341 1.00 94.14 21  B 1 
ATOM 3357 O O     . LYS B 2 21  ? -30.858 0.069   -22.159 1.00 91.88 21  B 1 
ATOM 3358 C CB    . LYS B 2 21  ? -30.952 0.405   -19.066 1.00 93.25 21  B 1 
ATOM 3359 C CG    . LYS B 2 21  ? -31.673 -0.373  -17.961 1.00 83.03 21  B 1 
ATOM 3360 C CD    . LYS B 2 21  ? -32.449 0.605   -17.085 1.00 72.89 21  B 1 
ATOM 3361 C CE    . LYS B 2 21  ? -33.224 -0.151  -16.013 1.00 63.35 21  B 1 
ATOM 3362 N NZ    . LYS B 2 21  ? -34.230 0.727   -15.360 1.00 54.29 21  B 1 
ATOM 3363 N N     . ARG B 2 22  ? -28.849 0.866   -21.576 1.00 92.94 22  B 1 
ATOM 3364 C CA    . ARG B 2 22  ? -28.563 1.483   -22.881 1.00 91.47 22  B 1 
ATOM 3365 C C     . ARG B 2 22  ? -28.231 0.446   -23.954 1.00 91.63 22  B 1 
ATOM 3366 O O     . ARG B 2 22  ? -28.497 0.695   -25.115 1.00 89.21 22  B 1 
ATOM 3367 C CB    . ARG B 2 22  ? -27.385 2.457   -22.773 1.00 89.08 22  B 1 
ATOM 3368 C CG    . ARG B 2 22  ? -27.698 3.701   -21.943 1.00 79.71 22  B 1 
ATOM 3369 C CD    . ARG B 2 22  ? -26.419 4.534   -21.836 1.00 76.90 22  B 1 
ATOM 3370 N NE    . ARG B 2 22  ? -26.581 5.721   -20.993 1.00 72.50 22  B 1 
ATOM 3371 C CZ    . ARG B 2 22  ? -25.590 6.496   -20.604 1.00 67.57 22  B 1 
ATOM 3372 N NH1   . ARG B 2 22  ? -24.350 6.250   -20.948 1.00 63.24 22  B 1 
ATOM 3373 N NH2   . ARG B 2 22  ? -25.827 7.529   -19.850 1.00 59.94 22  B 1 
ATOM 3374 N N     . SER B 2 23  ? -27.676 -0.692  -23.553 1.00 91.99 23  B 1 
ATOM 3375 C CA    . SER B 2 23  ? -27.330 -1.772  -24.476 1.00 90.96 23  B 1 
ATOM 3376 C C     . SER B 2 23  ? -28.529 -2.621  -24.913 1.00 91.22 23  B 1 
ATOM 3377 O O     . SER B 2 23  ? -28.381 -3.446  -25.807 1.00 88.35 23  B 1 
ATOM 3378 C CB    . SER B 2 23  ? -26.294 -2.679  -23.820 1.00 88.58 23  B 1 
ATOM 3379 O OG    . SER B 2 23  ? -25.742 -3.578  -24.747 1.00 77.85 23  B 1 
ATOM 3380 N N     . LEU B 2 24  ? -29.674 -2.467  -24.250 1.00 93.14 24  B 1 
ATOM 3381 C CA    . LEU B 2 24  ? -30.822 -3.345  -24.438 1.00 93.45 24  B 1 
ATOM 3382 C C     . LEU B 2 24  ? -32.015 -2.617  -25.083 1.00 93.78 24  B 1 
ATOM 3383 O O     . LEU B 2 24  ? -32.176 -1.408  -24.883 1.00 91.02 24  B 1 
ATOM 3384 C CB    . LEU B 2 24  ? -31.218 -3.960  -23.090 1.00 92.13 24  B 1 
ATOM 3385 C CG    . LEU B 2 24  ? -30.175 -4.908  -22.473 1.00 90.83 24  B 1 
ATOM 3386 C CD1   . LEU B 2 24  ? -30.726 -5.480  -21.166 1.00 86.50 24  B 1 
ATOM 3387 C CD2   . LEU B 2 24  ? -29.817 -6.077  -23.388 1.00 86.46 24  B 1 
ATOM 3388 N N     . PRO B 2 25  ? -32.916 -3.367  -25.782 1.00 93.28 25  B 1 
ATOM 3389 C CA    . PRO B 2 25  ? -34.189 -2.847  -26.274 1.00 92.89 25  B 1 
ATOM 3390 C C     . PRO B 2 25  ? -35.044 -2.253  -25.147 1.00 93.13 25  B 1 
ATOM 3391 O O     . PRO B 2 25  ? -34.996 -2.705  -23.998 1.00 91.02 25  B 1 
ATOM 3392 C CB    . PRO B 2 25  ? -34.888 -4.034  -26.941 1.00 90.97 25  B 1 
ATOM 3393 C CG    . PRO B 2 25  ? -33.752 -4.972  -27.305 1.00 88.10 25  B 1 
ATOM 3394 C CD    . PRO B 2 25  ? -32.745 -4.757  -26.184 1.00 91.66 25  B 1 
ATOM 3395 N N     . ALA B 2 26  ? -35.902 -1.273  -25.474 1.00 92.93 26  B 1 
ATOM 3396 C CA    . ALA B 2 26  ? -36.726 -0.577  -24.480 1.00 92.44 26  B 1 
ATOM 3397 C C     . ALA B 2 26  ? -37.679 -1.502  -23.689 1.00 92.73 26  B 1 
ATOM 3398 O O     . ALA B 2 26  ? -38.015 -1.222  -22.535 1.00 88.47 26  B 1 
ATOM 3399 C CB    . ALA B 2 26  ? -37.511 0.521   -25.199 1.00 89.66 26  B 1 
ATOM 3400 N N     . ASN B 2 27  ? -38.102 -2.617  -24.281 1.00 92.35 27  B 1 
ATOM 3401 C CA    . ASN B 2 27  ? -38.985 -3.619  -23.665 1.00 91.93 27  B 1 
ATOM 3402 C C     . ASN B 2 27  ? -38.241 -4.681  -22.832 1.00 92.74 27  B 1 
ATOM 3403 O O     . ASN B 2 27  ? -38.895 -5.508  -22.203 1.00 88.80 27  B 1 
ATOM 3404 C CB    . ASN B 2 27  ? -39.852 -4.254  -24.764 1.00 89.23 27  B 1 
ATOM 3405 C CG    . ASN B 2 27  ? -39.047 -5.067  -25.771 1.00 82.73 27  B 1 
ATOM 3406 O OD1   . ASN B 2 27  ? -37.849 -4.966  -25.887 1.00 70.36 27  B 1 
ATOM 3407 N ND2   . ASN B 2 27  ? -39.688 -5.908  -26.544 1.00 75.37 27  B 1 
ATOM 3408 N N     . ALA B 2 28  ? -36.898 -4.664  -22.843 1.00 92.75 28  B 1 
ATOM 3409 C CA    . ALA B 2 28  ? -36.096 -5.614  -22.100 1.00 92.88 28  B 1 
ATOM 3410 C C     . ALA B 2 28  ? -36.135 -5.335  -20.588 1.00 93.64 28  B 1 
ATOM 3411 O O     . ALA B 2 28  ? -36.155 -4.198  -20.122 1.00 91.17 28  B 1 
ATOM 3412 C CB    . ALA B 2 28  ? -34.668 -5.624  -22.639 1.00 91.06 28  B 1 
ATOM 3413 N N     . LYS B 2 29  ? -36.090 -6.417  -19.807 1.00 94.35 29  B 1 
ATOM 3414 C CA    . LYS B 2 29  ? -35.941 -6.359  -18.356 1.00 94.30 29  B 1 
ATOM 3415 C C     . LYS B 2 29  ? -34.592 -6.951  -17.954 1.00 94.92 29  B 1 
ATOM 3416 O O     . LYS B 2 29  ? -34.041 -7.794  -18.653 1.00 92.99 29  B 1 
ATOM 3417 C CB    . LYS B 2 29  ? -37.118 -7.069  -17.670 1.00 92.60 29  B 1 
ATOM 3418 C CG    . LYS B 2 29  ? -38.463 -6.372  -17.947 1.00 86.20 29  B 1 
ATOM 3419 C CD    . LYS B 2 29  ? -39.612 -7.095  -17.249 1.00 80.14 29  B 1 
ATOM 3420 C CE    . LYS B 2 29  ? -40.946 -6.425  -17.570 1.00 72.42 29  B 1 
ATOM 3421 N NZ    . LYS B 2 29  ? -42.099 -7.131  -16.959 1.00 62.49 29  B 1 
ATOM 3422 N N     . ILE B 2 30  ? -34.063 -6.513  -16.818 1.00 93.68 30  B 1 
ATOM 3423 C CA    . ILE B 2 30  ? -32.808 -7.015  -16.262 1.00 93.99 30  B 1 
ATOM 3424 C C     . ILE B 2 30  ? -33.071 -7.498  -14.839 1.00 94.04 30  B 1 
ATOM 3425 O O     . ILE B 2 30  ? -33.533 -6.702  -14.004 1.00 92.13 30  B 1 
ATOM 3426 C CB    . ILE B 2 30  ? -31.689 -5.956  -16.297 1.00 93.10 30  B 1 
ATOM 3427 C CG1   . ILE B 2 30  ? -31.556 -5.264  -17.669 1.00 89.24 30  B 1 
ATOM 3428 C CG2   . ILE B 2 30  ? -30.353 -6.623  -15.909 1.00 89.20 30  B 1 
ATOM 3429 C CD1   . ILE B 2 30  ? -30.580 -4.081  -17.675 1.00 86.01 30  B 1 
ATOM 3430 N N     . SER B 2 31  ? -32.776 -8.765  -14.554 1.00 95.48 31  B 1 
ATOM 3431 C CA    . SER B 2 31  ? -32.895 -9.319  -13.211 1.00 94.95 31  B 1 
ATOM 3432 C C     . SER B 2 31  ? -31.931 -8.613  -12.246 1.00 95.15 31  B 1 
ATOM 3433 O O     . SER B 2 31  ? -30.949 -7.988  -12.651 1.00 93.73 31  B 1 
ATOM 3434 C CB    . SER B 2 31  ? -32.670 -10.839 -13.220 1.00 93.37 31  B 1 
ATOM 3435 O OG    . SER B 2 31  ? -31.299 -11.131 -13.331 1.00 82.95 31  B 1 
ATOM 3436 N N     . LYS B 2 32  ? -32.239 -8.668  -10.941 1.00 93.80 32  B 1 
ATOM 3437 C CA    . LYS B 2 32  ? -31.359 -8.101  -9.922  1.00 93.57 32  B 1 
ATOM 3438 C C     . LYS B 2 32  ? -30.006 -8.816  -9.921  1.00 94.07 32  B 1 
ATOM 3439 O O     . LYS B 2 32  ? -28.976 -8.152  -9.964  1.00 92.92 32  B 1 
ATOM 3440 C CB    . LYS B 2 32  ? -32.053 -8.180  -8.547  1.00 91.92 32  B 1 
ATOM 3441 C CG    . LYS B 2 32  ? -31.197 -7.542  -7.445  1.00 84.85 32  B 1 
ATOM 3442 C CD    . LYS B 2 32  ? -31.846 -7.714  -6.068  1.00 77.85 32  B 1 
ATOM 3443 C CE    . LYS B 2 32  ? -30.829 -7.288  -5.018  1.00 65.75 32  B 1 
ATOM 3444 N NZ    . LYS B 2 32  ? -31.190 -7.714  -3.644  1.00 57.21 32  B 1 
ATOM 3445 N N     . GLU B 2 33  ? -30.014 -10.143 -9.985  1.00 94.27 33  B 1 
ATOM 3446 C CA    . GLU B 2 33  ? -28.817 -10.980 -10.007 1.00 94.14 33  B 1 
ATOM 3447 C C     . GLU B 2 33  ? -27.937 -10.708 -11.226 1.00 94.56 33  B 1 
ATOM 3448 O O     . GLU B 2 33  ? -26.724 -10.611 -11.089 1.00 92.89 33  B 1 
ATOM 3449 C CB    . GLU B 2 33  ? -29.241 -12.446 -10.018 1.00 92.82 33  B 1 
ATOM 3450 C CG    . GLU B 2 33  ? -29.982 -12.841 -8.740  1.00 84.84 33  B 1 
ATOM 3451 C CD    . GLU B 2 33  ? -30.570 -14.257 -8.820  1.00 78.89 33  B 1 
ATOM 3452 O OE1   . GLU B 2 33  ? -31.112 -14.688 -7.786  1.00 71.35 33  B 1 
ATOM 3453 O OE2   . GLU B 2 33  ? -30.527 -14.835 -9.927  1.00 69.88 33  B 1 
ATOM 3454 N N     . ALA B 2 34  ? -28.514 -10.488 -12.409 1.00 95.00 34  B 1 
ATOM 3455 C CA    . ALA B 2 34  ? -27.748 -10.131 -13.595 1.00 95.06 34  B 1 
ATOM 3456 C C     . ALA B 2 34  ? -27.012 -8.789  -13.421 1.00 95.46 34  B 1 
ATOM 3457 O O     . ALA B 2 34  ? -25.869 -8.654  -13.843 1.00 94.35 34  B 1 
ATOM 3458 C CB    . ALA B 2 34  ? -28.673 -10.086 -14.812 1.00 94.42 34  B 1 
ATOM 3459 N N     . LYS B 2 35  ? -27.626 -7.790  -12.747 1.00 95.69 35  B 1 
ATOM 3460 C CA    . LYS B 2 35  ? -26.969 -6.511  -12.442 1.00 95.60 35  B 1 
ATOM 3461 C C     . LYS B 2 35  ? -25.815 -6.690  -11.461 1.00 95.88 35  B 1 
ATOM 3462 O O     . LYS B 2 35  ? -24.769 -6.087  -11.656 1.00 94.72 35  B 1 
ATOM 3463 C CB    . LYS B 2 35  ? -27.965 -5.503  -11.867 1.00 94.52 35  B 1 
ATOM 3464 C CG    . LYS B 2 35  ? -29.013 -5.059  -12.881 1.00 91.20 35  B 1 
ATOM 3465 C CD    . LYS B 2 35  ? -30.133 -4.305  -12.161 1.00 89.60 35  B 1 
ATOM 3466 C CE    . LYS B 2 35  ? -31.258 -4.018  -13.141 1.00 83.80 35  B 1 
ATOM 3467 N NZ    . LYS B 2 35  ? -32.533 -3.768  -12.435 1.00 77.02 35  B 1 
ATOM 3468 N N     . GLU B 2 36  ? -26.004 -7.498  -10.424 1.00 95.01 36  B 1 
ATOM 3469 C CA    . GLU B 2 36  ? -24.987 -7.800  -9.406  1.00 94.64 36  B 1 
ATOM 3470 C C     . GLU B 2 36  ? -23.820 -8.580  -10.020 1.00 94.85 36  B 1 
ATOM 3471 O O     . GLU B 2 36  ? -22.662 -8.220  -9.812  1.00 93.79 36  B 1 
ATOM 3472 C CB    . GLU B 2 36  ? -25.650 -8.549  -8.234  1.00 93.74 36  B 1 
ATOM 3473 C CG    . GLU B 2 36  ? -26.566 -7.614  -7.439  1.00 90.21 36  B 1 
ATOM 3474 C CD    . GLU B 2 36  ? -27.465 -8.284  -6.383  1.00 87.92 36  B 1 
ATOM 3475 O OE1   . GLU B 2 36  ? -28.036 -7.535  -5.556  1.00 84.87 36  B 1 
ATOM 3476 O OE2   . GLU B 2 36  ? -27.686 -9.503  -6.439  1.00 82.74 36  B 1 
ATOM 3477 N N     . THR B 2 37  ? -24.114 -9.550  -10.880 1.00 95.11 37  B 1 
ATOM 3478 C CA    . THR B 2 37  ? -23.099 -10.299 -11.625 1.00 95.11 37  B 1 
ATOM 3479 C C     . THR B 2 37  ? -22.266 -9.392  -12.527 1.00 95.47 37  B 1 
ATOM 3480 O O     . THR B 2 37  ? -21.042 -9.407  -12.451 1.00 94.41 37  B 1 
ATOM 3481 C CB    . THR B 2 37  ? -23.758 -11.406 -12.460 1.00 94.48 37  B 1 
ATOM 3482 O OG1   . THR B 2 37  ? -24.486 -12.278 -11.631 1.00 87.92 37  B 1 
ATOM 3483 C CG2   . THR B 2 37  ? -22.735 -12.250 -13.206 1.00 86.86 37  B 1 
ATOM 3484 N N     . VAL B 2 38  ? -22.887 -8.540  -13.346 1.00 95.65 38  B 1 
ATOM 3485 C CA    . VAL B 2 38  ? -22.142 -7.602  -14.206 1.00 95.97 38  B 1 
ATOM 3486 C C     . VAL B 2 38  ? -21.358 -6.577  -13.383 1.00 96.06 38  B 1 
ATOM 3487 O O     . VAL B 2 38  ? -20.252 -6.196  -13.756 1.00 94.91 38  B 1 
ATOM 3488 C CB    . VAL B 2 38  ? -23.070 -6.923  -15.232 1.00 95.51 38  B 1 
ATOM 3489 C CG1   . VAL B 2 38  ? -22.363 -5.849  -16.064 1.00 92.90 38  B 1 
ATOM 3490 C CG2   . VAL B 2 38  ? -23.620 -7.953  -16.220 1.00 92.42 38  B 1 
ATOM 3491 N N     . GLN B 2 39  ? -21.892 -6.139  -12.228 1.00 95.38 39  B 1 
ATOM 3492 C CA    . GLN B 2 39  ? -21.189 -5.257  -11.295 1.00 95.23 39  B 1 
ATOM 3493 C C     . GLN B 2 39  ? -19.895 -5.894  -10.780 1.00 95.49 39  B 1 
ATOM 3494 O O     . GLN B 2 39  ? -18.868 -5.215  -10.718 1.00 94.24 39  B 1 
ATOM 3495 C CB    . GLN B 2 39  ? -22.126 -4.922  -10.122 1.00 94.20 39  B 1 
ATOM 3496 C CG    . GLN B 2 39  ? -21.483 -3.995  -9.094  1.00 91.71 39  B 1 
ATOM 3497 C CD    . GLN B 2 39  ? -22.304 -3.882  -7.797  1.00 91.47 39  B 1 
ATOM 3498 O OE1   . GLN B 2 39  ? -23.128 -4.706  -7.448  1.00 85.94 39  B 1 
ATOM 3499 N NE2   . GLN B 2 39  ? -22.080 -2.855  -7.025  1.00 84.18 39  B 1 
ATOM 3500 N N     . GLU B 2 40  ? -19.924 -7.171  -10.428 1.00 95.33 40  B 1 
ATOM 3501 C CA    . GLU B 2 40  ? -18.743 -7.903  -10.007 1.00 95.29 40  B 1 
ATOM 3502 C C     . GLU B 2 40  ? -17.771 -8.101  -11.174 1.00 95.58 40  B 1 
ATOM 3503 O O     . GLU B 2 40  ? -16.607 -7.718  -11.066 1.00 94.27 40  B 1 
ATOM 3504 C CB    . GLU B 2 40  ? -19.169 -9.221  -9.340  1.00 94.28 40  B 1 
ATOM 3505 C CG    . GLU B 2 40  ? -17.963 -9.923  -8.708  1.00 88.72 40  B 1 
ATOM 3506 C CD    . GLU B 2 40  ? -18.313 -11.153 -7.861  1.00 85.16 40  B 1 
ATOM 3507 O OE1   . GLU B 2 40  ? -17.357 -11.759 -7.323  1.00 81.79 40  B 1 
ATOM 3508 O OE2   . GLU B 2 40  ? -19.510 -11.478 -7.743  1.00 79.82 40  B 1 
ATOM 3509 N N     . CYS B 2 41  ? -18.254 -8.557  -12.331 1.00 95.19 41  B 1 
ATOM 3510 C CA    . CYS B 2 41  ? -17.441 -8.787  -13.523 1.00 95.10 41  B 1 
ATOM 3511 C C     . CYS B 2 41  ? -16.666 -7.536  -13.959 1.00 95.41 41  B 1 
ATOM 3512 O O     . CYS B 2 41  ? -15.465 -7.618  -14.209 1.00 94.38 41  B 1 
ATOM 3513 C CB    . CYS B 2 41  ? -18.341 -9.273  -14.665 1.00 94.76 41  B 1 
ATOM 3514 S SG    . CYS B 2 41  ? -19.004 -10.932 -14.323 1.00 92.41 41  B 1 
ATOM 3515 N N     . VAL B 2 42  ? -17.301 -6.362  -14.010 1.00 95.64 42  B 1 
ATOM 3516 C CA    . VAL B 2 42  ? -16.608 -5.126  -14.400 1.00 95.70 42  B 1 
ATOM 3517 C C     . VAL B 2 42  ? -15.580 -4.677  -13.363 1.00 95.78 42  B 1 
ATOM 3518 O O     . VAL B 2 42  ? -14.551 -4.103  -13.700 1.00 94.53 42  B 1 
ATOM 3519 C CB    . VAL B 2 42  ? -17.618 -4.005  -14.728 1.00 94.79 42  B 1 
ATOM 3520 C CG1   . VAL B 2 42  ? -18.361 -3.459  -13.510 1.00 90.80 42  B 1 
ATOM 3521 C CG2   . VAL B 2 42  ? -16.916 -2.836  -15.423 1.00 89.33 42  B 1 
ATOM 3522 N N     . SER B 2 43  ? -15.808 -4.958  -12.079 1.00 95.35 43  B 1 
ATOM 3523 C CA    . SER B 2 43  ? -14.855 -4.635  -11.009 1.00 95.11 43  B 1 
ATOM 3524 C C     . SER B 2 43  ? -13.640 -5.562  -11.033 1.00 95.28 43  B 1 
ATOM 3525 O O     . SER B 2 43  ? -12.519 -5.128  -10.772 1.00 93.67 43  B 1 
ATOM 3526 C CB    . SER B 2 43  ? -15.558 -4.682  -9.663  1.00 94.16 43  B 1 
ATOM 3527 O OG    . SER B 2 43  ? -16.684 -3.824  -9.687  1.00 85.55 43  B 1 
ATOM 3528 N N     . GLU B 2 44  ? -13.853 -6.806  -11.428 1.00 95.19 44  B 1 
ATOM 3529 C CA    . GLU B 2 44  ? -12.786 -7.772  -11.673 1.00 95.13 44  B 1 
ATOM 3530 C C     . GLU B 2 44  ? -11.994 -7.444  -12.937 1.00 95.68 44  B 1 
ATOM 3531 O O     . GLU B 2 44  ? -10.770 -7.539  -12.905 1.00 94.17 44  B 1 
ATOM 3532 C CB    . GLU B 2 44  ? -13.367 -9.189  -11.708 1.00 94.17 44  B 1 
ATOM 3533 C CG    . GLU B 2 44  ? -13.803 -9.683  -10.312 1.00 88.59 44  B 1 
ATOM 3534 C CD    . GLU B 2 44  ? -12.645 -9.687  -9.297  1.00 89.08 44  B 1 
ATOM 3535 O OE1   . GLU B 2 44  ? -12.876 -9.479  -8.083  1.00 84.20 44  B 1 
ATOM 3536 O OE2   . GLU B 2 44  ? -11.486 -9.853  -9.699  1.00 84.22 44  B 1 
ATOM 3537 N N     . PHE B 2 45  ? -12.645 -6.949  -13.996 1.00 95.96 45  B 1 
ATOM 3538 C CA    . PHE B 2 45  ? -11.973 -6.441  -15.188 1.00 96.27 45  B 1 
ATOM 3539 C C     . PHE B 2 45  ? -10.975 -5.320  -14.852 1.00 96.41 45  B 1 
ATOM 3540 O O     . PHE B 2 45  ? -9.819  -5.374  -15.270 1.00 95.41 45  B 1 
ATOM 3541 C CB    . PHE B 2 45  ? -13.024 -5.966  -16.197 1.00 96.09 45  B 1 
ATOM 3542 C CG    . PHE B 2 45  ? -12.441 -5.227  -17.390 1.00 95.89 45  B 1 
ATOM 3543 C CD1   . PHE B 2 45  ? -12.573 -3.834  -17.496 1.00 94.03 45  B 1 
ATOM 3544 C CD2   . PHE B 2 45  ? -11.760 -5.942  -18.382 1.00 94.22 45  B 1 
ATOM 3545 C CE1   . PHE B 2 45  ? -12.038 -3.158  -18.603 1.00 93.40 45  B 1 
ATOM 3546 C CE2   . PHE B 2 45  ? -11.224 -5.269  -19.493 1.00 93.56 45  B 1 
ATOM 3547 C CZ    . PHE B 2 45  ? -11.364 -3.878  -19.601 1.00 93.99 45  B 1 
ATOM 3548 N N     . ILE B 2 46  ? -11.368 -4.347  -13.999 1.00 96.14 46  B 1 
ATOM 3549 C CA    . ILE B 2 46  ? -10.451 -3.305  -13.524 1.00 96.12 46  B 1 
ATOM 3550 C C     . ILE B 2 46  ? -9.243  -3.930  -12.824 1.00 96.14 46  B 1 
ATOM 3551 O O     . ILE B 2 46  ? -8.101  -3.537  -13.084 1.00 94.84 46  B 1 
ATOM 3552 C CB    . ILE B 2 46  ? -11.161 -2.307  -12.586 1.00 95.75 46  B 1 
ATOM 3553 C CG1   . ILE B 2 46  ? -12.239 -1.504  -13.335 1.00 93.55 46  B 1 
ATOM 3554 C CG2   . ILE B 2 46  ? -10.160 -1.325  -11.942 1.00 93.05 46  B 1 
ATOM 3555 C CD1   . ILE B 2 46  ? -13.223 -0.786  -12.407 1.00 89.34 46  B 1 
ATOM 3556 N N     . SER B 2 47  ? -9.469  -4.889  -11.937 1.00 96.14 47  B 1 
ATOM 3557 C CA    . SER B 2 47  ? -8.393  -5.511  -11.169 1.00 95.94 47  B 1 
ATOM 3558 C C     . SER B 2 47  ? -7.458  -6.358  -12.033 1.00 96.00 47  B 1 
ATOM 3559 O O     . SER B 2 47  ? -6.251  -6.332  -11.821 1.00 94.48 47  B 1 
ATOM 3560 C CB    . SER B 2 47  ? -8.982  -6.368  -10.061 1.00 95.15 47  B 1 
ATOM 3561 O OG    . SER B 2 47  ? -9.748  -5.582  -9.179  1.00 87.95 47  B 1 
ATOM 3562 N N     . PHE B 2 48  ? -8.001  -7.071  -13.028 1.00 95.85 48  B 1 
ATOM 3563 C CA    . PHE B 2 48  ? -7.253  -7.891  -13.965 1.00 95.81 48  B 1 
ATOM 3564 C C     . PHE B 2 48  ? -6.301  -7.044  -14.819 1.00 95.94 48  B 1 
ATOM 3565 O O     . PHE B 2 48  ? -5.086  -7.263  -14.793 1.00 94.65 48  B 1 
ATOM 3566 C CB    . PHE B 2 48  ? -8.249  -8.684  -14.820 1.00 95.30 48  B 1 
ATOM 3567 C CG    . PHE B 2 48  ? -7.620  -9.662  -15.795 1.00 94.85 48  B 1 
ATOM 3568 C CD1   . PHE B 2 48  ? -8.125  -9.760  -17.103 1.00 92.29 48  B 1 
ATOM 3569 C CD2   . PHE B 2 48  ? -6.578  -10.507 -15.390 1.00 92.28 48  B 1 
ATOM 3570 C CE1   . PHE B 2 48  ? -7.592  -10.711 -17.990 1.00 90.78 48  B 1 
ATOM 3571 C CE2   . PHE B 2 48  ? -6.040  -11.446 -16.271 1.00 90.90 48  B 1 
ATOM 3572 C CZ    . PHE B 2 48  ? -6.550  -11.561 -17.573 1.00 91.54 48  B 1 
ATOM 3573 N N     . VAL B 2 49  ? -6.829  -6.008  -15.470 1.00 96.07 49  B 1 
ATOM 3574 C CA    . VAL B 2 49  ? -6.031  -5.082  -16.287 1.00 96.05 49  B 1 
ATOM 3575 C C     . VAL B 2 49  ? -5.036  -4.295  -15.428 1.00 96.27 49  B 1 
ATOM 3576 O O     . VAL B 2 49  ? -3.887  -4.104  -15.829 1.00 95.07 49  B 1 
ATOM 3577 C CB    . VAL B 2 49  ? -6.955  -4.149  -17.090 1.00 95.50 49  B 1 
ATOM 3578 C CG1   . VAL B 2 49  ? -6.173  -3.115  -17.903 1.00 93.28 49  B 1 
ATOM 3579 C CG2   . VAL B 2 49  ? -7.828  -4.930  -18.074 1.00 93.10 49  B 1 
ATOM 3580 N N     . THR B 2 50  ? -5.432  -3.854  -14.222 1.00 96.61 50  B 1 
ATOM 3581 C CA    . THR B 2 50  ? -4.533  -3.142  -13.307 1.00 96.67 50  B 1 
ATOM 3582 C C     . THR B 2 50  ? -3.353  -4.003  -12.877 1.00 96.63 50  B 1 
ATOM 3583 O O     . THR B 2 50  ? -2.239  -3.483  -12.797 1.00 95.46 50  B 1 
ATOM 3584 C CB    . THR B 2 50  ? -5.259  -2.646  -12.048 1.00 96.09 50  B 1 
ATOM 3585 O OG1   . THR B 2 50  ? -6.266  -1.730  -12.382 1.00 90.02 50  B 1 
ATOM 3586 C CG2   . THR B 2 50  ? -4.336  -1.889  -11.080 1.00 88.13 50  B 1 
ATOM 3587 N N     . GLY B 2 51  ? -3.562  -5.280  -12.608 1.00 96.13 51  B 1 
ATOM 3588 C CA    . GLY B 2 51  ? -2.500  -6.215  -12.238 1.00 95.98 51  B 1 
ATOM 3589 C C     . GLY B 2 51  ? -1.429  -6.311  -13.321 1.00 96.15 51  B 1 
ATOM 3590 O O     . GLY B 2 51  ? -0.260  -6.074  -13.044 1.00 95.06 51  B 1 
ATOM 3591 N N     . GLU B 2 52  ? -1.837  -6.542  -14.568 1.00 95.35 52  B 1 
ATOM 3592 C CA    . GLU B 2 52  ? -0.893  -6.642  -15.683 1.00 94.90 52  B 1 
ATOM 3593 C C     . GLU B 2 52  ? -0.168  -5.314  -15.966 1.00 95.33 52  B 1 
ATOM 3594 O O     . GLU B 2 52  ? 1.046   -5.288  -16.177 1.00 93.85 52  B 1 
ATOM 3595 C CB    . GLU B 2 52  ? -1.629  -7.162  -16.927 1.00 93.62 52  B 1 
ATOM 3596 C CG    . GLU B 2 52  ? -0.669  -7.596  -18.059 1.00 87.30 52  B 1 
ATOM 3597 C CD    . GLU B 2 52  ? 0.309   -8.713  -17.631 1.00 88.36 52  B 1 
ATOM 3598 O OE1   . GLU B 2 52  ? 1.474   -8.722  -18.085 1.00 83.21 52  B 1 
ATOM 3599 O OE2   . GLU B 2 52  ? -0.058  -9.577  -16.812 1.00 82.52 52  B 1 
ATOM 3600 N N     . ALA B 2 53  ? -0.879  -4.176  -15.884 1.00 95.80 53  B 1 
ATOM 3601 C CA    . ALA B 2 53  ? -0.269  -2.857  -16.020 1.00 95.88 53  B 1 
ATOM 3602 C C     . ALA B 2 53  ? 0.738   -2.560  -14.897 1.00 95.89 53  B 1 
ATOM 3603 O O     . ALA B 2 53  ? 1.797   -1.967  -15.146 1.00 94.58 53  B 1 
ATOM 3604 C CB    . ALA B 2 53  ? -1.376  -1.807  -16.059 1.00 95.48 53  B 1 
ATOM 3605 N N     . SER B 2 54  ? 0.443   -2.974  -13.676 1.00 96.43 54  B 1 
ATOM 3606 C CA    . SER B 2 54  ? 1.344   -2.853  -12.527 1.00 96.11 54  B 1 
ATOM 3607 C C     . SER B 2 54  ? 2.622   -3.664  -12.730 1.00 96.07 54  B 1 
ATOM 3608 O O     . SER B 2 54  ? 3.715   -3.130  -12.533 1.00 94.65 54  B 1 
ATOM 3609 C CB    . SER B 2 54  ? 0.633   -3.294  -11.249 1.00 95.26 54  B 1 
ATOM 3610 O OG    . SER B 2 54  ? 1.460   -3.036  -10.117 1.00 86.86 54  B 1 
ATOM 3611 N N     . ASP B 2 55  ? 2.502   -4.892  -13.213 1.00 95.19 55  B 1 
ATOM 3612 C CA    . ASP B 2 55  ? 3.663   -5.745  -13.485 1.00 94.63 55  B 1 
ATOM 3613 C C     . ASP B 2 55  ? 4.549   -5.176  -14.597 1.00 95.02 55  B 1 
ATOM 3614 O O     . ASP B 2 55  ? 5.775   -5.194  -14.484 1.00 93.29 55  B 1 
ATOM 3615 C CB    . ASP B 2 55  ? 3.191   -7.138  -13.874 1.00 93.30 55  B 1 
ATOM 3616 C CG    . ASP B 2 55  ? 2.473   -7.876  -12.752 1.00 87.96 55  B 1 
ATOM 3617 O OD1   . ASP B 2 55  ? 2.782   -7.658  -11.567 1.00 81.64 55  B 1 
ATOM 3618 O OD2   . ASP B 2 55  ? 1.660   -8.758  -13.090 1.00 81.98 55  B 1 
ATOM 3619 N N     . LYS B 2 56  ? 3.956   -4.600  -15.647 1.00 94.31 56  B 1 
ATOM 3620 C CA    . LYS B 2 56  ? 4.696   -3.857  -16.668 1.00 94.31 56  B 1 
ATOM 3621 C C     . LYS B 2 56  ? 5.464   -2.691  -16.050 1.00 94.70 56  B 1 
ATOM 3622 O O     . LYS B 2 56  ? 6.657   -2.538  -16.307 1.00 93.36 56  B 1 
ATOM 3623 C CB    . LYS B 2 56  ? 3.740   -3.365  -17.765 1.00 93.46 56  B 1 
ATOM 3624 C CG    . LYS B 2 56  ? 4.468   -2.558  -18.855 1.00 90.16 56  B 1 
ATOM 3625 C CD    . LYS B 2 56  ? 3.496   -2.112  -19.954 1.00 84.88 56  B 1 
ATOM 3626 C CE    . LYS B 2 56  ? 4.190   -1.337  -21.064 1.00 80.51 56  B 1 
ATOM 3627 N NZ    . LYS B 2 56  ? 4.450   0.074   -20.703 1.00 72.82 56  B 1 
ATOM 3628 N N     . CYS B 2 57  ? 4.804   -1.893  -15.205 1.00 95.74 57  B 1 
ATOM 3629 C CA    . CYS B 2 57  ? 5.457   -0.773  -14.531 1.00 95.62 57  B 1 
ATOM 3630 C C     . CYS B 2 57  ? 6.629   -1.229  -13.647 1.00 95.73 57  B 1 
ATOM 3631 O O     . CYS B 2 57  ? 7.670   -0.575  -13.638 1.00 94.33 57  B 1 
ATOM 3632 C CB    . CYS B 2 57  ? 4.426   -0.003  -13.694 1.00 95.41 57  B 1 
ATOM 3633 S SG    . CYS B 2 57  ? 3.264   0.880   -14.768 1.00 93.07 57  B 1 
ATOM 3634 N N     . GLN B 2 58  ? 6.491   -2.340  -12.942 1.00 95.56 58  B 1 
ATOM 3635 C CA    . GLN B 2 58  ? 7.566   -2.906  -12.126 1.00 95.11 58  B 1 
ATOM 3636 C C     . GLN B 2 58  ? 8.742   -3.396  -12.979 1.00 95.60 58  B 1 
ATOM 3637 O O     . GLN B 2 58  ? 9.885   -3.060  -12.665 1.00 93.89 58  B 1 
ATOM 3638 C CB    . GLN B 2 58  ? 7.025   -4.059  -11.271 1.00 93.92 58  B 1 
ATOM 3639 C CG    . GLN B 2 58  ? 6.117   -3.580  -10.128 1.00 87.16 58  B 1 
ATOM 3640 C CD    . GLN B 2 58  ? 5.647   -4.735  -9.252  1.00 84.06 58  B 1 
ATOM 3641 O OE1   . GLN B 2 58  ? 6.122   -5.854  -9.357  1.00 75.39 58  B 1 
ATOM 3642 N NE2   . GLN B 2 58  ? 4.724   -4.502  -8.349  1.00 71.64 58  B 1 
ATOM 3643 N N     . ARG B 2 59  ? 8.488   -4.101  -14.091 1.00 94.71 59  B 1 
ATOM 3644 C CA    . ARG B 2 59  ? 9.538   -4.527  -15.034 1.00 94.29 59  B 1 
ATOM 3645 C C     . ARG B 2 59  ? 10.315  -3.334  -15.599 1.00 94.65 59  B 1 
ATOM 3646 O O     . ARG B 2 59  ? 11.541  -3.384  -15.694 1.00 92.58 59  B 1 
ATOM 3647 C CB    . ARG B 2 59  ? 8.925   -5.359  -16.177 1.00 92.80 59  B 1 
ATOM 3648 C CG    . ARG B 2 59  ? 8.481   -6.767  -15.736 1.00 85.18 59  B 1 
ATOM 3649 C CD    . ARG B 2 59  ? 8.056   -7.646  -16.918 1.00 84.25 59  B 1 
ATOM 3650 N NE    . ARG B 2 59  ? 6.865   -7.140  -17.630 1.00 77.25 59  B 1 
ATOM 3651 C CZ    . ARG B 2 59  ? 5.605   -7.543  -17.488 1.00 72.07 59  B 1 
ATOM 3652 N NH1   . ARG B 2 59  ? 5.247   -8.458  -16.619 1.00 64.39 59  B 1 
ATOM 3653 N NH2   . ARG B 2 59  ? 4.658   -7.050  -18.235 1.00 64.46 59  B 1 
ATOM 3654 N N     . GLU B 2 60  ? 9.621   -2.237  -15.884 1.00 94.37 60  B 1 
ATOM 3655 C CA    . GLU B 2 60  ? 10.221  -0.987  -16.378 1.00 93.90 60  B 1 
ATOM 3656 C C     . GLU B 2 60  ? 10.743  -0.062  -15.255 1.00 94.01 60  B 1 
ATOM 3657 O O     . GLU B 2 60  ? 11.137  1.081   -15.522 1.00 91.48 60  B 1 
ATOM 3658 C CB    . GLU B 2 60  ? 9.193   -0.270  -17.257 1.00 93.09 60  B 1 
ATOM 3659 C CG    . GLU B 2 60  ? 8.868   -1.029  -18.558 1.00 90.03 60  B 1 
ATOM 3660 C CD    . GLU B 2 60  ? 7.745   -0.355  -19.367 1.00 88.53 60  B 1 
ATOM 3661 O OE1   . GLU B 2 60  ? 7.240   -0.982  -20.313 1.00 84.84 60  B 1 
ATOM 3662 O OE2   . GLU B 2 60  ? 7.333   0.782   -19.033 1.00 82.97 60  B 1 
ATOM 3663 N N     . LYS B 2 61  ? 10.747  -0.508  -13.995 1.00 93.47 61  B 1 
ATOM 3664 C CA    . LYS B 2 61  ? 11.167  0.257   -12.813 1.00 93.46 61  B 1 
ATOM 3665 C C     . LYS B 2 61  ? 10.416  1.593   -12.635 1.00 94.02 61  B 1 
ATOM 3666 O O     . LYS B 2 61  ? 10.949  2.544   -12.045 1.00 91.16 61  B 1 
ATOM 3667 C CB    . LYS B 2 61  ? 12.698  0.420   -12.776 1.00 91.89 61  B 1 
ATOM 3668 C CG    . LYS B 2 61  ? 13.454  -0.921  -12.816 1.00 86.08 61  B 1 
ATOM 3669 C CD    . LYS B 2 61  ? 14.966  -0.687  -12.812 1.00 77.15 61  B 1 
ATOM 3670 C CE    . LYS B 2 61  ? 15.705  -2.031  -12.878 1.00 69.21 61  B 1 
ATOM 3671 N NZ    . LYS B 2 61  ? 17.169  -1.863  -12.950 1.00 58.72 61  B 1 
ATOM 3672 N N     . ARG B 2 62  ? 9.171   1.677   -13.121 1.00 93.63 62  B 1 
ATOM 3673 C CA    . ARG B 2 62  ? 8.287   2.838   -12.978 1.00 94.13 62  B 1 
ATOM 3674 C C     . ARG B 2 62  ? 7.329   2.653   -11.799 1.00 94.40 62  B 1 
ATOM 3675 O O     . ARG B 2 62  ? 6.954   1.541   -11.454 1.00 92.14 62  B 1 
ATOM 3676 C CB    . ARG B 2 62  ? 7.549   3.123   -14.284 1.00 93.20 62  B 1 
ATOM 3677 C CG    . ARG B 2 62  ? 8.506   3.572   -15.395 1.00 90.24 62  B 1 
ATOM 3678 C CD    . ARG B 2 62  ? 7.784   4.030   -16.670 1.00 90.18 62  B 1 
ATOM 3679 N NE    . ARG B 2 62  ? 7.074   2.924   -17.312 1.00 87.16 62  B 1 
ATOM 3680 C CZ    . ARG B 2 62  ? 5.757   2.692   -17.335 1.00 88.13 62  B 1 
ATOM 3681 N NH1   . ARG B 2 62  ? 4.871   3.487   -16.783 1.00 79.21 62  B 1 
ATOM 3682 N NH2   . ARG B 2 62  ? 5.312   1.644   -17.935 1.00 81.75 62  B 1 
ATOM 3683 N N     . LYS B 2 63  ? 6.905   3.772   -11.180 1.00 94.56 63  B 1 
ATOM 3684 C CA    . LYS B 2 63  ? 6.010   3.764   -10.013 1.00 94.34 63  B 1 
ATOM 3685 C C     . LYS B 2 63  ? 4.597   4.272   -10.315 1.00 94.85 63  B 1 
ATOM 3686 O O     . LYS B 2 63  ? 3.728   4.207   -9.455  1.00 92.30 63  B 1 
ATOM 3687 C CB    . LYS B 2 63  ? 6.635   4.561   -8.859  1.00 93.19 63  B 1 
ATOM 3688 C CG    . LYS B 2 63  ? 7.934   3.914   -8.355  1.00 89.72 63  B 1 
ATOM 3689 C CD    . LYS B 2 63  ? 8.506   4.677   -7.156  1.00 84.09 63  B 1 
ATOM 3690 C CE    . LYS B 2 63  ? 9.809   4.012   -6.723  1.00 79.78 63  B 1 
ATOM 3691 N NZ    . LYS B 2 63  ? 10.473  4.732   -5.605  1.00 69.11 63  B 1 
ATOM 3692 N N     . THR B 2 64  ? 4.384   4.809   -11.501 1.00 95.37 64  B 1 
ATOM 3693 C CA    . THR B 2 64  ? 3.110   5.425   -11.887 1.00 95.43 64  B 1 
ATOM 3694 C C     . THR B 2 64  ? 2.501   4.648   -13.045 1.00 95.41 64  B 1 
ATOM 3695 O O     . THR B 2 64  ? 3.129   4.569   -14.104 1.00 93.50 64  B 1 
ATOM 3696 C CB    . THR B 2 64  ? 3.296   6.897   -12.271 1.00 94.46 64  B 1 
ATOM 3697 O OG1   . THR B 2 64  ? 3.956   7.591   -11.229 1.00 88.97 64  B 1 
ATOM 3698 C CG2   . THR B 2 64  ? 1.961   7.607   -12.509 1.00 89.52 64  B 1 
ATOM 3699 N N     . ILE B 2 65  ? 1.290   4.127   -12.846 1.00 96.10 65  B 1 
ATOM 3700 C CA    . ILE B 2 65  ? 0.471   3.554   -13.919 1.00 96.07 65  B 1 
ATOM 3701 C C     . ILE B 2 65  ? -0.173  4.705   -14.697 1.00 96.13 65  B 1 
ATOM 3702 O O     . ILE B 2 65  ? -0.871  5.540   -14.101 1.00 94.73 65  B 1 
ATOM 3703 C CB    . ILE B 2 65  ? -0.590  2.583   -13.353 1.00 95.55 65  B 1 
ATOM 3704 C CG1   . ILE B 2 65  ? 0.084   1.416   -12.590 1.00 92.19 65  B 1 
ATOM 3705 C CG2   . ILE B 2 65  ? -1.482  2.047   -14.483 1.00 92.05 65  B 1 
ATOM 3706 C CD1   . ILE B 2 65  ? -0.902  0.486   -11.875 1.00 86.63 65  B 1 
ATOM 3707 N N     . ASN B 2 66  ? 0.065   4.772   -16.006 1.00 95.24 66  B 1 
ATOM 3708 C CA    . ASN B 2 66  ? -0.519  5.746   -16.915 1.00 94.76 66  B 1 
ATOM 3709 C C     . ASN B 2 66  ? -1.575  5.095   -17.841 1.00 95.46 66  B 1 
ATOM 3710 O O     . ASN B 2 66  ? -1.862  3.905   -17.725 1.00 94.17 66  B 1 
ATOM 3711 C CB    . ASN B 2 66  ? 0.615   6.485   -17.655 1.00 92.84 66  B 1 
ATOM 3712 C CG    . ASN B 2 66  ? 1.418   5.587   -18.585 1.00 89.79 66  B 1 
ATOM 3713 O OD1   . ASN B 2 66  ? 0.974   4.543   -18.987 1.00 75.75 66  B 1 
ATOM 3714 N ND2   . ASN B 2 66  ? 2.606   5.985   -18.963 1.00 79.68 66  B 1 
ATOM 3715 N N     . GLY B 2 67  ? -2.187  5.885   -18.715 1.00 95.15 67  B 1 
ATOM 3716 C CA    . GLY B 2 67  ? -3.161  5.381   -19.685 1.00 95.11 67  B 1 
ATOM 3717 C C     . GLY B 2 67  ? -2.558  4.377   -20.663 1.00 95.64 67  B 1 
ATOM 3718 O O     . GLY B 2 67  ? -3.169  3.342   -20.921 1.00 94.71 67  B 1 
ATOM 3719 N N     . ASP B 2 68  ? -1.335  4.631   -21.135 1.00 95.28 68  B 1 
ATOM 3720 C CA    . ASP B 2 68  ? -0.653  3.771   -22.107 1.00 94.98 68  B 1 
ATOM 3721 C C     . ASP B 2 68  ? -0.296  2.397   -21.516 1.00 95.46 68  B 1 
ATOM 3722 O O     . ASP B 2 68  ? -0.380  1.388   -22.209 1.00 94.10 68  B 1 
ATOM 3723 C CB    . ASP B 2 68  ? 0.596   4.490   -22.647 1.00 93.62 68  B 1 
ATOM 3724 C CG    . ASP B 2 68  ? 0.259   5.856   -23.253 1.00 89.47 68  B 1 
ATOM 3725 O OD1   . ASP B 2 68  ? -0.658  5.946   -24.095 1.00 81.85 68  B 1 
ATOM 3726 O OD2   . ASP B 2 68  ? 0.864   6.872   -22.826 1.00 81.75 68  B 1 
ATOM 3727 N N     . ASP B 2 69  ? 0.002   2.330   -20.213 1.00 95.54 69  B 1 
ATOM 3728 C CA    . ASP B 2 69  ? 0.207   1.058   -19.505 1.00 95.67 69  B 1 
ATOM 3729 C C     . ASP B 2 69  ? -1.072  0.213   -19.473 1.00 95.99 69  B 1 
ATOM 3730 O O     . ASP B 2 69  ? -1.009  -1.013  -19.603 1.00 94.81 69  B 1 
ATOM 3731 C CB    . ASP B 2 69  ? 0.670   1.302   -18.062 1.00 95.25 69  B 1 
ATOM 3732 C CG    . ASP B 2 69  ? 2.021   2.005   -17.949 1.00 93.86 69  B 1 
ATOM 3733 O OD1   . ASP B 2 69  ? 2.927   1.726   -18.748 1.00 89.93 69  B 1 
ATOM 3734 O OD2   . ASP B 2 69  ? 2.206   2.805   -17.003 1.00 90.30 69  B 1 
ATOM 3735 N N     . LEU B 2 70  ? -2.231  0.864   -19.300 1.00 95.79 70  B 1 
ATOM 3736 C CA    . LEU B 2 70  ? -3.527  0.187   -19.316 1.00 96.01 70  B 1 
ATOM 3737 C C     . LEU B 2 70  ? -3.876  -0.311  -20.721 1.00 96.02 70  B 1 
ATOM 3738 O O     . LEU B 2 70  ? -4.336  -1.441  -20.859 1.00 94.67 70  B 1 
ATOM 3739 C CB    . LEU B 2 70  ? -4.633  1.113   -18.794 1.00 95.82 70  B 1 
ATOM 3740 C CG    . LEU B 2 70  ? -4.478  1.567   -17.327 1.00 94.97 70  B 1 
ATOM 3741 C CD1   . LEU B 2 70  ? -5.632  2.506   -16.972 1.00 92.17 70  B 1 
ATOM 3742 C CD2   . LEU B 2 70  ? -4.491  0.393   -16.353 1.00 91.94 70  B 1 
ATOM 3743 N N     . LEU B 2 71  ? -3.632  0.496   -21.752 1.00 95.48 71  B 1 
ATOM 3744 C CA    . LEU B 2 71  ? -3.865  0.092   -23.139 1.00 95.33 71  B 1 
ATOM 3745 C C     . LEU B 2 71  ? -2.967  -1.095  -23.530 1.00 95.40 71  B 1 
ATOM 3746 O O     . LEU B 2 71  ? -3.455  -2.066  -24.094 1.00 94.01 71  B 1 
ATOM 3747 C CB    . LEU B 2 71  ? -3.644  1.284   -24.076 1.00 94.65 71  B 1 
ATOM 3748 C CG    . LEU B 2 71  ? -4.616  2.466   -23.890 1.00 92.93 71  B 1 
ATOM 3749 C CD1   . LEU B 2 71  ? -4.317  3.545   -24.935 1.00 88.36 71  B 1 
ATOM 3750 C CD2   . LEU B 2 71  ? -6.083  2.056   -24.019 1.00 88.23 71  B 1 
ATOM 3751 N N     . TRP B 2 72  ? -1.695  -1.041  -23.159 1.00 95.15 72  B 1 
ATOM 3752 C CA    . TRP B 2 72  ? -0.778  -2.164  -23.361 1.00 95.07 72  B 1 
ATOM 3753 C C     . TRP B 2 72  ? -1.257  -3.425  -22.640 1.00 95.01 72  B 1 
ATOM 3754 O O     . TRP B 2 72  ? -1.284  -4.499  -23.230 1.00 93.67 72  B 1 
ATOM 3755 C CB    . TRP B 2 72  ? 0.622   -1.760  -22.902 1.00 94.24 72  B 1 
ATOM 3756 C CG    . TRP B 2 72  ? 1.634   -2.850  -23.062 1.00 93.20 72  B 1 
ATOM 3757 C CD1   . TRP B 2 72  ? 2.403   -3.055  -24.153 1.00 90.49 72  B 1 
ATOM 3758 C CD2   . TRP B 2 72  ? 1.955   -3.924  -22.129 1.00 91.28 72  B 1 
ATOM 3759 N NE1   . TRP B 2 72  ? 3.180   -4.187  -23.978 1.00 88.73 72  B 1 
ATOM 3760 C CE2   . TRP B 2 72  ? 2.931   -4.758  -22.743 1.00 90.12 72  B 1 
ATOM 3761 C CE3   . TRP B 2 72  ? 1.502   -4.276  -20.840 1.00 88.09 72  B 1 
ATOM 3762 C CZ2   . TRP B 2 72  ? 3.437   -5.923  -22.104 1.00 87.81 72  B 1 
ATOM 3763 C CZ3   . TRP B 2 72  ? 2.009   -5.428  -20.204 1.00 84.30 72  B 1 
ATOM 3764 C CH2   . TRP B 2 72  ? 2.953   -6.236  -20.834 1.00 84.69 72  B 1 
ATOM 3765 N N     . ALA B 2 73  ? -1.701  -3.303  -21.386 1.00 94.79 73  B 1 
ATOM 3766 C CA    . ALA B 2 73  ? -2.242  -4.430  -20.635 1.00 94.53 73  B 1 
ATOM 3767 C C     . ALA B 2 73  ? -3.512  -5.004  -21.277 1.00 94.52 73  B 1 
ATOM 3768 O O     . ALA B 2 73  ? -3.675  -6.218  -21.332 1.00 93.32 73  B 1 
ATOM 3769 C CB    . ALA B 2 73  ? -2.494  -3.989  -19.189 1.00 94.27 73  B 1 
ATOM 3770 N N     . MET B 2 74  ? -4.404  -4.157  -21.804 1.00 94.68 74  B 1 
ATOM 3771 C CA    . MET B 2 74  ? -5.598  -4.612  -22.520 1.00 94.53 74  B 1 
ATOM 3772 C C     . MET B 2 74  ? -5.248  -5.396  -23.784 1.00 94.14 74  B 1 
ATOM 3773 O O     . MET B 2 74  ? -5.785  -6.479  -23.981 1.00 92.53 74  B 1 
ATOM 3774 C CB    . MET B 2 74  ? -6.508  -3.426  -22.872 1.00 94.62 74  B 1 
ATOM 3775 C CG    . MET B 2 74  ? -7.220  -2.856  -21.645 1.00 92.95 74  B 1 
ATOM 3776 S SD    . MET B 2 74  ? -8.227  -1.375  -22.003 1.00 90.71 74  B 1 
ATOM 3777 C CE    . MET B 2 74  ? -8.443  -0.776  -20.320 1.00 82.13 74  B 1 
ATOM 3778 N N     . THR B 2 75  ? -4.297  -4.910  -24.595 1.00 93.50 75  B 1 
ATOM 3779 C CA    . THR B 2 75  ? -3.795  -5.655  -25.767 1.00 92.91 75  B 1 
ATOM 3780 C C     . THR B 2 75  ? -3.229  -7.014  -25.353 1.00 92.80 75  B 1 
ATOM 3781 O O     . THR B 2 75  ? -3.621  -8.046  -25.886 1.00 91.13 75  B 1 
ATOM 3782 C CB    . THR B 2 75  ? -2.707  -4.862  -26.498 1.00 91.88 75  B 1 
ATOM 3783 O OG1   . THR B 2 75  ? -3.144  -3.570  -26.833 1.00 82.55 75  B 1 
ATOM 3784 C CG2   . THR B 2 75  ? -2.294  -5.532  -27.804 1.00 80.67 75  B 1 
ATOM 3785 N N     . THR B 2 76  ? -2.362  -7.015  -24.351 1.00 92.62 76  B 1 
ATOM 3786 C CA    . THR B 2 76  ? -1.714  -8.211  -23.801 1.00 91.94 76  B 1 
ATOM 3787 C C     . THR B 2 76  ? -2.709  -9.273  -23.328 1.00 91.99 76  B 1 
ATOM 3788 O O     . THR B 2 76  ? -2.472  -10.470 -23.496 1.00 89.52 76  B 1 
ATOM 3789 C CB    . THR B 2 76  ? -0.832  -7.745  -22.632 1.00 90.14 76  B 1 
ATOM 3790 O OG1   . THR B 2 76  ? 0.292   -7.057  -23.119 1.00 79.78 76  B 1 
ATOM 3791 C CG2   . THR B 2 76  ? -0.338  -8.842  -21.713 1.00 77.73 76  B 1 
ATOM 3792 N N     . LEU B 2 77  ? -3.834  -8.847  -22.742 1.00 92.23 77  B 1 
ATOM 3793 C CA    . LEU B 2 77  ? -4.855  -9.729  -22.163 1.00 91.95 77  B 1 
ATOM 3794 C C     . LEU B 2 77  ? -5.966  -10.122 -23.155 1.00 91.52 77  B 1 
ATOM 3795 O O     . LEU B 2 77  ? -6.930  -10.776 -22.746 1.00 88.22 77  B 1 
ATOM 3796 C CB    . LEU B 2 77  ? -5.408  -9.069  -20.893 1.00 91.66 77  B 1 
ATOM 3797 C CG    . LEU B 2 77  ? -4.379  -8.889  -19.757 1.00 90.78 77  B 1 
ATOM 3798 C CD1   . LEU B 2 77  ? -5.024  -8.096  -18.615 1.00 87.67 77  B 1 
ATOM 3799 C CD2   . LEU B 2 77  ? -3.853  -10.212 -19.217 1.00 87.53 77  B 1 
ATOM 3800 N N     . GLY B 2 78  ? -5.853  -9.730  -24.429 1.00 91.14 78  B 1 
ATOM 3801 C CA    . GLY B 2 78  ? -6.807  -10.089 -25.486 1.00 90.51 78  B 1 
ATOM 3802 C C     . GLY B 2 78  ? -7.947  -9.089  -25.689 1.00 91.20 78  B 1 
ATOM 3803 O O     . GLY B 2 78  ? -8.873  -9.350  -26.461 1.00 88.18 78  B 1 
ATOM 3804 N N     . PHE B 2 79  ? -7.891  -7.910  -25.053 1.00 92.65 79  B 1 
ATOM 3805 C CA    . PHE B 2 79  ? -8.855  -6.823  -25.247 1.00 92.82 79  B 1 
ATOM 3806 C C     . PHE B 2 79  ? -8.398  -5.827  -26.330 1.00 92.80 79  B 1 
ATOM 3807 O O     . PHE B 2 79  ? -8.654  -4.623  -26.228 1.00 90.94 79  B 1 
ATOM 3808 C CB    . PHE B 2 79  ? -9.163  -6.141  -23.911 1.00 92.74 79  B 1 
ATOM 3809 C CG    . PHE B 2 79  ? -9.731  -7.060  -22.855 1.00 92.81 79  B 1 
ATOM 3810 C CD1   . PHE B 2 79  ? -11.084 -7.443  -22.906 1.00 90.35 79  B 1 
ATOM 3811 C CD2   . PHE B 2 79  ? -8.912  -7.553  -21.835 1.00 90.48 79  B 1 
ATOM 3812 C CE1   . PHE B 2 79  ? -11.609 -8.323  -21.949 1.00 89.55 79  B 1 
ATOM 3813 C CE2   . PHE B 2 79  ? -9.432  -8.437  -20.869 1.00 89.80 79  B 1 
ATOM 3814 C CZ    . PHE B 2 79  ? -10.775 -8.819  -20.932 1.00 90.24 79  B 1 
ATOM 3815 N N     . GLU B 2 80  ? -7.710  -6.291  -27.367 1.00 92.43 80  B 1 
ATOM 3816 C CA    . GLU B 2 80  ? -7.149  -5.441  -28.418 1.00 92.12 80  B 1 
ATOM 3817 C C     . GLU B 2 80  ? -8.200  -4.555  -29.104 1.00 92.90 80  B 1 
ATOM 3818 O O     . GLU B 2 80  ? -7.958  -3.381  -29.366 1.00 91.08 80  B 1 
ATOM 3819 C CB    . GLU B 2 80  ? -6.429  -6.329  -29.448 1.00 89.67 80  B 1 
ATOM 3820 C CG    . GLU B 2 80  ? -5.725  -5.495  -30.521 1.00 79.13 80  B 1 
ATOM 3821 C CD    . GLU B 2 80  ? -4.864  -6.333  -31.479 1.00 75.22 80  B 1 
ATOM 3822 O OE1   . GLU B 2 80  ? -4.206  -5.695  -32.331 1.00 65.92 80  B 1 
ATOM 3823 O OE2   . GLU B 2 80  ? -4.859  -7.567  -31.338 1.00 65.03 80  B 1 
ATOM 3824 N N     . VAL B 2 81  ? -9.419  -5.083  -29.306 1.00 92.43 81  B 1 
ATOM 3825 C CA    . VAL B 2 81  ? -10.531 -4.352  -29.927 1.00 92.19 81  B 1 
ATOM 3826 C C     . VAL B 2 81  ? -10.942 -3.101  -29.142 1.00 92.38 81  B 1 
ATOM 3827 O O     . VAL B 2 81  ? -11.477 -2.161  -29.727 1.00 90.59 81  B 1 
ATOM 3828 C CB    . VAL B 2 81  ? -11.747 -5.272  -30.162 1.00 90.38 81  B 1 
ATOM 3829 C CG1   . VAL B 2 81  ? -11.399 -6.407  -31.136 1.00 83.55 81  B 1 
ATOM 3830 C CG2   . VAL B 2 81  ? -12.278 -5.891  -28.862 1.00 83.69 81  B 1 
ATOM 3831 N N     . TYR B 2 82  ? -10.655 -3.041  -27.833 1.00 92.71 82  B 1 
ATOM 3832 C CA    . TYR B 2 82  ? -10.895 -1.855  -27.011 1.00 92.83 82  B 1 
ATOM 3833 C C     . TYR B 2 82  ? -9.828  -0.776  -27.209 1.00 92.75 82  B 1 
ATOM 3834 O O     . TYR B 2 82  ? -10.080 0.405   -26.960 1.00 91.02 82  B 1 
ATOM 3835 C CB    . TYR B 2 82  ? -10.939 -2.246  -25.518 1.00 92.75 82  B 1 
ATOM 3836 C CG    . TYR B 2 82  ? -12.113 -3.105  -25.102 1.00 93.01 82  B 1 
ATOM 3837 C CD1   . TYR B 2 82  ? -13.175 -2.541  -24.371 1.00 89.49 82  B 1 
ATOM 3838 C CD2   . TYR B 2 82  ? -12.157 -4.475  -25.412 1.00 89.17 82  B 1 
ATOM 3839 C CE1   . TYR B 2 82  ? -14.279 -3.324  -23.990 1.00 87.85 82  B 1 
ATOM 3840 C CE2   . TYR B 2 82  ? -13.254 -5.265  -25.042 1.00 88.17 82  B 1 
ATOM 3841 C CZ    . TYR B 2 82  ? -14.322 -4.686  -24.334 1.00 89.54 82  B 1 
ATOM 3842 O OH    . TYR B 2 82  ? -15.411 -5.439  -23.995 1.00 88.24 82  B 1 
ATOM 3843 N N     . VAL B 2 83  ? -8.620  -1.161  -27.626 1.00 92.98 83  B 1 
ATOM 3844 C CA    . VAL B 2 83  ? -7.445  -0.286  -27.568 1.00 92.89 83  B 1 
ATOM 3845 C C     . VAL B 2 83  ? -7.528  0.840   -28.579 1.00 92.77 83  B 1 
ATOM 3846 O O     . VAL B 2 83  ? -7.280  1.988   -28.216 1.00 91.49 83  B 1 
ATOM 3847 C CB    . VAL B 2 83  ? -6.151  -1.094  -27.732 1.00 91.98 83  B 1 
ATOM 3848 C CG1   . VAL B 2 83  ? -4.913  -0.209  -27.807 1.00 87.72 83  B 1 
ATOM 3849 C CG2   . VAL B 2 83  ? -6.007  -2.038  -26.529 1.00 87.88 83  B 1 
ATOM 3850 N N     . ALA B 2 84  ? -7.909  0.566   -29.824 1.00 91.38 84  B 1 
ATOM 3851 C CA    . ALA B 2 84  ? -7.998  1.592   -30.861 1.00 90.79 84  B 1 
ATOM 3852 C C     . ALA B 2 84  ? -8.997  2.722   -30.497 1.00 90.96 84  B 1 
ATOM 3853 O O     . ALA B 2 84  ? -8.578  3.886   -30.477 1.00 89.48 84  B 1 
ATOM 3854 C CB    . ALA B 2 84  ? -8.266  0.921   -32.207 1.00 89.07 84  B 1 
ATOM 3855 N N     . PRO B 2 85  ? -10.272 2.451   -30.125 1.00 90.89 85  B 1 
ATOM 3856 C CA    . PRO B 2 85  ? -11.186 3.518   -29.687 1.00 90.36 85  B 1 
ATOM 3857 C C     . PRO B 2 85  ? -10.716 4.208   -28.409 1.00 90.69 85  B 1 
ATOM 3858 O O     . PRO B 2 85  ? -10.827 5.436   -28.291 1.00 89.18 85  B 1 
ATOM 3859 C CB    . PRO B 2 85  ? -12.548 2.837   -29.514 1.00 89.01 85  B 1 
ATOM 3860 C CG    . PRO B 2 85  ? -12.225 1.363   -29.302 1.00 86.10 85  B 1 
ATOM 3861 C CD    . PRO B 2 85  ? -10.971 1.172   -30.149 1.00 89.28 85  B 1 
ATOM 3862 N N     . LEU B 2 86  ? -10.124 3.482   -27.446 1.00 91.58 86  B 1 
ATOM 3863 C CA    . LEU B 2 86  ? -9.603  4.084   -26.215 1.00 91.74 86  B 1 
ATOM 3864 C C     . LEU B 2 86  ? -8.378  4.961   -26.458 1.00 91.78 86  B 1 
ATOM 3865 O O     . LEU B 2 86  ? -8.214  5.968   -25.766 1.00 90.42 86  B 1 
ATOM 3866 C CB    . LEU B 2 86  ? -9.268  2.993   -25.190 1.00 92.09 86  B 1 
ATOM 3867 C CG    . LEU B 2 86  ? -10.493 2.313   -24.573 1.00 91.06 86  B 1 
ATOM 3868 C CD1   . LEU B 2 86  ? -10.020 1.153   -23.690 1.00 88.43 86  B 1 
ATOM 3869 C CD2   . LEU B 2 86  ? -11.317 3.276   -23.716 1.00 88.40 86  B 1 
ATOM 3870 N N     . LYS B 2 87  ? -7.533  4.634   -27.440 1.00 92.21 87  B 1 
ATOM 3871 C CA    . LYS B 2 87  ? -6.402  5.468   -27.836 1.00 92.07 87  B 1 
ATOM 3872 C C     . LYS B 2 87  ? -6.876  6.783   -28.454 1.00 92.01 87  B 1 
ATOM 3873 O O     . LYS B 2 87  ? -6.378  7.838   -28.072 1.00 90.31 87  B 1 
ATOM 3874 C CB    . LYS B 2 87  ? -5.487  4.676   -28.781 1.00 91.31 87  B 1 
ATOM 3875 C CG    . LYS B 2 87  ? -4.164  5.409   -29.061 1.00 82.81 87  B 1 
ATOM 3876 C CD    . LYS B 2 87  ? -3.234  4.515   -29.886 1.00 77.60 87  B 1 
ATOM 3877 C CE    . LYS B 2 87  ? -1.895  5.208   -30.103 1.00 69.94 87  B 1 
ATOM 3878 N NZ    . LYS B 2 87  ? -0.941  4.347   -30.846 1.00 62.36 87  B 1 
ATOM 3879 N N     . ALA B 2 88  ? -7.883  6.737   -29.315 1.00 89.85 88  B 1 
ATOM 3880 C CA    . ALA B 2 88  ? -8.520  7.944   -29.842 1.00 88.80 88  B 1 
ATOM 3881 C C     . ALA B 2 88  ? -9.134  8.793   -28.718 1.00 88.95 88  B 1 
ATOM 3882 O O     . ALA B 2 88  ? -8.914  10.006  -28.649 1.00 87.26 88  B 1 
ATOM 3883 C CB    . ALA B 2 88  ? -9.562  7.530   -30.880 1.00 87.32 88  B 1 
ATOM 3884 N N     . TYR B 2 89  ? -9.840  8.160   -27.776 1.00 90.49 89  B 1 
ATOM 3885 C CA    . TYR B 2 89  ? -10.405 8.833   -26.603 1.00 90.51 89  B 1 
ATOM 3886 C C     . TYR B 2 89  ? -9.336  9.487   -25.717 1.00 90.75 89  B 1 
ATOM 3887 O O     . TYR B 2 89  ? -9.495  10.635  -25.286 1.00 89.15 89  B 1 
ATOM 3888 C CB    . TYR B 2 89  ? -11.219 7.819   -25.800 1.00 89.77 89  B 1 
ATOM 3889 C CG    . TYR B 2 89  ? -11.962 8.430   -24.625 1.00 89.64 89  B 1 
ATOM 3890 C CD1   . TYR B 2 89  ? -11.475 8.276   -23.315 1.00 86.29 89  B 1 
ATOM 3891 C CD2   . TYR B 2 89  ? -13.146 9.156   -24.848 1.00 86.30 89  B 1 
ATOM 3892 C CE1   . TYR B 2 89  ? -12.172 8.850   -22.233 1.00 84.64 89  B 1 
ATOM 3893 C CE2   . TYR B 2 89  ? -13.838 9.732   -23.786 1.00 84.60 89  B 1 
ATOM 3894 C CZ    . TYR B 2 89  ? -13.359 9.575   -22.464 1.00 85.29 89  B 1 
ATOM 3895 O OH    . TYR B 2 89  ? -14.043 10.133  -21.421 1.00 83.48 89  B 1 
ATOM 3896 N N     . LEU B 2 90  ? -8.227  8.783   -25.457 1.00 91.29 90  B 1 
ATOM 3897 C CA    . LEU B 2 90  ? -7.122  9.282   -24.651 1.00 91.00 90  B 1 
ATOM 3898 C C     . LEU B 2 90  ? -6.426  10.475  -25.316 1.00 90.72 90  B 1 
ATOM 3899 O O     . LEU B 2 90  ? -6.115  11.448  -24.628 1.00 88.67 90  B 1 
ATOM 3900 C CB    . LEU B 2 90  ? -6.136  8.132   -24.384 1.00 90.61 90  B 1 
ATOM 3901 C CG    . LEU B 2 90  ? -4.894  8.533   -23.554 1.00 88.76 90  B 1 
ATOM 3902 C CD1   . LEU B 2 90  ? -5.260  9.080   -22.176 1.00 82.41 90  B 1 
ATOM 3903 C CD2   . LEU B 2 90  ? -3.998  7.312   -23.357 1.00 82.08 90  B 1 
ATOM 3904 N N     . ASN B 2 91  ? -6.218  10.437  -26.624 1.00 90.14 91  B 1 
ATOM 3905 C CA    . ASN B 2 91  ? -5.623  11.554  -27.357 1.00 89.49 91  B 1 
ATOM 3906 C C     . ASN B 2 91  ? -6.496  12.807  -27.258 1.00 89.71 91  B 1 
ATOM 3907 O O     . ASN B 2 91  ? -5.995  13.858  -26.873 1.00 87.90 91  B 1 
ATOM 3908 C CB    . ASN B 2 91  ? -5.377  11.141  -28.813 1.00 87.88 91  B 1 
ATOM 3909 C CG    . ASN B 2 91  ? -4.245  10.134  -28.973 1.00 80.96 91  B 1 
ATOM 3910 O OD1   . ASN B 2 91  ? -3.449  9.853   -28.085 1.00 72.33 91  B 1 
ATOM 3911 N ND2   . ASN B 2 91  ? -4.129  9.569   -30.154 1.00 71.19 91  B 1 
ATOM 3912 N N     . ARG B 2 92  ? -7.813  12.681  -27.449 1.00 88.50 92  B 1 
ATOM 3913 C CA    . ARG B 2 92  ? -8.748  13.805  -27.290 1.00 87.62 92  B 1 
ATOM 3914 C C     . ARG B 2 92  ? -8.856  14.318  -25.847 1.00 87.73 92  B 1 
ATOM 3915 O O     . ARG B 2 92  ? -9.196  15.469  -25.642 1.00 85.07 92  B 1 
ATOM 3916 C CB    . ARG B 2 92  ? -10.141 13.401  -27.793 1.00 85.84 92  B 1 
ATOM 3917 C CG    . ARG B 2 92  ? -10.162 13.210  -29.322 1.00 77.53 92  B 1 
ATOM 3918 C CD    . ARG B 2 92  ? -11.587 12.969  -29.824 1.00 74.39 92  B 1 
ATOM 3919 N NE    . ARG B 2 92  ? -12.412 14.174  -29.628 1.00 70.30 92  B 1 
ATOM 3920 C CZ    . ARG B 2 92  ? -13.716 14.205  -29.340 1.00 64.58 92  B 1 
ATOM 3921 N NH1   . ARG B 2 92  ? -14.414 13.118  -29.252 1.00 60.43 92  B 1 
ATOM 3922 N NH2   . ARG B 2 92  ? -14.310 15.337  -29.131 1.00 58.42 92  B 1 
ATOM 3923 N N     . TYR B 2 93  ? -8.596  13.476  -24.855 1.00 87.55 93  B 1 
ATOM 3924 C CA    . TYR B 2 93  ? -8.546  13.912  -23.457 1.00 87.51 93  B 1 
ATOM 3925 C C     . TYR B 2 93  ? -7.270  14.708  -23.125 1.00 87.35 93  B 1 
ATOM 3926 O O     . TYR B 2 93  ? -7.285  15.537  -22.212 1.00 84.21 93  B 1 
ATOM 3927 C CB    . TYR B 2 93  ? -8.667  12.686  -22.545 1.00 87.00 93  B 1 
ATOM 3928 C CG    . TYR B 2 93  ? -8.474  12.983  -21.069 1.00 87.79 93  B 1 
ATOM 3929 C CD1   . TYR B 2 93  ? -7.206  12.800  -20.474 1.00 85.01 93  B 1 
ATOM 3930 C CD2   . TYR B 2 93  ? -9.522  13.528  -20.316 1.00 85.58 93  B 1 
ATOM 3931 C CE1   . TYR B 2 93  ? -6.995  13.147  -19.132 1.00 84.52 93  B 1 
ATOM 3932 C CE2   . TYR B 2 93  ? -9.322  13.884  -18.970 1.00 84.79 93  B 1 
ATOM 3933 C CZ    . TYR B 2 93  ? -8.054  13.695  -18.380 1.00 84.90 93  B 1 
ATOM 3934 O OH    . TYR B 2 93  ? -7.844  14.061  -17.073 1.00 83.03 93  B 1 
ATOM 3935 N N     . ARG B 2 94  ? -6.172  14.434  -23.838 1.00 86.59 94  B 1 
ATOM 3936 C CA    . ARG B 2 94  ? -4.880  15.116  -23.653 1.00 83.97 94  B 1 
ATOM 3937 C C     . ARG B 2 94  ? -4.787  16.443  -24.412 1.00 82.37 94  B 1 
ATOM 3938 O O     . ARG B 2 94  ? -3.900  17.225  -24.106 1.00 77.65 94  B 1 
ATOM 3939 C CB    . ARG B 2 94  ? -3.747  14.178  -24.093 1.00 82.25 94  B 1 
ATOM 3940 C CG    . ARG B 2 94  ? -3.498  12.984  -23.143 1.00 78.84 94  B 1 
ATOM 3941 C CD    . ARG B 2 94  ? -2.512  12.009  -23.796 1.00 77.19 94  B 1 
ATOM 3942 N NE    . ARG B 2 94  ? -2.121  10.896  -22.907 1.00 74.12 94  B 1 
ATOM 3943 C CZ    . ARG B 2 94  ? -1.371  9.858   -23.241 1.00 73.01 94  B 1 
ATOM 3944 N NH1   . ARG B 2 94  ? -0.924  9.697   -24.458 1.00 69.57 94  B 1 
ATOM 3945 N NH2   . ARG B 2 94  ? -1.049  8.953   -22.364 1.00 68.30 94  B 1 
ATOM 3946 N N     . GLU B 2 95  ? -5.641  16.668  -25.405 1.00 81.98 95  B 1 
ATOM 3947 C CA    . GLU B 2 95  ? -5.752  17.911  -26.166 1.00 79.62 95  B 1 
ATOM 3948 C C     . GLU B 2 95  ? -6.347  19.076  -25.344 1.00 75.96 95  B 1 
ATOM 3949 O O     . GLU B 2 95  ? -7.141  18.839  -24.428 1.00 68.31 95  B 1 
ATOM 3950 C CB    . GLU B 2 95  ? -6.563  17.681  -27.457 1.00 71.28 95  B 1 
ATOM 3951 C CG    . GLU B 2 95  ? -5.785  16.884  -28.516 1.00 65.78 95  B 1 
ATOM 3952 C CD    . GLU B 2 95  ? -6.619  16.428  -29.728 1.00 57.82 95  B 1 
ATOM 3953 O OE1   . GLU B 2 95  ? -6.082  15.628  -30.525 1.00 54.38 95  B 1 
ATOM 3954 O OE2   . GLU B 2 95  ? -7.798  16.822  -29.870 1.00 56.38 95  B 1 
ATOM 3955 O OXT   . GLU B 2 95  ? -5.935  20.205  -25.634 1.00 60.41 95  B 1 
ATOM 3956 N N     . PHE C 3 1   ? -21.442 -2.748  -33.403 1.00 71.48 1   C 1 
ATOM 3957 C CA    . PHE C 3 1   ? -21.087 -2.377  -32.018 1.00 76.01 1   C 1 
ATOM 3958 C C     . PHE C 3 1   ? -19.884 -1.435  -31.957 1.00 80.10 1   C 1 
ATOM 3959 O O     . PHE C 3 1   ? -20.047 -0.285  -31.556 1.00 77.34 1   C 1 
ATOM 3960 C CB    . PHE C 3 1   ? -20.862 -3.639  -31.167 1.00 70.00 1   C 1 
ATOM 3961 C CG    . PHE C 3 1   ? -20.517 -3.314  -29.728 1.00 69.33 1   C 1 
ATOM 3962 C CD1   . PHE C 3 1   ? -19.195 -3.445  -29.269 1.00 67.38 1   C 1 
ATOM 3963 C CD2   . PHE C 3 1   ? -21.505 -2.843  -28.861 1.00 66.12 1   C 1 
ATOM 3964 C CE1   . PHE C 3 1   ? -18.869 -3.115  -27.943 1.00 62.01 1   C 1 
ATOM 3965 C CE2   . PHE C 3 1   ? -21.186 -2.514  -27.532 1.00 64.52 1   C 1 
ATOM 3966 C CZ    . PHE C 3 1   ? -19.861 -2.648  -27.079 1.00 65.26 1   C 1 
ATOM 3967 N N     . TRP C 3 2   ? -18.716 -1.848  -32.436 1.00 66.90 2   C 1 
ATOM 3968 C CA    . TRP C 3 2   ? -17.500 -1.018  -32.367 1.00 68.65 2   C 1 
ATOM 3969 C C     . TRP C 3 2   ? -17.614 0.283   -33.164 1.00 70.47 2   C 1 
ATOM 3970 O O     . TRP C 3 2   ? -17.240 1.339   -32.657 1.00 67.71 2   C 1 
ATOM 3971 C CB    . TRP C 3 2   ? -16.283 -1.837  -32.795 1.00 66.05 2   C 1 
ATOM 3972 C CG    . TRP C 3 2   ? -15.962 -2.936  -31.836 1.00 67.67 2   C 1 
ATOM 3973 C CD1   . TRP C 3 2   ? -16.057 -4.269  -32.064 1.00 61.83 2   C 1 
ATOM 3974 C CD2   . TRP C 3 2   ? -15.541 -2.794  -30.438 1.00 65.20 2   C 1 
ATOM 3975 N NE1   . TRP C 3 2   ? -15.736 -4.973  -30.901 1.00 60.55 2   C 1 
ATOM 3976 C CE2   . TRP C 3 2   ? -15.434 -4.099  -29.891 1.00 65.68 2   C 1 
ATOM 3977 C CE3   . TRP C 3 2   ? -15.268 -1.687  -29.607 1.00 62.61 2   C 1 
ATOM 3978 C CZ2   . TRP C 3 2   ? -15.092 -4.299  -28.524 1.00 66.18 2   C 1 
ATOM 3979 C CZ3   . TRP C 3 2   ? -14.918 -1.888  -28.249 1.00 63.62 2   C 1 
ATOM 3980 C CH2   . TRP C 3 2   ? -14.845 -3.179  -27.727 1.00 65.25 2   C 1 
ATOM 3981 N N     . ALA C 3 3   ? -18.204 0.264   -34.349 1.00 77.88 3   C 1 
ATOM 3982 C CA    . ALA C 3 3   ? -18.457 1.478   -35.134 1.00 75.19 3   C 1 
ATOM 3983 C C     . ALA C 3 3   ? -19.302 2.514   -34.367 1.00 76.10 3   C 1 
ATOM 3984 O O     . ALA C 3 3   ? -19.061 3.719   -34.468 1.00 74.16 3   C 1 
ATOM 3985 C CB    . ALA C 3 3   ? -19.142 1.073   -36.439 1.00 71.15 3   C 1 
ATOM 3986 N N     . GLU C 3 4   ? -20.252 2.060   -33.549 1.00 75.45 4   C 1 
ATOM 3987 C CA    . GLU C 3 4   ? -21.027 2.936   -32.677 1.00 76.07 4   C 1 
ATOM 3988 C C     . GLU C 3 4   ? -20.164 3.517   -31.552 1.00 78.06 4   C 1 
ATOM 3989 O O     . GLU C 3 4   ? -20.247 4.710   -31.258 1.00 74.53 4   C 1 
ATOM 3990 C CB    . GLU C 3 4   ? -22.233 2.166   -32.121 1.00 70.35 4   C 1 
ATOM 3991 C CG    . GLU C 3 4   ? -23.243 3.072   -31.390 1.00 60.63 4   C 1 
ATOM 3992 C CD    . GLU C 3 4   ? -23.816 4.169   -32.303 1.00 56.92 4   C 1 
ATOM 3993 O OE1   . GLU C 3 4   ? -24.265 5.206   -31.782 1.00 51.97 4   C 1 
ATOM 3994 O OE2   . GLU C 3 4   ? -23.771 3.982   -33.539 1.00 52.01 4   C 1 
ATOM 3995 N N     . GLN C 3 5   ? -19.272 2.722   -30.958 1.00 76.89 5   C 1 
ATOM 3996 C CA    . GLN C 3 5   ? -18.367 3.200   -29.916 1.00 76.88 5   C 1 
ATOM 3997 C C     . GLN C 3 5   ? -17.396 4.268   -30.437 1.00 77.81 5   C 1 
ATOM 3998 O O     . GLN C 3 5   ? -17.124 5.237   -29.729 1.00 77.06 5   C 1 
ATOM 3999 C CB    . GLN C 3 5   ? -17.588 2.036   -29.287 1.00 74.84 5   C 1 
ATOM 4000 C CG    . GLN C 3 5   ? -18.472 1.019   -28.551 1.00 70.38 5   C 1 
ATOM 4001 C CD    . GLN C 3 5   ? -19.369 1.706   -27.523 1.00 69.07 5   C 1 
ATOM 4002 O OE1   . GLN C 3 5   ? -18.908 2.305   -26.562 1.00 62.19 5   C 1 
ATOM 4003 N NE2   . GLN C 3 5   ? -20.668 1.676   -27.713 1.00 62.38 5   C 1 
ATOM 4004 N N     . TYR C 3 6   ? -16.894 4.137   -31.672 1.00 78.78 6   C 1 
ATOM 4005 C CA    . TYR C 3 6   ? -16.085 5.175   -32.315 1.00 77.54 6   C 1 
ATOM 4006 C C     . TYR C 3 6   ? -16.879 6.476   -32.499 1.00 78.10 6   C 1 
ATOM 4007 O O     . TYR C 3 6   ? -16.416 7.530   -32.060 1.00 75.56 6   C 1 
ATOM 4008 C CB    . TYR C 3 6   ? -15.558 4.685   -33.659 1.00 73.52 6   C 1 
ATOM 4009 C CG    . TYR C 3 6   ? -14.285 3.873   -33.559 1.00 69.67 6   C 1 
ATOM 4010 C CD1   . TYR C 3 6   ? -13.053 4.509   -33.339 1.00 64.45 6   C 1 
ATOM 4011 C CD2   . TYR C 3 6   ? -14.327 2.478   -33.717 1.00 63.31 6   C 1 
ATOM 4012 C CE1   . TYR C 3 6   ? -11.861 3.765   -33.302 1.00 59.83 6   C 1 
ATOM 4013 C CE2   . TYR C 3 6   ? -13.151 1.724   -33.682 1.00 61.13 6   C 1 
ATOM 4014 C CZ    . TYR C 3 6   ? -11.916 2.372   -33.488 1.00 60.79 6   C 1 
ATOM 4015 O OH    . TYR C 3 6   ? -10.753 1.632   -33.500 1.00 54.65 6   C 1 
ATOM 4016 N N     . ARG C 3 7   ? -18.104 6.413   -33.030 1.00 74.58 7   C 1 
ATOM 4017 C CA    . ARG C 3 7   ? -18.959 7.598   -33.190 1.00 72.45 7   C 1 
ATOM 4018 C C     . ARG C 3 7   ? -19.245 8.284   -31.853 1.00 72.16 7   C 1 
ATOM 4019 O O     . ARG C 3 7   ? -19.187 9.501   -31.763 1.00 70.61 7   C 1 
ATOM 4020 C CB    . ARG C 3 7   ? -20.280 7.219   -33.869 1.00 69.66 7   C 1 
ATOM 4021 C CG    . ARG C 3 7   ? -20.096 6.944   -35.367 1.00 62.58 7   C 1 
ATOM 4022 C CD    . ARG C 3 7   ? -21.429 6.790   -36.089 1.00 59.20 7   C 1 
ATOM 4023 N NE    . ARG C 3 7   ? -22.121 5.552   -35.732 1.00 55.11 7   C 1 
ATOM 4024 C CZ    . ARG C 3 7   ? -22.944 4.854   -36.512 1.00 46.04 7   C 1 
ATOM 4025 N NH1   . ARG C 3 7   ? -23.209 5.237   -37.728 1.00 46.77 7   C 1 
ATOM 4026 N NH2   . ARG C 3 7   ? -23.501 3.766   -36.083 1.00 45.46 7   C 1 
ATOM 4027 N N     . GLU C 3 8   ? -19.497 7.515   -30.803 1.00 74.67 8   C 1 
ATOM 4028 C CA    . GLU C 3 8   ? -19.757 8.065   -29.475 1.00 73.25 8   C 1 
ATOM 4029 C C     . GLU C 3 8   ? -18.506 8.744   -28.872 1.00 73.61 8   C 1 
ATOM 4030 O O     . GLU C 3 8   ? -18.615 9.759   -28.190 1.00 71.17 8   C 1 
ATOM 4031 C CB    . GLU C 3 8   ? -20.285 6.959   -28.562 1.00 69.12 8   C 1 
ATOM 4032 C CG    . GLU C 3 8   ? -21.025 7.533   -27.345 1.00 60.70 8   C 1 
ATOM 4033 C CD    . GLU C 3 8   ? -21.359 6.479   -26.284 1.00 57.62 8   C 1 
ATOM 4034 O OE1   . GLU C 3 8   ? -21.552 6.878   -25.110 1.00 52.35 8   C 1 
ATOM 4035 O OE2   . GLU C 3 8   ? -21.296 5.268   -26.559 1.00 54.35 8   C 1 
ATOM 4036 N N     . ILE C 3 9   ? -17.309 8.219   -29.141 1.00 72.10 9   C 1 
ATOM 4037 C CA    . ILE C 3 9   ? -16.046 8.851   -28.740 1.00 69.37 9   C 1 
ATOM 4038 C C     . ILE C 3 9   ? -15.812 10.150  -29.505 1.00 69.64 9   C 1 
ATOM 4039 O O     . ILE C 3 9   ? -15.459 11.158  -28.892 1.00 66.82 9   C 1 
ATOM 4040 C CB    . ILE C 3 9   ? -14.866 7.868   -28.905 1.00 65.36 9   C 1 
ATOM 4041 C CG1   . ILE C 3 9   ? -14.947 6.812   -27.782 1.00 61.22 9   C 1 
ATOM 4042 C CG2   . ILE C 3 9   ? -13.514 8.584   -28.860 1.00 59.00 9   C 1 
ATOM 4043 C CD1   . ILE C 3 9   ? -14.033 5.612   -28.020 1.00 54.52 9   C 1 
ATOM 4044 N N     . GLU C 3 10  ? -16.047 10.177  -30.816 1.00 72.46 10  C 1 
ATOM 4045 C CA    . GLU C 3 10  ? -15.932 11.388  -31.633 1.00 70.22 10  C 1 
ATOM 4046 C C     . GLU C 3 10  ? -16.925 12.467  -31.196 1.00 70.20 10  C 1 
ATOM 4047 O O     . GLU C 3 10  ? -16.559 13.640  -31.100 1.00 66.32 10  C 1 
ATOM 4048 C CB    . GLU C 3 10  ? -16.135 11.045  -33.111 1.00 65.21 10  C 1 
ATOM 4049 C CG    . GLU C 3 10  ? -14.932 10.292  -33.687 1.00 57.62 10  C 1 
ATOM 4050 C CD    . GLU C 3 10  ? -15.116 9.900   -35.158 1.00 50.62 10  C 1 
ATOM 4051 O OE1   . GLU C 3 10  ? -14.123 9.418   -35.739 1.00 47.06 10  C 1 
ATOM 4052 O OE2   . GLU C 3 10  ? -16.240 10.069  -35.679 1.00 47.82 10  C 1 
ATOM 4053 N N     . ALA C 3 11  ? -18.139 12.085  -30.809 1.00 71.83 11  C 1 
ATOM 4054 C CA    . ALA C 3 11  ? -19.156 12.993  -30.286 1.00 70.28 11  C 1 
ATOM 4055 C C     . ALA C 3 11  ? -18.873 13.485  -28.856 1.00 70.75 11  C 1 
ATOM 4056 O O     . ALA C 3 11  ? -19.492 14.444  -28.391 1.00 65.86 11  C 1 
ATOM 4057 C CB    . ALA C 3 11  ? -20.513 12.295  -30.387 1.00 64.08 11  C 1 
ATOM 4058 N N     . THR C 3 12  ? -17.961 12.855  -28.110 1.00 71.75 12  C 1 
ATOM 4059 C CA    . THR C 3 12  ? -17.668 13.244  -26.722 1.00 70.45 12  C 1 
ATOM 4060 C C     . THR C 3 12  ? -16.872 14.549  -26.678 1.00 71.44 12  C 1 
ATOM 4061 O O     . THR C 3 12  ? -15.695 14.571  -27.018 1.00 67.63 12  C 1 
ATOM 4062 C CB    . THR C 3 12  ? -16.934 12.134  -25.965 1.00 64.78 12  C 1 
ATOM 4063 O OG1   . THR C 3 12  ? -17.716 10.964  -25.934 1.00 55.46 12  C 1 
ATOM 4064 C CG2   . THR C 3 12  ? -16.688 12.511  -24.496 1.00 56.34 12  C 1 
ATOM 4065 N N     . THR C 3 13  ? -17.491 15.620  -26.190 1.00 70.92 13  C 1 
ATOM 4066 C CA    . THR C 3 13  ? -16.860 16.936  -25.992 1.00 69.45 13  C 1 
ATOM 4067 C C     . THR C 3 13  ? -16.572 17.239  -24.520 1.00 71.97 13  C 1 
ATOM 4068 O O     . THR C 3 13  ? -15.607 17.936  -24.205 1.00 64.34 13  C 1 
ATOM 4069 C CB    . THR C 3 13  ? -17.752 18.044  -26.565 1.00 60.46 13  C 1 
ATOM 4070 O OG1   . THR C 3 13  ? -19.040 17.970  -25.993 1.00 53.33 13  C 1 
ATOM 4071 C CG2   . THR C 3 13  ? -17.914 17.921  -28.079 1.00 50.36 13  C 1 
ATOM 4072 N N     . ASP C 3 14  ? -17.373 16.699  -23.610 1.00 71.08 14  C 1 
ATOM 4073 C CA    . ASP C 3 14  ? -17.192 16.882  -22.172 1.00 71.63 14  C 1 
ATOM 4074 C C     . ASP C 3 14  ? -16.481 15.680  -21.537 1.00 73.89 14  C 1 
ATOM 4075 O O     . ASP C 3 14  ? -17.076 14.631  -21.271 1.00 68.26 14  C 1 
ATOM 4076 C CB    . ASP C 3 14  ? -18.542 17.192  -21.504 1.00 62.50 14  C 1 
ATOM 4077 C CG    . ASP C 3 14  ? -18.385 17.537  -20.024 1.00 54.50 14  C 1 
ATOM 4078 O OD1   . ASP C 3 14  ? -17.234 17.667  -19.537 1.00 51.64 14  C 1 
ATOM 4079 O OD2   . ASP C 3 14  ? -19.424 17.661  -19.342 1.00 52.02 14  C 1 
ATOM 4080 N N     . PHE C 3 15  ? -15.199 15.862  -21.213 1.00 71.56 15  C 1 
ATOM 4081 C CA    . PHE C 3 15  ? -14.371 14.878  -20.515 1.00 70.92 15  C 1 
ATOM 4082 C C     . PHE C 3 15  ? -14.443 14.986  -18.982 1.00 73.15 15  C 1 
ATOM 4083 O O     . PHE C 3 15  ? -13.719 14.285  -18.268 1.00 68.36 15  C 1 
ATOM 4084 C CB    . PHE C 3 15  ? -12.934 14.996  -21.015 1.00 65.46 15  C 1 
ATOM 4085 C CG    . PHE C 3 15  ? -12.779 14.634  -22.472 1.00 64.96 15  C 1 
ATOM 4086 C CD1   . PHE C 3 15  ? -12.643 13.290  -22.853 1.00 61.15 15  C 1 
ATOM 4087 C CD2   . PHE C 3 15  ? -12.806 15.628  -23.466 1.00 61.11 15  C 1 
ATOM 4088 C CE1   . PHE C 3 15  ? -12.526 12.944  -24.195 1.00 56.19 15  C 1 
ATOM 4089 C CE2   . PHE C 3 15  ? -12.690 15.285  -24.816 1.00 57.89 15  C 1 
ATOM 4090 C CZ    . PHE C 3 15  ? -12.548 13.939  -25.181 1.00 59.48 15  C 1 
ATOM 4091 N N     . LYS C 3 16  ? -15.304 15.880  -18.440 1.00 72.45 16  C 1 
ATOM 4092 C CA    . LYS C 3 16  ? -15.475 16.043  -16.994 1.00 72.49 16  C 1 
ATOM 4093 C C     . LYS C 3 16  ? -16.585 15.143  -16.455 1.00 74.81 16  C 1 
ATOM 4094 O O     . LYS C 3 16  ? -16.474 14.636  -15.338 1.00 68.28 16  C 1 
ATOM 4095 C CB    . LYS C 3 16  ? -15.755 17.507  -16.654 1.00 64.10 16  C 1 
ATOM 4096 C CG    . LYS C 3 16  ? -14.576 18.421  -17.006 1.00 56.39 16  C 1 
ATOM 4097 C CD    . LYS C 3 16  ? -14.928 19.875  -16.714 1.00 48.83 16  C 1 
ATOM 4098 C CE    . LYS C 3 16  ? -13.776 20.781  -17.129 1.00 40.86 16  C 1 
ATOM 4099 N NZ    . LYS C 3 16  ? -14.148 22.208  -17.091 1.00 34.91 16  C 1 
ATOM 4100 N N     . ASN C 3 17  ? -17.629 14.910  -17.242 1.00 75.45 17  C 1 
ATOM 4101 C CA    . ASN C 3 17  ? -18.769 14.094  -16.847 1.00 76.06 17  C 1 
ATOM 4102 C C     . ASN C 3 17  ? -18.590 12.636  -17.271 1.00 78.29 17  C 1 
ATOM 4103 O O     . ASN C 3 17  ? -18.827 12.255  -18.411 1.00 72.52 17  C 1 
ATOM 4104 C CB    . ASN C 3 17  ? -20.051 14.741  -17.368 1.00 68.73 17  C 1 
ATOM 4105 C CG    . ASN C 3 17  ? -20.372 16.021  -16.615 1.00 60.83 17  C 1 
ATOM 4106 O OD1   . ASN C 3 17  ? -20.205 16.119  -15.411 1.00 54.39 17  C 1 
ATOM 4107 N ND2   . ASN C 3 17  ? -20.865 17.040  -17.293 1.00 54.74 17  C 1 
ATOM 4108 N N     . HIS C 3 18  ? -18.198 11.794  -16.315 1.00 80.20 18  C 1 
ATOM 4109 C CA    . HIS C 3 18  ? -18.040 10.354  -16.529 1.00 79.88 18  C 1 
ATOM 4110 C C     . HIS C 3 18  ? -19.260 9.588   -16.024 1.00 81.24 18  C 1 
ATOM 4111 O O     . HIS C 3 18  ? -19.794 9.860   -14.947 1.00 75.83 18  C 1 
ATOM 4112 C CB    . HIS C 3 18  ? -16.756 9.868   -15.851 1.00 75.92 18  C 1 
ATOM 4113 C CG    . HIS C 3 18  ? -15.530 10.584  -16.330 1.00 76.12 18  C 1 
ATOM 4114 N ND1   . HIS C 3 18  ? -14.985 11.721  -15.778 1.00 65.45 18  C 1 
ATOM 4115 C CD2   . HIS C 3 18  ? -14.765 10.266  -17.414 1.00 65.16 18  C 1 
ATOM 4116 C CE1   . HIS C 3 18  ? -13.929 12.090  -16.521 1.00 64.97 18  C 1 
ATOM 4117 N NE2   . HIS C 3 18  ? -13.750 11.218  -17.517 1.00 66.38 18  C 1 
ATOM 4118 N N     . ASN C 3 19  ? -19.669 8.533   -16.766 1.00 85.49 19  C 1 
ATOM 4119 C CA    . ASN C 3 19  ? -20.782 7.666   -16.363 1.00 86.01 19  C 1 
ATOM 4120 C C     . ASN C 3 19  ? -20.450 6.760   -15.165 1.00 87.90 19  C 1 
ATOM 4121 O O     . ASN C 3 19  ? -21.366 6.214   -14.530 1.00 84.55 19  C 1 
ATOM 4122 C CB    . ASN C 3 19  ? -21.235 6.848   -17.586 1.00 82.19 19  C 1 
ATOM 4123 C CG    . ASN C 3 19  ? -21.920 7.726   -18.623 1.00 77.70 19  C 1 
ATOM 4124 O OD1   . ASN C 3 19  ? -22.716 8.588   -18.291 1.00 67.82 19  C 1 
ATOM 4125 N ND2   . ASN C 3 19  ? -21.646 7.495   -19.892 1.00 67.80 19  C 1 
ATOM 4126 N N     . LEU C 3 20  ? -19.161 6.621   -14.845 1.00 92.07 20  C 1 
ATOM 4127 C CA    . LEU C 3 20  ? -18.657 5.837   -13.717 1.00 92.83 20  C 1 
ATOM 4128 C C     . LEU C 3 20  ? -17.789 6.710   -12.794 1.00 92.92 20  C 1 
ATOM 4129 O O     . LEU C 3 20  ? -17.008 7.530   -13.268 1.00 90.48 20  C 1 
ATOM 4130 C CB    . LEU C 3 20  ? -17.868 4.625   -14.241 1.00 92.83 20  C 1 
ATOM 4131 C CG    . LEU C 3 20  ? -18.736 3.556   -14.939 1.00 92.56 20  C 1 
ATOM 4132 C CD1   . LEU C 3 20  ? -17.837 2.525   -15.612 1.00 89.14 20  C 1 
ATOM 4133 C CD2   . LEU C 3 20  ? -19.653 2.830   -13.951 1.00 88.68 20  C 1 
ATOM 4134 N N     . PRO C 3 21  ? -17.897 6.541   -11.459 1.00 93.95 21  C 1 
ATOM 4135 C CA    . PRO C 3 21  ? -17.166 7.402   -10.523 1.00 93.75 21  C 1 
ATOM 4136 C C     . PRO C 3 21  ? -15.670 7.072   -10.490 1.00 94.39 21  C 1 
ATOM 4137 O O     . PRO C 3 21  ? -15.256 6.041   -9.953  1.00 93.13 21  C 1 
ATOM 4138 C CB    . PRO C 3 21  ? -17.866 7.180   -9.175  1.00 92.24 21  C 1 
ATOM 4139 C CG    . PRO C 3 21  ? -18.418 5.765   -9.279  1.00 89.25 21  C 1 
ATOM 4140 C CD    . PRO C 3 21  ? -18.771 5.628   -10.766 1.00 92.15 21  C 1 
ATOM 4141 N N     . LEU C 3 22  ? -14.831 8.016   -10.930 1.00 93.27 22  C 1 
ATOM 4142 C CA    . LEU C 3 22  ? -13.367 7.872   -10.973 1.00 93.74 22  C 1 
ATOM 4143 C C     . LEU C 3 22  ? -12.753 7.539   -9.605  1.00 94.46 22  C 1 
ATOM 4144 O O     . LEU C 3 22  ? -11.755 6.822   -9.523  1.00 93.24 22  C 1 
ATOM 4145 C CB    . LEU C 3 22  ? -12.733 9.173   -11.501 1.00 93.21 22  C 1 
ATOM 4146 C CG    . LEU C 3 22  ? -13.193 9.661   -12.885 1.00 92.00 22  C 1 
ATOM 4147 C CD1   . LEU C 3 22  ? -12.379 10.887  -13.272 1.00 86.92 22  C 1 
ATOM 4148 C CD2   . LEU C 3 22  ? -13.037 8.584   -13.965 1.00 86.26 22  C 1 
ATOM 4149 N N     . ALA C 3 23  ? -13.330 8.050   -8.518  1.00 94.50 23  C 1 
ATOM 4150 C CA    . ALA C 3 23  ? -12.857 7.755   -7.165  1.00 94.26 23  C 1 
ATOM 4151 C C     . ALA C 3 23  ? -13.017 6.265   -6.808  1.00 94.63 23  C 1 
ATOM 4152 O O     . ALA C 3 23  ? -12.139 5.704   -6.149  1.00 93.43 23  C 1 
ATOM 4153 C CB    . ALA C 3 23  ? -13.602 8.645   -6.170  1.00 93.11 23  C 1 
ATOM 4154 N N     . ARG C 3 24  ? -14.098 5.632   -7.260  1.00 94.81 24  C 1 
ATOM 4155 C CA    . ARG C 3 24  ? -14.338 4.207   -7.022  1.00 94.66 24  C 1 
ATOM 4156 C C     . ARG C 3 24  ? -13.406 3.344   -7.882  1.00 95.30 24  C 1 
ATOM 4157 O O     . ARG C 3 24  ? -12.817 2.420   -7.350  1.00 94.21 24  C 1 
ATOM 4158 C CB    . ARG C 3 24  ? -15.828 3.883   -7.253  1.00 93.56 24  C 1 
ATOM 4159 C CG    . ARG C 3 24  ? -16.233 2.443   -6.864  1.00 85.61 24  C 1 
ATOM 4160 C CD    . ARG C 3 24  ? -16.074 2.122   -5.367  1.00 84.55 24  C 1 
ATOM 4161 N NE    . ARG C 3 24  ? -17.038 2.876   -4.530  1.00 81.51 24  C 1 
ATOM 4162 C CZ    . ARG C 3 24  ? -18.255 2.489   -4.151  1.00 80.69 24  C 1 
ATOM 4163 N NH1   . ARG C 3 24  ? -18.784 1.363   -4.540  1.00 70.87 24  C 1 
ATOM 4164 N NH2   . ARG C 3 24  ? -18.974 3.226   -3.349  1.00 73.61 24  C 1 
ATOM 4165 N N     . ILE C 3 25  ? -13.183 3.720   -9.140  1.00 95.17 25  C 1 
ATOM 4166 C CA    . ILE C 3 25  ? -12.188 3.068   -10.005 1.00 95.74 25  C 1 
ATOM 4167 C C     . ILE C 3 25  ? -10.802 3.107   -9.340  1.00 96.18 25  C 1 
ATOM 4168 O O     . ILE C 3 25  ? -10.176 2.075   -9.142  1.00 95.16 25  C 1 
ATOM 4169 C CB    . ILE C 3 25  ? -12.175 3.711   -11.414 1.00 95.59 25  C 1 
ATOM 4170 C CG1   . ILE C 3 25  ? -13.548 3.529   -12.101 1.00 93.82 25  C 1 
ATOM 4171 C CG2   . ILE C 3 25  ? -11.041 3.123   -12.273 1.00 94.08 25  C 1 
ATOM 4172 C CD1   . ILE C 3 25  ? -13.693 4.266   -13.434 1.00 88.95 25  C 1 
ATOM 4173 N N     . LYS C 3 26  ? -10.358 4.286   -8.861  1.00 95.35 26  C 1 
ATOM 4174 C CA    . LYS C 3 26  ? -9.096  4.423   -8.127  1.00 95.28 26  C 1 
ATOM 4175 C C     . LYS C 3 26  ? -9.050  3.593   -6.845  1.00 95.30 26  C 1 
ATOM 4176 O O     . LYS C 3 26  ? -7.965  3.170   -6.462  1.00 94.22 26  C 1 
ATOM 4177 C CB    . LYS C 3 26  ? -8.816  5.898   -7.787  1.00 94.52 26  C 1 
ATOM 4178 C CG    . LYS C 3 26  ? -8.355  6.706   -9.009  1.00 88.98 26  C 1 
ATOM 4179 C CD    . LYS C 3 26  ? -8.047  8.161   -8.640  1.00 85.44 26  C 1 
ATOM 4180 C CE    . LYS C 3 26  ? -7.593  8.891   -9.894  1.00 78.11 26  C 1 
ATOM 4181 N NZ    . LYS C 3 26  ? -7.219  10.310  -9.689  1.00 71.15 26  C 1 
ATOM 4182 N N     . LYS C 3 27  ? -10.176 3.413   -6.147  1.00 95.19 27  C 1 
ATOM 4183 C CA    . LYS C 3 27  ? -10.253 2.560   -4.953  1.00 95.00 27  C 1 
ATOM 4184 C C     . LYS C 3 27  ? -9.976  1.101   -5.311  1.00 95.32 27  C 1 
ATOM 4185 O O     . LYS C 3 27  ? -9.149  0.485   -4.652  1.00 94.21 27  C 1 
ATOM 4186 C CB    . LYS C 3 27  ? -11.599 2.739   -4.230  1.00 94.17 27  C 1 
ATOM 4187 C CG    . LYS C 3 27  ? -11.662 1.974   -2.886  1.00 90.12 27  C 1 
ATOM 4188 C CD    . LYS C 3 27  ? -13.014 2.142   -2.159  1.00 84.15 27  C 1 
ATOM 4189 C CE    . LYS C 3 27  ? -13.023 1.330   -0.865  1.00 75.70 27  C 1 
ATOM 4190 N NZ    . LYS C 3 27  ? -14.291 1.427   -0.096  1.00 67.10 27  C 1 
ATOM 4191 N N     . ILE C 3 28  ? -10.611 0.587   -6.374  1.00 95.94 28  C 1 
ATOM 4192 C CA    . ILE C 3 28  ? -10.430 -0.786  -6.859  1.00 95.91 28  C 1 
ATOM 4193 C C     . ILE C 3 28  ? -8.982  -1.006  -7.320  1.00 96.04 28  C 1 
ATOM 4194 O O     . ILE C 3 28  ? -8.326  -1.926  -6.839  1.00 94.97 28  C 1 
ATOM 4195 C CB    . ILE C 3 28  ? -11.456 -1.114  -7.966  1.00 95.84 28  C 1 
ATOM 4196 C CG1   . ILE C 3 28  ? -12.903 -1.042  -7.411  1.00 94.41 28  C 1 
ATOM 4197 C CG2   . ILE C 3 28  ? -11.195 -2.512  -8.557  1.00 94.39 28  C 1 
ATOM 4198 C CD1   . ILE C 3 28  ? -13.979 -0.985  -8.499  1.00 90.14 28  C 1 
ATOM 4199 N N     . MET C 3 29  ? -8.426  -0.092  -8.134  1.00 96.27 29  C 1 
ATOM 4200 C CA    . MET C 3 29  ? -7.018  -0.151  -8.554  1.00 96.28 29  C 1 
ATOM 4201 C C     . MET C 3 29  ? -6.050  -0.189  -7.363  1.00 96.11 29  C 1 
ATOM 4202 O O     . MET C 3 29  ? -5.042  -0.892  -7.378  1.00 94.57 29  C 1 
ATOM 4203 C CB    . MET C 3 29  ? -6.670  1.069   -9.414  1.00 96.17 29  C 1 
ATOM 4204 C CG    . MET C 3 29  ? -7.405  1.152   -10.748 1.00 95.05 29  C 1 
ATOM 4205 S SD    . MET C 3 29  ? -7.003  2.666   -11.666 1.00 93.64 29  C 1 
ATOM 4206 C CE    . MET C 3 29  ? -5.374  2.204   -12.326 1.00 87.29 29  C 1 
ATOM 4207 N N     . LYS C 3 30  ? -6.335  0.585   -6.304  1.00 95.58 30  C 1 
ATOM 4208 C CA    . LYS C 3 30  ? -5.481  0.688   -5.118  1.00 95.23 30  C 1 
ATOM 4209 C C     . LYS C 3 30  ? -5.598  -0.488  -4.146  1.00 94.92 30  C 1 
ATOM 4210 O O     . LYS C 3 30  ? -4.810  -0.519  -3.202  1.00 92.90 30  C 1 
ATOM 4211 C CB    . LYS C 3 30  ? -5.758  1.989   -4.374  1.00 94.25 30  C 1 
ATOM 4212 C CG    . LYS C 3 30  ? -5.127  3.195   -5.066  1.00 89.97 30  C 1 
ATOM 4213 C CD    . LYS C 3 30  ? -5.461  4.447   -4.259  1.00 83.85 30  C 1 
ATOM 4214 C CE    . LYS C 3 30  ? -4.786  5.663   -4.869  1.00 77.19 30  C 1 
ATOM 4215 N NZ    . LYS C 3 30  ? -4.860  6.827   -3.951  1.00 67.84 30  C 1 
ATOM 4216 N N     . ALA C 3 31  ? -6.565  -1.394  -4.345  1.00 95.38 31  C 1 
ATOM 4217 C CA    . ALA C 3 31  ? -6.658  -2.621  -3.556  1.00 94.82 31  C 1 
ATOM 4218 C C     . ALA C 3 31  ? -5.514  -3.598  -3.881  1.00 94.63 31  C 1 
ATOM 4219 O O     . ALA C 3 31  ? -5.144  -4.393  -3.019  1.00 92.51 31  C 1 
ATOM 4220 C CB    . ALA C 3 31  ? -8.029  -3.255  -3.798  1.00 93.89 31  C 1 
ATOM 4221 N N     . ASP C 3 32  ? -4.928  -3.472  -5.079  1.00 94.80 32  C 1 
ATOM 4222 C CA    . ASP C 3 32  ? -3.656  -4.118  -5.406  1.00 94.57 32  C 1 
ATOM 4223 C C     . ASP C 3 32  ? -2.506  -3.378  -4.698  1.00 94.75 32  C 1 
ATOM 4224 O O     . ASP C 3 32  ? -2.312  -2.169  -4.877  1.00 92.54 32  C 1 
ATOM 4225 C CB    . ASP C 3 32  ? -3.492  -4.164  -6.929  1.00 93.31 32  C 1 
ATOM 4226 C CG    . ASP C 3 32  ? -2.297  -4.994  -7.404  1.00 91.08 32  C 1 
ATOM 4227 O OD1   . ASP C 3 32  ? -1.317  -5.155  -6.646  1.00 83.94 32  C 1 
ATOM 4228 O OD2   . ASP C 3 32  ? -2.350  -5.477  -8.555  1.00 83.57 32  C 1 
ATOM 4229 N N     . GLU C 3 33  ? -1.739  -4.087  -3.843  1.00 94.59 33  C 1 
ATOM 4230 C CA    . GLU C 3 33  ? -0.657  -3.530  -3.028  1.00 94.14 33  C 1 
ATOM 4231 C C     . GLU C 3 33  ? 0.518   -3.028  -3.872  1.00 94.58 33  C 1 
ATOM 4232 O O     . GLU C 3 33  ? 1.180   -2.048  -3.501  1.00 91.94 33  C 1 
ATOM 4233 C CB    . GLU C 3 33  ? -0.178  -4.565  -2.003  1.00 91.92 33  C 1 
ATOM 4234 C CG    . GLU C 3 33  ? -1.290  -4.965  -1.025  1.00 80.86 33  C 1 
ATOM 4235 C CD    . GLU C 3 33  ? -0.745  -5.685  0.211   1.00 75.39 33  C 1 
ATOM 4236 O OE1   . GLU C 3 33  ? -1.221  -5.351  1.315   1.00 66.98 33  C 1 
ATOM 4237 O OE2   . GLU C 3 33  ? 0.142   -6.535  0.088   1.00 65.37 33  C 1 
ATOM 4238 N N     . ASP C 3 34  ? 0.727   -3.616  -5.045  1.00 94.32 34  C 1 
ATOM 4239 C CA    . ASP C 3 34  ? 1.808   -3.238  -5.955  1.00 94.15 34  C 1 
ATOM 4240 C C     . ASP C 3 34  ? 1.565   -1.867  -6.611  1.00 94.50 34  C 1 
ATOM 4241 O O     . ASP C 3 34  ? 2.500   -1.193  -7.065  1.00 91.78 34  C 1 
ATOM 4242 C CB    . ASP C 3 34  ? 1.968   -4.318  -7.035  1.00 92.64 34  C 1 
ATOM 4243 C CG    . ASP C 3 34  ? 2.422   -5.668  -6.493  1.00 88.80 34  C 1 
ATOM 4244 O OD1   . ASP C 3 34  ? 3.185   -5.672  -5.505  1.00 82.94 34  C 1 
ATOM 4245 O OD2   . ASP C 3 34  ? 2.064   -6.678  -7.130  1.00 82.75 34  C 1 
ATOM 4246 N N     . VAL C 3 35  ? 0.302   -1.378  -6.626  1.00 95.03 35  C 1 
ATOM 4247 C CA    . VAL C 3 35  ? -0.061  -0.101  -7.236  1.00 95.08 35  C 1 
ATOM 4248 C C     . VAL C 3 35  ? 0.388   1.064   -6.358  1.00 95.09 35  C 1 
ATOM 4249 O O     . VAL C 3 35  ? -0.264  1.412   -5.371  1.00 92.49 35  C 1 
ATOM 4250 C CB    . VAL C 3 35  ? -1.568  -0.017  -7.535  1.00 94.27 35  C 1 
ATOM 4251 C CG1   . VAL C 3 35  ? -1.934  1.335   -8.144  1.00 90.76 35  C 1 
ATOM 4252 C CG2   . VAL C 3 35  ? -1.976  -1.101  -8.529  1.00 91.08 35  C 1 
ATOM 4253 N N     . ARG C 3 36  ? 1.465   1.754   -6.735  1.00 94.58 36  C 1 
ATOM 4254 C CA    . ARG C 3 36  ? 1.997   2.908   -5.980  1.00 94.05 36  C 1 
ATOM 4255 C C     . ARG C 3 36  ? 1.290   4.224   -6.322  1.00 94.42 36  C 1 
ATOM 4256 O O     . ARG C 3 36  ? 0.704   4.858   -5.449  1.00 91.11 36  C 1 
ATOM 4257 C CB    . ARG C 3 36  ? 3.513   3.006   -6.192  1.00 92.24 36  C 1 
ATOM 4258 C CG    . ARG C 3 36  ? 4.262   1.783   -5.647  1.00 85.82 36  C 1 
ATOM 4259 C CD    . ARG C 3 36  ? 5.243   2.127   -4.562  1.00 80.15 36  C 1 
ATOM 4260 N NE    . ARG C 3 36  ? 5.976   0.942   -4.088  1.00 72.61 36  C 1 
ATOM 4261 C CZ    . ARG C 3 36  ? 6.791   0.876   -3.059  1.00 64.25 36  C 1 
ATOM 4262 N NH1   . ARG C 3 36  ? 7.062   1.931   -2.311  1.00 57.97 36  C 1 
ATOM 4263 N NH2   . ARG C 3 36  ? 7.367   -0.253  -2.739  1.00 56.88 36  C 1 
ATOM 4264 N N     . MET C 3 37  ? 1.371   4.634   -7.595  1.00 95.39 37  C 1 
ATOM 4265 C CA    . MET C 3 37  ? 0.784   5.886   -8.089  1.00 95.47 37  C 1 
ATOM 4266 C C     . MET C 3 37  ? -0.072  5.625   -9.323  1.00 95.73 37  C 1 
ATOM 4267 O O     . MET C 3 37  ? 0.184   4.690   -10.076 1.00 93.89 37  C 1 
ATOM 4268 C CB    . MET C 3 37  ? 1.889   6.902   -8.422  1.00 94.22 37  C 1 
ATOM 4269 C CG    . MET C 3 37  ? 2.544   7.513   -7.178  1.00 89.09 37  C 1 
ATOM 4270 S SD    . MET C 3 37  ? 3.692   8.859   -7.577  1.00 86.68 37  C 1 
ATOM 4271 C CE    . MET C 3 37  ? 4.022   9.512   -5.951  1.00 77.12 37  C 1 
ATOM 4272 N N     . ILE C 3 38  ? -1.097  6.466   -9.517  1.00 95.70 38  C 1 
ATOM 4273 C CA    . ILE C 3 38  ? -2.035  6.360   -10.632 1.00 95.62 38  C 1 
ATOM 4274 C C     . ILE C 3 38  ? -2.129  7.730   -11.306 1.00 95.67 38  C 1 
ATOM 4275 O O     . ILE C 3 38  ? -2.527  8.703   -10.657 1.00 94.27 38  C 1 
ATOM 4276 C CB    . ILE C 3 38  ? -3.411  5.863   -10.147 1.00 95.13 38  C 1 
ATOM 4277 C CG1   . ILE C 3 38  ? -3.323  4.513   -9.393  1.00 92.86 38  C 1 
ATOM 4278 C CG2   . ILE C 3 38  ? -4.365  5.739   -11.339 1.00 93.18 38  C 1 
ATOM 4279 C CD1   . ILE C 3 38  ? -4.609  4.118   -8.663  1.00 89.73 38  C 1 
ATOM 4280 N N     . ALA C 3 39  ? -1.776  7.803   -12.586 1.00 95.48 39  C 1 
ATOM 4281 C CA    . ALA C 3 39  ? -1.906  9.005   -13.394 1.00 95.24 39  C 1 
ATOM 4282 C C     . ALA C 3 39  ? -3.378  9.443   -13.493 1.00 95.38 39  C 1 
ATOM 4283 O O     . ALA C 3 39  ? -4.291  8.628   -13.366 1.00 94.14 39  C 1 
ATOM 4284 C CB    . ALA C 3 39  ? -1.301  8.758   -14.771 1.00 94.50 39  C 1 
ATOM 4285 N N     . ALA C 3 40  ? -3.623  10.747  -13.698 1.00 94.74 40  C 1 
ATOM 4286 C CA    . ALA C 3 40  ? -4.985  11.289  -13.741 1.00 94.28 40  C 1 
ATOM 4287 C C     . ALA C 3 40  ? -5.812  10.714  -14.905 1.00 94.54 40  C 1 
ATOM 4288 O O     . ALA C 3 40  ? -7.019  10.503  -14.736 1.00 92.94 40  C 1 
ATOM 4289 C CB    . ALA C 3 40  ? -4.903  12.810  -13.817 1.00 92.87 40  C 1 
ATOM 4290 N N     . GLU C 3 41  ? -5.164  10.428  -16.019 1.00 94.82 41  C 1 
ATOM 4291 C CA    . GLU C 3 41  ? -5.780  9.851   -17.214 1.00 94.63 41  C 1 
ATOM 4292 C C     . GLU C 3 41  ? -6.185  8.383   -17.045 1.00 95.19 41  C 1 
ATOM 4293 O O     . GLU C 3 41  ? -7.171  7.954   -17.630 1.00 93.69 41  C 1 
ATOM 4294 C CB    . GLU C 3 41  ? -4.806  10.008  -18.388 1.00 92.58 41  C 1 
ATOM 4295 C CG    . GLU C 3 41  ? -3.475  9.275   -18.162 1.00 87.47 41  C 1 
ATOM 4296 C CD    . GLU C 3 41  ? -2.458  9.465   -19.290 1.00 88.29 41  C 1 
ATOM 4297 O OE1   . GLU C 3 41  ? -1.570  8.589   -19.409 1.00 83.08 41  C 1 
ATOM 4298 O OE2   . GLU C 3 41  ? -2.566  10.453  -20.029 1.00 83.64 41  C 1 
ATOM 4299 N N     . ALA C 3 42  ? -5.488  7.609   -16.195 1.00 95.78 42  C 1 
ATOM 4300 C CA    . ALA C 3 42  ? -5.746  6.176   -16.074 1.00 95.86 42  C 1 
ATOM 4301 C C     . ALA C 3 42  ? -7.196  5.838   -15.654 1.00 95.90 42  C 1 
ATOM 4302 O O     . ALA C 3 42  ? -7.833  5.020   -16.318 1.00 94.96 42  C 1 
ATOM 4303 C CB    . ALA C 3 42  ? -4.681  5.539   -15.165 1.00 95.41 42  C 1 
ATOM 4304 N N     . PRO C 3 43  ? -7.804  6.495   -14.639 1.00 95.92 43  C 1 
ATOM 4305 C CA    . PRO C 3 43  ? -9.221  6.271   -14.326 1.00 95.75 43  C 1 
ATOM 4306 C C     . PRO C 3 43  ? -10.183 6.797   -15.395 1.00 95.69 43  C 1 
ATOM 4307 O O     . PRO C 3 43  ? -11.300 6.313   -15.448 1.00 94.54 43  C 1 
ATOM 4308 C CB    . PRO C 3 43  ? -9.462  6.968   -12.987 1.00 94.97 43  C 1 
ATOM 4309 C CG    . PRO C 3 43  ? -8.067  7.125   -12.414 1.00 92.73 43  C 1 
ATOM 4310 C CD    . PRO C 3 43  ? -7.218  7.348   -13.646 1.00 95.01 43  C 1 
ATOM 4311 N N     . VAL C 3 44  ? -9.778  7.788   -16.201 1.00 94.28 44  C 1 
ATOM 4312 C CA    . VAL C 3 44  ? -10.589 8.311   -17.306 1.00 93.87 44  C 1 
ATOM 4313 C C     . VAL C 3 44  ? -10.680 7.270   -18.419 1.00 94.28 44  C 1 
ATOM 4314 O O     . VAL C 3 44  ? -11.783 6.917   -18.836 1.00 93.03 44  C 1 
ATOM 4315 C CB    . VAL C 3 44  ? -10.031 9.648   -17.830 1.00 92.68 44  C 1 
ATOM 4316 C CG1   . VAL C 3 44  ? -10.833 10.178  -19.022 1.00 89.72 44  C 1 
ATOM 4317 C CG2   . VAL C 3 44  ? -10.044 10.719  -16.730 1.00 89.19 44  C 1 
ATOM 4318 N N     . VAL C 3 45  ? -9.531  6.707   -18.814 1.00 94.31 45  C 1 
ATOM 4319 C CA    . VAL C 3 45  ? -9.471  5.570   -19.751 1.00 94.49 45  C 1 
ATOM 4320 C C     . VAL C 3 45  ? -10.278 4.389   -19.207 1.00 94.91 45  C 1 
ATOM 4321 O O     . VAL C 3 45  ? -11.130 3.848   -19.915 1.00 93.95 45  C 1 
ATOM 4322 C CB    . VAL C 3 45  ? -8.017  5.156   -20.030 1.00 93.35 45  C 1 
ATOM 4323 C CG1   . VAL C 3 45  ? -7.920  3.926   -20.932 1.00 88.86 45  C 1 
ATOM 4324 C CG2   . VAL C 3 45  ? -7.260  6.292   -20.719 1.00 87.83 45  C 1 
ATOM 4325 N N     . PHE C 3 46  ? -10.106 4.043   -17.934 1.00 95.64 46  C 1 
ATOM 4326 C CA    . PHE C 3 46  ? -10.857 2.954   -17.311 1.00 95.86 46  C 1 
ATOM 4327 C C     . PHE C 3 46  ? -12.363 3.200   -17.281 1.00 95.99 46  C 1 
ATOM 4328 O O     . PHE C 3 46  ? -13.118 2.254   -17.476 1.00 94.86 46  C 1 
ATOM 4329 C CB    . PHE C 3 46  ? -10.361 2.681   -15.890 1.00 95.45 46  C 1 
ATOM 4330 C CG    . PHE C 3 46  ? -9.511  1.428   -15.751 1.00 95.44 46  C 1 
ATOM 4331 C CD1   . PHE C 3 46  ? -9.934  0.207   -16.297 1.00 92.40 46  C 1 
ATOM 4332 C CD2   . PHE C 3 46  ? -8.316  1.484   -15.028 1.00 92.07 46  C 1 
ATOM 4333 C CE1   . PHE C 3 46  ? -9.159  -0.953  -16.143 1.00 90.85 46  C 1 
ATOM 4334 C CE2   . PHE C 3 46  ? -7.538  0.325   -14.864 1.00 90.12 46  C 1 
ATOM 4335 C CZ    . PHE C 3 46  ? -7.957  -0.890  -15.424 1.00 92.25 46  C 1 
ATOM 4336 N N     . ALA C 3 47  ? -12.830 4.430   -17.041 1.00 94.80 47  C 1 
ATOM 4337 C CA    . ALA C 3 47  ? -14.262 4.719   -17.034 1.00 94.40 47  C 1 
ATOM 4338 C C     . ALA C 3 47  ? -14.893 4.373   -18.382 1.00 94.32 47  C 1 
ATOM 4339 O O     . ALA C 3 47  ? -15.951 3.732   -18.416 1.00 93.30 47  C 1 
ATOM 4340 C CB    . ALA C 3 47  ? -14.484 6.184   -16.647 1.00 93.57 47  C 1 
ATOM 4341 N N     . ARG C 3 48  ? -14.210 4.714   -19.494 1.00 92.49 48  C 1 
ATOM 4342 C CA    . ARG C 3 48  ? -14.689 4.386   -20.839 1.00 92.20 48  C 1 
ATOM 4343 C C     . ARG C 3 48  ? -14.518 2.909   -21.177 1.00 92.58 48  C 1 
ATOM 4344 O O     . ARG C 3 48  ? -15.432 2.313   -21.722 1.00 91.30 48  C 1 
ATOM 4345 C CB    . ARG C 3 48  ? -13.990 5.310   -21.848 1.00 91.25 48  C 1 
ATOM 4346 C CG    . ARG C 3 48  ? -14.612 5.228   -23.256 1.00 84.85 48  C 1 
ATOM 4347 C CD    . ARG C 3 48  ? -16.081 5.668   -23.254 1.00 83.02 48  C 1 
ATOM 4348 N NE    . ARG C 3 48  ? -16.650 5.637   -24.606 1.00 77.85 48  C 1 
ATOM 4349 C CZ    . ARG C 3 48  ? -17.928 5.811   -24.905 1.00 73.20 48  C 1 
ATOM 4350 N NH1   . ARG C 3 48  ? -18.841 6.090   -24.011 1.00 63.82 48  C 1 
ATOM 4351 N NH2   . ARG C 3 48  ? -18.320 5.692   -26.121 1.00 66.64 48  C 1 
ATOM 4352 N N     . ALA C 3 49  ? -13.405 2.291   -20.800 1.00 93.64 49  C 1 
ATOM 4353 C CA    . ALA C 3 49  ? -13.185 0.867   -20.993 1.00 93.76 49  C 1 
ATOM 4354 C C     . ALA C 3 49  ? -14.223 0.005   -20.252 1.00 93.82 49  C 1 
ATOM 4355 O O     . ALA C 3 49  ? -14.759 -0.948  -20.811 1.00 92.84 49  C 1 
ATOM 4356 C CB    . ALA C 3 49  ? -11.767 0.518   -20.526 1.00 93.48 49  C 1 
ATOM 4357 N N     . CYS C 3 50  ? -14.558 0.373   -19.012 1.00 95.06 50  C 1 
ATOM 4358 C CA    . CYS C 3 50  ? -15.601 -0.303  -18.236 1.00 94.92 50  C 1 
ATOM 4359 C C     . CYS C 3 50  ? -16.984 -0.137  -18.860 1.00 94.95 50  C 1 
ATOM 4360 O O     . CYS C 3 50  ? -17.781 -1.059  -18.804 1.00 93.76 50  C 1 
ATOM 4361 C CB    . CYS C 3 50  ? -15.609 0.237   -16.809 1.00 94.78 50  C 1 
ATOM 4362 S SG    . CYS C 3 50  ? -14.111 -0.252  -15.915 1.00 92.47 50  C 1 
ATOM 4363 N N     . GLU C 3 51  ? -17.280 1.028   -19.433 1.00 93.70 51  C 1 
ATOM 4364 C CA    . GLU C 3 51  ? -18.529 1.238   -20.159 1.00 93.37 51  C 1 
ATOM 4365 C C     . GLU C 3 51  ? -18.624 0.295   -21.363 1.00 93.78 51  C 1 
ATOM 4366 O O     . GLU C 3 51  ? -19.600 -0.452  -21.474 1.00 92.56 51  C 1 
ATOM 4367 C CB    . GLU C 3 51  ? -18.672 2.721   -20.520 1.00 91.94 51  C 1 
ATOM 4368 C CG    . GLU C 3 51  ? -20.006 3.046   -21.183 1.00 84.52 51  C 1 
ATOM 4369 C CD    . GLU C 3 51  ? -20.335 4.559   -21.210 1.00 82.59 51  C 1 
ATOM 4370 O OE1   . GLU C 3 51  ? -21.511 4.896   -21.456 1.00 77.50 51  C 1 
ATOM 4371 O OE2   . GLU C 3 51  ? -19.452 5.395   -20.923 1.00 77.60 51  C 1 
ATOM 4372 N N     . MET C 3 52  ? -17.580 0.226   -22.199 1.00 93.26 52  C 1 
ATOM 4373 C CA    . MET C 3 52  ? -17.502 -0.705  -23.333 1.00 93.05 52  C 1 
ATOM 4374 C C     . MET C 3 52  ? -17.639 -2.164  -22.895 1.00 93.57 52  C 1 
ATOM 4375 O O     . MET C 3 52  ? -18.397 -2.920  -23.496 1.00 92.46 52  C 1 
ATOM 4376 C CB    . MET C 3 52  ? -16.165 -0.529  -24.068 1.00 92.03 52  C 1 
ATOM 4377 C CG    . MET C 3 52  ? -16.054 0.812   -24.778 1.00 88.44 52  C 1 
ATOM 4378 S SD    . MET C 3 52  ? -14.406 1.074   -25.491 1.00 86.01 52  C 1 
ATOM 4379 C CE    . MET C 3 52  ? -14.685 2.676   -26.253 1.00 76.26 52  C 1 
ATOM 4380 N N     . PHE C 3 53  ? -16.964 -2.552  -21.798 1.00 94.57 53  C 1 
ATOM 4381 C CA    . PHE C 3 53  ? -17.027 -3.906  -21.248 1.00 94.84 53  C 1 
ATOM 4382 C C     . PHE C 3 53  ? -18.445 -4.273  -20.780 1.00 94.85 53  C 1 
ATOM 4383 O O     . PHE C 3 53  ? -18.940 -5.357  -21.085 1.00 94.04 53  C 1 
ATOM 4384 C CB    . PHE C 3 53  ? -16.024 -4.014  -20.099 1.00 94.98 53  C 1 
ATOM 4385 C CG    . PHE C 3 53  ? -16.033 -5.360  -19.416 1.00 94.83 53  C 1 
ATOM 4386 C CD1   . PHE C 3 53  ? -16.866 -5.582  -18.301 1.00 92.75 53  C 1 
ATOM 4387 C CD2   . PHE C 3 53  ? -15.227 -6.404  -19.890 1.00 93.09 53  C 1 
ATOM 4388 C CE1   . PHE C 3 53  ? -16.896 -6.830  -17.678 1.00 91.97 53  C 1 
ATOM 4389 C CE2   . PHE C 3 53  ? -15.245 -7.651  -19.266 1.00 92.35 53  C 1 
ATOM 4390 C CZ    . PHE C 3 53  ? -16.088 -7.873  -18.159 1.00 92.72 53  C 1 
ATOM 4391 N N     . ILE C 3 54  ? -19.131 -3.366  -20.066 1.00 94.78 54  C 1 
ATOM 4392 C CA    . ILE C 3 54  ? -20.513 -3.593  -19.635 1.00 94.80 54  C 1 
ATOM 4393 C C     . ILE C 3 54  ? -21.443 -3.724  -20.849 1.00 94.86 54  C 1 
ATOM 4394 O O     . ILE C 3 54  ? -22.302 -4.609  -20.856 1.00 93.77 54  C 1 
ATOM 4395 C CB    . ILE C 3 54  ? -20.989 -2.462  -18.695 1.00 94.79 54  C 1 
ATOM 4396 C CG1   . ILE C 3 54  ? -20.245 -2.510  -17.343 1.00 93.37 54  C 1 
ATOM 4397 C CG2   . ILE C 3 54  ? -22.509 -2.553  -18.426 1.00 93.20 54  C 1 
ATOM 4398 C CD1   . ILE C 3 54  ? -20.315 -1.188  -16.565 1.00 90.43 54  C 1 
ATOM 4399 N N     . LEU C 3 55  ? -21.287 -2.860  -21.862 1.00 93.60 55  C 1 
ATOM 4400 C CA    . LEU C 3 55  ? -22.086 -2.903  -23.083 1.00 93.17 55  C 1 
ATOM 4401 C C     . LEU C 3 55  ? -21.878 -4.223  -23.833 1.00 93.20 55  C 1 
ATOM 4402 O O     . LEU C 3 55  ? -22.866 -4.869  -24.179 1.00 92.04 55  C 1 
ATOM 4403 C CB    . LEU C 3 55  ? -21.740 -1.700  -23.976 1.00 92.38 55  C 1 
ATOM 4404 C CG    . LEU C 3 55  ? -22.175 -0.322  -23.454 1.00 89.19 55  C 1 
ATOM 4405 C CD1   . LEU C 3 55  ? -21.585 0.781   -24.327 1.00 84.49 55  C 1 
ATOM 4406 C CD2   . LEU C 3 55  ? -23.692 -0.152  -23.445 1.00 84.79 55  C 1 
ATOM 4407 N N     . GLU C 3 56  ? -20.625 -4.668  -24.010 1.00 93.81 56  C 1 
ATOM 4408 C CA    . GLU C 3 56  ? -20.315 -5.923  -24.699 1.00 93.22 56  C 1 
ATOM 4409 C C     . GLU C 3 56  ? -20.868 -7.137  -23.954 1.00 93.60 56  C 1 
ATOM 4410 O O     . GLU C 3 56  ? -21.568 -7.965  -24.540 1.00 92.37 56  C 1 
ATOM 4411 C CB    . GLU C 3 56  ? -18.795 -6.064  -24.906 1.00 92.05 56  C 1 
ATOM 4412 C CG    . GLU C 3 56  ? -18.490 -7.265  -25.807 1.00 87.22 56  C 1 
ATOM 4413 C CD    . GLU C 3 56  ? -17.008 -7.561  -26.025 1.00 84.83 56  C 1 
ATOM 4414 O OE1   . GLU C 3 56  ? -16.734 -8.516  -26.795 1.00 79.89 56  C 1 
ATOM 4415 O OE2   . GLU C 3 56  ? -16.150 -6.889  -25.424 1.00 79.79 56  C 1 
ATOM 4416 N N     . LEU C 3 57  ? -20.605 -7.245  -22.649 1.00 94.71 57  C 1 
ATOM 4417 C CA    . LEU C 3 57  ? -21.065 -8.369  -21.841 1.00 94.81 57  C 1 
ATOM 4418 C C     . LEU C 3 57  ? -22.599 -8.440  -21.796 1.00 95.01 57  C 1 
ATOM 4419 O O     . LEU C 3 57  ? -23.183 -9.512  -21.906 1.00 93.60 57  C 1 
ATOM 4420 C CB    . LEU C 3 57  ? -20.442 -8.266  -20.436 1.00 94.39 57  C 1 
ATOM 4421 C CG    . LEU C 3 57  ? -20.780 -9.445  -19.505 1.00 92.59 57  C 1 
ATOM 4422 C CD1   . LEU C 3 57  ? -20.298 -10.786 -20.062 1.00 88.06 57  C 1 
ATOM 4423 C CD2   . LEU C 3 57  ? -20.127 -9.233  -18.139 1.00 88.17 57  C 1 
ATOM 4424 N N     . THR C 3 58  ? -23.256 -7.283  -21.671 1.00 95.20 58  C 1 
ATOM 4425 C CA    . THR C 3 58  ? -24.728 -7.208  -21.681 1.00 95.13 58  C 1 
ATOM 4426 C C     . THR C 3 58  ? -25.291 -7.600  -23.043 1.00 94.93 58  C 1 
ATOM 4427 O O     . THR C 3 58  ? -26.272 -8.324  -23.094 1.00 93.68 58  C 1 
ATOM 4428 C CB    . THR C 3 58  ? -25.215 -5.807  -21.304 1.00 94.64 58  C 1 
ATOM 4429 O OG1   . THR C 3 58  ? -24.714 -5.430  -20.038 1.00 87.73 58  C 1 
ATOM 4430 C CG2   . THR C 3 58  ? -26.735 -5.726  -21.181 1.00 86.50 58  C 1 
ATOM 4431 N N     . HIS C 3 59  ? -24.663 -7.166  -24.148 1.00 94.74 59  C 1 
ATOM 4432 C CA    . HIS C 3 59  ? -25.100 -7.501  -25.497 1.00 94.28 59  C 1 
ATOM 4433 C C     . HIS C 3 59  ? -24.968 -9.005  -25.783 1.00 94.31 59  C 1 
ATOM 4434 O O     . HIS C 3 59  ? -25.914 -9.618  -26.279 1.00 93.03 59  C 1 
ATOM 4435 C CB    . HIS C 3 59  ? -24.302 -6.662  -26.500 1.00 92.87 59  C 1 
ATOM 4436 C CG    . HIS C 3 59  ? -24.798 -6.806  -27.905 1.00 89.44 59  C 1 
ATOM 4437 N ND1   . HIS C 3 59  ? -25.980 -6.311  -28.405 1.00 77.05 59  C 1 
ATOM 4438 C CD2   . HIS C 3 59  ? -24.186 -7.468  -28.948 1.00 75.33 59  C 1 
ATOM 4439 C CE1   . HIS C 3 59  ? -26.074 -6.665  -29.703 1.00 74.15 59  C 1 
ATOM 4440 N NE2   . HIS C 3 59  ? -25.003 -7.362  -30.061 1.00 75.27 59  C 1 
ATOM 4441 N N     . ARG C 3 60  ? -23.854 -9.616  -25.394 1.00 93.80 60  C 1 
ATOM 4442 C CA    . ARG C 3 60  ? -23.642 -11.066 -25.530 1.00 93.58 60  C 1 
ATOM 4443 C C     . ARG C 3 60  ? -24.618 -11.873 -24.668 1.00 93.85 60  C 1 
ATOM 4444 O O     . ARG C 3 60  ? -25.170 -12.861 -25.144 1.00 92.31 60  C 1 
ATOM 4445 C CB    . ARG C 3 60  ? -22.188 -11.419 -25.178 1.00 92.91 60  C 1 
ATOM 4446 C CG    . ARG C 3 60  ? -21.174 -10.901 -26.208 1.00 89.53 60  C 1 
ATOM 4447 C CD    . ARG C 3 60  ? -19.755 -11.221 -25.728 1.00 85.30 60  C 1 
ATOM 4448 N NE    . ARG C 3 60  ? -18.725 -10.680 -26.616 1.00 81.65 60  C 1 
ATOM 4449 C CZ    . ARG C 3 60  ? -18.067 -11.302 -27.586 1.00 78.17 60  C 1 
ATOM 4450 N NH1   . ARG C 3 60  ? -18.290 -12.542 -27.917 1.00 70.41 60  C 1 
ATOM 4451 N NH2   . ARG C 3 60  ? -17.142 -10.653 -28.235 1.00 73.93 60  C 1 
ATOM 4452 N N     . GLY C 3 61  ? -24.873 -11.443 -23.450 1.00 94.99 61  C 1 
ATOM 4453 C CA    . GLY C 3 61  ? -25.885 -12.058 -22.589 1.00 94.87 61  C 1 
ATOM 4454 C C     . GLY C 3 61  ? -27.297 -11.935 -23.163 1.00 95.28 61  C 1 
ATOM 4455 O O     . GLY C 3 61  ? -28.085 -12.878 -23.086 1.00 94.05 61  C 1 
ATOM 4456 N N     . TRP C 3 62  ? -27.620 -10.798 -23.775 1.00 95.16 62  C 1 
ATOM 4457 C CA    . TRP C 3 62  ? -28.924 -10.579 -24.409 1.00 95.38 62  C 1 
ATOM 4458 C C     . TRP C 3 62  ? -29.166 -11.503 -25.596 1.00 95.14 62  C 1 
ATOM 4459 O O     . TRP C 3 62  ? -30.247 -12.063 -25.690 1.00 93.33 62  C 1 
ATOM 4460 C CB    . TRP C 3 62  ? -29.079 -9.120  -24.818 1.00 94.87 62  C 1 
ATOM 4461 C CG    . TRP C 3 62  ? -30.432 -8.823  -25.395 1.00 94.43 62  C 1 
ATOM 4462 C CD1   . TRP C 3 62  ? -30.700 -8.578  -26.695 1.00 91.41 62  C 1 
ATOM 4463 C CD2   . TRP C 3 62  ? -31.716 -8.818  -24.706 1.00 92.59 62  C 1 
ATOM 4464 N NE1   . TRP C 3 62  ? -32.067 -8.411  -26.864 1.00 90.73 62  C 1 
ATOM 4465 C CE2   . TRP C 3 62  ? -32.720 -8.564  -25.666 1.00 92.02 62  C 1 
ATOM 4466 C CE3   . TRP C 3 62  ? -32.108 -9.020  -23.362 1.00 90.86 62  C 1 
ATOM 4467 C CZ2   . TRP C 3 62  ? -34.100 -8.516  -25.314 1.00 90.77 62  C 1 
ATOM 4468 C CZ3   . TRP C 3 62  ? -33.476 -8.972  -23.009 1.00 87.02 62  C 1 
ATOM 4469 C CH2   . TRP C 3 62  ? -34.441 -8.726  -23.979 1.00 87.65 62  C 1 
ATOM 4470 N N     . ALA C 3 63  ? -28.156 -11.739 -26.439 1.00 95.09 63  C 1 
ATOM 4471 C CA    . ALA C 3 63  ? -28.257 -12.709 -27.525 1.00 94.58 63  C 1 
ATOM 4472 C C     . ALA C 3 63  ? -28.666 -14.099 -26.999 1.00 94.64 63  C 1 
ATOM 4473 O O     . ALA C 3 63  ? -29.564 -14.733 -27.543 1.00 92.58 63  C 1 
ATOM 4474 C CB    . ALA C 3 63  ? -26.923 -12.745 -28.275 1.00 93.23 63  C 1 
ATOM 4475 N N     . HIS C 3 64  ? -28.097 -14.532 -25.869 1.00 94.10 64  C 1 
ATOM 4476 C CA    . HIS C 3 64  ? -28.476 -15.793 -25.233 1.00 93.52 64  C 1 
ATOM 4477 C C     . HIS C 3 64  ? -29.904 -15.769 -24.645 1.00 93.78 64  C 1 
ATOM 4478 O O     . HIS C 3 64  ? -30.623 -16.766 -24.696 1.00 91.22 64  C 1 
ATOM 4479 C CB    . HIS C 3 64  ? -27.443 -16.138 -24.164 1.00 92.01 64  C 1 
ATOM 4480 C CG    . HIS C 3 64  ? -27.551 -17.568 -23.732 1.00 89.32 64  C 1 
ATOM 4481 N ND1   . HIS C 3 64  ? -27.157 -18.664 -24.473 1.00 76.35 64  C 1 
ATOM 4482 C CD2   . HIS C 3 64  ? -28.101 -18.059 -22.578 1.00 76.52 64  C 1 
ATOM 4483 C CE1   . HIS C 3 64  ? -27.445 -19.775 -23.773 1.00 75.76 64  C 1 
ATOM 4484 N NE2   . HIS C 3 64  ? -28.023 -19.446 -22.620 1.00 77.93 64  C 1 
ATOM 4485 N N     . ALA C 3 65  ? -30.359 -14.628 -24.110 1.00 94.03 65  C 1 
ATOM 4486 C CA    . ALA C 3 65  ? -31.743 -14.481 -23.646 1.00 94.28 65  C 1 
ATOM 4487 C C     . ALA C 3 65  ? -32.745 -14.564 -24.817 1.00 94.45 65  C 1 
ATOM 4488 O O     . ALA C 3 65  ? -33.807 -15.177 -24.655 1.00 92.67 65  C 1 
ATOM 4489 C CB    . ALA C 3 65  ? -31.885 -13.165 -22.870 1.00 93.51 65  C 1 
ATOM 4490 N N     . GLU C 3 66  ? -32.413 -13.995 -25.982 1.00 94.62 66  C 1 
ATOM 4491 C CA    . GLU C 3 66  ? -33.225 -14.061 -27.202 1.00 94.21 66  C 1 
ATOM 4492 C C     . GLU C 3 66  ? -33.275 -15.474 -27.794 1.00 94.68 66  C 1 
ATOM 4493 O O     . GLU C 3 66  ? -34.359 -15.937 -28.141 1.00 92.78 66  C 1 
ATOM 4494 C CB    . GLU C 3 66  ? -32.724 -13.059 -28.248 1.00 92.52 66  C 1 
ATOM 4495 C CG    . GLU C 3 66  ? -33.070 -11.618 -27.866 1.00 82.50 66  C 1 
ATOM 4496 C CD    . GLU C 3 66  ? -32.822 -10.612 -29.002 1.00 81.27 66  C 1 
ATOM 4497 O OE1   . GLU C 3 66  ? -33.630 -9.657  -29.108 1.00 75.05 66  C 1 
ATOM 4498 O OE2   . GLU C 3 66  ? -31.843 -10.784 -29.760 1.00 73.96 66  C 1 
ATOM 4499 N N     . GLU C 3 67  ? -32.149 -16.196 -27.817 1.00 94.37 67  C 1 
ATOM 4500 C CA    . GLU C 3 67  ? -32.102 -17.614 -28.207 1.00 93.90 67  C 1 
ATOM 4501 C C     . GLU C 3 67  ? -33.077 -18.461 -27.372 1.00 94.37 67  C 1 
ATOM 4502 O O     . GLU C 3 67  ? -33.804 -19.297 -27.894 1.00 92.00 67  C 1 
ATOM 4503 C CB    . GLU C 3 67  ? -30.669 -18.169 -28.039 1.00 92.20 67  C 1 
ATOM 4504 C CG    . GLU C 3 67  ? -29.677 -17.718 -29.126 1.00 80.06 67  C 1 
ATOM 4505 C CD    . GLU C 3 67  ? -28.199 -18.086 -28.805 1.00 75.13 67  C 1 
ATOM 4506 O OE1   . GLU C 3 67  ? -27.289 -17.518 -29.431 1.00 69.11 67  C 1 
ATOM 4507 O OE2   . GLU C 3 67  ? -27.931 -18.927 -27.913 1.00 67.95 67  C 1 
ATOM 4508 N N     . ASN C 3 68  ? -33.182 -18.162 -26.079 1.00 93.23 68  C 1 
ATOM 4509 C CA    . ASN C 3 68  ? -34.110 -18.807 -25.139 1.00 93.44 68  C 1 
ATOM 4510 C C     . ASN C 3 68  ? -35.519 -18.167 -25.101 1.00 94.17 68  C 1 
ATOM 4511 O O     . ASN C 3 68  ? -36.285 -18.415 -24.166 1.00 91.01 68  C 1 
ATOM 4512 C CB    . ASN C 3 68  ? -33.446 -18.864 -23.762 1.00 92.35 68  C 1 
ATOM 4513 C CG    . ASN C 3 68  ? -32.314 -19.864 -23.738 1.00 89.91 68  C 1 
ATOM 4514 O OD1   . ASN C 3 68  ? -32.537 -21.050 -23.663 1.00 77.34 68  C 1 
ATOM 4515 N ND2   . ASN C 3 68  ? -31.083 -19.413 -23.794 1.00 76.21 68  C 1 
ATOM 4516 N N     . LYS C 3 69  ? -35.860 -17.317 -26.082 1.00 93.39 69  C 1 
ATOM 4517 C CA    . LYS C 3 69  ? -37.159 -16.626 -26.223 1.00 94.02 69  C 1 
ATOM 4518 C C     . LYS C 3 69  ? -37.601 -15.860 -24.962 1.00 94.22 69  C 1 
ATOM 4519 O O     . LYS C 3 69  ? -38.792 -15.701 -24.696 1.00 90.33 69  C 1 
ATOM 4520 C CB    . LYS C 3 69  ? -38.234 -17.606 -26.725 1.00 93.18 69  C 1 
ATOM 4521 C CG    . LYS C 3 69  ? -37.856 -18.279 -28.050 1.00 87.95 69  C 1 
ATOM 4522 C CD    . LYS C 3 69  ? -38.947 -19.267 -28.479 1.00 76.19 69  C 1 
ATOM 4523 C CE    . LYS C 3 69  ? -38.521 -19.954 -29.773 1.00 68.44 69  C 1 
ATOM 4524 N NZ    . LYS C 3 69  ? -39.478 -20.999 -30.204 1.00 56.09 69  C 1 
ATOM 4525 N N     . ARG C 3 70  ? -36.638 -15.346 -24.163 1.00 92.82 70  C 1 
ATOM 4526 C CA    . ARG C 3 70  ? -36.895 -14.550 -22.954 1.00 92.73 70  C 1 
ATOM 4527 C C     . ARG C 3 70  ? -36.685 -13.065 -23.220 1.00 93.12 70  C 1 
ATOM 4528 O O     . ARG C 3 70  ? -35.830 -12.667 -23.989 1.00 90.96 70  C 1 
ATOM 4529 C CB    . ARG C 3 70  ? -36.027 -15.051 -21.789 1.00 91.26 70  C 1 
ATOM 4530 C CG    . ARG C 3 70  ? -36.506 -16.414 -21.268 1.00 86.66 70  C 1 
ATOM 4531 C CD    . ARG C 3 70  ? -35.748 -16.894 -20.024 1.00 86.51 70  C 1 
ATOM 4532 N NE    . ARG C 3 70  ? -34.403 -17.368 -20.342 1.00 82.87 70  C 1 
ATOM 4533 C CZ    . ARG C 3 70  ? -33.246 -16.713 -20.223 1.00 83.06 70  C 1 
ATOM 4534 N NH1   . ARG C 3 70  ? -33.158 -15.501 -19.758 1.00 71.46 70  C 1 
ATOM 4535 N NH2   . ARG C 3 70  ? -32.139 -17.290 -20.584 1.00 74.87 70  C 1 
ATOM 4536 N N     . ARG C 3 71  ? -37.442 -12.215 -22.512 1.00 93.83 71  C 1 
ATOM 4537 C CA    . ARG C 3 71  ? -37.292 -10.753 -22.515 1.00 93.71 71  C 1 
ATOM 4538 C C     . ARG C 3 71  ? -36.656 -10.221 -21.221 1.00 94.63 71  C 1 
ATOM 4539 O O     . ARG C 3 71  ? -36.675 -9.017  -20.961 1.00 90.90 71  C 1 
ATOM 4540 C CB    . ARG C 3 71  ? -38.628 -10.073 -22.798 1.00 91.94 71  C 1 
ATOM 4541 C CG    . ARG C 3 71  ? -39.148 -10.384 -24.210 1.00 85.73 71  C 1 
ATOM 4542 C CD    . ARG C 3 71  ? -40.375 -9.533  -24.512 1.00 74.98 71  C 1 
ATOM 4543 N NE    . ARG C 3 71  ? -40.895 -9.802  -25.856 1.00 67.62 71  C 1 
ATOM 4544 C CZ    . ARG C 3 71  ? -41.907 -9.178  -26.441 1.00 58.00 71  C 1 
ATOM 4545 N NH1   . ARG C 3 71  ? -42.560 -8.218  -25.846 1.00 52.91 71  C 1 
ATOM 4546 N NH2   . ARG C 3 71  ? -42.273 -9.513  -27.646 1.00 52.11 71  C 1 
ATOM 4547 N N     . THR C 3 72  ? -36.141 -11.103 -20.385 1.00 95.13 72  C 1 
ATOM 4548 C CA    . THR C 3 72  ? -35.475 -10.756 -19.127 1.00 95.32 72  C 1 
ATOM 4549 C C     . THR C 3 72  ? -34.072 -11.322 -19.141 1.00 95.64 72  C 1 
ATOM 4550 O O     . THR C 3 72  ? -33.921 -12.541 -19.169 1.00 93.91 72  C 1 
ATOM 4551 C CB    . THR C 3 72  ? -36.258 -11.267 -17.918 1.00 93.92 72  C 1 
ATOM 4552 O OG1   . THR C 3 72  ? -37.573 -10.735 -17.936 1.00 84.28 72  C 1 
ATOM 4553 C CG2   . THR C 3 72  ? -35.628 -10.829 -16.596 1.00 83.32 72  C 1 
ATOM 4554 N N     . LEU C 3 73  ? -33.080 -10.452 -19.086 1.00 95.11 73  C 1 
ATOM 4555 C CA    . LEU C 3 73  ? -31.690 -10.843 -18.920 1.00 95.35 73  C 1 
ATOM 4556 C C     . LEU C 3 73  ? -31.486 -11.425 -17.510 1.00 95.52 73  C 1 
ATOM 4557 O O     . LEU C 3 73  ? -31.794 -10.750 -16.515 1.00 93.61 73  C 1 
ATOM 4558 C CB    . LEU C 3 73  ? -30.799 -9.626  -19.180 1.00 94.85 73  C 1 
ATOM 4559 C CG    . LEU C 3 73  ? -29.283 -9.916  -19.104 1.00 94.18 73  C 1 
ATOM 4560 C CD1   . LEU C 3 73  ? -28.821 -10.784 -20.267 1.00 89.43 73  C 1 
ATOM 4561 C CD2   . LEU C 3 73  ? -28.507 -8.598  -19.164 1.00 89.19 73  C 1 
ATOM 4562 N N     . GLN C 3 74  ? -30.973 -12.640 -17.432 1.00 95.75 74  C 1 
ATOM 4563 C CA    . GLN C 3 74  ? -30.739 -13.384 -16.199 1.00 95.39 74  C 1 
ATOM 4564 C C     . GLN C 3 74  ? -29.243 -13.609 -15.958 1.00 95.68 74  C 1 
ATOM 4565 O O     . GLN C 3 74  ? -28.416 -13.427 -16.843 1.00 94.62 74  C 1 
ATOM 4566 C CB    . GLN C 3 74  ? -31.504 -14.718 -16.249 1.00 93.89 74  C 1 
ATOM 4567 C CG    . GLN C 3 74  ? -33.022 -14.518 -16.282 1.00 88.88 74  C 1 
ATOM 4568 C CD    . GLN C 3 74  ? -33.807 -15.843 -16.215 1.00 88.20 74  C 1 
ATOM 4569 O OE1   . GLN C 3 74  ? -33.268 -16.923 -16.366 1.00 80.99 74  C 1 
ATOM 4570 N NE2   . GLN C 3 74  ? -35.090 -15.791 -15.993 1.00 77.30 74  C 1 
ATOM 4571 N N     . LYS C 3 75  ? -28.888 -14.045 -14.733 1.00 94.95 75  C 1 
ATOM 4572 C CA    . LYS C 3 75  ? -27.514 -14.441 -14.395 1.00 95.16 75  C 1 
ATOM 4573 C C     . LYS C 3 75  ? -26.998 -15.558 -15.313 1.00 95.24 75  C 1 
ATOM 4574 O O     . LYS C 3 75  ? -25.852 -15.489 -15.740 1.00 93.97 75  C 1 
ATOM 4575 C CB    . LYS C 3 75  ? -27.460 -14.866 -12.914 1.00 93.78 75  C 1 
ATOM 4576 C CG    . LYS C 3 75  ? -26.046 -15.274 -12.470 1.00 91.11 75  C 1 
ATOM 4577 C CD    . LYS C 3 75  ? -26.002 -15.710 -10.990 1.00 87.92 75  C 1 
ATOM 4578 C CE    . LYS C 3 75  ? -24.600 -16.206 -10.644 1.00 79.88 75  C 1 
ATOM 4579 N NZ    . LYS C 3 75  ? -24.498 -16.733 -9.265  1.00 72.53 75  C 1 
ATOM 4580 N N     . SER C 3 76  ? -27.857 -16.533 -15.670 1.00 95.59 76  C 1 
ATOM 4581 C CA    . SER C 3 76  ? -27.534 -17.632 -16.583 1.00 95.06 76  C 1 
ATOM 4582 C C     . SER C 3 76  ? -27.142 -17.147 -17.979 1.00 95.13 76  C 1 
ATOM 4583 O O     . SER C 3 76  ? -26.267 -17.750 -18.605 1.00 93.81 76  C 1 
ATOM 4584 C CB    . SER C 3 76  ? -28.729 -18.585 -16.693 1.00 94.05 76  C 1 
ATOM 4585 O OG    . SER C 3 76  ? -29.907 -17.881 -17.032 1.00 87.86 76  C 1 
ATOM 4586 N N     . ASP C 3 77  ? -27.701 -16.039 -18.455 1.00 95.17 77  C 1 
ATOM 4587 C CA    . ASP C 3 77  ? -27.344 -15.470 -19.755 1.00 94.92 77  C 1 
ATOM 4588 C C     . ASP C 3 77  ? -25.943 -14.859 -19.728 1.00 95.28 77  C 1 
ATOM 4589 O O     . ASP C 3 77  ? -25.177 -14.990 -20.685 1.00 93.90 77  C 1 
ATOM 4590 C CB    . ASP C 3 77  ? -28.361 -14.390 -20.160 1.00 94.57 77  C 1 
ATOM 4591 C CG    . ASP C 3 77  ? -29.781 -14.917 -20.223 1.00 93.36 77  C 1 
ATOM 4592 O OD1   . ASP C 3 77  ? -29.987 -16.006 -20.785 1.00 88.23 77  C 1 
ATOM 4593 O OD2   . ASP C 3 77  ? -30.711 -14.274 -19.695 1.00 89.16 77  C 1 
ATOM 4594 N N     . ILE C 3 78  ? -25.581 -14.230 -18.615 1.00 95.17 78  C 1 
ATOM 4595 C CA    . ILE C 3 78  ? -24.229 -13.704 -18.397 1.00 95.19 78  C 1 
ATOM 4596 C C     . ILE C 3 78  ? -23.231 -14.861 -18.276 1.00 95.41 78  C 1 
ATOM 4597 O O     . ILE C 3 78  ? -22.159 -14.796 -18.871 1.00 94.26 78  C 1 
ATOM 4598 C CB    . ILE C 3 78  ? -24.190 -12.772 -17.168 1.00 94.68 78  C 1 
ATOM 4599 C CG1   . ILE C 3 78  ? -25.212 -11.612 -17.237 1.00 92.25 78  C 1 
ATOM 4600 C CG2   . ILE C 3 78  ? -22.773 -12.205 -16.957 1.00 92.46 78  C 1 
ATOM 4601 C CD1   . ILE C 3 78  ? -25.088 -10.702 -18.459 1.00 83.83 78  C 1 
ATOM 4602 N N     . ALA C 3 79  ? -23.589 -15.940 -17.567 1.00 95.18 79  C 1 
ATOM 4603 C CA    . ALA C 3 79  ? -22.775 -17.147 -17.462 1.00 94.94 79  C 1 
ATOM 4604 C C     . ALA C 3 79  ? -22.493 -17.770 -18.836 1.00 95.09 79  C 1 
ATOM 4605 O O     . ALA C 3 79  ? -21.341 -18.057 -19.165 1.00 93.50 79  C 1 
ATOM 4606 C CB    . ALA C 3 79  ? -23.474 -18.147 -16.540 1.00 93.96 79  C 1 
ATOM 4607 N N     . ALA C 3 80  ? -23.527 -17.901 -19.672 1.00 94.94 80  C 1 
ATOM 4608 C CA    . ALA C 3 80  ? -23.395 -18.415 -21.031 1.00 94.40 80  C 1 
ATOM 4609 C C     . ALA C 3 80  ? -22.527 -17.507 -21.912 1.00 94.30 80  C 1 
ATOM 4610 O O     . ALA C 3 80  ? -21.663 -17.998 -22.646 1.00 92.62 80  C 1 
ATOM 4611 C CB    . ALA C 3 80  ? -24.793 -18.592 -21.616 1.00 93.43 80  C 1 
ATOM 4612 N N     . ALA C 3 81  ? -22.682 -16.183 -21.805 1.00 94.56 81  C 1 
ATOM 4613 C CA    . ALA C 3 81  ? -21.855 -15.231 -22.536 1.00 94.47 81  C 1 
ATOM 4614 C C     . ALA C 3 81  ? -20.366 -15.323 -22.144 1.00 94.52 81  C 1 
ATOM 4615 O O     . ALA C 3 81  ? -19.503 -15.259 -23.017 1.00 92.83 81  C 1 
ATOM 4616 C CB    . ALA C 3 81  ? -22.397 -13.817 -22.309 1.00 93.63 81  C 1 
ATOM 4617 N N     . ILE C 3 82  ? -20.068 -15.499 -20.852 1.00 94.37 82  C 1 
ATOM 4618 C CA    . ILE C 3 82  ? -18.702 -15.712 -20.345 1.00 94.12 82  C 1 
ATOM 4619 C C     . ILE C 3 82  ? -18.138 -17.028 -20.879 1.00 93.98 82  C 1 
ATOM 4620 O O     . ILE C 3 82  ? -17.046 -17.045 -21.438 1.00 92.05 82  C 1 
ATOM 4621 C CB    . ILE C 3 82  ? -18.687 -15.632 -18.803 1.00 93.61 82  C 1 
ATOM 4622 C CG1   . ILE C 3 82  ? -18.925 -14.172 -18.355 1.00 90.12 82  C 1 
ATOM 4623 C CG2   . ILE C 3 82  ? -17.361 -16.158 -18.222 1.00 90.29 82  C 1 
ATOM 4624 C CD1   . ILE C 3 82  ? -19.310 -14.036 -16.879 1.00 84.32 82  C 1 
ATOM 4625 N N     . ALA C 3 83  ? -18.895 -18.119 -20.780 1.00 94.07 83  C 1 
ATOM 4626 C CA    . ALA C 3 83  ? -18.461 -19.438 -21.236 1.00 93.35 83  C 1 
ATOM 4627 C C     . ALA C 3 83  ? -18.176 -19.497 -22.750 1.00 93.00 83  C 1 
ATOM 4628 O O     . ALA C 3 83  ? -17.271 -20.206 -23.175 1.00 90.22 83  C 1 
ATOM 4629 C CB    . ALA C 3 83  ? -19.535 -20.451 -20.843 1.00 91.80 83  C 1 
ATOM 4630 N N     . ARG C 3 84  ? -18.922 -18.736 -23.567 1.00 93.02 84  C 1 
ATOM 4631 C CA    . ARG C 3 84  ? -18.742 -18.672 -25.029 1.00 92.43 84  C 1 
ATOM 4632 C C     . ARG C 3 84  ? -17.600 -17.752 -25.476 1.00 92.87 84  C 1 
ATOM 4633 O O     . ARG C 3 84  ? -17.252 -17.759 -26.655 1.00 89.68 84  C 1 
ATOM 4634 C CB    . ARG C 3 84  ? -20.057 -18.238 -25.698 1.00 89.98 84  C 1 
ATOM 4635 C CG    . ARG C 3 84  ? -21.158 -19.322 -25.703 1.00 78.78 84  C 1 
ATOM 4636 C CD    . ARG C 3 84  ? -22.416 -18.765 -26.377 1.00 74.51 84  C 1 
ATOM 4637 N NE    . ARG C 3 84  ? -23.530 -19.739 -26.450 1.00 66.66 84  C 1 
ATOM 4638 C CZ    . ARG C 3 84  ? -24.697 -19.535 -27.054 1.00 60.27 84  C 1 
ATOM 4639 N NH1   . ARG C 3 84  ? -24.978 -18.429 -27.678 1.00 56.67 84  C 1 
ATOM 4640 N NH2   . ARG C 3 84  ? -25.625 -20.440 -27.052 1.00 53.01 84  C 1 
ATOM 4641 N N     . THR C 3 85  ? -17.048 -16.918 -24.607 1.00 91.99 85  C 1 
ATOM 4642 C CA    . THR C 3 85  ? -16.073 -15.886 -24.990 1.00 91.88 85  C 1 
ATOM 4643 C C     . THR C 3 85  ? -14.747 -16.097 -24.262 1.00 92.19 85  C 1 
ATOM 4644 O O     . THR C 3 85  ? -14.636 -15.809 -23.077 1.00 89.82 85  C 1 
ATOM 4645 C CB    . THR C 3 85  ? -16.609 -14.477 -24.719 1.00 90.61 85  C 1 
ATOM 4646 O OG1   . THR C 3 85  ? -17.906 -14.310 -25.244 1.00 83.33 85  C 1 
ATOM 4647 C CG2   . THR C 3 85  ? -15.732 -13.417 -25.380 1.00 82.37 85  C 1 
ATOM 4648 N N     . GLU C 3 86  ? -13.731 -16.531 -25.012 1.00 91.63 86  C 1 
ATOM 4649 C CA    . GLU C 3 86  ? -12.414 -16.870 -24.459 1.00 90.93 86  C 1 
ATOM 4650 C C     . GLU C 3 86  ? -11.792 -15.728 -23.636 1.00 91.97 86  C 1 
ATOM 4651 O O     . GLU C 3 86  ? -11.276 -15.951 -22.537 1.00 89.90 86  C 1 
ATOM 4652 C CB    . GLU C 3 86  ? -11.488 -17.249 -25.625 1.00 88.31 86  C 1 
ATOM 4653 C CG    . GLU C 3 86  ? -10.158 -17.839 -25.145 1.00 77.37 86  C 1 
ATOM 4654 C CD    . GLU C 3 86  ? -9.169  -18.126 -26.294 1.00 68.43 86  C 1 
ATOM 4655 O OE1   . GLU C 3 86  ? -8.008  -18.456 -25.976 1.00 61.10 86  C 1 
ATOM 4656 O OE2   . GLU C 3 86  ? -9.575  -17.993 -27.470 1.00 59.76 86  C 1 
ATOM 4657 N N     . VAL C 3 87  ? -11.905 -14.473 -24.080 1.00 92.74 87  C 1 
ATOM 4658 C CA    . VAL C 3 87  ? -11.356 -13.310 -23.361 1.00 92.71 87  C 1 
ATOM 4659 C C     . VAL C 3 87  ? -12.013 -13.054 -22.002 1.00 93.21 87  C 1 
ATOM 4660 O O     . VAL C 3 87  ? -11.471 -12.292 -21.206 1.00 91.42 87  C 1 
ATOM 4661 C CB    . VAL C 3 87  ? -11.390 -12.027 -24.215 1.00 90.83 87  C 1 
ATOM 4662 C CG1   . VAL C 3 87  ? -10.518 -12.182 -25.462 1.00 83.25 87  C 1 
ATOM 4663 C CG2   . VAL C 3 87  ? -12.802 -11.632 -24.634 1.00 83.56 87  C 1 
ATOM 4664 N N     . PHE C 3 88  ? -13.141 -13.683 -21.703 1.00 93.41 88  C 1 
ATOM 4665 C CA    . PHE C 3 88  ? -13.843 -13.589 -20.416 1.00 93.62 88  C 1 
ATOM 4666 C C     . PHE C 3 88  ? -13.560 -14.773 -19.477 1.00 93.55 88  C 1 
ATOM 4667 O O     . PHE C 3 88  ? -14.161 -14.849 -18.406 1.00 91.02 88  C 1 
ATOM 4668 C CB    . PHE C 3 88  ? -15.346 -13.392 -20.654 1.00 92.99 88  C 1 
ATOM 4669 C CG    . PHE C 3 88  ? -15.768 -12.133 -21.393 1.00 92.59 88  C 1 
ATOM 4670 C CD1   . PHE C 3 88  ? -14.986 -10.972 -21.381 1.00 88.15 88  C 1
[truncated: 111,309 more chars]
