# Supplementary material for: Vernalization regulatory network identifies potential novel functions for genes in the HvVRN2 locus
Source: New Phytol. 2026 Apr 12;250(6):4036–53. doi: 10.1111/nph.71162 (PMC13193379; doi:10.1111/nph.71162)
Supplement: Supplementary file 1 — Dataset S1. Protein models computed by Alphafold. [file NPH-250-4036-s002.xz › Alphafold_models0/Barley/fold_2h01g081300_prom1_1_nf_yb7_c1_recortes_summary_confidences_0.json]

{
 "chain_iptm": [
  0.73,
  0.62,
  0.63,
  0.5,
  0.5
 ],
 "chain_pair_iptm": [
  [
   0.22,
   0.8,
   0.77,
   0.67,
   0.67
  ],
  [
   0.8,
   0.71,
   0.82,
   0.44,
   0.44
  ],
  [
   0.77,
   0.82,
   0.71,
   0.47,
   0.47
  ],
  [
   0.67,
   0.44,
   0.47,
   0.23,
   0.41
  ],
  [
   0.67,
   0.44,
   0.47,
   0.41,
   0.22
  ]
 ],
 "chain_pair_pae_min": [
  [
   0.76,
   1.8,
   1.82,
   3.5,
   3.3
  ],
  [
   1.5,
   0.76,
   1.36,
   4.58,
   4.47
  ],
  [
   1.73,
   1.25,
   0.76,
   4.35,
   3.88
  ],
  [
   3.05,
   4.72,
   5.45,
   0.8,
   1.64
  ],
  [
   3.52,
   5.28,
   4.57,
   1.61,
   0.81
  ]
 ],
 "chain_ptm": [
  0.22,
  0.71,
  0.71,
  0.23,
  0.22
 ],
 "fraction_disordered": 0.53,
 "has_clash": 0.0,
 "iptm": 0.76,
 "num_recycles": 10.0,
 "ptm": 0.47,
 "ranking_score": 0.96
}
