# Supplementary material for: Vernalization regulatory network identifies potential novel functions for genes in the HvVRN2 locus
Source: New Phytol. 2026 Apr 12;250(6):4036–53. doi: 10.1111/nph.71162 (PMC13193379; doi:10.1111/nph.71162)
Supplement: Supplementary file 1 — Dataset S1. Protein models computed by Alphafold. [file NPH-250-4036-s002.xz › Alphafold_models0/Barley/fold_2h01g081300_prom1_1_nf_yb9_c3_recortes_summary_confidences_0.json]

{
 "chain_iptm": [
  0.57,
  0.44,
  0.31,
  0.37,
  0.38
 ],
 "chain_pair_iptm": [
  [
   0.23,
   0.7,
   0.22,
   0.68,
   0.68
  ],
  [
   0.7,
   0.68,
   0.67,
   0.19,
   0.2
  ],
  [
   0.22,
   0.67,
   0.19,
   0.18,
   0.19
  ],
  [
   0.68,
   0.19,
   0.18,
   0.25,
   0.44
  ],
  [
   0.68,
   0.2,
   0.19,
   0.44,
   0.24
  ]
 ],
 "chain_pair_pae_min": [
  [
   0.76,
   2.29,
   2.65,
   2.74,
   2.96
  ],
  [
   2.14,
   0.76,
   2.06,
   10.16,
   9.35
  ],
  [
   3.19,
   2.24,
   0.76,
   12.89,
   13.33
  ],
  [
   2.28,
   11.0,
   14.01,
   0.8,
   1.54
  ],
  [
   2.53,
   12.45,
   12.95,
   1.52,
   0.8
  ]
 ],
 "chain_ptm": [
  0.23,
  0.68,
  0.19,
  0.25,
  0.24
 ],
 "fraction_disordered": 0.67,
 "has_clash": 0.0,
 "iptm": 0.43,
 "num_recycles": 10.0,
 "ptm": 0.32,
 "ranking_score": 0.74
}
