# Supplementary material for: Vernalization regulatory network identifies potential novel functions for genes in the HvVRN2 locus
Source: New Phytol. 2026 Apr 12;250(6):4036–53. doi: 10.1111/nph.71162 (PMC13193379; doi:10.1111/nph.71162)
Supplement: Supplementary file 1 — Dataset S1. Protein models computed by Alphafold. [file NPH-250-4036-s002.xz › Alphafold_models0/Barley/fold_co1_prom1_1_nf_yb10_c2_recortes_model_0.cif]

# By using this file you agree to the legally binding terms of use found at alphafoldserver.com/output-terms
data_2223804c2418312d
#
_entry.id 2223804c2418312d
#
loop_
_atom_type.symbol
C 
N 
O 
P 
S 
#
loop_
_audit_author.name
_audit_author.pdbx_ordinal
"Google DeepMind" 1 
"Isomorphic Labs" 2 
#
_audit_conform.dict_location https://raw.githubusercontent.com/ihmwg/ModelCIF/master/dist/mmcif_ma.dic
_audit_conform.dict_name     mmcif_ma.dic
_audit_conform.dict_version  1.4.5
#
loop_
_chem_comp.formula
_chem_comp.formula_weight
_chem_comp.id
_chem_comp.mon_nstd_flag
_chem_comp.name
_chem_comp.pdbx_smiles
_chem_comp.pdbx_synonyms
_chem_comp.type
"C3 H7 N O2"      89.093  ALA y ALANINE                              C[C@H](N)C(O)=O                                             ? "L-PEPTIDE LINKING" 
"C6 H15 N4 O2"    175.209 ARG y ARGININE                             N[C@@H](CCCNC(N)=[NH2+])C(O)=O                              ? "L-PEPTIDE LINKING" 
"C4 H8 N2 O3"     132.118 ASN y ASPARAGINE                           N[C@@H](CC(N)=O)C(O)=O                                      ? "L-PEPTIDE LINKING" 
"C4 H7 N O4"      133.103 ASP y "ASPARTIC ACID"                      N[C@@H](CC(O)=O)C(O)=O                                      ? "L-PEPTIDE LINKING" 
"C3 H7 N O2 S"    121.158 CYS y CYSTEINE                             N[C@@H](CS)C(O)=O                                           ? "L-PEPTIDE LINKING" 
"C10 H14 N5 O6 P" 331.222 DA  y "2'-DEOXYADENOSINE-5'-MONOPHOSPHATE" Nc1ncnc2n(cnc12)[C@H]3C[C@H](O)[C@@H](CO[P](O)(O)=O)O3      ? "DNA LINKING"       
"C9 H14 N3 O7 P"  307.197 DC  y "2'-DEOXYCYTIDINE-5'-MONOPHOSPHATE"  NC1=NC(=O)N(C=C1)[C@H]2C[C@H](O)[C@@H](CO[P](O)(O)=O)O2     ? "DNA LINKING"       
"C10 H14 N5 O7 P" 347.221 DG  y "2'-DEOXYGUANOSINE-5'-MONOPHOSPHATE" NC1=Nc2n(cnc2C(=O)N1)[C@H]3C[C@H](O)[C@@H](CO[P](O)(O)=O)O3 ? "DNA LINKING"       
"C10 H15 N2 O8 P" 322.208 DT  y "THYMIDINE-5'-MONOPHOSPHATE"         CC1=CN([C@H]2C[C@H](O)[C@@H](CO[P](O)(O)=O)O2)C(=O)NC1=O    ? "DNA LINKING"       
"C5 H10 N2 O3"    146.144 GLN y GLUTAMINE                            N[C@@H](CCC(N)=O)C(O)=O                                     ? "L-PEPTIDE LINKING" 
"C5 H9 N O4"      147.129 GLU y "GLUTAMIC ACID"                      N[C@@H](CCC(O)=O)C(O)=O                                     ? "L-PEPTIDE LINKING" 
"C2 H5 N O2"      75.067  GLY y GLYCINE                              NCC(O)=O                                                    ? "PEPTIDE LINKING"   
"C6 H10 N3 O2"    156.162 HIS y HISTIDINE                            N[C@@H](Cc1c[nH]c[nH+]1)C(O)=O                              ? "L-PEPTIDE LINKING" 
"C6 H13 N O2"     131.173 ILE y ISOLEUCINE                           CC[C@H](C)[C@H](N)C(O)=O                                    ? "L-PEPTIDE LINKING" 
"C6 H13 N O2"     131.173 LEU y LEUCINE                              CC(C)C[C@H](N)C(O)=O                                        ? "L-PEPTIDE LINKING" 
"C6 H15 N2 O2"    147.195 LYS y LYSINE                               N[C@@H](CCCC[NH3+])C(O)=O                                   ? "L-PEPTIDE LINKING" 
"C5 H11 N O2 S"   149.211 MET y METHIONINE                           CSCC[C@H](N)C(O)=O                                          ? "L-PEPTIDE LINKING" 
"C9 H11 N O2"     165.189 PHE y PHENYLALANINE                        N[C@@H](Cc1ccccc1)C(O)=O                                    ? "L-PEPTIDE LINKING" 
"C5 H9 N O2"      115.130 PRO y PROLINE                              OC(=O)[C@@H]1CCCN1                                          ? "L-PEPTIDE LINKING" 
"C3 H7 N O3"      105.093 SER y SERINE                               N[C@@H](CO)C(O)=O                                           ? "L-PEPTIDE LINKING" 
"C4 H9 N O3"      119.119 THR y THREONINE                            C[C@@H](O)[C@H](N)C(O)=O                                    ? "L-PEPTIDE LINKING" 
"C11 H12 N2 O2"   204.225 TRP y TRYPTOPHAN                           N[C@@H](Cc1c[nH]c2ccccc12)C(O)=O                            ? "L-PEPTIDE LINKING" 
"C9 H11 N O3"     181.189 TYR y TYROSINE                             N[C@@H](Cc1ccc(O)cc1)C(O)=O                                 ? "L-PEPTIDE LINKING" 
"C5 H11 N O2"     117.146 VAL y VALINE                               CC(C)[C@H](N)C(O)=O                                         ? "L-PEPTIDE LINKING" 
#
_citation.book_publisher          ?
_citation.country                 UK
_citation.id                      primary
_citation.journal_full            Nature
_citation.journal_id_ASTM         NATUAS
_citation.journal_id_CSD          0006
_citation.journal_id_ISSN         0028-0836
_citation.journal_volume          ?
_citation.page_first              ?
_citation.page_last               ?
_citation.pdbx_database_id_DOI    ?
_citation.pdbx_database_id_PubMed ?
_citation.title                   "Accurate structure prediction of biomolecular interactions with AlphaFold 3"
_citation.year                    2024
#
loop_
_citation_author.citation_id
_citation_author.name
_citation_author.ordinal
primary "Google DeepMind" 1 
primary "Isomorphic Labs" 2 
#
loop_
_entity.id
_entity.pdbx_description
_entity.type
1 . polymer 
2 . polymer 
3 . polymer 
4 . polymer 
5 . polymer 
#
loop_
_entity_poly.entity_id
_entity_poly.pdbx_strand_id
_entity_poly.type
1 A polypeptide(L)          
2 B polypeptide(L)          
3 C polypeptide(L)          
4 D polydeoxyribonucleotide 
5 E polydeoxyribonucleotide 
#
loop_
_entity_poly_seq.entity_id
_entity_poly_seq.hetero
_entity_poly_seq.mon_id
_entity_poly_seq.num
1 n MET 1   
1 n PRO 2   
1 n ARG 3   
1 n CYS 4   
1 n ASN 5   
1 n LYS 6   
1 n CYS 7   
1 n LEU 8   
1 n SER 9   
1 n GLU 10  
1 n ASN 11  
1 n ASP 12  
1 n SER 13  
1 n ALA 14  
1 n SER 15  
1 n GLU 16  
1 n ASP 17  
1 n ARG 18  
1 n HIS 19  
1 n TRP 20  
1 n HIS 21  
1 n ARG 22  
1 n THR 23  
1 n ALA 24  
1 n THR 25  
1 n LEU 26  
1 n PHE 27  
1 n MET 28  
1 n ASN 29  
1 n CYS 30  
1 n VAL 31  
1 n SER 32  
1 n ASN 33  
1 n GLY 34  
1 n THR 35  
1 n VAL 36  
1 n TYR 37  
1 n GLU 38  
1 n GLU 39  
1 n ALA 40  
1 n VAL 41  
1 n GLY 42  
1 n ARG 43  
1 n GLU 44  
1 n GLY 45  
1 n CYS 46  
1 n TRP 47  
1 n ALA 48  
1 n ARG 49  
1 n LEU 50  
1 n CYS 51  
1 n ASP 52  
1 n GLY 53  
1 n CYS 54  
1 n CYS 55  
1 n THR 56  
1 n VAL 57  
1 n PRO 58  
1 n SER 59  
1 n VAL 60  
1 n VAL 61  
1 n TYR 62  
1 n CYS 63  
1 n ARG 64  
1 n ALA 65  
1 n ASP 66  
1 n SER 67  
1 n ALA 68  
1 n TYR 69  
1 n LEU 70  
1 n CYS 71  
1 n ALA 72  
1 n SER 73  
1 n CYS 74  
1 n ASP 75  
1 n ALA 76  
1 n GLN 77  
1 n ILE 78  
1 n HIS 79  
1 n ALA 80  
1 n ALA 81  
1 n ASN 82  
1 n ARG 83  
1 n VAL 84  
1 n ALA 85  
1 n SER 86  
1 n ARG 87  
1 n HIS 88  
1 n GLU 89  
1 n ARG 90  
1 n VAL 91  
1 n LEU 92  
1 n LEU 93  
1 n SER 94  
1 n GLU 95  
1 n ALA 96  
1 n TYR 97  
1 n LYS 98  
1 n HIS 99  
1 n ALA 100 
1 n PRO 101 
1 n VAL 102 
1 n MET 103 
1 n LEU 104 
1 n ASP 105 
1 n CYS 106 
1 n HIS 107 
1 n ALA 108 
1 n ASP 109 
1 n ALA 110 
1 n ALA 111 
1 n ALA 112 
1 n LEU 113 
1 n CYS 114 
1 n ALA 115 
1 n ALA 116 
1 n TYR 117 
1 n GLU 118 
1 n ALA 119 
1 n GLN 120 
1 n VAL 121 
1 n HIS 122 
1 n TYR 123 
1 n ALA 124 
1 n ASN 125 
1 n LEU 126 
1 n LEU 127 
1 n THR 128 
1 n VAL 129 
1 n MET 130 
1 n HIS 131 
1 n GLN 132 
1 n ARG 133 
1 n MET 134 
1 n PRO 135 
1 n VAL 136 
1 n VAL 137 
1 n SER 138 
1 n HIS 139 
1 n PRO 140 
1 n ALA 141 
1 n VAL 142 
1 n ALA 143 
1 n ILE 144 
1 n PRO 145 
1 n PRO 146 
1 n VAL 147 
1 n SER 148 
1 n LEU 149 
1 n PHE 150 
1 n ALA 151 
1 n GLU 152 
1 n ALA 153 
1 n GLU 154 
1 n ALA 155 
1 n THR 156 
1 n ALA 157 
1 n PRO 158 
1 n VAL 159 
1 n LEU 160 
1 n GLY 161 
1 n ARG 162 
1 n LYS 163 
1 n GLU 164 
1 n GLU 165 
1 n ASP 166 
1 n THR 167 
1 n SER 168 
1 n TRP 169 
1 n LEU 170 
1 n LEU 171 
1 n LEU 172 
1 n SER 173 
1 n LYS 174 
1 n ASP 175 
1 n SER 176 
1 n ASP 177 
1 n ASN 178 
1 n HIS 179 
1 n ASN 180 
1 n ARG 181 
1 n SER 182 
1 n GLY 183 
1 n ASN 184 
1 n ASN 185 
1 n SER 186 
1 n SER 187 
1 n THR 188 
1 n SER 189 
1 n SER 190 
1 n SER 191 
1 n SER 192 
1 n GLN 193 
1 n TYR 194 
1 n PHE 195 
1 n GLY 196 
1 n GLU 197 
1 n VAL 198 
1 n ASP 199 
1 n GLN 200 
1 n TYR 201 
1 n PHE 202 
1 n ASP 203 
1 n LEU 204 
1 n VAL 205 
1 n GLY 206 
1 n TYR 207 
1 n ASN 208 
1 n SER 209 
1 n TYR 210 
1 n TYR 211 
1 n ASP 212 
1 n SER 213 
1 n HIS 214 
1 n MET 215 
1 n SER 216 
1 n ASN 217 
1 n GLN 218 
1 n GLU 219 
1 n GLN 220 
1 n TYR 221 
1 n VAL 222 
1 n MET 223 
1 n GLN 224 
1 n GLU 225 
1 n GLN 226 
1 n GLN 227 
1 n HIS 228 
1 n LEU 229 
1 n GLN 230 
1 n GLN 231 
1 n MET 232 
1 n GLN 233 
1 n LYS 234 
1 n GLU 235 
1 n TYR 236 
1 n ALA 237 
1 n GLU 238 
1 n GLN 239 
1 n GLN 240 
1 n MET 241 
1 n GLN 242 
1 n LYS 243 
1 n GLU 244 
1 n TYR 245 
1 n VAL 246 
1 n GLU 247 
1 n ASN 248 
1 n GLU 249 
1 n GLY 250 
1 n SER 251 
1 n GLU 252 
1 n CYS 253 
1 n ILE 254 
1 n VAL 255 
1 n PRO 256 
1 n SER 257 
1 n GLN 258 
1 n SER 259 
1 n THR 260 
1 n ILE 261 
1 n VAL 262 
1 n ARG 263 
1 n ARG 264 
1 n PRO 265 
1 n HIS 266 
1 n GLN 267 
1 n SER 268 
1 n GLY 269 
1 n TYR 270 
1 n ALA 271 
1 n PRO 272 
1 n LEU 273 
1 n VAL 274 
1 n GLY 275 
1 n ALA 276 
1 n GLU 277 
1 n GLN 278 
1 n ALA 279 
1 n ALA 280 
1 n SER 281 
1 n ALA 282 
1 n THR 283 
1 n ALA 284 
1 n GLY 285 
1 n ALA 286 
1 n SER 287 
1 n ALA 288 
1 n TYR 289 
1 n THR 290 
1 n ASP 291 
1 n SER 292 
1 n VAL 293 
1 n ASN 294 
1 n ASN 295 
1 n SER 296 
1 n ILE 297 
1 n SER 298 
1 n PHE 299 
1 n SER 300 
1 n MET 301 
1 n GLU 302 
1 n ALA 303 
1 n GLY 304 
1 n ILE 305 
1 n VAL 306 
1 n PRO 307 
1 n ASP 308 
1 n ASN 309 
1 n THR 310 
1 n VAL 311 
1 n GLN 312 
1 n SER 313 
1 n SER 314 
1 n ILE 315 
1 n LEU 316 
1 n ARG 317 
1 n PRO 318 
1 n ALA 319 
1 n GLY 320 
1 n ALA 321 
1 n ILE 322 
1 n GLY 323 
1 n LEU 324 
1 n PHE 325 
1 n SER 326 
1 n SER 327 
1 n PRO 328 
1 n SER 329 
1 n LEU 330 
1 n GLN 331 
1 n THR 332 
1 n PRO 333 
1 n LEU 334 
1 n HIS 335 
1 n PHE 336 
1 n SER 337 
1 n SER 338 
1 n LYS 339 
1 n GLU 340 
1 n ARG 341 
1 n GLU 342 
1 n ALA 343 
1 n ARG 344 
1 n VAL 345 
1 n LEU 346 
1 n ARG 347 
1 n TYR 348 
1 n LYS 349 
1 n GLU 350 
1 n LYS 351 
1 n LYS 352 
1 n LYS 353 
1 n SER 354 
1 n ARG 355 
1 n LYS 356 
1 n PHE 357 
1 n GLU 358 
1 n LYS 359 
1 n THR 360 
1 n THR 361 
1 n ARG 362 
1 n TYR 363 
1 n ALA 364 
1 n THR 365 
1 n ARG 366 
1 n LYS 367 
1 n ALA 368 
1 n TYR 369 
1 n ALA 370 
1 n GLU 371 
1 n ALA 372 
1 n ARG 373 
1 n PRO 374 
1 n ARG 375 
1 n ILE 376 
1 n LYS 377 
1 n GLY 378 
1 n ARG 379 
1 n PHE 380 
1 n ALA 381 
1 n LYS 382 
1 n ARG 383 
1 n SER 384 
1 n ASP 385 
1 n ALA 386 
1 n GLU 387 
1 n MET 388 
1 n GLU 389 
1 n VAL 390 
1 n ASP 391 
1 n GLN 392 
1 n THR 393 
1 n PHE 394 
1 n SER 395 
1 n THR 396 
1 n ALA 397 
1 n ALA 398 
1 n LEU 399 
1 n SER 400 
1 n ASP 401 
1 n SER 402 
1 n SER 403 
1 n TYR 404 
1 n SER 405 
1 n THR 406 
1 n VAL 407 
1 n PRO 408 
1 n TRP 409 
1 n PHE 410 
2 n TYR 1   
2 n GLY 2   
2 n GLY 3   
2 n VAL 4   
2 n ARG 5   
2 n GLU 6   
2 n GLN 7   
2 n ASP 8   
2 n ARG 9   
2 n PHE 10  
2 n LEU 11  
2 n PRO 12  
2 n ILE 13  
2 n ALA 14  
2 n ASN 15  
2 n ILE 16  
2 n SER 17  
2 n ARG 18  
2 n ILE 19  
2 n MET 20  
2 n LYS 21  
2 n LYS 22  
2 n ALA 23  
2 n ILE 24  
2 n PRO 25  
2 n ALA 26  
2 n ASN 27  
2 n GLY 28  
2 n LYS 29  
2 n ILE 30  
2 n ALA 31  
2 n LYS 32  
2 n ASP 33  
2 n ALA 34  
2 n LYS 35  
2 n GLU 36  
2 n THR 37  
2 n VAL 38  
2 n GLN 39  
2 n GLU 40  
2 n CYS 41  
2 n VAL 42  
2 n SER 43  
2 n GLU 44  
2 n PHE 45  
2 n ILE 46  
2 n SER 47  
2 n PHE 48  
2 n ILE 49  
2 n THR 50  
2 n SER 51  
2 n GLU 52  
2 n ALA 53  
2 n SER 54  
2 n ASP 55  
2 n LYS 56  
2 n CYS 57  
2 n GLN 58  
2 n ARG 59  
2 n GLU 60  
2 n LYS 61  
2 n ARG 62  
2 n LYS 63  
2 n THR 64  
2 n ILE 65  
2 n ASN 66  
2 n GLY 67  
2 n ASP 68  
2 n ASP 69  
2 n LEU 70  
2 n LEU 71  
2 n TRP 72  
2 n ALA 73  
2 n MET 74  
2 n ALA 75  
2 n THR 76  
2 n LEU 77  
2 n GLY 78  
2 n PHE 79  
2 n GLU 80  
2 n GLU 81  
2 n TYR 82  
2 n ILE 83  
2 n GLU 84  
2 n PRO 85  
2 n LEU 86  
2 n LYS 87  
2 n VAL 88  
2 n TYR 89  
2 n LEU 90  
2 n GLN 91  
2 n LYS 92  
2 n TYR 93  
2 n ARG 94  
2 n GLU 95  
3 n GLN 1   
3 n TYR 2   
3 n ARG 3   
3 n GLU 4   
3 n ILE 5   
3 n GLU 6   
3 n ALA 7   
3 n THR 8   
3 n THR 9   
3 n ASP 10  
3 n PHE 11  
3 n LYS 12  
3 n ASN 13  
3 n HIS 14  
3 n ASN 15  
3 n LEU 16  
3 n PRO 17  
3 n LEU 18  
3 n ALA 19  
3 n ARG 20  
3 n ILE 21  
3 n LYS 22  
3 n LYS 23  
3 n ILE 24  
3 n MET 25  
3 n LYS 26  
3 n ALA 27  
3 n ASP 28  
3 n GLU 29  
3 n ASP 30  
3 n VAL 31  
3 n ARG 32  
3 n MET 33  
3 n ILE 34  
3 n ALA 35  
3 n ALA 36  
3 n GLU 37  
3 n ALA 38  
3 n PRO 39  
3 n VAL 40  
3 n VAL 41  
3 n PHE 42  
3 n ALA 43  
3 n ARG 44  
3 n ALA 45  
3 n CYS 46  
3 n GLU 47  
3 n MET 48  
3 n PHE 49  
3 n ILE 50  
3 n LEU 51  
3 n GLU 52  
3 n LEU 53  
3 n THR 54  
3 n HIS 55  
3 n ARG 56  
3 n GLY 57  
3 n TRP 58  
3 n ALA 59  
3 n HIS 60  
3 n ALA 61  
3 n GLU 62  
3 n GLU 63  
3 n ASN 64  
3 n LYS 65  
3 n ARG 66  
3 n ARG 67  
3 n THR 68  
3 n LEU 69  
3 n GLN 70  
3 n LYS 71  
3 n SER 72  
3 n ASP 73  
3 n ILE 74  
3 n ALA 75  
3 n ALA 76  
3 n ALA 77  
3 n ILE 78  
3 n ALA 79  
3 n ARG 80  
3 n THR 81  
3 n GLU 82  
3 n VAL 83  
3 n PHE 84  
3 n ASP 85  
3 n PHE 86  
3 n LEU 87  
3 n VAL 88  
3 n ASP 89  
3 n ILE 90  
3 n VAL 91  
3 n PRO 92  
3 n ARG 93  
3 n ASP 94  
3 n GLU 95  
3 n ALA 96  
3 n LYS 97  
3 n ASP 98  
3 n ALA 99  
3 n GLU 100 
3 n ALA 101 
3 n ALA 102 
4 n DC  1   
4 n DA  2   
4 n DC  3   
4 n DG  4   
4 n DC  5   
4 n DA  6   
4 n DC  7   
4 n DC  8   
4 n DA  9   
4 n DG  10  
4 n DA  11  
4 n DC  12  
4 n DC  13  
4 n DA  14  
4 n DC  15  
4 n DA  16  
4 n DC  17  
4 n DC  18  
4 n DA  19  
4 n DG  20  
4 n DA  21  
4 n DA  22  
4 n DA  23  
4 n DC  24  
4 n DA  25  
4 n DA  26  
4 n DA  27  
4 n DC  28  
4 n DA  29  
4 n DA  30  
4 n DA  31  
5 n DT  1   
5 n DT  2   
5 n DT  3   
5 n DG  4   
5 n DT  5   
5 n DT  6   
5 n DT  7   
5 n DG  8   
5 n DT  9   
5 n DT  10  
5 n DT  11  
5 n DC  12  
5 n DT  13  
5 n DG  14  
5 n DG  15  
5 n DT  16  
5 n DG  17  
5 n DT  18  
5 n DG  19  
5 n DG  20  
5 n DT  21  
5 n DC  22  
5 n DT  23  
5 n DG  24  
5 n DG  25  
5 n DT  26  
5 n DG  27  
5 n DC  28  
5 n DG  29  
5 n DT  30  
5 n DG  31  
#
_ma_data.content_type "model coordinates"
_ma_data.id           1
_ma_data.name         Model
#
_ma_model_list.data_id          1
_ma_model_list.model_group_id   1
_ma_model_list.model_group_name "AlphaFold-beta-20231127 (927599d6-1efe-4fa9-85d2-a29f909d212e @ 2024-12-18 00:33:52)"
_ma_model_list.model_id         1
_ma_model_list.model_name       "Top ranked model"
_ma_model_list.model_type       "Ab initio model"
_ma_model_list.ordinal_id       1
#
loop_
_ma_protocol_step.method_type
_ma_protocol_step.ordinal_id
_ma_protocol_step.protocol_id
_ma_protocol_step.step_id
"coevolution MSA" 1 1 1 
"template search" 2 1 2 
modeling          3 1 3 
#
loop_
_ma_qa_metric.id
_ma_qa_metric.mode
_ma_qa_metric.name
_ma_qa_metric.software_group_id
_ma_qa_metric.type
1 global pLDDT 1 pLDDT 
2 local  pLDDT 1 pLDDT 
#
_ma_qa_metric_global.metric_id    1
_ma_qa_metric_global.metric_value 63.74
_ma_qa_metric_global.model_id     1
_ma_qa_metric_global.ordinal_id   1
#
_ma_software_group.group_id    1
_ma_software_group.ordinal_id  1
_ma_software_group.software_id 1
#
loop_
_ma_target_entity.data_id
_ma_target_entity.entity_id
_ma_target_entity.origin
1 1 . 
1 2 . 
1 3 . 
1 4 . 
1 5 . 
#
loop_
_ma_target_entity_instance.asym_id
_ma_target_entity_instance.details
_ma_target_entity_instance.entity_id
A . 1 
B . 2 
C . 3 
D . 4 
E . 5 
#
loop_
_pdbx_data_usage.details
_pdbx_data_usage.id
_pdbx_data_usage.type
_pdbx_data_usage.url
;NON-COMMERCIAL USE ONLY, BY USING THIS FILE YOU AGREE TO THE TERMS OF USE FOUND
AT alphafoldserver.com/output-terms.
;
1 license    ? 
;THE INFORMATION IS NOT INTENDED FOR, HAS NOT BEEN VALIDATED FOR, AND IS NOT
APPROVED FOR CLINICAL USE. IT SHOULD NOT BE USED FOR CLINICAL PURPOSE OR RELIED
ON FOR MEDICAL OR OTHER PROFESSIONAL ADVICE. IT IS THEORETICAL MODELLING ONLY
AND CAUTION SHOULD BE EXERCISED IN ITS USE. IT IS PROVIDED "AS-IS" WITHOUT ANY
WARRANTY OF ANY KIND, WHETHER EXPRESSED OR IMPLIED. NO WARRANTY IS GIVEN THAT
USE OF THE INFORMATION SHALL NOT INFRINGE THE RIGHTS OF ANY THIRD PARTY.
;
2 disclaimer ? 
#
loop_
_pdbx_poly_seq_scheme.asym_id
_pdbx_poly_seq_scheme.auth_seq_num
_pdbx_poly_seq_scheme.entity_id
_pdbx_poly_seq_scheme.hetero
_pdbx_poly_seq_scheme.mon_id
_pdbx_poly_seq_scheme.pdb_ins_code
_pdbx_poly_seq_scheme.pdb_seq_num
_pdbx_poly_seq_scheme.pdb_strand_id
_pdbx_poly_seq_scheme.seq_id
A 1   1 n MET . 1   A 1   
A 2   1 n PRO . 2   A 2   
A 3   1 n ARG . 3   A 3   
A 4   1 n CYS . 4   A 4   
A 5   1 n ASN . 5   A 5   
A 6   1 n LYS . 6   A 6   
A 7   1 n CYS . 7   A 7   
A 8   1 n LEU . 8   A 8   
A 9   1 n SER . 9   A 9   
A 10  1 n GLU . 10  A 10  
A 11  1 n ASN . 11  A 11  
A 12  1 n ASP . 12  A 12  
A 13  1 n SER . 13  A 13  
A 14  1 n ALA . 14  A 14  
A 15  1 n SER . 15  A 15  
A 16  1 n GLU . 16  A 16  
A 17  1 n ASP . 17  A 17  
A 18  1 n ARG . 18  A 18  
A 19  1 n HIS . 19  A 19  
A 20  1 n TRP . 20  A 20  
A 21  1 n HIS . 21  A 21  
A 22  1 n ARG . 22  A 22  
A 23  1 n THR . 23  A 23  
A 24  1 n ALA . 24  A 24  
A 25  1 n THR . 25  A 25  
A 26  1 n LEU . 26  A 26  
A 27  1 n PHE . 27  A 27  
A 28  1 n MET . 28  A 28  
A 29  1 n ASN . 29  A 29  
A 30  1 n CYS . 30  A 30  
A 31  1 n VAL . 31  A 31  
A 32  1 n SER . 32  A 32  
A 33  1 n ASN . 33  A 33  
A 34  1 n GLY . 34  A 34  
A 35  1 n THR . 35  A 35  
A 36  1 n VAL . 36  A 36  
A 37  1 n TYR . 37  A 37  
A 38  1 n GLU . 38  A 38  
A 39  1 n GLU . 39  A 39  
A 40  1 n ALA . 40  A 40  
A 41  1 n VAL . 41  A 41  
A 42  1 n GLY . 42  A 42  
A 43  1 n ARG . 43  A 43  
A 44  1 n GLU . 44  A 44  
A 45  1 n GLY . 45  A 45  
A 46  1 n CYS . 46  A 46  
A 47  1 n TRP . 47  A 47  
A 48  1 n ALA . 48  A 48  
A 49  1 n ARG . 49  A 49  
A 50  1 n LEU . 50  A 50  
A 51  1 n CYS . 51  A 51  
A 52  1 n ASP . 52  A 52  
A 53  1 n GLY . 53  A 53  
A 54  1 n CYS . 54  A 54  
A 55  1 n CYS . 55  A 55  
A 56  1 n THR . 56  A 56  
A 57  1 n VAL . 57  A 57  
A 58  1 n PRO . 58  A 58  
A 59  1 n SER . 59  A 59  
A 60  1 n VAL . 60  A 60  
A 61  1 n VAL . 61  A 61  
A 62  1 n TYR . 62  A 62  
A 63  1 n CYS . 63  A 63  
A 64  1 n ARG . 64  A 64  
A 65  1 n ALA . 65  A 65  
A 66  1 n ASP . 66  A 66  
A 67  1 n SER . 67  A 67  
A 68  1 n ALA . 68  A 68  
A 69  1 n TYR . 69  A 69  
A 70  1 n LEU . 70  A 70  
A 71  1 n CYS . 71  A 71  
A 72  1 n ALA . 72  A 72  
A 73  1 n SER . 73  A 73  
A 74  1 n CYS . 74  A 74  
A 75  1 n ASP . 75  A 75  
A 76  1 n ALA . 76  A 76  
A 77  1 n GLN . 77  A 77  
A 78  1 n ILE . 78  A 78  
A 79  1 n HIS . 79  A 79  
A 80  1 n ALA . 80  A 80  
A 81  1 n ALA . 81  A 81  
A 82  1 n ASN . 82  A 82  
A 83  1 n ARG . 83  A 83  
A 84  1 n VAL . 84  A 84  
A 85  1 n ALA . 85  A 85  
A 86  1 n SER . 86  A 86  
A 87  1 n ARG . 87  A 87  
A 88  1 n HIS . 88  A 88  
A 89  1 n GLU . 89  A 89  
A 90  1 n ARG . 90  A 90  
A 91  1 n VAL . 91  A 91  
A 92  1 n LEU . 92  A 92  
A 93  1 n LEU . 93  A 93  
A 94  1 n SER . 94  A 94  
A 95  1 n GLU . 95  A 95  
A 96  1 n ALA . 96  A 96  
A 97  1 n TYR . 97  A 97  
A 98  1 n LYS . 98  A 98  
A 99  1 n HIS . 99  A 99  
A 100 1 n ALA . 100 A 100 
A 101 1 n PRO . 101 A 101 
A 102 1 n VAL . 102 A 102 
A 103 1 n MET . 103 A 103 
A 104 1 n LEU . 104 A 104 
A 105 1 n ASP . 105 A 105 
A 106 1 n CYS . 106 A 106 
A 107 1 n HIS . 107 A 107 
A 108 1 n ALA . 108 A 108 
A 109 1 n ASP . 109 A 109 
A 110 1 n ALA . 110 A 110 
A 111 1 n ALA . 111 A 111 
A 112 1 n ALA . 112 A 112 
A 113 1 n LEU . 113 A 113 
A 114 1 n CYS . 114 A 114 
A 115 1 n ALA . 115 A 115 
A 116 1 n ALA . 116 A 116 
A 117 1 n TYR . 117 A 117 
A 118 1 n GLU . 118 A 118 
A 119 1 n ALA . 119 A 119 
A 120 1 n GLN . 120 A 120 
A 121 1 n VAL . 121 A 121 
A 122 1 n HIS . 122 A 122 
A 123 1 n TYR . 123 A 123 
A 124 1 n ALA . 124 A 124 
A 125 1 n ASN . 125 A 125 
A 126 1 n LEU . 126 A 126 
A 127 1 n LEU . 127 A 127 
A 128 1 n THR . 128 A 128 
A 129 1 n VAL . 129 A 129 
A 130 1 n MET . 130 A 130 
A 131 1 n HIS . 131 A 131 
A 132 1 n GLN . 132 A 132 
A 133 1 n ARG . 133 A 133 
A 134 1 n MET . 134 A 134 
A 135 1 n PRO . 135 A 135 
A 136 1 n VAL . 136 A 136 
A 137 1 n VAL . 137 A 137 
A 138 1 n SER . 138 A 138 
A 139 1 n HIS . 139 A 139 
A 140 1 n PRO . 140 A 140 
A 141 1 n ALA . 141 A 141 
A 142 1 n VAL . 142 A 142 
A 143 1 n ALA . 143 A 143 
A 144 1 n ILE . 144 A 144 
A 145 1 n PRO . 145 A 145 
A 146 1 n PRO . 146 A 146 
A 147 1 n VAL . 147 A 147 
A 148 1 n SER . 148 A 148 
A 149 1 n LEU . 149 A 149 
A 150 1 n PHE . 150 A 150 
A 151 1 n ALA . 151 A 151 
A 152 1 n GLU . 152 A 152 
A 153 1 n ALA . 153 A 153 
A 154 1 n GLU . 154 A 154 
A 155 1 n ALA . 155 A 155 
A 156 1 n THR . 156 A 156 
A 157 1 n ALA . 157 A 157 
A 158 1 n PRO . 158 A 158 
A 159 1 n VAL . 159 A 159 
A 160 1 n LEU . 160 A 160 
A 161 1 n GLY . 161 A 161 
A 162 1 n ARG . 162 A 162 
A 163 1 n LYS . 163 A 163 
A 164 1 n GLU . 164 A 164 
A 165 1 n GLU . 165 A 165 
A 166 1 n ASP . 166 A 166 
A 167 1 n THR . 167 A 167 
A 168 1 n SER . 168 A 168 
A 169 1 n TRP . 169 A 169 
A 170 1 n LEU . 170 A 170 
A 171 1 n LEU . 171 A 171 
A 172 1 n LEU . 172 A 172 
A 173 1 n SER . 173 A 173 
A 174 1 n LYS . 174 A 174 
A 175 1 n ASP . 175 A 175 
A 176 1 n SER . 176 A 176 
A 177 1 n ASP . 177 A 177 
A 178 1 n ASN . 178 A 178 
A 179 1 n HIS . 179 A 179 
A 180 1 n ASN . 180 A 180 
A 181 1 n ARG . 181 A 181 
A 182 1 n SER . 182 A 182 
A 183 1 n GLY . 183 A 183 
A 184 1 n ASN . 184 A 184 
A 185 1 n ASN . 185 A 185 
A 186 1 n SER . 186 A 186 
A 187 1 n SER . 187 A 187 
A 188 1 n THR . 188 A 188 
A 189 1 n SER . 189 A 189 
A 190 1 n SER . 190 A 190 
A 191 1 n SER . 191 A 191 
A 192 1 n SER . 192 A 192 
A 193 1 n GLN . 193 A 193 
A 194 1 n TYR . 194 A 194 
A 195 1 n PHE . 195 A 195 
A 196 1 n GLY . 196 A 196 
A 197 1 n GLU . 197 A 197 
A 198 1 n VAL . 198 A 198 
A 199 1 n ASP . 199 A 199 
A 200 1 n GLN . 200 A 200 
A 201 1 n TYR . 201 A 201 
A 202 1 n PHE . 202 A 202 
A 203 1 n ASP . 203 A 203 
A 204 1 n LEU . 204 A 204 
A 205 1 n VAL . 205 A 205 
A 206 1 n GLY . 206 A 206 
A 207 1 n TYR . 207 A 207 
A 208 1 n ASN . 208 A 208 
A 209 1 n SER . 209 A 209 
A 210 1 n TYR . 210 A 210 
A 211 1 n TYR . 211 A 211 
A 212 1 n ASP . 212 A 212 
A 213 1 n SER . 213 A 213 
A 214 1 n HIS . 214 A 214 
A 215 1 n MET . 215 A 215 
A 216 1 n SER . 216 A 216 
A 217 1 n ASN . 217 A 217 
A 218 1 n GLN . 218 A 218 
A 219 1 n GLU . 219 A 219 
A 220 1 n GLN . 220 A 220 
A 221 1 n TYR . 221 A 221 
A 222 1 n VAL . 222 A 222 
A 223 1 n MET . 223 A 223 
A 224 1 n GLN . 224 A 224 
A 225 1 n GLU . 225 A 225 
A 226 1 n GLN . 226 A 226 
A 227 1 n GLN . 227 A 227 
A 228 1 n HIS . 228 A 228 
A 229 1 n LEU . 229 A 229 
A 230 1 n GLN . 230 A 230 
A 231 1 n GLN . 231 A 231 
A 232 1 n MET . 232 A 232 
A 233 1 n GLN . 233 A 233 
A 234 1 n LYS . 234 A 234 
A 235 1 n GLU . 235 A 235 
A 236 1 n TYR . 236 A 236 
A 237 1 n ALA . 237 A 237 
A 238 1 n GLU . 238 A 238 
A 239 1 n GLN . 239 A 239 
A 240 1 n GLN . 240 A 240 
A 241 1 n MET . 241 A 241 
A 242 1 n GLN . 242 A 242 
A 243 1 n LYS . 243 A 243 
A 244 1 n GLU . 244 A 244 
A 245 1 n TYR . 245 A 245 
A 246 1 n VAL . 246 A 246 
A 247 1 n GLU . 247 A 247 
A 248 1 n ASN . 248 A 248 
A 249 1 n GLU . 249 A 249 
A 250 1 n GLY . 250 A 250 
A 251 1 n SER . 251 A 251 
A 252 1 n GLU . 252 A 252 
A 253 1 n CYS . 253 A 253 
A 254 1 n ILE . 254 A 254 
A 255 1 n VAL . 255 A 255 
A 256 1 n PRO . 256 A 256 
A 257 1 n SER . 257 A 257 
A 258 1 n GLN . 258 A 258 
A 259 1 n SER . 259 A 259 
A 260 1 n THR . 260 A 260 
A 261 1 n ILE . 261 A 261 
A 262 1 n VAL . 262 A 262 
A 263 1 n ARG . 263 A 263 
A 264 1 n ARG . 264 A 264 
A 265 1 n PRO . 265 A 265 
A 266 1 n HIS . 266 A 266 
A 267 1 n GLN . 267 A 267 
A 268 1 n SER . 268 A 268 
A 269 1 n GLY . 269 A 269 
A 270 1 n TYR . 270 A 270 
A 271 1 n ALA . 271 A 271 
A 272 1 n PRO . 272 A 272 
A 273 1 n LEU . 273 A 273 
A 274 1 n VAL . 274 A 274 
A 275 1 n GLY . 275 A 275 
A 276 1 n ALA . 276 A 276 
A 277 1 n GLU . 277 A 277 
A 278 1 n GLN . 278 A 278 
A 279 1 n ALA . 279 A 279 
A 280 1 n ALA . 280 A 280 
A 281 1 n SER . 281 A 281 
A 282 1 n ALA . 282 A 282 
A 283 1 n THR . 283 A 283 
A 284 1 n ALA . 284 A 284 
A 285 1 n GLY . 285 A 285 
A 286 1 n ALA . 286 A 286 
A 287 1 n SER . 287 A 287 
A 288 1 n ALA . 288 A 288 
A 289 1 n TYR . 289 A 289 
A 290 1 n THR . 290 A 290 
A 291 1 n ASP . 291 A 291 
A 292 1 n SER . 292 A 292 
A 293 1 n VAL . 293 A 293 
A 294 1 n ASN . 294 A 294 
A 295 1 n ASN . 295 A 295 
A 296 1 n SER . 296 A 296 
A 297 1 n ILE . 297 A 297 
A 298 1 n SER . 298 A 298 
A 299 1 n PHE . 299 A 299 
A 300 1 n SER . 300 A 300 
A 301 1 n MET . 301 A 301 
A 302 1 n GLU . 302 A 302 
A 303 1 n ALA . 303 A 303 
A 304 1 n GLY . 304 A 304 
A 305 1 n ILE . 305 A 305 
A 306 1 n VAL . 306 A 306 
A 307 1 n PRO . 307 A 307 
A 308 1 n ASP . 308 A 308 
A 309 1 n ASN . 309 A 309 
A 310 1 n THR . 310 A 310 
A 311 1 n VAL . 311 A 311 
A 312 1 n GLN . 312 A 312 
A 313 1 n SER . 313 A 313 
A 314 1 n SER . 314 A 314 
A 315 1 n ILE . 315 A 315 
A 316 1 n LEU . 316 A 316 
A 317 1 n ARG . 317 A 317 
A 318 1 n PRO . 318 A 318 
A 319 1 n ALA . 319 A 319 
A 320 1 n GLY . 320 A 320 
A 321 1 n ALA . 321 A 321 
A 322 1 n ILE . 322 A 322 
A 323 1 n GLY . 323 A 323 
A 324 1 n LEU . 324 A 324 
A 325 1 n PHE . 325 A 325 
A 326 1 n SER . 326 A 326 
A 327 1 n SER . 327 A 327 
A 328 1 n PRO . 328 A 328 
A 329 1 n SER . 329 A 329 
A 330 1 n LEU . 330 A 330 
A 331 1 n GLN . 331 A 331 
A 332 1 n THR . 332 A 332 
A 333 1 n PRO . 333 A 333 
A 334 1 n LEU . 334 A 334 
A 335 1 n HIS . 335 A 335 
A 336 1 n PHE . 336 A 336 
A 337 1 n SER . 337 A 337 
A 338 1 n SER . 338 A 338 
A 339 1 n LYS . 339 A 339 
A 340 1 n GLU . 340 A 340 
A 341 1 n ARG . 341 A 341 
A 342 1 n GLU . 342 A 342 
A 343 1 n ALA . 343 A 343 
A 344 1 n ARG . 344 A 344 
A 345 1 n VAL . 345 A 345 
A 346 1 n LEU . 346 A 346 
A 347 1 n ARG . 347 A 347 
A 348 1 n TYR . 348 A 348 
A 349 1 n LYS . 349 A 349 
A 350 1 n GLU . 350 A 350 
A 351 1 n LYS . 351 A 351 
A 352 1 n LYS . 352 A 352 
A 353 1 n LYS . 353 A 353 
A 354 1 n SER . 354 A 354 
A 355 1 n ARG . 355 A 355 
A 356 1 n LYS . 356 A 356 
A 357 1 n PHE . 357 A 357 
A 358 1 n GLU . 358 A 358 
A 359 1 n LYS . 359 A 359 
A 360 1 n THR . 360 A 360 
A 361 1 n THR . 361 A 361 
A 362 1 n ARG . 362 A 362 
A 363 1 n TYR . 363 A 363 
A 364 1 n ALA . 364 A 364 
A 365 1 n THR . 365 A 365 
A 366 1 n ARG . 366 A 366 
A 367 1 n LYS . 367 A 367 
A 368 1 n ALA . 368 A 368 
A 369 1 n TYR . 369 A 369 
A 370 1 n ALA . 370 A 370 
A 371 1 n GLU . 371 A 371 
A 372 1 n ALA . 372 A 372 
A 373 1 n ARG . 373 A 373 
A 374 1 n PRO . 374 A 374 
A 375 1 n ARG . 375 A 375 
A 376 1 n ILE . 376 A 376 
A 377 1 n LYS . 377 A 377 
A 378 1 n GLY . 378 A 378 
A 379 1 n ARG . 379 A 379 
A 380 1 n PHE . 380 A 380 
A 381 1 n ALA . 381 A 381 
A 382 1 n LYS . 382 A 382 
A 383 1 n ARG . 383 A 383 
A 384 1 n SER . 384 A 384 
A 385 1 n ASP . 385 A 385 
A 386 1 n ALA . 386 A 386 
A 387 1 n GLU . 387 A 387 
A 388 1 n MET . 388 A 388 
A 389 1 n GLU . 389 A 389 
A 390 1 n VAL . 390 A 390 
A 391 1 n ASP . 391 A 391 
A 392 1 n GLN . 392 A 392 
A 393 1 n THR . 393 A 393 
A 394 1 n PHE . 394 A 394 
A 395 1 n SER . 395 A 395 
A 396 1 n THR . 396 A 396 
A 397 1 n ALA . 397 A 397 
A 398 1 n ALA . 398 A 398 
A 399 1 n LEU . 399 A 399 
A 400 1 n SER . 400 A 400 
A 401 1 n ASP . 401 A 401 
A 402 1 n SER . 402 A 402 
A 403 1 n SER . 403 A 403 
A 404 1 n TYR . 404 A 404 
A 405 1 n SER . 405 A 405 
A 406 1 n THR . 406 A 406 
A 407 1 n VAL . 407 A 407 
A 408 1 n PRO . 408 A 408 
A 409 1 n TRP . 409 A 409 
A 410 1 n PHE . 410 A 410 
B 1   2 n TYR . 1   B 1   
B 2   2 n GLY . 2   B 2   
B 3   2 n GLY . 3   B 3   
B 4   2 n VAL . 4   B 4   
B 5   2 n ARG . 5   B 5   
B 6   2 n GLU . 6   B 6   
B 7   2 n GLN . 7   B 7   
B 8   2 n ASP . 8   B 8   
B 9   2 n ARG . 9   B 9   
B 10  2 n PHE . 10  B 10  
B 11  2 n LEU . 11  B 11  
B 12  2 n PRO . 12  B 12  
B 13  2 n ILE . 13  B 13  
B 14  2 n ALA . 14  B 14  
B 15  2 n ASN . 15  B 15  
B 16  2 n ILE . 16  B 16  
B 17  2 n SER . 17  B 17  
B 18  2 n ARG . 18  B 18  
B 19  2 n ILE . 19  B 19  
B 20  2 n MET . 20  B 20  
B 21  2 n LYS . 21  B 21  
B 22  2 n LYS . 22  B 22  
B 23  2 n ALA . 23  B 23  
B 24  2 n ILE . 24  B 24  
B 25  2 n PRO . 25  B 25  
B 26  2 n ALA . 26  B 26  
B 27  2 n ASN . 27  B 27  
B 28  2 n GLY . 28  B 28  
B 29  2 n LYS . 29  B 29  
B 30  2 n ILE . 30  B 30  
B 31  2 n ALA . 31  B 31  
B 32  2 n LYS . 32  B 32  
B 33  2 n ASP . 33  B 33  
B 34  2 n ALA . 34  B 34  
B 35  2 n LYS . 35  B 35  
B 36  2 n GLU . 36  B 36  
B 37  2 n THR . 37  B 37  
B 38  2 n VAL . 38  B 38  
B 39  2 n GLN . 39  B 39  
B 40  2 n GLU . 40  B 40  
B 41  2 n CYS . 41  B 41  
B 42  2 n VAL . 42  B 42  
B 43  2 n SER . 43  B 43  
B 44  2 n GLU . 44  B 44  
B 45  2 n PHE . 45  B 45  
B 46  2 n ILE . 46  B 46  
B 47  2 n SER . 47  B 47  
B 48  2 n PHE . 48  B 48  
B 49  2 n ILE . 49  B 49  
B 50  2 n THR . 50  B 50  
B 51  2 n SER . 51  B 51  
B 52  2 n GLU . 52  B 52  
B 53  2 n ALA . 53  B 53  
B 54  2 n SER . 54  B 54  
B 55  2 n ASP . 55  B 55  
B 56  2 n LYS . 56  B 56  
B 57  2 n CYS . 57  B 57  
B 58  2 n GLN . 58  B 58  
B 59  2 n ARG . 59  B 59  
B 60  2 n GLU . 60  B 60  
B 61  2 n LYS . 61  B 61  
B 62  2 n ARG . 62  B 62  
B 63  2 n LYS . 63  B 63  
B 64  2 n THR . 64  B 64  
B 65  2 n ILE . 65  B 65  
B 66  2 n ASN . 66  B 66  
B 67  2 n GLY . 67  B 67  
B 68  2 n ASP . 68  B 68  
B 69  2 n ASP . 69  B 69  
B 70  2 n LEU . 70  B 70  
B 71  2 n LEU . 71  B 71  
B 72  2 n TRP . 72  B 72  
B 73  2 n ALA . 73  B 73  
B 74  2 n MET . 74  B 74  
B 75  2 n ALA . 75  B 75  
B 76  2 n THR . 76  B 76  
B 77  2 n LEU . 77  B 77  
B 78  2 n GLY . 78  B 78  
B 79  2 n PHE . 79  B 79  
B 80  2 n GLU . 80  B 80  
B 81  2 n GLU . 81  B 81  
B 82  2 n TYR . 82  B 82  
B 83  2 n ILE . 83  B 83  
B 84  2 n GLU . 84  B 84  
B 85  2 n PRO . 85  B 85  
B 86  2 n LEU . 86  B 86  
B 87  2 n LYS . 87  B 87  
B 88  2 n VAL . 88  B 88  
B 89  2 n TYR . 89  B 89  
B 90  2 n LEU . 90  B 90  
B 91  2 n GLN . 91  B 91  
B 92  2 n LYS . 92  B 92  
B 93  2 n TYR . 93  B 93  
B 94  2 n ARG . 94  B 94  
B 95  2 n GLU . 95  B 95  
C 1   3 n GLN . 1   C 1   
C 2   3 n TYR . 2   C 2   
C 3   3 n ARG . 3   C 3   
C 4   3 n GLU . 4   C 4   
C 5   3 n ILE . 5   C 5   
C 6   3 n GLU . 6   C 6   
C 7   3 n ALA . 7   C 7   
C 8   3 n THR . 8   C 8   
C 9   3 n THR . 9   C 9   
C 10  3 n ASP . 10  C 10  
C 11  3 n PHE . 11  C 11  
C 12  3 n LYS . 12  C 12  
C 13  3 n ASN . 13  C 13  
C 14  3 n HIS . 14  C 14  
C 15  3 n ASN . 15  C 15  
C 16  3 n LEU . 16  C 16  
C 17  3 n PRO . 17  C 17  
C 18  3 n LEU . 18  C 18  
C 19  3 n ALA . 19  C 19  
C 20  3 n ARG . 20  C 20  
C 21  3 n ILE . 21  C 21  
C 22  3 n LYS . 22  C 22  
C 23  3 n LYS . 23  C 23  
C 24  3 n ILE . 24  C 24  
C 25  3 n MET . 25  C 25  
C 26  3 n LYS . 26  C 26  
C 27  3 n ALA . 27  C 27  
C 28  3 n ASP . 28  C 28  
C 29  3 n GLU . 29  C 29  
C 30  3 n ASP . 30  C 30  
C 31  3 n VAL . 31  C 31  
C 32  3 n ARG . 32  C 32  
C 33  3 n MET . 33  C 33  
C 34  3 n ILE . 34  C 34  
C 35  3 n ALA . 35  C 35  
C 36  3 n ALA . 36  C 36  
C 37  3 n GLU . 37  C 37  
C 38  3 n ALA . 38  C 38  
C 39  3 n PRO . 39  C 39  
C 40  3 n VAL . 40  C 40  
C 41  3 n VAL . 41  C 41  
C 42  3 n PHE . 42  C 42  
C 43  3 n ALA . 43  C 43  
C 44  3 n ARG . 44  C 44  
C 45  3 n ALA . 45  C 45  
C 46  3 n CYS . 46  C 46  
C 47  3 n GLU . 47  C 47  
C 48  3 n MET . 48  C 48  
C 49  3 n PHE . 49  C 49  
C 50  3 n ILE . 50  C 50  
C 51  3 n LEU . 51  C 51  
C 52  3 n GLU . 52  C 52  
C 53  3 n LEU . 53  C 53  
C 54  3 n THR . 54  C 54  
C 55  3 n HIS . 55  C 55  
C 56  3 n ARG . 56  C 56  
C 57  3 n GLY . 57  C 57  
C 58  3 n TRP . 58  C 58  
C 59  3 n ALA . 59  C 59  
C 60  3 n HIS . 60  C 60  
C 61  3 n ALA . 61  C 61  
C 62  3 n GLU . 62  C 62  
C 63  3 n GLU . 63  C 63  
C 64  3 n ASN . 64  C 64  
C 65  3 n LYS . 65  C 65  
C 66  3 n ARG . 66  C 66  
C 67  3 n ARG . 67  C 67  
C 68  3 n THR . 68  C 68  
C 69  3 n LEU . 69  C 69  
C 70  3 n GLN . 70  C 70  
C 71  3 n LYS . 71  C 71  
C 72  3 n SER . 72  C 72  
C 73  3 n ASP . 73  C 73  
C 74  3 n ILE . 74  C 74  
C 75  3 n ALA . 75  C 75  
C 76  3 n ALA . 76  C 76  
C 77  3 n ALA . 77  C 77  
C 78  3 n ILE . 78  C 78  
C 79  3 n ALA . 79  C 79  
C 80  3 n ARG . 80  C 80  
C 81  3 n THR . 81  C 81  
C 82  3 n GLU . 82  C 82  
C 83  3 n VAL . 83  C 83  
C 84  3 n PHE . 84  C 84  
C 85  3 n ASP . 85  C 85  
C 86  3 n PHE . 86  C 86  
C 87  3 n LEU . 87  C 87  
C 88  3 n VAL . 88  C 88  
C 89  3 n ASP . 89  C 89  
C 90  3 n ILE . 90  C 90  
C 91  3 n VAL . 91  C 91  
C 92  3 n PRO . 92  C 92  
C 93  3 n ARG . 93  C 93  
C 94  3 n ASP . 94  C 94  
C 95  3 n GLU . 95  C 95  
C 96  3 n ALA . 96  C 96  
C 97  3 n LYS . 97  C 97  
C 98  3 n ASP . 98  C 98  
C 99  3 n ALA . 99  C 99  
C 100 3 n GLU . 100 C 100 
C 101 3 n ALA . 101 C 101 
C 102 3 n ALA . 102 C 102 
D 1   4 n DC  . 1   D 1   
D 2   4 n DA  . 2   D 2   
D 3   4 n DC  . 3   D 3   
D 4   4 n DG  . 4   D 4   
D 5   4 n DC  . 5   D 5   
D 6   4 n DA  . 6   D 6   
D 7   4 n DC  . 7   D 7   
D 8   4 n DC  . 8   D 8   
D 9   4 n DA  . 9   D 9   
D 10  4 n DG  . 10  D 10  
D 11  4 n DA  . 11  D 11  
D 12  4 n DC  . 12  D 12  
D 13  4 n DC  . 13  D 13  
D 14  4 n DA  . 14  D 14  
D 15  4 n DC  . 15  D 15  
D 16  4 n DA  . 16  D 16  
D 17  4 n DC  . 17  D 17  
D 18  4 n DC  . 18  D 18  
D 19  4 n DA  . 19  D 19  
D 20  4 n DG  . 20  D 20  
D 21  4 n DA  . 21  D 21  
D 22  4 n DA  . 22  D 22  
D 23  4 n DA  . 23  D 23  
D 24  4 n DC  . 24  D 24  
D 25  4 n DA  . 25  D 25  
D 26  4 n DA  . 26  D 26  
D 27  4 n DA  . 27  D 27  
D 28  4 n DC  . 28  D 28  
D 29  4 n DA  . 29  D 29  
D 30  4 n DA  . 30  D 30  
D 31  4 n DA  . 31  D 31  
E 1   5 n DT  . 1   E 1   
E 2   5 n DT  . 2   E 2   
E 3   5 n DT  . 3   E 3   
E 4   5 n DG  . 4   E 4   
E 5   5 n DT  . 5   E 5   
E 6   5 n DT  . 6   E 6   
E 7   5 n DT  . 7   E 7   
E 8   5 n DG  . 8   E 8   
E 9   5 n DT  . 9   E 9   
E 10  5 n DT  . 10  E 10  
E 11  5 n DT  . 11  E 11  
E 12  5 n DC  . 12  E 12  
E 13  5 n DT  . 13  E 13  
E 14  5 n DG  . 14  E 14  
E 15  5 n DG  . 15  E 15  
E 16  5 n DT  . 16  E 16  
E 17  5 n DG  . 17  E 17  
E 18  5 n DT  . 18  E 18  
E 19  5 n DG  . 19  E 19  
E 20  5 n DG  . 20  E 20  
E 21  5 n DT  . 21  E 21  
E 22  5 n DC  . 22  E 22  
E 23  5 n DT  . 23  E 23  
E 24  5 n DG  . 24  E 24  
E 25  5 n DG  . 25  E 25  
E 26  5 n DT  . 26  E 26  
E 27  5 n DG  . 27  E 27  
E 28  5 n DC  . 28  E 28  
E 29  5 n DG  . 29  E 29  
E 30  5 n DT  . 30  E 30  
E 31  5 n DG  . 31  E 31  
#
_software.classification other
_software.date           ?
_software.description    "Structure prediction"
_software.name           AlphaFold
_software.pdbx_ordinal   1
_software.type           package
_software.version        "AlphaFold-beta-20231127 (927599d6-1efe-4fa9-85d2-a29f909d212e @ 2024-12-18 00:33:52)"
#
loop_
_struct_asym.entity_id
_struct_asym.id
1 A 
2 B 
3 C 
4 D 
5 E 
#
loop_
_atom_site.group_PDB
_atom_site.id
_atom_site.type_symbol
_atom_site.label_atom_id
_atom_site.label_alt_id
_atom_site.label_comp_id
_atom_site.label_asym_id
_atom_site.label_entity_id
_atom_site.label_seq_id
_atom_site.pdbx_PDB_ins_code
_atom_site.Cartn_x
_atom_site.Cartn_y
_atom_site.Cartn_z
_atom_site.occupancy
_atom_site.B_iso_or_equiv
_atom_site.auth_seq_id
_atom_site.auth_asym_id
_atom_site.pdbx_PDB_model_num
ATOM 1    N N     . MET A 1 1   ? 4.764   61.412  36.469  1.00 20.94 1   A 1 
ATOM 2    C CA    . MET A 1 1   ? 4.566   59.986  36.822  1.00 21.83 1   A 1 
ATOM 3    C C     . MET A 1 1   ? 3.780   59.313  35.693  1.00 24.08 1   A 1 
ATOM 4    O O     . MET A 1 1   ? 2.557   59.423  35.690  1.00 19.21 1   A 1 
ATOM 5    C CB    . MET A 1 1   ? 3.803   59.852  38.143  1.00 18.93 1   A 1 
ATOM 6    C CG    . MET A 1 1   ? 4.641   60.243  39.372  1.00 14.96 1   A 1 
ATOM 7    S SD    . MET A 1 1   ? 3.679   60.125  40.901  1.00 12.87 1   A 1 
ATOM 8    C CE    . MET A 1 1   ? 4.982   60.218  42.134  1.00 12.05 1   A 1 
ATOM 9    N N     . PRO A 1 2   ? 4.402   58.681  34.647  1.00 22.62 2   A 1 
ATOM 10   C CA    . PRO A 1 2   ? 3.690   58.202  33.466  1.00 23.76 2   A 1 
ATOM 11   C C     . PRO A 1 2   ? 2.987   56.866  33.758  1.00 24.72 2   A 1 
ATOM 12   O O     . PRO A 1 2   ? 3.588   55.953  34.330  1.00 21.37 2   A 1 
ATOM 13   C CB    . PRO A 1 2   ? 4.757   58.110  32.378  1.00 21.38 2   A 1 
ATOM 14   C CG    . PRO A 1 2   ? 6.040   57.804  33.156  1.00 19.97 2   A 1 
ATOM 15   C CD    . PRO A 1 2   ? 5.834   58.529  34.501  1.00 21.44 2   A 1 
ATOM 16   N N     . ARG A 1 3   ? 1.694   56.729  33.362  1.00 24.64 3   A 1 
ATOM 17   C CA    . ARG A 1 3   ? 0.873   55.529  33.592  1.00 24.91 3   A 1 
ATOM 18   C C     . ARG A 1 3   ? 1.271   54.422  32.599  1.00 24.71 3   A 1 
ATOM 19   O O     . ARG A 1 3   ? 1.034   54.550  31.410  1.00 22.26 3   A 1 
ATOM 20   C CB    . ARG A 1 3   ? -0.620  55.877  33.456  1.00 23.79 3   A 1 
ATOM 21   C CG    . ARG A 1 3   ? -1.192  56.650  34.655  1.00 20.66 3   A 1 
ATOM 22   C CD    . ARG A 1 3   ? -2.681  56.945  34.442  1.00 19.14 3   A 1 
ATOM 23   N NE    . ARG A 1 3   ? -3.313  57.554  35.629  1.00 17.48 3   A 1 
ATOM 24   C CZ    . ARG A 1 3   ? -4.577  57.957  35.732  1.00 15.88 3   A 1 
ATOM 25   N NH1   . ARG A 1 3   ? -5.418  57.879  34.724  1.00 14.90 3   A 1 
ATOM 26   N NH2   . ARG A 1 3   ? -5.028  58.449  36.847  1.00 13.64 3   A 1 
ATOM 27   N N     . CYS A 1 4   ? 1.832   53.309  33.074  1.00 27.51 4   A 1 
ATOM 28   C CA    . CYS A 1 4   ? 2.197   52.134  32.273  1.00 31.84 4   A 1 
ATOM 29   C C     . CYS A 1 4   ? 0.974   51.215  32.072  1.00 32.00 4   A 1 
ATOM 30   O O     . CYS A 1 4   ? 0.737   50.320  32.869  1.00 29.22 4   A 1 
ATOM 31   C CB    . CYS A 1 4   ? 3.375   51.420  32.955  1.00 29.13 4   A 1 
ATOM 32   S SG    . CYS A 1 4   ? 4.087   50.167  31.833  1.00 23.48 4   A 1 
ATOM 33   N N     . ASN A 1 5   ? 0.195   51.438  31.011  1.00 26.44 5   A 1 
ATOM 34   C CA    . ASN A 1 5   ? -1.089  50.758  30.748  1.00 27.49 5   A 1 
ATOM 35   C C     . ASN A 1 5   ? -0.985  49.402  30.003  1.00 26.78 5   A 1 
ATOM 36   O O     . ASN A 1 5   ? -1.974  48.985  29.396  1.00 24.64 5   A 1 
ATOM 37   C CB    . ASN A 1 5   ? -2.015  51.736  29.996  1.00 26.39 5   A 1 
ATOM 38   C CG    . ASN A 1 5   ? -3.002  52.492  30.869  1.00 22.68 5   A 1 
ATOM 39   O OD1   . ASN A 1 5   ? -3.038  52.400  32.079  1.00 22.69 5   A 1 
ATOM 40   N ND2   . ASN A 1 5   ? -3.861  53.282  30.253  1.00 23.30 5   A 1 
ATOM 41   N N     . LYS A 1 6   ? 0.169   48.718  29.938  1.00 23.79 6   A 1 
ATOM 42   C CA    . LYS A 1 6   ? 0.477   47.725  28.879  1.00 27.36 6   A 1 
ATOM 43   C C     . LYS A 1 6   ? -0.266  46.380  28.918  1.00 27.26 6   A 1 
ATOM 44   O O     . LYS A 1 6   ? -0.321  45.742  27.871  1.00 24.16 6   A 1 
ATOM 45   C CB    . LYS A 1 6   ? 1.985   47.465  28.830  1.00 26.00 6   A 1 
ATOM 46   C CG    . LYS A 1 6   ? 2.703   48.354  27.808  1.00 23.34 6   A 1 
ATOM 47   C CD    . LYS A 1 6   ? 4.142   47.882  27.645  1.00 21.48 6   A 1 
ATOM 48   C CE    . LYS A 1 6   ? 4.870   48.689  26.577  1.00 18.79 6   A 1 
ATOM 49   N NZ    . LYS A 1 6   ? 6.240   48.180  26.339  1.00 16.24 6   A 1 
ATOM 50   N N     . CYS A 1 7   ? -0.713  45.883  30.052  1.00 30.78 7   A 1 
ATOM 51   C CA    . CYS A 1 7   ? -1.027  44.458  30.209  1.00 33.09 7   A 1 
ATOM 52   C C     . CYS A 1 7   ? -2.380  44.056  29.588  1.00 31.74 7   A 1 
ATOM 53   O O     . CYS A 1 7   ? -3.345  43.806  30.302  1.00 29.80 7   A 1 
ATOM 54   C CB    . CYS A 1 7   ? -0.927  44.065  31.693  1.00 31.84 7   A 1 
ATOM 55   S SG    . CYS A 1 7   ? 0.714   44.497  32.362  1.00 28.96 7   A 1 
ATOM 56   N N     . LEU A 1 8   ? -2.463  43.997  28.252  1.00 25.00 8   A 1 
ATOM 57   C CA    . LEU A 1 8   ? -3.586  43.368  27.557  1.00 29.01 8   A 1 
ATOM 58   C C     . LEU A 1 8   ? -3.469  41.838  27.674  1.00 28.22 8   A 1 
ATOM 59   O O     . LEU A 1 8   ? -2.474  41.258  27.247  1.00 26.12 8   A 1 
ATOM 60   C CB    . LEU A 1 8   ? -3.653  43.836  26.091  1.00 27.43 8   A 1 
ATOM 61   C CG    . LEU A 1 8   ? -4.305  45.225  25.911  1.00 24.84 8   A 1 
ATOM 62   C CD1   . LEU A 1 8   ? -3.982  45.785  24.520  1.00 26.50 8   A 1 
ATOM 63   C CD2   . LEU A 1 8   ? -5.824  45.154  26.054  1.00 28.96 8   A 1 
ATOM 64   N N     . SER A 1 9   ? -4.488  41.226  28.235  1.00 24.24 9   A 1 
ATOM 65   C CA    . SER A 1 9   ? -4.638  39.780  28.431  1.00 28.62 9   A 1 
ATOM 66   C C     . SER A 1 9   ? -5.003  39.089  27.110  1.00 28.07 9   A 1 
ATOM 67   O O     . SER A 1 9   ? -6.183  38.976  26.780  1.00 26.28 9   A 1 
ATOM 68   C CB    . SER A 1 9   ? -5.713  39.539  29.489  1.00 27.71 9   A 1 
ATOM 69   O OG    . SER A 1 9   ? -6.924  40.176  29.108  1.00 26.21 9   A 1 
ATOM 70   N N     . GLU A 1 10  ? -4.022  38.647  26.326  1.00 26.74 10  A 1 
ATOM 71   C CA    . GLU A 1 10  ? -4.288  37.851  25.126  1.00 30.05 10  A 1 
ATOM 72   C C     . GLU A 1 10  ? -4.774  36.430  25.469  1.00 28.76 10  A 1 
ATOM 73   O O     . GLU A 1 10  ? -4.459  35.870  26.517  1.00 26.42 10  A 1 
ATOM 74   C CB    . GLU A 1 10  ? -3.066  37.825  24.191  1.00 28.48 10  A 1 
ATOM 75   C CG    . GLU A 1 10  ? -2.859  39.163  23.453  1.00 26.40 10  A 1 
ATOM 76   C CD    . GLU A 1 10  ? -1.771  39.097  22.368  1.00 25.47 10  A 1 
ATOM 77   O OE1   . GLU A 1 10  ? -1.871  39.880  21.405  1.00 24.71 10  A 1 
ATOM 78   O OE2   . GLU A 1 10  ? -0.833  38.280  22.504  1.00 26.84 10  A 1 
ATOM 79   N N     . ASN A 1 11  ? -5.579  35.864  24.565  1.00 27.08 11  A 1 
ATOM 80   C CA    . ASN A 1 11  ? -6.305  34.604  24.759  1.00 29.84 11  A 1 
ATOM 81   C C     . ASN A 1 11  ? -5.372  33.378  24.875  1.00 28.12 11  A 1 
ATOM 82   O O     . ASN A 1 11  ? -4.813  32.915  23.878  1.00 26.00 11  A 1 
ATOM 83   C CB    . ASN A 1 11  ? -7.286  34.419  23.590  1.00 28.33 11  A 1 
ATOM 84   C CG    . ASN A 1 11  ? -8.584  35.188  23.740  1.00 24.79 11  A 1 
ATOM 85   O OD1   . ASN A 1 11  ? -9.169  35.284  24.801  1.00 26.06 11  A 1 
ATOM 86   N ND2   . ASN A 1 11  ? -9.122  35.712  22.661  1.00 26.72 11  A 1 
ATOM 87   N N     . ASP A 1 12  ? -5.327  32.769  26.046  1.00 30.18 12  A 1 
ATOM 88   C CA    . ASP A 1 12  ? -4.491  31.598  26.392  1.00 33.02 12  A 1 
ATOM 89   C C     . ASP A 1 12  ? -4.856  30.277  25.684  1.00 31.10 12  A 1 
ATOM 90   O O     . ASP A 1 12  ? -4.018  29.377  25.610  1.00 28.83 12  A 1 
ATOM 91   C CB    . ASP A 1 12  ? -4.566  31.380  27.913  1.00 30.78 12  A 1 
ATOM 92   C CG    . ASP A 1 12  ? -3.565  32.210  28.715  1.00 26.56 12  A 1 
ATOM 93   O OD1   . ASP A 1 12  ? -2.453  32.447  28.195  1.00 26.59 12  A 1 
ATOM 94   O OD2   . ASP A 1 12  ? -3.921  32.563  29.860  1.00 26.56 12  A 1 
ATOM 95   N N     . SER A 1 13  ? -6.072  30.111  25.157  1.00 23.35 13  A 1 
ATOM 96   C CA    . SER A 1 13  ? -6.610  28.780  24.806  1.00 26.69 13  A 1 
ATOM 97   C C     . SER A 1 13  ? -5.820  28.014  23.738  1.00 25.47 13  A 1 
ATOM 98   O O     . SER A 1 13  ? -5.824  26.785  23.722  1.00 23.51 13  A 1 
ATOM 99   C CB    . SER A 1 13  ? -8.066  28.902  24.355  1.00 25.64 13  A 1 
ATOM 100  O OG    . SER A 1 13  ? -8.173  29.636  23.153  1.00 23.84 13  A 1 
ATOM 101  N N     . ALA A 1 14  ? -5.135  28.710  22.836  1.00 26.13 14  A 1 
ATOM 102  C CA    . ALA A 1 14  ? -4.366  28.077  21.759  1.00 27.45 14  A 1 
ATOM 103  C C     . ALA A 1 14  ? -3.013  27.499  22.226  1.00 27.12 14  A 1 
ATOM 104  O O     . ALA A 1 14  ? -2.317  26.841  21.441  1.00 25.13 14  A 1 
ATOM 105  C CB    . ALA A 1 14  ? -4.195  29.104  20.632  1.00 25.81 14  A 1 
ATOM 106  N N     . SER A 1 15  ? -2.608  27.772  23.472  1.00 23.80 15  A 1 
ATOM 107  C CA    . SER A 1 15  ? -1.308  27.357  23.997  1.00 25.77 15  A 1 
ATOM 108  C C     . SER A 1 15  ? -1.275  25.898  24.459  1.00 25.13 15  A 1 
ATOM 109  O O     . SER A 1 15  ? -0.254  25.231  24.275  1.00 23.89 15  A 1 
ATOM 110  C CB    . SER A 1 15  ? -0.867  28.314  25.116  1.00 25.15 15  A 1 
ATOM 111  O OG    . SER A 1 15  ? -1.631  28.114  26.284  1.00 23.18 15  A 1 
ATOM 112  N N     . GLU A 1 16  ? -2.392  25.383  24.964  1.00 27.30 16  A 1 
ATOM 113  C CA    . GLU A 1 16  ? -2.461  24.041  25.560  1.00 29.66 16  A 1 
ATOM 114  C C     . GLU A 1 16  ? -2.089  22.930  24.560  1.00 28.42 16  A 1 
ATOM 115  O O     . GLU A 1 16  ? -1.227  22.098  24.844  1.00 26.49 16  A 1 
ATOM 116  C CB    . GLU A 1 16  ? -3.858  23.783  26.159  1.00 28.88 16  A 1 
ATOM 117  C CG    . GLU A 1 16  ? -4.136  24.623  27.413  1.00 26.19 16  A 1 
ATOM 118  C CD    . GLU A 1 16  ? -5.428  24.199  28.141  1.00 24.81 16  A 1 
ATOM 119  O OE1   . GLU A 1 16  ? -5.453  24.301  29.389  1.00 24.08 16  A 1 
ATOM 120  O OE2   . GLU A 1 16  ? -6.377  23.753  27.454  1.00 25.86 16  A 1 
ATOM 121  N N     . ASP A 1 17  ? -2.646  22.979  23.347  1.00 28.62 17  A 1 
ATOM 122  C CA    . ASP A 1 17  ? -2.370  21.978  22.305  1.00 31.12 17  A 1 
ATOM 123  C C     . ASP A 1 17  ? -0.892  21.946  21.862  1.00 30.00 17  A 1 
ATOM 124  O O     . ASP A 1 17  ? -0.359  20.899  21.483  1.00 28.03 17  A 1 
ATOM 125  C CB    . ASP A 1 17  ? -3.260  22.258  21.086  1.00 30.57 17  A 1 
ATOM 126  C CG    . ASP A 1 17  ? -4.504  21.369  20.969  1.00 27.02 17  A 1 
ATOM 127  O OD1   . ASP A 1 17  ? -4.605  20.366  21.708  1.00 27.45 17  A 1 
ATOM 128  O OD2   . ASP A 1 17  ? -5.310  21.665  20.057  1.00 27.66 17  A 1 
ATOM 129  N N     . ARG A 1 18  ? -0.200  23.096  21.891  1.00 29.43 18  A 1 
ATOM 130  C CA    . ARG A 1 18  ? 1.223   23.154  21.518  1.00 30.69 18  A 1 
ATOM 131  C C     . ARG A 1 18  ? 2.123   22.538  22.588  1.00 29.94 18  A 1 
ATOM 132  O O     . ARG A 1 18  ? 3.153   21.963  22.236  1.00 27.47 18  A 1 
ATOM 133  C CB    . ARG A 1 18  ? 1.663   24.592  21.226  1.00 29.53 18  A 1 
ATOM 134  C CG    . ARG A 1 18  ? 1.053   25.129  19.926  1.00 26.65 18  A 1 
ATOM 135  C CD    . ARG A 1 18  ? 1.677   26.485  19.598  1.00 26.02 18  A 1 
ATOM 136  N NE    . ARG A 1 18  ? 0.927   27.172  18.537  1.00 24.39 18  A 1 
ATOM 137  C CZ    . ARG A 1 18  ? 1.235   28.334  17.979  1.00 22.54 18  A 1 
ATOM 138  N NH1   . ARG A 1 18  ? 2.345   28.947  18.269  1.00 20.89 18  A 1 
ATOM 139  N NH2   . ARG A 1 18  ? 0.427   28.890  17.130  1.00 19.38 18  A 1 
ATOM 140  N N     . HIS A 1 19  ? 1.752   22.662  23.849  1.00 27.50 19  A 1 
ATOM 141  C CA    . HIS A 1 19  ? 2.543   22.111  24.948  1.00 28.46 19  A 1 
ATOM 142  C C     . HIS A 1 19  ? 2.550   20.580  24.936  1.00 27.80 19  A 1 
ATOM 143  O O     . HIS A 1 19  ? 3.631   19.984  25.011  1.00 26.08 19  A 1 
ATOM 144  C CB    . HIS A 1 19  ? 2.089   22.693  26.289  1.00 27.94 19  A 1 
ATOM 145  C CG    . HIS A 1 19  ? 3.071   23.734  26.776  1.00 26.26 19  A 1 
ATOM 146  N ND1   . HIS A 1 19  ? 4.252   23.461  27.417  1.00 26.91 19  A 1 
ATOM 147  C CD2   . HIS A 1 19  ? 2.989   25.084  26.636  1.00 27.00 19  A 1 
ATOM 148  C CE1   . HIS A 1 19  ? 4.877   24.626  27.662  1.00 26.36 19  A 1 
ATOM 149  N NE2   . HIS A 1 19  ? 4.149   25.651  27.194  1.00 25.57 19  A 1 
ATOM 150  N N     . TRP A 1 20  ? 1.402   19.958  24.714  1.00 33.07 20  A 1 
ATOM 151  C CA    . TRP A 1 20  ? 1.298   18.501  24.556  1.00 30.05 20  A 1 
ATOM 152  C C     . TRP A 1 20  ? 2.216   17.958  23.462  1.00 28.91 20  A 1 
ATOM 153  O O     . TRP A 1 20  ? 2.860   16.920  23.631  1.00 26.36 20  A 1 
ATOM 154  C CB    . TRP A 1 20  ? -0.154  18.129  24.237  1.00 28.33 20  A 1 
ATOM 155  C CG    . TRP A 1 20  ? -0.996  17.923  25.442  1.00 25.19 20  A 1 
ATOM 156  C CD1   . TRP A 1 20  ? -1.817  18.836  25.992  1.00 22.65 20  A 1 
ATOM 157  C CD2   . TRP A 1 20  ? -1.098  16.707  26.262  1.00 24.19 20  A 1 
ATOM 158  N NE1   . TRP A 1 20  ? -2.437  18.286  27.105  1.00 21.08 20  A 1 
ATOM 159  C CE2   . TRP A 1 20  ? -2.024  16.983  27.302  1.00 22.20 20  A 1 
ATOM 160  C CE3   . TRP A 1 20  ? -0.511  15.437  26.200  1.00 25.53 20  A 1 
ATOM 161  C CZ2   . TRP A 1 20  ? -2.352  15.991  28.265  1.00 26.17 20  A 1 
ATOM 162  C CZ3   . TRP A 1 20  ? -0.837  14.457  27.166  1.00 26.26 20  A 1 
ATOM 163  C CH2   . TRP A 1 20  ? -1.744  14.741  28.179  1.00 27.47 20  A 1 
ATOM 164  N N     . HIS A 1 21  ? 2.324   18.653  22.332  1.00 29.14 21  A 1 
ATOM 165  C CA    . HIS A 1 21  ? 3.216   18.222  21.263  1.00 30.29 21  A 1 
ATOM 166  C C     . HIS A 1 21  ? 4.688   18.249  21.670  1.00 29.72 21  A 1 
ATOM 167  O O     . HIS A 1 21  ? 5.456   17.377  21.233  1.00 27.78 21  A 1 
ATOM 168  C CB    . HIS A 1 21  ? 2.961   19.044  19.996  1.00 29.28 21  A 1 
ATOM 169  C CG    . HIS A 1 21  ? 2.048   18.318  19.042  1.00 26.20 21  A 1 
ATOM 170  N ND1   . HIS A 1 21  ? 2.225   17.018  18.655  1.00 25.68 21  A 1 
ATOM 171  C CD2   . HIS A 1 21  ? 0.897   18.760  18.463  1.00 25.74 21  A 1 
ATOM 172  C CE1   . HIS A 1 21  ? 1.182   16.668  17.892  1.00 24.31 21  A 1 
ATOM 173  N NE2   . HIS A 1 21  ? 0.349   17.701  17.728  1.00 23.40 21  A 1 
ATOM 174  N N     . ARG A 1 22  ? 5.101   19.239  22.450  1.00 26.51 22  A 1 
ATOM 175  C CA    . ARG A 1 22  ? 6.503   19.394  22.842  1.00 26.60 22  A 1 
ATOM 176  C C     . ARG A 1 22  ? 6.942   18.324  23.833  1.00 26.04 22  A 1 
ATOM 177  O O     . ARG A 1 22  ? 7.986   17.711  23.618  1.00 23.93 22  A 1 
ATOM 178  C CB    . ARG A 1 22  ? 6.748   20.820  23.378  1.00 25.57 22  A 1 
ATOM 179  C CG    . ARG A 1 22  ? 7.781   21.546  22.525  1.00 22.51 22  A 1 
ATOM 180  C CD    . ARG A 1 22  ? 8.022   22.951  23.073  1.00 20.41 22  A 1 
ATOM 181  N NE    . ARG A 1 22  ? 8.996   23.693  22.265  1.00 18.78 22  A 1 
ATOM 182  C CZ    . ARG A 1 22  ? 9.435   24.923  22.501  1.00 15.92 22  A 1 
ATOM 183  N NH1   . ARG A 1 22  ? 8.999   25.605  23.526  1.00 15.22 22  A 1 
ATOM 184  N NH2   . ARG A 1 22  ? 10.313  25.474  21.725  1.00 14.04 22  A 1 
ATOM 185  N N     . THR A 1 23  ? 6.141   18.065  24.854  1.00 28.34 23  A 1 
ATOM 186  C CA    . THR A 1 23  ? 6.450   17.059  25.882  1.00 27.96 23  A 1 
ATOM 187  C C     . THR A 1 23  ? 6.460   15.651  25.303  1.00 26.87 23  A 1 
ATOM 188  O O     . THR A 1 23  ? 7.431   14.922  25.499  1.00 25.11 23  A 1 
ATOM 189  C CB    . THR A 1 23  ? 5.464   17.146  27.051  1.00 26.58 23  A 1 
ATOM 190  O OG1   . THR A 1 23  ? 4.143   17.222  26.558  1.00 25.32 23  A 1 
ATOM 191  C CG2   . THR A 1 23  ? 5.716   18.390  27.898  1.00 27.13 23  A 1 
ATOM 192  N N     . ALA A 1 24  ? 5.491   15.306  24.465  1.00 29.02 24  A 1 
ATOM 193  C CA    . ALA A 1 24  ? 5.485   14.020  23.764  1.00 27.87 24  A 1 
ATOM 194  C C     . ALA A 1 24  ? 6.719   13.831  22.856  1.00 27.63 24  A 1 
ATOM 195  O O     . ALA A 1 24  ? 7.208   12.717  22.725  1.00 26.01 24  A 1 
ATOM 196  C CB    . ALA A 1 24  ? 4.184   13.905  22.966  1.00 26.53 24  A 1 
ATOM 197  N N     . THR A 1 25  ? 7.240   14.904  22.243  1.00 28.31 25  A 1 
ATOM 198  C CA    . THR A 1 25  ? 8.434   14.811  21.385  1.00 26.53 25  A 1 
ATOM 199  C C     . THR A 1 25  ? 9.714   14.556  22.194  1.00 26.28 25  A 1 
ATOM 200  O O     . THR A 1 25  ? 10.589  13.834  21.711  1.00 24.27 25  A 1 
ATOM 201  C CB    . THR A 1 25  ? 8.615   16.061  20.506  1.00 25.17 25  A 1 
ATOM 202  O OG1   . THR A 1 25  ? 7.429   16.383  19.828  1.00 23.00 25  A 1 
ATOM 203  C CG2   . THR A 1 25  ? 9.660   15.849  19.413  1.00 24.09 25  A 1 
ATOM 204  N N     . LEU A 1 26  ? 9.818   15.104  23.407  1.00 26.20 26  A 1 
ATOM 205  C CA    . LEU A 1 26  ? 10.980  14.884  24.277  1.00 26.28 26  A 1 
ATOM 206  C C     . LEU A 1 26  ? 11.103  13.414  24.690  1.00 26.28 26  A 1 
ATOM 207  O O     . LEU A 1 26  ? 12.171  12.832  24.517  1.00 23.93 26  A 1 
ATOM 208  C CB    . LEU A 1 26  ? 10.897  15.813  25.498  1.00 23.91 26  A 1 
ATOM 209  C CG    . LEU A 1 26  ? 11.341  17.263  25.188  1.00 20.61 26  A 1 
ATOM 210  C CD1   . LEU A 1 26  ? 10.859  18.208  26.278  1.00 20.28 26  A 1 
ATOM 211  C CD2   . LEU A 1 26  ? 12.863  17.364  25.100  1.00 21.90 26  A 1 
ATOM 212  N N     . PHE A 1 27  ? 9.993   12.785  25.100  1.00 28.51 27  A 1 
ATOM 213  C CA    . PHE A 1 27  ? 9.972   11.353  25.425  1.00 28.21 27  A 1 
ATOM 214  C C     . PHE A 1 27  ? 10.416  10.464  24.267  1.00 29.02 27  A 1 
ATOM 215  O O     . PHE A 1 27  ? 11.142  9.482   24.460  1.00 25.71 27  A 1 
ATOM 216  C CB    . PHE A 1 27  ? 8.555   10.960  25.845  1.00 25.37 27  A 1 
ATOM 217  C CG    . PHE A 1 27  ? 8.333   11.134  27.319  1.00 21.02 27  A 1 
ATOM 218  C CD1   . PHE A 1 27  ? 8.916   10.222  28.203  1.00 19.02 27  A 1 
ATOM 219  C CD2   . PHE A 1 27  ? 7.588   12.213  27.811  1.00 19.05 27  A 1 
ATOM 220  C CE1   . PHE A 1 27  ? 8.764   10.389  29.581  1.00 16.93 27  A 1 
ATOM 221  C CE2   . PHE A 1 27  ? 7.437   12.385  29.188  1.00 17.15 27  A 1 
ATOM 222  C CZ    . PHE A 1 27  ? 8.029   11.471  30.066  1.00 17.88 27  A 1 
ATOM 223  N N     . MET A 1 28  ? 10.016  10.810  23.050  1.00 32.54 28  A 1 
ATOM 224  C CA    . MET A 1 28  ? 10.274  9.983   21.874  1.00 32.65 28  A 1 
ATOM 225  C C     . MET A 1 28  ? 11.748  9.857   21.519  1.00 33.65 28  A 1 
ATOM 226  O O     . MET A 1 28  ? 12.162  8.817   21.015  1.00 31.13 28  A 1 
ATOM 227  C CB    . MET A 1 28  ? 9.525   10.589  20.674  1.00 30.26 28  A 1 
ATOM 228  C CG    . MET A 1 28  ? 8.026   10.312  20.780  1.00 26.78 28  A 1 
ATOM 229  S SD    . MET A 1 28  ? 7.653   8.638   20.337  1.00 24.92 28  A 1 
ATOM 230  C CE    . MET A 1 28  ? 5.968   8.577   20.982  1.00 23.89 28  A 1 
ATOM 231  N N     . ASN A 1 29  ? 12.530  10.905  21.728  1.00 27.41 29  A 1 
ATOM 232  C CA    . ASN A 1 29  ? 13.923  10.913  21.317  1.00 27.12 29  A 1 
ATOM 233  C C     . ASN A 1 29  ? 14.784  9.999   22.193  1.00 26.88 29  A 1 
ATOM 234  O O     . ASN A 1 29  ? 15.626  9.287   21.641  1.00 24.59 29  A 1 
ATOM 235  C CB    . ASN A 1 29  ? 14.443  12.349  21.298  1.00 25.58 29  A 1 
ATOM 236  C CG    . ASN A 1 29  ? 14.000  13.130  20.070  1.00 21.90 29  A 1 
ATOM 237  O OD1   . ASN A 1 29  ? 13.539  12.606  19.072  1.00 21.82 29  A 1 
ATOM 238  N ND2   . ASN A 1 29  ? 14.160  14.434  20.103  1.00 21.93 29  A 1 
ATOM 239  N N     . CYS A 1 30  ? 14.545  9.962   23.486  1.00 28.25 30  A 1 
ATOM 240  C CA    . CYS A 1 30  ? 15.344  9.129   24.385  1.00 29.14 30  A 1 
ATOM 241  C C     . CYS A 1 30  ? 15.161  7.627   24.136  1.00 28.66 30  A 1 
ATOM 242  O O     . CYS A 1 30  ? 16.142  6.898   24.111  1.00 26.10 30  A 1 
ATOM 243  C CB    . CYS A 1 30  ? 15.036  9.501   25.840  1.00 26.99 30  A 1 
ATOM 244  S SG    . CYS A 1 30  ? 15.886  11.014  26.384  1.00 24.10 30  A 1 
ATOM 245  N N     . VAL A 1 31  ? 13.938  7.164   23.883  1.00 29.30 31  A 1 
ATOM 246  C CA    . VAL A 1 31  ? 13.674  5.721   23.717  1.00 30.34 31  A 1 
ATOM 247  C C     . VAL A 1 31  ? 14.143  5.178   22.357  1.00 29.55 31  A 1 
ATOM 248  O O     . VAL A 1 31  ? 14.431  3.996   22.218  1.00 27.26 31  A 1 
ATOM 249  C CB    . VAL A 1 31  ? 12.183  5.405   23.953  1.00 28.40 31  A 1 
ATOM 250  C CG1   . VAL A 1 31  ? 11.921  3.895   23.985  1.00 25.67 31  A 1 
ATOM 251  C CG2   . VAL A 1 31  ? 11.664  5.979   25.265  1.00 27.38 31  A 1 
ATOM 252  N N     . SER A 1 32  ? 14.197  6.030   21.321  1.00 28.09 32  A 1 
ATOM 253  C CA    . SER A 1 32  ? 14.523  5.581   19.957  1.00 28.77 32  A 1 
ATOM 254  C C     . SER A 1 32  ? 16.005  5.333   19.718  1.00 27.55 32  A 1 
ATOM 255  O O     . SER A 1 32  ? 16.351  4.484   18.892  1.00 25.33 32  A 1 
ATOM 256  C CB    . SER A 1 32  ? 14.004  6.561   18.913  1.00 27.18 32  A 1 
ATOM 257  O OG    . SER A 1 32  ? 14.628  7.820   18.983  1.00 25.48 32  A 1 
ATOM 258  N N     . ASN A 1 33  ? 16.860  6.074   20.405  1.00 25.71 33  A 1 
ATOM 259  C CA    . ASN A 1 33  ? 18.272  5.765   20.402  1.00 26.76 33  A 1 
ATOM 260  C C     . ASN A 1 33  ? 18.438  4.505   21.242  1.00 26.12 33  A 1 
ATOM 261  O O     . ASN A 1 33  ? 18.344  4.560   22.455  1.00 24.27 33  A 1 
ATOM 262  C CB    . ASN A 1 33  ? 19.084  6.963   20.896  1.00 25.31 33  A 1 
ATOM 263  C CG    . ASN A 1 33  ? 19.201  8.058   19.852  1.00 21.82 33  A 1 
ATOM 264  O OD1   . ASN A 1 33  ? 18.927  7.886   18.672  1.00 21.86 33  A 1 
ATOM 265  N ND2   . ASN A 1 33  ? 19.635  9.230   20.256  1.00 22.67 33  A 1 
ATOM 266  N N     . GLY A 1 34  ? 18.679  3.396   20.577  1.00 27.82 34  A 1 
ATOM 267  C CA    . GLY A 1 34  ? 19.100  2.151   21.206  1.00 27.43 34  A 1 
ATOM 268  C C     . GLY A 1 34  ? 20.499  2.234   21.822  1.00 27.20 34  A 1 
ATOM 269  O O     . GLY A 1 34  ? 21.220  1.240   21.815  1.00 25.06 34  A 1 
ATOM 270  N N     . THR A 1 35  ? 20.900  3.422   22.304  1.00 26.68 35  A 1 
ATOM 271  C CA    . THR A 1 35  ? 21.910  3.499   23.342  1.00 26.62 35  A 1 
ATOM 272  C C     . THR A 1 35  ? 21.396  2.591   24.441  1.00 26.11 35  A 1 
ATOM 273  O O     . THR A 1 35  ? 20.355  2.863   25.041  1.00 23.78 35  A 1 
ATOM 274  C CB    . THR A 1 35  ? 22.097  4.920   23.875  1.00 24.95 35  A 1 
ATOM 275  O OG1   . THR A 1 35  ? 20.861  5.598   23.997  1.00 22.58 35  A 1 
ATOM 276  C CG2   . THR A 1 35  ? 22.969  5.744   22.930  1.00 23.12 35  A 1 
ATOM 277  N N     . VAL A 1 36  ? 22.100  1.491   24.624  1.00 26.38 36  A 1 
ATOM 278  C CA    . VAL A 1 36  ? 22.080  0.741   25.870  1.00 27.78 36  A 1 
ATOM 279  C C     . VAL A 1 36  ? 22.130  1.809   26.951  1.00 27.31 36  A 1 
ATOM 280  O O     . VAL A 1 36  ? 23.042  2.642   26.935  1.00 25.49 36  A 1 
ATOM 281  C CB    . VAL A 1 36  ? 23.308  -0.182  25.973  1.00 26.29 36  A 1 
ATOM 282  C CG1   . VAL A 1 36  ? 23.272  -1.025  27.241  1.00 23.79 36  A 1 
ATOM 283  C CG2   . VAL A 1 36  ? 23.369  -1.139  24.768  1.00 25.68 36  A 1 
ATOM 284  N N     . TYR A 1 37  ? 21.077  1.899   27.767  1.00 26.95 37  A 1 
ATOM 285  C CA    . TYR A 1 37  ? 21.130  2.727   28.961  1.00 27.82 37  A 1 
ATOM 286  C C     . TYR A 1 37  ? 22.321  2.171   29.750  1.00 27.44 37  A 1 
ATOM 287  O O     . TYR A 1 37  ? 22.211  1.126   30.377  1.00 26.17 37  A 1 
ATOM 288  C CB    . TYR A 1 37  ? 19.808  2.650   29.735  1.00 27.17 37  A 1 
ATOM 289  C CG    . TYR A 1 37  ? 18.713  3.577   29.232  1.00 26.37 37  A 1 
ATOM 290  C CD1   . TYR A 1 37  ? 18.512  4.826   29.862  1.00 27.07 37  A 1 
ATOM 291  C CD2   . TYR A 1 37  ? 17.872  3.197   28.178  1.00 28.44 37  A 1 
ATOM 292  C CE1   . TYR A 1 37  ? 17.486  5.687   29.434  1.00 26.57 37  A 1 
ATOM 293  C CE2   . TYR A 1 37  ? 16.841  4.054   27.732  1.00 25.43 37  A 1 
ATOM 294  C CZ    . TYR A 1 37  ? 16.650  5.300   28.370  1.00 24.40 37  A 1 
ATOM 295  O OH    . TYR A 1 37  ? 15.632  6.127   27.952  1.00 23.44 37  A 1 
ATOM 296  N N     . GLU A 1 38  ? 23.475  2.813   29.593  1.00 28.19 38  A 1 
ATOM 297  C CA    . GLU A 1 38  ? 24.541  2.688   30.565  1.00 30.90 38  A 1 
ATOM 298  C C     . GLU A 1 38  ? 23.921  3.206   31.851  1.00 30.09 38  A 1 
ATOM 299  O O     . GLU A 1 38  ? 23.844  4.411   32.091  1.00 28.75 38  A 1 
ATOM 300  C CB    . GLU A 1 38  ? 25.804  3.463   30.177  1.00 30.61 38  A 1 
ATOM 301  C CG    . GLU A 1 38  ? 26.655  2.735   29.120  1.00 27.36 38  A 1 
ATOM 302  C CD    . GLU A 1 38  ? 28.011  3.403   28.862  1.00 25.43 38  A 1 
ATOM 303  O OE1   . GLU A 1 38  ? 28.923  2.691   28.385  1.00 23.76 38  A 1 
ATOM 304  O OE2   . GLU A 1 38  ? 28.143  4.623   29.104  1.00 24.97 38  A 1 
ATOM 305  N N     . GLU A 1 39  ? 23.348  2.276   32.602  1.00 30.38 39  A 1 
ATOM 306  C CA    . GLU A 1 39  ? 22.968  2.528   33.974  1.00 32.56 39  A 1 
ATOM 307  C C     . GLU A 1 39  ? 24.225  3.081   34.625  1.00 30.43 39  A 1 
ATOM 308  O O     . GLU A 1 39  ? 25.282  2.447   34.611  1.00 29.01 39  A 1 
ATOM 309  C CB    . GLU A 1 39  ? 22.472  1.244   34.641  1.00 32.06 39  A 1 
ATOM 310  C CG    . GLU A 1 39  ? 21.047  0.891   34.185  1.00 29.14 39  A 1 
ATOM 311  C CD    . GLU A 1 39  ? 20.536  -0.441  34.743  1.00 27.81 39  A 1 
ATOM 312  O OE1   . GLU A 1 39  ? 19.368  -0.474  35.181  1.00 25.84 39  A 1 
ATOM 313  O OE2   . GLU A 1 39  ? 21.296  -1.423  34.705  1.00 27.35 39  A 1 
ATOM 314  N N     . ALA A 1 40  ? 24.121  4.322   35.097  1.00 32.77 40  A 1 
ATOM 315  C CA    . ALA A 1 40  ? 25.224  4.957   35.772  1.00 33.04 40  A 1 
ATOM 316  C C     . ALA A 1 40  ? 25.494  4.149   37.039  1.00 31.54 40  A 1 
ATOM 317  O O     . ALA A 1 40  ? 24.852  4.356   38.062  1.00 30.21 40  A 1 
ATOM 318  C CB    . ALA A 1 40  ? 24.876  6.430   36.043  1.00 31.26 40  A 1 
ATOM 319  N N     . VAL A 1 41  ? 26.410  3.193   36.935  1.00 32.32 41  A 1 
ATOM 320  C CA    . VAL A 1 41  ? 26.923  2.427   38.063  1.00 34.05 41  A 1 
ATOM 321  C C     . VAL A 1 41  ? 27.746  3.413   38.885  1.00 32.44 41  A 1 
ATOM 322  O O     . VAL A 1 41  ? 28.943  3.583   38.682  1.00 31.05 41  A 1 
ATOM 323  C CB    . VAL A 1 41  ? 27.735  1.202   37.617  1.00 32.40 41  A 1 
ATOM 324  C CG1   . VAL A 1 41  ? 28.091  0.339   38.830  1.00 30.00 41  A 1 
ATOM 325  C CG2   . VAL A 1 41  ? 26.971  0.328   36.629  1.00 32.76 41  A 1 
ATOM 326  N N     . GLY A 1 42  ? 27.038  4.133   39.738  1.00 33.00 42  A 1 
ATOM 327  C CA    . GLY A 1 42  ? 27.703  4.889   40.777  1.00 33.45 42  A 1 
ATOM 328  C C     . GLY A 1 42  ? 28.577  3.952   41.606  1.00 32.99 42  A 1 
ATOM 329  O O     . GLY A 1 42  ? 28.277  2.768   41.732  1.00 31.26 42  A 1 
ATOM 330  N N     . ARG A 1 43  ? 29.656  4.479   42.185  1.00 30.82 43  A 1 
ATOM 331  C CA    . ARG A 1 43  ? 30.635  3.699   42.971  1.00 34.30 43  A 1 
ATOM 332  C C     . ARG A 1 43  ? 30.018  2.758   44.019  1.00 33.08 43  A 1 
ATOM 333  O O     . ARG A 1 43  ? 30.619  1.742   44.329  1.00 30.74 43  A 1 
ATOM 334  C CB    . ARG A 1 43  ? 31.586  4.655   43.706  1.00 32.58 43  A 1 
ATOM 335  C CG    . ARG A 1 43  ? 32.834  5.011   42.889  1.00 29.25 43  A 1 
ATOM 336  C CD    . ARG A 1 43  ? 33.763  5.861   43.762  1.00 26.89 43  A 1 
ATOM 337  N NE    . ARG A 1 43  ? 35.038  6.115   43.096  1.00 25.23 43  A 1 
ATOM 338  C CZ    . ARG A 1 43  ? 36.044  6.830   43.594  1.00 22.46 43  A 1 
ATOM 339  N NH1   . ARG A 1 43  ? 35.957  7.417   44.764  1.00 21.80 43  A 1 
ATOM 340  N NH2   . ARG A 1 43  ? 37.149  6.973   42.928  1.00 21.90 43  A 1 
ATOM 341  N N     . GLU A 1 44  ? 28.863  3.120   44.570  1.00 38.22 44  A 1 
ATOM 342  C CA    . GLU A 1 44  ? 28.193  2.375   45.651  1.00 40.38 44  A 1 
ATOM 343  C C     . GLU A 1 44  ? 27.201  1.304   45.147  1.00 40.05 44  A 1 
ATOM 344  O O     . GLU A 1 44  ? 26.406  0.794   45.921  1.00 38.14 44  A 1 
ATOM 345  C CB    . GLU A 1 44  ? 27.543  3.351   46.631  1.00 38.10 44  A 1 
ATOM 346  C CG    . GLU A 1 44  ? 28.586  4.225   47.350  1.00 35.31 44  A 1 
ATOM 347  C CD    . GLU A 1 44  ? 27.994  5.121   48.426  1.00 32.95 44  A 1 
ATOM 348  O OE1   . GLU A 1 44  ? 28.801  5.643   49.233  1.00 30.47 44  A 1 
ATOM 349  O OE2   . GLU A 1 44  ? 26.756  5.334   48.417  1.00 31.19 44  A 1 
ATOM 350  N N     . GLY A 1 45  ? 27.232  0.946   43.853  1.00 35.53 45  A 1 
ATOM 351  C CA    . GLY A 1 45  ? 26.382  -0.130  43.330  1.00 35.76 45  A 1 
ATOM 352  C C     . GLY A 1 45  ? 24.891  0.200   43.243  1.00 35.99 45  A 1 
ATOM 353  O O     . GLY A 1 45  ? 24.075  -0.698  43.065  1.00 34.55 45  A 1 
ATOM 354  N N     . CYS A 1 46  ? 24.510  1.487   43.353  1.00 46.31 46  A 1 
ATOM 355  C CA    . CYS A 1 46  ? 23.131  1.931   43.242  1.00 46.03 46  A 1 
ATOM 356  C C     . CYS A 1 46  ? 22.722  2.010   41.769  1.00 44.97 46  A 1 
ATOM 357  O O     . CYS A 1 46  ? 23.086  2.955   41.070  1.00 42.97 46  A 1 
ATOM 358  C CB    . CYS A 1 46  ? 22.968  3.287   43.931  1.00 43.38 46  A 1 
ATOM 359  S SG    . CYS A 1 46  ? 23.504  3.223   45.675  1.00 39.01 46  A 1 
ATOM 360  N N     . TRP A 1 47  ? 21.937  1.039   41.286  1.00 55.96 47  A 1 
ATOM 361  C CA    . TRP A 1 47  ? 21.369  1.022   39.939  1.00 53.87 47  A 1 
ATOM 362  C C     . TRP A 1 47  ? 20.166  1.978   39.863  1.00 54.21 47  A 1 
ATOM 363  O O     . TRP A 1 47  ? 19.003  1.572   39.885  1.00 51.74 47  A 1 
ATOM 364  C CB    . TRP A 1 47  ? 21.012  -0.403  39.528  1.00 50.02 47  A 1 
ATOM 365  C CG    . TRP A 1 47  ? 22.181  -1.352  39.430  1.00 46.35 47  A 1 
ATOM 366  C CD1   . TRP A 1 47  ? 22.857  -1.883  40.458  1.00 41.83 47  A 1 
ATOM 367  C CD2   . TRP A 1 47  ? 22.823  -1.880  38.216  1.00 46.40 47  A 1 
ATOM 368  N NE1   . TRP A 1 47  ? 23.865  -2.707  39.986  1.00 37.19 47  A 1 
ATOM 369  C CE2   . TRP A 1 47  ? 23.872  -2.742  38.622  1.00 41.72 47  A 1 
ATOM 370  C CE3   . TRP A 1 47  ? 22.578  -1.709  36.845  1.00 42.52 47  A 1 
ATOM 371  C CZ2   . TRP A 1 47  ? 24.654  -3.432  37.677  1.00 42.34 47  A 1 
ATOM 372  C CZ3   . TRP A 1 47  ? 23.376  -2.403  35.899  1.00 41.36 47  A 1 
ATOM 373  C CH2   . TRP A 1 47  ? 24.395  -3.247  36.308  1.00 43.48 47  A 1 
ATOM 374  N N     . ALA A 1 48  ? 20.433  3.289   39.835  1.00 60.61 48  A 1 
ATOM 375  C CA    . ALA A 1 48  ? 19.376  4.281   39.680  1.00 61.81 48  A 1 
ATOM 376  C C     . ALA A 1 48  ? 19.037  4.446   38.192  1.00 63.96 48  A 1 
ATOM 377  O O     . ALA A 1 48  ? 19.841  4.963   37.421  1.00 61.95 48  A 1 
ATOM 378  C CB    . ALA A 1 48  ? 19.817  5.588   40.335  1.00 56.80 48  A 1 
ATOM 379  N N     . ARG A 1 49  ? 17.808  4.063   37.796  1.00 69.29 49  A 1 
ATOM 380  C CA    . ARG A 1 49  ? 17.316  4.310   36.434  1.00 70.75 49  A 1 
ATOM 381  C C     . ARG A 1 49  ? 17.332  5.808   36.145  1.00 72.97 49  A 1 
ATOM 382  O O     . ARG A 1 49  ? 16.809  6.600   36.922  1.00 70.29 49  A 1 
ATOM 383  C CB    . ARG A 1 49  ? 15.931  3.691   36.255  1.00 66.87 49  A 1 
ATOM 384  C CG    . ARG A 1 49  ? 15.417  3.851   34.810  1.00 60.23 49  A 1 
ATOM 385  C CD    . ARG A 1 49  ? 14.136  3.057   34.580  1.00 62.59 49  A 1 
ATOM 386  N NE    . ARG A 1 49  ? 13.568  3.354   33.269  1.00 57.27 49  A 1 
ATOM 387  C CZ    . ARG A 1 49  ? 12.796  2.575   32.519  1.00 50.92 49  A 1 
ATOM 388  N NH1   . ARG A 1 49  ? 12.466  1.377   32.897  1.00 48.81 49  A 1 
ATOM 389  N NH2   . ARG A 1 49  ? 12.357  3.004   31.385  1.00 50.89 49  A 1 
ATOM 390  N N     . LEU A 1 50  ? 17.926  6.199   35.008  1.00 71.58 50  A 1 
ATOM 391  C CA    . LEU A 1 50  ? 17.971  7.592   34.581  1.00 72.56 50  A 1 
ATOM 392  C C     . LEU A 1 50  ? 16.567  8.097   34.213  1.00 75.02 50  A 1 
ATOM 393  O O     . LEU A 1 50  ? 15.674  7.334   33.844  1.00 71.54 50  A 1 
ATOM 394  C CB    . LEU A 1 50  ? 18.970  7.767   33.433  1.00 67.31 50  A 1 
ATOM 395  C CG    . LEU A 1 50  ? 20.444  7.537   33.830  1.00 63.31 50  A 1 
ATOM 396  C CD1   . LEU A 1 50  ? 21.329  7.617   32.595  1.00 58.62 50  A 1 
ATOM 397  C CD2   . LEU A 1 50  ? 20.937  8.575   34.841  1.00 60.49 50  A 1 
ATOM 398  N N     . CYS A 1 51  ? 16.382  9.409   34.318  1.00 77.59 51  A 1 
ATOM 399  C CA    . CYS A 1 51  ? 15.152  10.072  33.912  1.00 77.23 51  A 1 
ATOM 400  C C     . CYS A 1 51  ? 14.911  9.898   32.410  1.00 76.67 51  A 1 
ATOM 401  O O     . CYS A 1 51  ? 15.733  10.330  31.601  1.00 72.17 51  A 1 
ATOM 402  C CB    . CYS A 1 51  ? 15.270  11.552  34.301  1.00 76.18 51  A 1 
ATOM 403  S SG    . CYS A 1 51  ? 13.870  12.530  33.681  1.00 74.98 51  A 1 
ATOM 404  N N     . ASP A 1 52  ? 13.753  9.383   32.035  1.00 79.73 52  A 1 
ATOM 405  C CA    . ASP A 1 52  ? 13.362  9.207   30.628  1.00 77.69 52  A 1 
ATOM 406  C C     . ASP A 1 52  ? 13.184  10.546  29.884  1.00 77.57 52  A 1 
ATOM 407  O O     . ASP A 1 52  ? 13.195  10.587  28.655  1.00 72.44 52  A 1 
ATOM 408  C CB    . ASP A 1 52  ? 12.063  8.379   30.563  1.00 74.60 52  A 1 
ATOM 409  C CG    . ASP A 1 52  ? 12.169  6.941   31.127  1.00 72.98 52  A 1 
ATOM 410  O OD1   . ASP A 1 52  ? 13.215  6.286   30.952  1.00 67.34 52  A 1 
ATOM 411  O OD2   . ASP A 1 52  ? 11.174  6.474   31.721  1.00 68.27 52  A 1 
ATOM 412  N N     . GLY A 1 53  ? 13.026  11.661  30.602  1.00 76.01 53  A 1 
ATOM 413  C CA    . GLY A 1 53  ? 12.889  13.000  30.025  1.00 72.06 53  A 1 
ATOM 414  C C     . GLY A 1 53  ? 14.216  13.666  29.663  1.00 72.19 53  A 1 
ATOM 415  O O     . GLY A 1 53  ? 14.353  14.221  28.570  1.00 67.41 53  A 1 
ATOM 416  N N     . CYS A 1 54  ? 15.208  13.659  30.579  1.00 75.72 54  A 1 
ATOM 417  C CA    . CYS A 1 54  ? 16.496  14.314  30.365  1.00 76.02 54  A 1 
ATOM 418  C C     . CYS A 1 54  ? 17.671  13.358  30.137  1.00 75.93 54  A 1 
ATOM 419  O O     . CYS A 1 54  ? 18.738  13.806  29.724  1.00 69.94 54  A 1 
ATOM 420  C CB    . CYS A 1 54  ? 16.786  15.279  31.526  1.00 72.83 54  A 1 
ATOM 421  S SG    . CYS A 1 54  ? 17.081  14.384  33.085  1.00 74.02 54  A 1 
ATOM 422  N N     . CYS A 1 55  ? 17.508  12.079  30.431  1.00 74.09 55  A 1 
ATOM 423  C CA    . CYS A 1 55  ? 18.499  11.020  30.254  1.00 72.15 55  A 1 
ATOM 424  C C     . CYS A 1 55  ? 19.858  11.272  30.947  1.00 73.45 55  A 1 
ATOM 425  O O     . CYS A 1 55  ? 20.859  10.686  30.565  1.00 67.42 55  A 1 
ATOM 426  C CB    . CYS A 1 55  ? 18.613  10.694  28.749  1.00 67.81 55  A 1 
ATOM 427  S SG    . CYS A 1 55  ? 17.012  10.110  28.092  1.00 62.00 55  A 1 
ATOM 428  N N     . THR A 1 56  ? 19.878  12.144  31.951  1.00 73.23 56  A 1 
ATOM 429  C CA    . THR A 1 56  ? 21.117  12.569  32.625  1.00 73.68 56  A 1 
ATOM 430  C C     . THR A 1 56  ? 21.063  12.451  34.143  1.00 76.57 56  A 1 
ATOM 431  O O     . THR A 1 56  ? 22.091  12.245  34.781  1.00 71.30 56  A 1 
ATOM 432  C CB    . THR A 1 56  ? 21.475  14.017  32.263  1.00 68.71 56  A 1 
ATOM 433  O OG1   . THR A 1 56  ? 20.375  14.875  32.479  1.00 63.60 56  A 1 
ATOM 434  C CG2   . THR A 1 56  ? 21.893  14.175  30.805  1.00 64.07 56  A 1 
ATOM 435  N N     . VAL A 1 57  ? 19.882  12.611  34.725  1.00 77.51 57  A 1 
ATOM 436  C CA    . VAL A 1 57  ? 19.689  12.643  36.176  1.00 77.74 57  A 1 
ATOM 437  C C     . VAL A 1 57  ? 18.918  11.390  36.616  1.00 79.28 57  A 1 
ATOM 438  O O     . VAL A 1 57  ? 18.002  10.984  35.901  1.00 75.05 57  A 1 
ATOM 439  C CB    . VAL A 1 57  ? 18.963  13.929  36.606  1.00 73.35 57  A 1 
ATOM 440  C CG1   . VAL A 1 57  ? 18.869  14.071  38.126  1.00 66.29 57  A 1 
ATOM 441  C CG2   . VAL A 1 57  ? 19.685  15.175  36.085  1.00 70.39 57  A 1 
ATOM 442  N N     . PRO A 1 58  ? 19.245  10.790  37.790  1.00 74.55 58  A 1 
ATOM 443  C CA    . PRO A 1 58  ? 18.454  9.696   38.342  1.00 74.51 58  A 1 
ATOM 444  C C     . PRO A 1 58  ? 16.978  10.073  38.504  1.00 75.32 58  A 1 
ATOM 445  O O     . PRO A 1 58  ? 16.645  11.183  38.939  1.00 75.38 58  A 1 
ATOM 446  C CB    . PRO A 1 58  ? 19.099  9.352   39.680  1.00 73.87 58  A 1 
ATOM 447  C CG    . PRO A 1 58  ? 20.544  9.792   39.495  1.00 70.96 58  A 1 
ATOM 448  C CD    . PRO A 1 58  ? 20.408  11.029  38.607  1.00 78.17 58  A 1 
ATOM 449  N N     . SER A 1 59  ? 16.079  9.130   38.166  1.00 76.56 59  A 1 
ATOM 450  C CA    . SER A 1 59  ? 14.645  9.295   38.366  1.00 75.99 59  A 1 
ATOM 451  C C     . SER A 1 59  ? 14.285  9.258   39.851  1.00 75.42 59  A 1 
ATOM 452  O O     . SER A 1 59  ? 14.886  8.531   40.633  1.00 74.15 59  A 1 
ATOM 453  C CB    . SER A 1 59  ? 13.865  8.243   37.569  1.00 74.94 59  A 1 
ATOM 454  O OG    . SER A 1 59  ? 14.283  6.940   37.900  1.00 66.87 59  A 1 
ATOM 455  N N     . VAL A 1 60  ? 13.277  10.061  40.223  1.00 79.64 60  A 1 
ATOM 456  C CA    . VAL A 1 60  ? 12.751  10.106  41.594  1.00 79.83 60  A 1 
ATOM 457  C C     . VAL A 1 60  ? 11.264  9.761   41.668  1.00 80.79 60  A 1 
ATOM 458  O O     . VAL A 1 60  ? 10.766  9.393   42.733  1.00 77.34 60  A 1 
ATOM 459  C CB    . VAL A 1 60  ? 13.013  11.459  42.282  1.00 79.15 60  A 1 
ATOM 460  C CG1   . VAL A 1 60  ? 14.519  11.710  42.435  1.00 69.80 60  A 1 
ATOM 461  C CG2   . VAL A 1 60  ? 12.391  12.638  41.533  1.00 75.01 60  A 1 
ATOM 462  N N     . VAL A 1 61  ? 10.560  9.853   40.546  1.00 79.83 61  A 1 
ATOM 463  C CA    . VAL A 1 61  ? 9.144   9.479   40.429  1.00 79.70 61  A 1 
ATOM 464  C C     . VAL A 1 61  ? 8.913   8.623   39.186  1.00 80.21 61  A 1 
ATOM 465  O O     . VAL A 1 61  ? 9.626   8.758   38.195  1.00 78.58 61  A 1 
ATOM 466  C CB    . VAL A 1 61  ? 8.200   10.696  40.427  1.00 78.12 61  A 1 
ATOM 467  C CG1   . VAL A 1 61  ? 8.311   11.501  41.723  1.00 65.74 61  A 1 
ATOM 468  C CG2   . VAL A 1 61  ? 8.433   11.645  39.241  1.00 70.49 61  A 1 
ATOM 469  N N     . TYR A 1 62  ? 7.891   7.759   39.244  1.00 74.61 62  A 1 
ATOM 470  C CA    . TYR A 1 62  ? 7.342   7.064   38.092  1.00 73.02 62  A 1 
ATOM 471  C C     . TYR A 1 62  ? 5.931   7.583   37.807  1.00 73.86 62  A 1 
ATOM 472  O O     . TYR A 1 62  ? 5.078   7.551   38.693  1.00 72.98 62  A 1 
ATOM 473  C CB    . TYR A 1 62  ? 7.349   5.560   38.342  1.00 71.94 62  A 1 
ATOM 474  C CG    . TYR A 1 62  ? 6.717   4.754   37.221  1.00 69.91 62  A 1 
ATOM 475  C CD1   . TYR A 1 62  ? 5.455   4.166   37.382  1.00 68.05 62  A 1 
ATOM 476  C CD2   . TYR A 1 62  ? 7.406   4.598   36.007  1.00 68.44 62  A 1 
ATOM 477  C CE1   . TYR A 1 62  ? 4.887   3.407   36.355  1.00 63.32 62  A 1 
ATOM 478  C CE2   . TYR A 1 62  ? 6.847   3.838   34.965  1.00 65.29 62  A 1 
ATOM 479  C CZ    . TYR A 1 62  ? 5.594   3.238   35.145  1.00 72.18 62  A 1 
ATOM 480  O OH    . TYR A 1 62  ? 5.061   2.469   34.133  1.00 72.93 62  A 1 
ATOM 481  N N     . CYS A 1 63  ? 5.683   8.068   36.586  1.00 73.16 63  A 1 
ATOM 482  C CA    . CYS A 1 63  ? 4.356   8.470   36.135  1.00 72.34 63  A 1 
ATOM 483  C C     . CYS A 1 63  ? 3.671   7.279   35.461  1.00 71.07 63  A 1 
ATOM 484  O O     . CYS A 1 63  ? 4.131   6.806   34.419  1.00 69.40 63  A 1 
ATOM 485  C CB    . CYS A 1 63  ? 4.475   9.675   35.199  1.00 72.17 63  A 1 
ATOM 486  S SG    . CYS A 1 63  ? 2.822   10.162  34.635  1.00 70.46 63  A 1 
ATOM 487  N N     . ARG A 1 64  ? 2.555   6.814   36.030  1.00 68.27 64  A 1 
ATOM 488  C CA    . ARG A 1 64  ? 1.812   5.673   35.481  1.00 65.23 64  A 1 
ATOM 489  C C     . ARG A 1 64  ? 1.181   5.972   34.122  1.00 61.83 64  A 1 
ATOM 490  O O     . ARG A 1 64  ? 1.219   5.124   33.246  1.00 59.52 64  A 1 
ATOM 491  C CB    . ARG A 1 64  ? 0.719   5.223   36.464  1.00 63.71 64  A 1 
ATOM 492  C CG    . ARG A 1 64  ? 1.298   4.505   37.699  1.00 60.56 64  A 1 
ATOM 493  C CD    . ARG A 1 64  ? 0.153   4.065   38.617  1.00 61.70 64  A 1 
ATOM 494  N NE    . ARG A 1 64  ? 0.646   3.283   39.759  1.00 53.16 64  A 1 
ATOM 495  C CZ    . ARG A 1 64  ? -0.065  2.931   40.818  1.00 48.12 64  A 1 
ATOM 496  N NH1   . ARG A 1 64  ? -1.310  3.270   40.955  1.00 44.68 64  A 1 
ATOM 497  N NH2   . ARG A 1 64  ? 0.475   2.235   41.759  1.00 45.36 64  A 1 
ATOM 498  N N     . ALA A 1 65  ? 0.612   7.165   33.945  1.00 66.36 65  A 1 
ATOM 499  C CA    . ALA A 1 65  ? -0.075  7.551   32.715  1.00 63.82 65  A 1 
ATOM 500  C C     . ALA A 1 65  ? 0.877   7.641   31.516  1.00 63.55 65  A 1 
ATOM 501  O O     . ALA A 1 65  ? 0.543   7.190   30.425  1.00 62.01 65  A 1 
ATOM 502  C CB    . ALA A 1 65  ? -0.795  8.873   32.959  1.00 63.86 65  A 1 
ATOM 503  N N     . ASP A 1 66  ? 2.094   8.167   31.734  1.00 69.19 66  A 1 
ATOM 504  C CA    . ASP A 1 66  ? 3.108   8.302   30.699  1.00 66.63 66  A 1 
ATOM 505  C C     . ASP A 1 66  ? 4.052   7.079   30.609  1.00 66.88 66  A 1 
ATOM 506  O O     . ASP A 1 66  ? 4.873   7.008   29.696  1.00 63.56 66  A 1 
ATOM 507  C CB    . ASP A 1 66  ? 3.911   9.593   30.938  1.00 63.53 66  A 1 
ATOM 508  C CG    . ASP A 1 66  ? 3.062   10.873  30.836  1.00 61.11 66  A 1 
ATOM 509  O OD1   . ASP A 1 66  ? 2.113   10.899  30.024  1.00 58.87 66  A 1 
ATOM 510  O OD2   . ASP A 1 66  ? 3.373   11.835  31.575  1.00 59.35 66  A 1 
ATOM 511  N N     . SER A 1 67  ? 3.929   6.133   31.531  1.00 69.05 67  A 1 
ATOM 512  C CA    . SER A 1 67  ? 4.838   4.984   31.692  1.00 69.26 67  A 1 
ATOM 513  C C     . SER A 1 67  ? 6.312   5.420   31.720  1.00 71.29 67  A 1 
ATOM 514  O O     . SER A 1 67  ? 7.151   4.859   31.011  1.00 68.92 67  A 1 
ATOM 515  C CB    . SER A 1 67  ? 4.569   3.910   30.640  1.00 67.41 67  A 1 
ATOM 516  O OG    . SER A 1 67  ? 3.240   3.435   30.745  1.00 62.41 67  A 1 
ATOM 517  N N     . ALA A 1 68  ? 6.615   6.466   32.502  1.00 70.71 68  A 1 
ATOM 518  C CA    . ALA A 1 68  ? 7.905   7.139   32.456  1.00 70.43 68  A 1 
ATOM 519  C C     . ALA A 1 68  ? 8.507   7.384   33.836  1.00 70.89 68  A 1 
ATOM 520  O O     . ALA A 1 68  ? 7.825   7.826   34.766  1.00 71.88 68  A 1 
ATOM 521  C CB    . ALA A 1 68  ? 7.741   8.442   31.684  1.00 69.09 68  A 1 
ATOM 522  N N     . TYR A 1 69  ? 9.817   7.167   33.940  1.00 77.85 69  A 1 
ATOM 523  C CA    . TYR A 1 69  ? 10.633  7.487   35.103  1.00 76.70 69  A 1 
ATOM 524  C C     . TYR A 1 69  ? 11.181  8.905   34.963  1.00 78.49 69  A 1 
ATOM 525  O O     . TYR A 1 69  ? 11.868  9.220   33.999  1.00 77.04 69  A 1 
ATOM 526  C CB    . TYR A 1 69  ? 11.760  6.468   35.236  1.00 75.93 69  A 1 
ATOM 527  C CG    . TYR A 1 69  ? 11.287  5.060   35.503  1.00 73.91 69  A 1 
ATOM 528  C CD1   . TYR A 1 69  ? 11.179  4.587   36.812  1.00 66.66 69  A 1 
ATOM 529  C CD2   . TYR A 1 69  ? 10.941  4.212   34.430  1.00 68.01 69  A 1 
ATOM 530  C CE1   . TYR A 1 69  ? 10.752  3.274   37.062  1.00 64.81 69  A 1 
ATOM 531  C CE2   . TYR A 1 69  ? 10.498  2.901   34.668  1.00 65.13 69  A 1 
ATOM 532  C CZ    . TYR A 1 69  ? 10.413  2.428   35.994  1.00 74.21 69  A 1 
ATOM 533  O OH    . TYR A 1 69  ? 9.997   1.148   36.236  1.00 72.65 69  A 1 
ATOM 534  N N     . LEU A 1 70  ? 10.880  9.781   35.927  1.00 77.50 70  A 1 
ATOM 535  C CA    . LEU A 1 70  ? 11.203  11.197  35.847  1.00 76.43 70  A 1 
ATOM 536  C C     . LEU A 1 70  ? 12.036  11.665  37.044  1.00 76.38 70  A 1 
ATOM 537  O O     . LEU A 1 70  ? 11.797  11.270  38.187  1.00 76.27 70  A 1 
ATOM 538  C CB    . LEU A 1 70  ? 9.908   12.016  35.709  1.00 75.61 70  A 1 
ATOM 539  C CG    . LEU A 1 70  ? 9.058   11.674  34.469  1.00 76.92 70  A 1 
ATOM 540  C CD1   . LEU A 1 70  ? 7.759   12.477  34.488  1.00 71.40 70  A 1 
ATOM 541  C CD2   . LEU A 1 70  ? 9.801   11.969  33.168  1.00 71.87 70  A 1 
ATOM 542  N N     . CYS A 1 71  ? 13.009  12.549  36.784  1.00 81.09 71  A 1 
ATOM 543  C CA    . CYS A 1 71  ? 13.645  13.320  37.839  1.00 80.47 71  A 1 
ATOM 544  C C     . CYS A 1 71  ? 12.708  14.439  38.322  1.00 81.11 71  A 1 
ATOM 545  O O     . CYS A 1 71  ? 11.779  14.831  37.619  1.00 78.42 71  A 1 
ATOM 546  C CB    . CYS A 1 71  ? 14.996  13.856  37.364  1.00 78.17 71  A 1 
ATOM 547  S SG    . CYS A 1 71  ? 14.818  15.185  36.133  1.00 76.64 71  A 1 
ATOM 548  N N     . ALA A 1 72  ? 12.986  15.038  39.480  1.00 81.91 72  A 1 
ATOM 549  C CA    . ALA A 1 72  ? 12.153  16.091  40.054  1.00 79.71 72  A 1 
ATOM 550  C C     . ALA A 1 72  ? 11.937  17.293  39.115  1.00 80.22 72  A 1 
ATOM 551  O O     . ALA A 1 72  ? 10.839  17.845  39.052  1.00 77.55 72  A 1 
ATOM 552  C CB    . ALA A 1 72  ? 12.797  16.540  41.372  1.00 78.58 72  A 1 
ATOM 553  N N     . SER A 1 73  ? 12.961  17.671  38.358  1.00 77.09 73  A 1 
ATOM 554  C CA    . SER A 1 73  ? 12.863  18.777  37.397  1.00 76.69 73  A 1 
ATOM 555  C C     . SER A 1 73  ? 11.974  18.439  36.198  1.00 76.93 73  A 1 
ATOM 556  O O     . SER A 1 73  ? 11.130  19.246  35.810  1.00 75.94 73  A 1 
ATOM 557  C CB    . SER A 1 73  ? 14.260  19.176  36.923  1.00 75.14 73  A 1 
ATOM 558  O OG    . SER A 1 73  ? 14.195  20.297  36.064  1.00 65.20 73  A 1 
ATOM 559  N N     . CYS A 1 74  ? 12.138  17.243  35.599  1.00 74.47 74  A 1 
ATOM 560  C CA    . CYS A 1 74  ? 11.318  16.801  34.474  1.00 73.15 74  A 1 
ATOM 561  C C     . CYS A 1 74  ? 9.870   16.527  34.896  1.00 72.78 74  A 1 
ATOM 562  O O     . CYS A 1 74  ? 8.966   16.918  34.171  1.00 71.53 74  A 1 
ATOM 563  C CB    . CYS A 1 74  ? 11.955  15.575  33.818  1.00 73.10 74  A 1 
ATOM 564  S SG    . CYS A 1 74  ? 13.516  16.047  32.987  1.00 70.68 74  A 1 
ATOM 565  N N     . ASP A 1 75  ? 9.649   15.935  36.070  1.00 80.91 75  A 1 
ATOM 566  C CA    . ASP A 1 75  ? 8.314   15.753  36.649  1.00 78.21 75  A 1 
ATOM 567  C C     . ASP A 1 75  ? 7.593   17.095  36.786  1.00 77.17 75  A 1 
ATOM 568  O O     . ASP A 1 75  ? 6.478   17.262  36.277  1.00 74.93 75  A 1 
ATOM 569  C CB    . ASP A 1 75  ? 8.422   15.050  38.008  1.00 78.13 75  A 1 
ATOM 570  C CG    . ASP A 1 75  ? 7.057   14.914  38.700  1.00 77.22 75  A 1 
ATOM 571  O OD1   . ASP A 1 75  ? 6.165   14.242  38.151  1.00 68.92 75  A 1 
ATOM 572  O OD2   . ASP A 1 75  ? 6.857   15.510  39.775  1.00 70.05 75  A 1 
ATOM 573  N N     . ALA A 1 76  ? 8.256   18.096  37.374  1.00 79.49 76  A 1 
ATOM 574  C CA    . ALA A 1 76  ? 7.681   19.427  37.524  1.00 76.63 76  A 1 
ATOM 575  C C     . ALA A 1 76  ? 7.358   20.063  36.168  1.00 76.43 76  A 1 
ATOM 576  O O     . ALA A 1 76  ? 6.269   20.610  36.002  1.00 74.58 76  A 1 
ATOM 577  C CB    . ALA A 1 76  ? 8.640   20.293  38.341  1.00 76.29 76  A 1 
ATOM 578  N N     . GLN A 1 77  ? 8.247   19.986  35.171  1.00 71.64 77  A 1 
ATOM 579  C CA    . GLN A 1 77  ? 8.012   20.573  33.847  1.00 69.03 77  A 1 
ATOM 580  C C     . GLN A 1 77  ? 6.880   19.890  33.070  1.00 68.88 77  A 1 
ATOM 581  O O     . GLN A 1 77  ? 6.051   20.570  32.466  1.00 69.13 77  A 1 
ATOM 582  C CB    . GLN A 1 77  ? 9.295   20.523  33.015  1.00 69.88 77  A 1 
ATOM 583  C CG    . GLN A 1 77  ? 10.302  21.596  33.454  1.00 64.79 77  A 1 
ATOM 584  C CD    . GLN A 1 77  ? 11.575  21.591  32.597  1.00 61.46 77  A 1 
ATOM 585  O OE1   . GLN A 1 77  ? 11.784  20.769  31.713  1.00 54.73 77  A 1 
ATOM 586  N NE2   . GLN A 1 77  ? 12.464  22.522  32.810  1.00 52.96 77  A 1 
ATOM 587  N N     . ILE A 1 78  ? 6.834   18.556  33.076  1.00 67.77 78  A 1 
ATOM 588  C CA    . ILE A 1 78  ? 5.861   17.781  32.311  1.00 65.58 78  A 1 
ATOM 589  C C     . ILE A 1 78  ? 4.471   17.886  32.941  1.00 64.79 78  A 1 
ATOM 590  O O     . ILE A 1 78  ? 3.494   18.154  32.245  1.00 62.97 78  A 1 
ATOM 591  C CB    . ILE A 1 78  ? 6.348   16.320  32.174  1.00 64.18 78  A 1 
ATOM 592  C CG1   . ILE A 1 78  ? 7.581   16.290  31.239  1.00 63.02 78  A 1 
ATOM 593  C CG2   . ILE A 1 78  ? 5.241   15.405  31.632  1.00 65.26 78  A 1 
ATOM 594  C CD1   . ILE A 1 78  ? 8.374   14.995  31.318  1.00 59.89 78  A 1 
ATOM 595  N N     . HIS A 1 79  ? 4.386   17.753  34.250  1.00 74.42 79  A 1 
ATOM 596  C CA    . HIS A 1 79  ? 3.109   17.773  34.964  1.00 73.60 79  A 1 
ATOM 597  C C     . HIS A 1 79  ? 2.592   19.186  35.263  1.00 70.99 79  A 1 
ATOM 598  O O     . HIS A 1 79  ? 1.414   19.342  35.563  1.00 66.26 79  A 1 
ATOM 599  C CB    . HIS A 1 79  ? 3.211   16.889  36.209  1.00 73.05 79  A 1 
ATOM 600  C CG    . HIS A 1 79  ? 3.448   15.448  35.869  1.00 76.66 79  A 1 
ATOM 601  N ND1   . HIS A 1 79  ? 4.604   14.730  36.073  1.00 67.63 79  A 1 
ATOM 602  C CD2   . HIS A 1 79  ? 2.571   14.603  35.257  1.00 70.06 79  A 1 
ATOM 603  C CE1   . HIS A 1 79  ? 4.431   13.495  35.597  1.00 73.13 79  A 1 
ATOM 604  N NE2   . HIS A 1 79  ? 3.206   13.377  35.083  1.00 74.51 79  A 1 
ATOM 605  N N     . ALA A 1 80  ? 3.413   20.215  35.105  1.00 76.56 80  A 1 
ATOM 606  C CA    . ALA A 1 80  ? 2.943   21.594  35.096  1.00 73.70 80  A 1 
ATOM 607  C C     . ALA A 1 80  ? 2.443   22.064  33.713  1.00 72.08 80  A 1 
ATOM 608  O O     . ALA A 1 80  ? 1.865   23.147  33.612  1.00 66.36 80  A 1 
ATOM 609  C CB    . ALA A 1 80  ? 4.041   22.516  35.618  1.00 72.04 80  A 1 
ATOM 610  N N     . ALA A 1 81  ? 2.653   21.273  32.645  1.00 59.83 81  A 1 
ATOM 611  C CA    . ALA A 1 81  ? 2.349   21.693  31.279  1.00 57.39 81  A 1 
ATOM 612  C C     . ALA A 1 81  ? 0.858   21.962  31.035  1.00 58.78 81  A 1 
ATOM 613  O O     . ALA A 1 81  ? 0.504   22.891  30.304  1.00 55.47 81  A 1 
ATOM 614  C CB    . ALA A 1 81  ? 2.872   20.629  30.318  1.00 52.88 81  A 1 
ATOM 615  N N     . ASN A 1 82  ? -0.022  21.159  31.644  1.00 51.64 82  A 1 
ATOM 616  C CA    . ASN A 1 82  ? -1.469  21.358  31.573  1.00 49.52 82  A 1 
ATOM 617  C C     . ASN A 1 82  ? -2.205  20.647  32.717  1.00 50.64 82  A 1 
ATOM 618  O O     . ASN A 1 82  ? -1.660  19.850  33.475  1.00 49.55 82  A 1 
ATOM 619  C CB    . ASN A 1 82  ? -1.981  20.917  30.190  1.00 46.82 82  A 1 
ATOM 620  C CG    . ASN A 1 82  ? -1.755  19.443  29.938  1.00 42.76 82  A 1 
ATOM 621  O OD1   . ASN A 1 82  ? -2.251  18.587  30.656  1.00 44.29 82  A 1 
ATOM 622  N ND2   . ASN A 1 82  ? -0.990  19.112  28.930  1.00 47.81 82  A 1 
ATOM 623  N N     . ARG A 1 83  ? -3.511  20.923  32.816  1.00 51.86 83  A 1 
ATOM 624  C CA    . ARG A 1 83  ? -4.358  20.396  33.888  1.00 51.15 83  A 1 
ATOM 625  C C     . ARG A 1 83  ? -4.583  18.875  33.813  1.00 50.80 83  A 1 
ATOM 626  O O     . ARG A 1 83  ? -4.921  18.271  34.825  1.00 47.39 83  A 1 
ATOM 627  C CB    . ARG A 1 83  ? -5.692  21.159  33.874  1.00 48.71 83  A 1 
ATOM 628  C CG    . ARG A 1 83  ? -6.461  21.003  35.179  1.00 45.74 83  A 1 
ATOM 629  C CD    . ARG A 1 83  ? -7.740  21.842  35.134  1.00 41.50 83  A 1 
ATOM 630  N NE    . ARG A 1 83  ? -8.436  21.837  36.426  1.00 34.21 83  A 1 
ATOM 631  C CZ    . ARG A 1 83  ? -9.591  22.410  36.687  1.00 28.11 83  A 1 
ATOM 632  N NH1   . ARG A 1 83  ? -10.277 23.036  35.772  1.00 25.22 83  A 1 
ATOM 633  N NH2   . ARG A 1 83  ? -10.091 22.380  37.900  1.00 25.98 83  A 1 
ATOM 634  N N     . VAL A 1 84  ? -4.457  18.272  32.638  1.00 48.24 84  A 1 
ATOM 635  C CA    . VAL A 1 84  ? -4.581  16.821  32.476  1.00 48.03 84  A 1 
ATOM 636  C C     . VAL A 1 84  ? -3.312  16.144  32.981  1.00 50.20 84  A 1 
ATOM 637  O O     . VAL A 1 84  ? -3.403  15.262  33.837  1.00 48.48 84  A 1 
ATOM 638  C CB    . VAL A 1 84  ? -4.894  16.419  31.026  1.00 44.44 84  A 1 
ATOM 639  C CG1   . VAL A 1 84  ? -5.033  14.906  30.876  1.00 38.61 84  A 1 
ATOM 640  C CG2   . VAL A 1 84  ? -6.199  17.069  30.555  1.00 43.66 84  A 1 
ATOM 641  N N     . ALA A 1 85  ? -2.148  16.622  32.557  1.00 55.75 85  A 1 
ATOM 642  C CA    . ALA A 1 85  ? -0.856  16.128  33.016  1.00 56.13 85  A 1 
ATOM 643  C C     . ALA A 1 85  ? -0.709  16.274  34.540  1.00 56.43 85  A 1 
ATOM 644  O O     . ALA A 1 85  ? -0.274  15.334  35.203  1.00 58.78 85  A 1 
ATOM 645  C CB    . ALA A 1 85  ? 0.243   16.873  32.264  1.00 57.12 85  A 1 
ATOM 646  N N     . SER A 1 86  ? -1.166  17.387  35.146  1.00 70.87 86  A 1 
ATOM 647  C CA    . SER A 1 86  ? -1.077  17.584  36.597  1.00 71.84 86  A 1 
ATOM 648  C C     . SER A 1 86  ? -1.863  16.562  37.430  1.00 73.82 86  A 1 
ATOM 649  O O     . SER A 1 86  ? -1.607  16.422  38.626  1.00 73.38 86  A 1 
ATOM 650  C CB    . SER A 1 86  ? -1.519  18.999  36.971  1.00 70.47 86  A 1 
ATOM 651  O OG    . SER A 1 86  ? -2.912  19.178  36.831  1.00 63.55 86  A 1 
ATOM 652  N N     . ARG A 1 87  ? -2.822  15.851  36.810  1.00 62.02 87  A 1 
ATOM 653  C CA    . ARG A 1 87  ? -3.625  14.806  37.452  1.00 63.23 87  A 1 
ATOM 654  C C     . ARG A 1 87  ? -3.017  13.407  37.312  1.00 66.20 87  A 1 
ATOM 655  O O     . ARG A 1 87  ? -3.592  12.464  37.855  1.00 63.15 87  A 1 
ATOM 656  C CB    . ARG A 1 87  ? -5.043  14.806  36.877  1.00 59.42 87  A 1 
ATOM 657  C CG    . ARG A 1 87  ? -5.813  16.079  37.217  1.00 55.50 87  A 1 
ATOM 658  C CD    . ARG A 1 87  ? -7.156  16.040  36.498  1.00 55.41 87  A 1 
ATOM 659  N NE    . ARG A 1 87  ? -7.976  17.221  36.787  1.00 47.41 87  A 1 
ATOM 660  C CZ    . ARG A 1 87  ? -9.224  17.403  36.383  1.00 41.90 87  A 1 
ATOM 661  N NH1   . ARG A 1 87  ? -9.823  16.530  35.622  1.00 39.09 87  A 1 
ATOM 662  N NH2   . ARG A 1 87  ? -9.872  18.469  36.733  1.00 38.81 87  A 1 
ATOM 663  N N     . HIS A 1 88  ? -1.927  13.261  36.570  1.00 64.35 88  A 1 
ATOM 664  C CA    . HIS A 1 88  ? -1.268  11.970  36.445  1.00 65.15 88  A 1 
ATOM 665  C C     . HIS A 1 88  ? -0.801  11.482  37.810  1.00 64.22 88  A 1 
ATOM 666  O O     . HIS A 1 88  ? -0.190  12.227  38.582  1.00 64.61 88  A 1 
ATOM 667  C CB    . HIS A 1 88  ? -0.099  12.038  35.454  1.00 64.66 88  A 1 
ATOM 668  C CG    . HIS A 1 88  ? -0.498  12.217  34.017  1.00 64.97 88  A 1 
ATOM 669  N ND1   . HIS A 1 88  ? 0.380   12.349  32.958  1.00 60.46 88  A 1 
ATOM 670  C CD2   . HIS A 1 88  ? -1.755  12.252  33.472  1.00 63.43 88  A 1 
ATOM 671  C CE1   . HIS A 1 88  ? -0.326  12.456  31.829  1.00 62.97 88  A 1 
ATOM 672  N NE2   . HIS A 1 88  ? -1.632  12.399  32.101  1.00 65.01 88  A 1 
ATOM 673  N N     . GLU A 1 89  ? -1.119  10.224  38.123  1.00 69.31 89  A 1 
ATOM 674  C CA    . GLU A 1 89  ? -0.657  9.597   39.344  1.00 70.06 89  A 1 
ATOM 675  C C     . GLU A 1 89  ? 0.838   9.298   39.224  1.00 70.82 89  A 1 
ATOM 676  O O     . GLU A 1 89  ? 1.272   8.632   38.281  1.00 67.62 89  A 1 
ATOM 677  C CB    . GLU A 1 89  ? -1.476  8.333   39.622  1.00 67.23 89  A 1 
ATOM 678  C CG    . GLU A 1 89  ? -1.263  7.801   41.045  1.00 59.14 89  A 1 
ATOM 679  C CD    . GLU A 1 89  ? -1.948  6.447   41.275  1.00 55.77 89  A 1 
ATOM 680  O OE1   . GLU A 1 89  ? -1.620  5.800   42.282  1.00 48.22 89  A 1 
ATOM 681  O OE2   . GLU A 1 89  ? -2.719  5.993   40.408  1.00 49.13 89  A 1 
ATOM 682  N N     . ARG A 1 90  ? 1.631   9.806   40.175  1.00 74.21 90  A 1 
ATOM 683  C CA    . ARG A 1 90  ? 3.066   9.538   40.253  1.00 73.02 90  A 1 
ATOM 684  C C     . ARG A 1 90  ? 3.386   8.754   41.514  1.00 72.19 90  A 1 
ATOM 685  O O     . ARG A 1 90  ? 2.872   9.059   42.584  1.00 70.13 90  A 1 
ATOM 686  C CB    . ARG A 1 90  ? 3.896   10.832  40.167  1.00 72.37 90  A 1 
ATOM 687  C CG    . ARG A 1 90  ? 3.830   11.511  38.793  1.00 72.95 90  A 1 
ATOM 688  C CD    . ARG A 1 90  ? 2.804   12.642  38.739  1.00 73.85 90  A 1 
ATOM 689  N NE    . ARG A 1 90  ? 3.361   13.879  39.281  1.00 73.36 90  A 1 
ATOM 690  C CZ    . ARG A 1 90  ? 2.730   14.999  39.562  1.00 71.35 90  A 1 
ATOM 691  N NH1   . ARG A 1 90  ? 1.430   15.098  39.488  1.00 61.26 90  A 1 
ATOM 692  N NH2   . ARG A 1 90  ? 3.399   16.039  39.909  1.00 69.96 90  A 1 
ATOM 693  N N     . VAL A 1 91  ? 4.257   7.762   41.380  1.00 75.92 91  A 1 
ATOM 694  C CA    . VAL A 1 91  ? 4.765   6.958   42.487  1.00 75.57 91  A 1 
ATOM 695  C C     . VAL A 1 91  ? 6.183   7.427   42.809  1.00 75.82 91  A 1 
ATOM 696  O O     . VAL A 1 91  ? 7.007   7.532   41.907  1.00 75.71 91  A 1 
ATOM 697  C CB    . VAL A 1 91  ? 4.718   5.464   42.155  1.00 74.29 91  A 1 
ATOM 698  C CG1   . VAL A 1 91  ? 5.146   4.613   43.353  1.00 63.13 91  A 1 
ATOM 699  C CG2   . VAL A 1 91  ? 3.301   5.034   41.767  1.00 66.73 91  A 1 
ATOM 700  N N     . LEU A 1 92  ? 6.467   7.727   44.080  1.00 75.61 92  A 1 
ATOM 701  C CA    . LEU A 1 92  ? 7.815   8.081   44.517  1.00 73.90 92  A 1 
ATOM 702  C C     . LEU A 1 92  ? 8.734   6.860   44.461  1.00 73.35 92  A 1 
ATOM 703  O O     . LEU A 1 92  ? 8.425   5.812   45.018  1.00 70.45 92  A 1 
ATOM 704  C CB    . LEU A 1 92  ? 7.786   8.684   45.930  1.00 70.88 92  A 1 
ATOM 705  C CG    . LEU A 1 92  ? 7.333   10.147  45.969  1.00 64.70 92  A 1 
ATOM 706  C CD1   . LEU A 1 92  ? 6.916   10.552  47.380  1.00 57.77 92  A 1 
ATOM 707  C CD2   . LEU A 1 92  ? 8.455   11.092  45.514  1.00 60.05 92  A 1 
ATOM 708  N N     . LEU A 1 93  ? 9.888   7.028   43.821  1.00 72.91 93  A 1 
ATOM 709  C CA    . LEU A 1 93  ? 10.957  6.044   43.785  1.00 71.27 93  A 1 
ATOM 710  C C     . LEU A 1 93  ? 11.834  6.269   45.015  1.00 70.30 93  A 1 
ATOM 711  O O     . LEU A 1 93  ? 12.699  7.144   45.039  1.00 66.56 93  A 1 
ATOM 712  C CB    . LEU A 1 93  ? 11.743  6.185   42.480  1.00 69.23 93  A 1 
ATOM 713  C CG    . LEU A 1 93  ? 10.895  5.994   41.210  1.00 68.12 93  A 1 
ATOM 714  C CD1   . LEU A 1 93  ? 11.741  6.282   39.972  1.00 63.62 93  A 1 
ATOM 715  C CD2   . LEU A 1 93  ? 10.353  4.577   41.097  1.00 65.63 93  A 1 
ATOM 716  N N     . SER A 1 94  ? 11.560  5.496   46.054  1.00 65.74 94  A 1 
ATOM 717  C CA    . SER A 1 94  ? 12.368  5.537   47.267  1.00 63.94 94  A 1 
ATOM 718  C C     . SER A 1 94  ? 13.804  5.098   46.984  1.00 62.77 94  A 1 
ATOM 719  O O     . SER A 1 94  ? 14.031  4.171   46.218  1.00 58.90 94  A 1 
ATOM 720  C CB    . SER A 1 94  ? 11.727  4.654   48.334  1.00 58.12 94  A 1 
ATOM 721  O OG    . SER A 1 94  ? 12.562  4.501   49.445  1.00 50.89 94  A 1 
ATOM 722  N N     . GLU A 1 95  ? 14.772  5.696   47.686  1.00 59.39 95  A 1 
ATOM 723  C CA    . GLU A 1 95  ? 16.181  5.285   47.646  1.00 56.33 95  A 1 
ATOM 724  C C     . GLU A 1 95  ? 16.359  3.799   47.958  1.00 52.50 95  A 1 
ATOM 725  O O     . GLU A 1 95  ? 17.246  3.150   47.412  1.00 49.72 95  A 1 
ATOM 726  C CB    . GLU A 1 95  ? 16.985  6.126   48.650  1.00 52.41 95  A 1 
ATOM 727  C CG    . GLU A 1 95  ? 17.124  7.606   48.270  1.00 49.03 95  A 1 
ATOM 728  C CD    . GLU A 1 95  ? 17.907  7.826   46.958  1.00 44.72 95  A 1 
ATOM 729  O OE1   . GLU A 1 95  ? 17.609  8.792   46.229  1.00 40.73 95  A 1 
ATOM 730  O OE2   . GLU A 1 95  ? 18.766  7.010   46.612  1.00 41.43 95  A 1 
ATOM 731  N N     . ALA A 1 96  ? 15.473  3.228   48.780  1.00 46.33 96  A 1 
ATOM 732  C CA    . ALA A 1 96  ? 15.508  1.801   49.094  1.00 43.18 96  A 1 
ATOM 733  C C     . ALA A 1 96  ? 15.407  0.904   47.845  1.00 41.24 96  A 1 
ATOM 734  O O     . ALA A 1 96  ? 15.985  -0.178  47.824  1.00 40.36 96  A 1 
ATOM 735  C CB    . ALA A 1 96  ? 14.382  1.496   50.073  1.00 40.33 96  A 1 
ATOM 736  N N     . TYR A 1 97  ? 14.711  1.351   46.810  1.00 48.02 97  A 1 
ATOM 737  C CA    . TYR A 1 97  ? 14.586  0.580   45.569  1.00 45.46 97  A 1 
ATOM 738  C C     . TYR A 1 97  ? 15.859  0.614   44.713  1.00 43.43 97  A 1 
ATOM 739  O O     . TYR A 1 97  ? 16.092  -0.316  43.958  1.00 43.16 97  A 1 
ATOM 740  C CB    . TYR A 1 97  ? 13.375  1.067   44.769  1.00 43.40 97  A 1 
ATOM 741  C CG    . TYR A 1 97  ? 12.058  0.807   45.455  1.00 43.38 97  A 1 
ATOM 742  C CD1   . TYR A 1 97  ? 11.597  -0.517  45.639  1.00 41.55 97  A 1 
ATOM 743  C CD2   . TYR A 1 97  ? 11.268  1.873   45.926  1.00 40.80 97  A 1 
ATOM 744  C CE1   . TYR A 1 97  ? 10.370  -0.761  46.284  1.00 36.33 97  A 1 
ATOM 745  C CE2   . TYR A 1 97  ? 10.049  1.636   46.574  1.00 36.40 97  A 1 
ATOM 746  C CZ    . TYR A 1 97  ? 9.598   0.313   46.751  1.00 34.73 97  A 1 
ATOM 747  O OH    . TYR A 1 97  ? 8.402   0.075   47.386  1.00 31.75 97  A 1 
ATOM 748  N N     . LYS A 1 98  ? 16.701  1.632   44.859  1.00 50.30 98  A 1 
ATOM 749  C CA    . LYS A 1 98  ? 17.999  1.704   44.168  1.00 49.49 98  A 1 
ATOM 750  C C     . LYS A 1 98  ? 18.965  0.631   44.653  1.00 47.77 98  A 1 
ATOM 751  O O     . LYS A 1 98  ? 19.811  0.185   43.889  1.00 45.14 98  A 1 
ATOM 752  C CB    . LYS A 1 98  ? 18.635  3.085   44.376  1.00 46.01 98  A 1 
ATOM 753  C CG    . LYS A 1 98  ? 17.800  4.247   43.841  1.00 43.57 98  A 1 
ATOM 754  C CD    . LYS A 1 98  ? 18.563  5.545   44.091  1.00 41.12 98  A 1 
ATOM 755  C CE    . LYS A 1 98  ? 17.786  6.760   43.630  1.00 37.06 98  A 1 
ATOM 756  N NZ    . LYS A 1 98  ? 18.442  7.983   44.123  1.00 33.63 98  A 1 
ATOM 757  N N     . HIS A 1 99  ? 18.829  0.229   45.898  1.00 46.85 99  A 1 
ATOM 758  C CA    . HIS A 1 99  ? 19.652  -0.819  46.506  1.00 45.35 99  A 1 
ATOM 759  C C     . HIS A 1 99  ? 19.045  -2.222  46.395  1.00 41.23 99  A 1 
ATOM 760  O O     . HIS A 1 99  ? 19.697  -3.205  46.745  1.00 38.73 99  A 1 
ATOM 761  C CB    . HIS A 1 99  ? 19.898  -0.455  47.973  1.00 42.98 99  A 1 
ATOM 762  C CG    . HIS A 1 99  ? 20.642  0.828   48.140  1.00 41.12 99  A 1 
ATOM 763  N ND1   . HIS A 1 99  ? 21.975  1.047   47.849  1.00 37.77 99  A 1 
ATOM 764  C CD2   . HIS A 1 99  ? 20.143  2.007   48.613  1.00 38.61 99  A 1 
ATOM 765  C CE1   . HIS A 1 99  ? 22.251  2.314   48.149  1.00 35.58 99  A 1 
ATOM 766  N NE2   . HIS A 1 99  ? 21.171  2.941   48.613  1.00 36.26 99  A 1 
ATOM 767  N N     . ALA A 1 100 ? 17.780  -2.333  45.937  1.00 45.30 100 A 1 
ATOM 768  C CA    . ALA A 1 100 ? 17.152  -3.628  45.807  1.00 44.38 100 A 1 
ATOM 769  C C     . ALA A 1 100 ? 17.774  -4.397  44.625  1.00 41.60 100 A 1 
ATOM 770  O O     . ALA A 1 100 ? 17.885  -3.840  43.533  1.00 40.88 100 A 1 
ATOM 771  C CB    . ALA A 1 100 ? 15.644  -3.462  45.669  1.00 42.26 100 A 1 
ATOM 772  N N     . PRO A 1 101 ? 18.166  -5.673  44.813  1.00 34.32 101 A 1 
ATOM 773  C CA    . PRO A 1 101 ? 18.718  -6.455  43.731  1.00 34.35 101 A 1 
ATOM 774  C C     . PRO A 1 101 ? 17.693  -6.580  42.603  1.00 34.37 101 A 1 
ATOM 775  O O     . PRO A 1 101 ? 16.515  -6.870  42.844  1.00 33.64 101 A 1 
ATOM 776  C CB    . PRO A 1 101 ? 19.105  -7.806  44.343  1.00 32.71 101 A 1 
ATOM 777  C CG    . PRO A 1 101 ? 18.197  -7.917  45.562  1.00 32.59 101 A 1 
ATOM 778  C CD    . PRO A 1 101 ? 18.029  -6.466  46.007  1.00 38.23 101 A 1 
ATOM 779  N N     . VAL A 1 102 ? 18.159  -6.363  41.383  1.00 33.16 102 A 1 
ATOM 780  C CA    . VAL A 1 102 ? 17.358  -6.564  40.178  1.00 33.91 102 A 1 
ATOM 781  C C     . VAL A 1 102 ? 17.047  -8.055  40.065  1.00 32.95 102 A 1 
ATOM 782  O O     . VAL A 1 102 ? 17.933  -8.863  39.806  1.00 32.22 102 A 1 
ATOM 783  C CB    . VAL A 1 102 ? 18.100  -6.054  38.941  1.00 32.42 102 A 1 
ATOM 784  C CG1   . VAL A 1 102 ? 17.254  -6.320  37.722  1.00 31.03 102 A 1 
ATOM 785  C CG2   . VAL A 1 102 ? 18.391  -4.541  39.041  1.00 34.91 102 A 1 
ATOM 786  N N     . MET A 1 103 ? 15.788  -8.417  40.284  1.00 33.26 103 A 1 
ATOM 787  C CA    . MET A 1 103 ? 15.348  -9.817  40.284  1.00 34.44 103 A 1 
ATOM 788  C C     . MET A 1 103 ? 14.584  -10.193 39.019  1.00 34.63 103 A 1 
ATOM 789  O O     . MET A 1 103 ? 14.564  -11.360 38.638  1.00 33.71 103 A 1 
ATOM 790  C CB    . MET A 1 103 ? 14.466  -10.064 41.520  1.00 33.34 103 A 1 
ATOM 791  C CG    . MET A 1 103 ? 15.248  -10.065 42.835  1.00 31.08 103 A 1 
ATOM 792  S SD    . MET A 1 103 ? 15.966  -11.666 43.300  1.00 28.87 103 A 1 
ATOM 793  C CE    . MET A 1 103 ? 14.489  -12.522 43.884  1.00 26.43 103 A 1 
ATOM 794  N N     . LEU A 1 104 ? 13.933  -9.221  38.391  1.00 34.39 104 A 1 
ATOM 795  C CA    . LEU A 1 104 ? 13.044  -9.451  37.263  1.00 34.72 104 A 1 
ATOM 796  C C     . LEU A 1 104 ? 13.374  -8.479  36.133  1.00 32.92 104 A 1 
ATOM 797  O O     . LEU A 1 104 ? 13.319  -7.269  36.325  1.00 31.56 104 A 1 
ATOM 798  C CB    . LEU A 1 104 ? 11.587  -9.296  37.726  1.00 33.39 104 A 1 
ATOM 799  C CG    . LEU A 1 104 ? 11.078  -10.536 38.503  1.00 31.02 104 A 1 
ATOM 800  C CD1   . LEU A 1 104 ? 9.938   -10.176 39.421  1.00 30.27 104 A 1 
ATOM 801  C CD2   . LEU A 1 104 ? 10.605  -11.620 37.532  1.00 33.16 104 A 1 
ATOM 802  N N     . ASP A 1 105 ? 13.685  -9.033  34.974  1.00 34.56 105 A 1 
ATOM 803  C CA    . ASP A 1 105 ? 13.868  -8.243  33.761  1.00 34.62 105 A 1 
ATOM 804  C C     . ASP A 1 105 ? 12.545  -8.211  32.986  1.00 33.15 105 A 1 
ATOM 805  O O     . ASP A 1 105 ? 12.046  -9.244  32.517  1.00 33.10 105 A 1 
ATOM 806  C CB    . ASP A 1 105 ? 15.044  -8.789  32.956  1.00 33.84 105 A 1 
ATOM 807  C CG    . ASP A 1 105 ? 15.619  -7.772  31.962  1.00 32.27 105 A 1 
ATOM 808  O OD1   . ASP A 1 105 ? 15.125  -6.623  31.949  1.00 32.69 105 A 1 
ATOM 809  O OD2   . ASP A 1 105 ? 16.531  -8.165  31.212  1.00 32.33 105 A 1 
ATOM 810  N N     . CYS A 1 106 ? 11.937  -7.038  32.897  1.00 40.20 106 A 1 
ATOM 811  C CA    . CYS A 1 106 ? 10.734  -6.831  32.112  1.00 40.98 106 A 1 
ATOM 812  C C     . CYS A 1 106 ? 11.135  -6.432  30.691  1.00 38.73 106 A 1 
ATOM 813  O O     . CYS A 1 106 ? 11.439  -5.277  30.402  1.00 36.68 106 A 1 
ATOM 814  C CB    . CYS A 1 106 ? 9.825   -5.797  32.784  1.00 38.77 106 A 1 
ATOM 815  S SG    . CYS A 1 106 ? 8.279   -5.693  31.831  1.00 33.69 106 A 1 
ATOM 816  N N     . HIS A 1 107 ? 11.096  -7.387  29.797  1.00 27.37 107 A 1 
ATOM 817  C CA    . HIS A 1 107 ? 11.539  -7.188  28.416  1.00 27.01 107 A 1 
ATOM 818  C C     . HIS A 1 107 ? 10.712  -6.137  27.654  1.00 25.80 107 A 1 
ATOM 819  O O     . HIS A 1 107 ? 11.204  -5.527  26.697  1.00 24.50 107 A 1 
ATOM 820  C CB    . HIS A 1 107 ? 11.509  -8.545  27.701  1.00 26.04 107 A 1 
ATOM 821  C CG    . HIS A 1 107 ? 12.505  -8.640  26.584  1.00 24.71 107 A 1 
ATOM 822  N ND1   . HIS A 1 107 ? 12.594  -7.810  25.492  1.00 24.10 107 A 1 
ATOM 823  C CD2   . HIS A 1 107 ? 13.534  -9.542  26.454  1.00 24.77 107 A 1 
ATOM 824  C CE1   . HIS A 1 107 ? 13.635  -8.187  24.741  1.00 23.45 107 A 1 
ATOM 825  N NE2   . HIS A 1 107 ? 14.232  -9.250  25.298  1.00 23.11 107 A 1 
ATOM 826  N N     . ALA A 1 108 ? 9.469   -5.920  28.036  1.00 33.81 108 A 1 
ATOM 827  C CA    . ALA A 1 108 ? 8.597   -4.934  27.409  1.00 33.29 108 A 1 
ATOM 828  C C     . ALA A 1 108 ? 8.965   -3.492  27.782  1.00 32.74 108 A 1 
ATOM 829  O O     . ALA A 1 108 ? 8.942   -2.615  26.922  1.00 31.03 108 A 1 
ATOM 830  C CB    . ALA A 1 108 ? 7.150   -5.258  27.774  1.00 31.15 108 A 1 
ATOM 831  N N     . ASP A 1 109 ? 9.356   -3.268  29.040  1.00 32.06 109 A 1 
ATOM 832  C CA    . ASP A 1 109 ? 9.753   -1.945  29.535  1.00 31.64 109 A 1 
ATOM 833  C C     . ASP A 1 109 ? 11.265  -1.696  29.396  1.00 30.02 109 A 1 
ATOM 834  O O     . ASP A 1 109 ? 11.725  -0.611  29.748  1.00 28.04 109 A 1 
ATOM 835  C CB    . ASP A 1 109 ? 9.277   -1.776  30.984  1.00 30.31 109 A 1 
ATOM 836  C CG    . ASP A 1 109 ? 7.750   -1.794  31.139  1.00 27.80 109 A 1 
ATOM 837  O OD1   . ASP A 1 109 ? 7.040   -1.442  30.178  1.00 29.98 109 A 1 
ATOM 838  O OD2   . ASP A 1 109 ? 7.296   -2.168  32.243  1.00 31.55 109 A 1 
ATOM 839  N N     . ALA A 1 110 ? 12.015  -2.669  28.899  1.00 30.99 110 A 1 
ATOM 840  C CA    . ALA A 1 110 ? 13.482  -2.674  28.895  1.00 30.07 110 A 1 
ATOM 841  C C     . ALA A 1 110 ? 14.063  -2.283  30.272  1.00 30.14 110 A 1 
ATOM 842  O O     . ALA A 1 110 ? 15.006  -1.495  30.368  1.00 28.52 110 A 1 
ATOM 843  C CB    . ALA A 1 110 ? 14.004  -1.842  27.722  1.00 27.74 110 A 1 
ATOM 844  N N     . ALA A 1 111 ? 13.419  -2.758  31.330  1.00 31.23 111 A 1 
ATOM 845  C CA    . ALA A 1 111 ? 13.721  -2.369  32.690  1.00 31.92 111 A 1 
ATOM 846  C C     . ALA A 1 111 ? 13.856  -3.600  33.574  1.00 31.21 111 A 1 
ATOM 847  O O     . ALA A 1 111 ? 12.935  -4.408  33.707  1.00 30.10 111 A 1 
ATOM 848  C CB    . ALA A 1 111 ? 12.642  -1.413  33.203  1.00 30.40 111 A 1 
ATOM 849  N N     . ALA A 1 112 ? 15.002  -3.677  34.213  1.00 30.95 112 A 1 
ATOM 850  C CA    . ALA A 1 112 ? 15.259  -4.598  35.285  1.00 31.33 112 A 1 
ATOM 851  C C     . ALA A 1 112 ? 14.649  -4.030  36.583  1.00 31.25 112 A 1 
ATOM 852  O O     . ALA A 1 112 ? 15.070  -2.987  37.071  1.00 30.95 112 A 1 
ATOM 853  C CB    . ALA A 1 112 ? 16.776  -4.792  35.295  1.00 30.78 112 A 1 
ATOM 854  N N     . LEU A 1 113 ? 13.608  -4.686  37.094  1.00 35.31 113 A 1 
ATOM 855  C CA    . LEU A 1 113 ? 12.856  -4.237  38.258  1.00 36.06 113 A 1 
ATOM 856  C C     . LEU A 1 113 ? 13.069  -5.189  39.439  1.00 34.59 113 A 1 
ATOM 857  O O     . LEU A 1 113 ? 13.185  -6.405  39.279  1.00 32.80 113 A 1 
ATOM 858  C CB    . LEU A 1 113 ? 11.372  -4.092  37.899  1.00 34.08 113 A 1 
ATOM 859  C CG    . LEU A 1 113 ? 11.046  -3.030  36.833  1.00 30.91 113 A 1 
ATOM 860  C CD1   . LEU A 1 113 ? 9.557   -3.081  36.485  1.00 32.04 113 A 1 
ATOM 861  C CD2   . LEU A 1 113 ? 11.383  -1.619  37.300  1.00 34.48 113 A 1 
ATOM 862  N N     . CYS A 1 114 ? 13.085  -4.610  40.649  1.00 36.37 114 A 1 
ATOM 863  C CA    . CYS A 1 114 ? 13.031  -5.436  41.851  1.00 36.25 114 A 1 
ATOM 864  C C     . CYS A 1 114 ? 11.602  -5.917  42.120  1.00 34.33 114 A 1 
ATOM 865  O O     . CYS A 1 114 ? 10.630  -5.209  41.836  1.00 34.58 114 A 1 
ATOM 866  C CB    . CYS A 1 114 ? 13.654  -4.692  43.041  1.00 36.82 114 A 1 
ATOM 867  S SG    . CYS A 1 114 ? 12.726  -3.184  43.454  1.00 36.30 114 A 1 
ATOM 868  N N     . ALA A 1 115 ? 11.449  -7.106  42.696  1.00 33.44 115 A 1 
ATOM 869  C CA    . ALA A 1 115 ? 10.146  -7.743  42.888  1.00 33.65 115 A 1 
ATOM 870  C C     . ALA A 1 115 ? 9.144   -6.895  43.691  1.00 32.70 115 A 1 
ATOM 871  O O     . ALA A 1 115 ? 7.949   -6.874  43.387  1.00 32.21 115 A 1 
ATOM 872  C CB    . ALA A 1 115 ? 10.376  -9.093  43.569  1.00 32.49 115 A 1 
ATOM 873  N N     . ALA A 1 116 ? 9.623   -6.140  44.685  1.00 37.16 116 A 1 
ATOM 874  C CA    . ALA A 1 116 ? 8.771   -5.268  45.502  1.00 36.73 116 A 1 
ATOM 875  C C     . ALA A 1 116 ? 8.237   -4.065  44.707  1.00 35.62 116 A 1 
ATOM 876  O O     . ALA A 1 116 ? 7.095   -3.648  44.892  1.00 35.47 116 A 1 
ATOM 877  C CB    . ALA A 1 116 ? 9.572   -4.813  46.722  1.00 35.87 116 A 1 
ATOM 878  N N     . TYR A 1 117 ? 9.054   -3.513  43.800  1.00 33.49 117 A 1 
ATOM 879  C CA    . TYR A 1 117 ? 8.668   -2.397  42.943  1.00 34.47 117 A 1 
ATOM 880  C C     . TYR A 1 117 ? 7.719   -2.848  41.832  1.00 34.19 117 A 1 
ATOM 881  O O     . TYR A 1 117 ? 6.738   -2.174  41.527  1.00 32.41 117 A 1 
ATOM 882  C CB    . TYR A 1 117 ? 9.930   -1.771  42.361  1.00 32.70 117 A 1 
ATOM 883  C CG    . TYR A 1 117 ? 9.651   -0.512  41.590  1.00 31.26 117 A 1 
ATOM 884  C CD1   . TYR A 1 117 ? 9.730   -0.502  40.190  1.00 31.43 117 A 1 
ATOM 885  C CD2   . TYR A 1 117 ? 9.284   0.660   42.277  1.00 33.80 117 A 1 
ATOM 886  C CE1   . TYR A 1 117 ? 9.456   0.673   39.487  1.00 30.71 117 A 1 
ATOM 887  C CE2   . TYR A 1 117 ? 9.009   1.838   41.578  1.00 30.79 117 A 1 
ATOM 888  C CZ    . TYR A 1 117 ? 9.097   1.837   40.178  1.00 30.72 117 A 1 
ATOM 889  O OH    . TYR A 1 117 ? 8.825   2.987   39.495  1.00 29.94 117 A 1 
ATOM 890  N N     . GLU A 1 118 ? 7.967   -4.015  41.291  1.00 43.55 118 A 1 
ATOM 891  C CA    . GLU A 1 118 ? 7.135   -4.637  40.290  1.00 42.31 118 A 1 
ATOM 892  C C     . GLU A 1 118 ? 5.687   -4.762  40.764  1.00 41.50 118 A 1 
ATOM 893  O O     . GLU A 1 118 ? 4.772   -4.370  40.045  1.00 39.32 118 A 1 
ATOM 894  C CB    . GLU A 1 118 ? 7.708   -6.017  39.982  1.00 40.13 118 A 1 
ATOM 895  C CG    . GLU A 1 118 ? 7.068   -6.597  38.735  1.00 35.51 118 A 1 
ATOM 896  C CD    . GLU A 1 118 ? 7.054   -8.111  38.720  1.00 32.81 118 A 1 
ATOM 897  O OE1   . GLU A 1 118 ? 7.286   -8.667  37.637  1.00 30.38 118 A 1 
ATOM 898  O OE2   . GLU A 1 118 ? 6.660   -8.725  39.730  1.00 31.53 118 A 1 
ATOM 899  N N     . ALA A 1 119 ? 5.472   -5.207  41.992  1.00 40.06 119 A 1 
ATOM 900  C CA    . ALA A 1 119 ? 4.142   -5.312  42.579  1.00 38.31 119 A 1 
ATOM 901  C C     . ALA A 1 119 ? 3.410   -3.962  42.602  1.00 36.49 119 A 1 
ATOM 902  O O     . ALA A 1 119 ? 2.222   -3.907  42.292  1.00 35.62 119 A 1 
ATOM 903  C CB    . ALA A 1 119 ? 4.265   -5.920  43.968  1.00 37.02 119 A 1 
ATOM 904  N N     . GLN A 1 120 ? 4.090   -2.850  42.901  1.00 43.04 120 A 1 
ATOM 905  C CA    . GLN A 1 120 ? 3.461   -1.529  42.937  1.00 42.94 120 A 1 
ATOM 906  C C     . GLN A 1 120 ? 3.211   -0.928  41.543  1.00 41.47 120 A 1 
ATOM 907  O O     . GLN A 1 120 ? 2.181   -0.288  41.334  1.00 40.56 120 A 1 
ATOM 908  C CB    . GLN A 1 120 ? 4.295   -0.565  43.784  1.00 42.56 120 A 1 
ATOM 909  C CG    . GLN A 1 120 ? 4.134   -0.837  45.287  1.00 39.64 120 A 1 
ATOM 910  C CD    . GLN A 1 120 ? 4.846   0.216   46.152  1.00 35.89 120 A 1 
ATOM 911  O OE1   . GLN A 1 120 ? 5.671   0.992   45.702  1.00 35.48 120 A 1 
ATOM 912  N NE2   . GLN A 1 120 ? 4.534   0.283   47.430  1.00 32.93 120 A 1 
ATOM 913  N N     . VAL A 1 121 ? 4.131   -1.119  40.607  1.00 39.92 121 A 1 
ATOM 914  C CA    . VAL A 1 121 ? 4.036   -0.516  39.264  1.00 38.22 121 A 1 
ATOM 915  C C     . VAL A 1 121 ? 3.141   -1.341  38.341  1.00 35.41 121 A 1 
ATOM 916  O O     . VAL A 1 121 ? 2.244   -0.789  37.698  1.00 34.39 121 A 1 
ATOM 917  C CB    . VAL A 1 121 ? 5.431   -0.290  38.660  1.00 37.19 121 A 1 
ATOM 918  C CG1   . VAL A 1 121 ? 5.357   0.252   37.231  1.00 38.31 121 A 1 
ATOM 919  C CG2   . VAL A 1 121 ? 6.208   0.732   39.497  1.00 46.68 121 A 1 
ATOM 920  N N     . HIS A 1 122 ? 3.343   -2.651  38.292  1.00 39.40 122 A 1 
ATOM 921  C CA    . HIS A 1 122 ? 2.596   -3.542  37.395  1.00 38.45 122 A 1 
ATOM 922  C C     . HIS A 1 122 ? 1.202   -3.899  37.914  1.00 35.43 122 A 1 
ATOM 923  O O     . HIS A 1 122 ? 0.312   -4.134  37.103  1.00 33.69 122 A 1 
ATOM 924  C CB    . HIS A 1 122 ? 3.401   -4.800  37.080  1.00 37.06 122 A 1 
ATOM 925  C CG    . HIS A 1 122 ? 4.538   -4.574  36.140  1.00 35.45 122 A 1 
ATOM 926  N ND1   . HIS A 1 122 ? 4.498   -4.668  34.764  1.00 36.46 122 A 1 
ATOM 927  C CD2   . HIS A 1 122 ? 5.835   -4.290  36.455  1.00 37.03 122 A 1 
ATOM 928  C CE1   . HIS A 1 122 ? 5.732   -4.438  34.279  1.00 38.32 122 A 1 
ATOM 929  N NE2   . HIS A 1 122 ? 6.570   -4.208  35.269  1.00 37.46 122 A 1 
ATOM 930  N N     . TYR A 1 123 ? 0.969   -3.909  39.232  1.00 36.69 123 A 1 
ATOM 931  C CA    . TYR A 1 123 ? -0.358  -4.260  39.771  1.00 34.51 123 A 1 
ATOM 932  C C     . TYR A 1 123 ? -1.456  -3.289  39.323  1.00 32.92 123 A 1 
ATOM 933  O O     . TYR A 1 123 ? -2.611  -3.684  39.172  1.00 31.33 123 A 1 
ATOM 934  C CB    . TYR A 1 123 ? -0.287  -4.329  41.298  1.00 33.21 123 A 1 
ATOM 935  C CG    . TYR A 1 123 ? -1.458  -5.038  41.948  1.00 33.26 123 A 1 
ATOM 936  C CD1   . TYR A 1 123 ? -2.577  -4.320  42.403  1.00 30.80 123 A 1 
ATOM 937  C CD2   . TYR A 1 123 ? -1.416  -6.433  42.118  1.00 32.29 123 A 1 
ATOM 938  C CE1   . TYR A 1 123 ? -3.644  -4.989  43.012  1.00 26.68 123 A 1 
ATOM 939  C CE2   . TYR A 1 123 ? -2.473  -7.114  42.720  1.00 26.90 123 A 1 
ATOM 940  C CZ    . TYR A 1 123 ? -3.597  -6.396  43.178  1.00 27.61 123 A 1 
ATOM 941  O OH    . TYR A 1 123 ? -4.635  -7.054  43.776  1.00 26.46 123 A 1 
ATOM 942  N N     . ALA A 1 124 ? -1.101  -2.032  39.071  1.00 34.71 124 A 1 
ATOM 943  C CA    . ALA A 1 124 ? -2.087  -1.009  38.731  1.00 33.47 124 A 1 
ATOM 944  C C     . ALA A 1 124 ? -2.623  -1.105  37.291  1.00 32.37 124 A 1 
ATOM 945  O O     . ALA A 1 124 ? -3.732  -0.642  37.028  1.00 31.50 124 A 1 
ATOM 946  C CB    . ALA A 1 124 ? -1.460  0.352   38.969  1.00 32.03 124 A 1 
ATOM 947  N N     . ASN A 1 125 ? -1.850  -1.651  36.353  1.00 30.48 125 A 1 
ATOM 948  C CA    . ASN A 1 125 ? -2.217  -1.593  34.949  1.00 28.87 125 A 1 
ATOM 949  C C     . ASN A 1 125 ? -2.367  -3.009  34.367  1.00 28.18 125 A 1 
ATOM 950  O O     . ASN A 1 125 ? -1.385  -3.720  34.160  1.00 26.36 125 A 1 
ATOM 951  C CB    . ASN A 1 125 ? -1.204  -0.691  34.212  1.00 28.00 125 A 1 
ATOM 952  C CG    . ASN A 1 125 ? -1.833  0.124   33.092  1.00 25.45 125 A 1 
ATOM 953  O OD1   . ASN A 1 125 ? -2.975  -0.045  32.706  1.00 26.06 125 A 1 
ATOM 954  N ND2   . ASN A 1 125 ? -1.083  1.058   32.534  1.00 28.42 125 A 1 
ATOM 955  N N     . LEU A 1 126 ? -3.593  -3.392  34.071  1.00 34.16 126 A 1 
ATOM 956  C CA    . LEU A 1 126 ? -3.938  -4.731  33.552  1.00 34.22 126 A 1 
ATOM 957  C C     . LEU A 1 126 ? -3.132  -5.140  32.305  1.00 33.04 126 A 1 
ATOM 958  O O     . LEU A 1 126 ? -2.915  -6.328  32.077  1.00 30.41 126 A 1 
ATOM 959  C CB    . LEU A 1 126 ? -5.449  -4.739  33.234  1.00 31.55 126 A 1 
ATOM 960  C CG    . LEU A 1 126 ? -6.286  -5.465  34.305  1.00 27.82 126 A 1 
ATOM 961  C CD1   . LEU A 1 126 ? -7.557  -4.688  34.633  1.00 24.41 126 A 1 
ATOM 962  C CD2   . LEU A 1 126 ? -6.688  -6.853  33.825  1.00 26.66 126 A 1 
ATOM 963  N N     . LEU A 1 127 ? -2.676  -4.177  31.527  1.00 31.38 127 A 1 
ATOM 964  C CA    . LEU A 1 127 ? -1.830  -4.428  30.359  1.00 30.91 127 A 1 
ATOM 965  C C     . LEU A 1 127 ? -0.429  -4.929  30.730  1.00 30.50 127 A 1 
ATOM 966  O O     . LEU A 1 127 ? 0.147   -5.722  29.990  1.00 28.25 127 A 1 
ATOM 967  C CB    . LEU A 1 127 ? -1.739  -3.136  29.527  1.00 28.63 127 A 1 
ATOM 968  C CG    . LEU A 1 127 ? -3.011  -2.848  28.712  1.00 25.08 127 A 1 
ATOM 969  C CD1   . LEU A 1 127 ? -3.046  -1.384  28.279  1.00 23.93 127 A 1 
ATOM 970  C CD2   . LEU A 1 127 ? -3.078  -3.722  27.457  1.00 27.56 127 A 1 
ATOM 971  N N     . THR A 1 128 ? 0.118   -4.495  31.852  1.00 37.25 128 A 1 
ATOM 972  C CA    . THR A 1 128 ? 1.472   -4.883  32.271  1.00 37.05 128 A 1 
ATOM 973  C C     . THR A 1 128 ? 1.538   -6.293  32.845  1.00 35.61 128 A 1 
ATOM 974  O O     . THR A 1 128 ? 2.604   -6.897  32.877  1.00 33.17 128 A 1 
ATOM 975  C CB    . THR A 1 128 ? 2.064   -3.873  33.257  1.00 34.21 128 A 1 
ATOM 976  O OG1   . THR A 1 128 ? 1.222   -3.715  34.377  1.00 34.17 128 A 1 
ATOM 977  C CG2   . THR A 1 128 ? 2.251   -2.490  32.636  1.00 36.42 128 A 1 
ATOM 978  N N     . VAL A 1 129 ? 0.402   -6.874  33.224  1.00 37.10 129 A 1 
ATOM 979  C CA    . VAL A 1 129 ? 0.323   -8.279  33.673  1.00 36.20 129 A 1 
ATOM 980  C C     . VAL A 1 129 ? 0.757   -9.251  32.570  1.00 34.05 129 A 1 
ATOM 981  O O     . VAL A 1 129 ? 1.325   -10.309 32.860  1.00 32.13 129 A 1 
ATOM 982  C CB    . VAL A 1 129 ? -1.098  -8.618  34.168  1.00 33.44 129 A 1 
ATOM 983  C CG1   . VAL A 1 129 ? -1.198  -10.050 34.715  1.00 31.11 129 A 1 
ATOM 984  C CG2   . VAL A 1 129 ? -1.548  -7.678  35.287  1.00 35.31 129 A 1 
ATOM 985  N N     . MET A 1 130 ? 0.540   -8.883  31.296  1.00 36.81 130 A 1 
ATOM 986  C CA    . MET A 1 130 ? 0.925   -9.680  30.129  1.00 36.18 130 A 1 
ATOM 987  C C     . MET A 1 130 ? 2.421   -9.595  29.783  1.00 34.80 130 A 1 
ATOM 988  O O     . MET A 1 130 ? 2.868   -10.287 28.864  1.00 32.68 130 A 1 
ATOM 989  C CB    . MET A 1 130 ? 0.063   -9.259  28.926  1.00 33.83 130 A 1 
ATOM 990  C CG    . MET A 1 130 ? -1.405  -9.702  29.050  1.00 30.63 130 A 1 
ATOM 991  S SD    . MET A 1 130 ? -1.692  -11.429 28.537  1.00 28.09 130 A 1 
ATOM 992  C CE    . MET A 1 130 ? -3.432  -11.579 28.940  1.00 25.61 130 A 1 
ATOM 993  N N     . HIS A 1 131 ? 3.200   -8.763  30.464  1.00 38.18 131 A 1 
ATOM 994  C CA    . HIS A 1 131 ? 4.634   -8.680  30.209  1.00 39.17 131 A 1 
ATOM 995  C C     . HIS A 1 131 ? 5.307   -9.987  30.634  1.00 35.73 131 A 1 
ATOM 996  O O     . HIS A 1 131 ? 5.181   -10.437 31.765  1.00 35.18 131 A 1 
ATOM 997  C CB    . HIS A 1 131 ? 5.258   -7.459  30.911  1.00 39.20 131 A 1 
ATOM 998  C CG    . HIS A 1 131 ? 4.857   -6.124  30.327  1.00 37.15 131 A 1 
ATOM 999  N ND1   . HIS A 1 131 ? 5.304   -4.891  30.770  1.00 38.23 131 A 1 
ATOM 1000 C CD2   . HIS A 1 131 ? 4.029   -5.872  29.270  1.00 38.42 131 A 1 
ATOM 1001 C CE1   . HIS A 1 131 ? 4.760   -3.937  29.999  1.00 39.83 131 A 1 
ATOM 1002 N NE2   . HIS A 1 131 ? 3.980   -4.500  29.078  1.00 38.51 131 A 1 
ATOM 1003 N N     . GLN A 1 132 ? 6.039   -10.592 29.698  1.00 34.55 132 A 1 
ATOM 1004 C CA    . GLN A 1 132 ? 6.876   -11.738 30.022  1.00 35.29 132 A 1 
ATOM 1005 C C     . GLN A 1 132 ? 8.014   -11.284 30.936  1.00 33.61 132 A 1 
ATOM 1006 O O     . GLN A 1 132 ? 8.851   -10.459 30.549  1.00 33.24 132 A 1 
ATOM 1007 C CB    . GLN A 1 132 ? 7.430   -12.423 28.764  1.00 35.40 132 A 1 
ATOM 1008 C CG    . GLN A 1 132 ? 6.392   -13.356 28.128  1.00 33.16 132 A 1 
ATOM 1009 C CD    . GLN A 1 132 ? 6.940   -14.114 26.910  1.00 29.66 132 A 1 
ATOM 1010 O OE1   . GLN A 1 132 ? 7.985   -13.821 26.362  1.00 28.18 132 A 1 
ATOM 1011 N NE2   . GLN A 1 132 ? 6.224   -15.116 26.445  1.00 25.15 132 A 1 
ATOM 1012 N N     . ARG A 1 133 ? 8.033   -11.837 32.137  1.00 35.62 133 A 1 
ATOM 1013 C CA    . ARG A 1 133 ? 9.039   -11.571 33.161  1.00 34.71 133 A 1 
ATOM 1014 C C     . ARG A 1 133 ? 9.958   -12.784 33.232  1.00 31.41 133 A 1 
ATOM 1015 O O     . ARG A 1 133 ? 9.508   -13.883 33.534  1.00 29.97 133 A 1 
ATOM 1016 C CB    . ARG A 1 133 ? 8.354   -11.285 34.503  1.00 35.30 133 A 1 
ATOM 1017 C CG    . ARG A 1 133 ? 7.435   -10.056 34.427  1.00 34.41 133 A 1 
ATOM 1018 C CD    . ARG A 1 133 ? 6.557   -9.967  35.674  1.00 34.08 133 A 1 
ATOM 1019 N NE    . ARG A 1 133 ? 5.517   -8.943  35.540  1.00 29.88 133 A 1 
ATOM 1020 C CZ    . ARG A 1 133 ? 4.576   -8.684  36.426  1.00 28.37 133 A 1 
ATOM 1021 N NH1   . ARG A 1 133 ? 4.462   -9.359  37.539  1.00 27.67 133 A 1 
ATOM 1022 N NH2   . ARG A 1 133 ? 3.720   -7.730  36.227  1.00 26.22 133 A 1 
ATOM 1023 N N     . MET A 1 134 ? 11.225  -12.584 32.942  1.00 32.26 134 A 1 
ATOM 1024 C CA    . MET A 1 134 ? 12.238  -13.614 33.107  1.00 32.82 134 A 1 
ATOM 1025 C C     . MET A 1 134 ? 12.973  -13.367 34.427  1.00 30.37 134 A 1 
ATOM 1026 O O     . MET A 1 134 ? 13.465  -12.255 34.632  1.00 29.72 134 A 1 
ATOM 1027 C CB    . MET A 1 134 ? 13.198  -13.625 31.913  1.00 32.81 134 A 1 
ATOM 1028 C CG    . MET A 1 134 ? 12.514  -14.135 30.631  1.00 31.76 134 A 1 
ATOM 1029 S SD    . MET A 1 134 ? 12.133  -15.917 30.594  1.00 30.69 134 A 1 
ATOM 1030 C CE    . MET A 1 134 ? 13.788  -16.579 30.315  1.00 28.82 134 A 1 
ATOM 1031 N N     . PRO A 1 135 ? 13.015  -14.329 35.326  1.00 33.90 135 A 1 
ATOM 1032 C CA    . PRO A 1 135 ? 13.851  -14.195 36.509  1.00 33.78 135 A 1 
ATOM 1033 C C     . PRO A 1 135 ? 15.313  -14.111 36.062  1.00 32.66 135 A 1 
ATOM 1034 O O     . PRO A 1 135 ? 15.813  -15.004 35.379  1.00 32.50 135 A 1 
ATOM 1035 C CB    . PRO A 1 135 ? 13.549  -15.421 37.372  1.00 33.43 135 A 1 
ATOM 1036 C CG    . PRO A 1 135 ? 13.086  -16.470 36.354  1.00 34.39 135 A 1 
ATOM 1037 C CD    . PRO A 1 135 ? 12.410  -15.642 35.258  1.00 42.92 135 A 1 
ATOM 1038 N N     . VAL A 1 136 ? 15.999  -13.036 36.451  1.00 31.17 136 A 1 
ATOM 1039 C CA    . VAL A 1 136 ? 17.447  -12.930 36.273  1.00 32.49 136 A 1 
ATOM 1040 C C     . VAL A 1 136 ? 18.072  -13.886 37.272  1.00 30.55 136 A 1 
ATOM 1041 O O     . VAL A 1 136 ? 18.193  -13.590 38.458  1.00 29.64 136 A 1 
ATOM 1042 C CB    . VAL A 1 136 ? 17.960  -11.486 36.444  1.00 31.39 136 A 1 
ATOM 1043 C CG1   . VAL A 1 136 ? 19.467  -11.422 36.209  1.00 30.13 136 A 1 
ATOM 1044 C CG2   . VAL A 1 136 ? 17.289  -10.541 35.433  1.00 37.65 136 A 1 
ATOM 1045 N N     . VAL A 1 137 ? 18.420  -15.071 36.776  1.00 30.61 137 A 1 
ATOM 1046 C CA    . VAL A 1 137 ? 19.175  -16.027 37.583  1.00 32.63 137 A 1 
ATOM 1047 C C     . VAL A 1 137 ? 20.549  -15.398 37.800  1.00 30.28 137 A 1 
ATOM 1048 O O     . VAL A 1 137 ? 21.371  -15.362 36.884  1.00 29.77 137 A 1 
ATOM 1049 C CB    . VAL A 1 137 ? 19.272  -17.412 36.928  1.00 31.16 137 A 1 
ATOM 1050 C CG1   . VAL A 1 137 ? 19.950  -18.408 37.878  1.00 29.59 137 A 1 
ATOM 1051 C CG2   . VAL A 1 137 ? 17.888  -17.969 36.576  1.00 34.16 137 A 1 
ATOM 1052 N N     . SER A 1 138 ? 20.782  -14.861 38.996  1.00 33.36 138 A 1 
ATOM 1053 C CA    . SER A 1 138 ? 22.117  -14.438 39.407  1.00 34.06 138 A 1 
ATOM 1054 C C     . SER A 1 138 ? 23.023  -15.660 39.342  1.00 32.87 138 A 1 
ATOM 1055 O O     . SER A 1 138 ? 22.900  -16.568 40.166  1.00 32.44 138 A 1 
ATOM 1056 C CB    . SER A 1 138 ? 22.090  -13.840 40.822  1.00 32.20 138 A 1 
ATOM 1057 O OG    . SER A 1 138 ? 21.550  -14.756 41.754  1.00 31.74 138 A 1 
ATOM 1058 N N     . HIS A 1 139 ? 23.872  -15.705 38.324  1.00 24.97 139 A 1 
ATOM 1059 C CA    . HIS A 1 139 ? 24.903  -16.734 38.294  1.00 27.86 139 A 1 
ATOM 1060 C C     . HIS A 1 139 ? 25.706  -16.610 39.590  1.00 26.01 139 A 1 
ATOM 1061 O O     . HIS A 1 139 ? 26.156  -15.499 39.906  1.00 25.04 139 A 1 
ATOM 1062 C CB    . HIS A 1 139 ? 25.793  -16.588 37.055  1.00 26.76 139 A 1 
ATOM 1063 C CG    . HIS A 1 139 ? 25.220  -17.300 35.864  1.00 25.55 139 A 1 
ATOM 1064 N ND1   . HIS A 1 139 ? 25.216  -18.662 35.655  1.00 25.65 139 A 1 
ATOM 1065 C CD2   . HIS A 1 139 ? 24.595  -16.744 34.778  1.00 26.62 139 A 1 
ATOM 1066 C CE1   . HIS A 1 139 ? 24.607  -18.910 34.482  1.00 24.40 139 A 1 
ATOM 1067 N NE2   . HIS A 1 139 ? 24.202  -17.773 33.917  1.00 24.87 139 A 1 
ATOM 1068 N N     . PRO A 1 140 ? 25.834  -17.677 40.383  1.00 28.47 140 A 1 
ATOM 1069 C CA    . PRO A 1 140 ? 26.622  -17.622 41.593  1.00 30.64 140 A 1 
ATOM 1070 C C     . PRO A 1 140 ? 28.021  -17.156 41.198  1.00 29.78 140 A 1 
ATOM 1071 O O     . PRO A 1 140 ? 28.595  -17.673 40.235  1.00 29.19 140 A 1 
ATOM 1072 C CB    . PRO A 1 140 ? 26.592  -19.040 42.175  1.00 29.46 140 A 1 
ATOM 1073 C CG    . PRO A 1 140 ? 26.304  -19.926 40.966  1.00 29.69 140 A 1 
ATOM 1074 C CD    . PRO A 1 140 ? 25.423  -19.034 40.083  1.00 36.53 140 A 1 
ATOM 1075 N N     . ALA A 1 141 ? 28.532  -16.151 41.904  1.00 26.52 141 A 1 
ATOM 1076 C CA    . ALA A 1 141 ? 29.891  -15.679 41.712  1.00 26.15 141 A 1 
ATOM 1077 C C     . ALA A 1 141 ? 30.817  -16.885 41.900  1.00 24.92 141 A 1 
ATOM 1078 O O     . ALA A 1 141 ? 30.978  -17.376 43.015  1.00 24.54 141 A 1 
ATOM 1079 C CB    . ALA A 1 141 ? 30.183  -14.554 42.707  1.00 25.08 141 A 1 
ATOM 1080 N N     . VAL A 1 142 ? 31.340  -17.390 40.796  1.00 26.31 142 A 1 
ATOM 1081 C CA    . VAL A 1 142 ? 32.302  -18.487 40.841  1.00 29.63 142 A 1 
ATOM 1082 C C     . VAL A 1 142 ? 33.490  -17.930 41.606  1.00 27.95 142 A 1 
ATOM 1083 O O     . VAL A 1 142 ? 34.148  -16.997 41.142  1.00 27.93 142 A 1 
ATOM 1084 C CB    . VAL A 1 142 ? 32.694  -18.973 39.434  1.00 28.69 142 A 1 
ATOM 1085 C CG1   . VAL A 1 142 ? 33.677  -20.141 39.523  1.00 27.26 142 A 1 
ATOM 1086 C CG2   . VAL A 1 142 ? 31.468  -19.450 38.651  1.00 33.36 142 A 1 
ATOM 1087 N N     . ALA A 1 143 ? 33.697  -18.437 42.828  1.00 29.79 143 A 1 
ATOM 1088 C CA    . ALA A 1 143 ? 34.818  -18.060 43.670  1.00 31.92 143 A 1 
ATOM 1089 C C     . ALA A 1 143 ? 36.099  -18.423 42.913  1.00 30.00 143 A 1 
ATOM 1090 O O     . ALA A 1 143 ? 36.494  -19.587 42.885  1.00 30.62 143 A 1 
ATOM 1091 C CB    . ALA A 1 143 ? 34.693  -18.774 45.019  1.00 31.28 143 A 1 
ATOM 1092 N N     . ILE A 1 144 ? 36.694  -17.427 42.256  1.00 31.13 144 A 1 
ATOM 1093 C CA    . ILE A 1 144 ? 37.997  -17.596 41.613  1.00 33.59 144 A 1 
ATOM 1094 C C     . ILE A 1 144 ? 38.960  -17.936 42.749  1.00 32.45 144 A 1 
ATOM 1095 O O     . ILE A 1 144 ? 39.112  -17.121 43.657  1.00 31.03 144 A 1 
ATOM 1096 C CB    . ILE A 1 144 ? 38.424  -16.338 40.835  1.00 31.78 144 A 1 
ATOM 1097 C CG1   . ILE A 1 144 ? 37.384  -15.992 39.738  1.00 30.91 144 A 1 
ATOM 1098 C CG2   . ILE A 1 144 ? 39.804  -16.550 40.205  1.00 35.27 144 A 1 
ATOM 1099 C CD1   . ILE A 1 144 ? 37.642  -14.681 39.005  1.00 34.64 144 A 1 
ATOM 1100 N N     . PRO A 1 145 ? 39.529  -19.113 42.767  1.00 30.48 145 A 1 
ATOM 1101 C CA    . PRO A 1 145 ? 40.407  -19.506 43.852  1.00 33.86 145 A 1 
ATOM 1102 C C     . PRO A 1 145 ? 41.584  -18.526 43.897  1.00 33.20 145 A 1 
ATOM 1103 O O     . PRO A 1 145 ? 42.060  -18.104 42.836  1.00 32.81 145 A 1 
ATOM 1104 C CB    . PRO A 1 145 ? 40.825  -20.946 43.558  1.00 32.61 145 A 1 
ATOM 1105 C CG    . PRO A 1 145 ? 40.666  -21.066 42.049  1.00 32.67 145 A 1 
ATOM 1106 C CD    . PRO A 1 145 ? 39.491  -20.142 41.743  1.00 38.70 145 A 1 
ATOM 1107 N N     . PRO A 1 146 ? 42.065  -18.131 45.099  1.00 31.07 146 A 1 
ATOM 1108 C CA    . PRO A 1 146 ? 43.168  -17.206 45.222  1.00 32.84 146 A 1 
ATOM 1109 C C     . PRO A 1 146 ? 44.402  -17.844 44.578  1.00 32.04 146 A 1 
ATOM 1110 O O     . PRO A 1 146 ? 44.954  -18.809 45.102  1.00 31.34 146 A 1 
ATOM 1111 C CB    . PRO A 1 146 ? 43.323  -16.945 46.725  1.00 31.85 146 A 1 
ATOM 1112 C CG    . PRO A 1 146 ? 42.763  -18.210 47.366  1.00 32.46 146 A 1 
ATOM 1113 C CD    . PRO A 1 146 ? 41.654  -18.630 46.391  1.00 38.95 146 A 1 
ATOM 1114 N N     . VAL A 1 147 ? 44.765  -17.335 43.415  1.00 31.39 147 A 1 
ATOM 1115 C CA    . VAL A 1 147 ? 45.959  -17.801 42.706  1.00 34.52 147 A 1 
ATOM 1116 C C     . VAL A 1 147 ? 47.149  -17.446 43.585  1.00 33.38 147 A 1 
ATOM 1117 O O     . VAL A 1 147 ? 47.469  -16.267 43.761  1.00 32.74 147 A 1 
ATOM 1118 C CB    . VAL A 1 147 ? 46.081  -17.205 41.294  1.00 31.87 147 A 1 
ATOM 1119 C CG1   . VAL A 1 147 ? 47.238  -17.851 40.545  1.00 30.22 147 A 1 
ATOM 1120 C CG2   . VAL A 1 147 ? 44.805  -17.426 40.474  1.00 35.47 147 A 1 
ATOM 1121 N N     . SER A 1 148 ? 47.761  -18.449 44.214  1.00 33.73 148 A 1 
ATOM 1122 C CA    . SER A 1 148 ? 48.899  -18.263 45.103  1.00 35.82 148 A 1 
ATOM 1123 C C     . SER A 1 148 ? 50.055  -17.643 44.324  1.00 34.06 148 A 1 
ATOM 1124 O O     . SER A 1 148 ? 50.520  -18.201 43.333  1.00 33.80 148 A 1 
ATOM 1125 C CB    . SER A 1 148 ? 49.304  -19.597 45.734  1.00 34.13 148 A 1 
ATOM 1126 O OG    . SER A 1 148 ? 49.542  -20.578 44.739  1.00 31.75 148 A 1 
ATOM 1127 N N     . LEU A 1 149 ? 50.515  -16.485 44.811  1.00 29.44 149 A 1 
ATOM 1128 C CA    . LEU A 1 149 ? 51.702  -15.750 44.360  1.00 32.65 149 A 1 
ATOM 1129 C C     . LEU A 1 149 ? 52.980  -16.549 44.676  1.00 31.36 149 A 1 
ATOM 1130 O O     . LEU A 1 149 ? 53.760  -16.151 45.545  1.00 29.91 149 A 1 
ATOM 1131 C CB    . LEU A 1 149 ? 51.716  -14.375 45.064  1.00 29.72 149 A 1 
ATOM 1132 C CG    . LEU A 1 149 ? 50.866  -13.293 44.398  1.00 27.85 149 A 1 
ATOM 1133 C CD1   . LEU A 1 149 ? 50.510  -12.204 45.402  1.00 28.53 149 A 1 
ATOM 1134 C CD2   . LEU A 1 149 ? 51.642  -12.653 43.248  1.00 31.77 149 A 1 
ATOM 1135 N N     . PHE A 1 150 ? 53.198  -17.682 44.040  1.00 26.25 150 A 1 
ATOM 1136 C CA    . PHE A 1 150 ? 54.476  -18.377 44.176  1.00 28.76 150 A 1 
ATOM 1137 C C     . PHE A 1 150 ? 55.587  -17.517 43.559  1.00 27.59 150 A 1 
ATOM 1138 O O     . PHE A 1 150 ? 55.594  -17.245 42.358  1.00 26.70 150 A 1 
ATOM 1139 C CB    . PHE A 1 150 ? 54.409  -19.803 43.616  1.00 26.68 150 A 1 
ATOM 1140 C CG    . PHE A 1 150 ? 54.172  -20.840 44.693  1.00 27.60 150 A 1 
ATOM 1141 C CD1   . PHE A 1 150 ? 55.260  -21.378 45.402  1.00 30.99 150 A 1 
ATOM 1142 C CD2   . PHE A 1 150 ? 52.864  -21.234 45.030  1.00 33.18 150 A 1 
ATOM 1143 C CE1   . PHE A 1 150 ? 55.039  -22.316 46.434  1.00 30.15 150 A 1 
ATOM 1144 C CE2   . PHE A 1 150 ? 52.640  -22.167 46.061  1.00 28.42 150 A 1 
ATOM 1145 C CZ    . PHE A 1 150 ? 53.728  -22.712 46.761  1.00 27.79 150 A 1 
ATOM 1146 N N     . ALA A 1 151 ? 56.495  -17.065 44.428  1.00 29.14 151 A 1 
ATOM 1147 C CA    . ALA A 1 151 ? 57.390  -15.931 44.195  1.00 33.49 151 A 1 
ATOM 1148 C C     . ALA A 1 151 ? 58.701  -16.266 43.469  1.00 31.77 151 A 1 
ATOM 1149 O O     . ALA A 1 151 ? 59.274  -15.391 42.838  1.00 30.81 151 A 1 
ATOM 1150 C CB    . ALA A 1 151 ? 57.677  -15.320 45.571  1.00 31.30 151 A 1 
ATOM 1151 N N     . GLU A 1 152 ? 59.228  -17.487 43.662  1.00 27.50 152 A 1 
ATOM 1152 C CA    . GLU A 1 152 ? 60.678  -17.603 43.873  1.00 31.10 152 A 1 
ATOM 1153 C C     . GLU A 1 152 ? 61.617  -17.336 42.678  1.00 29.18 152 A 1 
ATOM 1154 O O     . GLU A 1 152 ? 62.393  -16.389 42.713  1.00 28.66 152 A 1 
ATOM 1155 C CB    . GLU A 1 152 ? 61.022  -18.991 44.462  1.00 29.57 152 A 1 
ATOM 1156 C CG    . GLU A 1 152 ? 60.615  -19.187 45.925  1.00 28.43 152 A 1 
ATOM 1157 C CD    . GLU A 1 152 ? 61.111  -20.541 46.468  1.00 29.46 152 A 1 
ATOM 1158 O OE1   . GLU A 1 152 ? 61.432  -20.599 47.677  1.00 28.10 152 A 1 
ATOM 1159 O OE2   . GLU A 1 152 ? 61.123  -21.519 45.682  1.00 30.87 152 A 1 
ATOM 1160 N N     . ALA A 1 153 ? 61.728  -18.275 41.759  1.00 30.10 153 A 1 
ATOM 1161 C CA    . ALA A 1 153 ? 63.091  -18.719 41.464  1.00 33.73 153 A 1 
ATOM 1162 C C     . ALA A 1 153 ? 63.889  -17.781 40.532  1.00 31.85 153 A 1 
ATOM 1163 O O     . ALA A 1 153 ? 63.522  -17.539 39.394  1.00 31.69 153 A 1 
ATOM 1164 C CB    . ALA A 1 153 ? 63.053  -20.164 40.964  1.00 32.04 153 A 1 
ATOM 1165 N N     . GLU A 1 154 ? 65.058  -17.371 41.035  1.00 26.92 154 A 1 
ATOM 1166 C CA    . GLU A 1 154 ? 66.027  -16.428 40.440  1.00 30.40 154 A 1 
ATOM 1167 C C     . GLU A 1 154 ? 66.678  -16.866 39.111  1.00 28.17 154 A 1 
ATOM 1168 O O     . GLU A 1 154 ? 67.389  -16.056 38.515  1.00 27.70 154 A 1 
ATOM 1169 C CB    . GLU A 1 154 ? 67.200  -16.267 41.430  1.00 29.82 154 A 1 
ATOM 1170 C CG    . GLU A 1 154 ? 66.863  -15.620 42.775  1.00 28.71 154 A 1 
ATOM 1171 C CD    . GLU A 1 154 ? 68.132  -15.460 43.636  1.00 29.48 154 A 1 
ATOM 1172 O OE1   . GLU A 1 154 ? 68.315  -14.370 44.217  1.00 26.76 154 A 1 
ATOM 1173 O OE2   . GLU A 1 154 ? 68.920  -16.436 43.698  1.00 31.21 154 A 1 
ATOM 1174 N N     . ALA A 1 155 ? 66.601  -18.101 38.732  1.00 28.74 155 A 1 
ATOM 1175 C CA    . ALA A 1 155 ? 67.754  -18.823 38.195  1.00 31.86 155 A 1 
ATOM 1176 C C     . ALA A 1 155 ? 68.438  -18.134 36.989  1.00 29.75 155 A 1 
ATOM 1177 O O     . ALA A 1 155 ? 67.840  -17.838 35.964  1.00 29.35 155 A 1 
ATOM 1178 C CB    . ALA A 1 155 ? 67.374  -20.272 37.911  1.00 30.91 155 A 1 
ATOM 1179 N N     . THR A 1 156 ? 69.771  -17.966 37.157  1.00 30.20 156 A 1 
ATOM 1180 C CA    . THR A 1 156 ? 70.738  -17.119 36.421  1.00 33.69 156 A 1 
ATOM 1181 C C     . THR A 1 156 ? 71.186  -17.612 35.041  1.00 31.40 156 A 1 
ATOM 1182 O O     . THR A 1 156 ? 72.197  -17.127 34.549  1.00 30.10 156 A 1 
ATOM 1183 C CB    . THR A 1 156 ? 71.995  -17.007 37.286  1.00 30.32 156 A 1 
ATOM 1184 O OG1   . THR A 1 156 ? 72.347  -18.283 37.798  1.00 28.60 156 A 1 
ATOM 1185 C CG2   . THR A 1 156 ? 71.803  -16.076 38.484  1.00 32.18 156 A 1 
ATOM 1186 N N     . ALA A 1 157 ? 70.520  -18.620 34.491  1.00 32.18 157 A 1 
ATOM 1187 C CA    . ALA A 1 157 ? 71.168  -19.541 33.537  1.00 33.48 157 A 1 
ATOM 1188 C C     . ALA A 1 157 ? 71.886  -18.870 32.333  1.00 30.96 157 A 1 
ATOM 1189 O O     . ALA A 1 157 ? 71.527  -17.786 31.893  1.00 30.81 157 A 1 
ATOM 1190 C CB    . ALA A 1 157 ? 70.157  -20.607 33.121  1.00 32.54 157 A 1 
ATOM 1191 N N     . PRO A 1 158 ? 72.948  -19.516 31.859  1.00 26.84 158 A 1 
ATOM 1192 C CA    . PRO A 1 158 ? 74.168  -18.859 31.406  1.00 30.19 158 A 1 
ATOM 1193 C C     . PRO A 1 158 ? 74.239  -18.527 29.903  1.00 29.16 158 A 1 
ATOM 1194 O O     . PRO A 1 158 ? 73.330  -18.737 29.119  1.00 27.95 158 A 1 
ATOM 1195 C CB    . PRO A 1 158 ? 75.284  -19.829 31.847  1.00 27.96 158 A 1 
ATOM 1196 C CG    . PRO A 1 158 ? 74.634  -21.188 31.652  1.00 29.25 158 A 1 
ATOM 1197 C CD    . PRO A 1 158 ? 73.218  -20.923 32.125  1.00 35.66 158 A 1 
ATOM 1198 N N     . VAL A 1 159 ? 75.467  -18.094 29.564  1.00 29.55 159 A 1 
ATOM 1199 C CA    . VAL A 1 159 ? 75.946  -17.322 28.390  1.00 34.67 159 A 1 
ATOM 1200 C C     . VAL A 1 159 ? 75.905  -18.025 27.023  1.00 33.03 159 A 1 
ATOM 1201 O O     . VAL A 1 159 ? 76.191  -17.381 26.023  1.00 32.01 159 A 1 
ATOM 1202 C CB    . VAL A 1 159 ? 77.404  -16.910 28.691  1.00 31.97 159 A 1 
ATOM 1203 C CG1   . VAL A 1 159 ? 78.083  -16.026 27.640  1.00 30.19 159 A 1 
ATOM 1204 C CG2   . VAL A 1 159 ? 77.519  -16.152 30.024  1.00 36.08 159 A 1 
ATOM 1205 N N     . LEU A 1 160 ? 75.674  -19.293 26.953  1.00 28.54 160 A 1 
ATOM 1206 C CA    . LEU A 1 160 ? 76.290  -20.174 25.943  1.00 34.17 160 A 1 
ATOM 1207 C C     . LEU A 1 160 ? 76.195  -19.636 24.502  1.00 32.50 160 A 1 
ATOM 1208 O O     . LEU A 1 160 ? 75.169  -19.724 23.830  1.00 31.62 160 A 1 
ATOM 1209 C CB    . LEU A 1 160 ? 75.752  -21.609 26.082  1.00 31.91 160 A 1 
ATOM 1210 C CG    . LEU A 1 160 ? 76.654  -22.498 26.959  1.00 30.57 160 A 1 
ATOM 1211 C CD1   . LEU A 1 160 ? 75.891  -23.739 27.433  1.00 32.00 160 A 1 
ATOM 1212 C CD2   . LEU A 1 160 ? 77.894  -22.968 26.191  1.00 36.57 160 A 1 
ATOM 1213 N N     . GLY A 1 161 ? 77.354  -19.155 24.045  1.00 32.03 161 A 1 
ATOM 1214 C CA    . GLY A 1 161 ? 77.591  -18.497 22.764  1.00 36.16 161 A 1 
ATOM 1215 C C     . GLY A 1 161 ? 77.727  -19.430 21.567  1.00 34.61 161 A 1 
ATOM 1216 O O     . GLY A 1 161 ? 78.757  -19.399 20.895  1.00 33.20 161 A 1 
ATOM 1217 N N     . ARG A 1 162 ? 76.755  -20.276 21.353  1.00 28.35 162 A 1 
ATOM 1218 C CA    . ARG A 1 162 ? 76.934  -21.340 20.360  1.00 35.24 162 A 1 
ATOM 1219 C C     . ARG A 1 162 ? 76.963  -20.834 18.910  1.00 33.15 162 A 1 
ATOM 1220 O O     . ARG A 1 162 ? 76.594  -19.720 18.625  1.00 31.42 162 A 1 
ATOM 1221 C CB    . ARG A 1 162 ? 75.895  -22.467 20.578  1.00 33.46 162 A 1 
ATOM 1222 C CG    . ARG A 1 162 ? 76.566  -23.849 20.521  1.00 32.96 162 A 1 
ATOM 1223 C CD    . ARG A 1 162 ? 75.521  -24.968 20.613  1.00 33.60 162 A 1 
ATOM 1224 N NE    . ARG A 1 162 ? 76.156  -26.300 20.649  1.00 33.08 162 A 1 
ATOM 1225 C CZ    . ARG A 1 162 ? 75.527  -27.461 20.715  1.00 31.12 162 A 1 
ATOM 1226 N NH1   . ARG A 1 162 ? 74.228  -27.528 20.737  1.00 29.88 162 A 1 
ATOM 1227 N NH2   . ARG A 1 162 ? 76.181  -28.580 20.753  1.00 29.52 162 A 1 
ATOM 1228 N N     . LYS A 1 163 ? 77.406  -21.712 18.069  1.00 22.32 163 A 1 
ATOM 1229 C CA    . LYS A 1 163 ? 78.429  -21.712 17.036  1.00 30.40 163 A 1 
ATOM 1230 C C     . LYS A 1 163 ? 78.012  -21.118 15.679  1.00 28.88 163 A 1 
ATOM 1231 O O     . LYS A 1 163 ? 76.858  -20.853 15.415  1.00 27.64 163 A 1 
ATOM 1232 C CB    . LYS A 1 163 ? 78.879  -23.170 16.832  1.00 28.82 163 A 1 
ATOM 1233 C CG    . LYS A 1 163 ? 80.067  -23.623 17.666  1.00 27.33 163 A 1 
ATOM 1234 C CD    . LYS A 1 163 ? 80.457  -25.047 17.233  1.00 26.48 163 A 1 
ATOM 1235 C CE    . LYS A 1 163 ? 81.788  -25.481 17.848  1.00 24.94 163 A 1 
ATOM 1236 N NZ    . LYS A 1 163 ? 82.225  -26.777 17.290  1.00 24.88 163 A 1 
ATOM 1237 N N     . GLU A 1 164 ? 79.038  -21.065 14.856  1.00 27.80 164 A 1 
ATOM 1238 C CA    . GLU A 1 164 ? 79.196  -20.416 13.540  1.00 31.95 164 A 1 
ATOM 1239 C C     . GLU A 1 164 ? 78.424  -21.010 12.347  1.00 30.60 164 A 1 
ATOM 1240 O O     . GLU A 1 164 ? 78.603  -20.491 11.263  1.00 30.44 164 A 1 
ATOM 1241 C CB    . GLU A 1 164 ? 80.686  -20.535 13.164  1.00 31.15 164 A 1 
ATOM 1242 C CG    . GLU A 1 164 ? 81.652  -19.752 14.062  1.00 30.53 164 A 1 
ATOM 1243 C CD    . GLU A 1 164 ? 83.117  -20.058 13.735  1.00 31.22 164 A 1 
ATOM 1244 O OE1   . GLU A 1 164 ? 83.908  -19.099 13.617  1.00 30.73 164 A 1 
ATOM 1245 O OE2   . GLU A 1 164 ? 83.451  -21.267 13.671  1.00 32.37 164 A 1 
ATOM 1246 N N     . GLU A 1 165 ? 77.697  -22.092 12.466  1.00 31.60 165 A 1 
ATOM 1247 C CA    . GLU A 1 165 ? 77.659  -23.104 11.398  1.00 35.56 165 A 1 
ATOM 1248 C C     . GLU A 1 165 ? 77.405  -22.549 9.985   1.00 34.53 165 A 1 
ATOM 1249 O O     . GLU A 1 165 ? 76.414  -21.896 9.675   1.00 33.66 165 A 1 
ATOM 1250 C CB    . GLU A 1 165 ? 76.751  -24.293 11.732  1.00 34.69 165 A 1 
ATOM 1251 C CG    . GLU A 1 165 ? 77.498  -25.343 12.570  1.00 33.98 165 A 1 
ATOM 1252 C CD    . GLU A 1 165 ? 76.691  -26.622 12.878  1.00 35.26 165 A 1 
ATOM 1253 O OE1   . GLU A 1 165 ? 77.258  -27.509 13.576  1.00 34.13 165 A 1 
ATOM 1254 O OE2   . GLU A 1 165 ? 75.517  -26.718 12.471  1.00 35.14 165 A 1 
ATOM 1255 N N     . ASP A 1 166 ? 78.371  -22.942 9.143   1.00 29.70 166 A 1 
ATOM 1256 C CA    . ASP A 1 166 ? 78.888  -22.271 7.944   1.00 32.66 166 A 1 
ATOM 1257 C C     . ASP A 1 166 ? 78.117  -22.585 6.647   1.00 30.35 166 A 1 
ATOM 1258 O O     . ASP A 1 166 ? 78.634  -22.356 5.560   1.00 29.76 166 A 1 
ATOM 1259 C CB    . ASP A 1 166 ? 80.344  -22.766 7.857   1.00 31.69 166 A 1 
ATOM 1260 C CG    . ASP A 1 166 ? 81.324  -21.902 7.064   1.00 29.70 166 A 1 
ATOM 1261 O OD1   . ASP A 1 166 ? 81.051  -20.700 6.868   1.00 32.05 166 A 1 
ATOM 1262 O OD2   . ASP A 1 166 ? 82.379  -22.466 6.680   1.00 32.76 166 A 1 
ATOM 1263 N N     . THR A 1 167 ? 76.942  -23.230 6.743   1.00 29.63 167 A 1 
ATOM 1264 C CA    . THR A 1 167 ? 76.593  -24.227 5.736   1.00 31.95 167 A 1 
ATOM 1265 C C     . THR A 1 167 ? 76.495  -23.662 4.317   1.00 30.07 167 A 1 
ATOM 1266 O O     . THR A 1 167 ? 75.696  -22.781 3.995   1.00 28.83 167 A 1 
ATOM 1267 C CB    . THR A 1 167 ? 75.358  -25.068 6.088   1.00 29.94 167 A 1 
ATOM 1268 O OG1   . THR A 1 167 ? 74.310  -24.268 6.596   1.00 30.23 167 A 1 
ATOM 1269 C CG2   . THR A 1 167 ? 75.690  -26.116 7.136   1.00 34.71 167 A 1 
ATOM 1270 N N     . SER A 1 168 ? 77.325  -24.273 3.473   1.00 32.85 168 A 1 
ATOM 1271 C CA    . SER A 1 168 ? 77.960  -23.736 2.263   1.00 32.83 168 A 1 
ATOM 1272 C C     . SER A 1 168 ? 77.161  -23.897 0.960   1.00 30.90 168 A 1 
ATOM 1273 O O     . SER A 1 168 ? 77.701  -23.604 -0.103  1.00 30.87 168 A 1 
ATOM 1274 C CB    . SER A 1 168 ? 79.283  -24.504 2.140   1.00 32.51 168 A 1 
ATOM 1275 O OG    . SER A 1 168 ? 80.021  -24.213 0.981   1.00 32.30 168 A 1 
ATOM 1276 N N     . TRP A 1 169 ? 75.973  -24.491 1.032   1.00 34.29 169 A 1 
ATOM 1277 C CA    . TRP A 1 169 ? 75.547  -25.376 -0.048  1.00 32.24 169 A 1 
ATOM 1278 C C     . TRP A 1 169 ? 75.508  -24.771 -1.467  1.00 30.75 169 A 1 
ATOM 1279 O O     . TRP A 1 169 ? 75.099  -23.663 -1.751  1.00 29.34 169 A 1 
ATOM 1280 C CB    . TRP A 1 169 ? 74.257  -26.133 0.303   1.00 30.82 169 A 1 
ATOM 1281 C CG    . TRP A 1 169 ? 74.467  -27.378 1.102   1.00 28.93 169 A 1 
ATOM 1282 C CD1   . TRP A 1 169 ? 74.654  -27.426 2.432   1.00 28.05 169 A 1 
ATOM 1283 C CD2   . TRP A 1 169 ? 74.562  -28.774 0.629   1.00 29.52 169 A 1 
ATOM 1284 N NE1   . TRP A 1 169 ? 74.854  -28.744 2.836   1.00 26.52 169 A 1 
ATOM 1285 C CE2   . TRP A 1 169 ? 74.808  -29.596 1.760   1.00 26.18 169 A 1 
ATOM 1286 C CE3   . TRP A 1 169 ? 74.462  -29.386 -0.622  1.00 29.81 169 A 1 
ATOM 1287 C CZ2   . TRP A 1 169 ? 74.959  -30.987 1.637   1.00 27.73 169 A 1 
ATOM 1288 C CZ3   . TRP A 1 169 ? 74.608  -30.793 -0.750  1.00 28.33 169 A 1 
ATOM 1289 C CH2   . TRP A 1 169 ? 74.851  -31.571 0.366   1.00 29.24 169 A 1 
ATOM 1290 N N     . LEU A 1 170 ? 75.890  -25.646 -2.294  1.00 33.93 170 A 1 
ATOM 1291 C CA    . LEU A 1 170 ? 76.260  -25.824 -3.703  1.00 36.01 170 A 1 
ATOM 1292 C C     . LEU A 1 170 ? 75.364  -25.123 -4.758  1.00 34.35 170 A 1 
ATOM 1293 O O     . LEU A 1 170 ? 74.267  -24.692 -4.459  1.00 33.66 170 A 1 
ATOM 1294 C CB    . LEU A 1 170 ? 76.151  -27.355 -3.898  1.00 34.15 170 A 1 
ATOM 1295 C CG    . LEU A 1 170 ? 77.313  -28.190 -3.349  1.00 33.19 170 A 1 
ATOM 1296 C CD1   . LEU A 1 170 ? 76.857  -29.616 -3.020  1.00 36.21 170 A 1 
ATOM 1297 C CD2   . LEU A 1 170 ? 78.460  -28.291 -4.339  1.00 38.21 170 A 1 
ATOM 1298 N N     . LEU A 1 171 ? 75.654  -25.143 -5.992  1.00 31.05 171 A 1 
ATOM 1299 C CA    . LEU A 1 171 ? 76.804  -24.983 -6.915  1.00 33.44 171 A 1 
ATOM 1300 C C     . LEU A 1 171 ? 76.246  -24.761 -8.329  1.00 31.58 171 A 1 
ATOM 1301 O O     . LEU A 1 171 ? 76.779  -23.986 -9.083  1.00 30.07 171 A 1 
ATOM 1302 C CB    . LEU A 1 171 ? 77.689  -26.256 -6.963  1.00 31.88 171 A 1 
ATOM 1303 C CG    . LEU A 1 171 ? 79.192  -26.063 -6.664  1.00 31.17 171 A 1 
ATOM 1304 C CD1   . LEU A 1 171 ? 79.885  -27.424 -6.558  1.00 32.79 171 A 1 
ATOM 1305 C CD2   . LEU A 1 171 ? 79.925  -25.258 -7.723  1.00 35.30 171 A 1 
ATOM 1306 N N     . LEU A 1 172 ? 75.275  -25.525 -8.694  1.00 34.93 172 A 1 
ATOM 1307 C CA    . LEU A 1 172 ? 75.194  -26.143 -10.027 1.00 38.28 172 A 1 
ATOM 1308 C C     . LEU A 1 172 ? 75.043  -25.176 -11.224 1.00 36.34 172 A 1 
ATOM 1309 O O     . LEU A 1 172 ? 74.428  -24.126 -11.145 1.00 34.94 172 A 1 
ATOM 1310 C CB    . LEU A 1 172 ? 74.111  -27.247 -10.032 1.00 35.76 172 A 1 
ATOM 1311 C CG    . LEU A 1 172 ? 74.695  -28.657 -9.810  1.00 34.51 172 A 1 
ATOM 1312 C CD1   . LEU A 1 172 ? 73.606  -29.611 -9.306  1.00 35.88 172 A 1 
ATOM 1313 C CD2   . LEU A 1 172 ? 75.293  -29.250 -11.087 1.00 37.04 172 A 1 
ATOM 1314 N N     . SER A 1 173 ? 75.605  -25.615 -12.324 1.00 34.63 173 A 1 
ATOM 1315 C CA    . SER A 1 173 ? 76.485  -24.859 -13.230 1.00 37.30 173 A 1 
ATOM 1316 C C     . SER A 1 173 ? 75.962  -24.545 -14.638 1.00 34.93 173 A 1 
ATOM 1317 O O     . SER A 1 173 ? 76.529  -23.666 -15.289 1.00 33.73 173 A 1 
ATOM 1318 C CB    . SER A 1 173 ? 77.712  -25.739 -13.427 1.00 35.80 173 A 1 
ATOM 1319 O OG    . SER A 1 173 ? 77.335  -27.056 -13.812 1.00 36.15 173 A 1 
ATOM 1320 N N     . LYS A 1 174 ? 75.081  -25.319 -15.131 1.00 32.35 174 A 1 
ATOM 1321 C CA    . LYS A 1 174 ? 74.957  -25.568 -16.585 1.00 39.96 174 A 1 
ATOM 1322 C C     . LYS A 1 174 ? 74.741  -24.310 -17.445 1.00 38.84 174 A 1 
ATOM 1323 O O     . LYS A 1 174 ? 74.130  -23.357 -16.981 1.00 35.38 174 A 1 
ATOM 1324 C CB    . LYS A 1 174 ? 73.779  -26.533 -16.824 1.00 36.30 174 A 1 
ATOM 1325 C CG    . LYS A 1 174 ? 74.187  -27.996 -16.644 1.00 35.35 174 A 1 
ATOM 1326 C CD    . LYS A 1 174 ? 73.052  -28.903 -17.146 1.00 34.09 174 A 1 
ATOM 1327 C CE    . LYS A 1 174 ? 73.519  -30.353 -17.165 1.00 31.15 174 A 1 
ATOM 1328 N NZ    . LYS A 1 174 ? 72.487  -31.238 -17.761 1.00 30.26 174 A 1 
ATOM 1329 N N     . ASP A 1 175 ? 75.008  -24.303 -18.649 1.00 31.13 175 A 1 
ATOM 1330 C CA    . ASP A 1 175 ? 75.819  -24.692 -19.818 1.00 35.03 175 A 1 
ATOM 1331 C C     . ASP A 1 175 ? 75.149  -23.903 -20.974 1.00 31.95 175 A 1 
ATOM 1332 O O     . ASP A 1 175 ? 74.064  -23.359 -20.787 1.00 29.88 175 A 1 
ATOM 1333 C CB    . ASP A 1 175 ? 75.737  -26.197 -20.137 1.00 32.47 175 A 1 
ATOM 1334 C CG    . ASP A 1 175 ? 76.788  -27.104 -19.487 1.00 30.32 175 A 1 
ATOM 1335 O OD1   . ASP A 1 175 ? 77.836  -26.588 -19.054 1.00 31.94 175 A 1 
ATOM 1336 O OD2   . ASP A 1 175 ? 76.511  -28.327 -19.440 1.00 32.47 175 A 1 
ATOM 1337 N N     . SER A 1 176 ? 75.590  -23.810 -22.161 1.00 32.24 176 A 1 
ATOM 1338 C CA    . SER A 1 176 ? 76.876  -23.483 -22.786 1.00 36.21 176 A 1 
ATOM 1339 C C     . SER A 1 176 ? 76.654  -22.635 -24.054 1.00 35.03 176 A 1 
ATOM 1340 O O     . SER A 1 176 ? 76.839  -21.427 -24.016 1.00 32.83 176 A 1 
ATOM 1341 C CB    . SER A 1 176 ? 77.663  -24.760 -23.143 1.00 33.05 176 A 1 
ATOM 1342 O OG    . SER A 1 176 ? 76.895  -25.657 -23.924 1.00 32.72 176 A 1 
ATOM 1343 N N     . ASP A 1 177 ? 76.333  -23.253 -25.143 1.00 34.40 177 A 1 
ATOM 1344 C CA    . ASP A 1 177 ? 76.773  -22.860 -26.507 1.00 37.31 177 A 1 
ATOM 1345 C C     . ASP A 1 177 ? 75.850  -21.891 -27.290 1.00 34.70 177 A 1 
ATOM 1346 O O     . ASP A 1 177 ? 74.694  -21.725 -26.964 1.00 32.63 177 A 1 
ATOM 1347 C CB    . ASP A 1 177 ? 76.934  -24.167 -27.302 1.00 34.64 177 A 1 
ATOM 1348 C CG    . ASP A 1 177 ? 78.048  -25.093 -26.813 1.00 32.12 177 A 1 
ATOM 1349 O OD1   . ASP A 1 177 ? 78.974  -24.597 -26.146 1.00 33.61 177 A 1 
ATOM 1350 O OD2   . ASP A 1 177 ? 77.956  -26.288 -27.147 1.00 34.39 177 A 1 
ATOM 1351 N N     . ASN A 1 178 ? 76.234  -21.326 -28.419 1.00 29.84 178 A 1 
ATOM 1352 C CA    . ASN A 1 178 ? 77.455  -20.641 -28.896 1.00 32.49 178 A 1 
ATOM 1353 C C     . ASN A 1 178 ? 77.174  -19.816 -30.191 1.00 29.67 178 A 1 
ATOM 1354 O O     . ASN A 1 178 ? 77.301  -18.596 -30.207 1.00 27.46 178 A 1 
ATOM 1355 C CB    . ASN A 1 178 ? 78.591  -21.648 -29.186 1.00 30.67 178 A 1 
ATOM 1356 C CG    . ASN A 1 178 ? 79.989  -21.045 -29.224 1.00 28.35 178 A 1 
ATOM 1357 O OD1   . ASN A 1 178 ? 80.217  -19.854 -29.149 1.00 30.98 178 A 1 
ATOM 1358 N ND2   . ASN A 1 178 ? 81.002  -21.886 -29.328 1.00 32.58 178 A 1 
ATOM 1359 N N     . HIS A 1 179 ? 76.946  -20.485 -31.273 1.00 36.14 179 A 1 
ATOM 1360 C CA    . HIS A 1 179 ? 77.251  -20.026 -32.658 1.00 39.27 179 A 1 
ATOM 1361 C C     . HIS A 1 179 ? 76.093  -19.306 -33.385 1.00 37.41 179 A 1 
ATOM 1362 O O     . HIS A 1 179 ? 74.948  -19.448 -32.999 1.00 34.62 179 A 1 
ATOM 1363 C CB    . HIS A 1 179 ? 77.666  -21.270 -33.457 1.00 35.57 179 A 1 
ATOM 1364 C CG    . HIS A 1 179 ? 79.077  -21.749 -33.249 1.00 34.55 179 A 1 
ATOM 1365 N ND1   . HIS A 1 179 ? 80.004  -21.350 -32.315 1.00 34.57 179 A 1 
ATOM 1366 C CD2   . HIS A 1 179 ? 79.700  -22.696 -34.040 1.00 34.77 179 A 1 
ATOM 1367 C CE1   . HIS A 1 179 ? 81.124  -22.035 -32.521 1.00 32.65 179 A 1 
ATOM 1368 N NE2   . HIS A 1 179 ? 80.990  -22.868 -33.554 1.00 33.51 179 A 1 
ATOM 1369 N N     . ASN A 1 180 ? 76.264  -18.623 -34.521 1.00 31.74 180 A 1 
ATOM 1370 C CA    . ASN A 1 180 ? 77.377  -17.855 -35.138 1.00 34.56 180 A 1 
ATOM 1371 C C     . ASN A 1 180 ? 76.878  -16.962 -36.317 1.00 31.77 180 A 1 
ATOM 1372 O O     . ASN A 1 180 ? 77.061  -15.758 -36.317 1.00 29.56 180 A 1 
ATOM 1373 C CB    . ASN A 1 180 ? 78.450  -18.820 -35.699 1.00 32.91 180 A 1 
ATOM 1374 C CG    . ASN A 1 180 ? 79.802  -18.180 -36.004 1.00 30.58 180 A 1 
ATOM 1375 O OD1   . ASN A 1 180 ? 80.030  -16.997 -35.874 1.00 33.08 180 A 1 
ATOM 1376 N ND2   . ASN A 1 180 ? 80.770  -18.973 -36.403 1.00 34.52 180 A 1 
ATOM 1377 N N     . ARG A 1 181 ? 76.377  -17.547 -37.343 1.00 33.58 181 A 1 
ATOM 1378 C CA    . ARG A 1 181 ? 76.497  -17.084 -38.765 1.00 37.62 181 A 1 
ATOM 1379 C C     . ARG A 1 181 ? 75.290  -16.272 -39.294 1.00 34.88 181 A 1 
ATOM 1380 O O     . ARG A 1 181 ? 74.237  -16.338 -38.701 1.00 32.05 181 A 1 
ATOM 1381 C CB    . ARG A 1 181 ? 76.684  -18.351 -39.620 1.00 34.89 181 A 1 
ATOM 1382 C CG    . ARG A 1 181 ? 78.083  -18.494 -40.228 1.00 33.68 181 A 1 
ATOM 1383 C CD    . ARG A 1 181 ? 78.118  -19.716 -41.152 1.00 33.10 181 A 1 
ATOM 1384 N NE    . ARG A 1 181 ? 79.375  -19.779 -41.921 1.00 32.56 181 A 1 
ATOM 1385 C CZ    . ARG A 1 181 ? 79.717  -20.732 -42.786 1.00 30.51 181 A 1 
ATOM 1386 N NH1   . ARG A 1 181 ? 78.922  -21.740 -43.026 1.00 29.53 181 A 1 
ATOM 1387 N NH2   . ARG A 1 181 ? 80.844  -20.673 -43.429 1.00 29.55 181 A 1 
ATOM 1388 N N     . SER A 1 182 ? 75.366  -15.604 -40.444 1.00 35.46 182 A 1 
ATOM 1389 C CA    . SER A 1 182 ? 76.316  -14.720 -41.150 1.00 37.95 182 A 1 
ATOM 1390 C C     . SER A 1 182 ? 75.626  -13.898 -42.250 1.00 36.23 182 A 1 
ATOM 1391 O O     . SER A 1 182 ? 75.465  -12.695 -42.089 1.00 34.10 182 A 1 
ATOM 1392 C CB    . SER A 1 182 ? 77.502  -15.462 -41.810 1.00 34.98 182 A 1 
ATOM 1393 O OG    . SER A 1 182 ? 77.061  -16.356 -42.820 1.00 33.63 182 A 1 
ATOM 1394 N N     . GLY A 1 183 ? 75.350  -14.451 -43.369 1.00 36.76 183 A 1 
ATOM 1395 C CA    . GLY A 1 183 ? 75.192  -13.685 -44.627 1.00 37.97 183 A 1 
ATOM 1396 C C     . GLY A 1 183 ? 73.748  -13.563 -45.141 1.00 36.57 183 A 1 
ATOM 1397 O O     . GLY A 1 183 ? 72.825  -13.854 -44.409 1.00 34.19 183 A 1 
ATOM 1398 N N     . ASN A 1 184 ? 73.487  -13.167 -46.384 1.00 36.43 184 A 1 
ATOM 1399 C CA    . ASN A 1 184 ? 74.252  -12.316 -47.315 1.00 37.85 184 A 1 
ATOM 1400 C C     . ASN A 1 184 ? 73.328  -11.679 -48.383 1.00 35.22 184 A 1 
ATOM 1401 O O     . ASN A 1 184 ? 73.213  -10.467 -48.465 1.00 31.74 184 A 1 
ATOM 1402 C CB    . ASN A 1 184 ? 75.356  -13.124 -48.032 1.00 34.19 184 A 1 
ATOM 1403 C CG    . ASN A 1 184 ? 76.572  -12.297 -48.450 1.00 30.98 184 A 1 
ATOM 1404 O OD1   . ASN A 1 184 ? 76.772  -11.173 -48.052 1.00 33.04 184 A 1 
ATOM 1405 N ND2   . ASN A 1 184 ? 77.452  -12.879 -49.234 1.00 34.95 184 A 1 
ATOM 1406 N N     . ASN A 1 185 ? 72.819  -12.486 -49.251 1.00 38.01 185 A 1 
ATOM 1407 C CA    . ASN A 1 185 ? 72.479  -12.160 -50.654 1.00 39.22 185 A 1 
ATOM 1408 C C     . ASN A 1 185 ? 71.037  -11.629 -50.875 1.00 36.16 185 A 1 
ATOM 1409 O O     . ASN A 1 185 ? 70.202  -11.773 -50.004 1.00 32.88 185 A 1 
ATOM 1410 C CB    . ASN A 1 185 ? 72.704  -13.456 -51.458 1.00 36.04 185 A 1 
ATOM 1411 C CG    . ASN A 1 185 ? 74.154  -13.773 -51.773 1.00 32.45 185 A 1 
ATOM 1412 O OD1   . ASN A 1 185 ? 75.059  -13.005 -51.544 1.00 34.59 185 A 1 
ATOM 1413 N ND2   . ASN A 1 185 ? 74.410  -14.943 -52.327 1.00 35.71 185 A 1 
ATOM 1414 N N     . SER A 1 186 ? 70.634  -11.113 -52.024 1.00 35.91 186 A 1 
ATOM 1415 C CA    . SER A 1 186 ? 71.209  -10.185 -53.016 1.00 36.74 186 A 1 
ATOM 1416 C C     . SER A 1 186 ? 70.138  -9.648  -53.979 1.00 34.56 186 A 1 
ATOM 1417 O O     . SER A 1 186 ? 70.003  -8.439  -54.126 1.00 32.47 186 A 1 
ATOM 1418 C CB    . SER A 1 186 ? 72.294  -10.846 -53.896 1.00 33.94 186 A 1 
ATOM 1419 O OG    . SER A 1 186 ? 71.795  -12.002 -54.548 1.00 34.19 186 A 1 
ATOM 1420 N N     . SER A 1 187 ? 69.504  -10.482 -54.693 1.00 38.14 187 A 1 
ATOM 1421 C CA    . SER A 1 187 ? 69.016  -10.193 -56.067 1.00 39.56 187 A 1 
ATOM 1422 C C     . SER A 1 187 ? 67.546  -9.742  -56.147 1.00 37.57 187 A 1 
ATOM 1423 O O     . SER A 1 187 ? 66.846  -9.803  -55.166 1.00 36.07 187 A 1 
ATOM 1424 C CB    . SER A 1 187 ? 69.224  -11.478 -56.881 1.00 36.54 187 A 1 
ATOM 1425 O OG    . SER A 1 187 ? 68.475  -12.560 -56.361 1.00 35.81 187 A 1 
ATOM 1426 N N     . THR A 1 188 ? 67.011  -9.373  -57.286 1.00 40.14 188 A 1 
ATOM 1427 C CA    . THR A 1 188 ? 67.330  -8.442  -58.393 1.00 43.02 188 A 1 
ATOM 1428 C C     . THR A 1 188 ? 66.048  -7.940  -59.060 1.00 42.10 188 A 1 
ATOM 1429 O O     . THR A 1 188 ? 65.872  -6.741  -59.169 1.00 38.85 188 A 1 
ATOM 1430 C CB    . THR A 1 188 ? 68.141  -9.057  -59.563 1.00 37.34 188 A 1 
ATOM 1431 O OG1   . THR A 1 188 ? 67.820  -10.419 -59.760 1.00 35.14 188 A 1 
ATOM 1432 C CG2   . THR A 1 188 ? 69.643  -8.896  -59.438 1.00 39.92 188 A 1 
ATOM 1433 N N     . SER A 1 189 ? 65.252  -8.813  -59.620 1.00 37.46 189 A 1 
ATOM 1434 C CA    . SER A 1 189 ? 64.745  -8.521  -60.969 1.00 38.49 189 A 1 
ATOM 1435 C C     . SER A 1 189 ? 63.446  -7.713  -61.053 1.00 37.02 189 A 1 
ATOM 1436 O O     . SER A 1 189 ? 62.669  -7.624  -60.124 1.00 35.74 189 A 1 
ATOM 1437 C CB    . SER A 1 189 ? 64.642  -9.803  -61.801 1.00 35.62 189 A 1 
ATOM 1438 O OG    . SER A 1 189 ? 63.768  -10.735 -61.206 1.00 34.57 189 A 1 
ATOM 1439 N N     . SER A 1 190 ? 63.265  -7.151  -62.245 1.00 34.73 190 A 1 
ATOM 1440 C CA    . SER A 1 190 ? 62.619  -5.854  -62.504 1.00 36.48 190 A 1 
ATOM 1441 C C     . SER A 1 190 ? 61.241  -5.890  -63.169 1.00 35.07 190 A 1 
ATOM 1442 O O     . SER A 1 190 ? 60.745  -4.813  -63.489 1.00 33.22 190 A 1 
ATOM 1443 C CB    . SER A 1 190 ? 63.550  -5.104  -63.454 1.00 33.59 190 A 1 
ATOM 1444 O OG    . SER A 1 190 ? 63.799  -5.859  -64.619 1.00 32.78 190 A 1 
ATOM 1445 N N     . SER A 1 191 ? 60.708  -7.013  -63.527 1.00 34.43 191 A 1 
ATOM 1446 C CA    . SER A 1 191 ? 59.918  -7.106  -64.763 1.00 36.86 191 A 1 
ATOM 1447 C C     . SER A 1 191 ? 58.664  -6.229  -64.782 1.00 35.55 191 A 1 
ATOM 1448 O O     . SER A 1 191 ? 57.959  -6.070  -63.793 1.00 34.31 191 A 1 
ATOM 1449 C CB    . SER A 1 191 ? 59.576  -8.549  -65.120 1.00 33.40 191 A 1 
ATOM 1450 O OG    . SER A 1 191 ? 58.730  -9.127  -64.156 1.00 32.49 191 A 1 
ATOM 1451 N N     . SER A 1 192 ? 58.412  -5.683  -65.977 1.00 36.64 192 A 1 
ATOM 1452 C CA    . SER A 1 192 ? 57.765  -4.390  -66.212 1.00 38.05 192 A 1 
ATOM 1453 C C     . SER A 1 192 ? 56.285  -4.411  -66.597 1.00 36.84 192 A 1 
ATOM 1454 O O     . SER A 1 192 ? 55.757  -3.330  -66.849 1.00 36.48 192 A 1 
ATOM 1455 C CB    . SER A 1 192 ? 58.518  -3.746  -67.370 1.00 34.95 192 A 1 
ATOM 1456 O OG    . SER A 1 192 ? 58.520  -4.597  -68.504 1.00 35.02 192 A 1 
ATOM 1457 N N     . GLN A 1 193 ? 55.681  -5.541  -66.809 1.00 31.86 193 A 1 
ATOM 1458 C CA    . GLN A 1 193 ? 54.695  -5.653  -67.887 1.00 32.92 193 A 1 
ATOM 1459 C C     . GLN A 1 193 ? 53.476  -4.710  -67.761 1.00 31.62 193 A 1 
ATOM 1460 O O     . GLN A 1 193 ? 52.885  -4.537  -66.704 1.00 30.19 193 A 1 
ATOM 1461 C CB    . GLN A 1 193 ? 54.270  -7.102  -68.126 1.00 30.98 193 A 1 
ATOM 1462 C CG    . GLN A 1 193 ? 55.285  -7.829  -69.012 1.00 30.91 193 A 1 
ATOM 1463 C CD    . GLN A 1 193 ? 54.822  -9.221  -69.468 1.00 30.36 193 A 1 
ATOM 1464 O OE1   . GLN A 1 193 ? 53.843  -9.779  -69.013 1.00 29.86 193 A 1 
ATOM 1465 N NE2   . GLN A 1 193 ? 55.511  -9.839  -70.403 1.00 29.61 193 A 1 
ATOM 1466 N N     . TYR A 1 194 ? 53.160  -4.153  -68.926 1.00 27.06 194 A 1 
ATOM 1467 C CA    . TYR A 1 194 ? 52.404  -2.909  -69.171 1.00 28.73 194 A 1 
ATOM 1468 C C     . TYR A 1 194 ? 50.871  -3.010  -69.180 1.00 27.02 194 A 1 
ATOM 1469 O O     . TYR A 1 194 ? 50.223  -1.968  -69.185 1.00 25.79 194 A 1 
ATOM 1470 C CB    . TYR A 1 194 ? 52.818  -2.437  -70.573 1.00 27.05 194 A 1 
ATOM 1471 C CG    . TYR A 1 194 ? 53.717  -1.231  -70.658 1.00 26.71 194 A 1 
ATOM 1472 C CD1   . TYR A 1 194 ? 53.139  0.036   -70.909 1.00 27.29 194 A 1 
ATOM 1473 C CD2   . TYR A 1 194 ? 55.104  -1.358  -70.546 1.00 27.65 194 A 1 
ATOM 1474 C CE1   . TYR A 1 194 ? 53.964  1.162   -71.050 1.00 26.66 194 A 1 
ATOM 1475 C CE2   . TYR A 1 194 ? 55.933  -0.226  -70.686 1.00 25.74 194 A 1 
ATOM 1476 C CZ    . TYR A 1 194 ? 55.351  1.029   -70.946 1.00 26.09 194 A 1 
ATOM 1477 O OH    . TYR A 1 194 ? 56.158  2.129   -71.091 1.00 25.91 194 A 1 
ATOM 1478 N N     . PHE A 1 195 ? 50.327  -4.192  -69.331 1.00 33.03 195 A 1 
ATOM 1479 C CA    . PHE A 1 195 ? 48.956  -4.353  -69.850 1.00 34.11 195 A 1 
ATOM 1480 C C     . PHE A 1 195 ? 47.908  -3.540  -69.059 1.00 33.48 195 A 1 
ATOM 1481 O O     . PHE A 1 195 ? 48.004  -3.472  -67.840 1.00 32.49 195 A 1 
ATOM 1482 C CB    . PHE A 1 195 ? 48.580  -5.838  -69.812 1.00 32.16 195 A 1 
ATOM 1483 C CG    . PHE A 1 195 ? 49.069  -6.676  -70.966 1.00 32.12 195 A 1 
ATOM 1484 C CD1   . PHE A 1 195 ? 48.292  -6.786  -72.138 1.00 33.04 195 A 1 
ATOM 1485 C CD2   . PHE A 1 195 ? 50.287  -7.370  -70.881 1.00 33.45 195 A 1 
ATOM 1486 C CE1   . PHE A 1 195 ? 48.718  -7.582  -73.209 1.00 30.57 195 A 1 
ATOM 1487 C CE2   . PHE A 1 195 ? 50.726  -8.170  -71.957 1.00 27.92 195 A 1 
ATOM 1488 C CZ    . PHE A 1 195 ? 49.936  -8.275  -73.121 1.00 27.16 195 A 1 
ATOM 1489 N N     . GLY A 1 196 ? 46.861  -3.019  -69.555 1.00 35.51 196 A 1 
ATOM 1490 C CA    . GLY A 1 196 ? 46.273  -2.740  -70.854 1.00 37.65 196 A 1 
ATOM 1491 C C     . GLY A 1 196 ? 44.905  -2.117  -70.558 1.00 36.88 196 A 1 
ATOM 1492 O O     . GLY A 1 196 ? 44.292  -2.434  -69.534 1.00 35.19 196 A 1 
ATOM 1493 N N     . GLU A 1 197 ? 44.431  -1.194  -71.386 1.00 28.26 197 A 1 
ATOM 1494 C CA    . GLU A 1 197 ? 43.461  -0.120  -71.063 1.00 30.76 197 A 1 
ATOM 1495 C C     . GLU A 1 197 ? 41.979  -0.482  -70.862 1.00 29.10 197 A 1 
ATOM 1496 O O     . GLU A 1 197 ? 41.194  0.443   -70.727 1.00 27.63 197 A 1 
ATOM 1497 C CB    . GLU A 1 197 ? 43.497  0.900   -72.207 1.00 29.20 197 A 1 
ATOM 1498 C CG    . GLU A 1 197 ? 44.614  1.928   -72.103 1.00 27.97 197 A 1 
ATOM 1499 C CD    . GLU A 1 197 ? 44.631  2.868   -73.317 1.00 27.24 197 A 1 
ATOM 1500 O OE1   . GLU A 1 197 ? 44.919  4.064   -73.108 1.00 25.81 197 A 1 
ATOM 1501 O OE2   . GLU A 1 197 ? 44.414  2.375   -74.443 1.00 27.61 197 A 1 
ATOM 1502 N N     . VAL A 1 198 ? 41.546  -1.708  -70.964 1.00 33.42 198 A 1 
ATOM 1503 C CA    . VAL A 1 198 ? 40.211  -2.019  -71.497 1.00 37.88 198 A 1 
ATOM 1504 C C     . VAL A 1 198 ? 39.053  -1.383  -70.705 1.00 37.28 198 A 1 
ATOM 1505 O O     . VAL A 1 198 ? 38.540  -1.939  -69.742 1.00 37.12 198 A 1 
ATOM 1506 C CB    . VAL A 1 198 ? 39.981  -3.522  -71.733 1.00 36.18 198 A 1 
ATOM 1507 C CG1   . VAL A 1 198 ? 38.802  -3.736  -72.680 1.00 35.56 198 A 1 
ATOM 1508 C CG2   . VAL A 1 198 ? 41.188  -4.213  -72.375 1.00 39.60 198 A 1 
ATOM 1509 N N     . ASP A 1 199 ? 38.641  -0.217  -71.206 1.00 35.38 199 A 1 
ATOM 1510 C CA    . ASP A 1 199 ? 37.814  0.811   -70.566 1.00 37.82 199 A 1 
ATOM 1511 C C     . ASP A 1 199 ? 36.305  0.581   -70.752 1.00 35.51 199 A 1 
ATOM 1512 O O     . ASP A 1 199 ? 35.522  1.523   -70.740 1.00 34.78 199 A 1 
ATOM 1513 C CB    . ASP A 1 199 ? 38.259  2.148   -71.183 1.00 36.93 199 A 1 
ATOM 1514 C CG    . ASP A 1 199 ? 38.416  3.311   -70.213 1.00 33.92 199 A 1 
ATOM 1515 O OD1   . ASP A 1 199 ? 38.354  3.103   -68.985 1.00 34.97 199 A 1 
ATOM 1516 O OD2   . ASP A 1 199 ? 38.618  4.446   -70.726 1.00 35.21 199 A 1 
ATOM 1517 N N     . GLN A 1 200 ? 35.912  -0.658  -71.043 1.00 30.28 200 A 1 
ATOM 1518 C CA    . GLN A 1 200 ? 34.599  -0.877  -71.644 1.00 32.15 200 A 1 
ATOM 1519 C C     . GLN A 1 200 ? 33.469  -0.387  -70.732 1.00 30.36 200 A 1 
ATOM 1520 O O     . GLN A 1 200 ? 33.085  -1.028  -69.751 1.00 28.43 200 A 1 
ATOM 1521 C CB    . GLN A 1 200 ? 34.382  -2.331  -72.084 1.00 30.72 200 A 1 
ATOM 1522 C CG    . GLN A 1 200 ? 35.036  -2.609  -73.444 1.00 30.72 200 A 1 
ATOM 1523 C CD    . GLN A 1 200 ? 34.677  -3.985  -74.034 1.00 28.50 200 A 1 
ATOM 1524 O OE1   . GLN A 1 200 ? 34.085  -4.839  -73.415 1.00 28.10 200 A 1 
ATOM 1525 N NE2   . GLN A 1 200 ? 35.033  -4.233  -75.275 1.00 26.81 200 A 1 
ATOM 1526 N N     . TYR A 1 201 ? 32.909  0.761   -71.137 1.00 30.49 201 A 1 
ATOM 1527 C CA    . TYR A 1 201 ? 31.661  1.364   -70.687 1.00 32.52 201 A 1 
ATOM 1528 C C     . TYR A 1 201 ? 30.497  0.403   -70.941 1.00 30.51 201 A 1 
ATOM 1529 O O     . TYR A 1 201 ? 29.809  0.495   -71.948 1.00 29.70 201 A 1 
ATOM 1530 C CB    . TYR A 1 201 ? 31.434  2.671   -71.450 1.00 31.82 201 A 1 
ATOM 1531 C CG    . TYR A 1 201 ? 32.095  3.893   -70.879 1.00 32.16 201 A 1 
ATOM 1532 C CD1   . TYR A 1 201 ? 31.320  4.819   -70.147 1.00 32.28 201 A 1 
ATOM 1533 C CD2   . TYR A 1 201 ? 33.463  4.147   -71.090 1.00 32.70 201 A 1 
ATOM 1534 C CE1   . TYR A 1 201 ? 31.909  5.991   -69.639 1.00 31.02 201 A 1 
ATOM 1535 C CE2   . TYR A 1 201 ? 34.053  5.305   -70.573 1.00 29.40 201 A 1 
ATOM 1536 C CZ    . TYR A 1 201 ? 33.271  6.223   -69.846 1.00 29.31 201 A 1 
ATOM 1537 O OH    . TYR A 1 201 ? 33.841  7.361   -69.350 1.00 29.52 201 A 1 
ATOM 1538 N N     . PHE A 1 202 ? 30.313  -0.563  -70.039 1.00 25.35 202 A 1 
ATOM 1539 C CA    . PHE A 1 202 ? 29.129  -1.391  -70.123 1.00 26.57 202 A 1 
ATOM 1540 C C     . PHE A 1 202 ? 27.911  -0.571  -69.709 1.00 26.42 202 A 1 
ATOM 1541 O O     . PHE A 1 202 ? 27.707  -0.244  -68.537 1.00 25.14 202 A 1 
ATOM 1542 C CB    . PHE A 1 202 ? 29.303  -2.701  -69.350 1.00 25.54 202 A 1 
ATOM 1543 C CG    . PHE A 1 202 ? 29.235  -3.911  -70.254 1.00 24.95 202 A 1 
ATOM 1544 C CD1   . PHE A 1 202 ? 28.007  -4.532  -70.517 1.00 24.37 202 A 1 
ATOM 1545 C CD2   . PHE A 1 202 ? 30.397  -4.387  -70.877 1.00 26.37 202 A 1 
ATOM 1546 C CE1   . PHE A 1 202 ? 27.930  -5.630  -71.391 1.00 23.54 202 A 1 
ATOM 1547 C CE2   . PHE A 1 202 ? 30.332  -5.489  -71.746 1.00 22.46 202 A 1 
ATOM 1548 C CZ    . PHE A 1 202 ? 29.097  -6.112  -72.008 1.00 22.10 202 A 1 
ATOM 1549 N N     . ASP A 1 203 ? 27.138  -0.212  -70.719 1.00 33.23 203 A 1 
ATOM 1550 C CA    . ASP A 1 203 ? 25.973  0.661   -70.667 1.00 35.58 203 A 1 
ATOM 1551 C C     . ASP A 1 203 ? 24.777  -0.099  -70.047 1.00 33.42 203 A 1 
ATOM 1552 O O     . ASP A 1 203 ? 23.864  -0.539  -70.736 1.00 32.39 203 A 1 
ATOM 1553 C CB    . ASP A 1 203 ? 25.734  1.167   -72.096 1.00 34.47 203 A 1 
ATOM 1554 C CG    . ASP A 1 203 ? 25.166  2.580   -72.207 1.00 31.81 203 A 1 
ATOM 1555 O OD1   . ASP A 1 203 ? 25.023  3.262   -71.177 1.00 31.24 203 A 1 
ATOM 1556 O OD2   . ASP A 1 203 ? 24.894  2.980   -73.368 1.00 31.45 203 A 1 
ATOM 1557 N N     . LEU A 1 204 ? 24.808  -0.303  -68.726 1.00 28.09 204 A 1 
ATOM 1558 C CA    . LEU A 1 204 ? 23.753  -1.002  -67.968 1.00 30.31 204 A 1 
ATOM 1559 C C     . LEU A 1 204 ? 22.486  -0.141  -67.809 1.00 28.87 204 A 1 
ATOM 1560 O O     . LEU A 1 204 ? 21.947  0.013   -66.717 1.00 27.35 204 A 1 
ATOM 1561 C CB    . LEU A 1 204 ? 24.331  -1.499  -66.620 1.00 28.98 204 A 1 
ATOM 1562 C CG    . LEU A 1 204 ? 24.991  -2.881  -66.694 1.00 28.03 204 A 1 
ATOM 1563 C CD1   . LEU A 1 204 ? 25.876  -3.109  -65.469 1.00 30.00 204 A 1 
ATOM 1564 C CD2   . LEU A 1 204 ? 23.935  -3.997  -66.721 1.00 32.81 204 A 1 
ATOM 1565 N N     . VAL A 1 205 ? 22.019  0.437   -68.931 1.00 28.12 205 A 1 
ATOM 1566 C CA    . VAL A 1 205 ? 20.868  1.360   -68.925 1.00 33.18 205 A 1 
ATOM 1567 C C     . VAL A 1 205 ? 19.542  0.656   -68.633 1.00 31.27 205 A 1 
ATOM 1568 O O     . VAL A 1 205 ? 18.717  1.161   -67.877 1.00 30.76 205 A 1 
ATOM 1569 C CB    . VAL A 1 205 ? 20.760  2.105   -70.268 1.00 32.51 205 A 1 
ATOM 1570 C CG1   . VAL A 1 205 ? 19.688  3.191   -70.222 1.00 31.28 205 A 1 
ATOM 1571 C CG2   . VAL A 1 205 ? 22.059  2.775   -70.680 1.00 35.50 205 A 1 
ATOM 1572 N N     . GLY A 1 206 ? 19.337  -0.495  -69.268 1.00 32.74 206 A 1 
ATOM 1573 C CA    . GLY A 1 206 ? 17.975  -0.904  -69.597 1.00 33.72 206 A 1 
ATOM 1574 C C     . GLY A 1 206 ? 17.099  -1.434  -68.461 1.00 32.36 206 A 1 
ATOM 1575 O O     . GLY A 1 206 ? 15.873  -1.418  -68.608 1.00 30.52 206 A 1 
ATOM 1576 N N     . TYR A 1 207 ? 17.696  -1.918  -67.377 1.00 28.38 207 A 1 
ATOM 1577 C CA    . TYR A 1 207 ? 16.926  -2.762  -66.462 1.00 29.52 207 A 1 
ATOM 1578 C C     . TYR A 1 207 ? 15.912  -2.007  -65.587 1.00 28.25 207 A 1 
ATOM 1579 O O     . TYR A 1 207 ? 14.921  -2.584  -65.165 1.00 27.01 207 A 1 
ATOM 1580 C CB    . TYR A 1 207 ? 17.883  -3.624  -65.623 1.00 28.95 207 A 1 
ATOM 1581 C CG    . TYR A 1 207 ? 17.602  -5.105  -65.748 1.00 29.00 207 A 1 
ATOM 1582 C CD1   . TYR A 1 207 ? 16.694  -5.742  -64.882 1.00 28.95 207 A 1 
ATOM 1583 C CD2   . TYR A 1 207 ? 18.227  -5.856  -66.765 1.00 30.34 207 A 1 
ATOM 1584 C CE1   . TYR A 1 207 ? 16.420  -7.118  -65.019 1.00 28.24 207 A 1 
ATOM 1585 C CE2   . TYR A 1 207 ? 17.960  -7.229  -66.905 1.00 27.30 207 A 1 
ATOM 1586 C CZ    . TYR A 1 207 ? 17.052  -7.858  -66.029 1.00 27.36 207 A 1 
ATOM 1587 O OH    . TYR A 1 207 ? 16.786  -9.202  -66.162 1.00 28.12 207 A 1 
ATOM 1588 N N     . ASN A 1 208 ? 16.147  -0.709  -65.336 1.00 28.99 208 A 1 
ATOM 1589 C CA    . ASN A 1 208 ? 15.334  0.030   -64.370 1.00 29.90 208 A 1 
ATOM 1590 C C     . ASN A 1 208 ? 13.885  0.272   -64.815 1.00 28.30 208 A 1 
ATOM 1591 O O     . ASN A 1 208 ? 13.011  0.390   -63.960 1.00 26.78 208 A 1 
ATOM 1592 C CB    . ASN A 1 208 ? 16.022  1.359   -64.014 1.00 29.21 208 A 1 
ATOM 1593 C CG    . ASN A 1 208 ? 17.088  1.222   -62.935 1.00 26.66 208 A 1 
ATOM 1594 O OD1   . ASN A 1 208 ? 17.267  0.195   -62.309 1.00 28.70 208 A 1 
ATOM 1595 N ND2   . ASN A 1 208 ? 17.821  2.275   -62.680 1.00 29.49 208 A 1 
ATOM 1596 N N     . SER A 1 209 ? 13.616  0.337   -66.120 1.00 40.95 209 A 1 
ATOM 1597 C CA    . SER A 1 209 ? 12.287  0.780   -66.570 1.00 44.61 209 A 1 
ATOM 1598 C C     . SER A 1 209 ? 11.153  -0.184  -66.228 1.00 43.49 209 A 1 
ATOM 1599 O O     . SER A 1 209 ? 10.003  0.236   -66.116 1.00 40.91 209 A 1 
ATOM 1600 C CB    . SER A 1 209 ? 12.280  1.081   -68.070 1.00 41.64 209 A 1 
ATOM 1601 O OG    . SER A 1 209 ? 12.078  -0.077  -68.848 1.00 38.93 209 A 1 
ATOM 1602 N N     . TYR A 1 210 ? 11.472  -1.473  -66.060 1.00 30.19 210 A 1 
ATOM 1603 C CA    . TYR A 1 210 ? 10.428  -2.475  -65.868 1.00 32.23 210 A 1 
ATOM 1604 C C     . TYR A 1 210 ? 9.796   -2.407  -64.470 1.00 31.06 210 A 1 
ATOM 1605 O O     . TYR A 1 210 ? 8.586   -2.625  -64.339 1.00 30.09 210 A 1 
ATOM 1606 C CB    . TYR A 1 210 ? 10.976  -3.875  -66.188 1.00 31.25 210 A 1 
ATOM 1607 C CG    . TYR A 1 210 ? 10.153  -4.600  -67.230 1.00 31.30 210 A 1 
ATOM 1608 C CD1   . TYR A 1 210 ? 9.052   -5.388  -66.852 1.00 31.91 210 A 1 
ATOM 1609 C CD2   . TYR A 1 210 ? 10.464  -4.458  -68.589 1.00 33.55 210 A 1 
ATOM 1610 C CE1   . TYR A 1 210 ? 8.269   -6.042  -67.817 1.00 31.14 210 A 1 
ATOM 1611 C CE2   . TYR A 1 210 ? 9.690   -5.112  -69.571 1.00 30.75 210 A 1 
ATOM 1612 C CZ    . TYR A 1 210 ? 8.595   -5.907  -69.179 1.00 32.17 210 A 1 
ATOM 1613 O OH    . TYR A 1 210 ? 7.832   -6.534  -70.127 1.00 31.14 210 A 1 
ATOM 1614 N N     . TYR A 1 211 ? 10.607  -2.068  -63.437 1.00 31.74 211 A 1 
ATOM 1615 C CA    . TYR A 1 211 ? 10.112  -2.056  -62.059 1.00 32.50 211 A 1 
ATOM 1616 C C     . TYR A 1 211 ? 9.128   -0.910  -61.785 1.00 30.60 211 A 1 
ATOM 1617 O O     . TYR A 1 211 ? 8.137   -1.124  -61.084 1.00 29.22 211 A 1 
ATOM 1618 C CB    . TYR A 1 211 ? 11.288  -2.042  -61.080 1.00 31.97 211 A 1 
ATOM 1619 C CG    . TYR A 1 211 ? 11.722  -3.432  -60.659 1.00 31.67 211 A 1 
ATOM 1620 C CD1   . TYR A 1 211 ? 11.085  -4.061  -59.574 1.00 32.32 211 A 1 
ATOM 1621 C CD2   . TYR A 1 211 ? 12.733  -4.108  -61.356 1.00 33.86 211 A 1 
ATOM 1622 C CE1   . TYR A 1 211 ? 11.459  -5.359  -59.179 1.00 32.23 211 A 1 
ATOM 1623 C CE2   . TYR A 1 211 ? 13.116  -5.412  -60.974 1.00 31.72 211 A 1 
ATOM 1624 C CZ    . TYR A 1 211 ? 12.474  -6.031  -59.872 1.00 32.37 211 A 1 
ATOM 1625 O OH    . TYR A 1 211 ? 12.841  -7.304  -59.491 1.00 31.40 211 A 1 
ATOM 1626 N N     . ASP A 1 212 ? 9.343   0.276   -62.381 1.00 35.35 212 A 1 
ATOM 1627 C CA    . ASP A 1 212 ? 8.473   1.437   -62.164 1.00 37.31 212 A 1 
ATOM 1628 C C     . ASP A 1 212 ? 7.028   1.196   -62.622 1.00 35.13 212 A 1 
ATOM 1629 O O     . ASP A 1 212 ? 6.075   1.634   -61.975 1.00 34.36 212 A 1 
ATOM 1630 C CB    . ASP A 1 212 ? 9.048   2.678   -62.866 1.00 36.07 212 A 1 
ATOM 1631 C CG    . ASP A 1 212 ? 10.100  3.431   -62.053 1.00 34.32 212 A 1 
ATOM 1632 O OD1   . ASP A 1 212 ? 10.127  3.260   -60.817 1.00 35.69 212 A 1 
ATOM 1633 O OD2   . ASP A 1 212 ? 10.850  4.205   -62.681 1.00 36.00 212 A 1 
ATOM 1634 N N     . SER A 1 213 ? 6.859   0.475   -63.727 1.00 44.85 213 A 1 
ATOM 1635 C CA    . SER A 1 213 ? 5.518   0.269   -64.290 1.00 48.17 213 A 1 
ATOM 1636 C C     . SER A 1 213 ? 4.605   -0.572  -63.398 1.00 48.44 213 A 1 
ATOM 1637 O O     . SER A 1 213 ? 3.409   -0.320  -63.323 1.00 45.46 213 A 1 
ATOM 1638 C CB    . SER A 1 213 ? 5.616   -0.346  -65.691 1.00 43.58 213 A 1 
ATOM 1639 O OG    . SER A 1 213 ? 6.018   -1.695  -65.649 1.00 41.20 213 A 1 
ATOM 1640 N N     . HIS A 1 214 ? 5.178   -1.552  -62.688 1.00 35.39 214 A 1 
ATOM 1641 C CA    . HIS A 1 214 ? 4.376   -2.437  -61.839 1.00 39.83 214 A 1 
ATOM 1642 C C     . HIS A 1 214 ? 3.935   -1.777  -60.535 1.00 38.69 214 A 1 
ATOM 1643 O O     . HIS A 1 214 ? 2.810   -2.032  -60.083 1.00 37.09 214 A 1 
ATOM 1644 C CB    . HIS A 1 214 ? 5.109   -3.765  -61.603 1.00 37.81 214 A 1 
ATOM 1645 C CG    . HIS A 1 214 ? 4.564   -4.883  -62.450 1.00 36.50 214 A 1 
ATOM 1646 N ND1   . HIS A 1 214 ? 3.275   -4.993  -62.948 1.00 34.68 214 A 1 
ATOM 1647 C CD2   . HIS A 1 214 ? 5.217   -6.020  -62.847 1.00 34.39 214 A 1 
ATOM 1648 C CE1   . HIS A 1 214 ? 3.174   -6.151  -63.619 1.00 32.46 214 A 1 
ATOM 1649 N NE2   . HIS A 1 214 ? 4.326   -6.810  -63.580 1.00 32.07 214 A 1 
ATOM 1650 N N     . MET A 1 215 ? 4.785   -0.899  -59.951 1.00 41.72 215 A 1 
ATOM 1651 C CA    . MET A 1 215 ? 4.417   -0.164  -58.737 1.00 42.54 215 A 1 
ATOM 1652 C C     . MET A 1 215 ? 3.215   0.753   -58.992 1.00 42.29 215 A 1 
ATOM 1653 O O     . MET A 1 215 ? 2.269   0.770   -58.206 1.00 40.88 215 A 1 
ATOM 1654 C CB    . MET A 1 215 ? 5.630   0.624   -58.218 1.00 40.51 215 A 1 
ATOM 1655 C CG    . MET A 1 215 ? 6.620   -0.274  -57.473 1.00 38.13 215 A 1 
ATOM 1656 S SD    . MET A 1 215 ? 6.183   -0.648  -55.731 1.00 37.65 215 A 1 
ATOM 1657 C CE    . MET A 1 215 ? 6.953   0.764   -54.917 1.00 33.99 215 A 1 
ATOM 1658 N N     . SER A 1 216 ? 3.196   1.444   -60.150 1.00 49.29 216 A 1 
ATOM 1659 C CA    . SER A 1 216 ? 2.112   2.374   -60.482 1.00 51.73 216 A 1 
ATOM 1660 C C     . SER A 1 216 ? 0.738   1.705   -60.563 1.00 52.05 216 A 1 
ATOM 1661 O O     . SER A 1 216 ? -0.257  2.275   -60.104 1.00 48.14 216 A 1 
ATOM 1662 C CB    . SER A 1 216 ? 2.423   3.107   -61.792 1.00 46.67 216 A 1 
ATOM 1663 O OG    . SER A 1 216 ? 2.300   2.262   -62.916 1.00 42.28 216 A 1 
ATOM 1664 N N     . ASN A 1 217 ? 0.686   0.497   -61.085 1.00 37.01 217 A 1 
ATOM 1665 C CA    . ASN A 1 217 ? -0.581  -0.230  -61.183 1.00 39.21 217 A 1 
ATOM 1666 C C     . ASN A 1 217 ? -1.114  -0.665  -59.823 1.00 36.41 217 A 1 
ATOM 1667 O O     . ASN A 1 217 ? -2.323  -0.676  -59.609 1.00 35.43 217 A 1 
ATOM 1668 C CB    . ASN A 1 217 ? -0.402  -1.441  -62.121 1.00 38.43 217 A 1 
ATOM 1669 C CG    . ASN A 1 217 ? -0.623  -1.103  -63.584 1.00 35.14 217 A 1 
ATOM 1670 O OD1   . ASN A 1 217 ? -1.168  -0.080  -63.969 1.00 37.83 217 A 1 
ATOM 1671 N ND2   . ASN A 1 217 ? -0.243  -1.986  -64.471 1.00 38.52 217 A 1 
ATOM 1672 N N     . GLN A 1 218 ? -0.210  -1.018  -58.896 1.00 43.81 218 A 1 
ATOM 1673 C CA    . GLN A 1 218 ? -0.634  -1.464  -57.575 1.00 43.92 218 A 1 
ATOM 1674 C C     . GLN A 1 218 ? -1.162  -0.288  -56.739 1.00 43.98 218 A 1 
ATOM 1675 O O     . GLN A 1 218 ? -2.197  -0.420  -56.084 1.00 45.48 218 A 1 
ATOM 1676 C CB    . GLN A 1 218 ? 0.520   -2.208  -56.901 1.00 43.02 218 A 1 
ATOM 1677 C CG    . GLN A 1 218 ? -0.003  -3.290  -55.946 1.00 41.33 218 A 1 
ATOM 1678 C CD    . GLN A 1 218 ? 1.118   -4.168  -55.363 1.00 37.81 218 A 1 
ATOM 1679 O OE1   . GLN A 1 218 ? 2.295   -3.868  -55.416 1.00 38.39 218 A 1 
ATOM 1680 N NE2   . GLN A 1 218 ? 0.775   -5.285  -54.777 1.00 37.18 218 A 1 
ATOM 1681 N N     . GLU A 1 219 ? -0.509  0.887   -56.830 1.00 47.89 219 A 1 
ATOM 1682 C CA    . GLU A 1 219 ? -1.010  2.114   -56.200 1.00 49.92 219 A 1 
ATOM 1683 C C     . GLU A 1 219 ? -2.348  2.571   -56.809 1.00 47.52 219 A 1 
ATOM 1684 O O     . GLU A 1 219 ? -3.258  2.934   -56.066 1.00 50.22 219 A 1 
ATOM 1685 C CB    . GLU A 1 219 ? 0.017   3.244   -56.293 1.00 48.96 219 A 1 
ATOM 1686 C CG    . GLU A 1 219 ? 1.185   3.046   -55.325 1.00 46.03 219 A 1 
ATOM 1687 C CD    . GLU A 1 219 ? 2.101   4.285   -55.233 1.00 44.25 219 A 1 
ATOM 1688 O OE1   . GLU A 1 219 ? 2.729   4.451   -54.165 1.00 40.43 219 A 1 
ATOM 1689 O OE2   . GLU A 1 219 ? 2.132   5.066   -56.210 1.00 40.52 219 A 1 
ATOM 1690 N N     . GLN A 1 220 ? -2.488  2.483   -58.142 1.00 52.68 220 A 1 
ATOM 1691 C CA    . GLN A 1 220 ? -3.768  2.781   -58.785 1.00 53.45 220 A 1 
ATOM 1692 C C     . GLN A 1 220 ? -4.869  1.835   -58.303 1.00 52.02 220 A 1 
ATOM 1693 O O     . GLN A 1 220 ? -5.975  2.307   -58.012 1.00 54.18 220 A 1 
ATOM 1694 C CB    . GLN A 1 220 ? -3.664  2.707   -60.307 1.00 53.61 220 A 1 
ATOM 1695 C CG    . GLN A 1 220 ? -3.151  4.034   -60.890 1.00 51.20 220 A 1 
ATOM 1696 C CD    . GLN A 1 220 ? -3.177  4.064   -62.421 1.00 47.85 220 A 1 
ATOM 1697 O OE1   . GLN A 1 220 ? -3.359  3.073   -63.112 1.00 46.29 220 A 1 
ATOM 1698 N NE2   . GLN A 1 220 ? -3.016  5.219   -63.015 1.00 43.31 220 A 1 
ATOM 1699 N N     . TYR A 1 221 ? -4.579  0.537   -58.158 1.00 49.00 221 A 1 
ATOM 1700 C CA    . TYR A 1 221 ? -5.572  -0.425  -57.701 1.00 47.59 221 A 1 
ATOM 1701 C C     . TYR A 1 221 ? -6.009  -0.147  -56.259 1.00 43.82 221 A 1 
ATOM 1702 O O     . TYR A 1 221 ? -7.213  -0.118  -55.974 1.00 44.23 221 A 1 
ATOM 1703 C CB    . TYR A 1 221 ? -5.019  -1.851  -57.864 1.00 47.32 221 A 1 
ATOM 1704 C CG    . TYR A 1 221 ? -6.119  -2.887  -57.945 1.00 44.31 221 A 1 
ATOM 1705 C CD1   . TYR A 1 221 ? -6.631  -3.487  -56.781 1.00 43.85 221 A 1 
ATOM 1706 C CD2   . TYR A 1 221 ? -6.657  -3.231  -59.200 1.00 44.49 221 A 1 
ATOM 1707 C CE1   . TYR A 1 221 ? -7.671  -4.428  -56.871 1.00 39.17 221 A 1 
ATOM 1708 C CE2   . TYR A 1 221 ? -7.693  -4.170  -59.302 1.00 39.80 221 A 1 
ATOM 1709 C CZ    . TYR A 1 221 ? -8.205  -4.768  -58.133 1.00 43.10 221 A 1 
ATOM 1710 O OH    . TYR A 1 221 ? -9.226  -5.677  -58.213 1.00 40.09 221 A 1 
ATOM 1711 N N     . VAL A 1 222 ? -5.056  0.172   -55.359 1.00 58.69 222 A 1 
ATOM 1712 C CA    . VAL A 1 222 ? -5.359  0.524   -53.958 1.00 58.34 222 A 1 
ATOM 1713 C C     . VAL A 1 222 ? -6.152  1.835   -53.877 1.00 55.03 222 A 1 
ATOM 1714 O O     . VAL A 1 222 ? -7.104  1.928   -53.104 1.00 59.62 222 A 1 
ATOM 1715 C CB    . VAL A 1 222 ? -4.069  0.598   -53.125 1.00 57.94 222 A 1 
ATOM 1716 C CG1   . VAL A 1 222 ? -4.328  1.089   -51.699 1.00 53.32 222 A 1 
ATOM 1717 C CG2   . VAL A 1 222 ? -3.415  -0.776  -52.993 1.00 59.19 222 A 1 
ATOM 1718 N N     . MET A 1 223 ? -5.794  2.836   -54.691 1.00 65.38 223 A 1 
ATOM 1719 C CA    . MET A 1 223 ? -6.522  4.110   -54.730 1.00 65.22 223 A 1 
ATOM 1720 C C     . MET A 1 223 ? -7.943  3.921   -55.282 1.00 64.49 223 A 1 
ATOM 1721 O O     . MET A 1 223 ? -8.884  4.527   -54.772 1.00 67.97 223 A 1 
ATOM 1722 C CB    . MET A 1 223 ? -5.727  5.127   -55.545 1.00 65.11 223 A 1 
ATOM 1723 C CG    . MET A 1 223 ? -6.236  6.550   -55.335 1.00 60.60 223 A 1 
ATOM 1724 S SD    . MET A 1 223 ? -5.334  7.859   -56.221 1.00 56.43 223 A 1 
ATOM 1725 C CE    . MET A 1 223 ? -3.719  7.791   -55.395 1.00 49.38 223 A 1 
ATOM 1726 N N     . GLN A 1 224 ? -8.099  3.049   -56.276 1.00 59.26 224 A 1 
ATOM 1727 C CA    . GLN A 1 224 ? -9.398  2.734   -56.859 1.00 60.11 224 A 1 
ATOM 1728 C C     . GLN A 1 224 ? -10.283 1.951   -55.877 1.00 59.85 224 A 1 
ATOM 1729 O O     . GLN A 1 224 ? -11.460 2.271   -55.734 1.00 62.83 224 A 1 
ATOM 1730 C CB    . GLN A 1 224 ? -9.177  2.013   -58.190 1.00 59.88 224 A 1 
ATOM 1731 C CG    . GLN A 1 224 ? -10.397 2.125   -59.126 1.00 56.76 224 A 1 
ATOM 1732 C CD    . GLN A 1 224 ? -10.093 1.618   -60.541 1.00 52.28 224 A 1 
ATOM 1733 O OE1   . GLN A 1 224 ? -9.198  0.836   -60.792 1.00 48.91 224 A 1 
ATOM 1734 N NE2   . GLN A 1 224 ? -10.855 2.038   -61.531 1.00 46.79 224 A 1 
ATOM 1735 N N     . GLU A 1 225 ? -9.697  0.996   -55.120 1.00 56.69 225 A 1 
ATOM 1736 C CA    . GLU A 1 225 ? -10.418 0.320   -54.028 1.00 58.21 225 A 1 
ATOM 1737 C C     . GLU A 1 225 ? -10.815 1.293   -52.912 1.00 55.91 225 A 1 
ATOM 1738 O O     . GLU A 1 225 ? -11.950 1.252   -52.442 1.00 59.96 225 A 1 
ATOM 1739 C CB    . GLU A 1 225 ? -9.594  -0.821  -53.425 1.00 57.53 225 A 1 
ATOM 1740 C CG    . GLU A 1 225 ? -9.812  -2.175  -54.108 1.00 54.15 225 A 1 
ATOM 1741 C CD    . GLU A 1 225 ? -10.002 -3.327  -53.107 1.00 50.70 225 A 1 
ATOM 1742 O OE1   . GLU A 1 225 ? -10.806 -4.234  -53.409 1.00 46.12 225 A 1 
ATOM 1743 O OE2   . GLU A 1 225 ? -9.373  -3.294  -52.027 1.00 47.05 225 A 1 
ATOM 1744 N N     . GLN A 1 226 ? -9.931  2.234   -52.505 1.00 61.97 226 A 1 
ATOM 1745 C CA    . GLN A 1 226 ? -10.277 3.245   -51.510 1.00 59.80 226 A 1 
ATOM 1746 C C     . GLN A 1 226 ? -11.387 4.174   -51.991 1.00 57.91 226 A 1 
ATOM 1747 O O     . GLN A 1 226 ? -12.285 4.493   -51.214 1.00 63.35 226 A 1 
ATOM 1748 C CB    . GLN A 1 226 ? -9.050  4.078   -51.119 1.00 61.27 226 A 1 
ATOM 1749 C CG    . GLN A 1 226 ? -8.212  3.371   -50.050 1.00 58.11 226 A 1 
ATOM 1750 C CD    . GLN A 1 226 ? -7.124  4.283   -49.463 1.00 51.94 226 A 1 
ATOM 1751 O OE1   . GLN A 1 226 ? -6.888  5.403   -49.898 1.00 50.77 226 A 1 
ATOM 1752 N NE2   . GLN A 1 226 ? -6.438  3.850   -48.431 1.00 46.55 226 A 1 
ATOM 1753 N N     . GLN A 1 227 ? -11.357 4.598   -53.274 1.00 71.90 227 A 1 
ATOM 1754 C CA    . GLN A 1 227 ? -12.439 5.385   -53.861 1.00 71.31 227 A 1 
ATOM 1755 C C     . GLN A 1 227 ? -13.745 4.595   -53.876 1.00 71.75 227 A 1 
ATOM 1756 O O     . GLN A 1 227 ? -14.791 5.134   -53.488 1.00 73.58 227 A 1 
ATOM 1757 C CB    . GLN A 1 227 ? -12.086 5.854   -55.267 1.00 72.02 227 A 1 
ATOM 1758 C CG    . GLN A 1 227 ? -11.160 7.083   -55.226 1.00 66.61 227 A 1 
ATOM 1759 C CD    . GLN A 1 227 ? -10.839 7.629   -56.620 1.00 60.52 227 A 1 
ATOM 1760 O OE1   . GLN A 1 227 ? -11.181 7.063   -57.651 1.00 57.74 227 A 1 
ATOM 1761 N NE2   . GLN A 1 227 ? -10.184 8.763   -56.699 1.00 52.69 227 A 1 
ATOM 1762 N N     . HIS A 1 228 ? -13.687 3.321   -54.239 1.00 57.92 228 A 1 
ATOM 1763 C CA    . HIS A 1 228 ? -14.866 2.469   -54.259 1.00 58.39 228 A 1 
ATOM 1764 C C     . HIS A 1 228 ? -15.434 2.252   -52.856 1.00 52.89 228 A 1 
ATOM 1765 O O     . HIS A 1 228 ? -16.650 2.316   -52.664 1.00 58.70 228 A 1 
ATOM 1766 C CB    . HIS A 1 228 ? -14.531 1.147   -54.963 1.00 60.83 228 A 1 
ATOM 1767 C CG    . HIS A 1 228 ? -15.753 0.478   -55.521 1.00 59.57 228 A 1 
ATOM 1768 N ND1   . HIS A 1 228 ? -16.754 -0.122  -54.805 1.00 53.15 228 A 1 
ATOM 1769 C CD2   . HIS A 1 228 ? -16.127 0.392   -56.837 1.00 55.68 228 A 1 
ATOM 1770 C CE1   . HIS A 1 228 ? -17.701 -0.554  -55.658 1.00 50.62 228 A 1 
ATOM 1771 N NE2   . HIS A 1 228 ? -17.350 -0.259  -56.902 1.00 50.79 228 A 1 
ATOM 1772 N N     . LEU A 1 229 ? -14.563 2.100   -51.837 1.00 57.79 229 A 1 
ATOM 1773 C CA    . LEU A 1 229 ? -14.978 1.991   -50.433 1.00 54.22 229 A 1 
ATOM 1774 C C     . LEU A 1 229 ? -15.621 3.290   -49.931 1.00 52.13 229 A 1 
ATOM 1775 O O     . LEU A 1 229 ? -16.659 3.250   -49.275 1.00 54.75 229 A 1 
ATOM 1776 C CB    . LEU A 1 229 ? -13.779 1.604   -49.543 1.00 55.23 229 A 1 
ATOM 1777 C CG    . LEU A 1 229 ? -14.143 0.487   -48.543 1.00 53.26 229 A 1 
ATOM 1778 C CD1   . LEU A 1 229 ? -13.686 -0.861  -49.076 1.00 48.32 229 A 1 
ATOM 1779 C CD2   . LEU A 1 229 ? -13.505 0.721   -47.181 1.00 57.26 229 A 1 
ATOM 1780 N N     . GLN A 1 230 ? -15.031 4.466   -50.258 1.00 68.86 230 A 1 
ATOM 1781 C CA    . GLN A 1 230 ? -15.613 5.762   -49.915 1.00 68.08 230 A 1 
ATOM 1782 C C     . GLN A 1 230 ? -16.954 5.991   -50.608 1.00 67.04 230 A 1 
ATOM 1783 O O     . GLN A 1 230 ? -17.865 6.554   -50.003 1.00 71.40 230 A 1 
ATOM 1784 C CB    . GLN A 1 230 ? -14.661 6.903   -50.287 1.00 70.52 230 A 1 
ATOM 1785 C CG    . GLN A 1 230 ? -13.541 7.077   -49.256 1.00 65.28 230 A 1 
ATOM 1786 C CD    . GLN A 1 230 ? -12.670 8.301   -49.542 1.00 58.67 230 A 1 
ATOM 1787 O OE1   . GLN A 1 230 ? -12.896 9.087   -50.451 1.00 53.87 230 A 1 
ATOM 1788 N NE2   . GLN A 1 230 ? -11.643 8.527   -48.746 1.00 50.96 230 A 1 
ATOM 1789 N N     . GLN A 1 231 ? -17.072 5.553   -51.849 1.00 71.53 231 A 1 
ATOM 1790 C CA    . GLN A 1 231 ? -18.313 5.688   -52.596 1.00 71.82 231 A 1 
ATOM 1791 C C     . GLN A 1 231 ? -19.405 4.782   -52.024 1.00 71.63 231 A 1 
ATOM 1792 O O     . GLN A 1 231 ? -20.516 5.242   -51.796 1.00 73.56 231 A 1 
ATOM 1793 C CB    . GLN A 1 231 ? -18.021 5.458   -54.075 1.00 72.44 231 A 1 
ATOM 1794 C CG    . GLN A 1 231 ? -19.205 5.886   -54.957 1.00 66.15 231 A 1 
ATOM 1795 C CD    . GLN A 1 231 ? -18.790 6.286   -56.379 1.00 60.88 231 A 1 
ATOM 1796 O OE1   . GLN A 1 231 ? -17.645 6.246   -56.781 1.00 57.74 231 A 1 
ATOM 1797 N NE2   . GLN A 1 231 ? -19.737 6.718   -57.186 1.00 52.82 231 A 1 
ATOM 1798 N N     . MET A 1 232 ? -19.046 3.559   -51.663 1.00 71.18 232 A 1 
ATOM 1799 C CA    . MET A 1 232 ? -19.966 2.640   -51.000 1.00 68.70 232 A 1 
ATOM 1800 C C     . MET A 1 232 ? -20.394 3.167   -49.617 1.00 68.58 232 A 1 
ATOM 1801 O O     . MET A 1 232 ? -21.564 3.076   -49.252 1.00 72.51 232 A 1 
ATOM 1802 C CB    . MET A 1 232 ? -19.304 1.264   -50.904 1.00 68.32 232 A 1 
ATOM 1803 C CG    . MET A 1 232 ? -20.309 0.152   -50.606 1.00 62.44 232 A 1 
ATOM 1804 S SD    . MET A 1 232 ? -19.573 -1.505  -50.384 1.00 59.18 232 A 1 
ATOM 1805 C CE    . MET A 1 232 ? -18.844 -1.783  -52.016 1.00 50.40 232 A 1 
ATOM 1806 N N     . GLN A 1 233 ? -19.466 3.782   -48.846 1.00 62.75 233 A 1 
ATOM 1807 C CA    . GLN A 1 233 ? -19.809 4.445   -47.581 1.00 59.94 233 A 1 
ATOM 1808 C C     . GLN A 1 233 ? -20.733 5.649   -47.783 1.00 56.65 233 A 1 
ATOM 1809 O O     . GLN A 1 233 ? -21.657 5.832   -46.995 1.00 63.81 233 A 1 
ATOM 1810 C CB    . GLN A 1 233 ? -18.545 4.889   -46.839 1.00 62.69 233 A 1 
ATOM 1811 C CG    . GLN A 1 233 ? -17.874 3.713   -46.100 1.00 59.74 233 A 1 
ATOM 1812 C CD    . GLN A 1 233 ? -16.638 4.157   -45.303 1.00 54.22 233 A 1 
ATOM 1813 O OE1   . GLN A 1 233 ? -16.177 5.288   -45.345 1.00 52.67 233 A 1 
ATOM 1814 N NE2   . GLN A 1 233 ? -16.061 3.271   -44.524 1.00 49.52 233 A 1 
ATOM 1815 N N     . LYS A 1 234 ? -20.509 6.452   -48.846 1.00 68.95 234 A 1 
ATOM 1816 C CA    . LYS A 1 234 ? -21.415 7.551   -49.196 1.00 68.93 234 A 1 
ATOM 1817 C C     . LYS A 1 234 ? -22.808 7.055   -49.567 1.00 68.80 234 A 1 
ATOM 1818 O O     . LYS A 1 234 ? -23.776 7.583   -49.040 1.00 69.98 234 A 1 
ATOM 1819 C CB    . LYS A 1 234 ? -20.848 8.397   -50.337 1.00 68.20 234 A 1 
ATOM 1820 C CG    . LYS A 1 234 ? -20.158 9.656   -49.802 1.00 62.37 234 A 1 
ATOM 1821 C CD    . LYS A 1 234 ? -19.745 10.536  -50.984 1.00 59.66 234 A 1 
ATOM 1822 C CE    . LYS A 1 234 ? -19.222 11.878  -50.491 1.00 53.15 234 A 1 
ATOM 1823 N NZ    . LYS A 1 234 ? -18.909 12.767  -51.625 1.00 47.01 234 A 1 
ATOM 1824 N N     . GLU A 1 235 ? -22.891 6.040   -50.421 1.00 62.93 235 A 1 
ATOM 1825 C CA    . GLU A 1 235 ? -24.180 5.459   -50.809 1.00 62.88 235 A 1 
ATOM 1826 C C     . GLU A 1 235 ? -24.920 4.881   -49.599 1.00 58.53 235 A 1 
ATOM 1827 O O     . GLU A 1 235 ? -26.124 5.073   -49.453 1.00 61.76 235 A 1 
ATOM 1828 C CB    . GLU A 1 235 ? -23.982 4.375   -51.876 1.00 63.71 235 A 1 
ATOM 1829 C CG    . GLU A 1 235 ? -23.697 4.970   -53.263 1.00 58.37 235 A 1 
ATOM 1830 C CD    . GLU A 1 235 ? -23.499 3.903   -54.351 1.00 56.29 235 A 1 
ATOM 1831 O OE1   . GLU A 1 235 ? -23.338 4.313   -55.522 1.00 48.81 235 A 1 
ATOM 1832 O OE2   . GLU A 1 235 ? -23.497 2.700   -54.031 1.00 50.10 235 A 1 
ATOM 1833 N N     . TYR A 1 236 ? -24.187 4.223   -48.666 1.00 63.84 236 A 1 
ATOM 1834 C CA    . TYR A 1 236 ? -24.782 3.713   -47.442 1.00 56.03 236 A 1 
ATOM 1835 C C     . TYR A 1 236 ? -25.276 4.846   -46.519 1.00 51.92 236 A 1 
ATOM 1836 O O     . TYR A 1 236 ? -26.371 4.746   -45.958 1.00 52.01 236 A 1 
ATOM 1837 C CB    . TYR A 1 236 ? -23.776 2.800   -46.726 1.00 54.97 236 A 1 
ATOM 1838 C CG    . TYR A 1 236 ? -24.432 1.870   -45.736 1.00 51.07 236 A 1 
ATOM 1839 C CD1   . TYR A 1 236 ? -24.596 2.235   -44.385 1.00 50.17 236 A 1 
ATOM 1840 C CD2   . TYR A 1 236 ? -24.924 0.617   -46.172 1.00 52.30 236 A 1 
ATOM 1841 C CE1   . TYR A 1 236 ? -25.229 1.366   -43.485 1.00 44.38 236 A 1 
ATOM 1842 C CE2   . TYR A 1 236 ? -25.557 -0.254  -45.286 1.00 45.18 236 A 1 
ATOM 1843 C CZ    . TYR A 1 236 ? -25.712 0.121   -43.933 1.00 50.36 236 A 1 
ATOM 1844 O OH    . TYR A 1 236 ? -26.337 -0.720  -43.053 1.00 48.09 236 A 1 
ATOM 1845 N N     . ALA A 1 237 ? -24.495 5.943   -46.398 1.00 67.35 237 A 1 
ATOM 1846 C CA    . ALA A 1 237 ? -24.891 7.120   -45.637 1.00 65.93 237 A 1 
ATOM 1847 C C     . ALA A 1 237 ? -26.107 7.830   -46.268 1.00 63.13 237 A 1 
ATOM 1848 O O     . ALA A 1 237 ? -27.025 8.223   -45.545 1.00 67.31 237 A 1 
ATOM 1849 C CB    . ALA A 1 237 ? -23.692 8.063   -45.495 1.00 67.31 237 A 1 
ATOM 1850 N N     . GLU A 1 238 ? -26.142 7.951   -47.600 1.00 65.48 238 A 1 
ATOM 1851 C CA    . GLU A 1 238 ? -27.302 8.506   -48.309 1.00 66.06 238 A 1 
ATOM 1852 C C     . GLU A 1 238 ? -28.549 7.629   -48.147 1.00 62.87 238 A 1 
ATOM 1853 O O     . GLU A 1 238 ? -29.630 8.159   -47.902 1.00 65.01 238 A 1 
ATOM 1854 C CB    . GLU A 1 238 ? -26.984 8.724   -49.793 1.00 66.45 238 A 1 
ATOM 1855 C CG    . GLU A 1 238 ? -26.156 9.996   -50.022 1.00 60.52 238 A 1 
ATOM 1856 C CD    . GLU A 1 238 ? -25.887 10.319  -51.504 1.00 55.26 238 A 1 
ATOM 1857 O OE1   . GLU A 1 238 ? -25.382 11.437  -51.755 1.00 50.32 238 A 1 
ATOM 1858 O OE2   . GLU A 1 238 ? -26.156 9.462   -52.360 1.00 50.12 238 A 1 
ATOM 1859 N N     . GLN A 1 239 ? -28.405 6.301   -48.189 1.00 62.16 239 A 1 
ATOM 1860 C CA    . GLN A 1 239 ? -29.534 5.402   -47.934 1.00 60.22 239 A 1 
ATOM 1861 C C     . GLN A 1 239 ? -30.043 5.499   -46.495 1.00 58.02 239 A 1 
ATOM 1862 O O     . GLN A 1 239 ? -31.252 5.427   -46.278 1.00 62.06 239 A 1 
ATOM 1863 C CB    . GLN A 1 239 ? -29.158 3.945   -48.234 1.00 62.65 239 A 1 
ATOM 1864 C CG    . GLN A 1 239 ? -29.214 3.631   -49.735 1.00 59.15 239 A 1 
ATOM 1865 C CD    . GLN A 1 239 ? -28.998 2.140   -50.019 1.00 54.27 239 A 1 
ATOM 1866 O OE1   . GLN A 1 239 ? -28.907 1.286   -49.147 1.00 52.11 239 A 1 
ATOM 1867 N NE2   . GLN A 1 239 ? -28.929 1.762   -51.278 1.00 48.55 239 A 1 
ATOM 1868 N N     . GLN A 1 240 ? -29.153 5.658   -45.510 1.00 61.90 240 A 1 
ATOM 1869 C CA    . GLN A 1 240 ? -29.585 5.885   -44.130 1.00 62.83 240 A 1 
ATOM 1870 C C     . GLN A 1 240 ? -30.293 7.235   -43.982 1.00 60.71 240 A 1 
ATOM 1871 O O     . GLN A 1 240 ? -31.358 7.288   -43.372 1.00 64.23 240 A 1 
ATOM 1872 C CB    . GLN A 1 240 ? -28.416 5.786   -43.146 1.00 64.10 240 A 1 
ATOM 1873 C CG    . GLN A 1 240 ? -28.092 4.322   -42.793 1.00 60.82 240 A 1 
ATOM 1874 C CD    . GLN A 1 240 ? -27.278 4.172   -41.502 1.00 55.44 240 A 1 
ATOM 1875 O OE1   . GLN A 1 240 ? -26.711 5.098   -40.955 1.00 53.92 240 A 1 
ATOM 1876 N NE2   . GLN A 1 240 ? -27.216 2.983   -40.941 1.00 49.75 240 A 1 
ATOM 1877 N N     . MET A 1 241 ? -29.752 8.292   -44.603 1.00 66.15 241 A 1 
ATOM 1878 C CA    . MET A 1 241 ? -30.356 9.625   -44.553 1.00 65.33 241 A 1 
ATOM 1879 C C     . MET A 1 241 ? -31.730 9.648   -45.242 1.00 62.58 241 A 1 
ATOM 1880 O O     . MET A 1 241 ? -32.661 10.268  -44.736 1.00 65.11 241 A 1 
ATOM 1881 C CB    . MET A 1 241 ? -29.377 10.639  -45.146 1.00 66.67 241 A 1 
ATOM 1882 C CG    . MET A 1 241 ? -29.709 12.071  -44.731 1.00 60.43 241 A 1 
ATOM 1883 S SD    . MET A 1 241 ? -28.577 13.352  -45.375 1.00 56.51 241 A 1 
ATOM 1884 C CE    . MET A 1 241 ? -27.037 12.908  -44.524 1.00 49.45 241 A 1 
ATOM 1885 N N     . GLN A 1 242 ? -31.880 8.916   -46.354 1.00 58.59 242 A 1 
ATOM 1886 C CA    . GLN A 1 242 ? -33.185 8.756   -46.997 1.00 56.53 242 A 1 
ATOM 1887 C C     . GLN A 1 242 ? -34.178 7.992   -46.118 1.00 51.38 242 A 1 
ATOM 1888 O O     . GLN A 1 242 ? -35.356 8.375   -46.074 1.00 55.78 242 A 1 
ATOM 1889 C CB    . GLN A 1 242 ? -33.058 8.057   -48.349 1.00 58.93 242 A 1 
ATOM 1890 C CG    . GLN A 1 242 ? -32.693 9.043   -49.466 1.00 56.30 242 A 1 
ATOM 1891 C CD    . GLN A 1 242 ? -32.718 8.393   -50.854 1.00 51.30 242 A 1 
ATOM 1892 O OE1   . GLN A 1 242 ? -32.872 7.195   -51.032 1.00 49.39 242 A 1 
ATOM 1893 N NE2   . GLN A 1 242 ? -32.590 9.182   -51.906 1.00 45.64 242 A 1 
ATOM 1894 N N     . LYS A 1 243 ? -33.732 6.963   -45.390 1.00 45.35 243 A 1 
ATOM 1895 C CA    . LYS A 1 243 ? -34.621 6.247   -44.462 1.00 46.91 243 A 1 
ATOM 1896 C C     . LYS A 1 243 ? -35.103 7.133   -43.322 1.00 42.53 243 A 1 
ATOM 1897 O O     . LYS A 1 243 ? -36.300 7.111   -43.024 1.00 43.65 243 A 1 
ATOM 1898 C CB    . LYS A 1 243 ? -33.960 4.975   -43.925 1.00 47.17 243 A 1 
ATOM 1899 C CG    . LYS A 1 243 ? -34.202 3.788   -44.864 1.00 46.54 243 A 1 
ATOM 1900 C CD    . LYS A 1 243 ? -33.650 2.514   -44.212 1.00 45.96 243 A 1 
ATOM 1901 C CE    . LYS A 1 243 ? -33.995 1.302   -45.069 1.00 41.10 243 A 1 
ATOM 1902 N NZ    . LYS A 1 243 ? -33.530 0.051   -44.432 1.00 38.14 243 A 1 
ATOM 1903 N N     . GLU A 1 244 ? -34.206 7.941   -42.709 1.00 54.91 244 A 1 
ATOM 1904 C CA    . GLU A 1 244 ? -34.619 8.893   -41.660 1.00 54.35 244 A 1 
ATOM 1905 C C     . GLU A 1 244 ? -35.596 9.956   -42.193 1.00 48.32 244 A 1 
ATOM 1906 O O     . GLU A 1 244 ? -36.522 10.347  -41.483 1.00 50.08 244 A 1 
ATOM 1907 C CB    . GLU A 1 244 ? -33.401 9.594   -41.037 1.00 54.60 244 A 1 
ATOM 1908 C CG    . GLU A 1 244 ? -32.715 8.749   -39.958 1.00 51.58 244 A 1 
ATOM 1909 C CD    . GLU A 1 244 ? -31.661 9.546   -39.159 1.00 50.03 244 A 1 
ATOM 1910 O OE1   . GLU A 1 244 ? -31.488 9.242   -37.955 1.00 44.17 244 A 1 
ATOM 1911 O OE2   . GLU A 1 244 ? -31.034 10.469  -39.740 1.00 45.00 244 A 1 
ATOM 1912 N N     . TYR A 1 245 ? -35.418 10.415  -43.460 1.00 59.27 245 A 1 
ATOM 1913 C CA    . TYR A 1 245 ? -36.344 11.372  -44.059 1.00 55.88 245 A 1 
ATOM 1914 C C     . TYR A 1 245 ? -37.751 10.791  -44.233 1.00 48.94 245 A 1 
ATOM 1915 O O     . TYR A 1 245 ? -38.731 11.461  -43.912 1.00 49.74 245 A 1 
ATOM 1916 C CB    . TYR A 1 245 ? -35.782 11.907  -45.383 1.00 54.54 245 A 1 
ATOM 1917 C CG    . TYR A 1 245 ? -35.589 13.408  -45.361 1.00 50.98 245 A 1 
ATOM 1918 C CD1   . TYR A 1 245 ? -36.642 14.272  -45.737 1.00 48.97 245 A 1 
ATOM 1919 C CD2   . TYR A 1 245 ? -34.366 13.959  -44.924 1.00 49.38 245 A 1 
ATOM 1920 C CE1   . TYR A 1 245 ? -36.475 15.662  -45.690 1.00 41.30 245 A 1 
ATOM 1921 C CE2   . TYR A 1 245 ? -34.187 15.348  -44.869 1.00 43.09 245 A 1 
ATOM 1922 C CZ    . TYR A 1 245 ? -35.243 16.203  -45.255 1.00 45.42 245 A 1 
ATOM 1923 O OH    . TYR A 1 245 ? -35.074 17.572  -45.211 1.00 42.45 245 A 1 
ATOM 1924 N N     . VAL A 1 246 ? -37.847 9.529   -44.681 1.00 49.74 246 A 1 
ATOM 1925 C CA    . VAL A 1 246 ? -39.152 8.898   -44.935 1.00 50.44 246 A 1 
ATOM 1926 C C     . VAL A 1 246 ? -39.931 8.641   -43.638 1.00 46.47 246 A 1 
ATOM 1927 O O     . VAL A 1 246 ? -41.153 8.812   -43.623 1.00 46.63 246 A 1 
ATOM 1928 C CB    . VAL A 1 246 ? -38.987 7.614   -45.766 1.00 48.19 246 A 1 
ATOM 1929 C CG1   . VAL A 1 246 ? -40.316 6.873   -45.980 1.00 45.20 246 A 1 
ATOM 1930 C CG2   . VAL A 1 246 ? -38.439 7.919   -47.155 1.00 51.24 246 A 1 
ATOM 1931 N N     . GLU A 1 247 ? -39.261 8.286   -42.537 1.00 46.23 247 A 1 
ATOM 1932 C CA    . GLU A 1 247 ? -39.962 8.101   -41.250 1.00 47.49 247 A 1 
ATOM 1933 C C     . GLU A 1 247 ? -40.512 9.416   -40.679 1.00 42.89 247 A 1 
ATOM 1934 O O     . GLU A 1 247 ? -41.568 9.411   -40.045 1.00 42.00 247 A 1 
ATOM 1935 C CB    . GLU A 1 247 ? -39.068 7.384   -40.216 1.00 46.10 247 A 1 
ATOM 1936 C CG    . GLU A 1 247 ? -39.133 5.859   -40.355 1.00 44.52 247 A 1 
ATOM 1937 C CD    . GLU A 1 247 ? -38.458 5.095   -39.198 1.00 42.59 247 A 1 
ATOM 1938 O OE1   . GLU A 1 247 ? -38.886 3.942   -38.943 1.00 39.74 247 A 1 
ATOM 1939 O OE2   . GLU A 1 247 ? -37.515 5.641   -38.580 1.00 40.70 247 A 1 
ATOM 1940 N N     . ASN A 1 248 ? -39.817 10.543  -40.900 1.00 43.63 248 A 1 
ATOM 1941 C CA    . ASN A 1 248 ? -40.259 11.828  -40.342 1.00 45.21 248 A 1 
ATOM 1942 C C     . ASN A 1 248 ? -41.467 12.448  -41.064 1.00 40.73 248 A 1 
ATOM 1943 O O     . ASN A 1 248 ? -42.216 13.185  -40.420 1.00 38.94 248 A 1 
ATOM 1944 C CB    . ASN A 1 248 ? -39.067 12.806  -40.296 1.00 42.15 248 A 1 
ATOM 1945 C CG    . ASN A 1 248 ? -38.313 12.770  -38.978 1.00 39.83 248 A 1 
ATOM 1946 O OD1   . ASN A 1 248 ? -38.856 12.641  -37.889 1.00 40.14 248 A 1 
ATOM 1947 N ND2   . ASN A 1 248 ? -37.012 12.942  -39.027 1.00 42.55 248 A 1 
ATOM 1948 N N     . GLU A 1 249 ? -41.686 12.174  -42.360 1.00 48.94 249 A 1 
ATOM 1949 C CA    . GLU A 1 249 ? -42.825 12.769  -43.084 1.00 49.93 249 A 1 
ATOM 1950 C C     . GLU A 1 249 ? -44.192 12.262  -42.590 1.00 45.79 249 A 1 
ATOM 1951 O O     . GLU A 1 249 ? -45.196 12.958  -42.721 1.00 43.28 249 A 1 
ATOM 1952 C CB    . GLU A 1 249 ? -42.705 12.535  -44.592 1.00 46.30 249 A 1 
ATOM 1953 C CG    . GLU A 1 249 ? -41.763 13.538  -45.277 1.00 44.63 249 A 1 
ATOM 1954 C CD    . GLU A 1 249 ? -41.831 13.488  -46.816 1.00 43.39 249 A 1 
ATOM 1955 O OE1   . GLU A 1 249 ? -41.516 14.533  -47.434 1.00 38.57 249 A 1 
ATOM 1956 O OE2   . GLU A 1 249 ? -42.191 12.420  -47.367 1.00 40.63 249 A 1 
ATOM 1957 N N     . GLY A 1 250 ? -44.230 11.060  -42.018 1.00 37.48 250 A 1 
ATOM 1958 C CA    . GLY A 1 250 ? -45.508 10.420  -41.707 1.00 36.79 250 A 1 
ATOM 1959 C C     . GLY A 1 250 ? -46.337 11.089  -40.619 1.00 34.05 250 A 1 
ATOM 1960 O O     . GLY A 1 250 ? -47.550 10.883  -40.571 1.00 32.83 250 A 1 
ATOM 1961 N N     . SER A 1 251 ? -45.733 11.854  -39.722 1.00 47.10 251 A 1 
ATOM 1962 C CA    . SER A 1 251 ? -46.475 12.503  -38.635 1.00 47.40 251 A 1 
ATOM 1963 C C     . SER A 1 251 ? -47.128 13.806  -39.098 1.00 43.54 251 A 1 
ATOM 1964 O O     . SER A 1 251 ? -46.774 14.890  -38.632 1.00 41.56 251 A 1 
ATOM 1965 C CB    . SER A 1 251 ? -45.623 12.659  -37.366 1.00 45.29 251 A 1 
ATOM 1966 O OG    . SER A 1 251 ? -44.586 13.607  -37.511 1.00 42.46 251 A 1 
ATOM 1967 N N     . GLU A 1 252 ? -48.095 13.707  -40.007 1.00 37.12 252 A 1 
ATOM 1968 C CA    . GLU A 1 252 ? -49.018 14.798  -40.309 1.00 37.69 252 A 1 
ATOM 1969 C C     . GLU A 1 252 ? -49.768 15.178  -39.027 1.00 33.40 252 A 1 
ATOM 1970 O O     . GLU A 1 252 ? -50.781 14.590  -38.639 1.00 32.39 252 A 1 
ATOM 1971 C CB    . GLU A 1 252 ? -49.999 14.441  -41.434 1.00 36.50 252 A 1 
ATOM 1972 C CG    . GLU A 1 252 ? -49.371 14.492  -42.843 1.00 37.18 252 A 1 
ATOM 1973 C CD    . GLU A 1 252 ? -50.433 14.389  -43.952 1.00 38.49 252 A 1 
ATOM 1974 O OE1   . GLU A 1 252 ? -50.191 14.934  -45.053 1.00 34.65 252 A 1 
ATOM 1975 O OE2   . GLU A 1 252 ? -51.506 13.791  -43.702 1.00 35.85 252 A 1 
ATOM 1976 N N     . CYS A 1 253 ? -49.218 16.183  -38.330 1.00 42.90 253 A 1 
ATOM 1977 C CA    . CYS A 1 253 ? -49.887 16.814  -37.206 1.00 44.29 253 A 1 
ATOM 1978 C C     . CYS A 1 253 ? -51.152 17.490  -37.735 1.00 39.14 253 A 1 
ATOM 1979 O O     . CYS A 1 253 ? -51.105 18.624  -38.214 1.00 39.29 253 A 1 
ATOM 1980 C CB    . CYS A 1 253 ? -48.942 17.809  -36.538 1.00 43.04 253 A 1 
ATOM 1981 S SG    . CYS A 1 253 ? -47.647 16.937  -35.597 1.00 41.54 253 A 1 
ATOM 1982 N N     . ILE A 1 254 ? -52.280 16.789  -37.634 1.00 34.62 254 A 1 
ATOM 1983 C CA    . ILE A 1 254 ? -53.605 17.368  -37.872 1.00 38.45 254 A 1 
ATOM 1984 C C     . ILE A 1 254 ? -53.753 18.540  -36.895 1.00 36.24 254 A 1 
ATOM 1985 O O     . ILE A 1 254 ? -54.003 18.343  -35.707 1.00 35.48 254 A 1 
ATOM 1986 C CB    . ILE A 1 254 ? -54.722 16.321  -37.699 1.00 36.84 254 A 1 
ATOM 1987 C CG1   . ILE A 1 254 ? -54.531 15.148  -38.683 1.00 35.78 254 A 1 
ATOM 1988 C CG2   . ILE A 1 254 ? -56.103 16.978  -37.901 1.00 38.88 254 A 1 
ATOM 1989 C CD1   . ILE A 1 254 ? -55.501 13.990  -38.480 1.00 37.08 254 A 1 
ATOM 1990 N N     . VAL A 1 255 ? -53.519 19.755  -37.401 1.00 40.60 255 A 1 
ATOM 1991 C CA    . VAL A 1 255 ? -53.636 20.982  -36.619 1.00 44.31 255 A 1 
ATOM 1992 C C     . VAL A 1 255 ? -55.123 21.184  -36.313 1.00 41.30 255 A 1 
ATOM 1993 O O     . VAL A 1 255 ? -55.866 21.550  -37.222 1.00 39.46 255 A 1 
ATOM 1994 C CB    . VAL A 1 255 ? -53.046 22.195  -37.359 1.00 42.44 255 A 1 
ATOM 1995 C CG1   . VAL A 1 255 ? -53.127 23.459  -36.496 1.00 39.80 255 A 1 
ATOM 1996 C CG2   . VAL A 1 255 ? -51.574 21.972  -37.726 1.00 43.55 255 A 1 
ATOM 1997 N N     . PRO A 1 256 ? -55.591 20.929  -35.092 1.00 40.15 256 A 1 
ATOM 1998 C CA    . PRO A 1 256 ? -56.992 21.130  -34.803 1.00 43.12 256 A 1 
ATOM 1999 C C     . PRO A 1 256 ? -57.276 22.627  -34.897 1.00 42.03 256 A 1 
ATOM 2000 O O     . PRO A 1 256 ? -56.627 23.441  -34.231 1.00 40.28 256 A 1 
ATOM 2001 C CB    . PRO A 1 256 ? -57.223 20.535  -33.409 1.00 40.07 256 A 1 
ATOM 2002 C CG    . PRO A 1 256 ? -55.856 20.647  -32.747 1.00 41.57 256 A 1 
ATOM 2003 C CD    . PRO A 1 256 ? -54.870 20.488  -33.924 1.00 47.76 256 A 1 
ATOM 2004 N N     . SER A 1 257 ? -58.256 23.006  -35.767 1.00 43.61 257 A 1 
ATOM 2005 C CA    . SER A 1 257 ? -58.698 24.389  -35.985 1.00 48.22 257 A 1 
ATOM 2006 C C     . SER A 1 257 ? -59.314 24.952  -34.696 1.00 46.16 257 A 1 
ATOM 2007 O O     . SER A 1 257 ? -60.508 24.825  -34.460 1.00 45.20 257 A 1 
ATOM 2008 C CB    . SER A 1 257 ? -59.676 24.442  -37.158 1.00 45.21 257 A 1 
ATOM 2009 O OG    . SER A 1 257 ? -60.706 23.488  -37.001 1.00 42.75 257 A 1 
ATOM 2010 N N     . GLN A 1 258 ? -58.473 25.534  -33.854 1.00 37.64 258 A 1 
ATOM 2011 C CA    . GLN A 1 258 ? -58.932 26.192  -32.638 1.00 41.84 258 A 1 
ATOM 2012 C C     . GLN A 1 258 ? -59.817 27.382  -33.023 1.00 39.06 258 A 1 
ATOM 2013 O O     . GLN A 1 258 ? -59.338 28.396  -33.523 1.00 37.36 258 A 1 
ATOM 2014 C CB    . GLN A 1 258 ? -57.758 26.631  -31.747 1.00 40.04 258 A 1 
ATOM 2015 C CG    . GLN A 1 258 ? -57.102 25.456  -31.023 1.00 39.62 258 A 1 
ATOM 2016 C CD    . GLN A 1 258 ? -56.086 25.900  -29.956 1.00 39.83 258 A 1 
ATOM 2017 O OE1   . GLN A 1 258 ? -55.745 27.059  -29.799 1.00 38.83 258 A 1 
ATOM 2018 N NE2   . GLN A 1 258 ? -55.579 24.974  -29.162 1.00 38.68 258 A 1 
ATOM 2019 N N     . SER A 1 259 ? -61.102 27.241  -32.810 1.00 38.86 259 A 1 
ATOM 2020 C CA    . SER A 1 259 ? -62.094 28.267  -33.102 1.00 42.14 259 A 1 
ATOM 2021 C C     . SER A 1 259 ? -61.843 29.527  -32.267 1.00 39.56 259 A 1 
ATOM 2022 O O     . SER A 1 259 ? -61.589 29.492  -31.067 1.00 39.30 259 A 1 
ATOM 2023 C CB    . SER A 1 259 ? -63.509 27.726  -32.895 1.00 39.93 259 A 1 
ATOM 2024 O OG    . SER A 1 259 ? -63.655 27.161  -31.606 1.00 38.91 259 A 1 
ATOM 2025 N N     . THR A 1 260 ? -61.919 30.659  -32.964 1.00 38.35 260 A 1 
ATOM 2026 C CA    . THR A 1 260 ? -61.573 32.009  -32.513 1.00 42.64 260 A 1 
ATOM 2027 C C     . THR A 1 260 ? -62.632 32.601  -31.569 1.00 39.10 260 A 1 
ATOM 2028 O O     . THR A 1 260 ? -63.249 33.608  -31.889 1.00 37.54 260 A 1 
ATOM 2029 C CB    . THR A 1 260 ? -61.355 32.945  -33.724 1.00 38.92 260 A 1 
ATOM 2030 O OG1   . THR A 1 260 ? -61.546 32.283  -34.961 1.00 37.06 260 A 1 
ATOM 2031 C CG2   . THR A 1 260 ? -59.954 33.521  -33.771 1.00 40.03 260 A 1 
ATOM 2032 N N     . ILE A 1 261 ? -62.894 31.965  -30.429 1.00 32.83 261 A 1 
ATOM 2033 C CA    . ILE A 1 261 ? -63.938 32.487  -29.534 1.00 36.40 261 A 1 
ATOM 2034 C C     . ILE A 1 261 ? -63.567 33.902  -29.078 1.00 33.54 261 A 1 
ATOM 2035 O O     . ILE A 1 261 ? -62.554 34.127  -28.407 1.00 33.22 261 A 1 
ATOM 2036 C CB    . ILE A 1 261 ? -64.287 31.528  -28.385 1.00 34.96 261 A 1 
ATOM 2037 C CG1   . ILE A 1 261 ? -64.873 30.221  -28.968 1.00 35.28 261 A 1 
ATOM 2038 C CG2   . ILE A 1 261 ? -65.298 32.185  -27.423 1.00 39.48 261 A 1 
ATOM 2039 C CD1   . ILE A 1 261 ? -65.219 29.152  -27.926 1.00 38.06 261 A 1 
ATOM 2040 N N     . VAL A 1 262 ? -64.421 34.844  -29.489 1.00 33.71 262 A 1 
ATOM 2041 C CA    . VAL A 1 262 ? -64.252 36.294  -29.340 1.00 38.71 262 A 1 
ATOM 2042 C C     . VAL A 1 262 ? -64.211 36.668  -27.858 1.00 35.74 262 A 1 
ATOM 2043 O O     . VAL A 1 262 ? -65.187 36.546  -27.117 1.00 35.28 262 A 1 
ATOM 2044 C CB    . VAL A 1 262 ? -65.373 37.041  -30.078 1.00 36.25 262 A 1 
ATOM 2045 C CG1   . VAL A 1 262 ? -65.246 38.558  -29.933 1.00 34.84 262 A 1 
ATOM 2046 C CG2   . VAL A 1 262 ? -65.348 36.717  -31.582 1.00 40.73 262 A 1 
ATOM 2047 N N     . ARG A 1 263 ? -63.049 37.204  -27.448 1.00 36.25 263 A 1 
ATOM 2048 C CA    . ARG A 1 263 ? -62.719 37.612  -26.078 1.00 41.70 263 A 1 
ATOM 2049 C C     . ARG A 1 263 ? -63.422 38.937  -25.711 1.00 38.22 263 A 1 
ATOM 2050 O O     . ARG A 1 263 ? -62.776 39.974  -25.674 1.00 37.24 263 A 1 
ATOM 2051 C CB    . ARG A 1 263 ? -61.182 37.681  -25.983 1.00 39.37 263 A 1 
ATOM 2052 C CG    . ARG A 1 263 ? -60.595 37.376  -24.592 1.00 39.12 263 A 1 
ATOM 2053 C CD    . ARG A 1 263 ? -59.062 37.516  -24.650 1.00 37.49 263 A 1 
ATOM 2054 N NE    . ARG A 1 263 ? -58.390 36.845  -23.537 1.00 35.38 263 A 1 
ATOM 2055 C CZ    . ARG A 1 263 ? -57.083 36.814  -23.308 1.00 32.22 263 A 1 
ATOM 2056 N NH1   . ARG A 1 263 ? -56.252 37.478  -24.065 1.00 29.78 263 A 1 
ATOM 2057 N NH2   . ARG A 1 263 ? -56.595 36.120  -22.329 1.00 28.29 263 A 1 
ATOM 2058 N N     . ARG A 1 264 ? -64.744 38.931  -25.498 1.00 35.39 264 A 1 
ATOM 2059 C CA    . ARG A 1 264 ? -65.486 40.161  -25.186 1.00 40.25 264 A 1 
ATOM 2060 C C     . ARG A 1 264 ? -65.040 40.754  -23.832 1.00 36.22 264 A 1 
ATOM 2061 O O     . ARG A 1 264 ? -64.851 40.002  -22.881 1.00 34.47 264 A 1 
ATOM 2062 C CB    . ARG A 1 264 ? -67.006 39.927  -25.255 1.00 37.65 264 A 1 
ATOM 2063 C CG    . ARG A 1 264 ? -67.687 40.969  -26.164 1.00 36.47 264 A 1 
ATOM 2064 C CD    . ARG A 1 264 ? -69.210 40.793  -26.202 1.00 34.76 264 A 1 
ATOM 2065 N NE    . ARG A 1 264 ? -69.841 41.702  -27.156 1.00 32.88 264 A 1 
ATOM 2066 C CZ    . ARG A 1 264 ? -71.151 41.810  -27.409 1.00 30.06 264 A 1 
ATOM 2067 N NH1   . ARG A 1 264 ? -72.030 41.084  -26.761 1.00 28.46 264 A 1 
ATOM 2068 N NH2   . ARG A 1 264 ? -71.586 42.638  -28.297 1.00 27.81 264 A 1 
ATOM 2069 N N     . PRO A 1 265 ? -64.883 42.081  -23.729 1.00 34.67 265 A 1 
ATOM 2070 C CA    . PRO A 1 265 ? -64.008 42.707  -22.729 1.00 38.82 265 A 1 
ATOM 2071 C C     . PRO A 1 265 ? -64.704 43.157  -21.428 1.00 36.86 265 A 1 
ATOM 2072 O O     . PRO A 1 265 ? -64.261 44.147  -20.844 1.00 34.63 265 A 1 
ATOM 2073 C CB    . PRO A 1 265 ? -63.417 43.897  -23.495 1.00 35.28 265 A 1 
ATOM 2074 C CG    . PRO A 1 265 ? -64.601 44.379  -24.335 1.00 36.54 265 A 1 
ATOM 2075 C CD    . PRO A 1 265 ? -65.242 43.036  -24.741 1.00 42.55 265 A 1 
ATOM 2076 N N     . HIS A 1 266 ? -65.810 42.562  -21.028 1.00 36.40 266 A 1 
ATOM 2077 C CA    . HIS A 1 266 ? -66.755 43.239  -20.132 1.00 40.50 266 A 1 
ATOM 2078 C C     . HIS A 1 266 ? -66.142 43.763  -18.808 1.00 38.19 266 A 1 
ATOM 2079 O O     . HIS A 1 266 ? -65.354 43.092  -18.152 1.00 37.47 266 A 1 
ATOM 2080 C CB    . HIS A 1 266 ? -68.024 42.401  -19.905 1.00 38.05 266 A 1 
ATOM 2081 C CG    . HIS A 1 266 ? -69.185 42.974  -20.680 1.00 37.25 266 A 1 
ATOM 2082 N ND1   . HIS A 1 266 ? -69.910 44.108  -20.371 1.00 36.90 266 A 1 
ATOM 2083 C CD2   . HIS A 1 266 ? -69.709 42.499  -21.851 1.00 37.24 266 A 1 
ATOM 2084 C CE1   . HIS A 1 266 ? -70.829 44.296  -21.329 1.00 34.04 266 A 1 
ATOM 2085 N NE2   . HIS A 1 266 ? -70.736 43.348  -22.257 1.00 34.05 266 A 1 
ATOM 2086 N N     . GLN A 1 267 ? -66.584 45.004  -18.459 1.00 36.19 267 A 1 
ATOM 2087 C CA    . GLN A 1 267 ? -65.862 45.936  -17.571 1.00 39.50 267 A 1 
ATOM 2088 C C     . GLN A 1 267 ? -65.988 45.730  -16.045 1.00 37.40 267 A 1 
ATOM 2089 O O     . GLN A 1 267 ? -64.996 45.852  -15.327 1.00 35.65 267 A 1 
ATOM 2090 C CB    . GLN A 1 267 ? -66.433 47.348  -17.819 1.00 37.18 267 A 1 
ATOM 2091 C CG    . GLN A 1 267 ? -66.042 48.021  -19.125 1.00 35.96 267 A 1 
ATOM 2092 C CD    . GLN A 1 267 ? -66.729 49.401  -19.229 1.00 34.36 267 A 1 
ATOM 2093 O OE1   . GLN A 1 267 ? -67.828 49.625  -18.760 1.00 35.07 267 A 1 
ATOM 2094 N NE2   . GLN A 1 267 ? -66.093 50.366  -19.861 1.00 33.83 267 A 1 
ATOM 2095 N N     . SER A 1 268 ? -67.215 45.689  -15.567 1.00 38.13 268 A 1 
ATOM 2096 C CA    . SER A 1 268 ? -67.618 46.285  -14.272 1.00 39.77 268 A 1 
ATOM 2097 C C     . SER A 1 268 ? -67.409 45.336  -13.078 1.00 37.25 268 A 1 
ATOM 2098 O O     . SER A 1 268 ? -66.819 44.286  -13.233 1.00 35.59 268 A 1 
ATOM 2099 C CB    . SER A 1 268 ? -69.071 46.757  -14.423 1.00 36.71 268 A 1 
ATOM 2100 O OG    . SER A 1 268 ? -69.932 45.667  -14.696 1.00 34.39 268 A 1 
ATOM 2101 N N     . GLY A 1 269 ? -67.833 45.539  -11.879 1.00 35.00 269 A 1 
ATOM 2102 C CA    . GLY A 1 269 ? -68.229 46.615  -10.991 1.00 35.69 269 A 1 
ATOM 2103 C C     . GLY A 1 269 ? -68.054 46.128  -9.540  1.00 33.08 269 A 1 
ATOM 2104 O O     . GLY A 1 269 ? -67.750 44.967  -9.297  1.00 31.02 269 A 1 
ATOM 2105 N N     . TYR A 1 270 ? -68.230 47.023  -8.571  1.00 28.80 270 A 1 
ATOM 2106 C CA    . TYR A 1 270 ? -67.659 46.962  -7.211  1.00 31.71 270 A 1 
ATOM 2107 C C     . TYR A 1 270 ? -68.226 45.951  -6.175  1.00 28.63 270 A 1 
ATOM 2108 O O     . TYR A 1 270 ? -67.494 45.578  -5.267  1.00 28.01 270 A 1 
ATOM 2109 C CB    . TYR A 1 270 ? -67.816 48.358  -6.597  1.00 30.52 270 A 1 
ATOM 2110 C CG    . TYR A 1 270 ? -66.742 49.367  -6.941  1.00 31.40 270 A 1 
ATOM 2111 C CD1   . TYR A 1 270 ? -65.686 49.583  -6.030  1.00 34.75 270 A 1 
ATOM 2112 C CD2   . TYR A 1 270 ? -66.811 50.125  -8.114  1.00 35.90 270 A 1 
ATOM 2113 C CE1   . TYR A 1 270 ? -64.704 50.548  -6.309  1.00 33.33 270 A 1 
ATOM 2114 C CE2   . TYR A 1 270 ? -65.831 51.091  -8.410  1.00 32.12 270 A 1 
ATOM 2115 C CZ    . TYR A 1 270 ? -64.773 51.305  -7.489  1.00 32.65 270 A 1 
ATOM 2116 O OH    . TYR A 1 270 ? -63.814 52.247  -7.752  1.00 32.99 270 A 1 
ATOM 2117 N N     . ALA A 1 271 ? -69.510 45.726  -6.159  1.00 35.12 271 A 1 
ATOM 2118 C CA    . ALA A 1 271 ? -70.275 45.817  -4.895  1.00 36.31 271 A 1 
ATOM 2119 C C     . ALA A 1 271 ? -70.011 44.719  -3.817  1.00 33.38 271 A 1 
ATOM 2120 O O     . ALA A 1 271 ? -69.613 43.614  -4.129  1.00 32.20 271 A 1 
ATOM 2121 C CB    . ALA A 1 271 ? -71.764 45.952  -5.246  1.00 34.10 271 A 1 
ATOM 2122 N N     . PRO A 1 272 ? -70.293 45.013  -2.536  1.00 31.46 272 A 1 
ATOM 2123 C CA    . PRO A 1 272 ? -69.617 44.417  -1.371  1.00 34.96 272 A 1 
ATOM 2124 C C     . PRO A 1 272 ? -70.434 43.406  -0.525  1.00 33.36 272 A 1 
ATOM 2125 O O     . PRO A 1 272 ? -70.158 43.280  0.666   1.00 32.23 272 A 1 
ATOM 2126 C CB    . PRO A 1 272 ? -69.296 45.661  -0.533  1.00 32.22 272 A 1 
ATOM 2127 C CG    . PRO A 1 272 ? -70.549 46.515  -0.697  1.00 33.55 272 A 1 
ATOM 2128 C CD    . PRO A 1 272 ? -70.936 46.246  -2.151  1.00 40.39 272 A 1 
ATOM 2129 N N     . LEU A 1 273 ? -71.489 42.821  -1.049  1.00 36.57 273 A 1 
ATOM 2130 C CA    . LEU A 1 273 ? -72.680 42.434  -0.267  1.00 40.99 273 A 1 
ATOM 2131 C C     . LEU A 1 273 ? -72.500 41.350  0.838   1.00 39.37 273 A 1 
ATOM 2132 O O     . LEU A 1 273 ? -71.494 40.668  0.924   1.00 39.68 273 A 1 
ATOM 2133 C CB    . LEU A 1 273 ? -73.850 42.115  -1.233  1.00 37.17 273 A 1 
ATOM 2134 C CG    . LEU A 1 273 ? -74.886 43.263  -1.321  1.00 35.72 273 A 1 
ATOM 2135 C CD1   . LEU A 1 273 ? -75.781 43.060  -2.552  1.00 35.51 273 A 1 
ATOM 2136 C CD2   . LEU A 1 273 ? -75.796 43.334  -0.091  1.00 39.95 273 A 1 
ATOM 2137 N N     . VAL A 1 274 ? -73.539 41.272  1.670   1.00 30.60 274 A 1 
ATOM 2138 C CA    . VAL A 1 274 ? -73.581 41.038  3.133   1.00 36.68 274 A 1 
ATOM 2139 C C     . VAL A 1 274 ? -73.411 39.579  3.644   1.00 34.46 274 A 1 
ATOM 2140 O O     . VAL A 1 274 ? -72.343 38.991  3.494   1.00 33.03 274 A 1 
ATOM 2141 C CB    . VAL A 1 274 ? -74.846 41.731  3.707   1.00 33.53 274 A 1 
ATOM 2142 C CG1   . VAL A 1 274 ? -74.845 41.813  5.239   1.00 32.16 274 A 1 
ATOM 2143 C CG2   . VAL A 1 274 ? -75.023 43.185  3.206   1.00 37.70 274 A 1 
ATOM 2144 N N     . GLY A 1 275 ? -74.380 39.014  4.377   1.00 31.04 275 A 1 
ATOM 2145 C CA    . GLY A 1 275 ? -74.054 38.295  5.610   1.00 32.24 275 A 1 
ATOM 2146 C C     . GLY A 1 275 ? -74.742 36.992  6.052   1.00 30.27 275 A 1 
ATOM 2147 O O     . GLY A 1 275 ? -74.446 36.586  7.167   1.00 28.63 275 A 1 
ATOM 2148 N N     . ALA A 1 276 ? -75.679 36.430  5.319   1.00 36.33 276 A 1 
ATOM 2149 C CA    . ALA A 1 276 ? -76.747 35.599  5.927   1.00 39.73 276 A 1 
ATOM 2150 C C     . ALA A 1 276 ? -76.359 34.173  6.436   1.00 37.77 276 A 1 
ATOM 2151 O O     . ALA A 1 276 ? -75.232 33.734  6.342   1.00 36.62 276 A 1 
ATOM 2152 C CB    . ALA A 1 276 ? -77.914 35.561  4.936   1.00 36.03 276 A 1 
ATOM 2153 N N     . GLU A 1 277 ? -77.347 33.466  6.926   1.00 37.07 277 A 1 
ATOM 2154 C CA    . GLU A 1 277 ? -77.555 32.853  8.240   1.00 42.27 277 A 1 
ATOM 2155 C C     . GLU A 1 277 ? -77.261 31.342  8.471   1.00 40.76 277 A 1 
ATOM 2156 O O     . GLU A 1 277 ? -76.428 30.982  9.298   1.00 40.70 277 A 1 
ATOM 2157 C CB    . GLU A 1 277 ? -79.059 33.000  8.595   1.00 37.33 277 A 1 
ATOM 2158 C CG    . GLU A 1 277 ? -79.629 34.380  8.902   1.00 37.11 277 A 1 
ATOM 2159 C CD    . GLU A 1 277 ? -81.104 34.264  9.306   1.00 38.58 277 A 1 
ATOM 2160 O OE1   . GLU A 1 277 ? -81.509 34.950  10.277  1.00 35.24 277 A 1 
ATOM 2161 O OE2   . GLU A 1 277 ? -81.842 33.476  8.660   1.00 37.58 277 A 1 
ATOM 2162 N N     . GLN A 1 278 ? -78.109 30.504  7.963   1.00 34.65 278 A 1 
ATOM 2163 C CA    . GLN A 1 278 ? -78.687 29.338  8.684   1.00 38.20 278 A 1 
ATOM 2164 C C     . GLN A 1 278 ? -78.066 27.960  8.299   1.00 35.59 278 A 1 
ATOM 2165 O O     . GLN A 1 278 ? -77.316 27.895  7.347   1.00 34.16 278 A 1 
ATOM 2166 C CB    . GLN A 1 278 ? -80.203 29.306  8.376   1.00 35.80 278 A 1 
ATOM 2167 C CG    . GLN A 1 278 ? -81.046 30.363  9.068   1.00 33.83 278 A 1 
ATOM 2168 C CD    . GLN A 1 278 ? -82.546 30.206  8.785   1.00 33.47 278 A 1 
ATOM 2169 O OE1   . GLN A 1 278 ? -83.008 29.325  8.077   1.00 35.29 278 A 1 
ATOM 2170 N NE2   . GLN A 1 278 ? -83.372 31.073  9.327   1.00 34.15 278 A 1 
ATOM 2171 N N     . ALA A 1 279 ? -78.392 26.798  8.861   1.00 33.19 279 A 1 
ATOM 2172 C CA    . ALA A 1 279 ? -78.813 26.333  10.194  1.00 33.79 279 A 1 
ATOM 2173 C C     . ALA A 1 279 ? -78.453 24.843  10.458  1.00 30.83 279 A 1 
ATOM 2174 O O     . ALA A 1 279 ? -77.569 24.587  11.261  1.00 30.41 279 A 1 
ATOM 2175 C CB    . ALA A 1 279 ? -80.329 26.534  10.412  1.00 32.33 279 A 1 
ATOM 2176 N N     . ALA A 1 280 ? -79.207 23.845  9.883   1.00 33.05 280 A 1 
ATOM 2177 C CA    . ALA A 1 280 ? -79.710 22.833  10.836  1.00 34.78 280 A 1 
ATOM 2178 C C     . ALA A 1 280 ? -79.123 21.398  10.877  1.00 31.31 280 A 1 
ATOM 2179 O O     . ALA A 1 280 ? -78.312 21.081  11.740  1.00 30.38 280 A 1 
ATOM 2180 C CB    . ALA A 1 280 ? -81.248 22.806  10.710  1.00 33.17 280 A 1 
ATOM 2181 N N     . SER A 1 281 ? -79.696 20.479  10.129  1.00 41.19 281 A 1 
ATOM 2182 C CA    . SER A 1 281 ? -79.979 19.107  10.636  1.00 41.81 281 A 1 
ATOM 2183 C C     . SER A 1 281 ? -79.052 17.990  10.102  1.00 38.66 281 A 1 
ATOM 2184 O O     . SER A 1 281 ? -78.244 18.248  9.242   1.00 37.16 281 A 1 
ATOM 2185 C CB    . SER A 1 281 ? -81.444 18.810  10.269  1.00 39.12 281 A 1 
ATOM 2186 O OG    . SER A 1 281 ? -81.626 18.780  8.864   1.00 36.30 281 A 1 
ATOM 2187 N N     . ALA A 1 282 ? -79.164 16.706  10.473  1.00 34.67 282 A 1 
ATOM 2188 C CA    . ALA A 1 282 ? -79.374 16.018  11.762  1.00 36.33 282 A 1 
ATOM 2189 C C     . ALA A 1 282 ? -78.969 14.518  11.691  1.00 32.91 282 A 1 
ATOM 2190 O O     . ALA A 1 282 ? -78.147 14.065  12.470  1.00 32.01 282 A 1 
ATOM 2191 C CB    . ALA A 1 282 ? -80.843 16.098  12.215  1.00 33.73 282 A 1 
ATOM 2192 N N     . THR A 1 283 ? -79.636 13.726  10.869  1.00 42.33 283 A 1 
ATOM 2193 C CA    . THR A 1 283 ? -79.891 12.268  11.075  1.00 44.98 283 A 1 
ATOM 2194 C C     . THR A 1 283 ? -78.774 11.319  10.574  1.00 42.71 283 A 1 
ATOM 2195 O O     . THR A 1 283 ? -77.928 11.730  9.810   1.00 39.91 283 A 1 
ATOM 2196 C CB    . THR A 1 283 ? -81.201 11.909  10.371  1.00 38.73 283 A 1 
ATOM 2197 O OG1   . THR A 1 283 ? -81.166 12.310  9.011   1.00 37.38 283 A 1 
ATOM 2198 C CG2   . THR A 1 283 ? -82.420 12.574  10.990  1.00 42.16 283 A 1 
ATOM 2199 N N     . ALA A 1 284 ? -78.784 10.018  10.844  1.00 32.61 284 A 1 
ATOM 2200 C CA    . ALA A 1 284 ? -78.733 9.218   12.071  1.00 35.48 284 A 1 
ATOM 2201 C C     . ALA A 1 284 ? -78.268 7.763   11.808  1.00 32.59 284 A 1 
ATOM 2202 O O     . ALA A 1 284 ? -77.353 7.296   12.480  1.00 31.49 284 A 1 
ATOM 2203 C CB    . ALA A 1 284 ? -80.096 9.159   12.775  1.00 33.33 284 A 1 
ATOM 2204 N N     . GLY A 1 285 ? -78.952 7.006   10.945  1.00 34.99 285 A 1 
ATOM 2205 C CA    . GLY A 1 285 ? -78.956 5.524   11.036  1.00 34.50 285 A 1 
ATOM 2206 C C     . GLY A 1 285 ? -77.809 4.756   10.328  1.00 32.05 285 A 1 
ATOM 2207 O O     . GLY A 1 285 ? -76.940 5.364   9.743   1.00 30.81 285 A 1 
ATOM 2208 N N     . ALA A 1 286 ? -77.749 3.416   10.287  1.00 30.84 286 A 1 
ATOM 2209 C CA    . ALA A 1 286 ? -78.003 2.409   11.337  1.00 33.79 286 A 1 
ATOM 2210 C C     . ALA A 1 286 ? -77.237 1.077   11.073  1.00 31.68 286 A 1 
ATOM 2211 O O     . ALA A 1 286 ? -76.247 0.810   11.742  1.00 30.89 286 A 1 
ATOM 2212 C CB    . ALA A 1 286 ? -79.499 2.124   11.500  1.00 31.55 286 A 1 
ATOM 2213 N N     . SER A 1 287 ? -77.724 0.209   10.185  1.00 37.49 287 A 1 
ATOM 2214 C CA    . SER A 1 287 ? -77.528 -1.265  10.230  1.00 40.02 287 A 1 
ATOM 2215 C C     . SER A 1 287 ? -76.609 -1.811  9.113   1.00 37.27 287 A 1 
ATOM 2216 O O     . SER A 1 287 ? -75.984 -1.020  8.438   1.00 35.54 287 A 1 
ATOM 2217 C CB    . SER A 1 287 ? -78.950 -1.856  10.178  1.00 37.40 287 A 1 
ATOM 2218 O OG    . SER A 1 287 ? -79.557 -1.623  8.921   1.00 33.17 287 A 1 
ATOM 2219 N N     . ALA A 1 288 ? -76.428 -3.115  8.768   1.00 34.31 288 A 1 
ATOM 2220 C CA    . ALA A 1 288 ? -76.665 -4.423  9.392   1.00 37.14 288 A 1 
ATOM 2221 C C     . ALA A 1 288 ? -75.702 -5.503  8.800   1.00 35.19 288 A 1 
ATOM 2222 O O     . ALA A 1 288 ? -74.627 -5.177  8.331   1.00 33.37 288 A 1 
ATOM 2223 C CB    . ALA A 1 288 ? -78.128 -4.848  9.157   1.00 35.14 288 A 1 
ATOM 2224 N N     . TYR A 1 289 ? -76.087 -6.746  8.787   1.00 31.15 289 A 1 
ATOM 2225 C CA    . TYR A 1 289 ? -75.378 -8.011  9.059   1.00 34.86 289 A 1 
ATOM 2226 C C     . TYR A 1 289 ? -74.414 -8.696  8.049   1.00 32.50 289 A 1 
ATOM 2227 O O     . TYR A 1 289 ? -73.336 -9.090  8.474   1.00 31.87 289 A 1 
ATOM 2228 C CB    . TYR A 1 289 ? -76.474 -9.041  9.386   1.00 33.14 289 A 1 
ATOM 2229 C CG    . TYR A 1 289 ? -77.069 -8.999  10.779  1.00 35.02 289 A 1 
ATOM 2230 C CD1   . TYR A 1 289 ? -76.537 -9.860  11.769  1.00 38.92 289 A 1 
ATOM 2231 C CD2   . TYR A 1 289 ? -78.155 -8.165  11.094  1.00 40.27 289 A 1 
ATOM 2232 C CE1   . TYR A 1 289 ? -77.086 -9.865  13.060  1.00 37.15 289 A 1 
ATOM 2233 C CE2   . TYR A 1 289 ? -78.702 -8.165  12.382  1.00 36.01 289 A 1 
ATOM 2234 C CZ    . TYR A 1 289 ? -78.174 -9.028  13.378  1.00 36.07 289 A 1 
ATOM 2235 O OH    . TYR A 1 289 ? -78.699 -9.033  14.634  1.00 34.33 289 A 1 
ATOM 2236 N N     . THR A 1 290 ? -74.817 -9.087  6.846   1.00 46.57 290 A 1 
ATOM 2237 C CA    . THR A 1 290 ? -74.889 -10.535 6.501   1.00 49.85 290 A 1 
ATOM 2238 C C     . THR A 1 290 ? -73.622 -11.246 5.949   1.00 50.13 290 A 1 
ATOM 2239 O O     . THR A 1 290 ? -72.703 -10.635 5.447   1.00 47.27 290 A 1 
ATOM 2240 C CB    . THR A 1 290 ? -76.057 -10.824 5.536   1.00 44.06 290 A 1 
ATOM 2241 O OG1   . THR A 1 290 ? -76.055 -9.887  4.475   1.00 42.67 290 A 1 
ATOM 2242 C CG2   . THR A 1 290 ? -77.413 -10.721 6.227   1.00 47.07 290 A 1 
ATOM 2243 N N     . ASP A 1 291 ? -73.686 -12.598 5.998   1.00 41.92 291 A 1 
ATOM 2244 C CA    . ASP A 1 291 ? -72.567 -13.577 6.033   1.00 46.45 291 A 1 
ATOM 2245 C C     . ASP A 1 291 ? -71.861 -14.047 4.738   1.00 44.51 291 A 1 
ATOM 2246 O O     . ASP A 1 291 ? -70.755 -14.556 4.831   1.00 43.53 291 A 1 
ATOM 2247 C CB    . ASP A 1 291 ? -73.140 -14.873 6.640   1.00 42.66 291 A 1 
ATOM 2248 C CG    . ASP A 1 291 ? -73.603 -14.784 8.084   1.00 39.40 291 A 1 
ATOM 2249 O OD1   . ASP A 1 291 ? -72.816 -14.300 8.917   1.00 40.37 291 A 1 
ATOM 2250 O OD2   . ASP A 1 291 ? -74.746 -15.219 8.331   1.00 40.06 291 A 1 
ATOM 2251 N N     . SER A 1 292 ? -72.526 -14.145 3.585   1.00 35.70 292 A 1 
ATOM 2252 C CA    . SER A 1 292 ? -72.602 -15.441 2.875   1.00 39.00 292 A 1 
ATOM 2253 C C     . SER A 1 292 ? -71.349 -15.986 2.146   1.00 37.01 292 A 1 
ATOM 2254 O O     . SER A 1 292 ? -70.380 -15.306 1.889   1.00 35.70 292 A 1 
ATOM 2255 C CB    . SER A 1 292 ? -73.834 -15.518 1.977   1.00 36.68 292 A 1 
ATOM 2256 O OG    . SER A 1 292 ? -73.628 -14.850 0.753   1.00 34.28 292 A 1 
ATOM 2257 N N     . VAL A 1 293 ? -71.461 -17.292 1.782   1.00 33.78 293 A 1 
ATOM 2258 C CA    . VAL A 1 293 ? -70.408 -18.349 1.827   1.00 39.28 293 A 1 
ATOM 2259 C C     . VAL A 1 293 ? -69.691 -18.706 0.509   1.00 38.11 293 A 1 
ATOM 2260 O O     . VAL A 1 293 ? -68.584 -19.244 0.545   1.00 37.26 293 A 1 
ATOM 2261 C CB    . VAL A 1 293 ? -71.102 -19.645 2.328   1.00 36.31 293 A 1 
ATOM 2262 C CG1   . VAL A 1 293 ? -70.134 -20.782 2.632   1.00 34.53 293 A 1 
ATOM 2263 C CG2   . VAL A 1 293 ? -71.948 -19.445 3.593   1.00 40.27 293 A 1 
ATOM 2264 N N     . ASN A 1 294 ? -70.336 -18.597 -0.631  1.00 36.77 294 A 1 
ATOM 2265 C CA    . ASN A 1 294 ? -70.183 -19.448 -1.839  1.00 39.56 294 A 1 
ATOM 2266 C C     . ASN A 1 294 ? -68.806 -19.403 -2.559  1.00 37.19 294 A 1 
ATOM 2267 O O     . ASN A 1 294 ? -68.051 -18.468 -2.381  1.00 35.33 294 A 1 
ATOM 2268 C CB    . ASN A 1 294 ? -71.281 -19.005 -2.817  1.00 38.24 294 A 1 
ATOM 2269 C CG    . ASN A 1 294 ? -72.687 -19.461 -2.452  1.00 35.07 294 A 1 
ATOM 2270 O OD1   . ASN A 1 294 ? -72.897 -20.392 -1.703  1.00 36.90 294 A 1 
ATOM 2271 N ND2   . ASN A 1 294 ? -73.691 -18.825 -2.996  1.00 37.64 294 A 1 
ATOM 2272 N N     . ASN A 1 295 ? -68.446 -20.242 -3.528  1.00 36.20 295 A 1 
ATOM 2273 C CA    . ASN A 1 295 ? -68.625 -21.667 -3.849  1.00 38.40 295 A 1 
ATOM 2274 C C     . ASN A 1 295 ? -67.460 -22.077 -4.799  1.00 36.18 295 A 1 
ATOM 2275 O O     . ASN A 1 295 ? -66.705 -21.224 -5.260  1.00 34.26 295 A 1 
ATOM 2276 C CB    . ASN A 1 295 ? -70.002 -21.927 -4.510  1.00 36.34 295 A 1 
ATOM 2277 C CG    . ASN A 1 295 ? -70.595 -23.292 -4.174  1.00 32.91 295 A 1 
ATOM 2278 O OD1   . ASN A 1 295 ? -70.029 -24.098 -3.463  1.00 34.30 295 A 1 
ATOM 2279 N ND2   . ASN A 1 295 ? -71.782 -23.580 -4.667  1.00 34.24 295 A 1 
ATOM 2280 N N     . SER A 1 296 ? -67.275 -23.340 -5.122  1.00 34.72 296 A 1 
ATOM 2281 C CA    . SER A 1 296 ? -66.019 -24.067 -5.396  1.00 37.17 296 A 1 
ATOM 2282 C C     . SER A 1 296 ? -65.565 -24.289 -6.855  1.00 34.55 296 A 1 
ATOM 2283 O O     . SER A 1 296 ? -64.911 -25.296 -7.100  1.00 33.69 296 A 1 
ATOM 2284 C CB    . SER A 1 296 ? -66.177 -25.434 -4.751  1.00 35.86 296 A 1 
ATOM 2285 O OG    . SER A 1 296 ? -67.260 -26.137 -5.334  1.00 34.34 296 A 1 
ATOM 2286 N N     . ILE A 1 297 ? -65.933 -23.510 -7.841  1.00 30.92 297 A 1 
ATOM 2287 C CA    . ILE A 1 297 ? -65.996 -23.954 -9.253  1.00 34.07 297 A 1 
ATOM 2288 C C     . ILE A 1 297 ? -64.663 -24.535 -9.771  1.00 33.15 297 A 1 
ATOM 2289 O O     . ILE A 1 297 ? -63.610 -23.918 -9.673  1.00 31.90 297 A 1 
ATOM 2290 C CB    . ILE A 1 297 ? -66.588 -22.871 -10.177 1.00 32.07 297 A 1 
ATOM 2291 C CG1   . ILE A 1 297 ? -68.001 -22.456 -9.688  1.00 31.12 297 A 1 
ATOM 2292 C CG2   . ILE A 1 297 ? -66.670 -23.382 -11.631 1.00 35.95 297 A 1 
ATOM 2293 C CD1   . ILE A 1 297 ? -68.668 -21.341 -10.500 1.00 34.49 297 A 1 
ATOM 2294 N N     . SER A 1 298 ? -64.764 -25.739 -10.398 1.00 36.12 298 A 1 
ATOM 2295 C CA    . SER A 1 298 ? -63.740 -26.782 -10.576 1.00 37.41 298 A 1 
ATOM 2296 C C     . SER A 1 298 ? -63.193 -26.948 -12.004 1.00 35.52 298 A 1 
ATOM 2297 O O     . SER A 1 298 ? -62.906 -28.071 -12.389 1.00 34.46 298 A 1 
ATOM 2298 C CB    . SER A 1 298 ? -64.397 -28.091 -10.129 1.00 36.43 298 A 1 
ATOM 2299 O OG    . SER A 1 298 ? -63.591 -29.233 -10.302 1.00 34.02 298 A 1 
ATOM 2300 N N     . PHE A 1 299 ? -63.124 -25.929 -12.857 1.00 34.36 299 A 1 
ATOM 2301 C CA    . PHE A 1 299 ? -63.000 -26.155 -14.304 1.00 35.54 299 A 1 
ATOM 2302 C C     . PHE A 1 299 ? -61.763 -26.972 -14.715 1.00 34.75 299 A 1 
ATOM 2303 O O     . PHE A 1 299 ? -60.637 -26.678 -14.330 1.00 33.20 299 A 1 
ATOM 2304 C CB    . PHE A 1 299 ? -63.118 -24.841 -15.082 1.00 32.77 299 A 1 
ATOM 2305 C CG    . PHE A 1 299 ? -64.541 -24.522 -15.489 1.00 31.79 299 A 1 
ATOM 2306 C CD1   . PHE A 1 299 ? -65.082 -25.084 -16.663 1.00 33.43 299 A 1 
ATOM 2307 C CD2   . PHE A 1 299 ? -65.339 -23.686 -14.690 1.00 33.04 299 A 1 
ATOM 2308 C CE1   . PHE A 1 299 ? -66.412 -24.812 -17.035 1.00 30.50 299 A 1 
ATOM 2309 C CE2   . PHE A 1 299 ? -66.679 -23.417 -15.061 1.00 28.43 299 A 1 
ATOM 2310 C CZ    . PHE A 1 299 ? -67.207 -23.975 -16.234 1.00 28.77 299 A 1 
ATOM 2311 N N     . SER A 1 300 ? -62.007 -28.015 -15.552 1.00 36.84 300 A 1 
ATOM 2312 C CA    . SER A 1 300 ? -61.219 -29.253 -15.687 1.00 40.22 300 A 1 
ATOM 2313 C C     . SER A 1 300 ? -60.421 -29.429 -16.992 1.00 38.67 300 A 1 
ATOM 2314 O O     . SER A 1 300 ? -59.946 -30.526 -17.229 1.00 37.98 300 A 1 
ATOM 2315 C CB    . SER A 1 300 ? -62.232 -30.405 -15.599 1.00 38.51 300 A 1 
ATOM 2316 O OG    . SER A 1 300 ? -61.676 -31.680 -15.796 1.00 35.78 300 A 1 
ATOM 2317 N N     . MET A 1 301 ? -60.346 -28.484 -17.919 1.00 39.36 301 A 1 
ATOM 2318 C CA    . MET A 1 301 ? -60.167 -28.782 -19.350 1.00 42.31 301 A 1 
ATOM 2319 C C     . MET A 1 301 ? -58.879 -29.558 -19.695 1.00 41.96 301 A 1 
ATOM 2320 O O     . MET A 1 301 ? -57.776 -29.218 -19.268 1.00 39.39 301 A 1 
ATOM 2321 C CB    . MET A 1 301 ? -60.295 -27.521 -20.211 1.00 39.14 301 A 1 
ATOM 2322 C CG    . MET A 1 301 ? -61.772 -27.172 -20.492 1.00 36.75 301 A 1 
ATOM 2323 S SD    . MET A 1 301 ? -61.983 -25.929 -21.799 1.00 37.42 301 A 1 
ATOM 2324 C CE    . MET A 1 301 ? -63.774 -25.980 -22.002 1.00 34.27 301 A 1 
ATOM 2325 N N     . GLU A 1 302 ? -59.043 -30.572 -20.559 1.00 33.89 302 A 1 
ATOM 2326 C CA    . GLU A 1 302 ? -58.181 -31.745 -20.852 1.00 37.51 302 A 1 
ATOM 2327 C C     . GLU A 1 302 ? -57.134 -31.616 -22.000 1.00 36.57 302 A 1 
ATOM 2328 O O     . GLU A 1 302 ? -56.746 -32.640 -22.551 1.00 34.54 302 A 1 
ATOM 2329 C CB    . GLU A 1 302 ? -59.116 -32.895 -21.287 1.00 34.54 302 A 1 
ATOM 2330 C CG    . GLU A 1 302 ? -59.871 -33.640 -20.184 1.00 32.86 302 A 1 
ATOM 2331 C CD    . GLU A 1 302 ? -60.667 -34.811 -20.784 1.00 33.62 302 A 1 
ATOM 2332 O OE1   . GLU A 1 302 ? -60.538 -35.931 -20.258 1.00 31.51 302 A 1 
ATOM 2333 O OE2   . GLU A 1 302 ? -61.409 -34.579 -21.761 1.00 32.14 302 A 1 
ATOM 2334 N N     . ALA A 1 303 ? -56.717 -30.474 -22.476 1.00 40.47 303 A 1 
ATOM 2335 C CA    . ALA A 1 303 ? -56.202 -30.326 -23.853 1.00 43.41 303 A 1 
ATOM 2336 C C     . ALA A 1 303 ? -55.089 -31.335 -24.270 1.00 42.39 303 A 1 
ATOM 2337 O O     . ALA A 1 303 ? -54.187 -31.658 -23.506 1.00 40.95 303 A 1 
ATOM 2338 C CB    . ALA A 1 303 ? -55.777 -28.881 -24.080 1.00 40.68 303 A 1 
ATOM 2339 N N     . GLY A 1 304 ? -55.216 -31.839 -25.528 1.00 36.38 304 A 1 
ATOM 2340 C CA    . GLY A 1 304 ? -54.663 -33.123 -25.972 1.00 38.26 304 A 1 
ATOM 2341 C C     . GLY A 1 304 ? -53.207 -33.201 -26.440 1.00 36.49 304 A 1 
ATOM 2342 O O     . GLY A 1 304 ? -52.399 -32.289 -26.312 1.00 35.10 304 A 1 
ATOM 2343 N N     . ILE A 1 305 ? -52.876 -34.374 -27.024 1.00 30.65 305 A 1 
ATOM 2344 C CA    . ILE A 1 305 ? -51.596 -35.124 -26.939 1.00 34.59 305 A 1 
ATOM 2345 C C     . ILE A 1 305 ? -50.528 -34.803 -28.007 1.00 32.56 305 A 1 
ATOM 2346 O O     . ILE A 1 305 ? -49.396 -35.226 -27.839 1.00 30.91 305 A 1 
ATOM 2347 C CB    . ILE A 1 305 ? -51.970 -36.632 -26.981 1.00 32.67 305 A 1 
ATOM 2348 C CG1   . ILE A 1 305 ? -52.868 -37.033 -25.788 1.00 31.13 305 A 1 
ATOM 2349 C CG2   . ILE A 1 305 ? -50.764 -37.593 -27.041 1.00 33.97 305 A 1 
ATOM 2350 C CD1   . ILE A 1 305 ? -53.538 -38.407 -25.930 1.00 32.70 305 A 1 
ATOM 2351 N N     . VAL A 1 306 ? -50.811 -34.181 -29.124 1.00 39.41 306 A 1 
ATOM 2352 C CA    . VAL A 1 306 ? -50.266 -34.476 -30.464 1.00 43.10 306 A 1 
ATOM 2353 C C     . VAL A 1 306 ? -48.733 -34.661 -30.520 1.00 40.34 306 A 1 
ATOM 2354 O O     . VAL A 1 306 ? -47.990 -33.793 -30.064 1.00 38.74 306 A 1 
ATOM 2355 C CB    . VAL A 1 306 ? -50.747 -33.481 -31.540 1.00 40.33 306 A 1 
ATOM 2356 C CG1   . VAL A 1 306 ? -50.367 -33.954 -32.948 1.00 37.04 306 A 1 
ATOM 2357 C CG2   . VAL A 1 306 ? -52.273 -33.310 -31.529 1.00 41.48 306 A 1 
ATOM 2358 N N     . PRO A 1 307 ? -48.243 -35.800 -31.106 1.00 35.53 307 A 1 
ATOM 2359 C CA    . PRO A 1 307 ? -46.930 -36.375 -30.782 1.00 38.28 307 A 1 
ATOM 2360 C C     . PRO A 1 307 ? -45.774 -36.035 -31.738 1.00 36.90 307 A 1 
ATOM 2361 O O     . PRO A 1 307 ? -44.809 -36.801 -31.771 1.00 34.54 307 A 1 
ATOM 2362 C CB    . PRO A 1 307 ? -47.217 -37.883 -30.795 1.00 35.52 307 A 1 
ATOM 2363 C CG    . PRO A 1 307 ? -48.188 -38.033 -31.965 1.00 35.33 307 A 1 
ATOM 2364 C CD    . PRO A 1 307 ? -49.041 -36.772 -31.823 1.00 39.83 307 A 1 
ATOM 2365 N N     . ASP A 1 308 ? -45.871 -35.050 -32.610 1.00 47.48 308 A 1 
ATOM 2366 C CA    . ASP A 1 308 ? -45.243 -35.094 -33.938 1.00 49.86 308 A 1 
ATOM 2367 C C     . ASP A 1 308 ? -43.707 -35.285 -33.950 1.00 48.05 308 A 1 
ATOM 2368 O O     . ASP A 1 308 ? -42.948 -34.685 -33.195 1.00 44.99 308 A 1 
ATOM 2369 C CB    . ASP A 1 308 ? -45.708 -33.918 -34.810 1.00 45.34 308 A 1 
ATOM 2370 C CG    . ASP A 1 308 ? -45.852 -34.294 -36.292 1.00 40.78 308 A 1 
ATOM 2371 O OD1   . ASP A 1 308 ? -45.482 -35.442 -36.660 1.00 40.45 308 A 1 
ATOM 2372 O OD2   . ASP A 1 308 ? -46.335 -33.433 -37.045 1.00 40.49 308 A 1 
ATOM 2373 N N     . ASN A 1 309 ? -43.262 -36.178 -34.850 1.00 39.02 309 A 1 
ATOM 2374 C CA    . ASN A 1 309 ? -42.033 -36.988 -34.769 1.00 41.00 309 A 1 
ATOM 2375 C C     . ASN A 1 309 ? -40.771 -36.351 -35.379 1.00 37.61 309 A 1 
ATOM 2376 O O     . ASN A 1 309 ? -39.910 -37.075 -35.888 1.00 35.04 309 A 1 
ATOM 2377 C CB    . ASN A 1 309 ? -42.362 -38.336 -35.438 1.00 38.46 309 A 1 
ATOM 2378 C CG    . ASN A 1 309 ? -42.337 -39.551 -34.537 1.00 35.16 309 A 1 
ATOM 2379 O OD1   . ASN A 1 309 ? -41.776 -39.603 -33.465 1.00 36.39 309 A 1 
ATOM 2380 N ND2   . ASN A 1 309 ? -42.954 -40.624 -34.980 1.00 36.55 309 A 1 
ATOM 2381 N N     . THR A 1 310 ? -40.655 -35.035 -35.477 1.00 43.55 310 A 1 
ATOM 2382 C CA    . THR A 1 310 ? -39.748 -34.420 -36.463 1.00 46.03 310 A 1 
ATOM 2383 C C     . THR A 1 310 ? -38.282 -34.797 -36.235 1.00 44.06 310 A 1 
ATOM 2384 O O     . THR A 1 310 ? -37.709 -34.586 -35.170 1.00 41.26 310 A 1 
ATOM 2385 C CB    . THR A 1 310 ? -39.893 -32.898 -36.564 1.00 41.16 310 A 1 
ATOM 2386 O OG1   . THR A 1 310 ? -41.202 -32.485 -36.254 1.00 37.13 310 A 1 
ATOM 2387 C CG2   . THR A 1 310 ? -39.601 -32.419 -37.980 1.00 39.53 310 A 1 
ATOM 2388 N N     . VAL A 1 311 ? -37.694 -35.373 -37.306 1.00 36.56 311 A 1 
ATOM 2389 C CA    . VAL A 1 311 ? -36.361 -35.997 -37.329 1.00 40.56 311 A 1 
ATOM 2390 C C     . VAL A 1 311 ? -35.274 -34.958 -37.022 1.00 39.29 311 A 1 
ATOM 2391 O O     . VAL A 1 311 ? -34.930 -34.134 -37.859 1.00 37.13 311 A 1 
ATOM 2392 C CB    . VAL A 1 311 ? -36.117 -36.664 -38.695 1.00 37.28 311 A 1 
ATOM 2393 C CG1   . VAL A 1 311 ? -34.775 -37.395 -38.753 1.00 34.92 311 A 1 
ATOM 2394 C CG2   . VAL A 1 311 ? -37.210 -37.687 -39.024 1.00 39.23 311 A 1 
ATOM 2395 N N     . GLN A 1 312 ? -34.704 -35.006 -35.813 1.00 44.49 312 A 1 
ATOM 2396 C CA    . GLN A 1 312 ? -33.580 -34.164 -35.414 1.00 46.01 312 A 1 
ATOM 2397 C C     . GLN A 1 312 ? -32.321 -34.570 -36.192 1.00 44.93 312 A 1 
ATOM 2398 O O     . GLN A 1 312 ? -31.619 -35.511 -35.817 1.00 43.20 312 A 1 
ATOM 2399 C CB    . GLN A 1 312 ? -33.334 -34.240 -33.897 1.00 42.64 312 A 1 
ATOM 2400 C CG    . GLN A 1 312 ? -34.384 -33.511 -33.068 1.00 41.28 312 A 1 
ATOM 2401 C CD    . GLN A 1 312 ? -34.048 -33.486 -31.572 1.00 40.27 312 A 1 
ATOM 2402 O OE1   . GLN A 1 312 ? -33.153 -34.140 -31.071 1.00 38.96 312 A 1 
ATOM 2403 N NE2   . GLN A 1 312 ? -34.766 -32.699 -30.790 1.00 37.45 312 A 1 
ATOM 2404 N N     . SER A 1 313 ? -31.995 -33.857 -37.277 1.00 39.66 313 A 1 
ATOM 2405 C CA    . SER A 1 313 ? -30.724 -34.024 -37.976 1.00 41.52 313 A 1 
ATOM 2406 C C     . SER A 1 313 ? -29.576 -33.660 -37.040 1.00 39.41 313 A 1 
ATOM 2407 O O     . SER A 1 313 ? -29.391 -32.504 -36.660 1.00 37.40 313 A 1 
ATOM 2408 C CB    . SER A 1 313 ? -30.689 -33.195 -39.262 1.00 38.26 313 A 1 
ATOM 2409 O OG    . SER A 1 313 ? -30.928 -31.825 -39.003 1.00 37.41 313 A 1 
ATOM 2410 N N     . SER A 1 314 ? -28.810 -34.678 -36.648 1.00 40.28 314 A 1 
ATOM 2411 C CA    . SER A 1 314 ? -27.686 -34.577 -35.720 1.00 43.05 314 A 1 
ATOM 2412 C C     . SER A 1 314 ? -26.467 -33.934 -36.378 1.00 40.12 314 A 1 
ATOM 2413 O O     . SER A 1 314 ? -25.472 -34.609 -36.647 1.00 38.65 314 A 1 
ATOM 2414 C CB    . SER A 1 314 ? -27.359 -35.969 -35.168 1.00 39.49 314 A 1 
ATOM 2415 O OG    . SER A 1 314 ? -27.016 -36.850 -36.213 1.00 38.73 314 A 1 
ATOM 2416 N N     . ILE A 1 315 ? -26.526 -32.634 -36.681 1.00 41.85 315 A 1 
ATOM 2417 C CA    . ILE A 1 315 ? -25.337 -31.906 -37.138 1.00 44.60 315 A 1 
ATOM 2418 C C     . ILE A 1 315 ? -24.331 -31.948 -35.986 1.00 42.52 315 A 1 
ATOM 2419 O O     . ILE A 1 315 ? -24.507 -31.278 -34.966 1.00 40.77 315 A 1 
ATOM 2420 C CB    . ILE A 1 315 ? -25.664 -30.486 -37.626 1.00 40.24 315 A 1 
ATOM 2421 C CG1   . ILE A 1 315 ? -26.635 -30.546 -38.828 1.00 38.85 315 A 1 
ATOM 2422 C CG2   . ILE A 1 315 ? -24.365 -29.753 -38.019 1.00 40.77 315 A 1 
ATOM 2423 C CD1   . ILE A 1 315 ? -27.111 -29.188 -39.345 1.00 37.86 315 A 1 
ATOM 2424 N N     . LEU A 1 316 ? -23.280 -32.749 -36.181 1.00 44.60 316 A 1 
ATOM 2425 C CA    . LEU A 1 316 ? -22.125 -32.856 -35.296 1.00 46.24 316 A 1 
ATOM 2426 C C     . LEU A 1 316 ? -21.397 -31.505 -35.246 1.00 44.44 316 A 1 
ATOM 2427 O O     . LEU A 1 316 ? -20.428 -31.274 -35.970 1.00 42.05 316 A 1 
ATOM 2428 C CB    . LEU A 1 316 ? -21.184 -33.970 -35.812 1.00 41.43 316 A 1 
ATOM 2429 C CG    . LEU A 1 316 ? -21.648 -35.399 -35.507 1.00 38.42 316 A 1 
ATOM 2430 C CD1   . LEU A 1 316 ? -20.884 -36.397 -36.380 1.00 39.47 316 A 1 
ATOM 2431 C CD2   . LEU A 1 316 ? -21.387 -35.753 -34.034 1.00 41.23 316 A 1 
ATOM 2432 N N     . ARG A 1 317 ? -21.851 -30.578 -34.393 1.00 40.22 317 A 1 
ATOM 2433 C CA    . ARG A 1 317 ? -21.085 -29.372 -34.074 1.00 42.54 317 A 1 
ATOM 2434 C C     . ARG A 1 317 ? -19.774 -29.815 -33.430 1.00 39.46 317 A 1 
ATOM 2435 O O     . ARG A 1 317 ? -19.835 -30.504 -32.405 1.00 37.55 317 A 1 
ATOM 2436 C CB    . ARG A 1 317 ? -21.868 -28.428 -33.146 1.00 39.44 317 A 1 
ATOM 2437 C CG    . ARG A 1 317 ? -22.428 -27.222 -33.912 1.00 37.02 317 A 1 
ATOM 2438 C CD    . ARG A 1 317 ? -23.120 -26.238 -32.958 1.00 35.47 317 A 1 
ATOM 2439 N NE    . ARG A 1 317 ? -23.522 -25.012 -33.658 1.00 32.24 317 A 1 
ATOM 2440 C CZ    . ARG A 1 317 ? -24.184 -23.971 -33.139 1.00 30.02 317 A 1 
ATOM 2441 N NH1   . ARG A 1 317 ? -24.567 -23.973 -31.889 1.00 28.76 317 A 1 
ATOM 2442 N NH2   . ARG A 1 317 ? -24.464 -22.930 -33.860 1.00 28.15 317 A 1 
ATOM 2443 N N     . PRO A 1 318 ? -18.597 -29.461 -33.970 1.00 33.94 318 A 1 
ATOM 2444 C CA    . PRO A 1 318 ? -17.336 -29.796 -33.339 1.00 36.77 318 A 1 
ATOM 2445 C C     . PRO A 1 318 ? -17.262 -29.052 -32.004 1.00 35.80 318 A 1 
ATOM 2446 O O     . PRO A 1 318 ? -17.079 -27.837 -31.968 1.00 34.34 318 A 1 
ATOM 2447 C CB    . PRO A 1 318 ? -16.250 -29.395 -34.349 1.00 32.97 318 A 1 
ATOM 2448 C CG    . PRO A 1 318 ? -16.890 -28.267 -35.148 1.00 32.45 318 A 1 
ATOM 2449 C CD    . PRO A 1 318 ? -18.379 -28.654 -35.160 1.00 37.73 318 A 1 
ATOM 2450 N N     . ALA A 1 319 ? -17.429 -29.780 -30.905 1.00 35.57 319 A 1 
ATOM 2451 C CA    . ALA A 1 319 ? -17.540 -29.224 -29.554 1.00 37.42 319 A 1 
ATOM 2452 C C     . ALA A 1 319 ? -16.227 -28.644 -29.006 1.00 35.96 319 A 1 
ATOM 2453 O O     . ALA A 1 319 ? -16.192 -28.163 -27.881 1.00 35.16 319 A 1 
ATOM 2454 C CB    . ALA A 1 319 ? -18.095 -30.327 -28.651 1.00 33.97 319 A 1 
ATOM 2455 N N     . GLY A 1 320 ? -15.130 -28.736 -29.767 1.00 33.49 320 A 1 
ATOM 2456 C CA    . GLY A 1 320 ? -13.780 -28.626 -29.226 1.00 34.30 320 A 1 
ATOM 2457 C C     . GLY A 1 320 ? -13.297 -27.251 -28.768 1.00 34.08 320 A 1 
ATOM 2458 O O     . GLY A 1 320 ? -12.168 -27.167 -28.285 1.00 31.82 320 A 1 
ATOM 2459 N N     . ALA A 1 321 ? -14.073 -26.177 -28.929 1.00 35.42 321 A 1 
ATOM 2460 C CA    . ALA A 1 321 ? -13.689 -24.879 -28.385 1.00 36.80 321 A 1 
ATOM 2461 C C     . ALA A 1 321 ? -13.797 -24.934 -26.854 1.00 35.59 321 A 1 
ATOM 2462 O O     . ALA A 1 321 ? -14.817 -24.552 -26.279 1.00 35.39 321 A 1 
ATOM 2463 C CB    . ALA A 1 321 ? -14.533 -23.774 -29.022 1.00 33.82 321 A 1 
ATOM 2464 N N     . ILE A 1 322 ? -12.752 -25.445 -26.210 1.00 34.86 322 A 1 
ATOM 2465 C CA    . ILE A 1 322 ? -12.611 -25.430 -24.761 1.00 36.66 322 A 1 
ATOM 2466 C C     . ILE A 1 322 ? -12.607 -23.962 -24.360 1.00 36.68 322 A 1 
ATOM 2467 O O     . ILE A 1 322 ? -11.601 -23.264 -24.524 1.00 35.68 322 A 1 
ATOM 2468 C CB    . ILE A 1 322 ? -11.347 -26.177 -24.296 1.00 33.94 322 A 1 
ATOM 2469 C CG1   . ILE A 1 322 ? -11.349 -27.640 -24.791 1.00 32.24 322 A 1 
ATOM 2470 C CG2   . ILE A 1 322 ? -11.245 -26.137 -22.763 1.00 35.57 322 A 1 
ATOM 2471 C CD1   . ILE A 1 322 ? -10.050 -28.406 -24.507 1.00 33.63 322 A 1 
ATOM 2472 N N     . GLY A 1 323 ? -13.729 -23.484 -23.851 1.00 36.25 323 A 1 
ATOM 2473 C CA    . GLY A 1 323 ? -13.855 -22.179 -23.224 1.00 36.64 323 A 1 
ATOM 2474 C C     . GLY A 1 323 ? -13.062 -22.134 -21.921 1.00 35.82 323 A 1 
ATOM 2475 O O     . GLY A 1 323 ? -13.645 -22.054 -20.847 1.00 34.73 323 A 1 
ATOM 2476 N N     . LEU A 1 324 ? -11.727 -22.214 -22.026 1.00 41.51 324 A 1 
ATOM 2477 C CA    . LEU A 1 324 ? -10.783 -22.166 -20.903 1.00 42.09 324 A 1 
ATOM 2478 C C     . LEU A 1 324 ? -10.872 -20.855 -20.119 1.00 42.18 324 A 1 
ATOM 2479 O O     . LEU A 1 324 ? -10.535 -20.835 -18.938 1.00 39.67 324 A 1 
ATOM 2480 C CB    . LEU A 1 324 ? -9.350  -22.342 -21.435 1.00 36.59 324 A 1 
ATOM 2481 C CG    . LEU A 1 324 ? -8.852  -23.788 -21.418 1.00 33.38 324 A 1 
ATOM 2482 C CD1   . LEU A 1 324 ? -7.597  -23.909 -22.271 1.00 34.02 324 A 1 
ATOM 2483 C CD2   . LEU A 1 324 ? -8.506  -24.229 -19.995 1.00 35.53 324 A 1 
ATOM 2484 N N     . PHE A 1 325 ? -11.313 -19.785 -20.754 1.00 46.30 325 A 1 
ATOM 2485 C CA    . PHE A 1 325 ? -11.603 -18.512 -20.092 1.00 46.51 325 A 1 
ATOM 2486 C C     . PHE A 1 325 ? -12.954 -18.534 -19.365 1.00 47.03 325 A 1 
ATOM 2487 O O     . PHE A 1 325 ? -13.668 -17.525 -19.351 1.00 43.48 325 A 1 
ATOM 2488 C CB    . PHE A 1 325 ? -11.487 -17.358 -21.085 1.00 40.90 325 A 1 
ATOM 2489 C CG    . PHE A 1 325 ? -10.078 -17.121 -21.576 1.00 38.83 325 A 1 
ATOM 2490 C CD1   . PHE A 1 325 ? -9.189  -16.373 -20.803 1.00 38.42 325 A 1 
ATOM 2491 C CD2   . PHE A 1 325 ? -9.666  -17.649 -22.808 1.00 36.94 325 A 1 
ATOM 2492 C CE1   . PHE A 1 325 ? -7.888  -16.134 -21.262 1.00 34.79 325 A 1 
ATOM 2493 C CE2   . PHE A 1 325 ? -8.365  -17.413 -23.273 1.00 33.17 325 A 1 
ATOM 2494 C CZ    . PHE A 1 325 ? -7.476  -16.647 -22.503 1.00 35.90 325 A 1 
ATOM 2495 N N     . SER A 1 326 ? -13.306 -19.639 -18.746 1.00 37.10 326 A 1 
ATOM 2496 C CA    . SER A 1 326 ? -14.179 -19.576 -17.583 1.00 38.96 326 A 1 
ATOM 2497 C C     . SER A 1 326 ? -13.390 -18.844 -16.499 1.00 39.43 326 A 1 
ATOM 2498 O O     . SER A 1 326 ? -12.712 -19.459 -15.684 1.00 37.16 326 A 1 
ATOM 2499 C CB    . SER A 1 326 ? -14.647 -20.964 -17.147 1.00 35.50 326 A 1 
ATOM 2500 O OG    . SER A 1 326 ? -13.573 -21.830 -16.873 1.00 32.87 326 A 1 
ATOM 2501 N N     . SER A 1 327 ? -13.409 -17.498 -16.562 1.00 46.97 327 A 1 
ATOM 2502 C CA    . SER A 1 327 ? -13.022 -16.672 -15.423 1.00 48.51 327 A 1 
ATOM 2503 C C     . SER A 1 327 ? -13.710 -17.290 -14.213 1.00 49.71 327 A 1 
ATOM 2504 O O     . SER A 1 327 ? -14.912 -17.553 -14.322 1.00 45.70 327 A 1 
ATOM 2505 C CB    . SER A 1 327 ? -13.493 -15.225 -15.601 1.00 43.58 327 A 1 
ATOM 2506 O OG    . SER A 1 327 ? -14.888 -15.154 -15.797 1.00 41.08 327 A 1 
ATOM 2507 N N     . PRO A 1 328 ? -12.977 -17.608 -13.126 1.00 49.73 328 A 1 
ATOM 2508 C CA    . PRO A 1 328 ? -13.588 -18.228 -11.971 1.00 50.62 328 A 1 
ATOM 2509 C C     . PRO A 1 328 ? -14.796 -17.377 -11.611 1.00 51.97 328 A 1 
ATOM 2510 O O     . PRO A 1 328 ? -14.637 -16.226 -11.206 1.00 49.96 328 A 1 
ATOM 2511 C CB    . PRO A 1 328 ? -12.499 -18.252 -10.888 1.00 46.37 328 A 1 
ATOM 2512 C CG    . PRO A 1 328 ? -11.531 -17.161 -11.319 1.00 46.53 328 A 1 
ATOM 2513 C CD    . PRO A 1 328 ? -11.636 -17.175 -12.843 1.00 49.77 328 A 1 
ATOM 2514 N N     . SER A 1 329 ? -15.980 -17.890 -11.943 1.00 43.17 329 A 1 
ATOM 2515 C CA    . SER A 1 329 ? -17.234 -17.213 -11.675 1.00 45.27 329 A 1 
ATOM 2516 C C     . SER A 1 329 ? -17.150 -16.858 -10.209 1.00 46.49 329 A 1 
ATOM 2517 O O     . SER A 1 329 ? -16.919 -17.747 -9.390  1.00 44.65 329 A 1 
ATOM 2518 C CB    . SER A 1 329 ? -18.422 -18.128 -11.970 1.00 41.52 329 A 1 
ATOM 2519 O OG    . SER A 1 329 ? -19.622 -17.507 -11.598 1.00 38.58 329 A 1 
ATOM 2520 N N     . LEU A 1 330 ? -17.225 -15.583 -9.893  1.00 55.62 330 A 1 
ATOM 2521 C CA    . LEU A 1 330 ? -17.491 -15.158 -8.527  1.00 53.77 330 A 1 
ATOM 2522 C C     . LEU A 1 330 ? -18.780 -15.879 -8.175  1.00 54.30 330 A 1 
ATOM 2523 O O     . LEU A 1 330 ? -19.841 -15.505 -8.672  1.00 50.08 330 A 1 
ATOM 2524 C CB    . LEU A 1 330 ? -17.622 -13.630 -8.462  1.00 47.96 330 A 1 
ATOM 2525 C CG    . LEU A 1 330 ? -16.283 -12.935 -8.185  1.00 43.65 330 A 1 
ATOM 2526 C CD1   . LEU A 1 330 ? -16.300 -11.487 -8.661  1.00 43.05 330 A 1 
ATOM 2527 C CD2   . LEU A 1 330 ? -15.965 -12.936 -6.687  1.00 42.15 330 A 1 
ATOM 2528 N N     . GLN A 1 331 ? -18.623 -17.002 -7.488  1.00 48.49 331 A 1 
ATOM 2529 C CA    . GLN A 1 331 ? -19.735 -17.837 -7.079  1.00 49.39 331 A 1 
ATOM 2530 C C     . GLN A 1 331 ? -20.748 -16.911 -6.429  1.00 50.43 331 A 1 
ATOM 2531 O O     . GLN A 1 331 ? -20.336 -15.971 -5.740  1.00 48.41 331 A 1 
ATOM 2532 C CB    . GLN A 1 331 ? -19.279 -18.921 -6.089  1.00 45.52 331 A 1 
ATOM 2533 C CG    . GLN A 1 331 ? -18.522 -20.064 -6.762  1.00 40.83 331 A 1 
ATOM 2534 C CD    . GLN A 1 331 ? -18.068 -21.136 -5.767  1.00 38.16 331 A 1 
ATOM 2535 O OE1   . GLN A 1 331 ? -17.872 -20.914 -4.582  1.00 34.91 331 A 1 
ATOM 2536 N NE2   . GLN A 1 331 ? -17.870 -22.358 -6.213  1.00 33.92 331 A 1 
ATOM 2537 N N     . THR A 1 332 ? -22.013 -17.131 -6.716  1.00 39.23 332 A 1 
ATOM 2538 C CA    . THR A 1 332 ? -23.108 -16.410 -6.077  1.00 40.70 332 A 1 
ATOM 2539 C C     . THR A 1 332 ? -22.743 -16.242 -4.609  1.00 42.09 332 A 1 
ATOM 2540 O O     . THR A 1 332 ? -22.571 -17.263 -3.932  1.00 39.66 332 A 1 
ATOM 2541 C CB    . THR A 1 332 ? -24.431 -17.191 -6.175  1.00 36.89 332 A 1 
ATOM 2542 O OG1   . THR A 1 332 ? -24.208 -18.534 -6.579  1.00 33.66 332 A 1 
ATOM 2543 C CG2   . THR A 1 332 ? -25.355 -16.562 -7.205  1.00 34.02 332 A 1 
ATOM 2544 N N     . PRO A 1 333 ? -22.456 -15.002 -4.180  1.00 50.72 333 A 1 
ATOM 2545 C CA    . PRO A 1 333 ? -21.878 -14.778 -2.876  1.00 49.25 333 A 1 
ATOM 2546 C C     . PRO A 1 333 ? -22.858 -15.366 -1.871  1.00 50.83 333 A 1 
ATOM 2547 O O     . PRO A 1 333 ? -23.992 -14.901 -1.777  1.00 50.09 333 A 1 
ATOM 2548 C CB    . PRO A 1 333 ? -21.689 -13.264 -2.752  1.00 45.09 333 A 1 
ATOM 2549 C CG    . PRO A 1 333 ? -22.631 -12.686 -3.799  1.00 43.71 333 A 1 
ATOM 2550 C CD    . PRO A 1 333 ? -22.677 -13.758 -4.874  1.00 45.83 333 A 1 
ATOM 2551 N N     . LEU A 1 334 ? -22.444 -16.460 -1.243  1.00 55.20 334 A 1 
ATOM 2552 C CA    . LEU A 1 334 ? -23.255 -17.089 -0.226  1.00 54.31 334 A 1 
ATOM 2553 C C     . LEU A 1 334 ? -23.396 -16.037 0.857   1.00 57.38 334 A 1 
ATOM 2554 O O     . LEU A 1 334 ? -22.419 -15.740 1.549   1.00 52.75 334 A 1 
ATOM 2555 C CB    . LEU A 1 334 ? -22.587 -18.372 0.290   1.00 47.51 334 A 1 
ATOM 2556 C CG    . LEU A 1 334 ? -22.666 -19.562 -0.685  1.00 41.36 334 A 1 
ATOM 2557 C CD1   . LEU A 1 334 ? -21.726 -20.682 -0.238  1.00 38.79 334 A 1 
ATOM 2558 C CD2   . LEU A 1 334 ? -24.090 -20.134 -0.768  1.00 38.53 334 A 1 
ATOM 2559 N N     . HIS A 1 335 ? -24.577 -15.425 0.943   1.00 65.27 335 A 1 
ATOM 2560 C CA    . HIS A 1 335 ? -24.914 -14.573 2.063   1.00 67.18 335 A 1 
ATOM 2561 C C     . HIS A 1 335 ? -24.698 -15.405 3.313   1.00 70.09 335 A 1 
ATOM 2562 O O     . HIS A 1 335 ? -25.280 -16.490 3.445   1.00 63.52 335 A 1 
ATOM 2563 C CB    . HIS A 1 335 ? -26.357 -14.075 1.963   1.00 57.50 335 A 1 
ATOM 2564 C CG    . HIS A 1 335 ? -26.448 -12.590 1.810   1.00 49.92 335 A 1 
ATOM 2565 N ND1   . HIS A 1 335 ? -25.935 -11.666 2.692   1.00 44.93 335 A 1 
ATOM 2566 C CD2   . HIS A 1 335 ? -27.100 -11.902 0.829   1.00 43.46 335 A 1 
ATOM 2567 C CE1   . HIS A 1 335 ? -26.269 -10.441 2.232   1.00 39.41 335 A 1 
ATOM 2568 N NE2   . HIS A 1 335 ? -26.981 -10.546 1.127   1.00 40.78 335 A 1 
ATOM 2569 N N     . PHE A 1 336 ? -23.816 -14.948 4.191   1.00 65.09 336 A 1 
ATOM 2570 C CA    . PHE A 1 336 ? -23.709 -15.606 5.471   1.00 66.37 336 A 1 
ATOM 2571 C C     . PHE A 1 336 ? -25.085 -15.600 6.130   1.00 69.36 336 A 1 
ATOM 2572 O O     . PHE A 1 336 ? -25.797 -14.594 6.119   1.00 65.39 336 A 1 
ATOM 2573 C CB    . PHE A 1 336 ? -22.640 -14.938 6.346   1.00 58.58 336 A 1 
ATOM 2574 C CG    . PHE A 1 336 ? -21.220 -15.325 5.995   1.00 58.79 336 A 1 
ATOM 2575 C CD1   . PHE A 1 336 ? -20.854 -16.676 5.924   1.00 57.56 336 A 1 
ATOM 2576 C CD2   . PHE A 1 336 ? -20.248 -14.342 5.755   1.00 54.93 336 A 1 
ATOM 2577 C CE1   . PHE A 1 336 ? -19.534 -17.049 5.599   1.00 50.07 336 A 1 
ATOM 2578 C CE2   . PHE A 1 336 ? -18.927 -14.704 5.437   1.00 51.66 336 A 1 
ATOM 2579 C CZ    . PHE A 1 336 ? -18.563 -16.063 5.352   1.00 52.54 336 A 1 
ATOM 2580 N N     . SER A 1 337 ? -25.466 -16.742 6.705   1.00 70.12 337 A 1 
ATOM 2581 C CA    . SER A 1 337 ? -26.625 -16.762 7.594   1.00 72.57 337 A 1 
ATOM 2582 C C     . SER A 1 337 ? -26.425 -15.709 8.684   1.00 76.00 337 A 1 
ATOM 2583 O O     . SER A 1 337 ? -25.287 -15.421 9.072   1.00 69.49 337 A 1 
ATOM 2584 C CB    . SER A 1 337 ? -26.816 -18.158 8.189   1.00 63.29 337 A 1 
ATOM 2585 O OG    . SER A 1 337 ? -25.780 -18.495 9.077   1.00 53.90 337 A 1 
ATOM 2586 N N     . SER A 1 338 ? -27.508 -15.149 9.220   1.00 79.42 338 A 1 
ATOM 2587 C CA    . SER A 1 338 ? -27.432 -14.157 10.310  1.00 82.07 338 A 1 
ATOM 2588 C C     . SER A 1 338 ? -26.473 -14.603 11.428  1.00 84.57 338 A 1 
ATOM 2589 O O     . SER A 1 338 ? -25.572 -13.858 11.801  1.00 80.28 338 A 1 
ATOM 2590 C CB    . SER A 1 338 ? -28.840 -13.885 10.857  1.00 74.03 338 A 1 
ATOM 2591 O OG    . SER A 1 338 ? -28.797 -13.205 12.083  1.00 62.95 338 A 1 
ATOM 2592 N N     . LYS A 1 339 ? -26.553 -15.875 11.841  1.00 86.81 339 A 1 
ATOM 2593 C CA    . LYS A 1 339 ? -25.653 -16.456 12.851  1.00 88.47 339 A 1 
ATOM 2594 C C     . LYS A 1 339 ? -24.179 -16.453 12.427  1.00 90.59 339 A 1 
ATOM 2595 O O     . LYS A 1 339 ? -23.291 -16.207 13.246  1.00 87.34 339 A 1 
ATOM 2596 C CB    . LYS A 1 339 ? -26.070 -17.899 13.158  1.00 84.31 339 A 1 
ATOM 2597 C CG    . LYS A 1 339 ? -27.416 -17.979 13.876  1.00 73.07 339 A 1 
ATOM 2598 C CD    . LYS A 1 339 ? -27.723 -19.419 14.264  1.00 68.01 339 A 1 
ATOM 2599 C CE    . LYS A 1 339 ? -29.044 -19.471 15.027  1.00 57.82 339 A 1 
ATOM 2600 N NZ    . LYS A 1 339 ? -29.397 -20.856 15.464  1.00 50.17 339 A 1 
ATOM 2601 N N     . GLU A 1 340 ? -23.886 -16.754 11.152  1.00 89.54 340 A 1 
ATOM 2602 C CA    . GLU A 1 340 ? -22.515 -16.772 10.660  1.00 90.40 340 A 1 
ATOM 2603 C C     . GLU A 1 340 ? -21.961 -15.348 10.563  1.00 91.88 340 A 1 
ATOM 2604 O O     . GLU A 1 340 ? -20.826 -15.099 10.980  1.00 89.36 340 A 1 
ATOM 2605 C CB    . GLU A 1 340 ? -22.465 -17.527 9.330   1.00 86.92 340 A 1 
ATOM 2606 C CG    . GLU A 1 340 ? -21.025 -17.838 8.918   1.00 74.85 340 A 1 
ATOM 2607 C CD    . GLU A 1 340 ? -20.931 -18.742 7.670   1.00 68.46 340 A 1 
ATOM 2608 O OE1   . GLU A 1 340 ? -19.788 -19.170 7.385   1.00 61.01 340 A 1 
ATOM 2609 O OE2   . GLU A 1 340 ? -21.971 -18.983 7.030   1.00 61.51 340 A 1 
ATOM 2610 N N     . ARG A 1 341 ? -22.782 -14.384 10.102  1.00 89.32 341 A 1 
ATOM 2611 C CA    . ARG A 1 341 ? -22.420 -12.965 10.081  1.00 91.07 341 A 1 
ATOM 2612 C C     . ARG A 1 341 ? -22.141 -12.444 11.494  1.00 92.43 341 A 1 
ATOM 2613 O O     . ARG A 1 341 ? -21.110 -11.813 11.693  1.00 90.48 341 A 1 
ATOM 2614 C CB    . ARG A 1 341 ? -23.523 -12.167 9.377   1.00 89.13 341 A 1 
ATOM 2615 C CG    . ARG A 1 341 ? -23.125 -10.705 9.181   1.00 85.80 341 A 1 
ATOM 2616 C CD    . ARG A 1 341 ? -24.189 -9.964  8.351   1.00 83.84 341 A 1 
ATOM 2617 N NE    . ARG A 1 341 ? -23.877 -8.520  8.279   1.00 82.80 341 A 1 
ATOM 2618 C CZ    . ARG A 1 341 ? -24.125 -7.650  9.250   1.00 83.16 341 A 1 
ATOM 2619 N NH1   . ARG A 1 341 ? -24.799 -7.984  10.302  1.00 73.30 341 A 1 
ATOM 2620 N NH2   . ARG A 1 341 ? -23.681 -6.440  9.178   1.00 77.43 341 A 1 
ATOM 2621 N N     . GLU A 1 342 ? -22.964 -12.764 12.478  1.00 92.40 342 A 1 
ATOM 2622 C CA    . GLU A 1 342 ? -22.741 -12.429 13.889  1.00 92.66 342 A 1 
ATOM 2623 C C     . GLU A 1 342 ? -21.393 -12.960 14.397  1.00 93.75 342 A 1 
ATOM 2624 O O     . GLU A 1 342 ? -20.632 -12.220 15.029  1.00 92.34 342 A 1 
ATOM 2625 C CB    . GLU A 1 342 ? -23.863 -13.023 14.752  1.00 90.44 342 A 1 
ATOM 2626 C CG    . GLU A 1 342 ? -25.175 -12.245 14.687  1.00 76.58 342 A 1 
ATOM 2627 C CD    . GLU A 1 342 ? -26.345 -13.027 15.311  1.00 70.49 342 A 1 
ATOM 2628 O OE1   . GLU A 1 342 ? -27.498 -12.752 14.925  1.00 62.75 342 A 1 
ATOM 2629 O OE2   . GLU A 1 342 ? -26.092 -13.925 16.141  1.00 62.15 342 A 1 
ATOM 2630 N N     . ALA A 1 343 ? -21.029 -14.201 14.045  1.00 92.44 343 A 1 
ATOM 2631 C CA    . ALA A 1 343 ? -19.725 -14.762 14.399  1.00 92.52 343 A 1 
ATOM 2632 C C     . ALA A 1 343 ? -18.559 -13.970 13.765  1.00 93.25 343 A 1 
ATOM 2633 O O     . ALA A 1 343 ? -17.523 -13.767 14.405  1.00 91.76 343 A 1 
ATOM 2634 C CB    . ALA A 1 343 ? -19.698 -16.236 13.995  1.00 90.78 343 A 1 
ATOM 2635 N N     . ARG A 1 344 ? -18.714 -13.456 12.525  1.00 94.19 344 A 1 
ATOM 2636 C CA    . ARG A 1 344 ? -17.708 -12.606 11.875  1.00 94.34 344 A 1 
ATOM 2637 C C     . ARG A 1 344 ? -17.610 -11.227 12.528  1.00 94.90 344 A 1 
ATOM 2638 O O     . ARG A 1 344 ? -16.502 -10.713 12.707  1.00 93.57 344 A 1 
ATOM 2639 C CB    . ARG A 1 344 ? -17.980 -12.444 10.367  1.00 93.33 344 A 1 
ATOM 2640 C CG    . ARG A 1 344 ? -18.050 -13.762 9.580   1.00 89.79 344 A 1 
ATOM 2641 C CD    . ARG A 1 344 ? -16.853 -14.677 9.828   1.00 86.54 344 A 1 
ATOM 2642 N NE    . ARG A 1 344 ? -17.055 -15.965 9.171   1.00 81.69 344 A 1 
ATOM 2643 C CZ    . ARG A 1 344 ? -16.134 -16.657 8.513   1.00 77.76 344 A 1 
ATOM 2644 N NH1   . ARG A 1 344 ? -14.912 -16.212 8.389   1.00 68.77 344 A 1 
ATOM 2645 N NH2   . ARG A 1 344 ? -16.445 -17.794 7.986   1.00 71.02 344 A 1 
ATOM 2646 N N     . VAL A 1 345 ? -18.741 -10.645 12.925  1.00 94.42 345 A 1 
ATOM 2647 C CA    . VAL A 1 345 ? -18.777 -9.382  13.664  1.00 94.69 345 A 1 
ATOM 2648 C C     . VAL A 1 345 ? -18.092 -9.541  15.024  1.00 94.91 345 A 1 
ATOM 2649 O O     . VAL A 1 345 ? -17.244 -8.708  15.378  1.00 93.94 345 A 1 
ATOM 2650 C CB    . VAL A 1 345 ? -20.220 -8.862  13.831  1.00 94.04 345 A 1 
ATOM 2651 C CG1   . VAL A 1 345 ? -20.278 -7.622  14.726  1.00 90.53 345 A 1 
ATOM 2652 C CG2   . VAL A 1 345 ? -20.815 -8.482  12.470  1.00 90.27 345 A 1 
ATOM 2653 N N     . LEU A 1 346 ? -18.356 -10.619 15.748  1.00 94.93 346 A 1 
ATOM 2654 C CA    . LEU A 1 346 ? -17.706 -10.901 17.026  1.00 94.77 346 A 1 
ATOM 2655 C C     . LEU A 1 346 ? -16.184 -11.025 16.863  1.00 94.94 346 A 1 
ATOM 2656 O O     . LEU A 1 346 ? -15.429 -10.350 17.566  1.00 93.94 346 A 1 
ATOM 2657 C CB    . LEU A 1 346 ? -18.318 -12.172 17.637  1.00 93.67 346 A 1 
ATOM 2658 C CG    . LEU A 1 346 ? -17.755 -12.523 19.024  1.00 84.13 346 A 1 
ATOM 2659 C CD1   . LEU A 1 346 ? -18.036 -11.427 20.062  1.00 78.14 346 A 1 
ATOM 2660 C CD2   . LEU A 1 346 ? -18.385 -13.830 19.519  1.00 79.05 346 A 1 
ATOM 2661 N N     . ARG A 1 347 ? -15.716 -11.794 15.863  1.00 94.65 347 A 1 
ATOM 2662 C CA    . ARG A 1 347 ? -14.291 -11.948 15.564  1.00 94.50 347 A 1 
ATOM 2663 C C     . ARG A 1 347 ? -13.621 -10.627 15.202  1.00 95.01 347 A 1 
ATOM 2664 O O     . ARG A 1 347 ? -12.487 -10.355 15.623  1.00 93.50 347 A 1 
ATOM 2665 C CB    . ARG A 1 347 ? -14.129 -12.983 14.453  1.00 93.13 347 A 1 
ATOM 2666 C CG    . ARG A 1 347 ? -12.656 -13.312 14.215  1.00 86.55 347 A 1 
ATOM 2667 C CD    . ARG A 1 347 ? -12.534 -14.443 13.196  1.00 82.17 347 A 1 
ATOM 2668 N NE    . ARG A 1 347 ? -11.127 -14.838 13.028  1.00 78.35 347 A 1 
ATOM 2669 C CZ    . ARG A 1 347 ? -10.686 -15.797 12.243  1.00 73.65 347 A 1 
ATOM 2670 N NH1   . ARG A 1 347 ? -11.491 -16.530 11.540  1.00 65.39 347 A 1 
ATOM 2671 N NH2   . ARG A 1 347 ? -9.419  -16.027 12.151  1.00 67.34 347 A 1 
ATOM 2672 N N     . TYR A 1 348 ? -14.292 -9.769  14.450  1.00 95.35 348 A 1 
ATOM 2673 C CA    . TYR A 1 348 ? -13.819 -8.419  14.171  1.00 95.49 348 A 1 
ATOM 2674 C C     . TYR A 1 348 ? -13.709 -7.573  15.448  1.00 95.52 348 A 1 
ATOM 2675 O O     . TYR A 1 348 ? -12.701 -6.888  15.634  1.00 94.81 348 A 1 
ATOM 2676 C CB    . TYR A 1 348 ? -14.724 -7.771  13.111  1.00 95.40 348 A 1 
ATOM 2677 C CG    . TYR A 1 348 ? -14.876 -6.278  13.264  1.00 95.49 348 A 1 
ATOM 2678 C CD1   . TYR A 1 348 ? -16.013 -5.765  13.918  1.00 93.76 348 A 1 
ATOM 2679 C CD2   . TYR A 1 348 ? -13.874 -5.398  12.815  1.00 94.12 348 A 1 
ATOM 2680 C CE1   . TYR A 1 348 ? -16.155 -4.390  14.121  1.00 93.26 348 A 1 
ATOM 2681 C CE2   . TYR A 1 348 ? -14.013 -4.015  13.018  1.00 93.08 348 A 1 
ATOM 2682 C CZ    . TYR A 1 348 ? -15.156 -3.515  13.672  1.00 93.64 348 A 1 
ATOM 2683 O OH    . TYR A 1 348 ? -15.314 -2.178  13.884  1.00 92.14 348 A 1 
ATOM 2684 N N     . LYS A 1 349 ? -14.699 -7.645  16.357  1.00 95.45 349 A 1 
ATOM 2685 C CA    . LYS A 1 349 ? -14.667 -6.929  17.647  1.00 95.06 349 A 1 
ATOM 2686 C C     . LYS A 1 349 ? -13.510 -7.404  18.533  1.00 95.15 349 A 1 
ATOM 2687 O O     . LYS A 1 349 ? -12.853 -6.578  19.163  1.00 93.59 349 A 1 
ATOM 2688 C CB    . LYS A 1 349 ? -16.007 -7.081  18.388  1.00 94.39 349 A 1 
ATOM 2689 C CG    . LYS A 1 349 ? -17.152 -6.279  17.749  1.00 89.74 349 A 1 
ATOM 2690 C CD    . LYS A 1 349 ? -18.444 -6.411  18.572  1.00 84.48 349 A 1 
ATOM 2691 C CE    . LYS A 1 349 ? -19.583 -5.631  17.930  1.00 78.70 349 A 1 
ATOM 2692 N NZ    . LYS A 1 349 ? -20.713 -5.378  18.873  1.00 69.87 349 A 1 
ATOM 2693 N N     . GLU A 1 350 ? -13.206 -8.690  18.542  1.00 95.73 350 A 1 
ATOM 2694 C CA    . GLU A 1 350 ? -12.038 -9.235  19.241  1.00 95.22 350 A 1 
ATOM 2695 C C     . GLU A 1 350 ? -10.733 -8.694  18.649  1.00 95.24 350 A 1 
ATOM 2696 O O     . GLU A 1 350 ? -9.906  -8.124  19.375  1.00 93.32 350 A 1 
ATOM 2697 C CB    . GLU A 1 350 ? -12.059 -10.769 19.173  1.00 93.93 350 A 1 
ATOM 2698 C CG    . GLU A 1 350 ? -13.139 -11.365 20.074  1.00 82.26 350 A 1 
ATOM 2699 C CD    . GLU A 1 350 ? -13.265 -12.893 19.924  1.00 73.68 350 A 1 
ATOM 2700 O OE1   . GLU A 1 350 ? -14.007 -13.477 20.739  1.00 66.26 350 A 1 
ATOM 2701 O OE2   . GLU A 1 350 ? -12.629 -13.462 19.005  1.00 65.94 350 A 1 
ATOM 2702 N N     . LYS A 1 351 ? -10.570 -8.747  17.309  1.00 95.39 351 A 1 
ATOM 2703 C CA    . LYS A 1 351 ? -9.398  -8.202  16.621  1.00 94.91 351 A 1 
ATOM 2704 C C     . LYS A 1 351 ? -9.239  -6.691  16.797  1.00 95.15 351 A 1 
ATOM 2705 O O     . LYS A 1 351 ? -8.113  -6.189  16.751  1.00 93.16 351 A 1 
ATOM 2706 C CB    . LYS A 1 351 ? -9.457  -8.526  15.126  1.00 93.35 351 A 1 
ATOM 2707 C CG    . LYS A 1 351 ? -9.107  -9.981  14.795  1.00 88.81 351 A 1 
ATOM 2708 C CD    . LYS A 1 351 ? -9.029  -10.110 13.272  1.00 87.78 351 A 1 
ATOM 2709 C CE    . LYS A 1 351 ? -8.543  -11.467 12.809  1.00 83.94 351 A 1 
ATOM 2710 N NZ    . LYS A 1 351 ? -8.187  -11.415 11.373  1.00 80.05 351 A 1 
ATOM 2711 N N     . LYS A 1 352 ? -10.316 -5.936  17.016  1.00 95.01 352 A 1 
ATOM 2712 C CA    . LYS A 1 352 ? -10.251 -4.490  17.257  1.00 95.09 352 A 1 
ATOM 2713 C C     . LYS A 1 352 ? -9.324  -4.146  18.424  1.00 94.87 352 A 1 
ATOM 2714 O O     . LYS A 1 352 ? -8.624  -3.138  18.362  1.00 92.42 352 A 1 
ATOM 2715 C CB    . LYS A 1 352 ? -11.668 -3.917  17.448  1.00 94.09 352 A 1 
ATOM 2716 C CG    . LYS A 1 352 ? -11.693 -2.386  17.654  1.00 90.61 352 A 1 
ATOM 2717 C CD    . LYS A 1 352 ? -13.110 -1.791  17.588  1.00 88.63 352 A 1 
ATOM 2718 C CE    . LYS A 1 352 ? -13.065 -0.268  17.776  1.00 81.70 352 A 1 
ATOM 2719 N NZ    . LYS A 1 352 ? -14.346 0.410   17.427  1.00 74.34 352 A 1 
ATOM 2720 N N     . LYS A 1 353 ? -9.282  -4.992  19.467  1.00 95.14 353 A 1 
ATOM 2721 C CA    . LYS A 1 353 ? -8.457  -4.794  20.667  1.00 94.02 353 A 1 
ATOM 2722 C C     . LYS A 1 353 ? -6.958  -5.007  20.410  1.00 93.78 353 A 1 
ATOM 2723 O O     . LYS A 1 353 ? -6.145  -4.391  21.085  1.00 89.83 353 A 1 
ATOM 2724 C CB    . LYS A 1 353 ? -8.941  -5.741  21.784  1.00 92.21 353 A 1 
ATOM 2725 C CG    . LYS A 1 353 ? -10.415 -5.519  22.177  1.00 85.14 353 A 1 
ATOM 2726 C CD    . LYS A 1 353 ? -10.870 -6.562  23.206  1.00 79.84 353 A 1 
ATOM 2727 C CE    . LYS A 1 353 ? -12.357 -6.401  23.524  1.00 71.31 353 A 1 
ATOM 2728 N NZ    . LYS A 1 353 ? -12.852 -7.462  24.440  1.00 63.07 353 A 1 
ATOM 2729 N N     . SER A 1 354 ? -6.592  -5.829  19.429  1.00 94.23 354 A 1 
ATOM 2730 C CA    . SER A 1 354 ? -5.198  -6.181  19.126  1.00 93.57 354 A 1 
ATOM 2731 C C     . SER A 1 354 ? -4.577  -5.378  17.972  1.00 94.09 354 A 1 
ATOM 2732 O O     . SER A 1 354 ? -3.459  -5.664  17.544  1.00 90.29 354 A 1 
ATOM 2733 C CB    . SER A 1 354 ? -5.080  -7.682  18.875  1.00 90.81 354 A 1 
ATOM 2734 O OG    . SER A 1 354 ? -5.830  -8.066  17.748  1.00 80.30 354 A 1 
ATOM 2735 N N     . ARG A 1 355 ? -5.258  -4.360  17.428  1.00 94.10 355 A 1 
ATOM 2736 C CA    . ARG A 1 355 ? -4.752  -3.568  16.300  1.00 94.25 355 A 1 
ATOM 2737 C C     . ARG A 1 355 ? -3.496  -2.779  16.675  1.00 94.26 355 A 1 
ATOM 2738 O O     . ARG A 1 355 ? -3.499  -2.006  17.625  1.00 91.50 355 A 1 
ATOM 2739 C CB    . ARG A 1 355 ? -5.814  -2.602  15.777  1.00 93.01 355 A 1 
ATOM 2740 C CG    . ARG A 1 355 ? -6.955  -3.321  15.062  1.00 88.71 355 A 1 
ATOM 2741 C CD    . ARG A 1 355 ? -7.972  -2.284  14.599  1.00 89.37 355 A 1 
ATOM 2742 N NE    . ARG A 1 355 ? -9.245  -2.905  14.211  1.00 88.40 355 A 1 
ATOM 2743 C CZ    . ARG A 1 355 ? -10.388 -2.257  14.091  1.00 89.59 355 A 1 
ATOM 2744 N NH1   . ARG A 1 355 ? -10.469 -0.970  14.224  1.00 81.49 355 A 1 
ATOM 2745 N NH2   . ARG A 1 355 ? -11.483 -2.898  13.867  1.00 83.39 355 A 1 
ATOM 2746 N N     . LYS A 1 356 ? -2.455  -2.882  15.832  1.00 94.19 356 A 1 
ATOM 2747 C CA    . LYS A 1 356 ? -1.204  -2.146  15.991  1.00 94.15 356 A 1 
ATOM 2748 C C     . LYS A 1 356 ? -1.022  -1.154  14.841  1.00 94.77 356 A 1 
ATOM 2749 O O     . LYS A 1 356 ? -0.700  -1.513  13.713  1.00 91.82 356 A 1 
ATOM 2750 C CB    . LYS A 1 356 ? -0.033  -3.126  16.126  1.00 91.57 356 A 1 
ATOM 2751 C CG    . LYS A 1 356 ? -0.106  -3.888  17.461  1.00 82.31 356 A 1 
ATOM 2752 C CD    . LYS A 1 356 ? 1.050   -4.868  17.618  1.00 75.81 356 A 1 
ATOM 2753 C CE    . LYS A 1 356 ? 0.899   -5.628  18.943  1.00 66.89 356 A 1 
ATOM 2754 N NZ    . LYS A 1 356 ? 1.612   -6.908  18.937  1.00 57.19 356 A 1 
ATOM 2755 N N     . PHE A 1 357 ? -1.196  0.136   15.151  1.00 92.65 357 A 1 
ATOM 2756 C CA    . PHE A 1 357 ? -0.998  1.228   14.187  1.00 92.94 357 A 1 
ATOM 2757 C C     . PHE A 1 357 ? 0.457   1.695   14.081  1.00 92.89 357 A 1 
ATOM 2758 O O     . PHE A 1 357 ? 0.809   2.474   13.184  1.00 89.53 357 A 1 
ATOM 2759 C CB    . PHE A 1 357 ? -1.936  2.389   14.528  1.00 92.18 357 A 1 
ATOM 2760 C CG    . PHE A 1 357 ? -3.382  2.079   14.220  1.00 92.49 357 A 1 
ATOM 2761 C CD1   . PHE A 1 357 ? -3.884  2.300   12.923  1.00 88.37 357 A 1 
ATOM 2762 C CD2   . PHE A 1 357 ? -4.226  1.544   15.204  1.00 87.98 357 A 1 
ATOM 2763 C CE1   . PHE A 1 357 ? -5.216  1.999   12.613  1.00 85.70 357 A 1 
ATOM 2764 C CE2   . PHE A 1 357 ? -5.567  1.236   14.903  1.00 86.26 357 A 1 
ATOM 2765 C CZ    . PHE A 1 357 ? -6.061  1.464   13.605  1.00 87.69 357 A 1 
ATOM 2766 N N     . GLU A 1 358 ? 1.324   1.228   14.966  1.00 93.94 358 A 1 
ATOM 2767 C CA    . GLU A 1 358 ? 2.747   1.478   14.908  1.00 93.73 358 A 1 
ATOM 2768 C C     . GLU A 1 358 ? 3.381   0.856   13.659  1.00 94.23 358 A 1 
ATOM 2769 O O     . GLU A 1 358 ? 2.916   -0.140  13.096  1.00 92.15 358 A 1 
ATOM 2770 C CB    . GLU A 1 358 ? 3.435   0.963   16.175  1.00 91.77 358 A 1 
ATOM 2771 C CG    . GLU A 1 358 ? 2.940   1.717   17.416  1.00 81.04 358 A 1 
ATOM 2772 C CD    . GLU A 1 358 ? 3.646   1.277   18.696  1.00 73.46 358 A 1 
ATOM 2773 O OE1   . GLU A 1 358 ? 3.308   1.868   19.733  1.00 65.85 358 A 1 
ATOM 2774 O OE2   . GLU A 1 358 ? 4.513   0.383   18.608  1.00 63.82 358 A 1 
ATOM 2775 N N     . LYS A 1 359 ? 4.477   1.468   13.186  1.00 93.11 359 A 1 
ATOM 2776 C CA    . LYS A 1 359 ? 5.153   0.974   11.990  1.00 93.30 359 A 1 
ATOM 2777 C C     . LYS A 1 359 ? 5.872   -0.336  12.296  1.00 93.86 359 A 1 
ATOM 2778 O O     . LYS A 1 359 ? 7.011   -0.341  12.731  1.00 91.66 359 A 1 
ATOM 2779 C CB    . LYS A 1 359 ? 6.089   2.050   11.435  1.00 91.55 359 A 1 
ATOM 2780 C CG    . LYS A 1 359 ? 6.727   1.610   10.111  1.00 85.52 359 A 1 
ATOM 2781 C CD    . LYS A 1 359 ? 7.701   2.675   9.628   1.00 79.03 359 A 1 
ATOM 2782 C CE    . LYS A 1 359 ? 8.404   2.216   8.348   1.00 68.57 359 A 1 
ATOM 2783 N NZ    . LYS A 1 359 ? 9.476   3.152   7.952   1.00 60.56 359 A 1 
ATOM 2784 N N     . THR A 1 360 ? 5.249   -1.445  11.925  1.00 93.13 360 A 1 
ATOM 2785 C CA    . THR A 1 360 ? 5.870   -2.767  11.965  1.00 92.86 360 A 1 
ATOM 2786 C C     . THR A 1 360 ? 6.502   -3.121  10.616  1.00 94.05 360 A 1 
ATOM 2787 O O     . THR A 1 360 ? 5.947   -2.879  9.543   1.00 91.48 360 A 1 
ATOM 2788 C CB    . THR A 1 360 ? 4.864   -3.835  12.439  1.00 89.77 360 A 1 
ATOM 2789 O OG1   . THR A 1 360 ? 3.756   -3.880  11.577  1.00 77.21 360 A 1 
ATOM 2790 C CG2   . THR A 1 360 ? 4.352   -3.558  13.849  1.00 74.48 360 A 1 
ATOM 2791 N N     . THR A 1 361 ? 7.715   -3.680  10.638  1.00 93.72 361 A 1 
ATOM 2792 C CA    . THR A 1 361 ? 8.388   -4.203  9.443   1.00 94.25 361 A 1 
ATOM 2793 C C     . THR A 1 361 ? 8.152   -5.706  9.363   1.00 94.55 361 A 1 
ATOM 2794 O O     . THR A 1 361 ? 8.709   -6.464  10.150  1.00 92.23 361 A 1 
ATOM 2795 C CB    . THR A 1 361 ? 9.887   -3.878  9.449   1.00 93.13 361 A 1 
ATOM 2796 O OG1   . THR A 1 361 ? 10.064  -2.477  9.492   1.00 84.21 361 A 1 
ATOM 2797 C CG2   . THR A 1 361 ? 10.579  -4.373  8.173   1.00 83.44 361 A 1 
ATOM 2798 N N     . ARG A 1 362 ? 7.367   -6.157  8.382   1.00 94.14 362 A 1 
ATOM 2799 C CA    . ARG A 1 362 ? 7.057   -7.587  8.215   1.00 93.89 362 A 1 
ATOM 2800 C C     . ARG A 1 362 ? 8.188   -8.393  7.547   1.00 94.62 362 A 1 
ATOM 2801 O O     . ARG A 1 362 ? 8.250   -9.614  7.686   1.00 92.19 362 A 1 
ATOM 2802 C CB    . ARG A 1 362 ? 5.752   -7.747  7.420   1.00 92.19 362 A 1 
ATOM 2803 C CG    . ARG A 1 362 ? 4.519   -7.233  8.186   1.00 86.57 362 A 1 
ATOM 2804 C CD    . ARG A 1 362 ? 3.220   -7.598  7.440   1.00 81.71 362 A 1 
ATOM 2805 N NE    . ARG A 1 362 ? 2.009   -7.197  8.177   1.00 74.62 362 A 1 
ATOM 2806 C CZ    . ARG A 1 362 ? 1.408   -6.029  8.159   1.00 68.68 362 A 1 
ATOM 2807 N NH1   . ARG A 1 362 ? 1.852   -5.054  7.434   1.00 61.50 362 A 1 
ATOM 2808 N NH2   . ARG A 1 362 ? 0.335   -5.811  8.862   1.00 62.41 362 A 1 
ATOM 2809 N N     . TYR A 1 363 ? 9.050   -7.709  6.790   1.00 93.99 363 A 1 
ATOM 2810 C CA    . TYR A 1 363 ? 10.126  -8.347  6.033   1.00 94.12 363 A 1 
ATOM 2811 C C     . TYR A 1 363 ? 11.458  -7.635  6.314   1.00 94.27 363 A 1 
ATOM 2812 O O     . TYR A 1 363 ? 11.842  -6.713  5.580   1.00 92.67 363 A 1 
ATOM 2813 C CB    . TYR A 1 363 ? 9.779   -8.336  4.536   1.00 93.66 363 A 1 
ATOM 2814 C CG    . TYR A 1 363 ? 8.526   -9.109  4.173   1.00 93.20 363 A 1 
ATOM 2815 C CD1   . TYR A 1 363 ? 8.565   -10.505 3.992   1.00 88.83 363 A 1 
ATOM 2816 C CD2   . TYR A 1 363 ? 7.295   -8.439  4.021   1.00 88.59 363 A 1 
ATOM 2817 C CE1   . TYR A 1 363 ? 7.408   -11.224 3.659   1.00 87.75 363 A 1 
ATOM 2818 C CE2   . TYR A 1 363 ? 6.126   -9.146  3.701   1.00 86.82 363 A 1 
ATOM 2819 C CZ    . TYR A 1 363 ? 6.196   -10.538 3.515   1.00 89.52 363 A 1 
ATOM 2820 O OH    . TYR A 1 363 ? 5.041   -11.251 3.195   1.00 88.23 363 A 1 
ATOM 2821 N N     . ALA A 1 364 ? 12.188  -8.094  7.321   1.00 96.14 364 A 1 
ATOM 2822 C CA    . ALA A 1 364 ? 13.484  -7.540  7.712   1.00 95.64 364 A 1 
ATOM 2823 C C     . ALA A 1 364 ? 14.500  -7.525  6.559   1.00 95.88 364 A 1 
ATOM 2824 O O     . ALA A 1 364 ? 15.177  -6.523  6.341   1.00 93.92 364 A 1 
ATOM 2825 C CB    . ALA A 1 364 ? 14.015  -8.355  8.902   1.00 94.30 364 A 1 
ATOM 2826 N N     . THR A 1 365 ? 14.526  -8.578  5.722   1.00 96.02 365 A 1 
ATOM 2827 C CA    . THR A 1 365 ? 15.405  -8.645  4.538   1.00 95.48 365 A 1 
ATOM 2828 C C     . THR A 1 365 ? 15.122  -7.533  3.521   1.00 95.74 365 A 1 
ATOM 2829 O O     . THR A 1 365 ? 16.048  -6.949  2.960   1.00 94.10 365 A 1 
ATOM 2830 C CB    . THR A 1 365 ? 15.260  -9.998  3.838   1.00 93.88 365 A 1 
ATOM 2831 O OG1   . THR A 1 365 ? 13.903  -10.258 3.538   1.00 82.57 365 A 1 
ATOM 2832 C CG2   . THR A 1 365 ? 15.754  -11.160 4.715   1.00 78.63 365 A 1 
ATOM 2833 N N     . ARG A 1 366 ? 13.863  -7.173  3.310   1.00 95.47 366 A 1 
ATOM 2834 C CA    . ARG A 1 366 ? 13.493  -6.061  2.418   1.00 95.48 366 A 1 
ATOM 2835 C C     . ARG A 1 366 ? 13.828  -4.697  3.016   1.00 95.33 366 A 1 
ATOM 2836 O O     . ARG A 1 366 ? 14.133  -3.780  2.253   1.00 93.90 366 A 1 
ATOM 2837 C CB    . ARG A 1 366 ? 11.999  -6.105  2.070   1.00 95.12 366 A 1 
ATOM 2838 C CG    . ARG A 1 366 ? 11.619  -7.322  1.212   1.00 91.89 366 A 1 
ATOM 2839 C CD    . ARG A 1 366 ? 10.181  -7.170  0.719   1.00 90.28 366 A 1 
ATOM 2840 N NE    . ARG A 1 366 ? 9.757   -8.318  -0.097  1.00 88.06 366 A 1 
ATOM 2841 C CZ    . ARG A 1 366 ? 8.606   -8.436  -0.755  1.00 87.50 366 A 1 
ATOM 2842 N NH1   . ARG A 1 366 ? 7.704   -7.495  -0.736  1.00 78.69 366 A 1 
ATOM 2843 N NH2   . ARG A 1 366 ? 8.348   -9.516  -1.432  1.00 82.25 366 A 1 
ATOM 2844 N N     . LYS A 1 367 ? 13.758  -4.566  4.343   1.00 96.25 367 A 1 
ATOM 2845 C CA    . LYS A 1 367 ? 14.190  -3.363  5.045   1.00 96.36 367 A 1 
ATOM 2846 C C     . LYS A 1 367 ? 15.691  -3.166  4.878   1.00 96.11 367 A 1 
ATOM 2847 O O     . LYS A 1 367 ? 16.096  -2.138  4.347   1.00 95.18 367 A 1 
ATOM 2848 C CB    . LYS A 1 367 ? 13.761  -3.422  6.520   1.00 96.04 367 A 1 
ATOM 2849 C CG    . LYS A 1 367 ? 14.213  -2.176  7.289   1.00 94.63 367 A 1 
ATOM 2850 C CD    . LYS A 1 367 ? 13.920  -2.250  8.792   1.00 92.01 367 A 1 
ATOM 2851 C CE    . LYS A 1 367 ? 14.625  -1.069  9.458   1.00 86.10 367 A 1 
ATOM 2852 N NZ    . LYS A 1 367 ? 14.630  -1.128  10.933  1.00 79.87 367 A 1 
ATOM 2853 N N     . ALA A 1 368 ? 16.495  -4.168  5.216   1.00 96.05 368 A 1 
ATOM 2854 C CA    . ALA A 1 368 ? 17.948  -4.128  5.089   1.00 95.44 368 A 1 
ATOM 2855 C C     . ALA A 1 368 ? 18.389  -3.789  3.653   1.00 95.65 368 A 1 
ATOM 2856 O O     . ALA A 1 368 ? 19.205  -2.895  3.439   1.00 94.09 368 A 1 
ATOM 2857 C CB    . ALA A 1 368 ? 18.503  -5.488  5.538   1.00 94.45 368 A 1 
ATOM 2858 N N     . TYR A 1 369 ? 17.770  -4.413  2.646   1.00 95.45 369 A 1 
ATOM 2859 C CA    . TYR A 1 369 ? 18.042  -4.083  1.247   1.00 94.97 369 A 1 
ATOM 2860 C C     . TYR A 1 369 ? 17.654  -2.640  0.878   1.00 95.13 369 A 1 
ATOM 2861 O O     . TYR A 1 369 ? 18.382  -1.973  0.149   1.00 93.96 369 A 1 
ATOM 2862 C CB    . TYR A 1 369 ? 17.323  -5.087  0.341   1.00 94.16 369 A 1 
ATOM 2863 C CG    . TYR A 1 369 ? 17.631  -4.887  -1.126  1.00 91.27 369 A 1 
ATOM 2864 C CD1   . TYR A 1 369 ? 16.689  -4.285  -1.982  1.00 85.90 369 A 1 
ATOM 2865 C CD2   . TYR A 1 369 ? 18.875  -5.281  -1.636  1.00 83.81 369 A 1 
ATOM 2866 C CE1   . TYR A 1 369 ? 16.993  -4.079  -3.337  1.00 82.01 369 A 1 
ATOM 2867 C CE2   . TYR A 1 369 ? 19.197  -5.082  -2.992  1.00 80.11 369 A 1 
ATOM 2868 C CZ    . TYR A 1 369 ? 18.248  -4.477  -3.840  1.00 82.35 369 A 1 
ATOM 2869 O OH    . TYR A 1 369 ? 18.552  -4.278  -5.170  1.00 80.57 369 A 1 
ATOM 2870 N N     . ALA A 1 370 ? 16.530  -2.135  1.381   1.00 95.59 370 A 1 
ATOM 2871 C CA    . ALA A 1 370 ? 16.093  -0.764  1.107   1.00 95.44 370 A 1 
ATOM 2872 C C     . ALA A 1 370 ? 16.978  0.294   1.791   1.00 95.10 370 A 1 
ATOM 2873 O O     . ALA A 1 370 ? 17.067  1.414   1.277   1.00 93.21 370 A 1 
ATOM 2874 C CB    . ALA A 1 370 ? 14.636  -0.606  1.534   1.00 94.66 370 A 1 
ATOM 2875 N N     . GLU A 1 371 ? 17.588  -0.020  2.917   1.00 95.82 371 A 1 
ATOM 2876 C CA    . GLU A 1 371 ? 18.541  0.834   3.632   1.00 95.44 371 A 1 
ATOM 2877 C C     . GLU A 1 371 ? 19.896  0.877   2.917   1.00 95.39 371 A 1 
ATOM 2878 O O     . GLU A 1 371 ? 20.458  1.956   2.747   1.00 93.49 371 A 1 
ATOM 2879 C CB    . GLU A 1 371 ? 18.685  0.337   5.088   1.00 94.42 371 A 1 
ATOM 2880 C CG    . GLU A 1 371 ? 17.429  0.657   5.901   1.00 87.63 371 A 1 
ATOM 2881 C CD    . GLU A 1 371 ? 17.327  -0.036  7.278   1.00 84.48 371 A 1 
ATOM 2882 O OE1   . GLU A 1 371 ? 16.453  0.385   8.073   1.00 78.33 371 A 1 
ATOM 2883 O OE2   . GLU A 1 371 ? 18.026  -1.039  7.513   1.00 77.24 371 A 1 
ATOM 2884 N N     . ALA A 1 372 ? 20.375  -0.260  2.412   1.00 94.84 372 A 1 
ATOM 2885 C CA    . ALA A 1 372 ? 21.647  -0.358  1.709   1.00 94.03 372 A 1 
ATOM 2886 C C     . ALA A 1 372 ? 21.620  0.140   0.252   1.00 94.17 372 A 1 
ATOM 2887 O O     . ALA A 1 372 ? 22.667  0.287   -0.368  1.00 91.62 372 A 1 
ATOM 2888 C CB    . ALA A 1 372 ? 22.105  -1.821  1.774   1.00 92.18 372 A 1 
ATOM 2889 N N     . ARG A 1 373 ? 20.440  0.383   -0.342  1.00 93.43 373 A 1 
ATOM 2890 C CA    . ARG A 1 373 ? 20.360  0.791   -1.748  1.00 93.39 373 A 1 
ATOM 2891 C C     . ARG A 1 373 ? 20.789  2.239   -1.954  1.00 93.72 373 A 1 
ATOM 2892 O O     . ARG A 1 373 ? 20.318  3.108   -1.224  1.00 92.39 373 A 1 
ATOM 2893 C CB    . ARG A 1 373 ? 18.960  0.576   -2.326  1.00 91.52 373 A 1 
ATOM 2894 C CG    . ARG A 1 373 ? 18.754  -0.891  -2.695  1.00 83.84 373 A 1 
ATOM 2895 C CD    . ARG A 1 373 ? 17.392  -1.109  -3.336  1.00 83.24 373 A 1 
ATOM 2896 N NE    . ARG A 1 373 ? 17.519  -1.128  -4.802  1.00 80.53 373 A 1 
ATOM 2897 C CZ    . ARG A 1 373 ? 16.527  -1.228  -5.676  1.00 80.00 373 A 1 
ATOM 2898 N NH1   . ARG A 1 373 ? 15.288  -1.264  -5.296  1.00 71.15 373 A 1 
ATOM 2899 N NH2   . ARG A 1 373 ? 16.792  -1.290  -6.942  1.00 72.93 373 A 1 
ATOM 2900 N N     . PRO A 1 374 ? 21.574  2.514   -3.029  1.00 93.36 374 A 1 
ATOM 2901 C CA    . PRO A 1 374 ? 21.901  3.878   -3.407  1.00 93.22 374 A 1 
ATOM 2902 C C     . PRO A 1 374 ? 20.636  4.662   -3.754  1.00 94.23 374 A 1 
ATOM 2903 O O     . PRO A 1 374 ? 19.633  4.110   -4.247  1.00 93.19 374 A 1 
ATOM 2904 C CB    . PRO A 1 374 ? 22.869  3.759   -4.589  1.00 91.06 374 A 1 
ATOM 2905 C CG    . PRO A 1 374 ? 22.507  2.418   -5.213  1.00 87.05 374 A 1 
ATOM 2906 C CD    . PRO A 1 374 ? 22.121  1.576   -4.000  1.00 90.50 374 A 1 
ATOM 2907 N N     . ARG A 1 375 ? 20.650  5.977   -3.442  1.00 93.00 375 A 1 
ATOM 2908 C CA    . ARG A 1 375 ? 19.501  6.871   -3.600  1.00 93.15 375 A 1 
ATOM 2909 C C     . ARG A 1 375 ? 19.932  8.188   -4.223  1.00 92.83 375 A 1 
ATOM 2910 O O     . ARG A 1 375 ? 20.840  8.831   -3.715  1.00 90.85 375 A 1 
ATOM 2911 C CB    . ARG A 1 375 ? 18.838  7.154   -2.246  1.00 91.90 375 A 1 
ATOM 2912 C CG    . ARG A 1 375 ? 18.248  5.909   -1.574  1.00 88.37 375 A 1 
ATOM 2913 C CD    . ARG A 1 375 ? 17.734  6.286   -0.192  1.00 89.71 375 A 1 
ATOM 2914 N NE    . ARG A 1 375 ? 17.235  5.106   0.547   1.00 88.77 375 A 1 
ATOM 2915 C CZ    . ARG A 1 375 ? 15.978  4.800   0.809   1.00 90.49 375 A 1 
ATOM 2916 N NH1   . ARG A 1 375 ? 14.987  5.537   0.381   1.00 79.94 375 A 1 
ATOM 2917 N NH2   . ARG A 1 375 ? 15.706  3.753   1.505   1.00 84.61 375 A 1 
ATOM 2918 N N     . ILE A 1 376 ? 19.192  8.637   -5.218  1.00 93.67 376 A 1 
ATOM 2919 C CA    . ILE A 1 376 ? 19.294  9.980   -5.797  1.00 93.32 376 A 1 
ATOM 2920 C C     . ILE A 1 376 ? 18.088  10.789  -5.317  1.00 93.77 376 A 1 
ATOM 2921 O O     . ILE A 1 376 ? 16.940  10.426  -5.592  1.00 91.68 376 A 1 
ATOM 2922 C CB    . ILE A 1 376 ? 19.408  9.910   -7.329  1.00 91.51 376 A 1 
ATOM 2923 C CG1   . ILE A 1 376 ? 20.669  9.130   -7.744  1.00 85.48 376 A 1 
ATOM 2924 C CG2   . ILE A 1 376 ? 19.413  11.330  -7.925  1.00 84.32 376 A 1 
ATOM 2925 C CD1   . ILE A 1 376 ? 20.773  8.827   -9.240  1.00 77.54 376 A 1 
ATOM 2926 N N     . LYS A 1 377 ? 18.326  11.855  -4.541  1.00 93.00 377 A 1 
ATOM 2927 C CA    . LYS A 1 377 ? 17.268  12.702  -3.950  1.00 93.39 377 A 1 
ATOM 2928 C C     . LYS A 1 377 ? 16.166  11.872  -3.257  1.00 94.01 377 A 1 
ATOM 2929 O O     . LYS A 1 377 ? 14.968  12.132  -3.423  1.00 91.03 377 A 1 
ATOM 2930 C CB    . LYS A 1 377 ? 16.727  13.686  -5.009  1.00 91.77 377 A 1 
ATOM 2931 C CG    . LYS A 1 377 ? 17.813  14.627  -5.544  1.00 87.00 377 A 1 
ATOM 2932 C CD    . LYS A 1 377 ? 17.270  15.543  -6.663  1.00 80.42 377 A 1 
ATOM 2933 C CE    . LYS A 1 377 ? 18.407  16.416  -7.163  1.00 71.92 377 A 1 
ATOM 2934 N NZ    . LYS A 1 377 ? 18.042  17.261  -8.331  1.00 63.25 377 A 1 
ATOM 2935 N N     . GLY A 1 378 ? 16.574  10.851  -2.519  1.00 93.16 378 A 1 
ATOM 2936 C CA    . GLY A 1 378 ? 15.696  9.967   -1.753  1.00 93.26 378 A 1 
ATOM 2937 C C     . GLY A 1 378 ? 15.010  8.850   -2.552  1.00 94.17 378 A 1 
ATOM 2938 O O     . GLY A 1 378 ? 14.508  7.906   -1.949  1.00 91.87 378 A 1 
ATOM 2939 N N     . ARG A 1 379 ? 15.010  8.913   -3.896  1.00 94.77 379 A 1 
ATOM 2940 C CA    . ARG A 1 379 ? 14.506  7.841   -4.751  1.00 94.91 379 A 1 
ATOM 2941 C C     . ARG A 1 379 ? 15.568  6.751   -4.907  1.00 95.21 379 A 1 
ATOM 2942 O O     . ARG A 1 379 ? 16.748  7.062   -4.925  1.00 93.29 379 A 1 
ATOM 2943 C CB    . ARG A 1 379 ? 14.081  8.375   -6.114  1.00 93.81 379 A 1 
ATOM 2944 C CG    . ARG A 1 379 ? 12.954  9.399   -6.007  1.00 87.05 379 A 1 
ATOM 2945 C CD    . ARG A 1 379 ? 12.498  9.825   -7.403  1.00 87.02 379 A 1 
ATOM 2946 N NE    . ARG A 1 379 ? 11.405  10.800  -7.328  1.00 81.64 379 A 1 
ATOM 2947 C CZ    . ARG A 1 379 ? 10.734  11.291  -8.356  1.00 78.47 379 A 1 
ATOM 2948 N NH1   . ARG A 1 379 ? 11.013  10.933  -9.589  1.00 69.58 379 A 1 
ATOM 2949 N NH2   . ARG A 1 379 ? 9.781   12.155  -8.169  1.00 69.51 379 A 1 
ATOM 2950 N N     . PHE A 1 380 ? 15.146  5.517   -5.086  1.00 93.83 380 A 1 
ATOM 2951 C CA    . PHE A 1 380 ? 16.095  4.456   -5.420  1.00 93.71 380 A 1 
ATOM 2952 C C     . PHE A 1 380 ? 16.732  4.740   -6.783  1.00 92.80 380 A 1 
ATOM 2953 O O     . PHE A 1 380 ? 16.009  4.928   -7.767  1.00 90.82 380 A 1 
ATOM 2954 C CB    . PHE A 1 380 ? 15.397  3.095   -5.420  1.00 93.85 380 A 1 
ATOM 2955 C CG    . PHE A 1 380 ? 14.862  2.666   -4.074  1.00 94.47 380 A 1 
ATOM 2956 C CD1   . PHE A 1 380 ? 15.736  2.486   -2.990  1.00 92.74 380 A 1 
ATOM 2957 C CD2   . PHE A 1 380 ? 13.488  2.418   -3.896  1.00 92.51 380 A 1 
ATOM 2958 C CE1   . PHE A 1 380 ? 15.251  2.083   -1.739  1.00 91.80 380 A 1 
ATOM 2959 C CE2   . PHE A 1 380 ? 12.999  2.009   -2.648  1.00 91.21 380 A 1 
ATOM 2960 C CZ    . PHE A 1 380 ? 13.877  1.838   -1.561  1.00 92.83 380 A 1 
ATOM 2961 N N     . ALA A 1 381 ? 18.051  4.763   -6.827  1.00 93.56 381 A 1 
ATOM 2962 C CA    . ALA A 1 381 ? 18.808  4.891   -8.056  1.00 92.60 381 A 1 
ATOM 2963 C C     . ALA A 1 381 ? 18.910  3.535   -8.770  1.00 91.73 381 A 1 
ATOM 2964 O O     . ALA A 1 381 ? 18.835  2.472   -8.136  1.00 88.23 381 A 1 
ATOM 2965 C CB    . ALA A 1 381 ? 20.182  5.479   -7.732  1.00 90.32 381 A 1 
ATOM 2966 N N     . LYS A 1 382 ? 19.104  3.577   -10.102 1.00 90.83 382 A 1 
ATOM 2967 C CA    . LYS A 1 382 ? 19.577  2.403   -10.821 1.00 89.06 382 A 1 
ATOM 2968 C C     . LYS A 1 382 ? 21.031  2.150   -10.437 1.00 87.16 382 A 1 
ATOM 2969 O O     . LYS A 1 382 ? 21.748  3.070   -10.079 1.00 80.31 382 A 1 
ATOM 2970 C CB    . LYS A 1 382 ? 19.449  2.587   -12.333 1.00 85.09 382 A 1 
ATOM 2971 C CG    . LYS A 1 382 ? 17.998  2.653   -12.811 1.00 76.00 382 A 1 
ATOM 2972 C CD    . LYS A 1 382 ? 18.021  2.839   -14.330 1.00 71.97 382 A 1 
ATOM 2973 C CE    . LYS A 1 382 ? 16.627  2.967   -14.924 1.00 62.62 382 A 1 
ATOM 2974 N NZ    . LYS A 1 382 ? 16.734  3.291   -16.362 1.00 55.66 382 A 1 
ATOM 2975 N N     . ARG A 1 383 ? 21.475  0.910   -10.572 1.00 86.81 383 A 1 
ATOM 2976 C CA    . ARG A 1 383 ? 22.855  0.547   -10.239 1.00 83.56 383 A 1 
ATOM 2977 C C     . ARG A 1 383 ? 23.870  1.288   -11.117 1.00 81.51 383 A 1 
ATOM 2978 O O     . ARG A 1 383 ? 24.884  1.737   -10.596 1.00 72.56 383 A 1 
ATOM 2979 C CB    . ARG A 1 383 ? 23.006  -0.975  -10.308 1.00 77.93 383 A 1 
ATOM 2980 C CG    . ARG A 1 383 ? 24.305  -1.434  -9.646  1.00 68.02 383 A 1 
ATOM 2981 C CD    . ARG A 1 383 ? 24.373  -2.966  -9.628  1.00 65.62 383 A 1 
ATOM 2982 N NE    . ARG A 1 383 ? 25.581  -3.429  -8.952  1.00 57.15 383 A 1 
ATOM 2983 C CZ    . ARG A 1 383 ? 25.931  -4.685  -8.729  1.00 52.99 383 A 1 
ATOM 2984 N NH1   . ARG A 1 383 ? 25.169  -5.679  -9.112  1.00 50.07 383 A 1 
ATOM 2985 N NH2   . ARG A 1 383 ? 27.053  -4.956  -8.123  1.00 48.81 383 A 1 
ATOM 2986 N N     . SER A 1 384 ? 23.570  1.479   -12.403 1.00 81.68 384 A 1 
ATOM 2987 C CA    . SER A 1 384 ? 24.365  2.288   -13.339 1.00 79.83 384 A 1 
ATOM 2988 C C     . SER A 1 384 ? 24.461  3.757   -12.929 1.00 79.63 384 A 1 
ATOM 2989 O O     . SER A 1 384 ? 25.509  4.369   -13.052 1.00 70.10 384 A 1 
ATOM 2990 C CB    . SER A 1 384 ? 23.720  2.231   -14.722 1.00 72.70 384 A 1 
ATOM 2991 O OG    . SER A 1 384 ? 22.350  2.615   -14.674 1.00 63.59 384 A 1 
ATOM 2992 N N     . ASP A 1 385 ? 23.362  4.318   -12.440 1.00 75.71 385 A 1 
ATOM 2993 C CA    . ASP A 1 385 ? 23.272  5.750   -12.155 1.00 72.53 385 A 1 
ATOM 2994 C C     . ASP A 1 385 ? 23.981  6.081   -10.832 1.00 72.08 385 A 1 
ATOM 2995 O O     . ASP A 1 385 ? 24.431  7.204   -10.629 1.00 66.61 385 A 1 
ATOM 2996 C CB    . ASP A 1 385 ? 21.794  6.192   -12.120 1.00 66.97 385 A 1 
ATOM 2997 C CG    . ASP A 1 385 ? 20.925  5.767   -13.323 1.00 60.02 385 A 1 
ATOM 2998 O OD1   . ASP A 1 385 ? 21.454  5.293   -14.348 1.00 54.55 385 A 1 
ATOM 2999 O OD2   . ASP A 1 385 ? 19.680  5.814   -13.185 1.00 54.12 385 A 1 
ATOM 3000 N N     . ALA A 1 386 ? 24.097  5.125   -9.945  1.00 71.10 386 A 1 
ATOM 3001 C CA    . ALA A 1 386 ? 24.811  5.274   -8.685  1.00 66.02 386 A 1 
ATOM 3002 C C     . ALA A 1 386 ? 26.332  5.352   -8.881  1.00 67.10 386 A 1 
ATOM 3003 O O     . ALA A 1 386 ? 26.989  6.126   -8.185  1.00 62.88 386 A 1 
ATOM 3004 C CB    . ALA A 1 386 ? 24.446  4.104   -7.772  1.00 61.33 386 A 1 
ATOM 3005 N N     . GLU A 1 387 ? 26.898  4.606   -9.831  1.00 66.82 387 A 1 
ATOM 3006 C CA    . GLU A 1 387 ? 28.328  4.684   -10.170 1.00 64.61 387 A 1 
ATOM 3007 C C     . GLU A 1 387 ? 28.666  6.060   -10.765 1.00 65.16 387 A 1 
ATOM 3008 O O     . GLU A 1 387 ? 29.628  6.695   -10.334 1.00 60.84 387 A 1 
ATOM 3009 C CB    . GLU A 1 387 ? 28.699  3.509   -11.098 1.00 57.81 387 A 1 
ATOM 3010 C CG    . GLU A 1 387 ? 28.706  2.167   -10.324 1.00 50.84 387 A 1 
ATOM 3011 C CD    . GLU A 1 387 ? 28.904  0.901   -11.182 1.00 45.83 387 A 1 
ATOM 3012 O OE1   . GLU A 1 387 ? 28.841  -0.213  -10.595 1.00 42.35 387 A 1 
ATOM 3013 O OE2   . GLU A 1 387 ? 29.019  1.004   -12.429 1.00 42.95 387 A 1 
ATOM 3014 N N     . MET A 1 388 ? 27.800  6.618   -11.620 1.00 72.57 388 A 1 
ATOM 3015 C CA    . MET A 1 388 ? 28.002  7.965   -12.157 1.00 70.67 388 A 1 
ATOM 3016 C C     . MET A 1 388 ? 27.894  9.080   -11.099 1.00 70.51 388 A 1 
ATOM 3017 O O     . MET A 1 388 ? 28.626  10.068  -11.184 1.00 64.70 388 A 1 
ATOM 3018 C CB    . MET A 1 388 ? 27.000  8.260   -13.274 1.00 65.90 388 A 1 
ATOM 3019 C CG    . MET A 1 388 ? 27.355  7.588   -14.596 1.00 59.82 388 A 1 
ATOM 3020 S SD    . MET A 1 388 ? 26.904  8.546   -16.079 1.00 53.05 388 A 1 
ATOM 3021 C CE    . MET A 1 388 ? 25.147  8.801   -15.790 1.00 48.45 388 A 1 
ATOM 3022 N N     . GLU A 1 389 ? 27.000  9.004   -10.132 1.00 65.32 389 A 1 
ATOM 3023 C CA    . GLU A 1 389 ? 26.849  10.063  -9.125  1.00 62.80 389 A 1 
ATOM 3024 C C     . GLU A 1 389 ? 28.042  10.079  -8.144  1.00 60.88 389 A 1 
ATOM 3025 O O     . GLU A 1 389 ? 28.482  11.147  -7.727  1.00 59.09 389 A 1 
ATOM 3026 C CB    . GLU A 1 389 ? 25.498  9.938   -8.387  1.00 59.03 389 A 1 
ATOM 3027 C CG    . GLU A 1 389 ? 25.048  11.263  -7.749  1.00 52.54 389 A 1 
ATOM 3028 C CD    . GLU A 1 389 ? 23.678  11.199  -7.029  1.00 50.41 389 A 1 
ATOM 3029 O OE1   . GLU A 1 389 ? 22.980  12.242  -6.955  1.00 46.38 389 A 1 
ATOM 3030 O OE2   . GLU A 1 389 ? 23.295  10.119  -6.541  1.00 47.14 389 A 1 
ATOM 3031 N N     . VAL A 1 390 ? 28.595  8.916   -7.835  1.00 67.90 390 A 1 
ATOM 3032 C CA    . VAL A 1 390 ? 29.826  8.819   -7.039  1.00 66.56 390 A 1 
ATOM 3033 C C     . VAL A 1 390 ? 30.994  9.454   -7.802  1.00 67.15 390 A 1 
ATOM 3034 O O     . VAL A 1 390 ? 31.674  10.305  -7.234  1.00 62.78 390 A 1 
ATOM 3035 C CB    . VAL A 1 390 ? 30.118  7.370   -6.629  1.00 62.01 390 A 1 
ATOM 3036 C CG1   . VAL A 1 390 ? 31.445  7.251   -5.861  1.00 53.50 390 A 1 
ATOM 3037 C CG2   . VAL A 1 390 ? 29.035  6.835   -5.689  1.00 56.85 390 A 1 
ATOM 3038 N N     . ASP A 1 391 ? 31.173  9.162   -9.082  1.00 59.79 391 A 1 
ATOM 3039 C CA    . ASP A 1 391 ? 32.236  9.766   -9.906  1.00 57.04 391 A 1 
ATOM 3040 C C     . ASP A 1 391 ? 32.089  11.289  -10.047 1.00 55.92 391 A 1 
ATOM 3041 O O     . ASP A 1 391 ? 33.077  12.028  -9.955  1.00 54.47 391 A 1 
ATOM 3042 C CB    . ASP A 1 391 ? 32.265  9.122   -11.303 1.00 52.95 391 A 1 
ATOM 3043 C CG    . ASP A 1 391 ? 33.170  7.883   -11.397 1.00 46.05 391 A 1 
ATOM 3044 O OD1   . ASP A 1 391 ? 33.937  7.623   -10.450 1.00 44.23 391 A 1 
ATOM 3045 O OD2   . ASP A 1 391 ? 33.113  7.238   -12.468 1.00 44.41 391 A 1 
ATOM 3046 N N     . GLN A 1 392 ? 30.877  11.821  -10.201 1.00 62.87 392 A 1 
ATOM 3047 C CA    . GLN A 1 392 ? 30.665  13.271  -10.249 1.00 62.12 392 A 1 
ATOM 3048 C C     . GLN A 1 392 ? 30.974  13.952  -8.909  1.00 61.26 392 A 1 
ATOM 3049 O O     . GLN A 1 392 ? 31.514  15.060  -8.897  1.00 59.38 392 A 1 
ATOM 3050 C CB    . GLN A 1 392 ? 29.229  13.598  -10.671 1.00 59.04 392 A 1 
ATOM 3051 C CG    . GLN A 1 392 ? 29.053  13.461  -12.184 1.00 54.87 392 A 1 
ATOM 3052 C CD    . GLN A 1 392 ? 27.684  13.940  -12.668 1.00 50.36 392 A 1 
ATOM 3053 O OE1   . GLN A 1 392 ? 26.786  14.327  -11.929 1.00 49.00 392 A 1 
ATOM 3054 N NE2   . GLN A 1 392 ? 27.474  13.962  -13.963 1.00 45.59 392 A 1 
ATOM 3055 N N     . THR A 1 393 ? 30.666  13.321  -7.797  1.00 64.38 393 A 1 
ATOM 3056 C CA    . THR A 1 393 ? 30.949  13.897  -6.479  1.00 64.80 393 A 1 
ATOM 3057 C C     . THR A 1 393 ? 32.450  13.905  -6.197  1.00 65.77 393 A 1 
ATOM 3058 O O     . THR A 1 393 ? 32.981  14.914  -5.734  1.00 61.26 393 A 1 
ATOM 3059 C CB    . THR A 1 393 ? 30.183  13.182  -5.357  1.00 60.42 393 A 1 
ATOM 3060 O OG1   . THR A 1 393 ? 28.831  12.966  -5.709  1.00 53.16 393 A 1 
ATOM 3061 C CG2   . THR A 1 393 ? 30.148  14.027  -4.085  1.00 54.61 393 A 1 
ATOM 3062 N N     . PHE A 1 394 ? 33.143  12.842  -6.554  1.00 63.18 394 A 1 
ATOM 3063 C CA    . PHE A 1 394 ? 34.599  12.769  -6.426  1.00 61.28 394 A 1 
ATOM 3064 C C     . PHE A 1 394 ? 35.331  13.698  -7.397  1.00 61.02 394 A 1 
ATOM 3065 O O     . PHE A 1 394 ? 36.285  14.366  -6.986  1.00 56.09 394 A 1 
ATOM 3066 C CB    . PHE A 1 394 ? 35.069  11.311  -6.587  1.00 56.21 394 A 1 
ATOM 3067 C CG    . PHE A 1 394 ? 35.138  10.565  -5.278  1.00 52.89 394 A 1 
ATOM 3068 C CD1   . PHE A 1 394 ? 36.284  10.672  -4.469  1.00 51.13 394 A 1 
ATOM 3069 C CD2   . PHE A 1 394 ? 34.062  9.787   -4.835  1.00 49.70 394 A 1 
ATOM 3070 C CE1   . PHE A 1 394 ? 36.362  10.001  -3.236  1.00 44.86 394 A 1 
ATOM 3071 C CE2   . PHE A 1 394 ? 34.127  9.105   -3.601  1.00 45.52 394 A 1 
ATOM 3072 C CZ    . PHE A 1 394 ? 35.278  9.214   -2.808  1.00 47.40 394 A 1 
ATOM 3073 N N     . SER A 1 395 ? 34.887  13.842  -8.647  1.00 59.02 395 A 1 
ATOM 3074 C CA    . SER A 1 395 ? 35.517  14.760  -9.609  1.00 58.53 395 A 1 
ATOM 3075 C C     . SER A 1 395 ? 35.355  16.230  -9.203  1.00 58.15 395 A 1 
ATOM 3076 O O     . SER A 1 395 ? 36.286  17.019  -9.347  1.00 55.23 395 A 1 
ATOM 3077 C CB    . SER A 1 395 ? 34.973  14.535  -11.018 1.00 55.12 395 A 1 
ATOM 3078 O OG    . SER A 1 395 ? 33.583  14.767  -11.080 1.00 47.62 395 A 1 
ATOM 3079 N N     . THR A 1 396 ? 34.211  16.604  -8.627  1.00 60.98 396 A 1 
ATOM 3080 C CA    . THR A 1 396 ? 33.985  17.974  -8.124  1.00 60.93 396 A 1 
ATOM 3081 C C     . THR A 1 396 ? 34.840  18.267  -6.886  1.00 60.71 396 A 1 
ATOM 3082 O O     . THR A 1 396 ? 35.364  19.376  -6.760  1.00 56.01 396 A 1 
ATOM 3083 C CB    . THR A 1 396 ? 32.510  18.235  -7.820  1.00 54.85 396 A 1 
ATOM 3084 O OG1   . THR A 1 396 ? 31.679  17.786  -8.861  1.00 49.12 396 A 1 
ATOM 3085 C CG2   . THR A 1 396 ? 32.213  19.731  -7.673  1.00 51.33 396 A 1 
ATOM 3086 N N     . ALA A 1 397 ? 35.014  17.302  -5.999  1.00 55.47 397 A 1 
ATOM 3087 C CA    . ALA A 1 397 ? 35.886  17.453  -4.835  1.00 54.19 397 A 1 
ATOM 3088 C C     . ALA A 1 397 ? 37.366  17.600  -5.245  1.00 52.71 397 A 1 
ATOM 3089 O O     . ALA A 1 397 ? 38.046  18.509  -4.769  1.00 51.97 397 A 1 
ATOM 3090 C CB    . ALA A 1 397 ? 35.658  16.273  -3.888  1.00 51.24 397 A 1 
ATOM 3091 N N     . ALA A 1 398 ? 37.840  16.798  -6.185  1.00 55.97 398 A 1 
ATOM 3092 C CA    . ALA A 1 398 ? 39.226  16.838  -6.659  1.00 54.62 398 A 1 
ATOM 3093 C C     . ALA A 1 398 ? 39.586  18.171  -7.343  1.00 52.76 398 A 1 
ATOM 3094 O O     . ALA A 1 398 ? 40.700  18.668  -7.184  1.00 51.65 398 A 1 
ATOM 3095 C CB    . ALA A 1 398 ? 39.441  15.652  -7.605  1.00 52.57 398 A 1 
ATOM 3096 N N     . LEU A 1 399 ? 38.668  18.805  -8.069  1.00 61.66 399 A 1 
ATOM 3097 C CA    . LEU A 1 399 ? 38.899  20.113  -8.690  1.00 59.50 399 A 1 
ATOM 3098 C C     . LEU A 1 399 ? 39.019  21.247  -7.661  1.00 60.14 399 A 1 
ATOM 3099 O O     . LEU A 1 399 ? 39.747  22.212  -7.916  1.00 57.40 399 A 1 
ATOM 3100 C CB    . LEU A 1 399 ? 37.775  20.408  -9.697  1.00 54.90 399 A 1 
ATOM 3101 C CG    . LEU A 1 399 ? 37.945  19.685  -11.040 1.00 51.81 399 A 1 
ATOM 3102 C CD1   . LEU A 1 399 ? 36.653  19.801  -11.856 1.00 48.98 399 A 1 
ATOM 3103 C CD2   . LEU A 1 399 ? 39.083  20.288  -11.870 1.00 53.49 399 A 1 
ATOM 3104 N N     . SER A 1 400 ? 38.336  21.172  -6.520  1.00 59.51 400 A 1 
ATOM 3105 C CA    . SER A 1 400 ? 38.392  22.238  -5.512  1.00 60.58 400 A 1 
ATOM 3106 C C     . SER A 1 400 ? 39.718  22.292  -4.754  1.00 61.18 400 A 1 
ATOM 3107 O O     . SER A 1 400 ? 40.177  23.380  -4.410  1.00 55.69 400 A 1 
ATOM 3108 C CB    . SER A 1 400 ? 37.209  22.134  -4.548  1.00 55.98 400 A 1 
ATOM 3109 O OG    . SER A 1 400 ? 37.223  20.965  -3.760  1.00 50.85 400 A 1 
ATOM 3110 N N     . ASP A 1 401 ? 40.355  21.157  -4.549  1.00 54.53 401 A 1 
ATOM 3111 C CA    . ASP A 1 401 ? 41.586  21.078  -3.742  1.00 56.67 401 A 1 
ATOM 3112 C C     . ASP A 1 401 ? 42.856  21.497  -4.514  1.00 57.19 401 A 1 
ATOM 3113 O O     . ASP A 1 401 ? 43.912  21.716  -3.932  1.00 54.32 401 A 1 
ATOM 3114 C CB    . ASP A 1 401 ? 41.689  19.659  -3.147  1.00 50.39 401 A 1 
ATOM 3115 C CG    . ASP A 1 401 ? 42.463  19.586  -1.813  1.00 45.58 401 A 1 
ATOM 3116 O OD1   . ASP A 1 401 ? 42.534  20.611  -1.113  1.00 44.26 401 A 1 
ATOM 3117 O OD2   . ASP A 1 401 ? 42.923  18.473  -1.498  1.00 44.39 401 A 1 
ATOM 3118 N N     . SER A 1 402 ? 42.746  21.672  -5.826  1.00 50.03 402 A 1 
ATOM 3119 C CA    . SER A 1 402 ? 43.890  22.100  -6.649  1.00 52.50 402 A 1 
ATOM 3120 C C     . SER A 1 402 ? 44.335  23.554  -6.424  1.00 53.57 402 A 1 
ATOM 3121 O O     . SER A 1 402 ? 45.361  23.973  -6.956  1.00 48.96 402 A 1 
ATOM 3122 C CB    . SER A 1 402 ? 43.607  21.846  -8.122  1.00 46.78 402 A 1 
ATOM 3123 O OG    . SER A 1 402 ? 42.594  22.685  -8.636  1.00 43.28 402 A 1 
ATOM 3124 N N     . SER A 1 403 ? 43.606  24.355  -5.647  1.00 43.89 403 A 1 
ATOM 3125 C CA    . SER A 1 403 ? 43.976  25.733  -5.296  1.00 46.31 403 A 1 
ATOM 3126 C C     . SER A 1 403 ? 45.049  25.812  -4.197  1.00 46.89 403 A 1 
ATOM 3127 O O     . SER A 1 403 ? 45.052  26.744  -3.395  1.00 44.01 403 A 1 
ATOM 3128 C CB    . SER A 1 403 ? 42.734  26.580  -4.991  1.00 42.46 403 A 1 
ATOM 3129 O OG    . SER A 1 403 ? 42.138  26.238  -3.757  1.00 39.23 403 A 1 
ATOM 3130 N N     . TYR A 1 404 ? 45.978  24.885  -4.147  1.00 41.06 404 A 1 
ATOM 3131 C CA    . TYR A 1 404 ? 47.227  25.059  -3.414  1.00 41.41 404 A 1 
ATOM 3132 C C     . TYR A 1 404 ? 48.030  26.174  -4.101  1.00 38.02 404 A 1 
ATOM 3133 O O     . TYR A 1 404 ? 48.872  25.947  -4.966  1.00 37.08 404 A 1 
ATOM 3134 C CB    . TYR A 1 404 ? 48.002  23.740  -3.298  1.00 40.48 404 A 1 
ATOM 3135 C CG    . TYR A 1 404 ? 47.550  22.890  -2.117  1.00 39.11 404 A 1 
ATOM 3136 C CD1   . TYR A 1 404 ? 48.099  23.111  -0.836  1.00 40.40 404 A 1 
ATOM 3137 C CD2   . TYR A 1 404 ? 46.576  21.904  -2.300  1.00 39.41 404 A 1 
ATOM 3138 C CE1   . TYR A 1 404 ? 47.666  22.346  0.266   1.00 35.90 404 A 1 
ATOM 3139 C CE2   . TYR A 1 404 ? 46.134  21.136  -1.200  1.00 35.20 404 A 1 
ATOM 3140 C CZ    . TYR A 1 404 ? 46.682  21.365  0.079   1.00 37.18 404 A 1 
ATOM 3141 O OH    . TYR A 1 404 ? 46.235  20.620  1.148   1.00 36.42 404 A 1 
ATOM 3142 N N     . SER A 1 405 ? 47.715  27.421  -3.713  1.00 43.15 405 A 1 
ATOM 3143 C CA    . SER A 1 405 ? 48.492  28.608  -4.047  1.00 45.48 405 A 1 
ATOM 3144 C C     . SER A 1 405 ? 49.930  28.372  -3.575  1.00 44.66 405 A 1 
ATOM 3145 O O     . SER A 1 405 ? 50.181  28.232  -2.380  1.00 42.51 405 A 1 
ATOM 3146 C CB    . SER A 1 405 ? 47.894  29.833  -3.372  1.00 41.20 405 A 1 
ATOM 3147 O OG    . SER A 1 405 ? 48.612  30.988  -3.704  1.00 38.17 405 A 1 
ATOM 3148 N N     . THR A 1 406 ? 50.840  28.325  -4.519  1.00 41.91 406 A 1 
ATOM 3149 C CA    . THR A 1 406 ? 52.274  28.284  -4.242  1.00 46.13 406 A 1 
ATOM 3150 C C     . THR A 1 406 ? 52.652  29.574  -3.519  1.00 44.25 406 A 1 
ATOM 3151 O O     . THR A 1 406 ? 52.780  30.626  -4.150  1.00 43.20 406 A 1 
ATOM 3152 C CB    . THR A 1 406 ? 53.082  28.146  -5.539  1.00 42.57 406 A 1 
ATOM 3153 O OG1   . THR A 1 406 ? 52.582  29.028  -6.532  1.00 38.16 406 A 1 
ATOM 3154 C CG2   . THR A 1 406 ? 53.004  26.728  -6.113  1.00 39.93 406 A 1 
ATOM 3155 N N     . VAL A 1 407 ? 52.785  29.526  -2.199  1.00 40.93 407 A 1 
ATOM 3156 C CA    . VAL A 1 407 ? 53.303  30.638  -1.401  1.00 44.12 407 A 1 
ATOM 3157 C C     . VAL A 1 407 ? 54.738  30.881  -1.871  1.00 41.15 407 A 1 
ATOM 3158 O O     . VAL A 1 407 ? 55.551  29.958  -1.763  1.00 39.99 407 A 1 
ATOM 3159 C CB    . VAL A 1 407 ? 53.252  30.336  0.106   1.00 42.27 407 A 1 
ATOM 3160 C CG1   . VAL A 1 407 ? 53.717  31.543  0.923   1.00 38.17 407 A 1 
ATOM 3161 C CG2   . VAL A 1 407 ? 51.831  29.986  0.558   1.00 41.17 407 A 1 
ATOM 3162 N N     . PRO A 1 408 ? 55.072  32.067  -2.452  1.00 35.39 408 A 1 
ATOM 3163 C CA    . PRO A 1 408 ? 56.438  32.341  -2.842  1.00 37.95 408 A 1 
ATOM 3164 C C     . PRO A 1 408 ? 57.283  32.409  -1.566  1.00 36.85 408 A 1 
ATOM 3165 O O     . PRO A 1 408 ? 57.009  33.225  -0.677  1.00 36.01 408 A 1 
ATOM 3166 C CB    . PRO A 1 408 ? 56.395  33.660  -3.628  1.00 35.83 408 A 1 
ATOM 3167 C CG    . PRO A 1 408 ? 55.167  34.365  -3.066  1.00 34.78 408 A 1 
ATOM 3168 C CD    . PRO A 1 408 ? 54.229  33.221  -2.686  1.00 38.97 408 A 1 
ATOM 3169 N N     . TRP A 1 409 ? 58.273  31.560  -1.479  1.00 39.38 409 A 1 
ATOM 3170 C CA    . TRP A 1 409 ? 59.320  31.670  -0.465  1.00 39.04 409 A 1 
ATOM 3171 C C     . TRP A 1 409 ? 60.121  32.949  -0.753  1.00 37.08 409 A 1 
ATOM 3172 O O     . TRP A 1 409 ? 60.867  32.998  -1.730  1.00 34.73 409 A 1 
ATOM 3173 C CB    . TRP A 1 409 ? 60.206  30.413  -0.467  1.00 36.21 409 A 1 
ATOM 3174 C CG    . TRP A 1 409 ? 59.600  29.189  0.148   1.00 32.70 409 A 1 
ATOM 3175 C CD1   . TRP A 1 409 ? 58.464  28.586  -0.225  1.00 27.41 409 A 1 
ATOM 3176 C CD2   . TRP A 1 409 ? 60.131  28.424  1.271   1.00 29.52 409 A 1 
ATOM 3177 N NE1   . TRP A 1 409 ? 58.211  27.484  0.585   1.00 25.69 409 A 1 
ATOM 3178 C CE2   . TRP A 1 409 ? 59.211  27.346  1.511   1.00 28.79 409 A 1 
ATOM 3179 C CE3   . TRP A 1 409 ? 61.256  28.520  2.093   1.00 32.18 409 A 1 
ATOM 3180 C CZ2   . TRP A 1 409 ? 59.433  26.408  2.547   1.00 32.88 409 A 1 
ATOM 3181 C CZ3   . TRP A 1 409 ? 61.484  27.587  3.123   1.00 31.39 409 A 1 
ATOM 3182 C CH2   . TRP A 1 409 ? 60.581  26.546  3.346   1.00 31.60 409 A 1 
ATOM 3183 N N     . PHE A 1 410 ? 59.885  33.985  0.056   1.00 43.44 410 A 1 
ATOM 3184 C CA    . PHE A 1 410 ? 60.804  35.108  0.230   1.00 42.29 410 A 1 
ATOM 3185 C C     . PHE A 1 410 ? 61.903  34.733  1.239   1.00 38.57 410 A 1 
ATOM 3186 O O     . PHE A 1 410 ? 61.580  34.003  2.204   1.00 33.41 410 A 1 
ATOM 3187 C CB    . PHE A 1 410 ? 60.057  36.373  0.671   1.00 39.78 410 A 1 
ATOM 3188 C CG    . PHE A 1 410 ? 59.699  37.303  -0.472  1.00 37.43 410 A 1 
ATOM 3189 C CD1   . PHE A 1 410 ? 60.666  38.179  -0.994  1.00 32.84 410 A 1 
ATOM 3190 C CD2   . PHE A 1 410 ? 58.404  37.292  -1.017  1.00 31.63 410 A 1 
ATOM 3191 C CE1   . PHE A 1 410 ? 60.334  39.040  -2.059  1.00 29.06 410 A 1 
ATOM 3192 C CE2   . PHE A 1 410 ? 58.078  38.153  -2.083  1.00 32.96 410 A 1 
ATOM 3193 C CZ    . PHE A 1 410 ? 59.039  39.025  -2.597  1.00 36.45 410 A 1 
ATOM 3194 O OXT   . PHE A 1 410 ? 63.027  35.227  0.988   1.00 42.15 410 A 1 
ATOM 3195 N N     . TYR B 2 1   ? 8.883   6.360   20.802  1.00 32.38 1   B 1 
ATOM 3196 C CA    . TYR B 2 1   ? 7.780   5.813   19.992  1.00 34.18 1   B 1 
ATOM 3197 C C     . TYR B 2 1   ? 7.114   6.975   19.239  1.00 37.54 1   B 1 
ATOM 3198 O O     . TYR B 2 1   ? 6.465   7.770   19.891  1.00 35.09 1   B 1 
ATOM 3199 C CB    . TYR B 2 1   ? 6.783   5.070   20.875  1.00 32.35 1   B 1 
ATOM 3200 C CG    . TYR B 2 1   ? 7.164   3.636   21.096  1.00 29.75 1   B 1 
ATOM 3201 C CD1   . TYR B 2 1   ? 6.579   2.631   20.328  1.00 27.04 1   B 1 
ATOM 3202 C CD2   . TYR B 2 1   ? 8.137   3.311   22.061  1.00 27.66 1   B 1 
ATOM 3203 C CE1   . TYR B 2 1   ? 6.944   1.298   20.519  1.00 25.97 1   B 1 
ATOM 3204 C CE2   . TYR B 2 1   ? 8.513   1.965   22.252  1.00 24.60 1   B 1 
ATOM 3205 C CZ    . TYR B 2 1   ? 7.909   0.962   21.483  1.00 28.28 1   B 1 
ATOM 3206 O OH    . TYR B 2 1   ? 8.285   -0.333  21.667  1.00 27.90 1   B 1 
ATOM 3207 N N     . GLY B 2 2   ? 7.289   7.117   17.928  1.00 44.28 2   B 1 
ATOM 3208 C CA    . GLY B 2 2   ? 6.627   8.183   17.173  1.00 46.08 2   B 1 
ATOM 3209 C C     . GLY B 2 2   ? 5.119   7.979   17.333  1.00 48.75 2   B 1 
ATOM 3210 O O     . GLY B 2 2   ? 4.595   7.106   16.666  1.00 46.69 2   B 1 
ATOM 3211 N N     . GLY B 2 3   ? 4.514   8.668   18.279  1.00 48.52 3   B 1 
ATOM 3212 C CA    . GLY B 2 3   ? 3.140   8.459   18.689  1.00 51.02 3   B 1 
ATOM 3213 C C     . GLY B 2 3   ? 2.312   8.598   17.433  1.00 55.12 3   B 1 
ATOM 3214 O O     . GLY B 2 3   ? 2.247   9.684   16.850  1.00 52.80 3   B 1 
ATOM 3215 N N     . VAL B 2 4   ? 1.787   7.480   16.960  1.00 58.45 4   B 1 
ATOM 3216 C CA    . VAL B 2 4   ? 0.900   7.484   15.813  1.00 62.73 4   B 1 
ATOM 3217 C C     . VAL B 2 4   ? -0.242  8.366   16.261  1.00 68.85 4   B 1 
ATOM 3218 O O     . VAL B 2 4   ? -1.033  7.937   17.094  1.00 64.82 4   B 1 
ATOM 3219 C CB    . VAL B 2 4   ? 0.432   6.064   15.464  1.00 54.37 4   B 1 
ATOM 3220 C CG1   . VAL B 2 4   ? -0.604  6.091   14.355  1.00 46.57 4   B 1 
ATOM 3221 C CG2   . VAL B 2 4   ? 1.615   5.213   14.999  1.00 48.93 4   B 1 
ATOM 3222 N N     . ARG B 2 5   ? -0.257  9.636   15.789  1.00 63.80 5   B 1 
ATOM 3223 C CA    . ARG B 2 5   ? -1.265  10.613  16.182  1.00 68.34 5   B 1 
ATOM 3224 C C     . ARG B 2 5   ? -2.602  9.917   16.019  1.00 73.49 5   B 1 
ATOM 3225 O O     . ARG B 2 5   ? -2.787  9.187   15.045  1.00 69.39 5   B 1 
ATOM 3226 C CB    . ARG B 2 5   ? -1.205  11.871  15.303  1.00 60.02 5   B 1 
ATOM 3227 C CG    . ARG B 2 5   ? 0.031   12.738  15.561  1.00 51.54 5   B 1 
ATOM 3228 C CD    . ARG B 2 5   ? -0.040  13.996  14.685  1.00 46.88 5   B 1 
ATOM 3229 N NE    . ARG B 2 5   ? 1.126   14.859  14.886  1.00 41.93 5   B 1 
ATOM 3230 C CZ    . ARG B 2 5   ? 1.319   16.059  14.352  1.00 36.97 5   B 1 
ATOM 3231 N NH1   . ARG B 2 5   ? 0.447   16.586  13.536  1.00 35.53 5   B 1 
ATOM 3232 N NH2   . ARG B 2 5   ? 2.377   16.745  14.635  1.00 33.46 5   B 1 
ATOM 3233 N N     . GLU B 2 6   ? -3.523  10.118  16.945  1.00 73.38 6   B 1 
ATOM 3234 C CA    . GLU B 2 6   ? -4.829  9.464   16.888  1.00 76.07 6   B 1 
ATOM 3235 C C     . GLU B 2 6   ? -5.496  9.695   15.520  1.00 80.05 6   B 1 
ATOM 3236 O O     . GLU B 2 6   ? -6.037  8.773   14.908  1.00 73.98 6   B 1 
ATOM 3237 C CB    . GLU B 2 6   ? -5.651  10.001  18.055  1.00 67.12 6   B 1 
ATOM 3238 C CG    . GLU B 2 6   ? -6.970  9.269   18.206  1.00 58.01 6   B 1 
ATOM 3239 C CD    . GLU B 2 6   ? -7.562  9.497   19.600  1.00 51.09 6   B 1 
ATOM 3240 O OE1   . GLU B 2 6   ? -8.082  8.507   20.148  1.00 47.42 6   B 1 
ATOM 3241 O OE2   . GLU B 2 6   ? -7.415  10.630  20.100  1.00 47.65 6   B 1 
ATOM 3242 N N     . GLN B 2 7   ? -5.258  10.882  14.945  1.00 74.61 7   B 1 
ATOM 3243 C CA    . GLN B 2 7   ? -5.631  11.237  13.575  1.00 77.44 7   B 1 
ATOM 3244 C C     . GLN B 2 7   ? -5.004  10.344  12.487  1.00 82.43 7   B 1 
ATOM 3245 O O     . GLN B 2 7   ? -5.485  10.315  11.354  1.00 77.79 7   B 1 
ATOM 3246 C CB    . GLN B 2 7   ? -5.202  12.683  13.303  1.00 71.25 7   B 1 
ATOM 3247 C CG    . GLN B 2 7   ? -5.896  13.701  14.225  1.00 62.35 7   B 1 
ATOM 3248 C CD    . GLN B 2 7   ? -5.432  15.136  13.945  1.00 52.97 7   B 1 
ATOM 3249 O OE1   . GLN B 2 7   ? -4.524  15.389  13.156  1.00 50.88 7   B 1 
ATOM 3250 N NE2   . GLN B 2 7   ? -6.027  16.102  14.590  1.00 45.52 7   B 1 
ATOM 3251 N N     . ASP B 2 8   ? -3.918  9.619   12.765  1.00 83.31 8   B 1 
ATOM 3252 C CA    . ASP B 2 8   ? -3.305  8.701   11.804  1.00 84.03 8   B 1 
ATOM 3253 C C     . ASP B 2 8   ? -3.994  7.334   11.738  1.00 87.21 8   B 1 
ATOM 3254 O O     . ASP B 2 8   ? -3.725  6.568   10.802  1.00 82.79 8   B 1 
ATOM 3255 C CB    . ASP B 2 8   ? -1.812  8.509   12.097  1.00 78.53 8   B 1 
ATOM 3256 C CG    . ASP B 2 8   ? -0.937  9.687   11.706  1.00 71.65 8   B 1 
ATOM 3257 O OD1   . ASP B 2 8   ? -1.179  10.246  10.617  1.00 64.39 8   B 1 
ATOM 3258 O OD2   . ASP B 2 8   ? 0.077   9.896   12.398  1.00 63.75 8   B 1 
ATOM 3259 N N     . ARG B 2 9   ? -4.870  7.026   12.701  1.00 92.47 9   B 1 
ATOM 3260 C CA    . ARG B 2 9   ? -5.722  5.829   12.712  1.00 93.30 9   B 1 
ATOM 3261 C C     . ARG B 2 9   ? -6.896  5.956   11.749  1.00 94.66 9   B 1 
ATOM 3262 O O     . ARG B 2 9   ? -7.447  4.948   11.317  1.00 91.57 9   B 1 
ATOM 3263 C CB    . ARG B 2 9   ? -6.263  5.572   14.121  1.00 90.55 9   B 1 
ATOM 3264 C CG    . ARG B 2 9   ? -5.154  5.411   15.180  1.00 83.00 9   B 1 
ATOM 3265 C CD    . ARG B 2 9   ? -5.776  5.168   16.556  1.00 80.04 9   B 1 
ATOM 3266 N NE    . ARG B 2 9   ? -4.757  5.114   17.612  1.00 72.05 9   B 1 
ATOM 3267 C CZ    . ARG B 2 9   ? -4.989  5.204   18.914  1.00 64.64 9   B 1 
ATOM 3268 N NH1   . ARG B 2 9   ? -6.204  5.305   19.391  1.00 60.60 9   B 1 
ATOM 3269 N NH2   . ARG B 2 9   ? -4.006  5.210   19.747  1.00 56.49 9   B 1 
ATOM 3270 N N     . PHE B 2 10  ? -7.241  7.192   11.394  1.00 94.62 10  B 1 
ATOM 3271 C CA    . PHE B 2 10  ? -8.402  7.513   10.582  1.00 95.29 10  B 1 
ATOM 3272 C C     . PHE B 2 10  ? -8.014  8.099   9.224   1.00 95.79 10  B 1 
ATOM 3273 O O     . PHE B 2 10  ? -6.878  8.551   8.989   1.00 93.49 10  B 1 
ATOM 3274 C CB    . PHE B 2 10  ? -9.313  8.449   11.388  1.00 94.19 10  B 1 
ATOM 3275 C CG    . PHE B 2 10  ? -9.696  7.920   12.753  1.00 94.22 10  B 1 
ATOM 3276 C CD1   . PHE B 2 10  ? -10.318 6.667   12.891  1.00 88.06 10  B 1 
ATOM 3277 C CD2   . PHE B 2 10  ? -9.419  8.670   13.907  1.00 86.93 10  B 1 
ATOM 3278 C CE1   . PHE B 2 10  ? -10.655 6.162   14.150  1.00 84.12 10  B 1 
ATOM 3279 C CE2   . PHE B 2 10  ? -9.759  8.177   15.175  1.00 84.98 10  B 1 
ATOM 3280 C CZ    . PHE B 2 10  ? -10.380 6.919   15.298  1.00 85.96 10  B 1 
ATOM 3281 N N     . LEU B 2 11  ? -8.961  8.098   8.291   1.00 95.30 11  B 1 
ATOM 3282 C CA    . LEU B 2 11  ? -8.822  8.830   7.039   1.00 95.75 11  B 1 
ATOM 3283 C C     . LEU B 2 11  ? -8.918  10.347  7.289   1.00 95.46 11  B 1 
ATOM 3284 O O     . LEU B 2 11  ? -9.554  10.765  8.250   1.00 93.54 11  B 1 
ATOM 3285 C CB    . LEU B 2 11  ? -9.872  8.351   6.030   1.00 95.61 11  B 1 
ATOM 3286 C CG    . LEU B 2 11  ? -9.718  6.874   5.606   1.00 94.72 11  B 1 
ATOM 3287 C CD1   . LEU B 2 11  ? -10.812 6.515   4.610   1.00 91.13 11  B 1 
ATOM 3288 C CD2   . LEU B 2 11  ? -8.369  6.607   4.940   1.00 90.26 11  B 1 
ATOM 3289 N N     . PRO B 2 12  ? -8.303  11.204  6.446   1.00 93.91 12  B 1 
ATOM 3290 C CA    . PRO B 2 12  ? -8.329  12.649  6.676   1.00 93.45 12  B 1 
ATOM 3291 C C     . PRO B 2 12  ? -9.756  13.218  6.658   1.00 94.13 12  B 1 
ATOM 3292 O O     . PRO B 2 12  ? -10.454 13.105  5.653   1.00 93.45 12  B 1 
ATOM 3293 C CB    . PRO B 2 12  ? -7.460  13.261  5.581   1.00 92.00 12  B 1 
ATOM 3294 C CG    . PRO B 2 12  ? -6.543  12.112  5.166   1.00 89.64 12  B 1 
ATOM 3295 C CD    . PRO B 2 12  ? -7.418  10.879  5.341   1.00 92.25 12  B 1 
ATOM 3296 N N     . ILE B 2 13  ? -10.138 13.940  7.723   1.00 92.31 13  B 1 
ATOM 3297 C CA    . ILE B 2 13  ? -11.486 14.507  7.890   1.00 93.09 13  B 1 
ATOM 3298 C C     . ILE B 2 13  ? -11.904 15.413  6.730   1.00 93.76 13  B 1 
ATOM 3299 O O     . ILE B 2 13  ? -13.083 15.474  6.372   1.00 93.14 13  B 1 
ATOM 3300 C CB    . ILE B 2 13  ? -11.566 15.237  9.240   1.00 92.30 13  B 1 
ATOM 3301 C CG1   . ILE B 2 13  ? -13.002 15.589  9.673   1.00 88.01 13  B 1 
ATOM 3302 C CG2   . ILE B 2 13  ? -10.713 16.529  9.243   1.00 85.78 13  B 1 
ATOM 3303 C CD1   . ILE B 2 13  ? -13.864 14.362  9.942   1.00 78.65 13  B 1 
ATOM 3304 N N     . ALA B 2 14  ? -10.949 16.107  6.080   1.00 93.19 14  B 1 
ATOM 3305 C CA    . ALA B 2 14  ? -11.228 16.956  4.926   1.00 92.54 14  B 1 
ATOM 3306 C C     . ALA B 2 14  ? -11.716 16.155  3.706   1.00 93.57 14  B 1 
ATOM 3307 O O     . ALA B 2 14  ? -12.579 16.631  2.964   1.00 92.68 14  B 1 
ATOM 3308 C CB    . ALA B 2 14  ? -9.962  17.750  4.592   1.00 90.51 14  B 1 
ATOM 3309 N N     . ASN B 2 15  ? -11.183 14.934  3.503   1.00 93.40 15  B 1 
ATOM 3310 C CA    . ASN B 2 15  ? -11.609 14.043  2.428   1.00 93.86 15  B 1 
ATOM 3311 C C     . ASN B 2 15  ? -12.997 13.473  2.737   1.00 94.98 15  B 1 
ATOM 3312 O O     . ASN B 2 15  ? -13.878 13.539  1.880   1.00 94.56 15  B 1 
ATOM 3313 C CB    . ASN B 2 15  ? -10.571 12.926  2.221   1.00 93.21 15  B 1 
ATOM 3314 C CG    . ASN B 2 15  ? -9.244  13.425  1.685   1.00 91.40 15  B 1 
ATOM 3315 O OD1   . ASN B 2 15  ? -8.596  14.295  2.229   1.00 80.96 15  B 1 
ATOM 3316 N ND2   . ASN B 2 15  ? -8.790  12.879  0.577   1.00 81.35 15  B 1 
ATOM 3317 N N     . ILE B 2 16  ? -13.212 13.009  3.967   1.00 95.94 16  B 1 
ATOM 3318 C CA    . ILE B 2 16  ? -14.512 12.514  4.438   1.00 96.74 16  B 1 
ATOM 3319 C C     . ILE B 2 16  ? -15.580 13.592  4.264   1.00 97.38 16  B 1 
ATOM 3320 O O     . ILE B 2 16  ? -16.583 13.371  3.594   1.00 96.87 16  B 1 
ATOM 3321 C CB    . ILE B 2 16  ? -14.424 12.053  5.909   1.00 96.22 16  B 1 
ATOM 3322 C CG1   . ILE B 2 16  ? -13.327 11.000  6.163   1.00 93.15 16  B 1 
ATOM 3323 C CG2   . ILE B 2 16  ? -15.785 11.539  6.403   1.00 94.24 16  B 1 
ATOM 3324 C CD1   . ILE B 2 16  ? -13.442 9.716   5.338   1.00 81.56 16  B 1 
ATOM 3325 N N     . SER B 2 17  ? -15.322 14.814  4.745   1.00 95.81 17  B 1 
ATOM 3326 C CA    . SER B 2 17  ? -16.262 15.936  4.638   1.00 95.51 17  B 1 
ATOM 3327 C C     . SER B 2 17  ? -16.619 16.297  3.195   1.00 95.97 17  B 1 
ATOM 3328 O O     . SER B 2 17  ? -17.731 16.751  2.934   1.00 95.19 17  B 1 
ATOM 3329 C CB    . SER B 2 17  ? -15.685 17.193  5.286   1.00 94.45 17  B 1 
ATOM 3330 O OG    . SER B 2 17  ? -15.385 17.005  6.652   1.00 80.48 17  B 1 
ATOM 3331 N N     . ARG B 2 18  ? -15.668 16.155  2.245   1.00 95.70 18  B 1 
ATOM 3332 C CA    . ARG B 2 18  ? -15.923 16.410  0.826   1.00 95.44 18  B 1 
ATOM 3333 C C     . ARG B 2 18  ? -16.873 15.374  0.228   1.00 96.07 18  B 1 
ATOM 3334 O O     . ARG B 2 18  ? -17.737 15.759  -0.551  1.00 94.73 18  B 1 
ATOM 3335 C CB    . ARG B 2 18  ? -14.593 16.455  0.059   1.00 94.15 18  B 1 
ATOM 3336 C CG    . ARG B 2 18  ? -14.767 16.972  -1.376  1.00 85.87 18  B 1 
ATOM 3337 C CD    . ARG B 2 18  ? -13.474 16.847  -2.197  1.00 84.47 18  B 1 
ATOM 3338 N NE    . ARG B 2 18  ? -12.350 17.557  -1.576  1.00 74.82 18  B 1 
ATOM 3339 C CZ    . ARG B 2 18  ? -11.139 17.060  -1.306  1.00 68.03 18  B 1 
ATOM 3340 N NH1   . ARG B 2 18  ? -10.813 15.844  -1.633  1.00 59.71 18  B 1 
ATOM 3341 N NH2   . ARG B 2 18  ? -10.251 17.787  -0.694  1.00 58.80 18  B 1 
ATOM 3342 N N     . ILE B 2 19  ? -16.725 14.112  0.601   1.00 96.34 19  B 1 
ATOM 3343 C CA    . ILE B 2 19  ? -17.590 13.022  0.133   1.00 96.70 19  B 1 
ATOM 3344 C C     . ILE B 2 19  ? -18.983 13.155  0.754   1.00 97.19 19  B 1 
ATOM 3345 O O     . ILE B 2 19  ? -19.962 13.164  0.023   1.00 96.45 19  B 1 
ATOM 3346 C CB    . ILE B 2 19  ? -16.939 11.647  0.398   1.00 96.70 19  B 1 
ATOM 3347 C CG1   . ILE B 2 19  ? -15.603 11.510  -0.365  1.00 95.55 19  B 1 
ATOM 3348 C CG2   . ILE B 2 19  ? -17.903 10.526  -0.033  1.00 95.44 19  B 1 
ATOM 3349 C CD1   . ILE B 2 19  ? -14.714 10.374  0.153   1.00 91.34 19  B 1 
ATOM 3350 N N     . MET B 2 20  ? -19.077 13.383  2.068   1.00 97.39 20  B 1 
ATOM 3351 C CA    . MET B 2 20  ? -20.352 13.587  2.759   1.00 97.69 20  B 1 
ATOM 3352 C C     . MET B 2 20  ? -21.188 14.713  2.129   1.00 97.40 20  B 1 
ATOM 3353 O O     . MET B 2 20  ? -22.393 14.574  1.967   1.00 96.16 20  B 1 
ATOM 3354 C CB    . MET B 2 20  ? -20.111 13.923  4.236   1.00 97.63 20  B 1 
ATOM 3355 C CG    . MET B 2 20  ? -19.534 12.767  5.049   1.00 96.79 20  B 1 
ATOM 3356 S SD    . MET B 2 20  ? -19.198 13.238  6.769   1.00 95.79 20  B 1 
ATOM 3357 C CE    . MET B 2 20  ? -20.869 13.210  7.448   1.00 89.29 20  B 1 
ATOM 3358 N N     . LYS B 2 21  ? -20.556 15.825  1.710   1.00 97.10 21  B 1 
ATOM 3359 C CA    . LYS B 2 21  ? -21.253 16.932  1.049   1.00 96.83 21  B 1 
ATOM 3360 C C     . LYS B 2 21  ? -21.913 16.556  -0.275  1.00 96.93 21  B 1 
ATOM 3361 O O     . LYS B 2 21  ? -22.822 17.262  -0.694  1.00 95.21 21  B 1 
ATOM 3362 C CB    . LYS B 2 21  ? -20.307 18.108  0.829   1.00 95.67 21  B 1 
ATOM 3363 C CG    . LYS B 2 21  ? -20.089 18.918  2.106   1.00 88.18 21  B 1 
ATOM 3364 C CD    . LYS B 2 21  ? -19.111 20.049  1.821   1.00 76.09 21  B 1 
ATOM 3365 C CE    . LYS B 2 21  ? -18.909 20.897  3.071   1.00 67.23 21  B 1 
ATOM 3366 N NZ    . LYS B 2 21  ? -18.222 22.168  2.747   1.00 55.91 21  B 1 
ATOM 3367 N N     . LYS B 2 22  ? -21.467 15.485  -0.945  1.00 96.09 22  B 1 
ATOM 3368 C CA    . LYS B 2 22  ? -22.096 14.995  -2.184  1.00 95.79 22  B 1 
ATOM 3369 C C     . LYS B 2 22  ? -23.429 14.292  -1.908  1.00 96.18 22  B 1 
ATOM 3370 O O     . LYS B 2 22  ? -24.263 14.249  -2.803  1.00 94.27 22  B 1 
ATOM 3371 C CB    . LYS B 2 22  ? -21.158 14.032  -2.930  1.00 94.40 22  B 1 
ATOM 3372 C CG    . LYS B 2 22  ? -19.822 14.627  -3.391  1.00 90.33 22  B 1 
ATOM 3373 C CD    . LYS B 2 22  ? -19.013 13.505  -4.053  1.00 85.70 22  B 1 
ATOM 3374 C CE    . LYS B 2 22  ? -17.654 13.939  -4.608  1.00 78.47 22  B 1 
ATOM 3375 N NZ    . LYS B 2 22  ? -16.951 12.770  -5.213  1.00 68.99 22  B 1 
ATOM 3376 N N     . ALA B 2 23  ? -23.609 13.745  -0.708  1.00 95.93 23  B 1 
ATOM 3377 C CA    . ALA B 2 23  ? -24.799 12.986  -0.321  1.00 95.60 23  B 1 
ATOM 3378 C C     . ALA B 2 23  ? -25.920 13.846  0.280   1.00 95.86 23  B 1 
ATOM 3379 O O     . ALA B 2 23  ? -26.995 13.331  0.570   1.00 93.64 23  B 1 
ATOM 3380 C CB    . ALA B 2 23  ? -24.373 11.883  0.646   1.00 94.23 23  B 1 
ATOM 3381 N N     . ILE B 2 24  ? -25.695 15.158  0.477   1.00 95.91 24  B 1 
ATOM 3382 C CA    . ILE B 2 24  ? -26.690 16.068  1.042   1.00 95.98 24  B 1 
ATOM 3383 C C     . ILE B 2 24  ? -27.031 17.190  0.065   1.00 96.49 24  B 1 
ATOM 3384 O O     . ILE B 2 24  ? -26.188 17.563  -0.766  1.00 94.38 24  B 1 
ATOM 3385 C CB    . ILE B 2 24  ? -26.255 16.619  2.420   1.00 93.70 24  B 1 
ATOM 3386 C CG1   . ILE B 2 24  ? -25.017 17.534  2.333   1.00 85.95 24  B 1 
ATOM 3387 C CG2   . ILE B 2 24  ? -26.022 15.468  3.410   1.00 84.51 24  B 1 
ATOM 3388 C CD1   . ILE B 2 24  ? -24.756 18.327  3.617   1.00 80.52 24  B 1 
ATOM 3389 N N     . PRO B 2 25  ? -28.232 17.809  0.164   1.00 96.14 25  B 1 
ATOM 3390 C CA    . PRO B 2 25  ? -28.591 18.994  -0.613  1.00 95.74 25  B 1 
ATOM 3391 C C     . PRO B 2 25  ? -27.617 20.159  -0.397  1.00 95.84 25  B 1 
ATOM 3392 O O     . PRO B 2 25  ? -27.006 20.300  0.659   1.00 93.86 25  B 1 
ATOM 3393 C CB    . PRO B 2 25  ? -30.014 19.354  -0.164  1.00 94.11 25  B 1 
ATOM 3394 C CG    . PRO B 2 25  ? -30.572 18.040  0.358   1.00 91.30 25  B 1 
ATOM 3395 C CD    . PRO B 2 25  ? -29.356 17.364  0.967   1.00 94.83 25  B 1 
ATOM 3396 N N     . ALA B 2 26  ? -27.526 21.064  -1.383  1.00 95.33 26  B 1 
ATOM 3397 C CA    . ALA B 2 26  ? -26.593 22.203  -1.336  1.00 95.04 26  B 1 
ATOM 3398 C C     . ALA B 2 26  ? -26.826 23.144  -0.131  1.00 95.22 26  B 1 
ATOM 3399 O O     . ALA B 2 26  ? -25.881 23.768  0.370   1.00 91.55 26  B 1 
ATOM 3400 C CB    . ALA B 2 26  ? -26.719 22.972  -2.656  1.00 93.27 26  B 1 
ATOM 3401 N N     . ASN B 2 27  ? -28.069 23.243  0.358   1.00 94.55 27  B 1 
ATOM 3402 C CA    . ASN B 2 27  ? -28.441 24.025  1.537   1.00 94.19 27  B 1 
ATOM 3403 C C     . ASN B 2 27  ? -28.234 23.278  2.868   1.00 94.72 27  B 1 
ATOM 3404 O O     . ASN B 2 27  ? -28.455 23.861  3.937   1.00 90.57 27  B 1 
ATOM 3405 C CB    . ASN B 2 27  ? -29.896 24.506  1.376   1.00 91.65 27  B 1 
ATOM 3406 C CG    . ASN B 2 27  ? -30.908 23.368  1.369   1.00 85.97 27  B 1 
ATOM 3407 O OD1   . ASN B 2 27  ? -30.602 22.222  1.179   1.00 71.89 27  B 1 
ATOM 3408 N ND2   . ASN B 2 27  ? -32.181 23.658  1.585   1.00 76.54 27  B 1 
ATOM 3409 N N     . GLY B 2 28  ? -27.833 22.002  2.817   1.00 94.31 28  B 1 
ATOM 3410 C CA    . GLY B 2 28  ? -27.566 21.187  3.980   1.00 94.71 28  B 1 
ATOM 3411 C C     . GLY B 2 28  ? -26.254 21.548  4.664   1.00 95.55 28  B 1 
ATOM 3412 O O     . GLY B 2 28  ? -25.280 21.992  4.046   1.00 92.82 28  B 1 
ATOM 3413 N N     . LYS B 2 29  ? -26.209 21.336  5.984   1.00 96.45 29  B 1 
ATOM 3414 C CA    . LYS B 2 29  ? -25.006 21.505  6.798   1.00 96.19 29  B 1 
ATOM 3415 C C     . LYS B 2 29  ? -24.643 20.179  7.461   1.00 96.76 29  B 1 
ATOM 3416 O O     . LYS B 2 29  ? -25.494 19.323  7.676   1.00 94.94 29  B 1 
ATOM 3417 C CB    . LYS B 2 29  ? -25.216 22.622  7.830   1.00 94.14 29  B 1 
ATOM 3418 C CG    . LYS B 2 29  ? -25.433 23.996  7.181   1.00 87.54 29  B 1 
ATOM 3419 C CD    . LYS B 2 29  ? -25.635 25.076  8.243   1.00 82.04 29  B 1 
ATOM 3420 C CE    . LYS B 2 29  ? -25.917 26.436  7.593   1.00 72.87 29  B 1 
ATOM 3421 N NZ    . LYS B 2 29  ? -26.186 27.481  8.600   1.00 61.54 29  B 1 
ATOM 3422 N N     . ILE B 2 30  ? -23.371 20.013  7.799   1.00 95.58 30  B 1 
ATOM 3423 C CA    . ILE B 2 30  ? -22.866 18.832  8.500   1.00 96.05 30  B 1 
ATOM 3424 C C     . ILE B 2 30  ? -22.147 19.305  9.759   1.00 96.09 30  B 1 
ATOM 3425 O O     . ILE B 2 30  ? -21.165 20.054  9.661   1.00 94.35 30  B 1 
ATOM 3426 C CB    . ILE B 2 30  ? -21.959 17.966  7.608   1.00 95.70 30  B 1 
ATOM 3427 C CG1   . ILE B 2 30  ? -22.605 17.648  6.238   1.00 93.42 30  B 1 
ATOM 3428 C CG2   . ILE B 2 30  ? -21.615 16.658  8.349   1.00 93.40 30  B 1 
ATOM 3429 C CD1   . ILE B 2 30  ? -21.677 16.917  5.262   1.00 90.50 30  B 1 
ATOM 3430 N N     . ALA B 2 31  ? -22.627 18.877  10.918  1.00 96.94 31  B 1 
ATOM 3431 C CA    . ALA B 2 31  ? -22.001 19.156  12.200  1.00 96.77 31  B 1 
ATOM 3432 C C     . ALA B 2 31  ? -20.606 18.520  12.290  1.00 96.72 31  B 1 
ATOM 3433 O O     . ALA B 2 31  ? -20.248 17.624  11.521  1.00 95.43 31  B 1 
ATOM 3434 C CB    . ALA B 2 31  ? -22.933 18.681  13.322  1.00 95.50 31  B 1 
ATOM 3435 N N     . LYS B 2 32  ? -19.760 19.048  13.187  1.00 95.69 32  B 1 
ATOM 3436 C CA    . LYS B 2 32  ? -18.396 18.570  13.357  1.00 95.21 32  B 1 
ATOM 3437 C C     . LYS B 2 32  ? -18.364 17.134  13.885  1.00 95.55 32  B 1 
ATOM 3438 O O     . LYS B 2 32  ? -17.663 16.298  13.321  1.00 94.38 32  B 1 
ATOM 3439 C CB    . LYS B 2 32  ? -17.616 19.534  14.266  1.00 93.68 32  B 1 
ATOM 3440 C CG    . LYS B 2 32  ? -16.150 19.105  14.427  1.00 87.40 32  B 1 
ATOM 3441 C CD    . LYS B 2 32  ? -15.396 19.999  15.432  1.00 79.73 32  B 1 
ATOM 3442 C CE    . LYS B 2 32  ? -14.052 19.344  15.716  1.00 68.49 32  B 1 
ATOM 3443 N NZ    . LYS B 2 32  ? -13.344 19.921  16.880  1.00 58.65 32  B 1 
ATOM 3444 N N     . ASP B 2 33  ? -19.182 16.854  14.894  1.00 95.81 33  B 1 
ATOM 3445 C CA    . ASP B 2 33  ? -19.359 15.537  15.513  1.00 95.72 33  B 1 
ATOM 3446 C C     . ASP B 2 33  ? -19.837 14.483  14.502  1.00 96.41 33  B 1 
ATOM 3447 O O     . ASP B 2 33  ? -19.299 13.376  14.469  1.00 94.93 33  B 1 
ATOM 3448 C CB    . ASP B 2 33  ? -20.342 15.669  16.688  1.00 93.59 33  B 1 
ATOM 3449 C CG    . ASP B 2 33  ? -21.743 16.194  16.303  1.00 88.32 33  B 1 
ATOM 3450 O OD1   . ASP B 2 33  ? -21.910 16.647  15.151  1.00 74.09 33  B 1 
ATOM 3451 O OD2   . ASP B 2 33  ? -22.637 16.134  17.150  1.00 80.69 33  B 1 
ATOM 3452 N N     . ALA B 2 34  ? -20.744 14.817  13.587  1.00 96.51 34  B 1 
ATOM 3453 C CA    . ALA B 2 34  ? -21.177 13.924  12.524  1.00 96.79 34  B 1 
ATOM 3454 C C     . ALA B 2 34  ? -20.017 13.547  11.583  1.00 97.10 34  B 1 
ATOM 3455 O O     . ALA B 2 34  ? -19.901 12.394  11.176  1.00 96.33 34  B 1 
ATOM 3456 C CB    . ALA B 2 34  ? -22.321 14.583  11.747  1.00 96.28 34  B 1 
ATOM 3457 N N     . LYS B 2 35  ? -19.118 14.497  11.241  1.00 97.15 35  B 1 
ATOM 3458 C CA    . LYS B 2 35  ? -17.933 14.215  10.411  1.00 97.04 35  B 1 
ATOM 3459 C C     . LYS B 2 35  ? -16.949 13.289  11.119  1.00 97.27 35  B 1 
ATOM 3460 O O     . LYS B 2 35  ? -16.401 12.403  10.480  1.00 96.46 35  B 1 
ATOM 3461 C CB    . LYS B 2 35  ? -17.211 15.504  10.027  1.00 95.99 35  B 1 
ATOM 3462 C CG    . LYS B 2 35  ? -18.029 16.378  9.076   1.00 93.18 35  B 1 
ATOM 3463 C CD    . LYS B 2 35  ? -17.392 17.758  8.982   1.00 91.54 35  B 1 
ATOM 3464 C CE    . LYS B 2 35  ? -18.297 18.674  8.176   1.00 86.23 35  B 1 
ATOM 3465 N NZ    . LYS B 2 35  ? -18.001 20.095  8.439   1.00 79.35 35  B 1 
ATOM 3466 N N     . GLU B 2 36  ? -16.714 13.520  12.403  1.00 96.44 36  B 1 
ATOM 3467 C CA    . GLU B 2 36  ? -15.815 12.711  13.232  1.00 96.14 36  B 1 
ATOM 3468 C C     . GLU B 2 36  ? -16.363 11.288  13.405  1.00 96.49 36  B 1 
ATOM 3469 O O     . GLU B 2 36  ? -15.629 10.319  13.204  1.00 95.74 36  B 1 
ATOM 3470 C CB    . GLU B 2 36  ? -15.590 13.413  14.575  1.00 95.19 36  B 1 
ATOM 3471 C CG    . GLU B 2 36  ? -14.735 14.675  14.405  1.00 92.13 36  B 1 
ATOM 3472 C CD    . GLU B 2 36  ? -14.643 15.596  15.628  1.00 90.02 36  B 1 
ATOM 3473 O OE1   . GLU B 2 36  ? -13.764 16.492  15.608  1.00 87.01 36  B 1 
ATOM 3474 O OE2   . GLU B 2 36  ? -15.483 15.503  16.543  1.00 84.11 36  B 1 
ATOM 3475 N N     . THR B 2 37  ? -17.667 11.157  13.627  1.00 96.53 37  B 1 
ATOM 3476 C CA    . THR B 2 37  ? -18.346 9.859   13.696  1.00 96.72 37  B 1 
ATOM 3477 C C     . THR B 2 37  ? -18.207 9.087   12.384  1.00 97.06 37  B 1 
ATOM 3478 O O     . THR B 2 37  ? -17.772 7.940   12.391  1.00 96.43 37  B 1 
ATOM 3479 C CB    . THR B 2 37  ? -19.821 10.041  14.042  1.00 96.10 37  B 1 
ATOM 3480 O OG1   . THR B 2 37  ? -19.961 10.741  15.254  1.00 90.34 37  B 1 
ATOM 3481 C CG2   . THR B 2 37  ? -20.545 8.707   14.215  1.00 89.00 37  B 1 
ATOM 3482 N N     . VAL B 2 38  ? -18.500 9.705   11.229  1.00 97.39 38  B 1 
ATOM 3483 C CA    . VAL B 2 38  ? -18.341 9.037   9.928   1.00 97.68 38  B 1 
ATOM 3484 C C     . VAL B 2 38  ? -16.875 8.688   9.651   1.00 97.79 38  B 1 
ATOM 3485 O O     . VAL B 2 38  ? -16.592 7.630   9.094   1.00 96.95 38  B 1 
ATOM 3486 C CB    . VAL B 2 38  ? -18.955 9.881   8.791   1.00 97.33 38  B 1 
ATOM 3487 C CG1   . VAL B 2 38  ? -18.680 9.299   7.400   1.00 95.44 38  B 1 
ATOM 3488 C CG2   . VAL B 2 38  ? -20.481 9.947   8.949   1.00 95.15 38  B 1 
ATOM 3489 N N     . GLN B 2 39  ? -15.930 9.540   10.071  1.00 97.05 39  B 1 
ATOM 3490 C CA    . GLN B 2 39  ? -14.494 9.262   9.938   1.00 96.91 39  B 1 
ATOM 3491 C C     . GLN B 2 39  ? -14.082 7.972   10.660  1.00 96.96 39  B 1 
ATOM 3492 O O     . GLN B 2 39  ? -13.325 7.174   10.110  1.00 96.12 39  B 1 
ATOM 3493 C CB    . GLN B 2 39  ? -13.712 10.472  10.485  1.00 96.05 39  B 1 
ATOM 3494 C CG    . GLN B 2 39  ? -12.204 10.333  10.309  1.00 94.28 39  B 1 
ATOM 3495 C CD    . GLN B 2 39  ? -11.420 11.448  11.005  1.00 93.64 39  B 1 
ATOM 3496 O OE1   . GLN B 2 39  ? -11.828 12.048  11.983  1.00 87.86 39  B 1 
ATOM 3497 N NE2   . GLN B 2 39  ? -10.237 11.761  10.524  1.00 85.62 39  B 1 
ATOM 3498 N N     . GLU B 2 40  ? -14.592 7.770   11.871  1.00 96.73 40  B 1 
ATOM 3499 C CA    . GLU B 2 40  ? -14.364 6.555   12.636  1.00 96.56 40  B 1 
ATOM 3500 C C     . GLU B 2 40  ? -15.053 5.354   11.980  1.00 96.97 40  B 1 
ATOM 3501 O O     . GLU B 2 40  ? -14.386 4.353   11.692  1.00 96.09 40  B 1 
ATOM 3502 C CB    . GLU B 2 40  ? -14.805 6.778   14.087  1.00 95.42 40  B 1 
ATOM 3503 C CG    . GLU B 2 40  ? -14.428 5.582   14.966  1.00 87.85 40  B 1 
ATOM 3504 C CD    . GLU B 2 40  ? -14.631 5.807   16.470  1.00 83.68 40  B 1 
ATOM 3505 O OE1   . GLU B 2 40  ? -14.267 4.880   17.227  1.00 80.48 40  B 1 
ATOM 3506 O OE2   . GLU B 2 40  ? -15.131 6.877   16.854  1.00 77.90 40  B 1 
ATOM 3507 N N     . CYS B 2 41  ? -16.333 5.476   11.599  1.00 97.05 41  B 1 
ATOM 3508 C CA    . CYS B 2 41  ? -17.099 4.425   10.933  1.00 97.23 41  B 1 
ATOM 3509 C C     . CYS B 2 41  ? -16.405 3.908   9.658   1.00 97.51 41  B 1 
ATOM 3510 O O     . CYS B 2 41  ? -16.336 2.706   9.437   1.00 96.92 41  B 1 
ATOM 3511 C CB    . CYS B 2 41  ? -18.494 4.948   10.593  1.00 97.06 41  B 1 
ATOM 3512 S SG    . CYS B 2 41  ? -19.461 5.282   12.104  1.00 95.50 41  B 1 
ATOM 3513 N N     . VAL B 2 42  ? -15.832 4.788   8.835   1.00 97.74 42  B 1 
ATOM 3514 C CA    . VAL B 2 42  ? -15.109 4.385   7.618   1.00 97.73 42  B 1 
ATOM 3515 C C     . VAL B 2 42  ? -13.851 3.583   7.943   1.00 97.85 42  B 1 
ATOM 3516 O O     . VAL B 2 42  ? -13.519 2.629   7.243   1.00 97.07 42  B 1 
ATOM 3517 C CB    . VAL B 2 42  ? -14.749 5.615   6.773   1.00 96.96 42  B 1 
ATOM 3518 C CG1   . VAL B 2 42  ? -13.878 5.276   5.559   1.00 90.37 42  B 1 
ATOM 3519 C CG2   . VAL B 2 42  ? -16.008 6.267   6.224   1.00 89.31 42  B 1 
ATOM 3520 N N     . SER B 2 43  ? -13.131 3.960   8.996   1.00 97.38 43  B 1 
ATOM 3521 C CA    . SER B 2 43  ? -11.919 3.237   9.402   1.00 97.02 43  B 1 
ATOM 3522 C C     . SER B 2 43  ? -12.248 1.859   9.965   1.00 97.25 43  B 1 
ATOM 3523 O O     . SER B 2 43  ? -11.507 0.896   9.729   1.00 96.28 43  B 1 
ATOM 3524 C CB    . SER B 2 43  ? -11.134 4.067   10.410  1.00 96.11 43  B 1 
ATOM 3525 O OG    . SER B 2 43  ? -10.820 5.314   9.813   1.00 82.23 43  B 1 
ATOM 3526 N N     . GLU B 2 44  ? -13.376 1.744   10.625  1.00 96.65 44  B 1 
ATOM 3527 C CA    . GLU B 2 44  ? -13.914 0.474   11.097  1.00 96.60 44  B 1 
ATOM 3528 C C     . GLU B 2 44  ? -14.434 -0.391  9.953   1.00 97.08 44  B 1 
ATOM 3529 O O     . GLU B 2 44  ? -14.127 -1.576  9.931   1.00 96.04 44  B 1 
ATOM 3530 C CB    . GLU B 2 44  ? -14.975 0.732   12.163  1.00 95.75 44  B 1 
ATOM 3531 C CG    . GLU B 2 44  ? -14.379 1.299   13.462  1.00 90.38 44  B 1 
ATOM 3532 C CD    . GLU B 2 44  ? -13.280 0.414   14.053  1.00 90.57 44  B 1 
ATOM 3533 O OE1   . GLU B 2 44  ? -12.299 0.924   14.632  1.00 86.31 44  B 1 
ATOM 3534 O OE2   . GLU B 2 44  ? -13.346 -0.819  13.915  1.00 86.19 44  B 1 
ATOM 3535 N N     . PHE B 2 45  ? -15.079 0.192   8.934   1.00 97.48 45  B 1 
ATOM 3536 C CA    . PHE B 2 45  ? -15.473 -0.510  7.717   1.00 97.65 45  B 1 
ATOM 3537 C C     . PHE B 2 45  ? -14.260 -1.144  7.013   1.00 97.73 45  B 1 
ATOM 3538 O O     . PHE B 2 45  ? -14.268 -2.343  6.727   1.00 97.12 45  B 1 
ATOM 3539 C CB    . PHE B 2 45  ? -16.206 0.457   6.787   1.00 97.61 45  B 1 
ATOM 3540 C CG    . PHE B 2 45  ? -16.516 -0.127  5.418   1.00 97.65 45  B 1 
ATOM 3541 C CD1   . PHE B 2 45  ? -15.773 0.268   4.290   1.00 96.39 45  B 1 
ATOM 3542 C CD2   . PHE B 2 45  ? -17.524 -1.084  5.279   1.00 96.46 45  B 1 
ATOM 3543 C CE1   . PHE B 2 45  ? -16.057 -0.276  3.030   1.00 95.95 45  B 1 
ATOM 3544 C CE2   . PHE B 2 45  ? -17.811 -1.634  4.024   1.00 95.93 45  B 1 
ATOM 3545 C CZ    . PHE B 2 45  ? -17.079 -1.231  2.892   1.00 96.38 45  B 1 
ATOM 3546 N N     . ILE B 2 46  ? -13.177 -0.395  6.821   1.00 97.70 46  B 1 
ATOM 3547 C CA    . ILE B 2 46  ? -11.942 -0.941  6.251   1.00 97.74 46  B 1 
ATOM 3548 C C     . ILE B 2 46  ? -11.435 -2.119  7.085   1.00 97.72 46  B 1 
ATOM 3549 O O     . ILE B 2 46  ? -11.043 -3.149  6.535   1.00 97.00 46  B 1 
ATOM 3550 C CB    . ILE B 2 46  ? -10.848 0.142   6.131   1.00 97.60 46  B 1 
ATOM 3551 C CG1   . ILE B 2 46  ? -11.241 1.230   5.110   1.00 96.45 46  B 1 
ATOM 3552 C CG2   . ILE B 2 46  ? -9.489  -0.459  5.724   1.00 96.17 46  B 1 
ATOM 3553 C CD1   . ILE B 2 46  ? -10.418 2.514   5.228   1.00 93.49 46  B 1 
ATOM 3554 N N     . SER B 2 47  ? -11.430 -1.986  8.399   1.00 97.41 47  B 1 
ATOM 3555 C CA    . SER B 2 47  ? -10.907 -3.018  9.288   1.00 97.13 47  B 1 
ATOM 3556 C C     . SER B 2 47  ? -11.789 -4.267  9.327   1.00 97.13 47  B 1 
ATOM 3557 O O     . SER B 2 47  ? -11.260 -5.377  9.357   1.00 95.96 47  B 1 
ATOM 3558 C CB    . SER B 2 47  ? -10.748 -2.457  10.692  1.00 96.44 47  B 1 
ATOM 3559 O OG    . SER B 2 47  ? -9.889  -1.340  10.690  1.00 90.23 47  B 1 
ATOM 3560 N N     . PHE B 2 48  ? -13.109 -4.103  9.268   1.00 97.14 48  B 1 
ATOM 3561 C CA    . PHE B 2 48  ? -14.082 -5.185  9.231   1.00 97.09 48  B 1 
ATOM 3562 C C     . PHE B 2 48  ? -13.949 -6.022  7.958   1.00 97.15 48  B 1 
ATOM 3563 O O     . PHE B 2 48  ? -13.699 -7.226  8.036   1.00 96.13 48  B 1 
ATOM 3564 C CB    . PHE B 2 48  ? -15.484 -4.583  9.381   1.00 96.60 48  B 1 
ATOM 3565 C CG    . PHE B 2 48  ? -16.607 -5.606  9.396   1.00 96.33 48  B 1 
ATOM 3566 C CD1   . PHE B 2 48  ? -17.774 -5.373  8.647   1.00 94.17 48  B 1 
ATOM 3567 C CD2   . PHE B 2 48  ? -16.512 -6.759  10.190  1.00 94.17 48  B 1 
ATOM 3568 C CE1   . PHE B 2 48  ? -18.844 -6.280  8.705   1.00 92.94 48  B 1 
ATOM 3569 C CE2   . PHE B 2 48  ? -17.569 -7.672  10.244  1.00 92.87 48  B 1 
ATOM 3570 C CZ    . PHE B 2 48  ? -18.735 -7.429  9.511   1.00 93.57 48  B 1 
ATOM 3571 N N     . ILE B 2 49  ? -13.972 -5.372  6.791   1.00 97.57 49  B 1 
ATOM 3572 C CA    . ILE B 2 49  ? -13.782 -6.051  5.500   1.00 97.69 49  B 1 
ATOM 3573 C C     . ILE B 2 49  ? -12.387 -6.685  5.408   1.00 97.63 49  B 1 
ATOM 3574 O O     . ILE B 2 49  ? -12.241 -7.803  4.923   1.00 96.86 49  B 1 
ATOM 3575 C CB    . ILE B 2 49  ? -14.040 -5.060  4.352   1.00 97.34 49  B 1 
ATOM 3576 C CG1   . ILE B 2 49  ? -15.455 -4.437  4.364   1.00 95.40 49  B 1 
ATOM 3577 C CG2   . ILE B 2 49  ? -13.787 -5.727  2.985   1.00 96.04 49  B 1 
ATOM 3578 C CD1   . ILE B 2 49  ? -16.620 -5.420  4.309   1.00 88.34 49  B 1 
ATOM 3579 N N     . THR B 2 50  ? -11.348 -6.001  5.898   1.00 97.76 50  B 1 
ATOM 3580 C CA    . THR B 2 50  ? -9.987  -6.541  5.900   1.00 97.60 50  B 1 
ATOM 3581 C C     . THR B 2 50  ? -9.867  -7.790  6.758   1.00 97.37 50  B 1 
ATOM 3582 O O     . THR B 2 50  ? -9.156  -8.712  6.369   1.00 96.13 50  B 1 
ATOM 3583 C CB    . THR B 2 50  ? -8.955  -5.508  6.375   1.00 97.14 50  B 1 
ATOM 3584 O OG1   . THR B 2 50  ? -8.933  -4.392  5.517   1.00 90.67 50  B 1 
ATOM 3585 C CG2   . THR B 2 50  ? -7.520  -6.044  6.370   1.00 88.23 50  B 1 
ATOM 3586 N N     . SER B 2 51  ? -10.536 -7.845  7.904   1.00 96.91 51  B 1 
ATOM 3587 C CA    . SER B 2 51  ? -10.532 -9.015  8.778   1.00 96.33 51  B 1 
ATOM 3588 C C     . SER B 2 51  ? -11.074 -10.239 8.050   1.00 96.23 51  B 1 
ATOM 3589 O O     . SER B 2 51  ? -10.389 -11.263 7.999   1.00 94.98 51  B 1 
ATOM 3590 C CB    . SER B 2 51  ? -11.342 -8.735  10.055  1.00 95.45 51  B 1 
ATOM 3591 O OG    . SER B 2 51  ? -11.294 -9.846  10.923  1.00 86.14 51  B 1 
ATOM 3592 N N     . GLU B 2 52  ? -12.224 -10.122 7.402   1.00 96.35 52  B 1 
ATOM 3593 C CA    . GLU B 2 52  ? -12.839 -11.238 6.684   1.00 96.00 52  B 1 
ATOM 3594 C C     . GLU B 2 52  ? -12.034 -11.654 5.448   1.00 96.41 52  B 1 
ATOM 3595 O O     . GLU B 2 52  ? -11.796 -12.841 5.207   1.00 95.38 52  B 1 
ATOM 3596 C CB    . GLU B 2 52  ? -14.289 -10.872 6.328   1.00 95.02 52  B 1 
ATOM 3597 C CG    . GLU B 2 52  ? -15.096 -12.065 5.785   1.00 89.51 52  B 1 
ATOM 3598 C CD    . GLU B 2 52  ? -15.099 -13.274 6.746   1.00 89.98 52  B 1 
ATOM 3599 O OE1   . GLU B 2 52  ? -15.045 -14.430 6.287   1.00 85.35 52  B 1 
ATOM 3600 O OE2   . GLU B 2 52  ? -15.097 -13.079 7.977   1.00 84.59 52  B 1 
ATOM 3601 N N     . ALA B 2 53  ? -11.509 -10.691 4.682   1.00 97.11 53  B 1 
ATOM 3602 C CA    . ALA B 2 53  ? -10.639 -10.975 3.546   1.00 97.26 53  B 1 
ATOM 3603 C C     . ALA B 2 53  ? -9.334  -11.670 3.964   1.00 97.08 53  B 1 
ATOM 3604 O O     . ALA B 2 53  ? -8.853  -12.572 3.275   1.00 96.05 53  B 1 
ATOM 3605 C CB    . ALA B 2 53  ? -10.358 -9.661  2.814   1.00 96.98 53  B 1 
ATOM 3606 N N     . SER B 2 54  ? -8.754  -11.274 5.100   1.00 97.20 54  B 1 
ATOM 3607 C CA    . SER B 2 54  ? -7.567  -11.918 5.670   1.00 96.81 54  B 1 
ATOM 3608 C C     . SER B 2 54  ? -7.855  -13.362 6.066   1.00 96.69 54  B 1 
ATOM 3609 O O     . SER B 2 54  ? -7.072  -14.256 5.719   1.00 95.32 54  B 1 
ATOM 3610 C CB    . SER B 2 54  ? -7.070  -11.127 6.881   1.00 95.81 54  B 1 
ATOM 3611 O OG    . SER B 2 54  ? -5.861  -11.692 7.364   1.00 84.94 54  B 1 
ATOM 3612 N N     . ASP B 2 55  ? -8.987  -13.611 6.691   1.00 95.79 55  B 1 
ATOM 3613 C CA    . ASP B 2 55  ? -9.394  -14.962 7.079   1.00 95.23 55  B 1 
ATOM 3614 C C     . ASP B 2 55  ? -9.609  -15.872 5.869   1.00 95.54 55  B 1 
ATOM 3615 O O     . ASP B 2 55  ? -9.155  -17.023 5.865   1.00 93.83 55  B 1 
ATOM 3616 C CB    . ASP B 2 55  ? -10.686 -14.887 7.893   1.00 94.07 55  B 1 
ATOM 3617 C CG    . ASP B 2 55  ? -10.489 -14.312 9.289   1.00 88.57 55  B 1 
ATOM 3618 O OD1   . ASP B 2 55  ? -9.341  -14.281 9.787   1.00 81.94 55  B 1 
ATOM 3619 O OD2   . ASP B 2 55  ? -11.512 -14.041 9.950   1.00 82.06 55  B 1 
ATOM 3620 N N     . LYS B 2 56  ? -10.216 -15.359 4.792   1.00 95.52 56  B 1 
ATOM 3621 C CA    . LYS B 2 56  ? -10.330 -16.069 3.519   1.00 95.54 56  B 1 
ATOM 3622 C C     . LYS B 2 56  ? -8.950  -16.423 2.964   1.00 95.72 56  B 1 
ATOM 3623 O O     . LYS B 2 56  ? -8.702  -17.576 2.631   1.00 94.52 56  B 1 
ATOM 3624 C CB    . LYS B 2 56  ? -11.129 -15.223 2.519   1.00 94.80 56  B 1 
ATOM 3625 C CG    . LYS B 2 56  ? -11.378 -15.999 1.217   1.00 91.92 56  B 1 
ATOM 3626 C CD    . LYS B 2 56  ? -11.811 -15.085 0.078   1.00 86.72 56  B 1 
ATOM 3627 C CE    . LYS B 2 56  ? -11.947 -15.905 -1.200  1.00 82.40 56  B 1 
ATOM 3628 N NZ    . LYS B 2 56  ? -11.822 -15.068 -2.412  1.00 74.32 56  B 1 
ATOM 3629 N N     . CYS B 2 57  ? -8.031  -15.459 2.920   1.00 96.04 57  B 1 
ATOM 3630 C CA    . CYS B 2 57  ? -6.672  -15.695 2.446   1.00 95.82 57  B 1 
ATOM 3631 C C     . CYS B 2 57  ? -5.951  -16.777 3.266   1.00 95.60 57  B 1 
ATOM 3632 O O     . CYS B 2 57  ? -5.248  -17.606 2.692   1.00 94.12 57  B 1 
ATOM 3633 C CB    . CYS B 2 57  ? -5.876  -14.395 2.478   1.00 95.58 57  B 1 
ATOM 3634 S SG    . CYS B 2 57  ? -6.458  -13.249 1.195   1.00 92.93 57  B 1 
ATOM 3635 N N     . GLN B 2 58  ? -6.132  -16.795 4.577   1.00 95.76 58  B 1 
ATOM 3636 C CA    . GLN B 2 58  ? -5.552  -17.817 5.445   1.00 95.32 58  B 1 
ATOM 3637 C C     . GLN B 2 58  ? -6.153  -19.207 5.188   1.00 95.53 58  B 1 
ATOM 3638 O O     . GLN B 2 58  ? -5.382  -20.167 5.054   1.00 93.57 58  B 1 
ATOM 3639 C CB    . GLN B 2 58  ? -5.733  -17.428 6.913   1.00 94.09 58  B 1 
ATOM 3640 C CG    . GLN B 2 58  ? -4.844  -16.252 7.339   1.00 85.78 58  B 1 
ATOM 3641 C CD    . GLN B 2 58  ? -5.015  -15.899 8.815   1.00 82.16 58  B 1 
ATOM 3642 O OE1   . GLN B 2 58  ? -5.565  -16.660 9.596   1.00 73.20 58  B 1 
ATOM 3643 N NE2   . GLN B 2 58  ? -4.527  -14.757 9.242   1.00 68.94 58  B 1 
ATOM 3644 N N     . ARG B 2 59  ? -7.471  -19.318 5.032   1.00 95.03 59  B 1 
ATOM 3645 C CA    . ARG B 2 59  ? -8.138  -20.590 4.685   1.00 94.76 59  B 1 
ATOM 3646 C C     . ARG B 2 59  ? -7.621  -21.146 3.356   1.00 94.96 59  B 1 
ATOM 3647 O O     . ARG B 2 59  ? -7.350  -22.338 3.254   1.00 92.90 59  B 1 
ATOM 3648 C CB    . ARG B 2 59  ? -9.667  -20.399 4.625   1.00 93.62 59  B 1 
ATOM 3649 C CG    . ARG B 2 59  ? -10.306 -20.203 6.016   1.00 85.75 59  B 1 
ATOM 3650 C CD    . ARG B 2 59  ? -11.847 -20.226 5.956   1.00 85.31 59  B 1 
ATOM 3651 N NE    . ARG B 2 59  ? -12.416 -19.135 5.161   1.00 78.30 59  B 1 
ATOM 3652 C CZ    . ARG B 2 59  ? -12.901 -17.978 5.600   1.00 72.64 59  B 1 
ATOM 3653 N NH1   . ARG B 2 59  ? -12.869 -17.637 6.860   1.00 64.57 59  B 1 
ATOM 3654 N NH2   . ARG B 2 59  ? -13.466 -17.127 4.784   1.00 64.51 59  B 1 
ATOM 3655 N N     . GLU B 2 60  ? -7.409  -20.281 2.369   1.00 94.49 60  B 1 
ATOM 3656 C CA    . GLU B 2 60  ? -6.869  -20.642 1.046   1.00 94.14 60  B 1 
ATOM 3657 C C     . GLU B 2 60  ? -5.330  -20.733 0.998   1.00 94.04 60  B 1 
ATOM 3658 O O     . GLU B 2 60  ? -4.740  -20.887 -0.070  1.00 91.09 60  B 1 
ATOM 3659 C CB    . GLU B 2 60  ? -7.406  -19.645 0.012   1.00 93.52 60  B 1 
ATOM 3660 C CG    . GLU B 2 60  ? -8.928  -19.730 -0.179  1.00 91.02 60  B 1 
ATOM 3661 C CD    . GLU B 2 60  ? -9.470  -18.647 -1.123  1.00 89.79 60  B 1 
ATOM 3662 O OE1   . GLU B 2 60  ? -10.699 -18.533 -1.241  1.00 86.50 60  B 1 
ATOM 3663 O OE2   . GLU B 2 60  ? -8.663  -17.894 -1.719  1.00 84.46 60  B 1 
ATOM 3664 N N     . LYS B 2 61  ? -4.647  -20.631 2.150   1.00 93.58 61  B 1 
ATOM 3665 C CA    . LYS B 2 61  ? -3.180  -20.655 2.278   1.00 93.78 61  B 1 
ATOM 3666 C C     . LYS B 2 61  ? -2.459  -19.590 1.425   1.00 94.32 61  B 1 
ATOM 3667 O O     . LYS B 2 61  ? -1.288  -19.747 1.076   1.00 90.96 61  B 1 
ATOM 3668 C CB    . LYS B 2 61  ? -2.630  -22.070 2.038   1.00 92.17 61  B 1 
ATOM 3669 C CG    . LYS B 2 61  ? -3.251  -23.126 2.972   1.00 86.31 61  B 1 
ATOM 3670 C CD    . LYS B 2 61  ? -2.698  -24.521 2.649   1.00 77.36 61  B 1 
ATOM 3671 C CE    . LYS B 2 61  ? -3.348  -25.554 3.555   1.00 68.15 61  B 1 
ATOM 3672 N NZ    . LYS B 2 61  ? -2.935  -26.944 3.223   1.00 57.41 61  B 1 
ATOM 3673 N N     . ARG B 2 62  ? -3.136  -18.482 1.113   1.00 93.30 62  B 1 
ATOM 3674 C CA    . ARG B 2 62  ? -2.574  -17.336 0.396   1.00 94.11 62  B 1 
ATOM 3675 C C     . ARG B 2 62  ? -2.047  -16.286 1.370   1.00 94.54 62  B 1 
ATOM 3676 O O     . ARG B 2 62  ? -2.514  -16.158 2.494   1.00 92.54 62  B 1 
ATOM 3677 C CB    . ARG B 2 62  ? -3.600  -16.760 -0.584  1.00 93.44 62  B 1 
ATOM 3678 C CG    . ARG B 2 62  ? -3.912  -17.750 -1.720  1.00 90.41 62  B 1 
ATOM 3679 C CD    . ARG B 2 62  ? -4.799  -17.156 -2.821  1.00 90.62 62  B 1 
ATOM 3680 N NE    . ARG B 2 62  ? -6.137  -16.837 -2.315  1.00 87.81 62  B 1 
ATOM 3681 C CZ    . ARG B 2 62  ? -6.643  -15.628 -2.026  1.00 89.12 62  B 1 
ATOM 3682 N NH1   . ARG B 2 62  ? -5.988  -14.511 -2.194  1.00 79.70 62  B 1 
ATOM 3683 N NH2   . ARG B 2 62  ? -7.839  -15.547 -1.558  1.00 82.48 62  B 1 
ATOM 3684 N N     . LYS B 2 63  ? -1.056  -15.492 0.930   1.00 94.87 63  B 1 
ATOM 3685 C CA    . LYS B 2 63  ? -0.416  -14.453 1.757   1.00 94.71 63  B 1 
ATOM 3686 C C     . LYS B 2 63  ? -0.734  -13.028 1.308   1.00 95.57 63  B 1 
ATOM 3687 O O     . LYS B 2 63  ? -0.348  -12.080 1.980   1.00 93.21 63  B 1 
ATOM 3688 C CB    . LYS B 2 63  ? 1.104   -14.675 1.794   1.00 93.40 63  B 1 
ATOM 3689 C CG    . LYS B 2 63  ? 1.482   -15.999 2.469   1.00 89.58 63  B 1 
ATOM 3690 C CD    . LYS B 2 63  ? 3.000   -16.158 2.529   1.00 83.40 63  B 1 
ATOM 3691 C CE    . LYS B 2 63  ? 3.345   -17.510 3.167   1.00 78.47 63  B 1 
ATOM 3692 N NZ    . LYS B 2 63  ? 4.797   -17.767 3.163   1.00 67.57 63  B 1 
ATOM 3693 N N     . THR B 2 64  ? -1.378  -12.883 0.162   1.00 95.75 64  B 1 
ATOM 3694 C CA    . THR B 2 64  ? -1.659  -11.580 -0.445  1.00 96.00 64  B 1 
ATOM 3695 C C     . THR B 2 64  ? -3.160  -11.380 -0.533  1.00 96.20 64  B 1 
ATOM 3696 O O     . THR B 2 64  ? -3.825  -12.182 -1.190  1.00 94.75 64  B 1 
ATOM 3697 C CB    . THR B 2 64  ? -1.018  -11.473 -1.837  1.00 95.31 64  B 1 
ATOM 3698 O OG1   . THR B 2 64  ? 0.357   -11.772 -1.765  1.00 90.61 64  B 1 
ATOM 3699 C CG2   . THR B 2 64  ? -1.141  -10.059 -2.416  1.00 91.07 64  B 1 
ATOM 3700 N N     . ILE B 2 65  ? -3.660  -10.309 0.086   1.00 96.90 65  B 1 
ATOM 3701 C CA    . ILE B 2 65  ? -5.032  -9.840  -0.099  1.00 97.19 65  B 1 
ATOM 3702 C C     . ILE B 2 65  ? -5.100  -9.102  -1.440  1.00 97.33 65  B 1 
ATOM 3703 O O     . ILE B 2 65  ? -4.344  -8.141  -1.652  1.00 96.52 65  B 1 
ATOM 3704 C CB    . ILE B 2 65  ? -5.487  -8.948  1.078   1.00 96.84 65  B 1 
ATOM 3705 C CG1   . ILE B 2 65  ? -5.416  -9.717  2.412   1.00 94.02 65  B 1 
ATOM 3706 C CG2   . ILE B 2 65  ? -6.910  -8.415  0.832   1.00 93.76 65  B 1 
ATOM 3707 C CD1   . ILE B 2 65  ? -5.727  -8.861  3.644   1.00 88.26 65  B 1 
ATOM 3708 N N     . ASN B 2 66  ? -5.979  -9.546  -2.335  1.00 96.04 66  B 1 
ATOM 3709 C CA    . ASN B 2 66  ? -6.243  -8.928  -3.628  1.00 95.78 66  B 1 
ATOM 3710 C C     . ASN B 2 66  ? -7.622  -8.235  -3.653  1.00 96.56 66  B 1 
ATOM 3711 O O     . ASN B 2 66  ? -8.325  -8.202  -2.641  1.00 95.65 66  B 1 
ATOM 3712 C CB    . ASN B 2 66  ? -6.039  -9.990  -4.737  1.00 93.93 66  B 1 
ATOM 3713 C CG    . ASN B 2 66  ? -7.047  -11.123 -4.682  1.00 90.37 66  B 1 
ATOM 3714 O OD1   . ASN B 2 66  ? -8.073  -11.029 -4.048  1.00 75.77 66  B 1 
ATOM 3715 N ND2   . ASN B 2 66  ? -6.790  -12.219 -5.353  1.00 79.57 66  B 1 
ATOM 3716 N N     . GLY B 2 67  ? -7.991  -7.639  -4.787  1.00 96.39 67  B 1 
ATOM 3717 C CA    . GLY B 2 67  ? -9.294  -6.993  -4.951  1.00 96.53 67  B 1 
ATOM 3718 C C     . GLY B 2 67  ? -10.466 -7.968  -4.835  1.00 96.92 67  B 1 
ATOM 3719 O O     . GLY B 2 67  ? -11.442 -7.650  -4.165  1.00 96.35 67  B 1 
ATOM 3720 N N     . ASP B 2 68  ? -10.329 -9.175  -5.400  1.00 96.25 68  B 1 
ATOM 3721 C CA    . ASP B 2 68  ? -11.384 -10.192 -5.385  1.00 95.96 68  B 1 
ATOM 3722 C C     . ASP B 2 68  ? -11.669 -10.706 -3.969  1.00 96.37 68  B 1 
ATOM 3723 O O     . ASP B 2 68  ? -12.810 -10.984 -3.624  1.00 95.27 68  B 1 
ATOM 3724 C CB    . ASP B 2 68  ? -11.007 -11.360 -6.310  1.00 94.64 68  B 1 
ATOM 3725 C CG    . ASP B 2 68  ? -10.671 -10.899 -7.724  1.00 90.64 68  B 1 
ATOM 3726 O OD1   . ASP B 2 68  ? -11.432 -10.092 -8.302  1.00 82.73 68  B 1 
ATOM 3727 O OD2   . ASP B 2 68  ? -9.590  -11.267 -8.224  1.00 82.84 68  B 1 
ATOM 3728 N N     . ASP B 2 69  ? -10.645 -10.764 -3.106  1.00 96.61 69  B 1 
ATOM 3729 C CA    . ASP B 2 69  ? -10.828 -11.113 -1.692  1.00 96.89 69  B 1 
ATOM 3730 C C     . ASP B 2 69  ? -11.666 -10.066 -0.958  1.00 97.27 69  B 1 
ATOM 3731 O O     . ASP B 2 69  ? -12.479 -10.422 -0.097  1.00 96.50 69  B 1 
ATOM 3732 C CB    . ASP B 2 69  ? -9.468  -11.242 -0.985  1.00 96.50 69  B 1 
ATOM 3733 C CG    . ASP B 2 69  ? -8.588  -12.360 -1.541  1.00 95.39 69  B 1 
ATOM 3734 O OD1   . ASP B 2 69  ? -9.104  -13.439 -1.889  1.00 91.97 69  B 1 
ATOM 3735 O OD2   . ASP B 2 69  ? -7.349  -12.196 -1.572  1.00 92.07 69  B 1 
ATOM 3736 N N     . LEU B 2 70  ? -11.480 -8.780  -1.294  1.00 96.99 70  B 1 
ATOM 3737 C CA    . LEU B 2 70  ? -12.263 -7.698  -0.715  1.00 97.41 70  B 1 
ATOM 3738 C C     . LEU B 2 70  ? -13.705 -7.710  -1.221  1.00 97.44 70  B 1 
ATOM 3739 O O     . LEU B 2 70  ? -14.620 -7.525  -0.423  1.00 96.63 70  B 1 
ATOM 3740 C CB    . LEU B 2 70  ? -11.611 -6.341  -1.019  1.00 97.30 70  B 1 
ATOM 3741 C CG    . LEU B 2 70  ? -10.192 -6.143  -0.455  1.00 96.58 70  B 1 
ATOM 3742 C CD1   . LEU B 2 70  ? -9.688  -4.758  -0.843  1.00 94.77 70  B 1 
ATOM 3743 C CD2   . LEU B 2 70  ? -10.150 -6.270  1.063   1.00 94.50 70  B 1 
ATOM 3744 N N     . LEU B 2 71  ? -13.917 -7.964  -2.512  1.00 97.09 71  B 1 
ATOM 3745 C CA    . LEU B 2 71  ? -15.254 -8.093  -3.091  1.00 96.92 71  B 1 
ATOM 3746 C C     . LEU B 2 71  ? -16.007 -9.275  -2.464  1.00 96.92 71  B 1 
ATOM 3747 O O     . LEU B 2 71  ? -17.153 -9.124  -2.057  1.00 95.95 71  B 1 
ATOM 3748 C CB    . LEU B 2 71  ? -15.167 -8.261  -4.615  1.00 96.34 71  B 1 
ATOM 3749 C CG    . LEU B 2 71  ? -14.632 -7.048  -5.389  1.00 94.37 71  B 1 
ATOM 3750 C CD1   . LEU B 2 71  ? -14.666 -7.342  -6.888  1.00 88.78 71  B 1 
ATOM 3751 C CD2   . LEU B 2 71  ? -15.451 -5.790  -5.135  1.00 88.58 71  B 1 
ATOM 3752 N N     . TRP B 2 72  ? -15.338 -10.411 -2.335  1.00 96.47 72  B 1 
ATOM 3753 C CA    . TRP B 2 72  ? -15.913 -11.570 -1.664  1.00 96.39 72  B 1 
ATOM 3754 C C     . TRP B 2 72  ? -16.274 -11.260 -0.207  1.00 96.33 72  B 1 
ATOM 3755 O O     . TRP B 2 72  ? -17.383 -11.563 0.226   1.00 95.35 72  B 1 
ATOM 3756 C CB    . TRP B 2 72  ? -14.938 -12.748 -1.764  1.00 95.66 72  B 1 
ATOM 3757 C CG    . TRP B 2 72  ? -15.431 -13.990 -1.102  1.00 94.76 72  B 1 
ATOM 3758 C CD1   . TRP B 2 72  ? -16.167 -14.960 -1.695  1.00 91.76 72  B 1 
ATOM 3759 C CD2   . TRP B 2 72  ? -15.281 -14.388 0.289   1.00 92.92 72  B 1 
ATOM 3760 N NE1   . TRP B 2 72  ? -16.487 -15.938 -0.769  1.00 89.99 72  B 1 
ATOM 3761 C CE2   . TRP B 2 72  ? -15.971 -15.619 0.472   1.00 91.63 72  B 1 
ATOM 3762 C CE3   . TRP B 2 72  ? -14.644 -13.818 1.412   1.00 89.57 72  B 1 
ATOM 3763 C CZ2   . TRP B 2 72  ? -16.036 -16.261 1.730   1.00 89.56 72  B 1 
ATOM 3764 C CZ3   . TRP B 2 72  ? -14.713 -14.459 2.664   1.00 84.90 72  B 1 
ATOM 3765 C CH2   . TRP B 2 72  ? -15.405 -15.658 2.820   1.00 85.93 72  B 1 
ATOM 3766 N N     . ALA B 2 73  ? -15.392 -10.606 0.542   1.00 96.59 73  B 1 
ATOM 3767 C CA    . ALA B 2 73  ? -15.662 -10.233 1.928   1.00 96.54 73  B 1 
ATOM 3768 C C     . ALA B 2 73  ? -16.846 -9.256  2.043   1.00 96.62 73  B 1 
ATOM 3769 O O     . ALA B 2 73  ? -17.702 -9.434  2.899   1.00 95.91 73  B 1 
ATOM 3770 C CB    . ALA B 2 73  ? -14.390 -9.644  2.545   1.00 96.16 73  B 1 
ATOM 3771 N N     . MET B 2 74  ? -16.936 -8.264  1.159   1.00 96.42 74  B 1 
ATOM 3772 C CA    . MET B 2 74  ? -18.077 -7.337  1.144   1.00 96.56 74  B 1 
ATOM 3773 C C     . MET B 2 74  ? -19.391 -8.056  0.827   1.00 96.26 74  B 1 
ATOM 3774 O O     . MET B 2 74  ? -20.371 -7.836  1.527   1.00 95.11 74  B 1 
ATOM 3775 C CB    . MET B 2 74  ? -17.822 -6.190  0.147   1.00 96.59 74  B 1 
ATOM 3776 C CG    . MET B 2 74  ? -16.848 -5.163  0.727   1.00 95.56 74  B 1 
ATOM 3777 S SD    . MET B 2 74  ? -16.492 -3.727  -0.337  1.00 94.10 74  B 1 
ATOM 3778 C CE    . MET B 2 74  ? -15.288 -4.458  -1.449  1.00 87.42 74  B 1 
ATOM 3779 N N     . ALA B 2 75  ? -19.393 -8.953  -0.155  1.00 95.13 75  B 1 
ATOM 3780 C CA    . ALA B 2 75  ? -20.581 -9.732  -0.497  1.00 94.41 75  B 1 
ATOM 3781 C C     . ALA B 2 75  ? -21.053 -10.598 0.675   1.00 94.11 75  B 1 
ATOM 3782 O O     . ALA B 2 75  ? -22.214 -10.534 1.063   1.00 92.38 75  B 1 
ATOM 3783 C CB    . ALA B 2 75  ? -20.251 -10.582 -1.722  1.00 93.51 75  B 1 
ATOM 3784 N N     . THR B 2 76  ? -20.146 -11.338 1.313   1.00 94.94 76  B 1 
ATOM 3785 C CA    . THR B 2 76  ? -20.493 -12.231 2.423   1.00 94.33 76  B 1 
ATOM 3786 C C     . THR B 2 76  ? -20.945 -11.491 3.684   1.00 94.28 76  B 1 
ATOM 3787 O O     . THR B 2 76  ? -21.730 -12.032 4.469   1.00 91.56 76  B 1 
ATOM 3788 C CB    . THR B 2 76  ? -19.333 -13.167 2.784   1.00 92.62 76  B 1 
ATOM 3789 O OG1   . THR B 2 76  ? -18.148 -12.456 3.059   1.00 81.70 76  B 1 
ATOM 3790 C CG2   . THR B 2 76  ? -19.023 -14.149 1.657   1.00 79.37 76  B 1 
ATOM 3791 N N     . LEU B 2 77  ? -20.507 -10.238 3.868   1.00 94.33 77  B 1 
ATOM 3792 C CA    . LEU B 2 77  ? -20.861 -9.406  5.016   1.00 94.45 77  B 1 
ATOM 3793 C C     . LEU B 2 77  ? -22.101 -8.519  4.794   1.00 94.24 77  B 1 
ATOM 3794 O O     . LEU B 2 77  ? -22.425 -7.716  5.671   1.00 91.50 77  B 1 
ATOM 3795 C CB    . LEU B 2 77  ? -19.631 -8.597  5.450   1.00 94.36 77  B 1 
ATOM 3796 C CG    . LEU B 2 77  ? -18.475 -9.447  5.996   1.00 93.64 77  B 1 
ATOM 3797 C CD1   . LEU B 2 77  ? -17.262 -8.553  6.239   1.00 91.16 77  B 1 
ATOM 3798 C CD2   . LEU B 2 77  ? -18.827 -10.160 7.312   1.00 90.63 77  B 1 
ATOM 3799 N N     . GLY B 2 78  ? -22.784 -8.659  3.645   1.00 93.63 78  B 1 
ATOM 3800 C CA    . GLY B 2 78  ? -24.052 -7.972  3.358   1.00 93.13 78  B 1 
ATOM 3801 C C     . GLY B 2 78  ? -23.923 -6.647  2.603   1.00 93.81 78  B 1 
ATOM 3802 O O     . GLY B 2 78  ? -24.895 -5.908  2.493   1.00 90.36 78  B 1 
ATOM 3803 N N     . PHE B 2 79  ? -22.751 -6.339  2.045   1.00 94.95 79  B 1 
ATOM 3804 C CA    . PHE B 2 79  ? -22.530 -5.157  1.200   1.00 95.23 79  B 1 
ATOM 3805 C C     . PHE B 2 79  ? -22.677 -5.491  -0.296  1.00 95.01 79  B 1 
ATOM 3806 O O     . PHE B 2 79  ? -21.868 -5.059  -1.125  1.00 92.83 79  B 1 
ATOM 3807 C CB    . PHE B 2 79  ? -21.192 -4.506  1.536   1.00 95.11 79  B 1 
ATOM 3808 C CG    . PHE B 2 79  ? -21.082 -4.009  2.952   1.00 95.46 79  B 1 
ATOM 3809 C CD1   . PHE B 2 79  ? -21.638 -2.766  3.309   1.00 93.32 79  B 1 
ATOM 3810 C CD2   . PHE B 2 79  ? -20.461 -4.783  3.932   1.00 93.10 79  B 1 
ATOM 3811 C CE1   . PHE B 2 79  ? -21.571 -2.304  4.625   1.00 92.23 79  B 1 
ATOM 3812 C CE2   . PHE B 2 79  ? -20.388 -4.333  5.258   1.00 92.47 79  B 1 
ATOM 3813 C CZ    . PHE B 2 79  ? -20.945 -3.096  5.608   1.00 93.10 79  B 1 
ATOM 3814 N N     . GLU B 2 80  ? -23.687 -6.285  -0.662  1.00 94.65 80  B 1 
ATOM 3815 C CA    . GLU B 2 80  ? -23.867 -6.776  -2.032  1.00 94.13 80  B 1 
ATOM 3816 C C     . GLU B 2 80  ? -24.093 -5.665  -3.045  1.00 94.94 80  B 1 
ATOM 3817 O O     . GLU B 2 80  ? -23.571 -5.741  -4.167  1.00 92.63 80  B 1 
ATOM 3818 C CB    . GLU B 2 80  ? -25.035 -7.759  -2.114  1.00 91.19 80  B 1 
ATOM 3819 C CG    . GLU B 2 80  ? -24.762 -9.018  -1.304  1.00 79.11 80  B 1 
ATOM 3820 C CD    . GLU B 2 80  ? -25.656 -10.181 -1.716  1.00 73.61 80  B 1 
ATOM 3821 O OE1   . GLU B 2 80  ? -25.178 -11.328 -1.596  1.00 63.84 80  B 1 
ATOM 3822 O OE2   . GLU B 2 80  ? -26.794 -9.935  -2.174  1.00 62.13 80  B 1 
ATOM 3823 N N     . GLU B 2 81  ? -24.792 -4.590  -2.670  1.00 94.16 81  B 1 
ATOM 3824 C CA    . GLU B 2 81  ? -25.045 -3.434  -3.535  1.00 94.05 81  B 1 
ATOM 3825 C C     . GLU B 2 81  ? -23.754 -2.767  -4.029  1.00 95.41 81  B 1 
ATOM 3826 O O     . GLU B 2 81  ? -23.733 -2.112  -5.072  1.00 93.26 81  B 1 
ATOM 3827 C CB    . GLU B 2 81  ? -25.896 -2.398  -2.790  1.00 91.89 81  B 1 
ATOM 3828 C CG    . GLU B 2 81  ? -27.285 -2.913  -2.401  1.00 80.97 81  B 1 
ATOM 3829 C CD    . GLU B 2 81  ? -28.189 -1.818  -1.817  1.00 71.33 81  B 1 
ATOM 3830 O OE1   . GLU B 2 81  ? -29.373 -2.123  -1.573  1.00 64.21 81  B 1 
ATOM 3831 O OE2   . GLU B 2 81  ? -27.719 -0.671  -1.628  1.00 62.89 81  B 1 
ATOM 3832 N N     . TYR B 2 82  ? -22.632 -2.962  -3.322  1.00 95.32 82  B 1 
ATOM 3833 C CA    . TYR B 2 82  ? -21.351 -2.392  -3.723  1.00 96.00 82  B 1 
ATOM 3834 C C     . TYR B 2 82  ? -20.631 -3.252  -4.756  1.00 96.07 82  B 1 
ATOM 3835 O O     . TYR B 2 82  ? -19.735 -2.761  -5.451  1.00 94.28 82  B 1 
ATOM 3836 C CB    . TYR B 2 82  ? -20.457 -2.170  -2.497  1.00 96.05 82  B 1 
ATOM 3837 C CG    . TYR B 2 82  ? -20.978 -1.264  -1.393  1.00 96.53 82  B 1 
ATOM 3838 C CD1   . TYR B 2 82  ? -22.240 -0.634  -1.443  1.00 93.73 82  B 1 
ATOM 3839 C CD2   . TYR B 2 82  ? -20.160 -1.052  -0.259  1.00 93.63 82  B 1 
ATOM 3840 C CE1   . TYR B 2 82  ? -22.704 0.173   -0.394  1.00 93.07 82  B 1 
ATOM 3841 C CE2   . TYR B 2 82  ? -20.610 -0.247  0.799   1.00 93.02 82  B 1 
ATOM 3842 C CZ    . TYR B 2 82  ? -21.881 0.354   0.739   1.00 94.47 82  B 1 
ATOM 3843 O OH    . TYR B 2 82  ? -22.328 1.114   1.789   1.00 93.15 82  B 1 
ATOM 3844 N N     . ILE B 2 83  ? -20.985 -4.541  -4.877  1.00 96.56 83  B 1 
ATOM 3845 C CA    . ILE B 2 83  ? -20.197 -5.519  -5.615  1.00 96.18 83  B 1 
ATOM 3846 C C     . ILE B 2 83  ? -20.184 -5.236  -7.107  1.00 96.16 83  B 1 
ATOM 3847 O O     . ILE B 2 83  ? -19.098 -5.182  -7.689  1.00 94.72 83  B 1 
ATOM 3848 C CB    . ILE B 2 83  ? -20.677 -6.953  -5.309  1.00 94.79 83  B 1 
ATOM 3849 C CG1   . ILE B 2 83  ? -20.555 -7.302  -3.811  1.00 89.42 83  B 1 
ATOM 3850 C CG2   . ILE B 2 83  ? -19.914 -7.991  -6.140  1.00 88.88 83  B 1 
ATOM 3851 C CD1   . ILE B 2 83  ? -19.162 -7.101  -3.205  1.00 81.01 83  B 1 
ATOM 3852 N N     . GLU B 2 84  ? -21.342 -5.021  -7.732  1.00 95.62 84  B 1 
ATOM 3853 C CA    . GLU B 2 84  ? -21.395 -4.854  -9.175  1.00 95.34 84  B 1 
ATOM 3854 C C     . GLU B 2 84  ? -20.658 -3.584  -9.657  1.00 95.56 84  B 1 
ATOM 3855 O O     . GLU B 2 84  ? -19.763 -3.692  -10.494 1.00 94.37 84  B 1 
ATOM 3856 C CB    . GLU B 2 84  ? -22.852 -4.972  -9.665  1.00 94.23 84  B 1 
ATOM 3857 C CG    . GLU B 2 84  ? -22.941 -5.302  -11.157 1.00 83.56 84  B 1 
ATOM 3858 C CD    . GLU B 2 84  ? -22.210 -6.604  -11.539 1.00 74.93 84  B 1 
ATOM 3859 O OE1   . GLU B 2 84  ? -21.748 -6.686  -12.689 1.00 67.31 84  B 1 
ATOM 3860 O OE2   . GLU B 2 84  ? -22.016 -7.494  -10.673 1.00 65.99 84  B 1 
ATOM 3861 N N     . PRO B 2 85  ? -20.865 -2.398  -9.038  1.00 95.51 85  B 1 
ATOM 3862 C CA    . PRO B 2 85  ? -20.059 -1.219  -9.362  1.00 95.27 85  B 1 
ATOM 3863 C C     . PRO B 2 85  ? -18.556 -1.428  -9.130  1.00 95.39 85  B 1 
ATOM 3864 O O     . PRO B 2 85  ? -17.724 -0.935  -9.897  1.00 93.91 85  B 1 
ATOM 3865 C CB    . PRO B 2 85  ? -20.604 -0.102  -8.471  1.00 94.05 85  B 1 
ATOM 3866 C CG    . PRO B 2 85  ? -22.034 -0.539  -8.165  1.00 91.32 85  B 1 
ATOM 3867 C CD    . PRO B 2 85  ? -21.932 -2.056  -8.114  1.00 94.69 85  B 1 
ATOM 3868 N N     . LEU B 2 86  ? -18.180 -2.160  -8.071  1.00 95.89 86  B 1 
ATOM 3869 C CA    . LEU B 2 86  ? -16.780 -2.417  -7.750  1.00 95.80 86  B 1 
ATOM 3870 C C     . LEU B 2 86  ? -16.133 -3.448  -8.675  1.00 95.67 86  B 1 
ATOM 3871 O O     . LEU B 2 86  ? -14.951 -3.293  -8.981  1.00 94.34 86  B 1 
ATOM 3872 C CB    . LEU B 2 86  ? -16.641 -2.844  -6.285  1.00 95.82 86  B 1 
ATOM 3873 C CG    . LEU B 2 86  ? -16.878 -1.717  -5.264  1.00 94.89 86  B 1 
ATOM 3874 C CD1   . LEU B 2 86  ? -16.833 -2.311  -3.853  1.00 92.88 86  B 1 
ATOM 3875 C CD2   . LEU B 2 86  ? -15.823 -0.611  -5.351  1.00 92.45 86  B 1 
ATOM 3876 N N     . LYS B 2 87  ? -16.864 -4.449  -9.170  1.00 96.10 87  B 1 
ATOM 3877 C CA    . LYS B 2 87  ? -16.383 -5.385  -10.194 1.00 95.87 87  B 1 
ATOM 3878 C C     . LYS B 2 87  ? -16.037 -4.641  -11.478 1.00 95.72 87  B 1 
ATOM 3879 O O     . LYS B 2 87  ? -14.923 -4.784  -11.976 1.00 94.15 87  B 1 
ATOM 3880 C CB    . LYS B 2 87  ? -17.422 -6.448  -10.518 1.00 94.94 87  B 1 
ATOM 3881 C CG    . LYS B 2 87  ? -17.508 -7.606  -9.512  1.00 85.16 87  B 1 
ATOM 3882 C CD    . LYS B 2 87  ? -18.655 -8.502  -9.992  1.00 82.91 87  B 1 
ATOM 3883 C CE    . LYS B 2 87  ? -19.030 -9.635  -9.050  1.00 74.73 87  B 1 
ATOM 3884 N NZ    . LYS B 2 87  ? -20.367 -10.152 -9.462  1.00 66.84 87  B 1 
ATOM 3885 N N     . VAL B 2 88  ? -16.953 -3.803  -11.975 1.00 95.23 88  B 1 
ATOM 3886 C CA    . VAL B 2 88  ? -16.713 -2.990  -13.171 1.00 94.68 88  B 1 
ATOM 3887 C C     . VAL B 2 88  ? -15.516 -2.058  -12.963 1.00 94.52 88  B 1 
ATOM 3888 O O     . VAL B 2 88  ? -14.654 -1.932  -13.841 1.00 92.80 88  B 1 
ATOM 3889 C CB    . VAL B 2 88  ? -17.973 -2.188  -13.543 1.00 93.53 88  B 1 
ATOM 3890 C CG1   . VAL B 2 88  ? -17.733 -1.267  -14.747 1.00 88.79 88  B 1 
ATOM 3891 C CG2   . VAL B 2 88  ? -19.137 -3.120  -13.898 1.00 88.04 88  B 1 
ATOM 3892 N N     . TYR B 2 89  ? -15.414 -1.431  -11.797 1.00 93.71 89  B 1 
ATOM 3893 C CA    . TYR B 2 89  ? -14.285 -0.556  -11.454 1.00 93.78 89  B 1 
ATOM 3894 C C     . TYR B 2 89  ? -12.946 -1.313  -11.401 1.00 94.06 89  B 1 
ATOM 3895 O O     . TYR B 2 89  ? -11.937 -0.822  -11.919 1.00 92.39 89  B 1 
ATOM 3896 C CB    . TYR B 2 89  ? -14.582 0.129   -10.121 1.00 93.13 89  B 1 
ATOM 3897 C CG    . TYR B 2 89  ? -13.543 1.161   -9.731  1.00 92.94 89  B 1 
ATOM 3898 C CD1   . TYR B 2 89  ? -12.559 0.854   -8.772  1.00 89.44 89  B 1 
ATOM 3899 C CD2   . TYR B 2 89  ? -13.557 2.429   -10.338 1.00 89.61 89  B 1 
ATOM 3900 C CE1   . TYR B 2 89  ? -11.604 1.811   -8.414  1.00 88.18 89  B 1 
ATOM 3901 C CE2   . TYR B 2 89  ? -12.604 3.397   -9.983  1.00 88.21 89  B 1 
ATOM 3902 C CZ    . TYR B 2 89  ? -11.630 3.084   -9.018  1.00 89.37 89  B 1 
ATOM 3903 O OH    . TYR B 2 89  ? -10.700 4.031   -8.659  1.00 87.78 89  B 1 
ATOM 3904 N N     . LEU B 2 90  ? -12.926 -2.503  -10.804 1.00 94.72 90  B 1 
ATOM 3905 C CA    . LEU B 2 90  ? -11.738 -3.348  -10.728 1.00 94.74 90  B 1 
ATOM 3906 C C     . LEU B 2 90  ? -11.319 -3.864  -12.105 1.00 94.42 90  B 1 
ATOM 3907 O O     . LEU B 2 90  ? -10.123 -3.881  -12.401 1.00 92.42 90  B 1 
ATOM 3908 C CB    . LEU B 2 90  ? -12.013 -4.498  -9.746  1.00 94.09 90  B 1 
ATOM 3909 C CG    . LEU B 2 90  ? -10.836 -5.490  -9.567  1.00 92.31 90  B 1 
ATOM 3910 C CD1   . LEU B 2 90  ? -9.561  -4.802  -9.069  1.00 86.70 90  B 1 
ATOM 3911 C CD2   . LEU B 2 90  ? -11.223 -6.571  -8.557  1.00 85.84 90  B 1 
ATOM 3912 N N     . GLN B 2 91  ? -12.271 -4.232  -12.956 1.00 94.35 91  B 1 
ATOM 3913 C CA    . GLN B 2 91  ? -11.985 -4.667  -14.319 1.00 93.95 91  B 1 
ATOM 3914 C C     . GLN B 2 91  ? -11.324 -3.550  -15.129 1.00 93.96 91  B 1 
ATOM 3915 O O     . GLN B 2 91  ? -10.242 -3.760  -15.677 1.00 92.06 91  B 1 
ATOM 3916 C CB    . GLN B 2 91  ? -13.279 -5.192  -14.970 1.00 93.06 91  B 1 
ATOM 3917 C CG    . GLN B 2 91  ? -13.031 -5.766  -16.384 1.00 83.23 91  B 1 
ATOM 3918 C CD    . GLN B 2 91  ? -11.995 -6.895  -16.408 1.00 75.55 91  B 1 
ATOM 3919 O OE1   . GLN B 2 91  ? -11.827 -7.653  -15.462 1.00 67.25 91  B 1 
ATOM 3920 N NE2   . GLN B 2 91  ? -11.261 -7.014  -17.490 1.00 62.12 91  B 1 
ATOM 3921 N N     . LYS B 2 92  ? -11.885 -2.326  -15.096 1.00 93.02 92  B 1 
ATOM 3922 C CA    . LYS B 2 92  ? -11.287 -1.146  -15.741 1.00 92.53 92  B 1 
ATOM 3923 C C     . LYS B 2 92  ? -9.902  -0.782  -15.186 1.00 92.54 92  B 1 
ATOM 3924 O O     . LYS B 2 92  ? -9.122  -0.135  -15.868 1.00 89.78 92  B 1 
ATOM 3925 C CB    . LYS B 2 92  ? -12.217 0.066   -15.580 1.00 91.17 92  B 1 
ATOM 3926 C CG    . LYS B 2 92  ? -13.496 -0.043  -16.426 1.00 80.66 92  B 1 
ATOM 3927 C CD    . LYS B 2 92  ? -14.369 1.208   -16.245 1.00 74.34 92  B 1 
ATOM 3928 C CE    . LYS B 2 92  ? -15.618 1.071   -17.111 1.00 66.21 92  B 1 
ATOM 3929 N NZ    . LYS B 2 92  ? -16.455 2.305   -17.114 1.00 58.12 92  B 1 
ATOM 3930 N N     . TYR B 2 93  ? -9.602  -1.125  -13.941 1.00 91.16 93  B 1 
ATOM 3931 C CA    . TYR B 2 93  ? -8.279  -0.884  -13.353 1.00 90.95 93  B 1 
ATOM 3932 C C     . TYR B 2 93  ? -7.233  -1.908  -13.822 1.00 90.16 93  B 1 
ATOM 3933 O O     . TYR B 2 93  ? -6.039  -1.599  -13.852 1.00 85.40 93  B 1 
ATOM 3934 C CB    . TYR B 2 93  ? -8.382  -0.889  -11.824 1.00 90.41 93  B 1 
ATOM 3935 C CG    . TYR B 2 93  ? -7.051  -0.751  -11.111 1.00 91.61 93  B 1 
ATOM 3936 C CD1   . TYR B 2 93  ? -6.354  -1.902  -10.685 1.00 88.41 93  B 1 
ATOM 3937 C CD2   . TYR B 2 93  ? -6.466  0.518   -10.944 1.00 88.60 93  B 1 
ATOM 3938 C CE1   . TYR B 2 93  ? -5.087  -1.785  -10.102 1.00 87.53 93  B 1 
ATOM 3939 C CE2   . TYR B 2 93  ? -5.186  0.642   -10.355 1.00 88.08 93  B 1 
ATOM 3940 C CZ    . TYR B 2 93  ? -4.503  -0.515  -9.934  1.00 88.40 93  B 1 
ATOM 3941 O OH    . TYR B 2 93  ? -3.250  -0.403  -9.374  1.00 86.97 93  B 1 
ATOM 3942 N N     . ARG B 2 94  ? -7.656  -3.122  -14.145 1.00 89.87 94  B 1 
ATOM 3943 C CA    . ARG B 2 94  ? -6.784  -4.207  -14.602 1.00 86.55 94  B 1 
ATOM 3944 C C     . ARG B 2 94  ? -6.475  -4.136  -16.099 1.00 84.06 94  B 1 
ATOM 3945 O O     . ARG B 2 94  ? -5.464  -4.707  -16.514 1.00 78.60 94  B 1 
ATOM 3946 C CB    . ARG B 2 94  ? -7.429  -5.560  -14.267 1.00 84.64 94  B 1 
ATOM 3947 C CG    . ARG B 2 94  ? -7.399  -5.896  -12.766 1.00 80.51 94  B 1 
ATOM 3948 C CD    . ARG B 2 94  ? -8.222  -7.158  -12.511 1.00 80.03 94  B 1 
ATOM 3949 N NE    . ARG B 2 94  ? -8.141  -7.598  -11.104 1.00 78.86 94  B 1 
ATOM 3950 C CZ    . ARG B 2 94  ? -8.790  -8.609  -10.544 1.00 78.74 94  B 1 
ATOM 3951 N NH1   . ARG B 2 94  ? -9.642  -9.336  -11.219 1.00 74.03 94  B 1 
ATOM 3952 N NH2   . ARG B 2 94  ? -8.591  -8.897  -9.299  1.00 73.26 94  B 1 
ATOM 3953 N N     . GLU B 2 95  ? -7.324  -3.490  -16.874 1.00 84.07 95  B 1 
ATOM 3954 C CA    . GLU B 2 95  ? -7.093  -3.147  -18.279 1.00 81.36 95  B 1 
ATOM 3955 C C     . GLU B 2 95  ? -6.059  -2.013  -18.399 1.00 76.18 95  B 1 
ATOM 3956 O O     . GLU B 2 95  ? -5.153  -2.139  -19.246 1.00 67.51 95  B 1 
ATOM 3957 C CB    . GLU B 2 95  ? -8.443  -2.731  -18.934 1.00 72.42 95  B 1 
ATOM 3958 C CG    . GLU B 2 95  ? -9.393  -3.919  -19.105 1.00 65.86 95  B 1 
ATOM 3959 C CD    . GLU B 2 95  ? -10.856 -3.553  -19.477 1.00 57.15 95  B 1 
ATOM 3960 O OE1   . GLU B 2 95  ? -11.708 -4.457  -19.345 1.00 53.02 95  B 1 
ATOM 3961 O OE2   . GLU B 2 95  ? -11.134 -2.382  -19.832 1.00 55.96 95  B 1 
ATOM 3962 O OXT   . GLU B 2 95  ? -6.161  -1.027  -17.617 1.00 60.37 95  B 1 
ATOM 3963 N N     . GLN C 3 1   ? -32.772 9.820   -13.037 1.00 26.99 1   C 1 
ATOM 3964 C CA    . GLN C 3 1   ? -31.785 9.652   -14.120 1.00 25.89 1   C 1 
ATOM 3965 C C     . GLN C 3 1   ? -30.398 9.762   -13.483 1.00 28.31 1   C 1 
ATOM 3966 O O     . GLN C 3 1   ? -29.896 10.863  -13.302 1.00 25.79 1   C 1 
ATOM 3967 C CB    . GLN C 3 1   ? -32.056 10.719  -15.190 1.00 23.15 1   C 1 
ATOM 3968 C CG    . GLN C 3 1   ? -31.570 10.364  -16.594 1.00 18.76 1   C 1 
ATOM 3969 C CD    . GLN C 3 1   ? -32.070 11.391  -17.617 1.00 15.91 1   C 1 
ATOM 3970 O OE1   . GLN C 3 1   ? -32.463 12.488  -17.258 1.00 15.82 1   C 1 
ATOM 3971 N NE2   . GLN C 3 1   ? -32.073 11.076  -18.895 1.00 13.96 1   C 1 
ATOM 3972 N N     . TYR C 3 2   ? -29.847 8.641   -13.039 1.00 29.68 2   C 1 
ATOM 3973 C CA    . TYR C 3 2   ? -28.460 8.584   -12.586 1.00 29.41 2   C 1 
ATOM 3974 C C     . TYR C 3 2   ? -27.611 8.963   -13.804 1.00 29.02 2   C 1 
ATOM 3975 O O     . TYR C 3 2   ? -27.503 8.184   -14.744 1.00 28.38 2   C 1 
ATOM 3976 C CB    . TYR C 3 2   ? -28.113 7.182   -12.057 1.00 28.99 2   C 1 
ATOM 3977 C CG    . TYR C 3 2   ? -28.393 6.968   -10.578 1.00 27.00 2   C 1 
ATOM 3978 C CD1   . TYR C 3 2   ? -27.356 7.148   -9.638  1.00 26.30 2   C 1 
ATOM 3979 C CD2   . TYR C 3 2   ? -29.670 6.597   -10.125 1.00 27.14 2   C 1 
ATOM 3980 C CE1   . TYR C 3 2   ? -27.582 6.951   -8.273  1.00 24.63 2   C 1 
ATOM 3981 C CE2   . TYR C 3 2   ? -29.917 6.405   -8.757  1.00 24.24 2   C 1 
ATOM 3982 C CZ    . TYR C 3 2   ? -28.868 6.571   -7.822  1.00 24.99 2   C 1 
ATOM 3983 O OH    . TYR C 3 2   ? -29.095 6.378   -6.478  1.00 22.63 2   C 1 
ATOM 3984 N N     . ARG C 3 3   ? -27.100 10.214  -13.852 1.00 31.18 3   C 1 
ATOM 3985 C CA    . ARG C 3 3   ? -26.129 10.588  -14.866 1.00 31.97 3   C 1 
ATOM 3986 C C     . ARG C 3 3   ? -24.992 9.589   -14.725 1.00 32.08 3   C 1 
ATOM 3987 O O     . ARG C 3 3   ? -24.361 9.544   -13.673 1.00 29.91 3   C 1 
ATOM 3988 C CB    . ARG C 3 3   ? -25.622 12.026  -14.677 1.00 30.21 3   C 1 
ATOM 3989 C CG    . ARG C 3 3   ? -26.576 13.071  -15.280 1.00 26.69 3   C 1 
ATOM 3990 C CD    . ARG C 3 3   ? -25.975 14.475  -15.171 1.00 25.06 3   C 1 
ATOM 3991 N NE    . ARG C 3 3   ? -26.809 15.481  -15.847 1.00 22.23 3   C 1 
ATOM 3992 C CZ    . ARG C 3 3   ? -26.557 16.776  -15.965 1.00 20.56 3   C 1 
ATOM 3993 N NH1   . ARG C 3 3   ? -25.501 17.319  -15.415 1.00 19.84 3   C 1 
ATOM 3994 N NH2   . ARG C 3 3   ? -27.353 17.548  -16.630 1.00 18.92 3   C 1 
ATOM 3995 N N     . GLU C 3 4   ? -24.797 8.789   -15.778 1.00 29.88 4   C 1 
ATOM 3996 C CA    . GLU C 3 4   ? -23.511 8.148   -16.002 1.00 29.26 4   C 1 
ATOM 3997 C C     . GLU C 3 4   ? -22.490 9.280   -15.965 1.00 28.74 4   C 1 
ATOM 3998 O O     . GLU C 3 4   ? -22.363 10.080  -16.890 1.00 27.51 4   C 1 
ATOM 3999 C CB    . GLU C 3 4   ? -23.476 7.424   -17.355 1.00 28.08 4   C 1 
ATOM 4000 C CG    . GLU C 3 4   ? -24.259 6.103   -17.325 1.00 24.75 4   C 1 
ATOM 4001 C CD    . GLU C 3 4   ? -24.185 5.345   -18.657 1.00 24.65 4   C 1 
ATOM 4002 O OE1   . GLU C 3 4   ? -24.178 4.096   -18.606 1.00 20.96 4   C 1 
ATOM 4003 O OE2   . GLU C 3 4   ? -24.137 6.030   -19.704 1.00 23.26 4   C 1 
ATOM 4004 N N     . ILE C 3 5   ? -21.853 9.431   -14.815 1.00 40.84 5   C 1 
ATOM 4005 C CA    . ILE C 3 5   ? -20.620 10.163  -14.754 1.00 39.36 5   C 1 
ATOM 4006 C C     . ILE C 3 5   ? -19.715 9.288   -15.617 1.00 39.34 5   C 1 
ATOM 4007 O O     . ILE C 3 5   ? -19.241 8.250   -15.156 1.00 37.50 5   C 1 
ATOM 4008 C CB    . ILE C 3 5   ? -20.133 10.337  -13.305 1.00 36.99 5   C 1 
ATOM 4009 C CG1   . ILE C 3 5   ? -21.199 11.045  -12.432 1.00 33.59 5   C 1 
ATOM 4010 C CG2   . ILE C 3 5   ? -18.831 11.158  -13.305 1.00 34.88 5   C 1 
ATOM 4011 C CD1   . ILE C 3 5   ? -20.826 11.153  -10.950 1.00 32.59 5   C 1 
ATOM 4012 N N     . GLU C 3 6   ? -19.527 9.691   -16.893 1.00 40.27 6   C 1 
ATOM 4013 C CA    . GLU C 3 6   ? -18.332 9.368   -17.674 1.00 39.23 6   C 1 
ATOM 4014 C C     . GLU C 3 6   ? -17.123 9.874   -16.879 1.00 39.21 6   C 1 
ATOM 4015 O O     . GLU C 3 6   ? -16.445 10.839  -17.208 1.00 37.63 6   C 1 
ATOM 4016 C CB    . GLU C 3 6   ? -18.366 10.026  -19.062 1.00 36.51 6   C 1 
ATOM 4017 C CG    . GLU C 3 6   ? -19.365 9.413   -20.042 1.00 31.13 6   C 1 
ATOM 4018 C CD    . GLU C 3 6   ? -19.199 10.031  -21.443 1.00 30.54 6   C 1 
ATOM 4019 O OE1   . GLU C 3 6   ? -19.490 9.331   -22.425 1.00 26.29 6   C 1 
ATOM 4020 O OE2   . GLU C 3 6   ? -18.753 11.209  -21.516 1.00 28.76 6   C 1 
ATOM 4021 N N     . ALA C 3 7   ? -16.914 9.249   -15.731 1.00 53.53 7   C 1 
ATOM 4022 C CA    . ALA C 3 7   ? -15.715 9.347   -14.988 1.00 52.47 7   C 1 
ATOM 4023 C C     . ALA C 3 7   ? -14.708 8.639   -15.896 1.00 54.58 7   C 1 
ATOM 4024 O O     . ALA C 3 7   ? -14.584 7.419   -15.855 1.00 51.08 7   C 1 
ATOM 4025 C CB    . ALA C 3 7   ? -15.895 8.678   -13.614 1.00 47.47 7   C 1 
ATOM 4026 N N     . THR C 3 8   ? -14.027 9.424   -16.756 1.00 52.66 8   C 1 
ATOM 4027 C CA    . THR C 3 8   ? -12.675 9.091   -17.185 1.00 53.95 8   C 1 
ATOM 4028 C C     . THR C 3 8   ? -11.969 8.641   -15.919 1.00 58.32 8   C 1 
ATOM 4029 O O     . THR C 3 8   ? -11.691 9.451   -15.034 1.00 55.25 8   C 1 
ATOM 4030 C CB    . THR C 3 8   ? -11.964 10.309  -17.780 1.00 46.67 8   C 1 
ATOM 4031 O OG1   . THR C 3 8   ? -12.235 11.476  -17.032 1.00 39.21 8   C 1 
ATOM 4032 C CG2   . THR C 3 8   ? -12.427 10.578  -19.209 1.00 38.13 8   C 1 
ATOM 4033 N N     . THR C 3 9   ? -11.864 7.324   -15.760 1.00 61.41 9   C 1 
ATOM 4034 C CA    . THR C 3 9   ? -11.465 6.694   -14.507 1.00 64.08 9   C 1 
ATOM 4035 C C     . THR C 3 9   ? -9.988  6.972   -14.301 1.00 68.66 9   C 1 
ATOM 4036 O O     . THR C 3 9   ? -9.127  6.133   -14.555 1.00 62.20 9   C 1 
ATOM 4037 C CB    . THR C 3 9   ? -11.809 5.191   -14.475 1.00 55.76 9   C 1 
ATOM 4038 O OG1   . THR C 3 9   ? -11.615 4.601   -15.749 1.00 48.73 9   C 1 
ATOM 4039 C CG2   . THR C 3 9   ? -13.262 4.939   -14.083 1.00 46.57 9   C 1 
ATOM 4040 N N     . ASP C 3 10  ? -9.703  8.215   -13.924 1.00 65.95 10  C 1 
ATOM 4041 C CA    . ASP C 3 10  ? -8.367  8.627   -13.571 1.00 68.10 10  C 1 
ATOM 4042 C C     . ASP C 3 10  ? -8.052  7.978   -12.228 1.00 71.07 10  C 1 
ATOM 4043 O O     . ASP C 3 10  ? -8.264  8.537   -11.152 1.00 64.90 10  C 1 
ATOM 4044 C CB    . ASP C 3 10  ? -8.212  10.152  -13.580 1.00 57.84 10  C 1 
ATOM 4045 C CG    . ASP C 3 10  ? -6.751  10.561  -13.333 1.00 49.12 10  C 1 
ATOM 4046 O OD1   . ASP C 3 10  ? -5.871  9.679   -13.288 1.00 45.50 10  C 1 
ATOM 4047 O OD2   . ASP C 3 10  ? -6.508  11.773  -13.153 1.00 45.92 10  C 1 
ATOM 4048 N N     . PHE C 3 11  ? -7.564  6.761   -12.328 1.00 68.48 11  C 1 
ATOM 4049 C CA    . PHE C 3 11  ? -7.119  5.966   -11.193 1.00 69.42 11  C 1 
ATOM 4050 C C     . PHE C 3 11  ? -6.006  6.651   -10.391 1.00 72.49 11  C 1 
ATOM 4051 O O     . PHE C 3 11  ? -5.632  6.167   -9.319  1.00 67.01 11  C 1 
ATOM 4052 C CB    . PHE C 3 11  ? -6.666  4.594   -11.692 1.00 63.93 11  C 1 
ATOM 4053 C CG    . PHE C 3 11  ? -7.776  3.755   -12.290 1.00 65.89 11  C 1 
ATOM 4054 C CD1   . PHE C 3 11  ? -8.728  3.157   -11.457 1.00 62.13 11  C 1 
ATOM 4055 C CD2   . PHE C 3 11  ? -7.849  3.574   -13.676 1.00 63.26 11  C 1 
ATOM 4056 C CE1   . PHE C 3 11  ? -9.753  2.373   -12.006 1.00 56.39 11  C 1 
ATOM 4057 C CE2   . PHE C 3 11  ? -8.878  2.793   -14.229 1.00 57.25 11  C 1 
ATOM 4058 C CZ    . PHE C 3 11  ? -9.832  2.185   -13.396 1.00 60.24 11  C 1 
ATOM 4059 N N     . LYS C 3 12  ? -5.471  7.780   -10.858 1.00 67.39 12  C 1 
ATOM 4060 C CA    . LYS C 3 12  ? -4.529  8.605   -10.102 1.00 68.77 12  C 1 
ATOM 4061 C C     . LYS C 3 12  ? -5.246  9.557   -9.135  1.00 72.41 12  C 1 
ATOM 4062 O O     . LYS C 3 12  ? -4.728  9.819   -8.053  1.00 65.36 12  C 1 
ATOM 4063 C CB    . LYS C 3 12  ? -3.634  9.381   -11.063 1.00 59.01 12  C 1 
ATOM 4064 C CG    . LYS C 3 12  ? -2.768  8.450   -11.930 1.00 51.84 12  C 1 
ATOM 4065 C CD    . LYS C 3 12  ? -1.954  9.276   -12.920 1.00 44.68 12  C 1 
ATOM 4066 C CE    . LYS C 3 12  ? -1.141  8.356   -13.821 1.00 36.47 12  C 1 
ATOM 4067 N NZ    . LYS C 3 12  ? -0.529  9.108   -14.942 1.00 30.88 12  C 1 
ATOM 4068 N N     . ASN C 3 13  ? -6.429  10.049  -9.484  1.00 70.89 13  C 1 
ATOM 4069 C CA    . ASN C 3 13  ? -7.174  10.990  -8.663  1.00 71.95 13  C 1 
ATOM 4070 C C     . ASN C 3 13  ? -8.129  10.292  -7.685  1.00 75.49 13  C 1 
ATOM 4071 O O     . ASN C 3 13  ? -9.356  10.405  -7.753  1.00 68.05 13  C 1 
ATOM 4072 C CB    . ASN C 3 13  ? -7.847  12.043  -9.552  1.00 61.74 13  C 1 
ATOM 4073 C CG    . ASN C 3 13  ? -6.853  13.078  -10.047 1.00 53.31 13  C 1 
ATOM 4074 O OD1   . ASN C 3 13  ? -5.908  13.441  -9.367  1.00 46.56 13  C 1 
ATOM 4075 N ND2   . ASN C 3 13  ? -7.066  13.617  -11.225 1.00 47.05 13  C 1 
ATOM 4076 N N     . HIS C 3 14  ? -7.554  9.567   -6.722  1.00 77.42 14  C 1 
ATOM 4077 C CA    . HIS C 3 14  ? -8.335  8.982   -5.637  1.00 77.79 14  C 1 
ATOM 4078 C C     . HIS C 3 14  ? -8.816  10.064  -4.666  1.00 80.33 14  C 1 
ATOM 4079 O O     . HIS C 3 14  ? -8.026  10.852  -4.142  1.00 73.11 14  C 1 
ATOM 4080 C CB    . HIS C 3 14  ? -7.524  7.906   -4.911  1.00 71.02 14  C 1 
ATOM 4081 C CG    . HIS C 3 14  ? -7.088  6.792   -5.811  1.00 71.52 14  C 1 
ATOM 4082 N ND1   . HIS C 3 14  ? -5.874  6.714   -6.462  1.00 60.63 14  C 1 
ATOM 4083 C CD2   . HIS C 3 14  ? -7.815  5.702   -6.187  1.00 60.36 14  C 1 
ATOM 4084 C CE1   . HIS C 3 14  ? -5.873  5.617   -7.215  1.00 58.48 14  C 1 
ATOM 4085 N NE2   . HIS C 3 14  ? -7.034  4.963   -7.071  1.00 60.91 14  C 1 
ATOM 4086 N N     . ASN C 3 15  ? -10.120 10.029  -4.326  1.00 84.17 15  C 1 
ATOM 4087 C CA    . ASN C 3 15  ? -10.691 10.931  -3.324  1.00 86.62 15  C 1 
ATOM 4088 C C     . ASN C 3 15  ? -10.188 10.659  -1.897  1.00 89.71 15  C 1 
ATOM 4089 O O     . ASN C 3 15  ? -10.310 11.518  -1.020  1.00 85.84 15  C 1 
ATOM 4090 C CB    . ASN C 3 15  ? -12.222 10.833  -3.391  1.00 80.80 15  C 1 
ATOM 4091 C CG    . ASN C 3 15  ? -12.779 11.509  -4.637  1.00 75.81 15  C 1 
ATOM 4092 O OD1   . ASN C 3 15  ? -12.302 12.553  -5.059  1.00 66.45 15  C 1 
ATOM 4093 N ND2   . ASN C 3 15  ? -13.821 10.967  -5.219  1.00 65.54 15  C 1 
ATOM 4094 N N     . LEU C 3 16  ? -9.632  9.469   -1.655  1.00 92.65 16  C 1 
ATOM 4095 C CA    . LEU C 3 16  ? -9.095  9.018   -0.374  1.00 93.81 16  C 1 
ATOM 4096 C C     . LEU C 3 16  ? -7.630  8.576   -0.518  1.00 94.14 16  C 1 
ATOM 4097 O O     . LEU C 3 16  ? -7.271  7.927   -1.500  1.00 91.92 16  C 1 
ATOM 4098 C CB    . LEU C 3 16  ? -9.966  7.875   0.169   1.00 93.92 16  C 1 
ATOM 4099 C CG    . LEU C 3 16  ? -11.401 8.294   0.554   1.00 93.96 16  C 1 
ATOM 4100 C CD1   . LEU C 3 16  ? -12.217 7.059   0.920   1.00 91.16 16  C 1 
ATOM 4101 C CD2   . LEU C 3 16  ? -11.417 9.247   1.749   1.00 90.31 16  C 1 
ATOM 4102 N N     . PRO C 3 17  ? -6.752  8.888   0.459   1.00 93.86 17  C 1 
ATOM 4103 C CA    . PRO C 3 17  ? -5.332  8.563   0.341   1.00 93.66 17  C 1 
ATOM 4104 C C     . PRO C 3 17  ? -5.068  7.062   0.511   1.00 94.36 17  C 1 
ATOM 4105 O O     . PRO C 3 17  ? -5.141  6.522   1.621   1.00 93.60 17  C 1 
ATOM 4106 C CB    . PRO C 3 17  ? -4.650  9.418   1.410   1.00 92.27 17  C 1 
ATOM 4107 C CG    . PRO C 3 17  ? -5.733  9.597   2.474   1.00 89.47 17  C 1 
ATOM 4108 C CD    . PRO C 3 17  ? -7.020  9.641   1.658   1.00 92.29 17  C 1 
ATOM 4109 N N     . LEU C 3 18  ? -4.616  6.403   -0.563  1.00 93.75 18  C 1 
ATOM 4110 C CA    . LEU C 3 18  ? -4.316  4.964   -0.592  1.00 94.24 18  C 1 
ATOM 4111 C C     . LEU C 3 18  ? -3.309  4.532   0.490   1.00 94.86 18  C 1 
ATOM 4112 O O     . LEU C 3 18  ? -3.418  3.450   1.067   1.00 94.19 18  C 1 
ATOM 4113 C CB    . LEU C 3 18  ? -3.764  4.578   -1.972  1.00 94.01 18  C 1 
ATOM 4114 C CG    . LEU C 3 18  ? -4.654  4.880   -3.188  1.00 93.11 18  C 1 
ATOM 4115 C CD1   . LEU C 3 18  ? -3.984  4.336   -4.439  1.00 89.92 18  C 1 
ATOM 4116 C CD2   . LEU C 3 18  ? -6.046  4.278   -3.049  1.00 89.11 18  C 1 
ATOM 4117 N N     . ALA C 3 19  ? -2.320  5.385   0.777   1.00 94.10 19  C 1 
ATOM 4118 C CA    . ALA C 3 19  ? -1.336  5.097   1.820   1.00 93.89 19  C 1 
ATOM 4119 C C     . ALA C 3 19  ? -1.972  4.970   3.212   1.00 94.31 19  C 1 
ATOM 4120 O O     . ALA C 3 19  ? -1.536  4.136   4.006   1.00 93.49 19  C 1 
ATOM 4121 C CB    . ALA C 3 19  ? -0.262  6.191   1.800   1.00 92.86 19  C 1 
ATOM 4122 N N     . ARG C 3 20  ? -3.009  5.774   3.497   1.00 94.70 20  C 1 
ATOM 4123 C CA    . ARG C 3 20  ? -3.726  5.723   4.774   1.00 94.76 20  C 1 
ATOM 4124 C C     . ARG C 3 20  ? -4.628  4.489   4.847   1.00 95.53 20  C 1 
ATOM 4125 O O     . ARG C 3 20  ? -4.580  3.792   5.852   1.00 95.07 20  C 1 
ATOM 4126 C CB    . ARG C 3 20  ? -4.491  7.039   4.995   1.00 93.76 20  C 1 
ATOM 4127 C CG    . ARG C 3 20  ? -5.119  7.163   6.399   1.00 86.63 20  C 1 
ATOM 4128 C CD    . ARG C 3 20  ? -4.093  7.173   7.549   1.00 83.53 20  C 1 
ATOM 4129 N NE    . ARG C 3 20  ? -3.255  8.391   7.523   1.00 80.31 20  C 1 
ATOM 4130 C CZ    . ARG C 3 20  ? -3.492  9.545   8.143   1.00 77.79 20  C 1 
ATOM 4131 N NH1   . ARG C 3 20  ? -4.575  9.745   8.837   1.00 68.35 20  C 1 
ATOM 4132 N NH2   . ARG C 3 20  ? -2.646  10.530  8.083   1.00 71.08 20  C 1 
ATOM 4133 N N     . ILE C 3 21  ? -5.330  4.156   3.766   1.00 95.97 21  C 1 
ATOM 4134 C CA    . ILE C 3 21  ? -6.101  2.909   3.671   1.00 96.74 21  C 1 
ATOM 4135 C C     . ILE C 3 21  ? -5.196  1.712   3.939   1.00 97.07 21  C 1 
ATOM 4136 O O     . ILE C 3 21  ? -5.457  0.903   4.825   1.00 96.73 21  C 1 
ATOM 4137 C CB    . ILE C 3 21  ? -6.788  2.807   2.289   1.00 96.86 21  C 1 
ATOM 4138 C CG1   . ILE C 3 21  ? -7.809  3.952   2.117   1.00 95.85 21  C 1 
ATOM 4139 C CG2   . ILE C 3 21  ? -7.468  1.432   2.114   1.00 96.15 21  C 1 
ATOM 4140 C CD1   . ILE C 3 21  ? -8.423  4.047   0.725   1.00 92.43 21  C 1 
ATOM 4141 N N     . LYS C 3 22  ? -4.044  1.645   3.269   1.00 95.99 22  C 1 
ATOM 4142 C CA    . LYS C 3 22  ? -3.055  0.583   3.470   1.00 95.95 22  C 1 
ATOM 4143 C C     . LYS C 3 22  ? -2.493  0.550   4.893   1.00 96.00 22  C 1 
ATOM 4144 O O     . LYS C 3 22  ? -2.117  -0.516  5.370   1.00 95.18 22  C 1 
ATOM 4145 C CB    . LYS C 3 22  ? -1.959  0.720   2.412   1.00 95.34 22  C 1 
ATOM 4146 C CG    . LYS C 3 22  ? -1.022  -0.496  2.358   1.00 90.36 22  C 1 
ATOM 4147 C CD    . LYS C 3 22  ? -0.096  -0.408  1.143   1.00 87.06 22  C 1 
ATOM 4148 C CE    . LYS C 3 22  ? 0.704   -1.701  0.978   1.00 79.50 22  C 1 
ATOM 4149 N NZ    . LYS C 3 22  ? 1.334   -1.808  -0.359  1.00 72.05 22  C 1 
ATOM 4150 N N     . LYS C 3 23  ? -2.375  1.693   5.565   1.00 95.97 23  C 1 
ATOM 4151 C CA    . LYS C 3 23  ? -1.968  1.765   6.977   1.00 95.74 23  C 1 
ATOM 4152 C C     . LYS C 3 23  ? -3.011  1.113   7.878   1.00 96.11 23  C 1 
ATOM 4153 O O     . LYS C 3 23  ? -2.628  0.299   8.711   1.00 95.30 23  C 1 
ATOM 4154 C CB    . LYS C 3 23  ? -1.666  3.215   7.390   1.00 94.77 23  C 1 
ATOM 4155 C CG    . LYS C 3 23  ? -1.064  3.320   8.807   1.00 89.39 23  C 1 
ATOM 4156 C CD    . LYS C 3 23  ? -0.803  4.782   9.217   1.00 81.79 23  C 1 
ATOM 4157 C CE    . LYS C 3 23  ? -0.219  4.844   10.633  1.00 72.89 23  C 1 
ATOM 4158 N NZ    . LYS C 3 23  ? 0.014   6.230   11.121  1.00 62.83 23  C 1 
ATOM 4159 N N     . ILE C 3 24  ? -4.295  1.423   7.676   1.00 96.83 24  C 1 
ATOM 4160 C CA    . ILE C 3 24  ? -5.413  0.849   8.442   1.00 97.12 24  C 1 
ATOM 4161 C C     . ILE C 3 24  ? -5.486  -0.670  8.222   1.00 97.21 24  C 1 
ATOM 4162 O O     . ILE C 3 24  ? -5.460  -1.419  9.188   1.00 96.69 24  C 1 
ATOM 4163 C CB    . ILE C 3 24  ? -6.741  1.558   8.096   1.00 97.33 24  C 1 
ATOM 4164 C CG1   . ILE C 3 24  ? -6.675  3.054   8.492   1.00 96.33 24  C 1 
ATOM 4165 C CG2   . ILE C 3 24  ? -7.925  0.882   8.809   1.00 96.43 24  C 1 
ATOM 4166 C CD1   . ILE C 3 24  ? -7.775  3.911   7.846   1.00 91.97 24  C 1 
ATOM 4167 N N     . MET C 3 25  ? -5.426  -1.136  6.962   1.00 97.36 25  C 1 
ATOM 4168 C CA    . MET C 3 25  ? -5.369  -2.570  6.655   1.00 97.45 25  C 1 
ATOM 4169 C C     . MET C 3 25  ? -4.205  -3.285  7.359   1.00 97.14 25  C 1 
ATOM 4170 O O     . MET C 3 25  ? -4.321  -4.415  7.810   1.00 95.95 25  C 1 
ATOM 4171 C CB    . MET C 3 25  ? -5.196  -2.779  5.142   1.00 97.53 25  C 1 
ATOM 4172 C CG    . MET C 3 25  ? -6.363  -2.299  4.288   1.00 96.97 25  C 1 
ATOM 4173 S SD    . MET C 3 25  ? -6.027  -2.519  2.513   1.00 96.01 25  C 1 
ATOM 4174 C CE    . MET C 3 25  ? -6.309  -4.295  2.356   1.00 90.63 25  C 1 
ATOM 4175 N N     . LYS C 3 26  ? -3.047  -2.627  7.455   1.00 96.57 26  C 1 
ATOM 4176 C CA    . LYS C 3 26  ? -1.847  -3.192  8.076   1.00 96.13 26  C 1 
ATOM 4177 C C     . LYS C 3 26  ? -1.857  -3.180  9.604   1.00 96.03 26  C 1 
ATOM 4178 O O     . LYS C 3 26  ? -0.945  -3.773  10.169  1.00 94.33 26  C 1 
ATOM 4179 C CB    . LYS C 3 26  ? -0.600  -2.468  7.577   1.00 95.32 26  C 1 
ATOM 4180 C CG    . LYS C 3 26  ? -0.173  -2.941  6.193   1.00 90.76 26  C 1 
ATOM 4181 C CD    . LYS C 3 26  ? 1.100   -2.191  5.815   1.00 84.25 26  C 1 
ATOM 4182 C CE    . LYS C 3 26  ? 1.713   -2.774  4.554   1.00 77.54 26  C 1 
ATOM 4183 N NZ    . LYS C 3 26  ? 3.142   -2.398  4.452   1.00 67.56 26  C 1 
ATOM 4184 N N     . ALA C 3 27  ? -2.807  -2.492  10.232  1.00 96.58 27  C 1 
ATOM 4185 C CA    . ALA C 3 27  ? -2.966  -2.534  11.678  1.00 96.14 27  C 1 
ATOM 4186 C C     . ALA C 3 27  ? -3.479  -3.902  12.156  1.00 95.73 27  C 1 
ATOM 4187 O O     . ALA C 3 27  ? -3.177  -4.287  13.285  1.00 94.04 27  C 1 
ATOM 4188 C CB    . ALA C 3 27  ? -3.900  -1.399  12.099  1.00 95.53 27  C 1 
ATOM 4189 N N     . ASP C 3 28  ? -4.165  -4.640  11.275  1.00 95.54 28  C 1 
ATOM 4190 C CA    . ASP C 3 28  ? -4.466  -6.055  11.501  1.00 95.48 28  C 1 
ATOM 4191 C C     . ASP C 3 28  ? -3.173  -6.884  11.341  1.00 95.45 28  C 1 
ATOM 4192 O O     . ASP C 3 28  ? -2.487  -6.833  10.316  1.00 93.12 28  C 1 
ATOM 4193 C CB    . ASP C 3 28  ? -5.578  -6.486  10.536  1.00 94.46 28  C 1 
ATOM 4194 C CG    . ASP C 3 28  ? -6.118  -7.895  10.807  1.00 92.80 28  C 1 
ATOM 4195 O OD1   . ASP C 3 28  ? -5.361  -8.757  11.288  1.00 85.52 28  C 1 
ATOM 4196 O OD2   . ASP C 3 28  ? -7.308  -8.130  10.504  1.00 84.70 28  C 1 
ATOM 4197 N N     . GLU C 3 29  ? -2.813  -7.621  12.387  1.00 95.48 29  C 1 
ATOM 4198 C CA    . GLU C 3 29  ? -1.584  -8.409  12.450  1.00 95.00 29  C 1 
ATOM 4199 C C     . GLU C 3 29  ? -1.574  -9.581  11.467  1.00 95.45 29  C 1 
ATOM 4200 O O     . GLU C 3 29  ? -0.520  -9.949  10.948  1.00 92.83 29  C 1 
ATOM 4201 C CB    . GLU C 3 29  ? -1.363  -8.918  13.877  1.00 92.80 29  C 1 
ATOM 4202 C CG    . GLU C 3 29  ? -1.200  -7.776  14.882  1.00 80.75 29  C 1 
ATOM 4203 C CD    . GLU C 3 29  ? -0.621  -8.236  16.224  1.00 73.37 29  C 1 
ATOM 4204 O OE1   . GLU C 3 29  ? -0.016  -7.378  16.897  1.00 65.96 29  C 1 
ATOM 4205 O OE2   . GLU C 3 29  ? -0.698  -9.424  16.554  1.00 63.97 29  C 1 
ATOM 4206 N N     . ASP C 3 30  ? -2.746  -10.116 11.128  1.00 95.21 30  C 1 
ATOM 4207 C CA    . ASP C 3 30  ? -2.882  -11.234 10.203  1.00 95.06 30  C 1 
ATOM 4208 C C     . ASP C 3 30  ? -2.586  -10.835 8.748   1.00 95.41 30  C 1 
ATOM 4209 O O     . ASP C 3 30  ? -2.256  -11.672 7.895   1.00 92.86 30  C 1 
ATOM 4210 C CB    . ASP C 3 30  ? -4.298  -11.820 10.302  1.00 93.53 30  C 1 
ATOM 4211 C CG    . ASP C 3 30  ? -4.598  -12.485 11.648  1.00 89.33 30  C 1 
ATOM 4212 O OD1   . ASP C 3 30  ? -3.663  -13.065 12.236  1.00 83.37 30  C 1 
ATOM 4213 O OD2   . ASP C 3 30  ? -5.785  -12.499 12.019  1.00 82.78 30  C 1 
ATOM 4214 N N     . VAL C 3 31  ? -2.635  -9.528  8.428   1.00 95.51 31  C 1 
ATOM 4215 C CA    . VAL C 3 31  ? -2.397  -9.017  7.079   1.00 95.78 31  C 1 
ATOM 4216 C C     . VAL C 3 31  ? -0.903  -9.054  6.744   1.00 95.59 31  C 1 
ATOM 4217 O O     . VAL C 3 31  ? -0.123  -8.219  7.200   1.00 92.99 31  C 1 
ATOM 4218 C CB    . VAL C 3 31  ? -2.964  -7.606  6.891   1.00 95.14 31  C 1 
ATOM 4219 C CG1   . VAL C 3 31  ? -2.670  -7.069  5.489   1.00 91.93 31  C 1 
ATOM 4220 C CG2   . VAL C 3 31  ? -4.479  -7.619  7.082   1.00 92.23 31  C 1 
ATOM 4221 N N     . ARG C 3 32  ? -0.485  -9.955  5.849   1.00 95.27 32  C 1 
ATOM 4222 C CA    . ARG C 3 32  ? 0.920   -10.067 5.421   1.00 94.79 32  C 1 
ATOM 4223 C C     . ARG C 3 32  ? 1.269   -9.160  4.241   1.00 95.24 32  C 1 
ATOM 4224 O O     . ARG C 3 32  ? 2.125   -8.281  4.352   1.00 92.32 32  C 1 
ATOM 4225 C CB    . ARG C 3 32  ? 1.286   -11.530 5.134   1.00 92.98 32  C 1 
ATOM 4226 C CG    . ARG C 3 32  ? 1.159   -12.394 6.393   1.00 86.59 32  C 1 
ATOM 4227 C CD    . ARG C 3 32  ? 1.727   -13.794 6.156   1.00 80.12 32  C 1 
ATOM 4228 N NE    . ARG C 3 32  ? 1.564   -14.638 7.346   1.00 72.43 32  C 1 
ATOM 4229 C CZ    . ARG C 3 32  ? 2.211   -15.757 7.619   1.00 63.20 32  C 1 
ATOM 4230 N NH1   . ARG C 3 32  ? 3.113   -16.248 6.813   1.00 56.87 32  C 1 
ATOM 4231 N NH2   . ARG C 3 32  ? 1.957   -16.415 8.721   1.00 55.56 32  C 1 
ATOM 4232 N N     . MET C 3 33  ? 0.604   -9.388  3.100   1.00 96.16 33  C 1 
ATOM 4233 C CA    . MET C 3 33  ? 0.840   -8.632  1.864   1.00 96.28 33  C 1 
ATOM 4234 C C     . MET C 3 33  ? -0.478  -8.093  1.319   1.00 96.52 33  C 1 
ATOM 4235 O O     . MET C 3 33  ? -1.527  -8.694  1.507   1.00 95.20 33  C 1 
ATOM 4236 C CB    . MET C 3 33  ? 1.556   -9.497  0.818   1.00 95.10 33  C 1 
ATOM 4237 C CG    . MET C 3 33  ? 2.973   -9.882  1.239   1.00 90.38 33  C 1 
ATOM 4238 S SD    . MET C 3 33  ? 3.974   -10.787 0.015   1.00 87.72 33  C 1 
ATOM 4239 C CE    . MET C 3 33  ? 4.143   -9.553  -1.275  1.00 77.68 33  C 1 
ATOM 4240 N N     . ILE C 3 34  ? -0.405  -6.940  0.641   1.00 96.64 34  C 1 
ATOM 4241 C CA    . ILE C 3 34  ? -1.563  -6.265  0.065   1.00 96.81 34  C 1 
ATOM 4242 C C     . ILE C 3 34  ? -1.260  -5.955  -1.394  1.00 96.78 34  C 1 
ATOM 4243 O O     . ILE C 3 34  ? -0.290  -5.239  -1.670  1.00 95.82 34  C 1 
ATOM 4244 C CB    . ILE C 3 34  ? -1.903  -4.986  0.865   1.00 96.59 34  C 1 
ATOM 4245 C CG1   . ILE C 3 34  ? -2.121  -5.270  2.374   1.00 94.89 34  C 1 
ATOM 4246 C CG2   . ILE C 3 34  ? -3.148  -4.310  0.276   1.00 95.13 34  C 1 
ATOM 4247 C CD1   . ILE C 3 34  ? -2.203  -4.005  3.236   1.00 92.08 34  C 1 
ATOM 4248 N N     . ALA C 3 35  ? -2.073  -6.493  -2.306  1.00 96.49 35  C 1 
ATOM 4249 C CA    . ALA C 3 35  ? -1.992  -6.205  -3.729  1.00 96.24 35  C 1 
ATOM 4250 C C     . ALA C 3 35  ? -2.208  -4.709  -4.008  1.00 96.25 35  C 1 
ATOM 4251 O O     . ALA C 3 35  ? -2.837  -4.005  -3.214  1.00 95.38 35  C 1 
ATOM 4252 C CB    . ALA C 3 35  ? -3.005  -7.071  -4.475  1.00 95.53 35  C 1 
ATOM 4253 N N     . ALA C 3 36  ? -1.664  -4.203  -5.125  1.00 95.63 36  C 1 
ATOM 4254 C CA    . ALA C 3 36  ? -1.769  -2.782  -5.461  1.00 95.27 36  C 1 
ATOM 4255 C C     . ALA C 3 36  ? -3.219  -2.341  -5.712  1.00 95.50 36  C 1 
ATOM 4256 O O     . ALA C 3 36  ? -3.581  -1.221  -5.355  1.00 94.35 36  C 1 
ATOM 4257 C CB    . ALA C 3 36  ? -0.885  -2.504  -6.674  1.00 93.92 36  C 1 
ATOM 4258 N N     . GLU C 3 37  ? -4.030  -3.222  -6.265  1.00 95.82 37  C 1 
ATOM 4259 C CA    . GLU C 3 37  ? -5.447  -2.990  -6.537  1.00 95.90 37  C 1 
ATOM 4260 C C     . GLU C 3 37  ? -6.311  -2.910  -5.269  1.00 96.59 37  C 1 
ATOM 4261 O O     . GLU C 3 37  ? -7.296  -2.189  -5.256  1.00 95.70 37  C 1 
ATOM 4262 C CB    . GLU C 3 37  ? -5.956  -4.097  -7.469  1.00 94.14 37  C 1 
ATOM 4263 C CG    . GLU C 3 37  ? -5.852  -5.498  -6.849  1.00 90.08 37  C 1 
ATOM 4264 C CD    . GLU C 3 37  ? -6.298  -6.631  -7.772  1.00 90.87 37  C 1 
ATOM 4265 O OE1   . GLU C 3 37  ? -6.618  -7.720  -7.232  1.00 86.62 37  C 1 
ATOM 4266 O OE2   . GLU C 3 37  ? -6.327  -6.443  -8.998  1.00 87.35 37  C 1 
ATOM 4267 N N     . ALA C 3 38  ? -5.928  -3.587  -4.175  1.00 97.29 38  C 1 
ATOM 4268 C CA    . ALA C 3 38  ? -6.767  -3.657  -2.983  1.00 97.49 38  C 1 
ATOM 4269 C C     . ALA C 3 38  ? -7.066  -2.275  -2.349  1.00 97.52 38  C 1 
ATOM 4270 O O     . ALA C 3 38  ? -8.239  -1.977  -2.111  1.00 96.84 38  C 1 
ATOM 4271 C CB    . ALA C 3 38  ? -6.171  -4.670  -1.993  1.00 97.17 38  C 1 
ATOM 4272 N N     . PRO C 3 39  ? -6.083  -1.369  -2.144  1.00 97.34 39  C 1 
ATOM 4273 C CA    . PRO C 3 39  ? -6.386  -0.010  -1.683  1.00 97.18 39  C 1 
ATOM 4274 C C     . PRO C 3 39  ? -7.193  0.820   -2.682  1.00 97.05 39  C 1 
ATOM 4275 O O     . PRO C 3 39  ? -7.890  1.737   -2.256  1.00 96.32 39  C 1 
ATOM 4276 C CB    . PRO C 3 39  ? -5.024  0.642   -1.406  1.00 96.53 39  C 1 
ATOM 4277 C CG    . PRO C 3 39  ? -4.083  -0.534  -1.226  1.00 94.70 39  C 1 
ATOM 4278 C CD    . PRO C 3 39  ? -4.656  -1.565  -2.184  1.00 96.69 39  C 1 
ATOM 4279 N N     . VAL C 3 40  ? -7.090  0.530   -3.993  1.00 96.47 40  C 1 
ATOM 4280 C CA    . VAL C 3 40  ? -7.847  1.228   -5.041  1.00 96.25 40  C 1 
ATOM 4281 C C     . VAL C 3 40  ? -9.324  0.848   -4.960  1.00 96.56 40  C 1 
ATOM 4282 O O     . VAL C 3 40  ? -10.179 1.737   -4.876  1.00 95.53 40  C 1 
ATOM 4283 C CB    . VAL C 3 40  ? -7.268  0.923   -6.434  1.00 95.21 40  C 1 
ATOM 4284 C CG1   . VAL C 3 40  ? -8.068  1.612   -7.548  1.00 92.91 40  C 1 
ATOM 4285 C CG2   . VAL C 3 40  ? -5.811  1.389   -6.542  1.00 92.18 40  C 1 
ATOM 4286 N N     . VAL C 3 41  ? -9.610  -0.453  -4.877  1.00 96.30 41  C 1 
ATOM 4287 C CA    . VAL C 3 41  ? -10.971 -0.957  -4.631  1.00 96.56 41  C 1 
ATOM 4288 C C     . VAL C 3 41  ? -11.522 -0.390  -3.322  1.00 96.94 41  C 1 
ATOM 4289 O O     . VAL C 3 41  ? -12.623 0.157   -3.305  1.00 96.18 41  C 1 
ATOM 4290 C CB    . VAL C 3 41  ? -10.992 -2.501  -4.610  1.00 95.51 41  C 1 
ATOM 4291 C CG1   . VAL C 3 41  ? -12.368 -3.059  -4.245  1.00 91.58 41  C 1 
ATOM 4292 C CG2   . VAL C 3 41  ? -10.623 -3.050  -5.988  1.00 90.33 41  C 1 
ATOM 4293 N N     . PHE C 3 42  ? -10.730 -0.410  -2.250  1.00 96.52 42  C 1 
ATOM 4294 C CA    . PHE C 3 42  ? -11.146 0.152   -0.967  1.00 96.88 42  C 1 
ATOM 4295 C C     . PHE C 3 42  ? -11.442 1.642   -1.028  1.00 97.19 42  C 1 
ATOM 4296 O O     . PHE C 3 42  ? -12.383 2.086   -0.376  1.00 96.21 42  C 1 
ATOM 4297 C CB    . PHE C 3 42  ? -10.095 -0.126  0.110   1.00 96.23 42  C 1 
ATOM 4298 C CG    . PHE C 3 42  ? -10.511 -1.161  1.129   1.00 96.29 42  C 1 
ATOM 4299 C CD1   . PHE C 3 42  ? -11.760 -1.091  1.763   1.00 92.93 42  C 1 
ATOM 4300 C CD2   . PHE C 3 42  ? -9.623  -2.189  1.479   1.00 92.58 42  C 1 
ATOM 4301 C CE1   . PHE C 3 42  ? -12.133 -2.045  2.722   1.00 91.27 42  C 1 
ATOM 4302 C CE2   . PHE C 3 42  ? -9.990  -3.144  2.440   1.00 90.12 42  C 1 
ATOM 4303 C CZ    . PHE C 3 42  ? -11.246 -3.078  3.060   1.00 92.65 42  C 1 
ATOM 4304 N N     . ALA C 3 43  ? -10.675 2.442   -1.781  1.00 97.02 43  C 1 
ATOM 4305 C CA    . ALA C 3 43  ? -10.946 3.873   -1.897  1.00 96.82 43  C 1 
ATOM 4306 C C     . ALA C 3 43  ? -12.342 4.125   -2.473  1.00 96.90 43  C 1 
ATOM 4307 O O     . ALA C 3 43  ? -13.064 4.990   -1.970  1.00 96.25 43  C 1 
ATOM 4308 C CB    . ALA C 3 43  ? -9.858  4.530   -2.751  1.00 96.12 43  C 1 
ATOM 4309 N N     . ARG C 3 44  ? -12.756 3.333   -3.477  1.00 96.15 44  C 1 
ATOM 4310 C CA    . ARG C 3 44  ? -14.087 3.421   -4.069  1.00 96.24 44  C 1 
ATOM 4311 C C     . ARG C 3 44  ? -15.169 2.860   -3.144  1.00 96.69 44  C 1 
ATOM 4312 O O     . ARG C 3 44  ? -16.192 3.509   -2.960  1.00 95.85 44  C 1 
ATOM 4313 C CB    . ARG C 3 44  ? -14.076 2.750   -5.447  1.00 95.34 44  C 1 
ATOM 4314 C CG    . ARG C 3 44  ? -15.403 2.919   -6.212  1.00 88.73 44  C 1 
ATOM 4315 C CD    . ARG C 3 44  ? -15.778 4.382   -6.400  1.00 86.44 44  C 1 
ATOM 4316 N NE    . ARG C 3 44  ? -16.994 4.538   -7.204  1.00 79.43 44  C 1 
ATOM 4317 C CZ    . ARG C 3 44  ? -17.632 5.673   -7.420  1.00 73.76 44  C 1 
ATOM 4318 N NH1   . ARG C 3 44  ? -17.212 6.815   -6.931  1.00 64.43 44  C 1 
ATOM 4319 N NH2   . ARG C 3 44  ? -18.714 5.692   -8.131  1.00 66.28 44  C 1 
ATOM 4320 N N     . ALA C 3 45  ? -14.926 1.712   -2.507  1.00 96.73 45  C 1 
ATOM 4321 C CA    . ALA C 3 45  ? -15.862 1.130   -1.547  1.00 97.09 45  C 1 
ATOM 4322 C C     . ALA C 3 45  ? -16.122 2.056   -0.349  1.00 97.30 45  C 1 
ATOM 4323 O O     . ALA C 3 45  ? -17.265 2.259   0.053   1.00 96.78 45  C 1 
ATOM 4324 C CB    . ALA C 3 45  ? -15.300 -0.220  -1.086  1.00 96.86 45  C 1 
ATOM 4325 N N     . CYS C 3 46  ? -15.084 2.709   0.182   1.00 97.49 46  C 1 
ATOM 4326 C CA    . CYS C 3 46  ? -15.222 3.697   1.249   1.00 97.44 46  C 1 
ATOM 4327 C C     . CYS C 3 46  ? -16.028 4.917   0.796   1.00 97.55 46  C 1 
ATOM 4328 O O     . CYS C 3 46  ? -16.790 5.461   1.588   1.00 96.82 46  C 1 
ATOM 4329 C CB    . CYS C 3 46  ? -13.849 4.146   1.732   1.00 97.22 46  C 1 
ATOM 4330 S SG    . CYS C 3 46  ? -12.977 2.807   2.594   1.00 95.28 46  C 1 
ATOM 4331 N N     . GLU C 3 47  ? -15.861 5.366   -0.454  1.00 96.84 47  C 1 
ATOM 4332 C CA    . GLU C 3 47  ? -16.684 6.455   -0.975  1.00 96.67 47  C 1 
ATOM 4333 C C     . GLU C 3 47  ? -18.163 6.063   -1.008  1.00 96.96 47  C 1 
ATOM 4334 O O     . GLU C 3 47  ? -18.998 6.823   -0.518  1.00 96.03 47  C 1 
ATOM 4335 C CB    . GLU C 3 47  ? -16.154 6.919   -2.346  1.00 95.37 47  C 1 
ATOM 4336 C CG    . GLU C 3 47  ? -16.981 8.076   -2.932  1.00 86.52 47  C 1 
ATOM 4337 C CD    . GLU C 3 47  ? -16.329 8.796   -4.127  1.00 83.66 47  C 1 
ATOM 4338 O OE1   . GLU C 3 47  ? -16.733 9.960   -4.397  1.00 79.34 47  C 1 
ATOM 4339 O OE2   . GLU C 3 47  ? -15.423 8.242   -4.774  1.00 78.48 47  C 1 
ATOM 4340 N N     . MET C 3 48  ? -18.490 4.867   -1.499  1.00 96.78 48  C 1 
ATOM 4341 C CA    . MET C 3 48  ? -19.861 4.344   -1.512  1.00 96.79 48  C 1 
ATOM 4342 C C     . MET C 3 48  ? -20.439 4.226   -0.106  1.00 97.16 48  C 1 
ATOM 4343 O O     . MET C 3 48  ? -21.537 4.727   0.148   1.00 96.32 48  C 1 
ATOM 4344 C CB    . MET C 3 48  ? -19.894 2.980   -2.224  1.00 96.05 48  C 1 
ATOM 4345 C CG    . MET C 3 48  ? -19.508 3.087   -3.703  1.00 93.87 48  C 1 
ATOM 4346 S SD    . MET C 3 48  ? -19.315 1.504   -4.554  1.00 90.41 48  C 1 
ATOM 4347 C CE    . MET C 3 48  ? -21.046 0.996   -4.635  1.00 79.13 48  C 1 
ATOM 4348 N N     . PHE C 3 49  ? -19.669 3.686   0.836   1.00 97.39 49  C 1 
ATOM 4349 C CA    . PHE C 3 49  ? -20.066 3.560   2.236   1.00 97.50 49  C 1 
ATOM 4350 C C     . PHE C 3 49  ? -20.334 4.924   2.901   1.00 97.69 49  C 1 
ATOM 4351 O O     . PHE C 3 49  ? -21.325 5.092   3.597   1.00 97.05 49  C 1 
ATOM 4352 C CB    . PHE C 3 49  ? -18.970 2.794   2.980   1.00 97.47 49  C 1 
ATOM 4353 C CG    . PHE C 3 49  ? -19.224 2.683   4.462   1.00 97.41 49  C 1 
ATOM 4354 C CD1   . PHE C 3 49  ? -18.580 3.555   5.363   1.00 95.82 49  C 1 
ATOM 4355 C CD2   . PHE C 3 49  ? -20.116 1.723   4.962   1.00 96.04 49  C 1 
ATOM 4356 C CE1   . PHE C 3 49  ? -18.828 3.465   6.735   1.00 95.12 49  C 1 
ATOM 4357 C CE2   . PHE C 3 49  ? -20.362 1.629   6.328   1.00 95.24 49  C 1 
ATOM 4358 C CZ    . PHE C 3 49  ? -19.722 2.497   7.233   1.00 95.64 49  C 1 
ATOM 4359 N N     . ILE C 3 50  ? -19.479 5.930   2.665   1.00 97.56 50  C 1 
ATOM 4360 C CA    . ILE C 3 50  ? -19.701 7.288   3.184   1.00 97.63 50  C 1 
ATOM 4361 C C     . ILE C 3 50  ? -20.981 7.893   2.601   1.00 97.66 50  C 1 
ATOM 4362 O O     . ILE C 3 50  ? -21.733 8.528   3.331   1.00 96.95 50  C 1 
ATOM 4363 C CB    . ILE C 3 50  ? -18.497 8.209   2.902   1.00 97.40 50  C 1 
ATOM 4364 C CG1   . ILE C 3 50  ? -17.245 7.777   3.682   1.00 95.96 50  C 1 
ATOM 4365 C CG2   . ILE C 3 50  ? -18.812 9.682   3.272   1.00 95.69 50  C 1 
ATOM 4366 C CD1   . ILE C 3 50  ? -15.937 8.304   3.063   1.00 93.30 50  C 1 
ATOM 4367 N N     . LEU C 3 51  ? -21.209 7.723   1.294   1.00 96.92 51  C 1 
ATOM 4368 C CA    . LEU C 3 51  ? -22.401 8.243   0.626   1.00 96.78 51  C 1 
ATOM 4369 C C     . LEU C 3 51  ? -23.667 7.602   1.201   1.00 96.81 51  C 1 
ATOM 4370 O O     . LEU C 3 51  ? -24.577 8.329   1.565   1.00 95.76 51  C 1 
ATOM 4371 C CB    . LEU C 3 51  ? -22.307 8.017   -0.889  1.00 96.10 51  C 1 
ATOM 4372 C CG    . LEU C 3 51  ? -21.270 8.893   -1.617  1.00 94.00 51  C 1 
ATOM 4373 C CD1   . LEU C 3 51  ? -21.113 8.428   -3.067  1.00 90.64 51  C 1 
ATOM 4374 C CD2   . LEU C 3 51  ? -21.655 10.368  -1.626  1.00 90.74 51  C 1 
ATOM 4375 N N     . GLU C 3 52  ? -23.677 6.276   1.363   1.00 96.62 52  C 1 
ATOM 4376 C CA    . GLU C 3 52  ? -24.816 5.550   1.916   1.00 96.20 52  C 1 
ATOM 4377 C C     . GLU C 3 52  ? -25.105 5.946   3.365   1.00 96.53 52  C 1 
ATOM 4378 O O     . GLU C 3 52  ? -26.223 6.342   3.696   1.00 95.32 52  C 1 
ATOM 4379 C CB    . GLU C 3 52  ? -24.564 4.045   1.807   1.00 95.12 52  C 1 
ATOM 4380 C CG    . GLU C 3 52  ? -25.814 3.264   2.196   1.00 90.49 52  C 1 
ATOM 4381 C CD    . GLU C 3 52  ? -25.605 1.746   2.270   1.00 87.51 52  C 1 
ATOM 4382 O OE1   . GLU C 3 52  ? -26.574 1.078   2.694   1.00 82.72 52  C 1 
ATOM 4383 O OE2   . GLU C 3 52  ? -24.489 1.282   1.979   1.00 82.11 52  C 1 
ATOM 4384 N N     . LEU C 3 53  ? -24.088 5.921   4.237   1.00 97.24 53  C 1 
ATOM 4385 C CA    . LEU C 3 53  ? -24.253 6.278   5.642   1.00 97.20 53  C 1 
ATOM 4386 C C     . LEU C 3 53  ? -24.714 7.731   5.806   1.00 97.30 53  C 1 
ATOM 4387 O O     . LEU C 3 53  ? -25.587 8.031   6.623   1.00 96.06 53  C 1 
ATOM 4388 C CB    . LEU C 3 53  ? -22.925 6.004   6.378   1.00 96.56 53  C 1 
ATOM 4389 C CG    . LEU C 3 53  ? -22.972 6.287   7.889   1.00 94.65 53  C 1 
ATOM 4390 C CD1   . LEU C 3 53  ? -24.000 5.420   8.618   1.00 90.36 53  C 1 
ATOM 4391 C CD2   . LEU C 3 53  ? -21.601 6.010   8.510   1.00 90.38 53  C 1 
ATOM 4392 N N     . THR C 3 54  ? -24.167 8.645   5.008   1.00 97.73 54  C 1 
ATOM 4393 C CA    . THR C 3 54  ? -24.581 10.053  5.023   1.00 97.64 54  C 1 
ATOM 4394 C C     . THR C 3 54  ? -26.002 10.227  4.508   1.00 97.52 54  C 1 
ATOM 4395 O O     . THR C 3 54  ? -26.751 11.017  5.073   1.00 96.42 54  C 1 
ATOM 4396 C CB    . THR C 3 54  ? -23.627 10.940  4.210   1.00 97.12 54  C 1 
ATOM 4397 O OG1   . THR C 3 54  ? -22.296 10.792  4.663   1.00 90.99 54  C 1 
ATOM 4398 C CG2   . THR C 3 54  ? -23.952 12.428  4.353   1.00 89.31 54  C 1 
ATOM 4399 N N     . HIS C 3 55  ? -26.387 9.493   3.453   1.00 97.43 55  C 1 
ATOM 4400 C CA    . HIS C 3 55  ? -27.733 9.557   2.899   1.00 97.19 55  C 1 
ATOM 4401 C C     . HIS C 3 55  ? -28.778 9.069   3.905   1.00 97.11 55  C 1 
ATOM 4402 O O     . HIS C 3 55  ? -29.761 9.768   4.160   1.00 95.97 55  C 1 
ATOM 4403 C CB    . HIS C 3 55  ? -27.778 8.752   1.591   1.00 96.24 55  C 1 
ATOM 4404 C CG    . HIS C 3 55  ? -29.100 8.871   0.892   1.00 93.07 55  C 1 
ATOM 4405 N ND1   . HIS C 3 55  ? -29.572 9.987   0.247   1.00 80.20 55  C 1 
ATOM 4406 C CD2   . HIS C 3 55  ? -30.078 7.918   0.794   1.00 77.79 55  C 1 
ATOM 4407 C CE1   . HIS C 3 55  ? -30.799 9.716   -0.233  1.00 76.79 55  C 1 
ATOM 4408 N NE2   . HIS C 3 55  ? -31.138 8.470   0.084   1.00 77.85 55  C 1 
ATOM 4409 N N     . ARG C 3 56  ? -28.528 7.938   4.557   1.00 96.64 56  C 1 
ATOM 4410 C CA    . ARG C 3 56  ? -29.415 7.405   5.605   1.00 96.48 56  C 1 
ATOM 4411 C C     . ARG C 3 56  ? -29.494 8.336   6.819   1.00 96.55 56  C 1 
ATOM 4412 O O     . ARG C 3 56  ? -30.585 8.575   7.338   1.00 95.05 56  C 1 
ATOM 4413 C CB    . ARG C 3 56  ? -28.944 5.997   6.019   1.00 95.82 56  C 1 
ATOM 4414 C CG    . ARG C 3 56  ? -29.110 4.951   4.901   1.00 92.63 56  C 1 
ATOM 4415 C CD    . ARG C 3 56  ? -28.602 3.593   5.391   1.00 88.48 56  C 1 
ATOM 4416 N NE    . ARG C 3 56  ? -28.561 2.579   4.319   1.00 84.72 56  C 1 
ATOM 4417 C CZ    . ARG C 3 56  ? -29.294 1.478   4.196   1.00 81.29 56  C 1 
ATOM 4418 N NH1   . ARG C 3 56  ? -30.244 1.159   5.020   1.00 72.13 56  C 1 
ATOM 4419 N NH2   . ARG C 3 56  ? -29.043 0.667   3.216   1.00 76.96 56  C 1 
ATOM 4420 N N     . GLY C 3 57  ? -28.388 8.911   7.239   1.00 97.19 57  C 1 
ATOM 4421 C CA    . GLY C 3 57  ? -28.368 9.925   8.298   1.00 96.96 57  C 1 
ATOM 4422 C C     . GLY C 3 57  ? -29.141 11.191  7.917   1.00 97.08 57  C 1 
ATOM 4423 O O     . GLY C 3 57  ? -29.870 11.748  8.738   1.00 95.89 57  C 1 
ATOM 4424 N N     . TRP C 3 58  ? -29.026 11.639  6.663   1.00 97.47 58  C 1 
ATOM 4425 C CA    . TRP C 3 58  ? -29.746 12.810  6.162   1.00 97.47 58  C 1 
ATOM 4426 C C     . TRP C 3 58  ? -31.260 12.597  6.151   1.00 97.31 58  C 1 
ATOM 4427 O O     . TRP C 3 58  ? -31.979 13.500  6.570   1.00 95.85 58  C 1 
ATOM 4428 C CB    . TRP C 3 58  ? -29.248 13.199  4.770   1.00 97.10 58  C 1 
ATOM 4429 C CG    . TRP C 3 58  ? -29.943 14.415  4.246   1.00 96.85 58  C 1 
ATOM 4430 C CD1   . TRP C 3 58  ? -31.003 14.419  3.402   1.00 94.42 58  C 1 
ATOM 4431 C CD2   . TRP C 3 58  ? -29.714 15.803  4.622   1.00 95.36 58  C 1 
ATOM 4432 N NE1   . TRP C 3 58  ? -31.446 15.722  3.227   1.00 93.95 58  C 1 
ATOM 4433 C CE2   . TRP C 3 58  ? -30.693 16.595  3.965   1.00 94.89 58  C 1 
ATOM 4434 C CE3   . TRP C 3 58  ? -28.786 16.449  5.466   1.00 94.49 58  C 1 
ATOM 4435 C CZ2   . TRP C 3 58  ? -30.768 17.998  4.157   1.00 94.04 58  C 1 
ATOM 4436 C CZ3   . TRP C 3 58  ? -28.853 17.847  5.651   1.00 91.22 58  C 1 
ATOM 4437 C CH2   . TRP C 3 58  ? -29.838 18.607  5.008   1.00 91.66 58  C 1 
ATOM 4438 N N     . ALA C 3 59  ? -31.731 11.416  5.760   1.00 96.87 59  C 1 
ATOM 4439 C CA    . ALA C 3 59  ? -33.147 11.076  5.827   1.00 96.36 59  C 1 
ATOM 4440 C C     . ALA C 3 59  ? -33.699 11.255  7.254   1.00 96.32 59  C 1 
ATOM 4441 O O     . ALA C 3 59  ? -34.738 11.875  7.449   1.00 94.47 59  C 1 
ATOM 4442 C CB    . ALA C 3 59  ? -33.338 9.648   5.317   1.00 95.36 59  C 1 
ATOM 4443 N N     . HIS C 3 60  ? -32.936 10.855  8.268   1.00 95.61 60  C 1 
ATOM 4444 C CA    . HIS C 3 60  ? -33.325 11.049  9.666   1.00 95.14 60  C 1 
ATOM 4445 C C     . HIS C 3 60  ? -33.298 12.526  10.093  1.00 95.29 60  C 1 
ATOM 4446 O O     . HIS C 3 60  ? -34.161 12.978  10.859  1.00 93.24 60  C 1 
ATOM 4447 C CB    . HIS C 3 60  ? -32.423 10.198  10.558  1.00 93.81 60  C 1 
ATOM 4448 C CG    . HIS C 3 60  ? -32.989 10.064  11.937  1.00 91.02 60  C 1 
ATOM 4449 N ND1   . HIS C 3 60  ? -34.112 9.310   12.264  1.00 77.56 60  C 1 
ATOM 4450 C CD2   . HIS C 3 60  ? -32.580 10.672  13.087  1.00 77.84 60  C 1 
ATOM 4451 C CE1   . HIS C 3 60  ? -34.342 9.467   13.577  1.00 76.38 60  C 1 
ATOM 4452 N NE2   . HIS C 3 60  ? -33.436 10.288  14.106  1.00 78.70 60  C 1 
ATOM 4453 N N     . ALA C 3 61  ? -32.343 13.315  9.593   1.00 96.11 61  C 1 
ATOM 4454 C CA    . ALA C 3 61  ? -32.327 14.759  9.842   1.00 96.15 61  C 1 
ATOM 4455 C C     . ALA C 3 61  ? -33.547 15.461  9.213   1.00 96.16 61  C 1 
ATOM 4456 O O     . ALA C 3 61  ? -34.111 16.372  9.820   1.00 94.62 61  C 1 
ATOM 4457 C CB    . ALA C 3 61  ? -31.010 15.346  9.310   1.00 95.60 61  C 1 
ATOM 4458 N N     . GLU C 3 62  ? -33.962 15.009  8.029   1.00 96.24 62  C 1 
ATOM 4459 C CA    . GLU C 3 62  ? -35.114 15.536  7.298   1.00 95.70 62  C 1 
ATOM 4460 C C     . GLU C 3 62  ? -36.441 15.167  7.981   1.00 95.96 62  C 1 
ATOM 4461 O O     . GLU C 3 62  ? -37.286 16.046  8.168   1.00 94.10 62  C 1 
ATOM 4462 C CB    . GLU C 3 62  ? -35.038 15.060  5.843   1.00 94.12 62  C 1 
ATOM 4463 C CG    . GLU C 3 62  ? -36.089 15.728  4.946   1.00 83.65 62  C 1 
ATOM 4464 C CD    . GLU C 3 62  ? -35.811 15.531  3.450   1.00 83.72 62  C 1 
ATOM 4465 O OE1   . GLU C 3 62  ? -36.164 16.448  2.675   1.00 77.62 62  C 1 
ATOM 4466 O OE2   . GLU C 3 62  ? -35.189 14.514  3.075   1.00 76.42 62  C 1 
ATOM 4467 N N     . GLU C 3 63  ? -36.585 13.933  8.467   1.00 95.75 63  C 1 
ATOM 4468 C CA    . GLU C 3 63  ? -37.721 13.505  9.306   1.00 95.44 63  C 1 
ATOM 4469 C C     . GLU C 3 63  ? -37.896 14.417  10.530  1.00 95.78 63  C 1 
ATOM 4470 O O     . GLU C 3 63  ? -39.010 14.820  10.877  1.00 93.35 63  C 1 
ATOM 4471 C CB    . GLU C 3 63  ? -37.508 12.056  9.795   1.00 93.73 63  C 1 
ATOM 4472 C CG    . GLU C 3 63  ? -37.740 10.978  8.737   1.00 81.80 63  C 1 
ATOM 4473 C CD    . GLU C 3 63  ? -37.311 9.557   9.199   1.00 77.63 63  C 1 
ATOM 4474 O OE1   . GLU C 3 63  ? -37.174 8.664   8.343   1.00 71.85 63  C 1 
ATOM 4475 O OE2   . GLU C 3 63  ? -37.079 9.334   10.414  1.00 69.91 63  C 1 
ATOM 4476 N N     . ASN C 3 64  ? -36.774 14.825  11.140  1.00 94.43 64  C 1 
ATOM 4477 C CA    . ASN C 3 64  ? -36.749 15.755  12.278  1.00 94.60 64  C 1 
ATOM 4478 C C     . ASN C 3 64  ? -36.780 17.248  11.865  1.00 95.09 64  C 1 
ATOM 4479 O O     . ASN C 3 64  ? -36.485 18.118  12.691  1.00 91.69 64  C 1 
ATOM 4480 C CB    . ASN C 3 64  ? -35.555 15.406  13.166  1.00 93.49 64  C 1 
ATOM 4481 C CG    . ASN C 3 64  ? -35.779 14.103  13.908  1.00 91.18 64  C 1 
ATOM 4482 O OD1   . ASN C 3 64  ? -36.532 14.049  14.855  1.00 77.96 64  C 1 
ATOM 4483 N ND2   . ASN C 3 64  ? -35.142 13.042  13.488  1.00 76.63 64  C 1 
ATOM 4484 N N     . LYS C 3 65  ? -37.107 17.561  10.597  1.00 94.85 65  C 1 
ATOM 4485 C CA    . LYS C 3 65  ? -37.194 18.924  10.034  1.00 95.32 65  C 1 
ATOM 4486 C C     . LYS C 3 65  ? -35.926 19.768  10.249  1.00 95.44 65  C 1 
ATOM 4487 O O     . LYS C 3 65  ? -35.986 21.001  10.313  1.00 91.12 65  C 1 
ATOM 4488 C CB    . LYS C 3 65  ? -38.470 19.635  10.521  1.00 94.24 65  C 1 
ATOM 4489 C CG    . LYS C 3 65  ? -39.746 18.852  10.188  1.00 89.24 65  C 1 
ATOM 4490 C CD    . LYS C 3 65  ? -40.990 19.594  10.712  1.00 76.84 65  C 1 
ATOM 4491 C CE    . LYS C 3 65  ? -42.233 18.766  10.384  1.00 68.87 65  C 1 
ATOM 4492 N NZ    . LYS C 3 65  ? -43.465 19.375  10.919  1.00 55.07 65  C 1 
ATOM 4493 N N     . ARG C 3 66  ? -34.744 19.118  10.344  1.00 94.44 66  C 1 
ATOM 4494 C CA    . ARG C 3 66  ? -33.449 19.784  10.487  1.00 94.50 66  C 1 
ATOM 4495 C C     . ARG C 3 66  ? -32.724 19.862  9.152   1.00 94.72 66  C 1 
ATOM 4496 O O     . ARG C 3 66  ? -32.774 18.959  8.335   1.00 92.41 66  C 1 
ATOM 4497 C CB    . ARG C 3 66  ? -32.606 19.089  11.560  1.00 93.05 66  C 1 
ATOM 4498 C CG    . ARG C 3 66  ? -33.159 19.337  12.970  1.00 88.80 66  C 1 
ATOM 4499 C CD    . ARG C 3 66  ? -32.273 18.756  14.081  1.00 89.09 66  C 1 
ATOM 4500 N NE    . ARG C 3 66  ? -32.373 17.292  14.159  1.00 85.74 66  C 1 
ATOM 4501 C CZ    . ARG C 3 66  ? -31.536 16.385  13.657  1.00 86.40 66  C 1 
ATOM 4502 N NH1   . ARG C 3 66  ? -30.447 16.703  13.008  1.00 73.90 66  C 1 
ATOM 4503 N NH2   . ARG C 3 66  ? -31.799 15.127  13.798  1.00 78.17 66  C 1 
ATOM 4504 N N     . ARG C 3 67  ? -31.954 20.940  8.953   1.00 95.82 67  C 1 
ATOM 4505 C CA    . ARG C 3 67  ? -31.052 21.117  7.805   1.00 95.81 67  C 1 
ATOM 4506 C C     . ARG C 3 67  ? -29.581 20.877  8.166   1.00 96.62 67  C 1 
ATOM 4507 O O     . ARG C 3 67  ? -28.685 21.215  7.395   1.00 93.58 67  C 1 
ATOM 4508 C CB    . ARG C 3 67  ? -31.251 22.502  7.179   1.00 94.22 67  C 1 
ATOM 4509 C CG    . ARG C 3 67  ? -32.645 22.654  6.570   1.00 88.49 67  C 1 
ATOM 4510 C CD    . ARG C 3 67  ? -32.730 23.980  5.818   1.00 78.61 67  C 1 
ATOM 4511 N NE    . ARG C 3 67  ? -34.058 24.179  5.226   1.00 69.98 67  C 1 
ATOM 4512 C CZ    . ARG C 3 67  ? -34.444 25.216  4.494   1.00 58.99 67  C 1 
ATOM 4513 N NH1   . ARG C 3 67  ? -33.633 26.200  4.236   1.00 53.77 67  C 1 
ATOM 4514 N NH2   . ARG C 3 67  ? -35.654 25.273  4.029   1.00 51.73 67  C 1 
ATOM 4515 N N     . THR C 3 68  ? -29.322 20.352  9.355   1.00 96.13 68  C 1 
ATOM 4516 C CA    . THR C 3 68  ? -27.976 20.044  9.835   1.00 96.53 68  C 1 
ATOM 4517 C C     . THR C 3 68  ? -27.918 18.583  10.228  1.00 96.94 68  C 1 
ATOM 4518 O O     . THR C 3 68  ? -28.613 18.178  11.158  1.00 95.48 68  C 1 
ATOM 4519 C CB    . THR C 3 68  ? -27.582 20.943  11.016  1.00 95.28 68  C 1 
ATOM 4520 O OG1   . THR C 3 68  ? -27.658 22.303  10.621  1.00 86.10 68  C 1 
ATOM 4521 C CG2   . THR C 3 68  ? -26.144 20.700  11.466  1.00 85.56 68  C 1 
ATOM 4522 N N     . LEU C 3 69  ? -27.079 17.821  9.536   1.00 96.51 69  C 1 
ATOM 4523 C CA    . LEU C 3 69  ? -26.751 16.443  9.893   1.00 97.07 69  C 1 
ATOM 4524 C C     . LEU C 3 69  ? -25.929 16.444  11.183  1.00 97.22 69  C 1 
ATOM 4525 O O     . LEU C 3 69  ? -24.890 17.106  11.248  1.00 95.68 69  C 1 
ATOM 4526 C CB    . LEU C 3 69  ? -25.989 15.804  8.724   1.00 96.70 69  C 1 
ATOM 4527 C CG    . LEU C 3 69  ? -25.610 14.332  8.938   1.00 96.15 69  C 1 
ATOM 4528 C CD1   . LEU C 3 69  ? -26.829 13.426  8.919   1.00 92.50 69  C 1 
ATOM 4529 C CD2   . LEU C 3 69  ? -24.672 13.884  7.816   1.00 92.14 69  C 1 
ATOM 4530 N N     . GLN C 3 70  ? -26.385 15.704  12.191  1.00 96.75 70  C 1 
ATOM 4531 C CA    . GLN C 3 70  ? -25.779 15.591  13.516  1.00 96.45 70  C 1 
ATOM 4532 C C     . GLN C 3 70  ? -25.277 14.161  13.776  1.00 96.76 70  C 1 
ATOM 4533 O O     . GLN C 3 70  ? -25.620 13.229  13.055  1.00 95.89 70  C 1 
ATOM 4534 C CB    . GLN C 3 70  ? -26.793 16.023  14.582  1.00 94.81 70  C 1 
ATOM 4535 C CG    . GLN C 3 70  ? -27.167 17.504  14.467  1.00 89.79 70  C 1 
ATOM 4536 C CD    . GLN C 3 70  ? -28.136 17.966  15.564  1.00 89.68 70  C 1 
ATOM 4537 O OE1   . GLN C 3 70  ? -28.772 17.193  16.254  1.00 82.46 70  C 1 
ATOM 4538 N NE2   . GLN C 3 70  ? -28.294 19.259  15.758  1.00 78.72 70  C 1 
ATOM 4539 N N     . LYS C 3 71  ? -24.479 13.982  14.834  1.00 95.86 71  C 1 
ATOM 4540 C CA    . LYS C 3 71  ? -24.052 12.660  15.301  1.00 96.08 71  C 1 
ATOM 4541 C C     . LYS C 3 71  ? -25.244 11.746  15.582  1.00 96.24 71  C 1 
ATOM 4542 O O     . LYS C 3 71  ? -25.204 10.575  15.211  1.00 95.32 71  C 1 
ATOM 4543 C CB    . LYS C 3 71  ? -23.181 12.819  16.554  1.00 94.93 71  C 1 
ATOM 4544 C CG    . LYS C 3 71  ? -22.673 11.473  17.105  1.00 92.83 71  C 1 
ATOM 4545 C CD    . LYS C 3 71  ? -21.892 11.648  18.417  1.00 89.57 71  C 1 
ATOM 4546 C CE    . LYS C 3 71  ? -21.538 10.268  18.965  1.00 81.50 71  C 1 
ATOM 4547 N NZ    . LYS C 3 71  ? -21.042 10.305  20.362  1.00 73.20 71  C 1 
ATOM 4548 N N     . SER C 3 72  ? -26.328 12.282  16.188  1.00 96.47 72  C 1 
ATOM 4549 C CA    . SER C 3 72  ? -27.566 11.549  16.484  1.00 96.08 72  C 1 
ATOM 4550 C C     . SER C 3 72  ? -28.234 10.986  15.227  1.00 96.32 72  C 1 
ATOM 4551 O O     . SER C 3 72  ? -28.798 9.898   15.280  1.00 95.11 72  C 1 
ATOM 4552 C CB    . SER C 3 72  ? -28.549 12.462  17.216  1.00 94.98 72  C 1 
ATOM 4553 O OG    . SER C 3 72  ? -28.761 13.663  16.487  1.00 88.81 72  C 1 
ATOM 4554 N N     . ASP C 3 73  ? -28.124 11.657  14.080  1.00 96.18 73  C 1 
ATOM 4555 C CA    . ASP C 3 73  ? -28.668 11.170  12.810  1.00 96.34 73  C 1 
ATOM 4556 C C     . ASP C 3 73  ? -27.875 9.977   12.279  1.00 96.75 73  C 1 
ATOM 4557 O O     . ASP C 3 73  ? -28.451 9.014   11.787  1.00 95.95 73  C 1 
ATOM 4558 C CB    . ASP C 3 73  ? -28.658 12.290  11.767  1.00 96.05 73  C 1 
ATOM 4559 C CG    . ASP C 3 73  ? -29.472 13.496  12.211  1.00 95.11 73  C 1 
ATOM 4560 O OD1   . ASP C 3 73  ? -30.600 13.302  12.695  1.00 90.47 73  C 1 
ATOM 4561 O OD2   . ASP C 3 73  ? -28.991 14.653  12.097  1.00 91.18 73  C 1 
ATOM 4562 N N     . ILE C 3 74  ? -26.549 10.022  12.413  1.00 96.69 74  C 1 
ATOM 4563 C CA    . ILE C 3 74  ? -25.680 8.903   12.065  1.00 97.08 74  C 1 
ATOM 4564 C C     . ILE C 3 74  ? -25.933 7.719   12.998  1.00 97.22 74  C 1 
ATOM 4565 O O     . ILE C 3 74  ? -26.047 6.586   12.533  1.00 96.58 74  C 1 
ATOM 4566 C CB    . ILE C 3 74  ? -24.198 9.336   12.067  1.00 96.71 74  C 1 
ATOM 4567 C CG1   . ILE C 3 74  ? -23.903 10.522  11.120  1.00 94.75 74  C 1 
ATOM 4568 C CG2   . ILE C 3 74  ? -23.278 8.152   11.722  1.00 95.24 74  C 1 
ATOM 4569 C CD1   . ILE C 3 74  ? -24.242 10.288  9.644   1.00 86.73 74  C 1 
ATOM 4570 N N     . ALA C 3 75  ? -26.092 7.976   14.296  1.00 96.68 75  C 1 
ATOM 4571 C CA    . ALA C 3 75  ? -26.432 6.950   15.278  1.00 96.53 75  C 1 
ATOM 4572 C C     . ALA C 3 75  ? -27.762 6.263   14.953  1.00 96.55 75  C 1 
ATOM 4573 O O     . ALA C 3 75  ? -27.843 5.034   14.966  1.00 95.33 75  C 1 
ATOM 4574 C CB    . ALA C 3 75  ? -26.473 7.594   16.670  1.00 95.69 75  C 1 
ATOM 4575 N N     . ALA C 3 76  ? -28.780 7.039   14.597  1.00 96.32 76  C 1 
ATOM 4576 C CA    . ALA C 3 76  ? -30.076 6.513   14.194  1.00 95.83 76  C 1 
ATOM 4577 C C     . ALA C 3 76  ? -29.987 5.698   12.900  1.00 95.94 76  C 1 
ATOM 4578 O O     . ALA C 3 76  ? -30.571 4.616   12.816  1.00 94.47 76  C 1 
ATOM 4579 C CB    . ALA C 3 76  ? -31.052 7.680   14.061  1.00 94.92 76  C 1 
ATOM 4580 N N     . ALA C 3 77  ? -29.223 6.164   11.901  1.00 96.26 77  C 1 
ATOM 4581 C CA    . ALA C 3 77  ? -28.996 5.423   10.665  1.00 96.36 77  C 1 
ATOM 4582 C C     . ALA C 3 77  ? -28.306 4.073   10.916  1.00 96.50 77  C 1 
ATOM 4583 O O     . ALA C 3 77  ? -28.711 3.066   10.334  1.00 95.21 77  C 1 
ATOM 4584 C CB    . ALA C 3 77  ? -28.179 6.295   9.710   1.00 95.79 77  C 1 
ATOM 4585 N N     . ILE C 3 78  ? -27.299 4.031   11.793  1.00 96.46 78  C 1 
ATOM 4586 C CA    . ILE C 3 78  ? -26.621 2.796   12.204  1.00 96.54 78  C 1 
ATOM 4587 C C     . ILE C 3 78  ? -27.601 1.856   12.914  1.00 96.27 78  C 1 
ATOM 4588 O O     . ILE C 3 78  ? -27.713 0.691   12.546  1.00 94.87 78  C 1 
ATOM 4589 C CB    . ILE C 3 78  ? -25.385 3.123   13.072  1.00 96.26 78  C 1 
ATOM 4590 C CG1   . ILE C 3 78  ? -24.291 3.783   12.202  1.00 94.12 78  C 1 
ATOM 4591 C CG2   . ILE C 3 78  ? -24.831 1.864   13.758  1.00 94.19 78  C 1 
ATOM 4592 C CD1   . ILE C 3 78  ? -23.205 4.491   13.014  1.00 89.26 78  C 1 
ATOM 4593 N N     . ALA C 3 79  ? -28.366 2.363   13.872  1.00 95.58 79  C 1 
ATOM 4594 C CA    . ALA C 3 79  ? -29.309 1.562   14.647  1.00 94.87 79  C 1 
ATOM 4595 C C     . ALA C 3 79  ? -30.455 0.967   13.806  1.00 94.54 79  C 1 
ATOM 4596 O O     . ALA C 3 79  ? -30.974 -0.094  14.151  1.00 91.84 79  C 1 
ATOM 4597 C CB    . ALA C 3 79  ? -29.859 2.432   15.776  1.00 93.37 79  C 1 
ATOM 4598 N N     . ARG C 3 80  ? -30.847 1.648   12.712  1.00 94.83 80  C 1 
ATOM 4599 C CA    . ARG C 3 80  ? -31.931 1.208   11.809  1.00 94.32 80  C 1 
ATOM 4600 C C     . ARG C 3 80  ? -31.454 0.280   10.684  1.00 94.55 80  C 1 
ATOM 4601 O O     . ARG C 3 80  ? -32.293 -0.276  9.982   1.00 91.61 80  C 1 
ATOM 4602 C CB    . ARG C 3 80  ? -32.640 2.436   11.213  1.00 91.97 80  C 1 
ATOM 4603 C CG    . ARG C 3 80  ? -33.511 3.208   12.222  1.00 80.94 80  C 1 
ATOM 4604 C CD    . ARG C 3 80  ? -34.112 4.437   11.530  1.00 77.22 80  C 1 
ATOM 4605 N NE    . ARG C 3 80  ? -34.980 5.246   12.416  1.00 68.88 80  C 1 
ATOM 4606 C CZ    . ARG C 3 80  ? -35.691 6.308   12.037  1.00 62.37 80  C 1 
ATOM 4607 N NH1   . ARG C 3 80  ? -35.684 6.754   10.809  1.00 58.98 80  C 1 
ATOM 4608 N NH2   . ARG C 3 80  ? -36.430 6.946   12.876  1.00 54.63 80  C 1 
ATOM 4609 N N     . THR C 3 81  ? -30.160 0.150   10.449  1.00 94.07 81  C 1 
ATOM 4610 C CA    . THR C 3 81  ? -29.620 -0.592  9.306   1.00 93.99 81  C 1 
ATOM 4611 C C     . THR C 3 81  ? -28.838 -1.806  9.786   1.00 94.15 81  C 1 
ATOM 4612 O O     . THR C 3 81  ? -27.744 -1.663  10.322  1.00 91.85 81  C 1 
ATOM 4613 C CB    . THR C 3 81  ? -28.745 0.293   8.418   1.00 92.96 81  C 1 
ATOM 4614 O OG1   . THR C 3 81  ? -29.398 1.500   8.095   1.00 85.93 81  C 1 
ATOM 4615 C CG2   . THR C 3 81  ? -28.410 -0.403  7.101   1.00 84.31 81  C 1 
ATOM 4616 N N     . GLU C 3 82  ? -29.376 -3.004  9.527   1.00 93.83 82  C 1 
ATOM 4617 C CA    . GLU C 3 82  ? -28.793 -4.261  9.996   1.00 93.22 82  C 1 
ATOM 4618 C C     . GLU C 3 82  ? -27.332 -4.446  9.560   1.00 94.05 82  C 1 
ATOM 4619 O O     . GLU C 3 82  ? -26.472 -4.798  10.365  1.00 92.24 82  C 1 
ATOM 4620 C CB    . GLU C 3 82  ? -29.670 -5.421  9.496   1.00 90.98 82  C 1 
ATOM 4621 C CG    . GLU C 3 82  ? -29.282 -6.762  10.128  1.00 78.29 82  C 1 
ATOM 4622 C CD    . GLU C 3 82  ? -30.152 -7.931  9.638   1.00 67.35 82  C 1 
ATOM 4623 O OE1   . GLU C 3 82  ? -29.872 -9.068  10.080  1.00 60.69 82  C 1 
ATOM 4624 O OE2   . GLU C 3 82  ? -31.072 -7.691  8.831   1.00 58.18 82  C 1 
ATOM 4625 N N     . VAL C 3 83  ? -26.993 -4.112  8.305   1.00 94.80 83  C 1 
ATOM 4626 C CA    . VAL C 3 83  ? -25.615 -4.226  7.791   1.00 94.92 83  C 1 
ATOM 4627 C C     . VAL C 3 83  ? -24.604 -3.313  8.504   1.00 95.30 83  C 1 
ATOM 4628 O O     . VAL C 3 83  ? -23.405 -3.519  8.371   1.00 93.77 83  C 1 
ATOM 4629 C CB    . VAL C 3 83  ? -25.537 -4.003  6.263   1.00 93.28 83  C 1 
ATOM 4630 C CG1   . VAL C 3 83  ? -26.335 -5.082  5.527   1.00 86.50 83  C 1 
ATOM 4631 C CG2   . VAL C 3 83  ? -26.036 -2.626  5.842   1.00 86.26 83  C 1 
ATOM 4632 N N     . PHE C 3 84  ? -25.067 -2.336  9.288   1.00 95.00 84  C 1 
ATOM 4633 C CA    . PHE C 3 84  ? -24.221 -1.434  10.081  1.00 95.30 84  C 1 
ATOM 4634 C C     . PHE C 3 84  ? -24.112 -1.825  11.561  1.00 95.39 84  C 1 
ATOM 4635 O O     . PHE C 3 84  ? -23.530 -1.076  12.351  1.00 93.14 84  C 1 
ATOM 4636 C CB    . PHE C 3 84  ? -24.703 0.016   9.912   1.00 95.03 84  C 1 
ATOM 4637 C CG    . PHE C 3 84  ? -24.668 0.602   8.513   1.00 94.98 84  C 1 
ATOM 4638 C CD1   . PHE C 3 84  ? -23.820 0.090   7.516   1.00 91.13 84  C 1 
ATOM 4639 C CD2   . PHE C 3 84  ? -25.478 1.707   8.208   1.00 90.83 84  C 1 
ATOM 4640 C CE1   . PHE C 3 84  ? -23.785 0.660   6.231   1.00 89.70 84  C 1 
ATOM 4641 C CE2   . PHE C 3 84  ? -25.451 2.286   6.934   1.00 89.61 84  C 1 
ATOM 4642 C CZ    . PHE C 3 84  ? -24.608 1.761   5.942   1.00 90.82 84  C 1 
ATOM 4643 N N     . ASP C 3 85  ? -24.595 -2.998  11.947  1.00 94.15 85  C 1 
ATOM 4644 C CA    . ASP C 3 85  ? -24.538 -3.498  13.323  1.00 93.64 85  C 1 
ATOM 4645 C C     . ASP C 3 85  ? -23.118 -3.518  13.920  1.00 94.51 85  C 1 
ATOM 4646 O O     . ASP C 3 85  ? -22.936 -3.246  15.108  1.00 92.45 85  C 1 
ATOM 4647 C CB    . ASP C 3 85  ? -25.158 -4.908  13.386  1.00 90.42 85  C 1 
ATOM 4648 C CG    . ASP C 3 85  ? -24.375 -5.973  12.604  1.00 83.93 85  C 1 
ATOM 4649 O OD1   . ASP C 3 85  ? -23.508 -5.619  11.775  1.00 74.04 85  C 1 
ATOM 4650 O OD2   . ASP C 3 85  ? -24.634 -7.167  12.816  1.00 77.78 85  C 1 
ATOM 4651 N N     . PHE C 3 86  ? -22.086 -3.741  13.100  1.00 95.62 86  C 1 
ATOM 4652 C CA    . PHE C 3 86  ? -20.690 -3.723  13.543  1.00 95.69 86  C 1 
ATOM 4653 C C     . PHE C 3 86  ? -20.228 -2.344  14.044  1.00 95.83 86  C 1 
ATOM 4654 O O     . PHE C 3 86  ? -19.186 -2.254  14.706  1.00 94.72 86  C 1 
ATOM 4655 C CB    . PHE C 3 86  ? -19.787 -4.241  12.407  1.00 95.66 86  C 1 
ATOM 4656 C CG    . PHE C 3 86  ? -19.575 -3.267  11.274  1.00 96.23 86  C 1 
ATOM 4657 C CD1   . PHE C 3 86  ? -20.525 -3.135  10.242  1.00 95.67 86  C 1 
ATOM 4658 C CD2   . PHE C 3 86  ? -18.412 -2.478  11.222  1.00 95.37 86  C 1 
ATOM 4659 C CE1   . PHE C 3 86  ? -20.337 -2.228  9.198   1.00 94.90 86  C 1 
ATOM 4660 C CE2   . PHE C 3 86  ? -18.211 -1.569  10.172  1.00 94.92 86  C 1 
ATOM 4661 C CZ    . PHE C 3 86  ? -19.171 -1.441  9.156   1.00 95.19 86  C 1 
ATOM 4662 N N     . LEU C 3 87  ? -20.977 -1.275  13.757  1.00 95.77 87  C 1 
ATOM 4663 C CA    . LEU C 3 87  ? -20.695 0.101   14.167  1.00 95.71 87  C 1 
ATOM 4664 C C     . LEU C 3 87  ? -21.405 0.520   15.457  1.00 95.17 87  C 1 
ATOM 4665 O O     . LEU C 3 87  ? -21.148 1.616   15.953  1.00 92.77 87  C 1 
ATOM 4666 C CB    . LEU C 3 87  ? -21.083 1.062   13.031  1.00 95.71 87  C 1 
ATOM 4667 C CG    . LEU C 3 87  ? -20.393 0.812   11.680  1.00 95.45 87  C 1 
ATOM 4668 C CD1   . LEU C 3 87  ? -20.996 1.737   10.621  1.00 93.73 87  C 1 
ATOM 4669 C CD2   . LEU C 3 87  ? -18.890 1.094   11.748  1.00 92.88 87  C 1 
ATOM 4670 N N     . VAL C 3 88  ? -22.299 -0.310  16.008  1.00 94.91 88  C 1 
ATOM 4671 C CA    . VAL C 3 88  ? -23.124 0.059   17.176  1.00 94.09 88  C 1 
ATOM 4672 C C     . VAL C 3 88  ? -22.268 0.462   18.379  1.00 93.73 88  C 1 
ATOM 4673 O O     . VAL C 3 88  ? -22.614 1.398   19.094  1.00 90.39 88  C 1 
ATOM 4674 C CB    . VAL C 3 88  ? -24.092 -1.081  17.537  1.00 91.90 88  C 1
[truncated: 107,643 more chars]
