# Supplementary material for: Vernalization regulatory network identifies potential novel functions for genes in the HvVRN2 locus
Source: New Phytol. 2026 Apr 12;250(6):4036–53. doi: 10.1111/nph.71162 (PMC13193379; doi:10.1111/nph.71162)
Supplement: Supplementary file 1 — Dataset S1. Protein models computed by Alphafold. [file NPH-250-4036-s002.xz › Alphafold_models0/Barley/fold_co1_prom1_1_nf_yb1_c1_recortes_model_0.cif]

# By using this file you agree to the legally binding terms of use found at alphafoldserver.com/output-terms
data_4e1c46f02f43e993
#
_entry.id 4e1c46f02f43e993
#
loop_
_atom_type.symbol
C 
N 
O 
P 
S 
#
loop_
_audit_author.name
_audit_author.pdbx_ordinal
"Google DeepMind" 1 
"Isomorphic Labs" 2 
#
_audit_conform.dict_location https://raw.githubusercontent.com/ihmwg/ModelCIF/master/dist/mmcif_ma.dic
_audit_conform.dict_name     mmcif_ma.dic
_audit_conform.dict_version  1.4.5
#
loop_
_chem_comp.formula
_chem_comp.formula_weight
_chem_comp.id
_chem_comp.mon_nstd_flag
_chem_comp.name
_chem_comp.pdbx_smiles
_chem_comp.pdbx_synonyms
_chem_comp.type
"C3 H7 N O2"      89.093  ALA y ALANINE                              C[C@H](N)C(O)=O                                             ? "L-PEPTIDE LINKING" 
"C6 H15 N4 O2"    175.209 ARG y ARGININE                             N[C@@H](CCCNC(N)=[NH2+])C(O)=O                              ? "L-PEPTIDE LINKING" 
"C4 H8 N2 O3"     132.118 ASN y ASPARAGINE                           N[C@@H](CC(N)=O)C(O)=O                                      ? "L-PEPTIDE LINKING" 
"C4 H7 N O4"      133.103 ASP y "ASPARTIC ACID"                      N[C@@H](CC(O)=O)C(O)=O                                      ? "L-PEPTIDE LINKING" 
"C3 H7 N O2 S"    121.158 CYS y CYSTEINE                             N[C@@H](CS)C(O)=O                                           ? "L-PEPTIDE LINKING" 
"C10 H14 N5 O6 P" 331.222 DA  y "2'-DEOXYADENOSINE-5'-MONOPHOSPHATE" Nc1ncnc2n(cnc12)[C@H]3C[C@H](O)[C@@H](CO[P](O)(O)=O)O3      ? "DNA LINKING"       
"C9 H14 N3 O7 P"  307.197 DC  y "2'-DEOXYCYTIDINE-5'-MONOPHOSPHATE"  NC1=NC(=O)N(C=C1)[C@H]2C[C@H](O)[C@@H](CO[P](O)(O)=O)O2     ? "DNA LINKING"       
"C10 H14 N5 O7 P" 347.221 DG  y "2'-DEOXYGUANOSINE-5'-MONOPHOSPHATE" NC1=Nc2n(cnc2C(=O)N1)[C@H]3C[C@H](O)[C@@H](CO[P](O)(O)=O)O3 ? "DNA LINKING"       
"C10 H15 N2 O8 P" 322.208 DT  y "THYMIDINE-5'-MONOPHOSPHATE"         CC1=CN([C@H]2C[C@H](O)[C@@H](CO[P](O)(O)=O)O2)C(=O)NC1=O    ? "DNA LINKING"       
"C5 H10 N2 O3"    146.144 GLN y GLUTAMINE                            N[C@@H](CCC(N)=O)C(O)=O                                     ? "L-PEPTIDE LINKING" 
"C5 H9 N O4"      147.129 GLU y "GLUTAMIC ACID"                      N[C@@H](CCC(O)=O)C(O)=O                                     ? "L-PEPTIDE LINKING" 
"C2 H5 N O2"      75.067  GLY y GLYCINE                              NCC(O)=O                                                    ? "PEPTIDE LINKING"   
"C6 H10 N3 O2"    156.162 HIS y HISTIDINE                            N[C@@H](Cc1c[nH]c[nH+]1)C(O)=O                              ? "L-PEPTIDE LINKING" 
"C6 H13 N O2"     131.173 ILE y ISOLEUCINE                           CC[C@H](C)[C@H](N)C(O)=O                                    ? "L-PEPTIDE LINKING" 
"C6 H13 N O2"     131.173 LEU y LEUCINE                              CC(C)C[C@H](N)C(O)=O                                        ? "L-PEPTIDE LINKING" 
"C6 H15 N2 O2"    147.195 LYS y LYSINE                               N[C@@H](CCCC[NH3+])C(O)=O                                   ? "L-PEPTIDE LINKING" 
"C5 H11 N O2 S"   149.211 MET y METHIONINE                           CSCC[C@H](N)C(O)=O                                          ? "L-PEPTIDE LINKING" 
"C9 H11 N O2"     165.189 PHE y PHENYLALANINE                        N[C@@H](Cc1ccccc1)C(O)=O                                    ? "L-PEPTIDE LINKING" 
"C5 H9 N O2"      115.130 PRO y PROLINE                              OC(=O)[C@@H]1CCCN1                                          ? "L-PEPTIDE LINKING" 
"C3 H7 N O3"      105.093 SER y SERINE                               N[C@@H](CO)C(O)=O                                           ? "L-PEPTIDE LINKING" 
"C4 H9 N O3"      119.119 THR y THREONINE                            C[C@@H](O)[C@H](N)C(O)=O                                    ? "L-PEPTIDE LINKING" 
"C11 H12 N2 O2"   204.225 TRP y TRYPTOPHAN                           N[C@@H](Cc1c[nH]c2ccccc12)C(O)=O                            ? "L-PEPTIDE LINKING" 
"C9 H11 N O3"     181.189 TYR y TYROSINE                             N[C@@H](Cc1ccc(O)cc1)C(O)=O                                 ? "L-PEPTIDE LINKING" 
"C5 H11 N O2"     117.146 VAL y VALINE                               CC(C)[C@H](N)C(O)=O                                         ? "L-PEPTIDE LINKING" 
#
_citation.book_publisher          ?
_citation.country                 UK
_citation.id                      primary
_citation.journal_full            Nature
_citation.journal_id_ASTM         NATUAS
_citation.journal_id_CSD          0006
_citation.journal_id_ISSN         0028-0836
_citation.journal_volume          ?
_citation.page_first              ?
_citation.page_last               ?
_citation.pdbx_database_id_DOI    ?
_citation.pdbx_database_id_PubMed ?
_citation.title                   "Accurate structure prediction of biomolecular interactions with AlphaFold 3"
_citation.year                    2024
#
loop_
_citation_author.citation_id
_citation_author.name
_citation_author.ordinal
primary "Google DeepMind" 1 
primary "Isomorphic Labs" 2 
#
loop_
_entity.id
_entity.pdbx_description
_entity.type
1 . polymer 
2 . polymer 
3 . polymer 
4 . polymer 
5 . polymer 
#
loop_
_entity_poly.entity_id
_entity_poly.pdbx_strand_id
_entity_poly.type
1 A polypeptide(L)          
2 B polypeptide(L)          
3 C polypeptide(L)          
4 D polydeoxyribonucleotide 
5 E polydeoxyribonucleotide 
#
loop_
_entity_poly_seq.entity_id
_entity_poly_seq.hetero
_entity_poly_seq.mon_id
_entity_poly_seq.num
1 n MET 1   
1 n PRO 2   
1 n ARG 3   
1 n CYS 4   
1 n ASN 5   
1 n LYS 6   
1 n CYS 7   
1 n LEU 8   
1 n SER 9   
1 n GLU 10  
1 n ASN 11  
1 n ASP 12  
1 n SER 13  
1 n ALA 14  
1 n SER 15  
1 n GLU 16  
1 n ASP 17  
1 n ARG 18  
1 n HIS 19  
1 n TRP 20  
1 n HIS 21  
1 n ARG 22  
1 n THR 23  
1 n ALA 24  
1 n THR 25  
1 n LEU 26  
1 n PHE 27  
1 n MET 28  
1 n ASN 29  
1 n CYS 30  
1 n VAL 31  
1 n SER 32  
1 n ASN 33  
1 n GLY 34  
1 n THR 35  
1 n VAL 36  
1 n TYR 37  
1 n GLU 38  
1 n GLU 39  
1 n ALA 40  
1 n VAL 41  
1 n GLY 42  
1 n ARG 43  
1 n GLU 44  
1 n GLY 45  
1 n CYS 46  
1 n TRP 47  
1 n ALA 48  
1 n ARG 49  
1 n LEU 50  
1 n CYS 51  
1 n ASP 52  
1 n GLY 53  
1 n CYS 54  
1 n CYS 55  
1 n THR 56  
1 n VAL 57  
1 n PRO 58  
1 n SER 59  
1 n VAL 60  
1 n VAL 61  
1 n TYR 62  
1 n CYS 63  
1 n ARG 64  
1 n ALA 65  
1 n ASP 66  
1 n SER 67  
1 n ALA 68  
1 n TYR 69  
1 n LEU 70  
1 n CYS 71  
1 n ALA 72  
1 n SER 73  
1 n CYS 74  
1 n ASP 75  
1 n ALA 76  
1 n GLN 77  
1 n ILE 78  
1 n HIS 79  
1 n ALA 80  
1 n ALA 81  
1 n ASN 82  
1 n ARG 83  
1 n VAL 84  
1 n ALA 85  
1 n SER 86  
1 n ARG 87  
1 n HIS 88  
1 n GLU 89  
1 n ARG 90  
1 n VAL 91  
1 n LEU 92  
1 n LEU 93  
1 n SER 94  
1 n GLU 95  
1 n ALA 96  
1 n TYR 97  
1 n LYS 98  
1 n HIS 99  
1 n ALA 100 
1 n PRO 101 
1 n VAL 102 
1 n MET 103 
1 n LEU 104 
1 n ASP 105 
1 n CYS 106 
1 n HIS 107 
1 n ALA 108 
1 n ASP 109 
1 n ALA 110 
1 n ALA 111 
1 n ALA 112 
1 n LEU 113 
1 n CYS 114 
1 n ALA 115 
1 n ALA 116 
1 n TYR 117 
1 n GLU 118 
1 n ALA 119 
1 n GLN 120 
1 n VAL 121 
1 n HIS 122 
1 n TYR 123 
1 n ALA 124 
1 n ASN 125 
1 n LEU 126 
1 n LEU 127 
1 n THR 128 
1 n VAL 129 
1 n MET 130 
1 n HIS 131 
1 n GLN 132 
1 n ARG 133 
1 n MET 134 
1 n PRO 135 
1 n VAL 136 
1 n VAL 137 
1 n SER 138 
1 n HIS 139 
1 n PRO 140 
1 n ALA 141 
1 n VAL 142 
1 n ALA 143 
1 n ILE 144 
1 n PRO 145 
1 n PRO 146 
1 n VAL 147 
1 n SER 148 
1 n LEU 149 
1 n PHE 150 
1 n ALA 151 
1 n GLU 152 
1 n ALA 153 
1 n GLU 154 
1 n ALA 155 
1 n THR 156 
1 n ALA 157 
1 n PRO 158 
1 n VAL 159 
1 n LEU 160 
1 n GLY 161 
1 n ARG 162 
1 n LYS 163 
1 n GLU 164 
1 n GLU 165 
1 n ASP 166 
1 n THR 167 
1 n SER 168 
1 n TRP 169 
1 n LEU 170 
1 n LEU 171 
1 n LEU 172 
1 n SER 173 
1 n LYS 174 
1 n ASP 175 
1 n SER 176 
1 n ASP 177 
1 n ASN 178 
1 n HIS 179 
1 n ASN 180 
1 n ARG 181 
1 n SER 182 
1 n GLY 183 
1 n ASN 184 
1 n ASN 185 
1 n SER 186 
1 n SER 187 
1 n THR 188 
1 n SER 189 
1 n SER 190 
1 n SER 191 
1 n SER 192 
1 n GLN 193 
1 n TYR 194 
1 n PHE 195 
1 n GLY 196 
1 n GLU 197 
1 n VAL 198 
1 n ASP 199 
1 n GLN 200 
1 n TYR 201 
1 n PHE 202 
1 n ASP 203 
1 n LEU 204 
1 n VAL 205 
1 n GLY 206 
1 n TYR 207 
1 n ASN 208 
1 n SER 209 
1 n TYR 210 
1 n TYR 211 
1 n ASP 212 
1 n SER 213 
1 n HIS 214 
1 n MET 215 
1 n SER 216 
1 n ASN 217 
1 n GLN 218 
1 n GLU 219 
1 n GLN 220 
1 n TYR 221 
1 n VAL 222 
1 n MET 223 
1 n GLN 224 
1 n GLU 225 
1 n GLN 226 
1 n GLN 227 
1 n HIS 228 
1 n LEU 229 
1 n GLN 230 
1 n GLN 231 
1 n MET 232 
1 n GLN 233 
1 n LYS 234 
1 n GLU 235 
1 n TYR 236 
1 n ALA 237 
1 n GLU 238 
1 n GLN 239 
1 n GLN 240 
1 n MET 241 
1 n GLN 242 
1 n LYS 243 
1 n GLU 244 
1 n TYR 245 
1 n VAL 246 
1 n GLU 247 
1 n ASN 248 
1 n GLU 249 
1 n GLY 250 
1 n SER 251 
1 n GLU 252 
1 n CYS 253 
1 n ILE 254 
1 n VAL 255 
1 n PRO 256 
1 n SER 257 
1 n GLN 258 
1 n SER 259 
1 n THR 260 
1 n ILE 261 
1 n VAL 262 
1 n ARG 263 
1 n ARG 264 
1 n PRO 265 
1 n HIS 266 
1 n GLN 267 
1 n SER 268 
1 n GLY 269 
1 n TYR 270 
1 n ALA 271 
1 n PRO 272 
1 n LEU 273 
1 n VAL 274 
1 n GLY 275 
1 n ALA 276 
1 n GLU 277 
1 n GLN 278 
1 n ALA 279 
1 n ALA 280 
1 n SER 281 
1 n ALA 282 
1 n THR 283 
1 n ALA 284 
1 n GLY 285 
1 n ALA 286 
1 n SER 287 
1 n ALA 288 
1 n TYR 289 
1 n THR 290 
1 n ASP 291 
1 n SER 292 
1 n VAL 293 
1 n ASN 294 
1 n ASN 295 
1 n SER 296 
1 n ILE 297 
1 n SER 298 
1 n PHE 299 
1 n SER 300 
1 n MET 301 
1 n GLU 302 
1 n ALA 303 
1 n GLY 304 
1 n ILE 305 
1 n VAL 306 
1 n PRO 307 
1 n ASP 308 
1 n ASN 309 
1 n THR 310 
1 n VAL 311 
1 n GLN 312 
1 n SER 313 
1 n SER 314 
1 n ILE 315 
1 n LEU 316 
1 n ARG 317 
1 n PRO 318 
1 n ALA 319 
1 n GLY 320 
1 n ALA 321 
1 n ILE 322 
1 n GLY 323 
1 n LEU 324 
1 n PHE 325 
1 n SER 326 
1 n SER 327 
1 n PRO 328 
1 n SER 329 
1 n LEU 330 
1 n GLN 331 
1 n THR 332 
1 n PRO 333 
1 n LEU 334 
1 n HIS 335 
1 n PHE 336 
1 n SER 337 
1 n SER 338 
1 n LYS 339 
1 n GLU 340 
1 n ARG 341 
1 n GLU 342 
1 n ALA 343 
1 n ARG 344 
1 n VAL 345 
1 n LEU 346 
1 n ARG 347 
1 n TYR 348 
1 n LYS 349 
1 n GLU 350 
1 n LYS 351 
1 n LYS 352 
1 n LYS 353 
1 n SER 354 
1 n ARG 355 
1 n LYS 356 
1 n PHE 357 
1 n GLU 358 
1 n LYS 359 
1 n THR 360 
1 n THR 361 
1 n ARG 362 
1 n TYR 363 
1 n ALA 364 
1 n THR 365 
1 n ARG 366 
1 n LYS 367 
1 n ALA 368 
1 n TYR 369 
1 n ALA 370 
1 n GLU 371 
1 n ALA 372 
1 n ARG 373 
1 n PRO 374 
1 n ARG 375 
1 n ILE 376 
1 n LYS 377 
1 n GLY 378 
1 n ARG 379 
1 n PHE 380 
1 n ALA 381 
1 n LYS 382 
1 n ARG 383 
1 n SER 384 
1 n ASP 385 
1 n ALA 386 
1 n GLU 387 
1 n MET 388 
1 n GLU 389 
1 n VAL 390 
1 n ASP 391 
1 n GLN 392 
1 n THR 393 
1 n PHE 394 
1 n SER 395 
1 n THR 396 
1 n ALA 397 
1 n ALA 398 
1 n LEU 399 
1 n SER 400 
1 n ASP 401 
1 n SER 402 
1 n SER 403 
1 n TYR 404 
1 n SER 405 
1 n THR 406 
1 n VAL 407 
1 n PRO 408 
1 n TRP 409 
1 n PHE 410 
2 n LEU 1   
2 n SER 2   
2 n SER 3   
2 n PRO 4   
2 n ARG 5   
2 n GLU 6   
2 n GLN 7   
2 n ASP 8   
2 n ARG 9   
2 n PHE 10  
2 n LEU 11  
2 n PRO 12  
2 n ILE 13  
2 n ALA 14  
2 n ASN 15  
2 n VAL 16  
2 n SER 17  
2 n ARG 18  
2 n ILE 19  
2 n MET 20  
2 n LYS 21  
2 n LYS 22  
2 n ALA 23  
2 n LEU 24  
2 n PRO 25  
2 n ALA 26  
2 n ASN 27  
2 n ALA 28  
2 n LYS 29  
2 n ILE 30  
2 n SER 31  
2 n LYS 32  
2 n ASP 33  
2 n ALA 34  
2 n LYS 35  
2 n GLU 36  
2 n THR 37  
2 n VAL 38  
2 n GLN 39  
2 n GLU 40  
2 n CYS 41  
2 n VAL 42  
2 n SER 43  
2 n GLU 44  
2 n PHE 45  
2 n ILE 46  
2 n SER 47  
2 n PHE 48  
2 n ILE 49  
2 n THR 50  
2 n GLY 51  
2 n GLU 52  
2 n ALA 53  
2 n SER 54  
2 n ASP 55  
2 n LYS 56  
2 n CYS 57  
2 n GLN 58  
2 n ARG 59  
2 n GLU 60  
2 n LYS 61  
2 n ARG 62  
2 n LYS 63  
2 n THR 64  
2 n ILE 65  
2 n ASN 66  
2 n GLY 67  
2 n ASP 68  
2 n ASP 69  
2 n LEU 70  
2 n LEU 71  
2 n TRP 72  
2 n ALA 73  
2 n MET 74  
2 n THR 75  
2 n THR 76  
2 n LEU 77  
2 n GLY 78  
2 n PHE 79  
2 n GLU 80  
2 n ASP 81  
2 n TYR 82  
2 n VAL 83  
2 n GLU 84  
2 n PRO 85  
2 n LEU 86  
2 n LYS 87  
2 n TYR 88  
2 n TYR 89  
2 n LEU 90  
2 n HIS 91  
2 n LYS 92  
2 n PHE 93  
2 n ARG 94  
2 n GLU 95  
3 n PHE 1   
3 n TRP 2   
3 n ALA 3   
3 n GLU 4   
3 n GLN 5   
3 n TYR 6   
3 n ARG 7   
3 n GLU 8   
3 n ILE 9   
3 n GLU 10  
3 n ALA 11  
3 n THR 12  
3 n THR 13  
3 n ASP 14  
3 n PHE 15  
3 n LYS 16  
3 n ASN 17  
3 n HIS 18  
3 n ASN 19  
3 n LEU 20  
3 n PRO 21  
3 n LEU 22  
3 n ALA 23  
3 n ARG 24  
3 n ILE 25  
3 n LYS 26  
3 n LYS 27  
3 n ILE 28  
3 n MET 29  
3 n LYS 30  
3 n ALA 31  
3 n ASP 32  
3 n GLU 33  
3 n ASP 34  
3 n VAL 35  
3 n ARG 36  
3 n MET 37  
3 n ILE 38  
3 n ALA 39  
3 n ALA 40  
3 n GLU 41  
3 n ALA 42  
3 n PRO 43  
3 n VAL 44  
3 n VAL 45  
3 n PHE 46  
3 n ALA 47  
3 n ARG 48  
3 n ALA 49  
3 n CYS 50  
3 n GLU 51  
3 n MET 52  
3 n PHE 53  
3 n ILE 54  
3 n LEU 55  
3 n GLU 56  
3 n LEU 57  
3 n THR 58  
3 n HIS 59  
3 n ARG 60  
3 n GLY 61  
3 n TRP 62  
3 n ALA 63  
3 n HIS 64  
3 n ALA 65  
3 n GLU 66  
3 n GLU 67  
3 n ASN 68  
3 n LYS 69  
3 n ARG 70  
3 n ARG 71  
3 n THR 72  
3 n LEU 73  
3 n GLN 74  
3 n LYS 75  
3 n SER 76  
3 n ASP 77  
3 n ILE 78  
3 n ALA 79  
3 n ALA 80  
3 n ALA 81  
3 n ILE 82  
3 n ALA 83  
3 n ARG 84  
3 n THR 85  
3 n GLU 86  
3 n VAL 87  
3 n PHE 88  
3 n ASP 89  
3 n PHE 90  
3 n LEU 91  
3 n VAL 92  
3 n ASP 93  
3 n ILE 94  
3 n VAL 95  
3 n PRO 96  
3 n ARG 97  
3 n ASP 98  
3 n ASP 99  
3 n ALA 100 
3 n LYS 101 
3 n ASP 102 
3 n VAL 103 
3 n GLU 104 
3 n ALA 105 
3 n ALA 106 
3 n ALA 107 
3 n ALA 108 
4 n DC  1   
4 n DA  2   
4 n DC  3   
4 n DG  4   
4 n DC  5   
4 n DA  6   
4 n DC  7   
4 n DC  8   
4 n DA  9   
4 n DG  10  
4 n DA  11  
4 n DC  12  
4 n DC  13  
4 n DA  14  
4 n DC  15  
4 n DA  16  
4 n DC  17  
4 n DC  18  
4 n DA  19  
4 n DG  20  
4 n DA  21  
4 n DA  22  
4 n DA  23  
4 n DC  24  
4 n DA  25  
4 n DA  26  
4 n DA  27  
4 n DC  28  
4 n DA  29  
4 n DA  30  
4 n DA  31  
5 n DT  1   
5 n DT  2   
5 n DT  3   
5 n DG  4   
5 n DT  5   
5 n DT  6   
5 n DT  7   
5 n DG  8   
5 n DT  9   
5 n DT  10  
5 n DT  11  
5 n DC  12  
5 n DT  13  
5 n DG  14  
5 n DG  15  
5 n DT  16  
5 n DG  17  
5 n DT  18  
5 n DG  19  
5 n DG  20  
5 n DT  21  
5 n DC  22  
5 n DT  23  
5 n DG  24  
5 n DG  25  
5 n DT  26  
5 n DG  27  
5 n DC  28  
5 n DG  29  
5 n DT  30  
5 n DG  31  
#
_ma_data.content_type "model coordinates"
_ma_data.id           1
_ma_data.name         Model
#
_ma_model_list.data_id          1
_ma_model_list.model_group_id   1
_ma_model_list.model_group_name "AlphaFold-beta-20231127 (927599d6-1efe-4fa9-85d2-a29f909d212e @ 2024-12-02 02:16:57)"
_ma_model_list.model_id         1
_ma_model_list.model_name       "Top ranked model"
_ma_model_list.model_type       "Ab initio model"
_ma_model_list.ordinal_id       1
#
loop_
_ma_protocol_step.method_type
_ma_protocol_step.ordinal_id
_ma_protocol_step.protocol_id
_ma_protocol_step.step_id
"coevolution MSA" 1 1 1 
"template search" 2 1 2 
modeling          3 1 3 
#
loop_
_ma_qa_metric.id
_ma_qa_metric.mode
_ma_qa_metric.name
_ma_qa_metric.software_group_id
_ma_qa_metric.type
1 global pLDDT 1 pLDDT 
2 local  pLDDT 1 pLDDT 
#
_ma_qa_metric_global.metric_id    1
_ma_qa_metric_global.metric_value 65.37
_ma_qa_metric_global.model_id     1
_ma_qa_metric_global.ordinal_id   1
#
_ma_software_group.group_id    1
_ma_software_group.ordinal_id  1
_ma_software_group.software_id 1
#
loop_
_ma_target_entity.data_id
_ma_target_entity.entity_id
_ma_target_entity.origin
1 1 . 
1 2 . 
1 3 . 
1 4 . 
1 5 . 
#
loop_
_ma_target_entity_instance.asym_id
_ma_target_entity_instance.details
_ma_target_entity_instance.entity_id
A . 1 
B . 2 
C . 3 
D . 4 
E . 5 
#
loop_
_pdbx_data_usage.details
_pdbx_data_usage.id
_pdbx_data_usage.type
_pdbx_data_usage.url
;NON-COMMERCIAL USE ONLY, BY USING THIS FILE YOU AGREE TO THE TERMS OF USE FOUND
AT alphafoldserver.com/output-terms.
;
1 license    ? 
;THE INFORMATION IS NOT INTENDED FOR, HAS NOT BEEN VALIDATED FOR, AND IS NOT
APPROVED FOR CLINICAL USE. IT SHOULD NOT BE USED FOR CLINICAL PURPOSE OR RELIED
ON FOR MEDICAL OR OTHER PROFESSIONAL ADVICE. IT IS THEORETICAL MODELLING ONLY
AND CAUTION SHOULD BE EXERCISED IN ITS USE. IT IS PROVIDED "AS-IS" WITHOUT ANY
WARRANTY OF ANY KIND, WHETHER EXPRESSED OR IMPLIED. NO WARRANTY IS GIVEN THAT
USE OF THE INFORMATION SHALL NOT INFRINGE THE RIGHTS OF ANY THIRD PARTY.
;
2 disclaimer ? 
#
loop_
_pdbx_poly_seq_scheme.asym_id
_pdbx_poly_seq_scheme.auth_seq_num
_pdbx_poly_seq_scheme.entity_id
_pdbx_poly_seq_scheme.hetero
_pdbx_poly_seq_scheme.mon_id
_pdbx_poly_seq_scheme.pdb_ins_code
_pdbx_poly_seq_scheme.pdb_seq_num
_pdbx_poly_seq_scheme.pdb_strand_id
_pdbx_poly_seq_scheme.seq_id
A 1   1 n MET . 1   A 1   
A 2   1 n PRO . 2   A 2   
A 3   1 n ARG . 3   A 3   
A 4   1 n CYS . 4   A 4   
A 5   1 n ASN . 5   A 5   
A 6   1 n LYS . 6   A 6   
A 7   1 n CYS . 7   A 7   
A 8   1 n LEU . 8   A 8   
A 9   1 n SER . 9   A 9   
A 10  1 n GLU . 10  A 10  
A 11  1 n ASN . 11  A 11  
A 12  1 n ASP . 12  A 12  
A 13  1 n SER . 13  A 13  
A 14  1 n ALA . 14  A 14  
A 15  1 n SER . 15  A 15  
A 16  1 n GLU . 16  A 16  
A 17  1 n ASP . 17  A 17  
A 18  1 n ARG . 18  A 18  
A 19  1 n HIS . 19  A 19  
A 20  1 n TRP . 20  A 20  
A 21  1 n HIS . 21  A 21  
A 22  1 n ARG . 22  A 22  
A 23  1 n THR . 23  A 23  
A 24  1 n ALA . 24  A 24  
A 25  1 n THR . 25  A 25  
A 26  1 n LEU . 26  A 26  
A 27  1 n PHE . 27  A 27  
A 28  1 n MET . 28  A 28  
A 29  1 n ASN . 29  A 29  
A 30  1 n CYS . 30  A 30  
A 31  1 n VAL . 31  A 31  
A 32  1 n SER . 32  A 32  
A 33  1 n ASN . 33  A 33  
A 34  1 n GLY . 34  A 34  
A 35  1 n THR . 35  A 35  
A 36  1 n VAL . 36  A 36  
A 37  1 n TYR . 37  A 37  
A 38  1 n GLU . 38  A 38  
A 39  1 n GLU . 39  A 39  
A 40  1 n ALA . 40  A 40  
A 41  1 n VAL . 41  A 41  
A 42  1 n GLY . 42  A 42  
A 43  1 n ARG . 43  A 43  
A 44  1 n GLU . 44  A 44  
A 45  1 n GLY . 45  A 45  
A 46  1 n CYS . 46  A 46  
A 47  1 n TRP . 47  A 47  
A 48  1 n ALA . 48  A 48  
A 49  1 n ARG . 49  A 49  
A 50  1 n LEU . 50  A 50  
A 51  1 n CYS . 51  A 51  
A 52  1 n ASP . 52  A 52  
A 53  1 n GLY . 53  A 53  
A 54  1 n CYS . 54  A 54  
A 55  1 n CYS . 55  A 55  
A 56  1 n THR . 56  A 56  
A 57  1 n VAL . 57  A 57  
A 58  1 n PRO . 58  A 58  
A 59  1 n SER . 59  A 59  
A 60  1 n VAL . 60  A 60  
A 61  1 n VAL . 61  A 61  
A 62  1 n TYR . 62  A 62  
A 63  1 n CYS . 63  A 63  
A 64  1 n ARG . 64  A 64  
A 65  1 n ALA . 65  A 65  
A 66  1 n ASP . 66  A 66  
A 67  1 n SER . 67  A 67  
A 68  1 n ALA . 68  A 68  
A 69  1 n TYR . 69  A 69  
A 70  1 n LEU . 70  A 70  
A 71  1 n CYS . 71  A 71  
A 72  1 n ALA . 72  A 72  
A 73  1 n SER . 73  A 73  
A 74  1 n CYS . 74  A 74  
A 75  1 n ASP . 75  A 75  
A 76  1 n ALA . 76  A 76  
A 77  1 n GLN . 77  A 77  
A 78  1 n ILE . 78  A 78  
A 79  1 n HIS . 79  A 79  
A 80  1 n ALA . 80  A 80  
A 81  1 n ALA . 81  A 81  
A 82  1 n ASN . 82  A 82  
A 83  1 n ARG . 83  A 83  
A 84  1 n VAL . 84  A 84  
A 85  1 n ALA . 85  A 85  
A 86  1 n SER . 86  A 86  
A 87  1 n ARG . 87  A 87  
A 88  1 n HIS . 88  A 88  
A 89  1 n GLU . 89  A 89  
A 90  1 n ARG . 90  A 90  
A 91  1 n VAL . 91  A 91  
A 92  1 n LEU . 92  A 92  
A 93  1 n LEU . 93  A 93  
A 94  1 n SER . 94  A 94  
A 95  1 n GLU . 95  A 95  
A 96  1 n ALA . 96  A 96  
A 97  1 n TYR . 97  A 97  
A 98  1 n LYS . 98  A 98  
A 99  1 n HIS . 99  A 99  
A 100 1 n ALA . 100 A 100 
A 101 1 n PRO . 101 A 101 
A 102 1 n VAL . 102 A 102 
A 103 1 n MET . 103 A 103 
A 104 1 n LEU . 104 A 104 
A 105 1 n ASP . 105 A 105 
A 106 1 n CYS . 106 A 106 
A 107 1 n HIS . 107 A 107 
A 108 1 n ALA . 108 A 108 
A 109 1 n ASP . 109 A 109 
A 110 1 n ALA . 110 A 110 
A 111 1 n ALA . 111 A 111 
A 112 1 n ALA . 112 A 112 
A 113 1 n LEU . 113 A 113 
A 114 1 n CYS . 114 A 114 
A 115 1 n ALA . 115 A 115 
A 116 1 n ALA . 116 A 116 
A 117 1 n TYR . 117 A 117 
A 118 1 n GLU . 118 A 118 
A 119 1 n ALA . 119 A 119 
A 120 1 n GLN . 120 A 120 
A 121 1 n VAL . 121 A 121 
A 122 1 n HIS . 122 A 122 
A 123 1 n TYR . 123 A 123 
A 124 1 n ALA . 124 A 124 
A 125 1 n ASN . 125 A 125 
A 126 1 n LEU . 126 A 126 
A 127 1 n LEU . 127 A 127 
A 128 1 n THR . 128 A 128 
A 129 1 n VAL . 129 A 129 
A 130 1 n MET . 130 A 130 
A 131 1 n HIS . 131 A 131 
A 132 1 n GLN . 132 A 132 
A 133 1 n ARG . 133 A 133 
A 134 1 n MET . 134 A 134 
A 135 1 n PRO . 135 A 135 
A 136 1 n VAL . 136 A 136 
A 137 1 n VAL . 137 A 137 
A 138 1 n SER . 138 A 138 
A 139 1 n HIS . 139 A 139 
A 140 1 n PRO . 140 A 140 
A 141 1 n ALA . 141 A 141 
A 142 1 n VAL . 142 A 142 
A 143 1 n ALA . 143 A 143 
A 144 1 n ILE . 144 A 144 
A 145 1 n PRO . 145 A 145 
A 146 1 n PRO . 146 A 146 
A 147 1 n VAL . 147 A 147 
A 148 1 n SER . 148 A 148 
A 149 1 n LEU . 149 A 149 
A 150 1 n PHE . 150 A 150 
A 151 1 n ALA . 151 A 151 
A 152 1 n GLU . 152 A 152 
A 153 1 n ALA . 153 A 153 
A 154 1 n GLU . 154 A 154 
A 155 1 n ALA . 155 A 155 
A 156 1 n THR . 156 A 156 
A 157 1 n ALA . 157 A 157 
A 158 1 n PRO . 158 A 158 
A 159 1 n VAL . 159 A 159 
A 160 1 n LEU . 160 A 160 
A 161 1 n GLY . 161 A 161 
A 162 1 n ARG . 162 A 162 
A 163 1 n LYS . 163 A 163 
A 164 1 n GLU . 164 A 164 
A 165 1 n GLU . 165 A 165 
A 166 1 n ASP . 166 A 166 
A 167 1 n THR . 167 A 167 
A 168 1 n SER . 168 A 168 
A 169 1 n TRP . 169 A 169 
A 170 1 n LEU . 170 A 170 
A 171 1 n LEU . 171 A 171 
A 172 1 n LEU . 172 A 172 
A 173 1 n SER . 173 A 173 
A 174 1 n LYS . 174 A 174 
A 175 1 n ASP . 175 A 175 
A 176 1 n SER . 176 A 176 
A 177 1 n ASP . 177 A 177 
A 178 1 n ASN . 178 A 178 
A 179 1 n HIS . 179 A 179 
A 180 1 n ASN . 180 A 180 
A 181 1 n ARG . 181 A 181 
A 182 1 n SER . 182 A 182 
A 183 1 n GLY . 183 A 183 
A 184 1 n ASN . 184 A 184 
A 185 1 n ASN . 185 A 185 
A 186 1 n SER . 186 A 186 
A 187 1 n SER . 187 A 187 
A 188 1 n THR . 188 A 188 
A 189 1 n SER . 189 A 189 
A 190 1 n SER . 190 A 190 
A 191 1 n SER . 191 A 191 
A 192 1 n SER . 192 A 192 
A 193 1 n GLN . 193 A 193 
A 194 1 n TYR . 194 A 194 
A 195 1 n PHE . 195 A 195 
A 196 1 n GLY . 196 A 196 
A 197 1 n GLU . 197 A 197 
A 198 1 n VAL . 198 A 198 
A 199 1 n ASP . 199 A 199 
A 200 1 n GLN . 200 A 200 
A 201 1 n TYR . 201 A 201 
A 202 1 n PHE . 202 A 202 
A 203 1 n ASP . 203 A 203 
A 204 1 n LEU . 204 A 204 
A 205 1 n VAL . 205 A 205 
A 206 1 n GLY . 206 A 206 
A 207 1 n TYR . 207 A 207 
A 208 1 n ASN . 208 A 208 
A 209 1 n SER . 209 A 209 
A 210 1 n TYR . 210 A 210 
A 211 1 n TYR . 211 A 211 
A 212 1 n ASP . 212 A 212 
A 213 1 n SER . 213 A 213 
A 214 1 n HIS . 214 A 214 
A 215 1 n MET . 215 A 215 
A 216 1 n SER . 216 A 216 
A 217 1 n ASN . 217 A 217 
A 218 1 n GLN . 218 A 218 
A 219 1 n GLU . 219 A 219 
A 220 1 n GLN . 220 A 220 
A 221 1 n TYR . 221 A 221 
A 222 1 n VAL . 222 A 222 
A 223 1 n MET . 223 A 223 
A 224 1 n GLN . 224 A 224 
A 225 1 n GLU . 225 A 225 
A 226 1 n GLN . 226 A 226 
A 227 1 n GLN . 227 A 227 
A 228 1 n HIS . 228 A 228 
A 229 1 n LEU . 229 A 229 
A 230 1 n GLN . 230 A 230 
A 231 1 n GLN . 231 A 231 
A 232 1 n MET . 232 A 232 
A 233 1 n GLN . 233 A 233 
A 234 1 n LYS . 234 A 234 
A 235 1 n GLU . 235 A 235 
A 236 1 n TYR . 236 A 236 
A 237 1 n ALA . 237 A 237 
A 238 1 n GLU . 238 A 238 
A 239 1 n GLN . 239 A 239 
A 240 1 n GLN . 240 A 240 
A 241 1 n MET . 241 A 241 
A 242 1 n GLN . 242 A 242 
A 243 1 n LYS . 243 A 243 
A 244 1 n GLU . 244 A 244 
A 245 1 n TYR . 245 A 245 
A 246 1 n VAL . 246 A 246 
A 247 1 n GLU . 247 A 247 
A 248 1 n ASN . 248 A 248 
A 249 1 n GLU . 249 A 249 
A 250 1 n GLY . 250 A 250 
A 251 1 n SER . 251 A 251 
A 252 1 n GLU . 252 A 252 
A 253 1 n CYS . 253 A 253 
A 254 1 n ILE . 254 A 254 
A 255 1 n VAL . 255 A 255 
A 256 1 n PRO . 256 A 256 
A 257 1 n SER . 257 A 257 
A 258 1 n GLN . 258 A 258 
A 259 1 n SER . 259 A 259 
A 260 1 n THR . 260 A 260 
A 261 1 n ILE . 261 A 261 
A 262 1 n VAL . 262 A 262 
A 263 1 n ARG . 263 A 263 
A 264 1 n ARG . 264 A 264 
A 265 1 n PRO . 265 A 265 
A 266 1 n HIS . 266 A 266 
A 267 1 n GLN . 267 A 267 
A 268 1 n SER . 268 A 268 
A 269 1 n GLY . 269 A 269 
A 270 1 n TYR . 270 A 270 
A 271 1 n ALA . 271 A 271 
A 272 1 n PRO . 272 A 272 
A 273 1 n LEU . 273 A 273 
A 274 1 n VAL . 274 A 274 
A 275 1 n GLY . 275 A 275 
A 276 1 n ALA . 276 A 276 
A 277 1 n GLU . 277 A 277 
A 278 1 n GLN . 278 A 278 
A 279 1 n ALA . 279 A 279 
A 280 1 n ALA . 280 A 280 
A 281 1 n SER . 281 A 281 
A 282 1 n ALA . 282 A 282 
A 283 1 n THR . 283 A 283 
A 284 1 n ALA . 284 A 284 
A 285 1 n GLY . 285 A 285 
A 286 1 n ALA . 286 A 286 
A 287 1 n SER . 287 A 287 
A 288 1 n ALA . 288 A 288 
A 289 1 n TYR . 289 A 289 
A 290 1 n THR . 290 A 290 
A 291 1 n ASP . 291 A 291 
A 292 1 n SER . 292 A 292 
A 293 1 n VAL . 293 A 293 
A 294 1 n ASN . 294 A 294 
A 295 1 n ASN . 295 A 295 
A 296 1 n SER . 296 A 296 
A 297 1 n ILE . 297 A 297 
A 298 1 n SER . 298 A 298 
A 299 1 n PHE . 299 A 299 
A 300 1 n SER . 300 A 300 
A 301 1 n MET . 301 A 301 
A 302 1 n GLU . 302 A 302 
A 303 1 n ALA . 303 A 303 
A 304 1 n GLY . 304 A 304 
A 305 1 n ILE . 305 A 305 
A 306 1 n VAL . 306 A 306 
A 307 1 n PRO . 307 A 307 
A 308 1 n ASP . 308 A 308 
A 309 1 n ASN . 309 A 309 
A 310 1 n THR . 310 A 310 
A 311 1 n VAL . 311 A 311 
A 312 1 n GLN . 312 A 312 
A 313 1 n SER . 313 A 313 
A 314 1 n SER . 314 A 314 
A 315 1 n ILE . 315 A 315 
A 316 1 n LEU . 316 A 316 
A 317 1 n ARG . 317 A 317 
A 318 1 n PRO . 318 A 318 
A 319 1 n ALA . 319 A 319 
A 320 1 n GLY . 320 A 320 
A 321 1 n ALA . 321 A 321 
A 322 1 n ILE . 322 A 322 
A 323 1 n GLY . 323 A 323 
A 324 1 n LEU . 324 A 324 
A 325 1 n PHE . 325 A 325 
A 326 1 n SER . 326 A 326 
A 327 1 n SER . 327 A 327 
A 328 1 n PRO . 328 A 328 
A 329 1 n SER . 329 A 329 
A 330 1 n LEU . 330 A 330 
A 331 1 n GLN . 331 A 331 
A 332 1 n THR . 332 A 332 
A 333 1 n PRO . 333 A 333 
A 334 1 n LEU . 334 A 334 
A 335 1 n HIS . 335 A 335 
A 336 1 n PHE . 336 A 336 
A 337 1 n SER . 337 A 337 
A 338 1 n SER . 338 A 338 
A 339 1 n LYS . 339 A 339 
A 340 1 n GLU . 340 A 340 
A 341 1 n ARG . 341 A 341 
A 342 1 n GLU . 342 A 342 
A 343 1 n ALA . 343 A 343 
A 344 1 n ARG . 344 A 344 
A 345 1 n VAL . 345 A 345 
A 346 1 n LEU . 346 A 346 
A 347 1 n ARG . 347 A 347 
A 348 1 n TYR . 348 A 348 
A 349 1 n LYS . 349 A 349 
A 350 1 n GLU . 350 A 350 
A 351 1 n LYS . 351 A 351 
A 352 1 n LYS . 352 A 352 
A 353 1 n LYS . 353 A 353 
A 354 1 n SER . 354 A 354 
A 355 1 n ARG . 355 A 355 
A 356 1 n LYS . 356 A 356 
A 357 1 n PHE . 357 A 357 
A 358 1 n GLU . 358 A 358 
A 359 1 n LYS . 359 A 359 
A 360 1 n THR . 360 A 360 
A 361 1 n THR . 361 A 361 
A 362 1 n ARG . 362 A 362 
A 363 1 n TYR . 363 A 363 
A 364 1 n ALA . 364 A 364 
A 365 1 n THR . 365 A 365 
A 366 1 n ARG . 366 A 366 
A 367 1 n LYS . 367 A 367 
A 368 1 n ALA . 368 A 368 
A 369 1 n TYR . 369 A 369 
A 370 1 n ALA . 370 A 370 
A 371 1 n GLU . 371 A 371 
A 372 1 n ALA . 372 A 372 
A 373 1 n ARG . 373 A 373 
A 374 1 n PRO . 374 A 374 
A 375 1 n ARG . 375 A 375 
A 376 1 n ILE . 376 A 376 
A 377 1 n LYS . 377 A 377 
A 378 1 n GLY . 378 A 378 
A 379 1 n ARG . 379 A 379 
A 380 1 n PHE . 380 A 380 
A 381 1 n ALA . 381 A 381 
A 382 1 n LYS . 382 A 382 
A 383 1 n ARG . 383 A 383 
A 384 1 n SER . 384 A 384 
A 385 1 n ASP . 385 A 385 
A 386 1 n ALA . 386 A 386 
A 387 1 n GLU . 387 A 387 
A 388 1 n MET . 388 A 388 
A 389 1 n GLU . 389 A 389 
A 390 1 n VAL . 390 A 390 
A 391 1 n ASP . 391 A 391 
A 392 1 n GLN . 392 A 392 
A 393 1 n THR . 393 A 393 
A 394 1 n PHE . 394 A 394 
A 395 1 n SER . 395 A 395 
A 396 1 n THR . 396 A 396 
A 397 1 n ALA . 397 A 397 
A 398 1 n ALA . 398 A 398 
A 399 1 n LEU . 399 A 399 
A 400 1 n SER . 400 A 400 
A 401 1 n ASP . 401 A 401 
A 402 1 n SER . 402 A 402 
A 403 1 n SER . 403 A 403 
A 404 1 n TYR . 404 A 404 
A 405 1 n SER . 405 A 405 
A 406 1 n THR . 406 A 406 
A 407 1 n VAL . 407 A 407 
A 408 1 n PRO . 408 A 408 
A 409 1 n TRP . 409 A 409 
A 410 1 n PHE . 410 A 410 
B 1   2 n LEU . 1   B 1   
B 2   2 n SER . 2   B 2   
B 3   2 n SER . 3   B 3   
B 4   2 n PRO . 4   B 4   
B 5   2 n ARG . 5   B 5   
B 6   2 n GLU . 6   B 6   
B 7   2 n GLN . 7   B 7   
B 8   2 n ASP . 8   B 8   
B 9   2 n ARG . 9   B 9   
B 10  2 n PHE . 10  B 10  
B 11  2 n LEU . 11  B 11  
B 12  2 n PRO . 12  B 12  
B 13  2 n ILE . 13  B 13  
B 14  2 n ALA . 14  B 14  
B 15  2 n ASN . 15  B 15  
B 16  2 n VAL . 16  B 16  
B 17  2 n SER . 17  B 17  
B 18  2 n ARG . 18  B 18  
B 19  2 n ILE . 19  B 19  
B 20  2 n MET . 20  B 20  
B 21  2 n LYS . 21  B 21  
B 22  2 n LYS . 22  B 22  
B 23  2 n ALA . 23  B 23  
B 24  2 n LEU . 24  B 24  
B 25  2 n PRO . 25  B 25  
B 26  2 n ALA . 26  B 26  
B 27  2 n ASN . 27  B 27  
B 28  2 n ALA . 28  B 28  
B 29  2 n LYS . 29  B 29  
B 30  2 n ILE . 30  B 30  
B 31  2 n SER . 31  B 31  
B 32  2 n LYS . 32  B 32  
B 33  2 n ASP . 33  B 33  
B 34  2 n ALA . 34  B 34  
B 35  2 n LYS . 35  B 35  
B 36  2 n GLU . 36  B 36  
B 37  2 n THR . 37  B 37  
B 38  2 n VAL . 38  B 38  
B 39  2 n GLN . 39  B 39  
B 40  2 n GLU . 40  B 40  
B 41  2 n CYS . 41  B 41  
B 42  2 n VAL . 42  B 42  
B 43  2 n SER . 43  B 43  
B 44  2 n GLU . 44  B 44  
B 45  2 n PHE . 45  B 45  
B 46  2 n ILE . 46  B 46  
B 47  2 n SER . 47  B 47  
B 48  2 n PHE . 48  B 48  
B 49  2 n ILE . 49  B 49  
B 50  2 n THR . 50  B 50  
B 51  2 n GLY . 51  B 51  
B 52  2 n GLU . 52  B 52  
B 53  2 n ALA . 53  B 53  
B 54  2 n SER . 54  B 54  
B 55  2 n ASP . 55  B 55  
B 56  2 n LYS . 56  B 56  
B 57  2 n CYS . 57  B 57  
B 58  2 n GLN . 58  B 58  
B 59  2 n ARG . 59  B 59  
B 60  2 n GLU . 60  B 60  
B 61  2 n LYS . 61  B 61  
B 62  2 n ARG . 62  B 62  
B 63  2 n LYS . 63  B 63  
B 64  2 n THR . 64  B 64  
B 65  2 n ILE . 65  B 65  
B 66  2 n ASN . 66  B 66  
B 67  2 n GLY . 67  B 67  
B 68  2 n ASP . 68  B 68  
B 69  2 n ASP . 69  B 69  
B 70  2 n LEU . 70  B 70  
B 71  2 n LEU . 71  B 71  
B 72  2 n TRP . 72  B 72  
B 73  2 n ALA . 73  B 73  
B 74  2 n MET . 74  B 74  
B 75  2 n THR . 75  B 75  
B 76  2 n THR . 76  B 76  
B 77  2 n LEU . 77  B 77  
B 78  2 n GLY . 78  B 78  
B 79  2 n PHE . 79  B 79  
B 80  2 n GLU . 80  B 80  
B 81  2 n ASP . 81  B 81  
B 82  2 n TYR . 82  B 82  
B 83  2 n VAL . 83  B 83  
B 84  2 n GLU . 84  B 84  
B 85  2 n PRO . 85  B 85  
B 86  2 n LEU . 86  B 86  
B 87  2 n LYS . 87  B 87  
B 88  2 n TYR . 88  B 88  
B 89  2 n TYR . 89  B 89  
B 90  2 n LEU . 90  B 90  
B 91  2 n HIS . 91  B 91  
B 92  2 n LYS . 92  B 92  
B 93  2 n PHE . 93  B 93  
B 94  2 n ARG . 94  B 94  
B 95  2 n GLU . 95  B 95  
C 1   3 n PHE . 1   C 1   
C 2   3 n TRP . 2   C 2   
C 3   3 n ALA . 3   C 3   
C 4   3 n GLU . 4   C 4   
C 5   3 n GLN . 5   C 5   
C 6   3 n TYR . 6   C 6   
C 7   3 n ARG . 7   C 7   
C 8   3 n GLU . 8   C 8   
C 9   3 n ILE . 9   C 9   
C 10  3 n GLU . 10  C 10  
C 11  3 n ALA . 11  C 11  
C 12  3 n THR . 12  C 12  
C 13  3 n THR . 13  C 13  
C 14  3 n ASP . 14  C 14  
C 15  3 n PHE . 15  C 15  
C 16  3 n LYS . 16  C 16  
C 17  3 n ASN . 17  C 17  
C 18  3 n HIS . 18  C 18  
C 19  3 n ASN . 19  C 19  
C 20  3 n LEU . 20  C 20  
C 21  3 n PRO . 21  C 21  
C 22  3 n LEU . 22  C 22  
C 23  3 n ALA . 23  C 23  
C 24  3 n ARG . 24  C 24  
C 25  3 n ILE . 25  C 25  
C 26  3 n LYS . 26  C 26  
C 27  3 n LYS . 27  C 27  
C 28  3 n ILE . 28  C 28  
C 29  3 n MET . 29  C 29  
C 30  3 n LYS . 30  C 30  
C 31  3 n ALA . 31  C 31  
C 32  3 n ASP . 32  C 32  
C 33  3 n GLU . 33  C 33  
C 34  3 n ASP . 34  C 34  
C 35  3 n VAL . 35  C 35  
C 36  3 n ARG . 36  C 36  
C 37  3 n MET . 37  C 37  
C 38  3 n ILE . 38  C 38  
C 39  3 n ALA . 39  C 39  
C 40  3 n ALA . 40  C 40  
C 41  3 n GLU . 41  C 41  
C 42  3 n ALA . 42  C 42  
C 43  3 n PRO . 43  C 43  
C 44  3 n VAL . 44  C 44  
C 45  3 n VAL . 45  C 45  
C 46  3 n PHE . 46  C 46  
C 47  3 n ALA . 47  C 47  
C 48  3 n ARG . 48  C 48  
C 49  3 n ALA . 49  C 49  
C 50  3 n CYS . 50  C 50  
C 51  3 n GLU . 51  C 51  
C 52  3 n MET . 52  C 52  
C 53  3 n PHE . 53  C 53  
C 54  3 n ILE . 54  C 54  
C 55  3 n LEU . 55  C 55  
C 56  3 n GLU . 56  C 56  
C 57  3 n LEU . 57  C 57  
C 58  3 n THR . 58  C 58  
C 59  3 n HIS . 59  C 59  
C 60  3 n ARG . 60  C 60  
C 61  3 n GLY . 61  C 61  
C 62  3 n TRP . 62  C 62  
C 63  3 n ALA . 63  C 63  
C 64  3 n HIS . 64  C 64  
C 65  3 n ALA . 65  C 65  
C 66  3 n GLU . 66  C 66  
C 67  3 n GLU . 67  C 67  
C 68  3 n ASN . 68  C 68  
C 69  3 n LYS . 69  C 69  
C 70  3 n ARG . 70  C 70  
C 71  3 n ARG . 71  C 71  
C 72  3 n THR . 72  C 72  
C 73  3 n LEU . 73  C 73  
C 74  3 n GLN . 74  C 74  
C 75  3 n LYS . 75  C 75  
C 76  3 n SER . 76  C 76  
C 77  3 n ASP . 77  C 77  
C 78  3 n ILE . 78  C 78  
C 79  3 n ALA . 79  C 79  
C 80  3 n ALA . 80  C 80  
C 81  3 n ALA . 81  C 81  
C 82  3 n ILE . 82  C 82  
C 83  3 n ALA . 83  C 83  
C 84  3 n ARG . 84  C 84  
C 85  3 n THR . 85  C 85  
C 86  3 n GLU . 86  C 86  
C 87  3 n VAL . 87  C 87  
C 88  3 n PHE . 88  C 88  
C 89  3 n ASP . 89  C 89  
C 90  3 n PHE . 90  C 90  
C 91  3 n LEU . 91  C 91  
C 92  3 n VAL . 92  C 92  
C 93  3 n ASP . 93  C 93  
C 94  3 n ILE . 94  C 94  
C 95  3 n VAL . 95  C 95  
C 96  3 n PRO . 96  C 96  
C 97  3 n ARG . 97  C 97  
C 98  3 n ASP . 98  C 98  
C 99  3 n ASP . 99  C 99  
C 100 3 n ALA . 100 C 100 
C 101 3 n LYS . 101 C 101 
C 102 3 n ASP . 102 C 102 
C 103 3 n VAL . 103 C 103 
C 104 3 n GLU . 104 C 104 
C 105 3 n ALA . 105 C 105 
C 106 3 n ALA . 106 C 106 
C 107 3 n ALA . 107 C 107 
C 108 3 n ALA . 108 C 108 
D 1   4 n DC  . 1   D 1   
D 2   4 n DA  . 2   D 2   
D 3   4 n DC  . 3   D 3   
D 4   4 n DG  . 4   D 4   
D 5   4 n DC  . 5   D 5   
D 6   4 n DA  . 6   D 6   
D 7   4 n DC  . 7   D 7   
D 8   4 n DC  . 8   D 8   
D 9   4 n DA  . 9   D 9   
D 10  4 n DG  . 10  D 10  
D 11  4 n DA  . 11  D 11  
D 12  4 n DC  . 12  D 12  
D 13  4 n DC  . 13  D 13  
D 14  4 n DA  . 14  D 14  
D 15  4 n DC  . 15  D 15  
D 16  4 n DA  . 16  D 16  
D 17  4 n DC  . 17  D 17  
D 18  4 n DC  . 18  D 18  
D 19  4 n DA  . 19  D 19  
D 20  4 n DG  . 20  D 20  
D 21  4 n DA  . 21  D 21  
D 22  4 n DA  . 22  D 22  
D 23  4 n DA  . 23  D 23  
D 24  4 n DC  . 24  D 24  
D 25  4 n DA  . 25  D 25  
D 26  4 n DA  . 26  D 26  
D 27  4 n DA  . 27  D 27  
D 28  4 n DC  . 28  D 28  
D 29  4 n DA  . 29  D 29  
D 30  4 n DA  . 30  D 30  
D 31  4 n DA  . 31  D 31  
E 1   5 n DT  . 1   E 1   
E 2   5 n DT  . 2   E 2   
E 3   5 n DT  . 3   E 3   
E 4   5 n DG  . 4   E 4   
E 5   5 n DT  . 5   E 5   
E 6   5 n DT  . 6   E 6   
E 7   5 n DT  . 7   E 7   
E 8   5 n DG  . 8   E 8   
E 9   5 n DT  . 9   E 9   
E 10  5 n DT  . 10  E 10  
E 11  5 n DT  . 11  E 11  
E 12  5 n DC  . 12  E 12  
E 13  5 n DT  . 13  E 13  
E 14  5 n DG  . 14  E 14  
E 15  5 n DG  . 15  E 15  
E 16  5 n DT  . 16  E 16  
E 17  5 n DG  . 17  E 17  
E 18  5 n DT  . 18  E 18  
E 19  5 n DG  . 19  E 19  
E 20  5 n DG  . 20  E 20  
E 21  5 n DT  . 21  E 21  
E 22  5 n DC  . 22  E 22  
E 23  5 n DT  . 23  E 23  
E 24  5 n DG  . 24  E 24  
E 25  5 n DG  . 25  E 25  
E 26  5 n DT  . 26  E 26  
E 27  5 n DG  . 27  E 27  
E 28  5 n DC  . 28  E 28  
E 29  5 n DG  . 29  E 29  
E 30  5 n DT  . 30  E 30  
E 31  5 n DG  . 31  E 31  
#
_software.classification other
_software.date           ?
_software.description    "Structure prediction"
_software.name           AlphaFold
_software.pdbx_ordinal   1
_software.type           package
_software.version        "AlphaFold-beta-20231127 (927599d6-1efe-4fa9-85d2-a29f909d212e @ 2024-12-02 02:16:57)"
#
loop_
_struct_asym.entity_id
_struct_asym.id
1 A 
2 B 
3 C 
4 D 
5 E 
#
loop_
_atom_site.group_PDB
_atom_site.id
_atom_site.type_symbol
_atom_site.label_atom_id
_atom_site.label_alt_id
_atom_site.label_comp_id
_atom_site.label_asym_id
_atom_site.label_entity_id
_atom_site.label_seq_id
_atom_site.pdbx_PDB_ins_code
_atom_site.Cartn_x
_atom_site.Cartn_y
_atom_site.Cartn_z
_atom_site.occupancy
_atom_site.B_iso_or_equiv
_atom_site.auth_seq_id
_atom_site.auth_asym_id
_atom_site.pdbx_PDB_model_num
ATOM 1    N N     . MET A 1 1   ? 14.182  -19.471 37.789  1.00 19.32 1   A 1 
ATOM 2    C CA    . MET A 1 1   ? 14.206  -18.497 36.676  1.00 20.21 1   A 1 
ATOM 3    C C     . MET A 1 1   ? 15.474  -18.723 35.853  1.00 21.86 1   A 1 
ATOM 4    O O     . MET A 1 1   ? 16.534  -18.310 36.324  1.00 17.46 1   A 1 
ATOM 5    C CB    . MET A 1 1   ? 14.203  -17.055 37.198  1.00 18.08 1   A 1 
ATOM 6    C CG    . MET A 1 1   ? 12.857  -16.622 37.799  1.00 14.61 1   A 1 
ATOM 7    S SD    . MET A 1 1   ? 12.921  -14.902 38.356  1.00 12.82 1   A 1 
ATOM 8    C CE    . MET A 1 1   ? 11.162  -14.598 38.624  1.00 12.32 1   A 1 
ATOM 9    N N     . PRO A 1 2   ? 15.443  -19.416 34.691  1.00 20.50 2   A 1 
ATOM 10   C CA    . PRO A 1 2   ? 16.643  -19.610 33.893  1.00 21.87 2   A 1 
ATOM 11   C C     . PRO A 1 2   ? 17.018  -18.277 33.235  1.00 22.53 2   A 1 
ATOM 12   O O     . PRO A 1 2   ? 16.231  -17.694 32.500  1.00 19.32 2   A 1 
ATOM 13   C CB    . PRO A 1 2   ? 16.283  -20.716 32.889  1.00 20.07 2   A 1 
ATOM 14   C CG    . PRO A 1 2   ? 14.774  -20.560 32.711  1.00 18.63 2   A 1 
ATOM 15   C CD    . PRO A 1 2   ? 14.288  -20.028 34.070  1.00 20.06 2   A 1 
ATOM 16   N N     . ARG A 1 3   ? 18.223  -17.742 33.545  1.00 25.72 3   A 1 
ATOM 17   C CA    . ARG A 1 3   ? 18.745  -16.545 32.890  1.00 25.54 3   A 1 
ATOM 18   C C     . ARG A 1 3   ? 19.013  -16.880 31.420  1.00 24.51 3   A 1 
ATOM 19   O O     . ARG A 1 3   ? 19.787  -17.788 31.140  1.00 22.40 3   A 1 
ATOM 20   C CB    . ARG A 1 3   ? 20.035  -16.056 33.569  1.00 25.29 3   A 1 
ATOM 21   C CG    . ARG A 1 3   ? 19.776  -15.280 34.878  1.00 22.67 3   A 1 
ATOM 22   C CD    . ARG A 1 3   ? 21.113  -14.809 35.479  1.00 21.32 3   A 1 
ATOM 23   N NE    . ARG A 1 3   ? 20.913  -13.949 36.656  1.00 20.04 3   A 1 
ATOM 24   C CZ    . ARG A 1 3   ? 21.870  -13.412 37.419  1.00 18.46 3   A 1 
ATOM 25   N NH1   . ARG A 1 3   ? 23.134  -13.639 37.183  1.00 17.18 3   A 1 
ATOM 26   N NH2   . ARG A 1 3   ? 21.575  -12.643 38.412  1.00 15.72 3   A 1 
ATOM 27   N N     . CYS A 1 4   ? 18.416  -16.143 30.491  1.00 29.61 4   A 1 
ATOM 28   C CA    . CYS A 1 4   ? 18.759  -16.223 29.076  1.00 29.84 4   A 1 
ATOM 29   C C     . CYS A 1 4   ? 20.161  -15.640 28.866  1.00 29.31 4   A 1 
ATOM 30   O O     . CYS A 1 4   ? 20.320  -14.440 28.676  1.00 27.65 4   A 1 
ATOM 31   C CB    . CYS A 1 4   ? 17.682  -15.525 28.242  1.00 29.17 4   A 1 
ATOM 32   S SG    . CYS A 1 4   ? 17.983  -15.829 26.469  1.00 25.58 4   A 1 
ATOM 33   N N     . ASN A 1 5   ? 21.192  -16.498 28.939  1.00 25.92 5   A 1 
ATOM 34   C CA    . ASN A 1 5   ? 22.603  -16.087 28.850  1.00 27.86 5   A 1 
ATOM 35   C C     . ASN A 1 5   ? 23.019  -15.585 27.459  1.00 27.37 5   A 1 
ATOM 36   O O     . ASN A 1 5   ? 24.070  -14.962 27.348  1.00 25.30 5   A 1 
ATOM 37   C CB    . ASN A 1 5   ? 23.493  -17.262 29.277  1.00 27.42 5   A 1 
ATOM 38   C CG    . ASN A 1 5   ? 23.832  -17.300 30.760  1.00 23.54 5   A 1 
ATOM 39   O OD1   . ASN A 1 5   ? 23.550  -16.402 31.531  1.00 23.30 5   A 1 
ATOM 40   N ND2   . ASN A 1 5   ? 24.483  -18.356 31.210  1.00 24.11 5   A 1 
ATOM 41   N N     . LYS A 1 6   ? 22.256  -15.869 26.384  1.00 23.76 6   A 1 
ATOM 42   C CA    . LYS A 1 6   ? 22.724  -15.645 25.005  1.00 26.65 6   A 1 
ATOM 43   C C     . LYS A 1 6   ? 22.880  -14.168 24.608  1.00 27.16 6   A 1 
ATOM 44   O O     . LYS A 1 6   ? 23.561  -13.903 23.625  1.00 23.40 6   A 1 
ATOM 45   C CB    . LYS A 1 6   ? 21.831  -16.376 23.997  1.00 26.85 6   A 1 
ATOM 46   C CG    . LYS A 1 6   ? 22.314  -17.812 23.752  1.00 24.28 6   A 1 
ATOM 47   C CD    . LYS A 1 6   ? 21.529  -18.456 22.610  1.00 21.50 6   A 1 
ATOM 48   C CE    . LYS A 1 6   ? 22.088  -19.842 22.306  1.00 19.63 6   A 1 
ATOM 49   N NZ    . LYS A 1 6   ? 21.390  -20.489 21.179  1.00 16.27 6   A 1 
ATOM 50   N N     . CYS A 1 7   ? 22.284  -13.233 25.324  1.00 28.18 7   A 1 
ATOM 51   C CA    . CYS A 1 7   ? 22.301  -11.826 24.901  1.00 29.78 7   A 1 
ATOM 52   C C     . CYS A 1 7   ? 23.588  -11.071 25.251  1.00 28.40 7   A 1 
ATOM 53   O O     . CYS A 1 7   ? 23.715  -9.919  24.866  1.00 26.83 7   A 1 
ATOM 54   C CB    . CYS A 1 7   ? 21.068  -11.106 25.475  1.00 29.69 7   A 1 
ATOM 55   S SG    . CYS A 1 7   ? 19.537  -11.864 24.830  1.00 28.58 7   A 1 
ATOM 56   N N     . LEU A 1 8   ? 24.542  -11.678 25.998  1.00 27.01 8   A 1 
ATOM 57   C CA    . LEU A 1 8   ? 25.670  -10.923 26.565  1.00 30.01 8   A 1 
ATOM 58   C C     . LEU A 1 8   ? 26.889  -10.757 25.647  1.00 28.32 8   A 1 
ATOM 59   O O     . LEU A 1 8   ? 27.565  -9.736  25.769  1.00 26.13 8   A 1 
ATOM 60   C CB    . LEU A 1 8   ? 26.106  -11.572 27.890  1.00 28.83 8   A 1 
ATOM 61   C CG    . LEU A 1 8   ? 25.305  -11.105 29.120  1.00 26.45 8   A 1 
ATOM 62   C CD1   . LEU A 1 8   ? 25.613  -12.009 30.309  1.00 27.98 8   A 1 
ATOM 63   C CD2   . LEU A 1 8   ? 25.645  -9.668  29.514  1.00 30.19 8   A 1 
ATOM 64   N N     . SER A 1 9   ? 27.258  -11.766 24.826  1.00 24.03 9   A 1 
ATOM 65   C CA    . SER A 1 9   ? 28.691  -11.900 24.504  1.00 28.04 9   A 1 
ATOM 66   C C     . SER A 1 9   ? 29.237  -11.010 23.389  1.00 27.16 9   A 1 
ATOM 67   O O     . SER A 1 9   ? 30.252  -10.361 23.582  1.00 25.50 9   A 1 
ATOM 68   C CB    . SER A 1 9   ? 29.059  -13.357 24.222  1.00 26.98 9   A 1 
ATOM 69   O OG    . SER A 1 9   ? 28.324  -13.875 23.131  1.00 25.29 9   A 1 
ATOM 70   N N     . GLU A 1 10  ? 28.668  -11.048 22.204  1.00 26.80 10  A 1 
ATOM 71   C CA    . GLU A 1 10  ? 29.353  -10.511 21.020  1.00 29.99 10  A 1 
ATOM 72   C C     . GLU A 1 10  ? 29.141  -9.000  20.877  1.00 28.39 10  A 1 
ATOM 73   O O     . GLU A 1 10  ? 28.191  -8.532  20.258  1.00 26.09 10  A 1 
ATOM 74   C CB    . GLU A 1 10  ? 29.011  -11.318 19.759  1.00 28.73 10  A 1 
ATOM 75   C CG    . GLU A 1 10  ? 29.661  -12.713 19.799  1.00 26.96 10  A 1 
ATOM 76   C CD    . GLU A 1 10  ? 29.386  -13.564 18.546  1.00 25.86 10  A 1 
ATOM 77   O OE1   . GLU A 1 10  ? 30.132  -14.547 18.344  1.00 25.31 10  A 1 
ATOM 78   O OE2   . GLU A 1 10  ? 28.391  -13.293 17.832  1.00 27.37 10  A 1 
ATOM 79   N N     . ASN A 1 11  ? 30.066  -8.253  21.472  1.00 25.59 11  A 1 
ATOM 80   C CA    . ASN A 1 11  ? 30.162  -6.793  21.446  1.00 29.13 11  A 1 
ATOM 81   C C     . ASN A 1 11  ? 30.674  -6.202  20.119  1.00 27.23 11  A 1 
ATOM 82   O O     . ASN A 1 11  ? 30.836  -4.981  20.044  1.00 25.36 11  A 1 
ATOM 83   C CB    . ASN A 1 11  ? 31.091  -6.362  22.601  1.00 28.03 11  A 1 
ATOM 84   C CG    . ASN A 1 11  ? 30.396  -5.788  23.814  1.00 24.87 11  A 1 
ATOM 85   O OD1   . ASN A 1 11  ? 29.208  -5.556  23.894  1.00 26.14 11  A 1 
ATOM 86   N ND2   . ASN A 1 11  ? 31.163  -5.499  24.854  1.00 27.20 11  A 1 
ATOM 87   N N     . ASP A 1 12  ? 31.020  -7.012  19.116  1.00 30.27 12  A 1 
ATOM 88   C CA    . ASP A 1 12  ? 31.704  -6.491  17.941  1.00 33.54 12  A 1 
ATOM 89   C C     . ASP A 1 12  ? 30.814  -5.570  17.095  1.00 30.92 12  A 1 
ATOM 90   O O     . ASP A 1 12  ? 29.694  -5.907  16.706  1.00 28.90 12  A 1 
ATOM 91   C CB    . ASP A 1 12  ? 32.360  -7.611  17.118  1.00 31.47 12  A 1 
ATOM 92   C CG    . ASP A 1 12  ? 33.850  -7.819  17.432  1.00 27.68 12  A 1 
ATOM 93   O OD1   . ASP A 1 12  ? 34.466  -6.890  17.978  1.00 27.70 12  A 1 
ATOM 94   O OD2   . ASP A 1 12  ? 34.358  -8.896  17.048  1.00 28.05 12  A 1 
ATOM 95   N N     . SER A 1 13  ? 31.374  -4.403  16.797  1.00 23.27 13  A 1 
ATOM 96   C CA    . SER A 1 13  ? 30.684  -3.181  16.357  1.00 27.95 13  A 1 
ATOM 97   C C     . SER A 1 13  ? 29.935  -3.259  15.022  1.00 26.86 13  A 1 
ATOM 98   O O     . SER A 1 13  ? 29.020  -2.475  14.786  1.00 24.70 13  A 1 
ATOM 99   C CB    . SER A 1 13  ? 31.726  -2.064  16.253  1.00 26.84 13  A 1 
ATOM 100  O OG    . SER A 1 13  ? 32.748  -2.425  15.342  1.00 24.71 13  A 1 
ATOM 101  N N     . ALA A 1 14  ? 30.337  -4.159  14.120  1.00 27.31 14  A 1 
ATOM 102  C CA    . ALA A 1 14  ? 29.811  -4.201  12.753  1.00 29.89 14  A 1 
ATOM 103  C C     . ALA A 1 14  ? 28.423  -4.865  12.634  1.00 29.00 14  A 1 
ATOM 104  O O     . ALA A 1 14  ? 27.839  -4.905  11.543  1.00 27.18 14  A 1 
ATOM 105  C CB    . ALA A 1 14  ? 30.860  -4.886  11.871  1.00 28.16 14  A 1 
ATOM 106  N N     . SER A 1 15  ? 27.904  -5.421  13.729  1.00 24.61 15  A 1 
ATOM 107  C CA    . SER A 1 15  ? 26.722  -6.294  13.704  1.00 28.06 15  A 1 
ATOM 108  C C     . SER A 1 15  ? 25.375  -5.570  13.870  1.00 27.11 15  A 1 
ATOM 109  O O     . SER A 1 15  ? 24.337  -6.217  13.733  1.00 25.84 15  A 1 
ATOM 110  C CB    . SER A 1 15  ? 26.934  -7.451  14.700  1.00 27.47 15  A 1 
ATOM 111  O OG    . SER A 1 15  ? 25.928  -7.586  15.671  1.00 25.10 15  A 1 
ATOM 112  N N     . GLU A 1 16  ? 25.373  -4.251  14.118  1.00 26.70 16  A 1 
ATOM 113  C CA    . GLU A 1 16  ? 24.146  -3.510  14.453  1.00 29.07 16  A 1 
ATOM 114  C C     . GLU A 1 16  ? 23.052  -3.645  13.385  1.00 27.70 16  A 1 
ATOM 115  O O     . GLU A 1 16  ? 21.889  -3.916  13.713  1.00 25.69 16  A 1 
ATOM 116  C CB    . GLU A 1 16  ? 24.455  -2.023  14.689  1.00 28.21 16  A 1 
ATOM 117  C CG    . GLU A 1 16  ? 25.178  -1.768  16.024  1.00 25.84 16  A 1 
ATOM 118  C CD    . GLU A 1 16  ? 25.284  -0.269  16.355  1.00 23.98 16  A 1 
ATOM 119  O OE1   . GLU A 1 16  ? 25.233  0.062   17.562  1.00 23.40 16  A 1 
ATOM 120  O OE2   . GLU A 1 16  ? 25.386  0.545   15.405  1.00 25.70 16  A 1 
ATOM 121  N N     . ASP A 1 17  ? 23.429  -3.559  12.103  1.00 25.81 17  A 1 
ATOM 122  C CA    . ASP A 1 17  ? 22.468  -3.589  10.988  1.00 27.93 17  A 1 
ATOM 123  C C     . ASP A 1 17  ? 21.727  -4.933  10.852  1.00 26.64 17  A 1 
ATOM 124  O O     . ASP A 1 17  ? 20.574  -4.989  10.403  1.00 24.95 17  A 1 
ATOM 125  C CB    . ASP A 1 17  ? 23.202  -3.249  9.686   1.00 27.30 17  A 1 
ATOM 126  C CG    . ASP A 1 17  ? 22.829  -1.891  9.066   1.00 24.09 17  A 1 
ATOM 127  O OD1   . ASP A 1 17  ? 21.883  -1.243  9.551   1.00 24.28 17  A 1 
ATOM 128  O OD2   . ASP A 1 17  ? 23.462  -1.555  8.041   1.00 24.76 17  A 1 
ATOM 129  N N     . ARG A 1 18  ? 22.374  -6.054  11.233  1.00 26.54 18  A 1 
ATOM 130  C CA    . ARG A 1 18  ? 21.743  -7.383  11.156  1.00 27.79 18  A 1 
ATOM 131  C C     . ARG A 1 18  ? 20.739  -7.625  12.278  1.00 26.83 18  A 1 
ATOM 132  O O     . ARG A 1 18  ? 19.822  -8.429  12.088  1.00 24.55 18  A 1 
ATOM 133  C CB    . ARG A 1 18  ? 22.800  -8.498  11.133  1.00 26.77 18  A 1 
ATOM 134  C CG    . ARG A 1 18  ? 23.511  -8.596  9.783   1.00 24.23 18  A 1 
ATOM 135  C CD    . ARG A 1 18  ? 24.401  -9.841  9.750   1.00 23.15 18  A 1 
ATOM 136  N NE    . ARG A 1 18  ? 25.189  -9.920  8.513   1.00 21.38 18  A 1 
ATOM 137  C CZ    . ARG A 1 18  ? 26.024  -10.891 8.173   1.00 19.86 18  A 1 
ATOM 138  N NH1   . ARG A 1 18  ? 26.196  -11.948 8.919   1.00 18.73 18  A 1 
ATOM 139  N NH2   . ARG A 1 18  ? 26.710  -10.813 7.077   1.00 17.62 18  A 1 
ATOM 140  N N     . HIS A 1 19  ? 20.894  -6.966  13.405  1.00 25.20 19  A 1 
ATOM 141  C CA    . HIS A 1 19  ? 20.064  -7.239  14.581  1.00 26.38 19  A 1 
ATOM 142  C C     . HIS A 1 19  ? 18.606  -6.827  14.372  1.00 25.52 19  A 1 
ATOM 143  O O     . HIS A 1 19  ? 17.695  -7.590  14.711  1.00 23.99 19  A 1 
ATOM 144  C CB    . HIS A 1 19  ? 20.688  -6.611  15.839  1.00 25.81 19  A 1 
ATOM 145  C CG    . HIS A 1 19  ? 20.961  -7.665  16.879  1.00 23.79 19  A 1 
ATOM 146  N ND1   . HIS A 1 19  ? 20.023  -8.297  17.661  1.00 23.73 19  A 1 
ATOM 147  C CD2   . HIS A 1 19  ? 22.166  -8.221  17.199  1.00 23.90 19  A 1 
ATOM 148  C CE1   . HIS A 1 19  ? 20.638  -9.206  18.427  1.00 23.18 19  A 1 
ATOM 149  N NE2   . HIS A 1 19  ? 21.956  -9.203  18.172  1.00 23.24 19  A 1 
ATOM 150  N N     . TRP A 1 20  ? 18.383  -5.697  13.709  1.00 31.87 20  A 1 
ATOM 151  C CA    . TRP A 1 20  ? 17.035  -5.189  13.438  1.00 28.48 20  A 1 
ATOM 152  C C     . TRP A 1 20  ? 16.182  -6.116  12.584  1.00 27.11 20  A 1 
ATOM 153  O O     . TRP A 1 20  ? 14.966  -6.232  12.790  1.00 24.52 20  A 1 
ATOM 154  C CB    . TRP A 1 20  ? 17.144  -3.810  12.779  1.00 26.78 20  A 1 
ATOM 155  C CG    . TRP A 1 20  ? 17.438  -2.747  13.770  1.00 23.74 20  A 1 
ATOM 156  C CD1   . TRP A 1 20  ? 18.622  -2.123  13.960  1.00 21.06 20  A 1 
ATOM 157  C CD2   . TRP A 1 20  ? 16.537  -2.248  14.807  1.00 22.33 20  A 1 
ATOM 158  N NE1   . TRP A 1 20  ? 18.543  -1.290  15.056  1.00 19.10 20  A 1 
ATOM 159  C CE2   . TRP A 1 20  ? 17.290  -1.366  15.631  1.00 19.93 20  A 1 
ATOM 160  C CE3   . TRP A 1 20  ? 15.201  -2.510  15.131  1.00 23.62 20  A 1 
ATOM 161  C CZ2   . TRP A 1 20  ? 16.722  -0.801  16.797  1.00 24.71 20  A 1 
ATOM 162  C CZ3   . TRP A 1 20  ? 14.633  -1.924  16.282  1.00 25.00 20  A 1 
ATOM 163  C CH2   . TRP A 1 20  ? 15.397  -1.109  17.108  1.00 26.04 20  A 1 
ATOM 164  N N     . HIS A 1 21  ? 16.796  -6.827  11.629  1.00 28.30 21  A 1 
ATOM 165  C CA    . HIS A 1 21  ? 16.069  -7.799  10.820  1.00 29.19 21  A 1 
ATOM 166  C C     . HIS A 1 21  ? 15.495  -8.933  11.648  1.00 28.43 21  A 1 
ATOM 167  O O     . HIS A 1 21  ? 14.387  -9.412  11.365  1.00 26.65 21  A 1 
ATOM 168  C CB    . HIS A 1 21  ? 16.962  -8.328  9.697   1.00 28.56 21  A 1 
ATOM 169  C CG    . HIS A 1 21  ? 16.809  -7.515  8.443   1.00 25.22 21  A 1 
ATOM 170  N ND1   . HIS A 1 21  ? 15.620  -7.069  7.963   1.00 24.55 21  A 1 
ATOM 171  C CD2   . HIS A 1 21  ? 17.775  -7.028  7.624   1.00 24.81 21  A 1 
ATOM 172  C CE1   . HIS A 1 21  ? 15.868  -6.278  6.902   1.00 23.33 21  A 1 
ATOM 173  N NE2   . HIS A 1 21  ? 17.171  -6.242  6.645   1.00 22.60 21  A 1 
ATOM 174  N N     . ARG A 1 22  ? 16.246  -9.379  12.639  1.00 24.73 22  A 1 
ATOM 175  C CA    . ARG A 1 22  ? 15.886  -10.561 13.418  1.00 24.73 22  A 1 
ATOM 176  C C     . ARG A 1 22  ? 14.763  -10.258 14.410  1.00 24.22 22  A 1 
ATOM 177  O O     . ARG A 1 22  ? 13.853  -11.069 14.536  1.00 22.41 22  A 1 
ATOM 178  C CB    . ARG A 1 22  ? 17.149  -11.134 14.076  1.00 24.07 22  A 1 
ATOM 179  C CG    . ARG A 1 22  ? 17.133  -12.664 14.051  1.00 21.55 22  A 1 
ATOM 180  C CD    . ARG A 1 22  ? 18.437  -13.220 14.622  1.00 19.36 22  A 1 
ATOM 181  N NE    . ARG A 1 22  ? 18.562  -14.667 14.401  1.00 17.87 22  A 1 
ATOM 182  C CZ    . ARG A 1 22  ? 19.583  -15.428 14.780  1.00 15.17 22  A 1 
ATOM 183  N NH1   . ARG A 1 22  ? 20.588  -14.938 15.446  1.00 14.41 22  A 1 
ATOM 184  N NH2   . ARG A 1 22  ? 19.607  -16.694 14.499  1.00 13.25 22  A 1 
ATOM 185  N N     . THR A 1 23  ? 14.791  -9.090  15.045  1.00 25.90 23  A 1 
ATOM 186  C CA    . THR A 1 23  ? 13.773  -8.686  16.028  1.00 25.19 23  A 1 
ATOM 187  C C     . THR A 1 23  ? 12.397  -8.476  15.404  1.00 24.67 23  A 1 
ATOM 188  O O     . THR A 1 23  ? 11.431  -9.038  15.909  1.00 22.81 23  A 1 
ATOM 189  C CB    . THR A 1 23  ? 14.181  -7.427  16.798  1.00 23.96 23  A 1 
ATOM 190  O OG1   . THR A 1 23  ? 14.904  -6.536  15.975  1.00 22.21 23  A 1 
ATOM 191  C CG2   . THR A 1 23  ? 15.078  -7.793  17.975  1.00 23.48 23  A 1 
ATOM 192  N N     . ALA A 1 24  ? 12.310  -7.805  14.260  1.00 27.60 24  A 1 
ATOM 193  C CA    . ALA A 1 24  ? 11.029  -7.628  13.564  1.00 27.06 24  A 1 
ATOM 194  C C     . ALA A 1 24  ? 10.418  -8.963  13.084  1.00 27.01 24  A 1 
ATOM 195  O O     . ALA A 1 24  ? 9.204   -9.112  13.048  1.00 25.29 24  A 1 
ATOM 196  C CB    . ALA A 1 24  ? 11.238  -6.660  12.391  1.00 26.00 24  A 1 
ATOM 197  N N     . THR A 1 25  ? 11.268  -9.944  12.722  1.00 27.41 25  A 1 
ATOM 198  C CA    . THR A 1 25  ? 10.792  -11.277 12.301  1.00 25.61 25  A 1 
ATOM 199  C C     . THR A 1 25  ? 10.336  -12.121 13.494  1.00 25.56 25  A 1 
ATOM 200  O O     . THR A 1 25  ? 9.361   -12.856 13.379  1.00 23.33 25  A 1 
ATOM 201  C CB    . THR A 1 25  ? 11.864  -12.039 11.506  1.00 24.56 25  A 1 
ATOM 202  O OG1   . THR A 1 25  ? 12.518  -11.213 10.576  1.00 21.75 25  A 1 
ATOM 203  C CG2   . THR A 1 25  ? 11.260  -13.188 10.695  1.00 22.35 25  A 1 
ATOM 204  N N     . LEU A 1 26  ? 11.012  -11.999 14.636  1.00 24.64 26  A 1 
ATOM 205  C CA    . LEU A 1 26  ? 10.619  -12.692 15.873  1.00 24.66 26  A 1 
ATOM 206  C C     . LEU A 1 26  ? 9.242   -12.232 16.358  1.00 24.66 26  A 1 
ATOM 207  O O     . LEU A 1 26  ? 8.443   -13.074 16.770  1.00 22.39 26  A 1 
ATOM 208  C CB    . LEU A 1 26  ? 11.686  -12.466 16.956  1.00 22.53 26  A 1 
ATOM 209  C CG    . LEU A 1 26  ? 12.867  -13.454 16.854  1.00 19.37 26  A 1 
ATOM 210  C CD1   . LEU A 1 26  ? 14.065  -12.937 17.652  1.00 18.97 26  A 1 
ATOM 211  C CD2   . LEU A 1 26  ? 12.489  -14.834 17.395  1.00 20.59 26  A 1 
ATOM 212  N N     . PHE A 1 27  ? 8.948   -10.949 16.219  1.00 26.30 27  A 1 
ATOM 213  C CA    . PHE A 1 27  ? 7.669   -10.367 16.626  1.00 26.74 27  A 1 
ATOM 214  C C     . PHE A 1 27  ? 6.476   -11.023 15.920  1.00 27.11 27  A 1 
ATOM 215  O O     . PHE A 1 27  ? 5.497   -11.390 16.563  1.00 24.38 27  A 1 
ATOM 216  C CB    . PHE A 1 27  ? 7.717   -8.861  16.340  1.00 24.57 27  A 1 
ATOM 217  C CG    . PHE A 1 27  ? 6.919   -8.061  17.330  1.00 20.64 27  A 1 
ATOM 218  C CD1   . PHE A 1 27  ? 5.573   -7.759  17.085  1.00 18.67 27  A 1 
ATOM 219  C CD2   . PHE A 1 27  ? 7.537   -7.630  18.510  1.00 18.82 27  A 1 
ATOM 220  C CE1   . PHE A 1 27  ? 4.846   -7.023  18.021  1.00 16.42 27  A 1 
ATOM 221  C CE2   . PHE A 1 27  ? 6.815   -6.903  19.449  1.00 16.61 27  A 1 
ATOM 222  C CZ    . PHE A 1 27  ? 5.464   -6.590  19.207  1.00 16.98 27  A 1 
ATOM 223  N N     . MET A 1 28  ? 6.582   -11.249 14.610  1.00 29.54 28  A 1 
ATOM 224  C CA    . MET A 1 28  ? 5.488   -11.853 13.840  1.00 29.76 28  A 1 
ATOM 225  C C     . MET A 1 28  ? 5.259   -13.329 14.169  1.00 30.66 28  A 1 
ATOM 226  O O     . MET A 1 28  ? 4.118   -13.787 14.118  1.00 28.40 28  A 1 
ATOM 227  C CB    . MET A 1 28  ? 5.737   -11.699 12.333  1.00 27.78 28  A 1 
ATOM 228  C CG    . MET A 1 28  ? 5.389   -10.286 11.838  1.00 24.35 28  A 1 
ATOM 229  S SD    . MET A 1 28  ? 5.088   -10.209 10.052  1.00 21.55 28  A 1 
ATOM 230  C CE    . MET A 1 28  ? 4.316   -8.564  9.960   1.00 20.40 28  A 1 
ATOM 231  N N     . ASN A 1 29  ? 6.296   -14.082 14.488  1.00 27.62 29  A 1 
ATOM 232  C CA    . ASN A 1 29  ? 6.141   -15.511 14.751  1.00 27.14 29  A 1 
ATOM 233  C C     . ASN A 1 29  ? 5.449   -15.802 16.085  1.00 26.69 29  A 1 
ATOM 234  O O     . ASN A 1 29  ? 4.648   -16.726 16.138  1.00 24.40 29  A 1 
ATOM 235  C CB    . ASN A 1 29  ? 7.509   -16.203 14.661  1.00 25.73 29  A 1 
ATOM 236  C CG    . ASN A 1 29  ? 7.934   -16.504 13.238  1.00 21.90 29  A 1 
ATOM 237  O OD1   . ASN A 1 29  ? 7.195   -16.440 12.279  1.00 21.14 29  A 1 
ATOM 238  N ND2   . ASN A 1 29  ? 9.181   -16.901 13.058  1.00 20.94 29  A 1 
ATOM 239  N N     . CYS A 1 30  ? 5.725   -15.025 17.132  1.00 28.16 30  A 1 
ATOM 240  C CA    . CYS A 1 30  ? 5.134   -15.274 18.451  1.00 28.82 30  A 1 
ATOM 241  C C     . CYS A 1 30  ? 3.610   -15.088 18.462  1.00 28.28 30  A 1 
ATOM 242  O O     . CYS A 1 30  ? 2.920   -15.850 19.122  1.00 25.84 30  A 1 
ATOM 243  C CB    . CYS A 1 30  ? 5.807   -14.386 19.504  1.00 26.73 30  A 1 
ATOM 244  S SG    . CYS A 1 30  ? 7.298   -15.111 20.263  1.00 23.48 30  A 1 
ATOM 245  N N     . VAL A 1 31  ? 3.077   -14.131 17.704  1.00 28.52 31  A 1 
ATOM 246  C CA    . VAL A 1 31  ? 1.630   -13.830 17.703  1.00 30.22 31  A 1 
ATOM 247  C C     . VAL A 1 31  ? 0.797   -14.954 17.050  1.00 29.37 31  A 1 
ATOM 248  O O     . VAL A 1 31  ? -0.385  -15.092 17.336  1.00 27.03 31  A 1 
ATOM 249  C CB    . VAL A 1 31  ? 1.366   -12.472 17.022  1.00 28.46 31  A 1 
ATOM 250  C CG1   . VAL A 1 31  ? -0.114  -12.059 17.102  1.00 25.88 31  A 1 
ATOM 251  C CG2   . VAL A 1 31  ? 2.185   -11.345 17.661  1.00 27.68 31  A 1 
ATOM 252  N N     . SER A 1 32  ? 1.403   -15.766 16.160  1.00 29.49 32  A 1 
ATOM 253  C CA    . SER A 1 32  ? 0.652   -16.729 15.340  1.00 30.49 32  A 1 
ATOM 254  C C     . SER A 1 32  ? 0.175   -17.969 16.094  1.00 29.26 32  A 1 
ATOM 255  O O     . SER A 1 32  ? -0.882  -18.516 15.759  1.00 26.73 32  A 1 
ATOM 256  C CB    . SER A 1 32  ? 1.467   -17.146 14.119  1.00 28.58 32  A 1 
ATOM 257  O OG    . SER A 1 32  ? 2.614   -17.888 14.447  1.00 26.58 32  A 1 
ATOM 258  N N     . ASN A 1 33  ? 0.941   -18.427 17.070  1.00 28.81 33  A 1 
ATOM 259  C CA    . ASN A 1 33  ? 0.542   -19.586 17.847  1.00 30.17 33  A 1 
ATOM 260  C C     . ASN A 1 33  ? -0.428  -19.131 18.942  1.00 29.11 33  A 1 
ATOM 261  O O     . ASN A 1 33  ? -0.009  -18.507 19.911  1.00 26.53 33  A 1 
ATOM 262  C CB    . ASN A 1 33  ? 1.772   -20.318 18.389  1.00 27.99 33  A 1 
ATOM 263  C CG    . ASN A 1 33  ? 2.468   -21.169 17.335  1.00 23.55 33  A 1 
ATOM 264  O OD1   . ASN A 1 33  ? 1.949   -21.472 16.275  1.00 23.23 33  A 1 
ATOM 265  N ND2   . ASN A 1 33  ? 3.672   -21.606 17.610  1.00 23.72 33  A 1 
ATOM 266  N N     . GLY A 1 34  ? -1.689  -19.477 18.790  1.00 30.34 34  A 1 
ATOM 267  C CA    . GLY A 1 34  ? -2.728  -19.288 19.801  1.00 30.12 34  A 1 
ATOM 268  C C     . GLY A 1 34  ? -2.553  -20.128 21.070  1.00 29.62 34  A 1 
ATOM 269  O O     . GLY A 1 34  ? -3.541  -20.549 21.666  1.00 27.20 34  A 1 
ATOM 270  N N     . THR A 1 35  ? -1.317  -20.426 21.457  1.00 29.69 35  A 1 
ATOM 271  C CA    . THR A 1 35  ? -1.028  -20.914 22.796  1.00 30.02 35  A 1 
ATOM 272  C C     . THR A 1 35  ? -1.471  -19.834 23.765  1.00 29.13 35  A 1 
ATOM 273  O O     . THR A 1 35  ? -0.939  -18.725 23.730  1.00 26.39 35  A 1 
ATOM 274  C CB    . THR A 1 35  ? 0.460   -21.229 22.993  1.00 27.60 35  A 1 
ATOM 275  O OG1   . THR A 1 35  ? 1.277   -20.274 22.349  1.00 24.88 35  A 1 
ATOM 276  C CG2   . THR A 1 35  ? 0.810   -22.596 22.411  1.00 25.79 35  A 1 
ATOM 277  N N     . VAL A 1 36  ? -2.441  -20.188 24.614  1.00 26.46 36  A 1 
ATOM 278  C CA    . VAL A 1 36  ? -2.767  -19.428 25.815  1.00 28.17 36  A 1 
ATOM 279  C C     . VAL A 1 36  ? -1.448  -19.234 26.557  1.00 27.43 36  A 1 
ATOM 280  O O     . VAL A 1 36  ? -0.870  -20.203 27.051  1.00 25.58 36  A 1 
ATOM 281  C CB    . VAL A 1 36  ? -3.781  -20.189 26.686  1.00 26.72 36  A 1 
ATOM 282  C CG1   . VAL A 1 36  ? -4.171  -19.380 27.923  1.00 24.45 36  A 1 
ATOM 283  C CG2   . VAL A 1 36  ? -5.056  -20.497 25.892  1.00 27.07 36  A 1 
ATOM 284  N N     . TYR A 1 37  ? -0.902  -18.029 26.493  1.00 27.07 37  A 1 
ATOM 285  C CA    . TYR A 1 37  ? 0.321   -17.715 27.223  1.00 27.60 37  A 1 
ATOM 286  C C     . TYR A 1 37  ? 0.004   -17.954 28.694  1.00 26.71 37  A 1 
ATOM 287  O O     . TYR A 1 37  ? -0.925  -17.340 29.216  1.00 25.12 37  A 1 
ATOM 288  C CB    . TYR A 1 37  ? 0.762   -16.280 26.940  1.00 26.90 37  A 1 
ATOM 289  C CG    . TYR A 1 37  ? 1.430   -16.084 25.592  1.00 26.23 37  A 1 
ATOM 290  C CD1   . TYR A 1 37  ? 2.828   -16.232 25.469  1.00 26.26 37  A 1 
ATOM 291  C CD2   . TYR A 1 37  ? 0.667   -15.769 24.455  1.00 27.49 37  A 1 
ATOM 292  C CE1   . TYR A 1 37  ? 3.456   -16.068 24.227  1.00 25.33 37  A 1 
ATOM 293  C CE2   . TYR A 1 37  ? 1.291   -15.608 23.195  1.00 24.43 37  A 1 
ATOM 294  C CZ    . TYR A 1 37  ? 2.693   -15.756 23.083  1.00 24.30 37  A 1 
ATOM 295  O OH    . TYR A 1 37  ? 3.300   -15.595 21.861  1.00 23.85 37  A 1 
ATOM 296  N N     . GLU A 1 38  ? 0.727   -18.883 29.339  1.00 27.08 38  A 1 
ATOM 297  C CA    . GLU A 1 38  ? 0.669   -19.012 30.785  1.00 29.11 38  A 1 
ATOM 298  C C     . GLU A 1 38  ? 0.988   -17.639 31.367  1.00 28.29 38  A 1 
ATOM 299  O O     . GLU A 1 38  ? 2.109   -17.134 31.246  1.00 26.86 38  A 1 
ATOM 300  C CB    . GLU A 1 38  ? 1.646   -20.070 31.320  1.00 28.67 38  A 1 
ATOM 301  C CG    . GLU A 1 38  ? 1.128   -21.510 31.155  1.00 25.67 38  A 1 
ATOM 302  C CD    . GLU A 1 38  ? 2.023   -22.554 31.852  1.00 23.34 38  A 1 
ATOM 303  O OE1   . GLU A 1 38  ? 1.498   -23.628 32.207  1.00 22.35 38  A 1 
ATOM 304  O OE2   . GLU A 1 38  ? 3.233   -22.286 32.012  1.00 23.11 38  A 1 
ATOM 305  N N     . GLU A 1 39  ? -0.037  -17.015 31.928  1.00 30.27 39  A 1 
ATOM 306  C CA    . GLU A 1 39  ? 0.112   -15.731 32.583  1.00 31.98 39  A 1 
ATOM 307  C C     . GLU A 1 39  ? 1.074   -15.932 33.745  1.00 29.84 39  A 1 
ATOM 308  O O     . GLU A 1 39  ? 0.831   -16.723 34.656  1.00 28.28 39  A 1 
ATOM 309  C CB    . GLU A 1 39  ? -1.243  -15.202 33.043  1.00 31.25 39  A 1 
ATOM 310  C CG    . GLU A 1 39  ? -2.140  -14.775 31.865  1.00 28.43 39  A 1 
ATOM 311  C CD    . GLU A 1 39  ? -3.489  -14.229 32.335  1.00 26.73 39  A 1 
ATOM 312  O OE1   . GLU A 1 39  ? -3.905  -13.183 31.797  1.00 25.30 39  A 1 
ATOM 313  O OE2   . GLU A 1 39  ? -4.085  -14.848 33.236  1.00 26.45 39  A 1 
ATOM 314  N N     . ALA A 1 40  ? 2.208   -15.253 33.677  1.00 33.59 40  A 1 
ATOM 315  C CA    . ALA A 1 40  ? 3.161   -15.302 34.763  1.00 33.72 40  A 1 
ATOM 316  C C     . ALA A 1 40  ? 2.494   -14.647 35.978  1.00 32.31 40  A 1 
ATOM 317  O O     . ALA A 1 40  ? 2.413   -13.421 36.056  1.00 31.07 40  A 1 
ATOM 318  C CB    . ALA A 1 40  ? 4.468   -14.619 34.340  1.00 31.69 40  A 1 
ATOM 319  N N     . VAL A 1 41  ? 2.024   -15.481 36.914  1.00 31.24 41  A 1 
ATOM 320  C CA    . VAL A 1 41  ? 1.529   -15.027 38.210  1.00 32.49 41  A 1 
ATOM 321  C C     . VAL A 1 41  ? 2.726   -14.458 38.961  1.00 30.90 41  A 1 
ATOM 322  O O     . VAL A 1 41  ? 3.540   -15.183 39.535  1.00 29.43 41  A 1 
ATOM 323  C CB    . VAL A 1 41  ? 0.828   -16.149 38.993  1.00 30.50 41  A 1 
ATOM 324  C CG1   . VAL A 1 41  ? 0.197   -15.590 40.268  1.00 28.40 41  A 1 
ATOM 325  C CG2   . VAL A 1 41  ? -0.287  -16.800 38.168  1.00 31.45 41  A 1 
ATOM 326  N N     . GLY A 1 42  ? 2.880   -13.149 38.878  1.00 31.24 42  A 1 
ATOM 327  C CA    . GLY A 1 42  ? 3.845   -12.442 39.710  1.00 31.98 42  A 1 
ATOM 328  C C     . GLY A 1 42  ? 3.502   -12.635 41.183  1.00 31.79 42  A 1 
ATOM 329  O O     . GLY A 1 42  ? 2.345   -12.833 41.538  1.00 30.29 42  A 1 
ATOM 330  N N     . ARG A 1 43  ? 4.509   -12.556 42.069  1.00 29.73 43  A 1 
ATOM 331  C CA    . ARG A 1 43  ? 4.329   -12.729 43.528  1.00 33.21 43  A 1 
ATOM 332  C C     . ARG A 1 43  ? 3.233   -11.845 44.141  1.00 32.15 43  A 1 
ATOM 333  O O     . ARG A 1 43  ? 2.667   -12.219 45.158  1.00 29.65 43  A 1 
ATOM 334  C CB    . ARG A 1 43  ? 5.645   -12.446 44.265  1.00 31.65 43  A 1 
ATOM 335  C CG    . ARG A 1 43  ? 6.529   -13.681 44.417  1.00 28.92 43  A 1 
ATOM 336  C CD    . ARG A 1 43  ? 7.738   -13.327 45.277  1.00 26.03 43  A 1 
ATOM 337  N NE    . ARG A 1 43  ? 8.557   -14.509 45.587  1.00 24.73 43  A 1 
ATOM 338  C CZ    . ARG A 1 43  ? 9.654   -14.525 46.351  1.00 21.80 43  A 1 
ATOM 339  N NH1   . ARG A 1 43  ? 10.120  -13.420 46.878  1.00 21.32 43  A 1 
ATOM 340  N NH2   . ARG A 1 43  ? 10.277  -15.627 46.587  1.00 21.85 43  A 1 
ATOM 341  N N     . GLU A 1 44  ? 2.966   -10.695 43.543  1.00 36.93 44  A 1 
ATOM 342  C CA    . GLU A 1 44  ? 1.962   -9.735  44.021  1.00 39.89 44  A 1 
ATOM 343  C C     . GLU A 1 44  ? 0.548   -9.985  43.447  1.00 39.68 44  A 1 
ATOM 344  O O     . GLU A 1 44  ? -0.321  -9.131  43.568  1.00 37.57 44  A 1 
ATOM 345  C CB    . GLU A 1 44  ? 2.438   -8.305  43.748  1.00 37.38 44  A 1 
ATOM 346  C CG    . GLU A 1 44  ? 3.710   -7.962  44.540  1.00 34.98 44  A 1 
ATOM 347  C CD    . GLU A 1 44  ? 4.156   -6.507  44.351  1.00 31.76 44  A 1 
ATOM 348  O OE1   . GLU A 1 44  ? 4.999   -6.070  45.177  1.00 29.62 44  A 1 
ATOM 349  O OE2   . GLU A 1 44  ? 3.713   -5.862  43.379  1.00 30.23 44  A 1 
ATOM 350  N N     . GLY A 1 45  ? 0.316   -11.148 42.826  1.00 37.01 45  A 1 
ATOM 351  C CA    . GLY A 1 45  ? -1.012  -11.484 42.292  1.00 37.66 45  A 1 
ATOM 352  C C     . GLY A 1 45  ? -1.415  -10.738 41.014  1.00 37.46 45  A 1 
ATOM 353  O O     . GLY A 1 45  ? -2.513  -10.961 40.508  1.00 35.76 45  A 1 
ATOM 354  N N     . CYS A 1 46  ? -0.534  -9.875  40.491  1.00 47.41 46  A 1 
ATOM 355  C CA    . CYS A 1 46  ? -0.785  -9.225  39.216  1.00 47.10 46  A 1 
ATOM 356  C C     . CYS A 1 46  ? -0.575  -10.224 38.068  1.00 46.37 46  A 1 
ATOM 357  O O     . CYS A 1 46  ? 0.541   -10.680 37.830  1.00 43.95 46  A 1 
ATOM 358  C CB    . CYS A 1 46  ? 0.107   -7.988  39.068  1.00 43.84 46  A 1 
ATOM 359  S SG    . CYS A 1 46  ? -0.394  -6.702  40.260  1.00 39.32 46  A 1 
ATOM 360  N N     . TRP A 1 47  ? -1.649  -10.546 37.353  1.00 58.85 47  A 1 
ATOM 361  C CA    . TRP A 1 47  ? -1.598  -11.292 36.104  1.00 56.56 47  A 1 
ATOM 362  C C     . TRP A 1 47  ? -0.995  -10.376 35.036  1.00 57.23 47  A 1 
ATOM 363  O O     . TRP A 1 47  ? -1.588  -9.372  34.647  1.00 53.85 47  A 1 
ATOM 364  C CB    . TRP A 1 47  ? -2.994  -11.776 35.732  1.00 51.77 47  A 1 
ATOM 365  C CG    . TRP A 1 47  ? -3.588  -12.774 36.682  1.00 47.42 47  A 1 
ATOM 366  C CD1   . TRP A 1 47  ? -4.074  -12.512 37.910  1.00 42.28 47  A 1 
ATOM 367  C CD2   . TRP A 1 47  ? -3.763  -14.225 36.480  1.00 46.35 47  A 1 
ATOM 368  N NE1   . TRP A 1 47  ? -4.543  -13.682 38.497  1.00 37.16 47  A 1 
ATOM 369  C CE2   . TRP A 1 47  ? -4.374  -14.755 37.652  1.00 41.27 47  A 1 
ATOM 370  C CE3   . TRP A 1 47  ? -3.468  -15.100 35.425  1.00 42.25 47  A 1 
ATOM 371  C CZ2   . TRP A 1 47  ? -4.687  -16.136 37.764  1.00 41.83 47  A 1 
ATOM 372  C CZ3   . TRP A 1 47  ? -3.788  -16.474 35.534  1.00 41.01 47  A 1 
ATOM 373  C CH2   . TRP A 1 47  ? -4.378  -16.974 36.686  1.00 42.86 47  A 1 
ATOM 374  N N     . ALA A 1 48  ? 0.225   -10.687 34.612  1.00 65.01 48  A 1 
ATOM 375  C CA    . ALA A 1 48  ? 0.900   -9.910  33.583  1.00 66.21 48  A 1 
ATOM 376  C C     . ALA A 1 48  ? 1.069   -10.762 32.325  1.00 68.47 48  A 1 
ATOM 377  O O     . ALA A 1 48  ? 1.750   -11.786 32.343  1.00 64.70 48  A 1 
ATOM 378  C CB    . ALA A 1 48  ? 2.230   -9.379  34.135  1.00 59.73 48  A 1 
ATOM 379  N N     . ARG A 1 49  ? 0.479   -10.318 31.229  1.00 70.75 49  A 1 
ATOM 380  C CA    . ARG A 1 49  ? 0.687   -10.932 29.918  1.00 71.98 49  A 1 
ATOM 381  C C     . ARG A 1 49  ? 2.172   -10.896 29.570  1.00 75.55 49  A 1 
ATOM 382  O O     . ARG A 1 49  ? 2.850   -9.894  29.795  1.00 71.42 49  A 1 
ATOM 383  C CB    . ARG A 1 49  ? -0.184  -10.217 28.876  1.00 67.99 49  A 1 
ATOM 384  C CG    . ARG A 1 49  ? -0.060  -10.837 27.478  1.00 61.32 49  A 1 
ATOM 385  C CD    . ARG A 1 49  ? -1.045  -10.196 26.507  1.00 62.28 49  A 1 
ATOM 386  N NE    . ARG A 1 49  ? -0.752  -10.579 25.119  1.00 57.88 49  A 1 
ATOM 387  C CZ    . ARG A 1 49  ? -1.597  -10.687 24.115  1.00 49.58 49  A 1 
ATOM 388  N NH1   . ARG A 1 49  ? -2.878  -10.504 24.274  1.00 47.25 49  A 1 
ATOM 389  N NH2   . ARG A 1 49  ? -1.160  -10.964 22.937  1.00 49.87 49  A 1 
ATOM 390  N N     . LEU A 1 50  ? 2.691   -11.988 28.998  1.00 73.78 50  A 1 
ATOM 391  C CA    . LEU A 1 50  ? 4.071   -12.024 28.515  1.00 74.76 50  A 1 
ATOM 392  C C     . LEU A 1 50  ? 4.267   -11.047 27.352  1.00 77.20 50  A 1 
ATOM 393  O O     . LEU A 1 50  ? 3.353   -10.749 26.588  1.00 73.79 50  A 1 
ATOM 394  C CB    . LEU A 1 50  ? 4.471   -13.453 28.143  1.00 69.80 50  A 1 
ATOM 395  C CG    . LEU A 1 50  ? 4.601   -14.420 29.344  1.00 65.93 50  A 1 
ATOM 396  C CD1   . LEU A 1 50  ? 4.871   -15.827 28.850  1.00 60.86 50  A 1 
ATOM 397  C CD2   . LEU A 1 50  ? 5.737   -14.014 30.278  1.00 63.48 50  A 1 
ATOM 398  N N     . CYS A 1 51  ? 5.496   -10.548 27.233  1.00 78.39 51  A 1 
ATOM 399  C CA    . CYS A 1 51  ? 5.883   -9.661  26.135  1.00 76.83 51  A 1 
ATOM 400  C C     . CYS A 1 51  ? 5.736   -10.379 24.787  1.00 75.05 51  A 1 
ATOM 401  O O     . CYS A 1 51  ? 6.378   -11.401 24.565  1.00 69.41 51  A 1 
ATOM 402  C CB    . CYS A 1 51  ? 7.324   -9.218  26.384  1.00 76.76 51  A 1 
ATOM 403  S SG    . CYS A 1 51  ? 8.007   -8.285  24.983  1.00 76.38 51  A 1 
ATOM 404  N N     . ASP A 1 52  ? 4.997   -9.786  23.860  1.00 82.81 52  A 1 
ATOM 405  C CA    . ASP A 1 52  ? 4.813   -10.317 22.507  1.00 80.56 52  A 1 
ATOM 406  C C     . ASP A 1 52  ? 6.117   -10.338 21.696  1.00 79.66 52  A 1 
ATOM 407  O O     . ASP A 1 52  ? 6.245   -11.081 20.729  1.00 74.61 52  A 1 
ATOM 408  C CB    . ASP A 1 52  ? 3.733   -9.492  21.781  1.00 78.59 52  A 1 
ATOM 409  C CG    . ASP A 1 52  ? 2.342   -9.542  22.429  1.00 77.46 52  A 1 
ATOM 410  O OD1   . ASP A 1 52  ? 1.885   -10.632 22.843  1.00 72.32 52  A 1 
ATOM 411  O OD2   . ASP A 1 52  ? 1.691   -8.479  22.501  1.00 74.73 52  A 1 
ATOM 412  N N     . GLY A 1 53  ? 7.119   -9.539  22.077  1.00 79.32 53  A 1 
ATOM 413  C CA    . GLY A 1 53  ? 8.422   -9.481  21.416  1.00 75.78 53  A 1 
ATOM 414  C C     . GLY A 1 53  ? 9.383   -10.603 21.815  1.00 75.27 53  A 1 
ATOM 415  O O     . GLY A 1 53  ? 10.038  -11.194 20.953  1.00 70.14 53  A 1 
ATOM 416  N N     . CYS A 1 54  ? 9.517   -10.892 23.124  1.00 80.20 54  A 1 
ATOM 417  C CA    . CYS A 1 54  ? 10.465  -11.888 23.628  1.00 80.64 54  A 1 
ATOM 418  C C     . CYS A 1 54  ? 9.812   -13.157 24.191  1.00 80.81 54  A 1 
ATOM 419  O O     . CYS A 1 54  ? 10.524  -14.132 24.429  1.00 74.72 54  A 1 
ATOM 420  C CB    . CYS A 1 54  ? 11.407  -11.241 24.649  1.00 77.77 54  A 1 
ATOM 421  S SG    . CYS A 1 54  ? 10.533  -10.781 26.175  1.00 81.99 54  A 1 
ATOM 422  N N     . CYS A 1 55  ? 8.513   -13.149 24.436  1.00 76.95 55  A 1 
ATOM 423  C CA    . CYS A 1 55  ? 7.711   -14.264 24.941  1.00 74.08 55  A 1 
ATOM 424  C C     . CYS A 1 55  ? 8.225   -14.883 26.257  1.00 75.96 55  A 1 
ATOM 425  O O     . CYS A 1 55  ? 7.938   -16.028 26.559  1.00 69.08 55  A 1 
ATOM 426  C CB    . CYS A 1 55  ? 7.502   -15.289 23.807  1.00 69.24 55  A 1 
ATOM 427  S SG    . CYS A 1 55  ? 6.738   -14.487 22.354  1.00 62.70 55  A 1 
ATOM 428  N N     . THR A 1 56  ? 9.026   -14.127 27.024  1.00 74.50 56  A 1 
ATOM 429  C CA    . THR A 1 56  ? 9.701   -14.642 28.229  1.00 75.76 56  A 1 
ATOM 430  C C     . THR A 1 56  ? 9.566   -13.736 29.451  1.00 78.99 56  A 1 
ATOM 431  O O     . THR A 1 56  ? 9.667   -14.205 30.577  1.00 73.35 56  A 1 
ATOM 432  C CB    . THR A 1 56  ? 11.194  -14.876 27.977  1.00 71.34 56  A 1 
ATOM 433  O OG1   . THR A 1 56  ? 11.809  -13.734 27.431  1.00 66.27 56  A 1 
ATOM 434  C CG2   . THR A 1 56  ? 11.458  -16.041 27.023  1.00 67.74 56  A 1 
ATOM 435  N N     . VAL A 1 57  ? 9.383   -12.443 29.242  1.00 78.20 57  A 1 
ATOM 436  C CA    . VAL A 1 57  ? 9.319   -11.431 30.302  1.00 78.43 57  A 1 
ATOM 437  C C     . VAL A 1 57  ? 7.910   -10.834 30.344  1.00 80.37 57  A 1 
ATOM 438  O O     . VAL A 1 57  ? 7.339   -10.607 29.280  1.00 77.11 57  A 1 
ATOM 439  C CB    . VAL A 1 57  ? 10.391  -10.348 30.083  1.00 74.32 57  A 1 
ATOM 440  C CG1   . VAL A 1 57  ? 10.450  -9.352  31.247  1.00 67.04 57  A 1 
ATOM 441  C CG2   . VAL A 1 57  ? 11.785  -10.958 29.946  1.00 71.61 57  A 1 
ATOM 442  N N     . PRO A 1 58  ? 7.347   -10.561 31.548  1.00 74.56 58  A 1 
ATOM 443  C CA    . PRO A 1 58  ? 6.085   -9.844  31.658  1.00 74.41 58  A 1 
ATOM 444  C C     . PRO A 1 58  ? 6.125   -8.502  30.920  1.00 75.51 58  A 1 
ATOM 445  O O     . PRO A 1 58  ? 7.108   -7.769  30.987  1.00 75.85 58  A 1 
ATOM 446  C CB    . PRO A 1 58  ? 5.832   -9.661  33.151  1.00 73.51 58  A 1 
ATOM 447  C CG    . PRO A 1 58  ? 6.609   -10.812 33.778  1.00 70.41 58  A 1 
ATOM 448  C CD    . PRO A 1 58  ? 7.816   -10.951 32.854  1.00 78.12 58  A 1 
ATOM 449  N N     . SER A 1 59  ? 5.030   -8.184  30.216  1.00 77.65 59  A 1 
ATOM 450  C CA    . SER A 1 59  ? 4.860   -6.892  29.571  1.00 76.69 59  A 1 
ATOM 451  C C     . SER A 1 59  ? 4.674   -5.780  30.609  1.00 76.03 59  A 1 
ATOM 452  O O     . SER A 1 59  ? 4.051   -5.978  31.648  1.00 73.40 59  A 1 
ATOM 453  C CB    . SER A 1 59  ? 3.696   -6.940  28.583  1.00 75.13 59  A 1 
ATOM 454  O OG    . SER A 1 59  ? 2.511   -7.361  29.212  1.00 67.41 59  A 1 
ATOM 455  N N     . VAL A 1 60  ? 5.216   -4.605  30.309  1.00 79.54 60  A 1 
ATOM 456  C CA    . VAL A 1 60  ? 5.073   -3.412  31.152  1.00 78.82 60  A 1 
ATOM 457  C C     . VAL A 1 60  ? 4.369   -2.264  30.428  1.00 79.78 60  A 1 
ATOM 458  O O     . VAL A 1 60  ? 3.795   -1.401  31.077  1.00 76.38 60  A 1 
ATOM 459  C CB    . VAL A 1 60  ? 6.414   -2.931  31.729  1.00 77.23 60  A 1 
ATOM 460  C CG1   . VAL A 1 60  ? 7.020   -3.993  32.662  1.00 68.10 60  A 1 
ATOM 461  C CG2   . VAL A 1 60  ? 7.446   -2.588  30.651  1.00 72.60 60  A 1 
ATOM 462  N N     . VAL A 1 61  ? 4.400   -2.283  29.104  1.00 80.53 61  A 1 
ATOM 463  C CA    . VAL A 1 61  ? 3.715   -1.303  28.260  1.00 79.92 61  A 1 
ATOM 464  C C     . VAL A 1 61  ? 2.899   -2.001  27.182  1.00 80.42 61  A 1 
ATOM 465  O O     . VAL A 1 61  ? 3.242   -3.093  26.733  1.00 79.04 61  A 1 
ATOM 466  C CB    . VAL A 1 61  ? 4.676   -0.286  27.624  1.00 78.03 61  A 1 
ATOM 467  C CG1   . VAL A 1 61  ? 5.393   0.557   28.690  1.00 65.83 61  A 1 
ATOM 468  C CG2   . VAL A 1 61  ? 5.732   -0.929  26.722  1.00 69.42 61  A 1 
ATOM 469  N N     . TYR A 1 62  ? 1.826   -1.345  26.752  1.00 78.14 62  A 1 
ATOM 470  C CA    . TYR A 1 62  ? 1.100   -1.693  25.542  1.00 77.21 62  A 1 
ATOM 471  C C     . TYR A 1 62  ? 1.291   -0.590  24.506  1.00 78.16 62  A 1 
ATOM 472  O O     . TYR A 1 62  ? 1.057   0.581   24.797  1.00 75.38 62  A 1 
ATOM 473  C CB    . TYR A 1 62  ? -0.372  -1.896  25.860  1.00 75.29 62  A 1 
ATOM 474  C CG    . TYR A 1 62  ? -1.229  -2.207  24.644  1.00 73.34 62  A 1 
ATOM 475  C CD1   . TYR A 1 62  ? -2.081  -1.236  24.096  1.00 67.57 62  A 1 
ATOM 476  C CD2   . TYR A 1 62  ? -1.190  -3.492  24.073  1.00 68.73 62  A 1 
ATOM 477  C CE1   . TYR A 1 62  ? -2.918  -1.555  23.025  1.00 64.14 62  A 1 
ATOM 478  C CE2   . TYR A 1 62  ? -2.023  -3.820  23.003  1.00 66.04 62  A 1 
ATOM 479  C CZ    . TYR A 1 62  ? -2.904  -2.852  22.492  1.00 73.02 62  A 1 
ATOM 480  O OH    . TYR A 1 62  ? -3.764  -3.185  21.478  1.00 72.46 62  A 1 
ATOM 481  N N     . CYS A 1 63  ? 1.722   -0.970  23.313  1.00 76.15 63  A 1 
ATOM 482  C CA    . CYS A 1 63  ? 1.808   -0.065  22.172  1.00 75.44 63  A 1 
ATOM 483  C C     . CYS A 1 63  ? 0.517   -0.164  21.359  1.00 74.45 63  A 1 
ATOM 484  O O     . CYS A 1 63  ? 0.232   -1.209  20.771  1.00 72.91 63  A 1 
ATOM 485  C CB    . CYS A 1 63  ? 3.041   -0.410  21.344  1.00 75.20 63  A 1 
ATOM 486  S SG    . CYS A 1 63  ? 3.169   0.740   19.943  1.00 74.87 63  A 1 
ATOM 487  N N     . ARG A 1 64  ? -0.261  0.926   21.307  1.00 74.88 64  A 1 
ATOM 488  C CA    . ARG A 1 64  ? -1.520  0.951   20.547  1.00 71.93 64  A 1 
ATOM 489  C C     . ARG A 1 64  ? -1.303  0.772   19.049  1.00 69.22 64  A 1 
ATOM 490  O O     . ARG A 1 64  ? -2.032  0.018   18.412  1.00 64.19 64  A 1 
ATOM 491  C CB    . ARG A 1 64  ? -2.285  2.263   20.807  1.00 68.35 64  A 1 
ATOM 492  C CG    . ARG A 1 64  ? -2.886  2.338   22.227  1.00 63.62 64  A 1 
ATOM 493  C CD    . ARG A 1 64  ? -3.706  3.623   22.362  1.00 63.35 64  A 1 
ATOM 494  N NE    . ARG A 1 64  ? -4.298  3.769   23.694  1.00 55.15 64  A 1 
ATOM 495  C CZ    . ARG A 1 64  ? -5.000  4.799   24.107  1.00 50.17 64  A 1 
ATOM 496  N NH1   . ARG A 1 64  ? -5.262  5.817   23.334  1.00 46.94 64  A 1 
ATOM 497  N NH2   . ARG A 1 64  ? -5.461  4.848   25.316  1.00 47.85 64  A 1 
ATOM 498  N N     . ALA A 1 65  ? -0.297  1.438   18.487  1.00 76.97 65  A 1 
ATOM 499  C CA    . ALA A 1 65  ? -0.010  1.401   17.055  1.00 75.83 65  A 1 
ATOM 500  C C     . ALA A 1 65  ? 0.384   -0.005  16.566  1.00 75.47 65  A 1 
ATOM 501  O O     . ALA A 1 65  ? -0.045  -0.427  15.493  1.00 71.33 65  A 1 
ATOM 502  C CB    . ALA A 1 65  ? 1.077   2.428   16.757  1.00 74.49 65  A 1 
ATOM 503  N N     . ASP A 1 66  ? 1.160   -0.737  17.376  1.00 73.96 66  A 1 
ATOM 504  C CA    . ASP A 1 66  ? 1.591   -2.098  17.061  1.00 71.81 66  A 1 
ATOM 505  C C     . ASP A 1 66  ? 0.619   -3.172  17.587  1.00 72.26 66  A 1 
ATOM 506  O O     . ASP A 1 66  ? 0.775   -4.353  17.272  1.00 69.75 66  A 1 
ATOM 507  C CB    . ASP A 1 66  ? 3.018   -2.321  17.589  1.00 69.15 66  A 1 
ATOM 508  C CG    . ASP A 1 66  ? 4.057   -1.399  16.927  1.00 67.68 66  A 1 
ATOM 509  O OD1   . ASP A 1 66  ? 3.958   -1.161  15.703  1.00 64.63 66  A 1 
ATOM 510  O OD2   . ASP A 1 66  ? 4.969   -0.931  17.651  1.00 65.51 66  A 1 
ATOM 511  N N     . SER A 1 67  ? -0.389  -2.778  18.374  1.00 75.05 67  A 1 
ATOM 512  C CA    . SER A 1 67  ? -1.310  -3.675  19.087  1.00 75.68 67  A 1 
ATOM 513  C C     . SER A 1 67  ? -0.569  -4.752  19.890  1.00 77.49 67  A 1 
ATOM 514  O O     . SER A 1 67  ? -0.915  -5.934  19.828  1.00 73.15 67  A 1 
ATOM 515  C CB    . SER A 1 67  ? -2.360  -4.267  18.141  1.00 72.65 67  A 1 
ATOM 516  O OG    . SER A 1 67  ? -3.114  -3.248  17.526  1.00 66.98 67  A 1 
ATOM 517  N N     . ALA A 1 68  ? 0.498   -4.353  20.601  1.00 75.14 68  A 1 
ATOM 518  C CA    . ALA A 1 68  ? 1.457   -5.272  21.189  1.00 75.30 68  A 1 
ATOM 519  C C     . ALA A 1 68  ? 1.792   -4.943  22.640  1.00 75.66 68  A 1 
ATOM 520  O O     . ALA A 1 68  ? 2.039   -3.794  23.005  1.00 76.04 68  A 1 
ATOM 521  C CB    . ALA A 1 68  ? 2.706   -5.273  20.324  1.00 73.57 68  A 1 
ATOM 522  N N     . TYR A 1 69  ? 1.864   -5.999  23.462  1.00 78.06 69  A 1 
ATOM 523  C CA    . TYR A 1 69  ? 2.300   -5.950  24.848  1.00 77.50 69  A 1 
ATOM 524  C C     . TYR A 1 69  ? 3.813   -6.149  24.912  1.00 79.96 69  A 1 
ATOM 525  O O     . TYR A 1 69  ? 4.326   -7.172  24.468  1.00 77.27 69  A 1 
ATOM 526  C CB    . TYR A 1 69  ? 1.572   -7.024  25.650  1.00 75.44 69  A 1 
ATOM 527  C CG    . TYR A 1 69  ? 0.080   -6.819  25.725  1.00 73.21 69  A 1 
ATOM 528  C CD1   . TYR A 1 69  ? -0.495  -6.164  26.826  1.00 65.62 69  A 1 
ATOM 529  C CD2   . TYR A 1 69  ? -0.758  -7.276  24.685  1.00 67.68 69  A 1 
ATOM 530  C CE1   . TYR A 1 69  ? -1.881  -5.969  26.900  1.00 63.99 69  A 1 
ATOM 531  C CE2   . TYR A 1 69  ? -2.144  -7.083  24.741  1.00 64.58 69  A 1 
ATOM 532  C CZ    . TYR A 1 69  ? -2.700  -6.431  25.859  1.00 72.80 69  A 1 
ATOM 533  O OH    . TYR A 1 69  ? -4.068  -6.244  25.919  1.00 70.67 69  A 1 
ATOM 534  N N     . LEU A 1 70  ? 4.545   -5.174  25.458  1.00 80.42 70  A 1 
ATOM 535  C CA    . LEU A 1 70  ? 5.997   -5.167  25.447  1.00 80.21 70  A 1 
ATOM 536  C C     . LEU A 1 70  ? 6.590   -5.072  26.860  1.00 80.79 70  A 1 
ATOM 537  O O     . LEU A 1 70  ? 6.115   -4.321  27.706  1.00 80.26 70  A 1 
ATOM 538  C CB    . LEU A 1 70  ? 6.508   -4.032  24.544  1.00 79.24 70  A 1 
ATOM 539  C CG    . LEU A 1 70  ? 6.039   -4.122  23.076  1.00 81.12 70  A 1 
ATOM 540  C CD1   . LEU A 1 70  ? 6.546   -2.915  22.279  1.00 74.59 70  A 1 
ATOM 541  C CD2   . LEU A 1 70  ? 6.556   -5.402  22.412  1.00 74.80 70  A 1 
ATOM 542  N N     . CYS A 1 71  ? 7.678   -5.833  27.105  1.00 81.49 71  A 1 
ATOM 543  C CA    . CYS A 1 71  ? 8.536   -5.589  28.254  1.00 80.68 71  A 1 
ATOM 544  C C     . CYS A 1 71  ? 9.395   -4.342  28.016  1.00 80.41 71  A 1 
ATOM 545  O O     . CYS A 1 71  ? 9.613   -3.941  26.870  1.00 76.70 71  A 1 
ATOM 546  C CB    . CYS A 1 71  ? 9.372   -6.830  28.557  1.00 78.87 71  A 1 
ATOM 547  S SG    . CYS A 1 71  ? 10.686  -7.108  27.317  1.00 79.20 71  A 1 
ATOM 548  N N     . ALA A 1 72  ? 9.979   -3.768  29.092  1.00 80.03 72  A 1 
ATOM 549  C CA    . ALA A 1 72  ? 10.794  -2.560  28.997  1.00 77.01 72  A 1 
ATOM 550  C C     . ALA A 1 72  ? 11.952  -2.671  27.986  1.00 77.12 72  A 1 
ATOM 551  O O     . ALA A 1 72  ? 12.250  -1.718  27.275  1.00 74.19 72  A 1 
ATOM 552  C CB    . ALA A 1 72  ? 11.331  -2.238  30.395  1.00 75.53 72  A 1 
ATOM 553  N N     . SER A 1 73  ? 12.592  -3.849  27.890  1.00 76.48 73  A 1 
ATOM 554  C CA    . SER A 1 73  ? 13.688  -4.079  26.940  1.00 76.25 73  A 1 
ATOM 555  C C     . SER A 1 73  ? 13.207  -4.113  25.489  1.00 76.92 73  A 1 
ATOM 556  O O     . SER A 1 73  ? 13.826  -3.491  24.628  1.00 75.19 73  A 1 
ATOM 557  C CB    . SER A 1 73  ? 14.412  -5.378  27.286  1.00 74.90 73  A 1 
ATOM 558  O OG    . SER A 1 73  ? 15.542  -5.551  26.453  1.00 65.97 73  A 1 
ATOM 559  N N     . CYS A 1 74  ? 12.106  -4.819  25.209  1.00 76.59 74  A 1 
ATOM 560  C CA    . CYS A 1 74  ? 11.541  -4.885  23.866  1.00 75.56 74  A 1 
ATOM 561  C C     . CYS A 1 74  ? 10.941  -3.545  23.436  1.00 74.76 74  A 1 
ATOM 562  O O     . CYS A 1 74  ? 11.142  -3.138  22.292  1.00 72.52 74  A 1 
ATOM 563  C CB    . CYS A 1 74  ? 10.514  -6.016  23.774  1.00 75.83 74  A 1 
ATOM 564  S SG    . CYS A 1 74  ? 11.340  -7.636  23.909  1.00 73.75 74  A 1 
ATOM 565  N N     . ASP A 1 75  ? 10.276  -2.826  24.346  1.00 78.40 75  A 1 
ATOM 566  C CA    . ASP A 1 75  ? 9.769   -1.474  24.115  1.00 74.90 75  A 1 
ATOM 567  C C     . ASP A 1 75  ? 10.903  -0.516  23.727  1.00 73.59 75  A 1 
ATOM 568  O O     . ASP A 1 75  ? 10.854  0.128   22.683  1.00 71.00 75  A 1 
ATOM 569  C CB    . ASP A 1 75  ? 9.034   -0.968  25.362  1.00 74.30 75  A 1 
ATOM 570  C CG    . ASP A 1 75  ? 8.566   0.484   25.185  1.00 73.92 75  A 1 
ATOM 571  O OD1   . ASP A 1 75  ? 7.789   0.747   24.258  1.00 66.96 75  A 1 
ATOM 572  O OD2   . ASP A 1 75  ? 9.024   1.364   25.939  1.00 68.68 75  A 1 
ATOM 573  N N     . ALA A 1 76  ? 11.978  -0.493  24.527  1.00 78.07 76  A 1 
ATOM 574  C CA    . ALA A 1 76  ? 13.140  0.332   24.229  1.00 75.61 76  A 1 
ATOM 575  C C     . ALA A 1 76  ? 13.759  -0.028  22.879  1.00 75.83 76  A 1 
ATOM 576  O O     . ALA A 1 76  ? 14.074  0.861   22.087  1.00 73.62 76  A 1 
ATOM 577  C CB    . ALA A 1 76  ? 14.162  0.189   25.367  1.00 74.73 76  A 1 
ATOM 578  N N     . GLN A 1 77  ? 13.911  -1.320  22.569  1.00 72.41 77  A 1 
ATOM 579  C CA    . GLN A 1 77  ? 14.503  -1.763  21.308  1.00 70.71 77  A 1 
ATOM 580  C C     . GLN A 1 77  ? 13.619  -1.399  20.106  1.00 70.78 77  A 1 
ATOM 581  O O     . GLN A 1 77  ? 14.109  -0.793  19.154  1.00 69.81 77  A 1 
ATOM 582  C CB    . GLN A 1 77  ? 14.799  -3.262  21.399  1.00 70.76 77  A 1 
ATOM 583  C CG    . GLN A 1 77  ? 15.698  -3.724  20.251  1.00 65.92 77  A 1 
ATOM 584  C CD    . GLN A 1 77  ? 16.075  -5.204  20.342  1.00 63.16 77  A 1 
ATOM 585  O OE1   . GLN A 1 77  ? 15.546  -5.993  21.096  1.00 55.56 77  A 1 
ATOM 586  N NE2   . GLN A 1 77  ? 17.019  -5.645  19.544  1.00 53.99 77  A 1 
ATOM 587  N N     . ILE A 1 78  ? 12.336  -1.721  20.145  1.00 70.49 78  A 1 
ATOM 588  C CA    . ILE A 1 78  ? 11.404  -1.500  19.027  1.00 69.27 78  A 1 
ATOM 589  C C     . ILE A 1 78  ? 11.191  -0.005  18.782  1.00 68.46 78  A 1 
ATOM 590  O O     . ILE A 1 78  ? 11.275  0.457   17.642  1.00 67.44 78  A 1 
ATOM 591  C CB    . ILE A 1 78  ? 10.080  -2.251  19.278  1.00 68.09 78  A 1 
ATOM 592  C CG1   . ILE A 1 78  ? 10.331  -3.771  19.199  1.00 66.88 78  A 1 
ATOM 593  C CG2   . ILE A 1 78  ? 8.988   -1.847  18.275  1.00 69.57 78  A 1 
ATOM 594  C CD1   . ILE A 1 78  ? 9.190   -4.615  19.759  1.00 63.03 78  A 1 
ATOM 595  N N     . HIS A 1 79  ? 10.986  0.764   19.841  1.00 77.21 79  A 1 
ATOM 596  C CA    . HIS A 1 79  ? 10.681  2.189   19.724  1.00 76.63 79  A 1 
ATOM 597  C C     . HIS A 1 79  ? 11.920  3.078   19.591  1.00 74.67 79  A 1 
ATOM 598  O O     . HIS A 1 79  ? 11.799  4.223   19.156  1.00 68.33 79  A 1 
ATOM 599  C CB    . HIS A 1 79  ? 9.739   2.606   20.850  1.00 75.72 79  A 1 
ATOM 600  C CG    . HIS A 1 79  ? 8.416   1.893   20.783  1.00 79.61 79  A 1 
ATOM 601  N ND1   . HIS A 1 79  ? 7.969   0.907   21.632  1.00 69.49 79  A 1 
ATOM 602  C CD2   . HIS A 1 79  ? 7.447   2.076   19.846  1.00 72.33 79  A 1 
ATOM 603  C CE1   . HIS A 1 79  ? 6.756   0.500   21.214  1.00 74.47 79  A 1 
ATOM 604  N NE2   . HIS A 1 79  ? 6.405   1.186   20.126  1.00 75.77 79  A 1 
ATOM 605  N N     . ALA A 1 80  ? 13.121  2.564   19.862  1.00 74.76 80  A 1 
ATOM 606  C CA    . ALA A 1 80  ? 14.357  3.250   19.494  1.00 71.94 80  A 1 
ATOM 607  C C     . ALA A 1 80  ? 14.752  3.054   18.021  1.00 70.05 80  A 1 
ATOM 608  O O     . ALA A 1 80  ? 15.589  3.801   17.504  1.00 64.66 80  A 1 
ATOM 609  C CB    . ALA A 1 80  ? 15.485  2.818   20.429  1.00 69.76 80  A 1 
ATOM 610  N N     . ALA A 1 81  ? 14.117  2.103   17.296  1.00 65.32 81  A 1 
ATOM 611  C CA    . ALA A 1 81  ? 14.448  1.776   15.912  1.00 63.47 81  A 1 
ATOM 612  C C     . ALA A 1 81  ? 14.392  2.971   14.969  1.00 64.18 81  A 1 
ATOM 613  O O     . ALA A 1 81  ? 15.260  3.174   14.107  1.00 60.33 81  A 1 
ATOM 614  C CB    . ALA A 1 81  ? 13.449  0.729   15.394  1.00 59.38 81  A 1 
ATOM 615  N N     . ASN A 1 82  ? 13.325  3.754   15.104  1.00 62.14 82  A 1 
ATOM 616  C CA    . ASN A 1 82  ? 13.082  4.864   14.209  1.00 61.64 82  A 1 
ATOM 617  C C     . ASN A 1 82  ? 12.184  5.935   14.849  1.00 63.82 82  A 1 
ATOM 618  O O     . ASN A 1 82  ? 11.532  5.735   15.870  1.00 60.58 82  A 1 
ATOM 619  C CB    . ASN A 1 82  ? 12.554  4.302   12.881  1.00 56.46 82  A 1 
ATOM 620  C CG    . ASN A 1 82  ? 11.162  3.742   12.979  1.00 50.37 82  A 1 
ATOM 621  O OD1   . ASN A 1 82  ? 10.231  4.459   13.295  1.00 48.72 82  A 1 
ATOM 622  N ND2   . ASN A 1 82  ? 10.974  2.474   12.677  1.00 50.44 82  A 1 
ATOM 623  N N     . ARG A 1 83  ? 12.155  7.106   14.226  1.00 63.19 83  A 1 
ATOM 624  C CA    . ARG A 1 83  ? 11.399  8.255   14.750  1.00 62.55 83  A 1 
ATOM 625  C C     . ARG A 1 83  ? 9.878   8.093   14.686  1.00 61.90 83  A 1 
ATOM 626  O O     . ARG A 1 83  ? 9.196   8.855   15.359  1.00 58.84 83  A 1 
ATOM 627  C CB    . ARG A 1 83  ? 11.791  9.539   14.013  1.00 58.74 83  A 1 
ATOM 628  C CG    . ARG A 1 83  ? 13.204  10.033  14.361  1.00 54.95 83  A 1 
ATOM 629  C CD    . ARG A 1 83  ? 13.421  11.403  13.709  1.00 52.23 83  A 1 
ATOM 630  N NE    . ARG A 1 83  ? 14.753  11.946  14.005  1.00 44.16 83  A 1 
ATOM 631  C CZ    . ARG A 1 83  ? 15.212  13.135  13.679  1.00 38.00 83  A 1 
ATOM 632  N NH1   . ARG A 1 83  ? 14.482  13.985  13.018  1.00 34.36 83  A 1 
ATOM 633  N NH2   . ARG A 1 83  ? 16.412  13.500  14.026  1.00 35.02 83  A 1 
ATOM 634  N N     . VAL A 1 84  ? 9.364   7.207   13.844  1.00 61.04 84  A 1 
ATOM 635  C CA    . VAL A 1 84  ? 7.921   6.944   13.783  1.00 61.83 84  A 1 
ATOM 636  C C     . VAL A 1 84  ? 7.547   6.029   14.947  1.00 64.12 84  A 1 
ATOM 637  O O     . VAL A 1 84  ? 6.689   6.401   15.741  1.00 61.39 84  A 1 
ATOM 638  C CB    . VAL A 1 84  ? 7.489   6.350   12.434  1.00 57.21 84  A 1 
ATOM 639  C CG1   . VAL A 1 84  ? 5.989   6.058   12.393  1.00 50.86 84  A 1 
ATOM 640  C CG2   . VAL A 1 84  ? 7.814   7.325   11.292  1.00 54.72 84  A 1 
ATOM 641  N N     . ALA A 1 85  ? 8.289   4.925   15.125  1.00 60.29 85  A 1 
ATOM 642  C CA    . ALA A 1 85  ? 8.117   4.014   16.248  1.00 61.74 85  A 1 
ATOM 643  C C     . ALA A 1 85  ? 8.278   4.737   17.597  1.00 62.84 85  A 1 
ATOM 644  O O     . ALA A 1 85  ? 7.444   4.570   18.479  1.00 64.63 85  A 1 
ATOM 645  C CB    . ALA A 1 85  ? 9.110   2.862   16.088  1.00 61.69 85  A 1 
ATOM 646  N N     . SER A 1 86  ? 9.253   5.645   17.742  1.00 74.19 86  A 1 
ATOM 647  C CA    . SER A 1 86  ? 9.455   6.394   18.993  1.00 73.81 86  A 1 
ATOM 648  C C     . SER A 1 86  ? 8.285   7.309   19.392  1.00 75.54 86  A 1 
ATOM 649  O O     . SER A 1 86  ? 8.233   7.778   20.529  1.00 73.38 86  A 1 
ATOM 650  C CB    . SER A 1 86  ? 10.740  7.222   18.913  1.00 71.52 86  A 1 
ATOM 651  O OG    . SER A 1 86  ? 10.611  8.332   18.040  1.00 64.50 86  A 1 
ATOM 652  N N     . ARG A 1 87  ? 7.365   7.572   18.456  1.00 71.64 87  A 1 
ATOM 653  C CA    . ARG A 1 87  ? 6.169   8.402   18.660  1.00 71.92 87  A 1 
ATOM 654  C C     . ARG A 1 87  ? 4.905   7.578   18.881  1.00 74.43 87  A 1 
ATOM 655  O O     . ARG A 1 87  ? 3.854   8.179   19.080  1.00 70.66 87  A 1 
ATOM 656  C CB    . ARG A 1 87  ? 5.969   9.312   17.447  1.00 67.44 87  A 1 
ATOM 657  C CG    . ARG A 1 87  ? 7.064   10.369  17.326  1.00 63.89 87  A 1 
ATOM 658  C CD    . ARG A 1 87  ? 6.902   10.992  15.947  1.00 63.11 87  A 1 
ATOM 659  N NE    . ARG A 1 87  ? 7.781   12.149  15.752  1.00 54.28 87  A 1 
ATOM 660  C CZ    . ARG A 1 87  ? 7.586   13.033  14.802  1.00 48.89 87  A 1 
ATOM 661  N NH1   . ARG A 1 87  ? 6.760   12.793  13.828  1.00 45.17 87  A 1 
ATOM 662  N NH2   . ARG A 1 87  ? 8.171   14.180  14.833  1.00 45.20 87  A 1 
ATOM 663  N N     . HIS A 1 88  ? 4.997   6.255   18.820  1.00 70.55 88  A 1 
ATOM 664  C CA    . HIS A 1 88  ? 3.869   5.408   19.135  1.00 71.99 88  A 1 
ATOM 665  C C     . HIS A 1 88  ? 3.419   5.657   20.566  1.00 72.03 88  A 1 
ATOM 666  O O     . HIS A 1 88  ? 4.229   5.730   21.497  1.00 70.85 88  A 1 
ATOM 667  C CB    . HIS A 1 88  ? 4.211   3.928   18.918  1.00 70.13 88  A 1 
ATOM 668  C CG    . HIS A 1 88  ? 4.390   3.529   17.474  1.00 70.55 88  A 1 
ATOM 669  N ND1   . HIS A 1 88  ? 4.765   2.273   17.032  1.00 64.13 88  A 1 
ATOM 670  C CD2   . HIS A 1 88  ? 4.190   4.291   16.353  1.00 67.79 88  A 1 
ATOM 671  C CE1   . HIS A 1 88  ? 4.782   2.287   15.695  1.00 66.84 88  A 1 
ATOM 672  N NE2   . HIS A 1 88  ? 4.437   3.501   15.243  1.00 69.38 88  A 1 
ATOM 673  N N     . GLU A 1 89  ? 2.107   5.838   20.739  1.00 74.23 89  A 1 
ATOM 674  C CA    . GLU A 1 89  ? 1.524   5.987   22.058  1.00 74.59 89  A 1 
ATOM 675  C C     . GLU A 1 89  ? 1.629   4.656   22.805  1.00 75.64 89  A 1 
ATOM 676  O O     . GLU A 1 89  ? 1.192   3.612   22.309  1.00 71.36 89  A 1 
ATOM 677  C CB    . GLU A 1 89  ? 0.084   6.469   21.933  1.00 70.69 89  A 1 
ATOM 678  C CG    . GLU A 1 89  ? -0.468  6.974   23.271  1.00 61.77 89  A 1 
ATOM 679  C CD    . GLU A 1 89  ? -1.976  7.295   23.195  1.00 58.07 89  A 1 
ATOM 680  O OE1   . GLU A 1 89  ? -2.611  7.334   24.265  1.00 50.76 89  A 1 
ATOM 681  O OE2   . GLU A 1 89  ? -2.526  7.373   22.079  1.00 50.62 89  A 1 
ATOM 682  N N     . ARG A 1 90  ? 2.248   4.686   23.978  1.00 72.64 90  A 1 
ATOM 683  C CA    . ARG A 1 90  ? 2.423   3.528   24.845  1.00 71.94 90  A 1 
ATOM 684  C C     . ARG A 1 90  ? 1.731   3.772   26.167  1.00 71.16 90  A 1 
ATOM 685  O O     . ARG A 1 90  ? 1.922   4.819   26.781  1.00 68.82 90  A 1 
ATOM 686  C CB    . ARG A 1 90  ? 3.916   3.240   25.037  1.00 70.12 90  A 1 
ATOM 687  C CG    . ARG A 1 90  ? 4.547   2.649   23.770  1.00 70.40 90  A 1 
ATOM 688  C CD    . ARG A 1 90  ? 6.060   2.844   23.750  1.00 70.33 90  A 1 
ATOM 689  N NE    . ARG A 1 90  ? 6.410   4.218   23.432  1.00 69.73 90  A 1 
ATOM 690  C CZ    . ARG A 1 90  ? 7.642   4.706   23.361  1.00 67.92 90  A 1 
ATOM 691  N NH1   . ARG A 1 90  ? 8.673   3.962   23.634  1.00 59.61 90  A 1 
ATOM 692  N NH2   . ARG A 1 90  ? 7.845   5.929   22.998  1.00 67.17 90  A 1 
ATOM 693  N N     . VAL A 1 91  ? 0.945   2.802   26.606  1.00 76.10 91  A 1 
ATOM 694  C CA    . VAL A 1 91  ? 0.228   2.847   27.883  1.00 75.58 91  A 1 
ATOM 695  C C     . VAL A 1 91  ? 0.970   1.956   28.873  1.00 76.81 91  A 1 
ATOM 696  O O     . VAL A 1 91  ? 1.268   0.809   28.566  1.00 75.34 91  A 1 
ATOM 697  C CB    . VAL A 1 91  ? -1.237  2.434   27.716  1.00 72.52 91  A 1 
ATOM 698  C CG1   . VAL A 1 91  ? -2.006  2.580   29.034  1.00 62.37 91  A 1 
ATOM 699  C CG2   . VAL A 1 91  ? -1.937  3.304   26.660  1.00 64.21 91  A 1 
ATOM 700  N N     . LEU A 1 92  ? 1.273   2.476   30.068  1.00 74.14 92  A 1 
ATOM 701  C CA    . LEU A 1 92  ? 1.865   1.685   31.148  1.00 72.24 92  A 1 
ATOM 702  C C     . LEU A 1 92  ? 0.818   0.713   31.697  1.00 70.85 92  A 1 
ATOM 703  O O     . LEU A 1 92  ? -0.212  1.122   32.230  1.00 68.05 92  A 1 
ATOM 704  C CB    . LEU A 1 92  ? 2.401   2.610   32.251  1.00 69.82 92  A 1 
ATOM 705  C CG    . LEU A 1 92  ? 3.744   3.272   31.907  1.00 64.30 92  A 1 
ATOM 706  C CD1   . LEU A 1 92  ? 4.037   4.427   32.864  1.00 57.78 92  A 1 
ATOM 707  C CD2   . LEU A 1 92  ? 4.905   2.272   32.009  1.00 59.64 92  A 1 
ATOM 708  N N     . LEU A 1 93  ? 1.112   -0.586  31.621  1.00 70.53 93  A 1 
ATOM 709  C CA    . LEU A 1 93  ? 0.205   -1.629  32.083  1.00 66.58 93  A 1 
ATOM 710  C C     . LEU A 1 93  ? 0.078   -1.619  33.609  1.00 64.11 93  A 1 
ATOM 711  O O     . LEU A 1 93  ? -1.013  -1.795  34.132  1.00 59.47 93  A 1 
ATOM 712  C CB    . LEU A 1 93  ? 0.710   -2.986  31.582  1.00 63.86 93  A 1 
ATOM 713  C CG    . LEU A 1 93  ? 0.708   -3.117  30.047  1.00 60.98 93  A 1 
ATOM 714  C CD1   . LEU A 1 93  ? 1.386   -4.414  29.626  1.00 56.75 93  A 1 
ATOM 715  C CD2   . LEU A 1 93  ? -0.708  -3.121  29.474  1.00 59.57 93  A 1 
ATOM 716  N N     . SER A 1 94  ? 1.178   -1.351  34.322  1.00 64.04 94  A 1 
ATOM 717  C CA    . SER A 1 94  ? 1.193   -1.359  35.793  1.00 61.42 94  A 1 
ATOM 718  C C     . SER A 1 94  ? 0.233   -0.353  36.427  1.00 60.59 94  A 1 
ATOM 719  O O     . SER A 1 94  ? -0.292  -0.622  37.502  1.00 55.69 94  A 1 
ATOM 720  C CB    . SER A 1 94  ? 2.611   -1.083  36.287  1.00 54.93 94  A 1 
ATOM 721  O OG    . SER A 1 94  ? 3.093   0.158   35.805  1.00 48.87 94  A 1 
ATOM 722  N N     . GLU A 1 95  ? 0.006   0.777   35.797  1.00 60.79 95  A 1 
ATOM 723  C CA    . GLU A 1 95  ? -0.945  1.781   36.271  1.00 57.42 95  A 1 
ATOM 724  C C     . GLU A 1 95  ? -2.382  1.375   35.925  1.00 53.80 95  A 1 
ATOM 725  O O     . GLU A 1 95  ? -3.268  1.464   36.773  1.00 50.05 95  A 1 
ATOM 726  C CB    . GLU A 1 95  ? -0.609  3.156   35.683  1.00 53.40 95  A 1 
ATOM 727  C CG    . GLU A 1 95  ? 0.709   3.687   36.255  1.00 49.73 95  A 1 
ATOM 728  C CD    . GLU A 1 95  ? 1.102   5.077   35.745  1.00 44.98 95  A 1 
ATOM 729  O OE1   . GLU A 1 95  ? 2.028   5.655   36.362  1.00 40.88 95  A 1 
ATOM 730  O OE2   . GLU A 1 95  ? 0.528   5.521   34.739  1.00 41.70 95  A 1 
ATOM 731  N N     . ALA A 1 96  ? -2.597  0.840   34.730  1.00 54.21 96  A 1 
ATOM 732  C CA    . ALA A 1 96  ? -3.910  0.388   34.300  1.00 51.79 96  A 1 
ATOM 733  C C     . ALA A 1 96  ? -4.421  -0.807  35.126  1.00 50.02 96  A 1 
ATOM 734  O O     . ALA A 1 96  ? -5.579  -0.814  35.536  1.00 48.39 96  A 1 
ATOM 735  C CB    . ALA A 1 96  ? -3.840  0.072   32.804  1.00 49.13 96  A 1 
ATOM 736  N N     . TYR A 1 97  ? -3.542  -1.787  35.436  1.00 54.74 97  A 1 
ATOM 737  C CA    . TYR A 1 97  ? -3.903  -2.961  36.242  1.00 51.67 97  A 1 
ATOM 738  C C     . TYR A 1 97  ? -4.240  -2.618  37.699  1.00 49.53 97  A 1 
ATOM 739  O O     . TYR A 1 97  ? -5.106  -3.271  38.279  1.00 47.76 97  A 1 
ATOM 740  C CB    . TYR A 1 97  ? -2.771  -4.005  36.191  1.00 47.61 97  A 1 
ATOM 741  C CG    . TYR A 1 97  ? -2.692  -4.801  34.910  1.00 45.02 97  A 1 
ATOM 742  C CD1   . TYR A 1 97  ? -3.783  -5.590  34.485  1.00 42.38 97  A 1 
ATOM 743  C CD2   . TYR A 1 97  ? -1.530  -4.780  34.114  1.00 41.43 97  A 1 
ATOM 744  C CE1   . TYR A 1 97  ? -3.736  -6.311  33.285  1.00 36.11 97  A 1 
ATOM 745  C CE2   . TYR A 1 97  ? -1.466  -5.504  32.908  1.00 37.11 97  A 1 
ATOM 746  C CZ    . TYR A 1 97  ? -2.575  -6.264  32.486  1.00 36.06 97  A 1 
ATOM 747  O OH    . TYR A 1 97  ? -2.532  -6.946  31.301  1.00 32.96 97  A 1 
ATOM 748  N N     . LYS A 1 98  ? -3.620  -1.586  38.281  1.00 49.51 98  A 1 
ATOM 749  C CA    . LYS A 1 98  ? -3.863  -1.217  39.682  1.00 47.95 98  A 1 
ATOM 750  C C     . LYS A 1 98  ? -5.270  -0.680  39.941  1.00 44.96 98  A 1 
ATOM 751  O O     . LYS A 1 98  ? -5.787  -0.857  41.041  1.00 40.93 98  A 1 
ATOM 752  C CB    . LYS A 1 98  ? -2.832  -0.176  40.132  1.00 44.20 98  A 1 
ATOM 753  C CG    . LYS A 1 98  ? -1.486  -0.815  40.478  1.00 41.53 98  A 1 
ATOM 754  C CD    . LYS A 1 98  ? -0.452  0.275   40.769  1.00 38.96 98  A 1 
ATOM 755  C CE    . LYS A 1 98  ? 0.908   -0.349  41.029  1.00 34.19 98  A 1 
ATOM 756  N NZ    . LYS A 1 98  ? 1.918   0.686   41.338  1.00 29.31 98  A 1 
ATOM 757  N N     . HIS A 1 99  ? -5.860  -0.027  38.950  1.00 45.78 99  A 1 
ATOM 758  C CA    . HIS A 1 99  ? -7.122  0.700   39.144  1.00 44.58 99  A 1 
ATOM 759  C C     . HIS A 1 99  ? -8.368  -0.044  38.651  1.00 40.02 99  A 1 
ATOM 760  O O     . HIS A 1 99  ? -9.485  0.425   38.902  1.00 36.73 99  A 1 
ATOM 761  C CB    . HIS A 1 99  ? -6.994  2.099   38.536  1.00 41.35 99  A 1 
ATOM 762  C CG    . HIS A 1 99  ? -6.037  2.963   39.301  1.00 39.47 99  A 1 
ATOM 763  N ND1   . HIS A 1 99  ? -6.148  3.323   40.627  1.00 36.09 99  A 1 
ATOM 764  C CD2   . HIS A 1 99  ? -4.876  3.526   38.842  1.00 36.55 99  A 1 
ATOM 765  C CE1   . HIS A 1 99  ? -5.090  4.079   40.959  1.00 33.46 99  A 1 
ATOM 766  N NE2   . HIS A 1 99  ? -4.285  4.228   39.900  1.00 34.43 99  A 1 
ATOM 767  N N     . ALA A 1 100 ? -8.216  -1.184  37.977  1.00 45.32 100 A 1 
ATOM 768  C CA    . ALA A 1 100 ? -9.357  -1.873  37.387  1.00 45.26 100 A 1 
ATOM 769  C C     . ALA A 1 100 ? -9.604  -3.247  38.047  1.00 42.94 100 A 1 
ATOM 770  O O     . ALA A 1 100 ? -8.863  -4.187  37.777  1.00 40.89 100 A 1 
ATOM 771  C CB    . ALA A 1 100 ? -9.155  -1.946  35.886  1.00 42.55 100 A 1 
ATOM 772  N N     . PRO A 1 101 ? -10.656 -3.382  38.881  1.00 32.20 101 A 1 
ATOM 773  C CA    . PRO A 1 101 ? -10.915 -4.603  39.641  1.00 31.59 101 A 1 
ATOM 774  C C     . PRO A 1 101 ? -11.467 -5.764  38.813  1.00 32.59 101 A 1 
ATOM 775  O O     . PRO A 1 101 ? -11.359 -6.908  39.214  1.00 30.58 101 A 1 
ATOM 776  C CB    . PRO A 1 101 ? -11.904 -4.174  40.729  1.00 28.40 101 A 1 
ATOM 777  C CG    . PRO A 1 101 ? -12.670 -3.029  40.079  1.00 27.60 101 A 1 
ATOM 778  C CD    . PRO A 1 101 ? -11.612 -2.349  39.212  1.00 32.26 101 A 1 
ATOM 779  N N     . VAL A 1 102 ? -12.091 -5.469  37.687  1.00 29.48 102 A 1 
ATOM 780  C CA    . VAL A 1 102 ? -12.717 -6.482  36.842  1.00 30.11 102 A 1 
ATOM 781  C C     . VAL A 1 102 ? -11.838 -6.707  35.619  1.00 29.97 102 A 1 
ATOM 782  O O     . VAL A 1 102 ? -11.582 -5.759  34.873  1.00 28.79 102 A 1 
ATOM 783  C CB    . VAL A 1 102 ? -14.158 -6.100  36.442  1.00 28.37 102 A 1 
ATOM 784  C CG1   . VAL A 1 102 ? -14.844 -7.233  35.681  1.00 26.43 102 A 1 
ATOM 785  C CG2   . VAL A 1 102 ? -15.012 -5.780  37.679  1.00 28.98 102 A 1 
ATOM 786  N N     . MET A 1 103 ? -11.403 -7.960  35.418  1.00 32.45 103 A 1 
ATOM 787  C CA    . MET A 1 103 ? -10.799 -8.371  34.155  1.00 34.11 103 A 1 
ATOM 788  C C     . MET A 1 103 ? -11.888 -8.856  33.205  1.00 34.54 103 A 1 
ATOM 789  O O     . MET A 1 103 ? -12.759 -9.639  33.588  1.00 33.46 103 A 1 
ATOM 790  C CB    . MET A 1 103 ? -9.692  -9.416  34.362  1.00 32.87 103 A 1 
ATOM 791  C CG    . MET A 1 103 ? -8.459  -8.779  35.016  1.00 30.51 103 A 1 
ATOM 792  S SD    . MET A 1 103 ? -6.864  -9.535  34.594  1.00 28.15 103 A 1 
ATOM 793  C CE    . MET A 1 103 ? -6.833  -10.943 35.720  1.00 25.79 103 A 1 
ATOM 794  N N     . LEU A 1 104 ? -11.863 -8.347  31.995  1.00 33.39 104 A 1 
ATOM 795  C CA    . LEU A 1 104 ? -12.735 -8.762  30.903  1.00 33.94 104 A 1 
ATOM 796  C C     . LEU A 1 104 ? -11.875 -9.526  29.900  1.00 32.74 104 A 1 
ATOM 797  O O     . LEU A 1 104 ? -10.923 -8.977  29.353  1.00 30.71 104 A 1 
ATOM 798  C CB    . LEU A 1 104 ? -13.389 -7.526  30.260  1.00 31.98 104 A 1 
ATOM 799  C CG    . LEU A 1 104 ? -14.510 -6.908  31.115  1.00 29.06 104 A 1 
ATOM 800  C CD1   . LEU A 1 104 ? -14.867 -5.513  30.612  1.00 27.38 104 A 1 
ATOM 801  C CD2   . LEU A 1 104 ? -15.784 -7.757  31.071  1.00 29.97 104 A 1 
ATOM 802  N N     . ASP A 1 105 ? -12.222 -10.797 29.679  1.00 37.57 105 A 1 
ATOM 803  C CA    . ASP A 1 105 ? -11.590 -11.571 28.620  1.00 37.22 105 A 1 
ATOM 804  C C     . ASP A 1 105 ? -12.201 -11.180 27.278  1.00 35.67 105 A 1 
ATOM 805  O O     . ASP A 1 105 ? -13.382 -11.423 27.010  1.00 34.92 105 A 1 
ATOM 806  C CB    . ASP A 1 105 ? -11.706 -13.085 28.876  1.00 35.59 105 A 1 
ATOM 807  C CG    . ASP A 1 105 ? -10.376 -13.738 29.265  1.00 33.03 105 A 1 
ATOM 808  O OD1   . ASP A 1 105 ? -9.318  -13.184 28.892  1.00 32.52 105 A 1 
ATOM 809  O OD2   . ASP A 1 105 ? -10.439 -14.823 29.881  1.00 31.75 105 A 1 
ATOM 810  N N     . CYS A 1 106 ? -11.392 -10.580 26.434  1.00 43.50 106 A 1 
ATOM 811  C CA    . CYS A 1 106 ? -11.742 -10.373 25.042  1.00 44.27 106 A 1 
ATOM 812  C C     . CYS A 1 106 ? -11.182 -11.533 24.214  1.00 42.30 106 A 1 
ATOM 813  O O     . CYS A 1 106 ? -9.989  -11.587 23.932  1.00 40.61 106 A 1 
ATOM 814  C CB    . CYS A 1 106 ? -11.239 -9.012  24.564  1.00 41.98 106 A 1 
ATOM 815  S SG    . CYS A 1 106 ? -11.801 -8.757  22.854  1.00 36.55 106 A 1 
ATOM 816  N N     . HIS A 1 107 ? -12.056 -12.445 23.805  1.00 28.57 107 A 1 
ATOM 817  C CA    . HIS A 1 107 ? -11.648 -13.576 22.972  1.00 28.80 107 A 1 
ATOM 818  C C     . HIS A 1 107 ? -11.017 -13.156 21.638  1.00 27.41 107 A 1 
ATOM 819  O O     . HIS A 1 107 ? -10.139 -13.852 21.139  1.00 25.83 107 A 1 
ATOM 820  C CB    . HIS A 1 107 ? -12.858 -14.484 22.715  1.00 27.21 107 A 1 
ATOM 821  C CG    . HIS A 1 107 ? -13.054 -15.507 23.790  1.00 25.52 107 A 1 
ATOM 822  N ND1   . HIS A 1 107 ? -12.237 -16.596 24.020  1.00 24.68 107 A 1 
ATOM 823  C CD2   . HIS A 1 107 ? -14.066 -15.572 24.714  1.00 24.18 107 A 1 
ATOM 824  C CE1   . HIS A 1 107 ? -12.745 -17.285 25.056  1.00 23.29 107 A 1 
ATOM 825  N NE2   . HIS A 1 107 ? -13.860 -16.702 25.504  1.00 23.36 107 A 1 
ATOM 826  N N     . ALA A 1 108 ? -11.443 -12.030 21.073  1.00 39.01 108 A 1 
ATOM 827  C CA    . ALA A 1 108 ? -10.924 -11.549 19.797  1.00 38.78 108 A 1 
ATOM 828  C C     . ALA A 1 108 ? -9.452  -11.103 19.865  1.00 38.04 108 A 1 
ATOM 829  O O     . ALA A 1 108 ? -8.696  -11.333 18.923  1.00 35.75 108 A 1 
ATOM 830  C CB    . ALA A 1 108 ? -11.827 -10.426 19.303  1.00 36.23 108 A 1 
ATOM 831  N N     . ASP A 1 109 ? -9.049  -10.517 20.998  1.00 37.68 109 A 1 
ATOM 832  C CA    . ASP A 1 109 ? -7.668  -10.071 21.208  1.00 37.31 109 A 1 
ATOM 833  C C     . ASP A 1 109 ? -6.829  -11.074 22.022  1.00 35.53 109 A 1 
ATOM 834  O O     . ASP A 1 109 ? -5.653  -10.821 22.272  1.00 33.68 109 A 1 
ATOM 835  C CB    . ASP A 1 109 ? -7.672  -8.665  21.822  1.00 35.49 109 A 1 
ATOM 836  C CG    . ASP A 1 109 ? -8.208  -7.588  20.871  1.00 32.11 109 A 1 
ATOM 837  O OD1   . ASP A 1 109 ? -8.059  -7.729  19.639  1.00 34.07 109 A 1 
ATOM 838  O OD2   . ASP A 1 109 ? -8.748  -6.588  21.388  1.00 35.19 109 A 1 
ATOM 839  N N     . ALA A 1 110 ? -7.421  -12.203 22.417  1.00 34.25 110 A 1 
ATOM 840  C CA    . ALA A 1 110 ? -6.822  -13.198 23.305  1.00 33.67 110 A 1 
ATOM 841  C C     . ALA A 1 110 ? -6.179  -12.569 24.562  1.00 33.21 110 A 1 
ATOM 842  O O     . ALA A 1 110 ? -5.069  -12.927 24.961  1.00 31.11 110 A 1 
ATOM 843  C CB    . ALA A 1 110 ? -5.885  -14.113 22.510  1.00 31.08 110 A 1 
ATOM 844  N N     . ALA A 1 111 ? -6.844  -11.574 25.119  1.00 34.03 111 A 1 
ATOM 845  C CA    . ALA A 1 111 ? -6.308  -10.770 26.205  1.00 34.81 111 A 1 
ATOM 846  C C     . ALA A 1 111 ? -7.357  -10.585 27.304  1.00 34.01 111 A 1 
ATOM 847  O O     . ALA A 1 111 ? -8.430  -10.042 27.063  1.00 32.61 111 A 1 
ATOM 848  C CB    . ALA A 1 111 ? -5.820  -9.434  25.639  1.00 33.18 111 A 1 
ATOM 849  N N     . ALA A 1 112 ? -6.988  -10.990 28.532  1.00 32.18 112 A 1 
ATOM 850  C CA    . ALA A 1 112 ? -7.666  -10.563 29.742  1.00 32.40 112 A 1 
ATOM 851  C C     . ALA A 1 112 ? -7.248  -9.120  30.036  1.00 32.67 112 A 1 
ATOM 852  O O     . ALA A 1 112 ? -6.113  -8.848  30.436  1.00 31.51 112 A 1 
ATOM 853  C CB    . ALA A 1 112 ? -7.324  -11.521 30.878  1.00 31.42 112 A 1 
ATOM 854  N N     . LEU A 1 113 ? -8.149  -8.190  29.768  1.00 36.53 113 A 1 
ATOM 855  C CA    . LEU A 1 113 ? -7.911  -6.775  29.980  1.00 37.45 113 A 1 
ATOM 856  C C     . LEU A 1 113 ? -8.677  -6.314  31.216  1.00 35.78 113 A 1 
ATOM 857  O O     . LEU A 1 113 ? -9.860  -6.613  31.379  1.00 33.98 113 A 1 
ATOM 858  C CB    . LEU A 1 113 ? -8.279  -5.987  28.722  1.00 35.28 113 A 1 
ATOM 859  C CG    . LEU A 1 113 ? -7.423  -6.311  27.483  1.00 32.20 113 A 1 
ATOM 860  C CD1   . LEU A 1 113 ? -7.922  -5.523  26.277  1.00 32.89 113 A 1 
ATOM 861  C CD2   . LEU A 1 113 ? -5.951  -5.974  27.700  1.00 35.45 113 A 1 
ATOM 862  N N     . CYS A 1 114 ? -8.021  -5.548  32.095  1.00 39.26 114 A 1 
ATOM 863  C CA    . CYS A 1 114 ? -8.738  -4.821  33.137  1.00 40.15 114 A 1 
ATOM 864  C C     . CYS A 1 114 ? -9.786  -3.910  32.502  1.00 39.24 114 A 1 
ATOM 865  O O     . CYS A 1 114 ? -9.495  -3.267  31.501  1.00 39.16 114 A 1 
ATOM 866  C CB    . CYS A 1 114 ? -7.756  -4.002  33.956  1.00 38.91 114 A 1 
ATOM 867  S SG    . CYS A 1 114 ? -6.706  -5.080  34.977  1.00 35.97 114 A 1 
ATOM 868  N N     . ALA A 1 115 ? -10.958 -3.765  33.108  1.00 34.92 115 A 1 
ATOM 869  C CA    . ALA A 1 115 ? -12.063 -2.992  32.541  1.00 35.99 115 A 1 
ATOM 870  C C     . ALA A 1 115 ? -11.682 -1.559  32.128  1.00 35.71 115 A 1 
ATOM 871  O O     . ALA A 1 115 ? -12.127 -1.082  31.080  1.00 34.75 115 A 1 
ATOM 872  C CB    . ALA A 1 115 ? -13.205 -2.973  33.556  1.00 34.10 115 A 1 
ATOM 873  N N     . ALA A 1 116 ? -10.817 -0.890  32.897  1.00 40.87 116 A 1 
ATOM 874  C CA    . ALA A 1 116 ? -10.329 0.449   32.545  1.00 41.32 116 A 1 
ATOM 875  C C     . ALA A 1 116 ? -9.386  0.436   31.340  1.00 41.13 116 A 1 
ATOM 876  O O     . ALA A 1 116 ? -9.429  1.327   30.490  1.00 39.59 116 A 1 
ATOM 877  C CB    . ALA A 1 116 ? -9.634  1.054   33.768  1.00 39.07 116 A 1 
ATOM 878  N N     . TYR A 1 117 ? -8.524  -0.593  31.258  1.00 37.38 117 A 1 
ATOM 879  C CA    . TYR A 1 117 ? -7.603  -0.770  30.140  1.00 39.59 117 A 1 
ATOM 880  C C     . TYR A 1 117 ? -8.352  -1.243  28.889  1.00 40.07 117 A 1 
ATOM 881  O O     . TYR A 1 117 ? -8.115  -0.767  27.784  1.00 38.52 117 A 1 
ATOM 882  C CB    . TYR A 1 117 ? -6.537  -1.780  30.560  1.00 37.07 117 A 1 
ATOM 883  C CG    . TYR A 1 117 ? -5.452  -1.903  29.529  1.00 33.97 117 A 1 
ATOM 884  C CD1   . TYR A 1 117 ? -5.525  -2.888  28.529  1.00 32.76 117 A 1 
ATOM 885  C CD2   . TYR A 1 117 ? -4.395  -0.972  29.534  1.00 34.48 117 A 1 
ATOM 886  C CE1   . TYR A 1 117 ? -4.541  -2.937  27.537  1.00 30.57 117 A 1 
ATOM 887  C CE2   . TYR A 1 117 ? -3.412  -1.015  28.546  1.00 31.16 117 A 1 
ATOM 888  C CZ    . TYR A 1 117 ? -3.495  -1.993  27.543  1.00 31.23 117 A 1 
ATOM 889  O OH    . TYR A 1 117 ? -2.552  -2.014  26.565  1.00 30.57 117 A 1 
ATOM 890  N N     . GLU A 1 118 ? -9.306  -2.126  29.107  1.00 41.58 118 A 1 
ATOM 891  C CA    . GLU A 1 118 ? -10.233 -2.640  28.129  1.00 41.70 118 A 1 
ATOM 892  C C     . GLU A 1 118 ? -11.050 -1.492  27.524  1.00 40.81 118 A 1 
ATOM 893  O O     . GLU A 1 118 ? -11.119 -1.368  26.305  1.00 38.50 118 A 1 
ATOM 894  C CB    . GLU A 1 118 ? -11.083 -3.686  28.855  1.00 39.02 118 A 1 
ATOM 895  C CG    . GLU A 1 118 ? -11.720 -4.702  27.914  1.00 34.40 118 A 1 
ATOM 896  C CD    . GLU A 1 118 ? -12.996 -4.208  27.280  1.00 31.75 118 A 1 
ATOM 897  O OE1   . GLU A 1 118 ? -13.293 -4.701  26.181  1.00 29.75 118 A 1 
ATOM 898  O OE2   . GLU A 1 118 ? -13.693 -3.333  27.826  1.00 30.52 118 A 1 
ATOM 899  N N     . ALA A 1 119 ? -11.535 -0.567  28.345  1.00 44.09 119 A 1 
ATOM 900  C CA    . ALA A 1 119 ? -12.146 0.663   27.871  1.00 43.50 119 A 1 
ATOM 901  C C     . ALA A 1 119 ? -11.164 1.473   27.020  1.00 42.19 119 A 1 
ATOM 902  O O     . ALA A 1 119 ? -11.505 1.864   25.912  1.00 40.20 119 A 1 
ATOM 903  C CB    . ALA A 1 119 ? -12.692 1.461   29.059  1.00 41.38 119 A 1 
ATOM 904  N N     . GLN A 1 120 ? -9.907  1.673   27.440  1.00 45.13 120 A 1 
ATOM 905  C CA    . GLN A 1 120 ? -8.930  2.407   26.639  1.00 45.21 120 A 1 
ATOM 906  C C     . GLN A 1 120 ? -8.575  1.721   25.305  1.00 43.38 120 A 1 
ATOM 907  O O     . GLN A 1 120 ? -8.366  2.409   24.311  1.00 41.53 120 A 1 
ATOM 908  C CB    . GLN A 1 120 ? -7.650  2.656   27.434  1.00 44.01 120 A 1 
ATOM 909  C CG    . GLN A 1 120 ? -7.787  3.820   28.418  1.00 40.47 120 A 1 
ATOM 910  C CD    . GLN A 1 120 ? -6.450  4.172   29.089  1.00 36.14 120 A 1 
ATOM 911  O OE1   . GLN A 1 120 ? -5.435  3.507   28.929  1.00 35.07 120 A 1 
ATOM 912  N NE2   . GLN A 1 120 ? -6.404  5.252   29.833  1.00 32.30 120 A 1 
ATOM 913  N N     . VAL A 1 121 ? -8.475  0.394   25.287  1.00 47.01 121 A 1 
ATOM 914  C CA    . VAL A 1 121 ? -8.069  -0.364  24.088  1.00 46.44 121 A 1 
ATOM 915  C C     . VAL A 1 121 ? -9.248  -0.609  23.144  1.00 43.73 121 A 1 
ATOM 916  O O     . VAL A 1 121 ? -9.111  -0.411  21.938  1.00 42.32 121 A 1 
ATOM 917  C CB    . VAL A 1 121 ? -7.377  -1.682  24.486  1.00 44.60 121 A 1 
ATOM 918  C CG1   . VAL A 1 121 ? -7.044  -2.555  23.270  1.00 43.31 121 A 1 
ATOM 919  C CG2   . VAL A 1 121 ? -6.054  -1.386  25.197  1.00 48.35 121 A 1 
ATOM 920  N N     . HIS A 1 122 ? -10.398 -1.004  23.684  1.00 43.30 122 A 1 
ATOM 921  C CA    . HIS A 1 122 ? -11.575 -1.348  22.899  1.00 42.27 122 A 1 
ATOM 922  C C     . HIS A 1 122 ? -12.462 -0.144  22.580  1.00 39.21 122 A 1 
ATOM 923  O O     . HIS A 1 122 ? -12.898 -0.011  21.439  1.00 37.52 122 A 1 
ATOM 924  C CB    . HIS A 1 122 ? -12.372 -2.467  23.565  1.00 40.45 122 A 1 
ATOM 925  C CG    . HIS A 1 122 ? -11.742 -3.817  23.437  1.00 38.51 122 A 1 
ATOM 926  N ND1   . HIS A 1 122 ? -11.898 -4.692  22.382  1.00 39.29 122 A 1 
ATOM 927  C CD2   . HIS A 1 122 ? -10.960 -4.442  24.355  1.00 39.00 122 A 1 
ATOM 928  C CE1   . HIS A 1 122 ? -11.222 -5.809  22.663  1.00 40.05 122 A 1 
ATOM 929  N NE2   . HIS A 1 122 ? -10.637 -5.699  23.847  1.00 39.14 122 A 1 
ATOM 930  N N     . TYR A 1 123 ? -12.720 0.765   23.532  1.00 43.88 123 A 1 
ATOM 931  C CA    . TYR A 1 123 ? -13.533 1.956   23.203  1.00 42.90 123 A 1 
ATOM 932  C C     . TYR A 1 123 ? -12.790 2.979   22.341  1.00 41.03 123 A 1 
ATOM 933  O O     . TYR A 1 123 ? -13.441 3.769   21.661  1.00 38.58 123 A 1 
ATOM 934  C CB    . TYR A 1 123 ? -14.086 2.641   24.461  1.00 40.41 123 A 1 
ATOM 935  C CG    . TYR A 1 123 ? -15.229 1.916   25.116  1.00 38.05 123 A 1 
ATOM 936  C CD1   . TYR A 1 123 ? -16.556 2.230   24.752  1.00 35.05 123 A 1 
ATOM 937  C CD2   . TYR A 1 123 ? -14.998 0.941   26.094  1.00 34.54 123 A 1 
ATOM 938  C CE1   . TYR A 1 123 ? -17.634 1.575   25.377  1.00 29.17 123 A 1 
ATOM 939  C CE2   . TYR A 1 123 ? -16.068 0.276   26.713  1.00 30.03 123 A 1 
ATOM 940  C CZ    . TYR A 1 123 ? -17.381 0.597   26.356  1.00 30.80 123 A 1 
ATOM 941  O OH    . TYR A 1 123 ? -18.440 -0.044  26.969  1.00 29.75 123 A 1 
ATOM 942  N N     . ALA A 1 124 ? -11.463 2.940   22.306  1.00 42.42 124 A 1 
ATOM 943  C CA    . ALA A 1 124 ? -10.713 3.753   21.344  1.00 41.66 124 A 1 
ATOM 944  C C     . ALA A 1 124 ? -11.055 3.411   19.886  1.00 39.99 124 A 1 
ATOM 945  O O     . ALA A 1 124 ? -10.869 4.239   18.997  1.00 38.15 124 A 1 
ATOM 946  C CB    . ALA A 1 124 ? -9.214  3.572   21.603  1.00 39.22 124 A 1 
ATOM 947  N N     . ASN A 1 125 ? -11.581 2.208   19.653  1.00 47.49 125 A 1 
ATOM 948  C CA    . ASN A 1 125 ? -11.912 1.743   18.322  1.00 46.76 125 A 1 
ATOM 949  C C     . ASN A 1 125 ? -13.383 1.293   18.300  1.00 44.97 125 A 1 
ATOM 950  O O     . ASN A 1 125 ? -13.728 0.230   18.816  1.00 43.55 125 A 1 
ATOM 951  C CB    . ASN A 1 125 ? -10.901 0.651   17.960  1.00 44.50 125 A 1 
ATOM 952  C CG    . ASN A 1 125 ? -10.612 0.569   16.475  1.00 39.51 125 A 1 
ATOM 953  O OD1   . ASN A 1 125 ? -11.291 1.133   15.625  1.00 39.10 125 A 1 
ATOM 954  N ND2   . ASN A 1 125 ? -9.567  -0.143  16.117  1.00 38.43 125 A 1 
ATOM 955  N N     . LEU A 1 126 ? -14.238 2.071   17.680  1.00 42.46 126 A 1 
ATOM 956  C CA    . LEU A 1 126 ? -15.688 1.810   17.623  1.00 43.64 126 A 1 
ATOM 957  C C     . LEU A 1 126 ? -16.041 0.381   17.170  1.00 42.71 126 A 1 
ATOM 958  O O     . LEU A 1 126 ? -17.059 -0.156  17.584  1.00 39.79 126 A 1 
ATOM 959  C CB    . LEU A 1 126 ? -16.324 2.843   16.667  1.00 40.12 126 A 1 
ATOM 960  C CG    . LEU A 1 126 ? -16.771 4.136   17.379  1.00 35.61 126 A 1 
ATOM 961  C CD1   . LEU A 1 126 ? -16.770 5.310   16.415  1.00 31.97 126 A 1 
ATOM 962  C CD2   . LEU A 1 126 ? -18.175 3.976   17.950  1.00 32.80 126 A 1 
ATOM 963  N N     . LEU A 1 127 ? -15.180 -0.240  16.359  1.00 42.96 127 A 1 
ATOM 964  C CA    . LEU A 1 127 ? -15.374 -1.616  15.892  1.00 43.04 127 A 1 
ATOM 965  C C     . LEU A 1 127 ? -15.066 -2.674  16.961  1.00 42.54 127 A 1 
ATOM 966  O O     . LEU A 1 127 ? -15.673 -3.739  16.939  1.00 40.53 127 A 1 
ATOM 967  C CB    . LEU A 1 127 ? -14.517 -1.819  14.635  1.00 39.97 127 A 1 
ATOM 968  C CG    . LEU A 1 127 ? -15.121 -1.121  13.409  1.00 35.46 127 A 1 
ATOM 969  C CD1   . LEU A 1 127 ? -14.058 -0.894  12.348  1.00 34.32 127 A 1 
ATOM 970  C CD2   . LEU A 1 127 ? -16.240 -1.965  12.788  1.00 37.55 127 A 1 
ATOM 971  N N     . THR A 1 128 ? -14.163 -2.397  17.908  1.00 46.45 128 A 1 
ATOM 972  C CA    . THR A 1 128 ? -13.883 -3.337  18.999  1.00 46.25 128 A 1 
ATOM 973  C C     . THR A 1 128 ? -14.982 -3.366  20.063  1.00 45.04 128 A 1 
ATOM 974  O O     . THR A 1 128 ? -15.058 -4.307  20.836  1.00 43.58 128 A 1 
ATOM 975  C CB    . THR A 1 128 ? -12.515 -3.099  19.647  1.00 43.05 128 A 1 
ATOM 976  O OG1   . THR A 1 128 ? -12.353 -1.758  20.011  1.00 42.76 128 A 1 
ATOM 977  C CG2   . THR A 1 128 ? -11.361 -3.439  18.705  1.00 44.38 128 A 1 
ATOM 978  N N     . VAL A 1 129 ? -15.901 -2.402  20.047  1.00 43.81 129 A 1 
ATOM 979  C CA    . VAL A 1 129 ? -17.119 -2.437  20.881  1.00 43.72 129 A 1 
ATOM 980  C C     . VAL A 1 129 ? -17.975 -3.681  20.574  1.00 41.77 129 A 1 
ATOM 981  O O     . VAL A 1 129 ? -18.629 -4.215  21.471  1.00 39.80 129 A 1 
ATOM 982  C CB    . VAL A 1 129 ? -17.957 -1.159  20.699  1.00 41.01 129 A 1 
ATOM 983  C CG1   . VAL A 1 129 ? -19.219 -1.146  21.559  1.00 38.10 129 A 1 
ATOM 984  C CG2   . VAL A 1 129 ? -17.146 0.091   21.070  1.00 41.00 129 A 1 
ATOM 985  N N     . MET A 1 130 ? -17.906 -4.203  19.341  1.00 48.54 130 A 1 
ATOM 986  C CA    . MET A 1 130 ? -18.622 -5.404  18.906  1.00 49.16 130 A 1 
ATOM 987  C C     . MET A 1 130 ? -17.960 -6.709  19.364  1.00 48.42 130 A 1 
ATOM 988  O O     . MET A 1 130 ? -18.528 -7.786  19.149  1.00 46.40 130 A 1 
ATOM 989  C CB    . MET A 1 130 ? -18.769 -5.390  17.374  1.00 45.62 130 A 1 
ATOM 990  C CG    . MET A 1 130 ? -19.626 -4.217  16.871  1.00 40.99 130 A 1 
ATOM 991  S SD    . MET A 1 130 ? -21.398 -4.316  17.310  1.00 37.96 130 A 1 
ATOM 992  C CE    . MET A 1 130 ? -21.932 -5.646  16.207  1.00 34.06 130 A 1 
ATOM 993  N N     . HIS A 1 131 ? -16.776 -6.670  19.985  1.00 42.78 131 A 1 
ATOM 994  C CA    . HIS A 1 131 ? -16.159 -7.872  20.527  1.00 43.15 131 A 1 
ATOM 995  C C     . HIS A 1 131 ? -16.984 -8.406  21.689  1.00 39.63 131 A 1 
ATOM 996  O O     . HIS A 1 131 ? -17.340 -7.686  22.617  1.00 39.41 131 A 1 
ATOM 997  C CB    . HIS A 1 131 ? -14.692 -7.624  20.936  1.00 42.61 131 A 1 
ATOM 998  C CG    . HIS A 1 131 ? -13.738 -7.429  19.783  1.00 40.42 131 A 1 
ATOM 999  N ND1   . HIS A 1 131 ? -12.385 -7.177  19.910  1.00 41.25 131 A 1 
ATOM 1000 C CD2   . HIS A 1 131 ? -13.996 -7.499  18.446  1.00 40.75 131 A 1 
ATOM 1001 C CE1   . HIS A 1 131 ? -11.851 -7.096  18.681  1.00 42.13 131 A 1 
ATOM 1002 N NE2   . HIS A 1 131 ? -12.796 -7.283  17.759  1.00 40.82 131 A 1 
ATOM 1003 N N     . GLN A 1 132 ? -17.287 -9.698  21.630  1.00 34.18 132 A 1 
ATOM 1004 C CA    . GLN A 1 132 ? -18.035 -10.355 22.683  1.00 35.26 132 A 1 
ATOM 1005 C C     . GLN A 1 132 ? -17.137 -10.505 23.917  1.00 34.03 132 A 1 
ATOM 1006 O O     . GLN A 1 132 ? -16.129 -11.207 23.878  1.00 33.35 132 A 1 
ATOM 1007 C CB    . GLN A 1 132 ? -18.592 -11.689 22.157  1.00 35.19 132 A 1 
ATOM 1008 C CG    . GLN A 1 132 ? -19.876 -12.098 22.885  1.00 32.98 132 A 1 
ATOM 1009 C CD    . GLN A 1 132 ? -20.541 -13.335 22.246  1.00 29.59 132 A 1 
ATOM 1010 O OE1   . GLN A 1 132 ? -19.970 -14.039 21.433  1.00 28.01 132 A 1 
ATOM 1011 N NE2   . GLN A 1 132 ? -21.771 -13.629 22.606  1.00 25.46 132 A 1 
ATOM 1012 N N     . ARG A 1 133 ? -17.495 -9.808  24.988  1.00 36.44 133 A 1 
ATOM 1013 C CA    . ARG A 1 133 ? -16.740 -9.770  26.245  1.00 35.71 133 A 1 
ATOM 1014 C C     . ARG A 1 133 ? -17.442 -10.664 27.260  1.00 32.61 133 A 1 
ATOM 1015 O O     . ARG A 1 133 ? -18.617 -10.474 27.541  1.00 30.97 133 A 1 
ATOM 1016 C CB    . ARG A 1 133 ? -16.627 -8.326  26.750  1.00 35.60 133 A 1 
ATOM 1017 C CG    . ARG A 1 133 ? -15.892 -7.420  25.745  1.00 34.04 133 A 1 
ATOM 1018 C CD    . ARG A 1 133 ? -16.053 -5.958  26.148  1.00 33.60 133 A 1 
ATOM 1019 N NE    . ARG A 1 133 ? -15.564 -5.052  25.098  1.00 29.46 133 A 1 
ATOM 1020 C CZ    . ARG A 1 133 ? -15.465 -3.742  25.195  1.00 27.39 133 A 1 
ATOM 1021 N NH1   . ARG A 1 133 ? -15.853 -3.098  26.261  1.00 26.57 133 A 1 
ATOM 1022 N NH2   . ARG A 1 133 ? -14.961 -3.051  24.230  1.00 25.17 133 A 1 
ATOM 1023 N N     . MET A 1 134 ? -16.704 -11.615 27.812  1.00 31.65 134 A 1 
ATOM 1024 C CA    . MET A 1 134 ? -17.187 -12.446 28.905  1.00 31.80 134 A 1 
ATOM 1025 C C     . MET A 1 134 ? -16.564 -11.921 30.205  1.00 29.78 134 A 1 
ATOM 1026 O O     . MET A 1 134 ? -15.334 -11.835 30.286  1.00 28.17 134 A 1 
ATOM 1027 C CB    . MET A 1 134 ? -16.855 -13.920 28.659  1.00 31.34 134 A 1 
ATOM 1028 C CG    . MET A 1 134 ? -17.676 -14.502 27.494  1.00 29.57 134 A 1 
ATOM 1029 S SD    . MET A 1 134 ? -19.410 -14.910 27.893  1.00 27.43 134 A 1 
ATOM 1030 C CE    . MET A 1 134 ? -19.214 -16.662 28.254  1.00 25.86 134 A 1 
ATOM 1031 N N     . PRO A 1 135 ? -17.367 -11.542 31.198  1.00 29.31 135 A 1 
ATOM 1032 C CA    . PRO A 1 135 ? -16.813 -11.184 32.493  1.00 29.48 135 A 1 
ATOM 1033 C C     . PRO A 1 135 ? -16.182 -12.428 33.126  1.00 29.17 135 A 1 
ATOM 1034 O O     . PRO A 1 135 ? -16.877 -13.404 33.411  1.00 27.69 135 A 1 
ATOM 1035 C CB    . PRO A 1 135 ? -18.001 -10.636 33.293  1.00 28.04 135 A 1 
ATOM 1036 C CG    . PRO A 1 135 ? -19.209 -11.316 32.663  1.00 27.94 135 A 1 
ATOM 1037 C CD    . PRO A 1 135 ? -18.808 -11.505 31.197  1.00 33.54 135 A 1 
ATOM 1038 N N     . VAL A 1 136 ? -14.864 -12.395 33.336  1.00 28.56 136 A 1 
ATOM 1039 C CA    . VAL A 1 136 ? -14.186 -13.425 34.124  1.00 29.96 136 A 1 
ATOM 1040 C C     . VAL A 1 136 ? -14.556 -13.182 35.579  1.00 28.68 136 A 1 
ATOM 1041 O O     . VAL A 1 136 ? -14.102 -12.226 36.208  1.00 27.17 136 A 1 
ATOM 1042 C CB    . VAL A 1 136 ? -12.658 -13.435 33.906  1.00 28.43 136 A 1 
ATOM 1043 C CG1   . VAL A 1 136 ? -12.018 -14.575 34.709  1.00 27.48 136 A 1 
ATOM 1044 C CG2   . VAL A 1 136 ? -12.332 -13.667 32.433  1.00 34.59 136 A 1 
ATOM 1045 N N     . VAL A 1 137 ? -15.427 -14.041 36.107  1.00 29.13 137 A 1 
ATOM 1046 C CA    . VAL A 1 137 ? -15.766 -14.017 37.533  1.00 31.41 137 A 1 
ATOM 1047 C C     . VAL A 1 137 ? -14.515 -14.445 38.291  1.00 29.55 137 A 1 
ATOM 1048 O O     . VAL A 1 137 ? -14.195 -15.632 38.341  1.00 28.52 137 A 1 
ATOM 1049 C CB    . VAL A 1 137 ? -16.976 -14.899 37.866  1.00 29.66 137 A 1 
ATOM 1050 C CG1   . VAL A 1 137 ? -17.385 -14.722 39.332  1.00 28.27 137 A 1 
ATOM 1051 C CG2   . VAL A 1 137 ? -18.193 -14.544 36.994  1.00 32.66 137 A 1 
ATOM 1052 N N     . SER A 1 138 ? -13.790 -13.498 38.852  1.00 30.76 138 A 1 
ATOM 1053 C CA    . SER A 1 138 ? -12.646 -13.785 39.702  1.00 31.78 138 A 1 
ATOM 1054 C C     . SER A 1 138 ? -13.120 -14.628 40.874  1.00 31.15 138 A 1 
ATOM 1055 O O     . SER A 1 138 ? -13.906 -14.157 41.697  1.00 29.95 138 A 1 
ATOM 1056 C CB    . SER A 1 138 ? -11.978 -12.494 40.183  1.00 29.54 138 A 1 
ATOM 1057 O OG    . SER A 1 138 ? -12.891 -11.683 40.907  1.00 28.68 138 A 1 
ATOM 1058 N N     . HIS A 1 139 ? -12.655 -15.873 40.953  1.00 23.29 139 A 1 
ATOM 1059 C CA    . HIS A 1 139 ? -12.863 -16.662 42.160  1.00 26.26 139 A 1 
ATOM 1060 C C     . HIS A 1 139 ? -12.273 -15.889 43.344  1.00 24.60 139 A 1 
ATOM 1061 O O     . HIS A 1 139 ? -11.173 -15.339 43.216  1.00 23.35 139 A 1 
ATOM 1062 C CB    . HIS A 1 139 ? -12.248 -18.056 42.021  1.00 24.71 139 A 1 
ATOM 1063 C CG    . HIS A 1 139 ? -13.210 -19.045 41.417  1.00 23.04 139 A 1 
ATOM 1064 N ND1   . HIS A 1 139 ? -14.278 -19.636 42.055  1.00 23.21 139 A 1 
ATOM 1065 C CD2   . HIS A 1 139 ? -13.203 -19.538 40.136  1.00 24.16 139 A 1 
ATOM 1066 C CE1   . HIS A 1 139 ? -14.883 -20.443 41.191  1.00 22.84 139 A 1 
ATOM 1067 N NE2   . HIS A 1 139 ? -14.276 -20.419 40.004  1.00 23.72 139 A 1 
ATOM 1068 N N     . PRO A 1 140 ? -12.969 -15.802 44.485  1.00 27.95 140 A 1 
ATOM 1069 C CA    . PRO A 1 140 ? -12.499 -15.053 45.633  1.00 30.21 140 A 1 
ATOM 1070 C C     . PRO A 1 140 ? -11.203 -15.699 46.142  1.00 29.67 140 A 1 
ATOM 1071 O O     . PRO A 1 140 ? -11.218 -16.770 46.742  1.00 28.41 140 A 1 
ATOM 1072 C CB    . PRO A 1 140 ? -13.645 -15.099 46.645  1.00 27.90 140 A 1 
ATOM 1073 C CG    . PRO A 1 140 ? -14.409 -16.373 46.285  1.00 27.73 140 A 1 
ATOM 1074 C CD    . PRO A 1 140 ? -14.240 -16.455 44.767  1.00 34.04 140 A 1 
ATOM 1075 N N     . ALA A 1 141 ? -10.067 -15.067 45.846  1.00 25.80 141 A 1 
ATOM 1076 C CA    . ALA A 1 141 ? -8.784  -15.489 46.376  1.00 26.38 141 A 1 
ATOM 1077 C C     . ALA A 1 141 ? -8.853  -15.454 47.911  1.00 25.53 141 A 1 
ATOM 1078 O O     . ALA A 1 141 ? -9.280  -14.462 48.505  1.00 24.97 141 A 1 
ATOM 1079 C CB    . ALA A 1 141 ? -7.673  -14.600 45.816  1.00 24.92 141 A 1 
ATOM 1080 N N     . VAL A 1 142 ? -8.451  -16.563 48.538  1.00 25.40 142 A 1 
ATOM 1081 C CA    . VAL A 1 142 ? -8.453  -16.691 49.996  1.00 28.92 142 A 1 
ATOM 1082 C C     . VAL A 1 142 ? -7.537  -15.609 50.580  1.00 27.37 142 A 1 
ATOM 1083 O O     . VAL A 1 142 ? -6.373  -15.506 50.193  1.00 27.05 142 A 1 
ATOM 1084 C CB    . VAL A 1 142 ? -8.017  -18.102 50.429  1.00 28.01 142 A 1 
ATOM 1085 C CG1   . VAL A 1 142 ? -8.078  -18.268 51.949  1.00 27.28 142 A 1 
ATOM 1086 C CG2   . VAL A 1 142 ? -8.931  -19.175 49.808  1.00 33.92 142 A 1 
ATOM 1087 N N     . ALA A 1 143 ? -8.068  -14.805 51.489  1.00 32.26 143 A 1 
ATOM 1088 C CA    . ALA A 1 143 ? -7.364  -13.700 52.136  1.00 35.31 143 A 1 
ATOM 1089 C C     . ALA A 1 143 ? -6.216  -14.224 53.017  1.00 33.72 143 A 1 
ATOM 1090 O O     . ALA A 1 143 ? -6.410  -14.506 54.198  1.00 33.50 143 A 1 
ATOM 1091 C CB    . ALA A 1 143 ? -8.383  -12.871 52.924  1.00 33.54 143 A 1 
ATOM 1092 N N     . ILE A 1 144 ? -5.012  -14.350 52.443  1.00 29.52 144 A 1 
ATOM 1093 C CA    . ILE A 1 144 ? -3.803  -14.586 53.250  1.00 31.36 144 A 1 
ATOM 1094 C C     . ILE A 1 144 ? -3.524  -13.301 54.040  1.00 29.99 144 A 1 
ATOM 1095 O O     . ILE A 1 144 ? -3.445  -12.235 53.431  1.00 28.32 144 A 1 
ATOM 1096 C CB    . ILE A 1 144 ? -2.606  -15.039 52.390  1.00 29.57 144 A 1 
ATOM 1097 C CG1   . ILE A 1 144 ? -2.957  -16.316 51.601  1.00 29.45 144 A 1 
ATOM 1098 C CG2   . ILE A 1 144 ? -1.382  -15.284 53.279  1.00 34.13 144 A 1 
ATOM 1099 C CD1   . ILE A 1 144 ? -1.862  -16.810 50.644  1.00 33.25 144 A 1 
ATOM 1100 N N     . PRO A 1 145 ? -3.409  -13.353 55.376  1.00 31.25 145 A 1 
ATOM 1101 C CA    . PRO A 1 145 ? -3.298  -12.160 56.206  1.00 34.57 145 A 1 
ATOM 1102 C C     . PRO A 1 145 ? -1.995  -11.403 55.918  1.00 33.84 145 A 1 
ATOM 1103 O O     . PRO A 1 145 ? -0.931  -12.020 55.803  1.00 33.01 145 A 1 
ATOM 1104 C CB    . PRO A 1 145 ? -3.390  -12.659 57.657  1.00 32.41 145 A 1 
ATOM 1105 C CG    . PRO A 1 145 ? -2.914  -14.096 57.577  1.00 31.99 145 A 1 
ATOM 1106 C CD    . PRO A 1 145 ? -3.410  -14.551 56.200  1.00 38.23 145 A 1 
ATOM 1107 N N     . PRO A 1 146 ? -2.027  -10.065 55.815  1.00 32.05 146 A 1 
ATOM 1108 C CA    . PRO A 1 146 ? -0.855  -9.264  55.500  1.00 34.00 146 A 1 
ATOM 1109 C C     . PRO A 1 146 ? 0.118   -9.265  56.685  1.00 33.13 146 A 1 
ATOM 1110 O O     . PRO A 1 146 ? -0.204  -8.792  57.773  1.00 32.51 146 A 1 
ATOM 1111 C CB    . PRO A 1 146 ? -1.387  -7.865  55.179  1.00 32.46 146 A 1 
ATOM 1112 C CG    . PRO A 1 146 ? -2.676  -7.767  55.988  1.00 32.86 146 A 1 
ATOM 1113 C CD    . PRO A 1 146 ? -3.200  -9.208  55.974  1.00 39.93 146 A 1 
ATOM 1114 N N     . VAL A 1 147 ? 1.330   -9.798  56.485  1.00 29.58 147 A 1 
ATOM 1115 C CA    . VAL A 1 147 ? 2.399   -9.730  57.494  1.00 32.20 147 A 1 
ATOM 1116 C C     . VAL A 1 147 ? 2.904   -8.278  57.566  1.00 30.55 147 A 1 
ATOM 1117 O O     . VAL A 1 147 ? 3.321   -7.706  56.558  1.00 29.72 147 A 1 
ATOM 1118 C CB    . VAL A 1 147 ? 3.536   -10.723 57.210  1.00 30.14 147 A 1 
ATOM 1119 C CG1   . VAL A 1 147 ? 4.511   -10.777 58.391  1.00 29.56 147 A 1 
ATOM 1120 C CG2   . VAL A 1 147 ? 3.010   -12.153 56.997  1.00 35.06 147 A 1 
ATOM 1121 N N     . SER A 1 148 ? 2.864   -7.680  58.767  1.00 33.81 148 A 1 
ATOM 1122 C CA    . SER A 1 148 ? 3.168   -6.274  59.046  1.00 36.13 148 A 1 
ATOM 1123 C C     . SER A 1 148 ? 4.673   -5.962  59.038  1.00 34.58 148 A 1 
ATOM 1124 O O     . SER A 1 148 ? 5.297   -5.851  60.085  1.00 33.66 148 A 1 
ATOM 1125 C CB    . SER A 1 148 ? 2.545   -5.907  60.400  1.00 33.73 148 A 1 
ATOM 1126 O OG    . SER A 1 148 ? 3.098   -6.698  61.439  1.00 30.17 148 A 1 
ATOM 1127 N N     . LEU A 1 149 ? 5.296   -5.846  57.871  1.00 25.32 149 A 1 
ATOM 1128 C CA    . LEU A 1 149 ? 6.715   -5.476  57.792  1.00 28.58 149 A 1 
ATOM 1129 C C     . LEU A 1 149 ? 6.972   -4.031  58.269  1.00 26.99 149 A 1 
ATOM 1130 O O     . LEU A 1 149 ? 6.202   -3.120  57.981  1.00 25.47 149 A 1 
ATOM 1131 C CB    . LEU A 1 149 ? 7.270   -5.761  56.384  1.00 26.57 149 A 1 
ATOM 1132 C CG    . LEU A 1 149 ? 7.898   -7.155  56.273  1.00 25.21 149 A 1 
ATOM 1133 C CD1   . LEU A 1 149 ? 8.055   -7.567  54.808  1.00 26.14 149 A 1 
ATOM 1134 C CD2   . LEU A 1 149 ? 9.293   -7.216  56.922  1.00 29.62 149 A 1 
ATOM 1135 N N     . PHE A 1 150 ? 8.059   -3.875  59.039  1.00 25.88 150 A 1 
ATOM 1136 C CA    . PHE A 1 150 ? 8.432   -2.682  59.813  1.00 28.79 150 A 1 
ATOM 1137 C C     . PHE A 1 150 ? 8.841   -1.457  58.960  1.00 27.29 150 A 1 
ATOM 1138 O O     . PHE A 1 150 ? 9.326   -1.595  57.845  1.00 26.37 150 A 1 
ATOM 1139 C CB    . PHE A 1 150 ? 9.557   -3.063  60.787  1.00 26.63 150 A 1 
ATOM 1140 C CG    . PHE A 1 150 ? 9.115   -3.385  62.197  1.00 27.18 150 A 1 
ATOM 1141 C CD1   . PHE A 1 150 ? 9.264   -2.419  63.215  1.00 29.65 150 A 1 
ATOM 1142 C CD2   . PHE A 1 150 ? 8.562   -4.640  62.510  1.00 32.40 150 A 1 
ATOM 1143 C CE1   . PHE A 1 150 ? 8.883   -2.716  64.533  1.00 29.47 150 A 1 
ATOM 1144 C CE2   . PHE A 1 150 ? 8.170   -4.933  63.830  1.00 28.24 150 A 1 
ATOM 1145 C CZ    . PHE A 1 150 ? 8.341   -3.980  64.849  1.00 27.90 150 A 1 
ATOM 1146 N N     . ALA A 1 151 ? 8.714   -0.270  59.541  1.00 28.22 151 A 1 
ATOM 1147 C CA    . ALA A 1 151 ? 8.654   1.038   58.865  1.00 31.59 151 A 1 
ATOM 1148 C C     . ALA A 1 151 ? 9.918   1.933   58.879  1.00 29.67 151 A 1 
ATOM 1149 O O     . ALA A 1 151 ? 9.894   2.974   58.242  1.00 28.27 151 A 1 
ATOM 1150 C CB    . ALA A 1 151 ? 7.480   1.788   59.516  1.00 28.98 151 A 1 
ATOM 1151 N N     . GLU A 1 152 ? 10.987  1.615   59.620  1.00 27.51 152 A 1 
ATOM 1152 C CA    . GLU A 1 152 ? 11.770  2.642   60.345  1.00 30.02 152 A 1 
ATOM 1153 C C     . GLU A 1 152 ? 12.583  3.718   59.569  1.00 28.08 152 A 1 
ATOM 1154 O O     . GLU A 1 152 ? 12.679  4.827   60.068  1.00 27.15 152 A 1 
ATOM 1155 C CB    . GLU A 1 152 ? 12.749  1.945   61.314  1.00 28.33 152 A 1 
ATOM 1156 C CG    . GLU A 1 152 ? 12.136  1.656   62.686  1.00 27.04 152 A 1 
ATOM 1157 C CD    . GLU A 1 152 ? 13.143  1.068   63.682  1.00 27.62 152 A 1 
ATOM 1158 O OE1   . GLU A 1 152 ? 12.864  1.177   64.900  1.00 27.20 152 A 1 
ATOM 1159 O OE2   . GLU A 1 152 ? 14.148  0.458   63.240  1.00 28.73 152 A 1 
ATOM 1160 N N     . ALA A 1 153 ? 13.291  3.427   58.513  1.00 25.91 153 A 1 
ATOM 1161 C CA    . ALA A 1 153 ? 14.582  4.104   58.279  1.00 28.50 153 A 1 
ATOM 1162 C C     . ALA A 1 153 ? 14.518  5.641   58.042  1.00 26.77 153 A 1 
ATOM 1163 O O     . ALA A 1 153 ? 13.909  6.119   57.092  1.00 26.11 153 A 1 
ATOM 1164 C CB    . ALA A 1 153 ? 15.352  3.373   57.184  1.00 26.86 153 A 1 
ATOM 1165 N N     . GLU A 1 154 ? 15.288  6.395   58.880  1.00 29.90 154 A 1 
ATOM 1166 C CA    . GLU A 1 154 ? 15.201  7.850   59.146  1.00 33.12 154 A 1 
ATOM 1167 C C     . GLU A 1 154 ? 15.885  8.837   58.164  1.00 30.96 154 A 1 
ATOM 1168 O O     . GLU A 1 154 ? 15.753  10.043  58.371  1.00 30.12 154 A 1 
ATOM 1169 C CB    . GLU A 1 154 ? 15.895  8.116   60.497  1.00 31.59 154 A 1 
ATOM 1170 C CG    . GLU A 1 154 ? 15.183  7.640   61.759  1.00 29.65 154 A 1 
ATOM 1171 C CD    . GLU A 1 154 ? 15.924  8.142   63.017  1.00 29.28 154 A 1 
ATOM 1172 O OE1   . GLU A 1 154 ? 15.259  8.700   63.907  1.00 27.52 154 A 1 
ATOM 1173 O OE2   . GLU A 1 154 ? 17.171  8.000   63.044  1.00 30.01 154 A 1 
ATOM 1174 N N     . ALA A 1 155 ? 16.729  8.432   57.227  1.00 25.23 155 A 1 
ATOM 1175 C CA    . ALA A 1 155 ? 17.967  9.166   56.916  1.00 27.78 155 A 1 
ATOM 1176 C C     . ALA A 1 155 ? 17.799  10.663  56.520  1.00 26.18 155 A 1 
ATOM 1177 O O     . ALA A 1 155 ? 17.101  11.016  55.574  1.00 25.33 155 A 1 
ATOM 1178 C CB    . ALA A 1 155 ? 18.765  8.379   55.883  1.00 26.24 155 A 1 
ATOM 1179 N N     . THR A 1 156 ? 18.575  11.537  57.247  1.00 33.90 156 A 1 
ATOM 1180 C CA    . THR A 1 156 ? 18.352  12.991  57.468  1.00 36.49 156 A 1 
ATOM 1181 C C     . THR A 1 156 ? 19.146  13.974  56.597  1.00 33.82 156 A 1 
ATOM 1182 O O     . THR A 1 156 ? 19.054  15.180  56.834  1.00 32.40 156 A 1 
ATOM 1183 C CB    . THR A 1 156 ? 18.730  13.299  58.921  1.00 32.54 156 A 1 
ATOM 1184 O OG1   . THR A 1 156 ? 19.924  12.630  59.278  1.00 30.55 156 A 1 
ATOM 1185 C CG2   . THR A 1 156 ? 17.665  12.871  59.921  1.00 34.05 156 A 1 
ATOM 1186 N N     . ALA A 1 157 ? 20.023  13.526  55.685  1.00 27.75 157 A 1 
ATOM 1187 C CA    . ALA A 1 157 ? 21.237  14.283  55.324  1.00 28.48 157 A 1 
ATOM 1188 C C     . ALA A 1 157 ? 21.032  15.709  54.725  1.00 26.59 157 A 1 
ATOM 1189 O O     . ALA A 1 157 ? 20.051  15.967  54.031  1.00 25.91 157 A 1 
ATOM 1190 C CB    . ALA A 1 157 ? 22.126  13.399  54.450  1.00 27.42 157 A 1 
ATOM 1191 N N     . PRO A 1 158 ? 21.980  16.651  55.011  1.00 25.41 158 A 1 
ATOM 1192 C CA    . PRO A 1 158 ? 21.723  18.093  55.101  1.00 27.88 158 A 1 
ATOM 1193 C C     . PRO A 1 158 ? 22.045  18.935  53.842  1.00 27.05 158 A 1 
ATOM 1194 O O     . PRO A 1 158 ? 22.390  18.434  52.782  1.00 25.73 158 A 1 
ATOM 1195 C CB    . PRO A 1 158 ? 22.550  18.520  56.324  1.00 25.45 158 A 1 
ATOM 1196 C CG    . PRO A 1 158 ? 23.808  17.663  56.186  1.00 25.64 158 A 1 
ATOM 1197 C CD    . PRO A 1 158 ? 23.225  16.337  55.698  1.00 31.72 158 A 1 
ATOM 1198 N N     . VAL A 1 159 ? 21.968  20.277  54.048  1.00 25.07 159 A 1 
ATOM 1199 C CA    . VAL A 1 159 ? 21.607  21.362  53.098  1.00 29.06 159 A 1 
ATOM 1200 C C     . VAL A 1 159 ? 22.745  21.997  52.256  1.00 27.43 159 A 1 
ATOM 1201 O O     . VAL A 1 159 ? 22.452  22.842  51.416  1.00 26.01 159 A 1 
ATOM 1202 C CB    . VAL A 1 159 ? 20.902  22.467  53.924  1.00 27.09 159 A 1 
ATOM 1203 C CG1   . VAL A 1 159 ? 20.345  23.649  53.120  1.00 25.58 159 A 1 
ATOM 1204 C CG2   . VAL A 1 159 ? 19.713  21.916  54.729  1.00 30.27 159 A 1 
ATOM 1205 N N     . LEU A 1 160 ? 24.025  21.729  52.482  1.00 26.52 160 A 1 
ATOM 1206 C CA    . LEU A 1 160 ? 25.143  22.668  52.286  1.00 29.95 160 A 1 
ATOM 1207 C C     . LEU A 1 160 ? 25.211  23.395  50.918  1.00 28.04 160 A 1 
ATOM 1208 O O     . LEU A 1 160 ? 25.286  22.782  49.853  1.00 27.04 160 A 1 
ATOM 1209 C CB    . LEU A 1 160 ? 26.477  21.979  52.616  1.00 28.55 160 A 1 
ATOM 1210 C CG    . LEU A 1 160 ? 26.827  22.050  54.117  1.00 27.96 160 A 1 
ATOM 1211 C CD1   . LEU A 1 160 ? 27.922  21.035  54.445  1.00 30.37 160 A 1 
ATOM 1212 C CD2   . LEU A 1 160 ? 27.330  23.440  54.514  1.00 35.29 160 A 1 
ATOM 1213 N N     . GLY A 1 161 ? 25.282  24.739  50.992  1.00 29.74 161 A 1 
ATOM 1214 C CA    . GLY A 1 161 ? 25.116  25.715  49.916  1.00 32.48 161 A 1 
ATOM 1215 C C     . GLY A 1 161 ? 26.379  26.393  49.355  1.00 30.91 161 A 1 
ATOM 1216 O O     . GLY A 1 161 ? 26.570  27.580  49.593  1.00 29.26 161 A 1 
ATOM 1217 N N     . ARG A 1 162 ? 27.254  25.687  48.652  1.00 23.75 162 A 1 
ATOM 1218 C CA    . ARG A 1 162 ? 28.554  26.261  48.247  1.00 29.20 162 A 1 
ATOM 1219 C C     . ARG A 1 162 ? 28.444  27.372  47.185  1.00 27.48 162 A 1 
ATOM 1220 O O     . ARG A 1 162 ? 27.565  27.332  46.337  1.00 25.60 162 A 1 
ATOM 1221 C CB    . ARG A 1 162 ? 29.528  25.143  47.843  1.00 27.67 162 A 1 
ATOM 1222 C CG    . ARG A 1 162 ? 30.975  25.513  48.198  1.00 27.41 162 A 1 
ATOM 1223 C CD    . ARG A 1 162 ? 31.946  24.378  47.866  1.00 27.00 162 A 1 
ATOM 1224 N NE    . ARG A 1 162 ? 33.304  24.692  48.333  1.00 27.54 162 A 1 
ATOM 1225 C CZ    . ARG A 1 162 ? 34.373  23.914  48.216  1.00 26.14 162 A 1 
ATOM 1226 N NH1   . ARG A 1 162 ? 34.310  22.752  47.622  1.00 25.06 162 A 1 
ATOM 1227 N NH2   . ARG A 1 162 ? 35.521  24.301  48.673  1.00 24.07 162 A 1 
ATOM 1228 N N     . LYS A 1 163 ? 29.352  28.388  47.294  1.00 21.22 163 A 1 
ATOM 1229 C CA    . LYS A 1 163 ? 29.252  29.763  46.756  1.00 28.64 163 A 1 
ATOM 1230 C C     . LYS A 1 163 ? 29.684  29.992  45.276  1.00 26.86 163 A 1 
ATOM 1231 O O     . LYS A 1 163 ? 28.880  29.788  44.386  1.00 25.43 163 A 1 
ATOM 1232 C CB    . LYS A 1 163 ? 30.019  30.712  47.692  1.00 27.27 163 A 1 
ATOM 1233 C CG    . LYS A 1 163 ? 29.433  31.139  49.032  1.00 25.79 163 A 1 
ATOM 1234 C CD    . LYS A 1 163 ? 30.453  32.150  49.566  1.00 24.44 163 A 1 
ATOM 1235 C CE    . LYS A 1 163 ? 30.005  33.074  50.684  1.00 22.65 163 A 1 
ATOM 1236 N NZ    . LYS A 1 163 ? 30.977  34.194  50.751  1.00 22.34 163 A 1 
ATOM 1237 N N     . GLU A 1 164 ? 30.925  30.518  44.999  1.00 25.23 164 A 1 
ATOM 1238 C CA    . GLU A 1 164 ? 31.107  31.897  44.497  1.00 28.77 164 A 1 
ATOM 1239 C C     . GLU A 1 164 ? 31.755  32.083  43.102  1.00 27.44 164 A 1 
ATOM 1240 O O     . GLU A 1 164 ? 31.463  33.078  42.459  1.00 26.80 164 A 1 
ATOM 1241 C CB    . GLU A 1 164 ? 31.973  32.684  45.515  1.00 27.85 164 A 1 
ATOM 1242 C CG    . GLU A 1 164 ? 31.264  33.858  46.204  1.00 27.05 164 A 1 
ATOM 1243 C CD    . GLU A 1 164 ? 32.008  34.383  47.451  1.00 26.69 164 A 1 
ATOM 1244 O OE1   . GLU A 1 164 ? 31.346  35.059  48.284  1.00 26.51 164 A 1 
ATOM 1245 O OE2   . GLU A 1 164 ? 33.179  34.015  47.675  1.00 27.88 164 A 1 
ATOM 1246 N N     . GLU A 1 165 ? 32.728  31.307  42.710  1.00 28.10 165 A 1 
ATOM 1247 C CA    . GLU A 1 165 ? 33.918  31.823  42.006  1.00 30.09 165 A 1 
ATOM 1248 C C     . GLU A 1 165 ? 33.710  32.437  40.598  1.00 28.53 165 A 1 
ATOM 1249 O O     . GLU A 1 165 ? 32.897  32.002  39.782  1.00 27.52 165 A 1 
ATOM 1250 C CB    . GLU A 1 165 ? 35.046  30.785  41.988  1.00 29.77 165 A 1 
ATOM 1251 C CG    . GLU A 1 165 ? 35.794  30.723  43.336  1.00 29.45 165 A 1 
ATOM 1252 C CD    . GLU A 1 165 ? 36.968  29.726  43.341  1.00 30.82 165 A 1 
ATOM 1253 O OE1   . GLU A 1 165 ? 37.821  29.841  44.254  1.00 30.75 165 A 1 
ATOM 1254 O OE2   . GLU A 1 165 ? 37.002  28.829  42.469  1.00 32.62 165 A 1 
ATOM 1255 N N     . ASP A 1 166 ? 34.577  33.467  40.339  1.00 27.82 166 A 1 
ATOM 1256 C CA    . ASP A 1 166 ? 34.288  34.689  39.571  1.00 30.49 166 A 1 
ATOM 1257 C C     . ASP A 1 166 ? 34.986  34.810  38.187  1.00 28.15 166 A 1 
ATOM 1258 O O     . ASP A 1 166 ? 34.940  35.863  37.563  1.00 27.32 166 A 1 
ATOM 1259 C CB    . ASP A 1 166 ? 34.777  35.822  40.501  1.00 29.49 166 A 1 
ATOM 1260 C CG    . ASP A 1 166 ? 34.102  37.185  40.341  1.00 27.32 166 A 1 
ATOM 1261 O OD1   . ASP A 1 166 ? 32.991  37.250  39.796  1.00 28.61 166 A 1 
ATOM 1262 O OD2   . ASP A 1 166 ? 34.727  38.169  40.813  1.00 29.79 166 A 1 
ATOM 1263 N N     . THR A 1 167 ? 35.739  33.811  37.720  1.00 26.14 167 A 1 
ATOM 1264 C CA    . THR A 1 167 ? 36.972  34.071  36.953  1.00 27.87 167 A 1 
ATOM 1265 C C     . THR A 1 167 ? 36.784  34.773  35.597  1.00 26.17 167 A 1 
ATOM 1266 O O     . THR A 1 167 ? 36.109  34.320  34.684  1.00 24.67 167 A 1 
ATOM 1267 C CB    . THR A 1 167 ? 37.866  32.835  36.800  1.00 25.84 167 A 1 
ATOM 1268 O OG1   . THR A 1 167 ? 37.122  31.688  36.475  1.00 25.61 167 A 1 
ATOM 1269 C CG2   . THR A 1 167 ? 38.627  32.535  38.084  1.00 28.84 167 A 1 
ATOM 1270 N N     . SER A 1 168 ? 37.543  35.895  35.512  1.00 29.38 168 A 1 
ATOM 1271 C CA    . SER A 1 168 ? 37.527  36.961  34.506  1.00 28.80 168 A 1 
ATOM 1272 C C     . SER A 1 168 ? 38.425  36.665  33.295  1.00 27.41 168 A 1 
ATOM 1273 O O     . SER A 1 168 ? 39.587  37.053  33.280  1.00 26.95 168 A 1 
ATOM 1274 C CB    . SER A 1 168 ? 38.022  38.222  35.234  1.00 28.20 168 A 1 
ATOM 1275 O OG    . SER A 1 168 ? 38.295  39.295  34.375  1.00 27.39 168 A 1 
ATOM 1276 N N     . TRP A 1 169 ? 37.952  35.976  32.261  1.00 34.28 169 A 1 
ATOM 1277 C CA    . TRP A 1 169 ? 38.807  35.709  31.102  1.00 31.80 169 A 1 
ATOM 1278 C C     . TRP A 1 169 ? 39.105  36.972  30.272  1.00 30.29 169 A 1 
ATOM 1279 O O     . TRP A 1 169 ? 38.234  37.773  29.941  1.00 28.41 169 A 1 
ATOM 1280 C CB    . TRP A 1 169 ? 38.287  34.532  30.272  1.00 30.45 169 A 1 
ATOM 1281 C CG    . TRP A 1 169 ? 38.735  33.207  30.802  1.00 28.53 169 A 1 
ATOM 1282 C CD1   . TRP A 1 169 ? 38.140  32.527  31.792  1.00 26.70 169 A 1 
ATOM 1283 C CD2   . TRP A 1 169 ? 39.918  32.422  30.419  1.00 28.69 169 A 1 
ATOM 1284 N NE1   . TRP A 1 169 ? 38.857  31.359  32.076  1.00 25.41 169 A 1 
ATOM 1285 C CE2   . TRP A 1 169 ? 39.950  31.264  31.245  1.00 25.40 169 A 1 
ATOM 1286 C CE3   . TRP A 1 169 ? 40.937  32.584  29.461  1.00 29.28 169 A 1 
ATOM 1287 C CZ2   . TRP A 1 169 ? 40.981  30.295  31.133  1.00 27.80 169 A 1 
ATOM 1288 C CZ3   . TRP A 1 169 ? 41.966  31.618  29.341  1.00 27.60 169 A 1 
ATOM 1289 C CH2   . TRP A 1 169 ? 41.978  30.496  30.164  1.00 28.38 169 A 1 
ATOM 1290 N N     . LEU A 1 170 ? 40.398  37.147  29.975  1.00 29.73 170 A 1 
ATOM 1291 C CA    . LEU A 1 170 ? 41.077  38.360  29.509  1.00 32.33 170 A 1 
ATOM 1292 C C     . LEU A 1 170 ? 40.792  38.777  28.047  1.00 30.69 170 A 1 
ATOM 1293 O O     . LEU A 1 170 ? 40.395  38.001  27.192  1.00 29.76 170 A 1 
ATOM 1294 C CB    . LEU A 1 170 ? 42.586  38.168  29.738  1.00 30.76 170 A 1 
ATOM 1295 C CG    . LEU A 1 170 ? 43.080  38.671  31.113  1.00 30.19 170 A 1 
ATOM 1296 C CD1   . LEU A 1 170 ? 44.383  37.972  31.498  1.00 33.08 170 A 1 
ATOM 1297 C CD2   . LEU A 1 170 ? 43.352  40.169  31.075  1.00 35.92 170 A 1 
ATOM 1298 N N     . LEU A 1 171 ? 41.132  40.042  27.795  1.00 28.96 171 A 1 
ATOM 1299 C CA    . LEU A 1 171 ? 40.736  40.963  26.706  1.00 32.04 171 A 1 
ATOM 1300 C C     . LEU A 1 171 ? 41.456  40.884  25.340  1.00 29.86 171 A 1 
ATOM 1301 O O     . LEU A 1 171 ? 40.987  41.546  24.420  1.00 28.40 171 A 1 
ATOM 1302 C CB    . LEU A 1 171 ? 40.997  42.376  27.263  1.00 30.33 171 A 1 
ATOM 1303 C CG    . LEU A 1 171 ? 39.822  43.024  28.009  1.00 29.62 171 A 1 
ATOM 1304 C CD1   . LEU A 1 171 ? 40.332  44.095  28.961  1.00 30.24 171 A 1 
ATOM 1305 C CD2   . LEU A 1 171 ? 38.860  43.684  27.017  1.00 32.78 171 A 1 
ATOM 1306 N N     . LEU A 1 172 ? 42.630  40.298  25.212  1.00 30.12 172 A 1 
ATOM 1307 C CA    . LEU A 1 172 ? 43.714  40.823  24.364  1.00 33.58 172 A 1 
ATOM 1308 C C     . LEU A 1 172 ? 43.369  41.092  22.874  1.00 31.11 172 A 1 
ATOM 1309 O O     . LEU A 1 172 ? 42.713  40.307  22.210  1.00 29.73 172 A 1 
ATOM 1310 C CB    . LEU A 1 172 ? 44.973  39.953  24.506  1.00 31.67 172 A 1 
ATOM 1311 C CG    . LEU A 1 172 ? 45.896  40.407  25.648  1.00 30.99 172 A 1 
ATOM 1312 C CD1   . LEU A 1 172 ? 46.897  39.313  25.995  1.00 32.49 172 A 1 
ATOM 1313 C CD2   . LEU A 1 172 ? 46.691  41.674  25.276  1.00 34.62 172 A 1 
ATOM 1314 N N     . SER A 1 173 ? 43.924  42.200  22.363  1.00 30.53 173 A 1 
ATOM 1315 C CA    . SER A 1 173 ? 43.347  43.097  21.345  1.00 33.40 173 A 1 
ATOM 1316 C C     . SER A 1 173 ? 44.011  43.180  19.958  1.00 30.92 173 A 1 
ATOM 1317 O O     . SER A 1 173 ? 43.523  43.962  19.144  1.00 29.74 173 A 1 
ATOM 1318 C CB    . SER A 1 173 ? 43.424  44.502  21.949  1.00 31.73 173 A 1 
ATOM 1319 O OG    . SER A 1 173 ? 44.762  44.815  22.299  1.00 32.25 173 A 1 
ATOM 1320 N N     . LYS A 1 174 ? 45.143  42.582  19.695  1.00 27.06 174 A 1 
ATOM 1321 C CA    . LYS A 1 174 ? 46.153  43.153  18.779  1.00 33.79 174 A 1 
ATOM 1322 C C     . LYS A 1 174 ? 45.723  43.351  17.309  1.00 32.04 174 A 1 
ATOM 1323 O O     . LYS A 1 174 ? 45.117  42.483  16.701  1.00 29.05 174 A 1 
ATOM 1324 C CB    . LYS A 1 174 ? 47.472  42.381  18.843  1.00 30.89 174 A 1 
ATOM 1325 C CG    . LYS A 1 174 ? 48.392  42.936  19.943  1.00 30.64 174 A 1 
ATOM 1326 C CD    . LYS A 1 174 ? 49.772  42.277  19.875  1.00 29.02 174 A 1 
ATOM 1327 C CE    . LYS A 1 174 ? 50.713  42.921  20.899  1.00 26.61 174 A 1 
ATOM 1328 N NZ    . LYS A 1 174 ? 52.065  42.319  20.861  1.00 26.33 174 A 1 
ATOM 1329 N N     . ASP A 1 175 ? 46.183  44.491  16.778  1.00 32.01 175 A 1 
ATOM 1330 C CA    . ASP A 1 175 ? 45.694  45.185  15.568  1.00 35.53 175 A 1 
ATOM 1331 C C     . ASP A 1 175 ? 46.276  44.788  14.185  1.00 32.29 175 A 1 
ATOM 1332 O O     . ASP A 1 175 ? 45.544  44.633  13.219  1.00 29.90 175 A 1 
ATOM 1333 C CB    . ASP A 1 175 ? 46.034  46.677  15.724  1.00 32.16 175 A 1 
ATOM 1334 C CG    . ASP A 1 175 ? 45.423  47.346  16.952  1.00 29.55 175 A 1 
ATOM 1335 O OD1   . ASP A 1 175 ? 44.181  47.398  17.023  1.00 29.85 175 A 1 
ATOM 1336 O OD2   . ASP A 1 175 ? 46.221  47.801  17.797  1.00 30.53 175 A 1 
ATOM 1337 N N     . SER A 1 176 ? 47.594  44.852  14.033  1.00 30.74 176 A 1 
ATOM 1338 C CA    . SER A 1 176 ? 48.282  45.320  12.814  1.00 33.62 176 A 1 
ATOM 1339 C C     . SER A 1 176 ? 48.544  44.212  11.768  1.00 32.14 176 A 1 
ATOM 1340 O O     . SER A 1 176 ? 48.016  43.120  11.916  1.00 29.93 176 A 1 
ATOM 1341 C CB    . SER A 1 176 ? 49.561  46.041  13.282  1.00 30.48 176 A 1 
ATOM 1342 O OG    . SER A 1 176 ? 50.606  45.159  13.623  1.00 30.64 176 A 1 
ATOM 1343 N N     . ASP A 1 177 ? 49.317  44.301  10.712  1.00 34.42 177 A 1 
ATOM 1344 C CA    . ASP A 1 177 ? 49.944  45.240  9.765   1.00 37.32 177 A 1 
ATOM 1345 C C     . ASP A 1 177 ? 50.148  44.437  8.438   1.00 34.24 177 A 1 
ATOM 1346 O O     . ASP A 1 177 ? 49.890  43.243  8.414   1.00 32.11 177 A 1 
ATOM 1347 C CB    . ASP A 1 177 ? 51.311  45.682  10.324  1.00 34.18 177 A 1 
ATOM 1348 C CG    . ASP A 1 177 ? 51.467  47.181  10.597  1.00 31.41 177 A 1 
ATOM 1349 O OD1   . ASP A 1 177 ? 50.648  47.963  10.069  1.00 32.24 177 A 1 
ATOM 1350 O OD2   . ASP A 1 177 ? 52.457  47.527  11.282  1.00 33.27 177 A 1 
ATOM 1351 N N     . ASN A 1 178 ? 50.695  44.802  7.359   1.00 34.84 178 A 1 
ATOM 1352 C CA    . ASN A 1 178 ? 50.669  45.903  6.410   1.00 36.69 178 A 1 
ATOM 1353 C C     . ASN A 1 178 ? 50.981  45.415  4.961   1.00 33.27 178 A 1 
ATOM 1354 O O     . ASN A 1 178 ? 50.156  45.501  4.059   1.00 30.26 178 A 1 
ATOM 1355 C CB    . ASN A 1 178 ? 51.735  46.944  6.829   1.00 33.71 178 A 1 
ATOM 1356 C CG    . ASN A 1 178 ? 51.548  48.330  6.245   1.00 30.82 178 A 1 
ATOM 1357 O OD1   . ASN A 1 178 ? 50.796  48.583  5.330   1.00 32.88 178 A 1 
ATOM 1358 N ND2   . ASN A 1 178 ? 52.263  49.302  6.777   1.00 34.24 178 A 1 
ATOM 1359 N N     . HIS A 1 179 ? 52.218  44.986  4.684   1.00 37.61 179 A 1 
ATOM 1360 C CA    . HIS A 1 179 ? 52.915  45.041  3.371   1.00 40.66 179 A 1 
ATOM 1361 C C     . HIS A 1 179 ? 52.882  43.741  2.531   1.00 38.24 179 A 1 
ATOM 1362 O O     . HIS A 1 179 ? 52.502  42.699  3.022   1.00 35.36 179 A 1 
ATOM 1363 C CB    . HIS A 1 179 ? 54.369  45.443  3.665   1.00 36.98 179 A 1 
ATOM 1364 C CG    . HIS A 1 179 ? 54.630  46.921  3.786   1.00 36.04 179 A 1 
ATOM 1365 N ND1   . HIS A 1 179 ? 54.028  47.945  3.086   1.00 36.08 179 A 1 
ATOM 1366 C CD2   . HIS A 1 179 ? 55.632  47.488  4.544   1.00 36.24 179 A 1 
ATOM 1367 C CE1   . HIS A 1 179 ? 54.634  49.090  3.433   1.00 34.31 179 A 1 
ATOM 1368 N NE2   . HIS A 1 179 ? 55.616  48.858  4.307   1.00 35.12 179 A 1 
ATOM 1369 N N     . ASN A 1 180 ? 53.395  43.639  1.308   1.00 36.72 180 A 1 
ATOM 1370 C CA    . ASN A 1 180 ? 53.504  44.504  0.104   1.00 38.85 180 A 1 
ATOM 1371 C C     . ASN A 1 180 ? 53.816  43.669  -1.166  1.00 35.47 180 A 1 
ATOM 1372 O O     . ASN A 1 180 ? 53.253  43.929  -2.224  1.00 32.79 180 A 1 
ATOM 1373 C CB    . ASN A 1 180 ? 54.643  45.544  0.277   1.00 36.03 180 A 1 
ATOM 1374 C CG    . ASN A 1 180 ? 54.495  46.809  -0.559  1.00 33.19 180 A 1 
ATOM 1375 O OD1   . ASN A 1 180 ? 53.582  47.002  -1.330  1.00 35.13 180 A 1 
ATOM 1376 N ND2   . ASN A 1 180 ? 55.398  47.754  -0.398  1.00 36.64 180 A 1 
ATOM 1377 N N     . ARG A 1 181 ? 54.806  42.775  -1.150  1.00 36.28 181 A 1 
ATOM 1378 C CA    . ARG A 1 181 ? 55.787  42.695  -2.267  1.00 40.31 181 A 1 
ATOM 1379 C C     . ARG A 1 181 ? 55.522  41.638  -3.370  1.00 37.17 181 A 1 
ATOM 1380 O O     . ARG A 1 181 ? 54.711  40.755  -3.240  1.00 33.44 181 A 1 
ATOM 1381 C CB    . ARG A 1 181 ? 57.210  42.578  -1.679  1.00 36.53 181 A 1 
ATOM 1382 C CG    . ARG A 1 181 ? 58.238  43.420  -2.455  1.00 34.32 181 A 1 
ATOM 1383 C CD    . ARG A 1 181 ? 59.628  43.288  -1.827  1.00 32.92 181 A 1 
ATOM 1384 N NE    . ARG A 1 181 ? 60.601  44.199  -2.470  1.00 32.00 181 A 1 
ATOM 1385 C CZ    . ARG A 1 181 ? 61.883  44.332  -2.143  1.00 29.12 181 A 1 
ATOM 1386 N NH1   . ARG A 1 181 ? 62.418  43.605  -1.198  1.00 28.44 181 A 1 
ATOM 1387 N NH2   . ARG A 1 181 ? 62.638  45.194  -2.760  1.00 29.13 181 A 1 
ATOM 1388 N N     . SER A 1 182 ? 56.278  41.792  -4.418  1.00 40.67 182 A 1 
ATOM 1389 C CA    . SER A 1 182 ? 56.043  41.664  -5.860  1.00 42.48 182 A 1 
ATOM 1390 C C     . SER A 1 182 ? 56.389  40.332  -6.557  1.00 40.91 182 A 1 
ATOM 1391 O O     . SER A 1 182 ? 55.483  39.694  -7.089  1.00 37.69 182 A 1 
ATOM 1392 C CB    . SER A 1 182 ? 56.771  42.859  -6.524  1.00 38.23 182 A 1 
ATOM 1393 O OG    . SER A 1 182 ? 57.427  42.616  -7.734  1.00 34.94 182 A 1 
ATOM 1394 N N     . GLY A 1 183 ? 57.684  39.963  -6.757  1.00 38.99 183 A 1 
ATOM 1395 C CA    . GLY A 1 183 ? 58.040  39.837  -8.173  1.00 39.57 183 A 1 
ATOM 1396 C C     . GLY A 1 183 ? 58.296  38.469  -8.844  1.00 37.27 183 A 1 
ATOM 1397 O O     . GLY A 1 183 ? 57.501  38.085  -9.689  1.00 34.66 183 A 1 
ATOM 1398 N N     . ASN A 1 184 ? 59.495  37.790  -8.687  1.00 42.64 184 A 1 
ATOM 1399 C CA    . ASN A 1 184 ? 60.340  37.676  -9.886  1.00 43.87 184 A 1 
ATOM 1400 C C     . ASN A 1 184 ? 60.350  36.352  -10.726 1.00 40.50 184 A 1 
ATOM 1401 O O     . ASN A 1 184 ? 59.584  36.223  -11.671 1.00 36.05 184 A 1 
ATOM 1402 C CB    . ASN A 1 184 ? 61.761  38.165  -9.512  1.00 39.11 184 A 1 
ATOM 1403 C CG    . ASN A 1 184 ? 62.331  39.235  -10.415 1.00 35.31 184 A 1 
ATOM 1404 O OD1   . ASN A 1 184 ? 61.681  39.828  -11.246 1.00 36.52 184 A 1 
ATOM 1405 N ND2   . ASN A 1 184 ? 63.594  39.550  -10.227 1.00 38.44 184 A 1 
ATOM 1406 N N     . ASN A 1 185 ? 61.322  35.496  -10.512 1.00 43.62 185 A 1 
ATOM 1407 C CA    . ASN A 1 185 ? 62.170  35.003  -11.631 1.00 44.33 185 A 1 
ATOM 1408 C C     . ASN A 1 185 ? 62.119  33.487  -11.984 1.00 40.79 185 A 1 
ATOM 1409 O O     . ASN A 1 185 ? 61.320  32.731  -11.475 1.00 36.45 185 A 1 
ATOM 1410 C CB    . ASN A 1 185 ? 63.614  35.498  -11.369 1.00 40.00 185 A 1 
ATOM 1411 C CG    . ASN A 1 185 ? 64.119  36.536  -12.361 1.00 35.56 185 A 1 
ATOM 1412 O OD1   . ASN A 1 185 ? 63.477  36.928  -13.314 1.00 36.89 185 A 1 
ATOM 1413 N ND2   . ASN A 1 185 ? 65.320  37.033  -12.138 1.00 37.93 185 A 1 
ATOM 1414 N N     . SER A 1 186 ? 62.976  33.079  -12.848 1.00 40.92 186 A 1 
ATOM 1415 C CA    . SER A 1 186 ? 62.824  32.208  -14.023 1.00 41.73 186 A 1 
ATOM 1416 C C     . SER A 1 186 ? 63.245  30.712  -13.995 1.00 39.77 186 A 1 
ATOM 1417 O O     . SER A 1 186 ? 62.472  29.901  -14.492 1.00 36.39 186 A 1 
ATOM 1418 C CB    . SER A 1 186 ? 63.593  32.883  -15.160 1.00 37.44 186 A 1 
ATOM 1419 O OG    . SER A 1 186 ? 64.943  33.111  -14.802 1.00 35.22 186 A 1 
ATOM 1420 N N     . SER A 1 187 ? 64.493  30.325  -13.681 1.00 39.20 187 A 1 
ATOM 1421 C CA    . SER A 1 187 ? 65.271  29.706  -14.778 1.00 41.16 187 A 1 
ATOM 1422 C C     . SER A 1 187 ? 65.602  28.186  -14.793 1.00 39.69 187 A 1 
ATOM 1423 O O     . SER A 1 187 ? 65.106  27.470  -15.661 1.00 37.47 187 A 1 
ATOM 1424 C CB    . SER A 1 187 ? 66.564  30.505  -14.984 1.00 37.58 187 A 1 
ATOM 1425 O OG    . SER A 1 187 ? 67.353  30.498  -13.805 1.00 35.66 187 A 1 
ATOM 1426 N N     . THR A 1 188 ? 66.588  27.751  -14.058 1.00 44.54 188 A 1 
ATOM 1427 C CA    . THR A 1 188 ? 67.578  26.705  -14.451 1.00 46.73 188 A 1 
ATOM 1428 C C     . THR A 1 188 ? 67.298  25.286  -13.891 1.00 45.24 188 A 1 
ATOM 1429 O O     . THR A 1 188 ? 66.341  25.129  -13.170 1.00 41.18 188 A 1 
ATOM 1430 C CB    . THR A 1 188 ? 68.960  27.179  -13.984 1.00 40.76 188 A 1 
ATOM 1431 O OG1   . THR A 1 188 ? 68.901  27.615  -12.629 1.00 37.50 188 A 1 
ATOM 1432 C CG2   . THR A 1 188 ? 69.516  28.335  -14.791 1.00 41.80 188 A 1 
ATOM 1433 N N     . SER A 1 189 ? 68.084  24.249  -14.090 1.00 39.86 189 A 1 
ATOM 1434 C CA    . SER A 1 189 ? 68.735  23.594  -15.248 1.00 41.25 189 A 1 
ATOM 1435 C C     . SER A 1 189 ? 69.069  22.107  -14.989 1.00 40.61 189 A 1 
ATOM 1436 O O     . SER A 1 189 ? 68.707  21.264  -15.798 1.00 38.46 189 A 1 
ATOM 1437 C CB    . SER A 1 189 ? 70.070  24.265  -15.630 1.00 37.50 189 A 1 
ATOM 1438 O OG    . SER A 1 189 ? 71.006  24.189  -14.571 1.00 34.88 189 A 1 
ATOM 1439 N N     . SER A 1 190 ? 69.840  21.773  -13.999 1.00 37.80 190 A 1 
ATOM 1440 C CA    . SER A 1 190 ? 70.739  20.587  -13.954 1.00 40.19 190 A 1 
ATOM 1441 C C     . SER A 1 190 ? 70.144  19.361  -13.224 1.00 39.35 190 A 1 
ATOM 1442 O O     . SER A 1 190 ? 69.005  19.407  -12.825 1.00 36.79 190 A 1 
ATOM 1443 C CB    . SER A 1 190 ? 72.032  21.061  -13.287 1.00 36.35 190 A 1 
ATOM 1444 O OG    . SER A 1 190 ? 71.836  21.354  -11.915 1.00 33.71 190 A 1 
ATOM 1445 N N     . SER A 1 191 ? 70.814  18.244  -12.986 1.00 38.20 191 A 1 
ATOM 1446 C CA    . SER A 1 191 ? 71.831  17.457  -13.697 1.00 40.39 191 A 1 
ATOM 1447 C C     . SER A 1 191 ? 71.696  15.940  -13.439 1.00 39.45 191 A 1 
ATOM 1448 O O     . SER A 1 191 ? 71.096  15.277  -14.276 1.00 37.54 191 A 1 
ATOM 1449 C CB    . SER A 1 191 ? 73.270  17.922  -13.395 1.00 36.41 191 A 1 
ATOM 1450 O OG    . SER A 1 191 ? 73.568  17.806  -12.014 1.00 34.17 191 A 1 
ATOM 1451 N N     . SER A 1 192 ? 72.300  15.335  -12.391 1.00 37.80 192 A 1 
ATOM 1452 C CA    . SER A 1 192 ? 73.158  14.184  -12.706 1.00 39.45 192 A 1 
ATOM 1453 C C     . SER A 1 192 ? 72.806  12.748  -12.258 1.00 38.53 192 A 1 
ATOM 1454 O O     . SER A 1 192 ? 72.356  11.960  -13.091 1.00 37.50 192 A 1 
ATOM 1455 C CB    . SER A 1 192 ? 74.595  14.527  -12.309 1.00 35.93 192 A 1 
ATOM 1456 O OG    . SER A 1 192 ? 74.705  14.783  -10.920 1.00 34.12 192 A 1 
ATOM 1457 N N     . GLN A 1 193 ? 73.188  12.352  -11.077 1.00 31.58 193 A 1 
ATOM 1458 C CA    . GLN A 1 193 ? 73.768  11.011  -10.786 1.00 33.34 193 A 1 
ATOM 1459 C C     . GLN A 1 193 ? 72.801  10.042  -10.039 1.00 32.04 193 A 1 
ATOM 1460 O O     . GLN A 1 193 ? 71.646  10.401  -9.864  1.00 30.36 193 A 1 
ATOM 1461 C CB    . GLN A 1 193 ? 75.041  11.276  -9.962  1.00 30.67 193 A 1 
ATOM 1462 C CG    . GLN A 1 193 ? 76.239  11.831  -10.732 1.00 29.98 193 A 1 
ATOM 1463 C CD    . GLN A 1 193 ? 77.482  11.931  -9.848  1.00 28.02 193 A 1 
ATOM 1464 O OE1   . GLN A 1 193 ? 77.452  11.871  -8.635  1.00 28.00 193 A 1 
ATOM 1465 N NE2   . GLN A 1 193 ? 78.653  12.109  -10.438 1.00 27.16 193 A 1 
ATOM 1466 N N     . TYR A 1 194 ? 73.122  8.888   -9.494  1.00 27.19 194 A 1 
ATOM 1467 C CA    . TYR A 1 194 ? 74.086  7.800   -9.802  1.00 30.31 194 A 1 
ATOM 1468 C C     . TYR A 1 194 ? 73.555  6.427   -9.290  1.00 28.32 194 A 1 
ATOM 1469 O O     . TYR A 1 194 ? 73.667  5.441   -9.984  1.00 26.54 194 A 1 
ATOM 1470 C CB    . TYR A 1 194 ? 75.431  8.032   -9.087  1.00 27.90 194 A 1 
ATOM 1471 C CG    . TYR A 1 194 ? 76.680  7.612   -9.842  1.00 27.49 194 A 1 
ATOM 1472 C CD1   . TYR A 1 194 ? 77.033  6.255   -9.973  1.00 26.51 194 A 1 
ATOM 1473 C CD2   . TYR A 1 194 ? 77.530  8.593   -10.382 1.00 27.33 194 A 1 
ATOM 1474 C CE1   . TYR A 1 194 ? 78.207  5.900   -10.679 1.00 25.68 194 A 1 
ATOM 1475 C CE2   . TYR A 1 194 ? 78.693  8.240   -11.080 1.00 25.64 194 A 1 
ATOM 1476 C CZ    . TYR A 1 194 ? 79.029  6.893   -11.238 1.00 26.71 194 A 1 
ATOM 1477 O OH    . TYR A 1 194 ? 80.155  6.561   -11.936 1.00 27.04 194 A 1 
ATOM 1478 N N     . PHE A 1 195 ? 73.084  6.373   -8.035  1.00 30.72 195 A 1 
ATOM 1479 C CA    . PHE A 1 195 ? 73.009  5.143   -7.214  1.00 31.23 195 A 1 
ATOM 1480 C C     . PHE A 1 195 ? 71.941  4.137   -7.683  1.00 30.29 195 A 1 
ATOM 1481 O O     . PHE A 1 195 ? 70.944  4.549   -8.266  1.00 29.20 195 A 1 
ATOM 1482 C CB    . PHE A 1 195 ? 72.723  5.559   -5.760  1.00 29.34 195 A 1 
ATOM 1483 C CG    . PHE A 1 195 ? 73.838  6.258   -5.029  1.00 29.91 195 A 1 
ATOM 1484 C CD1   . PHE A 1 195 ? 74.808  5.510   -4.334  1.00 30.50 195 A 1 
ATOM 1485 C CD2   . PHE A 1 195 ? 73.909  7.668   -5.005  1.00 32.81 195 A 1 
ATOM 1486 C CE1   . PHE A 1 195 ? 75.844  6.155   -3.630  1.00 29.60 195 A 1 
ATOM 1487 C CE2   . PHE A 1 195 ? 74.945  8.318   -4.303  1.00 27.83 195 A 1 
ATOM 1488 C CZ    . PHE A 1 195 ? 75.908  7.551   -3.618  1.00 27.33 195 A 1 
ATOM 1489 N N     . GLY A 1 196 ? 71.957  2.861   -7.435  1.00 34.34 196 A 1 
ATOM 1490 C CA    . GLY A 1 196 ? 72.860  1.893   -6.794  1.00 35.08 196 A 1 
ATOM 1491 C C     . GLY A 1 196 ? 72.178  0.508   -6.782  1.00 32.96 196 A 1 
ATOM 1492 O O     . GLY A 1 196 ? 71.025  0.391   -7.193  1.00 31.21 196 A 1 
ATOM 1493 N N     . GLU A 1 197 ? 72.860  -0.544  -6.329  1.00 32.68 197 A 1 
ATOM 1494 C CA    . GLU A 1 197 ? 72.733  -1.936  -6.813  1.00 35.08 197 A 1 
ATOM 1495 C C     . GLU A 1 197 ? 71.547  -2.830  -6.383  1.00 33.11 197 A 1 
ATOM 1496 O O     . GLU A 1 197 ? 71.160  -3.684  -7.159  1.00 31.19 197 A 1 
ATOM 1497 C CB    . GLU A 1 197 ? 73.999  -2.690  -6.362  1.00 32.34 197 A 1 
ATOM 1498 C CG    . GLU A 1 197 ? 75.285  -2.273  -7.078  1.00 30.06 197 A 1 
ATOM 1499 C CD    . GLU A 1 197 ? 76.520  -2.963  -6.481  1.00 28.38 197 A 1 
ATOM 1500 O OE1   . GLU A 1 197 ? 77.377  -3.400  -7.274  1.00 26.64 197 A 1 
ATOM 1501 O OE2   . GLU A 1 197 ? 76.608  -2.992  -5.235  1.00 27.64 197 A 1 
ATOM 1502 N N     . VAL A 1 198 ? 71.132  -2.818  -5.149  1.00 32.04 198 A 1 
ATOM 1503 C CA    . VAL A 1 198 ? 70.976  -4.069  -4.376  1.00 35.36 198 A 1 
ATOM 1504 C C     . VAL A 1 198 ? 69.897  -5.042  -4.902  1.00 33.09 198 A 1 
ATOM 1505 O O     . VAL A 1 198 ? 68.704  -4.761  -4.884  1.00 32.50 198 A 1 
ATOM 1506 C CB    . VAL A 1 198 ? 70.808  -3.816  -2.864  1.00 34.28 198 A 1 
ATOM 1507 C CG1   . VAL A 1 198 ? 70.919  -5.114  -2.076  1.00 34.74 198 A 1 
ATOM 1508 C CG2   . VAL A 1 198 ? 71.884  -2.865  -2.316  1.00 39.06 198 A 1 
ATOM 1509 N N     . ASP A 1 199 ? 70.363  -6.238  -5.270  1.00 36.78 199 A 1 
ATOM 1510 C CA    . ASP A 1 199 ? 69.746  -7.231  -6.165  1.00 38.10 199 A 1 
ATOM 1511 C C     . ASP A 1 199 ? 68.927  -8.341  -5.454  1.00 35.63 199 A 1 
ATOM 1512 O O     . ASP A 1 199 ? 68.718  -9.412  -6.020  1.00 34.79 199 A 1 
ATOM 1513 C CB    . ASP A 1 199 ? 70.909  -7.842  -6.954  1.00 36.59 199 A 1 
ATOM 1514 C CG    . ASP A 1 199 ? 70.645  -8.136  -8.432  1.00 33.61 199 A 1 
ATOM 1515 O OD1   . ASP A 1 199 ? 69.619  -7.679  -8.970  1.00 33.85 199 A 1 
ATOM 1516 O OD2   . ASP A 1 199 ? 71.515  -8.815  -9.029  1.00 34.59 199 A 1 
ATOM 1517 N N     . GLN A 1 200 ? 68.527  -8.174  -4.186  1.00 29.19 200 A 1 
ATOM 1518 C CA    . GLN A 1 200 ? 68.169  -9.323  -3.354  1.00 30.88 200 A 1 
ATOM 1519 C C     . GLN A 1 200 ? 66.964  -10.115 -3.887  1.00 28.79 200 A 1 
ATOM 1520 O O     . GLN A 1 200 ? 65.802  -9.699  -3.801  1.00 26.69 200 A 1 
ATOM 1521 C CB    . GLN A 1 200 ? 67.990  -8.944  -1.879  1.00 29.41 200 A 1 
ATOM 1522 C CG    . GLN A 1 200 ? 69.339  -8.898  -1.146  1.00 29.23 200 A 1 
ATOM 1523 C CD    . GLN A 1 200 ? 69.214  -8.757  0.376   1.00 26.67 200 A 1 
ATOM 1524 O OE1   . GLN A 1 200 ? 68.164  -8.549  0.948   1.00 26.25 200 A 1 
ATOM 1525 N NE2   . GLN A 1 200 ? 70.308  -8.878  1.095   1.00 24.77 200 A 1 
ATOM 1526 N N     . TYR A 1 201 ? 67.272  -11.313 -4.374  1.00 33.87 201 A 1 
ATOM 1527 C CA    . TYR A 1 201 ? 66.379  -12.396 -4.795  1.00 35.52 201 A 1 
ATOM 1528 C C     . TYR A 1 201 ? 65.535  -12.913 -3.617  1.00 32.74 201 A 1 
ATOM 1529 O O     . TYR A 1 201 ? 65.894  -13.892 -2.967  1.00 31.60 201 A 1 
ATOM 1530 C CB    . TYR A 1 201 ? 67.246  -13.537 -5.363  1.00 34.25 201 A 1 
ATOM 1531 C CG    . TYR A 1 201 ? 67.474  -13.533 -6.848  1.00 33.96 201 A 1 
ATOM 1532 C CD1   . TYR A 1 201 ? 66.775  -14.460 -7.662  1.00 32.86 201 A 1 
ATOM 1533 C CD2   . TYR A 1 201 ? 68.395  -12.655 -7.447  1.00 33.01 201 A 1 
ATOM 1534 C CE1   . TYR A 1 201 ? 66.997  -14.517 -9.043  1.00 30.85 201 A 1 
ATOM 1535 C CE2   . TYR A 1 201 ? 68.619  -12.704 -8.832  1.00 29.83 201 A 1 
ATOM 1536 C CZ    . TYR A 1 201 ? 67.917  -13.641 -9.624  1.00 30.40 201 A 1 
ATOM 1537 O OH    . TYR A 1 201 ? 68.137  -13.693 -10.975 1.00 30.83 201 A 1 
ATOM 1538 N N     . PHE A 1 202 ? 64.404  -12.267 -3.324  1.00 27.36 202 A 1 
ATOM 1539 C CA    . PHE A 1 202 ? 63.458  -12.850 -2.374  1.00 28.57 202 A 1 
ATOM 1540 C C     . PHE A 1 202 ? 62.675  -13.986 -3.033  1.00 27.93 202 A 1 
ATOM 1541 O O     . PHE A 1 202 ? 61.820  -13.777 -3.896  1.00 26.55 202 A 1 
ATOM 1542 C CB    . PHE A 1 202 ? 62.575  -11.777 -1.730  1.00 27.65 202 A 1 
ATOM 1543 C CG    . PHE A 1 202 ? 62.901  -11.570 -0.260  1.00 27.56 202 A 1 
ATOM 1544 C CD1   . PHE A 1 202 ? 62.249  -12.329 0.712   1.00 26.69 202 A 1 
ATOM 1545 C CD2   . PHE A 1 202 ? 63.906  -10.655 0.113   1.00 28.57 202 A 1 
ATOM 1546 C CE1   . PHE A 1 202 ? 62.580  -12.176 2.071   1.00 25.49 202 A 1 
ATOM 1547 C CE2   . PHE A 1 202 ? 64.242  -10.498 1.461   1.00 24.24 202 A 1 
ATOM 1548 C CZ    . PHE A 1 202 ? 63.578  -11.257 2.456   1.00 24.03 202 A 1 
ATOM 1549 N N     . ASP A 1 203 ? 63.009  -15.204 -2.612  1.00 37.13 203 A 1 
ATOM 1550 C CA    . ASP A 1 203 ? 62.508  -16.467 -3.160  1.00 38.26 203 A 1 
ATOM 1551 C C     . ASP A 1 203 ? 61.064  -16.731 -2.677  1.00 35.52 203 A 1 
ATOM 1552 O O     . ASP A 1 203 ? 60.814  -17.340 -1.643  1.00 34.33 203 A 1 
ATOM 1553 C CB    . ASP A 1 203 ? 63.516  -17.568 -2.773  1.00 36.38 203 A 1 
ATOM 1554 C CG    . ASP A 1 203 ? 63.695  -18.673 -3.810  1.00 32.92 203 A 1 
ATOM 1555 O OD1   . ASP A 1 203 ? 63.009  -18.640 -4.855  1.00 31.22 203 A 1 
ATOM 1556 O OD2   . ASP A 1 203 ? 64.544  -19.554 -3.543  1.00 31.07 203 A 1 
ATOM 1557 N N     . LEU A 1 204 ? 60.069  -16.222 -3.433  1.00 30.67 204 A 1 
ATOM 1558 C CA    . LEU A 1 204 ? 58.636  -16.238 -3.102  1.00 32.24 204 A 1 
ATOM 1559 C C     . LEU A 1 204 ? 57.948  -17.604 -3.336  1.00 30.28 204 A 1 
ATOM 1560 O O     . LEU A 1 204 ? 56.769  -17.657 -3.680  1.00 28.49 204 A 1 
ATOM 1561 C CB    . LEU A 1 204 ? 57.955  -15.073 -3.846  1.00 30.65 204 A 1 
ATOM 1562 C CG    . LEU A 1 204 ? 57.745  -13.828 -2.969  1.00 29.29 204 A 1 
ATOM 1563 C CD1   . LEU A 1 204 ? 57.531  -12.601 -3.851  1.00 30.78 204 A 1 
ATOM 1564 C CD2   . LEU A 1 204 ? 56.527  -13.983 -2.066  1.00 34.34 204 A 1 
ATOM 1565 N N     . VAL A 1 205 ? 58.662  -18.712 -3.154  1.00 30.44 205 A 1 
ATOM 1566 C CA    . VAL A 1 205 ? 58.171  -20.050 -3.564  1.00 35.49 205 A 1 
ATOM 1567 C C     . VAL A 1 205 ? 56.927  -20.514 -2.791  1.00 33.56 205 A 1 
ATOM 1568 O O     . VAL A 1 205 ? 56.028  -21.135 -3.361  1.00 32.40 205 A 1 
ATOM 1569 C CB    . VAL A 1 205 ? 59.282  -21.103 -3.444  1.00 33.36 205 A 1 
ATOM 1570 C CG1   . VAL A 1 205 ? 58.853  -22.454 -4.021  1.00 31.56 205 A 1 
ATOM 1571 C CG2   . VAL A 1 205 ? 60.555  -20.691 -4.196  1.00 34.74 205 A 1 
ATOM 1572 N N     . GLY A 1 206 ? 56.892  -20.247 -1.497  1.00 36.10 206 A 1 
ATOM 1573 C CA    . GLY A 1 206 ? 56.094  -21.075 -0.588  1.00 36.84 206 A 1 
ATOM 1574 C C     . GLY A 1 206 ? 54.569  -20.965 -0.634  1.00 35.37 206 A 1 
ATOM 1575 O O     . GLY A 1 206 ? 53.902  -21.763 0.012   1.00 33.21 206 A 1 
ATOM 1576 N N     . TYR A 1 207 ? 53.996  -19.992 -1.362  1.00 32.89 207 A 1 
ATOM 1577 C CA    . TYR A 1 207 ? 52.601  -19.591 -1.109  1.00 34.81 207 A 1 
ATOM 1578 C C     . TYR A 1 207 ? 51.530  -20.541 -1.670  1.00 33.17 207 A 1 
ATOM 1579 O O     . TYR A 1 207 ? 50.382  -20.504 -1.224  1.00 31.13 207 A 1 
ATOM 1580 C CB    . TYR A 1 207 ? 52.397  -18.142 -1.575  1.00 33.09 207 A 1 
ATOM 1581 C CG    . TYR A 1 207 ? 51.696  -17.277 -0.546  1.00 32.50 207 A 1 
ATOM 1582 C CD1   . TYR A 1 207 ? 50.293  -17.146 -0.550  1.00 30.77 207 A 1 
ATOM 1583 C CD2   . TYR A 1 207 ? 52.446  -16.620 0.436   1.00 31.51 207 A 1 
ATOM 1584 C CE1   . TYR A 1 207 ? 49.649  -16.361 0.411   1.00 28.37 207 A 1 
ATOM 1585 C CE2   . TYR A 1 207 ? 51.808  -15.820 1.407   1.00 27.61 207 A 1 
ATOM 1586 C CZ    . TYR A 1 207 ? 50.408  -15.700 1.387   1.00 29.54 207 A 1 
ATOM 1587 O OH    . TYR A 1 207 ? 49.780  -14.921 2.337   1.00 30.39 207 A 1 
ATOM 1588 N N     . ASN A 1 208 ? 51.880  -21.403 -2.638  1.00 37.09 208 A 1 
ATOM 1589 C CA    . ASN A 1 208 ? 50.880  -22.153 -3.398  1.00 37.20 208 A 1 
ATOM 1590 C C     . ASN A 1 208 ? 50.089  -23.209 -2.604  1.00 34.31 208 A 1 
ATOM 1591 O O     . ASN A 1 208 ? 48.970  -23.534 -2.984  1.00 32.38 208 A 1 
ATOM 1592 C CB    . ASN A 1 208 ? 51.543  -22.794 -4.626  1.00 35.95 208 A 1 
ATOM 1593 C CG    . ASN A 1 208 ? 51.563  -21.901 -5.860  1.00 32.25 208 A 1 
ATOM 1594 O OD1   . ASN A 1 208 ? 50.939  -20.860 -5.925  1.00 33.65 208 A 1 
ATOM 1595 N ND2   . ASN A 1 208 ? 52.259  -22.304 -6.892  1.00 33.51 208 A 1 
ATOM 1596 N N     . SER A 1 209 ? 50.668  -23.746 -1.534  1.00 42.28 209 A 1 
ATOM 1597 C CA    . SER A 1 209 ? 50.096  -24.962 -0.924  1.00 44.21 209 A 1 
ATOM 1598 C C     . SER A 1 209 ? 48.734  -24.786 -0.238  1.00 43.18 209 A 1 
ATOM 1599 O O     . SER A 1 209 ? 48.015  -25.760 -0.056  1.00 40.13 209 A 1 
ATOM 1600 C CB    . SER A 1 209 ? 51.099  -25.543 0.066   1.00 40.60 209 A 1 
ATOM 1601 O OG    . SER A 1 209 ? 50.635  -26.751 0.616   1.00 37.28 209 A 1 
ATOM 1602 N N     . TYR A 1 210 ? 48.372  -23.558 0.165   1.00 38.49 210 A 1 
ATOM 1603 C CA    . TYR A 1 210 ? 47.208  -23.373 1.047   1.00 39.83 210 A 1 
ATOM 1604 C C     . TYR A 1 210 ? 45.858  -23.409 0.306   1.00 38.46 210 A 1 
ATOM 1605 O O     . TYR A 1 210 ? 44.834  -23.663 0.939   1.00 35.76 210 A 1 
ATOM 1606 C CB    . TYR A 1 210 ? 47.383  -22.086 1.865   1.00 36.20 210 A 1 
ATOM 1607 C CG    . TYR A 1 210 ? 47.513  -22.358 3.349   1.00 34.32 210 A 1 
ATOM 1608 C CD1   . TYR A 1 210 ? 46.368  -22.436 4.163   1.00 33.21 210 A 1 
ATOM 1609 C CD2   . TYR A 1 210 ? 48.785  -22.562 3.921   1.00 34.38 210 A 1 
ATOM 1610 C CE1   . TYR A 1 210 ? 46.486  -22.702 5.536   1.00 30.57 210 A 1 
ATOM 1611 C CE2   . TYR A 1 210 ? 48.913  -22.826 5.294   1.00 30.63 210 A 1 
ATOM 1612 C CZ    . TYR A 1 210 ? 47.759  -22.895 6.103   1.00 33.29 210 A 1 
ATOM 1613 O OH    . TYR A 1 210 ? 47.885  -23.159 7.445   1.00 32.66 210 A 1 
ATOM 1614 N N     . TYR A 1 211 ? 45.858  -23.143 -1.016  1.00 35.00 211 A 1 
ATOM 1615 C CA    . TYR A 1 211 ? 44.593  -22.985 -1.755  1.00 35.43 211 A 1 
ATOM 1616 C C     . TYR A 1 211 ? 43.847  -24.305 -1.987  1.00 33.10 211 A 1 
ATOM 1617 O O     . TYR A 1 211 ? 42.614  -24.313 -1.963  1.00 30.70 211 A 1 
ATOM 1618 C CB    . TYR A 1 211 ? 44.848  -22.227 -3.063  1.00 33.77 211 A 1 
ATOM 1619 C CG    . TYR A 1 211 ? 44.438  -20.767 -2.984  1.00 32.68 211 A 1 
ATOM 1620 C CD1   . TYR A 1 211 ? 43.120  -20.391 -3.329  1.00 32.20 211 A 1 
ATOM 1621 C CD2   . TYR A 1 211 ? 45.344  -19.788 -2.555  1.00 33.59 211 A 1 
ATOM 1622 C CE1   . TYR A 1 211 ? 42.717  -19.054 -3.250  1.00 30.62 211 A 1 
ATOM 1623 C CE2   . TYR A 1 211 ? 44.950  -18.438 -2.466  1.00 30.48 211 A 1 
ATOM 1624 C CZ    . TYR A 1 211 ? 43.633  -18.082 -2.825  1.00 32.32 211 A 1 
ATOM 1625 O OH    . TYR A 1 211 ? 43.245  -16.761 -2.742  1.00 31.71 211 A 1 
ATOM 1626 N N     . ASP A 1 212 ? 44.564  -25.422 -2.176  1.00 40.68 212 A 1 
ATOM 1627 C CA    . ASP A 1 212 ? 43.937  -26.700 -2.542  1.00 41.63 212 A 1 
ATOM 1628 C C     . ASP A 1 212 ? 42.981  -27.252 -1.474  1.00 38.64 212 A 1 
ATOM 1629 O O     . ASP A 1 212 ? 41.955  -27.862 -1.785  1.00 36.91 212 A 1 
ATOM 1630 C CB    . ASP A 1 212 ? 45.023  -27.747 -2.858  1.00 38.55 212 A 1 
ATOM 1631 C CG    . ASP A 1 212 ? 45.428  -27.812 -4.337  1.00 35.33 212 A 1 
ATOM 1632 O OD1   . ASP A 1 212 ? 44.688  -27.277 -5.186  1.00 35.24 212 A 1 
ATOM 1633 O OD2   . ASP A 1 212 ? 46.477  -28.438 -4.600  1.00 35.43 212 A 1 
ATOM 1634 N N     . SER A 1 213 ? 43.306  -27.031 -0.197  1.00 48.58 213 A 1 
ATOM 1635 C CA    . SER A 1 213 ? 42.529  -27.649 0.898   1.00 50.87 213 A 1 
ATOM 1636 C C     . SER A 1 213 ? 41.096  -27.121 1.008   1.00 51.50 213 A 1 
ATOM 1637 O O     . SER A 1 213 ? 40.210  -27.830 1.492   1.00 47.81 213 A 1 
ATOM 1638 C CB    . SER A 1 213 ? 43.269  -27.458 2.215   1.00 45.23 213 A 1 
ATOM 1639 O OG    . SER A 1 213 ? 42.596  -28.139 3.253   1.00 41.06 213 A 1 
ATOM 1640 N N     . HIS A 1 214 ? 40.849  -25.863 0.581   1.00 39.46 214 A 1 
ATOM 1641 C CA    . HIS A 1 214 ? 39.529  -25.242 0.780   1.00 43.60 214 A 1 
ATOM 1642 C C     . HIS A 1 214 ? 38.471  -25.674 -0.239  1.00 41.86 214 A 1 
ATOM 1643 O O     . HIS A 1 214 ? 37.280  -25.597 0.075   1.00 39.27 214 A 1 
ATOM 1644 C CB    . HIS A 1 214 ? 39.674  -23.713 0.873   1.00 40.42 214 A 1 
ATOM 1645 C CG    . HIS A 1 214 ? 39.599  -23.227 2.295   1.00 38.10 214 A 1 
ATOM 1646 N ND1   . HIS A 1 214 ? 38.473  -23.239 3.092   1.00 34.96 214 A 1 
ATOM 1647 C CD2   . HIS A 1 214 ? 40.604  -22.704 3.065   1.00 34.22 214 A 1 
ATOM 1648 C CE1   . HIS A 1 214 ? 38.806  -22.744 4.290   1.00 32.36 214 A 1 
ATOM 1649 N NE2   . HIS A 1 214 ? 40.090  -22.409 4.324   1.00 32.19 214 A 1 
ATOM 1650 N N     . MET A 1 215 ? 38.872  -26.143 -1.447  1.00 45.83 215 A 1 
ATOM 1651 C CA    . MET A 1 215 ? 37.904  -26.583 -2.462  1.00 46.44 215 A 1 
ATOM 1652 C C     . MET A 1 215 ? 37.115  -27.822 -2.016  1.00 45.87 215 A 1 
ATOM 1653 O O     . MET A 1 215 ? 35.903  -27.894 -2.254  1.00 43.76 215 A 1 
ATOM 1654 C CB    . MET A 1 215 ? 38.602  -26.842 -3.805  1.00 43.52 215 A 1 
ATOM 1655 C CG    . MET A 1 215 ? 38.689  -25.562 -4.649  1.00 39.89 215 A 1 
ATOM 1656 S SD    . MET A 1 215 ? 39.313  -25.774 -6.351  1.00 38.27 215 A 1 
ATOM 1657 C CE    . MET A 1 215 ? 38.021  -26.816 -7.078  1.00 34.40 215 A 1 
ATOM 1658 N N     . SER A 1 216 ? 37.769  -28.754 -1.321  1.00 53.18 216 A 1 
ATOM 1659 C CA    . SER A 1 216 ? 37.135  -30.020 -0.932  1.00 55.40 216 A 1 
ATOM 1660 C C     . SER A 1 216 ? 35.890  -29.845 -0.055  1.00 55.76 216 A 1 
ATOM 1661 O O     . SER A 1 216 ? 34.889  -30.544 -0.234  1.00 51.37 216 A 1 
ATOM 1662 C CB    . SER A 1 216 ? 38.165  -30.900 -0.219  1.00 49.44 216 A 1 
ATOM 1663 O OG    . SER A 1 216 ? 37.592  -32.142 0.135   1.00 43.51 216 A 1 
ATOM 1664 N N     . ASN A 1 217 ? 35.915  -28.889 0.868   1.00 46.03 217 A 1 
ATOM 1665 C CA    . ASN A 1 217 ? 34.787  -28.687 1.779   1.00 46.73 217 A 1 
ATOM 1666 C C     . ASN A 1 217 ? 33.541  -28.132 1.079   1.00 42.71 217 A 1 
ATOM 1667 O O     . ASN A 1 217 ? 32.422  -28.384 1.527   1.00 42.09 217 A 1 
ATOM 1668 C CB    . ASN A 1 217 ? 35.224  -27.783 2.947   1.00 44.63 217 A 1 
ATOM 1669 C CG    . ASN A 1 217 ? 35.820  -28.555 4.118   1.00 40.84 217 A 1 
ATOM 1670 O OD1   . ASN A 1 217 ? 35.731  -29.762 4.238   1.00 42.45 217 A 1 
ATOM 1671 N ND2   . ASN A 1 217 ? 36.419  -27.862 5.059   1.00 42.82 217 A 1 
ATOM 1672 N N     . GLN A 1 218 ? 33.741  -27.359 0.001   1.00 47.91 218 A 1 
ATOM 1673 C CA    . GLN A 1 218 ? 32.616  -26.768 -0.716  1.00 49.14 218 A 1 
ATOM 1674 C C     . GLN A 1 218 ? 31.873  -27.819 -1.544  1.00 50.09 218 A 1 
ATOM 1675 O O     . GLN A 1 218 ? 30.640  -27.809 -1.583  1.00 50.25 218 A 1 
ATOM 1676 C CB    . GLN A 1 218 ? 33.115  -25.577 -1.541  1.00 46.64 218 A 1 
ATOM 1677 C CG    . GLN A 1 218 ? 32.028  -24.495 -1.660  1.00 43.37 218 A 1 
ATOM 1678 C CD    . GLN A 1 218 ? 32.526  -23.207 -2.327  1.00 38.80 218 A 1 
ATOM 1679 O OE1   . GLN A 1 218 ? 33.588  -23.117 -2.903  1.00 39.85 218 A 1 
ATOM 1680 N NE2   . GLN A 1 218 ? 31.752  -22.142 -2.272  1.00 37.76 218 A 1 
ATOM 1681 N N     . GLU A 1 219 ? 32.599  -28.771 -2.134  1.00 52.45 219 A 1 
ATOM 1682 C CA    . GLU A 1 219 ? 31.991  -29.902 -2.839  1.00 53.81 219 A 1 
ATOM 1683 C C     . GLU A 1 219 ? 31.184  -30.805 -1.897  1.00 51.54 219 A 1 
ATOM 1684 O O     . GLU A 1 219 ? 30.061  -31.199 -2.240  1.00 53.50 219 A 1 
ATOM 1685 C CB    . GLU A 1 219 ? 33.047  -30.721 -3.583  1.00 52.15 219 A 1 
ATOM 1686 C CG    . GLU A 1 219 ? 33.571  -29.995 -4.827  1.00 47.83 219 A 1 
ATOM 1687 C CD    . GLU A 1 219 ? 34.446  -30.903 -5.709  1.00 44.76 219 A 1 
ATOM 1688 O OE1   . GLU A 1 219 ? 34.397  -30.718 -6.947  1.00 40.76 219 A 1 
ATOM 1689 O OE2   . GLU A 1 219 ? 35.124  -31.783 -5.148  1.00 41.18 219 A 1 
ATOM 1690 N N     . GLN A 1 220 ? 31.699  -31.075 -0.689  1.00 57.75 220 A 1 
ATOM 1691 C CA    . GLN A 1 220 ? 30.947  -31.866 0.300   1.00 58.07 220 A 1 
ATOM 1692 C C     . GLN A 1 220 ? 29.615  -31.207 0.670   1.00 57.42 220 A 1 
ATOM 1693 O O     . GLN A 1 220 ? 28.599  -31.899 0.744   1.00 59.00 220 A 1 
ATOM 1694 C CB    . GLN A 1 220 ? 31.777  -32.104 1.561   1.00 57.03 220 A 1 
ATOM 1695 C CG    . GLN A 1 220 ? 32.697  -33.321 1.395   1.00 52.71 220 A 1 
ATOM 1696 C CD    . GLN A 1 220 ? 33.387  -33.727 2.707   1.00 48.92 220 A 1 
ATOM 1697 O OE1   . GLN A 1 220 ? 33.443  -33.002 3.682   1.00 47.58 220 A 1 
ATOM 1698 N NE2   . GLN A 1 220 ? 33.909  -34.927 2.784   1.00 43.58 220 A 1 
ATOM 1699 N N     . TYR A 1 221 ? 29.590  -29.872 0.848   1.00 45.93 221 A 1 
ATOM 1700 C CA    . TYR A 1 221 ? 28.361  -29.164 1.188   1.00 42.56 221 A 1 
ATOM 1701 C C     . TYR A 1 221 ? 27.315  -29.243 0.070   1.00 39.64 221 A 1 
ATOM 1702 O O     . TYR A 1 221 ? 26.133  -29.492 0.338   1.00 38.29 221 A 1 
ATOM 1703 C CB    . TYR A 1 221 ? 28.681  -27.707 1.558   1.00 41.05 221 A 1 
ATOM 1704 C CG    . TYR A 1 221 ? 28.190  -27.340 2.933   1.00 37.75 221 A 1 
ATOM 1705 C CD1   . TYR A 1 221 ? 26.882  -26.873 3.128   1.00 36.78 221 A 1 
ATOM 1706 C CD2   . TYR A 1 221 ? 29.036  -27.511 4.053   1.00 39.02 221 A 1 
ATOM 1707 C CE1   . TYR A 1 221 ? 26.419  -26.570 4.412   1.00 33.10 221 A 1 
ATOM 1708 C CE2   . TYR A 1 221 ? 28.583  -27.216 5.340   1.00 33.52 221 A 1 
ATOM 1709 C CZ    . TYR A 1 221 ? 27.271  -26.738 5.524   1.00 37.86 221 A 1 
ATOM 1710 O OH    . TYR A 1 221 ? 26.816  -26.441 6.792   1.00 36.57 221 A 1 
ATOM 1711 N N     . VAL A 1 222 ? 27.746  -29.082 -1.202  1.00 57.37 222 A 1 
ATOM 1712 C CA    . VAL A 1 222 ? 26.854  -29.188 -2.368  1.00 57.51 222 A 1 
ATOM 1713 C C     . VAL A 1 222 ? 26.292  -30.607 -2.511  1.00 54.94 222 A 1 
ATOM 1714 O O     . VAL A 1 222 ? 25.111  -30.775 -2.815  1.00 58.46 222 A 1 
ATOM 1715 C CB    . VAL A 1 222 ? 27.573  -28.725 -3.649  1.00 55.70 222 A 1 
ATOM 1716 C CG1   . VAL A 1 222 ? 26.711  -28.919 -4.903  1.00 50.92 222 A 1 
ATOM 1717 C CG2   . VAL A 1 222 ? 27.924  -27.236 -3.576  1.00 57.92 222 A 1 
ATOM 1718 N N     . MET A 1 223 ? 27.127  -31.627 -2.259  1.00 66.69 223 A 1 
ATOM 1719 C CA    . MET A 1 223 ? 26.696  -33.023 -2.323  1.00 65.52 223 A 1 
ATOM 1720 C C     . MET A 1 223 ? 25.660  -33.352 -1.246  1.00 64.58 223 A 1 
ATOM 1721 O O     . MET A 1 223 ? 24.691  -34.063 -1.506  1.00 68.40 223 A 1 
ATOM 1722 C CB    . MET A 1 223 ? 27.930  -33.929 -2.233  1.00 65.53 223 A 1 
ATOM 1723 C CG    . MET A 1 223 ? 27.742  -35.219 -3.037  1.00 60.90 223 A 1 
ATOM 1724 S SD    . MET A 1 223 ? 29.153  -36.353 -2.943  1.00 56.89 223 A 1 
ATOM 1725 C CE    . MET A 1 223 ? 28.945  -37.253 -4.498  1.00 49.50 223 A 1 
ATOM 1726 N N     . GLN A 1 224 ? 25.821  -32.784 -0.050  1.00 58.37 224 A 1 
ATOM 1727 C CA    . GLN A 1 224 ? 24.901  -32.980 1.061   1.00 57.62 224 A 1 
ATOM 1728 C C     . GLN A 1 224 ? 23.544  -32.298 0.808   1.00 56.95 224 A 1 
ATOM 1729 O O     . GLN A 1 224 ? 22.498  -32.905 1.059   1.00 59.22 224 A 1 
ATOM 1730 C CB    . GLN A 1 224 ? 25.577  -32.503 2.357   1.00 56.90 224 A 1 
ATOM 1731 C CG    . GLN A 1 224 ? 25.198  -33.388 3.555   1.00 53.71 224 A 1 
ATOM 1732 C CD    . GLN A 1 224 ? 25.989  -33.037 4.821   1.00 49.31 224 A 1 
ATOM 1733 O OE1   . GLN A 1 224 ? 26.505  -31.955 4.998   1.00 47.00 224 A 1 
ATOM 1734 N NE2   . GLN A 1 224 ? 26.093  -33.947 5.758   1.00 44.92 224 A 1 
ATOM 1735 N N     . GLU A 1 225 ? 23.535  -31.079 0.233   1.00 52.05 225 A 1 
ATOM 1736 C CA    . GLU A 1 225 ? 22.285  -30.423 -0.189  1.00 52.73 225 A 1 
ATOM 1737 C C     . GLU A 1 225 ? 21.571  -31.198 -1.304  1.00 51.11 225 A 1 
ATOM 1738 O O     . GLU A 1 225 ? 20.350  -31.336 -1.264  1.00 52.66 225 A 1 
ATOM 1739 C CB    . GLU A 1 225 ? 22.533  -28.975 -0.655  1.00 50.51 225 A 1 
ATOM 1740 C CG    . GLU A 1 225 ? 22.367  -27.948 0.475   1.00 46.58 225 A 1 
ATOM 1741 C CD    . GLU A 1 225 ? 22.152  -26.524 -0.056  1.00 43.57 225 A 1 
ATOM 1742 O OE1   . GLU A 1 225 ? 21.396  -25.769 0.593   1.00 40.56 225 A 1 
ATOM 1743 O OE2   . GLU A 1 225 ? 22.691  -26.187 -1.136  1.00 41.39 225 A 1 
ATOM 1744 N N     . GLN A 1 226 ? 22.311  -31.767 -2.286  1.00 60.07 226 A 1 
ATOM 1745 C CA    . GLN A 1 226 ? 21.712  -32.595 -3.328  1.00 57.74 226 A 1 
ATOM 1746 C C     . GLN A 1 226 ? 21.078  -33.871 -2.761  1.00 56.91 226 A 1 
ATOM 1747 O O     . GLN A 1 226 ? 19.971  -34.221 -3.180  1.00 60.29 226 A 1 
ATOM 1748 C CB    . GLN A 1 226 ? 22.739  -32.966 -4.400  1.00 57.22 226 A 1 
ATOM 1749 C CG    . GLN A 1 226 ? 22.835  -31.889 -5.486  1.00 53.97 226 A 1 
ATOM 1750 C CD    . GLN A 1 226 ? 23.671  -32.344 -6.694  1.00 48.13 226 A 1 
ATOM 1751 O OE1   . GLN A 1 226 ? 24.364  -33.347 -6.665  1.00 47.60 226 A 1 
ATOM 1752 N NE2   . GLN A 1 226 ? 23.607  -31.636 -7.799  1.00 42.94 226 A 1 
ATOM 1753 N N     . GLN A 1 227 ? 21.736  -34.537 -1.811  1.00 68.22 227 A 1 
ATOM 1754 C CA    . GLN A 1 227 ? 21.154  -35.699 -1.146  1.00 66.60 227 A 1 
ATOM 1755 C C     . GLN A 1 227 ? 19.874  -35.333 -0.396  1.00 66.35 227 A 1 
ATOM 1756 O O     . GLN A 1 227 ? 18.873  -36.038 -0.513  1.00 68.22 227 A 1 
ATOM 1757 C CB    . GLN A 1 227 ? 22.159  -36.349 -0.191  1.00 66.61 227 A 1 
ATOM 1758 C CG    . GLN A 1 227 ? 23.124  -37.286 -0.947  1.00 62.07 227 A 1 
ATOM 1759 C CD    . GLN A 1 227 ? 24.061  -38.045 -0.003  1.00 56.21 227 A 1 
ATOM 1760 O OE1   . GLN A 1 227 ? 24.212  -37.746 1.166   1.00 54.00 227 A 1 
ATOM 1761 N NE2   . GLN A 1 227 ? 24.719  -39.081 -0.488  1.00 49.84 227 A 1 
ATOM 1762 N N     . HIS A 1 228 ? 19.872  -34.196 0.303   1.00 57.34 228 A 1 
ATOM 1763 C CA    . HIS A 1 228 ? 18.694  -33.750 1.041   1.00 56.68 228 A 1 
ATOM 1764 C C     . HIS A 1 228 ? 17.531  -33.408 0.107   1.00 51.35 228 A 1 
ATOM 1765 O O     . HIS A 1 228 ? 16.374  -33.725 0.396   1.00 56.64 228 A 1 
ATOM 1766 C CB    . HIS A 1 228 ? 19.080  -32.575 1.951   1.00 58.81 228 A 1 
ATOM 1767 C CG    . HIS A 1 228 ? 18.225  -32.507 3.185   1.00 56.89 228 A 1 
ATOM 1768 N ND1   . HIS A 1 228 ? 16.862  -32.388 3.230   1.00 50.47 228 A 1 
ATOM 1769 C CD2   . HIS A 1 228 ? 18.635  -32.633 4.492   1.00 52.63 228 A 1 
ATOM 1770 C CE1   . HIS A 1 228 ? 16.457  -32.438 4.509   1.00 47.55 228 A 1 
ATOM 1771 N NE2   . HIS A 1 228 ? 17.516  -32.589 5.312   1.00 47.44 228 A 1 
ATOM 1772 N N     . LEU A 1 229 ? 17.807  -32.818 -1.069  1.00 46.07 229 A 1 
ATOM 1773 C CA    . LEU A 1 229 ? 16.813  -32.550 -2.111  1.00 43.62 229 A 1 
ATOM 1774 C C     . LEU A 1 229 ? 16.236  -33.833 -2.717  1.00 41.81 229 A 1 
ATOM 1775 O O     . LEU A 1 229 ? 15.024  -33.925 -2.916  1.00 42.61 229 A 1 
ATOM 1776 C CB    . LEU A 1 229 ? 17.444  -31.645 -3.186  1.00 43.45 229 A 1 
ATOM 1777 C CG    . LEU A 1 229 ? 16.963  -30.188 -3.074  1.00 42.50 229 A 1 
ATOM 1778 C CD1   . LEU A 1 229 ? 18.042  -29.224 -3.529  1.00 39.61 229 A 1 
ATOM 1779 C CD2   . LEU A 1 229 ? 15.712  -29.965 -3.922  1.00 47.99 229 A 1 
ATOM 1780 N N     . GLN A 1 230 ? 17.082  -34.853 -2.980  1.00 65.26 230 A 1 
ATOM 1781 C CA    . GLN A 1 230 ? 16.618  -36.150 -3.461  1.00 64.09 230 A 1 
ATOM 1782 C C     . GLN A 1 230 ? 15.749  -36.871 -2.435  1.00 63.13 230 A 1 
ATOM 1783 O O     . GLN A 1 230 ? 14.750  -37.487 -2.798  1.00 66.69 230 A 1 
ATOM 1784 C CB    . GLN A 1 230 ? 17.801  -37.045 -3.850  1.00 65.37 230 A 1 
ATOM 1785 C CG    . GLN A 1 230 ? 18.346  -36.716 -5.237  1.00 61.56 230 A 1 
ATOM 1786 C CD    . GLN A 1 230 ? 19.415  -37.713 -5.691  1.00 54.88 230 A 1 
ATOM 1787 O OE1   . GLN A 1 230 ? 19.861  -38.593 -4.967  1.00 51.99 230 A 1 
ATOM 1788 N NE2   . GLN A 1 230 ? 19.862  -37.628 -6.928  1.00 48.61 230 A 1 
ATOM 1789 N N     . GLN A 1 231 ? 16.099  -36.765 -1.157  1.00 65.80 231 A 1 
ATOM 1790 C CA    . GLN A 1 231 ? 15.344  -37.395 -0.085  1.00 65.24 231 A 1 
ATOM 1791 C C     . GLN A 1 231 ? 13.967  -36.737 0.076   1.00 64.54 231 A 1 
ATOM 1792 O O     . GLN A 1 231 ? 12.959  -37.437 0.133   1.00 66.83 231 A 1 
ATOM 1793 C CB    . GLN A 1 231 ? 16.191  -37.374 1.186   1.00 65.16 231 A 1 
ATOM 1794 C CG    . GLN A 1 231 ? 15.728  -38.430 2.207   1.00 60.35 231 A 1 
ATOM 1795 C CD    . GLN A 1 231 ? 16.788  -38.707 3.287   1.00 55.01 231 A 1 
ATOM 1796 O OE1   . GLN A 1 231 ? 17.811  -38.060 3.388   1.00 53.15 231 A 1 
ATOM 1797 N NE2   . GLN A 1 231 ? 16.567  -39.698 4.124   1.00 48.90 231 A 1 
ATOM 1798 N N     . MET A 1 232 ? 13.906  -35.411 -0.010  1.00 64.35 232 A 1 
ATOM 1799 C CA    . MET A 1 232 ? 12.634  -34.678 0.013   1.00 61.40 232 A 1 
ATOM 1800 C C     . MET A 1 232 ? 11.753  -35.006 -1.209  1.00 61.17 232 A 1 
ATOM 1801 O O     . MET A 1 232 ? 10.535  -35.119 -1.087  1.00 65.52 232 A 1 
ATOM 1802 C CB    . MET A 1 232 ? 12.910  -33.172 0.087   1.00 59.76 232 A 1 
ATOM 1803 C CG    . MET A 1 232 ? 12.004  -32.465 1.095   1.00 54.57 232 A 1 
ATOM 1804 S SD    . MET A 1 232 ? 11.953  -30.654 0.969   1.00 52.30 232 A 1 
ATOM 1805 C CE    . MET A 1 232 ? 13.694  -30.234 1.277   1.00 45.04 232 A 1 
ATOM 1806 N N     . GLN A 1 233 ? 12.352  -35.201 -2.396  1.00 59.29 233 A 1 
ATOM 1807 C CA    . GLN A 1 233 ? 11.608  -35.646 -3.587  1.00 56.14 233 A 1 
ATOM 1808 C C     . GLN A 1 233 ? 11.043  -37.060 -3.425  1.00 53.95 233 A 1 
ATOM 1809 O O     . GLN A 1 233 ? 9.916   -37.305 -3.860  1.00 59.27 233 A 1 
ATOM 1810 C CB    . GLN A 1 233 ? 12.484  -35.579 -4.844  1.00 56.98 233 A 1 
ATOM 1811 C CG    . GLN A 1 233 ? 12.547  -34.157 -5.416  1.00 54.71 233 A 1 
ATOM 1812 C CD    . GLN A 1 233 ? 13.336  -34.088 -6.729  1.00 49.83 233 A 1 
ATOM 1813 O OE1   . GLN A 1 233 ? 14.031  -35.003 -7.150  1.00 49.10 233 A 1 
ATOM 1814 N NE2   . GLN A 1 233 ? 13.237  -32.993 -7.450  1.00 45.90 233 A 1 
ATOM 1815 N N     . LYS A 1 234 ? 11.798  -37.984 -2.798  1.00 65.56 234 A 1 
ATOM 1816 C CA    . LYS A 1 234 ? 11.307  -39.326 -2.497  1.00 65.02 234 A 1 
ATOM 1817 C C     . LYS A 1 234 ? 10.115  -39.301 -1.534  1.00 63.83 234 A 1 
ATOM 1818 O O     . LYS A 1 234 ? 9.107   -39.928 -1.837  1.00 66.57 234 A 1 
ATOM 1819 C CB    . LYS A 1 234 ? 12.423  -40.214 -1.940  1.00 64.87 234 A 1 
ATOM 1820 C CG    . LYS A 1 234 ? 13.005  -41.127 -3.025  1.00 59.17 234 A 1 
ATOM 1821 C CD    . LYS A 1 234 ? 14.001  -42.108 -2.396  1.00 57.22 234 A 1 
ATOM 1822 C CE    . LYS A 1 234 ? 14.446  -43.156 -3.418  1.00 50.22 234 A 1 
ATOM 1823 N NZ    . LYS A 1 234 ? 15.323  -44.173 -2.792  1.00 45.06 234 A 1 
ATOM 1824 N N     . GLU A 1 235 ? 10.200  -38.556 -0.448  1.00 60.20 235 A 1 
ATOM 1825 C CA    . GLU A 1 235 ? 9.089   -38.434 0.507   1.00 59.28 235 A 1 
ATOM 1826 C C     . GLU A 1 235 ? 7.832   -37.850 -0.149  1.00 55.63 235 A 1 
ATOM 1827 O O     . GLU A 1 235 ? 6.725   -38.320 0.096   1.00 58.89 235 A 1 
ATOM 1828 C CB    . GLU A 1 235 ? 9.496   -37.556 1.700   1.00 58.88 235 A 1 
ATOM 1829 C CG    . GLU A 1 235 ? 10.376  -38.302 2.706   1.00 53.56 235 A 1 
ATOM 1830 C CD    . GLU A 1 235 ? 10.700  -37.465 3.956   1.00 51.59 235 A 1 
ATOM 1831 O OE1   . GLU A 1 235 ? 11.021  -38.075 4.999   1.00 45.34 235 A 1 
ATOM 1832 O OE2   . GLU A 1 235 ? 10.650  -36.214 3.858   1.00 46.64 235 A 1 
ATOM 1833 N N     . TYR A 1 236 ? 7.996   -36.860 -1.053  1.00 52.03 236 A 1 
ATOM 1834 C CA    . TYR A 1 236 ? 6.863   -36.291 -1.782  1.00 45.63 236 A 1 
ATOM 1835 C C     . TYR A 1 236 ? 6.220   -37.301 -2.745  1.00 41.82 236 A 1 
ATOM 1836 O O     . TYR A 1 236 ? 4.996   -37.318 -2.890  1.00 40.75 236 A 1 
ATOM 1837 C CB    . TYR A 1 236 ? 7.317   -35.026 -2.517  1.00 44.06 236 A 1 
ATOM 1838 C CG    . TYR A 1 236 ? 6.321   -33.903 -2.405  1.00 40.75 236 A 1 
ATOM 1839 C CD1   . TYR A 1 236 ? 5.259   -33.778 -3.317  1.00 39.74 236 A 1 
ATOM 1840 C CD2   . TYR A 1 236 ? 6.436   -32.973 -1.348  1.00 42.05 236 A 1 
ATOM 1841 C CE1   . TYR A 1 236 ? 4.327   -32.742 -3.185  1.00 35.34 236 A 1 
ATOM 1842 C CE2   . TYR A 1 236 ? 5.509   -31.931 -1.208  1.00 35.40 236 A 1 
ATOM 1843 C CZ    . TYR A 1 236 ? 4.450   -31.817 -2.127  1.00 40.16 236 A 1 
ATOM 1844 O OH    . TYR A 1 236 ? 3.535   -30.797 -2.000  1.00 38.87 236 A 1 
ATOM 1845 N N     . ALA A 1 237 ? 7.036   -38.148 -3.399  1.00 66.17 237 A 1 
ATOM 1846 C CA    . ALA A 1 237 ? 6.544   -39.198 -4.284  1.00 64.03 237 A 1 
ATOM 1847 C C     . ALA A 1 237 ? 5.797   -40.293 -3.505  1.00 61.33 237 A 1 
ATOM 1848 O O     . ALA A 1 237 ? 4.724   -40.715 -3.934  1.00 64.73 237 A 1 
ATOM 1849 C CB    . ALA A 1 237 ? 7.716   -39.754 -5.101  1.00 65.12 237 A 1 
ATOM 1850 N N     . GLU A 1 238 ? 6.307   -40.700 -2.342  1.00 65.38 238 A 1 
ATOM 1851 C CA    . GLU A 1 238 ? 5.627   -41.676 -1.474  1.00 64.59 238 A 1 
ATOM 1852 C C     . GLU A 1 238 ? 4.294   -41.145 -0.940  1.00 61.07 238 A 1 
ATOM 1853 O O     . GLU A 1 238 ? 3.298   -41.865 -0.954  1.00 63.66 238 A 1 
ATOM 1854 C CB    . GLU A 1 238 ? 6.541   -42.108 -0.316  1.00 64.66 238 A 1 
ATOM 1855 C CG    . GLU A 1 238 ? 7.571   -43.146 -0.758  1.00 58.46 238 A 1 
ATOM 1856 C CD    . GLU A 1 238 ? 8.443   -43.689 0.392   1.00 53.28 238 A 1 
ATOM 1857 O OE1   . GLU A 1 238 ? 9.007   -44.795 0.201   1.00 49.15 238 A 1 
ATOM 1858 O OE2   . GLU A 1 238 ? 8.572   -42.994 1.411   1.00 49.12 238 A 1 
ATOM 1859 N N     . GLN A 1 239 ? 4.226   -39.859 -0.563  1.00 58.75 239 A 1 
ATOM 1860 C CA    . GLN A 1 239 ? 2.963   -39.253 -0.133  1.00 55.94 239 A 1 
ATOM 1861 C C     . GLN A 1 239 ? 1.927   -39.167 -1.257  1.00 54.51 239 A 1 
ATOM 1862 O O     . GLN A 1 239 ? 0.731   -39.296 -0.989  1.00 56.45 239 A 1 
ATOM 1863 C CB    . GLN A 1 239 ? 3.197   -37.853 0.435   1.00 56.32 239 A 1 
ATOM 1864 C CG    . GLN A 1 239 ? 3.670   -37.892 1.895   1.00 52.83 239 A 1 
ATOM 1865 C CD    . GLN A 1 239 ? 3.685   -36.502 2.545   1.00 47.95 239 A 1 
ATOM 1866 O OE1   . GLN A 1 239 ? 3.356   -35.482 1.957   1.00 46.79 239 A 1 
ATOM 1867 N NE2   . GLN A 1 239 ? 4.052   -36.419 3.800   1.00 42.76 239 A 1 
ATOM 1868 N N     . GLN A 1 240 ? 2.359   -38.939 -2.511  1.00 59.04 240 A 1 
ATOM 1869 C CA    . GLN A 1 240 ? 1.431   -38.975 -3.646  1.00 59.62 240 A 1 
ATOM 1870 C C     . GLN A 1 240 ? 0.916   -40.395 -3.896  1.00 57.90 240 A 1 
ATOM 1871 O O     . GLN A 1 240 ? -0.284  -40.565 -4.095  1.00 59.33 240 A 1 
ATOM 1872 C CB    . GLN A 1 240 ? 2.074   -38.394 -4.911  1.00 59.48 240 A 1 
ATOM 1873 C CG    . GLN A 1 240 ? 1.952   -36.863 -4.933  1.00 56.62 240 A 1 
ATOM 1874 C CD    . GLN A 1 240 ? 2.352   -36.249 -6.278  1.00 51.66 240 A 1 
ATOM 1875 O OE1   . GLN A 1 240 ? 3.154   -36.752 -7.036  1.00 50.31 240 A 1 
ATOM 1876 N NE2   . GLN A 1 240 ? 1.786   -35.115 -6.629  1.00 46.47 240 A 1 
ATOM 1877 N N     . MET A 1 241 ? 1.792   -41.423 -3.815  1.00 68.37 241 A 1 
ATOM 1878 C CA    . MET A 1 241 ? 1.413   -42.814 -4.043  1.00 66.72 241 A 1 
ATOM 1879 C C     . MET A 1 241 ? 0.421   -43.310 -2.981  1.00 64.37 241 A 1 
ATOM 1880 O O     . MET A 1 241 ? -0.552  -43.998 -3.311  1.00 66.59 241 A 1 
ATOM 1881 C CB    . MET A 1 241 ? 2.685   -43.670 -4.094  1.00 67.33 241 A 1 
ATOM 1882 C CG    . MET A 1 241 ? 2.553   -44.841 -5.069  1.00 60.72 241 A 1 
ATOM 1883 S SD    . MET A 1 241 ? 4.027   -45.894 -5.178  1.00 56.52 241 A 1 
ATOM 1884 C CE    . MET A 1 241 ? 4.354   -45.823 -6.954  1.00 49.48 241 A 1 
ATOM 1885 N N     . GLN A 1 242 ? 0.604   -42.904 -1.720  1.00 62.16 242 A 1 
ATOM 1886 C CA    . GLN A 1 242 ? -0.357  -43.239 -0.664  1.00 59.41 242 A 1 
ATOM 1887 C C     . GLN A 1 242 ? -1.724  -42.588 -0.870  1.00 55.19 242 A 1 
ATOM 1888 O O     . GLN A 1 242 ? -2.740  -43.216 -0.563  1.00 57.81 242 A 1 
ATOM 1889 C CB    . GLN A 1 242 ? 0.192   -42.855 0.716   1.00 60.11 242 A 1 
ATOM 1890 C CG    . GLN A 1 242 ? 1.096   -43.948 1.305   1.00 56.30 242 A 1 
ATOM 1891 C CD    . GLN A 1 242 ? 1.514   -43.655 2.752   1.00 51.62 242 A 1 
ATOM 1892 O OE1   . GLN A 1 242 ? 1.327   -42.575 3.287   1.00 49.93 242 A 1 
ATOM 1893 N NE2   . GLN A 1 242 ? 2.077   -44.623 3.437   1.00 45.64 242 A 1 
ATOM 1894 N N     . LYS A 1 243 ? -1.781  -41.363 -1.400  1.00 49.67 243 A 1 
ATOM 1895 C CA    . LYS A 1 243 ? -3.074  -40.715 -1.677  1.00 49.32 243 A 1 
ATOM 1896 C C     . LYS A 1 243 ? -3.856  -41.404 -2.792  1.00 44.93 243 A 1 
ATOM 1897 O O     . LYS A 1 243 ? -5.066  -41.555 -2.642  1.00 45.50 243 A 1 
ATOM 1898 C CB    . LYS A 1 243 ? -2.894  -39.226 -1.981  1.00 48.88 243 A 1 
ATOM 1899 C CG    . LYS A 1 243 ? -2.893  -38.417 -0.684  1.00 46.96 243 A 1 
ATOM 1900 C CD    . LYS A 1 243 ? -2.871  -36.918 -1.008  1.00 45.65 243 A 1 
ATOM 1901 C CE    . LYS A 1 243 ? -3.015  -36.126 0.275   1.00 40.23 243 A 1 
ATOM 1902 N NZ    . LYS A 1 243 ? -3.089  -34.675 0.007   1.00 36.41 243 A 1 
ATOM 1903 N N     . GLU A 1 244 ? -3.183  -41.850 -3.867  1.00 58.01 244 A 1 
ATOM 1904 C CA    . GLU A 1 244 ? -3.868  -42.586 -4.939  1.00 56.86 244 A 1 
ATOM 1905 C C     . GLU A 1 244 ? -4.450  -43.919 -4.446  1.00 51.82 244 A 1 
ATOM 1906 O O     . GLU A 1 244 ? -5.531  -44.318 -4.891  1.00 52.22 244 A 1 
ATOM 1907 C CB    . GLU A 1 244 ? -2.918  -42.840 -6.122  1.00 55.52 244 A 1 
ATOM 1908 C CG    . GLU A 1 244 ? -2.787  -41.617 -7.038  1.00 51.25 244 A 1 
ATOM 1909 C CD    . GLU A 1 244 ? -1.980  -41.910 -8.322  1.00 49.16 244 A 1 
ATOM 1910 O OE1   . GLU A 1 244 ? -2.279  -41.253 -9.355  1.00 43.58 244 A 1 
ATOM 1911 O OE2   . GLU A 1 244 ? -1.061  -42.749 -8.277  1.00 43.79 244 A 1 
ATOM 1912 N N     . TYR A 1 245 ? -3.779  -44.598 -3.509  1.00 57.96 245 A 1 
ATOM 1913 C CA    . TYR A 1 245 ? -4.275  -45.868 -2.976  1.00 54.25 245 A 1 
ATOM 1914 C C     . TYR A 1 245 ? -5.582  -45.717 -2.194  1.00 48.43 245 A 1 
ATOM 1915 O O     . TYR A 1 245 ? -6.484  -46.542 -2.328  1.00 48.37 245 A 1 
ATOM 1916 C CB    . TYR A 1 245 ? -3.185  -46.549 -2.135  1.00 51.79 245 A 1 
ATOM 1917 C CG    . TYR A 1 245 ? -2.913  -47.965 -2.590  1.00 47.75 245 A 1 
ATOM 1918 C CD1   . TYR A 1 245 ? -3.640  -49.048 -2.054  1.00 45.89 245 A 1 
ATOM 1919 C CD2   . TYR A 1 245 ? -1.940  -48.209 -3.585  1.00 45.53 245 A 1 
ATOM 1920 C CE1   . TYR A 1 245 ? -3.403  -50.355 -2.497  1.00 37.95 245 A 1 
ATOM 1921 C CE2   . TYR A 1 245 ? -1.698  -49.512 -4.040  1.00 39.22 245 A 1 
ATOM 1922 C CZ    . TYR A 1 245 ? -2.421  -50.591 -3.494  1.00 41.28 245 A 1 
ATOM 1923 O OH    . TYR A 1 245 ? -2.184  -51.878 -3.938  1.00 38.53 245 A 1 
ATOM 1924 N N     . VAL A 1 246 ? -5.716  -44.630 -1.404  1.00 53.23 246 A 1 
ATOM 1925 C CA    . VAL A 1 246 ? -6.897  -44.439 -0.540  1.00 52.63 246 A 1 
ATOM 1926 C C     . VAL A 1 246 ? -8.152  -44.069 -1.345  1.00 47.78 246 A 1 
ATOM 1927 O O     . VAL A 1 246 ? -9.251  -44.482 -0.974  1.00 48.65 246 A 1 
ATOM 1928 C CB    . VAL A 1 246 ? -6.603  -43.401 0.564   1.00 50.74 246 A 1 
ATOM 1929 C CG1   . VAL A 1 246 ? -7.810  -43.163 1.476   1.00 46.65 246 A 1 
ATOM 1930 C CG2   . VAL A 1 246 ? -5.456  -43.868 1.468   1.00 52.84 246 A 1 
ATOM 1931 N N     . GLU A 1 247 ? -8.021  -43.333 -2.461  1.00 47.42 247 A 1 
ATOM 1932 C CA    . GLU A 1 247 ? -9.202  -42.944 -3.261  1.00 47.39 247 A 1 
ATOM 1933 C C     . GLU A 1 247 ? -9.865  -44.131 -3.985  1.00 42.56 247 A 1 
ATOM 1934 O O     . GLU A 1 247 ? -11.065 -44.092 -4.234  1.00 41.67 247 A 1 
ATOM 1935 C CB    . GLU A 1 247 ? -8.862  -41.813 -4.252  1.00 46.13 247 A 1 
ATOM 1936 C CG    . GLU A 1 247 ? -8.857  -40.430 -3.564  1.00 44.23 247 A 1 
ATOM 1937 C CD    . GLU A 1 247 ? -8.741  -39.238 -4.536  1.00 42.40 247 A 1 
ATOM 1938 O OE1   . GLU A 1 247 ? -9.169  -38.131 -4.129  1.00 39.81 247 A 1 
ATOM 1939 O OE2   . GLU A 1 247 ? -8.215  -39.411 -5.656  1.00 40.58 247 A 1 
ATOM 1940 N N     . ASN A 1 248 ? -9.115  -45.203 -4.295  1.00 48.44 248 A 1 
ATOM 1941 C CA    . ASN A 1 248 ? -9.660  -46.329 -5.050  1.00 48.30 248 A 1 
ATOM 1942 C C     . ASN A 1 248 ? -10.559 -47.276 -4.244  1.00 42.82 248 A 1 
ATOM 1943 O O     . ASN A 1 248 ? -11.448 -47.901 -4.832  1.00 40.66 248 A 1 
ATOM 1944 C CB    . ASN A 1 248 ? -8.510  -47.093 -5.732  1.00 45.52 248 A 1 
ATOM 1945 C CG    . ASN A 1 248 ? -8.251  -46.670 -7.172  1.00 43.03 248 A 1 
ATOM 1946 O OD1   . ASN A 1 248 ? -9.104  -46.165 -7.883  1.00 42.59 248 A 1 
ATOM 1947 N ND2   . ASN A 1 248 ? -7.057  -46.907 -7.661  1.00 44.20 248 A 1 
ATOM 1948 N N     . GLU A 1 249 ? -10.372 -47.418 -2.928  1.00 49.34 249 A 1 
ATOM 1949 C CA    . GLU A 1 249 ? -11.153 -48.406 -2.158  1.00 50.04 249 A 1 
ATOM 1950 C C     . GLU A 1 249 ? -12.634 -48.019 -1.969  1.00 46.77 249 A 1 
ATOM 1951 O O     . GLU A 1 249 ? -13.485 -48.893 -1.805  1.00 43.35 249 A 1 
ATOM 1952 C CB    . GLU A 1 249 ? -10.506 -48.675 -0.790  1.00 45.46 249 A 1 
ATOM 1953 C CG    . GLU A 1 249 ? -9.305  -49.626 -0.883  1.00 41.90 249 A 1 
ATOM 1954 C CD    . GLU A 1 249 ? -8.837  -50.129 0.501   1.00 39.30 249 A 1 
ATOM 1955 O OE1   . GLU A 1 249 ? -8.299  -51.262 0.551   1.00 35.75 249 A 1 
ATOM 1956 O OE2   . GLU A 1 249 ? -9.003  -49.391 1.499   1.00 36.65 249 A 1 
ATOM 1957 N N     . GLY A 1 250 ? -12.945 -46.727 -2.003  1.00 38.95 250 A 1 
ATOM 1958 C CA    . GLY A 1 250 ? -14.264 -46.254 -1.564  1.00 38.27 250 A 1 
ATOM 1959 C C     . GLY A 1 250 ? -15.463 -46.590 -2.451  1.00 35.55 250 A 1 
ATOM 1960 O O     . GLY A 1 250 ? -16.597 -46.312 -2.042  1.00 33.85 250 A 1 
ATOM 1961 N N     . SER A 1 251 ? -15.276 -47.114 -3.663  1.00 43.03 251 A 1 
ATOM 1962 C CA    . SER A 1 251 ? -16.367 -47.296 -4.633  1.00 43.11 251 A 1 
ATOM 1963 C C     . SER A 1 251 ? -17.172 -48.587 -4.427  1.00 39.91 251 A 1 
ATOM 1964 O O     . SER A 1 251 ? -17.411 -49.327 -5.385  1.00 38.10 251 A 1 
ATOM 1965 C CB    . SER A 1 251 ? -15.855 -47.134 -6.072  1.00 41.08 251 A 1 
ATOM 1966 O OG    . SER A 1 251 ? -15.017 -48.196 -6.468  1.00 38.83 251 A 1 
ATOM 1967 N N     . GLU A 1 252 ? -17.591 -48.886 -3.218  1.00 35.11 252 A 1 
ATOM 1968 C CA    . GLU A 1 252 ? -18.492 -50.017 -2.981  1.00 37.08 252 A 1 
ATOM 1969 C C     . GLU A 1 252 ? -19.835 -49.813 -3.701  1.00 33.74 252 A 1 
ATOM 1970 O O     . GLU A 1 252 ? -20.566 -48.833 -3.508  1.00 31.81 252 A 1 
ATOM 1971 C CB    . GLU A 1 252 ? -18.691 -50.334 -1.497  1.00 35.18 252 A 1 
ATOM 1972 C CG    . GLU A 1 252 ? -17.528 -51.131 -0.900  1.00 34.36 252 A 1 
ATOM 1973 C CD    . GLU A 1 252 ? -17.878 -51.754 0.469   1.00 33.16 252 A 1 
ATOM 1974 O OE1   . GLU A 1 252 ? -17.278 -52.795 0.808   1.00 30.78 252 A 1 
ATOM 1975 O OE2   . GLU A 1 252 ? -18.780 -51.213 1.154   1.00 31.00 252 A 1 
ATOM 1976 N N     . CYS A 1 253 ? -20.161 -50.790 -4.559  1.00 40.40 253 A 1 
ATOM 1977 C CA    . CYS A 1 253 ? -21.375 -50.833 -5.360  1.00 41.85 253 A 1 
ATOM 1978 C C     . CYS A 1 253 ? -22.604 -51.101 -4.473  1.00 37.21 253 A 1 
ATOM 1979 O O     . CYS A 1 253 ? -23.023 -52.251 -4.320  1.00 37.02 253 A 1 
ATOM 1980 C CB    . CYS A 1 253 ? -21.229 -51.916 -6.431  1.00 40.55 253 A 1 
ATOM 1981 S SG    . CYS A 1 253 ? -19.957 -51.480 -7.661  1.00 39.13 253 A 1 
ATOM 1982 N N     . ILE A 1 254 ? -23.218 -50.048 -3.936  1.00 32.90 254 A 1 
ATOM 1983 C CA    . ILE A 1 254 ? -24.520 -50.191 -3.269  1.00 37.77 254 A 1 
ATOM 1984 C C     . ILE A 1 254 ? -25.563 -50.587 -4.319  1.00 35.73 254 A 1 
ATOM 1985 O O     . ILE A 1 254 ? -26.021 -49.761 -5.108  1.00 34.98 254 A 1 
ATOM 1986 C CB    . ILE A 1 254 ? -24.912 -48.931 -2.478  1.00 35.93 254 A 1 
ATOM 1987 C CG1   . ILE A 1 254 ? -23.842 -48.616 -1.408  1.00 34.67 254 A 1 
ATOM 1988 C CG2   . ILE A 1 254 ? -26.287 -49.138 -1.815  1.00 37.20 254 A 1 
ATOM 1989 C CD1   . ILE A 1 254 ? -24.086 -47.329 -0.624  1.00 35.16 254 A 1 
ATOM 1990 N N     . VAL A 1 255 ? -25.945 -51.876 -4.333  1.00 36.73 255 A 1 
ATOM 1991 C CA    . VAL A 1 255 ? -26.972 -52.427 -5.227  1.00 40.94 255 A 1 
ATOM 1992 C C     . VAL A 1 255 ? -28.346 -51.920 -4.773  1.00 37.42 255 A 1 
ATOM 1993 O O     . VAL A 1 255 ? -28.795 -52.296 -3.688  1.00 35.77 255 A 1 
ATOM 1994 C CB    . VAL A 1 255 ? -26.923 -53.964 -5.251  1.00 39.11 255 A 1 
ATOM 1995 C CG1   . VAL A 1 255 ? -27.958 -54.537 -6.221  1.00 36.96 255 A 1 
ATOM 1996 C CG2   . VAL A 1 255 ? -25.545 -54.482 -5.675  1.00 40.74 255 A 1 
ATOM 1997 N N     . PRO A 1 256 ? -29.042 -51.080 -5.551  1.00 37.68 256 A 1 
ATOM 1998 C CA    . PRO A 1 256 ? -30.335 -50.554 -5.130  1.00 40.41 256 A 1 
ATOM 1999 C C     . PRO A 1 256 ? -31.400 -51.659 -5.205  1.00 39.32 256 A 1 
ATOM 2000 O O     . PRO A 1 256 ? -31.759 -52.125 -6.291  1.00 37.36 256 A 1 
ATOM 2001 C CB    . PRO A 1 256 ? -30.614 -49.374 -6.059  1.00 37.08 256 A 1 
ATOM 2002 C CG    . PRO A 1 256 ? -29.873 -49.733 -7.341  1.00 37.71 256 A 1 
ATOM 2003 C CD    . PRO A 1 256 ? -28.650 -50.520 -6.834  1.00 43.87 256 A 1 
ATOM 2004 N N     . SER A 1 257 ? -31.945 -52.102 -4.064  1.00 41.22 257 A 1 
ATOM 2005 C CA    . SER A 1 257 ? -32.995 -53.117 -3.999  1.00 45.70 257 A 1 
ATOM 2006 C C     . SER A 1 257 ? -34.315 -52.594 -4.589  1.00 43.76 257 A 1 
ATOM 2007 O O     . SER A 1 257 ? -34.853 -51.578 -4.157  1.00 42.92 257 A 1 
ATOM 2008 C CB    . SER A 1 257 ? -33.167 -53.637 -2.573  1.00 42.91 257 A 1 
ATOM 2009 O OG    . SER A 1 257 ? -33.498 -52.591 -1.684  1.00 40.65 257 A 1 
ATOM 2010 N N     . GLN A 1 258 ? -34.858 -53.302 -5.560  1.00 32.71 258 A 1 
ATOM 2011 C CA    . GLN A 1 258 ? -36.073 -52.970 -6.316  1.00 36.72 258 A 1 
ATOM 2012 C C     . GLN A 1 258 ? -37.387 -53.244 -5.545  1.00 34.05 258 A 1 
ATOM 2013 O O     . GLN A 1 258 ? -38.236 -53.991 -6.029  1.00 32.33 258 A 1 
ATOM 2014 C CB    . GLN A 1 258 ? -36.097 -53.762 -7.636  1.00 35.08 258 A 1 
ATOM 2015 C CG    . GLN A 1 258 ? -35.091 -53.345 -8.701  1.00 34.37 258 A 1 
ATOM 2016 C CD    . GLN A 1 258 ? -35.310 -54.121 -10.011 1.00 33.75 258 A 1 
ATOM 2017 O OE1   . GLN A 1 258 ? -35.965 -55.148 -10.074 1.00 34.04 258 A 1 
ATOM 2018 N NE2   . GLN A 1 258 ? -34.778 -53.653 -11.106 1.00 34.04 258 A 1 
ATOM 2019 N N     . SER A 1 259 ? -37.595 -52.720 -4.352  1.00 36.08 259 A 1 
ATOM 2020 C CA    . SER A 1 259 ? -38.828 -53.054 -3.626  1.00 39.40 259 A 1 
ATOM 2021 C C     . SER A 1 259 ? -40.093 -52.559 -4.350  1.00 36.45 259 A 1 
ATOM 2022 O O     . SER A 1 259 ? -40.336 -51.364 -4.493  1.00 36.16 259 A 1 
ATOM 2023 C CB    . SER A 1 259 ? -38.768 -52.576 -2.171  1.00 37.85 259 A 1 
ATOM 2024 O OG    . SER A 1 259 ? -38.680 -51.169 -2.091  1.00 36.51 259 A 1 
ATOM 2025 N N     . THR A 1 260 ? -40.933 -53.534 -4.811  1.00 37.78 260 A 1 
ATOM 2026 C CA    . THR A 1 260 ? -42.050 -53.392 -5.768  1.00 41.91 260 A 1 
ATOM 2027 C C     . THR A 1 260 ? -43.410 -53.052 -5.139  1.00 38.54 260 A 1 
ATOM 2028 O O     . THR A 1 260 ? -44.419 -53.601 -5.560  1.00 37.12 260 A 1 
ATOM 2029 C CB    . THR A 1 260 ? -42.176 -54.680 -6.595  1.00 38.36 260 A 1 
ATOM 2030 O OG1   . THR A 1 260 ? -41.983 -55.821 -5.775  1.00 35.99 260 A 1 
ATOM 2031 C CG2   . THR A 1 260 ? -41.154 -54.769 -7.715  1.00 38.37 260 A 1 
ATOM 2032 N N     . ILE A 1 261 ? -43.486 -52.222 -4.098  1.00 29.93 261 A 1 
ATOM 2033 C CA    . ILE A 1 261 ? -44.725 -52.134 -3.301  1.00 34.60 261 A 1 
ATOM 2034 C C     . ILE A 1 261 ? -45.936 -51.663 -4.145  1.00 32.31 261 A 1 
ATOM 2035 O O     . ILE A 1 261 ? -45.960 -50.556 -4.672  1.00 31.67 261 A 1 
ATOM 2036 C CB    . ILE A 1 261 ? -44.527 -51.329 -2.000  1.00 33.20 261 A 1 
ATOM 2037 C CG1   . ILE A 1 261 ? -43.458 -52.010 -1.114  1.00 32.77 261 A 1 
ATOM 2038 C CG2   . ILE A 1 261 ? -45.857 -51.206 -1.230  1.00 36.05 261 A 1 
ATOM 2039 C CD1   . ILE A 1 261 ? -43.117 -51.262 0.178   1.00 34.76 261 A 1 
ATOM 2040 N N     . VAL A 1 262 ? -46.991 -52.525 -4.180  1.00 34.40 262 A 1 
ATOM 2041 C CA    . VAL A 1 262 ? -48.080 -52.551 -5.204  1.00 39.94 262 A 1 
ATOM 2042 C C     . VAL A 1 262 ? -49.336 -51.708 -4.876  1.00 36.64 262 A 1 
ATOM 2043 O O     . VAL A 1 262 ? -50.202 -51.537 -5.730  1.00 36.02 262 A 1 
ATOM 2044 C CB    . VAL A 1 262 ? -48.509 -54.023 -5.396  1.00 37.69 262 A 1 
ATOM 2045 C CG1   . VAL A 1 262 ? -49.501 -54.258 -6.536  1.00 35.90 262 A 1 
ATOM 2046 C CG2   . VAL A 1 262 ? -47.319 -54.955 -5.671  1.00 40.89 262 A 1 
ATOM 2047 N N     . ARG A 1 263 ? -49.539 -51.274 -3.653  1.00 33.65 263 A 1 
ATOM 2048 C CA    . ARG A 1 263 ? -50.852 -50.820 -3.098  1.00 39.72 263 A 1 
ATOM 2049 C C     . ARG A 1 263 ? -51.489 -49.619 -3.849  1.00 36.41 263 A 1 
ATOM 2050 O O     . ARG A 1 263 ? -50.788 -48.933 -4.567  1.00 35.15 263 A 1 
ATOM 2051 C CB    . ARG A 1 263 ? -50.634 -50.432 -1.622  1.00 37.29 263 A 1 
ATOM 2052 C CG    . ARG A 1 263 ? -50.728 -51.630 -0.661  1.00 36.07 263 A 1 
ATOM 2053 C CD    . ARG A 1 263 ? -50.722 -51.118 0.792   1.00 33.33 263 A 1 
ATOM 2054 N NE    . ARG A 1 263 ? -50.915 -52.206 1.759   1.00 31.42 263 A 1 
ATOM 2055 C CZ    . ARG A 1 263 ? -51.016 -52.084 3.068   1.00 28.50 263 A 1 
ATOM 2056 N NH1   . ARG A 1 263 ? -50.962 -50.914 3.648   1.00 26.45 263 A 1 
ATOM 2057 N NH2   . ARG A 1 263 ? -51.167 -53.121 3.827   1.00 25.21 263 A 1 
ATOM 2058 N N     . ARG A 1 264 ? -52.720 -49.191 -3.669  1.00 34.27 264 A 1 
ATOM 2059 C CA    . ARG A 1 264 ? -54.095 -49.686 -3.362  1.00 38.87 264 A 1 
ATOM 2060 C C     . ARG A 1 264 ? -55.085 -48.633 -3.951  1.00 34.64 264 A 1 
ATOM 2061 O O     . ARG A 1 264 ? -54.613 -47.637 -4.481  1.00 32.50 264 A 1 
ATOM 2062 C CB    . ARG A 1 264 ? -54.310 -49.873 -1.840  1.00 36.22 264 A 1 
ATOM 2063 C CG    . ARG A 1 264 ? -54.918 -51.249 -1.453  1.00 34.47 264 A 1 
ATOM 2064 C CD    . ARG A 1 264 ? -55.477 -51.241 -0.037  1.00 32.24 264 A 1 
ATOM 2065 N NE    . ARG A 1 264 ? -55.931 -52.574 0.394   1.00 30.13 264 A 1 
ATOM 2066 C CZ    . ARG A 1 264 ? -56.536 -52.877 1.547   1.00 27.23 264 A 1 
ATOM 2067 N NH1   . ARG A 1 264 ? -56.806 -51.941 2.428   1.00 25.66 264 A 1 
ATOM 2068 N NH2   . ARG A 1 264 ? -56.879 -54.103 1.836   1.00 24.89 264 A 1 
ATOM 2069 N N     . PRO A 1 265 ? -56.429 -48.800 -3.886  1.00 31.35 265 A 1 
ATOM 2070 C CA    . PRO A 1 265 ? -57.297 -48.546 -5.057  1.00 35.54 265 A 1 
ATOM 2071 C C     . PRO A 1 265 ? -58.269 -47.333 -5.045  1.00 34.29 265 A 1 
ATOM 2072 O O     . PRO A 1 265 ? -58.982 -47.189 -6.033  1.00 31.63 265 A 1 
ATOM 2073 C CB    . PRO A 1 265 ? -58.115 -49.841 -5.092  1.00 31.71 265 A 1 
ATOM 2074 C CG    . PRO A 1 265 ? -58.397 -50.109 -3.628  1.00 31.78 265 A 1 
ATOM 2075 C CD    . PRO A 1 265 ? -57.108 -49.605 -2.950  1.00 37.37 265 A 1 
ATOM 2076 N N     . HIS A 1 266 ? -58.465 -46.595 -3.975  1.00 36.22 266 A 1 
ATOM 2077 C CA    . HIS A 1 266 ? -59.804 -46.093 -3.585  1.00 41.10 266 A 1 
ATOM 2078 C C     . HIS A 1 266 ? -60.515 -45.054 -4.506  1.00 38.75 266 A 1 
ATOM 2079 O O     . HIS A 1 266 ? -59.892 -44.353 -5.282  1.00 37.43 266 A 1 
ATOM 2080 C CB    . HIS A 1 266 ? -59.812 -45.644 -2.112  1.00 38.38 266 A 1 
ATOM 2081 C CG    . HIS A 1 266 ? -60.661 -46.564 -1.265  1.00 37.04 266 A 1 
ATOM 2082 N ND1   . HIS A 1 266 ? -62.027 -46.644 -1.231  1.00 35.61 266 A 1 
ATOM 2083 C CD2   . HIS A 1 266 ? -60.199 -47.521 -0.406  1.00 35.77 266 A 1 
ATOM 2084 C CE1   . HIS A 1 266 ? -62.371 -47.614 -0.380  1.00 32.61 266 A 1 
ATOM 2085 N NE2   . HIS A 1 266 ? -61.291 -48.184 0.140   1.00 32.69 266 A 1 
ATOM 2086 N N     . GLN A 1 267 ? -61.882 -45.014 -4.353  1.00 37.29 267 A 1 
ATOM 2087 C CA    . GLN A 1 267 ? -62.887 -44.718 -5.395  1.00 41.02 267 A 1 
ATOM 2088 C C     . GLN A 1 267 ? -63.394 -43.273 -5.645  1.00 39.93 267 A 1 
ATOM 2089 O O     . GLN A 1 267 ? -63.466 -42.853 -6.795  1.00 37.71 267 A 1 
ATOM 2090 C CB    . GLN A 1 267 ? -64.162 -45.491 -5.018  1.00 37.47 267 A 1 
ATOM 2091 C CG    . GLN A 1 267 ? -64.202 -46.995 -5.318  1.00 34.77 267 A 1 
ATOM 2092 C CD    . GLN A 1 267 ? -65.516 -47.601 -4.806  1.00 31.82 267 A 1 
ATOM 2093 O OE1   . GLN A 1 267 ? -66.076 -47.191 -3.802  1.00 32.36 267 A 1 
ATOM 2094 N NE2   . GLN A 1 267 ? -66.043 -48.599 -5.477  1.00 30.33 267 A 1 
ATOM 2095 N N     . SER A 1 268 ? -63.998 -42.672 -4.643  1.00 40.91 268 A 1 
ATOM 2096 C CA    . SER A 1 268 ? -65.244 -41.881 -4.794  1.00 43.58 268 A 1 
ATOM 2097 C C     . SER A 1 268 ? -65.025 -40.398 -5.156  1.00 42.39 268 A 1 
ATOM 2098 O O     . SER A 1 268 ? -63.897 -39.979 -5.256  1.00 39.54 268 A 1 
ATOM 2099 C CB    . SER A 1 268 ? -66.050 -42.046 -3.495  1.00 39.23 268 A 1 
ATOM 2100 O OG    . SER A 1 268 ? -65.372 -41.473 -2.396  1.00 35.19 268 A 1 
ATOM 2101 N N     . GLY A 1 269 ? -66.003 -39.513 -5.353  1.00 35.92 269 A 1 
ATOM 2102 C CA    . GLY A 1 269 ? -67.464 -39.478 -5.374  1.00 37.59 269 A 1 
ATOM 2103 C C     . GLY A 1 269 ? -67.982 -38.152 -5.995  1.00 35.68 269 A 1 
ATOM 2104 O O     . GLY A 1 269 ? -67.315 -37.573 -6.835  1.00 33.61 269 A 1 
ATOM 2105 N N     . TYR A 1 270 ? -69.194 -37.724 -5.612  1.00 28.71 270 A 1 
ATOM 2106 C CA    . TYR A 1 270 ? -70.208 -37.107 -6.490  1.00 32.71 270 A 1 
ATOM 2107 C C     . TYR A 1 270 ? -70.170 -35.615 -6.923  1.00 29.91 270 A 1 
ATOM 2108 O O     . TYR A 1 270 ? -70.085 -35.359 -8.121  1.00 28.32 270 A 1 
ATOM 2109 C CB    . TYR A 1 270 ? -71.580 -37.383 -5.861  1.00 30.45 270 A 1 
ATOM 2110 C CG    . TYR A 1 270 ? -72.147 -38.777 -6.024  1.00 30.03 270 A 1 
ATOM 2111 C CD1   . TYR A 1 270 ? -73.075 -39.024 -7.063  1.00 31.30 270 A 1 
ATOM 2112 C CD2   . TYR A 1 270 ? -71.802 -39.801 -5.126  1.00 32.66 270 A 1 
ATOM 2113 C CE1   . TYR A 1 270 ? -73.636 -40.300 -7.199  1.00 29.73 270 A 1 
ATOM 2114 C CE2   . TYR A 1 270 ? -72.356 -41.081 -5.260  1.00 29.50 270 A 1 
ATOM 2115 C CZ    . TYR A 1 270 ? -73.289 -41.333 -6.301  1.00 30.44 270 A 1 
ATOM 2116 O OH    . TYR A 1 270 ? -73.841 -42.571 -6.443  1.00 31.94 270 A 1 
ATOM 2117 N N     . ALA A 1 271 ? -70.457 -34.661 -6.036  1.00 36.70 271 A 1 
ATOM 2118 C CA    . ALA A 1 271 ? -71.742 -33.937 -6.209  1.00 38.50 271 A 1 
ATOM 2119 C C     . ALA A 1 271 ? -71.712 -32.522 -6.879  1.00 35.89 271 A 1 
ATOM 2120 O O     . ALA A 1 271 ? -70.651 -32.043 -7.220  1.00 34.37 271 A 1 
ATOM 2121 C CB    . ALA A 1 271 ? -72.448 -33.940 -4.842  1.00 35.95 271 A 1 
ATOM 2122 N N     . PRO A 1 272 ? -72.889 -31.844 -7.077  1.00 34.27 272 A 1 
ATOM 2123 C CA    . PRO A 1 272 ? -73.217 -31.264 -8.393  1.00 37.38 272 A 1 
ATOM 2124 C C     . PRO A 1 272 ? -73.477 -29.736 -8.578  1.00 36.38 272 A 1 
ATOM 2125 O O     . PRO A 1 272 ? -73.407 -29.301 -9.722  1.00 35.32 272 A 1 
ATOM 2126 C CB    . PRO A 1 272 ? -74.500 -32.028 -8.736  1.00 34.33 272 A 1 
ATOM 2127 C CG    . PRO A 1 272 ? -75.237 -32.117 -7.408  1.00 34.60 272 A 1 
ATOM 2128 C CD    . PRO A 1 272 ? -74.107 -32.109 -6.384  1.00 40.98 272 A 1 
ATOM 2129 N N     . LEU A 1 273 ? -73.917 -28.949 -7.604  1.00 32.98 273 A 1 
ATOM 2130 C CA    . LEU A 1 273 ? -75.184 -28.168 -7.708  1.00 38.06 273 A 1 
ATOM 2131 C C     . LEU A 1 273 ? -75.181 -26.717 -8.308  1.00 36.07 273 A 1 
ATOM 2132 O O     . LEU A 1 273 ? -74.753 -26.497 -9.433  1.00 35.47 273 A 1 
ATOM 2133 C CB    . LEU A 1 273 ? -75.951 -28.286 -6.361  1.00 34.68 273 A 1 
ATOM 2134 C CG    . LEU A 1 273 ? -77.196 -29.200 -6.392  1.00 33.00 273 A 1 
ATOM 2135 C CD1   . LEU A 1 273 ? -77.681 -29.418 -4.955  1.00 33.19 273 A 1 
ATOM 2136 C CD2   . LEU A 1 273 ? -78.354 -28.625 -7.202  1.00 37.82 273 A 1 
ATOM 2137 N N     . VAL A 1 274 ? -75.828 -25.789 -7.612  1.00 32.32 274 A 1 
ATOM 2138 C CA    . VAL A 1 274 ? -76.625 -24.607 -8.068  1.00 38.25 274 A 1 
ATOM 2139 C C     . VAL A 1 274 ? -75.780 -23.329 -8.361  1.00 35.29 274 A 1 
ATOM 2140 O O     . VAL A 1 274 ? -74.636 -23.271 -7.933  1.00 33.67 274 A 1 
ATOM 2141 C CB    . VAL A 1 274 ? -77.673 -24.290 -6.963  1.00 34.80 274 A 1 
ATOM 2142 C CG1   . VAL A 1 274 ? -78.920 -23.605 -7.480  1.00 33.28 274 A 1 
ATOM 2143 C CG2   . VAL A 1 274 ? -78.187 -25.506 -6.184  1.00 38.57 274 A 1 
ATOM 2144 N N     . GLY A 1 275 ? -76.224 -22.241 -8.993  1.00 36.02 275 A 1 
ATOM 2145 C CA    . GLY A 1 275 ? -77.473 -21.832 -9.660  1.00 36.70 275 A 1 
ATOM 2146 C C     . GLY A 1 275 ? -77.554 -20.334 -10.053 1.00 34.38 275 A 1 
ATOM 2147 O O     . GLY A 1 275 ? -77.115 -19.954 -11.135 1.00 32.79 275 A 1 
ATOM 2148 N N     . ALA A 1 276 ? -78.196 -19.519 -9.236  1.00 38.31 276 A 1 
ATOM 2149 C CA    . ALA A 1 276 ? -78.892 -18.252 -9.564  1.00 41.54 276 A 1 
ATOM 2150 C C     . ALA A 1 276 ? -78.027 -16.956 -9.520  1.00 39.76 276 A 1 
ATOM 2151 O O     . ALA A 1 276 ? -76.868 -17.034 -9.164  1.00 38.63 276 A 1 
ATOM 2152 C CB    . ALA A 1 276 ? -80.057 -18.204 -8.554  1.00 37.77 276 A 1 
ATOM 2153 N N     . GLU A 1 277 ? -78.456 -15.695 -9.763  1.00 35.97 277 A 1 
ATOM 2154 C CA    . GLU A 1 277 ? -79.569 -15.162 -10.590 1.00 41.37 277 A 1 
ATOM 2155 C C     . GLU A 1 277 ? -79.369 -13.670 -11.013 1.00 39.89 277 A 1 
ATOM 2156 O O     . GLU A 1 277 ? -79.207 -13.390 -12.189 1.00 38.92 277 A 1 
ATOM 2157 C CB    . GLU A 1 277 ? -80.919 -15.230 -9.830  1.00 36.72 277 A 1 
ATOM 2158 C CG    . GLU A 1 277 ? -82.152 -15.352 -10.745 1.00 35.45 277 A 1 
ATOM 2159 C CD    . GLU A 1 277 ? -83.481 -15.314 -9.978  1.00 35.94 277 A 1 
ATOM 2160 O OE1   . GLU A 1 277 ? -84.520 -15.526 -10.643 1.00 33.95 277 A 1 
ATOM 2161 O OE2   . GLU A 1 277 ? -83.472 -15.067 -8.751  1.00 35.85 277 A 1 
ATOM 2162 N N     . GLN A 1 278 ? -79.531 -12.739 -10.110 1.00 35.88 278 A 1 
ATOM 2163 C CA    . GLN A 1 278 ? -80.149 -11.401 -10.325 1.00 39.64 278 A 1 
ATOM 2164 C C     . GLN A 1 278 ? -79.197 -10.222 -10.705 1.00 37.68 278 A 1 
ATOM 2165 O O     . GLN A 1 278 ? -78.002 -10.403 -10.785 1.00 35.82 278 A 1 
ATOM 2166 C CB    . GLN A 1 278 ? -80.952 -11.050 -9.060  1.00 36.17 278 A 1 
ATOM 2167 C CG    . GLN A 1 278 ? -82.296 -11.769 -8.949  1.00 32.87 278 A 1 
ATOM 2168 C CD    . GLN A 1 278 ? -83.157 -11.256 -7.786  1.00 31.32 278 A 1 
ATOM 2169 O OE1   . GLN A 1 278 ? -82.776 -10.412 -6.993  1.00 32.86 278 A 1 
ATOM 2170 N NE2   . GLN A 1 278 ? -84.366 -11.744 -7.669  1.00 30.81 278 A 1 
ATOM 2171 N N     . ALA A 1 279 ? -79.664 -8.977  -10.821 1.00 34.59 279 A 1 
ATOM 2172 C CA    . ALA A 1 279 ? -80.327 -8.280  -11.923 1.00 36.19 279 A 1 
ATOM 2173 C C     . ALA A 1 279 ? -80.013 -6.756  -11.992 1.00 33.23 279 A 1 
ATOM 2174 O O     . ALA A 1 279 ? -79.755 -6.255  -13.071 1.00 32.62 279 A 1 
ATOM 2175 C CB    . ALA A 1 279 ? -81.851 -8.443  -11.819 1.00 34.15 279 A 1 
ATOM 2176 N N     . ALA A 1 280 ? -80.149 -5.999  -10.909 1.00 34.09 280 A 1 
ATOM 2177 C CA    . ALA A 1 280 ? -80.756 -4.644  -10.944 1.00 36.25 280 A 1 
ATOM 2178 C C     . ALA A 1 280 ? -79.893 -3.432  -11.400 1.00 33.24 280 A 1 
ATOM 2179 O O     . ALA A 1 280 ? -78.703 -3.519  -11.625 1.00 31.91 280 A 1 
ATOM 2180 C CB    . ALA A 1 280 ? -81.416 -4.394  -9.581  1.00 34.01 280 A 1 
ATOM 2181 N N     . SER A 1 281 ? -80.573 -2.276  -11.503 1.00 45.98 281 A 1 
ATOM 2182 C CA    . SER A 1 281 ? -80.523 -1.356  -12.654 1.00 46.50 281 A 1 
ATOM 2183 C C     . SER A 1 281 ? -80.047 0.111   -12.482 1.00 44.69 281 A 1 
ATOM 2184 O O     . SER A 1 281 ? -79.544 0.675   -13.454 1.00 42.35 281 A 1 
ATOM 2185 C CB    . SER A 1 281 ? -81.958 -1.258  -13.160 1.00 42.55 281 A 1 
ATOM 2186 O OG    . SER A 1 281 ? -82.834 -0.781  -12.162 1.00 37.12 281 A 1 
ATOM 2187 N N     . ALA A 1 282 ? -80.415 0.777   -11.439 1.00 37.27 282 A 1 
ATOM 2188 C CA    . ALA A 1 282 ? -80.819 2.205   -11.414 1.00 39.64 282 A 1 
ATOM 2189 C C     . ALA A 1 282 ? -79.691 3.279   -11.518 1.00 36.40 282 A 1 
ATOM 2190 O O     . ALA A 1 282 ? -78.540 2.945   -11.647 1.00 35.48 282 A 1 
ATOM 2191 C CB    . ALA A 1 282 ? -81.646 2.373   -10.134 1.00 36.78 282 A 1 
ATOM 2192 N N     . THR A 1 283 ? -79.973 4.554   -11.377 1.00 46.10 283 A 1 
ATOM 2193 C CA    . THR A 1 283 ? -80.582 5.698   -12.095 1.00 48.39 283 A 1 
ATOM 2194 C C     . THR A 1 283 ? -79.531 6.825   -12.251 1.00 46.42 283 A 1 
ATOM 2195 O O     . THR A 1 283 ? -78.460 6.515   -12.755 1.00 43.45 283 A 1 
ATOM 2196 C CB    . THR A 1 283 ? -81.883 6.170   -11.424 1.00 41.80 283 A 1 
ATOM 2197 O OG1   . THR A 1 283 ? -81.718 6.234   -10.022 1.00 38.78 283 A 1 
ATOM 2198 C CG2   . THR A 1 283 ? -83.092 5.298   -11.717 1.00 42.59 283 A 1 
ATOM 2199 N N     . ALA A 1 284 ? -79.603 8.124   -11.852 1.00 37.62 284 A 1 
ATOM 2200 C CA    . ALA A 1 284 ? -80.458 9.161   -12.399 1.00 39.69 284 A 1 
ATOM 2201 C C     . ALA A 1 284 ? -79.707 10.464  -12.785 1.00 37.26 284 A 1 
ATOM 2202 O O     . ALA A 1 284 ? -79.341 10.638  -13.940 1.00 35.45 284 A 1 
ATOM 2203 C CB    . ALA A 1 284 ? -81.581 9.499   -11.406 1.00 36.65 284 A 1 
ATOM 2204 N N     . GLY A 1 285 ? -79.601 11.450  -11.871 1.00 40.66 285 A 1 
ATOM 2205 C CA    . GLY A 1 285 ? -79.502 12.875  -12.257 1.00 40.50 285 A 1 
ATOM 2206 C C     . GLY A 1 285 ? -78.112 13.547  -12.151 1.00 38.09 285 A 1 
ATOM 2207 O O     . GLY A 1 285 ? -77.134 12.863  -11.945 1.00 37.21 285 A 1 
ATOM 2208 N N     . ALA A 1 286 ? -77.927 14.886  -12.214 1.00 32.14 286 A 1 
ATOM 2209 C CA    . ALA A 1 286 ? -78.791 15.911  -12.810 1.00 34.76 286 A 1 
ATOM 2210 C C     . ALA A 1 286 ? -78.037 17.203  -13.236 1.00 32.88 286 A 1 
ATOM 2211 O O     . ALA A 1 286 ? -77.885 17.458  -14.425 1.00 31.45 286 A 1 
ATOM 2212 C CB    . ALA A 1 286 ? -79.927 16.294  -11.842 1.00 31.91 286 A 1 
ATOM 2213 N N     . SER A 1 287 ? -77.683 18.092  -12.312 1.00 43.69 287 A 1 
ATOM 2214 C CA    . SER A 1 287 ? -77.606 19.555  -12.537 1.00 45.82 287 A 1 
ATOM 2215 C C     . SER A 1 287 ? -76.175 20.138  -12.625 1.00 44.79 287 A 1 
ATOM 2216 O O     . SER A 1 287 ? -75.236 19.422  -12.340 1.00 42.32 287 A 1 
ATOM 2217 C CB    . SER A 1 287 ? -78.378 20.200  -11.376 1.00 41.43 287 A 1 
ATOM 2218 O OG    . SER A 1 287 ? -77.782 19.911  -10.118 1.00 35.57 287 A 1 
ATOM 2219 N N     . ALA A 1 288 ? -75.905 21.450  -12.898 1.00 37.03 288 A 1 
ATOM 2220 C CA    . ALA A 1 288 ? -76.620 22.469  -13.688 1.00 39.82 288 A 1 
ATOM 2221 C C     . ALA A 1 288 ? -75.734 23.668  -14.121 1.00 38.28 288 A 1 
ATOM 2222 O O     . ALA A 1 288 ? -75.534 23.883  -15.306 1.00 36.09 288 A 1 
ATOM 2223 C CB    . ALA A 1 288 ? -77.826 23.028  -12.910 1.00 37.04 288 A 1 
ATOM 2224 N N     . TYR A 1 289 ? -75.301 24.515  -13.190 1.00 31.89 289 A 1 
ATOM 2225 C CA    . TYR A 1 289 ? -75.088 25.980  -13.372 1.00 36.05 289 A 1 
ATOM 2226 C C     . TYR A 1 289 ? -73.623 26.410  -13.665 1.00 33.20 289 A 1 
ATOM 2227 O O     . TYR A 1 289 ? -72.724 25.597  -13.484 1.00 32.11 289 A 1 
ATOM 2228 C CB    . TYR A 1 289 ? -75.577 26.632  -12.068 1.00 33.95 289 A 1 
ATOM 2229 C CG    . TYR A 1 289 ? -77.061 26.898  -11.957 1.00 34.45 289 A 1 
ATOM 2230 C CD1   . TYR A 1 289 ? -77.623 28.041  -12.557 1.00 36.80 289 A 1 
ATOM 2231 C CD2   . TYR A 1 289 ? -77.888 26.041  -11.198 1.00 38.60 289 A 1 
ATOM 2232 C CE1   . TYR A 1 289 ? -78.997 28.318  -12.422 1.00 35.64 289 A 1 
ATOM 2233 C CE2   . TYR A 1 289 ? -79.266 26.313  -11.063 1.00 35.20 289 A 1 
ATOM 2234 C CZ    . TYR A 1 289 ? -79.815 27.455  -11.676 1.00 35.72 289 A 1 
ATOM 2235 O OH    . TYR A 1 289 ? -81.161 27.727  -11.561 1.00 35.18 289 A 1 
ATOM 2236 N N     . THR A 1 290 ? -73.221 27.650  -13.977 1.00 44.98 290 A 1 
ATOM 2237 C CA    . THR A 1 290 ? -73.646 28.683  -14.961 1.00 48.45 290 A 1 
ATOM 2238 C C     . THR A 1 290 ? -72.505 29.631  -15.412 1.00 47.70 290 A 1 
ATOM 2239 O O     . THR A 1 290 ? -72.107 29.579  -16.567 1.00 44.92 290 A 1 
ATOM 2240 C CB    . THR A 1 290 ? -74.744 29.660  -14.462 1.00 43.07 290 A 1 
ATOM 2241 O OG1   . THR A 1 290 ? -74.594 29.937  -13.081 1.00 41.73 290 A 1 
ATOM 2242 C CG2   . THR A 1 290 ? -76.158 29.187  -14.728 1.00 46.97 290 A 1 
ATOM 2243 N N     . ASP A 1 291 ? -72.087 30.562  -14.568 1.00 45.02 291 A 1 
ATOM 2244 C CA    . ASP A 1 291 ? -71.679 31.951  -14.940 1.00 49.47 291 A 1 
ATOM 2245 C C     . ASP A 1 291 ? -70.179 32.187  -15.289 1.00 47.43 291 A 1 
ATOM 2246 O O     . ASP A 1 291 ? -69.354 31.322  -15.071 1.00 45.60 291 A 1 
ATOM 2247 C CB    . ASP A 1 291 ? -72.091 32.854  -13.766 1.00 44.74 291 A 1 
ATOM 2248 C CG    . ASP A 1 291 ? -73.587 33.138  -13.675 1.00 40.06 291 A 1 
ATOM 2249 O OD1   . ASP A 1 291 ? -74.266 33.058  -14.718 1.00 39.35 291 A 1 
ATOM 2250 O OD2   . ASP A 1 291 ? -74.042 33.447  -12.553 1.00 39.38 291 A 1 
ATOM 2251 N N     . SER A 1 292 ? -69.696 33.364  -15.650 1.00 41.60 292 A 1 
ATOM 2252 C CA    . SER A 1 292 ? -69.962 34.255  -16.800 1.00 45.04 292 A 1 
ATOM 2253 C C     . SER A 1 292 ? -68.813 35.269  -17.080 1.00 43.84 292 A 1 
ATOM 2254 O O     . SER A 1 292 ? -68.296 35.331  -18.188 1.00 41.95 292 A 1 
ATOM 2255 C CB    . SER A 1 292 ? -71.232 35.096  -16.601 1.00 41.22 292 A 1 
ATOM 2256 O OG    . SER A 1 292 ? -71.364 36.121  -17.558 1.00 36.19 292 A 1 
ATOM 2257 N N     . VAL A 1 293 ? -68.513 36.148  -16.124 1.00 34.56 293 A 1 
ATOM 2258 C CA    . VAL A 1 293 ? -67.953 37.526  -16.308 1.00 39.56 293 A 1 
ATOM 2259 C C     . VAL A 1 293 ? -66.419 37.620  -16.509 1.00 37.41 293 A 1 
ATOM 2260 O O     . VAL A 1 293 ? -65.737 36.626  -16.375 1.00 36.35 293 A 1 
ATOM 2261 C CB    . VAL A 1 293 ? -68.364 38.395  -15.094 1.00 36.82 293 A 1 
ATOM 2262 C CG1   . VAL A 1 293 ? -69.455 39.370  -15.466 1.00 35.91 293 A 1 
ATOM 2263 C CG2   . VAL A 1 293 ? -68.817 37.642  -13.842 1.00 41.91 293 A 1 
ATOM 2264 N N     . ASN A 1 294 ? -65.722 38.742  -16.690 1.00 39.86 294 A 1 
ATOM 2265 C CA    . ASN A 1 294 ? -65.847 39.933  -17.546 1.00 42.05 294 A 1 
ATOM 2266 C C     . ASN A 1 294 ? -64.444 40.585  -17.753 1.00 38.69 294 A 1 
ATOM 2267 O O     . ASN A 1 294 ? -63.450 40.108  -17.238 1.00 36.43 294 A 1 
ATOM 2268 C CB    . ASN A 1 294 ? -66.840 40.964  -16.950 1.00 40.41 294 A 1 
ATOM 2269 C CG    . ASN A 1 294 ? -67.741 41.610  -17.985 1.00 36.77 294 A 1 
ATOM 2270 O OD1   . ASN A 1 294 ? -67.590 41.479  -19.186 1.00 38.52 294 A 1 
ATOM 2271 N ND2   . ASN A 1 294 ? -68.742 42.348  -17.536 1.00 39.22 294 A 1 
ATOM 2272 N N     . ASN A 1 295 ? -64.361 41.697  -18.455 1.00 36.90 295 A 1 
ATOM 2273 C CA    . ASN A 1 295 ? -63.285 42.196  -19.338 1.00 38.72 295 A 1 
ATOM 2274 C C     . ASN A 1 295 ? -62.029 42.927  -18.798 1.00 35.99 295 A 1 
ATOM 2275 O O     . ASN A 1 295 ? -61.006 42.898  -19.468 1.00 33.66 295 A 1 
ATOM 2276 C CB    . ASN A 1 295 ? -63.962 43.194  -20.288 1.00 36.47 295 A 1 
ATOM 2277 C CG    . ASN A 1 295 ? -64.534 42.597  -21.564 1.00 33.00 295 A 1 
ATOM 2278 O OD1   . ASN A 1 295 ? -64.177 41.528  -22.010 1.00 34.94 295 A 1 
ATOM 2279 N ND2   . ASN A 1 295 ? -65.434 43.309  -22.208 1.00 35.68 295 A 1 
ATOM 2280 N N     . SER A 1 296 ? -62.090 43.775  -17.802 1.00 38.00 296 A 1 
ATOM 2281 C CA    . SER A 1 296 ? -61.623 45.177  -17.907 1.00 40.28 296 A 1 
ATOM 2282 C C     . SER A 1 296 ? -60.114 45.471  -18.131 1.00 37.97 296 A 1 
ATOM 2283 O O     . SER A 1 296 ? -59.238 44.712  -17.747 1.00 36.85 296 A 1 
ATOM 2284 C CB    . SER A 1 296 ? -62.159 46.006  -16.738 1.00 38.18 296 A 1 
ATOM 2285 O OG    . SER A 1 296 ? -62.071 47.378  -17.039 1.00 35.53 296 A 1 
ATOM 2286 N N     . ILE A 1 297 ? -59.856 46.638  -18.735 1.00 27.63 297 A 1 
ATOM 2287 C CA    . ILE A 1 297 ? -58.675 46.989  -19.562 1.00 30.75 297 A 1 
ATOM 2288 C C     . ILE A 1 297 ? -57.555 47.800  -18.855 1.00 29.75 297 A 1 
ATOM 2289 O O     . ILE A 1 297 ? -56.429 47.802  -19.330 1.00 28.32 297 A 1 
ATOM 2290 C CB    . ILE A 1 297 ? -59.210 47.799  -20.784 1.00 28.95 297 A 1 
ATOM 2291 C CG1   . ILE A 1 297 ? -60.247 46.996  -21.618 1.00 28.29 297 A 1 
ATOM 2292 C CG2   . ILE A 1 297 ? -58.101 48.320  -21.723 1.00 32.82 297 A 1 
ATOM 2293 C CD1   . ILE A 1 297 ? -61.027 47.831  -22.639 1.00 32.12 297 A 1 
ATOM 2294 N N     . SER A 1 298 ? -57.840 48.583  -17.844 1.00 38.11 298 A 1 
ATOM 2295 C CA    . SER A 1 298 ? -57.398 49.978  -17.671 1.00 38.74 298 A 1 
ATOM 2296 C C     . SER A 1 298 ? -55.873 50.293  -17.673 1.00 36.64 298 A 1 
ATOM 2297 O O     . SER A 1 298 ? -55.037 49.500  -17.262 1.00 35.55 298 A 1 
ATOM 2298 C CB    . SER A 1 298 ? -58.076 50.604  -16.458 1.00 37.56 298 A 1 
ATOM 2299 O OG    . SER A 1 298 ? -57.934 52.010  -16.490 1.00 34.63 298 A 1 
ATOM 2300 N N     . PHE A 1 299 ? -55.564 51.512  -18.129 1.00 34.97 299 A 1 
ATOM 2301 C CA    . PHE A 1 299 ? -54.304 51.988  -18.752 1.00 36.30 299 A 1 
ATOM 2302 C C     . PHE A 1 299 ? -53.250 52.695  -17.869 1.00 35.68 299 A 1 
ATOM 2303 O O     . PHE A 1 299 ? -52.070 52.674  -18.200 1.00 33.96 299 A 1 
ATOM 2304 C CB    . PHE A 1 299 ? -54.742 53.022  -19.797 1.00 33.38 299 A 1 
ATOM 2305 C CG    . PHE A 1 299 ? -54.493 52.691  -21.255 1.00 32.84 299 A 1 
ATOM 2306 C CD1   . PHE A 1 299 ? -53.322 53.155  -21.887 1.00 34.53 299 A 1 
ATOM 2307 C CD2   . PHE A 1 299 ? -55.449 51.991  -21.996 1.00 35.02 299 A 1 
ATOM 2308 C CE1   . PHE A 1 299 ? -53.115 52.915  -23.251 1.00 32.00 299 A 1 
ATOM 2309 C CE2   . PHE A 1 299 ? -55.244 51.739  -23.368 1.00 30.04 299 A 1 
ATOM 2310 C CZ    . PHE A 1 299 ? -54.074 52.203  -24.010 1.00 30.17 299 A 1 
ATOM 2311 N N     . SER A 1 300 ? -53.662 53.470  -16.890 1.00 39.62 300 A 1 
ATOM 2312 C CA    . SER A 1 300 ? -53.046 54.750  -16.467 1.00 42.24 300 A 1 
ATOM 2313 C C     . SER A 1 300 ? -51.673 54.664  -15.749 1.00 39.86 300 A 1 
ATOM 2314 O O     . SER A 1 300 ? -51.325 53.606  -15.254 1.00 38.77 300 A 1 
ATOM 2315 C CB    . SER A 1 300 ? -54.057 55.458  -15.564 1.00 39.95 300 A 1 
ATOM 2316 O OG    . SER A 1 300 ? -53.825 56.833  -15.464 1.00 36.35 300 A 1 
ATOM 2317 N N     . MET A 1 301 ? -50.884 55.718  -15.518 1.00 40.95 301 A 1 
ATOM 2318 C CA    . MET A 1 301 ? -50.200 56.694  -16.376 1.00 43.80 301 A 1 
ATOM 2319 C C     . MET A 1 301 ? -48.880 57.178  -15.714 1.00 43.88 301 A 1 
ATOM 2320 O O     . MET A 1 301 ? -47.836 57.064  -16.341 1.00 41.35 301 A 1 
ATOM 2321 C CB    . MET A 1 301 ? -51.098 57.923  -16.649 1.00 40.37 301 A 1 
ATOM 2322 C CG    . MET A 1 301 ? -50.637 58.784  -17.838 1.00 37.75 301 A 1 
ATOM 2323 S SD    . MET A 1 301 ? -51.612 60.308  -18.043 1.00 38.28 301 A 1 
ATOM 2324 C CE    . MET A 1 301 ? -50.900 60.971  -19.559 1.00 35.12 301 A 1 
ATOM 2325 N N     . GLU A 1 302 ? -48.881 57.760  -14.501 1.00 33.97 302 A 1 
ATOM 2326 C CA    . GLU A 1 302 ? -48.185 59.053  -14.359 1.00 38.51 302 A 1 
ATOM 2327 C C     . GLU A 1 302 ? -46.805 59.127  -13.638 1.00 37.38 302 A 1 
ATOM 2328 O O     . GLU A 1 302 ? -45.762 59.036  -14.297 1.00 35.11 302 A 1 
ATOM 2329 C CB    . GLU A 1 302 ? -49.189 60.081  -13.768 1.00 35.13 302 A 1 
ATOM 2330 C CG    . GLU A 1 302 ? -48.960 61.512  -14.266 1.00 33.33 302 A 1 
ATOM 2331 C CD    . GLU A 1 302 ? -50.021 62.485  -13.719 1.00 32.57 302 A 1 
ATOM 2332 O OE1   . GLU A 1 302 ? -50.198 63.545  -14.363 1.00 31.26 302 A 1 
ATOM 2333 O OE2   . GLU A 1 302 ? -50.641 62.178  -12.680 1.00 31.04 302 A 1 
ATOM 2334 N N     . ALA A 1 303 ? -46.768 59.457  -12.357 1.00 40.75 303 A 1 
ATOM 2335 C CA    . ALA A 1 303 ? -45.829 60.485  -11.861 1.00 42.74 303 A 1 
ATOM 2336 C C     . ALA A 1 303 ? -44.416 60.033  -11.386 1.00 40.77 303 A 1 
ATOM 2337 O O     . ALA A 1 303 ? -44.132 58.869  -11.167 1.00 39.76 303 A 1 
ATOM 2338 C CB    . ALA A 1 303 ? -46.540 61.304  -10.780 1.00 40.70 303 A 1 
ATOM 2339 N N     . GLY A 1 304 ? -43.546 61.048  -11.188 1.00 36.49 304 A 1 
ATOM 2340 C CA    . GLY A 1 304 ? -42.099 60.942  -11.299 1.00 38.05 304 A 1 
ATOM 2341 C C     . GLY A 1 304 ? -41.206 61.555  -10.210 1.00 36.05 304 A 1 
ATOM 2342 O O     . GLY A 1 304 ? -40.392 62.409  -10.547 1.00 34.99 304 A 1 
ATOM 2343 N N     . ILE A 1 305 ? -41.309 61.153  -8.946  1.00 32.09 305 A 1 
ATOM 2344 C CA    . ILE A 1 305 ? -40.571 61.818  -7.839  1.00 36.25 305 A 1 
ATOM 2345 C C     . ILE A 1 305 ? -39.099 61.324  -7.698  1.00 34.35 305 A 1 
ATOM 2346 O O     . ILE A 1 305 ? -38.653 60.433  -8.407  1.00 32.46 305 A 1 
ATOM 2347 C CB    . ILE A 1 305 ? -41.387 61.762  -6.514  1.00 33.88 305 A 1 
ATOM 2348 C CG1   . ILE A 1 305 ? -42.888 62.086  -6.721  1.00 31.96 305 A 1 
ATOM 2349 C CG2   . ILE A 1 305 ? -40.836 62.761  -5.467  1.00 34.27 305 A 1 
ATOM 2350 C CD1   . ILE A 1 305 ? -43.727 62.010  -5.441  1.00 33.14 305 A 1 
ATOM 2351 N N     . VAL A 1 306 ? -38.293 61.754  -6.758  1.00 36.84 306 A 1 
ATOM 2352 C CA    . VAL A 1 306 ? -37.168 62.690  -6.675  1.00 40.52 306 A 1 
ATOM 2353 C C     . VAL A 1 306 ? -35.880 61.878  -6.342  1.00 37.42 306 A 1 
ATOM 2354 O O     . VAL A 1 306 ? -35.978 60.783  -5.814  1.00 36.13 306 A 1 
ATOM 2355 C CB    . VAL A 1 306 ? -37.436 63.770  -5.591  1.00 38.41 306 A 1 
ATOM 2356 C CG1   . VAL A 1 306 ? -36.310 64.775  -5.358  1.00 35.42 306 A 1 
ATOM 2357 C CG2   . VAL A 1 306 ? -38.673 64.624  -5.903  1.00 39.84 306 A 1 
ATOM 2358 N N     . PRO A 1 307 ? -34.654 62.342  -6.633  1.00 36.74 307 A 1 
ATOM 2359 C CA    . PRO A 1 307 ? -33.469 61.510  -6.880  1.00 39.35 307 A 1 
ATOM 2360 C C     . PRO A 1 307 ? -32.530 61.281  -5.681  1.00 38.10 307 A 1 
ATOM 2361 O O     . PRO A 1 307 ? -31.314 61.263  -5.900  1.00 36.14 307 A 1 
ATOM 2362 C CB    . PRO A 1 307 ? -32.755 62.264  -8.002  1.00 36.48 307 A 1 
ATOM 2363 C CG    . PRO A 1 307 ? -32.952 63.718  -7.608  1.00 36.41 307 A 1 
ATOM 2364 C CD    . PRO A 1 307 ? -34.392 63.698  -7.091  1.00 41.84 307 A 1 
ATOM 2365 N N     . ASP A 1 308 ? -32.996 61.225  -4.438  1.00 50.15 308 A 1 
ATOM 2366 C CA    . ASP A 1 308 ? -32.109 61.490  -3.297  1.00 51.97 308 A 1 
ATOM 2367 C C     . ASP A 1 308 ? -30.880 60.547  -3.202  1.00 50.49 308 A 1 
ATOM 2368 O O     . ASP A 1 308 ? -30.970 59.324  -3.299  1.00 47.38 308 A 1 
ATOM 2369 C CB    . ASP A 1 308 ? -32.898 61.599  -1.978  1.00 47.27 308 A 1 
ATOM 2370 C CG    . ASP A 1 308 ? -32.217 62.521  -0.958  1.00 41.89 308 A 1 
ATOM 2371 O OD1   . ASP A 1 308 ? -31.134 63.082  -1.280  1.00 40.97 308 A 1 
ATOM 2372 O OD2   . ASP A 1 308 ? -32.789 62.669  0.136   1.00 40.90 308 A 1 
ATOM 2373 N N     . ASN A 1 309 ? -29.720 61.181  -3.016  1.00 44.01 309 A 1 
ATOM 2374 C CA    . ASN A 1 309 ? -28.414 60.693  -3.491  1.00 45.92 309 A 1 
ATOM 2375 C C     . ASN A 1 309 ? -27.594 59.906  -2.457  1.00 42.74 309 A 1 
ATOM 2376 O O     . ASN A 1 309 ? -26.382 59.753  -2.636  1.00 40.25 309 A 1 
ATOM 2377 C CB    . ASN A 1 309 ? -27.639 61.926  -3.983  1.00 42.58 309 A 1 
ATOM 2378 C CG    . ASN A 1 309 ? -27.254 61.920  -5.455  1.00 38.78 309 A 1 
ATOM 2379 O OD1   . ASN A 1 309 ? -27.300 60.944  -6.167  1.00 39.35 309 A 1 
ATOM 2380 N ND2   . ASN A 1 309 ? -26.826 63.061  -5.950  1.00 39.84 309 A 1 
ATOM 2381 N N     . THR A 1 310 ? -28.160 59.498  -1.320  1.00 44.58 310 A 1 
ATOM 2382 C CA    . THR A 1 310 ? -27.358 59.119  -0.142  1.00 46.94 310 A 1 
ATOM 2383 C C     . THR A 1 310 ? -26.493 57.884  -0.391  1.00 45.25 310 A 1 
ATOM 2384 O O     . THR A 1 310 ? -26.939 56.734  -0.353  1.00 42.82 310 A 1 
ATOM 2385 C CB    . THR A 1 310 ? -28.190 58.972  1.136   1.00 42.12 310 A 1 
ATOM 2386 O OG1   . THR A 1 310 ? -29.464 58.437  0.873   1.00 37.73 310 A 1 
ATOM 2387 C CG2   . THR A 1 310 ? -28.387 60.316  1.817   1.00 39.85 310 A 1 
ATOM 2388 N N     . VAL A 1 311 ? -25.214 58.165  -0.596  1.00 32.07 311 A 1 
ATOM 2389 C CA    . VAL A 1 311 ? -24.142 57.203  -0.921  1.00 36.56 311 A 1 
ATOM 2390 C C     . VAL A 1 311 ? -23.729 56.424  0.336   1.00 35.07 311 A 1 
ATOM 2391 O O     . VAL A 1 311 ? -22.646 56.617  0.878   1.00 33.12 311 A 1 
ATOM 2392 C CB    . VAL A 1 311 ? -22.939 57.927  -1.561  1.00 33.78 311 A 1 
ATOM 2393 C CG1   . VAL A 1 311 ? -21.977 56.942  -2.233  1.00 31.61 311 A 1 
ATOM 2394 C CG2   . VAL A 1 311 ? -23.355 58.945  -2.634  1.00 35.91 311 A 1 
ATOM 2395 N N     . GLN A 1 312 ? -24.599 55.556  0.860   1.00 44.58 312 A 1 
ATOM 2396 C CA    . GLN A 1 312 ? -24.215 54.715  1.990   1.00 45.72 312 A 1 
ATOM 2397 C C     . GLN A 1 312 ? -23.130 53.729  1.534   1.00 44.71 312 A 1 
ATOM 2398 O O     . GLN A 1 312 ? -23.376 52.791  0.775   1.00 42.65 312 A 1 
ATOM 2399 C CB    . GLN A 1 312 ? -25.412 54.008  2.632   1.00 41.65 312 A 1 
ATOM 2400 C CG    . GLN A 1 312 ? -26.156 54.929  3.605   1.00 39.22 312 A 1 
ATOM 2401 C CD    . GLN A 1 312 ? -27.165 54.191  4.499   1.00 37.12 312 A 1 
ATOM 2402 O OE1   . GLN A 1 312 ? -27.495 53.038  4.306   1.00 36.79 312 A 1 
ATOM 2403 N NE2   . GLN A 1 312 ? -27.664 54.842  5.526   1.00 34.42 312 A 1 
ATOM 2404 N N     . SER A 1 313 ? -21.914 53.942  2.043   1.00 37.75 313 A 1 
ATOM 2405 C CA    . SER A 1 313 ? -20.744 53.092  1.831   1.00 39.73 313 A 1 
ATOM 2406 C C     . SER A 1 313 ? -20.911 51.754  2.555   1.00 38.24 313 A 1 
ATOM 2407 O O     . SER A 1 313 ? -20.379 51.550  3.642   1.00 36.49 313 A 1 
ATOM 2408 C CB    . SER A 1 313 ? -19.486 53.830  2.297   1.00 36.46 313 A 1 
ATOM 2409 O OG    . SER A 1 313 ? -19.579 54.178  3.661   1.00 34.29 313 A 1 
ATOM 2410 N N     . SER A 1 314 ? -21.686 50.845  1.980   1.00 35.59 314 A 1 
ATOM 2411 C CA    . SER A 1 314 ? -21.862 49.505  2.532   1.00 38.79 314 A 1 
ATOM 2412 C C     . SER A 1 314 ? -20.520 48.777  2.520   1.00 36.13 314 A 1 
ATOM 2413 O O     . SER A 1 314 ? -19.966 48.471  1.462   1.00 34.62 314 A 1 
ATOM 2414 C CB    . SER A 1 314 ? -22.946 48.729  1.778   1.00 35.35 314 A 1 
ATOM 2415 O OG    . SER A 1 314 ? -22.689 48.682  0.394   1.00 34.08 314 A 1 
ATOM 2416 N N     . ILE A 1 315 ? -19.984 48.536  3.711   1.00 40.97 315 A 1 
ATOM 2417 C CA    . ILE A 1 315 ? -18.733 47.803  3.905   1.00 43.70 315 A 1 
ATOM 2418 C C     . ILE A 1 315 ? -18.944 46.394  3.333   1.00 42.53 315 A 1 
ATOM 2419 O O     . ILE A 1 315 ? -19.680 45.592  3.913   1.00 40.74 315 A 1 
ATOM 2420 C CB    . ILE A 1 315 ? -18.331 47.793  5.389   1.00 39.18 315 A 1 
ATOM 2421 C CG1   . ILE A 1 315 ? -18.097 49.236  5.899   1.00 37.12 315 A 1 
ATOM 2422 C CG2   . ILE A 1 315 ? -17.081 46.929  5.616   1.00 39.13 315 A 1 
ATOM 2423 C CD1   . ILE A 1 315 ? -17.933 49.355  7.421   1.00 36.42 315 A 1 
ATOM 2424 N N     . LEU A 1 316 ? -18.309 46.111  2.203   1.00 39.33 316 A 1 
ATOM 2425 C CA    . LEU A 1 316 ? -18.237 44.789  1.595   1.00 42.53 316 A 1 
ATOM 2426 C C     . LEU A 1 316 ? -17.560 43.829  2.579   1.00 40.41 316 A 1 
ATOM 2427 O O     . LEU A 1 316 ? -16.336 43.724  2.614   1.00 39.07 316 A 1 
ATOM 2428 C CB    . LEU A 1 316 ? -17.459 44.870  0.267   1.00 38.77 316 A 1 
ATOM 2429 C CG    . LEU A 1 316 ? -18.275 45.381  -0.934  1.00 36.34 316 A 1 
ATOM 2430 C CD1   . LEU A 1 316 ? -17.330 45.795  -2.071  1.00 37.53 316 A 1 
ATOM 2431 C CD2   . LEU A 1 316 ? -19.210 44.286  -1.467  1.00 41.00 316 A 1 
ATOM 2432 N N     . ARG A 1 317 ? -18.334 43.115  3.399   1.00 34.90 317 A 1 
ATOM 2433 C CA    . ARG A 1 317 ? -17.823 41.962  4.152   1.00 37.63 317 A 1 
ATOM 2434 C C     . ARG A 1 317 ? -17.359 40.927  3.123   1.00 35.28 317 A 1 
ATOM 2435 O O     . ARG A 1 317 ? -18.184 40.504  2.313   1.00 33.24 317 A 1 
ATOM 2436 C CB    . ARG A 1 317 ? -18.901 41.362  5.069   1.00 34.71 317 A 1 
ATOM 2437 C CG    . ARG A 1 317 ? -19.027 42.139  6.386   1.00 32.14 317 A 1 
ATOM 2438 C CD    . ARG A 1 317 ? -20.020 41.428  7.328   1.00 29.80 317 A 1 
ATOM 2439 N NE    . ARG A 1 317 ? -20.058 42.052  8.658   1.00 26.98 317 A 1 
ATOM 2440 C CZ    . ARG A 1 317 ? -20.820 41.685  9.683   1.00 24.60 317 A 1 
ATOM 2441 N NH1   . ARG A 1 317 ? -21.669 40.701  9.578   1.00 23.37 317 A 1 
ATOM 2442 N NH2   . ARG A 1 317 ? -20.742 42.299  10.820  1.00 22.54 317 A 1 
ATOM 2443 N N     . PRO A 1 318 ? -16.090 40.512  3.120   1.00 36.71 318 A 1 
ATOM 2444 C CA    . PRO A 1 318 ? -15.617 39.495  2.210   1.00 39.39 318 A 1 
ATOM 2445 C C     . PRO A 1 318 ? -16.180 38.136  2.650   1.00 38.71 318 A 1 
ATOM 2446 O O     . PRO A 1 318 ? -15.546 37.399  3.398   1.00 37.06 318 A 1 
ATOM 2447 C CB    . PRO A 1 318 ? -14.083 39.590  2.277   1.00 35.87 318 A 1 
ATOM 2448 C CG    . PRO A 1 318 ? -13.814 40.049  3.710   1.00 34.74 318 A 1 
ATOM 2449 C CD    . PRO A 1 318 ? -15.023 40.957  4.003   1.00 39.43 318 A 1 
ATOM 2450 N N     . ALA A 1 319 ? -17.380 37.822  2.196   1.00 38.17 319 A 1 
ATOM 2451 C CA    . ALA A 1 319 ? -18.053 36.542  2.425   1.00 40.33 319 A 1 
ATOM 2452 C C     . ALA A 1 319 ? -17.420 35.387  1.614   1.00 38.77 319 A 1 
ATOM 2453 O O     . ALA A 1 319 ? -18.114 34.474  1.175   1.00 37.26 319 A 1 
ATOM 2454 C CB    . ALA A 1 319 ? -19.554 36.728  2.150   1.00 36.40 319 A 1 
ATOM 2455 N N     . GLY A 1 320 ? -16.131 35.453  1.362   1.00 38.75 320 A 1 
ATOM 2456 C CA    . GLY A 1 320 ? -15.416 34.559  0.454   1.00 39.53 320 A 1 
ATOM 2457 C C     . GLY A 1 320 ? -15.165 33.134  0.940   1.00 38.89 320 A 1 
ATOM 2458 O O     . GLY A 1 320 ? -14.364 32.438  0.332   1.00 37.03 320 A 1 
ATOM 2459 N N     . ALA A 1 321 ? -15.821 32.680  2.011   1.00 41.63 321 A 1 
ATOM 2460 C CA    . ALA A 1 321 ? -15.811 31.268  2.393   1.00 42.34 321 A 1 
ATOM 2461 C C     . ALA A 1 321 ? -16.662 30.473  1.398   1.00 41.09 321 A 1 
ATOM 2462 O O     . ALA A 1 321 ? -17.792 30.098  1.681   1.00 40.50 321 A 1 
ATOM 2463 C CB    . ALA A 1 321 ? -16.267 31.126  3.845   1.00 38.90 321 A 1 
ATOM 2464 N N     . ILE A 1 322 ? -16.126 30.264  0.198   1.00 43.89 322 A 1 
ATOM 2465 C CA    . ILE A 1 322 ? -16.753 29.434  -0.823  1.00 45.79 322 A 1 
ATOM 2466 C C     . ILE A 1 322 ? -16.857 28.029  -0.225  1.00 46.15 322 A 1 
ATOM 2467 O O     . ILE A 1 322 ? -15.839 27.355  -0.041  1.00 44.18 322 A 1 
ATOM 2468 C CB    . ILE A 1 322 ? -15.982 29.462  -2.154  1.00 41.82 322 A 1 
ATOM 2469 C CG1   . ILE A 1 322 ? -15.852 30.912  -2.689  1.00 39.21 322 A 1 
ATOM 2470 C CG2   . ILE A 1 322 ? -16.690 28.577  -3.189  1.00 42.27 322 A 1 
ATOM 2471 C CD1   . ILE A 1 322 ? -14.984 31.045  -3.943  1.00 39.99 322 A 1 
ATOM 2472 N N     . GLY A 1 323 ? -18.077 27.593  0.067   1.00 43.37 323 A 1 
ATOM 2473 C CA    . GLY A 1 323 ? -18.396 26.227  0.462   1.00 43.82 323 A 1 
ATOM 2474 C C     . GLY A 1 323 ? -18.153 25.266  -0.703  1.00 42.51 323 A 1 
ATOM 2475 O O     . GLY A 1 323 ? -19.096 24.735  -1.278  1.00 41.75 323 A 1 
ATOM 2476 N N     . LEU A 1 324 ? -16.893 25.063  -1.058  1.00 48.84 324 A 1 
ATOM 2477 C CA    . LEU A 1 324 ? -16.452 24.265  -2.211  1.00 48.97 324 A 1 
ATOM 2478 C C     . LEU A 1 324 ? -16.904 22.801  -2.142  1.00 49.45 324 A 1 
ATOM 2479 O O     . LEU A 1 324 ? -16.958 22.139  -3.172  1.00 46.50 324 A 1 
ATOM 2480 C CB    . LEU A 1 324 ? -14.915 24.334  -2.293  1.00 43.47 324 A 1 
ATOM 2481 C CG    . LEU A 1 324 ? -14.381 25.524  -3.101  1.00 39.39 324 A 1 
ATOM 2482 C CD1   . LEU A 1 324 ? -12.894 25.705  -2.836  1.00 39.83 324 A 1 
ATOM 2483 C CD2   . LEU A 1 324 ? -14.570 25.294  -4.604  1.00 42.40 324 A 1 
ATOM 2484 N N     . PHE A 1 325 ? -17.211 22.311  -0.951  1.00 49.24 325 A 1 
ATOM 2485 C CA    . PHE A 1 325 ? -17.621 20.920  -0.746  1.00 49.41 325 A 1 
ATOM 2486 C C     . PHE A 1 325 ? -19.133 20.697  -0.765  1.00 50.01 325 A 1 
ATOM 2487 O O     . PHE A 1 325 ? -19.562 19.543  -0.701  1.00 46.29 325 A 1 
ATOM 2488 C CB    . PHE A 1 325 ? -17.002 20.391  0.547   1.00 43.72 325 A 1 
ATOM 2489 C CG    . PHE A 1 325 ? -15.503 20.236  0.466   1.00 41.60 325 A 1 
ATOM 2490 C CD1   . PHE A 1 325 ? -14.941 19.187  -0.281  1.00 40.91 325 A 1 
ATOM 2491 C CD2   . PHE A 1 325 ? -14.676 21.149  1.130   1.00 39.36 325 A 1 
ATOM 2492 C CE1   . PHE A 1 325 ? -13.553 19.029  -0.340  1.00 37.23 325 A 1 
ATOM 2493 C CE2   . PHE A 1 325 ? -13.281 20.992  1.068   1.00 35.75 325 A 1 
ATOM 2494 C CZ    . PHE A 1 325 ? -12.721 19.927  0.342   1.00 37.75 325 A 1 
ATOM 2495 N N     . SER A 1 326 ? -19.948 21.747  -0.869  1.00 39.01 326 A 1 
ATOM 2496 C CA    . SER A 1 326 ? -21.396 21.584  -1.003  1.00 41.76 326 A 1 
ATOM 2497 C C     . SER A 1 326 ? -21.791 21.238  -2.444  1.00 42.11 326 A 1 
ATOM 2498 O O     . SER A 1 326 ? -22.646 21.906  -3.021  1.00 39.95 326 A 1 
ATOM 2499 C CB    . SER A 1 326 ? -22.149 22.801  -0.467  1.00 38.44 326 A 1 
ATOM 2500 O OG    . SER A 1 326 ? -21.960 23.932  -1.287  1.00 35.84 326 A 1 
ATOM 2501 N N     . SER A 1 327 ? -21.148 20.236  -3.058  1.00 42.85 327 A 1 
ATOM 2502 C CA    . SER A 1 327 ? -21.754 19.601  -4.216  1.00 44.62 327 A 1 
ATOM 2503 C C     . SER A 1 327 ? -23.079 18.998  -3.736  1.00 45.42 327 A 1 
ATOM 2504 O O     . SER A 1 327 ? -23.071 18.295  -2.721  1.00 42.13 327 A 1 
ATOM 2505 C CB    . SER A 1 327 ? -20.853 18.538  -4.846  1.00 40.28 327 A 1 
ATOM 2506 O OG    . SER A 1 327 ? -20.471 17.547  -3.925  1.00 37.51 327 A 1 
ATOM 2507 N N     . PRO A 1 328 ? -24.227 19.302  -4.384  1.00 32.70 328 A 1 
ATOM 2508 C CA    . PRO A 1 328 ? -25.457 18.614  -4.060  1.00 33.41 328 A 1 
ATOM 2509 C C     . PRO A 1 328 ? -25.255 17.141  -4.441  1.00 33.87 328 A 1 
ATOM 2510 O O     . PRO A 1 328 ? -25.323 16.790  -5.614  1.00 32.66 328 A 1 
ATOM 2511 C CB    . PRO A 1 328 ? -26.536 19.326  -4.885  1.00 30.38 328 A 1 
ATOM 2512 C CG    . PRO A 1 328 ? -25.783 19.873  -6.093  1.00 30.58 328 A 1 
ATOM 2513 C CD    . PRO A 1 328 ? -24.383 20.157  -5.541  1.00 35.25 328 A 1 
ATOM 2514 N N     . SER A 1 329 ? -24.980 16.307  -3.447  1.00 35.88 329 A 1 
ATOM 2515 C CA    . SER A 1 329 ? -24.961 14.851  -3.563  1.00 37.57 329 A 1 
ATOM 2516 C C     . SER A 1 329 ? -26.404 14.339  -3.752  1.00 38.29 329 A 1 
ATOM 2517 O O     . SER A 1 329 ? -26.990 13.745  -2.859  1.00 36.84 329 A 1 
ATOM 2518 C CB    . SER A 1 329 ? -24.277 14.221  -2.352  1.00 34.80 329 A 1 
ATOM 2519 O OG    . SER A 1 329 ? -24.268 12.823  -2.449  1.00 32.18 329 A 1 
ATOM 2520 N N     . LEU A 1 330 ? -27.004 14.705  -4.896  1.00 35.24 330 A 1 
ATOM 2521 C CA    . LEU A 1 330 ? -28.365 14.330  -5.275  1.00 34.36 330 A 1 
ATOM 2522 C C     . LEU A 1 330 ? -28.462 12.883  -5.715  1.00 35.14 330 A 1 
ATOM 2523 O O     . LEU A 1 330 ? -29.492 12.246  -5.493  1.00 32.87 330 A 1 
ATOM 2524 C CB    . LEU A 1 330 ? -28.836 15.216  -6.439  1.00 30.30 330 A 1 
ATOM 2525 C CG    . LEU A 1 330 ? -29.703 16.407  -6.032  1.00 27.10 330 A 1 
ATOM 2526 C CD1   . LEU A 1 330 ? -29.936 17.297  -7.247  1.00 27.50 330 A 1 
ATOM 2527 C CD2   . LEU A 1 330 ? -31.065 15.953  -5.500  1.00 29.81 330 A 1 
ATOM 2528 N N     . GLN A 1 331 ? -27.443 12.392  -6.406  1.00 33.25 331 A 1 
ATOM 2529 C CA    . GLN A 1 331 ? -27.426 10.977  -6.719  1.00 33.97 331 A 1 
ATOM 2530 C C     . GLN A 1 331 ? -27.293 10.269  -5.374  1.00 34.40 331 A 1 
ATOM 2531 O O     . GLN A 1 331 ? -26.229 10.322  -4.771  1.00 32.50 331 A 1 
ATOM 2532 C CB    . GLN A 1 331 ? -26.299 10.613  -7.692  1.00 31.41 331 A 1 
ATOM 2533 C CG    . GLN A 1 331 ? -26.618 11.081  -9.114  1.00 27.26 331 A 1 
ATOM 2534 C CD    . GLN A 1 331 ? -25.629 10.580  -10.158 1.00 24.97 331 A 1 
ATOM 2535 O OE1   . GLN A 1 331 ? -24.602 9.982   -9.896  1.00 22.73 331 A 1 
ATOM 2536 N NE2   . GLN A 1 331 ? -25.906 10.796  -11.432 1.00 22.81 331 A 1 
ATOM 2537 N N     . THR A 1 332 ? -28.370 9.663   -4.901  1.00 34.23 332 A 1 
ATOM 2538 C CA    . THR A 1 332 ? -28.312 8.627   -3.877  1.00 35.83 332 A 1 
ATOM 2539 C C     . THR A 1 332 ? -27.462 7.511   -4.475  1.00 36.85 332 A 1 
ATOM 2540 O O     . THR A 1 332 ? -27.967 6.786   -5.338  1.00 34.81 332 A 1 
ATOM 2541 C CB    . THR A 1 332 ? -29.711 8.086   -3.543  1.00 32.34 332 A 1 
ATOM 2542 O OG1   . THR A 1 332 ? -30.452 7.842   -4.728  1.00 29.16 332 A 1 
ATOM 2543 C CG2   . THR A 1 332 ? -30.509 9.070   -2.696  1.00 29.34 332 A 1 
ATOM 2544 N N     . PRO A 1 333 ? -26.186 7.424   -4.170  1.00 44.52 333 A 1 
ATOM 2545 C CA    . PRO A 1 333 ? -25.353 6.410   -4.757  1.00 43.55 333 A 1 
ATOM 2546 C C     . PRO A 1 333 ? -25.845 5.086   -4.203  1.00 44.92 333 A 1 
ATOM 2547 O O     . PRO A 1 333 ? -26.607 5.051   -3.224  1.00 43.74 333 A 1 
ATOM 2548 C CB    . PRO A 1 333 ? -23.914 6.778   -4.375  1.00 39.94 333 A 1 
ATOM 2549 C CG    . PRO A 1 333 ? -24.057 8.207   -3.839  1.00 38.61 333 A 1 
ATOM 2550 C CD    . PRO A 1 333 ? -25.440 8.203   -3.233  1.00 40.32 333 A 1 
ATOM 2551 N N     . LEU A 1 334 ? -25.430 3.991   -4.814  1.00 57.00 334 A 1 
ATOM 2552 C CA    . LEU A 1 334 ? -25.538 2.688   -4.165  1.00 55.83 334 A 1 
ATOM 2553 C C     . LEU A 1 334 ? -24.641 2.708   -2.911  1.00 57.89 334 A 1 
ATOM 2554 O O     . LEU A 1 334 ? -23.584 2.079   -2.875  1.00 53.52 334 A 1 
ATOM 2555 C CB    . LEU A 1 334 ? -25.145 1.584   -5.157  1.00 49.80 334 A 1 
ATOM 2556 C CG    . LEU A 1 334 ? -26.191 1.334   -6.249  1.00 44.41 334 A 1 
ATOM 2557 C CD1   . LEU A 1 334 ? -25.570 0.548   -7.410  1.00 42.24 334 A 1 
ATOM 2558 C CD2   . LEU A 1 334 ? -27.375 0.514   -5.715  1.00 41.04 334 A 1 
ATOM 2559 N N     . HIS A 1 335 ? -25.028 3.511   -1.920  1.00 55.16 335 A 1 
ATOM 2560 C CA    . HIS A 1 335 ? -24.496 3.471   -0.578  1.00 54.56 335 A 1 
ATOM 2561 C C     . HIS A 1 335 ? -24.732 2.039   -0.133  1.00 56.25 335 A 1 
ATOM 2562 O O     . HIS A 1 335 ? -25.865 1.598   0.003   1.00 51.45 335 A 1 
ATOM 2563 C CB    . HIS A 1 335 ? -25.189 4.474   0.353   1.00 48.84 335 A 1 
ATOM 2564 C CG    . HIS A 1 335 ? -24.509 5.811   0.397   1.00 42.68 335 A 1 
ATOM 2565 N ND1   . HIS A 1 335 ? -23.321 6.078   1.030   1.00 38.59 335 A 1 
ATOM 2566 C CD2   . HIS A 1 335 ? -24.937 6.988   -0.158  1.00 36.98 335 A 1 
ATOM 2567 C CE1   . HIS A 1 335 ? -23.040 7.391   0.853   1.00 34.64 335 A 1 
ATOM 2568 N NE2   . HIS A 1 335 ? -24.001 7.974   0.146   1.00 35.53 335 A 1 
ATOM 2569 N N     . PHE A 1 336 ? -23.623 1.314   0.012   1.00 61.08 336 A 1 
ATOM 2570 C CA    . PHE A 1 336 ? -23.651 0.120   0.821   1.00 60.47 336 A 1 
ATOM 2571 C C     . PHE A 1 336 ? -24.431 0.493   2.080   1.00 64.09 336 A 1 
ATOM 2572 O O     . PHE A 1 336 ? -24.171 1.548   2.686   1.00 59.31 336 A 1 
ATOM 2573 C CB    . PHE A 1 336 ? -22.218 -0.318  1.151   1.00 52.31 336 A 1 
ATOM 2574 C CG    . PHE A 1 336 ? -21.708 -1.399  0.232   1.00 50.87 336 A 1 
ATOM 2575 C CD1   . PHE A 1 336 ? -21.372 -2.662  0.754   1.00 49.07 336 A 1 
ATOM 2576 C CD2   . PHE A 1 336 ? -21.638 -1.204  -1.156  1.00 47.36 336 A 1 
ATOM 2577 C CE1   . PHE A 1 336 ? -20.987 -3.713  -0.094  1.00 42.87 336 A 1 
ATOM 2578 C CE2   . PHE A 1 336 ? -21.260 -2.258  -2.012  1.00 44.07 336 A 1 
ATOM 2579 C CZ    . PHE A 1 336 ? -20.939 -3.517  -1.475  1.00 43.98 336 A 1 
ATOM 2580 N N     . SER A 1 337 ? -25.408 -0.313  2.448   1.00 69.01 337 A 1 
ATOM 2581 C CA    . SER A 1 337 ? -26.072 -0.183  3.743   1.00 71.85 337 A 1 
ATOM 2582 C C     . SER A 1 337 ? -24.982 0.043   4.789   1.00 75.30 337 A 1 
ATOM 2583 O O     . SER A 1 337 ? -23.964 -0.637  4.721   1.00 68.94 337 A 1 
ATOM 2584 C CB    . SER A 1 337 ? -26.838 -1.471  4.047   1.00 62.66 337 A 1 
ATOM 2585 O OG    . SER A 1 337 ? -27.316 -1.472  5.377   1.00 52.02 337 A 1 
ATOM 2586 N N     . SER A 1 338 ? -25.179 0.967   5.725   1.00 77.52 338 A 1 
ATOM 2587 C CA    . SER A 1 338 ? -24.181 1.288   6.758   1.00 80.49 338 A 1 
ATOM 2588 C C     . SER A 1 338 ? -23.543 0.018   7.339   1.00 83.37 338 A 1 
ATOM 2589 O O     . SER A 1 338 ? -22.322 -0.107  7.383   1.00 79.36 338 A 1 
ATOM 2590 C CB    . SER A 1 338 ? -24.846 2.114   7.859   1.00 71.97 338 A 1 
ATOM 2591 O OG    . SER A 1 338 ? -23.964 2.312   8.939   1.00 60.22 338 A 1 
ATOM 2592 N N     . LYS A 1 339 ? -24.356 -1.004  7.597   1.00 85.61 339 A 1 
ATOM 2593 C CA    . LYS A 1 339 ? -23.921 -2.342  8.033   1.00 87.57 339 A 1 
ATOM 2594 C C     . LYS A 1 339 ? -22.984 -3.045  7.048   1.00 89.57 339 A 1 
ATOM 2595 O O     . LYS A 1 339 ? -22.056 -3.733  7.461   1.00 86.63 339 A 1 
ATOM 2596 C CB    . LYS A 1 339 ? -25.147 -3.232  8.249   1.00 83.95 339 A 1 
ATOM 2597 C CG    . LYS A 1 339 ? -26.025 -2.745  9.407   1.00 72.73 339 A 1 
ATOM 2598 C CD    . LYS A 1 339 ? -27.161 -3.740  9.673   1.00 67.95 339 A 1 
ATOM 2599 C CE    . LYS A 1 339 ? -27.961 -3.273  10.877  1.00 57.56 339 A 1 
ATOM 2600 N NZ    . LYS A 1 339 ? -29.039 -4.236  11.245  1.00 49.98 339 A 1 
ATOM 2601 N N     . GLU A 1 340 ? -23.222 -2.932  5.732   1.00 88.61 340 A 1 
ATOM 2602 C CA    . GLU A 1 340 ? -22.394 -3.593  4.730   1.00 89.81 340 A 1 
ATOM 2603 C C     . GLU A 1 340 ? -21.034 -2.892  4.613   1.00 91.59 340 A 1 
ATOM 2604 O O     . GLU A 1 340 ? -19.996 -3.553  4.570   1.00 89.65 340 A 1 
ATOM 2605 C CB    . GLU A 1 340 ? -23.149 -3.682  3.405   1.00 86.31 340 A 1 
ATOM 2606 C CG    . GLU A 1 340 ? -22.474 -4.670  2.445   1.00 74.35 340 A 1 
ATOM 2607 C CD    . GLU A 1 340 ? -23.259 -4.902  1.142   1.00 68.54 340 A 1 
ATOM 2608 O OE1   . GLU A 1 340 ? -22.820 -5.792  0.377   1.00 61.14 340 A 1 
ATOM 2609 O OE2   . GLU A 1 340 ? -24.252 -4.198  0.907   1.00 61.61 340 A 1 
ATOM 2610 N N     . ARG A 1 341 ? -21.019 -1.546  4.658   1.00 89.44 341 A 1 
ATOM 2611 C CA    . ARG A 1 341 ? -19.780 -0.763  4.693   1.00 91.15 341 A 1 
ATOM 2612 C C     . ARG A 1 341 ? -18.974 -1.049  5.958   1.00 92.50 341 A 1 
ATOM 2613 O O     . ARG A 1 341 ? -17.780 -1.306  5.859   1.00 90.94 341 A 1 
ATOM 2614 C CB    . ARG A 1 341 ? -20.108 0.723   4.534   1.00 89.42 341 A 1 
ATOM 2615 C CG    . ARG A 1 341 ? -18.836 1.554   4.340   1.00 86.23 341 A 1 
ATOM 2616 C CD    . ARG A 1 341 ? -19.175 3.001   3.955   1.00 83.64 341 A 1 
ATOM 2617 N NE    . ARG A 1 341 ? -17.960 3.811   3.888   1.00 82.65 341 A 1 
ATOM 2618 C CZ    . ARG A 1 341 ? -17.327 4.291   4.950   1.00 83.33 341 A 1 
ATOM 2619 N NH1   . ARG A 1 341 ? -17.843 4.191   6.137   1.00 73.37 341 A 1 
ATOM 2620 N NH2   . ARG A 1 341 ? -16.169 4.832   4.841   1.00 77.73 341 A 1 
ATOM 2621 N N     . GLU A 1 342 ? -19.604 -1.106  7.131   1.00 91.92 342 A 1 
ATOM 2622 C CA    . GLU A 1 342 ? -18.970 -1.515  8.391   1.00 92.19 342 A 1 
ATOM 2623 C C     . GLU A 1 342 ? -18.309 -2.894  8.278   1.00 93.26 342 A 1 
ATOM 2624 O O     . GLU A 1 342 ? -17.148 -3.058  8.659   1.00 91.95 342 A 1 
ATOM 2625 C CB    . GLU A 1 342 ? -20.017 -1.551  9.509   1.00 90.02 342 A 1 
ATOM 2626 C CG    . GLU A 1 342 ? -20.400 -0.169  10.057  1.00 75.89 342 A 1 
ATOM 2627 C CD    . GLU A 1 342 ? -21.689 -0.204  10.894  1.00 69.59 342 A 1 
ATOM 2628 O OE1   . GLU A 1 342 ? -22.374 0.836   10.962  1.00 62.35 342 A 1 
ATOM 2629 O OE2   . GLU A 1 342 ? -22.027 -1.295  11.424  1.00 61.87 342 A 1 
ATOM 2630 N N     . ALA A 1 343 ? -18.987 -3.876  7.660   1.00 92.80 343 A 1 
ATOM 2631 C CA    . ALA A 1 343 ? -18.412 -5.202  7.427   1.00 92.91 343 A 1 
ATOM 2632 C C     . ALA A 1 343 ? -17.168 -5.142  6.508   1.00 93.85 343 A 1 
ATOM 2633 O O     . ALA A 1 343 ? -16.204 -5.882  6.725   1.00 92.44 343 A 1 
ATOM 2634 C CB    . ALA A 1 343 ? -19.497 -6.111  6.847   1.00 91.22 343 A 1 
ATOM 2635 N N     . ARG A 1 344 ? -17.142 -4.259  5.494   1.00 94.08 344 A 1 
ATOM 2636 C CA    . ARG A 1 344 ? -15.961 -4.056  4.640   1.00 94.20 344 A 1 
ATOM 2637 C C     . ARG A 1 344 ? -14.801 -3.400  5.393   1.00 95.11 344 A 1 
ATOM 2638 O O     . ARG A 1 344 ? -13.655 -3.804  5.208   1.00 93.89 344 A 1 
ATOM 2639 C CB    . ARG A 1 344 ? -16.304 -3.221  3.393   1.00 93.28 344 A 1 
ATOM 2640 C CG    . ARG A 1 344 ? -17.349 -3.849  2.459   1.00 89.22 344 A 1 
ATOM 2641 C CD    . ARG A 1 344 ? -16.936 -5.230  1.978   1.00 85.25 344 A 1 
ATOM 2642 N NE    . ARG A 1 344 ? -17.940 -5.760  1.052   1.00 79.86 344 A 1 
ATOM 2643 C CZ    . ARG A 1 344 ? -18.181 -7.030  0.809   1.00 75.62 344 A 1 
ATOM 2644 N NH1   . ARG A 1 344 ? -17.468 -7.984  1.357   1.00 66.61 344 A 1 
ATOM 2645 N NH2   . ARG A 1 344 ? -19.152 -7.363  0.025   1.00 68.89 344 A 1 
ATOM 2646 N N     . VAL A 1 345 ? -15.089 -2.423  6.245   1.00 95.12 345 A 1 
ATOM 2647 C CA    . VAL A 1 345 ? -14.068 -1.783  7.086   1.00 95.37 345 A 1 
ATOM 2648 C C     . VAL A 1 345 ? -13.489 -2.791  8.084   1.00 95.83 345 A 1 
ATOM 2649 O O     . VAL A 1 345 ? -12.264 -2.859  8.231   1.00 95.09 345 A 1 
ATOM 2650 C CB    . VAL A 1 345 ? -14.637 -0.546  7.802   1.00 94.64 345 A 1 
ATOM 2651 C CG1   . VAL A 1 345 ? -13.613 0.063   8.766   1.00 91.23 345 A 1 
ATOM 2652 C CG2   . VAL A 1 345 ? -15.010 0.542   6.783   1.00 90.98 345 A 1 
ATOM 2653 N N     . LEU A 1 346 ? -14.324 -3.632  8.697   1.00 95.11 346 A 1 
ATOM 2654 C CA    . LEU A 1 346 ? -13.864 -4.692  9.595   1.00 95.16 346 A 1 
ATOM 2655 C C     . LEU A 1 346 ? -12.932 -5.671  8.873   1.00 95.60 346 A 1 
ATOM 2656 O O     . LEU A 1 346 ? -11.803 -5.903  9.317   1.00 94.82 346 A 1 
ATOM 2657 C CB    . LEU A 1 346 ? -15.080 -5.399  10.203  1.00 94.12 346 A 1 
ATOM 2658 C CG    . LEU A 1 346 ? -14.709 -6.485  11.237  1.00 83.00 346 A 1 
ATOM 2659 C CD1   . LEU A 1 346 ? -13.973 -5.907  12.444  1.00 77.89 346 A 1 
ATOM 2660 C CD2   . LEU A 1 346 ? -15.984 -7.180  11.731  1.00 79.16 346 A 1 
ATOM 2661 N N     . ARG A 1 347 ? -13.329 -6.165  7.686   1.00 95.18 347 A 1 
ATOM 2662 C CA    . ARG A 1 347 ? -12.497 -7.052  6.860   1.00 95.12 347 A 1 
ATOM 2663 C C     . ARG A 1 347 ? -11.178 -6.413  6.447   1.00 95.70 347 A 1 
ATOM 2664 O O     . ARG A 1 347 ? -10.135 -7.074  6.406   1.00 94.71 347 A 1 
ATOM 2665 C CB    . ARG A 1 347 ? -13.315 -7.494  5.645   1.00 93.99 347 A 1 
ATOM 2666 C CG    . ARG A 1 347 ? -12.560 -8.549  4.827   1.00 86.95 347 A 1 
ATOM 2667 C CD    . ARG A 1 347 ? -13.431 -9.043  3.687   1.00 81.72 347 A 1 
ATOM 2668 N NE    . ARG A 1 347 ? -12.735 -10.097 2.924   1.00 76.05 347 A 1 
ATOM 2669 C CZ    . ARG A 1 347 ? -13.292 -10.979 2.125   1.00 70.36 347 A 1 
ATOM 2670 N NH1   . ARG A 1 347 ? -14.575 -11.017 1.939   1.00 62.19 347 A 1 
ATOM 2671 N NH2   . ARG A 1 347 ? -12.566 -11.843 1.506   1.00 63.51 347 A 1 
ATOM 2672 N N     . TYR A 1 348 ? -11.183 -5.118  6.148   1.00 95.95 348 A 1 
ATOM 2673 C CA    . TYR A 1 348 ? -9.958  -4.372  5.879   1.00 96.17 348 A 1 
ATOM 2674 C C     . TYR A 1 348 ? -9.037  -4.341  7.108   1.00 96.33 348 A 1 
ATOM 2675 O O     . TYR A 1 348 ? -7.829  -4.571  6.956   1.00 95.90 348 A 1 
ATOM 2676 C CB    . TYR A 1 348 ? -10.313 -2.960  5.384   1.00 96.06 348 A 1 
ATOM 2677 C CG    . TYR A 1 348 ? -9.265  -1.917  5.689   1.00 96.11 348 A 1 
ATOM 2678 C CD1   . TYR A 1 348 ? -9.429  -1.080  6.809   1.00 94.93 348 A 1 
ATOM 2679 C CD2   . TYR A 1 348 ? -8.103  -1.820  4.910   1.00 95.17 348 A 1 
ATOM 2680 C CE1   . TYR A 1 348 ? -8.444  -0.153  7.150   1.00 94.54 348 A 1 
ATOM 2681 C CE2   . TYR A 1 348 ? -7.108  -0.885  5.239   1.00 94.35 348 A 1 
ATOM 2682 C CZ    . TYR A 1 348 ? -7.281  -0.050  6.366   1.00 94.72 348 A 1 
ATOM 2683 O OH    . TYR A 1 348 ? -6.324  0.848   6.710   1.00 93.30 348 A 1 
ATOM 2684 N N     . LYS A 1 349 ? -9.566  -4.122  8.320   1.00 96.36 349 A 1 
ATOM 2685 C CA    . LYS A 1 349 ? -8.783  -4.129  9.562   1.00 96.08 349 A 1 
ATOM 2686 C C     . LYS A 1 349 ? -8.181  -5.509  9.847   1.00 96.29 349 A 1 
ATOM 2687 O O     . LYS A 1 349 ? -7.007  -5.602  10.201  1.00 94.95 349 A 1 
ATOM 2688 C CB    . LYS A 1 349 ? -9.631  -3.651  10.751  1.00 95.39 349 A 1 
ATOM 2689 C CG    . LYS A 1 349 ? -9.924  -2.143  10.686  1.00 91.49 349 A 1 
ATOM 2690 C CD    . LYS A 1 349 ? -10.649 -1.670  11.945  1.00 85.59 349 A 1 
ATOM 2691 C CE    . LYS A 1 349 ? -10.868 -0.161  11.904  1.00 80.08 349 A 1 
ATOM 2692 N NZ    . LYS A 1 349 ? -11.155 0.405   13.240  1.00 70.66 349 A 1 
ATOM 2693 N N     . GLU A 1 350 ? -8.920  -6.582  9.622   1.00 96.10 350 A 1 
ATOM 2694 C CA    . GLU A 1 350 ? -8.411  -7.952  9.729   1.00 95.53 350 A 1 
ATOM 2695 C C     . GLU A 1 350 ? -7.267  -8.198  8.731   1.00 95.64 350 A 1 
ATOM 2696 O O     . GLU A 1 350 ? -6.173  -8.617  9.118   1.00 93.65 350 A 1 
ATOM 2697 C CB    . GLU A 1 350 ? -9.544  -8.947  9.470   1.00 94.28 350 A 1 
ATOM 2698 C CG    . GLU A 1 350 ? -10.574 -8.990  10.607  1.00 81.79 350 A 1 
ATOM 2699 C CD    . GLU A 1 350 ? -11.782 -9.886  10.281  1.00 72.94 350 A 1 
ATOM 2700 O OE1   . GLU A 1 350 ? -12.581 -10.121 11.210  1.00 65.22 350 A 1 
ATOM 2701 O OE2   . GLU A 1 350 ? -11.898 -10.325 9.115   1.00 65.43 350 A 1 
ATOM 2702 N N     . LYS A 1 351 ? -7.458  -7.856  7.452   1.00 96.07 351 A 1 
ATOM 2703 C CA    . LYS A 1 351 ? -6.415  -7.973  6.424   1.00 95.62 351 A 1 
ATOM 2704 C C     . LYS A 1 351 ? -5.179  -7.108  6.726   1.00 95.86 351 A 1 
ATOM 2705 O O     . LYS A 1 351 ? -4.078  -7.479  6.335   1.00 94.01 351 A 1 
ATOM 2706 C CB    . LYS A 1 351 ? -6.967  -7.618  5.041   1.00 94.37 351 A 1 
ATOM 2707 C CG    . LYS A 1 351 ? -7.711  -8.781  4.370   1.00 89.92 351 A 1 
ATOM 2708 C CD    . LYS A 1 351 ? -7.962  -8.446  2.902   1.00 87.49 351 A 1 
ATOM 2709 C CE    . LYS A 1 351 ? -8.407  -9.666  2.111   1.00 83.18 351 A 1 
ATOM 2710 N NZ    . LYS A 1 351 ? -8.228  -9.457  0.658   1.00 77.99 351 A 1 
ATOM 2711 N N     . LYS A 1 352 ? -5.335  -5.977  7.412   1.00 95.73 352 A 1 
ATOM 2712 C CA    . LYS A 1 352 ? -4.202  -5.119  7.786   1.00 95.87 352 A 1 
ATOM 2713 C C     . LYS A 1 352 ? -3.172  -5.881  8.614   1.00 95.66 352 A 1 
ATOM 2714 O O     . LYS A 1 352 ? -1.977  -5.700  8.389   1.00 93.56 352 A 1 
ATOM 2715 C CB    . LYS A 1 352 ? -4.712  -3.848  8.495   1.00 94.91 352 A 1 
ATOM 2716 C CG    . LYS A 1 352 ? -3.592  -2.849  8.849   1.00 92.13 352 A 1 
ATOM 2717 C CD    . LYS A 1 352 ? -4.149  -1.509  9.364   1.00 90.09 352 A 1 
ATOM 2718 C CE    . LYS A 1 352 ? -3.004  -0.530  9.693   1.00 83.30 352 A 1 
ATOM 2719 N NZ    . LYS A 1 352 ? -3.475  0.864   9.926   1.00 76.48 352 A 1 
ATOM 2720 N N     . LYS A 1 353 ? -3.601  -6.773  9.493   1.00 95.91 353 A 1 
ATOM 2721 C CA    . LYS A 1 353 ? -2.732  -7.594  10.356  1.00 95.01 353 A 1 
ATOM 2722 C C     . LYS A 1 353 ? -1.930  -8.644  9.568   1.00 94.55 353 A 1 
ATOM 2723 O O     . LYS A 1 353 ? -0.813  -8.969  9.949   1.00 91.00 353 A 1 
ATOM 2724 C CB    . LYS A 1 353 ? -3.580  -8.264  11.468  1.00 93.52 353 A 1 
ATOM 2725 C CG    . LYS A 1 353 ? -4.303  -7.262  12.395  1.00 86.65 353 A 1 
ATOM 2726 C CD    . LYS A 1 353 ? -5.129  -7.974  13.485  1.00 81.69 353 A 1 
ATOM 2727 C CE    . LYS A 1 353 ? -5.864  -6.976  14.395  1.00 72.51 353 A 1 
ATOM 2728 N NZ    . LYS A 1 353 ? -6.629  -7.620  15.510  1.00 64.50 353 A 1 
ATOM 2729 N N     . SER A 1 354 ? -2.457  -9.142  8.442   1.00 95.24 354 A 1 
ATOM 2730 C CA    . SER A 1 354 ? -1.828  -10.204 7.642   1.00 94.58 354 A 1 
ATOM 2731 C C     . SER A 1 354 ? -0.990  -9.714  6.451   1.00 94.89 354 A 1 
ATOM 2732 O O     . SER A 1 354 ? -0.507  -10.518 5.652   1.00 91.23 354 A 1 
ATOM 2733 C CB    . SER A 1 354 ? -2.897  -11.200 7.179   1.00 91.83 354 A 1 
ATOM 2734 O OG    . SER A 1 354 ? -3.801  -10.597 6.294   1.00 81.41 354 A 1 
ATOM 2735 N N     . ARG A 1 355 ? -0.788  -8.411  6.289   1.00 95.04 355 A 1 
ATOM 2736 C CA    . ARG A 1 355 ? -0.047  -7.865  5.146   1.00 95.06 355 A 1 
ATOM 2737 C C     . ARG A 1 355 ? 1.420   -8.288  5.152   1.00 94.98 355 A 1 
ATOM 2738 O O     . ARG A 1 355 ? 2.137   -8.089  6.128   1.00 92.50 355 A 1 
ATOM 2739 C CB    . ARG A 1 355 ? -0.134  -6.331  5.109   1.00 93.98 355 A 1 
ATOM 2740 C CG    . ARG A 1 355 ? -1.516  -5.825  4.702   1.00 90.52 355 A 1 
ATOM 2741 C CD    . ARG A 1 355 ? -1.512  -4.303  4.738   1.00 90.55 355 A 1 
ATOM 2742 N NE    . ARG A 1 355 ? -2.876  -3.753  4.665   1.00 89.04 355 A 1 
ATOM 2743 C CZ    . ARG A 1 355 ? -3.212  -2.527  5.004   1.00 90.14 355 A 1 
ATOM 2744 N NH1   . ARG A 1 355 ? -2.333  -1.639  5.353   1.00 82.23 355 A 1 
ATOM 2745 N NH2   . ARG A 1 355 ? -4.450  -2.171  5.028   1.00 83.76 355 A 1 
ATOM 2746 N N     . LYS A 1 356 ? 1.913   -8.749  3.984   1.00 95.18 356 A 1 
ATOM 2747 C CA    . LYS A 1 356 ? 3.308   -9.130  3.785   1.00 94.97 356 A 1 
ATOM 2748 C C     . LYS A 1 356 ? 3.981   -8.191  2.780   1.00 95.37 356 A 1 
ATOM 2749 O O     . LYS A 1 356 ? 3.742   -8.246  1.571   1.00 92.75 356 A 1 
ATOM 2750 C CB    . LYS A 1 356 ? 3.405   -10.602 3.379   1.00 92.67 356 A 1 
ATOM 2751 C CG    . LYS A 1 356 ? 3.004   -11.520 4.555   1.00 84.45 356 A 1 
ATOM 2752 C CD    . LYS A 1 356 ? 3.158   -13.008 4.199   1.00 77.34 356 A 1 
ATOM 2753 C CE    . LYS A 1 356 ? 2.649   -13.857 5.365   1.00 69.45 356 A 1 
ATOM 2754 N NZ    . LYS A 1 356 ? 2.184   -15.186 4.926   1.00 59.97 356 A 1 
ATOM 2755 N N     . PHE A 1 357 ? 4.877   -7.336  3.280   1.00 94.16 357 A 1 
ATOM 2756 C CA    . PHE A 1 357 ? 5.658   -6.411  2.452   1.00 94.02 357 A 1 
ATOM 2757 C C     . PHE A 1 357 ? 6.957   -7.025  1.906   1.00 93.66 357 A 1 
ATOM 2758 O O     . PHE A 1 357 ? 7.647   -6.414  1.086   1.00 90.55 357 A 1 
ATOM 2759 C CB    . PHE A 1 357 ? 5.925   -5.131  3.244   1.00 93.25 357 A 1 
ATOM 2760 C CG    . PHE A 1 357 ? 4.679   -4.300  3.438   1.00 93.23 357 A 1 
ATOM 2761 C CD1   . PHE A 1 357 ? 4.280   -3.382  2.445   1.00 89.28 357 A 1 
ATOM 2762 C CD2   . PHE A 1 357 ? 3.899   -4.454  4.587   1.00 88.98 357 A 1 
ATOM 2763 C CE1   . PHE A 1 357 ? 3.118   -2.623  2.606   1.00 86.89 357 A 1 
ATOM 2764 C CE2   . PHE A 1 357 ? 2.724   -3.701  4.759   1.00 87.18 357 A 1 
ATOM 2765 C CZ    . PHE A 1 357 ? 2.332   -2.778  3.764   1.00 88.65 357 A 1 
ATOM 2766 N N     . GLU A 1 358 ? 7.301   -8.231  2.326   1.00 94.20 358 A 1 
ATOM 2767 C CA    . GLU A 1 358 ? 8.449   -8.956  1.812   1.00 93.82 358 A 1 
ATOM 2768 C C     . GLU A 1 358 ? 8.246   -9.354  0.346   1.00 94.23 358 A 1 
ATOM 2769 O O     . GLU A 1 358 ? 7.137   -9.574  -0.154  1.00 92.39 358 A 1 
ATOM 2770 C CB    . GLU A 1 358 ? 8.766   -10.172 2.684   1.00 92.02 358 A 1 
ATOM 2771 C CG    . GLU A 1 358 ? 9.094   -9.751  4.126   1.00 80.92 358 A 1 
ATOM 2772 C CD    . GLU A 1 358 ? 9.825   -10.840 4.913   1.00 73.41 358 A 1 
ATOM 2773 O OE1   . GLU A 1 358 ? 10.494  -10.442 5.894   1.00 65.06 358 A 1 
ATOM 2774 O OE2   . GLU A 1 358 ? 9.784   -12.007 4.477   1.00 63.66 358 A 1 
ATOM 2775 N N     . LYS A 1 359 ? 9.360   -9.447  -0.396  1.00 92.73 359 A 1 
ATOM 2776 C CA    . LYS A 1 359 ? 9.301   -9.777  -1.810  1.00 92.71 359 A 1 
ATOM 2777 C C     . LYS A 1 359 ? 8.933   -11.249 -2.004  1.00 93.26 359 A 1 
ATOM 2778 O O     . LYS A 1 359 ? 9.795   -12.116 -1.977  1.00 90.98 359 A 1 
ATOM 2779 C CB    . LYS A 1 359 ? 10.616  -9.401  -2.498  1.00 90.72 359 A 1 
ATOM 2780 C CG    . LYS A 1 359 ? 10.540  -9.606  -4.017  1.00 84.02 359 A 1 
ATOM 2781 C CD    . LYS A 1 359 ? 11.886  -9.260  -4.659  1.00 77.72 359 A 1 
ATOM 2782 C CE    . LYS A 1 359 ? 11.834  -9.511  -6.158  1.00 67.61 359 A 1 
ATOM 2783 N NZ    . LYS A 1 359 ? 13.158  -9.279  -6.795  1.00 60.52 359 A 1 
ATOM 2784 N N     . THR A 1 360 ? 7.672   -11.505 -2.335  1.00 93.74 360 A 1 
ATOM 2785 C CA    . THR A 1 360 ? 7.192   -12.829 -2.721  1.00 93.57 360 A 1 
ATOM 2786 C C     . THR A 1 360 ? 7.190   -12.994 -4.249  1.00 94.57 360 A 1 
ATOM 2787 O O     . THR A 1 360 ? 6.841   -12.083 -5.003  1.00 92.30 360 A 1 
ATOM 2788 C CB    . THR A 1 360 ? 5.810   -13.119 -2.114  1.00 90.70 360 A 1 
ATOM 2789 O OG1   . THR A 1 360 ? 4.884   -12.146 -2.516  1.00 78.94 360 A 1 
ATOM 2790 C CG2   . THR A 1 360 ? 5.845   -13.124 -0.581  1.00 75.80 360 A 1 
ATOM 2791 N N     . THR A 1 361 ? 7.626   -14.160 -4.745  1.00 94.84 361 A 1 
ATOM 2792 C CA    . THR A 1 361 ? 7.538   -14.521 -6.163  1.00 95.35 361 A 1 
ATOM 2793 C C     . THR A 1 361 ? 6.298   -15.380 -6.369  1.00 95.67 361 A 1 
ATOM 2794 O O     . THR A 1 361 ? 6.280   -16.546 -5.988  1.00 93.34 361 A 1 
ATOM 2795 C CB    . THR A 1 361 ? 8.800   -15.240 -6.656  1.00 94.25 361 A 1 
ATOM 2796 O OG1   . THR A 1 361 ? 9.928   -14.410 -6.462  1.00 85.20 361 A 1 
ATOM 2797 C CG2   . THR A 1 361 ? 8.725   -15.545 -8.155  1.00 84.18 361 A 1 
ATOM 2798 N N     . ARG A 1 362 ? 5.271   -14.833 -7.013  1.00 95.20 362 A 1 
ATOM 2799 C CA    . ARG A 1 362 ? 4.011   -15.557 -7.242  1.00 94.96 362 A 1 
ATOM 2800 C C     . ARG A 1 362 ? 4.045   -16.520 -8.444  1.00 95.60 362 A 1 
ATOM 2801 O O     . ARG A 1 362 ? 3.216   -17.417 -8.536  1.00 93.35 362 A 1 
ATOM 2802 C CB    . ARG A 1 362 ? 2.864   -14.549 -7.397  1.00 93.31 362 A 1 
ATOM 2803 C CG    . ARG A 1 362 ? 2.593   -13.762 -6.097  1.00 87.30 362 A 1 
ATOM 2804 C CD    . ARG A 1 362 ? 1.325   -12.933 -6.224  1.00 82.46 362 A 1 
ATOM 2805 N NE    . ARG A 1 362 ? 1.005   -12.247 -4.956  1.00 75.69 362 A 1 
ATOM 2806 C CZ    . ARG A 1 362 ? 0.867   -10.947 -4.768  1.00 69.93 362 A 1 
ATOM 2807 N NH1   . ARG A 1 362 ? 1.026   -10.088 -5.734  1.00 62.00 362 A 1 
ATOM 2808 N NH2   . ARG A 1 362 ? 0.559   -10.482 -3.600  1.00 63.84 362 A 1 
ATOM 2809 N N     . TYR A 1 363 ? 4.986   -16.304 -9.367  1.00 95.47 363 A 1 
ATOM 2810 C CA    . TYR A 1 363 ? 5.103   -17.090 -10.594 1.00 95.43 363 A 1 
ATOM 2811 C C     . TYR A 1 363 ? 6.557   -17.544 -10.795 1.00 95.56 363 A 1 
ATOM 2812 O O     . TYR A 1 363 ? 7.327   -16.886 -11.499 1.00 94.09 363 A 1 
ATOM 2813 C CB    . TYR A 1 363 ? 4.597   -16.266 -11.788 1.00 95.07 363 A 1 
ATOM 2814 C CG    . TYR A 1 363 ? 3.136   -15.885 -11.711 1.00 94.80 363 A 1 
ATOM 2815 C CD1   . TYR A 1 363 ? 2.142   -16.783 -12.131 1.00 91.38 363 A 1 
ATOM 2816 C CD2   . TYR A 1 363 ? 2.756   -14.636 -11.198 1.00 91.35 363 A 1 
ATOM 2817 C CE1   . TYR A 1 363 ? 0.789   -16.453 -12.033 1.00 90.67 363 A 1 
ATOM 2818 C CE2   . TYR A 1 363 ? 1.398   -14.284 -11.088 1.00 89.82 363 A 1 
ATOM 2819 C CZ    . TYR A 1 363 ? 0.413   -15.202 -11.504 1.00 91.60 363 A 1 
ATOM 2820 O OH    . TYR A 1 363 ? -0.918  -14.882 -11.382 1.00 90.07 363 A 1 
ATOM 2821 N N     . ALA A 1 364 ? 6.914   -18.689 -10.218 1.00 97.12 364 A 1 
ATOM 2822 C CA    . ALA A 1 364 ? 8.251   -19.267 -10.303 1.00 96.74 364 A 1 
ATOM 2823 C C     . ALA A 1 364 ? 8.734   -19.447 -11.753 1.00 96.88 364 A 1 
ATOM 2824 O O     . ALA A 1 364 ? 9.844   -19.030 -12.089 1.00 95.28 364 A 1 
ATOM 2825 C CB    . ALA A 1 364 ? 8.253   -20.599 -9.548  1.00 95.76 364 A 1 
ATOM 2826 N N     . THR A 1 365 ? 7.868   -19.919 -12.665 1.00 96.80 365 A 1 
ATOM 2827 C CA    . THR A 1 365 ? 8.188   -20.067 -14.093 1.00 96.39 365 A 1 
ATOM 2828 C C     . THR A 1 365 ? 8.589   -18.744 -14.753 1.00 96.61 365 A 1 
ATOM 2829 O O     . THR A 1 365 ? 9.528   -18.693 -15.552 1.00 95.02 365 A 1 
ATOM 2830 C CB    . THR A 1 365 ? 6.994   -20.655 -14.857 1.00 95.09 365 A 1 
ATOM 2831 O OG1   . THR A 1 365 ? 6.373   -21.668 -14.110 1.00 84.12 365 A 1 
ATOM 2832 C CG2   . THR A 1 365 ? 7.383   -21.233 -16.214 1.00 80.21 365 A 1 
ATOM 2833 N N     . ARG A 1 366 ? 7.936   -17.639 -14.412 1.00 96.67 366 A 1 
ATOM 2834 C CA    . ARG A 1 366 ? 8.285   -16.310 -14.939 1.00 96.59 366 A 1 
ATOM 2835 C C     . ARG A 1 366 ? 9.593   -15.779 -14.355 1.00 96.44 366 A 1 
ATOM 2836 O O     . ARG A 1 366 ? 10.292  -15.043 -15.045 1.00 94.96 366 A 1 
ATOM 2837 C CB    . ARG A 1 366 ? 7.169   -15.293 -14.683 1.00 96.20 366 A 1 
ATOM 2838 C CG    . ARG A 1 366 ? 5.890   -15.598 -15.469 1.00 93.61 366 A 1 
ATOM 2839 C CD    . ARG A 1 366 ? 4.916   -14.426 -15.329 1.00 91.66 366 A 1 
ATOM 2840 N NE    . ARG A 1 366 ? 3.656   -14.677 -16.050 1.00 89.69 366 A 1 
ATOM 2841 C CZ    . ARG A 1 366 ? 2.709   -13.781 -16.306 1.00 89.00 366 A 1 
ATOM 2842 N NH1   . ARG A 1 366 ? 2.813   -12.541 -15.928 1.00 80.59 366 A 1 
ATOM 2843 N NH2   . ARG A 1 366 ? 1.636   -14.128 -16.954 1.00 83.90 366 A 1 
ATOM 2844 N N     . LYS A 1 367 ? 9.902   -16.131 -13.112 1.00 96.95 367 A 1 
ATOM 2845 C CA    . LYS A 1 367 ? 11.181  -15.811 -12.485 1.00 96.99 367 A 1 
ATOM 2846 C C     . LYS A 1 367 ? 12.312  -16.539 -13.199 1.00 96.83 367 A 1 
ATOM 2847 O O     . LYS A 1 367 ? 13.220  -15.871 -13.687 1.00 95.90 367 A 1 
ATOM 2848 C CB    . LYS A 1 367 ? 11.126  -16.123 -10.982 1.00 96.62 367 A 1 
ATOM 2849 C CG    . LYS A 1 367 ? 12.456  -15.800 -10.298 1.00 95.43 367 A 1 
ATOM 2850 C CD    . LYS A 1 367 ? 12.476  -16.209 -8.821  1.00 92.72 367 A 1 
ATOM 2851 C CE    . LYS A 1 367 ? 13.909  -16.065 -8.318  1.00 87.08 367 A 1 
ATOM 2852 N NZ    . LYS A 1 367 ? 14.125  -16.655 -6.984  1.00 80.53 367 A 1 
ATOM 2853 N N     . ALA A 1 368 ? 12.211  -17.857 -13.368 1.00 97.07 368 A 1 
ATOM 2854 C CA    . ALA A 1 368 ? 13.205  -18.674 -14.068 1.00 96.63 368 A 1 
ATOM 2855 C C     . ALA A 1 368 ? 13.465  -18.172 -15.489 1.00 96.85 368 A 1 
ATOM 2856 O O     . ALA A 1 368 ? 14.613  -17.957 -15.887 1.00 95.61 368 A 1 
ATOM 2857 C CB    . ALA A 1 368 ? 12.712  -20.130 -14.062 1.00 95.99 368 A 1 
ATOM 2858 N N     . TYR A 1 369 ? 12.409  -17.849 -16.253 1.00 96.87 369 A 1 
ATOM 2859 C CA    . TYR A 1 369 ? 12.552  -17.256 -17.586 1.00 96.48 369 A 1 
ATOM 2860 C C     . TYR A 1 369 ? 13.243  -15.879 -17.563 1.00 96.51 369 A 1 
ATOM 2861 O O     . TYR A 1 369 ? 14.054  -15.581 -18.436 1.00 95.57 369 A 1 
ATOM 2862 C CB    . TYR A 1 369 ? 11.172  -17.150 -18.241 1.00 95.81 369 A 1 
ATOM 2863 C CG    . TYR A 1 369 ? 11.231  -16.593 -19.648 1.00 93.87 369 A 1 
ATOM 2864 C CD1   . TYR A 1 369 ? 10.926  -15.237 -19.904 1.00 89.40 369 A 1 
ATOM 2865 C CD2   . TYR A 1 369 ? 11.651  -17.408 -20.710 1.00 88.25 369 A 1 
ATOM 2866 C CE1   . TYR A 1 369 ? 11.032  -14.715 -21.190 1.00 86.72 369 A 1 
ATOM 2867 C CE2   . TYR A 1 369 ? 11.761  -16.898 -22.008 1.00 84.81 369 A 1 
ATOM 2868 C CZ    . TYR A 1 369 ? 11.451  -15.542 -22.249 1.00 87.02 369 A 1 
ATOM 2869 O OH    . TYR A 1 369 ? 11.564  -15.031 -23.528 1.00 84.83 369 A 1 
ATOM 2870 N N     . ALA A 1 370 ? 12.944  -15.036 -16.585 1.00 96.55 370 A 1 
ATOM 2871 C CA    . ALA A 1 370 ? 13.568  -13.722 -16.465 1.00 96.32 370 A 1 
ATOM 2872 C C     . ALA A 1 370 ? 15.052  -13.794 -16.063 1.00 96.24 370 A 1 
ATOM 2873 O O     . ALA A 1 370 ? 15.801  -12.873 -16.400 1.00 94.51 370 A 1 
ATOM 2874 C CB    . ALA A 1 370 ? 12.773  -12.880 -15.466 1.00 95.62 370 A 1 
ATOM 2875 N N     . GLU A 1 371 ? 15.466  -14.825 -15.353 1.00 96.92 371 A 1 
ATOM 2876 C CA    . GLU A 1 371 ? 16.860  -15.091 -14.974 1.00 96.61 371 A 1 
ATOM 2877 C C     . GLU A 1 371 ? 17.669  -15.618 -16.164 1.00 96.58 371 A 1 
ATOM 2878 O O     . GLU A 1 371 ? 18.758  -15.110 -16.424 1.00 94.97 371 A 1 
ATOM 2879 C CB    . GLU A 1 371 ? 16.891  -16.066 -13.781 1.00 95.76 371 A 1 
ATOM 2880 C CG    . GLU A 1 371 ? 16.445  -15.369 -12.485 1.00 88.91 371 A 1 
ATOM 2881 C CD    . GLU A 1 371 ? 16.169  -16.298 -11.285 1.00 85.15 371 A 1 
ATOM 2882 O OE1   . GLU A 1 371 ? 16.034  -15.757 -10.158 1.00 79.13 371 A 1 
ATOM 2883 O OE2   . GLU A 1 371 ? 15.998  -17.513 -11.474 1.00 78.07 371 A 1 
ATOM 2884 N N     . ALA A 1 372 ? 17.109  -16.551 -16.950 1.00 95.92 372 A 1 
ATOM 2885 C CA    . ALA A 1 372 ? 17.757  -17.122 -18.124 1.00 95.31 372 A 1 
ATOM 2886 C C     . ALA A 1 372 ? 17.773  -16.194 -19.351 1.00 95.55 372 A 1 
ATOM 2887 O O     . ALA A 1 372 ? 18.482  -16.456 -20.328 1.00 93.49 372 A 1 
ATOM 2888 C CB    . ALA A 1 372 ? 17.051  -18.442 -18.449 1.00 93.85 372 A 1 
ATOM 2889 N N     . ARG A 1 373 ? 16.977  -15.126 -19.360 1.00 94.84 373 A 1 
ATOM 2890 C CA    . ARG A 1 373 ? 16.824  -14.271 -20.541 1.00 94.75 373 A 1 
ATOM 2891 C C     . ARG A 1 373 ? 18.034  -13.357 -20.748 1.00 94.93 373 A 1 
ATOM 2892 O O     . ARG A 1 373 ? 18.434  -12.679 -19.804 1.00 93.78 373 A 1 
ATOM 2893 C CB    . ARG A 1 373 ? 15.517  -13.485 -20.426 1.00 93.17 373 A 1 
ATOM 2894 C CG    . ARG A 1 373 ? 15.187  -12.806 -21.746 1.00 86.48 373 A 1 
ATOM 2895 C CD    . ARG A 1 373 ? 13.824  -12.146 -21.649 1.00 85.95 373 A 1 
ATOM 2896 N NE    . ARG A 1 373 ? 13.484  -11.544 -22.942 1.00 83.40 373 A 1 
ATOM 2897 C CZ    . ARG A 1 373 ? 12.355  -10.942 -23.256 1.00 83.21 373 A 1 
ATOM 2898 N NH1   . ARG A 1 373 ? 11.396  -10.828 -22.387 1.00 74.10 373 A 1 
ATOM 2899 N NH2   . ARG A 1 373 ? 12.196  -10.455 -24.445 1.00 76.32 373 A 1 
ATOM 2900 N N     . PRO A 1 374 ? 18.566  -13.233 -22.017 1.00 94.96 374 A 1 
ATOM 2901 C CA    . PRO A 1 374 ? 19.657  -12.321 -22.318 1.00 94.63 374 A 1 
ATOM 2902 C C     . PRO A 1 374 ? 19.279  -10.869 -22.026 1.00 95.60 374 A 1 
ATOM 2903 O O     . PRO A 1 374 ? 18.112  -10.460 -22.133 1.00 94.86 374 A 1 
ATOM 2904 C CB    . PRO A 1 374 ? 20.001  -12.550 -23.793 1.00 92.56 374 A 1 
ATOM 2905 C CG    . PRO A 1 374 ? 18.714  -13.114 -24.386 1.00 88.51 374 A 1 
ATOM 2906 C CD    . PRO A 1 374 ? 18.143  -13.928 -23.231 1.00 92.03 374 A 1 
ATOM 2907 N N     . ARG A 1 375 ? 20.286  -10.073 -21.584 1.00 94.64 375 A 1 
ATOM 2908 C CA    . ARG A 1 375 ? 20.103  -8.681  -21.175 1.00 94.66 375 A 1 
ATOM 2909 C C     . ARG A 1 375 ? 21.204  -7.800  -21.734 1.00 94.32 375 A 1 
ATOM 2910 O O     . ARG A 1 375 ? 22.378  -8.087  -21.536 1.00 92.36 375 A 1 
ATOM 2911 C CB    . ARG A 1 375 ? 20.087  -8.552  -19.645 1.00 93.74 375 A 1 
ATOM 2912 C CG    . ARG A 1 375 ? 18.971  -9.356  -18.984 1.00 90.96 375 A 1 
ATOM 2913 C CD    . ARG A 1 375 ? 18.992  -9.128  -17.472 1.00 91.57 375 A 1 
ATOM 2914 N NE    . ARG A 1 375 ? 18.045  -10.017 -16.797 1.00 90.73 375 A 1 
ATOM 2915 C CZ    . ARG A 1 375 ? 17.575  -9.883  -15.566 1.00 92.28 375 A 1 
ATOM 2916 N NH1   . ARG A 1 375 ? 17.886  -8.865  -14.830 1.00 83.16 375 A 1 
ATOM 2917 N NH2   . ARG A 1 375 ? 16.795  -10.788 -15.064 1.00 87.00 375 A 1 
ATOM 2918 N N     . ILE A 1 376 ? 20.826  -6.663  -22.322 1.00 95.29 376 A 1 
ATOM 2919 C CA    . ILE A 1 376 ? 21.733  -5.591  -22.734 1.00 94.74 376 A 1 
ATOM 2920 C C     . ILE A 1 376 ? 21.587  -4.438  -21.739 1.00 95.19 376 A 1 
ATOM 2921 O O     . ILE A 1 376 ? 20.490  -3.894  -21.560 1.00 93.55 376 A 1 
ATOM 2922 C CB    . ILE A 1 376 ? 21.462  -5.169  -24.197 1.00 93.33 376 A 1 
ATOM 2923 C CG1   . ILE A 1 376 ? 21.695  -6.356  -25.154 1.00 87.93 376 A 1 
ATOM 2924 C CG2   . ILE A 1 376 ? 22.349  -3.975  -24.575 1.00 87.01 376 A 1 
ATOM 2925 C CD1   . ILE A 1 376 ? 21.231  -6.102  -26.590 1.00 80.33 376 A 1 
ATOM 2926 N N     . LYS A 1 377 ? 22.674  -4.095  -21.031 1.00 94.42 377 A 1 
ATOM 2927 C CA    . LYS A 1 377 ? 22.685  -3.036  -20.000 1.00 94.66 377 A 1 
ATOM 2928 C C     . LYS A 1 377 ? 21.527  -3.177  -18.986 1.00 95.11 377 A 1 
ATOM 2929 O O     . LYS A 1 377 ? 20.865  -2.191  -18.630 1.00 92.67 377 A 1 
ATOM 2930 C CB    . LYS A 1 377 ? 22.753  -1.648  -20.665 1.00 93.44 377 A 1 
ATOM 2931 C CG    . LYS A 1 377 ? 24.025  -1.451  -21.511 1.00 89.87 377 A 1 
ATOM 2932 C CD    . LYS A 1 377 ? 24.032  -0.088  -22.218 1.00 83.30 377 A 1 
ATOM 2933 C CE    . LYS A 1 377 ? 25.306  0.025   -23.056 1.00 75.62 377 A 1 
ATOM 2934 N NZ    . LYS A 1 377 ? 25.368  1.266   -23.875 1.00 66.23 377 A 1 
ATOM 2935 N N     . GLY A 1 378 ? 21.261  -4.405  -18.557 1.00 94.79 378 A 1 
ATOM 2936 C CA    . GLY A 1 378 ? 20.225  -4.745  -17.577 1.00 94.58 378 A 1 
ATOM 2937 C C     . GLY A 1 378 ? 18.794  -4.820  -18.119 1.00 95.39 378 A 1 
ATOM 2938 O O     . GLY A 1 378 ? 17.928  -5.372  -17.437 1.00 93.14 378 A 1 
ATOM 2939 N N     . ARG A 1 379 ? 18.531  -4.334  -19.348 1.00 95.47 379 A 1 
ATOM 2940 C CA    . ARG A 1 379 ? 17.234  -4.476  -20.018 1.00 95.93 379 A 1 
ATOM 2941 C C     . ARG A 1 379 ? 17.153  -5.823  -20.729 1.00 96.31 379 A 1 
ATOM 2942 O O     . ARG A 1 379 ? 18.167  -6.323  -21.200 1.00 94.70 379 A 1 
ATOM 2943 C CB    . ARG A 1 379 ? 16.998  -3.339  -21.009 1.00 95.01 379 A 1 
ATOM 2944 C CG    . ARG A 1 379 ? 16.987  -1.968  -20.327 1.00 89.13 379 A 1 
ATOM 2945 C CD    . ARG A 1 379 ? 16.667  -0.878  -21.350 1.00 88.90 379 A 1 
ATOM 2946 N NE    . ARG A 1 379 ? 16.630  0.449   -20.726 1.00 83.80 379 A 1 
ATOM 2947 C CZ    . ARG A 1 379 ? 16.304  1.589   -21.315 1.00 81.84 379 A 1 
ATOM 2948 N NH1   . ARG A 1 379 ? 15.983  1.627   -22.577 1.00 72.26 379 A 1 
ATOM 2949 N NH2   . ARG A 1 379 ? 16.312  2.707   -20.651 1.00 72.70 379 A 1 
ATOM 2950 N N     . PHE A 1 380 ? 15.959  -6.371  -20.860 1.00 95.64 380 A 1 
ATOM 2951 C CA    . PHE A 1 380 ? 15.781  -7.566  -21.668 1.00 95.60 380 A 1 
ATOM 2952 C C     . PHE A 1 380 ? 16.100  -7.267  -23.140 1.00 94.93 380 A 1 
ATOM 2953 O O     . PHE A 1 380 ? 15.529  -6.326  -23.703 1.00 93.33 380 A 1 
ATOM 2954 C CB    . PHE A 1 380 ? 14.352  -8.100  -21.524 1.00 95.74 380 A 1 
ATOM 2955 C CG    . PHE A 1 380 ? 14.004  -8.585  -20.131 1.00 96.34 380 A 1 
ATOM 2956 C CD1   . PHE A 1 380 ? 14.722  -9.638  -19.560 1.00 95.12 380 A 1 
ATOM 2957 C CD2   . PHE A 1 380 ? 12.951  -7.997  -19.414 1.00 95.03 380 A 1 
ATOM 2958 C CE1   . PHE A 1 380 ? 14.398  -10.105 -18.272 1.00 94.53 380 A 1 
ATOM 2959 C CE2   . PHE A 1 380 ? 12.616  -8.455  -18.129 1.00 94.14 380 A 1 
ATOM 2960 C CZ    . PHE A 1 380 ? 13.348  -9.517  -17.552 1.00 95.08 380 A 1 
ATOM 2961 N N     . ALA A 1 381 ? 16.974  -8.055  -23.740 1.00 95.25 381 A 1 
ATOM 2962 C CA    . ALA A 1 381 ? 17.316  -7.972  -25.152 1.00 94.50 381 A 1 
ATOM 2963 C C     . ALA A 1 381 ? 16.304  -8.739  -26.009 1.00 94.02 381 A 1 
ATOM 2964 O O     . ALA A 1 381 ? 15.636  -9.670  -25.534 1.00 90.77 381 A 1 
ATOM 2965 C CB    . ALA A 1 381 ? 18.742  -8.486  -25.340 1.00 92.39 381 A 1 
ATOM 2966 N N     . LYS A 1 382 ? 16.192  -8.354  -27.303 1.00 92.92 382 A 1 
ATOM 2967 C CA    . LYS A 1 382 ? 15.535  -9.205  -28.292 1.00 91.55 382 A 1 
ATOM 2968 C C     . LYS A 1 382 ? 16.424  -10.405 -28.585 1.00 90.19 382 A 1 
ATOM 2969 O O     . LYS A 1 382 ? 17.639  -10.336 -28.436 1.00 84.08 382 A 1 
ATOM 2970 C CB    . LYS A 1 382 ? 15.244  -8.442  -29.581 1.00 87.79 382 A 1 
ATOM 2971 C CG    . LYS A 1 382 ? 14.177  -7.348  -29.422 1.00 78.17 382 A 1 
ATOM 2972 C CD    . LYS A 1 382 ? 13.989  -6.688  -30.779 1.00 74.37 382 A 1 
ATOM 2973 C CE    . LYS A 1 382 ? 13.008  -5.531  -30.739 1.00 64.91 382 A 1 
ATOM 2974 N NZ    . LYS A 1 382 ? 13.014  -4.838  -32.051 1.00 57.80 382 A 1 
ATOM 2975 N N     . ARG A 1 383 ? 15.819  -11.505 -29.060 1.00 89.54 383 A 1 
ATOM 2976 C CA    . ARG A 1 383 ? 16.567  -12.721 -29.392 1.00 86.48 383 A 1 
ATOM 2977 C C     . ARG A 1 383 ? 17.557  -12.474 -30.530 1.00 84.80 383 A 1 
ATOM 2978 O O     . ARG A 1 383 ? 18.699  -12.889 -30.418 1.00 76.74 383 A 1 
ATOM 2979 C CB    . ARG A 1 383 ? 15.572  -13.856 -29.686 1.00 81.63 383 A 1 
ATOM 2980 C CG    . ARG A 1 383 ? 16.182  -15.225 -29.389 1.00 70.69 383 A 1 
ATOM 2981 C CD    . ARG A 1 383 ? 15.136  -16.307 -29.605 1.00 67.90 383 A 1 
ATOM 2982 N NE    . ARG A 1 383 ? 15.610  -17.619 -29.140 1.00 59.32 383 A 1 
ATOM 2983 C CZ    . ARG A 1 383 ? 14.911  -18.750 -29.118 1.00 54.95 383 A 1 
ATOM 2984 N NH1   . ARG A 1 383 ? 13.669  -18.792 -29.540 1.00 51.74 383 A 1 
ATOM 2985 N NH2   . ARG A 1 383 ? 15.452  -19.841 -28.672 1.00 50.90 383 A 1 
ATOM 2986 N N     . SER A 1 384 ? 17.152  -11.719 -31.563 1.00 84.88 384 A 1 
ATOM 2987 C CA    . SER A 1 384 ? 18.009  -11.283 -32.666 1.00 82.80 384 A 1 
ATOM 2988 C C     . SER A 1 384 ? 19.204  -10.454 -32.207 1.00 82.52 384 A 1 
ATOM 2989 O O     . SER A 1 384 ? 20.318  -10.639 -32.684 1.00 73.80 384 A 1 
ATOM 2990 C CB    . SER A 1 384 ? 17.197  -10.423 -33.633 1.00 76.56 384 A 1 
ATOM 2991 O OG    . SER A 1 384 ? 16.562  -9.339  -32.966 1.00 67.28 384 A 1 
ATOM 2992 N N     . ASP A 1 385 ? 18.978  -9.539  -31.273 1.00 80.24 385 A 1 
ATOM 2993 C CA    . ASP A 1 385 ? 20.009  -8.609  -30.814 1.00 77.60 385 A 1 
ATOM 2994 C C     . ASP A 1 385 ? 21.014  -9.343  -29.908 1.00 77.45 385 A 1 
ATOM 2995 O O     . ASP A 1 385 ? 22.188  -8.997  -29.877 1.00 71.76 385 A 1 
ATOM 2996 C CB    . ASP A 1 385 ? 19.367  -7.422  -30.077 1.00 71.58 385 A 1 
ATOM 2997 C CG    . ASP A 1 385 ? 18.226  -6.689  -30.815 1.00 63.36 385 A 1 
ATOM 2998 O OD1   . ASP A 1 385 ? 17.976  -6.956  -32.010 1.00 57.44 385 A 1 
ATOM 2999 O OD2   . ASP A 1 385 ? 17.495  -5.924  -30.148 1.00 56.32 385 A 1 
ATOM 3000 N N     . ALA A 1 386 ? 20.575  -10.374 -29.222 1.00 75.62 386 A 1 
ATOM 3001 C CA    . ALA A 1 386 ? 21.436  -11.238 -28.417 1.00 71.74 386 A 1 
ATOM 3002 C C     . ALA A 1 386 ? 22.292  -12.166 -29.291 1.00 72.40 386 A 1 
ATOM 3003 O O     . ALA A 1 386 ? 23.466  -12.362 -28.976 1.00 67.33 386 A 1 
ATOM 3004 C CB    . ALA A 1 386 ? 20.564  -12.039 -27.450 1.00 66.86 386 A 1 
ATOM 3005 N N     . GLU A 1 387 ? 21.754  -12.716 -30.392 1.00 74.50 387 A 1 
ATOM 3006 C CA    . GLU A 1 387 ? 22.522  -13.507 -31.362 1.00 72.61 387 A 1 
ATOM 3007 C C     . GLU A 1 387 ? 23.605  -12.639 -32.030 1.00 72.77 387 A 1 
ATOM 3008 O O     . GLU A 1 387 ? 24.760  -13.052 -32.084 1.00 67.18 387 A 1 
ATOM 3009 C CB    . GLU A 1 387 ? 21.563  -14.163 -32.376 1.00 65.44 387 A 1 
ATOM 3010 C CG    . GLU A 1 387 ? 20.817  -15.362 -31.751 1.00 57.22 387 A 1 
ATOM 3011 C CD    . GLU A 1 387 ? 19.636  -15.922 -32.572 1.00 51.17 387 A 1 
ATOM 3012 O OE1   . GLU A 1 387 ? 18.938  -16.827 -32.037 1.00 47.33 387 A 1 
ATOM 3013 O OE2   . GLU A 1 387 ? 19.355  -15.409 -33.678 1.00 46.02 387 A 1 
ATOM 3014 N N     . MET A 1 388 ? 23.307  -11.387 -32.405 1.00 75.66 388 A 1 
ATOM 3015 C CA    . MET A 1 388 ? 24.317  -10.461 -32.924 1.00 73.95 388 A 1 
ATOM 3016 C C     . MET A 1 388 ? 25.392  -10.081 -31.891 1.00 74.12 388 A 1 
ATOM 3017 O O     . MET A 1 388 ? 26.551  -9.949  -32.267 1.00 66.99 388 A 1 
ATOM 3018 C CB    . MET A 1 388 ? 23.674  -9.186  -33.467 1.00 67.79 388 A 1 
ATOM 3019 C CG    . MET A 1 388 ? 23.123  -9.337  -34.879 1.00 58.32 388 A 1 
ATOM 3020 S SD    . MET A 1 388 ? 23.325  -7.881  -35.951 1.00 51.18 388 A 1 
ATOM 3021 C CE    . MET A 1 388 ? 22.505  -6.619  -34.964 1.00 46.31 388 A 1 
ATOM 3022 N N     . GLU A 1 389 ? 25.079  -9.863  -30.628 1.00 71.63 389 A 1 
ATOM 3023 C CA    . GLU A 1 389 ? 26.099  -9.565  -29.607 1.00 69.83 389 A 1 
ATOM 3024 C C     . GLU A 1 389 ? 27.022  -10.771 -29.367 1.00 68.85 389 A 1 
ATOM 3025 O O     . GLU A 1 389 ? 28.230  -10.591 -29.200 1.00 65.09 389 A 1 
ATOM 3026 C CB    . GLU A 1 389 ? 25.458  -9.091  -28.282 1.00 64.73 389 A 1 
ATOM 3027 C CG    . GLU A 1 389 ? 25.749  -7.618  -27.967 1.00 56.25 389 A 1 
ATOM 3028 C CD    . GLU A 1 389 ? 25.298  -7.134  -26.577 1.00 52.90 389 A 1 
ATOM 3029 O OE1   . GLU A 1 389 ? 25.572  -5.948  -26.245 1.00 48.80 389 A 1 
ATOM 3030 O OE2   . GLU A 1 389 ? 24.662  -7.901  -25.825 1.00 48.44 389 A 1 
ATOM 3031 N N     . VAL A 1 390 ? 26.471  -11.992 -29.369 1.00 70.14 390 A 1 
ATOM 3032 C CA    . VAL A 1 390 ? 27.272  -13.218 -29.240 1.00 69.08 390 A 1 
ATOM 3033 C C     . VAL A 1 390 ? 28.178  -13.391 -30.461 1.00 69.49 390 A 1 
ATOM 3034 O O     . VAL A 1 390 ? 29.370  -13.630 -30.283 1.00 65.37 390 A 1 
ATOM 3035 C CB    . VAL A 1 390 ? 26.388  -14.451 -28.998 1.00 64.82 390 A 1 
ATOM 3036 C CG1   . VAL A 1 390 ? 27.198  -15.747 -28.986 1.00 55.83 390 A 1 
ATOM 3037 C CG2   . VAL A 1 390 ? 25.689  -14.360 -27.641 1.00 58.75 390 A 1 
ATOM 3038 N N     . ASP A 1 391 ? 27.693  -13.179 -31.698 1.00 67.39 391 A 1 
ATOM 3039 C CA    . ASP A 1 391 ? 28.507  -13.236 -32.918 1.00 64.52 391 A 1 
ATOM 3040 C C     . ASP A 1 391 ? 29.590  -12.155 -32.940 1.00 63.82 391 A 1 
ATOM 3041 O O     . ASP A 1 391 ? 30.732  -12.419 -33.342 1.00 61.02 391 A 1 
ATOM 3042 C CB    . ASP A 1 391 ? 27.625  -13.119 -34.169 1.00 59.61 391 A 1 
ATOM 3043 C CG    . ASP A 1 391 ? 27.121  -14.458 -34.708 1.00 51.23 391 A 1 
ATOM 3044 O OD1   . ASP A 1 391 ? 27.643  -15.513 -34.292 1.00 48.28 391 A 1 
ATOM 3045 O OD2   . ASP A 1 391 ? 26.236  -14.404 -35.599 1.00 46.56 391 A 1 
ATOM 3046 N N     . GLN A 1 392 ? 29.318  -10.929 -32.493 1.00 64.08 392 A 1 
ATOM 3047 C CA    . GLN A 1 392 ? 30.340  -9.880  -32.406 1.00 64.72 392 A 1 
ATOM 3048 C C     . GLN A 1 392 ? 31.416  -10.214 -31.369 1.00 65.45 392 A 1 
ATOM 3049 O O     . GLN A 1 392 ? 32.598  -10.008 -31.642 1.00 62.56 392 A 1 
ATOM 3050 C CB    . GLN A 1 392 ? 29.705  -8.528  -32.079 1.00 60.69 392 A 1 
ATOM 3051 C CG    . GLN A 1 392 ? 29.097  -7.884  -33.339 1.00 54.30 392 A 1 
ATOM 3052 C CD    . GLN A 1 392 ? 28.565  -6.481  -33.076 1.00 50.10 392 A 1 
ATOM 3053 O OE1   . GLN A 1 392 ? 28.549  -5.940  -31.980 1.00 47.83 392 A 1 
ATOM 3054 N NE2   . GLN A 1 392 ? 28.121  -5.801  -34.118 1.00 43.63 392 A 1 
ATOM 3055 N N     . THR A 1 393 ? 31.048  -10.743 -30.208 1.00 65.59 393 A 1 
ATOM 3056 C CA    . THR A 1 393 ? 32.040  -11.153 -29.196 1.00 65.50 393 A 1 
ATOM 3057 C C     . THR A 1 393 ? 32.855  -12.364 -29.652 1.00 65.95 393 A 1 
ATOM 3058 O O     . THR A 1 393 ? 34.071  -12.367 -29.463 1.00 61.07 393 A 1 
ATOM 3059 C CB    . THR A 1 393 ? 31.429  -11.407 -27.813 1.00 61.01 393 A 1 
ATOM 3060 O OG1   . THR A 1 393 ? 30.166  -12.019 -27.866 1.00 53.23 393 A 1 
ATOM 3061 C CG2   . THR A 1 393 ? 31.260  -10.115 -27.033 1.00 54.20 393 A 1 
ATOM 3062 N N     . PHE A 1 394 ? 32.251  -13.344 -30.327 1.00 61.68 394 A 1 
ATOM 3063 C CA    . PHE A 1 394 ? 32.986  -14.452 -30.935 1.00 58.77 394 A 1 
ATOM 3064 C C     . PHE A 1 394 ? 33.880  -13.999 -32.087 1.00 57.63 394 A 1 
ATOM 3065 O O     . PHE A 1 394 ? 35.032  -14.431 -32.173 1.00 53.60 394 A 1 
ATOM 3066 C CB    . PHE A 1 394 ? 32.013  -15.547 -31.398 1.00 54.34 394 A 1 
ATOM 3067 C CG    . PHE A 1 394 ? 32.031  -16.754 -30.498 1.00 51.57 394 A 1 
ATOM 3068 C CD1   . PHE A 1 394 ? 32.918  -17.811 -30.762 1.00 49.42 394 A 1 
ATOM 3069 C CD2   . PHE A 1 394 ? 31.202  -16.815 -29.363 1.00 48.49 394 A 1 
ATOM 3070 C CE1   . PHE A 1 394 ? 32.968  -18.930 -29.920 1.00 43.80 394 A 1 
ATOM 3071 C CE2   . PHE A 1 394 ? 31.250  -17.939 -28.510 1.00 44.05 394 A 1 
ATOM 3072 C CZ    . PHE A 1 394 ? 32.132  -18.996 -28.791 1.00 46.70 394 A 1 
ATOM 3073 N N     . SER A 1 395 ? 33.437  -13.090 -32.975 1.00 62.20 395 A 1 
ATOM 3074 C CA    . SER A 1 395 ? 34.232  -12.581 -34.100 1.00 62.23 395 A 1 
ATOM 3075 C C     . SER A 1 395 ? 35.440  -11.767 -33.624 1.00 62.38 395 A 1 
ATOM 3076 O O     . SER A 1 395 ? 36.525  -11.884 -34.183 1.00 58.46 395 A 1 
ATOM 3077 C CB    . SER A 1 395 ? 33.379  -11.728 -35.036 1.00 58.02 395 A 1 
ATOM 3078 O OG    . SER A 1 395 ? 32.314  -12.470 -35.561 1.00 49.18 395 A 1 
ATOM 3079 N N     . THR A 1 396 ? 35.274  -10.947 -32.573 1.00 62.17 396 A 1 
ATOM 3080 C CA    . THR A 1 396 ? 36.409  -10.213 -31.973 1.00 62.00 396 A 1 
ATOM 3081 C C     . THR A 1 396 ? 37.388  -11.147 -31.256 1.00 62.94 396 A 1 
ATOM 3082 O O     . THR A 1 396 ? 38.590  -10.939 -31.378 1.00 58.33 396 A 1 
ATOM 3083 C CB    . THR A 1 396 ? 35.973  -9.089  -31.025 1.00 55.78 396 A 1 
ATOM 3084 O OG1   . THR A 1 396 ? 34.806  -9.402  -30.305 1.00 48.99 396 A 1 
ATOM 3085 C CG2   . THR A 1 396 ? 35.702  -7.788  -31.774 1.00 50.45 396 A 1 
ATOM 3086 N N     . ALA A 1 397 ? 36.918  -12.183 -30.592 1.00 50.66 397 A 1 
ATOM 3087 C CA    . ALA A 1 397 ? 37.788  -13.179 -29.973 1.00 49.66 397 A 1 
ATOM 3088 C C     . ALA A 1 397 ? 38.582  -13.968 -31.030 1.00 47.51 397 A 1 
ATOM 3089 O O     . ALA A 1 397 ? 39.804  -14.078 -30.921 1.00 47.31 397 A 1 
ATOM 3090 C CB    . ALA A 1 397 ? 36.947  -14.085 -29.074 1.00 47.57 397 A 1 
ATOM 3091 N N     . ALA A 1 398 ? 37.932  -14.425 -32.101 1.00 56.98 398 A 1 
ATOM 3092 C CA    . ALA A 1 398 ? 38.580  -15.170 -33.183 1.00 56.10 398 A 1 
ATOM 3093 C C     . ALA A 1 398 ? 39.636  -14.346 -33.941 1.00 55.28 398 A 1 
ATOM 3094 O O     . ALA A 1 398 ? 40.699  -14.868 -34.298 1.00 53.18 398 A 1 
ATOM 3095 C CB    . ALA A 1 398 ? 37.493  -15.682 -34.137 1.00 53.15 398 A 1 
ATOM 3096 N N     . LEU A 1 399 ? 39.406  -13.050 -34.175 1.00 56.97 399 A 1 
ATOM 3097 C CA    . LEU A 1 399 ? 40.394  -12.165 -34.800 1.00 55.40 399 A 1 
ATOM 3098 C C     . LEU A 1 399 ? 41.632  -11.946 -33.917 1.00 55.84 399 A 1 
ATOM 3099 O O     . LEU A 1 399 ? 42.733  -11.821 -34.459 1.00 52.87 399 A 1 
ATOM 3100 C CB    . LEU A 1 399 ? 39.737  -10.826 -35.170 1.00 50.52 399 A 1 
ATOM 3101 C CG    . LEU A 1 399 ? 38.919  -10.875 -36.472 1.00 46.15 399 A 1 
ATOM 3102 C CD1   . LEU A 1 399 ? 38.056  -9.618  -36.592 1.00 44.58 399 A 1 
ATOM 3103 C CD2   . LEU A 1 399 ? 39.827  -10.951 -37.706 1.00 47.75 399 A 1 
ATOM 3104 N N     . SER A 1 400 ? 41.483  -11.899 -32.604 1.00 61.94 400 A 1 
ATOM 3105 C CA    . SER A 1 400 ? 42.635  -11.700 -31.711 1.00 62.09 400 A 1 
ATOM 3106 C C     . SER A 1 400 ? 43.569  -12.911 -31.650 1.00 62.38 400 A 1 
ATOM 3107 O O     . SER A 1 400 ? 44.783  -12.734 -31.560 1.00 56.20 400 A 1 
ATOM 3108 C CB    . SER A 1 400 ? 42.172  -11.295 -30.307 1.00 57.25 400 A 1 
ATOM 3109 O OG    . SER A 1 400 ? 41.437  -12.293 -29.641 1.00 50.29 400 A 1 
ATOM 3110 N N     . ASP A 1 401 ? 43.039  -14.115 -31.778 1.00 50.43 401 A 1 
ATOM 3111 C CA    . ASP A 1 401 ? 43.833  -15.351 -31.668 1.00 52.47 401 A 1 
ATOM 3112 C C     . ASP A 1 401 ? 44.637  -15.671 -32.948 1.00 51.76 401 A 1 
ATOM 3113 O O     . ASP A 1 401 ? 45.656  -16.349 -32.918 1.00 49.39 401 A 1 
ATOM 3114 C CB    . ASP A 1 401 ? 42.889  -16.496 -31.265 1.00 46.78 401 A 1 
ATOM 3115 C CG    . ASP A 1 401 ? 43.558  -17.606 -30.432 1.00 42.16 401 A 1 
ATOM 3116 O OD1   . ASP A 1 401 ? 44.574  -17.319 -29.776 1.00 41.14 401 A 1 
ATOM 3117 O OD2   . ASP A 1 401 ? 42.999  -18.722 -30.433 1.00 41.26 401 A 1 
ATOM 3118 N N     . SER A 1 402 ? 44.218  -15.120 -34.111 1.00 52.44 402 A 1 
ATOM 3119 C CA    . SER A 1 402 ? 44.898  -15.365 -35.390 1.00 54.60 402 A 1 
ATOM 3120 C C     . SER A 1 402 ? 46.291  -14.733 -35.514 1.00 55.88 402 A 1 
ATOM 3121 O O     . SER A 1 402 ? 47.047  -15.093 -36.418 1.00 50.22 402 A 1 
ATOM 3122 C CB    . SER A 1 402 ? 44.011  -14.921 -36.548 1.00 48.61 402 A 1 
ATOM 3123 O OG    . SER A 1 402 ? 43.868  -13.516 -36.619 1.00 43.36 402 A 1 
ATOM 3124 N N     . SER A 1 403 ? 46.647  -13.786 -34.646 1.00 45.68 403 A 1 
ATOM 3125 C CA    . SER A 1 403 ? 47.955  -13.115 -34.676 1.00 48.51 403 A 1 
ATOM 3126 C C     . SER A 1 403 ? 49.092  -13.934 -34.050 1.00 49.55 403 A 1 
ATOM 3127 O O     . SER A 1 403 ? 50.132  -13.371 -33.710 1.00 45.91 403 A 1 
ATOM 3128 C CB    . SER A 1 403 ? 47.868  -11.690 -34.112 1.00 44.08 403 A 1 
ATOM 3129 O OG    . SER A 1 403 ? 47.702  -11.685 -32.709 1.00 39.37 403 A 1 
ATOM 3130 N N     . TYR A 1 404 ? 48.947  -15.247 -33.919 1.00 40.56 404 A 1 
ATOM 3131 C CA    . TYR A 1 404 ? 50.081  -16.118 -33.635 1.00 40.01 404 A 1 
ATOM 3132 C C     . TYR A 1 404 ? 51.057  -16.034 -34.810 1.00 36.33 404 A 1 
ATOM 3133 O O     . TYR A 1 404 ? 50.897  -16.680 -35.847 1.00 34.89 404 A 1 
ATOM 3134 C CB    . TYR A 1 404 ? 49.633  -17.550 -33.324 1.00 38.77 404 A 1 
ATOM 3135 C CG    . TYR A 1 404 ? 49.387  -17.769 -31.840 1.00 37.80 404 A 1 
ATOM 3136 C CD1   . TYR A 1 404 ? 50.453  -18.123 -30.989 1.00 39.41 404 A 1 
ATOM 3137 C CD2   . TYR A 1 404 ? 48.103  -17.591 -31.302 1.00 38.96 404 A 1 
ATOM 3138 C CE1   . TYR A 1 404 ? 50.240  -18.306 -29.608 1.00 35.52 404 A 1 
ATOM 3139 C CE2   . TYR A 1 404 ? 47.883  -17.760 -29.924 1.00 34.51 404 A 1 
ATOM 3140 C CZ    . TYR A 1 404 ? 48.957  -18.122 -29.080 1.00 36.79 404 A 1 
ATOM 3141 O OH    . TYR A 1 404 ? 48.737  -18.294 -27.732 1.00 36.47 404 A 1 
ATOM 3142 N N     . SER A 1 405 ? 52.056  -15.177 -34.641 1.00 45.75 405 A 1 
ATOM 3143 C CA    . SER A 1 405 ? 53.191  -15.020 -35.545 1.00 48.36 405 A 1 
ATOM 3144 C C     . SER A 1 405 ? 53.808  -16.394 -35.786 1.00 47.79 405 A 1 
ATOM 3145 O O     . SER A 1 405 ? 54.292  -17.033 -34.852 1.00 44.77 405 A 1 
ATOM 3146 C CB    . SER A 1 405 ? 54.220  -14.075 -34.924 1.00 43.61 405 A 1 
ATOM 3147 O OG    . SER A 1 405 ? 55.327  -13.917 -35.770 1.00 39.19 405 A 1 
ATOM 3148 N N     . THR A 1 406 ? 53.801  -16.838 -37.038 1.00 45.41 406 A 1 
ATOM 3149 C CA    . THR A 1 406 ? 54.588  -17.982 -37.482 1.00 50.04 406 A 1 
ATOM 3150 C C     . THR A 1 406 ? 56.058  -17.645 -37.251 1.00 49.18 406 A 1 
ATOM 3151 O O     . THR A 1 406 ? 56.648  -16.897 -38.027 1.00 47.14 406 A 1 
ATOM 3152 C CB    . THR A 1 406 ? 54.342  -18.275 -38.969 1.00 45.31 406 A 1 
ATOM 3153 O OG1   . THR A 1 406 ? 54.337  -17.072 -39.717 1.00 39.78 406 A 1 
ATOM 3154 C CG2   . THR A 1 406 ? 52.986  -18.945 -39.198 1.00 40.97 406 A 1 
ATOM 3155 N N     . VAL A 1 407 ? 56.634  -18.138 -36.164 1.00 46.52 407 A 1 
ATOM 3156 C CA    . VAL A 1 407 ? 58.072  -18.033 -35.913 1.00 49.42 407 A 1 
ATOM 3157 C C     . VAL A 1 407 ? 58.755  -18.768 -37.065 1.00 45.97 407 A 1 
ATOM 3158 O O     . VAL A 1 407 ? 58.491  -19.963 -37.241 1.00 44.41 407 A 1 
ATOM 3159 C CB    . VAL A 1 407 ? 58.467  -18.651 -34.558 1.00 46.86 407 A 1 
ATOM 3160 C CG1   . VAL A 1 407 ? 59.962  -18.479 -34.298 1.00 42.42 407 A 1 
ATOM 3161 C CG2   . VAL A 1 407 ? 57.706  -17.987 -33.402 1.00 45.32 407 A 1 
ATOM 3162 N N     . PRO A 1 408 ? 59.569  -18.077 -37.911 1.00 42.67 408 A 1 
ATOM 3163 C CA    . PRO A 1 408 ? 60.283  -18.756 -38.974 1.00 45.96 408 A 1 
ATOM 3164 C C     . PRO A 1 408 ? 61.259  -19.727 -38.304 1.00 46.06 408 A 1 
ATOM 3165 O O     . PRO A 1 408 ? 62.126  -19.304 -37.539 1.00 45.09 408 A 1 
ATOM 3166 C CB    . PRO A 1 408 ? 60.990  -17.668 -39.794 1.00 42.82 408 A 1 
ATOM 3167 C CG    . PRO A 1 408 ? 60.461  -16.355 -39.234 1.00 40.95 408 A 1 
ATOM 3168 C CD    . PRO A 1 408 ? 59.970  -16.697 -37.840 1.00 45.39 408 A 1 
ATOM 3169 N N     . TRP A 1 409 ? 61.124  -21.023 -38.601 1.00 45.39 409 A 1 
ATOM 3170 C CA    . TRP A 1 409 ? 62.173  -22.007 -38.334 1.00 45.50 409 A 1 
ATOM 3171 C C     . TRP A 1 409 ? 63.331  -21.717 -39.299 1.00 43.67 409 A 1 
ATOM 3172 O O     . TRP A 1 409 ? 63.348  -22.214 -40.422 1.00 40.52 409 A 1 
ATOM 3173 C CB    . TRP A 1 409 ? 61.635  -23.437 -38.489 1.00 41.39 409 A 1 
ATOM 3174 C CG    . TRP A 1 409 ? 60.842  -23.972 -37.347 1.00 37.56 409 A 1 
ATOM 3175 C CD1   . TRP A 1 409 ? 59.714  -23.451 -36.839 1.00 31.74 409 A 1 
ATOM 3176 C CD2   . TRP A 1 409 ? 61.140  -25.164 -36.547 1.00 33.51 409 A 1 
ATOM 3177 N NE1   . TRP A 1 409 ? 59.264  -24.222 -35.789 1.00 28.73 409 A 1 
ATOM 3178 C CE2   . TRP A 1 409 ? 60.101  -25.284 -35.578 1.00 31.96 409 A 1 
ATOM 3179 C CE3   . TRP A 1 409 ? 62.140  -26.132 -36.566 1.00 35.27 409 A 1 
ATOM 3180 C CZ2   . TRP A 1 409 ? 60.089  -26.349 -34.654 1.00 35.57 409 A 1 
ATOM 3181 C CZ3   . TRP A 1 409 ? 62.135  -27.197 -35.644 1.00 33.82 409 A 1 
ATOM 3182 C CH2   . TRP A 1 409 ? 61.113  -27.300 -34.697 1.00 33.58 409 A 1 
ATOM 3183 N N     . PHE A 1 410 ? 64.245  -20.835 -38.869 1.00 47.01 410 A 1 
ATOM 3184 C CA    . PHE A 1 410 ? 65.603  -20.734 -39.404 1.00 45.31 410 A 1 
ATOM 3185 C C     . PHE A 1 410 ? 66.540  -21.653 -38.604 1.00 42.39 410 A 1 
ATOM 3186 O O     . PHE A 1 410 ? 66.361  -21.733 -37.370 1.00 36.37 410 A 1 
ATOM 3187 C CB    . PHE A 1 410 ? 66.107  -19.287 -39.411 1.00 42.70 410 A 1 
ATOM 3188 C CG    . PHE A 1 410 ? 65.807  -18.541 -40.708 1.00 40.17 410 A 1 
ATOM 3189 C CD1   . PHE A 1 410 ? 66.578  -18.799 -41.845 1.00 35.33 410 A 1 
ATOM 3190 C CD2   . PHE A 1 410 ? 64.752  -17.615 -40.762 1.00 34.43 410 A 1 
ATOM 3191 C CE1   . PHE A 1 410 ? 66.298  -18.115 -43.048 1.00 31.66 410 A 1 
ATOM 3192 C CE2   . PHE A 1 410 ? 64.473  -16.935 -41.964 1.00 35.82 410 A 1 
ATOM 3193 C CZ    . PHE A 1 410 ? 65.250  -17.189 -43.093 1.00 38.99 410 A 1 
ATOM 3194 O OXT   . PHE A 1 410 ? 67.423  -22.226 -39.294 1.00 43.69 410 A 1 
ATOM 3195 N N     . LEU B 2 1   ? 15.307  8.120   11.900  1.00 42.71 1   B 1 
ATOM 3196 C CA    . LEU B 2 1   ? 14.750  7.830   10.565  1.00 44.87 1   B 1 
ATOM 3197 C C     . LEU B 2 1   ? 13.935  6.554   10.707  1.00 47.48 1   B 1 
ATOM 3198 O O     . LEU B 2 1   ? 14.443  5.642   11.342  1.00 43.45 1   B 1 
ATOM 3199 C CB    . LEU B 2 1   ? 15.874  7.640   9.535   1.00 40.49 1   B 1 
ATOM 3200 C CG    . LEU B 2 1   ? 16.528  8.959   9.115   1.00 37.73 1   B 1 
ATOM 3201 C CD1   . LEU B 2 1   ? 17.910  8.723   8.518   1.00 35.64 1   B 1 
ATOM 3202 C CD2   . LEU B 2 1   ? 15.675  9.690   8.061   1.00 36.90 1   B 1 
ATOM 3203 N N     . SER B 2 2   ? 12.688  6.505   10.218  1.00 49.96 2   B 1 
ATOM 3204 C CA    . SER B 2 2   ? 11.929  5.247   10.209  1.00 52.18 2   B 1 
ATOM 3205 C C     . SER B 2 2   ? 12.762  4.180   9.501   1.00 54.90 2   B 1 
ATOM 3206 O O     . SER B 2 2   ? 13.503  4.503   8.576   1.00 50.84 2   B 1 
ATOM 3207 C CB    . SER B 2 2   ? 10.570  5.418   9.522   1.00 47.88 2   B 1 
ATOM 3208 O OG    . SER B 2 2   ? 10.596  6.402   8.531   1.00 43.08 2   B 1 
ATOM 3209 N N     . SER B 2 3   ? 12.687  2.938   9.967   1.00 58.28 3   B 1 
ATOM 3210 C CA    . SER B 2 3   ? 13.450  1.842   9.357   1.00 62.40 3   B 1 
ATOM 3211 C C     . SER B 2 3   ? 13.263  1.913   7.840   1.00 65.73 3   B 1 
ATOM 3212 O O     . SER B 2 3   ? 12.132  2.114   7.389   1.00 60.45 3   B 1 
ATOM 3213 C CB    . SER B 2 3   ? 12.966  0.495   9.896   1.00 55.12 3   B 1 
ATOM 3214 O OG    . SER B 2 3   ? 13.469  -0.571  9.137   1.00 46.98 3   B 1 
ATOM 3215 N N     . PRO B 2 4   ? 14.334  1.788   7.015   1.00 57.67 4   B 1 
ATOM 3216 C CA    . PRO B 2 4   ? 14.195  1.887   5.567   1.00 57.15 4   B 1 
ATOM 3217 C C     . PRO B 2 4   ? 13.123  0.930   5.027   1.00 59.83 4   B 1 
ATOM 3218 O O     . PRO B 2 4   ? 12.405  1.279   4.088   1.00 58.01 4   B 1 
ATOM 3219 C CB    . PRO B 2 4   ? 15.594  1.611   5.001   1.00 52.27 4   B 1 
ATOM 3220 C CG    . PRO B 2 4   ? 16.378  0.999   6.159   1.00 51.79 4   B 1 
ATOM 3221 C CD    . PRO B 2 4   ? 15.709  1.562   7.394   1.00 52.77 4   B 1 
ATOM 3222 N N     . ARG B 2 5   ? 12.929  -0.223  5.688   1.00 57.12 5   B 1 
ATOM 3223 C CA    . ARG B 2 5   ? 11.829  -1.143  5.394   1.00 57.17 5   B 1 
ATOM 3224 C C     . ARG B 2 5   ? 10.449  -0.546  5.685   1.00 60.70 5   B 1 
ATOM 3225 O O     . ARG B 2 5   ? 9.530   -0.790  4.904   1.00 56.30 5   B 1 
ATOM 3226 C CB    . ARG B 2 5   ? 11.989  -2.442  6.185   1.00 49.38 5   B 1 
ATOM 3227 C CG    . ARG B 2 5   ? 12.988  -3.402  5.529   1.00 42.41 5   B 1 
ATOM 3228 C CD    . ARG B 2 5   ? 12.933  -4.754  6.236   1.00 39.19 5   B 1 
ATOM 3229 N NE    . ARG B 2 5   ? 13.673  -5.795  5.498   1.00 34.63 5   B 1 
ATOM 3230 C CZ    . ARG B 2 5   ? 13.692  -7.088  5.788   1.00 30.82 5   B 1 
ATOM 3231 N NH1   . ARG B 2 5   ? 13.062  -7.569  6.826   1.00 29.92 5   B 1 
ATOM 3232 N NH2   . ARG B 2 5   ? 14.337  -7.915  5.041   1.00 29.34 5   B 1 
ATOM 3233 N N     . GLU B 2 6   ? 10.253  0.210   6.750   1.00 71.06 6   B 1 
ATOM 3234 C CA    . GLU B 2 6   ? 8.956   0.821   7.052   1.00 74.57 6   B 1 
ATOM 3235 C C     . GLU B 2 6   ? 8.609   1.949   6.085   1.00 78.85 6   B 1 
ATOM 3236 O O     . GLU B 2 6   ? 7.488   2.019   5.595   1.00 73.77 6   B 1 
ATOM 3237 C CB    . GLU B 2 6   ? 8.905   1.344   8.475   1.00 66.16 6   B 1 
ATOM 3238 C CG    . GLU B 2 6   ? 8.725   0.222   9.479   1.00 57.04 6   B 1 
ATOM 3239 C CD    . GLU B 2 6   ? 8.450   0.760   10.877  1.00 51.44 6   B 1 
ATOM 3240 O OE1   . GLU B 2 6   ? 7.801   0.023   11.651  1.00 47.94 6   B 1 
ATOM 3241 O OE2   . GLU B 2 6   ? 8.897   1.890   11.152  1.00 47.70 6   B 1 
ATOM 3242 N N     . GLN B 2 7   ? 9.581   2.788   5.700   1.00 73.21 7   B 1 
ATOM 3243 C CA    . GLN B 2 7   ? 9.362   3.788   4.649   1.00 78.11 7   B 1 
ATOM 3244 C C     . GLN B 2 7   ? 8.999   3.153   3.305   1.00 83.64 7   B 1 
ATOM 3245 O O     . GLN B 2 7   ? 8.324   3.766   2.477   1.00 79.55 7   B 1 
ATOM 3246 C CB    . GLN B 2 7   ? 10.599  4.667   4.469   1.00 71.85 7   B 1 
ATOM 3247 C CG    . GLN B 2 7   ? 10.784  5.635   5.632   1.00 64.41 7   B 1 
ATOM 3248 C CD    . GLN B 2 7   ? 11.837  6.702   5.339   1.00 56.33 7   B 1 
ATOM 3249 O OE1   . GLN B 2 7   ? 12.463  6.737   4.296   1.00 53.63 7   B 1 
ATOM 3250 N NE2   . GLN B 2 7   ? 12.034  7.634   6.235   1.00 48.21 7   B 1 
ATOM 3251 N N     . ASP B 2 8   ? 9.411   1.910   3.061   1.00 84.10 8   B 1 
ATOM 3252 C CA    . ASP B 2 8   ? 9.050   1.152   1.871   1.00 85.23 8   B 1 
ATOM 3253 C C     . ASP B 2 8   ? 7.597   0.647   1.859   1.00 88.10 8   B 1 
ATOM 3254 O O     . ASP B 2 8   ? 7.111   0.249   0.794   1.00 83.56 8   B 1 
ATOM 3255 C CB    . ASP B 2 8   ? 10.026  -0.016  1.726   1.00 79.43 8   B 1 
ATOM 3256 C CG    . ASP B 2 8   ? 11.177  0.229   0.766   1.00 71.56 8   B 1 
ATOM 3257 O OD1   . ASP B 2 8   ? 11.319  1.348   0.229   1.00 64.19 8   B 1 
ATOM 3258 O OD2   . ASP B 2 8   ? 11.802  -0.798  0.429   1.00 63.87 8   B 1 
ATOM 3259 N N     . ARG B 2 9   ? 6.905   0.650   3.009   1.00 92.98 9   B 1 
ATOM 3260 C CA    . ARG B 2 9   ? 5.486   0.284   3.141   1.00 93.62 9   B 1 
ATOM 3261 C C     . ARG B 2 9   ? 4.555   1.420   2.726   1.00 94.77 9   B 1 
ATOM 3262 O O     . ARG B 2 9   ? 3.407   1.159   2.380   1.00 91.82 9   B 1 
ATOM 3263 C CB    . ARG B 2 9   ? 5.168   -0.133  4.586   1.00 91.20 9   B 1 
ATOM 3264 C CG    . ARG B 2 9   ? 5.953   -1.372  5.050   1.00 84.24 9   B 1 
ATOM 3265 C CD    . ARG B 2 9   ? 5.651   -1.683  6.517   1.00 80.89 9   B 1 
ATOM 3266 N NE    . ARG B 2 9   ? 6.421   -2.836  7.007   1.00 73.80 9   B 1 
ATOM 3267 C CZ    . ARG B 2 9   ? 6.371   -3.335  8.229   1.00 67.26 9   B 1 
ATOM 3268 N NH1   . ARG B 2 9   ? 5.579   -2.840  9.142   1.00 63.11 9   B 1 
ATOM 3269 N NH2   . ARG B 2 9   ? 7.122   -4.343  8.560   1.00 59.55 9   B 1 
ATOM 3270 N N     . PHE B 2 10  ? 5.068   2.653   2.725   1.00 95.53 10  B 1 
ATOM 3271 C CA    . PHE B 2 10  ? 4.299   3.841   2.420   1.00 96.28 10  B 1 
ATOM 3272 C C     . PHE B 2 10  ? 4.737   4.500   1.105   1.00 96.75 10  B 1 
ATOM 3273 O O     . PHE B 2 10  ? 5.814   4.227   0.550   1.00 95.23 10  B 1 
ATOM 3274 C CB    . PHE B 2 10  ? 4.384   4.809   3.613   1.00 95.52 10  B 1 
ATOM 3275 C CG    . PHE B 2 10  ? 3.942   4.217   4.933   1.00 95.29 10  B 1 
ATOM 3276 C CD1   . PHE B 2 10  ? 2.728   3.516   5.043   1.00 90.51 10  B 1 
ATOM 3277 C CD2   . PHE B 2 10  ? 4.752   4.351   6.078   1.00 89.42 10  B 1 
ATOM 3278 C CE1   . PHE B 2 10  ? 2.320   2.956   6.265   1.00 87.60 10  B 1 
ATOM 3279 C CE2   . PHE B 2 10  ? 4.354   3.800   7.300   1.00 88.02 10  B 1 
ATOM 3280 C CZ    . PHE B 2 10  ? 3.142   3.100   7.398   1.00 89.41 10  B 1 
ATOM 3281 N N     . LEU B 2 11  ? 3.896   5.401   0.572   1.00 96.64 11  B 1 
ATOM 3282 C CA    . LEU B 2 11  ? 4.290   6.264   -0.537  1.00 97.08 11  B 1 
ATOM 3283 C C     . LEU B 2 11  ? 5.404   7.236   -0.098  1.00 96.98 11  B 1 
ATOM 3284 O O     . LEU B 2 11  ? 5.464   7.609   1.064   1.00 95.64 11  B 1 
ATOM 3285 C CB    . LEU B 2 11  ? 3.074   7.026   -1.086  1.00 97.04 11  B 1 
ATOM 3286 C CG    . LEU B 2 11  ? 2.024   6.136   -1.776  1.00 96.44 11  B 1 
ATOM 3287 C CD1   . LEU B 2 11  ? 0.881   7.015   -2.279  1.00 94.23 11  B 1 
ATOM 3288 C CD2   . LEU B 2 11  ? 2.594   5.382   -2.980  1.00 93.40 11  B 1 
ATOM 3289 N N     . PRO B 2 12  ? 6.303   7.673   -1.008  1.00 95.90 12  B 1 
ATOM 3290 C CA    . PRO B 2 12  ? 7.396   8.553   -0.622  1.00 95.58 12  B 1 
ATOM 3291 C C     . PRO B 2 12  ? 6.899   9.903   -0.078  1.00 95.94 12  B 1 
ATOM 3292 O O     . PRO B 2 12  ? 6.222   10.643  -0.789  1.00 95.13 12  B 1 
ATOM 3293 C CB    . PRO B 2 12  ? 8.249   8.723   -1.879  1.00 94.28 12  B 1 
ATOM 3294 C CG    . PRO B 2 12  ? 7.911   7.498   -2.721  1.00 92.14 12  B 1 
ATOM 3295 C CD    . PRO B 2 12  ? 6.452   7.233   -2.383  1.00 94.39 12  B 1 
ATOM 3296 N N     . ILE B 2 13  ? 7.347   10.263  1.127   1.00 94.50 13  B 1 
ATOM 3297 C CA    . ILE B 2 13  ? 6.931   11.497  1.811   1.00 94.97 13  B 1 
ATOM 3298 C C     . ILE B 2 13  ? 7.166   12.768  0.988   1.00 95.46 13  B 1 
ATOM 3299 O O     . ILE B 2 13  ? 6.396   13.718  1.070   1.00 94.75 13  B 1 
ATOM 3300 C CB    . ILE B 2 13  ? 7.635   11.583  3.188   1.00 94.12 13  B 1 
ATOM 3301 C CG1   . ILE B 2 13  ? 7.065   12.680  4.115   1.00 90.84 13  B 1 
ATOM 3302 C CG2   . ILE B 2 13  ? 9.155   11.805  3.045   1.00 88.21 13  B 1 
ATOM 3303 C CD1   . ILE B 2 13  ? 5.610   12.453  4.497   1.00 81.74 13  B 1 
ATOM 3304 N N     . ALA B 2 14  ? 8.208   12.780  0.136   1.00 95.25 14  B 1 
ATOM 3305 C CA    . ALA B 2 14  ? 8.492   13.922  -0.733  1.00 94.63 14  B 1 
ATOM 3306 C C     . ALA B 2 14  ? 7.409   14.134  -1.806  1.00 95.46 14  B 1 
ATOM 3307 O O     . ALA B 2 14  ? 7.078   15.278  -2.129  1.00 94.32 14  B 1 
ATOM 3308 C CB    . ALA B 2 14  ? 9.871   13.712  -1.377  1.00 92.98 14  B 1 
ATOM 3309 N N     . ASN B 2 15  ? 6.850   13.039  -2.350  1.00 95.42 15  B 1 
ATOM 3310 C CA    . ASN B 2 15  ? 5.761   13.102  -3.319  1.00 95.77 15  B 1 
ATOM 3311 C C     . ASN B 2 15  ? 4.463   13.531  -2.630  1.00 96.49 15  B 1 
ATOM 3312 O O     . ASN B 2 15  ? 3.828   14.479  -3.097  1.00 95.88 15  B 1 
ATOM 3313 C CB    . ASN B 2 15  ? 5.605   11.745  -4.015  1.00 95.13 15  B 1 
ATOM 3314 C CG    . ASN B 2 15  ? 6.781   11.380  -4.905  1.00 93.61 15  B 1 
ATOM 3315 O OD1   . ASN B 2 15  ? 7.905   11.223  -4.472  1.00 83.34 15  B 1 
ATOM 3316 N ND2   . ASN B 2 15  ? 6.555   11.244  -6.192  1.00 83.97 15  B 1 
ATOM 3317 N N     . VAL B 2 16  ? 4.129   12.910  -1.496  1.00 96.62 16  B 1 
ATOM 3318 C CA    . VAL B 2 16  ? 2.953   13.268  -0.691  1.00 97.22 16  B 1 
ATOM 3319 C C     . VAL B 2 16  ? 3.004   14.753  -0.296  1.00 97.42 16  B 1 
ATOM 3320 O O     . VAL B 2 16  ? 2.072   15.496  -0.574  1.00 96.83 16  B 1 
ATOM 3321 C CB    . VAL B 2 16  ? 2.841   12.366  0.557   1.00 97.21 16  B 1 
ATOM 3322 C CG1   . VAL B 2 16  ? 1.649   12.748  1.435   1.00 95.64 16  B 1 
ATOM 3323 C CG2   . VAL B 2 16  ? 2.693   10.896  0.142   1.00 95.65 16  B 1 
ATOM 3324 N N     . SER B 2 17  ? 4.138   15.226  0.229   1.00 96.98 17  B 1 
ATOM 3325 C CA    . SER B 2 17  ? 4.314   16.631  0.613   1.00 96.67 17  B 1 
ATOM 3326 C C     . SER B 2 17  ? 4.155   17.611  -0.556  1.00 96.93 17  B 1 
ATOM 3327 O O     . SER B 2 17  ? 3.745   18.748  -0.340  1.00 96.11 17  B 1 
ATOM 3328 C CB    . SER B 2 17  ? 5.698   16.869  1.205   1.00 95.61 17  B 1 
ATOM 3329 O OG    . SER B 2 17  ? 5.939   16.085  2.356   1.00 81.77 17  B 1 
ATOM 3330 N N     . ARG B 2 18  ? 4.549   17.210  -1.781  1.00 96.31 18  B 1 
ATOM 3331 C CA    . ARG B 2 18  ? 4.376   18.049  -2.970  1.00 96.03 18  B 1 
ATOM 3332 C C     . ARG B 2 18  ? 2.899   18.201  -3.331  1.00 96.46 18  B 1 
ATOM 3333 O O     . ARG B 2 18  ? 2.481   19.307  -3.623  1.00 95.10 18  B 1 
ATOM 3334 C CB    . ARG B 2 18  ? 5.180   17.467  -4.140  1.00 94.81 18  B 1 
ATOM 3335 C CG    . ARG B 2 18  ? 5.280   18.453  -5.318  1.00 87.56 18  B 1 
ATOM 3336 C CD    . ARG B 2 18  ? 5.902   17.807  -6.574  1.00 86.05 18  B 1 
ATOM 3337 N NE    . ARG B 2 18  ? 7.219   17.206  -6.292  1.00 76.54 18  B 1 
ATOM 3338 C CZ    . ARG B 2 18  ? 7.566   15.938  -6.470  1.00 70.65 18  B 1 
ATOM 3339 N NH1   . ARG B 2 18  ? 6.748   15.065  -6.998  1.00 61.31 18  B 1 
ATOM 3340 N NH2   . ARG B 2 18  ? 8.747   15.513  -6.120  1.00 61.95 18  B 1 
ATOM 3341 N N     . ILE B 2 19  ? 2.140   17.103  -3.263  1.00 96.34 19  B 1 
ATOM 3342 C CA    . ILE B 2 19  ? 0.701   17.100  -3.541  1.00 96.63 19  B 1 
ATOM 3343 C C     . ILE B 2 19  ? -0.053  17.898  -2.470  1.00 96.97 19  B 1 
ATOM 3344 O O     . ILE B 2 19  ? -0.820  18.792  -2.816  1.00 96.19 19  B 1 
ATOM 3345 C CB    . ILE B 2 19  ? 0.178   15.655  -3.687  1.00 96.56 19  B 1 
ATOM 3346 C CG1   . ILE B 2 19  ? 0.865   14.936  -4.875  1.00 95.31 19  B 1 
ATOM 3347 C CG2   . ILE B 2 19  ? -1.349  15.662  -3.890  1.00 95.33 19  B 1 
ATOM 3348 C CD1   . ILE B 2 19  ? 0.722   13.412  -4.825  1.00 90.74 19  B 1 
ATOM 3349 N N     . MET B 2 20  ? 0.255   17.696  -1.183  1.00 97.59 20  B 1 
ATOM 3350 C CA    . MET B 2 20  ? -0.337  18.481  -0.098  1.00 97.75 20  B 1 
ATOM 3351 C C     . MET B 2 20  ? -0.145  19.996  -0.293  1.00 97.53 20  B 1 
ATOM 3352 O O     . MET B 2 20  ? -1.049  20.769  -0.020  1.00 96.37 20  B 1 
ATOM 3353 C CB    . MET B 2 20  ? 0.287   18.082  1.257   1.00 97.74 20  B 1 
ATOM 3354 C CG    . MET B 2 20  ? -0.074  16.673  1.709   1.00 96.80 20  B 1 
ATOM 3355 S SD    . MET B 2 20  ? 0.746   16.221  3.268   1.00 95.92 20  B 1 
ATOM 3356 C CE    . MET B 2 20  ? -0.293  17.115  4.449   1.00 88.54 20  B 1 
ATOM 3357 N N     . LYS B 2 21  ? 1.024   20.429  -0.785  1.00 97.23 21  B 1 
ATOM 3358 C CA    . LYS B 2 21  ? 1.279   21.853  -1.049  1.00 97.03 21  B 1 
ATOM 3359 C C     . LYS B 2 21  ? 0.408   22.426  -2.164  1.00 96.93 21  B 1 
ATOM 3360 O O     . LYS B 2 21  ? 0.159   23.624  -2.131  1.00 95.27 21  B 1 
ATOM 3361 C CB    . LYS B 2 21  ? 2.750   22.089  -1.381  1.00 96.03 21  B 1 
ATOM 3362 C CG    . LYS B 2 21  ? 3.634   22.082  -0.136  1.00 89.23 21  B 1 
ATOM 3363 C CD    . LYS B 2 21  ? 5.088   22.274  -0.558  1.00 78.39 21  B 1 
ATOM 3364 C CE    . LYS B 2 21  ? 6.003   22.314  0.667   1.00 69.86 21  B 1 
ATOM 3365 N NZ    . LYS B 2 21  ? 7.347   22.809  0.299   1.00 58.93 21  B 1 
ATOM 3366 N N     . LYS B 2 22  ? -0.033  21.619  -3.127  1.00 95.45 22  B 1 
ATOM 3367 C CA    . LYS B 2 22  ? -0.956  22.072  -4.183  1.00 94.76 22  B 1 
ATOM 3368 C C     . LYS B 2 22  ? -2.343  22.409  -3.625  1.00 95.08 22  B 1 
ATOM 3369 O O     . LYS B 2 22  ? -2.974  23.315  -4.129  1.00 93.09 22  B 1 
ATOM 3370 C CB    . LYS B 2 22  ? -1.121  21.011  -5.277  1.00 92.94 22  B 1 
ATOM 3371 C CG    . LYS B 2 22  ? 0.118   20.698  -6.126  1.00 85.21 22  B 1 
ATOM 3372 C CD    . LYS B 2 22  ? -0.317  19.644  -7.153  1.00 80.56 22  B 1 
ATOM 3373 C CE    . LYS B 2 22  ? 0.691   19.289  -8.225  1.00 72.00 22  B 1 
ATOM 3374 N NZ    . LYS B 2 22  ? 0.049   18.389  -9.235  1.00 64.13 22  B 1 
ATOM 3375 N N     . ALA B 2 23  ? -2.780  21.693  -2.581  1.00 95.31 23  B 1 
ATOM 3376 C CA    . ALA B 2 23  ? -4.079  21.905  -1.953  1.00 94.80 23  B 1 
ATOM 3377 C C     . ALA B 2 23  ? -4.135  23.138  -1.036  1.00 95.01 23  B 1 
ATOM 3378 O O     . ALA B 2 23  ? -5.212  23.510  -0.574  1.00 93.01 23  B 1 
ATOM 3379 C CB    . ALA B 2 23  ? -4.447  20.644  -1.170  1.00 93.59 23  B 1 
ATOM 3380 N N     . LEU B 2 24  ? -2.987  23.736  -0.711  1.00 96.07 24  B 1 
ATOM 3381 C CA    . LEU B 2 24  ? -2.885  24.779  0.299   1.00 96.20 24  B 1 
ATOM 3382 C C     . LEU B 2 24  ? -2.481  26.135  -0.295  1.00 96.31 24  B 1 
ATOM 3383 O O     . LEU B 2 24  ? -1.729  26.184  -1.266  1.00 94.13 24  B 1 
ATOM 3384 C CB    . LEU B 2 24  ? -1.898  24.339  1.391   1.00 95.53 24  B 1 
ATOM 3385 C CG    . LEU B 2 24  ? -2.337  23.109  2.202   1.00 94.71 24  B 1 
ATOM 3386 C CD1   . LEU B 2 24  ? -1.256  22.785  3.239   1.00 91.05 24  B 1 
ATOM 3387 C CD2   . LEU B 2 24  ? -3.648  23.324  2.947   1.00 90.71 24  B 1 
ATOM 3388 N N     . PRO B 2 25  ? -2.892  27.253  0.358   1.00 96.06 25  B 1 
ATOM 3389 C CA    . PRO B 2 25  ? -2.412  28.588  0.020   1.00 95.66 25  B 1 
ATOM 3390 C C     . PRO B 2 25  ? -0.883  28.693  0.106   1.00 95.73 25  B 1 
ATOM 3391 O O     . PRO B 2 25  ? -0.234  28.027  0.918   1.00 93.77 25  B 1 
ATOM 3392 C CB    . PRO B 2 25  ? -3.090  29.535  1.015   1.00 94.14 25  B 1 
ATOM 3393 C CG    . PRO B 2 25  ? -4.320  28.771  1.469   1.00 91.49 25  B 1 
ATOM 3394 C CD    . PRO B 2 25  ? -3.879  27.325  1.426   1.00 94.83 25  B 1 
ATOM 3395 N N     . ALA B 2 26  ? -0.284  29.602  -0.678  1.00 95.00 26  B 1 
ATOM 3396 C CA    . ALA B 2 26  ? 1.173   29.758  -0.733  1.00 94.52 26  B 1 
ATOM 3397 C C     . ALA B 2 26  ? 1.827   30.102  0.626   1.00 94.74 26  B 1 
ATOM 3398 O O     . ALA B 2 26  ? 2.988   29.757  0.874   1.00 90.57 26  B 1 
ATOM 3399 C CB    . ALA B 2 26  ? 1.489   30.835  -1.780  1.00 92.36 26  B 1 
ATOM 3400 N N     . ASN B 2 27  ? 1.094   30.776  1.523   1.00 94.49 27  B 1 
ATOM 3401 C CA    . ASN B 2 27  ? 1.547   31.161  2.864   1.00 94.03 27  B 1 
ATOM 3402 C C     . ASN B 2 27  ? 1.343   30.069  3.929   1.00 94.52 27  B 1 
ATOM 3403 O O     . ASN B 2 27  ? 1.764   30.259  5.076   1.00 90.92 27  B 1 
ATOM 3404 C CB    . ASN B 2 27  ? 0.869   32.485  3.255   1.00 91.96 27  B 1 
ATOM 3405 C CG    . ASN B 2 27  ? -0.644  32.358  3.410   1.00 86.63 27  B 1 
ATOM 3406 O OD1   . ASN B 2 27  ? -1.263  31.391  3.046   1.00 73.63 27  B 1 
ATOM 3407 N ND2   . ASN B 2 27  ? -1.286  33.353  3.973   1.00 78.02 27  B 1 
ATOM 3408 N N     . ALA B 2 28  ? 0.703   28.944  3.575   1.00 95.07 28  B 1 
ATOM 3409 C CA    . ALA B 2 28  ? 0.455   27.848  4.491   1.00 95.16 28  B 1 
ATOM 3410 C C     . ALA B 2 28  ? 1.736   27.060  4.788   1.00 95.62 28  B 1 
ATOM 3411 O O     . ALA B 2 28  ? 2.619   26.867  3.948   1.00 93.55 28  B 1 
ATOM 3412 C CB    . ALA B 2 28  ? -0.643  26.950  3.933   1.00 93.74 28  B 1 
ATOM 3413 N N     . LYS B 2 29  ? 1.825   26.553  6.019   1.00 96.27 29  B 1 
ATOM 3414 C CA    . LYS B 2 29  ? 2.872   25.626  6.439   1.00 96.20 29  B 1 
ATOM 3415 C C     . LYS B 2 29  ? 2.263   24.268  6.751   1.00 96.73 29  B 1 
ATOM 3416 O O     . LYS B 2 29  ? 1.107   24.173  7.170   1.00 95.27 29  B 1 
ATOM 3417 C CB    . LYS B 2 29  ? 3.650   26.207  7.624   1.00 94.60 29  B 1 
ATOM 3418 C CG    . LYS B 2 29  ? 4.406   27.498  7.248   1.00 88.95 29  B 1 
ATOM 3419 C CD    . LYS B 2 29  ? 5.166   28.058  8.452   1.00 82.74 29  B 1 
ATOM 3420 C CE    . LYS B 2 29  ? 5.856   29.368  8.082   1.00 74.95 29  B 1 
ATOM 3421 N NZ    . LYS B 2 29  ? 6.552   29.989  9.230   1.00 64.33 29  B 1 
ATOM 3422 N N     . ILE B 2 30  ? 3.043   23.205  6.575   1.00 95.89 30  B 1 
ATOM 3423 C CA    . ILE B 2 30  ? 2.633   21.844  6.897   1.00 96.39 30  B 1 
ATOM 3424 C C     . ILE B 2 30  ? 3.611   21.275  7.916   1.00 96.21 30  B 1 
ATOM 3425 O O     . ILE B 2 30  ? 4.815   21.200  7.633   1.00 94.70 30  B 1 
ATOM 3426 C CB    . ILE B 2 30  ? 2.543   20.946  5.644   1.00 95.88 30  B 1 
ATOM 3427 C CG1   . ILE B 2 30  ? 1.789   21.612  4.477   1.00 92.81 30  B 1 
ATOM 3428 C CG2   . ILE B 2 30  ? 1.878   19.615  6.028   1.00 92.22 30  B 1 
ATOM 3429 C CD1   . ILE B 2 30  ? 1.856   20.819  3.164   1.00 90.54 30  B 1 
ATOM 3430 N N     . SER B 2 31  ? 3.104   20.877  9.079   1.00 97.19 31  B 1 
ATOM 3431 C CA    . SER B 2 31  ? 3.917   20.216  10.095  1.00 96.77 31  B 1 
ATOM 3432 C C     . SER B 2 31  ? 4.475   18.892  9.559   1.00 96.85 31  B 1 
ATOM 3433 O O     . SER B 2 31  ? 3.953   18.299  8.618   1.00 95.77 31  B 1 
ATOM 3434 C CB    . SER B 2 31  ? 3.124   20.010  11.395  1.00 95.39 31  B 1 
ATOM 3435 O OG    . SER B 2 31  ? 2.262   18.906  11.277  1.00 85.31 31  B 1 
ATOM 3436 N N     . LYS B 2 32  ? 5.602   18.441  10.137  1.00 95.89 32  B 1 
ATOM 3437 C CA    . LYS B 2 32  ? 6.184   17.158  9.744   1.00 95.39 32  B 1 
ATOM 3438 C C     . LYS B 2 32  ? 5.217   16.010  10.027  1.00 95.64 32  B 1 
ATOM 3439 O O     . LYS B 2 32  ? 5.024   15.158  9.174   1.00 94.76 32  B 1 
ATOM 3440 C CB    . LYS B 2 32  ? 7.531   16.971  10.452  1.00 93.80 32  B 1 
ATOM 3441 C CG    . LYS B 2 32  ? 8.208   15.696  9.958   1.00 87.66 32  B 1 
ATOM 3442 C CD    . LYS B 2 32  ? 9.517   15.397  10.706  1.00 80.34 32  B 1 
ATOM 3443 C CE    . LYS B 2 32  ? 9.935   14.004  10.269  1.00 68.72 32  B 1 
ATOM 3444 N NZ    . LYS B 2 32  ? 10.972  13.420  11.127  1.00 59.49 32  B 1 
ATOM 3445 N N     . ASP B 2 33  ? 4.551   16.068  11.173  1.00 96.11 33  B 1 
ATOM 3446 C CA    . ASP B 2 33  ? 3.648   15.025  11.647  1.00 95.92 33  B 1 
ATOM 3447 C C     . ASP B 2 33  ? 2.392   14.948  10.773  1.00 96.63 33  B 1 
ATOM 3448 O O     . ASP B 2 33  ? 1.965   13.859  10.413  1.00 95.11 33  B 1 
ATOM 3449 C CB    . ASP B 2 33  ? 3.319   15.293  13.118  1.00 94.06 33  B 1 
ATOM 3450 C CG    . ASP B 2 33  ? 4.570   15.364  14.013  1.00 85.72 33  B 1 
ATOM 3451 O OD1   . ASP B 2 33  ? 5.714   15.319  13.501  1.00 72.87 33  B 1 
ATOM 3452 O OD2   . ASP B 2 33  ? 4.419   15.497  15.232  1.00 77.29 33  B 1 
ATOM 3453 N N     . ALA B 2 34  ? 1.865   16.077  10.288  1.00 96.82 34  B 1 
ATOM 3454 C CA    . ALA B 2 34  ? 0.773   16.083  9.330   1.00 97.09 34  B 1 
ATOM 3455 C C     . ALA B 2 34  ? 1.158   15.411  7.999   1.00 97.30 34  B 1 
ATOM 3456 O O     . ALA B 2 34  ? 0.352   14.682  7.418   1.00 96.76 34  B 1 
ATOM 3457 C CB    . ALA B 2 34  ? 0.309   17.528  9.098   1.00 96.61 34  B 1 
ATOM 3458 N N     . LYS B 2 35  ? 2.411   15.600  7.516   1.00 97.27 35  B 1 
ATOM 3459 C CA    . LYS B 2 35  ? 2.897   14.915  6.310   1.00 97.21 35  B 1 
ATOM 3460 C C     . LYS B 2 35  ? 3.015   13.411  6.508   1.00 97.36 35  B 1 
ATOM 3461 O O     . LYS B 2 35  ? 2.657   12.661  5.611   1.00 96.60 35  B 1 
ATOM 3462 C CB    . LYS B 2 35  ? 4.254   15.468  5.871   1.00 96.20 35  B 1 
ATOM 3463 C CG    . LYS B 2 35  ? 4.172   16.913  5.374   1.00 93.60 35  B 1 
ATOM 3464 C CD    . LYS B 2 35  ? 5.580   17.488  5.227   1.00 91.62 35  B 1 
ATOM 3465 C CE    . LYS B 2 35  ? 5.464   18.960  4.862   1.00 86.29 35  B 1 
ATOM 3466 N NZ    . LYS B 2 35  ? 6.726   19.684  5.108   1.00 79.70 35  B 1 
ATOM 3467 N N     . GLU B 2 36  ? 3.541   12.980  7.650   1.00 96.72 36  B 1 
ATOM 3468 C CA    . GLU B 2 36  ? 3.683   11.562  8.002   1.00 96.41 36  B 1 
ATOM 3469 C C     . GLU B 2 36  ? 2.302   10.900  8.160   1.00 96.77 36  B 1 
ATOM 3470 O O     . GLU B 2 36  ? 2.073   9.837   7.591   1.00 96.14 36  B 1 
ATOM 3471 C CB    . GLU B 2 36  ? 4.571   11.420  9.261   1.00 95.53 36  B 1 
ATOM 3472 C CG    . GLU B 2 36  ? 6.045   11.763  8.957   1.00 92.63 36  B 1 
ATOM 3473 C CD    . GLU B 2 36  ? 7.020   11.818  10.161  1.00 90.65 36  B 1 
ATOM 3474 O OE1   . GLU B 2 36  ? 8.234   12.036  9.930   1.00 87.52 36  B 1 
ATOM 3475 O OE2   . GLU B 2 36  ? 6.617   11.731  11.332  1.00 85.36 36  B 1 
ATOM 3476 N N     . THR B 2 37  ? 1.353   11.575  8.800   1.00 96.91 37  B 1 
ATOM 3477 C CA    . THR B 2 37  ? -0.033  11.100  8.914   1.00 97.23 37  B 1 
ATOM 3478 C C     . THR B 2 37  ? -0.698  10.949  7.552   1.00 97.58 37  B 1 
ATOM 3479 O O     . THR B 2 37  ? -1.236  9.888   7.251   1.00 97.14 37  B 1 
ATOM 3480 C CB    . THR B 2 37  ? -0.857  12.038  9.804   1.00 96.88 37  B 1 
ATOM 3481 O OG1   . THR B 2 37  ? -0.271  12.151  11.076  1.00 92.40 37  B 1 
ATOM 3482 C CG2   . THR B 2 37  ? -2.283  11.537  10.014  1.00 91.54 37  B 1 
ATOM 3483 N N     . VAL B 2 38  ? -0.647  11.957  6.676   1.00 97.69 38  B 1 
ATOM 3484 C CA    . VAL B 2 38  ? -1.241  11.852  5.329   1.00 97.96 38  B 1 
ATOM 3485 C C     . VAL B 2 38  ? -0.542  10.781  4.480   1.00 97.98 38  B 1 
ATOM 3486 O O     . VAL B 2 38  ? -1.188  10.096  3.690   1.00 97.29 38  B 1 
ATOM 3487 C CB    . VAL B 2 38  ? -1.266  13.216  4.619   1.00 97.70 38  B 1 
ATOM 3488 C CG1   . VAL B 2 38  ? -1.755  13.136  3.173   1.00 96.20 38  B 1 
ATOM 3489 C CG2   . VAL B 2 38  ? -2.205  14.181  5.346   1.00 96.02 38  B 1 
ATOM 3490 N N     . GLN B 2 39  ? 0.774   10.595  4.653   1.00 97.48 39  B 1 
ATOM 3491 C CA    . GLN B 2 39  ? 1.525   9.521   4.001   1.00 97.22 39  B 1 
ATOM 3492 C C     . GLN B 2 39  ? 0.993   8.138   4.378   1.00 97.39 39  B 1 
ATOM 3493 O O     . GLN B 2 39  ? 0.872   7.272   3.509   1.00 96.53 39  B 1 
ATOM 3494 C CB    . GLN B 2 39  ? 3.014   9.652   4.379   1.00 96.46 39  B 1 
ATOM 3495 C CG    . GLN B 2 39  ? 3.887   8.574   3.747   1.00 94.90 39  B 1 
ATOM 3496 C CD    . GLN B 2 39  ? 5.313   8.556   4.294   1.00 94.42 39  B 1 
ATOM 3497 O OE1   . GLN B 2 39  ? 5.627   8.981   5.391   1.00 88.52 39  B 1 
ATOM 3498 N NE2   . GLN B 2 39  ? 6.253   8.038   3.530   1.00 86.46 39  B 1 
ATOM 3499 N N     . GLU B 2 40  ? 0.693   7.930   5.646   1.00 97.14 40  B 1 
ATOM 3500 C CA    . GLU B 2 40  ? 0.107   6.687   6.123   1.00 97.05 40  B 1 
ATOM 3501 C C     . GLU B 2 40  ? -1.332  6.527   5.612   1.00 97.49 40  B 1 
ATOM 3502 O O     . GLU B 2 40  ? -1.640  5.522   4.969   1.00 96.69 40  B 1 
ATOM 3503 C CB    . GLU B 2 40  ? 0.222   6.628   7.646   1.00 96.29 40  B 1 
ATOM 3504 C CG    . GLU B 2 40  ? -0.184  5.260   8.188   1.00 92.23 40  B 1 
ATOM 3505 C CD    . GLU B 2 40  ? 0.129   5.064   9.682   1.00 88.93 40  B 1 
ATOM 3506 O OE1   . GLU B 2 40  ? -0.162  3.946   10.184  1.00 85.41 40  B 1 
ATOM 3507 O OE2   . GLU B 2 40  ? 0.656   5.999   10.307  1.00 83.42 40  B 1 
ATOM 3508 N N     . CYS B 2 41  ? -2.172  7.562   5.751   1.00 97.59 41  B 1 
ATOM 3509 C CA    . CYS B 2 41  ? -3.558  7.557   5.301   1.00 97.73 41  B 1 
ATOM 3510 C C     . CYS B 2 41  ? -3.700  7.197   3.809   1.00 97.92 41  B 1 
ATOM 3511 O O     . CYS B 2 41  ? -4.510  6.344   3.460   1.00 97.40 41  B 1 
ATOM 3512 C CB    . CYS B 2 41  ? -4.192  8.926   5.564   1.00 97.52 41  B 1 
ATOM 3513 S SG    . CYS B 2 41  ? -4.343  9.251   7.347   1.00 96.41 41  B 1 
ATOM 3514 N N     . VAL B 2 42  ? -2.896  7.783   2.920   1.00 97.83 42  B 1 
ATOM 3515 C CA    . VAL B 2 42  ? -2.969  7.469   1.485   1.00 97.84 42  B 1 
ATOM 3516 C C     . VAL B 2 42  ? -2.507  6.042   1.171   1.00 97.99 42  B 1 
ATOM 3517 O O     . VAL B 2 42  ? -2.998  5.411   0.241   1.00 97.10 42  B 1 
ATOM 3518 C CB    . VAL B 2 42  ? -2.211  8.511   0.649   1.00 97.22 42  B 1 
ATOM 3519 C CG1   . VAL B 2 42  ? -0.696  8.463   0.820   1.00 93.93 42  B 1 
ATOM 3520 C CG2   . VAL B 2 42  ? -2.539  8.357   -0.840  1.00 92.96 42  B 1 
ATOM 3521 N N     . SER B 2 43  ? -1.568  5.490   1.950   1.00 97.47 43  B 1 
ATOM 3522 C CA    . SER B 2 43  ? -1.107  4.113   1.771   1.00 97.24 43  B 1 
ATOM 3523 C C     . SER B 2 43  ? -2.143  3.102   2.256   1.00 97.38 43  B 1 
ATOM 3524 O O     . SER B 2 43  ? -2.318  2.044   1.645   1.00 96.27 43  B 1 
ATOM 3525 C CB    . SER B 2 43  ? 0.225   3.923   2.485   1.00 96.19 43  B 1 
ATOM 3526 O OG    . SER B 2 43  ? 1.153   4.888   2.001   1.00 86.23 43  B 1 
ATOM 3527 N N     . GLU B 2 44  ? -2.895  3.462   3.292   1.00 97.38 44  B 1 
ATOM 3528 C CA    . GLU B 2 44  ? -4.047  2.709   3.763   1.00 97.33 44  B 1 
ATOM 3529 C C     . GLU B 2 44  ? -5.222  2.786   2.787   1.00 97.69 44  B 1 
ATOM 3530 O O     . GLU B 2 44  ? -5.835  1.759   2.512   1.00 96.67 44  B 1 
ATOM 3531 C CB    . GLU B 2 44  ? -4.435  3.168   5.168   1.00 96.59 44  B 1 
ATOM 3532 C CG    . GLU B 2 44  ? -3.414  2.733   6.239   1.00 92.75 44  B 1 
ATOM 3533 C CD    . GLU B 2 44  ? -3.166  1.218   6.249   1.00 92.63 44  B 1 
ATOM 3534 O OE1   . GLU B 2 44  ? -2.046  0.758   6.552   1.00 88.37 44  B 1 
ATOM 3535 O OE2   . GLU B 2 44  ? -4.072  0.446   5.885   1.00 88.33 44  B 1 
ATOM 3536 N N     . PHE B 2 45  ? -5.452  3.939   2.153   1.00 97.97 45  B 1 
ATOM 3537 C CA    . PHE B 2 45  ? -6.436  4.083   1.081   1.00 98.07 45  B 1 
ATOM 3538 C C     . PHE B 2 45  ? -6.170  3.106   -0.071  1.00 98.12 45  B 1 
ATOM 3539 O O     . PHE B 2 45  ? -7.079  2.379   -0.489  1.00 97.55 45  B 1 
ATOM 3540 C CB    . PHE B 2 45  ? -6.439  5.538   0.590   1.00 97.86 45  B 1 
ATOM 3541 C CG    . PHE B 2 45  ? -7.307  5.772   -0.631  1.00 97.79 45  B 1 
ATOM 3542 C CD1   . PHE B 2 45  ? -6.715  5.968   -1.890  1.00 96.78 45  B 1 
ATOM 3543 C CD2   . PHE B 2 45  ? -8.699  5.773   -0.508  1.00 96.77 45  B 1 
ATOM 3544 C CE1   . PHE B 2 45  ? -7.521  6.196   -3.024  1.00 96.18 45  B 1 
ATOM 3545 C CE2   . PHE B 2 45  ? -9.513  5.994   -1.634  1.00 96.14 45  B 1 
ATOM 3546 C CZ    . PHE B 2 45  ? -8.918  6.208   -2.893  1.00 96.38 45  B 1 
ATOM 3547 N N     . ILE B 2 46  ? -4.922  2.985   -0.540  1.00 98.10 46  B 1 
ATOM 3548 C CA    . ILE B 2 46  ? -4.562  1.995   -1.566  1.00 98.10 46  B 1 
ATOM 3549 C C     . ILE B 2 46  ? -4.924  0.580   -1.101  1.00 98.10 46  B 1 
ATOM 3550 O O     . ILE B 2 46  ? -5.488  -0.200  -1.871  1.00 97.49 46  B 1 
ATOM 3551 C CB    . ILE B 2 46  ? -3.063  2.067   -1.925  1.00 97.98 46  B 1 
ATOM 3552 C CG1   . ILE B 2 46  ? -2.709  3.404   -2.605  1.00 96.97 46  B 1 
ATOM 3553 C CG2   . ILE B 2 46  ? -2.650  0.909   -2.859  1.00 96.57 46  B 1 
ATOM 3554 C CD1   . ILE B 2 46  ? -1.209  3.705   -2.621  1.00 94.57 46  B 1 
ATOM 3555 N N     . SER B 2 47  ? -4.603  0.232   0.141   1.00 98.01 47  B 1 
ATOM 3556 C CA    . SER B 2 47  ? -4.842  -1.109  0.664   1.00 97.81 47  B 1 
ATOM 3557 C C     . SER B 2 47  ? -6.328  -1.409  0.849   1.00 97.92 47  B 1 
ATOM 3558 O O     . SER B 2 47  ? -6.757  -2.523  0.548   1.00 97.06 47  B 1 
ATOM 3559 C CB    . SER B 2 47  ? -4.109  -1.289  1.981   1.00 97.32 47  B 1 
ATOM 3560 O OG    . SER B 2 47  ? -2.722  -1.086  1.811   1.00 92.26 47  B 1 
ATOM 3561 N N     . PHE B 2 48  ? -7.111  -0.426  1.285   1.00 97.74 48  B 1 
ATOM 3562 C CA    . PHE B 2 48  ? -8.555  -0.526  1.471   1.00 97.78 48  B 1 
ATOM 3563 C C     . PHE B 2 48  ? -9.274  -0.789  0.146   1.00 97.77 48  B 1 
ATOM 3564 O O     . PHE B 2 48  ? -9.939  -1.820  -0.003  1.00 96.95 48  B 1 
ATOM 3565 C CB    . PHE B 2 48  ? -9.042  0.756   2.154   1.00 97.30 48  B 1 
ATOM 3566 C CG    . PHE B 2 48  ? -10.521 0.763   2.511   1.00 97.04 48  B 1 
ATOM 3567 C CD1   . PHE B 2 48  ? -11.305 1.897   2.229   1.00 95.62 48  B 1 
ATOM 3568 C CD2   . PHE B 2 48  ? -11.092 -0.331  3.169   1.00 95.48 48  B 1 
ATOM 3569 C CE1   . PHE B 2 48  ? -12.648 1.935   2.622   1.00 94.44 48  B 1 
ATOM 3570 C CE2   . PHE B 2 48  ? -12.444 -0.302  3.553   1.00 94.37 48  B 1 
ATOM 3571 C CZ    . PHE B 2 48  ? -13.227 0.837   3.287   1.00 94.86 48  B 1 
ATOM 3572 N N     . ILE B 2 49  ? -9.026  0.049   -0.868  1.00 98.09 49  B 1 
ATOM 3573 C CA    . ILE B 2 49  ? -9.601  -0.117  -2.206  1.00 98.09 49  B 1 
ATOM 3574 C C     . ILE B 2 49  ? -9.113  -1.413  -2.869  1.00 98.12 49  B 1 
ATOM 3575 O O     . ILE B 2 49  ? -9.886  -2.123  -3.512  1.00 97.60 49  B 1 
ATOM 3576 C CB    . ILE B 2 49  ? -9.277  1.117   -3.075  1.00 97.79 49  B 1 
ATOM 3577 C CG1   . ILE B 2 49  ? -9.806  2.455   -2.492  1.00 96.32 49  B 1 
ATOM 3578 C CG2   . ILE B 2 49  ? -9.797  0.948   -4.516  1.00 96.61 49  B 1 
ATOM 3579 C CD1   . ILE B 2 49  ? -11.317 2.552   -2.303  1.00 90.80 49  B 1 
ATOM 3580 N N     . THR B 2 50  ? -7.827  -1.761  -2.715  1.00 98.39 50  B 1 
ATOM 3581 C CA    . THR B 2 50  ? -7.278  -2.997  -3.287  1.00 98.38 50  B 1 
ATOM 3582 C C     . THR B 2 50  ? -7.926  -4.237  -2.685  1.00 98.28 50  B 1 
ATOM 3583 O O     . THR B 2 50  ? -8.171  -5.190  -3.426  1.00 97.49 50  B 1 
ATOM 3584 C CB    . THR B 2 50  ? -5.757  -3.101  -3.088  1.00 97.98 50  B 1 
ATOM 3585 O OG1   . THR B 2 50  ? -5.100  -2.037  -3.737  1.00 93.66 50  B 1 
ATOM 3586 C CG2   . THR B 2 50  ? -5.155  -4.376  -3.689  1.00 92.80 50  B 1 
ATOM 3587 N N     . GLY B 2 51  ? -8.185  -4.254  -1.382  1.00 97.71 51  B 1 
ATOM 3588 C CA    . GLY B 2 51  ? -8.861  -5.359  -0.714  1.00 97.59 51  B 1 
ATOM 3589 C C     . GLY B 2 51  ? -10.237 -5.629  -1.305  1.00 97.65 51  B 1 
ATOM 3590 O O     . GLY B 2 51  ? -10.504 -6.747  -1.751  1.00 96.71 51  B 1 
ATOM 3591 N N     . GLU B 2 52  ? -11.062 -4.603  -1.433  1.00 97.28 52  B 1 
ATOM 3592 C CA    . GLU B 2 52  ? -12.406 -4.739  -2.000  1.00 96.91 52  B 1 
ATOM 3593 C C     . GLU B 2 52  ? -12.379 -5.141  -3.486  1.00 97.10 52  B 1 
ATOM 3594 O O     . GLU B 2 52  ? -13.120 -6.026  -3.920  1.00 96.06 52  B 1 
ATOM 3595 C CB    . GLU B 2 52  ? -13.179 -3.428  -1.781  1.00 95.87 52  B 1 
ATOM 3596 C CG    . GLU B 2 52  ? -14.695 -3.562  -2.059  1.00 91.07 52  B 1 
ATOM 3597 C CD    . GLU B 2 52  ? -15.382 -4.627  -1.181  1.00 91.32 52  B 1 
ATOM 3598 O OE1   . GLU B 2 52  ? -16.330 -5.295  -1.657  1.00 86.50 52  B 1 
ATOM 3599 O OE2   . GLU B 2 52  ? -14.970 -4.828  -0.025  1.00 85.93 52  B 1 
ATOM 3600 N N     . ALA B 2 53  ? -11.463 -4.567  -4.278  1.00 97.61 53  B 1 
ATOM 3601 C CA    . ALA B 2 53  ? -11.285 -4.952  -5.675  1.00 97.76 53  B 1 
ATOM 3602 C C     . ALA B 2 53  ? -10.814 -6.412  -5.817  1.00 97.67 53  B 1 
ATOM 3603 O O     . ALA B 2 53  ? -11.242 -7.121  -6.729  1.00 96.83 53  B 1 
ATOM 3604 C CB    . ALA B 2 53  ? -10.287 -3.983  -6.324  1.00 97.50 53  B 1 
ATOM 3605 N N     . SER B 2 54  ? -9.944  -6.877  -4.919  1.00 97.93 54  B 1 
ATOM 3606 C CA    . SER B 2 54  ? -9.490  -8.269  -4.871  1.00 97.73 54  B 1 
ATOM 3607 C C     . SER B 2 54  ? -10.638 -9.226  -4.552  1.00 97.58 54  B 1 
ATOM 3608 O O     . SER B 2 54  ? -10.803 -10.229 -5.247  1.00 96.45 54  B 1 
ATOM 3609 C CB    . SER B 2 54  ? -8.370  -8.424  -3.837  1.00 97.09 54  B 1 
ATOM 3610 O OG    . SER B 2 54  ? -7.854  -9.744  -3.871  1.00 89.70 54  B 1 
ATOM 3611 N N     . ASP B 2 55  ? -11.481 -8.873  -3.591  1.00 96.85 55  B 1 
ATOM 3612 C CA    . ASP B 2 55  ? -12.650 -9.668  -3.222  1.00 96.32 55  B 1 
ATOM 3613 C C     . ASP B 2 55  ? -13.652 -9.782  -4.372  1.00 96.42 55  B 1 
ATOM 3614 O O     . ASP B 2 55  ? -14.177 -10.867 -4.648  1.00 94.95 55  B 1 
ATOM 3615 C CB    . ASP B 2 55  ? -13.334 -9.039  -2.004  1.00 95.30 55  B 1 
ATOM 3616 C CG    . ASP B 2 55  ? -12.548 -9.197  -0.706  1.00 91.22 55  B 1 
ATOM 3617 O OD1   . ASP B 2 55  ? -11.661 -10.078 -0.626  1.00 85.10 55  B 1 
ATOM 3618 O OD2   . ASP B 2 55  ? -12.935 -8.544  0.285   1.00 85.56 55  B 1 
ATOM 3619 N N     . LYS B 2 56  ? -13.885 -8.688  -5.116  1.00 96.21 56  B 1 
ATOM 3620 C CA    . LYS B 2 56  ? -14.674 -8.713  -6.345  1.00 96.20 56  B 1 
ATOM 3621 C C     . LYS B 2 56  ? -14.074 -9.667  -7.374  1.00 96.43 56  B 1 
ATOM 3622 O O     . LYS B 2 56  ? -14.772 -10.527 -7.896  1.00 95.24 56  B 1 
ATOM 3623 C CB    . LYS B 2 56  ? -14.799 -7.297  -6.921  1.00 95.50 56  B 1 
ATOM 3624 C CG    . LYS B 2 56  ? -15.699 -7.285  -8.171  1.00 92.97 56  B 1 
ATOM 3625 C CD    . LYS B 2 56  ? -15.611 -5.959  -8.913  1.00 87.86 56  B 1 
ATOM 3626 C CE    . LYS B 2 56  ? -16.418 -6.054  -10.199 1.00 83.31 56  B 1 
ATOM 3627 N NZ    . LYS B 2 56  ? -16.234 -4.861  -11.053 1.00 75.56 56  B 1 
ATOM 3628 N N     . CYS B 2 57  ? -12.769 -9.565  -7.626  1.00 96.94 57  B 1 
ATOM 3629 C CA    . CYS B 2 57  ? -12.091 -10.449 -8.571  1.00 96.90 57  B 1 
ATOM 3630 C C     . CYS B 2 57  ? -12.214 -11.925 -8.176  1.00 96.83 57  B 1 
ATOM 3631 O O     . CYS B 2 57  ? -12.418 -12.772 -9.049  1.00 95.67 57  B 1 
ATOM 3632 C CB    . CYS B 2 57  ? -10.614 -10.048 -8.680  1.00 96.77 57  B 1 
ATOM 3633 S SG    . CYS B 2 57  ? -10.437 -8.465  -9.552  1.00 95.19 57  B 1 
ATOM 3634 N N     . GLN B 2 58  ? -12.121 -12.245 -6.894  1.00 96.76 58  B 1 
ATOM 3635 C CA    . GLN B 2 58  ? -12.299 -13.606 -6.399  1.00 96.53 58  B 1 
ATOM 3636 C C     . GLN B 2 58  ? -13.732 -14.111 -6.584  1.00 96.72 58  B 1 
ATOM 3637 O O     . GLN B 2 58  ? -13.917 -15.219 -7.087  1.00 95.14 58  B 1 
ATOM 3638 C CB    . GLN B 2 58  ? -11.900 -13.689 -4.923  1.00 95.46 58  B 1 
ATOM 3639 C CG    . GLN B 2 58  ? -10.384 -13.577 -4.705  1.00 89.24 58  B 1 
ATOM 3640 C CD    . GLN B 2 58  ? -10.005 -13.733 -3.243  1.00 86.07 58  B 1 
ATOM 3641 O OE1   . GLN B 2 58  ? -10.794 -14.139 -2.403  1.00 76.77 58  B 1 
ATOM 3642 N NE2   . GLN B 2 58  ? -8.771  -13.452 -2.882  1.00 73.05 58  B 1 
ATOM 3643 N N     . ARG B 2 59  ? -14.747 -13.301 -6.267  1.00 95.94 59  B 1 
ATOM 3644 C CA    . ARG B 2 59  ? -16.166 -13.644 -6.503  1.00 95.65 59  B 1 
ATOM 3645 C C     . ARG B 2 59  ? -16.438 -13.927 -7.979  1.00 95.87 59  B 1 
ATOM 3646 O O     . ARG B 2 59  ? -17.129 -14.892 -8.306  1.00 93.93 59  B 1 
ATOM 3647 C CB    . ARG B 2 59  ? -17.077 -12.518 -5.989  1.00 94.40 59  B 1 
ATOM 3648 C CG    . ARG B 2 59  ? -17.166 -12.486 -4.448  1.00 87.64 59  B 1 
ATOM 3649 C CD    . ARG B 2 59  ? -18.132 -11.404 -3.936  1.00 86.50 59  B 1 
ATOM 3650 N NE    . ARG B 2 59  ? -17.628 -10.054 -4.219  1.00 79.15 59  B 1 
ATOM 3651 C CZ    . ARG B 2 59  ? -17.873 -8.938  -3.527  1.00 73.52 59  B 1 
ATOM 3652 N NH1   . ARG B 2 59  ? -18.661 -8.937  -2.491  1.00 64.76 59  B 1 
ATOM 3653 N NH2   . ARG B 2 59  ? -17.326 -7.801  -3.852  1.00 65.27 59  B 1 
ATOM 3654 N N     . GLU B 2 60  ? -15.845 -13.145 -8.876  1.00 95.75 60  B 1 
ATOM 3655 C CA    . GLU B 2 60  ? -15.967 -13.315 -10.330 1.00 95.43 60  B 1 
ATOM 3656 C C     . GLU B 2 60  ? -14.980 -14.351 -10.922 1.00 95.43 60  B 1 
ATOM 3657 O O     . GLU B 2 60  ? -14.877 -14.495 -12.142 1.00 92.86 60  B 1 
ATOM 3658 C CB    . GLU B 2 60  ? -15.801 -11.950 -11.008 1.00 94.85 60  B 1 
ATOM 3659 C CG    . GLU B 2 60  ? -16.937 -10.966 -10.666 1.00 92.70 60  B 1 
ATOM 3660 C CD    . GLU B 2 60  ? -16.712 -9.568  -11.272 1.00 91.51 60  B 1 
ATOM 3661 O OE1   . GLU B 2 60  ? -17.506 -8.659  -10.979 1.00 88.07 60  B 1 
ATOM 3662 O OE2   . GLU B 2 60  ? -15.715 -9.378  -12.015 1.00 86.34 60  B 1 
ATOM 3663 N N     . LYS B 2 61  ? -14.232 -15.085 -10.080 1.00 94.96 61  B 1 
ATOM 3664 C CA    . LYS B 2 61  ? -13.211 -16.071 -10.475 1.00 94.95 61  B 1 
ATOM 3665 C C     . LYS B 2 61  ? -12.125 -15.513 -11.412 1.00 95.50 61  B 1 
ATOM 3666 O O     . LYS B 2 61  ? -11.516 -16.249 -12.189 1.00 92.78 61  B 1 
ATOM 3667 C CB    . LYS B 2 61  ? -13.876 -17.346 -11.024 1.00 93.69 61  B 1 
ATOM 3668 C CG    . LYS B 2 61  ? -14.865 -17.993 -10.038 1.00 88.52 61  B 1 
ATOM 3669 C CD    . LYS B 2 61  ? -15.514 -19.237 -10.657 1.00 79.28 61  B 1 
ATOM 3670 C CE    . LYS B 2 61  ? -16.507 -19.840 -9.669  1.00 71.02 61  B 1 
ATOM 3671 N NZ    . LYS B 2 61  ? -17.229 -21.011 -10.227 1.00 60.02 61  B 1 
ATOM 3672 N N     . ARG B 2 62  ? -11.846 -14.203 -11.335 1.00 95.22 62  B 1 
ATOM 3673 C CA    . ARG B 2 62  ? -10.788 -13.528 -12.088 1.00 95.63 62  B 1 
ATOM 3674 C C     . ARG B 2 62  ? -9.506  -13.441 -11.263 1.00 96.03 62  B 1 
ATOM 3675 O O     . ARG B 2 62  ? -9.530  -13.421 -10.039 1.00 94.22 62  B 1 
ATOM 3676 C CB    . ARG B 2 62  ? -11.262 -12.153 -12.570 1.00 95.04 62  B 1 
ATOM 3677 C CG    . ARG B 2 62  ? -12.383 -12.278 -13.622 1.00 92.85 62  B 1 
ATOM 3678 C CD    . ARG B 2 62  ? -12.770 -10.938 -14.255 1.00 92.45 62  B 1 
ATOM 3679 N NE    . ARG B 2 62  ? -13.353 -10.025 -13.277 1.00 89.52 62  B 1 
ATOM 3680 C CZ    . ARG B 2 62  ? -12.796 -8.943  -12.721 1.00 90.91 62  B 1 
ATOM 3681 N NH1   . ARG B 2 62  ? -11.595 -8.518  -13.027 1.00 82.08 62  B 1 
ATOM 3682 N NH2   . ARG B 2 62  ? -13.466 -8.276  -11.847 1.00 84.71 62  B 1 
ATOM 3683 N N     . LYS B 2 63  ? -8.353  -13.367 -11.946 1.00 96.18 63  B 1 
ATOM 3684 C CA    . LYS B 2 63  ? -7.025  -13.332 -11.300 1.00 96.04 63  B 1 
ATOM 3685 C C     . LYS B 2 63  ? -6.306  -11.992 -11.463 1.00 96.48 63  B 1 
ATOM 3686 O O     . LYS B 2 63  ? -5.247  -11.793 -10.880 1.00 94.16 63  B 1 
ATOM 3687 C CB    . LYS B 2 63  ? -6.154  -14.472 -11.832 1.00 94.96 63  B 1 
ATOM 3688 C CG    . LYS B 2 63  ? -6.733  -15.857 -11.483 1.00 91.85 63  B 1 
ATOM 3689 C CD    . LYS B 2 63  ? -5.825  -16.973 -11.996 1.00 85.63 63  B 1 
ATOM 3690 C CE    . LYS B 2 63  ? -6.472  -18.327 -11.687 1.00 81.01 63  B 1 
ATOM 3691 N NZ    . LYS B 2 63  ? -5.715  -19.452 -12.267 1.00 70.04 63  B 1 
ATOM 3692 N N     . THR B 2 64  ? -6.848  -11.099 -12.284 1.00 96.95 64  B 1 
ATOM 3693 C CA    . THR B 2 64  ? -6.232  -9.813  -12.603 1.00 97.03 64  B 1 
ATOM 3694 C C     . THR B 2 64  ? -7.128  -8.688  -12.118 1.00 97.00 64  B 1 
ATOM 3695 O O     . THR B 2 64  ? -8.261  -8.594  -12.583 1.00 95.56 64  B 1 
ATOM 3696 C CB    . THR B 2 64  ? -5.967  -9.682  -14.107 1.00 96.24 64  B 1 
ATOM 3697 O OG1   . THR B 2 64  ? -5.224  -10.788 -14.580 1.00 92.28 64  B 1 
ATOM 3698 C CG2   . THR B 2 64  ? -5.160  -8.421  -14.452 1.00 92.81 64  B 1 
ATOM 3699 N N     . ILE B 2 65  ? -6.601  -7.839  -11.241 1.00 97.51 65  B 1 
ATOM 3700 C CA    . ILE B 2 65  ? -7.233  -6.574  -10.861 1.00 97.58 65  B 1 
ATOM 3701 C C     . ILE B 2 65  ? -6.964  -5.563  -11.976 1.00 97.62 65  B 1 
ATOM 3702 O O     . ILE B 2 65  ? -5.796  -5.292  -12.293 1.00 96.80 65  B 1 
ATOM 3703 C CB    . ILE B 2 65  ? -6.718  -6.074  -9.489  1.00 97.38 65  B 1 
ATOM 3704 C CG1   . ILE B 2 65  ? -7.000  -7.106  -8.385  1.00 95.33 65  B 1 
ATOM 3705 C CG2   . ILE B 2 65  ? -7.356  -4.714  -9.145  1.00 95.15 65  B 1 
ATOM 3706 C CD1   . ILE B 2 65  ? -6.416  -6.739  -7.010  1.00 90.89 65  B 1 
ATOM 3707 N N     . ASN B 2 66  ? -8.016  -5.029  -12.587 1.00 96.54 66  B 1 
ATOM 3708 C CA    . ASN B 2 66  ? -7.952  -3.996  -13.617 1.00 96.19 66  B 1 
ATOM 3709 C C     . ASN B 2 66  ? -8.407  -2.632  -13.069 1.00 96.75 66  B 1 
ATOM 3710 O O     . ASN B 2 66  ? -8.728  -2.498  -11.886 1.00 95.98 66  B 1 
ATOM 3711 C CB    . ASN B 2 66  ? -8.731  -4.482  -14.861 1.00 94.72 66  B 1 
ATOM 3712 C CG    . ASN B 2 66  ? -10.213 -4.679  -14.609 1.00 91.15 66  B 1 
ATOM 3713 O OD1   . ASN B 2 66  ? -10.755 -4.243  -13.619 1.00 76.94 66  B 1 
ATOM 3714 N ND2   . ASN B 2 66  ? -10.921 -5.333  -15.502 1.00 80.17 66  B 1 
ATOM 3715 N N     . GLY B 2 67  ? -8.382  -1.596  -13.912 1.00 96.66 67  B 1 
ATOM 3716 C CA    . GLY B 2 67  ? -8.837  -0.259  -13.526 1.00 96.64 67  B 1 
ATOM 3717 C C     . GLY B 2 67  ? -10.308 -0.231  -13.132 1.00 97.03 67  B 1 
ATOM 3718 O O     . GLY B 2 67  ? -10.646 0.381   -12.115 1.00 96.51 67  B 1 
ATOM 3719 N N     . ASP B 2 68  ? -11.164 -0.952  -13.867 1.00 96.25 68  B 1 
ATOM 3720 C CA    . ASP B 2 68  ? -12.610 -0.979  -13.632 1.00 95.95 68  B 1 
ATOM 3721 C C     . ASP B 2 68  ? -12.965 -1.647  -12.299 1.00 96.59 68  B 1 
ATOM 3722 O O     . ASP B 2 68  ? -13.913 -1.236  -11.628 1.00 95.57 68  B 1 
ATOM 3723 C CB    . ASP B 2 68  ? -13.317 -1.672  -14.811 1.00 94.65 68  B 1 
ATOM 3724 C CG    . ASP B 2 68  ? -12.965 -1.048  -16.169 1.00 89.99 68  B 1 
ATOM 3725 O OD1   . ASP B 2 68  ? -12.885 0.198   -16.271 1.00 82.03 68  B 1 
ATOM 3726 O OD2   . ASP B 2 68  ? -12.698 -1.821  -17.118 1.00 82.10 68  B 1 
ATOM 3727 N N     . ASP B 2 69  ? -12.166 -2.629  -11.844 1.00 96.90 69  B 1 
ATOM 3728 C CA    . ASP B 2 69  ? -12.324 -3.231  -10.514 1.00 97.16 69  B 1 
ATOM 3729 C C     . ASP B 2 69  ? -12.046 -2.228  -9.396  1.00 97.57 69  B 1 
ATOM 3730 O O     . ASP B 2 69  ? -12.732 -2.244  -8.372  1.00 96.91 69  B 1 
ATOM 3731 C CB    . ASP B 2 69  ? -11.380 -4.433  -10.344 1.00 96.90 69  B 1 
ATOM 3732 C CG    . ASP B 2 69  ? -11.668 -5.582  -11.297 1.00 95.97 69  B 1 
ATOM 3733 O OD1   . ASP B 2 69  ? -12.850 -5.895  -11.552 1.00 92.85 69  B 1 
ATOM 3734 O OD2   . ASP B 2 69  ? -10.708 -6.241  -11.765 1.00 92.94 69  B 1 
ATOM 3735 N N     . LEU B 2 70  ? -11.050 -1.356  -9.593  1.00 97.47 70  B 1 
ATOM 3736 C CA    . LEU B 2 70  ? -10.733 -0.304  -8.635  1.00 97.84 70  B 1 
ATOM 3737 C C     . LEU B 2 70  ? -11.824 0.764   -8.593  1.00 97.80 70  B 1 
ATOM 3738 O O     . LEU B 2 70  ? -12.219 1.176   -7.507  1.00 97.14 70  B 1 
ATOM 3739 C CB    . LEU B 2 70  ? -9.377  0.350   -8.963  1.00 97.77 70  B 1 
ATOM 3740 C CG    . LEU B 2 70  ? -8.163  -0.592  -8.923  1.00 97.25 70  B 1 
ATOM 3741 C CD1   . LEU B 2 70  ? -6.899  0.192   -9.276  1.00 95.79 70  B 1 
ATOM 3742 C CD2   . LEU B 2 70  ? -7.962  -1.224  -7.545  1.00 95.57 70  B 1 
ATOM 3743 N N     . LEU B 2 71  ? -12.339 1.171   -9.752  1.00 97.27 71  B 1 
ATOM 3744 C CA    . LEU B 2 71  ? -13.441 2.137   -9.831  1.00 97.13 71  B 1 
ATOM 3745 C C     . LEU B 2 71  ? -14.706 1.586   -9.171  1.00 97.10 71  B 1 
ATOM 3746 O O     . LEU B 2 71  ? -15.343 2.283   -8.384  1.00 96.04 71  B 1 
ATOM 3747 C CB    . LEU B 2 71  ? -13.705 2.502   -11.299 1.00 96.64 71  B 1 
ATOM 3748 C CG    . LEU B 2 71  ? -12.540 3.225   -12.012 1.00 95.28 71  B 1 
ATOM 3749 C CD1   . LEU B 2 71  ? -12.934 3.526   -13.459 1.00 91.45 71  B 1 
ATOM 3750 C CD2   . LEU B 2 71  ? -12.156 4.535   -11.332 1.00 91.17 71  B 1 
ATOM 3751 N N     . TRP B 2 72  ? -15.027 0.316   -9.417  1.00 96.79 72  B 1 
ATOM 3752 C CA    . TRP B 2 72  ? -16.136 -0.351  -8.742  1.00 96.69 72  B 1 
ATOM 3753 C C     . TRP B 2 72  ? -15.936 -0.389  -7.218  1.00 96.61 72  B 1 
ATOM 3754 O O     . TRP B 2 72  ? -16.865 -0.079  -6.477  1.00 95.58 72  B 1 
ATOM 3755 C CB    . TRP B 2 72  ? -16.304 -1.759  -9.309  1.00 96.12 72  B 1 
ATOM 3756 C CG    . TRP B 2 72  ? -17.402 -2.539  -8.647  1.00 95.33 72  B 1 
ATOM 3757 C CD1   . TRP B 2 72  ? -18.694 -2.569  -9.049  1.00 92.74 72  B 1 
ATOM 3758 C CD2   . TRP B 2 72  ? -17.328 -3.357  -7.448  1.00 93.89 72  B 1 
ATOM 3759 N NE1   . TRP B 2 72  ? -19.436 -3.353  -8.170  1.00 91.23 72  B 1 
ATOM 3760 C CE2   . TRP B 2 72  ? -18.626 -3.842  -7.167  1.00 92.68 72  B 1 
ATOM 3761 C CE3   . TRP B 2 72  ? -16.280 -3.710  -6.567  1.00 91.08 72  B 1 
ATOM 3762 C CZ2   . TRP B 2 72  ? -18.902 -4.657  -6.038  1.00 90.86 72  B 1 
ATOM 3763 C CZ3   . TRP B 2 72  ? -16.548 -4.512  -5.439  1.00 86.85 72  B 1 
ATOM 3764 C CH2   . TRP B 2 72  ? -17.840 -4.966  -5.179  1.00 87.58 72  B 1 
ATOM 3765 N N     . ALA B 2 73  ? -14.739 -0.717  -6.753  1.00 96.75 73  B 1 
ATOM 3766 C CA    . ALA B 2 73  ? -14.436 -0.719  -5.326  1.00 96.74 73  B 1 
ATOM 3767 C C     . ALA B 2 73  ? -14.552 0.689   -4.708  1.00 96.61 73  B 1 
ATOM 3768 O O     . ALA B 2 73  ? -15.044 0.820   -3.591  1.00 95.94 73  B 1 
ATOM 3769 C CB    . ALA B 2 73  ? -13.037 -1.306  -5.118  1.00 96.66 73  B 1 
ATOM 3770 N N     . MET B 2 74  ? -14.149 1.730   -5.428  1.00 96.66 74  B 1 
ATOM 3771 C CA    . MET B 2 74  ? -14.314 3.114   -4.979  1.00 96.54 74  B 1 
ATOM 3772 C C     . MET B 2 74  ? -15.794 3.488   -4.828  1.00 96.01 74  B 1 
ATOM 3773 O O     . MET B 2 74  ? -16.173 3.986   -3.775  1.00 94.83 74  B 1 
ATOM 3774 C CB    . MET B 2 74  ? -13.608 4.095   -5.929  1.00 96.75 74  B 1 
ATOM 3775 C CG    . MET B 2 74  ? -12.088 4.007   -5.805  1.00 95.87 74  B 1 
ATOM 3776 S SD    . MET B 2 74  ? -11.183 5.005   -7.040  1.00 94.22 74  B 1 
ATOM 3777 C CE    . MET B 2 74  ? -9.561  4.259   -6.863  1.00 87.25 74  B 1 
ATOM 3778 N N     . THR B 2 75  ? -16.641 3.180   -5.815  1.00 95.22 75  B 1 
ATOM 3779 C CA    . THR B 2 75  ? -18.091 3.389   -5.706  1.00 94.62 75  B 1 
ATOM 3780 C C     . THR B 2 75  ? -18.669 2.650   -4.503  1.00 94.44 75  B 1 
ATOM 3781 O O     . THR B 2 75  ? -19.365 3.228   -3.680  1.00 92.74 75  B 1 
ATOM 3782 C CB    . THR B 2 75  ? -18.826 2.904   -6.964  1.00 93.73 75  B 1 
ATOM 3783 O OG1   . THR B 2 75  ? -18.246 3.416   -8.141  1.00 84.84 75  B 1 
ATOM 3784 C CG2   . THR B 2 75  ? -20.291 3.324   -6.987  1.00 82.92 75  B 1 
ATOM 3785 N N     . THR B 2 76  ? -18.312 1.368   -4.366  1.00 94.31 76  B 1 
ATOM 3786 C CA    . THR B 2 76  ? -18.784 0.486   -3.294  1.00 93.71 76  B 1 
ATOM 3787 C C     . THR B 2 76  ? -18.432 1.004   -1.894  1.00 93.88 76  B 1 
ATOM 3788 O O     . THR B 2 76  ? -19.226 0.860   -0.963  1.00 91.51 76  B 1 
ATOM 3789 C CB    . THR B 2 76  ? -18.167 -0.896  -3.527  1.00 92.07 76  B 1 
ATOM 3790 O OG1   . THR B 2 76  ? -18.713 -1.465  -4.700  1.00 80.74 76  B 1 
ATOM 3791 C CG2   . THR B 2 76  ? -18.386 -1.896  -2.411  1.00 78.50 76  B 1 
ATOM 3792 N N     . LEU B 2 77  ? -17.264 1.622   -1.739  1.00 94.53 77  B 1 
ATOM 3793 C CA    . LEU B 2 77  ? -16.746 2.096   -0.458  1.00 94.75 77  B 1 
ATOM 3794 C C     . LEU B 2 77  ? -17.062 3.577   -0.170  1.00 94.54 77  B 1 
ATOM 3795 O O     . LEU B 2 77  ? -16.551 4.116   0.815   1.00 92.26 77  B 1 
ATOM 3796 C CB    . LEU B 2 77  ? -15.252 1.772   -0.379  1.00 94.90 77  B 1 
ATOM 3797 C CG    . LEU B 2 77  ? -14.929 0.263   -0.373  1.00 94.49 77  B 1 
ATOM 3798 C CD1   . LEU B 2 77  ? -13.415 0.062   -0.443  1.00 92.42 77  B 1 
ATOM 3799 C CD2   . LEU B 2 77  ? -15.457 -0.450  0.876   1.00 91.86 77  B 1 
ATOM 3800 N N     . GLY B 2 78  ? -17.875 4.232   -1.011  1.00 93.70 78  B 1 
ATOM 3801 C CA    . GLY B 2 78  ? -18.316 5.616   -0.812  1.00 93.04 78  B 1 
ATOM 3802 C C     . GLY B 2 78  ? -17.399 6.681   -1.415  1.00 93.62 78  B 1 
ATOM 3803 O O     . GLY B 2 78  ? -17.508 7.857   -1.070  1.00 91.14 78  B 1 
ATOM 3804 N N     . PHE B 2 79  ? -16.486 6.296   -2.319  1.00 95.17 79  B 1 
ATOM 3805 C CA    . PHE B 2 79  ? -15.626 7.210   -3.072  1.00 95.34 79  B 1 
ATOM 3806 C C     . PHE B 2 79  ? -16.157 7.451   -4.496  1.00 95.24 79  B 1 
ATOM 3807 O O     . PHE B 2 79  ? -15.392 7.516   -5.455  1.00 93.69 79  B 1 
ATOM 3808 C CB    . PHE B 2 79  ? -14.182 6.706   -3.067  1.00 95.44 79  B 1 
ATOM 3809 C CG    . PHE B 2 79  ? -13.555 6.599   -1.693  1.00 95.60 79  B 1 
ATOM 3810 C CD1   . PHE B 2 79  ? -13.015 7.741   -1.078  1.00 94.09 79  B 1 
ATOM 3811 C CD2   . PHE B 2 79  ? -13.538 5.376   -1.019  1.00 93.99 79  B 1 
ATOM 3812 C CE1   . PHE B 2 79  ? -12.456 7.654   0.200   1.00 93.19 79  B 1 
ATOM 3813 C CE2   . PHE B 2 79  ? -12.979 5.284   0.265   1.00 93.45 79  B 1 
ATOM 3814 C CZ    . PHE B 2 79  ? -12.442 6.425   0.874   1.00 93.83 79  B 1 
ATOM 3815 N N     . GLU B 2 80  ? -17.474 7.560   -4.642  1.00 94.64 80  B 1 
ATOM 3816 C CA    . GLU B 2 80  ? -18.149 7.702   -5.939  1.00 94.18 80  B 1 
ATOM 3817 C C     . GLU B 2 80  ? -17.773 8.976   -6.685  1.00 94.94 80  B 1 
ATOM 3818 O O     . GLU B 2 80  ? -17.578 8.925   -7.901  1.00 93.23 80  B 1 
ATOM 3819 C CB    . GLU B 2 80  ? -19.659 7.595   -5.729  1.00 91.36 80  B 1 
ATOM 3820 C CG    . GLU B 2 80  ? -20.212 8.681   -4.801  1.00 80.24 80  B 1 
ATOM 3821 C CD    . GLU B 2 80  ? -21.278 8.177   -3.830  1.00 76.50 80  B 1 
ATOM 3822 O OE1   . GLU B 2 80  ? -21.852 9.016   -3.115  1.00 66.75 80  B 1 
ATOM 3823 O OE2   . GLU B 2 80  ? -21.502 6.936   -3.781  1.00 65.67 80  B 1 
ATOM 3824 N N     . ASP B 2 81  ? -17.528 10.080  -5.980  1.00 93.95 81  B 1 
ATOM 3825 C CA    . ASP B 2 81  ? -17.094 11.351  -6.557  1.00 93.71 81  B 1 
ATOM 3826 C C     . ASP B 2 81  ? -15.766 11.231  -7.327  1.00 94.68 81  B 1 
ATOM 3827 O O     . ASP B 2 81  ? -15.473 12.002  -8.240  1.00 93.18 81  B 1 
ATOM 3828 C CB    . ASP B 2 81  ? -16.923 12.386  -5.438  1.00 92.40 81  B 1 
ATOM 3829 C CG    . ASP B 2 81  ? -18.226 12.840  -4.772  1.00 88.39 81  B 1 
ATOM 3830 O OD1   . ASP B 2 81  ? -19.267 12.825  -5.451  1.00 80.06 81  B 1 
ATOM 3831 O OD2   . ASP B 2 81  ? -18.146 13.266  -3.591  1.00 81.40 81  B 1 
ATOM 3832 N N     . TYR B 2 82  ? -14.941 10.225  -6.986  1.00 95.21 82  B 1 
ATOM 3833 C CA    . TYR B 2 82  ? -13.676 9.955   -7.666  1.00 95.52 82  B 1 
ATOM 3834 C C     . TYR B 2 82  ? -13.884 9.259   -9.012  1.00 95.57 82  B 1 
ATOM 3835 O O     . TYR B 2 82  ? -13.014 9.323   -9.891  1.00 94.09 82  B 1 
ATOM 3836 C CB    . TYR B 2 82  ? -12.773 9.084   -6.779  1.00 95.71 82  B 1 
ATOM 3837 C CG    . TYR B 2 82  ? -12.230 9.746   -5.515  1.00 96.06 82  B 1 
ATOM 3838 C CD1   . TYR B 2 82  ? -10.839 9.877   -5.331  1.00 93.87 82  B 1 
ATOM 3839 C CD2   . TYR B 2 82  ? -13.095 10.212  -4.517  1.00 93.43 82  B 1 
ATOM 3840 C CE1   . TYR B 2 82  ? -10.324 10.487  -4.182  1.00 92.29 82  B 1 
ATOM 3841 C CE2   . TYR B 2 82  ? -12.597 10.837  -3.361  1.00 92.47 82  B 1 
ATOM 3842 C CZ    . TYR B 2 82  ? -11.205 10.976  -3.197  1.00 93.68 82  B 1 
ATOM 3843 O OH    . TYR B 2 82  ? -10.718 11.602  -2.086  1.00 92.34 82  B 1 
ATOM 3844 N N     . VAL B 2 83  ? -14.997 8.538   -9.182  1.00 95.84 83  B 1 
ATOM 3845 C CA    . VAL B 2 83  ? -15.158 7.559   -10.251 1.00 95.63 83  B 1 
ATOM 3846 C C     . VAL B 2 83  ? -15.295 8.219   -11.612 1.00 95.48 83  B 1 
ATOM 3847 O O     . VAL B 2 83  ? -14.639 7.783   -12.557 1.00 94.38 83  B 1 
ATOM 3848 C CB    . VAL B 2 83  ? -16.341 6.619   -9.955  1.00 94.85 83  B 1 
ATOM 3849 C CG1   . VAL B 2 83  ? -16.643 5.671   -11.114 1.00 91.17 83  B 1 
ATOM 3850 C CG2   . VAL B 2 83  ? -16.005 5.769   -8.726  1.00 91.12 83  B 1 
ATOM 3851 N N     . GLU B 2 84  ? -16.108 9.252   -11.727 1.00 94.00 84  B 1 
ATOM 3852 C CA    . GLU B 2 84  ? -16.339 9.912   -13.008 1.00 93.52 84  B 1 
ATOM 3853 C C     . GLU B 2 84  ? -15.068 10.620  -13.536 1.00 94.05 84  B 1 
ATOM 3854 O O     . GLU B 2 84  ? -14.643 10.323  -14.660 1.00 93.06 84  B 1 
ATOM 3855 C CB    . GLU B 2 84  ? -17.593 10.798  -12.907 1.00 92.21 84  B 1 
ATOM 3856 C CG    . GLU B 2 84  ? -18.144 11.141  -14.284 1.00 81.23 84  B 1 
ATOM 3857 C CD    . GLU B 2 84  ? -19.397 12.032  -14.224 1.00 74.66 84  B 1 
ATOM 3858 O OE1   . GLU B 2 84  ? -20.046 12.141  -15.289 1.00 67.51 84  B 1 
ATOM 3859 O OE2   . GLU B 2 84  ? -19.672 12.593  -13.159 1.00 66.90 84  B 1 
ATOM 3860 N N     . PRO B 2 85  ? -14.337 11.425  -12.722 1.00 94.01 85  B 1 
ATOM 3861 C CA    . PRO B 2 85  ? -13.034 11.958  -13.120 1.00 93.86 85  B 1 
ATOM 3862 C C     . PRO B 2 85  ? -12.023 10.871  -13.499 1.00 94.18 85  B 1 
ATOM 3863 O O     . PRO B 2 85  ? -11.282 11.005  -14.475 1.00 92.92 85  B 1 
ATOM 3864 C CB    . PRO B 2 85  ? -12.537 12.771  -11.917 1.00 92.87 85  B 1 
ATOM 3865 C CG    . PRO B 2 85  ? -13.789 13.113  -11.131 1.00 89.99 85  B 1 
ATOM 3866 C CD    . PRO B 2 85  ? -14.734 11.951  -11.419 1.00 93.07 85  B 1 
ATOM 3867 N N     . LEU B 2 86  ? -11.988 9.760   -12.744 1.00 94.69 86  B 1 
ATOM 3868 C CA    . LEU B 2 86  ? -11.058 8.662   -13.008 1.00 94.64 86  B 1 
ATOM 3869 C C     . LEU B 2 86  ? -11.422 7.852   -14.252 1.00 94.46 86  B 1 
ATOM 3870 O O     . LEU B 2 86  ? -10.514 7.380   -14.937 1.00 93.25 86  B 1 
ATOM 3871 C CB    . LEU B 2 86  ? -10.962 7.754   -11.783 1.00 94.95 86  B 1 
ATOM 3872 C CG    . LEU B 2 86  ? -10.207 8.370   -10.597 1.00 94.38 86  B 1 
ATOM 3873 C CD1   . LEU B 2 86  ? -10.339 7.448   -9.391  1.00 92.61 86  B 1 
ATOM 3874 C CD2   . LEU B 2 86  ? -8.717  8.561   -10.897 1.00 92.38 86  B 1 
ATOM 3875 N N     . LYS B 2 87  ? -12.707 7.703   -14.589 1.00 94.57 87  B 1 
ATOM 3876 C CA    . LYS B 2 87  ? -13.142 7.117   -15.870 1.00 94.29 87  B 1 
ATOM 3877 C C     . LYS B 2 87  ? -12.638 7.954   -17.043 1.00 94.10 87  B 1 
ATOM 3878 O O     . LYS B 2 87  ? -12.066 7.397   -17.970 1.00 92.64 87  B 1 
ATOM 3879 C CB    . LYS B 2 87  ? -14.671 7.002   -15.938 1.00 93.49 87  B 1 
ATOM 3880 C CG    . LYS B 2 87  ? -15.214 5.767   -15.198 1.00 85.18 87  B 1 
ATOM 3881 C CD    . LYS B 2 87  ? -16.744 5.780   -15.224 1.00 82.02 87  B 1 
ATOM 3882 C CE    . LYS B 2 87  ? -17.323 4.572   -14.503 1.00 75.16 87  B 1 
ATOM 3883 N NZ    . LYS B 2 87  ? -18.815 4.643   -14.432 1.00 68.01 87  B 1 
ATOM 3884 N N     . TYR B 2 88  ? -12.791 9.274   -16.963 1.00 93.40 88  B 1 
ATOM 3885 C CA    . TYR B 2 88  ? -12.284 10.176  -17.993 1.00 92.93 88  B 1 
ATOM 3886 C C     . TYR B 2 88  ? -10.753 10.114  -18.105 1.00 92.95 88  B 1 
ATOM 3887 O O     . TYR B 2 88  ? -10.205 9.983   -19.205 1.00 91.33 88  B 1 
ATOM 3888 C CB    . TYR B 2 88  ? -12.773 11.592  -17.686 1.00 91.56 88  B 1 
ATOM 3889 C CG    . TYR B 2 88  ? -12.368 12.596  -18.752 1.00 89.08 88  B 1 
ATOM 3890 C CD1   . TYR B 2 88  ? -11.545 13.691  -18.427 1.00 83.74 88  B 1 
ATOM 3891 C CD2   . TYR B 2 88  ? -12.811 12.434  -20.081 1.00 82.57 88  B 1 
ATOM 3892 C CE1   . TYR B 2 88  ? -11.174 14.611  -19.413 1.00 80.08 88  B 1 
ATOM 3893 C CE2   . TYR B 2 88  ? -12.438 13.348  -21.080 1.00 78.77 88  B 1 
ATOM 3894 C CZ    . TYR B 2 88  ? -11.620 14.437  -20.743 1.00 78.39 88  B 1 
ATOM 3895 O OH    . TYR B 2 88  ? -11.255 15.334  -21.721 1.00 76.29 88  B 1 
ATOM 3896 N N     . TYR B 2 89  ? -10.051 10.103  -16.975 1.00 93.17 89  B 1 
ATOM 3897 C CA    . TYR B 2 89  ? -8.594  9.929   -16.944 1.00 93.13 89  B 1 
ATOM 3898 C C     . TYR B 2 89  ? -8.139  8.598   -17.565 1.00 93.19 89  B 1 
ATOM 3899 O O     . TYR B 2 89  ? -7.191  8.562   -18.345 1.00 91.75 89  B 1 
ATOM 3900 C CB    . TYR B 2 89  ? -8.112  10.032  -15.496 1.00 92.73 89  B 1 
ATOM 3901 C CG    . TYR B 2 89  ? -6.610  9.975   -15.357 1.00 92.40 89  B 1 
ATOM 3902 C CD1   . TYR B 2 89  ? -5.966  8.795   -14.961 1.00 89.16 89  B 1 
ATOM 3903 C CD2   . TYR B 2 89  ? -5.834  11.112  -15.678 1.00 89.28 89  B 1 
ATOM 3904 C CE1   . TYR B 2 89  ? -4.565  8.739   -14.851 1.00 88.06 89  B 1 
ATOM 3905 C CE2   . TYR B 2 89  ? -4.436  11.073  -15.577 1.00 87.86 89  B 1 
ATOM 3906 C CZ    . TYR B 2 89  ? -3.808  9.886   -15.158 1.00 88.80 89  B 1 
ATOM 3907 O OH    . TYR B 2 89  ? -2.432  9.850   -15.055 1.00 87.09 89  B 1 
ATOM 3908 N N     . LEU B 2 90  ? -8.835  7.504   -17.254 1.00 93.60 90  B 1 
ATOM 3909 C CA    . LEU B 2 90  ? -8.536  6.184   -17.797 1.00 93.43 90  B 1 
ATOM 3910 C C     . LEU B 2 90  ? -8.813  6.118   -19.304 1.00 93.26 90  B 1 
ATOM 3911 O O     . LEU B 2 90  ? -8.044  5.481   -20.024 1.00 91.34 90  B 1 
ATOM 3912 C CB    . LEU B 2 90  ? -9.357  5.135   -17.022 1.00 92.63 90  B 1 
ATOM 3913 C CG    . LEU B 2 90  ? -9.108  3.676   -17.457 1.00 89.58 90  B 1 
ATOM 3914 C CD1   . LEU B 2 90  ? -7.645  3.255   -17.274 1.00 82.94 90  B 1 
ATOM 3915 C CD2   . LEU B 2 90  ? -9.983  2.732   -16.633 1.00 82.92 90  B 1 
ATOM 3916 N N     . HIS B 2 91  ? -9.869  6.774   -19.792 1.00 92.62 91  B 1 
ATOM 3917 C CA    . HIS B 2 91  ? -10.157 6.867   -21.220 1.00 92.21 91  B 1 
ATOM 3918 C C     . HIS B 2 91  ? -9.021  7.575   -21.964 1.00 92.16 91  B 1 
ATOM 3919 O O     . HIS B 2 91  ? -8.448  6.995   -22.877 1.00 90.53 91  B 1 
ATOM 3920 C CB    . HIS B 2 91  ? -11.507 7.549   -21.427 1.00 91.45 91  B 1 
ATOM 3921 C CG    . HIS B 2 91  ? -11.923 7.581   -22.871 1.00 87.12 91  B 1 
ATOM 3922 N ND1   . HIS B 2 91  ? -12.155 6.487   -23.678 1.00 74.56 91  B 1 
ATOM 3923 C CD2   . HIS B 2 91  ? -12.131 8.690   -23.649 1.00 72.92 91  B 1 
ATOM 3924 C CE1   . HIS B 2 91  ? -12.494 6.930   -24.907 1.00 70.94 91  B 1 
ATOM 3925 N NE2   . HIS B 2 91  ? -12.496 8.263   -24.919 1.00 71.93 91  B 1 
ATOM 3926 N N     . LYS B 2 92  ? -8.601  8.752   -21.482 1.00 91.40 92  B 1 
ATOM 3927 C CA    . LYS B 2 92  ? -7.446  9.475   -22.043 1.00 90.99 92  B 1 
ATOM 3928 C C     . LYS B 2 92  ? -6.137  8.690   -21.995 1.00 90.82 92  B 1 
ATOM 3929 O O     . LYS B 2 92  ? -5.297  8.854   -22.870 1.00 88.28 92  B 1 
ATOM 3930 C CB    . LYS B 2 92  ? -7.245  10.799  -21.295 1.00 89.50 92  B 1 
ATOM 3931 C CG    . LYS B 2 92  ? -8.193  11.908  -21.776 1.00 81.60 92  B 1 
ATOM 3932 C CD    . LYS B 2 92  ? -7.680  13.255  -21.255 1.00 78.63 92  B 1 
ATOM 3933 C CE    . LYS B 2 92  ? -8.258  14.388  -22.082 1.00 72.62 92  B 1 
ATOM 3934 N NZ    . LYS B 2 92  ? -7.541  15.658  -21.829 1.00 66.12 92  B 1 
ATOM 3935 N N     . PHE B 2 93  ? -5.934  7.872   -20.975 1.00 90.02 93  B 1 
ATOM 3936 C CA    . PHE B 2 93  ? -4.734  7.035   -20.873 1.00 89.33 93  B 1 
ATOM 3937 C C     . PHE B 2 93  ? -4.715  5.877   -21.885 1.00 88.76 93  B 1 
ATOM 3938 O O     . PHE B 2 93  ? -3.641  5.393   -22.251 1.00 85.43 93  B 1 
ATOM 3939 C CB    . PHE B 2 93  ? -4.615  6.502   -19.437 1.00 88.37 93  B 1 
ATOM 3940 C CG    . PHE B 2 93  ? -3.467  5.534   -19.240 1.00 88.75 93  B 1 
ATOM 3941 C CD1   . PHE B 2 93  ? -3.693  4.141   -19.259 1.00 84.75 93  B 1 
ATOM 3942 C CD2   . PHE B 2 93  ? -2.149  6.015   -19.143 1.00 84.53 93  B 1 
ATOM 3943 C CE1   . PHE B 2 93  ? -2.622  3.236   -19.171 1.00 83.09 93  B 1 
ATOM 3944 C CE2   . PHE B 2 93  ? -1.071  5.113   -19.056 1.00 83.33 93  B 1 
ATOM 3945 C CZ    . PHE B 2 93  ? -1.307  3.731   -19.075 1.00 83.24 93  B 1 
ATOM 3946 N N     . ARG B 2 94  ? -5.888  5.396   -22.298 1.00 88.06 94  B 1 
ATOM 3947 C CA    . ARG B 2 94  ? -6.028  4.292   -23.260 1.00 85.29 94  B 1 
ATOM 3948 C C     . ARG B 2 94  ? -5.944  4.756   -24.719 1.00 83.69 94  B 1 
ATOM 3949 O O     . ARG B 2 94  ? -5.655  3.922   -25.571 1.00 79.17 94  B 1 
ATOM 3950 C CB    . ARG B 2 94  ? -7.353  3.559   -23.012 1.00 83.80 94  B 1 
ATOM 3951 C CG    . ARG B 2 94  ? -7.370  2.691   -21.738 1.00 80.55 94  B 1 
ATOM 3952 C CD    . ARG B 2 94  ? -8.802  2.175   -21.488 1.00 79.12 94  B 1 
ATOM 3953 N NE    . ARG B 2 94  ? -8.911  1.277   -20.322 1.00 75.41 94  B 1 
ATOM 3954 C CZ    . ARG B 2 94  ? -10.033 0.788   -19.819 1.00 73.75 94  B 1 
ATOM 3955 N NH1   . ARG B 2 94  ? -11.199 1.078   -20.339 1.00 69.24 94  B 1 
ATOM 3956 N NH2   . ARG B 2 94  ? -10.022 -0.014  -18.789 1.00 69.00 94  B 1 
ATOM 3957 N N     . GLU B 2 95  ? -6.201  6.032   -25.000 1.00 83.18 95  B 1 
ATOM 3958 C CA    . GLU B 2 95  ? -5.933  6.680   -26.289 1.00 80.50 95  B 1 
ATOM 3959 C C     . GLU B 2 95  ? -4.425  6.933   -26.468 1.00 75.06 95  B 1 
ATOM 3960 O O     . GLU B 2 95  ? -3.900  6.664   -27.570 1.00 67.45 95  B 1 
ATOM 3961 C CB    . GLU B 2 95  ? -6.713  8.012   -26.403 1.00 72.00 95  B 1 
ATOM 3962 C CG    . GLU B 2 95  ? -8.225  7.808   -26.520 1.00 65.57 95  B 1 
ATOM 3963 C CD    . GLU B 2 95  ? -8.995  9.110   -26.805 1.00 57.57 95  B 1 
ATOM 3964 O OE1   . GLU B 2 95  ? -10.065 9.025   -27.438 1.00 53.80 95  B 1 
ATOM 3965 O OE2   . GLU B 2 95  ? -8.539  10.207  -26.382 1.00 56.62 95  B 1 
ATOM 3966 O OXT   . GLU B 2 95  ? -3.788  7.372   -25.477 1.00 60.95 95  B 1 
ATOM 3967 N N     . PHE C 3 1   ? -14.096 21.794  -5.835  1.00 82.75 1   C 1 
ATOM 3968 C CA    . PHE C 3 1   ? -13.013 20.788  -5.835  1.00 86.32 1   C 1 
ATOM 3969 C C     . PHE C 3 1   ? -13.077 19.861  -7.051  1.00 89.14 1   C 1 
ATOM 3970 O O     . PHE C 3 1   ? -12.179 19.905  -7.880  1.00 87.01 1   C 1 
ATOM 3971 C CB    . PHE C 3 1   ? -13.017 19.999  -4.517  1.00 82.14 1   C 1 
ATOM 3972 C CG    . PHE C 3 1   ? -11.891 18.988  -4.435  1.00 84.78 1   C 1 
ATOM 3973 C CD1   . PHE C 3 1   ? -12.155 17.616  -4.578  1.00 82.44 1   C 1 
ATOM 3974 C CD2   . PHE C 3 1   ? -10.569 19.422  -4.246  1.00 81.61 1   C 1 
ATOM 3975 C CE1   . PHE C 3 1   ? -11.112 16.680  -4.527  1.00 79.27 1   C 1 
ATOM 3976 C CE2   . PHE C 3 1   ? -9.517  18.490  -4.194  1.00 79.93 1   C 1 
ATOM 3977 C CZ    . PHE C 3 1   ? -9.792  17.121  -4.336  1.00 81.25 1   C 1 
ATOM 3978 N N     . TRP C 3 2   ? -14.161 19.095  -7.232  1.00 84.84 2   C 1 
ATOM 3979 C CA    . TRP C 3 2   ? -14.279 18.116  -8.322  1.00 86.18 2   C 1 
ATOM 3980 C C     . TRP C 3 2   ? -14.200 18.741  -9.716  1.00 87.29 2   C 1 
ATOM 3981 O O     . TRP C 3 2   ? -13.448 18.266  -10.567 1.00 84.26 2   C 1 
ATOM 3982 C CB    . TRP C 3 2   ? -15.552 17.300  -8.138  1.00 84.30 2   C 1 
ATOM 3983 C CG    . TRP C 3 2   ? -15.525 16.465  -6.891  1.00 85.80 2   C 1 
ATOM 3984 C CD1   . TRP C 3 2   ? -16.326 16.599  -5.806  1.00 82.11 2   C 1 
ATOM 3985 C CD2   . TRP C 3 2   ? -14.573 15.393  -6.569  1.00 85.72 2   C 1 
ATOM 3986 N NE1   . TRP C 3 2   ? -15.949 15.679  -4.826  1.00 81.09 2   C 1 
ATOM 3987 C CE2   . TRP C 3 2   ? -14.876 14.936  -5.259  1.00 84.14 2   C 1 
ATOM 3988 C CE3   . TRP C 3 2   ? -13.514 14.794  -7.274  1.00 81.19 2   C 1 
ATOM 3989 C CZ2   . TRP C 3 2   ? -14.112 13.911  -4.643  1.00 83.53 2   C 1 
ATOM 3990 C CZ3   . TRP C 3 2   ? -12.753 13.766  -6.657  1.00 81.79 2   C 1 
ATOM 3991 C CH2   . TRP C 3 2   ? -13.046 13.344  -5.364  1.00 83.00 2   C 1 
ATOM 3992 N N     . ALA C 3 3   ? -14.844 19.888  -9.946  1.00 89.15 3   C 1 
ATOM 3993 C CA    . ALA C 3 3   ? -14.745 20.617  -11.206 1.00 87.18 3   C 1 
ATOM 3994 C C     . ALA C 3 3   ? -13.297 21.028  -11.556 1.00 87.00 3   C 1 
ATOM 3995 O O     . ALA C 3 3   ? -12.917 21.075  -12.727 1.00 85.20 3   C 1 
ATOM 3996 C CB    . ALA C 3 3   ? -15.643 21.856  -11.120 1.00 85.26 3   C 1 
ATOM 3997 N N     . GLU C 3 4   ? -12.464 21.301  -10.550 1.00 86.66 4   C 1 
ATOM 3998 C CA    . GLU C 3 4   ? -11.049 21.588  -10.745 1.00 87.06 4   C 1 
ATOM 3999 C C     . GLU C 3 4   ? -10.253 20.328  -11.092 1.00 88.47 4   C 1 
ATOM 4000 O O     . GLU C 3 4   ? -9.412  20.353  -11.982 1.00 85.49 4   C 1 
ATOM 4001 C CB    . GLU C 3 4   ? -10.520 22.287  -9.495  1.00 82.62 4   C 1 
ATOM 4002 C CG    . GLU C 3 4   ? -9.114  22.860  -9.695  1.00 71.49 4   C 1 
ATOM 4003 C CD    . GLU C 3 4   ? -8.673  23.722  -8.504  1.00 66.07 4   C 1 
ATOM 4004 O OE1   . GLU C 3 4   ? -7.736  24.529  -8.702  1.00 59.95 4   C 1 
ATOM 4005 O OE2   . GLU C 3 4   ? -9.274  23.575  -7.417  1.00 59.76 4   C 1 
ATOM 4006 N N     . GLN C 3 5   ? -10.594 19.173  -10.488 1.00 86.56 5   C 1 
ATOM 4007 C CA    . GLN C 3 5   ? -9.982  17.891  -10.830 1.00 86.47 5   C 1 
ATOM 4008 C C     . GLN C 3 5   ? -10.283 17.484  -12.280 1.00 87.42 5   C 1 
ATOM 4009 O O     . GLN C 3 5   ? -9.391  16.993  -12.969 1.00 86.13 5   C 1 
ATOM 4010 C CB    . GLN C 3 5   ? -10.431 16.777  -9.864  1.00 85.30 5   C 1 
ATOM 4011 C CG    . GLN C 3 5   ? -10.003 17.000  -8.406  1.00 81.05 5   C 1 
ATOM 4012 C CD    . GLN C 3 5   ? -8.510  17.340  -8.293  1.00 82.90 5   C 1 
ATOM 4013 O OE1   . GLN C 3 5   ? -7.646  16.578  -8.690  1.00 72.66 5   C 1 
ATOM 4014 N NE2   . GLN C 3 5   ? -8.188  18.514  -7.802  1.00 72.19 5   C 1 
ATOM 4015 N N     . TYR C 3 6   ? -11.508 17.732  -12.756 1.00 90.06 6   C 1 
ATOM 4016 C CA    . TYR C 3 6   ? -11.859 17.531  -14.162 1.00 88.90 6   C 1 
ATOM 4017 C C     . TYR C 3 6   ? -11.004 18.385  -15.105 1.00 89.12 6   C 1 
ATOM 4018 O O     . TYR C 3 6   ? -10.414 17.844  -16.035 1.00 86.43 6   C 1 
ATOM 4019 C CB    . TYR C 3 6   ? -13.341 17.827  -14.377 1.00 85.79 6   C 1 
ATOM 4020 C CG    . TYR C 3 6   ? -14.212 16.611  -14.214 1.00 80.34 6   C 1 
ATOM 4021 C CD1   . TYR C 3 6   ? -14.259 15.642  -15.232 1.00 73.66 6   C 1 
ATOM 4022 C CD2   . TYR C 3 6   ? -14.994 16.446  -13.057 1.00 71.98 6   C 1 
ATOM 4023 C CE1   . TYR C 3 6   ? -15.093 14.524  -15.106 1.00 67.96 6   C 1 
ATOM 4024 C CE2   . TYR C 3 6   ? -15.829 15.336  -12.916 1.00 67.71 6   C 1 
ATOM 4025 C CZ    . TYR C 3 6   ? -15.890 14.376  -13.954 1.00 67.38 6   C 1 
ATOM 4026 O OH    . TYR C 3 6   ? -16.738 13.316  -13.837 1.00 61.75 6   C 1 
ATOM 4027 N N     . ARG C 3 7   ? -10.860 19.691  -14.828 1.00 87.08 7   C 1 
ATOM 4028 C CA    . ARG C 3 7   ? -10.008 20.571  -15.650 1.00 84.97 7   C 1 
ATOM 4029 C C     . ARG C 3 7   ? -8.549  20.129  -15.643 1.00 85.35 7   C 1 
ATOM 4030 O O     . ARG C 3 7   ? -7.892  20.151  -16.679 1.00 83.59 7   C 1 
ATOM 4031 C CB    . ARG C 3 7   ? -10.089 22.019  -15.144 1.00 83.25 7   C 1 
ATOM 4032 C CG    . ARG C 3 7   ? -11.434 22.672  -15.443 1.00 74.29 7   C 1 
ATOM 4033 C CD    . ARG C 3 7   ? -11.419 24.106  -14.922 1.00 71.60 7   C 1 
ATOM 4034 N NE    . ARG C 3 7   ? -12.772 24.639  -14.733 1.00 64.99 7   C 1 
ATOM 4035 C CZ    . ARG C 3 7   ? -13.081 25.785  -14.160 1.00 56.45 7   C 1 
ATOM 4036 N NH1   . ARG C 3 7   ? -12.160 26.627  -13.784 1.00 54.68 7   C 1 
ATOM 4037 N NH2   . ARG C 3 7   ? -14.333 26.102  -13.947 1.00 53.59 7   C 1 
ATOM 4038 N N     . GLU C 3 8   ? -8.020  19.697  -14.503 1.00 86.67 8   C 1 
ATOM 4039 C CA    . GLU C 3 8   ? -6.639  19.227  -14.410 1.00 85.95 8   C 1 
ATOM 4040 C C     . GLU C 3 8   ? -6.425  17.924  -15.199 1.00 86.31 8   C 1 
ATOM 4041 O O     . GLU C 3 8   ? -5.395  17.750  -15.843 1.00 83.37 8   C 1 
ATOM 4042 C CB    . GLU C 3 8   ? -6.232  19.072  -12.939 1.00 83.36 8   C 1 
ATOM 4043 C CG    . GLU C 3 8   ? -4.702  19.058  -12.785 1.00 72.70 8   C 1 
ATOM 4044 C CD    . GLU C 3 8   ? -4.192  18.718  -11.377 1.00 68.22 8   C 1 
ATOM 4045 O OE1   . GLU C 3 8   ? -2.956  18.500  -11.236 1.00 61.47 8   C 1 
ATOM 4046 O OE2   . GLU C 3 8   ? -4.989  18.565  -10.437 1.00 63.12 8   C 1 
ATOM 4047 N N     . ILE C 3 9   ? -7.406  17.017  -15.199 1.00 84.41 9   C 1 
ATOM 4048 C CA    . ILE C 3 9   ? -7.380  15.801  -16.023 1.00 82.17 9   C 1 
ATOM 4049 C C     . ILE C 3 9   ? -7.501  16.144  -17.509 1.00 82.24 9   C 1 
ATOM 4050 O O     . ILE C 3 9   ? -6.781  15.580  -18.329 1.00 79.51 9   C 1 
ATOM 4051 C CB    . ILE C 3 9   ? -8.479  14.811  -15.582 1.00 79.80 9   C 1 
ATOM 4052 C CG1   . ILE C 3 9   ? -8.140  14.242  -14.189 1.00 74.83 9   C 1 
ATOM 4053 C CG2   . ILE C 3 9   ? -8.628  13.663  -16.585 1.00 73.06 9   C 1 
ATOM 4054 C CD1   . ILE C 3 9   ? -9.322  13.532  -13.526 1.00 68.56 9   C 1 
ATOM 4055 N N     . GLU C 3 10  ? -8.368  17.082  -17.862 1.00 84.27 10  C 1 
ATOM 4056 C CA    . GLU C 3 10  ? -8.537  17.539  -19.245 1.00 82.13 10  C 1 
ATOM 4057 C C     . GLU C 3 10  ? -7.253  18.158  -19.800 1.00 81.84 10  C 1 
ATOM 4058 O O     . GLU C 3 10  ? -6.863  17.866  -20.934 1.00 78.31 10  C 1 
ATOM 4059 C CB    . GLU C 3 10  ? -9.706  18.524  -19.294 1.00 78.94 10  C 1 
ATOM 4060 C CG    . GLU C 3 10  ? -10.111 18.850  -20.736 1.00 69.28 10  C 1 
ATOM 4061 C CD    . GLU C 3 10  ? -11.351 19.749  -20.809 1.00 62.10 10  C 1 
ATOM 4062 O OE1   . GLU C 3 10  ? -11.984 19.755  -21.887 1.00 56.62 10  C 1 
ATOM 4063 O OE2   . GLU C 3 10  ? -11.656 20.427  -19.812 1.00 57.31 10  C 1 
ATOM 4064 N N     . ALA C 3 11  ? -6.531  18.916  -18.974 1.00 82.12 11  C 1 
ATOM 4065 C CA    . ALA C 3 11  ? -5.240  19.501  -19.308 1.00 80.78 11  C 1 
ATOM 4066 C C     . ALA C 3 11  ? -4.078  18.486  -19.317 1.00 80.79 11  C 1 
ATOM 4067 O O     . ALA C 3 11  ? -2.980  18.800  -19.782 1.00 76.28 11  C 1 
ATOM 4068 C CB    . ALA C 3 11  ? -4.981  20.653  -18.334 1.00 76.09 11  C 1 
ATOM 4069 N N     . THR C 3 12  ? -4.270  17.263  -18.799 1.00 80.77 12  C 1 
ATOM 4070 C CA    . THR C 3 12  ? -3.211  16.247  -18.746 1.00 79.77 12  C 1 
ATOM 4071 C C     . THR C 3 12  ? -2.980  15.636  -20.131 1.00 80.74 12  C 1 
ATOM 4072 O O     . THR C 3 12  ? -3.825  14.922  -20.660 1.00 76.89 12  C 1 
ATOM 4073 C CB    . THR C 3 12  ? -3.518  15.157  -17.713 1.00 75.48 12  C 1 
ATOM 4074 O OG1   . THR C 3 12  ? -3.662  15.719  -16.431 1.00 65.79 12  C 1 
ATOM 4075 C CG2   . THR C 3 12  ? -2.372  14.148  -17.592 1.00 65.72 12  C 1 
ATOM 4076 N N     . THR C 3 13  ? -1.787  15.878  -20.687 1.00 79.24 13  C 1 
ATOM 4077 C CA    . THR C 3 13  ? -1.327  15.311  -21.961 1.00 77.97 13  C 1 
ATOM 4078 C C     . THR C 3 13  ? -0.203  14.290  -21.783 1.00 79.25 13  C 1 
ATOM 4079 O O     . THR C 3 13  ? -0.078  13.349  -22.567 1.00 71.93 13  C 1 
ATOM 4080 C CB    . THR C 3 13  ? -0.851  16.424  -22.904 1.00 70.91 13  C 1 
ATOM 4081 O OG1   . THR C 3 13  ? 0.155   17.191  -22.274 1.00 63.17 13  C 1 
ATOM 4082 C CG2   . THR C 3 13  ? -1.985  17.382  -23.290 1.00 60.37 13  C 1 
ATOM 4083 N N     . ASP C 3 14  ? 0.617   14.442  -20.749 1.00 80.19 14  C 1 
ATOM 4084 C CA    . ASP C 3 14  ? 1.718   13.530  -20.452 1.00 81.01 14  C 1 
ATOM 4085 C C     . ASP C 3 14  ? 1.315   12.490  -19.394 1.00 82.66 14  C 1 
ATOM 4086 O O     . ASP C 3 14  ? 1.356   12.734  -18.188 1.00 76.50 14  C 1 
ATOM 4087 C CB    . ASP C 3 14  ? 2.978   14.303  -20.062 1.00 72.24 14  C 1 
ATOM 4088 C CG    . ASP C 3 14  ? 4.197   13.388  -19.887 1.00 64.30 14  C 1 
ATOM 4089 O OD1   . ASP C 3 14  ? 4.100   12.173  -20.177 1.00 59.03 14  C 1 
ATOM 4090 O OD2   . ASP C 3 14  ? 5.247   13.886  -19.443 1.00 60.94 14  C 1 
ATOM 4091 N N     . PHE C 3 15  ? 0.992   11.289  -19.865 1.00 80.56 15  C 1 
ATOM 4092 C CA    . PHE C 3 15  ? 0.668   10.138  -19.029 1.00 80.34 15  C 1 
ATOM 4093 C C     . PHE C 3 15  ? 1.900   9.328   -18.589 1.00 81.57 15  C 1 
ATOM 4094 O O     . PHE C 3 15  ? 1.760   8.277   -17.941 1.00 75.96 15  C 1 
ATOM 4095 C CB    . PHE C 3 15  ? -0.351  9.263   -19.748 1.00 76.13 15  C 1 
ATOM 4096 C CG    . PHE C 3 15  ? -1.678  9.959   -19.942 1.00 75.32 15  C 1 
ATOM 4097 C CD1   . PHE C 3 15  ? -2.624  9.968   -18.913 1.00 71.90 15  C 1 
ATOM 4098 C CD2   . PHE C 3 15  ? -1.954  10.632  -21.139 1.00 72.38 15  C 1 
ATOM 4099 C CE1   . PHE C 3 15  ? -3.844  10.642  -19.069 1.00 67.85 15  C 1 
ATOM 4100 C CE2   . PHE C 3 15  ? -3.168  11.312  -21.308 1.00 68.86 15  C 1 
ATOM 4101 C CZ    . PHE C 3 15  ? -4.120  11.311  -20.270 1.00 69.98 15  C 1 
ATOM 4102 N N     . LYS C 3 16  ? 3.130   9.762   -18.940 1.00 79.25 16  C 1 
ATOM 4103 C CA    . LYS C 3 16  ? 4.364   9.103   -18.495 1.00 78.98 16  C 1 
ATOM 4104 C C     . LYS C 3 16  ? 4.843   9.649   -17.156 1.00 81.21 16  C 1 
ATOM 4105 O O     . LYS C 3 16  ? 5.397   8.897   -16.352 1.00 74.86 16  C 1 
ATOM 4106 C CB    . LYS C 3 16  ? 5.455   9.251   -19.561 1.00 71.28 16  C 1 
ATOM 4107 C CG    . LYS C 3 16  ? 5.090   8.526   -20.860 1.00 63.33 16  C 1 
ATOM 4108 C CD    . LYS C 3 16  ? 6.173   8.750   -21.915 1.00 54.70 16  C 1 
ATOM 4109 C CE    . LYS C 3 16  ? 5.763   8.071   -23.216 1.00 46.54 16  C 1 
ATOM 4110 N NZ    . LYS C 3 16  ? 6.635   8.472   -24.346 1.00 38.89 16  C 1 
ATOM 4111 N N     . ASN C 3 17  ? 4.607   10.927  -16.890 1.00 82.35 17  C 1 
ATOM 4112 C CA    . ASN C 3 17  ? 5.022   11.583  -15.661 1.00 83.25 17  C 1 
ATOM 4113 C C     . ASN C 3 17  ? 3.923   11.531  -14.595 1.00 85.47 17  C 1 
ATOM 4114 O O     . ASN C 3 17  ? 3.089   12.421  -14.465 1.00 80.57 17  C 1 
ATOM 4115 C CB    . ASN C 3 17  ? 5.501   13.000  -15.982 1.00 76.58 17  C 1 
ATOM 4116 C CG    . ASN C 3 17  ? 6.838   12.979  -16.697 1.00 67.60 17  C 1 
ATOM 4117 O OD1   . ASN C 3 17  ? 7.708   12.172  -16.411 1.00 59.48 17  C 1 
ATOM 4118 N ND2   . ASN C 3 17  ? 7.066   13.893  -17.618 1.00 59.46 17  C 1 
ATOM 4119 N N     . HIS C 3 18  ? 3.964   10.478  -13.783 1.00 85.92 18  C 1 
ATOM 4120 C CA    . HIS C 3 18  ? 3.074   10.341  -12.627 1.00 86.25 18  C 1 
ATOM 4121 C C     . HIS C 3 18  ? 3.656   11.042  -11.398 1.00 87.14 18  C 1 
ATOM 4122 O O     . HIS C 3 18  ? 4.830   10.887  -11.066 1.00 81.79 18  C 1 
ATOM 4123 C CB    . HIS C 3 18  ? 2.791   8.869   -12.355 1.00 83.69 18  C 1 
ATOM 4124 C CG    . HIS C 3 18  ? 2.156   8.177   -13.522 1.00 84.57 18  C 1 
ATOM 4125 N ND1   . HIS C 3 18  ? 0.897   8.403   -14.033 1.00 72.95 18  C 1 
ATOM 4126 C CD2   . HIS C 3 18  ? 2.746   7.231   -14.332 1.00 73.40 18  C 1 
ATOM 4127 C CE1   . HIS C 3 18  ? 0.730   7.629   -15.115 1.00 74.01 18  C 1 
ATOM 4128 N NE2   . HIS C 3 18  ? 1.832   6.891   -15.325 1.00 75.87 18  C 1 
ATOM 4129 N N     . ASN C 3 19  ? 2.787   11.758  -10.639 1.00 91.35 19  C 1 
ATOM 4130 C CA    . ASN C 3 19  ? 3.179   12.422  -9.392  1.00 91.90 19  C 1 
ATOM 4131 C C     . ASN C 3 19  ? 3.532   11.455  -8.258  1.00 93.50 19  C 1 
ATOM 4132 O O     . ASN C 3 19  ? 4.201   11.836  -7.291  1.00 91.14 19  C 1 
ATOM 4133 C CB    . ASN C 3 19  ? 2.060   13.395  -8.981  1.00 89.39 19  C 1 
ATOM 4134 C CG    . ASN C 3 19  ? 1.981   14.598  -9.909  1.00 85.13 19  C 1 
ATOM 4135 O OD1   . ASN C 3 19  ? 2.985   15.102  -10.373 1.00 73.47 19  C 1 
ATOM 4136 N ND2   . ASN C 3 19  ? 0.794   15.096  -10.179 1.00 73.19 19  C 1 
ATOM 4137 N N     . LEU C 3 20  ? 3.106   10.186  -8.382  1.00 94.99 20  C 1 
ATOM 4138 C CA    . LEU C 3 20  ? 3.374   9.108   -7.433  1.00 95.71 20  C 1 
ATOM 4139 C C     . LEU C 3 20  ? 4.040   7.913   -8.140  1.00 95.83 20  C 1 
ATOM 4140 O O     . LEU C 3 20  ? 3.660   7.554   -9.250  1.00 94.48 20  C 1 
ATOM 4141 C CB    . LEU C 3 20  ? 2.062   8.696   -6.749  1.00 96.07 20  C 1 
ATOM 4142 C CG    . LEU C 3 20  ? 1.484   9.764   -5.797  1.00 95.84 20  C 1 
ATOM 4143 C CD1   . LEU C 3 20  ? 0.084   9.356   -5.354  1.00 93.66 20  C 1 
ATOM 4144 C CD2   . LEU C 3 20  ? 2.351   9.944   -4.544  1.00 92.81 20  C 1 
ATOM 4145 N N     . PRO C 3 21  ? 5.031   7.251   -7.508  1.00 96.18 21  C 1 
ATOM 4146 C CA    . PRO C 3 21  ? 5.754   6.161   -8.153  1.00 95.86 21  C 1 
ATOM 4147 C C     . PRO C 3 21  ? 4.900   4.891   -8.270  1.00 96.39 21  C 1 
ATOM 4148 O O     . PRO C 3 21  ? 4.638   4.206   -7.269  1.00 95.51 21  C 1 
ATOM 4149 C CB    . PRO C 3 21  ? 7.010   5.968   -7.305  1.00 94.59 21  C 1 
ATOM 4150 C CG    . PRO C 3 21  ? 6.578   6.435   -5.912  1.00 92.04 21  C 1 
ATOM 4151 C CD    . PRO C 3 21  ? 5.584   7.556   -6.210  1.00 94.62 21  C 1 
ATOM 4152 N N     . LEU C 3 22  ? 4.582   4.481   -9.503  1.00 95.78 22  C 1 
ATOM 4153 C CA    . LEU C 3 22  ? 3.769   3.292   -9.797  1.00 96.01 22  C 1 
ATOM 4154 C C     . LEU C 3 22  ? 4.341   1.996   -9.189  1.00 96.58 22  C 1 
ATOM 4155 O O     . LEU C 3 22  ? 3.595   1.101   -8.802  1.00 95.71 22  C 1 
ATOM 4156 C CB    . LEU C 3 22  ? 3.659   3.103   -11.318 1.00 95.60 22  C 1 
ATOM 4157 C CG    . LEU C 3 22  ? 3.063   4.277   -12.122 1.00 94.59 22  C 1 
ATOM 4158 C CD1   . LEU C 3 22  ? 2.934   3.860   -13.582 1.00 91.07 22  C 1 
ATOM 4159 C CD2   . LEU C 3 22  ? 1.706   4.719   -11.596 1.00 90.05 22  C 1 
ATOM 4160 N N     . ALA C 3 23  ? 5.668   1.886   -9.092  1.00 96.32 23  C 1 
ATOM 4161 C CA    . ALA C 3 23  ? 6.304   0.725   -8.475  1.00 96.09 23  C 1 
ATOM 4162 C C     . ALA C 3 23  ? 5.976   0.600   -6.983  1.00 96.31 23  C 1 
ATOM 4163 O O     . ALA C 3 23  ? 5.777   -0.511  -6.497  1.00 95.36 23  C 1 
ATOM 4164 C CB    . ALA C 3 23  ? 7.816   0.816   -8.702  1.00 95.09 23  C 1 
ATOM 4165 N N     . ARG C 3 24  ? 5.883   1.730   -6.269  1.00 96.64 24  C 1 
ATOM 4166 C CA    . ARG C 3 24  ? 5.530   1.749   -4.849  1.00 96.67 24  C 1 
ATOM 4167 C C     . ARG C 3 24  ? 4.047   1.430   -4.655  1.00 97.13 24  C 1 
ATOM 4168 O O     . ARG C 3 24  ? 3.729   0.604   -3.809  1.00 96.34 24  C 1 
ATOM 4169 C CB    . ARG C 3 24  ? 5.951   3.086   -4.224  1.00 95.69 24  C 1 
ATOM 4170 C CG    . ARG C 3 24  ? 5.797   3.145   -2.685  1.00 88.40 24  C 1 
ATOM 4171 C CD    . ARG C 3 24  ? 6.678   2.141   -1.924  1.00 86.76 24  C 1 
ATOM 4172 N NE    . ARG C 3 24  ? 8.123   2.468   -2.052  1.00 83.67 24  C 1 
ATOM 4173 C CZ    . ARG C 3 24  ? 8.854   3.252   -1.261  1.00 82.60 24  C 1 
ATOM 4174 N NH1   . ARG C 3 24  ? 8.339   3.912   -0.262  1.00 72.16 24  C 1 
ATOM 4175 N NH2   . ARG C 3 24  ? 10.136  3.386   -1.452  1.00 75.39 24  C 1 
ATOM 4176 N N     . ILE C 3 25  ? 3.164   1.972   -5.494  1.00 97.27 25  C 1 
ATOM 4177 C CA    . ILE C 3 25  ? 1.738   1.622   -5.509  1.00 97.61 25  C 1 
ATOM 4178 C C     . ILE C 3 25  ? 1.567   0.111   -5.700  1.00 97.78 25  C 1 
ATOM 4179 O O     . ILE C 3 25  ? 0.942   -0.558  -4.878  1.00 97.33 25  C 1 
ATOM 4180 C CB    . ILE C 3 25  ? 0.980   2.432   -6.586  1.00 97.64 25  C 1 
ATOM 4181 C CG1   . ILE C 3 25  ? 1.057   3.944   -6.277  1.00 96.67 25  C 1 
ATOM 4182 C CG2   . ILE C 3 25  ? -0.478  1.963   -6.696  1.00 96.83 25  C 1 
ATOM 4183 C CD1   . ILE C 3 25  ? 0.486   4.844   -7.370  1.00 93.68 25  C 1 
ATOM 4184 N N     . LYS C 3 26  ? 2.234   -0.494  -6.712  1.00 97.26 26  C 1 
ATOM 4185 C CA    . LYS C 3 26  ? 2.215   -1.944  -6.932  1.00 97.17 26  C 1 
ATOM 4186 C C     . LYS C 3 26  ? 2.764   -2.737  -5.746  1.00 97.02 26  C 1 
ATOM 4187 O O     . LYS C 3 26  ? 2.329   -3.864  -5.544  1.00 96.19 26  C 1 
ATOM 4188 C CB    . LYS C 3 26  ? 3.004   -2.316  -8.195  1.00 96.46 26  C 1 
ATOM 4189 C CG    . LYS C 3 26  ? 2.235   -1.986  -9.482  1.00 91.04 26  C 1 
ATOM 4190 C CD    . LYS C 3 26  ? 3.025   -2.396  -10.731 1.00 87.44 26  C 1 
ATOM 4191 C CE    . LYS C 3 26  ? 2.192   -2.060  -11.961 1.00 80.01 26  C 1 
ATOM 4192 N NZ    . LYS C 3 26  ? 2.827   -2.410  -13.253 1.00 72.93 26  C 1 
ATOM 4193 N N     . LYS C 3 27  ? 3.752   -2.213  -5.012  1.00 96.85 27  C 1 
ATOM 4194 C CA    . LYS C 3 27  ? 4.298   -2.860  -3.811  1.00 96.63 27  C 1 
ATOM 4195 C C     . LYS C 3 27  ? 3.235   -2.926  -2.713  1.00 96.92 27  C 1 
ATOM 4196 O O     . LYS C 3 27  ? 3.034   -4.003  -2.164  1.00 96.01 27  C 1 
ATOM 4197 C CB    . LYS C 3 27  ? 5.583   -2.163  -3.342  1.00 95.75 27  C 1 
ATOM 4198 C CG    . LYS C 3 27  ? 6.261   -2.916  -2.178  1.00 91.93 27  C 1 
ATOM 4199 C CD    . LYS C 3 27  ? 7.566   -2.232  -1.690  1.00 85.30 27  C 1 
ATOM 4200 C CE    . LYS C 3 27  ? 8.157   -3.024  -0.527  1.00 77.05 27  C 1 
ATOM 4201 N NZ    . LYS C 3 27  ? 9.410   -2.447  0.011   1.00 67.93 27  C 1 
ATOM 4202 N N     . ILE C 3 28  ? 2.535   -1.812  -2.459  1.00 97.40 28  C 1 
ATOM 4203 C CA    . ILE C 3 28  ? 1.461   -1.730  -1.452  1.00 97.61 28  C 1 
ATOM 4204 C C     . ILE C 3 28  ? 0.299   -2.653  -1.828  1.00 97.72 28  C 1 
ATOM 4205 O O     . ILE C 3 28  ? -0.083  -3.494  -1.026  1.00 97.12 28  C 1 
ATOM 4206 C CB    . ILE C 3 28  ? 1.016   -0.262  -1.253  1.00 97.68 28  C 1 
ATOM 4207 C CG1   . ILE C 3 28  ? 2.186   0.608   -0.725  1.00 96.89 28  C 1 
ATOM 4208 C CG2   . ILE C 3 28  ? -0.170  -0.187  -0.280  1.00 96.82 28  C 1 
ATOM 4209 C CD1   . ILE C 3 28  ? 1.945   2.111   -0.858  1.00 94.08 28  C 1 
ATOM 4210 N N     . MET C 3 29  ? -0.171  -2.610  -3.092  1.00 97.96 29  C 1 
ATOM 4211 C CA    . MET C 3 29  ? -1.215  -3.523  -3.583  1.00 97.97 29  C 1 
ATOM 4212 C C     . MET C 3 29  ? -0.837  -5.000  -3.394  1.00 97.71 29  C 1 
ATOM 4213 O O     . MET C 3 29  ? -1.667  -5.843  -3.067  1.00 96.84 29  C 1 
ATOM 4214 C CB    . MET C 3 29  ? -1.463  -3.289  -5.077  1.00 97.97 29  C 1 
ATOM 4215 C CG    . MET C 3 29  ? -2.050  -1.920  -5.427  1.00 97.46 29  C 1 
ATOM 4216 S SD    . MET C 3 29  ? -2.234  -1.696  -7.216  1.00 96.71 29  C 1 
ATOM 4217 C CE    . MET C 3 29  ? -3.740  -2.663  -7.497  1.00 91.56 29  C 1 
ATOM 4218 N N     . LYS C 3 30  ? 0.446   -5.355  -3.623  1.00 97.15 30  C 1 
ATOM 4219 C CA    . LYS C 3 30  ? 0.939   -6.731  -3.519  1.00 96.80 30  C 1 
ATOM 4220 C C     . LYS C 3 30  ? 1.200   -7.202  -2.088  1.00 96.74 30  C 1 
ATOM 4221 O O     . LYS C 3 30  ? 1.501   -8.383  -1.940  1.00 94.90 30  C 1 
ATOM 4222 C CB    . LYS C 3 30  ? 2.201   -6.911  -4.358  1.00 95.97 30  C 1 
ATOM 4223 C CG    . LYS C 3 30  ? 1.868   -7.015  -5.848  1.00 92.37 30  C 1 
ATOM 4224 C CD    . LYS C 3 30  ? 3.162   -7.226  -6.627  1.00 85.85 30  C 1 
ATOM 4225 C CE    . LYS C 3 30  ? 2.854   -7.418  -8.100  1.00 79.45 30  C 1 
ATOM 4226 N NZ    . LYS C 3 30  ? 4.036   -7.927  -8.833  1.00 69.77 30  C 1 
ATOM 4227 N N     . ALA C 3 31  ? 1.126   -6.317  -1.084  1.00 97.06 31  C 1 
ATOM 4228 C CA    . ALA C 3 31  ? 1.203   -6.711  0.316   1.00 96.61 31  C 1 
ATOM 4229 C C     . ALA C 3 31  ? -0.040  -7.509  0.751   1.00 96.43 31  C 1 
ATOM 4230 O O     . ALA C 3 31  ? 0.080   -8.356  1.635   1.00 94.76 31  C 1 
ATOM 4231 C CB    . ALA C 3 31  ? 1.398   -5.461  1.174   1.00 96.04 31  C 1 
ATOM 4232 N N     . ASP C 3 32  ? -1.173  -7.304  0.062   1.00 96.53 32  C 1 
ATOM 4233 C CA    . ASP C 3 32  ? -2.325  -8.195  0.173   1.00 96.48 32  C 1 
ATOM 4234 C C     . ASP C 3 32  ? -2.017  -9.529  -0.534  1.00 96.37 32  C 1 
ATOM 4235 O O     . ASP C 3 32  ? -1.665  -9.568  -1.719  1.00 94.58 32  C 1 
ATOM 4236 C CB    . ASP C 3 32  ? -3.565  -7.493  -0.394  1.00 95.72 32  C 1 
ATOM 4237 C CG    . ASP C 3 32  ? -4.878  -8.260  -0.174  1.00 94.29 32  C 1 
ATOM 4238 O OD1   . ASP C 3 32  ? -4.843  -9.497  -0.062  1.00 88.15 32  C 1 
ATOM 4239 O OD2   . ASP C 3 32  ? -5.938  -7.609  -0.151  1.00 87.51 32  C 1 
ATOM 4240 N N     . GLU C 3 33  ? -2.105  -10.633 0.196   1.00 96.15 33  C 1 
ATOM 4241 C CA    . GLU C 3 33  ? -1.776  -11.976 -0.283  1.00 95.71 33  C 1 
ATOM 4242 C C     . GLU C 3 33  ? -2.722  -12.457 -1.382  1.00 96.15 33  C 1 
ATOM 4243 O O     . GLU C 3 33  ? -2.299  -13.170 -2.299  1.00 93.86 33  C 1 
ATOM 4244 C CB    . GLU C 3 33  ? -1.770  -12.965 0.880   1.00 93.70 33  C 1 
ATOM 4245 C CG    . GLU C 3 33  ? -0.731  -12.587 1.937   1.00 82.81 33  C 1 
ATOM 4246 C CD    . GLU C 3 33  ? -0.438  -13.723 2.915   1.00 76.81 33  C 1 
ATOM 4247 O OE1   . GLU C 3 33  ? 0.682   -13.717 3.463   1.00 68.76 33  C 1 
ATOM 4248 O OE2   . GLU C 3 33  ? -1.255  -14.646 3.081   1.00 67.27 33  C 1 
ATOM 4249 N N     . ASP C 3 34  ? -3.976  -12.010 -1.358  1.00 96.20 34  C 1 
ATOM 4250 C CA    . ASP C 3 34  ? -5.001  -12.400 -2.326  1.00 96.16 34  C 1 
ATOM 4251 C C     . ASP C 3 34  ? -4.762  -11.787 -3.713  1.00 96.42 34  C 1 
ATOM 4252 O O     . ASP C 3 34  ? -5.251  -12.294 -4.732  1.00 94.31 34  C 1 
ATOM 4253 C CB    . ASP C 3 34  ? -6.375  -11.987 -1.798  1.00 95.06 34  C 1 
ATOM 4254 C CG    . ASP C 3 34  ? -6.801  -12.727 -0.532  1.00 92.37 34  C 1 
ATOM 4255 O OD1   . ASP C 3 34  ? -6.448  -13.917 -0.419  1.00 87.03 34  C 1 
ATOM 4256 O OD2   . ASP C 3 34  ? -7.549  -12.113 0.258   1.00 86.61 34  C 1 
ATOM 4257 N N     . VAL C 3 35  ? -3.962  -10.711 -3.808  1.00 96.80 35  C 1 
ATOM 4258 C CA    . VAL C 3 35  ? -3.661  -10.037 -5.074  1.00 96.95 35  C 1 
ATOM 4259 C C     . VAL C 3 35  ? -2.715  -10.891 -5.917  1.00 96.89 35  C 1 
ATOM 4260 O O     . VAL C 3 35  ? -1.519  -10.982 -5.637  1.00 94.78 35  C 1 
ATOM 4261 C CB    . VAL C 3 35  ? -3.082  -8.633  -4.846  1.00 96.42 35  C 1 
ATOM 4262 C CG1   . VAL C 3 35  ? -2.729  -7.959  -6.175  1.00 94.03 35  C 1 
ATOM 4263 C CG2   . VAL C 3 35  ? -4.096  -7.745  -4.126  1.00 94.27 35  C 1 
ATOM 4264 N N     . ARG C 3 36  ? -3.193  -11.472 -7.031  1.00 96.35 36  C 1 
ATOM 4265 C CA    . ARG C 3 36  ? -2.363  -12.285 -7.932  1.00 95.98 36  C 1 
ATOM 4266 C C     . ARG C 3 36  ? -1.696  -11.462 -9.036  1.00 96.23 36  C 1 
ATOM 4267 O O     . ARG C 3 36  ? -0.469  -11.396 -9.111  1.00 93.26 36  C 1 
ATOM 4268 C CB    . ARG C 3 36  ? -3.171  -13.451 -8.514  1.00 94.34 36  C 1 
ATOM 4269 C CG    . ARG C 3 36  ? -3.637  -14.418 -7.418  1.00 88.39 36  C 1 
ATOM 4270 C CD    . ARG C 3 36  ? -4.256  -15.675 -8.022  1.00 82.26 36  C 1 
ATOM 4271 N NE    . ARG C 3 36  ? -4.755  -16.578 -6.980  1.00 74.69 36  C 1 
ATOM 4272 C CZ    . ARG C 3 36  ? -5.082  -17.848 -7.116  1.00 66.45 36  C 1 
ATOM 4273 N NH1   . ARG C 3 36  ? -4.980  -18.476 -8.254  1.00 59.31 36  C 1 
ATOM 4274 N NH2   . ARG C 3 36  ? -5.526  -18.524 -6.098  1.00 58.71 36  C 1 
ATOM 4275 N N     . MET C 3 37  ? -2.510  -10.855 -9.905  1.00 97.05 37  C 1 
ATOM 4276 C CA    . MET C 3 37  ? -2.043  -10.050 -11.031 1.00 97.17 37  C 1 
ATOM 4277 C C     . MET C 3 37  ? -2.655  -8.657  -10.973 1.00 97.30 37  C 1 
ATOM 4278 O O     . MET C 3 37  ? -3.765  -8.479  -10.491 1.00 95.83 37  C 1 
ATOM 4279 C CB    . MET C 3 37  ? -2.394  -10.722 -12.366 1.00 96.05 37  C 1 
ATOM 4280 C CG    . MET C 3 37  ? -1.591  -11.995 -12.632 1.00 91.90 37  C 1 
ATOM 4281 S SD    . MET C 3 37  ? -1.857  -12.666 -14.294 1.00 89.07 37  C 1 
ATOM 4282 C CE    . MET C 3 37  ? -0.662  -13.989 -14.311 1.00 78.99 37  C 1 
ATOM 4283 N N     . ILE C 3 38  ? -1.907  -7.662  -11.480 1.00 97.22 38  C 1 
ATOM 4284 C CA    . ILE C 3 38  ? -2.325  -6.262  -11.515 1.00 97.23 38  C 1 
ATOM 4285 C C     . ILE C 3 38  ? -2.165  -5.761  -12.951 1.00 97.15 38  C 1 
ATOM 4286 O O     . ILE C 3 38  ? -1.050  -5.782  -13.481 1.00 96.12 38  C 1 
ATOM 4287 C CB    . ILE C 3 38  ? -1.504  -5.422  -10.517 1.00 97.11 38  C 1 
ATOM 4288 C CG1   . ILE C 3 38  ? -1.602  -5.969  -9.068  1.00 95.72 38  C 1 
ATOM 4289 C CG2   . ILE C 3 38  ? -1.972  -3.964  -10.556 1.00 95.80 38  C 1 
ATOM 4290 C CD1   . ILE C 3 38  ? -0.599  -5.340  -8.098  1.00 93.44 38  C 1 
ATOM 4291 N N     . ALA C 3 39  ? -3.259  -5.320  -13.567 1.00 96.98 39  C 1 
ATOM 4292 C CA    . ALA C 3 39  ? -3.251  -4.721  -14.890 1.00 96.73 39  C 1 
ATOM 4293 C C     . ALA C 3 39  ? -2.372  -3.460  -14.917 1.00 96.78 39  C 1 
ATOM 4294 O O     . ALA C 3 39  ? -2.178  -2.805  -13.892 1.00 95.95 39  C 1 
ATOM 4295 C CB    . ALA C 3 39  ? -4.685  -4.424  -15.318 1.00 96.10 39  C 1 
ATOM 4296 N N     . ALA C 3 40  ? -1.818  -3.123  -16.089 1.00 96.03 40  C 1 
ATOM 4297 C CA    . ALA C 3 40  ? -0.909  -1.976  -16.212 1.00 95.66 40  C 1 
ATOM 4298 C C     . ALA C 3 40  ? -1.578  -0.638  -15.866 1.00 95.93 40  C 1 
ATOM 4299 O O     . ALA C 3 40  ? -0.924  0.229   -15.288 1.00 94.67 40  C 1 
ATOM 4300 C CB    . ALA C 3 40  ? -0.340  -1.965  -17.628 1.00 94.51 40  C 1 
ATOM 4301 N N     . GLU C 3 41  ? -2.854  -0.518  -16.167 1.00 96.03 41  C 1 
ATOM 4302 C CA    . GLU C 3 41  ? -3.667  0.668   -15.896 1.00 95.83 41  C 1 
ATOM 4303 C C     . GLU C 3 41  ? -4.027  0.845   -14.413 1.00 96.56 41  C 1 
ATOM 4304 O O     . GLU C 3 41  ? -4.160  1.972   -13.959 1.00 95.47 41  C 1 
ATOM 4305 C CB    . GLU C 3 41  ? -4.933  0.594   -16.761 1.00 93.77 41  C 1 
ATOM 4306 C CG    . GLU C 3 41  ? -5.802  -0.638  -16.447 1.00 87.22 41  C 1 
ATOM 4307 C CD    . GLU C 3 41  ? -6.996  -0.808  -17.394 1.00 87.39 41  C 1 
ATOM 4308 O OE1   . GLU C 3 41  ? -7.967  -1.464  -16.967 1.00 80.83 41  C 1 
ATOM 4309 O OE2   . GLU C 3 41  ? -6.947  -0.294  -18.529 1.00 82.49 41  C 1 
ATOM 4310 N N     . ALA C 3 42  ? -4.114  -0.242  -13.634 1.00 97.39 42  C 1 
ATOM 4311 C CA    . ALA C 3 42  ? -4.549  -0.150  -12.242 1.00 97.56 42  C 1 
ATOM 4312 C C     . ALA C 3 42  ? -3.668  0.790   -11.375 1.00 97.63 42  C 1 
ATOM 4313 O O     . ALA C 3 42  ? -4.213  1.654   -10.694 1.00 97.02 42  C 1 
ATOM 4314 C CB    . ALA C 3 42  ? -4.699  -1.560  -11.655 1.00 97.28 42  C 1 
ATOM 4315 N N     . PRO C 3 43  ? -2.320  0.719   -11.436 1.00 97.51 43  C 1 
ATOM 4316 C CA    . PRO C 3 43  ? -1.487  1.686   -10.719 1.00 97.49 43  C 1 
ATOM 4317 C C     . PRO C 3 43  ? -1.560  3.109   -11.278 1.00 97.39 43  C 1 
ATOM 4318 O O     . PRO C 3 43  ? -1.242  4.038   -10.540 1.00 96.69 43  C 1 
ATOM 4319 C CB    . PRO C 3 43  ? -0.054  1.151   -10.814 1.00 96.88 43  C 1 
ATOM 4320 C CG    . PRO C 3 43  ? -0.264  -0.317  -11.147 1.00 95.24 43  C 1 
ATOM 4321 C CD    . PRO C 3 43  ? -1.497  -0.296  -12.016 1.00 96.90 43  C 1 
ATOM 4322 N N     . VAL C 3 44  ? -1.916  3.276   -12.555 1.00 96.38 44  C 1 
ATOM 4323 C CA    . VAL C 3 44  ? -2.099  4.596   -13.177 1.00 96.18 44  C 1 
ATOM 4324 C C     . VAL C 3 44  ? -3.358  5.259   -12.619 1.00 96.49 44  C 1 
ATOM 4325 O O     . VAL C 3 44  ? -3.289  6.389   -12.138 1.00 95.56 44  C 1 
ATOM 4326 C CB    . VAL C 3 44  ? -2.151  4.494   -14.713 1.00 95.11 44  C 1 
ATOM 4327 C CG1   . VAL C 3 44  ? -2.391  5.854   -15.365 1.00 92.70 44  C 1 
ATOM 4328 C CG2   . VAL C 3 44  ? -0.844  3.916   -15.263 1.00 92.27 44  C 1 
ATOM 4329 N N     . VAL C 3 45  ? -4.472  4.515   -12.589 1.00 96.54 45  C 1 
ATOM 4330 C CA    . VAL C 3 45  ? -5.714  4.950   -11.926 1.00 96.78 45  C 1 
ATOM 4331 C C     . VAL C 3 45  ? -5.437  5.273   -10.454 1.00 97.13 45  C 1 
ATOM 4332 O O     . VAL C 3 45  ? -5.780  6.359   -9.989  1.00 96.50 45  C 1 
ATOM 4333 C CB    . VAL C 3 45  ? -6.816  3.881   -12.054 1.00 95.76 45  C 1 
ATOM 4334 C CG1   . VAL C 3 45  ? -8.087  4.256   -11.286 1.00 91.60 45  C 1 
ATOM 4335 C CG2   . VAL C 3 45  ? -7.203  3.684   -13.519 1.00 90.72 45  C 1 
ATOM 4336 N N     . PHE C 3 46  ? -4.732  4.394   -9.743  1.00 97.54 46  C 1 
ATOM 4337 C CA    . PHE C 3 46  ? -4.377  4.631   -8.342  1.00 97.79 46  C 1 
ATOM 4338 C C     . PHE C 3 46  ? -3.499  5.856   -8.140  1.00 97.88 46  C 1 
ATOM 4339 O O     . PHE C 3 46  ? -3.686  6.555   -7.152  1.00 97.07 46  C 1 
ATOM 4340 C CB    . PHE C 3 46  ? -3.693  3.409   -7.738  1.00 97.39 46  C 1 
ATOM 4341 C CG    . PHE C 3 46  ? -4.561  2.595   -6.802  1.00 97.45 46  C 1 
ATOM 4342 C CD1   . PHE C 3 46  ? -5.306  3.215   -5.784  1.00 95.14 46  C 1 
ATOM 4343 C CD2   . PHE C 3 46  ? -4.600  1.201   -6.925  1.00 95.07 46  C 1 
ATOM 4344 C CE1   . PHE C 3 46  ? -6.090  2.460   -4.900  1.00 94.07 46  C 1 
ATOM 4345 C CE2   . PHE C 3 46  ? -5.377  0.439   -6.046  1.00 93.36 46  C 1 
ATOM 4346 C CZ    . PHE C 3 46  ? -6.126  1.065   -5.035  1.00 95.15 46  C 1 
ATOM 4347 N N     . ALA C 3 47  ? -2.549  6.147   -9.037  1.00 97.11 47  C 1 
ATOM 4348 C CA    . ALA C 3 47  ? -1.705  7.321   -8.894  1.00 96.83 47  C 1 
ATOM 4349 C C     . ALA C 3 47  ? -2.551  8.601   -8.877  1.00 96.81 47  C 1 
ATOM 4350 O O     . ALA C 3 47  ? -2.328  9.464   -8.029  1.00 96.16 47  C 1 
ATOM 4351 C CB    . ALA C 3 47  ? -0.654  7.345   -10.007 1.00 96.09 47  C 1 
ATOM 4352 N N     . ARG C 3 48  ? -3.557  8.680   -9.765  1.00 95.36 48  C 1 
ATOM 4353 C CA    . ARG C 3 48  ? -4.468  9.825   -9.806  1.00 95.21 48  C 1 
ATOM 4354 C C     . ARG C 3 48  ? -5.468  9.821   -8.655  1.00 95.65 48  C 1 
ATOM 4355 O O     . ARG C 3 48  ? -5.675  10.863  -8.044  1.00 94.80 48  C 1 
ATOM 4356 C CB    . ARG C 3 48  ? -5.144  9.879   -11.185 1.00 94.44 48  C 1 
ATOM 4357 C CG    . ARG C 3 48  ? -5.959  11.173  -11.388 1.00 89.15 48  C 1 
ATOM 4358 C CD    . ARG C 3 48  ? -5.094  12.432  -11.285 1.00 87.08 48  C 1 
ATOM 4359 N NE    . ARG C 3 48  ? -5.902  13.652  -11.447 1.00 81.64 48  C 1 
ATOM 4360 C CZ    . ARG C 3 48  ? -5.491  14.900  -11.249 1.00 77.26 48  C 1 
ATOM 4361 N NH1   . ARG C 3 48  ? -4.258  15.195  -10.936 1.00 66.86 48  C 1 
ATOM 4362 N NH2   . ARG C 3 48  ? -6.323  15.868  -11.349 1.00 70.27 48  C 1 
ATOM 4363 N N     . ALA C 3 49  ? -6.034  8.674   -8.295  1.00 96.61 49  C 1 
ATOM 4364 C CA    . ALA C 3 49  ? -6.934  8.549   -7.154  1.00 96.75 49  C 1 
ATOM 4365 C C     . ALA C 3 49  ? -6.255  8.942   -5.833  1.00 96.90 49  C 1 
ATOM 4366 O O     . ALA C 3 49  ? -6.824  9.672   -5.026  1.00 96.45 49  C 1 
ATOM 4367 C CB    . ALA C 3 49  ? -7.448  7.108   -7.093  1.00 96.52 49  C 1 
ATOM 4368 N N     . CYS C 3 50  ? -5.002  8.524   -5.627  1.00 97.76 50  C 1 
ATOM 4369 C CA    . CYS C 3 50  ? -4.220  8.916   -4.456  1.00 97.81 50  C 1 
ATOM 4370 C C     . CYS C 3 50  ? -3.920  10.415  -4.440  1.00 97.87 50  C 1 
ATOM 4371 O O     . CYS C 3 50  ? -3.882  11.005  -3.365  1.00 97.19 50  C 1 
ATOM 4372 C CB    . CYS C 3 50  ? -2.908  8.134   -4.428  1.00 97.65 50  C 1 
ATOM 4373 S SG    . CYS C 3 50  ? -3.204  6.375   -4.093  1.00 96.50 50  C 1 
ATOM 4374 N N     . GLU C 3 51  ? -3.690  11.024  -5.597  1.00 96.42 51  C 1 
ATOM 4375 C CA    . GLU C 3 51  ? -3.524  12.470  -5.675  1.00 96.39 51  C 1 
ATOM 4376 C C     . GLU C 3 51  ? -4.802  13.191  -5.239  1.00 96.68 51  C 1 
ATOM 4377 O O     . GLU C 3 51  ? -4.734  14.040  -4.346  1.00 95.99 51  C 1 
ATOM 4378 C CB    . GLU C 3 51  ? -3.045  12.872  -7.078  1.00 95.21 51  C 1 
ATOM 4379 C CG    . GLU C 3 51  ? -2.794  14.380  -7.206  1.00 87.94 51  C 1 
ATOM 4380 C CD    . GLU C 3 51  ? -1.934  14.769  -8.418  1.00 86.00 51  C 1 
ATOM 4381 O OE1   . GLU C 3 51  ? -1.366  15.891  -8.397  1.00 80.96 51  C 1 
ATOM 4382 O OE2   . GLU C 3 51  ? -1.755  13.950  -9.346  1.00 80.95 51  C 1 
ATOM 4383 N N     . MET C 3 52  ? -5.973  12.795  -5.765  1.00 96.49 52  C 1 
ATOM 4384 C CA    . MET C 3 52  ? -7.278  13.330  -5.356  1.00 96.48 52  C 1 
ATOM 4385 C C     . MET C 3 52  ? -7.520  13.154  -3.857  1.00 96.89 52  C 1 
ATOM 4386 O O     . MET C 3 52  ? -7.889  14.109  -3.179  1.00 96.25 52  C 1 
ATOM 4387 C CB    . MET C 3 52  ? -8.394  12.634  -6.140  1.00 95.65 52  C 1 
ATOM 4388 C CG    . MET C 3 52  ? -8.382  12.964  -7.621  1.00 93.29 52  C 1 
ATOM 4389 S SD    . MET C 3 52  ? -9.547  11.945  -8.555  1.00 90.96 52  C 1 
ATOM 4390 C CE    . MET C 3 52  ? -9.351  12.684  -10.178 1.00 81.10 52  C 1 
ATOM 4391 N N     . PHE C 3 53  ? -7.228  11.964  -3.315  1.00 97.46 53  C 1 
ATOM 4392 C CA    . PHE C 3 53  ? -7.383  11.666  -1.891  1.00 97.63 53  C 1 
ATOM 4393 C C     . PHE C 3 53  ? -6.495  12.550  -1.008  1.00 97.75 53  C 1 
ATOM 4394 O O     . PHE C 3 53  ? -6.950  13.084  0.004   1.00 97.25 53  C 1 
ATOM 4395 C CB    . PHE C 3 53  ? -7.075  10.187  -1.673  1.00 97.61 53  C 1 
ATOM 4396 C CG    . PHE C 3 53  ? -7.145  9.773   -0.220  1.00 97.52 53  C 1 
ATOM 4397 C CD1   . PHE C 3 53  ? -5.980  9.781   0.577   1.00 96.39 53  C 1 
ATOM 4398 C CD2   . PHE C 3 53  ? -8.369  9.406   0.352   1.00 96.44 53  C 1 
ATOM 4399 C CE1   . PHE C 3 53  ? -6.051  9.435   1.925   1.00 95.60 53  C 1 
ATOM 4400 C CE2   . PHE C 3 53  ? -8.440  9.052   1.697   1.00 95.66 53  C 1 
ATOM 4401 C CZ    . PHE C 3 53  ? -7.282  9.063   2.494   1.00 95.83 53  C 1 
ATOM 4402 N N     . ILE C 3 54  ? -5.230  12.747  -1.382  1.00 97.65 54  C 1 
ATOM 4403 C CA    . ILE C 3 54  ? -4.322  13.637  -0.646  1.00 97.73 54  C 1 
ATOM 4404 C C     . ILE C 3 54  ? -4.829  15.083  -0.698  1.00 97.68 54  C 1 
ATOM 4405 O O     . ILE C 3 54  ? -4.788  15.769  0.323   1.00 97.06 54  C 1 
ATOM 4406 C CB    . ILE C 3 54  ? -2.880  13.531  -1.182  1.00 97.67 54  C 1 
ATOM 4407 C CG1   . ILE C 3 54  ? -2.260  12.152  -0.871  1.00 96.88 54  C 1 
ATOM 4408 C CG2   . ILE C 3 54  ? -1.971  14.629  -0.581  1.00 96.62 54  C 1 
ATOM 4409 C CD1   . ILE C 3 54  ? -1.055  11.819  -1.759  1.00 95.08 54  C 1 
ATOM 4410 N N     . LEU C 3 55  ? -5.277  15.546  -1.867  1.00 96.60 55  C 1 
ATOM 4411 C CA    . LEU C 3 55  ? -5.820  16.888  -2.032  1.00 96.46 55  C 1 
ATOM 4412 C C     . LEU C 3 55  ? -7.066  17.083  -1.162  1.00 96.54 55  C 1 
ATOM 4413 O O     . LEU C 3 55  ? -7.113  18.046  -0.399  1.00 95.73 55  C 1 
ATOM 4414 C CB    . LEU C 3 55  ? -6.134  17.158  -3.514  1.00 95.99 55  C 1 
ATOM 4415 C CG    . LEU C 3 55  ? -4.913  17.282  -4.446  1.00 94.52 55  C 1 
ATOM 4416 C CD1   . LEU C 3 55  ? -5.371  17.301  -5.896  1.00 91.72 55  C 1 
ATOM 4417 C CD2   . LEU C 3 55  ? -4.097  18.534  -4.180  1.00 91.57 55  C 1 
ATOM 4418 N N     . GLU C 3 56  ? -8.018  16.146  -1.189  1.00 96.60 56  C 1 
ATOM 4419 C CA    . GLU C 3 56  ? -9.247  16.207  -0.402  1.00 96.21 56  C 1 
ATOM 4420 C C     . GLU C 3 56  ? -8.971  16.204  1.103   1.00 96.52 56  C 1 
ATOM 4421 O O     . GLU C 3 56  ? -9.424  17.099  1.823   1.00 95.72 56  C 1 
ATOM 4422 C CB    . GLU C 3 56  ? -10.169 15.042  -0.785  1.00 95.29 56  C 1 
ATOM 4423 C CG    . GLU C 3 56  ? -11.551 15.205  -0.137  1.00 91.82 56  C 1 
ATOM 4424 C CD    . GLU C 3 56  ? -12.507 14.027  -0.341  1.00 89.76 56  C 1 
ATOM 4425 O OE1   . GLU C 3 56  ? -13.654 14.155  0.153   1.00 84.90 56  C 1 
ATOM 4426 O OE2   . GLU C 3 56  ? -12.089 13.000  -0.905  1.00 84.78 56  C 1 
ATOM 4427 N N     . LEU C 3 57  ? -8.171  15.246  1.587   1.00 97.51 57  C 1 
ATOM 4428 C CA    . LEU C 3 57  ? -7.833  15.140  3.003   1.00 97.61 57  C 1 
ATOM 4429 C C     . LEU C 3 57  ? -7.083  16.376  3.497   1.00 97.64 57  C 1 
ATOM 4430 O O     . LEU C 3 57  ? -7.350  16.885  4.591   1.00 96.56 57  C 1 
ATOM 4431 C CB    . LEU C 3 57  ? -7.033  13.844  3.226   1.00 97.30 57  C 1 
ATOM 4432 C CG    . LEU C 3 57  ? -6.655  13.577  4.695   1.00 96.10 57  C 1 
ATOM 4433 C CD1   . LEU C 3 57  ? -7.875  13.433  5.600   1.00 92.46 57  C 1 
ATOM 4434 C CD2   . LEU C 3 57  ? -5.843  12.285  4.793   1.00 92.49 57  C 1 
ATOM 4435 N N     . THR C 3 58  ? -6.158  16.896  2.685   1.00 97.84 58  C 1 
ATOM 4436 C CA    . THR C 3 58  ? -5.426  18.130  3.014   1.00 97.60 58  C 1 
ATOM 4437 C C     . THR C 3 58  ? -6.353  19.332  3.057   1.00 97.51 58  C 1 
ATOM 4438 O O     . THR C 3 58  ? -6.225  20.159  3.952   1.00 96.45 58  C 1 
ATOM 4439 C CB    . THR C 3 58  ? -4.278  18.380  2.026   1.00 97.35 58  C 1 
ATOM 4440 O OG1   . THR C 3 58  ? -3.393  17.284  2.004   1.00 92.35 58  C 1 
ATOM 4441 C CG2   . THR C 3 58  ? -3.430  19.589  2.410   1.00 91.32 58  C 1 
ATOM 4442 N N     . HIS C 3 59  ? -7.298  19.427  2.123   1.00 97.03 59  C 1 
ATOM 4443 C CA    . HIS C 3 59  ? -8.251  20.537  2.059   1.00 96.66 59  C 1 
ATOM 4444 C C     . HIS C 3 59  ? -9.211  20.518  3.249   1.00 96.73 59  C 1 
ATOM 4445 O O     . HIS C 3 59  ? -9.422  21.556  3.886   1.00 95.74 59  C 1 
ATOM 4446 C CB    . HIS C 3 59  ? -8.989  20.479  0.714   1.00 95.65 59  C 1 
ATOM 4447 C CG    . HIS C 3 59  ? -9.585  21.793  0.316   1.00 92.30 59  C 1 
ATOM 4448 N ND1   . HIS C 3 59  ? -10.607 22.452  0.933   1.00 78.79 59  C 1 
ATOM 4449 C CD2   . HIS C 3 59  ? -9.191  22.582  -0.741  1.00 77.57 59  C 1 
ATOM 4450 C CE1   . HIS C 3 59  ? -10.827 23.607  0.282   1.00 78.23 59  C 1 
ATOM 4451 N NE2   . HIS C 3 59  ? -9.986  23.719  -0.748  1.00 79.44 59  C 1 
ATOM 4452 N N     . ARG C 3 60  ? -9.726  19.344  3.635   1.00 96.44 60  C 1 
ATOM 4453 C CA    . ARG C 3 60  ? -10.561 19.180  4.826   1.00 96.39 60  C 1 
ATOM 4454 C C     . ARG C 3 60  ? -9.784  19.489  6.112   1.00 96.55 60  C 1 
ATOM 4455 O O     . ARG C 3 60  ? -10.293 20.200  6.974   1.00 95.18 60  C 1 
ATOM 4456 C CB    . ARG C 3 60  ? -11.142 17.754  4.878   1.00 95.89 60  C 1 
ATOM 4457 C CG    . ARG C 3 60  ? -12.196 17.498  3.778   1.00 93.49 60  C 1 
ATOM 4458 C CD    . ARG C 3 60  ? -12.698 16.052  3.861   1.00 89.57 60  C 1 
ATOM 4459 N NE    . ARG C 3 60  ? -13.598 15.703  2.759   1.00 85.78 60  C 1 
ATOM 4460 C CZ    . ARG C 3 60  ? -14.924 15.614  2.758   1.00 82.64 60  C 1 
ATOM 4461 N NH1   . ARG C 3 60  ? -15.644 15.885  3.805   1.00 73.97 60  C 1 
ATOM 4462 N NH2   . ARG C 3 60  ? -15.532 15.223  1.682   1.00 78.88 60  C 1 
ATOM 4463 N N     . GLY C 3 61  ? -8.550  19.039  6.224   1.00 97.25 61  C 1 
ATOM 4464 C CA    . GLY C 3 61  ? -7.673  19.390  7.347   1.00 97.08 61  C 1 
ATOM 4465 C C     . GLY C 3 61  ? -7.388  20.895  7.424   1.00 97.28 61  C 1 
ATOM 4466 O O     . GLY C 3 61  ? -7.367  21.466  8.508   1.00 96.22 61  C 1 
ATOM 4467 N N     . TRP C 3 62  ? -7.199  21.538  6.275   1.00 97.48 62  C 1 
ATOM 4468 C CA    . TRP C 3 62  ? -6.959  22.979  6.210   1.00 97.59 62  C 1 
ATOM 4469 C C     . TRP C 3 62  ? -8.153  23.790  6.698   1.00 97.34 62  C 1 
ATOM 4470 O O     . TRP C 3 62  ? -7.938  24.756  7.434   1.00 95.95 62  C 1 
ATOM 4471 C CB    . TRP C 3 62  ? -6.565  23.391  4.798   1.00 97.20 62  C 1 
ATOM 4472 C CG    . TRP C 3 62  ? -6.204  24.839  4.692   1.00 96.86 62  C 1 
ATOM 4473 C CD1   . TRP C 3 62  ? -6.937  25.807  4.086   1.00 94.47 62  C 1 
ATOM 4474 C CD2   . TRP C 3 62  ? -5.045  25.527  5.271   1.00 95.55 62  C 1 
ATOM 4475 N NE1   . TRP C 3 62  ? -6.316  27.032  4.229   1.00 93.93 62  C 1 
ATOM 4476 C CE2   . TRP C 3 62  ? -5.159  26.907  4.961   1.00 94.91 62  C 1 
ATOM 4477 C CE3   . TRP C 3 62  ? -3.932  25.097  6.027   1.00 94.41 62  C 1 
ATOM 4478 C CZ2   . TRP C 3 62  ? -4.192  27.849  5.401   1.00 93.90 62  C 1 
ATOM 4479 C CZ3   . TRP C 3 62  ? -2.974  26.030  6.457   1.00 91.15 62  C 1 
ATOM 4480 C CH2   . TRP C 3 62  ? -3.107  27.390  6.159   1.00 91.46 62  C 1 
ATOM 4481 N N     . ALA C 3 63  ? -9.384  23.380  6.406   1.00 96.97 63  C 1 
ATOM 4482 C CA    . ALA C 3 63  ? -10.584 24.023  6.931   1.00 96.55 63  C 1 
ATOM 4483 C C     . ALA C 3 63  ? -10.570 24.068  8.474   1.00 96.53 63  C 1 
ATOM 4484 O O     . ALA C 3 63  ? -10.839 25.110  9.063   1.00 94.72 63  C 1 
ATOM 4485 C CB    . ALA C 3 63  ? -11.819 23.298  6.385   1.00 95.58 63  C 1 
ATOM 4486 N N     . HIS C 3 64  ? -10.120 22.993  9.128   1.00 95.91 64  C 1 
ATOM 4487 C CA    . HIS C 3 64  ? -9.939  22.968  10.587  1.00 95.44 64  C 1 
ATOM 4488 C C     . HIS C 3 64  ? -8.809  23.879  11.073  1.00 95.56 64  C 1 
ATOM 4489 O O     . HIS C 3 64  ? -8.923  24.509  12.129  1.00 93.35 64  C 1 
ATOM 4490 C CB    . HIS C 3 64  ? -9.675  21.531  11.046  1.00 94.13 64  C 1 
ATOM 4491 C CG    . HIS C 3 64  ? -10.916 20.706  11.043  1.00 91.15 64  C 1 
ATOM 4492 N ND1   . HIS C 3 64  ? -11.898 20.799  12.004  1.00 76.83 64  C 1 
ATOM 4493 C CD2   . HIS C 3 64  ? -11.332 19.792  10.112  1.00 77.45 64  C 1 
ATOM 4494 C CE1   . HIS C 3 64  ? -12.878 19.956  11.648  1.00 76.52 64  C 1 
ATOM 4495 N NE2   . HIS C 3 64  ? -12.569 19.328  10.511  1.00 78.93 64  C 1 
ATOM 4496 N N     . ALA C 3 65  ? -7.711  23.965  10.329  1.00 96.23 65  C 1 
ATOM 4497 C CA    . ALA C 3 65  ? -6.630  24.871  10.675  1.00 96.38 65  C 1 
ATOM 4498 C C     . ALA C 3 65  ? -7.075  26.345  10.596  1.00 96.48 65  C 1 
ATOM 4499 O O     . ALA C 3 65  ? -6.725  27.130  11.482  1.00 94.89 65  C 1 
ATOM 4500 C CB    . ALA C 3 65  ? -5.421  24.590  9.773   1.00 95.78 65  C 1 
ATOM 4501 N N     . GLU C 3 66  ? -7.874  26.697  9.589   1.00 96.41 66  C 1 
ATOM 4502 C CA    . GLU C 3 66  ? -8.450  28.036  9.429   1.00 96.02 66  C 1 
ATOM 4503 C C     . GLU C 3 66  ? -9.504  28.351  10.492  1.00 96.27 66  C 1 
ATOM 4504 O O     . GLU C 3 66  ? -9.474  29.443  11.059  1.00 94.67 66  C 1 
ATOM 4505 C CB    . GLU C 3 66  ? -9.062  28.198  8.029   1.00 94.81 66  C 1 
ATOM 4506 C CG    . GLU C 3 66  ? -7.980  28.318  6.946   1.00 86.24 66  C 1 
ATOM 4507 C CD    . GLU C 3 66  ? -8.525  28.812  5.592   1.00 85.46 66  C 1 
ATOM 4508 O OE1   . GLU C 3 66  ? -7.783  29.585  4.941   1.00 78.68 66  C 1 
ATOM 4509 O OE2   . GLU C 3 66  ? -9.650  28.431  5.222   1.00 77.81 66  C 1 
ATOM 4510 N N     . GLU C 3 67  ? -10.362 27.401  10.833  1.00 95.86 67  C 1 
ATOM 4511 C CA    . GLU C 3 67  ? -11.358 27.517  11.909  1.00 95.41 67  C 1 
ATOM 4512 C C     . GLU C 3 67  ? -10.678 27.851  13.251  1.00 95.75 67  C 1 
ATOM 4513 O O     . GLU C 3 67  ? -11.115 28.724  13.996  1.00 93.58 67  C 1 
ATOM 4514 C CB    . GLU C 3 67  ? -12.158 26.194  11.972  1.00 93.83 67  C 1 
ATOM 4515 C CG    . GLU C 3 67  ? -13.591 26.360  12.486  1.00 81.77 67  C 1 
ATOM 4516 C CD    . GLU C 3 67  ? -14.429 25.054  12.366  1.00 77.18 67  C 1 
ATOM 4517 O OE1   . GLU C 3 67  ? -15.669 25.158  12.252  1.00 71.17 67  C 1 
ATOM 4518 O OE2   . GLU C 3 67  ? -13.870 23.936  12.404  1.00 69.81 67  C 1 
ATOM 4519 N N     . ASN C 3 68  ? -9.511  27.252  13.497  1.00 95.12 68  C 1 
ATOM 4520 C CA    . ASN C 3 68  ? -8.648  27.513  14.658  1.00 95.22 68  C 1 
ATOM 4521 C C     . ASN C 3 68  ? -7.660  28.691  14.458  1.00 95.79 68  C 1 
ATOM 4522 O O     . ASN C 3 68  ? -6.698  28.830  15.221  1.00 92.86 68  C 1 
ATOM 4523 C CB    . ASN C 3 68  ? -7.948  26.201  15.039  1.00 94.20 68  C 1 
ATOM 4524 C CG    . ASN C 3 68  ? -8.918  25.208  15.634  1.00 91.96 68  C 1 
ATOM 4525 O OD1   . ASN C 3 68  ? -9.377  25.384  16.744  1.00 79.09 68  C 1 
ATOM 4526 N ND2   . ASN C 3 68  ? -9.249  24.146  14.932  1.00 77.94 68  C 1 
ATOM 4527 N N     . LYS C 3 69  ? -7.849  29.512  13.420  1.00 94.89 69  C 1 
ATOM 4528 C CA    . LYS C 3 69  ? -7.019  30.687  13.093  1.00 95.51 69  C 1 
ATOM 4529 C C     . LYS C 3 69  ? -5.518  30.385  12.967  1.00 95.83 69  C 1 
ATOM 4530 O O     . LYS C 3 69  ? -4.674  31.249  13.231  1.00 92.24 69  C 1 
ATOM 4531 C CB    . LYS C 3 69  ? -7.312  31.850  14.058  1.00 94.88 69  C 1 
ATOM 4532 C CG    . LYS C 3 69  ? -8.794  32.247  14.085  1.00 90.42 69  C 1 
ATOM 4533 C CD    . LYS C 3 69  ? -9.033  33.381  15.098  1.00 79.06 69  C 1 
ATOM 4534 C CE    . LYS C 3 69  ? -10.523 33.717  15.127  1.00 71.59 69  C 1 
ATOM 4535 N NZ    . LYS C 3 69  ? -10.845 34.706  16.173  1.00 58.36 69  C 1 
ATOM 4536 N N     . ARG C 3 70  ? -5.154  29.157  12.556  1.00 95.41 70  C 1 
ATOM 4537 C CA    . ARG C 3 70  ? -3.770  28.731  12.345  1.00 95.41 70  C 1 
ATOM 4538 C C     . ARG C 3 70  ? -3.410  28.745  10.861  1.00 95.84 70  C 1 
ATOM 4539 O O     . ARG C 3 70  ? -4.214  28.410  10.009  1.00 93.89 70  C 1 
ATOM 4540 C CB    . ARG C 3 70  ? -3.524  27.357  12.978  1.00 94.06 70  C 1 
ATOM 4541 C CG    . ARG C 3 70  ? -3.507  27.424  14.509  1.00 90.38 70  C 1 
ATOM 4542 C CD    . ARG C 3 70  ? -3.163  26.084  15.183  1.00 89.87 70  C 1 
ATOM 4543 N NE    . ARG C 3 70  ? -4.276  25.132  15.123  1.00 86.50 70  C 1 
ATOM 4544 C CZ    . ARG C 3 70  ? -4.453  24.123  14.266  1.00 87.44 70  C 1 
ATOM 4545 N NH1   . ARG C 3 70  ? -3.582  23.817  13.342  1.00 75.12 70  C 1 
ATOM 4546 N NH2   . ARG C 3 70  ? -5.530  23.412  14.330  1.00 79.42 70  C 1 
ATOM 4547 N N     . ARG C 3 71  ? -2.139  29.043  10.553  1.00 96.12 71  C 1 
ATOM 4548 C CA    . ARG C 3 71  ? -1.562  28.948  9.201   1.00 96.14 71  C 1 
ATOM 4549 C C     . ARG C 3 71  ? -0.662  27.722  9.017   1.00 96.71 71  C 1 
ATOM 4550 O O     . ARG C 3 71  ? 0.078   27.621  8.042   1.00 93.56 71  C 1 
ATOM 4551 C CB    . ARG C 3 71  ? -0.826  30.243  8.830   1.00 94.54 71  C 1 
ATOM 4552 C CG    . ARG C 3 71  ? -1.783  31.439  8.748   1.00 89.11 71  C 1 
ATOM 4553 C CD    . ARG C 3 71  ? -1.058  32.640  8.153   1.00 79.16 71  C 1 
ATOM 4554 N NE    . ARG C 3 71  ? -1.949  33.805  8.054   1.00 71.09 71  C 1 
ATOM 4555 C CZ    . ARG C 3 71  ? -1.673  34.946  7.437   1.00 60.84 71  C 1 
ATOM 4556 N NH1   . ARG C 3 71  ? -0.529  35.143  6.838   1.00 54.74 71  C 1 
ATOM 4557 N NH2   . ARG C 3 71  ? -2.552  35.900  7.417   1.00 53.90 71  C 1 
ATOM 4558 N N     . THR C 3 72  ? -0.677  26.820  9.986   1.00 96.91 72  C 1 
ATOM 4559 C CA    . THR C 3 72  ? 0.100   25.581  9.948   1.00 97.03 72  C 1 
ATOM 4560 C C     . THR C 3 72  ? -0.847  24.406  10.076  1.00 97.34 72  C 1 
ATOM 4561 O O     . THR C 3 72  ? -1.484  24.265  11.122  1.00 95.97 72  C 1 
ATOM 4562 C CB    . THR C 3 72  ? 1.165   25.548  11.051  1.00 95.92 72  C 1 
ATOM 4563 O OG1   . THR C 3 72  ? 2.027   26.662  10.910  1.00 87.64 72  C 1 
ATOM 4564 C CG2   . THR C 3 72  ? 2.042   24.299  10.971  1.00 87.12 72  C 1 
ATOM 4565 N N     . LEU C 3 73  ? -0.896  23.568  9.048   1.00 97.02 73  C 1 
ATOM 4566 C CA    . LEU C 3 73  ? -1.613  22.305  9.087   1.00 97.37 73  C 1 
ATOM 4567 C C     . LEU C 3 73  ? -0.905  21.345  10.052  1.00 97.41 73  C 1 
ATOM 4568 O O     . LEU C 3 73  ? 0.291   21.077  9.892   1.00 96.06 73  C 1 
ATOM 4569 C CB    . LEU C 3 73  ? -1.703  21.735  7.658   1.00 96.94 73  C 1 
ATOM 4570 C CG    . LEU C 3 73  ? -2.501  20.427  7.545   1.00 96.34 73  C 1 
ATOM 4571 C CD1   . LEU C 3 73  ? -3.983  20.653  7.768   1.00 92.90 73  C 1 
ATOM 4572 C CD2   . LEU C 3 73  ? -2.309  19.837  6.146   1.00 92.64 73  C 1 
ATOM 4573 N N     . GLN C 3 74  ? -1.635  20.834  11.035  1.00 97.29 74  C 1 
ATOM 4574 C CA    . GLN C 3 74  ? -1.148  19.940  12.081  1.00 96.97 74  C 1 
ATOM 4575 C C     . GLN C 3 74  ? -1.779  18.543  11.963  1.00 97.27 74  C 1 
ATOM 4576 O O     . GLN C 3 74  ? -2.744  18.343  11.235  1.00 96.44 74  C 1 
ATOM 4577 C CB    . GLN C 3 74  ? -1.425  20.558  13.457  1.00 95.73 74  C 1 
ATOM 4578 C CG    . GLN C 3 74  ? -0.644  21.872  13.674  1.00 91.45 74  C 1 
ATOM 4579 C CD    . GLN C 3 74  ? -0.779  22.425  15.097  1.00 90.39 74  C 1 
ATOM 4580 O OE1   . GLN C 3 74  ? -1.579  21.981  15.895  1.00 82.69 74  C 1 
ATOM 4581 N NE2   . GLN C 3 74  ? 0.004   23.414  15.459  1.00 78.96 74  C 1 
ATOM 4582 N N     . LYS C 3 75  ? -1.219  17.579  12.702  1.00 96.28 75  C 1 
ATOM 4583 C CA    . LYS C 3 75  ? -1.801  16.236  12.800  1.00 96.55 75  C 1 
ATOM 4584 C C     . LYS C 3 75  ? -3.238  16.276  13.327  1.00 96.64 75  C 1 
ATOM 4585 O O     . LYS C 3 75  ? -4.083  15.562  12.804  1.00 95.77 75  C 1 
ATOM 4586 C CB    . LYS C 3 75  ? -0.904  15.335  13.676  1.00 95.47 75  C 1 
ATOM 4587 C CG    . LYS C 3 75  ? -1.445  13.892  13.786  1.00 93.46 75  C 1 
ATOM 4588 C CD    . LYS C 3 75  ? -0.589  12.985  14.686  1.00 90.10 75  C 1 
ATOM 4589 C CE    . LYS C 3 75  ? -1.282  11.624  14.795  1.00 82.45 75  C 1 
ATOM 4590 N NZ    . LYS C 3 75  ? -0.644  10.687  15.754  1.00 74.84 75  C 1 
ATOM 4591 N N     . SER C 3 76  ? -3.524  17.145  14.313  1.00 96.78 76  C 1 
ATOM 4592 C CA    . SER C 3 76  ? -4.857  17.338  14.888  1.00 96.37 76  C 1 
ATOM 4593 C C     . SER C 3 76  ? -5.893  17.794  13.859  1.00 96.40 76  C 1 
ATOM 4594 O O     . SER C 3 76  ? -7.042  17.386  13.931  1.00 95.40 76  C 1 
ATOM 4595 C CB    . SER C 3 76  ? -4.793  18.367  16.022  1.00 95.44 76  C 1 
ATOM 4596 O OG    . SER C 3 76  ? -4.153  19.555  15.588  1.00 90.15 76  C 1 
ATOM 4597 N N     . ASP C 3 77  ? -5.495  18.568  12.844  1.00 96.77 77  C 1 
ATOM 4598 C CA    . ASP C 3 77  ? -6.403  18.997  11.778  1.00 96.80 77  C 1 
ATOM 4599 C C     . ASP C 3 77  ? -6.785  17.828  10.872  1.00 97.15 77  C 1 
ATOM 4600 O O     . ASP C 3 77  ? -7.940  17.701  10.465  1.00 96.31 77  C 1 
ATOM 4601 C CB    . ASP C 3 77  ? -5.753  20.099  10.934  1.00 96.51 77  C 1 
ATOM 4602 C CG    . ASP C 3 77  ? -5.330  21.309  11.756  1.00 95.64 77  C 1 
ATOM 4603 O OD1   . ASP C 3 77  ? -6.135  21.786  12.576  1.00 91.58 77  C 1 
ATOM 4604 O OD2   . ASP C 3 77  ? -4.183  21.782  11.607  1.00 92.09 77  C 1 
ATOM 4605 N N     . ILE C 3 78  ? -5.826  16.947  10.580  1.00 97.19 78  C 1 
ATOM 4606 C CA    . ILE C 3 78  ? -6.069  15.719  9.833   1.00 97.48 78  C 1 
ATOM 4607 C C     . ILE C 3 78  ? -6.963  14.772  10.645  1.00 97.61 78  C 1 
ATOM 4608 O O     . ILE C 3 78  ? -7.898  14.196  10.095  1.00 97.00 78  C 1 
ATOM 4609 C CB    . ILE C 3 78  ? -4.751  15.046  9.411   1.00 97.21 78  C 1 
ATOM 4610 C CG1   . ILE C 3 78  ? -3.808  15.982  8.606   1.00 95.50 78  C 1 
ATOM 4611 C CG2   . ILE C 3 78  ? -5.013  13.764  8.607   1.00 95.68 78  C 1 
ATOM 4612 C CD1   . ILE C 3 78  ? -4.406  16.568  7.328   1.00 87.68 78  C 1 
ATOM 4613 N N     . ALA C 3 79  ? -6.718  14.654  11.958  1.00 97.07 79  C 1 
ATOM 4614 C CA    . ALA C 3 79  ? -7.548  13.870  12.861  1.00 96.83 79  C 1 
ATOM 4615 C C     . ALA C 3 79  ? -9.000  14.354  12.873  1.00 96.87 79  C 1 
ATOM 4616 O O     . ALA C 3 79  ? -9.921  13.552  12.696  1.00 95.63 79  C 1 
ATOM 4617 C CB    . ALA C 3 79  ? -6.955  13.937  14.272  1.00 96.12 79  C 1 
ATOM 4618 N N     . ALA C 3 80  ? -9.200  15.653  12.993  1.00 96.54 80  C 1 
ATOM 4619 C CA    . ALA C 3 80  ? -10.524 16.261  12.968  1.00 96.00 80  C 1 
ATOM 4620 C C     . ALA C 3 80  ? -11.220 16.054  11.615  1.00 96.00 80  C 1 
ATOM 4621 O O     . ALA C 3 80  ? -12.409 15.721  11.583  1.00 94.51 80  C 1 
ATOM 4622 C CB    . ALA C 3 80  ? -10.377 17.740  13.319  1.00 95.21 80  C 1 
ATOM 4623 N N     . ALA C 3 81  ? -10.497 16.182  10.500  1.00 96.37 81  C 1 
ATOM 4624 C CA    . ALA C 3 81  ? -11.035 15.919  9.168   1.00 96.49 81  C 1 
ATOM 4625 C C     . ALA C 3 81  ? -11.482 14.457  9.007   1.00 96.62 81  C 1 
ATOM 4626 O O     . ALA C 3 81  ? -12.574 14.210  8.480   1.00 95.38 81  C 1 
ATOM 4627 C CB    . ALA C 3 81  ? -9.981  16.292  8.124   1.00 96.02 81  C 1 
ATOM 4628 N N     . ILE C 3 82  ? -10.682 13.487  9.474   1.00 96.65 82  C 1 
ATOM 4629 C CA    . ILE C 3 82  ? -11.030 12.062  9.470   1.00 96.72 82  C 1 
ATOM 4630 C C     . ILE C 3 82  ? -12.262 11.817  10.349  1.00 96.48 82  C 1 
ATOM 4631 O O     . ILE C 3 82  ? -13.221 11.198  9.903   1.00 94.93 82  C 1 
ATOM 4632 C CB    . ILE C 3 82  ? -9.819  11.213  9.918   1.00 96.56 82  C 1 
ATOM 4633 C CG1   . ILE C 3 82  ? -8.729  11.248  8.831   1.00 94.60 82  C 1 
ATOM 4634 C CG2   . ILE C 3 82  ? -10.225 9.758   10.211  1.00 94.60 82  C 1 
ATOM 4635 C CD1   . ILE C 3 82  ? -7.354  10.766  9.316   1.00 90.18 82  C 1 
ATOM 4636 N N     . ALA C 3 83  ? -12.272 12.365  11.560  1.00 95.96 83  C 1 
ATOM 4637 C CA    . ALA C 3 83  ? -13.356 12.183  12.515  1.00 95.35 83  C 1 
ATOM 4638 C C     . ALA C 3 83  ? -14.716 12.710  12.014  1.00 94.94 83  C 1 
ATOM 4639 O O     . ALA C 3 83  ? -15.747 12.136  12.352  1.00 92.05 83  C 1 
ATOM 4640 C CB    . ALA C 3 83  ? -12.960 12.877  13.817  1.00 94.06 83  C 1 
ATOM 4641 N N     . ARG C 3 84  ? -14.718 13.794  11.228  1.00 94.94 84  C 1 
ATOM 4642 C CA    . ARG C 3 84  ? -15.929 14.417  10.682  1.00 94.54 84  C 1 
ATOM 4643 C C     . ARG C 3 84  ? -16.377 13.833  9.337   1.00 94.96 84  C 1 
ATOM 4644 O O     . ARG C 3 84  ? -17.453 14.176  8.869   1.00 92.13 84  C 1 
ATOM 4645 C CB    . ARG C 3 84  ? -15.742 15.941  10.569  1.00 92.29 84  C 1 
ATOM 4646 C CG    . ARG C 3 84  ? -15.728 16.666  11.926  1.00 81.04 84  C 1 
ATOM 4647 C CD    . ARG C 3 84  ? -15.674 18.186  11.720  1.00 75.95 84  C 1 
ATOM 4648 N NE    . ARG C 3 84  ? -15.610 18.954  12.984  1.00 68.10 84  C 1 
ATOM 4649 C CZ    . ARG C 3 84  ? -15.540 20.282  13.097  1.00 61.59 84  C 1 
ATOM 4650 N NH1   . ARG C 3 84  ? -15.586 21.074  12.067  1.00 57.85 84  C 1 
ATOM 4651 N NH2   . ARG C 3 84  ? -15.410 20.847  14.257  1.00 54.36 84  C 1 
ATOM 4652 N N     . THR C 3 85  ? -15.575 13.005  8.686   1.00 94.19 85  C 1 
ATOM 4653 C CA    . THR C 3 85  ? -15.879 12.491  7.340   1.00 94.25 85  C 1 
ATOM 4654 C C     . THR C 3 85  ? -16.120 10.989  7.389   1.00 94.56 85  C 1 
ATOM 4655 O O     . THR C 3 85  ? -15.182 10.216  7.541   1.00 92.44 85  C 1 
ATOM 4656 C CB    . THR C 3 85  ? -14.771 12.821  6.339   1.00 93.50 85  C 1 
ATOM 4657 O OG1   . THR C 3 85  ? -14.415 14.187  6.406   1.00 87.73 85  C 1 
ATOM 4658 C CG2   . THR C 3 85  ? -15.218 12.546  4.909   1.00 86.72 85  C 1 
ATOM 4659 N N     . GLU C 3 86  ? -17.390 10.586  7.202   1.00 93.93 86  C 1 
ATOM 4660 C CA    . GLU C 3 86  ? -17.806 9.182   7.309   1.00 93.32 86  C 1 
ATOM 4661 C C     . GLU C 3 86  ? -16.989 8.245   6.407   1.00 94.28 86  C 1 
ATOM 4662 O O     . GLU C 3 86  ? -16.518 7.202   6.853   1.00 92.58 86  C 1 
ATOM 4663 C CB    . GLU C 3 86  ? -19.301 9.099   6.983   1.00 91.00 86  C 1 
ATOM 4664 C CG    . GLU C 3 86  ? -19.894 7.725   7.302   1.00 79.15 86  C 1 
ATOM 4665 C CD    . GLU C 3 86  ? -21.388 7.611   6.965   1.00 69.02 86  C 1 
ATOM 4666 O OE1   . GLU C 3 86  ? -21.931 6.492   7.133   1.00 62.41 86  C 1 
ATOM 4667 O OE2   . GLU C 3 86  ? -21.981 8.623   6.543   1.00 60.48 86  C 1 
ATOM 4668 N N     . VAL C 3 87  ? -16.712 8.637   5.156   1.00 95.03 87  C 1 
ATOM 4669 C CA    . VAL C 3 87  ? -15.924 7.819   4.217   1.00 95.00 87  C 1 
ATOM 4670 C C     . VAL C 3 87  ? -14.465 7.606   4.646   1.00 95.52 87  C 1
[truncated: 112,167 more chars]
