# Supplementary material for: Vernalization regulatory network identifies potential novel functions for genes in the HvVRN2 locus
Source: New Phytol. 2026 Apr 12;250(6):4036–53. doi: 10.1111/nph.71162 (PMC13193379; doi:10.1111/nph.71162)
Supplement: Supplementary file 1 — Dataset S1. Protein models computed by Alphafold. [file NPH-250-4036-s002.xz › Alphafold_models0/Barley/fold_co1_prom1_1_nf_yb1_c4_recortes_summary_confidences_0.json]

{
 "chain_iptm": [
  0.77,
  0.74,
  0.72,
  0.64,
  0.64
 ],
 "chain_pair_iptm": [
  [
   0.23,
   0.86,
   0.67,
   0.77,
   0.78
  ],
  [
   0.86,
   0.77,
   0.87,
   0.61,
   0.62
  ],
  [
   0.67,
   0.87,
   0.63,
   0.68,
   0.68
  ],
  [
   0.77,
   0.61,
   0.68,
   0.27,
   0.49
  ],
  [
   0.78,
   0.62,
   0.68,
   0.49,
   0.27
  ]
 ],
 "chain_pair_pae_min": [
  [
   0.76,
   1.43,
   1.47,
   1.98,
   1.81
  ],
  [
   1.21,
   0.76,
   1.16,
   2.62,
   2.63
  ],
  [
   1.31,
   1.17,
   0.76,
   2.75,
   2.2
  ],
  [
   1.57,
   2.33,
   2.56,
   0.8,
   1.4
  ],
  [
   1.83,
   2.44,
   2.32,
   1.31,
   0.8
  ]
 ],
 "chain_ptm": [
  0.23,
  0.77,
  0.63,
  0.27,
  0.27
 ],
 "fraction_disordered": 0.55,
 "has_clash": 0.0,
 "iptm": 0.76,
 "num_recycles": 10.0,
 "ptm": 0.5,
 "ranking_score": 0.98
}
