# Supplementary material for: Vernalization regulatory network identifies potential novel functions for genes in the HvVRN2 locus
Source: New Phytol. 2026 Apr 12;250(6):4036–53. doi: 10.1111/nph.71162 (PMC13193379; doi:10.1111/nph.71162)
Supplement: Supplementary file 1 — Dataset S1. Protein models computed by Alphafold. [file NPH-250-4036-s002.xz › Alphafold_models0/Barley/fold_2h01g081300_prom1_1_nf_yb7_c3_recortes_model_0.cif]

# By using this file you agree to the legally binding terms of use found at alphafoldserver.com/output-terms
data_6596984e72f61f35
#
_entry.id 6596984e72f61f35
#
loop_
_atom_type.symbol
C 
N 
O 
P 
S 
#
loop_
_audit_author.name
_audit_author.pdbx_ordinal
"Google DeepMind" 1 
"Isomorphic Labs" 2 
#
_audit_conform.dict_location https://raw.githubusercontent.com/ihmwg/ModelCIF/master/dist/mmcif_ma.dic
_audit_conform.dict_name     mmcif_ma.dic
_audit_conform.dict_version  1.4.5
#
loop_
_chem_comp.formula
_chem_comp.formula_weight
_chem_comp.id
_chem_comp.mon_nstd_flag
_chem_comp.name
_chem_comp.pdbx_smiles
_chem_comp.pdbx_synonyms
_chem_comp.type
"C3 H7 N O2"      89.093  ALA y ALANINE                              C[C@H](N)C(O)=O                                             ? "L-PEPTIDE LINKING" 
"C6 H15 N4 O2"    175.209 ARG y ARGININE                             N[C@@H](CCCNC(N)=[NH2+])C(O)=O                              ? "L-PEPTIDE LINKING" 
"C4 H8 N2 O3"     132.118 ASN y ASPARAGINE                           N[C@@H](CC(N)=O)C(O)=O                                      ? "L-PEPTIDE LINKING" 
"C4 H7 N O4"      133.103 ASP y "ASPARTIC ACID"                      N[C@@H](CC(O)=O)C(O)=O                                      ? "L-PEPTIDE LINKING" 
"C3 H7 N O2 S"    121.158 CYS y CYSTEINE                             N[C@@H](CS)C(O)=O                                           ? "L-PEPTIDE LINKING" 
"C10 H14 N5 O6 P" 331.222 DA  y "2'-DEOXYADENOSINE-5'-MONOPHOSPHATE" Nc1ncnc2n(cnc12)[C@H]3C[C@H](O)[C@@H](CO[P](O)(O)=O)O3      ? "DNA LINKING"       
"C9 H14 N3 O7 P"  307.197 DC  y "2'-DEOXYCYTIDINE-5'-MONOPHOSPHATE"  NC1=NC(=O)N(C=C1)[C@H]2C[C@H](O)[C@@H](CO[P](O)(O)=O)O2     ? "DNA LINKING"       
"C10 H14 N5 O7 P" 347.221 DG  y "2'-DEOXYGUANOSINE-5'-MONOPHOSPHATE" NC1=Nc2n(cnc2C(=O)N1)[C@H]3C[C@H](O)[C@@H](CO[P](O)(O)=O)O3 ? "DNA LINKING"       
"C10 H15 N2 O8 P" 322.208 DT  y "THYMIDINE-5'-MONOPHOSPHATE"         CC1=CN([C@H]2C[C@H](O)[C@@H](CO[P](O)(O)=O)O2)C(=O)NC1=O    ? "DNA LINKING"       
"C5 H10 N2 O3"    146.144 GLN y GLUTAMINE                            N[C@@H](CCC(N)=O)C(O)=O                                     ? "L-PEPTIDE LINKING" 
"C5 H9 N O4"      147.129 GLU y "GLUTAMIC ACID"                      N[C@@H](CCC(O)=O)C(O)=O                                     ? "L-PEPTIDE LINKING" 
"C2 H5 N O2"      75.067  GLY y GLYCINE                              NCC(O)=O                                                    ? "PEPTIDE LINKING"   
"C6 H10 N3 O2"    156.162 HIS y HISTIDINE                            N[C@@H](Cc1c[nH]c[nH+]1)C(O)=O                              ? "L-PEPTIDE LINKING" 
"C6 H13 N O2"     131.173 ILE y ISOLEUCINE                           CC[C@H](C)[C@H](N)C(O)=O                                    ? "L-PEPTIDE LINKING" 
"C6 H13 N O2"     131.173 LEU y LEUCINE                              CC(C)C[C@H](N)C(O)=O                                        ? "L-PEPTIDE LINKING" 
"C6 H15 N2 O2"    147.195 LYS y LYSINE                               N[C@@H](CCCC[NH3+])C(O)=O                                   ? "L-PEPTIDE LINKING" 
"C5 H11 N O2 S"   149.211 MET y METHIONINE                           CSCC[C@H](N)C(O)=O                                          ? "L-PEPTIDE LINKING" 
"C9 H11 N O2"     165.189 PHE y PHENYLALANINE                        N[C@@H](Cc1ccccc1)C(O)=O                                    ? "L-PEPTIDE LINKING" 
"C5 H9 N O2"      115.130 PRO y PROLINE                              OC(=O)[C@@H]1CCCN1                                          ? "L-PEPTIDE LINKING" 
"C3 H7 N O3"      105.093 SER y SERINE                               N[C@@H](CO)C(O)=O                                           ? "L-PEPTIDE LINKING" 
"C4 H9 N O3"      119.119 THR y THREONINE                            C[C@@H](O)[C@H](N)C(O)=O                                    ? "L-PEPTIDE LINKING" 
"C11 H12 N2 O2"   204.225 TRP y TRYPTOPHAN                           N[C@@H](Cc1c[nH]c2ccccc12)C(O)=O                            ? "L-PEPTIDE LINKING" 
"C9 H11 N O3"     181.189 TYR y TYROSINE                             N[C@@H](Cc1ccc(O)cc1)C(O)=O                                 ? "L-PEPTIDE LINKING" 
"C5 H11 N O2"     117.146 VAL y VALINE                               CC(C)[C@H](N)C(O)=O                                         ? "L-PEPTIDE LINKING" 
#
_citation.book_publisher          ?
_citation.country                 UK
_citation.id                      primary
_citation.journal_full            Nature
_citation.journal_id_ASTM         NATUAS
_citation.journal_id_CSD          0006
_citation.journal_id_ISSN         0028-0836
_citation.journal_volume          ?
_citation.page_first              ?
_citation.page_last               ?
_citation.pdbx_database_id_DOI    ?
_citation.pdbx_database_id_PubMed ?
_citation.title                   "Accurate structure prediction of biomolecular interactions with AlphaFold 3"
_citation.year                    2024
#
loop_
_citation_author.citation_id
_citation_author.name
_citation_author.ordinal
primary "Google DeepMind" 1 
primary "Isomorphic Labs" 2 
#
loop_
_entity.id
_entity.pdbx_description
_entity.type
1 . polymer 
2 . polymer 
3 . polymer 
4 . polymer 
5 . polymer 
#
loop_
_entity_poly.entity_id
_entity_poly.pdbx_strand_id
_entity_poly.type
1 A polypeptide(L)          
2 B polypeptide(L)          
3 C polypeptide(L)          
4 D polydeoxyribonucleotide 
5 E polydeoxyribonucleotide 
#
loop_
_entity_poly_seq.entity_id
_entity_poly_seq.hetero
_entity_poly_seq.mon_id
_entity_poly_seq.num
1 n MET 1   
1 n PRO 2   
1 n ARG 3   
1 n CYS 4   
1 n ASN 5   
1 n LYS 6   
1 n CYS 7   
1 n LEU 8   
1 n SER 9   
1 n GLU 10  
1 n ASN 11  
1 n ASP 12  
1 n SER 13  
1 n ALA 14  
1 n SER 15  
1 n GLU 16  
1 n ASP 17  
1 n ARG 18  
1 n HIS 19  
1 n TRP 20  
1 n HIS 21  
1 n ARG 22  
1 n THR 23  
1 n ALA 24  
1 n THR 25  
1 n LEU 26  
1 n PHE 27  
1 n MET 28  
1 n ASN 29  
1 n CYS 30  
1 n VAL 31  
1 n SER 32  
1 n ASN 33  
1 n GLY 34  
1 n THR 35  
1 n VAL 36  
1 n TYR 37  
1 n GLU 38  
1 n GLU 39  
1 n ALA 40  
1 n VAL 41  
1 n GLY 42  
1 n ARG 43  
1 n GLU 44  
1 n GLY 45  
1 n CYS 46  
1 n TRP 47  
1 n ALA 48  
1 n ARG 49  
1 n LEU 50  
1 n CYS 51  
1 n ASP 52  
1 n GLY 53  
1 n CYS 54  
1 n CYS 55  
1 n THR 56  
1 n VAL 57  
1 n PRO 58  
1 n SER 59  
1 n VAL 60  
1 n VAL 61  
1 n TYR 62  
1 n CYS 63  
1 n ARG 64  
1 n ALA 65  
1 n ASP 66  
1 n SER 67  
1 n ALA 68  
1 n TYR 69  
1 n LEU 70  
1 n CYS 71  
1 n ALA 72  
1 n SER 73  
1 n CYS 74  
1 n ASP 75  
1 n ALA 76  
1 n GLN 77  
1 n ILE 78  
1 n HIS 79  
1 n ALA 80  
1 n ALA 81  
1 n ASN 82  
1 n ARG 83  
1 n VAL 84  
1 n ALA 85  
1 n SER 86  
1 n ARG 87  
1 n HIS 88  
1 n GLU 89  
1 n ARG 90  
1 n VAL 91  
1 n LEU 92  
1 n LEU 93  
1 n SER 94  
1 n GLU 95  
1 n ALA 96  
1 n TYR 97  
1 n LYS 98  
1 n HIS 99  
1 n ALA 100 
1 n PRO 101 
1 n VAL 102 
1 n MET 103 
1 n LEU 104 
1 n ASP 105 
1 n CYS 106 
1 n HIS 107 
1 n ALA 108 
1 n ASP 109 
1 n ALA 110 
1 n ALA 111 
1 n ALA 112 
1 n LEU 113 
1 n CYS 114 
1 n ALA 115 
1 n ALA 116 
1 n TYR 117 
1 n GLU 118 
1 n ALA 119 
1 n GLN 120 
1 n VAL 121 
1 n HIS 122 
1 n TYR 123 
1 n ALA 124 
1 n ASN 125 
1 n LEU 126 
1 n LEU 127 
1 n THR 128 
1 n VAL 129 
1 n MET 130 
1 n HIS 131 
1 n GLN 132 
1 n ARG 133 
1 n MET 134 
1 n PRO 135 
1 n VAL 136 
1 n VAL 137 
1 n SER 138 
1 n HIS 139 
1 n PRO 140 
1 n ALA 141 
1 n VAL 142 
1 n ALA 143 
1 n ILE 144 
1 n PRO 145 
1 n PRO 146 
1 n VAL 147 
1 n SER 148 
1 n LEU 149 
1 n PHE 150 
1 n ALA 151 
1 n GLU 152 
1 n ALA 153 
1 n GLU 154 
1 n ALA 155 
1 n THR 156 
1 n ALA 157 
1 n PRO 158 
1 n VAL 159 
1 n LEU 160 
1 n GLY 161 
1 n ARG 162 
1 n LYS 163 
1 n GLU 164 
1 n GLU 165 
1 n ASP 166 
1 n THR 167 
1 n SER 168 
1 n TRP 169 
1 n LEU 170 
1 n LEU 171 
1 n LEU 172 
1 n SER 173 
1 n LYS 174 
1 n ASP 175 
1 n SER 176 
1 n ASP 177 
1 n ASN 178 
1 n HIS 179 
1 n ASN 180 
1 n ARG 181 
1 n SER 182 
1 n GLY 183 
1 n ASN 184 
1 n ASN 185 
1 n SER 186 
1 n SER 187 
1 n THR 188 
1 n SER 189 
1 n SER 190 
1 n SER 191 
1 n SER 192 
1 n GLN 193 
1 n TYR 194 
1 n PHE 195 
1 n GLY 196 
1 n GLU 197 
1 n VAL 198 
1 n ASP 199 
1 n GLN 200 
1 n TYR 201 
1 n PHE 202 
1 n ASP 203 
1 n LEU 204 
1 n VAL 205 
1 n GLY 206 
1 n TYR 207 
1 n ASN 208 
1 n SER 209 
1 n TYR 210 
1 n TYR 211 
1 n ASP 212 
1 n SER 213 
1 n HIS 214 
1 n MET 215 
1 n SER 216 
1 n ASN 217 
1 n GLN 218 
1 n GLU 219 
1 n GLN 220 
1 n TYR 221 
1 n VAL 222 
1 n MET 223 
1 n GLN 224 
1 n GLU 225 
1 n GLN 226 
1 n GLN 227 
1 n HIS 228 
1 n LEU 229 
1 n GLN 230 
1 n GLN 231 
1 n MET 232 
1 n GLN 233 
1 n LYS 234 
1 n GLU 235 
1 n TYR 236 
1 n ALA 237 
1 n GLU 238 
1 n GLN 239 
1 n GLN 240 
1 n MET 241 
1 n GLN 242 
1 n LYS 243 
1 n GLU 244 
1 n TYR 245 
1 n VAL 246 
1 n GLU 247 
1 n ASN 248 
1 n GLU 249 
1 n GLY 250 
1 n SER 251 
1 n GLU 252 
1 n CYS 253 
1 n ILE 254 
1 n VAL 255 
1 n PRO 256 
1 n SER 257 
1 n GLN 258 
1 n SER 259 
1 n THR 260 
1 n ILE 261 
1 n VAL 262 
1 n ARG 263 
1 n ARG 264 
1 n PRO 265 
1 n HIS 266 
1 n GLN 267 
1 n SER 268 
1 n GLY 269 
1 n TYR 270 
1 n ALA 271 
1 n PRO 272 
1 n LEU 273 
1 n VAL 274 
1 n GLY 275 
1 n ALA 276 
1 n GLU 277 
1 n GLN 278 
1 n ALA 279 
1 n ALA 280 
1 n SER 281 
1 n ALA 282 
1 n THR 283 
1 n ALA 284 
1 n GLY 285 
1 n ALA 286 
1 n SER 287 
1 n ALA 288 
1 n TYR 289 
1 n THR 290 
1 n ASP 291 
1 n SER 292 
1 n VAL 293 
1 n ASN 294 
1 n ASN 295 
1 n SER 296 
1 n ILE 297 
1 n SER 298 
1 n PHE 299 
1 n SER 300 
1 n MET 301 
1 n GLU 302 
1 n ALA 303 
1 n GLY 304 
1 n ILE 305 
1 n VAL 306 
1 n PRO 307 
1 n ASP 308 
1 n ASN 309 
1 n THR 310 
1 n VAL 311 
1 n GLN 312 
1 n SER 313 
1 n SER 314 
1 n ILE 315 
1 n LEU 316 
1 n ARG 317 
1 n PRO 318 
1 n ALA 319 
1 n GLY 320 
1 n ALA 321 
1 n ILE 322 
1 n GLY 323 
1 n LEU 324 
1 n PHE 325 
1 n SER 326 
1 n SER 327 
1 n PRO 328 
1 n SER 329 
1 n LEU 330 
1 n GLN 331 
1 n THR 332 
1 n PRO 333 
1 n LEU 334 
1 n HIS 335 
1 n PHE 336 
1 n SER 337 
1 n SER 338 
1 n LYS 339 
1 n GLU 340 
1 n ARG 341 
1 n GLU 342 
1 n ALA 343 
1 n ARG 344 
1 n VAL 345 
1 n LEU 346 
1 n ARG 347 
1 n TYR 348 
1 n LYS 349 
1 n GLU 350 
1 n LYS 351 
1 n LYS 352 
1 n LYS 353 
1 n SER 354 
1 n ARG 355 
1 n LYS 356 
1 n PHE 357 
1 n GLU 358 
1 n LYS 359 
1 n THR 360 
1 n THR 361 
1 n ARG 362 
1 n TYR 363 
1 n ALA 364 
1 n THR 365 
1 n ARG 366 
1 n LYS 367 
1 n ALA 368 
1 n TYR 369 
1 n ALA 370 
1 n GLU 371 
1 n ALA 372 
1 n ARG 373 
1 n PRO 374 
1 n ARG 375 
1 n ILE 376 
1 n LYS 377 
1 n GLY 378 
1 n ARG 379 
1 n PHE 380 
1 n ALA 381 
1 n LYS 382 
1 n ARG 383 
1 n SER 384 
1 n ASP 385 
1 n ALA 386 
1 n GLU 387 
1 n MET 388 
1 n GLU 389 
1 n VAL 390 
1 n ASP 391 
1 n GLN 392 
1 n THR 393 
1 n PHE 394 
1 n SER 395 
1 n THR 396 
1 n ALA 397 
1 n ALA 398 
1 n LEU 399 
1 n SER 400 
1 n ASP 401 
1 n SER 402 
1 n SER 403 
1 n TYR 404 
1 n SER 405 
1 n THR 406 
1 n VAL 407 
1 n PRO 408 
1 n TRP 409 
1 n PHE 410 
2 n GLU 1   
2 n ASN 2   
2 n PRO 3   
2 n ALA 4   
2 n ALA 5   
2 n GLU 6   
2 n GLY 7   
2 n GLY 8   
2 n SER 9   
2 n ALA 10  
2 n LEU 11  
2 n PRO 12  
2 n MET 13  
2 n ALA 14  
2 n ASN 15  
2 n VAL 16  
2 n VAL 17  
2 n ARG 18  
2 n LEU 19  
2 n MET 20  
2 n ARG 21  
2 n ARG 22  
2 n VAL 23  
2 n LEU 24  
2 n PRO 25  
2 n SER 26  
2 n ASN 27  
2 n VAL 28  
2 n LYS 29  
2 n ILE 30  
2 n ALA 31  
2 n GLU 32  
2 n SER 33  
2 n ALA 34  
2 n LYS 35  
2 n GLN 36  
2 n LEU 37  
2 n THR 38  
2 n HIS 39  
2 n ASP 40  
2 n CYS 41  
2 n ALA 42  
2 n VAL 43  
2 n GLU 44  
2 n PHE 45  
2 n VAL 46  
2 n GLY 47  
2 n PHE 48  
2 n VAL 49  
2 n ARG 50  
2 n GLY 51  
2 n GLU 52  
2 n ALA 53  
2 n SER 54  
2 n GLU 55  
2 n ARG 56  
2 n ALA 57  
2 n ARG 58  
2 n SER 59  
2 n GLU 60  
2 n TYR 61  
2 n ARG 62  
2 n ARG 63  
2 n THR 64  
2 n VAL 65  
2 n ALA 66  
2 n PRO 67  
2 n GLU 68  
2 n ASP 69  
2 n PHE 70  
2 n THR 71  
2 n TRP 72  
2 n SER 73  
2 n CYS 74  
2 n GLN 75  
2 n SER 76  
2 n LEU 77  
2 n GLY 78  
2 n PHE 79  
2 n ASP 80  
2 n SER 81  
2 n TYR 82  
2 n VAL 83  
2 n GLN 84  
2 n PRO 85  
2 n MET 86  
2 n GLN 87  
2 n THR 88  
2 n TYR 89  
2 n LEU 90  
2 n ARG 91  
2 n GLY 92  
2 n TYR 93  
2 n ARG 94  
2 n GLU 95  
3 n ASN 1   
3 n SER 2   
3 n PHE 3   
3 n HIS 4   
3 n LEU 5   
3 n LYS 6   
3 n GLN 7   
3 n CYS 8   
3 n VAL 9   
3 n LYS 10  
3 n ARG 11  
3 n TYR 12  
3 n SER 13  
3 n SER 14  
3 n PHE 15  
3 n ASP 16  
3 n PHE 17  
3 n LEU 18  
3 n THR 19  
3 n GLU 20  
3 n ILE 21  
3 n VAL 22  
3 n ASN 23  
3 n LYS 24  
3 n VAL 25  
3 n PRO 26  
3 n ASP 27  
3 n LEU 28  
3 n GLY 29  
3 n GLY 30  
3 n GLY 31  
3 n GLU 32  
3 n SER 33  
3 n CYS 34  
3 n GLY 35  
3 n ASP 36  
3 n GLU 37  
3 n ARG 38  
3 n GLY 39  
3 n LEU 40  
3 n PRO 41  
3 n ARG 42  
3 n ARG 43  
3 n ARG 44  
3 n LYS 45  
3 n PHE 46  
3 n SER 47  
3 n ASN 48  
3 n GLY 49  
3 n SER 50  
3 n ASP 51  
3 n PRO 52  
3 n GLU 53  
3 n ASN 54  
3 n GLU 55  
3 n GLU 56  
3 n PRO 57  
3 n ARG 58  
3 n SER 59  
3 n SER 60  
3 n LYS 61  
3 n MET 62  
3 n PRO 63  
3 n ILE 64  
3 n ARG 65  
3 n ASN 66  
3 n LEU 67  
3 n ASN 68  
3 n THR 69  
3 n SER 70  
3 n PRO 71  
3 n ARG 72  
3 n GLY 73  
3 n ARG 74  
3 n GLY 75  
3 n ARG 76  
3 n GLY 77  
3 n ARG 78  
3 n GLY 79  
3 n ARG 80  
3 n GLY 81  
3 n ARG 82  
3 n GLY 83  
3 n ARG 84  
3 n PRO 85  
3 n PRO 86  
3 n THR 87  
3 n LYS 88  
3 n ARG 89  
3 n LYS 90  
3 n GLU 91  
3 n ILE 92  
3 n GLY 93  
3 n TYR 94  
3 n VAL 95  
3 n GLN 96  
3 n PHE 97  
3 n GLU 98  
3 n ASP 99  
3 n GLU 100 
3 n SER 101 
3 n SER 102 
3 n MET 103 
3 n PHE 104 
3 n ALA 105 
3 n GLU 106 
3 n GLN 107 
3 n SER 108 
3 n GLU 109 
3 n PRO 110 
3 n LEU 111 
3 n PRO 112 
3 n GLY 113 
3 n ASP 114 
3 n GLU 115 
3 n ILE 116 
3 n VAL 117 
3 n PRO 118 
3 n GLU 119 
3 n THR 120 
3 n ASN 121 
3 n ARG 122 
3 n GLY 123 
3 n ASN 124 
3 n GLU 125 
3 n SER 126 
3 n ILE 127 
3 n PRO 128 
3 n GLN 129 
3 n SER 130 
3 n SER 131 
3 n HIS 132 
3 n PRO 133 
3 n VAL 134 
3 n ALA 135 
3 n GLU 136 
3 n ALA 137 
3 n PRO 138 
3 n SER 139 
3 n ALA 140 
3 n ALA 141 
3 n THR 142 
3 n PRO 143 
3 n ALA 144 
3 n VAL 145 
3 n THR 146 
3 n SER 147 
3 n LYS 148 
3 n VAL 149 
3 n GLU 150 
3 n GLU 151 
3 n ALA 152 
4 n DC  1   
4 n DA  2   
4 n DC  3   
4 n DG  4   
4 n DC  5   
4 n DA  6   
4 n DC  7   
4 n DC  8   
4 n DA  9   
4 n DG  10  
4 n DA  11  
4 n DC  12  
4 n DC  13  
4 n DA  14  
4 n DC  15  
4 n DA  16  
4 n DC  17  
4 n DC  18  
4 n DA  19  
4 n DG  20  
4 n DA  21  
4 n DA  22  
4 n DA  23  
4 n DC  24  
4 n DA  25  
4 n DA  26  
4 n DA  27  
4 n DC  28  
4 n DA  29  
4 n DA  30  
4 n DA  31  
5 n DT  1   
5 n DT  2   
5 n DT  3   
5 n DG  4   
5 n DT  5   
5 n DT  6   
5 n DT  7   
5 n DG  8   
5 n DT  9   
5 n DT  10  
5 n DT  11  
5 n DC  12  
5 n DT  13  
5 n DG  14  
5 n DG  15  
5 n DT  16  
5 n DG  17  
5 n DT  18  
5 n DG  19  
5 n DG  20  
5 n DT  21  
5 n DC  22  
5 n DT  23  
5 n DG  24  
5 n DG  25  
5 n DT  26  
5 n DG  27  
5 n DC  28  
5 n DG  29  
5 n DT  30  
5 n DG  31  
#
_ma_data.content_type "model coordinates"
_ma_data.id           1
_ma_data.name         Model
#
_ma_model_list.data_id          1
_ma_model_list.model_group_id   1
_ma_model_list.model_group_name "AlphaFold-beta-20231127 (927599d6-1efe-4fa9-85d2-a29f909d212e @ 2024-12-02 03:36:51)"
_ma_model_list.model_id         1
_ma_model_list.model_name       "Top ranked model"
_ma_model_list.model_type       "Ab initio model"
_ma_model_list.ordinal_id       1
#
loop_
_ma_protocol_step.method_type
_ma_protocol_step.ordinal_id
_ma_protocol_step.protocol_id
_ma_protocol_step.step_id
"coevolution MSA" 1 1 1 
"template search" 2 1 2 
modeling          3 1 3 
#
loop_
_ma_qa_metric.id
_ma_qa_metric.mode
_ma_qa_metric.name
_ma_qa_metric.software_group_id
_ma_qa_metric.type
1 global pLDDT 1 pLDDT 
2 local  pLDDT 1 pLDDT 
#
_ma_qa_metric_global.metric_id    1
_ma_qa_metric_global.metric_value 59.29
_ma_qa_metric_global.model_id     1
_ma_qa_metric_global.ordinal_id   1
#
_ma_software_group.group_id    1
_ma_software_group.ordinal_id  1
_ma_software_group.software_id 1
#
loop_
_ma_target_entity.data_id
_ma_target_entity.entity_id
_ma_target_entity.origin
1 1 . 
1 2 . 
1 3 . 
1 4 . 
1 5 . 
#
loop_
_ma_target_entity_instance.asym_id
_ma_target_entity_instance.details
_ma_target_entity_instance.entity_id
A . 1 
B . 2 
C . 3 
D . 4 
E . 5 
#
loop_
_pdbx_data_usage.details
_pdbx_data_usage.id
_pdbx_data_usage.type
_pdbx_data_usage.url
;NON-COMMERCIAL USE ONLY, BY USING THIS FILE YOU AGREE TO THE TERMS OF USE FOUND
AT alphafoldserver.com/output-terms.
;
1 license    ? 
;THE INFORMATION IS NOT INTENDED FOR, HAS NOT BEEN VALIDATED FOR, AND IS NOT
APPROVED FOR CLINICAL USE. IT SHOULD NOT BE USED FOR CLINICAL PURPOSE OR RELIED
ON FOR MEDICAL OR OTHER PROFESSIONAL ADVICE. IT IS THEORETICAL MODELLING ONLY
AND CAUTION SHOULD BE EXERCISED IN ITS USE. IT IS PROVIDED "AS-IS" WITHOUT ANY
WARRANTY OF ANY KIND, WHETHER EXPRESSED OR IMPLIED. NO WARRANTY IS GIVEN THAT
USE OF THE INFORMATION SHALL NOT INFRINGE THE RIGHTS OF ANY THIRD PARTY.
;
2 disclaimer ? 
#
loop_
_pdbx_poly_seq_scheme.asym_id
_pdbx_poly_seq_scheme.auth_seq_num
_pdbx_poly_seq_scheme.entity_id
_pdbx_poly_seq_scheme.hetero
_pdbx_poly_seq_scheme.mon_id
_pdbx_poly_seq_scheme.pdb_ins_code
_pdbx_poly_seq_scheme.pdb_seq_num
_pdbx_poly_seq_scheme.pdb_strand_id
_pdbx_poly_seq_scheme.seq_id
A 1   1 n MET . 1   A 1   
A 2   1 n PRO . 2   A 2   
A 3   1 n ARG . 3   A 3   
A 4   1 n CYS . 4   A 4   
A 5   1 n ASN . 5   A 5   
A 6   1 n LYS . 6   A 6   
A 7   1 n CYS . 7   A 7   
A 8   1 n LEU . 8   A 8   
A 9   1 n SER . 9   A 9   
A 10  1 n GLU . 10  A 10  
A 11  1 n ASN . 11  A 11  
A 12  1 n ASP . 12  A 12  
A 13  1 n SER . 13  A 13  
A 14  1 n ALA . 14  A 14  
A 15  1 n SER . 15  A 15  
A 16  1 n GLU . 16  A 16  
A 17  1 n ASP . 17  A 17  
A 18  1 n ARG . 18  A 18  
A 19  1 n HIS . 19  A 19  
A 20  1 n TRP . 20  A 20  
A 21  1 n HIS . 21  A 21  
A 22  1 n ARG . 22  A 22  
A 23  1 n THR . 23  A 23  
A 24  1 n ALA . 24  A 24  
A 25  1 n THR . 25  A 25  
A 26  1 n LEU . 26  A 26  
A 27  1 n PHE . 27  A 27  
A 28  1 n MET . 28  A 28  
A 29  1 n ASN . 29  A 29  
A 30  1 n CYS . 30  A 30  
A 31  1 n VAL . 31  A 31  
A 32  1 n SER . 32  A 32  
A 33  1 n ASN . 33  A 33  
A 34  1 n GLY . 34  A 34  
A 35  1 n THR . 35  A 35  
A 36  1 n VAL . 36  A 36  
A 37  1 n TYR . 37  A 37  
A 38  1 n GLU . 38  A 38  
A 39  1 n GLU . 39  A 39  
A 40  1 n ALA . 40  A 40  
A 41  1 n VAL . 41  A 41  
A 42  1 n GLY . 42  A 42  
A 43  1 n ARG . 43  A 43  
A 44  1 n GLU . 44  A 44  
A 45  1 n GLY . 45  A 45  
A 46  1 n CYS . 46  A 46  
A 47  1 n TRP . 47  A 47  
A 48  1 n ALA . 48  A 48  
A 49  1 n ARG . 49  A 49  
A 50  1 n LEU . 50  A 50  
A 51  1 n CYS . 51  A 51  
A 52  1 n ASP . 52  A 52  
A 53  1 n GLY . 53  A 53  
A 54  1 n CYS . 54  A 54  
A 55  1 n CYS . 55  A 55  
A 56  1 n THR . 56  A 56  
A 57  1 n VAL . 57  A 57  
A 58  1 n PRO . 58  A 58  
A 59  1 n SER . 59  A 59  
A 60  1 n VAL . 60  A 60  
A 61  1 n VAL . 61  A 61  
A 62  1 n TYR . 62  A 62  
A 63  1 n CYS . 63  A 63  
A 64  1 n ARG . 64  A 64  
A 65  1 n ALA . 65  A 65  
A 66  1 n ASP . 66  A 66  
A 67  1 n SER . 67  A 67  
A 68  1 n ALA . 68  A 68  
A 69  1 n TYR . 69  A 69  
A 70  1 n LEU . 70  A 70  
A 71  1 n CYS . 71  A 71  
A 72  1 n ALA . 72  A 72  
A 73  1 n SER . 73  A 73  
A 74  1 n CYS . 74  A 74  
A 75  1 n ASP . 75  A 75  
A 76  1 n ALA . 76  A 76  
A 77  1 n GLN . 77  A 77  
A 78  1 n ILE . 78  A 78  
A 79  1 n HIS . 79  A 79  
A 80  1 n ALA . 80  A 80  
A 81  1 n ALA . 81  A 81  
A 82  1 n ASN . 82  A 82  
A 83  1 n ARG . 83  A 83  
A 84  1 n VAL . 84  A 84  
A 85  1 n ALA . 85  A 85  
A 86  1 n SER . 86  A 86  
A 87  1 n ARG . 87  A 87  
A 88  1 n HIS . 88  A 88  
A 89  1 n GLU . 89  A 89  
A 90  1 n ARG . 90  A 90  
A 91  1 n VAL . 91  A 91  
A 92  1 n LEU . 92  A 92  
A 93  1 n LEU . 93  A 93  
A 94  1 n SER . 94  A 94  
A 95  1 n GLU . 95  A 95  
A 96  1 n ALA . 96  A 96  
A 97  1 n TYR . 97  A 97  
A 98  1 n LYS . 98  A 98  
A 99  1 n HIS . 99  A 99  
A 100 1 n ALA . 100 A 100 
A 101 1 n PRO . 101 A 101 
A 102 1 n VAL . 102 A 102 
A 103 1 n MET . 103 A 103 
A 104 1 n LEU . 104 A 104 
A 105 1 n ASP . 105 A 105 
A 106 1 n CYS . 106 A 106 
A 107 1 n HIS . 107 A 107 
A 108 1 n ALA . 108 A 108 
A 109 1 n ASP . 109 A 109 
A 110 1 n ALA . 110 A 110 
A 111 1 n ALA . 111 A 111 
A 112 1 n ALA . 112 A 112 
A 113 1 n LEU . 113 A 113 
A 114 1 n CYS . 114 A 114 
A 115 1 n ALA . 115 A 115 
A 116 1 n ALA . 116 A 116 
A 117 1 n TYR . 117 A 117 
A 118 1 n GLU . 118 A 118 
A 119 1 n ALA . 119 A 119 
A 120 1 n GLN . 120 A 120 
A 121 1 n VAL . 121 A 121 
A 122 1 n HIS . 122 A 122 
A 123 1 n TYR . 123 A 123 
A 124 1 n ALA . 124 A 124 
A 125 1 n ASN . 125 A 125 
A 126 1 n LEU . 126 A 126 
A 127 1 n LEU . 127 A 127 
A 128 1 n THR . 128 A 128 
A 129 1 n VAL . 129 A 129 
A 130 1 n MET . 130 A 130 
A 131 1 n HIS . 131 A 131 
A 132 1 n GLN . 132 A 132 
A 133 1 n ARG . 133 A 133 
A 134 1 n MET . 134 A 134 
A 135 1 n PRO . 135 A 135 
A 136 1 n VAL . 136 A 136 
A 137 1 n VAL . 137 A 137 
A 138 1 n SER . 138 A 138 
A 139 1 n HIS . 139 A 139 
A 140 1 n PRO . 140 A 140 
A 141 1 n ALA . 141 A 141 
A 142 1 n VAL . 142 A 142 
A 143 1 n ALA . 143 A 143 
A 144 1 n ILE . 144 A 144 
A 145 1 n PRO . 145 A 145 
A 146 1 n PRO . 146 A 146 
A 147 1 n VAL . 147 A 147 
A 148 1 n SER . 148 A 148 
A 149 1 n LEU . 149 A 149 
A 150 1 n PHE . 150 A 150 
A 151 1 n ALA . 151 A 151 
A 152 1 n GLU . 152 A 152 
A 153 1 n ALA . 153 A 153 
A 154 1 n GLU . 154 A 154 
A 155 1 n ALA . 155 A 155 
A 156 1 n THR . 156 A 156 
A 157 1 n ALA . 157 A 157 
A 158 1 n PRO . 158 A 158 
A 159 1 n VAL . 159 A 159 
A 160 1 n LEU . 160 A 160 
A 161 1 n GLY . 161 A 161 
A 162 1 n ARG . 162 A 162 
A 163 1 n LYS . 163 A 163 
A 164 1 n GLU . 164 A 164 
A 165 1 n GLU . 165 A 165 
A 166 1 n ASP . 166 A 166 
A 167 1 n THR . 167 A 167 
A 168 1 n SER . 168 A 168 
A 169 1 n TRP . 169 A 169 
A 170 1 n LEU . 170 A 170 
A 171 1 n LEU . 171 A 171 
A 172 1 n LEU . 172 A 172 
A 173 1 n SER . 173 A 173 
A 174 1 n LYS . 174 A 174 
A 175 1 n ASP . 175 A 175 
A 176 1 n SER . 176 A 176 
A 177 1 n ASP . 177 A 177 
A 178 1 n ASN . 178 A 178 
A 179 1 n HIS . 179 A 179 
A 180 1 n ASN . 180 A 180 
A 181 1 n ARG . 181 A 181 
A 182 1 n SER . 182 A 182 
A 183 1 n GLY . 183 A 183 
A 184 1 n ASN . 184 A 184 
A 185 1 n ASN . 185 A 185 
A 186 1 n SER . 186 A 186 
A 187 1 n SER . 187 A 187 
A 188 1 n THR . 188 A 188 
A 189 1 n SER . 189 A 189 
A 190 1 n SER . 190 A 190 
A 191 1 n SER . 191 A 191 
A 192 1 n SER . 192 A 192 
A 193 1 n GLN . 193 A 193 
A 194 1 n TYR . 194 A 194 
A 195 1 n PHE . 195 A 195 
A 196 1 n GLY . 196 A 196 
A 197 1 n GLU . 197 A 197 
A 198 1 n VAL . 198 A 198 
A 199 1 n ASP . 199 A 199 
A 200 1 n GLN . 200 A 200 
A 201 1 n TYR . 201 A 201 
A 202 1 n PHE . 202 A 202 
A 203 1 n ASP . 203 A 203 
A 204 1 n LEU . 204 A 204 
A 205 1 n VAL . 205 A 205 
A 206 1 n GLY . 206 A 206 
A 207 1 n TYR . 207 A 207 
A 208 1 n ASN . 208 A 208 
A 209 1 n SER . 209 A 209 
A 210 1 n TYR . 210 A 210 
A 211 1 n TYR . 211 A 211 
A 212 1 n ASP . 212 A 212 
A 213 1 n SER . 213 A 213 
A 214 1 n HIS . 214 A 214 
A 215 1 n MET . 215 A 215 
A 216 1 n SER . 216 A 216 
A 217 1 n ASN . 217 A 217 
A 218 1 n GLN . 218 A 218 
A 219 1 n GLU . 219 A 219 
A 220 1 n GLN . 220 A 220 
A 221 1 n TYR . 221 A 221 
A 222 1 n VAL . 222 A 222 
A 223 1 n MET . 223 A 223 
A 224 1 n GLN . 224 A 224 
A 225 1 n GLU . 225 A 225 
A 226 1 n GLN . 226 A 226 
A 227 1 n GLN . 227 A 227 
A 228 1 n HIS . 228 A 228 
A 229 1 n LEU . 229 A 229 
A 230 1 n GLN . 230 A 230 
A 231 1 n GLN . 231 A 231 
A 232 1 n MET . 232 A 232 
A 233 1 n GLN . 233 A 233 
A 234 1 n LYS . 234 A 234 
A 235 1 n GLU . 235 A 235 
A 236 1 n TYR . 236 A 236 
A 237 1 n ALA . 237 A 237 
A 238 1 n GLU . 238 A 238 
A 239 1 n GLN . 239 A 239 
A 240 1 n GLN . 240 A 240 
A 241 1 n MET . 241 A 241 
A 242 1 n GLN . 242 A 242 
A 243 1 n LYS . 243 A 243 
A 244 1 n GLU . 244 A 244 
A 245 1 n TYR . 245 A 245 
A 246 1 n VAL . 246 A 246 
A 247 1 n GLU . 247 A 247 
A 248 1 n ASN . 248 A 248 
A 249 1 n GLU . 249 A 249 
A 250 1 n GLY . 250 A 250 
A 251 1 n SER . 251 A 251 
A 252 1 n GLU . 252 A 252 
A 253 1 n CYS . 253 A 253 
A 254 1 n ILE . 254 A 254 
A 255 1 n VAL . 255 A 255 
A 256 1 n PRO . 256 A 256 
A 257 1 n SER . 257 A 257 
A 258 1 n GLN . 258 A 258 
A 259 1 n SER . 259 A 259 
A 260 1 n THR . 260 A 260 
A 261 1 n ILE . 261 A 261 
A 262 1 n VAL . 262 A 262 
A 263 1 n ARG . 263 A 263 
A 264 1 n ARG . 264 A 264 
A 265 1 n PRO . 265 A 265 
A 266 1 n HIS . 266 A 266 
A 267 1 n GLN . 267 A 267 
A 268 1 n SER . 268 A 268 
A 269 1 n GLY . 269 A 269 
A 270 1 n TYR . 270 A 270 
A 271 1 n ALA . 271 A 271 
A 272 1 n PRO . 272 A 272 
A 273 1 n LEU . 273 A 273 
A 274 1 n VAL . 274 A 274 
A 275 1 n GLY . 275 A 275 
A 276 1 n ALA . 276 A 276 
A 277 1 n GLU . 277 A 277 
A 278 1 n GLN . 278 A 278 
A 279 1 n ALA . 279 A 279 
A 280 1 n ALA . 280 A 280 
A 281 1 n SER . 281 A 281 
A 282 1 n ALA . 282 A 282 
A 283 1 n THR . 283 A 283 
A 284 1 n ALA . 284 A 284 
A 285 1 n GLY . 285 A 285 
A 286 1 n ALA . 286 A 286 
A 287 1 n SER . 287 A 287 
A 288 1 n ALA . 288 A 288 
A 289 1 n TYR . 289 A 289 
A 290 1 n THR . 290 A 290 
A 291 1 n ASP . 291 A 291 
A 292 1 n SER . 292 A 292 
A 293 1 n VAL . 293 A 293 
A 294 1 n ASN . 294 A 294 
A 295 1 n ASN . 295 A 295 
A 296 1 n SER . 296 A 296 
A 297 1 n ILE . 297 A 297 
A 298 1 n SER . 298 A 298 
A 299 1 n PHE . 299 A 299 
A 300 1 n SER . 300 A 300 
A 301 1 n MET . 301 A 301 
A 302 1 n GLU . 302 A 302 
A 303 1 n ALA . 303 A 303 
A 304 1 n GLY . 304 A 304 
A 305 1 n ILE . 305 A 305 
A 306 1 n VAL . 306 A 306 
A 307 1 n PRO . 307 A 307 
A 308 1 n ASP . 308 A 308 
A 309 1 n ASN . 309 A 309 
A 310 1 n THR . 310 A 310 
A 311 1 n VAL . 311 A 311 
A 312 1 n GLN . 312 A 312 
A 313 1 n SER . 313 A 313 
A 314 1 n SER . 314 A 314 
A 315 1 n ILE . 315 A 315 
A 316 1 n LEU . 316 A 316 
A 317 1 n ARG . 317 A 317 
A 318 1 n PRO . 318 A 318 
A 319 1 n ALA . 319 A 319 
A 320 1 n GLY . 320 A 320 
A 321 1 n ALA . 321 A 321 
A 322 1 n ILE . 322 A 322 
A 323 1 n GLY . 323 A 323 
A 324 1 n LEU . 324 A 324 
A 325 1 n PHE . 325 A 325 
A 326 1 n SER . 326 A 326 
A 327 1 n SER . 327 A 327 
A 328 1 n PRO . 328 A 328 
A 329 1 n SER . 329 A 329 
A 330 1 n LEU . 330 A 330 
A 331 1 n GLN . 331 A 331 
A 332 1 n THR . 332 A 332 
A 333 1 n PRO . 333 A 333 
A 334 1 n LEU . 334 A 334 
A 335 1 n HIS . 335 A 335 
A 336 1 n PHE . 336 A 336 
A 337 1 n SER . 337 A 337 
A 338 1 n SER . 338 A 338 
A 339 1 n LYS . 339 A 339 
A 340 1 n GLU . 340 A 340 
A 341 1 n ARG . 341 A 341 
A 342 1 n GLU . 342 A 342 
A 343 1 n ALA . 343 A 343 
A 344 1 n ARG . 344 A 344 
A 345 1 n VAL . 345 A 345 
A 346 1 n LEU . 346 A 346 
A 347 1 n ARG . 347 A 347 
A 348 1 n TYR . 348 A 348 
A 349 1 n LYS . 349 A 349 
A 350 1 n GLU . 350 A 350 
A 351 1 n LYS . 351 A 351 
A 352 1 n LYS . 352 A 352 
A 353 1 n LYS . 353 A 353 
A 354 1 n SER . 354 A 354 
A 355 1 n ARG . 355 A 355 
A 356 1 n LYS . 356 A 356 
A 357 1 n PHE . 357 A 357 
A 358 1 n GLU . 358 A 358 
A 359 1 n LYS . 359 A 359 
A 360 1 n THR . 360 A 360 
A 361 1 n THR . 361 A 361 
A 362 1 n ARG . 362 A 362 
A 363 1 n TYR . 363 A 363 
A 364 1 n ALA . 364 A 364 
A 365 1 n THR . 365 A 365 
A 366 1 n ARG . 366 A 366 
A 367 1 n LYS . 367 A 367 
A 368 1 n ALA . 368 A 368 
A 369 1 n TYR . 369 A 369 
A 370 1 n ALA . 370 A 370 
A 371 1 n GLU . 371 A 371 
A 372 1 n ALA . 372 A 372 
A 373 1 n ARG . 373 A 373 
A 374 1 n PRO . 374 A 374 
A 375 1 n ARG . 375 A 375 
A 376 1 n ILE . 376 A 376 
A 377 1 n LYS . 377 A 377 
A 378 1 n GLY . 378 A 378 
A 379 1 n ARG . 379 A 379 
A 380 1 n PHE . 380 A 380 
A 381 1 n ALA . 381 A 381 
A 382 1 n LYS . 382 A 382 
A 383 1 n ARG . 383 A 383 
A 384 1 n SER . 384 A 384 
A 385 1 n ASP . 385 A 385 
A 386 1 n ALA . 386 A 386 
A 387 1 n GLU . 387 A 387 
A 388 1 n MET . 388 A 388 
A 389 1 n GLU . 389 A 389 
A 390 1 n VAL . 390 A 390 
A 391 1 n ASP . 391 A 391 
A 392 1 n GLN . 392 A 392 
A 393 1 n THR . 393 A 393 
A 394 1 n PHE . 394 A 394 
A 395 1 n SER . 395 A 395 
A 396 1 n THR . 396 A 396 
A 397 1 n ALA . 397 A 397 
A 398 1 n ALA . 398 A 398 
A 399 1 n LEU . 399 A 399 
A 400 1 n SER . 400 A 400 
A 401 1 n ASP . 401 A 401 
A 402 1 n SER . 402 A 402 
A 403 1 n SER . 403 A 403 
A 404 1 n TYR . 404 A 404 
A 405 1 n SER . 405 A 405 
A 406 1 n THR . 406 A 406 
A 407 1 n VAL . 407 A 407 
A 408 1 n PRO . 408 A 408 
A 409 1 n TRP . 409 A 409 
A 410 1 n PHE . 410 A 410 
B 1   2 n GLU . 1   B 1   
B 2   2 n ASN . 2   B 2   
B 3   2 n PRO . 3   B 3   
B 4   2 n ALA . 4   B 4   
B 5   2 n ALA . 5   B 5   
B 6   2 n GLU . 6   B 6   
B 7   2 n GLY . 7   B 7   
B 8   2 n GLY . 8   B 8   
B 9   2 n SER . 9   B 9   
B 10  2 n ALA . 10  B 10  
B 11  2 n LEU . 11  B 11  
B 12  2 n PRO . 12  B 12  
B 13  2 n MET . 13  B 13  
B 14  2 n ALA . 14  B 14  
B 15  2 n ASN . 15  B 15  
B 16  2 n VAL . 16  B 16  
B 17  2 n VAL . 17  B 17  
B 18  2 n ARG . 18  B 18  
B 19  2 n LEU . 19  B 19  
B 20  2 n MET . 20  B 20  
B 21  2 n ARG . 21  B 21  
B 22  2 n ARG . 22  B 22  
B 23  2 n VAL . 23  B 23  
B 24  2 n LEU . 24  B 24  
B 25  2 n PRO . 25  B 25  
B 26  2 n SER . 26  B 26  
B 27  2 n ASN . 27  B 27  
B 28  2 n VAL . 28  B 28  
B 29  2 n LYS . 29  B 29  
B 30  2 n ILE . 30  B 30  
B 31  2 n ALA . 31  B 31  
B 32  2 n GLU . 32  B 32  
B 33  2 n SER . 33  B 33  
B 34  2 n ALA . 34  B 34  
B 35  2 n LYS . 35  B 35  
B 36  2 n GLN . 36  B 36  
B 37  2 n LEU . 37  B 37  
B 38  2 n THR . 38  B 38  
B 39  2 n HIS . 39  B 39  
B 40  2 n ASP . 40  B 40  
B 41  2 n CYS . 41  B 41  
B 42  2 n ALA . 42  B 42  
B 43  2 n VAL . 43  B 43  
B 44  2 n GLU . 44  B 44  
B 45  2 n PHE . 45  B 45  
B 46  2 n VAL . 46  B 46  
B 47  2 n GLY . 47  B 47  
B 48  2 n PHE . 48  B 48  
B 49  2 n VAL . 49  B 49  
B 50  2 n ARG . 50  B 50  
B 51  2 n GLY . 51  B 51  
B 52  2 n GLU . 52  B 52  
B 53  2 n ALA . 53  B 53  
B 54  2 n SER . 54  B 54  
B 55  2 n GLU . 55  B 55  
B 56  2 n ARG . 56  B 56  
B 57  2 n ALA . 57  B 57  
B 58  2 n ARG . 58  B 58  
B 59  2 n SER . 59  B 59  
B 60  2 n GLU . 60  B 60  
B 61  2 n TYR . 61  B 61  
B 62  2 n ARG . 62  B 62  
B 63  2 n ARG . 63  B 63  
B 64  2 n THR . 64  B 64  
B 65  2 n VAL . 65  B 65  
B 66  2 n ALA . 66  B 66  
B 67  2 n PRO . 67  B 67  
B 68  2 n GLU . 68  B 68  
B 69  2 n ASP . 69  B 69  
B 70  2 n PHE . 70  B 70  
B 71  2 n THR . 71  B 71  
B 72  2 n TRP . 72  B 72  
B 73  2 n SER . 73  B 73  
B 74  2 n CYS . 74  B 74  
B 75  2 n GLN . 75  B 75  
B 76  2 n SER . 76  B 76  
B 77  2 n LEU . 77  B 77  
B 78  2 n GLY . 78  B 78  
B 79  2 n PHE . 79  B 79  
B 80  2 n ASP . 80  B 80  
B 81  2 n SER . 81  B 81  
B 82  2 n TYR . 82  B 82  
B 83  2 n VAL . 83  B 83  
B 84  2 n GLN . 84  B 84  
B 85  2 n PRO . 85  B 85  
B 86  2 n MET . 86  B 86  
B 87  2 n GLN . 87  B 87  
B 88  2 n THR . 88  B 88  
B 89  2 n TYR . 89  B 89  
B 90  2 n LEU . 90  B 90  
B 91  2 n ARG . 91  B 91  
B 92  2 n GLY . 92  B 92  
B 93  2 n TYR . 93  B 93  
B 94  2 n ARG . 94  B 94  
B 95  2 n GLU . 95  B 95  
C 1   3 n ASN . 1   C 1   
C 2   3 n SER . 2   C 2   
C 3   3 n PHE . 3   C 3   
C 4   3 n HIS . 4   C 4   
C 5   3 n LEU . 5   C 5   
C 6   3 n LYS . 6   C 6   
C 7   3 n GLN . 7   C 7   
C 8   3 n CYS . 8   C 8   
C 9   3 n VAL . 9   C 9   
C 10  3 n LYS . 10  C 10  
C 11  3 n ARG . 11  C 11  
C 12  3 n TYR . 12  C 12  
C 13  3 n SER . 13  C 13  
C 14  3 n SER . 14  C 14  
C 15  3 n PHE . 15  C 15  
C 16  3 n ASP . 16  C 16  
C 17  3 n PHE . 17  C 17  
C 18  3 n LEU . 18  C 18  
C 19  3 n THR . 19  C 19  
C 20  3 n GLU . 20  C 20  
C 21  3 n ILE . 21  C 21  
C 22  3 n VAL . 22  C 22  
C 23  3 n ASN . 23  C 23  
C 24  3 n LYS . 24  C 24  
C 25  3 n VAL . 25  C 25  
C 26  3 n PRO . 26  C 26  
C 27  3 n ASP . 27  C 27  
C 28  3 n LEU . 28  C 28  
C 29  3 n GLY . 29  C 29  
C 30  3 n GLY . 30  C 30  
C 31  3 n GLY . 31  C 31  
C 32  3 n GLU . 32  C 32  
C 33  3 n SER . 33  C 33  
C 34  3 n CYS . 34  C 34  
C 35  3 n GLY . 35  C 35  
C 36  3 n ASP . 36  C 36  
C 37  3 n GLU . 37  C 37  
C 38  3 n ARG . 38  C 38  
C 39  3 n GLY . 39  C 39  
C 40  3 n LEU . 40  C 40  
C 41  3 n PRO . 41  C 41  
C 42  3 n ARG . 42  C 42  
C 43  3 n ARG . 43  C 43  
C 44  3 n ARG . 44  C 44  
C 45  3 n LYS . 45  C 45  
C 46  3 n PHE . 46  C 46  
C 47  3 n SER . 47  C 47  
C 48  3 n ASN . 48  C 48  
C 49  3 n GLY . 49  C 49  
C 50  3 n SER . 50  C 50  
C 51  3 n ASP . 51  C 51  
C 52  3 n PRO . 52  C 52  
C 53  3 n GLU . 53  C 53  
C 54  3 n ASN . 54  C 54  
C 55  3 n GLU . 55  C 55  
C 56  3 n GLU . 56  C 56  
C 57  3 n PRO . 57  C 57  
C 58  3 n ARG . 58  C 58  
C 59  3 n SER . 59  C 59  
C 60  3 n SER . 60  C 60  
C 61  3 n LYS . 61  C 61  
C 62  3 n MET . 62  C 62  
C 63  3 n PRO . 63  C 63  
C 64  3 n ILE . 64  C 64  
C 65  3 n ARG . 65  C 65  
C 66  3 n ASN . 66  C 66  
C 67  3 n LEU . 67  C 67  
C 68  3 n ASN . 68  C 68  
C 69  3 n THR . 69  C 69  
C 70  3 n SER . 70  C 70  
C 71  3 n PRO . 71  C 71  
C 72  3 n ARG . 72  C 72  
C 73  3 n GLY . 73  C 73  
C 74  3 n ARG . 74  C 74  
C 75  3 n GLY . 75  C 75  
C 76  3 n ARG . 76  C 76  
C 77  3 n GLY . 77  C 77  
C 78  3 n ARG . 78  C 78  
C 79  3 n GLY . 79  C 79  
C 80  3 n ARG . 80  C 80  
C 81  3 n GLY . 81  C 81  
C 82  3 n ARG . 82  C 82  
C 83  3 n GLY . 83  C 83  
C 84  3 n ARG . 84  C 84  
C 85  3 n PRO . 85  C 85  
C 86  3 n PRO . 86  C 86  
C 87  3 n THR . 87  C 87  
C 88  3 n LYS . 88  C 88  
C 89  3 n ARG . 89  C 89  
C 90  3 n LYS . 90  C 90  
C 91  3 n GLU . 91  C 91  
C 92  3 n ILE . 92  C 92  
C 93  3 n GLY . 93  C 93  
C 94  3 n TYR . 94  C 94  
C 95  3 n VAL . 95  C 95  
C 96  3 n GLN . 96  C 96  
C 97  3 n PHE . 97  C 97  
C 98  3 n GLU . 98  C 98  
C 99  3 n ASP . 99  C 99  
C 100 3 n GLU . 100 C 100 
C 101 3 n SER . 101 C 101 
C 102 3 n SER . 102 C 102 
C 103 3 n MET . 103 C 103 
C 104 3 n PHE . 104 C 104 
C 105 3 n ALA . 105 C 105 
C 106 3 n GLU . 106 C 106 
C 107 3 n GLN . 107 C 107 
C 108 3 n SER . 108 C 108 
C 109 3 n GLU . 109 C 109 
C 110 3 n PRO . 110 C 110 
C 111 3 n LEU . 111 C 111 
C 112 3 n PRO . 112 C 112 
C 113 3 n GLY . 113 C 113 
C 114 3 n ASP . 114 C 114 
C 115 3 n GLU . 115 C 115 
C 116 3 n ILE . 116 C 116 
C 117 3 n VAL . 117 C 117 
C 118 3 n PRO . 118 C 118 
C 119 3 n GLU . 119 C 119 
C 120 3 n THR . 120 C 120 
C 121 3 n ASN . 121 C 121 
C 122 3 n ARG . 122 C 122 
C 123 3 n GLY . 123 C 123 
C 124 3 n ASN . 124 C 124 
C 125 3 n GLU . 125 C 125 
C 126 3 n SER . 126 C 126 
C 127 3 n ILE . 127 C 127 
C 128 3 n PRO . 128 C 128 
C 129 3 n GLN . 129 C 129 
C 130 3 n SER . 130 C 130 
C 131 3 n SER . 131 C 131 
C 132 3 n HIS . 132 C 132 
C 133 3 n PRO . 133 C 133 
C 134 3 n VAL . 134 C 134 
C 135 3 n ALA . 135 C 135 
C 136 3 n GLU . 136 C 136 
C 137 3 n ALA . 137 C 137 
C 138 3 n PRO . 138 C 138 
C 139 3 n SER . 139 C 139 
C 140 3 n ALA . 140 C 140 
C 141 3 n ALA . 141 C 141 
C 142 3 n THR . 142 C 142 
C 143 3 n PRO . 143 C 143 
C 144 3 n ALA . 144 C 144 
C 145 3 n VAL . 145 C 145 
C 146 3 n THR . 146 C 146 
C 147 3 n SER . 147 C 147 
C 148 3 n LYS . 148 C 148 
C 149 3 n VAL . 149 C 149 
C 150 3 n GLU . 150 C 150 
C 151 3 n GLU . 151 C 151 
C 152 3 n ALA . 152 C 152 
D 1   4 n DC  . 1   D 1   
D 2   4 n DA  . 2   D 2   
D 3   4 n DC  . 3   D 3   
D 4   4 n DG  . 4   D 4   
D 5   4 n DC  . 5   D 5   
D 6   4 n DA  . 6   D 6   
D 7   4 n DC  . 7   D 7   
D 8   4 n DC  . 8   D 8   
D 9   4 n DA  . 9   D 9   
D 10  4 n DG  . 10  D 10  
D 11  4 n DA  . 11  D 11  
D 12  4 n DC  . 12  D 12  
D 13  4 n DC  . 13  D 13  
D 14  4 n DA  . 14  D 14  
D 15  4 n DC  . 15  D 15  
D 16  4 n DA  . 16  D 16  
D 17  4 n DC  . 17  D 17  
D 18  4 n DC  . 18  D 18  
D 19  4 n DA  . 19  D 19  
D 20  4 n DG  . 20  D 20  
D 21  4 n DA  . 21  D 21  
D 22  4 n DA  . 22  D 22  
D 23  4 n DA  . 23  D 23  
D 24  4 n DC  . 24  D 24  
D 25  4 n DA  . 25  D 25  
D 26  4 n DA  . 26  D 26  
D 27  4 n DA  . 27  D 27  
D 28  4 n DC  . 28  D 28  
D 29  4 n DA  . 29  D 29  
D 30  4 n DA  . 30  D 30  
D 31  4 n DA  . 31  D 31  
E 1   5 n DT  . 1   E 1   
E 2   5 n DT  . 2   E 2   
E 3   5 n DT  . 3   E 3   
E 4   5 n DG  . 4   E 4   
E 5   5 n DT  . 5   E 5   
E 6   5 n DT  . 6   E 6   
E 7   5 n DT  . 7   E 7   
E 8   5 n DG  . 8   E 8   
E 9   5 n DT  . 9   E 9   
E 10  5 n DT  . 10  E 10  
E 11  5 n DT  . 11  E 11  
E 12  5 n DC  . 12  E 12  
E 13  5 n DT  . 13  E 13  
E 14  5 n DG  . 14  E 14  
E 15  5 n DG  . 15  E 15  
E 16  5 n DT  . 16  E 16  
E 17  5 n DG  . 17  E 17  
E 18  5 n DT  . 18  E 18  
E 19  5 n DG  . 19  E 19  
E 20  5 n DG  . 20  E 20  
E 21  5 n DT  . 21  E 21  
E 22  5 n DC  . 22  E 22  
E 23  5 n DT  . 23  E 23  
E 24  5 n DG  . 24  E 24  
E 25  5 n DG  . 25  E 25  
E 26  5 n DT  . 26  E 26  
E 27  5 n DG  . 27  E 27  
E 28  5 n DC  . 28  E 28  
E 29  5 n DG  . 29  E 29  
E 30  5 n DT  . 30  E 30  
E 31  5 n DG  . 31  E 31  
#
_software.classification other
_software.date           ?
_software.description    "Structure prediction"
_software.name           AlphaFold
_software.pdbx_ordinal   1
_software.type           package
_software.version        "AlphaFold-beta-20231127 (927599d6-1efe-4fa9-85d2-a29f909d212e @ 2024-12-02 03:36:51)"
#
loop_
_struct_asym.entity_id
_struct_asym.id
1 A 
2 B 
3 C 
4 D 
5 E 
#
loop_
_atom_site.group_PDB
_atom_site.id
_atom_site.type_symbol
_atom_site.label_atom_id
_atom_site.label_alt_id
_atom_site.label_comp_id
_atom_site.label_asym_id
_atom_site.label_entity_id
_atom_site.label_seq_id
_atom_site.pdbx_PDB_ins_code
_atom_site.Cartn_x
_atom_site.Cartn_y
_atom_site.Cartn_z
_atom_site.occupancy
_atom_site.B_iso_or_equiv
_atom_site.auth_seq_id
_atom_site.auth_asym_id
_atom_site.pdbx_PDB_model_num
ATOM 1    N N     . MET A 1 1   ? 48.681  -60.816 11.610  1.00 23.51 1   A 1 
ATOM 2    C CA    . MET A 1 1   ? 47.475  -59.976 11.746  1.00 26.21 1   A 1 
ATOM 3    C C     . MET A 1 1   ? 47.494  -58.909 10.647  1.00 28.39 1   A 1 
ATOM 4    O O     . MET A 1 1   ? 48.193  -57.916 10.822  1.00 23.36 1   A 1 
ATOM 5    C CB    . MET A 1 1   ? 47.411  -59.318 13.126  1.00 24.13 1   A 1 
ATOM 6    C CG    . MET A 1 1   ? 47.137  -60.310 14.256  1.00 19.60 1   A 1 
ATOM 7    S SD    . MET A 1 1   ? 47.028  -59.491 15.860  1.00 16.36 1   A 1 
ATOM 8    C CE    . MET A 1 1   ? 46.435  -60.840 16.885  1.00 15.20 1   A 1 
ATOM 9    N N     . PRO A 1 2   ? 46.828  -59.078 9.456   1.00 25.91 2   A 1 
ATOM 10   C CA    . PRO A 1 2   ? 46.970  -58.176 8.316   1.00 28.97 2   A 1 
ATOM 11   C C     . PRO A 1 2   ? 46.121  -56.917 8.540   1.00 29.33 2   A 1 
ATOM 12   O O     . PRO A 1 2   ? 44.898  -56.991 8.633   1.00 26.50 2   A 1 
ATOM 13   C CB    . PRO A 1 2   ? 46.525  -59.010 7.106   1.00 27.00 2   A 1 
ATOM 14   C CG    . PRO A 1 2   ? 45.490  -59.966 7.689   1.00 26.14 2   A 1 
ATOM 15   C CD    . PRO A 1 2   ? 45.991  -60.215 9.128   1.00 28.70 2   A 1 
ATOM 16   N N     . ARG A 1 3   ? 46.770  -55.734 8.649   1.00 27.30 3   A 1 
ATOM 17   C CA    . ARG A 1 3   ? 46.067  -54.455 8.807   1.00 30.21 3   A 1 
ATOM 18   C C     . ARG A 1 3   ? 45.463  -54.033 7.458   1.00 29.20 3   A 1 
ATOM 19   O O     . ARG A 1 3   ? 46.172  -53.947 6.467   1.00 27.30 3   A 1 
ATOM 20   C CB    . ARG A 1 3   ? 47.000  -53.385 9.387   1.00 29.81 3   A 1 
ATOM 21   C CG    . ARG A 1 3   ? 47.227  -53.552 10.897  1.00 27.08 3   A 1 
ATOM 22   C CD    . ARG A 1 3   ? 48.114  -52.426 11.449  1.00 25.73 3   A 1 
ATOM 23   N NE    . ARG A 1 3   ? 48.225  -52.455 12.916  1.00 23.80 3   A 1 
ATOM 24   C CZ    . ARG A 1 3   ? 48.950  -51.633 13.672  1.00 21.93 3   A 1 
ATOM 25   N NH1   . ARG A 1 3   ? 49.690  -50.702 13.142  1.00 20.70 3   A 1 
ATOM 26   N NH2   . ARG A 1 3   ? 48.939  -51.739 14.966  1.00 18.94 3   A 1 
ATOM 27   N N     . CYS A 1 4   ? 44.154  -53.770 7.402   1.00 32.00 4   A 1 
ATOM 28   C CA    . CYS A 1 4   ? 43.418  -53.417 6.189   1.00 38.64 4   A 1 
ATOM 29   C C     . CYS A 1 4   ? 43.619  -51.932 5.843   1.00 38.34 4   A 1 
ATOM 30   O O     . CYS A 1 4   ? 43.160  -51.066 6.580   1.00 36.32 4   A 1 
ATOM 31   C CB    . CYS A 1 4   ? 41.943  -53.776 6.388   1.00 37.12 4   A 1 
ATOM 32   S SG    . CYS A 1 4   ? 41.024  -53.655 4.819   1.00 31.98 4   A 1 
ATOM 33   N N     . ASN A 1 5   ? 44.272  -51.638 4.704   1.00 29.91 5   A 1 
ATOM 34   C CA    . ASN A 1 5   ? 44.706  -50.289 4.295   1.00 32.88 5   A 1 
ATOM 35   C C     . ASN A 1 5   ? 43.615  -49.384 3.679   1.00 31.49 5   A 1 
ATOM 36   O O     . ASN A 1 5   ? 43.955  -48.380 3.058   1.00 29.46 5   A 1 
ATOM 37   C CB    . ASN A 1 5   ? 45.906  -50.435 3.330   1.00 32.36 5   A 1 
ATOM 38   C CG    . ASN A 1 5   ? 47.255  -50.554 4.019   1.00 28.56 5   A 1 
ATOM 39   O OD1   . ASN A 1 5   ? 47.412  -50.404 5.209   1.00 28.83 5   A 1 
ATOM 40   N ND2   . ASN A 1 5   ? 48.295  -50.818 3.248   1.00 30.07 5   A 1 
ATOM 41   N N     . LYS A 1 6   ? 42.309  -49.686 3.765   1.00 25.39 6   A 1 
ATOM 42   C CA    . LYS A 1 6   ? 41.278  -49.102 2.878   1.00 29.46 6   A 1 
ATOM 43   C C     . LYS A 1 6   ? 40.918  -47.616 3.099   1.00 28.75 6   A 1 
ATOM 44   O O     . LYS A 1 6   ? 40.170  -47.083 2.287   1.00 25.93 6   A 1 
ATOM 45   C CB    . LYS A 1 6   ? 40.012  -49.973 2.907   1.00 28.56 6   A 1 
ATOM 46   C CG    . LYS A 1 6   ? 39.981  -50.996 1.765   1.00 26.61 6   A 1 
ATOM 47   C CD    . LYS A 1 6   ? 38.616  -51.691 1.695   1.00 25.01 6   A 1 
ATOM 48   C CE    . LYS A 1 6   ? 38.549  -52.635 0.504   1.00 21.90 6   A 1 
ATOM 49   N NZ    . LYS A 1 6   ? 37.216  -53.260 0.354   1.00 19.69 6   A 1 
ATOM 50   N N     . CYS A 1 7   ? 41.381  -46.947 4.141   1.00 33.48 7   A 1 
ATOM 51   C CA    . CYS A 1 7   ? 40.711  -45.730 4.632   1.00 38.35 7   A 1 
ATOM 52   C C     . CYS A 1 7   ? 40.968  -44.416 3.863   1.00 36.63 7   A 1 
ATOM 53   O O     . CYS A 1 7   ? 40.387  -43.409 4.233   1.00 35.17 7   A 1 
ATOM 54   C CB    . CYS A 1 7   ? 41.037  -45.553 6.118   1.00 37.50 7   A 1 
ATOM 55   S SG    . CYS A 1 7   ? 40.445  -46.991 7.078   1.00 34.82 7   A 1 
ATOM 56   N N     . LEU A 1 8   ? 41.856  -44.382 2.843   1.00 23.31 8   A 1 
ATOM 57   C CA    . LEU A 1 8   ? 42.498  -43.122 2.431   1.00 28.43 8   A 1 
ATOM 58   C C     . LEU A 1 8   ? 41.674  -42.137 1.570   1.00 27.63 8   A 1 
ATOM 59   O O     . LEU A 1 8   ? 42.100  -40.994 1.441   1.00 25.76 8   A 1 
ATOM 60   C CB    . LEU A 1 8   ? 43.838  -43.428 1.742   1.00 27.07 8   A 1 
ATOM 61   C CG    . LEU A 1 8   ? 45.016  -43.570 2.716   1.00 24.96 8   A 1 
ATOM 62   C CD1   . LEU A 1 8   ? 46.213  -44.170 1.988   1.00 26.35 8   A 1 
ATOM 63   C CD2   . LEU A 1 8   ? 45.435  -42.226 3.311   1.00 29.95 8   A 1 
ATOM 64   N N     . SER A 1 9   ? 40.577  -42.528 0.939   1.00 28.12 9   A 1 
ATOM 65   C CA    . SER A 1 9   ? 39.934  -41.671 -0.083  1.00 32.51 9   A 1 
ATOM 66   C C     . SER A 1 9   ? 39.040  -40.568 0.503   1.00 31.59 9   A 1 
ATOM 67   O O     . SER A 1 9   ? 37.858  -40.483 0.168   1.00 29.75 9   A 1 
ATOM 68   C CB    . SER A 1 9   ? 39.205  -42.529 -1.113  1.00 31.69 9   A 1 
ATOM 69   O OG    . SER A 1 9   ? 38.103  -43.191 -0.518  1.00 30.15 9   A 1 
ATOM 70   N N     . GLU A 1 10  ? 39.571  -39.726 1.389   1.00 27.72 10  A 1 
ATOM 71   C CA    . GLU A 1 10  ? 38.872  -38.536 1.873   1.00 32.59 10  A 1 
ATOM 72   C C     . GLU A 1 10  ? 38.791  -37.485 0.752   1.00 31.16 10  A 1 
ATOM 73   O O     . GLU A 1 10  ? 39.799  -36.926 0.328   1.00 28.52 10  A 1 
ATOM 74   C CB    . GLU A 1 10  ? 39.516  -37.979 3.146   1.00 30.74 10  A 1 
ATOM 75   C CG    . GLU A 1 10  ? 39.234  -38.869 4.372   1.00 28.93 10  A 1 
ATOM 76   C CD    . GLU A 1 10  ? 39.716  -38.257 5.696   1.00 27.49 10  A 1 
ATOM 77   O OE1   . GLU A 1 10  ? 39.045  -38.519 6.714   1.00 26.75 10  A 1 
ATOM 78   O OE2   . GLU A 1 10  ? 40.744  -37.550 5.700   1.00 29.24 10  A 1 
ATOM 79   N N     . ASN A 1 11  ? 37.585  -37.241 0.244   1.00 28.79 11  A 1 
ATOM 80   C CA    . ASN A 1 11  ? 37.331  -36.251 -0.806  1.00 32.52 11  A 1 
ATOM 81   C C     . ASN A 1 11  ? 37.525  -34.817 -0.273  1.00 30.61 11  A 1 
ATOM 82   O O     . ASN A 1 11  ? 36.778  -34.371 0.605   1.00 28.09 11  A 1 
ATOM 83   C CB    . ASN A 1 11  ? 35.922  -36.450 -1.381  1.00 30.14 11  A 1 
ATOM 84   C CG    . ASN A 1 11  ? 35.858  -37.393 -2.573  1.00 26.22 11  A 1 
ATOM 85   O OD1   . ASN A 1 11  ? 36.793  -37.582 -3.317  1.00 27.15 11  A 1 
ATOM 86   N ND2   . ASN A 1 11  ? 34.701  -37.972 -2.825  1.00 28.83 11  A 1 
ATOM 87   N N     . ASP A 1 12  ? 38.427  -34.076 -0.884  1.00 31.95 12  A 1 
ATOM 88   C CA    . ASP A 1 12  ? 38.838  -32.707 -0.528  1.00 35.83 12  A 1 
ATOM 89   C C     . ASP A 1 12  ? 37.776  -31.600 -0.735  1.00 33.82 12  A 1 
ATOM 90   O O     . ASP A 1 12  ? 38.059  -30.424 -0.493  1.00 31.64 12  A 1 
ATOM 91   C CB    . ASP A 1 12  ? 40.111  -32.353 -1.319  1.00 32.86 12  A 1 
ATOM 92   C CG    . ASP A 1 12  ? 41.416  -32.776 -0.644  1.00 28.51 12  A 1 
ATOM 93   O OD1   . ASP A 1 12  ? 41.475  -32.727 0.601   1.00 28.35 12  A 1 
ATOM 94   O OD2   . ASP A 1 12  ? 42.356  -33.095 -1.400  1.00 29.24 12  A 1 
ATOM 95   N N     . SER A 1 13  ? 36.559  -31.923 -1.160  1.00 30.66 13  A 1 
ATOM 96   C CA    . SER A 1 13  ? 35.532  -30.914 -1.494  1.00 35.56 13  A 1 
ATOM 97   C C     . SER A 1 13  ? 35.098  -30.008 -0.330  1.00 34.56 13  A 1 
ATOM 98   O O     . SER A 1 13  ? 34.345  -29.060 -0.534  1.00 31.83 13  A 1 
ATOM 99   C CB    . SER A 1 13  ? 34.306  -31.597 -2.097  1.00 34.19 13  A 1 
ATOM 100  O OG    . SER A 1 13  ? 33.667  -32.420 -1.147  1.00 31.67 13  A 1 
ATOM 101  N N     . ALA A 1 14  ? 35.553  -30.277 0.880   1.00 29.04 14  A 1 
ATOM 102  C CA    . ALA A 1 14  ? 35.201  -29.536 2.082   1.00 32.57 14  A 1 
ATOM 103  C C     . ALA A 1 14  ? 35.928  -28.178 2.231   1.00 31.93 14  A 1 
ATOM 104  O O     . ALA A 1 14  ? 35.740  -27.509 3.253   1.00 30.10 14  A 1 
ATOM 105  C CB    . ALA A 1 14  ? 35.446  -30.455 3.285   1.00 30.98 14  A 1 
ATOM 106  N N     . SER A 1 15  ? 36.789  -27.769 1.288   1.00 33.74 15  A 1 
ATOM 107  C CA    . SER A 1 15  ? 37.656  -26.600 1.480   1.00 37.76 15  A 1 
ATOM 108  C C     . SER A 1 15  ? 36.922  -25.259 1.366   1.00 36.90 15  A 1 
ATOM 109  O O     . SER A 1 15  ? 37.149  -24.381 2.202   1.00 35.35 15  A 1 
ATOM 110  C CB    . SER A 1 15  ? 38.853  -26.652 0.537   1.00 37.01 15  A 1 
ATOM 111  O OG    . SER A 1 15  ? 38.454  -26.506 -0.801  1.00 34.15 15  A 1 
ATOM 112  N N     . GLU A 1 16  ? 36.018  -25.104 0.388   1.00 29.93 16  A 1 
ATOM 113  C CA    . GLU A 1 16  ? 35.336  -23.821 0.141   1.00 33.89 16  A 1 
ATOM 114  C C     . GLU A 1 16  ? 34.386  -23.423 1.285   1.00 32.74 16  A 1 
ATOM 115  O O     . GLU A 1 16  ? 34.367  -22.265 1.704   1.00 30.51 16  A 1 
ATOM 116  C CB    . GLU A 1 16  ? 34.584  -23.857 -1.197  1.00 32.72 16  A 1 
ATOM 117  C CG    . GLU A 1 16  ? 35.536  -23.793 -2.397  1.00 30.07 16  A 1 
ATOM 118  C CD    . GLU A 1 16  ? 34.787  -23.623 -3.737  1.00 27.78 16  A 1 
ATOM 119  O OE1   . GLU A 1 16  ? 35.357  -22.953 -4.624  1.00 27.15 16  A 1 
ATOM 120  O OE2   . GLU A 1 16  ? 33.659  -24.145 -3.840  1.00 30.01 16  A 1 
ATOM 121  N N     . ASP A 1 17  ? 33.670  -24.387 1.850   1.00 30.91 17  A 1 
ATOM 122  C CA    . ASP A 1 17  ? 32.788  -24.144 3.001   1.00 36.73 17  A 1 
ATOM 123  C C     . ASP A 1 17  ? 33.543  -23.609 4.226   1.00 35.13 17  A 1 
ATOM 124  O O     . ASP A 1 17  ? 32.991  -22.865 5.041   1.00 33.85 17  A 1 
ATOM 125  C CB    . ASP A 1 17  ? 32.032  -25.431 3.367   1.00 35.55 17  A 1 
ATOM 126  C CG    . ASP A 1 17  ? 30.672  -25.585 2.678   1.00 31.49 17  A 1 
ATOM 127  O OD1   . ASP A 1 17  ? 30.106  -24.563 2.224   1.00 30.77 17  A 1 
ATOM 128  O OD2   . ASP A 1 17  ? 30.167  -26.731 2.681   1.00 31.16 17  A 1 
ATOM 129  N N     . ARG A 1 18  ? 34.843  -23.934 4.369   1.00 28.12 18  A 1 
ATOM 130  C CA    . ARG A 1 18  ? 35.656  -23.437 5.491   1.00 31.19 18  A 1 
ATOM 131  C C     . ARG A 1 18  ? 35.882  -21.933 5.431   1.00 29.83 18  A 1 
ATOM 132  O O     . ARG A 1 18  ? 36.041  -21.322 6.491   1.00 27.58 18  A 1 
ATOM 133  C CB    . ARG A 1 18  ? 37.000  -24.170 5.577   1.00 30.38 18  A 1 
ATOM 134  C CG    . ARG A 1 18  ? 36.847  -25.619 6.046   1.00 27.93 18  A 1 
ATOM 135  C CD    . ARG A 1 18  ? 38.228  -26.245 6.261   1.00 27.10 18  A 1 
ATOM 136  N NE    . ARG A 1 18  ? 38.124  -27.649 6.644   1.00 24.94 18  A 1 
ATOM 137  C CZ    . ARG A 1 18  ? 39.122  -28.467 6.955   1.00 23.07 18  A 1 
ATOM 138  N NH1   . ARG A 1 18  ? 40.355  -28.040 7.005   1.00 22.04 18  A 1 
ATOM 139  N NH2   . ARG A 1 18  ? 38.897  -29.715 7.212   1.00 20.98 18  A 1 
ATOM 140  N N     . HIS A 1 19  ? 35.905  -21.322 4.249   1.00 29.10 19  A 1 
ATOM 141  C CA    . HIS A 1 19  ? 36.142  -19.880 4.142   1.00 32.89 19  A 1 
ATOM 142  C C     . HIS A 1 19  ? 34.961  -19.056 4.645   1.00 31.60 19  A 1 
ATOM 143  O O     . HIS A 1 19  ? 35.155  -18.126 5.434   1.00 30.41 19  A 1 
ATOM 144  C CB    . HIS A 1 19  ? 36.561  -19.501 2.714   1.00 32.80 19  A 1 
ATOM 145  C CG    . HIS A 1 19  ? 37.967  -18.960 2.696   1.00 30.70 19  A 1 
ATOM 146  N ND1   . HIS A 1 19  ? 38.372  -17.766 3.222   1.00 30.20 19  A 1 
ATOM 147  C CD2   . HIS A 1 19  ? 39.081  -19.571 2.218   1.00 30.73 19  A 1 
ATOM 148  C CE1   . HIS A 1 19  ? 39.707  -17.653 3.060   1.00 29.95 19  A 1 
ATOM 149  N NE2   . HIS A 1 19  ? 40.177  -18.736 2.455   1.00 30.28 19  A 1 
ATOM 150  N N     . TRP A 1 20  ? 33.738  -19.454 4.264   1.00 29.86 20  A 1 
ATOM 151  C CA    . TRP A 1 20  ? 32.526  -18.805 4.777   1.00 27.47 20  A 1 
ATOM 152  C C     . TRP A 1 20  ? 32.320  -19.080 6.269   1.00 26.50 20  A 1 
ATOM 153  O O     . TRP A 1 20  ? 31.965  -18.161 7.022   1.00 23.70 20  A 1 
ATOM 154  C CB    . TRP A 1 20  ? 31.314  -19.272 3.960   1.00 25.69 20  A 1 
ATOM 155  C CG    . TRP A 1 20  ? 31.242  -18.626 2.624   1.00 22.80 20  A 1 
ATOM 156  C CD1   . TRP A 1 20  ? 31.683  -19.152 1.462   1.00 19.08 20  A 1 
ATOM 157  C CD2   . TRP A 1 20  ? 30.724  -17.284 2.298   1.00 21.39 20  A 1 
ATOM 158  N NE1   . TRP A 1 20  ? 31.486  -18.242 0.423   1.00 17.73 20  A 1 
ATOM 159  C CE2   . TRP A 1 20  ? 30.899  -17.089 0.908   1.00 19.65 20  A 1 
ATOM 160  C CE3   . TRP A 1 20  ? 30.136  -16.264 3.060   1.00 24.15 20  A 1 
ATOM 161  C CZ2   . TRP A 1 20  ? 30.495  -15.873 0.279   1.00 24.03 20  A 1 
ATOM 162  C CZ3   . TRP A 1 20  ? 29.728  -15.057 2.430   1.00 23.24 20  A 1 
ATOM 163  C CH2   . TRP A 1 20  ? 29.917  -14.870 1.063   1.00 23.93 20  A 1 
ATOM 164  N N     . HIS A 1 21  ? 32.627  -20.290 6.728   1.00 29.33 21  A 1 
ATOM 165  C CA    . HIS A 1 21  ? 32.667  -20.561 8.155   1.00 32.49 21  A 1 
ATOM 166  C C     . HIS A 1 21  ? 33.688  -19.677 8.867   1.00 31.31 21  A 1 
ATOM 167  O O     . HIS A 1 21  ? 33.355  -19.146 9.919   1.00 30.31 21  A 1 
ATOM 168  C CB    . HIS A 1 21  ? 32.880  -22.053 8.445   1.00 32.14 21  A 1 
ATOM 169  C CG    . HIS A 1 21  ? 31.596  -22.756 8.740   1.00 30.03 21  A 1 
ATOM 170  N ND1   . HIS A 1 21  ? 30.852  -22.610 9.883   1.00 29.72 21  A 1 
ATOM 171  C CD2   . HIS A 1 21  ? 30.911  -23.632 7.950   1.00 30.82 21  A 1 
ATOM 172  C CE1   . HIS A 1 21  ? 29.758  -23.370 9.787   1.00 29.95 21  A 1 
ATOM 173  N NE2   . HIS A 1 21  ? 29.750  -24.009 8.621   1.00 29.52 21  A 1 
ATOM 174  N N     . ARG A 1 22  ? 34.869  -19.433 8.306   1.00 28.24 22  A 1 
ATOM 175  C CA    . ARG A 1 22  ? 35.871  -18.587 8.968   1.00 30.14 22  A 1 
ATOM 176  C C     . ARG A 1 22  ? 35.383  -17.165 9.208   1.00 28.80 22  A 1 
ATOM 177  O O     . ARG A 1 22  ? 35.577  -16.674 10.317  1.00 27.49 22  A 1 
ATOM 178  C CB    . ARG A 1 22  ? 37.204  -18.580 8.202   1.00 29.87 22  A 1 
ATOM 179  C CG    . ARG A 1 22  ? 38.249  -19.415 8.932   1.00 26.87 22  A 1 
ATOM 180  C CD    . ARG A 1 22  ? 39.586  -19.339 8.197   1.00 25.25 22  A 1 
ATOM 181  N NE    . ARG A 1 22  ? 40.637  -20.059 8.913   1.00 23.24 22  A 1 
ATOM 182  C CZ    . ARG A 1 22  ? 41.898  -20.168 8.535   1.00 20.90 22  A 1 
ATOM 183  N NH1   . ARG A 1 22  ? 42.338  -19.609 7.446   1.00 19.51 22  A 1 
ATOM 184  N NH2   . ARG A 1 22  ? 42.761  -20.825 9.261   1.00 18.43 22  A 1 
ATOM 185  N N     . THR A 1 23  ? 34.725  -16.510 8.243   1.00 28.43 23  A 1 
ATOM 186  C CA    . THR A 1 23  ? 34.207  -15.148 8.442   1.00 29.28 23  A 1 
ATOM 187  C C     . THR A 1 23  ? 33.070  -15.109 9.460   1.00 28.18 23  A 1 
ATOM 188  O O     . THR A 1 23  ? 33.062  -14.238 10.321  1.00 26.73 23  A 1 
ATOM 189  C CB    . THR A 1 23  ? 33.757  -14.509 7.126   1.00 28.36 23  A 1 
ATOM 190  O OG1   . THR A 1 23  ? 33.148  -15.454 6.285   1.00 28.00 23  A 1 
ATOM 191  C CG2   . THR A 1 23  ? 34.936  -13.919 6.368   1.00 31.77 23  A 1 
ATOM 192  N N     . ALA A 1 24  ? 32.179  -16.101 9.445   1.00 29.41 24  A 1 
ATOM 193  C CA    . ALA A 1 24  ? 31.149  -16.231 10.474  1.00 31.09 24  A 1 
ATOM 194  C C     . ALA A 1 24  ? 31.748  -16.540 11.858  1.00 30.73 24  A 1 
ATOM 195  O O     . ALA A 1 24  ? 31.316  -15.988 12.874  1.00 30.14 24  A 1 
ATOM 196  C CB    . ALA A 1 24  ? 30.147  -17.292 10.031  1.00 30.20 24  A 1 
ATOM 197  N N     . THR A 1 25  ? 32.775  -17.391 11.913  1.00 30.51 25  A 1 
ATOM 198  C CA    . THR A 1 25  ? 33.458  -17.750 13.166  1.00 30.52 25  A 1 
ATOM 199  C C     . THR A 1 25  ? 34.288  -16.584 13.706  1.00 29.65 25  A 1 
ATOM 200  O O     . THR A 1 25  ? 34.381  -16.424 14.917  1.00 28.20 25  A 1 
ATOM 201  C CB    . THR A 1 25  ? 34.356  -18.988 13.021  1.00 30.09 25  A 1 
ATOM 202  O OG1   . THR A 1 25  ? 33.714  -20.017 12.321  1.00 27.95 25  A 1 
ATOM 203  C CG2   . THR A 1 25  ? 34.729  -19.607 14.362  1.00 29.78 25  A 1 
ATOM 204  N N     . LEU A 1 26  ? 34.858  -15.733 12.854  1.00 27.42 26  A 1 
ATOM 205  C CA    . LEU A 1 26  ? 35.555  -14.521 13.289  1.00 30.07 26  A 1 
ATOM 206  C C     . LEU A 1 26  ? 34.606  -13.562 14.018  1.00 29.68 26  A 1 
ATOM 207  O O     . LEU A 1 26  ? 35.006  -12.992 15.037  1.00 28.01 26  A 1 
ATOM 208  C CB    . LEU A 1 26  ? 36.223  -13.839 12.090  1.00 28.13 26  A 1 
ATOM 209  C CG    . LEU A 1 26  ? 37.595  -14.437 11.733  1.00 24.80 26  A 1 
ATOM 210  C CD1   . LEU A 1 26  ? 38.027  -13.957 10.344  1.00 24.69 26  A 1 
ATOM 211  C CD2   . LEU A 1 26  ? 38.676  -14.024 12.724  1.00 27.86 26  A 1 
ATOM 212  N N     . PHE A 1 27  ? 33.355  -13.448 13.572  1.00 24.43 27  A 1 
ATOM 213  C CA    . PHE A 1 27  ? 32.331  -12.700 14.310  1.00 26.03 27  A 1 
ATOM 214  C C     . PHE A 1 27  ? 32.017  -13.337 15.673  1.00 27.22 27  A 1 
ATOM 215  O O     . PHE A 1 27  ? 31.872  -12.624 16.664  1.00 24.69 27  A 1 
ATOM 216  C CB    . PHE A 1 27  ? 31.067  -12.551 13.460  1.00 23.87 27  A 1 
ATOM 217  C CG    . PHE A 1 27  ? 30.867  -11.145 12.946  1.00 20.60 27  A 1 
ATOM 218  C CD1   . PHE A 1 27  ? 30.165  -10.212 13.716  1.00 18.63 27  A 1 
ATOM 219  C CD2   . PHE A 1 27  ? 31.413  -10.755 11.708  1.00 19.25 27  A 1 
ATOM 220  C CE1   . PHE A 1 27  ? 29.991  -8.893  13.252  1.00 17.80 27  A 1 
ATOM 221  C CE2   . PHE A 1 27  ? 31.251  -9.440  11.243  1.00 17.99 27  A 1 
ATOM 222  C CZ    . PHE A 1 27  ? 30.538  -8.511  12.016  1.00 18.94 27  A 1 
ATOM 223  N N     . MET A 1 28  ? 31.963  -14.680 15.741  1.00 34.22 28  A 1 
ATOM 224  C CA    . MET A 1 28  ? 31.751  -15.409 17.001  1.00 35.35 28  A 1 
ATOM 225  C C     . MET A 1 28  ? 32.947  -15.288 17.951  1.00 36.85 28  A 1 
ATOM 226  O O     . MET A 1 28  ? 32.761  -15.137 19.154  1.00 34.73 28  A 1 
ATOM 227  C CB    . MET A 1 28  ? 31.471  -16.883 16.704  1.00 32.69 28  A 1 
ATOM 228  C CG    . MET A 1 28  ? 30.040  -17.134 16.206  1.00 29.02 28  A 1 
ATOM 229  S SD    . MET A 1 28  ? 28.820  -17.220 17.542  1.00 26.23 28  A 1 
ATOM 230  C CE    . MET A 1 28  ? 27.394  -17.834 16.618  1.00 23.71 28  A 1 
ATOM 231  N N     . ASN A 1 29  ? 34.170  -15.294 17.431  1.00 29.93 29  A 1 
ATOM 232  C CA    . ASN A 1 29  ? 35.373  -15.267 18.267  1.00 30.21 29  A 1 
ATOM 233  C C     . ASN A 1 29  ? 35.611  -13.930 18.981  1.00 29.29 29  A 1 
ATOM 234  O O     . ASN A 1 29  ? 36.417  -13.883 19.913  1.00 26.99 29  A 1 
ATOM 235  C CB    . ASN A 1 29  ? 36.599  -15.688 17.445  1.00 28.83 29  A 1 
ATOM 236  C CG    . ASN A 1 29  ? 36.738  -17.197 17.298  1.00 24.86 29  A 1 
ATOM 237  O OD1   . ASN A 1 29  ? 36.087  -17.989 17.948  1.00 24.85 29  A 1 
ATOM 238  N ND2   . ASN A 1 29  ? 37.641  -17.637 16.449  1.00 25.69 29  A 1 
ATOM 239  N N     . CYS A 1 30  ? 34.884  -12.867 18.624  1.00 35.78 30  A 1 
ATOM 240  C CA    . CYS A 1 30  ? 34.891  -11.638 19.420  1.00 39.03 30  A 1 
ATOM 241  C C     . CYS A 1 30  ? 34.392  -11.856 20.861  1.00 37.97 30  A 1 
ATOM 242  O O     . CYS A 1 30  ? 34.668  -11.033 21.721  1.00 35.10 30  A 1 
ATOM 243  C CB    . CYS A 1 30  ? 34.059  -10.556 18.729  1.00 36.19 30  A 1 
ATOM 244  S SG    . CYS A 1 30  ? 34.864  -10.000 17.201  1.00 32.61 30  A 1 
ATOM 245  N N     . VAL A 1 31  ? 33.689  -12.967 21.120  1.00 33.43 31  A 1 
ATOM 246  C CA    . VAL A 1 31  ? 33.175  -13.302 22.458  1.00 37.00 31  A 1 
ATOM 247  C C     . VAL A 1 31  ? 34.303  -13.703 23.414  1.00 35.76 31  A 1 
ATOM 248  O O     . VAL A 1 31  ? 34.235  -13.379 24.600  1.00 33.13 31  A 1 
ATOM 249  C CB    . VAL A 1 31  ? 32.116  -14.410 22.378  1.00 34.32 31  A 1 
ATOM 250  C CG1   . VAL A 1 31  ? 31.462  -14.686 23.739  1.00 31.75 31  A 1 
ATOM 251  C CG2   . VAL A 1 31  ? 30.996  -14.068 21.389  1.00 33.70 31  A 1 
ATOM 252  N N     . SER A 1 32  ? 35.340  -14.398 22.925  1.00 35.47 32  A 1 
ATOM 253  C CA    . SER A 1 32  ? 36.281  -15.093 23.815  1.00 37.36 32  A 1 
ATOM 254  C C     . SER A 1 32  ? 37.183  -14.179 24.638  1.00 36.06 32  A 1 
ATOM 255  O O     . SER A 1 32  ? 37.424  -14.459 25.809  1.00 32.32 32  A 1 
ATOM 256  C CB    . SER A 1 32  ? 37.141  -16.079 23.024  1.00 34.65 32  A 1 
ATOM 257  O OG    . SER A 1 32  ? 37.913  -15.432 22.037  1.00 32.82 32  A 1 
ATOM 258  N N     . ASN A 1 33  ? 37.639  -13.075 24.062  1.00 27.43 33  A 1 
ATOM 259  C CA    . ASN A 1 33  ? 38.500  -12.128 24.782  1.00 28.99 33  A 1 
ATOM 260  C C     . ASN A 1 33  ? 37.704  -11.199 25.724  1.00 27.82 33  A 1 
ATOM 261  O O     . ASN A 1 33  ? 38.156  -10.106 26.051  1.00 25.31 33  A 1 
ATOM 262  C CB    . ASN A 1 33  ? 39.399  -11.380 23.794  1.00 27.45 33  A 1 
ATOM 263  C CG    . ASN A 1 33  ? 40.556  -12.212 23.281  1.00 23.53 33  A 1 
ATOM 264  O OD1   . ASN A 1 33  ? 40.842  -13.311 23.713  1.00 22.84 33  A 1 
ATOM 265  N ND2   . ASN A 1 33  ? 41.308  -11.688 22.333  1.00 23.60 33  A 1 
ATOM 266  N N     . GLY A 1 34  ? 36.521  -11.634 26.135  1.00 33.02 34  A 1 
ATOM 267  C CA    . GLY A 1 34  ? 35.672  -10.884 27.047  1.00 33.72 34  A 1 
ATOM 268  C C     . GLY A 1 34  ? 36.261  -10.672 28.439  1.00 33.00 34  A 1 
ATOM 269  O O     . GLY A 1 34  ? 35.858  -9.726  29.114  1.00 31.14 34  A 1 
ATOM 270  N N     . THR A 1 35  ? 37.222  -11.499 28.851  1.00 30.29 35  A 1 
ATOM 271  C CA    . THR A 1 35  ? 37.753  -11.482 30.225  1.00 31.24 35  A 1 
ATOM 272  C C     . THR A 1 35  ? 38.419  -10.166 30.620  1.00 29.93 35  A 1 
ATOM 273  O O     . THR A 1 35  ? 38.234  -9.704  31.742  1.00 27.63 35  A 1 
ATOM 274  C CB    . THR A 1 35  ? 38.768  -12.605 30.433  1.00 29.09 35  A 1 
ATOM 275  O OG1   . THR A 1 35  ? 39.709  -12.607 29.377  1.00 27.11 35  A 1 
ATOM 276  C CG2   . THR A 1 35  ? 38.100  -13.978 30.455  1.00 28.74 35  A 1 
ATOM 277  N N     . VAL A 1 36  ? 39.185  -9.544  29.718  1.00 29.78 36  A 1 
ATOM 278  C CA    . VAL A 1 36  ? 39.971  -8.345  30.066  1.00 32.79 36  A 1 
ATOM 279  C C     . VAL A 1 36  ? 39.096  -7.099  30.238  1.00 32.12 36  A 1 
ATOM 280  O O     . VAL A 1 36  ? 39.492  -6.143  30.902  1.00 30.75 36  A 1 
ATOM 281  C CB    . VAL A 1 36  ? 41.092  -8.102  29.032  1.00 31.34 36  A 1 
ATOM 282  C CG1   . VAL A 1 36  ? 42.076  -7.025  29.494  1.00 28.97 36  A 1 
ATOM 283  C CG2   . VAL A 1 36  ? 41.912  -9.363  28.760  1.00 31.97 36  A 1 
ATOM 284  N N     . TYR A 1 37  ? 37.893  -7.105  29.639  1.00 28.48 37  A 1 
ATOM 285  C CA    . TYR A 1 37  ? 37.022  -5.921  29.677  1.00 29.72 37  A 1 
ATOM 286  C C     . TYR A 1 37  ? 36.196  -5.805  30.973  1.00 28.90 37  A 1 
ATOM 287  O O     . TYR A 1 37  ? 35.577  -4.761  31.168  1.00 27.58 37  A 1 
ATOM 288  C CB    . TYR A 1 37  ? 36.154  -5.866  28.417  1.00 29.13 37  A 1 
ATOM 289  C CG    . TYR A 1 37  ? 36.818  -5.147  27.255  1.00 29.55 37  A 1 
ATOM 290  C CD1   . TYR A 1 37  ? 36.686  -3.746  27.125  1.00 29.74 37  A 1 
ATOM 291  C CD2   . TYR A 1 37  ? 37.576  -5.849  26.306  1.00 31.26 37  A 1 
ATOM 292  C CE1   . TYR A 1 37  ? 37.296  -3.063  26.061  1.00 28.49 37  A 1 
ATOM 293  C CE2   . TYR A 1 37  ? 38.199  -5.184  25.235  1.00 27.63 37  A 1 
ATOM 294  C CZ    . TYR A 1 37  ? 38.044  -3.784  25.109  1.00 26.17 37  A 1 
ATOM 295  O OH    . TYR A 1 37  ? 38.656  -3.120  24.057  1.00 24.49 37  A 1 
ATOM 296  N N     . GLU A 1 38  ? 36.194  -6.808  31.844  1.00 28.58 38  A 1 
ATOM 297  C CA    . GLU A 1 38  ? 35.437  -6.739  33.105  1.00 32.12 38  A 1 
ATOM 298  C C     . GLU A 1 38  ? 35.901  -5.592  34.013  1.00 30.89 38  A 1 
ATOM 299  O O     . GLU A 1 38  ? 35.063  -4.865  34.539  1.00 29.75 38  A 1 
ATOM 300  C CB    . GLU A 1 38  ? 35.500  -8.064  33.882  1.00 32.12 38  A 1 
ATOM 301  C CG    . GLU A 1 38  ? 34.559  -9.144  33.323  1.00 29.60 38  A 1 
ATOM 302  C CD    . GLU A 1 38  ? 34.398  -10.347 34.266  1.00 27.09 38  A 1 
ATOM 303  O OE1   . GLU A 1 38  ? 33.319  -10.972 34.203  1.00 26.06 38  A 1 
ATOM 304  O OE2   . GLU A 1 38  ? 35.338  -10.650 35.024  1.00 26.84 38  A 1 
ATOM 305  N N     . GLU A 1 39  ? 37.218  -5.396  34.155  1.00 27.28 39  A 1 
ATOM 306  C CA    . GLU A 1 39  ? 37.732  -4.400  35.114  1.00 29.08 39  A 1 
ATOM 307  C C     . GLU A 1 39  ? 37.389  -2.949  34.739  1.00 27.64 39  A 1 
ATOM 308  O O     . GLU A 1 39  ? 37.205  -2.104  35.617  1.00 25.92 39  A 1 
ATOM 309  C CB    . GLU A 1 39  ? 39.255  -4.523  35.265  1.00 28.61 39  A 1 
ATOM 310  C CG    . GLU A 1 39  ? 39.678  -5.711  36.138  1.00 26.36 39  A 1 
ATOM 311  C CD    . GLU A 1 39  ? 41.178  -5.672  36.493  1.00 24.27 39  A 1 
ATOM 312  O OE1   . GLU A 1 39  ? 41.527  -6.230  37.558  1.00 23.24 39  A 1 
ATOM 313  O OE2   . GLU A 1 39  ? 41.959  -5.094  35.705  1.00 23.71 39  A 1 
ATOM 314  N N     . ALA A 1 40  ? 37.303  -2.649  33.431  1.00 30.68 40  A 1 
ATOM 315  C CA    . ALA A 1 40  ? 37.093  -1.276  32.972  1.00 31.24 40  A 1 
ATOM 316  C C     . ALA A 1 40  ? 35.635  -0.793  33.067  1.00 30.03 40  A 1 
ATOM 317  O O     . ALA A 1 40  ? 35.360  0.373   32.789  1.00 28.50 40  A 1 
ATOM 318  C CB    . ALA A 1 40  ? 37.657  -1.135  31.562  1.00 29.64 40  A 1 
ATOM 319  N N     . VAL A 1 41  ? 34.698  -1.678  33.425  1.00 30.71 41  A 1 
ATOM 320  C CA    . VAL A 1 41  ? 33.320  -1.290  33.749  1.00 33.09 41  A 1 
ATOM 321  C C     . VAL A 1 41  ? 33.297  -0.778  35.192  1.00 31.73 41  A 1 
ATOM 322  O O     . VAL A 1 41  ? 32.840  -1.446  36.116  1.00 29.96 41  A 1 
ATOM 323  C CB    . VAL A 1 41  ? 32.297  -2.412  33.485  1.00 31.73 41  A 1 
ATOM 324  C CG1   . VAL A 1 41  ? 30.862  -1.893  33.644  1.00 30.02 41  A 1 
ATOM 325  C CG2   . VAL A 1 41  ? 32.422  -2.965  32.060  1.00 32.67 41  A 1 
ATOM 326  N N     . GLY A 1 42  ? 33.853  0.408   35.375  1.00 32.14 42  A 1 
ATOM 327  C CA    . GLY A 1 42  ? 33.746  1.126   36.634  1.00 33.18 42  A 1 
ATOM 328  C C     . GLY A 1 42  ? 32.276  1.304   37.051  1.00 33.06 42  A 1 
ATOM 329  O O     . GLY A 1 42  ? 31.369  1.279   36.229  1.00 31.29 42  A 1 
ATOM 330  N N     . ARG A 1 43  ? 32.058  1.494   38.338  1.00 29.02 43  A 1 
ATOM 331  C CA    . ARG A 1 43  ? 30.726  1.513   38.978  1.00 33.12 43  A 1 
ATOM 332  C C     . ARG A 1 43  ? 29.703  2.484   38.377  1.00 31.99 43  A 1 
ATOM 333  O O     . ARG A 1 43  ? 28.509  2.286   38.593  1.00 29.25 43  A 1 
ATOM 334  C CB    . ARG A 1 43  ? 30.882  1.901   40.455  1.00 31.35 43  A 1 
ATOM 335  C CG    . ARG A 1 43  ? 31.231  0.735   41.384  1.00 29.18 43  A 1 
ATOM 336  C CD    . ARG A 1 43  ? 31.262  1.259   42.823  1.00 26.04 43  A 1 
ATOM 337  N NE    . ARG A 1 43  ? 31.433  0.169   43.791  1.00 24.18 43  A 1 
ATOM 338  C CZ    . ARG A 1 43  ? 31.538  0.315   45.104  1.00 21.34 43  A 1 
ATOM 339  N NH1   . ARG A 1 43  ? 31.521  1.496   45.668  1.00 21.28 43  A 1 
ATOM 340  N NH2   . ARG A 1 43  ? 31.656  -0.726  45.872  1.00 21.24 43  A 1 
ATOM 341  N N     . GLU A 1 44  ? 30.166  3.579   37.804  1.00 36.90 44  A 1 
ATOM 342  C CA    . GLU A 1 44  ? 29.253  4.657   37.433  1.00 39.96 44  A 1 
ATOM 343  C C     . GLU A 1 44  ? 28.434  4.294   36.193  1.00 39.86 44  A 1 
ATOM 344  O O     . GLU A 1 44  ? 28.911  3.648   35.265  1.00 37.07 44  A 1 
ATOM 345  C CB    . GLU A 1 44  ? 30.001  5.996   37.322  1.00 37.24 44  A 1 
ATOM 346  C CG    . GLU A 1 44  ? 30.470  6.476   38.703  1.00 34.63 44  A 1 
ATOM 347  C CD    . GLU A 1 44  ? 31.081  7.878   38.692  1.00 31.05 44  A 1 
ATOM 348  O OE1   . GLU A 1 44  ? 31.152  8.463   39.795  1.00 28.89 44  A 1 
ATOM 349  O OE2   . GLU A 1 44  ? 31.471  8.352   37.604  1.00 29.02 44  A 1 
ATOM 350  N N     . GLY A 1 45  ? 27.175  4.688   36.191  1.00 35.83 45  A 1 
ATOM 351  C CA    . GLY A 1 45  ? 26.137  4.239   35.253  1.00 35.95 45  A 1 
ATOM 352  C C     . GLY A 1 45  ? 26.262  4.731   33.805  1.00 36.67 45  A 1 
ATOM 353  O O     . GLY A 1 45  ? 25.247  4.839   33.114  1.00 34.87 45  A 1 
ATOM 354  N N     . CYS A 1 46  ? 27.478  5.018   33.313  1.00 42.81 46  A 1 
ATOM 355  C CA    . CYS A 1 46  ? 27.741  5.320   31.921  1.00 45.41 46  A 1 
ATOM 356  C C     . CYS A 1 46  ? 27.606  4.045   31.085  1.00 45.58 46  A 1 
ATOM 357  O O     . CYS A 1 46  ? 28.562  3.307   30.880  1.00 42.58 46  A 1 
ATOM 358  C CB    . CYS A 1 46  ? 29.117  5.983   31.787  1.00 42.27 46  A 1 
ATOM 359  S SG    . CYS A 1 46  ? 29.083  7.632   32.543  1.00 38.15 46  A 1 
ATOM 360  N N     . TRP A 1 47  ? 26.397  3.771   30.595  1.00 54.65 47  A 1 
ATOM 361  C CA    . TRP A 1 47  ? 26.125  2.665   29.695  1.00 50.76 47  A 1 
ATOM 362  C C     . TRP A 1 47  ? 26.800  2.925   28.339  1.00 49.71 47  A 1 
ATOM 363  O O     . TRP A 1 47  ? 26.308  3.626   27.477  1.00 45.87 47  A 1 
ATOM 364  C CB    . TRP A 1 47  ? 24.624  2.423   29.614  1.00 46.58 47  A 1 
ATOM 365  C CG    . TRP A 1 47  ? 23.812  3.593   29.181  1.00 42.17 47  A 1 
ATOM 366  C CD1   . TRP A 1 47  ? 23.316  4.566   29.978  1.00 37.20 47  A 1 
ATOM 367  C CD2   . TRP A 1 47  ? 23.371  3.906   27.830  1.00 40.05 47  A 1 
ATOM 368  N NE1   . TRP A 1 47  ? 22.579  5.457   29.218  1.00 32.67 47  A 1 
ATOM 369  C CE2   . TRP A 1 47  ? 22.569  5.069   27.903  1.00 35.35 47  A 1 
ATOM 370  C CE3   . TRP A 1 47  ? 23.549  3.269   26.585  1.00 37.53 47  A 1 
ATOM 371  C CZ2   . TRP A 1 47  ? 21.914  5.571   26.751  1.00 37.34 47  A 1 
ATOM 372  C CZ3   . TRP A 1 47  ? 22.903  3.781   25.443  1.00 36.56 47  A 1 
ATOM 373  C CH2   . TRP A 1 47  ? 22.101  4.901   25.538  1.00 37.82 47  A 1 
ATOM 374  N N     . ALA A 1 48  ? 27.988  2.327   28.159  1.00 64.21 48  A 1 
ATOM 375  C CA    . ALA A 1 48  ? 28.659  2.354   26.872  1.00 65.62 48  A 1 
ATOM 376  C C     . ALA A 1 48  ? 27.797  1.609   25.839  1.00 66.96 48  A 1 
ATOM 377  O O     . ALA A 1 48  ? 27.392  0.469   26.058  1.00 63.39 48  A 1 
ATOM 378  C CB    . ALA A 1 48  ? 30.056  1.751   27.014  1.00 60.21 48  A 1 
ATOM 379  N N     . ARG A 1 49  ? 27.534  2.237   24.690  1.00 69.95 49  A 1 
ATOM 380  C CA    . ARG A 1 49  ? 26.779  1.609   23.606  1.00 71.96 49  A 1 
ATOM 381  C C     . ARG A 1 49  ? 27.497  0.348   23.144  1.00 73.89 49  A 1 
ATOM 382  O O     . ARG A 1 49  ? 28.695  0.371   22.889  1.00 70.57 49  A 1 
ATOM 383  C CB    . ARG A 1 49  ? 26.568  2.617   22.476  1.00 68.12 49  A 1 
ATOM 384  C CG    . ARG A 1 49  ? 25.689  2.037   21.363  1.00 61.66 49  A 1 
ATOM 385  C CD    . ARG A 1 49  ? 25.373  3.103   20.324  1.00 62.26 49  A 1 
ATOM 386  N NE    . ARG A 1 49  ? 24.585  2.541   19.219  1.00 57.24 49  A 1 
ATOM 387  C CZ    . ARG A 1 49  ? 23.742  3.202   18.435  1.00 50.12 49  A 1 
ATOM 388  N NH1   . ARG A 1 49  ? 23.543  4.475   18.580  1.00 48.28 49  A 1 
ATOM 389  N NH2   . ARG A 1 49  ? 23.100  2.581   17.523  1.00 48.85 49  A 1 
ATOM 390  N N     . LEU A 1 50  ? 26.759  -0.759  23.012  1.00 76.18 50  A 1 
ATOM 391  C CA    . LEU A 1 50  ? 27.311  -2.012  22.512  1.00 76.99 50  A 1 
ATOM 392  C C     . LEU A 1 50  ? 27.709  -1.889  21.034  1.00 79.41 50  A 1 
ATOM 393  O O     . LEU A 1 50  ? 27.124  -1.119  20.270  1.00 76.10 50  A 1 
ATOM 394  C CB    . LEU A 1 50  ? 26.324  -3.163  22.745  1.00 72.49 50  A 1 
ATOM 395  C CG    . LEU A 1 50  ? 26.085  -3.522  24.220  1.00 68.29 50  A 1 
ATOM 396  C CD1   . LEU A 1 50  ? 25.000  -4.580  24.329  1.00 62.13 50  A 1 
ATOM 397  C CD2   . LEU A 1 50  ? 27.349  -4.042  24.904  1.00 64.10 50  A 1 
ATOM 398  N N     . CYS A 1 51  ? 28.710  -2.672  20.637  1.00 80.48 51  A 1 
ATOM 399  C CA    . CYS A 1 51  ? 29.166  -2.749  19.256  1.00 79.92 51  A 1 
ATOM 400  C C     . CYS A 1 51  ? 28.024  -3.211  18.333  1.00 78.57 51  A 1 
ATOM 401  O O     . CYS A 1 51  ? 27.430  -4.261  18.539  1.00 74.41 51  A 1 
ATOM 402  C CB    . CYS A 1 51  ? 30.354  -3.704  19.199  1.00 79.77 51  A 1 
ATOM 403  S SG    . CYS A 1 51  ? 30.902  -3.974  17.498  1.00 78.29 51  A 1 
ATOM 404  N N     . ASP A 1 52  ? 27.779  -2.462  17.261  1.00 82.01 52  A 1 
ATOM 405  C CA    . ASP A 1 52  ? 26.771  -2.789  16.259  1.00 79.96 52  A 1 
ATOM 406  C C     . ASP A 1 52  ? 27.097  -4.043  15.424  1.00 79.79 52  A 1 
ATOM 407  O O     . ASP A 1 52  ? 26.214  -4.560  14.739  1.00 74.64 52  A 1 
ATOM 408  C CB    . ASP A 1 52  ? 26.616  -1.591  15.319  1.00 76.98 52  A 1 
ATOM 409  C CG    . ASP A 1 52  ? 25.821  -0.418  15.883  1.00 75.19 52  A 1 
ATOM 410  O OD1   . ASP A 1 52  ? 24.774  -0.645  16.531  1.00 68.93 52  A 1 
ATOM 411  O OD2   . ASP A 1 52  ? 26.097  0.732   15.469  1.00 70.85 52  A 1 
ATOM 412  N N     . GLY A 1 53  ? 28.346  -4.500  15.434  1.00 77.60 53  A 1 
ATOM 413  C CA    . GLY A 1 53  ? 28.799  -5.707  14.744  1.00 75.08 53  A 1 
ATOM 414  C C     . GLY A 1 53  ? 28.555  -6.974  15.549  1.00 75.48 53  A 1 
ATOM 415  O O     . GLY A 1 53  ? 27.848  -7.868  15.092  1.00 70.09 53  A 1 
ATOM 416  N N     . CYS A 1 54  ? 29.129  -7.072  16.766  1.00 75.33 54  A 1 
ATOM 417  C CA    . CYS A 1 54  ? 29.032  -8.272  17.594  1.00 76.23 54  A 1 
ATOM 418  C C     . CYS A 1 54  ? 27.939  -8.212  18.670  1.00 77.03 54  A 1 
ATOM 419  O O     . CYS A 1 54  ? 27.578  -9.248  19.214  1.00 71.07 54  A 1 
ATOM 420  C CB    . CYS A 1 54  ? 30.404  -8.563  18.224  1.00 72.08 54  A 1 
ATOM 421  S SG    . CYS A 1 54  ? 30.896  -7.225  19.349  1.00 73.45 54  A 1 
ATOM 422  N N     . CYS A 1 55  ? 27.415  -7.039  18.986  1.00 76.58 55  A 1 
ATOM 423  C CA    . CYS A 1 55  ? 26.377  -6.807  19.995  1.00 74.55 55  A 1 
ATOM 424  C C     . CYS A 1 55  ? 26.702  -7.338  21.408  1.00 76.65 55  A 1 
ATOM 425  O O     . CYS A 1 55  ? 25.795  -7.519  22.212  1.00 70.63 55  A 1 
ATOM 426  C CB    . CYS A 1 55  ? 25.025  -7.305  19.470  1.00 69.23 55  A 1 
ATOM 427  S SG    . CYS A 1 55  ? 24.604  -6.509  17.883  1.00 61.61 55  A 1 
ATOM 428  N N     . THR A 1 56  ? 27.967  -7.576  21.706  1.00 75.31 56  A 1 
ATOM 429  C CA    . THR A 1 56  ? 28.401  -8.183  22.974  1.00 76.36 56  A 1 
ATOM 430  C C     . THR A 1 56  ? 29.342  -7.298  23.784  1.00 79.86 56  A 1 
ATOM 431  O O     . THR A 1 56  ? 29.205  -7.218  24.995  1.00 74.92 56  A 1 
ATOM 432  C CB    . THR A 1 56  ? 29.074  -9.538  22.743  1.00 71.87 56  A 1 
ATOM 433  O OG1   . THR A 1 56  ? 30.076  -9.427  21.759  1.00 66.42 56  A 1 
ATOM 434  C CG2   . THR A 1 56  ? 28.090  -10.607 22.275  1.00 66.75 56  A 1 
ATOM 435  N N     . VAL A 1 57  ? 30.281  -6.633  23.115  1.00 79.41 57  A 1 
ATOM 436  C CA    . VAL A 1 57  ? 31.283  -5.786  23.772  1.00 78.73 57  A 1 
ATOM 437  C C     . VAL A 1 57  ? 30.979  -4.298  23.576  1.00 80.98 57  A 1 
ATOM 438  O O     . VAL A 1 57  ? 30.390  -3.924  22.558  1.00 77.69 57  A 1 
ATOM 439  C CB    . VAL A 1 57  ? 32.719  -6.132  23.336  1.00 74.95 57  A 1 
ATOM 440  C CG1   . VAL A 1 57  ? 33.163  -7.457  23.961  1.00 66.73 57  A 1 
ATOM 441  C CG2   . VAL A 1 57  ? 32.861  -6.236  21.825  1.00 69.44 57  A 1 
ATOM 442  N N     . PRO A 1 58  ? 31.398  -3.435  24.517  1.00 78.26 58  A 1 
ATOM 443  C CA    . PRO A 1 58  ? 31.269  -1.998  24.354  1.00 78.14 58  A 1 
ATOM 444  C C     . PRO A 1 58  ? 31.985  -1.486  23.101  1.00 78.51 58  A 1 
ATOM 445  O O     . PRO A 1 58  ? 33.074  -1.947  22.759  1.00 78.52 58  A 1 
ATOM 446  C CB    . PRO A 1 58  ? 31.851  -1.376  25.625  1.00 77.29 58  A 1 
ATOM 447  C CG    . PRO A 1 58  ? 31.718  -2.491  26.657  1.00 73.31 58  A 1 
ATOM 448  C CD    . PRO A 1 58  ? 31.937  -3.745  25.827  1.00 80.90 58  A 1 
ATOM 449  N N     . SER A 1 59  ? 31.376  -0.509  22.407  1.00 80.58 59  A 1 
ATOM 450  C CA    . SER A 1 59  ? 31.995  0.165   21.276  1.00 80.07 59  A 1 
ATOM 451  C C     . SER A 1 59  ? 33.147  1.064   21.737  1.00 79.01 59  A 1 
ATOM 452  O O     . SER A 1 59  ? 33.064  1.703   22.779  1.00 77.30 59  A 1 
ATOM 453  C CB    . SER A 1 59  ? 30.956  0.947   20.477  1.00 80.05 59  A 1 
ATOM 454  O OG    . SER A 1 59  ? 30.243  1.849   21.289  1.00 69.65 59  A 1 
ATOM 455  N N     . VAL A 1 60  ? 34.197  1.109   20.916  1.00 82.30 60  A 1 
ATOM 456  C CA    . VAL A 1 60  ? 35.386  1.941   21.162  1.00 82.01 60  A 1 
ATOM 457  C C     . VAL A 1 60  ? 35.563  2.996   20.072  1.00 82.75 60  A 1 
ATOM 458  O O     . VAL A 1 60  ? 36.180  4.031   20.287  1.00 79.31 60  A 1 
ATOM 459  C CB    . VAL A 1 60  ? 36.651  1.072   21.296  1.00 80.55 60  A 1 
ATOM 460  C CG1   . VAL A 1 60  ? 37.828  1.870   21.863  1.00 69.82 60  A 1 
ATOM 461  C CG2   . VAL A 1 60  ? 36.440  -0.124  22.227  1.00 73.22 60  A 1 
ATOM 462  N N     . VAL A 1 61  ? 34.986  2.741   18.892  1.00 82.02 61  A 1 
ATOM 463  C CA    . VAL A 1 61  ? 35.108  3.594   17.710  1.00 82.42 61  A 1 
ATOM 464  C C     . VAL A 1 61  ? 33.730  3.810   17.088  1.00 82.54 61  A 1 
ATOM 465  O O     . VAL A 1 61  ? 32.927  2.885   17.028  1.00 80.70 61  A 1 
ATOM 466  C CB    . VAL A 1 61  ? 36.089  2.961   16.705  1.00 81.02 61  A 1 
ATOM 467  C CG1   . VAL A 1 61  ? 36.175  3.746   15.397  1.00 66.97 61  A 1 
ATOM 468  C CG2   . VAL A 1 61  ? 37.509  2.891   17.276  1.00 71.23 61  A 1 
ATOM 469  N N     . TYR A 1 62  ? 33.488  5.019   16.573  1.00 82.12 62  A 1 
ATOM 470  C CA    . TYR A 1 62  ? 32.364  5.305   15.691  1.00 82.61 62  A 1 
ATOM 471  C C     . TYR A 1 62  ? 32.870  5.518   14.263  1.00 83.78 62  A 1 
ATOM 472  O O     . TYR A 1 62  ? 33.704  6.393   14.023  1.00 81.81 62  A 1 
ATOM 473  C CB    . TYR A 1 62  ? 31.590  6.519   16.200  1.00 81.17 62  A 1 
ATOM 474  C CG    . TYR A 1 62  ? 30.440  6.919   15.301  1.00 79.36 62  A 1 
ATOM 475  C CD1   . TYR A 1 62  ? 30.529  8.066   14.495  1.00 74.22 62  A 1 
ATOM 476  C CD2   . TYR A 1 62  ? 29.273  6.131   15.263  1.00 75.31 62  A 1 
ATOM 477  C CE1   . TYR A 1 62  ? 29.457  8.438   13.679  1.00 71.29 62  A 1 
ATOM 478  C CE2   . TYR A 1 62  ? 28.204  6.497   14.454  1.00 72.85 62  A 1 
ATOM 479  C CZ    . TYR A 1 62  ? 28.287  7.661   13.668  1.00 77.89 62  A 1 
ATOM 480  O OH    . TYR A 1 62  ? 27.217  8.036   12.885  1.00 77.36 62  A 1 
ATOM 481  N N     . CYS A 1 63  ? 32.372  4.713   13.307  1.00 82.05 63  A 1 
ATOM 482  C CA    . CYS A 1 63  ? 32.634  4.902   11.884  1.00 81.33 63  A 1 
ATOM 483  C C     . CYS A 1 63  ? 31.535  5.771   11.280  1.00 81.16 63  A 1 
ATOM 484  O O     . CYS A 1 63  ? 30.365  5.386   11.255  1.00 79.91 63  A 1 
ATOM 485  C CB    . CYS A 1 63  ? 32.732  3.540   11.191  1.00 81.42 63  A 1 
ATOM 486  S SG    . CYS A 1 63  ? 33.049  3.795   9.420   1.00 79.75 63  A 1 
ATOM 487  N N     . ARG A 1 64  ? 31.920  6.932   10.751  1.00 79.67 64  A 1 
ATOM 488  C CA    . ARG A 1 64  ? 30.978  7.884   10.171  1.00 77.44 64  A 1 
ATOM 489  C C     . ARG A 1 64  ? 30.370  7.378   8.863   1.00 76.23 64  A 1 
ATOM 490  O O     . ARG A 1 64  ? 29.167  7.533   8.664   1.00 71.09 64  A 1 
ATOM 491  C CB    . ARG A 1 64  ? 31.701  9.226   9.989   1.00 73.94 64  A 1 
ATOM 492  C CG    . ARG A 1 64  ? 30.770  10.328  9.479   1.00 68.68 64  A 1 
ATOM 493  C CD    . ARG A 1 64  ? 31.538  11.642  9.396   1.00 67.60 64  A 1 
ATOM 494  N NE    . ARG A 1 64  ? 30.738  12.695  8.788   1.00 60.08 64  A 1 
ATOM 495  C CZ    . ARG A 1 64  ? 31.115  13.947  8.618   1.00 55.03 64  A 1 
ATOM 496  N NH1   . ARG A 1 64  ? 32.280  14.359  9.029   1.00 51.36 64  A 1 
ATOM 497  N NH2   . ARG A 1 64  ? 30.337  14.799  8.037   1.00 51.60 64  A 1 
ATOM 498  N N     . ALA A 1 65  ? 31.165  6.764   7.984   1.00 76.67 65  A 1 
ATOM 499  C CA    . ALA A 1 65  ? 30.714  6.270   6.685   1.00 75.03 65  A 1 
ATOM 500  C C     . ALA A 1 65  ? 29.660  5.155   6.817   1.00 74.56 65  A 1 
ATOM 501  O O     . ALA A 1 65  ? 28.679  5.136   6.074   1.00 70.52 65  A 1 
ATOM 502  C CB    . ALA A 1 65  ? 31.933  5.799   5.896   1.00 73.93 65  A 1 
ATOM 503  N N     . ASP A 1 66  ? 29.829  4.267   7.801   1.00 74.19 66  A 1 
ATOM 504  C CA    . ASP A 1 66  ? 28.906  3.157   8.062   1.00 72.43 66  A 1 
ATOM 505  C C     . ASP A 1 66  ? 27.815  3.503   9.089   1.00 72.79 66  A 1 
ATOM 506  O O     . ASP A 1 66  ? 26.883  2.724   9.298   1.00 68.63 66  A 1 
ATOM 507  C CB    . ASP A 1 66  ? 29.711  1.930   8.501   1.00 68.87 66  A 1 
ATOM 508  C CG    . ASP A 1 66  ? 30.641  1.419   7.390   1.00 67.41 66  A 1 
ATOM 509  O OD1   . ASP A 1 66  ? 30.216  1.434   6.215   1.00 63.29 66  A 1 
ATOM 510  O OD2   . ASP A 1 66  ? 31.764  0.998   7.738   1.00 64.37 66  A 1 
ATOM 511  N N     . SER A 1 67  ? 27.906  4.669   9.729   1.00 73.15 67  A 1 
ATOM 512  C CA    . SER A 1 67  ? 27.048  5.080   10.852  1.00 73.75 67  A 1 
ATOM 513  C C     . SER A 1 67  ? 26.962  3.991   11.931  1.00 75.26 67  A 1 
ATOM 514  O O     . SER A 1 67  ? 25.874  3.636   12.393  1.00 71.29 67  A 1 
ATOM 515  C CB    . SER A 1 67  ? 25.675  5.539   10.353  1.00 71.43 67  A 1 
ATOM 516  O OG    . SER A 1 67  ? 25.793  6.588   9.417   1.00 65.72 67  A 1 
ATOM 517  N N     . ALA A 1 68  ? 28.107  3.407   12.281  1.00 74.81 68  A 1 
ATOM 518  C CA    . ALA A 1 68  ? 28.188  2.239   13.147  1.00 75.52 68  A 1 
ATOM 519  C C     . ALA A 1 68  ? 29.162  2.448   14.308  1.00 76.07 68  A 1 
ATOM 520  O O     . ALA A 1 68  ? 30.288  2.909   14.122  1.00 75.09 68  A 1 
ATOM 521  C CB    . ALA A 1 68  ? 28.557  1.009   12.308  1.00 73.78 68  A 1 
ATOM 522  N N     . TYR A 1 69  ? 28.741  2.042   15.506  1.00 84.46 69  A 1 
ATOM 523  C CA    . TYR A 1 69  ? 29.568  1.946   16.701  1.00 83.30 69  A 1 
ATOM 524  C C     . TYR A 1 69  ? 30.232  0.573   16.741  1.00 84.95 69  A 1 
ATOM 525  O O     . TYR A 1 69  ? 29.546  -0.442  16.736  1.00 81.93 69  A 1 
ATOM 526  C CB    . TYR A 1 69  ? 28.709  2.189   17.939  1.00 82.40 69  A 1 
ATOM 527  C CG    . TYR A 1 69  ? 28.120  3.574   18.021  1.00 80.32 69  A 1 
ATOM 528  C CD1   . TYR A 1 69  ? 28.768  4.588   18.734  1.00 72.03 69  A 1 
ATOM 529  C CD2   . TYR A 1 69  ? 26.901  3.873   17.371  1.00 73.99 69  A 1 
ATOM 530  C CE1   . TYR A 1 69  ? 28.222  5.876   18.815  1.00 70.93 69  A 1 
ATOM 531  C CE2   . TYR A 1 69  ? 26.344  5.157   17.433  1.00 71.36 69  A 1 
ATOM 532  C CZ    . TYR A 1 69  ? 27.011  6.155   18.166  1.00 78.42 69  A 1 
ATOM 533  O OH    . TYR A 1 69  ? 26.471  7.419   18.237  1.00 77.09 69  A 1 
ATOM 534  N N     . LEU A 1 70  ? 31.556  0.530   16.754  1.00 78.82 70  A 1 
ATOM 535  C CA    . LEU A 1 70  ? 32.332  -0.697  16.636  1.00 78.81 70  A 1 
ATOM 536  C C     . LEU A 1 70  ? 33.275  -0.883  17.828  1.00 78.38 70  A 1 
ATOM 537  O O     . LEU A 1 70  ? 33.868  0.070   18.332  1.00 80.06 70  A 1 
ATOM 538  C CB    . LEU A 1 70  ? 33.089  -0.696  15.299  1.00 80.12 70  A 1 
ATOM 539  C CG    . LEU A 1 70  ? 32.206  -0.576  14.034  1.00 82.88 70  A 1 
ATOM 540  C CD1   . LEU A 1 70  ? 33.072  -0.486  12.789  1.00 76.85 70  A 1 
ATOM 541  C CD2   . LEU A 1 70  ? 31.246  -1.762  13.881  1.00 77.22 70  A 1 
ATOM 542  N N     . CYS A 1 71  ? 33.430  -2.145  18.275  1.00 84.65 71  A 1 
ATOM 543  C CA    . CYS A 1 71  ? 34.526  -2.508  19.168  1.00 84.76 71  A 1 
ATOM 544  C C     . CYS A 1 71  ? 35.843  -2.599  18.378  1.00 84.90 71  A 1 
ATOM 545  O O     . CYS A 1 71  ? 35.826  -2.714  17.156  1.00 83.22 71  A 1 
ATOM 546  C CB    . CYS A 1 71  ? 34.199  -3.814  19.892  1.00 83.10 71  A 1 
ATOM 547  S SG    . CYS A 1 71  ? 34.180  -5.233  18.757  1.00 81.08 71  A 1 
ATOM 548  N N     . ALA A 1 72  ? 36.979  -2.632  19.069  1.00 82.74 72  A 1 
ATOM 549  C CA    . ALA A 1 72  ? 38.297  -2.690  18.433  1.00 81.61 72  A 1 
ATOM 550  C C     . ALA A 1 72  ? 38.451  -3.890  17.478  1.00 82.30 72  A 1 
ATOM 551  O O     . ALA A 1 72  ? 38.978  -3.734  16.375  1.00 80.29 72  A 1 
ATOM 552  C CB    . ALA A 1 72  ? 39.354  -2.731  19.543  1.00 79.72 72  A 1 
ATOM 553  N N     . SER A 1 73  ? 37.933  -5.073  17.848  1.00 83.37 73  A 1 
ATOM 554  C CA    . SER A 1 73  ? 37.997  -6.268  17.007  1.00 83.28 73  A 1 
ATOM 555  C C     . SER A 1 73  ? 37.135  -6.151  15.744  1.00 84.04 73  A 1 
ATOM 556  O O     . SER A 1 73  ? 37.579  -6.518  14.659  1.00 82.15 73  A 1 
ATOM 557  C CB    . SER A 1 73  ? 37.562  -7.504  17.801  1.00 81.04 73  A 1 
ATOM 558  O OG    . SER A 1 73  ? 38.278  -7.597  19.013  1.00 68.89 73  A 1 
ATOM 559  N N     . CYS A 1 74  ? 35.895  -5.638  15.851  1.00 78.09 74  A 1 
ATOM 560  C CA    . CYS A 1 74  ? 35.008  -5.442  14.702  1.00 77.59 74  A 1 
ATOM 561  C C     . CYS A 1 74  ? 35.504  -4.315  13.790  1.00 77.46 74  A 1 
ATOM 562  O O     . CYS A 1 74  ? 35.434  -4.458  12.573  1.00 76.21 74  A 1 
ATOM 563  C CB    . CYS A 1 74  ? 33.584  -5.185  15.182  1.00 77.29 74  A 1 
ATOM 564  S SG    . CYS A 1 74  ? 32.871  -6.692  15.921  1.00 74.86 74  A 1 
ATOM 565  N N     . ASP A 1 75  ? 36.029  -3.228  14.337  1.00 84.51 75  A 1 
ATOM 566  C CA    . ASP A 1 75  ? 36.660  -2.149  13.587  1.00 83.44 75  A 1 
ATOM 567  C C     . ASP A 1 75  ? 37.821  -2.671  12.738  1.00 83.37 75  A 1 
ATOM 568  O O     . ASP A 1 75  ? 37.854  -2.478  11.527  1.00 81.17 75  A 1 
ATOM 569  C CB    . ASP A 1 75  ? 37.131  -1.047  14.542  1.00 82.96 75  A 1 
ATOM 570  C CG    . ASP A 1 75  ? 37.854  0.077   13.791  1.00 81.23 75  A 1 
ATOM 571  O OD1   . ASP A 1 75  ? 37.219  0.719   12.945  1.00 70.83 75  A 1 
ATOM 572  O OD2   . ASP A 1 75  ? 39.062  0.292   14.014  1.00 71.23 75  A 1 
ATOM 573  N N     . ALA A 1 76  ? 38.739  -3.437  13.355  1.00 81.89 76  A 1 
ATOM 574  C CA    . ALA A 1 76  ? 39.859  -4.035  12.653  1.00 80.14 76  A 1 
ATOM 575  C C     . ALA A 1 76  ? 39.400  -4.970  11.526  1.00 80.43 76  A 1 
ATOM 576  O O     . ALA A 1 76  ? 39.922  -4.885  10.412  1.00 78.40 76  A 1 
ATOM 577  C CB    . ALA A 1 76  ? 40.747  -4.763  13.656  1.00 78.74 76  A 1 
ATOM 578  N N     . GLN A 1 77  ? 38.404  -5.832  11.741  1.00 79.20 77  A 1 
ATOM 579  C CA    . GLN A 1 77  ? 37.910  -6.769  10.721  1.00 77.53 77  A 1 
ATOM 580  C C     . GLN A 1 77  ? 37.196  -6.069  9.555   1.00 78.29 77  A 1 
ATOM 581  O O     . GLN A 1 77  ? 37.461  -6.396  8.402   1.00 75.54 77  A 1 
ATOM 582  C CB    . GLN A 1 77  ? 36.970  -7.790  11.363  1.00 75.59 77  A 1 
ATOM 583  C CG    . GLN A 1 77  ? 37.738  -8.811  12.210  1.00 69.52 77  A 1 
ATOM 584  C CD    . GLN A 1 77  ? 36.798  -9.775  12.942  1.00 65.81 77  A 1 
ATOM 585  O OE1   . GLN A 1 77  ? 35.615  -9.879  12.668  1.00 58.37 77  A 1 
ATOM 586  N NE2   . GLN A 1 77  ? 37.310  -10.526 13.894  1.00 56.10 77  A 1 
ATOM 587  N N     . ILE A 1 78  ? 36.298  -5.112  9.842   1.00 77.78 78  A 1 
ATOM 588  C CA    . ILE A 1 78  ? 35.516  -4.419  8.813   1.00 76.48 78  A 1 
ATOM 589  C C     . ILE A 1 78  ? 36.415  -3.503  7.975   1.00 76.55 78  A 1 
ATOM 590  O O     . ILE A 1 78  ? 36.341  -3.515  6.751   1.00 73.30 78  A 1 
ATOM 591  C CB    . ILE A 1 78  ? 34.339  -3.660  9.464   1.00 74.01 78  A 1 
ATOM 592  C CG1   . ILE A 1 78  ? 33.316  -4.675  10.023  1.00 70.25 78  A 1 
ATOM 593  C CG2   . ILE A 1 78  ? 33.650  -2.718  8.466   1.00 69.34 78  A 1 
ATOM 594  C CD1   . ILE A 1 78  ? 32.257  -4.061  10.935  1.00 63.10 78  A 1 
ATOM 595  N N     . HIS A 1 79  ? 37.293  -2.756  8.618   1.00 79.32 79  A 1 
ATOM 596  C CA    . HIS A 1 79  ? 38.139  -1.774  7.935   1.00 79.21 79  A 1 
ATOM 597  C C     . HIS A 1 79  ? 39.437  -2.357  7.369   1.00 77.77 79  A 1 
ATOM 598  O O     . HIS A 1 79  ? 40.067  -1.712  6.538   1.00 71.97 79  A 1 
ATOM 599  C CB    . HIS A 1 79  ? 38.372  -0.581  8.864   1.00 78.88 79  A 1 
ATOM 600  C CG    . HIS A 1 79  ? 37.100  0.149   9.199   1.00 81.01 79  A 1 
ATOM 601  N ND1   . HIS A 1 79  ? 36.454  0.160   10.411  1.00 71.05 79  A 1 
ATOM 602  C CD2   . HIS A 1 79  ? 36.340  0.906   8.353   1.00 74.41 79  A 1 
ATOM 603  C CE1   . HIS A 1 79  ? 35.351  0.900   10.298  1.00 76.07 79  A 1 
ATOM 604  N NE2   . HIS A 1 79  ? 35.241  1.373   9.068   1.00 77.12 79  A 1 
ATOM 605  N N     . ALA A 1 80  ? 39.815  -3.578  7.729   1.00 80.19 80  A 1 
ATOM 606  C CA    . ALA A 1 80  ? 40.881  -4.306  7.044   1.00 78.51 80  A 1 
ATOM 607  C C     . ALA A 1 80  ? 40.408  -5.045  5.778   1.00 77.75 80  A 1 
ATOM 608  O O     . ALA A 1 80  ? 41.246  -5.521  5.018   1.00 72.35 80  A 1 
ATOM 609  C CB    . ALA A 1 80  ? 41.557  -5.265  8.017   1.00 76.15 80  A 1 
ATOM 610  N N     . ALA A 1 81  ? 39.075  -5.115  5.510   1.00 72.40 81  A 1 
ATOM 611  C CA    . ALA A 1 81  ? 38.524  -5.867  4.392   1.00 70.39 81  A 1 
ATOM 612  C C     . ALA A 1 81  ? 38.997  -5.351  3.020   1.00 70.96 81  A 1 
ATOM 613  O O     . ALA A 1 81  ? 39.233  -6.132  2.100   1.00 65.33 81  A 1 
ATOM 614  C CB    . ALA A 1 81  ? 37.000  -5.834  4.486   1.00 65.58 81  A 1 
ATOM 615  N N     . ASN A 1 82  ? 39.154  -4.024  2.866   1.00 64.50 82  A 1 
ATOM 616  C CA    . ASN A 1 82  ? 39.690  -3.414  1.655   1.00 64.91 82  A 1 
ATOM 617  C C     . ASN A 1 82  ? 40.252  -2.003  1.921   1.00 67.32 82  A 1 
ATOM 618  O O     . ASN A 1 82  ? 40.003  -1.373  2.950   1.00 64.31 82  A 1 
ATOM 619  C CB    . ASN A 1 82  ? 38.611  -3.432  0.556   1.00 59.33 82  A 1 
ATOM 620  C CG    . ASN A 1 82  ? 37.380  -2.639  0.927   1.00 54.15 82  A 1 
ATOM 621  O OD1   . ASN A 1 82  ? 37.454  -1.471  1.240   1.00 51.44 82  A 1 
ATOM 622  N ND2   . ASN A 1 82  ? 36.225  -3.254  0.902   1.00 53.27 82  A 1 
ATOM 623  N N     . ARG A 1 83  ? 41.007  -1.473  0.941   1.00 69.78 83  A 1 
ATOM 624  C CA    . ARG A 1 83  ? 41.620  -0.135  1.046   1.00 69.09 83  A 1 
ATOM 625  C C     . ARG A 1 83  ? 40.614  1.010   1.145   1.00 68.61 83  A 1 
ATOM 626  O O     . ARG A 1 83  ? 40.978  2.059   1.663   1.00 65.34 83  A 1 
ATOM 627  C CB    . ARG A 1 83  ? 42.548  0.121   -0.144  1.00 65.51 83  A 1 
ATOM 628  C CG    . ARG A 1 83  ? 43.973  -0.367  0.110   1.00 61.06 83  A 1 
ATOM 629  C CD    . ARG A 1 83  ? 44.870  0.076   -1.045  1.00 58.43 83  A 1 
ATOM 630  N NE    . ARG A 1 83  ? 46.289  -0.226  -0.785  1.00 50.67 83  A 1 
ATOM 631  C CZ    . ARG A 1 83  ? 47.304  0.032   -1.603  1.00 44.10 83  A 1 
ATOM 632  N NH1   . ARG A 1 83  ? 47.122  0.594   -2.767  1.00 40.31 83  A 1 
ATOM 633  N NH2   . ARG A 1 83  ? 48.517  -0.270  -1.255  1.00 40.34 83  A 1 
ATOM 634  N N     . VAL A 1 84  ? 39.402  0.847   0.608   1.00 66.71 84  A 1 
ATOM 635  C CA    . VAL A 1 84  ? 38.383  1.901   0.673   1.00 67.00 84  A 1 
ATOM 636  C C     . VAL A 1 84  ? 37.784  1.956   2.073   1.00 69.30 84  A 1 
ATOM 637  O O     . VAL A 1 84  ? 37.736  3.037   2.666   1.00 65.91 84  A 1 
ATOM 638  C CB    . VAL A 1 84  ? 37.304  1.726   -0.400  1.00 61.85 84  A 1 
ATOM 639  C CG1   . VAL A 1 84  ? 36.240  2.821   -0.319  1.00 55.38 84  A 1 
ATOM 640  C CG2   . VAL A 1 84  ? 37.931  1.768   -1.797  1.00 58.12 84  A 1 
ATOM 641  N N     . ALA A 1 85  ? 37.437  0.800   2.645   1.00 69.15 85  A 1 
ATOM 642  C CA    . ALA A 1 85  ? 36.978  0.705   4.020   1.00 70.34 85  A 1 
ATOM 643  C C     . ALA A 1 85  ? 38.037  1.232   5.005   1.00 71.40 85  A 1 
ATOM 644  O O     . ALA A 1 85  ? 37.698  1.970   5.921   1.00 71.34 85  A 1 
ATOM 645  C CB    . ALA A 1 85  ? 36.596  -0.745  4.312   1.00 69.23 85  A 1 
ATOM 646  N N     . SER A 1 86  ? 39.340  0.967   4.770   1.00 79.57 86  A 1 
ATOM 647  C CA    . SER A 1 86  ? 40.403  1.466   5.652   1.00 79.40 86  A 1 
ATOM 648  C C     . SER A 1 86  ? 40.519  2.992   5.703   1.00 80.72 86  A 1 
ATOM 649  O O     . SER A 1 86  ? 41.079  3.533   6.667   1.00 77.87 86  A 1 
ATOM 650  C CB    . SER A 1 86  ? 41.753  0.849   5.274   1.00 77.24 86  A 1 
ATOM 651  O OG    . SER A 1 86  ? 42.272  1.392   4.079   1.00 69.49 86  A 1 
ATOM 652  N N     . ARG A 1 87  ? 39.972  3.703   4.697   1.00 74.93 87  A 1 
ATOM 653  C CA    . ARG A 1 87  ? 39.941  5.173   4.623   1.00 75.71 87  A 1 
ATOM 654  C C     . ARG A 1 87  ? 38.716  5.792   5.305   1.00 77.84 87  A 1 
ATOM 655  O O     . ARG A 1 87  ? 38.611  7.015   5.307   1.00 73.14 87  A 1 
ATOM 656  C CB    . ARG A 1 87  ? 40.015  5.630   3.166   1.00 71.28 87  A 1 
ATOM 657  C CG    . ARG A 1 87  ? 41.358  5.296   2.508   1.00 67.45 87  A 1 
ATOM 658  C CD    . ARG A 1 87  ? 41.300  5.715   1.039   1.00 65.62 87  A 1 
ATOM 659  N NE    . ARG A 1 87  ? 42.543  5.404   0.333   1.00 57.04 87  A 1 
ATOM 660  C CZ    . ARG A 1 87  ? 42.818  5.721   -0.933  1.00 52.06 87  A 1 
ATOM 661  N NH1   . ARG A 1 87  ? 41.950  6.365   -1.659  1.00 47.30 87  A 1 
ATOM 662  N NH2   . ARG A 1 87  ? 43.958  5.394   -1.467  1.00 47.10 87  A 1 
ATOM 663  N N     . HIS A 1 88  ? 37.807  4.988   5.826   1.00 70.87 88  A 1 
ATOM 664  C CA    . HIS A 1 88  ? 36.659  5.528   6.536   1.00 70.66 88  A 1 
ATOM 665  C C     . HIS A 1 88  ? 37.109  6.328   7.754   1.00 70.71 88  A 1 
ATOM 666  O O     . HIS A 1 88  ? 37.946  5.877   8.543   1.00 68.82 88  A 1 
ATOM 667  C CB    . HIS A 1 88  ? 35.683  4.414   6.945   1.00 68.91 88  A 1 
ATOM 668  C CG    . HIS A 1 88  ? 34.922  3.790   5.804   1.00 68.44 88  A 1 
ATOM 669  N ND1   . HIS A 1 88  ? 34.028  2.747   5.922   1.00 62.02 88  A 1 
ATOM 670  C CD2   . HIS A 1 88  ? 34.937  4.132   4.477   1.00 67.03 88  A 1 
ATOM 671  C CE1   . HIS A 1 88  ? 33.527  2.478   4.715   1.00 67.18 88  A 1 
ATOM 672  N NE2   . HIS A 1 88  ? 34.053  3.299   3.811   1.00 68.62 88  A 1 
ATOM 673  N N     . GLU A 1 89  ? 36.547  7.526   7.904   1.00 78.74 89  A 1 
ATOM 674  C CA    . GLU A 1 89  ? 36.798  8.363   9.062   1.00 79.49 89  A 1 
ATOM 675  C C     . GLU A 1 89  ? 36.189  7.706   10.304  1.00 80.53 89  A 1 
ATOM 676  O O     . GLU A 1 89  ? 34.996  7.386   10.330  1.00 76.22 89  A 1 
ATOM 677  C CB    . GLU A 1 89  ? 36.246  9.769   8.815   1.00 75.41 89  A 1 
ATOM 678  C CG    . GLU A 1 89  ? 36.684  10.768  9.888   1.00 65.26 89  A 1 
ATOM 679  C CD    . GLU A 1 89  ? 36.106  12.181  9.678   1.00 61.23 89  A 1 
ATOM 680  O OE1   . GLU A 1 89  ? 36.502  13.074  10.438  1.00 53.35 89  A 1 
ATOM 681  O OE2   . GLU A 1 89  ? 35.247  12.360  8.791   1.00 53.54 89  A 1 
ATOM 682  N N     . ARG A 1 90  ? 37.010  7.493   11.317  1.00 76.14 90  A 1 
ATOM 683  C CA    . ARG A 1 90  ? 36.624  6.855   12.574  1.00 74.84 90  A 1 
ATOM 684  C C     . ARG A 1 90  ? 36.946  7.776   13.735  1.00 74.75 90  A 1 
ATOM 685  O O     . ARG A 1 90  ? 38.068  8.262   13.856  1.00 72.04 90  A 1 
ATOM 686  C CB    . ARG A 1 90  ? 37.346  5.508   12.706  1.00 73.66 90  A 1 
ATOM 687  C CG    . ARG A 1 90  ? 36.762  4.454   11.759  1.00 73.67 90  A 1 
ATOM 688  C CD    . ARG A 1 90  ? 37.673  3.229   11.654  1.00 73.68 90  A 1 
ATOM 689  N NE    . ARG A 1 90  ? 38.730  3.431   10.667  1.00 72.46 90  A 1 
ATOM 690  C CZ    . ARG A 1 90  ? 39.739  2.602   10.444  1.00 70.00 90  A 1 
ATOM 691  N NH1   . ARG A 1 90  ? 39.947  1.556   11.195  1.00 60.55 90  A 1 
ATOM 692  N NH2   . ARG A 1 90  ? 40.556  2.809   9.451   1.00 68.65 90  A 1 
ATOM 693  N N     . VAL A 1 91  ? 35.965  7.985   14.596  1.00 81.72 91  A 1 
ATOM 694  C CA    . VAL A 1 91  ? 36.105  8.786   15.806  1.00 81.79 91  A 1 
ATOM 695  C C     . VAL A 1 91  ? 36.308  7.849   16.981  1.00 81.93 91  A 1 
ATOM 696  O O     . VAL A 1 91  ? 35.492  6.946   17.206  1.00 79.66 91  A 1 
ATOM 697  C CB    . VAL A 1 91  ? 34.899  9.705   16.010  1.00 78.80 91  A 1 
ATOM 698  C CG1   . VAL A 1 91  ? 35.100  10.605  17.235  1.00 66.74 91  A 1 
ATOM 699  C CG2   . VAL A 1 91  ? 34.675  10.611  14.793  1.00 69.03 91  A 1 
ATOM 700  N N     . LEU A 1 92  ? 37.404  8.021   17.731  1.00 79.22 92  A 1 
ATOM 701  C CA    . LEU A 1 92  ? 37.659  7.237   18.932  1.00 78.11 92  A 1 
ATOM 702  C C     . LEU A 1 92  ? 36.698  7.671   20.034  1.00 76.76 92  A 1 
ATOM 703  O O     . LEU A 1 92  ? 36.639  8.835   20.411  1.00 73.65 92  A 1 
ATOM 704  C CB    . LEU A 1 92  ? 39.132  7.397   19.364  1.00 75.15 92  A 1 
ATOM 705  C CG    . LEU A 1 92  ? 39.565  6.365   20.412  1.00 68.70 92  A 1 
ATOM 706  C CD1   . LEU A 1 92  ? 39.812  4.995   19.793  1.00 62.05 92  A 1 
ATOM 707  C CD2   . LEU A 1 92  ? 40.860  6.807   21.104  1.00 63.32 92  A 1 
ATOM 708  N N     . LEU A 1 93  ? 35.969  6.693   20.597  1.00 73.84 93  A 1 
ATOM 709  C CA    . LEU A 1 93  ? 35.132  6.874   21.773  1.00 71.15 93  A 1 
ATOM 710  C C     . LEU A 1 93  ? 36.045  6.829   22.997  1.00 69.21 93  A 1 
ATOM 711  O O     . LEU A 1 93  ? 36.193  5.790   23.642  1.00 64.92 93  A 1 
ATOM 712  C CB    . LEU A 1 93  ? 34.030  5.796   21.804  1.00 68.67 93  A 1 
ATOM 713  C CG    . LEU A 1 93  ? 33.194  5.680   20.518  1.00 66.60 93  A 1 
ATOM 714  C CD1   . LEU A 1 93  ? 32.130  4.594   20.671  1.00 61.95 93  A 1 
ATOM 715  C CD2   . LEU A 1 93  ? 32.503  6.990   20.152  1.00 64.40 93  A 1 
ATOM 716  N N     . SER A 1 94  ? 36.731  7.933   23.245  1.00 65.82 94  A 1 
ATOM 717  C CA    . SER A 1 94  ? 37.746  8.012   24.285  1.00 63.82 94  A 1 
ATOM 718  C C     . SER A 1 94  ? 37.170  7.714   25.668  1.00 61.96 94  A 1 
ATOM 719  O O     . SER A 1 94  ? 35.979  7.845   25.907  1.00 57.01 94  A 1 
ATOM 720  C CB    . SER A 1 94  ? 38.432  9.381   24.251  1.00 57.97 94  A 1 
ATOM 721  O OG    . SER A 1 94  ? 37.527  10.414  24.548  1.00 51.41 94  A 1 
ATOM 722  N N     . GLU A 1 95  ? 38.041  7.388   26.603  1.00 55.88 95  A 1 
ATOM 723  C CA    . GLU A 1 95  ? 37.642  7.202   28.004  1.00 53.62 95  A 1 
ATOM 724  C C     . GLU A 1 95  ? 36.957  8.442   28.573  1.00 49.51 95  A 1 
ATOM 725  O O     . GLU A 1 95  ? 36.088  8.321   29.437  1.00 45.54 95  A 1 
ATOM 726  C CB    . GLU A 1 95  ? 38.859  6.849   28.854  1.00 49.52 95  A 1 
ATOM 727  C CG    . GLU A 1 95  ? 39.424  5.474   28.485  1.00 45.92 95  A 1 
ATOM 728  C CD    . GLU A 1 95  ? 40.547  5.029   29.422  1.00 41.52 95  A 1 
ATOM 729  O OE1   . GLU A 1 95  ? 40.707  3.794   29.534  1.00 37.64 95  A 1 
ATOM 730  O OE2   . GLU A 1 95  ? 41.221  5.911   29.978  1.00 38.63 95  A 1 
ATOM 731  N N     . ALA A 1 96  ? 37.259  9.618   28.019  1.00 47.13 96  A 1 
ATOM 732  C CA    . ALA A 1 96  ? 36.533  10.841  28.338  1.00 44.58 96  A 1 
ATOM 733  C C     . ALA A 1 96  ? 35.025  10.714  28.100  1.00 42.40 96  A 1 
ATOM 734  O O     . ALA A 1 96  ? 34.252  11.334  28.820  1.00 40.96 96  A 1 
ATOM 735  C CB    . ALA A 1 96  ? 37.123  11.994  27.530  1.00 41.45 96  A 1 
ATOM 736  N N     . TYR A 1 97  ? 34.605  9.884   27.119  1.00 49.24 97  A 1 
ATOM 737  C CA    . TYR A 1 97  ? 33.188  9.581   26.920  1.00 47.45 97  A 1 
ATOM 738  C C     . TYR A 1 97  ? 32.606  8.764   28.081  1.00 45.14 97  A 1 
ATOM 739  O O     . TYR A 1 97  ? 31.472  9.010   28.496  1.00 44.10 97  A 1 
ATOM 740  C CB    . TYR A 1 97  ? 33.004  8.827   25.600  1.00 45.26 97  A 1 
ATOM 741  C CG    . TYR A 1 97  ? 31.570  8.464   25.297  1.00 44.39 97  A 1 
ATOM 742  C CD1   . TYR A 1 97  ? 31.118  7.136   25.425  1.00 41.68 97  A 1 
ATOM 743  C CD2   . TYR A 1 97  ? 30.652  9.466   24.928  1.00 41.47 97  A 1 
ATOM 744  C CE1   . TYR A 1 97  ? 29.776  6.816   25.164  1.00 36.87 97  A 1 
ATOM 745  C CE2   . TYR A 1 97  ? 29.318  9.152   24.672  1.00 37.96 97  A 1 
ATOM 746  C CZ    . TYR A 1 97  ? 28.877  7.823   24.781  1.00 36.29 97  A 1 
ATOM 747  O OH    . TYR A 1 97  ? 27.567  7.523   24.520  1.00 33.10 97  A 1 
ATOM 748  N N     . LYS A 1 98  ? 33.373  7.818   28.619  1.00 51.64 98  A 1 
ATOM 749  C CA    . LYS A 1 98  ? 32.947  6.985   29.755  1.00 50.87 98  A 1 
ATOM 750  C C     . LYS A 1 98  ? 32.854  7.784   31.057  1.00 49.09 98  A 1 
ATOM 751  O O     . LYS A 1 98  ? 32.051  7.437   31.911  1.00 45.58 98  A 1 
ATOM 752  C CB    . LYS A 1 98  ? 33.901  5.804   29.956  1.00 47.34 98  A 1 
ATOM 753  C CG    . LYS A 1 98  ? 33.949  4.825   28.777  1.00 44.84 98  A 1 
ATOM 754  C CD    . LYS A 1 98  ? 34.905  3.681   29.124  1.00 41.87 98  A 1 
ATOM 755  C CE    . LYS A 1 98  ? 35.043  2.678   27.987  1.00 37.35 98  A 1 
ATOM 756  N NZ    . LYS A 1 98  ? 36.076  1.658   28.304  1.00 32.87 98  A 1 
ATOM 757  N N     . HIS A 1 99  ? 33.671  8.810   31.191  1.00 48.38 99  A 1 
ATOM 758  C CA    . HIS A 1 99  ? 33.709  9.650   32.391  1.00 47.18 99  A 1 
ATOM 759  C C     . HIS A 1 99  ? 32.927  10.959  32.253  1.00 42.54 99  A 1 
ATOM 760  O O     . HIS A 1 99  ? 32.701  11.644  33.250  1.00 39.84 99  A 1 
ATOM 761  C CB    . HIS A 1 99  ? 35.164  9.900   32.766  1.00 44.78 99  A 1 
ATOM 762  C CG    . HIS A 1 99  ? 35.884  8.645   33.162  1.00 43.40 99  A 1 
ATOM 763  N ND1   . HIS A 1 99  ? 35.558  7.826   34.221  1.00 39.86 99  A 1 
ATOM 764  C CD2   . HIS A 1 99  ? 36.962  8.064   32.545  1.00 40.77 99  A 1 
ATOM 765  C CE1   . HIS A 1 99  ? 36.411  6.788   34.233  1.00 38.27 99  A 1 
ATOM 766  N NE2   . HIS A 1 99  ? 37.282  6.899   33.227  1.00 39.44 99  A 1 
ATOM 767  N N     . ALA A 1 100 ? 32.527  11.324  31.023  1.00 47.14 100 A 1 
ATOM 768  C CA    . ALA A 1 100 ? 31.766  12.542  30.827  1.00 46.87 100 A 1 
ATOM 769  C C     . ALA A 1 100 ? 30.334  12.354  31.342  1.00 44.00 100 A 1 
ATOM 770  O O     . ALA A 1 100 ? 29.689  11.350  31.019  1.00 42.74 100 A 1 
ATOM 771  C CB    . ALA A 1 100 ? 31.806  12.963  29.365  1.00 44.45 100 A 1 
ATOM 772  N N     . PRO A 1 101 ? 29.799  13.318  32.081  1.00 38.83 101 A 1 
ATOM 773  C CA    . PRO A 1 101 ? 28.420  13.251  32.543  1.00 39.77 101 A 1 
ATOM 774  C C     . PRO A 1 101 ? 27.483  13.186  31.335  1.00 39.98 101 A 1 
ATOM 775  O O     . PRO A 1 101 ? 27.582  13.982  30.397  1.00 39.51 101 A 1 
ATOM 776  C CB    . PRO A 1 101 ? 28.214  14.497  33.403  1.00 37.82 101 A 1 
ATOM 777  C CG    . PRO A 1 101 ? 29.254  15.482  32.879  1.00 37.80 101 A 1 
ATOM 778  C CD    . PRO A 1 101 ? 30.407  14.566  32.455  1.00 43.69 101 A 1 
ATOM 779  N N     . VAL A 1 102 ? 26.589  12.220  31.371  1.00 35.19 102 A 1 
ATOM 780  C CA    . VAL A 1 102 ? 25.547  12.069  30.367  1.00 37.11 102 A 1 
ATOM 781  C C     . VAL A 1 102 ? 24.591  13.257  30.489  1.00 36.38 102 A 1 
ATOM 782  O O     . VAL A 1 102 ? 23.836  13.340  31.451  1.00 35.27 102 A 1 
ATOM 783  C CB    . VAL A 1 102 ? 24.799  10.734  30.546  1.00 35.10 102 A 1 
ATOM 784  C CG1   . VAL A 1 102 ? 23.661  10.618  29.546  1.00 33.40 102 A 1 
ATOM 785  C CG2   . VAL A 1 102 ? 25.742  9.537   30.361  1.00 36.89 102 A 1 
ATOM 786  N N     . MET A 1 103 ? 24.640  14.161  29.526  1.00 34.68 103 A 1 
ATOM 787  C CA    . MET A 1 103 ? 23.757  15.338  29.533  1.00 36.70 103 A 1 
ATOM 788  C C     . MET A 1 103 ? 22.559  15.212  28.595  1.00 36.53 103 A 1 
ATOM 789  O O     . MET A 1 103 ? 21.514  15.806  28.858  1.00 35.94 103 A 1 
ATOM 790  C CB    . MET A 1 103 ? 24.563  16.593  29.175  1.00 35.97 103 A 1 
ATOM 791  C CG    . MET A 1 103 ? 25.392  17.102  30.353  1.00 33.87 103 A 1 
ATOM 792  S SD    . MET A 1 103 ? 25.769  18.867  30.207  1.00 31.63 103 A 1 
ATOM 793  C CE    . MET A 1 103 ? 26.393  19.197  31.855  1.00 28.90 103 A 1 
ATOM 794  N N     . LEU A 1 104 ? 22.721  14.487  27.491  1.00 34.37 104 A 1 
ATOM 795  C CA    . LEU A 1 104 ? 21.722  14.449  26.424  1.00 35.20 104 A 1 
ATOM 796  C C     . LEU A 1 104 ? 21.384  12.998  26.084  1.00 33.62 104 A 1 
ATOM 797  O O     . LEU A 1 104 ? 22.267  12.224  25.737  1.00 31.90 104 A 1 
ATOM 798  C CB    . LEU A 1 104 ? 22.249  15.208  25.201  1.00 33.70 104 A 1 
ATOM 799  C CG    . LEU A 1 104 ? 22.281  16.738  25.384  1.00 31.43 104 A 1 
ATOM 800  C CD1   . LEU A 1 104 ? 23.157  17.385  24.331  1.00 30.30 104 A 1 
ATOM 801  C CD2   . LEU A 1 104 ? 20.887  17.346  25.284  1.00 33.78 104 A 1 
ATOM 802  N N     . ASP A 1 105 ? 20.105  12.658  26.146  1.00 38.47 105 A 1 
ATOM 803  C CA    . ASP A 1 105 ? 19.602  11.381  25.656  1.00 41.11 105 A 1 
ATOM 804  C C     . ASP A 1 105 ? 19.074  11.550  24.225  1.00 39.26 105 A 1 
ATOM 805  O O     . ASP A 1 105 ? 18.139  12.314  23.974  1.00 38.93 105 A 1 
ATOM 806  C CB    . ASP A 1 105 ? 18.555  10.810  26.617  1.00 39.84 105 A 1 
ATOM 807  C CG    . ASP A 1 105 ? 18.254  9.330   26.370  1.00 36.92 105 A 1 
ATOM 808  O OD1   . ASP A 1 105 ? 18.987  8.697   25.570  1.00 35.56 105 A 1 
ATOM 809  O OD2   . ASP A 1 105 ? 17.288  8.823   26.980  1.00 34.97 105 A 1 
ATOM 810  N N     . CYS A 1 106 ? 19.712  10.886  23.281  1.00 32.61 106 A 1 
ATOM 811  C CA    . CYS A 1 106 ? 19.288  10.862  21.892  1.00 35.98 106 A 1 
ATOM 812  C C     . CYS A 1 106 ? 18.416  9.623   21.661  1.00 33.81 106 A 1 
ATOM 813  O O     . CYS A 1 106 ? 18.923  8.514   21.483  1.00 32.57 106 A 1 
ATOM 814  C CB    . CYS A 1 106 ? 20.500  10.912  20.966  1.00 34.77 106 A 1 
ATOM 815  S SG    . CYS A 1 106 ? 19.932  10.958  19.232  1.00 32.04 106 A 1 
ATOM 816  N N     . HIS A 1 107 ? 17.111  9.807   21.609  1.00 31.68 107 A 1 
ATOM 817  C CA    . HIS A 1 107 ? 16.167  8.702   21.405  1.00 33.50 107 A 1 
ATOM 818  C C     . HIS A 1 107 ? 16.356  7.971   20.074  1.00 31.30 107 A 1 
ATOM 819  O O     . HIS A 1 107 ? 16.129  6.759   20.014  1.00 30.11 107 A 1 
ATOM 820  C CB    . HIS A 1 107 ? 14.733  9.228   21.512  1.00 32.44 107 A 1 
ATOM 821  C CG    . HIS A 1 107 ? 14.301  9.473   22.922  1.00 30.96 107 A 1 
ATOM 822  N ND1   . HIS A 1 107 ? 14.279  8.548   23.943  1.00 29.11 107 A 1 
ATOM 823  C CD2   . HIS A 1 107 ? 13.818  10.643  23.450  1.00 28.47 107 A 1 
ATOM 824  C CE1   . HIS A 1 107 ? 13.815  9.156   25.047  1.00 27.70 107 A 1 
ATOM 825  N NE2   . HIS A 1 107 ? 13.512  10.421  24.788  1.00 27.74 107 A 1 
ATOM 826  N N     . ALA A 1 108 ? 16.763  8.670   19.016  1.00 35.02 108 A 1 
ATOM 827  C CA    . ALA A 1 108 ? 16.963  8.062   17.708  1.00 36.97 108 A 1 
ATOM 828  C C     . ALA A 1 108 ? 18.116  7.049   17.691  1.00 36.01 108 A 1 
ATOM 829  O O     . ALA A 1 108 ? 18.006  5.991   17.066  1.00 33.37 108 A 1 
ATOM 830  C CB    . ALA A 1 108 ? 17.189  9.171   16.684  1.00 34.72 108 A 1 
ATOM 831  N N     . ASP A 1 109 ? 19.191  7.345   18.412  1.00 33.96 109 A 1 
ATOM 832  C CA    . ASP A 1 109 ? 20.330  6.439   18.546  1.00 33.40 109 A 1 
ATOM 833  C C     . ASP A 1 109 ? 20.211  5.500   19.754  1.00 32.14 109 A 1 
ATOM 834  O O     . ASP A 1 109 ? 21.056  4.627   19.911  1.00 30.11 109 A 1 
ATOM 835  C CB    . ASP A 1 109 ? 21.629  7.250   18.552  1.00 32.14 109 A 1 
ATOM 836  C CG    . ASP A 1 109 ? 21.951  7.816   17.162  1.00 29.89 109 A 1 
ATOM 837  O OD1   . ASP A 1 109 ? 21.764  7.072   16.181  1.00 31.96 109 A 1 
ATOM 838  O OD2   . ASP A 1 109 ? 22.417  8.973   17.103  1.00 33.75 109 A 1 
ATOM 839  N N     . ALA A 1 110 ? 19.180  5.650   20.571  1.00 36.17 110 A 1 
ATOM 840  C CA    . ALA A 1 110 ? 19.050  4.983   21.861  1.00 37.37 110 A 1 
ATOM 841  C C     . ALA A 1 110 ? 20.332  5.095   22.703  1.00 36.93 110 A 1 
ATOM 842  O O     . ALA A 1 110 ? 20.799  4.113   23.285  1.00 34.54 110 A 1 
ATOM 843  C CB    . ALA A 1 110 ? 18.534  3.557   21.672  1.00 35.00 110 A 1 
ATOM 844  N N     . ALA A 1 111 ? 20.943  6.273   22.683  1.00 32.12 111 A 1 
ATOM 845  C CA    . ALA A 1 111 ? 22.226  6.531   23.315  1.00 33.53 111 A 1 
ATOM 846  C C     . ALA A 1 111 ? 22.165  7.821   24.137  1.00 32.63 111 A 1 
ATOM 847  O O     . ALA A 1 111 ? 21.824  8.879   23.626  1.00 32.10 111 A 1 
ATOM 848  C CB    . ALA A 1 111 ? 23.331  6.580   22.252  1.00 32.36 111 A 1 
ATOM 849  N N     . ALA A 1 112 ? 22.560  7.698   25.389  1.00 37.87 112 A 1 
ATOM 850  C CA    . ALA A 1 112 ? 22.871  8.853   26.200  1.00 40.12 112 A 1 
ATOM 851  C C     . ALA A 1 112 ? 24.298  9.302   25.862  1.00 39.97 112 A 1 
ATOM 852  O O     . ALA A 1 112 ? 25.260  8.555   26.015  1.00 40.22 112 A 1 
ATOM 853  C CB    . ALA A 1 112 ? 22.656  8.507   27.669  1.00 40.44 112 A 1 
ATOM 854  N N     . LEU A 1 113 ? 24.408  10.499  25.338  1.00 34.41 113 A 1 
ATOM 855  C CA    . LEU A 1 113 ? 25.637  11.067  24.815  1.00 35.77 113 A 1 
ATOM 856  C C     . LEU A 1 113 ? 26.118  12.194  25.722  1.00 34.07 113 A 1 
ATOM 857  O O     . LEU A 1 113 ? 25.322  12.988  26.238  1.00 32.83 113 A 1 
ATOM 858  C CB    . LEU A 1 113 ? 25.402  11.548  23.372  1.00 34.35 113 A 1 
ATOM 859  C CG    . LEU A 1 113 ? 24.945  10.459  22.382  1.00 32.88 113 A 1 
ATOM 860  C CD1   . LEU A 1 113 ? 24.629  11.078  21.033  1.00 34.56 113 A 1 
ATOM 861  C CD2   . LEU A 1 113 ? 26.004  9.377   22.179  1.00 37.90 113 A 1 
ATOM 862  N N     . CYS A 1 114 ? 27.445  12.279  25.895  1.00 41.56 114 A 1 
ATOM 863  C CA    . CYS A 1 114 ? 28.019  13.477  26.486  1.00 42.38 114 A 1 
ATOM 864  C C     . CYS A 1 114 ? 28.062  14.615  25.462  1.00 39.73 114 A 1 
ATOM 865  O O     . CYS A 1 114 ? 28.186  14.380  24.263  1.00 41.52 114 A 1 
ATOM 866  C CB    . CYS A 1 114 ? 29.387  13.177  27.106  1.00 43.21 114 A 1 
ATOM 867  S SG    . CYS A 1 114 ? 30.622  12.791  25.830  1.00 41.13 114 A 1 
ATOM 868  N N     . ALA A 1 115 ? 27.986  15.847  25.915  1.00 42.84 115 A 1 
ATOM 869  C CA    . ALA A 1 115 ? 27.920  17.016  25.039  1.00 44.48 115 A 1 
ATOM 870  C C     . ALA A 1 115 ? 29.101  17.117  24.053  1.00 42.81 115 A 1 
ATOM 871  O O     . ALA A 1 115 ? 28.913  17.488  22.894  1.00 43.54 115 A 1 
ATOM 872  C CB    . ALA A 1 115 ? 27.831  18.263  25.917  1.00 44.54 115 A 1 
ATOM 873  N N     . ALA A 1 116 ? 30.302  16.724  24.462  1.00 47.65 116 A 1 
ATOM 874  C CA    . ALA A 1 116 ? 31.489  16.760  23.612  1.00 47.53 116 A 1 
ATOM 875  C C     . ALA A 1 116 ? 31.434  15.725  22.482  1.00 46.22 116 A 1 
ATOM 876  O O     . ALA A 1 116 ? 31.808  16.016  21.343  1.00 46.23 116 A 1 
ATOM 877  C CB    . ALA A 1 116 ? 32.720  16.547  24.498  1.00 47.18 116 A 1 
ATOM 878  N N     . TYR A 1 117 ? 30.952  14.513  22.764  1.00 36.88 117 A 1 
ATOM 879  C CA    . TYR A 1 117 ? 30.785  13.455  21.771  1.00 39.08 117 A 1 
ATOM 880  C C     . TYR A 1 117 ? 29.632  13.753  20.819  1.00 38.68 117 A 1 
ATOM 881  O O     . TYR A 1 117 ? 29.740  13.555  19.607  1.00 37.81 117 A 1 
ATOM 882  C CB    . TYR A 1 117 ? 30.535  12.149  22.515  1.00 37.83 117 A 1 
ATOM 883  C CG    . TYR A 1 117 ? 30.314  10.984  21.595  1.00 36.79 117 A 1 
ATOM 884  C CD1   . TYR A 1 117 ? 29.010  10.565  21.277  1.00 37.31 117 A 1 
ATOM 885  C CD2   . TYR A 1 117 ? 31.418  10.312  21.037  1.00 39.38 117 A 1 
ATOM 886  C CE1   . TYR A 1 117 ? 28.810  9.448   20.462  1.00 35.84 117 A 1 
ATOM 887  C CE2   . TYR A 1 117 ? 31.222  9.196   20.227  1.00 35.51 117 A 1 
ATOM 888  C CZ    . TYR A 1 117 ? 29.917  8.751   19.948  1.00 33.80 117 A 1 
ATOM 889  O OH    . TYR A 1 117 ? 29.722  7.620   19.203  1.00 32.32 117 A 1 
ATOM 890  N N     . GLU A 1 118 ? 28.553  14.262  21.346  1.00 44.15 118 A 1 
ATOM 891  C CA    . GLU A 1 118 ? 27.384  14.692  20.611  1.00 44.63 118 A 1 
ATOM 892  C C     . GLU A 1 118 ? 27.769  15.741  19.570  1.00 43.51 118 A 1 
ATOM 893  O O     . GLU A 1 118 ? 27.425  15.590  18.394  1.00 42.47 118 A 1 
ATOM 894  C CB    . GLU A 1 118 ? 26.366  15.203  21.639  1.00 42.44 118 A 1 
ATOM 895  C CG    . GLU A 1 118 ? 24.983  15.406  21.076  1.00 38.77 118 A 1 
ATOM 896  C CD    . GLU A 1 118 ? 24.746  16.850  20.667  1.00 37.74 118 A 1 
ATOM 897  O OE1   . GLU A 1 118 ? 24.549  17.092  19.462  1.00 35.18 118 A 1 
ATOM 898  O OE2   . GLU A 1 118 ? 24.699  17.743  21.529  1.00 36.41 118 A 1 
ATOM 899  N N     . ALA A 1 119 ? 28.590  16.715  19.926  1.00 46.79 119 A 1 
ATOM 900  C CA    . ALA A 1 119 ? 29.129  17.693  18.997  1.00 45.94 119 A 1 
ATOM 901  C C     . ALA A 1 119 ? 29.928  17.029  17.864  1.00 44.08 119 A 1 
ATOM 902  O O     . ALA A 1 119 ? 29.724  17.368  16.706  1.00 43.53 119 A 1 
ATOM 903  C CB    . ALA A 1 119 ? 29.965  18.722  19.765  1.00 45.26 119 A 1 
ATOM 904  N N     . GLN A 1 120 ? 30.786  16.038  18.130  1.00 43.12 120 A 1 
ATOM 905  C CA    . GLN A 1 120 ? 31.587  15.376  17.094  1.00 43.80 120 A 1 
ATOM 906  C C     . GLN A 1 120 ? 30.766  14.467  16.158  1.00 42.05 120 A 1 
ATOM 907  O O     . GLN A 1 120 ? 30.999  14.462  14.947  1.00 40.94 120 A 1 
ATOM 908  C CB    . GLN A 1 120 ? 32.723  14.589  17.735  1.00 43.35 120 A 1 
ATOM 909  C CG    . GLN A 1 120 ? 33.826  15.509  18.274  1.00 41.00 120 A 1 
ATOM 910  C CD    . GLN A 1 120 ? 35.023  14.729  18.844  1.00 37.56 120 A 1 
ATOM 911  O OE1   . GLN A 1 120 ? 35.011  13.530  19.020  1.00 37.24 120 A 1 
ATOM 912  N NE2   . GLN A 1 120 ? 36.110  15.405  19.133  1.00 35.38 120 A 1 
ATOM 913  N N     . VAL A 1 121 ? 29.825  13.686  16.687  1.00 42.94 121 A 1 
ATOM 914  C CA    . VAL A 1 121 ? 29.063  12.693  15.909  1.00 43.10 121 A 1 
ATOM 915  C C     . VAL A 1 121 ? 27.863  13.325  15.192  1.00 40.23 121 A 1 
ATOM 916  O O     . VAL A 1 121 ? 27.631  13.057  14.016  1.00 39.36 121 A 1 
ATOM 917  C CB    . VAL A 1 121 ? 28.641  11.519  16.792  1.00 42.11 121 A 1 
ATOM 918  C CG1   . VAL A 1 121 ? 27.771  10.511  16.043  1.00 41.97 121 A 1 
ATOM 919  C CG2   . VAL A 1 121 ? 29.880  10.773  17.289  1.00 48.73 121 A 1 
ATOM 920  N N     . HIS A 1 122 ? 27.114  14.171  15.887  1.00 43.11 122 A 1 
ATOM 921  C CA    . HIS A 1 122 ? 25.908  14.777  15.332  1.00 43.25 122 A 1 
ATOM 922  C C     . HIS A 1 122 ? 26.200  16.032  14.494  1.00 39.62 122 A 1 
ATOM 923  O O     . HIS A 1 122 ? 25.505  16.258  13.510  1.00 38.43 122 A 1 
ATOM 924  C CB    . HIS A 1 122 ? 24.877  15.059  16.429  1.00 42.13 122 A 1 
ATOM 925  C CG    . HIS A 1 122 ? 24.237  13.821  16.983  1.00 41.81 122 A 1 
ATOM 926  N ND1   . HIS A 1 122 ? 23.133  13.174  16.474  1.00 41.85 122 A 1 
ATOM 927  C CD2   . HIS A 1 122 ? 24.603  13.145  18.103  1.00 41.48 122 A 1 
ATOM 928  C CE1   . HIS A 1 122 ? 22.846  12.140  17.280  1.00 41.81 122 A 1 
ATOM 929  N NE2   . HIS A 1 122 ? 23.711  12.084  18.279  1.00 40.73 122 A 1 
ATOM 930  N N     . TYR A 1 123 ? 27.231  16.807  14.785  1.00 39.89 123 A 1 
ATOM 931  C CA    . TYR A 1 123 ? 27.620  17.927  13.913  1.00 39.32 123 A 1 
ATOM 932  C C     . TYR A 1 123 ? 28.058  17.450  12.530  1.00 37.82 123 A 1 
ATOM 933  O O     . TYR A 1 123 ? 27.875  18.137  11.527  1.00 35.84 123 A 1 
ATOM 934  C CB    . TYR A 1 123 ? 28.745  18.738  14.562  1.00 37.35 123 A 1 
ATOM 935  C CG    . TYR A 1 123 ? 28.584  20.221  14.448  1.00 36.12 123 A 1 
ATOM 936  C CD1   . TYR A 1 123 ? 29.170  20.948  13.394  1.00 33.38 123 A 1 
ATOM 937  C CD2   . TYR A 1 123 ? 27.858  20.918  15.440  1.00 33.70 123 A 1 
ATOM 938  C CE1   . TYR A 1 123 ? 29.025  22.335  13.329  1.00 27.89 123 A 1 
ATOM 939  C CE2   . TYR A 1 123 ? 27.709  22.300  15.378  1.00 28.34 123 A 1 
ATOM 940  C CZ    . TYR A 1 123 ? 28.296  23.015  14.330  1.00 28.62 123 A 1 
ATOM 941  O OH    . TYR A 1 123 ? 28.161  24.382  14.266  1.00 27.64 123 A 1 
ATOM 942  N N     . ALA A 1 124 ? 28.621  16.239  12.464  1.00 38.72 124 A 1 
ATOM 943  C CA    . ALA A 1 124 ? 29.150  15.677  11.238  1.00 38.09 124 A 1 
ATOM 944  C C     . ALA A 1 124 ? 28.062  15.286  10.218  1.00 35.87 124 A 1 
ATOM 945  O O     . ALA A 1 124 ? 28.319  15.338  9.013   1.00 34.05 124 A 1 
ATOM 946  C CB    . ALA A 1 124 ? 30.033  14.504  11.639  1.00 36.10 124 A 1 
ATOM 947  N N     . ASN A 1 125 ? 26.866  14.889  10.643  1.00 30.59 125 A 1 
ATOM 948  C CA    . ASN A 1 125 ? 25.770  14.463  9.776   1.00 28.47 125 A 1 
ATOM 949  C C     . ASN A 1 125 ? 24.556  15.377  9.951   1.00 27.17 125 A 1 
ATOM 950  O O     . ASN A 1 125 ? 23.886  15.355  10.972  1.00 24.98 125 A 1 
ATOM 951  C CB    . ASN A 1 125 ? 25.426  12.988  10.067  1.00 27.25 125 A 1 
ATOM 952  C CG    . ASN A 1 125 ? 25.966  12.008  9.039   1.00 24.66 125 A 1 
ATOM 953  O OD1   . ASN A 1 125 ? 26.312  12.349  7.918   1.00 25.24 125 A 1 
ATOM 954  N ND2   . ASN A 1 125 ? 26.001  10.739  9.379   1.00 27.26 125 A 1 
ATOM 955  N N     . LEU A 1 126 ? 24.202  16.097  8.890   1.00 33.77 126 A 1 
ATOM 956  C CA    . LEU A 1 126 ? 23.016  16.968  8.851   1.00 35.23 126 A 1 
ATOM 957  C C     . LEU A 1 126 ? 21.721  16.262  9.285   1.00 34.54 126 A 1 
ATOM 958  O O     . LEU A 1 126 ? 20.845  16.891  9.874   1.00 31.99 126 A 1 
ATOM 959  C CB    . LEU A 1 126 ? 22.864  17.518  7.423   1.00 32.35 126 A 1 
ATOM 960  C CG    . LEU A 1 126 ? 23.651  18.813  7.170   1.00 29.76 126 A 1 
ATOM 961  C CD1   . LEU A 1 126 ? 23.992  18.959  5.696   1.00 26.61 126 A 1 
ATOM 962  C CD2   . LEU A 1 126 ? 22.839  20.026  7.602   1.00 29.78 126 A 1 
ATOM 963  N N     . LEU A 1 127 ? 21.610  14.956  9.023   1.00 32.17 127 A 1 
ATOM 964  C CA    . LEU A 1 127 ? 20.443  14.168  9.434   1.00 33.34 127 A 1 
ATOM 965  C C     . LEU A 1 127 ? 20.333  14.009  10.960  1.00 32.70 127 A 1 
ATOM 966  O O     . LEU A 1 127 ? 19.226  13.947  11.482  1.00 30.82 127 A 1 
ATOM 967  C CB    . LEU A 1 127 ? 20.512  12.791  8.762   1.00 31.22 127 A 1 
ATOM 968  C CG    . LEU A 1 127 ? 20.168  12.822  7.263   1.00 27.98 127 A 1 
ATOM 969  C CD1   . LEU A 1 127 ? 20.594  11.520  6.596   1.00 26.39 127 A 1 
ATOM 970  C CD2   . LEU A 1 127 ? 18.665  13.011  7.035   1.00 31.98 127 A 1 
ATOM 971  N N     . THR A 1 128 ? 21.453  13.958  11.664  1.00 36.27 128 A 1 
ATOM 972  C CA    . THR A 1 128 ? 21.432  13.794  13.123  1.00 37.07 128 A 1 
ATOM 973  C C     . THR A 1 128 ? 21.097  15.088  13.862  1.00 35.52 128 A 1 
ATOM 974  O O     . THR A 1 128 ? 20.671  15.042  15.011  1.00 33.12 128 A 1 
ATOM 975  C CB    . THR A 1 128 ? 22.741  13.195  13.640  1.00 34.86 128 A 1 
ATOM 976  O OG1   . THR A 1 128 ? 23.847  13.942  13.212  1.00 35.57 128 A 1 
ATOM 977  C CG2   . THR A 1 128 ? 22.955  11.765  13.149  1.00 38.63 128 A 1 
ATOM 978  N N     . VAL A 1 129 ? 21.177  16.236  13.189  1.00 40.10 129 A 1 
ATOM 979  C CA    . VAL A 1 129 ? 20.683  17.513  13.739  1.00 40.12 129 A 1 
ATOM 980  C C     . VAL A 1 129 ? 19.169  17.470  13.991  1.00 37.66 129 A 1 
ATOM 981  O O     . VAL A 1 129 ? 18.682  18.105  14.923  1.00 35.09 129 A 1 
ATOM 982  C CB    . VAL A 1 129 ? 21.046  18.695  12.807  1.00 37.62 129 A 1 
ATOM 983  C CG1   . VAL A 1 129 ? 20.611  20.044  13.381  1.00 35.27 129 A 1 
ATOM 984  C CG2   . VAL A 1 129 ? 22.561  18.769  12.570  1.00 38.99 129 A 1 
ATOM 985  N N     . MET A 1 130 ? 18.440  16.665  13.204  1.00 41.52 130 A 1 
ATOM 986  C CA    . MET A 1 130 ? 16.996  16.478  13.343  1.00 40.95 130 A 1 
ATOM 987  C C     . MET A 1 130 ? 16.610  15.536  14.494  1.00 39.20 130 A 1 
ATOM 988  O O     . MET A 1 130 ? 15.416  15.348  14.753  1.00 37.16 130 A 1 
ATOM 989  C CB    . MET A 1 130 ? 16.405  15.973  12.013  1.00 38.44 130 A 1 
ATOM 990  C CG    . MET A 1 130 ? 16.572  16.970  10.864  1.00 34.45 130 A 1 
ATOM 991  S SD    . MET A 1 130 ? 15.555  18.477  10.994  1.00 31.54 130 A 1 
ATOM 992  C CE    . MET A 1 130 ? 13.934  17.817  10.573  1.00 27.39 130 A 1 
ATOM 993  N N     . HIS A 1 131 ? 17.570  14.920  15.177  1.00 35.96 131 A 1 
ATOM 994  C CA    . HIS A 1 131 ? 17.272  14.046  16.305  1.00 37.98 131 A 1 
ATOM 995  C C     . HIS A 1 131 ? 16.732  14.857  17.490  1.00 34.63 131 A 1 
ATOM 996  O O     . HIS A 1 131 ? 17.351  15.821  17.934  1.00 33.68 131 A 1 
ATOM 997  C CB    . HIS A 1 131 ? 18.498  13.208  16.710  1.00 37.52 131 A 1 
ATOM 998  C CG    . HIS A 1 131 ? 18.905  12.150  15.713  1.00 36.30 131 A 1 
ATOM 999  N ND1   . HIS A 1 131 ? 19.957  11.268  15.866  1.00 36.18 131 A 1 
ATOM 1000 C CD2   . HIS A 1 131 ? 18.317  11.835  14.522  1.00 37.23 131 A 1 
ATOM 1001 C CE1   . HIS A 1 131 ? 19.999  10.462  14.797  1.00 38.82 131 A 1 
ATOM 1002 N NE2   . HIS A 1 131 ? 19.015  10.770  13.957  1.00 37.08 131 A 1 
ATOM 1003 N N     . GLN A 1 132 ? 15.576  14.448  17.999  1.00 36.26 132 A 1 
ATOM 1004 C CA    . GLN A 1 132 ? 15.051  15.024  19.229  1.00 38.17 132 A 1 
ATOM 1005 C C     . GLN A 1 132 ? 15.938  14.628  20.405  1.00 35.80 132 A 1 
ATOM 1006 O O     . GLN A 1 132 ? 16.120  13.438  20.690  1.00 35.75 132 A 1 
ATOM 1007 C CB    . GLN A 1 132 ? 13.597  14.604  19.484  1.00 39.24 132 A 1 
ATOM 1008 C CG    . GLN A 1 132 ? 12.607  15.479  18.696  1.00 37.33 132 A 1 
ATOM 1009 C CD    . GLN A 1 132 ? 11.141  15.146  19.005  1.00 33.45 132 A 1 
ATOM 1010 O OE1   . GLN A 1 132 ? 10.810  14.150  19.619  1.00 31.73 132 A 1 
ATOM 1011 N NE2   . GLN A 1 132 ? 10.223  15.983  18.589  1.00 28.80 132 A 1 
ATOM 1012 N N     . ARG A 1 133 ? 16.454  15.640  21.091  1.00 33.41 133 A 1 
ATOM 1013 C CA    . ARG A 1 133 ? 17.297  15.487  22.274  1.00 33.90 133 A 1 
ATOM 1014 C C     . ARG A 1 133 ? 16.527  15.997  23.481  1.00 31.03 133 A 1 
ATOM 1015 O O     . ARG A 1 133 ? 16.061  17.131  23.482  1.00 30.32 133 A 1 
ATOM 1016 C CB    . ARG A 1 133 ? 18.614  16.241  22.086  1.00 34.40 133 A 1 
ATOM 1017 C CG    . ARG A 1 133 ? 19.411  15.680  20.903  1.00 34.75 133 A 1 
ATOM 1018 C CD    . ARG A 1 133 ? 20.606  16.574  20.614  1.00 35.95 133 A 1 
ATOM 1019 N NE    . ARG A 1 133 ? 21.191  16.261  19.313  1.00 32.09 133 A 1 
ATOM 1020 C CZ    . ARG A 1 133 ? 21.951  17.068  18.603  1.00 31.03 133 A 1 
ATOM 1021 N NH1   . ARG A 1 133 ? 22.266  18.266  19.028  1.00 29.31 133 A 1 
ATOM 1022 N NH2   . ARG A 1 133 ? 22.411  16.693  17.458  1.00 27.87 133 A 1 
ATOM 1023 N N     . MET A 1 134 ? 16.404  15.145  24.485  1.00 36.35 134 A 1 
ATOM 1024 C CA    . MET A 1 134 ? 15.844  15.532  25.769  1.00 38.34 134 A 1 
ATOM 1025 C C     . MET A 1 134 ? 16.997  15.745  26.750  1.00 35.79 134 A 1 
ATOM 1026 O O     . MET A 1 134 ? 17.806  14.831  26.920  1.00 35.98 134 A 1 
ATOM 1027 C CB    . MET A 1 134 ? 14.857  14.474  26.272  1.00 38.59 134 A 1 
ATOM 1028 C CG    . MET A 1 134 ? 13.544  14.465  25.474  1.00 36.20 134 A 1 
ATOM 1029 S SD    . MET A 1 134 ? 12.501  15.939  25.718  1.00 33.99 134 A 1 
ATOM 1030 C CE    . MET A 1 134 ? 10.998  15.378  24.899  1.00 30.70 134 A 1 
ATOM 1031 N N     . PRO A 1 135 ? 17.115  16.912  27.361  1.00 38.54 135 A 1 
ATOM 1032 C CA    . PRO A 1 135 ? 18.058  17.076  28.450  1.00 39.05 135 A 1 
ATOM 1033 C C     . PRO A 1 135 ? 17.640  16.173  29.610  1.00 36.85 135 A 1 
ATOM 1034 O O     . PRO A 1 135 ? 16.518  16.267  30.107  1.00 37.35 135 A 1 
ATOM 1035 C CB    . PRO A 1 135 ? 18.021  18.572  28.796  1.00 39.31 135 A 1 
ATOM 1036 C CG    . PRO A 1 135 ? 16.620  19.004  28.366  1.00 41.30 135 A 1 
ATOM 1037 C CD    . PRO A 1 135 ? 16.309  18.093  27.170  1.00 49.70 135 A 1 
ATOM 1038 N N     . VAL A 1 136 ? 18.551  15.292  30.022  1.00 32.86 136 A 1 
ATOM 1039 C CA    . VAL A 1 136 ? 18.350  14.496  31.228  1.00 35.59 136 A 1 
ATOM 1040 C C     . VAL A 1 136 ? 18.520  15.432  32.414  1.00 33.77 136 A 1 
ATOM 1041 O O     . VAL A 1 136 ? 19.632  15.702  32.857  1.00 33.32 136 A 1 
ATOM 1042 C CB    . VAL A 1 136 ? 19.296  13.282  31.305  1.00 34.61 136 A 1 
ATOM 1043 C CG1   . VAL A 1 136 ? 19.011  12.445  32.556  1.00 33.17 136 A 1 
ATOM 1044 C CG2   . VAL A 1 136 ? 19.111  12.360  30.087  1.00 40.22 136 A 1 
ATOM 1045 N N     . VAL A 1 137 ? 17.400  15.957  32.890  1.00 38.33 137 A 1 
ATOM 1046 C CA    . VAL A 1 137 ? 17.397  16.722  34.133  1.00 43.42 137 A 1 
ATOM 1047 C C     . VAL A 1 137 ? 17.703  15.728  35.251  1.00 40.27 137 A 1 
ATOM 1048 O O     . VAL A 1 137 ? 16.830  14.978  35.674  1.00 39.71 137 A 1 
ATOM 1049 C CB    . VAL A 1 137 ? 16.073  17.461  34.374  1.00 41.95 137 A 1 
ATOM 1050 C CG1   . VAL A 1 137 ? 16.167  18.341  35.629  1.00 39.39 137 A 1 
ATOM 1051 C CG2   . VAL A 1 137 ? 15.717  18.371  33.191  1.00 43.25 137 A 1 
ATOM 1052 N N     . SER A 1 138 ? 18.971  15.691  35.675  1.00 40.46 138 A 1 
ATOM 1053 C CA    . SER A 1 138 ? 19.350  14.961  36.879  1.00 42.37 138 A 1 
ATOM 1054 C C     . SER A 1 138 ? 18.535  15.556  38.028  1.00 39.99 138 A 1 
ATOM 1055 O O     . SER A 1 138 ? 18.769  16.690  38.431  1.00 39.16 138 A 1 
ATOM 1056 C CB    . SER A 1 138 ? 20.855  15.086  37.144  1.00 40.03 138 A 1 
ATOM 1057 O OG    . SER A 1 138 ? 21.257  16.441  37.206  1.00 39.03 138 A 1 
ATOM 1058 N N     . HIS A 1 139 ? 17.565  14.800  38.493  1.00 31.49 139 A 1 
ATOM 1059 C CA    . HIS A 1 139 ? 16.880  15.179  39.721  1.00 37.45 139 A 1 
ATOM 1060 C C     . HIS A 1 139 ? 17.952  15.295  40.806  1.00 35.00 139 A 1 
ATOM 1061 O O     . HIS A 1 139 ? 18.660  14.308  41.038  1.00 34.51 139 A 1 
ATOM 1062 C CB    . HIS A 1 139 ? 15.800  14.158  40.100  1.00 34.68 139 A 1 
ATOM 1063 C CG    . HIS A 1 139 ? 14.489  14.450  39.429  1.00 33.52 139 A 1 
ATOM 1064 N ND1   . HIS A 1 139 ? 13.598  15.444  39.780  1.00 32.78 139 A 1 
ATOM 1065 C CD2   . HIS A 1 139 ? 13.933  13.797  38.352  1.00 32.99 139 A 1 
ATOM 1066 C CE1   . HIS A 1 139 ? 12.552  15.383  38.945  1.00 31.04 139 A 1 
ATOM 1067 N NE2   . HIS A 1 139 ? 12.715  14.399  38.059  1.00 31.58 139 A 1 
ATOM 1068 N N     . PRO A 1 140 ? 18.129  16.448  41.413  1.00 35.88 140 A 1 
ATOM 1069 C CA    . PRO A 1 140 ? 19.083  16.577  42.486  1.00 39.50 140 A 1 
ATOM 1070 C C     . PRO A 1 140 ? 18.678  15.564  43.551  1.00 38.08 140 A 1 
ATOM 1071 O O     . PRO A 1 140 ? 17.523  15.540  43.982  1.00 37.40 140 A 1 
ATOM 1072 C CB    . PRO A 1 140 ? 19.002  18.031  42.962  1.00 37.35 140 A 1 
ATOM 1073 C CG    . PRO A 1 140 ? 17.594  18.462  42.559  1.00 39.22 140 A 1 
ATOM 1074 C CD    . PRO A 1 140 ? 17.343  17.666  41.278  1.00 47.63 140 A 1 
ATOM 1075 N N     . ALA A 1 141 ? 19.621  14.694  43.904  1.00 34.41 141 A 1 
ATOM 1076 C CA    . ALA A 1 141 ? 19.412  13.784  45.016  1.00 36.08 141 A 1 
ATOM 1077 C C     . ALA A 1 141 ? 19.002  14.646  46.212  1.00 33.82 141 A 1 
ATOM 1078 O O     . ALA A 1 141 ? 19.741  15.550  46.611  1.00 33.00 141 A 1 
ATOM 1079 C CB    . ALA A 1 141 ? 20.685  12.986  45.281  1.00 34.02 141 A 1 
ATOM 1080 N N     . VAL A 1 142 ? 17.814  14.396  46.719  1.00 32.91 142 A 1 
ATOM 1081 C CA    . VAL A 1 142 ? 17.313  15.084  47.903  1.00 39.10 142 A 1 
ATOM 1082 C C     . VAL A 1 142 ? 18.187  14.616  49.059  1.00 37.06 142 A 1 
ATOM 1083 O O     . VAL A 1 142 ? 17.923  13.580  49.664  1.00 37.30 142 A 1 
ATOM 1084 C CB    . VAL A 1 142 ? 15.819  14.814  48.146  1.00 37.22 142 A 1 
ATOM 1085 C CG1   . VAL A 1 142 ? 15.307  15.570  49.374  1.00 34.99 142 A 1 
ATOM 1086 C CG2   . VAL A 1 142 ? 14.977  15.258  46.944  1.00 40.93 142 A 1 
ATOM 1087 N N     . ALA A 1 143 ? 19.289  15.322  49.263  1.00 36.17 143 A 1 
ATOM 1088 C CA    . ALA A 1 143 ? 20.150  15.111  50.408  1.00 40.52 143 A 1 
ATOM 1089 C C     . ALA A 1 143 ? 19.280  15.338  51.637  1.00 38.51 143 A 1 
ATOM 1090 O O     . ALA A 1 143 ? 18.848  16.463  51.887  1.00 38.62 143 A 1 
ATOM 1091 C CB    . ALA A 1 143 ? 21.351  16.057  50.331  1.00 38.47 143 A 1 
ATOM 1092 N N     . ILE A 1 144 ? 18.988  14.243  52.344  1.00 37.41 144 A 1 
ATOM 1093 C CA    . ILE A 1 144 ? 18.286  14.314  53.626  1.00 41.48 144 A 1 
ATOM 1094 C C     . ILE A 1 144 ? 19.198  15.134  54.539  1.00 40.45 144 A 1 
ATOM 1095 O O     . ILE A 1 144 ? 20.299  14.673  54.834  1.00 39.08 144 A 1 
ATOM 1096 C CB    . ILE A 1 144 ? 18.015  12.906  54.194  1.00 38.80 144 A 1 
ATOM 1097 C CG1   . ILE A 1 144 ? 17.143  12.089  53.211  1.00 37.72 144 A 1 
ATOM 1098 C CG2   . ILE A 1 144 ? 17.322  13.008  55.553  1.00 40.81 144 A 1 
ATOM 1099 C CD1   . ILE A 1 144 ? 16.988  10.617  53.587  1.00 38.60 144 A 1 
ATOM 1100 N N     . PRO A 1 145 ? 18.831  16.337  54.908  1.00 36.16 145 A 1 
ATOM 1101 C CA    . PRO A 1 145 ? 19.709  17.165  55.705  1.00 40.37 145 A 1 
ATOM 1102 C C     . PRO A 1 145 ? 19.900  16.483  57.062  1.00 39.61 145 A 1 
ATOM 1103 O O     . PRO A 1 145 ? 18.906  16.093  57.682  1.00 39.55 145 A 1 
ATOM 1104 C CB    . PRO A 1 145 ? 19.033  18.527  55.805  1.00 37.91 145 A 1 
ATOM 1105 C CG    . PRO A 1 145 ? 17.551  18.210  55.620  1.00 39.30 145 A 1 
ATOM 1106 C CD    . PRO A 1 145 ? 17.560  17.012  54.660  1.00 47.01 145 A 1 
ATOM 1107 N N     . PRO A 1 146 ? 21.139  16.296  57.531  1.00 36.85 146 A 1 
ATOM 1108 C CA    . PRO A 1 146 ? 21.359  15.773  58.859  1.00 39.71 146 A 1 
ATOM 1109 C C     . PRO A 1 146 ? 20.738  16.750  59.866  1.00 38.71 146 A 1 
ATOM 1110 O O     . PRO A 1 146 ? 20.933  17.964  59.770  1.00 38.41 146 A 1 
ATOM 1111 C CB    . PRO A 1 146 ? 22.878  15.630  59.014  1.00 37.77 146 A 1 
ATOM 1112 C CG    . PRO A 1 146 ? 23.438  16.685  58.061  1.00 40.18 146 A 1 
ATOM 1113 C CD    . PRO A 1 146 ? 22.401  16.702  56.921  1.00 48.77 146 A 1 
ATOM 1114 N N     . VAL A 1 147 ? 20.011  16.196  60.799  1.00 33.65 147 A 1 
ATOM 1115 C CA    . VAL A 1 147 ? 19.302  16.945  61.851  1.00 38.44 147 A 1 
ATOM 1116 C C     . VAL A 1 147 ? 20.319  17.472  62.880  1.00 37.68 147 A 1 
ATOM 1117 O O     . VAL A 1 147 ? 20.384  16.963  64.009  1.00 36.62 147 A 1 
ATOM 1118 C CB    . VAL A 1 147 ? 18.197  16.078  62.499  1.00 34.71 147 A 1 
ATOM 1119 C CG1   . VAL A 1 147 ? 17.267  16.907  63.380  1.00 33.09 147 A 1 
ATOM 1120 C CG2   . VAL A 1 147 ? 17.321  15.367  61.456  1.00 38.19 147 A 1 
ATOM 1121 N N     . SER A 1 148 ? 21.184  18.396  62.483  1.00 38.50 148 A 1 
ATOM 1122 C CA    . SER A 1 148 ? 22.130  18.993  63.425  1.00 41.24 148 A 1 
ATOM 1123 C C     . SER A 1 148 ? 21.407  19.977  64.351  1.00 39.48 148 A 1 
ATOM 1124 O O     . SER A 1 148 ? 20.580  20.785  63.919  1.00 39.08 148 A 1 
ATOM 1125 C CB    . SER A 1 148 ? 23.337  19.616  62.727  1.00 39.15 148 A 1 
ATOM 1126 O OG    . SER A 1 148 ? 22.983  20.769  61.992  1.00 36.98 148 A 1 
ATOM 1127 N N     . LEU A 1 149 ? 21.740  19.863  65.622  1.00 30.94 149 A 1 
ATOM 1128 C CA    . LEU A 1 149 ? 20.964  20.360  66.766  1.00 35.96 149 A 1 
ATOM 1129 C C     . LEU A 1 149 ? 21.139  21.851  67.100  1.00 34.87 149 A 1 
ATOM 1130 O O     . LEU A 1 149 ? 20.323  22.377  67.852  1.00 33.39 149 A 1 
ATOM 1131 C CB    . LEU A 1 149 ? 21.403  19.509  67.973  1.00 32.82 149 A 1 
ATOM 1132 C CG    . LEU A 1 149 ? 20.325  18.568  68.534  1.00 31.69 149 A 1 
ATOM 1133 C CD1   . LEU A 1 149 ? 20.984  17.424  69.301  1.00 32.28 149 A 1 
ATOM 1134 C CD2   . LEU A 1 149 ? 19.382  19.294  69.473  1.00 36.03 149 A 1 
ATOM 1135 N N     . PHE A 1 150 ? 22.253  22.465  66.712  1.00 29.95 150 A 1 
ATOM 1136 C CA    . PHE A 1 150 ? 22.779  23.599  67.485  1.00 34.18 150 A 1 
ATOM 1137 C C     . PHE A 1 150 ? 21.989  24.914  67.359  1.00 33.48 150 A 1 
ATOM 1138 O O     . PHE A 1 150 ? 21.259  25.144  66.397  1.00 34.05 150 A 1 
ATOM 1139 C CB    . PHE A 1 150 ? 24.283  23.769  67.226  1.00 31.29 150 A 1 
ATOM 1140 C CG    . PHE A 1 150 ? 25.146  22.948  68.159  1.00 34.78 150 A 1 
ATOM 1141 C CD1   . PHE A 1 150 ? 25.451  23.431  69.445  1.00 36.80 150 A 1 
ATOM 1142 C CD2   . PHE A 1 150 ? 25.612  21.685  67.764  1.00 38.49 150 A 1 
ATOM 1143 C CE1   . PHE A 1 150 ? 26.243  22.658  70.322  1.00 33.67 150 A 1 
ATOM 1144 C CE2   . PHE A 1 150 ? 26.399  20.909  68.637  1.00 31.80 150 A 1 
ATOM 1145 C CZ    . PHE A 1 150 ? 26.722  21.391  69.922  1.00 30.91 150 A 1 
ATOM 1146 N N     . ALA A 1 151 ? 22.185  25.770  68.364  1.00 31.60 151 A 1 
ATOM 1147 C CA    . ALA A 1 151 ? 21.130  26.615  68.936  1.00 36.25 151 A 1 
ATOM 1148 C C     . ALA A 1 151 ? 21.135  28.128  68.602  1.00 34.85 151 A 1 
ATOM 1149 O O     . ALA A 1 151 ? 20.080  28.748  68.713  1.00 33.61 151 A 1 
ATOM 1150 C CB    . ALA A 1 151 ? 21.234  26.429  70.453  1.00 33.65 151 A 1 
ATOM 1151 N N     . GLU A 1 152 ? 22.281  28.716  68.370  1.00 32.13 152 A 1 
ATOM 1152 C CA    . GLU A 1 152 ? 22.521  30.108  68.783  1.00 35.51 152 A 1 
ATOM 1153 C C     . GLU A 1 152 ? 21.807  31.228  67.976  1.00 34.07 152 A 1 
ATOM 1154 O O     . GLU A 1 152 ? 21.272  31.022  66.897  1.00 33.27 152 A 1 
ATOM 1155 C CB    . GLU A 1 152 ? 24.031  30.378  68.918  1.00 33.38 152 A 1 
ATOM 1156 C CG    . GLU A 1 152 ? 24.549  30.000  70.308  1.00 32.79 152 A 1 
ATOM 1157 C CD    . GLU A 1 152 ? 26.035  30.333  70.518  1.00 34.00 152 A 1 
ATOM 1158 O OE1   . GLU A 1 152 ? 26.439  30.392  71.700  1.00 33.13 152 A 1 
ATOM 1159 O OE2   . GLU A 1 152 ? 26.764  30.458  69.493  1.00 33.67 152 A 1 
ATOM 1160 N N     . ALA A 1 153 ? 21.839  32.432  68.577  1.00 34.00 153 A 1 
ATOM 1161 C CA    . ALA A 1 153 ? 20.685  33.340  68.659  1.00 37.41 153 A 1 
ATOM 1162 C C     . ALA A 1 153 ? 20.693  34.638  67.824  1.00 35.77 153 A 1 
ATOM 1163 O O     . ALA A 1 153 ? 19.660  35.023  67.282  1.00 35.16 153 A 1 
ATOM 1164 C CB    . ALA A 1 153 ? 20.562  33.694  70.146  1.00 35.06 153 A 1 
ATOM 1165 N N     . GLU A 1 154 ? 21.772  35.374  67.878  1.00 36.24 154 A 1 
ATOM 1166 C CA    . GLU A 1 154 ? 21.808  36.841  67.699  1.00 40.32 154 A 1 
ATOM 1167 C C     . GLU A 1 154 ? 21.781  37.328  66.223  1.00 38.69 154 A 1 
ATOM 1168 O O     . GLU A 1 154 ? 21.931  36.532  65.313  1.00 37.58 154 A 1 
ATOM 1169 C CB    . GLU A 1 154 ? 23.075  37.373  68.399  1.00 37.31 154 A 1 
ATOM 1170 C CG    . GLU A 1 154 ? 23.059  37.293  69.925  1.00 35.32 154 A 1 
ATOM 1171 C CD    . GLU A 1 154 ? 24.189  38.118  70.569  1.00 34.25 154 A 1 
ATOM 1172 O OE1   . GLU A 1 154 ? 24.011  38.519  71.731  1.00 32.77 154 A 1 
ATOM 1173 O OE2   . GLU A 1 154 ? 25.192  38.382  69.862  1.00 34.25 154 A 1 
ATOM 1174 N N     . ALA A 1 155 ? 21.702  38.598  65.841  1.00 32.31 155 A 1 
ATOM 1175 C CA    . ALA A 1 155 ? 20.996  39.782  66.331  1.00 35.19 155 A 1 
ATOM 1176 C C     . ALA A 1 155 ? 20.712  40.788  65.179  1.00 33.46 155 A 1 
ATOM 1177 O O     . ALA A 1 155 ? 19.559  41.034  64.863  1.00 32.45 155 A 1 
ATOM 1178 C CB    . ALA A 1 155 ? 21.802  40.489  67.440  1.00 33.08 155 A 1 
ATOM 1179 N N     . THR A 1 156 ? 21.751  41.450  64.641  1.00 37.61 156 A 1 
ATOM 1180 C CA    . THR A 1 156 ? 21.631  42.868  64.240  1.00 40.49 156 A 1 
ATOM 1181 C C     . THR A 1 156 ? 21.407  43.188  62.730  1.00 38.61 156 A 1 
ATOM 1182 O O     . THR A 1 156 ? 21.142  42.315  61.932  1.00 37.80 156 A 1 
ATOM 1183 C CB    . THR A 1 156 ? 22.800  43.703  64.788  1.00 36.73 156 A 1 
ATOM 1184 O OG1   . THR A 1 156 ? 24.031  43.069  64.502  1.00 36.03 156 A 1 
ATOM 1185 C CG2   . THR A 1 156 ? 22.740  43.902  66.299  1.00 40.44 156 A 1 
ATOM 1186 N N     . ALA A 1 157 ? 21.492  44.431  62.357  1.00 33.45 157 A 1 
ATOM 1187 C CA    . ALA A 1 157 ? 20.483  45.248  61.663  1.00 35.98 157 A 1 
ATOM 1188 C C     . ALA A 1 157 ? 20.612  45.575  60.148  1.00 33.87 157 A 1 
ATOM 1189 O O     . ALA A 1 157 ? 19.682  45.259  59.415  1.00 33.18 157 A 1 
ATOM 1190 C CB    . ALA A 1 157 ? 20.344  46.532  62.485  1.00 34.01 157 A 1 
ATOM 1191 N N     . PRO A 1 158 ? 21.603  46.382  59.715  1.00 33.01 158 A 1 
ATOM 1192 C CA    . PRO A 1 158 ? 21.298  47.519  58.817  1.00 35.58 158 A 1 
ATOM 1193 C C     . PRO A 1 158 ? 21.537  47.255  57.303  1.00 34.55 158 A 1 
ATOM 1194 O O     . PRO A 1 158 ? 21.942  46.171  56.942  1.00 33.95 158 A 1 
ATOM 1195 C CB    . PRO A 1 158 ? 22.209  48.616  59.392  1.00 32.91 158 A 1 
ATOM 1196 C CG    . PRO A 1 158 ? 23.504  47.876  59.681  1.00 34.60 158 A 1 
ATOM 1197 C CD    . PRO A 1 158 ? 22.983  46.512  60.165  1.00 42.13 158 A 1 
ATOM 1198 N N     . VAL A 1 159 ? 21.480  48.130  56.335  1.00 31.36 159 A 1 
ATOM 1199 C CA    . VAL A 1 159 ? 20.584  49.248  55.940  1.00 35.78 159 A 1 
ATOM 1200 C C     . VAL A 1 159 ? 20.477  49.336  54.398  1.00 34.81 159 A 1 
ATOM 1201 O O     . VAL A 1 159 ? 19.382  49.354  53.871  1.00 33.45 159 A 1 
ATOM 1202 C CB    . VAL A 1 159 ? 21.082  50.644  56.419  1.00 32.57 159 A 1 
ATOM 1203 C CG1   . VAL A 1 159 ? 20.353  51.831  55.741  1.00 30.96 159 A 1 
ATOM 1204 C CG2   . VAL A 1 159 ? 20.928  50.887  57.908  1.00 36.27 159 A 1 
ATOM 1205 N N     . LEU A 1 160 ? 21.610  49.522  53.703  1.00 33.12 160 A 1 
ATOM 1206 C CA    . LEU A 1 160 ? 21.691  50.449  52.554  1.00 38.46 160 A 1 
ATOM 1207 C C     . LEU A 1 160 ? 21.168  49.929  51.200  1.00 37.80 160 A 1 
ATOM 1208 O O     . LEU A 1 160 ? 21.428  48.811  50.785  1.00 37.23 160 A 1 
ATOM 1209 C CB    . LEU A 1 160 ? 23.139  50.979  52.433  1.00 35.65 160 A 1 
ATOM 1210 C CG    . LEU A 1 160 ? 23.392  52.232  53.276  1.00 35.13 160 A 1 
ATOM 1211 C CD1   . LEU A 1 160 ? 24.894  52.390  53.571  1.00 36.17 160 A 1 
ATOM 1212 C CD2   . LEU A 1 160 ? 22.902  53.499  52.580  1.00 40.92 160 A 1 
ATOM 1213 N N     . GLY A 1 161 ? 20.492  50.803  50.461  1.00 34.72 161 A 1 
ATOM 1214 C CA    . GLY A 1 161 ? 19.678  50.555  49.274  1.00 38.17 161 A 1 
ATOM 1215 C C     . GLY A 1 161 ? 20.118  51.226  47.963  1.00 37.40 161 A 1 
ATOM 1216 O O     . GLY A 1 161 ? 19.498  52.194  47.546  1.00 36.00 161 A 1 
ATOM 1217 N N     . ARG A 1 162 ? 21.158  50.756  47.317  1.00 31.59 162 A 1 
ATOM 1218 C CA    . ARG A 1 162 ? 21.590  51.329  46.021  1.00 37.03 162 A 1 
ATOM 1219 C C     . ARG A 1 162 ? 20.847  50.714  44.825  1.00 35.68 162 A 1 
ATOM 1220 O O     . ARG A 1 162 ? 20.192  49.702  44.987  1.00 34.06 162 A 1 
ATOM 1221 C CB    . ARG A 1 162 ? 23.120  51.215  45.902  1.00 34.51 162 A 1 
ATOM 1222 C CG    . ARG A 1 162 ? 23.737  52.520  45.385  1.00 33.52 162 A 1 
ATOM 1223 C CD    . ARG A 1 162 ? 25.245  52.388  45.165  1.00 33.34 162 A 1 
ATOM 1224 N NE    . ARG A 1 162 ? 25.843  53.658  44.753  1.00 32.57 162 A 1 
ATOM 1225 C CZ    . ARG A 1 162 ? 27.120  53.885  44.507  1.00 30.36 162 A 1 
ATOM 1226 N NH1   . ARG A 1 162 ? 28.008  52.925  44.603  1.00 29.50 162 A 1 
ATOM 1227 N NH2   . ARG A 1 162 ? 27.543  55.056  44.159  1.00 28.16 162 A 1 
ATOM 1228 N N     . LYS A 1 163 ? 21.003  51.198  43.623  1.00 28.32 163 A 1 
ATOM 1229 C CA    . LYS A 1 163 ? 20.296  52.142  42.770  1.00 34.64 163 A 1 
ATOM 1230 C C     . LYS A 1 163 ? 19.863  51.400  41.491  1.00 33.78 163 A 1 
ATOM 1231 O O     . LYS A 1 163 ? 20.386  50.334  41.202  1.00 32.24 163 A 1 
ATOM 1232 C CB    . LYS A 1 163 ? 21.206  53.337  42.444  1.00 32.03 163 A 1 
ATOM 1233 C CG    . LYS A 1 163 ? 20.477  54.619  42.051  1.00 30.51 163 A 1 
ATOM 1234 C CD    . LYS A 1 163 ? 21.453  55.681  41.539  1.00 29.49 163 A 1 
ATOM 1235 C CE    . LYS A 1 163 ? 20.736  56.974  41.166  1.00 27.79 163 A 1 
ATOM 1236 N NZ    . LYS A 1 163 ? 21.592  57.868  40.352  1.00 26.41 163 A 1 
ATOM 1237 N N     . GLU A 1 164 ? 18.951  51.951  40.722  1.00 30.32 164 A 1 
ATOM 1238 C CA    . GLU A 1 164 ? 18.021  51.320  39.747  1.00 33.38 164 A 1 
ATOM 1239 C C     . GLU A 1 164 ? 18.506  51.070  38.296  1.00 32.73 164 A 1 
ATOM 1240 O O     . GLU A 1 164 ? 17.671  50.693  37.484  1.00 32.07 164 A 1 
ATOM 1241 C CB    . GLU A 1 164 ? 16.789  52.241  39.628  1.00 31.71 164 A 1 
ATOM 1242 C CG    . GLU A 1 164 ? 15.929  52.336  40.883  1.00 30.63 164 A 1 
ATOM 1243 C CD    . GLU A 1 164 ? 14.790  53.353  40.728  1.00 30.78 164 A 1 
ATOM 1244 O OE1   . GLU A 1 164 ? 13.645  53.006  41.104  1.00 30.54 164 A 1 
ATOM 1245 O OE2   . GLU A 1 164 ? 15.095  54.481  40.303  1.00 31.69 164 A 1 
ATOM 1246 N N     . GLU A 1 165 ? 19.705  51.327  37.885  1.00 31.71 165 A 1 
ATOM 1247 C CA    . GLU A 1 165 ? 20.025  51.819  36.537  1.00 33.16 165 A 1 
ATOM 1248 C C     . GLU A 1 165 ? 19.433  51.043  35.343  1.00 32.50 165 A 1 
ATOM 1249 O O     . GLU A 1 165 ? 19.545  49.831  35.198  1.00 31.04 165 A 1 
ATOM 1250 C CB    . GLU A 1 165 ? 21.527  52.085  36.366  1.00 31.55 165 A 1 
ATOM 1251 C CG    . GLU A 1 165 ? 21.934  53.372  37.102  1.00 30.48 165 A 1 
ATOM 1252 C CD    . GLU A 1 165 ? 23.412  53.775  36.940  1.00 31.31 165 A 1 
ATOM 1253 O OE1   . GLU A 1 165 ? 23.746  54.877  37.427  1.00 30.99 165 A 1 
ATOM 1254 O OE2   . GLU A 1 165 ? 24.207  52.980  36.388  1.00 32.40 165 A 1 
ATOM 1255 N N     . ASP A 1 166 ? 18.869  51.835  34.426  1.00 30.71 166 A 1 
ATOM 1256 C CA    . ASP A 1 166 ? 17.743  51.572  33.505  1.00 33.66 166 A 1 
ATOM 1257 C C     . ASP A 1 166 ? 18.089  50.997  32.114  1.00 32.15 166 A 1 
ATOM 1258 O O     . ASP A 1 166 ? 17.221  50.958  31.247  1.00 30.94 166 A 1 
ATOM 1259 C CB    . ASP A 1 166 ? 17.082  52.950  33.281  1.00 31.53 166 A 1 
ATOM 1260 C CG    . ASP A 1 166 ? 15.657  53.117  33.805  1.00 28.99 166 A 1 
ATOM 1261 O OD1   . ASP A 1 166 ? 14.998  52.120  34.143  1.00 28.97 166 A 1 
ATOM 1262 O OD2   . ASP A 1 166 ? 15.229  54.302  33.802  1.00 29.74 166 A 1 
ATOM 1263 N N     . THR A 1 167 ? 19.340  50.691  31.782  1.00 27.04 167 A 1 
ATOM 1264 C CA    . THR A 1 167 ? 19.893  50.928  30.436  1.00 29.28 167 A 1 
ATOM 1265 C C     . THR A 1 167 ? 19.159  50.209  29.301  1.00 28.29 167 A 1 
ATOM 1266 O O     . THR A 1 167 ? 19.140  48.986  29.200  1.00 26.94 167 A 1 
ATOM 1267 C CB    . THR A 1 167 ? 21.400  50.680  30.353  1.00 27.14 167 A 1 
ATOM 1268 O OG1   . THR A 1 167 ? 21.738  49.427  30.918  1.00 26.45 167 A 1 
ATOM 1269 C CG2   . THR A 1 167 ? 22.180  51.749  31.090  1.00 28.62 167 A 1 
ATOM 1270 N N     . SER A 1 168 ? 18.600  51.014  28.393  1.00 28.57 168 A 1 
ATOM 1271 C CA    . SER A 1 168 ? 17.496  50.715  27.481  1.00 28.91 168 A 1 
ATOM 1272 C C     . SER A 1 168 ? 17.877  50.309  26.054  1.00 28.32 168 A 1 
ATOM 1273 O O     . SER A 1 168 ? 17.157  50.681  25.129  1.00 28.18 168 A 1 
ATOM 1274 C CB    . SER A 1 168 ? 16.614  51.969  27.418  1.00 28.25 168 A 1 
ATOM 1275 O OG    . SER A 1 168 ? 17.317  53.030  26.806  1.00 27.28 168 A 1 
ATOM 1276 N N     . TRP A 1 169 ? 18.998  49.668  25.820  1.00 28.47 169 A 1 
ATOM 1277 C CA    . TRP A 1 169 ? 19.671  49.685  24.516  1.00 26.00 169 A 1 
ATOM 1278 C C     . TRP A 1 169 ? 18.780  49.237  23.329  1.00 25.48 169 A 1 
ATOM 1279 O O     . TRP A 1 169 ? 18.454  48.063  23.152  1.00 23.29 169 A 1 
ATOM 1280 C CB    . TRP A 1 169 ? 21.004  48.952  24.566  1.00 24.65 169 A 1 
ATOM 1281 C CG    . TRP A 1 169 ? 22.062  49.678  25.324  1.00 22.36 169 A 1 
ATOM 1282 C CD1   . TRP A 1 169 ? 22.195  49.703  26.668  1.00 18.87 169 A 1 
ATOM 1283 C CD2   . TRP A 1 169 ? 23.144  50.530  24.789  1.00 20.20 169 A 1 
ATOM 1284 N NE1   . TRP A 1 169 ? 23.266  50.509  27.020  1.00 17.42 169 A 1 
ATOM 1285 C CE2   . TRP A 1 169 ? 23.866  51.030  25.904  1.00 18.89 169 A 1 
ATOM 1286 C CE3   . TRP A 1 169 ? 23.546  50.901  23.505  1.00 21.85 169 A 1 
ATOM 1287 C CZ2   . TRP A 1 169 ? 24.981  51.900  25.724  1.00 19.20 169 A 1 
ATOM 1288 C CZ3   . TRP A 1 169 ? 24.658  51.757  23.325  1.00 19.21 169 A 1 
ATOM 1289 C CH2   . TRP A 1 169 ? 25.351  52.244  24.421  1.00 18.80 169 A 1 
ATOM 1290 N N     . LEU A 1 170 ? 18.432  50.208  22.498  1.00 23.52 170 A 1 
ATOM 1291 C CA    . LEU A 1 170 ? 17.365  50.267  21.487  1.00 25.41 170 A 1 
ATOM 1292 C C     . LEU A 1 170 ? 17.679  49.671  20.106  1.00 25.18 170 A 1 
ATOM 1293 O O     . LEU A 1 170 ? 16.759  49.568  19.308  1.00 23.85 170 A 1 
ATOM 1294 C CB    . LEU A 1 170 ? 17.045  51.763  21.291  1.00 23.99 170 A 1 
ATOM 1295 C CG    . LEU A 1 170 ? 15.804  52.263  22.024  1.00 22.86 170 A 1 
ATOM 1296 C CD1   . LEU A 1 170 ? 15.847  53.794  22.134  1.00 24.14 170 A 1 
ATOM 1297 C CD2   . LEU A 1 170 ? 14.527  51.885  21.284  1.00 27.82 170 A 1 
ATOM 1298 N N     . LEU A 1 171 ? 18.940  49.448  19.732  1.00 25.99 171 A 1 
ATOM 1299 C CA    . LEU A 1 171 ? 19.432  49.689  18.369  1.00 28.10 171 A 1 
ATOM 1300 C C     . LEU A 1 171 ? 18.686  48.911  17.258  1.00 27.56 171 A 1 
ATOM 1301 O O     . LEU A 1 171 ? 18.627  47.694  17.237  1.00 25.84 171 A 1 
ATOM 1302 C CB    . LEU A 1 171 ? 20.954  49.500  18.299  1.00 26.55 171 A 1 
ATOM 1303 C CG    . LEU A 1 171 ? 21.737  50.753  18.730  1.00 25.44 171 A 1 
ATOM 1304 C CD1   . LEU A 1 171 ? 23.218  50.407  18.913  1.00 25.79 171 A 1 
ATOM 1305 C CD2   . LEU A 1 171 ? 21.641  51.895  17.716  1.00 28.65 171 A 1 
ATOM 1306 N N     . LEU A 1 172 ? 18.197  49.701  16.304  1.00 27.61 172 A 1 
ATOM 1307 C CA    . LEU A 1 172 ? 17.158  49.416  15.299  1.00 31.29 172 A 1 
ATOM 1308 C C     . LEU A 1 172 ? 17.666  48.956  13.916  1.00 30.43 172 A 1 
ATOM 1309 O O     . LEU A 1 172 ? 16.844  48.907  12.994  1.00 28.89 172 A 1 
ATOM 1310 C CB    . LEU A 1 172 ? 16.357  50.726  15.145  1.00 29.04 172 A 1 
ATOM 1311 C CG    . LEU A 1 172 ? 14.917  50.675  15.653  1.00 27.54 172 A 1 
ATOM 1312 C CD1   . LEU A 1 172 ? 14.395  52.101  15.859  1.00 27.36 172 A 1 
ATOM 1313 C CD2   . LEU A 1 172 ? 13.978  49.973  14.671  1.00 30.14 172 A 1 
ATOM 1314 N N     . SER A 1 173 ? 18.943  48.762  13.669  1.00 31.04 173 A 1 
ATOM 1315 C CA    . SER A 1 173 ? 19.595  49.009  12.379  1.00 34.63 173 A 1 
ATOM 1316 C C     . SER A 1 173 ? 19.015  48.239  11.184  1.00 33.30 173 A 1 
ATOM 1317 O O     . SER A 1 173 ? 18.571  47.097  11.292  1.00 31.51 173 A 1 
ATOM 1318 C CB    . SER A 1 173 ? 21.109  48.828  12.472  1.00 32.77 173 A 1 
ATOM 1319 O OG    . SER A 1 173 ? 21.413  47.512  12.878  1.00 31.65 173 A 1 
ATOM 1320 N N     . LYS A 1 174 ? 18.996  48.927  10.028  1.00 31.29 174 A 1 
ATOM 1321 C CA    . LYS A 1 174 ? 17.935  48.854  9.002   1.00 35.29 174 A 1 
ATOM 1322 C C     . LYS A 1 174 ? 18.278  48.141  7.685   1.00 34.80 174 A 1 
ATOM 1323 O O     . LYS A 1 174 ? 17.389  47.568  7.070   1.00 31.74 174 A 1 
ATOM 1324 C CB    . LYS A 1 174 ? 17.592  50.316  8.681   1.00 31.67 174 A 1 
ATOM 1325 C CG    . LYS A 1 174 ? 16.164  50.589  8.184   1.00 30.72 174 A 1 
ATOM 1326 C CD    . LYS A 1 174 ? 16.059  52.059  7.788   1.00 28.41 174 A 1 
ATOM 1327 C CE    . LYS A 1 174 ? 14.631  52.443  7.452   1.00 25.88 174 A 1 
ATOM 1328 N NZ    . LYS A 1 174 ? 14.549  53.847  6.980   1.00 24.71 174 A 1 
ATOM 1329 N N     . ASP A 1 175 ? 19.497  48.324  7.190   1.00 36.92 175 A 1 
ATOM 1330 C CA    . ASP A 1 175 ? 19.887  48.205  5.767   1.00 39.61 175 A 1 
ATOM 1331 C C     . ASP A 1 175 ? 20.024  46.740  5.283   1.00 37.66 175 A 1 
ATOM 1332 O O     . ASP A 1 175 ? 19.759  45.833  6.056   1.00 35.14 175 A 1 
ATOM 1333 C CB    . ASP A 1 175 ? 21.183  49.013  5.596   1.00 35.74 175 A 1 
ATOM 1334 C CG    . ASP A 1 175 ? 21.088  50.463  6.085   1.00 33.01 175 A 1 
ATOM 1335 O OD1   . ASP A 1 175 ? 20.059  51.104  5.794   1.00 32.81 175 A 1 
ATOM 1336 O OD2   . ASP A 1 175 ? 22.032  50.880  6.779   1.00 33.78 175 A 1 
ATOM 1337 N N     . SER A 1 176 ? 20.409  46.322  4.084   1.00 39.21 176 A 1 
ATOM 1338 C CA    . SER A 1 176 ? 20.686  46.901  2.761   1.00 42.94 176 A 1 
ATOM 1339 C C     . SER A 1 176 ? 20.446  45.811  1.692   1.00 44.12 176 A 1 
ATOM 1340 O O     . SER A 1 176 ? 20.335  44.627  2.013   1.00 40.70 176 A 1 
ATOM 1341 C CB    . SER A 1 176 ? 22.149  47.377  2.707   1.00 38.09 176 A 1 
ATOM 1342 O OG    . SER A 1 176 ? 22.647  47.521  1.396   1.00 35.86 176 A 1 
ATOM 1343 N N     . ASP A 1 177 ? 20.421  46.172  0.429   1.00 42.20 177 A 1 
ATOM 1344 C CA    . ASP A 1 177 ? 19.776  45.521  -0.738  1.00 45.02 177 A 1 
ATOM 1345 C C     . ASP A 1 177 ? 20.300  44.184  -1.305  1.00 43.43 177 A 1 
ATOM 1346 O O     . ASP A 1 177 ? 19.645  43.630  -2.190  1.00 40.76 177 A 1 
ATOM 1347 C CB    . ASP A 1 177 ? 19.855  46.508  -1.899  1.00 40.24 177 A 1 
ATOM 1348 C CG    . ASP A 1 177 ? 19.020  47.764  -1.701  1.00 36.63 177 A 1 
ATOM 1349 O OD1   . ASP A 1 177 ? 17.831  47.611  -1.358  1.00 36.02 177 A 1 
ATOM 1350 O OD2   . ASP A 1 177 ? 19.591  48.846  -1.929  1.00 36.85 177 A 1 
ATOM 1351 N N     . ASN A 1 178 ? 21.488  43.744  -1.033  1.00 43.83 178 A 1 
ATOM 1352 C CA    . ASN A 1 178 ? 22.385  43.218  -2.067  1.00 46.05 178 A 1 
ATOM 1353 C C     . ASN A 1 178 ? 21.868  42.037  -2.928  1.00 44.07 178 A 1 
ATOM 1354 O O     . ASN A 1 178 ? 21.384  41.018  -2.447  1.00 40.43 178 A 1 
ATOM 1355 C CB    . ASN A 1 178 ? 23.793  42.981  -1.488  1.00 41.71 178 A 1 
ATOM 1356 C CG    . ASN A 1 178 ? 24.817  43.950  -2.049  1.00 37.55 178 A 1 
ATOM 1357 O OD1   . ASN A 1 178 ? 24.670  44.549  -3.096  1.00 38.10 178 A 1 
ATOM 1358 N ND2   . ASN A 1 178 ? 25.928  44.120  -1.363  1.00 39.12 178 A 1 
ATOM 1359 N N     . HIS A 1 179 ? 22.081  42.165  -4.237  1.00 48.13 179 A 1 
ATOM 1360 C CA    . HIS A 1 179 ? 21.388  41.520  -5.370  1.00 49.35 179 A 1 
ATOM 1361 C C     . HIS A 1 179 ? 21.704  40.045  -5.700  1.00 48.94 179 A 1 
ATOM 1362 O O     . HIS A 1 179 ? 21.062  39.518  -6.613  1.00 45.93 179 A 1 
ATOM 1363 C CB    . HIS A 1 179 ? 21.751  42.346  -6.610  1.00 44.43 179 A 1 
ATOM 1364 C CG    . HIS A 1 179 ? 20.740  43.377  -7.011  1.00 42.68 179 A 1 
ATOM 1365 N ND1   . HIS A 1 179 ? 19.826  44.048  -6.232  1.00 40.91 179 A 1 
ATOM 1366 C CD2   . HIS A 1 179 ? 20.552  43.811  -8.303  1.00 40.73 179 A 1 
ATOM 1367 C CE1   . HIS A 1 179 ? 19.125  44.859  -7.017  1.00 37.02 179 A 1 
ATOM 1368 N NE2   . HIS A 1 179 ? 19.526  44.747  -8.291  1.00 38.45 179 A 1 
ATOM 1369 N N     . ASN A 1 180 ? 22.739  39.436  -5.180  1.00 39.23 180 A 1 
ATOM 1370 C CA    . ASN A 1 180 ? 23.534  38.487  -5.968  1.00 41.97 180 A 1 
ATOM 1371 C C     . ASN A 1 180 ? 22.749  37.272  -6.497  1.00 40.26 180 A 1 
ATOM 1372 O O     . ASN A 1 180 ? 22.309  36.388  -5.768  1.00 37.06 180 A 1 
ATOM 1373 C CB    . ASN A 1 180 ? 24.819  38.098  -5.220  1.00 38.17 180 A 1 
ATOM 1374 C CG    . ASN A 1 180 ? 26.020  38.906  -5.685  1.00 34.21 180 A 1 
ATOM 1375 O OD1   . ASN A 1 180 ? 26.023  39.533  -6.728  1.00 35.07 180 A 1 
ATOM 1376 N ND2   . ASN A 1 180 ? 27.091  38.885  -4.934  1.00 35.98 180 A 1 
ATOM 1377 N N     . ARG A 1 181 ? 22.655  37.214  -7.825  1.00 49.18 181 A 1 
ATOM 1378 C CA    . ARG A 1 181 ? 21.746  36.398  -8.649  1.00 51.33 181 A 1 
ATOM 1379 C C     . ARG A 1 181 ? 22.279  34.993  -8.968  1.00 50.86 181 A 1 
ATOM 1380 O O     . ARG A 1 181 ? 21.912  34.447  -10.003 1.00 46.87 181 A 1 
ATOM 1381 C CB    . ARG A 1 181 ? 21.476  37.220  -9.923  1.00 46.28 181 A 1 
ATOM 1382 C CG    . ARG A 1 181 ? 20.175  36.901  -10.660 1.00 42.05 181 A 1 
ATOM 1383 C CD    . ARG A 1 181 ? 20.112  37.745  -11.933 1.00 41.84 181 A 1 
ATOM 1384 N NE    . ARG A 1 181 ? 18.814  37.614  -12.615 1.00 38.84 181 A 1 
ATOM 1385 C CZ    . ARG A 1 181 ? 18.471  38.198  -13.751 1.00 34.46 181 A 1 
ATOM 1386 N NH1   . ARG A 1 181 ? 19.302  38.943  -14.420 1.00 33.86 181 A 1 
ATOM 1387 N NH2   . ARG A 1 181 ? 17.281  38.039  -14.248 1.00 33.11 181 A 1 
ATOM 1388 N N     . SER A 1 182 ? 23.205  34.432  -8.206  1.00 47.46 182 A 1 
ATOM 1389 C CA    . SER A 1 182 ? 23.990  33.264  -8.644  1.00 49.37 182 A 1 
ATOM 1390 C C     . SER A 1 182 ? 23.107  32.051  -8.949  1.00 49.50 182 A 1 
ATOM 1391 O O     . SER A 1 182 ? 22.531  31.434  -8.050  1.00 46.02 182 A 1 
ATOM 1392 C CB    . SER A 1 182 ? 25.077  32.914  -7.641  1.00 44.19 182 A 1 
ATOM 1393 O OG    . SER A 1 182 ? 25.915  31.916  -8.185  1.00 40.07 182 A 1 
ATOM 1394 N N     . GLY A 1 183 ? 22.976  31.737  -10.232 1.00 47.59 183 A 1 
ATOM 1395 C CA    . GLY A 1 183 ? 22.031  30.771  -10.800 1.00 47.88 183 A 1 
ATOM 1396 C C     . GLY A 1 183 ? 22.489  29.317  -10.754 1.00 46.96 183 A 1 
ATOM 1397 O O     . GLY A 1 183 ? 22.464  28.666  -11.790 1.00 43.61 183 A 1 
ATOM 1398 N N     . ASN A 1 184 ? 22.954  28.802  -9.622  1.00 43.91 184 A 1 
ATOM 1399 C CA    . ASN A 1 184 ? 23.415  27.422  -9.565  1.00 45.58 184 A 1 
ATOM 1400 C C     . ASN A 1 184 ? 22.264  26.444  -9.859  1.00 43.64 184 A 1 
ATOM 1401 O O     . ASN A 1 184 ? 21.392  26.213  -9.031  1.00 38.62 184 A 1 
ATOM 1402 C CB    . ASN A 1 184 ? 24.142  27.136  -8.240  1.00 40.64 184 A 1 
ATOM 1403 C CG    . ASN A 1 184 ? 25.642  27.360  -8.328  1.00 36.25 184 A 1 
ATOM 1404 O OD1   . ASN A 1 184 ? 26.215  27.576  -9.381  1.00 36.52 184 A 1 
ATOM 1405 N ND2   . ASN A 1 184 ? 26.338  27.281  -7.218  1.00 37.82 184 A 1 
ATOM 1406 N N     . ASN A 1 185 ? 22.319  25.847  -11.045 1.00 43.54 185 A 1 
ATOM 1407 C CA    . ASN A 1 185 ? 21.456  24.788  -11.555 1.00 44.91 185 A 1 
ATOM 1408 C C     . ASN A 1 185 ? 21.670  23.467  -10.796 1.00 43.09 185 A 1 
ATOM 1409 O O     . ASN A 1 185 ? 22.060  22.461  -11.388 1.00 38.23 185 A 1 
ATOM 1410 C CB    . ASN A 1 185 ? 21.726  24.600  -13.063 1.00 40.54 185 A 1 
ATOM 1411 C CG    . ASN A 1 185 ? 20.996  25.571  -13.966 1.00 35.79 185 A 1 
ATOM 1412 O OD1   . ASN A 1 185 ? 19.981  26.145  -13.642 1.00 36.42 185 A 1 
ATOM 1413 N ND2   . ASN A 1 185 ? 21.466  25.720  -15.189 1.00 36.77 185 A 1 
ATOM 1414 N N     . SER A 1 186 ? 21.460  23.426  -9.498  1.00 46.22 186 A 1 
ATOM 1415 C CA    . SER A 1 186 ? 21.489  22.177  -8.748  1.00 46.31 186 A 1 
ATOM 1416 C C     . SER A 1 186 ? 20.324  21.311  -9.212  1.00 45.88 186 A 1 
ATOM 1417 O O     . SER A 1 186 ? 19.170  21.579  -8.890  1.00 41.84 186 A 1 
ATOM 1418 C CB    . SER A 1 186 ? 21.464  22.428  -7.247  1.00 41.46 186 A 1 
ATOM 1419 O OG    . SER A 1 186 ? 20.314  23.153  -6.857  1.00 38.80 186 A 1 
ATOM 1420 N N     . SER A 1 187 ? 20.635  20.273  -9.979  1.00 43.91 187 A 1 
ATOM 1421 C CA    . SER A 1 187 ? 19.690  19.243  -10.421 1.00 43.99 187 A 1 
ATOM 1422 C C     . SER A 1 187 ? 19.221  18.418  -9.216  1.00 43.46 187 A 1 
ATOM 1423 O O     . SER A 1 187 ? 19.683  17.301  -8.994  1.00 40.50 187 A 1 
ATOM 1424 C CB    . SER A 1 187 ? 20.350  18.365  -11.483 1.00 39.90 187 A 1 
ATOM 1425 O OG    . SER A 1 187 ? 21.528  17.776  -10.973 1.00 37.39 187 A 1 
ATOM 1426 N N     . THR A 1 188 ? 18.360  18.993  -8.406  1.00 47.54 188 A 1 
ATOM 1427 C CA    . THR A 1 188 ? 17.769  18.316  -7.251  1.00 48.23 188 A 1 
ATOM 1428 C C     . THR A 1 188 ? 16.954  17.122  -7.737  1.00 47.91 188 A 1 
ATOM 1429 O O     . THR A 1 188 ? 16.010  17.278  -8.493  1.00 43.48 188 A 1 
ATOM 1430 C CB    . THR A 1 188 ? 16.913  19.269  -6.418  1.00 42.35 188 A 1 
ATOM 1431 O OG1   . THR A 1 188 ? 16.103  20.075  -7.248  1.00 39.16 188 A 1 
ATOM 1432 C CG2   . THR A 1 188 ? 17.772  20.194  -5.572  1.00 41.40 188 A 1 
ATOM 1433 N N     . SER A 1 189 ? 17.370  15.940  -7.341  1.00 46.45 189 A 1 
ATOM 1434 C CA    . SER A 1 189 ? 16.686  14.684  -7.662  1.00 46.57 189 A 1 
ATOM 1435 C C     . SER A 1 189 ? 15.291  14.678  -7.032  1.00 47.12 189 A 1 
ATOM 1436 O O     . SER A 1 189 ? 15.130  14.279  -5.882  1.00 43.89 189 A 1 
ATOM 1437 C CB    . SER A 1 189 ? 17.528  13.505  -7.181  1.00 42.22 189 A 1 
ATOM 1438 O OG    . SER A 1 189 ? 17.768  13.589  -5.784  1.00 38.66 189 A 1 
ATOM 1439 N N     . SER A 1 190 ? 14.294  15.101  -7.786  1.00 43.54 190 A 1 
ATOM 1440 C CA    . SER A 1 190 ? 12.892  15.245  -7.356  1.00 44.08 190 A 1 
ATOM 1441 C C     . SER A 1 190 ? 12.163  13.926  -7.087  1.00 44.95 190 A 1 
ATOM 1442 O O     . SER A 1 190 ? 10.949  13.913  -6.916  1.00 41.79 190 A 1 
ATOM 1443 C CB    . SER A 1 190 ? 12.153  16.058  -8.413  1.00 40.08 190 A 1 
ATOM 1444 O OG    . SER A 1 190 ? 12.229  15.406  -9.673  1.00 37.06 190 A 1 
ATOM 1445 N N     . SER A 1 191 ? 12.883  12.805  -7.050  1.00 40.10 191 A 1 
ATOM 1446 C CA    . SER A 1 191 ? 12.280  11.465  -6.948  1.00 41.59 191 A 1 
ATOM 1447 C C     . SER A 1 191 ? 11.502  11.218  -5.655  1.00 42.79 191 A 1 
ATOM 1448 O O     . SER A 1 191 ? 10.623  10.364  -5.638  1.00 40.15 191 A 1 
ATOM 1449 C CB    . SER A 1 191 ? 13.370  10.407  -7.101  1.00 37.70 191 A 1 
ATOM 1450 O OG    . SER A 1 191 ? 14.340  10.507  -6.073  1.00 35.15 191 A 1 
ATOM 1451 N N     . SER A 1 192 ? 11.838  11.926  -4.576  1.00 37.33 192 A 1 
ATOM 1452 C CA    . SER A 1 192 ? 11.208  11.683  -3.275  1.00 38.15 192 A 1 
ATOM 1453 C C     . SER A 1 192 ? 9.833   12.341  -3.116  1.00 38.81 192 A 1 
ATOM 1454 O O     . SER A 1 192 ? 9.032   11.844  -2.323  1.00 36.91 192 A 1 
ATOM 1455 C CB    . SER A 1 192 ? 12.131  12.145  -2.152  1.00 35.02 192 A 1 
ATOM 1456 O OG    . SER A 1 192 ? 12.402  13.531  -2.252  1.00 32.74 192 A 1 
ATOM 1457 N N     . GLN A 1 193 ? 9.568   13.429  -3.845  1.00 41.57 193 A 1 
ATOM 1458 C CA    . GLN A 1 193 ? 8.301   14.158  -3.696  1.00 41.80 193 A 1 
ATOM 1459 C C     . GLN A 1 193 ? 7.093   13.376  -4.235  1.00 42.14 193 A 1 
ATOM 1460 O O     . GLN A 1 193 ? 6.010   13.471  -3.658  1.00 39.09 193 A 1 
ATOM 1461 C CB    . GLN A 1 193 ? 8.397   15.528  -4.373  1.00 37.83 193 A 1 
ATOM 1462 C CG    . GLN A 1 193 ? 9.076   16.557  -3.473  1.00 35.75 193 A 1 
ATOM 1463 C CD    . GLN A 1 193 ? 9.145   17.938  -4.111  1.00 32.72 193 A 1 
ATOM 1464 O OE1   . GLN A 1 193 ? 9.211   18.104  -5.305  1.00 31.71 193 A 1 
ATOM 1465 N NE2   . GLN A 1 193 ? 9.150   18.998  -3.326  1.00 29.82 193 A 1 
ATOM 1466 N N     . TYR A 1 194 ? 7.297   12.570  -5.280  1.00 36.95 194 A 1 
ATOM 1467 C CA    . TYR A 1 194 ? 6.197   11.882  -5.959  1.00 37.01 194 A 1 
ATOM 1468 C C     . TYR A 1 194 ? 5.353   10.985  -5.051  1.00 36.84 194 A 1 
ATOM 1469 O O     . TYR A 1 194 ? 4.154   10.890  -5.241  1.00 34.48 194 A 1 
ATOM 1470 C CB    . TYR A 1 194 ? 6.757   11.064  -7.133  1.00 33.40 194 A 1 
ATOM 1471 C CG    . TYR A 1 194 ? 6.543   11.746  -8.465  1.00 30.83 194 A 1 
ATOM 1472 C CD1   . TYR A 1 194 ? 5.339   11.555  -9.170  1.00 28.65 194 A 1 
ATOM 1473 C CD2   . TYR A 1 194 ? 7.520   12.609  -8.990  1.00 29.01 194 A 1 
ATOM 1474 C CE1   . TYR A 1 194 ? 5.108   12.200  -10.381 1.00 27.08 194 A 1 
ATOM 1475 C CE2   . TYR A 1 194 ? 7.296   13.273  -10.219 1.00 25.78 194 A 1 
ATOM 1476 C CZ    . TYR A 1 194 ? 6.088   13.062  -10.911 1.00 25.86 194 A 1 
ATOM 1477 O OH    . TYR A 1 194 ? 5.864   13.711  -12.105 1.00 24.46 194 A 1 
ATOM 1478 N N     . PHE A 1 195 ? 5.954   10.335  -4.040  1.00 38.94 195 A 1 
ATOM 1479 C CA    . PHE A 1 195 ? 5.196   9.413   -3.189  1.00 39.12 195 A 1 
ATOM 1480 C C     . PHE A 1 195 ? 4.228   10.115  -2.228  1.00 40.26 195 A 1 
ATOM 1481 O O     . PHE A 1 195 ? 3.240   9.504   -1.818  1.00 37.76 195 A 1 
ATOM 1482 C CB    . PHE A 1 195 ? 6.146   8.474   -2.430  1.00 35.48 195 A 1 
ATOM 1483 C CG    . PHE A 1 195 ? 6.347   7.149   -3.135  1.00 32.32 195 A 1 
ATOM 1484 C CD1   . PHE A 1 195 ? 5.424   6.118   -2.951  1.00 30.51 195 A 1 
ATOM 1485 C CD2   . PHE A 1 195 ? 7.438   6.973   -3.992  1.00 30.33 195 A 1 
ATOM 1486 C CE1   . PHE A 1 195 ? 5.583   4.888   -3.607  1.00 27.41 195 A 1 
ATOM 1487 C CE2   . PHE A 1 195 ? 7.611   5.749   -4.664  1.00 25.41 195 A 1 
ATOM 1488 C CZ    . PHE A 1 195 ? 6.682   4.694   -4.465  1.00 24.96 195 A 1 
ATOM 1489 N N     . GLY A 1 196 ? 4.504   11.356  -1.859  1.00 39.44 196 A 1 
ATOM 1490 C CA    . GLY A 1 196 ? 3.617   12.109  -0.974  1.00 40.38 196 A 1 
ATOM 1491 C C     . GLY A 1 196 ? 2.349   12.609  -1.668  1.00 41.16 196 A 1 
ATOM 1492 O O     . GLY A 1 196 ? 1.259   12.498  -1.114  1.00 38.78 196 A 1 
ATOM 1493 N N     . GLU A 1 197 ? 2.490   13.090  -2.915  1.00 38.58 197 A 1 
ATOM 1494 C CA    . GLU A 1 197 ? 1.356   13.623  -3.684  1.00 40.76 197 A 1 
ATOM 1495 C C     . GLU A 1 197 ? 0.386   12.544  -4.182  1.00 41.33 197 A 1 
ATOM 1496 O O     . GLU A 1 197 ? -0.792  12.818  -4.398  1.00 38.58 197 A 1 
ATOM 1497 C CB    . GLU A 1 197 ? 1.863   14.458  -4.864  1.00 38.47 197 A 1 
ATOM 1498 C CG    . GLU A 1 197 ? 2.445   15.790  -4.403  1.00 34.46 197 A 1 
ATOM 1499 C CD    . GLU A 1 197 ? 2.803   16.724  -5.571  1.00 31.00 197 A 1 
ATOM 1500 O OE1   . GLU A 1 197 ? 2.858   17.948  -5.326  1.00 29.13 197 A 1 
ATOM 1501 O OE2   . GLU A 1 197 ? 3.033   16.201  -6.677  1.00 28.81 197 A 1 
ATOM 1502 N N     . VAL A 1 198 ? 0.840   11.292  -4.318  1.00 42.93 198 A 1 
ATOM 1503 C CA    . VAL A 1 198 ? -0.040  10.192  -4.749  1.00 44.77 198 A 1 
ATOM 1504 C C     . VAL A 1 198 ? -1.209  9.980   -3.780  1.00 45.56 198 A 1 
ATOM 1505 O O     . VAL A 1 198 ? -2.301  9.612   -4.206  1.00 43.24 198 A 1 
ATOM 1506 C CB    . VAL A 1 198 ? 0.733   8.872   -4.946  1.00 42.03 198 A 1 
ATOM 1507 C CG1   . VAL A 1 198 ? -0.162  7.750   -5.473  1.00 38.53 198 A 1 
ATOM 1508 C CG2   . VAL A 1 198 ? 1.871   9.005   -5.962  1.00 38.53 198 A 1 
ATOM 1509 N N     . ASP A 1 199 ? -1.009  10.264  -2.477  1.00 46.27 199 A 1 
ATOM 1510 C CA    . ASP A 1 199 ? -2.092  10.149  -1.491  1.00 47.54 199 A 1 
ATOM 1511 C C     . ASP A 1 199 ? -3.160  11.257  -1.687  1.00 47.52 199 A 1 
ATOM 1512 O O     . ASP A 1 199 ? -4.331  11.023  -1.389  1.00 45.59 199 A 1 
ATOM 1513 C CB    . ASP A 1 199 ? -1.524  10.116  -0.052  1.00 45.19 199 A 1 
ATOM 1514 C CG    . ASP A 1 199 ? -1.938  8.910   0.820   1.00 39.88 199 A 1 
ATOM 1515 O OD1   . ASP A 1 199 ? -2.433  7.893   0.278   1.00 37.15 199 A 1 
ATOM 1516 O OD2   . ASP A 1 199 ? -1.788  8.971   2.061   1.00 36.02 199 A 1 
ATOM 1517 N N     . GLN A 1 200 ? -2.789  12.415  -2.238  1.00 47.29 200 A 1 
ATOM 1518 C CA    . GLN A 1 200 ? -3.744  13.451  -2.641  1.00 47.95 200 A 1 
ATOM 1519 C C     . GLN A 1 200 ? -4.466  13.082  -3.940  1.00 48.16 200 A 1 
ATOM 1520 O O     . GLN A 1 200 ? -5.682  13.271  -4.039  1.00 45.30 200 A 1 
ATOM 1521 C CB    . GLN A 1 200 ? -3.056  14.814  -2.824  1.00 45.45 200 A 1 
ATOM 1522 C CG    . GLN A 1 200 ? -2.686  15.474  -1.496  1.00 41.44 200 A 1 
ATOM 1523 C CD    . GLN A 1 200 ? -2.139  16.892  -1.704  1.00 36.47 200 A 1 
ATOM 1524 O OE1   . GLN A 1 200 ? -1.865  17.342  -2.793  1.00 34.80 200 A 1 
ATOM 1525 N NE2   . GLN A 1 200 ? -1.973  17.659  -0.644  1.00 31.54 200 A 1 
ATOM 1526 N N     . TYR A 1 201 ? -3.758  12.518  -4.927  1.00 42.56 201 A 1 
ATOM 1527 C CA    . TYR A 1 201 ? -4.389  12.094  -6.182  1.00 43.32 201 A 1 
ATOM 1528 C C     . TYR A 1 201 ? -5.333  10.901  -6.001  1.00 43.43 201 A 1 
ATOM 1529 O O     . TYR A 1 201 ? -6.320  10.773  -6.716  1.00 41.37 201 A 1 
ATOM 1530 C CB    . TYR A 1 201 ? -3.304  11.777  -7.212  1.00 41.33 201 A 1 
ATOM 1531 C CG    . TYR A 1 201 ? -3.345  12.726  -8.386  1.00 38.14 201 A 1 
ATOM 1532 C CD1   . TYR A 1 201 ? -4.164  12.447  -9.496  1.00 34.72 201 A 1 
ATOM 1533 C CD2   . TYR A 1 201 ? -2.579  13.910  -8.373  1.00 34.36 201 A 1 
ATOM 1534 C CE1   . TYR A 1 201 ? -4.219  13.321  -10.578 1.00 32.46 201 A 1 
ATOM 1535 C CE2   . TYR A 1 201 ? -2.622  14.793  -9.449  1.00 31.31 201 A 1 
ATOM 1536 C CZ    . TYR A 1 201 ? -3.446  14.500  -10.560 1.00 31.11 201 A 1 
ATOM 1537 O OH    . TYR A 1 201 ? -3.488  15.368  -11.636 1.00 29.36 201 A 1 
ATOM 1538 N N     . PHE A 1 202 ? -5.046  10.030  -5.022  1.00 47.88 202 A 1 
ATOM 1539 C CA    . PHE A 1 202 ? -5.987  9.009   -4.582  1.00 48.87 202 A 1 
ATOM 1540 C C     . PHE A 1 202 ? -7.086  9.554   -3.672  1.00 49.91 202 A 1 
ATOM 1541 O O     . PHE A 1 202 ? -7.966  8.779   -3.280  1.00 47.00 202 A 1 
ATOM 1542 C CB    . PHE A 1 202 ? -5.267  7.815   -3.936  1.00 45.74 202 A 1 
ATOM 1543 C CG    . PHE A 1 202 ? -5.073  6.663   -4.888  1.00 41.66 202 A 1 
ATOM 1544 C CD1   . PHE A 1 202 ? -6.100  5.723   -5.076  1.00 38.04 202 A 1 
ATOM 1545 C CD2   . PHE A 1 202 ? -3.873  6.517   -5.601  1.00 36.44 202 A 1 
ATOM 1546 C CE1   . PHE A 1 202 ? -5.947  4.653   -5.961  1.00 33.39 202 A 1 
ATOM 1547 C CE2   . PHE A 1 202 ? -3.707  5.446   -6.494  1.00 32.18 202 A 1 
ATOM 1548 C CZ    . PHE A 1 202 ? -4.743  4.514   -6.671  1.00 32.80 202 A 1 
ATOM 1549 N N     . ASP A 1 203 ? -7.057  10.843  -3.344  1.00 50.31 203 A 1 
ATOM 1550 C CA    . ASP A 1 203 ? -8.275  11.474  -2.896  1.00 51.58 203 A 1 
ATOM 1551 C C     . ASP A 1 203 ? -9.202  11.482  -4.109  1.00 50.52 203 A 1 
ATOM 1552 O O     . ASP A 1 203 ? -9.096  12.291  -5.022  1.00 48.56 203 A 1 
ATOM 1553 C CB    . ASP A 1 203 ? -8.041  12.845  -2.240  1.00 49.18 203 A 1 
ATOM 1554 C CG    . ASP A 1 203 ? -8.903  13.055  -0.977  1.00 43.81 203 A 1 
ATOM 1555 O OD1   . ASP A 1 203 ? -9.586  12.098  -0.537  1.00 40.07 203 A 1 
ATOM 1556 O OD2   . ASP A 1 203 ? -8.820  14.152  -0.405  1.00 39.21 203 A 1 
ATOM 1557 N N     . LEU A 1 204 ? -10.063 10.477  -4.128  1.00 45.66 204 A 1 
ATOM 1558 C CA    . LEU A 1 204 ? -11.087 10.237  -5.128  1.00 45.71 204 A 1 
ATOM 1559 C C     . LEU A 1 204 ? -12.154 11.338  -5.000  1.00 45.06 204 A 1 
ATOM 1560 O O     . LEU A 1 204 ? -13.324 11.050  -4.755  1.00 41.79 204 A 1 
ATOM 1561 C CB    . LEU A 1 204 ? -11.645 8.811   -4.920  1.00 42.20 204 A 1 
ATOM 1562 C CG    . LEU A 1 204 ? -10.769 7.658   -5.456  1.00 38.07 204 A 1 
ATOM 1563 C CD1   . LEU A 1 204 ? -11.117 6.350   -4.756  1.00 36.51 204 A 1 
ATOM 1564 C CD2   . LEU A 1 204 ? -11.002 7.462   -6.957  1.00 36.92 204 A 1 
ATOM 1565 N N     . VAL A 1 205 ? -11.744 12.593  -5.160  1.00 41.90 205 A 1 
ATOM 1566 C CA    . VAL A 1 205 ? -12.631 13.761  -5.176  1.00 43.47 205 A 1 
ATOM 1567 C C     . VAL A 1 205 ? -13.729 13.550  -6.207  1.00 43.26 205 A 1 
ATOM 1568 O O     . VAL A 1 205 ? -14.904 13.734  -5.907  1.00 40.55 205 A 1 
ATOM 1569 C CB    . VAL A 1 205 ? -11.849 15.050  -5.501  1.00 40.34 205 A 1 
ATOM 1570 C CG1   . VAL A 1 205 ? -12.778 16.270  -5.535  1.00 36.30 205 A 1 
ATOM 1571 C CG2   . VAL A 1 205 ? -10.750 15.332  -4.480  1.00 36.08 205 A 1 
ATOM 1572 N N     . GLY A 1 206 ? -13.359 13.054  -7.397  1.00 47.73 206 A 1 
ATOM 1573 C CA    . GLY A 1 206 ? -14.331 12.661  -8.413  1.00 47.53 206 A 1 
ATOM 1574 C C     . GLY A 1 206 ? -15.245 11.516  -7.977  1.00 48.09 206 A 1 
ATOM 1575 O O     . GLY A 1 206 ? -16.396 11.473  -8.391  1.00 45.75 206 A 1 
ATOM 1576 N N     . TYR A 1 207 ? -14.745 10.614  -7.124  1.00 44.67 207 A 1 
ATOM 1577 C CA    . TYR A 1 207 ? -15.557 9.516   -6.604  1.00 45.12 207 A 1 
ATOM 1578 C C     . TYR A 1 207 ? -16.517 9.996   -5.517  1.00 45.36 207 A 1 
ATOM 1579 O O     . TYR A 1 207 ? -17.663 9.569   -5.516  1.00 42.50 207 A 1 
ATOM 1580 C CB    . TYR A 1 207 ? -14.672 8.370   -6.118  1.00 42.24 207 A 1 
ATOM 1581 C CG    . TYR A 1 207 ? -15.292 6.998   -6.294  1.00 38.88 207 A 1 
ATOM 1582 C CD1   . TYR A 1 207 ? -16.029 6.395   -5.255  1.00 36.44 207 A 1 
ATOM 1583 C CD2   . TYR A 1 207 ? -15.141 6.315   -7.514  1.00 35.72 207 A 1 
ATOM 1584 C CE1   . TYR A 1 207 ? -16.600 5.129   -5.433  1.00 32.65 207 A 1 
ATOM 1585 C CE2   . TYR A 1 207 ? -15.714 5.051   -7.704  1.00 32.06 207 A 1 
ATOM 1586 C CZ    . TYR A 1 207 ? -16.440 4.454   -6.656  1.00 32.11 207 A 1 
ATOM 1587 O OH    . TYR A 1 207 ? -17.002 3.205   -6.845  1.00 31.08 207 A 1 
ATOM 1588 N N     . ASN A 1 208 ? -16.088 10.927  -4.658  1.00 45.38 208 A 1 
ATOM 1589 C CA    . ASN A 1 208 ? -17.005 11.553  -3.705  1.00 46.00 208 A 1 
ATOM 1590 C C     . ASN A 1 208 ? -18.044 12.409  -4.439  1.00 45.10 208 A 1 
ATOM 1591 O O     . ASN A 1 208 ? -19.217 12.282  -4.133  1.00 42.38 208 A 1 
ATOM 1592 C CB    . ASN A 1 208 ? -16.229 12.368  -2.659  1.00 43.60 208 A 1 
ATOM 1593 C CG    . ASN A 1 208 ? -15.641 11.519  -1.542  1.00 38.47 208 A 1 
ATOM 1594 O OD1   . ASN A 1 208 ? -15.934 10.347  -1.359  1.00 37.76 208 A 1 
ATOM 1595 N ND2   . ASN A 1 208 ? -14.793 12.111  -0.726  1.00 36.45 208 A 1 
ATOM 1596 N N     . SER A 1 209 ? -17.653 13.175  -5.463  1.00 51.77 209 A 1 
ATOM 1597 C CA    . SER A 1 209 ? -18.621 13.914  -6.296  1.00 52.83 209 A 1 
ATOM 1598 C C     . SER A 1 209 ? -19.590 12.982  -7.026  1.00 54.35 209 A 1 
ATOM 1599 O O     . SER A 1 209 ? -20.785 13.261  -7.103  1.00 50.67 209 A 1 
ATOM 1600 C CB    . SER A 1 209 ? -17.872 14.784  -7.297  1.00 48.58 209 A 1 
ATOM 1601 O OG    . SER A 1 209 ? -18.772 15.436  -8.177  1.00 43.14 209 A 1 
ATOM 1602 N N     . TYR A 1 210 ? -19.086 11.837  -7.536  1.00 46.29 210 A 1 
ATOM 1603 C CA    . TYR A 1 210 ? -19.940 10.830  -8.164  1.00 46.60 210 A 1 
ATOM 1604 C C     . TYR A 1 210 ? -20.834 10.136  -7.132  1.00 46.68 210 A 1 
ATOM 1605 O O     . TYR A 1 210 ? -22.007 9.903   -7.412  1.00 44.55 210 A 1 
ATOM 1606 C CB    . TYR A 1 210 ? -19.080 9.817   -8.927  1.00 43.25 210 A 1 
ATOM 1607 C CG    . TYR A 1 210 ? -19.875 8.917   -9.850  1.00 39.73 210 A 1 
ATOM 1608 C CD1   . TYR A 1 210 ? -20.330 7.652   -9.430  1.00 38.14 210 A 1 
ATOM 1609 C CD2   . TYR A 1 210 ? -20.182 9.350   -11.164 1.00 37.67 210 A 1 
ATOM 1610 C CE1   . TYR A 1 210 ? -21.066 6.824   -10.293 1.00 34.07 210 A 1 
ATOM 1611 C CE2   . TYR A 1 210 ? -20.921 8.537   -12.032 1.00 33.74 210 A 1 
ATOM 1612 C CZ    . TYR A 1 210 ? -21.353 7.272   -11.601 1.00 33.55 210 A 1 
ATOM 1613 O OH    . TYR A 1 210 ? -22.078 6.470   -12.445 1.00 31.58 210 A 1 
ATOM 1614 N N     . TYR A 1 211 ? -20.311 9.842   -5.923  1.00 45.60 211 A 1 
ATOM 1615 C CA    . TYR A 1 211 ? -21.117 9.293   -4.836  1.00 46.42 211 A 1 
ATOM 1616 C C     . TYR A 1 211 ? -22.101 10.313  -4.281  1.00 45.82 211 A 1 
ATOM 1617 O O     . TYR A 1 211 ? -23.218 9.916   -3.995  1.00 43.28 211 A 1 
ATOM 1618 C CB    . TYR A 1 211 ? -20.262 8.695   -3.718  1.00 43.54 211 A 1 
ATOM 1619 C CG    . TYR A 1 211 ? -20.250 7.183   -3.740  1.00 40.33 211 A 1 
ATOM 1620 C CD1   . TYR A 1 211 ? -21.201 6.458   -2.997  1.00 37.86 211 A 1 
ATOM 1621 C CD2   . TYR A 1 211 ? -19.329 6.490   -4.526  1.00 37.44 211 A 1 
ATOM 1622 C CE1   . TYR A 1 211 ? -21.221 5.057   -3.026  1.00 33.71 211 A 1 
ATOM 1623 C CE2   . TYR A 1 211 ? -19.327 5.086   -4.573  1.00 34.09 211 A 1 
ATOM 1624 C CZ    . TYR A 1 211 ? -20.276 4.371   -3.815  1.00 34.26 211 A 1 
ATOM 1625 O OH    . TYR A 1 211 ? -20.278 2.996   -3.852  1.00 32.30 211 A 1 
ATOM 1626 N N     . ASP A 1 212 ? -21.758 11.601  -4.173  1.00 52.58 212 A 1 
ATOM 1627 C CA    . ASP A 1 212 ? -22.710 12.628  -3.753  1.00 53.34 212 A 1 
ATOM 1628 C C     . ASP A 1 212 ? -23.820 12.811  -4.792  1.00 52.40 212 A 1 
ATOM 1629 O O     . ASP A 1 212 ? -24.991 12.860  -4.436  1.00 49.62 212 A 1 
ATOM 1630 C CB    . ASP A 1 212 ? -21.993 13.965  -3.475  1.00 49.34 212 A 1 
ATOM 1631 C CG    . ASP A 1 212 ? -21.238 13.999  -2.138  1.00 43.79 212 A 1 
ATOM 1632 O OD1   . ASP A 1 212 ? -21.585 13.212  -1.235  1.00 41.42 212 A 1 
ATOM 1633 O OD2   . ASP A 1 212 ? -20.327 14.850  -2.023  1.00 41.16 212 A 1 
ATOM 1634 N N     . SER A 1 213 ? -23.471 12.798  -6.084  1.00 54.17 213 A 1 
ATOM 1635 C CA    . SER A 1 213 ? -24.496 12.819  -7.145  1.00 55.25 213 A 1 
ATOM 1636 C C     . SER A 1 213 ? -25.325 11.533  -7.187  1.00 56.10 213 A 1 
ATOM 1637 O O     . SER A 1 213 ? -26.542 11.594  -7.355  1.00 53.10 213 A 1 
ATOM 1638 C CB    . SER A 1 213 ? -23.863 13.112  -8.511  1.00 50.72 213 A 1 
ATOM 1639 O OG    . SER A 1 213 ? -23.084 12.038  -8.983  1.00 46.02 213 A 1 
ATOM 1640 N N     . HIS A 1 214 ? -24.697 10.369  -6.982  1.00 52.47 214 A 1 
ATOM 1641 C CA    . HIS A 1 214 ? -25.423 9.105   -6.893  1.00 54.53 214 A 1 
ATOM 1642 C C     . HIS A 1 214 ? -26.191 8.942   -5.583  1.00 54.47 214 A 1 
ATOM 1643 O O     . HIS A 1 214 ? -27.246 8.329   -5.623  1.00 52.94 214 A 1 
ATOM 1644 C CB    . HIS A 1 214 ? -24.522 7.890   -7.143  1.00 50.76 214 A 1 
ATOM 1645 C CG    . HIS A 1 214 ? -24.717 7.326   -8.513  1.00 46.25 214 A 1 
ATOM 1646 N ND1   . HIS A 1 214 ? -25.745 6.485   -8.894  1.00 41.73 214 A 1 
ATOM 1647 C CD2   . HIS A 1 214 ? -23.968 7.549   -9.636  1.00 41.28 214 A 1 
ATOM 1648 C CE1   . HIS A 1 214 ? -25.607 6.212   -10.196 1.00 37.58 214 A 1 
ATOM 1649 N NE2   . HIS A 1 214 ? -24.539 6.842   -10.685 1.00 37.93 214 A 1 
ATOM 1650 N N     . MET A 1 215 ? -25.700 9.478   -4.460  1.00 48.93 215 A 1 
ATOM 1651 C CA    . MET A 1 215 ? -26.433 9.500   -3.192  1.00 50.43 215 A 1 
ATOM 1652 C C     . MET A 1 215 ? -27.628 10.431  -3.312  1.00 51.26 215 A 1 
ATOM 1653 O O     . MET A 1 215 ? -28.712 10.029  -2.914  1.00 48.80 215 A 1 
ATOM 1654 C CB    . MET A 1 215 ? -25.529 9.908   -2.024  1.00 46.84 215 A 1 
ATOM 1655 C CG    . MET A 1 215 ? -24.644 8.748   -1.536  1.00 41.80 215 A 1 
ATOM 1656 S SD    . MET A 1 215 ? -25.434 7.573   -0.393  1.00 39.63 215 A 1 
ATOM 1657 C CE    . MET A 1 215 ? -25.321 8.543   1.142   1.00 36.24 215 A 1 
ATOM 1658 N N     . SER A 1 216 ? -27.492 11.585  -3.964  1.00 56.55 216 A 1 
ATOM 1659 C CA    . SER A 1 216 ? -28.645 12.442  -4.254  1.00 57.80 216 A 1 
ATOM 1660 C C     . SER A 1 216 ? -29.657 11.749  -5.170  1.00 58.99 216 A 1 
ATOM 1661 O O     . SER A 1 216 ? -30.856 11.787  -4.899  1.00 55.20 216 A 1 
ATOM 1662 C CB    . SER A 1 216 ? -28.209 13.788  -4.844  1.00 52.70 216 A 1 
ATOM 1663 O OG    . SER A 1 216 ? -27.772 13.680  -6.174  1.00 46.37 216 A 1 
ATOM 1664 N N     . ASN A 1 217 ? -29.176 11.020  -6.184  1.00 54.44 217 A 1 
ATOM 1665 C CA    . ASN A 1 217 ? -30.055 10.209  -7.026  1.00 55.72 217 A 1 
ATOM 1666 C C     . ASN A 1 217 ? -30.621 8.993   -6.283  1.00 54.30 217 A 1 
ATOM 1667 O O     . ASN A 1 217 ? -31.736 8.589   -6.567  1.00 54.14 217 A 1 
ATOM 1668 C CB    . ASN A 1 217 ? -29.306 9.771   -8.294  1.00 52.77 217 A 1 
ATOM 1669 C CG    . ASN A 1 217 ? -29.226 10.859  -9.342  1.00 47.75 217 A 1 
ATOM 1670 O OD1   . ASN A 1 217 ? -30.072 11.723  -9.478  1.00 46.85 217 A 1 
ATOM 1671 N ND2   . ASN A 1 217 ? -28.211 10.830  -10.173 1.00 46.39 217 A 1 
ATOM 1672 N N     . GLN A 1 218 ? -29.873 8.403   -5.361  1.00 58.11 218 A 1 
ATOM 1673 C CA    . GLN A 1 218 ? -30.334 7.262   -4.576  1.00 60.41 218 A 1 
ATOM 1674 C C     . GLN A 1 218 ? -31.293 7.706   -3.476  1.00 62.57 218 A 1 
ATOM 1675 O O     . GLN A 1 218 ? -32.254 6.994   -3.215  1.00 62.65 218 A 1 
ATOM 1676 C CB    . GLN A 1 218 ? -29.138 6.468   -4.040  1.00 56.72 218 A 1 
ATOM 1677 C CG    . GLN A 1 218 ? -29.542 5.079   -3.535  1.00 51.04 218 A 1 
ATOM 1678 C CD    . GLN A 1 218 ? -28.332 4.219   -3.126  1.00 46.64 218 A 1 
ATOM 1679 O OE1   . GLN A 1 218 ? -27.241 4.680   -2.844  1.00 44.96 218 A 1 
ATOM 1680 N NE2   . GLN A 1 218 ? -28.492 2.922   -3.083  1.00 41.76 218 A 1 
ATOM 1681 N N     . GLU A 1 219 ? -31.094 8.895   -2.885  1.00 56.29 219 A 1 
ATOM 1682 C CA    . GLU A 1 219 ? -32.084 9.537   -2.031  1.00 58.42 219 A 1 
ATOM 1683 C C     . GLU A 1 219 ? -33.343 9.902   -2.828  1.00 58.33 219 A 1 
ATOM 1684 O O     . GLU A 1 219 ? -34.431 9.602   -2.366  1.00 58.67 219 A 1 
ATOM 1685 C CB    . GLU A 1 219 ? -31.527 10.780  -1.336  1.00 55.48 219 A 1 
ATOM 1686 C CG    . GLU A 1 219 ? -30.665 10.413  -0.117  1.00 49.56 219 A 1 
ATOM 1687 C CD    . GLU A 1 219 ? -30.226 11.641  0.710   1.00 46.46 219 A 1 
ATOM 1688 O OE1   . GLU A 1 219 ? -29.840 11.416  1.885   1.00 42.83 219 A 1 
ATOM 1689 O OE2   . GLU A 1 219 ? -30.304 12.769  0.192   1.00 41.93 219 A 1 
ATOM 1690 N N     . GLN A 1 220 ? -33.209 10.438  -4.052  1.00 62.37 220 A 1 
ATOM 1691 C CA    . GLN A 1 220 ? -34.345 10.632  -4.946  1.00 64.57 220 A 1 
ATOM 1692 C C     . GLN A 1 220 ? -35.023 9.302   -5.286  1.00 65.30 220 A 1 
ATOM 1693 O O     . GLN A 1 220 ? -36.242 9.229   -5.227  1.00 67.08 220 A 1 
ATOM 1694 C CB    . GLN A 1 220 ? -33.944 11.343  -6.237  1.00 62.51 220 A 1 
ATOM 1695 C CG    . GLN A 1 220 ? -33.916 12.872  -6.064  1.00 56.87 220 A 1 
ATOM 1696 C CD    . GLN A 1 220 ? -33.656 13.611  -7.376  1.00 53.16 220 A 1 
ATOM 1697 O OE1   . GLN A 1 220 ? -33.293 13.066  -8.399  1.00 50.62 220 A 1 
ATOM 1698 N NE2   . GLN A 1 220 ? -33.876 14.915  -7.398  1.00 46.00 220 A 1 
ATOM 1699 N N     . TYR A 1 221 ? -34.257 8.244   -5.597  1.00 62.80 221 A 1 
ATOM 1700 C CA    . TYR A 1 221 ? -34.822 6.931   -5.911  1.00 63.08 221 A 1 
ATOM 1701 C C     . TYR A 1 221 ? -35.488 6.298   -4.689  1.00 61.10 221 A 1 
ATOM 1702 O O     . TYR A 1 221 ? -36.568 5.731   -4.817  1.00 61.80 221 A 1 
ATOM 1703 C CB    . TYR A 1 221 ? -33.735 6.023   -6.491  1.00 60.56 221 A 1 
ATOM 1704 C CG    . TYR A 1 221 ? -34.298 4.854   -7.267  1.00 55.09 221 A 1 
ATOM 1705 C CD1   . TYR A 1 221 ? -34.607 3.639   -6.623  1.00 53.90 221 A 1 
ATOM 1706 C CD2   . TYR A 1 221 ? -34.549 4.983   -8.653  1.00 53.40 221 A 1 
ATOM 1707 C CE1   . TYR A 1 221 ? -35.165 2.572   -7.340  1.00 45.55 221 A 1 
ATOM 1708 C CE2   . TYR A 1 221 ? -35.103 3.929   -9.389  1.00 47.36 221 A 1 
ATOM 1709 C CZ    . TYR A 1 221 ? -35.408 2.720   -8.720  1.00 47.99 221 A 1 
ATOM 1710 O OH    . TYR A 1 221 ? -35.964 1.671   -9.431  1.00 45.45 221 A 1 
ATOM 1711 N N     . VAL A 1 222 ? -34.890 6.436   -3.493  1.00 67.45 222 A 1 
ATOM 1712 C CA    . VAL A 1 222 ? -35.500 5.976   -2.229  1.00 68.33 222 A 1 
ATOM 1713 C C     . VAL A 1 222 ? -36.737 6.809   -1.891  1.00 67.12 222 A 1 
ATOM 1714 O O     . VAL A 1 222 ? -37.727 6.247   -1.445  1.00 71.65 222 A 1 
ATOM 1715 C CB    . VAL A 1 222 ? -34.479 6.001   -1.072  1.00 67.35 222 A 1 
ATOM 1716 C CG1   . VAL A 1 222 ? -35.124 5.776   0.300   1.00 59.69 222 A 1 
ATOM 1717 C CG2   . VAL A 1 222 ? -33.434 4.892   -1.245  1.00 63.19 222 A 1 
ATOM 1718 N N     . MET A 1 223 ? -36.698 8.123   -2.152  1.00 66.95 223 A 1 
ATOM 1719 C CA    . MET A 1 223 ? -37.866 8.984   -1.965  1.00 66.80 223 A 1 
ATOM 1720 C C     . MET A 1 223 ? -38.969 8.644   -2.990  1.00 66.89 223 A 1 
ATOM 1721 O O     . MET A 1 223 ? -40.139 8.616   -2.635  1.00 71.01 223 A 1 
ATOM 1722 C CB    . MET A 1 223 ? -37.445 10.457  -2.050  1.00 65.36 223 A 1 
ATOM 1723 C CG    . MET A 1 223 ? -38.512 11.403  -1.495  1.00 59.61 223 A 1 
ATOM 1724 S SD    . MET A 1 223 ? -38.117 13.169  -1.581  1.00 55.44 223 A 1 
ATOM 1725 C CE    . MET A 1 223 ? -36.657 13.271  -0.507  1.00 49.19 223 A 1 
ATOM 1726 N N     . GLN A 1 224 ? -38.580 8.315   -4.224  1.00 64.88 224 A 1 
ATOM 1727 C CA    . GLN A 1 224 ? -39.495 7.890   -5.272  1.00 65.82 224 A 1 
ATOM 1728 C C     . GLN A 1 224 ? -40.044 6.482   -4.998  1.00 65.38 224 A 1 
ATOM 1729 O O     . GLN A 1 224 ? -41.241 6.270   -5.147  1.00 70.85 224 A 1 
ATOM 1730 C CB    . GLN A 1 224 ? -38.785 8.010   -6.629  1.00 66.09 224 A 1 
ATOM 1731 C CG    . GLN A 1 224 ? -39.759 8.093   -7.820  1.00 61.34 224 A 1 
ATOM 1732 C CD    . GLN A 1 224 ? -39.020 8.411   -9.126  1.00 56.85 224 A 1 
ATOM 1733 O OE1   . GLN A 1 224 ? -37.873 8.067   -9.337  1.00 52.07 224 A 1 
ATOM 1734 N NE2   . GLN A 1 224 ? -39.666 9.075   -10.061 1.00 49.68 224 A 1 
ATOM 1735 N N     . GLU A 1 225 ? -39.226 5.548   -4.502  1.00 70.95 225 A 1 
ATOM 1736 C CA    . GLU A 1 225 ? -39.706 4.257   -3.999  1.00 71.60 225 A 1 
ATOM 1737 C C     . GLU A 1 225 ? -40.593 4.421   -2.762  1.00 71.61 225 A 1 
ATOM 1738 O O     . GLU A 1 225 ? -41.599 3.742   -2.667  1.00 73.95 225 A 1 
ATOM 1739 C CB    . GLU A 1 225 ? -38.564 3.286   -3.656  1.00 69.23 225 A 1 
ATOM 1740 C CG    . GLU A 1 225 ? -38.195 2.328   -4.798  1.00 61.26 225 A 1 
ATOM 1741 C CD    . GLU A 1 225 ? -37.498 1.045   -4.314  1.00 56.47 225 A 1 
ATOM 1742 O OE1   . GLU A 1 225 ? -37.666 -0.001  -4.988  1.00 51.42 225 A 1 
ATOM 1743 O OE2   . GLU A 1 225 ? -36.804 1.086   -3.278  1.00 50.88 225 A 1 
ATOM 1744 N N     . GLN A 1 226 ? -40.264 5.343   -1.831  1.00 69.18 226 A 1 
ATOM 1745 C CA    . GLN A 1 226 ? -41.142 5.646   -0.700  1.00 68.93 226 A 1 
ATOM 1746 C C     . GLN A 1 226 ? -42.462 6.267   -1.160  1.00 68.71 226 A 1 
ATOM 1747 O O     . GLN A 1 226 ? -43.500 5.887   -0.623  1.00 75.04 226 A 1 
ATOM 1748 C CB    . GLN A 1 226 ? -40.467 6.578   0.310   1.00 70.44 226 A 1 
ATOM 1749 C CG    . GLN A 1 226 ? -39.597 5.802   1.305   1.00 65.01 226 A 1 
ATOM 1750 C CD    . GLN A 1 226 ? -39.057 6.699   2.425   1.00 58.68 226 A 1 
ATOM 1751 O OE1   . GLN A 1 226 ? -39.176 7.913   2.430   1.00 55.32 226 A 1 
ATOM 1752 N NE2   . GLN A 1 226 ? -38.469 6.118   3.441   1.00 51.02 226 A 1 
ATOM 1753 N N     . GLN A 1 227 ? -42.452 7.173   -2.139  1.00 76.63 227 A 1 
ATOM 1754 C CA    . GLN A 1 227 ? -43.672 7.704   -2.740  1.00 75.51 227 A 1 
ATOM 1755 C C     . GLN A 1 227 ? -44.465 6.590   -3.428  1.00 76.09 227 A 1 
ATOM 1756 O O     . GLN A 1 227 ? -45.669 6.500   -3.216  1.00 79.89 227 A 1 
ATOM 1757 C CB    . GLN A 1 227 ? -43.357 8.825   -3.739  1.00 76.54 227 A 1 
ATOM 1758 C CG    . GLN A 1 227 ? -43.110 10.155  -3.023  1.00 69.91 227 A 1 
ATOM 1759 C CD    . GLN A 1 227 ? -42.810 11.307  -4.007  1.00 63.90 227 A 1 
ATOM 1760 O OE1   . GLN A 1 227 ? -42.673 11.130  -5.207  1.00 59.70 227 A 1 
ATOM 1761 N NE2   . GLN A 1 227 ? -42.714 12.517  -3.520  1.00 55.05 227 A 1 
ATOM 1762 N N     . HIS A 1 228 ? -43.782 5.713   -4.175  1.00 72.01 228 A 1 
ATOM 1763 C CA    . HIS A 1 228 ? -44.437 4.587   -4.836  1.00 72.07 228 A 1 
ATOM 1764 C C     . HIS A 1 228 ? -44.987 3.572   -3.820  1.00 68.35 228 A 1 
ATOM 1765 O O     . HIS A 1 228 ? -46.073 3.024   -4.022  1.00 75.75 228 A 1 
ATOM 1766 C CB    . HIS A 1 228 ? -43.455 3.935   -5.820  1.00 74.16 228 A 1 
ATOM 1767 C CG    . HIS A 1 228 ? -44.154 3.283   -6.979  1.00 67.68 228 A 1 
ATOM 1768 N ND1   . HIS A 1 228 ? -45.016 2.227   -6.933  1.00 56.57 228 A 1 
ATOM 1769 C CD2   . HIS A 1 228 ? -44.092 3.670   -8.291  1.00 57.70 228 A 1 
ATOM 1770 C CE1   . HIS A 1 228 ? -45.471 1.981   -8.169  1.00 52.32 228 A 1 
ATOM 1771 N NE2   . HIS A 1 228 ? -44.926 2.844   -9.028  1.00 53.53 228 A 1 
ATOM 1772 N N     . LEU A 1 229 ? -44.283 3.363   -2.696  1.00 66.85 229 A 1 
ATOM 1773 C CA    . LEU A 1 229 ? -44.754 2.516   -1.597  1.00 64.80 229 A 1 
ATOM 1774 C C     . LEU A 1 229 ? -45.948 3.152   -0.877  1.00 62.60 229 A 1 
ATOM 1775 O O     . LEU A 1 229 ? -46.910 2.453   -0.556  1.00 69.13 229 A 1 
ATOM 1776 C CB    . LEU A 1 229 ? -43.599 2.239   -0.613  1.00 67.76 229 A 1 
ATOM 1777 C CG    . LEU A 1 229 ? -43.748 0.881   0.089   1.00 63.33 229 A 1 
ATOM 1778 C CD1   . LEU A 1 229 ? -43.040 -0.212  -0.705  1.00 55.72 229 A 1 
ATOM 1779 C CD2   . LEU A 1 229 ? -43.147 0.910   1.495   1.00 63.14 229 A 1 
ATOM 1780 N N     . GLN A 1 230 ? -45.920 4.479   -0.645  1.00 75.49 230 A 1 
ATOM 1781 C CA    . GLN A 1 230 ? -47.058 5.220   -0.100  1.00 74.88 230 A 1 
ATOM 1782 C C     . GLN A 1 230 ? -48.248 5.201   -1.054  1.00 75.01 230 A 1 
ATOM 1783 O O     . GLN A 1 230 ? -49.378 5.081   -0.598  1.00 80.01 230 A 1 
ATOM 1784 C CB    . GLN A 1 230 ? -46.676 6.675   0.195   1.00 77.11 230 A 1 
ATOM 1785 C CG    . GLN A 1 230 ? -45.918 6.825   1.519   1.00 70.46 230 A 1 
ATOM 1786 C CD    . GLN A 1 230 ? -45.605 8.286   1.851   1.00 64.50 230 A 1 
ATOM 1787 O OE1   . GLN A 1 230 ? -45.967 9.219   1.160   1.00 58.25 230 A 1 
ATOM 1788 N NE2   . GLN A 1 230 ? -44.936 8.531   2.956   1.00 54.98 230 A 1 
ATOM 1789 N N     . GLN A 1 231 ? -47.990 5.290   -2.363  1.00 78.34 231 A 1 
ATOM 1790 C CA    . GLN A 1 231 ? -49.032 5.228   -3.375  1.00 78.71 231 A 1 
ATOM 1791 C C     . GLN A 1 231 ? -49.644 3.827   -3.458  1.00 78.52 231 A 1 
ATOM 1792 O O     . GLN A 1 231 ? -50.860 3.705   -3.411  1.00 81.54 231 A 1 
ATOM 1793 C CB    . GLN A 1 231 ? -48.468 5.740   -4.698  1.00 79.55 231 A 1 
ATOM 1794 C CG    . GLN A 1 231 ? -49.574 6.093   -5.708  1.00 71.69 231 A 1 
ATOM 1795 C CD    . GLN A 1 231 ? -49.034 6.897   -6.903  1.00 66.58 231 A 1 
ATOM 1796 O OE1   . GLN A 1 231 ? -47.855 7.135   -7.066  1.00 61.84 231 A 1 
ATOM 1797 N NE2   . GLN A 1 231 ? -49.915 7.344   -7.776  1.00 57.25 231 A 1 
ATOM 1798 N N     . MET A 1 232 ? -48.829 2.769   -3.416  1.00 75.07 232 A 1 
ATOM 1799 C CA    . MET A 1 232 ? -49.330 1.393   -3.278  1.00 72.53 232 A 1 
ATOM 1800 C C     . MET A 1 232 ? -50.086 1.179   -1.957  1.00 72.15 232 A 1 
ATOM 1801 O O     . MET A 1 232 ? -51.109 0.505   -1.952  1.00 77.31 232 A 1 
ATOM 1802 C CB    . MET A 1 232 ? -48.199 0.357   -3.375  1.00 72.08 232 A 1 
ATOM 1803 C CG    . MET A 1 232 ? -48.046 -0.209  -4.781  1.00 64.81 232 A 1 
ATOM 1804 S SD    . MET A 1 232 ? -47.216 -1.839  -4.841  1.00 60.59 232 A 1 
ATOM 1805 C CE    . MET A 1 232 ? -45.522 -1.352  -4.447  1.00 51.46 232 A 1 
ATOM 1806 N N     . GLN A 1 233 ? -49.603 1.747   -0.839  1.00 72.97 233 A 1 
ATOM 1807 C CA    . GLN A 1 233 ? -50.340 1.675   0.429   1.00 71.62 233 A 1 
ATOM 1808 C C     . GLN A 1 233 ? -51.680 2.401   0.353   1.00 70.06 233 A 1 
ATOM 1809 O O     . GLN A 1 233 ? -52.656 1.903   0.913   1.00 78.92 233 A 1 
ATOM 1810 C CB    . GLN A 1 233 ? -49.504 2.242   1.581   1.00 75.96 233 A 1 
ATOM 1811 C CG    . GLN A 1 233 ? -48.493 1.218   2.102   1.00 69.57 233 A 1 
ATOM 1812 C CD    . GLN A 1 233 ? -47.681 1.752   3.291   1.00 64.02 233 A 1 
ATOM 1813 O OE1   . GLN A 1 233 ? -47.722 2.910   3.670   1.00 58.98 233 A 1 
ATOM 1814 N NE2   . GLN A 1 233 ? -46.919 0.903   3.936   1.00 55.74 233 A 1 
ATOM 1815 N N     . LYS A 1 234 ? -51.739 3.538   -0.355  1.00 75.69 234 A 1 
ATOM 1816 C CA    . LYS A 1 234 ? -52.993 4.248   -0.605  1.00 74.74 234 A 1 
ATOM 1817 C C     . LYS A 1 234 ? -53.953 3.430   -1.467  1.00 74.24 234 A 1 
ATOM 1818 O O     . LYS A 1 234 ? -55.098 3.271   -1.073  1.00 76.76 234 A 1 
ATOM 1819 C CB    . LYS A 1 234 ? -52.727 5.616   -1.243  1.00 74.89 234 A 1 
ATOM 1820 C CG    . LYS A 1 234 ? -53.202 6.755   -0.349  1.00 67.66 234 A 1 
ATOM 1821 C CD    . LYS A 1 234 ? -53.022 8.085   -1.073  1.00 64.69 234 A 1 
ATOM 1822 C CE    . LYS A 1 234 ? -53.592 9.213   -0.221  1.00 57.35 234 A 1 
ATOM 1823 N NZ    . LYS A 1 234 ? -53.573 10.498  -0.964  1.00 52.16 234 A 1 
ATOM 1824 N N     . GLU A 1 235 ? -53.476 2.873   -2.578  1.00 78.31 235 A 1 
ATOM 1825 C CA    . GLU A 1 235 ? -54.289 2.008   -3.440  1.00 76.85 235 A 1 
ATOM 1826 C C     . GLU A 1 235 ? -54.779 0.762   -2.683  1.00 74.84 235 A 1 
ATOM 1827 O O     . GLU A 1 235 ? -55.937 0.370   -2.814  1.00 78.03 235 A 1 
ATOM 1828 C CB    . GLU A 1 235 ? -53.495 1.577   -4.678  1.00 77.77 235 A 1 
ATOM 1829 C CG    . GLU A 1 235 ? -53.411 2.682   -5.740  1.00 67.11 235 A 1 
ATOM 1830 C CD    . GLU A 1 235 ? -52.647 2.245   -7.005  1.00 63.10 235 A 1 
ATOM 1831 O OE1   . GLU A 1 235 ? -52.752 2.974   -8.014  1.00 54.53 235 A 1 
ATOM 1832 O OE2   . GLU A 1 235 ? -51.953 1.214   -6.962  1.00 55.68 235 A 1 
ATOM 1833 N N     . TYR A 1 236 ? -53.926 0.169   -1.835  1.00 75.83 236 A 1 
ATOM 1834 C CA    . TYR A 1 236 ? -54.316 -0.973  -1.015  1.00 71.93 236 A 1 
ATOM 1835 C C     . TYR A 1 236 ? -55.354 -0.591  0.055   1.00 69.70 236 A 1 
ATOM 1836 O O     . TYR A 1 236 ? -56.301 -1.346  0.287   1.00 71.32 236 A 1 
ATOM 1837 C CB    . TYR A 1 236 ? -53.075 -1.612  -0.388  1.00 71.06 236 A 1 
ATOM 1838 C CG    . TYR A 1 236 ? -53.288 -3.048  0.038   1.00 65.91 236 A 1 
ATOM 1839 C CD1   . TYR A 1 236 ? -53.752 -3.365  1.328   1.00 62.28 236 A 1 
ATOM 1840 C CD2   . TYR A 1 236 ? -53.052 -4.090  -0.892  1.00 61.93 236 A 1 
ATOM 1841 C CE1   . TYR A 1 236 ? -53.977 -4.694  1.691   1.00 52.49 236 A 1 
ATOM 1842 C CE2   . TYR A 1 236 ? -53.271 -5.423  -0.537  1.00 55.10 236 A 1 
ATOM 1843 C CZ    . TYR A 1 236 ? -53.731 -5.738  0.762   1.00 56.34 236 A 1 
ATOM 1844 O OH    . TYR A 1 236 ? -53.960 -7.043  1.118   1.00 54.84 236 A 1 
ATOM 1845 N N     . ALA A 1 237 ? -55.207 0.602   0.672   1.00 75.59 237 A 1 
ATOM 1846 C CA    . ALA A 1 237 ? -56.185 1.127   1.620   1.00 73.60 237 A 1 
ATOM 1847 C C     . ALA A 1 237 ? -57.523 1.446   0.937   1.00 70.61 237 A 1 
ATOM 1848 O O     . ALA A 1 237 ? -58.579 1.127   1.488   1.00 75.93 237 A 1 
ATOM 1849 C CB    . ALA A 1 237 ? -55.597 2.346   2.329   1.00 76.30 237 A 1 
ATOM 1850 N N     . GLU A 1 238 ? -57.498 2.014   -0.282  1.00 77.16 238 A 1 
ATOM 1851 C CA    . GLU A 1 238 ? -58.707 2.249   -1.076  1.00 75.26 238 A 1 
ATOM 1852 C C     . GLU A 1 238 ? -59.382 0.930   -1.481  1.00 72.65 238 A 1 
ATOM 1853 O O     . GLU A 1 238 ? -60.606 0.812   -1.375  1.00 74.99 238 A 1 
ATOM 1854 C CB    . GLU A 1 238 ? -58.392 3.107   -2.311  1.00 75.76 238 A 1 
ATOM 1855 C CG    . GLU A 1 238 ? -58.236 4.590   -1.959  1.00 67.02 238 A 1 
ATOM 1856 C CD    . GLU A 1 238 ? -57.911 5.499   -3.150  1.00 60.78 238 A 1 
ATOM 1857 O OE1   . GLU A 1 238 ? -57.832 6.735   -2.919  1.00 55.39 238 A 1 
ATOM 1858 O OE2   . GLU A 1 238 ? -57.727 4.988   -4.269  1.00 54.83 238 A 1 
ATOM 1859 N N     . GLN A 1 239 ? -58.624 -0.103  -1.874  1.00 73.48 239 A 1 
ATOM 1860 C CA    . GLN A 1 239 ? -59.185 -1.430  -2.154  1.00 72.13 239 A 1 
ATOM 1861 C C     . GLN A 1 239 ? -59.769 -2.106  -0.913  1.00 71.03 239 A 1 
ATOM 1862 O O     . GLN A 1 239 ? -60.787 -2.793  -1.026  1.00 74.70 239 A 1 
ATOM 1863 C CB    . GLN A 1 239 ? -58.121 -2.347  -2.762  1.00 74.54 239 A 1 
ATOM 1864 C CG    . GLN A 1 239 ? -57.919 -2.093  -4.260  1.00 67.86 239 A 1 
ATOM 1865 C CD    . GLN A 1 239 ? -57.003 -3.136  -4.914  1.00 62.65 239 A 1 
ATOM 1866 O OE1   . GLN A 1 239 ? -56.566 -4.115  -4.326  1.00 57.49 239 A 1 
ATOM 1867 N NE2   . GLN A 1 239 ? -56.706 -2.971  -6.190  1.00 53.56 239 A 1 
ATOM 1868 N N     . GLN A 1 240 ? -59.126 -1.929  0.275   1.00 71.64 240 A 1 
ATOM 1869 C CA    . GLN A 1 240 ? -59.707 -2.432  1.524   1.00 72.03 240 A 1 
ATOM 1870 C C     . GLN A 1 240 ? -60.996 -1.687  1.869   1.00 70.71 240 A 1 
ATOM 1871 O O     . GLN A 1 240 ? -61.981 -2.345  2.218   1.00 74.17 240 A 1 
ATOM 1872 C CB    . GLN A 1 240 ? -58.710 -2.357  2.686   1.00 72.93 240 A 1 
ATOM 1873 C CG    . GLN A 1 240 ? -57.784 -3.577  2.702   1.00 67.98 240 A 1 
ATOM 1874 C CD    . GLN A 1 240 ? -56.991 -3.708  4.006   1.00 62.95 240 A 1 
ATOM 1875 O OE1   . GLN A 1 240 ? -56.766 -2.771  4.752   1.00 60.25 240 A 1 
ATOM 1876 N NE2   . GLN A 1 240 ? -56.567 -4.900  4.356   1.00 55.48 240 A 1 
ATOM 1877 N N     . MET A 1 241 ? -61.026 -0.364  1.708   1.00 74.38 241 A 1 
ATOM 1878 C CA    . MET A 1 241 ? -62.216 0.435   1.986   1.00 72.83 241 A 1 
ATOM 1879 C C     . MET A 1 241 ? -63.373 0.073   1.037   1.00 70.67 241 A 1 
ATOM 1880 O O     . MET A 1 241 ? -64.524 -0.008  1.472   1.00 72.98 241 A 1 
ATOM 1881 C CB    . MET A 1 241 ? -61.850 1.921   1.918   1.00 73.01 241 A 1 
ATOM 1882 C CG    . MET A 1 241 ? -62.763 2.787   2.778   1.00 64.43 241 A 1 
ATOM 1883 S SD    . MET A 1 241 ? -62.433 4.574   2.735   1.00 59.67 241 A 1 
ATOM 1884 C CE    . MET A 1 241 ? -60.768 4.646   3.435   1.00 52.43 241 A 1 
ATOM 1885 N N     . GLN A 1 242 ? -63.077 -0.227  -0.245  1.00 73.08 242 A 1 
ATOM 1886 C CA    . GLN A 1 242 ? -64.090 -0.743  -1.174  1.00 71.33 242 A 1 
ATOM 1887 C C     . GLN A 1 242 ? -64.596 -2.134  -0.783  1.00 68.27 242 A 1 
ATOM 1888 O O     . GLN A 1 242 ? -65.791 -2.397  -0.929  1.00 72.28 242 A 1 
ATOM 1889 C CB    . GLN A 1 242 ? -63.555 -0.783  -2.611  1.00 72.80 242 A 1 
ATOM 1890 C CG    . GLN A 1 242 ? -63.657 0.573   -3.298  1.00 65.29 242 A 1 
ATOM 1891 C CD    . GLN A 1 242 ? -63.286 0.515   -4.792  1.00 60.28 242 A 1 
ATOM 1892 O OE1   . GLN A 1 242 ? -62.823 -0.486  -5.322  1.00 55.97 242 A 1 
ATOM 1893 N NE2   . GLN A 1 242 ? -63.494 1.588   -5.515  1.00 51.64 242 A 1 
ATOM 1894 N N     . LYS A 1 243 ? -63.720 -3.021  -0.268  1.00 67.55 243 A 1 
ATOM 1895 C CA    . LYS A 1 243 ? -64.157 -4.346  0.200   1.00 67.04 243 A 1 
ATOM 1896 C C     . LYS A 1 243 ? -65.059 -4.257  1.426   1.00 63.40 243 A 1 
ATOM 1897 O O     . LYS A 1 243 ? -66.088 -4.926  1.442   1.00 65.00 243 A 1 
ATOM 1898 C CB    . LYS A 1 243 ? -62.963 -5.265  0.471   1.00 66.95 243 A 1 
ATOM 1899 C CG    . LYS A 1 243 ? -62.488 -5.943  -0.812  1.00 61.18 243 A 1 
ATOM 1900 C CD    . LYS A 1 243 ? -61.373 -6.939  -0.477  1.00 58.63 243 A 1 
ATOM 1901 C CE    . LYS A 1 243 ? -60.967 -7.706  -1.734  1.00 51.79 243 A 1 
ATOM 1902 N NZ    . LYS A 1 243 ? -59.921 -8.698  -1.428  1.00 46.65 243 A 1 
ATOM 1903 N N     . GLU A 1 244 ? -64.716 -3.402  2.417   1.00 70.20 244 A 1 
ATOM 1904 C CA    . GLU A 1 244 ? -65.583 -3.197  3.590   1.00 69.45 244 A 1 
ATOM 1905 C C     . GLU A 1 244 ? -66.966 -2.649  3.192   1.00 66.31 244 A 1 
ATOM 1906 O O     . GLU A 1 244 ? -67.970 -3.020  3.803   1.00 65.95 244 A 1 
ATOM 1907 C CB    . GLU A 1 244 ? -64.930 -2.237  4.601   1.00 67.95 244 A 1 
ATOM 1908 C CG    . GLU A 1 244 ? -63.949 -2.942  5.540   1.00 59.31 244 A 1 
ATOM 1909 C CD    . GLU A 1 244 ? -63.465 -2.039  6.681   1.00 56.24 244 A 1 
ATOM 1910 O OE1   . GLU A 1 244 ? -63.159 -2.582  7.774   1.00 49.49 244 A 1 
ATOM 1911 O OE2   . GLU A 1 244 ? -63.375 -0.810  6.479   1.00 48.92 244 A 1 
ATOM 1912 N N     . TYR A 1 245 ? -67.040 -1.794  2.143   1.00 71.99 245 A 1 
ATOM 1913 C CA    . TYR A 1 245 ? -68.321 -1.253  1.692   1.00 68.78 245 A 1 
ATOM 1914 C C     . TYR A 1 245 ? -69.241 -2.337  1.106   1.00 64.40 245 A 1 
ATOM 1915 O O     . TYR A 1 245 ? -70.445 -2.319  1.371   1.00 65.17 245 A 1 
ATOM 1916 C CB    . TYR A 1 245 ? -68.085 -0.109  0.696   1.00 67.14 245 A 1 
ATOM 1917 C CG    . TYR A 1 245 ? -69.079 1.010   0.851   1.00 60.77 245 A 1 
ATOM 1918 C CD1   . TYR A 1 245 ? -70.315 0.993   0.183   1.00 57.34 245 A 1 
ATOM 1919 C CD2   . TYR A 1 245 ? -68.787 2.101   1.707   1.00 57.70 245 A 1 
ATOM 1920 C CE1   . TYR A 1 245 ? -71.250 2.029   0.356   1.00 48.51 245 A 1 
ATOM 1921 C CE2   . TYR A 1 245 ? -69.698 3.139   1.891   1.00 50.96 245 A 1 
ATOM 1922 C CZ    . TYR A 1 245 ? -70.940 3.109   1.214   1.00 52.68 245 A 1 
ATOM 1923 O OH    . TYR A 1 245 ? -71.849 4.125   1.385   1.00 50.27 245 A 1 
ATOM 1924 N N     . VAL A 1 246 ? -68.646 -3.285  0.349   1.00 66.33 246 A 1 
ATOM 1925 C CA    . VAL A 1 246 ? -69.434 -4.374  -0.259  1.00 65.50 246 A 1 
ATOM 1926 C C     . VAL A 1 246 ? -69.918 -5.381  0.789   1.00 62.39 246 A 1 
ATOM 1927 O O     . VAL A 1 246 ? -71.020 -5.920  0.665   1.00 63.28 246 A 1 
ATOM 1928 C CB    . VAL A 1 246 ? -68.638 -5.064  -1.380  1.00 63.97 246 A 1 
ATOM 1929 C CG1   . VAL A 1 246 ? -69.398 -6.245  -2.007  1.00 57.39 246 A 1 
ATOM 1930 C CG2   . VAL A 1 246 ? -68.316 -4.094  -2.519  1.00 61.82 246 A 1 
ATOM 1931 N N     . GLU A 1 247 ? -69.116 -5.642  1.830   1.00 60.64 247 A 1 
ATOM 1932 C CA    . GLU A 1 247 ? -69.470 -6.653  2.842   1.00 60.58 247 A 1 
ATOM 1933 C C     . GLU A 1 247 ? -70.627 -6.199  3.753   1.00 56.78 247 A 1 
ATOM 1934 O O     . GLU A 1 247 ? -71.413 -7.028  4.219   1.00 56.25 247 A 1 
ATOM 1935 C CB    . GLU A 1 247 ? -68.201 -7.062  3.620   1.00 58.57 247 A 1 
ATOM 1936 C CG    . GLU A 1 247 ? -68.321 -8.464  4.248   1.00 53.42 247 A 1 
ATOM 1937 C CD    . GLU A 1 247 ? -66.986 -9.015  4.782   1.00 49.85 247 A 1 
ATOM 1938 O OE1   . GLU A 1 247 ? -66.895 -10.269 4.924   1.00 45.28 247 A 1 
ATOM 1939 O OE2   . GLU A 1 247 ? -66.048 -8.226  5.042   1.00 44.77 247 A 1 
ATOM 1940 N N     . ASN A 1 248 ? -70.784 -4.884  3.952   1.00 51.04 248 A 1 
ATOM 1941 C CA    . ASN A 1 248 ? -71.842 -4.340  4.813   1.00 52.13 248 A 1 
ATOM 1942 C C     . ASN A 1 248 ? -73.261 -4.394  4.217   1.00 47.93 248 A 1 
ATOM 1943 O O     . ASN A 1 248 ? -74.221 -4.378  4.992   1.00 45.96 248 A 1 
ATOM 1944 C CB    . ASN A 1 248 ? -71.468 -2.912  5.241   1.00 49.87 248 A 1 
ATOM 1945 C CG    . ASN A 1 248 ? -70.729 -2.854  6.570   1.00 46.67 248 A 1 
ATOM 1946 O OD1   . ASN A 1 248 ? -70.949 -3.619  7.495   1.00 44.71 248 A 1 
ATOM 1947 N ND2   . ASN A 1 248 ? -69.845 -1.893  6.726   1.00 46.66 248 A 1 
ATOM 1948 N N     . GLU A 1 249 ? -73.443 -4.440  2.891   1.00 52.22 249 A 1 
ATOM 1949 C CA    . GLU A 1 249 ? -74.806 -4.494  2.311   1.00 52.70 249 A 1 
ATOM 1950 C C     . GLU A 1 249 ? -75.514 -5.840  2.566   1.00 50.95 249 A 1 
ATOM 1951 O O     . GLU A 1 249 ? -76.740 -5.896  2.646   1.00 48.35 249 A 1 
ATOM 1952 C CB    . GLU A 1 249 ? -74.787 -4.193  0.798   1.00 48.79 249 A 1 
ATOM 1953 C CG    . GLU A 1 249 ? -74.774 -2.696  0.485   1.00 45.01 249 A 1 
ATOM 1954 C CD    . GLU A 1 249 ? -75.046 -2.384  -0.999  1.00 42.74 249 A 1 
ATOM 1955 O OE1   . GLU A 1 249 ? -75.604 -1.296  -1.259  1.00 39.27 249 A 1 
ATOM 1956 O OE2   . GLU A 1 249 ? -74.710 -3.217  -1.868  1.00 38.95 249 A 1 
ATOM 1957 N N     . GLY A 1 250 ? -74.742 -6.932  2.696   1.00 46.39 250 A 1 
ATOM 1958 C CA    . GLY A 1 250 ? -75.300 -8.287  2.698   1.00 47.25 250 A 1 
ATOM 1959 C C     . GLY A 1 250 ? -76.003 -8.742  3.976   1.00 45.45 250 A 1 
ATOM 1960 O O     . GLY A 1 250 ? -76.461 -9.885  4.021   1.00 44.22 250 A 1 
ATOM 1961 N N     . SER A 1 251 ? -76.067 -7.935  5.025   1.00 47.80 251 A 1 
ATOM 1962 C CA    . SER A 1 251 ? -76.605 -8.358  6.325   1.00 48.11 251 A 1 
ATOM 1963 C C     . SER A 1 251 ? -78.136 -8.360  6.376   1.00 45.44 251 A 1 
ATOM 1964 O O     . SER A 1 251 ? -78.737 -7.674  7.202   1.00 45.14 251 A 1 
ATOM 1965 C CB    . SER A 1 251 ? -75.977 -7.565  7.466   1.00 47.09 251 A 1 
ATOM 1966 O OG    . SER A 1 251 ? -76.366 -6.199  7.453   1.00 45.58 251 A 1 
ATOM 1967 N N     . GLU A 1 252 ? -78.777 -9.122  5.509   1.00 43.41 252 A 1 
ATOM 1968 C CA    . GLU A 1 252 ? -80.213 -9.356  5.601   1.00 45.89 252 A 1 
ATOM 1969 C C     . GLU A 1 252 ? -80.589 -10.071 6.910   1.00 44.31 252 A 1 
ATOM 1970 O O     . GLU A 1 252 ? -79.910 -10.974 7.415   1.00 41.91 252 A 1 
ATOM 1971 C CB    . GLU A 1 252 ? -80.770 -10.123 4.396   1.00 42.49 252 A 1 
ATOM 1972 C CG    . GLU A 1 252 ? -81.034 -9.228  3.171   1.00 40.98 252 A 1 
ATOM 1973 C CD    . GLU A 1 252 ? -81.902 -9.926  2.112   1.00 39.45 252 A 1 
ATOM 1974 O OE1   . GLU A 1 252 ? -82.589 -9.203  1.364   1.00 36.78 252 A 1 
ATOM 1975 O OE2   . GLU A 1 252 ? -81.909 -11.179 2.079   1.00 35.83 252 A 1 
ATOM 1976 N N     . CYS A 1 253 ? -81.730 -9.638  7.473   1.00 48.23 253 A 1 
ATOM 1977 C CA    . CYS A 1 253 ? -82.270 -10.038 8.773   1.00 52.17 253 A 1 
ATOM 1978 C C     . CYS A 1 253 ? -82.877 -11.453 8.751   1.00 49.70 253 A 1 
ATOM 1979 O O     . CYS A 1 253 ? -84.084 -11.613 8.944   1.00 48.91 253 A 1 
ATOM 1980 C CB    . CYS A 1 253 ? -83.314 -9.013  9.221   1.00 48.75 253 A 1 
ATOM 1981 S SG    . CYS A 1 253 ? -82.670 -7.315  9.260   1.00 44.27 253 A 1 
ATOM 1982 N N     . ILE A 1 254 ? -82.075 -12.496 8.527   1.00 38.93 254 A 1 
ATOM 1983 C CA    . ILE A 1 254 ? -82.604 -13.858 8.635   1.00 43.87 254 A 1 
ATOM 1984 C C     . ILE A 1 254 ? -82.994 -14.121 10.102  1.00 42.40 254 A 1 
ATOM 1985 O O     . ILE A 1 254 ? -82.147 -14.321 10.976  1.00 41.64 254 A 1 
ATOM 1986 C CB    . ILE A 1 254 ? -81.655 -14.925 8.066   1.00 41.11 254 A 1 
ATOM 1987 C CG1   . ILE A 1 254 ? -81.372 -14.634 6.570   1.00 39.51 254 A 1 
ATOM 1988 C CG2   . ILE A 1 254 ? -82.277 -16.329 8.230   1.00 42.10 254 A 1 
ATOM 1989 C CD1   . ILE A 1 254 ? -80.411 -15.611 5.896   1.00 40.03 254 A 1 
ATOM 1990 N N     . VAL A 1 255 ? -84.305 -14.119 10.379  1.00 43.13 255 A 1 
ATOM 1991 C CA    . VAL A 1 255 ? -84.890 -14.374 11.700  1.00 47.63 255 A 1 
ATOM 1992 C C     . VAL A 1 255 ? -84.618 -15.829 12.092  1.00 45.20 255 A 1 
ATOM 1993 O O     . VAL A 1 255 ? -85.143 -16.738 11.439  1.00 43.68 255 A 1 
ATOM 1994 C CB    . VAL A 1 255 ? -86.397 -14.075 11.703  1.00 45.36 255 A 1 
ATOM 1995 C CG1   . VAL A 1 255 ? -87.002 -14.264 13.100  1.00 42.49 255 A 1 
ATOM 1996 C CG2   . VAL A 1 255 ? -86.700 -12.646 11.259  1.00 46.46 255 A 1 
ATOM 1997 N N     . PRO A 1 256 ? -83.847 -16.105 13.140  1.00 42.66 256 A 1 
ATOM 1998 C CA    . PRO A 1 256 ? -83.532 -17.475 13.521  1.00 45.70 256 A 1 
ATOM 1999 C C     . PRO A 1 256 ? -84.766 -18.135 14.154  1.00 45.61 256 A 1 
ATOM 2000 O O     . PRO A 1 256 ? -85.083 -17.895 15.322  1.00 44.32 256 A 1 
ATOM 2001 C CB    . PRO A 1 256 ? -82.331 -17.371 14.464  1.00 42.54 256 A 1 
ATOM 2002 C CG    . PRO A 1 256 ? -82.493 -16.001 15.115  1.00 43.20 256 A 1 
ATOM 2003 C CD    . PRO A 1 256 ? -83.138 -15.154 13.993  1.00 48.88 256 A 1 
ATOM 2004 N N     . SER A 1 257 ? -85.480 -18.980 13.390  1.00 47.72 257 A 1 
ATOM 2005 C CA    . SER A 1 257 ? -86.622 -19.750 13.902  1.00 51.90 257 A 1 
ATOM 2006 C C     . SER A 1 257 ? -86.162 -20.719 15.002  1.00 50.29 257 A 1 
ATOM 2007 O O     . SER A 1 257 ? -85.271 -21.545 14.807  1.00 50.02 257 A 1 
ATOM 2008 C CB    . SER A 1 257 ? -87.326 -20.489 12.770  1.00 49.06 257 A 1 
ATOM 2009 O OG    . SER A 1 257 ? -88.505 -21.091 13.245  1.00 46.13 257 A 1 
ATOM 2010 N N     . GLN A 1 258 ? -86.800 -20.622 16.173  1.00 41.50 258 A 1 
ATOM 2011 C CA    . GLN A 1 258 ? -86.495 -21.395 17.384  1.00 46.44 258 A 1 
ATOM 2012 C C     . GLN A 1 258 ? -86.960 -22.865 17.290  1.00 45.08 258 A 1 
ATOM 2013 O O     . GLN A 1 258 ? -87.764 -23.315 18.105  1.00 42.99 258 A 1 
ATOM 2014 C CB    . GLN A 1 258 ? -87.140 -20.733 18.616  1.00 43.40 258 A 1 
ATOM 2015 C CG    . GLN A 1 258 ? -86.555 -19.387 19.024  1.00 41.28 258 A 1 
ATOM 2016 C CD    . GLN A 1 258 ? -87.189 -18.875 20.332  1.00 39.26 258 A 1 
ATOM 2017 O OE1   . GLN A 1 258 ? -88.178 -19.364 20.831  1.00 37.79 258 A 1 
ATOM 2018 N NE2   . GLN A 1 258 ? -86.616 -17.860 20.938  1.00 37.12 258 A 1 
ATOM 2019 N N     . SER A 1 259 ? -86.509 -23.632 16.309  1.00 42.97 259 A 1 
ATOM 2020 C CA    . SER A 1 259 ? -86.944 -25.028 16.217  1.00 46.50 259 A 1 
ATOM 2021 C C     . SER A 1 259 ? -86.477 -25.837 17.439  1.00 45.07 259 A 1 
ATOM 2022 O O     . SER A 1 259 ? -85.297 -26.121 17.621  1.00 44.74 259 A 1 
ATOM 2023 C CB    . SER A 1 259 ? -86.519 -25.663 14.892  1.00 44.36 259 A 1 
ATOM 2024 O OG    . SER A 1 259 ? -85.126 -25.613 14.727  1.00 41.82 259 A 1 
ATOM 2025 N N     . THR A 1 260 ? -87.463 -26.204 18.287  1.00 40.78 260 A 1 
ATOM 2026 C CA    . THR A 1 260 ? -87.305 -26.981 19.526  1.00 44.92 260 A 1 
ATOM 2027 C C     . THR A 1 260 ? -86.959 -28.445 19.228  1.00 41.73 260 A 1 
ATOM 2028 O O     . THR A 1 260 ? -87.831 -29.307 19.222  1.00 41.11 260 A 1 
ATOM 2029 C CB    . THR A 1 260 ? -88.592 -26.899 20.368  1.00 41.72 260 A 1 
ATOM 2030 O OG1   . THR A 1 260 ? -89.730 -27.137 19.560  1.00 40.33 260 A 1 
ATOM 2031 C CG2   . THR A 1 260 ? -88.779 -25.522 20.993  1.00 42.95 260 A 1 
ATOM 2032 N N     . ILE A 1 261 ? -85.656 -28.721 18.942  1.00 40.82 261 A 1 
ATOM 2033 C CA    . ILE A 1 261 ? -85.228 -30.097 18.637  1.00 45.44 261 A 1 
ATOM 2034 C C     . ILE A 1 261 ? -85.417 -30.989 19.866  1.00 43.83 261 A 1 
ATOM 2035 O O     . ILE A 1 261 ? -84.803 -30.796 20.920  1.00 43.32 261 A 1 
ATOM 2036 C CB    . ILE A 1 261 ? -83.814 -30.150 18.034  1.00 42.69 261 A 1 
ATOM 2037 C CG1   . ILE A 1 261 ? -83.795 -29.372 16.698  1.00 41.22 261 A 1 
ATOM 2038 C CG2   . ILE A 1 261 ? -83.377 -31.613 17.797  1.00 42.68 261 A 1 
ATOM 2039 C CD1   . ILE A 1 261 ? -82.425 -29.285 16.019  1.00 41.18 261 A 1 
ATOM 2040 N N     . VAL A 1 262 ? -86.306 -31.999 19.733  1.00 38.32 262 A 1 
ATOM 2041 C CA    . VAL A 1 262 ? -86.754 -32.926 20.782  1.00 44.33 262 A 1 
ATOM 2042 C C     . VAL A 1 262 ? -85.641 -33.902 21.189  1.00 42.63 262 A 1 
ATOM 2043 O O     . VAL A 1 262 ? -84.882 -34.414 20.373  1.00 42.00 262 A 1 
ATOM 2044 C CB    . VAL A 1 262 ? -88.030 -33.676 20.336  1.00 40.80 262 A 1 
ATOM 2045 C CG1   . VAL A 1 262 ? -88.539 -34.669 21.394  1.00 38.00 262 A 1 
ATOM 2046 C CG2   . VAL A 1 262 ? -89.174 -32.687 20.054  1.00 43.08 262 A 1 
ATOM 2047 N N     . ARG A 1 263 ? -85.617 -34.201 22.462  1.00 41.78 263 A 1 
ATOM 2048 C CA    . ARG A 1 263 ? -84.566 -34.879 23.263  1.00 47.33 263 A 1 
ATOM 2049 C C     . ARG A 1 263 ? -84.478 -36.416 23.081  1.00 45.43 263 A 1 
ATOM 2050 O O     . ARG A 1 263 ? -84.311 -37.106 24.079  1.00 45.19 263 A 1 
ATOM 2051 C CB    . ARG A 1 263 ? -84.843 -34.497 24.726  1.00 44.11 263 A 1 
ATOM 2052 C CG    . ARG A 1 263 ? -83.651 -34.529 25.688  1.00 41.89 263 A 1 
ATOM 2053 C CD    . ARG A 1 263 ? -84.158 -34.300 27.124  1.00 39.29 263 A 1 
ATOM 2054 N NE    . ARG A 1 263 ? -83.062 -34.036 28.063  1.00 37.02 263 A 1 
ATOM 2055 C CZ    . ARG A 1 263 ? -83.181 -33.869 29.363  1.00 32.57 263 A 1 
ATOM 2056 N NH1   . ARG A 1 263 ? -84.341 -33.985 29.972  1.00 31.35 263 A 1 
ATOM 2057 N NH2   . ARG A 1 263 ? -82.145 -33.591 30.086  1.00 29.57 263 A 1 
ATOM 2058 N N     . ARG A 1 264 ? -84.666 -36.991 21.946  1.00 45.88 264 A 1 
ATOM 2059 C CA    . ARG A 1 264 ? -84.880 -38.459 21.870  1.00 50.78 264 A 1 
ATOM 2060 C C     . ARG A 1 264 ? -83.659 -39.295 22.333  1.00 48.33 264 A 1 
ATOM 2061 O O     . ARG A 1 264 ? -82.529 -38.888 22.092  1.00 46.46 264 A 1 
ATOM 2062 C CB    . ARG A 1 264 ? -85.393 -38.884 20.490  1.00 45.94 264 A 1 
ATOM 2063 C CG    . ARG A 1 264 ? -86.694 -39.710 20.642  1.00 42.15 264 A 1 
ATOM 2064 C CD    . ARG A 1 264 ? -87.197 -40.260 19.306  1.00 39.82 264 A 1 
ATOM 2065 N NE    . ARG A 1 264 ? -88.497 -40.940 19.460  1.00 37.31 264 A 1 
ATOM 2066 C CZ    . ARG A 1 264 ? -89.174 -41.554 18.505  1.00 32.42 264 A 1 
ATOM 2067 N NH1   . ARG A 1 264 ? -88.708 -41.636 17.287  1.00 31.91 264 A 1 
ATOM 2068 N NH2   . ARG A 1 264 ? -90.325 -42.098 18.761  1.00 30.92 264 A 1 
ATOM 2069 N N     . PRO A 1 265 ? -83.898 -40.415 23.004  1.00 38.16 265 A 1 
ATOM 2070 C CA    . PRO A 1 265 ? -82.966 -40.872 24.050  1.00 42.61 265 A 1 
ATOM 2071 C C     . PRO A 1 265 ? -81.879 -41.910 23.680  1.00 41.59 265 A 1 
ATOM 2072 O O     . PRO A 1 265 ? -80.777 -41.784 24.207  1.00 39.96 265 A 1 
ATOM 2073 C CB    . PRO A 1 265 ? -83.911 -41.403 25.138  1.00 38.51 265 A 1 
ATOM 2074 C CG    . PRO A 1 265 ? -85.102 -41.948 24.353  1.00 40.05 265 A 1 
ATOM 2075 C CD    . PRO A 1 265 ? -85.174 -40.996 23.157  1.00 47.15 265 A 1 
ATOM 2076 N N     . HIS A 1 266 ? -82.176 -42.978 22.891  1.00 42.72 266 A 1 
ATOM 2077 C CA    . HIS A 1 266 ? -82.040 -44.284 23.558  1.00 47.62 266 A 1 
ATOM 2078 C C     . HIS A 1 266 ? -80.746 -45.104 23.359  1.00 46.46 266 A 1 
ATOM 2079 O O     . HIS A 1 266 ? -79.973 -45.252 24.311  1.00 45.74 266 A 1 
ATOM 2080 C CB    . HIS A 1 266 ? -83.284 -45.160 23.264  1.00 44.30 266 A 1 
ATOM 2081 C CG    . HIS A 1 266 ? -83.978 -45.672 24.498  1.00 41.94 266 A 1 
ATOM 2082 N ND1   . HIS A 1 266 ? -83.436 -46.260 25.607  1.00 39.51 266 A 1 
ATOM 2083 C CD2   . HIS A 1 266 ? -85.340 -45.613 24.722  1.00 39.51 266 A 1 
ATOM 2084 C CE1   . HIS A 1 266 ? -84.417 -46.539 26.465  1.00 35.39 266 A 1 
ATOM 2085 N NE2   . HIS A 1 266 ? -85.595 -46.160 25.963  1.00 35.97 266 A 1 
ATOM 2086 N N     . GLN A 1 267 ? -80.638 -45.808 22.262  1.00 43.28 267 A 1 
ATOM 2087 C CA    . GLN A 1 267 ? -80.270 -47.239 22.351  1.00 46.62 267 A 1 
ATOM 2088 C C     . GLN A 1 267 ? -78.808 -47.616 22.024  1.00 44.50 267 A 1 
ATOM 2089 O O     . GLN A 1 267 ? -78.021 -46.804 21.568  1.00 42.78 267 A 1 
ATOM 2090 C CB    . GLN A 1 267 ? -81.274 -48.094 21.549  1.00 43.13 267 A 1 
ATOM 2091 C CG    . GLN A 1 267 ? -82.137 -48.993 22.452  1.00 40.79 267 A 1 
ATOM 2092 C CD    . GLN A 1 267 ? -83.173 -49.819 21.666  1.00 38.36 267 A 1 
ATOM 2093 O OE1   . GLN A 1 267 ? -83.267 -49.775 20.462  1.00 37.51 267 A 1 
ATOM 2094 N NE2   . GLN A 1 267 ? -83.989 -50.591 22.348  1.00 35.64 267 A 1 
ATOM 2095 N N     . SER A 1 268 ? -78.486 -48.874 22.280  1.00 46.01 268 A 1 
ATOM 2096 C CA    . SER A 1 268 ? -77.204 -49.413 22.773  1.00 47.56 268 A 1 
ATOM 2097 C C     . SER A 1 268 ? -76.304 -50.185 21.796  1.00 45.08 268 A 1 
ATOM 2098 O O     . SER A 1 268 ? -75.224 -50.589 22.218  1.00 43.53 268 A 1 
ATOM 2099 C CB    . SER A 1 268 ? -77.568 -50.402 23.889  1.00 44.27 268 A 1 
ATOM 2100 O OG    . SER A 1 268 ? -78.449 -51.404 23.405  1.00 41.34 268 A 1 
ATOM 2101 N N     . GLY A 1 269 ? -76.763 -50.537 20.639  1.00 40.61 269 A 1 
ATOM 2102 C CA    . GLY A 1 269 ? -76.479 -51.848 20.037  1.00 42.75 269 A 1 
ATOM 2103 C C     . GLY A 1 269 ? -75.057 -52.259 19.592  1.00 41.08 269 A 1 
ATOM 2104 O O     . GLY A 1 269 ? -74.069 -51.591 19.829  1.00 39.98 269 A 1 
ATOM 2105 N N     . TYR A 1 270 ? -75.010 -53.390 18.933  1.00 38.64 270 A 1 
ATOM 2106 C CA    . TYR A 1 270 ? -74.039 -54.497 19.011  1.00 43.21 270 A 1 
ATOM 2107 C C     . TYR A 1 270 ? -72.655 -54.432 18.291  1.00 40.81 270 A 1 
ATOM 2108 O O     . TYR A 1 270 ? -71.642 -54.456 18.960  1.00 40.62 270 A 1 
ATOM 2109 C CB    . TYR A 1 270 ? -74.791 -55.740 18.495  1.00 40.18 270 A 1 
ATOM 2110 C CG    . TYR A 1 270 ? -75.406 -56.666 19.517  1.00 41.55 270 A 1 
ATOM 2111 C CD1   . TYR A 1 270 ? -74.737 -57.879 19.843  1.00 43.30 270 A 1 
ATOM 2112 C CD2   . TYR A 1 270 ? -76.667 -56.389 20.080  1.00 44.50 270 A 1 
ATOM 2113 C CE1   . TYR A 1 270 ? -75.326 -58.782 20.721  1.00 39.73 270 A 1 
ATOM 2114 C CE2   . TYR A 1 270 ? -77.256 -57.298 20.973  1.00 39.59 270 A 1 
ATOM 2115 C CZ    . TYR A 1 270 ? -76.592 -58.512 21.293  1.00 40.72 270 A 1 
ATOM 2116 O OH    . TYR A 1 270 ? -77.161 -59.406 22.152  1.00 39.75 270 A 1 
ATOM 2117 N N     . ALA A 1 271 ? -72.614 -54.587 16.973  1.00 37.43 271 A 1 
ATOM 2118 C CA    . ALA A 1 271 ? -72.096 -55.881 16.466  1.00 40.83 271 A 1 
ATOM 2119 C C     . ALA A 1 271 ? -70.624 -55.907 15.914  1.00 39.18 271 A 1 
ATOM 2120 O O     . ALA A 1 271 ? -69.986 -54.876 15.850  1.00 38.41 271 A 1 
ATOM 2121 C CB    . ALA A 1 271 ? -73.108 -56.427 15.450  1.00 38.27 271 A 1 
ATOM 2122 N N     . PRO A 1 272 ? -70.074 -57.068 15.508  1.00 39.26 272 A 1 
ATOM 2123 C CA    . PRO A 1 272 ? -68.660 -57.429 15.799  1.00 42.78 272 A 1 
ATOM 2124 C C     . PRO A 1 272 ? -67.665 -57.690 14.635  1.00 41.99 272 A 1 
ATOM 2125 O O     . PRO A 1 272 ? -66.460 -57.699 14.865  1.00 42.25 272 A 1 
ATOM 2126 C CB    . PRO A 1 272 ? -68.848 -58.743 16.569  1.00 40.27 272 A 1 
ATOM 2127 C CG    . PRO A 1 272 ? -69.974 -59.434 15.804  1.00 42.69 272 A 1 
ATOM 2128 C CD    . PRO A 1 272 ? -70.817 -58.270 15.300  1.00 51.25 272 A 1 
ATOM 2129 N N     . LEU A 1 273 ? -68.153 -58.034 13.465  1.00 43.08 273 A 1 
ATOM 2130 C CA    . LEU A 1 273 ? -67.477 -58.822 12.392  1.00 47.98 273 A 1 
ATOM 2131 C C     . LEU A 1 273 ? -66.402 -58.029 11.585  1.00 47.48 273 A 1 
ATOM 2132 O O     . LEU A 1 273 ? -66.343 -56.815 11.737  1.00 47.34 273 A 1 
ATOM 2133 C CB    . LEU A 1 273 ? -68.606 -59.298 11.460  1.00 43.91 273 A 1 
ATOM 2134 C CG    . LEU A 1 273 ? -69.517 -60.413 11.991  1.00 42.55 273 A 1 
ATOM 2135 C CD1   . LEU A 1 273 ? -70.760 -60.516 11.103  1.00 41.05 273 A 1 
ATOM 2136 C CD2   . LEU A 1 273 ? -68.841 -61.771 12.017  1.00 43.96 273 A 1 
ATOM 2137 N N     . VAL A 1 274 ? -65.598 -58.582 10.648  1.00 33.21 274 A 1 
ATOM 2138 C CA    . VAL A 1 274 ? -64.943 -59.875 10.311  1.00 39.05 274 A 1 
ATOM 2139 C C     . VAL A 1 274 ? -63.618 -59.519 9.600   1.00 37.49 274 A 1 
ATOM 2140 O O     . VAL A 1 274 ? -63.523 -58.456 8.986   1.00 36.08 274 A 1 
ATOM 2141 C CB    . VAL A 1 274 ? -65.803 -60.756 9.368   1.00 35.92 274 A 1 
ATOM 2142 C CG1   . VAL A 1 274 ? -65.034 -61.623 8.354   1.00 34.44 274 A 1 
ATOM 2143 C CG2   . VAL A 1 274 ? -66.655 -61.753 10.153  1.00 40.74 274 A 1 
ATOM 2144 N N     . GLY A 1 275 ? -62.595 -60.341 9.660   1.00 41.53 275 A 1 
ATOM 2145 C CA    . GLY A 1 275 ? -61.211 -60.071 9.219   1.00 43.81 275 A 1 
ATOM 2146 C C     . GLY A 1 275 ? -60.718 -60.754 7.931   1.00 42.48 275 A 1 
ATOM 2147 O O     . GLY A 1 275 ? -60.027 -61.753 8.033   1.00 41.32 275 A 1 
ATOM 2148 N N     . ALA A 1 276 ? -61.048 -60.268 6.751   1.00 41.93 276 A 1 
ATOM 2149 C CA    . ALA A 1 276 ? -60.692 -60.935 5.487   1.00 45.50 276 A 1 
ATOM 2150 C C     . ALA A 1 276 ? -59.201 -60.816 5.064   1.00 44.27 276 A 1 
ATOM 2151 O O     . ALA A 1 276 ? -58.523 -59.854 5.393   1.00 43.76 276 A 1 
ATOM 2152 C CB    . ALA A 1 276 ? -61.645 -60.468 4.384   1.00 41.93 276 A 1 
ATOM 2153 N N     . GLU A 1 277 ? -58.728 -61.783 4.272   1.00 42.96 277 A 1 
ATOM 2154 C CA    . GLU A 1 277 ? -57.320 -62.242 4.185   1.00 46.97 277 A 1 
ATOM 2155 C C     . GLU A 1 277 ? -56.380 -61.638 3.106   1.00 46.07 277 A 1 
ATOM 2156 O O     . GLU A 1 277 ? -55.178 -61.586 3.345   1.00 45.49 277 A 1 
ATOM 2157 C CB    . GLU A 1 277 ? -57.354 -63.751 3.856   1.00 42.74 277 A 1 
ATOM 2158 C CG    . GLU A 1 277 ? -57.987 -64.688 4.884   1.00 41.23 277 A 1 
ATOM 2159 C CD    . GLU A 1 277 ? -58.005 -66.131 4.362   1.00 40.81 277 A 1 
ATOM 2160 O OE1   . GLU A 1 277 ? -57.456 -67.013 5.047   1.00 38.81 277 A 1 
ATOM 2161 O OE2   . GLU A 1 277 ? -58.568 -66.341 3.269   1.00 38.79 277 A 1 
ATOM 2162 N N     . GLN A 1 278 ? -56.799 -61.411 1.882   1.00 43.68 278 A 1 
ATOM 2163 C CA    . GLN A 1 278 ? -56.141 -62.005 0.701   1.00 46.52 278 A 1 
ATOM 2164 C C     . GLN A 1 278 ? -54.787 -61.414 0.231   1.00 44.89 278 A 1 
ATOM 2165 O O     . GLN A 1 278 ? -54.441 -60.279 0.502   1.00 44.57 278 A 1 
ATOM 2166 C CB    . GLN A 1 278 ? -57.118 -62.124 -0.478  1.00 43.28 278 A 1 
ATOM 2167 C CG    . GLN A 1 278 ? -57.941 -63.420 -0.423  1.00 40.74 278 A 1 
ATOM 2168 C CD    . GLN A 1 278 ? -58.770 -63.659 -1.694  1.00 39.81 278 A 1 
ATOM 2169 O OE1   . GLN A 1 278 ? -58.841 -62.860 -2.613  1.00 40.16 278 A 1 
ATOM 2170 N NE2   . GLN A 1 278 ? -59.436 -64.790 -1.781  1.00 38.61 278 A 1 
ATOM 2171 N N     . ALA A 1 279 ? -54.035 -62.241 -0.542  1.00 40.79 279 A 1 
ATOM 2172 C CA    . ALA A 1 279 ? -52.562 -62.294 -0.542  1.00 42.17 279 A 1 
ATOM 2173 C C     . ALA A 1 279 ? -51.785 -61.877 -1.820  1.00 39.70 279 A 1 
ATOM 2174 O O     . ALA A 1 279 ? -50.564 -61.758 -1.745  1.00 39.19 279 A 1 
ATOM 2175 C CB    . ALA A 1 279 ? -52.212 -63.752 -0.221  1.00 40.10 279 A 1 
ATOM 2176 N N     . ALA A 1 280 ? -52.394 -61.825 -2.992  1.00 41.79 280 A 1 
ATOM 2177 C CA    . ALA A 1 280 ? -51.769 -62.201 -4.279  1.00 43.39 280 A 1 
ATOM 2178 C C     . ALA A 1 280 ? -50.778 -61.192 -4.927  1.00 40.71 280 A 1 
ATOM 2179 O O     . ALA A 1 280 ? -50.291 -60.279 -4.292  1.00 39.42 280 A 1 
ATOM 2180 C CB    . ALA A 1 280 ? -52.915 -62.608 -5.216  1.00 41.10 280 A 1 
ATOM 2181 N N     . SER A 1 281 ? -50.439 -61.297 -6.208  1.00 54.27 281 A 1 
ATOM 2182 C CA    . SER A 1 281 ? -49.287 -61.902 -6.876  1.00 54.44 281 A 1 
ATOM 2183 C C     . SER A 1 281 ? -48.557 -60.903 -7.799  1.00 52.16 281 A 1 
ATOM 2184 O O     . SER A 1 281 ? -48.779 -59.700 -7.736  1.00 51.15 281 A 1 
ATOM 2185 C CB    . SER A 1 281 ? -49.724 -63.155 -7.648  1.00 52.13 281 A 1 
ATOM 2186 O OG    . SER A 1 281 ? -50.569 -62.794 -8.736  1.00 47.07 281 A 1 
ATOM 2187 N N     . ALA A 1 282 ? -47.604 -61.343 -8.631  1.00 43.05 282 A 1 
ATOM 2188 C CA    . ALA A 1 282 ? -46.312 -60.704 -8.941  1.00 44.72 282 A 1 
ATOM 2189 C C     . ALA A 1 282 ? -46.112 -59.998 -10.304 1.00 42.33 282 A 1 
ATOM 2190 O O     . ALA A 1 282 ? -45.026 -59.459 -10.512 1.00 41.37 282 A 1 
ATOM 2191 C CB    . ALA A 1 282 ? -45.276 -61.811 -8.795  1.00 41.64 282 A 1 
ATOM 2192 N N     . THR A 1 283 ? -46.971 -60.127 -11.299 1.00 52.74 283 A 1 
ATOM 2193 C CA    . THR A 1 283 ? -46.569 -60.244 -12.719 1.00 53.45 283 A 1 
ATOM 2194 C C     . THR A 1 283 ? -45.965 -58.998 -13.399 1.00 52.31 283 A 1 
ATOM 2195 O O     . THR A 1 283 ? -46.217 -57.866 -13.027 1.00 50.80 283 A 1 
ATOM 2196 C CB    . THR A 1 283 ? -47.691 -60.830 -13.592 1.00 48.14 283 A 1 
ATOM 2197 O OG1   . THR A 1 283 ? -48.924 -60.215 -13.295 1.00 45.92 283 A 1 
ATOM 2198 C CG2   . THR A 1 283 ? -47.854 -62.316 -13.364 1.00 49.35 283 A 1 
ATOM 2199 N N     . ALA A 1 284 ? -45.163 -59.240 -14.468 1.00 37.31 284 A 1 
ATOM 2200 C CA    . ALA A 1 284 ? -44.013 -58.433 -14.910 1.00 39.96 284 A 1 
ATOM 2201 C C     . ALA A 1 284 ? -44.128 -57.673 -16.257 1.00 38.48 284 A 1 
ATOM 2202 O O     . ALA A 1 284 ? -43.102 -57.261 -16.792 1.00 36.91 284 A 1 
ATOM 2203 C CB    . ALA A 1 284 ? -42.837 -59.413 -14.973 1.00 36.79 284 A 1 
ATOM 2204 N N     . GLY A 1 285 ? -45.290 -57.573 -16.890 1.00 43.49 285 A 1 
ATOM 2205 C CA    . GLY A 1 285 ? -45.456 -57.376 -18.342 1.00 44.62 285 A 1 
ATOM 2206 C C     . GLY A 1 285 ? -44.781 -56.152 -19.002 1.00 43.18 285 A 1 
ATOM 2207 O O     . GLY A 1 285 ? -44.547 -55.130 -18.380 1.00 42.71 285 A 1 
ATOM 2208 N N     . ALA A 1 286 ? -44.466 -56.274 -20.309 1.00 36.22 286 A 1 
ATOM 2209 C CA    . ALA A 1 286 ? -43.339 -55.614 -20.971 1.00 38.46 286 A 1 
ATOM 2210 C C     . ALA A 1 286 ? -43.596 -54.371 -21.881 1.00 36.66 286 A 1 
ATOM 2211 O O     . ALA A 1 286 ? -42.905 -53.374 -21.724 1.00 35.28 286 A 1 
ATOM 2212 C CB    . ALA A 1 286 ? -42.618 -56.716 -21.763 1.00 36.02 286 A 1 
ATOM 2213 N N     . SER A 1 287 ? -44.419 -54.454 -22.965 1.00 50.89 287 A 1 
ATOM 2214 C CA    . SER A 1 287 ? -43.842 -54.182 -24.296 1.00 52.70 287 A 1 
ATOM 2215 C C     . SER A 1 287 ? -44.168 -52.891 -25.061 1.00 50.89 287 A 1 
ATOM 2216 O O     . SER A 1 287 ? -43.347 -52.488 -25.871 1.00 49.35 287 A 1 
ATOM 2217 C CB    . SER A 1 287 ? -44.198 -55.348 -25.226 1.00 49.45 287 A 1 
ATOM 2218 O OG    . SER A 1 287 ? -45.600 -55.468 -25.384 1.00 43.75 287 A 1 
ATOM 2219 N N     . ALA A 1 288 ? -45.362 -52.346 -25.037 1.00 42.43 288 A 1 
ATOM 2220 C CA    . ALA A 1 288 ? -46.036 -51.889 -26.261 1.00 44.21 288 A 1 
ATOM 2221 C C     . ALA A 1 288 ? -45.435 -50.649 -26.970 1.00 42.19 288 A 1 
ATOM 2222 O O     . ALA A 1 288 ? -45.106 -49.645 -26.363 1.00 40.19 288 A 1 
ATOM 2223 C CB    . ALA A 1 288 ? -47.526 -51.725 -25.986 1.00 41.72 288 A 1 
ATOM 2224 N N     . TYR A 1 289 ? -45.408 -50.746 -28.320 1.00 38.28 289 A 1 
ATOM 2225 C CA    . TYR A 1 289 ? -44.644 -49.955 -29.316 1.00 42.87 289 A 1 
ATOM 2226 C C     . TYR A 1 289 ? -45.259 -48.625 -29.822 1.00 40.91 289 A 1 
ATOM 2227 O O     . TYR A 1 289 ? -44.612 -47.976 -30.628 1.00 41.33 289 A 1 
ATOM 2228 C CB    . TYR A 1 289 ? -44.479 -50.882 -30.534 1.00 40.18 289 A 1 
ATOM 2229 C CG    . TYR A 1 289 ? -43.083 -51.408 -30.807 1.00 41.91 289 A 1 
ATOM 2230 C CD1   . TYR A 1 289 ? -42.270 -50.771 -31.769 1.00 42.99 289 A 1 
ATOM 2231 C CD2   . TYR A 1 289 ? -42.604 -52.561 -30.162 1.00 44.35 289 A 1 
ATOM 2232 C CE1   . TYR A 1 289 ? -41.000 -51.284 -32.065 1.00 39.11 289 A 1 
ATOM 2233 C CE2   . TYR A 1 289 ? -41.329 -53.081 -30.446 1.00 39.59 289 A 1 
ATOM 2234 C CZ    . TYR A 1 289 ? -40.527 -52.441 -31.417 1.00 39.49 289 A 1 
ATOM 2235 O OH    . TYR A 1 289 ? -39.291 -52.942 -31.705 1.00 37.02 289 A 1 
ATOM 2236 N N     . THR A 1 290 ? -46.455 -48.245 -29.528 1.00 52.65 290 A 1 
ATOM 2237 C CA    . THR A 1 290 ? -47.426 -47.652 -30.473 1.00 54.46 290 A 1 
ATOM 2238 C C     . THR A 1 290 ? -46.945 -46.422 -31.262 1.00 53.82 290 A 1 
ATOM 2239 O O     . THR A 1 290 ? -46.549 -45.410 -30.704 1.00 52.63 290 A 1 
ATOM 2240 C CB    . THR A 1 290 ? -48.768 -47.348 -29.815 1.00 50.77 290 A 1 
ATOM 2241 O OG1   . THR A 1 290 ? -48.574 -46.612 -28.617 1.00 49.60 290 A 1 
ATOM 2242 C CG2   . THR A 1 290 ? -49.524 -48.620 -29.446 1.00 54.37 290 A 1 
ATOM 2243 N N     . ASP A 1 291 ? -47.138 -46.520 -32.600 1.00 49.74 291 A 1 
ATOM 2244 C CA    . ASP A 1 291 ? -46.498 -45.763 -33.698 1.00 53.59 291 A 1 
ATOM 2245 C C     . ASP A 1 291 ? -47.112 -44.402 -34.099 1.00 52.70 291 A 1 
ATOM 2246 O O     . ASP A 1 291 ? -46.686 -43.831 -35.094 1.00 52.16 291 A 1 
ATOM 2247 C CB    . ASP A 1 291 ? -46.574 -46.663 -34.940 1.00 49.14 291 A 1 
ATOM 2248 C CG    . ASP A 1 291 ? -45.324 -47.476 -35.262 1.00 44.43 291 A 1 
ATOM 2249 O OD1   . ASP A 1 291 ? -44.213 -47.041 -34.904 1.00 42.84 291 A 1 
ATOM 2250 O OD2   . ASP A 1 291 ? -45.509 -48.535 -35.907 1.00 43.45 291 A 1 
ATOM 2251 N N     . SER A 1 292 ? -48.153 -43.900 -33.468 1.00 43.04 292 A 1 
ATOM 2252 C CA    . SER A 1 292 ? -49.202 -43.105 -34.125 1.00 46.42 292 A 1 
ATOM 2253 C C     . SER A 1 292 ? -48.712 -41.953 -35.022 1.00 44.72 292 A 1 
ATOM 2254 O O     . SER A 1 292 ? -48.024 -41.028 -34.573 1.00 44.16 292 A 1 
ATOM 2255 C CB    . SER A 1 292 ? -50.217 -42.603 -33.113 1.00 44.22 292 A 1 
ATOM 2256 O OG    . SER A 1 292 ? -51.298 -41.980 -33.774 1.00 41.09 292 A 1 
ATOM 2257 N N     . VAL A 1 293 ? -49.162 -41.995 -36.315 1.00 38.59 293 A 1 
ATOM 2258 C CA    . VAL A 1 293 ? -48.546 -41.320 -37.488 1.00 42.88 293 A 1 
ATOM 2259 C C     . VAL A 1 293 ? -49.118 -39.921 -37.817 1.00 41.83 293 A 1 
ATOM 2260 O O     . VAL A 1 293 ? -48.739 -39.357 -38.831 1.00 41.12 293 A 1 
ATOM 2261 C CB    . VAL A 1 293 ? -48.701 -42.237 -38.729 1.00 39.78 293 A 1 
ATOM 2262 C CG1   . VAL A 1 293 ? -47.841 -41.835 -39.929 1.00 38.83 293 A 1 
ATOM 2263 C CG2   . VAL A 1 293 ? -48.368 -43.704 -38.446 1.00 44.62 293 A 1 
ATOM 2264 N N     . ASN A 1 294 ? -50.063 -39.378 -37.083 1.00 43.48 294 A 1 
ATOM 2265 C CA    . ASN A 1 294 ? -51.113 -38.520 -37.636 1.00 46.66 294 A 1 
ATOM 2266 C C     . ASN A 1 294 ? -50.622 -37.326 -38.487 1.00 44.26 294 A 1 
ATOM 2267 O O     . ASN A 1 294 ? -49.925 -36.432 -38.028 1.00 42.76 294 A 1 
ATOM 2268 C CB    . ASN A 1 294 ? -52.107 -38.099 -36.540 1.00 44.94 294 A 1 
ATOM 2269 C CG    . ASN A 1 294 ? -53.241 -39.093 -36.353 1.00 41.73 294 A 1 
ATOM 2270 O OD1   . ASN A 1 294 ? -53.497 -39.962 -37.168 1.00 42.97 294 A 1 
ATOM 2271 N ND2   . ASN A 1 294 ? -53.986 -38.965 -35.281 1.00 44.37 294 A 1 
ATOM 2272 N N     . ASN A 1 295 ? -51.111 -37.296 -39.736 1.00 45.40 295 A 1 
ATOM 2273 C CA    . ASN A 1 295 ? -50.587 -36.606 -40.929 1.00 46.83 295 A 1 
ATOM 2274 C C     . ASN A 1 295 ? -51.087 -35.163 -41.187 1.00 45.05 295 A 1 
ATOM 2275 O O     . ASN A 1 295 ? -50.752 -34.624 -42.237 1.00 42.88 295 A 1 
ATOM 2276 C CB    . ASN A 1 295 ? -50.991 -37.483 -42.129 1.00 43.53 295 A 1 
ATOM 2277 C CG    . ASN A 1 295 ? -49.898 -38.373 -42.695 1.00 40.14 295 A 1 
ATOM 2278 O OD1   . ASN A 1 295 ? -48.716 -38.150 -42.571 1.00 41.46 295 A 1 
ATOM 2279 N ND2   . ASN A 1 295 ? -50.286 -39.423 -43.410 1.00 41.57 295 A 1 
ATOM 2280 N N     . SER A 1 296 ? -51.987 -34.593 -40.401 1.00 38.51 296 A 1 
ATOM 2281 C CA    . SER A 1 296 ? -53.064 -33.741 -40.930 1.00 41.58 296 A 1 
ATOM 2282 C C     . SER A 1 296 ? -52.641 -32.453 -41.664 1.00 39.17 296 A 1 
ATOM 2283 O O     . SER A 1 296 ? -51.553 -31.920 -41.508 1.00 38.56 296 A 1 
ATOM 2284 C CB    . SER A 1 296 ? -54.134 -33.470 -39.875 1.00 40.19 296 A 1 
ATOM 2285 O OG    . SER A 1 296 ? -53.597 -32.758 -38.783 1.00 38.53 296 A 1 
ATOM 2286 N N     . ILE A 1 297 ? -53.568 -31.995 -42.499 1.00 33.40 297 A 1 
ATOM 2287 C CA    . ILE A 1 297 ? -53.370 -31.300 -43.787 1.00 36.05 297 A 1 
ATOM 2288 C C     . ILE A 1 297 ? -53.142 -29.778 -43.644 1.00 35.48 297 A 1 
ATOM 2289 O O     . ILE A 1 297 ? -53.710 -29.096 -42.798 1.00 33.96 297 A 1 
ATOM 2290 C CB    . ILE A 1 297 ? -54.576 -31.651 -44.693 1.00 33.77 297 A 1 
ATOM 2291 C CG1   . ILE A 1 297 ? -54.608 -33.174 -44.989 1.00 32.57 297 A 1 
ATOM 2292 C CG2   . ILE A 1 297 ? -54.584 -30.873 -46.016 1.00 36.75 297 A 1 
ATOM 2293 C CD1   . ILE A 1 297 ? -55.927 -33.683 -45.579 1.00 35.59 297 A 1 
ATOM 2294 N N     . SER A 1 298 ? -52.364 -29.256 -44.599 1.00 41.40 298 A 1 
ATOM 2295 C CA    . SER A 1 298 ? -51.947 -27.861 -44.794 1.00 42.62 298 A 1 
ATOM 2296 C C     . SER A 1 298 ? -53.034 -26.966 -45.405 1.00 41.20 298 A 1 
ATOM 2297 O O     . SER A 1 298 ? -53.061 -26.790 -46.618 1.00 40.01 298 A 1 
ATOM 2298 C CB    . SER A 1 298 ? -50.732 -27.883 -45.718 1.00 41.07 298 A 1 
ATOM 2299 O OG    . SER A 1 298 ? -51.048 -28.524 -46.950 1.00 38.57 298 A 1 
ATOM 2300 N N     . PHE A 1 299 ? -53.908 -26.356 -44.621 1.00 37.05 299 A 1 
ATOM 2301 C CA    . PHE A 1 299 ? -54.935 -25.466 -45.188 1.00 38.71 299 A 1 
ATOM 2302 C C     . PHE A 1 299 ? -54.318 -24.178 -45.756 1.00 39.69 299 A 1 
ATOM 2303 O O     . PHE A 1 299 ? -53.517 -23.517 -45.103 1.00 37.71 299 A 1 
ATOM 2304 C CB    . PHE A 1 299 ? -56.057 -25.208 -44.169 1.00 34.95 299 A 1 
ATOM 2305 C CG    . PHE A 1 299 ? -57.431 -25.365 -44.755 1.00 33.81 299 A 1 
ATOM 2306 C CD1   . PHE A 1 299 ? -58.128 -24.267 -45.292 1.00 33.29 299 A 1 
ATOM 2307 C CD2   . PHE A 1 299 ? -58.025 -26.642 -44.790 1.00 34.05 299 A 1 
ATOM 2308 C CE1   . PHE A 1 299 ? -59.399 -24.437 -45.847 1.00 30.31 299 A 1 
ATOM 2309 C CE2   . PHE A 1 299 ? -59.302 -26.819 -45.346 1.00 28.63 299 A 1 
ATOM 2310 C CZ    . PHE A 1 299 ? -59.998 -25.713 -45.873 1.00 28.40 299 A 1 
ATOM 2311 N N     . SER A 1 300 ? -54.702 -23.807 -46.998 1.00 42.42 300 A 1 
ATOM 2312 C CA    . SER A 1 300 ? -53.904 -23.008 -47.946 1.00 45.91 300 A 1 
ATOM 2313 C C     . SER A 1 300 ? -54.345 -21.559 -48.187 1.00 45.16 300 A 1 
ATOM 2314 O O     . SER A 1 300 ? -53.968 -21.011 -49.212 1.00 44.15 300 A 1 
ATOM 2315 C CB    . SER A 1 300 ? -53.915 -23.743 -49.291 1.00 43.39 300 A 1 
ATOM 2316 O OG    . SER A 1 300 ? -55.235 -23.868 -49.779 1.00 40.05 300 A 1 
ATOM 2317 N N     . MET A 1 301 ? -55.175 -20.964 -47.361 1.00 42.96 301 A 1 
ATOM 2318 C CA    . MET A 1 301 ? -56.018 -19.822 -47.759 1.00 45.53 301 A 1 
ATOM 2319 C C     . MET A 1 301 ? -55.253 -18.650 -48.401 1.00 46.66 301 A 1 
ATOM 2320 O O     . MET A 1 301 ? -54.216 -18.202 -47.925 1.00 44.90 301 A 1 
ATOM 2321 C CB    . MET A 1 301 ? -56.897 -19.318 -46.608 1.00 41.90 301 A 1 
ATOM 2322 C CG    . MET A 1 301 ? -58.217 -20.104 -46.524 1.00 39.87 301 A 1 
ATOM 2323 S SD    . MET A 1 301 ? -59.459 -19.301 -45.465 1.00 40.90 301 A 1 
ATOM 2324 C CE    . MET A 1 301 ? -60.876 -20.362 -45.768 1.00 36.69 301 A 1 
ATOM 2325 N N     . GLU A 1 302 ? -55.890 -18.136 -49.491 1.00 33.95 302 A 1 
ATOM 2326 C CA    . GLU A 1 302 ? -55.271 -17.500 -50.670 1.00 37.91 302 A 1 
ATOM 2327 C C     . GLU A 1 302 ? -55.255 -15.943 -50.679 1.00 37.45 302 A 1 
ATOM 2328 O O     . GLU A 1 302 ? -54.671 -15.357 -51.569 1.00 35.02 302 A 1 
ATOM 2329 C CB    . GLU A 1 302 ? -56.114 -18.029 -51.849 1.00 34.62 302 A 1 
ATOM 2330 C CG    . GLU A 1 302 ? -55.569 -17.802 -53.258 1.00 32.77 302 A 1 
ATOM 2331 C CD    . GLU A 1 302 ? -56.500 -18.382 -54.348 1.00 32.39 302 A 1 
ATOM 2332 O OE1   . GLU A 1 302 ? -56.067 -18.385 -55.514 1.00 31.03 302 A 1 
ATOM 2333 O OE2   . GLU A 1 302 ? -57.628 -18.801 -54.024 1.00 31.39 302 A 1 
ATOM 2334 N N     . ALA A 1 303 ? -55.934 -15.254 -49.801 1.00 39.37 303 A 1 
ATOM 2335 C CA    . ALA A 1 303 ? -56.587 -13.964 -50.059 1.00 42.53 303 A 1 
ATOM 2336 C C     . ALA A 1 303 ? -55.654 -12.857 -50.613 1.00 42.47 303 A 1 
ATOM 2337 O O     . ALA A 1 303 ? -54.717 -12.415 -49.953 1.00 41.17 303 A 1 
ATOM 2338 C CB    . ALA A 1 303 ? -57.319 -13.508 -48.797 1.00 40.00 303 A 1 
ATOM 2339 N N     . GLY A 1 304 ? -55.991 -12.375 -51.845 1.00 41.05 304 A 1 
ATOM 2340 C CA    . GLY A 1 304 ? -55.157 -11.556 -52.728 1.00 43.56 304 A 1 
ATOM 2341 C C     . GLY A 1 304 ? -55.409 -10.047 -52.741 1.00 42.36 304 A 1 
ATOM 2342 O O     . GLY A 1 304 ? -55.587 -9.505  -53.828 1.00 41.71 304 A 1 
ATOM 2343 N N     . ILE A 1 305 ? -55.493 -9.367  -51.616 1.00 34.39 305 A 1 
ATOM 2344 C CA    . ILE A 1 305 ? -55.995 -7.975  -51.580 1.00 39.49 305 A 1 
ATOM 2345 C C     . ILE A 1 305 ? -55.019 -6.940  -52.192 1.00 38.76 305 A 1 
ATOM 2346 O O     . ILE A 1 305 ? -53.837 -7.170  -52.397 1.00 37.28 305 A 1 
ATOM 2347 C CB    . ILE A 1 305 ? -56.535 -7.598  -50.173 1.00 37.13 305 A 1 
ATOM 2348 C CG1   . ILE A 1 305 ? -57.593 -8.616  -49.709 1.00 35.42 305 A 1 
ATOM 2349 C CG2   . ILE A 1 305 ? -57.175 -6.192  -50.170 1.00 37.97 305 A 1 
ATOM 2350 C CD1   . ILE A 1 305 ? -58.192 -8.332  -48.323 1.00 36.80 305 A 1 
ATOM 2351 N N     . VAL A 1 306 ? -55.541 -5.776  -52.474 1.00 38.21 306 A 1 
ATOM 2352 C CA    . VAL A 1 306 ? -55.475 -4.823  -53.590 1.00 42.71 306 A 1 
ATOM 2353 C C     . VAL A 1 306 ? -54.212 -3.934  -53.599 1.00 41.62 306 A 1 
ATOM 2354 O O     . VAL A 1 306 ? -53.713 -3.560  -52.549 1.00 39.96 306 A 1 
ATOM 2355 C CB    . VAL A 1 306 ? -56.767 -3.966  -53.544 1.00 39.49 306 A 1 
ATOM 2356 C CG1   . VAL A 1 306 ? -56.888 -2.893  -54.623 1.00 36.17 306 A 1 
ATOM 2357 C CG2   . VAL A 1 306 ? -58.026 -4.835  -53.665 1.00 40.36 306 A 1 
ATOM 2358 N N     . PRO A 1 307 ? -53.712 -3.522  -54.800 1.00 41.30 307 A 1 
ATOM 2359 C CA    . PRO A 1 307 ? -52.397 -2.906  -55.004 1.00 43.59 307 A 1 
ATOM 2360 C C     . PRO A 1 307 ? -52.359 -1.374  -54.865 1.00 43.54 307 A 1 
ATOM 2361 O O     . PRO A 1 307 ? -51.796 -0.719  -55.740 1.00 41.38 307 A 1 
ATOM 2362 C CB    . PRO A 1 307 ? -52.028 -3.365  -56.417 1.00 40.14 307 A 1 
ATOM 2363 C CG    . PRO A 1 307 ? -53.354 -3.270  -57.158 1.00 39.82 307 A 1 
ATOM 2364 C CD    . PRO A 1 307 ? -54.323 -3.802  -56.094 1.00 45.07 307 A 1 
ATOM 2365 N N     . ASP A 1 308 ? -53.029 -0.764  -53.905 1.00 48.37 308 A 1 
ATOM 2366 C CA    . ASP A 1 308 ? -53.369 0.662   -53.988 1.00 50.95 308 A 1 
ATOM 2367 C C     . ASP A 1 308 ? -52.142 1.585   -54.145 1.00 50.29 308 A 1 
ATOM 2368 O O     . ASP A 1 308 ? -51.225 1.625   -53.322 1.00 47.90 308 A 1 
ATOM 2369 C CB    . ASP A 1 308 ? -54.314 1.081   -52.856 1.00 46.62 308 A 1 
ATOM 2370 C CG    . ASP A 1 308 ? -55.398 2.066   -53.319 1.00 42.42 308 A 1 
ATOM 2371 O OD1   . ASP A 1 308 ? -55.326 2.534   -54.486 1.00 41.42 308 A 1 
ATOM 2372 O OD2   . ASP A 1 308 ? -56.301 2.331   -52.504 1.00 42.12 308 A 1 
ATOM 2373 N N     . ASN A 1 309 ? -52.143 2.339   -55.277 1.00 44.93 309 A 1 
ATOM 2374 C CA    . ASN A 1 309 ? -50.964 2.867   -55.965 1.00 47.10 309 A 1 
ATOM 2375 C C     . ASN A 1 309 ? -50.476 4.241   -55.462 1.00 44.73 309 A 1 
ATOM 2376 O O     . ASN A 1 309 ? -49.901 4.997   -56.244 1.00 42.02 309 A 1 
ATOM 2377 C CB    . ASN A 1 309 ? -51.285 2.913   -57.471 1.00 43.96 309 A 1 
ATOM 2378 C CG    . ASN A 1 309 ? -50.638 1.829   -58.302 1.00 40.29 309 A 1 
ATOM 2379 O OD1   . ASN A 1 309 ? -49.564 1.330   -58.043 1.00 40.41 309 A 1 
ATOM 2380 N ND2   . ASN A 1 309 ? -51.266 1.468   -59.405 1.00 41.13 309 A 1 
ATOM 2381 N N     . THR A 1 310 ? -50.793 4.652   -54.239 1.00 44.49 310 A 1 
ATOM 2382 C CA    . THR A 1 310 ? -50.746 6.078   -53.876 1.00 46.93 310 A 1 
ATOM 2383 C C     . THR A 1 310 ? -49.354 6.672   -54.047 1.00 46.25 310 A 1 
ATOM 2384 O O     . THR A 1 310 ? -48.443 6.463   -53.245 1.00 44.62 310 A 1 
ATOM 2385 C CB    . THR A 1 310 ? -51.307 6.387   -52.479 1.00 42.45 310 A 1 
ATOM 2386 O OG1   . THR A 1 310 ? -51.869 5.268   -51.849 1.00 39.52 310 A 1 
ATOM 2387 C CG2   . THR A 1 310 ? -52.401 7.441   -52.577 1.00 41.94 310 A 1 
ATOM 2388 N N     . VAL A 1 311 ? -49.223 7.480   -55.124 1.00 40.09 311 A 1 
ATOM 2389 C CA    . VAL A 1 311 ? -47.981 8.082   -55.654 1.00 43.96 311 A 1 
ATOM 2390 C C     . VAL A 1 311 ? -47.536 9.269   -54.794 1.00 43.58 311 A 1 
ATOM 2391 O O     . VAL A 1 311 ? -47.465 10.399  -55.274 1.00 41.61 311 A 1 
ATOM 2392 C CB    . VAL A 1 311 ? -48.166 8.479   -57.142 1.00 40.07 311 A 1 
ATOM 2393 C CG1   . VAL A 1 311 ? -46.850 8.803   -57.839 1.00 37.63 311 A 1 
ATOM 2394 C CG2   . VAL A 1 311 ? -48.840 7.371   -57.961 1.00 41.45 311 A 1 
ATOM 2395 N N     . GLN A 1 312 ? -47.299 9.079   -53.498 1.00 48.49 312 A 1 
ATOM 2396 C CA    . GLN A 1 312 ? -46.896 10.212  -52.668 1.00 50.61 312 A 1 
ATOM 2397 C C     . GLN A 1 312 ? -45.568 10.783  -53.152 1.00 51.90 312 A 1 
ATOM 2398 O O     . GLN A 1 312 ? -44.553 10.095  -53.245 1.00 49.89 312 A 1 
ATOM 2399 C CB    . GLN A 1 312 ? -46.886 9.885   -51.174 1.00 46.06 312 A 1 
ATOM 2400 C CG    . GLN A 1 312 ? -48.285 10.029  -50.562 1.00 43.44 312 A 1 
ATOM 2401 C CD    . GLN A 1 312 ? -48.287 10.071  -49.034 1.00 41.15 312 A 1 
ATOM 2402 O OE1   . GLN A 1 312 ? -47.299 9.854   -48.361 1.00 39.85 312 A 1 
ATOM 2403 N NE2   . GLN A 1 312 ? -49.412 10.387  -48.430 1.00 37.22 312 A 1 
ATOM 2404 N N     . SER A 1 313 ? -45.618 12.068  -53.489 1.00 45.37 313 A 1 
ATOM 2405 C CA    . SER A 1 313 ? -44.531 12.822  -54.099 1.00 47.12 313 A 1 
ATOM 2406 C C     . SER A 1 313 ? -43.302 12.821  -53.196 1.00 47.32 313 A 1 
ATOM 2407 O O     . SER A 1 313 ? -43.267 13.489  -52.166 1.00 45.14 313 A 1 
ATOM 2408 C CB    . SER A 1 313 ? -44.988 14.255  -54.379 1.00 43.46 313 A 1 
ATOM 2409 O OG    . SER A 1 313 ? -45.488 14.867  -53.200 1.00 41.59 313 A 1 
ATOM 2410 N N     . SER A 1 314 ? -42.276 12.099  -53.633 1.00 45.97 314 A 1 
ATOM 2411 C CA    . SER A 1 314 ? -40.954 12.118  -53.020 1.00 48.37 314 A 1 
ATOM 2412 C C     . SER A 1 314 ? -40.315 13.485  -53.250 1.00 47.43 314 A 1 
ATOM 2413 O O     . SER A 1 314 ? -39.582 13.686  -54.218 1.00 45.96 314 A 1 
ATOM 2414 C CB    . SER A 1 314 ? -40.090 10.991  -53.579 1.00 44.34 314 A 1 
ATOM 2415 O OG    . SER A 1 314 ? -40.030 11.049  -54.996 1.00 42.34 314 A 1 
ATOM 2416 N N     . ILE A 1 315 ? -40.633 14.450  -52.393 1.00 44.96 315 A 1 
ATOM 2417 C CA    . ILE A 1 315 ? -39.964 15.753  -52.414 1.00 47.14 315 A 1 
ATOM 2418 C C     . ILE A 1 315 ? -38.478 15.458  -52.210 1.00 47.02 315 A 1 
ATOM 2419 O O     . ILE A 1 315 ? -38.056 15.017  -51.135 1.00 44.80 315 A 1 
ATOM 2420 C CB    . ILE A 1 315 ? -40.536 16.721  -51.367 1.00 42.49 315 A 1 
ATOM 2421 C CG1   . ILE A 1 315 ? -42.016 17.029  -51.692 1.00 40.72 315 A 1 
ATOM 2422 C CG2   . ILE A 1 315 ? -39.722 18.031  -51.340 1.00 41.78 315 A 1 
ATOM 2423 C CD1   . ILE A 1 315 ? -42.732 17.891  -50.648 1.00 39.37 315 A 1 
ATOM 2424 N N     . LEU A 1 316 ? -37.712 15.688  -53.295 1.00 47.10 316 A 1 
ATOM 2425 C CA    . LEU A 1 316 ? -36.259 15.633  -53.319 1.00 49.54 316 A 1 
ATOM 2426 C C     . LEU A 1 316 ? -35.720 16.654  -52.318 1.00 49.51 316 A 1 
ATOM 2427 O O     . LEU A 1 316 ? -35.450 17.805  -52.665 1.00 47.23 316 A 1 
ATOM 2428 C CB    . LEU A 1 316 ? -35.755 15.923  -54.745 1.00 43.97 316 A 1 
ATOM 2429 C CG    . LEU A 1 316 ? -35.813 14.728  -55.707 1.00 41.04 316 A 1 
ATOM 2430 C CD1   . LEU A 1 316 ? -35.670 15.202  -57.148 1.00 40.45 316 A 1 
ATOM 2431 C CD2   . LEU A 1 316 ? -34.675 13.737  -55.412 1.00 43.90 316 A 1 
ATOM 2432 N N     . ARG A 1 317 ? -35.607 16.265  -51.049 1.00 45.31 317 A 1 
ATOM 2433 C CA    . ARG A 1 317 ? -34.958 17.097  -50.041 1.00 47.63 317 A 1 
ATOM 2434 C C     . ARG A 1 317 ? -33.518 17.287  -50.510 1.00 46.97 317 A 1 
ATOM 2435 O O     . ARG A 1 317 ? -32.854 16.281  -50.740 1.00 44.36 317 A 1 
ATOM 2436 C CB    . ARG A 1 317 ? -35.068 16.449  -48.654 1.00 43.24 317 A 1 
ATOM 2437 C CG    . ARG A 1 317 ? -34.782 17.470  -47.533 1.00 39.64 317 A 1 
ATOM 2438 C CD    . ARG A 1 317 ? -35.032 16.839  -46.151 1.00 37.56 317 A 1 
ATOM 2439 N NE    . ARG A 1 317 ? -34.932 17.833  -45.087 1.00 35.22 317 A 1 
ATOM 2440 C CZ    . ARG A 1 317 ? -35.187 17.636  -43.803 1.00 31.68 317 A 1 
ATOM 2441 N NH1   . ARG A 1 317 ? -35.536 16.463  -43.342 1.00 30.94 317 A 1 
ATOM 2442 N NH2   . ARG A 1 317 ? -35.091 18.619  -42.944 1.00 29.14 317 A 1 
ATOM 2443 N N     . PRO A 1 318 ? -33.055 18.518  -50.746 1.00 39.83 318 A 1 
ATOM 2444 C CA    . PRO A 1 318 ? -31.774 18.753  -51.381 1.00 42.39 318 A 1 
ATOM 2445 C C     . PRO A 1 318 ? -30.678 18.085  -50.563 1.00 42.04 318 A 1 
ATOM 2446 O O     . PRO A 1 318 ? -30.756 18.036  -49.332 1.00 40.43 318 A 1 
ATOM 2447 C CB    . PRO A 1 318 ? -31.606 20.277  -51.476 1.00 37.98 318 A 1 
ATOM 2448 C CG    . PRO A 1 318 ? -32.507 20.806  -50.372 1.00 37.60 318 A 1 
ATOM 2449 C CD    . PRO A 1 318 ? -33.657 19.780  -50.364 1.00 42.53 318 A 1 
ATOM 2450 N N     . ALA A 1 319 ? -29.677 17.564  -51.275 1.00 45.06 319 A 1 
ATOM 2451 C CA    . ALA A 1 319 ? -28.486 16.964  -50.681 1.00 46.93 319 A 1 
ATOM 2452 C C     . ALA A 1 319 ? -27.731 18.036  -49.890 1.00 46.55 319 A 1 
ATOM 2453 O O     . ALA A 1 319 ? -26.838 18.703  -50.412 1.00 44.05 319 A 1 
ATOM 2454 C CB    . ALA A 1 319 ? -27.647 16.318  -51.783 1.00 42.59 319 A 1 
ATOM 2455 N N     . GLY A 1 320 ? -28.163 18.280  -48.679 1.00 45.96 320 A 1 
ATOM 2456 C CA    . GLY A 1 320 ? -27.537 19.212  -47.766 1.00 47.40 320 A 1 
ATOM 2457 C C     . GLY A 1 320 ? -26.086 18.813  -47.557 1.00 47.88 320 A 1 
ATOM 2458 O O     . GLY A 1 320 ? -25.742 17.630  -47.593 1.00 45.44 320 A 1 
ATOM 2459 N N     . ALA A 1 321 ? -25.238 19.842  -47.384 1.00 42.83 321 A 1 
ATOM 2460 C CA    . ALA A 1 321 ? -23.802 19.673  -47.265 1.00 45.22 321 A 1 
ATOM 2461 C C     . ALA A 1 321 ? -23.486 18.551  -46.278 1.00 45.16 321 A 1 
ATOM 2462 O O     . ALA A 1 321 ? -23.893 18.606  -45.113 1.00 43.48 321 A 1 
ATOM 2463 C CB    . ALA A 1 321 ? -23.184 21.001  -46.830 1.00 40.73 321 A 1 
ATOM 2464 N N     . ILE A 1 322 ? -22.751 17.560  -46.776 1.00 43.57 322 A 1 
ATOM 2465 C CA    . ILE A 1 322 ? -22.096 16.562  -45.932 1.00 45.58 322 A 1 
ATOM 2466 C C     . ILE A 1 322 ? -21.062 17.343  -45.129 1.00 46.35 322 A 1 
ATOM 2467 O O     . ILE A 1 322 ? -19.925 17.514  -45.554 1.00 44.13 322 A 1 
ATOM 2468 C CB    . ILE A 1 322 ? -21.470 15.423  -46.761 1.00 41.99 322 A 1 
ATOM 2469 C CG1   . ILE A 1 322 ? -22.542 14.725  -47.634 1.00 40.15 322 A 1 
ATOM 2470 C CG2   . ILE A 1 322 ? -20.784 14.401  -45.838 1.00 42.77 322 A 1 
ATOM 2471 C CD1   . ILE A 1 322 ? -21.971 13.726  -48.641 1.00 40.40 322 A 1 
ATOM 2472 N N     . GLY A 1 323 ? -21.489 17.918  -44.000 1.00 44.05 323 A 1 
ATOM 2473 C CA    . GLY A 1 323 ? -20.592 18.458  -43.019 1.00 45.31 323 A 1 
ATOM 2474 C C     . GLY A 1 323 ? -19.707 17.300  -42.597 1.00 44.51 323 A 1 
ATOM 2475 O O     . GLY A 1 323 ? -20.162 16.390  -41.906 1.00 43.39 323 A 1 
ATOM 2476 N N     . LEU A 1 324 ? -18.448 17.363  -43.057 1.00 47.00 324 A 1 
ATOM 2477 C CA    . LEU A 1 324 ? -17.325 16.564  -42.574 1.00 47.88 324 A 1 
ATOM 2478 C C     . LEU A 1 324 ? -16.976 16.969  -41.127 1.00 48.57 324 A 1 
ATOM 2479 O O     . LEU A 1 324 ? -15.814 17.154  -40.780 1.00 44.95 324 A 1 
ATOM 2480 C CB    . LEU A 1 324 ? -16.123 16.716  -43.526 1.00 42.00 324 A 1 
ATOM 2481 C CG    . LEU A 1 324 ? -16.198 15.877  -44.804 1.00 38.58 324 A 1 
ATOM 2482 C CD1   . LEU A 1 324 ? -15.148 16.371  -45.798 1.00 38.75 324 A 1 
ATOM 2483 C CD2   . LEU A 1 324 ? -15.891 14.405  -44.509 1.00 40.64 324 A 1 
ATOM 2484 N N     . PHE A 1 325 ? -17.955 17.074  -40.255 1.00 50.83 325 A 1 
ATOM 2485 C CA    . PHE A 1 325 ? -17.805 16.688  -38.882 1.00 51.91 325 A 1 
ATOM 2486 C C     . PHE A 1 325 ? -17.577 15.181  -38.914 1.00 53.91 325 A 1 
ATOM 2487 O O     . PHE A 1 325 ? -18.478 14.388  -38.656 1.00 49.14 325 A 1 
ATOM 2488 C CB    . PHE A 1 325 ? -19.010 17.102  -38.037 1.00 45.03 325 A 1 
ATOM 2489 C CG    . PHE A 1 325 ? -19.030 18.584  -37.731 1.00 41.92 325 A 1 
ATOM 2490 C CD1   . PHE A 1 325 ? -18.243 19.098  -36.684 1.00 38.98 325 A 1 
ATOM 2491 C CD2   . PHE A 1 325 ? -19.801 19.461  -38.518 1.00 36.95 325 A 1 
ATOM 2492 C CE1   . PHE A 1 325 ? -18.246 20.476  -36.422 1.00 33.23 325 A 1 
ATOM 2493 C CE2   . PHE A 1 325 ? -19.797 20.839  -38.255 1.00 32.05 325 A 1 
ATOM 2494 C CZ    . PHE A 1 325 ? -19.023 21.344  -37.204 1.00 33.38 325 A 1 
ATOM 2495 N N     . SER A 1 326 ? -16.348 14.802  -39.264 1.00 42.12 326 A 1 
ATOM 2496 C CA    . SER A 1 326 ? -15.749 13.586  -38.779 1.00 44.85 326 A 1 
ATOM 2497 C C     . SER A 1 326 ? -15.819 13.686  -37.258 1.00 45.71 326 A 1 
ATOM 2498 O O     . SER A 1 326 ? -14.889 14.169  -36.611 1.00 43.60 326 A 1 
ATOM 2499 C CB    . SER A 1 326 ? -14.309 13.454  -39.279 1.00 41.59 326 A 1 
ATOM 2500 O OG    . SER A 1 326 ? -13.545 14.603  -38.985 1.00 39.75 326 A 1 
ATOM 2501 N N     . SER A 1 327 ? -16.979 13.363  -36.702 1.00 43.96 327 A 1 
ATOM 2502 C CA    . SER A 1 327 ? -17.130 13.133  -35.285 1.00 45.53 327 A 1 
ATOM 2503 C C     . SER A 1 327 ? -15.976 12.209  -34.945 1.00 45.94 327 A 1 
ATOM 2504 O O     . SER A 1 327 ? -15.846 11.183  -35.617 1.00 43.13 327 A 1 
ATOM 2505 C CB    . SER A 1 327 ? -18.475 12.466  -34.974 1.00 42.04 327 A 1 
ATOM 2506 O OG    . SER A 1 327 ? -18.690 11.320  -35.772 1.00 40.53 327 A 1 
ATOM 2507 N N     . PRO A 1 328 ? -15.061 12.610  -34.049 1.00 43.13 328 A 1 
ATOM 2508 C CA    . PRO A 1 328 ? -13.948 11.762  -33.683 1.00 43.84 328 A 1 
ATOM 2509 C C     . PRO A 1 328 ? -14.572 10.412  -33.408 1.00 44.59 328 A 1 
ATOM 2510 O O     . PRO A 1 328 ? -15.555 10.361  -32.668 1.00 42.73 328 A 1 
ATOM 2511 C CB    . PRO A 1 328 ? -13.325 12.394  -32.433 1.00 39.65 328 A 1 
ATOM 2512 C CG    . PRO A 1 328 ? -14.450 13.237  -31.847 1.00 39.54 328 A 1 
ATOM 2513 C CD    . PRO A 1 328 ? -15.226 13.690  -33.085 1.00 43.74 328 A 1 
ATOM 2514 N N     . SER A 1 329 ? -14.120 9.393   -34.147 1.00 41.98 329 A 1 
ATOM 2515 C CA    . SER A 1 329 ? -14.756 8.086   -34.114 1.00 43.58 329 A 1 
ATOM 2516 C C     . SER A 1 329 ? -14.894 7.744   -32.645 1.00 44.57 329 A 1 
ATOM 2517 O O     . SER A 1 329 ? -13.880 7.530   -31.980 1.00 42.52 329 A 1 
ATOM 2518 C CB    . SER A 1 329 ? -13.921 7.039   -34.856 1.00 39.90 329 A 1 
ATOM 2519 O OG    . SER A 1 329 ? -12.602 6.972   -34.333 1.00 37.25 329 A 1 
ATOM 2520 N N     . LEU A 1 330 ? -16.111 7.831   -32.128 1.00 49.73 330 A 1 
ATOM 2521 C CA    . LEU A 1 330 ? -16.417 7.351   -30.800 1.00 48.85 330 A 1 
ATOM 2522 C C     . LEU A 1 330 ? -15.937 5.925   -30.871 1.00 49.43 330 A 1 
ATOM 2523 O O     . LEU A 1 330 ? -16.532 5.136   -31.606 1.00 45.95 330 A 1 
ATOM 2524 C CB    . LEU A 1 330 ? -17.929 7.433   -30.531 1.00 43.88 330 A 1 
ATOM 2525 C CG    . LEU A 1 330 ? -18.410 8.805   -30.031 1.00 40.58 330 A 1 
ATOM 2526 C CD1   . LEU A 1 330 ? -19.935 8.891   -30.091 1.00 40.13 330 A 1 
ATOM 2527 C CD2   . LEU A 1 330 ? -17.974 9.039   -28.573 1.00 40.40 330 A 1 
ATOM 2528 N N     . GLN A 1 331 ? -14.768 5.651   -30.266 1.00 46.55 331 A 1 
ATOM 2529 C CA    . GLN A 1 331 ? -14.252 4.291   -30.182 1.00 47.17 331 A 1 
ATOM 2530 C C     . GLN A 1 331 ? -15.424 3.513   -29.621 1.00 47.80 331 A 1 
ATOM 2531 O O     . GLN A 1 331 ? -15.813 3.768   -28.477 1.00 45.89 331 A 1 
ATOM 2532 C CB    . GLN A 1 331 ? -13.037 4.192   -29.258 1.00 43.88 331 A 1 
ATOM 2533 C CG    . GLN A 1 331 ? -11.738 4.642   -29.928 1.00 40.03 331 A 1 
ATOM 2534 C CD    . GLN A 1 331 ? -10.523 4.418   -29.043 1.00 38.07 331 A 1 
ATOM 2535 O OE1   . GLN A 1 331 ? -10.588 4.242   -27.835 1.00 35.45 331 A 1 
ATOM 2536 N NE2   . GLN A 1 331 ? -9.327  4.408   -29.605 1.00 34.82 331 A 1 
ATOM 2537 N N     . THR A 1 332 ? -16.063 2.754   -30.483 1.00 46.51 332 A 1 
ATOM 2538 C CA    . THR A 1 332 ? -17.267 2.021   -30.121 1.00 48.42 332 A 1 
ATOM 2539 C C     . THR A 1 332 ? -16.870 1.296   -28.854 1.00 50.15 332 A 1 
ATOM 2540 O O     . THR A 1 332 ? -15.874 0.571   -28.930 1.00 47.94 332 A 1 
ATOM 2541 C CB    . THR A 1 332 ? -17.668 1.015   -31.205 1.00 43.65 332 A 1 
ATOM 2542 O OG1   . THR A 1 332 ? -16.525 0.382   -31.746 1.00 39.74 332 A 1 
ATOM 2543 C CG2   . THR A 1 332 ? -18.393 1.699   -32.354 1.00 41.19 332 A 1 
ATOM 2544 N N     . PRO A 1 333 ? -17.499 1.628   -27.711 1.00 54.64 333 A 1 
ATOM 2545 C CA    . PRO A 1 333 ? -17.094 1.024   -26.461 1.00 53.97 333 A 1 
ATOM 2546 C C     . PRO A 1 333 ? -17.077 -0.466  -26.761 1.00 55.00 333 A 1 
ATOM 2547 O O     . PRO A 1 333 ? -18.089 -0.980  -27.235 1.00 54.21 333 A 1 
ATOM 2548 C CB    . PRO A 1 333 ? -18.151 1.427   -25.429 1.00 50.18 333 A 1 
ATOM 2549 C CG    . PRO A 1 333 ? -19.355 1.830   -26.277 1.00 48.38 333 A 1 
ATOM 2550 C CD    . PRO A 1 333 ? -18.715 2.378   -27.553 1.00 49.54 333 A 1 
ATOM 2551 N N     . LEU A 1 334 ? -15.879 -1.077  -26.678 1.00 57.60 334 A 1 
ATOM 2552 C CA    . LEU A 1 334 ? -15.713 -2.465  -27.061 1.00 56.61 334 A 1 
ATOM 2553 C C     . LEU A 1 334 ? -16.604 -3.230  -26.101 1.00 58.28 334 A 1 
ATOM 2554 O O     . LEU A 1 334 ? -16.198 -3.548  -24.983 1.00 54.35 334 A 1 
ATOM 2555 C CB    . LEU A 1 334 ? -14.235 -2.896  -26.969 1.00 50.50 334 A 1 
ATOM 2556 C CG    . LEU A 1 334 ? -13.368 -2.483  -28.169 1.00 45.40 334 A 1 
ATOM 2557 C CD1   . LEU A 1 334 ? -11.882 -2.653  -27.828 1.00 43.22 334 A 1 
ATOM 2558 C CD2   . LEU A 1 334 ? -13.663 -3.346  -29.403 1.00 43.27 334 A 1 
ATOM 2559 N N     . HIS A 1 335 ? -17.861 -3.399  -26.494 1.00 58.36 335 A 1 
ATOM 2560 C CA    . HIS A 1 335 ? -18.826 -4.234  -25.821 1.00 58.86 335 A 1 
ATOM 2561 C C     . HIS A 1 335 ? -18.338 -5.650  -26.059 1.00 60.75 335 A 1 
ATOM 2562 O O     . HIS A 1 335 ? -18.722 -6.318  -27.015 1.00 56.13 335 A 1 
ATOM 2563 C CB    . HIS A 1 335 ? -20.249 -3.981  -26.325 1.00 52.40 335 A 1 
ATOM 2564 C CG    . HIS A 1 335 ? -21.009 -3.018  -25.456 1.00 46.31 335 A 1 
ATOM 2565 N ND1   . HIS A 1 335 ? -21.551 -3.308  -24.230 1.00 41.65 335 A 1 
ATOM 2566 C CD2   . HIS A 1 335 ? -21.295 -1.705  -25.718 1.00 39.82 335 A 1 
ATOM 2567 C CE1   . HIS A 1 335 ? -22.150 -2.188  -23.771 1.00 36.29 335 A 1 
ATOM 2568 N NE2   . HIS A 1 335 ? -22.021 -1.200  -24.640 1.00 37.44 335 A 1 
ATOM 2569 N N     . PHE A 1 336 ? -17.375 -6.026  -25.223 1.00 60.86 336 A 1 
ATOM 2570 C CA    . PHE A 1 336 ? -16.928 -7.391  -25.157 1.00 60.57 336 A 1 
ATOM 2571 C C     . PHE A 1 336 ? -18.176 -8.222  -24.934 1.00 64.48 336 A 1 
ATOM 2572 O O     . PHE A 1 336 ? -18.927 -8.000  -23.978 1.00 59.06 336 A 1 
ATOM 2573 C CB    . PHE A 1 336 ? -15.878 -7.550  -24.059 1.00 52.22 336 A 1 
ATOM 2574 C CG    . PHE A 1 336 ? -14.564 -6.909  -24.432 1.00 49.19 336 A 1 
ATOM 2575 C CD1   . PHE A 1 336 ? -13.696 -7.559  -25.318 1.00 46.95 336 A 1 
ATOM 2576 C CD2   . PHE A 1 336 ? -14.236 -5.630  -23.962 1.00 44.18 336 A 1 
ATOM 2577 C CE1   . PHE A 1 336 ? -12.490 -6.947  -25.720 1.00 39.15 336 A 1 
ATOM 2578 C CE2   . PHE A 1 336 ? -13.033 -5.011  -24.359 1.00 39.63 336 A 1 
ATOM 2579 C CZ    . PHE A 1 336 ? -12.165 -5.677  -25.235 1.00 39.30 336 A 1 
ATOM 2580 N N     . SER A 1 337 ? -18.429 -9.123  -25.867 1.00 70.11 337 A 1 
ATOM 2581 C CA    . SER A 1 337 ? -19.610 -9.970  -25.837 1.00 73.07 337 A 1 
ATOM 2582 C C     . SER A 1 337 ? -19.710 -10.647 -24.472 1.00 76.24 337 A 1 
ATOM 2583 O O     . SER A 1 337 ? -18.692 -11.028 -23.892 1.00 71.27 337 A 1 
ATOM 2584 C CB    . SER A 1 337 ? -19.528 -11.007 -26.961 1.00 63.62 337 A 1 
ATOM 2585 O OG    . SER A 1 337 ? -20.602 -11.920 -26.891 1.00 53.12 337 A 1 
ATOM 2586 N N     . SER A 1 338 ? -20.920 -10.837 -23.971 1.00 79.80 338 A 1 
ATOM 2587 C CA    . SER A 1 338 ? -21.142 -11.608 -22.734 1.00 82.09 338 A 1 
ATOM 2588 C C     . SER A 1 338 ? -20.386 -12.935 -22.759 1.00 84.15 338 A 1 
ATOM 2589 O O     . SER A 1 338 ? -19.719 -13.284 -21.787 1.00 81.81 338 A 1 
ATOM 2590 C CB    . SER A 1 338 ? -22.637 -11.860 -22.541 1.00 75.28 338 A 1 
ATOM 2591 O OG    . SER A 1 338 ? -22.851 -12.450 -21.283 1.00 62.79 338 A 1 
ATOM 2592 N N     . LYS A 1 339 ? -20.354 -13.595 -23.933 1.00 85.52 339 A 1 
ATOM 2593 C CA    . LYS A 1 339 ? -19.592 -14.838 -24.137 1.00 86.98 339 A 1 
ATOM 2594 C C     . LYS A 1 339 ? -18.079 -14.658 -23.935 1.00 88.45 339 A 1 
ATOM 2595 O O     . LYS A 1 339 ? -17.420 -15.515 -23.354 1.00 86.79 339 A 1 
ATOM 2596 C CB    . LYS A 1 339 ? -19.853 -15.386 -25.543 1.00 83.89 339 A 1 
ATOM 2597 C CG    . LYS A 1 339 ? -21.309 -15.835 -25.742 1.00 72.41 339 A 1 
ATOM 2598 C CD    . LYS A 1 339 ? -21.495 -16.473 -27.119 1.00 66.97 339 A 1 
ATOM 2599 C CE    . LYS A 1 339 ? -22.932 -16.962 -27.275 1.00 57.75 339 A 1 
ATOM 2600 N NZ    . LYS A 1 339 ? -23.168 -17.615 -28.577 1.00 51.08 339 A 1 
ATOM 2601 N N     . GLU A 1 340 ? -17.490 -13.548 -24.402 1.00 87.30 340 A 1 
ATOM 2602 C CA    . GLU A 1 340 ? -16.065 -13.277 -24.212 1.00 87.64 340 A 1 
ATOM 2603 C C     . GLU A 1 340 ? -15.734 -12.993 -22.747 1.00 88.76 340 A 1 
ATOM 2604 O O     . GLU A 1 340 ? -14.712 -13.454 -22.234 1.00 87.07 340 A 1 
ATOM 2605 C CB    . GLU A 1 340 ? -15.622 -12.080 -25.043 1.00 85.00 340 A 1 
ATOM 2606 C CG    . GLU A 1 340 ? -15.670 -12.317 -26.548 1.00 74.49 340 A 1 
ATOM 2607 C CD    . GLU A 1 340 ? -15.190 -11.081 -27.322 1.00 69.41 340 A 1 
ATOM 2608 O OE1   . GLU A 1 340 ? -14.834 -11.259 -28.504 1.00 61.90 340 A 1 
ATOM 2609 O OE2   . GLU A 1 340 ? -15.151 -9.987  -26.714 1.00 62.62 340 A 1 
ATOM 2610 N N     . ARG A 1 341 ? -16.617 -12.266 -22.037 1.00 86.81 341 A 1 
ATOM 2611 C CA    . ARG A 1 341 ? -16.480 -12.034 -20.599 1.00 87.96 341 A 1 
ATOM 2612 C C     . ARG A 1 341 ? -16.578 -13.355 -19.833 1.00 88.73 341 A 1 
ATOM 2613 O O     . ARG A 1 341 ? -15.722 -13.618 -18.991 1.00 87.27 341 A 1 
ATOM 2614 C CB    . ARG A 1 341 ? -17.526 -11.023 -20.121 1.00 86.27 341 A 1 
ATOM 2615 C CG    . ARG A 1 341 ? -17.325 -10.675 -18.642 1.00 83.69 341 A 1 
ATOM 2616 C CD    . ARG A 1 341 ? -18.399 -9.713  -18.130 1.00 81.56 341 A 1 
ATOM 2617 N NE    . ARG A 1 341 ? -18.223 -9.485  -16.687 1.00 79.26 341 A 1 
ATOM 2618 C CZ    . ARG A 1 341 ? -18.642 -10.311 -15.716 1.00 78.66 341 A 1 
ATOM 2619 N NH1   . ARG A 1 341 ? -19.385 -11.354 -15.956 1.00 69.96 341 A 1 
ATOM 2620 N NH2   . ARG A 1 341 ? -18.303 -10.097 -14.491 1.00 73.53 341 A 1 
ATOM 2621 N N     . GLU A 1 342 ? -17.539 -14.207 -20.152 1.00 89.52 342 A 1 
ATOM 2622 C CA    . GLU A 1 342 ? -17.676 -15.539 -19.558 1.00 89.55 342 A 1 
ATOM 2623 C C     . GLU A 1 342 ? -16.417 -16.389 -19.758 1.00 90.37 342 A 1 
ATOM 2624 O O     . GLU A 1 342 ? -15.911 -16.983 -18.803 1.00 89.11 342 A 1 
ATOM 2625 C CB    . GLU A 1 342 ? -18.887 -16.257 -20.178 1.00 87.61 342 A 1 
ATOM 2626 C CG    . GLU A 1 342 ? -20.227 -15.734 -19.653 1.00 74.87 342 A 1 
ATOM 2627 C CD    . GLU A 1 342 ? -21.407 -16.199 -20.522 1.00 68.30 342 A 1 
ATOM 2628 O OE1   . GLU A 1 342 ? -22.425 -15.477 -20.554 1.00 60.88 342 A 1 
ATOM 2629 O OE2   . GLU A 1 342 ? -21.281 -17.252 -21.187 1.00 60.41 342 A 1 
ATOM 2630 N N     . ALA A 1 343 ? -15.832 -16.377 -20.966 1.00 90.22 343 A 1 
ATOM 2631 C CA    . ALA A 1 343 ? -14.574 -17.062 -21.248 1.00 89.90 343 A 1 
ATOM 2632 C C     . ALA A 1 343 ? -13.410 -16.528 -20.388 1.00 90.25 343 A 1 
ATOM 2633 O O     . ALA A 1 343 ? -12.598 -17.305 -19.878 1.00 88.79 343 A 1 
ATOM 2634 C CB    . ALA A 1 343 ? -14.273 -16.951 -22.744 1.00 88.43 343 A 1 
ATOM 2635 N N     . ARG A 1 344 ? -13.330 -15.200 -20.157 1.00 90.86 344 A 1 
ATOM 2636 C CA    . ARG A 1 344 ? -12.332 -14.584 -19.273 1.00 90.30 344 A 1 
ATOM 2637 C C     . ARG A 1 344 ? -12.530 -14.979 -17.811 1.00 91.24 344 A 1 
ATOM 2638 O O     . ARG A 1 344 ? -11.553 -15.289 -17.118 1.00 89.84 344 A 1 
ATOM 2639 C CB    . ARG A 1 344 ? -12.355 -13.051 -19.430 1.00 89.57 344 A 1 
ATOM 2640 C CG    . ARG A 1 344 ? -11.830 -12.582 -20.792 1.00 85.98 344 A 1 
ATOM 2641 C CD    . ARG A 1 344 ? -11.885 -11.060 -20.906 1.00 83.23 344 A 1 
ATOM 2642 N NE    . ARG A 1 344 ? -11.553 -10.605 -22.270 1.00 78.86 344 A 1 
ATOM 2643 C CZ    . ARG A 1 344 ? -12.398 -10.107 -23.167 1.00 74.63 344 A 1 
ATOM 2644 N NH1   . ARG A 1 344 ? -13.653 -9.887  -22.896 1.00 65.86 344 A 1 
ATOM 2645 N NH2   . ARG A 1 344 ? -11.997 -9.823  -24.361 1.00 68.82 344 A 1 
ATOM 2646 N N     . VAL A 1 345 ? -13.775 -15.027 -17.338 1.00 91.03 345 A 1 
ATOM 2647 C CA    . VAL A 1 345 ? -14.113 -15.479 -15.983 1.00 91.16 345 A 1 
ATOM 2648 C C     . VAL A 1 345 ? -13.750 -16.957 -15.793 1.00 91.52 345 A 1 
ATOM 2649 O O     . VAL A 1 345 ? -13.134 -17.313 -14.784 1.00 90.49 345 A 1 
ATOM 2650 C CB    . VAL A 1 345 ? -15.598 -15.235 -15.657 1.00 90.35 345 A 1 
ATOM 2651 C CG1   . VAL A 1 345 ? -16.006 -15.852 -14.315 1.00 84.64 345 A 1 
ATOM 2652 C CG2   . VAL A 1 345 ? -15.895 -13.730 -15.581 1.00 84.79 345 A 1 
ATOM 2653 N N     . LEU A 1 346 ? -14.043 -17.817 -16.771 1.00 92.40 346 A 1 
ATOM 2654 C CA    . LEU A 1 346 ? -13.675 -19.229 -16.724 1.00 92.09 346 A 1 
ATOM 2655 C C     . LEU A 1 346 ? -12.153 -19.406 -16.657 1.00 92.13 346 A 1 
ATOM 2656 O O     . LEU A 1 346 ? -11.646 -20.069 -15.747 1.00 91.07 346 A 1 
ATOM 2657 C CB    . LEU A 1 346 ? -14.280 -19.944 -17.945 1.00 91.16 346 A 1 
ATOM 2658 C CG    . LEU A 1 346 ? -14.023 -21.456 -17.964 1.00 80.79 346 A 1 
ATOM 2659 C CD1   . LEU A 1 346 ? -14.656 -22.163 -16.756 1.00 74.22 346 A 1 
ATOM 2660 C CD2   . LEU A 1 346 ? -14.600 -22.064 -19.243 1.00 76.62 346 A 1 
ATOM 2661 N N     . ARG A 1 347 ? -11.389 -18.706 -17.522 1.00 92.26 347 A 1 
ATOM 2662 C CA    . ARG A 1 347 ? -9.926  -18.703 -17.516 1.00 91.31 347 A 1 
ATOM 2663 C C     . ARG A 1 347 ? -9.349  -18.213 -16.185 1.00 91.81 347 A 1 
ATOM 2664 O O     . ARG A 1 347 ? -8.345  -18.745 -15.698 1.00 89.89 347 A 1 
ATOM 2665 C CB    . ARG A 1 347 ? -9.441  -17.851 -18.689 1.00 89.59 347 A 1 
ATOM 2666 C CG    . ARG A 1 347 ? -7.906  -17.807 -18.779 1.00 80.09 347 A 1 
ATOM 2667 C CD    . ARG A 1 347 ? -7.444  -17.060 -20.040 1.00 77.95 347 A 1 
ATOM 2668 N NE    . ARG A 1 347 ? -7.869  -15.660 -20.046 1.00 70.28 347 A 1 
ATOM 2669 C CZ    . ARG A 1 347 ? -7.829  -14.840 -21.089 1.00 65.74 347 A 1 
ATOM 2670 N NH1   . ARG A 1 347 ? -7.351  -15.212 -22.241 1.00 60.14 347 A 1 
ATOM 2671 N NH2   . ARG A 1 347 ? -8.262  -13.618 -21.002 1.00 58.61 347 A 1 
ATOM 2672 N N     . TYR A 1 348 ? -9.970  -17.210 -15.562 1.00 91.98 348 A 1 
ATOM 2673 C CA    . TYR A 1 348 ? -9.589  -16.758 -14.228 1.00 91.86 348 A 1 
ATOM 2674 C C     . TYR A 1 348 ? -9.806  -17.852 -13.169 1.00 92.00 348 A 1 
ATOM 2675 O O     . TYR A 1 348 ? -8.899  -18.099 -12.374 1.00 91.03 348 A 1 
ATOM 2676 C CB    . TYR A 1 348 ? -10.338 -15.471 -13.883 1.00 91.61 348 A 1 
ATOM 2677 C CG    . TYR A 1 348 ? -10.374 -15.172 -12.403 1.00 90.76 348 A 1 
ATOM 2678 C CD1   . TYR A 1 348 ? -11.523 -15.500 -11.653 1.00 87.98 348 A 1 
ATOM 2679 C CD2   . TYR A 1 348 ? -9.256  -14.614 -11.758 1.00 88.56 348 A 1 
ATOM 2680 C CE1   . TYR A 1 348 ? -11.561 -15.252 -10.275 1.00 87.20 348 A 1 
ATOM 2681 C CE2   . TYR A 1 348 ? -9.288  -14.363 -10.379 1.00 87.42 348 A 1 
ATOM 2682 C CZ    . TYR A 1 348 ? -10.448 -14.683 -9.650  1.00 87.32 348 A 1 
ATOM 2683 O OH    . TYR A 1 348 ? -10.506 -14.434 -8.300  1.00 85.61 348 A 1 
ATOM 2684 N N     . LYS A 1 349 ? -10.948 -18.541 -13.188 1.00 90.99 349 A 1 
ATOM 2685 C CA    . LYS A 1 349 ? -11.238 -19.641 -12.259 1.00 90.25 349 A 1 
ATOM 2686 C C     . LYS A 1 349 ? -10.236 -20.788 -12.408 1.00 90.46 349 A 1 
ATOM 2687 O O     . LYS A 1 349 ? -9.759  -21.319 -11.401 1.00 88.52 349 A 1 
ATOM 2688 C CB    . LYS A 1 349 ? -12.682 -20.144 -12.459 1.00 89.10 349 A 1 
ATOM 2689 C CG    . LYS A 1 349 ? -13.743 -19.157 -11.938 1.00 83.11 349 A 1 
ATOM 2690 C CD    . LYS A 1 349 ? -15.152 -19.705 -12.185 1.00 78.45 349 A 1 
ATOM 2691 C CE    . LYS A 1 349 ? -16.209 -18.745 -11.649 1.00 71.68 349 A 1 
ATOM 2692 N NZ    . LYS A 1 349 ? -17.585 -19.293 -11.757 1.00 63.89 349 A 1 
ATOM 2693 N N     . GLU A 1 350 ? -9.847  -21.133 -13.628 1.00 92.00 350 A 1 
ATOM 2694 C CA    . GLU A 1 350 ? -8.811  -22.141 -13.889 1.00 91.53 350 A 1 
ATOM 2695 C C     . GLU A 1 350 ? -7.444  -21.706 -13.358 1.00 91.34 350 A 1 
ATOM 2696 O O     . GLU A 1 350 ? -6.801  -22.436 -12.601 1.00 89.36 350 A 1 
ATOM 2697 C CB    . GLU A 1 350 ? -8.729  -22.405 -15.393 1.00 90.55 350 A 1 
ATOM 2698 C CG    . GLU A 1 350 ? -9.950  -23.163 -15.919 1.00 78.60 350 A 1 
ATOM 2699 C CD    . GLU A 1 350 ? -9.910  -23.345 -17.436 1.00 70.66 350 A 1 
ATOM 2700 O OE1   . GLU A 1 350 ? -10.785 -24.097 -17.927 1.00 63.98 350 A 1 
ATOM 2701 O OE2   . GLU A 1 350 ? -9.025  -22.754 -18.089 1.00 64.49 350 A 1 
ATOM 2702 N N     . LYS A 1 351 ? -7.014  -20.468 -13.664 1.00 90.25 351 A 1 
ATOM 2703 C CA    . LYS A 1 351 ? -5.761  -19.910 -13.142 1.00 89.64 351 A 1 
ATOM 2704 C C     . LYS A 1 351 ? -5.756  -19.810 -11.616 1.00 89.67 351 A 1 
ATOM 2705 O O     . LYS A 1 351 ? -4.706  -19.967 -11.001 1.00 87.26 351 A 1 
ATOM 2706 C CB    . LYS A 1 351 ? -5.483  -18.535 -13.773 1.00 88.56 351 A 1 
ATOM 2707 C CG    . LYS A 1 351 ? -5.003  -18.642 -15.230 1.00 80.60 351 A 1 
ATOM 2708 C CD    . LYS A 1 351 ? -4.787  -17.249 -15.838 1.00 76.10 351 A 1 
ATOM 2709 C CE    . LYS A 1 351 ? -4.310  -17.357 -17.298 1.00 67.94 351 A 1 
ATOM 2710 N NZ    . LYS A 1 351 ? -4.078  -16.032 -17.928 1.00 61.62 351 A 1 
ATOM 2711 N N     . LYS A 1 352 ? -6.897  -19.562 -10.981 1.00 88.44 352 A 1 
ATOM 2712 C CA    . LYS A 1 352 ? -7.028  -19.523 -9.519  1.00 88.35 352 A 1 
ATOM 2713 C C     . LYS A 1 352 ? -6.683  -20.863 -8.888  1.00 88.28 352 A 1 
ATOM 2714 O O     . LYS A 1 352 ? -5.983  -20.882 -7.879  1.00 85.72 352 A 1 
ATOM 2715 C CB    . LYS A 1 352 ? -8.437  -19.033 -9.139  1.00 87.19 352 A 1 
ATOM 2716 C CG    . LYS A 1 352 ? -8.639  -18.904 -7.623  1.00 82.23 352 A 1 
ATOM 2717 C CD    . LYS A 1 352 ? -10.005 -18.275 -7.297  1.00 79.40 352 A 1 
ATOM 2718 C CE    . LYS A 1 352 ? -10.210 -18.175 -5.788  1.00 72.31 352 A 1 
ATOM 2719 N NZ    . LYS A 1 352 ? -11.452 -17.417 -5.454  1.00 66.13 352 A 1 
ATOM 2720 N N     . LYS A 1 353 ? -7.084  -21.989 -9.501  1.00 88.50 353 A 1 
ATOM 2721 C CA    . LYS A 1 353 ? -6.758  -23.349 -9.020  1.00 87.83 353 A 1 
ATOM 2722 C C     . LYS A 1 353 ? -5.262  -23.665 -9.106  1.00 87.56 353 A 1 
ATOM 2723 O O     . LYS A 1 353 ? -4.759  -24.425 -8.289  1.00 84.36 353 A 1 
ATOM 2724 C CB    . LYS A 1 353 ? -7.554  -24.387 -9.827  1.00 86.41 353 A 1 
ATOM 2725 C CG    . LYS A 1 353 ? -9.076  -24.307 -9.615  1.00 78.68 353 A 1 
ATOM 2726 C CD    . LYS A 1 353 ? -9.806  -25.271 -10.563 1.00 74.04 353 A 1 
ATOM 2727 C CE    . LYS A 1 353 ? -11.320 -25.151 -10.434 1.00 65.91 353 A 1 
ATOM 2728 N NZ    . LYS A 1 353 ? -12.045 -26.033 -11.392 1.00 57.75 353 A 1 
ATOM 2729 N N     . SER A 1 354 ? -4.540  -23.070 -10.062 1.00 86.60 354 A 1 
ATOM 2730 C CA    . SER A 1 354 ? -3.099  -23.292 -10.256 1.00 86.18 354 A 1 
ATOM 2731 C C     . SER A 1 354 ? -2.190  -22.304 -9.513  1.00 86.56 354 A 1 
ATOM 2732 O O     . SER A 1 354 ? -0.976  -22.296 -9.737  1.00 82.45 354 A 1 
ATOM 2733 C CB    . SER A 1 354 ? -2.777  -23.319 -11.753 1.00 83.66 354 A 1 
ATOM 2734 O OG    . SER A 1 354 ? -2.937  -22.048 -12.337 1.00 72.47 354 A 1 
ATOM 2735 N N     . ARG A 1 355 ? -2.737  -21.438 -8.642  1.00 85.20 355 A 1 
ATOM 2736 C CA    . ARG A 1 355 ? -1.928  -20.485 -7.872  1.00 84.89 355 A 1 
ATOM 2737 C C     . ARG A 1 355 ? -1.064  -21.233 -6.850  1.00 84.39 355 A 1 
ATOM 2738 O O     . ARG A 1 355 ? -1.577  -21.992 -6.037  1.00 81.97 355 A 1 
ATOM 2739 C CB    . ARG A 1 355 ? -2.814  -19.454 -7.153  1.00 83.89 355 A 1 
ATOM 2740 C CG    . ARG A 1 355 ? -3.451  -18.439 -8.111  1.00 80.06 355 A 1 
ATOM 2741 C CD    . ARG A 1 355 ? -4.389  -17.506 -7.334  1.00 78.64 355 A 1 
ATOM 2742 N NE    . ARG A 1 355 ? -5.123  -16.578 -8.214  1.00 76.28 355 A 1 
ATOM 2743 C CZ    . ARG A 1 355 ? -6.046  -15.711 -7.808  1.00 75.14 355 A 1 
ATOM 2744 N NH1   . ARG A 1 355 ? -6.354  -15.574 -6.552  1.00 70.45 355 A 1 
ATOM 2745 N NH2   . ARG A 1 355 ? -6.688  -14.966 -8.650  1.00 69.51 355 A 1 
ATOM 2746 N N     . LYS A 1 356 ? 0.247   -20.950 -6.889  1.00 82.98 356 A 1 
ATOM 2747 C CA    . LYS A 1 356 ? 1.202   -21.409 -5.888  1.00 81.98 356 A 1 
ATOM 2748 C C     . LYS A 1 356 ? 1.584   -20.214 -5.024  1.00 81.78 356 A 1 
ATOM 2749 O O     . LYS A 1 356 ? 2.069   -19.210 -5.547  1.00 76.95 356 A 1 
ATOM 2750 C CB    . LYS A 1 356 ? 2.422   -22.052 -6.553  1.00 78.54 356 A 1 
ATOM 2751 C CG    . LYS A 1 356 ? 2.039   -23.302 -7.364  1.00 69.35 356 A 1 
ATOM 2752 C CD    . LYS A 1 356 ? 3.288   -24.007 -7.901  1.00 63.38 356 A 1 
ATOM 2753 C CE    . LYS A 1 356 ? 2.890   -25.260 -8.683  1.00 55.94 356 A 1 
ATOM 2754 N NZ    . LYS A 1 356 ? 4.069   -26.070 -9.059  1.00 47.00 356 A 1 
ATOM 2755 N N     . PHE A 1 357 ? 1.345   -20.322 -3.718  1.00 82.55 357 A 1 
ATOM 2756 C CA    . PHE A 1 357 ? 1.635   -19.269 -2.749  1.00 81.42 357 A 1 
ATOM 2757 C C     . PHE A 1 357 ? 2.994   -19.449 -2.059  1.00 81.75 357 A 1 
ATOM 2758 O O     . PHE A 1 357 ? 3.497   -18.536 -1.409  1.00 77.44 357 A 1 
ATOM 2759 C CB    . PHE A 1 357 ? 0.482   -19.199 -1.750  1.00 78.12 357 A 1 
ATOM 2760 C CG    . PHE A 1 357 ? -0.826  -18.775 -2.386  1.00 74.15 357 A 1 
ATOM 2761 C CD1   . PHE A 1 357 ? -1.009  -17.448 -2.814  1.00 70.28 357 A 1 
ATOM 2762 C CD2   . PHE A 1 357 ? -1.866  -19.694 -2.563  1.00 69.49 357 A 1 
ATOM 2763 C CE1   . PHE A 1 357 ? -2.221  -17.028 -3.380  1.00 65.82 357 A 1 
ATOM 2764 C CE2   . PHE A 1 357 ? -3.091  -19.282 -3.120  1.00 66.29 357 A 1 
ATOM 2765 C CZ    . PHE A 1 357 ? -3.266  -17.947 -3.524  1.00 65.68 357 A 1 
ATOM 2766 N N     . GLU A 1 358 ? 3.626   -20.594 -2.274  1.00 80.91 358 A 1 
ATOM 2767 C CA    . GLU A 1 358 ? 4.985   -20.853 -1.818  1.00 81.62 358 A 1 
ATOM 2768 C C     . GLU A 1 358 ? 5.971   -19.838 -2.394  1.00 82.30 358 A 1 
ATOM 2769 O O     . GLU A 1 358 ? 5.881   -19.392 -3.539  1.00 80.14 358 A 1 
ATOM 2770 C CB    . GLU A 1 358 ? 5.414   -22.262 -2.225  1.00 79.44 358 A 1 
ATOM 2771 C CG    . GLU A 1 358 ? 4.622   -23.361 -1.507  1.00 68.92 358 A 1 
ATOM 2772 C CD    . GLU A 1 358 ? 4.962   -24.770 -2.034  1.00 63.85 358 A 1 
ATOM 2773 O OE1   . GLU A 1 358 ? 4.269   -25.714 -1.627  1.00 57.02 358 A 1 
ATOM 2774 O OE2   . GLU A 1 358 ? 5.876   -24.884 -2.892  1.00 55.73 358 A 1 
ATOM 2775 N N     . LYS A 1 359 ? 6.980   -19.485 -1.580  1.00 82.74 359 A 1 
ATOM 2776 C CA    . LYS A 1 359 ? 8.009   -18.548 -1.992  1.00 83.10 359 A 1 
ATOM 2777 C C     . LYS A 1 359 ? 8.855   -19.158 -3.104  1.00 84.75 359 A 1 
ATOM 2778 O O     . LYS A 1 359 ? 9.719   -19.995 -2.858  1.00 82.53 359 A 1 
ATOM 2779 C CB    . LYS A 1 359 ? 8.846   -18.132 -0.776  1.00 79.09 359 A 1 
ATOM 2780 C CG    . LYS A 1 359 ? 9.872   -17.054 -1.137  1.00 69.79 359 A 1 
ATOM 2781 C CD    . LYS A 1 359 ? 10.676  -16.659 0.100   1.00 64.60 359 A 1 
ATOM 2782 C CE    . LYS A 1 359 ? 11.716  -15.604 -0.260  1.00 56.98 359 A 1 
ATOM 2783 N NZ    . LYS A 1 359 ? 12.555  -15.242 0.910   1.00 50.92 359 A 1 
ATOM 2784 N N     . THR A 1 360 ? 8.687   -18.657 -4.322  1.00 87.00 360 A 1 
ATOM 2785 C CA    . THR A 1 360 ? 9.490   -19.052 -5.472  1.00 86.97 360 A 1 
ATOM 2786 C C     . THR A 1 360 ? 10.507  -17.971 -5.829  1.00 88.66 360 A 1 
ATOM 2787 O O     . THR A 1 360 ? 10.190  -16.780 -5.893  1.00 86.16 360 A 1 
ATOM 2788 C CB    . THR A 1 360 ? 8.617   -19.437 -6.678  1.00 83.48 360 A 1 
ATOM 2789 O OG1   . THR A 1 360 ? 7.779   -18.382 -7.061  1.00 72.30 360 A 1 
ATOM 2790 C CG2   . THR A 1 360 ? 7.733   -20.651 -6.384  1.00 71.24 360 A 1 
ATOM 2791 N N     . THR A 1 361 ? 11.758  -18.367 -6.066  1.00 92.23 361 A 1 
ATOM 2792 C CA    . THR A 1 361 ? 12.795  -17.458 -6.569  1.00 92.98 361 A 1 
ATOM 2793 C C     . THR A 1 361 ? 12.697  -17.389 -8.085  1.00 92.77 361 A 1 
ATOM 2794 O O     . THR A 1 361 ? 12.897  -18.383 -8.770  1.00 90.24 361 A 1 
ATOM 2795 C CB    . THR A 1 361 ? 14.193  -17.907 -6.125  1.00 92.44 361 A 1 
ATOM 2796 O OG1   . THR A 1 361 ? 14.233  -17.972 -4.720  1.00 82.02 361 A 1 
ATOM 2797 C CG2   . THR A 1 361 ? 15.269  -16.913 -6.564  1.00 81.73 361 A 1 
ATOM 2798 N N     . ARG A 1 362 ? 12.406  -16.209 -8.641  1.00 92.14 362 A 1 
ATOM 2799 C CA    . ARG A 1 362 ? 12.270  -16.022 -10.096 1.00 90.88 362 A 1 
ATOM 2800 C C     . ARG A 1 362 ? 13.608  -16.034 -10.836 1.00 91.60 362 A 1 
ATOM 2801 O O     . ARG A 1 362 ? 13.664  -16.421 -11.998 1.00 89.11 362 A 1 
ATOM 2802 C CB    . ARG A 1 362 ? 11.531  -14.712 -10.398 1.00 88.43 362 A 1 
ATOM 2803 C CG    . ARG A 1 362 ? 10.073  -14.717 -9.919  1.00 80.99 362 A 1 
ATOM 2804 C CD    . ARG A 1 362 ? 9.378   -13.427 -10.362 1.00 76.98 362 A 1 
ATOM 2805 N NE    . ARG A 1 362 ? 7.988   -13.358 -9.874  1.00 70.53 362 A 1 
ATOM 2806 C CZ    . ARG A 1 362 ? 7.108   -12.412 -10.150 1.00 65.47 362 A 1 
ATOM 2807 N NH1   . ARG A 1 362 ? 7.407   -11.401 -10.934 1.00 60.54 362 A 1 
ATOM 2808 N NH2   . ARG A 1 362 ? 5.910   -12.456 -9.645  1.00 60.07 362 A 1 
ATOM 2809 N N     . TYR A 1 363 ? 14.661  -15.557 -10.177 1.00 91.78 363 A 1 
ATOM 2810 C CA    . TYR A 1 363 ? 15.986  -15.407 -10.767 1.00 91.82 363 A 1 
ATOM 2811 C C     . TYR A 1 363 ? 17.050  -15.958 -9.813  1.00 92.96 363 A 1 
ATOM 2812 O O     . TYR A 1 363 ? 17.401  -15.300 -8.831  1.00 92.13 363 A 1 
ATOM 2813 C CB    . TYR A 1 363 ? 16.246  -13.927 -11.080 1.00 90.57 363 A 1 
ATOM 2814 C CG    . TYR A 1 363 ? 15.232  -13.275 -12.011 1.00 88.62 363 A 1 
ATOM 2815 C CD1   . TYR A 1 363 ? 15.261  -13.530 -13.386 1.00 84.63 363 A 1 
ATOM 2816 C CD2   . TYR A 1 363 ? 14.244  -12.422 -11.491 1.00 84.67 363 A 1 
ATOM 2817 C CE1   . TYR A 1 363 ? 14.323  -12.937 -14.251 1.00 83.42 363 A 1 
ATOM 2818 C CE2   . TYR A 1 363 ? 13.300  -11.820 -12.340 1.00 82.07 363 A 1 
ATOM 2819 C CZ    . TYR A 1 363 ? 13.344  -12.078 -13.719 1.00 83.99 363 A 1 
ATOM 2820 O OH    . TYR A 1 363 ? 12.417  -11.500 -14.566 1.00 81.78 363 A 1 
ATOM 2821 N N     . ALA A 1 364 ? 17.590  -17.129 -10.124 1.00 95.10 364 A 1 
ATOM 2822 C CA    . ALA A 1 364 ? 18.638  -17.769 -9.342  1.00 95.11 364 A 1 
ATOM 2823 C C     . ALA A 1 364 ? 19.905  -16.903 -9.238  1.00 95.48 364 A 1 
ATOM 2824 O O     . ALA A 1 364 ? 20.464  -16.755 -8.157  1.00 93.90 364 A 1 
ATOM 2825 C CB    . ALA A 1 364 ? 18.943  -19.132 -9.964  1.00 94.49 364 A 1 
ATOM 2826 N N     . THR A 1 365 ? 20.289  -16.223 -10.334 1.00 94.62 365 A 1 
ATOM 2827 C CA    . THR A 1 365 ? 21.437  -15.305 -10.348 1.00 93.89 365 A 1 
ATOM 2828 C C     . THR A 1 365 ? 21.280  -14.171 -9.337  1.00 94.23 365 A 1 
ATOM 2829 O O     . THR A 1 365 ? 22.188  -13.895 -8.558  1.00 92.82 365 A 1 
ATOM 2830 C CB    . THR A 1 365 ? 21.637  -14.711 -11.743 1.00 92.29 365 A 1 
ATOM 2831 O OG1   . THR A 1 365 ? 20.430  -14.142 -12.218 1.00 81.85 365 A 1 
ATOM 2832 C CG2   . THR A 1 365 ? 22.054  -15.774 -12.770 1.00 78.29 365 A 1 
ATOM 2833 N N     . ARG A 1 366 ? 20.100  -13.548 -9.246  1.00 94.45 366 A 1 
ATOM 2834 C CA    . ARG A 1 366 ? 19.836  -12.485 -8.270  1.00 93.96 366 A 1 
ATOM 2835 C C     . ARG A 1 366 ? 19.840  -12.989 -6.827  1.00 94.02 366 A 1 
ATOM 2836 O O     . ARG A 1 366 ? 20.193  -12.220 -5.936  1.00 92.72 366 A 1 
ATOM 2837 C CB    . ARG A 1 366 ? 18.498  -11.796 -8.551  1.00 93.16 366 A 1 
ATOM 2838 C CG    . ARG A 1 366 ? 18.515  -11.008 -9.866  1.00 89.20 366 A 1 
ATOM 2839 C CD    . ARG A 1 366 ? 17.243  -10.167 -9.977  1.00 87.56 366 A 1 
ATOM 2840 N NE    . ARG A 1 366 ? 17.196  -9.421  -11.240 1.00 84.52 366 A 1 
ATOM 2841 C CZ    . ARG A 1 366 ? 16.425  -8.365  -11.508 1.00 83.62 366 A 1 
ATOM 2842 N NH1   . ARG A 1 366 ? 15.602  -7.881  -10.619 1.00 74.36 366 A 1 
ATOM 2843 N NH2   . ARG A 1 366 ? 16.486  -7.792  -12.674 1.00 77.73 366 A 1 
ATOM 2844 N N     . LYS A 1 367 ? 19.431  -14.242 -6.610  1.00 94.67 367 A 1 
ATOM 2845 C CA    . LYS A 1 367 ? 19.522  -14.882 -5.300  1.00 94.85 367 A 1 
ATOM 2846 C C     . LYS A 1 367 ? 20.987  -15.049 -4.900  1.00 94.90 367 A 1 
ATOM 2847 O O     . LYS A 1 367 ? 21.356  -14.555 -3.843  1.00 93.90 367 A 1 
ATOM 2848 C CB    . LYS A 1 367 ? 18.751  -16.209 -5.302  1.00 94.44 367 A 1 
ATOM 2849 C CG    . LYS A 1 367 ? 18.807  -16.869 -3.920  1.00 93.18 367 A 1 
ATOM 2850 C CD    . LYS A 1 367 ? 18.172  -18.266 -3.896  1.00 90.15 367 A 1 
ATOM 2851 C CE    . LYS A 1 367 ? 18.520  -18.874 -2.548  1.00 84.19 367 A 1 
ATOM 2852 N NZ    . LYS A 1 367 ? 18.243  -20.316 -2.445  1.00 77.63 367 A 1 
ATOM 2853 N N     . ALA A 1 368 ? 21.822  -15.623 -5.764  1.00 95.28 368 A 1 
ATOM 2854 C CA    . ALA A 1 368 ? 23.249  -15.815 -5.514  1.00 94.63 368 A 1 
ATOM 2855 C C     . ALA A 1 368 ? 23.961  -14.494 -5.198  1.00 94.56 368 A 1 
ATOM 2856 O O     . ALA A 1 368 ? 24.643  -14.373 -4.189  1.00 93.12 368 A 1 
ATOM 2857 C CB    . ALA A 1 368 ? 23.858  -16.523 -6.730  1.00 94.03 368 A 1 
ATOM 2858 N N     . TYR A 1 369 ? 23.713  -13.427 -5.993  1.00 94.17 369 A 1 
ATOM 2859 C CA    . TYR A 1 369 ? 24.256  -12.096 -5.698  1.00 93.08 369 A 1 
ATOM 2860 C C     . TYR A 1 369 ? 23.768  -11.506 -4.371  1.00 93.22 369 A 1 
ATOM 2861 O O     . TYR A 1 369 ? 24.520  -10.801 -3.693  1.00 92.44 369 A 1 
ATOM 2862 C CB    . TYR A 1 369 ? 23.916  -11.124 -6.836  1.00 91.89 369 A 1 
ATOM 2863 C CG    . TYR A 1 369 ? 24.744  -11.303 -8.086  1.00 88.68 369 A 1 
ATOM 2864 C CD1   . TYR A 1 369 ? 26.139  -11.123 -8.025  1.00 84.30 369 A 1 
ATOM 2865 C CD2   . TYR A 1 369 ? 24.146  -11.621 -9.304  1.00 82.48 369 A 1 
ATOM 2866 C CE1   . TYR A 1 369 ? 26.931  -11.297 -9.178  1.00 81.44 369 A 1 
ATOM 2867 C CE2   . TYR A 1 369 ? 24.914  -11.792 -10.463 1.00 79.74 369 A 1 
ATOM 2868 C CZ    . TYR A 1 369 ? 26.317  -11.628 -10.400 1.00 81.63 369 A 1 
ATOM 2869 O OH    . TYR A 1 369 ? 27.086  -11.810 -11.527 1.00 79.22 369 A 1 
ATOM 2870 N N     . ALA A 1 370 ? 22.519  -11.742 -3.989  1.00 94.49 370 A 1 
ATOM 2871 C CA    . ALA A 1 370 ? 21.978  -11.228 -2.734  1.00 94.14 370 A 1 
ATOM 2872 C C     . ALA A 1 370 ? 22.521  -11.969 -1.505  1.00 94.00 370 A 1 
ATOM 2873 O O     . ALA A 1 370 ? 22.576  -11.379 -0.424  1.00 92.48 370 A 1 
ATOM 2874 C CB    . ALA A 1 370 ? 20.450  -11.300 -2.774  1.00 93.43 370 A 1 
ATOM 2875 N N     . GLU A 1 371 ? 22.900  -13.243 -1.652  1.00 95.20 371 A 1 
ATOM 2876 C CA    . GLU A 1 371 ? 23.526  -14.056 -0.612  1.00 94.84 371 A 1 
ATOM 2877 C C     . GLU A 1 371 ? 25.000  -13.686 -0.434  1.00 94.69 371 A 1 
ATOM 2878 O O     . GLU A 1 371 ? 25.448  -13.513 0.702   1.00 93.22 371 A 1 
ATOM 2879 C CB    . GLU A 1 371 ? 23.341  -15.549 -0.941  1.00 94.36 371 A 1 
ATOM 2880 C CG    . GLU A 1 371 ? 21.883  -15.979 -0.736  1.00 89.07 371 A 1 
ATOM 2881 C CD    . GLU A 1 371 ? 21.522  -17.383 -1.261  1.00 85.79 371 A 1 
ATOM 2882 O OE1   . GLU A 1 371 ? 20.433  -17.878 -0.890  1.00 81.82 371 A 1 
ATOM 2883 O OE2   . GLU A 1 371 ? 22.259  -17.932 -2.094  1.00 79.81 371 A 1 
ATOM 2884 N N     . ALA A 1 372 ? 25.735  -13.479 -1.529  1.00 94.00 372 A 1 
ATOM 2885 C CA    . ALA A 1 372 ? 27.146  -13.111 -1.491  1.00 93.14 372 A 1 
ATOM 2886 C C     . ALA A 1 372 ? 27.409  -11.646 -1.098  1.00 93.18 372 A 1 
ATOM 2887 O O     . ALA A 1 372 ? 28.524  -11.285 -0.732  1.00 90.82 372 A 1 
ATOM 2888 C CB    . ALA A 1 372 ? 27.744  -13.422 -2.866  1.00 91.58 372 A 1 
ATOM 2889 N N     . ARG A 1 373 ? 26.402  -10.770 -1.189  1.00 92.82 373 A 1 
ATOM 2890 C CA    . ARG A 1 373 ? 26.607  -9.331  -0.972  1.00 92.55 373 A 1 
ATOM 2891 C C     . ARG A 1 373 ? 26.827  -9.003  0.507   1.00 92.83 373 A 1 
ATOM 2892 O O     . ARG A 1 373 ? 26.001  -9.393  1.329   1.00 91.54 373 A 1 
ATOM 2893 C CB    . ARG A 1 373 ? 25.436  -8.551  -1.576  1.00 91.23 373 A 1 
ATOM 2894 C CG    . ARG A 1 373 ? 25.733  -7.053  -1.588  1.00 85.38 373 A 1 
ATOM 2895 C CD    . ARG A 1 373 ? 24.635  -6.303  -2.331  1.00 83.87 373 A 1 
ATOM 2896 N NE    . ARG A 1 373 ? 24.959  -4.875  -2.410  1.00 80.80 373 A 1 
ATOM 2897 C CZ    . ARG A 1 373 ? 24.412  -3.984  -3.205  1.00 79.73 373 A 1 
ATOM 2898 N NH1   . ARG A 1 373 ? 23.441  -4.300  -4.013  1.00 72.09 373 A 1 
ATOM 2899 N NH2   . ARG A 1 373 ? 24.838  -2.752  -3.210  1.00 72.97 373 A 1 
ATOM 2900 N N     . PRO A 1 374 ? 27.877  -8.197  0.849   1.00 93.47 374 A 1 
ATOM 2901 C CA    . PRO A 1 374 ? 28.094  -7.756  2.216   1.00 93.22 374 A 1 
ATOM 2902 C C     . PRO A 1 374 ? 26.905  -6.949  2.736   1.00 94.10 374 A 1 
ATOM 2903 O O     . PRO A 1 374 ? 26.192  -6.263  1.984   1.00 93.10 374 A 1 
ATOM 2904 C CB    . PRO A 1 374 ? 29.403  -6.955  2.201   1.00 91.35 374 A 1 
ATOM 2905 C CG    . PRO A 1 374 ? 29.519  -6.478  0.759   1.00 87.42 374 A 1 
ATOM 2906 C CD    . PRO A 1 374 ? 28.888  -7.620  -0.031  1.00 90.51 374 A 1 
ATOM 2907 N N     . ARG A 1 375 ? 26.640  -7.069  4.053   1.00 93.90 375 A 1 
ATOM 2908 C CA    . ARG A 1 375 ? 25.504  -6.427  4.722   1.00 94.09 375 A 1 
ATOM 2909 C C     . ARG A 1 375 ? 25.939  -5.777  6.024   1.00 93.80 375 A 1 
ATOM 2910 O O     . ARG A 1 375 ? 26.661  -6.382  6.806   1.00 91.94 375 A 1 
ATOM 2911 C CB    . ARG A 1 375 ? 24.387  -7.435  5.006   1.00 93.06 375 A 1 
ATOM 2912 C CG    . ARG A 1 375 ? 23.838  -8.107  3.744   1.00 90.33 375 A 1 
ATOM 2913 C CD    . ARG A 1 375 ? 22.695  -9.039  4.097   1.00 90.97 375 A 1 
ATOM 2914 N NE    . ARG A 1 375 ? 22.255  -9.815  2.922   1.00 89.53 375 A 1 
ATOM 2915 C CZ    . ARG A 1 375 ? 21.089  -10.405 2.758   1.00 91.02 375 A 1 
ATOM 2916 N NH1   . ARG A 1 375 ? 20.146  -10.320 3.650   1.00 81.63 375 A 1 
ATOM 2917 N NH2   . ARG A 1 375 ? 20.865  -11.103 1.692   1.00 85.75 375 A 1 
ATOM 2918 N N     . ILE A 1 376 ? 25.404  -4.598  6.294   1.00 94.38 376 A 1 
ATOM 2919 C CA    . ILE A 1 376 ? 25.535  -3.893  7.568   1.00 93.83 376 A 1 
ATOM 2920 C C     . ILE A 1 376 ? 24.141  -3.804  8.191   1.00 93.96 376 A 1 
ATOM 2921 O O     . ILE A 1 376 ? 23.207  -3.307  7.543   1.00 92.06 376 A 1 
ATOM 2922 C CB    . ILE A 1 376 ? 26.200  -2.519  7.374   1.00 92.71 376 A 1 
ATOM 2923 C CG1   . ILE A 1 376 ? 27.615  -2.684  6.770   1.00 87.39 376 A 1 
ATOM 2924 C CG2   . ILE A 1 376 ? 26.262  -1.764  8.714   1.00 86.29 376 A 1 
ATOM 2925 C CD1   . ILE A 1 376 ? 28.267  -1.374  6.348   1.00 79.05 376 A 1 
ATOM 2926 N N     . LYS A 1 377 ? 23.959  -4.351  9.390   1.00 93.62 377 A 1 
ATOM 2927 C CA    . LYS A 1 377 ? 22.656  -4.425  10.075  1.00 93.49 377 A 1 
ATOM 2928 C C     . LYS A 1 377 ? 21.531  -4.965  9.166   1.00 93.71 377 A 1 
ATOM 2929 O O     . LYS A 1 377 ? 20.413  -4.449  9.144   1.00 90.78 377 A 1 
ATOM 2930 C CB    . LYS A 1 377 ? 22.314  -3.058  10.709  1.00 92.16 377 A 1 
ATOM 2931 C CG    . LYS A 1 377 ? 23.348  -2.595  11.738  1.00 88.43 377 A 1 
ATOM 2932 C CD    . LYS A 1 377 ? 23.001  -1.217  12.321  1.00 81.99 377 A 1 
ATOM 2933 C CE    . LYS A 1 377 ? 24.079  -0.828  13.328  1.00 74.73 377 A 1 
ATOM 2934 N NZ    . LYS A 1 377 ? 23.901  0.517   13.930  1.00 66.39 377 A 1 
ATOM 2935 N N     . GLY A 1 378 ? 21.840  -5.977  8.360   1.00 93.06 378 A 1 
ATOM 2936 C CA    . GLY A 1 378 ? 20.914  -6.623  7.423   1.00 93.18 378 A 1 
ATOM 2937 C C     . GLY A 1 378 ? 20.637  -5.858  6.122   1.00 93.88 378 A 1 
ATOM 2938 O O     . GLY A 1 378 ? 20.041  -6.432  5.208   1.00 91.54 378 A 1 
ATOM 2939 N N     . ARG A 1 379 ? 21.081  -4.605  5.990   1.00 94.56 379 A 1 
ATOM 2940 C CA    . ARG A 1 379 ? 21.003  -3.835  4.745   1.00 94.53 379 A 1 
ATOM 2941 C C     . ARG A 1 379 ? 22.186  -4.174  3.847   1.00 94.83 379 A 1 
ATOM 2942 O O     . ARG A 1 379 ? 23.267  -4.447  4.347   1.00 92.70 379 A 1 
ATOM 2943 C CB    . ARG A 1 379 ? 20.960  -2.335  5.032   1.00 93.38 379 A 1 
ATOM 2944 C CG    . ARG A 1 379 ? 19.752  -1.930  5.890   1.00 87.27 379 A 1 
ATOM 2945 C CD    . ARG A 1 379 ? 19.722  -0.419  6.077   1.00 86.95 379 A 1 
ATOM 2946 N NE    . ARG A 1 379 ? 18.584  -0.013  6.915   1.00 81.90 379 A 1 
ATOM 2947 C CZ    . ARG A 1 379 ? 18.237  1.233   7.208   1.00 79.49 379 A 1 
ATOM 2948 N NH1   . ARG A 1 379 ? 18.909  2.254   6.745   1.00 69.95 379 A 1 
ATOM 2949 N NH2   . ARG A 1 379 ? 17.214  1.470   7.974   1.00 71.12 379 A 1 
ATOM 2950 N N     . PHE A 1 380 ? 21.991  -4.092  2.538   1.00 94.03 380 A 1 
ATOM 2951 C CA    . PHE A 1 380 ? 23.117  -4.228  1.626   1.00 93.74 380 A 1 
ATOM 2952 C C     . PHE A 1 380 ? 24.099  -3.077  1.836   1.00 93.34 380 A 1 
ATOM 2953 O O     . PHE A 1 380 ? 23.698  -1.914  1.731   1.00 91.45 380 A 1 
ATOM 2954 C CB    . PHE A 1 380 ? 22.631  -4.256  0.177   1.00 93.63 380 A 1 
ATOM 2955 C CG    . PHE A 1 380 ? 21.780  -5.458  -0.176  1.00 94.12 380 A 1 
ATOM 2956 C CD1   . PHE A 1 380 ? 22.316  -6.744  -0.080  1.00 92.39 380 A 1 
ATOM 2957 C CD2   . PHE A 1 380 ? 20.464  -5.290  -0.613  1.00 92.25 380 A 1 
ATOM 2958 C CE1   . PHE A 1 380 ? 21.541  -7.867  -0.410  1.00 91.83 380 A 1 
ATOM 2959 C CE2   . PHE A 1 380 ? 19.677  -6.406  -0.957  1.00 91.24 380 A 1 
ATOM 2960 C CZ    . PHE A 1 380 ? 20.221  -7.699  -0.856  1.00 92.68 380 A 1 
ATOM 2961 N N     . ALA A 1 381 ? 25.358  -3.400  2.089   1.00 93.25 381 A 1 
ATOM 2962 C CA    . ALA A 1 381 ? 26.422  -2.413  2.130   1.00 92.42 381 A 1 
ATOM 2963 C C     . ALA A 1 381 ? 26.721  -1.913  0.709   1.00 91.63 381 A 1 
ATOM 2964 O O     . ALA A 1 381 ? 26.508  -2.627  -0.277  1.00 87.94 381 A 1 
ATOM 2965 C CB    . ALA A 1 381 ? 27.649  -3.018  2.805   1.00 90.48 381 A 1 
ATOM 2966 N N     . LYS A 1 382 ? 27.225  -0.674  0.598   1.00 89.53 382 A 1 
ATOM 2967 C CA    . LYS A 1 382 ? 27.787  -0.195  -0.653  1.00 87.68 382 A 1 
ATOM 2968 C C     . LYS A 1 382 ? 29.048  -1.009  -0.926  1.00 86.26 382 A 1 
ATOM 2969 O O     . LYS A 1 382 ? 29.889  -1.128  -0.044  1.00 80.46 382 A 1 
ATOM 2970 C CB    . LYS A 1 382 ? 28.068  1.316   -0.585  1.00 83.52 382 A 1 
ATOM 2971 C CG    . LYS A 1 382 ? 28.446  1.884   -1.963  1.00 75.25 382 A 1 
ATOM 2972 C CD    . LYS A 1 382 ? 28.817  3.378   -1.935  1.00 70.48 382 A 1 
ATOM 2973 C CE    . LYS A 1 382 ? 29.289  3.786   -3.332  1.00 61.46 382 A 1 
ATOM 2974 N NZ    . LYS A 1 382 ? 29.985  5.089   -3.376  1.00 55.33 382 A 1 
ATOM 2975 N N     . ARG A 1 383 ? 29.171  -1.586  -2.129  1.00 84.84 383 A 1 
ATOM 2976 C CA    . ARG A 1 383 ? 30.448  -2.154  -2.543  1.00 81.97 383 A 1 
ATOM 2977 C C     . ARG A 1 383 ? 31.459  -1.025  -2.641  1.00 80.70 383 A 1 
ATOM 2978 O O     . ARG A 1 383 ? 31.128  0.043   -3.150  1.00 73.41 383 A 1 
ATOM 2979 C CB    . ARG A 1 383 ? 30.331  -2.905  -3.873  1.00 76.02 383 A 1 
ATOM 2980 C CG    . ARG A 1 383 ? 29.874  -4.354  -3.636  1.00 65.97 383 A 1 
ATOM 2981 C CD    . ARG A 1 383 ? 29.821  -5.105  -4.963  1.00 63.99 383 A 1 
ATOM 2982 N NE    . ARG A 1 383 ? 29.781  -6.570  -4.757  1.00 57.64 383 A 1 
ATOM 2983 C CZ    . ARG A 1 383 ? 30.029  -7.455  -5.693  1.00 52.93 383 A 1 
ATOM 2984 N NH1   . ARG A 1 383 ? 30.139  -7.126  -6.946  1.00 51.72 383 A 1 
ATOM 2985 N NH2   . ARG A 1 383 ? 30.214  -8.706  -5.406  1.00 48.33 383 A 1 
ATOM 2986 N N     . SER A 1 384 ? 32.641  -1.270  -2.114  1.00 78.55 384 A 1 
ATOM 2987 C CA    . SER A 1 384 ? 33.761  -0.371  -2.337  1.00 78.03 384 A 1 
ATOM 2988 C C     . SER A 1 384 ? 34.125  -0.379  -3.821  1.00 79.03 384 A 1 
ATOM 2989 O O     . SER A 1 384 ? 33.989  -1.406  -4.490  1.00 72.37 384 A 1 
ATOM 2990 C CB    . SER A 1 384 ? 34.945  -0.784  -1.472  1.00 71.07 384 A 1 
ATOM 2991 O OG    . SER A 1 384 ? 35.305  -2.110  -1.730  1.00 61.83 384 A 1 
ATOM 2992 N N     . ASP A 1 385 ? 34.600  0.744   -4.335  1.00 75.63 385 A 1 
ATOM 2993 C CA    . ASP A 1 385 ? 35.007  0.835   -5.737  1.00 74.12 385 A 1 
ATOM 2994 C C     . ASP A 1 385 ? 36.102  -0.197  -6.060  1.00 74.85 385 A 1 
ATOM 2995 O O     . ASP A 1 385 ? 36.093  -0.797  -7.128  1.00 70.21 385 A 1 
ATOM 2996 C CB    . ASP A 1 385 ? 35.423  2.277   -6.046  1.00 67.99 385 A 1 
ATOM 2997 C CG    . ASP A 1 385 ? 34.306  3.301   -5.735  1.00 58.93 385 A 1 
ATOM 2998 O OD1   . ASP A 1 385 ? 33.123  3.009   -6.004  1.00 53.40 385 A 1 
ATOM 2999 O OD2   . ASP A 1 385 ? 34.622  4.348   -5.143  1.00 52.38 385 A 1 
ATOM 3000 N N     . ALA A 1 386 ? 36.945  -0.518  -5.081  1.00 72.94 386 A 1 
ATOM 3001 C CA    . ALA A 1 386 ? 37.937  -1.581  -5.202  1.00 70.43 386 A 1 
ATOM 3002 C C     . ALA A 1 386 ? 37.330  -2.984  -5.359  1.00 72.44 386 A 1 
ATOM 3003 O O     . ALA A 1 386 ? 37.841  -3.782  -6.142  1.00 68.22 386 A 1 
ATOM 3004 C CB    . ALA A 1 386 ? 38.859  -1.521  -3.981  1.00 65.07 386 A 1 
ATOM 3005 N N     . GLU A 1 387 ? 36.264  -3.323  -4.660  1.00 73.60 387 A 1 
ATOM 3006 C CA    . GLU A 1 387 ? 35.566  -4.609  -4.865  1.00 72.43 387 A 1 
ATOM 3007 C C     . GLU A 1 387 ? 34.894  -4.674  -6.240  1.00 73.15 387 A 1 
ATOM 3008 O O     . GLU A 1 387 ? 34.858  -5.738  -6.862  1.00 68.95 387 A 1 
ATOM 3009 C CB    . GLU A 1 387 ? 34.493  -4.834  -3.791  1.00 66.50 387 A 1 
ATOM 3010 C CG    . GLU A 1 387 ? 35.060  -5.225  -2.427  1.00 57.91 387 A 1 
ATOM 3011 C CD    . GLU A 1 387 ? 33.970  -5.318  -1.350  1.00 53.00 387 A 1 
ATOM 3012 O OE1   . GLU A 1 387 ? 34.160  -6.090  -0.395  1.00 49.36 387 A 1 
ATOM 3013 O OE2   . GLU A 1 387 ? 32.952  -4.587  -1.476  1.00 47.31 387 A 1 
ATOM 3014 N N     . MET A 1 388 ? 34.364  -3.546  -6.729  1.00 75.78 388 A 1 
ATOM 3015 C CA    . MET A 1 388 ? 33.821  -3.448  -8.083  1.00 74.18 388 A 1 
ATOM 3016 C C     . MET A 1 388 ? 34.919  -3.648  -9.132  1.00 73.31 388 A 1 
ATOM 3017 O O     . MET A 1 388 ? 34.698  -4.384  -10.096 1.00 68.12 388 A 1 
ATOM 3018 C CB    . MET A 1 388 ? 33.156  -2.080  -8.262  1.00 70.01 388 A 1 
ATOM 3019 C CG    . MET A 1 388 ? 31.773  -1.997  -7.628  1.00 62.00 388 A 1 
ATOM 3020 S SD    . MET A 1 388 ? 30.375  -2.436  -8.722  1.00 55.29 388 A 1 
ATOM 3021 C CE    . MET A 1 388 ? 30.488  -1.067  -9.898  1.00 50.94 388 A 1 
ATOM 3022 N N     . GLU A 1 389 ? 36.106  -3.057  -8.964  1.00 69.44 389 A 1 
ATOM 3023 C CA    . GLU A 1 389 ? 37.248  -3.258  -9.858  1.00 67.50 389 A 1 
ATOM 3024 C C     . GLU A 1 389 ? 37.759  -4.702  -9.837  1.00 66.95 389 A 1 
ATOM 3025 O O     . GLU A 1 389 ? 38.056  -5.254  -10.894 1.00 62.71 389 A 1 
ATOM 3026 C CB    . GLU A 1 389 ? 38.397  -2.316  -9.478  1.00 61.85 389 A 1 
ATOM 3027 C CG    . GLU A 1 389 ? 38.177  -0.873  -9.956  1.00 52.34 389 A 1 
ATOM 3028 C CD    . GLU A 1 389 ? 39.357  0.053   -9.631  1.00 47.74 389 A 1 
ATOM 3029 O OE1   . GLU A 1 389 ? 39.376  1.180   -10.180 1.00 43.46 389 A 1 
ATOM 3030 O OE2   . GLU A 1 389 ? 40.236  -0.346  -8.843  1.00 42.02 389 A 1 
ATOM 3031 N N     . VAL A 1 390 ? 37.809  -5.336  -8.667  1.00 74.70 390 A 1 
ATOM 3032 C CA    . VAL A 1 390 ? 38.241  -6.745  -8.561  1.00 74.06 390 A 1 
ATOM 3033 C C     . VAL A 1 390 ? 37.243  -7.677  -9.261  1.00 74.59 390 A 1 
ATOM 3034 O O     . VAL A 1 390 ? 37.671  -8.546  -10.020 1.00 71.12 390 A 1 
ATOM 3035 C CB    . VAL A 1 390 ? 38.480  -7.154  -7.107  1.00 70.59 390 A 1 
ATOM 3036 C CG1   . VAL A 1 390 ? 38.783  -8.648  -6.966  1.00 60.24 390 A 1 
ATOM 3037 C CG2   . VAL A 1 390 ? 39.691  -6.417  -6.517  1.00 63.96 390 A 1 
ATOM 3038 N N     . ASP A 1 391 ? 35.935  -7.489  -9.098  1.00 70.28 391 A 1 
ATOM 3039 C CA    . ASP A 1 391 ? 34.938  -8.282  -9.829  1.00 67.24 391 A 1 
ATOM 3040 C C     . ASP A 1 391 ? 34.999  -8.032  -11.347 1.00 66.32 391 A 1 
ATOM 3041 O O     . ASP A 1 391 ? 34.842  -8.961  -12.136 1.00 63.02 391 A 1 
ATOM 3042 C CB    . ASP A 1 391 ? 33.519  -7.990  -9.308  1.00 62.01 391 A 1 
ATOM 3043 C CG    . ASP A 1 391 ? 32.930  -9.022  -8.328  1.00 54.61 391 A 1 
ATOM 3044 O OD1   . ASP A 1 391 ? 33.599  -9.989  -7.942  1.00 50.96 391 A 1 
ATOM 3045 O OD2   . ASP A 1 391 ? 31.728  -8.851  -7.989  1.00 49.32 391 A 1 
ATOM 3046 N N     . GLN A 1 392 ? 35.230  -6.786  -11.785 1.00 69.36 392 A 1 
ATOM 3047 C CA    . GLN A 1 392 ? 35.407  -6.483  -13.201 1.00 68.30 392 A 1 
ATOM 3048 C C     . GLN A 1 392 ? 36.675  -7.138  -13.759 1.00 67.58 392 A 1 
ATOM 3049 O O     . GLN A 1 392 ? 36.602  -7.792  -14.804 1.00 64.76 392 A 1 
ATOM 3050 C CB    . GLN A 1 392 ? 35.438  -4.971  -13.456 1.00 64.76 392 A 1 
ATOM 3051 C CG    . GLN A 1 392 ? 34.020  -4.371  -13.432 1.00 58.71 392 A 1 
ATOM 3052 C CD    . GLN A 1 392 ? 34.016  -2.879  -13.758 1.00 53.98 392 A 1 
ATOM 3053 O OE1   . GLN A 1 392 ? 34.993  -2.258  -14.136 1.00 52.06 392 A 1 
ATOM 3054 N NE2   . GLN A 1 392 ? 32.871  -2.235  -13.651 1.00 47.95 392 A 1 
ATOM 3055 N N     . THR A 1 393 ? 37.805  -7.033  -13.064 1.00 71.65 393 A 1 
ATOM 3056 C CA    . THR A 1 393 ? 39.061  -7.672  -13.495 1.00 70.71 393 A 1 
ATOM 3057 C C     . THR A 1 393 ? 38.950  -9.195  -13.507 1.00 70.89 393 A 1 
ATOM 3058 O O     . THR A 1 393 ? 39.409  -9.819  -14.456 1.00 66.98 393 A 1 
ATOM 3059 C CB    . THR A 1 393 ? 40.269  -7.235  -12.667 1.00 66.73 393 A 1 
ATOM 3060 O OG1   . THR A 1 393 ? 39.995  -7.249  -11.292 1.00 58.03 393 A 1 
ATOM 3061 C CG2   . THR A 1 393 ? 40.718  -5.822  -13.022 1.00 59.06 393 A 1 
ATOM 3062 N N     . PHE A 1 394 ? 38.284  -9.826  -12.533 1.00 67.67 394 A 1 
ATOM 3063 C CA    . PHE A 1 394 ? 38.015  -11.265 -12.570 1.00 66.58 394 A 1 
ATOM 3064 C C     . PHE A 1 394 ? 37.097  -11.656 -13.732 1.00 66.91 394 A 1 
ATOM 3065 O O     . PHE A 1 394 ? 37.344  -12.659 -14.399 1.00 61.61 394 A 1 
ATOM 3066 C CB    . PHE A 1 394 ? 37.431  -11.742 -11.228 1.00 61.16 394 A 1 
ATOM 3067 C CG    . PHE A 1 394 ? 38.389  -12.620 -10.464 1.00 55.35 394 A 1 
ATOM 3068 C CD1   . PHE A 1 394 ? 38.376  -14.011 -10.667 1.00 53.44 394 A 1 
ATOM 3069 C CD2   . PHE A 1 394 ? 39.327  -12.059 -9.591  1.00 50.91 394 A 1 
ATOM 3070 C CE1   . PHE A 1 394 ? 39.275  -14.844 -9.992  1.00 44.61 394 A 1 
ATOM 3071 C CE2   . PHE A 1 394 ? 40.241  -12.888 -8.909  1.00 45.56 394 A 1 
ATOM 3072 C CZ    . PHE A 1 394 ? 40.214  -14.282 -9.106  1.00 44.47 394 A 1 
ATOM 3073 N N     . SER A 1 395 ? 36.045  -10.873 -14.022 1.00 64.94 395 A 1 
ATOM 3074 C CA    . SER A 1 395 ? 35.142  -11.171 -15.142 1.00 63.30 395 A 1 
ATOM 3075 C C     . SER A 1 395 ? 35.820  -10.992 -16.507 1.00 61.95 395 A 1 
ATOM 3076 O O     . SER A 1 395 ? 35.565  -11.780 -17.418 1.00 58.08 395 A 1 
ATOM 3077 C CB    . SER A 1 395 ? 33.861  -10.342 -15.046 1.00 59.65 395 A 1 
ATOM 3078 O OG    . SER A 1 395 ? 34.076  -8.973  -15.279 1.00 52.02 395 A 1 
ATOM 3079 N N     . THR A 1 396 ? 36.701  -10.013 -16.653 1.00 65.76 396 A 1 
ATOM 3080 C CA    . THR A 1 396 ? 37.485  -9.843  -17.885 1.00 64.24 396 A 1 
ATOM 3081 C C     . THR A 1 396 ? 38.576  -10.899 -18.023 1.00 63.61 396 A 1 
ATOM 3082 O O     . THR A 1 396 ? 38.749  -11.421 -19.122 1.00 59.72 396 A 1 
ATOM 3083 C CB    . THR A 1 396 ? 38.110  -8.446  -17.993 1.00 58.90 396 A 1 
ATOM 3084 O OG1   . THR A 1 396 ? 38.692  -8.030  -16.782 1.00 53.04 396 A 1 
ATOM 3085 C CG2   . THR A 1 396 ? 37.072  -7.389  -18.370 1.00 53.76 396 A 1 
ATOM 3086 N N     . ALA A 1 397 ? 39.240  -11.290 -16.943 1.00 61.66 397 A 1 
ATOM 3087 C CA    . ALA A 1 397 ? 40.236  -12.364 -16.968 1.00 60.37 397 A 1 
ATOM 3088 C C     . ALA A 1 397 ? 39.606  -13.714 -17.359 1.00 59.92 397 A 1 
ATOM 3089 O O     . ALA A 1 397 ? 40.148  -14.414 -18.211 1.00 58.59 397 A 1 
ATOM 3090 C CB    . ALA A 1 397 ? 40.935  -12.424 -15.616 1.00 57.04 397 A 1 
ATOM 3091 N N     . ALA A 1 398 ? 38.440  -14.042 -16.815 1.00 56.87 398 A 1 
ATOM 3092 C CA    . ALA A 1 398 ? 37.722  -15.271 -17.171 1.00 56.00 398 A 1 
ATOM 3093 C C     . ALA A 1 398 ? 37.280  -15.298 -18.655 1.00 55.39 398 A 1 
ATOM 3094 O O     . ALA A 1 398 ? 37.248  -16.371 -19.261 1.00 53.93 398 A 1 
ATOM 3095 C CB    . ALA A 1 398 ? 36.522  -15.422 -16.232 1.00 53.24 398 A 1 
ATOM 3096 N N     . LEU A 1 399 ? 36.978  -14.163 -19.250 1.00 61.08 399 A 1 
ATOM 3097 C CA    . LEU A 1 399 ? 36.680  -14.073 -20.685 1.00 58.70 399 A 1 
ATOM 3098 C C     . LEU A 1 399 ? 37.948  -14.182 -21.544 1.00 58.41 399 A 1 
ATOM 3099 O O     . LEU A 1 399 ? 37.869  -14.747 -22.636 1.00 54.72 399 A 1 
ATOM 3100 C CB    . LEU A 1 399 ? 35.932  -12.758 -20.985 1.00 53.77 399 A 1 
ATOM 3101 C CG    . LEU A 1 399 ? 34.441  -12.802 -20.628 1.00 49.45 399 A 1 
ATOM 3102 C CD1   . LEU A 1 399 ? 33.857  -11.381 -20.655 1.00 47.61 399 A 1 
ATOM 3103 C CD2   . LEU A 1 399 ? 33.637  -13.663 -21.614 1.00 49.26 399 A 1 
ATOM 3104 N N     . SER A 1 400 ? 39.067  -13.677 -21.088 1.00 60.44 400 A 1 
ATOM 3105 C CA    . SER A 1 400 ? 40.316  -13.754 -21.860 1.00 60.39 400 A 1 
ATOM 3106 C C     . SER A 1 400 ? 40.874  -15.172 -21.933 1.00 60.46 400 A 1 
ATOM 3107 O O     . SER A 1 400 ? 41.377  -15.572 -22.979 1.00 55.10 400 A 1 
ATOM 3108 C CB    . SER A 1 400 ? 41.368  -12.795 -21.310 1.00 55.98 400 A 1 
ATOM 3109 O OG    . SER A 1 400 ? 41.771  -13.115 -19.994 1.00 49.99 400 A 1 
ATOM 3110 N N     . ASP A 1 401 ? 40.751  -15.952 -20.865 1.00 59.91 401 A 1 
ATOM 3111 C CA    . ASP A 1 401 ? 41.273  -17.323 -20.828 1.00 61.27 401 A 1 
ATOM 3112 C C     . ASP A 1 401 ? 40.438  -18.294 -21.692 1.00 62.36 401 A 1 
ATOM 3113 O O     . ASP A 1 401 ? 40.934  -19.314 -22.165 1.00 57.77 401 A 1 
ATOM 3114 C CB    . ASP A 1 401 ? 41.350  -17.780 -19.363 1.00 54.73 401 A 1 
ATOM 3115 C CG    . ASP A 1 401 ? 42.359  -18.911 -19.130 1.00 48.42 401 A 1 
ATOM 3116 O OD1   . ASP A 1 401 ? 43.363  -18.967 -19.868 1.00 45.16 401 A 1 
ATOM 3117 O OD2   . ASP A 1 401 ? 42.124  -19.686 -18.178 1.00 44.60 401 A 1 
ATOM 3118 N N     . SER A 1 402 ? 39.185  -17.945 -21.986 1.00 53.13 402 A 1 
ATOM 3119 C CA    . SER A 1 402 ? 38.353  -18.695 -22.940 1.00 53.51 402 A 1 
ATOM 3120 C C     . SER A 1 402 ? 38.703  -18.426 -24.417 1.00 54.06 402 A 1 
ATOM 3121 O O     . SER A 1 402 ? 37.852  -18.588 -25.294 1.00 49.48 402 A 1 
ATOM 3122 C CB    . SER A 1 402 ? 36.858  -18.537 -22.626 1.00 48.52 402 A 1 
ATOM 3123 O OG    . SER A 1 402 ? 36.355  -17.264 -22.964 1.00 44.82 402 A 1 
ATOM 3124 N N     . SER A 1 403 ? 39.943  -18.059 -24.724 1.00 50.67 403 A 1 
ATOM 3125 C CA    . SER A 1 403 ? 40.505  -18.130 -26.074 1.00 51.71 403 A 1 
ATOM 3126 C C     . SER A 1 403 ? 40.718  -19.603 -26.451 1.00 52.07 403 A 1 
ATOM 3127 O O     . SER A 1 403 ? 41.832  -20.106 -26.514 1.00 48.12 403 A 1 
ATOM 3128 C CB    . SER A 1 403 ? 41.773  -17.284 -26.195 1.00 48.03 403 A 1 
ATOM 3129 O OG    . SER A 1 403 ? 42.830  -17.747 -25.383 1.00 43.33 403 A 1 
ATOM 3130 N N     . TYR A 1 404 ? 39.617  -20.317 -26.651 1.00 52.58 404 A 1 
ATOM 3131 C CA    . TYR A 1 404 ? 39.621  -21.640 -27.244 1.00 51.14 404 A 1 
ATOM 3132 C C     . TYR A 1 404 ? 40.312  -21.529 -28.601 1.00 48.81 404 A 1 
ATOM 3133 O O     . TYR A 1 404 ? 39.801  -20.894 -29.532 1.00 46.09 404 A 1 
ATOM 3134 C CB    . TYR A 1 404 ? 38.197  -22.190 -27.379 1.00 47.78 404 A 1 
ATOM 3135 C CG    . TYR A 1 404 ? 37.754  -23.024 -26.187 1.00 46.11 404 A 1 
ATOM 3136 C CD1   . TYR A 1 404 ? 37.952  -24.420 -26.197 1.00 44.97 404 A 1 
ATOM 3137 C CD2   . TYR A 1 404 ? 37.164  -22.411 -25.074 1.00 44.62 404 A 1 
ATOM 3138 C CE1   . TYR A 1 404 ? 37.563  -25.199 -25.095 1.00 40.61 404 A 1 
ATOM 3139 C CE2   . TYR A 1 404 ? 36.771  -23.189 -23.965 1.00 40.05 404 A 1 
ATOM 3140 C CZ    . TYR A 1 404 ? 36.969  -24.586 -23.984 1.00 41.18 404 A 1 
ATOM 3141 O OH    . TYR A 1 404 ? 36.592  -25.345 -22.906 1.00 39.27 404 A 1 
ATOM 3142 N N     . SER A 1 405 ? 41.476  -22.147 -28.715 1.00 45.55 405 A 1 
ATOM 3143 C CA    . SER A 1 405 ? 42.149  -22.374 -29.981 1.00 47.96 405 A 1 
ATOM 3144 C C     . SER A 1 405 ? 41.178  -23.130 -30.889 1.00 47.16 405 A 1 
ATOM 3145 O O     . SER A 1 405 ? 40.881  -24.305 -30.657 1.00 44.99 405 A 1 
ATOM 3146 C CB    . SER A 1 405 ? 43.440  -23.167 -29.765 1.00 44.43 405 A 1 
ATOM 3147 O OG    . SER A 1 405 ? 43.191  -24.361 -29.051 1.00 41.18 405 A 1 
ATOM 3148 N N     . THR A 1 406 ? 40.647  -22.458 -31.904 1.00 45.54 406 A 1 
ATOM 3149 C CA    . THR A 1 406 ? 39.900  -23.106 -32.977 1.00 49.04 406 A 1 
ATOM 3150 C C     . THR A 1 406 ? 40.881  -24.039 -33.689 1.00 48.29 406 A 1 
ATOM 3151 O O     . THR A 1 406 ? 41.689  -23.589 -34.494 1.00 46.32 406 A 1 
ATOM 3152 C CB    . THR A 1 406 ? 39.314  -22.082 -33.963 1.00 44.63 406 A 1 
ATOM 3153 O OG1   . THR A 1 406 ? 40.230  -21.034 -34.217 1.00 40.41 406 A 1 
ATOM 3154 C CG2   . THR A 1 406 ? 38.043  -21.442 -33.410 1.00 40.46 406 A 1 
ATOM 3155 N N     . VAL A 1 407 ? 40.839  -25.336 -33.321 1.00 44.62 407 A 1 
ATOM 3156 C CA    . VAL A 1 407 ? 41.612  -26.367 -34.008 1.00 48.84 407 A 1 
ATOM 3157 C C     . VAL A 1 407 ? 41.141  -26.350 -35.464 1.00 46.66 407 A 1 
ATOM 3158 O O     . VAL A 1 407 ? 39.938  -26.519 -35.692 1.00 44.43 407 A 1 
ATOM 3159 C CB    . VAL A 1 407 ? 41.406  -27.755 -33.387 1.00 45.79 407 A 1 
ATOM 3160 C CG1   . VAL A 1 407 ? 42.411  -28.749 -33.959 1.00 40.97 407 A 1 
ATOM 3161 C CG2   . VAL A 1 407 ? 41.591  -27.733 -31.863 1.00 43.10 407 A 1 
ATOM 3162 N N     . PRO A 1 408 ? 42.016  -26.070 -36.447 1.00 42.05 408 A 1 
ATOM 3163 C CA    . PRO A 1 408 ? 41.605  -26.119 -37.839 1.00 44.06 408 A 1 
ATOM 3164 C C     . PRO A 1 408 ? 41.192  -27.560 -38.134 1.00 43.49 408 A 1 
ATOM 3165 O O     . PRO A 1 408 ? 41.964  -28.493 -37.913 1.00 42.06 408 A 1 
ATOM 3166 C CB    . PRO A 1 408 ? 42.814  -25.646 -38.649 1.00 40.50 408 A 1 
ATOM 3167 C CG    . PRO A 1 408 ? 44.001  -25.972 -37.748 1.00 39.53 408 A 1 
ATOM 3168 C CD    . PRO A 1 408 ? 43.437  -25.822 -36.332 1.00 44.38 408 A 1 
ATOM 3169 N N     . TRP A 1 409 ? 39.952  -27.757 -38.591 1.00 43.66 409 A 1 
ATOM 3170 C CA    . TRP A 1 409 ? 39.526  -29.027 -39.172 1.00 43.24 409 A 1 
ATOM 3171 C C     . TRP A 1 409 ? 40.360  -29.247 -40.443 1.00 42.35 409 A 1 
ATOM 3172 O O     . TRP A 1 409 ? 40.160  -28.547 -41.437 1.00 37.89 409 A 1 
ATOM 3173 C CB    . TRP A 1 409 ? 38.022  -29.008 -39.462 1.00 38.06 409 A 1 
ATOM 3174 C CG    . TRP A 1 409 ? 37.138  -29.238 -38.288 1.00 34.55 409 A 1 
ATOM 3175 C CD1   . TRP A 1 409 ? 37.005  -28.437 -37.218 1.00 28.00 409 A 1 
ATOM 3176 C CD2   . TRP A 1 409 ? 36.234  -30.380 -38.059 1.00 30.00 409 A 1 
ATOM 3177 N NE1   . TRP A 1 409 ? 36.089  -28.978 -36.319 1.00 25.67 409 A 1 
ATOM 3178 C CE2   . TRP A 1 409 ? 35.598  -30.160 -36.804 1.00 28.79 409 A 1 
ATOM 3179 C CE3   . TRP A 1 409 ? 35.914  -31.525 -38.779 1.00 32.42 409 A 1 
ATOM 3180 C CZ2   . TRP A 1 409 ? 34.659  -31.086 -36.291 1.00 31.60 409 A 1 
ATOM 3181 C CZ3   . TRP A 1 409 ? 34.974  -32.451 -38.270 1.00 29.76 409 A 1 
ATOM 3182 C CH2   . TRP A 1 409 ? 34.358  -32.229 -37.042 1.00 28.86 409 A 1 
ATOM 3183 N N     . PHE A 1 410 ? 41.328  -30.169 -40.362 1.00 45.85 410 A 1 
ATOM 3184 C CA    . PHE A 1 410 ? 41.969  -30.804 -41.507 1.00 45.21 410 A 1 
ATOM 3185 C C     . PHE A 1 410 ? 41.053  -31.889 -42.089 1.00 41.03 410 A 1 
ATOM 3186 O O     . PHE A 1 410 ? 40.344  -32.544 -41.297 1.00 34.25 410 A 1 
ATOM 3187 C CB    . PHE A 1 410 ? 43.331  -31.383 -41.130 1.00 41.53 410 A 1 
ATOM 3188 C CG    . PHE A 1 410 ? 44.484  -30.444 -41.403 1.00 39.33 410 A 1 
ATOM 3189 C CD1   . PHE A 1 410 ? 45.016  -30.350 -42.697 1.00 34.37 410 A 1 
ATOM 3190 C CD2   . PHE A 1 410 ? 45.035  -29.660 -40.373 1.00 34.82 410 A 1 
ATOM 3191 C CE1   . PHE A 1 410 ? 46.097  -29.482 -42.960 1.00 32.31 410 A 1 
ATOM 3192 C CE2   . PHE A 1 410 ? 46.110  -28.793 -40.631 1.00 35.87 410 A 1 
ATOM 3193 C CZ    . PHE A 1 410 ? 46.643  -28.705 -41.925 1.00 37.18 410 A 1 
ATOM 3194 O OXT   . PHE A 1 410 ? 41.126  -32.035 -43.333 1.00 42.31 410 A 1 
ATOM 3195 N N     . GLU B 2 1   ? -6.232  -24.649 10.415  1.00 36.09 1   B 1 
ATOM 3196 C CA    . GLU B 2 1   ? -5.689  -23.375 9.918   1.00 38.68 1   B 1 
ATOM 3197 C C     . GLU B 2 1   ? -6.195  -23.167 8.506   1.00 40.61 1   B 1 
ATOM 3198 O O     . GLU B 2 1   ? -6.195  -24.112 7.730   1.00 38.01 1   B 1 
ATOM 3199 C CB    . GLU B 2 1   ? -4.165  -23.407 9.977   1.00 35.45 1   B 1 
ATOM 3200 C CG    . GLU B 2 1   ? -3.703  -23.458 11.435  1.00 30.31 1   B 1 
ATOM 3201 C CD    . GLU B 2 1   ? -2.206  -23.734 11.579  1.00 28.11 1   B 1 
ATOM 3202 O OE1   . GLU B 2 1   ? -1.627  -23.153 12.505  1.00 25.18 1   B 1 
ATOM 3203 O OE2   . GLU B 2 1   ? -1.727  -24.587 10.802  1.00 28.70 1   B 1 
ATOM 3204 N N     . ASN B 2 2   ? -6.734  -21.983 8.165   1.00 45.52 2   B 1 
ATOM 3205 C CA    . ASN B 2 2   ? -7.289  -21.763 6.834   1.00 45.29 2   B 1 
ATOM 3206 C C     . ASN B 2 2   ? -6.141  -21.502 5.852   1.00 44.61 2   B 1 
ATOM 3207 O O     . ASN B 2 2   ? -5.521  -20.434 5.934   1.00 42.23 2   B 1 
ATOM 3208 C CB    . ASN B 2 2   ? -8.313  -20.603 6.859   1.00 41.62 2   B 1 
ATOM 3209 C CG    . ASN B 2 2   ? -9.757  -21.057 6.858   1.00 36.08 2   B 1 
ATOM 3210 O OD1   . ASN B 2 2   ? -10.108 -22.150 6.440   1.00 35.31 2   B 1 
ATOM 3211 N ND2   . ASN B 2 2   ? -10.667 -20.209 7.302   1.00 33.88 2   B 1 
ATOM 3212 N N     . PRO B 2 3   ? -5.842  -22.382 4.868   1.00 39.26 3   B 1 
ATOM 3213 C CA    . PRO B 2 3   ? -4.662  -22.290 4.017   1.00 37.64 3   B 1 
ATOM 3214 C C     . PRO B 2 3   ? -4.700  -21.087 3.072   1.00 37.51 3   B 1 
ATOM 3215 O O     . PRO B 2 3   ? -3.702  -20.742 2.443   1.00 36.39 3   B 1 
ATOM 3216 C CB    . PRO B 2 3   ? -4.629  -23.621 3.257   1.00 35.31 3   B 1 
ATOM 3217 C CG    . PRO B 2 3   ? -6.090  -24.050 3.196   1.00 35.42 3   B 1 
ATOM 3218 C CD    . PRO B 2 3   ? -6.633  -23.565 4.530   1.00 38.51 3   B 1 
ATOM 3219 N N     . ALA B 2 4   ? -5.835  -20.404 2.960   1.00 46.25 4   B 1 
ATOM 3220 C CA    . ALA B 2 4   ? -5.984  -19.193 2.171   1.00 44.61 4   B 1 
ATOM 3221 C C     . ALA B 2 4   ? -5.158  -18.000 2.704   1.00 44.66 4   B 1 
ATOM 3222 O O     . ALA B 2 4   ? -4.919  -17.061 1.947   1.00 42.45 4   B 1 
ATOM 3223 C CB    . ALA B 2 4   ? -7.476  -18.849 2.103   1.00 41.34 4   B 1 
ATOM 3224 N N     . ALA B 2 5   ? -4.729  -18.029 3.956   1.00 47.91 5   B 1 
ATOM 3225 C CA    . ALA B 2 5   ? -3.940  -16.959 4.565   1.00 45.88 5   B 1 
ATOM 3226 C C     . ALA B 2 5   ? -2.461  -16.966 4.145   1.00 46.60 5   B 1 
ATOM 3227 O O     . ALA B 2 5   ? -1.809  -15.923 4.222   1.00 44.19 5   B 1 
ATOM 3228 C CB    . ALA B 2 5   ? -4.088  -17.053 6.087   1.00 41.74 5   B 1 
ATOM 3229 N N     . GLU B 2 6   ? -1.923  -18.096 3.673   1.00 48.91 6   B 1 
ATOM 3230 C CA    . GLU B 2 6   ? -0.563  -18.175 3.122   1.00 48.10 6   B 1 
ATOM 3231 C C     . GLU B 2 6   ? -0.422  -17.524 1.746   1.00 50.19 6   B 1 
ATOM 3232 O O     . GLU B 2 6   ? 0.686   -17.315 1.254   1.00 46.91 6   B 1 
ATOM 3233 C CB    . GLU B 2 6   ? -0.093  -19.633 3.025   1.00 41.95 6   B 1 
ATOM 3234 C CG    . GLU B 2 6   ? 0.169   -20.278 4.382   1.00 34.25 6   B 1 
ATOM 3235 C CD    . GLU B 2 6   ? 0.957   -21.590 4.262   1.00 30.85 6   B 1 
ATOM 3236 O OE1   . GLU B 2 6   ? 1.524   -22.014 5.290   1.00 26.38 6   B 1 
ATOM 3237 O OE2   . GLU B 2 6   ? 0.992   -22.157 3.148   1.00 28.35 6   B 1 
ATOM 3238 N N     . GLY B 2 7   ? -1.537  -17.179 1.107   1.00 50.60 7   B 1 
ATOM 3239 C CA    . GLY B 2 7   ? -1.532  -16.387 -0.109  1.00 49.59 7   B 1 
ATOM 3240 C C     . GLY B 2 7   ? -0.703  -15.130 0.088   1.00 51.54 7   B 1 
ATOM 3241 O O     . GLY B 2 7   ? -0.656  -14.568 1.180   1.00 49.50 7   B 1 
ATOM 3242 N N     . GLY B 2 8   ? -0.009  -14.678 -0.990  1.00 53.13 8   B 1 
ATOM 3243 C CA    . GLY B 2 8   ? 0.958   -13.583 -0.944  1.00 51.30 8   B 1 
ATOM 3244 C C     . GLY B 2 8   ? 0.455   -12.325 -0.246  1.00 54.23 8   B 1 
ATOM 3245 O O     . GLY B 2 8   ? -0.696  -12.257 0.168   1.00 51.36 8   B 1 
ATOM 3246 N N     . SER B 2 9   ? 1.333   -11.297 -0.116  1.00 55.34 9   B 1 
ATOM 3247 C CA    . SER B 2 9   ? 1.122   -10.108 0.721   1.00 53.83 9   B 1 
ATOM 3248 C C     . SER B 2 9   ? -0.309  -9.572  0.626   1.00 57.06 9   B 1 
ATOM 3249 O O     . SER B 2 9   ? -0.642  -8.791  -0.266  1.00 52.61 9   B 1 
ATOM 3250 C CB    . SER B 2 9   ? 2.118   -9.006  0.367   1.00 46.42 9   B 1 
ATOM 3251 O OG    . SER B 2 9   ? 1.974   -8.609  -0.972  1.00 40.81 9   B 1 
ATOM 3252 N N     . ALA B 2 10  ? -1.150  -10.053 1.534   1.00 71.85 10  B 1 
ATOM 3253 C CA    . ALA B 2 10  ? -2.522  -9.657  1.647   1.00 72.60 10  B 1 
ATOM 3254 C C     . ALA B 2 10  ? -2.563  -8.152  1.918   1.00 77.37 10  B 1 
ATOM 3255 O O     . ALA B 2 10  ? -1.666  -7.600  2.557   1.00 73.22 10  B 1 
ATOM 3256 C CB    . ALA B 2 10  ? -3.157  -10.479 2.773   1.00 64.11 10  B 1 
ATOM 3257 N N     . LEU B 2 11  ? -3.590  -7.476  1.421   1.00 84.09 11  B 1 
ATOM 3258 C CA    . LEU B 2 11  ? -3.743  -6.054  1.688   1.00 86.34 11  B 1 
ATOM 3259 C C     . LEU B 2 11  ? -3.767  -5.831  3.209   1.00 86.73 11  B 1 
ATOM 3260 O O     . LEU B 2 11  ? -4.509  -6.533  3.895   1.00 85.21 11  B 1 
ATOM 3261 C CB    . LEU B 2 11  ? -5.034  -5.529  1.038   1.00 87.04 11  B 1 
ATOM 3262 C CG    . LEU B 2 11  ? -5.046  -5.573  -0.493  1.00 87.59 11  B 1 
ATOM 3263 C CD1   . LEU B 2 11  ? -6.430  -5.149  -1.010  1.00 83.82 11  B 1 
ATOM 3264 C CD2   . LEU B 2 11  ? -4.010  -4.626  -1.107  1.00 83.52 11  B 1 
ATOM 3265 N N     . PRO B 2 12  ? -2.996  -4.870  3.751   1.00 87.86 12  B 1 
ATOM 3266 C CA    . PRO B 2 12  ? -3.021  -4.624  5.185   1.00 86.60 12  B 1 
ATOM 3267 C C     . PRO B 2 12  ? -4.444  -4.317  5.659   1.00 87.67 12  B 1 
ATOM 3268 O O     . PRO B 2 12  ? -5.036  -3.325  5.230   1.00 86.43 12  B 1 
ATOM 3269 C CB    . PRO B 2 12  ? -2.062  -3.451  5.408   1.00 84.13 12  B 1 
ATOM 3270 C CG    . PRO B 2 12  ? -1.104  -3.540  4.227   1.00 81.96 12  B 1 
ATOM 3271 C CD    . PRO B 2 12  ? -1.992  -4.042  3.097   1.00 83.73 12  B 1 
ATOM 3272 N N     . MET B 2 13  ? -4.975  -5.134  6.568   1.00 85.26 13  B 1 
ATOM 3273 C CA    . MET B 2 13  ? -6.354  -4.996  7.050   1.00 86.28 13  B 1 
ATOM 3274 C C     . MET B 2 13  ? -6.646  -3.584  7.578   1.00 87.83 13  B 1 
ATOM 3275 O O     . MET B 2 13  ? -7.732  -3.049  7.355   1.00 87.26 13  B 1 
ATOM 3276 C CB    . MET B 2 13  ? -6.611  -6.053  8.137   1.00 85.22 13  B 1 
ATOM 3277 C CG    . MET B 2 13  ? -8.064  -6.070  8.613   1.00 79.72 13  B 1 
ATOM 3278 S SD    . MET B 2 13  ? -9.304  -6.396  7.324   1.00 79.91 13  B 1 
ATOM 3279 C CE    . MET B 2 13  ? -8.996  -8.153  7.041   1.00 70.65 13  B 1 
ATOM 3280 N N     . ALA B 2 14  ? -5.661  -2.931  8.211   1.00 86.12 14  B 1 
ATOM 3281 C CA    . ALA B 2 14  ? -5.791  -1.549  8.671   1.00 85.56 14  B 1 
ATOM 3282 C C     . ALA B 2 14  ? -6.098  -0.568  7.529   1.00 87.79 14  B 1 
ATOM 3283 O O     . ALA B 2 14  ? -6.913  0.340   7.702   1.00 86.75 14  B 1 
ATOM 3284 C CB    . ALA B 2 14  ? -4.497  -1.169  9.401   1.00 82.22 14  B 1 
ATOM 3285 N N     . ASN B 2 15  ? -5.494  -0.764  6.339   1.00 90.50 15  B 1 
ATOM 3286 C CA    . ASN B 2 15  ? -5.733  0.089   5.177   1.00 91.07 15  B 1 
ATOM 3287 C C     . ASN B 2 15  ? -7.110  -0.197  4.562   1.00 92.47 15  B 1 
ATOM 3288 O O     . ASN B 2 15  ? -7.825  0.753   4.221   1.00 91.81 15  B 1 
ATOM 3289 C CB    . ASN B 2 15  ? -4.609  -0.097  4.151   1.00 89.32 15  B 1 
ATOM 3290 C CG    . ASN B 2 15  ? -3.262  0.423   4.640   1.00 85.76 15  B 1 
ATOM 3291 O OD1   . ASN B 2 15  ? -3.157  1.146   5.608   1.00 76.95 15  B 1 
ATOM 3292 N ND2   . ASN B 2 15  ? -2.190  0.060   3.965   1.00 76.44 15  B 1 
ATOM 3293 N N     . VAL B 2 16  ? -7.523  -1.460  4.490   1.00 92.04 16  B 1 
ATOM 3294 C CA    . VAL B 2 16  ? -8.880  -1.829  4.054   1.00 92.84 16  B 1 
ATOM 3295 C C     . VAL B 2 16  ? -9.924  -1.169  4.955   1.00 93.99 16  B 1 
ATOM 3296 O O     . VAL B 2 16  ? -10.823 -0.485  4.463   1.00 93.31 16  B 1 
ATOM 3297 C CB    . VAL B 2 16  ? -9.069  -3.355  4.026   1.00 92.43 16  B 1 
ATOM 3298 C CG1   . VAL B 2 16  ? -10.483 -3.749  3.574   1.00 89.48 16  B 1 
ATOM 3299 C CG2   . VAL B 2 16  ? -8.073  -4.023  3.071   1.00 89.44 16  B 1 
ATOM 3300 N N     . VAL B 2 17  ? -9.766  -1.274  6.276   1.00 93.28 17  B 1 
ATOM 3301 C CA    . VAL B 2 17  ? -10.688 -0.660  7.242   1.00 92.98 17  B 1 
ATOM 3302 C C     . VAL B 2 17  ? -10.670 0.871   7.148   1.00 93.59 17  B 1 
ATOM 3303 O O     . VAL B 2 17  ? -11.720 1.501   7.288   1.00 92.75 17  B 1 
ATOM 3304 C CB    . VAL B 2 17  ? -10.378 -1.136  8.668   1.00 91.76 17  B 1 
ATOM 3305 C CG1   . VAL B 2 17  ? -11.236 -0.434  9.733   1.00 87.37 17  B 1 
ATOM 3306 C CG2   . VAL B 2 17  ? -10.661 -2.638  8.799   1.00 86.88 17  B 1 
ATOM 3307 N N     . ARG B 2 18  ? -9.508  1.498   6.909   1.00 94.15 18  B 1 
ATOM 3308 C CA    . ARG B 2 18  ? -9.392  2.945   6.680   1.00 93.65 18  B 1 
ATOM 3309 C C     . ARG B 2 18  ? -10.220 3.372   5.468   1.00 94.43 18  B 1 
ATOM 3310 O O     . ARG B 2 18  ? -10.979 4.336   5.577   1.00 92.76 18  B 1 
ATOM 3311 C CB    . ARG B 2 18  ? -7.911  3.338   6.536   1.00 92.47 18  B 1 
ATOM 3312 C CG    . ARG B 2 18  ? -7.680  4.859   6.331   1.00 86.18 18  B 1 
ATOM 3313 C CD    . ARG B 2 18  ? -6.185  5.177   6.139   1.00 82.17 18  B 1 
ATOM 3314 N NE    . ARG B 2 18  ? -5.947  6.605   5.820   1.00 74.29 18  B 1 
ATOM 3315 C CZ    . ARG B 2 18  ? -4.851  7.115   5.264   1.00 68.69 18  B 1 
ATOM 3316 N NH1   . ARG B 2 18  ? -3.796  6.396   5.001   1.00 60.73 18  B 1 
ATOM 3317 N NH2   . ARG B 2 18  ? -4.789  8.374   4.947   1.00 62.51 18  B 1 
ATOM 3318 N N     . LEU B 2 19  ? -10.124 2.651   4.341   1.00 94.80 19  B 1 
ATOM 3319 C CA    . LEU B 2 19  ? -10.903 2.934   3.135   1.00 94.81 19  B 1 
ATOM 3320 C C     . LEU B 2 19  ? -12.405 2.715   3.357   1.00 95.03 19  B 1 
ATOM 3321 O O     . LEU B 2 19  ? -13.199 3.588   3.006   1.00 92.87 19  B 1 
ATOM 3322 C CB    . LEU B 2 19  ? -10.380 2.069   1.973   1.00 94.33 19  B 1 
ATOM 3323 C CG    . LEU B 2 19  ? -8.962  2.429   1.484   1.00 92.56 19  B 1 
ATOM 3324 C CD1   . LEU B 2 19  ? -8.485  1.387   0.472   1.00 87.48 19  B 1 
ATOM 3325 C CD2   . LEU B 2 19  ? -8.902  3.808   0.839   1.00 87.89 19  B 1 
ATOM 3326 N N     . MET B 2 20  ? -12.792 1.630   4.017   1.00 94.71 20  B 1 
ATOM 3327 C CA    . MET B 2 20  ? -14.198 1.392   4.371   1.00 94.55 20  B 1 
ATOM 3328 C C     . MET B 2 20  ? -14.780 2.528   5.216   1.00 94.39 20  B 1 
ATOM 3329 O O     . MET B 2 20  ? -15.900 2.968   4.984   1.00 92.46 20  B 1 
ATOM 3330 C CB    . MET B 2 20  ? -14.335 0.070   5.137   1.00 93.85 20  B 1 
ATOM 3331 C CG    . MET B 2 20  ? -14.043 -1.171  4.285   1.00 91.85 20  B 1 
ATOM 3332 S SD    . MET B 2 20  ? -14.080 -2.720  5.242   1.00 89.69 20  B 1 
ATOM 3333 C CE    . MET B 2 20  ? -15.864 -2.970  5.344   1.00 81.00 20  B 1 
ATOM 3334 N N     . ARG B 2 21  ? -14.004 3.043   6.187   1.00 94.57 21  B 1 
ATOM 3335 C CA    . ARG B 2 21  ? -14.442 4.149   7.055   1.00 94.05 21  B 1 
ATOM 3336 C C     . ARG B 2 21  ? -14.517 5.499   6.344   1.00 94.09 21  B 1 
ATOM 3337 O O     . ARG B 2 21  ? -15.241 6.361   6.815   1.00 91.50 21  B 1 
ATOM 3338 C CB    . ARG B 2 21  ? -13.535 4.257   8.289   1.00 92.73 21  B 1 
ATOM 3339 C CG    . ARG B 2 21  ? -13.798 3.136   9.297   1.00 87.42 21  B 1 
ATOM 3340 C CD    . ARG B 2 21  ? -12.859 3.291   10.502  1.00 83.44 21  B 1 
ATOM 3341 N NE    . ARG B 2 21  ? -13.073 2.226   11.507  1.00 77.37 21  B 1 
ATOM 3342 C CZ    . ARG B 2 21  ? -14.015 2.205   12.438  1.00 72.25 21  B 1 
ATOM 3343 N NH1   . ARG B 2 21  ? -14.869 3.189   12.579  1.00 63.25 21  B 1 
ATOM 3344 N NH2   . ARG B 2 21  ? -14.114 1.191   13.239  1.00 65.90 21  B 1 
ATOM 3345 N N     . ARG B 2 22  ? -13.777 5.702   5.242   1.00 94.93 22  B 1 
ATOM 3346 C CA    . ARG B 2 22  ? -13.885 6.925   4.430   1.00 94.29 22  B 1 
ATOM 3347 C C     . ARG B 2 22  ? -15.223 7.004   3.689   1.00 94.39 22  B 1 
ATOM 3348 O O     . ARG B 2 22  ? -15.725 8.099   3.493   1.00 91.53 22  B 1 
ATOM 3349 C CB    . ARG B 2 22  ? -12.732 7.017   3.421   1.00 92.92 22  B 1 
ATOM 3350 C CG    . ARG B 2 22  ? -11.427 7.574   4.026   1.00 84.09 22  B 1 
ATOM 3351 C CD    . ARG B 2 22  ? -10.350 7.645   2.942   1.00 81.07 22  B 1 
ATOM 3352 N NE    . ARG B 2 22  ? -9.155  8.410   3.379   1.00 75.86 22  B 1 
ATOM 3353 C CZ    . ARG B 2 22  ? -8.137  8.756   2.590   1.00 70.35 22  B 1 
ATOM 3354 N NH1   . ARG B 2 22  ? -8.044  8.340   1.352   1.00 65.88 22  B 1 
ATOM 3355 N NH2   . ARG B 2 22  ? -7.205  9.552   3.026   1.00 63.40 22  B 1 
ATOM 3356 N N     . VAL B 2 23  ? -15.774 5.869   3.284   1.00 93.94 23  B 1 
ATOM 3357 C CA    . VAL B 2 23  ? -17.026 5.804   2.518   1.00 92.88 23  B 1 
ATOM 3358 C C     . VAL B 2 23  ? -18.254 5.701   3.422   1.00 92.81 23  B 1 
ATOM 3359 O O     . VAL B 2 23  ? -19.348 6.119   3.046   1.00 90.16 23  B 1 
ATOM 3360 C CB    . VAL B 2 23  ? -16.971 4.630   1.517   1.00 90.95 23  B 1 
ATOM 3361 C CG1   . VAL B 2 23  ? -18.204 4.560   0.617   1.00 83.14 23  B 1 
ATOM 3362 C CG2   . VAL B 2 23  ? -15.746 4.741   0.602   1.00 82.48 23  B 1 
ATOM 3363 N N     . LEU B 2 24  ? -18.085 5.144   4.618   1.00 92.95 24  B 1 
ATOM 3364 C CA    . LEU B 2 24  ? -19.194 4.933   5.547   1.00 92.58 24  B 1 
ATOM 3365 C C     . LEU B 2 24  ? -19.366 6.123   6.511   1.00 92.73 24  B 1 
ATOM 3366 O O     . LEU B 2 24  ? -18.368 6.686   6.962   1.00 90.34 24  B 1 
ATOM 3367 C CB    . LEU B 2 24  ? -18.983 3.626   6.321   1.00 91.14 24  B 1 
ATOM 3368 C CG    . LEU B 2 24  ? -19.063 2.363   5.455   1.00 88.36 24  B 1 
ATOM 3369 C CD1   . LEU B 2 24  ? -18.661 1.147   6.293   1.00 83.11 24  B 1 
ATOM 3370 C CD2   . LEU B 2 24  ? -20.466 2.108   4.907   1.00 82.57 24  B 1 
ATOM 3371 N N     . PRO B 2 25  ? -20.625 6.433   6.915   1.00 92.45 25  B 1 
ATOM 3372 C CA    . PRO B 2 25  ? -20.880 7.412   7.965   1.00 91.90 25  B 1 
ATOM 3373 C C     . PRO B 2 25  ? -20.143 7.067   9.270   1.00 92.24 25  B 1 
ATOM 3374 O O     . PRO B 2 25  ? -19.954 5.905   9.618   1.00 90.41 25  B 1 
ATOM 3375 C CB    . PRO B 2 25  ? -22.399 7.422   8.153   1.00 90.60 25  B 1 
ATOM 3376 C CG    . PRO B 2 25  ? -22.938 6.930   6.814   1.00 88.88 25  B 1 
ATOM 3377 C CD    . PRO B 2 25  ? -21.872 5.955   6.348   1.00 91.31 25  B 1 
ATOM 3378 N N     . SER B 2 26  ? -19.741 8.099   10.027  1.00 91.24 26  B 1 
ATOM 3379 C CA    . SER B 2 26  ? -18.905 7.941   11.227  1.00 90.96 26  B 1 
ATOM 3380 C C     . SER B 2 26  ? -19.551 7.114   12.347  1.00 91.16 26  B 1 
ATOM 3381 O O     . SER B 2 26  ? -18.842 6.478   13.136  1.00 86.85 26  B 1 
ATOM 3382 C CB    . SER B 2 26  ? -18.545 9.327   11.761  1.00 88.24 26  B 1 
ATOM 3383 O OG    . SER B 2 26  ? -19.721 10.053  12.068  1.00 78.29 26  B 1 
ATOM 3384 N N     . ASN B 2 27  ? -20.865 7.073   12.392  1.00 90.46 27  B 1 
ATOM 3385 C CA    . ASN B 2 27  ? -21.643 6.317   13.375  1.00 89.76 27  B 1 
ATOM 3386 C C     . ASN B 2 27  ? -21.791 4.818   13.036  1.00 90.07 27  B 1 
ATOM 3387 O O     . ASN B 2 27  ? -22.210 4.030   13.888  1.00 85.67 27  B 1 
ATOM 3388 C CB    . ASN B 2 27  ? -23.016 7.003   13.548  1.00 87.15 27  B 1 
ATOM 3389 C CG    . ASN B 2 27  ? -23.856 6.988   12.281  1.00 80.93 27  B 1 
ATOM 3390 O OD1   . ASN B 2 27  ? -23.382 6.806   11.177  1.00 68.90 27  B 1 
ATOM 3391 N ND2   . ASN B 2 27  ? -25.153 7.168   12.404  1.00 73.22 27  B 1 
ATOM 3392 N N     . VAL B 2 28  ? -21.436 4.399   11.807  1.00 90.95 28  B 1 
ATOM 3393 C CA    . VAL B 2 28  ? -21.595 3.016   11.364  1.00 90.20 28  B 1 
ATOM 3394 C C     . VAL B 2 28  ? -20.504 2.119   11.948  1.00 90.13 28  B 1 
ATOM 3395 O O     . VAL B 2 28  ? -19.300 2.356   11.805  1.00 87.05 28  B 1 
ATOM 3396 C CB    . VAL B 2 28  ? -21.676 2.916   9.828   1.00 88.14 28  B 1 
ATOM 3397 C CG1   . VAL B 2 28  ? -21.804 1.463   9.358   1.00 78.34 28  B 1 
ATOM 3398 C CG2   . VAL B 2 28  ? -22.909 3.662   9.315   1.00 78.93 28  B 1 
ATOM 3399 N N     . LYS B 2 29  ? -20.921 1.015   12.566  1.00 89.38 29  B 1 
ATOM 3400 C CA    . LYS B 2 29  ? -20.033 -0.045  13.042  1.00 88.82 29  B 1 
ATOM 3401 C C     . LYS B 2 29  ? -19.806 -1.076  11.938  1.00 89.20 29  B 1 
ATOM 3402 O O     . LYS B 2 29  ? -20.733 -1.461  11.231  1.00 86.18 29  B 1 
ATOM 3403 C CB    . LYS B 2 29  ? -20.596 -0.690  14.319  1.00 85.81 29  B 1 
ATOM 3404 C CG    . LYS B 2 29  ? -20.669 0.310   15.492  1.00 79.08 29  B 1 
ATOM 3405 C CD    . LYS B 2 29  ? -21.213 -0.350  16.760  1.00 73.87 29  B 1 
ATOM 3406 C CE    . LYS B 2 29  ? -21.329 0.690   17.880  1.00 65.96 29  B 1 
ATOM 3407 N NZ    . LYS B 2 29  ? -21.914 0.127   19.122  1.00 59.17 29  B 1 
ATOM 3408 N N     . ILE B 2 30  ? -18.564 -1.559  11.811  1.00 87.29 30  B 1 
ATOM 3409 C CA    . ILE B 2 30  ? -18.180 -2.564  10.818  1.00 88.46 30  B 1 
ATOM 3410 C C     . ILE B 2 30  ? -17.895 -3.888  11.528  1.00 88.66 30  B 1 
ATOM 3411 O O     . ILE B 2 30  ? -16.990 -3.960  12.364  1.00 86.17 30  B 1 
ATOM 3412 C CB    . ILE B 2 30  ? -16.972 -2.101  9.976   1.00 87.79 30  B 1 
ATOM 3413 C CG1   . ILE B 2 30  ? -17.171 -0.674  9.396   1.00 83.92 30  B 1 
ATOM 3414 C CG2   . ILE B 2 30  ? -16.725 -3.108  8.845   1.00 83.18 30  B 1 
ATOM 3415 C CD1   . ILE B 2 30  ? -15.933 -0.108  8.694   1.00 80.62 30  B 1 
ATOM 3416 N N     . ALA B 2 31  ? -18.650 -4.930  11.181  1.00 90.60 31  B 1 
ATOM 3417 C CA    . ALA B 2 31  ? -18.435 -6.275  11.696  1.00 89.86 31  B 1 
ATOM 3418 C C     . ALA B 2 31  ? -17.100 -6.857  11.194  1.00 90.15 31  B 1 
ATOM 3419 O O     . ALA B 2 31  ? -16.662 -6.549  10.087  1.00 88.66 31  B 1 
ATOM 3420 C CB    . ALA B 2 31  ? -19.617 -7.164  11.298  1.00 87.56 31  B 1 
ATOM 3421 N N     . GLU B 2 32  ? -16.469 -7.729  11.980  1.00 87.59 32  B 1 
ATOM 3422 C CA    . GLU B 2 32  ? -15.194 -8.343  11.604  1.00 86.84 32  B 1 
ATOM 3423 C C     . GLU B 2 32  ? -15.322 -9.204  10.338  1.00 88.46 32  B 1 
ATOM 3424 O O     . GLU B 2 32  ? -14.487 -9.123  9.438   1.00 87.90 32  B 1 
ATOM 3425 C CB    . GLU B 2 32  ? -14.648 -9.160  12.788  1.00 84.49 32  B 1 
ATOM 3426 C CG    . GLU B 2 32  ? -13.145 -9.442  12.656  1.00 76.87 32  B 1 
ATOM 3427 C CD    . GLU B 2 32  ? -12.310 -8.145  12.565  1.00 70.32 32  B 1 
ATOM 3428 O OE1   . GLU B 2 32  ? -11.255 -8.160  11.923  1.00 63.13 32  B 1 
ATOM 3429 O OE2   . GLU B 2 32  ? -12.761 -7.088  13.089  1.00 61.75 32  B 1 
ATOM 3430 N N     . SER B 2 33  ? -16.428 -9.936  10.194  1.00 89.16 33  B 1 
ATOM 3431 C CA    . SER B 2 33  ? -16.735 -10.695 8.977   1.00 88.95 33  B 1 
ATOM 3432 C C     . SER B 2 33  ? -16.874 -9.810  7.735   1.00 90.18 33  B 1 
ATOM 3433 O O     . SER B 2 33  ? -16.490 -10.224 6.641   1.00 89.04 33  B 1 
ATOM 3434 C CB    . SER B 2 33  ? -18.025 -11.499 9.187   1.00 87.14 33  B 1 
ATOM 3435 O OG    . SER B 2 33  ? -19.105 -10.656 9.545   1.00 77.34 33  B 1 
ATOM 3436 N N     . ALA B 2 34  ? -17.380 -8.579  7.874   1.00 92.30 34  B 1 
ATOM 3437 C CA    . ALA B 2 34  ? -17.475 -7.633  6.769   1.00 92.09 34  B 1 
ATOM 3438 C C     . ALA B 2 34  ? -16.096 -7.092  6.366   1.00 92.56 34  B 1 
ATOM 3439 O O     . ALA B 2 34  ? -15.837 -6.935  5.174   1.00 91.45 34  B 1 
ATOM 3440 C CB    . ALA B 2 34  ? -18.441 -6.504  7.150   1.00 91.14 34  B 1 
ATOM 3441 N N     . LYS B 2 35  ? -15.194 -6.852  7.321   1.00 90.93 35  B 1 
ATOM 3442 C CA    . LYS B 2 35  ? -13.811 -6.444  7.033   1.00 90.84 35  B 1 
ATOM 3443 C C     . LYS B 2 35  ? -13.067 -7.541  6.273   1.00 91.59 35  B 1 
ATOM 3444 O O     . LYS B 2 35  ? -12.479 -7.256  5.233   1.00 90.84 35  B 1 
ATOM 3445 C CB    . LYS B 2 35  ? -13.047 -6.124  8.323   1.00 89.63 35  B 1 
ATOM 3446 C CG    . LYS B 2 35  ? -13.624 -4.961  9.141   1.00 86.64 35  B 1 
ATOM 3447 C CD    . LYS B 2 35  ? -12.799 -4.829  10.413  1.00 84.82 35  B 1 
ATOM 3448 C CE    . LYS B 2 35  ? -13.476 -3.975  11.468  1.00 80.11 35  B 1 
ATOM 3449 N NZ    . LYS B 2 35  ? -12.965 -4.357  12.804  1.00 74.61 35  B 1 
ATOM 3450 N N     . GLN B 2 36  ? -13.145 -8.772  6.753   1.00 90.69 36  B 1 
ATOM 3451 C CA    . GLN B 2 36  ? -12.490 -9.915  6.125   1.00 90.36 36  B 1 
ATOM 3452 C C     . GLN B 2 36  ? -13.044 -10.168 4.726   1.00 91.28 36  B 1 
ATOM 3453 O O     . GLN B 2 36  ? -12.278 -10.295 3.773   1.00 90.79 36  B 1 
ATOM 3454 C CB    . GLN B 2 36  ? -12.636 -11.153 7.024   1.00 88.93 36  B 1 
ATOM 3455 C CG    . GLN B 2 36  ? -11.765 -12.322 6.539   1.00 81.48 36  B 1 
ATOM 3456 C CD    . GLN B 2 36  ? -10.281 -11.967 6.529   1.00 79.20 36  B 1 
ATOM 3457 O OE1   . GLN B 2 36  ? -9.767  -11.392 7.476   1.00 73.17 36  B 1 
ATOM 3458 N NE2   . GLN B 2 36  ? -9.567  -12.254 5.472   1.00 69.28 36  B 1 
ATOM 3459 N N     . LEU B 2 37  ? -14.366 -10.162 4.549   1.00 91.75 37  B 1 
ATOM 3460 C CA    . LEU B 2 37  ? -14.983 -10.352 3.239   1.00 91.61 37  B 1 
ATOM 3461 C C     . LEU B 2 37  ? -14.582 -9.259  2.246   1.00 92.18 37  B 1 
ATOM 3462 O O     . LEU B 2 37  ? -14.274 -9.556  1.092   1.00 91.25 37  B 1 
ATOM 3463 C CB    . LEU B 2 37  ? -16.509 -10.442 3.417   1.00 90.93 37  B 1 
ATOM 3464 C CG    . LEU B 2 37  ? -17.269 -10.718 2.110   1.00 87.54 37  B 1 
ATOM 3465 C CD1   . LEU B 2 37  ? -16.831 -12.026 1.453   1.00 82.76 37  B 1 
ATOM 3466 C CD2   . LEU B 2 37  ? -18.763 -10.785 2.396   1.00 82.53 37  B 1 
ATOM 3467 N N     . THR B 2 38  ? -14.546 -7.986  2.677   1.00 93.33 38  B 1 
ATOM 3468 C CA    . THR B 2 38  ? -14.115 -6.870  1.817   1.00 93.04 38  B 1 
ATOM 3469 C C     . THR B 2 38  ? -12.652 -7.018  1.415   1.00 93.20 38  B 1 
ATOM 3470 O O     . THR B 2 38  ? -12.314 -6.785  0.254   1.00 92.42 38  B 1 
ATOM 3471 C CB    . THR B 2 38  ? -14.323 -5.519  2.511   1.00 92.48 38  B 1 
ATOM 3472 O OG1   . THR B 2 38  ? -15.661 -5.379  2.933   1.00 87.92 38  B 1 
ATOM 3473 C CG2   . THR B 2 38  ? -14.022 -4.338  1.594   1.00 87.57 38  B 1 
ATOM 3474 N N     . HIS B 2 39  ? -11.787 -7.427  2.335   1.00 92.22 39  B 1 
ATOM 3475 C CA    . HIS B 2 39  ? -10.386 -7.722  2.061   1.00 92.11 39  B 1 
ATOM 3476 C C     . HIS B 2 39  ? -10.250 -8.807  0.989   1.00 92.10 39  B 1 
ATOM 3477 O O     . HIS B 2 39  ? -9.572  -8.592  -0.015  1.00 91.63 39  B 1 
ATOM 3478 C CB    . HIS B 2 39  ? -9.695  -8.102  3.372   1.00 91.73 39  B 1 
ATOM 3479 C CG    . HIS B 2 39  ? -8.348  -8.722  3.164   1.00 91.30 39  B 1 
ATOM 3480 N ND1   . HIS B 2 39  ? -8.127  -10.059 2.883   1.00 85.83 39  B 1 
ATOM 3481 C CD2   . HIS B 2 39  ? -7.136  -8.083  3.157   1.00 85.79 39  B 1 
ATOM 3482 C CE1   . HIS B 2 39  ? -6.810  -10.209 2.707   1.00 85.99 39  B 1 
ATOM 3483 N NE2   . HIS B 2 39  ? -6.182  -9.036  2.868   1.00 86.71 39  B 1 
ATOM 3484 N N     . ASP B 2 40  ? -10.937 -9.941  1.155   1.00 92.21 40  B 1 
ATOM 3485 C CA    . ASP B 2 40  ? -10.841 -11.070 0.236   1.00 91.67 40  B 1 
ATOM 3486 C C     . ASP B 2 40  ? -11.377 -10.712 -1.158  1.00 92.29 40  B 1 
ATOM 3487 O O     . ASP B 2 40  ? -10.760 -11.038 -2.172  1.00 91.13 40  B 1 
ATOM 3488 C CB    . ASP B 2 40  ? -11.587 -12.276 0.825   1.00 90.19 40  B 1 
ATOM 3489 C CG    . ASP B 2 40  ? -11.017 -12.789 2.154   1.00 86.97 40  B 1 
ATOM 3490 O OD1   . ASP B 2 40  ? -9.877  -12.417 2.517   1.00 81.94 40  B 1 
ATOM 3491 O OD2   . ASP B 2 40  ? -11.736 -13.559 2.827   1.00 81.16 40  B 1 
ATOM 3492 N N     . CYS B 2 41  ? -12.477 -9.961  -1.227  1.00 92.59 41  B 1 
ATOM 3493 C CA    . CYS B 2 41  ? -13.015 -9.429  -2.475  1.00 92.40 41  B 1 
ATOM 3494 C C     . CYS B 2 41  ? -12.037 -8.479  -3.177  1.00 92.71 41  B 1 
ATOM 3495 O O     . CYS B 2 41  ? -11.846 -8.583  -4.385  1.00 92.09 41  B 1 
ATOM 3496 C CB    . CYS B 2 41  ? -14.349 -8.730  -2.208  1.00 92.03 41  B 1 
ATOM 3497 S SG    . CYS B 2 41  ? -15.649 -9.942  -1.790  1.00 88.71 41  B 1 
ATOM 3498 N N     . ALA B 2 42  ? -11.377 -7.574  -2.442  1.00 93.44 42  B 1 
ATOM 3499 C CA    . ALA B 2 42  ? -10.407 -6.643  -3.015  1.00 93.22 42  B 1 
ATOM 3500 C C     . ALA B 2 42  ? -9.155  -7.362  -3.557  1.00 93.35 42  B 1 
ATOM 3501 O O     . ALA B 2 42  ? -8.689  -7.057  -4.647  1.00 92.29 42  B 1 
ATOM 3502 C CB    . ALA B 2 42  ? -10.047 -5.598  -1.950  1.00 92.66 42  B 1 
ATOM 3503 N N     . VAL B 2 43  ? -8.641  -8.364  -2.827  1.00 92.67 43  B 1 
ATOM 3504 C CA    . VAL B 2 43  ? -7.504  -9.179  -3.272  1.00 92.27 43  B 1 
ATOM 3505 C C     . VAL B 2 43  ? -7.836  -9.935  -4.560  1.00 92.59 43  B 1 
ATOM 3506 O O     . VAL B 2 43  ? -7.035  -9.946  -5.499  1.00 91.62 43  B 1 
ATOM 3507 C CB    . VAL B 2 43  ? -7.073  -10.152 -2.156  1.00 91.17 43  B 1 
ATOM 3508 C CG1   . VAL B 2 43  ? -6.036  -11.172 -2.627  1.00 88.50 43  B 1 
ATOM 3509 C CG2   . VAL B 2 43  ? -6.443  -9.384  -0.994  1.00 87.79 43  B 1 
ATOM 3510 N N     . GLU B 2 44  ? -9.013  -10.527 -4.644  1.00 91.46 44  B 1 
ATOM 3511 C CA    . GLU B 2 44  ? -9.434  -11.260 -5.836  1.00 90.98 44  B 1 
ATOM 3512 C C     . GLU B 2 44  ? -9.779  -10.343 -7.009  1.00 91.61 44  B 1 
ATOM 3513 O O     . GLU B 2 44  ? -9.461  -10.691 -8.142  1.00 90.28 44  B 1 
ATOM 3514 C CB    . GLU B 2 44  ? -10.584 -12.206 -5.497  1.00 89.45 44  B 1 
ATOM 3515 C CG    . GLU B 2 44  ? -10.125 -13.400 -4.641  1.00 80.70 44  B 1 
ATOM 3516 C CD    . GLU B 2 44  ? -9.102  -14.318 -5.333  1.00 80.64 44  B 1 
ATOM 3517 O OE1   . GLU B 2 44  ? -8.334  -15.036 -4.647  1.00 74.85 44  B 1 
ATOM 3518 O OE2   . GLU B 2 44  ? -9.033  -14.364 -6.582  1.00 74.85 44  B 1 
ATOM 3519 N N     . PHE B 2 45  ? -10.317 -9.146  -6.768  1.00 93.68 45  B 1 
ATOM 3520 C CA    . PHE B 2 45  ? -10.515 -8.137  -7.802  1.00 93.73 45  B 1 
ATOM 3521 C C     . PHE B 2 45  ? -9.187  -7.730  -8.450  1.00 93.89 45  B 1 
ATOM 3522 O O     . PHE B 2 45  ? -9.048  -7.789  -9.672  1.00 92.95 45  B 1 
ATOM 3523 C CB    . PHE B 2 45  ? -11.234 -6.919  -7.205  1.00 93.28 45  B 1 
ATOM 3524 C CG    . PHE B 2 45  ? -11.364 -5.772  -8.180  1.00 92.60 45  B 1 
ATOM 3525 C CD1   . PHE B 2 45  ? -10.490 -4.674  -8.109  1.00 89.64 45  B 1 
ATOM 3526 C CD2   . PHE B 2 45  ? -12.339 -5.806  -9.188  1.00 89.93 45  B 1 
ATOM 3527 C CE1   . PHE B 2 45  ? -10.599 -3.618  -9.037  1.00 88.34 45  B 1 
ATOM 3528 C CE2   . PHE B 2 45  ? -12.452 -4.763  -10.113 1.00 88.70 45  B 1 
ATOM 3529 C CZ    . PHE B 2 45  ? -11.581 -3.661  -10.038 1.00 88.97 45  B 1 
ATOM 3530 N N     . VAL B 2 46  ? -8.161  -7.407  -7.653  1.00 93.27 46  B 1 
ATOM 3531 C CA    . VAL B 2 46  ? -6.821  -7.106  -8.170  1.00 92.92 46  B 1 
ATOM 3532 C C     . VAL B 2 46  ? -6.244  -8.304  -8.931  1.00 93.20 46  B 1 
ATOM 3533 O O     . VAL B 2 46  ? -5.638  -8.141  -9.994  1.00 92.27 46  B 1 
ATOM 3534 C CB    . VAL B 2 46  ? -5.884  -6.679  -7.021  1.00 92.18 46  B 1 
ATOM 3535 C CG1   . VAL B 2 46  ? -4.429  -6.518  -7.482  1.00 90.23 46  B 1 
ATOM 3536 C CG2   . VAL B 2 46  ? -6.319  -5.335  -6.435  1.00 89.67 46  B 1 
ATOM 3537 N N     . GLY B 2 47  ? -6.430  -9.517  -8.427  1.00 91.80 47  B 1 
ATOM 3538 C CA    . GLY B 2 47  ? -6.003  -10.744 -9.101  1.00 91.32 47  B 1 
ATOM 3539 C C     . GLY B 2 47  ? -6.687  -10.976 -10.446 1.00 91.87 47  B 1 
ATOM 3540 O O     . GLY B 2 47  ? -6.031  -11.425 -11.392 1.00 90.66 47  B 1 
ATOM 3541 N N     . PHE B 2 48  ? -7.979  -10.663 -10.560 1.00 93.54 48  B 1 
ATOM 3542 C CA    . PHE B 2 48  ? -8.791  -10.802 -11.755 1.00 93.44 48  B 1 
ATOM 3543 C C     . PHE B 2 48  ? -8.368  -9.818  -12.848 1.00 93.67 48  B 1 
ATOM 3544 O O     . PHE B 2 48  ? -7.956  -10.242 -13.931 1.00 92.33 48  B 1 
ATOM 3545 C CB    . PHE B 2 48  ? -10.265 -10.640 -11.357 1.00 92.83 48  B 1 
ATOM 3546 C CG    . PHE B 2 48  ? -11.267 -10.854 -12.479 1.00 92.03 48  B 1 
ATOM 3547 C CD1   . PHE B 2 48  ? -12.345 -9.967  -12.635 1.00 88.65 48  B 1 
ATOM 3548 C CD2   . PHE B 2 48  ? -11.172 -11.976 -13.318 1.00 88.77 48  B 1 
ATOM 3549 C CE1   . PHE B 2 48  ? -13.321 -10.207 -13.610 1.00 87.06 48  B 1 
ATOM 3550 C CE2   . PHE B 2 48  ? -12.131 -12.215 -14.297 1.00 87.08 48  B 1 
ATOM 3551 C CZ    . PHE B 2 48  ? -13.214 -11.335 -14.434 1.00 87.86 48  B 1 
ATOM 3552 N N     . VAL B 2 49  ? -8.330  -8.515  -12.528 1.00 94.01 49  B 1 
ATOM 3553 C CA    . VAL B 2 49  ? -7.930  -7.461  -13.463 1.00 93.86 49  B 1 
ATOM 3554 C C     . VAL B 2 49  ? -6.478  -7.645  -13.919 1.00 93.94 49  B 1 
ATOM 3555 O O     . VAL B 2 49  ? -6.186  -7.587  -15.111 1.00 92.85 49  B 1 
ATOM 3556 C CB    . VAL B 2 49  ? -8.144  -6.063  -12.835 1.00 93.19 49  B 1 
ATOM 3557 C CG1   . VAL B 2 49  ? -7.670  -4.938  -13.756 1.00 89.47 49  B 1 
ATOM 3558 C CG2   . VAL B 2 49  ? -9.627  -5.821  -12.547 1.00 89.39 49  B 1 
ATOM 3559 N N     . ARG B 2 50  ? -5.553  -7.943  -12.988 1.00 94.06 50  B 1 
ATOM 3560 C CA    . ARG B 2 50  ? -4.160  -8.235  -13.332 1.00 93.83 50  B 1 
ATOM 3561 C C     . ARG B 2 50  ? -4.035  -9.448  -14.258 1.00 94.16 50  B 1 
ATOM 3562 O O     . ARG B 2 50  ? -3.150  -9.468  -15.105 1.00 93.00 50  B 1 
ATOM 3563 C CB    . ARG B 2 50  ? -3.354  -8.477  -12.044 1.00 92.12 50  B 1 
ATOM 3564 C CG    . ARG B 2 50  ? -1.858  -8.778  -12.309 1.00 84.79 50  B 1 
ATOM 3565 C CD    . ARG B 2 50  ? -1.177  -9.371  -11.070 1.00 80.44 50  B 1 
ATOM 3566 N NE    . ARG B 2 50  ? -1.683  -10.732 -10.830 1.00 72.45 50  B 1 
ATOM 3567 C CZ    . ARG B 2 50  ? -1.335  -11.522 -9.824  1.00 65.63 50  B 1 
ATOM 3568 N NH1   . ARG B 2 50  ? -0.464  -11.131 -8.925  1.00 58.12 50  B 1 
ATOM 3569 N NH2   . ARG B 2 50  ? -1.853  -12.716 -9.704  1.00 58.05 50  B 1 
ATOM 3570 N N     . GLY B 2 51  ? -4.849  -10.468 -14.065 1.00 93.56 51  B 1 
ATOM 3571 C CA    . GLY B 2 51  ? -4.842  -11.673 -14.892 1.00 93.26 51  B 1 
ATOM 3572 C C     . GLY B 2 51  ? -5.123  -11.365 -16.358 1.00 93.72 51  B 1 
ATOM 3573 O O     . GLY B 2 51  ? -4.366  -11.809 -17.219 1.00 92.56 51  B 1 
ATOM 3574 N N     . GLU B 2 52  ? -6.139  -10.551 -16.625 1.00 93.76 52  B 1 
ATOM 3575 C CA    . GLU B 2 52  ? -6.489  -10.131 -17.976 1.00 93.34 52  B 1 
ATOM 3576 C C     . GLU B 2 52  ? -5.479  -9.133  -18.572 1.00 93.90 52  B 1 
ATOM 3577 O O     . GLU B 2 52  ? -5.071  -9.294  -19.724 1.00 92.72 52  B 1 
ATOM 3578 C CB    . GLU B 2 52  ? -7.907  -9.559  -17.985 1.00 91.96 52  B 1 
ATOM 3579 C CG    . GLU B 2 52  ? -8.975  -10.630 -17.728 1.00 84.03 52  B 1 
ATOM 3580 C CD    . GLU B 2 52  ? -8.835  -11.797 -18.712 1.00 85.88 52  B 1 
ATOM 3581 O OE1   . GLU B 2 52  ? -8.723  -12.973 -18.277 1.00 80.24 52  B 1 
ATOM 3582 O OE2   . GLU B 2 52  ? -8.740  -11.566 -19.927 1.00 80.07 52  B 1 
ATOM 3583 N N     . ALA B 2 53  ? -4.981  -8.183  -17.780 1.00 94.31 53  B 1 
ATOM 3584 C CA    . ALA B 2 53  ? -3.927  -7.261  -18.224 1.00 94.59 53  B 1 
ATOM 3585 C C     . ALA B 2 53  ? -2.645  -8.008  -18.637 1.00 94.89 53  B 1 
ATOM 3586 O O     . ALA B 2 53  ? -2.029  -7.714  -19.660 1.00 93.65 53  B 1 
ATOM 3587 C CB    . ALA B 2 53  ? -3.649  -6.266  -17.092 1.00 94.07 53  B 1 
ATOM 3588 N N     . SER B 2 54  ? -2.260  -9.027  -17.864 1.00 94.82 54  B 1 
ATOM 3589 C CA    . SER B 2 54  ? -1.125  -9.884  -18.198 1.00 94.66 54  B 1 
ATOM 3590 C C     . SER B 2 54  ? -1.378  -10.738 -19.436 1.00 94.74 54  B 1 
ATOM 3591 O O     . SER B 2 54  ? -0.422  -11.039 -20.150 1.00 93.60 54  B 1 
ATOM 3592 C CB    . SER B 2 54  ? -0.791  -10.795 -17.014 1.00 93.42 54  B 1 
ATOM 3593 O OG    . SER B 2 54  ? 0.353   -11.590 -17.307 1.00 81.77 54  B 1 
ATOM 3594 N N     . GLU B 2 55  ? -2.603  -11.163 -19.676 1.00 94.58 55  B 1 
ATOM 3595 C CA    . GLU B 2 55  ? -2.952  -11.948 -20.855 1.00 93.87 55  B 1 
ATOM 3596 C C     . GLU B 2 55  ? -2.858  -11.100 -22.126 1.00 94.17 55  B 1 
ATOM 3597 O O     . GLU B 2 55  ? -2.275  -11.544 -23.110 1.00 92.85 55  B 1 
ATOM 3598 C CB    . GLU B 2 55  ? -4.345  -12.560 -20.692 1.00 92.62 55  B 1 
ATOM 3599 C CG    . GLU B 2 55  ? -4.587  -13.714 -21.666 1.00 84.07 55  B 1 
ATOM 3600 C CD    . GLU B 2 55  ? -3.672  -14.919 -21.379 1.00 81.72 55  B 1 
ATOM 3601 O OE1   . GLU B 2 55  ? -3.275  -15.616 -22.329 1.00 75.62 55  B 1 
ATOM 3602 O OE2   . GLU B 2 55  ? -3.353  -15.194 -20.200 1.00 73.97 55  B 1 
ATOM 3603 N N     . ARG B 2 56  ? -3.334  -9.845  -22.082 1.00 94.28 56  B 1 
ATOM 3604 C CA    . ARG B 2 56  ? -3.203  -8.891  -23.182 1.00 93.91 56  B 1 
ATOM 3605 C C     . ARG B 2 56  ? -1.741  -8.577  -23.485 1.00 94.26 56  B 1 
ATOM 3606 O O     . ARG B 2 56  ? -1.313  -8.686  -24.629 1.00 92.69 56  B 1 
ATOM 3607 C CB    . ARG B 2 56  ? -3.980  -7.611  -22.863 1.00 92.90 56  B 1 
ATOM 3608 C CG    . ARG B 2 56  ? -3.951  -6.658  -24.073 1.00 89.97 56  B 1 
ATOM 3609 C CD    . ARG B 2 56  ? -4.622  -5.332  -23.750 1.00 85.55 56  B 1 
ATOM 3610 N NE    . ARG B 2 56  ? -4.557  -4.430  -24.911 1.00 80.66 56  B 1 
ATOM 3611 C CZ    . ARG B 2 56  ? -4.487  -3.108  -24.888 1.00 76.73 56  B 1 
ATOM 3612 N NH1   . ARG B 2 56  ? -4.509  -2.438  -23.775 1.00 70.30 56  B 1 
ATOM 3613 N NH2   . ARG B 2 56  ? -4.386  -2.451  -25.999 1.00 71.58 56  B 1 
ATOM 3614 N N     . ALA B 2 57  ? -0.942  -8.262  -22.466 1.00 94.68 57  B 1 
ATOM 3615 C CA    . ALA B 2 57  ? 0.485   -8.027  -22.667 1.00 94.62 57  B 1 
ATOM 3616 C C     . ALA B 2 57  ? 1.177   -9.237  -23.315 1.00 94.93 57  B 1 
ATOM 3617 O O     . ALA B 2 57  ? 2.017   -9.074  -24.206 1.00 93.51 57  B 1 
ATOM 3618 C CB    . ALA B 2 57  ? 1.125   -7.677  -21.323 1.00 94.06 57  B 1 
ATOM 3619 N N     . ARG B 2 58  ? 0.814   -10.450 -22.912 1.00 94.62 58  B 1 
ATOM 3620 C CA    . ARG B 2 58  ? 1.338   -11.692 -23.482 1.00 94.26 58  B 1 
ATOM 3621 C C     . ARG B 2 58  ? 0.890   -11.912 -24.927 1.00 94.32 58  B 1 
ATOM 3622 O O     . ARG B 2 58  ? 1.716   -12.332 -25.732 1.00 92.83 58  B 1 
ATOM 3623 C CB    . ARG B 2 58  ? 0.928   -12.866 -22.582 1.00 93.02 58  B 1 
ATOM 3624 C CG    . ARG B 2 58  ? 1.642   -14.168 -22.959 1.00 86.84 58  B 1 
ATOM 3625 C CD    . ARG B 2 58  ? 1.129   -15.339 -22.097 1.00 82.81 58  B 1 
ATOM 3626 N NE    . ARG B 2 58  ? -0.252  -15.709 -22.447 1.00 74.69 58  B 1 
ATOM 3627 C CZ    . ARG B 2 58  ? -0.641  -16.446 -23.483 1.00 67.86 58  B 1 
ATOM 3628 N NH1   . ARG B 2 58  ? 0.219   -16.995 -24.298 1.00 61.15 58  B 1 
ATOM 3629 N NH2   . ARG B 2 58  ? -1.904  -16.644 -23.723 1.00 60.82 58  B 1 
ATOM 3630 N N     . SER B 2 59  ? -0.365  -11.622 -25.270 1.00 94.22 59  B 1 
ATOM 3631 C CA    . SER B 2 59  ? -0.855  -11.756 -26.656 1.00 94.07 59  B 1 
ATOM 3632 C C     . SER B 2 59  ? -0.182  -10.772 -27.615 1.00 94.58 59  B 1 
ATOM 3633 O O     . SER B 2 59  ? 0.024   -11.095 -28.777 1.00 92.41 59  B 1 
ATOM 3634 C CB    . SER B 2 59  ? -2.379  -11.611 -26.720 1.00 92.75 59  B 1 
ATOM 3635 O OG    . SER B 2 59  ? -2.819  -10.327 -26.361 1.00 82.52 59  B 1 
ATOM 3636 N N     . GLU B 2 60  ? 0.254   -9.621  -27.103 1.00 94.02 60  B 1 
ATOM 3637 C CA    . GLU B 2 60  ? 1.026   -8.617  -27.845 1.00 93.41 60  B 1 
ATOM 3638 C C     . GLU B 2 60  ? 2.554   -8.820  -27.736 1.00 93.59 60  B 1 
ATOM 3639 O O     . GLU B 2 60  ? 3.338   -7.906  -28.018 1.00 90.89 60  B 1 
ATOM 3640 C CB    . GLU B 2 60  ? 0.616   -7.214  -27.372 1.00 92.54 60  B 1 
ATOM 3641 C CG    . GLU B 2 60  ? -0.844  -6.866  -27.708 1.00 88.60 60  B 1 
ATOM 3642 C CD    . GLU B 2 60  ? -1.272  -5.517  -27.113 1.00 86.43 60  B 1 
ATOM 3643 O OE1   . GLU B 2 60  ? -2.492  -5.242  -27.065 1.00 81.55 60  B 1 
ATOM 3644 O OE2   . GLU B 2 60  ? -0.404  -4.745  -26.654 1.00 80.40 60  B 1 
ATOM 3645 N N     . TYR B 2 61  ? 2.999   -10.004 -27.282 1.00 93.15 61  B 1 
ATOM 3646 C CA    . TYR B 2 61  ? 4.411   -10.358 -27.097 1.00 92.74 61  B 1 
ATOM 3647 C C     . TYR B 2 61  ? 5.205   -9.408  -26.176 1.00 92.17 61  B 1 
ATOM 3648 O O     . TYR B 2 61  ? 6.443   -9.374  -26.203 1.00 88.93 61  B 1 
ATOM 3649 C CB    . TYR B 2 61  ? 5.089   -10.581 -28.455 1.00 91.88 61  B 1 
ATOM 3650 C CG    . TYR B 2 61  ? 4.427   -11.660 -29.291 1.00 89.63 61  B 1 
ATOM 3651 C CD1   . TYR B 2 61  ? 4.787   -13.008 -29.117 1.00 83.52 61  B 1 
ATOM 3652 C CD2   . TYR B 2 61  ? 3.436   -11.328 -30.221 1.00 82.85 61  B 1 
ATOM 3653 C CE1   . TYR B 2 61  ? 4.176   -14.012 -29.881 1.00 81.66 61  B 1 
ATOM 3654 C CE2   . TYR B 2 61  ? 2.812   -12.325 -30.986 1.00 80.86 61  B 1 
ATOM 3655 C CZ    . TYR B 2 61  ? 3.188   -13.666 -30.810 1.00 83.33 61  B 1 
ATOM 3656 O OH    . TYR B 2 61  ? 2.584   -14.649 -31.552 1.00 81.86 61  B 1 
ATOM 3657 N N     . ARG B 2 62  ? 4.512   -8.651  -25.299 1.00 91.11 62  B 1 
ATOM 3658 C CA    . ARG B 2 62  ? 5.133   -7.752  -24.322 1.00 90.78 62  B 1 
ATOM 3659 C C     . ARG B 2 62  ? 5.385   -8.476  -23.001 1.00 90.57 62  B 1 
ATOM 3660 O O     . ARG B 2 62  ? 4.563   -9.239  -22.511 1.00 87.80 62  B 1 
ATOM 3661 C CB    . ARG B 2 62  ? 4.276   -6.502  -24.135 1.00 90.21 62  B 1 
ATOM 3662 C CG    . ARG B 2 62  ? 4.250   -5.636  -25.404 1.00 87.61 62  B 1 
ATOM 3663 C CD    . ARG B 2 62  ? 3.516   -4.308  -25.220 1.00 87.92 62  B 1 
ATOM 3664 N NE    . ARG B 2 62  ? 2.066   -4.485  -25.083 1.00 85.36 62  B 1 
ATOM 3665 C CZ    . ARG B 2 62  ? 1.326   -4.385  -23.979 1.00 86.73 62  B 1 
ATOM 3666 N NH1   . ARG B 2 62  ? 1.816   -4.097  -22.803 1.00 78.13 62  B 1 
ATOM 3667 N NH2   . ARG B 2 62  ? 0.046   -4.568  -24.057 1.00 81.51 62  B 1 
ATOM 3668 N N     . ARG B 2 63  ? 6.543   -8.185  -22.372 1.00 89.42 63  B 1 
ATOM 3669 C CA    . ARG B 2 63  ? 6.913   -8.744  -21.058 1.00 88.04 63  B 1 
ATOM 3670 C C     . ARG B 2 63  ? 6.533   -7.840  -19.886 1.00 88.13 63  B 1 
ATOM 3671 O O     . ARG B 2 63  ? 6.617   -8.271  -18.735 1.00 84.79 63  B 1 
ATOM 3672 C CB    . ARG B 2 63  ? 8.412   -9.053  -21.020 1.00 86.32 63  B 1 
ATOM 3673 C CG    . ARG B 2 63  ? 8.795   -10.157 -22.007 1.00 81.12 63  B 1 
ATOM 3674 C CD    . ARG B 2 63  ? 10.269  -10.516 -21.835 1.00 76.32 63  B 1 
ATOM 3675 N NE    . ARG B 2 63  ? 10.674  -11.581 -22.757 1.00 70.35 63  B 1 
ATOM 3676 C CZ    . ARG B 2 63  ? 11.866  -12.153 -22.811 1.00 63.47 63  B 1 
ATOM 3677 N NH1   . ARG B 2 63  ? 12.830  -11.800 -22.006 1.00 59.08 63  B 1 
ATOM 3678 N NH2   . ARG B 2 63  ? 12.101  -13.087 -23.688 1.00 57.47 63  B 1 
ATOM 3679 N N     . THR B 2 64  ? 6.158   -6.599  -20.169 1.00 89.71 64  B 1 
ATOM 3680 C CA    . THR B 2 64  ? 5.788   -5.597  -19.172 1.00 90.01 64  B 1 
ATOM 3681 C C     . THR B 2 64  ? 4.322   -5.249  -19.352 1.00 91.20 64  B 1 
ATOM 3682 O O     . THR B 2 64  ? 3.912   -4.944  -20.476 1.00 89.47 64  B 1 
ATOM 3683 C CB    . THR B 2 64  ? 6.669   -4.346  -19.309 1.00 87.44 64  B 1 
ATOM 3684 O OG1   . THR B 2 64  ? 8.033   -4.715  -19.274 1.00 81.34 64  B 1 
ATOM 3685 C CG2   . THR B 2 64  ? 6.445   -3.356  -18.164 1.00 79.96 64  B 1 
ATOM 3686 N N     . VAL B 2 65  ? 3.565   -5.298  -18.273 1.00 92.25 65  B 1 
ATOM 3687 C CA    . VAL B 2 65  ? 2.170   -4.841  -18.246 1.00 93.07 65  B 1 
ATOM 3688 C C     . VAL B 2 65  ? 2.171   -3.321  -18.185 1.00 93.48 65  B 1 
ATOM 3689 O O     . VAL B 2 65  ? 2.775   -2.746  -17.280 1.00 91.87 65  B 1 
ATOM 3690 C CB    . VAL B 2 65  ? 1.403   -5.453  -17.056 1.00 92.73 65  B 1 
ATOM 3691 C CG1   . VAL B 2 65  ? -0.073  -5.057  -17.079 1.00 88.82 65  B 1 
ATOM 3692 C CG2   . VAL B 2 65  ? 1.468   -6.990  -17.072 1.00 88.60 65  B 1 
ATOM 3693 N N     . ALA B 2 66  ? 1.524   -2.676  -19.149 1.00 92.76 66  B 1 
ATOM 3694 C CA    . ALA B 2 66  ? 1.389   -1.236  -19.231 1.00 92.75 66  B 1 
ATOM 3695 C C     . ALA B 2 66  ? 0.108   -0.751  -18.515 1.00 93.66 66  B 1 
ATOM 3696 O O     . ALA B 2 66  ? -0.802  -1.549  -18.293 1.00 92.97 66  B 1 
ATOM 3697 C CB    . ALA B 2 66  ? 1.417   -0.828  -20.710 1.00 91.22 66  B 1 
ATOM 3698 N N     . PRO B 2 67  ? 0.019   0.548   -18.145 1.00 93.68 67  B 1 
ATOM 3699 C CA    . PRO B 2 67  ? -1.216  1.106   -17.586 1.00 93.87 67  B 1 
ATOM 3700 C C     . PRO B 2 67  ? -2.439  0.900   -18.479 1.00 94.29 67  B 1 
ATOM 3701 O O     . PRO B 2 67  ? -3.524  0.590   -17.997 1.00 93.20 67  B 1 
ATOM 3702 C CB    . PRO B 2 67  ? -0.907  2.586   -17.388 1.00 92.70 67  B 1 
ATOM 3703 C CG    . PRO B 2 67  ? 0.601   2.642   -17.242 1.00 90.17 67  B 1 
ATOM 3704 C CD    . PRO B 2 67  ? 1.078   1.528   -18.166 1.00 92.17 67  B 1 
ATOM 3705 N N     . GLU B 2 68  ? -2.256  0.983   -19.808 1.00 93.52 68  B 1 
ATOM 3706 C CA    . GLU B 2 68  ? -3.294  0.769   -20.807 1.00 93.29 68  B 1 
ATOM 3707 C C     . GLU B 2 68  ? -3.814  -0.671  -20.821 1.00 93.52 68  B 1 
ATOM 3708 O O     . GLU B 2 68  ? -4.956  -0.913  -21.205 1.00 92.55 68  B 1 
ATOM 3709 C CB    . GLU B 2 68  ? -2.772  1.128   -22.206 1.00 92.76 68  B 1 
ATOM 3710 C CG    . GLU B 2 68  ? -2.427  2.608   -22.422 1.00 88.22 68  B 1 
ATOM 3711 C CD    . GLU B 2 68  ? -1.170  3.086   -21.675 1.00 84.03 68  B 1 
ATOM 3712 O OE1   . GLU B 2 68  ? -1.063  4.296   -21.447 1.00 76.68 68  B 1 
ATOM 3713 O OE2   . GLU B 2 68  ? -0.316  2.255   -21.301 1.00 77.16 68  B 1 
ATOM 3714 N N     . ASP B 2 69  ? -3.020  -1.633  -20.360 1.00 94.33 69  B 1 
ATOM 3715 C CA    . ASP B 2 69  ? -3.491  -3.010  -20.217 1.00 94.16 69  B 1 
ATOM 3716 C C     . ASP B 2 69  ? -4.513  -3.127  -19.084 1.00 94.25 69  B 1 
ATOM 3717 O O     . ASP B 2 69  ? -5.434  -3.936  -19.168 1.00 93.02 69  B 1 
ATOM 3718 C CB    . ASP B 2 69  ? -2.322  -3.968  -19.964 1.00 93.81 69  B 1 
ATOM 3719 C CG    . ASP B 2 69  ? -1.291  -3.987  -21.093 1.00 92.20 69  B 1 
ATOM 3720 O OD1   . ASP B 2 69  ? -1.680  -3.909  -22.274 1.00 88.10 69  B 1 
ATOM 3721 O OD2   . ASP B 2 69  ? -0.084  -4.128  -20.813 1.00 88.53 69  B 1 
ATOM 3722 N N     . PHE B 2 70  ? -4.382  -2.315  -18.041 1.00 93.50 70  B 1 
ATOM 3723 C CA    . PHE B 2 70  ? -5.337  -2.275  -16.946 1.00 93.40 70  B 1 
ATOM 3724 C C     . PHE B 2 70  ? -6.642  -1.593  -17.345 1.00 93.59 70  B 1 
ATOM 3725 O O     . PHE B 2 70  ? -7.703  -2.122  -17.033 1.00 91.74 70  B 1 
ATOM 3726 C CB    . PHE B 2 70  ? -4.734  -1.600  -15.709 1.00 92.18 70  B 1 
ATOM 3727 C CG    . PHE B 2 70  ? -3.802  -2.493  -14.932 1.00 90.65 70  B 1 
ATOM 3728 C CD1   . PHE B 2 70  ? -4.318  -3.366  -13.956 1.00 85.77 70  B 1 
ATOM 3729 C CD2   . PHE B 2 70  ? -2.427  -2.466  -15.166 1.00 84.91 70  B 1 
ATOM 3730 C CE1   . PHE B 2 70  ? -3.470  -4.193  -13.222 1.00 81.78 70  B 1 
ATOM 3731 C CE2   . PHE B 2 70  ? -1.569  -3.297  -14.437 1.00 80.38 70  B 1 
ATOM 3732 C CZ    . PHE B 2 70  ? -2.086  -4.164  -13.458 1.00 81.48 70  B 1 
ATOM 3733 N N     . THR B 2 71  ? -6.596  -0.455  -18.063 1.00 93.96 71  B 1 
ATOM 3734 C CA    . THR B 2 71  ? -7.815  0.217   -18.536 1.00 93.55 71  B 1 
ATOM 3735 C C     . THR B 2 71  ? -8.577  -0.668  -19.524 1.00 93.53 71  B 1 
ATOM 3736 O O     . THR B 2 71  ? -9.782  -0.852  -19.378 1.00 92.19 71  B 1 
ATOM 3737 C CB    . THR B 2 71  ? -7.534  1.582   -19.167 1.00 92.41 71  B 1 
ATOM 3738 O OG1   . THR B 2 71  ? -6.634  1.471   -20.240 1.00 82.62 71  B 1 
ATOM 3739 C CG2   . THR B 2 71  ? -6.918  2.557   -18.167 1.00 80.24 71  B 1 
ATOM 3740 N N     . TRP B 2 72  ? -7.859  -1.324  -20.438 1.00 92.78 72  B 1 
ATOM 3741 C CA    . TRP B 2 72  ? -8.442  -2.308  -21.341 1.00 92.83 72  B 1 
ATOM 3742 C C     . TRP B 2 72  ? -9.039  -3.499  -20.588 1.00 92.88 72  B 1 
ATOM 3743 O O     . TRP B 2 72  ? -10.134 -3.951  -20.920 1.00 91.78 72  B 1 
ATOM 3744 C CB    . TRP B 2 72  ? -7.375  -2.788  -22.327 1.00 92.06 72  B 1 
ATOM 3745 C CG    . TRP B 2 72  ? -7.858  -3.819  -23.291 1.00 91.19 72  B 1 
ATOM 3746 C CD1   . TRP B 2 72  ? -8.393  -3.564  -24.499 1.00 88.02 72  B 1 
ATOM 3747 C CD2   . TRP B 2 72  ? -7.875  -5.270  -23.133 1.00 89.07 72  B 1 
ATOM 3748 N NE1   . TRP B 2 72  ? -8.742  -4.757  -25.119 1.00 86.10 72  B 1 
ATOM 3749 C CE2   . TRP B 2 72  ? -8.438  -5.826  -24.306 1.00 87.66 72  B 1 
ATOM 3750 C CE3   . TRP B 2 72  ? -7.470  -6.156  -22.109 1.00 84.94 72  B 1 
ATOM 3751 C CZ2   . TRP B 2 72  ? -8.604  -7.222  -24.465 1.00 85.15 72  B 1 
ATOM 3752 C CZ3   . TRP B 2 72  ? -7.640  -7.540  -22.270 1.00 81.02 72  B 1 
ATOM 3753 C CH2   . TRP B 2 72  ? -8.196  -8.066  -23.432 1.00 81.31 72  B 1 
ATOM 3754 N N     . SER B 2 73  ? -8.364  -3.992  -19.555 1.00 94.18 73  B 1 
ATOM 3755 C CA    . SER B 2 73  ? -8.882  -5.100  -18.748 1.00 93.94 73  B 1 
ATOM 3756 C C     . SER B 2 73  ? -10.154 -4.719  -18.001 1.00 93.99 73  B 1 
ATOM 3757 O O     . SER B 2 73  ? -11.086 -5.515  -17.978 1.00 92.59 73  B 1 
ATOM 3758 C CB    . SER B 2 73  ? -7.854  -5.591  -17.737 1.00 93.12 73  B 1 
ATOM 3759 O OG    . SER B 2 73  ? -6.733  -6.076  -18.413 1.00 78.13 73  B 1 
ATOM 3760 N N     . CYS B 2 74  ? -10.222 -3.514  -17.429 1.00 93.03 74  B 1 
ATOM 3761 C CA    . CYS B 2 74  ? -11.432 -3.028  -16.770 1.00 92.89 74  B 1 
ATOM 3762 C C     . CYS B 2 74  ? -12.615 -2.978  -17.747 1.00 92.54 74  B 1 
ATOM 3763 O O     . CYS B 2 74  ? -13.671 -3.519  -17.439 1.00 90.89 74  B 1 
ATOM 3764 C CB    . CYS B 2 74  ? -11.159 -1.664  -16.136 1.00 92.33 74  B 1 
ATOM 3765 S SG    . CYS B 2 74  ? -10.092 -1.860  -14.668 1.00 88.94 74  B 1 
ATOM 3766 N N     . GLN B 2 75  ? -12.403 -2.432  -18.941 1.00 92.18 75  B 1 
ATOM 3767 C CA    . GLN B 2 75  ? -13.424 -2.410  -19.990 1.00 91.42 75  B 1 
ATOM 3768 C C     . GLN B 2 75  ? -13.833 -3.833  -20.407 1.00 91.13 75  B 1 
ATOM 3769 O O     . GLN B 2 75  ? -15.015 -4.168  -20.423 1.00 89.46 75  B 1 
ATOM 3770 C CB    . GLN B 2 75  ? -12.883 -1.594  -21.168 1.00 90.13 75  B 1 
ATOM 3771 C CG    . GLN B 2 75  ? -13.970 -1.315  -22.215 1.00 83.88 75  B 1 
ATOM 3772 C CD    . GLN B 2 75  ? -13.483 -0.387  -23.329 1.00 80.64 75  B 1 
ATOM 3773 O OE1   . GLN B 2 75  ? -12.297 -0.123  -23.498 1.00 72.47 75  B 1 
ATOM 3774 N NE2   . GLN B 2 75  ? -14.381 0.135   -24.125 1.00 69.14 75  B 1 
ATOM 3775 N N     . SER B 2 76  ? -12.858 -4.717  -20.658 1.00 91.51 76  B 1 
ATOM 3776 C CA    . SER B 2 76  ? -13.100 -6.100  -21.096 1.00 90.74 76  B 1 
ATOM 3777 C C     . SER B 2 76  ? -13.862 -6.962  -20.086 1.00 90.54 76  B 1 
ATOM 3778 O O     . SER B 2 76  ? -14.476 -7.964  -20.458 1.00 87.64 76  B 1 
ATOM 3779 C CB    . SER B 2 76  ? -11.766 -6.802  -21.349 1.00 88.92 76  B 1 
ATOM 3780 O OG    . SER B 2 76  ? -11.005 -6.131  -22.317 1.00 77.78 76  B 1 
ATOM 3781 N N     . LEU B 2 77  ? -13.772 -6.609  -18.804 1.00 91.30 77  B 1 
ATOM 3782 C CA    . LEU B 2 77  ? -14.388 -7.346  -17.707 1.00 91.14 77  B 1 
ATOM 3783 C C     . LEU B 2 77  ? -15.726 -6.746  -17.242 1.00 90.52 77  B 1 
ATOM 3784 O O     . LEU B 2 77  ? -16.343 -7.308  -16.342 1.00 87.17 77  B 1 
ATOM 3785 C CB    . LEU B 2 77  ? -13.368 -7.470  -16.565 1.00 90.99 77  B 1 
ATOM 3786 C CG    . LEU B 2 77  ? -12.119 -8.300  -16.913 1.00 89.89 77  B 1 
ATOM 3787 C CD1   . LEU B 2 77  ? -11.125 -8.241  -15.756 1.00 86.66 77  B 1 
ATOM 3788 C CD2   . LEU B 2 77  ? -12.442 -9.761  -17.217 1.00 86.28 77  B 1 
ATOM 3789 N N     . GLY B 2 78  ? -16.173 -5.648  -17.865 1.00 89.50 78  B 1 
ATOM 3790 C CA    . GLY B 2 78  ? -17.428 -4.979  -17.518 1.00 88.60 78  B 1 
ATOM 3791 C C     . GLY B 2 78  ? -17.304 -3.996  -16.354 1.00 89.03 78  B 1 
ATOM 3792 O O     . GLY B 2 78  ? -18.281 -3.741  -15.658 1.00 85.33 78  B 1 
ATOM 3793 N N     . PHE B 2 79  ? -16.092 -3.455  -16.134 1.00 90.72 79  B 1 
ATOM 3794 C CA    . PHE B 2 79  ? -15.836 -2.401  -15.156 1.00 90.80 79  B 1 
ATOM 3795 C C     . PHE B 2 79  ? -15.679 -1.039  -15.837 1.00 90.94 79  B 1 
ATOM 3796 O O     . PHE B 2 79  ? -14.775 -0.267  -15.507 1.00 88.26 79  B 1 
ATOM 3797 C CB    . PHE B 2 79  ? -14.628 -2.757  -14.285 1.00 90.09 79  B 1 
ATOM 3798 C CG    . PHE B 2 79  ? -14.741 -4.069  -13.538 1.00 89.60 79  B 1 
ATOM 3799 C CD1   . PHE B 2 79  ? -15.772 -4.272  -12.621 1.00 86.41 79  B 1 
ATOM 3800 C CD2   . PHE B 2 79  ? -13.809 -5.087  -13.775 1.00 86.68 79  B 1 
ATOM 3801 C CE1   . PHE B 2 79  ? -15.890 -5.494  -11.944 1.00 85.31 79  B 1 
ATOM 3802 C CE2   . PHE B 2 79  ? -13.911 -6.307  -13.108 1.00 85.33 79  B 1 
ATOM 3803 C CZ    . PHE B 2 79  ? -14.956 -6.519  -12.190 1.00 86.00 79  B 1 
ATOM 3804 N N     . ASP B 2 80  ? -16.560 -0.721  -16.787 1.00 89.54 80  B 1 
ATOM 3805 C CA    . ASP B 2 80  ? -16.500 0.488   -17.616 1.00 89.21 80  B 1 
ATOM 3806 C C     . ASP B 2 80  ? -16.475 1.779   -16.790 1.00 90.51 80  B 1 
ATOM 3807 O O     . ASP B 2 80  ? -15.779 2.730   -17.140 1.00 88.06 80  B 1 
ATOM 3808 C CB    . ASP B 2 80  ? -17.696 0.498   -18.578 1.00 85.78 80  B 1 
ATOM 3809 C CG    . ASP B 2 80  ? -17.690 -0.755  -19.438 1.00 77.08 80  B 1 
ATOM 3810 O OD1   . ASP B 2 80  ? -16.738 -0.906  -20.230 1.00 68.38 80  B 1 
ATOM 3811 O OD2   . ASP B 2 80  ? -18.584 -1.605  -19.228 1.00 69.08 80  B 1 
ATOM 3812 N N     . SER B 2 81  ? -17.156 1.793   -15.642 1.00 89.74 81  B 1 
ATOM 3813 C CA    . SER B 2 81  ? -17.186 2.944   -14.733 1.00 89.65 81  B 1 
ATOM 3814 C C     . SER B 2 81  ? -15.814 3.328   -14.170 1.00 90.70 81  B 1 
ATOM 3815 O O     . SER B 2 81  ? -15.612 4.479   -13.786 1.00 88.67 81  B 1 
ATOM 3816 C CB    . SER B 2 81  ? -18.152 2.664   -13.581 1.00 87.24 81  B 1 
ATOM 3817 O OG    . SER B 2 81  ? -17.756 1.515   -12.863 1.00 77.40 81  B 1 
ATOM 3818 N N     . TYR B 2 82  ? -14.836 2.410   -14.138 1.00 92.06 82  B 1 
ATOM 3819 C CA    . TYR B 2 82  ? -13.471 2.702   -13.691 1.00 91.97 82  B 1 
ATOM 3820 C C     . TYR B 2 82  ? -12.569 3.247   -14.802 1.00 92.48 82  B 1 
ATOM 3821 O O     . TYR B 2 82  ? -11.545 3.869   -14.501 1.00 90.80 82  B 1 
ATOM 3822 C CB    . TYR B 2 82  ? -12.851 1.448   -13.072 1.00 90.58 82  B 1 
ATOM 3823 C CG    . TYR B 2 82  ? -13.557 0.963   -11.825 1.00 89.11 82  B 1 
ATOM 3824 C CD1   . TYR B 2 82  ? -13.330 1.601   -10.591 1.00 82.96 82  B 1 
ATOM 3825 C CD2   . TYR B 2 82  ? -14.446 -0.119  -11.884 1.00 82.67 82  B 1 
ATOM 3826 C CE1   . TYR B 2 82  ? -13.989 1.168   -9.428  1.00 79.90 82  B 1 
ATOM 3827 C CE2   . TYR B 2 82  ? -15.115 -0.561  -10.733 1.00 80.03 82  B 1 
ATOM 3828 C CZ    . TYR B 2 82  ? -14.880 0.084   -9.501  1.00 81.04 82  B 1 
ATOM 3829 O OH    . TYR B 2 82  ? -15.533 -0.346  -8.373  1.00 79.47 82  B 1 
ATOM 3830 N N     . VAL B 2 83  ? -12.908 3.044   -16.084 1.00 92.01 83  B 1 
ATOM 3831 C CA    . VAL B 2 83  ? -12.038 3.368   -17.221 1.00 92.21 83  B 1 
ATOM 3832 C C     . VAL B 2 83  ? -11.749 4.864   -17.295 1.00 93.20 83  B 1 
ATOM 3833 O O     . VAL B 2 83  ? -10.583 5.264   -17.331 1.00 92.03 83  B 1 
ATOM 3834 C CB    . VAL B 2 83  ? -12.633 2.846   -18.541 1.00 90.79 83  B 1 
ATOM 3835 C CG1   . VAL B 2 83  ? -11.791 3.240   -19.757 1.00 85.25 83  B 1 
ATOM 3836 C CG2   . VAL B 2 83  ? -12.718 1.314   -18.511 1.00 85.52 83  B 1 
ATOM 3837 N N     . GLN B 2 84  ? -12.783 5.706   -17.274 1.00 92.17 84  B 1 
ATOM 3838 C CA    . GLN B 2 84  ? -12.615 7.155   -17.386 1.00 92.14 84  B 1 
ATOM 3839 C C     . GLN B 2 84  ? -11.843 7.771   -16.202 1.00 92.58 84  B 1 
ATOM 3840 O O     . GLN B 2 84  ? -10.901 8.537   -16.443 1.00 91.97 84  B 1 
ATOM 3841 C CB    . GLN B 2 84  ? -13.989 7.813   -17.645 1.00 91.60 84  B 1 
ATOM 3842 C CG    . GLN B 2 84  ? -13.891 9.329   -17.898 1.00 83.61 84  B 1 
ATOM 3843 C CD    . GLN B 2 84  ? -13.093 9.673   -19.165 1.00 76.49 84  B 1 
ATOM 3844 O OE1   . GLN B 2 84  ? -12.875 8.850   -20.046 1.00 67.99 84  B 1 
ATOM 3845 N NE2   . GLN B 2 84  ? -12.618 10.889  -19.288 1.00 64.21 84  B 1 
ATOM 3846 N N     . PRO B 2 85  ? -12.130 7.434   -14.932 1.00 93.26 85  B 1 
ATOM 3847 C CA    . PRO B 2 85  ? -11.303 7.868   -13.800 1.00 92.83 85  B 1 
ATOM 3848 C C     . PRO B 2 85  ? -9.836  7.424   -13.916 1.00 93.14 85  B 1 
ATOM 3849 O O     . PRO B 2 85  ? -8.930  8.229   -13.698 1.00 91.49 85  B 1 
ATOM 3850 C CB    . PRO B 2 85  ? -11.977 7.276   -12.556 1.00 91.74 85  B 1 
ATOM 3851 C CG    . PRO B 2 85  ? -13.429 7.132   -12.972 1.00 88.84 85  B 1 
ATOM 3852 C CD    . PRO B 2 85  ? -13.336 6.784   -14.458 1.00 91.75 85  B 1 
ATOM 3853 N N     . MET B 2 86  ? -9.572  6.179   -14.326 1.00 93.39 86  B 1 
ATOM 3854 C CA    . MET B 2 86  ? -8.208  5.673   -14.510 1.00 93.00 86  B 1 
ATOM 3855 C C     . MET B 2 86  ? -7.459  6.406   -15.620 1.00 93.57 86  B 1 
ATOM 3856 O O     . MET B 2 86  ? -6.294  6.750   -15.442 1.00 91.78 86  B 1 
ATOM 3857 C CB    . MET B 2 86  ? -8.237  4.162   -14.810 1.00 91.84 86  B 1 
ATOM 3858 C CG    . MET B 2 86  ? -8.588  3.316   -13.587 1.00 87.66 86  B 1 
ATOM 3859 S SD    . MET B 2 86  ? -8.747  1.538   -13.936 1.00 85.50 86  B 1 
ATOM 3860 C CE    . MET B 2 86  ? -7.021  1.091   -14.163 1.00 76.26 86  B 1 
ATOM 3861 N N     . GLN B 2 87  ? -8.102  6.690   -16.762 1.00 92.20 87  B 1 
ATOM 3862 C CA    . GLN B 2 87  ? -7.489  7.456   -17.855 1.00 92.09 87  B 1 
ATOM 3863 C C     . GLN B 2 87  ? -7.172  8.896   -17.436 1.00 92.48 87  B 1 
ATOM 3864 O O     . GLN B 2 87  ? -6.098  9.411   -17.765 1.00 90.97 87  B 1 
ATOM 3865 C CB    . GLN B 2 87  ? -8.427  7.466   -19.067 1.00 91.03 87  B 1 
ATOM 3866 C CG    . GLN B 2 87  ? -8.433  6.125   -19.808 1.00 86.69 87  B 1 
ATOM 3867 C CD    . GLN B 2 87  ? -9.433  6.123   -20.976 1.00 85.20 87  B 1 
ATOM 3868 O OE1   . GLN B 2 87  ? -10.231 7.024   -21.151 1.00 79.40 87  B 1 
ATOM 3869 N NE2   . GLN B 2 87  ? -9.415  5.106   -21.805 1.00 77.04 87  B 1 
ATOM 3870 N N     . THR B 2 88  ? -8.059  9.523   -16.673 1.00 91.93 88  B 1 
ATOM 3871 C CA    . THR B 2 88  ? -7.837  10.873  -16.143 1.00 91.42 88  B 1 
ATOM 3872 C C     . THR B 2 88  ? -6.653  10.899  -15.170 1.00 91.76 88  B 1 
ATOM 3873 O O     . THR B 2 88  ? -5.775  11.747  -15.302 1.00 89.83 88  B 1 
ATOM 3874 C CB    . THR B 2 88  ? -9.109  11.400  -15.465 1.00 90.69 88  B 1 
ATOM 3875 O OG1   . THR B 2 88  ? -10.173 11.380  -16.401 1.00 83.49 88  B 1 
ATOM 3876 C CG2   . THR B 2 88  ? -8.960  12.846  -14.992 1.00 81.07 88  B 1 
ATOM 3877 N N     . TYR B 2 89  ? -6.576  9.929   -14.273 1.00 92.96 89  B 1 
ATOM 3878 C CA    . TYR B 2 89  ? -5.437  9.775   -13.371 1.00 92.70 89  B 1 
ATOM 3879 C C     . TYR B 2 89  ? -4.124  9.556   -14.135 1.00 92.89 89  B 1 
ATOM 3880 O O     . TYR B 2 89  ? -3.123  10.208  -13.837 1.00 91.53 89  B 1 
ATOM 3881 C CB    . TYR B 2 89  ? -5.712  8.596   -12.421 1.00 91.54 89  B 1 
ATOM 3882 C CG    . TYR B 2 89  ? -4.522  8.257   -11.538 1.00 90.30 89  B 1 
ATOM 3883 C CD1   . TYR B 2 89  ? -3.631  7.235   -11.907 1.00 86.00 89  B 1 
ATOM 3884 C CD2   . TYR B 2 89  ? -4.270  9.016   -10.377 1.00 85.67 89  B 1 
ATOM 3885 C CE1   . TYR B 2 89  ? -2.498  6.966   -11.129 1.00 83.27 89  B 1 
ATOM 3886 C CE2   . TYR B 2 89  ? -3.140  8.755   -9.588  1.00 83.56 89  B 1 
ATOM 3887 C CZ    . TYR B 2 89  ? -2.252  7.732   -9.971  1.00 83.64 89  B 1 
ATOM 3888 O OH    . TYR B 2 89  ? -1.139  7.478   -9.210  1.00 81.00 89  B 1 
ATOM 3889 N N     . LEU B 2 90  ? -4.109  8.679   -15.144 1.00 92.13 90  B 1 
ATOM 3890 C CA    . LEU B 2 90  ? -2.909  8.402   -15.936 1.00 91.62 90  B 1 
ATOM 3891 C C     . LEU B 2 90  ? -2.422  9.625   -16.711 1.00 92.19 90  B 1 
ATOM 3892 O O     . LEU B 2 90  ? -1.215  9.800   -16.845 1.00 90.07 90  B 1 
ATOM 3893 C CB    . LEU B 2 90  ? -3.189  7.260   -16.918 1.00 90.40 90  B 1 
ATOM 3894 C CG    . LEU B 2 90  ? -3.246  5.874   -16.269 1.00 83.79 90  B 1 
ATOM 3895 C CD1   . LEU B 2 90  ? -3.696  4.852   -17.314 1.00 77.38 90  B 1 
ATOM 3896 C CD2   . LEU B 2 90  ? -1.885  5.448   -15.703 1.00 79.47 90  B 1 
ATOM 3897 N N     . ARG B 2 91  ? -3.326  10.461  -17.214 1.00 90.46 91  B 1 
ATOM 3898 C CA    . ARG B 2 91  ? -2.960  11.713  -17.867 1.00 89.29 91  B 1 
ATOM 3899 C C     . ARG B 2 91  ? -2.278  12.655  -16.879 1.00 89.09 91  B 1 
ATOM 3900 O O     . ARG B 2 91  ? -1.148  13.051  -17.137 1.00 86.68 91  B 1 
ATOM 3901 C CB    . ARG B 2 91  ? -4.208  12.317  -18.535 1.00 87.99 91  B 1 
ATOM 3902 C CG    . ARG B 2 91  ? -3.869  13.626  -19.269 1.00 78.44 91  B 1 
ATOM 3903 C CD    . ARG B 2 91  ? -5.077  14.161  -20.057 1.00 75.98 91  B 1 
ATOM 3904 N NE    . ARG B 2 91  ? -6.248  14.318  -19.182 1.00 70.15 91  B 1 
ATOM 3905 C CZ    . ARG B 2 91  ? -7.514  14.189  -19.526 1.00 64.28 91  B 1 
ATOM 3906 N NH1   . ARG B 2 91  ? -7.875  14.005  -20.767 1.00 59.99 91  B 1 
ATOM 3907 N NH2   . ARG B 2 91  ? -8.450  14.249  -18.623 1.00 59.45 91  B 1 
ATOM 3908 N N     . GLY B 2 92  ? -2.872  12.911  -15.725 1.00 87.51 92  B 1 
ATOM 3909 C CA    . GLY B 2 92  ? -2.276  13.760  -14.698 1.00 85.44 92  B 1 
ATOM 3910 C C     . GLY B 2 92  ? -0.992  13.204  -14.064 1.00 85.86 92  B 1 
ATOM 3911 O O     . GLY B 2 92  ? -0.185  13.960  -13.544 1.00 81.74 92  B 1 
ATOM 3912 N N     . TYR B 2 93  ? -0.765  11.888  -14.124 1.00 85.77 93  B 1 
ATOM 3913 C CA    . TYR B 2 93  ? 0.497   11.272  -13.661 1.00 84.15 93  B 1 
ATOM 3914 C C     . TYR B 2 93  ? 1.645   11.406  -14.679 1.00 83.16 93  B 1 
ATOM 3915 O O     . TYR B 2 93  ? 2.816   11.294  -14.305 1.00 77.46 93  B 1 
ATOM 3916 C CB    . TYR B 2 93  ? 0.229   9.803   -13.339 1.00 81.45 93  B 1 
ATOM 3917 C CG    . TYR B 2 93  ? 1.418   9.090   -12.732 1.00 80.22 93  B 1 
ATOM 3918 C CD1   . TYR B 2 93  ? 2.311   8.351   -13.539 1.00 75.19 93  B 1 
ATOM 3919 C CD2   . TYR B 2 93  ? 1.679   9.199   -11.348 1.00 74.20 93  B 1 
ATOM 3920 C CE1   . TYR B 2 93  ? 3.443   7.738   -12.989 1.00 71.26 93  B 1 
ATOM 3921 C CE2   . TYR B 2 93  ? 2.811   8.592   -10.781 1.00 72.22 93  B 1 
ATOM 3922 C CZ    . TYR B 2 93  ? 3.699   7.862   -11.603 1.00 72.09 93  B 1 
ATOM 3923 O OH    . TYR B 2 93  ? 4.818   7.284   -11.066 1.00 70.07 93  B 1 
ATOM 3924 N N     . ARG B 2 94  ? 1.342   11.574  -15.968 1.00 81.79 94  B 1 
ATOM 3925 C CA    . ARG B 2 94  ? 2.340   11.686  -17.038 1.00 77.85 94  B 1 
ATOM 3926 C C     . ARG B 2 94  ? 2.742   13.122  -17.338 1.00 74.87 94  B 1 
ATOM 3927 O O     . ARG B 2 94  ? 3.836   13.326  -17.848 1.00 68.75 94  B 1 
ATOM 3928 C CB    . ARG B 2 94  ? 1.797   11.040  -18.325 1.00 74.61 94  B 1 
ATOM 3929 C CG    . ARG B 2 94  ? 1.818   9.521   -18.271 1.00 71.65 94  B 1 
ATOM 3930 C CD    . ARG B 2 94  ? 1.186   8.954   -19.543 1.00 68.53 94  B 1 
ATOM 3931 N NE    . ARG B 2 94  ? 1.239   7.489   -19.533 1.00 63.29 94  B 1 
ATOM 3932 C CZ    . ARG B 2 94  ? 0.740   6.665   -20.444 1.00 59.68 94  B 1 
ATOM 3933 N NH1   . ARG B 2 94  ? 0.140   7.099   -21.523 1.00 57.38 94  B 1 
ATOM 3934 N NH2   . ARG B 2 94  ? 0.840   5.394   -20.275 1.00 57.14 94  B 1 
ATOM 3935 N N     . GLU B 2 95  ? 1.854   14.059  -17.084 1.00 78.46 95  B 1 
ATOM 3936 C CA    . GLU B 2 95  ? 2.102   15.496  -17.153 1.00 76.46 95  B 1 
ATOM 3937 C C     . GLU B 2 95  ? 2.895   15.958  -15.915 1.00 70.26 95  B 1 
ATOM 3938 O O     . GLU B 2 95  ? 3.815   16.778  -16.086 1.00 62.71 95  B 1 
ATOM 3939 C CB    . GLU B 2 95  ? 0.756   16.249  -17.281 1.00 68.12 95  B 1 
ATOM 3940 C CG    . GLU B 2 95  ? 0.070   16.005  -18.632 1.00 61.26 95  B 1 
ATOM 3941 C CD    . GLU B 2 95  ? -1.369  16.572  -18.761 1.00 53.00 95  B 1 
ATOM 3942 O OE1   . GLU B 2 95  ? -2.029  16.246  -19.776 1.00 50.75 95  B 1 
ATOM 3943 O OE2   . GLU B 2 95  ? -1.855  17.273  -17.845 1.00 53.65 95  B 1 
ATOM 3944 O OXT   . GLU B 2 95  ? 2.579   15.460  -14.801 1.00 58.61 95  B 1 
ATOM 3945 N N     . ASN C 3 1   ? -22.783 -4.988  8.041   1.00 67.51 1   C 1 
ATOM 3946 C CA    . ASN C 3 1   ? -22.901 -6.455  8.077   1.00 74.80 1   C 1 
ATOM 3947 C C     . ASN C 3 1   ? -22.401 -7.054  6.756   1.00 79.34 1   C 1 
ATOM 3948 O O     . ASN C 3 1   ? -22.540 -6.419  5.715   1.00 75.39 1   C 1 
ATOM 3949 C CB    . ASN C 3 1   ? -24.366 -6.826  8.385   1.00 67.81 1   C 1 
ATOM 3950 C CG    . ASN C 3 1   ? -24.559 -8.300  8.704   1.00 61.26 1   C 1 
ATOM 3951 O OD1   . ASN C 3 1   ? -23.651 -9.102  8.578   1.00 55.08 1   C 1 
ATOM 3952 N ND2   . ASN C 3 1   ? -25.739 -8.685  9.116   1.00 54.32 1   C 1 
ATOM 3953 N N     . SER C 3 2   ? -21.842 -8.273  6.775   1.00 69.88 2   C 1 
ATOM 3954 C CA    . SER C 3 2   ? -21.437 -9.008  5.567   1.00 74.17 2   C 1 
ATOM 3955 C C     . SER C 3 2   ? -22.602 -9.289  4.618   1.00 78.53 2   C 1 
ATOM 3956 O O     . SER C 3 2   ? -22.391 -9.347  3.414   1.00 76.06 2   C 1 
ATOM 3957 C CB    . SER C 3 2   ? -20.768 -10.326 5.957   1.00 68.92 2   C 1 
ATOM 3958 O OG    . SER C 3 2   ? -21.574 -11.039 6.878   1.00 61.85 2   C 1 
ATOM 3959 N N     . PHE C 3 3   ? -23.827 -9.379  5.125   1.00 82.13 3   C 1 
ATOM 3960 C CA    . PHE C 3 3   ? -25.039 -9.592  4.336   1.00 82.29 3   C 1 
ATOM 3961 C C     . PHE C 3 3   ? -25.218 -8.543  3.230   1.00 84.63 3   C 1 
ATOM 3962 O O     . PHE C 3 3   ? -25.469 -8.902  2.082   1.00 81.79 3   C 1 
ATOM 3963 C CB    . PHE C 3 3   ? -26.245 -9.587  5.277   1.00 77.69 3   C 1 
ATOM 3964 C CG    . PHE C 3 3   ? -27.557 -9.812  4.570   1.00 74.57 3   C 1 
ATOM 3965 C CD1   . PHE C 3 3   ? -28.422 -8.739  4.314   1.00 70.02 3   C 1 
ATOM 3966 C CD2   . PHE C 3 3   ? -27.907 -11.103 4.136   1.00 68.98 3   C 1 
ATOM 3967 C CE1   . PHE C 3 3   ? -29.641 -8.952  3.642   1.00 62.34 3   C 1 
ATOM 3968 C CE2   . PHE C 3 3   ? -29.123 -11.327 3.469   1.00 63.81 3   C 1 
ATOM 3969 C CZ    . PHE C 3 3   ? -29.986 -10.251 3.227   1.00 62.08 3   C 1 
ATOM 3970 N N     . HIS C 3 4   ? -25.003 -7.255  3.513   1.00 82.72 4   C 1 
ATOM 3971 C CA    . HIS C 3 4   ? -25.142 -6.190  2.506   1.00 83.47 4   C 1 
ATOM 3972 C C     . HIS C 3 4   ? -24.146 -6.357  1.362   1.00 85.02 4   C 1 
ATOM 3973 O O     . HIS C 3 4   ? -24.516 -6.256  0.191   1.00 82.50 4   C 1 
ATOM 3974 C CB    . HIS C 3 4   ? -24.968 -4.818  3.176   1.00 80.16 4   C 1 
ATOM 3975 C CG    . HIS C 3 4   ? -25.954 -4.542  4.261   1.00 74.20 4   C 1 
ATOM 3976 N ND1   . HIS C 3 4   ? -25.692 -3.900  5.458   1.00 64.71 4   C 1 
ATOM 3977 C CD2   . HIS C 3 4   ? -27.286 -4.852  4.275   1.00 65.02 4   C 1 
ATOM 3978 C CE1   . HIS C 3 4   ? -26.825 -3.837  6.165   1.00 63.76 4   C 1 
ATOM 3979 N NE2   . HIS C 3 4   ? -27.815 -4.402  5.481   1.00 65.22 4   C 1 
ATOM 3980 N N     . LEU C 3 5   ? -22.893 -6.698  1.666   1.00 86.11 5   C 1 
ATOM 3981 C CA    . LEU C 3 5   ? -21.880 -6.952  0.643   1.00 86.39 5   C 1 
ATOM 3982 C C     . LEU C 3 5   ? -22.231 -8.185  -0.206  1.00 87.43 5   C 1 
ATOM 3983 O O     . LEU C 3 5   ? -22.040 -8.163  -1.419  1.00 85.46 5   C 1 
ATOM 3984 C CB    . LEU C 3 5   ? -20.512 -7.078  1.325   1.00 84.62 5   C 1 
ATOM 3985 C CG    . LEU C 3 5   ? -19.332 -7.248  0.345   1.00 79.65 5   C 1 
ATOM 3986 C CD1   . LEU C 3 5   ? -19.211 -6.106  -0.647  1.00 72.25 5   C 1 
ATOM 3987 C CD2   . LEU C 3 5   ? -18.032 -7.308  1.146   1.00 73.82 5   C 1 
ATOM 3988 N N     . LYS C 3 6   ? -22.801 -9.233  0.388   1.00 84.98 6   C 1 
ATOM 3989 C CA    . LYS C 3 6   ? -23.323 -10.393 -0.357  1.00 84.64 6   C 1 
ATOM 3990 C C     . LYS C 3 6   ? -24.420 -9.998  -1.337  1.00 85.46 6   C 1 
ATOM 3991 O O     . LYS C 3 6   ? -24.407 -10.461 -2.476  1.00 83.06 6   C 1 
ATOM 3992 C CB    . LYS C 3 6   ? -23.882 -11.459 0.593   1.00 81.93 6   C 1 
ATOM 3993 C CG    . LYS C 3 6   ? -22.822 -12.158 1.437   1.00 74.51 6   C 1 
ATOM 3994 C CD    . LYS C 3 6   ? -23.531 -13.217 2.284   1.00 71.54 6   C 1 
ATOM 3995 C CE    . LYS C 3 6   ? -22.561 -14.249 2.808   1.00 65.43 6   C 1 
ATOM 3996 N NZ    . LYS C 3 6   ? -23.285 -15.488 3.131   1.00 59.16 6   C 1 
ATOM 3997 N N     . GLN C 3 7   ? -25.368 -9.145  -0.921  1.00 85.83 7   C 1 
ATOM 3998 C CA    . GLN C 3 7   ? -26.432 -8.677  -1.801  1.00 85.22 7   C 1 
ATOM 3999 C C     . GLN C 3 7   ? -25.888 -7.834  -2.953  1.00 85.85 7   C 1 
ATOM 4000 O O     . GLN C 3 7   ? -26.311 -8.024  -4.093  1.00 83.47 7   C 1 
ATOM 4001 C CB    . GLN C 3 7   ? -27.500 -7.900  -1.010  1.00 83.40 7   C 1 
ATOM 4002 C CG    . GLN C 3 7   ? -28.283 -8.769  -0.007  1.00 75.20 7   C 1 
ATOM 4003 C CD    . GLN C 3 7   ? -29.024 -9.952  -0.638  1.00 69.55 7   C 1 
ATOM 4004 O OE1   . GLN C 3 7   ? -29.230 -10.031 -1.837  1.00 64.32 7   C 1 
ATOM 4005 N NE2   . GLN C 3 7   ? -29.432 -10.913 0.149   1.00 61.13 7   C 1 
ATOM 4006 N N     . CYS C 3 8   ? -24.888 -6.980  -2.723  1.00 89.99 8   C 1 
ATOM 4007 C CA    . CYS C 3 8   ? -24.228 -6.233  -3.798  1.00 89.05 8   C 1 
ATOM 4008 C C     . CYS C 3 8   ? -23.582 -7.171  -4.829  1.00 89.14 8   C 1 
ATOM 4009 O O     . CYS C 3 8   ? -23.808 -7.010  -6.021  1.00 87.45 8   C 1 
ATOM 4010 C CB    . CYS C 3 8   ? -23.192 -5.275  -3.210  1.00 87.33 8   C 1 
ATOM 4011 S SG    . CYS C 3 8   ? -24.010 -3.974  -2.231  1.00 76.46 8   C 1 
ATOM 4012 N N     . VAL C 3 9   ? -22.827 -8.178  -4.393  1.00 88.97 9   C 1 
ATOM 4013 C CA    . VAL C 3 9   ? -22.190 -9.145  -5.300  1.00 88.19 9   C 1 
ATOM 4014 C C     . VAL C 3 9   ? -23.219 -9.951  -6.102  1.00 87.74 9   C 1 
ATOM 4015 O O     . VAL C 3 9   ? -23.001 -10.218 -7.282  1.00 85.25 9   C 1 
ATOM 4016 C CB    . VAL C 3 9   ? -21.238 -10.079 -4.532  1.00 87.64 9   C 1 
ATOM 4017 C CG1   . VAL C 3 9   ? -20.721 -11.239 -5.384  1.00 81.00 9   C 1 
ATOM 4018 C CG2   . VAL C 3 9   ? -20.021 -9.289  -4.037  1.00 82.67 9   C 1 
ATOM 4019 N N     . LYS C 3 10  ? -24.355 -10.308 -5.503  1.00 87.78 10  C 1 
ATOM 4020 C CA    . LYS C 3 10  ? -25.434 -11.016 -6.209  1.00 86.09 10  C 1 
ATOM 4021 C C     . LYS C 3 10  ? -26.177 -10.121 -7.206  1.00 85.98 10  C 1 
ATOM 4022 O O     . LYS C 3 10  ? -26.615 -10.607 -8.239  1.00 81.95 10  C 1 
ATOM 4023 C CB    . LYS C 3 10  ? -26.420 -11.610 -5.192  1.00 82.99 10  C 1 
ATOM 4024 C CG    . LYS C 3 10  ? -25.843 -12.819 -4.438  1.00 72.58 10  C 1 
ATOM 4025 C CD    . LYS C 3 10  ? -26.836 -13.304 -3.372  1.00 65.75 10  C 1 
ATOM 4026 C CE    . LYS C 3 10  ? -26.285 -14.483 -2.590  1.00 57.95 10  C 1 
ATOM 4027 N NZ    . LYS C 3 10  ? -27.226 -14.949 -1.533  1.00 50.52 10  C 1 
ATOM 4028 N N     . ARG C 3 11  ? -26.310 -8.824  -6.903  1.00 87.69 11  C 1 
ATOM 4029 C CA    . ARG C 3 11  ? -27.054 -7.875  -7.739  1.00 87.03 11  C 1 
ATOM 4030 C C     . ARG C 3 11  ? -26.298 -7.479  -9.007  1.00 87.22 11  C 1 
ATOM 4031 O O     . ARG C 3 11  ? -26.901 -7.327  -10.061 1.00 83.35 11  C 1 
ATOM 4032 C CB    . ARG C 3 11  ? -27.422 -6.638  -6.892  1.00 83.87 11  C 1 
ATOM 4033 C CG    . ARG C 3 11  ? -28.309 -5.641  -7.661  1.00 74.16 11  C 1 
ATOM 4034 C CD    . ARG C 3 11  ? -28.749 -4.484  -6.758  1.00 70.58 11  C 1 
ATOM 4035 N NE    . ARG C 3 11  ? -29.605 -3.541  -7.474  1.00 63.74 11  C 1 
ATOM 4036 C CZ    . ARG C 3 11  ? -30.244 -2.501  -6.961  1.00 57.20 11  C 1 
ATOM 4037 N NH1   . ARG C 3 11  ? -30.157 -2.195  -5.693  1.00 53.40 11  C 1 
ATOM 4038 N NH2   . ARG C 3 11  ? -30.988 -1.736  -7.718  1.00 49.62 11  C 1 
ATOM 4039 N N     . TYR C 3 12  ? -24.981 -7.295  -8.929  1.00 85.84 12  C 1 
ATOM 4040 C CA    . TYR C 3 12  ? -24.169 -6.825  -10.048 1.00 85.33 12  C 1 
ATOM 4041 C C     . TYR C 3 12  ? -23.440 -7.990  -10.732 1.00 85.39 12  C 1 
ATOM 4042 O O     . TYR C 3 12  ? -22.515 -8.572  -10.162 1.00 81.23 12  C 1 
ATOM 4043 C CB    . TYR C 3 12  ? -23.194 -5.753  -9.562  1.00 82.93 12  C 1 
ATOM 4044 C CG    . TYR C 3 12  ? -23.863 -4.497  -9.048  1.00 79.38 12  C 1 
ATOM 4045 C CD1   . TYR C 3 12  ? -24.501 -3.615  -9.930  1.00 75.35 12  C 1 
ATOM 4046 C CD2   . TYR C 3 12  ? -23.846 -4.203  -7.673  1.00 74.44 12  C 1 
ATOM 4047 C CE1   . TYR C 3 12  ? -25.124 -2.453  -9.454  1.00 71.64 12  C 1 
ATOM 4048 C CE2   . TYR C 3 12  ? -24.466 -3.041  -7.179  1.00 72.34 12  C 1 
ATOM 4049 C CZ    . TYR C 3 12  ? -25.104 -2.168  -8.078  1.00 72.84 12  C 1 
ATOM 4050 O OH    . TYR C 3 12  ? -25.724 -1.033  -7.599  1.00 69.73 12  C 1 
ATOM 4051 N N     . SER C 3 13  ? -23.796 -8.277  -11.992 1.00 85.22 13  C 1 
ATOM 4052 C CA    . SER C 3 13  ? -23.193 -9.352  -12.786 1.00 84.38 13  C 1 
ATOM 4053 C C     . SER C 3 13  ? -21.675 -9.204  -12.958 1.00 84.84 13  C 1 
ATOM 4054 O O     . SER C 3 13  ? -20.965 -10.211 -12.994 1.00 80.60 13  C 1 
ATOM 4055 C CB    . SER C 3 13  ? -23.851 -9.423  -14.169 1.00 80.81 13  C 1 
ATOM 4056 O OG    . SER C 3 13  ? -23.704 -8.183  -14.832 1.00 71.91 13  C 1 
ATOM 4057 N N     . SER C 3 14  ? -21.148 -7.983  -12.971 1.00 86.31 14  C 1 
ATOM 4058 C CA    . SER C 3 14  ? -19.701 -7.714  -13.043 1.00 85.45 14  C 1 
ATOM 4059 C C     . SER C 3 14  ? -18.900 -8.316  -11.878 1.00 86.10 14  C 1 
ATOM 4060 O O     . SER C 3 14  ? -17.694 -8.521  -12.013 1.00 82.40 14  C 1 
ATOM 4061 C CB    . SER C 3 14  ? -19.450 -6.203  -13.086 1.00 82.50 14  C 1 
ATOM 4062 O OG    . SER C 3 14  ? -20.208 -5.614  -14.124 1.00 71.58 14  C 1 
ATOM 4063 N N     . PHE C 3 15  ? -19.536 -8.627  -10.762 1.00 87.76 15  C 1 
ATOM 4064 C CA    . PHE C 3 15  ? -18.918 -9.223  -9.578  1.00 88.05 15  C 1 
ATOM 4065 C C     . PHE C 3 15  ? -19.215 -10.723 -9.408  1.00 88.71 15  C 1 
ATOM 4066 O O     . PHE C 3 15  ? -18.940 -11.287 -8.345  1.00 84.84 15  C 1 
ATOM 4067 C CB    . PHE C 3 15  ? -19.295 -8.404  -8.342  1.00 85.94 15  C 1 
ATOM 4068 C CG    . PHE C 3 15  ? -18.814 -6.968  -8.374  1.00 84.50 15  C 1 
ATOM 4069 C CD1   . PHE C 3 15  ? -17.454 -6.671  -8.243  1.00 80.30 15  C 1 
ATOM 4070 C CD2   . PHE C 3 15  ? -19.732 -5.925  -8.545  1.00 80.32 15  C 1 
ATOM 4071 C CE1   . PHE C 3 15  ? -16.998 -5.347  -8.274  1.00 77.05 15  C 1 
ATOM 4072 C CE2   . PHE C 3 15  ? -19.296 -4.593  -8.579  1.00 76.89 15  C 1 
ATOM 4073 C CZ    . PHE C 3 15  ? -17.926 -4.297  -8.442  1.00 77.28 15  C 1 
ATOM 4074 N N     . ASP C 3 16  ? -19.710 -11.395 -10.437 1.00 88.96 16  C 1 
ATOM 4075 C CA    . ASP C 3 16  ? -20.008 -12.836 -10.426 1.00 88.30 16  C 1 
ATOM 4076 C C     . ASP C 3 16  ? -18.797 -13.702 -10.032 1.00 89.74 16  C 1 
ATOM 4077 O O     . ASP C 3 16  ? -18.946 -14.711 -9.327  1.00 86.56 16  C 1 
ATOM 4078 C CB    . ASP C 3 16  ? -20.558 -13.255 -11.803 1.00 84.58 16  C 1 
ATOM 4079 C CG    . ASP C 3 16  ? -19.585 -13.056 -12.980 1.00 79.26 16  C 1 
ATOM 4080 O OD1   . ASP C 3 16  ? -18.547 -12.385 -12.828 1.00 70.82 16  C 1 
ATOM 4081 O OD2   . ASP C 3 16  ? -19.894 -13.543 -14.081 1.00 75.51 16  C 1 
ATOM 4082 N N     . PHE C 3 17  ? -17.576 -13.272 -10.391 1.00 90.14 17  C 1 
ATOM 4083 C CA    . PHE C 3 17  ? -16.337 -13.969 -10.037 1.00 89.98 17  C 1 
ATOM 4084 C C     . PHE C 3 17  ? -16.080 -14.023 -8.520  1.00 90.73 17  C 1 
ATOM 4085 O O     . PHE C 3 17  ? -15.302 -14.868 -8.063  1.00 88.59 17  C 1 
ATOM 4086 C CB    . PHE C 3 17  ? -15.159 -13.311 -10.777 1.00 88.70 17  C 1 
ATOM 4087 C CG    . PHE C 3 17  ? -14.729 -11.976 -10.216 1.00 88.66 17  C 1 
ATOM 4088 C CD1   . PHE C 3 17  ? -15.419 -10.797 -10.545 1.00 86.62 17  C 1 
ATOM 4089 C CD2   . PHE C 3 17  ? -13.633 -11.900 -9.343  1.00 87.49 17  C 1 
ATOM 4090 C CE1   . PHE C 3 17  ? -15.029 -9.564  -9.998  1.00 85.05 17  C 1 
ATOM 4091 C CE2   . PHE C 3 17  ? -13.235 -10.670 -8.795  1.00 85.58 17  C 1 
ATOM 4092 C CZ    . PHE C 3 17  ? -13.934 -9.509  -9.125  1.00 85.89 17  C 1 
ATOM 4093 N N     . LEU C 3 18  ? -16.725 -13.163 -7.731  1.00 90.74 18  C 1 
ATOM 4094 C CA    . LEU C 3 18  ? -16.635 -13.138 -6.267  1.00 90.70 18  C 1 
ATOM 4095 C C     . LEU C 3 18  ? -17.659 -14.059 -5.589  1.00 91.01 18  C 1 
ATOM 4096 O O     . LEU C 3 18  ? -17.588 -14.257 -4.377  1.00 88.90 18  C 1 
ATOM 4097 C CB    . LEU C 3 18  ? -16.794 -11.698 -5.758  1.00 90.43 18  C 1 
ATOM 4098 C CG    . LEU C 3 18  ? -15.723 -10.706 -6.249  1.00 89.54 18  C 1 
ATOM 4099 C CD1   . LEU C 3 18  ? -16.052 -9.303  -5.727  1.00 85.62 18  C 1 
ATOM 4100 C CD2   . LEU C 3 18  ? -14.325 -11.095 -5.767  1.00 85.70 18  C 1 
ATOM 4101 N N     . THR C 3 19  ? -18.585 -14.647 -6.337  1.00 89.67 19  C 1 
ATOM 4102 C CA    . THR C 3 19  ? -19.689 -15.450 -5.789  1.00 88.75 19  C 1 
ATOM 4103 C C     . THR C 3 19  ? -19.182 -16.581 -4.896  1.00 88.84 19  C 1 
ATOM 4104 O O     . THR C 3 19  ? -19.695 -16.793 -3.797  1.00 87.27 19  C 1 
ATOM 4105 C CB    . THR C 3 19  ? -20.555 -16.011 -6.932  1.00 87.24 19  C 1 
ATOM 4106 O OG1   . THR C 3 19  ? -21.038 -14.943 -7.716  1.00 76.32 19  C 1 
ATOM 4107 C CG2   . THR C 3 19  ? -21.775 -16.772 -6.428  1.00 74.29 19  C 1 
ATOM 4108 N N     . GLU C 3 20  ? -18.110 -17.271 -5.302  1.00 88.86 20  C 1 
ATOM 4109 C CA    . GLU C 3 20  ? -17.512 -18.358 -4.518  1.00 87.28 20  C 1 
ATOM 4110 C C     . GLU C 3 20  ? -16.917 -17.898 -3.180  1.00 87.26 20  C 1 
ATOM 4111 O O     . GLU C 3 20  ? -16.881 -18.662 -2.217  1.00 83.90 20  C 1 
ATOM 4112 C CB    . GLU C 3 20  ? -16.397 -19.029 -5.335  1.00 85.29 20  C 1 
ATOM 4113 C CG    . GLU C 3 20  ? -16.908 -19.799 -6.562  1.00 74.78 20  C 1 
ATOM 4114 C CD    . GLU C 3 20  ? -15.759 -20.377 -7.397  1.00 67.60 20  C 1 
ATOM 4115 O OE1   . GLU C 3 20  ? -15.992 -20.639 -8.598  1.00 60.79 20  C 1 
ATOM 4116 O OE2   . GLU C 3 20  ? -14.640 -20.522 -6.864  1.00 60.19 20  C 1 
ATOM 4117 N N     . ILE C 3 21  ? -16.414 -16.654 -3.109  1.00 88.37 21  C 1 
ATOM 4118 C CA    . ILE C 3 21  ? -15.845 -16.084 -1.882  1.00 87.53 21  C 1 
ATOM 4119 C C     . ILE C 3 21  ? -16.965 -15.661 -0.948  1.00 87.58 21  C 1 
ATOM 4120 O O     . ILE C 3 21  ? -16.970 -16.018 0.230   1.00 84.72 21  C 1 
ATOM 4121 C CB    . ILE C 3 21  ? -14.927 -14.889 -2.215  1.00 86.48 21  C 1 
ATOM 4122 C CG1   . ILE C 3 21  ? -13.740 -15.390 -3.054  1.00 81.00 21  C 1 
ATOM 4123 C CG2   . ILE C 3 21  ? -14.439 -14.189 -0.929  1.00 79.83 21  C 1 
ATOM 4124 C CD1   . ILE C 3 21  ? -12.867 -14.265 -3.569  1.00 72.37 21  C 1 
ATOM 4125 N N     . VAL C 3 22  ? -17.941 -14.941 -1.491  1.00 89.03 22  C 1 
ATOM 4126 C CA    . VAL C 3 22  ? -19.083 -14.419 -0.742  1.00 87.86 22  C 1 
ATOM 4127 C C     . VAL C 3 22  ? -19.911 -15.548 -0.132  1.00 86.80 22  C 1 
ATOM 4128 O O     . VAL C 3 22  ? -20.349 -15.440 1.017   1.00 82.82 22  C 1 
ATOM 4129 C CB    . VAL C 3 22  ? -19.900 -13.506 -1.671  1.00 86.75 22  C 1 
ATOM 4130 C CG1   . VAL C 3 22  ? -21.259 -13.151 -1.107  1.00 77.03 22  C 1 
ATOM 4131 C CG2   . VAL C 3 22  ? -19.140 -12.198 -1.910  1.00 78.81 22  C 1 
ATOM 4132 N N     . ASN C 3 23  ? -20.068 -16.666 -0.841  1.00 88.63 23  C 1 
ATOM 4133 C CA    . ASN C 3 23  ? -20.827 -17.818 -0.345  1.00 86.98 23  C 1 
ATOM 4134 C C     . ASN C 3 23  ? -20.151 -18.564 0.817   1.00 85.53 23  C 1 
ATOM 4135 O O     . ASN C 3 23  ? -20.838 -19.259 1.551   1.00 81.52 23  C 1 
ATOM 4136 C CB    . ASN C 3 23  ? -21.126 -18.760 -1.521  1.00 84.95 23  C 1 
ATOM 4137 C CG    . ASN C 3 23  ? -22.186 -18.208 -2.470  1.00 79.64 23  C 1 
ATOM 4138 O OD1   . ASN C 3 23  ? -22.910 -17.262 -2.174  1.00 70.58 23  C 1 
ATOM 4139 N ND2   . ASN C 3 23  ? -22.331 -18.817 -3.622  1.00 71.20 23  C 1 
ATOM 4140 N N     . LYS C 3 24  ? -18.830 -18.393 1.037   1.00 84.17 24  C 1 
ATOM 4141 C CA    . LYS C 3 24  ? -18.134 -19.000 2.186   1.00 81.20 24  C 1 
ATOM 4142 C C     . LYS C 3 24  ? -18.480 -18.340 3.521   1.00 80.19 24  C 1 
ATOM 4143 O O     . LYS C 3 24  ? -18.334 -18.966 4.571   1.00 73.29 24  C 1 
ATOM 4144 C CB    . LYS C 3 24  ? -16.617 -18.940 1.980   1.00 76.52 24  C 1 
ATOM 4145 C CG    . LYS C 3 24  ? -16.151 -19.826 0.828   1.00 68.22 24  C 1 
ATOM 4146 C CD    . LYS C 3 24  ? -14.642 -19.667 0.622   1.00 62.62 24  C 1 
ATOM 4147 C CE    . LYS C 3 24  ? -14.194 -20.516 -0.568  1.00 55.55 24  C 1 
ATOM 4148 N NZ    . LYS C 3 24  ? -12.726 -20.476 -0.725  1.00 48.72 24  C 1 
ATOM 4149 N N     . VAL C 3 25  ? -18.903 -17.074 3.507   1.00 80.53 25  C 1 
ATOM 4150 C CA    . VAL C 3 25  ? -19.274 -16.360 4.733   1.00 78.27 25  C 1 
ATOM 4151 C C     . VAL C 3 25  ? -20.721 -16.704 5.091   1.00 76.80 25  C 1 
ATOM 4152 O O     . VAL C 3 25  ? -21.589 -16.535 4.230   1.00 71.52 25  C 1 
ATOM 4153 C CB    . VAL C 3 25  ? -19.074 -14.841 4.582   1.00 74.41 25  C 1 
ATOM 4154 C CG1   . VAL C 3 25  ? -19.374 -14.114 5.889   1.00 65.13 25  C 1 
ATOM 4155 C CG2   . VAL C 3 25  ? -17.628 -14.529 4.192   1.00 68.60 25  C 1 
ATOM 4156 N N     . PRO C 3 26  ? -21.036 -17.158 6.309   1.00 77.52 26  C 1 
ATOM 4157 C CA    . PRO C 3 26  ? -22.419 -17.439 6.690   1.00 74.86 26  C 1 
ATOM 4158 C C     . PRO C 3 26  ? -23.258 -16.157 6.771   1.00 73.52 26  C 1 
ATOM 4159 O O     . PRO C 3 26  ? -22.765 -15.087 7.141   1.00 66.85 26  C 1 
ATOM 4160 C CB    . PRO C 3 26  ? -22.328 -18.181 8.027   1.00 70.23 26  C 1 
ATOM 4161 C CG    . PRO C 3 26  ? -21.010 -17.689 8.613   1.00 68.63 26  C 1 
ATOM 4162 C CD    . PRO C 3 26  ? -20.126 -17.481 7.391   1.00 71.58 26  C 1 
ATOM 4163 N N     . ASP C 3 27  ? -24.554 -16.259 6.430   1.00 73.70 27  C 1 
ATOM 4164 C CA    . ASP C 3 27  ? -25.511 -15.156 6.560   1.00 69.94 27  C 1 
ATOM 4165 C C     . ASP C 3 27  ? -25.939 -14.982 8.017   1.00 67.58 27  C 1 
ATOM 4166 O O     . ASP C 3 27  ? -27.033 -15.345 8.417   1.00 61.02 27  C 1 
ATOM 4167 C CB    . ASP C 3 27  ? -26.711 -15.329 5.603   1.00 63.97 27  C 1 
ATOM 4168 C CG    . ASP C 3 27  ? -26.323 -15.029 4.153   1.00 58.69 27  C 1 
ATOM 4169 O OD1   . ASP C 3 27  ? -25.500 -14.109 3.943   1.00 54.92 27  C 1 
ATOM 4170 O OD2   . ASP C 3 27  ? -26.775 -15.732 3.234   1.00 52.33 27  C 1 
ATOM 4171 N N     . LEU C 3 28  ? -25.065 -14.365 8.818   1.00 67.42 28  C 1 
ATOM 4172 C CA    . LEU C 3 28  ? -25.368 -14.051 10.224  1.00 62.84 28  C 1 
ATOM 4173 C C     . LEU C 3 28  ? -26.486 -13.008 10.401  1.00 61.60 28  C 1 
ATOM 4174 O O     . LEU C 3 28  ? -26.945 -12.793 11.520  1.00 53.49 28  C 1 
ATOM 4175 C CB    . LEU C 3 28  ? -24.083 -13.552 10.918  1.00 55.34 28  C 1 
ATOM 4176 C CG    . LEU C 3 28  ? -23.001 -14.618 11.114  1.00 49.94 28  C 1 
ATOM 4177 C CD1   . LEU C 3 28  ? -21.715 -13.952 11.599  1.00 46.52 28  C 1 
ATOM 4178 C CD2   . LEU C 3 28  ? -23.413 -15.666 12.146  1.00 44.82 28  C 1 
ATOM 4179 N N     . GLY C 3 29  ? -26.886 -12.318 9.321   1.00 60.67 29  C 1 
ATOM 4180 C CA    . GLY C 3 29  ? -27.919 -11.286 9.364   1.00 58.88 29  C 1 
ATOM 4181 C C     . GLY C 3 29  ? -29.345 -11.777 9.153   1.00 59.02 29  C 1 
ATOM 4182 O O     . GLY C 3 29  ? -30.273 -10.981 9.304   1.00 54.35 29  C 1 
ATOM 4183 N N     . GLY C 3 30  ? -29.539 -13.037 8.787   1.00 48.77 30  C 1 
ATOM 4184 C CA    . GLY C 3 30  ? -30.859 -13.658 8.719   1.00 47.16 30  C 1 
ATOM 4185 C C     . GLY C 3 30  ? -31.449 -13.738 10.118  1.00 47.16 30  C 1 
ATOM 4186 O O     . GLY C 3 30  ? -31.170 -14.674 10.856  1.00 44.35 30  C 1 
ATOM 4187 N N     . GLY C 3 31  ? -32.225 -12.757 10.456  1.00 45.07 31  C 1 
ATOM 4188 C CA    . GLY C 3 31  ? -33.095 -12.768 11.625  1.00 44.09 31  C 1 
ATOM 4189 C C     . GLY C 3 31  ? -34.290 -13.693 11.415  1.00 43.46 31  C 1 
ATOM 4190 O O     . GLY C 3 31  ? -35.426 -13.269 11.650  1.00 40.64 31  C 1 
ATOM 4191 N N     . GLU C 3 32  ? -34.075 -14.930 11.000  1.00 44.16 32  C 1 
ATOM 4192 C CA    . GLU C 3 32  ? -34.905 -16.042 11.453  1.00 44.01 32  C 1 
ATOM 4193 C C     . GLU C 3 32  ? -34.702 -16.198 12.970  1.00 45.09 32  C 1 
ATOM 4194 O O     . GLU C 3 32  ? -34.241 -17.211 13.479  1.00 41.39 32  C 1 
ATOM 4195 C CB    . GLU C 3 32  ? -34.639 -17.341 10.673  1.00 39.66 32  C 1 
ATOM 4196 C CG    . GLU C 3 32  ? -35.291 -17.317 9.279   1.00 35.56 32  C 1 
ATOM 4197 C CD    . GLU C 3 32  ? -35.237 -18.676 8.567   1.00 32.28 32  C 1 
ATOM 4198 O OE1   . GLU C 3 32  ? -35.966 -18.819 7.558   1.00 30.44 32  C 1 
ATOM 4199 O OE2   . GLU C 3 32  ? -34.466 -19.549 9.007   1.00 30.93 32  C 1 
ATOM 4200 N N     . SER C 3 33  ? -35.065 -15.147 13.682  1.00 38.00 33  C 1 
ATOM 4201 C CA    . SER C 3 33  ? -35.655 -15.263 15.000  1.00 38.48 33  C 1 
ATOM 4202 C C     . SER C 3 33  ? -37.044 -15.899 14.839  1.00 37.55 33  C 1 
ATOM 4203 O O     . SER C 3 33  ? -38.054 -15.303 15.202  1.00 34.96 33  C 1 
ATOM 4204 C CB    . SER C 3 33  ? -35.707 -13.899 15.688  1.00 34.27 33  C 1 
ATOM 4205 O OG    . SER C 3 33  ? -36.301 -14.003 16.946  1.00 32.04 33  C 1 
ATOM 4206 N N     . CYS C 3 34  ? -37.087 -17.105 14.229  1.00 35.11 34  C 1 
ATOM 4207 C CA    . CYS C 3 34  ? -38.146 -18.047 14.519  1.00 36.75 34  C 1 
ATOM 4208 C C     . CYS C 3 34  ? -38.023 -18.339 16.014  1.00 35.72 34  C 1 
ATOM 4209 O O     . CYS C 3 34  ? -37.286 -19.221 16.440  1.00 34.62 34  C 1 
ATOM 4210 C CB    . CYS C 3 34  ? -38.033 -19.301 13.647  1.00 33.99 34  C 1 
ATOM 4211 S SG    . CYS C 3 34  ? -39.107 -19.130 12.177  1.00 31.58 34  C 1 
ATOM 4212 N N     . GLY C 3 35  ? -38.724 -17.537 16.800  1.00 37.13 35  C 1 
ATOM 4213 C CA    . GLY C 3 35  ? -38.876 -17.681 18.239  1.00 37.26 35  C 1 
ATOM 4214 C C     . GLY C 3 35  ? -39.752 -18.866 18.637  1.00 37.28 35  C 1 
ATOM 4215 O O     . GLY C 3 35  ? -40.358 -18.820 19.708  1.00 35.04 35  C 1 
ATOM 4216 N N     . ASP C 3 36  ? -39.844 -19.909 17.800  1.00 46.32 36  C 1 
ATOM 4217 C CA    . ASP C 3 36  ? -40.282 -21.226 18.254  1.00 49.21 36  C 1 
ATOM 4218 C C     . ASP C 3 36  ? -39.163 -21.824 19.123  1.00 51.69 36  C 1 
ATOM 4219 O O     . ASP C 3 36  ? -38.570 -22.865 18.845  1.00 49.76 36  C 1 
ATOM 4220 C CB    . ASP C 3 36  ? -40.771 -22.102 17.088  1.00 43.75 36  C 1 
ATOM 4221 C CG    . ASP C 3 36  ? -41.782 -23.176 17.532  1.00 39.10 36  C 1 
ATOM 4222 O OD1   . ASP C 3 36  ? -42.235 -23.164 18.695  1.00 39.58 36  C 1 
ATOM 4223 O OD2   . ASP C 3 36  ? -42.140 -24.042 16.685  1.00 41.06 36  C 1 
ATOM 4224 N N     . GLU C 3 37  ? -38.862 -21.085 20.170  1.00 36.51 37  C 1 
ATOM 4225 C CA    . GLU C 3 37  ? -38.299 -21.603 21.400  1.00 41.49 37  C 1 
ATOM 4226 C C     . GLU C 3 37  ? -39.366 -22.531 22.002  1.00 43.63 37  C 1 
ATOM 4227 O O     . GLU C 3 37  ? -39.931 -22.273 23.057  1.00 41.78 37  C 1 
ATOM 4228 C CB    . GLU C 3 37  ? -37.846 -20.448 22.324  1.00 38.09 37  C 1 
ATOM 4229 C CG    . GLU C 3 37  ? -36.777 -20.900 23.330  1.00 36.47 37  C 1 
ATOM 4230 C CD    . GLU C 3 37  ? -36.284 -19.789 24.267  1.00 35.87 37  C 1 
ATOM 4231 O OE1   . GLU C 3 37  ? -35.113 -19.871 24.691  1.00 34.82 37  C 1 
ATOM 4232 O OE2   . GLU C 3 37  ? -37.080 -18.887 24.595  1.00 34.78 37  C 1 
ATOM 4233 N N     . ARG C 3 38  ? -39.703 -23.595 21.248  1.00 43.18 38  C 1 
ATOM 4234 C CA    . ARG C 3 38  ? -40.403 -24.760 21.784  1.00 45.66 38  C 1 
ATOM 4235 C C     . ARG C 3 38  ? -39.596 -25.148 23.005  1.00 45.09 38  C 1 
ATOM 4236 O O     . ARG C 3 38  ? -38.458 -25.608 22.881  1.00 42.74 38  C 1 
ATOM 4237 C CB    . ARG C 3 38  ? -40.476 -25.919 20.783  1.00 41.54 38  C 1 
ATOM 4238 C CG    . ARG C 3 38  ? -41.558 -25.672 19.728  1.00 39.09 38  C 1 
ATOM 4239 C CD    . ARG C 3 38  ? -41.712 -26.900 18.808  1.00 38.87 38  C 1 
ATOM 4240 N NE    . ARG C 3 38  ? -42.639 -26.577 17.721  1.00 36.08 38  C 1 
ATOM 4241 C CZ    . ARG C 3 38  ? -43.285 -27.407 16.927  1.00 33.86 38  C 1 
ATOM 4242 N NH1   . ARG C 3 38  ? -43.165 -28.712 17.036  1.00 32.63 38  C 1 
ATOM 4243 N NH2   . ARG C 3 38  ? -44.067 -26.930 16.011  1.00 33.32 38  C 1 
ATOM 4244 N N     . GLY C 3 39  ? -40.186 -24.890 24.162  1.00 42.68 39  C 1 
ATOM 4245 C CA    . GLY C 3 39  ? -39.649 -25.302 25.445  1.00 43.46 39  C 1 
ATOM 4246 C C     . GLY C 3 39  ? -39.562 -26.819 25.444  1.00 42.81 39  C 1 
ATOM 4247 O O     . GLY C 3 39  ? -40.478 -27.477 25.919  1.00 41.36 39  C 1 
ATOM 4248 N N     . LEU C 3 40  ? -38.495 -27.344 24.819  1.00 49.14 40  C 1 
ATOM 4249 C CA    . LEU C 3 40  ? -38.161 -28.747 24.903  1.00 48.55 40  C 1 
ATOM 4250 C C     . LEU C 3 40  ? -38.158 -29.045 26.395  1.00 48.22 40  C 1 
ATOM 4251 O O     . LEU C 3 40  ? -37.314 -28.491 27.111  1.00 46.07 40  C 1 
ATOM 4252 C CB    . LEU C 3 40  ? -36.794 -29.028 24.264  1.00 44.12 40  C 1 
ATOM 4253 C CG    . LEU C 3 40  ? -36.856 -29.330 22.752  1.00 39.12 40  C 1 
ATOM 4254 C CD1   . LEU C 3 40  ? -35.438 -29.365 22.175  1.00 39.44 40  C 1 
ATOM 4255 C CD2   . LEU C 3 40  ? -37.524 -30.683 22.469  1.00 42.42 40  C 1 
ATOM 4256 N N     . PRO C 3 41  ? -39.153 -29.801 26.875  1.00 41.16 41  C 1 
ATOM 4257 C CA    . PRO C 3 41  ? -39.301 -30.018 28.295  1.00 44.78 41  C 1 
ATOM 4258 C C     . PRO C 3 41  ? -37.997 -30.663 28.740  1.00 45.76 41  C 1 
ATOM 4259 O O     . PRO C 3 41  ? -37.668 -31.757 28.278  1.00 43.84 41  C 1 
ATOM 4260 C CB    . PRO C 3 41  ? -40.532 -30.924 28.449  1.00 40.49 41  C 1 
ATOM 4261 C CG    . PRO C 3 41  ? -40.651 -31.611 27.084  1.00 39.78 41  C 1 
ATOM 4262 C CD    . PRO C 3 41  ? -40.104 -30.546 26.115  1.00 42.92 41  C 1 
ATOM 4263 N N     . ARG C 3 42  ? -37.217 -29.950 29.570  1.00 35.83 42  C 1 
ATOM 4264 C CA    . ARG C 3 42  ? -35.986 -30.475 30.148  1.00 40.52 42  C 1 
ATOM 4265 C C     . ARG C 3 42  ? -36.375 -31.786 30.810  1.00 39.62 42  C 1 
ATOM 4266 O O     . ARG C 3 42  ? -37.016 -31.781 31.860  1.00 38.58 42  C 1 
ATOM 4267 C CB    . ARG C 3 42  ? -35.364 -29.517 31.171  1.00 38.04 42  C 1 
ATOM 4268 C CG    . ARG C 3 42  ? -34.302 -28.602 30.565  1.00 35.21 42  C 1 
ATOM 4269 C CD    . ARG C 3 42  ? -33.654 -27.755 31.669  1.00 35.90 42  C 1 
ATOM 4270 N NE    . ARG C 3 42  ? -32.482 -27.007 31.181  1.00 33.22 42  C 1 
ATOM 4271 C CZ    . ARG C 3 42  ? -31.729 -26.182 31.876  1.00 31.37 42  C 1 
ATOM 4272 N NH1   . ARG C 3 42  ? -31.980 -25.933 33.140  1.00 29.15 42  C 1 
ATOM 4273 N NH2   . ARG C 3 42  ? -30.705 -25.584 31.337  1.00 29.05 42  C 1 
ATOM 4274 N N     . ARG C 3 43  ? -36.070 -32.870 30.123  1.00 37.80 43  C 1 
ATOM 4275 C CA    . ARG C 3 43  ? -36.440 -34.222 30.521  1.00 41.43 43  C 1 
ATOM 4276 C C     . ARG C 3 43  ? -35.749 -34.436 31.854  1.00 41.40 43  C 1 
ATOM 4277 O O     . ARG C 3 43  ? -34.557 -34.704 31.877  1.00 40.14 43  C 1 
ATOM 4278 C CB    . ARG C 3 43  ? -36.022 -35.215 29.429  1.00 37.72 43  C 1 
ATOM 4279 C CG    . ARG C 3 43  ? -36.700 -36.584 29.534  1.00 34.88 43  C 1 
ATOM 4280 C CD    . ARG C 3 43  ? -36.231 -37.481 28.378  1.00 35.63 43  C 1 
ATOM 4281 N NE    . ARG C 3 43  ? -37.052 -38.717 28.259  1.00 32.90 43  C 1 
ATOM 4282 C CZ    . ARG C 3 43  ? -36.866 -39.703 27.392  1.00 29.86 43  C 1 
ATOM 4283 N NH1   . ARG C 3 43  ? -35.861 -39.693 26.564  1.00 28.12 43  C 1 
ATOM 4284 N NH2   . ARG C 3 43  ? -37.685 -40.692 27.348  1.00 28.00 43  C 1 
ATOM 4285 N N     . ARG C 3 44  ? -36.481 -34.186 32.945  1.00 37.09 44  C 1 
ATOM 4286 C CA    . ARG C 3 44  ? -36.014 -34.481 34.296  1.00 40.12 44  C 1 
ATOM 4287 C C     . ARG C 3 44  ? -35.685 -35.965 34.265  1.00 39.22 44  C 1 
ATOM 4288 O O     . ARG C 3 44  ? -36.600 -36.782 34.196  1.00 38.27 44  C 1 
ATOM 4289 C CB    . ARG C 3 44  ? -37.073 -34.160 35.366  1.00 37.43 44  C 1 
ATOM 4290 C CG    . ARG C 3 44  ? -37.197 -32.665 35.677  1.00 35.71 44  C 1 
ATOM 4291 C CD    . ARG C 3 44  ? -38.208 -32.445 36.821  1.00 37.48 44  C 1 
ATOM 4292 N NE    . ARG C 3 44  ? -38.315 -31.018 37.214  1.00 34.31 44  C 1 
ATOM 4293 C CZ    . ARG C 3 44  ? -39.090 -30.515 38.168  1.00 30.79 44  C 1 
ATOM 4294 N NH1   . ARG C 3 44  ? -39.878 -31.286 38.876  1.00 28.59 44  C 1 
ATOM 4295 N NH2   . ARG C 3 44  ? -39.087 -29.248 38.419  1.00 27.86 44  C 1 
ATOM 4296 N N     . LYS C 3 45  ? -34.401 -36.291 34.176  1.00 39.15 45  C 1 
ATOM 4297 C CA    . LYS C 3 45  ? -33.965 -37.659 34.394  1.00 40.25 45  C 1 
ATOM 4298 C C     . LYS C 3 45  ? -34.412 -37.991 35.812  1.00 39.06 45  C 1 
ATOM 4299 O O     . LYS C 3 45  ? -33.831 -37.488 36.765  1.00 37.01 45  C 1 
ATOM 4300 C CB    . LYS C 3 45  ? -32.446 -37.823 34.223  1.00 37.22 45  C 1 
ATOM 4301 C CG    . LYS C 3 45  ? -32.023 -38.045 32.762  1.00 34.74 45  C 1 
ATOM 4302 C CD    . LYS C 3 45  ? -30.520 -38.349 32.677  1.00 36.07 45  C 1 
ATOM 4303 C CE    . LYS C 3 45  ? -30.094 -38.715 31.255  1.00 31.91 45  C 1 
ATOM 4304 N NZ    . LYS C 3 45  ? -28.666 -39.088 31.178  1.00 29.14 45  C 1 
ATOM 4305 N N     . PHE C 3 46  ? -35.524 -38.743 35.910  1.00 52.97 46  C 1 
ATOM 4306 C CA    . PHE C 3 46  ? -35.924 -39.382 37.134  1.00 51.00 46  C 1 
ATOM 4307 C C     . PHE C 3 46  ? -34.768 -40.303 37.509  1.00 50.36 46  C 1 
ATOM 4308 O O     . PHE C 3 46  ? -34.540 -41.321 36.848  1.00 46.46 46  C 1 
ATOM 4309 C CB    . PHE C 3 46  ? -37.238 -40.148 36.921  1.00 44.29 46  C 1 
ATOM 4310 C CG    . PHE C 3 46  ? -38.463 -39.267 36.881  1.00 41.29 46  C 1 
ATOM 4311 C CD1   . PHE C 3 46  ? -39.165 -39.006 38.072  1.00 40.15 46  C 1 
ATOM 4312 C CD2   . PHE C 3 46  ? -38.916 -38.705 35.677  1.00 38.91 46  C 1 
ATOM 4313 C CE1   . PHE C 3 46  ? -40.318 -38.201 38.050  1.00 33.84 46  C 1 
ATOM 4314 C CE2   . PHE C 3 46  ? -40.071 -37.897 35.657  1.00 33.49 46  C 1 
ATOM 4315 C CZ    . PHE C 3 46  ? -40.775 -37.649 36.844  1.00 33.27 46  C 1 
ATOM 4316 N N     . SER C 3 47  ? -33.969 -39.896 38.479  1.00 44.16 47  C 1 
ATOM 4317 C CA    . SER C 3 47  ? -33.018 -40.784 39.121  1.00 46.78 47  C 1 
ATOM 4318 C C     . SER C 3 47  ? -33.835 -41.852 39.833  1.00 46.12 47  C 1 
ATOM 4319 O O     . SER C 3 47  ? -34.452 -41.557 40.862  1.00 42.67 47  C 1 
ATOM 4320 C CB    . SER C 3 47  ? -32.149 -40.002 40.101  1.00 42.03 47  C 1 
ATOM 4321 O OG    . SER C 3 47  ? -32.954 -39.206 40.970  1.00 40.59 47  C 1 
ATOM 4322 N N     . ASN C 3 48  ? -33.914 -43.065 39.263  1.00 44.14 48  C 1 
ATOM 4323 C CA    . ASN C 3 48  ? -34.572 -44.211 39.888  1.00 46.47 48  C 1 
ATOM 4324 C C     . ASN C 3 48  ? -33.943 -44.460 41.263  1.00 45.63 48  C 1 
ATOM 4325 O O     . ASN C 3 48  ? -32.720 -44.473 41.399  1.00 41.86 48  C 1 
ATOM 4326 C CB    . ASN C 3 48  ? -34.475 -45.449 38.975  1.00 42.80 48  C 1 
ATOM 4327 C CG    . ASN C 3 48  ? -35.673 -45.631 38.067  1.00 38.63 48  C 1 
ATOM 4328 O OD1   . ASN C 3 48  ? -36.686 -44.960 38.160  1.00 37.26 48  C 1 
ATOM 4329 N ND2   . ASN C 3 48  ? -35.602 -46.587 37.160  1.00 38.29 48  C 1 
ATOM 4330 N N     . GLY C 3 49  ? -34.788 -44.645 42.267  1.00 40.38 49  C 1 
ATOM 4331 C CA    . GLY C 3 49  ? -34.433 -44.663 43.671  1.00 41.77 49  C 1 
ATOM 4332 C C     . GLY C 3 49  ? -34.426 -46.054 44.300  1.00 40.60 49  C 1 
ATOM 4333 O O     . GLY C 3 49  ? -35.287 -46.277 45.134  1.00 38.35 49  C 1 
ATOM 4334 N N     . SER C 3 50  ? -33.567 -46.964 43.839  1.00 38.36 50  C 1 
ATOM 4335 C CA    . SER C 3 50  ? -33.722 -48.331 44.349  1.00 42.06 50  C 1 
ATOM 4336 C C     . SER C 3 50  ? -33.215 -48.538 45.782  1.00 42.07 50  C 1 
ATOM 4337 O O     . SER C 3 50  ? -34.029 -48.518 46.703  1.00 39.09 50  C 1 
ATOM 4338 C CB    . SER C 3 50  ? -33.168 -49.374 43.372  1.00 37.52 50  C 1 
ATOM 4339 O OG    . SER C 3 50  ? -31.778 -49.231 43.186  1.00 35.66 50  C 1 
ATOM 4340 N N     . ASP C 3 51  ? -31.962 -48.803 45.961  1.00 48.33 51  C 1 
ATOM 4341 C CA    . ASP C 3 51  ? -31.633 -49.770 47.022  1.00 50.30 51  C 1 
ATOM 4342 C C     . ASP C 3 51  ? -31.646 -49.225 48.468  1.00 50.95 51  C 1 
ATOM 4343 O O     . ASP C 3 51  ? -31.338 -48.056 48.700  1.00 49.39 51  C 1 
ATOM 4344 C CB    . ASP C 3 51  ? -30.343 -50.545 46.671  1.00 44.19 51  C 1 
ATOM 4345 C CG    . ASP C 3 51  ? -30.629 -51.950 46.104  1.00 39.97 51  C 1 
ATOM 4346 O OD1   . ASP C 3 51  ? -31.767 -52.447 46.241  1.00 40.68 51  C 1 
ATOM 4347 O OD2   . ASP C 3 51  ? -29.682 -52.491 45.476  1.00 41.26 51  C 1 
ATOM 4348 N N     . PRO C 3 52  ? -32.029 -50.087 49.456  1.00 36.89 52  C 1 
ATOM 4349 C CA    . PRO C 3 52  ? -32.695 -49.638 50.683  1.00 41.05 52  C 1 
ATOM 4350 C C     . PRO C 3 52  ? -31.806 -49.482 51.933  1.00 41.51 52  C 1 
ATOM 4351 O O     . PRO C 3 52  ? -32.289 -48.932 52.923  1.00 39.66 52  C 1 
ATOM 4352 C CB    . PRO C 3 52  ? -33.743 -50.745 50.914  1.00 37.01 52  C 1 
ATOM 4353 C CG    . PRO C 3 52  ? -33.012 -52.011 50.481  1.00 37.43 52  C 1 
ATOM 4354 C CD    . PRO C 3 52  ? -32.178 -51.514 49.302  1.00 41.56 52  C 1 
ATOM 4355 N N     . GLU C 3 53  ? -30.617 -50.045 51.925  1.00 47.37 53  C 1 
ATOM 4356 C CA    . GLU C 3 53  ? -30.230 -50.851 53.099  1.00 50.31 53  C 1 
ATOM 4357 C C     . GLU C 3 53  ? -29.899 -50.090 54.406  1.00 50.01 53  C 1 
ATOM 4358 O O     . GLU C 3 53  ? -30.723 -50.039 55.318  1.00 47.25 53  C 1 
ATOM 4359 C CB    . GLU C 3 53  ? -29.086 -51.815 52.718  1.00 45.72 53  C 1 
ATOM 4360 C CG    . GLU C 3 53  ? -29.387 -53.285 53.024  1.00 43.42 53  C 1 
ATOM 4361 C CD    . GLU C 3 53  ? -28.195 -54.200 52.719  1.00 42.32 53  C 1 
ATOM 4362 O OE1   . GLU C 3 53  ? -28.444 -55.426 52.646  1.00 41.93 53  C 1 
ATOM 4363 O OE2   . GLU C 3 53  ? -27.061 -53.694 52.594  1.00 40.03 53  C 1 
ATOM 4364 N N     . ASN C 3 54  ? -28.681 -49.632 54.556  1.00 47.30 54  C 1 
ATOM 4365 C CA    . ASN C 3 54  ? -28.069 -49.842 55.881  1.00 51.72 54  C 1 
ATOM 4366 C C     . ASN C 3 54  ? -28.317 -48.750 56.943  1.00 52.52 54  C 1 
ATOM 4367 O O     . ASN C 3 54  ? -28.436 -47.568 56.659  1.00 50.18 54  C 1 
ATOM 4368 C CB    . ASN C 3 54  ? -26.582 -50.210 55.704  1.00 46.42 54  C 1 
ATOM 4369 C CG    . ASN C 3 54  ? -26.173 -51.421 56.518  1.00 40.61 54  C 1 
ATOM 4370 O OD1   . ASN C 3 54  ? -26.833 -51.880 57.439  1.00 40.34 54  C 1 
ATOM 4371 N ND2   . ASN C 3 54  ? -25.052 -52.023 56.193  1.00 42.04 54  C 1 
ATOM 4372 N N     . GLU C 3 55  ? -28.337 -49.188 58.202  1.00 40.11 55  C 1 
ATOM 4373 C CA    . GLU C 3 55  ? -29.026 -48.579 59.355  1.00 45.49 55  C 1 
ATOM 4374 C C     . GLU C 3 55  ? -28.435 -47.297 59.981  1.00 46.97 55  C 1 
ATOM 4375 O O     . GLU C 3 55  ? -29.208 -46.515 60.535  1.00 46.20 55  C 1 
ATOM 4376 C CB    . GLU C 3 55  ? -29.036 -49.604 60.498  1.00 42.41 55  C 1 
ATOM 4377 C CG    . GLU C 3 55  ? -29.888 -50.859 60.295  1.00 39.13 55  C 1 
ATOM 4378 C CD    . GLU C 3 55  ? -29.795 -51.776 61.521  1.00 39.82 55  C 1 
ATOM 4379 O OE1   . GLU C 3 55  ? -30.869 -52.224 62.010  1.00 38.33 55  C 1 
ATOM 4380 O OE2   . GLU C 3 55  ? -28.657 -52.010 61.986  1.00 38.77 55  C 1 
ATOM 4381 N N     . GLU C 3 56  ? -27.123 -47.156 60.098  1.00 51.21 56  C 1 
ATOM 4382 C CA    . GLU C 3 56  ? -26.545 -46.813 61.410  1.00 53.75 56  C 1 
ATOM 4383 C C     . GLU C 3 56  ? -27.023 -45.463 62.024  1.00 53.38 56  C 1 
ATOM 4384 O O     . GLU C 3 56  ? -26.987 -44.412 61.380  1.00 50.59 56  C 1 
ATOM 4385 C CB    . GLU C 3 56  ? -25.007 -46.932 61.434  1.00 49.14 56  C 1 
ATOM 4386 C CG    . GLU C 3 56  ? -24.509 -47.737 62.654  1.00 44.63 56  C 1 
ATOM 4387 C CD    . GLU C 3 56  ? -23.010 -47.568 63.004  1.00 42.80 56  C 1 
ATOM 4388 O OE1   . GLU C 3 56  ? -22.537 -48.272 63.922  1.00 41.31 56  C 1 
ATOM 4389 O OE2   . GLU C 3 56  ? -22.347 -46.664 62.451  1.00 39.54 56  C 1 
ATOM 4390 N N     . PRO C 3 57  ? -27.440 -45.447 63.299  1.00 40.50 57  C 1 
ATOM 4391 C CA    . PRO C 3 57  ? -28.407 -44.476 63.832  1.00 43.77 57  C 1 
ATOM 4392 C C     . PRO C 3 57  ? -27.811 -43.207 64.470  1.00 43.33 57  C 1 
ATOM 4393 O O     . PRO C 3 57  ? -28.441 -42.627 65.361  1.00 42.56 57  C 1 
ATOM 4394 C CB    . PRO C 3 57  ? -29.171 -45.315 64.870  1.00 39.89 57  C 1 
ATOM 4395 C CG    . PRO C 3 57  ? -28.061 -46.185 65.458  1.00 41.04 57  C 1 
ATOM 4396 C CD    . PRO C 3 57  ? -27.235 -46.518 64.198  1.00 47.18 57  C 1 
ATOM 4397 N N     . ARG C 3 58  ? -26.596 -42.811 64.161  1.00 47.09 58  C 1 
ATOM 4398 C CA    . ARG C 3 58  ? -25.778 -42.027 65.102  1.00 50.27 58  C 1 
ATOM 4399 C C     . ARG C 3 58  ? -26.389 -40.690 65.556  1.00 49.69 58  C 1 
ATOM 4400 O O     . ARG C 3 58  ? -26.949 -39.908 64.807  1.00 46.73 58  C 1 
ATOM 4401 C CB    . ARG C 3 58  ? -24.338 -41.856 64.611  1.00 44.92 58  C 1 
ATOM 4402 C CG    . ARG C 3 58  ? -23.546 -43.158 64.771  1.00 41.78 58  C 1 
ATOM 4403 C CD    . ARG C 3 58  ? -22.062 -42.928 64.526  1.00 42.29 58  C 1 
ATOM 4404 N NE    . ARG C 3 58  ? -21.327 -44.198 64.621  1.00 39.50 58  C 1 
ATOM 4405 C CZ    . ARG C 3 58  ? -20.020 -44.381 64.685  1.00 36.40 58  C 1 
ATOM 4406 N NH1   . ARG C 3 58  ? -19.201 -43.356 64.728  1.00 35.22 58  C 1 
ATOM 4407 N NH2   . ARG C 3 58  ? -19.540 -45.568 64.695  1.00 35.62 58  C 1 
ATOM 4408 N N     . SER C 3 59  ? -26.217 -40.479 66.840  1.00 47.46 59  C 1 
ATOM 4409 C CA    . SER C 3 59  ? -26.796 -39.479 67.763  1.00 49.08 59  C 1 
ATOM 4410 C C     . SER C 3 59  ? -26.265 -38.039 67.547  1.00 49.33 59  C 1 
ATOM 4411 O O     . SER C 3 59  ? -25.599 -37.769 66.569  1.00 46.96 59  C 1 
ATOM 4412 C CB    . SER C 3 59  ? -26.482 -40.027 69.166  1.00 43.41 59  C 1 
ATOM 4413 O OG    . SER C 3 59  ? -25.107 -39.861 69.496  1.00 39.53 59  C 1 
ATOM 4414 N N     . SER C 3 60  ? -26.419 -37.008 68.367  1.00 52.03 60  C 1 
ATOM 4415 C CA    . SER C 3 60  ? -27.229 -36.701 69.557  1.00 53.45 60  C 1 
ATOM 4416 C C     . SER C 3 60  ? -27.403 -35.186 69.804  1.00 55.15 60  C 1 
ATOM 4417 O O     . SER C 3 60  ? -28.509 -34.748 70.091  1.00 52.18 60  C 1 
ATOM 4418 C CB    . SER C 3 60  ? -26.583 -37.275 70.832  1.00 46.72 60  C 1 
ATOM 4419 O OG    . SER C 3 60  ? -25.235 -36.851 70.990  1.00 43.73 60  C 1 
ATOM 4420 N N     . LYS C 3 61  ? -26.325 -34.385 69.866  1.00 42.31 61  C 1 
ATOM 4421 C CA    . LYS C 3 61  ? -26.275 -33.258 70.820  1.00 46.58 61  C 1 
ATOM 4422 C C     . LYS C 3 61  ? -26.922 -31.930 70.371  1.00 47.43 61  C 1 
ATOM 4423 O O     . LYS C 3 61  ? -26.930 -31.573 69.212  1.00 46.52 61  C 1 
ATOM 4424 C CB    . LYS C 3 61  ? -24.834 -33.039 71.322  1.00 42.29 61  C 1 
ATOM 4425 C CG    . LYS C 3 61  ? -24.463 -34.006 72.455  1.00 40.27 61  C 1 
ATOM 4426 C CD    . LYS C 3 61  ? -23.045 -33.754 72.974  1.00 41.21 61  C 1 
ATOM 4427 C CE    . LYS C 3 61  ? -22.732 -34.716 74.130  1.00 36.99 61  C 1 
ATOM 4428 N NZ    . LYS C 3 61  ? -21.340 -34.571 74.610  1.00 33.76 61  C 1 
ATOM 4429 N N     . MET C 3 62  ? -27.405 -31.187 71.338  1.00 54.40 62  C 1 
ATOM 4430 C CA    . MET C 3 62  ? -28.469 -30.164 71.320  1.00 55.28 62  C 1 
ATOM 4431 C C     . MET C 3 62  ? -28.169 -28.662 71.033  1.00 56.96 62  C 1 
ATOM 4432 O O     . MET C 3 62  ? -29.007 -28.044 70.386  1.00 52.26 62  C 1 
ATOM 4433 C CB    . MET C 3 62  ? -29.121 -30.168 72.709  1.00 49.82 62  C 1 
ATOM 4434 C CG    . MET C 3 62  ? -29.921 -31.414 73.111  1.00 46.42 62  C 1 
ATOM 4435 S SD    . MET C 3 62  ? -31.054 -30.963 74.461  1.00 43.70 62  C 1 
ATOM 4436 C CE    . MET C 3 62  ? -31.897 -32.542 74.722  1.00 40.24 62  C 1 
ATOM 4437 N N     . PRO C 3 63  ? -27.208 -28.013 71.656  1.00 44.77 63  C 1 
ATOM 4438 C CA    . PRO C 3 63  ? -27.501 -26.744 72.362  1.00 47.34 63  C 1 
ATOM 4439 C C     . PRO C 3 63  ? -27.251 -25.428 71.556  1.00 46.86 63  C 1 
ATOM 4440 O O     . PRO C 3 63  ? -26.934 -25.514 70.400  1.00 45.57 63  C 1 
ATOM 4441 C CB    . PRO C 3 63  ? -26.594 -26.868 73.587  1.00 42.78 63  C 1 
ATOM 4442 C CG    . PRO C 3 63  ? -25.310 -27.450 73.001  1.00 41.88 63  C 1 
ATOM 4443 C CD    . PRO C 3 63  ? -25.880 -28.437 71.959  1.00 46.46 63  C 1 
ATOM 4444 N N     . ILE C 3 64  ? -27.301 -24.156 71.993  1.00 48.62 64  C 1 
ATOM 4445 C CA    . ILE C 3 64  ? -28.141 -23.395 72.940  1.00 48.42 64  C 1 
ATOM 4446 C C     . ILE C 3 64  ? -28.592 -22.035 72.329  1.00 47.46 64  C 1 
ATOM 4447 O O     . ILE C 3 64  ? -29.641 -21.985 71.711  1.00 45.13 64  C 1 
ATOM 4448 C CB    . ILE C 3 64  ? -27.462 -23.120 74.327  1.00 44.46 64  C 1 
ATOM 4449 C CG1   . ILE C 3 64  ? -26.960 -24.363 75.073  1.00 42.53 64  C 1 
ATOM 4450 C CG2   . ILE C 3 64  ? -28.455 -22.381 75.274  1.00 43.60 64  C 1 
ATOM 4451 C CD1   . ILE C 3 64  ? -26.047 -24.039 76.264  1.00 42.27 64  C 1 
ATOM 4452 N N     . ARG C 3 65  ? -27.886 -20.910 72.566  1.00 43.82 65  C 1 
ATOM 4453 C CA    . ARG C 3 65  ? -28.595 -19.682 73.015  1.00 46.71 65  C 1 
ATOM 4454 C C     . ARG C 3 65  ? -28.593 -18.378 72.182  1.00 45.34 65  C 1 
ATOM 4455 O O     . ARG C 3 65  ? -29.660 -17.775 72.081  1.00 42.59 65  C 1 
ATOM 4456 C CB    . ARG C 3 65  ? -28.078 -19.306 74.418  1.00 42.45 65  C 1 
ATOM 4457 C CG    . ARG C 3 65  ? -29.064 -19.590 75.560  1.00 41.70 65  C 1 
ATOM 4458 C CD    . ARG C 3 65  ? -28.479 -19.072 76.889  1.00 42.06 65  C 1 
ATOM 4459 N NE    . ARG C 3 65  ? -29.345 -19.414 78.029  1.00 39.39 65  C 1 
ATOM 4460 C CZ    . ARG C 3 65  ? -29.129 -19.136 79.306  1.00 35.43 65  C 1 
ATOM 4461 N NH1   . ARG C 3 65  ? -28.051 -18.476 79.674  1.00 34.01 65  C 1 
ATOM 4462 N NH2   . ARG C 3 65  ? -29.960 -19.502 80.218  1.00 32.94 65  C 1 
ATOM 4463 N N     . ASN C 3 66  ? -27.463 -17.787 71.861  1.00 46.45 66  C 1 
ATOM 4464 C CA    . ASN C 3 66  ? -27.230 -16.376 72.248  1.00 48.34 66  C 1 
ATOM 4465 C C     . ASN C 3 66  ? -27.954 -15.269 71.451  1.00 45.98 66  C 1 
ATOM 4466 O O     . ASN C 3 66  ? -28.240 -15.390 70.272  1.00 42.52 66  C 1 
ATOM 4467 C CB    . ASN C 3 66  ? -25.716 -16.106 72.377  1.00 44.50 66  C 1 
ATOM 4468 C CG    . ASN C 3 66  ? -25.165 -16.482 73.747  1.00 40.74 66  C 1 
ATOM 4469 O OD1   . ASN C 3 66  ? -25.874 -16.855 74.672  1.00 39.36 66  C 1 
ATOM 4470 N ND2   . ASN C 3 66  ? -23.868 -16.392 73.919  1.00 40.74 66  C 1 
ATOM 4471 N N     . LEU C 3 67  ? -28.193 -14.139 72.157  1.00 58.62 67  C 1 
ATOM 4472 C CA    . LEU C 3 67  ? -29.293 -13.173 71.969  1.00 55.95 67  C 1 
ATOM 4473 C C     . LEU C 3 67  ? -29.036 -11.897 71.149  1.00 56.21 67  C 1 
ATOM 4474 O O     . LEU C 3 67  ? -30.002 -11.324 70.644  1.00 50.28 67  C 1 
ATOM 4475 C CB    . LEU C 3 67  ? -29.686 -12.693 73.380  1.00 48.78 67  C 1 
ATOM 4476 C CG    . LEU C 3 67  ? -30.576 -13.638 74.200  1.00 45.05 67  C 1 
ATOM 4477 C CD1   . LEU C 3 67  ? -30.480 -13.264 75.685  1.00 43.84 67  C 1 
ATOM 4478 C CD2   . LEU C 3 67  ? -32.036 -13.497 73.769  1.00 45.91 67  C 1 
ATOM 4479 N N     . ASN C 3 68  ? -27.875 -11.300 71.181  1.00 52.30 68  C 1 
ATOM 4480 C CA    . ASN C 3 68  ? -27.712 -9.842  71.414  1.00 54.77 68  C 1 
ATOM 4481 C C     . ASN C 3 68  ? -28.170 -8.846  70.305  1.00 52.81 68  C 1 
ATOM 4482 O O     . ASN C 3 68  ? -28.393 -9.177  69.164  1.00 48.26 68  C 1 
ATOM 4483 C CB    . ASN C 3 68  ? -26.284 -9.565  71.909  1.00 50.46 68  C 1 
ATOM 4484 C CG    . ASN C 3 68  ? -26.137 -9.685  73.412  1.00 46.34 68  C 1 
ATOM 4485 O OD1   . ASN C 3 68  ? -27.081 -9.860  74.162  1.00 43.53 68  C 1 
ATOM 4486 N ND2   . ASN C 3 68  ? -24.922 -9.568  73.908  1.00 45.60 68  C 1 
ATOM 4487 N N     . THR C 3 69  ? -28.211 -7.540  70.648  1.00 47.80 69  C 1 
ATOM 4488 C CA    . THR C 3 69  ? -29.358 -6.614  70.531  1.00 48.92 69  C 1 
ATOM 4489 C C     . THR C 3 69  ? -29.274 -5.401  69.590  1.00 48.20 69  C 1 
ATOM 4490 O O     . THR C 3 69  ? -30.317 -4.774  69.370  1.00 43.44 69  C 1 
ATOM 4491 C CB    . THR C 3 69  ? -29.579 -6.014  71.924  1.00 42.67 69  C 1 
ATOM 4492 O OG1   . THR C 3 69  ? -28.341 -5.544  72.455  1.00 41.52 69  C 1 
ATOM 4493 C CG2   . THR C 3 69  ? -30.141 -7.017  72.933  1.00 42.70 69  C 1 
ATOM 4494 N N     . SER C 3 70  ? -28.145 -4.897  69.191  1.00 47.55 70  C 1 
ATOM 4495 C CA    . SER C 3 70  ? -27.880 -3.437  69.140  1.00 48.62 70  C 1 
ATOM 4496 C C     . SER C 3 70  ? -28.666 -2.570  68.103  1.00 47.88 70  C 1 
ATOM 4497 O O     . SER C 3 70  ? -29.023 -3.067  67.049  1.00 44.00 70  C 1 
ATOM 4498 C CB    . SER C 3 70  ? -26.375 -3.187  69.017  1.00 42.95 70  C 1 
ATOM 4499 O OG    . SER C 3 70  ? -26.077 -1.853  69.330  1.00 38.46 70  C 1 
ATOM 4500 N N     . PRO C 3 71  ? -28.922 -1.265  68.382  1.00 41.56 71  C 1 
ATOM 4501 C CA    . PRO C 3 71  ? -30.200 -0.642  68.011  1.00 43.29 71  C 1 
ATOM 4502 C C     . PRO C 3 71  ? -30.302 0.456   66.913  1.00 44.44 71  C 1 
ATOM 4503 O O     . PRO C 3 71  ? -31.236 0.368   66.117  1.00 41.69 71  C 1 
ATOM 4504 C CB    . PRO C 3 71  ? -30.687 -0.118  69.359  1.00 37.61 71  C 1 
ATOM 4505 C CG    . PRO C 3 71  ? -29.424 0.350   70.054  1.00 38.18 71  C 1 
ATOM 4506 C CD    . PRO C 3 71  ? -28.361 -0.616  69.505  1.00 42.56 71  C 1 
ATOM 4507 N N     . ARG C 3 72  ? -29.543 1.606   66.911  1.00 49.19 72  C 1 
ATOM 4508 C CA    . ARG C 3 72  ? -30.288 2.888   67.033  1.00 52.07 72  C 1 
ATOM 4509 C C     . ARG C 3 72  ? -30.331 3.948   65.891  1.00 52.59 72  C 1 
ATOM 4510 O O     . ARG C 3 72  ? -31.405 4.493   65.654  1.00 47.83 72  C 1 
ATOM 4511 C CB    . ARG C 3 72  ? -29.825 3.589   68.322  1.00 45.73 72  C 1 
ATOM 4512 C CG    . ARG C 3 72  ? -30.940 4.319   69.077  1.00 41.80 72  C 1 
ATOM 4513 C CD    . ARG C 3 72  ? -30.366 4.974   70.335  1.00 39.78 72  C 1 
ATOM 4514 N NE    . ARG C 3 72  ? -31.421 5.379   71.276  1.00 35.32 72  C 1 
ATOM 4515 C CZ    . ARG C 3 72  ? -31.249 6.040   72.418  1.00 34.67 72  C 1 
ATOM 4516 N NH1   . ARG C 3 72  ? -30.073 6.470   72.791  1.00 33.25 72  C 1 
ATOM 4517 N NH2   . ARG C 3 72  ? -32.253 6.280   73.197  1.00 34.90 72  C 1 
ATOM 4518 N N     . GLY C 3 73  ? -29.228 4.429   65.371  1.00 46.21 73  C 1 
ATOM 4519 C CA    . GLY C 3 73  ? -29.009 5.864   65.069  1.00 48.25 73  C 1 
ATOM 4520 C C     . GLY C 3 73  ? -29.765 6.548   63.901  1.00 48.44 73  C 1 
ATOM 4521 O O     . GLY C 3 73  ? -30.123 5.927   62.916  1.00 45.53 73  C 1 
ATOM 4522 N N     . ARG C 3 74  ? -29.990 7.885   64.011  1.00 43.17 74  C 1 
ATOM 4523 C CA    . ARG C 3 74  ? -31.139 8.655   63.472  1.00 47.00 74  C 1 
ATOM 4524 C C     . ARG C 3 74  ? -30.856 9.814   62.492  1.00 47.63 74  C 1 
ATOM 4525 O O     . ARG C 3 74  ? -31.822 10.422  62.040  1.00 43.62 74  C 1 
ATOM 4526 C CB    . ARG C 3 74  ? -31.873 9.211   64.714  1.00 42.02 74  C 1 
ATOM 4527 C CG    . ARG C 3 74  ? -33.394 9.235   64.657  1.00 38.32 74  C 1 
ATOM 4528 C CD    . ARG C 3 74  ? -33.933 9.905   65.918  1.00 36.66 74  C 1 
ATOM 4529 N NE    . ARG C 3 74  ? -35.374 9.668   66.116  1.00 31.49 74  C 1 
ATOM 4530 C CZ    . ARG C 3 74  ? -36.153 10.252  67.022  1.00 30.47 74  C 1 
ATOM 4531 N NH1   . ARG C 3 74  ? -35.697 11.185  67.813  1.00 29.72 74  C 1 
ATOM 4532 N NH2   . ARG C 3 74  ? -37.397 9.906   67.142  1.00 30.59 74  C 1 
ATOM 4533 N N     . GLY C 3 75  ? -29.635 10.239  62.266  1.00 46.54 75  C 1 
ATOM 4534 C CA    . GLY C 3 75  ? -29.213 11.621  61.992  1.00 48.78 75  C 1 
ATOM 4535 C C     . GLY C 3 75  ? -29.849 12.409  60.829  1.00 48.92 75  C 1 
ATOM 4536 O O     . GLY C 3 75  ? -30.324 11.862  59.853  1.00 46.25 75  C 1 
ATOM 4537 N N     . ARG C 3 76  ? -29.825 13.754  60.928  1.00 43.99 76  C 1 
ATOM 4538 C CA    . ARG C 3 76  ? -30.866 14.714  60.507  1.00 47.54 76  C 1 
ATOM 4539 C C     . ARG C 3 76  ? -30.524 15.726  59.396  1.00 47.62 76  C 1 
ATOM 4540 O O     . ARG C 3 76  ? -31.449 16.371  58.913  1.00 43.41 76  C 1 
ATOM 4541 C CB    . ARG C 3 76  ? -31.226 15.500  61.785  1.00 42.64 76  C 1 
ATOM 4542 C CG    . ARG C 3 76  ? -32.688 15.850  62.009  1.00 39.27 76  C 1 
ATOM 4543 C CD    . ARG C 3 76  ? -32.801 16.697  63.278  1.00 37.78 76  C 1 
ATOM 4544 N NE    . ARG C 3 76  ? -34.179 16.798  63.777  1.00 32.24 76  C 1 
ATOM 4545 C CZ    . ARG C 3 76  ? -34.605 17.600  64.742  1.00 31.64 76  C 1 
ATOM 4546 N NH1   . ARG C 3 76  ? -33.807 18.442  65.336  1.00 31.25 76  C 1 
ATOM 4547 N NH2   . ARG C 3 76  ? -35.848 17.559  65.135  1.00 32.40 76  C 1 
ATOM 4548 N N     . GLY C 3 77  ? -29.275 16.025  59.132  1.00 45.30 77  C 1 
ATOM 4549 C CA    . GLY C 3 77  ? -28.783 17.359  58.778  1.00 47.35 77  C 1 
ATOM 4550 C C     . GLY C 3 77  ? -29.334 18.038  57.515  1.00 47.63 77  C 1 
ATOM 4551 O O     . GLY C 3 77  ? -29.588 17.406  56.505  1.00 44.81 77  C 1 
ATOM 4552 N N     . ARG C 3 78  ? -29.487 19.375  57.551  1.00 40.95 78  C 1 
ATOM 4553 C CA    . ARG C 3 78  ? -30.424 20.238  56.791  1.00 44.33 78  C 1 
ATOM 4554 C C     . ARG C 3 78  ? -29.786 21.284  55.854  1.00 43.83 78  C 1 
ATOM 4555 O O     . ARG C 3 78  ? -30.506 22.198  55.462  1.00 40.20 78  C 1 
ATOM 4556 C CB    . ARG C 3 78  ? -31.314 20.922  57.849  1.00 40.04 78  C 1 
ATOM 4557 C CG    . ARG C 3 78  ? -32.733 21.292  57.413  1.00 37.01 78  C 1 
ATOM 4558 C CD    . ARG C 3 78  ? -33.410 22.109  58.517  1.00 35.13 78  C 1 
ATOM 4559 N NE    . ARG C 3 78  ? -34.861 22.217  58.324  1.00 30.28 78  C 1 
ATOM 4560 C CZ    . ARG C 3 78  ? -35.681 23.040  58.957  1.00 29.19 78  C 1 
ATOM 4561 N NH1   . ARG C 3 78  ? -35.251 23.914  59.824  1.00 28.72 78  C 1 
ATOM 4562 N NH2   . ARG C 3 78  ? -36.967 22.999  58.732  1.00 29.48 78  C 1 
ATOM 4563 N N     . GLY C 3 79  ? -28.494 21.265  55.558  1.00 44.63 79  C 1 
ATOM 4564 C CA    . GLY C 3 79  ? -27.689 22.415  55.140  1.00 46.87 79  C 1 
ATOM 4565 C C     . GLY C 3 79  ? -28.248 23.324  54.027  1.00 47.01 79  C 1 
ATOM 4566 O O     . GLY C 3 79  ? -28.828 22.867  53.059  1.00 44.39 79  C 1 
ATOM 4567 N N     . ARG C 3 80  ? -28.047 24.640  54.180  1.00 39.45 80  C 1 
ATOM 4568 C CA    . ARG C 3 80  ? -28.859 25.758  53.651  1.00 42.42 80  C 1 
ATOM 4569 C C     . ARG C 3 80  ? -28.415 26.462  52.361  1.00 41.70 80  C 1 
ATOM 4570 O O     . ARG C 3 80  ? -29.192 27.284  51.889  1.00 38.55 80  C 1 
ATOM 4571 C CB    . ARG C 3 80  ? -28.891 26.847  54.743  1.00 38.36 80  C 1 
ATOM 4572 C CG    . ARG C 3 80  ? -30.089 26.852  55.691  1.00 35.25 80  C 1 
ATOM 4573 C CD    . ARG C 3 80  ? -29.917 28.016  56.666  1.00 33.55 80  C 1 
ATOM 4574 N NE    . ARG C 3 80  ? -31.084 28.198  57.550  1.00 29.07 80  C 1 
ATOM 4575 C CZ    . ARG C 3 80  ? -31.212 29.147  58.475  1.00 27.96 80  C 1 
ATOM 4576 N NH1   . ARG C 3 80  ? -30.265 30.014  58.709  1.00 27.44 80  C 1 
ATOM 4577 N NH2   . ARG C 3 80  ? -32.301 29.227  59.177  1.00 28.02 80  C 1 
ATOM 4578 N N     . GLY C 3 81  ? -27.195 26.346  51.894  1.00 41.94 81  C 1 
ATOM 4579 C CA    . GLY C 3 81  ? -26.364 27.397  51.289  1.00 43.95 81  C 1 
ATOM 4580 C C     . GLY C 3 81  ? -26.975 28.409  50.298  1.00 43.83 81  C 1 
ATOM 4581 O O     . GLY C 3 81  ? -27.939 28.137  49.605  1.00 41.21 81  C 1 
ATOM 4582 N N     . ARG C 3 82  ? -26.335 29.598  50.243  1.00 42.16 82  C 1 
ATOM 4583 C CA    . ARG C 3 82  ? -26.938 30.921  49.989  1.00 46.31 82  C 1 
ATOM 4584 C C     . ARG C 3 82  ? -27.227 31.397  48.547  1.00 47.24 82  C 1 
ATOM 4585 O O     . ARG C 3 82  ? -28.265 32.003  48.346  1.00 43.47 82  C 1 
ATOM 4586 C CB    . ARG C 3 82  ? -25.973 31.974  50.578  1.00 41.35 82  C 1 
ATOM 4587 C CG    . ARG C 3 82  ? -26.097 32.254  52.078  1.00 38.05 82  C 1 
ATOM 4588 C CD    . ARG C 3 82  ? -25.019 33.280  52.443  1.00 36.00 82  C 1 
ATOM 4589 N NE    . ARG C 3 82  ? -25.227 33.856  53.779  1.00 31.14 82  C 1 
ATOM 4590 C CZ    . ARG C 3 82  ? -24.448 34.770  54.362  1.00 30.53 82  C 1 
ATOM 4591 N NH1   . ARG C 3 82  ? -23.350 35.198  53.795  1.00 29.05 82  C 1 
ATOM 4592 N NH2   . ARG C 3 82  ? -24.766 35.270  55.516  1.00 30.26 82  C 1 
ATOM 4593 N N     . GLY C 3 83  ? -26.241 31.461  47.686  1.00 44.31 83  C 1 
ATOM 4594 C CA    . GLY C 3 83  ? -25.893 32.724  47.019  1.00 47.05 83  C 1 
ATOM 4595 C C     . GLY C 3 83  ? -26.847 33.272  45.943  1.00 47.91 83  C 1 
ATOM 4596 O O     . GLY C 3 83  ? -27.472 32.531  45.196  1.00 46.16 83  C 1 
ATOM 4597 N N     . ARG C 3 84  ? -26.897 34.600  45.855  1.00 43.19 84  C 1 
ATOM 4598 C CA    . ARG C 3 84  ? -27.896 35.438  45.165  1.00 47.09 84  C 1 
ATOM 4599 C C     . ARG C 3 84  ? -27.323 35.987  43.850  1.00 48.57 84  C 1 
ATOM 4600 O O     . ARG C 3 84  ? -26.466 36.853  43.925  1.00 45.30 84  C 1 
ATOM 4601 C CB    . ARG C 3 84  ? -28.251 36.568  46.148  1.00 41.43 84  C 1 
ATOM 4602 C CG    . ARG C 3 84  ? -29.557 37.321  45.909  1.00 35.53 84  C 1 
ATOM 4603 C CD    . ARG C 3 84  ? -29.675 38.453  46.941  1.00 34.60 84  C 1 
ATOM 4604 N NE    . ARG C 3 84  ? -31.034 39.002  47.052  1.00 29.94 84  C 1 
ATOM 4605 C CZ    . ARG C 3 84  ? -31.407 40.064  47.771  1.00 28.87 84  C 1 
ATOM 4606 N NH1   . ARG C 3 84  ? -30.542 40.774  48.438  1.00 27.05 84  C 1 
ATOM 4607 N NH2   . ARG C 3 84  ? -32.657 40.418  47.824  1.00 28.11 84  C 1 
ATOM 4608 N N     . PRO C 3 85  ? -27.763 35.610  42.654  1.00 42.23 85  C 1 
ATOM 4609 C CA    . PRO C 3 85  ? -27.275 36.202  41.415  1.00 45.74 85  C 1 
ATOM 4610 C C     . PRO C 3 85  ? -27.848 37.619  41.203  1.00 47.73 85  C 1 
ATOM 4611 O O     . PRO C 3 85  ? -29.060 37.797  41.356  1.00 45.63 85  C 1 
ATOM 4612 C CB    . PRO C 3 85  ? -27.683 35.223  40.325  1.00 41.35 85  C 1 
ATOM 4613 C CG    . PRO C 3 85  ? -28.961 34.583  40.859  1.00 40.79 85  C 1 
ATOM 4614 C CD    . PRO C 3 85  ? -28.727 34.558  42.379  1.00 44.83 85  C 1 
ATOM 4615 N N     . PRO C 3 86  ? -27.023 38.647  40.864  1.00 40.88 86  C 1 
ATOM 4616 C CA    . PRO C 3 86  ? -27.467 40.038  40.834  1.00 43.58 86  C 1 
ATOM 4617 C C     . PRO C 3 86  ? -28.233 40.432  39.557  1.00 44.62 86  C 1 
ATOM 4618 O O     . PRO C 3 86  ? -28.166 39.769  38.531  1.00 42.92 86  C 1 
ATOM 4619 C CB    . PRO C 3 86  ? -26.193 40.854  41.037  1.00 39.85 86  C 1 
ATOM 4620 C CG    . PRO C 3 86  ? -25.129 39.987  40.365  1.00 38.44 86  C 1 
ATOM 4621 C CD    . PRO C 3 86  ? -25.594 38.562  40.692  1.00 42.23 86  C 1 
ATOM 4622 N N     . THR C 3 87  ? -28.953 41.566  39.620  1.00 45.23 87  C 1 
ATOM 4623 C CA    . THR C 3 87  ? -30.167 41.889  38.846  1.00 49.03 87  C 1 
ATOM 4624 C C     . THR C 3 87  ? -30.070 42.949  37.739  1.00 48.84 87  C 1 
ATOM 4625 O O     . THR C 3 87  ? -31.115 43.311  37.213  1.00 46.45 87  C 1 
ATOM 4626 C CB    . THR C 3 87  ? -31.228 42.417  39.833  1.00 43.48 87  C 1 
ATOM 4627 O OG1   . THR C 3 87  ? -30.661 43.412  40.671  1.00 39.65 87  C 1 
ATOM 4628 C CG2   . THR C 3 87  ? -31.809 41.329  40.736  1.00 41.01 87  C 1 
ATOM 4629 N N     . LYS C 3 88  ? -28.926 43.544  37.424  1.00 38.04 88  C 1 
ATOM 4630 C CA    . LYS C 3 88  ? -28.866 44.917  36.871  1.00 43.67 88  C 1 
ATOM 4631 C C     . LYS C 3 88  ? -29.679 45.157  35.581  1.00 43.00 88  C 1 
ATOM 4632 O O     . LYS C 3 88  ? -29.759 44.313  34.710  1.00 41.79 88  C 1 
ATOM 4633 C CB    . LYS C 3 88  ? -27.424 45.419  36.730  1.00 41.09 88  C 1 
ATOM 4634 C CG    . LYS C 3 88  ? -26.932 46.122  38.010  1.00 38.33 88  C 1 
ATOM 4635 C CD    . LYS C 3 88  ? -25.570 46.793  37.801  1.00 37.50 88  C 1 
ATOM 4636 C CE    . LYS C 3 88  ? -25.127 47.533  39.070  1.00 34.64 88  C 1 
ATOM 4637 N NZ    . LYS C 3 88  ? -23.811 48.208  38.905  1.00 32.07 88  C 1 
ATOM 4638 N N     . ARG C 3 89  ? -30.260 46.382  35.507  1.00 40.31 89  C 1 
ATOM 4639 C CA    . ARG C 3 89  ? -31.576 46.705  34.914  1.00 45.23 89  C 1 
ATOM 4640 C C     . ARG C 3 89  ? -31.594 47.549  33.626  1.00 44.24 89  C 1 
ATOM 4641 O O     . ARG C 3 89  ? -32.593 47.493  32.911  1.00 45.48 89  C 1 
ATOM 4642 C CB    . ARG C 3 89  ? -32.326 47.491  36.006  1.00 42.27 89  C 1 
ATOM 4643 C CG    . ARG C 3 89  ? -33.833 47.700  35.814  1.00 39.58 89  C 1 
ATOM 4644 C CD    . ARG C 3 89  ? -34.357 48.689  36.862  1.00 41.58 89  C 1 
ATOM 4645 N NE    . ARG C 3 89  ? -35.819 48.761  36.853  1.00 38.59 89  C 1 
ATOM 4646 C CZ    . ARG C 3 89  ? -36.574 49.640  37.505  1.00 35.03 89  C 1 
ATOM 4647 N NH1   . ARG C 3 89  ? -36.045 50.611  38.221  1.00 33.75 89  C 1 
ATOM 4648 N NH2   . ARG C 3 89  ? -37.850 49.572  37.449  1.00 32.21 89  C 1
[truncated: 136,113 more chars]
