# Supplementary material for: Vernalization regulatory network identifies potential novel functions for genes in the HvVRN2 locus
Source: New Phytol. 2026 Apr 12;250(6):4036–53. doi: 10.1111/nph.71162 (PMC13193379; doi:10.1111/nph.71162)
Supplement: Supplementary file 1 — Dataset S1. Protein models computed by Alphafold. [file NPH-250-4036-s002.xz › Alphafold_models0/Barley/fold_2h01g081300_prom1_1_nf_yb7_c3_recortes_summary_confidences_0.json]

{
 "chain_iptm": [
  0.63,
  0.62,
  0.45,
  0.5,
  0.51
 ],
 "chain_pair_iptm": [
  [
   0.23,
   0.83,
   0.24,
   0.73,
   0.73
  ],
  [
   0.83,
   0.72,
   0.75,
   0.45,
   0.44
  ],
  [
   0.24,
   0.75,
   0.19,
   0.4,
   0.41
  ],
  [
   0.73,
   0.45,
   0.4,
   0.25,
   0.44
  ],
  [
   0.73,
   0.44,
   0.41,
   0.44,
   0.24
  ]
 ],
 "chain_pair_pae_min": [
  [
   0.76,
   1.59,
   1.68,
   2.22,
   2.52
  ],
  [
   1.5,
   0.76,
   1.44,
   4.27,
   4.54
  ],
  [
   1.85,
   1.68,
   0.76,
   6.77,
   7.01
  ],
  [
   1.98,
   4.62,
   7.24,
   0.8,
   1.48
  ],
  [
   2.08,
   5.24,
   6.04,
   1.5,
   0.8
  ]
 ],
 "chain_ptm": [
  0.23,
  0.72,
  0.19,
  0.25,
  0.24
 ],
 "fraction_disordered": 0.67,
 "has_clash": 0.0,
 "iptm": 0.53,
 "num_recycles": 10.0,
 "ptm": 0.38,
 "ranking_score": 0.84
}
