# Supplementary material for: Vernalization regulatory network identifies potential novel functions for genes in the HvVRN2 locus
Source: New Phytol. 2026 Apr 12;250(6):4036–53. doi: 10.1111/nph.71162 (PMC13193379; doi:10.1111/nph.71162)
Supplement: Supplementary file 1 — Dataset S1. Protein models computed by Alphafold. [file NPH-250-4036-s002.xz › Alphafold_models0/Barley/fold_2h01g081300_prom1_1_nf_yb7_c4_recortes_model_0.cif]

# By using this file you agree to the legally binding terms of use found at alphafoldserver.com/output-terms
data_75b45669b469aee3
#
_entry.id 75b45669b469aee3
#
loop_
_atom_type.symbol
C 
N 
O 
P 
S 
#
loop_
_audit_author.name
_audit_author.pdbx_ordinal
"Google DeepMind" 1 
"Isomorphic Labs" 2 
#
_audit_conform.dict_location https://raw.githubusercontent.com/ihmwg/ModelCIF/master/dist/mmcif_ma.dic
_audit_conform.dict_name     mmcif_ma.dic
_audit_conform.dict_version  1.4.5
#
loop_
_chem_comp.formula
_chem_comp.formula_weight
_chem_comp.id
_chem_comp.mon_nstd_flag
_chem_comp.name
_chem_comp.pdbx_smiles
_chem_comp.pdbx_synonyms
_chem_comp.type
"C3 H7 N O2"      89.093  ALA y ALANINE                              C[C@H](N)C(O)=O                                             ? "L-PEPTIDE LINKING" 
"C6 H15 N4 O2"    175.209 ARG y ARGININE                             N[C@@H](CCCNC(N)=[NH2+])C(O)=O                              ? "L-PEPTIDE LINKING" 
"C4 H8 N2 O3"     132.118 ASN y ASPARAGINE                           N[C@@H](CC(N)=O)C(O)=O                                      ? "L-PEPTIDE LINKING" 
"C4 H7 N O4"      133.103 ASP y "ASPARTIC ACID"                      N[C@@H](CC(O)=O)C(O)=O                                      ? "L-PEPTIDE LINKING" 
"C3 H7 N O2 S"    121.158 CYS y CYSTEINE                             N[C@@H](CS)C(O)=O                                           ? "L-PEPTIDE LINKING" 
"C10 H14 N5 O6 P" 331.222 DA  y "2'-DEOXYADENOSINE-5'-MONOPHOSPHATE" Nc1ncnc2n(cnc12)[C@H]3C[C@H](O)[C@@H](CO[P](O)(O)=O)O3      ? "DNA LINKING"       
"C9 H14 N3 O7 P"  307.197 DC  y "2'-DEOXYCYTIDINE-5'-MONOPHOSPHATE"  NC1=NC(=O)N(C=C1)[C@H]2C[C@H](O)[C@@H](CO[P](O)(O)=O)O2     ? "DNA LINKING"       
"C10 H14 N5 O7 P" 347.221 DG  y "2'-DEOXYGUANOSINE-5'-MONOPHOSPHATE" NC1=Nc2n(cnc2C(=O)N1)[C@H]3C[C@H](O)[C@@H](CO[P](O)(O)=O)O3 ? "DNA LINKING"       
"C10 H15 N2 O8 P" 322.208 DT  y "THYMIDINE-5'-MONOPHOSPHATE"         CC1=CN([C@H]2C[C@H](O)[C@@H](CO[P](O)(O)=O)O2)C(=O)NC1=O    ? "DNA LINKING"       
"C5 H10 N2 O3"    146.144 GLN y GLUTAMINE                            N[C@@H](CCC(N)=O)C(O)=O                                     ? "L-PEPTIDE LINKING" 
"C5 H9 N O4"      147.129 GLU y "GLUTAMIC ACID"                      N[C@@H](CCC(O)=O)C(O)=O                                     ? "L-PEPTIDE LINKING" 
"C2 H5 N O2"      75.067  GLY y GLYCINE                              NCC(O)=O                                                    ? "PEPTIDE LINKING"   
"C6 H10 N3 O2"    156.162 HIS y HISTIDINE                            N[C@@H](Cc1c[nH]c[nH+]1)C(O)=O                              ? "L-PEPTIDE LINKING" 
"C6 H13 N O2"     131.173 ILE y ISOLEUCINE                           CC[C@H](C)[C@H](N)C(O)=O                                    ? "L-PEPTIDE LINKING" 
"C6 H13 N O2"     131.173 LEU y LEUCINE                              CC(C)C[C@H](N)C(O)=O                                        ? "L-PEPTIDE LINKING" 
"C6 H15 N2 O2"    147.195 LYS y LYSINE                               N[C@@H](CCCC[NH3+])C(O)=O                                   ? "L-PEPTIDE LINKING" 
"C5 H11 N O2 S"   149.211 MET y METHIONINE                           CSCC[C@H](N)C(O)=O                                          ? "L-PEPTIDE LINKING" 
"C9 H11 N O2"     165.189 PHE y PHENYLALANINE                        N[C@@H](Cc1ccccc1)C(O)=O                                    ? "L-PEPTIDE LINKING" 
"C5 H9 N O2"      115.130 PRO y PROLINE                              OC(=O)[C@@H]1CCCN1                                          ? "L-PEPTIDE LINKING" 
"C3 H7 N O3"      105.093 SER y SERINE                               N[C@@H](CO)C(O)=O                                           ? "L-PEPTIDE LINKING" 
"C4 H9 N O3"      119.119 THR y THREONINE                            C[C@@H](O)[C@H](N)C(O)=O                                    ? "L-PEPTIDE LINKING" 
"C11 H12 N2 O2"   204.225 TRP y TRYPTOPHAN                           N[C@@H](Cc1c[nH]c2ccccc12)C(O)=O                            ? "L-PEPTIDE LINKING" 
"C9 H11 N O3"     181.189 TYR y TYROSINE                             N[C@@H](Cc1ccc(O)cc1)C(O)=O                                 ? "L-PEPTIDE LINKING" 
"C5 H11 N O2"     117.146 VAL y VALINE                               CC(C)[C@H](N)C(O)=O                                         ? "L-PEPTIDE LINKING" 
#
_citation.book_publisher          ?
_citation.country                 UK
_citation.id                      primary
_citation.journal_full            Nature
_citation.journal_id_ASTM         NATUAS
_citation.journal_id_CSD          0006
_citation.journal_id_ISSN         0028-0836
_citation.journal_volume          ?
_citation.page_first              ?
_citation.page_last               ?
_citation.pdbx_database_id_DOI    ?
_citation.pdbx_database_id_PubMed ?
_citation.title                   "Accurate structure prediction of biomolecular interactions with AlphaFold 3"
_citation.year                    2024
#
loop_
_citation_author.citation_id
_citation_author.name
_citation_author.ordinal
primary "Google DeepMind" 1 
primary "Isomorphic Labs" 2 
#
loop_
_entity.id
_entity.pdbx_description
_entity.type
1 . polymer 
2 . polymer 
3 . polymer 
4 . polymer 
5 . polymer 
#
loop_
_entity_poly.entity_id
_entity_poly.pdbx_strand_id
_entity_poly.type
1 A polypeptide(L)          
2 B polypeptide(L)          
3 C polypeptide(L)          
4 D polydeoxyribonucleotide 
5 E polydeoxyribonucleotide 
#
loop_
_entity_poly_seq.entity_id
_entity_poly_seq.hetero
_entity_poly_seq.mon_id
_entity_poly_seq.num
1 n MET 1   
1 n PRO 2   
1 n ARG 3   
1 n CYS 4   
1 n ASN 5   
1 n LYS 6   
1 n CYS 7   
1 n LEU 8   
1 n SER 9   
1 n GLU 10  
1 n ASN 11  
1 n ASP 12  
1 n SER 13  
1 n ALA 14  
1 n SER 15  
1 n GLU 16  
1 n ASP 17  
1 n ARG 18  
1 n HIS 19  
1 n TRP 20  
1 n HIS 21  
1 n ARG 22  
1 n THR 23  
1 n ALA 24  
1 n THR 25  
1 n LEU 26  
1 n PHE 27  
1 n MET 28  
1 n ASN 29  
1 n CYS 30  
1 n VAL 31  
1 n SER 32  
1 n ASN 33  
1 n GLY 34  
1 n THR 35  
1 n VAL 36  
1 n TYR 37  
1 n GLU 38  
1 n GLU 39  
1 n ALA 40  
1 n VAL 41  
1 n GLY 42  
1 n ARG 43  
1 n GLU 44  
1 n GLY 45  
1 n CYS 46  
1 n TRP 47  
1 n ALA 48  
1 n ARG 49  
1 n LEU 50  
1 n CYS 51  
1 n ASP 52  
1 n GLY 53  
1 n CYS 54  
1 n CYS 55  
1 n THR 56  
1 n VAL 57  
1 n PRO 58  
1 n SER 59  
1 n VAL 60  
1 n VAL 61  
1 n TYR 62  
1 n CYS 63  
1 n ARG 64  
1 n ALA 65  
1 n ASP 66  
1 n SER 67  
1 n ALA 68  
1 n TYR 69  
1 n LEU 70  
1 n CYS 71  
1 n ALA 72  
1 n SER 73  
1 n CYS 74  
1 n ASP 75  
1 n ALA 76  
1 n GLN 77  
1 n ILE 78  
1 n HIS 79  
1 n ALA 80  
1 n ALA 81  
1 n ASN 82  
1 n ARG 83  
1 n VAL 84  
1 n ALA 85  
1 n SER 86  
1 n ARG 87  
1 n HIS 88  
1 n GLU 89  
1 n ARG 90  
1 n VAL 91  
1 n LEU 92  
1 n LEU 93  
1 n SER 94  
1 n GLU 95  
1 n ALA 96  
1 n TYR 97  
1 n LYS 98  
1 n HIS 99  
1 n ALA 100 
1 n PRO 101 
1 n VAL 102 
1 n MET 103 
1 n LEU 104 
1 n ASP 105 
1 n CYS 106 
1 n HIS 107 
1 n ALA 108 
1 n ASP 109 
1 n ALA 110 
1 n ALA 111 
1 n ALA 112 
1 n LEU 113 
1 n CYS 114 
1 n ALA 115 
1 n ALA 116 
1 n TYR 117 
1 n GLU 118 
1 n ALA 119 
1 n GLN 120 
1 n VAL 121 
1 n HIS 122 
1 n TYR 123 
1 n ALA 124 
1 n ASN 125 
1 n LEU 126 
1 n LEU 127 
1 n THR 128 
1 n VAL 129 
1 n MET 130 
1 n HIS 131 
1 n GLN 132 
1 n ARG 133 
1 n MET 134 
1 n PRO 135 
1 n VAL 136 
1 n VAL 137 
1 n SER 138 
1 n HIS 139 
1 n PRO 140 
1 n ALA 141 
1 n VAL 142 
1 n ALA 143 
1 n ILE 144 
1 n PRO 145 
1 n PRO 146 
1 n VAL 147 
1 n SER 148 
1 n LEU 149 
1 n PHE 150 
1 n ALA 151 
1 n GLU 152 
1 n ALA 153 
1 n GLU 154 
1 n ALA 155 
1 n THR 156 
1 n ALA 157 
1 n PRO 158 
1 n VAL 159 
1 n LEU 160 
1 n GLY 161 
1 n ARG 162 
1 n LYS 163 
1 n GLU 164 
1 n GLU 165 
1 n ASP 166 
1 n THR 167 
1 n SER 168 
1 n TRP 169 
1 n LEU 170 
1 n LEU 171 
1 n LEU 172 
1 n SER 173 
1 n LYS 174 
1 n ASP 175 
1 n SER 176 
1 n ASP 177 
1 n ASN 178 
1 n HIS 179 
1 n ASN 180 
1 n ARG 181 
1 n SER 182 
1 n GLY 183 
1 n ASN 184 
1 n ASN 185 
1 n SER 186 
1 n SER 187 
1 n THR 188 
1 n SER 189 
1 n SER 190 
1 n SER 191 
1 n SER 192 
1 n GLN 193 
1 n TYR 194 
1 n PHE 195 
1 n GLY 196 
1 n GLU 197 
1 n VAL 198 
1 n ASP 199 
1 n GLN 200 
1 n TYR 201 
1 n PHE 202 
1 n ASP 203 
1 n LEU 204 
1 n VAL 205 
1 n GLY 206 
1 n TYR 207 
1 n ASN 208 
1 n SER 209 
1 n TYR 210 
1 n TYR 211 
1 n ASP 212 
1 n SER 213 
1 n HIS 214 
1 n MET 215 
1 n SER 216 
1 n ASN 217 
1 n GLN 218 
1 n GLU 219 
1 n GLN 220 
1 n TYR 221 
1 n VAL 222 
1 n MET 223 
1 n GLN 224 
1 n GLU 225 
1 n GLN 226 
1 n GLN 227 
1 n HIS 228 
1 n LEU 229 
1 n GLN 230 
1 n GLN 231 
1 n MET 232 
1 n GLN 233 
1 n LYS 234 
1 n GLU 235 
1 n TYR 236 
1 n ALA 237 
1 n GLU 238 
1 n GLN 239 
1 n GLN 240 
1 n MET 241 
1 n GLN 242 
1 n LYS 243 
1 n GLU 244 
1 n TYR 245 
1 n VAL 246 
1 n GLU 247 
1 n ASN 248 
1 n GLU 249 
1 n GLY 250 
1 n SER 251 
1 n GLU 252 
1 n CYS 253 
1 n ILE 254 
1 n VAL 255 
1 n PRO 256 
1 n SER 257 
1 n GLN 258 
1 n SER 259 
1 n THR 260 
1 n ILE 261 
1 n VAL 262 
1 n ARG 263 
1 n ARG 264 
1 n PRO 265 
1 n HIS 266 
1 n GLN 267 
1 n SER 268 
1 n GLY 269 
1 n TYR 270 
1 n ALA 271 
1 n PRO 272 
1 n LEU 273 
1 n VAL 274 
1 n GLY 275 
1 n ALA 276 
1 n GLU 277 
1 n GLN 278 
1 n ALA 279 
1 n ALA 280 
1 n SER 281 
1 n ALA 282 
1 n THR 283 
1 n ALA 284 
1 n GLY 285 
1 n ALA 286 
1 n SER 287 
1 n ALA 288 
1 n TYR 289 
1 n THR 290 
1 n ASP 291 
1 n SER 292 
1 n VAL 293 
1 n ASN 294 
1 n ASN 295 
1 n SER 296 
1 n ILE 297 
1 n SER 298 
1 n PHE 299 
1 n SER 300 
1 n MET 301 
1 n GLU 302 
1 n ALA 303 
1 n GLY 304 
1 n ILE 305 
1 n VAL 306 
1 n PRO 307 
1 n ASP 308 
1 n ASN 309 
1 n THR 310 
1 n VAL 311 
1 n GLN 312 
1 n SER 313 
1 n SER 314 
1 n ILE 315 
1 n LEU 316 
1 n ARG 317 
1 n PRO 318 
1 n ALA 319 
1 n GLY 320 
1 n ALA 321 
1 n ILE 322 
1 n GLY 323 
1 n LEU 324 
1 n PHE 325 
1 n SER 326 
1 n SER 327 
1 n PRO 328 
1 n SER 329 
1 n LEU 330 
1 n GLN 331 
1 n THR 332 
1 n PRO 333 
1 n LEU 334 
1 n HIS 335 
1 n PHE 336 
1 n SER 337 
1 n SER 338 
1 n LYS 339 
1 n GLU 340 
1 n ARG 341 
1 n GLU 342 
1 n ALA 343 
1 n ARG 344 
1 n VAL 345 
1 n LEU 346 
1 n ARG 347 
1 n TYR 348 
1 n LYS 349 
1 n GLU 350 
1 n LYS 351 
1 n LYS 352 
1 n LYS 353 
1 n SER 354 
1 n ARG 355 
1 n LYS 356 
1 n PHE 357 
1 n GLU 358 
1 n LYS 359 
1 n THR 360 
1 n THR 361 
1 n ARG 362 
1 n TYR 363 
1 n ALA 364 
1 n THR 365 
1 n ARG 366 
1 n LYS 367 
1 n ALA 368 
1 n TYR 369 
1 n ALA 370 
1 n GLU 371 
1 n ALA 372 
1 n ARG 373 
1 n PRO 374 
1 n ARG 375 
1 n ILE 376 
1 n LYS 377 
1 n GLY 378 
1 n ARG 379 
1 n PHE 380 
1 n ALA 381 
1 n LYS 382 
1 n ARG 383 
1 n SER 384 
1 n ASP 385 
1 n ALA 386 
1 n GLU 387 
1 n MET 388 
1 n GLU 389 
1 n VAL 390 
1 n ASP 391 
1 n GLN 392 
1 n THR 393 
1 n PHE 394 
1 n SER 395 
1 n THR 396 
1 n ALA 397 
1 n ALA 398 
1 n LEU 399 
1 n SER 400 
1 n ASP 401 
1 n SER 402 
1 n SER 403 
1 n TYR 404 
1 n SER 405 
1 n THR 406 
1 n VAL 407 
1 n PRO 408 
1 n TRP 409 
1 n PHE 410 
2 n GLU 1   
2 n ASN 2   
2 n PRO 3   
2 n ALA 4   
2 n ALA 5   
2 n GLU 6   
2 n GLY 7   
2 n GLY 8   
2 n SER 9   
2 n ALA 10  
2 n LEU 11  
2 n PRO 12  
2 n MET 13  
2 n ALA 14  
2 n ASN 15  
2 n VAL 16  
2 n VAL 17  
2 n ARG 18  
2 n LEU 19  
2 n MET 20  
2 n ARG 21  
2 n ARG 22  
2 n VAL 23  
2 n LEU 24  
2 n PRO 25  
2 n SER 26  
2 n ASN 27  
2 n VAL 28  
2 n LYS 29  
2 n ILE 30  
2 n ALA 31  
2 n GLU 32  
2 n SER 33  
2 n ALA 34  
2 n LYS 35  
2 n GLN 36  
2 n LEU 37  
2 n THR 38  
2 n HIS 39  
2 n ASP 40  
2 n CYS 41  
2 n ALA 42  
2 n VAL 43  
2 n GLU 44  
2 n PHE 45  
2 n VAL 46  
2 n GLY 47  
2 n PHE 48  
2 n VAL 49  
2 n ARG 50  
2 n GLY 51  
2 n GLU 52  
2 n ALA 53  
2 n SER 54  
2 n GLU 55  
2 n ARG 56  
2 n ALA 57  
2 n ARG 58  
2 n SER 59  
2 n GLU 60  
2 n TYR 61  
2 n ARG 62  
2 n ARG 63  
2 n THR 64  
2 n VAL 65  
2 n ALA 66  
2 n PRO 67  
2 n GLU 68  
2 n ASP 69  
2 n PHE 70  
2 n THR 71  
2 n TRP 72  
2 n SER 73  
2 n CYS 74  
2 n GLN 75  
2 n SER 76  
2 n LEU 77  
2 n GLY 78  
2 n PHE 79  
2 n ASP 80  
2 n SER 81  
2 n TYR 82  
2 n VAL 83  
2 n GLN 84  
2 n PRO 85  
2 n MET 86  
2 n GLN 87  
2 n THR 88  
2 n TYR 89  
2 n LEU 90  
2 n ARG 91  
2 n GLY 92  
2 n TYR 93  
2 n ARG 94  
2 n GLU 95  
3 n GLN 1   
3 n LEU 2   
3 n GLN 3   
3 n GLN 4   
3 n GLN 5   
3 n GLN 6   
3 n GLN 7   
3 n GLN 8   
3 n GLN 9   
3 n LEU 10  
3 n ARG 11  
3 n GLU 12  
3 n PHE 13  
3 n TRP 14  
3 n ALA 15  
3 n THR 16  
3 n GLN 17  
3 n MET 18  
3 n GLU 19  
3 n GLU 20  
3 n ILE 21  
3 n GLU 22  
3 n GLN 23  
3 n ALA 24  
3 n ALA 25  
3 n ASP 26  
3 n PHE 27  
3 n LYS 28  
3 n ASN 29  
3 n HIS 30  
3 n THR 31  
3 n LEU 32  
3 n PRO 33  
3 n LEU 34  
3 n ALA 35  
3 n ARG 36  
3 n ILE 37  
3 n LYS 38  
3 n LYS 39  
3 n ILE 40  
3 n MET 41  
3 n LYS 42  
3 n ALA 43  
3 n ASP 44  
3 n GLU 45  
3 n ASP 46  
3 n VAL 47  
3 n ARG 48  
3 n MET 49  
3 n ILE 50  
3 n SER 51  
3 n ALA 52  
3 n GLU 53  
3 n ALA 54  
3 n PRO 55  
3 n VAL 56  
3 n VAL 57  
3 n PHE 58  
3 n ALA 59  
3 n LYS 60  
3 n ALA 61  
3 n CYS 62  
3 n GLU 63  
3 n VAL 64  
3 n PHE 65  
3 n ILE 66  
3 n LEU 67  
3 n GLU 68  
3 n LEU 69  
3 n THR 70  
3 n LEU 71  
3 n ARG 72  
3 n SER 73  
3 n TRP 74  
3 n MET 75  
3 n HIS 76  
3 n THR 77  
3 n GLU 78  
3 n GLU 79  
3 n ASN 80  
3 n LYS 81  
3 n ARG 82  
3 n ARG 83  
3 n THR 84  
3 n LEU 85  
3 n GLN 86  
3 n LYS 87  
3 n ASN 88  
3 n ASP 89  
3 n ILE 90  
3 n ALA 91  
3 n ALA 92  
3 n ALA 93  
3 n ILE 94  
3 n THR 95  
3 n ARG 96  
3 n THR 97  
3 n ASP 98  
3 n ILE 99  
3 n TYR 100 
3 n ASP 101 
3 n PHE 102 
3 n LEU 103 
3 n VAL 104 
3 n ASP 105 
3 n ILE 106 
3 n ILE 107 
3 n PRO 108 
3 n ARG 109 
3 n ASP 110 
3 n ASP 111 
3 n MET 112 
3 n LYS 113 
3 n GLU 114 
3 n GLU 115 
3 n GLY 116 
3 n LEU 117 
3 n GLY 118 
3 n LEU 119 
3 n PRO 120 
3 n ARG 121 
3 n VAL 122 
3 n GLY 123 
3 n LEU 124 
3 n PRO 125 
3 n PRO 126 
3 n ALA 127 
3 n ALA 128 
3 n LEU 129 
3 n GLY 130 
3 n ALA 131 
3 n PRO 132 
3 n ALA 133 
3 n ASP 134 
3 n ALA 135 
3 n TYR 136 
3 n PRO 137 
3 n PRO 138 
3 n TYR 139 
3 n TYR 140 
3 n TYR 141 
3 n LEU 142 
3 n PRO 143 
3 n ALA 144 
3 n GLN 145 
3 n GLN 146 
3 n VAL 147 
3 n PRO 148 
3 n GLY 149 
3 n VAL 150 
4 n DC  1   
4 n DA  2   
4 n DC  3   
4 n DG  4   
4 n DC  5   
4 n DA  6   
4 n DC  7   
4 n DC  8   
4 n DA  9   
4 n DG  10  
4 n DA  11  
4 n DC  12  
4 n DC  13  
4 n DA  14  
4 n DC  15  
4 n DA  16  
4 n DC  17  
4 n DC  18  
4 n DA  19  
4 n DG  20  
4 n DA  21  
4 n DA  22  
4 n DA  23  
4 n DC  24  
4 n DA  25  
4 n DA  26  
4 n DA  27  
4 n DC  28  
4 n DA  29  
4 n DA  30  
4 n DA  31  
5 n DT  1   
5 n DT  2   
5 n DT  3   
5 n DG  4   
5 n DT  5   
5 n DT  6   
5 n DT  7   
5 n DG  8   
5 n DT  9   
5 n DT  10  
5 n DT  11  
5 n DC  12  
5 n DT  13  
5 n DG  14  
5 n DG  15  
5 n DT  16  
5 n DG  17  
5 n DT  18  
5 n DG  19  
5 n DG  20  
5 n DT  21  
5 n DC  22  
5 n DT  23  
5 n DG  24  
5 n DG  25  
5 n DT  26  
5 n DG  27  
5 n DC  28  
5 n DG  29  
5 n DT  30  
5 n DG  31  
#
_ma_data.content_type "model coordinates"
_ma_data.id           1
_ma_data.name         Model
#
_ma_model_list.data_id          1
_ma_model_list.model_group_id   1
_ma_model_list.model_group_name "AlphaFold-beta-20231127 (927599d6-1efe-4fa9-85d2-a29f909d212e @ 2024-12-02 03:37:05)"
_ma_model_list.model_id         1
_ma_model_list.model_name       "Top ranked model"
_ma_model_list.model_type       "Ab initio model"
_ma_model_list.ordinal_id       1
#
loop_
_ma_protocol_step.method_type
_ma_protocol_step.ordinal_id
_ma_protocol_step.protocol_id
_ma_protocol_step.step_id
"coevolution MSA" 1 1 1 
"template search" 2 1 2 
modeling          3 1 3 
#
loop_
_ma_qa_metric.id
_ma_qa_metric.mode
_ma_qa_metric.name
_ma_qa_metric.software_group_id
_ma_qa_metric.type
1 global pLDDT 1 pLDDT 
2 local  pLDDT 1 pLDDT 
#
_ma_qa_metric_global.metric_id    1
_ma_qa_metric_global.metric_value 64.29
_ma_qa_metric_global.model_id     1
_ma_qa_metric_global.ordinal_id   1
#
_ma_software_group.group_id    1
_ma_software_group.ordinal_id  1
_ma_software_group.software_id 1
#
loop_
_ma_target_entity.data_id
_ma_target_entity.entity_id
_ma_target_entity.origin
1 1 . 
1 2 . 
1 3 . 
1 4 . 
1 5 . 
#
loop_
_ma_target_entity_instance.asym_id
_ma_target_entity_instance.details
_ma_target_entity_instance.entity_id
A . 1 
B . 2 
C . 3 
D . 4 
E . 5 
#
loop_
_pdbx_data_usage.details
_pdbx_data_usage.id
_pdbx_data_usage.type
_pdbx_data_usage.url
;NON-COMMERCIAL USE ONLY, BY USING THIS FILE YOU AGREE TO THE TERMS OF USE FOUND
AT alphafoldserver.com/output-terms.
;
1 license    ? 
;THE INFORMATION IS NOT INTENDED FOR, HAS NOT BEEN VALIDATED FOR, AND IS NOT
APPROVED FOR CLINICAL USE. IT SHOULD NOT BE USED FOR CLINICAL PURPOSE OR RELIED
ON FOR MEDICAL OR OTHER PROFESSIONAL ADVICE. IT IS THEORETICAL MODELLING ONLY
AND CAUTION SHOULD BE EXERCISED IN ITS USE. IT IS PROVIDED "AS-IS" WITHOUT ANY
WARRANTY OF ANY KIND, WHETHER EXPRESSED OR IMPLIED. NO WARRANTY IS GIVEN THAT
USE OF THE INFORMATION SHALL NOT INFRINGE THE RIGHTS OF ANY THIRD PARTY.
;
2 disclaimer ? 
#
loop_
_pdbx_poly_seq_scheme.asym_id
_pdbx_poly_seq_scheme.auth_seq_num
_pdbx_poly_seq_scheme.entity_id
_pdbx_poly_seq_scheme.hetero
_pdbx_poly_seq_scheme.mon_id
_pdbx_poly_seq_scheme.pdb_ins_code
_pdbx_poly_seq_scheme.pdb_seq_num
_pdbx_poly_seq_scheme.pdb_strand_id
_pdbx_poly_seq_scheme.seq_id
A 1   1 n MET . 1   A 1   
A 2   1 n PRO . 2   A 2   
A 3   1 n ARG . 3   A 3   
A 4   1 n CYS . 4   A 4   
A 5   1 n ASN . 5   A 5   
A 6   1 n LYS . 6   A 6   
A 7   1 n CYS . 7   A 7   
A 8   1 n LEU . 8   A 8   
A 9   1 n SER . 9   A 9   
A 10  1 n GLU . 10  A 10  
A 11  1 n ASN . 11  A 11  
A 12  1 n ASP . 12  A 12  
A 13  1 n SER . 13  A 13  
A 14  1 n ALA . 14  A 14  
A 15  1 n SER . 15  A 15  
A 16  1 n GLU . 16  A 16  
A 17  1 n ASP . 17  A 17  
A 18  1 n ARG . 18  A 18  
A 19  1 n HIS . 19  A 19  
A 20  1 n TRP . 20  A 20  
A 21  1 n HIS . 21  A 21  
A 22  1 n ARG . 22  A 22  
A 23  1 n THR . 23  A 23  
A 24  1 n ALA . 24  A 24  
A 25  1 n THR . 25  A 25  
A 26  1 n LEU . 26  A 26  
A 27  1 n PHE . 27  A 27  
A 28  1 n MET . 28  A 28  
A 29  1 n ASN . 29  A 29  
A 30  1 n CYS . 30  A 30  
A 31  1 n VAL . 31  A 31  
A 32  1 n SER . 32  A 32  
A 33  1 n ASN . 33  A 33  
A 34  1 n GLY . 34  A 34  
A 35  1 n THR . 35  A 35  
A 36  1 n VAL . 36  A 36  
A 37  1 n TYR . 37  A 37  
A 38  1 n GLU . 38  A 38  
A 39  1 n GLU . 39  A 39  
A 40  1 n ALA . 40  A 40  
A 41  1 n VAL . 41  A 41  
A 42  1 n GLY . 42  A 42  
A 43  1 n ARG . 43  A 43  
A 44  1 n GLU . 44  A 44  
A 45  1 n GLY . 45  A 45  
A 46  1 n CYS . 46  A 46  
A 47  1 n TRP . 47  A 47  
A 48  1 n ALA . 48  A 48  
A 49  1 n ARG . 49  A 49  
A 50  1 n LEU . 50  A 50  
A 51  1 n CYS . 51  A 51  
A 52  1 n ASP . 52  A 52  
A 53  1 n GLY . 53  A 53  
A 54  1 n CYS . 54  A 54  
A 55  1 n CYS . 55  A 55  
A 56  1 n THR . 56  A 56  
A 57  1 n VAL . 57  A 57  
A 58  1 n PRO . 58  A 58  
A 59  1 n SER . 59  A 59  
A 60  1 n VAL . 60  A 60  
A 61  1 n VAL . 61  A 61  
A 62  1 n TYR . 62  A 62  
A 63  1 n CYS . 63  A 63  
A 64  1 n ARG . 64  A 64  
A 65  1 n ALA . 65  A 65  
A 66  1 n ASP . 66  A 66  
A 67  1 n SER . 67  A 67  
A 68  1 n ALA . 68  A 68  
A 69  1 n TYR . 69  A 69  
A 70  1 n LEU . 70  A 70  
A 71  1 n CYS . 71  A 71  
A 72  1 n ALA . 72  A 72  
A 73  1 n SER . 73  A 73  
A 74  1 n CYS . 74  A 74  
A 75  1 n ASP . 75  A 75  
A 76  1 n ALA . 76  A 76  
A 77  1 n GLN . 77  A 77  
A 78  1 n ILE . 78  A 78  
A 79  1 n HIS . 79  A 79  
A 80  1 n ALA . 80  A 80  
A 81  1 n ALA . 81  A 81  
A 82  1 n ASN . 82  A 82  
A 83  1 n ARG . 83  A 83  
A 84  1 n VAL . 84  A 84  
A 85  1 n ALA . 85  A 85  
A 86  1 n SER . 86  A 86  
A 87  1 n ARG . 87  A 87  
A 88  1 n HIS . 88  A 88  
A 89  1 n GLU . 89  A 89  
A 90  1 n ARG . 90  A 90  
A 91  1 n VAL . 91  A 91  
A 92  1 n LEU . 92  A 92  
A 93  1 n LEU . 93  A 93  
A 94  1 n SER . 94  A 94  
A 95  1 n GLU . 95  A 95  
A 96  1 n ALA . 96  A 96  
A 97  1 n TYR . 97  A 97  
A 98  1 n LYS . 98  A 98  
A 99  1 n HIS . 99  A 99  
A 100 1 n ALA . 100 A 100 
A 101 1 n PRO . 101 A 101 
A 102 1 n VAL . 102 A 102 
A 103 1 n MET . 103 A 103 
A 104 1 n LEU . 104 A 104 
A 105 1 n ASP . 105 A 105 
A 106 1 n CYS . 106 A 106 
A 107 1 n HIS . 107 A 107 
A 108 1 n ALA . 108 A 108 
A 109 1 n ASP . 109 A 109 
A 110 1 n ALA . 110 A 110 
A 111 1 n ALA . 111 A 111 
A 112 1 n ALA . 112 A 112 
A 113 1 n LEU . 113 A 113 
A 114 1 n CYS . 114 A 114 
A 115 1 n ALA . 115 A 115 
A 116 1 n ALA . 116 A 116 
A 117 1 n TYR . 117 A 117 
A 118 1 n GLU . 118 A 118 
A 119 1 n ALA . 119 A 119 
A 120 1 n GLN . 120 A 120 
A 121 1 n VAL . 121 A 121 
A 122 1 n HIS . 122 A 122 
A 123 1 n TYR . 123 A 123 
A 124 1 n ALA . 124 A 124 
A 125 1 n ASN . 125 A 125 
A 126 1 n LEU . 126 A 126 
A 127 1 n LEU . 127 A 127 
A 128 1 n THR . 128 A 128 
A 129 1 n VAL . 129 A 129 
A 130 1 n MET . 130 A 130 
A 131 1 n HIS . 131 A 131 
A 132 1 n GLN . 132 A 132 
A 133 1 n ARG . 133 A 133 
A 134 1 n MET . 134 A 134 
A 135 1 n PRO . 135 A 135 
A 136 1 n VAL . 136 A 136 
A 137 1 n VAL . 137 A 137 
A 138 1 n SER . 138 A 138 
A 139 1 n HIS . 139 A 139 
A 140 1 n PRO . 140 A 140 
A 141 1 n ALA . 141 A 141 
A 142 1 n VAL . 142 A 142 
A 143 1 n ALA . 143 A 143 
A 144 1 n ILE . 144 A 144 
A 145 1 n PRO . 145 A 145 
A 146 1 n PRO . 146 A 146 
A 147 1 n VAL . 147 A 147 
A 148 1 n SER . 148 A 148 
A 149 1 n LEU . 149 A 149 
A 150 1 n PHE . 150 A 150 
A 151 1 n ALA . 151 A 151 
A 152 1 n GLU . 152 A 152 
A 153 1 n ALA . 153 A 153 
A 154 1 n GLU . 154 A 154 
A 155 1 n ALA . 155 A 155 
A 156 1 n THR . 156 A 156 
A 157 1 n ALA . 157 A 157 
A 158 1 n PRO . 158 A 158 
A 159 1 n VAL . 159 A 159 
A 160 1 n LEU . 160 A 160 
A 161 1 n GLY . 161 A 161 
A 162 1 n ARG . 162 A 162 
A 163 1 n LYS . 163 A 163 
A 164 1 n GLU . 164 A 164 
A 165 1 n GLU . 165 A 165 
A 166 1 n ASP . 166 A 166 
A 167 1 n THR . 167 A 167 
A 168 1 n SER . 168 A 168 
A 169 1 n TRP . 169 A 169 
A 170 1 n LEU . 170 A 170 
A 171 1 n LEU . 171 A 171 
A 172 1 n LEU . 172 A 172 
A 173 1 n SER . 173 A 173 
A 174 1 n LYS . 174 A 174 
A 175 1 n ASP . 175 A 175 
A 176 1 n SER . 176 A 176 
A 177 1 n ASP . 177 A 177 
A 178 1 n ASN . 178 A 178 
A 179 1 n HIS . 179 A 179 
A 180 1 n ASN . 180 A 180 
A 181 1 n ARG . 181 A 181 
A 182 1 n SER . 182 A 182 
A 183 1 n GLY . 183 A 183 
A 184 1 n ASN . 184 A 184 
A 185 1 n ASN . 185 A 185 
A 186 1 n SER . 186 A 186 
A 187 1 n SER . 187 A 187 
A 188 1 n THR . 188 A 188 
A 189 1 n SER . 189 A 189 
A 190 1 n SER . 190 A 190 
A 191 1 n SER . 191 A 191 
A 192 1 n SER . 192 A 192 
A 193 1 n GLN . 193 A 193 
A 194 1 n TYR . 194 A 194 
A 195 1 n PHE . 195 A 195 
A 196 1 n GLY . 196 A 196 
A 197 1 n GLU . 197 A 197 
A 198 1 n VAL . 198 A 198 
A 199 1 n ASP . 199 A 199 
A 200 1 n GLN . 200 A 200 
A 201 1 n TYR . 201 A 201 
A 202 1 n PHE . 202 A 202 
A 203 1 n ASP . 203 A 203 
A 204 1 n LEU . 204 A 204 
A 205 1 n VAL . 205 A 205 
A 206 1 n GLY . 206 A 206 
A 207 1 n TYR . 207 A 207 
A 208 1 n ASN . 208 A 208 
A 209 1 n SER . 209 A 209 
A 210 1 n TYR . 210 A 210 
A 211 1 n TYR . 211 A 211 
A 212 1 n ASP . 212 A 212 
A 213 1 n SER . 213 A 213 
A 214 1 n HIS . 214 A 214 
A 215 1 n MET . 215 A 215 
A 216 1 n SER . 216 A 216 
A 217 1 n ASN . 217 A 217 
A 218 1 n GLN . 218 A 218 
A 219 1 n GLU . 219 A 219 
A 220 1 n GLN . 220 A 220 
A 221 1 n TYR . 221 A 221 
A 222 1 n VAL . 222 A 222 
A 223 1 n MET . 223 A 223 
A 224 1 n GLN . 224 A 224 
A 225 1 n GLU . 225 A 225 
A 226 1 n GLN . 226 A 226 
A 227 1 n GLN . 227 A 227 
A 228 1 n HIS . 228 A 228 
A 229 1 n LEU . 229 A 229 
A 230 1 n GLN . 230 A 230 
A 231 1 n GLN . 231 A 231 
A 232 1 n MET . 232 A 232 
A 233 1 n GLN . 233 A 233 
A 234 1 n LYS . 234 A 234 
A 235 1 n GLU . 235 A 235 
A 236 1 n TYR . 236 A 236 
A 237 1 n ALA . 237 A 237 
A 238 1 n GLU . 238 A 238 
A 239 1 n GLN . 239 A 239 
A 240 1 n GLN . 240 A 240 
A 241 1 n MET . 241 A 241 
A 242 1 n GLN . 242 A 242 
A 243 1 n LYS . 243 A 243 
A 244 1 n GLU . 244 A 244 
A 245 1 n TYR . 245 A 245 
A 246 1 n VAL . 246 A 246 
A 247 1 n GLU . 247 A 247 
A 248 1 n ASN . 248 A 248 
A 249 1 n GLU . 249 A 249 
A 250 1 n GLY . 250 A 250 
A 251 1 n SER . 251 A 251 
A 252 1 n GLU . 252 A 252 
A 253 1 n CYS . 253 A 253 
A 254 1 n ILE . 254 A 254 
A 255 1 n VAL . 255 A 255 
A 256 1 n PRO . 256 A 256 
A 257 1 n SER . 257 A 257 
A 258 1 n GLN . 258 A 258 
A 259 1 n SER . 259 A 259 
A 260 1 n THR . 260 A 260 
A 261 1 n ILE . 261 A 261 
A 262 1 n VAL . 262 A 262 
A 263 1 n ARG . 263 A 263 
A 264 1 n ARG . 264 A 264 
A 265 1 n PRO . 265 A 265 
A 266 1 n HIS . 266 A 266 
A 267 1 n GLN . 267 A 267 
A 268 1 n SER . 268 A 268 
A 269 1 n GLY . 269 A 269 
A 270 1 n TYR . 270 A 270 
A 271 1 n ALA . 271 A 271 
A 272 1 n PRO . 272 A 272 
A 273 1 n LEU . 273 A 273 
A 274 1 n VAL . 274 A 274 
A 275 1 n GLY . 275 A 275 
A 276 1 n ALA . 276 A 276 
A 277 1 n GLU . 277 A 277 
A 278 1 n GLN . 278 A 278 
A 279 1 n ALA . 279 A 279 
A 280 1 n ALA . 280 A 280 
A 281 1 n SER . 281 A 281 
A 282 1 n ALA . 282 A 282 
A 283 1 n THR . 283 A 283 
A 284 1 n ALA . 284 A 284 
A 285 1 n GLY . 285 A 285 
A 286 1 n ALA . 286 A 286 
A 287 1 n SER . 287 A 287 
A 288 1 n ALA . 288 A 288 
A 289 1 n TYR . 289 A 289 
A 290 1 n THR . 290 A 290 
A 291 1 n ASP . 291 A 291 
A 292 1 n SER . 292 A 292 
A 293 1 n VAL . 293 A 293 
A 294 1 n ASN . 294 A 294 
A 295 1 n ASN . 295 A 295 
A 296 1 n SER . 296 A 296 
A 297 1 n ILE . 297 A 297 
A 298 1 n SER . 298 A 298 
A 299 1 n PHE . 299 A 299 
A 300 1 n SER . 300 A 300 
A 301 1 n MET . 301 A 301 
A 302 1 n GLU . 302 A 302 
A 303 1 n ALA . 303 A 303 
A 304 1 n GLY . 304 A 304 
A 305 1 n ILE . 305 A 305 
A 306 1 n VAL . 306 A 306 
A 307 1 n PRO . 307 A 307 
A 308 1 n ASP . 308 A 308 
A 309 1 n ASN . 309 A 309 
A 310 1 n THR . 310 A 310 
A 311 1 n VAL . 311 A 311 
A 312 1 n GLN . 312 A 312 
A 313 1 n SER . 313 A 313 
A 314 1 n SER . 314 A 314 
A 315 1 n ILE . 315 A 315 
A 316 1 n LEU . 316 A 316 
A 317 1 n ARG . 317 A 317 
A 318 1 n PRO . 318 A 318 
A 319 1 n ALA . 319 A 319 
A 320 1 n GLY . 320 A 320 
A 321 1 n ALA . 321 A 321 
A 322 1 n ILE . 322 A 322 
A 323 1 n GLY . 323 A 323 
A 324 1 n LEU . 324 A 324 
A 325 1 n PHE . 325 A 325 
A 326 1 n SER . 326 A 326 
A 327 1 n SER . 327 A 327 
A 328 1 n PRO . 328 A 328 
A 329 1 n SER . 329 A 329 
A 330 1 n LEU . 330 A 330 
A 331 1 n GLN . 331 A 331 
A 332 1 n THR . 332 A 332 
A 333 1 n PRO . 333 A 333 
A 334 1 n LEU . 334 A 334 
A 335 1 n HIS . 335 A 335 
A 336 1 n PHE . 336 A 336 
A 337 1 n SER . 337 A 337 
A 338 1 n SER . 338 A 338 
A 339 1 n LYS . 339 A 339 
A 340 1 n GLU . 340 A 340 
A 341 1 n ARG . 341 A 341 
A 342 1 n GLU . 342 A 342 
A 343 1 n ALA . 343 A 343 
A 344 1 n ARG . 344 A 344 
A 345 1 n VAL . 345 A 345 
A 346 1 n LEU . 346 A 346 
A 347 1 n ARG . 347 A 347 
A 348 1 n TYR . 348 A 348 
A 349 1 n LYS . 349 A 349 
A 350 1 n GLU . 350 A 350 
A 351 1 n LYS . 351 A 351 
A 352 1 n LYS . 352 A 352 
A 353 1 n LYS . 353 A 353 
A 354 1 n SER . 354 A 354 
A 355 1 n ARG . 355 A 355 
A 356 1 n LYS . 356 A 356 
A 357 1 n PHE . 357 A 357 
A 358 1 n GLU . 358 A 358 
A 359 1 n LYS . 359 A 359 
A 360 1 n THR . 360 A 360 
A 361 1 n THR . 361 A 361 
A 362 1 n ARG . 362 A 362 
A 363 1 n TYR . 363 A 363 
A 364 1 n ALA . 364 A 364 
A 365 1 n THR . 365 A 365 
A 366 1 n ARG . 366 A 366 
A 367 1 n LYS . 367 A 367 
A 368 1 n ALA . 368 A 368 
A 369 1 n TYR . 369 A 369 
A 370 1 n ALA . 370 A 370 
A 371 1 n GLU . 371 A 371 
A 372 1 n ALA . 372 A 372 
A 373 1 n ARG . 373 A 373 
A 374 1 n PRO . 374 A 374 
A 375 1 n ARG . 375 A 375 
A 376 1 n ILE . 376 A 376 
A 377 1 n LYS . 377 A 377 
A 378 1 n GLY . 378 A 378 
A 379 1 n ARG . 379 A 379 
A 380 1 n PHE . 380 A 380 
A 381 1 n ALA . 381 A 381 
A 382 1 n LYS . 382 A 382 
A 383 1 n ARG . 383 A 383 
A 384 1 n SER . 384 A 384 
A 385 1 n ASP . 385 A 385 
A 386 1 n ALA . 386 A 386 
A 387 1 n GLU . 387 A 387 
A 388 1 n MET . 388 A 388 
A 389 1 n GLU . 389 A 389 
A 390 1 n VAL . 390 A 390 
A 391 1 n ASP . 391 A 391 
A 392 1 n GLN . 392 A 392 
A 393 1 n THR . 393 A 393 
A 394 1 n PHE . 394 A 394 
A 395 1 n SER . 395 A 395 
A 396 1 n THR . 396 A 396 
A 397 1 n ALA . 397 A 397 
A 398 1 n ALA . 398 A 398 
A 399 1 n LEU . 399 A 399 
A 400 1 n SER . 400 A 400 
A 401 1 n ASP . 401 A 401 
A 402 1 n SER . 402 A 402 
A 403 1 n SER . 403 A 403 
A 404 1 n TYR . 404 A 404 
A 405 1 n SER . 405 A 405 
A 406 1 n THR . 406 A 406 
A 407 1 n VAL . 407 A 407 
A 408 1 n PRO . 408 A 408 
A 409 1 n TRP . 409 A 409 
A 410 1 n PHE . 410 A 410 
B 1   2 n GLU . 1   B 1   
B 2   2 n ASN . 2   B 2   
B 3   2 n PRO . 3   B 3   
B 4   2 n ALA . 4   B 4   
B 5   2 n ALA . 5   B 5   
B 6   2 n GLU . 6   B 6   
B 7   2 n GLY . 7   B 7   
B 8   2 n GLY . 8   B 8   
B 9   2 n SER . 9   B 9   
B 10  2 n ALA . 10  B 10  
B 11  2 n LEU . 11  B 11  
B 12  2 n PRO . 12  B 12  
B 13  2 n MET . 13  B 13  
B 14  2 n ALA . 14  B 14  
B 15  2 n ASN . 15  B 15  
B 16  2 n VAL . 16  B 16  
B 17  2 n VAL . 17  B 17  
B 18  2 n ARG . 18  B 18  
B 19  2 n LEU . 19  B 19  
B 20  2 n MET . 20  B 20  
B 21  2 n ARG . 21  B 21  
B 22  2 n ARG . 22  B 22  
B 23  2 n VAL . 23  B 23  
B 24  2 n LEU . 24  B 24  
B 25  2 n PRO . 25  B 25  
B 26  2 n SER . 26  B 26  
B 27  2 n ASN . 27  B 27  
B 28  2 n VAL . 28  B 28  
B 29  2 n LYS . 29  B 29  
B 30  2 n ILE . 30  B 30  
B 31  2 n ALA . 31  B 31  
B 32  2 n GLU . 32  B 32  
B 33  2 n SER . 33  B 33  
B 34  2 n ALA . 34  B 34  
B 35  2 n LYS . 35  B 35  
B 36  2 n GLN . 36  B 36  
B 37  2 n LEU . 37  B 37  
B 38  2 n THR . 38  B 38  
B 39  2 n HIS . 39  B 39  
B 40  2 n ASP . 40  B 40  
B 41  2 n CYS . 41  B 41  
B 42  2 n ALA . 42  B 42  
B 43  2 n VAL . 43  B 43  
B 44  2 n GLU . 44  B 44  
B 45  2 n PHE . 45  B 45  
B 46  2 n VAL . 46  B 46  
B 47  2 n GLY . 47  B 47  
B 48  2 n PHE . 48  B 48  
B 49  2 n VAL . 49  B 49  
B 50  2 n ARG . 50  B 50  
B 51  2 n GLY . 51  B 51  
B 52  2 n GLU . 52  B 52  
B 53  2 n ALA . 53  B 53  
B 54  2 n SER . 54  B 54  
B 55  2 n GLU . 55  B 55  
B 56  2 n ARG . 56  B 56  
B 57  2 n ALA . 57  B 57  
B 58  2 n ARG . 58  B 58  
B 59  2 n SER . 59  B 59  
B 60  2 n GLU . 60  B 60  
B 61  2 n TYR . 61  B 61  
B 62  2 n ARG . 62  B 62  
B 63  2 n ARG . 63  B 63  
B 64  2 n THR . 64  B 64  
B 65  2 n VAL . 65  B 65  
B 66  2 n ALA . 66  B 66  
B 67  2 n PRO . 67  B 67  
B 68  2 n GLU . 68  B 68  
B 69  2 n ASP . 69  B 69  
B 70  2 n PHE . 70  B 70  
B 71  2 n THR . 71  B 71  
B 72  2 n TRP . 72  B 72  
B 73  2 n SER . 73  B 73  
B 74  2 n CYS . 74  B 74  
B 75  2 n GLN . 75  B 75  
B 76  2 n SER . 76  B 76  
B 77  2 n LEU . 77  B 77  
B 78  2 n GLY . 78  B 78  
B 79  2 n PHE . 79  B 79  
B 80  2 n ASP . 80  B 80  
B 81  2 n SER . 81  B 81  
B 82  2 n TYR . 82  B 82  
B 83  2 n VAL . 83  B 83  
B 84  2 n GLN . 84  B 84  
B 85  2 n PRO . 85  B 85  
B 86  2 n MET . 86  B 86  
B 87  2 n GLN . 87  B 87  
B 88  2 n THR . 88  B 88  
B 89  2 n TYR . 89  B 89  
B 90  2 n LEU . 90  B 90  
B 91  2 n ARG . 91  B 91  
B 92  2 n GLY . 92  B 92  
B 93  2 n TYR . 93  B 93  
B 94  2 n ARG . 94  B 94  
B 95  2 n GLU . 95  B 95  
C 1   3 n GLN . 1   C 1   
C 2   3 n LEU . 2   C 2   
C 3   3 n GLN . 3   C 3   
C 4   3 n GLN . 4   C 4   
C 5   3 n GLN . 5   C 5   
C 6   3 n GLN . 6   C 6   
C 7   3 n GLN . 7   C 7   
C 8   3 n GLN . 8   C 8   
C 9   3 n GLN . 9   C 9   
C 10  3 n LEU . 10  C 10  
C 11  3 n ARG . 11  C 11  
C 12  3 n GLU . 12  C 12  
C 13  3 n PHE . 13  C 13  
C 14  3 n TRP . 14  C 14  
C 15  3 n ALA . 15  C 15  
C 16  3 n THR . 16  C 16  
C 17  3 n GLN . 17  C 17  
C 18  3 n MET . 18  C 18  
C 19  3 n GLU . 19  C 19  
C 20  3 n GLU . 20  C 20  
C 21  3 n ILE . 21  C 21  
C 22  3 n GLU . 22  C 22  
C 23  3 n GLN . 23  C 23  
C 24  3 n ALA . 24  C 24  
C 25  3 n ALA . 25  C 25  
C 26  3 n ASP . 26  C 26  
C 27  3 n PHE . 27  C 27  
C 28  3 n LYS . 28  C 28  
C 29  3 n ASN . 29  C 29  
C 30  3 n HIS . 30  C 30  
C 31  3 n THR . 31  C 31  
C 32  3 n LEU . 32  C 32  
C 33  3 n PRO . 33  C 33  
C 34  3 n LEU . 34  C 34  
C 35  3 n ALA . 35  C 35  
C 36  3 n ARG . 36  C 36  
C 37  3 n ILE . 37  C 37  
C 38  3 n LYS . 38  C 38  
C 39  3 n LYS . 39  C 39  
C 40  3 n ILE . 40  C 40  
C 41  3 n MET . 41  C 41  
C 42  3 n LYS . 42  C 42  
C 43  3 n ALA . 43  C 43  
C 44  3 n ASP . 44  C 44  
C 45  3 n GLU . 45  C 45  
C 46  3 n ASP . 46  C 46  
C 47  3 n VAL . 47  C 47  
C 48  3 n ARG . 48  C 48  
C 49  3 n MET . 49  C 49  
C 50  3 n ILE . 50  C 50  
C 51  3 n SER . 51  C 51  
C 52  3 n ALA . 52  C 52  
C 53  3 n GLU . 53  C 53  
C 54  3 n ALA . 54  C 54  
C 55  3 n PRO . 55  C 55  
C 56  3 n VAL . 56  C 56  
C 57  3 n VAL . 57  C 57  
C 58  3 n PHE . 58  C 58  
C 59  3 n ALA . 59  C 59  
C 60  3 n LYS . 60  C 60  
C 61  3 n ALA . 61  C 61  
C 62  3 n CYS . 62  C 62  
C 63  3 n GLU . 63  C 63  
C 64  3 n VAL . 64  C 64  
C 65  3 n PHE . 65  C 65  
C 66  3 n ILE . 66  C 66  
C 67  3 n LEU . 67  C 67  
C 68  3 n GLU . 68  C 68  
C 69  3 n LEU . 69  C 69  
C 70  3 n THR . 70  C 70  
C 71  3 n LEU . 71  C 71  
C 72  3 n ARG . 72  C 72  
C 73  3 n SER . 73  C 73  
C 74  3 n TRP . 74  C 74  
C 75  3 n MET . 75  C 75  
C 76  3 n HIS . 76  C 76  
C 77  3 n THR . 77  C 77  
C 78  3 n GLU . 78  C 78  
C 79  3 n GLU . 79  C 79  
C 80  3 n ASN . 80  C 80  
C 81  3 n LYS . 81  C 81  
C 82  3 n ARG . 82  C 82  
C 83  3 n ARG . 83  C 83  
C 84  3 n THR . 84  C 84  
C 85  3 n LEU . 85  C 85  
C 86  3 n GLN . 86  C 86  
C 87  3 n LYS . 87  C 87  
C 88  3 n ASN . 88  C 88  
C 89  3 n ASP . 89  C 89  
C 90  3 n ILE . 90  C 90  
C 91  3 n ALA . 91  C 91  
C 92  3 n ALA . 92  C 92  
C 93  3 n ALA . 93  C 93  
C 94  3 n ILE . 94  C 94  
C 95  3 n THR . 95  C 95  
C 96  3 n ARG . 96  C 96  
C 97  3 n THR . 97  C 97  
C 98  3 n ASP . 98  C 98  
C 99  3 n ILE . 99  C 99  
C 100 3 n TYR . 100 C 100 
C 101 3 n ASP . 101 C 101 
C 102 3 n PHE . 102 C 102 
C 103 3 n LEU . 103 C 103 
C 104 3 n VAL . 104 C 104 
C 105 3 n ASP . 105 C 105 
C 106 3 n ILE . 106 C 106 
C 107 3 n ILE . 107 C 107 
C 108 3 n PRO . 108 C 108 
C 109 3 n ARG . 109 C 109 
C 110 3 n ASP . 110 C 110 
C 111 3 n ASP . 111 C 111 
C 112 3 n MET . 112 C 112 
C 113 3 n LYS . 113 C 113 
C 114 3 n GLU . 114 C 114 
C 115 3 n GLU . 115 C 115 
C 116 3 n GLY . 116 C 116 
C 117 3 n LEU . 117 C 117 
C 118 3 n GLY . 118 C 118 
C 119 3 n LEU . 119 C 119 
C 120 3 n PRO . 120 C 120 
C 121 3 n ARG . 121 C 121 
C 122 3 n VAL . 122 C 122 
C 123 3 n GLY . 123 C 123 
C 124 3 n LEU . 124 C 124 
C 125 3 n PRO . 125 C 125 
C 126 3 n PRO . 126 C 126 
C 127 3 n ALA . 127 C 127 
C 128 3 n ALA . 128 C 128 
C 129 3 n LEU . 129 C 129 
C 130 3 n GLY . 130 C 130 
C 131 3 n ALA . 131 C 131 
C 132 3 n PRO . 132 C 132 
C 133 3 n ALA . 133 C 133 
C 134 3 n ASP . 134 C 134 
C 135 3 n ALA . 135 C 135 
C 136 3 n TYR . 136 C 136 
C 137 3 n PRO . 137 C 137 
C 138 3 n PRO . 138 C 138 
C 139 3 n TYR . 139 C 139 
C 140 3 n TYR . 140 C 140 
C 141 3 n TYR . 141 C 141 
C 142 3 n LEU . 142 C 142 
C 143 3 n PRO . 143 C 143 
C 144 3 n ALA . 144 C 144 
C 145 3 n GLN . 145 C 145 
C 146 3 n GLN . 146 C 146 
C 147 3 n VAL . 147 C 147 
C 148 3 n PRO . 148 C 148 
C 149 3 n GLY . 149 C 149 
C 150 3 n VAL . 150 C 150 
D 1   4 n DC  . 1   D 1   
D 2   4 n DA  . 2   D 2   
D 3   4 n DC  . 3   D 3   
D 4   4 n DG  . 4   D 4   
D 5   4 n DC  . 5   D 5   
D 6   4 n DA  . 6   D 6   
D 7   4 n DC  . 7   D 7   
D 8   4 n DC  . 8   D 8   
D 9   4 n DA  . 9   D 9   
D 10  4 n DG  . 10  D 10  
D 11  4 n DA  . 11  D 11  
D 12  4 n DC  . 12  D 12  
D 13  4 n DC  . 13  D 13  
D 14  4 n DA  . 14  D 14  
D 15  4 n DC  . 15  D 15  
D 16  4 n DA  . 16  D 16  
D 17  4 n DC  . 17  D 17  
D 18  4 n DC  . 18  D 18  
D 19  4 n DA  . 19  D 19  
D 20  4 n DG  . 20  D 20  
D 21  4 n DA  . 21  D 21  
D 22  4 n DA  . 22  D 22  
D 23  4 n DA  . 23  D 23  
D 24  4 n DC  . 24  D 24  
D 25  4 n DA  . 25  D 25  
D 26  4 n DA  . 26  D 26  
D 27  4 n DA  . 27  D 27  
D 28  4 n DC  . 28  D 28  
D 29  4 n DA  . 29  D 29  
D 30  4 n DA  . 30  D 30  
D 31  4 n DA  . 31  D 31  
E 1   5 n DT  . 1   E 1   
E 2   5 n DT  . 2   E 2   
E 3   5 n DT  . 3   E 3   
E 4   5 n DG  . 4   E 4   
E 5   5 n DT  . 5   E 5   
E 6   5 n DT  . 6   E 6   
E 7   5 n DT  . 7   E 7   
E 8   5 n DG  . 8   E 8   
E 9   5 n DT  . 9   E 9   
E 10  5 n DT  . 10  E 10  
E 11  5 n DT  . 11  E 11  
E 12  5 n DC  . 12  E 12  
E 13  5 n DT  . 13  E 13  
E 14  5 n DG  . 14  E 14  
E 15  5 n DG  . 15  E 15  
E 16  5 n DT  . 16  E 16  
E 17  5 n DG  . 17  E 17  
E 18  5 n DT  . 18  E 18  
E 19  5 n DG  . 19  E 19  
E 20  5 n DG  . 20  E 20  
E 21  5 n DT  . 21  E 21  
E 22  5 n DC  . 22  E 22  
E 23  5 n DT  . 23  E 23  
E 24  5 n DG  . 24  E 24  
E 25  5 n DG  . 25  E 25  
E 26  5 n DT  . 26  E 26  
E 27  5 n DG  . 27  E 27  
E 28  5 n DC  . 28  E 28  
E 29  5 n DG  . 29  E 29  
E 30  5 n DT  . 30  E 30  
E 31  5 n DG  . 31  E 31  
#
_software.classification other
_software.date           ?
_software.description    "Structure prediction"
_software.name           AlphaFold
_software.pdbx_ordinal   1
_software.type           package
_software.version        "AlphaFold-beta-20231127 (927599d6-1efe-4fa9-85d2-a29f909d212e @ 2024-12-02 03:37:05)"
#
loop_
_struct_asym.entity_id
_struct_asym.id
1 A 
2 B 
3 C 
4 D 
5 E 
#
loop_
_atom_site.group_PDB
_atom_site.id
_atom_site.type_symbol
_atom_site.label_atom_id
_atom_site.label_alt_id
_atom_site.label_comp_id
_atom_site.label_asym_id
_atom_site.label_entity_id
_atom_site.label_seq_id
_atom_site.pdbx_PDB_ins_code
_atom_site.Cartn_x
_atom_site.Cartn_y
_atom_site.Cartn_z
_atom_site.occupancy
_atom_site.B_iso_or_equiv
_atom_site.auth_seq_id
_atom_site.auth_asym_id
_atom_site.pdbx_PDB_model_num
ATOM 1    N N     . MET A 1 1   ? 5.610   -8.884  56.405  1.00 17.72 1   A 1 
ATOM 2    C CA    . MET A 1 1   ? 4.995   -8.418  55.148  1.00 17.90 1   A 1 
ATOM 3    C C     . MET A 1 1   ? 3.518   -8.811  55.162  1.00 20.08 1   A 1 
ATOM 4    O O     . MET A 1 1   ? 3.253   -10.013 55.194  1.00 15.10 1   A 1 
ATOM 5    C CB    . MET A 1 1   ? 5.684   -9.040  53.928  1.00 15.77 1   A 1 
ATOM 6    C CG    . MET A 1 1   ? 7.093   -8.489  53.700  1.00 12.00 1   A 1 
ATOM 7    S SD    . MET A 1 1   ? 7.847   -9.223  52.230  1.00 10.29 1   A 1 
ATOM 8    C CE    . MET A 1 1   ? 9.343   -8.209  52.082  1.00 9.65  1   A 1 
ATOM 9    N N     . PRO A 1 2   ? 2.546   -7.868  55.217  1.00 18.91 2   A 1 
ATOM 10   C CA    . PRO A 1 2   ? 1.140   -8.224  55.359  1.00 19.38 2   A 1 
ATOM 11   C C     . PRO A 1 2   ? 0.616   -8.820  54.050  1.00 20.31 2   A 1 
ATOM 12   O O     . PRO A 1 2   ? 0.754   -8.227  52.984  1.00 17.48 2   A 1 
ATOM 13   C CB    . PRO A 1 2   ? 0.436   -6.922  55.766  1.00 17.62 2   A 1 
ATOM 14   C CG    . PRO A 1 2   ? 1.316   -5.831  55.162  1.00 15.93 2   A 1 
ATOM 15   C CD    . PRO A 1 2   ? 2.729   -6.434  55.201  1.00 16.61 2   A 1 
ATOM 16   N N     . ARG A 1 3   ? 0.024   -10.035 54.095  1.00 23.81 3   A 1 
ATOM 17   C CA    . ARG A 1 3   ? -0.651  -10.670 52.964  1.00 23.20 3   A 1 
ATOM 18   C C     . ARG A 1 3   ? -1.912  -9.872  52.639  1.00 23.14 3   A 1 
ATOM 19   O O     . ARG A 1 3   ? -2.796  -9.767  53.485  1.00 21.01 3   A 1 
ATOM 20   C CB    . ARG A 1 3   ? -1.010  -12.131 53.284  1.00 22.14 3   A 1 
ATOM 21   C CG    . ARG A 1 3   ? 0.187   -13.101 53.188  1.00 19.81 3   A 1 
ATOM 22   C CD    . ARG A 1 3   ? -0.272  -14.535 53.497  1.00 18.27 3   A 1 
ATOM 23   N NE    . ARG A 1 3   ? 0.806   -15.526 53.293  1.00 17.77 3   A 1 
ATOM 24   C CZ    . ARG A 1 3   ? 0.723   -16.836 53.498  1.00 16.03 3   A 1 
ATOM 25   N NH1   . ARG A 1 3   ? -0.365  -17.385 53.961  1.00 15.31 3   A 1 
ATOM 26   N NH2   . ARG A 1 3   ? 1.734   -17.607 53.248  1.00 13.47 3   A 1 
ATOM 27   N N     . CYS A 1 4   ? -2.035  -9.337  51.419  1.00 26.10 4   A 1 
ATOM 28   C CA    . CYS A 1 4   ? -3.274  -8.728  50.957  1.00 27.10 4   A 1 
ATOM 29   C C     . CYS A 1 4   ? -4.320  -9.828  50.725  1.00 26.91 4   A 1 
ATOM 30   O O     . CYS A 1 4   ? -4.288  -10.522 49.715  1.00 25.11 4   A 1 
ATOM 31   C CB    . CYS A 1 4   ? -3.000  -7.887  49.702  1.00 26.06 4   A 1 
ATOM 32   S SG    . CYS A 1 4   ? -4.479  -6.888  49.295  1.00 22.84 4   A 1 
ATOM 33   N N     . ASN A 1 5   ? -5.226  -10.021 51.687  1.00 23.93 5   A 1 
ATOM 34   C CA    . ASN A 1 5   ? -6.190  -11.125 51.730  1.00 24.99 5   A 1 
ATOM 35   C C     . ASN A 1 5   ? -7.379  -10.980 50.765  1.00 24.76 5   A 1 
ATOM 36   O O     . ASN A 1 5   ? -8.182  -11.904 50.696  1.00 22.78 5   A 1 
ATOM 37   C CB    . ASN A 1 5   ? -6.707  -11.277 53.179  1.00 23.81 5   A 1 
ATOM 38   C CG    . ASN A 1 5   ? -5.997  -12.333 54.021  1.00 20.59 5   A 1 
ATOM 39   O OD1   . ASN A 1 5   ? -5.172  -13.093 53.561  1.00 20.80 5   A 1 
ATOM 40   N ND2   . ASN A 1 5   ? -6.315  -12.409 55.291  1.00 22.12 5   A 1 
ATOM 41   N N     . LYS A 1 6   ? -7.567  -9.844  50.082  1.00 20.25 6   A 1 
ATOM 42   C CA    . LYS A 1 6   ? -8.879  -9.508  49.486  1.00 22.17 6   A 1 
ATOM 43   C C     . LYS A 1 6   ? -9.346  -10.428 48.356  1.00 22.49 6   A 1 
ATOM 44   O O     . LYS A 1 6   ? -10.551 -10.613 48.218  1.00 19.64 6   A 1 
ATOM 45   C CB    . LYS A 1 6   ? -8.908  -8.050  49.014  1.00 21.33 6   A 1 
ATOM 46   C CG    . LYS A 1 6   ? -9.380  -7.088  50.117  1.00 18.99 6   A 1 
ATOM 47   C CD    . LYS A 1 6   ? -9.597  -5.691  49.539  1.00 17.21 6   A 1 
ATOM 48   C CE    . LYS A 1 6   ? -10.177 -4.749  50.593  1.00 15.36 6   A 1 
ATOM 49   N NZ    . LYS A 1 6   ? -10.453 -3.399  50.047  1.00 12.58 6   A 1 
ATOM 50   N N     . CYS A 1 7   ? -8.454  -10.988 47.539  1.00 26.58 7   A 1 
ATOM 51   C CA    . CYS A 1 7   ? -8.863  -11.642 46.290  1.00 28.36 7   A 1 
ATOM 52   C C     . CYS A 1 7   ? -9.392  -13.076 46.436  1.00 27.23 7   A 1 
ATOM 53   O O     . CYS A 1 7   ? -9.501  -13.773 45.436  1.00 25.76 7   A 1 
ATOM 54   C CB    . CYS A 1 7   ? -7.715  -11.559 45.279  1.00 27.85 7   A 1 
ATOM 55   S SG    . CYS A 1 7   ? -7.288  -9.820  44.934  1.00 25.95 7   A 1 
ATOM 56   N N     . LEU A 1 8   ? -9.688  -13.562 47.671  1.00 24.61 8   A 1 
ATOM 57   C CA    . LEU A 1 8   ? -9.943  -14.989 47.906  1.00 28.24 8   A 1 
ATOM 58   C C     . LEU A 1 8   ? -11.308 -15.529 47.443  1.00 27.10 8   A 1 
ATOM 59   O O     . LEU A 1 8   ? -11.386 -16.727 47.197  1.00 25.03 8   A 1 
ATOM 60   C CB    . LEU A 1 8   ? -9.769  -15.300 49.408  1.00 26.81 8   A 1 
ATOM 61   C CG    . LEU A 1 8   ? -8.347  -15.747 49.798  1.00 24.16 8   A 1 
ATOM 62   C CD1   . LEU A 1 8   ? -8.213  -15.761 51.323  1.00 24.90 8   A 1 
ATOM 63   C CD2   . LEU A 1 8   ? -8.016  -17.147 49.291  1.00 27.36 8   A 1 
ATOM 64   N N     . SER A 1 9   ? -12.387 -14.728 47.443  1.00 22.80 9   A 1 
ATOM 65   C CA    . SER A 1 9   ? -13.666 -15.316 47.854  1.00 26.23 9   A 1 
ATOM 66   C C     . SER A 1 9   ? -14.367 -16.262 46.869  1.00 25.59 9   A 1 
ATOM 67   O O     . SER A 1 9   ? -14.446 -17.452 47.140  1.00 23.89 9   A 1 
ATOM 68   C CB    . SER A 1 9   ? -14.638 -14.261 48.378  1.00 25.12 9   A 1 
ATOM 69   O OG    . SER A 1 9   ? -14.931 -13.289 47.397  1.00 23.29 9   A 1 
ATOM 70   N N     . GLU A 1 10  ? -14.990 -15.768 45.815  1.00 23.32 10  A 1 
ATOM 71   C CA    . GLU A 1 10  ? -16.109 -16.524 45.229  1.00 25.78 10  A 1 
ATOM 72   C C     . GLU A 1 10  ? -15.673 -17.536 44.157  1.00 24.69 10  A 1 
ATOM 73   O O     . GLU A 1 10  ? -14.933 -17.223 43.232  1.00 22.51 10  A 1 
ATOM 74   C CB    . GLU A 1 10  ? -17.230 -15.581 44.771  1.00 24.42 10  A 1 
ATOM 75   C CG    . GLU A 1 10  ? -17.992 -15.015 45.983  1.00 22.68 10  A 1 
ATOM 76   C CD    . GLU A 1 10  ? -19.151 -14.062 45.607  1.00 21.21 10  A 1 
ATOM 77   O OE1   . GLU A 1 10  ? -20.032 -13.879 46.467  1.00 21.10 10  A 1 
ATOM 78   O OE2   . GLU A 1 10  ? -19.116 -13.486 44.492  1.00 23.18 10  A 1 
ATOM 79   N N     . ASN A 1 11  ? -16.196 -18.759 44.326  1.00 22.59 11  A 1 
ATOM 80   C CA    . ASN A 1 11  ? -15.761 -20.021 43.709  1.00 25.72 11  A 1 
ATOM 81   C C     . ASN A 1 11  ? -16.276 -20.297 42.283  1.00 24.24 11  A 1 
ATOM 82   O O     . ASN A 1 11  ? -16.031 -21.401 41.797  1.00 22.29 11  A 1 
ATOM 83   C CB    . ASN A 1 11  ? -16.230 -21.163 44.631  1.00 24.09 11  A 1 
ATOM 84   C CG    . ASN A 1 11  ? -15.148 -21.805 45.487  1.00 21.26 11  A 1 
ATOM 85   O OD1   . ASN A 1 11  ? -13.961 -21.600 45.362  1.00 22.26 11  A 1 
ATOM 86   N ND2   . ASN A 1 11  ? -15.554 -22.662 46.401  1.00 23.84 11  A 1 
ATOM 87   N N     . ASP A 1 12  ? -17.052 -19.423 41.646  1.00 30.65 12  A 1 
ATOM 88   C CA    . ASP A 1 12  ? -17.865 -19.831 40.504  1.00 34.12 12  A 1 
ATOM 89   C C     . ASP A 1 12  ? -17.025 -20.260 39.283  1.00 32.12 12  A 1 
ATOM 90   O O     . ASP A 1 12  ? -16.284 -19.482 38.684  1.00 29.75 12  A 1 
ATOM 91   C CB    . ASP A 1 12  ? -18.921 -18.779 40.157  1.00 31.12 12  A 1 
ATOM 92   C CG    . ASP A 1 12  ? -20.231 -18.938 40.944  1.00 26.58 12  A 1 
ATOM 93   O OD1   . ASP A 1 12  ? -20.489 -20.053 41.445  1.00 26.04 12  A 1 
ATOM 94   O OD2   . ASP A 1 12  ? -21.004 -17.954 40.957  1.00 26.60 12  A 1 
ATOM 95   N N     . SER A 1 13  ? -17.206 -21.529 38.916  1.00 20.99 13  A 1 
ATOM 96   C CA    . SER A 1 13  ? -16.323 -22.332 38.054  1.00 24.65 13  A 1 
ATOM 97   C C     . SER A 1 13  ? -16.312 -21.973 36.566  1.00 23.29 13  A 1 
ATOM 98   O O     . SER A 1 13  ? -15.369 -22.313 35.856  1.00 21.70 13  A 1 
ATOM 99   C CB    . SER A 1 13  ? -16.766 -23.792 38.182  1.00 23.92 13  A 1 
ATOM 100  O OG    . SER A 1 13  ? -18.132 -23.928 37.818  1.00 22.25 13  A 1 
ATOM 101  N N     . ALA A 1 14  ? -17.382 -21.362 36.060  1.00 22.21 14  A 1 
ATOM 102  C CA    . ALA A 1 14  ? -17.626 -21.274 34.615  1.00 24.66 14  A 1 
ATOM 103  C C     . ALA A 1 14  ? -16.755 -20.237 33.865  1.00 23.70 14  A 1 
ATOM 104  O O     . ALA A 1 14  ? -16.880 -20.079 32.649  1.00 22.19 14  A 1 
ATOM 105  C CB    . ALA A 1 14  ? -19.123 -21.023 34.408  1.00 23.42 14  A 1 
ATOM 106  N N     . SER A 1 15  ? -15.930 -19.479 34.577  1.00 21.00 15  A 1 
ATOM 107  C CA    . SER A 1 15  ? -15.350 -18.229 34.065  1.00 23.38 15  A 1 
ATOM 108  C C     . SER A 1 15  ? -14.020 -18.367 33.309  1.00 22.32 15  A 1 
ATOM 109  O O     . SER A 1 15  ? -13.490 -17.346 32.865  1.00 21.26 15  A 1 
ATOM 110  C CB    . SER A 1 15  ? -15.227 -17.234 35.218  1.00 23.20 15  A 1 
ATOM 111  O OG    . SER A 1 15  ? -14.859 -15.949 34.742  1.00 21.21 15  A 1 
ATOM 112  N N     . GLU A 1 16  ? -13.461 -19.583 33.151  1.00 23.74 16  A 1 
ATOM 113  C CA    . GLU A 1 16  ? -12.097 -19.743 32.619  1.00 25.36 16  A 1 
ATOM 114  C C     . GLU A 1 16  ? -11.929 -19.207 31.185  1.00 24.43 16  A 1 
ATOM 115  O O     . GLU A 1 16  ? -10.962 -18.495 30.903  1.00 22.39 16  A 1 
ATOM 116  C CB    . GLU A 1 16  ? -11.651 -21.215 32.695  1.00 24.49 16  A 1 
ATOM 117  C CG    . GLU A 1 16  ? -11.309 -21.645 34.130  1.00 22.29 16  A 1 
ATOM 118  C CD    . GLU A 1 16  ? -10.647 -23.034 34.197  1.00 20.58 16  A 1 
ATOM 119  O OE1   . GLU A 1 16  ? -9.829  -23.239 35.128  1.00 20.72 16  A 1 
ATOM 120  O OE2   . GLU A 1 16  ? -10.942 -23.875 33.324  1.00 22.18 16  A 1 
ATOM 121  N N     . ASP A 1 17  ? -12.904 -19.455 30.315  1.00 23.22 17  A 1 
ATOM 122  C CA    . ASP A 1 17  ? -12.849 -19.020 28.912  1.00 25.04 17  A 1 
ATOM 123  C C     . ASP A 1 17  ? -12.764 -17.489 28.739  1.00 24.10 17  A 1 
ATOM 124  O O     . ASP A 1 17  ? -12.240 -16.988 27.740  1.00 22.33 17  A 1 
ATOM 125  C CB    . ASP A 1 17  ? -14.087 -19.529 28.161  1.00 24.55 17  A 1 
ATOM 126  C CG    . ASP A 1 17  ? -13.889 -20.856 27.419  1.00 22.22 17  A 1 
ATOM 127  O OD1   . ASP A 1 17  ? -12.732 -21.253 27.195  1.00 23.42 17  A 1 
ATOM 128  O OD2   . ASP A 1 17  ? -14.931 -21.425 27.023  1.00 24.84 17  A 1 
ATOM 129  N N     . ARG A 1 18  ? -13.278 -16.720 29.697  1.00 23.04 18  A 1 
ATOM 130  C CA    . ARG A 1 18  ? -13.247 -15.255 29.615  1.00 23.39 18  A 1 
ATOM 131  C C     . ARG A 1 18  ? -11.871 -14.665 29.945  1.00 22.91 18  A 1 
ATOM 132  O O     . ARG A 1 18  ? -11.666 -13.475 29.686  1.00 20.68 18  A 1 
ATOM 133  C CB    . ARG A 1 18  ? -14.319 -14.630 30.514  1.00 22.13 18  A 1 
ATOM 134  C CG    . ARG A 1 18  ? -15.733 -14.814 29.945  1.00 20.22 18  A 1 
ATOM 135  C CD    . ARG A 1 18  ? -16.735 -13.997 30.769  1.00 19.45 18  A 1 
ATOM 136  N NE    . ARG A 1 18  ? -18.112 -14.247 30.350  1.00 18.79 18  A 1 
ATOM 137  C CZ    . ARG A 1 18  ? -19.205 -13.669 30.837  1.00 17.47 18  A 1 
ATOM 138  N NH1   . ARG A 1 18  ? -19.139 -12.750 31.756  1.00 16.74 18  A 1 
ATOM 139  N NH2   . ARG A 1 18  ? -20.380 -14.029 30.415  1.00 15.31 18  A 1 
ATOM 140  N N     . HIS A 1 19  ? -10.970 -15.423 30.526  1.00 24.53 19  A 1 
ATOM 141  C CA    . HIS A 1 19  ? -9.755  -14.843 31.085  1.00 25.17 19  A 1 
ATOM 142  C C     . HIS A 1 19  ? -8.737  -14.466 30.014  1.00 24.54 19  A 1 
ATOM 143  O O     . HIS A 1 19  ? -8.166  -13.370 30.078  1.00 22.69 19  A 1 
ATOM 144  C CB    . HIS A 1 19  ? -9.174  -15.751 32.183  1.00 24.59 19  A 1 
ATOM 145  C CG    . HIS A 1 19  ? -8.916  -15.006 33.465  1.00 22.65 19  A 1 
ATOM 146  N ND1   . HIS A 1 19  ? -8.966  -13.643 33.661  1.00 22.69 19  A 1 
ATOM 147  C CD2   . HIS A 1 19  ? -8.618  -15.562 34.687  1.00 23.01 19  A 1 
ATOM 148  C CE1   . HIS A 1 19  ? -8.698  -13.386 34.951  1.00 21.94 19  A 1 
ATOM 149  N NE2   . HIS A 1 19  ? -8.493  -14.527 35.615  1.00 21.85 19  A 1 
ATOM 150  N N     . TRP A 1 20  ? -8.580  -15.310 28.992  1.00 30.29 20  A 1 
ATOM 151  C CA    . TRP A 1 20  ? -7.611  -15.048 27.923  1.00 26.28 20  A 1 
ATOM 152  C C     . TRP A 1 20  ? -7.980  -13.841 27.061  1.00 25.13 20  A 1 
ATOM 153  O O     . TRP A 1 20  ? -7.100  -13.055 26.669  1.00 22.41 20  A 1 
ATOM 154  C CB    . TRP A 1 20  ? -7.445  -16.306 27.079  1.00 24.77 20  A 1 
ATOM 155  C CG    . TRP A 1 20  ? -6.656  -17.370 27.770  1.00 21.51 20  A 1 
ATOM 156  C CD1   . TRP A 1 20  ? -7.153  -18.412 28.468  1.00 18.68 20  A 1 
ATOM 157  C CD2   . TRP A 1 20  ? -5.192  -17.479 27.851  1.00 20.24 20  A 1 
ATOM 158  N NE1   . TRP A 1 20  ? -6.108  -19.176 28.979  1.00 16.70 20  A 1 
ATOM 159  C CE2   . TRP A 1 20  ? -4.894  -18.633 28.612  1.00 17.69 20  A 1 
ATOM 160  C CE3   . TRP A 1 20  ? -4.125  -16.721 27.335  1.00 21.25 20  A 1 
ATOM 161  C CZ2   . TRP A 1 20  ? -3.547  -19.027 28.854  1.00 23.10 20  A 1 
ATOM 162  C CZ3   . TRP A 1 20  ? -2.790  -17.114 27.588  1.00 23.65 20  A 1 
ATOM 163  C CH2   . TRP A 1 20  ? -2.516  -18.250 28.331  1.00 24.86 20  A 1 
ATOM 164  N N     . HIS A 1 21  ? -9.263  -13.588 26.838  1.00 26.54 21  A 1 
ATOM 165  C CA    . HIS A 1 21  ? -9.697  -12.351 26.191  1.00 27.36 21  A 1 
ATOM 166  C C     . HIS A 1 21  ? -9.314  -11.104 26.999  1.00 26.70 21  A 1 
ATOM 167  O O     . HIS A 1 21  ? -9.012  -10.059 26.415  1.00 24.72 21  A 1 
ATOM 168  C CB    . HIS A 1 21  ? -11.194 -12.388 25.899  1.00 26.62 21  A 1 
ATOM 169  C CG    . HIS A 1 21  ? -11.498 -12.745 24.475  1.00 23.74 21  A 1 
ATOM 170  N ND1   . HIS A 1 21  ? -11.114 -12.018 23.371  1.00 23.64 21  A 1 
ATOM 171  C CD2   . HIS A 1 21  ? -12.192 -13.831 24.010  1.00 24.45 21  A 1 
ATOM 172  C CE1   . HIS A 1 21  ? -11.556 -12.656 22.273  1.00 22.70 21  A 1 
ATOM 173  N NE2   . HIS A 1 21  ? -12.220 -13.755 22.623  1.00 22.18 21  A 1 
ATOM 174  N N     . ARG A 1 22  ? -9.318  -11.189 28.324  1.00 22.51 22  A 1 
ATOM 175  C CA    . ARG A 1 22  ? -8.963  -10.057 29.177  1.00 21.63 22  A 1 
ATOM 176  C C     . ARG A 1 22  ? -7.482  -9.715  29.121  1.00 21.61 22  A 1 
ATOM 177  O O     . ARG A 1 22  ? -7.172  -8.526  29.104  1.00 19.60 22  A 1 
ATOM 178  C CB    . ARG A 1 22  ? -9.418  -10.292 30.625  1.00 20.53 22  A 1 
ATOM 179  C CG    . ARG A 1 22  ? -10.772 -9.629  30.909  1.00 18.07 22  A 1 
ATOM 180  C CD    . ARG A 1 22  ? -11.135 -9.782  32.382  1.00 16.19 22  A 1 
ATOM 181  N NE    . ARG A 1 22  ? -12.370 -9.075  32.719  1.00 15.45 22  A 1 
ATOM 182  C CZ    . ARG A 1 22  ? -12.950 -9.023  33.914  1.00 12.98 22  A 1 
ATOM 183  N NH1   . ARG A 1 22  ? -12.444 -9.655  34.937  1.00 12.62 22  A 1 
ATOM 184  N NH2   . ARG A 1 22  ? -14.048 -8.360  34.095  1.00 11.47 22  A 1 
ATOM 185  N N     . THR A 1 23  ? -6.586  -10.688 29.089  1.00 25.91 23  A 1 
ATOM 186  C CA    . THR A 1 23  ? -5.137  -10.412 29.115  1.00 25.56 23  A 1 
ATOM 187  C C     . THR A 1 23  ? -4.658  -9.704  27.852  1.00 24.49 23  A 1 
ATOM 188  O O     . THR A 1 23  ? -3.943  -8.710  27.961  1.00 22.85 23  A 1 
ATOM 189  C CB    . THR A 1 23  ? -4.318  -11.687 29.335  1.00 24.63 23  A 1 
ATOM 190  O OG1   . THR A 1 23  ? -4.820  -12.736 28.551  1.00 23.37 23  A 1 
ATOM 191  C CG2   . THR A 1 23  ? -4.382  -12.137 30.797  1.00 25.52 23  A 1 
ATOM 192  N N     . ALA A 1 24  ? -5.128  -10.116 26.671  1.00 26.30 24  A 1 
ATOM 193  C CA    . ALA A 1 24  ? -4.823  -9.408  25.431  1.00 25.35 24  A 1 
ATOM 194  C C     . ALA A 1 24  ? -5.373  -7.965  25.428  1.00 24.74 24  A 1 
ATOM 195  O O     . ALA A 1 24  ? -4.732  -7.041  24.938  1.00 22.99 24  A 1 
ATOM 196  C CB    . ALA A 1 24  ? -5.378  -10.217 24.261  1.00 24.34 24  A 1 
ATOM 197  N N     . THR A 1 25  ? -6.556  -7.757  26.033  1.00 25.31 25  A 1 
ATOM 198  C CA    . THR A 1 25  ? -7.150  -6.412  26.159  1.00 22.50 25  A 1 
ATOM 199  C C     . THR A 1 25  ? -6.402  -5.550  27.183  1.00 22.58 25  A 1 
ATOM 200  O O     . THR A 1 25  ? -6.307  -4.336  26.995  1.00 20.23 25  A 1 
ATOM 201  C CB    . THR A 1 25  ? -8.638  -6.483  26.531  1.00 21.44 25  A 1 
ATOM 202  O OG1   . THR A 1 25  ? -9.323  -7.472  25.804  1.00 18.97 25  A 1 
ATOM 203  C CG2   . THR A 1 25  ? -9.364  -5.175  26.223  1.00 19.65 25  A 1 
ATOM 204  N N     . LEU A 1 26  ? -5.854  -6.143  28.236  1.00 23.40 26  A 1 
ATOM 205  C CA    . LEU A 1 26  ? -5.093  -5.428  29.262  1.00 23.09 26  A 1 
ATOM 206  C C     . LEU A 1 26  ? -3.789  -4.844  28.722  1.00 23.08 26  A 1 
ATOM 207  O O     . LEU A 1 26  ? -3.497  -3.685  29.021  1.00 20.67 26  A 1 
ATOM 208  C CB    . LEU A 1 26  ? -4.828  -6.356  30.460  1.00 21.22 26  A 1 
ATOM 209  C CG    . LEU A 1 26  ? -5.985  -6.374  31.473  1.00 18.28 26  A 1 
ATOM 210  C CD1   . LEU A 1 26  ? -5.872  -7.595  32.393  1.00 17.89 26  A 1 
ATOM 211  C CD2   . LEU A 1 26  ? -5.978  -5.125  32.349  1.00 19.83 26  A 1 
ATOM 212  N N     . PHE A 1 27  ? -3.074  -5.579  27.861  1.00 25.13 27  A 1 
ATOM 213  C CA    . PHE A 1 27  ? -1.863  -5.064  27.206  1.00 24.83 27  A 1 
ATOM 214  C C     . PHE A 1 27  ? -2.141  -3.793  26.397  1.00 25.44 27  A 1 
ATOM 215  O O     . PHE A 1 27  ? -1.382  -2.832  26.467  1.00 22.23 27  A 1 
ATOM 216  C CB    . PHE A 1 27  ? -1.270  -6.152  26.305  1.00 22.93 27  A 1 
ATOM 217  C CG    . PHE A 1 27  ? 0.071   -6.649  26.790  1.00 19.13 27  A 1 
ATOM 218  C CD1   . PHE A 1 27  ? 1.245   -5.979  26.418  1.00 17.98 27  A 1 
ATOM 219  C CD2   . PHE A 1 27  ? 0.140   -7.779  27.617  1.00 18.81 27  A 1 
ATOM 220  C CE1   . PHE A 1 27  ? 2.487   -6.446  26.856  1.00 16.48 27  A 1 
ATOM 221  C CE2   . PHE A 1 27  ? 1.388   -8.250  28.065  1.00 16.67 27  A 1 
ATOM 222  C CZ    . PHE A 1 27  ? 2.568   -7.584  27.677  1.00 17.23 27  A 1 
ATOM 223  N N     . MET A 1 28  ? -3.263  -3.767  25.673  1.00 29.72 28  A 1 
ATOM 224  C CA    . MET A 1 28  ? -3.670  -2.608  24.882  1.00 30.06 28  A 1 
ATOM 225  C C     . MET A 1 28  ? -4.018  -1.384  25.741  1.00 30.98 28  A 1 
ATOM 226  O O     . MET A 1 28  ? -3.692  -0.264  25.377  1.00 28.56 28  A 1 
ATOM 227  C CB    . MET A 1 28  ? -4.888  -2.995  24.027  1.00 27.46 28  A 1 
ATOM 228  C CG    . MET A 1 28  ? -4.492  -3.865  22.842  1.00 23.67 28  A 1 
ATOM 229  S SD    . MET A 1 28  ? -4.097  -2.900  21.378  1.00 20.92 28  A 1 
ATOM 230  C CE    . MET A 1 28  ? -3.632  -4.271  20.299  1.00 19.66 28  A 1 
ATOM 231  N N     . ASN A 1 29  ? -4.696  -1.589  26.859  1.00 26.70 29  A 1 
ATOM 232  C CA    . ASN A 1 29  ? -5.175  -0.487  27.690  1.00 25.91 29  A 1 
ATOM 233  C C     . ASN A 1 29  ? -4.056  0.224   28.453  1.00 25.66 29  A 1 
ATOM 234  O O     . ASN A 1 29  ? -4.132  1.436   28.616  1.00 23.37 29  A 1 
ATOM 235  C CB    . ASN A 1 29  ? -6.263  -0.987  28.647  1.00 24.52 29  A 1 
ATOM 236  C CG    . ASN A 1 29  ? -7.639  -1.058  28.014  1.00 20.87 29  A 1 
ATOM 237  O OD1   . ASN A 1 29  ? -7.925  -0.521  26.955  1.00 20.27 29  A 1 
ATOM 238  N ND2   . ASN A 1 29  ? -8.572  -1.698  28.678  1.00 20.76 29  A 1 
ATOM 239  N N     . CYS A 1 30  ? -3.020  -0.499  28.896  1.00 33.16 30  A 1 
ATOM 240  C CA    . CYS A 1 30  ? -1.934  0.121   29.651  1.00 33.91 30  A 1 
ATOM 241  C C     . CYS A 1 30  ? -1.142  1.129   28.820  1.00 32.86 30  A 1 
ATOM 242  O O     . CYS A 1 30  ? -0.688  2.123   29.366  1.00 30.61 30  A 1 
ATOM 243  C CB    . CYS A 1 30  ? -1.018  -0.963  30.239  1.00 31.84 30  A 1 
ATOM 244  S SG    . CYS A 1 30  ? -1.826  -1.746  31.674  1.00 27.92 30  A 1 
ATOM 245  N N     . VAL A 1 31  ? -1.017  0.908   27.509  1.00 28.80 31  A 1 
ATOM 246  C CA    . VAL A 1 31  ? -0.261  1.819   26.628  1.00 30.80 31  A 1 
ATOM 247  C C     . VAL A 1 31  ? -1.077  3.080   26.286  1.00 29.95 31  A 1 
ATOM 248  O O     . VAL A 1 31  ? -0.501  4.152   26.088  1.00 27.64 31  A 1 
ATOM 249  C CB    . VAL A 1 31  ? 0.188   1.093   25.345  1.00 28.88 31  A 1 
ATOM 250  C CG1   . VAL A 1 31  ? 1.106   1.980   24.488  1.00 25.99 31  A 1 
ATOM 251  C CG2   . VAL A 1 31  ? 0.960   -0.192  25.659  1.00 27.92 31  A 1 
ATOM 252  N N     . SER A 1 32  ? -2.409  2.982   26.207  1.00 27.29 32  A 1 
ATOM 253  C CA    . SER A 1 32  ? -3.254  4.095   25.741  1.00 28.28 32  A 1 
ATOM 254  C C     . SER A 1 32  ? -3.437  5.216   26.761  1.00 27.19 32  A 1 
ATOM 255  O O     . SER A 1 32  ? -3.530  6.379   26.375  1.00 24.78 32  A 1 
ATOM 256  C CB    . SER A 1 32  ? -4.623  3.588   25.300  1.00 26.50 32  A 1 
ATOM 257  O OG    . SER A 1 32  ? -5.365  3.050   26.376  1.00 24.34 32  A 1 
ATOM 258  N N     . ASN A 1 33  ? -3.543  4.865   28.020  1.00 25.31 33  A 1 
ATOM 259  C CA    . ASN A 1 33  ? -3.617  5.875   29.056  1.00 26.16 33  A 1 
ATOM 260  C C     . ASN A 1 33  ? -2.213  6.434   29.243  1.00 25.52 33  A 1 
ATOM 261  O O     . ASN A 1 33  ? -1.356  5.754   29.793  1.00 23.18 33  A 1 
ATOM 262  C CB    . ASN A 1 33  ? -4.230  5.309   30.337  1.00 24.24 33  A 1 
ATOM 263  C CG    . ASN A 1 33  ? -5.742  5.171   30.251  1.00 20.45 33  A 1 
ATOM 264  O OD1   . ASN A 1 33  ? -6.418  5.753   29.414  1.00 20.25 33  A 1 
ATOM 265  N ND2   . ASN A 1 33  ? -6.336  4.434   31.154  1.00 21.67 33  A 1 
ATOM 266  N N     . GLY A 1 34  ? -2.008  7.659   28.791  1.00 29.84 34  A 1 
ATOM 267  C CA    . GLY A 1 34  ? -0.825  8.464   29.092  1.00 29.10 34  A 1 
ATOM 268  C C     . GLY A 1 34  ? -0.709  8.822   30.575  1.00 28.52 34  A 1 
ATOM 269  O O     . GLY A 1 34  ? -0.368  9.947   30.908  1.00 26.07 34  A 1 
ATOM 270  N N     . THR A 1 35  ? -1.047  7.890   31.450  1.00 27.89 35  A 1 
ATOM 271  C CA    . THR A 1 35  ? -0.590  7.927   32.822  1.00 28.00 35  A 1 
ATOM 272  C C     . THR A 1 35  ? 0.923   7.922   32.743  1.00 27.12 35  A 1 
ATOM 273  O O     . THR A 1 35  ? 1.522   6.923   32.352  1.00 24.52 35  A 1 
ATOM 274  C CB    . THR A 1 35  ? -1.098  6.740   33.655  1.00 26.09 35  A 1 
ATOM 275  O OG1   . THR A 1 35  ? -1.143  5.555   32.887  1.00 23.33 35  A 1 
ATOM 276  C CG2   . THR A 1 35  ? -2.508  7.008   34.167  1.00 24.02 35  A 1 
ATOM 277  N N     . VAL A 1 36  ? 1.499   9.075   33.058  1.00 25.97 36  A 1 
ATOM 278  C CA    . VAL A 1 36  ? 2.891   9.205   33.440  1.00 27.48 36  A 1 
ATOM 279  C C     . VAL A 1 36  ? 3.132   8.067   34.419  1.00 26.72 36  A 1 
ATOM 280  O O     . VAL A 1 36  ? 2.521   8.050   35.485  1.00 24.95 36  A 1 
ATOM 281  C CB    . VAL A 1 36  ? 3.147   10.569  34.100  1.00 25.90 36  A 1 
ATOM 282  C CG1   . VAL A 1 36  ? 4.617   10.743  34.473  1.00 23.26 36  A 1 
ATOM 283  C CG2   . VAL A 1 36  ? 2.744   11.711  33.163  1.00 25.39 36  A 1 
ATOM 284  N N     . TYR A 1 37  ? 3.888   7.065   33.981  1.00 26.77 37  A 1 
ATOM 285  C CA    . TYR A 1 37  ? 4.343   6.030   34.900  1.00 26.34 37  A 1 
ATOM 286  C C     . TYR A 1 37  ? 5.096   6.792   35.988  1.00 25.53 37  A 1 
ATOM 287  O O     . TYR A 1 37  ? 6.153   7.351   35.710  1.00 23.41 37  A 1 
ATOM 288  C CB    . TYR A 1 37  ? 5.227   5.006   34.181  1.00 25.32 37  A 1 
ATOM 289  C CG    . TYR A 1 37  ? 4.474   3.850   33.549  1.00 24.03 37  A 1 
ATOM 290  C CD1   . TYR A 1 37  ? 4.353   2.631   34.244  1.00 23.79 37  A 1 
ATOM 291  C CD2   . TYR A 1 37  ? 3.905   3.976   32.271  1.00 25.29 37  A 1 
ATOM 292  C CE1   . TYR A 1 37  ? 3.673   1.543   33.674  1.00 22.75 37  A 1 
ATOM 293  C CE2   . TYR A 1 37  ? 3.213   2.893   31.693  1.00 22.24 37  A 1 
ATOM 294  C CZ    . TYR A 1 37  ? 3.100   1.664   32.396  1.00 22.12 37  A 1 
ATOM 295  O OH    . TYR A 1 37  ? 2.433   0.598   31.825  1.00 22.14 37  A 1 
ATOM 296  N N     . GLU A 1 38  ? 4.486   6.907   37.154  1.00 24.99 38  A 1 
ATOM 297  C CA    . GLU A 1 38  ? 5.225   7.336   38.325  1.00 26.64 38  A 1 
ATOM 298  C C     . GLU A 1 38  ? 6.405   6.391   38.409  1.00 26.36 38  A 1 
ATOM 299  O O     . GLU A 1 38  ? 6.244   5.181   38.610  1.00 24.56 38  A 1 
ATOM 300  C CB    . GLU A 1 38  ? 4.394   7.289   39.616  1.00 25.69 38  A 1 
ATOM 301  C CG    . GLU A 1 38  ? 3.483   8.517   39.789  1.00 22.26 38  A 1 
ATOM 302  C CD    . GLU A 1 38  ? 2.819   8.569   41.178  1.00 20.01 38  A 1 
ATOM 303  O OE1   . GLU A 1 38  ? 2.502   9.694   41.621  1.00 19.58 38  A 1 
ATOM 304  O OE2   . GLU A 1 38  ? 2.612   7.498   41.786  1.00 19.47 38  A 1 
ATOM 305  N N     . GLU A 1 39  ? 7.585   6.932   38.127  1.00 26.15 39  A 1 
ATOM 306  C CA    . GLU A 1 39  ? 8.829   6.239   38.373  1.00 27.55 39  A 1 
ATOM 307  C C     . GLU A 1 39  ? 8.779   5.837   39.838  1.00 26.63 39  A 1 
ATOM 308  O O     . GLU A 1 39  ? 8.830   6.677   40.733  1.00 24.85 39  A 1 
ATOM 309  C CB    . GLU A 1 39  ? 10.026  7.144   38.078  1.00 26.97 39  A 1 
ATOM 310  C CG    . GLU A 1 39  ? 10.254  7.342   36.577  1.00 24.13 39  A 1 
ATOM 311  C CD    . GLU A 1 39  ? 11.383  8.329   36.268  1.00 22.46 39  A 1 
ATOM 312  O OE1   . GLU A 1 39  ? 12.134  8.067   35.300  1.00 21.94 39  A 1 
ATOM 313  O OE2   . GLU A 1 39  ? 11.490  9.344   36.983  1.00 22.07 39  A 1 
ATOM 314  N N     . ALA A 1 40  ? 8.579   4.535   40.057  1.00 26.86 40  A 1 
ATOM 315  C CA    . ALA A 1 40  ? 8.683   3.997   41.390  1.00 27.01 40  A 1 
ATOM 316  C C     . ALA A 1 40  ? 10.151  4.157   41.787  1.00 26.12 40  A 1 
ATOM 317  O O     . ALA A 1 40  ? 10.964  3.270   41.544  1.00 24.63 40  A 1 
ATOM 318  C CB    . ALA A 1 40  ? 8.187   2.550   41.402  1.00 25.78 40  A 1 
ATOM 319  N N     . VAL A 1 41  ? 10.469  5.320   42.348  1.00 28.10 41  A 1 
ATOM 320  C CA    . VAL A 1 41  ? 11.760  5.616   42.969  1.00 29.58 41  A 1 
ATOM 321  C C     . VAL A 1 41  ? 11.843  4.726   44.190  1.00 28.62 41  A 1 
ATOM 322  O O     . VAL A 1 41  ? 11.503  5.101   45.306  1.00 26.87 41  A 1 
ATOM 323  C CB    . VAL A 1 41  ? 11.914  7.111   43.301  1.00 27.86 41  A 1 
ATOM 324  C CG1   . VAL A 1 41  ? 13.351  7.399   43.769  1.00 25.20 41  A 1 
ATOM 325  C CG2   . VAL A 1 41  ? 11.633  8.004   42.096  1.00 27.67 41  A 1 
ATOM 326  N N     . GLY A 1 42  ? 12.214  3.474   43.927  1.00 29.01 42  A 1 
ATOM 327  C CA    . GLY A 1 42  ? 12.584  2.577   44.996  1.00 28.86 42  A 1 
ATOM 328  C C     . GLY A 1 42  ? 13.730  3.207   45.792  1.00 28.49 42  A 1 
ATOM 329  O O     . GLY A 1 42  ? 14.546  3.928   45.233  1.00 26.62 42  A 1 
ATOM 330  N N     . ARG A 1 43  ? 13.790  2.920   47.082  1.00 25.41 43  A 1 
ATOM 331  C CA    . ARG A 1 43  ? 14.791  3.502   48.001  1.00 28.23 43  A 1 
ATOM 332  C C     . ARG A 1 43  ? 16.241  3.444   47.508  1.00 27.49 43  A 1 
ATOM 333  O O     . ARG A 1 43  ? 17.032  4.294   47.890  1.00 25.21 43  A 1 
ATOM 334  C CB    . ARG A 1 43  ? 14.728  2.775   49.355  1.00 26.55 43  A 1 
ATOM 335  C CG    . ARG A 1 43  ? 13.675  3.344   50.307  1.00 23.74 43  A 1 
ATOM 336  C CD    . ARG A 1 43  ? 13.798  2.635   51.650  1.00 21.20 43  A 1 
ATOM 337  N NE    . ARG A 1 43  ? 12.911  3.223   52.660  1.00 19.97 43  A 1 
ATOM 338  C CZ    . ARG A 1 43  ? 12.801  2.824   53.930  1.00 17.08 43  A 1 
ATOM 339  N NH1   . ARG A 1 43  ? 13.479  1.809   54.374  1.00 17.43 43  A 1 
ATOM 340  N NH2   . ARG A 1 43  ? 12.010  3.437   54.745  1.00 17.01 43  A 1 
ATOM 341  N N     . GLU A 1 44  ? 16.575  2.446   46.702  1.00 34.00 44  A 1 
ATOM 342  C CA    . GLU A 1 44  ? 17.943  2.216   46.210  1.00 37.07 44  A 1 
ATOM 343  C C     . GLU A 1 44  ? 18.249  2.913   44.864  1.00 37.38 44  A 1 
ATOM 344  O O     . GLU A 1 44  ? 19.234  2.584   44.218  1.00 34.89 44  A 1 
ATOM 345  C CB    . GLU A 1 44  ? 18.241  0.719   46.169  1.00 34.34 44  A 1 
ATOM 346  C CG    . GLU A 1 44  ? 18.243  0.100   47.575  1.00 30.96 44  A 1 
ATOM 347  C CD    . GLU A 1 44  ? 18.686  -1.365  47.604  1.00 27.10 44  A 1 
ATOM 348  O OE1   . GLU A 1 44  ? 19.002  -1.827  48.725  1.00 24.90 44  A 1 
ATOM 349  O OE2   . GLU A 1 44  ? 18.668  -2.014  46.538  1.00 24.44 44  A 1 
ATOM 350  N N     . GLY A 1 45  ? 17.420  3.873   44.419  1.00 35.52 45  A 1 
ATOM 351  C CA    . GLY A 1 45  ? 17.712  4.642   43.203  1.00 35.06 45  A 1 
ATOM 352  C C     . GLY A 1 45  ? 17.661  3.843   41.901  1.00 34.77 45  A 1 
ATOM 353  O O     . GLY A 1 45  ? 18.238  4.256   40.897  1.00 32.99 45  A 1 
ATOM 354  N N     . CYS A 1 46  ? 17.009  2.682   41.908  1.00 48.72 46  A 1 
ATOM 355  C CA    . CYS A 1 46  ? 16.881  1.848   40.723  1.00 47.53 46  A 1 
ATOM 356  C C     . CYS A 1 46  ? 15.687  2.326   39.888  1.00 45.75 46  A 1 
ATOM 357  O O     . CYS A 1 46  ? 14.543  2.037   40.219  1.00 43.94 46  A 1 
ATOM 358  C CB    . CYS A 1 46  ? 16.788  0.380   41.156  1.00 44.71 46  A 1 
ATOM 359  S SG    . CYS A 1 46  ? 17.435  -0.713  39.850  1.00 40.30 46  A 1 
ATOM 360  N N     . TRP A 1 47  ? 15.952  3.055   38.786  1.00 53.48 47  A 1 
ATOM 361  C CA    . TRP A 1 47  ? 14.957  3.569   37.827  1.00 50.38 47  A 1 
ATOM 362  C C     . TRP A 1 47  ? 14.458  2.478   36.860  1.00 50.12 47  A 1 
ATOM 363  O O     . TRP A 1 47  ? 14.056  2.745   35.722  1.00 46.71 47  A 1 
ATOM 364  C CB    . TRP A 1 47  ? 15.544  4.753   37.061  1.00 46.17 47  A 1 
ATOM 365  C CG    . TRP A 1 47  ? 16.070  5.874   37.905  1.00 42.06 47  A 1 
ATOM 366  C CD1   . TRP A 1 47  ? 17.267  5.907   38.503  1.00 37.40 47  A 1 
ATOM 367  C CD2   . TRP A 1 47  ? 15.420  7.138   38.248  1.00 41.71 47  A 1 
ATOM 368  N NE1   . TRP A 1 47  ? 17.419  7.096   39.213  1.00 33.01 47  A 1 
ATOM 369  C CE2   . TRP A 1 47  ? 16.302  7.871   39.072  1.00 37.33 47  A 1 
ATOM 370  C CE3   . TRP A 1 47  ? 14.175  7.709   37.927  1.00 39.75 47  A 1 
ATOM 371  C CZ2   . TRP A 1 47  ? 15.962  9.155   39.572  1.00 40.51 47  A 1 
ATOM 372  C CZ3   . TRP A 1 47  ? 13.834  8.993   38.423  1.00 39.17 47  A 1 
ATOM 373  C CH2   . TRP A 1 47  ? 14.716  9.694   39.230  1.00 41.24 47  A 1 
ATOM 374  N N     . ALA A 1 48  ? 14.555  1.210   37.271  1.00 57.51 48  A 1 
ATOM 375  C CA    . ALA A 1 48  ? 14.231  0.100   36.398  1.00 58.83 48  A 1 
ATOM 376  C C     . ALA A 1 48  ? 12.757  0.149   35.987  1.00 60.09 48  A 1 
ATOM 377  O O     . ALA A 1 48  ? 11.865  0.048   36.831  1.00 58.29 48  A 1 
ATOM 378  C CB    . ALA A 1 48  ? 14.593  -1.216  37.089  1.00 54.77 48  A 1 
ATOM 379  N N     . ARG A 1 49  ? 12.500  0.249   34.678  1.00 68.19 49  A 1 
ATOM 380  C CA    . ARG A 1 49  ? 11.145  0.177   34.126  1.00 69.05 49  A 1 
ATOM 381  C C     . ARG A 1 49  ? 10.492  -1.133  34.548  1.00 71.15 49  A 1 
ATOM 382  O O     . ARG A 1 49  ? 11.081  -2.205  34.420  1.00 66.89 49  A 1 
ATOM 383  C CB    . ARG A 1 49  ? 11.191  0.349   32.606  1.00 65.17 49  A 1 
ATOM 384  C CG    . ARG A 1 49  ? 9.793   0.330   31.978  1.00 59.09 49  A 1 
ATOM 385  C CD    . ARG A 1 49  ? 9.841   0.715   30.503  1.00 60.23 49  A 1 
ATOM 386  N NE    . ARG A 1 49  ? 8.542   0.486   29.855  1.00 55.35 49  A 1 
ATOM 387  C CZ    . ARG A 1 49  ? 8.037   1.110   28.803  1.00 47.83 49  A 1 
ATOM 388  N NH1   . ARG A 1 49  ? 8.668   2.086   28.214  1.00 46.79 49  A 1 
ATOM 389  N NH2   . ARG A 1 49  ? 6.897   0.744   28.322  1.00 48.36 49  A 1 
ATOM 390  N N     . LEU A 1 50  ? 9.254   -1.055  35.020  1.00 71.55 50  A 1 
ATOM 391  C CA    . LEU A 1 50  ? 8.484   -2.236  35.403  1.00 72.07 50  A 1 
ATOM 392  C C     . LEU A 1 50  ? 8.132   -3.072  34.172  1.00 74.24 50  A 1 
ATOM 393  O O     . LEU A 1 50  ? 8.031   -2.574  33.055  1.00 71.10 50  A 1 
ATOM 394  C CB    . LEU A 1 50  ? 7.248   -1.825  36.201  1.00 66.98 50  A 1 
ATOM 395  C CG    . LEU A 1 50  ? 7.548   -1.206  37.579  1.00 63.56 50  A 1 
ATOM 396  C CD1   . LEU A 1 50  ? 6.248   -0.750  38.241  1.00 59.86 50  A 1 
ATOM 397  C CD2   . LEU A 1 50  ? 8.234   -2.192  38.523  1.00 62.06 50  A 1 
ATOM 398  N N     . CYS A 1 51  ? 7.941   -4.372  34.385  1.00 75.59 51  A 1 
ATOM 399  C CA    . CYS A 1 51  ? 7.498   -5.298  33.351  1.00 74.30 51  A 1 
ATOM 400  C C     . CYS A 1 51  ? 6.110   -4.899  32.841  1.00 73.28 51  A 1 
ATOM 401  O O     . CYS A 1 51  ? 5.166   -4.843  33.627  1.00 67.84 51  A 1 
ATOM 402  C CB    . CYS A 1 51  ? 7.494   -6.707  33.952  1.00 72.53 51  A 1 
ATOM 403  S SG    . CYS A 1 51  ? 6.791   -7.936  32.819  1.00 70.95 51  A 1 
ATOM 404  N N     . ASP A 1 52  ? 5.963   -4.738  31.530  1.00 80.13 52  A 1 
ATOM 405  C CA    . ASP A 1 52  ? 4.689   -4.398  30.901  1.00 77.75 52  A 1 
ATOM 406  C C     . ASP A 1 52  ? 3.647   -5.533  31.027  1.00 77.45 52  A 1 
ATOM 407  O O     . ASP A 1 52  ? 2.447   -5.285  30.943  1.00 71.98 52  A 1 
ATOM 408  C CB    . ASP A 1 52  ? 4.927   -4.046  29.421  1.00 74.77 52  A 1 
ATOM 409  C CG    . ASP A 1 52  ? 5.847   -2.826  29.186  1.00 73.80 52  A 1 
ATOM 410  O OD1   . ASP A 1 52  ? 5.758   -1.833  29.936  1.00 68.40 52  A 1 
ATOM 411  O OD2   . ASP A 1 52  ? 6.654   -2.882  28.236  1.00 70.71 52  A 1 
ATOM 412  N N     . GLY A 1 53  ? 4.078   -6.776  31.253  1.00 76.03 53  A 1 
ATOM 413  C CA    . GLY A 1 53  ? 3.203   -7.932  31.431  1.00 73.67 53  A 1 
ATOM 414  C C     . GLY A 1 53  ? 2.572   -8.044  32.819  1.00 74.47 53  A 1 
ATOM 415  O O     . GLY A 1 53  ? 1.369   -8.287  32.937  1.00 70.60 53  A 1 
ATOM 416  N N     . CYS A 1 54  ? 3.369   -7.905  33.889  1.00 75.81 54  A 1 
ATOM 417  C CA    . CYS A 1 54  ? 2.884   -8.065  35.262  1.00 75.61 54  A 1 
ATOM 418  C C     . CYS A 1 54  ? 2.815   -6.765  36.069  1.00 75.82 54  A 1 
ATOM 419  O O     . CYS A 1 54  ? 2.212   -6.757  37.140  1.00 68.21 54  A 1 
ATOM 420  C CB    . CYS A 1 54  ? 3.726   -9.126  35.982  1.00 72.11 54  A 1 
ATOM 421  S SG    . CYS A 1 54  ? 5.441   -8.558  36.236  1.00 74.76 54  A 1 
ATOM 422  N N     . CYS A 1 55  ? 3.434   -5.686  35.597  1.00 73.09 55  A 1 
ATOM 423  C CA    . CYS A 1 55  ? 3.469   -4.361  36.221  1.00 70.47 55  A 1 
ATOM 424  C C     . CYS A 1 55  ? 3.940   -4.351  37.694  1.00 72.59 55  A 1 
ATOM 425  O O     . CYS A 1 55  ? 3.634   -3.420  38.435  1.00 65.71 55  A 1 
ATOM 426  C CB    . CYS A 1 55  ? 2.119   -3.655  36.013  1.00 66.94 55  A 1 
ATOM 427  S SG    . CYS A 1 55  ? 1.699   -3.577  34.237  1.00 61.83 55  A 1 
ATOM 428  N N     . THR A 1 56  ? 4.659   -5.384  38.122  1.00 69.11 56  A 1 
ATOM 429  C CA    . THR A 1 56  ? 5.025   -5.555  39.536  1.00 69.57 56  A 1 
ATOM 430  C C     . THR A 1 56  ? 6.524   -5.702  39.786  1.00 72.35 56  A 1 
ATOM 431  O O     . THR A 1 56  ? 7.013   -5.319  40.850  1.00 67.40 56  A 1 
ATOM 432  C CB    . THR A 1 56  ? 4.321   -6.772  40.157  1.00 66.10 56  A 1 
ATOM 433  O OG1   . THR A 1 56  ? 4.504   -7.926  39.365  1.00 61.97 56  A 1 
ATOM 434  C CG2   . THR A 1 56  ? 2.825   -6.562  40.323  1.00 63.48 56  A 1 
ATOM 435  N N     . VAL A 1 57  ? 7.250   -6.272  38.818  1.00 75.12 57  A 1 
ATOM 436  C CA    . VAL A 1 57  ? 8.693   -6.508  38.946  1.00 74.62 57  A 1 
ATOM 437  C C     . VAL A 1 57  ? 9.464   -5.772  37.854  1.00 76.17 57  A 1 
ATOM 438  O O     . VAL A 1 57  ? 8.921   -5.563  36.767  1.00 73.38 57  A 1 
ATOM 439  C CB    . VAL A 1 57  ? 9.034   -8.007  38.958  1.00 70.71 57  A 1 
ATOM 440  C CG1   . VAL A 1 57  ? 8.431   -8.701  40.185  1.00 63.58 57  A 1 
ATOM 441  C CG2   . VAL A 1 57  ? 8.568   -8.741  37.715  1.00 68.83 57  A 1 
ATOM 442  N N     . PRO A 1 58  ? 10.734  -5.387  38.115  1.00 69.18 58  A 1 
ATOM 443  C CA    . PRO A 1 58  ? 11.571  -4.762  37.103  1.00 68.73 58  A 1 
ATOM 444  C C     . PRO A 1 58  ? 11.731  -5.636  35.858  1.00 68.73 58  A 1 
ATOM 445  O O     . PRO A 1 58  ? 11.872  -6.861  35.949  1.00 69.38 58  A 1 
ATOM 446  C CB    . PRO A 1 58  ? 12.911  -4.490  37.781  1.00 68.04 58  A 1 
ATOM 447  C CG    . PRO A 1 58  ? 12.560  -4.407  39.255  1.00 66.35 58  A 1 
ATOM 448  C CD    . PRO A 1 58  ? 11.427  -5.430  39.383  1.00 73.13 58  A 1 
ATOM 449  N N     . SER A 1 59  ? 11.738  -4.997  34.679  1.00 72.18 59  A 1 
ATOM 450  C CA    . SER A 1 59  ? 12.039  -5.662  33.420  1.00 71.08 59  A 1 
ATOM 451  C C     . SER A 1 59  ? 13.519  -6.051  33.335  1.00 69.73 59  A 1 
ATOM 452  O O     . SER A 1 59  ? 14.397  -5.368  33.865  1.00 68.51 59  A 1 
ATOM 453  C CB    . SER A 1 59  ? 11.624  -4.785  32.237  1.00 69.85 59  A 1 
ATOM 454  O OG    . SER A 1 59  ? 12.253  -3.522  32.298  1.00 64.36 59  A 1 
ATOM 455  N N     . VAL A 1 60  ? 13.784  -7.176  32.653  1.00 77.02 60  A 1 
ATOM 456  C CA    . VAL A 1 60  ? 15.153  -7.664  32.412  1.00 76.03 60  A 1 
ATOM 457  C C     . VAL A 1 60  ? 15.462  -7.825  30.929  1.00 76.16 60  A 1 
ATOM 458  O O     . VAL A 1 60  ? 16.630  -7.838  30.553  1.00 73.62 60  A 1 
ATOM 459  C CB    . VAL A 1 60  ? 15.445  -8.977  33.159  1.00 74.63 60  A 1 
ATOM 460  C CG1   . VAL A 1 60  ? 15.332  -8.774  34.680  1.00 65.85 60  A 1 
ATOM 461  C CG2   . VAL A 1 60  ? 14.527  -10.120 32.748  1.00 71.04 60  A 1 
ATOM 462  N N     . VAL A 1 61  ? 14.435  -7.922  30.086  1.00 77.92 61  A 1 
ATOM 463  C CA    . VAL A 1 61  ? 14.572  -8.003  28.634  1.00 77.33 61  A 1 
ATOM 464  C C     . VAL A 1 61  ? 13.600  -7.049  27.951  1.00 77.61 61  A 1 
ATOM 465  O O     . VAL A 1 61  ? 12.528  -6.763  28.480  1.00 76.48 61  A 1 
ATOM 466  C CB    . VAL A 1 61  ? 14.394  -9.428  28.093  1.00 75.68 61  A 1 
ATOM 467  C CG1   . VAL A 1 61  ? 15.449  -10.386 28.656  1.00 64.26 61  A 1 
ATOM 468  C CG2   . VAL A 1 61  ? 13.008  -10.022 28.373  1.00 69.20 61  A 1 
ATOM 469  N N     . TYR A 1 62  ? 13.976  -6.574  26.759  1.00 72.63 62  A 1 
ATOM 470  C CA    . TYR A 1 62  ? 13.094  -5.893  25.828  1.00 70.84 62  A 1 
ATOM 471  C C     . TYR A 1 62  ? 12.844  -6.790  24.620  1.00 70.66 62  A 1 
ATOM 472  O O     . TYR A 1 62  ? 13.793  -7.230  23.970  1.00 67.70 62  A 1 
ATOM 473  C CB    . TYR A 1 62  ? 13.713  -4.557  25.418  1.00 68.82 62  A 1 
ATOM 474  C CG    . TYR A 1 62  ? 12.896  -3.803  24.393  1.00 66.04 62  A 1 
ATOM 475  C CD1   . TYR A 1 62  ? 13.363  -3.657  23.065  1.00 63.42 62  A 1 
ATOM 476  C CD2   . TYR A 1 62  ? 11.661  -3.249  24.748  1.00 64.60 62  A 1 
ATOM 477  C CE1   . TYR A 1 62  ? 12.608  -2.964  22.120  1.00 59.62 62  A 1 
ATOM 478  C CE2   . TYR A 1 62  ? 10.889  -2.552  23.814  1.00 62.33 62  A 1 
ATOM 479  C CZ    . TYR A 1 62  ? 11.367  -2.394  22.492  1.00 67.34 62  A 1 
ATOM 480  O OH    . TYR A 1 62  ? 10.617  -1.707  21.586  1.00 66.20 62  A 1 
ATOM 481  N N     . CYS A 1 63  ? 11.578  -7.094  24.334  1.00 75.77 63  A 1 
ATOM 482  C CA    . CYS A 1 63  ? 11.176  -7.831  23.142  1.00 74.92 63  A 1 
ATOM 483  C C     . CYS A 1 63  ? 10.829  -6.846  22.024  1.00 74.08 63  A 1 
ATOM 484  O O     . CYS A 1 63  ? 9.866   -6.093  22.146  1.00 71.91 63  A 1 
ATOM 485  C CB    . CYS A 1 63  ? 10.004  -8.751  23.474  1.00 73.96 63  A 1 
ATOM 486  S SG    . CYS A 1 63  ? 9.530   -9.683  21.985  1.00 71.23 63  A 1 
ATOM 487  N N     . ARG A 1 64  ? 11.573  -6.873  20.921  1.00 72.06 64  A 1 
ATOM 488  C CA    . ARG A 1 64  ? 11.348  -5.947  19.801  1.00 68.41 64  A 1 
ATOM 489  C C     . ARG A 1 64  ? 10.026  -6.193  19.079  1.00 65.20 64  A 1 
ATOM 490  O O     . ARG A 1 64  ? 9.319   -5.251  18.748  1.00 60.03 64  A 1 
ATOM 491  C CB    . ARG A 1 64  ? 12.491  -6.035  18.788  1.00 64.39 64  A 1 
ATOM 492  C CG    . ARG A 1 64  ? 13.834  -5.618  19.378  1.00 60.28 64  A 1 
ATOM 493  C CD    . ARG A 1 64  ? 14.878  -5.605  18.261  1.00 59.63 64  A 1 
ATOM 494  N NE    . ARG A 1 64  ? 16.226  -5.483  18.792  1.00 52.01 64  A 1 
ATOM 495  C CZ    . ARG A 1 64  ? 17.235  -4.854  18.227  1.00 47.23 64  A 1 
ATOM 496  N NH1   . ARG A 1 64  ? 17.087  -4.152  17.147  1.00 44.76 64  A 1 
ATOM 497  N NH2   . ARG A 1 64  ? 18.417  -4.928  18.736  1.00 44.88 64  A 1 
ATOM 498  N N     . ALA A 1 65  ? 9.706   -7.465  18.832  1.00 74.57 65  A 1 
ATOM 499  C CA    . ALA A 1 65  ? 8.489   -7.834  18.125  1.00 72.63 65  A 1 
ATOM 500  C C     . ALA A 1 65  ? 7.223   -7.416  18.879  1.00 72.47 65  A 1 
ATOM 501  O O     . ALA A 1 65  ? 6.260   -6.940  18.272  1.00 66.45 65  A 1 
ATOM 502  C CB    . ALA A 1 65  ? 8.517   -9.343  17.868  1.00 68.95 65  A 1 
ATOM 503  N N     . ASP A 1 66  ? 7.243   -7.536  20.206  1.00 73.06 66  A 1 
ATOM 504  C CA    . ASP A 1 66  ? 6.129   -7.161  21.075  1.00 71.22 66  A 1 
ATOM 505  C C     . ASP A 1 66  ? 6.194   -5.695  21.535  1.00 71.35 66  A 1 
ATOM 506  O O     . ASP A 1 66  ? 5.229   -5.196  22.108  1.00 67.99 66  A 1 
ATOM 507  C CB    . ASP A 1 66  ? 6.083   -8.116  22.281  1.00 68.53 66  A 1 
ATOM 508  C CG    . ASP A 1 66  ? 5.801   -9.558  21.881  1.00 66.34 66  A 1 
ATOM 509  O OD1   . ASP A 1 66  ? 5.188   -9.801  20.821  1.00 63.26 66  A 1 
ATOM 510  O OD2   . ASP A 1 66  ? 6.119   -10.491 22.650  1.00 63.97 66  A 1 
ATOM 511  N N     . SER A 1 67  ? 7.309   -5.012  21.283  1.00 70.99 67  A 1 
ATOM 512  C CA    . SER A 1 67  ? 7.598   -3.671  21.802  1.00 70.67 67  A 1 
ATOM 513  C C     . SER A 1 67  ? 7.368   -3.579  23.317  1.00 72.29 67  A 1 
ATOM 514  O O     . SER A 1 67  ? 6.772   -2.622  23.808  1.00 68.10 67  A 1 
ATOM 515  C CB    . SER A 1 67  ? 6.835   -2.600  21.019  1.00 67.52 67  A 1 
ATOM 516  O OG    . SER A 1 67  ? 7.146   -2.672  19.629  1.00 62.82 67  A 1 
ATOM 517  N N     . ALA A 1 68  ? 7.788   -4.615  24.053  1.00 73.80 68  A 1 
ATOM 518  C CA    . ALA A 1 68  ? 7.463   -4.780  25.461  1.00 74.41 68  A 1 
ATOM 519  C C     . ALA A 1 68  ? 8.702   -5.034  26.327  1.00 74.75 68  A 1 
ATOM 520  O O     . ALA A 1 68  ? 9.562   -5.852  25.995  1.00 72.90 68  A 1 
ATOM 521  C CB    . ALA A 1 68  ? 6.429   -5.911  25.611  1.00 71.66 68  A 1 
ATOM 522  N N     . TYR A 1 69  ? 8.739   -4.373  27.471  1.00 73.76 69  A 1 
ATOM 523  C CA    . TYR A 1 69  ? 9.694   -4.628  28.537  1.00 72.04 69  A 1 
ATOM 524  C C     . TYR A 1 69  ? 9.167   -5.736  29.434  1.00 72.87 69  A 1 
ATOM 525  O O     . TYR A 1 69  ? 8.097   -5.612  30.025  1.00 70.42 69  A 1 
ATOM 526  C CB    . TYR A 1 69  ? 9.945   -3.356  29.330  1.00 71.28 69  A 1 
ATOM 527  C CG    . TYR A 1 69  ? 10.670  -2.295  28.541  1.00 69.80 69  A 1 
ATOM 528  C CD1   . TYR A 1 69  ? 12.064  -2.262  28.544  1.00 64.46 69  A 1 
ATOM 529  C CD2   . TYR A 1 69  ? 9.952   -1.341  27.804  1.00 66.60 69  A 1 
ATOM 530  C CE1   . TYR A 1 69  ? 12.761  -1.274  27.828  1.00 62.93 69  A 1 
ATOM 531  C CE2   . TYR A 1 69  ? 10.634  -0.359  27.076  1.00 63.82 69  A 1 
ATOM 532  C CZ    . TYR A 1 69  ? 12.040  -0.323  27.097  1.00 72.43 69  A 1 
ATOM 533  O OH    . TYR A 1 69  ? 12.724  0.638   26.399  1.00 70.55 69  A 1 
ATOM 534  N N     . LEU A 1 70  ? 9.908   -6.841  29.557  1.00 75.81 70  A 1 
ATOM 535  C CA    . LEU A 1 70  ? 9.458   -8.033  30.257  1.00 74.52 70  A 1 
ATOM 536  C C     . LEU A 1 70  ? 10.425  -8.423  31.381  1.00 74.88 70  A 1 
ATOM 537  O O     . LEU A 1 70  ? 11.649  -8.348  31.251  1.00 72.97 70  A 1 
ATOM 538  C CB    . LEU A 1 70  ? 9.255   -9.176  29.252  1.00 71.73 70  A 1 
ATOM 539  C CG    . LEU A 1 70  ? 8.232   -8.887  28.126  1.00 72.92 70  A 1 
ATOM 540  C CD1   . LEU A 1 70  ? 8.199   -10.049 27.141  1.00 69.68 70  A 1 
ATOM 541  C CD2   . LEU A 1 70  ? 6.821   -8.671  28.664  1.00 70.60 70  A 1 
ATOM 542  N N     . CYS A 1 71  ? 9.858   -8.895  32.512  1.00 79.48 71  A 1 
ATOM 543  C CA    . CYS A 1 71  ? 10.629  -9.603  33.522  1.00 78.58 71  A 1 
ATOM 544  C C     . CYS A 1 71  ? 10.929  -11.033 33.049  1.00 78.20 71  A 1 
ATOM 545  O O     . CYS A 1 71  ? 10.259  -11.561 32.167  1.00 74.70 71  A 1 
ATOM 546  C CB    . CYS A 1 71  ? 9.886   -9.579  34.854  1.00 76.14 71  A 1 
ATOM 547  S SG    . CYS A 1 71  ? 8.423   -10.669 34.852  1.00 74.01 71  A 1 
ATOM 548  N N     . ALA A 1 72  ? 11.890  -11.705 33.692  1.00 78.74 72  A 1 
ATOM 549  C CA    . ALA A 1 72  ? 12.282  -13.061 33.327  1.00 77.23 72  A 1 
ATOM 550  C C     . ALA A 1 72  ? 11.118  -14.072 33.319  1.00 78.10 72  A 1 
ATOM 551  O O     . ALA A 1 72  ? 11.050  -14.936 32.450  1.00 75.39 72  A 1 
ATOM 552  C CB    . ALA A 1 72  ? 13.381  -13.520 34.291  1.00 75.89 72  A 1 
ATOM 553  N N     . SER A 1 73  ? 10.179  -13.945 34.246  1.00 77.97 73  A 1 
ATOM 554  C CA    . SER A 1 73  ? 9.001   -14.818 34.313  1.00 77.67 73  A 1 
ATOM 555  C C     . SER A 1 73  ? 8.019   -14.565 33.170  1.00 78.54 73  A 1 
ATOM 556  O O     . SER A 1 73  ? 7.564   -15.515 32.541  1.00 76.59 73  A 1 
ATOM 557  C CB    . SER A 1 73  ? 8.296   -14.641 35.658  1.00 76.28 73  A 1 
ATOM 558  O OG    . SER A 1 73  ? 7.221   -15.563 35.778  1.00 66.74 73  A 1 
ATOM 559  N N     . CYS A 1 74  ? 7.709   -13.300 32.873  1.00 75.35 74  A 1 
ATOM 560  C CA    . CYS A 1 74  ? 6.811   -12.946 31.776  1.00 74.68 74  A 1 
ATOM 561  C C     . CYS A 1 74  ? 7.435   -13.253 30.409  1.00 74.48 74  A 1 
ATOM 562  O O     . CYS A 1 74  ? 6.745   -13.791 29.550  1.00 71.53 74  A 1 
ATOM 563  C CB    . CYS A 1 74  ? 6.403   -11.476 31.882  1.00 73.93 74  A 1 
ATOM 564  S SG    . CYS A 1 74  ? 5.338   -11.207 33.343  1.00 71.69 74  A 1 
ATOM 565  N N     . ASP A 1 75  ? 8.726   -12.999 30.234  1.00 77.40 75  A 1 
ATOM 566  C CA    . ASP A 1 75  ? 9.475   -13.371 29.029  1.00 74.43 75  A 1 
ATOM 567  C C     . ASP A 1 75  ? 9.396   -14.880 28.774  1.00 73.47 75  A 1 
ATOM 568  O O     . ASP A 1 75  ? 9.003   -15.313 27.692  1.00 71.30 75  A 1 
ATOM 569  C CB    . ASP A 1 75  ? 10.935  -12.911 29.165  1.00 73.70 75  A 1 
ATOM 570  C CG    . ASP A 1 75  ? 11.796  -13.376 27.982  1.00 72.78 75  A 1 
ATOM 571  O OD1   . ASP A 1 75  ? 11.497  -12.980 26.847  1.00 67.03 75  A 1 
ATOM 572  O OD2   . ASP A 1 75  ? 12.740  -14.157 28.188  1.00 68.10 75  A 1 
ATOM 573  N N     . ALA A 1 76  ? 9.681   -15.689 29.799  1.00 75.99 76  A 1 
ATOM 574  C CA    . ALA A 1 76  ? 9.603   -17.137 29.683  1.00 74.54 76  A 1 
ATOM 575  C C     . ALA A 1 76  ? 8.188   -17.612 29.331  1.00 75.53 76  A 1 
ATOM 576  O O     . ALA A 1 76  ? 8.033   -18.458 28.453  1.00 73.67 76  A 1 
ATOM 577  C CB    . ALA A 1 76  ? 10.099  -17.774 30.981  1.00 73.57 76  A 1 
ATOM 578  N N     . GLN A 1 77  ? 7.140   -17.068 29.957  1.00 74.24 77  A 1 
ATOM 579  C CA    . GLN A 1 77  ? 5.748   -17.459 29.684  1.00 73.61 77  A 1 
ATOM 580  C C     . GLN A 1 77  ? 5.288   -17.058 28.273  1.00 74.57 77  A 1 
ATOM 581  O O     . GLN A 1 77  ? 4.688   -17.862 27.565  1.00 72.68 77  A 1 
ATOM 582  C CB    . GLN A 1 77  ? 4.816   -16.837 30.726  1.00 72.81 77  A 1 
ATOM 583  C CG    . GLN A 1 77  ? 4.940   -17.539 32.089  1.00 66.78 77  A 1 
ATOM 584  C CD    . GLN A 1 77  ? 4.058   -16.885 33.156  1.00 63.31 77  A 1 
ATOM 585  O OE1   . GLN A 1 77  ? 3.275   -15.979 32.910  1.00 56.87 77  A 1 
ATOM 586  N NE2   . GLN A 1 77  ? 4.143   -17.339 34.394  1.00 53.92 77  A 1 
ATOM 587  N N     . ILE A 1 78  ? 5.582   -15.823 27.864  1.00 74.08 78  A 1 
ATOM 588  C CA    . ILE A 1 78  ? 5.143   -15.276 26.578  1.00 72.55 78  A 1 
ATOM 589  C C     . ILE A 1 78  ? 5.871   -15.964 25.416  1.00 71.67 78  A 1 
ATOM 590  O O     . ILE A 1 78  ? 5.244   -16.366 24.442  1.00 68.67 78  A 1 
ATOM 591  C CB    . ILE A 1 78  ? 5.327   -13.743 26.582  1.00 70.64 78  A 1 
ATOM 592  C CG1   . ILE A 1 78  ? 4.274   -13.100 27.516  1.00 68.40 78  A 1 
ATOM 593  C CG2   . ILE A 1 78  ? 5.223   -13.144 25.179  1.00 68.35 78  A 1 
ATOM 594  C CD1   . ILE A 1 78  ? 4.502   -11.608 27.786  1.00 62.57 78  A 1 
ATOM 595  N N     . HIS A 1 79  ? 7.184   -16.129 25.530  1.00 75.21 79  A 1 
ATOM 596  C CA    . HIS A 1 79  ? 8.020   -16.671 24.456  1.00 73.20 79  A 1 
ATOM 597  C C     . HIS A 1 79  ? 8.122   -18.201 24.455  1.00 71.28 79  A 1 
ATOM 598  O O     . HIS A 1 79  ? 8.566   -18.769 23.459  1.00 65.02 79  A 1 
ATOM 599  C CB    . HIS A 1 79  ? 9.391   -15.988 24.483  1.00 71.82 79  A 1 
ATOM 600  C CG    . HIS A 1 79  ? 9.303   -14.509 24.222  1.00 74.90 79  A 1 
ATOM 601  N ND1   . HIS A 1 79  ? 9.577   -13.510 25.124  1.00 66.51 79  A 1 
ATOM 602  C CD2   . HIS A 1 79  ? 8.916   -13.900 23.067  1.00 69.07 79  A 1 
ATOM 603  C CE1   . HIS A 1 79  ? 9.360   -12.332 24.530  1.00 71.25 79  A 1 
ATOM 604  N NE2   . HIS A 1 79  ? 8.949   -12.526 23.275  1.00 72.62 79  A 1 
ATOM 605  N N     . ALA A 1 80  ? 7.661   -18.875 25.497  1.00 74.29 80  A 1 
ATOM 606  C CA    . ALA A 1 80  ? 7.467   -20.322 25.466  1.00 71.91 80  A 1 
ATOM 607  C C     . ALA A 1 80  ? 6.096   -20.753 24.906  1.00 70.66 80  A 1 
ATOM 608  O O     . ALA A 1 80  ? 5.871   -21.944 24.711  1.00 65.24 80  A 1 
ATOM 609  C CB    . ALA A 1 80  ? 7.700   -20.903 26.861  1.00 69.34 80  A 1 
ATOM 610  N N     . ALA A 1 81  ? 5.187   -19.796 24.642  1.00 70.53 81  A 1 
ATOM 611  C CA    . ALA A 1 81  ? 3.818   -20.102 24.228  1.00 68.48 81  A 1 
ATOM 612  C C     . ALA A 1 81  ? 3.743   -20.838 22.883  1.00 68.95 81  A 1 
ATOM 613  O O     . ALA A 1 81  ? 2.923   -21.750 22.714  1.00 63.24 81  A 1 
ATOM 614  C CB    . ALA A 1 81  ? 3.025   -18.799 24.187  1.00 63.45 81  A 1 
ATOM 615  N N     . ASN A 1 82  ? 4.590   -20.463 21.924  1.00 64.30 82  A 1 
ATOM 616  C CA    . ASN A 1 82  ? 4.690   -21.119 20.627  1.00 64.13 82  A 1 
ATOM 617  C C     . ASN A 1 82  ? 6.057   -20.894 19.967  1.00 65.92 82  A 1 
ATOM 618  O O     . ASN A 1 82  ? 6.866   -20.060 20.382  1.00 61.19 82  A 1 
ATOM 619  C CB    . ASN A 1 82  ? 3.514   -20.673 19.742  1.00 58.36 82  A 1 
ATOM 620  C CG    . ASN A 1 82  ? 3.554   -19.191 19.416  1.00 52.07 82  A 1 
ATOM 621  O OD1   . ASN A 1 82  ? 4.517   -18.679 18.883  1.00 47.50 82  A 1 
ATOM 622  N ND2   . ASN A 1 82  ? 2.500   -18.466 19.725  1.00 46.85 82  A 1 
ATOM 623  N N     . ARG A 1 83  ? 6.309   -21.637 18.885  1.00 56.55 83  A 1 
ATOM 624  C CA    . ARG A 1 83  ? 7.583   -21.574 18.149  1.00 56.66 83  A 1 
ATOM 625  C C     . ARG A 1 83  ? 7.847   -20.216 17.491  1.00 56.80 83  A 1 
ATOM 626  O O     . ARG A 1 83  ? 9.006   -19.853 17.303  1.00 53.79 83  A 1 
ATOM 627  C CB    . ARG A 1 83  ? 7.588   -22.712 17.112  1.00 52.14 83  A 1 
ATOM 628  C CG    . ARG A 1 83  ? 8.947   -22.887 16.443  1.00 47.28 83  A 1 
ATOM 629  C CD    . ARG A 1 83  ? 8.896   -24.079 15.494  1.00 43.26 83  A 1 
ATOM 630  N NE    . ARG A 1 83  ? 10.181  -24.281 14.810  1.00 36.93 83  A 1 
ATOM 631  C CZ    . ARG A 1 83  ? 10.409  -25.178 13.872  1.00 30.68 83  A 1 
ATOM 632  N NH1   . ARG A 1 83  ? 9.481   -25.988 13.460  1.00 28.67 83  A 1 
ATOM 633  N NH2   . ARG A 1 83  ? 11.586  -25.277 13.326  1.00 28.24 83  A 1 
ATOM 634  N N     . VAL A 1 84  ? 6.812   -19.485 17.115  1.00 61.40 84  A 1 
ATOM 635  C CA    . VAL A 1 84  ? 6.950   -18.158 16.507  1.00 61.94 84  A 1 
ATOM 636  C C     . VAL A 1 84  ? 7.371   -17.135 17.564  1.00 64.20 84  A 1 
ATOM 637  O O     . VAL A 1 84  ? 8.360   -16.435 17.374  1.00 61.37 84  A 1 
ATOM 638  C CB    . VAL A 1 84  ? 5.662   -17.726 15.800  1.00 56.87 84  A 1 
ATOM 639  C CG1   . VAL A 1 84  ? 5.778   -16.314 15.228  1.00 50.41 84  A 1 
ATOM 640  C CG2   . VAL A 1 84  ? 5.351   -18.693 14.656  1.00 52.95 84  A 1 
ATOM 641  N N     . ALA A 1 85  ? 6.694   -17.125 18.710  1.00 65.95 85  A 1 
ATOM 642  C CA    . ALA A 1 85  ? 7.045   -16.278 19.839  1.00 66.81 85  A 1 
ATOM 643  C C     . ALA A 1 85  ? 8.477   -16.552 20.331  1.00 67.83 85  A 1 
ATOM 644  O O     . ALA A 1 85  ? 9.216   -15.617 20.608  1.00 67.46 85  A 1 
ATOM 645  C CB    . ALA A 1 85  ? 6.011   -16.479 20.946  1.00 65.54 85  A 1 
ATOM 646  N N     . SER A 1 86  ? 8.922   -17.819 20.338  1.00 70.65 86  A 1 
ATOM 647  C CA    . SER A 1 86  ? 10.282  -18.170 20.769  1.00 70.41 86  A 1 
ATOM 648  C C     . SER A 1 86  ? 11.393  -17.577 19.888  1.00 71.70 86  A 1 
ATOM 649  O O     . SER A 1 86  ? 12.529  -17.441 20.345  1.00 69.45 86  A 1 
ATOM 650  C CB    . SER A 1 86  ? 10.445  -19.684 20.867  1.00 67.60 86  A 1 
ATOM 651  O OG    . SER A 1 86  ? 10.547  -20.306 19.597  1.00 61.55 86  A 1 
ATOM 652  N N     . ARG A 1 87  ? 11.068  -17.209 18.627  1.00 64.52 87  A 1 
ATOM 653  C CA    . ARG A 1 87  ? 12.000  -16.587 17.674  1.00 63.92 87  A 1 
ATOM 654  C C     . ARG A 1 87  ? 12.075  -15.061 17.798  1.00 65.32 87  A 1 
ATOM 655  O O     . ARG A 1 87  ? 12.882  -14.461 17.103  1.00 61.24 87  A 1 
ATOM 656  C CB    . ARG A 1 87  ? 11.609  -16.967 16.240  1.00 58.64 87  A 1 
ATOM 657  C CG    . ARG A 1 87  ? 11.807  -18.455 15.948  1.00 53.77 87  A 1 
ATOM 658  C CD    . ARG A 1 87  ? 11.299  -18.738 14.541  1.00 52.32 87  A 1 
ATOM 659  N NE    . ARG A 1 87  ? 11.505  -20.139 14.149  1.00 45.64 87  A 1 
ATOM 660  C CZ    . ARG A 1 87  ? 11.284  -20.637 12.941  1.00 41.14 87  A 1 
ATOM 661  N NH1   . ARG A 1 87  ? 10.792  -19.900 11.981  1.00 38.93 87  A 1 
ATOM 662  N NH2   . ARG A 1 87  ? 11.558  -21.873 12.678  1.00 37.67 87  A 1 
ATOM 663  N N     . HIS A 1 88  ? 11.259  -14.453 18.634  1.00 64.06 88  A 1 
ATOM 664  C CA    . HIS A 1 88  ? 11.330  -13.022 18.843  1.00 65.79 88  A 1 
ATOM 665  C C     . HIS A 1 88  ? 12.701  -12.628 19.387  1.00 66.50 88  A 1 
ATOM 666  O O     . HIS A 1 88  ? 13.188  -13.200 20.370  1.00 64.96 88  A 1 
ATOM 667  C CB    . HIS A 1 88  ? 10.215  -12.543 19.787  1.00 63.13 88  A 1 
ATOM 668  C CG    . HIS A 1 88  ? 8.830   -12.595 19.219  1.00 62.02 88  A 1 
ATOM 669  N ND1   . HIS A 1 88  ? 7.673   -12.286 19.914  1.00 56.26 88  A 1 
ATOM 670  C CD2   . HIS A 1 88  ? 8.441   -12.913 17.947  1.00 56.42 88  A 1 
ATOM 671  C CE1   . HIS A 1 88  ? 6.637   -12.401 19.081  1.00 56.01 88  A 1 
ATOM 672  N NE2   . HIS A 1 88  ? 7.063   -12.785 17.873  1.00 57.72 88  A 1 
ATOM 673  N N     . GLU A 1 89  ? 13.326  -11.639 18.749  1.00 65.21 89  A 1 
ATOM 674  C CA    . GLU A 1 89  ? 14.559  -11.071 19.267  1.00 64.57 89  A 1 
ATOM 675  C C     . GLU A 1 89  ? 14.296  -10.354 20.581  1.00 65.14 89  A 1 
ATOM 676  O O     . GLU A 1 89  ? 13.431  -9.484  20.677  1.00 62.75 89  A 1 
ATOM 677  C CB    . GLU A 1 89  ? 15.204  -10.114 18.274  1.00 60.48 89  A 1 
ATOM 678  C CG    . GLU A 1 89  ? 15.836  -10.836 17.081  1.00 54.14 89  A 1 
ATOM 679  C CD    . GLU A 1 89  ? 16.655  -9.899  16.177  1.00 51.32 89  A 1 
ATOM 680  O OE1   . GLU A 1 89  ? 17.319  -10.428 15.270  1.00 45.16 89  A 1 
ATOM 681  O OE2   . GLU A 1 89  ? 16.632  -8.665  16.419  1.00 45.84 89  A 1 
ATOM 682  N N     . ARG A 1 90  ? 15.071  -10.717 21.587  1.00 66.83 90  A 1 
ATOM 683  C CA    . ARG A 1 90  ? 15.028  -10.102 22.906  1.00 65.00 90  A 1 
ATOM 684  C C     . ARG A 1 90  ? 16.393  -9.530  23.235  1.00 63.79 90  A 1 
ATOM 685  O O     . ARG A 1 90  ? 17.408  -10.197 23.048  1.00 61.00 90  A 1 
ATOM 686  C CB    . ARG A 1 90  ? 14.590  -11.127 23.956  1.00 63.52 90  A 1 
ATOM 687  C CG    . ARG A 1 90  ? 13.103  -11.466 23.812  1.00 63.83 90  A 1 
ATOM 688  C CD    . ARG A 1 90  ? 12.796  -12.828 24.423  1.00 62.91 90  A 1 
ATOM 689  N NE    . ARG A 1 90  ? 13.233  -13.909 23.547  1.00 61.85 90  A 1 
ATOM 690  C CZ    . ARG A 1 90  ? 13.165  -15.205 23.827  1.00 59.37 90  A 1 
ATOM 691  N NH1   . ARG A 1 90  ? 12.752  -15.618 24.992  1.00 54.52 90  A 1 
ATOM 692  N NH2   . ARG A 1 90  ? 13.492  -16.090 22.935  1.00 60.27 90  A 1 
ATOM 693  N N     . VAL A 1 91  ? 16.395  -8.315  23.730  1.00 75.04 91  A 1 
ATOM 694  C CA    . VAL A 1 91  ? 17.620  -7.633  24.137  1.00 73.59 91  A 1 
ATOM 695  C C     . VAL A 1 91  ? 17.671  -7.600  25.653  1.00 73.00 91  A 1 
ATOM 696  O O     . VAL A 1 91  ? 16.702  -7.223  26.303  1.00 71.43 91  A 1 
ATOM 697  C CB    . VAL A 1 91  ? 17.730  -6.245  23.516  1.00 70.79 91  A 1 
ATOM 698  C CG1   . VAL A 1 91  ? 19.176  -5.764  23.653  1.00 61.66 91  A 1 
ATOM 699  C CG2   . VAL A 1 91  ? 17.399  -6.236  22.028  1.00 65.02 91  A 1 
ATOM 700  N N     . LEU A 1 92  ? 18.794  -8.036  26.234  1.00 70.41 92  A 1 
ATOM 701  C CA    . LEU A 1 92  ? 18.966  -8.040  27.680  1.00 68.32 92  A 1 
ATOM 702  C C     . LEU A 1 92  ? 19.184  -6.615  28.186  1.00 66.57 92  A 1 
ATOM 703  O O     . LEU A 1 92  ? 20.128  -5.945  27.768  1.00 65.23 92  A 1 
ATOM 704  C CB    . LEU A 1 92  ? 20.143  -8.954  28.053  1.00 65.92 92  A 1 
ATOM 705  C CG    . LEU A 1 92  ? 20.253  -9.219  29.567  1.00 60.83 92  A 1 
ATOM 706  C CD1   . LEU A 1 92  ? 19.221  -10.225 30.040  1.00 55.70 92  A 1 
ATOM 707  C CD2   . LEU A 1 92  ? 21.641  -9.773  29.910  1.00 57.40 92  A 1 
ATOM 708  N N     . LEU A 1 93  ? 18.350  -6.160  29.113  1.00 66.13 93  A 1 
ATOM 709  C CA    . LEU A 1 93  ? 18.487  -4.864  29.763  1.00 62.79 93  A 1 
ATOM 710  C C     . LEU A 1 93  ? 19.615  -4.951  30.790  1.00 60.93 93  A 1 
ATOM 711  O O     . LEU A 1 93  ? 19.486  -5.596  31.828  1.00 57.20 93  A 1 
ATOM 712  C CB    . LEU A 1 93  ? 17.150  -4.450  30.390  1.00 60.21 93  A 1 
ATOM 713  C CG    . LEU A 1 93  ? 15.972  -4.369  29.395  1.00 56.92 93  A 1 
ATOM 714  C CD1   . LEU A 1 93  ? 14.685  -4.085  30.145  1.00 53.41 93  A 1 
ATOM 715  C CD2   . LEU A 1 93  ? 16.169  -3.273  28.350  1.00 56.39 93  A 1 
ATOM 716  N N     . SER A 1 94  ? 20.738  -4.321  30.454  1.00 61.20 94  A 1 
ATOM 717  C CA    . SER A 1 94  ? 21.883  -4.286  31.356  1.00 58.40 94  A 1 
ATOM 718  C C     . SER A 1 94  ? 21.581  -3.472  32.621  1.00 56.55 94  A 1 
ATOM 719  O O     . SER A 1 94  ? 20.717  -2.602  32.625  1.00 53.08 94  A 1 
ATOM 720  C CB    . SER A 1 94  ? 23.110  -3.744  30.632  1.00 53.08 94  A 1 
ATOM 721  O OG    . SER A 1 94  ? 22.958  -2.390  30.286  1.00 47.39 94  A 1 
ATOM 722  N N     . GLU A 1 95  ? 22.340  -3.699  33.682  1.00 58.67 95  A 1 
ATOM 723  C CA    . GLU A 1 95  ? 22.253  -2.865  34.886  1.00 56.42 95  A 1 
ATOM 724  C C     . GLU A 1 95  ? 22.499  -1.381  34.569  1.00 54.00 95  A 1 
ATOM 725  O O     . GLU A 1 95  ? 21.853  -0.516  35.150  1.00 48.87 95  A 1 
ATOM 726  C CB    . GLU A 1 95  ? 23.254  -3.361  35.940  1.00 50.88 95  A 1 
ATOM 727  C CG    . GLU A 1 95  ? 22.903  -4.744  36.516  1.00 45.31 95  A 1 
ATOM 728  C CD    . GLU A 1 95  ? 21.482  -4.801  37.104  1.00 39.47 95  A 1 
ATOM 729  O OE1   . GLU A 1 95  ? 20.752  -5.790  36.836  1.00 34.96 95  A 1 
ATOM 730  O OE2   . GLU A 1 95  ? 21.051  -3.827  37.738  1.00 35.36 95  A 1 
ATOM 731  N N     . ALA A 1 96  ? 23.360  -1.091  33.595  1.00 48.40 96  A 1 
ATOM 732  C CA    . ALA A 1 96  ? 23.577  0.269   33.132  1.00 44.35 96  A 1 
ATOM 733  C C     . ALA A 1 96  ? 22.297  0.921   32.588  1.00 42.60 96  A 1 
ATOM 734  O O     . ALA A 1 96  ? 22.095  2.108   32.804  1.00 41.21 96  A 1 
ATOM 735  C CB    . ALA A 1 96  ? 24.681  0.266   32.073  1.00 41.51 96  A 1 
ATOM 736  N N     . TYR A 1 97  ? 21.431  0.158   31.908  1.00 48.73 97  A 1 
ATOM 737  C CA    . TYR A 1 97  ? 20.134  0.662   31.460  1.00 46.07 97  A 1 
ATOM 738  C C     . TYR A 1 97  ? 19.208  0.959   32.648  1.00 44.81 97  A 1 
ATOM 739  O O     . TYR A 1 97  ? 18.555  1.995   32.666  1.00 43.80 97  A 1 
ATOM 740  C CB    . TYR A 1 97  ? 19.479  -0.347  30.514  1.00 42.84 97  A 1 
ATOM 741  C CG    . TYR A 1 97  ? 18.066  0.019   30.121  1.00 40.90 97  A 1 
ATOM 742  C CD1   . TYR A 1 97  ? 16.971  -0.541  30.807  1.00 39.85 97  A 1 
ATOM 743  C CD2   . TYR A 1 97  ? 17.840  0.961   29.110  1.00 40.51 97  A 1 
ATOM 744  C CE1   . TYR A 1 97  ? 15.663  -0.146  30.492  1.00 35.06 97  A 1 
ATOM 745  C CE2   . TYR A 1 97  ? 16.531  1.365   28.786  1.00 36.30 97  A 1 
ATOM 746  C CZ    . TYR A 1 97  ? 15.443  0.813   29.487  1.00 35.54 97  A 1 
ATOM 747  O OH    . TYR A 1 97  ? 14.177  1.226   29.196  1.00 32.97 97  A 1 
ATOM 748  N N     . LYS A 1 98  ? 19.189  0.093   33.649  1.00 46.12 98  A 1 
ATOM 749  C CA    . LYS A 1 98  ? 18.330  0.256   34.836  1.00 45.96 98  A 1 
ATOM 750  C C     . LYS A 1 98  ? 18.688  1.487   35.668  1.00 44.09 98  A 1 
ATOM 751  O O     . LYS A 1 98  ? 17.819  2.028   36.345  1.00 40.59 98  A 1 
ATOM 752  C CB    . LYS A 1 98  ? 18.434  -0.987  35.719  1.00 42.90 98  A 1 
ATOM 753  C CG    . LYS A 1 98  ? 17.944  -2.274  35.040  1.00 40.09 98  A 1 
ATOM 754  C CD    . LYS A 1 98  ? 18.105  -3.417  36.020  1.00 37.62 98  A 1 
ATOM 755  C CE    . LYS A 1 98  ? 17.829  -4.761  35.376  1.00 33.97 98  A 1 
ATOM 756  N NZ    . LYS A 1 98  ? 18.248  -5.847  36.280  1.00 29.42 98  A 1 
ATOM 757  N N     . HIS A 1 99  ? 19.940  1.897   35.615  1.00 43.07 99  A 1 
ATOM 758  C CA    . HIS A 1 99  ? 20.438  3.063   36.344  1.00 42.79 99  A 1 
ATOM 759  C C     . HIS A 1 99  ? 20.607  4.311   35.466  1.00 39.54 99  A 1 
ATOM 760  O O     . HIS A 1 99  ? 20.830  5.400   36.001  1.00 36.49 99  A 1 
ATOM 761  C CB    . HIS A 1 99  ? 21.750  2.681   37.031  1.00 40.24 99  A 1 
ATOM 762  C CG    . HIS A 1 99  ? 21.567  1.625   38.075  1.00 38.93 99  A 1 
ATOM 763  N ND1   . HIS A 1 99  ? 20.797  1.729   39.215  1.00 35.65 99  A 1 
ATOM 764  C CD2   . HIS A 1 99  ? 22.104  0.361   38.089  1.00 36.62 99  A 1 
ATOM 765  C CE1   . HIS A 1 99  ? 20.871  0.573   39.883  1.00 33.69 99  A 1 
ATOM 766  N NE2   . HIS A 1 99  ? 21.653  -0.295  39.237  1.00 34.89 99  A 1 
ATOM 767  N N     . ALA A 1 100 ? 20.537  4.170   34.150  1.00 42.13 100 A 1 
ATOM 768  C CA    . ALA A 1 100 ? 20.671  5.306   33.253  1.00 40.29 100 A 1 
ATOM 769  C C     . ALA A 1 100 ? 19.361  6.106   33.228  1.00 37.94 100 A 1 
ATOM 770  O O     . ALA A 1 100 ? 18.300  5.522   33.023  1.00 36.28 100 A 1 
ATOM 771  C CB    . ALA A 1 100 ? 21.080  4.841   31.863  1.00 37.46 100 A 1 
ATOM 772  N N     . PRO A 1 101 ? 19.424  7.443   33.358  1.00 36.50 101 A 1 
ATOM 773  C CA    . PRO A 1 101 ? 18.256  8.268   33.150  1.00 36.26 101 A 1 
ATOM 774  C C     . PRO A 1 101 ? 17.742  8.059   31.727  1.00 36.89 101 A 1 
ATOM 775  O O     . PRO A 1 101 ? 18.509  7.982   30.761  1.00 35.72 101 A 1 
ATOM 776  C CB    . PRO A 1 101 ? 18.711  9.706   33.418  1.00 33.48 101 A 1 
ATOM 777  C CG    . PRO A 1 101 ? 20.203  9.668   33.125  1.00 33.07 101 A 1 
ATOM 778  C CD    . PRO A 1 101 ? 20.611  8.247   33.529  1.00 37.84 101 A 1 
ATOM 779  N N     . VAL A 1 102 ? 16.428  7.955   31.603  1.00 31.99 102 A 1 
ATOM 780  C CA    . VAL A 1 102 ? 15.760  7.866   30.313  1.00 32.41 102 A 1 
ATOM 781  C C     . VAL A 1 102 ? 15.983  9.184   29.576  1.00 31.77 102 A 1 
ATOM 782  O O     . VAL A 1 102 ? 15.477  10.224  29.979  1.00 30.35 102 A 1 
ATOM 783  C CB    . VAL A 1 102 ? 14.269  7.574   30.502  1.00 30.87 102 A 1 
ATOM 784  C CG1   . VAL A 1 102 ? 13.563  7.623   29.166  1.00 28.75 102 A 1 
ATOM 785  C CG2   . VAL A 1 102 ? 14.057  6.178   31.125  1.00 32.23 102 A 1 
ATOM 786  N N     . MET A 1 103 ? 16.764  9.144   28.501  1.00 32.55 103 A 1 
ATOM 787  C CA    . MET A 1 103 ? 17.141  10.334  27.737  1.00 33.74 103 A 1 
ATOM 788  C C     . MET A 1 103 ? 16.419  10.440  26.399  1.00 34.31 103 A 1 
ATOM 789  O O     . MET A 1 103 ? 16.283  11.533  25.860  1.00 33.10 103 A 1 
ATOM 790  C CB    . MET A 1 103 ? 18.657  10.328  27.504  1.00 32.35 103 A 1 
ATOM 791  C CG    . MET A 1 103 ? 19.460  10.588  28.785  1.00 29.55 103 A 1 
ATOM 792  S SD    . MET A 1 103 ? 19.347  12.280  29.438  1.00 27.43 103 A 1 
ATOM 793  C CE    . MET A 1 103 ? 20.338  13.164  28.229  1.00 25.35 103 A 1 
ATOM 794  N N     . LEU A 1 104 ? 16.004  9.317   25.855  1.00 37.19 104 A 1 
ATOM 795  C CA    . LEU A 1 104 ? 15.398  9.250   24.523  1.00 37.60 104 A 1 
ATOM 796  C C     . LEU A 1 104 ? 14.118  8.427   24.591  1.00 36.91 104 A 1 
ATOM 797  O O     . LEU A 1 104 ? 14.152  7.266   24.978  1.00 35.16 104 A 1 
ATOM 798  C CB    . LEU A 1 104 ? 16.396  8.635   23.532  1.00 34.99 104 A 1 
ATOM 799  C CG    . LEU A 1 104 ? 17.575  9.554   23.165  1.00 31.10 104 A 1 
ATOM 800  C CD1   . LEU A 1 104 ? 18.687  8.753   22.505  1.00 29.50 104 A 1 
ATOM 801  C CD2   . LEU A 1 104 ? 17.150  10.656  22.199  1.00 32.26 104 A 1 
ATOM 802  N N     . ASP A 1 105 ? 13.014  9.032   24.166  1.00 39.88 105 A 1 
ATOM 803  C CA    . ASP A 1 105 ? 11.755  8.316   23.981  1.00 40.02 105 A 1 
ATOM 804  C C     . ASP A 1 105 ? 11.588  7.962   22.499  1.00 38.77 105 A 1 
ATOM 805  O O     . ASP A 1 105 ? 11.572  8.845   21.632  1.00 38.35 105 A 1 
ATOM 806  C CB    . ASP A 1 105 ? 10.585  9.129   24.546  1.00 37.92 105 A 1 
ATOM 807  C CG    . ASP A 1 105 ? 9.300   8.302   24.710  1.00 34.36 105 A 1 
ATOM 808  O OD1   . ASP A 1 105 ? 9.361   7.070   24.493  1.00 34.55 105 A 1 
ATOM 809  O OD2   . ASP A 1 105 ? 8.273   8.912   25.055  1.00 33.85 105 A 1 
ATOM 810  N N     . CYS A 1 106 ? 11.519  6.681   22.198  1.00 50.32 106 A 1 
ATOM 811  C CA    . CYS A 1 106 ? 11.274  6.181   20.857  1.00 50.65 106 A 1 
ATOM 812  C C     . CYS A 1 106 ? 9.773   5.915   20.697  1.00 49.10 106 A 1 
ATOM 813  O O     . CYS A 1 106 ? 9.256   4.891   21.137  1.00 46.97 106 A 1 
ATOM 814  C CB    . CYS A 1 106 ? 12.120  4.937   20.600  1.00 48.29 106 A 1 
ATOM 815  S SG    . CYS A 1 106 ? 11.844  4.374   18.890  1.00 41.74 106 A 1 
ATOM 816  N N     . HIS A 1 107 ? 9.078   6.814   20.026  1.00 32.77 107 A 1 
ATOM 817  C CA    . HIS A 1 107 ? 7.637   6.675   19.799  1.00 32.61 107 A 1 
ATOM 818  C C     . HIS A 1 107 ? 7.256   5.414   19.010  1.00 31.14 107 A 1 
ATOM 819  O O     . HIS A 1 107 ? 6.185   4.850   19.231  1.00 29.44 107 A 1 
ATOM 820  C CB    . HIS A 1 107 ? 7.113   7.914   19.066  1.00 30.59 107 A 1 
ATOM 821  C CG    . HIS A 1 107 ? 6.907   9.094   19.975  1.00 28.22 107 A 1 
ATOM 822  N ND1   . HIS A 1 107 ? 5.991   9.159   21.005  1.00 27.00 107 A 1 
ATOM 823  C CD2   . HIS A 1 107 ? 7.548   10.298  19.932  1.00 26.50 107 A 1 
ATOM 824  C CE1   . HIS A 1 107 ? 6.092   10.372  21.568  1.00 25.22 107 A 1 
ATOM 825  N NE2   . HIS A 1 107 ? 7.023   11.099  20.943  1.00 25.47 107 A 1 
ATOM 826  N N     . ALA A 1 108 ? 8.109   4.982   18.090  1.00 43.92 108 A 1 
ATOM 827  C CA    . ALA A 1 108 ? 7.835   3.812   17.273  1.00 42.68 108 A 1 
ATOM 828  C C     . ALA A 1 108 ? 7.811   2.507   18.092  1.00 42.23 108 A 1 
ATOM 829  O O     . ALA A 1 108 ? 6.952   1.653   17.866  1.00 39.89 108 A 1 
ATOM 830  C CB    . ALA A 1 108 ? 8.856   3.750   16.148  1.00 39.74 108 A 1 
ATOM 831  N N     . ASP A 1 109 ? 8.702   2.397   19.078  1.00 42.89 109 A 1 
ATOM 832  C CA    . ASP A 1 109 ? 8.784   1.233   19.962  1.00 42.03 109 A 1 
ATOM 833  C C     . ASP A 1 109 ? 8.032   1.428   21.291  1.00 39.80 109 A 1 
ATOM 834  O O     . ASP A 1 109 ? 8.016   0.518   22.114  1.00 37.77 109 A 1 
ATOM 835  C CB    . ASP A 1 109 ? 10.253  0.864   20.190  1.00 39.83 109 A 1 
ATOM 836  C CG    . ASP A 1 109 ? 10.925  0.252   18.953  1.00 36.07 109 A 1 
ATOM 837  O OD1   . ASP A 1 109 ? 10.215  -0.380  18.147  1.00 37.79 109 A 1 
ATOM 838  O OD2   . ASP A 1 109 ? 12.166  0.393   18.845  1.00 38.49 109 A 1 
ATOM 839  N N     . ALA A 1 110 ? 7.425   2.590   21.499  1.00 39.38 110 A 1 
ATOM 840  C CA    . ALA A 1 110 ? 6.877   3.012   22.788  1.00 37.98 110 A 1 
ATOM 841  C C     . ALA A 1 110 ? 7.876   2.790   23.945  1.00 37.50 110 A 1 
ATOM 842  O O     . ALA A 1 110 ? 7.521   2.344   25.037  1.00 34.93 110 A 1 
ATOM 843  C CB    . ALA A 1 110 ? 5.502   2.376   23.003  1.00 35.27 110 A 1 
ATOM 844  N N     . ALA A 1 111 ? 9.147   3.033   23.648  1.00 35.60 111 A 1 
ATOM 845  C CA    . ALA A 1 111 ? 10.259  2.659   24.493  1.00 35.70 111 A 1 
ATOM 846  C C     . ALA A 1 111 ? 11.120  3.872   24.827  1.00 35.13 111 A 1 
ATOM 847  O O     . ALA A 1 111 ? 11.699  4.513   23.951  1.00 34.13 111 A 1 
ATOM 848  C CB    . ALA A 1 111 ? 11.065  1.559   23.796  1.00 34.02 111 A 1 
ATOM 849  N N     . ALA A 1 112 ? 11.215  4.155   26.104  1.00 31.57 112 A 1 
ATOM 850  C CA    . ALA A 1 112 ? 12.146  5.123   26.636  1.00 31.40 112 A 1 
ATOM 851  C C     . ALA A 1 112 ? 13.522  4.450   26.817  1.00 31.39 112 A 1 
ATOM 852  O O     . ALA A 1 112 ? 13.663  3.517   27.603  1.00 30.83 112 A 1 
ATOM 853  C CB    . ALA A 1 112 ? 11.524  5.664   27.917  1.00 30.96 112 A 1 
ATOM 854  N N     . LEU A 1 113 ? 14.506  4.900   26.052  1.00 39.54 113 A 1 
ATOM 855  C CA    . LEU A 1 113 ? 15.833  4.306   25.992  1.00 39.68 113 A 1 
ATOM 856  C C     . LEU A 1 113 ? 16.897  5.299   26.468  1.00 38.59 113 A 1 
ATOM 857  O O     . LEU A 1 113 ? 16.795  6.507   26.262  1.00 36.55 113 A 1 
ATOM 858  C CB    . LEU A 1 113 ? 16.116  3.823   24.559  1.00 36.72 113 A 1 
ATOM 859  C CG    . LEU A 1 113 ? 15.161  2.731   24.036  1.00 32.72 113 A 1 
ATOM 860  C CD1   . LEU A 1 113 ? 15.433  2.467   22.558  1.00 33.12 113 A 1 
ATOM 861  C CD2   . LEU A 1 113 ? 15.329  1.409   24.787  1.00 35.51 113 A 1 
ATOM 862  N N     . CYS A 1 114 ? 17.955  4.772   27.089  1.00 42.15 114 A 1 
ATOM 863  C CA    . CYS A 1 114 ? 19.145  5.574   27.306  1.00 41.99 114 A 1 
ATOM 864  C C     . CYS A 1 114 ? 20.012  5.609   26.043  1.00 39.84 114 A 1 
ATOM 865  O O     . CYS A 1 114 ? 20.016  4.655   25.259  1.00 40.15 114 A 1 
ATOM 866  C CB    . CYS A 1 114 ? 19.912  5.087   28.541  1.00 41.35 114 A 1 
ATOM 867  S SG    . CYS A 1 114 ? 20.670  3.447   28.266  1.00 37.21 114 A 1 
ATOM 868  N N     . ALA A 1 115 ? 20.767  6.685   25.833  1.00 31.63 115 A 1 
ATOM 869  C CA    . ALA A 1 115 ? 21.534  6.907   24.603  1.00 31.76 115 A 1 
ATOM 870  C C     . ALA A 1 115 ? 22.507  5.765   24.253  1.00 30.61 115 A 1 
ATOM 871  O O     . ALA A 1 115 ? 22.643  5.396   23.089  1.00 29.34 115 A 1 
ATOM 872  C CB    . ALA A 1 115 ? 22.278  8.238   24.736  1.00 30.59 115 A 1 
ATOM 873  N N     . ALA A 1 116 ? 23.153  5.166   25.254  1.00 38.79 116 A 1 
ATOM 874  C CA    . ALA A 1 116 ? 24.085  4.061   25.036  1.00 37.54 116 A 1 
ATOM 875  C C     . ALA A 1 116 ? 23.375  2.770   24.593  1.00 36.73 116 A 1 
ATOM 876  O O     . ALA A 1 116 ? 23.909  1.998   23.806  1.00 35.19 116 A 1 
ATOM 877  C CB    . ALA A 1 116 ? 24.865  3.832   26.332  1.00 35.81 116 A 1 
ATOM 878  N N     . TYR A 1 117 ? 22.165  2.547   25.094  1.00 36.75 117 A 1 
ATOM 879  C CA    . TYR A 1 117 ? 21.386  1.359   24.771  1.00 37.47 117 A 1 
ATOM 880  C C     . TYR A 1 117 ? 20.608  1.528   23.472  1.00 37.37 117 A 1 
ATOM 881  O O     . TYR A 1 117 ? 20.430  0.565   22.729  1.00 35.64 117 A 1 
ATOM 882  C CB    . TYR A 1 117 ? 20.456  1.059   25.936  1.00 35.10 117 A 1 
ATOM 883  C CG    . TYR A 1 117 ? 20.138  -0.397  26.013  1.00 32.71 117 A 1 
ATOM 884  C CD1   . TYR A 1 117 ? 18.902  -0.907  25.569  1.00 32.39 117 A 1 
ATOM 885  C CD2   . TYR A 1 117 ? 21.117  -1.272  26.528  1.00 34.64 117 A 1 
ATOM 886  C CE1   . TYR A 1 117 ? 18.644  -2.268  25.675  1.00 30.55 117 A 1 
ATOM 887  C CE2   . TYR A 1 117 ? 20.864  -2.627  26.628  1.00 31.32 117 A 1 
ATOM 888  C CZ    . TYR A 1 117 ? 19.622  -3.135  26.216  1.00 30.96 117 A 1 
ATOM 889  O OH    . TYR A 1 117 ? 19.376  -4.458  26.359  1.00 30.25 117 A 1 
ATOM 890  N N     . GLU A 1 118 ? 20.207  2.746   23.173  1.00 42.17 118 A 1 
ATOM 891  C CA    . GLU A 1 118 ? 19.603  3.148   21.913  1.00 41.13 118 A 1 
ATOM 892  C C     . GLU A 1 118 ? 20.474  2.691   20.741  1.00 40.31 118 A 1 
ATOM 893  O O     . GLU A 1 118 ? 19.967  2.047   19.820  1.00 38.22 118 A 1 
ATOM 894  C CB    . GLU A 1 118 ? 19.416  4.665   21.956  1.00 38.68 118 A 1 
ATOM 895  C CG    . GLU A 1 118 ? 18.764  5.242   20.713  1.00 33.86 118 A 1 
ATOM 896  C CD    . GLU A 1 118 ? 19.774  5.454   19.578  1.00 31.37 118 A 1 
ATOM 897  O OE1   . GLU A 1 118 ? 19.502  4.965   18.462  1.00 29.72 118 A 1 
ATOM 898  O OE2   . GLU A 1 118 ? 20.809  6.089   19.788  1.00 29.84 118 A 1 
ATOM 899  N N     . ALA A 1 119 ? 21.773  2.887   20.809  1.00 40.75 119 A 1 
ATOM 900  C CA    . ALA A 1 119 ? 22.702  2.403   19.804  1.00 39.00 119 A 1 
ATOM 901  C C     . ALA A 1 119 ? 22.609  0.882   19.637  1.00 37.56 119 A 1 
ATOM 902  O O     . ALA A 1 119 ? 22.529  0.399   18.511  1.00 36.60 119 A 1 
ATOM 903  C CB    . ALA A 1 119 ? 24.110  2.866   20.163  1.00 37.31 119 A 1 
ATOM 904  N N     . GLN A 1 120 ? 22.535  0.094   20.699  1.00 43.31 120 A 1 
ATOM 905  C CA    . GLN A 1 120 ? 22.410  -1.363  20.592  1.00 42.44 120 A 1 
ATOM 906  C C     . GLN A 1 120 ? 21.032  -1.823  20.101  1.00 40.95 120 A 1 
ATOM 907  O O     . GLN A 1 120 ? 20.934  -2.765  19.315  1.00 39.73 120 A 1 
ATOM 908  C CB    . GLN A 1 120 ? 22.734  -2.024  21.935  1.00 41.28 120 A 1 
ATOM 909  C CG    . GLN A 1 120 ? 24.223  -1.909  22.290  1.00 37.64 120 A 1 
ATOM 910  C CD    . GLN A 1 120 ? 24.576  -2.653  23.572  1.00 33.79 120 A 1 
ATOM 911  O OE1   . GLN A 1 120 ? 23.735  -3.154  24.312  1.00 33.28 120 A 1 
ATOM 912  N NE2   . GLN A 1 120 ? 25.844  -2.779  23.892  1.00 30.13 120 A 1 
ATOM 913  N N     . VAL A 1 121 ? 19.959  -1.171  20.556  1.00 46.24 121 A 1 
ATOM 914  C CA    . VAL A 1 121 ? 18.584  -1.543  20.196  1.00 45.23 121 A 1 
ATOM 915  C C     . VAL A 1 121 ? 18.242  -1.096  18.770  1.00 43.11 121 A 1 
ATOM 916  O O     . VAL A 1 121 ? 17.662  -1.879  18.028  1.00 42.45 121 A 1 
ATOM 917  C CB    . VAL A 1 121 ? 17.570  -1.002  21.224  1.00 43.59 121 A 1 
ATOM 918  C CG1   . VAL A 1 121 ? 16.120  -1.289  20.818  1.00 42.26 121 A 1 
ATOM 919  C CG2   . VAL A 1 121 ? 17.786  -1.665  22.586  1.00 48.27 121 A 1 
ATOM 920  N N     . HIS A 1 122 ? 18.635  0.104   18.368  1.00 42.43 122 A 1 
ATOM 921  C CA    . HIS A 1 122 ? 18.287  0.671   17.068  1.00 41.98 122 A 1 
ATOM 922  C C     . HIS A 1 122 ? 19.368  0.472   16.000  1.00 39.03 122 A 1 
ATOM 923  O O     . HIS A 1 122 ? 19.035  0.241   14.849  1.00 37.09 122 A 1 
ATOM 924  C CB    . HIS A 1 122 ? 17.898  2.143   17.232  1.00 40.23 122 A 1 
ATOM 925  C CG    . HIS A 1 122 ? 16.611  2.344   17.979  1.00 37.44 122 A 1 
ATOM 926  N ND1   . HIS A 1 122 ? 16.472  2.852   19.243  1.00 37.20 122 A 1 
ATOM 927  C CD2   . HIS A 1 122 ? 15.365  2.081   17.526  1.00 36.42 122 A 1 
ATOM 928  C CE1   . HIS A 1 122 ? 15.159  2.891   19.543  1.00 37.53 122 A 1 
ATOM 929  N NE2   . HIS A 1 122 ? 14.454  2.435   18.521  1.00 37.28 122 A 1 
ATOM 930  N N     . TYR A 1 123 ? 20.676  0.498   16.336  1.00 44.59 123 A 1 
ATOM 931  C CA    . TYR A 1 123 ? 21.718  0.255   15.325  1.00 42.32 123 A 1 
ATOM 932  C C     . TYR A 1 123 ? 21.822  -1.199  14.884  1.00 40.72 123 A 1 
ATOM 933  O O     . TYR A 1 123 ? 22.267  -1.452  13.768  1.00 38.90 123 A 1 
ATOM 934  C CB    . TYR A 1 123 ? 23.099  0.717   15.813  1.00 39.68 123 A 1 
ATOM 935  C CG    . TYR A 1 123 ? 23.543  2.036   15.256  1.00 37.67 123 A 1 
ATOM 936  C CD1   . TYR A 1 123 ? 24.365  2.074   14.113  1.00 35.13 123 A 1 
ATOM 937  C CD2   . TYR A 1 123 ? 23.158  3.237   15.865  1.00 35.56 123 A 1 
ATOM 938  C CE1   . TYR A 1 123 ? 24.806  3.291   13.594  1.00 28.82 123 A 1 
ATOM 939  C CE2   . TYR A 1 123 ? 23.585  4.462   15.358  1.00 29.50 123 A 1 
ATOM 940  C CZ    . TYR A 1 123 ? 24.418  4.493   14.220  1.00 30.69 123 A 1 
ATOM 941  O OH    . TYR A 1 123 ? 24.857  5.689   13.715  1.00 29.34 123 A 1 
ATOM 942  N N     . ALA A 1 124 ? 21.417  -2.153  15.713  1.00 44.43 124 A 1 
ATOM 943  C CA    . ALA A 1 124 ? 21.456  -3.556  15.316  1.00 42.45 124 A 1 
ATOM 944  C C     . ALA A 1 124 ? 20.574  -3.848  14.093  1.00 41.46 124 A 1 
ATOM 945  O O     . ALA A 1 124 ? 20.782  -4.839  13.398  1.00 40.31 124 A 1 
ATOM 946  C CB    . ALA A 1 124 ? 21.047  -4.417  16.506  1.00 39.98 124 A 1 
ATOM 947  N N     . ASN A 1 125 ? 19.603  -2.982  13.821  1.00 51.08 125 A 1 
ATOM 948  C CA    . ASN A 1 125 ? 18.676  -3.153  12.728  1.00 49.38 125 A 1 
ATOM 949  C C     . ASN A 1 125 ? 18.542  -1.842  11.939  1.00 47.15 125 A 1 
ATOM 950  O O     . ASN A 1 125 ? 17.961  -0.875  12.421  1.00 46.78 125 A 1 
ATOM 951  C CB    . ASN A 1 125 ? 17.368  -3.656  13.334  1.00 47.46 125 A 1 
ATOM 952  C CG    . ASN A 1 125 ? 16.630  -4.577  12.400  1.00 41.40 125 A 1 
ATOM 953  O OD1   . ASN A 1 125 ? 16.849  -4.610  11.198  1.00 41.93 125 A 1 
ATOM 954  N ND2   . ASN A 1 125 ? 15.747  -5.366  12.962  1.00 41.70 125 A 1 
ATOM 955  N N     . LEU A 1 126 ? 19.051  -1.827  10.721  1.00 43.58 126 A 1 
ATOM 956  C CA    . LEU A 1 126 ? 19.093  -0.633  9.865   1.00 43.12 126 A 1 
ATOM 957  C C     . LEU A 1 126 ? 17.743  0.086   9.722   1.00 42.73 126 A 1 
ATOM 958  O O     . LEU A 1 126 ? 17.700  1.293   9.499   1.00 40.48 126 A 1 
ATOM 959  C CB    . LEU A 1 126 ? 19.602  -1.064  8.471   1.00 39.56 126 A 1 
ATOM 960  C CG    . LEU A 1 126 ? 21.134  -1.013  8.338   1.00 34.90 126 A 1 
ATOM 961  C CD1   . LEU A 1 126 ? 21.615  -1.986  7.276   1.00 31.73 126 A 1 
ATOM 962  C CD2   . LEU A 1 126 ? 21.590  0.397   7.946   1.00 34.49 126 A 1 
ATOM 963  N N     . LEU A 1 127 ? 16.641  -0.642  9.872   1.00 50.18 127 A 1 
ATOM 964  C CA    . LEU A 1 127 ? 15.290  -0.089  9.773   1.00 49.01 127 A 1 
ATOM 965  C C     . LEU A 1 127 ? 14.876  0.718   11.010  1.00 48.60 127 A 1 
ATOM 966  O O     . LEU A 1 127 ? 14.122  1.679   10.883  1.00 46.33 127 A 1 
ATOM 967  C CB    . LEU A 1 127 ? 14.319  -1.238  9.515   1.00 45.95 127 A 1 
ATOM 968  C CG    . LEU A 1 127 ? 14.540  -1.892  8.137   1.00 40.39 127 A 1 
ATOM 969  C CD1   . LEU A 1 127 ? 13.853  -3.236  8.093   1.00 37.89 127 A 1 
ATOM 970  C CD2   . LEU A 1 127 ? 13.999  -1.011  7.008   1.00 42.80 127 A 1 
ATOM 971  N N     . THR A 1 128 ? 15.380  0.370   12.180  1.00 53.18 128 A 1 
ATOM 972  C CA    . THR A 1 128 ? 15.073  1.100   13.417  1.00 52.05 128 A 1 
ATOM 973  C C     . THR A 1 128 ? 15.855  2.406   13.549  1.00 51.10 128 A 1 
ATOM 974  O O     . THR A 1 128 ? 15.487  3.272   14.328  1.00 50.36 128 A 1 
ATOM 975  C CB    . THR A 1 128 ? 15.262  0.216   14.658  1.00 49.02 128 A 1 
ATOM 976  O OG1   . THR A 1 128 ? 16.564  -0.319  14.698  1.00 47.43 128 A 1 
ATOM 977  C CG2   . THR A 1 128 ? 14.300  -0.963  14.697  1.00 50.37 128 A 1 
ATOM 978  N N     . VAL A 1 129 ? 16.873  2.610   12.725  1.00 50.30 129 A 1 
ATOM 979  C CA    . VAL A 1 129 ? 17.601  3.896   12.648  1.00 48.44 129 A 1 
ATOM 980  C C     . VAL A 1 129 ? 16.657  5.051   12.270  1.00 46.78 129 A 1 
ATOM 981  O O     . VAL A 1 129 ? 16.857  6.182   12.714  1.00 45.12 129 A 1 
ATOM 982  C CB    . VAL A 1 129 ? 18.775  3.806   11.651  1.00 44.88 129 A 1 
ATOM 983  C CG1   . VAL A 1 129 ? 19.552  5.123   11.540  1.00 41.26 129 A 1 
ATOM 984  C CG2   . VAL A 1 129 ? 19.772  2.733   12.076  1.00 47.39 129 A 1 
ATOM 985  N N     . MET A 1 130 ? 15.597  4.761   11.506  1.00 52.31 130 A 1 
ATOM 986  C CA    . MET A 1 130 ? 14.613  5.744   11.052  1.00 52.76 130 A 1 
ATOM 987  C C     . MET A 1 130 ? 13.561  6.105   12.109  1.00 53.34 130 A 1 
ATOM 988  O O     . MET A 1 130 ? 12.688  6.935   11.834  1.00 51.63 130 A 1 
ATOM 989  C CB    . MET A 1 130 ? 13.930  5.214   9.775   1.00 49.09 130 A 1 
ATOM 990  C CG    . MET A 1 130 ? 14.907  5.023   8.609   1.00 43.84 130 A 1 
ATOM 991  S SD    . MET A 1 130 ? 15.690  6.541   7.980   1.00 41.29 130 A 1 
ATOM 992  C CE    . MET A 1 130 ? 14.273  7.347   7.210   1.00 36.45 130 A 1 
ATOM 993  N N     . HIS A 1 131 ? 13.603  5.514   13.295  1.00 43.95 131 A 1 
ATOM 994  C CA    . HIS A 1 131 ? 12.674  5.866   14.358  1.00 44.55 131 A 1 
ATOM 995  C C     . HIS A 1 131 ? 12.918  7.309   14.817  1.00 41.70 131 A 1 
ATOM 996  O O     . HIS A 1 131 ? 14.044  7.695   15.121  1.00 40.63 131 A 1 
ATOM 997  C CB    . HIS A 1 131 ? 12.778  4.892   15.538  1.00 43.45 131 A 1 
ATOM 998  C CG    . HIS A 1 131 ? 12.256  3.508   15.252  1.00 40.36 131 A 1 
ATOM 999  N ND1   . HIS A 1 131 ? 12.266  2.457   16.152  1.00 38.68 131 A 1 
ATOM 1000 C CD2   . HIS A 1 131 ? 11.665  3.059   14.113  1.00 37.43 131 A 1 
ATOM 1001 C CE1   . HIS A 1 131 ? 11.692  1.408   15.563  1.00 38.55 131 A 1 
ATOM 1002 N NE2   . HIS A 1 131 ? 11.314  1.738   14.322  1.00 37.58 131 A 1 
ATOM 1003 N N     . GLN A 1 132 ? 11.841  8.077   14.878  1.00 36.76 132 A 1 
ATOM 1004 C CA    . GLN A 1 132 ? 11.913  9.406   15.478  1.00 37.08 132 A 1 
ATOM 1005 C C     . GLN A 1 132 ? 12.147  9.262   16.985  1.00 35.92 132 A 1 
ATOM 1006 O O     . GLN A 1 132 ? 11.349  8.648   17.700  1.00 35.13 132 A 1 
ATOM 1007 C CB    . GLN A 1 132 ? 10.643  10.224  15.198  1.00 36.44 132 A 1 
ATOM 1008 C CG    . GLN A 1 132 ? 10.683  10.845  13.791  1.00 33.89 132 A 1 
ATOM 1009 C CD    . GLN A 1 132 ? 9.489   11.757  13.517  1.00 30.79 132 A 1 
ATOM 1010 O OE1   . GLN A 1 132 ? 8.500   11.793  14.219  1.00 29.94 132 A 1 
ATOM 1011 N NE2   . GLN A 1 132 ? 9.536   12.529  12.458  1.00 26.60 132 A 1 
ATOM 1012 N N     . ARG A 1 133 ? 13.222  9.876   17.441  1.00 40.00 133 A 1 
ATOM 1013 C CA    . ARG A 1 133 ? 13.609  9.903   18.846  1.00 38.73 133 A 1 
ATOM 1014 C C     . ARG A 1 133 ? 13.497  11.337  19.340  1.00 36.21 133 A 1 
ATOM 1015 O O     . ARG A 1 133 ? 14.145  12.232  18.814  1.00 34.64 133 A 1 
ATOM 1016 C CB    . ARG A 1 133 ? 15.024  9.354   19.012  1.00 37.91 133 A 1 
ATOM 1017 C CG    . ARG A 1 133 ? 15.093  7.888   18.566  1.00 35.45 133 A 1 
ATOM 1018 C CD    . ARG A 1 133 ? 16.536  7.434   18.446  1.00 34.95 133 A 1 
ATOM 1019 N NE    . ARG A 1 133 ? 16.601  6.190   17.666  1.00 30.80 133 A 1 
ATOM 1020 C CZ    . ARG A 1 133 ? 17.541  5.865   16.805  1.00 27.94 133 A 1 
ATOM 1021 N NH1   . ARG A 1 133 ? 18.577  6.627   16.603  1.00 27.64 133 A 1 
ATOM 1022 N NH2   . ARG A 1 133 ? 17.444  4.785   16.122  1.00 26.95 133 A 1 
ATOM 1023 N N     . MET A 1 134 ? 12.662  11.525  20.326  1.00 32.99 134 A 1 
ATOM 1024 C CA    . MET A 1 134 ? 12.545  12.805  21.000  1.00 32.70 134 A 1 
ATOM 1025 C C     . MET A 1 134 ? 13.407  12.766  22.257  1.00 31.38 134 A 1 
ATOM 1026 O O     . MET A 1 134 ? 13.252  11.832  23.053  1.00 29.90 134 A 1 
ATOM 1027 C CB    . MET A 1 134 ? 11.077  13.111  21.325  1.00 31.86 134 A 1 
ATOM 1028 C CG    . MET A 1 134 ? 10.253  13.364  20.054  1.00 29.39 134 A 1 
ATOM 1029 S SD    . MET A 1 134 ? 10.677  14.878  19.134  1.00 27.77 134 A 1 
ATOM 1030 C CE    . MET A 1 134 ? 9.978   16.115  20.242  1.00 26.31 134 A 1 
ATOM 1031 N N     . PRO A 1 135 ? 14.319  13.710  22.430  1.00 30.70 135 A 1 
ATOM 1032 C CA    . PRO A 1 135 ? 14.987  13.820  23.714  1.00 30.16 135 A 1 
ATOM 1033 C C     . PRO A 1 135 ? 13.923  14.110  24.774  1.00 30.06 135 A 1 
ATOM 1034 O O     . PRO A 1 135 ? 13.171  15.076  24.659  1.00 29.29 135 A 1 
ATOM 1035 C CB    . PRO A 1 135 ? 16.008  14.946  23.552  1.00 29.29 135 A 1 
ATOM 1036 C CG    . PRO A 1 135 ? 15.429  15.801  22.425  1.00 29.84 135 A 1 
ATOM 1037 C CD    . PRO A 1 135 ? 14.664  14.798  21.557  1.00 35.83 135 A 1 
ATOM 1038 N N     . VAL A 1 136 ? 13.844  13.255  25.778  1.00 28.35 136 A 1 
ATOM 1039 C CA    . VAL A 1 136 ? 13.034  13.524  26.955  1.00 29.39 136 A 1 
ATOM 1040 C C     . VAL A 1 136 ? 13.731  14.664  27.668  1.00 28.77 136 A 1 
ATOM 1041 O O     . VAL A 1 136 ? 14.716  14.469  28.381  1.00 26.89 136 A 1 
ATOM 1042 C CB    . VAL A 1 136 ? 12.853  12.290  27.857  1.00 27.48 136 A 1 
ATOM 1043 C CG1   . VAL A 1 136 ? 11.958  12.621  29.054  1.00 25.23 136 A 1 
ATOM 1044 C CG2   . VAL A 1 136 ? 12.198  11.139  27.090  1.00 30.32 136 A 1 
ATOM 1045 N N     . VAL A 1 137 ? 13.245  15.877  27.400  1.00 27.20 137 A 1 
ATOM 1046 C CA    . VAL A 1 137 ? 13.660  17.026  28.190  1.00 29.20 137 A 1 
ATOM 1047 C C     . VAL A 1 137 ? 13.163  16.721  29.595  1.00 28.19 137 A 1 
ATOM 1048 O O     . VAL A 1 137 ? 11.953  16.750  29.833  1.00 26.97 137 A 1 
ATOM 1049 C CB    . VAL A 1 137 ? 13.100  18.352  27.652  1.00 27.42 137 A 1 
ATOM 1050 C CG1   . VAL A 1 137 ? 13.713  19.527  28.423  1.00 25.50 137 A 1 
ATOM 1051 C CG2   . VAL A 1 137 ? 13.426  18.539  26.170  1.00 29.84 137 A 1 
ATOM 1052 N N     . SER A 1 138 ? 14.073  16.376  30.490  1.00 28.75 138 A 1 
ATOM 1053 C CA    . SER A 1 138 ? 13.768  16.292  31.906  1.00 28.68 138 A 1 
ATOM 1054 C C     . SER A 1 138 ? 13.238  17.658  32.300  1.00 28.26 138 A 1 
ATOM 1055 O O     . SER A 1 138 ? 14.012  18.610  32.444  1.00 27.06 138 A 1 
ATOM 1056 C CB    . SER A 1 138 ? 15.007  15.914  32.721  1.00 26.85 138 A 1 
ATOM 1057 O OG    . SER A 1 138 ? 16.070  16.817  32.480  1.00 25.12 138 A 1 
ATOM 1058 N N     . HIS A 1 139 ? 11.915  17.787  32.367  1.00 22.18 139 A 1 
ATOM 1059 C CA    . HIS A 1 139 ? 11.337  18.972  32.969  1.00 25.15 139 A 1 
ATOM 1060 C C     . HIS A 1 139 ? 11.984  19.064  34.346  1.00 24.21 139 A 1 
ATOM 1061 O O     . HIS A 1 139 ? 11.931  18.077  35.088  1.00 22.77 139 A 1 
ATOM 1062 C CB    . HIS A 1 139 ? 9.813   18.877  33.042  1.00 23.78 139 A 1 
ATOM 1063 C CG    . HIS A 1 139 ? 9.164   19.394  31.790  1.00 21.80 139 A 1 
ATOM 1064 N ND1   . HIS A 1 139 ? 8.994   20.721  31.459  1.00 22.09 139 A 1 
ATOM 1065 C CD2   . HIS A 1 139 ? 8.647   18.674  30.746  1.00 23.62 139 A 1 
ATOM 1066 C CE1   . HIS A 1 139 ? 8.399   20.790  30.260  1.00 22.70 139 A 1 
ATOM 1067 N NE2   . HIS A 1 139 ? 8.177   19.559  29.787  1.00 23.50 139 A 1 
ATOM 1068 N N     . PRO A 1 140 ? 12.662  20.157  34.648  1.00 26.39 140 A 1 
ATOM 1069 C CA    . PRO A 1 140 ? 13.198  20.325  35.979  1.00 28.13 140 A 1 
ATOM 1070 C C     . PRO A 1 140 ? 12.017  20.081  36.911  1.00 27.87 140 A 1 
ATOM 1071 O O     . PRO A 1 140 ? 10.930  20.614  36.660  1.00 26.56 140 A 1 
ATOM 1072 C CB    . PRO A 1 140 ? 13.740  21.751  36.051  1.00 26.19 140 A 1 
ATOM 1073 C CG    . PRO A 1 140 ? 12.971  22.487  34.953  1.00 25.76 140 A 1 
ATOM 1074 C CD    . PRO A 1 140 ? 12.729  21.399  33.906  1.00 30.75 140 A 1 
ATOM 1075 N N     . ALA A 1 141 ? 12.192  19.223  37.896  1.00 26.41 141 A 1 
ATOM 1076 C CA    . ALA A 1 141 ? 11.171  18.961  38.895  1.00 26.69 141 A 1 
ATOM 1077 C C     . ALA A 1 141 ? 10.764  20.319  39.462  1.00 25.73 141 A 1 
ATOM 1078 O O     . ALA A 1 141 ? 11.500  20.915  40.246  1.00 24.74 141 A 1 
ATOM 1079 C CB    . ALA A 1 141 ? 11.730  18.020  39.968  1.00 24.83 141 A 1 
ATOM 1080 N N     . VAL A 1 142 ? 9.656   20.851  38.943  1.00 23.63 142 A 1 
ATOM 1081 C CA    . VAL A 1 142 ? 9.084   22.075  39.483  1.00 27.12 142 A 1 
ATOM 1082 C C     . VAL A 1 142 ? 8.755   21.668  40.901  1.00 25.95 142 A 1 
ATOM 1083 O O     . VAL A 1 142 ? 7.889   20.815  41.107  1.00 25.24 142 A 1 
ATOM 1084 C CB    . VAL A 1 142 ? 7.858   22.563  38.705  1.00 25.56 142 A 1 
ATOM 1085 C CG1   . VAL A 1 142 ? 7.322   23.861  39.313  1.00 23.63 142 A 1 
ATOM 1086 C CG2   . VAL A 1 142 ? 8.204   22.836  37.239  1.00 29.54 142 A 1 
ATOM 1087 N N     . ALA A 1 143 ? 9.532   22.182  41.839  1.00 29.76 143 A 1 
ATOM 1088 C CA    . ALA A 1 143 ? 9.280   21.985  43.253  1.00 33.12 143 A 1 
ATOM 1089 C C     . ALA A 1 143 ? 7.891   22.561  43.514  1.00 31.64 143 A 1 
ATOM 1090 O O     . ALA A 1 143 ? 7.746   23.765  43.695  1.00 31.02 143 A 1 
ATOM 1091 C CB    . ALA A 1 143 ? 10.384  22.672  44.060  1.00 31.22 143 A 1 
ATOM 1092 N N     . ILE A 1 144 ? 6.866   21.704  43.402  1.00 28.72 144 A 1 
ATOM 1093 C CA    . ILE A 1 144 ? 5.505   22.069  43.784  1.00 31.09 144 A 1 
ATOM 1094 C C     . ILE A 1 144 ? 5.652   22.467  45.243  1.00 30.49 144 A 1 
ATOM 1095 O O     . ILE A 1 144 ? 6.031   21.614  46.049  1.00 28.30 144 A 1 
ATOM 1096 C CB    . ILE A 1 144 ? 4.505   20.917  43.573  1.00 28.77 144 A 1 
ATOM 1097 C CG1   . ILE A 1 144 ? 4.470   20.490  42.086  1.00 27.36 144 A 1 
ATOM 1098 C CG2   . ILE A 1 144 ? 3.110   21.364  44.034  1.00 31.56 144 A 1 
ATOM 1099 C CD1   . ILE A 1 144 ? 3.590   19.273  41.804  1.00 30.95 144 A 1 
ATOM 1100 N N     . PRO A 1 145 ? 5.485   23.744  45.570  1.00 29.76 145 A 1 
ATOM 1101 C CA    . PRO A 1 145 ? 5.648   24.166  46.942  1.00 32.26 145 A 1 
ATOM 1102 C C     . PRO A 1 145 ? 4.682   23.318  47.761  1.00 31.93 145 A 1 
ATOM 1103 O O     . PRO A 1 145 ? 3.556   23.088  47.309  1.00 30.74 145 A 1 
ATOM 1104 C CB    . PRO A 1 145 ? 5.324   25.658  46.967  1.00 29.97 145 A 1 
ATOM 1105 C CG    . PRO A 1 145 ? 4.451   25.859  45.730  1.00 29.54 145 A 1 
ATOM 1106 C CD    . PRO A 1 145 ? 4.982   24.816  44.748  1.00 35.62 145 A 1 
ATOM 1107 N N     . PRO A 1 146 ? 5.081   22.805  48.933  1.00 28.85 146 A 1 
ATOM 1108 C CA    . PRO A 1 146 ? 4.219   21.978  49.749  1.00 30.30 146 A 1 
ATOM 1109 C C     . PRO A 1 146 ? 2.985   22.814  50.079  1.00 29.82 146 A 1 
ATOM 1110 O O     . PRO A 1 146 ? 3.072   23.752  50.865  1.00 29.14 146 A 1 
ATOM 1111 C CB    . PRO A 1 146 ? 5.054   21.589  50.978  1.00 28.87 146 A 1 
ATOM 1112 C CG    . PRO A 1 146 ? 6.092   22.697  51.076  1.00 28.85 146 A 1 
ATOM 1113 C CD    . PRO A 1 146 ? 6.336   23.082  49.606  1.00 35.24 146 A 1 
ATOM 1114 N N     . VAL A 1 147 ? 1.892   22.528  49.378  1.00 28.55 147 A 1 
ATOM 1115 C CA    . VAL A 1 147 ? 0.620   23.197  49.629  1.00 31.60 147 A 1 
ATOM 1116 C C     . VAL A 1 147 ? 0.281   22.827  51.059  1.00 30.45 147 A 1 
ATOM 1117 O O     . VAL A 1 147 ? 0.027   21.651  51.364  1.00 29.72 147 A 1 
ATOM 1118 C CB    . VAL A 1 147 ? -0.483  22.780  48.649  1.00 29.08 147 A 1 
ATOM 1119 C CG1   . VAL A 1 147 ? -1.711  23.678  48.833  1.00 27.30 147 A 1 
ATOM 1120 C CG2   . VAL A 1 147 ? -0.033  22.901  47.184  1.00 33.15 147 A 1 
ATOM 1121 N N     . SER A 1 148 ? 0.386   23.799  51.956  1.00 33.02 148 A 1 
ATOM 1122 C CA    . SER A 1 148 ? 0.077   23.614  53.365  1.00 34.61 148 A 1 
ATOM 1123 C C     . SER A 1 148 ? -1.355  23.105  53.445  1.00 32.67 148 A 1 
ATOM 1124 O O     . SER A 1 148 ? -2.280  23.803  53.030  1.00 32.25 148 A 1 
ATOM 1125 C CB    . SER A 1 148 ? 0.246   24.928  54.130  1.00 32.75 148 A 1 
ATOM 1126 O OG    . SER A 1 148 ? -0.470  25.970  53.498  1.00 30.06 148 A 1 
ATOM 1127 N N     . LEU A 1 149 ? -1.511  21.891  53.949  1.00 26.74 149 A 1 
ATOM 1128 C CA    . LEU A 1 149 ? -2.790  21.307  54.323  1.00 29.87 149 A 1 
ATOM 1129 C C     . LEU A 1 149 ? -3.384  22.187  55.424  1.00 28.28 149 A 1 
ATOM 1130 O O     . LEU A 1 149 ? -3.173  21.942  56.610  1.00 26.78 149 A 1 
ATOM 1131 C CB    . LEU A 1 149 ? -2.577  19.861  54.803  1.00 27.27 149 A 1 
ATOM 1132 C CG    . LEU A 1 149 ? -2.474  18.821  53.680  1.00 25.32 149 A 1 
ATOM 1133 C CD1   . LEU A 1 149 ? -1.809  17.546  54.185  1.00 26.45 149 A 1 
ATOM 1134 C CD2   . LEU A 1 149 ? -3.867  18.458  53.145  1.00 29.66 149 A 1 
ATOM 1135 N N     . PHE A 1 150 ? -4.074  23.249  55.013  1.00 26.47 150 A 1 
ATOM 1136 C CA    . PHE A 1 150 ? -4.928  23.983  55.925  1.00 29.45 150 A 1 
ATOM 1137 C C     . PHE A 1 150 ? -6.003  23.010  56.391  1.00 27.97 150 A 1 
ATOM 1138 O O     . PHE A 1 150 ? -6.860  22.578  55.617  1.00 27.31 150 A 1 
ATOM 1139 C CB    . PHE A 1 150 ? -5.489  25.248  55.274  1.00 27.23 150 A 1 
ATOM 1140 C CG    . PHE A 1 150 ? -4.690  26.491  55.582  1.00 27.45 150 A 1 
ATOM 1141 C CD1   . PHE A 1 150 ? -4.987  27.262  56.725  1.00 29.86 150 A 1 
ATOM 1142 C CD2   . PHE A 1 150 ? -3.613  26.875  54.754  1.00 32.72 150 A 1 
ATOM 1143 C CE1   . PHE A 1 150 ? -4.229  28.402  57.032  1.00 29.48 150 A 1 
ATOM 1144 C CE2   . PHE A 1 150 ? -2.851  28.019  55.062  1.00 28.33 150 A 1 
ATOM 1145 C CZ    . PHE A 1 150 ? -3.150  28.787  56.203  1.00 28.23 150 A 1 
ATOM 1146 N N     . ALA A 1 151 ? -5.891  22.608  57.632  1.00 27.31 151 A 1 
ATOM 1147 C CA    . ALA A 1 151 ? -6.882  21.824  58.343  1.00 30.56 151 A 1 
ATOM 1148 C C     . ALA A 1 151 ? -8.136  22.697  58.505  1.00 28.58 151 A 1 
ATOM 1149 O O     . ALA A 1 151 ? -8.300  23.362  59.518  1.00 27.53 151 A 1 
ATOM 1150 C CB    . ALA A 1 151 ? -6.281  21.370  59.677  1.00 28.42 151 A 1 
ATOM 1151 N N     . GLU A 1 152 ? -8.981  22.752  57.472  1.00 26.03 152 A 1 
ATOM 1152 C CA    . GLU A 1 152 ? -10.282 23.407  57.605  1.00 28.72 152 A 1 
ATOM 1153 C C     . GLU A 1 152 ? -11.094 22.695  58.684  1.00 27.17 152 A 1 
ATOM 1154 O O     . GLU A 1 152 ? -11.174 21.461  58.753  1.00 26.26 152 A 1 
ATOM 1155 C CB    . GLU A 1 152 ? -11.034 23.519  56.278  1.00 27.04 152 A 1 
ATOM 1156 C CG    . GLU A 1 152 ? -10.551 24.711  55.449  1.00 25.40 152 A 1 
ATOM 1157 C CD    . GLU A 1 152 ? -11.472 25.043  54.256  1.00 25.81 152 A 1 
ATOM 1158 O OE1   . GLU A 1 152 ? -11.556 26.234  53.902  1.00 25.64 152 A 1 
ATOM 1159 O OE2   . GLU A 1 152 ? -12.092 24.089  53.715  1.00 27.75 152 A 1 
ATOM 1160 N N     . ALA A 1 153 ? -11.632 23.498  59.577  1.00 27.73 153 A 1 
ATOM 1161 C CA    . ALA A 1 153 ? -12.231 23.067  60.820  1.00 30.42 153 A 1 
ATOM 1162 C C     . ALA A 1 153 ? -13.533 22.285  60.573  1.00 28.18 153 A 1 
ATOM 1163 O O     . ALA A 1 153 ? -14.324 22.602  59.691  1.00 27.75 153 A 1 
ATOM 1164 C CB    . ALA A 1 153 ? -12.446 24.304  61.703  1.00 28.83 153 A 1 
ATOM 1165 N N     . GLU A 1 154 ? -13.800 21.322  61.448  1.00 27.90 154 A 1 
ATOM 1166 C CA    . GLU A 1 154 ? -15.055 20.574  61.579  1.00 30.91 154 A 1 
ATOM 1167 C C     . GLU A 1 154 ? -16.216 21.510  61.986  1.00 29.58 154 A 1 
ATOM 1168 O O     . GLU A 1 154 ? -16.628 21.546  63.144  1.00 28.62 154 A 1 
ATOM 1169 C CB    . GLU A 1 154 ? -14.899 19.458  62.628  1.00 29.26 154 A 1 
ATOM 1170 C CG    . GLU A 1 154 ? -13.914 18.342  62.273  1.00 27.16 154 A 1 
ATOM 1171 C CD    . GLU A 1 154 ? -13.848 17.259  63.364  1.00 26.67 154 A 1 
ATOM 1172 O OE1   . GLU A 1 154 ? -13.659 16.076  63.002  1.00 26.06 154 A 1 
ATOM 1173 O OE2   . GLU A 1 154 ? -13.980 17.609  64.554  1.00 28.84 154 A 1 
ATOM 1174 N N     . ALA A 1 155 ? -16.740 22.286  61.061  1.00 26.94 155 A 1 
ATOM 1175 C CA    . ALA A 1 155 ? -17.935 23.069  61.332  1.00 29.56 155 A 1 
ATOM 1176 C C     . ALA A 1 155 ? -19.111 22.108  61.562  1.00 27.45 155 A 1 
ATOM 1177 O O     . ALA A 1 155 ? -19.713 21.576  60.631  1.00 26.73 155 A 1 
ATOM 1178 C CB    . ALA A 1 155 ? -18.170 24.066  60.192  1.00 28.18 155 A 1 
ATOM 1179 N N     . THR A 1 156 ? -19.432 21.884  62.838  1.00 29.94 156 A 1 
ATOM 1180 C CA    . THR A 1 156 ? -20.551 21.085  63.351  1.00 33.25 156 A 1 
ATOM 1181 C C     . THR A 1 156 ? -21.880 21.721  62.947  1.00 31.21 156 A 1 
ATOM 1182 O O     . THR A 1 156 ? -22.467 22.475  63.726  1.00 29.56 156 A 1 
ATOM 1183 C CB    . THR A 1 156 ? -20.455 20.955  64.876  1.00 29.46 156 A 1 
ATOM 1184 O OG1   . THR A 1 156 ? -20.246 22.220  65.477  1.00 27.54 156 A 1 
ATOM 1185 C CG2   . THR A 1 156 ? -19.305 20.061  65.312  1.00 30.81 156 A 1 
ATOM 1186 N N     . ALA A 1 157 ? -22.349 21.460  61.734  1.00 29.68 157 A 1 
ATOM 1187 C CA    . ALA A 1 157 ? -23.633 21.962  61.274  1.00 30.29 157 A 1 
ATOM 1188 C C     . ALA A 1 157 ? -24.750 21.434  62.191  1.00 27.75 157 A 1 
ATOM 1189 O O     . ALA A 1 157 ? -24.925 20.221  62.298  1.00 27.25 157 A 1 
ATOM 1190 C CB    . ALA A 1 157 ? -23.841 21.573  59.810  1.00 29.13 157 A 1 
ATOM 1191 N N     . PRO A 1 158 ? -25.493 22.307  62.913  1.00 26.41 158 A 1 
ATOM 1192 C CA    . PRO A 1 158 ? -26.436 21.892  63.931  1.00 29.29 158 A 1 
ATOM 1193 C C     . PRO A 1 158 ? -27.662 21.212  63.294  1.00 28.47 158 A 1 
ATOM 1194 O O     . PRO A 1 158 ? -28.153 21.625  62.243  1.00 27.35 158 A 1 
ATOM 1195 C CB    . PRO A 1 158 ? -26.791 23.165  64.707  1.00 26.81 158 A 1 
ATOM 1196 C CG    . PRO A 1 158 ? -26.582 24.273  63.676  1.00 27.50 158 A 1 
ATOM 1197 C CD    . PRO A 1 158 ? -25.416 23.755  62.834  1.00 34.22 158 A 1 
ATOM 1198 N N     . VAL A 1 159 ? -28.171 20.217  64.005  1.00 28.09 159 A 1 
ATOM 1199 C CA    . VAL A 1 159 ? -29.329 19.359  63.658  1.00 32.45 159 A 1 
ATOM 1200 C C     . VAL A 1 159 ? -30.647 20.138  63.811  1.00 30.94 159 A 1 
ATOM 1201 O O     . VAL A 1 159 ? -31.470 19.822  64.674  1.00 29.82 159 A 1 
ATOM 1202 C CB    . VAL A 1 159 ? -29.307 18.074  64.514  1.00 29.72 159 A 1 
ATOM 1203 C CG1   . VAL A 1 159 ? -30.305 17.012  64.039  1.00 27.76 159 A 1 
ATOM 1204 C CG2   . VAL A 1 159 ? -27.927 17.407  64.534  1.00 33.77 159 A 1 
ATOM 1205 N N     . LEU A 1 160 ? -30.843 21.209  63.041  1.00 27.90 160 A 1 
ATOM 1206 C CA    . LEU A 1 160 ? -32.029 22.040  63.218  1.00 32.39 160 A 1 
ATOM 1207 C C     . LEU A 1 160 ? -33.333 21.278  62.919  1.00 30.50 160 A 1 
ATOM 1208 O O     . LEU A 1 160 ? -33.393 20.373  62.098  1.00 29.72 160 A 1 
ATOM 1209 C CB    . LEU A 1 160 ? -31.902 23.360  62.436  1.00 30.58 160 A 1 
ATOM 1210 C CG    . LEU A 1 160 ? -31.427 24.525  63.334  1.00 29.40 160 A 1 
ATOM 1211 C CD1   . LEU A 1 160 ? -30.954 25.688  62.464  1.00 31.60 160 A 1 
ATOM 1212 C CD2   . LEU A 1 160 ? -32.550 25.041  64.247  1.00 36.75 160 A 1 
ATOM 1213 N N     . GLY A 1 161 ? -34.366 21.625  63.717  1.00 31.11 161 A 1 
ATOM 1214 C CA    . GLY A 1 161 ? -35.536 20.804  63.983  1.00 34.09 161 A 1 
ATOM 1215 C C     . GLY A 1 161 ? -36.582 20.697  62.873  1.00 32.72 161 A 1 
ATOM 1216 O O     . GLY A 1 161 ? -36.595 21.396  61.870  1.00 30.95 161 A 1 
ATOM 1217 N N     . ARG A 1 162 ? -37.523 19.823  63.145  1.00 24.17 162 A 1 
ATOM 1218 C CA    . ARG A 1 162 ? -38.408 19.044  62.274  1.00 29.34 162 A 1 
ATOM 1219 C C     . ARG A 1 162 ? -39.647 19.765  61.714  1.00 27.58 162 A 1 
ATOM 1220 O O     . ARG A 1 162 ? -40.512 19.066  61.220  1.00 25.68 162 A 1 
ATOM 1221 C CB    . ARG A 1 162 ? -38.863 17.852  63.136  1.00 27.80 162 A 1 
ATOM 1222 C CG    . ARG A 1 162 ? -38.923 16.492  62.439  1.00 27.31 162 A 1 
ATOM 1223 C CD    . ARG A 1 162 ? -39.485 15.470  63.423  1.00 27.78 162 A 1 
ATOM 1224 N NE    . ARG A 1 162 ? -39.297 14.085  62.954  1.00 28.49 162 A 1 
ATOM 1225 C CZ    . ARG A 1 162 ? -39.704 12.995  63.566  1.00 27.12 162 A 1 
ATOM 1226 N NH1   . ARG A 1 162 ? -40.385 13.046  64.676  1.00 25.99 162 A 1 
ATOM 1227 N NH2   . ARG A 1 162 ? -39.433 11.817  63.079  1.00 24.44 162 A 1 
ATOM 1228 N N     . LYS A 1 163 ? -39.833 21.041  61.881  1.00 20.73 163 A 1 
ATOM 1229 C CA    . LYS A 1 163 ? -41.148 21.673  62.056  1.00 28.50 163 A 1 
ATOM 1230 C C     . LYS A 1 163 ? -42.161 21.328  60.945  1.00 27.25 163 A 1 
ATOM 1231 O O     . LYS A 1 163 ? -41.827 21.322  59.773  1.00 25.98 163 A 1 
ATOM 1232 C CB    . LYS A 1 163 ? -41.013 23.183  62.261  1.00 27.02 163 A 1 
ATOM 1233 C CG    . LYS A 1 163 ? -41.763 23.645  63.524  1.00 25.41 163 A 1 
ATOM 1234 C CD    . LYS A 1 163 ? -41.748 25.167  63.633  1.00 24.15 163 A 1 
ATOM 1235 C CE    . LYS A 1 163 ? -42.490 25.630  64.886  1.00 22.58 163 A 1 
ATOM 1236 N NZ    . LYS A 1 163 ? -42.696 27.093  64.858  1.00 22.07 163 A 1 
ATOM 1237 N N     . GLU A 1 164 ? -43.407 21.065  61.383  1.00 24.92 164 A 1 
ATOM 1238 C CA    . GLU A 1 164 ? -44.509 20.380  60.675  1.00 28.49 164 A 1 
ATOM 1239 C C     . GLU A 1 164 ? -45.318 21.220  59.664  1.00 27.50 164 A 1 
ATOM 1240 O O     . GLU A 1 164 ? -46.395 20.777  59.282  1.00 26.88 164 A 1 
ATOM 1241 C CB    . GLU A 1 164 ? -45.510 19.881  61.740  1.00 27.46 164 A 1 
ATOM 1242 C CG    . GLU A 1 164 ? -44.999 18.755  62.649  1.00 26.70 164 A 1 
ATOM 1243 C CD    . GLU A 1 164 ? -46.049 18.339  63.693  1.00 26.90 164 A 1 
ATOM 1244 O OE1   . GLU A 1 164 ? -46.200 17.113  63.907  1.00 27.56 164 A 1 
ATOM 1245 O OE2   . GLU A 1 164 ? -46.643 19.245  64.309  1.00 29.83 164 A 1 
ATOM 1246 N N     . GLU A 1 165 ? -44.923 22.399  59.303  1.00 28.40 165 A 1 
ATOM 1247 C CA    . GLU A 1 165 ? -45.876 23.466  58.951  1.00 30.96 165 A 1 
ATOM 1248 C C     . GLU A 1 165 ? -46.964 23.096  57.919  1.00 29.83 165 A 1 
ATOM 1249 O O     . GLU A 1 165 ? -46.785 22.317  56.984  1.00 28.84 165 A 1 
ATOM 1250 C CB    . GLU A 1 165 ? -45.179 24.788  58.606  1.00 30.52 165 A 1 
ATOM 1251 C CG    . GLU A 1 165 ? -44.910 25.604  59.885  1.00 29.79 165 A 1 
ATOM 1252 C CD    . GLU A 1 165 ? -44.308 27.008  59.645  1.00 31.20 165 A 1 
ATOM 1253 O OE1   . GLU A 1 165 ? -44.041 27.685  60.674  1.00 31.43 165 A 1 
ATOM 1254 O OE2   . GLU A 1 165 ? -44.089 27.382  58.478  1.00 33.40 165 A 1 
ATOM 1255 N N     . ASP A 1 166 ? -48.113 23.704  58.190  1.00 28.43 166 A 1 
ATOM 1256 C CA    . ASP A 1 166 ? -49.480 23.282  57.942  1.00 32.05 166 A 1 
ATOM 1257 C C     . ASP A 1 166 ? -50.010 23.556  56.508  1.00 30.15 166 A 1 
ATOM 1258 O O     . ASP A 1 166 ? -49.453 24.303  55.713  1.00 29.57 166 A 1 
ATOM 1259 C CB    . ASP A 1 166 ? -50.326 23.979  59.028  1.00 30.50 166 A 1 
ATOM 1260 C CG    . ASP A 1 166 ? -51.661 23.311  59.362  1.00 27.92 166 A 1 
ATOM 1261 O OD1   . ASP A 1 166 ? -51.968 22.248  58.785  1.00 29.24 166 A 1 
ATOM 1262 O OD2   . ASP A 1 166 ? -52.386 23.910  60.176  1.00 30.64 166 A 1 
ATOM 1263 N N     . THR A 1 167 ? -51.142 22.923  56.207  1.00 28.72 167 A 1 
ATOM 1264 C CA    . THR A 1 167 ? -51.732 22.617  54.887  1.00 31.26 167 A 1 
ATOM 1265 C C     . THR A 1 167 ? -52.507 23.739  54.188  1.00 29.87 167 A 1 
ATOM 1266 O O     . THR A 1 167 ? -53.151 23.449  53.173  1.00 28.41 167 A 1 
ATOM 1267 C CB    . THR A 1 167 ? -52.685 21.420  55.051  1.00 28.90 167 A 1 
ATOM 1268 O OG1   . THR A 1 167 ? -53.526 21.590  56.172  1.00 28.38 167 A 1 
ATOM 1269 C CG2   . THR A 1 167 ? -51.944 20.105  55.238  1.00 31.78 167 A 1 
ATOM 1270 N N     . SER A 1 168 ? -52.594 24.933  54.719  1.00 33.59 168 A 1 
ATOM 1271 C CA    . SER A 1 168 ? -53.729 25.834  54.495  1.00 34.03 168 A 1 
ATOM 1272 C C     . SER A 1 168 ? -54.022 26.171  53.019  1.00 32.22 168 A 1 
ATOM 1273 O O     . SER A 1 168 ? -53.237 26.803  52.321  1.00 31.82 168 A 1 
ATOM 1274 C CB    . SER A 1 168 ? -53.565 27.103  55.334  1.00 32.86 168 A 1 
ATOM 1275 O OG    . SER A 1 168 ? -54.724 27.890  55.242  1.00 32.39 168 A 1 
ATOM 1276 N N     . TRP A 1 169 ? -55.248 25.760  52.567  1.00 34.36 169 A 1 
ATOM 1277 C CA    . TRP A 1 169 ? -55.780 25.787  51.189  1.00 32.01 169 A 1 
ATOM 1278 C C     . TRP A 1 169 ? -56.354 27.130  50.713  1.00 30.28 169 A 1 
ATOM 1279 O O     . TRP A 1 169 ? -56.672 27.267  49.529  1.00 28.38 169 A 1 
ATOM 1280 C CB    . TRP A 1 169 ? -56.910 24.754  51.119  1.00 30.48 169 A 1 
ATOM 1281 C CG    . TRP A 1 169 ? -56.563 23.337  50.827  1.00 28.26 169 A 1 
ATOM 1282 C CD1   . TRP A 1 169 ? -55.872 22.500  51.622  1.00 25.88 169 A 1 
ATOM 1283 C CD2   . TRP A 1 169 ? -56.926 22.557  49.637  1.00 27.20 169 A 1 
ATOM 1284 N NE1   . TRP A 1 169 ? -55.773 21.248  51.031  1.00 24.18 169 A 1 
ATOM 1285 C CE2   . TRP A 1 169 ? -56.416 21.246  49.809  1.00 24.40 169 A 1 
ATOM 1286 C CE3   . TRP A 1 169 ? -57.636 22.842  48.460  1.00 28.12 169 A 1 
ATOM 1287 C CZ2   . TRP A 1 169 ? -56.597 20.243  48.826  1.00 26.27 169 A 1 
ATOM 1288 C CZ3   . TRP A 1 169 ? -57.818 21.844  47.475  1.00 26.24 169 A 1 
ATOM 1289 C CH2   . TRP A 1 169 ? -57.302 20.570  47.668  1.00 26.65 169 A 1 
ATOM 1290 N N     . LEU A 1 170 ? -56.645 28.061  51.617  1.00 30.10 170 A 1 
ATOM 1291 C CA    . LEU A 1 170 ? -57.606 29.170  51.451  1.00 32.64 170 A 1 
ATOM 1292 C C     . LEU A 1 170 ? -57.200 30.225  50.385  1.00 31.37 170 A 1 
ATOM 1293 O O     . LEU A 1 170 ? -56.062 30.254  49.961  1.00 30.52 170 A 1 
ATOM 1294 C CB    . LEU A 1 170 ? -57.750 29.819  52.844  1.00 30.54 170 A 1 
ATOM 1295 C CG    . LEU A 1 170 ? -58.611 29.054  53.852  1.00 30.14 170 A 1 
ATOM 1296 C CD1   . LEU A 1 170 ? -58.415 29.638  55.250  1.00 34.41 170 A 1 
ATOM 1297 C CD2   . LEU A 1 170 ? -60.106 29.131  53.535  1.00 38.32 170 A 1 
ATOM 1298 N N     . LEU A 1 171 ? -57.983 31.193  49.906  1.00 28.65 171 A 1 
ATOM 1299 C CA    . LEU A 1 171 ? -59.443 31.425  49.809  1.00 31.90 171 A 1 
ATOM 1300 C C     . LEU A 1 171 ? -59.739 32.453  48.692  1.00 30.07 171 A 1 
ATOM 1301 O O     . LEU A 1 171 ? -60.585 32.219  47.851  1.00 28.46 171 A 1 
ATOM 1302 C CB    . LEU A 1 171 ? -59.987 32.013  51.141  1.00 30.04 171 A 1 
ATOM 1303 C CG    . LEU A 1 171 ? -61.281 31.374  51.686  1.00 28.59 171 A 1 
ATOM 1304 C CD1   . LEU A 1 171 ? -61.594 31.935  53.071  1.00 29.69 171 A 1 
ATOM 1305 C CD2   . LEU A 1 171 ? -62.500 31.602  50.801  1.00 32.76 171 A 1 
ATOM 1306 N N     . LEU A 1 172 ? -59.167 33.628  48.761  1.00 30.50 172 A 1 
ATOM 1307 C CA    . LEU A 1 172 ? -59.925 34.876  48.562  1.00 34.77 172 A 1 
ATOM 1308 C C     . LEU A 1 172 ? -60.131 35.333  47.101  1.00 32.80 172 A 1 
ATOM 1309 O O     . LEU A 1 172 ? -59.277 35.206  46.248  1.00 31.33 172 A 1 
ATOM 1310 C CB    . LEU A 1 172 ? -59.311 36.000  49.419  1.00 32.20 172 A 1 
ATOM 1311 C CG    . LEU A 1 172 ? -59.999 36.155  50.791  1.00 30.69 172 A 1 
ATOM 1312 C CD1   . LEU A 1 172 ? -59.068 36.843  51.790  1.00 31.67 172 A 1 
ATOM 1313 C CD2   . LEU A 1 172 ? -61.295 36.962  50.692  1.00 34.06 172 A 1 
ATOM 1314 N N     . SER A 1 173 ? -61.295 35.944  46.889  1.00 32.23 173 A 1 
ATOM 1315 C CA    . SER A 1 173 ? -62.089 36.069  45.657  1.00 35.41 173 A 1 
ATOM 1316 C C     . SER A 1 173 ? -62.090 37.433  44.948  1.00 33.20 173 A 1 
ATOM 1317 O O     . SER A 1 173 ? -62.849 37.567  43.996  1.00 32.00 173 A 1 
ATOM 1318 C CB    . SER A 1 173 ? -63.534 35.778  46.071  1.00 33.75 173 A 1 
ATOM 1319 O OG    . SER A 1 173 ? -63.909 36.595  47.164  1.00 34.23 173 A 1 
ATOM 1320 N N     . LYS A 1 174 ? -61.420 38.440  45.418  1.00 27.99 174 A 1 
ATOM 1321 C CA    . LYS A 1 174 ? -61.923 39.824  45.363  1.00 35.98 174 A 1 
ATOM 1322 C C     . LYS A 1 174 ? -62.257 40.372  43.958  1.00 34.81 174 A 1 
ATOM 1323 O O     . LYS A 1 174 ? -61.490 40.238  43.023  1.00 31.81 174 A 1 
ATOM 1324 C CB    . LYS A 1 174 ? -60.997 40.788  46.112  1.00 32.65 174 A 1 
ATOM 1325 C CG    . LYS A 1 174 ? -61.547 41.088  47.510  1.00 31.95 174 A 1 
ATOM 1326 C CD    . LYS A 1 174 ? -60.739 42.189  48.202  1.00 30.58 174 A 1 
ATOM 1327 C CE    . LYS A 1 174 ? -61.356 42.508  49.563  1.00 28.02 174 A 1 
ATOM 1328 N NZ    . LYS A 1 174 ? -60.625 43.596  50.255  1.00 27.71 174 A 1 
ATOM 1329 N N     . ASP A 1 175 ? -63.410 41.083  43.947  1.00 33.40 175 A 1 
ATOM 1330 C CA    . ASP A 1 175 ? -64.251 41.457  42.793  1.00 37.64 175 A 1 
ATOM 1331 C C     . ASP A 1 175 ? -63.788 42.640  41.905  1.00 34.68 175 A 1 
ATOM 1332 O O     . ASP A 1 175 ? -64.056 42.641  40.708  1.00 32.15 175 A 1 
ATOM 1333 C CB    . ASP A 1 175 ? -65.631 41.852  43.350  1.00 33.72 175 A 1 
ATOM 1334 C CG    . ASP A 1 175 ? -66.307 40.777  44.195  1.00 30.48 175 A 1 
ATOM 1335 O OD1   . ASP A 1 175 ? -66.547 39.682  43.654  1.00 30.45 175 A 1 
ATOM 1336 O OD2   . ASP A 1 175 ? -66.547 41.066  45.375  1.00 31.43 175 A 1 
ATOM 1337 N N     . SER A 1 176 ? -63.315 43.713  42.462  1.00 31.41 176 A 1 
ATOM 1338 C CA    . SER A 1 176 ? -63.990 45.012  42.275  1.00 35.20 176 A 1 
ATOM 1339 C C     . SER A 1 176 ? -63.759 45.781  40.949  1.00 34.12 176 A 1 
ATOM 1340 O O     . SER A 1 176 ? -62.846 45.536  40.204  1.00 31.91 176 A 1 
ATOM 1341 C CB    . SER A 1 176 ? -63.732 45.940  43.459  1.00 31.91 176 A 1 
ATOM 1342 O OG    . SER A 1 176 ? -62.368 46.304  43.526  1.00 32.16 176 A 1 
ATOM 1343 N N     . ASP A 1 177 ? -64.632 46.780  40.775  1.00 35.51 177 A 1 
ATOM 1344 C CA    . ASP A 1 177 ? -65.322 47.292  39.579  1.00 39.40 177 A 1 
ATOM 1345 C C     . ASP A 1 177 ? -64.592 48.205  38.555  1.00 37.23 177 A 1 
ATOM 1346 O O     . ASP A 1 177 ? -64.619 47.923  37.364  1.00 34.90 177 A 1 
ATOM 1347 C CB    . ASP A 1 177 ? -66.526 48.112  40.088  1.00 35.43 177 A 1 
ATOM 1348 C CG    . ASP A 1 177 ? -67.616 47.339  40.809  1.00 31.93 177 A 1 
ATOM 1349 O OD1   . ASP A 1 177 ? -68.005 46.268  40.306  1.00 32.17 177 A 1 
ATOM 1350 O OD2   . ASP A 1 177 ? -68.088 47.895  41.825  1.00 33.44 177 A 1 
ATOM 1351 N N     . ASN A 1 178 ? -64.150 49.411  38.916  1.00 31.34 178 A 1 
ATOM 1352 C CA    . ASN A 1 178 ? -65.071 50.514  38.572  1.00 33.56 178 A 1 
ATOM 1353 C C     . ASN A 1 178 ? -64.703 51.459  37.383  1.00 30.76 178 A 1 
ATOM 1354 O O     . ASN A 1 178 ? -65.227 51.321  36.284  1.00 27.98 178 A 1 
ATOM 1355 C CB    . ASN A 1 178 ? -65.400 51.288  39.875  1.00 30.79 178 A 1 
ATOM 1356 C CG    . ASN A 1 178 ? -66.836 51.762  39.977  1.00 28.47 178 A 1 
ATOM 1357 O OD1   . ASN A 1 178 ? -67.599 51.831  39.041  1.00 30.78 178 A 1 
ATOM 1358 N ND2   . ASN A 1 178 ? -67.263 52.120  41.172  1.00 33.18 178 A 1 
ATOM 1359 N N     . HIS A 1 179 ? -64.002 52.538  37.648  1.00 33.82 179 A 1 
ATOM 1360 C CA    . HIS A 1 179 ? -64.326 53.870  37.074  1.00 37.08 179 A 1 
ATOM 1361 C C     . HIS A 1 179 ? -63.599 54.319  35.774  1.00 34.24 179 A 1 
ATOM 1362 O O     . HIS A 1 179 ? -62.756 53.668  35.220  1.00 31.99 179 A 1 
ATOM 1363 C CB    . HIS A 1 179 ? -64.165 54.926  38.190  1.00 34.47 179 A 1 
ATOM 1364 C CG    . HIS A 1 179 ? -65.425 55.213  38.974  1.00 34.20 179 A 1 
ATOM 1365 N ND1   . HIS A 1 179 ? -66.167 54.345  39.725  1.00 34.76 179 A 1 
ATOM 1366 C CD2   . HIS A 1 179 ? -66.022 56.442  39.123  1.00 35.19 179 A 1 
ATOM 1367 C CE1   . HIS A 1 179 ? -67.173 55.011  40.294  1.00 33.50 179 A 1 
ATOM 1368 N NE2   . HIS A 1 179 ? -67.120 56.297  39.969  1.00 33.92 179 A 1 
ATOM 1369 N N     . ASN A 1 180 ? -63.841 55.490  35.344  1.00 31.71 180 A 1 
ATOM 1370 C CA    . ASN A 1 180 ? -64.515 56.155  34.235  1.00 34.09 180 A 1 
ATOM 1371 C C     . ASN A 1 180 ? -63.641 56.859  33.161  1.00 31.27 180 A 1 
ATOM 1372 O O     . ASN A 1 180 ? -64.014 56.879  32.005  1.00 28.90 180 A 1 
ATOM 1373 C CB    . ASN A 1 180 ? -65.398 57.275  34.868  1.00 31.88 180 A 1 
ATOM 1374 C CG    . ASN A 1 180 ? -66.894 57.106  34.721  1.00 30.24 180 A 1 
ATOM 1375 O OD1   . ASN A 1 180 ? -67.402 56.348  33.936  1.00 33.37 180 A 1 
ATOM 1376 N ND2   . ASN A 1 180 ? -67.666 57.871  35.466  1.00 36.01 180 A 1 
ATOM 1377 N N     . ARG A 1 181 ? -62.660 57.646  33.530  1.00 33.97 181 A 1 
ATOM 1378 C CA    . ARG A 1 181 ? -62.560 59.043  33.021  1.00 37.93 181 A 1 
ATOM 1379 C C     . ARG A 1 181 ? -61.861 59.275  31.656  1.00 35.27 181 A 1 
ATOM 1380 O O     . ARG A 1 181 ? -61.249 58.385  31.112  1.00 31.87 181 A 1 
ATOM 1381 C CB    . ARG A 1 181 ? -61.963 59.937  34.122  1.00 34.33 181 A 1 
ATOM 1382 C CG    . ARG A 1 181 ? -62.880 61.133  34.462  1.00 32.57 181 A 1 
ATOM 1383 C CD    . ARG A 1 181 ? -62.210 62.036  35.505  1.00 31.61 181 A 1 
ATOM 1384 N NE    . ARG A 1 181 ? -63.085 63.152  35.903  1.00 31.23 181 A 1 
ATOM 1385 C CZ    . ARG A 1 181 ? -62.797 64.093  36.789  1.00 28.55 181 A 1 
ATOM 1386 N NH1   . ARG A 1 181 ? -61.641 64.123  37.388  1.00 27.92 181 A 1 
ATOM 1387 N NH2   . ARG A 1 181 ? -63.658 65.023  37.081  1.00 27.87 181 A 1 
ATOM 1388 N N     . SER A 1 182 ? -61.970 60.489  31.149  1.00 38.35 182 A 1 
ATOM 1389 C CA    . SER A 1 182 ? -62.445 60.951  29.837  1.00 40.56 182 A 1 
ATOM 1390 C C     . SER A 1 182 ? -61.454 61.465  28.770  1.00 38.84 182 A 1 
ATOM 1391 O O     . SER A 1 182 ? -61.591 61.074  27.619  1.00 36.13 182 A 1 
ATOM 1392 C CB    . SER A 1 182 ? -63.455 62.080  30.087  1.00 36.96 182 A 1 
ATOM 1393 O OG    . SER A 1 182 ? -62.827 63.189  30.714  1.00 34.87 182 A 1 
ATOM 1394 N N     . GLY A 1 183 ? -60.629 62.487  29.053  1.00 36.35 183 A 1 
ATOM 1395 C CA    . GLY A 1 183 ? -60.799 63.638  28.131  1.00 37.08 183 A 1 
ATOM 1396 C C     . GLY A 1 183 ? -59.815 63.935  26.967  1.00 35.16 183 A 1 
ATOM 1397 O O     . GLY A 1 183 ? -60.036 63.495  25.846  1.00 32.99 183 A 1 
ATOM 1398 N N     . ASN A 1 184 ? -58.857 64.839  27.193  1.00 40.50 184 A 1 
ATOM 1399 C CA    . ASN A 1 184 ? -58.403 65.877  26.222  1.00 42.07 184 A 1 
ATOM 1400 C C     . ASN A 1 184 ? -57.254 65.470  25.264  1.00 38.82 184 A 1 
ATOM 1401 O O     . ASN A 1 184 ? -56.696 64.408  25.393  1.00 34.76 184 A 1 
ATOM 1402 C CB    . ASN A 1 184 ? -57.982 67.089  27.074  1.00 37.35 184 A 1 
ATOM 1403 C CG    . ASN A 1 184 ? -59.117 68.021  27.469  1.00 34.32 184 A 1 
ATOM 1404 O OD1   . ASN A 1 184 ? -60.252 67.889  27.068  1.00 36.24 184 A 1 
ATOM 1405 N ND2   . ASN A 1 184 ? -58.809 69.021  28.256  1.00 39.47 184 A 1 
ATOM 1406 N N     . ASN A 1 185 ? -56.717 66.311  24.405  1.00 42.01 185 A 1 
ATOM 1407 C CA    . ASN A 1 185 ? -57.200 67.049  23.228  1.00 43.03 185 A 1 
ATOM 1408 C C     . ASN A 1 185 ? -56.051 67.276  22.200  1.00 39.46 185 A 1 
ATOM 1409 O O     . ASN A 1 185 ? -56.216 66.999  21.031  1.00 35.47 185 A 1 
ATOM 1410 C CB    . ASN A 1 185 ? -57.759 68.438  23.627  1.00 38.87 185 A 1 
ATOM 1411 C CG    . ASN A 1 185 ? -58.842 68.976  22.693  1.00 35.32 185 A 1 
ATOM 1412 O OD1   . ASN A 1 185 ? -59.391 68.302  21.858  1.00 37.23 185 A 1 
ATOM 1413 N ND2   . ASN A 1 185 ? -59.207 70.232  22.858  1.00 39.56 185 A 1 
ATOM 1414 N N     . SER A 1 186 ? -54.953 67.889  22.598  1.00 40.31 186 A 1 
ATOM 1415 C CA    . SER A 1 186 ? -54.261 68.854  21.727  1.00 41.41 186 A 1 
ATOM 1416 C C     . SER A 1 186 ? -53.191 68.306  20.764  1.00 39.15 186 A 1 
ATOM 1417 O O     . SER A 1 186 ? -52.746 67.184  20.847  1.00 36.76 186 A 1 
ATOM 1418 C CB    . SER A 1 186 ? -53.693 70.012  22.552  1.00 37.92 186 A 1 
ATOM 1419 O OG    . SER A 1 186 ? -52.695 69.552  23.439  1.00 37.11 186 A 1 
ATOM 1420 N N     . SER A 1 187 ? -52.794 69.181  19.834  1.00 39.51 187 A 1 
ATOM 1421 C CA    . SER A 1 187 ? -52.475 68.903  18.422  1.00 40.35 187 A 1 
ATOM 1422 C C     . SER A 1 187 ? -51.004 68.875  17.997  1.00 38.06 187 A 1 
ATOM 1423 O O     . SER A 1 187 ? -50.757 68.713  16.806  1.00 36.89 187 A 1 
ATOM 1424 C CB    . SER A 1 187 ? -53.122 70.032  17.622  1.00 37.43 187 A 1 
ATOM 1425 O OG    . SER A 1 187 ? -52.677 71.295  18.093  1.00 36.88 187 A 1 
ATOM 1426 N N     . THR A 1 188 ? -50.072 69.219  18.837  1.00 42.61 188 A 1 
ATOM 1427 C CA    . THR A 1 188 ? -48.899 70.020  18.421  1.00 44.51 188 A 1 
ATOM 1428 C C     . THR A 1 188 ? -47.988 69.355  17.381  1.00 43.31 188 A 1 
ATOM 1429 O O     . THR A 1 188 ? -47.651 68.185  17.459  1.00 40.24 188 A 1 
ATOM 1430 C CB    . THR A 1 188 ? -48.048 70.525  19.600  1.00 38.88 188 A 1 
ATOM 1431 O OG1   . THR A 1 188 ? -48.592 70.171  20.847  1.00 37.48 188 A 1 
ATOM 1432 C CG2   . THR A 1 188 ? -47.940 72.036  19.577  1.00 42.81 188 A 1 
ATOM 1433 N N     . SER A 1 189 ? -47.566 70.136  16.408  1.00 38.68 189 A 1 
ATOM 1434 C CA    . SER A 1 189 ? -47.027 69.800  15.074  1.00 39.99 189 A 1 
ATOM 1435 C C     . SER A 1 189 ? -45.523 69.531  14.990  1.00 38.41 189 A 1 
ATOM 1436 O O     . SER A 1 189 ? -44.906 69.955  14.018  1.00 36.99 189 A 1 
ATOM 1437 C CB    . SER A 1 189 ? -47.371 70.973  14.157  1.00 36.89 189 A 1 
ATOM 1438 O OG    . SER A 1 189 ? -46.660 72.122  14.553  1.00 34.77 189 A 1 
ATOM 1439 N N     . SER A 1 190 ? -44.891 68.947  15.998  1.00 39.01 190 A 1 
ATOM 1440 C CA    . SER A 1 190 ? -43.427 69.019  16.089  1.00 40.77 190 A 1 
ATOM 1441 C C     . SER A 1 190 ? -42.740 68.454  14.838  1.00 39.17 190 A 1 
ATOM 1442 O O     . SER A 1 190 ? -42.836 67.270  14.539  1.00 37.22 190 A 1 
ATOM 1443 C CB    . SER A 1 190 ? -42.901 68.337  17.351  1.00 37.55 190 A 1 
ATOM 1444 O OG    . SER A 1 190 ? -43.247 66.980  17.372  1.00 35.69 190 A 1 
ATOM 1445 N N     . SER A 1 191 ? -42.035 69.323  14.117  1.00 40.04 191 A 1 
ATOM 1446 C CA    . SER A 1 191 ? -41.280 69.057  12.889  1.00 42.95 191 A 1 
ATOM 1447 C C     . SER A 1 191 ? -40.039 68.220  13.196  1.00 42.27 191 A 1 
ATOM 1448 O O     . SER A 1 191 ? -38.959 68.768  13.407  1.00 40.67 191 A 1 
ATOM 1449 C CB    . SER A 1 191 ? -40.883 70.392  12.257  1.00 38.58 191 A 1 
ATOM 1450 O OG    . SER A 1 191 ? -40.114 71.165  13.158  1.00 36.36 191 A 1 
ATOM 1451 N N     . SER A 1 192 ? -40.207 66.879  13.235  1.00 44.12 192 A 1 
ATOM 1452 C CA    . SER A 1 192 ? -39.072 65.974  13.435  1.00 45.99 192 A 1 
ATOM 1453 C C     . SER A 1 192 ? -38.114 66.089  12.255  1.00 45.04 192 A 1 
ATOM 1454 O O     . SER A 1 192 ? -38.425 65.650  11.150  1.00 43.78 192 A 1 
ATOM 1455 C CB    . SER A 1 192 ? -39.556 64.538  13.625  1.00 41.89 192 A 1 
ATOM 1456 O OG    . SER A 1 192 ? -40.384 64.136  12.561  1.00 39.15 192 A 1 
ATOM 1457 N N     . GLN A 1 193 ? -36.971 66.720  12.476  1.00 35.67 193 A 1 
ATOM 1458 C CA    . GLN A 1 193 ? -35.927 66.867  11.479  1.00 36.33 193 A 1 
ATOM 1459 C C     . GLN A 1 193 ? -35.413 65.480  11.069  1.00 34.22 193 A 1 
ATOM 1460 O O     . GLN A 1 193 ? -34.999 64.682  11.905  1.00 33.04 193 A 1 
ATOM 1461 C CB    . GLN A 1 193 ? -34.781 67.737  12.020  1.00 34.38 193 A 1 
ATOM 1462 C CG    . GLN A 1 193 ? -35.140 69.224  12.059  1.00 34.72 193 A 1 
ATOM 1463 C CD    . GLN A 1 193 ? -33.992 70.097  12.582  1.00 34.08 193 A 1 
ATOM 1464 O OE1   . GLN A 1 193 ? -33.096 69.667  13.281  1.00 33.79 193 A 1 
ATOM 1465 N NE2   . GLN A 1 193 ? -33.985 71.371  12.272  1.00 32.55 193 A 1 
ATOM 1466 N N     . TYR A 1 194 ? -35.475 65.227  9.747   1.00 29.48 194 A 1 
ATOM 1467 C CA    . TYR A 1 194 ? -34.906 64.063  9.093   1.00 31.43 194 A 1 
ATOM 1468 C C     . TYR A 1 194 ? -33.368 64.161  9.155   1.00 28.71 194 A 1 
ATOM 1469 O O     . TYR A 1 194 ? -32.736 64.649  8.229   1.00 27.17 194 A 1 
ATOM 1470 C CB    . TYR A 1 194 ? -35.435 63.999  7.648   1.00 29.85 194 A 1 
ATOM 1471 C CG    . TYR A 1 194 ? -36.153 62.724  7.261   1.00 30.27 194 A 1 
ATOM 1472 C CD1   . TYR A 1 194 ? -35.477 61.721  6.549   1.00 30.36 194 A 1 
ATOM 1473 C CD2   . TYR A 1 194 ? -37.520 62.559  7.570   1.00 31.49 194 A 1 
ATOM 1474 C CE1   . TYR A 1 194 ? -36.157 60.560  6.137   1.00 29.15 194 A 1 
ATOM 1475 C CE2   . TYR A 1 194 ? -38.198 61.400  7.167   1.00 28.82 194 A 1 
ATOM 1476 C CZ    . TYR A 1 194 ? -37.516 60.397  6.439   1.00 30.00 194 A 1 
ATOM 1477 O OH    . TYR A 1 194 ? -38.183 59.270  6.036   1.00 29.44 194 A 1 
ATOM 1478 N N     . PHE A 1 195 ? -32.788 63.749  10.287  1.00 35.61 195 A 1 
ATOM 1479 C CA    . PHE A 1 195 ? -31.336 63.596  10.373  1.00 35.84 195 A 1 
ATOM 1480 C C     . PHE A 1 195 ? -30.955 62.355  9.558   1.00 35.06 195 A 1 
ATOM 1481 O O     . PHE A 1 195 ? -31.145 61.227  9.992   1.00 34.26 195 A 1 
ATOM 1482 C CB    . PHE A 1 195 ? -30.875 63.542  11.833  1.00 33.49 195 A 1 
ATOM 1483 C CG    . PHE A 1 195 ? -29.967 64.698  12.217  1.00 34.57 195 A 1 
ATOM 1484 C CD1   . PHE A 1 195 ? -28.575 64.556  12.142  1.00 35.28 195 A 1 
ATOM 1485 C CD2   . PHE A 1 195 ? -30.519 65.933  12.611  1.00 36.54 195 A 1 
ATOM 1486 C CE1   . PHE A 1 195 ? -27.736 65.626  12.477  1.00 32.11 195 A 1 
ATOM 1487 C CE2   . PHE A 1 195 ? -29.685 67.008  12.946  1.00 29.77 195 A 1 
ATOM 1488 C CZ    . PHE A 1 195 ? -28.288 66.856  12.878  1.00 29.14 195 A 1 
ATOM 1489 N N     . GLY A 1 196 ? -30.507 62.573  8.324   1.00 34.72 196 A 1 
ATOM 1490 C CA    . GLY A 1 196 ? -29.934 61.534  7.486   1.00 35.88 196 A 1 
ATOM 1491 C C     . GLY A 1 196 ? -28.590 61.105  8.064   1.00 34.59 196 A 1 
ATOM 1492 O O     . GLY A 1 196 ? -27.583 61.725  7.763   1.00 32.69 196 A 1 
ATOM 1493 N N     . GLU A 1 197 ? -28.585 60.064  8.893   1.00 33.05 197 A 1 
ATOM 1494 C CA    . GLU A 1 197 ? -27.337 59.429  9.315   1.00 34.68 197 A 1 
ATOM 1495 C C     . GLU A 1 197 ? -26.646 58.841  8.080   1.00 32.52 197 A 1 
ATOM 1496 O O     . GLU A 1 197 ? -27.207 58.025  7.339   1.00 31.12 197 A 1 
ATOM 1497 C CB    . GLU A 1 197 ? -27.541 58.379  10.407  1.00 32.55 197 A 1 
ATOM 1498 C CG    . GLU A 1 197 ? -27.444 59.004  11.804  1.00 30.92 197 A 1 
ATOM 1499 C CD    . GLU A 1 197 ? -27.528 57.974  12.951  1.00 30.11 197 A 1 
ATOM 1500 O OE1   . GLU A 1 197 ? -26.855 58.218  13.974  1.00 28.67 197 A 1 
ATOM 1501 O OE2   . GLU A 1 197 ? -28.273 56.985  12.792  1.00 30.02 197 A 1 
ATOM 1502 N N     . VAL A 1 198 ? -25.464 59.331  7.816   1.00 31.20 198 A 1 
ATOM 1503 C CA    . VAL A 1 198 ? -24.620 58.882  6.716   1.00 34.88 198 A 1 
ATOM 1504 C C     . VAL A 1 198 ? -24.097 57.496  7.083   1.00 32.79 198 A 1 
ATOM 1505 O O     . VAL A 1 198 ? -23.315 57.375  8.022   1.00 32.72 198 A 1 
ATOM 1506 C CB    . VAL A 1 198 ? -23.471 59.878  6.475   1.00 34.44 198 A 1 
ATOM 1507 C CG1   . VAL A 1 198 ? -22.592 59.461  5.298   1.00 34.75 198 A 1 
ATOM 1508 C CG2   . VAL A 1 198 ? -24.009 61.291  6.176   1.00 40.04 198 A 1 
ATOM 1509 N N     . ASP A 1 199 ? -24.543 56.471  6.328   1.00 38.77 199 A 1 
ATOM 1510 C CA    . ASP A 1 199 ? -24.024 55.111  6.441   1.00 40.00 199 A 1 
ATOM 1511 C C     . ASP A 1 199 ? -22.492 55.136  6.350   1.00 36.92 199 A 1 
ATOM 1512 O O     . ASP A 1 199 ? -21.912 55.504  5.326   1.00 36.11 199 A 1 
ATOM 1513 C CB    . ASP A 1 199 ? -24.598 54.215  5.334   1.00 39.01 199 A 1 
ATOM 1514 C CG    . ASP A 1 199 ? -25.854 53.443  5.748   1.00 35.46 199 A 1 
ATOM 1515 O OD1   . ASP A 1 199 ? -25.911 53.014  6.915   1.00 36.45 199 A 1 
ATOM 1516 O OD2   . ASP A 1 199 ? -26.710 53.240  4.870   1.00 37.22 199 A 1 
ATOM 1517 N N     . GLN A 1 200 ? -21.844 54.780  7.444   1.00 28.16 200 A 1 
ATOM 1518 C CA    . GLN A 1 200 ? -20.397 54.691  7.472   1.00 29.89 200 A 1 
ATOM 1519 C C     . GLN A 1 200 ? -19.952 53.603  6.494   1.00 28.18 200 A 1 
ATOM 1520 O O     . GLN A 1 200 ? -20.334 52.437  6.624   1.00 25.69 200 A 1 
ATOM 1521 C CB    . GLN A 1 200 ? -19.873 54.419  8.882   1.00 28.40 200 A 1 
ATOM 1522 C CG    . GLN A 1 200 ? -19.886 55.673  9.760   1.00 28.33 200 A 1 
ATOM 1523 C CD    . GLN A 1 200 ? -19.226 55.459  11.129  1.00 25.71 200 A 1 
ATOM 1524 O OE1   . GLN A 1 200 ? -18.940 54.359  11.568  1.00 25.92 200 A 1 
ATOM 1525 N NE2   . GLN A 1 200 ? -18.958 56.518  11.869  1.00 23.41 200 A 1 
ATOM 1526 N N     . TYR A 1 201 ? -19.151 54.004  5.511   1.00 32.19 201 A 1 
ATOM 1527 C CA    . TYR A 1 201 ? -18.482 53.106  4.583   1.00 34.22 201 A 1 
ATOM 1528 C C     . TYR A 1 201 ? -17.666 52.087  5.387   1.00 31.43 201 A 1 
ATOM 1529 O O     . TYR A 1 201 ? -16.645 52.416  5.980   1.00 30.06 201 A 1 
ATOM 1530 C CB    . TYR A 1 201 ? -17.574 53.907  3.645   1.00 33.25 201 A 1 
ATOM 1531 C CG    . TYR A 1 201 ? -18.226 54.306  2.342   1.00 33.06 201 A 1 
ATOM 1532 C CD1   . TYR A 1 201 ? -17.937 53.587  1.169   1.00 31.57 201 A 1 
ATOM 1533 C CD2   . TYR A 1 201 ? -19.116 55.398  2.278   1.00 32.35 201 A 1 
ATOM 1534 C CE1   . TYR A 1 201 ? -18.516 53.948  -0.057  1.00 29.44 201 A 1 
ATOM 1535 C CE2   . TYR A 1 201 ? -19.702 55.760  1.060   1.00 28.54 201 A 1 
ATOM 1536 C CZ    . TYR A 1 201 ? -19.399 55.036  -0.117  1.00 30.04 201 A 1 
ATOM 1537 O OH    . TYR A 1 201 ? -19.962 55.396  -1.310  1.00 30.55 201 A 1 
ATOM 1538 N N     . PHE A 1 202 ? -18.172 50.832  5.412   1.00 25.16 202 A 1 
ATOM 1539 C CA    . PHE A 1 202 ? -17.440 49.726  6.003   1.00 25.78 202 A 1 
ATOM 1540 C C     . PHE A 1 202 ? -16.165 49.495  5.197   1.00 25.64 202 A 1 
ATOM 1541 O O     . PHE A 1 202 ? -16.221 49.160  4.008   1.00 24.32 202 A 1 
ATOM 1542 C CB    . PHE A 1 202 ? -18.347 48.484  6.073   1.00 24.74 202 A 1 
ATOM 1543 C CG    . PHE A 1 202 ? -18.305 47.777  7.408   1.00 24.47 202 A 1 
ATOM 1544 C CD1   . PHE A 1 202 ? -17.438 46.690  7.611   1.00 23.99 202 A 1 
ATOM 1545 C CD2   . PHE A 1 202 ? -19.140 48.208  8.445   1.00 27.32 202 A 1 
ATOM 1546 C CE1   . PHE A 1 202 ? -17.403 46.036  8.846   1.00 23.29 202 A 1 
ATOM 1547 C CE2   . PHE A 1 202 ? -19.113 47.557  9.687   1.00 22.46 202 A 1 
ATOM 1548 C CZ    . PHE A 1 202 ? -18.250 46.464  9.888   1.00 22.63 202 A 1 
ATOM 1549 N N     . ASP A 1 203 ? -15.035 49.746  5.811   1.00 37.81 203 A 1 
ATOM 1550 C CA    . ASP A 1 203 ? -13.729 49.702  5.160   1.00 39.16 203 A 1 
ATOM 1551 C C     . ASP A 1 203 ? -13.415 48.264  4.713   1.00 36.43 203 A 1 
ATOM 1552 O O     . ASP A 1 203 ? -13.076 47.392  5.513   1.00 35.06 203 A 1 
ATOM 1553 C CB    . ASP A 1 203 ? -12.673 50.295  6.114   1.00 37.49 203 A 1 
ATOM 1554 C CG    . ASP A 1 203 ? -11.792 51.383  5.495   1.00 34.08 203 A 1 
ATOM 1555 O OD1   . ASP A 1 203 ? -11.730 51.464  4.252   1.00 33.03 203 A 1 
ATOM 1556 O OD2   . ASP A 1 203 ? -11.149 52.111  6.289   1.00 33.20 203 A 1 
ATOM 1557 N N     . LEU A 1 204 ? -13.551 48.008  3.411   1.00 26.65 204 A 1 
ATOM 1558 C CA    . LEU A 1 204 ? -13.326 46.701  2.765   1.00 28.61 204 A 1 
ATOM 1559 C C     . LEU A 1 204 ? -11.852 46.246  2.797   1.00 27.05 204 A 1 
ATOM 1560 O O     . LEU A 1 204 ? -11.539 45.156  2.301   1.00 25.30 204 A 1 
ATOM 1561 C CB    . LEU A 1 204 ? -13.845 46.779  1.315   1.00 27.25 204 A 1 
ATOM 1562 C CG    . LEU A 1 204 ? -15.327 46.384  1.163   1.00 26.17 204 A 1 
ATOM 1563 C CD1   . LEU A 1 204 ? -15.870 46.910  -0.161  1.00 28.41 204 A 1 
ATOM 1564 C CD2   . LEU A 1 204 ? -15.480 44.865  1.166   1.00 33.07 204 A 1 
ATOM 1565 N N     . VAL A 1 205 ? -10.965 47.032  3.355   1.00 30.54 205 A 1 
ATOM 1566 C CA    . VAL A 1 205 ? -9.509  46.802  3.288   1.00 37.49 205 A 1 
ATOM 1567 C C     . VAL A 1 205 ? -9.095  45.480  3.936   1.00 35.47 205 A 1 
ATOM 1568 O O     . VAL A 1 205 ? -8.174  44.816  3.457   1.00 33.44 205 A 1 
ATOM 1569 C CB    . VAL A 1 205 ? -8.750  47.978  3.926   1.00 35.31 205 A 1 
ATOM 1570 C CG1   . VAL A 1 205 ? -7.244  47.851  3.700   1.00 32.77 205 A 1 
ATOM 1571 C CG2   . VAL A 1 205 ? -9.177  49.325  3.342   1.00 36.00 205 A 1 
ATOM 1572 N N     . GLY A 1 206 ? -9.814  45.064  4.979   1.00 34.44 206 A 1 
ATOM 1573 C CA    . GLY A 1 206 ? -9.403  43.905  5.776   1.00 35.13 206 A 1 
ATOM 1574 C C     . GLY A 1 206 ? -9.407  42.557  5.049   1.00 33.39 206 A 1 
ATOM 1575 O O     . GLY A 1 206 ? -8.687  41.641  5.457   1.00 30.58 206 A 1 
ATOM 1576 N N     . TYR A 1 207 ? -10.195 42.417  3.961   1.00 32.67 207 A 1 
ATOM 1577 C CA    . TYR A 1 207 ? -10.390 41.117  3.305   1.00 31.93 207 A 1 
ATOM 1578 C C     . TYR A 1 207 ? -9.156  40.660  2.508   1.00 30.19 207 A 1 
ATOM 1579 O O     . TYR A 1 207 ? -8.887  39.461  2.429   1.00 27.47 207 A 1 
ATOM 1580 C CB    . TYR A 1 207 ? -11.655 41.164  2.444   1.00 30.10 207 A 1 
ATOM 1581 C CG    . TYR A 1 207 ? -12.406 39.849  2.402   1.00 29.52 207 A 1 
ATOM 1582 C CD1   . TYR A 1 207 ? -12.152 38.899  1.401   1.00 28.60 207 A 1 
ATOM 1583 C CD2   . TYR A 1 207 ? -13.359 39.566  3.401   1.00 31.15 207 A 1 
ATOM 1584 C CE1   . TYR A 1 207 ? -12.841 37.678  1.380   1.00 26.51 207 A 1 
ATOM 1585 C CE2   . TYR A 1 207 ? -14.062 38.344  3.390   1.00 25.37 207 A 1 
ATOM 1586 C CZ    . TYR A 1 207 ? -13.799 37.401  2.376   1.00 26.91 207 A 1 
ATOM 1587 O OH    . TYR A 1 207 ? -14.479 36.206  2.358   1.00 28.46 207 A 1 
ATOM 1588 N N     . ASN A 1 208 ? -8.401  41.583  1.944   1.00 33.66 208 A 1 
ATOM 1589 C CA    . ASN A 1 208 ? -7.257  41.228  1.102   1.00 33.04 208 A 1 
ATOM 1590 C C     . ASN A 1 208 ? -6.089  40.602  1.879   1.00 30.41 208 A 1 
ATOM 1591 O O     . ASN A 1 208 ? -5.429  39.706  1.363   1.00 28.85 208 A 1 
ATOM 1592 C CB    . ASN A 1 208 ? -6.793  42.464  0.305   1.00 32.06 208 A 1 
ATOM 1593 C CG    . ASN A 1 208 ? -7.571  42.682  -0.989  1.00 29.74 208 A 1 
ATOM 1594 O OD1   . ASN A 1 208 ? -8.309  41.839  -1.468  1.00 32.84 208 A 1 
ATOM 1595 N ND2   . ASN A 1 208 ? -7.403  43.821  -1.608  1.00 35.23 208 A 1 
ATOM 1596 N N     . SER A 1 209 ? -5.861  41.040  3.121   1.00 45.29 209 A 1 
ATOM 1597 C CA    . SER A 1 209 ? -4.703  40.547  3.897   1.00 47.94 209 A 1 
ATOM 1598 C C     . SER A 1 209 ? -4.780  39.055  4.232   1.00 46.47 209 A 1 
ATOM 1599 O O     . SER A 1 209 ? -3.761  38.385  4.354   1.00 43.26 209 A 1 
ATOM 1600 C CB    . SER A 1 209 ? -4.547  41.358  5.182   1.00 44.77 209 A 1 
ATOM 1601 O OG    . SER A 1 209 ? -5.582  41.072  6.100   1.00 40.29 209 A 1 
ATOM 1602 N N     . TYR A 1 210 ? -6.017  38.511  4.338   1.00 40.09 210 A 1 
ATOM 1603 C CA    . TYR A 1 210 ? -6.211  37.096  4.662   1.00 39.23 210 A 1 
ATOM 1604 C C     . TYR A 1 210 ? -5.828  36.175  3.492   1.00 38.16 210 A 1 
ATOM 1605 O O     . TYR A 1 210 ? -5.290  35.093  3.712   1.00 35.36 210 A 1 
ATOM 1606 C CB    . TYR A 1 210 ? -7.661  36.872  5.104   1.00 36.41 210 A 1 
ATOM 1607 C CG    . TYR A 1 210 ? -7.830  35.598  5.924   1.00 34.16 210 A 1 
ATOM 1608 C CD1   . TYR A 1 210 ? -8.187  34.391  5.298   1.00 33.59 210 A 1 
ATOM 1609 C CD2   . TYR A 1 210 ? -7.604  35.628  7.309   1.00 35.43 210 A 1 
ATOM 1610 C CE1   . TYR A 1 210 ? -8.320  33.216  6.050   1.00 29.75 210 A 1 
ATOM 1611 C CE2   . TYR A 1 210 ? -7.733  34.459  8.072   1.00 29.35 210 A 1 
ATOM 1612 C CZ    . TYR A 1 210 ? -8.090  33.251  7.434   1.00 32.26 210 A 1 
ATOM 1613 O OH    . TYR A 1 210 ? -8.221  32.103  8.184   1.00 32.37 210 A 1 
ATOM 1614 N N     . TYR A 1 211 ? -6.083  36.630  2.243   1.00 42.91 211 A 1 
ATOM 1615 C CA    . TYR A 1 211 ? -5.726  35.853  1.053   1.00 40.93 211 A 1 
ATOM 1616 C C     . TYR A 1 211 ? -4.212  35.797  0.824   1.00 38.11 211 A 1 
ATOM 1617 O O     . TYR A 1 211 ? -3.689  34.716  0.551   1.00 34.71 211 A 1 
ATOM 1618 C CB    . TYR A 1 211 ? -6.468  36.398  -0.180  1.00 38.98 211 A 1 
ATOM 1619 C CG    . TYR A 1 211 ? -7.697  35.584  -0.530  1.00 36.81 211 A 1 
ATOM 1620 C CD1   . TYR A 1 211 ? -7.578  34.470  -1.389  1.00 36.36 211 A 1 
ATOM 1621 C CD2   . TYR A 1 211 ? -8.953  35.910  0.014   1.00 38.19 211 A 1 
ATOM 1622 C CE1   . TYR A 1 211 ? -8.699  33.697  -1.717  1.00 33.75 211 A 1 
ATOM 1623 C CE2   . TYR A 1 211 ? -10.087 35.136  -0.305  1.00 33.07 211 A 1 
ATOM 1624 C CZ    . TYR A 1 211 ? -9.950  34.033  -1.172  1.00 35.20 211 A 1 
ATOM 1625 O OH    . TYR A 1 211 ? -11.065 33.274  -1.492  1.00 34.97 211 A 1 
ATOM 1626 N N     . ASP A 1 212 ? -3.510  36.907  1.011   1.00 48.68 212 A 1 
ATOM 1627 C CA    . ASP A 1 212 ? -2.055  36.956  0.810   1.00 49.14 212 A 1 
ATOM 1628 C C     . ASP A 1 212 ? -1.293  36.065  1.793   1.00 46.04 212 A 1 
ATOM 1629 O O     . ASP A 1 212 ? -0.375  35.339  1.413   1.00 45.25 212 A 1 
ATOM 1630 C CB    . ASP A 1 212 ? -1.552  38.411  0.900   1.00 46.19 212 A 1 
ATOM 1631 C CG    . ASP A 1 212 ? -1.592  39.167  -0.438  1.00 42.16 212 A 1 
ATOM 1632 O OD1   . ASP A 1 212 ? -1.646  38.500  -1.493  1.00 41.81 212 A 1 
ATOM 1633 O OD2   . ASP A 1 212 ? -1.542  40.412  -0.380  1.00 41.55 212 A 1 
ATOM 1634 N N     . SER A 1 213 ? -1.714  36.042  3.057   1.00 50.89 213 A 1 
ATOM 1635 C CA    . SER A 1 213 ? -1.060  35.207  4.078   1.00 52.75 213 A 1 
ATOM 1636 C C     . SER A 1 213 ? -1.236  33.705  3.831   1.00 53.14 213 A 1 
ATOM 1637 O O     . SER A 1 213 ? -0.328  32.917  4.107   1.00 49.50 213 A 1 
ATOM 1638 C CB    . SER A 1 213 ? -1.556  35.589  5.471   1.00 47.99 213 A 1 
ATOM 1639 O OG    . SER A 1 213 ? -2.952  35.403  5.595   1.00 43.90 213 A 1 
ATOM 1640 N N     . HIS A 1 214 ? -2.388  33.291  3.259   1.00 46.59 214 A 1 
ATOM 1641 C CA    . HIS A 1 214 ? -2.621  31.887  2.928   1.00 49.20 214 A 1 
ATOM 1642 C C     . HIS A 1 214 ? -1.868  31.420  1.670   1.00 47.49 214 A 1 
ATOM 1643 O O     . HIS A 1 214 ? -1.429  30.269  1.621   1.00 45.14 214 A 1 
ATOM 1644 C CB    . HIS A 1 214 ? -4.127  31.608  2.828   1.00 46.29 214 A 1 
ATOM 1645 C CG    . HIS A 1 214 ? -4.603  30.716  3.934   1.00 43.91 214 A 1 
ATOM 1646 N ND1   . HIS A 1 214 ? -4.293  29.384  4.082   1.00 40.60 214 A 1 
ATOM 1647 C CD2   . HIS A 1 214 ? -5.386  31.043  5.011   1.00 39.45 214 A 1 
ATOM 1648 C CE1   . HIS A 1 214 ? -4.869  28.938  5.204   1.00 36.52 214 A 1 
ATOM 1649 N NE2   . HIS A 1 214 ? -5.547  29.904  5.806   1.00 36.08 214 A 1 
ATOM 1650 N N     . MET A 1 215 ? -1.716  32.312  0.678   1.00 44.34 215 A 1 
ATOM 1651 C CA    . MET A 1 215 ? -0.919  32.021  -0.520  1.00 45.03 215 A 1 
ATOM 1652 C C     . MET A 1 215 ? 0.553   31.801  -0.159  1.00 43.78 215 A 1 
ATOM 1653 O O     . MET A 1 215 ? 1.137   30.798  -0.578  1.00 42.26 215 A 1 
ATOM 1654 C CB    . MET A 1 215 ? -1.081  33.169  -1.529  1.00 42.98 215 A 1 
ATOM 1655 C CG    . MET A 1 215 ? -2.350  33.017  -2.374  1.00 40.34 215 A 1 
ATOM 1656 S SD    . MET A 1 215 ? -2.224  31.872  -3.792  1.00 39.65 215 A 1 
ATOM 1657 C CE    . MET A 1 215 ? -1.200  32.875  -4.895  1.00 36.07 215 A 1 
ATOM 1658 N N     . SER A 1 216 ? 1.110   32.653  0.690   1.00 57.58 216 A 1 
ATOM 1659 C CA    . SER A 1 216 ? 2.523   32.555  1.079   1.00 59.53 216 A 1 
ATOM 1660 C C     . SER A 1 216 ? 2.876   31.226  1.756   1.00 60.05 216 A 1 
ATOM 1661 O O     . SER A 1 216 ? 3.907   30.631  1.453   1.00 55.42 216 A 1 
ATOM 1662 C CB    . SER A 1 216 ? 2.912   33.735  1.977   1.00 53.62 216 A 1 
ATOM 1663 O OG    . SER A 1 216 ? 2.302   33.638  3.246   1.00 47.08 216 A 1 
ATOM 1664 N N     . ASN A 1 217 ? 1.987   30.702  2.606   1.00 52.61 217 A 1 
ATOM 1665 C CA    . ASN A 1 217 ? 2.217   29.424  3.275   1.00 52.42 217 A 1 
ATOM 1666 C C     . ASN A 1 217 ? 2.159   28.229  2.313   1.00 48.63 217 A 1 
ATOM 1667 O O     . ASN A 1 217 ? 2.909   27.264  2.482   1.00 49.67 217 A 1 
ATOM 1668 C CB    . ASN A 1 217 ? 1.220   29.257  4.424   1.00 50.55 217 A 1 
ATOM 1669 C CG    . ASN A 1 217 ? 1.707   29.867  5.728   1.00 46.37 217 A 1 
ATOM 1670 O OD1   . ASN A 1 217 ? 2.889   29.944  6.023   1.00 46.98 217 A 1 
ATOM 1671 N ND2   . ASN A 1 217 ? 0.814   30.286  6.595   1.00 46.51 217 A 1 
ATOM 1672 N N     . GLN A 1 218 ? 1.255   28.262  1.308   1.00 57.62 218 A 1 
ATOM 1673 C CA    . GLN A 1 218 ? 1.211   27.198  0.301   1.00 57.43 218 A 1 
ATOM 1674 C C     . GLN A 1 218 ? 2.439   27.222  -0.606  1.00 57.96 218 A 1 
ATOM 1675 O O     . GLN A 1 218 ? 2.992   26.164  -0.900  1.00 59.02 218 A 1 
ATOM 1676 C CB    . GLN A 1 218 ? -0.071  27.267  -0.534  1.00 54.74 218 A 1 
ATOM 1677 C CG    . GLN A 1 218 ? -1.105  26.254  -0.039  1.00 50.52 218 A 1 
ATOM 1678 C CD    . GLN A 1 218 ? -2.315  26.121  -0.961  1.00 46.69 218 A 1 
ATOM 1679 O OE1   . GLN A 1 218 ? -2.550  26.845  -1.906  1.00 45.53 218 A 1 
ATOM 1680 N NE2   . GLN A 1 218 ? -3.143  25.120  -0.732  1.00 42.81 218 A 1 
ATOM 1681 N N     . GLU A 1 219 ? 2.866   28.399  -1.023  1.00 59.57 219 A 1 
ATOM 1682 C CA    . GLU A 1 219 ? 4.077   28.544  -1.825  1.00 60.10 219 A 1 
ATOM 1683 C C     . GLU A 1 219 ? 5.314   28.112  -1.043  1.00 57.54 219 A 1 
ATOM 1684 O O     . GLU A 1 219 ? 6.111   27.348  -1.577  1.00 60.40 219 A 1 
ATOM 1685 C CB    . GLU A 1 219 ? 4.227   29.979  -2.342  1.00 58.52 219 A 1 
ATOM 1686 C CG    . GLU A 1 219 ? 3.253   30.255  -3.495  1.00 53.66 219 A 1 
ATOM 1687 C CD    . GLU A 1 219 ? 3.509   31.594  -4.187  1.00 50.93 219 A 1 
ATOM 1688 O OE1   . GLU A 1 219 ? 3.087   31.720  -5.365  1.00 46.01 219 A 1 
ATOM 1689 O OE2   . GLU A 1 219 ? 4.143   32.475  -3.563  1.00 45.14 219 A 1 
ATOM 1690 N N     . GLN A 1 220 ? 5.422   28.491  0.236   1.00 59.89 220 A 1 
ATOM 1691 C CA    . GLN A 1 220 ? 6.510   28.014  1.094   1.00 60.06 220 A 1 
ATOM 1692 C C     . GLN A 1 220 ? 6.517   26.493  1.209   1.00 58.21 220 A 1 
ATOM 1693 O O     . GLN A 1 220 ? 7.582   25.888  1.082   1.00 60.26 220 A 1 
ATOM 1694 C CB    . GLN A 1 220 ? 6.427   28.631  2.494   1.00 59.68 220 A 1 
ATOM 1695 C CG    . GLN A 1 220 ? 7.131   30.000  2.548   1.00 55.29 220 A 1 
ATOM 1696 C CD    . GLN A 1 220 ? 7.172   30.576  3.970   1.00 51.75 220 A 1 
ATOM 1697 O OE1   . GLN A 1 220 ? 6.523   30.126  4.893   1.00 49.39 220 A 1 
ATOM 1698 N NE2   . GLN A 1 220 ? 7.975   31.593  4.194   1.00 45.30 220 A 1 
ATOM 1699 N N     . TYR A 1 221 ? 5.349   25.855  1.406   1.00 59.30 221 A 1 
ATOM 1700 C CA    . TYR A 1 221 ? 5.289   24.395  1.527   1.00 57.37 221 A 1 
ATOM 1701 C C     . TYR A 1 221 ? 5.701   23.705  0.223   1.00 54.12 221 A 1 
ATOM 1702 O O     . TYR A 1 221 ? 6.454   22.736  0.249   1.00 53.53 221 A 1 
ATOM 1703 C CB    . TYR A 1 221 ? 3.880   23.975  1.958   1.00 55.52 221 A 1 
ATOM 1704 C CG    . TYR A 1 221 ? 3.832   22.551  2.481   1.00 50.45 221 A 1 
ATOM 1705 C CD1   . TYR A 1 221 ? 3.589   21.468  1.616   1.00 49.63 221 A 1 
ATOM 1706 C CD2   . TYR A 1 221 ? 4.070   22.307  3.850   1.00 49.03 221 A 1 
ATOM 1707 C CE1   . TYR A 1 221 ? 3.575   20.157  2.101   1.00 41.84 221 A 1 
ATOM 1708 C CE2   . TYR A 1 221 ? 4.060   20.996  4.348   1.00 42.51 221 A 1 
ATOM 1709 C CZ    . TYR A 1 221 ? 3.810   19.920  3.470   1.00 44.75 221 A 1 
ATOM 1710 O OH    . TYR A 1 221 ? 3.801   18.629  3.951   1.00 43.22 221 A 1 
ATOM 1711 N N     . VAL A 1 222 ? 5.243   24.221  -0.930  1.00 64.75 222 A 1 
ATOM 1712 C CA    . VAL A 1 222 ? 5.632   23.692  -2.245  1.00 64.00 222 A 1 
ATOM 1713 C C     . VAL A 1 222 ? 7.123   23.913  -2.494  1.00 62.02 222 A 1 
ATOM 1714 O O     . VAL A 1 222 ? 7.795   22.993  -2.955  1.00 65.04 222 A 1 
ATOM 1715 C CB    . VAL A 1 222 ? 4.772   24.299  -3.365  1.00 61.90 222 A 1 
ATOM 1716 C CG1   . VAL A 1 222 ? 5.250   23.881  -4.761  1.00 55.57 222 A 1 
ATOM 1717 C CG2   . VAL A 1 222 ? 3.315   23.833  -3.251  1.00 60.05 222 A 1 
ATOM 1718 N N     . MET A 1 223 ? 7.645   25.099  -2.165  1.00 67.18 223 A 1 
ATOM 1719 C CA    . MET A 1 223 ? 9.058   25.421  -2.325  1.00 66.20 223 A 1 
ATOM 1720 C C     . MET A 1 223 ? 9.938   24.550  -1.426  1.00 64.08 223 A 1 
ATOM 1721 O O     . MET A 1 223 ? 10.962  24.042  -1.870  1.00 68.94 223 A 1 
ATOM 1722 C CB    . MET A 1 223 ? 9.289   26.911  -2.037  1.00 66.66 223 A 1 
ATOM 1723 C CG    . MET A 1 223 ? 10.232  27.544  -3.055  1.00 61.90 223 A 1 
ATOM 1724 S SD    . MET A 1 223 ? 10.622  29.271  -2.685  1.00 57.13 223 A 1 
ATOM 1725 C CE    . MET A 1 223 ? 11.305  29.796  -4.275  1.00 50.51 223 A 1 
ATOM 1726 N N     . GLN A 1 224 ? 9.500   24.313  -0.191  1.00 59.66 224 A 1 
ATOM 1727 C CA    . GLN A 1 224 ? 10.210  23.471  0.761   1.00 58.43 224 A 1 
ATOM 1728 C C     . GLN A 1 224 ? 10.188  22.001  0.320   1.00 56.48 224 A 1 
ATOM 1729 O O     . GLN A 1 224 ? 11.207  21.315  0.387   1.00 60.71 224 A 1 
ATOM 1730 C CB    . GLN A 1 224 ? 9.595   23.678  2.151   1.00 58.93 224 A 1 
ATOM 1731 C CG    . GLN A 1 224 ? 10.527  23.222  3.282   1.00 55.72 224 A 1 
ATOM 1732 C CD    . GLN A 1 224 ? 9.957   23.586  4.664   1.00 52.02 224 A 1 
ATOM 1733 O OE1   . GLN A 1 224 ? 8.759   23.656  4.868   1.00 49.33 224 A 1 
ATOM 1734 N NE2   . GLN A 1 224 ? 10.797  23.815  5.652   1.00 46.20 224 A 1 
ATOM 1735 N N     . GLU A 1 225 ? 9.046   21.518  -0.212  1.00 58.87 225 A 1 
ATOM 1736 C CA    . GLU A 1 225 ? 8.973   20.169  -0.780  1.00 59.11 225 A 1 
ATOM 1737 C C     . GLU A 1 225 ? 9.845   20.028  -2.036  1.00 56.82 225 A 1 
ATOM 1738 O O     . GLU A 1 225 ? 10.464  18.992  -2.246  1.00 59.80 225 A 1 
ATOM 1739 C CB    . GLU A 1 225 ? 7.508   19.797  -1.078  1.00 57.30 225 A 1 
ATOM 1740 C CG    . GLU A 1 225 ? 7.338   18.277  -1.173  1.00 52.71 225 A 1 
ATOM 1741 C CD    . GLU A 1 225 ? 5.968   17.789  -1.657  1.00 50.45 225 A 1 
ATOM 1742 O OE1   . GLU A 1 225 ? 5.799   16.545  -1.698  1.00 46.71 225 A 1 
ATOM 1743 O OE2   . GLU A 1 225 ? 5.096   18.561  -2.081  1.00 46.15 225 A 1 
ATOM 1744 N N     . GLN A 1 226 ? 9.928   21.076  -2.848  1.00 63.49 226 A 1 
ATOM 1745 C CA    . GLN A 1 226 ? 10.758  21.100  -4.042  1.00 61.91 226 A 1 
ATOM 1746 C C     . GLN A 1 226 ? 12.247  21.165  -3.696  1.00 60.72 226 A 1 
ATOM 1747 O O     . GLN A 1 226 ? 13.035  20.442  -4.304  1.00 64.92 226 A 1 
ATOM 1748 C CB    . GLN A 1 226 ? 10.316  22.268  -4.928  1.00 62.36 226 A 1 
ATOM 1749 C CG    . GLN A 1 226 ? 10.456  21.961  -6.421  1.00 58.77 226 A 1 
ATOM 1750 C CD    . GLN A 1 226 ? 9.870   23.069  -7.298  1.00 53.36 226 A 1 
ATOM 1751 O OE1   . GLN A 1 226 ? 9.638   24.185  -6.885  1.00 52.08 226 A 1 
ATOM 1752 N NE2   . GLN A 1 226 ? 9.619   22.814  -8.563  1.00 46.71 226 A 1 
ATOM 1753 N N     . GLN A 1 227 ? 12.625  21.959  -2.696  1.00 67.51 227 A 1 
ATOM 1754 C CA    . GLN A 1 227 ? 13.977  21.991  -2.148  1.00 65.74 227 A 1 
ATOM 1755 C C     . GLN A 1 227 ? 14.366  20.641  -1.556  1.00 64.76 227 A 1 
ATOM 1756 O O     . GLN A 1 227 ? 15.434  20.135  -1.870  1.00 69.06 227 A 1 
ATOM 1757 C CB    . GLN A 1 227 ? 14.109  23.082  -1.080  1.00 67.78 227 A 1 
ATOM 1758 C CG    . GLN A 1 227 ? 14.331  24.469  -1.711  1.00 64.19 227 A 1 
ATOM 1759 C CD    . GLN A 1 227 ? 14.481  25.565  -0.647  1.00 58.84 227 A 1 
ATOM 1760 O OE1   . GLN A 1 227 ? 14.250  25.375  0.530   1.00 56.67 227 A 1 
ATOM 1761 N NE2   . GLN A 1 227 ? 14.880  26.747  -1.042  1.00 51.43 227 A 1 
ATOM 1762 N N     . HIS A 1 228 ? 13.470  20.010  -0.787  1.00 59.33 228 A 1 
ATOM 1763 C CA    . HIS A 1 228 ? 13.734  18.692  -0.221  1.00 59.75 228 A 1 
ATOM 1764 C C     . HIS A 1 228 ? 13.899  17.625  -1.315  1.00 55.65 228 A 1 
ATOM 1765 O O     . HIS A 1 228 ? 14.751  16.750  -1.207  1.00 59.16 228 A 1 
ATOM 1766 C CB    . HIS A 1 228 ? 12.605  18.329  0.755   1.00 60.62 228 A 1 
ATOM 1767 C CG    . HIS A 1 228 ? 12.933  17.139  1.609   1.00 58.41 228 A 1 
ATOM 1768 N ND1   . HIS A 1 228 ? 12.868  15.821  1.249   1.00 51.76 228 A 1 
ATOM 1769 C CD2   . HIS A 1 228 ? 13.398  17.161  2.900   1.00 53.59 228 A 1 
ATOM 1770 C CE1   . HIS A 1 228 ? 13.275  15.065  2.273   1.00 48.09 228 A 1 
ATOM 1771 N NE2   . HIS A 1 228 ? 13.608  15.844  3.307   1.00 48.22 228 A 1 
ATOM 1772 N N     . LEU A 1 229 ? 13.135  17.714  -2.406  1.00 58.28 229 A 1 
ATOM 1773 C CA    . LEU A 1 229 ? 13.302  16.836  -3.561  1.00 55.71 229 A 1 
ATOM 1774 C C     . LEU A 1 229 ? 14.623  17.077  -4.295  1.00 53.12 229 A 1 
ATOM 1775 O O     . LEU A 1 229 ? 15.284  16.113  -4.677  1.00 54.21 229 A 1 
ATOM 1776 C CB    . LEU A 1 229 ? 12.111  16.995  -4.519  1.00 55.89 229 A 1 
ATOM 1777 C CG    . LEU A 1 229 ? 11.245  15.725  -4.586  1.00 53.81 229 A 1 
ATOM 1778 C CD1   . LEU A 1 229 ? 9.772   16.076  -4.493  1.00 49.13 229 A 1 
ATOM 1779 C CD2   . LEU A 1 229 ? 11.490  14.945  -5.872  1.00 54.75 229 A 1 
ATOM 1780 N N     . GLN A 1 230 ? 15.016  18.342  -4.476  1.00 65.95 230 A 1 
ATOM 1781 C CA    . GLN A 1 230 ? 16.301  18.682  -5.070  1.00 64.35 230 A 1 
ATOM 1782 C C     . GLN A 1 230 ? 17.458  18.218  -4.186  1.00 63.23 230 A 1 
ATOM 1783 O O     . GLN A 1 230 ? 18.447  17.712  -4.704  1.00 67.36 230 A 1 
ATOM 1784 C CB    . GLN A 1 230 ? 16.409  20.189  -5.302  1.00 66.47 230 A 1 
ATOM 1785 C CG    . GLN A 1 230 ? 15.667  20.625  -6.577  1.00 63.51 230 A 1 
ATOM 1786 C CD    . GLN A 1 230 ? 15.815  22.127  -6.840  1.00 57.89 230 A 1 
ATOM 1787 O OE1   . GLN A 1 230 ? 16.332  22.896  -6.055  1.00 54.00 230 A 1 
ATOM 1788 N NE2   . GLN A 1 230 ? 15.364  22.598  -7.985  1.00 50.22 230 A 1 
ATOM 1789 N N     . GLN A 1 231 ? 17.312  18.353  -2.873  1.00 64.72 231 A 1 
ATOM 1790 C CA    . GLN A 1 231 ? 18.331  17.928  -1.925  1.00 64.60 231 A 1 
ATOM 1791 C C     . GLN A 1 231 ? 18.474  16.405  -1.901  1.00 63.54 231 A 1 
ATOM 1792 O O     . GLN A 1 231 ? 19.594  15.918  -2.038  1.00 67.09 231 A 1 
ATOM 1793 C CB    . GLN A 1 231 ? 18.012  18.533  -0.565  1.00 65.74 231 A 1 
ATOM 1794 C CG    . GLN A 1 231 ? 19.209  18.444  0.393   1.00 61.80 231 A 1 
ATOM 1795 C CD    . GLN A 1 231 ? 19.040  19.356  1.612   1.00 57.28 231 A 1 
ATOM 1796 O OE1   . GLN A 1 231 ? 18.035  20.003  1.828   1.00 54.87 231 A 1 
ATOM 1797 N NE2   . GLN A 1 231 ? 20.051  19.436  2.451   1.00 50.01 231 A 1 
ATOM 1798 N N     . MET A 1 232 ? 17.376  15.661  -1.911  1.00 67.65 232 A 1 
ATOM 1799 C CA    . MET A 1 232 ? 17.438  14.205  -2.086  1.00 64.81 232 A 1 
ATOM 1800 C C     . MET A 1 232 ? 18.038  13.792  -3.435  1.00 63.37 232 A 1 
ATOM 1801 O O     . MET A 1 232 ? 18.782  12.824  -3.492  1.00 69.81 232 A 1 
ATOM 1802 C CB    . MET A 1 232 ? 16.049  13.564  -1.964  1.00 64.79 232 A 1 
ATOM 1803 C CG    . MET A 1 232 ? 15.629  13.279  -0.525  1.00 59.87 232 A 1 
ATOM 1804 S SD    . MET A 1 232 ? 14.571  11.799  -0.337  1.00 56.57 232 A 1 
ATOM 1805 C CE    . MET A 1 232 ? 13.197  12.211  -1.430  1.00 49.07 232 A 1 
ATOM 1806 N N     . GLN A 1 233 ? 17.724  14.489  -4.520  1.00 62.39 233 A 1 
ATOM 1807 C CA    . GLN A 1 233 ? 18.358  14.212  -5.813  1.00 59.90 233 A 1 
ATOM 1808 C C     . GLN A 1 233 ? 19.859  14.483  -5.781  1.00 57.08 233 A 1 
ATOM 1809 O O     . GLN A 1 233 ? 20.622  13.723  -6.372  1.00 63.47 233 A 1 
ATOM 1810 C CB    . GLN A 1 233 ? 17.719  15.049  -6.926  1.00 61.73 233 A 1 
ATOM 1811 C CG    . GLN A 1 233 ? 16.407  14.422  -7.423  1.00 59.16 233 A 1 
ATOM 1812 C CD    . GLN A 1 233 ? 15.777  15.224  -8.562  1.00 54.86 233 A 1 
ATOM 1813 O OE1   . GLN A 1 233 ? 16.057  16.378  -8.815  1.00 52.89 233 A 1 
ATOM 1814 N NE2   . GLN A 1 233 ? 14.884  14.623  -9.322  1.00 49.30 233 A 1 
ATOM 1815 N N     . LYS A 1 234 ? 20.270  15.536  -5.082  1.00 63.96 234 A 1 
ATOM 1816 C CA    . LYS A 1 234 ? 21.681  15.886  -4.934  1.00 63.80 234 A 1 
ATOM 1817 C C     . LYS A 1 234 ? 22.433  14.863  -4.095  1.00 62.71 234 A 1 
ATOM 1818 O O     . LYS A 1 234 ? 23.464  14.378  -4.533  1.00 65.74 234 A 1 
ATOM 1819 C CB    . LYS A 1 234 ? 21.786  17.303  -4.351  1.00 64.13 234 A 1 
ATOM 1820 C CG    . LYS A 1 234 ? 22.887  18.095  -5.033  1.00 59.70 234 A 1 
ATOM 1821 C CD    . LYS A 1 234 ? 23.000  19.477  -4.393  1.00 57.89 234 A 1 
ATOM 1822 C CE    . LYS A 1 234 ? 24.074  20.299  -5.107  1.00 51.08 234 A 1 
ATOM 1823 N NZ    . LYS A 1 234 ? 24.381  21.532  -4.373  1.00 45.05 234 A 1 
ATOM 1824 N N     . GLU A 1 235 ? 21.875  14.478  -2.959  1.00 59.01 235 A 1 
ATOM 1825 C CA    . GLU A 1 235 ? 22.441  13.427  -2.104  1.00 58.39 235 A 1 
ATOM 1826 C C     . GLU A 1 235 ? 22.538  12.085  -2.838  1.00 54.13 235 A 1 
ATOM 1827 O O     . GLU A 1 235 ? 23.538  11.385  -2.733  1.00 57.93 235 A 1 
ATOM 1828 C CB    . GLU A 1 235 ? 21.588  13.256  -0.840  1.00 59.03 235 A 1 
ATOM 1829 C CG    . GLU A 1 235 ? 21.822  14.358  0.191   1.00 54.37 235 A 1 
ATOM 1830 C CD    . GLU A 1 235 ? 20.935  14.233  1.440   1.00 53.85 235 A 1 
ATOM 1831 O OE1   . GLU A 1 235 ? 21.097  15.068  2.347   1.00 47.20 235 A 1 
ATOM 1832 O OE2   . GLU A 1 235 ? 20.060  13.332  1.465   1.00 47.81 235 A 1 
ATOM 1833 N N     . TYR A 1 236 ? 21.516  11.742  -3.641  1.00 61.64 236 A 1 
ATOM 1834 C CA    . TYR A 1 236 ? 21.570  10.523  -4.446  1.00 55.62 236 A 1 
ATOM 1835 C C     . TYR A 1 236 ? 22.629  10.613  -5.549  1.00 51.74 236 A 1 
ATOM 1836 O O     . TYR A 1 236 ? 23.336  9.632   -5.783  1.00 50.77 236 A 1 
ATOM 1837 C CB    . TYR A 1 236 ? 20.194  10.229  -5.034  1.00 53.63 236 A 1 
ATOM 1838 C CG    . TYR A 1 236 ? 20.098  8.843   -5.627  1.00 49.69 236 A 1 
ATOM 1839 C CD1   . TYR A 1 236 ? 20.374  8.614   -6.983  1.00 48.96 236 A 1 
ATOM 1840 C CD2   . TYR A 1 236 ? 19.733  7.757   -4.800  1.00 49.57 236 A 1 
ATOM 1841 C CE1   . TYR A 1 236 ? 20.263  7.329   -7.530  1.00 41.65 236 A 1 
ATOM 1842 C CE2   . TYR A 1 236 ? 19.619  6.471   -5.333  1.00 42.59 236 A 1 
ATOM 1843 C CZ    . TYR A 1 236 ? 19.873  6.249   -6.703  1.00 45.95 236 A 1 
ATOM 1844 O OH    . TYR A 1 236 ? 19.726  4.995   -7.242  1.00 44.58 236 A 1 
ATOM 1845 N N     . ALA A 1 237 ? 22.754  11.760  -6.216  1.00 66.25 237 A 1 
ATOM 1846 C CA    . ALA A 1 237 ? 23.799  11.974  -7.211  1.00 64.11 237 A 1 
ATOM 1847 C C     . ALA A 1 237 ? 25.197  11.900  -6.575  1.00 60.92 237 A 1 
ATOM 1848 O O     . ALA A 1 237 ? 26.081  11.271  -7.145  1.00 64.68 237 A 1 
ATOM 1849 C CB    . ALA A 1 237 ? 23.558  13.312  -7.919  1.00 65.14 237 A 1 
ATOM 1850 N N     . GLU A 1 238 ? 25.369  12.452  -5.379  1.00 60.89 238 A 1 
ATOM 1851 C CA    . GLU A 1 238 ? 26.624  12.339  -4.628  1.00 60.89 238 A 1 
ATOM 1852 C C     . GLU A 1 238 ? 26.911  10.898  -4.194  1.00 56.56 238 A 1 
ATOM 1853 O O     . GLU A 1 238 ? 28.035  10.430  -4.338  1.00 61.44 238 A 1 
ATOM 1854 C CB    . GLU A 1 238 ? 26.597  13.279  -3.410  1.00 62.38 238 A 1 
ATOM 1855 C CG    . GLU A 1 238 ? 26.842  14.743  -3.803  1.00 57.60 238 A 1 
ATOM 1856 C CD    . GLU A 1 238 ? 26.776  15.742  -2.637  1.00 54.17 238 A 1 
ATOM 1857 O OE1   . GLU A 1 238 ? 26.987  16.948  -2.913  1.00 49.27 238 A 1 
ATOM 1858 O OE2   . GLU A 1 238 ? 26.485  15.318  -1.510  1.00 48.81 238 A 1 
ATOM 1859 N N     . GLN A 1 239 ? 25.907  10.143  -3.761  1.00 62.69 239 A 1 
ATOM 1860 C CA    . GLN A 1 239 ? 26.069  8.725   -3.439  1.00 60.80 239 A 1 
ATOM 1861 C C     . GLN A 1 239 ? 26.391  7.870   -4.668  1.00 59.22 239 A 1 
ATOM 1862 O O     . GLN A 1 239 ? 27.184  6.933   -4.563  1.00 60.74 239 A 1 
ATOM 1863 C CB    . GLN A 1 239 ? 24.805  8.171   -2.772  1.00 61.61 239 A 1 
ATOM 1864 C CG    . GLN A 1 239 ? 24.739  8.535   -1.284  1.00 58.29 239 A 1 
ATOM 1865 C CD    . GLN A 1 239 ? 23.525  7.891   -0.583  1.00 54.17 239 A 1 
ATOM 1866 O OE1   . GLN A 1 239 ? 22.758  7.121   -1.142  1.00 51.93 239 A 1 
ATOM 1867 N NE2   . GLN A 1 239 ? 23.338  8.174   0.684   1.00 47.01 239 A 1 
ATOM 1868 N N     . GLN A 1 240 ? 25.784  8.168   -5.816  1.00 60.31 240 A 1 
ATOM 1869 C CA    . GLN A 1 240 ? 26.110  7.493   -7.077  1.00 60.60 240 A 1 
ATOM 1870 C C     . GLN A 1 240 ? 27.544  7.811   -7.491  1.00 58.31 240 A 1 
ATOM 1871 O O     . GLN A 1 240 ? 28.309  6.908   -7.813  1.00 61.08 240 A 1 
ATOM 1872 C CB    . GLN A 1 240 ? 25.114  7.920   -8.175  1.00 60.98 240 A 1 
ATOM 1873 C CG    . GLN A 1 240 ? 23.768  7.187   -8.086  1.00 58.86 240 A 1 
ATOM 1874 C CD    . GLN A 1 240 ? 23.796  5.768   -8.661  1.00 54.63 240 A 1 
ATOM 1875 O OE1   . GLN A 1 240 ? 24.583  5.396   -9.507  1.00 53.08 240 A 1 
ATOM 1876 N NE2   . GLN A 1 240 ? 22.903  4.899   -8.234  1.00 48.75 240 A 1 
ATOM 1877 N N     . MET A 1 241 ? 27.946  9.080   -7.396  1.00 66.88 241 A 1 
ATOM 1878 C CA    . MET A 1 241 ? 29.304  9.512   -7.733  1.00 66.21 241 A 1 
ATOM 1879 C C     . MET A 1 241 ? 30.348  8.884   -6.788  1.00 63.55 241 A 1 
ATOM 1880 O O     . MET A 1 241 ? 31.405  8.449   -7.236  1.00 66.01 241 A 1 
ATOM 1881 C CB    . MET A 1 241 ? 29.347  11.043  -7.731  1.00 66.85 241 A 1 
ATOM 1882 C CG    . MET A 1 241 ? 30.543  11.602  -8.490  1.00 60.66 241 A 1 
ATOM 1883 S SD    . MET A 1 241 ? 30.650  13.435  -8.529  1.00 56.82 241 A 1 
ATOM 1884 C CE    . MET A 1 241 ? 29.217  13.854  -9.554  1.00 50.15 241 A 1 
ATOM 1885 N N     . GLN A 1 242 ? 30.022  8.761   -5.497  1.00 62.68 242 A 1 
ATOM 1886 C CA    . GLN A 1 242 ? 30.881  8.044   -4.551  1.00 60.44 242 A 1 
ATOM 1887 C C     . GLN A 1 242 ? 30.975  6.548   -4.861  1.00 55.69 242 A 1 
ATOM 1888 O O     . GLN A 1 242 ? 32.059  5.984   -4.745  1.00 60.15 242 A 1 
ATOM 1889 C CB    . GLN A 1 242 ? 30.390  8.222   -3.111  1.00 62.47 242 A 1 
ATOM 1890 C CG    . GLN A 1 242 ? 30.959  9.493   -2.474  1.00 58.64 242 A 1 
ATOM 1891 C CD    . GLN A 1 242 ? 30.577  9.629   -0.992  1.00 54.80 242 A 1 
ATOM 1892 O OE1   . GLN A 1 242 ? 29.741  8.925   -0.451  1.00 51.92 242 A 1 
ATOM 1893 N NE2   . GLN A 1 242 ? 31.199  10.543  -0.282  1.00 47.63 242 A 1 
ATOM 1894 N N     . LYS A 1 243 ? 29.876  5.916   -5.283  1.00 52.55 243 A 1 
ATOM 1895 C CA    . LYS A 1 243 ? 29.918  4.511   -5.697  1.00 52.33 243 A 1 
ATOM 1896 C C     . LYS A 1 243 ? 30.779  4.304   -6.937  1.00 47.71 243 A 1 
ATOM 1897 O O     . LYS A 1 243 ? 31.603  3.400   -6.930  1.00 48.27 243 A 1 
ATOM 1898 C CB    . LYS A 1 243 ? 28.514  3.956   -5.929  1.00 52.16 243 A 1 
ATOM 1899 C CG    . LYS A 1 243 ? 27.892  3.457   -4.618  1.00 50.22 243 A 1 
ATOM 1900 C CD    . LYS A 1 243 ? 26.546  2.815   -4.939  1.00 49.62 243 A 1 
ATOM 1901 C CE    . LYS A 1 243 ? 25.957  2.187   -3.676  1.00 44.11 243 A 1 
ATOM 1902 N NZ    . LYS A 1 243 ? 24.704  1.471   -3.991  1.00 40.00 243 A 1 
ATOM 1903 N N     . GLU A 1 244 ? 30.634  5.170   -7.940  1.00 57.24 244 A 1 
ATOM 1904 C CA    . GLU A 1 244 ? 31.502  5.109   -9.129  1.00 56.05 244 A 1 
ATOM 1905 C C     . GLU A 1 244 ? 32.983  5.329   -8.772  1.00 50.74 244 A 1 
ATOM 1906 O O     . GLU A 1 244 ? 33.853  4.662   -9.328  1.00 51.86 244 A 1 
ATOM 1907 C CB    . GLU A 1 244 ? 31.069  6.142   -10.178 1.00 55.20 244 A 1 
ATOM 1908 C CG    . GLU A 1 244 ? 29.890  5.663   -11.034 1.00 51.47 244 A 1 
ATOM 1909 C CD    . GLU A 1 244 ? 29.582  6.614   -12.200 1.00 50.54 244 A 1 
ATOM 1910 O OE1   . GLU A 1 244 ? 29.024  6.129   -13.208 1.00 44.86 244 A 1 
ATOM 1911 O OE2   . GLU A 1 244 ? 29.861  7.823   -12.084 1.00 44.62 244 A 1 
ATOM 1912 N N     . TYR A 1 245 ? 33.279  6.226   -7.826  1.00 65.29 245 A 1 
ATOM 1913 C CA    . TYR A 1 245 ? 34.645  6.424   -7.347  1.00 61.48 245 A 1 
ATOM 1914 C C     . TYR A 1 245 ? 35.207  5.166   -6.664  1.00 56.82 245 A 1 
ATOM 1915 O O     . TYR A 1 245 ? 36.324  4.755   -6.978  1.00 56.31 245 A 1 
ATOM 1916 C CB    . TYR A 1 245 ? 34.721  7.647   -6.420  1.00 58.94 245 A 1 
ATOM 1917 C CG    . TYR A 1 245 ? 35.615  8.723   -6.975  1.00 53.11 245 A 1 
ATOM 1918 C CD1   . TYR A 1 245 ? 36.992  8.722   -6.671  1.00 51.01 245 A 1 
ATOM 1919 C CD2   . TYR A 1 245 ? 35.088  9.716   -7.822  1.00 50.22 245 A 1 
ATOM 1920 C CE1   . TYR A 1 245 ? 37.831  9.712   -7.206  1.00 42.26 245 A 1 
ATOM 1921 C CE2   . TYR A 1 245 ? 35.921  10.707  -8.360  1.00 44.15 245 A 1 
ATOM 1922 C CZ    . TYR A 1 245 ? 37.306  10.712  -8.058  1.00 46.09 245 A 1 
ATOM 1923 O OH    . TYR A 1 245 ? 38.128  11.680  -8.571  1.00 43.85 245 A 1 
ATOM 1924 N N     . VAL A 1 246 ? 34.417  4.534   -5.786  1.00 56.61 246 A 1 
ATOM 1925 C CA    . VAL A 1 246 ? 34.868  3.329   -5.059  1.00 55.81 246 A 1 
ATOM 1926 C C     . VAL A 1 246 ? 35.027  2.128   -6.003  1.00 51.85 246 A 1 
ATOM 1927 O O     . VAL A 1 246 ? 35.978  1.359   -5.850  1.00 52.79 246 A 1 
ATOM 1928 C CB    . VAL A 1 246 ? 33.917  3.012   -3.892  1.00 53.74 246 A 1 
ATOM 1929 C CG1   . VAL A 1 246 ? 34.299  1.712   -3.171  1.00 49.02 246 A 1 
ATOM 1930 C CG2   . VAL A 1 246 ? 33.949  4.117   -2.825  1.00 53.94 246 A 1 
ATOM 1931 N N     . GLU A 1 247 ? 34.139  1.977   -6.992  1.00 50.03 247 A 1 
ATOM 1932 C CA    . GLU A 1 247 ? 34.285  0.904   -7.994  1.00 49.68 247 A 1 
ATOM 1933 C C     . GLU A 1 247 ? 35.515  1.121   -8.896  1.00 44.76 247 A 1 
ATOM 1934 O O     . GLU A 1 247 ? 36.210  0.157   -9.224  1.00 45.08 247 A 1 
ATOM 1935 C CB    . GLU A 1 247 ? 33.007  0.738   -8.838  1.00 48.90 247 A 1 
ATOM 1936 C CG    . GLU A 1 247 ? 31.932  -0.073  -8.088  1.00 47.05 247 A 1 
ATOM 1937 C CD    . GLU A 1 247 ? 30.696  -0.422  -8.939  1.00 46.12 247 A 1 
ATOM 1938 O OE1   . GLU A 1 247 ? 29.969  -1.366  -8.523  1.00 42.54 247 A 1 
ATOM 1939 O OE2   . GLU A 1 247 ? 30.448  0.238   -9.969  1.00 42.03 247 A 1 
ATOM 1940 N N     . ASN A 1 248 ? 35.820  2.371   -9.251  1.00 49.84 248 A 1 
ATOM 1941 C CA    . ASN A 1 248 ? 36.999  2.667   -10.060 1.00 49.32 248 A 1 
ATOM 1942 C C     . ASN A 1 248 ? 38.316  2.489   -9.287  1.00 44.41 248 A 1 
ATOM 1943 O O     . ASN A 1 248 ? 39.250  1.893   -9.824  1.00 43.61 248 A 1 
ATOM 1944 C CB    . ASN A 1 248 ? 36.868  4.069   -10.672 1.00 46.83 248 A 1 
ATOM 1945 C CG    . ASN A 1 248 ? 36.041  4.086   -11.955 1.00 44.72 248 A 1 
ATOM 1946 O OD1   . ASN A 1 248 ? 36.096  3.192   -12.792 1.00 44.21 248 A 1 
ATOM 1947 N ND2   . ASN A 1 248 ? 35.267  5.118   -12.169 1.00 46.33 248 A 1 
ATOM 1948 N N     . GLU A 1 249 ? 38.398  2.935   -8.038  1.00 49.84 249 A 1 
ATOM 1949 C CA    . GLU A 1 249 ? 39.627  2.741   -7.245  1.00 50.13 249 A 1 
ATOM 1950 C C     . GLU A 1 249 ? 39.926  1.251   -6.987  1.00 47.06 249 A 1 
ATOM 1951 O O     . GLU A 1 249 ? 41.088  0.831   -6.987  1.00 45.32 249 A 1 
ATOM 1952 C CB    . GLU A 1 249 ? 39.534  3.475   -5.897  1.00 46.85 249 A 1 
ATOM 1953 C CG    . GLU A 1 249 ? 39.865  4.971   -5.996  1.00 43.40 249 A 1 
ATOM 1954 C CD    . GLU A 1 249 ? 40.062  5.630   -4.619  1.00 42.24 249 A 1 
ATOM 1955 O OE1   . GLU A 1 249 ? 40.750  6.669   -4.569  1.00 38.77 249 A 1 
ATOM 1956 O OE2   . GLU A 1 249 ? 39.535  5.102   -3.608  1.00 39.16 249 A 1 
ATOM 1957 N N     . GLY A 1 250 ? 38.885  0.435   -6.817  1.00 43.87 250 A 1 
ATOM 1958 C CA    . GLY A 1 250 ? 39.070  -0.994  -6.587  1.00 42.98 250 A 1 
ATOM 1959 C C     . GLY A 1 250 ? 39.697  -1.753  -7.764  1.00 40.55 250 A 1 
ATOM 1960 O O     . GLY A 1 250 ? 40.291  -2.818  -7.553  1.00 39.41 250 A 1 
ATOM 1961 N N     . SER A 1 251 ? 39.573  -1.217  -8.978  1.00 44.20 251 A 1 
ATOM 1962 C CA    . SER A 1 251 ? 40.059  -1.904  -10.183 1.00 43.62 251 A 1 
ATOM 1963 C C     . SER A 1 251 ? 41.568  -1.777  -10.408 1.00 40.71 251 A 1 
ATOM 1964 O O     . SER A 1 251 ? 42.147  -2.668  -11.034 1.00 39.23 251 A 1 
ATOM 1965 C CB    . SER A 1 251 ? 39.308  -1.385  -11.413 1.00 41.80 251 A 1 
ATOM 1966 O OG    . SER A 1 251 ? 39.624  -2.188  -12.542 1.00 39.31 251 A 1 
ATOM 1967 N N     . GLU A 1 252 ? 42.210  -0.701  -9.951  1.00 36.04 252 A 1 
ATOM 1968 C CA    . GLU A 1 252 ? 43.610  -0.441  -10.314 1.00 37.69 252 A 1 
ATOM 1969 C C     . GLU A 1 252 ? 44.617  -1.384  -9.644  1.00 34.92 252 A 1 
ATOM 1970 O O     . GLU A 1 252 ? 45.636  -1.738  -10.248 1.00 33.30 252 A 1 
ATOM 1971 C CB    . GLU A 1 252 ? 44.008  1.008   -9.992  1.00 36.03 252 A 1 
ATOM 1972 C CG    . GLU A 1 252 ? 43.403  2.044   -10.956 1.00 34.90 252 A 1 
ATOM 1973 C CD    . GLU A 1 252 ? 44.095  3.416   -10.837 1.00 34.72 252 A 1 
ATOM 1974 O OE1   . GLU A 1 252 ? 44.138  4.126   -11.875 1.00 33.05 252 A 1 
ATOM 1975 O OE2   . GLU A 1 252 ? 44.608  3.733   -9.744  1.00 32.85 252 A 1 
ATOM 1976 N N     . CYS A 1 253 ? 44.374  -1.768  -8.402  1.00 39.40 253 A 1 
ATOM 1977 C CA    . CYS A 1 253 ? 45.456  -2.302  -7.570  1.00 41.16 253 A 1 
ATOM 1978 C C     . CYS A 1 253 ? 45.910  -3.731  -7.893  1.00 37.02 253 A 1 
ATOM 1979 O O     . CYS A 1 253 ? 46.907  -4.168  -7.314  1.00 37.16 253 A 1 
ATOM 1980 C CB    . CYS A 1 253 ? 45.087  -2.160  -6.087  1.00 40.21 253 A 1 
ATOM 1981 S SG    . CYS A 1 253 ? 45.306  -0.445  -5.544  1.00 37.98 253 A 1 
ATOM 1982 N N     . ILE A 1 254 ? 45.222  -4.465  -8.779  1.00 29.93 254 A 1 
ATOM 1983 C CA    . ILE A 1 254 ? 45.749  -5.778  -9.174  1.00 32.78 254 A 1 
ATOM 1984 C C     . ILE A 1 254 ? 46.860  -5.560  -10.206 1.00 30.60 254 A 1 
ATOM 1985 O O     . ILE A 1 254 ? 46.717  -5.860  -11.386 1.00 29.42 254 A 1 
ATOM 1986 C CB    . ILE A 1 254 ? 44.660  -6.775  -9.618  1.00 32.15 254 A 1 
ATOM 1987 C CG1   . ILE A 1 254 ? 43.503  -6.833  -8.598  1.00 30.80 254 A 1 
ATOM 1988 C CG2   . ILE A 1 254 ? 45.295  -8.184  -9.752  1.00 33.90 254 A 1 
ATOM 1989 C CD1   . ILE A 1 254 ? 42.367  -7.785  -8.976  1.00 32.58 254 A 1 
ATOM 1990 N N     . VAL A 1 255 ? 47.987  -5.007  -9.750  1.00 34.00 255 A 1 
ATOM 1991 C CA    . VAL A 1 255 ? 49.229  -5.001  -10.525 1.00 36.91 255 A 1 
ATOM 1992 C C     . VAL A 1 255 ? 49.675  -6.456  -10.637 1.00 33.63 255 A 1 
ATOM 1993 O O     . VAL A 1 255 ? 50.097  -7.036  -9.633  1.00 32.46 255 A 1 
ATOM 1994 C CB    . VAL A 1 255 ? 50.315  -4.131  -9.868  1.00 36.41 255 A 1 
ATOM 1995 C CG1   . VAL A 1 255 ? 51.578  -4.104  -10.737 1.00 34.17 255 A 1 
ATOM 1996 C CG2   . VAL A 1 255 ? 49.848  -2.691  -9.677  1.00 38.69 255 A 1 
ATOM 1997 N N     . PRO A 1 256 ? 49.555  -7.091  -11.816 1.00 37.35 256 A 1 
ATOM 1998 C CA    . PRO A 1 256 ? 50.026  -8.446  -11.960 1.00 38.42 256 A 1 
ATOM 1999 C C     . PRO A 1 256 ? 51.545  -8.405  -11.817 1.00 36.51 256 A 1 
ATOM 2000 O O     . PRO A 1 256 ? 52.247  -7.911  -12.700 1.00 35.51 256 A 1 
ATOM 2001 C CB    . PRO A 1 256 ? 49.543  -8.904  -13.337 1.00 36.43 256 A 1 
ATOM 2002 C CG    . PRO A 1 256 ? 49.433  -7.613  -14.136 1.00 36.67 256 A 1 
ATOM 2003 C CD    . PRO A 1 256 ? 49.074  -6.561  -13.068 1.00 42.79 256 A 1 
ATOM 2004 N N     . SER A 1 257 ? 52.057  -8.883  -10.694 1.00 43.41 257 A 1 
ATOM 2005 C CA    . SER A 1 257 ? 53.488  -9.040  -10.485 1.00 46.72 257 A 1 
ATOM 2006 C C     . SER A 1 257 ? 54.008  -10.033 -11.514 1.00 44.19 257 A 1 
ATOM 2007 O O     . SER A 1 257 ? 53.915  -11.248 -11.341 1.00 43.58 257 A 1 
ATOM 2008 C CB    . SER A 1 257 ? 53.786  -9.466  -9.040  1.00 44.44 257 A 1 
ATOM 2009 O OG    . SER A 1 257 ? 53.049  -10.614 -8.667  1.00 41.71 257 A 1 
ATOM 2010 N N     . GLN A 1 258 ? 54.519  -9.508  -12.634 1.00 27.73 258 A 1 
ATOM 2011 C CA    . GLN A 1 258 ? 55.187  -10.297 -13.654 1.00 29.42 258 A 1 
ATOM 2012 C C     . GLN A 1 258 ? 56.460  -10.865 -13.036 1.00 27.75 258 A 1 
ATOM 2013 O O     . GLN A 1 258 ? 57.521  -10.245 -13.064 1.00 26.11 258 A 1 
ATOM 2014 C CB    . GLN A 1 258 ? 55.492  -9.459  -14.905 1.00 28.62 258 A 1 
ATOM 2015 C CG    . GLN A 1 258 ? 54.261  -9.150  -15.756 1.00 28.37 258 A 1 
ATOM 2016 C CD    . GLN A 1 258 ? 54.618  -8.494  -17.091 1.00 29.89 258 A 1 
ATOM 2017 O OE1   . GLN A 1 258 ? 55.745  -8.154  -17.387 1.00 32.50 258 A 1 
ATOM 2018 N NE2   . GLN A 1 258 ? 53.653  -8.301  -17.964 1.00 33.17 258 A 1 
ATOM 2019 N N     . SER A 1 259 ? 56.329  -12.029 -12.444 1.00 38.28 259 A 1 
ATOM 2020 C CA    . SER A 1 259 ? 57.490  -12.791 -12.025 1.00 39.43 259 A 1 
ATOM 2021 C C     . SER A 1 259 ? 58.295  -13.135 -13.275 1.00 36.29 259 A 1 
ATOM 2022 O O     . SER A 1 259 ? 57.942  -14.024 -14.048 1.00 36.92 259 A 1 
ATOM 2023 C CB    . SER A 1 259 ? 57.069  -14.033 -11.233 1.00 38.90 259 A 1 
ATOM 2024 O OG    . SER A 1 259 ? 56.153  -14.837 -11.954 1.00 38.16 259 A 1 
ATOM 2025 N N     . THR A 1 260 ? 59.370  -12.374 -13.506 1.00 38.89 260 A 1 
ATOM 2026 C CA    . THR A 1 260 ? 60.348  -12.576 -14.574 1.00 41.00 260 A 1 
ATOM 2027 C C     . THR A 1 260 ? 61.106  -13.869 -14.295 1.00 36.91 260 A 1 
ATOM 2028 O O     . THR A 1 260 ? 62.151  -13.882 -13.665 1.00 35.85 260 A 1 
ATOM 2029 C CB    . THR A 1 260 ? 61.302  -11.373 -14.707 1.00 38.20 260 A 1 
ATOM 2030 O OG1   . THR A 1 260 ? 61.328  -10.589 -13.531 1.00 36.32 260 A 1 
ATOM 2031 C CG2   . THR A 1 260 ? 60.876  -10.441 -15.832 1.00 39.19 260 A 1 
ATOM 2032 N N     . ILE A 1 261 ? 60.511  -14.974 -14.746 1.00 32.23 261 A 1 
ATOM 2033 C CA    . ILE A 1 261 ? 61.202  -16.260 -14.723 1.00 35.24 261 A 1 
ATOM 2034 C C     . ILE A 1 261 ? 62.382  -16.134 -15.683 1.00 32.23 261 A 1 
ATOM 2035 O O     . ILE A 1 261 ? 62.230  -16.243 -16.901 1.00 31.85 261 A 1 
ATOM 2036 C CB    . ILE A 1 261 ? 60.262  -17.438 -15.060 1.00 34.77 261 A 1 
ATOM 2037 C CG1   . ILE A 1 261 ? 59.121  -17.523 -14.030 1.00 34.86 261 A 1 
ATOM 2038 C CG2   . ILE A 1 261 ? 61.059  -18.756 -15.093 1.00 38.99 261 A 1 
ATOM 2039 C CD1   . ILE A 1 261 ? 58.053  -18.582 -14.348 1.00 37.92 261 A 1 
ATOM 2040 N N     . VAL A 1 262 ? 63.570  -15.880 -15.129 1.00 33.40 262 A 1 
ATOM 2041 C CA    . VAL A 1 262 ? 64.846  -15.836 -15.848 1.00 37.82 262 A 1 
ATOM 2042 C C     . VAL A 1 262 ? 65.127  -17.236 -16.384 1.00 34.53 262 A 1 
ATOM 2043 O O     . VAL A 1 262 ? 65.679  -18.089 -15.693 1.00 33.97 262 A 1 
ATOM 2044 C CB    . VAL A 1 262 ? 65.977  -15.320 -14.939 1.00 36.14 262 A 1 
ATOM 2045 C CG1   . VAL A 1 262 ? 67.290  -15.203 -15.707 1.00 33.97 262 A 1 
ATOM 2046 C CG2   . VAL A 1 262 ? 65.651  -13.937 -14.356 1.00 40.10 262 A 1 
ATOM 2047 N N     . ARG A 1 263 ? 64.692  -17.489 -17.615 1.00 34.98 263 A 1 
ATOM 2048 C CA    . ARG A 1 263 ? 65.047  -18.729 -18.323 1.00 39.72 263 A 1 
ATOM 2049 C C     . ARG A 1 263 ? 66.555  -18.740 -18.541 1.00 35.90 263 A 1 
ATOM 2050 O O     . ARG A 1 263 ? 67.069  -18.025 -19.399 1.00 34.77 263 A 1 
ATOM 2051 C CB    . ARG A 1 263 ? 64.296  -18.866 -19.659 1.00 37.87 263 A 1 
ATOM 2052 C CG    . ARG A 1 263 ? 62.900  -19.483 -19.491 1.00 37.34 263 A 1 
ATOM 2053 C CD    . ARG A 1 263 ? 62.265  -19.745 -20.869 1.00 35.94 263 A 1 
ATOM 2054 N NE    . ARG A 1 263 ? 60.993  -20.478 -20.767 1.00 34.38 263 A 1 
ATOM 2055 C CZ    . ARG A 1 263 ? 60.220  -20.864 -21.769 1.00 30.90 263 A 1 
ATOM 2056 N NH1   . ARG A 1 263 ? 60.541  -20.600 -23.009 1.00 28.53 263 A 1 
ATOM 2057 N NH2   . ARG A 1 263 ? 59.127  -21.525 -21.549 1.00 26.45 263 A 1 
ATOM 2058 N N     . ARG A 1 264 ? 67.246  -19.555 -17.765 1.00 34.96 264 A 1 
ATOM 2059 C CA    . ARG A 1 264 ? 68.689  -19.763 -17.894 1.00 38.18 264 A 1 
ATOM 2060 C C     . ARG A 1 264 ? 68.974  -20.421 -19.251 1.00 34.02 264 A 1 
ATOM 2061 O O     . ARG A 1 264 ? 68.372  -21.449 -19.543 1.00 32.73 264 A 1 
ATOM 2062 C CB    . ARG A 1 264 ? 69.179  -20.626 -16.714 1.00 36.40 264 A 1 
ATOM 2063 C CG    . ARG A 1 264 ? 70.599  -20.259 -16.251 1.00 35.75 264 A 1 
ATOM 2064 C CD    . ARG A 1 264 ? 71.008  -21.120 -15.053 1.00 35.20 264 A 1 
ATOM 2065 N NE    . ARG A 1 264 ? 72.246  -20.635 -14.417 1.00 34.00 264 A 1 
ATOM 2066 C CZ    . ARG A 1 264 ? 72.844  -21.147 -13.349 1.00 31.01 264 A 1 
ATOM 2067 N NH1   . ARG A 1 264 ? 72.384  -22.224 -12.776 1.00 28.73 264 A 1 
ATOM 2068 N NH2   . ARG A 1 264 ? 73.908  -20.593 -12.858 1.00 26.50 264 A 1 
ATOM 2069 N N     . PRO A 1 265 ? 69.858  -19.847 -20.077 1.00 32.78 265 A 1 
ATOM 2070 C CA    . PRO A 1 265 ? 70.103  -20.340 -21.421 1.00 36.32 265 A 1 
ATOM 2071 C C     . PRO A 1 265 ? 71.013  -21.572 -21.347 1.00 34.59 265 A 1 
ATOM 2072 O O     . PRO A 1 265 ? 72.234  -21.443 -21.395 1.00 32.76 265 A 1 
ATOM 2073 C CB    . PRO A 1 265 ? 70.736  -19.152 -22.154 1.00 33.50 265 A 1 
ATOM 2074 C CG    . PRO A 1 265 ? 71.515  -18.428 -21.061 1.00 34.37 265 A 1 
ATOM 2075 C CD    . PRO A 1 265 ? 70.637  -18.644 -19.816 1.00 40.52 265 A 1 
ATOM 2076 N N     . HIS A 1 266 ? 70.452  -22.757 -21.183 1.00 38.62 266 A 1 
ATOM 2077 C CA    . HIS A 1 266 ? 71.272  -23.959 -21.247 1.00 43.11 266 A 1 
ATOM 2078 C C     . HIS A 1 266 ? 71.802  -24.174 -22.676 1.00 40.19 266 A 1 
ATOM 2079 O O     . HIS A 1 266 ? 71.054  -24.138 -23.645 1.00 39.14 266 A 1 
ATOM 2080 C CB    . HIS A 1 266 ? 70.547  -25.182 -20.665 1.00 41.08 266 A 1 
ATOM 2081 C CG    . HIS A 1 266 ? 71.118  -25.570 -19.322 1.00 39.98 266 A 1 
ATOM 2082 N ND1   . HIS A 1 266 ? 72.276  -26.271 -19.103 1.00 39.02 266 A 1 
ATOM 2083 C CD2   . HIS A 1 266 ? 70.624  -25.247 -18.090 1.00 39.66 266 A 1 
ATOM 2084 C CE1   . HIS A 1 266 ? 72.463  -26.370 -17.776 1.00 36.20 266 A 1 
ATOM 2085 N NE2   . HIS A 1 266 ? 71.486  -25.752 -17.119 1.00 36.11 266 A 1 
ATOM 2086 N N     . GLN A 1 267 ? 73.138  -24.396 -22.786 1.00 34.98 267 A 1 
ATOM 2087 C CA    . GLN A 1 267 ? 73.953  -24.260 -24.006 1.00 37.62 267 A 1 
ATOM 2088 C C     . GLN A 1 267 ? 73.899  -25.404 -25.023 1.00 35.83 267 A 1 
ATOM 2089 O O     . GLN A 1 267 ? 74.504  -25.233 -26.078 1.00 35.20 267 A 1 
ATOM 2090 C CB    . GLN A 1 267 ? 75.423  -24.153 -23.570 1.00 35.44 267 A 1 
ATOM 2091 C CG    . GLN A 1 267 ? 75.888  -22.769 -23.114 1.00 33.96 267 A 1 
ATOM 2092 C CD    . GLN A 1 267 ? 77.365  -22.800 -22.712 1.00 33.65 267 A 1 
ATOM 2093 O OE1   . GLN A 1 267 ? 77.918  -23.801 -22.327 1.00 34.65 267 A 1 
ATOM 2094 N NE2   . GLN A 1 267 ? 78.051  -21.673 -22.773 1.00 33.82 267 A 1 
ATOM 2095 N N     . SER A 1 268 ? 73.368  -26.551 -24.726 1.00 38.60 268 A 1 
ATOM 2096 C CA    . SER A 1 268 ? 73.843  -27.815 -25.324 1.00 39.99 268 A 1 
ATOM 2097 C C     . SER A 1 268 ? 73.878  -27.798 -26.858 1.00 37.26 268 A 1 
ATOM 2098 O O     . SER A 1 268 ? 72.892  -27.440 -27.497 1.00 36.06 268 A 1 
ATOM 2099 C CB    . SER A 1 268 ? 73.020  -28.990 -24.826 1.00 37.55 268 A 1 
ATOM 2100 O OG    . SER A 1 268 ? 71.658  -28.823 -25.158 1.00 35.55 268 A 1 
ATOM 2101 N N     . GLY A 1 269 ? 75.039  -28.194 -27.435 1.00 34.73 269 A 1 
ATOM 2102 C CA    . GLY A 1 269 ? 75.480  -27.716 -28.739 1.00 36.18 269 A 1 
ATOM 2103 C C     . GLY A 1 269 ? 75.600  -28.659 -29.933 1.00 34.09 269 A 1 
ATOM 2104 O O     . GLY A 1 269 ? 76.079  -28.188 -30.957 1.00 32.96 269 A 1 
ATOM 2105 N N     . TYR A 1 270 ? 75.300  -29.949 -29.865 1.00 28.23 270 A 1 
ATOM 2106 C CA    . TYR A 1 270 ? 75.610  -30.915 -30.935 1.00 33.62 270 A 1 
ATOM 2107 C C     . TYR A 1 270 ? 74.760  -30.702 -32.215 1.00 30.41 270 A 1 
ATOM 2108 O O     . TYR A 1 270 ? 73.875  -29.864 -32.213 1.00 28.99 270 A 1 
ATOM 2109 C CB    . TYR A 1 270 ? 75.411  -32.327 -30.366 1.00 31.49 270 A 1 
ATOM 2110 C CG    . TYR A 1 270 ? 76.521  -32.824 -29.460 1.00 32.08 270 A 1 
ATOM 2111 C CD1   . TYR A 1 270 ? 77.685  -33.395 -30.020 1.00 34.84 270 A 1 
ATOM 2112 C CD2   . TYR A 1 270 ? 76.376  -32.765 -28.070 1.00 37.70 270 A 1 
ATOM 2113 C CE1   . TYR A 1 270 ? 78.690  -33.894 -29.189 1.00 34.11 270 A 1 
ATOM 2114 C CE2   . TYR A 1 270 ? 77.388  -33.264 -27.226 1.00 33.67 270 A 1 
ATOM 2115 C CZ    . TYR A 1 270 ? 78.552  -33.836 -27.790 1.00 35.16 270 A 1 
ATOM 2116 O OH    . TYR A 1 270 ? 79.537  -34.323 -26.980 1.00 35.71 270 A 1 
ATOM 2117 N N     . ALA A 1 271 ? 74.837  -31.417 -33.296 1.00 34.81 271 A 1 
ATOM 2118 C CA    . ALA A 1 271 ? 75.881  -31.914 -34.190 1.00 36.24 271 A 1 
ATOM 2119 C C     . ALA A 1 271 ? 75.271  -31.843 -35.623 1.00 33.27 271 A 1 
ATOM 2120 O O     . ALA A 1 271 ? 74.092  -31.527 -35.750 1.00 32.91 271 A 1 
ATOM 2121 C CB    . ALA A 1 271 ? 76.274  -33.344 -33.799 1.00 34.87 271 A 1 
ATOM 2122 N N     . PRO A 1 272 ? 76.011  -32.110 -36.718 1.00 34.68 272 A 1 
ATOM 2123 C CA    . PRO A 1 272 ? 75.906  -31.289 -37.935 1.00 37.75 272 A 1 
ATOM 2124 C C     . PRO A 1 272 ? 75.208  -31.905 -39.164 1.00 36.37 272 A 1 
ATOM 2125 O O     . PRO A 1 272 ? 75.324  -31.330 -40.233 1.00 37.25 272 A 1 
ATOM 2126 C CB    . PRO A 1 272 ? 77.381  -31.028 -38.261 1.00 36.17 272 A 1 
ATOM 2127 C CG    . PRO A 1 272 ? 78.052  -32.347 -37.905 1.00 38.81 272 A 1 
ATOM 2128 C CD    . PRO A 1 272 ? 77.247  -32.805 -36.688 1.00 48.38 272 A 1 
ATOM 2129 N N     . LEU A 1 273 ? 74.630  -33.087 -39.082 1.00 34.97 273 A 1 
ATOM 2130 C CA    . LEU A 1 273 ? 74.606  -34.054 -40.203 1.00 39.08 273 A 1 
ATOM 2131 C C     . LEU A 1 273 ? 73.970  -33.574 -41.535 1.00 36.67 273 A 1 
ATOM 2132 O O     . LEU A 1 273 ? 73.053  -32.769 -41.561 1.00 37.25 273 A 1 
ATOM 2133 C CB    . LEU A 1 273 ? 74.029  -35.397 -39.726 1.00 36.59 273 A 1 
ATOM 2134 C CG    . LEU A 1 273 ? 75.125  -36.454 -39.469 1.00 36.35 273 A 1 
ATOM 2135 C CD1   . LEU A 1 273 ? 74.582  -37.573 -38.573 1.00 38.44 273 A 1 
ATOM 2136 C CD2   . LEU A 1 273 ? 75.629  -37.094 -40.762 1.00 43.31 273 A 1 
ATOM 2137 N N     . VAL A 1 274 ? 74.504  -34.174 -42.656 1.00 32.61 274 A 1 
ATOM 2138 C CA    . VAL A 1 274 ? 74.805  -33.509 -43.940 1.00 39.59 274 A 1 
ATOM 2139 C C     . VAL A 1 274 ? 73.760  -33.639 -45.076 1.00 36.76 274 A 1 
ATOM 2140 O O     . VAL A 1 274 ? 73.698  -32.773 -45.944 1.00 35.68 274 A 1 
ATOM 2141 C CB    . VAL A 1 274 ? 76.134  -34.101 -44.470 1.00 36.40 274 A 1 
ATOM 2142 C CG1   . VAL A 1 274 ? 76.687  -33.415 -45.717 1.00 35.03 274 A 1 
ATOM 2143 C CG2   . VAL A 1 274 ? 77.258  -34.063 -43.425 1.00 42.02 274 A 1 
ATOM 2144 N N     . GLY A 1 275 ? 73.084  -34.747 -45.183 1.00 34.84 275 A 1 
ATOM 2145 C CA    . GLY A 1 275 ? 72.824  -35.493 -46.433 1.00 35.54 275 A 1 
ATOM 2146 C C     . GLY A 1 275 ? 72.083  -34.841 -47.619 1.00 33.25 275 A 1 
ATOM 2147 O O     . GLY A 1 275 ? 71.459  -33.796 -47.494 1.00 32.10 275 A 1 
ATOM 2148 N N     . ALA A 1 276 ? 72.144  -35.518 -48.768 1.00 37.90 276 A 1 
ATOM 2149 C CA    . ALA A 1 276 ? 72.528  -34.939 -50.064 1.00 40.94 276 A 1 
ATOM 2150 C C     . ALA A 1 276 ? 71.451  -34.675 -51.152 1.00 38.56 276 A 1 
ATOM 2151 O O     . ALA A 1 276 ? 71.187  -33.519 -51.449 1.00 37.99 276 A 1 
ATOM 2152 C CB    . ALA A 1 276 ? 73.662  -35.827 -50.596 1.00 37.86 276 A 1 
ATOM 2153 N N     . GLU A 1 277 ? 70.975  -35.710 -51.876 1.00 39.49 277 A 1 
ATOM 2154 C CA    . GLU A 1 277 ? 71.098  -35.643 -53.349 1.00 45.66 277 A 1 
ATOM 2155 C C     . GLU A 1 277 ? 69.881  -35.286 -54.260 1.00 44.98 277 A 1 
ATOM 2156 O O     . GLU A 1 277 ? 69.888  -34.225 -54.883 1.00 43.33 277 A 1 
ATOM 2157 C CB    . GLU A 1 277 ? 71.662  -36.988 -53.866 1.00 39.89 277 A 1 
ATOM 2158 C CG    . GLU A 1 277 ? 73.169  -37.204 -53.747 1.00 37.06 277 A 1 
ATOM 2159 C CD    . GLU A 1 277 ? 73.593  -38.484 -54.476 1.00 36.35 277 A 1 
ATOM 2160 O OE1   . GLU A 1 277 ? 74.703  -38.491 -55.048 1.00 34.98 277 A 1 
ATOM 2161 O OE2   . GLU A 1 277 ? 72.809  -39.474 -54.463 1.00 34.99 277 A 1 
ATOM 2162 N N     . GLN A 1 278 ? 69.012  -36.224 -54.550 1.00 36.99 278 A 1 
ATOM 2163 C CA    . GLN A 1 278 ? 68.759  -36.568 -55.972 1.00 38.83 278 A 1 
ATOM 2164 C C     . GLN A 1 278 ? 67.599  -35.866 -56.726 1.00 35.89 278 A 1 
ATOM 2165 O O     . GLN A 1 278 ? 66.797  -35.160 -56.159 1.00 34.55 278 A 1 
ATOM 2166 C CB    . GLN A 1 278 ? 68.671  -38.096 -56.140 1.00 36.06 278 A 1 
ATOM 2167 C CG    . GLN A 1 278 ? 70.034  -38.757 -56.336 1.00 34.26 278 A 1 
ATOM 2168 C CD    . GLN A 1 278 ? 69.950  -40.242 -56.658 1.00 34.42 278 A 1 
ATOM 2169 O OE1   . GLN A 1 278 ? 68.894  -40.839 -56.810 1.00 36.76 278 A 1 
ATOM 2170 N NE2   . GLN A 1 278 ? 71.077  -40.920 -56.780 1.00 36.14 278 A 1 
ATOM 2171 N N     . ALA A 1 279 ? 67.543  -36.107 -58.030 1.00 34.88 279 A 1 
ATOM 2172 C CA    . ALA A 1 279 ? 67.341  -35.105 -59.094 1.00 35.68 279 A 1 
ATOM 2173 C C     . ALA A 1 279 ? 66.073  -35.157 -59.974 1.00 32.13 279 A 1 
ATOM 2174 O O     . ALA A 1 279 ? 65.716  -34.138 -60.552 1.00 32.09 279 A 1 
ATOM 2175 C CB    . ALA A 1 279 ? 68.557  -35.258 -60.014 1.00 34.19 279 A 1 
ATOM 2176 N N     . ALA A 1 280 ? 65.551  -36.309 -60.278 1.00 37.98 280 A 1 
ATOM 2177 C CA    . ALA A 1 280 ? 64.901  -36.636 -61.561 1.00 39.47 280 A 1 
ATOM 2178 C C     . ALA A 1 280 ? 63.580  -35.888 -61.908 1.00 35.70 280 A 1 
ATOM 2179 O O     . ALA A 1 280 ? 62.948  -35.325 -61.045 1.00 34.72 280 A 1 
ATOM 2180 C CB    . ALA A 1 280 ? 64.680  -38.161 -61.551 1.00 37.51 280 A 1 
ATOM 2181 N N     . SER A 1 281 ? 62.992  -35.951 -63.120 1.00 48.95 281 A 1 
ATOM 2182 C CA    . SER A 1 281 ? 63.406  -35.495 -64.462 1.00 48.33 281 A 1 
ATOM 2183 C C     . SER A 1 281 ? 62.206  -35.248 -65.399 1.00 45.36 281 A 1 
ATOM 2184 O O     . SER A 1 281 ? 62.347  -34.529 -66.368 1.00 44.05 281 A 1 
ATOM 2185 C CB    . SER A 1 281 ? 64.291  -36.549 -65.159 1.00 45.35 281 A 1 
ATOM 2186 O OG    . SER A 1 281 ? 63.616  -37.793 -65.278 1.00 41.82 281 A 1 
ATOM 2187 N N     . ALA A 1 282 ? 61.032  -35.884 -65.192 1.00 42.28 282 A 1 
ATOM 2188 C CA    . ALA A 1 282 ? 60.228  -36.370 -66.322 1.00 42.93 282 A 1 
ATOM 2189 C C     . ALA A 1 282 ? 59.461  -35.328 -67.183 1.00 39.00 282 A 1 
ATOM 2190 O O     . ALA A 1 282 ? 59.057  -34.260 -66.740 1.00 38.40 282 A 1 
ATOM 2191 C CB    . ALA A 1 282 ? 59.303  -37.485 -65.830 1.00 40.21 282 A 1 
ATOM 2192 N N     . THR A 1 283 ? 59.299  -35.715 -68.477 1.00 47.43 283 A 1 
ATOM 2193 C CA    . THR A 1 283 ? 58.927  -35.013 -69.732 1.00 48.79 283 A 1 
ATOM 2194 C C     . THR A 1 283 ? 57.402  -34.854 -69.958 1.00 46.12 283 A 1 
ATOM 2195 O O     . THR A 1 283 ? 56.624  -35.048 -69.054 1.00 43.60 283 A 1 
ATOM 2196 C CB    . THR A 1 283 ? 59.548  -35.828 -70.884 1.00 42.93 283 A 1 
ATOM 2197 O OG1   . THR A 1 283 ? 59.269  -37.212 -70.711 1.00 41.29 283 A 1 
ATOM 2198 C CG2   . THR A 1 283 ? 61.061  -35.704 -70.964 1.00 45.64 283 A 1 
ATOM 2199 N N     . ALA A 1 284 ? 56.850  -34.628 -71.120 1.00 38.44 284 A 1 
ATOM 2200 C CA    . ALA A 1 284 ? 56.693  -33.453 -71.971 1.00 39.28 284 A 1 
ATOM 2201 C C     . ALA A 1 284 ? 55.340  -33.445 -72.728 1.00 35.76 284 A 1 
ATOM 2202 O O     . ALA A 1 284 ? 54.858  -32.388 -73.082 1.00 34.84 284 A 1 
ATOM 2203 C CB    . ALA A 1 284 ? 57.811  -33.444 -73.026 1.00 37.20 284 A 1 
ATOM 2204 N N     . GLY A 1 285 ? 54.752  -34.582 -73.085 1.00 42.15 285 A 1 
ATOM 2205 C CA    . GLY A 1 285 ? 53.958  -34.810 -74.309 1.00 41.62 285 A 1 
ATOM 2206 C C     . GLY A 1 285 ? 52.654  -34.021 -74.546 1.00 39.09 285 A 1 
ATOM 2207 O O     . GLY A 1 285 ? 52.017  -33.529 -73.627 1.00 38.94 285 A 1 
ATOM 2208 N N     . ALA A 1 286 ? 52.247  -33.925 -75.822 1.00 33.92 286 A 1 
ATOM 2209 C CA    . ALA A 1 286 ? 51.606  -32.761 -76.461 1.00 36.28 286 A 1 
ATOM 2210 C C     . ALA A 1 286 ? 50.137  -32.863 -76.946 1.00 33.56 286 A 1 
ATOM 2211 O O     . ALA A 1 286 ? 49.572  -31.823 -77.286 1.00 33.18 286 A 1 
ATOM 2212 C CB    . ALA A 1 286 ? 52.485  -32.434 -77.671 1.00 34.22 286 A 1 
ATOM 2213 N N     . SER A 1 287 ? 49.567  -34.021 -77.172 1.00 47.89 287 A 1 
ATOM 2214 C CA    . SER A 1 287 ? 48.687  -34.339 -78.324 1.00 49.33 287 A 1 
ATOM 2215 C C     . SER A 1 287 ? 47.328  -33.605 -78.451 1.00 47.05 287 A 1 
ATOM 2216 O O     . SER A 1 287 ? 46.822  -33.021 -77.510 1.00 44.74 287 A 1 
ATOM 2217 C CB    . SER A 1 287 ? 48.487  -35.853 -78.410 1.00 45.39 287 A 1 
ATOM 2218 O OG    . SER A 1 287 ? 48.005  -36.214 -79.682 1.00 39.81 287 A 1 
ATOM 2219 N N     . ALA A 1 288 ? 46.729  -33.679 -79.663 1.00 37.80 288 A 1 
ATOM 2220 C CA    . ALA A 1 288 ? 46.074  -32.568 -80.363 1.00 40.00 288 A 1 
ATOM 2221 C C     . ALA A 1 288 ? 44.541  -32.599 -80.612 1.00 37.46 288 A 1 
ATOM 2222 O O     . ALA A 1 288 ? 43.946  -31.521 -80.684 1.00 36.09 288 A 1 
ATOM 2223 C CB    . ALA A 1 288 ? 46.780  -32.481 -81.719 1.00 38.18 288 A 1 
ATOM 2224 N N     . TYR A 1 289 ? 43.945  -33.723 -80.950 1.00 36.29 289 A 1 
ATOM 2225 C CA    . TYR A 1 289 ? 42.902  -33.845 -82.008 1.00 39.67 289 A 1 
ATOM 2226 C C     . TYR A 1 289 ? 41.457  -33.347 -81.701 1.00 36.40 289 A 1 
ATOM 2227 O O     . TYR A 1 289 ? 41.148  -32.887 -80.619 1.00 35.83 289 A 1 
ATOM 2228 C CB    . TYR A 1 289 ? 42.902  -35.288 -82.532 1.00 37.41 289 A 1 
ATOM 2229 C CG    . TYR A 1 289 ? 43.906  -35.565 -83.624 1.00 38.52 289 A 1 
ATOM 2230 C CD1   . TYR A 1 289 ? 43.625  -35.229 -84.957 1.00 40.68 289 A 1 
ATOM 2231 C CD2   . TYR A 1 289 ? 45.135  -36.193 -83.315 1.00 42.83 289 A 1 
ATOM 2232 C CE1   . TYR A 1 289 ? 44.557  -35.507 -85.976 1.00 38.57 289 A 1 
ATOM 2233 C CE2   . TYR A 1 289 ? 46.076  -36.477 -84.326 1.00 38.55 289 A 1 
ATOM 2234 C CZ    . TYR A 1 289 ? 45.775  -36.132 -85.659 1.00 39.77 289 A 1 
ATOM 2235 O OH    . TYR A 1 289 ? 46.684  -36.408 -86.647 1.00 38.15 289 A 1 
ATOM 2236 N N     . THR A 1 290 ? 40.542  -33.446 -82.643 1.00 48.45 290 A 1 
ATOM 2237 C CA    . THR A 1 290 ? 39.747  -32.473 -83.409 1.00 51.97 290 A 1 
ATOM 2238 C C     . THR A 1 290 ? 38.209  -32.470 -83.261 1.00 51.71 290 A 1 
ATOM 2239 O O     . THR A 1 290 ? 37.646  -31.389 -83.105 1.00 49.98 290 A 1 
ATOM 2240 C CB    . THR A 1 290 ? 40.007  -32.716 -84.909 1.00 47.24 290 A 1 
ATOM 2241 O OG1   . THR A 1 290 ? 39.892  -34.096 -85.213 1.00 46.38 290 A 1 
ATOM 2242 C CG2   . THR A 1 290 ? 41.396  -32.272 -85.356 1.00 51.64 290 A 1 
ATOM 2243 N N     . ASP A 1 291 ? 37.506  -33.561 -83.529 1.00 47.12 291 A 1 
ATOM 2244 C CA    . ASP A 1 291 ? 36.384  -33.607 -84.503 1.00 51.15 291 A 1 
ATOM 2245 C C     . ASP A 1 291 ? 34.923  -33.272 -84.040 1.00 49.50 291 A 1 
ATOM 2246 O O     . ASP A 1 291 ? 34.675  -32.840 -82.939 1.00 48.21 291 A 1 
ATOM 2247 C CB    . ASP A 1 291 ? 36.413  -34.963 -85.233 1.00 46.76 291 A 1 
ATOM 2248 C CG    . ASP A 1 291 ? 37.122  -34.938 -86.593 1.00 42.32 291 A 1 
ATOM 2249 O OD1   . ASP A 1 291 ? 37.302  -33.837 -87.154 1.00 41.64 291 A 1 
ATOM 2250 O OD2   . ASP A 1 291 ? 37.445  -36.046 -87.072 1.00 42.15 291 A 1 
ATOM 2251 N N     . SER A 1 292 ? 33.932  -33.494 -84.936 1.00 40.52 292 A 1 
ATOM 2252 C CA    . SER A 1 292 ? 32.903  -32.573 -85.447 1.00 43.22 292 A 1 
ATOM 2253 C C     . SER A 1 292 ? 31.396  -32.788 -85.131 1.00 40.40 292 A 1 
ATOM 2254 O O     . SER A 1 292 ? 30.674  -31.796 -85.010 1.00 39.85 292 A 1 
ATOM 2255 C CB    . SER A 1 292 ? 33.007  -32.621 -86.971 1.00 40.99 292 A 1 
ATOM 2256 O OG    . SER A 1 292 ? 32.674  -33.897 -87.486 1.00 38.00 292 A 1 
ATOM 2257 N N     . VAL A 1 293 ? 30.859  -33.973 -85.290 1.00 40.26 293 A 1 
ATOM 2258 C CA    . VAL A 1 293 ? 29.510  -34.271 -85.866 1.00 44.96 293 A 1 
ATOM 2259 C C     . VAL A 1 293 ? 28.296  -34.092 -84.909 1.00 42.80 293 A 1 
ATOM 2260 O O     . VAL A 1 293 ? 28.491  -33.986 -83.717 1.00 42.97 293 A 1 
ATOM 2261 C CB    . VAL A 1 293 ? 29.470  -35.711 -86.435 1.00 42.23 293 A 1 
ATOM 2262 C CG1   . VAL A 1 293 ? 28.959  -35.727 -87.864 1.00 40.56 293 A 1 
ATOM 2263 C CG2   . VAL A 1 293 ? 30.771  -36.491 -86.420 1.00 46.88 293 A 1 
ATOM 2264 N N     . ASN A 1 294 ? 27.003  -34.146 -85.217 1.00 39.99 294 A 1 
ATOM 2265 C CA    . ASN A 1 294 ? 26.133  -33.534 -86.230 1.00 42.35 294 A 1 
ATOM 2266 C C     . ASN A 1 294 ? 24.661  -33.360 -85.730 1.00 39.18 294 A 1 
ATOM 2267 O O     . ASN A 1 294 ? 24.314  -32.282 -85.264 1.00 38.90 294 A 1 
ATOM 2268 C CB    . ASN A 1 294 ? 26.156  -34.351 -87.546 1.00 41.28 294 A 1 
ATOM 2269 C CG    . ASN A 1 294 ? 25.695  -33.579 -88.775 1.00 38.93 294 A 1 
ATOM 2270 O OD1   . ASN A 1 294 ? 25.376  -32.410 -88.757 1.00 41.46 294 A 1 
ATOM 2271 N ND2   . ASN A 1 294 ? 25.682  -34.238 -89.918 1.00 43.14 294 A 1 
ATOM 2272 N N     . ASN A 1 295 ? 23.748  -34.341 -85.861 1.00 37.10 295 A 1 
ATOM 2273 C CA    . ASN A 1 295 ? 22.354  -34.050 -86.283 1.00 38.74 295 A 1 
ATOM 2274 C C     . ASN A 1 295 ? 21.148  -34.159 -85.306 1.00 36.39 295 A 1 
ATOM 2275 O O     . ASN A 1 295 ? 20.501  -33.158 -85.029 1.00 35.47 295 A 1 
ATOM 2276 C CB    . ASN A 1 295 ? 22.047  -34.900 -87.542 1.00 36.80 295 A 1 
ATOM 2277 C CG    . ASN A 1 295 ? 22.142  -34.157 -88.859 1.00 34.28 295 A 1 
ATOM 2278 O OD1   . ASN A 1 295 ? 22.220  -32.947 -88.945 1.00 37.24 295 A 1 
ATOM 2279 N ND2   . ASN A 1 295 ? 22.112  -34.879 -89.961 1.00 39.08 295 A 1 
ATOM 2280 N N     . SER A 1 296 ? 20.667  -35.346 -84.979 1.00 37.50 296 A 1 
ATOM 2281 C CA    . SER A 1 296 ? 19.255  -35.673 -85.287 1.00 40.16 296 A 1 
ATOM 2282 C C     . SER A 1 296 ? 18.152  -35.318 -84.263 1.00 37.07 296 A 1 
ATOM 2283 O O     . SER A 1 296 ? 18.405  -35.036 -83.108 1.00 36.64 296 A 1 
ATOM 2284 C CB    . SER A 1 296 ? 19.147  -37.152 -85.694 1.00 38.95 296 A 1 
ATOM 2285 O OG    . SER A 1 296 ? 17.910  -37.398 -86.336 1.00 36.94 296 A 1 
ATOM 2286 N N     . ILE A 1 297 ? 16.888  -35.384 -84.770 1.00 26.40 297 A 1 
ATOM 2287 C CA    . ILE A 1 297 ? 15.708  -34.558 -84.439 1.00 29.36 297 A 1 
ATOM 2288 C C     . ILE A 1 297 ? 14.810  -35.078 -83.289 1.00 28.36 297 A 1 
ATOM 2289 O O     . ILE A 1 297 ? 14.100  -34.278 -82.683 1.00 27.27 297 A 1 
ATOM 2290 C CB    . ILE A 1 297 ? 14.866  -34.442 -85.735 1.00 27.94 297 A 1 
ATOM 2291 C CG1   . ILE A 1 297 ? 15.682  -33.807 -86.896 1.00 27.09 297 A 1 
ATOM 2292 C CG2   . ILE A 1 297 ? 13.541  -33.673 -85.562 1.00 32.08 297 A 1 
ATOM 2293 C CD1   . ILE A 1 297 ? 15.038  -33.971 -88.277 1.00 31.58 297 A 1 
ATOM 2294 N N     . SER A 1 298 ? 14.665  -36.350 -83.061 1.00 38.71 298 A 1 
ATOM 2295 C CA    . SER A 1 298 ? 13.390  -37.039 -82.805 1.00 39.60 298 A 1 
ATOM 2296 C C     . SER A 1 298 ? 12.521  -36.512 -81.646 1.00 37.60 298 A 1 
ATOM 2297 O O     . SER A 1 298 ? 12.983  -36.219 -80.550 1.00 37.11 298 A 1 
ATOM 2298 C CB    . SER A 1 298 ? 13.601  -38.547 -82.674 1.00 38.66 298 A 1 
ATOM 2299 O OG    . SER A 1 298 ? 12.355  -39.206 -82.738 1.00 36.10 298 A 1 
ATOM 2300 N N     . PHE A 1 299 ? 11.202  -36.449 -81.974 1.00 35.87 299 A 1 
ATOM 2301 C CA    . PHE A 1 299 ? 10.141  -35.666 -81.314 1.00 37.30 299 A 1 
ATOM 2302 C C     . PHE A 1 299 ? 9.459   -36.297 -80.079 1.00 38.19 299 A 1 
ATOM 2303 O O     . PHE A 1 299 ? 8.587   -35.644 -79.514 1.00 37.27 299 A 1 
ATOM 2304 C CB    . PHE A 1 299 ? 9.051   -35.435 -82.373 1.00 33.93 299 A 1 
ATOM 2305 C CG    . PHE A 1 299 ? 8.874   -34.012 -82.857 1.00 33.77 299 A 1 
ATOM 2306 C CD1   . PHE A 1 299 ? 7.900   -33.190 -82.262 1.00 35.36 299 A 1 
ATOM 2307 C CD2   . PHE A 1 299 ? 9.632   -33.521 -83.923 1.00 37.19 299 A 1 
ATOM 2308 C CE1   . PHE A 1 299 ? 7.685   -31.889 -82.733 1.00 32.84 299 A 1 
ATOM 2309 C CE2   . PHE A 1 299 ? 9.431   -32.220 -84.401 1.00 30.68 299 A 1 
ATOM 2310 C CZ    . PHE A 1 299 ? 8.445   -31.388 -83.810 1.00 30.96 299 A 1 
ATOM 2311 N N     . SER A 1 300 ? 9.700   -37.542 -79.722 1.00 37.50 300 A 1 
ATOM 2312 C CA    . SER A 1 300 ? 8.679   -38.401 -79.095 1.00 40.80 300 A 1 
ATOM 2313 C C     . SER A 1 300 ? 8.063   -37.844 -77.802 1.00 38.99 300 A 1 
ATOM 2314 O O     . SER A 1 300 ? 8.744   -37.321 -76.923 1.00 38.90 300 A 1 
ATOM 2315 C CB    . SER A 1 300 ? 9.198   -39.823 -78.876 1.00 39.41 300 A 1 
ATOM 2316 O OG    . SER A 1 300 ? 8.107   -40.679 -78.633 1.00 36.70 300 A 1 
ATOM 2317 N N     . MET A 1 301 ? 6.718   -37.952 -77.749 1.00 42.79 301 A 1 
ATOM 2318 C CA    . MET A 1 301 ? 5.816   -37.169 -76.887 1.00 45.73 301 A 1 
ATOM 2319 C C     . MET A 1 301 ? 5.676   -37.590 -75.405 1.00 46.45 301 A 1 
ATOM 2320 O O     . MET A 1 301 ? 5.038   -36.840 -74.669 1.00 44.98 301 A 1 
ATOM 2321 C CB    . MET A 1 301 ? 4.398   -37.294 -77.481 1.00 42.20 301 A 1 
ATOM 2322 C CG    . MET A 1 301 ? 4.051   -36.312 -78.602 1.00 40.28 301 A 1 
ATOM 2323 S SD    . MET A 1 301 ? 2.277   -36.423 -79.024 1.00 41.49 301 A 1 
ATOM 2324 C CE    . MET A 1 301 ? 2.106   -34.967 -80.081 1.00 37.72 301 A 1 
ATOM 2325 N N     . GLU A 1 302 ? 6.066   -38.764 -74.980 1.00 29.75 302 A 1 
ATOM 2326 C CA    . GLU A 1 302 ? 5.259   -39.579 -74.066 1.00 33.60 302 A 1 
ATOM 2327 C C     . GLU A 1 302 ? 5.176   -39.110 -72.582 1.00 32.48 302 A 1 
ATOM 2328 O O     . GLU A 1 302 ? 5.599   -38.021 -72.207 1.00 30.92 302 A 1 
ATOM 2329 C CB    . GLU A 1 302 ? 5.657   -41.058 -74.221 1.00 31.51 302 A 1 
ATOM 2330 C CG    . GLU A 1 302 ? 4.419   -41.984 -74.252 1.00 29.68 302 A 1 
ATOM 2331 C CD    . GLU A 1 302 ? 4.769   -43.469 -74.384 1.00 28.99 302 A 1 
ATOM 2332 O OE1   . GLU A 1 302 ? 3.838   -44.237 -74.715 1.00 28.18 302 A 1 
ATOM 2333 O OE2   . GLU A 1 302 ? 5.936   -43.831 -74.130 1.00 28.30 302 A 1 
ATOM 2334 N N     . ALA A 1 303 ? 4.503   -39.939 -71.747 1.00 37.18 303 A 1 
ATOM 2335 C CA    . ALA A 1 303 ? 3.726   -39.563 -70.562 1.00 39.23 303 A 1 
ATOM 2336 C C     . ALA A 1 303 ? 4.488   -38.812 -69.450 1.00 37.96 303 A 1 
ATOM 2337 O O     . ALA A 1 303 ? 5.525   -39.223 -68.944 1.00 38.06 303 A 1 
ATOM 2338 C CB    . ALA A 1 303 ? 3.069   -40.835 -70.018 1.00 37.88 303 A 1 
ATOM 2339 N N     . GLY A 1 304 ? 3.870   -37.740 -69.010 1.00 36.07 304 A 1 
ATOM 2340 C CA    . GLY A 1 304 ? 4.349   -36.856 -67.960 1.00 37.56 304 A 1 
ATOM 2341 C C     . GLY A 1 304 ? 4.206   -37.431 -66.558 1.00 36.08 304 A 1 
ATOM 2342 O O     . GLY A 1 304 ? 3.327   -37.019 -65.812 1.00 35.81 304 A 1 
ATOM 2343 N N     . ILE A 1 305 ? 5.070   -38.361 -66.195 1.00 31.27 305 A 1 
ATOM 2344 C CA    . ILE A 1 305 ? 5.203   -38.773 -64.796 1.00 35.75 305 A 1 
ATOM 2345 C C     . ILE A 1 305 ? 5.753   -37.558 -64.045 1.00 34.38 305 A 1 
ATOM 2346 O O     . ILE A 1 305 ? 6.890   -37.144 -64.278 1.00 33.08 305 A 1 
ATOM 2347 C CB    . ILE A 1 305 ? 6.076   -40.026 -64.633 1.00 33.84 305 A 1 
ATOM 2348 C CG1   . ILE A 1 305 ? 5.446   -41.210 -65.396 1.00 32.01 305 A 1 
ATOM 2349 C CG2   . ILE A 1 305 ? 6.243   -40.362 -63.138 1.00 35.54 305 A 1 
ATOM 2350 C CD1   . ILE A 1 305 ? 6.295   -42.480 -65.402 1.00 34.67 305 A 1 
ATOM 2351 N N     . VAL A 1 306 ? 4.926   -36.966 -63.171 1.00 40.20 306 A 1 
ATOM 2352 C CA    . VAL A 1 306 ? 5.288   -35.811 -62.341 1.00 44.41 306 A 1 
ATOM 2353 C C     . VAL A 1 306 ? 6.339   -36.280 -61.332 1.00 41.74 306 A 1 
ATOM 2354 O O     . VAL A 1 306 ? 5.969   -37.002 -60.399 1.00 41.21 306 A 1 
ATOM 2355 C CB    . VAL A 1 306 ? 4.059   -35.225 -61.627 1.00 41.91 306 A 1 
ATOM 2356 C CG1   . VAL A 1 306 ? 4.421   -33.957 -60.834 1.00 38.51 306 A 1 
ATOM 2357 C CG2   . VAL A 1 306 ? 2.954   -34.848 -62.614 1.00 43.53 306 A 1 
ATOM 2358 N N     . PRO A 1 307 ? 7.614   -35.987 -61.516 1.00 38.60 307 A 1 
ATOM 2359 C CA    . PRO A 1 307 ? 8.617   -36.421 -60.571 1.00 40.76 307 A 1 
ATOM 2360 C C     . PRO A 1 307 ? 8.442   -35.581 -59.312 1.00 39.84 307 A 1 
ATOM 2361 O O     . PRO A 1 307 ? 8.557   -34.355 -59.350 1.00 38.43 307 A 1 
ATOM 2362 C CB    . PRO A 1 307 ? 9.962   -36.212 -61.266 1.00 38.21 307 A 1 
ATOM 2363 C CG    . PRO A 1 307 ? 9.701   -35.029 -62.187 1.00 38.71 307 A 1 
ATOM 2364 C CD    . PRO A 1 307 ? 8.215   -35.163 -62.550 1.00 45.35 307 A 1 
ATOM 2365 N N     . ASP A 1 308 ? 8.129   -36.260 -58.213 1.00 48.66 308 A 1 
ATOM 2366 C CA    . ASP A 1 308 ? 8.046   -35.647 -56.888 1.00 50.99 308 A 1 
ATOM 2367 C C     . ASP A 1 308 ? 9.462   -35.243 -56.449 1.00 49.19 308 A 1 
ATOM 2368 O O     . ASP A 1 308 ? 10.161  -35.958 -55.735 1.00 46.77 308 A 1 
ATOM 2369 C CB    . ASP A 1 308 ? 7.318   -36.616 -55.938 1.00 46.67 308 A 1 
ATOM 2370 C CG    . ASP A 1 308 ? 6.651   -35.925 -54.742 1.00 41.16 308 A 1 
ATOM 2371 O OD1   . ASP A 1 308 ? 6.654   -34.681 -54.688 1.00 40.79 308 A 1 
ATOM 2372 O OD2   . ASP A 1 308 ? 6.120   -36.676 -53.894 1.00 41.50 308 A 1 
ATOM 2373 N N     . ASN A 1 309 ? 9.920   -34.130 -56.998 1.00 42.91 309 A 1 
ATOM 2374 C CA    . ASN A 1 309 ? 11.247  -33.579 -56.766 1.00 45.33 309 A 1 
ATOM 2375 C C     . ASN A 1 309 ? 11.304  -33.034 -55.338 1.00 42.21 309 A 1 
ATOM 2376 O O     . ASN A 1 309 ? 11.238  -31.831 -55.104 1.00 40.74 309 A 1 
ATOM 2377 C CB    . ASN A 1 309 ? 11.585  -32.524 -57.836 1.00 42.30 309 A 1 
ATOM 2378 C CG    . ASN A 1 309 ? 12.316  -33.070 -59.049 1.00 39.01 309 A 1 
ATOM 2379 O OD1   . ASN A 1 309 ? 13.073  -34.015 -58.996 1.00 40.63 309 A 1 
ATOM 2380 N ND2   . ASN A 1 309 ? 12.156  -32.431 -60.181 1.00 41.48 309 A 1 
ATOM 2381 N N     . THR A 1 310 ? 11.430  -33.929 -54.360 1.00 43.37 310 A 1 
ATOM 2382 C CA    . THR A 1 310 ? 11.866  -33.622 -52.995 1.00 46.04 310 A 1 
ATOM 2383 C C     . THR A 1 310 ? 13.326  -33.182 -53.015 1.00 44.15 310 A 1 
ATOM 2384 O O     . THR A 1 310 ? 14.224  -33.885 -52.559 1.00 42.52 310 A 1 
ATOM 2385 C CB    . THR A 1 310 ? 11.635  -34.802 -52.026 1.00 41.34 310 A 1 
ATOM 2386 O OG1   . THR A 1 310 ? 11.620  -36.040 -52.693 1.00 37.37 310 A 1 
ATOM 2387 C CG2   . THR A 1 310 ? 10.313  -34.671 -51.298 1.00 39.87 310 A 1 
ATOM 2388 N N     . VAL A 1 311 ? 13.571  -32.028 -53.631 1.00 34.95 311 A 1 
ATOM 2389 C CA    . VAL A 1 311 ? 14.878  -31.378 -53.603 1.00 38.85 311 A 1 
ATOM 2390 C C     . VAL A 1 311 ? 15.136  -30.995 -52.153 1.00 36.69 311 A 1 
ATOM 2391 O O     . VAL A 1 311 ? 14.669  -29.967 -51.670 1.00 35.46 311 A 1 
ATOM 2392 C CB    . VAL A 1 311 ? 14.965  -30.164 -54.549 1.00 36.16 311 A 1 
ATOM 2393 C CG1   . VAL A 1 311 ? 16.408  -29.678 -54.650 1.00 34.06 311 A 1 
ATOM 2394 C CG2   . VAL A 1 311 ? 14.484  -30.497 -55.961 1.00 40.14 311 A 1 
ATOM 2395 N N     . GLN A 1 312 ? 15.851  -31.847 -51.440 1.00 33.67 312 A 1 
ATOM 2396 C CA    . GLN A 1 312 ? 16.474  -31.504 -50.172 1.00 34.52 312 A 1 
ATOM 2397 C C     . GLN A 1 312 ? 17.504  -30.409 -50.435 1.00 32.41 312 A 1 
ATOM 2398 O O     . GLN A 1 312 ? 18.703  -30.672 -50.535 1.00 31.80 312 A 1 
ATOM 2399 C CB    . GLN A 1 312 ? 17.123  -32.737 -49.525 1.00 32.89 312 A 1 
ATOM 2400 C CG    . GLN A 1 312 ? 16.133  -33.726 -48.908 1.00 32.38 312 A 1 
ATOM 2401 C CD    . GLN A 1 312 ? 16.833  -34.862 -48.166 1.00 32.49 312 A 1 
ATOM 2402 O OE1   . GLN A 1 312 ? 18.019  -35.104 -48.263 1.00 33.94 312 A 1 
ATOM 2403 N NE2   . GLN A 1 312 ? 16.102  -35.627 -47.365 1.00 32.46 312 A 1 
ATOM 2404 N N     . SER A 1 313 ? 17.050  -29.187 -50.605 1.00 39.17 313 A 1 
ATOM 2405 C CA    . SER A 1 313 ? 17.936  -28.031 -50.664 1.00 40.52 313 A 1 
ATOM 2406 C C     . SER A 1 313 ? 18.586  -27.907 -49.293 1.00 38.22 313 A 1 
ATOM 2407 O O     . SER A 1 313 ? 18.009  -27.363 -48.355 1.00 37.16 313 A 1 
ATOM 2408 C CB    . SER A 1 313 ? 17.181  -26.774 -51.086 1.00 38.14 313 A 1 
ATOM 2409 O OG    . SER A 1 313 ? 16.094  -26.480 -50.235 1.00 36.75 313 A 1 
ATOM 2410 N N     . SER A 1 314 ? 19.770  -28.477 -49.172 1.00 37.68 314 A 1 
ATOM 2411 C CA    . SER A 1 314 ? 20.662  -28.280 -48.043 1.00 39.58 314 A 1 
ATOM 2412 C C     . SER A 1 314 ? 21.096  -26.817 -48.053 1.00 36.20 314 A 1 
ATOM 2413 O O     . SER A 1 314 ? 22.158  -26.472 -48.573 1.00 35.16 314 A 1 
ATOM 2414 C CB    . SER A 1 314 ? 21.848  -29.241 -48.130 1.00 36.38 314 A 1 
ATOM 2415 O OG    . SER A 1 314 ? 22.516  -29.116 -49.368 1.00 34.73 314 A 1 
ATOM 2416 N N     . ILE A 1 315 ? 20.203  -25.937 -47.548 1.00 40.38 315 A 1 
ATOM 2417 C CA    . ILE A 1 315 ? 20.522  -24.523 -47.371 1.00 42.62 315 A 1 
ATOM 2418 C C     . ILE A 1 315 ? 21.703  -24.496 -46.410 1.00 40.73 315 A 1 
ATOM 2419 O O     . ILE A 1 315 ? 21.549  -24.746 -45.214 1.00 39.67 315 A 1 
ATOM 2420 C CB    . ILE A 1 315 ? 19.305  -23.722 -46.872 1.00 39.05 315 A 1 
ATOM 2421 C CG1   . ILE A 1 315 ? 18.166  -23.783 -47.912 1.00 37.27 315 A 1 
ATOM 2422 C CG2   . ILE A 1 315 ? 19.710  -22.259 -46.600 1.00 40.08 315 A 1 
ATOM 2423 C CD1   . ILE A 1 315 ? 16.851  -23.133 -47.450 1.00 37.60 315 A 1 
ATOM 2424 N N     . LEU A 1 316 ? 22.883  -24.242 -46.990 1.00 38.43 316 A 1 
ATOM 2425 C CA    . LEU A 1 316 ? 24.086  -23.933 -46.241 1.00 41.04 316 A 1 
ATOM 2426 C C     . LEU A 1 316 ? 23.728  -22.778 -45.299 1.00 38.74 316 A 1 
ATOM 2427 O O     . LEU A 1 316 ? 23.537  -21.653 -45.742 1.00 38.42 316 A 1 
ATOM 2428 C CB    . LEU A 1 316 ? 25.207  -23.540 -47.213 1.00 38.07 316 A 1 
ATOM 2429 C CG    . LEU A 1 316 ? 25.935  -24.734 -47.865 1.00 36.21 316 A 1 
ATOM 2430 C CD1   . LEU A 1 316 ? 26.713  -24.278 -49.088 1.00 39.20 316 A 1 
ATOM 2431 C CD2   . LEU A 1 316 ? 26.897  -25.385 -46.874 1.00 43.43 316 A 1 
ATOM 2432 N N     . ARG A 1 317 ? 23.571  -23.069 -43.991 1.00 41.00 317 A 1 
ATOM 2433 C CA    . ARG A 1 317 ? 23.417  -22.038 -42.963 1.00 42.23 317 A 1 
ATOM 2434 C C     . ARG A 1 317 ? 24.685  -21.183 -42.996 1.00 39.45 317 A 1 
ATOM 2435 O O     . ARG A 1 317 ? 25.730  -21.708 -42.618 1.00 36.84 317 A 1 
ATOM 2436 C CB    . ARG A 1 317 ? 23.246  -22.670 -41.572 1.00 38.75 317 A 1 
ATOM 2437 C CG    . ARG A 1 317 ? 21.826  -23.179 -41.309 1.00 34.78 317 A 1 
ATOM 2438 C CD    . ARG A 1 317 ? 21.737  -23.735 -39.869 1.00 32.52 317 A 1 
ATOM 2439 N NE    . ARG A 1 317 ? 20.360  -24.098 -39.500 1.00 30.09 317 A 1 
ATOM 2440 C CZ    . ARG A 1 317 ? 19.958  -24.622 -38.352 1.00 26.28 317 A 1 
ATOM 2441 N NH1   . ARG A 1 317 ? 20.812  -24.892 -37.403 1.00 25.62 317 A 1 
ATOM 2442 N NH2   . ARG A 1 317 ? 18.709  -24.869 -38.142 1.00 23.94 317 A 1 
ATOM 2443 N N     . PRO A 1 318 ? 24.667  -19.920 -43.448 1.00 39.23 318 A 1 
ATOM 2444 C CA    . PRO A 1 318 ? 25.822  -19.068 -43.301 1.00 41.65 318 A 1 
ATOM 2445 C C     . PRO A 1 318 ? 26.044  -18.892 -41.799 1.00 40.84 318 A 1 
ATOM 2446 O O     . PRO A 1 318 ? 25.173  -18.369 -41.097 1.00 40.55 318 A 1 
ATOM 2447 C CB    . PRO A 1 318 ? 25.485  -17.777 -44.056 1.00 38.39 318 A 1 
ATOM 2448 C CG    . PRO A 1 318 ? 23.961  -17.714 -44.004 1.00 37.81 318 A 1 
ATOM 2449 C CD    . PRO A 1 318 ? 23.540  -19.188 -43.980 1.00 44.59 318 A 1 
ATOM 2450 N N     . ALA A 1 319 ? 27.165  -19.378 -41.303 1.00 37.25 319 A 1 
ATOM 2451 C CA    . ALA A 1 319 ? 27.414  -19.484 -39.864 1.00 38.41 319 A 1 
ATOM 2452 C C     . ALA A 1 319 ? 27.554  -18.128 -39.158 1.00 36.37 319 A 1 
ATOM 2453 O O     . ALA A 1 319 ? 27.296  -18.029 -37.965 1.00 35.16 319 A 1 
ATOM 2454 C CB    . ALA A 1 319 ? 28.673  -20.337 -39.685 1.00 34.96 319 A 1 
ATOM 2455 N N     . GLY A 1 320 ? 28.031  -17.121 -39.885 1.00 38.85 320 A 1 
ATOM 2456 C CA    . GLY A 1 320 ? 28.704  -15.983 -39.273 1.00 39.40 320 A 1 
ATOM 2457 C C     . GLY A 1 320 ? 27.856  -14.847 -38.725 1.00 38.87 320 A 1 
ATOM 2458 O O     . GLY A 1 320 ? 28.448  -13.869 -38.266 1.00 37.13 320 A 1 
ATOM 2459 N N     . ALA A 1 321 ? 26.524  -14.911 -38.810 1.00 35.62 321 A 1 
ATOM 2460 C CA    . ALA A 1 321 ? 25.713  -13.840 -38.247 1.00 36.03 321 A 1 
ATOM 2461 C C     . ALA A 1 321 ? 25.856  -13.870 -36.724 1.00 34.58 321 A 1 
ATOM 2462 O O     . ALA A 1 321 ? 25.142  -14.597 -36.040 1.00 34.42 321 A 1 
ATOM 2463 C CB    . ALA A 1 321 ? 24.263  -13.964 -38.730 1.00 33.68 321 A 1 
ATOM 2464 N N     . ILE A 1 322 ? 26.794  -13.089 -36.226 1.00 36.39 322 A 1 
ATOM 2465 C CA    . ILE A 1 322 ? 26.965  -12.825 -34.800 1.00 37.66 322 A 1 
ATOM 2466 C C     . ILE A 1 322 ? 25.672  -12.144 -34.360 1.00 37.07 322 A 1 
ATOM 2467 O O     . ILE A 1 322 ? 25.491  -10.947 -34.579 1.00 36.11 322 A 1 
ATOM 2468 C CB    . ILE A 1 322 ? 28.212  -11.966 -34.514 1.00 34.93 322 A 1 
ATOM 2469 C CG1   . ILE A 1 322 ? 29.491  -12.650 -35.057 1.00 32.92 322 A 1 
ATOM 2470 C CG2   . ILE A 1 322 ? 28.342  -11.704 -33.008 1.00 38.08 322 A 1 
ATOM 2471 C CD1   . ILE A 1 322 ? 30.747  -11.774 -34.979 1.00 36.30 322 A 1 
ATOM 2472 N N     . GLY A 1 323 ? 24.760  -12.911 -33.786 1.00 36.76 323 A 1 
ATOM 2473 C CA    . GLY A 1 323 ? 23.553  -12.411 -33.154 1.00 36.94 323 A 1 
ATOM 2474 C C     . GLY A 1 323 ? 23.928  -11.634 -31.892 1.00 35.32 323 A 1 
ATOM 2475 O O     . GLY A 1 323 ? 23.708  -12.124 -30.792 1.00 35.03 323 A 1 
ATOM 2476 N N     . LEU A 1 324 ? 24.505  -10.441 -32.073 1.00 36.81 324 A 1 
ATOM 2477 C CA    . LEU A 1 324 ? 24.897  -9.539  -30.982 1.00 37.59 324 A 1 
ATOM 2478 C C     . LEU A 1 324 ? 23.710  -9.195  -30.073 1.00 37.25 324 A 1 
ATOM 2479 O O     . LEU A 1 324 ? 23.882  -9.086  -28.866 1.00 35.73 324 A 1 
ATOM 2480 C CB    . LEU A 1 324 ? 25.465  -8.243  -31.579 1.00 33.25 324 A 1 
ATOM 2481 C CG    . LEU A 1 324 ? 26.971  -8.289  -31.877 1.00 30.86 324 A 1 
ATOM 2482 C CD1   . LEU A 1 324 ? 27.349  -7.104  -32.757 1.00 34.02 324 A 1 
ATOM 2483 C CD2   . LEU A 1 324 ? 27.785  -8.207  -30.585 1.00 38.16 324 A 1 
ATOM 2484 N N     . PHE A 1 325 ? 22.524  -9.000  -30.655 1.00 40.52 325 A 1 
ATOM 2485 C CA    . PHE A 1 325 ? 21.350  -8.545  -29.907 1.00 41.41 325 A 1 
ATOM 2486 C C     . PHE A 1 325 ? 20.671  -9.607  -29.057 1.00 42.81 325 A 1 
ATOM 2487 O O     . PHE A 1 325 ? 19.807  -9.257  -28.249 1.00 40.31 325 A 1 
ATOM 2488 C CB    . PHE A 1 325 ? 20.334  -7.915  -30.863 1.00 35.91 325 A 1 
ATOM 2489 C CG    . PHE A 1 325 ? 20.704  -6.524  -31.278 1.00 34.54 325 A 1 
ATOM 2490 C CD1   . PHE A 1 325 ? 20.476  -5.452  -30.398 1.00 33.91 325 A 1 
ATOM 2491 C CD2   . PHE A 1 325 ? 21.287  -6.291  -32.533 1.00 35.68 325 A 1 
ATOM 2492 C CE1   . PHE A 1 325 ? 20.821  -4.153  -30.784 1.00 30.65 325 A 1 
ATOM 2493 C CE2   . PHE A 1 325 ? 21.636  -4.990  -32.919 1.00 29.99 325 A 1 
ATOM 2494 C CZ    . PHE A 1 325 ? 21.392  -3.920  -32.048 1.00 32.35 325 A 1 
ATOM 2495 N N     . SER A 1 326 ? 21.033  -10.868 -29.194 1.00 33.64 326 A 1 
ATOM 2496 C CA    . SER A 1 326 ? 20.764  -11.813 -28.123 1.00 36.09 326 A 1 
ATOM 2497 C C     . SER A 1 326 ? 21.742  -11.535 -26.987 1.00 35.83 326 A 1 
ATOM 2498 O O     . SER A 1 326 ? 22.542  -12.395 -26.623 1.00 34.31 326 A 1 
ATOM 2499 C CB    . SER A 1 326 ? 20.785  -13.260 -28.591 1.00 33.37 326 A 1 
ATOM 2500 O OG    . SER A 1 326 ? 22.091  -13.685 -28.933 1.00 31.28 326 A 1 
ATOM 2501 N N     . SER A 1 327 ? 21.714  -10.327 -26.442 1.00 35.99 327 A 1 
ATOM 2502 C CA    . SER A 1 327 ? 21.984  -10.162 -25.031 1.00 35.51 327 A 1 
ATOM 2503 C C     . SER A 1 327 ? 20.883  -10.982 -24.353 1.00 35.24 327 A 1 
ATOM 2504 O O     . SER A 1 327 ? 19.736  -10.531 -24.339 1.00 33.42 327 A 1 
ATOM 2505 C CB    . SER A 1 327 ? 21.940  -8.692  -24.614 1.00 32.07 327 A 1 
ATOM 2506 O OG    . SER A 1 327 ? 20.759  -8.047  -25.033 1.00 31.33 327 A 1 
ATOM 2507 N N     . PRO A 1 328 ? 21.180  -12.199 -23.886 1.00 35.52 328 A 1 
ATOM 2508 C CA    . PRO A 1 328 ? 20.320  -12.781 -22.918 1.00 36.14 328 A 1 
ATOM 2509 C C     . PRO A 1 328 ? 20.465  -11.818 -21.740 1.00 36.69 328 A 1 
ATOM 2510 O O     . PRO A 1 328 ? 21.384  -11.937 -20.936 1.00 35.65 328 A 1 
ATOM 2511 C CB    . PRO A 1 328 ? 20.859  -14.190 -22.678 1.00 32.33 328 A 1 
ATOM 2512 C CG    . PRO A 1 328 ? 22.356  -14.063 -22.929 1.00 31.85 328 A 1 
ATOM 2513 C CD    . PRO A 1 328 ? 22.480  -12.864 -23.873 1.00 37.27 328 A 1 
ATOM 2514 N N     . SER A 1 329 ? 19.593  -10.831 -21.689 1.00 32.17 329 A 1 
ATOM 2515 C CA    . SER A 1 329 ? 19.087  -10.432 -20.401 1.00 32.56 329 A 1 
ATOM 2516 C C     . SER A 1 329 ? 18.432  -11.700 -19.854 1.00 32.27 329 A 1 
ATOM 2517 O O     . SER A 1 329 ? 17.225  -11.897 -19.944 1.00 31.22 329 A 1 
ATOM 2518 C CB    . SER A 1 329 ? 18.116  -9.252  -20.517 1.00 30.03 329 A 1 
ATOM 2519 O OG    . SER A 1 329 ? 17.067  -9.529  -21.423 1.00 27.91 329 A 1 
ATOM 2520 N N     . LEU A 1 330 ? 19.283  -12.617 -19.407 1.00 40.82 330 A 1 
ATOM 2521 C CA    . LEU A 1 330 ? 18.976  -13.479 -18.314 1.00 39.48 330 A 1 
ATOM 2522 C C     . LEU A 1 330 ? 18.401  -12.494 -17.308 1.00 39.30 330 A 1 
ATOM 2523 O O     . LEU A 1 330 ? 19.137  -11.800 -16.606 1.00 37.53 330 A 1 
ATOM 2524 C CB    . LEU A 1 330 ? 20.247  -14.174 -17.795 1.00 34.87 330 A 1 
ATOM 2525 C CG    . LEU A 1 330 ? 20.721  -15.366 -18.653 1.00 31.96 330 A 1 
ATOM 2526 C CD1   . LEU A 1 330 ? 22.153  -15.748 -18.292 1.00 34.79 330 A 1 
ATOM 2527 C CD2   . LEU A 1 330 ? 19.829  -16.591 -18.430 1.00 37.06 330 A 1 
ATOM 2528 N N     . GLN A 1 331 ? 17.065  -12.361 -17.332 1.00 39.97 331 A 1 
ATOM 2529 C CA    . GLN A 1 331 ? 16.349  -12.133 -16.113 1.00 40.19 331 A 1 
ATOM 2530 C C     . GLN A 1 331 ? 16.759  -13.319 -15.234 1.00 39.12 331 A 1 
ATOM 2531 O O     . GLN A 1 331 ? 16.074  -14.338 -15.195 1.00 38.47 331 A 1 
ATOM 2532 C CB    . GLN A 1 331 ? 14.832  -12.090 -16.352 1.00 38.71 331 A 1 
ATOM 2533 C CG    . GLN A 1 331 ? 14.362  -10.850 -17.106 1.00 35.54 331 A 1 
ATOM 2534 C CD    . GLN A 1 331 ? 12.837  -10.785 -17.242 1.00 35.49 331 A 1 
ATOM 2535 O OE1   . GLN A 1 331 ? 12.110  -11.742 -17.059 1.00 33.07 331 A 1 
ATOM 2536 N NE2   . GLN A 1 331 ? 12.286  -9.649  -17.578 1.00 33.36 331 A 1 
ATOM 2537 N N     . THR A 1 332 ? 17.969  -13.255 -14.696 1.00 37.73 332 A 1 
ATOM 2538 C CA    . THR A 1 332 ? 18.349  -14.038 -13.539 1.00 39.20 332 A 1 
ATOM 2539 C C     . THR A 1 332 ? 17.153  -13.829 -12.632 1.00 39.68 332 A 1 
ATOM 2540 O O     . THR A 1 332 ? 16.864  -12.660 -12.328 1.00 38.17 332 A 1 
ATOM 2541 C CB    . THR A 1 332 ? 19.621  -13.501 -12.865 1.00 35.96 332 A 1 
ATOM 2542 O OG1   . THR A 1 332 ? 19.744  -12.099 -13.013 1.00 32.41 332 A 1 
ATOM 2543 C CG2   . THR A 1 332 ? 20.866  -14.121 -13.484 1.00 35.68 332 A 1 
ATOM 2544 N N     . PRO A 1 333 ? 16.357  -14.886 -12.391 1.00 49.91 333 A 1 
ATOM 2545 C CA    . PRO A 1 333 ? 15.215  -14.757 -11.518 1.00 49.45 333 A 1 
ATOM 2546 C C     . PRO A 1 333 ? 15.796  -14.087 -10.288 1.00 50.34 333 A 1 
ATOM 2547 O O     . PRO A 1 333 ? 16.777  -14.598 -9.747  1.00 50.34 333 A 1 
ATOM 2548 C CB    . PRO A 1 333 ? 14.720  -16.185 -11.261 1.00 46.03 333 A 1 
ATOM 2549 C CG    . PRO A 1 333 ? 15.922  -17.066 -11.606 1.00 43.48 333 A 1 
ATOM 2550 C CD    . PRO A 1 333 ? 16.647  -16.273 -12.686 1.00 45.77 333 A 1 
ATOM 2551 N N     . LEU A 1 334 ? 15.318  -12.869 -9.989  1.00 54.73 334 A 1 
ATOM 2552 C CA    . LEU A 1 334 ? 15.847  -12.082 -8.884  1.00 53.63 334 A 1 
ATOM 2553 C C     . LEU A 1 334 ? 15.566  -12.909 -7.638  1.00 55.75 334 A 1 
ATOM 2554 O O     . LEU A 1 334 ? 14.510  -12.793 -7.024  1.00 52.58 334 A 1 
ATOM 2555 C CB    . LEU A 1 334 ? 15.173  -10.694 -8.835  1.00 47.90 334 A 1 
ATOM 2556 C CG    . LEU A 1 334 ? 15.745  -9.656  -9.811  1.00 43.09 334 A 1 
ATOM 2557 C CD1   . LEU A 1 334 ? 14.799  -8.463  -9.930  1.00 41.77 334 A 1 
ATOM 2558 C CD2   . LEU A 1 334 ? 17.105  -9.130  -9.329  1.00 42.39 334 A 1 
ATOM 2559 N N     . HIS A 1 335 ? 16.456  -13.847 -7.391  1.00 54.38 335 A 1 
ATOM 2560 C CA    . HIS A 1 335 ? 16.372  -14.764 -6.274  1.00 54.36 335 A 1 
ATOM 2561 C C     . HIS A 1 335 ? 16.858  -13.937 -5.100  1.00 55.96 335 A 1 
ATOM 2562 O O     . HIS A 1 335 ? 18.031  -13.962 -4.738  1.00 51.99 335 A 1 
ATOM 2563 C CB    . HIS A 1 335 ? 17.164  -16.045 -6.549  1.00 49.32 335 A 1 
ATOM 2564 C CG    . HIS A 1 335 ? 16.673  -17.179 -5.695  1.00 43.63 335 A 1 
ATOM 2565 N ND1   . HIS A 1 335 ? 16.604  -17.210 -4.324  1.00 40.47 335 A 1 
ATOM 2566 C CD2   . HIS A 1 335 ? 16.140  -18.365 -6.136  1.00 38.23 335 A 1 
ATOM 2567 C CE1   . HIS A 1 335 ? 16.052  -18.363 -3.952  1.00 36.10 335 A 1 
ATOM 2568 N NE2   . HIS A 1 335 ? 15.751  -19.096 -5.019  1.00 37.24 335 A 1 
ATOM 2569 N N     . PHE A 1 336 ? 15.935  -13.102 -4.639  1.00 58.79 336 A 1 
ATOM 2570 C CA    . PHE A 1 336 ? 16.188  -12.260 -3.496  1.00 58.46 336 A 1 
ATOM 2571 C C     . PHE A 1 336 ? 16.654  -13.187 -2.388  1.00 62.05 336 A 1 
ATOM 2572 O O     . PHE A 1 336 ? 15.989  -14.181 -2.066  1.00 57.62 336 A 1 
ATOM 2573 C CB    . PHE A 1 336 ? 14.948  -11.445 -3.139  1.00 51.80 336 A 1 
ATOM 2574 C CG    . PHE A 1 336 ? 14.709  -10.299 -4.099  1.00 50.09 336 A 1 
ATOM 2575 C CD1   . PHE A 1 336 ? 15.406  -9.097  -3.938  1.00 48.62 336 A 1 
ATOM 2576 C CD2   . PHE A 1 336 ? 13.861  -10.468 -5.198  1.00 45.80 336 A 1 
ATOM 2577 C CE1   . PHE A 1 336 ? 15.253  -8.060  -4.869  1.00 41.72 336 A 1 
ATOM 2578 C CE2   . PHE A 1 336 ? 13.704  -9.431  -6.139  1.00 42.11 336 A 1 
ATOM 2579 C CZ    . PHE A 1 336 ? 14.403  -8.225  -5.977  1.00 43.24 336 A 1 
ATOM 2580 N N     . SER A 1 337 ? 17.827  -12.890 -1.871  1.00 68.83 337 A 1 
ATOM 2581 C CA    . SER A 1 337 ? 18.409  -13.692 -0.808  1.00 71.87 337 A 1 
ATOM 2582 C C     . SER A 1 337 ? 17.405  -13.796 0.337   1.00 75.43 337 A 1 
ATOM 2583 O O     . SER A 1 337 ? 16.683  -12.839 0.618   1.00 69.32 337 A 1 
ATOM 2584 C CB    . SER A 1 337 ? 19.715  -13.051 -0.331  1.00 61.53 337 A 1 
ATOM 2585 O OG    . SER A 1 337 ? 20.258  -13.768 0.759   1.00 51.52 337 A 1 
ATOM 2586 N N     . SER A 1 338 ? 17.374  -14.925 1.019   1.00 79.01 338 A 1 
ATOM 2587 C CA    . SER A 1 338 ? 16.539  -15.090 2.218   1.00 81.59 338 A 1 
ATOM 2588 C C     . SER A 1 338 ? 16.700  -13.920 3.193   1.00 84.45 338 A 1 
ATOM 2589 O O     . SER A 1 338 ? 15.716  -13.428 3.738   1.00 81.47 338 A 1 
ATOM 2590 C CB    . SER A 1 338 ? 16.898  -16.409 2.901   1.00 73.53 338 A 1 
ATOM 2591 O OG    . SER A 1 338 ? 16.113  -16.603 4.053   1.00 62.65 338 A 1 
ATOM 2592 N N     . LYS A 1 339 ? 17.935  -13.404 3.315   1.00 85.43 339 A 1 
ATOM 2593 C CA    . LYS A 1 339 ? 18.240  -12.222 4.145   1.00 87.59 339 A 1 
ATOM 2594 C C     . LYS A 1 339 ? 17.583  -10.941 3.623   1.00 89.97 339 A 1 
ATOM 2595 O O     . LYS A 1 339 ? 17.100  -10.131 4.403   1.00 87.29 339 A 1 
ATOM 2596 C CB    . LYS A 1 339 ? 19.760  -12.010 4.221   1.00 83.40 339 A 1 
ATOM 2597 C CG    . LYS A 1 339 ? 20.468  -13.132 4.984   1.00 73.01 339 A 1 
ATOM 2598 C CD    . LYS A 1 339 ? 21.953  -12.797 5.152   1.00 68.22 339 A 1 
ATOM 2599 C CE    . LYS A 1 339 ? 22.653  -13.863 5.988   1.00 58.80 339 A 1 
ATOM 2600 N NZ    . LYS A 1 339 ? 24.063  -13.525 6.250   1.00 51.99 339 A 1 
ATOM 2601 N N     . GLU A 1 340 ? 17.555  -10.734 2.304   1.00 88.63 340 A 1 
ATOM 2602 C CA    . GLU A 1 340 ? 16.907  -9.559  1.707   1.00 89.60 340 A 1 
ATOM 2603 C C     . GLU A 1 340 ? 15.395  -9.609  1.900   1.00 91.46 340 A 1 
ATOM 2604 O O     . GLU A 1 340 ? 14.778  -8.596  2.241   1.00 89.58 340 A 1 
ATOM 2605 C CB    . GLU A 1 340 ? 17.210  -9.476  0.216   1.00 85.97 340 A 1 
ATOM 2606 C CG    . GLU A 1 340 ? 18.683  -9.162  -0.079  1.00 75.58 340 A 1 
ATOM 2607 C CD    . GLU A 1 340 ? 18.966  -9.195  -1.579  1.00 70.00 340 A 1 
ATOM 2608 O OE1   . GLU A 1 340 ? 19.851  -8.437  -2.016  1.00 62.63 340 A 1 
ATOM 2609 O OE2   . GLU A 1 340 ? 18.295  -9.980  -2.285  1.00 63.09 340 A 1 
ATOM 2610 N N     . ARG A 1 341 ? 14.789  -10.788 1.739   1.00 91.11 341 A 1 
ATOM 2611 C CA    . ARG A 1 341 ? 13.365  -10.980 2.011   1.00 92.47 341 A 1 
ATOM 2612 C C     . ARG A 1 341 ? 13.047  -10.711 3.487   1.00 93.50 341 A 1 
ATOM 2613 O O     . ARG A 1 341 ? 12.100  -9.991  3.767   1.00 92.05 341 A 1 
ATOM 2614 C CB    . ARG A 1 341 ? 12.936  -12.387 1.584   1.00 90.79 341 A 1 
ATOM 2615 C CG    . ARG A 1 341 ? 11.424  -12.557 1.720   1.00 88.42 341 A 1 
ATOM 2616 C CD    . ARG A 1 341 ? 10.965  -13.943 1.232   1.00 85.83 341 A 1 
ATOM 2617 N NE    . ARG A 1 341 ? 9.530   -14.110 1.466   1.00 84.84 341 A 1 
ATOM 2618 C CZ    . ARG A 1 341 ? 8.989   -14.434 2.639   1.00 85.50 341 A 1 
ATOM 2619 N NH1   . ARG A 1 341 ? 9.709   -14.752 3.675   1.00 76.05 341 A 1 
ATOM 2620 N NH2   . ARG A 1 341 ? 7.706   -14.419 2.796   1.00 80.06 341 A 1 
ATOM 2621 N N     . GLU A 1 342 ? 13.850  -11.227 4.399   1.00 92.91 342 A 1 
ATOM 2622 C CA    . GLU A 1 342 ? 13.699  -10.986 5.837   1.00 93.06 342 A 1 
ATOM 2623 C C     . GLU A 1 342 ? 13.755  -9.489  6.176   1.00 93.96 342 A 1 
ATOM 2624 O O     . GLU A 1 342 ? 12.877  -8.974  6.876   1.00 92.74 342 A 1 
ATOM 2625 C CB    . GLU A 1 342 ? 14.778  -11.783 6.581   1.00 91.19 342 A 1 
ATOM 2626 C CG    . GLU A 1 342 ? 14.597  -11.759 8.101   1.00 78.85 342 A 1 
ATOM 2627 C CD    . GLU A 1 342 ? 15.641  -12.626 8.845   1.00 72.02 342 A 1 
ATOM 2628 O OE1   . GLU A 1 342 ? 15.469  -12.818 10.065  1.00 64.77 342 A 1 
ATOM 2629 O OE2   . GLU A 1 342 ? 16.596  -13.100 8.189   1.00 65.34 342 A 1 
ATOM 2630 N N     . ALA A 1 343 ? 14.700  -8.745  5.585   1.00 93.51 343 A 1 
ATOM 2631 C CA    . ALA A 1 343 ? 14.780  -7.295  5.741   1.00 93.24 343 A 1 
ATOM 2632 C C     . ALA A 1 343 ? 13.514  -6.582  5.222   1.00 93.87 343 A 1 
ATOM 2633 O O     . ALA A 1 343 ? 13.020  -5.637  5.851   1.00 92.42 343 A 1 
ATOM 2634 C CB    . ALA A 1 343 ? 16.039  -6.797  5.031   1.00 91.70 343 A 1 
ATOM 2635 N N     . ARG A 1 344 ? 12.922  -7.041  4.102   1.00 94.59 344 A 1 
ATOM 2636 C CA    . ARG A 1 344 ? 11.664  -6.500  3.562   1.00 94.63 344 A 1 
ATOM 2637 C C     . ARG A 1 344 ? 10.468  -6.796  4.471   1.00 95.20 344 A 1 
ATOM 2638 O O     . ARG A 1 344 ? 9.635   -5.915  4.692   1.00 94.25 344 A 1 
ATOM 2639 C CB    . ARG A 1 344 ? 11.405  -7.067  2.157   1.00 93.85 344 A 1 
ATOM 2640 C CG    . ARG A 1 344 ? 12.401  -6.555  1.114   1.00 90.63 344 A 1 
ATOM 2641 C CD    . ARG A 1 344 ? 12.284  -7.363  -0.179  1.00 87.75 344 A 1 
ATOM 2642 N NE    . ARG A 1 344 ? 13.394  -7.097  -1.104  1.00 82.71 344 A 1 
ATOM 2643 C CZ    . ARG A 1 344 ? 13.494  -6.086  -1.945  1.00 79.20 344 A 1 
ATOM 2644 N NH1   . ARG A 1 344 ? 12.567  -5.176  -2.082  1.00 69.86 344 A 1 
ATOM 2645 N NH2   . ARG A 1 344 ? 14.557  -5.971  -2.698  1.00 73.62 344 A 1 
ATOM 2646 N N     . VAL A 1 345 ? 10.391  -7.993  5.040   1.00 95.40 345 A 1 
ATOM 2647 C CA    . VAL A 1 345 ? 9.360   -8.364  6.023   1.00 95.68 345 A 1 
ATOM 2648 C C     . VAL A 1 345 ? 9.463   -7.479  7.263   1.00 95.70 345 A 1 
ATOM 2649 O O     . VAL A 1 345 ? 8.454   -6.948  7.727   1.00 94.78 345 A 1 
ATOM 2650 C CB    . VAL A 1 345 ? 9.456   -9.852  6.405   1.00 95.13 345 A 1 
ATOM 2651 C CG1   . VAL A 1 345 ? 8.511   -10.216 7.557   1.00 91.87 345 A 1 
ATOM 2652 C CG2   . VAL A 1 345 ? 9.090   -10.739 5.215   1.00 91.44 345 A 1 
ATOM 2653 N N     . LEU A 1 346 ? 10.670  -7.262  7.752   1.00 95.64 346 A 1 
ATOM 2654 C CA    . LEU A 1 346 ? 10.895  -6.419  8.920   1.00 95.25 346 A 1 
ATOM 2655 C C     . LEU A 1 346 ? 10.503  -4.953  8.661   1.00 95.34 346 A 1 
ATOM 2656 O O     . LEU A 1 346 ? 9.789   -4.357  9.467   1.00 94.19 346 A 1 
ATOM 2657 C CB    . LEU A 1 346 ? 12.363  -6.567  9.297   1.00 94.20 346 A 1 
ATOM 2658 C CG    . LEU A 1 346 ? 12.733  -5.897  10.623  1.00 84.42 346 A 1 
ATOM 2659 C CD1   . LEU A 1 346 ? 11.970  -6.470  11.827  1.00 79.23 346 A 1 
ATOM 2660 C CD2   . LEU A 1 346 ? 14.217  -6.167  10.810  1.00 79.86 346 A 1 
ATOM 2661 N N     . ARG A 1 347 ? 10.855  -4.396  7.499   1.00 95.79 347 A 1 
ATOM 2662 C CA    . ARG A 1 347 ? 10.407  -3.064  7.075   1.00 95.23 347 A 1 
ATOM 2663 C C     . ARG A 1 347 ? 8.889   -2.959  7.009   1.00 95.52 347 A 1 
ATOM 2664 O O     . ARG A 1 347 ? 8.317   -1.945  7.408   1.00 94.27 347 A 1 
ATOM 2665 C CB    . ARG A 1 347 ? 11.037  -2.723  5.717   1.00 93.78 347 A 1 
ATOM 2666 C CG    . ARG A 1 347 ? 10.653  -1.297  5.269   1.00 84.67 347 A 1 
ATOM 2667 C CD    . ARG A 1 347 ? 11.340  -0.898  3.969   1.00 81.64 347 A 1 
ATOM 2668 N NE    . ARG A 1 347 ? 10.849  -1.684  2.823   1.00 72.13 347 A 1 
ATOM 2669 C CZ    . ARG A 1 347 ? 11.281  -1.555  1.584   1.00 66.88 347 A 1 
ATOM 2670 N NH1   . ARG A 1 347 ? 12.201  -0.706  1.266   1.00 59.96 347 A 1 
ATOM 2671 N NH2   . ARG A 1 347 ? 10.796  -2.280  0.624   1.00 58.92 347 A 1 
ATOM 2672 N N     . TYR A 1 348 ? 8.230   -3.992  6.517   1.00 95.55 348 A 1 
ATOM 2673 C CA    . TYR A 1 348 ? 6.775   -4.045  6.505   1.00 95.57 348 A 1 
ATOM 2674 C C     . TYR A 1 348 ? 6.188   -4.036  7.924   1.00 95.51 348 A 1 
ATOM 2675 O O     . TYR A 1 348 ? 5.256   -3.272  8.175   1.00 94.81 348 A 1 
ATOM 2676 C CB    . TYR A 1 348 ? 6.306   -5.267  5.707   1.00 95.44 348 A 1 
ATOM 2677 C CG    . TYR A 1 348 ? 4.935   -5.754  6.114   1.00 95.47 348 A 1 
ATOM 2678 C CD1   . TYR A 1 348 ? 4.823   -6.866  6.972   1.00 93.95 348 A 1 
ATOM 2679 C CD2   . TYR A 1 348 ? 3.778   -5.074  5.697   1.00 94.24 348 A 1 
ATOM 2680 C CE1   . TYR A 1 348 ? 3.572   -7.318  7.384   1.00 93.53 348 A 1 
ATOM 2681 C CE2   . TYR A 1 348 ? 2.512   -5.524  6.099   1.00 93.35 348 A 1 
ATOM 2682 C CZ    . TYR A 1 348 ? 2.413   -6.655  6.944   1.00 93.84 348 A 1 
ATOM 2683 O OH    . TYR A 1 348 ? 1.199   -7.124  7.323   1.00 92.28 348 A 1 
ATOM 2684 N N     . LYS A 1 349 ? 6.735   -4.834  8.849   1.00 96.16 349 A 1 
ATOM 2685 C CA    . LYS A 1 349 ? 6.294   -4.862  10.250  1.00 95.88 349 A 1 
ATOM 2686 C C     . LYS A 1 349 ? 6.415   -3.482  10.899  1.00 95.88 349 A 1 
ATOM 2687 O O     . LYS A 1 349 ? 5.483   -3.041  11.559  1.00 94.56 349 A 1 
ATOM 2688 C CB    . LYS A 1 349 ? 7.079   -5.910  11.048  1.00 95.30 349 A 1 
ATOM 2689 C CG    . LYS A 1 349 ? 6.701   -7.352  10.683  1.00 92.25 349 A 1 
ATOM 2690 C CD    . LYS A 1 349 ? 7.418   -8.340  11.599  1.00 87.54 349 A 1 
ATOM 2691 C CE    . LYS A 1 349 ? 7.028   -9.781  11.275  1.00 82.75 349 A 1 
ATOM 2692 N NZ    . LYS A 1 349 ? 7.247   -10.685 12.426  1.00 74.52 349 A 1 
ATOM 2693 N N     . GLU A 1 350 ? 7.501   -2.777  10.628  1.00 95.62 350 A 1 
ATOM 2694 C CA    . GLU A 1 350 ? 7.702   -1.424  11.139  1.00 95.03 350 A 1 
ATOM 2695 C C     . GLU A 1 350 ? 6.695   -0.427  10.549  1.00 95.01 350 A 1 
ATOM 2696 O O     . GLU A 1 350 ? 5.960   0.250   11.276  1.00 93.11 350 A 1 
ATOM 2697 C CB    . GLU A 1 350 ? 9.166   -1.014  10.875  1.00 93.92 350 A 1 
ATOM 2698 C CG    . GLU A 1 350 ? 9.569   0.226   11.689  1.00 83.86 350 A 1 
ATOM 2699 C CD    . GLU A 1 350 ? 9.222   0.049   13.176  1.00 76.18 350 A 1 
ATOM 2700 O OE1   . GLU A 1 350 ? 8.669   1.004   13.756  1.00 69.22 350 A 1 
ATOM 2701 O OE2   . GLU A 1 350 ? 9.390   -1.062  13.713  1.00 69.45 350 A 1 
ATOM 2702 N N     . LYS A 1 351 ? 6.529   -0.399  9.212   1.00 94.98 351 A 1 
ATOM 2703 C CA    . LYS A 1 351 ? 5.528   0.455   8.556   1.00 94.42 351 A 1 
ATOM 2704 C C     . LYS A 1 351 ? 4.079   0.108   8.939   1.00 94.79 351 A 1 
ATOM 2705 O O     . LYS A 1 351 ? 3.191   0.948   8.806   1.00 92.72 351 A 1 
ATOM 2706 C CB    . LYS A 1 351 ? 5.689   0.415   7.034   1.00 93.12 351 A 1 
ATOM 2707 C CG    . LYS A 1 351 ? 6.860   1.279   6.522   1.00 87.33 351 A 1 
ATOM 2708 C CD    . LYS A 1 351 ? 6.724   1.514   5.016   1.00 82.39 351 A 1 
ATOM 2709 C CE    . LYS A 1 351 ? 7.723   2.566   4.520   1.00 76.69 351 A 1 
ATOM 2710 N NZ    . LYS A 1 351 ? 7.322   3.144   3.216   1.00 69.62 351 A 1 
ATOM 2711 N N     . LYS A 1 352 ? 3.811   -1.109  9.377   1.00 94.52 352 A 1 
ATOM 2712 C CA    . LYS A 1 352 ? 2.475   -1.517  9.821   1.00 94.58 352 A 1 
ATOM 2713 C C     . LYS A 1 352 ? 1.986   -0.677  10.997  1.00 94.56 352 A 1 
ATOM 2714 O O     . LYS A 1 352 ? 0.797   -0.370  11.051  1.00 92.34 352 A 1 
ATOM 2715 C CB    . LYS A 1 352 ? 2.469   -3.030  10.126  1.00 93.34 352 A 1 
ATOM 2716 C CG    . LYS A 1 352 ? 1.115   -3.562  10.599  1.00 90.03 352 A 1 
ATOM 2717 C CD    . LYS A 1 352 ? 1.158   -5.082  10.797  1.00 87.70 352 A 1 
ATOM 2718 C CE    . LYS A 1 352 ? -0.172  -5.612  11.323  1.00 80.79 352 A 1 
ATOM 2719 N NZ    . LYS A 1 352 ? -0.172  -7.096  11.436  1.00 74.19 352 A 1 
ATOM 2720 N N     . LYS A 1 353 ? 2.872   -0.259  11.879  1.00 94.34 353 A 1 
ATOM 2721 C CA    . LYS A 1 353 ? 2.555   0.556   13.065  1.00 93.22 353 A 1 
ATOM 2722 C C     . LYS A 1 353 ? 2.046   1.965   12.692  1.00 92.87 353 A 1 
ATOM 2723 O O     . LYS A 1 353 ? 1.154   2.486   13.350  1.00 89.17 353 A 1 
ATOM 2724 C CB    . LYS A 1 353 ? 3.797   0.669   13.968  1.00 91.39 353 A 1 
ATOM 2725 C CG    . LYS A 1 353 ? 4.346   -0.679  14.496  1.00 84.97 353 A 1 
ATOM 2726 C CD    . LYS A 1 353 ? 5.632   -0.440  15.301  1.00 80.17 353 A 1 
ATOM 2727 C CE    . LYS A 1 353 ? 6.337   -1.708  15.765  1.00 72.20 353 A 1 
ATOM 2728 N NZ    . LYS A 1 353 ? 7.644   -1.408  16.408  1.00 64.62 353 A 1 
ATOM 2729 N N     . SER A 1 354 ? 2.554   2.543   11.600  1.00 93.43 354 A 1 
ATOM 2730 C CA    . SER A 1 354 ? 2.228   3.909   11.166  1.00 92.77 354 A 1 
ATOM 2731 C C     . SER A 1 354 ? 1.082   3.999   10.138  1.00 93.15 354 A 1 
ATOM 2732 O O     . SER A 1 354 ? 0.800   5.080   9.617   1.00 89.63 354 A 1 
ATOM 2733 C CB    . SER A 1 354 ? 3.491   4.596   10.636  1.00 90.08 354 A 1 
ATOM 2734 O OG    . SER A 1 354 ? 3.976   3.946   9.483   1.00 79.90 354 A 1 
ATOM 2735 N N     . ARG A 1 355 ? 0.402   2.898   9.801   1.00 93.20 355 A 1 
ATOM 2736 C CA    . ARG A 1 355 ? -0.674  2.910   8.805   1.00 93.28 355 A 1 
ATOM 2737 C C     . ARG A 1 355 ? -1.906  3.651   9.309   1.00 93.59 355 A 1 
ATOM 2738 O O     . ARG A 1 355 ? -2.433  3.335   10.362  1.00 91.36 355 A 1 
ATOM 2739 C CB    . ARG A 1 355 ? -1.060  1.484   8.383   1.00 91.19 355 A 1 
ATOM 2740 C CG    . ARG A 1 355 ? 0.035   0.815   7.536   1.00 85.71 355 A 1 
ATOM 2741 C CD    . ARG A 1 355 ? -0.387  -0.542  6.980   1.00 85.77 355 A 1 
ATOM 2742 N NE    . ARG A 1 355 ? -0.838  -1.441  8.038   1.00 83.71 355 A 1 
ATOM 2743 C CZ    . ARG A 1 355 ? -1.169  -2.718  7.923   1.00 84.04 355 A 1 
ATOM 2744 N NH1   . ARG A 1 355 ? -1.064  -3.379  6.814   1.00 75.85 355 A 1 
ATOM 2745 N NH2   . ARG A 1 355 ? -1.635  -3.360  8.943   1.00 76.67 355 A 1 
ATOM 2746 N N     . LYS A 1 356 ? -2.443  4.547   8.461   1.00 92.49 356 A 1 
ATOM 2747 C CA    . LYS A 1 356 ? -3.666  5.301   8.743   1.00 92.38 356 A 1 
ATOM 2748 C C     . LYS A 1 356 ? -4.741  4.935   7.715   1.00 92.98 356 A 1 
ATOM 2749 O O     . LYS A 1 356 ? -4.632  5.255   6.529   1.00 89.73 356 A 1 
ATOM 2750 C CB    . LYS A 1 356 ? -3.366  6.804   8.776   1.00 89.45 356 A 1 
ATOM 2751 C CG    . LYS A 1 356 ? -2.422  7.177   9.931   1.00 82.00 356 A 1 
ATOM 2752 C CD    . LYS A 1 356 ? -2.128  8.676   9.925   1.00 75.79 356 A 1 
ATOM 2753 C CE    . LYS A 1 356 ? -1.047  9.018   10.952  1.00 68.25 356 A 1 
ATOM 2754 N NZ    . LYS A 1 356 ? -0.444  10.338  10.677  1.00 59.53 356 A 1 
ATOM 2755 N N     . PHE A 1 357 ? -5.815  4.289   8.167   1.00 91.97 357 A 1 
ATOM 2756 C CA    . PHE A 1 357 ? -6.953  3.922   7.313   1.00 91.80 357 A 1 
ATOM 2757 C C     . PHE A 1 357 ? -7.977  5.053   7.156   1.00 91.87 357 A 1 
ATOM 2758 O O     . PHE A 1 357 ? -8.862  4.988   6.290   1.00 88.85 357 A 1 
ATOM 2759 C CB    . PHE A 1 357 ? -7.608  2.649   7.852   1.00 90.24 357 A 1 
ATOM 2760 C CG    . PHE A 1 357 ? -6.759  1.411   7.653   1.00 89.75 357 A 1 
ATOM 2761 C CD1   . PHE A 1 357 ? -6.798  0.715   6.431   1.00 84.79 357 A 1 
ATOM 2762 C CD2   . PHE A 1 357 ? -5.923  0.955   8.677   1.00 83.69 357 A 1 
ATOM 2763 C CE1   . PHE A 1 357 ? -6.023  -0.427  6.236   1.00 81.05 357 A 1 
ATOM 2764 C CE2   . PHE A 1 357 ? -5.133  -0.194  8.492   1.00 81.38 357 A 1 
ATOM 2765 C CZ    . PHE A 1 357 ? -5.184  -0.892  7.266   1.00 82.74 357 A 1 
ATOM 2766 N N     . GLU A 1 358 ? -7.861  6.097   7.946   1.00 92.43 358 A 1 
ATOM 2767 C CA    . GLU A 1 358 ? -8.698  7.280   7.841   1.00 92.03 358 A 1 
ATOM 2768 C C     . GLU A 1 358 ? -8.517  8.000   6.501   1.00 92.52 358 A 1 
ATOM 2769 O O     . GLU A 1 358 ? -7.519  7.883   5.787   1.00 90.46 358 A 1 
ATOM 2770 C CB    . GLU A 1 358 ? -8.419  8.245   9.004   1.00 90.00 358 A 1 
ATOM 2771 C CG    . GLU A 1 358 ? -8.812  7.638   10.356  1.00 78.42 358 A 1 
ATOM 2772 C CD    . GLU A 1 358 ? -8.780  8.681   11.488  1.00 70.52 358 A 1 
ATOM 2773 O OE1   . GLU A 1 358 ? -9.295  8.355   12.570  1.00 62.86 358 A 1 
ATOM 2774 O OE2   . GLU A 1 358 ? -8.284  9.804   11.235  1.00 61.93 358 A 1 
ATOM 2775 N N     . LYS A 1 359 ? -9.555  8.758   6.099   1.00 91.20 359 A 1 
ATOM 2776 C CA    . LYS A 1 359 ? -9.510  9.485   4.842   1.00 91.20 359 A 1 
ATOM 2777 C C     . LYS A 1 359 ? -8.604  10.703  4.963   1.00 91.88 359 A 1 
ATOM 2778 O O     . LYS A 1 359 ? -9.033  11.758  5.413   1.00 89.95 359 A 1 
ATOM 2779 C CB    . LYS A 1 359 ? -10.929 9.848   4.398   1.00 89.17 359 A 1 
ATOM 2780 C CG    . LYS A 1 359 ? -10.923 10.522  3.019   1.00 83.50 359 A 1 
ATOM 2781 C CD    . LYS A 1 359 ? -12.336 10.970  2.651   1.00 77.98 359 A 1 
ATOM 2782 C CE    . LYS A 1 359 ? -12.314 11.725  1.335   1.00 68.14 359 A 1 
ATOM 2783 N NZ    . LYS A 1 359 ? -13.634 12.349  1.037   1.00 61.88 359 A 1 
ATOM 2784 N N     . THR A 1 360 ? -7.403  10.602  4.415   1.00 92.33 360 A 1 
ATOM 2785 C CA    . THR A 1 360 ? -6.489  11.724  4.251   1.00 91.96 360 A 1 
ATOM 2786 C C     . THR A 1 360 ? -6.619  12.354  2.856   1.00 93.26 360 A 1 
ATOM 2787 O O     . THR A 1 360 ? -6.825  11.671  1.847   1.00 90.81 360 A 1 
ATOM 2788 C CB    . THR A 1 360 ? -5.035  11.313  4.568   1.00 88.76 360 A 1 
ATOM 2789 O OG1   . THR A 1 360 ? -4.647  10.258  3.731   1.00 79.34 360 A 1 
ATOM 2790 C CG2   . THR A 1 360 ? -4.883  10.836  6.011   1.00 77.04 360 A 1 
ATOM 2791 N N     . THR A 1 361 ? -6.570  13.684  2.774   1.00 93.71 361 A 1 
ATOM 2792 C CA    . THR A 1 361 ? -6.549  14.424  1.510   1.00 94.58 361 A 1 
ATOM 2793 C C     . THR A 1 361 ? -5.108  14.779  1.178   1.00 94.65 361 A 1 
ATOM 2794 O O     . THR A 1 361 ? -4.517  15.628  1.835   1.00 92.32 361 A 1 
ATOM 2795 C CB    . THR A 1 361 ? -7.424  15.689  1.571   1.00 93.60 361 A 1 
ATOM 2796 O OG1   . THR A 1 361 ? -8.758  15.322  1.881   1.00 84.00 361 A 1 
ATOM 2797 C CG2   . THR A 1 361 ? -7.473  16.413  0.224   1.00 83.67 361 A 1 
ATOM 2798 N N     . ARG A 1 362 ? -4.549  14.167  0.133   1.00 94.12 362 A 1 
ATOM 2799 C CA    . ARG A 1 362 ? -3.156  14.418  -0.281  1.00 93.47 362 A 1 
ATOM 2800 C C     . ARG A 1 362 ? -2.981  15.690  -1.120  1.00 93.91 362 A 1 
ATOM 2801 O O     . ARG A 1 362 ? -1.883  16.226  -1.196  1.00 91.10 362 A 1 
ATOM 2802 C CB    . ARG A 1 362 ? -2.608  13.210  -1.043  1.00 91.77 362 A 1 
ATOM 2803 C CG    . ARG A 1 362 ? -2.445  11.979  -0.137  1.00 86.98 362 A 1 
ATOM 2804 C CD    . ARG A 1 362 ? -1.677  10.866  -0.861  1.00 83.34 362 A 1 
ATOM 2805 N NE    . ARG A 1 362 ? -1.403  9.728   0.045   1.00 77.99 362 A 1 
ATOM 2806 C CZ    . ARG A 1 362 ? -2.195  8.703   0.288   1.00 73.51 362 A 1 
ATOM 2807 N NH1   . ARG A 1 362 ? -3.317  8.559   -0.335  1.00 64.20 362 A 1 
ATOM 2808 N NH2   . ARG A 1 362 ? -1.867  7.812   1.173   1.00 67.97 362 A 1 
ATOM 2809 N N     . TYR A 1 363 ? -4.056  16.137  -1.770  1.00 93.66 363 A 1 
ATOM 2810 C CA    . TYR A 1 363 ? -4.027  17.289  -2.669  1.00 93.64 363 A 1 
ATOM 2811 C C     . TYR A 1 363 ? -5.142  18.267  -2.295  1.00 93.98 363 A 1 
ATOM 2812 O O     . TYR A 1 363 ? -6.260  18.169  -2.821  1.00 92.35 363 A 1 
ATOM 2813 C CB    . TYR A 1 363 ? -4.147  16.816  -4.121  1.00 92.78 363 A 1 
ATOM 2814 C CG    . TYR A 1 363 ? -3.006  15.927  -4.590  1.00 92.28 363 A 1 
ATOM 2815 C CD1   . TYR A 1 363 ? -1.811  16.489  -5.053  1.00 88.24 363 A 1 
ATOM 2816 C CD2   . TYR A 1 363 ? -3.134  14.529  -4.547  1.00 87.96 363 A 1 
ATOM 2817 C CE1   . TYR A 1 363 ? -0.755  15.675  -5.478  1.00 86.93 363 A 1 
ATOM 2818 C CE2   . TYR A 1 363 ? -2.085  13.703  -4.960  1.00 85.94 363 A 1 
ATOM 2819 C CZ    . TYR A 1 363 ? -0.892  14.279  -5.430  1.00 88.34 363 A 1 
ATOM 2820 O OH    . TYR A 1 363 ? 0.152   13.477  -5.836  1.00 86.84 363 A 1 
ATOM 2821 N N     . ALA A 1 364 ? -4.849  19.202  -1.413  1.00 95.20 364 A 1 
ATOM 2822 C CA    . ALA A 1 364 ? -5.800  20.216  -0.962  1.00 95.14 364 A 1 
ATOM 2823 C C     . ALA A 1 364 ? -6.359  21.053  -2.124  1.00 95.65 364 A 1 
ATOM 2824 O O     . ALA A 1 364 ? -7.566  21.273  -2.200  1.00 94.07 364 A 1 
ATOM 2825 C CB    . ALA A 1 364 ? -5.101  21.102  0.083   1.00 93.85 364 A 1 
ATOM 2826 N N     . THR A 1 365 ? -5.515  21.418  -3.107  1.00 94.94 365 A 1 
ATOM 2827 C CA    . THR A 1 365 ? -5.934  22.149  -4.312  1.00 94.35 365 A 1 
ATOM 2828 C C     . THR A 1 365 ? -6.981  21.370  -5.118  1.00 95.33 365 A 1 
ATOM 2829 O O     . THR A 1 365 ? -8.019  21.917  -5.496  1.00 93.94 365 A 1 
ATOM 2830 C CB    . THR A 1 365 ? -4.734  22.452  -5.209  1.00 92.31 365 A 1 
ATOM 2831 O OG1   . THR A 1 365 ? -4.015  21.265  -5.479  1.00 81.77 365 A 1 
ATOM 2832 C CG2   . THR A 1 365 ? -3.751  23.426  -4.543  1.00 78.31 365 A 1 
ATOM 2833 N N     . ARG A 1 366 ? -6.798  20.072  -5.318  1.00 95.58 366 A 1 
ATOM 2834 C CA    . ARG A 1 366 ? -7.779  19.229  -6.022  1.00 95.88 366 A 1 
ATOM 2835 C C     . ARG A 1 366 ? -9.091  19.082  -5.261  1.00 95.82 366 A 1 
ATOM 2836 O O     . ARG A 1 366 ? -10.134 18.942  -5.899  1.00 94.61 366 A 1 
ATOM 2837 C CB    . ARG A 1 366 ? -7.212  17.841  -6.309  1.00 95.51 366 A 1 
ATOM 2838 C CG    . ARG A 1 366 ? -6.055  17.870  -7.307  1.00 92.75 366 A 1 
ATOM 2839 C CD    . ARG A 1 366 ? -5.685  16.445  -7.707  1.00 90.86 366 A 1 
ATOM 2840 N NE    . ARG A 1 366 ? -4.550  16.423  -8.641  1.00 88.51 366 A 1 
ATOM 2841 C CZ    . ARG A 1 366 ? -4.131  15.385  -9.353  1.00 87.90 366 A 1 
ATOM 2842 N NH1   . ARG A 1 366 ? -4.722  14.230  -9.295  1.00 79.26 366 A 1 
ATOM 2843 N NH2   . ARG A 1 366 ? -3.102  15.514  -10.133 1.00 82.58 366 A 1 
ATOM 2844 N N     . LYS A 1 367 ? -9.039  19.088  -3.934  1.00 95.38 367 A 1 
ATOM 2845 C CA    . LYS A 1 367 ? -10.234 19.085  -3.093  1.00 95.59 367 A 1 
ATOM 2846 C C     . LYS A 1 367 ? -11.012 20.382  -3.286  1.00 95.23 367 A 1 
ATOM 2847 O O     . LYS A 1 367 ? -12.184 20.305  -3.635  1.00 94.21 367 A 1 
ATOM 2848 C CB    . LYS A 1 367 ? -9.845  18.832  -1.631  1.00 95.19 367 A 1 
ATOM 2849 C CG    . LYS A 1 367 ? -11.076 18.804  -0.721  1.00 93.97 367 A 1 
ATOM 2850 C CD    . LYS A 1 367 ? -10.717 18.652  0.764   1.00 91.44 367 A 1 
ATOM 2851 C CE    . LYS A 1 367 ? -11.973 18.863  1.577   1.00 85.21 367 A 1 
ATOM 2852 N NZ    . LYS A 1 367 ? -11.716 18.991  3.024   1.00 79.61 367 A 1 
ATOM 2853 N N     . ALA A 1 368 ? -10.367 21.532  -3.181  1.00 96.29 368 A 1 
ATOM 2854 C CA    . ALA A 1 368 ? -10.990 22.837  -3.376  1.00 95.71 368 A 1 
ATOM 2855 C C     . ALA A 1 368 ? -11.641 22.958  -4.766  1.00 95.99 368 A 1 
ATOM 2856 O O     . ALA A 1 368 ? -12.817 23.302  -4.878  1.00 94.34 368 A 1 
ATOM 2857 C CB    . ALA A 1 368 ? -9.917  23.920  -3.157  1.00 94.94 368 A 1 
ATOM 2858 N N     . TYR A 1 369 ? -10.950 22.539  -5.835  1.00 95.89 369 A 1 
ATOM 2859 C CA    . TYR A 1 369 ? -11.536 22.502  -7.186  1.00 95.17 369 A 1 
ATOM 2860 C C     . TYR A 1 369 ? -12.729 21.540  -7.304  1.00 95.21 369 A 1 
ATOM 2861 O O     . TYR A 1 369 ? -13.656 21.814  -8.061  1.00 94.09 369 A 1 
ATOM 2862 C CB    . TYR A 1 369 ? -10.471 22.099  -8.213  1.00 94.18 369 A 1 
ATOM 2863 C CG    . TYR A 1 369 ? -9.486  23.190  -8.556  1.00 90.97 369 A 1 
ATOM 2864 C CD1   . TYR A 1 369 ? -9.934  24.399  -9.126  1.00 86.33 369 A 1 
ATOM 2865 C CD2   . TYR A 1 369 ? -8.113  23.015  -8.332  1.00 83.72 369 A 1 
ATOM 2866 C CE1   . TYR A 1 369 ? -9.035  25.422  -9.442  1.00 82.69 369 A 1 
ATOM 2867 C CE2   . TYR A 1 369 ? -7.194  24.029  -8.643  1.00 80.28 369 A 1 
ATOM 2868 C CZ    . TYR A 1 369 ? -7.663  25.238  -9.195  1.00 82.76 369 A 1 
ATOM 2869 O OH    . TYR A 1 369 ? -6.779  26.248  -9.485  1.00 80.45 369 A 1 
ATOM 2870 N N     . ALA A 1 370 ? -12.719 20.408  -6.617  1.00 95.09 370 A 1 
ATOM 2871 C CA    . ALA A 1 370 ? -13.822 19.456  -6.653  1.00 94.84 370 A 1 
ATOM 2872 C C     . ALA A 1 370 ? -15.054 19.937  -5.870  1.00 94.83 370 A 1 
ATOM 2873 O O     . ALA A 1 370 ? -16.170 19.525  -6.205  1.00 93.01 370 A 1 
ATOM 2874 C CB    . ALA A 1 370 ? -13.340 18.103  -6.125  1.00 93.67 370 A 1 
ATOM 2875 N N     . GLU A 1 371 ? -14.876 20.761  -4.853  1.00 96.14 371 A 1 
ATOM 2876 C CA    . GLU A 1 371 ? -15.946 21.386  -4.074  1.00 95.73 371 A 1 
ATOM 2877 C C     . GLU A 1 371 ? -16.595 22.538  -4.842  1.00 95.76 371 A 1 
ATOM 2878 O O     . GLU A 1 371 ? -17.820 22.607  -4.896  1.00 93.93 371 A 1 
ATOM 2879 C CB    . GLU A 1 371 ? -15.389 21.841  -2.712  1.00 94.91 371 A 1 
ATOM 2880 C CG    . GLU A 1 371 ? -15.110 20.633  -1.799  1.00 88.52 371 A 1 
ATOM 2881 C CD    . GLU A 1 371 ? -14.333 20.937  -0.505  1.00 85.74 371 A 1 
ATOM 2882 O OE1   . GLU A 1 371 ? -14.241 20.007  0.336   1.00 78.67 371 A 1 
ATOM 2883 O OE2   . GLU A 1 371 ? -13.761 22.032  -0.378  1.00 79.31 371 A 1 
ATOM 2884 N N     . ALA A 1 372 ? -15.810 23.357  -5.537  1.00 95.10 372 A 1 
ATOM 2885 C CA    . ALA A 1 372 ? -16.291 24.487  -6.321  1.00 94.32 372 A 1 
ATOM 2886 C C     . ALA A 1 372 ? -16.917 24.111  -7.675  1.00 94.38 372 A 1 
ATOM 2887 O O     . ALA A 1 372 ? -17.531 24.955  -8.336  1.00 91.94 372 A 1 
ATOM 2888 C CB    . ALA A 1 372 ? -15.117 25.456  -6.513  1.00 92.66 372 A 1 
ATOM 2889 N N     . ARG A 1 373 ? -16.771 22.858  -8.152  1.00 94.11 373 A 1 
ATOM 2890 C CA    . ARG A 1 373 ? -17.300 22.460  -9.464  1.00 93.89 373 A 1 
ATOM 2891 C C     . ARG A 1 373 ? -18.818 22.332  -9.451  1.00 94.32 373 A 1 
ATOM 2892 O O     . ARG A 1 373 ? -19.359 21.674  -8.558  1.00 93.11 373 A 1 
ATOM 2893 C CB    . ARG A 1 373 ? -16.686 21.146  -9.931  1.00 91.74 373 A 1 
ATOM 2894 C CG    . ARG A 1 373 ? -15.432 21.427  -10.749 1.00 83.58 373 A 1 
ATOM 2895 C CD    . ARG A 1 373 ? -14.797 20.110  -11.151 1.00 82.67 373 A 1 
ATOM 2896 N NE    . ARG A 1 373 ? -13.599 20.338  -11.970 1.00 79.42 373 A 1 
ATOM 2897 C CZ    . ARG A 1 373 ? -12.979 19.440  -12.695 1.00 78.65 373 A 1 
ATOM 2898 N NH1   . ARG A 1 373 ? -13.352 18.190  -12.715 1.00 69.91 373 A 1 
ATOM 2899 N NH2   . ARG A 1 373 ? -11.961 19.793  -13.416 1.00 71.86 373 A 1 
ATOM 2900 N N     . PRO A 1 374 ? -19.514 22.830  -10.520 1.00 93.89 374 A 1 
ATOM 2901 C CA    . PRO A 1 374 ? -20.931 22.596  -10.695 1.00 93.61 374 A 1 
ATOM 2902 C C     . PRO A 1 374 ? -21.209 21.100  -10.848 1.00 94.71 374 A 1 
ATOM 2903 O O     . PRO A 1 374 ? -20.399 20.333  -11.389 1.00 93.72 374 A 1 
ATOM 2904 C CB    . PRO A 1 374 ? -21.338 23.407  -11.926 1.00 91.42 374 A 1 
ATOM 2905 C CG    . PRO A 1 374 ? -20.058 23.499  -12.741 1.00 87.56 374 A 1 
ATOM 2906 C CD    . PRO A 1 374 ? -18.977 23.571  -11.660 1.00 90.61 374 A 1 
ATOM 2907 N N     . ARG A 1 375 ? -22.359 20.656  -10.306 1.00 93.83 375 A 1 
ATOM 2908 C CA    . ARG A 1 375 ? -22.759 19.245  -10.278 1.00 93.96 375 A 1 
ATOM 2909 C C     . ARG A 1 375 ? -24.221 19.098  -10.669 1.00 93.62 375 A 1 
ATOM 2910 O O     . ARG A 1 375 ? -25.073 19.742  -10.083 1.00 91.66 375 A 1 
ATOM 2911 C CB    . ARG A 1 375 ? -22.543 18.639  -8.891  1.00 92.50 375 A 1 
ATOM 2912 C CG    . ARG A 1 375 ? -21.087 18.683  -8.426  1.00 88.93 375 A 1 
ATOM 2913 C CD    . ARG A 1 375 ? -20.974 18.025  -7.060  1.00 90.22 375 A 1 
ATOM 2914 N NE    . ARG A 1 375 ? -19.628 18.184  -6.499  1.00 88.98 375 A 1 
ATOM 2915 C CZ    . ARG A 1 375 ? -18.931 17.280  -5.830  1.00 91.18 375 A 1 
ATOM 2916 N NH1   . ARG A 1 375 ? -19.389 16.087  -5.621  1.00 80.03 375 A 1 
ATOM 2917 N NH2   . ARG A 1 375 ? -17.769 17.589  -5.351  1.00 84.53 375 A 1 
ATOM 2918 N N     . ILE A 1 376 ? -24.512 18.149  -11.560 1.00 94.28 376 A 1 
ATOM 2919 C CA    . ILE A 1 376 ? -25.862 17.704  -11.895 1.00 93.61 376 A 1 
ATOM 2920 C C     . ILE A 1 376 ? -26.075 16.332  -11.257 1.00 93.95 376 A 1 
ATOM 2921 O O     . ILE A 1 376 ? -25.342 15.379  -11.550 1.00 91.90 376 A 1 
ATOM 2922 C CB    . ILE A 1 376 ? -26.086 17.712  -13.424 1.00 91.82 376 A 1 
ATOM 2923 C CG1   . ILE A 1 376 ? -25.909 19.135  -13.989 1.00 85.72 376 A 1 
ATOM 2924 C CG2   . ILE A 1 376 ? -27.477 17.156  -13.752 1.00 84.51 376 A 1 
ATOM 2925 C CD1   . ILE A 1 376 ? -25.898 19.201  -15.511 1.00 77.89 376 A 1 
ATOM 2926 N N     . LYS A 1 377 ? -27.043 16.215  -10.340 1.00 93.52 377 A 1 
ATOM 2927 C CA    . LYS A 1 377 ? -27.339 14.973  -9.600  1.00 93.59 377 A 1 
ATOM 2928 C C     . LYS A 1 377 ? -26.081 14.332  -8.987  1.00 94.12 377 A 1 
ATOM 2929 O O     . LYS A 1 377 ? -25.893 13.108  -9.039  1.00 91.14 377 A 1 
ATOM 2930 C CB    . LYS A 1 377 ? -28.147 14.012  -10.488 1.00 92.05 377 A 1 
ATOM 2931 C CG    . LYS A 1 377 ? -29.491 14.604  -10.941 1.00 88.25 377 A 1 
ATOM 2932 C CD    . LYS A 1 377 ? -30.237 13.661  -11.896 1.00 81.59 377 A 1 
ATOM 2933 C CE    . LYS A 1 377 ? -31.536 14.342  -12.331 1.00 74.34 377 A 1 
ATOM 2934 N NZ    . LYS A 1 377 ? -32.297 13.573  -13.348 1.00 65.99 377 A 1 
ATOM 2935 N N     . GLY A 1 378 ? -25.192 15.155  -8.445  1.00 92.77 378 A 1 
ATOM 2936 C CA    . GLY A 1 378 ? -23.950 14.750  -7.787  1.00 92.45 378 A 1 
ATOM 2937 C C     . GLY A 1 378 ? -22.769 14.452  -8.715  1.00 93.58 378 A 1 
ATOM 2938 O O     . GLY A 1 378 ? -21.636 14.361  -8.232  1.00 90.84 378 A 1 
ATOM 2939 N N     . ARG A 1 379 ? -22.998 14.338  -10.042 1.00 94.15 379 A 1 
ATOM 2940 C CA    . ARG A 1 379 ? -21.922 14.192  -11.032 1.00 94.54 379 A 1 
ATOM 2941 C C     . ARG A 1 379 ? -21.369 15.558  -11.413 1.00 94.74 379 A 1 
ATOM 2942 O O     . ARG A 1 379 ? -22.102 16.528  -11.416 1.00 92.78 379 A 1 
ATOM 2943 C CB    . ARG A 1 379 ? -22.424 13.459  -12.276 1.00 93.31 379 A 1 
ATOM 2944 C CG    . ARG A 1 379 ? -22.947 12.053  -11.960 1.00 86.24 379 A 1 
ATOM 2945 C CD    . ARG A 1 379 ? -23.352 11.352  -13.247 1.00 86.86 379 A 1 
ATOM 2946 N NE    . ARG A 1 379 ? -23.874 10.007  -12.973 1.00 80.71 379 A 1 
ATOM 2947 C CZ    . ARG A 1 379 ? -24.251 9.117   -13.883 1.00 77.72 379 A 1 
ATOM 2948 N NH1   . ARG A 1 379 ? -24.190 9.390   -15.159 1.00 68.89 379 A 1 
ATOM 2949 N NH2   . ARG A 1 379 ? -24.709 7.952   -13.521 1.00 68.34 379 A 1 
ATOM 2950 N N     . PHE A 1 380 ? -20.092 15.608  -11.780 1.00 93.92 380 A 1 
ATOM 2951 C CA    . PHE A 1 380 ? -19.538 16.838  -12.329 1.00 93.52 380 A 1 
ATOM 2952 C C     . PHE A 1 380 ? -20.221 17.187  -13.657 1.00 92.72 380 A 1 
ATOM 2953 O O     . PHE A 1 380 ? -20.290 16.333  -14.544 1.00 90.53 380 A 1 
ATOM 2954 C CB    . PHE A 1 380 ? -18.018 16.702  -12.525 1.00 93.36 380 A 1 
ATOM 2955 C CG    . PHE A 1 380 ? -17.240 16.510  -11.240 1.00 94.13 380 A 1 
ATOM 2956 C CD1   . PHE A 1 380 ? -17.274 17.497  -10.247 1.00 91.77 380 A 1 
ATOM 2957 C CD2   . PHE A 1 380 ? -16.471 15.356  -11.040 1.00 91.56 380 A 1 
ATOM 2958 C CE1   . PHE A 1 380 ? -16.547 17.330  -9.054  1.00 90.77 380 A 1 
ATOM 2959 C CE2   . PHE A 1 380 ? -15.742 15.181  -9.857  1.00 89.96 380 A 1 
ATOM 2960 C CZ    . PHE A 1 380 ? -15.775 16.175  -8.854  1.00 92.06 380 A 1 
ATOM 2961 N N     . ALA A 1 381 ? -20.721 18.413  -13.774 1.00 94.15 381 A 1 
ATOM 2962 C CA    . ALA A 1 381 ? -21.315 18.943  -14.984 1.00 92.93 381 A 1 
ATOM 2963 C C     . ALA A 1 381 ? -20.264 19.628  -15.848 1.00 92.11 381 A 1 
ATOM 2964 O O     . ALA A 1 381 ? -19.212 20.071  -15.357 1.00 87.89 381 A 1 
ATOM 2965 C CB    . ALA A 1 381 ? -22.453 19.883  -14.595 1.00 90.35 381 A 1 
ATOM 2966 N N     . LYS A 1 382 ? -20.557 19.741  -17.173 1.00 89.70 382 A 1 
ATOM 2967 C CA    . LYS A 1 382 ? -19.813 20.654  -18.031 1.00 87.56 382 A 1 
ATOM 2968 C C     . LYS A 1 382 ? -20.232 22.084  -17.708 1.00 85.98 382 A 1 
ATOM 2969 O O     . LYS A 1 382 ? -21.347 22.322  -17.268 1.00 79.22 382 A 1 
ATOM 2970 C CB    . LYS A 1 382 ? -20.069 20.358  -19.508 1.00 82.09 382 A 1 
ATOM 2971 C CG    . LYS A 1 382 ? -19.498 19.007  -19.958 1.00 73.06 382 A 1 
ATOM 2972 C CD    . LYS A 1 382 ? -19.816 18.839  -21.437 1.00 68.98 382 A 1 
ATOM 2973 C CE    . LYS A 1 382 ? -19.353 17.504  -21.987 1.00 59.98 382 A 1 
ATOM 2974 N NZ    . LYS A 1 382 ? -19.836 17.344  -23.373 1.00 53.92 382 A 1 
ATOM 2975 N N     . ARG A 1 383 ? -19.340 23.048  -17.980 1.00 86.11 383 A 1 
ATOM 2976 C CA    . ARG A 1 383 ? -19.630 24.463  -17.730 1.00 83.25 383 A 1 
ATOM 2977 C C     . ARG A 1 383 ? -20.829 24.955  -18.544 1.00 82.52 383 A 1 
ATOM 2978 O O     . ARG A 1 383 ? -21.678 25.634  -17.995 1.00 74.14 383 A 1 
ATOM 2979 C CB    . ARG A 1 383 ? -18.357 25.277  -17.991 1.00 77.06 383 A 1 
ATOM 2980 C CG    . ARG A 1 383 ? -18.495 26.705  -17.447 1.00 66.48 383 A 1 
ATOM 2981 C CD    . ARG A 1 383 ? -17.175 27.451  -17.601 1.00 63.46 383 A 1 
ATOM 2982 N NE    . ARG A 1 383 ? -17.277 28.807  -17.057 1.00 55.80 383 A 1 
ATOM 2983 C CZ    . ARG A 1 383 ? -16.289 29.670  -16.899 1.00 51.39 383 A 1 
ATOM 2984 N NH1   . ARG A 1 383 ? -15.057 29.381  -17.233 1.00 49.19 383 A 1 
ATOM 2985 N NH2   . ARG A 1 383 ? -16.534 30.846  -16.401 1.00 47.53 383 A 1 
ATOM 2986 N N     . SER A 1 384 ? -20.950 24.535  -19.821 1.00 84.95 384 A 1 
ATOM 2987 C CA    . SER A 1 384 ? -22.103 24.828  -20.686 1.00 83.72 384 A 1 
ATOM 2988 C C     . SER A 1 384 ? -23.422 24.306  -20.132 1.00 83.51 384 A 1 
ATOM 2989 O O     . SER A 1 384 ? -24.444 24.974  -20.218 1.00 75.00 384 A 1 
ATOM 2990 C CB    . SER A 1 384 ? -21.878 24.181  -22.052 1.00 77.92 384 A 1 
ATOM 2991 O OG    . SER A 1 384 ? -21.636 22.787  -21.928 1.00 68.48 384 A 1 
ATOM 2992 N N     . ASP A 1 385 ? -23.409 23.111  -19.559 1.00 81.73 385 A 1 
ATOM 2993 C CA    . ASP A 1 385 ? -24.625 22.440  -19.098 1.00 79.40 385 A 1 
ATOM 2994 C C     . ASP A 1 385 ? -25.113 23.065  -17.778 1.00 78.69 385 A 1 
ATOM 2995 O O     . ASP A 1 385 ? -26.299 23.076  -17.503 1.00 72.13 385 A 1 
ATOM 2996 C CB    . ASP A 1 385 ? -24.366 20.927  -18.944 1.00 73.50 385 A 1 
ATOM 2997 C CG    . ASP A 1 385 ? -23.742 20.209  -20.154 1.00 64.96 385 A 1 
ATOM 2998 O OD1   . ASP A 1 385 ? -23.657 20.790  -21.259 1.00 58.29 385 A 1 
ATOM 2999 O OD2   . ASP A 1 385 ? -23.244 19.072  -19.965 1.00 57.16 385 A 1 
ATOM 3000 N N     . ALA A 1 386 ? -24.222 23.604  -16.995 1.00 76.31 386 A 1 
ATOM 3001 C CA    . ALA A 1 386 ? -24.546 24.317  -15.766 1.00 72.32 386 A 1 
ATOM 3002 C C     . ALA A 1 386 ? -25.172 25.692  -16.041 1.00 72.80 386 A 1 
ATOM 3003 O O     . ALA A 1 386 ? -26.108 26.074  -15.344 1.00 68.24 386 A 1 
ATOM 3004 C CB    . ALA A 1 386 ? -23.274 24.449  -14.911 1.00 67.74 386 A 1 
ATOM 3005 N N     . GLU A 1 387 ? -24.712 26.431  -17.065 1.00 76.42 387 A 1 
ATOM 3006 C CA    . GLU A 1 387 ? -25.306 27.708  -17.485 1.00 74.93 387 A 1 
ATOM 3007 C C     . GLU A 1 387 ? -26.746 27.490  -18.005 1.00 75.39 387 A 1 
ATOM 3008 O O     . GLU A 1 387 ? -27.661 28.190  -17.571 1.00 68.93 387 A 1 
ATOM 3009 C CB    . GLU A 1 387 ? -24.391 28.400  -18.513 1.00 67.61 387 A 1 
ATOM 3010 C CG    . GLU A 1 387 ? -23.127 28.985  -17.847 1.00 58.31 387 A 1 
ATOM 3011 C CD    . GLU A 1 387 ? -22.033 29.500  -18.812 1.00 52.18 387 A 1 
ATOM 3012 O OE1   . GLU A 1 387 ? -20.931 29.860  -18.304 1.00 48.76 387 A 1 
ATOM 3013 O OE2   . GLU A 1 387 ? -22.230 29.458  -20.045 1.00 46.97 387 A 1 
ATOM 3014 N N     . MET A 1 388 ? -27.005 26.439  -18.796 1.00 74.47 388 A 1 
ATOM 3015 C CA    . MET A 1 388 ? -28.356 26.097  -19.238 1.00 72.18 388 A 1 
ATOM 3016 C C     . MET A 1 388 ? -29.298 25.688  -18.104 1.00 72.14 388 A 1 
ATOM 3017 O O     . MET A 1 388 ? -30.487 26.002  -18.156 1.00 65.99 388 A 1 
ATOM 3018 C CB    . MET A 1 388 ? -28.320 24.960  -20.268 1.00 66.65 388 A 1 
ATOM 3019 C CG    . MET A 1 388 ? -27.989 25.437  -21.673 1.00 58.80 388 A 1 
ATOM 3020 S SD    . MET A 1 388 ? -28.319 24.229  -22.994 1.00 50.61 388 A 1 
ATOM 3021 C CE    . MET A 1 388 ? -30.109 24.089  -22.861 1.00 46.83 388 A 1 
ATOM 3022 N N     . GLU A 1 389 ? -28.862 24.968  -17.088 1.00 70.91 389 A 1 
ATOM 3023 C CA    . GLU A 1 389 ? -29.725 24.542  -15.976 1.00 69.51 389 A 1 
ATOM 3024 C C     . GLU A 1 389 ? -30.115 25.737  -15.088 1.00 68.18 389 A 1 
ATOM 3025 O O     . GLU A 1 389 ? -31.257 25.817  -14.623 1.00 64.46 389 A 1 
ATOM 3026 C CB    . GLU A 1 389 ? -29.060 23.390  -15.185 1.00 65.07 389 A 1 
ATOM 3027 C CG    . GLU A 1 389 ? -30.074 22.559  -14.384 1.00 56.33 389 A 1 
ATOM 3028 C CD    . GLU A 1 389 ? -29.465 21.326  -13.653 1.00 53.77 389 A 1 
ATOM 3029 O OE1   . GLU A 1 389 ? -30.206 20.337  -13.404 1.00 49.89 389 A 1 
ATOM 3030 O OE2   . GLU A 1 389 ? -28.265 21.345  -13.328 1.00 49.19 389 A 1 
ATOM 3031 N N     . VAL A 1 390 ? -29.220 26.697  -14.903 1.00 71.92 390 A 1 
ATOM 3032 C CA    . VAL A 1 390 ? -29.520 27.952  -14.200 1.00 70.79 390 A 1 
ATOM 3033 C C     . VAL A 1 390 ? -30.545 28.780  -14.982 1.00 70.87 390 A 1 
ATOM 3034 O O     . VAL A 1 390 ? -31.533 29.215  -14.391 1.00 66.99 390 A 1 
ATOM 3035 C CB    . VAL A 1 390 ? -28.245 28.757  -13.904 1.00 66.51 390 A 1 
ATOM 3036 C CG1   . VAL A 1 390 ? -28.561 30.107  -13.253 1.00 57.01 390 A 1 
ATOM 3037 C CG2   . VAL A 1 390 ? -27.342 28.009  -12.929 1.00 60.92 390 A 1 
ATOM 3038 N N     . ASP A 1 391 ? -30.407 28.915  -16.303 1.00 66.67 391 A 1 
ATOM 3039 C CA    . ASP A 1 391 ? -31.385 29.624  -17.144 1.00 63.51 391 A 1 
ATOM 3040 C C     . ASP A 1 391 ? -32.759 28.942  -17.163 1.00 62.32 391 A 1 
ATOM 3041 O O     . ASP A 1 391 ? -33.800 29.615  -17.139 1.00 59.69 391 A 1 
ATOM 3042 C CB    . ASP A 1 391 ? -30.860 29.759  -18.579 1.00 58.88 391 A 1 
ATOM 3043 C CG    . ASP A 1 391 ? -29.874 30.922  -18.786 1.00 51.06 391 A 1 
ATOM 3044 O OD1   . ASP A 1 391 ? -29.828 31.818  -17.922 1.00 48.00 391 A 1 
ATOM 3045 O OD2   . ASP A 1 391 ? -29.226 30.915  -19.852 1.00 47.13 391 A 1 
ATOM 3046 N N     . GLN A 1 392 ? -32.845 27.612  -17.165 1.00 69.08 392 A 1 
ATOM 3047 C CA    . GLN A 1 392 ? -34.115 26.894  -17.080 1.00 69.01 392 A 1 
ATOM 3048 C C     . GLN A 1 392 ? -34.791 27.060  -15.713 1.00 69.97 392 A 1 
ATOM 3049 O O     . GLN A 1 392 ? -36.013 27.201  -15.655 1.00 66.40 392 A 1 
ATOM 3050 C CB    . GLN A 1 392 ? -33.936 25.409  -17.389 1.00 64.11 392 A 1 
ATOM 3051 C CG    . GLN A 1 392 ? -33.827 25.157  -18.897 1.00 57.46 392 A 1 
ATOM 3052 C CD    . GLN A 1 392 ? -33.803 23.674  -19.252 1.00 52.21 392 A 1 
ATOM 3053 O OE1   . GLN A 1 392 ? -33.799 22.772  -18.419 1.00 50.60 392 A 1 
ATOM 3054 N NE2   . GLN A 1 392 ? -33.811 23.350  -20.526 1.00 45.81 392 A 1 
ATOM 3055 N N     . THR A 1 393 ? -34.048 27.064  -14.631 1.00 65.08 393 A 1 
ATOM 3056 C CA    . THR A 1 393 ? -34.633 27.312  -13.295 1.00 65.33 393 A 1 
ATOM 3057 C C     . THR A 1 393 ? -35.106 28.760  -13.140 1.00 65.28 393 A 1 
ATOM 3058 O O     . THR A 1 393 ? -36.183 28.980  -12.585 1.00 60.60 393 A 1 
ATOM 3059 C CB    . THR A 1 393 ? -33.707 26.925  -12.137 1.00 61.34 393 A 1 
ATOM 3060 O OG1   . THR A 1 393 ? -32.352 27.159  -12.397 1.00 54.30 393 A 1 
ATOM 3061 C CG2   . THR A 1 393 ? -33.846 25.445  -11.793 1.00 55.58 393 A 1 
ATOM 3062 N N     . PHE A 1 394 ? -34.393 29.725  -13.689 1.00 61.28 394 A 1 
ATOM 3063 C CA    . PHE A 1 394 ? -34.839 31.114  -13.706 1.00 58.79 394 A 1 
ATOM 3064 C C     . PHE A 1 394 ? -36.056 31.343  -14.601 1.00 58.40 394 A 1 
ATOM 3065 O O     . PHE A 1 394 ? -36.997 32.030  -14.199 1.00 53.71 394 A 1 
ATOM 3066 C CB    . PHE A 1 394 ? -33.678 32.039  -14.121 1.00 53.71 394 A 1 
ATOM 3067 C CG    . PHE A 1 394 ? -33.156 32.860  -12.964 1.00 50.28 394 A 1 
ATOM 3068 C CD1   . PHE A 1 394 ? -33.712 34.118  -12.702 1.00 48.29 394 A 1 
ATOM 3069 C CD2   . PHE A 1 394 ? -32.147 32.358  -12.129 1.00 47.47 394 A 1 
ATOM 3070 C CE1   . PHE A 1 394 ? -33.266 34.886  -11.619 1.00 41.98 394 A 1 
ATOM 3071 C CE2   . PHE A 1 394 ? -31.696 33.120  -11.036 1.00 42.52 394 A 1 
ATOM 3072 C CZ    . PHE A 1 394 ? -32.247 34.386  -10.779 1.00 44.42 394 A 1 
ATOM 3073 N N     . SER A 1 395 ? -36.123 30.748  -15.806 1.00 59.83 395 A 1 
ATOM 3074 C CA    . SER A 1 395 ? -37.261 30.900  -16.718 1.00 59.70 395 A 1 
ATOM 3075 C C     . SER A 1 395 ? -38.530 30.236  -16.184 1.00 58.99 395 A 1 
ATOM 3076 O O     . SER A 1 395 ? -39.621 30.800  -16.318 1.00 56.03 395 A 1 
ATOM 3077 C CB    . SER A 1 395 ? -36.921 30.378  -18.113 1.00 56.34 395 A 1 
ATOM 3078 O OG    . SER A 1 395 ? -36.426 29.069  -18.058 1.00 48.63 395 A 1 
ATOM 3079 N N     . THR A 1 396 ? -38.448 29.082  -15.528 1.00 64.29 396 A 1 
ATOM 3080 C CA    . THR A 1 396 ? -39.610 28.466  -14.860 1.00 63.64 396 A 1 
ATOM 3081 C C     . THR A 1 396 ? -40.093 29.268  -13.654 1.00 63.33 396 A 1 
ATOM 3082 O O     . THR A 1 396 ? -41.305 29.380  -13.465 1.00 58.85 396 A 1 
ATOM 3083 C CB    . THR A 1 396 ? -39.370 27.011  -14.447 1.00 58.26 396 A 1 
ATOM 3084 O OG1   . THR A 1 396 ? -38.056 26.774  -14.005 1.00 52.14 396 A 1 
ATOM 3085 C CG2   . THR A 1 396 ? -39.641 26.041  -15.587 1.00 53.08 396 A 1 
ATOM 3086 N N     . ALA A 1 397 ? -39.209 29.858  -12.883 1.00 61.67 397 A 1 
ATOM 3087 C CA    . ALA A 1 397 ? -39.596 30.736  -11.777 1.00 60.09 397 A 1 
ATOM 3088 C C     . ALA A 1 397 ? -40.310 32.001  -12.291 1.00 59.61 397 A 1 
ATOM 3089 O O     . ALA A 1 397 ? -41.394 32.331  -11.798 1.00 56.99 397 A 1 
ATOM 3090 C CB    . ALA A 1 397 ? -38.359 31.066  -10.939 1.00 56.11 397 A 1 
ATOM 3091 N N     . ALA A 1 398 ? -39.808 32.638  -13.338 1.00 61.16 398 A 1 
ATOM 3092 C CA    . ALA A 1 398 ? -40.406 33.837  -13.930 1.00 60.10 398 A 1 
ATOM 3093 C C     . ALA A 1 398 ? -41.801 33.576  -14.527 1.00 58.95 398 A 1 
ATOM 3094 O O     . ALA A 1 398 ? -42.707 34.403  -14.389 1.00 56.60 398 A 1 
ATOM 3095 C CB    . ALA A 1 398 ? -39.441 34.389  -14.986 1.00 57.17 398 A 1 
ATOM 3096 N N     . LEU A 1 399 ? -42.049 32.438  -15.181 1.00 65.29 399 A 1 
ATOM 3097 C CA    . LEU A 1 399 ? -43.368 32.071  -15.713 1.00 62.54 399 A 1 
ATOM 3098 C C     . LEU A 1 399 ? -44.400 31.835  -14.608 1.00 61.90 399 A 1 
ATOM 3099 O O     . LEU A 1 399 ? -45.577 32.146  -14.811 1.00 57.76 399 A 1 
ATOM 3100 C CB    . LEU A 1 399 ? -43.236 30.828  -16.613 1.00 57.84 399 A 1 
ATOM 3101 C CG    . LEU A 1 399 ? -42.715 31.134  -18.023 1.00 53.72 399 A 1 
ATOM 3102 C CD1   . LEU A 1 399 ? -42.337 29.823  -18.727 1.00 50.35 399 A 1 
ATOM 3103 C CD2   . LEU A 1 399 ? -43.777 31.842  -18.881 1.00 53.15 399 A 1 
ATOM 3104 N N     . SER A 1 400 ? -44.011 31.297  -13.457 1.00 62.53 400 A 1 
ATOM 3105 C CA    . SER A 1 400 ? -44.950 31.055  -12.350 1.00 62.66 400 A 1 
ATOM 3106 C C     . SER A 1 400 ? -45.457 32.351  -11.704 1.00 62.85 400 A 1 
ATOM 3107 O O     . SER A 1 400 ? -46.628 32.423  -11.340 1.00 56.54 400 A 1 
ATOM 3108 C CB    . SER A 1 400 ? -44.342 30.115  -11.310 1.00 57.57 400 A 1 
ATOM 3109 O OG    . SER A 1 400 ? -43.240 30.665  -10.631 1.00 51.33 400 A 1 
ATOM 3110 N N     . ASP A 1 401 ? -44.635 33.368  -11.645 1.00 55.41 401 A 1 
ATOM 3111 C CA    . ASP A 1 401 ? -45.007 34.654  -11.023 1.00 56.59 401 A 1 
ATOM 3112 C C     . ASP A 1 401 ? -45.894 35.530  -11.938 1.00 56.75 401 A 1 
ATOM 3113 O O     . ASP A 1 401 ? -46.597 36.421  -11.479 1.00 53.86 401 A 1 
ATOM 3114 C CB    . ASP A 1 401 ? -43.725 35.375  -10.580 1.00 50.44 401 A 1 
ATOM 3115 C CG    . ASP A 1 401 ? -43.918 36.332  -9.395  1.00 45.44 401 A 1 
ATOM 3116 O OD1   . ASP A 1 401 ? -44.907 36.176  -8.655  1.00 43.96 401 A 1 
ATOM 3117 O OD2   . ASP A 1 401 ? -43.033 37.196  -9.219  1.00 44.36 401 A 1 
ATOM 3118 N N     . SER A 1 402 ? -45.936 35.224  -13.253 1.00 55.61 402 A 1 
ATOM 3119 C CA    . SER A 1 402 ? -46.801 35.945  -14.206 1.00 57.24 402 A 1 
ATOM 3120 C C     . SER A 1 402 ? -48.304 35.673  -14.041 1.00 58.07 402 A 1 
ATOM 3121 O O     . SER A 1 402 ? -49.115 36.341  -14.681 1.00 52.68 402 A 1 
ATOM 3122 C CB    . SER A 1 402 ? -46.358 35.680  -15.640 1.00 50.82 402 A 1 
ATOM 3123 O OG    . SER A 1 402 ? -46.671 34.375  -16.083 1.00 46.27 402 A 1 
ATOM 3124 N N     . SER A 1 403 ? -48.711 34.732  -13.186 1.00 50.27 403 A 1 
ATOM 3125 C CA    . SER A 1 403 ? -50.113 34.502  -12.815 1.00 53.21 403 A 1 
ATOM 3126 C C     . SER A 1 403 ? -50.634 35.567  -11.838 1.00 54.85 403 A 1 
ATOM 3127 O O     . SER A 1 403 ? -51.396 35.260  -10.920 1.00 50.98 403 A 1 
ATOM 3128 C CB    . SER A 1 403 ? -50.339 33.066  -12.336 1.00 48.39 403 A 1 
ATOM 3129 O OG    . SER A 1 403 ? -49.772 32.810  -11.058 1.00 43.56 403 A 1 
ATOM 3130 N N     . TYR A 1 404 ? -50.268 36.816  -12.032 1.00 54.87 404 A 1 
ATOM 3131 C CA    . TYR A 1 404 ? -50.987 37.941  -11.456 1.00 53.83 404 A 1 
ATOM 3132 C C     . TYR A 1 404 ? -52.403 37.915  -12.031 1.00 50.83 404 A 1 
ATOM 3133 O O     . TYR A 1 404 ? -52.652 38.325  -13.169 1.00 47.98 404 A 1 
ATOM 3134 C CB    . TYR A 1 404 ? -50.261 39.266  -11.715 1.00 50.87 404 A 1 
ATOM 3135 C CG    . TYR A 1 404 ? -49.248 39.605  -10.632 1.00 48.34 404 A 1 
ATOM 3136 C CD1   . TYR A 1 404 ? -49.664 40.302  -9.476  1.00 47.32 404 A 1 
ATOM 3137 C CD2   . TYR A 1 404 ? -47.913 39.193  -10.759 1.00 46.31 404 A 1 
ATOM 3138 C CE1   . TYR A 1 404 ? -48.735 40.588  -8.442  1.00 41.97 404 A 1 
ATOM 3139 C CE2   . TYR A 1 404 ? -46.985 39.470  -9.728  1.00 40.99 404 A 1 
ATOM 3140 C CZ    . TYR A 1 404 ? -47.411 40.168  -8.579  1.00 42.11 404 A 1 
ATOM 3141 O OH    . TYR A 1 404 ? -46.507 40.421  -7.572  1.00 40.31 404 A 1 
ATOM 3142 N N     . SER A 1 405 ? -53.328 37.370  -11.246 1.00 46.66 405 A 1 
ATOM 3143 C CA    . SER A 1 405 ? -54.752 37.398  -11.525 1.00 48.56 405 A 1 
ATOM 3144 C C     . SER A 1 405 ? -55.159 38.863  -11.706 1.00 46.56 405 A 1 
ATOM 3145 O O     . SER A 1 405 ? -55.082 39.653  -10.763 1.00 44.42 405 A 1 
ATOM 3146 C CB    . SER A 1 405 ? -55.525 36.759  -10.370 1.00 44.79 405 A 1 
ATOM 3147 O OG    . SER A 1 405 ? -55.169 37.336  -9.133  1.00 41.61 405 A 1 
ATOM 3148 N N     . THR A 1 406 ? -55.592 39.201  -12.916 1.00 54.71 406 A 1 
ATOM 3149 C CA    . THR A 1 406 ? -56.275 40.470  -13.172 1.00 58.52 406 A 1 
ATOM 3150 C C     . THR A 1 406 ? -57.528 40.486  -12.305 1.00 58.08 406 A 1 
ATOM 3151 O O     . THR A 1 406 ? -58.507 39.819  -12.622 1.00 56.27 406 A 1 
ATOM 3152 C CB    . THR A 1 406 ? -56.653 40.608  -14.649 1.00 53.47 406 A 1 
ATOM 3153 O OG1   . THR A 1 406 ? -57.167 39.386  -15.151 1.00 47.09 406 A 1 
ATOM 3154 C CG2   . THR A 1 406 ? -55.444 40.980  -15.513 1.00 47.71 406 A 1 
ATOM 3155 N N     . VAL A 1 407 ? -57.481 41.205  -11.177 1.00 53.51 407 A 1 
ATOM 3156 C CA    . VAL A 1 407 ? -58.640 41.414  -10.312 1.00 56.00 407 A 1 
ATOM 3157 C C     . VAL A 1 407 ? -59.669 42.151  -11.173 1.00 52.88 407 A 1 
ATOM 3158 O O     . VAL A 1 407 ? -59.359 43.252  -11.645 1.00 51.14 407 A 1 
ATOM 3159 C CB    . VAL A 1 407 ? -58.278 42.233  -9.062  1.00 53.11 407 A 1 
ATOM 3160 C CG1   . VAL A 1 407 ? -59.473 42.284  -8.104  1.00 48.01 407 A 1 
ATOM 3161 C CG2   . VAL A 1 407 ? -57.089 41.629  -8.308  1.00 51.94 407 A 1 
ATOM 3162 N N     . PRO A 1 408 ? -60.849 41.549  -11.486 1.00 52.56 408 A 1 
ATOM 3163 C CA    . PRO A 1 408 ? -61.861 42.245  -12.260 1.00 54.98 408 A 1 
ATOM 3164 C C     . PRO A 1 408 ? -62.301 43.455  -11.434 1.00 54.98 408 A 1 
ATOM 3165 O O     . PRO A 1 408 ? -62.771 43.299  -10.300 1.00 53.56 408 A 1 
ATOM 3166 C CB    . PRO A 1 408 ? -62.971 41.221  -12.520 1.00 50.85 408 A 1 
ATOM 3167 C CG    . PRO A 1 408 ? -62.822 40.225  -11.370 1.00 49.03 408 A 1 
ATOM 3168 C CD    . PRO A 1 408 ? -61.339 40.267  -11.020 1.00 53.45 408 A 1 
ATOM 3169 N N     . TRP A 1 409 ? -62.157 44.649  -12.004 1.00 41.28 409 A 1 
ATOM 3170 C CA    . TRP A 1 409 ? -62.804 45.854  -11.496 1.00 41.73 409 A 1 
ATOM 3171 C C     . TRP A 1 409 ? -64.314 45.658  -11.669 1.00 39.56 409 A 1 
ATOM 3172 O O     . TRP A 1 409 ? -64.833 45.805  -12.779 1.00 37.10 409 A 1 
ATOM 3173 C CB    . TRP A 1 409 ? -62.296 47.101  -12.227 1.00 39.69 409 A 1 
ATOM 3174 C CG    . TRP A 1 409 ? -60.983 47.634  -11.765 1.00 36.91 409 A 1 
ATOM 3175 C CD1   . TRP A 1 409 ? -59.796 47.027  -11.850 1.00 30.87 409 A 1 
ATOM 3176 C CD2   . TRP A 1 409 ? -60.738 48.933  -11.120 1.00 32.54 409 A 1 
ATOM 3177 N NE1   . TRP A 1 409 ? -58.803 47.829  -11.306 1.00 29.06 409 A 1 
ATOM 3178 C CE2   . TRP A 1 409 ? -59.341 49.011  -10.852 1.00 31.91 409 A 1 
ATOM 3179 C CE3   . TRP A 1 409 ? -61.536 50.010  -10.752 1.00 35.04 409 A 1 
ATOM 3180 C CZ2   . TRP A 1 409 ? -58.774 50.143  -10.235 1.00 34.90 409 A 1 
ATOM 3181 C CZ3   . TRP A 1 409 ? -60.987 51.147  -10.138 1.00 32.88 409 A 1 
ATOM 3182 C CH2   . TRP A 1 409 ? -59.616 51.206  -9.881  1.00 32.77 409 A 1 
ATOM 3183 N N     . PHE A 1 410 ? -65.007 45.270  -10.594 1.00 39.68 410 A 1 
ATOM 3184 C CA    . PHE A 1 410 ? -66.449 45.416  -10.428 1.00 40.14 410 A 1 
ATOM 3185 C C     . PHE A 1 410 ? -66.783 46.854  -10.010 1.00 38.80 410 A 1 
ATOM 3186 O O     . PHE A 1 410 ? -65.996 47.434  -9.231  1.00 32.91 410 A 1 
ATOM 3187 C CB    . PHE A 1 410 ? -67.003 44.397  -9.429  1.00 39.67 410 A 1 
ATOM 3188 C CG    . PHE A 1 410 ? -67.417 43.087  -10.063 1.00 37.88 410 A 1 
ATOM 3189 C CD1   . PHE A 1 410 ? -68.644 42.981  -10.718 1.00 32.62 410 A 1 
ATOM 3190 C CD2   . PHE A 1 410 ? -66.570 41.967  -9.995  1.00 32.04 410 A 1 
ATOM 3191 C CE1   . PHE A 1 410 ? -69.037 41.764  -11.312 1.00 28.98 410 A 1 
ATOM 3192 C CE2   . PHE A 1 410 ? -66.959 40.743  -10.588 1.00 32.74 410 A 1 
ATOM 3193 C CZ    . PHE A 1 410 ? -68.193 40.650  -11.242 1.00 36.21 410 A 1 
ATOM 3194 O OXT   . PHE A 1 410 ? -67.851 47.295  -10.503 1.00 40.53 410 A 1 
ATOM 3195 N N     . GLU B 2 1   ? -8.766  3.387   21.232  1.00 31.86 1   B 1 
ATOM 3196 C CA    . GLU B 2 1   ? -9.129  2.365   20.243  1.00 34.78 1   B 1 
ATOM 3197 C C     . GLU B 2 1   ? -7.876  1.980   19.471  1.00 37.04 1   B 1 
ATOM 3198 O O     . GLU B 2 1   ? -7.117  2.868   19.109  1.00 33.81 1   B 1 
ATOM 3199 C CB    . GLU B 2 1   ? -10.212 2.888   19.301  1.00 30.80 1   B 1 
ATOM 3200 C CG    . GLU B 2 1   ? -11.522 3.078   20.062  1.00 25.13 1   B 1 
ATOM 3201 C CD    . GLU B 2 1   ? -12.606 3.728   19.210  1.00 22.32 1   B 1 
ATOM 3202 O OE1   . GLU B 2 1   ? -13.779 3.351   19.401  1.00 21.14 1   B 1 
ATOM 3203 O OE2   . GLU B 2 1   ? -12.250 4.641   18.427  1.00 22.88 1   B 1 
ATOM 3204 N N     . ASN B 2 2   ? -7.622  0.697   19.290  1.00 48.41 2   B 1 
ATOM 3205 C CA    . ASN B 2 2   ? -6.354  0.267   18.671  1.00 47.69 2   B 1 
ATOM 3206 C C     . ASN B 2 2   ? -6.458  0.605   17.160  1.00 46.70 2   B 1 
ATOM 3207 O O     . ASN B 2 2   ? -7.360  0.083   16.512  1.00 43.29 2   B 1 
ATOM 3208 C CB    . ASN B 2 2   ? -6.106  -1.195  18.962  1.00 41.92 2   B 1 
ATOM 3209 C CG    . ASN B 2 2   ? -4.686  -1.625  18.605  1.00 34.74 2   B 1 
ATOM 3210 O OD1   . ASN B 2 2   ? -3.820  -0.820  18.299  1.00 33.39 2   B 1 
ATOM 3211 N ND2   . ASN B 2 2   ? -4.412  -2.907  18.612  1.00 31.88 2   B 1 
ATOM 3212 N N     . PRO B 2 3   ? -5.549  1.403   16.569  1.00 48.88 3   B 1 
ATOM 3213 C CA    . PRO B 2 3   ? -5.644  1.816   15.156  1.00 46.13 3   B 1 
ATOM 3214 C C     . PRO B 2 3   ? -5.598  0.620   14.189  1.00 45.94 3   B 1 
ATOM 3215 O O     . PRO B 2 3   ? -6.073  0.725   13.047  1.00 45.09 3   B 1 
ATOM 3216 C CB    . PRO B 2 3   ? -4.485  2.791   14.952  1.00 42.11 3   B 1 
ATOM 3217 C CG    . PRO B 2 3   ? -3.494  2.452   16.062  1.00 42.19 3   B 1 
ATOM 3218 C CD    . PRO B 2 3   ? -4.390  2.005   17.198  1.00 45.63 3   B 1 
ATOM 3219 N N     . ALA B 2 4   ? -5.083  -0.529  14.618  1.00 50.19 4   B 1 
ATOM 3220 C CA    . ALA B 2 4   ? -5.144  -1.777  13.870  1.00 48.01 4   B 1 
ATOM 3221 C C     . ALA B 2 4   ? -6.585  -2.316  13.684  1.00 48.09 4   B 1 
ATOM 3222 O O     . ALA B 2 4   ? -6.843  -3.006  12.699  1.00 45.60 4   B 1 
ATOM 3223 C CB    . ALA B 2 4   ? -4.243  -2.810  14.562  1.00 44.46 4   B 1 
ATOM 3224 N N     . ALA B 2 5   ? -7.510  -1.998  14.571  1.00 51.12 5   B 1 
ATOM 3225 C CA    . ALA B 2 5   ? -8.896  -2.471  14.514  1.00 47.68 5   B 1 
ATOM 3226 C C     . ALA B 2 5   ? -9.695  -1.855  13.346  1.00 49.43 5   B 1 
ATOM 3227 O O     . ALA B 2 5   ? -10.622 -2.489  12.843  1.00 47.11 5   B 1 
ATOM 3228 C CB    . ALA B 2 5   ? -9.575  -2.202  15.867  1.00 41.72 5   B 1 
ATOM 3229 N N     . GLU B 2 6   ? -9.332  -0.672  12.855  1.00 67.03 6   B 1 
ATOM 3230 C CA    . GLU B 2 6   ? -9.985  -0.086  11.673  1.00 67.70 6   B 1 
ATOM 3231 C C     . GLU B 2 6   ? -9.802  -0.929  10.399  1.00 70.36 6   B 1 
ATOM 3232 O O     . GLU B 2 6   ? -10.629 -0.888  9.488   1.00 63.98 6   B 1 
ATOM 3233 C CB    . GLU B 2 6   ? -9.458  1.328   11.391  1.00 59.21 6   B 1 
ATOM 3234 C CG    . GLU B 2 6   ? -9.890  2.385   12.396  1.00 50.89 6   B 1 
ATOM 3235 C CD    . GLU B 2 6   ? -9.879  3.782   11.768  1.00 45.43 6   B 1 
ATOM 3236 O OE1   . GLU B 2 6   ? -10.691 4.621   12.204  1.00 41.26 6   B 1 
ATOM 3237 O OE2   . GLU B 2 6   ? -9.157  3.975   10.760  1.00 43.68 6   B 1 
ATOM 3238 N N     . GLY B 2 7   ? -8.746  -1.734  10.337  1.00 69.84 7   B 1 
ATOM 3239 C CA    . GLY B 2 7   ? -8.540  -2.705  9.272   1.00 68.28 7   B 1 
ATOM 3240 C C     . GLY B 2 7   ? -9.594  -3.813  9.245   1.00 71.71 7   B 1 
ATOM 3241 O O     . GLY B 2 7   ? -9.840  -4.385  8.178   1.00 64.87 7   B 1 
ATOM 3242 N N     . GLY B 2 8   ? -10.278 -4.078  10.358  1.00 71.90 8   B 1 
ATOM 3243 C CA    . GLY B 2 8   ? -11.230 -5.180  10.520  1.00 70.32 8   B 1 
ATOM 3244 C C     . GLY B 2 8   ? -12.470 -5.142  9.614   1.00 74.90 8   B 1 
ATOM 3245 O O     . GLY B 2 8   ? -13.161 -6.146  9.462   1.00 67.04 8   B 1 
ATOM 3246 N N     . SER B 2 9   ? -12.760 -4.006  8.953   1.00 78.33 9   B 1 
ATOM 3247 C CA    . SER B 2 9   ? -13.824 -3.863  7.951   1.00 80.02 9   B 1 
ATOM 3248 C C     . SER B 2 9   ? -13.323 -3.321  6.604   1.00 83.57 9   B 1 
ATOM 3249 O O     . SER B 2 9   ? -14.071 -2.699  5.835   1.00 75.24 9   B 1 
ATOM 3250 C CB    . SER B 2 9   ? -14.971 -3.032  8.538   1.00 69.45 9   B 1 
ATOM 3251 O OG    . SER B 2 9   ? -16.098 -3.072  7.683   1.00 59.04 9   B 1 
ATOM 3252 N N     . ALA B 2 10  ? -12.032 -3.528  6.296   1.00 91.45 10  B 1 
ATOM 3253 C CA    . ALA B 2 10  ? -11.438 -2.988  5.073   1.00 93.01 10  B 1 
ATOM 3254 C C     . ALA B 2 10  ? -12.026 -3.620  3.805   1.00 94.86 10  B 1 
ATOM 3255 O O     . ALA B 2 10  ? -12.327 -2.905  2.836   1.00 92.60 10  B 1 
ATOM 3256 C CB    . ALA B 2 10  ? -9.921  -3.152  5.145   1.00 90.50 10  B 1 
ATOM 3257 N N     . LEU B 2 11  ? -12.291 -4.938  3.818   1.00 94.45 11  B 1 
ATOM 3258 C CA    . LEU B 2 11  ? -12.926 -5.667  2.720   1.00 95.23 11  B 1 
ATOM 3259 C C     . LEU B 2 11  ? -14.351 -6.128  3.116   1.00 95.24 11  B 1 
ATOM 3260 O O     . LEU B 2 11  ? -14.611 -6.421  4.280   1.00 93.83 11  B 1 
ATOM 3261 C CB    . LEU B 2 11  ? -12.043 -6.858  2.301   1.00 95.56 11  B 1 
ATOM 3262 C CG    . LEU B 2 11  ? -10.655 -6.465  1.758   1.00 95.56 11  B 1 
ATOM 3263 C CD1   . LEU B 2 11  ? -9.828  -7.720  1.491   1.00 93.78 11  B 1 
ATOM 3264 C CD2   . LEU B 2 11  ? -10.749 -5.664  0.451   1.00 92.76 11  B 1 
ATOM 3265 N N     . PRO B 2 12  ? -15.300 -6.223  2.152   1.00 95.05 12  B 1 
ATOM 3266 C CA    . PRO B 2 12  ? -16.624 -6.755  2.459   1.00 94.21 12  B 1 
ATOM 3267 C C     . PRO B 2 12  ? -16.558 -8.249  2.789   1.00 94.47 12  B 1 
ATOM 3268 O O     . PRO B 2 12  ? -16.271 -9.068  1.907   1.00 93.58 12  B 1 
ATOM 3269 C CB    . PRO B 2 12  ? -17.475 -6.471  1.220   1.00 92.80 12  B 1 
ATOM 3270 C CG    . PRO B 2 12  ? -16.702 -5.400  0.457   1.00 90.53 12  B 1 
ATOM 3271 C CD    . PRO B 2 12  ? -15.252 -5.714  0.802   1.00 92.94 12  B 1 
ATOM 3272 N N     . MET B 2 13  ? -16.915 -8.619  4.018   1.00 94.19 13  B 1 
ATOM 3273 C CA    . MET B 2 13  ? -16.870 -10.008 4.488   1.00 94.25 13  B 1 
ATOM 3274 C C     . MET B 2 13  ? -17.649 -10.970 3.579   1.00 95.03 13  B 1 
ATOM 3275 O O     . MET B 2 13  ? -17.194 -12.077 3.307   1.00 94.76 13  B 1 
ATOM 3276 C CB    . MET B 2 13  ? -17.399 -10.061 5.928   1.00 93.06 13  B 1 
ATOM 3277 C CG    . MET B 2 13  ? -17.184 -11.436 6.572   1.00 88.02 13  B 1 
ATOM 3278 S SD    . MET B 2 13  ? -15.455 -11.980 6.618   1.00 88.48 13  B 1 
ATOM 3279 C CE    . MET B 2 13  ? -14.807 -10.885 7.892   1.00 78.08 13  B 1 
ATOM 3280 N N     . ALA B 2 14  ? -18.778 -10.542 3.025   1.00 93.93 14  B 1 
ATOM 3281 C CA    . ALA B 2 14  ? -19.556 -11.358 2.094   1.00 93.57 14  B 1 
ATOM 3282 C C     . ALA B 2 14  ? -18.769 -11.752 0.827   1.00 94.55 14  B 1 
ATOM 3283 O O     . ALA B 2 14  ? -18.982 -12.838 0.286   1.00 93.71 14  B 1 
ATOM 3284 C CB    . ALA B 2 14  ? -20.831 -10.594 1.722   1.00 91.65 14  B 1 
ATOM 3285 N N     . ASN B 2 15  ? -17.865 -10.882 0.345   1.00 94.60 15  B 1 
ATOM 3286 C CA    . ASN B 2 15  ? -17.039 -11.164 -0.821  1.00 94.86 15  B 1 
ATOM 3287 C C     . ASN B 2 15  ? -15.893 -12.113 -0.457  1.00 95.96 15  B 1 
ATOM 3288 O O     . ASN B 2 15  ? -15.643 -13.057 -1.198  1.00 95.52 15  B 1 
ATOM 3289 C CB    . ASN B 2 15  ? -16.513 -9.854  -1.431  1.00 93.90 15  B 1 
ATOM 3290 C CG    . ASN B 2 15  ? -17.597 -8.976  -2.028  1.00 91.83 15  B 1 
ATOM 3291 O OD1   . ASN B 2 15  ? -18.796 -9.148  -1.850  1.00 81.02 15  B 1 
ATOM 3292 N ND2   . ASN B 2 15  ? -17.206 -7.958  -2.779  1.00 81.53 15  B 1 
ATOM 3293 N N     . VAL B 2 16  ? -15.270 -11.927 0.710   1.00 96.03 16  B 1 
ATOM 3294 C CA    . VAL B 2 16  ? -14.243 -12.841 1.238   1.00 96.94 16  B 1 
ATOM 3295 C C     . VAL B 2 16  ? -14.817 -14.248 1.398   1.00 97.36 16  B 1 
ATOM 3296 O O     . VAL B 2 16  ? -14.284 -15.210 0.841   1.00 97.05 16  B 1 
ATOM 3297 C CB    . VAL B 2 16  ? -13.667 -12.321 2.573   1.00 96.89 16  B 1 
ATOM 3298 C CG1   . VAL B 2 16  ? -12.611 -13.272 3.152   1.00 95.67 16  B 1 
ATOM 3299 C CG2   . VAL B 2 16  ? -13.021 -10.940 2.395   1.00 95.65 16  B 1 
ATOM 3300 N N     . VAL B 2 17  ? -15.976 -14.386 2.043   1.00 97.08 17  B 1 
ATOM 3301 C CA    . VAL B 2 17  ? -16.640 -15.690 2.239   1.00 96.99 17  B 1 
ATOM 3302 C C     . VAL B 2 17  ? -17.046 -16.329 0.907   1.00 97.25 17  B 1 
ATOM 3303 O O     . VAL B 2 17  ? -16.988 -17.549 0.765   1.00 96.76 17  B 1 
ATOM 3304 C CB    . VAL B 2 17  ? -17.858 -15.543 3.160   1.00 96.07 17  B 1 
ATOM 3305 C CG1   . VAL B 2 17  ? -18.661 -16.845 3.303   1.00 93.72 17  B 1 
ATOM 3306 C CG2   . VAL B 2 17  ? -17.415 -15.136 4.570   1.00 93.32 17  B 1 
ATOM 3307 N N     . ARG B 2 18  ? -17.458 -15.529 -0.094  1.00 96.95 18  B 1 
ATOM 3308 C CA    . ARG B 2 18  ? -17.771 -16.048 -1.430  1.00 96.78 18  B 1 
ATOM 3309 C C     . ARG B 2 18  ? -16.533 -16.655 -2.095  1.00 97.34 18  B 1 
ATOM 3310 O O     . ARG B 2 18  ? -16.660 -17.718 -2.695  1.00 96.40 18  B 1 
ATOM 3311 C CB    . ARG B 2 18  ? -18.384 -14.939 -2.297  1.00 95.46 18  B 1 
ATOM 3312 C CG    . ARG B 2 18  ? -18.929 -15.488 -3.633  1.00 87.57 18  B 1 
ATOM 3313 C CD    . ARG B 2 18  ? -19.404 -14.359 -4.553  1.00 85.70 18  B 1 
ATOM 3314 N NE    . ARG B 2 18  ? -20.497 -13.570 -3.947  1.00 76.64 18  B 1 
ATOM 3315 C CZ    . ARG B 2 18  ? -20.542 -12.250 -3.804  1.00 70.22 18  B 1 
ATOM 3316 N NH1   . ARG B 2 18  ? -19.582 -11.484 -4.230  1.00 61.59 18  B 1 
ATOM 3317 N NH2   . ARG B 2 18  ? -21.558 -11.687 -3.229  1.00 61.54 18  B 1 
ATOM 3318 N N     . LEU B 2 19  ? -15.368 -16.009 -1.969  1.00 97.40 19  B 1 
ATOM 3319 C CA    . LEU B 2 19  ? -14.096 -16.531 -2.475  1.00 97.74 19  B 1 
ATOM 3320 C C     . LEU B 2 19  ? -13.700 -17.822 -1.751  1.00 98.13 19  B 1 
ATOM 3321 O O     . LEU B 2 19  ? -13.496 -18.842 -2.420  1.00 97.31 19  B 1 
ATOM 3322 C CB    . LEU B 2 19  ? -13.001 -15.462 -2.347  1.00 97.35 19  B 1 
ATOM 3323 C CG    . LEU B 2 19  ? -13.161 -14.291 -3.330  1.00 96.47 19  B 1 
ATOM 3324 C CD1   . LEU B 2 19  ? -12.235 -13.140 -2.951  1.00 93.84 19  B 1 
ATOM 3325 C CD2   . LEU B 2 19  ? -12.828 -14.722 -4.761  1.00 93.44 19  B 1 
ATOM 3326 N N     . MET B 2 20  ? -13.722 -17.844 -0.423  1.00 98.10 20  B 1 
ATOM 3327 C CA    . MET B 2 20  ? -13.414 -19.040 0.364   1.00 98.29 20  B 1 
ATOM 3328 C C     . MET B 2 20  ? -14.255 -20.249 -0.070  1.00 98.26 20  B 1 
ATOM 3329 O O     . MET B 2 20  ? -13.741 -21.358 -0.217  1.00 97.35 20  B 1 
ATOM 3330 C CB    . MET B 2 20  ? -13.658 -18.771 1.856   1.00 98.09 20  B 1 
ATOM 3331 C CG    . MET B 2 20  ? -12.728 -17.716 2.459   1.00 97.33 20  B 1 
ATOM 3332 S SD    . MET B 2 20  ? -13.078 -17.386 4.206   1.00 96.07 20  B 1 
ATOM 3333 C CE    . MET B 2 20  ? -12.244 -18.798 4.962   1.00 89.10 20  B 1 
ATOM 3334 N N     . ARG B 2 21  ? -15.549 -20.032 -0.347  1.00 97.89 21  B 1 
ATOM 3335 C CA    . ARG B 2 21  ? -16.462 -21.105 -0.777  1.00 97.67 21  B 1 
ATOM 3336 C C     . ARG B 2 21  ? -16.198 -21.641 -2.186  1.00 97.79 21  B 1 
ATOM 3337 O O     . ARG B 2 21  ? -16.732 -22.695 -2.500  1.00 96.26 21  B 1 
ATOM 3338 C CB    . ARG B 2 21  ? -17.915 -20.653 -0.647  1.00 96.77 21  B 1 
ATOM 3339 C CG    . ARG B 2 21  ? -18.359 -20.588 0.816   1.00 92.72 21  B 1 
ATOM 3340 C CD    . ARG B 2 21  ? -19.826 -20.158 0.908   1.00 89.17 21  B 1 
ATOM 3341 N NE    . ARG B 2 21  ? -20.283 -20.048 2.308   1.00 83.62 21  B 1 
ATOM 3342 C CZ    . ARG B 2 21  ? -20.581 -21.064 3.118   1.00 78.74 21  B 1 
ATOM 3343 N NH1   . ARG B 2 21  ? -20.543 -22.308 2.718   1.00 67.54 21  B 1 
ATOM 3344 N NH2   . ARG B 2 21  ? -20.910 -20.837 4.354   1.00 72.79 21  B 1 
ATOM 3345 N N     . ARG B 2 22  ? -15.422 -20.959 -3.039  1.00 97.61 22  B 1 
ATOM 3346 C CA    . ARG B 2 22  ? -15.077 -21.465 -4.375  1.00 97.18 22  B 1 
ATOM 3347 C C     . ARG B 2 22  ? -14.140 -22.667 -4.317  1.00 97.35 22  B 1 
ATOM 3348 O O     . ARG B 2 22  ? -14.284 -23.568 -5.132  1.00 95.30 22  B 1 
ATOM 3349 C CB    . ARG B 2 22  ? -14.436 -20.375 -5.247  1.00 95.49 22  B 1 
ATOM 3350 C CG    . ARG B 2 22  ? -15.413 -19.288 -5.699  1.00 88.75 22  B 1 
ATOM 3351 C CD    . ARG B 2 22  ? -14.667 -18.304 -6.595  1.00 86.38 22  B 1 
ATOM 3352 N NE    . ARG B 2 22  ? -15.506 -17.165 -7.008  1.00 82.23 22  B 1 
ATOM 3353 C CZ    . ARG B 2 22  ? -15.053 -16.094 -7.650  1.00 78.65 22  B 1 
ATOM 3354 N NH1   . ARG B 2 22  ? -13.806 -15.985 -8.009  1.00 73.50 22  B 1 
ATOM 3355 N NH2   . ARG B 2 22  ? -15.856 -15.107 -7.933  1.00 70.83 22  B 1 
ATOM 3356 N N     . VAL B 2 23  ? -13.220 -22.696 -3.359  1.00 97.53 23  B 1 
ATOM 3357 C CA    . VAL B 2 23  ? -12.222 -23.772 -3.227  1.00 97.16 23  B 1 
ATOM 3358 C C     . VAL B 2 23  ? -12.626 -24.840 -2.221  1.00 97.44 23  B 1 
ATOM 3359 O O     . VAL B 2 23  ? -11.977 -25.879 -2.135  1.00 95.68 23  B 1 
ATOM 3360 C CB    . VAL B 2 23  ? -10.825 -23.218 -2.898  1.00 95.45 23  B 1 
ATOM 3361 C CG1   . VAL B 2 23  ? -10.313 -22.334 -4.037  1.00 90.04 23  B 1 
ATOM 3362 C CG2   . VAL B 2 23  ? -10.815 -22.403 -1.601  1.00 89.40 23  B 1 
ATOM 3363 N N     . LEU B 2 24  ? -13.688 -24.619 -1.449  1.00 97.46 24  B 1 
ATOM 3364 C CA    . LEU B 2 24  ? -14.174 -25.569 -0.457  1.00 97.45 24  B 1 
ATOM 3365 C C     . LEU B 2 24  ? -15.308 -26.448 -1.013  1.00 97.30 24  B 1 
ATOM 3366 O O     . LEU B 2 24  ? -16.174 -25.943 -1.735  1.00 95.42 24  B 1 
ATOM 3367 C CB    . LEU B 2 24  ? -14.634 -24.822 0.802   1.00 96.93 24  B 1 
ATOM 3368 C CG    . LEU B 2 24  ? -13.509 -24.115 1.572   1.00 96.50 24  B 1 
ATOM 3369 C CD1   . LEU B 2 24  ? -14.120 -23.317 2.734   1.00 93.57 24  B 1 
ATOM 3370 C CD2   . LEU B 2 24  ? -12.487 -25.094 2.152   1.00 92.90 24  B 1 
ATOM 3371 N N     . PRO B 2 25  ? -15.372 -27.734 -0.605  1.00 97.45 25  B 1 
ATOM 3372 C CA    . PRO B 2 25  ? -16.527 -28.588 -0.892  1.00 96.73 25  B 1 
ATOM 3373 C C     . PRO B 2 25  ? -17.837 -27.992 -0.361  1.00 96.81 25  B 1 
ATOM 3374 O O     . PRO B 2 25  ? -17.875 -27.293 0.653   1.00 95.50 25  B 1 
ATOM 3375 C CB    . PRO B 2 25  ? -16.212 -29.939 -0.241  1.00 95.37 25  B 1 
ATOM 3376 C CG    . PRO B 2 25  ? -14.689 -29.945 -0.137  1.00 93.18 25  B 1 
ATOM 3377 C CD    . PRO B 2 25  ? -14.339 -28.484 0.076   1.00 96.05 25  B 1 
ATOM 3378 N N     . SER B 2 26  ? -18.965 -28.294 -1.025  1.00 95.94 26  B 1 
ATOM 3379 C CA    . SER B 2 26  ? -20.267 -27.684 -0.719  1.00 95.27 26  B 1 
ATOM 3380 C C     . SER B 2 26  ? -20.798 -27.979 0.697   1.00 95.25 26  B 1 
ATOM 3381 O O     . SER B 2 26  ? -21.578 -27.205 1.241   1.00 88.46 26  B 1 
ATOM 3382 C CB    . SER B 2 26  ? -21.296 -28.165 -1.750  1.00 92.55 26  B 1 
ATOM 3383 O OG    . SER B 2 26  ? -21.378 -29.579 -1.736  1.00 80.68 26  B 1 
ATOM 3384 N N     . ASN B 2 27  ? -20.358 -29.076 1.298   1.00 94.26 27  B 1 
ATOM 3385 C CA    . ASN B 2 27  ? -20.780 -29.524 2.627   1.00 93.86 27  B 1 
ATOM 3386 C C     . ASN B 2 27  ? -19.924 -28.953 3.780   1.00 94.78 27  B 1 
ATOM 3387 O O     . ASN B 2 27  ? -20.165 -29.302 4.941   1.00 90.32 27  B 1 
ATOM 3388 C CB    . ASN B 2 27  ? -20.807 -31.063 2.642   1.00 90.46 27  B 1 
ATOM 3389 C CG    . ASN B 2 27  ? -19.427 -31.682 2.459   1.00 83.26 27  B 1 
ATOM 3390 O OD1   . ASN B 2 27  ? -18.500 -31.097 1.946   1.00 67.56 27  B 1 
ATOM 3391 N ND2   . ASN B 2 27  ? -19.238 -32.911 2.875   1.00 73.74 27  B 1 
ATOM 3392 N N     . VAL B 2 28  ? -18.940 -28.109 3.483   1.00 96.38 28  B 1 
ATOM 3393 C CA    . VAL B 2 28  ? -18.009 -27.556 4.472   1.00 96.54 28  B 1 
ATOM 3394 C C     . VAL B 2 28  ? -18.583 -26.307 5.123   1.00 97.04 28  B 1 
ATOM 3395 O O     . VAL B 2 28  ? -19.132 -25.417 4.477   1.00 95.10 28  B 1 
ATOM 3396 C CB    . VAL B 2 28  ? -16.626 -27.303 3.849   1.00 94.79 28  B 1 
ATOM 3397 C CG1   . VAL B 2 28  ? -15.645 -26.678 4.839   1.00 88.36 28  B 1 
ATOM 3398 C CG2   . VAL B 2 28  ? -16.039 -28.636 3.384   1.00 88.40 28  B 1 
ATOM 3399 N N     . LYS B 2 29  ? -18.426 -26.228 6.452   1.00 97.17 29  B 1 
ATOM 3400 C CA    . LYS B 2 29  ? -18.741 -25.035 7.235   1.00 96.70 29  B 1 
ATOM 3401 C C     . LYS B 2 29  ? -17.473 -24.224 7.486   1.00 97.20 29  B 1 
ATOM 3402 O O     . LYS B 2 29  ? -16.376 -24.770 7.575   1.00 95.62 29  B 1 
ATOM 3403 C CB    . LYS B 2 29  ? -19.439 -25.429 8.543   1.00 95.04 29  B 1 
ATOM 3404 C CG    . LYS B 2 29  ? -20.799 -26.102 8.290   1.00 88.14 29  B 1 
ATOM 3405 C CD    . LYS B 2 29  ? -21.496 -26.438 9.616   1.00 80.95 29  B 1 
ATOM 3406 C CE    . LYS B 2 29  ? -22.833 -27.129 9.361   1.00 72.08 29  B 1 
ATOM 3407 N NZ    . LYS B 2 29  ? -23.526 -27.469 10.628  1.00 61.11 29  B 1 
ATOM 3408 N N     . ILE B 2 30  ? -17.632 -22.917 7.618   1.00 96.27 30  B 1 
ATOM 3409 C CA    . ILE B 2 30  ? -16.538 -21.997 7.934   1.00 96.58 30  B 1 
ATOM 3410 C C     . ILE B 2 30  ? -16.877 -21.291 9.243   1.00 96.65 30  B 1 
ATOM 3411 O O     . ILE B 2 30  ? -17.914 -20.621 9.320   1.00 95.17 30  B 1 
ATOM 3412 C CB    . ILE B 2 30  ? -16.287 -20.984 6.793   1.00 96.09 30  B 1 
ATOM 3413 C CG1   . ILE B 2 30  ? -16.168 -21.663 5.406   1.00 93.74 30  B 1 
ATOM 3414 C CG2   . ILE B 2 30  ? -15.020 -20.176 7.109   1.00 93.65 30  B 1 
ATOM 3415 C CD1   . ILE B 2 30  ? -16.103 -20.666 4.231   1.00 91.89 30  B 1 
ATOM 3416 N N     . ALA B 2 31  ? -16.027 -21.444 10.254  1.00 97.73 31  B 1 
ATOM 3417 C CA    . ALA B 2 31  ? -16.168 -20.746 11.521  1.00 97.49 31  B 1 
ATOM 3418 C C     . ALA B 2 31  ? -16.074 -19.228 11.329  1.00 97.46 31  B 1 
ATOM 3419 O O     . ALA B 2 31  ? -15.366 -18.748 10.440  1.00 96.28 31  B 1 
ATOM 3420 C CB    . ALA B 2 31  ? -15.106 -21.250 12.500  1.00 96.46 31  B 1 
ATOM 3421 N N     . GLU B 2 32  ? -16.779 -18.457 12.152  1.00 95.98 32  B 1 
ATOM 3422 C CA    . GLU B 2 32  ? -16.780 -16.995 12.012  1.00 95.30 32  B 1 
ATOM 3423 C C     . GLU B 2 32  ? -15.387 -16.396 12.259  1.00 95.69 32  B 1 
ATOM 3424 O O     . GLU B 2 32  ? -14.935 -15.528 11.512  1.00 95.12 32  B 1 
ATOM 3425 C CB    . GLU B 2 32  ? -17.828 -16.393 12.960  1.00 94.01 32  B 1 
ATOM 3426 C CG    . GLU B 2 32  ? -18.223 -14.961 12.564  1.00 86.85 32  B 1 
ATOM 3427 C CD    . GLU B 2 32  ? -18.820 -14.888 11.141  1.00 82.52 32  B 1 
ATOM 3428 O OE1   . GLU B 2 32  ? -18.685 -13.848 10.487  1.00 74.09 32  B 1 
ATOM 3429 O OE2   . GLU B 2 32  ? -19.385 -15.910 10.646  1.00 73.46 32  B 1 
ATOM 3430 N N     . SER B 2 33  ? -14.643 -16.942 13.232  1.00 96.89 33  B 1 
ATOM 3431 C CA    . SER B 2 33  ? -13.256 -16.560 13.495  1.00 96.58 33  B 1 
ATOM 3432 C C     . SER B 2 33  ? -12.323 -16.852 12.313  1.00 96.89 33  B 1 
ATOM 3433 O O     . SER B 2 33  ? -11.414 -16.071 12.039  1.00 95.65 33  B 1 
ATOM 3434 C CB    . SER B 2 33  ? -12.757 -17.292 14.747  1.00 95.11 33  B 1 
ATOM 3435 O OG    . SER B 2 33  ? -12.956 -18.688 14.622  1.00 88.06 33  B 1 
ATOM 3436 N N     . ALA B 2 34  ? -12.576 -17.927 11.552  1.00 97.41 34  B 1 
ATOM 3437 C CA    . ALA B 2 34  ? -11.807 -18.245 10.356  1.00 97.46 34  B 1 
ATOM 3438 C C     . ALA B 2 34  ? -12.083 -17.256 9.215   1.00 97.59 34  B 1 
ATOM 3439 O O     . ALA B 2 34  ? -11.165 -16.870 8.494   1.00 96.87 34  B 1 
ATOM 3440 C CB    . ALA B 2 34  ? -12.113 -19.682 9.931   1.00 97.06 34  B 1 
ATOM 3441 N N     . LYS B 2 35  ? -13.325 -16.783 9.061   1.00 97.33 35  B 1 
ATOM 3442 C CA    . LYS B 2 35  ? -13.657 -15.730 8.087   1.00 97.20 35  B 1 
ATOM 3443 C C     . LYS B 2 35  ? -12.942 -14.429 8.425   1.00 97.37 35  B 1 
ATOM 3444 O O     . LYS B 2 35  ? -12.373 -13.813 7.531   1.00 96.88 35  B 1 
ATOM 3445 C CB    . LYS B 2 35  ? -15.167 -15.479 8.043   1.00 96.27 35  B 1 
ATOM 3446 C CG    . LYS B 2 35  ? -15.999 -16.686 7.608   1.00 94.33 35  B 1 
ATOM 3447 C CD    . LYS B 2 35  ? -17.476 -16.316 7.730   1.00 92.42 35  B 1 
ATOM 3448 C CE    . LYS B 2 35  ? -18.376 -17.541 7.671   1.00 88.52 35  B 1 
ATOM 3449 N NZ    . LYS B 2 35  ? -19.655 -17.244 8.350   1.00 82.62 35  B 1 
ATOM 3450 N N     . GLN B 2 36  ? -12.959 -14.051 9.702   1.00 96.95 36  B 1 
ATOM 3451 C CA    . GLN B 2 36  ? -12.297 -12.841 10.165  1.00 96.66 36  B 1 
ATOM 3452 C C     . GLN B 2 36  ? -10.778 -12.925 9.969   1.00 96.99 36  B 1 
ATOM 3453 O O     . GLN B 2 36  ? -10.204 -12.039 9.349   1.00 96.60 36  B 1 
ATOM 3454 C CB    . GLN B 2 36  ? -12.671 -12.562 11.627  1.00 95.56 36  B 1 
ATOM 3455 C CG    . GLN B 2 36  ? -12.169 -11.187 12.102  1.00 90.59 36  B 1 
ATOM 3456 C CD    . GLN B 2 36  ? -12.752 -10.039 11.277  1.00 88.31 36  B 1 
ATOM 3457 O OE1   . GLN B 2 36  ? -13.941 -9.997  10.996  1.00 80.22 36  B 1 
ATOM 3458 N NE2   . GLN B 2 36  ? -11.944 -9.106  10.849  1.00 76.25 36  B 1 
ATOM 3459 N N     . LEU B 2 37  ? -10.138 -14.026 10.379  1.00 97.17 37  B 1 
ATOM 3460 C CA    . LEU B 2 37  ? -8.697  -14.198 10.199  1.00 97.31 37  B 1 
ATOM 3461 C C     . LEU B 2 37  ? -8.300  -14.180 8.709   1.00 97.69 37  B 1 
ATOM 3462 O O     . LEU B 2 37  ? -7.314  -13.542 8.348   1.00 97.14 37  B 1 
ATOM 3463 C CB    . LEU B 2 37  ? -8.245  -15.482 10.915  1.00 97.05 37  B 1 
ATOM 3464 C CG    . LEU B 2 37  ? -6.725  -15.731 10.854  1.00 96.32 37  B 1 
ATOM 3465 C CD1   . LEU B 2 37  ? -5.910  -14.584 11.448  1.00 93.86 37  B 1 
ATOM 3466 C CD2   . LEU B 2 37  ? -6.380  -16.998 11.635  1.00 93.59 37  B 1 
ATOM 3467 N N     . THR B 2 38  ? -9.082  -14.805 7.827   1.00 97.71 38  B 1 
ATOM 3468 C CA    . THR B 2 38  ? -8.830  -14.758 6.374   1.00 97.90 38  B 1 
ATOM 3469 C C     . THR B 2 38  ? -8.937  -13.335 5.828   1.00 98.00 38  B 1 
ATOM 3470 O O     . THR B 2 38  ? -8.125  -12.931 4.992   1.00 97.58 38  B 1 
ATOM 3471 C CB    . THR B 2 38  ? -9.799  -15.663 5.606   1.00 97.66 38  B 1 
ATOM 3472 O OG1   . THR B 2 38  ? -9.742  -16.985 6.085   1.00 92.55 38  B 1 
ATOM 3473 C CG2   . THR B 2 38  ? -9.491  -15.737 4.109   1.00 92.33 38  B 1 
ATOM 3474 N N     . HIS B 2 39  ? -9.926  -12.566 6.284   1.00 97.42 39  B 1 
ATOM 3475 C CA    . HIS B 2 39  ? -10.053 -11.153 5.930   1.00 97.42 39  B 1 
ATOM 3476 C C     . HIS B 2 39  ? -8.815  -10.363 6.348   1.00 97.31 39  B 1 
ATOM 3477 O O     . HIS B 2 39  ? -8.252  -9.642  5.526   1.00 96.83 39  B 1 
ATOM 3478 C CB    . HIS B 2 39  ? -11.334 -10.592 6.556   1.00 97.17 39  B 1 
ATOM 3479 C CG    . HIS B 2 39  ? -11.379 -9.094  6.575   1.00 96.82 39  B 1 
ATOM 3480 N ND1   . HIS B 2 39  ? -10.734 -8.295  7.506   1.00 91.90 39  B 1 
ATOM 3481 C CD2   . HIS B 2 39  ? -11.987 -8.260  5.675   1.00 91.61 39  B 1 
ATOM 3482 C CE1   . HIS B 2 39  ? -10.950 -7.021  7.157   1.00 92.27 39  B 1 
ATOM 3483 N NE2   . HIS B 2 39  ? -11.713 -6.967  6.057   1.00 92.85 39  B 1 
ATOM 3484 N N     . ASP B 2 40  ? -8.358  -10.542 7.584   1.00 97.11 40  B 1 
ATOM 3485 C CA    . ASP B 2 40  ? -7.208  -9.814  8.119   1.00 96.79 40  B 1 
ATOM 3486 C C     . ASP B 2 40  ? -5.933  -10.182 7.364   1.00 97.17 40  B 1 
ATOM 3487 O O     . ASP B 2 40  ? -5.194  -9.293  6.936   1.00 96.54 40  B 1 
ATOM 3488 C CB    . ASP B 2 40  ? -7.105  -10.065 9.634   1.00 95.88 40  B 1 
ATOM 3489 C CG    . ASP B 2 40  ? -8.356  -9.608  10.410  1.00 94.38 40  B 1 
ATOM 3490 O OD1   . ASP B 2 40  ? -9.106  -8.755  9.889   1.00 90.86 40  B 1 
ATOM 3491 O OD2   . ASP B 2 40  ? -8.579  -10.136 11.516  1.00 90.25 40  B 1 
ATOM 3492 N N     . CYS B 2 41  ? -5.724  -11.463 7.053   1.00 96.76 41  B 1 
ATOM 3493 C CA    . CYS B 2 41  ? -4.631  -11.934 6.199   1.00 97.03 41  B 1 
ATOM 3494 C C     . CYS B 2 41  ? -4.656  -11.278 4.805   1.00 97.33 41  B 1 
ATOM 3495 O O     . CYS B 2 41  ? -3.622  -10.857 4.301   1.00 96.99 41  B 1 
ATOM 3496 C CB    . CYS B 2 41  ? -4.708  -13.457 6.047   1.00 96.98 41  B 1 
ATOM 3497 S SG    . CYS B 2 41  ? -4.365  -14.317 7.613   1.00 96.06 41  B 1 
ATOM 3498 N N     . ALA B 2 42  ? -5.830  -11.151 4.187   1.00 97.40 42  B 1 
ATOM 3499 C CA    . ALA B 2 42  ? -5.955  -10.524 2.872   1.00 97.62 42  B 1 
ATOM 3500 C C     . ALA B 2 42  ? -5.632  -9.024  2.894   1.00 97.75 42  B 1 
ATOM 3501 O O     . ALA B 2 42  ? -4.983  -8.504  1.985   1.00 97.17 42  B 1 
ATOM 3502 C CB    . ALA B 2 42  ? -7.379  -10.783 2.355   1.00 97.42 42  B 1 
ATOM 3503 N N     . VAL B 2 43  ? -6.043  -8.309  3.951   1.00 97.35 43  B 1 
ATOM 3504 C CA    . VAL B 2 43  ? -5.698  -6.897  4.150   1.00 97.19 43  B 1 
ATOM 3505 C C     . VAL B 2 43  ? -4.190  -6.730  4.330   1.00 97.28 43  B 1 
ATOM 3506 O O     . VAL B 2 43  ? -3.599  -5.824  3.727   1.00 96.55 43  B 1 
ATOM 3507 C CB    . VAL B 2 43  ? -6.473  -6.311  5.345   1.00 96.54 43  B 1 
ATOM 3508 C CG1   . VAL B 2 43  ? -6.051  -4.873  5.669   1.00 95.08 43  B 1 
ATOM 3509 C CG2   . VAL B 2 43  ? -7.975  -6.283  5.047   1.00 94.69 43  B 1 
ATOM 3510 N N     . GLU B 2 44  ? -3.568  -7.609  5.103   1.00 96.99 44  B 1 
ATOM 3511 C CA    . GLU B 2 44  ? -2.125  -7.589  5.323   1.00 96.79 44  B 1 
ATOM 3512 C C     . GLU B 2 44  ? -1.336  -7.944  4.068   1.00 97.12 44  B 1 
ATOM 3513 O O     . GLU B 2 44  ? -0.354  -7.273  3.780   1.00 96.32 44  B 1 
ATOM 3514 C CB    . GLU B 2 44  ? -1.741  -8.501  6.501   1.00 95.88 44  B 1 
ATOM 3515 C CG    . GLU B 2 44  ? -2.208  -7.979  7.872   1.00 91.03 44  B 1 
ATOM 3516 C CD    . GLU B 2 44  ? -1.817  -6.522  8.144   1.00 91.03 44  B 1 
ATOM 3517 O OE1   . GLU B 2 44  ? -2.559  -5.806  8.849   1.00 86.60 44  B 1 
ATOM 3518 O OE2   . GLU B 2 44  ? -0.786  -6.035  7.630   1.00 86.89 44  B 1 
ATOM 3519 N N     . PHE B 2 45  ? -1.795  -8.897  3.253   1.00 97.48 45  B 1 
ATOM 3520 C CA    . PHE B 2 45  ? -1.180  -9.203  1.963   1.00 97.61 45  B 1 
ATOM 3521 C C     . PHE B 2 45  ? -1.145  -7.979  1.040   1.00 97.69 45  B 1 
ATOM 3522 O O     . PHE B 2 45  ? -0.089  -7.611  0.529   1.00 97.15 45  B 1 
ATOM 3523 C CB    . PHE B 2 45  ? -1.938  -10.361 1.298   1.00 97.67 45  B 1 
ATOM 3524 C CG    . PHE B 2 45  ? -1.467  -10.644 -0.111  1.00 97.63 45  B 1 
ATOM 3525 C CD1   . PHE B 2 45  ? -2.215  -10.179 -1.216  1.00 96.65 45  B 1 
ATOM 3526 C CD2   . PHE B 2 45  ? -0.274  -11.339 -0.337  1.00 96.73 45  B 1 
ATOM 3527 C CE1   . PHE B 2 45  ? -1.769  -10.430 -2.522  1.00 96.24 45  B 1 
ATOM 3528 C CE2   . PHE B 2 45  ? 0.171   -11.587 -1.636  1.00 96.10 45  B 1 
ATOM 3529 C CZ    . PHE B 2 45  ? -0.573  -11.136 -2.741  1.00 96.32 45  B 1 
ATOM 3530 N N     . VAL B 2 46  ? -2.268  -7.279  0.885   1.00 97.57 46  B 1 
ATOM 3531 C CA    . VAL B 2 46  ? -2.308  -6.042  0.090   1.00 97.41 46  B 1 
ATOM 3532 C C     . VAL B 2 46  ? -1.389  -4.975  0.683   1.00 97.42 46  B 1 
ATOM 3533 O O     . VAL B 2 46  ? -0.706  -4.271  -0.066  1.00 96.66 46  B 1 
ATOM 3534 C CB    . VAL B 2 46  ? -3.748  -5.512  -0.039  1.00 97.10 46  B 1 
ATOM 3535 C CG1   . VAL B 2 46  ? -3.813  -4.155  -0.758  1.00 95.31 46  B 1 
ATOM 3536 C CG2   . VAL B 2 46  ? -4.619  -6.475  -0.844  1.00 95.11 46  B 1 
ATOM 3537 N N     . GLY B 2 47  ? -1.339  -4.842  2.007   1.00 96.81 47  B 1 
ATOM 3538 C CA    . GLY B 2 47  ? -0.457  -3.909  2.695   1.00 96.52 47  B 1 
ATOM 3539 C C     . GLY B 2 47  ? 1.026   -4.217  2.513   1.00 96.66 47  B 1 
ATOM 3540 O O     . GLY B 2 47  ? 1.809   -3.295  2.286   1.00 95.55 47  B 1 
ATOM 3541 N N     . PHE B 2 48  ? 1.402   -5.498  2.565   1.00 96.90 48  B 1 
ATOM 3542 C CA    . PHE B 2 48  ? 2.761   -5.987  2.403   1.00 96.83 48  B 1 
ATOM 3543 C C     . PHE B 2 48  ? 3.296   -5.725  0.999   1.00 96.95 48  B 1 
ATOM 3544 O O     . PHE B 2 48  ? 4.274   -4.988  0.839   1.00 95.83 48  B 1 
ATOM 3545 C CB    . PHE B 2 48  ? 2.791   -7.479  2.763   1.00 96.56 48  B 1 
ATOM 3546 C CG    . PHE B 2 48  ? 4.157   -8.131  2.691   1.00 96.50 48  B 1 
ATOM 3547 C CD1   . PHE B 2 48  ? 4.297   -9.412  2.122   1.00 94.67 48  B 1 
ATOM 3548 C CD2   . PHE B 2 48  ? 5.280   -7.498  3.239   1.00 94.67 48  B 1 
ATOM 3549 C CE1   . PHE B 2 48  ? 5.544   -10.058 2.118   1.00 93.88 48  B 1 
ATOM 3550 C CE2   . PHE B 2 48  ? 6.531   -8.132  3.231   1.00 93.73 48  B 1 
ATOM 3551 C CZ    . PHE B 2 48  ? 6.655   -9.415  2.678   1.00 94.26 48  B 1 
ATOM 3552 N N     . VAL B 2 49  ? 2.590   -6.203  -0.033  1.00 97.43 49  B 1 
ATOM 3553 C CA    . VAL B 2 49  ? 3.017   -6.021  -1.423  1.00 97.49 49  B 1 
ATOM 3554 C C     . VAL B 2 49  ? 2.973   -4.546  -1.835  1.00 97.33 49  B 1 
ATOM 3555 O O     . VAL B 2 49  ? 3.857   -4.072  -2.551  1.00 96.57 49  B 1 
ATOM 3556 C CB    . VAL B 2 49  ? 2.184   -6.890  -2.380  1.00 96.95 49  B 1 
ATOM 3557 C CG1   . VAL B 2 49  ? 2.739   -6.799  -3.802  1.00 94.85 49  B 1 
ATOM 3558 C CG2   . VAL B 2 49  ? 2.219   -8.368  -1.991  1.00 94.48 49  B 1 
ATOM 3559 N N     . ARG B 2 50  ? 1.997   -3.783  -1.347  1.00 97.35 50  B 1 
ATOM 3560 C CA    . ARG B 2 50  ? 1.953   -2.331  -1.588  1.00 97.11 50  B 1 
ATOM 3561 C C     . ARG B 2 50  ? 3.178   -1.612  -1.033  1.00 97.18 50  B 1 
ATOM 3562 O O     . ARG B 2 50  ? 3.631   -0.661  -1.660  1.00 96.06 50  B 1 
ATOM 3563 C CB    . ARG B 2 50  ? 0.679   -1.737  -0.970  1.00 95.73 50  B 1 
ATOM 3564 C CG    . ARG B 2 50  ? 0.596   -0.199  -1.063  1.00 90.26 50  B 1 
ATOM 3565 C CD    . ARG B 2 50  ? 0.032   0.430   0.215   1.00 89.51 50  B 1 
ATOM 3566 N NE    . ARG B 2 50  ? 0.871   0.177   1.382   1.00 84.40 50  B 1 
ATOM 3567 C CZ    . ARG B 2 50  ? 0.491   0.225   2.648   1.00 83.99 50  B 1 
ATOM 3568 N NH1   . ARG B 2 50  ? -0.731  0.520   2.975   1.00 68.91 50  B 1 
ATOM 3569 N NH2   . ARG B 2 50  ? 1.333   -0.016  3.607   1.00 73.48 50  B 1 
ATOM 3570 N N     . GLY B 2 51  ? 3.662   -2.000  0.136   1.00 96.69 51  B 1 
ATOM 3571 C CA    . GLY B 2 51  ? 4.849   -1.394  0.745   1.00 96.19 51  B 1 
ATOM 3572 C C     . GLY B 2 51  ? 6.064   -1.508  -0.166  1.00 96.30 51  B 1 
ATOM 3573 O O     . GLY B 2 51  ? 6.706   -0.503  -0.466  1.00 95.24 51  B 1 
ATOM 3574 N N     . GLU B 2 52  ? 6.304   -2.699  -0.705  1.00 96.45 52  B 1 
ATOM 3575 C CA    . GLU B 2 52  ? 7.382   -2.936  -1.665  1.00 96.03 52  B 1 
ATOM 3576 C C     . GLU B 2 52  ? 7.174   -2.191  -2.993  1.00 96.32 52  B 1 
ATOM 3577 O O     . GLU B 2 52  ? 8.104   -1.572  -3.509  1.00 95.29 52  B 1 
ATOM 3578 C CB    . GLU B 2 52  ? 7.518   -4.439  -1.930  1.00 94.88 52  B 1 
ATOM 3579 C CG    . GLU B 2 52  ? 8.008   -5.233  -0.712  1.00 87.73 52  B 1 
ATOM 3580 C CD    . GLU B 2 52  ? 9.319   -4.667  -0.163  1.00 89.30 52  B 1 
ATOM 3581 O OE1   . GLU B 2 52  ? 9.396   -4.386  1.049   1.00 83.87 52  B 1 
ATOM 3582 O OE2   . GLU B 2 52  ? 10.256  -4.423  -0.947  1.00 84.15 52  B 1 
ATOM 3583 N N     . ALA B 2 53  ? 5.948   -2.181  -3.522  1.00 96.81 53  B 1 
ATOM 3584 C CA    . ALA B 2 53  ? 5.639   -1.466  -4.760  1.00 96.96 53  B 1 
ATOM 3585 C C     . ALA B 2 53  ? 5.848   0.055   -4.628  1.00 96.97 53  B 1 
ATOM 3586 O O     . ALA B 2 53  ? 6.338   0.704   -5.551  1.00 95.85 53  B 1 
ATOM 3587 C CB    . ALA B 2 53  ? 4.200   -1.799  -5.161  1.00 96.62 53  B 1 
ATOM 3588 N N     . SER B 2 54  ? 5.482   0.626   -3.480  1.00 97.04 54  B 1 
ATOM 3589 C CA    . SER B 2 54  ? 5.714   2.039   -3.174  1.00 96.67 54  B 1 
ATOM 3590 C C     . SER B 2 54  ? 7.207   2.356   -3.064  1.00 96.41 54  B 1 
ATOM 3591 O O     . SER B 2 54  ? 7.654   3.367   -3.592  1.00 95.13 54  B 1 
ATOM 3592 C CB    . SER B 2 54  ? 5.015   2.412   -1.865  1.00 95.58 54  B 1 
ATOM 3593 O OG    . SER B 2 54  ? 5.097   3.813   -1.626  1.00 85.68 54  B 1 
ATOM 3594 N N     . GLU B 2 55  ? 7.960   1.473   -2.432  1.00 95.95 55  B 1 
ATOM 3595 C CA    . GLU B 2 55  ? 9.401   1.646   -2.286  1.00 95.48 55  B 1 
ATOM 3596 C C     . GLU B 2 55  ? 10.118  1.578   -3.631  1.00 95.69 55  B 1 
ATOM 3597 O O     . GLU B 2 55  ? 10.954  2.429   -3.925  1.00 94.36 55  B 1 
ATOM 3598 C CB    . GLU B 2 55  ? 9.945   0.585   -1.324  1.00 94.27 55  B 1 
ATOM 3599 C CG    . GLU B 2 55  ? 11.376  0.913   -0.865  1.00 87.13 55  B 1 
ATOM 3600 C CD    . GLU B 2 55  ? 11.464  2.203   -0.028  1.00 83.65 55  B 1 
ATOM 3601 O OE1   . GLU B 2 55  ? 12.564  2.760   0.059   1.00 75.86 55  B 1 
ATOM 3602 O OE2   . GLU B 2 55  ? 10.429  2.611   0.550   1.00 75.44 55  B 1 
ATOM 3603 N N     . ARG B 2 56  ? 9.745   0.642   -4.499  1.00 95.46 56  B 1 
ATOM 3604 C CA    . ARG B 2 56  ? 10.289  0.564   -5.856  1.00 95.11 56  B 1 
ATOM 3605 C C     . ARG B 2 56  ? 9.979   1.817   -6.666  1.00 95.46 56  B 1 
ATOM 3606 O O     . ARG B 2 56  ? 10.872  2.383   -7.286  1.00 94.11 56  B 1 
ATOM 3607 C CB    . ARG B 2 56  ? 9.751   -0.682  -6.565  1.00 94.05 56  B 1 
ATOM 3608 C CG    . ARG B 2 56  ? 10.431  -0.805  -7.939  1.00 88.13 56  B 1 
ATOM 3609 C CD    . ARG B 2 56  ? 9.858   -1.962  -8.735  1.00 81.93 56  B 1 
ATOM 3610 N NE    . ARG B 2 56  ? 10.539  -2.073  -10.040 1.00 74.95 56  B 1 
ATOM 3611 C CZ    . ARG B 2 56  ? 10.033  -2.561  -11.158 1.00 68.80 56  B 1 
ATOM 3612 N NH1   . ARG B 2 56  ? 8.820   -3.023  -11.219 1.00 61.35 56  B 1 
ATOM 3613 N NH2   . ARG B 2 56  ? 10.750  -2.589  -12.236 1.00 61.41 56  B 1 
ATOM 3614 N N     . ALA B 2 57  ? 8.732   2.281   -6.646  1.00 96.25 57  B 1 
ATOM 3615 C CA    . ALA B 2 57  ? 8.381   3.516   -7.344  1.00 96.03 57  B 1 
ATOM 3616 C C     . ALA B 2 57  ? 9.218   4.700   -6.838  1.00 95.94 57  B 1 
ATOM 3617 O O     . ALA B 2 57  ? 9.679   5.519   -7.640  1.00 94.52 57  B 1 
ATOM 3618 C CB    . ALA B 2 57  ? 6.879   3.767   -7.181  1.00 95.63 57  B 1 
ATOM 3619 N N     . ARG B 2 58  ? 9.457   4.772   -5.544  1.00 95.60 58  B 1 
ATOM 3620 C CA    . ARG B 2 58  ? 10.287  5.804   -4.921  1.00 95.29 58  B 1 
ATOM 3621 C C     . ARG B 2 58  ? 11.762  5.681   -5.315  1.00 95.44 58  B 1 
ATOM 3622 O O     . ARG B 2 58  ? 12.366  6.704   -5.633  1.00 93.95 58  B 1 
ATOM 3623 C CB    . ARG B 2 58  ? 10.096  5.737   -3.395  1.00 93.81 58  B 1 
ATOM 3624 C CG    . ARG B 2 58  ? 10.829  6.871   -2.677  1.00 88.23 58  B 1 
ATOM 3625 C CD    . ARG B 2 58  ? 10.612  6.765   -1.163  1.00 83.28 58  B 1 
ATOM 3626 N NE    . ARG B 2 58  ? 11.337  7.817   -0.449  1.00 74.64 58  B 1 
ATOM 3627 C CZ    . ARG B 2 58  ? 11.400  7.959   0.868   1.00 67.66 58  B 1 
ATOM 3628 N NH1   . ARG B 2 58  ? 10.778  7.147   1.667   1.00 60.49 58  B 1 
ATOM 3629 N NH2   . ARG B 2 58  ? 12.088  8.928   1.393   1.00 60.58 58  B 1 
ATOM 3630 N N     . SER B 2 59  ? 12.320  4.480   -5.339  1.00 95.51 59  B 1 
ATOM 3631 C CA    . SER B 2 59  ? 13.722  4.261   -5.728  1.00 95.35 59  B 1 
ATOM 3632 C C     . SER B 2 59  ? 13.998  4.647   -7.187  1.00 95.76 59  B 1 
ATOM 3633 O O     . SER B 2 59  ? 15.091  5.092   -7.513  1.00 93.86 59  B 1 
ATOM 3634 C CB    . SER B 2 59  ? 14.148  2.809   -5.473  1.00 94.02 59  B 1 
ATOM 3635 O OG    . SER B 2 59  ? 13.530  1.903   -6.357  1.00 84.28 59  B 1 
ATOM 3636 N N     . GLU B 2 60  ? 12.967  4.571   -8.038  1.00 95.53 60  B 1 
ATOM 3637 C CA    . GLU B 2 60  ? 13.020  5.015   -9.437  1.00 95.24 60  B 1 
ATOM 3638 C C     . GLU B 2 60  ? 12.547  6.472   -9.631  1.00 95.28 60  B 1 
ATOM 3639 O O     . GLU B 2 60  ? 12.194  6.880   -10.740 1.00 92.64 60  B 1 
ATOM 3640 C CB    . GLU B 2 60  ? 12.206  4.042   -10.302 1.00 94.49 60  B 1 
ATOM 3641 C CG    . GLU B 2 60  ? 12.806  2.630   -10.371 1.00 90.97 60  B 1 
ATOM 3642 C CD    . GLU B 2 60  ? 11.936  1.668   -11.193 1.00 89.09 60  B 1 
ATOM 3643 O OE1   . GLU B 2 60  ? 12.211  0.455   -11.191 1.00 82.58 60  B 1 
ATOM 3644 O OE2   . GLU B 2 60  ? 10.948  2.120   -11.815 1.00 82.44 60  B 1 
ATOM 3645 N N     . TYR B 2 61  ? 12.478  7.261   -8.554  1.00 94.79 61  B 1 
ATOM 3646 C CA    . TYR B 2 61  ? 12.016  8.655   -8.556  1.00 94.32 61  B 1 
ATOM 3647 C C     . TYR B 2 61  ? 10.607  8.864   -9.135  1.00 94.88 61  B 1 
ATOM 3648 O O     . TYR B 2 61  ? 10.225  9.975   -9.523  1.00 92.43 61  B 1 
ATOM 3649 C CB    . TYR B 2 61  ? 13.057  9.562   -9.221  1.00 92.69 61  B 1 
ATOM 3650 C CG    . TYR B 2 61  ? 14.393  9.516   -8.523  1.00 89.62 61  B 1 
ATOM 3651 C CD1   . TYR B 2 61  ? 14.621  10.321  -7.394  1.00 82.24 61  B 1 
ATOM 3652 C CD2   . TYR B 2 61  ? 15.392  8.639   -8.963  1.00 80.45 61  B 1 
ATOM 3653 C CE1   . TYR B 2 61  ? 15.833  10.253  -6.707  1.00 78.27 61  B 1 
ATOM 3654 C CE2   . TYR B 2 61  ? 16.608  8.551   -8.278  1.00 76.51 61  B 1 
ATOM 3655 C CZ    . TYR B 2 61  ? 16.818  9.363   -7.145  1.00 78.84 61  B 1 
ATOM 3656 O OH    . TYR B 2 61  ? 17.989  9.282   -6.459  1.00 76.56 61  B 1 
ATOM 3657 N N     . ARG B 2 62  ? 9.776   7.812   -9.162  1.00 93.92 62  B 1 
ATOM 3658 C CA    . ARG B 2 62  ? 8.402   7.882   -9.626  1.00 94.55 62  B 1 
ATOM 3659 C C     . ARG B 2 62  ? 7.456   8.174   -8.469  1.00 95.15 62  B 1 
ATOM 3660 O O     . ARG B 2 62  ? 7.546   7.585   -7.392  1.00 93.40 62  B 1 
ATOM 3661 C CB    . ARG B 2 62  ? 8.018   6.598   -10.370 1.00 94.03 62  B 1 
ATOM 3662 C CG    . ARG B 2 62  ? 8.795   6.462   -11.687 1.00 91.83 62  B 1 
ATOM 3663 C CD    . ARG B 2 62  ? 8.368   5.245   -12.520 1.00 92.17 62  B 1 
ATOM 3664 N NE    . ARG B 2 62  ? 8.751   3.989   -11.872 1.00 89.77 62  B 1 
ATOM 3665 C CZ    . ARG B 2 62  ? 7.968   3.136   -11.208 1.00 91.57 62  B 1 
ATOM 3666 N NH1   . ARG B 2 62  ? 6.690   3.310   -11.035 1.00 82.67 62  B 1 
ATOM 3667 N NH2   . ARG B 2 62  ? 8.496   2.061   -10.706 1.00 85.97 62  B 1 
ATOM 3668 N N     . ARG B 2 63  ? 6.465   9.029   -8.717  1.00 94.71 63  B 1 
ATOM 3669 C CA    . ARG B 2 63  ? 5.430   9.378   -7.727  1.00 94.64 63  B 1 
ATOM 3670 C C     . ARG B 2 63  ? 4.155   8.536   -7.854  1.00 95.43 63  B 1 
ATOM 3671 O O     . ARG B 2 63  ? 3.248   8.663   -7.042  1.00 93.03 63  B 1 
ATOM 3672 C CB    . ARG B 2 63  ? 5.103   10.869  -7.820  1.00 93.14 63  B 1 
ATOM 3673 C CG    . ARG B 2 63  ? 6.319   11.749  -7.486  1.00 87.78 63  B 1 
ATOM 3674 C CD    . ARG B 2 63  ? 5.917   13.218  -7.484  1.00 82.10 63  B 1 
ATOM 3675 N NE    . ARG B 2 63  ? 7.058   14.098  -7.188  1.00 74.96 63  B 1 
ATOM 3676 C CZ    . ARG B 2 63  ? 7.009   15.394  -6.939  1.00 66.90 63  B 1 
ATOM 3677 N NH1   . ARG B 2 63  ? 5.895   16.064  -6.959  1.00 60.66 63  B 1 
ATOM 3678 N NH2   . ARG B 2 63  ? 8.103   16.041  -6.666  1.00 60.97 63  B 1 
ATOM 3679 N N     . THR B 2 64  ? 4.078   7.723   -8.891  1.00 96.12 64  B 1 
ATOM 3680 C CA    . THR B 2 64  ? 2.896   6.915   -9.199  1.00 96.33 64  B 1 
ATOM 3681 C C     . THR B 2 64  ? 3.250   5.435   -9.089  1.00 96.51 64  B 1 
ATOM 3682 O O     . THR B 2 64  ? 4.160   4.994   -9.791  1.00 95.06 64  B 1 
ATOM 3683 C CB    . THR B 2 64  ? 2.348   7.234   -10.591 1.00 95.40 64  B 1 
ATOM 3684 O OG1   . THR B 2 64  ? 2.108   8.618   -10.707 1.00 90.25 64  B 1 
ATOM 3685 C CG2   . THR B 2 64  ? 1.020   6.526   -10.870 1.00 90.47 64  B 1 
ATOM 3686 N N     . VAL B 2 65  ? 2.510   4.701   -8.267  1.00 97.07 65  B 1 
ATOM 3687 C CA    . VAL B 2 65  ? 2.589   3.237   -8.205  1.00 97.15 65  B 1 
ATOM 3688 C C     . VAL B 2 65  ? 1.928   2.663   -9.457  1.00 97.39 65  B 1 
ATOM 3689 O O     . VAL B 2 65  ? 0.733   2.878   -9.686  1.00 96.45 65  B 1 
ATOM 3690 C CB    . VAL B 2 65  ? 1.931   2.694   -6.925  1.00 96.49 65  B 1 
ATOM 3691 C CG1   . VAL B 2 65  ? 1.993   1.172   -6.852  1.00 94.15 65  B 1 
ATOM 3692 C CG2   . VAL B 2 65  ? 2.621   3.248   -5.670  1.00 93.69 65  B 1 
ATOM 3693 N N     . ALA B 2 66  ? 2.709   1.935   -10.254 1.00 97.08 66  B 1 
ATOM 3694 C CA    . ALA B 2 66  ? 2.300   1.277   -11.477 1.00 96.99 66  B 1 
ATOM 3695 C C     . ALA B 2 66  ? 1.971   -0.212  -11.233 1.00 97.39 66  B 1 
ATOM 3696 O O     . ALA B 2 66  ? 2.372   -0.764  -10.208 1.00 96.58 66  B 1 
ATOM 3697 C CB    . ALA B 2 66  ? 3.419   1.472   -12.512 1.00 95.91 66  B 1 
ATOM 3698 N N     . PRO B 2 67  ? 1.217   -0.881  -12.136 1.00 97.57 67  B 1 
ATOM 3699 C CA    . PRO B 2 67  ? 0.976   -2.323  -12.009 1.00 97.48 67  B 1 
ATOM 3700 C C     . PRO B 2 67  ? 2.252   -3.158  -12.124 1.00 97.56 67  B 1 
ATOM 3701 O O     . PRO B 2 67  ? 2.358   -4.207  -11.487 1.00 96.42 67  B 1 
ATOM 3702 C CB    . PRO B 2 67  ? -0.030  -2.644  -13.118 1.00 96.38 67  B 1 
ATOM 3703 C CG    . PRO B 2 67  ? 0.187   -1.536  -14.136 1.00 94.32 67  B 1 
ATOM 3704 C CD    . PRO B 2 67  ? 0.534   -0.331  -13.272 1.00 96.20 67  B 1 
ATOM 3705 N N     . GLU B 2 68  ? 3.254   -2.686  -12.864 1.00 96.92 68  B 1 
ATOM 3706 C CA    . GLU B 2 68  ? 4.564   -3.337  -12.990 1.00 96.69 68  B 1 
ATOM 3707 C C     . GLU B 2 68  ? 5.359   -3.293  -11.679 1.00 96.72 68  B 1 
ATOM 3708 O O     . GLU B 2 68  ? 6.179   -4.171  -11.414 1.00 95.44 68  B 1 
ATOM 3709 C CB    . GLU B 2 68  ? 5.374   -2.696  -14.123 1.00 96.02 68  B 1 
ATOM 3710 C CG    . GLU B 2 68  ? 4.739   -2.819  -15.530 1.00 92.03 68  B 1 
ATOM 3711 C CD    . GLU B 2 68  ? 3.503   -1.933  -15.760 1.00 87.52 68  B 1 
ATOM 3712 O OE1   . GLU B 2 68  ? 2.700   -2.248  -16.659 1.00 78.19 68  B 1 
ATOM 3713 O OE2   . GLU B 2 68  ? 3.320   -0.946  -15.005 1.00 80.47 68  B 1 
ATOM 3714 N N     . ASP B 2 69  ? 5.092   -2.305  -10.807 1.00 97.34 69  B 1 
ATOM 3715 C CA    . ASP B 2 69  ? 5.680   -2.275  -9.468  1.00 97.16 69  B 1 
ATOM 3716 C C     . ASP B 2 69  ? 5.120   -3.396  -8.599  1.00 97.29 69  B 1 
ATOM 3717 O O     . ASP B 2 69  ? 5.828   -3.935  -7.756  1.00 96.08 69  B 1 
ATOM 3718 C CB    . ASP B 2 69  ? 5.421   -0.926  -8.780  1.00 96.74 69  B 1 
ATOM 3719 C CG    . ASP B 2 69  ? 6.004   0.252   -9.536  1.00 95.62 69  B 1 
ATOM 3720 O OD1   . ASP B 2 69  ? 7.110   0.120   -10.079 1.00 91.98 69  B 1 
ATOM 3721 O OD2   . ASP B 2 69  ? 5.364   1.322   -9.577  1.00 92.27 69  B 1 
ATOM 3722 N N     . PHE B 2 70  ? 3.861   -3.764  -8.820  1.00 97.10 70  B 1 
ATOM 3723 C CA    . PHE B 2 70  ? 3.235   -4.883  -8.136  1.00 97.33 70  B 1 
ATOM 3724 C C     . PHE B 2 70  ? 3.887   -6.214  -8.516  1.00 97.35 70  B 1 
ATOM 3725 O O     . PHE B 2 70  ? 4.283   -6.962  -7.629  1.00 96.54 70  B 1 
ATOM 3726 C CB    . PHE B 2 70  ? 1.728   -4.897  -8.417  1.00 97.05 70  B 1 
ATOM 3727 C CG    . PHE B 2 70  ? 1.033   -6.094  -7.821  1.00 96.76 70  B 1 
ATOM 3728 C CD1   . PHE B 2 70  ? 0.964   -7.299  -8.532  1.00 94.89 70  B 1 
ATOM 3729 C CD2   . PHE B 2 70  ? 0.544   -6.038  -6.514  1.00 94.94 70  B 1 
ATOM 3730 C CE1   . PHE B 2 70  ? 0.439   -8.447  -7.920  1.00 93.88 70  B 1 
ATOM 3731 C CE2   . PHE B 2 70  ? 0.016   -7.174  -5.897  1.00 93.41 70  B 1 
ATOM 3732 C CZ    . PHE B 2 70  ? -0.016  -8.383  -6.600  1.00 93.24 70  B 1 
ATOM 3733 N N     . THR B 2 71  ? 4.025   -6.508  -9.820  1.00 96.58 71  B 1 
ATOM 3734 C CA    . THR B 2 71  ? 4.607   -7.780  -10.277 1.00 96.25 71  B 1 
ATOM 3735 C C     . THR B 2 71  ? 6.062   -7.932  -9.856  1.00 96.20 71  B 1 
ATOM 3736 O O     . THR B 2 71  ? 6.450   -8.999  -9.388  1.00 94.81 71  B 1 
ATOM 3737 C CB    . THR B 2 71  ? 4.487   -7.943  -11.802 1.00 94.97 71  B 1 
ATOM 3738 O OG1   . THR B 2 71  ? 4.993   -6.816  -12.475 1.00 86.63 71  B 1 
ATOM 3739 C CG2   . THR B 2 71  ? 3.030   -8.106  -12.233 1.00 83.44 71  B 1 
ATOM 3740 N N     . TRP B 2 72  ? 6.841   -6.859  -9.921  1.00 96.57 72  B 1 
ATOM 3741 C CA    . TRP B 2 72  ? 8.203   -6.860  -9.391  1.00 96.23 72  B 1 
ATOM 3742 C C     . TRP B 2 72  ? 8.236   -7.098  -7.880  1.00 96.29 72  B 1 
ATOM 3743 O O     . TRP B 2 72  ? 9.083   -7.844  -7.388  1.00 95.07 72  B 1 
ATOM 3744 C CB    . TRP B 2 72  ? 8.878   -5.541  -9.736  1.00 95.16 72  B 1 
ATOM 3745 C CG    . TRP B 2 72  ? 10.286  -5.447  -9.266  1.00 92.76 72  B 1 
ATOM 3746 C CD1   . TRP B 2 72  ? 11.380  -5.793  -9.982  1.00 87.20 72  B 1 
ATOM 3747 C CD2   . TRP B 2 72  ? 10.785  -4.972  -7.975  1.00 88.93 72  B 1 
ATOM 3748 N NE1   . TRP B 2 72  ? 12.521  -5.548  -9.244  1.00 82.33 72  B 1 
ATOM 3749 C CE2   . TRP B 2 72  ? 12.193  -5.044  -8.007  1.00 85.61 72  B 1 
ATOM 3750 C CE3   . TRP B 2 72  ? 10.171  -4.485  -6.807  1.00 79.51 72  B 1 
ATOM 3751 C CZ2   . TRP B 2 72  ? 12.994  -4.627  -6.912  1.00 81.68 72  B 1 
ATOM 3752 C CZ3   . TRP B 2 72  ? 10.958  -4.080  -5.710  1.00 74.91 72  B 1 
ATOM 3753 C CH2   . TRP B 2 72  ? 12.342  -4.150  -5.773  1.00 77.10 72  B 1 
ATOM 3754 N N     . SER B 2 73  ? 7.319   -6.497  -7.140  1.00 96.39 73  B 1 
ATOM 3755 C CA    . SER B 2 73  ? 7.229   -6.705  -5.691  1.00 96.44 73  B 1 
ATOM 3756 C C     . SER B 2 73  ? 6.880   -8.149  -5.341  1.00 96.59 73  B 1 
ATOM 3757 O O     . SER B 2 73  ? 7.453   -8.687  -4.402  1.00 95.69 73  B 1 
ATOM 3758 C CB    . SER B 2 73  ? 6.209   -5.769  -5.060  1.00 95.97 73  B 1 
ATOM 3759 O OG    . SER B 2 73  ? 6.574   -4.427  -5.299  1.00 89.73 73  B 1 
ATOM 3760 N N     . CYS B 2 74  ? 6.008   -8.799  -6.104  1.00 96.04 74  B 1 
ATOM 3761 C CA    . CYS B 2 74  ? 5.718   -10.222 -5.929  1.00 96.17 74  B 1 
ATOM 3762 C C     . CYS B 2 74  ? 6.981   -11.077 -6.076  1.00 96.14 74  B 1 
ATOM 3763 O O     . CYS B 2 74  ? 7.261   -11.896 -5.210  1.00 94.73 74  B 1 
ATOM 3764 C CB    . CYS B 2 74  ? 4.646   -10.661 -6.933  1.00 95.73 74  B 1 
ATOM 3765 S SG    . CYS B 2 74  ? 3.033   -9.992  -6.436  1.00 93.68 74  B 1 
ATOM 3766 N N     . GLN B 2 75  ? 7.778   -10.833 -7.114  1.00 95.45 75  B 1 
ATOM 3767 C CA    . GLN B 2 75  ? 9.049   -11.522 -7.313  1.00 94.92 75  B 1 
ATOM 3768 C C     . GLN B 2 75  ? 10.021  -11.265 -6.144  1.00 95.04 75  B 1 
ATOM 3769 O O     . GLN B 2 75  ? 10.596  -12.194 -5.589  1.00 93.53 75  B 1 
ATOM 3770 C CB    . GLN B 2 75  ? 9.625   -11.080 -8.652  1.00 93.52 75  B 1 
ATOM 3771 C CG    . GLN B 2 75  ? 10.808  -11.967 -9.082  1.00 84.92 75  B 1 
ATOM 3772 C CD    . GLN B 2 75  ? 11.321  -11.609 -10.471 1.00 82.33 75  B 1 
ATOM 3773 O OE1   . GLN B 2 75  ? 11.061  -10.551 -11.026 1.00 73.34 75  B 1 
ATOM 3774 N NE2   . GLN B 2 75  ? 12.081  -12.480 -11.089 1.00 69.23 75  B 1 
ATOM 3775 N N     . SER B 2 76  ? 10.142  -10.017 -5.707  1.00 94.81 76  B 1 
ATOM 3776 C CA    . SER B 2 76  ? 11.028  -9.623  -4.603  1.00 94.31 76  B 1 
ATOM 3777 C C     . SER B 2 76  ? 10.664  -10.240 -3.250  1.00 94.41 76  B 1 
ATOM 3778 O O     . SER B 2 76  ? 11.511  -10.389 -2.375  1.00 92.01 76  B 1 
ATOM 3779 C CB    . SER B 2 76  ? 11.017  -8.105  -4.437  1.00 92.59 76  B 1 
ATOM 3780 O OG    . SER B 2 76  ? 11.361  -7.456  -5.638  1.00 80.15 76  B 1 
ATOM 3781 N N     . LEU B 2 77  ? 9.390   -10.573 -3.065  1.00 95.12 77  B 1 
ATOM 3782 C CA    . LEU B 2 77  ? 8.855   -11.103 -1.809  1.00 95.14 77  B 1 
ATOM 3783 C C     . LEU B 2 77  ? 8.676   -12.627 -1.818  1.00 94.94 77  B 1 
ATOM 3784 O O     . LEU B 2 77  ? 8.208   -13.182 -0.823  1.00 92.28 77  B 1 
ATOM 3785 C CB    . LEU B 2 77  ? 7.543   -10.365 -1.489  1.00 95.09 77  B 1 
ATOM 3786 C CG    . LEU B 2 77  ? 7.691   -8.858  -1.225  1.00 94.55 77  B 1 
ATOM 3787 C CD1   . LEU B 2 77  ? 6.306   -8.233  -1.047  1.00 92.16 77  B 1 
ATOM 3788 C CD2   . LEU B 2 77  ? 8.540   -8.562  0.010   1.00 91.71 77  B 1 
ATOM 3789 N N     . GLY B 2 78  ? 9.046   -13.300 -2.912  1.00 94.22 78  B 1 
ATOM 3790 C CA    . GLY B 2 78  ? 8.907   -14.749 -3.052  1.00 93.63 78  B 1 
ATOM 3791 C C     . GLY B 2 78  ? 7.507   -15.211 -3.465  1.00 94.33 78  B 1 
ATOM 3792 O O     . GLY B 2 78  ? 7.167   -16.384 -3.320  1.00 92.00 78  B 1 
ATOM 3793 N N     . PHE B 2 79  ? 6.678   -14.302 -3.983  1.00 95.52 79  B 1 
ATOM 3794 C CA    . PHE B 2 79  ? 5.378   -14.629 -4.567  1.00 95.62 79  B 1 
ATOM 3795 C C     . PHE B 2 79  ? 5.489   -14.901 -6.074  1.00 95.60 79  B 1 
ATOM 3796 O O     . PHE B 2 79  ? 4.673   -14.417 -6.868  1.00 93.97 79  B 1 
ATOM 3797 C CB    . PHE B 2 79  ? 4.356   -13.529 -4.244  1.00 95.38 79  B 1 
ATOM 3798 C CG    . PHE B 2 79  ? 4.071   -13.319 -2.775  1.00 95.39 79  B 1 
ATOM 3799 C CD1   . PHE B 2 79  ? 3.449   -14.322 -2.022  1.00 92.85 79  B 1 
ATOM 3800 C CD2   . PHE B 2 79  ? 4.420   -12.109 -2.155  1.00 92.81 79  B 1 
ATOM 3801 C CE1   . PHE B 2 79  ? 3.180   -14.137 -0.656  1.00 91.76 79  B 1 
ATOM 3802 C CE2   . PHE B 2 79  ? 4.155   -11.910 -0.791  1.00 92.08 79  B 1 
ATOM 3803 C CZ    . PHE B 2 79  ? 3.541   -12.927 -0.043  1.00 92.87 79  B 1 
ATOM 3804 N N     . ASP B 2 80  ? 6.482   -15.687 -6.490  1.00 95.44 80  B 1 
ATOM 3805 C CA    . ASP B 2 80  ? 6.793   -15.943 -7.902  1.00 95.02 80  B 1 
ATOM 3806 C C     . ASP B 2 80  ? 5.604   -16.526 -8.677  1.00 95.84 80  B 1 
ATOM 3807 O O     . ASP B 2 80  ? 5.345   -16.134 -9.814  1.00 94.36 80  B 1 
ATOM 3808 C CB    . ASP B 2 80  ? 7.996   -16.891 -7.996  1.00 92.78 80  B 1 
ATOM 3809 C CG    . ASP B 2 80  ? 9.230   -16.258 -7.355  1.00 86.23 80  B 1 
ATOM 3810 O OD1   . ASP B 2 80  ? 9.558   -15.122 -7.760  1.00 77.07 80  B 1 
ATOM 3811 O OD2   . ASP B 2 80  ? 9.782   -16.884 -6.434  1.00 77.49 80  B 1 
ATOM 3812 N N     . SER B 2 81  ? 4.813   -17.373 -8.023  1.00 95.90 81  B 1 
ATOM 3813 C CA    . SER B 2 81  ? 3.608   -17.971 -8.610  1.00 95.79 81  B 1 
ATOM 3814 C C     . SER B 2 81  ? 2.549   -16.945 -9.029  1.00 96.40 81  B 1 
ATOM 3815 O O     . SER B 2 81  ? 1.697   -17.247 -9.856  1.00 95.21 81  B 1 
ATOM 3816 C CB    . SER B 2 81  ? 2.974   -18.955 -7.617  1.00 94.44 81  B 1 
ATOM 3817 O OG    . SER B 2 81  ? 3.923   -19.903 -7.173  1.00 85.64 81  B 1 
ATOM 3818 N N     . TYR B 2 82  ? 2.589   -15.721 -8.480  1.00 96.49 82  B 1 
ATOM 3819 C CA    . TYR B 2 82  ? 1.658   -14.648 -8.835  1.00 96.77 82  B 1 
ATOM 3820 C C     . TYR B 2 82  ? 2.101   -13.858 -10.065 1.00 96.85 82  B 1 
ATOM 3821 O O     . TYR B 2 82  ? 1.269   -13.221 -10.712 1.00 95.59 82  B 1 
ATOM 3822 C CB    . TYR B 2 82  ? 1.481   -13.695 -7.640  1.00 96.83 82  B 1 
ATOM 3823 C CG    . TYR B 2 82  ? 0.710   -14.275 -6.470  1.00 97.08 82  B 1 
ATOM 3824 C CD1   . TYR B 2 82  ? -0.616  -13.863 -6.228  1.00 95.12 82  B 1 
ATOM 3825 C CD2   . TYR B 2 82  ? 1.295   -15.223 -5.620  1.00 94.83 82  B 1 
ATOM 3826 C CE1   . TYR B 2 82  ? -1.346  -14.403 -5.163  1.00 93.78 82  B 1 
ATOM 3827 C CE2   . TYR B 2 82  ? 0.576   -15.779 -4.557  1.00 94.03 82  B 1 
ATOM 3828 C CZ    . TYR B 2 82  ? -0.756  -15.377 -4.327  1.00 94.97 82  B 1 
ATOM 3829 O OH    . TYR B 2 82  ? -1.474  -15.940 -3.311  1.00 93.41 82  B 1 
ATOM 3830 N N     . VAL B 2 83  ? 3.401   -13.860 -10.410 1.00 97.01 83  B 1 
ATOM 3831 C CA    . VAL B 2 83  ? 3.968   -12.969 -11.426 1.00 96.81 83  B 1 
ATOM 3832 C C     . VAL B 2 83  ? 3.341   -13.229 -12.799 1.00 96.94 83  B 1 
ATOM 3833 O O     . VAL B 2 83  ? 2.736   -12.318 -13.379 1.00 96.20 83  B 1 
ATOM 3834 C CB    . VAL B 2 83  ? 5.506   -13.093 -11.481 1.00 95.98 83  B 1 
ATOM 3835 C CG1   . VAL B 2 83  ? 6.115   -12.220 -12.591 1.00 93.16 83  B 1 
ATOM 3836 C CG2   . VAL B 2 83  ? 6.118   -12.645 -10.151 1.00 92.85 83  B 1 
ATOM 3837 N N     . GLN B 2 84  ? 3.443   -14.455 -13.300 1.00 96.89 84  B 1 
ATOM 3838 C CA    . GLN B 2 84  ? 2.925   -14.802 -14.620 1.00 96.52 84  B 1 
ATOM 3839 C C     . GLN B 2 84  ? 1.396   -14.649 -14.718 1.00 96.86 84  B 1 
ATOM 3840 O O     . GLN B 2 84  ? 0.929   -13.984 -15.647 1.00 96.04 84  B 1 
ATOM 3841 C CB    . GLN B 2 84  ? 3.440   -16.202 -15.024 1.00 95.45 84  B 1 
ATOM 3842 C CG    . GLN B 2 84  ? 3.033   -16.602 -16.451 1.00 87.51 84  B 1 
ATOM 3843 C CD    . GLN B 2 84  ? 3.632   -15.688 -17.523 1.00 80.50 84  B 1 
ATOM 3844 O OE1   . GLN B 2 84  ? 4.617   -15.000 -17.321 1.00 72.11 84  B 1 
ATOM 3845 N NE2   . GLN B 2 84  ? 3.048   -15.646 -18.693 1.00 66.06 84  B 1 
ATOM 3846 N N     . PRO B 2 85  ? 0.594   -15.138 -13.749 1.00 96.77 85  B 1 
ATOM 3847 C CA    . PRO B 2 85  ? -0.858  -14.923 -13.762 1.00 96.74 85  B 1 
ATOM 3848 C C     . PRO B 2 85  ? -1.255  -13.445 -13.782 1.00 96.90 85  B 1 
ATOM 3849 O O     . PRO B 2 85  ? -2.126  -13.038 -14.547 1.00 96.06 85  B 1 
ATOM 3850 C CB    . PRO B 2 85  ? -1.385  -15.618 -12.503 1.00 96.03 85  B 1 
ATOM 3851 C CG    . PRO B 2 85  ? -0.351  -16.693 -12.222 1.00 93.89 85  B 1 
ATOM 3852 C CD    . PRO B 2 85  ? 0.953   -16.050 -12.676 1.00 95.96 85  B 1 
ATOM 3853 N N     . MET B 2 86  ? -0.593  -12.606 -12.986 1.00 96.99 86  B 1 
ATOM 3854 C CA    . MET B 2 86  ? -0.926  -11.186 -12.923 1.00 97.02 86  B 1 
ATOM 3855 C C     . MET B 2 86  ? -0.503  -10.424 -14.180 1.00 97.08 86  B 1 
ATOM 3856 O O     . MET B 2 86  ? -1.211  -9.508  -14.597 1.00 96.08 86  B 1 
ATOM 3857 C CB    . MET B 2 86  ? -0.312  -10.535 -11.674 1.00 96.74 86  B 1 
ATOM 3858 C CG    . MET B 2 86  ? -0.932  -11.015 -10.353 1.00 95.50 86  B 1 
ATOM 3859 S SD    . MET B 2 86  ? -2.738  -10.883 -10.207 1.00 93.88 86  B 1 
ATOM 3860 C CE    . MET B 2 86  ? -3.195  -12.616 -10.438 1.00 86.02 86  B 1 
ATOM 3861 N N     . GLN B 2 87  ? 0.607   -10.796 -14.815 1.00 96.50 87  B 1 
ATOM 3862 C CA    . GLN B 2 87  ? 1.003   -10.238 -16.110 1.00 96.49 87  B 1 
ATOM 3863 C C     . GLN B 2 87  ? -0.004  -10.604 -17.212 1.00 96.36 87  B 1 
ATOM 3864 O O     . GLN B 2 87  ? -0.410  -9.735  -17.987 1.00 95.37 87  B 1 
ATOM 3865 C CB    . GLN B 2 87  ? 2.397   -10.734 -16.491 1.00 95.95 87  B 1 
ATOM 3866 C CG    . GLN B 2 87  ? 3.511   -10.034 -15.690 1.00 92.73 87  B 1 
ATOM 3867 C CD    . GLN B 2 87  ? 4.898   -10.598 -16.007 1.00 90.94 87  B 1 
ATOM 3868 O OE1   . GLN B 2 87  ? 5.053   -11.612 -16.670 1.00 84.00 87  B 1 
ATOM 3869 N NE2   . GLN B 2 87  ? 5.949   -9.963  -15.549 1.00 82.01 87  B 1 
ATOM 3870 N N     . THR B 2 88  ? -0.442  -11.848 -17.246 1.00 96.23 88  B 1 
ATOM 3871 C CA    . THR B 2 88  ? -1.464  -12.311 -18.199 1.00 96.01 88  B 1 
ATOM 3872 C C     . THR B 2 88  ? -2.795  -11.599 -17.961 1.00 96.19 88  B 1 
ATOM 3873 O O     . THR B 2 88  ? -3.382  -11.072 -18.909 1.00 94.80 88  B 1 
ATOM 3874 C CB    . THR B 2 88  ? -1.634  -13.835 -18.106 1.00 95.44 88  B 1 
ATOM 3875 O OG1   . THR B 2 88  ? -0.392  -14.457 -18.365 1.00 89.39 88  B 1 
ATOM 3876 C CG2   . THR B 2 88  ? -2.628  -14.374 -19.130 1.00 87.70 88  B 1 
ATOM 3877 N N     . TYR B 2 89  ? -3.222  -11.478 -16.707 1.00 96.09 89  B 1 
ATOM 3878 C CA    . TYR B 2 89  ? -4.435  -10.738 -16.353 1.00 96.13 89  B 1 
ATOM 3879 C C     . TYR B 2 89  ? -4.369  -9.264  -16.757 1.00 96.16 89  B 1 
ATOM 3880 O O     . TYR B 2 89  ? -5.327  -8.722  -17.303 1.00 95.22 89  B 1 
ATOM 3881 C CB    . TYR B 2 89  ? -4.684  -10.872 -14.845 1.00 96.06 89  B 1 
ATOM 3882 C CG    . TYR B 2 89  ? -5.963  -10.199 -14.397 1.00 95.98 89  B 1 
ATOM 3883 C CD1   . TYR B 2 89  ? -5.925  -8.985  -13.689 1.00 94.08 89  B 1 
ATOM 3884 C CD2   . TYR B 2 89  ? -7.207  -10.771 -14.725 1.00 94.22 89  B 1 
ATOM 3885 C CE1   . TYR B 2 89  ? -7.122  -8.350  -13.297 1.00 93.48 89  B 1 
ATOM 3886 C CE2   . TYR B 2 89  ? -8.399  -10.145 -14.348 1.00 93.44 89  B 1 
ATOM 3887 C CZ    . TYR B 2 89  ? -8.356  -8.935  -13.634 1.00 94.14 89  B 1 
ATOM 3888 O OH    . TYR B 2 89  ? -9.522  -8.320  -13.262 1.00 92.47 89  B 1 
ATOM 3889 N N     . LEU B 2 90  ? -3.232  -8.605  -16.530 1.00 96.04 90  B 1 
ATOM 3890 C CA    . LEU B 2 90  ? -3.038  -7.212  -16.911 1.00 95.90 90  B 1 
ATOM 3891 C C     . LEU B 2 90  ? -3.071  -7.027  -18.434 1.00 95.89 90  B 1 
ATOM 3892 O O     . LEU B 2 90  ? -3.629  -6.042  -18.909 1.00 94.75 90  B 1 
ATOM 3893 C CB    . LEU B 2 90  ? -1.710  -6.714  -16.312 1.00 95.23 90  B 1 
ATOM 3894 C CG    . LEU B 2 90  ? -1.390  -5.245  -16.626 1.00 91.44 90  B 1 
ATOM 3895 C CD1   . LEU B 2 90  ? -2.420  -4.285  -16.013 1.00 86.25 90  B 1 
ATOM 3896 C CD2   . LEU B 2 90  ? -0.008  -4.895  -16.074 1.00 86.28 90  B 1 
ATOM 3897 N N     . ARG B 2 91  ? -2.489  -7.960  -19.197 1.00 95.66 91  B 1 
ATOM 3898 C CA    . ARG B 2 91  ? -2.540  -7.931  -20.659 1.00 95.06 91  B 1 
ATOM 3899 C C     . ARG B 2 91  ? -3.983  -8.034  -21.157 1.00 95.19 91  B 1 
ATOM 3900 O O     . ARG B 2 91  ? -4.396  -7.160  -21.913 1.00 94.09 91  B 1 
ATOM 3901 C CB    . ARG B 2 91  ? -1.635  -9.044  -21.223 1.00 94.02 91  B 1 
ATOM 3902 C CG    . ARG B 2 91  ? -1.596  -9.022  -22.761 1.00 85.08 91  B 1 
ATOM 3903 C CD    . ARG B 2 91  ? -0.630  -10.081 -23.319 1.00 82.64 91  B 1 
ATOM 3904 N NE    . ARG B 2 91  ? -1.022  -11.442 -22.912 1.00 75.40 91  B 1 
ATOM 3905 C CZ    . ARG B 2 91  ? -0.232  -12.429 -22.517 1.00 68.84 91  B 1 
ATOM 3906 N NH1   . ARG B 2 91  ? 1.065   -12.306 -22.506 1.00 62.12 91  B 1 
ATOM 3907 N NH2   . ARG B 2 91  ? -0.736  -13.566 -22.123 1.00 62.62 91  B 1 
ATOM 3908 N N     . GLY B 2 92  ? -4.749  -8.982  -20.650 1.00 94.50 92  B 1 
ATOM 3909 C CA    . GLY B 2 92  ? -6.155  -9.115  -21.011 1.00 94.21 92  B 1 
ATOM 3910 C C     . GLY B 2 92  ? -7.021  -7.923  -20.586 1.00 94.56 92  B 1 
ATOM 3911 O O     . GLY B 2 92  ? -7.954  -7.547  -21.282 1.00 92.55 92  B 1 
ATOM 3912 N N     . TYR B 2 93  ? -6.700  -7.259  -19.475 1.00 94.48 93  B 1 
ATOM 3913 C CA    . TYR B 2 93  ? -7.409  -6.047  -19.042 1.00 94.48 93  B 1 
ATOM 3914 C C     . TYR B 2 93  ? -7.161  -4.832  -19.952 1.00 94.06 93  B 1 
ATOM 3915 O O     . TYR B 2 93  ? -8.006  -3.927  -20.018 1.00 91.59 93  B 1 
ATOM 3916 C CB    . TYR B 2 93  ? -6.990  -5.720  -17.595 1.00 94.01 93  B 1 
ATOM 3917 C CG    . TYR B 2 93  ? -7.669  -4.481  -17.036 1.00 94.23 93  B 1 
ATOM 3918 C CD1   . TYR B 2 93  ? -7.026  -3.228  -17.098 1.00 92.17 93  B 1 
ATOM 3919 C CD2   . TYR B 2 93  ? -8.970  -4.567  -16.511 1.00 92.23 93  B 1 
ATOM 3920 C CE1   . TYR B 2 93  ? -7.679  -2.073  -16.650 1.00 91.52 93  B 1 
ATOM 3921 C CE2   . TYR B 2 93  ? -9.633  -3.416  -16.052 1.00 91.60 93  B 1 
ATOM 3922 C CZ    . TYR B 2 93  ? -8.992  -2.165  -16.128 1.00 92.11 93  B 1 
ATOM 3923 O OH    . TYR B 2 93  ? -9.644  -1.032  -15.705 1.00 90.48 93  B 1 
ATOM 3924 N N     . ARG B 2 94  ? -6.003  -4.770  -20.612 1.00 93.46 94  B 1 
ATOM 3925 C CA    . ARG B 2 94  ? -5.618  -3.661  -21.502 1.00 91.37 94  B 1 
ATOM 3926 C C     . ARG B 2 94  ? -6.136  -3.824  -22.929 1.00 89.35 94  B 1 
ATOM 3927 O O     . ARG B 2 94  ? -6.236  -2.825  -23.631 1.00 83.62 94  B 1 
ATOM 3928 C CB    . ARG B 2 94  ? -4.086  -3.537  -21.522 1.00 90.02 94  B 1 
ATOM 3929 C CG    . ARG B 2 94  ? -3.510  -2.915  -20.242 1.00 86.07 94  B 1 
ATOM 3930 C CD    . ARG B 2 94  ? -1.983  -2.997  -20.282 1.00 86.11 94  B 1 
ATOM 3931 N NE    . ARG B 2 94  ? -1.358  -2.296  -19.143 1.00 85.05 94  B 1 
ATOM 3932 C CZ    . ARG B 2 94  ? -0.073  -2.274  -18.836 1.00 85.27 94  B 1 
ATOM 3933 N NH1   . ARG B 2 94  ? 0.802   -2.946  -19.534 1.00 79.44 94  B 1 
ATOM 3934 N NH2   . ARG B 2 94  ? 0.345   -1.581  -17.823 1.00 78.53 94  B 1 
ATOM 3935 N N     . GLU B 2 95  ? -6.409  -5.051  -23.352 1.00 88.37 95  B 1 
ATOM 3936 C CA    . GLU B 2 95  ? -7.022  -5.382  -24.641 1.00 85.38 95  B 1 
ATOM 3937 C C     . GLU B 2 95  ? -8.541  -5.130  -24.595 1.00 79.08 95  B 1 
ATOM 3938 O O     . GLU B 2 95  ? -9.074  -4.557  -25.566 1.00 68.83 95  B 1 
ATOM 3939 C CB    . GLU B 2 95  ? -6.687  -6.855  -25.003 1.00 76.40 95  B 1 
ATOM 3940 C CG    . GLU B 2 95  ? -5.203  -7.055  -25.339 1.00 68.98 95  B 1 
ATOM 3941 C CD    . GLU B 2 95  ? -4.760  -8.523  -25.532 1.00 62.97 95  B 1 
ATOM 3942 O OE1   . GLU B 2 95  ? -3.537  -8.751  -25.582 1.00 57.80 95  B 1 
ATOM 3943 O OE2   . GLU B 2 95  ? -5.623  -9.436  -25.598 1.00 63.02 95  B 1 
ATOM 3944 O OXT   . GLU B 2 95  ? -9.174  -5.493  -23.557 1.00 66.12 95  B 1 
ATOM 3945 N N     . GLN C 3 1   ? 3.500   -39.444 1.040   1.00 83.99 1   C 1 
ATOM 3946 C CA    . GLN C 3 1   ? 2.239   -39.562 0.281   1.00 87.20 1   C 1 
ATOM 3947 C C     . GLN C 3 1   ? 1.363   -38.328 0.450   1.00 89.09 1   C 1 
ATOM 3948 O O     . GLN C 3 1   ? 1.234   -37.589 -0.517  1.00 85.44 1   C 1 
ATOM 3949 C CB    . GLN C 3 1   ? 1.473   -40.849 0.609   1.00 80.38 1   C 1 
ATOM 3950 C CG    . GLN C 3 1   ? 2.151   -42.074 -0.007  1.00 70.25 1   C 1 
ATOM 3951 C CD    . GLN C 3 1   ? 1.365   -43.364 0.239   1.00 62.52 1   C 1 
ATOM 3952 O OE1   . GLN C 3 1   ? 0.432   -43.394 1.009   1.00 60.08 1   C 1 
ATOM 3953 N NE2   . GLN C 3 1   ? 1.726   -44.453 -0.383  1.00 53.24 1   C 1 
ATOM 3954 N N     . LEU C 3 2   ? 0.864   -38.040 1.647   1.00 86.88 2   C 1 
ATOM 3955 C CA    . LEU C 3 2   ? -0.027  -36.894 1.877   1.00 86.93 2   C 1 
ATOM 3956 C C     . LEU C 3 2   ? 0.590   -35.562 1.423   1.00 89.03 2   C 1 
ATOM 3957 O O     . LEU C 3 2   ? -0.042  -34.815 0.675   1.00 86.02 2   C 1 
ATOM 3958 C CB    . LEU C 3 2   ? -0.410  -36.857 3.362   1.00 81.53 2   C 1 
ATOM 3959 C CG    . LEU C 3 2   ? -1.474  -35.803 3.708   1.00 72.90 2   C 1 
ATOM 3960 C CD1   . LEU C 3 2   ? -2.813  -36.106 3.028   1.00 65.16 2   C 1 
ATOM 3961 C CD2   . LEU C 3 2   ? -1.688  -35.804 5.228   1.00 67.83 2   C 1 
ATOM 3962 N N     . GLN C 3 3   ? 1.862   -35.281 1.770   1.00 89.76 3   C 1 
ATOM 3963 C CA    . GLN C 3 3   ? 2.546   -34.069 1.324   1.00 89.56 3   C 1 
ATOM 3964 C C     . GLN C 3 3   ? 2.680   -33.972 -0.201  1.00 91.01 3   C 1 
ATOM 3965 O O     . GLN C 3 3   ? 2.525   -32.892 -0.767  1.00 89.08 3   C 1 
ATOM 3966 C CB    . GLN C 3 3   ? 3.960   -34.005 1.933   1.00 85.39 3   C 1 
ATOM 3967 C CG    . GLN C 3 3   ? 3.944   -33.646 3.415   1.00 73.85 3   C 1 
ATOM 3968 C CD    . GLN C 3 3   ? 5.369   -33.558 3.984   1.00 66.69 3   C 1 
ATOM 3969 O OE1   . GLN C 3 3   ? 6.337   -33.997 3.378   1.00 63.26 3   C 1 
ATOM 3970 N NE2   . GLN C 3 3   ? 5.534   -32.993 5.167   1.00 58.67 3   C 1 
ATOM 3971 N N     . GLN C 3 4   ? 2.937   -35.084 -0.895  1.00 94.04 4   C 1 
ATOM 3972 C CA    . GLN C 3 4   ? 3.004   -35.106 -2.356  1.00 93.64 4   C 1 
ATOM 3973 C C     . GLN C 3 4   ? 1.634   -34.820 -2.979  1.00 94.22 4   C 1 
ATOM 3974 O O     . GLN C 3 4   ? 1.549   -34.063 -3.945  1.00 93.19 4   C 1 
ATOM 3975 C CB    . GLN C 3 4   ? 3.516   -36.465 -2.845  1.00 91.58 4   C 1 
ATOM 3976 C CG    . GLN C 3 4   ? 5.015   -36.663 -2.566  1.00 78.88 4   C 1 
ATOM 3977 C CD    . GLN C 3 4   ? 5.484   -38.067 -2.940  1.00 70.37 4   C 1 
ATOM 3978 O OE1   . GLN C 3 4   ? 4.718   -39.011 -3.033  1.00 67.49 4   C 1 
ATOM 3979 N NE2   . GLN C 3 4   ? 6.773   -38.259 -3.138  1.00 61.73 4   C 1 
ATOM 3980 N N     . GLN C 3 5   ? 0.569   -35.371 -2.399  1.00 95.33 5   C 1 
ATOM 3981 C CA    . GLN C 3 5   ? -0.802  -35.105 -2.834  1.00 94.42 5   C 1 
ATOM 3982 C C     . GLN C 3 5   ? -1.164  -33.623 -2.640  1.00 95.14 5   C 1 
ATOM 3983 O O     . GLN C 3 5   ? -1.696  -33.001 -3.554  1.00 93.83 5   C 1 
ATOM 3984 C CB    . GLN C 3 5   ? -1.747  -36.025 -2.068  1.00 92.43 5   C 1 
ATOM 3985 C CG    . GLN C 3 5   ? -3.195  -35.901 -2.570  1.00 80.68 5   C 1 
ATOM 3986 C CD    . GLN C 3 5   ? -4.152  -36.814 -1.797  1.00 73.50 5   C 1 
ATOM 3987 O OE1   . GLN C 3 5   ? -3.777  -37.530 -0.885  1.00 69.27 5   C 1 
ATOM 3988 N NE2   . GLN C 3 5   ? -5.419  -36.803 -2.144  1.00 63.24 5   C 1 
ATOM 3989 N N     . GLN C 3 6   ? -0.814  -33.028 -1.498  1.00 95.71 6   C 1 
ATOM 3990 C CA    . GLN C 3 6   ? -1.026  -31.606 -1.224  1.00 95.30 6   C 1 
ATOM 3991 C C     . GLN C 3 6   ? -0.247  -30.702 -2.193  1.00 95.81 6   C 1 
ATOM 3992 O O     . GLN C 3 6   ? -0.794  -29.736 -2.718  1.00 94.99 6   C 1 
ATOM 3993 C CB    . GLN C 3 6   ? -0.619  -31.309 0.220   1.00 94.07 6   C 1 
ATOM 3994 C CG    . GLN C 3 6   ? -1.612  -31.875 1.237   1.00 89.70 6   C 1 
ATOM 3995 C CD    . GLN C 3 6   ? -1.153  -31.705 2.683   1.00 88.34 6   C 1 
ATOM 3996 O OE1   . GLN C 3 6   ? 0.009   -31.454 2.975   1.00 83.38 6   C 1 
ATOM 3997 N NE2   . GLN C 3 6   ? -2.052  -31.863 3.633   1.00 79.20 6   C 1 
ATOM 3998 N N     . GLN C 3 7   ? 1.017   -31.051 -2.507  1.00 96.23 7   C 1 
ATOM 3999 C CA    . GLN C 3 7   ? 1.788   -30.336 -3.515  1.00 95.93 7   C 1 
ATOM 4000 C C     . GLN C 3 7   ? 1.167   -30.457 -4.912  1.00 96.50 7   C 1 
ATOM 4001 O O     . GLN C 3 7   ? 1.172   -29.479 -5.665  1.00 95.59 7   C 1 
ATOM 4002 C CB    . GLN C 3 7   ? 3.223   -30.859 -3.563  1.00 94.34 7   C 1 
ATOM 4003 C CG    . GLN C 3 7   ? 4.071   -30.348 -2.388  1.00 83.41 7   C 1 
ATOM 4004 C CD    . GLN C 3 7   ? 5.504   -30.878 -2.443  1.00 76.05 7   C 1 
ATOM 4005 O OE1   . GLN C 3 7   ? 5.912   -31.595 -3.354  1.00 70.81 7   C 1 
ATOM 4006 N NE2   . GLN C 3 7   ? 6.330   -30.520 -1.479  1.00 65.74 7   C 1 
ATOM 4007 N N     . GLN C 3 8   ? 0.630   -31.600 -5.254  1.00 96.34 8   C 1 
ATOM 4008 C CA    . GLN C 3 8   ? -0.061  -31.794 -6.520  1.00 96.11 8   C 1 
ATOM 4009 C C     . GLN C 3 8   ? -1.340  -30.948 -6.595  1.00 96.42 8   C 1 
ATOM 4010 O O     . GLN C 3 8   ? -1.529  -30.235 -7.574  1.00 95.45 8   C 1 
ATOM 4011 C CB    . GLN C 3 8   ? -0.316  -33.293 -6.739  1.00 95.31 8   C 1 
ATOM 4012 C CG    . GLN C 3 8   ? -0.973  -33.596 -8.099  1.00 87.24 8   C 1 
ATOM 4013 C CD    . GLN C 3 8   ? -0.143  -33.117 -9.291  1.00 79.34 8   C 1 
ATOM 4014 O OE1   . GLN C 3 8   ? 1.074   -32.995 -9.256  1.00 74.93 8   C 1 
ATOM 4015 N NE2   . GLN C 3 8   ? -0.816  -32.830 -10.380 1.00 67.55 8   C 1 
ATOM 4016 N N     . GLN C 3 9   ? -2.151  -30.921 -5.537  1.00 96.72 9   C 1 
ATOM 4017 C CA    . GLN C 3 9   ? -3.344  -30.072 -5.455  1.00 96.45 9   C 1 
ATOM 4018 C C     . GLN C 3 9   ? -3.007  -28.581 -5.599  1.00 96.75 9   C 1 
ATOM 4019 O O     . GLN C 3 9   ? -3.732  -27.838 -6.261  1.00 95.67 9   C 1 
ATOM 4020 C CB    . GLN C 3 9   ? -4.055  -30.297 -4.115  1.00 95.43 9   C 1 
ATOM 4021 C CG    . GLN C 3 9   ? -4.805  -31.636 -4.052  1.00 86.10 9   C 1 
ATOM 4022 C CD    . GLN C 3 9   ? -5.434  -31.881 -2.670  1.00 82.95 9   C 1 
ATOM 4023 O OE1   . GLN C 3 9   ? -5.105  -31.247 -1.684  1.00 74.87 9   C 1 
ATOM 4024 N NE2   . GLN C 3 9   ? -6.366  -32.811 -2.562  1.00 70.61 9   C 1 
ATOM 4025 N N     . LEU C 3 10  ? -1.881  -28.119 -5.039  1.00 96.86 10  C 1 
ATOM 4026 C CA    . LEU C 3 10  ? -1.422  -26.741 -5.211  1.00 96.72 10  C 1 
ATOM 4027 C C     . LEU C 3 10  ? -0.993  -26.442 -6.653  1.00 96.79 10  C 1 
ATOM 4028 O O     . LEU C 3 10  ? -1.253  -25.353 -7.151  1.00 95.82 10  C 1 
ATOM 4029 C CB    . LEU C 3 10  ? -0.274  -26.440 -4.235  1.00 96.10 10  C 1 
ATOM 4030 C CG    . LEU C 3 10  ? -0.718  -26.325 -2.768  1.00 93.27 10  C 1 
ATOM 4031 C CD1   . LEU C 3 10  ? 0.525   -26.295 -1.864  1.00 88.16 10  C 1 
ATOM 4032 C CD2   . LEU C 3 10  ? -1.529  -25.051 -2.508  1.00 87.32 10  C 1 
ATOM 4033 N N     . ARG C 3 11  ? -0.343  -27.394 -7.349  1.00 97.07 11  C 1 
ATOM 4034 C CA    . ARG C 3 11  ? -0.003  -27.241 -8.769  1.00 96.79 11  C 1 
ATOM 4035 C C     . ARG C 3 11  ? -1.256  -27.170 -9.639  1.00 96.96 11  C 1 
ATOM 4036 O O     . ARG C 3 11  ? -1.344  -26.306 -10.497 1.00 96.34 11  C 1 
ATOM 4037 C CB    . ARG C 3 11  ? 0.882   -28.397 -9.243  1.00 95.95 11  C 1 
ATOM 4038 C CG    . ARG C 3 11  ? 2.305   -28.311 -8.670  1.00 87.75 11  C 1 
ATOM 4039 C CD    . ARG C 3 11  ? 3.065   -29.570 -9.065  1.00 84.52 11  C 1 
ATOM 4040 N NE    . ARG C 3 11  ? 4.377   -29.650 -8.419  1.00 78.28 11  C 1 
ATOM 4041 C CZ    . ARG C 3 11  ? 5.246   -30.629 -8.564  1.00 73.50 11  C 1 
ATOM 4042 N NH1   . ARG C 3 11  ? 5.012   -31.637 -9.373  1.00 66.56 11  C 1 
ATOM 4043 N NH2   . ARG C 3 11  ? 6.364   -30.621 -7.903  1.00 69.54 11  C 1 
ATOM 4044 N N     . GLU C 3 12  ? -2.226  -28.031 -9.375  1.00 97.09 12  C 1 
ATOM 4045 C CA    . GLU C 3 12  ? -3.518  -28.026 -10.061 1.00 97.03 12  C 1 
ATOM 4046 C C     . GLU C 3 12  ? -4.287  -26.727 -9.804  1.00 97.39 12  C 1 
ATOM 4047 O O     . GLU C 3 12  ? -4.830  -26.140 -10.729 1.00 96.52 12  C 1 
ATOM 4048 C CB    . GLU C 3 12  ? -4.346  -29.232 -9.606  1.00 95.98 12  C 1 
ATOM 4049 C CG    . GLU C 3 12  ? -3.809  -30.542 -10.189 1.00 83.22 12  C 1 
ATOM 4050 C CD    . GLU C 3 12  ? -4.420  -31.799 -9.568  1.00 78.11 12  C 1 
ATOM 4051 O OE1   . GLU C 3 12  ? -3.856  -32.889 -9.838  1.00 73.15 12  C 1 
ATOM 4052 O OE2   . GLU C 3 12  ? -5.396  -31.689 -8.797  1.00 71.76 12  C 1 
ATOM 4053 N N     . PHE C 3 13  ? -4.242  -26.211 -8.575  1.00 96.89 13  C 1 
ATOM 4054 C CA    . PHE C 3 13  ? -4.819  -24.918 -8.243  1.00 97.13 13  C 1 
ATOM 4055 C C     . PHE C 3 13  ? -4.224  -23.795 -9.106  1.00 97.31 13  C 1 
ATOM 4056 O O     . PHE C 3 13  ? -4.977  -23.059 -9.737  1.00 96.66 13  C 1 
ATOM 4057 C CB    . PHE C 3 13  ? -4.609  -24.625 -6.749  1.00 97.05 13  C 1 
ATOM 4058 C CG    . PHE C 3 13  ? -4.893  -23.183 -6.375  1.00 97.09 13  C 1 
ATOM 4059 C CD1   . PHE C 3 13  ? -3.838  -22.272 -6.225  1.00 95.70 13  C 1 
ATOM 4060 C CD2   . PHE C 3 13  ? -6.212  -22.736 -6.237  1.00 95.85 13  C 1 
ATOM 4061 C CE1   . PHE C 3 13  ? -4.094  -20.924 -5.939  1.00 95.19 13  C 1 
ATOM 4062 C CE2   . PHE C 3 13  ? -6.480  -21.393 -5.946  1.00 95.29 13  C 1 
ATOM 4063 C CZ    . PHE C 3 13  ? -5.421  -20.482 -5.797  1.00 95.84 13  C 1 
ATOM 4064 N N     . TRP C 3 14  ? -2.893  -23.696 -9.192  1.00 97.30 14  C 1 
ATOM 4065 C CA    . TRP C 3 14  ? -2.245  -22.658 -9.999  1.00 97.29 14  C 1 
ATOM 4066 C C     . TRP C 3 14  ? -2.498  -22.827 -11.502 1.00 97.15 14  C 1 
ATOM 4067 O O     . TRP C 3 14  ? -2.697  -21.833 -12.194 1.00 96.00 14  C 1 
ATOM 4068 C CB    . TRP C 3 14  ? -0.750  -22.620 -9.684  1.00 96.94 14  C 1 
ATOM 4069 C CG    . TRP C 3 14  ? -0.429  -21.918 -8.402  1.00 97.01 14  C 1 
ATOM 4070 C CD1   . TRP C 3 14  ? 0.048   -22.489 -7.265  1.00 95.65 14  C 1 
ATOM 4071 C CD2   . TRP C 3 14  ? -0.589  -20.489 -8.100  1.00 96.46 14  C 1 
ATOM 4072 N NE1   . TRP C 3 14  ? 0.200   -21.518 -6.279  1.00 95.07 14  C 1 
ATOM 4073 C CE2   . TRP C 3 14  ? -0.188  -20.291 -6.754  1.00 95.76 14  C 1 
ATOM 4074 C CE3   . TRP C 3 14  ? -1.038  -19.388 -8.846  1.00 95.89 14  C 1 
ATOM 4075 C CZ2   . TRP C 3 14  ? -0.224  -19.004 -6.153  1.00 95.31 14  C 1 
ATOM 4076 C CZ3   . TRP C 3 14  ? -1.079  -18.108 -8.236  1.00 94.51 14  C 1 
ATOM 4077 C CH2   . TRP C 3 14  ? -0.683  -17.923 -6.919  1.00 94.55 14  C 1 
ATOM 4078 N N     . ALA C 3 15  ? -2.535  -24.061 -11.997 1.00 97.34 15  C 1 
ATOM 4079 C CA    . ALA C 3 15  ? -2.897  -24.338 -13.383 1.00 97.12 15  C 1 
ATOM 4080 C C     . ALA C 3 15  ? -4.329  -23.868 -13.695 1.00 97.08 15  C 1 
ATOM 4081 O O     . ALA C 3 15  ? -4.542  -23.143 -14.663 1.00 95.84 15  C 1 
ATOM 4082 C CB    . ALA C 3 15  ? -2.714  -25.832 -13.647 1.00 96.40 15  C 1 
ATOM 4083 N N     . THR C 3 16  ? -5.285  -24.167 -12.811 1.00 96.76 16  C 1 
ATOM 4084 C CA    . THR C 3 16  ? -6.677  -23.712 -12.939 1.00 96.51 16  C 1 
ATOM 4085 C C     . THR C 3 16  ? -6.778  -22.188 -12.871 1.00 96.80 16  C 1 
ATOM 4086 O O     . THR C 3 16  ? -7.509  -21.579 -13.650 1.00 95.59 16  C 1 
ATOM 4087 C CB    . THR C 3 16  ? -7.552  -24.326 -11.846 1.00 95.54 16  C 1 
ATOM 4088 O OG1   . THR C 3 16  ? -7.425  -25.727 -11.814 1.00 86.65 16  C 1 
ATOM 4089 C CG2   . THR C 3 16  ? -9.032  -24.029 -12.054 1.00 81.90 16  C 1 
ATOM 4090 N N     . GLN C 3 17  ? -6.023  -21.528 -11.979 1.00 96.41 17  C 1 
ATOM 4091 C CA    . GLN C 3 17  ? -6.027  -20.064 -11.906 1.00 96.39 17  C 1 
ATOM 4092 C C     . GLN C 3 17  ? -5.469  -19.411 -13.173 1.00 96.44 17  C 1 
ATOM 4093 O O     . GLN C 3 17  ? -5.980  -18.376 -13.594 1.00 95.20 17  C 1 
ATOM 4094 C CB    . GLN C 3 17  ? -5.238  -19.563 -10.679 1.00 95.89 17  C 1 
ATOM 4095 C CG    . GLN C 3 17  ? -5.921  -19.831 -9.322  1.00 92.20 17  C 1 
ATOM 4096 C CD    . GLN C 3 17  ? -7.386  -19.403 -9.305  1.00 93.61 17  C 1 
ATOM 4097 O OE1   . GLN C 3 17  ? -7.717  -18.232 -9.295  1.00 83.59 17  C 1 
ATOM 4098 N NE2   . GLN C 3 17  ? -8.305  -20.348 -9.361  1.00 82.35 17  C 1 
ATOM 4099 N N     . MET C 3 18  ? -4.450  -20.001 -13.788 1.00 96.43 18  C 1 
ATOM 4100 C CA    . MET C 3 18  ? -3.933  -19.536 -15.078 1.00 96.32 18  C 1 
ATOM 4101 C C     . MET C 3 18  ? -4.983  -19.675 -16.174 1.00 96.35 18  C 1 
ATOM 4102 O O     . MET C 3 18  ? -5.258  -18.697 -16.867 1.00 95.48 18  C 1 
ATOM 4103 C CB    . MET C 3 18  ? -2.657  -20.289 -15.458 1.00 95.33 18  C 1 
ATOM 4104 C CG    . MET C 3 18  ? -1.423  -19.694 -14.795 1.00 87.85 18  C 1 
ATOM 4105 S SD    . MET C 3 18  ? -1.049  -17.969 -15.245 1.00 87.32 18  C 1 
ATOM 4106 C CE    . MET C 3 18  ? -0.863  -18.107 -17.037 1.00 75.21 18  C 1 
ATOM 4107 N N     . GLU C 3 19  ? -5.626  -20.839 -16.287 1.00 96.43 19  C 1 
ATOM 4108 C CA    . GLU C 3 19  ? -6.667  -21.091 -17.281 1.00 96.04 19  C 1 
ATOM 4109 C C     . GLU C 3 19  ? -7.857  -20.125 -17.123 1.00 96.26 19  C 1 
ATOM 4110 O O     . GLU C 3 19  ? -8.285  -19.491 -18.087 1.00 94.98 19  C 1 
ATOM 4111 C CB    . GLU C 3 19  ? -7.108  -22.553 -17.166 1.00 95.01 19  C 1 
ATOM 4112 C CG    . GLU C 3 19  ? -8.058  -22.947 -18.302 1.00 85.51 19  C 1 
ATOM 4113 C CD    . GLU C 3 19  ? -8.566  -24.403 -18.229 1.00 77.33 19  C 1 
ATOM 4114 O OE1   . GLU C 3 19  ? -9.303  -24.784 -19.160 1.00 70.28 19  C 1 
ATOM 4115 O OE2   . GLU C 3 19  ? -8.250  -25.104 -17.248 1.00 68.52 19  C 1 
ATOM 4116 N N     . GLU C 3 20  ? -8.340  -19.911 -15.897 1.00 95.80 20  C 1 
ATOM 4117 C CA    . GLU C 3 20  ? -9.416  -18.951 -15.609 1.00 95.34 20  C 1 
ATOM 4118 C C     . GLU C 3 20  ? -9.032  -17.508 -15.986 1.00 95.39 20  C 1 
ATOM 4119 O O     . GLU C 3 20  ? -9.885  -16.727 -16.406 1.00 93.26 20  C 1 
ATOM 4120 C CB    . GLU C 3 20  ? -9.769  -18.967 -14.113 1.00 94.15 20  C 1 
ATOM 4121 C CG    . GLU C 3 20  ? -10.607 -20.164 -13.662 1.00 86.10 20  C 1 
ATOM 4122 C CD    . GLU C 3 20  ? -11.004 -20.073 -12.163 1.00 83.38 20  C 1 
ATOM 4123 O OE1   . GLU C 3 20  ? -11.683 -20.999 -11.676 1.00 77.59 20  C 1 
ATOM 4124 O OE2   . GLU C 3 20  ? -10.687 -19.057 -11.502 1.00 80.30 20  C 1 
ATOM 4125 N N     . ILE C 3 21  ? -7.764  -17.126 -15.808 1.00 95.33 21  C 1 
ATOM 4126 C CA    . ILE C 3 21  ? -7.277  -15.789 -16.158 1.00 95.15 21  C 1 
ATOM 4127 C C     . ILE C 3 21  ? -7.141  -15.633 -17.677 1.00 94.73 21  C 1 
ATOM 4128 O O     . ILE C 3 21  ? -7.463  -14.571 -18.194 1.00 92.44 21  C 1 
ATOM 4129 C CB    . ILE C 3 21  ? -5.966  -15.487 -15.411 1.00 94.40 21  C 1 
ATOM 4130 C CG1   . ILE C 3 21  ? -6.283  -15.191 -13.932 1.00 90.04 21  C 1 
ATOM 4131 C CG2   . ILE C 3 21  ? -5.200  -14.298 -16.032 1.00 89.29 21  C 1 
ATOM 4132 C CD1   . ILE C 3 21  ? -5.047  -15.171 -13.011 1.00 83.53 21  C 1 
ATOM 4133 N N     . GLU C 3 22  ? -6.679  -16.660 -18.380 1.00 94.94 22  C 1 
ATOM 4134 C CA    . GLU C 3 22  ? -6.554  -16.657 -19.842 1.00 94.13 22  C 1 
ATOM 4135 C C     . GLU C 3 22  ? -7.927  -16.605 -20.531 1.00 93.72 22  C 1 
ATOM 4136 O O     . GLU C 3 22  ? -8.089  -15.896 -21.525 1.00 90.60 22  C 1 
ATOM 4137 C CB    . GLU C 3 22  ? -5.777  -17.894 -20.290 1.00 92.96 22  C 1 
ATOM 4138 C CG    . GLU C 3 22  ? -4.275  -17.751 -19.990 1.00 85.20 22  C 1 
ATOM 4139 C CD    . GLU C 3 22  ? -3.447  -18.988 -20.339 1.00 81.56 22  C 1 
ATOM 4140 O OE1   . GLU C 3 22  ? -2.220  -18.918 -20.107 1.00 73.49 22  C 1 
ATOM 4141 O OE2   . GLU C 3 22  ? -4.014  -19.973 -20.847 1.00 74.60 22  C 1 
ATOM 4142 N N     . GLN C 3 23  ? -8.915  -17.290 -19.978 1.00 93.46 23  C 1 
ATOM 4143 C CA    . GLN C 3 23  ? -10.284 -17.307 -20.483 1.00 91.73 23  C 1 
ATOM 4144 C C     . GLN C 3 23  ? -11.139 -16.128 -19.985 1.00 90.86 23  C 1 
ATOM 4145 O O     . GLN C 3 23  ? -12.298 -15.984 -20.386 1.00 85.00 23  C 1 
ATOM 4146 C CB    . GLN C 3 23  ? -10.938 -18.636 -20.126 1.00 88.52 23  C 1 
ATOM 4147 C CG    . GLN C 3 23  ? -10.260 -19.833 -20.807 1.00 78.89 23  C 1 
ATOM 4148 C CD    . GLN C 3 23  ? -10.909 -21.168 -20.435 1.00 72.99 23  C 1 
ATOM 4149 O OE1   . GLN C 3 23  ? -11.987 -21.224 -19.857 1.00 66.91 23  C 1 
ATOM 4150 N NE2   . GLN C 3 23  ? -10.290 -22.282 -20.761 1.00 63.07 23  C 1 
ATOM 4151 N N     . ALA C 3 24  ? -10.610 -15.266 -19.116 1.00 88.09 24  C 1 
ATOM 4152 C CA    . ALA C 3 24  ? -11.364 -14.154 -18.567 1.00 86.25 24  C 1 
ATOM 4153 C C     . ALA C 3 24  ? -11.735 -13.142 -19.666 1.00 86.04 24  C 1 
ATOM 4154 O O     . ALA C 3 24  ? -10.878 -12.508 -20.272 1.00 80.95 24  C 1 
ATOM 4155 C CB    . ALA C 3 24  ? -10.568 -13.497 -17.429 1.00 81.63 24  C 1 
ATOM 4156 N N     . ALA C 3 25  ? -13.048 -12.921 -19.871 1.00 84.18 25  C 1 
ATOM 4157 C CA    . ALA C 3 25  ? -13.574 -11.946 -20.819 1.00 83.38 25  C 1 
ATOM 4158 C C     . ALA C 3 25  ? -14.131 -10.681 -20.139 1.00 85.10 25  C 1 
ATOM 4159 O O     . ALA C 3 25  ? -14.127 -9.592  -20.713 1.00 77.97 25  C 1 
ATOM 4160 C CB    . ALA C 3 25  ? -14.646 -12.643 -21.664 1.00 76.58 25  C 1 
ATOM 4161 N N     . ASP C 3 26  ? -14.624 -10.797 -18.904 1.00 84.03 26  C 1 
ATOM 4162 C CA    . ASP C 3 26  ? -15.219 -9.684  -18.168 1.00 86.16 26  C 1 
ATOM 4163 C C     . ASP C 3 26  ? -14.250 -9.110  -17.124 1.00 87.70 26  C 1 
ATOM 4164 O O     . ASP C 3 26  ? -14.187 -9.531  -15.964 1.00 81.30 26  C 1 
ATOM 4165 C CB    . ASP C 3 26  ? -16.558 -10.086 -17.560 1.00 79.08 26  C 1 
ATOM 4166 C CG    . ASP C 3 26  ? -17.290 -8.889  -16.946 1.00 71.24 26  C 1 
ATOM 4167 O OD1   . ASP C 3 26  ? -16.811 -7.732  -17.048 1.00 64.26 26  C 1 
ATOM 4168 O OD2   . ASP C 3 26  ? -18.366 -9.106  -16.340 1.00 66.07 26  C 1 
ATOM 4169 N N     . PHE C 3 27  ? -13.535 -8.068  -17.531 1.00 87.88 27  C 1 
ATOM 4170 C CA    . PHE C 3 27  ? -12.623 -7.312  -16.672 1.00 87.91 27  C 1 
ATOM 4171 C C     . PHE C 3 27  ? -13.309 -6.161  -15.907 1.00 88.16 27  C 1 
ATOM 4172 O O     . PHE C 3 27  ? -12.651 -5.419  -15.166 1.00 81.79 27  C 1 
ATOM 4173 C CB    . PHE C 3 27  ? -11.459 -6.806  -17.516 1.00 84.80 27  C 1 
ATOM 4174 C CG    . PHE C 3 27  ? -10.655 -7.923  -18.138 1.00 85.16 27  C 1 
ATOM 4175 C CD1   . PHE C 3 27  ? -9.690  -8.594  -17.384 1.00 80.73 27  C 1 
ATOM 4176 C CD2   . PHE C 3 27  ? -10.902 -8.320  -19.456 1.00 81.32 27  C 1 
ATOM 4177 C CE1   . PHE C 3 27  ? -8.957  -9.657  -17.943 1.00 77.46 27  C 1 
ATOM 4178 C CE2   . PHE C 3 27  ? -10.189 -9.386  -20.024 1.00 78.32 27  C 1 
ATOM 4179 C CZ    . PHE C 3 27  ? -9.208  -10.055 -19.268 1.00 79.45 27  C 1 
ATOM 4180 N N     . LYS C 3 28  ? -14.632 -5.966  -16.090 1.00 83.18 28  C 1 
ATOM 4181 C CA    . LYS C 3 28  ? -15.375 -4.892  -15.413 1.00 82.96 28  C 1 
ATOM 4182 C C     . LYS C 3 28  ? -15.913 -5.330  -14.058 1.00 85.22 28  C 1 
ATOM 4183 O O     . LYS C 3 28  ? -15.991 -4.518  -13.138 1.00 78.87 28  C 1 
ATOM 4184 C CB    . LYS C 3 28  ? -16.510 -4.400  -16.315 1.00 75.68 28  C 1 
ATOM 4185 C CG    . LYS C 3 28  ? -15.985 -3.749  -17.603 1.00 67.37 28  C 1 
ATOM 4186 C CD    . LYS C 3 28  ? -17.145 -3.314  -18.493 1.00 57.97 28  C 1 
ATOM 4187 C CE    . LYS C 3 28  ? -16.592 -2.739  -19.797 1.00 50.11 28  C 1 
ATOM 4188 N NZ    . LYS C 3 28  ? -17.659 -2.502  -20.802 1.00 41.83 28  C 1 
ATOM 4189 N N     . ASN C 3 29  ? -16.274 -6.594  -13.924 1.00 86.09 29  C 1 
ATOM 4190 C CA    . ASN C 3 29  ? -16.842 -7.142  -12.699 1.00 86.65 29  C 1 
ATOM 4191 C C     . ASN C 3 29  ? -15.760 -7.686  -11.767 1.00 88.76 29  C 1 
ATOM 4192 O O     . ASN C 3 29  ? -15.423 -8.864  -11.771 1.00 84.94 29  C 1 
ATOM 4193 C CB    . ASN C 3 29  ? -17.923 -8.163  -13.053 1.00 81.28 29  C 1 
ATOM 4194 C CG    . ASN C 3 29  ? -19.155 -7.494  -13.634 1.00 72.73 29  C 1 
ATOM 4195 O OD1   . ASN C 3 29  ? -19.541 -6.400  -13.245 1.00 64.19 29  C 1 
ATOM 4196 N ND2   . ASN C 3 29  ? -19.834 -8.139  -14.549 1.00 63.80 29  C 1 
ATOM 4197 N N     . HIS C 3 30  ? -15.240 -6.811  -10.909 1.00 89.60 30  C 1 
ATOM 4198 C CA    . HIS C 3 30  ? -14.294 -7.202  -9.872  1.00 90.53 30  C 1 
ATOM 4199 C C     . HIS C 3 30  ? -15.019 -7.813  -8.664  1.00 91.41 30  C 1 
ATOM 4200 O O     . HIS C 3 30  ? -15.921 -7.196  -8.087  1.00 86.95 30  C 1 
ATOM 4201 C CB    . HIS C 3 30  ? -13.438 -6.005  -9.461  1.00 88.50 30  C 1 
ATOM 4202 C CG    . HIS C 3 30  ? -12.668 -5.442  -10.614 1.00 88.37 30  C 1 
ATOM 4203 N ND1   . HIS C 3 30  ? -11.651 -6.072  -11.300 1.00 76.14 30  C 1 
ATOM 4204 C CD2   . HIS C 3 30  ? -12.885 -4.235  -11.240 1.00 76.57 30  C 1 
ATOM 4205 C CE1   . HIS C 3 30  ? -11.268 -5.270  -12.311 1.00 77.11 30  C 1 
ATOM 4206 N NE2   . HIS C 3 30  ? -11.990 -4.144  -12.299 1.00 79.16 30  C 1 
ATOM 4207 N N     . THR C 3 31  ? -14.558 -8.990  -8.222  1.00 93.13 31  C 1 
ATOM 4208 C CA    . THR C 3 31  ? -15.112 -9.653  -7.024  1.00 93.23 31  C 1 
ATOM 4209 C C     . THR C 3 31  ? -14.873 -8.824  -5.764  1.00 94.40 31  C 1 
ATOM 4210 O O     . THR C 3 31  ? -15.771 -8.684  -4.931  1.00 92.40 31  C 1 
ATOM 4211 C CB    . THR C 3 31  ? -14.507 -11.049 -6.838  1.00 90.67 31  C 1 
ATOM 4212 O OG1   . THR C 3 31  ? -14.662 -11.802 -8.008  1.00 81.63 31  C 1 
ATOM 4213 C CG2   . THR C 3 31  ? -15.194 -11.815 -5.708  1.00 78.68 31  C 1 
ATOM 4214 N N     . LEU C 3 32  ? -13.675 -8.247  -5.635  1.00 95.02 32  C 1 
ATOM 4215 C CA    . LEU C 3 32  ? -13.332 -7.329  -4.548  1.00 95.70 32  C 1 
ATOM 4216 C C     . LEU C 3 32  ? -13.476 -5.872  -5.012  1.00 95.83 32  C 1 
ATOM 4217 O O     . LEU C 3 32  ? -12.946 -5.500  -6.054  1.00 94.49 32  C 1 
ATOM 4218 C CB    . LEU C 3 32  ? -11.914 -7.625  -4.037  1.00 95.94 32  C 1 
ATOM 4219 C CG    . LEU C 3 32  ? -11.760 -8.996  -3.363  1.00 95.74 32  C 1 
ATOM 4220 C CD1   . LEU C 3 32  ? -10.300 -9.213  -2.978  1.00 93.60 32  C 1 
ATOM 4221 C CD2   . LEU C 3 32  ? -12.610 -9.120  -2.081  1.00 92.55 32  C 1 
ATOM 4222 N N     . PRO C 3 33  ? -14.167 -5.000  -4.243  1.00 95.47 33  C 1 
ATOM 4223 C CA    . PRO C 3 33  ? -14.370 -3.618  -4.657  1.00 95.08 33  C 1 
ATOM 4224 C C     . PRO C 3 33  ? -13.049 -2.838  -4.775  1.00 95.45 33  C 1 
ATOM 4225 O O     . PRO C 3 33  ? -12.379 -2.592  -3.767  1.00 94.86 33  C 1 
ATOM 4226 C CB    . PRO C 3 33  ? -15.299 -3.007  -3.608  1.00 93.47 33  C 1 
ATOM 4227 C CG    . PRO C 3 33  ? -15.998 -4.210  -2.980  1.00 90.77 33  C 1 
ATOM 4228 C CD    . PRO C 3 33  ? -14.929 -5.294  -3.049  1.00 93.37 33  C 1 
ATOM 4229 N N     . LEU C 3 34  ? -12.744 -2.320  -5.968  1.00 95.17 34  C 1 
ATOM 4230 C CA    . LEU C 3 34  ? -11.527 -1.536  -6.224  1.00 95.30 34  C 1 
ATOM 4231 C C     . LEU C 3 34  ? -11.365 -0.338  -5.283  1.00 95.65 34  C 1 
ATOM 4232 O O     . LEU C 3 34  ? -10.250 0.007   -4.895  1.00 94.76 34  C 1 
ATOM 4233 C CB    . LEU C 3 34  ? -11.538 -1.021  -7.672  1.00 94.88 34  C 1 
ATOM 4234 C CG    . LEU C 3 34  ? -11.516 -2.084  -8.779  1.00 93.59 34  C 1 
ATOM 4235 C CD1   . LEU C 3 34  ? -11.471 -1.382  -10.135 1.00 89.74 34  C 1 
ATOM 4236 C CD2   . LEU C 3 34  ? -10.318 -3.023  -8.651  1.00 88.89 34  C 1 
ATOM 4237 N N     . ALA C 3 35  ? -12.469 0.302   -4.892  1.00 95.20 35  C 1 
ATOM 4238 C CA    . ALA C 3 35  ? -12.424 1.423   -3.947  1.00 94.55 35  C 1 
ATOM 4239 C C     . ALA C 3 35  ? -11.881 1.009   -2.573  1.00 94.83 35  C 1 
ATOM 4240 O O     . ALA C 3 35  ? -11.178 1.793   -1.943  1.00 93.79 35  C 1 
ATOM 4241 C CB    . ALA C 3 35  ? -13.831 2.023   -3.839  1.00 93.35 35  C 1 
ATOM 4242 N N     . ARG C 3 36  ? -12.189 -0.220  -2.121  1.00 95.11 36  C 1 
ATOM 4243 C CA    . ARG C 3 36  ? -11.688 -0.766  -0.857  1.00 94.85 36  C 1 
ATOM 4244 C C     . ARG C 3 36  ? -10.207 -1.128  -0.964  1.00 95.60 36  C 1 
ATOM 4245 O O     . ARG C 3 36  ? -9.432  -0.689  -0.121  1.00 94.86 36  C 1 
ATOM 4246 C CB    . ARG C 3 36  ? -12.522 -1.986  -0.419  1.00 93.67 36  C 1 
ATOM 4247 C CG    . ARG C 3 36  ? -13.995 -1.664  -0.064  1.00 90.29 36  C 1 
ATOM 4248 C CD    . ARG C 3 36  ? -14.105 -0.753  1.155   1.00 85.82 36  C 1 
ATOM 4249 N NE    . ARG C 3 36  ? -15.506 -0.660  1.653   1.00 83.29 36  C 1 
ATOM 4250 C CZ    . ARG C 3 36  ? -15.948 -1.090  2.825   1.00 81.54 36  C 1 
ATOM 4251 N NH1   . ARG C 3 36  ? -15.176 -1.635  3.719   1.00 73.17 36  C 1 
ATOM 4252 N NH2   . ARG C 3 36  ? -17.215 -0.980  3.129   1.00 75.99 36  C 1 
ATOM 4253 N N     . ILE C 3 37  ? -9.805  -1.808  -2.045  1.00 95.76 37  C 1 
ATOM 4254 C CA    . ILE C 3 37  ? -8.389  -2.086  -2.322  1.00 96.51 37  C 1 
ATOM 4255 C C     . ILE C 3 37  ? -7.588  -0.780  -2.362  1.00 97.05 37  C 1 
ATOM 4256 O O     . ILE C 3 37  ? -6.588  -0.630  -1.664  1.00 96.35 37  C 1 
ATOM 4257 C CB    . ILE C 3 37  ? -8.254  -2.886  -3.635  1.00 96.46 37  C 1 
ATOM 4258 C CG1   . ILE C 3 37  ? -8.970  -4.255  -3.568  1.00 94.93 37  C 1 
ATOM 4259 C CG2   . ILE C 3 37  ? -6.777  -3.067  -4.024  1.00 95.29 37  C 1 
ATOM 4260 C CD1   . ILE C 3 37  ? -8.425  -5.239  -2.526  1.00 90.38 37  C 1 
ATOM 4261 N N     . LYS C 3 38  ? -8.079  0.229   -3.077  1.00 96.28 38  C 1 
ATOM 4262 C CA    . LYS C 3 38  ? -7.436  1.548   -3.151  1.00 96.09 38  C 1 
ATOM 4263 C C     . LYS C 3 38  ? -7.381  2.255   -1.797  1.00 96.03 38  C 1 
ATOM 4264 O O     . LYS C 3 38  ? -6.450  3.023   -1.559  1.00 95.29 38  C 1 
ATOM 4265 C CB    . LYS C 3 38  ? -8.142  2.386   -4.225  1.00 95.41 38  C 1 
ATOM 4266 C CG    . LYS C 3 38  ? -7.368  3.657   -4.597  1.00 92.20 38  C 1 
ATOM 4267 C CD    . LYS C 3 38  ? -7.985  4.314   -5.834  1.00 87.72 38  C 1 
ATOM 4268 C CE    . LYS C 3 38  ? -7.119  5.461   -6.340  1.00 80.08 38  C 1 
ATOM 4269 N NZ    . LYS C 3 38  ? -7.501  5.904   -7.704  1.00 71.90 38  C 1 
ATOM 4270 N N     . LYS C 3 39  ? -8.366  2.045   -0.900  1.00 95.68 39  C 1 
ATOM 4271 C CA    . LYS C 3 39  ? -8.315  2.563   0.474   1.00 95.34 39  C 1 
ATOM 4272 C C     . LYS C 3 39  ? -7.164  1.929   1.253   1.00 95.83 39  C 1 
ATOM 4273 O O     . LYS C 3 39  ? -6.400  2.662   1.865   1.00 94.87 39  C 1 
ATOM 4274 C CB    . LYS C 3 39  ? -9.673  2.386   1.195   1.00 94.29 39  C 1 
ATOM 4275 C CG    . LYS C 3 39  ? -9.692  3.117   2.566   1.00 90.50 39  C 1 
ATOM 4276 C CD    . LYS C 3 39  ? -10.949 2.869   3.409   1.00 84.41 39  C 1 
ATOM 4277 C CE    . LYS C 3 39  ? -10.778 3.595   4.758   1.00 75.34 39  C 1 
ATOM 4278 N NZ    . LYS C 3 39  ? -11.776 3.277   5.831   1.00 65.66 39  C 1 
ATOM 4279 N N     . ILE C 3 40  ? -6.999  0.597   1.172   1.00 95.92 40  C 1 
ATOM 4280 C CA    . ILE C 3 40  ? -5.896  -0.133  1.825   1.00 96.22 40  C 1 
ATOM 4281 C C     . ILE C 3 40  ? -4.541  0.337   1.272   1.00 96.40 40  C 1 
ATOM 4282 O O     . ILE C 3 40  ? -3.654  0.690   2.044   1.00 95.78 40  C 1 
ATOM 4283 C CB    . ILE C 3 40  ? -6.056  -1.659  1.658   1.00 96.18 40  C 1 
ATOM 4284 C CG1   . ILE C 3 40  ? -7.369  -2.167  2.290   1.00 94.74 40  C 1 
ATOM 4285 C CG2   . ILE C 3 40  ? -4.867  -2.395  2.309   1.00 94.01 40  C 1 
ATOM 4286 C CD1   . ILE C 3 40  ? -7.781  -3.562  1.797   1.00 91.11 40  C 1 
ATOM 4287 N N     . MET C 3 41  ? -4.412  0.457   -0.056  1.00 96.48 41  C 1 
ATOM 4288 C CA    . MET C 3 41  ? -3.192  0.980   -0.686  1.00 96.68 41  C 1 
ATOM 4289 C C     . MET C 3 41  ? -2.835  2.389   -0.191  1.00 96.32 41  C 1 
ATOM 4290 O O     . MET C 3 41  ? -1.666  2.715   -0.033  1.00 95.05 41  C 1 
ATOM 4291 C CB    . MET C 3 41  ? -3.349  1.015   -2.207  1.00 96.62 41  C 1 
ATOM 4292 C CG    . MET C 3 41  ? -3.470  -0.361  -2.852  1.00 95.61 41  C 1 
ATOM 4293 S SD    . MET C 3 41  ? -3.742  -0.244  -4.638  1.00 94.24 41  C 1 
ATOM 4294 C CE    . MET C 3 41  ? -2.059  0.098   -5.184  1.00 86.87 41  C 1 
ATOM 4295 N N     . LYS C 3 42  ? -3.847  3.230   0.062   1.00 96.39 42  C 1 
ATOM 4296 C CA    . LYS C 3 42  ? -3.664  4.611   0.522   1.00 95.81 42  C 1 
ATOM 4297 C C     . LYS C 3 42  ? -3.439  4.754   2.033   1.00 95.64 42  C 1 
ATOM 4298 O O     . LYS C 3 42  ? -3.232  5.882   2.462   1.00 93.77 42  C 1 
ATOM 4299 C CB    . LYS C 3 42  ? -4.861  5.458   0.106   1.00 94.92 42  C 1 
ATOM 4300 C CG    . LYS C 3 42  ? -4.816  5.835   -1.375  1.00 91.32 42  C 1 
ATOM 4301 C CD    . LYS C 3 42  ? -5.995  6.745   -1.679  1.00 85.90 42  C 1 
ATOM 4302 C CE    . LYS C 3 42  ? -5.894  7.324   -3.087  1.00 78.77 42  C 1 
ATOM 4303 N NZ    . LYS C 3 42  ? -6.731  8.531   -3.212  1.00 69.03 42  C 1 
ATOM 4304 N N     . ALA C 3 43  ? -3.500  3.670   2.820   1.00 95.78 43  C 1 
ATOM 4305 C CA    . ALA C 3 43  ? -3.217  3.723   4.256   1.00 95.14 43  C 1 
ATOM 4306 C C     . ALA C 3 43  ? -1.744  4.052   4.560   1.00 94.70 43  C 1 
ATOM 4307 O O     . ALA C 3 43  ? -1.454  4.612   5.614   1.00 92.37 43  C 1 
ATOM 4308 C CB    . ALA C 3 43  ? -3.638  2.393   4.880   1.00 94.25 43  C 1 
ATOM 4309 N N     . ASP C 3 44  ? -0.854  3.778   3.599   1.00 94.84 44  C 1 
ATOM 4310 C CA    . ASP C 3 44  ? 0.530   4.250   3.644   1.00 94.37 44  C 1 
ATOM 4311 C C     . ASP C 3 44  ? 0.610   5.703   3.141   1.00 94.48 44  C 1 
ATOM 4312 O O     . ASP C 3 44  ? 0.121   6.028   2.057   1.00 92.19 44  C 1 
ATOM 4313 C CB    . ASP C 3 44  ? 1.384   3.297   2.807   1.00 92.40 44  C 1 
ATOM 4314 C CG    . ASP C 3 44  ? 2.893   3.496   2.950   1.00 88.70 44  C 1 
ATOM 4315 O OD1   . ASP C 3 44  ? 3.319   4.560   3.422   1.00 82.15 44  C 1 
ATOM 4316 O OD2   . ASP C 3 44  ? 3.624   2.554   2.573   1.00 80.54 44  C 1 
ATOM 4317 N N     . GLU C 3 45  ? 1.199   6.583   3.948   1.00 94.56 45  C 1 
ATOM 4318 C CA    . GLU C 3 45  ? 1.321   8.008   3.639   1.00 93.74 45  C 1 
ATOM 4319 C C     . GLU C 3 45  ? 2.274   8.276   2.475   1.00 94.16 45  C 1 
ATOM 4320 O O     . GLU C 3 45  ? 2.025   9.191   1.682   1.00 90.71 45  C 1 
ATOM 4321 C CB    . GLU C 3 45  ? 1.727   8.781   4.906   1.00 91.37 45  C 1 
ATOM 4322 C CG    . GLU C 3 45  ? 0.624   8.718   5.971   1.00 80.95 45  C 1 
ATOM 4323 C CD    . GLU C 3 45  ? 0.830   9.674   7.163   1.00 72.91 45  C 1 
ATOM 4324 O OE1   . GLU C 3 45  ? -0.144  9.855   7.921   1.00 65.12 45  C 1 
ATOM 4325 O OE2   . GLU C 3 45  ? 1.923   10.246  7.305   1.00 64.96 45  C 1 
ATOM 4326 N N     . ASP C 3 46  ? 3.265   7.416   2.262   1.00 94.11 46  C 1 
ATOM 4327 C CA    . ASP C 3 46  ? 4.235   7.532   1.168   1.00 93.69 46  C 1 
ATOM 4328 C C     . ASP C 3 46  ? 3.594   7.353   -0.219  1.00 94.24 46  C 1 
ATOM 4329 O O     . ASP C 3 46  ? 4.117   7.811   -1.238  1.00 91.31 46  C 1 
ATOM 4330 C CB    . ASP C 3 46  ? 5.343   6.481   1.351   1.00 91.42 46  C 1 
ATOM 4331 C CG    . ASP C 3 46  ? 6.211   6.693   2.586   1.00 86.10 46  C 1 
ATOM 4332 O OD1   . ASP C 3 46  ? 6.341   7.857   3.011   1.00 80.61 46  C 1 
ATOM 4333 O OD2   . ASP C 3 46  ? 6.784   5.682   3.052   1.00 79.43 46  C 1 
ATOM 4334 N N     . VAL C 3 47  ? 2.415   6.708   -0.302  1.00 94.51 47  C 1 
ATOM 4335 C CA    . VAL C 3 47  ? 1.715   6.479   -1.572  1.00 94.65 47  C 1 
ATOM 4336 C C     . VAL C 3 47  ? 1.026   7.759   -2.038  1.00 94.39 47  C 1 
ATOM 4337 O O     . VAL C 3 47  ? -0.127  8.033   -1.696  1.00 91.52 47  C 1 
ATOM 4338 C CB    . VAL C 3 47  ? 0.718   5.303   -1.482  1.00 93.82 47  C 1 
ATOM 4339 C CG1   . VAL C 3 47  ? 0.036   5.072   -2.832  1.00 89.26 47  C 1 
ATOM 4340 C CG2   . VAL C 3 47  ? 1.434   4.013   -1.100  1.00 89.78 47  C 1 
ATOM 4341 N N     . ARG C 3 48  ? 1.685   8.532   -2.917  1.00 94.25 48  C 1 
ATOM 4342 C CA    . ARG C 3 48  ? 1.135   9.783   -3.468  1.00 93.57 48  C 1 
ATOM 4343 C C     . ARG C 3 48  ? 0.043   9.542   -4.515  1.00 94.12 48  C 1 
ATOM 4344 O O     . ARG C 3 48  ? -1.096  9.972   -4.354  1.00 89.78 48  C 1 
ATOM 4345 C CB    . ARG C 3 48  ? 2.251   10.652  -4.042  1.00 91.24 48  C 1 
ATOM 4346 C CG    . ARG C 3 48  ? 3.253   11.104  -2.965  1.00 83.60 48  C 1 
ATOM 4347 C CD    . ARG C 3 48  ? 4.254   12.093  -3.558  1.00 76.79 48  C 1 
ATOM 4348 N NE    . ARG C 3 48  ? 5.236   12.533  -2.567  1.00 69.12 48  C 1 
ATOM 4349 C CZ    . ARG C 3 48  ? 5.824   13.715  -2.512  1.00 60.94 48  C 1 
ATOM 4350 N NH1   . ARG C 3 48  ? 5.653   14.616  -3.437  1.00 55.40 48  C 1 
ATOM 4351 N NH2   . ARG C 3 48  ? 6.591   14.031  -1.507  1.00 55.00 48  C 1 
ATOM 4352 N N     . MET C 3 49  ? 0.402   8.847   -5.609  1.00 96.46 49  C 1 
ATOM 4353 C CA    . MET C 3 49  ? -0.494  8.563   -6.724  1.00 96.58 49  C 1 
ATOM 4354 C C     . MET C 3 49  ? -0.544  7.070   -7.016  1.00 96.83 49  C 1 
ATOM 4355 O O     . MET C 3 49  ? 0.412   6.338   -6.779  1.00 95.31 49  C 1 
ATOM 4356 C CB    . MET C 3 49  ? -0.058  9.346   -7.969  1.00 95.22 49  C 1 
ATOM 4357 C CG    . MET C 3 49  ? -0.411  10.825  -7.882  1.00 90.03 49  C 1 
ATOM 4358 S SD    . MET C 3 49  ? -0.034  11.738  -9.394  1.00 88.06 49  C 1 
ATOM 4359 C CE    . MET C 3 49  ? -1.391  12.871  -9.444  1.00 78.98 49  C 1 
ATOM 4360 N N     . ILE C 3 50  ? -1.684  6.611   -7.534  1.00 96.36 50  C 1 
ATOM 4361 C CA    . ILE C 3 50  ? -1.915  5.212   -7.881  1.00 96.39 50  C 1 
ATOM 4362 C C     . ILE C 3 50  ? -2.503  5.169   -9.289  1.00 96.47 50  C 1 
ATOM 4363 O O     . ILE C 3 50  ? -3.548  5.780   -9.528  1.00 95.20 50  C 1 
ATOM 4364 C CB    . ILE C 3 50  ? -2.847  4.532   -6.849  1.00 95.82 50  C 1 
ATOM 4365 C CG1   . ILE C 3 50  ? -2.320  4.665   -5.402  1.00 93.49 50  C 1 
ATOM 4366 C CG2   . ILE C 3 50  ? -3.029  3.058   -7.210  1.00 93.41 50  C 1 
ATOM 4367 C CD1   . ILE C 3 50  ? -3.314  4.192   -4.333  1.00 90.43 50  C 1 
ATOM 4368 N N     . SER C 3 51  ? -1.840  4.453   -10.200 1.00 96.66 51  C 1 
ATOM 4369 C CA    . SER C 3 51  ? -2.334  4.170   -11.541 1.00 96.53 51  C 1 
ATOM 4370 C C     . SER C 3 51  ? -3.728  3.543   -11.488 1.00 96.69 51  C 1 
ATOM 4371 O O     . SER C 3 51  ? -4.075  2.873   -10.515 1.00 95.62 51  C 1 
ATOM 4372 C CB    . SER C 3 51  ? -1.364  3.236   -12.282 1.00 95.71 51  C 1 
ATOM 4373 O OG    . SER C 3 51  ? -1.918  2.891   -13.535 1.00 90.35 51  C 1 
ATOM 4374 N N     . ALA C 3 52  ? -4.553  3.762   -12.520 1.00 96.02 52  C 1 
ATOM 4375 C CA    . ALA C 3 52  ? -5.891  3.182   -12.587 1.00 95.65 52  C 1 
ATOM 4376 C C     . ALA C 3 52  ? -5.869  1.639   -12.610 1.00 96.19 52  C 1 
ATOM 4377 O O     . ALA C 3 52  ? -6.749  1.013   -12.034 1.00 95.02 52  C 1 
ATOM 4378 C CB    . ALA C 3 52  ? -6.600  3.743   -13.820 1.00 94.28 52  C 1 
ATOM 4379 N N     . GLU C 3 53  ? -4.833  1.069   -13.212 1.00 96.52 53  C 1 
ATOM 4380 C CA    . GLU C 3 53  ? -4.651  -0.376  -13.362 1.00 96.43 53  C 1 
ATOM 4381 C C     . GLU C 3 53  ? -4.095  -1.044  -12.096 1.00 96.86 53  C 1 
ATOM 4382 O O     . GLU C 3 53  ? -4.404  -2.197  -11.818 1.00 95.84 53  C 1 
ATOM 4383 C CB    . GLU C 3 53  ? -3.697  -0.621  -14.527 1.00 95.25 53  C 1 
ATOM 4384 C CG    . GLU C 3 53  ? -4.224  -0.071  -15.853 1.00 91.63 53  C 1 
ATOM 4385 C CD    . GLU C 3 53  ? -3.172  -0.128  -16.972 1.00 91.40 53  C 1 
ATOM 4386 O OE1   . GLU C 3 53  ? -3.555  0.040   -18.139 1.00 85.27 53  C 1 
ATOM 4387 O OE2   . GLU C 3 53  ? -1.970  -0.289  -16.658 1.00 86.71 53  C 1 
ATOM 4388 N N     . ALA C 3 54  ? -3.313  -0.323  -11.286 1.00 97.35 54  C 1 
ATOM 4389 C CA    . ALA C 3 54  ? -2.701  -0.915  -10.097 1.00 97.49 54  C 1 
ATOM 4390 C C     . ALA C 3 54  ? -3.734  -1.524  -9.121  1.00 97.63 54  C 1 
ATOM 4391 O O     . ALA C 3 54  ? -3.566  -2.687  -8.740  1.00 96.96 54  C 1 
ATOM 4392 C CB    . ALA C 3 54  ? -1.745  0.088   -9.441  1.00 96.97 54  C 1 
ATOM 4393 N N     . PRO C 3 55  ? -4.860  -0.853  -8.770  1.00 97.73 55  C 1 
ATOM 4394 C CA    . PRO C 3 55  ? -5.890  -1.475  -7.937  1.00 97.67 55  C 1 
ATOM 4395 C C     . PRO C 3 55  ? -6.560  -2.689  -8.573  1.00 97.67 55  C 1 
ATOM 4396 O O     . PRO C 3 55  ? -7.077  -3.524  -7.839  1.00 96.96 55  C 1 
ATOM 4397 C CB    . PRO C 3 55  ? -6.924  -0.377  -7.655  1.00 96.96 55  C 1 
ATOM 4398 C CG    . PRO C 3 55  ? -6.148  0.912   -7.884  1.00 95.25 55  C 1 
ATOM 4399 C CD    . PRO C 3 55  ? -5.197  0.530   -9.008  1.00 96.91 55  C 1 
ATOM 4400 N N     . VAL C 3 56  ? -6.588  -2.787  -9.903  1.00 97.15 56  C 1 
ATOM 4401 C CA    . VAL C 3 56  ? -7.151  -3.933  -10.628 1.00 97.17 56  C 1 
ATOM 4402 C C     . VAL C 3 56  ? -6.280  -5.167  -10.406 1.00 97.36 56  C 1 
ATOM 4403 O O     . VAL C 3 56  ? -6.784  -6.201  -9.972  1.00 96.54 56  C 1 
ATOM 4404 C CB    . VAL C 3 56  ? -7.309  -3.615  -12.130 1.00 96.32 56  C 1 
ATOM 4405 C CG1   . VAL C 3 56  ? -7.835  -4.815  -12.915 1.00 94.14 56  C 1 
ATOM 4406 C CG2   . VAL C 3 56  ? -8.274  -2.442  -12.348 1.00 93.43 56  C 1 
ATOM 4407 N N     . VAL C 3 57  ? -4.962  -5.032  -10.604 1.00 97.43 57  C 1 
ATOM 4408 C CA    . VAL C 3 57  ? -3.998  -6.116  -10.366 1.00 97.57 57  C 1 
ATOM 4409 C C     . VAL C 3 57  ? -3.972  -6.506  -8.883  1.00 97.62 57  C 1 
ATOM 4410 O O     . VAL C 3 57  ? -4.072  -7.687  -8.559  1.00 96.87 57  C 1 
ATOM 4411 C CB    . VAL C 3 57  ? -2.591  -5.731  -10.867 1.00 96.51 57  C 1 
ATOM 4412 C CG1   . VAL C 3 57  ? -1.602  -6.891  -10.698 1.00 90.51 57  C 1 
ATOM 4413 C CG2   . VAL C 3 57  ? -2.622  -5.363  -12.348 1.00 88.45 57  C 1 
ATOM 4414 N N     . PHE C 3 58  ? -3.932  -5.527  -7.984  1.00 97.74 58  C 1 
ATOM 4415 C CA    . PHE C 3 58  ? -3.993  -5.781  -6.542  1.00 97.79 58  C 1 
ATOM 4416 C C     . PHE C 3 58  ? -5.274  -6.511  -6.125  1.00 97.76 58  C 1 
ATOM 4417 O O     . PHE C 3 58  ? -5.222  -7.378  -5.262  1.00 96.93 58  C 1 
ATOM 4418 C CB    . PHE C 3 58  ? -3.873  -4.459  -5.776  1.00 97.46 58  C 1 
ATOM 4419 C CG    . PHE C 3 58  ? -2.461  -4.090  -5.372  1.00 97.41 58  C 1 
ATOM 4420 C CD1   . PHE C 3 58  ? -1.960  -4.484  -4.123  1.00 95.24 58  C 1 
ATOM 4421 C CD2   . PHE C 3 58  ? -1.648  -3.329  -6.221  1.00 95.30 58  C 1 
ATOM 4422 C CE1   . PHE C 3 58  ? -0.669  -4.127  -3.722  1.00 94.21 58  C 1 
ATOM 4423 C CE2   . PHE C 3 58  ? -0.346  -2.963  -5.831  1.00 93.85 58  C 1 
ATOM 4424 C CZ    . PHE C 3 58  ? 0.147   -3.363  -4.574  1.00 94.67 58  C 1 
ATOM 4425 N N     . ALA C 3 59  ? -6.424  -6.164  -6.695  1.00 97.86 59  C 1 
ATOM 4426 C CA    . ALA C 3 59  ? -7.682  -6.834  -6.401  1.00 97.61 59  C 1 
ATOM 4427 C C     . ALA C 3 59  ? -7.647  -8.296  -6.854  1.00 97.70 59  C 1 
ATOM 4428 O O     . ALA C 3 59  ? -8.001  -9.174  -6.067  1.00 97.18 59  C 1 
ATOM 4429 C CB    . ALA C 3 59  ? -8.840  -6.068  -7.037  1.00 97.01 59  C 1 
ATOM 4430 N N     . LYS C 3 60  ? -7.158  -8.570  -8.080  1.00 97.13 60  C 1 
ATOM 4431 C CA    . LYS C 3 60  ? -7.062  -9.933  -8.597  1.00 97.22 60  C 1 
ATOM 4432 C C     . LYS C 3 60  ? -6.074  -10.783 -7.801  1.00 97.49 60  C 1 
ATOM 4433 O O     . LYS C 3 60  ? -6.401  -11.904 -7.425  1.00 96.85 60  C 1 
ATOM 4434 C CB    . LYS C 3 60  ? -6.724  -9.902  -10.091 1.00 96.73 60  C 1 
ATOM 4435 C CG    . LYS C 3 60  ? -6.828  -11.283 -10.762 1.00 95.10 60  C 1 
ATOM 4436 C CD    . LYS C 3 60  ? -8.246  -11.852 -10.683 1.00 92.02 60  C 1 
ATOM 4437 C CE    . LYS C 3 60  ? -8.361  -13.207 -11.375 1.00 88.40 60  C 1 
ATOM 4438 N NZ    . LYS C 3 60  ? -9.722  -13.762 -11.245 1.00 83.46 60  C 1 
ATOM 4439 N N     . ALA C 3 61  ? -4.916  -10.237 -7.451  1.00 97.53 61  C 1 
ATOM 4440 C CA    . ALA C 3 61  ? -3.957  -10.938 -6.607  1.00 97.59 61  C 1 
ATOM 4441 C C     . ALA C 3 61  ? -4.501  -11.220 -5.204  1.00 97.78 61  C 1 
ATOM 4442 O O     . ALA C 3 61  ? -4.289  -12.298 -4.663  1.00 97.07 61  C 1 
ATOM 4443 C CB    . ALA C 3 61  ? -2.680  -10.108 -6.546  1.00 96.94 61  C 1 
ATOM 4444 N N     . CYS C 3 62  ? -5.271  -10.302 -4.633  1.00 98.18 62  C 1 
ATOM 4445 C CA    . CYS C 3 62  ? -5.931  -10.508 -3.353  1.00 98.14 62  C 1 
ATOM 4446 C C     . CYS C 3 62  ? -7.000  -11.616 -3.430  1.00 98.27 62  C 1 
ATOM 4447 O O     . CYS C 3 62  ? -7.168  -12.369 -2.473  1.00 97.50 62  C 1 
ATOM 4448 C CB    . CYS C 3 62  ? -6.521  -9.173  -2.886  1.00 97.77 62  C 1 
ATOM 4449 S SG    . CYS C 3 62  ? -7.162  -9.299  -1.193  1.00 96.48 62  C 1 
ATOM 4450 N N     . GLU C 3 63  ? -7.708  -11.754 -4.544  1.00 98.05 63  C 1 
ATOM 4451 C CA    . GLU C 3 63  ? -8.606  -12.887 -4.777  1.00 97.84 63  C 1 
ATOM 4452 C C     . GLU C 3 63  ? -7.845  -14.206 -4.758  1.00 98.06 63  C 1 
ATOM 4453 O O     . GLU C 3 63  ? -8.193  -15.092 -3.982  1.00 97.39 63  C 1 
ATOM 4454 C CB    . GLU C 3 63  ? -9.363  -12.772 -6.113  1.00 96.81 63  C 1 
ATOM 4455 C CG    . GLU C 3 63  ? -10.365 -11.627 -6.170  1.00 89.98 63  C 1 
ATOM 4456 C CD    . GLU C 3 63  ? -11.061 -11.502 -7.532  1.00 88.75 63  C 1 
ATOM 4457 O OE1   . GLU C 3 63  ? -11.547 -10.389 -7.842  1.00 84.13 63  C 1 
ATOM 4458 O OE2   . GLU C 3 63  ? -11.173 -12.511 -8.262  1.00 85.01 63  C 1 
ATOM 4459 N N     . VAL C 3 64  ? -6.772  -14.316 -5.559  1.00 97.91 64  C 1 
ATOM 4460 C CA    . VAL C 3 64  ? -5.946  -15.532 -5.652  1.00 97.91 64  C 1 
ATOM 4461 C C     . VAL C 3 64  ? -5.335  -15.881 -4.299  1.00 98.13 64  C 1 
ATOM 4462 O O     . VAL C 3 64  ? -5.367  -17.036 -3.891  1.00 97.59 64  C 1 
ATOM 4463 C CB    . VAL C 3 64  ? -4.882  -15.394 -6.747  1.00 97.39 64  C 1 
ATOM 4464 C CG1   . VAL C 3 64  ? -3.986  -16.632 -6.827  1.00 95.69 64  C 1 
ATOM 4465 C CG2   . VAL C 3 64  ? -5.535  -15.223 -8.122  1.00 94.82 64  C 1 
ATOM 4466 N N     . PHE C 3 65  ? -4.867  -14.883 -3.546  1.00 98.20 65  C 1 
ATOM 4467 C CA    . PHE C 3 65  ? -4.337  -15.077 -2.192  1.00 98.33 65  C 1 
ATOM 4468 C C     . PHE C 3 65  ? -5.373  -15.674 -1.241  1.00 98.43 65  C 1 
ATOM 4469 O O     . PHE C 3 65  ? -5.068  -16.618 -0.508  1.00 98.06 65  C 1 
ATOM 4470 C CB    . PHE C 3 65  ? -3.815  -13.742 -1.657  1.00 98.26 65  C 1 
ATOM 4471 C CG    . PHE C 3 65  ? -3.362  -13.822 -0.214  1.00 98.09 65  C 1 
ATOM 4472 C CD1   . PHE C 3 65  ? -4.233  -13.456 0.819   1.00 97.12 65  C 1 
ATOM 4473 C CD2   . PHE C 3 65  ? -2.095  -14.323 0.094   1.00 97.24 65  C 1 
ATOM 4474 C CE1   . PHE C 3 65  ? -3.844  -13.592 2.156   1.00 96.53 65  C 1 
ATOM 4475 C CE2   . PHE C 3 65  ? -1.695  -14.458 1.428   1.00 96.47 65  C 1 
ATOM 4476 C CZ    . PHE C 3 65  ? -2.568  -14.100 2.468   1.00 96.55 65  C 1 
ATOM 4477 N N     . ILE C 3 66  ? -6.613  -15.174 -1.241  1.00 98.46 66  C 1 
ATOM 4478 C CA    . ILE C 3 66  ? -7.689  -15.737 -0.413  1.00 98.52 66  C 1 
ATOM 4479 C C     . ILE C 3 66  ? -7.980  -17.188 -0.809  1.00 98.58 66  C 1 
ATOM 4480 O O     . ILE C 3 66  ? -8.195  -18.028 0.072   1.00 98.11 66  C 1 
ATOM 4481 C CB    . ILE C 3 66  ? -8.955  -14.858 -0.493  1.00 98.27 66  C 1 
ATOM 4482 C CG1   . ILE C 3 66  ? -8.724  -13.509 0.223   1.00 97.45 66  C 1 
ATOM 4483 C CG2   . ILE C 3 66  ? -10.183 -15.560 0.122   1.00 97.39 66  C 1 
ATOM 4484 C CD1   . ILE C 3 66  ? -9.761  -12.431 -0.132  1.00 95.03 66  C 1 
ATOM 4485 N N     . LEU C 3 67  ? -7.994  -17.500 -2.102  1.00 98.22 67  C 1 
ATOM 4486 C CA    . LEU C 3 67  ? -8.219  -18.857 -2.600  1.00 98.15 67  C 1 
ATOM 4487 C C     . LEU C 3 67  ? -7.095  -19.802 -2.159  1.00 98.22 67  C 1 
ATOM 4488 O O     . LEU C 3 67  ? -7.377  -20.851 -1.586  1.00 97.48 67  C 1 
ATOM 4489 C CB    . LEU C 3 67  ? -8.363  -18.843 -4.129  1.00 97.81 67  C 1 
ATOM 4490 C CG    . LEU C 3 67  ? -9.556  -18.051 -4.696  1.00 96.99 67  C 1 
ATOM 4491 C CD1   . LEU C 3 67  ? -9.473  -17.987 -6.218  1.00 94.50 67  C 1 
ATOM 4492 C CD2   . LEU C 3 67  ? -10.899 -18.647 -4.312  1.00 94.20 67  C 1 
ATOM 4493 N N     . GLU C 3 68  ? -5.820  -19.402 -2.335  1.00 98.21 68  C 1 
ATOM 4494 C CA    . GLU C 3 68  ? -4.656  -20.204 -1.949  1.00 97.94 68  C 1 
ATOM 4495 C C     . GLU C 3 68  ? -4.607  -20.445 -0.436  1.00 98.02 68  C 1 
ATOM 4496 O O     . GLU C 3 68  ? -4.467  -21.583 0.012   1.00 97.31 68  C 1 
ATOM 4497 C CB    . GLU C 3 68  ? -3.364  -19.525 -2.418  1.00 97.04 68  C 1 
ATOM 4498 C CG    . GLU C 3 68  ? -2.149  -20.446 -2.220  1.00 94.47 68  C 1 
ATOM 4499 C CD    . GLU C 3 68  ? -0.779  -19.788 -2.445  1.00 92.50 68  C 1 
ATOM 4500 O OE1   . GLU C 3 68  ? 0.231   -20.526 -2.314  1.00 87.75 68  C 1 
ATOM 4501 O OE2   . GLU C 3 68  ? -0.705  -18.568 -2.667  1.00 87.97 68  C 1 
ATOM 4502 N N     . LEU C 3 69  ? -4.778  -19.397 0.373   1.00 98.33 69  C 1 
ATOM 4503 C CA    . LEU C 3 69  ? -4.780  -19.511 1.826   1.00 98.30 69  C 1 
ATOM 4504 C C     . LEU C 3 69  ? -5.903  -20.432 2.306   1.00 98.33 69  C 1 
ATOM 4505 O O     . LEU C 3 69  ? -5.697  -21.260 3.195   1.00 97.55 69  C 1 
ATOM 4506 C CB    . LEU C 3 69  ? -4.898  -18.108 2.445   1.00 98.08 69  C 1 
ATOM 4507 C CG    . LEU C 3 69  ? -4.912  -18.110 3.990   1.00 97.61 69  C 1 
ATOM 4508 C CD1   . LEU C 3 69  ? -3.609  -18.629 4.588   1.00 95.44 69  C 1 
ATOM 4509 C CD2   . LEU C 3 69  ? -5.143  -16.689 4.505   1.00 95.20 69  C 1 
ATOM 4510 N N     . THR C 3 70  ? -7.088  -20.320 1.713   1.00 98.58 70  C 1 
ATOM 4511 C CA    . THR C 3 70  ? -8.220  -21.181 2.057   1.00 98.51 70  C 1 
ATOM 4512 C C     . THR C 3 70  ? -7.955  -22.634 1.682   1.00 98.44 70  C 1 
ATOM 4513 O O     . THR C 3 70  ? -8.244  -23.514 2.491   1.00 97.61 70  C 1 
ATOM 4514 C CB    . THR C 3 70  ? -9.515  -20.697 1.399   1.00 98.19 70  C 1 
ATOM 4515 O OG1   . THR C 3 70  ? -9.789  -19.369 1.782   1.00 93.72 70  C 1 
ATOM 4516 C CG2   . THR C 3 70  ? -10.728 -21.519 1.846   1.00 92.77 70  C 1 
ATOM 4517 N N     . LEU C 3 71  ? -7.359  -22.903 0.513   1.00 98.16 71  C 1 
ATOM 4518 C CA    . LEU C 3 71  ? -6.999  -24.251 0.093   1.00 98.09 71  C 1 
ATOM 4519 C C     . LEU C 3 71  ? -5.979  -24.877 1.044   1.00 98.05 71  C 1 
ATOM 4520 O O     . LEU C 3 71  ? -6.194  -25.981 1.537   1.00 97.19 71  C 1 
ATOM 4521 C CB    . LEU C 3 71  ? -6.485  -24.206 -1.356  1.00 97.52 71  C 1 
ATOM 4522 C CG    . LEU C 3 71  ? -6.041  -25.572 -1.919  1.00 95.79 71  C 1 
ATOM 4523 C CD1   . LEU C 3 71  ? -7.194  -26.578 -1.951  1.00 91.80 71  C 1 
ATOM 4524 C CD2   . LEU C 3 71  ? -5.503  -25.393 -3.329  1.00 91.30 71  C 1 
ATOM 4525 N N     . ARG C 3 72  ? -4.902  -24.157 1.381   1.00 97.69 72  C 1 
ATOM 4526 C CA    . ARG C 3 72  ? -3.882  -24.634 2.329   1.00 97.47 72  C 1 
ATOM 4527 C C     . ARG C 3 72  ? -4.467  -24.883 3.718   1.00 97.47 72  C 1 
ATOM 4528 O O     . ARG C 3 72  ? -4.106  -25.854 4.377   1.00 96.38 72  C 1 
ATOM 4529 C CB    . ARG C 3 72  ? -2.732  -23.618 2.409   1.00 97.15 72  C 1 
ATOM 4530 C CG    . ARG C 3 72  ? -1.878  -23.567 1.137   1.00 95.59 72  C 1 
ATOM 4531 C CD    . ARG C 3 72  ? -0.821  -22.462 1.278   1.00 93.27 72  C 1 
ATOM 4532 N NE    . ARG C 3 72  ? 0.009   -22.308 0.078   1.00 90.56 72  C 1 
ATOM 4533 C CZ    . ARG C 3 72  ? 1.179   -22.859 -0.183  1.00 89.85 72  C 1 
ATOM 4534 N NH1   . ARG C 3 72  ? 1.762   -23.692 0.632   1.00 81.29 72  C 1 
ATOM 4535 N NH2   . ARG C 3 72  ? 1.794   -22.555 -1.287  1.00 85.82 72  C 1 
ATOM 4536 N N     . SER C 3 73  ? -5.398  -24.045 4.166   1.00 98.04 73  C 1 
ATOM 4537 C CA    . SER C 3 73  ? -6.105  -24.230 5.442   1.00 97.72 73  C 1 
ATOM 4538 C C     . SER C 3 73  ? -7.020  -25.451 5.406   1.00 97.66 73  C 1 
ATOM 4539 O O     . SER C 3 73  ? -7.100  -26.192 6.382   1.00 96.68 73  C 1 
ATOM 4540 C CB    . SER C 3 73  ? -6.931  -22.987 5.779   1.00 97.37 73  C 1 
ATOM 4541 O OG    . SER C 3 73  ? -6.134  -21.824 5.776   1.00 91.22 73  C 1 
ATOM 4542 N N     . TRP C 3 74  ? -7.686  -25.682 4.271   1.00 97.95 74  C 1 
ATOM 4543 C CA    . TRP C 3 74  ? -8.554  -26.845 4.076   1.00 97.96 74  C 1 
ATOM 4544 C C     . TRP C 3 74  ? -7.779  -28.153 4.147   1.00 97.85 74  C 1 
ATOM 4545 O O     . TRP C 3 74  ? -8.242  -29.077 4.812   1.00 96.98 74  C 1 
ATOM 4546 C CB    . TRP C 3 74  ? -9.305  -26.715 2.750   1.00 97.66 74  C 1 
ATOM 4547 C CG    . TRP C 3 74  ? -10.140 -27.919 2.441   1.00 97.15 74  C 1 
ATOM 4548 C CD1   . TRP C 3 74  ? -9.938  -28.783 1.421   1.00 94.84 74  C 1 
ATOM 4549 C CD2   . TRP C 3 74  ? -11.249 -28.468 3.223   1.00 95.96 74  C 1 
ATOM 4550 N NE1   . TRP C 3 74  ? -10.840 -29.822 1.509   1.00 93.97 74  C 1 
ATOM 4551 C CE2   . TRP C 3 74  ? -11.645 -29.684 2.612   1.00 95.16 74  C 1 
ATOM 4552 C CE3   . TRP C 3 74  ? -11.919 -28.059 4.387   1.00 93.97 74  C 1 
ATOM 4553 C CZ2   . TRP C 3 74  ? -12.666 -30.496 3.170   1.00 94.09 74  C 1 
ATOM 4554 C CZ3   . TRP C 3 74  ? -12.936 -28.862 4.941   1.00 90.17 74  C 1 
ATOM 4555 C CH2   . TRP C 3 74  ? -13.292 -30.074 4.346   1.00 90.73 74  C 1 
ATOM 4556 N N     . MET C 3 75  ? -6.569  -28.230 3.593   1.00 97.23 75  C 1 
ATOM 4557 C CA    . MET C 3 75  ? -5.694  -29.397 3.716   1.00 96.84 75  C 1 
ATOM 4558 C C     . MET C 3 75  ? -5.467  -29.785 5.184   1.00 96.90 75  C 1 
ATOM 4559 O O     . MET C 3 75  ? -5.596  -30.951 5.544   1.00 95.88 75  C 1 
ATOM 4560 C CB    . MET C 3 75  ? -4.342  -29.118 3.040   1.00 96.11 75  C 1 
ATOM 4561 C CG    . MET C 3 75  ? -4.438  -29.005 1.527   1.00 93.46 75  C 1 
ATOM 4562 S SD    . MET C 3 75  ? -2.915  -28.403 0.736   1.00 90.68 75  C 1 
ATOM 4563 C CE    . MET C 3 75  ? -3.462  -28.420 -0.978  1.00 81.49 75  C 1 
ATOM 4564 N N     . HIS C 3 76  ? -5.234  -28.806 6.051   1.00 96.86 76  C 1 
ATOM 4565 C CA    . HIS C 3 76  ? -5.088  -29.057 7.486   1.00 96.59 76  C 1 
ATOM 4566 C C     . HIS C 3 76  ? -6.407  -29.487 8.150   1.00 96.65 76  C 1 
ATOM 4567 O O     . HIS C 3 76  ? -6.419  -30.324 9.057   1.00 95.42 76  C 1 
ATOM 4568 C CB    . HIS C 3 76  ? -4.512  -27.813 8.161   1.00 95.66 76  C 1 
ATOM 4569 C CG    . HIS C 3 76  ? -4.110  -28.080 9.577   1.00 92.11 76  C 1 
ATOM 4570 N ND1   . HIS C 3 76  ? -3.032  -28.839 9.987   1.00 75.79 76  C 1 
ATOM 4571 C CD2   . HIS C 3 76  ? -4.742  -27.663 10.720  1.00 76.62 76  C 1 
ATOM 4572 C CE1   . HIS C 3 76  ? -3.013  -28.865 11.329  1.00 75.91 76  C 1 
ATOM 4573 N NE2   . HIS C 3 76  ? -4.032  -28.167 11.805  1.00 78.17 76  C 1 
ATOM 4574 N N     . THR C 3 77  ? -7.536  -28.958 7.690   1.00 97.05 77  C 1 
ATOM 4575 C CA    . THR C 3 77  ? -8.856  -29.390 8.172   1.00 97.10 77  C 1 
ATOM 4576 C C     . THR C 3 77  ? -9.134  -30.851 7.813   1.00 97.18 77  C 1 
ATOM 4577 O O     . THR C 3 77  ? -9.660  -31.590 8.652   1.00 96.08 77  C 1 
ATOM 4578 C CB    . THR C 3 77  ? -9.972  -28.506 7.600   1.00 96.85 77  C 1 
ATOM 4579 O OG1   . THR C 3 77  ? -9.711  -27.131 7.754   1.00 91.40 77  C 1 
ATOM 4580 C CG2   . THR C 3 77  ? -11.315 -28.751 8.290   1.00 91.31 77  C 1 
ATOM 4581 N N     . GLU C 3 78  ? -8.770  -31.284 6.607   1.00 96.88 78  C 1 
ATOM 4582 C CA    . GLU C 3 78  ? -8.920  -32.665 6.140   1.00 96.28 78  C 1 
ATOM 4583 C C     . GLU C 3 78  ? -7.980  -33.635 6.868   1.00 96.52 78  C 1 
ATOM 4584 O O     . GLU C 3 78  ? -8.424  -34.721 7.246   1.00 95.22 78  C 1 
ATOM 4585 C CB    . GLU C 3 78  ? -8.687  -32.758 4.628   1.00 94.54 78  C 1 
ATOM 4586 C CG    . GLU C 3 78  ? -9.861  -32.196 3.826   1.00 86.58 78  C 1 
ATOM 4587 C CD    . GLU C 3 78  ? -9.791  -32.583 2.347   1.00 86.27 78  C 1 
ATOM 4588 O OE1   . GLU C 3 78  ? -10.832 -33.050 1.821   1.00 80.51 78  C 1 
ATOM 4589 O OE2   . GLU C 3 78  ? -8.719  -32.424 1.730   1.00 79.18 78  C 1 
ATOM 4590 N N     . GLU C 3 79  ? -6.734  -33.250 7.132   1.00 96.55 79  C 1 
ATOM 4591 C CA    . GLU C 3 79  ? -5.788  -34.027 7.948   1.00 96.03 79  C 1 
ATOM 4592 C C     . GLU C 3 79  ? -6.386  -34.369 9.321   1.00 96.35 79  C 1 
ATOM 4593 O O     . GLU C 3 79  ? -6.278  -35.497 9.796   1.00 94.89 79  C 1 
ATOM 4594 C CB    . GLU C 3 79  ? -4.480  -33.244 8.153   1.00 94.23 79  C 1 
ATOM 4595 C CG    . GLU C 3 79  ? -3.557  -33.209 6.928   1.00 85.50 79  C 1 
ATOM 4596 C CD    . GLU C 3 79  ? -2.370  -32.228 7.081   1.00 86.04 79  C 1 
ATOM 4597 O OE1   . GLU C 3 79  ? -1.780  -31.830 6.064   1.00 81.37 79  C 1 
ATOM 4598 O OE2   . GLU C 3 79  ? -2.027  -31.846 8.218   1.00 81.01 79  C 1 
ATOM 4599 N N     . ASN C 3 80  ? -7.096  -33.413 9.915   1.00 95.70 80  C 1 
ATOM 4600 C CA    . ASN C 3 80  ? -7.779  -33.567 11.206  1.00 95.91 80  C 1 
ATOM 4601 C C     . ASN C 3 80  ? -9.197  -34.170 11.098  1.00 96.46 80  C 1 
ATOM 4602 O O     . ASN C 3 80  ? -9.951  -34.155 12.073  1.00 94.11 80  C 1 
ATOM 4603 C CB    . ASN C 3 80  ? -7.759  -32.210 11.918  1.00 95.13 80  C 1 
ATOM 4604 C CG    . ASN C 3 80  ? -6.364  -31.865 12.389  1.00 93.31 80  C 1 
ATOM 4605 O OD1   . ASN C 3 80  ? -5.842  -32.487 13.290  1.00 80.35 80  C 1 
ATOM 4606 N ND2   . ASN C 3 80  ? -5.734  -30.875 11.810  1.00 79.00 80  C 1 
ATOM 4607 N N     . LYS C 3 81  ? -9.582  -34.664 9.916   1.00 96.09 81  C 1 
ATOM 4608 C CA    . LYS C 3 81  ? -10.877 -35.301 9.634   1.00 96.32 81  C 1 
ATOM 4609 C C     . LYS C 3 81  ? -12.100 -34.451 10.044  1.00 96.73 81  C 1 
ATOM 4610 O O     . LYS C 3 81  ? -13.157 -34.982 10.379  1.00 93.80 81  C 1 
ATOM 4611 C CB    . LYS C 3 81  ? -10.934 -36.711 10.237  1.00 95.17 81  C 1 
ATOM 4612 C CG    . LYS C 3 81  ? -9.797  -37.616 9.750   1.00 90.23 81  C 1 
ATOM 4613 C CD    . LYS C 3 81  ? -9.886  -38.995 10.411  1.00 79.80 81  C 1 
ATOM 4614 C CE    . LYS C 3 81  ? -8.721  -39.845 9.938   1.00 71.40 81  C 1 
ATOM 4615 N NZ    . LYS C 3 81  ? -8.692  -41.166 10.603  1.00 59.26 81  C 1 
ATOM 4616 N N     . ARG C 3 82  ? -11.957 -33.115 10.019  1.00 96.21 82  C 1 
ATOM 4617 C CA    . ARG C 3 82  ? -13.039 -32.171 10.327  1.00 96.21 82  C 1 
ATOM 4618 C C     . ARG C 3 82  ? -13.729 -31.688 9.058   1.00 96.42 82  C 1 
ATOM 4619 O O     . ARG C 3 82  ? -13.157 -31.671 7.973   1.00 94.57 82  C 1 
ATOM 4620 C CB    . ARG C 3 82  ? -12.500 -31.011 11.180  1.00 94.82 82  C 1 
ATOM 4621 C CG    . ARG C 3 82  ? -12.165 -31.466 12.612  1.00 90.59 82  C 1 
ATOM 4622 C CD    . ARG C 3 82  ? -11.733 -30.323 13.530  1.00 90.46 82  C 1 
ATOM 4623 N NE    . ARG C 3 82  ? -10.367 -29.876 13.245  1.00 86.29 82  C 1 
ATOM 4624 C CZ    . ARG C 3 82  ? -9.960  -28.790 12.584  1.00 86.63 82  C 1 
ATOM 4625 N NH1   . ARG C 3 82  ? -10.794 -27.920 12.086  1.00 74.97 82  C 1 
ATOM 4626 N NH2   . ARG C 3 82  ? -8.692  -28.584 12.407  1.00 79.05 82  C 1 
ATOM 4627 N N     . ARG C 3 83  ? -14.982 -31.227 9.189   1.00 96.73 83  C 1 
ATOM 4628 C CA    . ARG C 3 83  ? -15.772 -30.600 8.115   1.00 96.64 83  C 1 
ATOM 4629 C C     . ARG C 3 83  ? -16.075 -29.121 8.391   1.00 97.11 83  C 1 
ATOM 4630 O O     . ARG C 3 83  ? -16.948 -28.526 7.757   1.00 93.98 83  C 1 
ATOM 4631 C CB    . ARG C 3 83  ? -17.055 -31.384 7.850   1.00 94.98 83  C 1 
ATOM 4632 C CG    . ARG C 3 83  ? -16.772 -32.775 7.280   1.00 89.63 83  C 1 
ATOM 4633 C CD    . ARG C 3 83  ? -18.069 -33.392 6.779   1.00 81.57 83  C 1 
ATOM 4634 N NE    . ARG C 3 83  ? -17.843 -34.713 6.182   1.00 73.83 83  C 1 
ATOM 4635 C CZ    . ARG C 3 83  ? -18.727 -35.415 5.484   1.00 64.02 83  C 1 
ATOM 4636 N NH1   . ARG C 3 83  ? -19.929 -34.964 5.270   1.00 57.23 83  C 1 
ATOM 4637 N NH2   . ARG C 3 83  ? -18.392 -36.572 5.000   1.00 55.96 83  C 1 
ATOM 4638 N N     . THR C 3 84  ? -15.385 -28.549 9.363   1.00 97.31 84  C 1 
ATOM 4639 C CA    . THR C 3 84  ? -15.491 -27.126 9.690   1.00 97.34 84  C 1 
ATOM 4640 C C     . THR C 3 84  ? -14.108 -26.522 9.663   1.00 97.52 84  C 1 
ATOM 4641 O O     . THR C 3 84  ? -13.273 -26.902 10.481  1.00 96.33 84  C 1 
ATOM 4642 C CB    . THR C 3 84  ? -16.155 -26.908 11.053  1.00 96.21 84  C 1 
ATOM 4643 O OG1   . THR C 3 84  ? -17.447 -27.488 11.052  1.00 89.98 84  C 1 
ATOM 4644 C CG2   . THR C 3 84  ? -16.340 -25.426 11.372  1.00 89.77 84  C 1 
ATOM 4645 N N     . LEU C 3 85  ? -13.885 -25.576 8.744   1.00 97.32 85  C 1 
ATOM 4646 C CA    . LEU C 3 85  ? -12.655 -24.817 8.682   1.00 97.49 85  C 1 
ATOM 4647 C C     . LEU C 3 85  ? -12.614 -23.834 9.862   1.00 97.61 85  C 1 
ATOM 4648 O O     . LEU C 3 85  ? -13.514 -23.006 10.019  1.00 96.10 85  C 1 
ATOM 4649 C CB    . LEU C 3 85  ? -12.544 -24.156 7.295   1.00 96.91 85  C 1
[truncated: 138,375 more chars]
