# Supplementary material for: Vernalization regulatory network identifies potential novel functions for genes in the HvVRN2 locus
Source: New Phytol. 2026 Apr 12;250(6):4036–53. doi: 10.1111/nph.71162 (PMC13193379; doi:10.1111/nph.71162)
Supplement: Supplementary file 1 — Dataset S1. Protein models computed by Alphafold. [file NPH-250-4036-s002.xz › Alphafold_models0/Barley/fold_2h01g081300_prom1_1_nf_yb7_c4_recortes_summary_confidences_0.json]

{
 "chain_iptm": [
  0.71,
  0.66,
  0.65,
  0.53,
  0.52
 ],
 "chain_pair_iptm": [
  [
   0.22,
   0.83,
   0.66,
   0.67,
   0.67
  ],
  [
   0.83,
   0.75,
   0.87,
   0.47,
   0.46
  ],
  [
   0.66,
   0.87,
   0.64,
   0.55,
   0.54
  ],
  [
   0.67,
   0.47,
   0.55,
   0.23,
   0.42
  ],
  [
   0.67,
   0.46,
   0.54,
   0.42,
   0.23
  ]
 ],
 "chain_pair_pae_min": [
  [
   0.76,
   1.57,
   1.67,
   3.2,
   3.11
  ],
  [
   1.34,
   0.76,
   1.23,
   4.51,
   4.72
  ],
  [
   1.5,
   1.18,
   0.76,
   4.28,
   3.88
  ],
  [
   3.19,
   4.98,
   5.71,
   0.8,
   1.56
  ],
  [
   3.71,
   4.91,
   4.51,
   1.48,
   0.8
  ]
 ],
 "chain_ptm": [
  0.22,
  0.75,
  0.64,
  0.23,
  0.23
 ],
 "fraction_disordered": 0.56,
 "has_clash": 0.0,
 "iptm": 0.72,
 "num_recycles": 10.0,
 "ptm": 0.49,
 "ranking_score": 0.96
}
