# Supplementary material for: Vernalization regulatory network identifies potential novel functions for genes in the HvVRN2 locus
Source: New Phytol. 2026 Apr 12;250(6):4036–53. doi: 10.1111/nph.71162 (PMC13193379; doi:10.1111/nph.71162)
Supplement: Supplementary file 1 — Dataset S1. Protein models computed by Alphafold. [file NPH-250-4036-s002.xz › Alphafold_models0/Barley/fold_2h01g081300_prom1_1_nf_yb8_c1_recortes_model_0.cif]

# By using this file you agree to the legally binding terms of use found at alphafoldserver.com/output-terms
data_13d976a040db48cb
#
_entry.id 13d976a040db48cb
#
loop_
_atom_type.symbol
C 
N 
O 
P 
S 
#
loop_
_audit_author.name
_audit_author.pdbx_ordinal
"Google DeepMind" 1 
"Isomorphic Labs" 2 
#
_audit_conform.dict_location https://raw.githubusercontent.com/ihmwg/ModelCIF/master/dist/mmcif_ma.dic
_audit_conform.dict_name     mmcif_ma.dic
_audit_conform.dict_version  1.4.5
#
loop_
_chem_comp.formula
_chem_comp.formula_weight
_chem_comp.id
_chem_comp.mon_nstd_flag
_chem_comp.name
_chem_comp.pdbx_smiles
_chem_comp.pdbx_synonyms
_chem_comp.type
"C3 H7 N O2"      89.093  ALA y ALANINE                              C[C@H](N)C(O)=O                                             ? "L-PEPTIDE LINKING" 
"C6 H15 N4 O2"    175.209 ARG y ARGININE                             N[C@@H](CCCNC(N)=[NH2+])C(O)=O                              ? "L-PEPTIDE LINKING" 
"C4 H8 N2 O3"     132.118 ASN y ASPARAGINE                           N[C@@H](CC(N)=O)C(O)=O                                      ? "L-PEPTIDE LINKING" 
"C4 H7 N O4"      133.103 ASP y "ASPARTIC ACID"                      N[C@@H](CC(O)=O)C(O)=O                                      ? "L-PEPTIDE LINKING" 
"C3 H7 N O2 S"    121.158 CYS y CYSTEINE                             N[C@@H](CS)C(O)=O                                           ? "L-PEPTIDE LINKING" 
"C10 H14 N5 O6 P" 331.222 DA  y "2'-DEOXYADENOSINE-5'-MONOPHOSPHATE" Nc1ncnc2n(cnc12)[C@H]3C[C@H](O)[C@@H](CO[P](O)(O)=O)O3      ? "DNA LINKING"       
"C9 H14 N3 O7 P"  307.197 DC  y "2'-DEOXYCYTIDINE-5'-MONOPHOSPHATE"  NC1=NC(=O)N(C=C1)[C@H]2C[C@H](O)[C@@H](CO[P](O)(O)=O)O2     ? "DNA LINKING"       
"C10 H14 N5 O7 P" 347.221 DG  y "2'-DEOXYGUANOSINE-5'-MONOPHOSPHATE" NC1=Nc2n(cnc2C(=O)N1)[C@H]3C[C@H](O)[C@@H](CO[P](O)(O)=O)O3 ? "DNA LINKING"       
"C10 H15 N2 O8 P" 322.208 DT  y "THYMIDINE-5'-MONOPHOSPHATE"         CC1=CN([C@H]2C[C@H](O)[C@@H](CO[P](O)(O)=O)O2)C(=O)NC1=O    ? "DNA LINKING"       
"C5 H10 N2 O3"    146.144 GLN y GLUTAMINE                            N[C@@H](CCC(N)=O)C(O)=O                                     ? "L-PEPTIDE LINKING" 
"C5 H9 N O4"      147.129 GLU y "GLUTAMIC ACID"                      N[C@@H](CCC(O)=O)C(O)=O                                     ? "L-PEPTIDE LINKING" 
"C2 H5 N O2"      75.067  GLY y GLYCINE                              NCC(O)=O                                                    ? "PEPTIDE LINKING"   
"C6 H10 N3 O2"    156.162 HIS y HISTIDINE                            N[C@@H](Cc1c[nH]c[nH+]1)C(O)=O                              ? "L-PEPTIDE LINKING" 
"C6 H13 N O2"     131.173 ILE y ISOLEUCINE                           CC[C@H](C)[C@H](N)C(O)=O                                    ? "L-PEPTIDE LINKING" 
"C6 H13 N O2"     131.173 LEU y LEUCINE                              CC(C)C[C@H](N)C(O)=O                                        ? "L-PEPTIDE LINKING" 
"C6 H15 N2 O2"    147.195 LYS y LYSINE                               N[C@@H](CCCC[NH3+])C(O)=O                                   ? "L-PEPTIDE LINKING" 
"C5 H11 N O2 S"   149.211 MET y METHIONINE                           CSCC[C@H](N)C(O)=O                                          ? "L-PEPTIDE LINKING" 
"C9 H11 N O2"     165.189 PHE y PHENYLALANINE                        N[C@@H](Cc1ccccc1)C(O)=O                                    ? "L-PEPTIDE LINKING" 
"C5 H9 N O2"      115.130 PRO y PROLINE                              OC(=O)[C@@H]1CCCN1                                          ? "L-PEPTIDE LINKING" 
"C3 H7 N O3"      105.093 SER y SERINE                               N[C@@H](CO)C(O)=O                                           ? "L-PEPTIDE LINKING" 
"C4 H9 N O3"      119.119 THR y THREONINE                            C[C@@H](O)[C@H](N)C(O)=O                                    ? "L-PEPTIDE LINKING" 
"C11 H12 N2 O2"   204.225 TRP y TRYPTOPHAN                           N[C@@H](Cc1c[nH]c2ccccc12)C(O)=O                            ? "L-PEPTIDE LINKING" 
"C9 H11 N O3"     181.189 TYR y TYROSINE                             N[C@@H](Cc1ccc(O)cc1)C(O)=O                                 ? "L-PEPTIDE LINKING" 
"C5 H11 N O2"     117.146 VAL y VALINE                               CC(C)[C@H](N)C(O)=O                                         ? "L-PEPTIDE LINKING" 
#
_citation.book_publisher          ?
_citation.country                 UK
_citation.id                      primary
_citation.journal_full            Nature
_citation.journal_id_ASTM         NATUAS
_citation.journal_id_CSD          0006
_citation.journal_id_ISSN         0028-0836
_citation.journal_volume          ?
_citation.page_first              ?
_citation.page_last               ?
_citation.pdbx_database_id_DOI    ?
_citation.pdbx_database_id_PubMed ?
_citation.title                   "Accurate structure prediction of biomolecular interactions with AlphaFold 3"
_citation.year                    2024
#
loop_
_citation_author.citation_id
_citation_author.name
_citation_author.ordinal
primary "Google DeepMind" 1 
primary "Isomorphic Labs" 2 
#
loop_
_entity.id
_entity.pdbx_description
_entity.type
1 . polymer 
2 . polymer 
3 . polymer 
4 . polymer 
5 . polymer 
#
loop_
_entity_poly.entity_id
_entity_poly.pdbx_strand_id
_entity_poly.type
1 A polypeptide(L)          
2 B polypeptide(L)          
3 C polypeptide(L)          
4 D polydeoxyribonucleotide 
5 E polydeoxyribonucleotide 
#
loop_
_entity_poly_seq.entity_id
_entity_poly_seq.hetero
_entity_poly_seq.mon_id
_entity_poly_seq.num
1 n MET 1   
1 n PRO 2   
1 n ARG 3   
1 n CYS 4   
1 n ASN 5   
1 n LYS 6   
1 n CYS 7   
1 n LEU 8   
1 n SER 9   
1 n GLU 10  
1 n ASN 11  
1 n ASP 12  
1 n SER 13  
1 n ALA 14  
1 n SER 15  
1 n GLU 16  
1 n ASP 17  
1 n ARG 18  
1 n HIS 19  
1 n TRP 20  
1 n HIS 21  
1 n ARG 22  
1 n THR 23  
1 n ALA 24  
1 n THR 25  
1 n LEU 26  
1 n PHE 27  
1 n MET 28  
1 n ASN 29  
1 n CYS 30  
1 n VAL 31  
1 n SER 32  
1 n ASN 33  
1 n GLY 34  
1 n THR 35  
1 n VAL 36  
1 n TYR 37  
1 n GLU 38  
1 n GLU 39  
1 n ALA 40  
1 n VAL 41  
1 n GLY 42  
1 n ARG 43  
1 n GLU 44  
1 n GLY 45  
1 n CYS 46  
1 n TRP 47  
1 n ALA 48  
1 n ARG 49  
1 n LEU 50  
1 n CYS 51  
1 n ASP 52  
1 n GLY 53  
1 n CYS 54  
1 n CYS 55  
1 n THR 56  
1 n VAL 57  
1 n PRO 58  
1 n SER 59  
1 n VAL 60  
1 n VAL 61  
1 n TYR 62  
1 n CYS 63  
1 n ARG 64  
1 n ALA 65  
1 n ASP 66  
1 n SER 67  
1 n ALA 68  
1 n TYR 69  
1 n LEU 70  
1 n CYS 71  
1 n ALA 72  
1 n SER 73  
1 n CYS 74  
1 n ASP 75  
1 n ALA 76  
1 n GLN 77  
1 n ILE 78  
1 n HIS 79  
1 n ALA 80  
1 n ALA 81  
1 n ASN 82  
1 n ARG 83  
1 n VAL 84  
1 n ALA 85  
1 n SER 86  
1 n ARG 87  
1 n HIS 88  
1 n GLU 89  
1 n ARG 90  
1 n VAL 91  
1 n LEU 92  
1 n LEU 93  
1 n SER 94  
1 n GLU 95  
1 n ALA 96  
1 n TYR 97  
1 n LYS 98  
1 n HIS 99  
1 n ALA 100 
1 n PRO 101 
1 n VAL 102 
1 n MET 103 
1 n LEU 104 
1 n ASP 105 
1 n CYS 106 
1 n HIS 107 
1 n ALA 108 
1 n ASP 109 
1 n ALA 110 
1 n ALA 111 
1 n ALA 112 
1 n LEU 113 
1 n CYS 114 
1 n ALA 115 
1 n ALA 116 
1 n TYR 117 
1 n GLU 118 
1 n ALA 119 
1 n GLN 120 
1 n VAL 121 
1 n HIS 122 
1 n TYR 123 
1 n ALA 124 
1 n ASN 125 
1 n LEU 126 
1 n LEU 127 
1 n THR 128 
1 n VAL 129 
1 n MET 130 
1 n HIS 131 
1 n GLN 132 
1 n ARG 133 
1 n MET 134 
1 n PRO 135 
1 n VAL 136 
1 n VAL 137 
1 n SER 138 
1 n HIS 139 
1 n PRO 140 
1 n ALA 141 
1 n VAL 142 
1 n ALA 143 
1 n ILE 144 
1 n PRO 145 
1 n PRO 146 
1 n VAL 147 
1 n SER 148 
1 n LEU 149 
1 n PHE 150 
1 n ALA 151 
1 n GLU 152 
1 n ALA 153 
1 n GLU 154 
1 n ALA 155 
1 n THR 156 
1 n ALA 157 
1 n PRO 158 
1 n VAL 159 
1 n LEU 160 
1 n GLY 161 
1 n ARG 162 
1 n LYS 163 
1 n GLU 164 
1 n GLU 165 
1 n ASP 166 
1 n THR 167 
1 n SER 168 
1 n TRP 169 
1 n LEU 170 
1 n LEU 171 
1 n LEU 172 
1 n SER 173 
1 n LYS 174 
1 n ASP 175 
1 n SER 176 
1 n ASP 177 
1 n ASN 178 
1 n HIS 179 
1 n ASN 180 
1 n ARG 181 
1 n SER 182 
1 n GLY 183 
1 n ASN 184 
1 n ASN 185 
1 n SER 186 
1 n SER 187 
1 n THR 188 
1 n SER 189 
1 n SER 190 
1 n SER 191 
1 n SER 192 
1 n GLN 193 
1 n TYR 194 
1 n PHE 195 
1 n GLY 196 
1 n GLU 197 
1 n VAL 198 
1 n ASP 199 
1 n GLN 200 
1 n TYR 201 
1 n PHE 202 
1 n ASP 203 
1 n LEU 204 
1 n VAL 205 
1 n GLY 206 
1 n TYR 207 
1 n ASN 208 
1 n SER 209 
1 n TYR 210 
1 n TYR 211 
1 n ASP 212 
1 n SER 213 
1 n HIS 214 
1 n MET 215 
1 n SER 216 
1 n ASN 217 
1 n GLN 218 
1 n GLU 219 
1 n GLN 220 
1 n TYR 221 
1 n VAL 222 
1 n MET 223 
1 n GLN 224 
1 n GLU 225 
1 n GLN 226 
1 n GLN 227 
1 n HIS 228 
1 n LEU 229 
1 n GLN 230 
1 n GLN 231 
1 n MET 232 
1 n GLN 233 
1 n LYS 234 
1 n GLU 235 
1 n TYR 236 
1 n ALA 237 
1 n GLU 238 
1 n GLN 239 
1 n GLN 240 
1 n MET 241 
1 n GLN 242 
1 n LYS 243 
1 n GLU 244 
1 n TYR 245 
1 n VAL 246 
1 n GLU 247 
1 n ASN 248 
1 n GLU 249 
1 n GLY 250 
1 n SER 251 
1 n GLU 252 
1 n CYS 253 
1 n ILE 254 
1 n VAL 255 
1 n PRO 256 
1 n SER 257 
1 n GLN 258 
1 n SER 259 
1 n THR 260 
1 n ILE 261 
1 n VAL 262 
1 n ARG 263 
1 n ARG 264 
1 n PRO 265 
1 n HIS 266 
1 n GLN 267 
1 n SER 268 
1 n GLY 269 
1 n TYR 270 
1 n ALA 271 
1 n PRO 272 
1 n LEU 273 
1 n VAL 274 
1 n GLY 275 
1 n ALA 276 
1 n GLU 277 
1 n GLN 278 
1 n ALA 279 
1 n ALA 280 
1 n SER 281 
1 n ALA 282 
1 n THR 283 
1 n ALA 284 
1 n GLY 285 
1 n ALA 286 
1 n SER 287 
1 n ALA 288 
1 n TYR 289 
1 n THR 290 
1 n ASP 291 
1 n SER 292 
1 n VAL 293 
1 n ASN 294 
1 n ASN 295 
1 n SER 296 
1 n ILE 297 
1 n SER 298 
1 n PHE 299 
1 n SER 300 
1 n MET 301 
1 n GLU 302 
1 n ALA 303 
1 n GLY 304 
1 n ILE 305 
1 n VAL 306 
1 n PRO 307 
1 n ASP 308 
1 n ASN 309 
1 n THR 310 
1 n VAL 311 
1 n GLN 312 
1 n SER 313 
1 n SER 314 
1 n ILE 315 
1 n LEU 316 
1 n ARG 317 
1 n PRO 318 
1 n ALA 319 
1 n GLY 320 
1 n ALA 321 
1 n ILE 322 
1 n GLY 323 
1 n LEU 324 
1 n PHE 325 
1 n SER 326 
1 n SER 327 
1 n PRO 328 
1 n SER 329 
1 n LEU 330 
1 n GLN 331 
1 n THR 332 
1 n PRO 333 
1 n LEU 334 
1 n HIS 335 
1 n PHE 336 
1 n SER 337 
1 n SER 338 
1 n LYS 339 
1 n GLU 340 
1 n ARG 341 
1 n GLU 342 
1 n ALA 343 
1 n ARG 344 
1 n VAL 345 
1 n LEU 346 
1 n ARG 347 
1 n TYR 348 
1 n LYS 349 
1 n GLU 350 
1 n LYS 351 
1 n LYS 352 
1 n LYS 353 
1 n SER 354 
1 n ARG 355 
1 n LYS 356 
1 n PHE 357 
1 n GLU 358 
1 n LYS 359 
1 n THR 360 
1 n THR 361 
1 n ARG 362 
1 n TYR 363 
1 n ALA 364 
1 n THR 365 
1 n ARG 366 
1 n LYS 367 
1 n ALA 368 
1 n TYR 369 
1 n ALA 370 
1 n GLU 371 
1 n ALA 372 
1 n ARG 373 
1 n PRO 374 
1 n ARG 375 
1 n ILE 376 
1 n LYS 377 
1 n GLY 378 
1 n ARG 379 
1 n PHE 380 
1 n ALA 381 
1 n LYS 382 
1 n ARG 383 
1 n SER 384 
1 n ASP 385 
1 n ALA 386 
1 n GLU 387 
1 n MET 388 
1 n GLU 389 
1 n VAL 390 
1 n ASP 391 
1 n GLN 392 
1 n THR 393 
1 n PHE 394 
1 n SER 395 
1 n THR 396 
1 n ALA 397 
1 n ALA 398 
1 n LEU 399 
1 n SER 400 
1 n ASP 401 
1 n SER 402 
1 n SER 403 
1 n TYR 404 
1 n SER 405 
1 n THR 406 
1 n VAL 407 
1 n PRO 408 
1 n TRP 409 
1 n PHE 410 
2 n ASP 1   
2 n GLN 2   
2 n GLY 3   
2 n ILE 4   
2 n LYS 5   
2 n GLU 6   
2 n GLN 7   
2 n ASP 8   
2 n ARG 9   
2 n LEU 10  
2 n LEU 11  
2 n PRO 12  
2 n ILE 13  
2 n ALA 14  
2 n ASN 15  
2 n VAL 16  
2 n GLY 17  
2 n ARG 18  
2 n ILE 19  
2 n MET 20  
2 n LYS 21  
2 n GLN 22  
2 n VAL 23  
2 n LEU 24  
2 n PRO 25  
2 n PRO 26  
2 n ASN 27  
2 n ALA 28  
2 n LYS 29  
2 n VAL 30  
2 n SER 31  
2 n LYS 32  
2 n GLU 33  
2 n ALA 34  
2 n LYS 35  
2 n GLU 36  
2 n THR 37  
2 n MET 38  
2 n GLN 39  
2 n GLU 40  
2 n CYS 41  
2 n VAL 42  
2 n SER 43  
2 n GLU 44  
2 n PHE 45  
2 n ILE 46  
2 n SER 47  
2 n PHE 48  
2 n VAL 49  
2 n THR 50  
2 n GLY 51  
2 n GLU 52  
2 n ALA 53  
2 n SER 54  
2 n ASP 55  
2 n LYS 56  
2 n CYS 57  
2 n HIS 58  
2 n LYS 59  
2 n GLU 60  
2 n LYS 61  
2 n ARG 62  
2 n LYS 63  
2 n THR 64  
2 n VAL 65  
2 n ASN 66  
2 n GLY 67  
2 n ASP 68  
2 n ASP 69  
2 n VAL 70  
2 n CYS 71  
2 n TRP 72  
2 n ALA 73  
2 n PHE 74  
2 n SER 75  
2 n ALA 76  
2 n LEU 77  
2 n GLY 78  
2 n PHE 79  
2 n ASP 80  
2 n ASP 81  
2 n TYR 82  
2 n VAL 83  
2 n ASP 84  
2 n PRO 85  
2 n MET 86  
2 n ARG 87  
2 n ARG 88  
2 n TYR 89  
2 n LEU 90  
2 n LEU 91  
2 n LYS 92  
2 n PHE 93  
2 n ARG 94  
2 n GLU 95  
3 n PHE 1   
3 n TRP 2   
3 n ALA 3   
3 n GLU 4   
3 n GLN 5   
3 n TYR 6   
3 n ARG 7   
3 n GLU 8   
3 n ILE 9   
3 n GLU 10  
3 n ALA 11  
3 n THR 12  
3 n THR 13  
3 n ASP 14  
3 n PHE 15  
3 n LYS 16  
3 n ASN 17  
3 n HIS 18  
3 n ASN 19  
3 n LEU 20  
3 n PRO 21  
3 n LEU 22  
3 n ALA 23  
3 n ARG 24  
3 n ILE 25  
3 n LYS 26  
3 n LYS 27  
3 n ILE 28  
3 n MET 29  
3 n LYS 30  
3 n ALA 31  
3 n ASP 32  
3 n GLU 33  
3 n ASP 34  
3 n VAL 35  
3 n ARG 36  
3 n MET 37  
3 n ILE 38  
3 n ALA 39  
3 n ALA 40  
3 n GLU 41  
3 n ALA 42  
3 n PRO 43  
3 n VAL 44  
3 n VAL 45  
3 n PHE 46  
3 n ALA 47  
3 n ARG 48  
3 n ALA 49  
3 n CYS 50  
3 n GLU 51  
3 n MET 52  
3 n PHE 53  
3 n ILE 54  
3 n LEU 55  
3 n GLU 56  
3 n LEU 57  
3 n THR 58  
3 n HIS 59  
3 n ARG 60  
3 n GLY 61  
3 n TRP 62  
3 n ALA 63  
3 n HIS 64  
3 n ALA 65  
3 n GLU 66  
3 n GLU 67  
3 n ASN 68  
3 n LYS 69  
3 n ARG 70  
3 n ARG 71  
3 n THR 72  
3 n LEU 73  
3 n GLN 74  
3 n LYS 75  
3 n SER 76  
3 n ASP 77  
3 n ILE 78  
3 n ALA 79  
3 n ALA 80  
3 n ALA 81  
3 n ILE 82  
3 n ALA 83  
3 n ARG 84  
3 n THR 85  
3 n GLU 86  
3 n VAL 87  
3 n PHE 88  
3 n ASP 89  
3 n PHE 90  
3 n LEU 91  
3 n VAL 92  
3 n ASP 93  
3 n ILE 94  
3 n VAL 95  
3 n PRO 96  
3 n ARG 97  
3 n ASP 98  
3 n ASP 99  
3 n ALA 100 
3 n LYS 101 
3 n ASP 102 
3 n VAL 103 
3 n GLU 104 
3 n ALA 105 
3 n ALA 106 
3 n ALA 107 
3 n ALA 108 
4 n DC  1   
4 n DA  2   
4 n DC  3   
4 n DG  4   
4 n DC  5   
4 n DA  6   
4 n DC  7   
4 n DC  8   
4 n DA  9   
4 n DG  10  
4 n DA  11  
4 n DC  12  
4 n DC  13  
4 n DA  14  
4 n DC  15  
4 n DA  16  
4 n DC  17  
4 n DC  18  
4 n DA  19  
4 n DG  20  
4 n DA  21  
4 n DA  22  
4 n DA  23  
4 n DC  24  
4 n DA  25  
4 n DA  26  
4 n DA  27  
4 n DC  28  
4 n DA  29  
4 n DA  30  
4 n DA  31  
5 n DT  1   
5 n DT  2   
5 n DT  3   
5 n DG  4   
5 n DT  5   
5 n DT  6   
5 n DT  7   
5 n DG  8   
5 n DT  9   
5 n DT  10  
5 n DT  11  
5 n DC  12  
5 n DT  13  
5 n DG  14  
5 n DG  15  
5 n DT  16  
5 n DG  17  
5 n DT  18  
5 n DG  19  
5 n DG  20  
5 n DT  21  
5 n DC  22  
5 n DT  23  
5 n DG  24  
5 n DG  25  
5 n DT  26  
5 n DG  27  
5 n DC  28  
5 n DG  29  
5 n DT  30  
5 n DG  31  
#
_ma_data.content_type "model coordinates"
_ma_data.id           1
_ma_data.name         Model
#
_ma_model_list.data_id          1
_ma_model_list.model_group_id   1
_ma_model_list.model_group_name "AlphaFold-beta-20231127 (927599d6-1efe-4fa9-85d2-a29f909d212e @ 2024-12-02 03:37:41)"
_ma_model_list.model_id         1
_ma_model_list.model_name       "Top ranked model"
_ma_model_list.model_type       "Ab initio model"
_ma_model_list.ordinal_id       1
#
loop_
_ma_protocol_step.method_type
_ma_protocol_step.ordinal_id
_ma_protocol_step.protocol_id
_ma_protocol_step.step_id
"coevolution MSA" 1 1 1 
"template search" 2 1 2 
modeling          3 1 3 
#
loop_
_ma_qa_metric.id
_ma_qa_metric.mode
_ma_qa_metric.name
_ma_qa_metric.software_group_id
_ma_qa_metric.type
1 global pLDDT 1 pLDDT 
2 local  pLDDT 1 pLDDT 
#
_ma_qa_metric_global.metric_id    1
_ma_qa_metric_global.metric_value 66.12
_ma_qa_metric_global.model_id     1
_ma_qa_metric_global.ordinal_id   1
#
_ma_software_group.group_id    1
_ma_software_group.ordinal_id  1
_ma_software_group.software_id 1
#
loop_
_ma_target_entity.data_id
_ma_target_entity.entity_id
_ma_target_entity.origin
1 1 . 
1 2 . 
1 3 . 
1 4 . 
1 5 . 
#
loop_
_ma_target_entity_instance.asym_id
_ma_target_entity_instance.details
_ma_target_entity_instance.entity_id
A . 1 
B . 2 
C . 3 
D . 4 
E . 5 
#
loop_
_pdbx_data_usage.details
_pdbx_data_usage.id
_pdbx_data_usage.type
_pdbx_data_usage.url
;NON-COMMERCIAL USE ONLY, BY USING THIS FILE YOU AGREE TO THE TERMS OF USE FOUND
AT alphafoldserver.com/output-terms.
;
1 license    ? 
;THE INFORMATION IS NOT INTENDED FOR, HAS NOT BEEN VALIDATED FOR, AND IS NOT
APPROVED FOR CLINICAL USE. IT SHOULD NOT BE USED FOR CLINICAL PURPOSE OR RELIED
ON FOR MEDICAL OR OTHER PROFESSIONAL ADVICE. IT IS THEORETICAL MODELLING ONLY
AND CAUTION SHOULD BE EXERCISED IN ITS USE. IT IS PROVIDED "AS-IS" WITHOUT ANY
WARRANTY OF ANY KIND, WHETHER EXPRESSED OR IMPLIED. NO WARRANTY IS GIVEN THAT
USE OF THE INFORMATION SHALL NOT INFRINGE THE RIGHTS OF ANY THIRD PARTY.
;
2 disclaimer ? 
#
loop_
_pdbx_poly_seq_scheme.asym_id
_pdbx_poly_seq_scheme.auth_seq_num
_pdbx_poly_seq_scheme.entity_id
_pdbx_poly_seq_scheme.hetero
_pdbx_poly_seq_scheme.mon_id
_pdbx_poly_seq_scheme.pdb_ins_code
_pdbx_poly_seq_scheme.pdb_seq_num
_pdbx_poly_seq_scheme.pdb_strand_id
_pdbx_poly_seq_scheme.seq_id
A 1   1 n MET . 1   A 1   
A 2   1 n PRO . 2   A 2   
A 3   1 n ARG . 3   A 3   
A 4   1 n CYS . 4   A 4   
A 5   1 n ASN . 5   A 5   
A 6   1 n LYS . 6   A 6   
A 7   1 n CYS . 7   A 7   
A 8   1 n LEU . 8   A 8   
A 9   1 n SER . 9   A 9   
A 10  1 n GLU . 10  A 10  
A 11  1 n ASN . 11  A 11  
A 12  1 n ASP . 12  A 12  
A 13  1 n SER . 13  A 13  
A 14  1 n ALA . 14  A 14  
A 15  1 n SER . 15  A 15  
A 16  1 n GLU . 16  A 16  
A 17  1 n ASP . 17  A 17  
A 18  1 n ARG . 18  A 18  
A 19  1 n HIS . 19  A 19  
A 20  1 n TRP . 20  A 20  
A 21  1 n HIS . 21  A 21  
A 22  1 n ARG . 22  A 22  
A 23  1 n THR . 23  A 23  
A 24  1 n ALA . 24  A 24  
A 25  1 n THR . 25  A 25  
A 26  1 n LEU . 26  A 26  
A 27  1 n PHE . 27  A 27  
A 28  1 n MET . 28  A 28  
A 29  1 n ASN . 29  A 29  
A 30  1 n CYS . 30  A 30  
A 31  1 n VAL . 31  A 31  
A 32  1 n SER . 32  A 32  
A 33  1 n ASN . 33  A 33  
A 34  1 n GLY . 34  A 34  
A 35  1 n THR . 35  A 35  
A 36  1 n VAL . 36  A 36  
A 37  1 n TYR . 37  A 37  
A 38  1 n GLU . 38  A 38  
A 39  1 n GLU . 39  A 39  
A 40  1 n ALA . 40  A 40  
A 41  1 n VAL . 41  A 41  
A 42  1 n GLY . 42  A 42  
A 43  1 n ARG . 43  A 43  
A 44  1 n GLU . 44  A 44  
A 45  1 n GLY . 45  A 45  
A 46  1 n CYS . 46  A 46  
A 47  1 n TRP . 47  A 47  
A 48  1 n ALA . 48  A 48  
A 49  1 n ARG . 49  A 49  
A 50  1 n LEU . 50  A 50  
A 51  1 n CYS . 51  A 51  
A 52  1 n ASP . 52  A 52  
A 53  1 n GLY . 53  A 53  
A 54  1 n CYS . 54  A 54  
A 55  1 n CYS . 55  A 55  
A 56  1 n THR . 56  A 56  
A 57  1 n VAL . 57  A 57  
A 58  1 n PRO . 58  A 58  
A 59  1 n SER . 59  A 59  
A 60  1 n VAL . 60  A 60  
A 61  1 n VAL . 61  A 61  
A 62  1 n TYR . 62  A 62  
A 63  1 n CYS . 63  A 63  
A 64  1 n ARG . 64  A 64  
A 65  1 n ALA . 65  A 65  
A 66  1 n ASP . 66  A 66  
A 67  1 n SER . 67  A 67  
A 68  1 n ALA . 68  A 68  
A 69  1 n TYR . 69  A 69  
A 70  1 n LEU . 70  A 70  
A 71  1 n CYS . 71  A 71  
A 72  1 n ALA . 72  A 72  
A 73  1 n SER . 73  A 73  
A 74  1 n CYS . 74  A 74  
A 75  1 n ASP . 75  A 75  
A 76  1 n ALA . 76  A 76  
A 77  1 n GLN . 77  A 77  
A 78  1 n ILE . 78  A 78  
A 79  1 n HIS . 79  A 79  
A 80  1 n ALA . 80  A 80  
A 81  1 n ALA . 81  A 81  
A 82  1 n ASN . 82  A 82  
A 83  1 n ARG . 83  A 83  
A 84  1 n VAL . 84  A 84  
A 85  1 n ALA . 85  A 85  
A 86  1 n SER . 86  A 86  
A 87  1 n ARG . 87  A 87  
A 88  1 n HIS . 88  A 88  
A 89  1 n GLU . 89  A 89  
A 90  1 n ARG . 90  A 90  
A 91  1 n VAL . 91  A 91  
A 92  1 n LEU . 92  A 92  
A 93  1 n LEU . 93  A 93  
A 94  1 n SER . 94  A 94  
A 95  1 n GLU . 95  A 95  
A 96  1 n ALA . 96  A 96  
A 97  1 n TYR . 97  A 97  
A 98  1 n LYS . 98  A 98  
A 99  1 n HIS . 99  A 99  
A 100 1 n ALA . 100 A 100 
A 101 1 n PRO . 101 A 101 
A 102 1 n VAL . 102 A 102 
A 103 1 n MET . 103 A 103 
A 104 1 n LEU . 104 A 104 
A 105 1 n ASP . 105 A 105 
A 106 1 n CYS . 106 A 106 
A 107 1 n HIS . 107 A 107 
A 108 1 n ALA . 108 A 108 
A 109 1 n ASP . 109 A 109 
A 110 1 n ALA . 110 A 110 
A 111 1 n ALA . 111 A 111 
A 112 1 n ALA . 112 A 112 
A 113 1 n LEU . 113 A 113 
A 114 1 n CYS . 114 A 114 
A 115 1 n ALA . 115 A 115 
A 116 1 n ALA . 116 A 116 
A 117 1 n TYR . 117 A 117 
A 118 1 n GLU . 118 A 118 
A 119 1 n ALA . 119 A 119 
A 120 1 n GLN . 120 A 120 
A 121 1 n VAL . 121 A 121 
A 122 1 n HIS . 122 A 122 
A 123 1 n TYR . 123 A 123 
A 124 1 n ALA . 124 A 124 
A 125 1 n ASN . 125 A 125 
A 126 1 n LEU . 126 A 126 
A 127 1 n LEU . 127 A 127 
A 128 1 n THR . 128 A 128 
A 129 1 n VAL . 129 A 129 
A 130 1 n MET . 130 A 130 
A 131 1 n HIS . 131 A 131 
A 132 1 n GLN . 132 A 132 
A 133 1 n ARG . 133 A 133 
A 134 1 n MET . 134 A 134 
A 135 1 n PRO . 135 A 135 
A 136 1 n VAL . 136 A 136 
A 137 1 n VAL . 137 A 137 
A 138 1 n SER . 138 A 138 
A 139 1 n HIS . 139 A 139 
A 140 1 n PRO . 140 A 140 
A 141 1 n ALA . 141 A 141 
A 142 1 n VAL . 142 A 142 
A 143 1 n ALA . 143 A 143 
A 144 1 n ILE . 144 A 144 
A 145 1 n PRO . 145 A 145 
A 146 1 n PRO . 146 A 146 
A 147 1 n VAL . 147 A 147 
A 148 1 n SER . 148 A 148 
A 149 1 n LEU . 149 A 149 
A 150 1 n PHE . 150 A 150 
A 151 1 n ALA . 151 A 151 
A 152 1 n GLU . 152 A 152 
A 153 1 n ALA . 153 A 153 
A 154 1 n GLU . 154 A 154 
A 155 1 n ALA . 155 A 155 
A 156 1 n THR . 156 A 156 
A 157 1 n ALA . 157 A 157 
A 158 1 n PRO . 158 A 158 
A 159 1 n VAL . 159 A 159 
A 160 1 n LEU . 160 A 160 
A 161 1 n GLY . 161 A 161 
A 162 1 n ARG . 162 A 162 
A 163 1 n LYS . 163 A 163 
A 164 1 n GLU . 164 A 164 
A 165 1 n GLU . 165 A 165 
A 166 1 n ASP . 166 A 166 
A 167 1 n THR . 167 A 167 
A 168 1 n SER . 168 A 168 
A 169 1 n TRP . 169 A 169 
A 170 1 n LEU . 170 A 170 
A 171 1 n LEU . 171 A 171 
A 172 1 n LEU . 172 A 172 
A 173 1 n SER . 173 A 173 
A 174 1 n LYS . 174 A 174 
A 175 1 n ASP . 175 A 175 
A 176 1 n SER . 176 A 176 
A 177 1 n ASP . 177 A 177 
A 178 1 n ASN . 178 A 178 
A 179 1 n HIS . 179 A 179 
A 180 1 n ASN . 180 A 180 
A 181 1 n ARG . 181 A 181 
A 182 1 n SER . 182 A 182 
A 183 1 n GLY . 183 A 183 
A 184 1 n ASN . 184 A 184 
A 185 1 n ASN . 185 A 185 
A 186 1 n SER . 186 A 186 
A 187 1 n SER . 187 A 187 
A 188 1 n THR . 188 A 188 
A 189 1 n SER . 189 A 189 
A 190 1 n SER . 190 A 190 
A 191 1 n SER . 191 A 191 
A 192 1 n SER . 192 A 192 
A 193 1 n GLN . 193 A 193 
A 194 1 n TYR . 194 A 194 
A 195 1 n PHE . 195 A 195 
A 196 1 n GLY . 196 A 196 
A 197 1 n GLU . 197 A 197 
A 198 1 n VAL . 198 A 198 
A 199 1 n ASP . 199 A 199 
A 200 1 n GLN . 200 A 200 
A 201 1 n TYR . 201 A 201 
A 202 1 n PHE . 202 A 202 
A 203 1 n ASP . 203 A 203 
A 204 1 n LEU . 204 A 204 
A 205 1 n VAL . 205 A 205 
A 206 1 n GLY . 206 A 206 
A 207 1 n TYR . 207 A 207 
A 208 1 n ASN . 208 A 208 
A 209 1 n SER . 209 A 209 
A 210 1 n TYR . 210 A 210 
A 211 1 n TYR . 211 A 211 
A 212 1 n ASP . 212 A 212 
A 213 1 n SER . 213 A 213 
A 214 1 n HIS . 214 A 214 
A 215 1 n MET . 215 A 215 
A 216 1 n SER . 216 A 216 
A 217 1 n ASN . 217 A 217 
A 218 1 n GLN . 218 A 218 
A 219 1 n GLU . 219 A 219 
A 220 1 n GLN . 220 A 220 
A 221 1 n TYR . 221 A 221 
A 222 1 n VAL . 222 A 222 
A 223 1 n MET . 223 A 223 
A 224 1 n GLN . 224 A 224 
A 225 1 n GLU . 225 A 225 
A 226 1 n GLN . 226 A 226 
A 227 1 n GLN . 227 A 227 
A 228 1 n HIS . 228 A 228 
A 229 1 n LEU . 229 A 229 
A 230 1 n GLN . 230 A 230 
A 231 1 n GLN . 231 A 231 
A 232 1 n MET . 232 A 232 
A 233 1 n GLN . 233 A 233 
A 234 1 n LYS . 234 A 234 
A 235 1 n GLU . 235 A 235 
A 236 1 n TYR . 236 A 236 
A 237 1 n ALA . 237 A 237 
A 238 1 n GLU . 238 A 238 
A 239 1 n GLN . 239 A 239 
A 240 1 n GLN . 240 A 240 
A 241 1 n MET . 241 A 241 
A 242 1 n GLN . 242 A 242 
A 243 1 n LYS . 243 A 243 
A 244 1 n GLU . 244 A 244 
A 245 1 n TYR . 245 A 245 
A 246 1 n VAL . 246 A 246 
A 247 1 n GLU . 247 A 247 
A 248 1 n ASN . 248 A 248 
A 249 1 n GLU . 249 A 249 
A 250 1 n GLY . 250 A 250 
A 251 1 n SER . 251 A 251 
A 252 1 n GLU . 252 A 252 
A 253 1 n CYS . 253 A 253 
A 254 1 n ILE . 254 A 254 
A 255 1 n VAL . 255 A 255 
A 256 1 n PRO . 256 A 256 
A 257 1 n SER . 257 A 257 
A 258 1 n GLN . 258 A 258 
A 259 1 n SER . 259 A 259 
A 260 1 n THR . 260 A 260 
A 261 1 n ILE . 261 A 261 
A 262 1 n VAL . 262 A 262 
A 263 1 n ARG . 263 A 263 
A 264 1 n ARG . 264 A 264 
A 265 1 n PRO . 265 A 265 
A 266 1 n HIS . 266 A 266 
A 267 1 n GLN . 267 A 267 
A 268 1 n SER . 268 A 268 
A 269 1 n GLY . 269 A 269 
A 270 1 n TYR . 270 A 270 
A 271 1 n ALA . 271 A 271 
A 272 1 n PRO . 272 A 272 
A 273 1 n LEU . 273 A 273 
A 274 1 n VAL . 274 A 274 
A 275 1 n GLY . 275 A 275 
A 276 1 n ALA . 276 A 276 
A 277 1 n GLU . 277 A 277 
A 278 1 n GLN . 278 A 278 
A 279 1 n ALA . 279 A 279 
A 280 1 n ALA . 280 A 280 
A 281 1 n SER . 281 A 281 
A 282 1 n ALA . 282 A 282 
A 283 1 n THR . 283 A 283 
A 284 1 n ALA . 284 A 284 
A 285 1 n GLY . 285 A 285 
A 286 1 n ALA . 286 A 286 
A 287 1 n SER . 287 A 287 
A 288 1 n ALA . 288 A 288 
A 289 1 n TYR . 289 A 289 
A 290 1 n THR . 290 A 290 
A 291 1 n ASP . 291 A 291 
A 292 1 n SER . 292 A 292 
A 293 1 n VAL . 293 A 293 
A 294 1 n ASN . 294 A 294 
A 295 1 n ASN . 295 A 295 
A 296 1 n SER . 296 A 296 
A 297 1 n ILE . 297 A 297 
A 298 1 n SER . 298 A 298 
A 299 1 n PHE . 299 A 299 
A 300 1 n SER . 300 A 300 
A 301 1 n MET . 301 A 301 
A 302 1 n GLU . 302 A 302 
A 303 1 n ALA . 303 A 303 
A 304 1 n GLY . 304 A 304 
A 305 1 n ILE . 305 A 305 
A 306 1 n VAL . 306 A 306 
A 307 1 n PRO . 307 A 307 
A 308 1 n ASP . 308 A 308 
A 309 1 n ASN . 309 A 309 
A 310 1 n THR . 310 A 310 
A 311 1 n VAL . 311 A 311 
A 312 1 n GLN . 312 A 312 
A 313 1 n SER . 313 A 313 
A 314 1 n SER . 314 A 314 
A 315 1 n ILE . 315 A 315 
A 316 1 n LEU . 316 A 316 
A 317 1 n ARG . 317 A 317 
A 318 1 n PRO . 318 A 318 
A 319 1 n ALA . 319 A 319 
A 320 1 n GLY . 320 A 320 
A 321 1 n ALA . 321 A 321 
A 322 1 n ILE . 322 A 322 
A 323 1 n GLY . 323 A 323 
A 324 1 n LEU . 324 A 324 
A 325 1 n PHE . 325 A 325 
A 326 1 n SER . 326 A 326 
A 327 1 n SER . 327 A 327 
A 328 1 n PRO . 328 A 328 
A 329 1 n SER . 329 A 329 
A 330 1 n LEU . 330 A 330 
A 331 1 n GLN . 331 A 331 
A 332 1 n THR . 332 A 332 
A 333 1 n PRO . 333 A 333 
A 334 1 n LEU . 334 A 334 
A 335 1 n HIS . 335 A 335 
A 336 1 n PHE . 336 A 336 
A 337 1 n SER . 337 A 337 
A 338 1 n SER . 338 A 338 
A 339 1 n LYS . 339 A 339 
A 340 1 n GLU . 340 A 340 
A 341 1 n ARG . 341 A 341 
A 342 1 n GLU . 342 A 342 
A 343 1 n ALA . 343 A 343 
A 344 1 n ARG . 344 A 344 
A 345 1 n VAL . 345 A 345 
A 346 1 n LEU . 346 A 346 
A 347 1 n ARG . 347 A 347 
A 348 1 n TYR . 348 A 348 
A 349 1 n LYS . 349 A 349 
A 350 1 n GLU . 350 A 350 
A 351 1 n LYS . 351 A 351 
A 352 1 n LYS . 352 A 352 
A 353 1 n LYS . 353 A 353 
A 354 1 n SER . 354 A 354 
A 355 1 n ARG . 355 A 355 
A 356 1 n LYS . 356 A 356 
A 357 1 n PHE . 357 A 357 
A 358 1 n GLU . 358 A 358 
A 359 1 n LYS . 359 A 359 
A 360 1 n THR . 360 A 360 
A 361 1 n THR . 361 A 361 
A 362 1 n ARG . 362 A 362 
A 363 1 n TYR . 363 A 363 
A 364 1 n ALA . 364 A 364 
A 365 1 n THR . 365 A 365 
A 366 1 n ARG . 366 A 366 
A 367 1 n LYS . 367 A 367 
A 368 1 n ALA . 368 A 368 
A 369 1 n TYR . 369 A 369 
A 370 1 n ALA . 370 A 370 
A 371 1 n GLU . 371 A 371 
A 372 1 n ALA . 372 A 372 
A 373 1 n ARG . 373 A 373 
A 374 1 n PRO . 374 A 374 
A 375 1 n ARG . 375 A 375 
A 376 1 n ILE . 376 A 376 
A 377 1 n LYS . 377 A 377 
A 378 1 n GLY . 378 A 378 
A 379 1 n ARG . 379 A 379 
A 380 1 n PHE . 380 A 380 
A 381 1 n ALA . 381 A 381 
A 382 1 n LYS . 382 A 382 
A 383 1 n ARG . 383 A 383 
A 384 1 n SER . 384 A 384 
A 385 1 n ASP . 385 A 385 
A 386 1 n ALA . 386 A 386 
A 387 1 n GLU . 387 A 387 
A 388 1 n MET . 388 A 388 
A 389 1 n GLU . 389 A 389 
A 390 1 n VAL . 390 A 390 
A 391 1 n ASP . 391 A 391 
A 392 1 n GLN . 392 A 392 
A 393 1 n THR . 393 A 393 
A 394 1 n PHE . 394 A 394 
A 395 1 n SER . 395 A 395 
A 396 1 n THR . 396 A 396 
A 397 1 n ALA . 397 A 397 
A 398 1 n ALA . 398 A 398 
A 399 1 n LEU . 399 A 399 
A 400 1 n SER . 400 A 400 
A 401 1 n ASP . 401 A 401 
A 402 1 n SER . 402 A 402 
A 403 1 n SER . 403 A 403 
A 404 1 n TYR . 404 A 404 
A 405 1 n SER . 405 A 405 
A 406 1 n THR . 406 A 406 
A 407 1 n VAL . 407 A 407 
A 408 1 n PRO . 408 A 408 
A 409 1 n TRP . 409 A 409 
A 410 1 n PHE . 410 A 410 
B 1   2 n ASP . 1   B 1   
B 2   2 n GLN . 2   B 2   
B 3   2 n GLY . 3   B 3   
B 4   2 n ILE . 4   B 4   
B 5   2 n LYS . 5   B 5   
B 6   2 n GLU . 6   B 6   
B 7   2 n GLN . 7   B 7   
B 8   2 n ASP . 8   B 8   
B 9   2 n ARG . 9   B 9   
B 10  2 n LEU . 10  B 10  
B 11  2 n LEU . 11  B 11  
B 12  2 n PRO . 12  B 12  
B 13  2 n ILE . 13  B 13  
B 14  2 n ALA . 14  B 14  
B 15  2 n ASN . 15  B 15  
B 16  2 n VAL . 16  B 16  
B 17  2 n GLY . 17  B 17  
B 18  2 n ARG . 18  B 18  
B 19  2 n ILE . 19  B 19  
B 20  2 n MET . 20  B 20  
B 21  2 n LYS . 21  B 21  
B 22  2 n GLN . 22  B 22  
B 23  2 n VAL . 23  B 23  
B 24  2 n LEU . 24  B 24  
B 25  2 n PRO . 25  B 25  
B 26  2 n PRO . 26  B 26  
B 27  2 n ASN . 27  B 27  
B 28  2 n ALA . 28  B 28  
B 29  2 n LYS . 29  B 29  
B 30  2 n VAL . 30  B 30  
B 31  2 n SER . 31  B 31  
B 32  2 n LYS . 32  B 32  
B 33  2 n GLU . 33  B 33  
B 34  2 n ALA . 34  B 34  
B 35  2 n LYS . 35  B 35  
B 36  2 n GLU . 36  B 36  
B 37  2 n THR . 37  B 37  
B 38  2 n MET . 38  B 38  
B 39  2 n GLN . 39  B 39  
B 40  2 n GLU . 40  B 40  
B 41  2 n CYS . 41  B 41  
B 42  2 n VAL . 42  B 42  
B 43  2 n SER . 43  B 43  
B 44  2 n GLU . 44  B 44  
B 45  2 n PHE . 45  B 45  
B 46  2 n ILE . 46  B 46  
B 47  2 n SER . 47  B 47  
B 48  2 n PHE . 48  B 48  
B 49  2 n VAL . 49  B 49  
B 50  2 n THR . 50  B 50  
B 51  2 n GLY . 51  B 51  
B 52  2 n GLU . 52  B 52  
B 53  2 n ALA . 53  B 53  
B 54  2 n SER . 54  B 54  
B 55  2 n ASP . 55  B 55  
B 56  2 n LYS . 56  B 56  
B 57  2 n CYS . 57  B 57  
B 58  2 n HIS . 58  B 58  
B 59  2 n LYS . 59  B 59  
B 60  2 n GLU . 60  B 60  
B 61  2 n LYS . 61  B 61  
B 62  2 n ARG . 62  B 62  
B 63  2 n LYS . 63  B 63  
B 64  2 n THR . 64  B 64  
B 65  2 n VAL . 65  B 65  
B 66  2 n ASN . 66  B 66  
B 67  2 n GLY . 67  B 67  
B 68  2 n ASP . 68  B 68  
B 69  2 n ASP . 69  B 69  
B 70  2 n VAL . 70  B 70  
B 71  2 n CYS . 71  B 71  
B 72  2 n TRP . 72  B 72  
B 73  2 n ALA . 73  B 73  
B 74  2 n PHE . 74  B 74  
B 75  2 n SER . 75  B 75  
B 76  2 n ALA . 76  B 76  
B 77  2 n LEU . 77  B 77  
B 78  2 n GLY . 78  B 78  
B 79  2 n PHE . 79  B 79  
B 80  2 n ASP . 80  B 80  
B 81  2 n ASP . 81  B 81  
B 82  2 n TYR . 82  B 82  
B 83  2 n VAL . 83  B 83  
B 84  2 n ASP . 84  B 84  
B 85  2 n PRO . 85  B 85  
B 86  2 n MET . 86  B 86  
B 87  2 n ARG . 87  B 87  
B 88  2 n ARG . 88  B 88  
B 89  2 n TYR . 89  B 89  
B 90  2 n LEU . 90  B 90  
B 91  2 n LEU . 91  B 91  
B 92  2 n LYS . 92  B 92  
B 93  2 n PHE . 93  B 93  
B 94  2 n ARG . 94  B 94  
B 95  2 n GLU . 95  B 95  
C 1   3 n PHE . 1   C 1   
C 2   3 n TRP . 2   C 2   
C 3   3 n ALA . 3   C 3   
C 4   3 n GLU . 4   C 4   
C 5   3 n GLN . 5   C 5   
C 6   3 n TYR . 6   C 6   
C 7   3 n ARG . 7   C 7   
C 8   3 n GLU . 8   C 8   
C 9   3 n ILE . 9   C 9   
C 10  3 n GLU . 10  C 10  
C 11  3 n ALA . 11  C 11  
C 12  3 n THR . 12  C 12  
C 13  3 n THR . 13  C 13  
C 14  3 n ASP . 14  C 14  
C 15  3 n PHE . 15  C 15  
C 16  3 n LYS . 16  C 16  
C 17  3 n ASN . 17  C 17  
C 18  3 n HIS . 18  C 18  
C 19  3 n ASN . 19  C 19  
C 20  3 n LEU . 20  C 20  
C 21  3 n PRO . 21  C 21  
C 22  3 n LEU . 22  C 22  
C 23  3 n ALA . 23  C 23  
C 24  3 n ARG . 24  C 24  
C 25  3 n ILE . 25  C 25  
C 26  3 n LYS . 26  C 26  
C 27  3 n LYS . 27  C 27  
C 28  3 n ILE . 28  C 28  
C 29  3 n MET . 29  C 29  
C 30  3 n LYS . 30  C 30  
C 31  3 n ALA . 31  C 31  
C 32  3 n ASP . 32  C 32  
C 33  3 n GLU . 33  C 33  
C 34  3 n ASP . 34  C 34  
C 35  3 n VAL . 35  C 35  
C 36  3 n ARG . 36  C 36  
C 37  3 n MET . 37  C 37  
C 38  3 n ILE . 38  C 38  
C 39  3 n ALA . 39  C 39  
C 40  3 n ALA . 40  C 40  
C 41  3 n GLU . 41  C 41  
C 42  3 n ALA . 42  C 42  
C 43  3 n PRO . 43  C 43  
C 44  3 n VAL . 44  C 44  
C 45  3 n VAL . 45  C 45  
C 46  3 n PHE . 46  C 46  
C 47  3 n ALA . 47  C 47  
C 48  3 n ARG . 48  C 48  
C 49  3 n ALA . 49  C 49  
C 50  3 n CYS . 50  C 50  
C 51  3 n GLU . 51  C 51  
C 52  3 n MET . 52  C 52  
C 53  3 n PHE . 53  C 53  
C 54  3 n ILE . 54  C 54  
C 55  3 n LEU . 55  C 55  
C 56  3 n GLU . 56  C 56  
C 57  3 n LEU . 57  C 57  
C 58  3 n THR . 58  C 58  
C 59  3 n HIS . 59  C 59  
C 60  3 n ARG . 60  C 60  
C 61  3 n GLY . 61  C 61  
C 62  3 n TRP . 62  C 62  
C 63  3 n ALA . 63  C 63  
C 64  3 n HIS . 64  C 64  
C 65  3 n ALA . 65  C 65  
C 66  3 n GLU . 66  C 66  
C 67  3 n GLU . 67  C 67  
C 68  3 n ASN . 68  C 68  
C 69  3 n LYS . 69  C 69  
C 70  3 n ARG . 70  C 70  
C 71  3 n ARG . 71  C 71  
C 72  3 n THR . 72  C 72  
C 73  3 n LEU . 73  C 73  
C 74  3 n GLN . 74  C 74  
C 75  3 n LYS . 75  C 75  
C 76  3 n SER . 76  C 76  
C 77  3 n ASP . 77  C 77  
C 78  3 n ILE . 78  C 78  
C 79  3 n ALA . 79  C 79  
C 80  3 n ALA . 80  C 80  
C 81  3 n ALA . 81  C 81  
C 82  3 n ILE . 82  C 82  
C 83  3 n ALA . 83  C 83  
C 84  3 n ARG . 84  C 84  
C 85  3 n THR . 85  C 85  
C 86  3 n GLU . 86  C 86  
C 87  3 n VAL . 87  C 87  
C 88  3 n PHE . 88  C 88  
C 89  3 n ASP . 89  C 89  
C 90  3 n PHE . 90  C 90  
C 91  3 n LEU . 91  C 91  
C 92  3 n VAL . 92  C 92  
C 93  3 n ASP . 93  C 93  
C 94  3 n ILE . 94  C 94  
C 95  3 n VAL . 95  C 95  
C 96  3 n PRO . 96  C 96  
C 97  3 n ARG . 97  C 97  
C 98  3 n ASP . 98  C 98  
C 99  3 n ASP . 99  C 99  
C 100 3 n ALA . 100 C 100 
C 101 3 n LYS . 101 C 101 
C 102 3 n ASP . 102 C 102 
C 103 3 n VAL . 103 C 103 
C 104 3 n GLU . 104 C 104 
C 105 3 n ALA . 105 C 105 
C 106 3 n ALA . 106 C 106 
C 107 3 n ALA . 107 C 107 
C 108 3 n ALA . 108 C 108 
D 1   4 n DC  . 1   D 1   
D 2   4 n DA  . 2   D 2   
D 3   4 n DC  . 3   D 3   
D 4   4 n DG  . 4   D 4   
D 5   4 n DC  . 5   D 5   
D 6   4 n DA  . 6   D 6   
D 7   4 n DC  . 7   D 7   
D 8   4 n DC  . 8   D 8   
D 9   4 n DA  . 9   D 9   
D 10  4 n DG  . 10  D 10  
D 11  4 n DA  . 11  D 11  
D 12  4 n DC  . 12  D 12  
D 13  4 n DC  . 13  D 13  
D 14  4 n DA  . 14  D 14  
D 15  4 n DC  . 15  D 15  
D 16  4 n DA  . 16  D 16  
D 17  4 n DC  . 17  D 17  
D 18  4 n DC  . 18  D 18  
D 19  4 n DA  . 19  D 19  
D 20  4 n DG  . 20  D 20  
D 21  4 n DA  . 21  D 21  
D 22  4 n DA  . 22  D 22  
D 23  4 n DA  . 23  D 23  
D 24  4 n DC  . 24  D 24  
D 25  4 n DA  . 25  D 25  
D 26  4 n DA  . 26  D 26  
D 27  4 n DA  . 27  D 27  
D 28  4 n DC  . 28  D 28  
D 29  4 n DA  . 29  D 29  
D 30  4 n DA  . 30  D 30  
D 31  4 n DA  . 31  D 31  
E 1   5 n DT  . 1   E 1   
E 2   5 n DT  . 2   E 2   
E 3   5 n DT  . 3   E 3   
E 4   5 n DG  . 4   E 4   
E 5   5 n DT  . 5   E 5   
E 6   5 n DT  . 6   E 6   
E 7   5 n DT  . 7   E 7   
E 8   5 n DG  . 8   E 8   
E 9   5 n DT  . 9   E 9   
E 10  5 n DT  . 10  E 10  
E 11  5 n DT  . 11  E 11  
E 12  5 n DC  . 12  E 12  
E 13  5 n DT  . 13  E 13  
E 14  5 n DG  . 14  E 14  
E 15  5 n DG  . 15  E 15  
E 16  5 n DT  . 16  E 16  
E 17  5 n DG  . 17  E 17  
E 18  5 n DT  . 18  E 18  
E 19  5 n DG  . 19  E 19  
E 20  5 n DG  . 20  E 20  
E 21  5 n DT  . 21  E 21  
E 22  5 n DC  . 22  E 22  
E 23  5 n DT  . 23  E 23  
E 24  5 n DG  . 24  E 24  
E 25  5 n DG  . 25  E 25  
E 26  5 n DT  . 26  E 26  
E 27  5 n DG  . 27  E 27  
E 28  5 n DC  . 28  E 28  
E 29  5 n DG  . 29  E 29  
E 30  5 n DT  . 30  E 30  
E 31  5 n DG  . 31  E 31  
#
_software.classification other
_software.date           ?
_software.description    "Structure prediction"
_software.name           AlphaFold
_software.pdbx_ordinal   1
_software.type           package
_software.version        "AlphaFold-beta-20231127 (927599d6-1efe-4fa9-85d2-a29f909d212e @ 2024-12-02 03:37:41)"
#
loop_
_struct_asym.entity_id
_struct_asym.id
1 A 
2 B 
3 C 
4 D 
5 E 
#
loop_
_atom_site.group_PDB
_atom_site.id
_atom_site.type_symbol
_atom_site.label_atom_id
_atom_site.label_alt_id
_atom_site.label_comp_id
_atom_site.label_asym_id
_atom_site.label_entity_id
_atom_site.label_seq_id
_atom_site.pdbx_PDB_ins_code
_atom_site.Cartn_x
_atom_site.Cartn_y
_atom_site.Cartn_z
_atom_site.occupancy
_atom_site.B_iso_or_equiv
_atom_site.auth_seq_id
_atom_site.auth_asym_id
_atom_site.pdbx_PDB_model_num
ATOM 1    N N     . MET A 1 1   ? -56.908 5.100   -13.103 1.00 23.73 1   A 1 
ATOM 2    C CA    . MET A 1 1   ? -55.839 6.064   -12.748 1.00 26.44 1   A 1 
ATOM 3    C C     . MET A 1 1   ? -54.680 5.295   -12.093 1.00 28.76 1   A 1 
ATOM 4    O O     . MET A 1 1   ? -54.801 4.985   -10.910 1.00 23.29 1   A 1 
ATOM 5    C CB    . MET A 1 1   ? -56.362 7.130   -11.789 1.00 23.74 1   A 1 
ATOM 6    C CG    . MET A 1 1   ? -57.317 8.133   -12.449 1.00 19.14 1   A 1 
ATOM 7    S SD    . MET A 1 1   ? -58.004 9.290   -11.252 1.00 16.20 1   A 1 
ATOM 8    C CE    . MET A 1 1   ? -58.656 10.577  -12.347 1.00 15.21 1   A 1 
ATOM 9    N N     . PRO A 1 2   ? -53.604 4.891   -12.811 1.00 23.12 2   A 1 
ATOM 10   C CA    . PRO A 1 2   ? -52.554 4.059   -12.227 1.00 25.46 2   A 1 
ATOM 11   C C     . PRO A 1 2   ? -51.652 4.921   -11.328 1.00 26.51 2   A 1 
ATOM 12   O O     . PRO A 1 2   ? -51.089 5.917   -11.780 1.00 23.27 2   A 1 
ATOM 13   C CB    . PRO A 1 2   ? -51.826 3.455   -13.433 1.00 23.15 2   A 1 
ATOM 14   C CG    . PRO A 1 2   ? -52.001 4.504   -14.528 1.00 21.72 2   A 1 
ATOM 15   C CD    . PRO A 1 2   ? -53.370 5.133   -14.219 1.00 23.23 2   A 1 
ATOM 16   N N     . ARG A 1 3   ? -51.534 4.569   -10.032 1.00 25.04 3   A 1 
ATOM 17   C CA    . ARG A 1 3   ? -50.700 5.299   -9.064  1.00 26.11 3   A 1 
ATOM 18   C C     . ARG A 1 3   ? -49.223 5.047   -9.390  1.00 25.61 3   A 1 
ATOM 19   O O     . ARG A 1 3   ? -48.761 3.918   -9.324  1.00 23.51 3   A 1 
ATOM 20   C CB    . ARG A 1 3   ? -51.036 4.896   -7.629  1.00 25.17 3   A 1 
ATOM 21   C CG    . ARG A 1 3   ? -52.326 5.541   -7.097  1.00 22.10 3   A 1 
ATOM 22   C CD    . ARG A 1 3   ? -52.583 5.135   -5.639  1.00 20.35 3   A 1 
ATOM 23   N NE    . ARG A 1 3   ? -53.729 5.845   -5.045  1.00 18.74 3   A 1 
ATOM 24   C CZ    . ARG A 1 3   ? -54.204 5.692   -3.814  1.00 17.24 3   A 1 
ATOM 25   N NH1   . ARG A 1 3   ? -53.688 4.825   -2.992  1.00 16.05 3   A 1 
ATOM 26   N NH2   . ARG A 1 3   ? -55.201 6.406   -3.396  1.00 14.93 3   A 1 
ATOM 27   N N     . CYS A 1 4   ? -48.471 6.102   -9.721  1.00 27.90 4   A 1 
ATOM 28   C CA    . CYS A 1 4   ? -47.047 6.040   -10.015 1.00 34.03 4   A 1 
ATOM 29   C C     . CYS A 1 4   ? -46.237 5.927   -8.713  1.00 34.10 4   A 1 
ATOM 30   O O     . CYS A 1 4   ? -45.920 6.935   -8.099  1.00 31.75 4   A 1 
ATOM 31   C CB    . CYS A 1 4   ? -46.661 7.264   -10.858 1.00 32.20 4   A 1 
ATOM 32   S SG    . CYS A 1 4   ? -44.970 7.078   -11.518 1.00 26.72 4   A 1 
ATOM 33   N N     . ASN A 1 5   ? -45.916 4.718   -8.288  1.00 27.93 5   A 1 
ATOM 34   C CA    . ASN A 1 5   ? -45.241 4.429   -7.012  1.00 30.38 5   A 1 
ATOM 35   C C     . ASN A 1 5   ? -43.728 4.769   -6.981  1.00 29.25 5   A 1 
ATOM 36   O O     . ASN A 1 5   ? -43.026 4.264   -6.102  1.00 27.45 5   A 1 
ATOM 37   C CB    . ASN A 1 5   ? -45.486 2.945   -6.650  1.00 29.35 5   A 1 
ATOM 38   C CG    . ASN A 1 5   ? -46.740 2.681   -5.838  1.00 25.31 5   A 1 
ATOM 39   O OD1   . ASN A 1 5   ? -47.462 3.568   -5.418  1.00 25.30 5   A 1 
ATOM 40   N ND2   . ASN A 1 5   ? -47.036 1.425   -5.578  1.00 26.04 5   A 1 
ATOM 41   N N     . LYS A 1 6   ? -43.184 5.552   -7.910  1.00 22.77 6   A 1 
ATOM 42   C CA    . LYS A 1 6   ? -41.726 5.631   -8.129  1.00 27.57 6   A 1 
ATOM 43   C C     . LYS A 1 6   ? -40.912 6.314   -7.019  1.00 27.09 6   A 1 
ATOM 44   O O     . LYS A 1 6   ? -39.710 6.060   -6.960  1.00 24.28 6   A 1 
ATOM 45   C CB    . LYS A 1 6   ? -41.441 6.299   -9.481  1.00 25.97 6   A 1 
ATOM 46   C CG    . LYS A 1 6   ? -41.119 5.273   -10.572 1.00 23.39 6   A 1 
ATOM 47   C CD    . LYS A 1 6   ? -40.664 5.983   -11.844 1.00 21.26 6   A 1 
ATOM 48   C CE    . LYS A 1 6   ? -40.244 4.968   -12.898 1.00 18.62 6   A 1 
ATOM 49   N NZ    . LYS A 1 6   ? -39.705 5.629   -14.110 1.00 16.01 6   A 1 
ATOM 50   N N     . CYS A 1 7   ? -41.499 7.202   -6.221  1.00 24.57 7   A 1 
ATOM 51   C CA    . CYS A 1 7   ? -40.702 8.260   -5.586  1.00 28.35 7   A 1 
ATOM 52   C C     . CYS A 1 7   ? -39.895 7.861   -4.331  1.00 27.11 7   A 1 
ATOM 53   O O     . CYS A 1 7   ? -39.027 8.624   -3.949  1.00 25.89 7   A 1 
ATOM 54   C CB    . CYS A 1 7   ? -41.618 9.448   -5.266  1.00 27.81 7   A 1 
ATOM 55   S SG    . CYS A 1 7   ? -42.394 10.080  -6.780  1.00 25.97 7   A 1 
ATOM 56   N N     . LEU A 1 8   ? -40.209 6.751   -3.670  1.00 21.52 8   A 1 
ATOM 57   C CA    . LEU A 1 8   ? -39.898 6.640   -2.233  1.00 25.22 8   A 1 
ATOM 58   C C     . LEU A 1 8   ? -38.433 6.418   -1.834  1.00 24.24 8   A 1 
ATOM 59   O O     . LEU A 1 8   ? -38.042 6.893   -0.778  1.00 22.40 8   A 1 
ATOM 60   C CB    . LEU A 1 8   ? -40.779 5.547   -1.605  1.00 24.05 8   A 1 
ATOM 61   C CG    . LEU A 1 8   ? -42.184 6.017   -1.214  1.00 22.00 8   A 1 
ATOM 62   C CD1   . LEU A 1 8   ? -43.062 4.807   -0.890  1.00 23.51 8   A 1 
ATOM 63   C CD2   . LEU A 1 8   ? -42.165 6.935   0.010   1.00 26.20 8   A 1 
ATOM 64   N N     . SER A 1 9   ? -37.655 5.632   -2.566  1.00 23.91 9   A 1 
ATOM 65   C CA    . SER A 1 9   ? -36.479 4.999   -1.962  1.00 26.61 9   A 1 
ATOM 66   C C     . SER A 1 9   ? -35.192 5.838   -2.002  1.00 26.15 9   A 1 
ATOM 67   O O     . SER A 1 9   ? -34.151 5.344   -2.435  1.00 24.60 9   A 1 
ATOM 68   C CB    . SER A 1 9   ? -36.270 3.598   -2.533  1.00 25.28 9   A 1 
ATOM 69   O OG    . SER A 1 9   ? -35.801 3.674   -3.867  1.00 23.55 9   A 1 
ATOM 70   N N     . GLU A 1 10  ? -35.243 7.093   -1.583  1.00 23.63 10  A 1 
ATOM 71   C CA    . GLU A 1 10  ? -34.025 7.864   -1.328  1.00 26.98 10  A 1 
ATOM 72   C C     . GLU A 1 10  ? -33.334 7.312   -0.065  1.00 25.98 10  A 1 
ATOM 73   O O     . GLU A 1 10  ? -33.747 7.572   1.054   1.00 23.92 10  A 1 
ATOM 74   C CB    . GLU A 1 10  ? -34.308 9.368   -1.256  1.00 25.66 10  A 1 
ATOM 75   C CG    . GLU A 1 10  ? -34.597 9.950   -2.655  1.00 23.68 10  A 1 
ATOM 76   C CD    . GLU A 1 10  ? -34.730 11.478  -2.683  1.00 22.26 10  A 1 
ATOM 77   O OE1   . GLU A 1 10  ? -34.445 12.046  -3.762  1.00 22.13 10  A 1 
ATOM 78   O OE2   . GLU A 1 10  ? -35.142 12.073  -1.666  1.00 24.21 10  A 1 
ATOM 79   N N     . ASN A 1 11  ? -32.323 6.494   -0.263  1.00 25.68 11  A 1 
ATOM 80   C CA    . ASN A 1 11  ? -31.556 5.902   0.836   1.00 29.40 11  A 1 
ATOM 81   C C     . ASN A 1 11  ? -30.624 6.951   1.468   1.00 27.80 11  A 1 
ATOM 82   O O     . ASN A 1 11  ? -29.608 7.326   0.876   1.00 26.10 11  A 1 
ATOM 83   C CB    . ASN A 1 11  ? -30.765 4.688   0.318   1.00 27.70 11  A 1 
ATOM 84   C CG    . ASN A 1 11  ? -31.533 3.385   0.348   1.00 24.07 11  A 1 
ATOM 85   O OD1   . ASN A 1 11  ? -32.422 3.143   1.133   1.00 24.80 11  A 1 
ATOM 86   N ND2   . ASN A 1 11  ? -31.155 2.446   -0.493  1.00 25.72 11  A 1 
ATOM 87   N N     . ASP A 1 12  ? -30.912 7.307   2.698   1.00 29.88 12  A 1 
ATOM 88   C CA    . ASP A 1 12  ? -30.177 8.251   3.565   1.00 33.42 12  A 1 
ATOM 89   C C     . ASP A 1 12  ? -28.774 7.775   4.022   1.00 31.01 12  A 1 
ATOM 90   O O     . ASP A 1 12  ? -28.282 8.160   5.085   1.00 29.11 12  A 1 
ATOM 91   C CB    . ASP A 1 12  ? -31.056 8.587   4.783   1.00 31.47 12  A 1 
ATOM 92   C CG    . ASP A 1 12  ? -31.947 9.817   4.617   1.00 27.32 12  A 1 
ATOM 93   O OD1   . ASP A 1 12  ? -31.568 10.711  3.831   1.00 27.54 12  A 1 
ATOM 94   O OD2   . ASP A 1 12  ? -32.967 9.870   5.338   1.00 28.07 12  A 1 
ATOM 95   N N     . SER A 1 13  ? -28.086 6.937   3.261   1.00 24.89 13  A 1 
ATOM 96   C CA    . SER A 1 13  ? -26.829 6.284   3.677   1.00 27.67 13  A 1 
ATOM 97   C C     . SER A 1 13  ? -25.621 7.216   3.888   1.00 26.87 13  A 1 
ATOM 98   O O     . SER A 1 13  ? -24.505 6.744   4.107   1.00 24.75 13  A 1 
ATOM 99   C CB    . SER A 1 13  ? -26.483 5.174   2.682   1.00 26.22 13  A 1 
ATOM 100  O OG    . SER A 1 13  ? -26.162 5.717   1.415   1.00 23.94 13  A 1 
ATOM 101  N N     . ALA A 1 14  ? -25.807 8.533   3.791   1.00 25.80 14  A 1 
ATOM 102  C CA    . ALA A 1 14  ? -24.709 9.498   3.779   1.00 28.28 14  A 1 
ATOM 103  C C     . ALA A 1 14  ? -24.078 9.773   5.162   1.00 28.03 14  A 1 
ATOM 104  O O     . ALA A 1 14  ? -22.990 10.353  5.222   1.00 26.08 14  A 1 
ATOM 105  C CB    . ALA A 1 14  ? -25.234 10.786  3.140   1.00 26.47 14  A 1 
ATOM 106  N N     . SER A 1 15  ? -24.750 9.414   6.266   1.00 24.74 15  A 1 
ATOM 107  C CA    . SER A 1 15  ? -24.357 9.906   7.595   1.00 26.37 15  A 1 
ATOM 108  C C     . SER A 1 15  ? -23.159 9.180   8.225   1.00 26.12 15  A 1 
ATOM 109  O O     . SER A 1 15  ? -22.319 9.829   8.853   1.00 24.92 15  A 1 
ATOM 110  C CB    . SER A 1 15  ? -25.559 9.867   8.541   1.00 25.42 15  A 1 
ATOM 111  O OG    . SER A 1 15  ? -26.025 8.552   8.707   1.00 22.94 15  A 1 
ATOM 112  N N     . GLU A 1 16  ? -23.062 7.861   8.045   1.00 26.70 16  A 1 
ATOM 113  C CA    . GLU A 1 16  ? -22.092 7.036   8.789   1.00 29.65 16  A 1 
ATOM 114  C C     . GLU A 1 16  ? -20.620 7.308   8.423   1.00 28.80 16  A 1 
ATOM 115  O O     . GLU A 1 16  ? -19.728 7.097   9.248   1.00 26.96 16  A 1 
ATOM 116  C CB    . GLU A 1 16  ? -22.408 5.548   8.598   1.00 28.75 16  A 1 
ATOM 117  C CG    . GLU A 1 16  ? -23.685 5.105   9.334   1.00 25.76 16  A 1 
ATOM 118  C CD    . GLU A 1 16  ? -23.857 3.580   9.323   1.00 23.81 16  A 1 
ATOM 119  O OE1   . GLU A 1 16  ? -24.427 3.065   10.299  1.00 23.29 16  A 1 
ATOM 120  O OE2   . GLU A 1 16  ? -23.386 2.945   8.350   1.00 24.89 16  A 1 
ATOM 121  N N     . ASP A 1 17  ? -20.362 7.802   7.218   1.00 27.91 17  A 1 
ATOM 122  C CA    . ASP A 1 17  ? -18.985 8.002   6.736   1.00 31.14 17  A 1 
ATOM 123  C C     . ASP A 1 17  ? -18.200 9.069   7.526   1.00 30.02 17  A 1 
ATOM 124  O O     . ASP A 1 17  ? -16.966 9.072   7.507   1.00 28.10 17  A 1 
ATOM 125  C CB    . ASP A 1 17  ? -19.012 8.326   5.231   1.00 30.50 17  A 1 
ATOM 126  C CG    . ASP A 1 17  ? -18.392 7.260   4.316   1.00 26.77 17  A 1 
ATOM 127  O OD1   . ASP A 1 17  ? -17.624 6.385   4.784   1.00 26.65 17  A 1 
ATOM 128  O OD2   . ASP A 1 17  ? -18.578 7.376   3.089   1.00 26.93 17  A 1 
ATOM 129  N N     . ARG A 1 18  ? -18.899 9.987   8.236   1.00 25.94 18  A 1 
ATOM 130  C CA    . ARG A 1 18  ? -18.228 11.053  8.996   1.00 26.97 18  A 1 
ATOM 131  C C     . ARG A 1 18  ? -17.495 10.546  10.232  1.00 26.50 18  A 1 
ATOM 132  O O     . ARG A 1 18  ? -16.503 11.164  10.618  1.00 24.25 18  A 1 
ATOM 133  C CB    . ARG A 1 18  ? -19.226 12.151  9.402   1.00 25.59 18  A 1 
ATOM 134  C CG    . ARG A 1 18  ? -19.578 13.076  8.232   1.00 22.87 18  A 1 
ATOM 135  C CD    . ARG A 1 18  ? -20.404 14.270  8.739   1.00 21.63 18  A 1 
ATOM 136  N NE    . ARG A 1 18  ? -20.787 15.165  7.645   1.00 20.36 18  A 1 
ATOM 137  C CZ    . ARG A 1 18  ? -21.450 16.305  7.769   1.00 18.93 18  A 1 
ATOM 138  N NH1   . ARG A 1 18  ? -21.809 16.766  8.935   1.00 18.09 18  A 1 
ATOM 139  N NH2   . ARG A 1 18  ? -21.768 16.997  6.713   1.00 16.67 18  A 1 
ATOM 140  N N     . HIS A 1 19  ? -17.962 9.475   10.859  1.00 26.14 19  A 1 
ATOM 141  C CA    . HIS A 1 19  ? -17.381 9.040   12.135  1.00 27.28 19  A 1 
ATOM 142  C C     . HIS A 1 19  ? -15.996 8.416   11.963  1.00 26.82 19  A 1 
ATOM 143  O O     . HIS A 1 19  ? -15.080 8.716   12.740  1.00 25.00 19  A 1 
ATOM 144  C CB    . HIS A 1 19  ? -18.358 8.124   12.889  1.00 26.36 19  A 1 
ATOM 145  C CG    . HIS A 1 19  ? -18.765 8.724   14.211  1.00 23.71 19  A 1 
ATOM 146  N ND1   . HIS A 1 19  ? -17.935 9.233   15.180  1.00 22.98 19  A 1 
ATOM 147  C CD2   . HIS A 1 19  ? -20.045 8.903   14.673  1.00 22.75 19  A 1 
ATOM 148  C CE1   . HIS A 1 19  ? -18.681 9.709   16.176  1.00 22.11 19  A 1 
ATOM 149  N NE2   . HIS A 1 19  ? -19.980 9.534   15.909  1.00 22.25 19  A 1 
ATOM 150  N N     . TRP A 1 20  ? -15.830 7.609   10.913  1.00 32.67 20  A 1 
ATOM 151  C CA    . TRP A 1 20  ? -14.549 6.941   10.650  1.00 30.77 20  A 1 
ATOM 152  C C     . TRP A 1 20  ? -13.416 7.900   10.294  1.00 29.62 20  A 1 
ATOM 153  O O     . TRP A 1 20  ? -12.259 7.642   10.627  1.00 27.07 20  A 1 
ATOM 154  C CB    . TRP A 1 20  ? -14.724 5.882   9.551   1.00 29.31 20  A 1 
ATOM 155  C CG    . TRP A 1 20  ? -14.958 4.549   10.153  1.00 26.24 20  A 1 
ATOM 156  C CD1   . TRP A 1 20  ? -16.133 4.081   10.607  1.00 23.32 20  A 1 
ATOM 157  C CD2   . TRP A 1 20  ? -13.947 3.542   10.499  1.00 23.53 20  A 1 
ATOM 158  N NE1   . TRP A 1 20  ? -15.929 2.858   11.233  1.00 20.79 20  A 1 
ATOM 159  C CE2   . TRP A 1 20  ? -14.599 2.513   11.199  1.00 20.91 20  A 1 
ATOM 160  C CE3   . TRP A 1 20  ? -12.559 3.442   10.307  1.00 23.56 20  A 1 
ATOM 161  C CZ2   . TRP A 1 20  ? -13.882 1.391   11.738  1.00 24.34 20  A 1 
ATOM 162  C CZ3   . TRP A 1 20  ? -11.843 2.323   10.817  1.00 25.06 20  A 1 
ATOM 163  C CH2   . TRP A 1 20  ? -12.498 1.338   11.537  1.00 25.72 20  A 1 
ATOM 164  N N     . HIS A 1 21  ? -13.733 9.021   9.655   1.00 29.34 21  A 1 
ATOM 165  C CA    . HIS A 1 21  ? -12.721 10.042  9.374   1.00 30.59 21  A 1 
ATOM 166  C C     . HIS A 1 21  ? -12.060 10.556  10.646  1.00 29.90 21  A 1 
ATOM 167  O O     . HIS A 1 21  ? -10.866 10.835  10.649  1.00 27.81 21  A 1 
ATOM 168  C CB    . HIS A 1 21  ? -13.334 11.186  8.566   1.00 29.74 21  A 1 
ATOM 169  C CG    . HIS A 1 21  ? -13.011 11.111  7.107   1.00 26.39 21  A 1 
ATOM 170  N ND1   . HIS A 1 21  ? -11.783 11.322  6.548   1.00 25.63 21  A 1 
ATOM 171  C CD2   . HIS A 1 21  ? -13.872 10.854  6.074   1.00 26.18 21  A 1 
ATOM 172  C CE1   . HIS A 1 21  ? -11.894 11.196  5.210   1.00 25.03 21  A 1 
ATOM 173  N NE2   . HIS A 1 21  ? -13.155 10.917  4.883   1.00 24.17 21  A 1 
ATOM 174  N N     . ARG A 1 22  ? -12.831 10.705  11.712  1.00 26.10 22  A 1 
ATOM 175  C CA    . ARG A 1 22  ? -12.346 11.381  12.917  1.00 26.30 22  A 1 
ATOM 176  C C     . ARG A 1 22  ? -11.347 10.520  13.693  1.00 25.70 22  A 1 
ATOM 177  O O     . ARG A 1 22  ? -10.315 11.040  14.104  1.00 23.88 22  A 1 
ATOM 178  C CB    . ARG A 1 22  ? -13.547 11.835  13.764  1.00 25.41 22  A 1 
ATOM 179  C CG    . ARG A 1 22  ? -13.240 13.152  14.480  1.00 22.67 22  A 1 
ATOM 180  C CD    . ARG A 1 22  ? -14.463 13.633  15.270  1.00 20.36 22  A 1 
ATOM 181  N NE    . ARG A 1 22  ? -14.300 15.000  15.770  1.00 18.80 22  A 1 
ATOM 182  C CZ    . ARG A 1 22  ? -15.153 15.672  16.530  1.00 15.98 22  A 1 
ATOM 183  N NH1   . ARG A 1 22  ? -16.272 15.138  16.937  1.00 15.32 22  A 1 
ATOM 184  N NH2   . ARG A 1 22  ? -14.901 16.891  16.892  1.00 14.02 22  A 1 
ATOM 185  N N     . THR A 1 23  ? -11.625 9.226   13.842  1.00 27.61 23  A 1 
ATOM 186  C CA    . THR A 1 23  ? -10.760 8.303   14.588  1.00 27.37 23  A 1 
ATOM 187  C C     . THR A 1 23  ? -9.425  8.047   13.884  1.00 26.37 23  A 1 
ATOM 188  O O     . THR A 1 23  ? -8.384  8.151   14.522  1.00 24.60 23  A 1 
ATOM 189  C CB    . THR A 1 23  ? -11.470 6.967   14.855  1.00 26.23 23  A 1 
ATOM 190  O OG1   . THR A 1 23  ? -12.151 6.539   13.696  1.00 24.38 23  A 1 
ATOM 191  C CG2   . THR A 1 23  ? -12.509 7.103   15.963  1.00 25.65 23  A 1 
ATOM 192  N N     . ALA A 1 24  ? -9.431  7.826   12.572  1.00 31.52 24  A 1 
ATOM 193  C CA    . ALA A 1 24  ? -8.193  7.629   11.810  1.00 31.59 24  A 1 
ATOM 194  C C     . ALA A 1 24  ? -7.292  8.883   11.786  1.00 30.71 24  A 1 
ATOM 195  O O     . ALA A 1 24  ? -6.077  8.768   11.749  1.00 29.32 24  A 1 
ATOM 196  C CB    . ALA A 1 24  ? -8.554  7.180   10.393  1.00 30.69 24  A 1 
ATOM 197  N N     . THR A 1 25  ? -7.897  10.084  11.816  1.00 30.71 25  A 1 
ATOM 198  C CA    . THR A 1 25  ? -7.114  11.342  11.828  1.00 29.70 25  A 1 
ATOM 199  C C     . THR A 1 25  ? -6.460  11.587  13.193  1.00 29.39 25  A 1 
ATOM 200  O O     . THR A 1 25  ? -5.377  12.158  13.247  1.00 27.14 25  A 1 
ATOM 201  C CB    . THR A 1 25  ? -7.968  12.555  11.442  1.00 28.57 25  A 1 
ATOM 202  O OG1   . THR A 1 25  ? -8.804  12.293  10.349  1.00 25.70 25  A 1 
ATOM 203  C CG2   . THR A 1 25  ? -7.099  13.740  11.007  1.00 26.20 25  A 1 
ATOM 204  N N     . LEU A 1 26  ? -7.102  11.144  14.276  1.00 27.12 26  A 1 
ATOM 205  C CA    . LEU A 1 26  ? -6.566  11.319  15.627  1.00 27.68 26  A 1 
ATOM 206  C C     . LEU A 1 26  ? -5.273  10.524  15.849  1.00 27.59 26  A 1 
ATOM 207  O O     . LEU A 1 26  ? -4.344  11.069  16.449  1.00 25.43 26  A 1 
ATOM 208  C CB    . LEU A 1 26  ? -7.639  10.946  16.666  1.00 25.46 26  A 1 
ATOM 209  C CG    . LEU A 1 26  ? -8.610  12.099  16.958  1.00 21.96 26  A 1 
ATOM 210  C CD1   . LEU A 1 26  ? -9.871  11.570  17.659  1.00 21.36 26  A 1 
ATOM 211  C CD2   . LEU A 1 26  ? -7.984  13.159  17.867  1.00 22.71 26  A 1 
ATOM 212  N N     . PHE A 1 27  ? -5.164  9.330   15.286  1.00 29.83 27  A 1 
ATOM 213  C CA    . PHE A 1 27  ? -3.973  8.470   15.409  1.00 31.04 27  A 1 
ATOM 214  C C     . PHE A 1 27  ? -2.684  9.187   14.992  1.00 31.21 27  A 1 
ATOM 215  O O     . PHE A 1 27  ? -1.669  9.122   15.684  1.00 28.78 27  A 1 
ATOM 216  C CB    . PHE A 1 27  ? -4.185  7.225   14.537  1.00 28.63 27  A 1 
ATOM 217  C CG    . PHE A 1 27  ? -3.874  5.900   15.207  1.00 24.62 27  A 1 
ATOM 218  C CD1   . PHE A 1 27  ? -2.557  5.558   15.525  1.00 22.96 27  A 1 
ATOM 219  C CD2   . PHE A 1 27  ? -4.920  5.014   15.486  1.00 22.84 27  A 1 
ATOM 220  C CE1   . PHE A 1 27  ? -2.289  4.315   16.125  1.00 20.98 27  A 1 
ATOM 221  C CE2   . PHE A 1 27  ? -4.647  3.778   16.087  1.00 20.64 27  A 1 
ATOM 222  C CZ    . PHE A 1 27  ? -3.328  3.418   16.412  1.00 20.19 27  A 1 
ATOM 223  N N     . MET A 1 28  ? -2.725  9.902   13.866  1.00 33.30 28  A 1 
ATOM 224  C CA    . MET A 1 28  ? -1.529  10.480  13.255  1.00 34.49 28  A 1 
ATOM 225  C C     . MET A 1 28  ? -1.012  11.723  13.974  1.00 35.28 28  A 1 
ATOM 226  O O     . MET A 1 28  ? 0.191   11.968  13.981  1.00 33.13 28  A 1 
ATOM 227  C CB    . MET A 1 28  ? -1.822  10.825  11.791  1.00 32.24 28  A 1 
ATOM 228  C CG    . MET A 1 28  ? -1.831  9.547   10.948  1.00 28.62 28  A 1 
ATOM 229  S SD    . MET A 1 28  ? -0.193  8.879   10.683  1.00 26.00 28  A 1 
ATOM 230  C CE    . MET A 1 28  ? -0.698  7.173   10.469  1.00 24.10 28  A 1 
ATOM 231  N N     . ASN A 1 29  ? -1.900  12.512  14.541  1.00 31.42 29  A 1 
ATOM 232  C CA    . ASN A 1 29  ? -1.482  13.769  15.153  1.00 31.80 29  A 1 
ATOM 233  C C     . ASN A 1 29  ? -0.688  13.565  16.441  1.00 30.99 29  A 1 
ATOM 234  O O     . ASN A 1 29  ? 0.226   14.343  16.697  1.00 28.76 29  A 1 
ATOM 235  C CB    . ASN A 1 29  ? -2.700  14.673  15.384  1.00 30.25 29  A 1 
ATOM 236  C CG    . ASN A 1 29  ? -3.094  15.485  14.164  1.00 26.29 29  A 1 
ATOM 237  O OD1   . ASN A 1 29  ? -2.414  15.580  13.159  1.00 25.93 29  A 1 
ATOM 238  N ND2   . ASN A 1 29  ? -4.227  16.137  14.231  1.00 25.57 29  A 1 
ATOM 239  N N     . CYS A 1 30  ? -1.002  12.521  17.210  1.00 34.65 30  A 1 
ATOM 240  C CA    . CYS A 1 30  ? -0.324  12.281  18.486  1.00 35.44 30  A 1 
ATOM 241  C C     . CYS A 1 30  ? 1.165   11.972  18.311  1.00 34.38 30  A 1 
ATOM 242  O O     . CYS A 1 30  ? 1.975   12.441  19.096  1.00 31.92 30  A 1 
ATOM 243  C CB    . CYS A 1 30  ? -1.013  11.142  19.233  1.00 32.94 30  A 1 
ATOM 244  S SG    . CYS A 1 30  ? -2.737  11.458  19.690  1.00 29.06 30  A 1 
ATOM 245  N N     . VAL A 1 31  ? 1.530   11.209  17.277  1.00 33.13 31  A 1 
ATOM 246  C CA    . VAL A 1 31  ? 2.912   10.715  17.113  1.00 35.51 31  A 1 
ATOM 247  C C     . VAL A 1 31  ? 3.867   11.797  16.583  1.00 34.36 31  A 1 
ATOM 248  O O     . VAL A 1 31  ? 5.059   11.756  16.859  1.00 32.11 31  A 1 
ATOM 249  C CB    . VAL A 1 31  ? 2.937   9.467   16.211  1.00 33.41 31  A 1 
ATOM 250  C CG1   . VAL A 1 31  ? 4.335   8.838   16.151  1.00 30.68 31  A 1 
ATOM 251  C CG2   . VAL A 1 31  ? 1.966   8.387   16.697  1.00 31.70 31  A 1 
ATOM 252  N N     . SER A 1 32  ? 3.357   12.763  15.808  1.00 32.18 32  A 1 
ATOM 253  C CA    . SER A 1 32  ? 4.226   13.711  15.079  1.00 33.35 32  A 1 
ATOM 254  C C     . SER A 1 32  ? 4.921   14.737  15.962  1.00 32.39 32  A 1 
ATOM 255  O O     . SER A 1 32  ? 6.055   15.118  15.679  1.00 29.67 32  A 1 
ATOM 256  C CB    . SER A 1 32  ? 3.452   14.424  13.979  1.00 31.14 32  A 1 
ATOM 257  O OG    . SER A 1 32  ? 2.441   15.267  14.503  1.00 29.15 32  A 1 
ATOM 258  N N     . ASN A 1 33  ? 4.239   15.213  16.976  1.00 31.14 33  A 1 
ATOM 259  C CA    . ASN A 1 33  ? 4.882   16.067  17.959  1.00 32.97 33  A 1 
ATOM 260  C C     . ASN A 1 33  ? 5.705   15.153  18.863  1.00 31.42 33  A 1 
ATOM 261  O O     . ASN A 1 33  ? 5.135   14.319  19.566  1.00 29.01 33  A 1 
ATOM 262  C CB    . ASN A 1 33  ? 3.847   16.904  18.712  1.00 30.93 33  A 1 
ATOM 263  C CG    . ASN A 1 33  ? 3.354   18.097  17.907  1.00 26.70 33  A 1 
ATOM 264  O OD1   . ASN A 1 33  ? 3.925   18.516  16.910  1.00 26.04 33  A 1 
ATOM 265  N ND2   . ASN A 1 33  ? 2.275   18.715  18.336  1.00 25.60 33  A 1 
ATOM 266  N N     . GLY A 1 34  ? 7.010   15.328  18.859  1.00 33.81 34  A 1 
ATOM 267  C CA    . GLY A 1 34  ? 7.916   14.677  19.798  1.00 34.34 34  A 1 
ATOM 268  C C     . GLY A 1 34  ? 7.736   15.119  21.263  1.00 33.50 34  A 1 
ATOM 269  O O     . GLY A 1 34  ? 8.697   15.082  22.020  1.00 31.27 34  A 1 
ATOM 270  N N     . THR A 1 35  ? 6.533   15.572  21.624  1.00 33.17 35  A 1 
ATOM 271  C CA    . THR A 1 35  ? 6.127   15.606  23.015  1.00 33.93 35  A 1 
ATOM 272  C C     . THR A 1 35  ? 6.255   14.187  23.526  1.00 33.03 35  A 1 
ATOM 273  O O     . THR A 1 35  ? 5.623   13.276  22.985  1.00 30.19 35  A 1 
ATOM 274  C CB    . THR A 1 35  ? 4.692   16.104  23.197  1.00 30.99 35  A 1 
ATOM 275  O OG1   . THR A 1 35  ? 3.842   15.621  22.176  1.00 27.83 35  A 1 
ATOM 276  C CG2   . THR A 1 35  ? 4.642   17.634  23.143  1.00 28.35 35  A 1 
ATOM 277  N N     . VAL A 1 36  ? 7.100   14.036  24.538  1.00 30.66 36  A 1 
ATOM 278  C CA    . VAL A 1 36  ? 7.139   12.881  25.417  1.00 33.37 36  A 1 
ATOM 279  C C     . VAL A 1 36  ? 5.687   12.477  25.655  1.00 32.70 36  A 1 
ATOM 280  O O     . VAL A 1 36  ? 4.885   13.335  26.023  1.00 31.18 36  A 1 
ATOM 281  C CB    . VAL A 1 36  ? 7.823   13.248  26.750  1.00 31.33 36  A 1 
ATOM 282  C CG1   . VAL A 1 36  ? 7.965   12.041  27.681  1.00 28.66 36  A 1 
ATOM 283  C CG2   . VAL A 1 36  ? 9.226   13.822  26.501  1.00 30.44 36  A 1 
ATOM 284  N N     . TYR A 1 37  ? 5.343   11.228  25.354  1.00 32.59 37  A 1 
ATOM 285  C CA    . TYR A 1 37  ? 4.076   10.678  25.809  1.00 34.11 37  A 1 
ATOM 286  C C     . TYR A 1 37  ? 4.056   10.925  27.315  1.00 33.03 37  A 1 
ATOM 287  O O     . TYR A 1 37  ? 4.797   10.271  28.044  1.00 32.04 37  A 1 
ATOM 288  C CB    . TYR A 1 37  ? 3.986   9.180   25.474  1.00 32.89 37  A 1 
ATOM 289  C CG    . TYR A 1 37  ? 3.477   8.846   24.087  1.00 32.10 37  A 1 
ATOM 290  C CD1   . TYR A 1 37  ? 2.111   8.554   23.882  1.00 31.70 37  A 1 
ATOM 291  C CD2   . TYR A 1 37  ? 4.356   8.802   22.991  1.00 32.38 37  A 1 
ATOM 292  C CE1   . TYR A 1 37  ? 1.623   8.210   22.610  1.00 29.38 37  A 1 
ATOM 293  C CE2   . TYR A 1 37  ? 3.881   8.463   21.705  1.00 28.45 37  A 1 
ATOM 294  C CZ    . TYR A 1 37  ? 2.513   8.167   21.518  1.00 28.00 37  A 1 
ATOM 295  O OH    . TYR A 1 37  ? 2.046   7.818   20.263  1.00 26.77 37  A 1 
ATOM 296  N N     . GLU A 1 38  ? 3.300   11.927  27.745  1.00 34.19 38  A 1 
ATOM 297  C CA    . GLU A 1 38  ? 2.962   12.036  29.155  1.00 37.74 38  A 1 
ATOM 298  C C     . GLU A 1 38  ? 2.231   10.740  29.458  1.00 36.79 38  A 1 
ATOM 299  O O     . GLU A 1 38  ? 1.073   10.550  29.081  1.00 35.38 38  A 1 
ATOM 300  C CB    . GLU A 1 38  ? 2.111   13.271  29.483  1.00 36.16 38  A 1 
ATOM 301  C CG    . GLU A 1 38  ? 2.956   14.553  29.635  1.00 32.21 38  A 1 
ATOM 302  C CD    . GLU A 1 38  ? 2.161   15.747  30.188  1.00 29.32 38  A 1 
ATOM 303  O OE1   . GLU A 1 38  ? 2.810   16.670  30.731  1.00 28.31 38  A 1 
ATOM 304  O OE2   . GLU A 1 38  ? 0.920   15.763  30.053  1.00 28.33 38  A 1 
ATOM 305  N N     . GLU A 1 39  ? 2.975   9.803   30.026  1.00 33.86 39  A 1 
ATOM 306  C CA    . GLU A 1 39  ? 2.391   8.627   30.633  1.00 36.87 39  A 1 
ATOM 307  C C     . GLU A 1 39  ? 1.322   9.160   31.562  1.00 35.13 39  A 1 
ATOM 308  O O     . GLU A 1 39  ? 1.606   9.977   32.444  1.00 33.58 39  A 1 
ATOM 309  C CB    . GLU A 1 39  ? 3.457   7.818   31.379  1.00 35.57 39  A 1 
ATOM 310  C CG    . GLU A 1 39  ? 4.375   7.067   30.410  1.00 31.99 39  A 1 
ATOM 311  C CD    . GLU A 1 39  ? 5.509   6.310   31.107  1.00 29.73 39  A 1 
ATOM 312  O OE1   . GLU A 1 39  ? 5.785   5.162   30.683  1.00 28.35 39  A 1 
ATOM 313  O OE2   . GLU A 1 39  ? 6.115   6.877   32.032  1.00 28.54 39  A 1 
ATOM 314  N N     . ALA A 1 40  ? 0.073   8.778   31.280  1.00 38.36 40  A 1 
ATOM 315  C CA    . ALA A 1 40  ? -1.013  9.161   32.142  1.00 39.01 40  A 1 
ATOM 316  C C     . ALA A 1 40  ? -0.749  8.479   33.488  1.00 37.73 40  A 1 
ATOM 317  O O     . ALA A 1 40  ? -1.135  7.333   33.693  1.00 36.13 40  A 1 
ATOM 318  C CB    . ALA A 1 40  ? -2.351  8.770   31.508  1.00 36.48 40  A 1 
ATOM 319  N N     . VAL A 1 41  ? -0.034  9.180   34.359  1.00 35.13 41  A 1 
ATOM 320  C CA    . VAL A 1 41  ? 0.150   8.807   35.756  1.00 37.35 41  A 1 
ATOM 321  C C     . VAL A 1 41  ? -1.225  8.943   36.383  1.00 36.03 41  A 1 
ATOM 322  O O     . VAL A 1 41  ? -1.596  9.989   36.918  1.00 34.28 41  A 1 
ATOM 323  C CB    . VAL A 1 41  ? 1.219   9.658   36.461  1.00 35.03 41  A 1 
ATOM 324  C CG1   . VAL A 1 41  ? 1.472   9.105   37.868  1.00 32.13 41  A 1 
ATOM 325  C CG2   . VAL A 1 41  ? 2.547   9.650   35.709  1.00 33.70 41  A 1 
ATOM 326  N N     . GLY A 1 42  ? -2.015  7.891   36.215  1.00 37.22 42  A 1 
ATOM 327  C CA    . GLY A 1 42  ? -3.211  7.737   37.008  1.00 38.27 42  A 1 
ATOM 328  C C     . GLY A 1 42  ? -2.830  7.838   38.482  1.00 37.67 42  A 1 
ATOM 329  O O     . GLY A 1 42  ? -1.727  7.461   38.871  1.00 36.23 42  A 1 
ATOM 330  N N     . ARG A 1 43  ? -3.743  8.343   39.299  1.00 32.84 43  A 1 
ATOM 331  C CA    . ARG A 1 43  ? -3.514  8.592   40.736  1.00 36.61 43  A 1 
ATOM 332  C C     . ARG A 1 43  ? -2.914  7.400   41.497  1.00 35.69 43  A 1 
ATOM 333  O O     . ARG A 1 43  ? -2.267  7.601   42.511  1.00 32.88 43  A 1 
ATOM 334  C CB    . ARG A 1 43  ? -4.843  8.997   41.380  1.00 34.40 43  A 1 
ATOM 335  C CG    . ARG A 1 43  ? -4.810  10.406  41.964  1.00 31.03 43  A 1 
ATOM 336  C CD    . ARG A 1 43  ? -6.147  10.701  42.636  1.00 28.42 43  A 1 
ATOM 337  N NE    . ARG A 1 43  ? -6.193  12.050  43.175  1.00 26.80 43  A 1 
ATOM 338  C CZ    . ARG A 1 43  ? -7.211  12.597  43.836  1.00 23.69 43  A 1 
ATOM 339  N NH1   . ARG A 1 43  ? -8.299  11.920  44.068  1.00 23.23 43  A 1 
ATOM 340  N NH2   . ARG A 1 43  ? -7.152  13.823  44.267  1.00 23.58 43  A 1 
ATOM 341  N N     . GLU A 1 44  ? -3.152  6.184   41.005  1.00 38.83 44  A 1 
ATOM 342  C CA    . GLU A 1 44  ? -2.698  4.932   41.622  1.00 41.79 44  A 1 
ATOM 343  C C     . GLU A 1 44  ? -1.324  4.441   41.122  1.00 41.67 44  A 1 
ATOM 344  O O     . GLU A 1 44  ? -0.934  3.316   41.404  1.00 39.44 44  A 1 
ATOM 345  C CB    . GLU A 1 44  ? -3.777  3.854   41.463  1.00 38.91 44  A 1 
ATOM 346  C CG    . GLU A 1 44  ? -5.077  4.236   42.198  1.00 35.91 44  A 1 
ATOM 347  C CD    . GLU A 1 44  ? -6.122  3.115   42.192  1.00 32.76 44  A 1 
ATOM 348  O OE1   . GLU A 1 44  ? -7.066  3.232   43.017  1.00 30.53 44  A 1 
ATOM 349  O OE2   . GLU A 1 44  ? -5.999  2.186   41.368  1.00 30.67 44  A 1 
ATOM 350  N N     . GLY A 1 45  ? -0.572  5.270   40.391  1.00 41.90 45  A 1 
ATOM 351  C CA    . GLY A 1 45  ? 0.795   4.914   39.981  1.00 42.47 45  A 1 
ATOM 352  C C     . GLY A 1 45  ? 0.895   3.835   38.900  1.00 42.29 45  A 1 
ATOM 353  O O     . GLY A 1 45  ? 1.970   3.281   38.684  1.00 40.11 45  A 1 
ATOM 354  N N     . CYS A 1 46  ? -0.226  3.525   38.212  1.00 49.31 46  A 1 
ATOM 355  C CA    . CYS A 1 46  ? -0.234  2.579   37.116  1.00 49.62 46  A 1 
ATOM 356  C C     . CYS A 1 46  ? 0.327   3.238   35.840  1.00 49.88 46  A 1 
ATOM 357  O O     . CYS A 1 46  ? -0.351  4.049   35.216  1.00 46.47 46  A 1 
ATOM 358  C CB    . CYS A 1 46  ? -1.657  2.057   36.894  1.00 45.34 46  A 1 
ATOM 359  S SG    . CYS A 1 46  ? -2.275  1.160   38.367  1.00 40.20 46  A 1 
ATOM 360  N N     . TRP A 1 47  ? 1.542   2.861   35.431  1.00 59.09 47  A 1 
ATOM 361  C CA    . TRP A 1 47  ? 2.173   3.291   34.178  1.00 57.68 47  A 1 
ATOM 362  C C     . TRP A 1 47  ? 1.594   2.489   33.006  1.00 58.61 47  A 1 
ATOM 363  O O     . TRP A 1 47  ? 2.229   1.602   32.439  1.00 53.96 47  A 1 
ATOM 364  C CB    . TRP A 1 47  ? 3.690   3.156   34.277  1.00 52.08 47  A 1 
ATOM 365  C CG    . TRP A 1 47  ? 4.338   3.978   35.353  1.00 46.68 47  A 1 
ATOM 366  C CD1   . TRP A 1 47  ? 4.455   3.614   36.644  1.00 41.32 47  A 1 
ATOM 367  C CD2   . TRP A 1 47  ? 4.951   5.305   35.248  1.00 43.06 47  A 1 
ATOM 368  N NE1   . TRP A 1 47  ? 5.099   4.614   37.359  1.00 35.57 47  A 1 
ATOM 369  C CE2   . TRP A 1 47  ? 5.415   5.666   36.536  1.00 39.23 47  A 1 
ATOM 370  C CE3   . TRP A 1 47  ? 5.158   6.201   34.196  1.00 39.92 47  A 1 
ATOM 371  C CZ2   . TRP A 1 47  ? 6.074   6.898   36.770  1.00 38.72 47  A 1 
ATOM 372  C CZ3   . TRP A 1 47  ? 5.823   7.431   34.420  1.00 39.21 47  A 1 
ATOM 373  C CH2   . TRP A 1 47  ? 6.267   7.773   35.691  1.00 39.77 47  A 1 
ATOM 374  N N     . ALA A 1 48  ? 0.342   2.783   32.651  1.00 63.61 48  A 1 
ATOM 375  C CA    . ALA A 1 48  ? -0.274  2.171   31.485  1.00 64.22 48  A 1 
ATOM 376  C C     . ALA A 1 48  ? -0.016  3.031   30.246  1.00 66.69 48  A 1 
ATOM 377  O O     . ALA A 1 48  ? -0.435  4.184   30.182  1.00 62.22 48  A 1 
ATOM 378  C CB    . ALA A 1 48  ? -1.764  1.943   31.759  1.00 57.35 48  A 1 
ATOM 379  N N     . ARG A 1 49  ? 0.632   2.452   29.223  1.00 72.48 49  A 1 
ATOM 380  C CA    . ARG A 1 49  ? 0.777   3.106   27.925  1.00 74.49 49  A 1 
ATOM 381  C C     . ARG A 1 49  ? -0.597  3.445   27.365  1.00 77.16 49  A 1 
ATOM 382  O O     . ARG A 1 49  ? -1.493  2.600   27.347  1.00 73.46 49  A 1 
ATOM 383  C CB    . ARG A 1 49  ? 1.593   2.218   26.972  1.00 69.41 49  A 1 
ATOM 384  C CG    . ARG A 1 49  ? 1.820   2.880   25.606  1.00 62.25 49  A 1 
ATOM 385  C CD    . ARG A 1 49  ? 2.756   2.043   24.742  1.00 63.27 49  A 1 
ATOM 386  N NE    . ARG A 1 49  ? 2.831   2.578   23.380  1.00 57.95 49  A 1 
ATOM 387  C CZ    . ARG A 1 49  ? 3.888   2.642   22.586  1.00 52.33 49  A 1 
ATOM 388  N NH1   . ARG A 1 49  ? 5.069   2.234   22.972  1.00 50.45 49  A 1 
ATOM 389  N NH2   . ARG A 1 49  ? 3.778   3.111   21.387  1.00 50.28 49  A 1 
ATOM 390  N N     . LEU A 1 50  ? -0.773  4.675   26.883  1.00 73.67 50  A 1 
ATOM 391  C CA    . LEU A 1 50  ? -2.019  5.089   26.252  1.00 74.26 50  A 1 
ATOM 392  C C     . LEU A 1 50  ? -2.258  4.329   24.948  1.00 76.50 50  A 1 
ATOM 393  O O     . LEU A 1 50  ? -1.328  3.907   24.260  1.00 72.88 50  A 1 
ATOM 394  C CB    . LEU A 1 50  ? -2.039  6.611   26.038  1.00 69.16 50  A 1 
ATOM 395  C CG    . LEU A 1 50  ? -2.123  7.438   27.334  1.00 64.86 50  A 1 
ATOM 396  C CD1   . LEU A 1 50  ? -2.011  8.928   27.014  1.00 59.83 50  A 1 
ATOM 397  C CD2   . LEU A 1 50  ? -3.437  7.199   28.085  1.00 62.18 50  A 1 
ATOM 398  N N     . CYS A 1 51  ? -3.528  4.150   24.612  1.00 77.66 51  A 1 
ATOM 399  C CA    . CYS A 1 51  ? -3.936  3.561   23.346  1.00 77.12 51  A 1 
ATOM 400  C C     . CYS A 1 51  ? -3.410  4.403   22.182  1.00 76.19 51  A 1 
ATOM 401  O O     . CYS A 1 51  ? -3.767  5.570   22.055  1.00 70.89 51  A 1 
ATOM 402  C CB    . CYS A 1 51  ? -5.462  3.481   23.334  1.00 75.98 51  A 1 
ATOM 403  S SG    . CYS A 1 51  ? -6.110  2.929   21.730  1.00 74.76 51  A 1 
ATOM 404  N N     . ASP A 1 52  ? -2.654  3.788   21.272  1.00 78.94 52  A 1 
ATOM 405  C CA    . ASP A 1 52  ? -2.165  4.445   20.061  1.00 76.25 52  A 1 
ATOM 406  C C     . ASP A 1 52  ? -3.328  4.932   19.168  1.00 75.68 52  A 1 
ATOM 407  O O     . ASP A 1 52  ? -3.162  5.843   18.373  1.00 70.19 52  A 1 
ATOM 408  C CB    . ASP A 1 52  ? -1.244  3.481   19.281  1.00 72.78 52  A 1 
ATOM 409  C CG    . ASP A 1 52  ? 0.052   3.067   20.011  1.00 70.78 52  A 1 
ATOM 410  O OD1   . ASP A 1 52  ? 0.665   3.900   20.711  1.00 65.49 52  A 1 
ATOM 411  O OD2   . ASP A 1 52  ? 0.471   1.902   19.836  1.00 66.74 52  A 1 
ATOM 412  N N     . GLY A 1 53  ? -4.529  4.337   19.304  1.00 75.24 53  A 1 
ATOM 413  C CA    . GLY A 1 53  ? -5.729  4.654   18.537  1.00 71.69 53  A 1 
ATOM 414  C C     . GLY A 1 53  ? -6.424  5.940   18.936  1.00 71.06 53  A 1 
ATOM 415  O O     . GLY A 1 53  ? -6.724  6.784   18.083  1.00 66.30 53  A 1 
ATOM 416  N N     . CYS A 1 54  ? -6.727  6.085   20.230  1.00 76.24 54  A 1 
ATOM 417  C CA    . CYS A 1 54  ? -7.465  7.235   20.734  1.00 76.30 54  A 1 
ATOM 418  C C     . CYS A 1 54  ? -6.613  8.220   21.540  1.00 76.72 54  A 1 
ATOM 419  O O     . CYS A 1 54  ? -7.074  9.319   21.817  1.00 70.53 54  A 1 
ATOM 420  C CB    . CYS A 1 54  ? -8.672  6.741   21.543  1.00 72.43 54  A 1 
ATOM 421  S SG    . CYS A 1 54  ? -8.152  5.813   23.023  1.00 73.20 54  A 1 
ATOM 422  N N     . CYS A 1 55  ? -5.399  7.836   21.926  1.00 75.08 55  A 1 
ATOM 423  C CA    . CYS A 1 55  ? -4.467  8.623   22.740  1.00 72.95 55  A 1 
ATOM 424  C C     . CYS A 1 55  ? -5.057  9.126   24.080  1.00 74.15 55  A 1 
ATOM 425  O O     . CYS A 1 55  ? -4.547  10.091  24.643  1.00 68.61 55  A 1 
ATOM 426  C CB    . CYS A 1 55  ? -3.858  9.760   21.903  1.00 68.01 55  A 1 
ATOM 427  S SG    . CYS A 1 55  ? -3.127  9.226   20.324  1.00 61.55 55  A 1 
ATOM 428  N N     . THR A 1 56  ? -6.139  8.506   24.555  1.00 72.33 56  A 1 
ATOM 429  C CA    . THR A 1 56  ? -6.874  8.983   25.737  1.00 73.47 56  A 1 
ATOM 430  C C     . THR A 1 56  ? -7.088  7.912   26.804  1.00 75.88 56  A 1 
ATOM 431  O O     . THR A 1 56  ? -7.141  8.227   27.981  1.00 71.62 56  A 1 
ATOM 432  C CB    . THR A 1 56  ? -8.243  9.559   25.350  1.00 68.32 56  A 1 
ATOM 433  O OG1   . THR A 1 56  ? -8.975  8.646   24.560  1.00 63.75 56  A 1 
ATOM 434  C CG2   . THR A 1 56  ? -8.136  10.853  24.563  1.00 64.46 56  A 1 
ATOM 435  N N     . VAL A 1 57  ? -7.226  6.656   26.382  1.00 76.31 57  A 1 
ATOM 436  C CA    . VAL A 1 57  ? -7.536  5.529   27.275  1.00 76.51 57  A 1 
ATOM 437  C C     . VAL A 1 57  ? -6.303  4.622   27.393  1.00 78.45 57  A 1 
ATOM 438  O O     . VAL A 1 57  ? -5.618  4.431   26.387  1.00 75.07 57  A 1 
ATOM 439  C CB    . VAL A 1 57  ? -8.769  4.758   26.769  1.00 71.78 57  A 1 
ATOM 440  C CG1   . VAL A 1 57  ? -9.183  3.630   27.716  1.00 64.80 57  A 1 
ATOM 441  C CG2   . VAL A 1 57  ? -9.975  5.690   26.608  1.00 68.22 57  A 1 
ATOM 442  N N     . PRO A 1 58  ? -6.012  4.050   28.576  1.00 74.66 58  A 1 
ATOM 443  C CA    . PRO A 1 58  ? -4.961  3.048   28.717  1.00 74.40 58  A 1 
ATOM 444  C C     . PRO A 1 58  ? -5.157  1.859   27.773  1.00 75.42 58  A 1 
ATOM 445  O O     . PRO A 1 58  ? -6.279  1.383   27.571  1.00 74.45 58  A 1 
ATOM 446  C CB    . PRO A 1 58  ? -4.995  2.610   30.181  1.00 72.32 58  A 1 
ATOM 447  C CG    . PRO A 1 58  ? -5.597  3.811   30.894  1.00 68.42 58  A 1 
ATOM 448  C CD    . PRO A 1 58  ? -6.590  4.346   29.870  1.00 74.22 58  A 1 
ATOM 449  N N     . SER A 1 59  ? -4.053  1.370   27.185  1.00 76.78 59  A 1 
ATOM 450  C CA    . SER A 1 59  ? -4.074  0.177   26.343  1.00 76.25 59  A 1 
ATOM 451  C C     . SER A 1 59  ? -4.295  -1.088  27.173  1.00 76.12 59  A 1 
ATOM 452  O O     . SER A 1 59  ? -3.797  -1.209  28.292  1.00 73.79 59  A 1 
ATOM 453  C CB    . SER A 1 59  ? -2.793  0.089   25.517  1.00 73.95 59  A 1 
ATOM 454  O OG    . SER A 1 59  ? -1.645  0.098   26.339  1.00 66.67 59  A 1 
ATOM 455  N N     . VAL A 1 60  ? -5.028  -2.047  26.581  1.00 80.84 60  A 1 
ATOM 456  C CA    . VAL A 1 60  ? -5.286  -3.366  27.199  1.00 80.31 60  A 1 
ATOM 457  C C     . VAL A 1 60  ? -4.772  -4.530  26.354  1.00 80.88 60  A 1 
ATOM 458  O O     . VAL A 1 60  ? -4.542  -5.614  26.882  1.00 77.34 60  A 1 
ATOM 459  C CB    . VAL A 1 60  ? -6.770  -3.574  27.533  1.00 78.68 60  A 1 
ATOM 460  C CG1   . VAL A 1 60  ? -7.256  -2.531  28.555  1.00 69.81 60  A 1 
ATOM 461  C CG2   . VAL A 1 60  ? -7.682  -3.508  26.306  1.00 73.35 60  A 1 
ATOM 462  N N     . VAL A 1 61  ? -4.555  -4.305  25.062  1.00 81.90 61  A 1 
ATOM 463  C CA    . VAL A 1 61  ? -3.988  -5.293  24.146  1.00 81.63 61  A 1 
ATOM 464  C C     . VAL A 1 61  ? -2.869  -4.688  23.306  1.00 82.01 61  A 1 
ATOM 465  O O     . VAL A 1 61  ? -2.872  -3.495  23.028  1.00 80.21 61  A 1 
ATOM 466  C CB    . VAL A 1 61  ? -5.045  -5.952  23.241  1.00 79.81 61  A 1 
ATOM 467  C CG1   . VAL A 1 61  ? -6.114  -6.697  24.052  1.00 68.29 61  A 1 
ATOM 468  C CG2   . VAL A 1 61  ? -5.743  -4.957  22.310  1.00 71.66 61  A 1 
ATOM 469  N N     . TYR A 1 62  ? -1.928  -5.526  22.875  1.00 81.23 62  A 1 
ATOM 470  C CA    . TYR A 1 62  ? -0.941  -5.206  21.859  1.00 80.30 62  A 1 
ATOM 471  C C     . TYR A 1 62  ? -1.218  -6.034  20.603  1.00 81.35 62  A 1 
ATOM 472  O O     . TYR A 1 62  ? -1.259  -7.262  20.664  1.00 78.28 62  A 1 
ATOM 473  C CB    . TYR A 1 62  ? 0.469   -5.453  22.399  1.00 77.28 62  A 1 
ATOM 474  C CG    . TYR A 1 62  ? 1.561   -5.203  21.381  1.00 74.38 62  A 1 
ATOM 475  C CD1   . TYR A 1 62  ? 2.266   -6.278  20.798  1.00 69.47 62  A 1 
ATOM 476  C CD2   . TYR A 1 62  ? 1.881   -3.888  21.004  1.00 70.51 62  A 1 
ATOM 477  C CE1   . TYR A 1 62  ? 3.293   -6.038  19.868  1.00 66.21 62  A 1 
ATOM 478  C CE2   . TYR A 1 62  ? 2.908   -3.635  20.073  1.00 67.93 62  A 1 
ATOM 479  C CZ    . TYR A 1 62  ? 3.610   -4.715  19.516  1.00 70.70 62  A 1 
ATOM 480  O OH    . TYR A 1 62  ? 4.636   -4.470  18.617  1.00 68.49 62  A 1 
ATOM 481  N N     . CYS A 1 63  ? -1.423  -5.371  19.464  1.00 78.48 63  A 1 
ATOM 482  C CA    . CYS A 1 63  ? -1.542  -6.017  18.165  1.00 77.61 63  A 1 
ATOM 483  C C     . CYS A 1 63  ? -0.167  -6.076  17.502  1.00 76.87 63  A 1 
ATOM 484  O O     . CYS A 1 63  ? 0.402   -5.038  17.148  1.00 74.73 63  A 1 
ATOM 485  C CB    . CYS A 1 63  ? -2.556  -5.265  17.304  1.00 77.14 63  A 1 
ATOM 486  S SG    . CYS A 1 63  ? -2.690  -6.066  15.675  1.00 75.48 63  A 1 
ATOM 487  N N     . ARG A 1 64  ? 0.359   -7.293  17.300  1.00 77.65 64  A 1 
ATOM 488  C CA    . ARG A 1 64  ? 1.677   -7.480  16.697  1.00 74.63 64  A 1 
ATOM 489  C C     . ARG A 1 64  ? 1.723   -7.015  15.238  1.00 72.91 64  A 1 
ATOM 490  O O     . ARG A 1 64  ? 2.628   -6.269  14.860  1.00 67.42 64  A 1 
ATOM 491  C CB    . ARG A 1 64  ? 2.079   -8.952  16.837  1.00 70.89 64  A 1 
ATOM 492  C CG    . ARG A 1 64  ? 3.534   -9.165  16.434  1.00 65.94 64  A 1 
ATOM 493  C CD    . ARG A 1 64  ? 3.942   -10.636 16.463  1.00 65.20 64  A 1 
ATOM 494  N NE    . ARG A 1 64  ? 3.943   -11.178 17.823  1.00 57.66 64  A 1 
ATOM 495  C CZ    . ARG A 1 64  ? 4.236   -12.433 18.135  1.00 52.45 64  A 1 
ATOM 496  N NH1   . ARG A 1 64  ? 4.622   -13.282 17.225  1.00 49.55 64  A 1 
ATOM 497  N NH2   . ARG A 1 64  ? 4.134   -12.854 19.350  1.00 49.26 64  A 1 
ATOM 498  N N     . ALA A 1 65  ? 0.730   -7.406  14.439  1.00 76.96 65  A 1 
ATOM 499  C CA    . ALA A 1 65  ? 0.672   -7.065  13.017  1.00 74.73 65  A 1 
ATOM 500  C C     . ALA A 1 65  ? 0.628   -5.549  12.768  1.00 74.16 65  A 1 
ATOM 501  O O     . ALA A 1 65  ? 1.216   -5.073  11.798  1.00 69.35 65  A 1 
ATOM 502  C CB    . ALA A 1 65  ? -0.555  -7.751  12.409  1.00 72.86 65  A 1 
ATOM 503  N N     . ASP A 1 66  ? -0.033  -4.780  13.634  1.00 74.26 66  A 1 
ATOM 504  C CA    . ASP A 1 66  ? -0.109  -3.324  13.525  1.00 72.83 66  A 1 
ATOM 505  C C     . ASP A 1 66  ? 0.962   -2.592  14.366  1.00 73.58 66  A 1 
ATOM 506  O O     . ASP A 1 66  ? 1.111   -1.381  14.242  1.00 68.95 66  A 1 
ATOM 507  C CB    . ASP A 1 66  ? -1.534  -2.855  13.878  1.00 68.86 66  A 1 
ATOM 508  C CG    . ASP A 1 66  ? -2.580  -3.322  12.854  1.00 66.51 66  A 1 
ATOM 509  O OD1   . ASP A 1 66  ? -2.225  -3.467  11.658  1.00 61.71 66  A 1 
ATOM 510  O OD2   . ASP A 1 66  ? -3.747  -3.519  13.258  1.00 62.15 66  A 1 
ATOM 511  N N     . SER A 1 67  ? 1.714   -3.328  15.175  1.00 71.48 67  A 1 
ATOM 512  C CA    . SER A 1 67  ? 2.677   -2.791  16.154  1.00 70.88 67  A 1 
ATOM 513  C C     . SER A 1 67  ? 2.055   -1.693  17.029  1.00 73.05 67  A 1 
ATOM 514  O O     . SER A 1 67  ? 2.648   -0.631  17.222  1.00 69.34 67  A 1 
ATOM 515  C CB    . SER A 1 67  ? 3.970   -2.332  15.467  1.00 66.88 67  A 1 
ATOM 516  O OG    . SER A 1 67  ? 4.552   -3.377  14.722  1.00 61.72 67  A 1 
ATOM 517  N N     . ALA A 1 68  ? 0.813   -1.926  17.481  1.00 76.12 68  A 1 
ATOM 518  C CA    . ALA A 1 68  ? -0.006  -0.919  18.139  1.00 76.94 68  A 1 
ATOM 519  C C     . ALA A 1 68  ? -0.548  -1.409  19.485  1.00 78.25 68  A 1 
ATOM 520  O O     . ALA A 1 68  ? -1.077  -2.512  19.592  1.00 77.15 68  A 1 
ATOM 521  C CB    . ALA A 1 68  ? -1.136  -0.492  17.197  1.00 73.87 68  A 1 
ATOM 522  N N     . TYR A 1 69  ? -0.448  -0.545  20.495  1.00 81.07 69  A 1 
ATOM 523  C CA    . TYR A 1 69  ? -1.089  -0.716  21.792  1.00 80.50 69  A 1 
ATOM 524  C C     . TYR A 1 69  ? -2.499  -0.138  21.723  1.00 82.07 69  A 1 
ATOM 525  O O     . TYR A 1 69  ? -2.681  1.037   21.385  1.00 79.12 69  A 1 
ATOM 526  C CB    . TYR A 1 69  ? -0.257  -0.028  22.871  1.00 77.96 69  A 1 
ATOM 527  C CG    . TYR A 1 69  ? 1.099   -0.663  23.090  1.00 75.67 69  A 1 
ATOM 528  C CD1   . TYR A 1 69  ? 1.278   -1.642  24.089  1.00 69.13 69  A 1 
ATOM 529  C CD2   . TYR A 1 69  ? 2.205   -0.289  22.299  1.00 70.64 69  A 1 
ATOM 530  C CE1   . TYR A 1 69  ? 2.529   -2.225  24.300  1.00 67.65 69  A 1 
ATOM 531  C CE2   . TYR A 1 69  ? 3.463   -0.874  22.501  1.00 68.14 69  A 1 
ATOM 532  C CZ    . TYR A 1 69  ? 3.618   -1.841  23.508  1.00 72.83 69  A 1 
ATOM 533  O OH    . TYR A 1 69  ? 4.851   -2.420  23.713  1.00 69.95 69  A 1 
ATOM 534  N N     . LEU A 1 70  ? -3.522  -0.950  22.007  1.00 81.14 70  A 1 
ATOM 535  C CA    . LEU A 1 70  ? -4.920  -0.582  21.824  1.00 80.74 70  A 1 
ATOM 536  C C     . LEU A 1 70  ? -5.722  -0.741  23.127  1.00 81.05 70  A 1 
ATOM 537  O O     . LEU A 1 70  ? -5.540  -1.708  23.869  1.00 79.44 70  A 1 
ATOM 538  C CB    . LEU A 1 70  ? -5.538  -1.394  20.670  1.00 78.99 70  A 1 
ATOM 539  C CG    . LEU A 1 70  ? -4.833  -1.235  19.302  1.00 78.50 70  A 1 
ATOM 540  C CD1   . LEU A 1 70  ? -5.472  -2.163  18.273  1.00 72.40 70  A 1 
ATOM 541  C CD2   . LEU A 1 70  ? -4.920  0.202   18.769  1.00 72.77 70  A 1 
ATOM 542  N N     . CYS A 1 71  ? -6.647  0.201   23.386  1.00 81.88 71  A 1 
ATOM 543  C CA    . CYS A 1 71  ? -7.688  -0.003  24.377  1.00 81.58 71  A 1 
ATOM 544  C C     . CYS A 1 71  ? -8.766  -0.961  23.829  1.00 82.34 71  A 1 
ATOM 545  O O     . CYS A 1 71  ? -8.878  -1.139  22.618  1.00 79.43 71  A 1 
ATOM 546  C CB    . CYS A 1 71  ? -8.281  1.339   24.804  1.00 78.98 71  A 1 
ATOM 547  S SG    . CYS A 1 71  ? -9.271  2.119   23.482  1.00 77.48 71  A 1 
ATOM 548  N N     . ALA A 1 72  ? -9.626  -1.517  24.712  1.00 80.43 72  A 1 
ATOM 549  C CA    . ALA A 1 72  ? -10.665 -2.463  24.326  1.00 78.73 72  A 1 
ATOM 550  C C     . ALA A 1 72  ? -11.596 -1.927  23.215  1.00 79.04 72  A 1 
ATOM 551  O O     . ALA A 1 72  ? -11.930 -2.648  22.273  1.00 76.23 72  A 1 
ATOM 552  C CB    . ALA A 1 72  ? -11.463 -2.836  25.577  1.00 76.37 72  A 1 
ATOM 553  N N     . SER A 1 73  ? -11.967 -0.645  23.278  1.00 76.75 73  A 1 
ATOM 554  C CA    . SER A 1 73  ? -12.824 -0.012  22.271  1.00 76.37 73  A 1 
ATOM 555  C C     . SER A 1 73  ? -12.125 0.124   20.908  1.00 76.92 73  A 1 
ATOM 556  O O     . SER A 1 73  ? -12.710 -0.214  19.881  1.00 74.97 73  A 1 
ATOM 557  C CB    . SER A 1 73  ? -13.280 1.362   22.777  1.00 73.91 73  A 1 
ATOM 558  O OG    . SER A 1 73  ? -14.144 1.970   21.837  1.00 64.43 73  A 1 
ATOM 559  N N     . CYS A 1 74  ? -10.869 0.579   20.882  1.00 78.29 74  A 1 
ATOM 560  C CA    . CYS A 1 74  ? -10.108 0.709   19.644  1.00 77.15 74  A 1 
ATOM 561  C C     . CYS A 1 74  ? -9.754  -0.656  19.044  1.00 77.15 74  A 1 
ATOM 562  O O     . CYS A 1 74  ? -9.860  -0.819  17.830  1.00 74.02 74  A 1 
ATOM 563  C CB    . CYS A 1 74  ? -8.854  1.562   19.878  1.00 75.63 74  A 1 
ATOM 564  S SG    . CYS A 1 74  ? -9.312  3.301   20.171  1.00 72.33 74  A 1 
ATOM 565  N N     . ASP A 1 75  ? -9.404  -1.647  19.873  1.00 80.70 75  A 1 
ATOM 566  C CA    . ASP A 1 75  ? -9.178  -3.029  19.442  1.00 78.50 75  A 1 
ATOM 567  C C     . ASP A 1 75  ? -10.421 -3.601  18.759  1.00 77.77 75  A 1 
ATOM 568  O O     . ASP A 1 75  ? -10.355 -4.058  17.619  1.00 74.45 75  A 1 
ATOM 569  C CB    . ASP A 1 75  ? -8.772  -3.898  20.651  1.00 77.02 75  A 1 
ATOM 570  C CG    . ASP A 1 75  ? -8.590  -5.365  20.248  1.00 75.57 75  A 1 
ATOM 571  O OD1   . ASP A 1 75  ? -7.702  -5.643  19.425  1.00 68.83 75  A 1 
ATOM 572  O OD2   . ASP A 1 75  ? -9.364  -6.237  20.702  1.00 70.47 75  A 1 
ATOM 573  N N     . ALA A 1 76  ? -11.589 -3.474  19.401  1.00 79.85 76  A 1 
ATOM 574  C CA    . ALA A 1 76  ? -12.845 -3.920  18.823  1.00 77.62 76  A 1 
ATOM 575  C C     . ALA A 1 76  ? -13.152 -3.204  17.500  1.00 77.73 76  A 1 
ATOM 576  O O     . ALA A 1 76  ? -13.503 -3.857  16.518  1.00 75.36 76  A 1 
ATOM 577  C CB    . ALA A 1 76  ? -13.967 -3.720  19.847  1.00 76.00 76  A 1 
ATOM 578  N N     . GLN A 1 77  ? -12.994 -1.880  17.410  1.00 74.24 77  A 1 
ATOM 579  C CA    . GLN A 1 77  ? -13.270 -1.119  16.194  1.00 72.62 77  A 1 
ATOM 580  C C     . GLN A 1 77  ? -12.324 -1.468  15.034  1.00 73.16 77  A 1 
ATOM 581  O O     . GLN A 1 77  ? -12.774 -1.645  13.900  1.00 71.40 77  A 1 
ATOM 582  C CB    . GLN A 1 77  ? -13.203 0.380   16.482  1.00 70.27 77  A 1 
ATOM 583  C CG    . GLN A 1 77  ? -14.419 0.863   17.281  1.00 64.77 77  A 1 
ATOM 584  C CD    . GLN A 1 77  ? -14.340 2.358   17.618  1.00 61.03 77  A 1 
ATOM 585  O OE1   . GLN A 1 77  ? -13.594 3.132   17.038  1.00 54.23 77  A 1 
ATOM 586  N NE2   . GLN A 1 77  ? -15.134 2.818   18.556  1.00 52.49 77  A 1 
ATOM 587  N N     . ILE A 1 78  ? -11.015 -1.561  15.305  1.00 72.09 78  A 1 
ATOM 588  C CA    . ILE A 1 78  ? -10.002 -1.836  14.281  1.00 71.27 78  A 1 
ATOM 589  C C     . ILE A 1 78  ? -10.104 -3.279  13.802  1.00 70.97 78  A 1 
ATOM 590  O O     . ILE A 1 78  ? -10.174 -3.534  12.597  1.00 68.03 78  A 1 
ATOM 591  C CB    . ILE A 1 78  ? -8.596  -1.474  14.818  1.00 68.65 78  A 1 
ATOM 592  C CG1   . ILE A 1 78  ? -8.480  0.056   14.979  1.00 66.20 78  A 1 
ATOM 593  C CG2   . ILE A 1 78  ? -7.489  -1.994  13.885  1.00 65.95 78  A 1 
ATOM 594  C CD1   . ILE A 1 78  ? -7.242  0.517   15.756  1.00 60.90 78  A 1 
ATOM 595  N N     . HIS A 1 79  ? -10.188 -4.236  14.727  1.00 75.92 79  A 1 
ATOM 596  C CA    . HIS A 1 79  ? -10.182 -5.658  14.400  1.00 75.61 79  A 1 
ATOM 597  C C     . HIS A 1 79  ? -11.552 -6.206  13.989  1.00 73.45 79  A 1 
ATOM 598  O O     . HIS A 1 79  ? -11.613 -7.245  13.342  1.00 67.61 79  A 1 
ATOM 599  C CB    . HIS A 1 79  ? -9.528  -6.438  15.541  1.00 74.24 79  A 1 
ATOM 600  C CG    . HIS A 1 79  ? -8.081  -6.080  15.736  1.00 77.44 79  A 1 
ATOM 601  N ND1   . HIS A 1 79  ? -7.542  -5.362  16.778  1.00 68.61 79  A 1 
ATOM 602  C CD2   . HIS A 1 79  ? -7.046  -6.371  14.890  1.00 71.31 79  A 1 
ATOM 603  C CE1   . HIS A 1 79  ? -6.222  -5.225  16.570  1.00 73.57 79  A 1 
ATOM 604  N NE2   . HIS A 1 79  ? -5.883  -5.820  15.427  1.00 74.49 79  A 1 
ATOM 605  N N     . ALA A 1 80  ? -12.646 -5.490  14.260  1.00 75.76 80  A 1 
ATOM 606  C CA    . ALA A 1 80  ? -13.942 -5.808  13.660  1.00 73.10 80  A 1 
ATOM 607  C C     . ALA A 1 80  ? -14.116 -5.234  12.241  1.00 71.77 80  A 1 
ATOM 608  O O     . ALA A 1 80  ? -15.068 -5.601  11.539  1.00 66.10 80  A 1 
ATOM 609  C CB    . ALA A 1 80  ? -15.064 -5.348  14.582  1.00 69.92 80  A 1 
ATOM 610  N N     . ALA A 1 81  ? -13.206 -4.350  11.781  1.00 66.51 81  A 1 
ATOM 611  C CA    . ALA A 1 81  ? -13.346 -3.663  10.501  1.00 63.46 81  A 1 
ATOM 612  C C     . ALA A 1 81  ? -13.377 -4.616  9.300   1.00 64.16 81  A 1 
ATOM 613  O O     . ALA A 1 81  ? -14.108 -4.393  8.324   1.00 59.82 81  A 1 
ATOM 614  C CB    . ALA A 1 81  ? -12.195 -2.662  10.365  1.00 58.62 81  A 1 
ATOM 615  N N     . ASN A 1 82  ? -12.582 -5.688  9.353   1.00 64.64 82  A 1 
ATOM 616  C CA    . ASN A 1 82  ? -12.536 -6.699  8.312   1.00 63.93 82  A 1 
ATOM 617  C C     . ASN A 1 82  ? -11.996 -8.038  8.840   1.00 66.31 82  A 1 
ATOM 618  O O     . ASN A 1 82  ? -11.449 -8.156  9.933   1.00 62.50 82  A 1 
ATOM 619  C CB    . ASN A 1 82  ? -11.694 -6.175  7.139   1.00 58.31 82  A 1 
ATOM 620  C CG    . ASN A 1 82  ? -10.253 -6.011  7.536   1.00 52.45 82  A 1 
ATOM 621  O OD1   . ASN A 1 82  ? -9.519  -6.974  7.616   1.00 48.58 82  A 1 
ATOM 622  N ND2   . ASN A 1 82  ? -9.831  -4.811  7.830   1.00 49.21 82  A 1 
ATOM 623  N N     . ARG A 1 83  ? -12.142 -9.073  8.014   1.00 67.68 83  A 1 
ATOM 624  C CA    . ARG A 1 83  ? -11.746 -10.436 8.377   1.00 66.88 83  A 1 
ATOM 625  C C     . ARG A 1 83  ? -10.226 -10.625 8.479   1.00 67.02 83  A 1 
ATOM 626  O O     . ARG A 1 83  ? -9.786  -11.549 9.164   1.00 63.22 83  A 1 
ATOM 627  C CB    . ARG A 1 83  ? -12.369 -11.402 7.373   1.00 62.36 83  A 1 
ATOM 628  C CG    . ARG A 1 83  ? -12.244 -12.852 7.844   1.00 58.13 83  A 1 
ATOM 629  C CD    . ARG A 1 83  ? -12.919 -13.800 6.862   1.00 55.09 83  A 1 
ATOM 630  N NE    . ARG A 1 83  ? -12.823 -15.176 7.357   1.00 48.12 83  A 1 
ATOM 631  C CZ    . ARG A 1 83  ? -13.167 -16.271 6.709   1.00 41.85 83  A 1 
ATOM 632  N NH1   . ARG A 1 83  ? -13.651 -16.209 5.518   1.00 38.52 83  A 1 
ATOM 633  N NH2   . ARG A 1 83  ? -13.025 -17.436 7.266   1.00 39.37 83  A 1 
ATOM 634  N N     . VAL A 1 84  ? -9.448  -9.828  7.767   1.00 69.10 84  A 1 
ATOM 635  C CA    . VAL A 1 84  ? -7.988  -9.863  7.820   1.00 69.41 84  A 1 
ATOM 636  C C     . VAL A 1 84  ? -7.515  -9.312  9.167   1.00 72.14 84  A 1 
ATOM 637  O O     . VAL A 1 84  ? -6.841  -10.016 9.912   1.00 68.48 84  A 1 
ATOM 638  C CB    . VAL A 1 84  ? -7.394  -9.086  6.633   1.00 64.45 84  A 1 
ATOM 639  C CG1   . VAL A 1 84  ? -5.909  -8.811  6.794   1.00 57.94 84  A 1 
ATOM 640  C CG2   . VAL A 1 84  ? -7.648  -9.846  5.325   1.00 60.73 84  A 1 
ATOM 641  N N     . ALA A 1 85  ? -7.983  -8.102  9.515   1.00 67.48 85  A 1 
ATOM 642  C CA    . ALA A 1 85  ? -7.679  -7.471  10.791  1.00 68.14 85  A 1 
ATOM 643  C C     . ALA A 1 85  ? -8.126  -8.334  11.980  1.00 69.30 85  A 1 
ATOM 644  O O     . ALA A 1 85  ? -7.364  -8.502  12.925  1.00 69.68 85  A 1 
ATOM 645  C CB    . ALA A 1 85  ? -8.334  -6.089  10.811  1.00 67.18 85  A 1 
ATOM 646  N N     . SER A 1 86  ? -9.297  -8.992  11.908  1.00 75.55 86  A 1 
ATOM 647  C CA    . SER A 1 86  ? -9.790  -9.850  12.995  1.00 75.04 86  A 1 
ATOM 648  C C     . SER A 1 86  ? -8.897  -11.064 13.305  1.00 76.82 86  A 1 
ATOM 649  O O     . SER A 1 86  ? -9.068  -11.708 14.341  1.00 74.20 86  A 1 
ATOM 650  C CB    . SER A 1 86  ? -11.212 -10.329 12.705  1.00 71.92 86  A 1 
ATOM 651  O OG    . SER A 1 86  ? -11.261 -11.317 11.699  1.00 65.06 86  A 1 
ATOM 652  N N     . ARG A 1 87  ? -7.955  -11.387 12.400  1.00 74.22 87  A 1 
ATOM 653  C CA    . ARG A 1 87  ? -7.013  -12.502 12.535  1.00 74.02 87  A 1 
ATOM 654  C C     . ARG A 1 87  ? -5.631  -12.073 13.030  1.00 76.40 87  A 1 
ATOM 655  O O     . ARG A 1 87  ? -4.785  -12.947 13.200  1.00 72.02 87  A 1 
ATOM 656  C CB    . ARG A 1 87  ? -6.867  -13.213 11.184  1.00 69.58 87  A 1 
ATOM 657  C CG    . ARG A 1 87  ? -8.163  -13.917 10.787  1.00 66.50 87  A 1 
ATOM 658  C CD    . ARG A 1 87  ? -8.004  -14.405 9.360   1.00 65.03 87  A 1 
ATOM 659  N NE    . ARG A 1 87  ? -9.153  -15.207 8.943   1.00 56.89 87  A 1 
ATOM 660  C CZ    . ARG A 1 87  ? -9.117  -16.151 8.026   1.00 51.68 87  A 1 
ATOM 661  N NH1   . ARG A 1 87  ? -8.063  -16.325 7.286   1.00 47.62 87  A 1 
ATOM 662  N NH2   . ARG A 1 87  ? -10.117 -16.955 7.865   1.00 48.05 87  A 1 
ATOM 663  N N     . HIS A 1 88  ? -5.413  -10.785 13.207  1.00 74.97 88  A 1 
ATOM 664  C CA    . HIS A 1 88  ? -4.180  -10.303 13.799  1.00 76.17 88  A 1 
ATOM 665  C C     . HIS A 1 88  ? -4.024  -10.880 15.209  1.00 76.22 88  A 1 
ATOM 666  O O     . HIS A 1 88  ? -4.965  -10.885 16.000  1.00 73.65 88  A 1 
ATOM 667  C CB    . HIS A 1 88  ? -4.146  -8.772  13.823  1.00 74.22 88  A 1 
ATOM 668  C CG    . HIS A 1 88  ? -4.030  -8.119  12.476  1.00 75.28 88  A 1 
ATOM 669  N ND1   . HIS A 1 88  ? -4.099  -6.760  12.238  1.00 67.73 88  A 1 
ATOM 670  C CD2   . HIS A 1 88  ? -3.793  -8.709  11.262  1.00 72.37 88  A 1 
ATOM 671  C CE1   . HIS A 1 88  ? -3.901  -6.543  10.934  1.00 71.10 88  A 1 
ATOM 672  N NE2   . HIS A 1 88  ? -3.714  -7.710  10.303  1.00 73.54 88  A 1 
ATOM 673  N N     . GLU A 1 89  ? -2.824  -11.387 15.498  1.00 76.33 89  A 1 
ATOM 674  C CA    . GLU A 1 89  ? -2.501  -11.853 16.833  1.00 76.49 89  A 1 
ATOM 675  C C     . GLU A 1 89  ? -2.453  -10.670 17.787  1.00 77.81 89  A 1 
ATOM 676  O O     . GLU A 1 89  ? -1.769  -9.673  17.531  1.00 73.53 89  A 1 
ATOM 677  C CB    . GLU A 1 89  ? -1.186  -12.631 16.805  1.00 72.05 89  A 1 
ATOM 678  C CG    . GLU A 1 89  ? -0.917  -13.383 18.119  1.00 63.32 89  A 1 
ATOM 679  C CD    . GLU A 1 89  ? 0.467   -14.058 18.146  1.00 60.19 89  A 1 
ATOM 680  O OE1   . GLU A 1 89  ? 0.868   -14.516 19.222  1.00 52.60 89  A 1 
ATOM 681  O OE2   . GLU A 1 89  ? 1.166   -14.050 17.114  1.00 52.57 89  A 1 
ATOM 682  N N     . ARG A 1 90  ? -3.207  -10.766 18.885  1.00 75.93 90  A 1 
ATOM 683  C CA    . ARG A 1 90  ? -3.252  -9.747  19.934  1.00 75.33 90  A 1 
ATOM 684  C C     . ARG A 1 90  ? -2.848  -10.372 21.258  1.00 74.76 90  A 1 
ATOM 685  O O     . ARG A 1 90  ? -3.370  -11.419 21.633  1.00 71.57 90  A 1 
ATOM 686  C CB    . ARG A 1 90  ? -4.657  -9.140  20.017  1.00 73.48 90  A 1 
ATOM 687  C CG    . ARG A 1 90  ? -4.959  -8.259  18.802  1.00 73.75 90  A 1 
ATOM 688  C CD    . ARG A 1 90  ? -6.463  -8.032  18.642  1.00 73.79 90  A 1 
ATOM 689  N NE    . ARG A 1 90  ? -7.121  -9.212  18.091  1.00 71.94 90  A 1 
ATOM 690  C CZ    . ARG A 1 90  ? -8.427  -9.391  17.996  1.00 70.66 90  A 1 
ATOM 691  N NH1   . ARG A 1 90  ? -9.273  -8.498  18.442  1.00 61.86 90  A 1 
ATOM 692  N NH2   . ARG A 1 90  ? -8.907  -10.451 17.433  1.00 67.57 90  A 1 
ATOM 693  N N     . VAL A 1 91  ? -1.930  -9.718  21.952  1.00 78.63 91  A 1 
ATOM 694  C CA    . VAL A 1 91  ? -1.463  -10.138 23.271  1.00 77.57 91  A 1 
ATOM 695  C C     . VAL A 1 91  ? -2.148  -9.266  24.321  1.00 78.02 91  A 1 
ATOM 696  O O     . VAL A 1 91  ? -2.143  -8.042  24.194  1.00 76.15 91  A 1 
ATOM 697  C CB    . VAL A 1 91  ? 0.065   -10.071 23.375  1.00 74.44 91  A 1 
ATOM 698  C CG1   . VAL A 1 91  ? 0.537   -10.676 24.699  1.00 64.70 91  A 1 
ATOM 699  C CG2   . VAL A 1 91  ? 0.745   -10.846 22.236  1.00 66.45 91  A 1 
ATOM 700  N N     . LEU A 1 92  ? -2.752  -9.880  25.340  1.00 77.04 92  A 1 
ATOM 701  C CA    . LEU A 1 92  ? -3.378  -9.144  26.431  1.00 74.84 92  A 1 
ATOM 702  C C     . LEU A 1 92  ? -2.296  -8.507  27.312  1.00 73.69 92  A 1 
ATOM 703  O O     . LEU A 1 92  ? -1.368  -9.184  27.766  1.00 70.19 92  A 1 
ATOM 704  C CB    . LEU A 1 92  ? -4.285  -10.084 27.246  1.00 71.01 92  A 1 
ATOM 705  C CG    . LEU A 1 92  ? -5.239  -9.345  28.203  1.00 64.31 92  A 1 
ATOM 706  C CD1   . LEU A 1 92  ? -6.423  -8.740  27.459  1.00 57.73 92  A 1 
ATOM 707  C CD2   . LEU A 1 92  ? -5.791  -10.300 29.264  1.00 58.83 92  A 1 
ATOM 708  N N     . LEU A 1 93  ? -2.425  -7.201  27.571  1.00 72.41 93  A 1 
ATOM 709  C CA    . LEU A 1 93  ? -1.586  -6.475  28.513  1.00 69.36 93  A 1 
ATOM 710  C C     . LEU A 1 93  ? -2.103  -6.783  29.920  1.00 67.10 93  A 1 
ATOM 711  O O     . LEU A 1 93  ? -3.123  -6.241  30.348  1.00 61.35 93  A 1 
ATOM 712  C CB    . LEU A 1 93  ? -1.613  -4.974  28.191  1.00 65.65 93  A 1 
ATOM 713  C CG    . LEU A 1 93  ? -1.088  -4.615  26.787  1.00 61.83 93  A 1 
ATOM 714  C CD1   . LEU A 1 93  ? -1.364  -3.159  26.453  1.00 57.99 93  A 1 
ATOM 715  C CD2   . LEU A 1 93  ? 0.419   -4.796  26.696  1.00 59.81 93  A 1 
ATOM 716  N N     . SER A 1 94  ? -1.414  -7.684  30.618  1.00 65.52 94  A 1 
ATOM 717  C CA    . SER A 1 94  ? -1.808  -8.058  31.971  1.00 62.83 94  A 1 
ATOM 718  C C     . SER A 1 94  ? -1.672  -6.882  32.948  1.00 62.48 94  A 1 
ATOM 719  O O     . SER A 1 94  ? -0.850  -5.991  32.760  1.00 56.89 94  A 1 
ATOM 720  C CB    . SER A 1 94  ? -1.000  -9.264  32.451  1.00 55.37 94  A 1 
ATOM 721  O OG    . SER A 1 94  ? 0.376   -8.961  32.579  1.00 48.20 94  A 1 
ATOM 722  N N     . GLU A 1 95  ? -2.429  -6.921  34.038  1.00 60.08 95  A 1 
ATOM 723  C CA    . GLU A 1 95  ? -2.283  -5.957  35.141  1.00 57.11 95  A 1 
ATOM 724  C C     . GLU A 1 95  ? -0.844  -5.885  35.669  1.00 54.34 95  A 1 
ATOM 725  O O     . GLU A 1 95  ? -0.381  -4.833  36.108  1.00 50.03 95  A 1 
ATOM 726  C CB    . GLU A 1 95  ? -3.243  -6.334  36.285  1.00 52.00 95  A 1 
ATOM 727  C CG    . GLU A 1 95  ? -4.732  -6.100  35.959  1.00 47.32 95  A 1 
ATOM 728  C CD    . GLU A 1 95  ? -5.056  -4.626  35.675  1.00 43.06 95  A 1 
ATOM 729  O OE1   . GLU A 1 95  ? -5.876  -4.349  34.770  1.00 39.11 95  A 1 
ATOM 730  O OE2   . GLU A 1 95  ? -4.441  -3.736  36.288  1.00 39.53 95  A 1 
ATOM 731  N N     . ALA A 1 96  ? -0.096  -6.985  35.547  1.00 48.40 96  A 1 
ATOM 732  C CA    . ALA A 1 96  ? 1.320   -7.001  35.891  1.00 46.58 96  A 1 
ATOM 733  C C     . ALA A 1 96  ? 2.139   -5.989  35.091  1.00 45.72 96  A 1 
ATOM 734  O O     . ALA A 1 96  ? 3.113   -5.464  35.617  1.00 44.08 96  A 1 
ATOM 735  C CB    . ALA A 1 96  ? 1.859   -8.421  35.701  1.00 42.60 96  A 1 
ATOM 736  N N     . TYR A 1 97  ? 1.747   -5.683  33.850  1.00 57.41 97  A 1 
ATOM 737  C CA    . TYR A 1 97  ? 2.407   -4.638  33.061  1.00 54.66 97  A 1 
ATOM 738  C C     . TYR A 1 97  ? 2.177   -3.252  33.646  1.00 53.82 97  A 1 
ATOM 739  O O     . TYR A 1 97  ? 3.103   -2.451  33.713  1.00 51.64 97  A 1 
ATOM 740  C CB    . TYR A 1 97  ? 1.908   -4.680  31.606  1.00 49.50 97  A 1 
ATOM 741  C CG    . TYR A 1 97  ? 2.568   -3.648  30.716  1.00 46.04 97  A 1 
ATOM 742  C CD1   . TYR A 1 97  ? 1.870   -2.507  30.277  1.00 42.73 97  A 1 
ATOM 743  C CD2   . TYR A 1 97  ? 3.919   -3.802  30.350  1.00 41.83 97  A 1 
ATOM 744  C CE1   . TYR A 1 97  ? 2.496   -1.544  29.473  1.00 36.30 97  A 1 
ATOM 745  C CE2   . TYR A 1 97  ? 4.559   -2.844  29.547  1.00 37.90 97  A 1 
ATOM 746  C CZ    . TYR A 1 97  ? 3.849   -1.715  29.103  1.00 36.30 97  A 1 
ATOM 747  O OH    . TYR A 1 97  ? 4.483   -0.782  28.314  1.00 32.37 97  A 1 
ATOM 748  N N     . LYS A 1 98  ? 0.965   -2.979  34.127  1.00 49.50 98  A 1 
ATOM 749  C CA    . LYS A 1 98  ? 0.608   -1.686  34.720  1.00 49.47 98  A 1 
ATOM 750  C C     . LYS A 1 98  ? 1.385   -1.396  36.010  1.00 48.89 98  A 1 
ATOM 751  O O     . LYS A 1 98  ? 1.651   -0.239  36.306  1.00 45.66 98  A 1 
ATOM 752  C CB    . LYS A 1 98  ? -0.891  -1.641  35.025  1.00 45.20 98  A 1 
ATOM 753  C CG    . LYS A 1 98  ? -1.793  -1.796  33.796  1.00 42.09 98  A 1 
ATOM 754  C CD    . LYS A 1 98  ? -3.247  -1.679  34.260  1.00 39.71 98  A 1 
ATOM 755  C CE    . LYS A 1 98  ? -4.236  -1.911  33.138  1.00 35.67 98  A 1 
ATOM 756  N NZ    . LYS A 1 98  ? -5.602  -2.062  33.701  1.00 31.79 98  A 1 
ATOM 757  N N     . HIS A 1 99  ? 1.727   -2.432  36.753  1.00 49.86 99  A 1 
ATOM 758  C CA    . HIS A 1 99  ? 2.408   -2.308  38.046  1.00 49.38 99  A 1 
ATOM 759  C C     . HIS A 1 99  ? 3.902   -2.648  37.995  1.00 46.51 99  A 1 
ATOM 760  O O     . HIS A 1 99  ? 4.614   -2.435  38.981  1.00 43.11 99  A 1 
ATOM 761  C CB    . HIS A 1 99  ? 1.679   -3.179  39.065  1.00 45.90 99  A 1 
ATOM 762  C CG    . HIS A 1 99  ? 0.260   -2.750  39.294  1.00 43.26 99  A 1 
ATOM 763  N ND1   . HIS A 1 99  ? -0.151  -1.551  39.825  1.00 39.60 99  A 1 
ATOM 764  C CD2   . HIS A 1 99  ? -0.867  -3.472  39.012  1.00 39.86 99  A 1 
ATOM 765  C CE1   . HIS A 1 99  ? -1.493  -1.549  39.847  1.00 37.33 99  A 1 
ATOM 766  N NE2   . HIS A 1 99  ? -1.968  -2.695  39.370  1.00 38.66 99  A 1 
ATOM 767  N N     . ALA A 1 100 ? 4.379   -3.225  36.886  1.00 50.91 100 A 1 
ATOM 768  C CA    . ALA A 1 100 ? 5.782   -3.584  36.784  1.00 50.78 100 A 1 
ATOM 769  C C     . ALA A 1 100 ? 6.637   -2.324  36.578  1.00 49.41 100 A 1 
ATOM 770  O O     . ALA A 1 100 ? 6.319   -1.498  35.722  1.00 47.13 100 A 1 
ATOM 771  C CB    . ALA A 1 100 ? 5.987   -4.606  35.672  1.00 46.80 100 A 1 
ATOM 772  N N     . PRO A 1 101 ? 7.747   -2.176  37.323  1.00 42.63 101 A 1 
ATOM 773  C CA    . PRO A 1 101 ? 8.675   -1.090  37.073  1.00 43.19 101 A 1 
ATOM 774  C C     . PRO A 1 101 ? 9.207   -1.202  35.647  1.00 43.29 101 A 1 
ATOM 775  O O     . PRO A 1 101 ? 9.576   -2.288  35.191  1.00 42.66 101 A 1 
ATOM 776  C CB    . PRO A 1 101 ? 9.769   -1.227  38.136  1.00 40.83 101 A 1 
ATOM 777  C CG    . PRO A 1 101 ? 9.750   -2.711  38.483  1.00 39.86 101 A 1 
ATOM 778  C CD    . PRO A 1 101 ? 8.272   -3.093  38.303  1.00 43.47 101 A 1 
ATOM 779  N N     . VAL A 1 102 ? 9.251   -0.074  34.955  1.00 37.95 102 A 1 
ATOM 780  C CA    . VAL A 1 102 ? 9.904   0.025   33.658  1.00 39.94 102 A 1 
ATOM 781  C C     . VAL A 1 102 ? 11.388  -0.275  33.859  1.00 39.45 102 A 1 
ATOM 782  O O     . VAL A 1 102 ? 12.097  0.485   34.515  1.00 38.36 102 A 1 
ATOM 783  C CB    . VAL A 1 102 ? 9.692   1.405   33.034  1.00 37.16 102 A 1 
ATOM 784  C CG1   . VAL A 1 102 ? 10.476  1.495   31.730  1.00 34.74 102 A 1 
ATOM 785  C CG2   . VAL A 1 102 ? 8.198   1.663   32.749  1.00 36.91 102 A 1 
ATOM 786  N N     . MET A 1 103 ? 11.845  -1.406  33.340  1.00 37.75 103 A 1 
ATOM 787  C CA    . MET A 1 103 ? 13.233  -1.860  33.495  1.00 39.31 103 A 1 
ATOM 788  C C     . MET A 1 103 ? 14.054  -1.674  32.223  1.00 39.82 103 A 1 
ATOM 789  O O     . MET A 1 103 ? 15.271  -1.562  32.301  1.00 38.31 103 A 1 
ATOM 790  C CB    . MET A 1 103 ? 13.235  -3.335  33.908  1.00 36.69 103 A 1 
ATOM 791  C CG    . MET A 1 103 ? 12.826  -3.552  35.369  1.00 33.01 103 A 1 
ATOM 792  S SD    . MET A 1 103 ? 14.065  -3.063  36.612  1.00 29.61 103 A 1 
ATOM 793  C CE    . MET A 1 103 ? 15.363  -4.279  36.293  1.00 26.60 103 A 1 
ATOM 794  N N     . LEU A 1 104 ? 13.392  -1.682  31.071  1.00 39.36 104 A 1 
ATOM 795  C CA    . LEU A 1 104 ? 14.054  -1.710  29.770  1.00 40.91 104 A 1 
ATOM 796  C C     . LEU A 1 104 ? 13.402  -0.688  28.849  1.00 40.11 104 A 1 
ATOM 797  O O     . LEU A 1 104 ? 12.197  -0.741  28.598  1.00 38.61 104 A 1 
ATOM 798  C CB    . LEU A 1 104 ? 13.985  -3.136  29.207  1.00 38.28 104 A 1 
ATOM 799  C CG    . LEU A 1 104 ? 14.968  -4.101  29.901  1.00 34.79 104 A 1 
ATOM 800  C CD1   . LEU A 1 104 ? 14.532  -5.552  29.774  1.00 32.81 104 A 1 
ATOM 801  C CD2   . LEU A 1 104 ? 16.380  -3.956  29.324  1.00 34.86 104 A 1 
ATOM 802  N N     . ASP A 1 105 ? 14.227  0.238   28.346  1.00 44.75 105 A 1 
ATOM 803  C CA    . ASP A 1 105 ? 13.803  1.210   27.354  1.00 46.20 105 A 1 
ATOM 804  C C     . ASP A 1 105 ? 14.188  0.695   25.963  1.00 45.55 105 A 1 
ATOM 805  O O     . ASP A 1 105 ? 15.370  0.503   25.651  1.00 44.83 105 A 1 
ATOM 806  C CB    . ASP A 1 105 ? 14.398  2.589   27.687  1.00 43.29 105 A 1 
ATOM 807  C CG    . ASP A 1 105 ? 13.646  3.751   27.018  1.00 39.47 105 A 1 
ATOM 808  O OD1   . ASP A 1 105 ? 12.631  3.483   26.348  1.00 37.56 105 A 1 
ATOM 809  O OD2   . ASP A 1 105 ? 14.120  4.896   27.192  1.00 36.52 105 A 1 
ATOM 810  N N     . CYS A 1 106 ? 13.194  0.397   25.153  1.00 53.92 106 A 1 
ATOM 811  C CA    . CYS A 1 106 ? 13.389  -0.018  23.778  1.00 54.88 106 A 1 
ATOM 812  C C     . CYS A 1 106 ? 13.209  1.196   22.862  1.00 53.70 106 A 1 
ATOM 813  O O     . CYS A 1 106 ? 12.092  1.565   22.494  1.00 51.53 106 A 1 
ATOM 814  C CB    . CYS A 1 106 ? 12.442  -1.163  23.425  1.00 52.21 106 A 1 
ATOM 815  S SG    . CYS A 1 106 ? 12.806  -1.720  21.732  1.00 45.08 106 A 1 
ATOM 816  N N     . HIS A 1 107 ? 14.318  1.786   22.440  1.00 40.66 107 A 1 
ATOM 817  C CA    . HIS A 1 107 ? 14.291  2.930   21.525  1.00 41.10 107 A 1 
ATOM 818  C C     . HIS A 1 107 ? 13.606  2.635   20.187  1.00 39.23 107 A 1 
ATOM 819  O O     . HIS A 1 107 ? 13.055  3.548   19.568  1.00 37.73 107 A 1 
ATOM 820  C CB    . HIS A 1 107 ? 15.719  3.418   21.282  1.00 38.34 107 A 1 
ATOM 821  C CG    . HIS A 1 107 ? 16.271  4.226   22.421  1.00 36.31 107 A 1 
ATOM 822  N ND1   . HIS A 1 107 ? 15.698  5.357   22.967  1.00 34.69 107 A 1 
ATOM 823  C CD2   . HIS A 1 107 ? 17.453  4.031   23.088  1.00 33.86 107 A 1 
ATOM 824  C CE1   . HIS A 1 107 ? 16.503  5.799   23.943  1.00 32.36 107 A 1 
ATOM 825  N NE2   . HIS A 1 107 ? 17.582  5.032   24.044  1.00 32.07 107 A 1 
ATOM 826  N N     . ALA A 1 108 ? 13.648  1.387   19.722  1.00 50.02 108 A 1 
ATOM 827  C CA    . ALA A 1 108 ? 13.067  1.015   18.440  1.00 50.35 108 A 1 
ATOM 828  C C     . ALA A 1 108 ? 11.533  1.099   18.425  1.00 49.82 108 A 1 
ATOM 829  O O     . ALA A 1 108 ? 10.950  1.589   17.458  1.00 46.97 108 A 1 
ATOM 830  C CB    . ALA A 1 108 ? 13.553  -0.388  18.092  1.00 47.29 108 A 1 
ATOM 831  N N     . ASP A 1 109 ? 10.897  0.689   19.525  1.00 47.25 109 A 1 
ATOM 832  C CA    . ASP A 1 109 ? 9.437   0.748   19.663  1.00 47.73 109 A 1 
ATOM 833  C C     . ASP A 1 109 ? 8.954   2.045   20.344  1.00 46.04 109 A 1 
ATOM 834  O O     . ASP A 1 109 ? 7.753   2.229   20.522  1.00 43.75 109 A 1 
ATOM 835  C CB    . ASP A 1 109 ? 8.940   -0.505  20.393  1.00 44.85 109 A 1 
ATOM 836  C CG    . ASP A 1 109 ? 9.098   -1.800  19.577  1.00 40.99 109 A 1 
ATOM 837  O OD1   . ASP A 1 109 ? 9.119   -1.720  18.331  1.00 41.66 109 A 1 
ATOM 838  O OD2   . ASP A 1 109 ? 9.151   -2.867  20.214  1.00 40.48 109 A 1 
ATOM 839  N N     . ALA A 1 110 ? 9.875   2.924   20.718  1.00 42.96 110 A 1 
ATOM 840  C CA    . ALA A 1 110 ? 9.619   4.080   21.579  1.00 42.46 110 A 1 
ATOM 841  C C     . ALA A 1 110 ? 8.793   3.694   22.823  1.00 42.00 110 A 1 
ATOM 842  O O     . ALA A 1 110 ? 7.830   4.371   23.192  1.00 39.93 110 A 1 
ATOM 843  C CB    . ALA A 1 110 ? 9.034   5.225   20.757  1.00 39.70 110 A 1 
ATOM 844  N N     . ALA A 1 111 ? 9.121   2.544   23.403  1.00 40.63 111 A 1 
ATOM 845  C CA    . ALA A 1 111 ? 8.351   1.931   24.468  1.00 42.20 111 A 1 
ATOM 846  C C     . ALA A 1 111 ? 9.267   1.545   25.631  1.00 41.44 111 A 1 
ATOM 847  O O     . ALA A 1 111 ? 10.184  0.742   25.491  1.00 40.35 111 A 1 
ATOM 848  C CB    . ALA A 1 111 ? 7.580   0.730   23.918  1.00 40.32 111 A 1 
ATOM 849  N N     . ALA A 1 112 ? 8.949   2.110   26.783  1.00 40.58 112 A 1 
ATOM 850  C CA    . ALA A 1 112 ? 9.468   1.671   28.056  1.00 41.52 112 A 1 
ATOM 851  C C     . ALA A 1 112 ? 8.657   0.432   28.498  1.00 41.95 112 A 1 
ATOM 852  O O     . ALA A 1 112 ? 7.462   0.526   28.774  1.00 41.03 112 A 1 
ATOM 853  C CB    . ALA A 1 112 ? 9.368   2.870   28.993  1.00 39.87 112 A 1 
ATOM 854  N N     . LEU A 1 113 ? 9.294   -0.738  28.490  1.00 43.44 113 A 1 
ATOM 855  C CA    . LEU A 1 113 ? 8.647   -2.014  28.776  1.00 44.26 113 A 1 
ATOM 856  C C     . LEU A 1 113 ? 9.212   -2.636  30.061  1.00 43.05 113 A 1 
ATOM 857  O O     . LEU A 1 113 ? 10.389  -2.498  30.384  1.00 41.11 113 A 1 
ATOM 858  C CB    . LEU A 1 113 ? 8.783   -2.954  27.565  1.00 40.95 113 A 1 
ATOM 859  C CG    . LEU A 1 113 ? 8.057   -2.498  26.285  1.00 37.47 113 A 1 
ATOM 860  C CD1   . LEU A 1 113 ? 8.432   -3.395  25.112  1.00 37.95 113 A 1 
ATOM 861  C CD2   . LEU A 1 113 ? 6.540   -2.551  26.433  1.00 39.32 113 A 1 
ATOM 862  N N     . CYS A 1 114 ? 8.352   -3.366  30.804  1.00 45.09 114 A 1 
ATOM 863  C CA    . CYS A 1 114 ? 8.846   -4.201  31.883  1.00 45.86 114 A 1 
ATOM 864  C C     . CYS A 1 114 ? 9.472   -5.489  31.335  1.00 44.44 114 A 1 
ATOM 865  O O     . CYS A 1 114 ? 9.012   -6.022  30.326  1.00 44.68 114 A 1 
ATOM 866  C CB    . CYS A 1 114 ? 7.749   -4.467  32.918  1.00 44.68 114 A 1 
ATOM 867  S SG    . CYS A 1 114 ? 6.467   -5.587  32.273  1.00 40.79 114 A 1 
ATOM 868  N N     . ALA A 1 115 ? 10.482  -6.024  32.006  1.00 40.73 115 A 1 
ATOM 869  C CA    . ALA A 1 115 ? 11.251  -7.171  31.516  1.00 41.96 115 A 1 
ATOM 870  C C     . ALA A 1 115 ? 10.399  -8.403  31.176  1.00 41.73 115 A 1 
ATOM 871  O O     . ALA A 1 115 ? 10.649  -9.083  30.179  1.00 40.68 115 A 1 
ATOM 872  C CB    . ALA A 1 115 ? 12.304  -7.512  32.574  1.00 39.82 115 A 1 
ATOM 873  N N     . ALA A 1 116 ? 9.354   -8.686  31.968  1.00 46.75 116 A 1 
ATOM 874  C CA    . ALA A 1 116 ? 8.480   -9.836  31.751  1.00 47.50 116 A 1 
ATOM 875  C C     . ALA A 1 116 ? 7.628   -9.697  30.481  1.00 47.54 116 A 1 
ATOM 876  O O     . ALA A 1 116 ? 7.432   -10.659 29.738  1.00 45.80 116 A 1 
ATOM 877  C CB    . ALA A 1 116 ? 7.598   -10.017 32.985  1.00 44.66 116 A 1 
ATOM 878  N N     . TYR A 1 117 ? 7.118   -8.483  30.229  1.00 43.17 117 A 1 
ATOM 879  C CA    . TYR A 1 117 ? 6.292   -8.217  29.063  1.00 45.65 117 A 1 
ATOM 880  C C     . TYR A 1 117 ? 7.133   -7.983  27.811  1.00 46.58 117 A 1 
ATOM 881  O O     . TYR A 1 117 ? 6.769   -8.402  26.717  1.00 45.63 117 A 1 
ATOM 882  C CB    . TYR A 1 117 ? 5.389   -7.027  29.353  1.00 42.49 117 A 1 
ATOM 883  C CG    . TYR A 1 117 ? 4.245   -6.975  28.382  1.00 39.17 117 A 1 
ATOM 884  C CD1   . TYR A 1 117 ? 4.318   -6.161  27.237  1.00 37.61 117 A 1 
ATOM 885  C CD2   . TYR A 1 117 ? 3.128   -7.810  28.575  1.00 38.20 117 A 1 
ATOM 886  C CE1   . TYR A 1 117 ? 3.285   -6.188  26.295  1.00 33.75 117 A 1 
ATOM 887  C CE2   . TYR A 1 117 ? 2.094   -7.846  27.635  1.00 34.70 117 A 1 
ATOM 888  C CZ    . TYR A 1 117 ? 2.180   -7.040  26.484  1.00 34.08 117 A 1 
ATOM 889  O OH    . TYR A 1 117 ? 1.187   -7.087  25.549  1.00 31.95 117 A 1 
ATOM 890  N N     . GLU A 1 118 ? 8.298   -7.394  27.976  1.00 47.75 118 A 1 
ATOM 891  C CA    . GLU A 1 118 ? 9.283   -7.267  26.925  1.00 48.24 118 A 1 
ATOM 892  C C     . GLU A 1 118 ? 9.662   -8.638  26.379  1.00 47.94 118 A 1 
ATOM 893  O O     . GLU A 1 118 ? 9.723   -8.813  25.170  1.00 46.39 118 A 1 
ATOM 894  C CB    . GLU A 1 118 ? 10.523  -6.544  27.450  1.00 44.65 118 A 1 
ATOM 895  C CG    . GLU A 1 118 ? 11.288  -5.897  26.305  1.00 39.43 118 A 1 
ATOM 896  C CD    . GLU A 1 118 ? 12.757  -5.671  26.611  1.00 37.44 118 A 1 
ATOM 897  O OE1   . GLU A 1 118 ? 13.440  -5.094  25.749  1.00 34.83 118 A 1 
ATOM 898  O OE2   . GLU A 1 118 ? 13.250  -6.206  27.619  1.00 34.64 118 A 1 
ATOM 899  N N     . ALA A 1 119 ? 9.811   -9.648  27.241  1.00 48.75 119 A 1 
ATOM 900  C CA    . ALA A 1 119 ? 9.963   -11.026 26.804  1.00 48.83 119 A 1 
ATOM 901  C C     . ALA A 1 119 ? 8.788   -11.438 25.913  1.00 47.79 119 A 1 
ATOM 902  O O     . ALA A 1 119 ? 9.016   -11.817 24.777  1.00 46.72 119 A 1 
ATOM 903  C CB    . ALA A 1 119 ? 10.166  -11.938 28.010  1.00 46.47 119 A 1 
ATOM 904  N N     . GLN A 1 120 ? 7.526   -11.273 26.308  1.00 53.53 120 A 1 
ATOM 905  C CA    . GLN A 1 120 ? 6.382   -11.676 25.477  1.00 53.80 120 A 1 
ATOM 906  C C     . GLN A 1 120 ? 6.251   -10.899 24.156  1.00 53.07 120 A 1 
ATOM 907  O O     . GLN A 1 120 ? 5.899   -11.490 23.132  1.00 51.23 120 A 1 
ATOM 908  C CB    . GLN A 1 120 ? 5.087   -11.571 26.281  1.00 50.85 120 A 1 
ATOM 909  C CG    . GLN A 1 120 ? 4.978   -12.657 27.359  1.00 45.91 120 A 1 
ATOM 910  C CD    . GLN A 1 120 ? 3.649   -12.606 28.120  1.00 41.58 120 A 1 
ATOM 911  O OE1   . GLN A 1 120 ? 2.863   -11.685 28.005  1.00 39.11 120 A 1 
ATOM 912  N NE2   . GLN A 1 120 ? 3.359   -13.611 28.910  1.00 36.41 120 A 1 
ATOM 913  N N     . VAL A 1 121 ? 6.532   -9.594  24.161  1.00 53.50 121 A 1 
ATOM 914  C CA    . VAL A 1 121 ? 6.421   -8.748  22.952  1.00 53.32 121 A 1 
ATOM 915  C C     . VAL A 1 121 ? 7.647   -8.892  22.044  1.00 51.20 121 A 1 
ATOM 916  O O     . VAL A 1 121 ? 7.493   -9.056  20.831  1.00 49.90 121 A 1 
ATOM 917  C CB    . VAL A 1 121 ? 6.169   -7.280  23.333  1.00 51.31 121 A 1 
ATOM 918  C CG1   . VAL A 1 121 ? 6.105   -6.358  22.102  1.00 48.75 121 A 1 
ATOM 919  C CG2   . VAL A 1 121 ? 4.826   -7.131  24.046  1.00 53.19 121 A 1 
ATOM 920  N N     . HIS A 1 122 ? 8.846   -8.868  22.617  1.00 50.10 122 A 1 
ATOM 921  C CA    . HIS A 1 122 ? 10.101  -8.922  21.883  1.00 49.36 122 A 1 
ATOM 922  C C     . HIS A 1 122 ? 10.587  -10.354 21.639  1.00 46.03 122 A 1 
ATOM 923  O O     . HIS A 1 122 ? 11.139  -10.620 20.583  1.00 44.54 122 A 1 
ATOM 924  C CB    . HIS A 1 122 ? 11.190  -8.096  22.596  1.00 47.50 122 A 1 
ATOM 925  C CG    . HIS A 1 122 ? 11.009  -6.608  22.540  1.00 45.82 122 A 1 
ATOM 926  N ND1   . HIS A 1 122 ? 9.989   -5.870  23.069  1.00 45.19 122 A 1 
ATOM 927  C CD2   . HIS A 1 122 ? 11.878  -5.713  21.948  1.00 44.45 122 A 1 
ATOM 928  C CE1   . HIS A 1 122 ? 10.212  -4.574  22.791  1.00 45.45 122 A 1 
ATOM 929  N NE2   . HIS A 1 122 ? 11.351  -4.438  22.127  1.00 44.82 122 A 1 
ATOM 930  N N     . TYR A 1 123 ? 10.381  -11.301 22.568  1.00 51.06 123 A 1 
ATOM 931  C CA    . TYR A 1 123 ? 10.825  -12.693 22.355  1.00 50.63 123 A 1 
ATOM 932  C C     . TYR A 1 123 ? 10.039  -13.365 21.232  1.00 49.54 123 A 1 
ATOM 933  O O     . TYR A 1 123 ? 10.584  -14.155 20.468  1.00 46.71 123 A 1 
ATOM 934  C CB    . TYR A 1 123 ? 10.690  -13.493 23.653  1.00 46.72 123 A 1 
ATOM 935  C CG    . TYR A 1 123 ? 11.641  -14.641 23.827  1.00 43.18 123 A 1 
ATOM 936  C CD1   . TYR A 1 123 ? 11.330  -15.938 23.373  1.00 39.19 123 A 1 
ATOM 937  C CD2   . TYR A 1 123 ? 12.851  -14.421 24.509  1.00 38.06 123 A 1 
ATOM 938  C CE1   . TYR A 1 123 ? 12.217  -16.994 23.601  1.00 32.25 123 A 1 
ATOM 939  C CE2   . TYR A 1 123 ? 13.743  -15.463 24.740  1.00 33.41 123 A 1 
ATOM 940  C CZ    . TYR A 1 123 ? 13.426  -16.752 24.291  1.00 33.40 123 A 1 
ATOM 941  O OH    . TYR A 1 123 ? 14.302  -17.793 24.535  1.00 30.80 123 A 1 
ATOM 942  N N     . ALA A 1 124 ? 8.771   -12.989 21.094  1.00 47.83 124 A 1 
ATOM 943  C CA    . ALA A 1 124 ? 7.961   -13.458 19.983  1.00 46.78 124 A 1 
ATOM 944  C C     . ALA A 1 124 ? 8.412   -12.903 18.613  1.00 45.56 124 A 1 
ATOM 945  O O     . ALA A 1 124 ? 8.043   -13.452 17.577  1.00 43.47 124 A 1 
ATOM 946  C CB    . ALA A 1 124 ? 6.520   -13.086 20.312  1.00 43.58 124 A 1 
ATOM 947  N N     . ASN A 1 125 ? 9.208   -11.848 18.606  1.00 47.98 125 A 1 
ATOM 948  C CA    . ASN A 1 125 ? 9.741   -11.234 17.398  1.00 47.88 125 A 1 
ATOM 949  C C     . ASN A 1 125 ? 11.267  -11.380 17.413  1.00 46.69 125 A 1 
ATOM 950  O O     . ASN A 1 125 ? 11.969  -10.570 18.003  1.00 45.18 125 A 1 
ATOM 951  C CB    . ASN A 1 125 ? 9.246   -9.773  17.340  1.00 45.47 125 A 1 
ATOM 952  C CG    . ASN A 1 125 ? 8.639   -9.386  16.007  1.00 40.59 125 A 1 
ATOM 953  O OD1   . ASN A 1 125 ? 8.765   -10.051 14.994  1.00 39.71 125 A 1 
ATOM 954  N ND2   . ASN A 1 125 ? 7.963   -8.263  15.975  1.00 38.73 125 A 1 
ATOM 955  N N     . LEU A 1 126 ? 11.787  -12.388 16.739  1.00 46.77 126 A 1 
ATOM 956  C CA    . LEU A 1 126 ? 13.235  -12.644 16.670  1.00 48.12 126 A 1 
ATOM 957  C C     . LEU A 1 126 ? 14.049  -11.411 16.252  1.00 48.22 126 A 1 
ATOM 958  O O     . LEU A 1 126 ? 15.163  -11.213 16.727  1.00 45.38 126 A 1 
ATOM 959  C CB    . LEU A 1 126 ? 13.471  -13.817 15.695  1.00 43.66 126 A 1 
ATOM 960  C CG    . LEU A 1 126 ? 13.559  -15.184 16.401  1.00 38.88 126 A 1 
ATOM 961  C CD1   . LEU A 1 126 ? 13.107  -16.296 15.471  1.00 35.00 126 A 1 
ATOM 962  C CD2   . LEU A 1 126 ? 14.988  -15.474 16.843  1.00 35.23 126 A 1 
ATOM 963  N N     . LEU A 1 127 ? 13.471  -10.537 15.416  1.00 47.57 127 A 1 
ATOM 964  C CA    . LEU A 1 127 ? 14.089  -9.262  15.028  1.00 48.44 127 A 1 
ATOM 965  C C     . LEU A 1 127 ? 14.187  -8.274  16.200  1.00 48.50 127 A 1 
ATOM 966  O O     . LEU A 1 127 ? 15.163  -7.534  16.284  1.00 46.66 127 A 1 
ATOM 967  C CB    . LEU A 1 127 ? 13.275  -8.639  13.888  1.00 45.21 127 A 1 
ATOM 968  C CG    . LEU A 1 127 ? 13.548  -9.287  12.524  1.00 40.76 127 A 1 
ATOM 969  C CD1   . LEU A 1 127 ? 12.451  -8.898  11.543  1.00 38.71 127 A 1 
ATOM 970  C CD2   . LEU A 1 127 ? 14.896  -8.833  11.954  1.00 40.15 127 A 1 
ATOM 971  N N     . THR A 1 128 ? 13.209  -8.263  17.114  1.00 52.05 128 A 1 
ATOM 972  C CA    . THR A 1 128 ? 13.263  -7.371  18.279  1.00 51.98 128 A 1 
ATOM 973  C C     . THR A 1 128 ? 14.221  -7.856  19.364  1.00 51.23 128 A 1 
ATOM 974  O O     . THR A 1 128 ? 14.640  -7.064  20.196  1.00 49.59 128 A 1 
ATOM 975  C CB    . THR A 1 128 ? 11.876  -7.100  18.877  1.00 48.15 128 A 1 
ATOM 976  O OG1   . THR A 1 128 ? 11.177  -8.287  19.106  1.00 46.92 128 A 1 
ATOM 977  C CG2   . THR A 1 128 ? 11.004  -6.247  17.968  1.00 47.68 128 A 1 
ATOM 978  N N     . VAL A 1 129 ? 14.669  -9.112  19.320  1.00 50.21 129 A 1 
ATOM 979  C CA    . VAL A 1 129 ? 15.780  -9.589  20.168  1.00 50.80 129 A 1 
ATOM 980  C C     . VAL A 1 129 ? 17.065  -8.810  19.886  1.00 49.46 129 A 1 
ATOM 981  O O     . VAL A 1 129 ? 17.851  -8.562  20.806  1.00 47.46 129 A 1 
ATOM 982  C CB    . VAL A 1 129 ? 16.018  -11.104 19.997  1.00 46.84 129 A 1 
ATOM 983  C CG1   . VAL A 1 129 ? 17.149  -11.623 20.888  1.00 43.22 129 A 1 
ATOM 984  C CG2   . VAL A 1 129 ? 14.766  -11.907 20.356  1.00 44.61 129 A 1 
ATOM 985  N N     . MET A 1 130 ? 17.250  -8.354  18.638  1.00 51.04 130 A 1 
ATOM 986  C CA    . MET A 1 130 ? 18.385  -7.528  18.222  1.00 52.07 130 A 1 
ATOM 987  C C     . MET A 1 130 ? 18.240  -6.046  18.592  1.00 52.01 130 A 1 
ATOM 988  O O     . MET A 1 130 ? 19.181  -5.277  18.387  1.00 49.82 130 A 1 
ATOM 989  C CB    . MET A 1 130 ? 18.598  -7.681  16.709  1.00 48.02 130 A 1 
ATOM 990  C CG    . MET A 1 130 ? 19.046  -9.083  16.302  1.00 43.06 130 A 1 
ATOM 991  S SD    . MET A 1 130 ? 20.671  -9.575  16.973  1.00 39.28 130 A 1 
ATOM 992  C CE    . MET A 1 130 ? 21.348  -10.418 15.524  1.00 35.23 130 A 1 
ATOM 993  N N     . HIS A 1 131 ? 17.095  -5.620  19.144  1.00 46.36 131 A 1 
ATOM 994  C CA    . HIS A 1 131 ? 16.957  -4.256  19.641  1.00 47.27 131 A 1 
ATOM 995  C C     . HIS A 1 131 ? 17.925  -4.034  20.800  1.00 44.64 131 A 1 
ATOM 996  O O     . HIS A 1 131 ? 17.965  -4.796  21.761  1.00 44.20 131 A 1 
ATOM 997  C CB    . HIS A 1 131 ? 15.512  -3.924  20.040  1.00 46.03 131 A 1 
ATOM 998  C CG    . HIS A 1 131 ? 14.552  -3.794  18.888  1.00 43.71 131 A 1 
ATOM 999  N ND1   . HIS A 1 131 ? 13.194  -3.552  19.005  1.00 42.80 131 A 1 
ATOM 1000 C CD2   . HIS A 1 131 ? 14.815  -3.844  17.550  1.00 41.21 131 A 1 
ATOM 1001 C CE1   . HIS A 1 131 ? 12.664  -3.478  17.779  1.00 42.74 131 A 1 
ATOM 1002 N NE2   . HIS A 1 131 ? 13.619  -3.640  16.865  1.00 41.97 131 A 1 
ATOM 1003 N N     . GLN A 1 132 ? 18.705  -2.975  20.678  1.00 40.79 132 A 1 
ATOM 1004 C CA    . GLN A 1 132 ? 19.676  -2.620  21.700  1.00 42.17 132 A 1 
ATOM 1005 C C     . GLN A 1 132 ? 18.926  -2.132  22.941  1.00 41.62 132 A 1 
ATOM 1006 O O     . GLN A 1 132 ? 18.384  -1.024  22.967  1.00 40.28 132 A 1 
ATOM 1007 C CB    . GLN A 1 132 ? 20.674  -1.606  21.124  1.00 40.55 132 A 1 
ATOM 1008 C CG    . GLN A 1 132 ? 22.039  -1.684  21.826  1.00 37.40 132 A 1 
ATOM 1009 C CD    . GLN A 1 132 ? 23.097  -0.816  21.141  1.00 32.94 132 A 1 
ATOM 1010 O OE1   . GLN A 1 132 ? 22.828  0.069   20.349  1.00 31.03 132 A 1 
ATOM 1011 N NE2   . GLN A 1 132 ? 24.350  -1.046  21.427  1.00 28.01 132 A 1 
ATOM 1012 N N     . ARG A 1 133 ? 18.870  -2.982  23.965  1.00 40.63 133 A 1 
ATOM 1013 C CA    . ARG A 1 133 ? 18.197  -2.700  25.230  1.00 40.83 133 A 1 
ATOM 1014 C C     . ARG A 1 133 ? 19.198  -2.050  26.170  1.00 37.64 133 A 1 
ATOM 1015 O O     . ARG A 1 133 ? 20.235  -2.629  26.472  1.00 36.13 133 A 1 
ATOM 1016 C CB    . ARG A 1 133 ? 17.624  -3.991  25.836  1.00 40.37 133 A 1 
ATOM 1017 C CG    . ARG A 1 133 ? 16.676  -4.705  24.864  1.00 38.29 133 A 1 
ATOM 1018 C CD    . ARG A 1 133 ? 16.186  -6.018  25.470  1.00 37.59 133 A 1 
ATOM 1019 N NE    . ARG A 1 133 ? 15.593  -6.888  24.448  1.00 33.43 133 A 1 
ATOM 1020 C CZ    . ARG A 1 133 ? 15.031  -8.058  24.679  1.00 31.17 133 A 1 
ATOM 1021 N NH1   . ARG A 1 133 ? 14.893  -8.541  25.889  1.00 31.01 133 A 1 
ATOM 1022 N NH2   . ARG A 1 133 ? 14.602  -8.783  23.700  1.00 28.79 133 A 1 
ATOM 1023 N N     . MET A 1 134 ? 18.887  -0.846  26.601  1.00 36.56 134 A 1 
ATOM 1024 C CA    . MET A 1 134 ? 19.640  -0.212  27.672  1.00 37.92 134 A 1 
ATOM 1025 C C     . MET A 1 134 ? 18.939  -0.547  28.992  1.00 35.18 134 A 1 
ATOM 1026 O O     . MET A 1 134 ? 17.789  -0.148  29.169  1.00 33.90 134 A 1 
ATOM 1027 C CB    . MET A 1 134 ? 19.760  1.295   27.435  1.00 37.01 134 A 1 
ATOM 1028 C CG    . MET A 1 134 ? 20.667  1.614   26.236  1.00 34.76 134 A 1 
ATOM 1029 S SD    . MET A 1 134 ? 22.446  1.255   26.460  1.00 32.20 134 A 1 
ATOM 1030 C CE    . MET A 1 134 ? 22.915  2.663   27.480  1.00 29.85 134 A 1 
ATOM 1031 N N     . PRO A 1 135 ? 19.572  -1.291  29.892  1.00 35.34 135 A 1 
ATOM 1032 C CA    . PRO A 1 135 ? 19.023  -1.447  31.222  1.00 35.56 135 A 1 
ATOM 1033 C C     . PRO A 1 135 ? 18.965  -0.074  31.881  1.00 33.75 135 A 1 
ATOM 1034 O O     . PRO A 1 135 ? 19.992  0.603   32.003  1.00 32.73 135 A 1 
ATOM 1035 C CB    . PRO A 1 135 ? 19.957  -2.425  31.947  1.00 34.75 135 A 1 
ATOM 1036 C CG    . PRO A 1 135 ? 21.295  -2.238  31.232  1.00 35.09 135 A 1 
ATOM 1037 C CD    . PRO A 1 135 ? 20.889  -1.876  29.800  1.00 39.99 135 A 1 
ATOM 1038 N N     . VAL A 1 136 ? 17.766  0.348   32.281  1.00 31.76 136 A 1 
ATOM 1039 C CA    . VAL A 1 136 ? 17.612  1.514   33.150  1.00 33.68 136 A 1 
ATOM 1040 C C     . VAL A 1 136 ? 18.171  1.114   34.500  1.00 31.89 136 A 1 
ATOM 1041 O O     . VAL A 1 136 ? 17.488  0.508   35.326  1.00 30.60 136 A 1 
ATOM 1042 C CB    . VAL A 1 136 ? 16.157  2.011   33.233  1.00 32.10 136 A 1 
ATOM 1043 C CG1   . VAL A 1 136 ? 16.067  3.265   34.115  1.00 30.52 136 A 1 
ATOM 1044 C CG2   . VAL A 1 136 ? 15.615  2.370   31.844  1.00 37.04 136 A 1 
ATOM 1045 N N     . VAL A 1 137 ? 19.463  1.377   34.689  1.00 34.62 137 A 1 
ATOM 1046 C CA    . VAL A 1 137 ? 20.106  1.160   35.983  1.00 38.53 137 A 1 
ATOM 1047 C C     . VAL A 1 137 ? 19.423  2.117   36.947  1.00 35.79 137 A 1 
ATOM 1048 O O     . VAL A 1 137 ? 19.652  3.326   36.893  1.00 34.39 137 A 1 
ATOM 1049 C CB    . VAL A 1 137 ? 21.631  1.389   35.936  1.00 36.14 137 A 1 
ATOM 1050 C CG1   . VAL A 1 137 ? 22.270  0.972   37.269  1.00 33.88 137 A 1 
ATOM 1051 C CG2   . VAL A 1 137 ? 22.297  0.561   34.828  1.00 36.82 137 A 1 
ATOM 1052 N N     . SER A 1 138 ? 18.552  1.583   37.795  1.00 32.99 138 A 1 
ATOM 1053 C CA    . SER A 1 138 ? 18.054  2.335   38.935  1.00 34.49 138 A 1 
ATOM 1054 C C     . SER A 1 138 ? 19.272  2.777   39.724  1.00 33.37 138 A 1 
ATOM 1055 O O     . SER A 1 138 ? 19.950  1.944   40.331  1.00 31.93 138 A 1 
ATOM 1056 C CB    . SER A 1 138 ? 17.118  1.475   39.797  1.00 32.07 138 A 1 
ATOM 1057 O OG    . SER A 1 138 ? 17.750  0.287   40.216  1.00 30.50 138 A 1 
ATOM 1058 N N     . HIS A 1 139 ? 19.603  4.060   39.635  1.00 27.67 139 A 1 
ATOM 1059 C CA    . HIS A 1 139 ? 20.689  4.594   40.439  1.00 32.75 139 A 1 
ATOM 1060 C C     . HIS A 1 139 ? 20.364  4.239   41.893  1.00 30.11 139 A 1 
ATOM 1061 O O     . HIS A 1 139 ? 19.274  4.586   42.360  1.00 28.89 139 A 1 
ATOM 1062 C CB    . HIS A 1 139 ? 20.833  6.107   40.243  1.00 30.57 139 A 1 
ATOM 1063 C CG    . HIS A 1 139 ? 21.699  6.452   39.054  1.00 28.71 139 A 1 
ATOM 1064 N ND1   . HIS A 1 139 ? 23.068  6.374   39.006  1.00 27.86 139 A 1 
ATOM 1065 C CD2   . HIS A 1 139 ? 21.283  6.883   37.821  1.00 28.20 139 A 1 
ATOM 1066 C CE1   . HIS A 1 139 ? 23.468  6.753   37.783  1.00 25.84 139 A 1 
ATOM 1067 N NE2   . HIS A 1 139 ? 22.413  7.071   37.025  1.00 26.71 139 A 1 
ATOM 1068 N N     . PRO A 1 140 ? 21.225  3.503   42.585  1.00 31.38 140 A 1 
ATOM 1069 C CA    . PRO A 1 140 ? 21.022  3.277   43.998  1.00 34.50 140 A 1 
ATOM 1070 C C     . PRO A 1 140 ? 20.863  4.655   44.639  1.00 33.36 140 A 1 
ATOM 1071 O O     . PRO A 1 140 ? 21.539  5.600   44.233  1.00 31.94 140 A 1 
ATOM 1072 C CB    . PRO A 1 140 ? 22.260  2.521   44.495  1.00 32.21 140 A 1 
ATOM 1073 C CG    . PRO A 1 140 ? 23.345  2.904   43.496  1.00 31.32 140 A 1 
ATOM 1074 C CD    . PRO A 1 140 ? 22.559  3.083   42.187  1.00 36.42 140 A 1 
ATOM 1075 N N     . ALA A 1 141 ? 19.938  4.773   45.582  1.00 27.22 141 A 1 
ATOM 1076 C CA    . ALA A 1 141 ? 19.771  6.002   46.341  1.00 28.09 141 A 1 
ATOM 1077 C C     . ALA A 1 141 ? 21.115  6.319   47.002  1.00 26.73 141 A 1 
ATOM 1078 O O     . ALA A 1 141 ? 21.472  5.728   48.016  1.00 26.06 141 A 1 
ATOM 1079 C CB    . ALA A 1 141 ? 18.643  5.815   47.357  1.00 26.37 141 A 1 
ATOM 1080 N N     . VAL A 1 142 ? 21.889  7.170   46.341  1.00 28.04 142 A 1 
ATOM 1081 C CA    . VAL A 1 142 ? 23.180  7.609   46.865  1.00 33.72 142 A 1 
ATOM 1082 C C     . VAL A 1 142 ? 22.828  8.334   48.142  1.00 31.85 142 A 1 
ATOM 1083 O O     . VAL A 1 142 ? 22.183  9.382   48.110  1.00 31.90 142 A 1 
ATOM 1084 C CB    . VAL A 1 142 ? 23.945  8.506   45.877  1.00 32.26 142 A 1 
ATOM 1085 C CG1   . VAL A 1 142 ? 25.310  8.908   46.461  1.00 30.32 142 A 1 
ATOM 1086 C CG2   . VAL A 1 142 ? 24.205  7.787   44.547  1.00 35.79 142 A 1 
ATOM 1087 N N     . ALA A 1 143 ? 23.176  7.728   49.277  1.00 33.16 143 A 1 
ATOM 1088 C CA    . ALA A 1 143 ? 23.038  8.361   50.573  1.00 37.02 143 A 1 
ATOM 1089 C C     . ALA A 1 143 ? 23.814  9.676   50.490  1.00 35.21 143 A 1 
ATOM 1090 O O     . ALA A 1 143 ? 25.040  9.653   50.429  1.00 34.86 143 A 1 
ATOM 1091 C CB    . ALA A 1 143 ? 23.570  7.425   51.658  1.00 35.04 143 A 1 
ATOM 1092 N N     . ILE A 1 144 ? 23.071  10.782  50.357  1.00 30.61 144 A 1 
ATOM 1093 C CA    . ILE A 1 144 ? 23.666  12.111  50.251  1.00 33.48 144 A 1 
ATOM 1094 C C     . ILE A 1 144 ? 24.488  12.286  51.531  1.00 32.15 144 A 1 
ATOM 1095 O O     . ILE A 1 144 ? 23.890  12.317  52.609  1.00 30.69 144 A 1 
ATOM 1096 C CB    . ILE A 1 144 ? 22.592  13.210  50.095  1.00 31.41 144 A 1 
ATOM 1097 C CG1   . ILE A 1 144 ? 21.729  12.961  48.832  1.00 30.57 144 A 1 
ATOM 1098 C CG2   . ILE A 1 144 ? 23.253  14.589  50.015  1.00 34.39 144 A 1 
ATOM 1099 C CD1   . ILE A 1 144 ? 20.525  13.891  48.697  1.00 33.34 144 A 1 
ATOM 1100 N N     . PRO A 1 145 ? 25.825  12.278  51.455  1.00 33.67 145 A 1 
ATOM 1101 C CA    . PRO A 1 145 ? 26.612  12.487  52.650  1.00 37.48 145 A 1 
ATOM 1102 C C     . PRO A 1 145 ? 26.242  13.867  53.195  1.00 36.91 145 A 1 
ATOM 1103 O O     . PRO A 1 145 ? 25.923  14.765  52.410  1.00 35.73 145 A 1 
ATOM 1104 C CB    . PRO A 1 145 ? 28.073  12.374  52.221  1.00 34.81 145 A 1 
ATOM 1105 C CG    . PRO A 1 145 ? 28.044  12.757  50.746  1.00 33.92 145 A 1 
ATOM 1106 C CD    . PRO A 1 145 ? 26.672  12.253  50.279  1.00 39.44 145 A 1 
ATOM 1107 N N     . PRO A 1 146 ? 26.239  14.064  54.521  1.00 33.25 146 A 1 
ATOM 1108 C CA    . PRO A 1 146 ? 25.835  15.323  55.113  1.00 34.92 146 A 1 
ATOM 1109 C C     . PRO A 1 146 ? 26.670  16.446  54.484  1.00 33.80 146 A 1 
ATOM 1110 O O     . PRO A 1 146 ? 27.896  16.428  54.565  1.00 32.98 146 A 1 
ATOM 1111 C CB    . PRO A 1 146 ? 26.066  15.176  56.617  1.00 33.23 146 A 1 
ATOM 1112 C CG    . PRO A 1 146 ? 27.110  14.075  56.712  1.00 33.15 146 A 1 
ATOM 1113 C CD    . PRO A 1 146 ? 26.774  13.169  55.521  1.00 39.64 146 A 1 
ATOM 1114 N N     . VAL A 1 147 ? 25.967  17.344  53.788  1.00 31.95 147 A 1 
ATOM 1115 C CA    . VAL A 1 147 ? 26.592  18.423  53.015  1.00 35.44 147 A 1 
ATOM 1116 C C     . VAL A 1 147 ? 27.377  19.280  54.000  1.00 33.66 147 A 1 
ATOM 1117 O O     . VAL A 1 147 ? 26.789  20.036  54.779  1.00 33.02 147 A 1 
ATOM 1118 C CB    . VAL A 1 147 ? 25.553  19.248  52.237  1.00 32.62 147 A 1 
ATOM 1119 C CG1   . VAL A 1 147 ? 26.253  20.230  51.292  1.00 31.43 147 A 1 
ATOM 1120 C CG2   . VAL A 1 147 ? 24.631  18.363  51.382  1.00 37.42 147 A 1 
ATOM 1121 N N     . SER A 1 148 ? 28.693  19.111  54.012  1.00 37.12 148 A 1 
ATOM 1122 C CA    . SER A 1 148 ? 29.561  19.988  54.788  1.00 38.92 148 A 1 
ATOM 1123 C C     . SER A 1 148 ? 29.334  21.416  54.311  1.00 37.27 148 A 1 
ATOM 1124 O O     . SER A 1 148 ? 29.402  21.685  53.112  1.00 36.35 148 A 1 
ATOM 1125 C CB    . SER A 1 148 ? 31.020  19.573  54.635  1.00 36.43 148 A 1 
ATOM 1126 O OG    . SER A 1 148 ? 31.845  20.369  55.450  1.00 32.68 148 A 1 
ATOM 1127 N N     . LEU A 1 149 ? 29.040  22.311  55.245  1.00 28.80 149 A 1 
ATOM 1128 C CA    . LEU A 1 149 ? 28.798  23.742  55.046  1.00 32.69 149 A 1 
ATOM 1129 C C     . LEU A 1 149 ? 30.080  24.462  54.572  1.00 30.76 149 A 1 
ATOM 1130 O O     . LEU A 1 149 ? 30.613  25.329  55.270  1.00 29.28 149 A 1 
ATOM 1131 C CB    . LEU A 1 149 ? 28.279  24.353  56.358  1.00 29.83 149 A 1 
ATOM 1132 C CG    . LEU A 1 149 ? 26.792  24.113  56.652  1.00 27.78 149 A 1 
ATOM 1133 C CD1   . LEU A 1 149 ? 26.515  24.294  58.137  1.00 28.33 149 A 1 
ATOM 1134 C CD2   . LEU A 1 149 ? 25.926  25.109  55.875  1.00 31.80 149 A 1 
ATOM 1135 N N     . PHE A 1 150 ? 30.626  24.085  53.424  1.00 29.99 150 A 1 
ATOM 1136 C CA    . PHE A 1 150 ? 31.710  24.860  52.835  1.00 32.87 150 A 1 
ATOM 1137 C C     . PHE A 1 150 ? 31.181  26.248  52.490  1.00 30.95 150 A 1 
ATOM 1138 O O     . PHE A 1 150 ? 30.251  26.401  51.706  1.00 30.43 150 A 1 
ATOM 1139 C CB    . PHE A 1 150 ? 32.349  24.131  51.649  1.00 30.57 150 A 1 
ATOM 1140 C CG    . PHE A 1 150 ? 33.565  23.323  52.055  1.00 31.78 150 A 1 
ATOM 1141 C CD1   . PHE A 1 150 ? 34.829  23.941  52.131  1.00 33.85 150 A 1 
ATOM 1142 C CD2   . PHE A 1 150 ? 33.430  21.969  52.417  1.00 36.37 150 A 1 
ATOM 1143 C CE1   . PHE A 1 150 ? 35.955  23.207  52.556  1.00 32.33 150 A 1 
ATOM 1144 C CE2   . PHE A 1 150 ? 34.558  21.236  52.841  1.00 31.03 150 A 1 
ATOM 1145 C CZ    . PHE A 1 150 ? 35.822  21.849  52.913  1.00 30.77 150 A 1 
ATOM 1146 N N     . ALA A 1 151 ? 31.759  27.243  53.156  1.00 29.31 151 A 1 
ATOM 1147 C CA    . ALA A 1 151 ? 31.416  28.644  52.988  1.00 32.25 151 A 1 
ATOM 1148 C C     . ALA A 1 151 ? 31.786  29.091  51.567  1.00 30.15 151 A 1 
ATOM 1149 O O     . ALA A 1 151 ? 32.942  29.390  51.289  1.00 28.78 151 A 1 
ATOM 1150 C CB    . ALA A 1 151 ? 32.149  29.445  54.073  1.00 29.90 151 A 1 
ATOM 1151 N N     . GLU A 1 152 ? 30.797  29.101  50.655  1.00 31.23 152 A 1 
ATOM 1152 C CA    . GLU A 1 152 ? 30.981  29.695  49.336  1.00 34.80 152 A 1 
ATOM 1153 C C     . GLU A 1 152 ? 31.322  31.177  49.496  1.00 32.65 152 A 1 
ATOM 1154 O O     . GLU A 1 152 ? 30.561  31.960  50.075  1.00 31.91 152 A 1 
ATOM 1155 C CB    . GLU A 1 152 ? 29.758  29.484  48.432  1.00 32.59 152 A 1 
ATOM 1156 C CG    . GLU A 1 152 ? 29.683  28.059  47.876  1.00 30.60 152 A 1 
ATOM 1157 C CD    . GLU A 1 152 ? 28.594  27.889  46.797  1.00 30.93 152 A 1 
ATOM 1158 O OE1   . GLU A 1 152 ? 28.857  27.144  45.825  1.00 30.36 152 A 1 
ATOM 1159 O OE2   . GLU A 1 152 ? 27.507  28.490  46.957  1.00 31.32 152 A 1 
ATOM 1160 N N     . ALA A 1 153 ? 32.506  31.560  49.026  1.00 26.72 153 A 1 
ATOM 1161 C CA    . ALA A 1 153 ? 32.953  32.943  49.060  1.00 30.00 153 A 1 
ATOM 1162 C C     . ALA A 1 153 ? 32.100  33.767  48.086  1.00 28.08 153 A 1 
ATOM 1163 O O     . ALA A 1 153 ? 32.017  33.461  46.899  1.00 27.76 153 A 1 
ATOM 1164 C CB    . ALA A 1 153 ? 34.446  32.992  48.729  1.00 28.69 153 A 1 
ATOM 1165 N N     . GLU A 1 154 ? 31.496  34.847  48.566  1.00 31.62 154 A 1 
ATOM 1166 C CA    . GLU A 1 154 ? 30.716  35.828  47.802  1.00 35.71 154 A 1 
ATOM 1167 C C     . GLU A 1 154 ? 31.597  36.583  46.784  1.00 33.58 154 A 1 
ATOM 1168 O O     . GLU A 1 154 ? 32.013  37.723  47.007  1.00 32.56 154 A 1 
ATOM 1169 C CB    . GLU A 1 154 ? 30.041  36.828  48.752  1.00 34.06 154 A 1 
ATOM 1170 C CG    . GLU A 1 154 ? 28.945  36.254  49.659  1.00 31.42 154 A 1 
ATOM 1171 C CD    . GLU A 1 154 ? 28.270  37.348  50.502  1.00 30.72 154 A 1 
ATOM 1172 O OE1   . GLU A 1 154 ? 27.053  37.233  50.749  1.00 29.56 154 A 1 
ATOM 1173 O OE2   . GLU A 1 154 ? 28.982  38.305  50.911  1.00 30.68 154 A 1 
ATOM 1174 N N     . ALA A 1 155 ? 31.920  35.959  45.664  1.00 25.90 155 A 1 
ATOM 1175 C CA    . ALA A 1 155 ? 32.621  36.649  44.582  1.00 28.27 155 A 1 
ATOM 1176 C C     . ALA A 1 155 ? 31.691  37.721  43.984  1.00 26.59 155 A 1 
ATOM 1177 O O     . ALA A 1 155 ? 30.841  37.450  43.145  1.00 25.91 155 A 1 
ATOM 1178 C CB    . ALA A 1 155 ? 33.118  35.617  43.567  1.00 27.13 155 A 1 
ATOM 1179 N N     . THR A 1 156 ? 31.879  38.969  44.435  1.00 31.51 156 A 1 
ATOM 1180 C CA    . THR A 1 156 ? 31.137  40.176  44.038  1.00 34.95 156 A 1 
ATOM 1181 C C     . THR A 1 156 ? 31.438  40.594  42.591  1.00 32.33 156 A 1 
ATOM 1182 O O     . THR A 1 156 ? 32.119  41.586  42.351  1.00 30.99 156 A 1 
ATOM 1183 C CB    . THR A 1 156 ? 31.445  41.330  45.004  1.00 31.42 156 A 1 
ATOM 1184 O OG1   . THR A 1 156 ? 32.847  41.493  45.152  1.00 30.12 156 A 1 
ATOM 1185 C CG2   . THR A 1 156 ? 30.874  41.093  46.400  1.00 34.43 156 A 1 
ATOM 1186 N N     . ALA A 1 157 ? 30.980  39.826  41.604  1.00 27.79 157 A 1 
ATOM 1187 C CA    . ALA A 1 157 ? 31.204  40.150  40.200  1.00 29.19 157 A 1 
ATOM 1188 C C     . ALA A 1 157 ? 30.599  41.533  39.855  1.00 27.08 157 A 1 
ATOM 1189 O O     . ALA A 1 157 ? 29.427  41.778  40.151  1.00 26.53 157 A 1 
ATOM 1190 C CB    . ALA A 1 157 ? 30.647  39.029  39.318  1.00 28.31 157 A 1 
ATOM 1191 N N     . PRO A 1 158 ? 31.382  42.469  39.277  1.00 27.33 158 A 1 
ATOM 1192 C CA    . PRO A 1 158 ? 30.971  43.860  39.110  1.00 30.87 158 A 1 
ATOM 1193 C C     . PRO A 1 158 ? 29.858  44.008  38.069  1.00 30.05 158 A 1 
ATOM 1194 O O     . PRO A 1 158 ? 29.963  43.510  36.946  1.00 28.92 158 A 1 
ATOM 1195 C CB    . PRO A 1 158 ? 32.237  44.633  38.747  1.00 28.22 158 A 1 
ATOM 1196 C CG    . PRO A 1 158 ? 33.102  43.582  38.053  1.00 28.41 158 A 1 
ATOM 1197 C CD    . PRO A 1 158 ? 32.759  42.299  38.812  1.00 35.26 158 A 1 
ATOM 1198 N N     . VAL A 1 159 ? 28.832  44.773  38.429  1.00 27.27 159 A 1 
ATOM 1199 C CA    . VAL A 1 159 ? 27.680  45.109  37.584  1.00 32.46 159 A 1 
ATOM 1200 C C     . VAL A 1 159 ? 28.111  46.084  36.480  1.00 30.60 159 A 1 
ATOM 1201 O O     . VAL A 1 159 ? 28.089  47.304  36.660  1.00 29.45 159 A 1 
ATOM 1202 C CB    . VAL A 1 159 ? 26.537  45.691  38.445  1.00 30.18 159 A 1 
ATOM 1203 C CG1   . VAL A 1 159 ? 25.271  45.941  37.618  1.00 28.47 159 A 1 
ATOM 1204 C CG2   . VAL A 1 159 ? 26.157  44.745  39.590  1.00 33.34 159 A 1 
ATOM 1205 N N     . LEU A 1 160 ? 28.565  45.573  35.324  1.00 26.32 160 A 1 
ATOM 1206 C CA    . LEU A 1 160 ? 28.900  46.415  34.177  1.00 30.89 160 A 1 
ATOM 1207 C C     . LEU A 1 160 ? 27.640  47.106  33.638  1.00 28.81 160 A 1 
ATOM 1208 O O     . LEU A 1 160 ? 26.731  46.457  33.107  1.00 28.09 160 A 1 
ATOM 1209 C CB    . LEU A 1 160 ? 29.640  45.596  33.100  1.00 29.57 160 A 1 
ATOM 1210 C CG    . LEU A 1 160 ? 31.169  45.583  33.297  1.00 28.71 160 A 1 
ATOM 1211 C CD1   . LEU A 1 160 ? 31.802  44.479  32.449  1.00 30.65 160 A 1 
ATOM 1212 C CD2   . LEU A 1 160 ? 31.809  46.916  32.895  1.00 35.76 160 A 1 
ATOM 1213 N N     . GLY A 1 161 ? 27.616  48.448  33.772  1.00 30.61 161 A 1 
ATOM 1214 C CA    . GLY A 1 161 ? 26.517  49.320  33.355  1.00 33.26 161 A 1 
ATOM 1215 C C     . GLY A 1 161 ? 26.326  49.353  31.840  1.00 31.44 161 A 1 
ATOM 1216 O O     . GLY A 1 161 ? 26.989  50.113  31.137  1.00 29.72 161 A 1 
ATOM 1217 N N     . ARG A 1 162 ? 25.418  48.523  31.305  1.00 21.95 162 A 1 
ATOM 1218 C CA    . ARG A 1 162 ? 25.109  48.508  29.876  1.00 28.60 162 A 1 
ATOM 1219 C C     . ARG A 1 162 ? 24.344  49.785  29.500  1.00 26.89 162 A 1 
ATOM 1220 O O     . ARG A 1 162 ? 23.364  50.114  30.151  1.00 25.14 162 A 1 
ATOM 1221 C CB    . ARG A 1 162 ? 24.361  47.216  29.508  1.00 27.30 162 A 1 
ATOM 1222 C CG    . ARG A 1 162 ? 24.607  46.814  28.048  1.00 26.90 162 A 1 
ATOM 1223 C CD    . ARG A 1 162 ? 23.957  45.456  27.734  1.00 27.04 162 A 1 
ATOM 1224 N NE    . ARG A 1 162 ? 24.334  44.969  26.401  1.00 28.08 162 A 1 
ATOM 1225 C CZ    . ARG A 1 162 ? 23.996  43.807  25.863  1.00 27.11 162 A 1 
ATOM 1226 N NH1   . ARG A 1 162 ? 23.233  42.953  26.496  1.00 26.19 162 A 1 
ATOM 1227 N NH2   . ARG A 1 162 ? 24.415  43.479  24.679  1.00 24.96 162 A 1 
ATOM 1228 N N     . LYS A 1 163 ? 24.837  50.508  28.474  1.00 20.64 163 A 1 
ATOM 1229 C CA    . LYS A 1 163 ? 24.330  51.820  28.052  1.00 28.82 163 A 1 
ATOM 1230 C C     . LYS A 1 163 ? 22.894  51.727  27.511  1.00 27.27 163 A 1 
ATOM 1231 O O     . LYS A 1 163 ? 22.589  50.860  26.704  1.00 25.92 163 A 1 
ATOM 1232 C CB    . LYS A 1 163 ? 25.236  52.448  26.986  1.00 27.50 163 A 1 
ATOM 1233 C CG    . LYS A 1 163 ? 26.532  53.062  27.548  1.00 26.03 163 A 1 
ATOM 1234 C CD    . LYS A 1 163 ? 27.352  53.694  26.407  1.00 25.10 163 A 1 
ATOM 1235 C CE    . LYS A 1 163 ? 28.556  54.467  26.949  1.00 23.81 163 A 1 
ATOM 1236 N NZ    . LYS A 1 163 ? 29.341  55.081  25.860  1.00 23.99 163 A 1 
ATOM 1237 N N     . GLU A 1 164 ? 22.096  52.711  27.895  1.00 27.94 164 A 1 
ATOM 1238 C CA    . GLU A 1 164 ? 20.742  52.998  27.393  1.00 32.97 164 A 1 
ATOM 1239 C C     . GLU A 1 164 ? 20.804  53.672  26.009  1.00 31.94 164 A 1 
ATOM 1240 O O     . GLU A 1 164 ? 20.811  54.894  25.917  1.00 31.41 164 A 1 
ATOM 1241 C CB    . GLU A 1 164 ? 20.019  53.916  28.399  1.00 31.74 164 A 1 
ATOM 1242 C CG    . GLU A 1 164 ? 19.801  53.299  29.790  1.00 30.22 164 A 1 
ATOM 1243 C CD    . GLU A 1 164 ? 19.160  54.271  30.796  1.00 29.67 164 A 1 
ATOM 1244 O OE1   . GLU A 1 164 ? 18.296  53.810  31.573  1.00 29.58 164 A 1 
ATOM 1245 O OE2   . GLU A 1 164 ? 19.583  55.449  30.816  1.00 30.71 164 A 1 
ATOM 1246 N N     . GLU A 1 165 ? 20.921  52.922  24.917  1.00 28.82 165 A 1 
ATOM 1247 C CA    . GLU A 1 165 ? 20.851  53.556  23.593  1.00 32.35 165 A 1 
ATOM 1248 C C     . GLU A 1 165 ? 19.425  54.039  23.264  1.00 30.91 165 A 1 
ATOM 1249 O O     . GLU A 1 165 ? 18.448  53.300  23.333  1.00 30.12 165 A 1 
ATOM 1250 C CB    . GLU A 1 165 ? 21.454  52.688  22.477  1.00 31.68 165 A 1 
ATOM 1251 C CG    . GLU A 1 165 ? 22.989  52.800  22.447  1.00 31.09 165 A 1 
ATOM 1252 C CD    . GLU A 1 165 ? 23.638  52.128  21.214  1.00 32.40 165 A 1 
ATOM 1253 O OE1   . GLU A 1 165 ? 24.809  52.475  20.923  1.00 32.32 165 A 1 
ATOM 1254 O OE2   . GLU A 1 165 ? 22.978  51.267  20.578  1.00 34.34 165 A 1 
ATOM 1255 N N     . ASP A 1 166 ? 19.362  55.314  22.849  1.00 31.83 166 A 1 
ATOM 1256 C CA    . ASP A 1 166 ? 18.258  56.265  22.980  1.00 35.66 166 A 1 
ATOM 1257 C C     . ASP A 1 166 ? 17.250  56.278  21.803  1.00 33.49 166 A 1 
ATOM 1258 O O     . ASP A 1 166 ? 16.670  57.319  21.510  1.00 33.50 166 A 1 
ATOM 1259 C CB    . ASP A 1 166 ? 18.922  57.649  23.138  1.00 34.18 166 A 1 
ATOM 1260 C CG    . ASP A 1 166 ? 18.477  58.492  24.335  1.00 31.47 166 A 1 
ATOM 1261 O OD1   . ASP A 1 166 ? 17.593  58.063  25.098  1.00 33.61 166 A 1 
ATOM 1262 O OD2   . ASP A 1 166 ? 19.076  59.587  24.472  1.00 35.09 166 A 1 
ATOM 1263 N N     . THR A 1 167 ? 17.112  55.208  21.008  1.00 27.51 167 A 1 
ATOM 1264 C CA    . THR A 1 167 ? 16.617  55.327  19.623  1.00 29.68 167 A 1 
ATOM 1265 C C     . THR A 1 167 ? 15.208  55.936  19.508  1.00 28.18 167 A 1 
ATOM 1266 O O     . THR A 1 167 ? 14.210  55.388  19.969  1.00 26.74 167 A 1 
ATOM 1267 C CB    . THR A 1 167 ? 16.718  54.028  18.815  1.00 27.54 167 A 1 
ATOM 1268 O OG1   . THR A 1 167 ? 16.300  52.906  19.557  1.00 27.20 167 A 1 
ATOM 1269 C CG2   . THR A 1 167 ? 18.144  53.779  18.358  1.00 30.60 167 A 1 
ATOM 1270 N N     . SER A 1 168 ? 15.165  57.101  18.797  1.00 29.79 168 A 1 
ATOM 1271 C CA    . SER A 1 168 ? 14.188  58.196  18.886  1.00 30.00 168 A 1 
ATOM 1272 C C     . SER A 1 168 ? 12.994  58.096  17.917  1.00 28.90 168 A 1 
ATOM 1273 O O     . SER A 1 168 ? 12.640  59.094  17.302  1.00 28.58 168 A 1 
ATOM 1274 C CB    . SER A 1 168 ? 14.975  59.486  18.622  1.00 29.40 168 A 1 
ATOM 1275 O OG    . SER A 1 168 ? 14.180  60.645  18.559  1.00 28.24 168 A 1 
ATOM 1276 N N     . TRP A 1 169 ? 12.412  56.943  17.679  1.00 32.25 169 A 1 
ATOM 1277 C CA    . TRP A 1 169 ? 11.527  56.749  16.516  1.00 30.60 169 A 1 
ATOM 1278 C C     . TRP A 1 169 ? 10.400  57.796  16.387  1.00 29.08 169 A 1 
ATOM 1279 O O     . TRP A 1 169 ? 9.707   58.146  17.342  1.00 27.09 169 A 1 
ATOM 1280 C CB    . TRP A 1 169 ? 11.018  55.308  16.444  1.00 29.14 169 A 1 
ATOM 1281 C CG    . TRP A 1 169 ? 12.029  54.340  15.925  1.00 26.73 169 A 1 
ATOM 1282 C CD1   . TRP A 1 169 ? 12.918  53.663  16.678  1.00 24.03 169 A 1 
ATOM 1283 C CD2   . TRP A 1 169 ? 12.312  53.970  14.533  1.00 25.26 169 A 1 
ATOM 1284 N NE1   . TRP A 1 169 ? 13.737  52.883  15.860  1.00 22.64 169 A 1 
ATOM 1285 C CE2   . TRP A 1 169 ? 13.396  53.051  14.540  1.00 22.86 169 A 1 
ATOM 1286 C CE3   . TRP A 1 169 ? 11.757  54.319  13.293  1.00 26.74 169 A 1 
ATOM 1287 C CZ2   . TRP A 1 169 ? 13.921  52.502  13.345  1.00 25.52 169 A 1 
ATOM 1288 C CZ3   . TRP A 1 169 ? 12.275  53.775  12.098  1.00 25.60 169 A 1 
ATOM 1289 C CH2   . TRP A 1 169 ? 13.338  52.880  12.121  1.00 25.95 169 A 1 
ATOM 1290 N N     . LEU A 1 170 ? 10.281  58.323  15.158  1.00 29.02 170 A 1 
ATOM 1291 C CA    . LEU A 1 170 ? 9.642   59.585  14.768  1.00 32.42 170 A 1 
ATOM 1292 C C     . LEU A 1 170 ? 8.115   59.669  14.996  1.00 30.89 170 A 1 
ATOM 1293 O O     . LEU A 1 170 ? 7.370   58.709  14.886  1.00 29.99 170 A 1 
ATOM 1294 C CB    . LEU A 1 170 ? 9.981   59.857  13.297  1.00 30.63 170 A 1 
ATOM 1295 C CG    . LEU A 1 170 ? 11.334  60.567  13.098  1.00 29.56 170 A 1 
ATOM 1296 C CD1   . LEU A 1 170 ? 11.881  60.300  11.695  1.00 31.88 170 A 1 
ATOM 1297 C CD2   . LEU A 1 170 ? 11.197  62.076  13.267  1.00 34.44 170 A 1 
ATOM 1298 N N     . LEU A 1 171 ? 7.682   60.925  15.200  1.00 28.58 171 A 1 
ATOM 1299 C CA    . LEU A 1 171 ? 6.419   61.423  15.782  1.00 31.80 171 A 1 
ATOM 1300 C C     . LEU A 1 171 ? 5.259   61.755  14.808  1.00 29.69 171 A 1 
ATOM 1301 O O     . LEU A 1 171 ? 4.328   62.427  15.247  1.00 28.28 171 A 1 
ATOM 1302 C CB    . LEU A 1 171 ? 6.785   62.706  16.550  1.00 30.36 171 A 1 
ATOM 1303 C CG    . LEU A 1 171 ? 6.956   62.548  18.067  1.00 29.48 171 A 1 
ATOM 1304 C CD1   . LEU A 1 171 ? 7.691   63.770  18.620  1.00 30.75 171 A 1 
ATOM 1305 C CD2   . LEU A 1 171 ? 5.624   62.426  18.783  1.00 33.68 171 A 1 
ATOM 1306 N N     . LEU A 1 172 ? 5.308   61.422  13.505  1.00 28.51 172 A 1 
ATOM 1307 C CA    . LEU A 1 172 ? 4.574   62.163  12.455  1.00 31.96 172 A 1 
ATOM 1308 C C     . LEU A 1 172 ? 3.065   62.401  12.724  1.00 29.50 172 A 1 
ATOM 1309 O O     . LEU A 1 172 ? 2.354   61.543  13.212  1.00 28.05 172 A 1 
ATOM 1310 C CB    . LEU A 1 172 ? 4.814   61.529  11.074  1.00 30.24 172 A 1 
ATOM 1311 C CG    . LEU A 1 172 ? 6.090   62.037  10.390  1.00 29.31 172 A 1 
ATOM 1312 C CD1   . LEU A 1 172 ? 6.426   61.162  9.180   1.00 30.22 172 A 1 
ATOM 1313 C CD2   . LEU A 1 172 ? 5.948   63.488  9.889   1.00 32.68 172 A 1 
ATOM 1314 N N     . SER A 1 173 ? 2.598   63.599  12.317  1.00 31.10 173 A 1 
ATOM 1315 C CA    . SER A 1 173 ? 1.678   64.463  13.073  1.00 33.12 173 A 1 
ATOM 1316 C C     . SER A 1 173 ? 0.254   64.707  12.530  1.00 30.54 173 A 1 
ATOM 1317 O O     . SER A 1 173 ? -0.604  65.099  13.314  1.00 29.37 173 A 1 
ATOM 1318 C CB    . SER A 1 173 ? 2.346   65.833  13.136  1.00 31.91 173 A 1 
ATOM 1319 O OG    . SER A 1 173 ? 2.634   66.310  11.834  1.00 33.15 173 A 1 
ATOM 1320 N N     . LYS A 1 174 ? 0.028   64.689  11.229  1.00 25.19 174 A 1 
ATOM 1321 C CA    . LYS A 1 174 ? -0.919  65.590  10.523  1.00 30.95 174 A 1 
ATOM 1322 C C     . LYS A 1 174 ? -2.431  65.347  10.734  1.00 29.00 174 A 1 
ATOM 1323 O O     . LYS A 1 174 ? -2.830  64.281  11.150  1.00 26.74 174 A 1 
ATOM 1324 C CB    . LYS A 1 174 ? -0.602  65.552  9.021   1.00 28.76 174 A 1 
ATOM 1325 C CG    . LYS A 1 174 ? 0.489   66.558  8.641   1.00 28.85 174 A 1 
ATOM 1326 C CD    . LYS A 1 174 ? 0.574   66.678  7.122   1.00 27.86 174 A 1 
ATOM 1327 C CE    . LYS A 1 174 ? 1.558   67.784  6.764   1.00 26.28 174 A 1 
ATOM 1328 N NZ    . LYS A 1 174 ? 1.594   68.011  5.304   1.00 26.40 174 A 1 
ATOM 1329 N N     . ASP A 1 175 ? -3.284  66.215  10.247  1.00 33.51 175 A 1 
ATOM 1330 C CA    . ASP A 1 175 ? -3.942  67.460  10.641  1.00 36.62 175 A 1 
ATOM 1331 C C     . ASP A 1 175 ? -5.480  67.428  10.417  1.00 32.95 175 A 1 
ATOM 1332 O O     . ASP A 1 175 ? -6.240  66.984  11.258  1.00 31.18 175 A 1 
ATOM 1333 C CB    . ASP A 1 175 ? -3.402  68.664  9.838   1.00 33.67 175 A 1 
ATOM 1334 C CG    . ASP A 1 175 ? -2.136  69.328  10.378  1.00 31.10 175 A 1 
ATOM 1335 O OD1   . ASP A 1 175 ? -2.042  69.501  11.603  1.00 32.11 175 A 1 
ATOM 1336 O OD2   . ASP A 1 175 ? -1.283  69.673  9.531   1.00 33.36 175 A 1 
ATOM 1337 N N     . SER A 1 176 ? -5.934  67.967  9.301   1.00 31.83 176 A 1 
ATOM 1338 C CA    . SER A 1 176 ? -7.214  68.676  9.086   1.00 33.64 176 A 1 
ATOM 1339 C C     . SER A 1 176 ? -8.235  67.894  8.218   1.00 31.52 176 A 1 
ATOM 1340 O O     . SER A 1 176 ? -8.015  66.730  7.954   1.00 29.64 176 A 1 
ATOM 1341 C CB    . SER A 1 176 ? -6.823  70.025  8.458   1.00 30.85 176 A 1 
ATOM 1342 O OG    . SER A 1 176 ? -6.220  69.874  7.193   1.00 31.23 176 A 1 
ATOM 1343 N N     . ASP A 1 177 ? -9.356  68.349  7.688   1.00 37.84 177 A 1 
ATOM 1344 C CA    . ASP A 1 177 ? -10.316 69.464  7.803   1.00 40.64 177 A 1 
ATOM 1345 C C     . ASP A 1 177 ? -11.758 68.919  7.492   1.00 37.22 177 A 1 
ATOM 1346 O O     . ASP A 1 177 ? -12.188 68.023  8.191   1.00 35.70 177 A 1 
ATOM 1347 C CB    . ASP A 1 177 ? -9.900  70.603  6.847   1.00 37.46 177 A 1 
ATOM 1348 C CG    . ASP A 1 177 ? -9.529  71.937  7.493   1.00 34.62 177 A 1 
ATOM 1349 O OD1   . ASP A 1 177 ? -9.723  72.094  8.713   1.00 35.81 177 A 1 
ATOM 1350 O OD2   . ASP A 1 177 ? -9.093  72.811  6.709   1.00 37.76 177 A 1 
ATOM 1351 N N     . ASN A 1 178 ? -12.587 69.189  6.468   1.00 37.10 178 A 1 
ATOM 1352 C CA    . ASN A 1 178 ? -13.431 70.375  6.346   1.00 39.86 178 A 1 
ATOM 1353 C C     . ASN A 1 178 ? -14.957 70.111  6.094   1.00 36.59 178 A 1 
ATOM 1354 O O     . ASN A 1 178 ? -15.778 70.241  7.001   1.00 33.62 178 A 1 
ATOM 1355 C CB    . ASN A 1 178 ? -12.864 71.275  5.231   1.00 36.04 178 A 1 
ATOM 1356 C CG    . ASN A 1 178 ? -13.202 72.741  5.388   1.00 32.88 178 A 1 
ATOM 1357 O OD1   . ASN A 1 178 ? -14.106 73.151  6.076   1.00 34.33 178 A 1 
ATOM 1358 N ND2   . ASN A 1 178 ? -12.461 73.605  4.719   1.00 36.00 178 A 1 
ATOM 1359 N N     . HIS A 1 179 ? -15.383 69.866  4.852   1.00 36.74 179 A 1 
ATOM 1360 C CA    . HIS A 1 179 ? -16.713 70.235  4.274   1.00 39.58 179 A 1 
ATOM 1361 C C     . HIS A 1 179 ? -17.825 69.142  4.265   1.00 37.21 179 A 1 
ATOM 1362 O O     . HIS A 1 179 ? -17.541 67.993  4.511   1.00 34.53 179 A 1 
ATOM 1363 C CB    . HIS A 1 179 ? -16.444 70.695  2.835   1.00 35.99 179 A 1 
ATOM 1364 C CG    . HIS A 1 179 ? -15.865 72.077  2.681   1.00 35.28 179 A 1 
ATOM 1365 N ND1   . HIS A 1 179 ? -16.227 73.216  3.356   1.00 35.58 179 A 1 
ATOM 1366 C CD2   . HIS A 1 179 ? -14.938 72.443  1.743   1.00 36.50 179 A 1 
ATOM 1367 C CE1   . HIS A 1 179 ? -15.524 74.234  2.858   1.00 34.69 179 A 1 
ATOM 1368 N NE2   . HIS A 1 179 ? -14.728 73.817  1.865   1.00 35.87 179 A 1 
ATOM 1369 N N     . ASN A 1 180 ? -19.073 69.353  3.839   1.00 37.42 180 A 1 
ATOM 1370 C CA    . ASN A 1 180 ? -20.099 70.404  4.045   1.00 40.48 180 A 1 
ATOM 1371 C C     . ASN A 1 180 ? -21.559 69.928  3.728   1.00 37.49 180 A 1 
ATOM 1372 O O     . ASN A 1 180 ? -22.426 69.970  4.589   1.00 34.82 180 A 1 
ATOM 1373 C CB    . ASN A 1 180 ? -19.801 71.637  3.161   1.00 37.08 180 A 1 
ATOM 1374 C CG    . ASN A 1 180 ? -20.536 72.915  3.570   1.00 33.64 180 A 1 
ATOM 1375 O OD1   . ASN A 1 180 ? -21.276 72.981  4.520   1.00 34.79 180 A 1 
ATOM 1376 N ND2   . ASN A 1 180 ? -20.323 73.992  2.854   1.00 35.90 180 A 1 
ATOM 1377 N N     . ARG A 1 181 ? -21.883 69.593  2.467   1.00 32.88 181 A 1 
ATOM 1378 C CA    . ARG A 1 181 ? -23.242 69.640  1.833   1.00 38.23 181 A 1 
ATOM 1379 C C     . ARG A 1 181 ? -24.075 68.331  1.942   1.00 35.57 181 A 1 
ATOM 1380 O O     . ARG A 1 181 ? -23.498 67.319  2.281   1.00 32.39 181 A 1 
ATOM 1381 C CB    . ARG A 1 181 ? -23.020 69.990  0.345   1.00 34.82 181 A 1 
ATOM 1382 C CG    . ARG A 1 181 ? -22.895 71.480  0.047   1.00 32.94 181 A 1 
ATOM 1383 C CD    . ARG A 1 181 ? -22.762 71.675  -1.464  1.00 31.81 181 A 1 
ATOM 1384 N NE    . ARG A 1 181 ? -22.822 73.097  -1.850  1.00 31.19 181 A 1 
ATOM 1385 C CZ    . ARG A 1 181 ? -22.718 73.585  -3.082  1.00 28.73 181 A 1 
ATOM 1386 N NH1   . ARG A 1 181 ? -22.524 72.786  -4.102  1.00 28.28 181 A 1 
ATOM 1387 N NH2   . ARG A 1 181 ? -22.814 74.860  -3.305  1.00 28.60 181 A 1 
ATOM 1388 N N     . SER A 1 182 ? -25.351 68.204  1.568   1.00 40.29 182 A 1 
ATOM 1389 C CA    . SER A 1 182 ? -26.490 69.111  1.260   1.00 41.87 182 A 1 
ATOM 1390 C C     . SER A 1 182 ? -27.857 68.379  1.424   1.00 40.50 182 A 1 
ATOM 1391 O O     . SER A 1 182 ? -28.164 67.931  2.517   1.00 37.46 182 A 1 
ATOM 1392 C CB    . SER A 1 182 ? -26.391 69.672  -0.173  1.00 37.42 182 A 1 
ATOM 1393 O OG    . SER A 1 182 ? -27.504 70.491  -0.484  1.00 34.80 182 A 1 
ATOM 1394 N N     . GLY A 1 183 ? -28.716 68.366  0.424   1.00 38.17 183 A 1 
ATOM 1395 C CA    . GLY A 1 183 ? -30.159 68.036  0.487   1.00 38.85 183 A 1 
ATOM 1396 C C     . GLY A 1 183 ? -30.551 66.591  0.084   1.00 36.75 183 A 1 
ATOM 1397 O O     . GLY A 1 183 ? -29.721 65.719  0.108   1.00 33.98 183 A 1 
ATOM 1398 N N     . ASN A 1 184 ? -31.778 66.208  -0.313  1.00 44.02 184 A 1 
ATOM 1399 C CA    . ASN A 1 184 ? -33.051 66.932  -0.193  1.00 45.68 184 A 1 
ATOM 1400 C C     . ASN A 1 184 ? -34.272 65.970  -0.028  1.00 42.62 184 A 1 
ATOM 1401 O O     . ASN A 1 184 ? -34.820 65.899  1.059   1.00 38.03 184 A 1 
ATOM 1402 C CB    . ASN A 1 184 ? -33.266 67.877  -1.406  1.00 40.44 184 A 1 
ATOM 1403 C CG    . ASN A 1 184 ? -34.052 69.141  -1.089  1.00 36.40 184 A 1 
ATOM 1404 O OD1   . ASN A 1 184 ? -34.330 69.487  0.039   1.00 37.62 184 A 1 
ATOM 1405 N ND2   . ASN A 1 184 ? -34.393 69.907  -2.099  1.00 39.35 184 A 1 
ATOM 1406 N N     . ASN A 1 185 ? -34.764 65.312  -1.094  1.00 42.32 185 A 1 
ATOM 1407 C CA    . ASN A 1 185 ? -36.224 65.361  -1.354  1.00 43.81 185 A 1 
ATOM 1408 C C     . ASN A 1 185 ? -37.141 64.149  -0.983  1.00 40.68 185 A 1 
ATOM 1409 O O     . ASN A 1 185 ? -37.379 63.925  0.200   1.00 36.36 185 A 1 
ATOM 1410 C CB    . ASN A 1 185 ? -36.462 65.944  -2.766  1.00 39.33 185 A 1 
ATOM 1411 C CG    . ASN A 1 185 ? -37.409 67.120  -2.798  1.00 35.15 185 A 1 
ATOM 1412 O OD1   . ASN A 1 185 ? -37.832 67.667  -1.805  1.00 36.84 185 A 1 
ATOM 1413 N ND2   . ASN A 1 185 ? -37.739 67.582  -3.990  1.00 37.90 185 A 1 
ATOM 1414 N N     . SER A 1 186 ? -37.799 63.519  -1.969  1.00 43.14 186 A 1 
ATOM 1415 C CA    . SER A 1 186 ? -39.252 63.335  -1.801  1.00 44.12 186 A 1 
ATOM 1416 C C     . SER A 1 186 ? -39.862 61.963  -1.447  1.00 43.16 186 A 1 
ATOM 1417 O O     . SER A 1 186 ? -40.260 61.790  -0.294  1.00 39.39 186 A 1 
ATOM 1418 C CB    . SER A 1 186 ? -39.980 63.991  -2.981  1.00 38.86 186 A 1 
ATOM 1419 O OG    . SER A 1 186 ? -39.653 63.366  -4.201  1.00 35.93 186 A 1 
ATOM 1420 N N     . SER A 1 187 ? -40.164 61.088  -2.416  1.00 41.33 187 A 1 
ATOM 1421 C CA    . SER A 1 187 ? -41.610 60.912  -2.650  1.00 42.88 187 A 1 
ATOM 1422 C C     . SER A 1 187 ? -42.344 59.677  -2.071  1.00 41.78 187 A 1 
ATOM 1423 O O     . SER A 1 187 ? -42.594 59.595  -0.876  1.00 39.09 187 A 1 
ATOM 1424 C CB    . SER A 1 187 ? -41.923 61.137  -4.138  1.00 38.61 187 A 1 
ATOM 1425 O OG    . SER A 1 187 ? -41.282 60.147  -4.929  1.00 36.27 187 A 1 
ATOM 1426 N N     . THR A 1 188 ? -42.870 58.850  -2.939  1.00 45.84 188 A 1 
ATOM 1427 C CA    . THR A 1 188 ? -44.095 58.017  -2.807  1.00 48.44 188 A 1 
ATOM 1428 C C     . THR A 1 188 ? -43.826 56.609  -2.235  1.00 47.33 188 A 1 
ATOM 1429 O O     . THR A 1 188 ? -42.789 56.419  -1.629  1.00 42.81 188 A 1 
ATOM 1430 C CB    . THR A 1 188 ? -44.756 57.967  -4.196  1.00 42.07 188 A 1 
ATOM 1431 O OG1   . THR A 1 188 ? -43.803 57.563  -5.166  1.00 38.19 188 A 1 
ATOM 1432 C CG2   . THR A 1 188 ? -45.312 59.314  -4.640  1.00 41.85 188 A 1 
ATOM 1433 N N     . SER A 1 189 ? -44.559 55.559  -2.385  1.00 42.19 189 A 1 
ATOM 1434 C CA    . SER A 1 189 ? -45.950 55.069  -2.278  1.00 43.18 189 A 1 
ATOM 1435 C C     . SER A 1 189 ? -45.823 53.589  -1.847  1.00 42.51 189 A 1 
ATOM 1436 O O     . SER A 1 189 ? -44.705 53.095  -1.782  1.00 39.74 189 A 1 
ATOM 1437 C CB    . SER A 1 189 ? -46.650 55.133  -3.649  1.00 38.64 189 A 1 
ATOM 1438 O OG    . SER A 1 189 ? -45.986 54.323  -4.607  1.00 35.43 189 A 1 
ATOM 1439 N N     . SER A 1 190 ? -46.770 52.747  -1.629  1.00 38.11 190 A 1 
ATOM 1440 C CA    . SER A 1 190 ? -48.050 52.814  -0.940  1.00 39.99 190 A 1 
ATOM 1441 C C     . SER A 1 190 ? -48.323 51.548  -0.100  1.00 39.18 190 A 1 
ATOM 1442 O O     . SER A 1 190 ? -48.571 51.683  1.087   1.00 36.55 190 A 1 
ATOM 1443 C CB    . SER A 1 190 ? -49.221 53.003  -1.918  1.00 36.08 190 A 1 
ATOM 1444 O OG    . SER A 1 190 ? -49.332 51.926  -2.830  1.00 33.45 190 A 1 
ATOM 1445 N N     . SER A 1 191 ? -48.404 50.332  -0.710  1.00 40.94 191 A 1 
ATOM 1446 C CA    . SER A 1 191 ? -49.528 49.481  -0.298  1.00 42.48 191 A 1 
ATOM 1447 C C     . SER A 1 191 ? -49.324 48.339  0.704   1.00 41.56 191 A 1 
ATOM 1448 O O     . SER A 1 191 ? -49.816 48.428  1.820   1.00 39.45 191 A 1 
ATOM 1449 C CB    . SER A 1 191 ? -50.273 48.976  -1.541  1.00 37.93 191 A 1 
ATOM 1450 O OG    . SER A 1 191 ? -49.442 48.168  -2.348  1.00 35.83 191 A 1 
ATOM 1451 N N     . SER A 1 192 ? -48.811 47.195  0.278   1.00 36.03 192 A 1 
ATOM 1452 C CA    . SER A 1 192 ? -49.575 45.961  0.544   1.00 37.56 192 A 1 
ATOM 1453 C C     . SER A 1 192 ? -49.376 45.289  1.918   1.00 36.71 192 A 1 
ATOM 1454 O O     . SER A 1 192 ? -48.376 45.470  2.592   1.00 35.68 192 A 1 
ATOM 1455 C CB    . SER A 1 192 ? -49.365 44.956  -0.582  1.00 34.21 192 A 1 
ATOM 1456 O OG    . SER A 1 192 ? -50.391 43.990  -0.558  1.00 32.71 192 A 1 
ATOM 1457 N N     . GLN A 1 193 ? -50.403 44.505  2.269   1.00 37.89 193 A 1 
ATOM 1458 C CA    . GLN A 1 193 ? -50.871 44.232  3.635   1.00 39.90 193 A 1 
ATOM 1459 C C     . GLN A 1 193 ? -50.172 43.138  4.459   1.00 39.11 193 A 1 
ATOM 1460 O O     . GLN A 1 193 ? -50.466 43.078  5.644   1.00 37.15 193 A 1 
ATOM 1461 C CB    . GLN A 1 193 ? -52.334 43.773  3.532   1.00 36.14 193 A 1 
ATOM 1462 C CG    . GLN A 1 193 ? -53.344 44.845  3.157   1.00 34.82 193 A 1 
ATOM 1463 C CD    . GLN A 1 193 ? -54.736 44.235  2.963   1.00 32.29 193 A 1 
ATOM 1464 O OE1   . GLN A 1 193 ? -54.912 43.119  2.497   1.00 31.76 193 A 1 
ATOM 1465 N NE2   . GLN A 1 193 ? -55.792 44.956  3.276   1.00 30.43 193 A 1 
ATOM 1466 N N     . TYR A 1 194 ? -49.467 42.190  3.885   1.00 30.67 194 A 1 
ATOM 1467 C CA    . TYR A 1 194 ? -49.533 40.810  4.384   1.00 33.44 194 A 1 
ATOM 1468 C C     . TYR A 1 194 ? -49.162 40.650  5.876   1.00 31.71 194 A 1 
ATOM 1469 O O     . TYR A 1 194 ? -48.000 40.701  6.255   1.00 29.62 194 A 1 
ATOM 1470 C CB    . TYR A 1 194 ? -48.802 39.839  3.446   1.00 30.35 194 A 1 
ATOM 1471 C CG    . TYR A 1 194 ? -49.748 38.885  2.732   1.00 29.00 194 A 1 
ATOM 1472 C CD1   . TYR A 1 194 ? -50.062 37.635  3.301   1.00 27.64 194 A 1 
ATOM 1473 C CD2   . TYR A 1 194 ? -50.334 39.259  1.514   1.00 28.11 194 A 1 
ATOM 1474 C CE1   . TYR A 1 194 ? -50.951 36.768  2.642   1.00 26.12 194 A 1 
ATOM 1475 C CE2   . TYR A 1 194 ? -51.228 38.387  0.857   1.00 26.10 194 A 1 
ATOM 1476 C CZ    . TYR A 1 194 ? -51.531 37.143  1.425   1.00 27.26 194 A 1 
ATOM 1477 O OH    . TYR A 1 194 ? -52.394 36.297  0.784   1.00 27.37 194 A 1 
ATOM 1478 N N     . PHE A 1 195 ? -50.210 40.425  6.676   1.00 36.51 195 A 1 
ATOM 1479 C CA    . PHE A 1 195 ? -50.274 40.420  8.157   1.00 37.03 195 A 1 
ATOM 1480 C C     . PHE A 1 195 ? -49.731 39.141  8.825   1.00 35.67 195 A 1 
ATOM 1481 O O     . PHE A 1 195 ? -50.193 38.815  9.906   1.00 34.19 195 A 1 
ATOM 1482 C CB    . PHE A 1 195 ? -51.745 40.619  8.546   1.00 33.99 195 A 1 
ATOM 1483 C CG    . PHE A 1 195 ? -52.129 42.011  8.967   1.00 33.13 195 A 1 
ATOM 1484 C CD1   . PHE A 1 195 ? -52.068 42.376  10.330  1.00 32.74 195 A 1 
ATOM 1485 C CD2   . PHE A 1 195 ? -52.609 42.942  8.028   1.00 33.87 195 A 1 
ATOM 1486 C CE1   . PHE A 1 195 ? -52.477 43.643  10.747  1.00 30.51 195 A 1 
ATOM 1487 C CE2   . PHE A 1 195 ? -53.011 44.218  8.439   1.00 28.97 195 A 1 
ATOM 1488 C CZ    . PHE A 1 195 ? -52.956 44.574  9.806   1.00 29.19 195 A 1 
ATOM 1489 N N     . GLY A 1 196 ? -48.839 38.362  8.161   1.00 36.93 196 A 1 
ATOM 1490 C CA    . GLY A 1 196 ? -48.580 36.974  8.558   1.00 37.37 196 A 1 
ATOM 1491 C C     . GLY A 1 196 ? -48.415 36.775  10.063  1.00 35.68 196 A 1 
ATOM 1492 O O     . GLY A 1 196 ? -47.531 37.372  10.678  1.00 33.64 196 A 1 
ATOM 1493 N N     . GLU A 1 197 ? -49.305 35.942  10.619  1.00 33.57 197 A 1 
ATOM 1494 C CA    . GLU A 1 197 ? -49.385 35.628  12.043  1.00 35.68 197 A 1 
ATOM 1495 C C     . GLU A 1 197 ? -48.057 35.052  12.540  1.00 33.71 197 A 1 
ATOM 1496 O O     . GLU A 1 197 ? -47.641 33.964  12.158  1.00 32.03 197 A 1 
ATOM 1497 C CB    . GLU A 1 197 ? -50.526 34.633  12.297  1.00 33.16 197 A 1 
ATOM 1498 C CG    . GLU A 1 197 ? -51.914 35.267  12.132  1.00 30.52 197 A 1 
ATOM 1499 C CD    . GLU A 1 197 ? -53.065 34.257  12.239  1.00 29.05 197 A 1 
ATOM 1500 O OE1   . GLU A 1 197 ? -54.081 34.618  12.867  1.00 27.33 197 A 1 
ATOM 1501 O OE2   . GLU A 1 197 ? -52.940 33.172  11.644  1.00 28.53 197 A 1 
ATOM 1502 N N     . VAL A 1 198 ? -47.377 35.823  13.388  1.00 33.53 198 A 1 
ATOM 1503 C CA    . VAL A 1 198 ? -46.173 35.353  14.069  1.00 36.38 198 A 1 
ATOM 1504 C C     . VAL A 1 198 ? -46.623 34.426  15.198  1.00 34.27 198 A 1 
ATOM 1505 O O     . VAL A 1 198 ? -47.002 34.888  16.272  1.00 33.63 198 A 1 
ATOM 1506 C CB    . VAL A 1 198 ? -45.313 36.519  14.588  1.00 34.93 198 A 1 
ATOM 1507 C CG1   . VAL A 1 198 ? -43.988 36.006  15.159  1.00 34.29 198 A 1 
ATOM 1508 C CG2   . VAL A 1 198 ? -44.981 37.510  13.465  1.00 38.08 198 A 1 
ATOM 1509 N N     . ASP A 1 199 ? -46.640 33.128  14.915  1.00 37.68 199 A 1 
ATOM 1510 C CA    . ASP A 1 199 ? -47.168 32.119  15.832  1.00 38.80 199 A 1 
ATOM 1511 C C     . ASP A 1 199 ? -46.373 32.090  17.156  1.00 36.22 199 A 1 
ATOM 1512 O O     . ASP A 1 199 ? -45.144 32.194  17.182  1.00 35.58 199 A 1 
ATOM 1513 C CB    . ASP A 1 199 ? -47.226 30.763  15.125  1.00 37.75 199 A 1 
ATOM 1514 C CG    . ASP A 1 199 ? -48.443 29.923  15.507  1.00 34.50 199 A 1 
ATOM 1515 O OD1   . ASP A 1 199 ? -49.155 30.320  16.462  1.00 35.20 199 A 1 
ATOM 1516 O OD2   . ASP A 1 199 ? -48.637 28.875  14.858  1.00 35.61 199 A 1 
ATOM 1517 N N     . GLN A 1 200 ? -47.097 31.975  18.262  1.00 30.39 200 A 1 
ATOM 1518 C CA    . GLN A 1 200 ? -46.638 32.376  19.606  1.00 32.05 200 A 1 
ATOM 1519 C C     . GLN A 1 200 ? -45.652 31.424  20.294  1.00 30.38 200 A 1 
ATOM 1520 O O     . GLN A 1 200 ? -45.068 31.790  21.319  1.00 28.07 200 A 1 
ATOM 1521 C CB    . GLN A 1 200 ? -47.866 32.494  20.521  1.00 30.16 200 A 1 
ATOM 1522 C CG    . GLN A 1 200 ? -48.772 33.688  20.225  1.00 29.27 200 A 1 
ATOM 1523 C CD    . GLN A 1 200 ? -49.978 33.748  21.167  1.00 26.21 200 A 1 
ATOM 1524 O OE1   . GLN A 1 200 ? -50.366 32.788  21.820  1.00 25.63 200 A 1 
ATOM 1525 N NE2   . GLN A 1 200 ? -50.634 34.891  21.274  1.00 23.69 200 A 1 
ATOM 1526 N N     . TYR A 1 201 ? -45.532 30.205  19.815  1.00 33.76 201 A 1 
ATOM 1527 C CA    . TYR A 1 201 ? -45.288 29.043  20.677  1.00 35.33 201 A 1 
ATOM 1528 C C     . TYR A 1 201 ? -43.901 28.890  21.309  1.00 32.92 201 A 1 
ATOM 1529 O O     . TYR A 1 201 ? -43.716 27.939  22.067  1.00 31.84 201 A 1 
ATOM 1530 C CB    . TYR A 1 201 ? -45.662 27.768  19.918  1.00 34.38 201 A 1 
ATOM 1531 C CG    . TYR A 1 201 ? -47.092 27.357  20.109  1.00 33.87 201 A 1 
ATOM 1532 C CD1   . TYR A 1 201 ? -47.449 26.598  21.243  1.00 32.35 201 A 1 
ATOM 1533 C CD2   . TYR A 1 201 ? -48.075 27.712  19.177  1.00 32.36 201 A 1 
ATOM 1534 C CE1   . TYR A 1 201 ? -48.782 26.195  21.431  1.00 30.13 201 A 1 
ATOM 1535 C CE2   . TYR A 1 201 ? -49.409 27.318  19.361  1.00 28.97 201 A 1 
ATOM 1536 C CZ    . TYR A 1 201 ? -49.757 26.555  20.490  1.00 29.43 201 A 1 
ATOM 1537 O OH    . TYR A 1 201 ? -51.054 26.164  20.669  1.00 29.84 201 A 1 
ATOM 1538 N N     . PHE A 1 202 ? -42.915 29.722  20.982  1.00 29.69 202 A 1 
ATOM 1539 C CA    . PHE A 1 202 ? -41.559 29.502  21.483  1.00 30.29 202 A 1 
ATOM 1540 C C     . PHE A 1 202 ? -41.424 29.819  22.985  1.00 29.73 202 A 1 
ATOM 1541 O O     . PHE A 1 202 ? -40.817 30.804  23.393  1.00 28.25 202 A 1 
ATOM 1542 C CB    . PHE A 1 202 ? -40.519 30.204  20.597  1.00 28.85 202 A 1 
ATOM 1543 C CG    . PHE A 1 202 ? -39.916 29.282  19.559  1.00 27.69 202 A 1 
ATOM 1544 C CD1   . PHE A 1 202 ? -38.785 28.509  19.880  1.00 25.75 202 A 1 
ATOM 1545 C CD2   . PHE A 1 202 ? -40.496 29.164  18.289  1.00 27.30 202 A 1 
ATOM 1546 C CE1   . PHE A 1 202 ? -38.221 27.640  18.934  1.00 23.78 202 A 1 
ATOM 1547 C CE2   . PHE A 1 202 ? -39.944 28.290  17.342  1.00 23.03 202 A 1 
ATOM 1548 C CZ    . PHE A 1 202 ? -38.804 27.528  17.661  1.00 23.33 202 A 1 
ATOM 1549 N N     . ASP A 1 203 ? -42.020 28.953  23.802  1.00 32.74 203 A 1 
ATOM 1550 C CA    . ASP A 1 203 ? -41.949 29.017  25.257  1.00 33.45 203 A 1 
ATOM 1551 C C     . ASP A 1 203 ? -40.547 28.586  25.720  1.00 31.34 203 A 1 
ATOM 1552 O O     . ASP A 1 203 ? -40.179 27.416  25.722  1.00 30.24 203 A 1 
ATOM 1553 C CB    . ASP A 1 203 ? -43.098 28.206  25.859  1.00 32.46 203 A 1 
ATOM 1554 C CG    . ASP A 1 203 ? -43.587 28.728  27.204  1.00 30.13 203 A 1 
ATOM 1555 O OD1   . ASP A 1 203 ? -43.019 29.725  27.698  1.00 29.42 203 A 1 
ATOM 1556 O OD2   . ASP A 1 203 ? -44.538 28.123  27.745  1.00 29.89 203 A 1 
ATOM 1557 N N     . LEU A 1 204 ? -39.727 29.565  26.050  1.00 29.76 204 A 1 
ATOM 1558 C CA    . LEU A 1 204 ? -38.284 29.456  26.315  1.00 31.84 204 A 1 
ATOM 1559 C C     . LEU A 1 204 ? -37.924 28.784  27.649  1.00 29.85 204 A 1 
ATOM 1560 O O     . LEU A 1 204 ? -36.759 28.819  28.050  1.00 28.43 204 A 1 
ATOM 1561 C CB    . LEU A 1 204 ? -37.686 30.879  26.223  1.00 30.41 204 A 1 
ATOM 1562 C CG    . LEU A 1 204 ? -37.063 31.199  24.852  1.00 29.12 204 A 1 
ATOM 1563 C CD1   . LEU A 1 204 ? -36.949 32.711  24.675  1.00 29.39 204 A 1 
ATOM 1564 C CD2   . LEU A 1 204 ? -35.671 30.601  24.713  1.00 32.31 204 A 1 
ATOM 1565 N N     . VAL A 1 205 ? -38.897 28.192  28.337  1.00 30.40 205 A 1 
ATOM 1566 C CA    . VAL A 1 205 ? -38.762 27.902  29.782  1.00 33.98 205 A 1 
ATOM 1567 C C     . VAL A 1 205 ? -37.643 26.911  30.130  1.00 31.78 205 A 1 
ATOM 1568 O O     . VAL A 1 205 ? -36.933 27.099  31.116  1.00 30.86 205 A 1 
ATOM 1569 C CB    . VAL A 1 205 ? -40.100 27.403  30.360  1.00 32.64 205 A 1 
ATOM 1570 C CG1   . VAL A 1 205 ? -40.041 27.279  31.881  1.00 31.09 205 A 1 
ATOM 1571 C CG2   . VAL A 1 205 ? -41.266 28.346  30.036  1.00 34.79 205 A 1 
ATOM 1572 N N     . GLY A 1 206 ? -37.516 25.839  29.358  1.00 36.14 206 A 1 
ATOM 1573 C CA    . GLY A 1 206 ? -36.907 24.605  29.861  1.00 36.54 206 A 1 
ATOM 1574 C C     . GLY A 1 206 ? -35.387 24.572  30.075  1.00 35.36 206 A 1 
ATOM 1575 O O     . GLY A 1 206 ? -34.858 23.490  30.303  1.00 33.07 206 A 1 
ATOM 1576 N N     . TYR A 1 207 ? -34.679 25.702  29.973  1.00 35.49 207 A 1 
ATOM 1577 C CA    . TYR A 1 207 ? -33.213 25.698  29.838  1.00 36.41 207 A 1 
ATOM 1578 C C     . TYR A 1 207 ? -32.455 25.193  31.078  1.00 35.06 207 A 1 
ATOM 1579 O O     . TYR A 1 207 ? -31.388 24.598  30.942  1.00 32.85 207 A 1 
ATOM 1580 C CB    . TYR A 1 207 ? -32.737 27.104  29.428  1.00 34.36 207 A 1 
ATOM 1581 C CG    . TYR A 1 207 ? -31.800 27.097  28.237  1.00 32.73 207 A 1 
ATOM 1582 C CD1   . TYR A 1 207 ? -30.408 26.999  28.403  1.00 30.91 207 A 1 
ATOM 1583 C CD2   . TYR A 1 207 ? -32.329 27.172  26.935  1.00 31.78 207 A 1 
ATOM 1584 C CE1   . TYR A 1 207 ? -29.550 26.981  27.288  1.00 28.16 207 A 1 
ATOM 1585 C CE2   . TYR A 1 207 ? -31.484 27.153  25.813  1.00 27.52 207 A 1 
ATOM 1586 C CZ    . TYR A 1 207 ? -30.091 27.060  26.001  1.00 28.99 207 A 1 
ATOM 1587 O OH    . TYR A 1 207 ? -29.252 27.047  24.898  1.00 29.97 207 A 1 
ATOM 1588 N N     . ASN A 1 208 ? -32.997 25.437  32.275  1.00 35.09 208 A 1 
ATOM 1589 C CA    . ASN A 1 208 ? -32.202 25.303  33.498  1.00 35.51 208 A 1 
ATOM 1590 C C     . ASN A 1 208 ? -31.826 23.866  33.889  1.00 32.60 208 A 1 
ATOM 1591 O O     . ASN A 1 208 ? -30.741 23.651  34.427  1.00 30.99 208 A 1 
ATOM 1592 C CB    . ASN A 1 208 ? -32.941 25.984  34.669  1.00 34.31 208 A 1 
ATOM 1593 C CG    . ASN A 1 208 ? -32.721 27.486  34.753  1.00 31.17 208 A 1 
ATOM 1594 O OD1   . ASN A 1 208 ? -31.908 28.072  34.067  1.00 32.35 208 A 1 
ATOM 1595 N ND2   . ASN A 1 208 ? -33.441 28.156  35.616  1.00 32.76 208 A 1 
ATOM 1596 N N     . SER A 1 209 ? -32.714 22.895  33.658  1.00 43.49 209 A 1 
ATOM 1597 C CA    . SER A 1 209 ? -32.577 21.584  34.318  1.00 46.22 209 A 1 
ATOM 1598 C C     . SER A 1 209 ? -31.455 20.695  33.773  1.00 45.98 209 A 1 
ATOM 1599 O O     . SER A 1 209 ? -31.169 19.656  34.364  1.00 43.44 209 A 1 
ATOM 1600 C CB    . SER A 1 209 ? -33.910 20.841  34.248  1.00 42.73 209 A 1 
ATOM 1601 O OG    . SER A 1 209 ? -33.861 19.628  34.952  1.00 39.06 209 A 1 
ATOM 1602 N N     . TYR A 1 210 ? -30.859 21.051  32.604  1.00 38.79 210 A 1 
ATOM 1603 C CA    . TYR A 1 210 ? -30.005 20.111  31.873  1.00 39.41 210 A 1 
ATOM 1604 C C     . TYR A 1 210 ? -28.615 19.916  32.493  1.00 39.05 210 A 1 
ATOM 1605 O O     . TYR A 1 210 ? -27.977 18.893  32.255  1.00 36.84 210 A 1 
ATOM 1606 C CB    . TYR A 1 210 ? -29.922 20.538  30.399  1.00 36.53 210 A 1 
ATOM 1607 C CG    . TYR A 1 210 ? -30.164 19.388  29.439  1.00 32.94 210 A 1 
ATOM 1608 C CD1   . TYR A 1 210 ? -29.085 18.602  28.977  1.00 31.91 210 A 1 
ATOM 1609 C CD2   . TYR A 1 210 ? -31.469 19.089  29.017  1.00 32.54 210 A 1 
ATOM 1610 C CE1   . TYR A 1 210 ? -29.314 17.525  28.102  1.00 28.80 210 A 1 
ATOM 1611 C CE2   . TYR A 1 210 ? -31.710 18.024  28.143  1.00 29.22 210 A 1 
ATOM 1612 C CZ    . TYR A 1 210 ? -30.624 17.242  27.692  1.00 31.72 210 A 1 
ATOM 1613 O OH    . TYR A 1 210 ? -30.863 16.180  26.828  1.00 32.03 210 A 1 
ATOM 1614 N N     . TYR A 1 211 ? -28.151 20.904  33.279  1.00 38.90 211 A 1 
ATOM 1615 C CA    . TYR A 1 211 ? -26.767 20.903  33.767  1.00 38.83 211 A 1 
ATOM 1616 C C     . TYR A 1 211 ? -26.476 19.814  34.814  1.00 36.61 211 A 1 
ATOM 1617 O O     . TYR A 1 211 ? -25.402 19.222  34.769  1.00 33.74 211 A 1 
ATOM 1618 C CB    . TYR A 1 211 ? -26.401 22.298  34.303  1.00 36.74 211 A 1 
ATOM 1619 C CG    . TYR A 1 211 ? -25.666 23.152  33.291  1.00 33.72 211 A 1 
ATOM 1620 C CD1   . TYR A 1 211 ? -24.261 23.064  33.185  1.00 32.21 211 A 1 
ATOM 1621 C CD2   . TYR A 1 211 ? -26.371 24.016  32.433  1.00 32.88 211 A 1 
ATOM 1622 C CE1   . TYR A 1 211 ? -23.564 23.834  32.251  1.00 29.21 211 A 1 
ATOM 1623 C CE2   . TYR A 1 211 ? -25.682 24.793  31.493  1.00 29.72 211 A 1 
ATOM 1624 C CZ    . TYR A 1 211 ? -24.276 24.704  31.398  1.00 32.05 211 A 1 
ATOM 1625 O OH    . TYR A 1 211 ? -23.600 25.469  30.476  1.00 32.11 211 A 1 
ATOM 1626 N N     . ASP A 1 212 ? -27.421 19.537  35.711  1.00 42.05 212 A 1 
ATOM 1627 C CA    . ASP A 1 212 ? -27.134 18.676  36.876  1.00 42.64 212 A 1 
ATOM 1628 C C     . ASP A 1 212 ? -26.909 17.201  36.518  1.00 39.43 212 A 1 
ATOM 1629 O O     . ASP A 1 212 ? -26.117 16.512  37.166  1.00 37.66 212 A 1 
ATOM 1630 C CB    . ASP A 1 212 ? -28.265 18.797  37.908  1.00 39.87 212 A 1 
ATOM 1631 C CG    . ASP A 1 212 ? -28.207 20.073  38.762  1.00 36.16 212 A 1 
ATOM 1632 O OD1   . ASP A 1 212 ? -27.121 20.682  38.863  1.00 35.85 212 A 1 
ATOM 1633 O OD2   . ASP A 1 212 ? -29.266 20.422  39.331  1.00 35.91 212 A 1 
ATOM 1634 N N     . SER A 1 213 ? -27.604 16.683  35.486  1.00 48.06 213 A 1 
ATOM 1635 C CA    . SER A 1 213 ? -27.624 15.234  35.225  1.00 49.95 213 A 1 
ATOM 1636 C C     . SER A 1 213 ? -26.319 14.676  34.647  1.00 50.40 213 A 1 
ATOM 1637 O O     . SER A 1 213 ? -26.113 13.461  34.662  1.00 47.45 213 A 1 
ATOM 1638 C CB    . SER A 1 213 ? -28.798 14.872  34.327  1.00 44.83 213 A 1 
ATOM 1639 O OG    . SER A 1 213 ? -28.619 15.374  33.017  1.00 40.72 213 A 1 
ATOM 1640 N N     . HIS A 1 214 ? -25.444 15.543  34.113  1.00 36.76 214 A 1 
ATOM 1641 C CA    . HIS A 1 214 ? -24.258 15.078  33.395  1.00 39.43 214 A 1 
ATOM 1642 C C     . HIS A 1 214 ? -23.167 14.469  34.293  1.00 37.68 214 A 1 
ATOM 1643 O O     . HIS A 1 214 ? -22.387 13.645  33.804  1.00 35.58 214 A 1 
ATOM 1644 C CB    . HIS A 1 214 ? -23.700 16.203  32.504  1.00 36.98 214 A 1 
ATOM 1645 C CG    . HIS A 1 214 ? -24.155 16.065  31.080  1.00 35.82 214 A 1 
ATOM 1646 N ND1   . HIS A 1 214 ? -23.746 15.093  30.206  1.00 33.70 214 A 1 
ATOM 1647 C CD2   . HIS A 1 214 ? -25.042 16.849  30.400  1.00 34.35 214 A 1 
ATOM 1648 C CE1   . HIS A 1 214 ? -24.373 15.291  29.031  1.00 32.89 214 A 1 
ATOM 1649 N NE2   . HIS A 1 214 ? -25.177 16.351  29.105  1.00 33.01 214 A 1 
ATOM 1650 N N     . MET A 1 215 ? -23.123 14.843  35.573  1.00 43.73 215 A 1 
ATOM 1651 C CA    . MET A 1 215 ? -22.115 14.314  36.504  1.00 44.04 215 A 1 
ATOM 1652 C C     . MET A 1 215 ? -22.275 12.805  36.737  1.00 43.36 215 A 1 
ATOM 1653 O O     . MET A 1 215 ? -21.283 12.077  36.758  1.00 41.23 215 A 1 
ATOM 1654 C CB    . MET A 1 215 ? -22.180 15.080  37.833  1.00 41.36 215 A 1 
ATOM 1655 C CG    . MET A 1 215 ? -21.428 16.427  37.783  1.00 37.69 215 A 1 
ATOM 1656 S SD    . MET A 1 215 ? -19.650 16.336  38.139  1.00 36.29 215 A 1 
ATOM 1657 C CE    . MET A 1 215 ? -19.688 16.187  39.946  1.00 33.06 215 A 1 
ATOM 1658 N N     . SER A 1 216 ? -23.515 12.308  36.878  1.00 51.47 216 A 1 
ATOM 1659 C CA    . SER A 1 216 ? -23.741 10.913  37.279  1.00 53.82 216 A 1 
ATOM 1660 C C     . SER A 1 216 ? -23.419 9.886   36.193  1.00 55.29 216 A 1 
ATOM 1661 O O     . SER A 1 216 ? -23.052 8.750   36.493  1.00 51.26 216 A 1 
ATOM 1662 C CB    . SER A 1 216 ? -25.184 10.713  37.766  1.00 47.60 216 A 1 
ATOM 1663 O OG    . SER A 1 216 ? -26.101 10.772  36.690  1.00 41.55 216 A 1 
ATOM 1664 N N     . ASN A 1 217 ? -23.528 10.281  34.918  1.00 46.73 217 A 1 
ATOM 1665 C CA    . ASN A 1 217 ? -23.326 9.348   33.815  1.00 48.24 217 A 1 
ATOM 1666 C C     . ASN A 1 217 ? -21.871 8.880   33.684  1.00 45.52 217 A 1 
ATOM 1667 O O     . ASN A 1 217 ? -21.631 7.782   33.183  1.00 44.37 217 A 1 
ATOM 1668 C CB    . ASN A 1 217 ? -23.822 9.978   32.509  1.00 45.38 217 A 1 
ATOM 1669 C CG    . ASN A 1 217 ? -25.294 9.691   32.228  1.00 40.48 217 A 1 
ATOM 1670 O OD1   . ASN A 1 217 ? -25.906 8.790   32.763  1.00 41.41 217 A 1 
ATOM 1671 N ND2   . ASN A 1 217 ? -25.895 10.430  31.324  1.00 41.39 217 A 1 
ATOM 1672 N N     . GLN A 1 218 ? -20.917 9.709   34.109  1.00 50.93 218 A 1 
ATOM 1673 C CA    . GLN A 1 218 ? -19.507 9.346   34.002  1.00 52.53 218 A 1 
ATOM 1674 C C     . GLN A 1 218 ? -19.134 8.235   34.987  1.00 53.76 218 A 1 
ATOM 1675 O O     . GLN A 1 218 ? -18.432 7.294   34.615  1.00 53.94 218 A 1 
ATOM 1676 C CB    . GLN A 1 218 ? -18.655 10.611  34.162  1.00 49.17 218 A 1 
ATOM 1677 C CG    . GLN A 1 218 ? -17.306 10.480  33.431  1.00 45.11 218 A 1 
ATOM 1678 C CD    . GLN A 1 218 ? -16.521 11.797  33.396  1.00 40.30 218 A 1 
ATOM 1679 O OE1   . GLN A 1 218 ? -16.836 12.788  34.019  1.00 41.32 218 A 1 
ATOM 1680 N NE2   . GLN A 1 218 ? -15.439 11.855  32.645  1.00 39.00 218 A 1 
ATOM 1681 N N     . GLU A 1 219 ? -19.686 8.292   36.197  1.00 55.95 219 A 1 
ATOM 1682 C CA    . GLU A 1 219 ? -19.511 7.216   37.185  1.00 58.30 219 A 1 
ATOM 1683 C C     . GLU A 1 219 ? -20.190 5.918   36.735  1.00 57.44 219 A 1 
ATOM 1684 O O     . GLU A 1 219 ? -19.599 4.844   36.851  1.00 58.17 219 A 1 
ATOM 1685 C CB    . GLU A 1 219 ? -20.034 7.648   38.557  1.00 55.54 219 A 1 
ATOM 1686 C CG    . GLU A 1 219 ? -19.147 8.711   39.218  1.00 49.94 219 A 1 
ATOM 1687 C CD    . GLU A 1 219 ? -19.559 9.030   40.658  1.00 46.62 219 A 1 
ATOM 1688 O OE1   . GLU A 1 219 ? -18.673 9.446   41.437  1.00 42.82 219 A 1 
ATOM 1689 O OE2   . GLU A 1 219 ? -20.757 8.863   40.975  1.00 42.99 219 A 1 
ATOM 1690 N N     . GLN A 1 220 ? -21.408 6.001   36.163  1.00 59.56 220 A 1 
ATOM 1691 C CA    . GLN A 1 220 ? -22.091 4.821   35.637  1.00 61.16 220 A 1 
ATOM 1692 C C     . GLN A 1 220 ? -21.312 4.160   34.503  1.00 62.10 220 A 1 
ATOM 1693 O O     . GLN A 1 220 ? -21.274 2.927   34.430  1.00 62.70 220 A 1 
ATOM 1694 C CB    . GLN A 1 220 ? -23.502 5.163   35.158  1.00 58.75 220 A 1 
ATOM 1695 C CG    . GLN A 1 220 ? -24.512 5.104   36.304  1.00 53.30 220 A 1 
ATOM 1696 C CD    . GLN A 1 220 ? -25.963 5.244   35.826  1.00 49.23 220 A 1 
ATOM 1697 O OE1   . GLN A 1 220 ? -26.259 5.674   34.723  1.00 47.49 220 A 1 
ATOM 1698 N NE2   . GLN A 1 220 ? -26.918 4.861   36.640  1.00 43.41 220 A 1 
ATOM 1699 N N     . TYR A 1 221 ? -20.677 4.948   33.609  1.00 48.54 221 A 1 
ATOM 1700 C CA    . TYR A 1 221 ? -19.901 4.402   32.501  1.00 46.76 221 A 1 
ATOM 1701 C C     . TYR A 1 221 ? -18.671 3.640   33.001  1.00 44.22 221 A 1 
ATOM 1702 O O     . TYR A 1 221 ? -18.438 2.508   32.582  1.00 43.59 221 A 1 
ATOM 1703 C CB    . TYR A 1 221 ? -19.516 5.523   31.527  1.00 44.67 221 A 1 
ATOM 1704 C CG    . TYR A 1 221 ? -19.265 5.016   30.124  1.00 40.84 221 A 1 
ATOM 1705 C CD1   . TYR A 1 221 ? -17.979 4.597   29.724  1.00 40.16 221 A 1 
ATOM 1706 C CD2   . TYR A 1 221 ? -20.334 4.919   29.202  1.00 41.09 221 A 1 
ATOM 1707 C CE1   . TYR A 1 221 ? -17.758 4.103   28.429  1.00 35.22 221 A 1 
ATOM 1708 C CE2   . TYR A 1 221 ? -20.129 4.424   27.915  1.00 35.86 221 A 1 
ATOM 1709 C CZ    . TYR A 1 221 ? -18.837 4.018   27.525  1.00 39.24 221 A 1 
ATOM 1710 O OH    . TYR A 1 221 ? -18.623 3.522   26.253  1.00 36.97 221 A 1 
ATOM 1711 N N     . VAL A 1 222 ? -17.947 4.199   33.974  1.00 58.97 222 A 1 
ATOM 1712 C CA    . VAL A 1 222 ? -16.801 3.527   34.614  1.00 60.00 222 A 1 
ATOM 1713 C C     . VAL A 1 222 ? -17.242 2.241   35.321  1.00 58.44 222 A 1 
ATOM 1714 O O     . VAL A 1 222 ? -16.566 1.217   35.224  1.00 62.00 222 A 1 
ATOM 1715 C CB    . VAL A 1 222 ? -16.075 4.481   35.576  1.00 57.84 222 A 1 
ATOM 1716 C CG1   . VAL A 1 222 ? -14.946 3.789   36.351  1.00 51.65 222 A 1 
ATOM 1717 C CG2   . VAL A 1 222 ? -15.442 5.658   34.818  1.00 57.88 222 A 1 
ATOM 1718 N N     . MET A 1 223 ? -18.411 2.273   35.990  1.00 66.58 223 A 1 
ATOM 1719 C CA    . MET A 1 223 ? -18.940 1.104   36.682  1.00 65.82 223 A 1 
ATOM 1720 C C     . MET A 1 223 ? -19.375 -0.002  35.709  1.00 65.26 223 A 1 
ATOM 1721 O O     . MET A 1 223 ? -19.112 -1.181  35.959  1.00 68.03 223 A 1 
ATOM 1722 C CB    . MET A 1 223 ? -20.087 1.537   37.601  1.00 65.46 223 A 1 
ATOM 1723 C CG    . MET A 1 223 ? -20.232 0.610   38.809  1.00 60.33 223 A 1 
ATOM 1724 S SD    . MET A 1 223 ? -21.593 1.059   39.921  1.00 56.15 223 A 1 
ATOM 1725 C CE    . MET A 1 223 ? -20.769 0.876   41.528  1.00 49.43 223 A 1 
ATOM 1726 N N     . GLN A 1 224 ? -19.984 0.362   34.565  1.00 57.09 224 A 1 
ATOM 1727 C CA    . GLN A 1 224 ? -20.314 -0.593  33.507  1.00 57.01 224 A 1 
ATOM 1728 C C     . GLN A 1 224 ? -19.061 -1.186  32.862  1.00 56.49 224 A 1 
ATOM 1729 O O     . GLN A 1 224 ? -19.034 -2.388  32.598  1.00 58.77 224 A 1 
ATOM 1730 C CB    . GLN A 1 224 ? -21.185 0.066   32.422  1.00 55.84 224 A 1 
ATOM 1731 C CG    . GLN A 1 224 ? -22.674 -0.194  32.669  1.00 52.42 224 A 1 
ATOM 1732 C CD    . GLN A 1 224 ? -23.563 0.350   31.550  1.00 48.35 224 A 1 
ATOM 1733 O OE1   . GLN A 1 224 ? -23.180 1.140   30.718  1.00 46.42 224 A 1 
ATOM 1734 N NE2   . GLN A 1 224 ? -24.803 -0.085  31.495  1.00 44.49 224 A 1 
ATOM 1735 N N     . GLU A 1 225 ? -18.020 -0.372  32.628  1.00 55.16 225 A 1 
ATOM 1736 C CA    . GLU A 1 225 ? -16.774 -0.856  32.042  1.00 56.70 225 A 1 
ATOM 1737 C C     . GLU A 1 225 ? -16.050 -1.819  32.997  1.00 56.53 225 A 1 
ATOM 1738 O O     . GLU A 1 225 ? -15.590 -2.878  32.578  1.00 57.54 225 A 1 
ATOM 1739 C CB    . GLU A 1 225 ? -15.897 0.334   31.621  1.00 53.59 225 A 1 
ATOM 1740 C CG    . GLU A 1 225 ? -15.018 -0.006  30.405  1.00 47.98 225 A 1 
ATOM 1741 C CD    . GLU A 1 225 ? -14.180 1.171   29.894  1.00 44.98 225 A 1 
ATOM 1742 O OE1   . GLU A 1 225 ? -13.690 1.070   28.744  1.00 42.12 225 A 1 
ATOM 1743 O OE2   . GLU A 1 225 ? -14.022 2.166   30.634  1.00 42.68 225 A 1 
ATOM 1744 N N     . GLN A 1 226 ? -16.062 -1.535  34.310  1.00 61.18 226 A 1 
ATOM 1745 C CA    . GLN A 1 226 ? -15.569 -2.460  35.332  1.00 60.00 226 A 1 
ATOM 1746 C C     . GLN A 1 226 ? -16.372 -3.756  35.384  1.00 59.92 226 A 1 
ATOM 1747 O O     . GLN A 1 226 ? -15.775 -4.834  35.480  1.00 63.43 226 A 1 
ATOM 1748 C CB    . GLN A 1 226 ? -15.575 -1.807  36.714  1.00 59.39 226 A 1 
ATOM 1749 C CG    . GLN A 1 226 ? -14.316 -0.953  36.948  1.00 55.67 226 A 1 
ATOM 1750 C CD    . GLN A 1 226 ? -14.227 -0.437  38.389  1.00 49.44 226 A 1 
ATOM 1751 O OE1   . GLN A 1 226 ? -15.150 -0.530  39.183  1.00 49.51 226 A 1 
ATOM 1752 N NE2   . GLN A 1 226 ? -13.097 0.099   38.789  1.00 44.80 226 A 1 
ATOM 1753 N N     . GLN A 1 227 ? -17.712 -3.697  35.306  1.00 68.84 227 A 1 
ATOM 1754 C CA    . GLN A 1 227 ? -18.547 -4.896  35.261  1.00 67.81 227 A 1 
ATOM 1755 C C     . GLN A 1 227 ? -18.258 -5.730  34.013  1.00 68.17 227 A 1 
ATOM 1756 O O     . GLN A 1 227 ? -18.147 -6.947  34.110  1.00 70.15 227 A 1 
ATOM 1757 C CB    . GLN A 1 227 ? -20.033 -4.542  35.316  1.00 67.38 227 A 1 
ATOM 1758 C CG    . GLN A 1 227 ? -20.496 -4.276  36.760  1.00 62.76 227 A 1 
ATOM 1759 C CD    . GLN A 1 227 ? -22.001 -3.997  36.859  1.00 56.77 227 A 1 
ATOM 1760 O OE1   . GLN A 1 227 ? -22.708 -3.821  35.879  1.00 54.85 227 A 1 
ATOM 1761 N NE2   . GLN A 1 227 ? -22.535 -3.963  38.050  1.00 50.52 227 A 1 
ATOM 1762 N N     . HIS A 1 228 ? -18.077 -5.075  32.856  1.00 58.94 228 A 1 
ATOM 1763 C CA    . HIS A 1 228 ? -17.780 -5.774  31.613  1.00 59.35 228 A 1 
ATOM 1764 C C     . HIS A 1 228 ? -16.392 -6.426  31.648  1.00 55.16 228 A 1 
ATOM 1765 O O     . HIS A 1 228 ? -16.230 -7.560  31.196  1.00 60.54 228 A 1 
ATOM 1766 C CB    . HIS A 1 228 ? -17.940 -4.808  30.430  1.00 60.30 228 A 1 
ATOM 1767 C CG    . HIS A 1 228 ? -18.326 -5.519  29.169  1.00 57.08 228 A 1 
ATOM 1768 N ND1   . HIS A 1 228 ? -17.566 -6.411  28.463  1.00 51.09 228 A 1 
ATOM 1769 C CD2   . HIS A 1 228 ? -19.542 -5.468  28.527  1.00 52.87 228 A 1 
ATOM 1770 C CE1   . HIS A 1 228 ? -18.287 -6.886  27.429  1.00 48.16 228 A 1 
ATOM 1771 N NE2   . HIS A 1 228 ? -19.502 -6.333  27.434  1.00 48.04 228 A 1 
ATOM 1772 N N     . LEU A 1 229 ? -15.404 -5.763  32.250  1.00 53.17 229 A 1 
ATOM 1773 C CA    . LEU A 1 229 ? -14.071 -6.327  32.502  1.00 51.40 229 A 1 
ATOM 1774 C C     . LEU A 1 229 ? -14.120 -7.514  33.461  1.00 50.33 229 A 1 
ATOM 1775 O O     . LEU A 1 229 ? -13.508 -8.543  33.181  1.00 50.93 229 A 1 
ATOM 1776 C CB    . LEU A 1 229 ? -13.150 -5.216  33.036  1.00 50.53 229 A 1 
ATOM 1777 C CG    . LEU A 1 229 ? -12.182 -4.683  31.957  1.00 47.25 229 A 1 
ATOM 1778 C CD1   . LEU A 1 229 ? -11.827 -3.224  32.208  1.00 43.83 229 A 1 
ATOM 1779 C CD2   . LEU A 1 229 ? -10.897 -5.506  31.927  1.00 51.01 229 A 1 
ATOM 1780 N N     . GLN A 1 230 ? -14.894 -7.419  34.554  1.00 67.17 230 A 1 
ATOM 1781 C CA    . GLN A 1 230 ? -15.080 -8.535  35.479  1.00 66.76 230 A 1 
ATOM 1782 C C     . GLN A 1 230 ? -15.772 -9.716  34.806  1.00 66.24 230 A 1 
ATOM 1783 O O     . GLN A 1 230 ? -15.404 -10.858 35.056  1.00 69.51 230 A 1 
ATOM 1784 C CB    . GLN A 1 230 ? -15.893 -8.110  36.702  1.00 67.51 230 A 1 
ATOM 1785 C CG    . GLN A 1 230 ? -15.031 -7.393  37.741  1.00 63.35 230 A 1 
ATOM 1786 C CD    . GLN A 1 230 ? -15.812 -7.070  39.024  1.00 56.94 230 A 1 
ATOM 1787 O OE1   . GLN A 1 230 ? -16.996 -7.331  39.172  1.00 53.80 230 A 1 
ATOM 1788 N NE2   . GLN A 1 230 ? -15.152 -6.518  40.025  1.00 50.43 230 A 1 
ATOM 1789 N N     . GLN A 1 231 ? -16.761 -9.448  33.942  1.00 67.44 231 A 1 
ATOM 1790 C CA    . GLN A 1 231 ? -17.478 -10.494 33.231  1.00 67.52 231 A 1 
ATOM 1791 C C     . GLN A 1 231 ? -16.571 -11.189 32.207  1.00 67.22 231 A 1 
ATOM 1792 O O     . GLN A 1 231 ? -16.546 -12.413 32.147  1.00 69.81 231 A 1 
ATOM 1793 C CB    . GLN A 1 231 ? -18.750 -9.903  32.629  1.00 67.29 231 A 1 
ATOM 1794 C CG    . GLN A 1 231 ? -19.751 -10.996 32.217  1.00 62.01 231 A 1 
ATOM 1795 C CD    . GLN A 1 231 ? -21.144 -10.439 31.942  1.00 56.98 231 A 1 
ATOM 1796 O OE1   . GLN A 1 231 ? -21.413 -9.257  31.943  1.00 54.63 231 A 1 
ATOM 1797 N NE2   . GLN A 1 231 ? -22.101 -11.309 31.698  1.00 50.65 231 A 1 
ATOM 1798 N N     . MET A 1 232 ? -15.749 -10.418 31.481  1.00 67.39 232 A 1 
ATOM 1799 C CA    . MET A 1 232 ? -14.760 -10.957 30.554  1.00 66.12 232 A 1 
ATOM 1800 C C     . MET A 1 232 ? -13.671 -11.766 31.280  1.00 66.59 232 A 1 
ATOM 1801 O O     . MET A 1 232 ? -13.296 -12.845 30.823  1.00 69.08 232 A 1 
ATOM 1802 C CB    . MET A 1 232 ? -14.156 -9.803  29.741  1.00 64.08 232 A 1 
ATOM 1803 C CG    . MET A 1 232 ? -13.466 -10.275 28.456  1.00 57.79 232 A 1 
ATOM 1804 S SD    . MET A 1 232 ? -12.581 -8.962  27.547  1.00 54.95 232 A 1 
ATOM 1805 C CE    . MET A 1 232 ? -13.915 -7.803  27.189  1.00 47.36 232 A 1 
ATOM 1806 N N     . GLN A 1 233 ? -13.209 -11.300 32.453  1.00 60.17 233 A 1 
ATOM 1807 C CA    . GLN A 1 233 ? -12.290 -12.064 33.303  1.00 58.80 233 A 1 
ATOM 1808 C C     . GLN A 1 233 ? -12.925 -13.361 33.811  1.00 56.85 233 A 1 
ATOM 1809 O O     . GLN A 1 233 ? -12.246 -14.383 33.846  1.00 60.74 233 A 1 
ATOM 1810 C CB    . GLN A 1 233 ? -11.821 -11.229 34.493  1.00 59.57 233 A 1 
ATOM 1811 C CG    . GLN A 1 233 ? -10.688 -10.256 34.112  1.00 56.61 233 A 1 
ATOM 1812 C CD    . GLN A 1 233 ? -10.193 -9.436  35.314  1.00 52.17 233 A 1 
ATOM 1813 O OE1   . GLN A 1 233 ? -10.786 -9.409  36.381  1.00 51.08 233 A 1 
ATOM 1814 N NE2   . GLN A 1 233 ? -9.081  -8.743  35.174  1.00 47.96 233 A 1 
ATOM 1815 N N     . LYS A 1 234 ? -14.231 -13.332 34.181  1.00 68.58 234 A 1 
ATOM 1816 C CA    . LYS A 1 234 ? -14.961 -14.524 34.604  1.00 67.93 234 A 1 
ATOM 1817 C C     . LYS A 1 234 ? -15.093 -15.549 33.485  1.00 66.81 234 A 1 
ATOM 1818 O O     . LYS A 1 234 ? -14.790 -16.712 33.709  1.00 68.97 234 A 1 
ATOM 1819 C CB    . LYS A 1 234 ? -16.342 -14.144 35.151  1.00 67.76 234 A 1 
ATOM 1820 C CG    . LYS A 1 234 ? -16.507 -14.620 36.591  1.00 61.51 234 A 1 
ATOM 1821 C CD    . LYS A 1 234 ? -17.917 -14.293 37.087  1.00 59.47 234 A 1 
ATOM 1822 C CE    . LYS A 1 234 ? -18.086 -14.793 38.511  1.00 52.56 234 A 1 
ATOM 1823 N NZ    . LYS A 1 234 ? -19.469 -14.600 38.981  1.00 47.42 234 A 1 
ATOM 1824 N N     . GLU A 1 235 ? -15.483 -15.117 32.285  1.00 62.20 235 A 1 
ATOM 1825 C CA    . GLU A 1 235 ? -15.568 -16.005 31.118  1.00 61.85 235 A 1 
ATOM 1826 C C     . GLU A 1 235 ? -14.198 -16.599 30.758  1.00 58.73 235 A 1 
ATOM 1827 O O     . GLU A 1 235 ? -14.100 -17.784 30.443  1.00 61.19 235 A 1 
ATOM 1828 C CB    . GLU A 1 235 ? -16.148 -15.249 29.912  1.00 61.10 235 A 1 
ATOM 1829 C CG    . GLU A 1 235 ? -17.666 -15.066 30.011  1.00 54.88 235 A 1 
ATOM 1830 C CD    . GLU A 1 235 ? -18.277 -14.358 28.783  1.00 52.88 235 A 1 
ATOM 1831 O OE1   . GLU A 1 235 ? -19.524 -14.342 28.694  1.00 46.65 235 A 1 
ATOM 1832 O OE2   . GLU A 1 235 ? -17.511 -13.824 27.949  1.00 47.82 235 A 1 
ATOM 1833 N N     . TYR A 1 236 ? -13.121 -15.801 30.862  1.00 58.93 236 A 1 
ATOM 1834 C CA    . TYR A 1 236 ? -11.770 -16.298 30.609  1.00 52.92 236 A 1 
ATOM 1835 C C     . TYR A 1 236 ? -11.313 -17.289 31.675  1.00 48.71 236 A 1 
ATOM 1836 O O     . TYR A 1 236 ? -10.724 -18.324 31.343  1.00 48.23 236 A 1 
ATOM 1837 C CB    . TYR A 1 236 ? -10.803 -15.105 30.487  1.00 51.02 236 A 1 
ATOM 1838 C CG    . TYR A 1 236 ? -9.598  -15.406 29.629  1.00 46.90 236 A 1 
ATOM 1839 C CD1   . TYR A 1 236 ? -8.430  -15.947 30.191  1.00 46.44 236 A 1 
ATOM 1840 C CD2   . TYR A 1 236 ? -9.652  -15.167 28.242  1.00 47.07 236 A 1 
ATOM 1841 C CE1   . TYR A 1 236 ? -7.324  -16.244 29.383  1.00 40.48 236 A 1 
ATOM 1842 C CE2   . TYR A 1 236 ? -8.562  -15.457 27.423  1.00 40.99 236 A 1 
ATOM 1843 C CZ    . TYR A 1 236 ? -7.391  -15.998 27.988  1.00 44.82 236 A 1 
ATOM 1844 O OH    . TYR A 1 236 ? -6.306  -16.287 27.192  1.00 42.39 236 A 1 
ATOM 1845 N N     . ALA A 1 237 ? -11.634 -17.023 32.959  1.00 67.27 237 A 1 
ATOM 1846 C CA    . ALA A 1 237 ? -11.353 -17.931 34.061  1.00 66.22 237 A 1 
ATOM 1847 C C     . ALA A 1 237 ? -12.165 -19.228 33.945  1.00 63.83 237 A 1 
ATOM 1848 O O     . ALA A 1 237 ? -11.605 -20.311 34.140  1.00 66.70 237 A 1 
ATOM 1849 C CB    . ALA A 1 237 ? -11.610 -17.215 35.390  1.00 66.58 237 A 1 
ATOM 1850 N N     . GLU A 1 238 ? -13.456 -19.156 33.552  1.00 64.87 238 A 1 
ATOM 1851 C CA    . GLU A 1 238 ? -14.278 -20.342 33.297  1.00 64.55 238 A 1 
ATOM 1852 C C     . GLU A 1 238 ? -13.747 -21.159 32.116  1.00 61.08 238 A 1 
ATOM 1853 O O     . GLU A 1 238 ? -13.707 -22.386 32.200  1.00 63.24 238 A 1 
ATOM 1854 C CB    . GLU A 1 238 ? -15.747 -19.956 33.061  1.00 64.61 238 A 1 
ATOM 1855 C CG    . GLU A 1 238 ? -16.503 -19.696 34.367  1.00 58.47 238 A 1 
ATOM 1856 C CD    . GLU A 1 238 ? -17.988 -19.352 34.184  1.00 53.61 238 A 1 
ATOM 1857 O OE1   . GLU A 1 238 ? -18.698 -19.332 35.213  1.00 49.69 238 A 1 
ATOM 1858 O OE2   . GLU A 1 238 ? -18.398 -19.082 33.041  1.00 49.57 238 A 1 
ATOM 1859 N N     . GLN A 1 239 ? -13.267 -20.511 31.048  1.00 61.06 239 A 1 
ATOM 1860 C CA    . GLN A 1 239 ? -12.637 -21.223 29.939  1.00 59.02 239 A 1 
ATOM 1861 C C     . GLN A 1 239 ? -11.316 -21.877 30.325  1.00 58.11 239 A 1 
ATOM 1862 O O     . GLN A 1 239 ? -11.030 -22.984 29.857  1.00 59.73 239 A 1 
ATOM 1863 C CB    . GLN A 1 239 ? -12.410 -20.281 28.744  1.00 58.52 239 A 1 
ATOM 1864 C CG    . GLN A 1 239 ? -13.686 -20.077 27.929  1.00 54.30 239 A 1 
ATOM 1865 C CD    . GLN A 1 239 ? -13.451 -19.262 26.653  1.00 49.61 239 A 1 
ATOM 1866 O OE1   . GLN A 1 239 ? -12.348 -18.895 26.276  1.00 48.10 239 A 1 
ATOM 1867 N NE2   . GLN A 1 239 ? -14.498 -18.980 25.920  1.00 44.07 239 A 1 
ATOM 1868 N N     . GLN A 1 240 ? -10.499 -21.220 31.168  1.00 63.22 240 A 1 
ATOM 1869 C CA    . GLN A 1 240 ? -9.284  -21.850 31.695  1.00 63.70 240 A 1 
ATOM 1870 C C     . GLN A 1 240 ? -9.624  -23.015 32.613  1.00 62.12 240 A 1 
ATOM 1871 O O     . GLN A 1 240 ? -9.042  -24.084 32.471  1.00 63.64 240 A 1 
ATOM 1872 C CB    . GLN A 1 240 ? -8.393  -20.832 32.420  1.00 63.02 240 A 1 
ATOM 1873 C CG    . GLN A 1 240 ? -7.501  -20.070 31.433  1.00 59.52 240 A 1 
ATOM 1874 C CD    . GLN A 1 240 ? -6.332  -19.357 32.122  1.00 54.67 240 A 1 
ATOM 1875 O OE1   . GLN A 1 240 ? -6.341  -19.035 33.297  1.00 53.12 240 A 1 
ATOM 1876 N NE2   . GLN A 1 240 ? -5.261  -19.092 31.416  1.00 49.39 240 A 1 
ATOM 1877 N N     . MET A 1 241 ? -10.636 -22.854 33.503  1.00 70.49 241 A 1 
ATOM 1878 C CA    . MET A 1 241 ? -11.066 -23.904 34.426  1.00 69.33 241 A 1 
ATOM 1879 C C     . MET A 1 241 ? -11.645 -25.104 33.674  1.00 66.89 241 A 1 
ATOM 1880 O O     . MET A 1 241 ? -11.358 -26.242 34.016  1.00 67.67 241 A 1 
ATOM 1881 C CB    . MET A 1 241 ? -12.057 -23.306 35.428  1.00 69.03 241 A 1 
ATOM 1882 C CG    . MET A 1 241 ? -12.043 -24.047 36.770  1.00 61.10 241 A 1 
ATOM 1883 S SD    . MET A 1 241 ? -13.175 -23.331 37.999  1.00 56.86 241 A 1 
ATOM 1884 C CE    . MET A 1 241 ? -12.280 -23.738 39.516  1.00 50.12 241 A 1 
ATOM 1885 N N     . GLN A 1 242 ? -12.402 -24.861 32.576  1.00 66.77 242 A 1 
ATOM 1886 C CA    . GLN A 1 242 ? -12.857 -25.939 31.702  1.00 64.94 242 A 1 
ATOM 1887 C C     . GLN A 1 242 ? -11.703 -26.645 30.991  1.00 61.59 242 A 1 
ATOM 1888 O O     . GLN A 1 242 ? -11.752 -27.867 30.847  1.00 63.50 242 A 1 
ATOM 1889 C CB    . GLN A 1 242 ? -13.855 -25.428 30.664  1.00 64.88 242 A 1 
ATOM 1890 C CG    . GLN A 1 242 ? -15.282 -25.375 31.214  1.00 59.37 242 A 1 
ATOM 1891 C CD    . GLN A 1 242 ? -16.319 -25.011 30.151  1.00 54.59 242 A 1 
ATOM 1892 O OE1   . GLN A 1 242 ? -16.029 -24.657 29.024  1.00 52.25 242 A 1 
ATOM 1893 N NE2   . GLN A 1 242 ? -17.584 -25.096 30.480  1.00 47.67 242 A 1 
ATOM 1894 N N     . LYS A 1 243 ? -10.664 -25.904 30.560  1.00 54.05 243 A 1 
ATOM 1895 C CA    . LYS A 1 243 ? -9.476  -26.537 29.972  1.00 54.22 243 A 1 
ATOM 1896 C C     . LYS A 1 243 ? -8.730  -27.407 30.978  1.00 50.01 243 A 1 
ATOM 1897 O O     . LYS A 1 243 ? -8.423  -28.550 30.648  1.00 50.27 243 A 1 
ATOM 1898 C CB    . LYS A 1 243 ? -8.529  -25.490 29.365  1.00 53.08 243 A 1 
ATOM 1899 C CG    . LYS A 1 243 ? -8.790  -25.302 27.876  1.00 49.69 243 A 1 
ATOM 1900 C CD    . LYS A 1 243 ? -7.717  -24.368 27.314  1.00 48.31 243 A 1 
ATOM 1901 C CE    . LYS A 1 243 ? -7.799  -24.305 25.795  1.00 42.60 243 A 1 
ATOM 1902 N NZ    . LYS A 1 243 ? -6.667  -23.513 25.252  1.00 38.76 243 A 1 
ATOM 1903 N N     . GLU A 1 244 ? -8.506  -26.908 32.201  1.00 65.30 244 A 1 
ATOM 1904 C CA    . GLU A 1 244 ? -7.873  -27.698 33.266  1.00 64.77 244 A 1 
ATOM 1905 C C     . GLU A 1 244 ? -8.714  -28.920 33.643  1.00 60.44 244 A 1 
ATOM 1906 O O     . GLU A 1 244 ? -8.162  -29.990 33.916  1.00 59.55 244 A 1 
ATOM 1907 C CB    . GLU A 1 244 ? -7.633  -26.839 34.516  1.00 62.73 244 A 1 
ATOM 1908 C CG    . GLU A 1 244 ? -6.416  -25.912 34.382  1.00 55.59 244 A 1 
ATOM 1909 C CD    . GLU A 1 244 ? -6.083  -25.180 35.697  1.00 52.93 244 A 1 
ATOM 1910 O OE1   . GLU A 1 244 ? -4.907  -24.787 35.856  1.00 46.90 244 A 1 
ATOM 1911 O OE2   . GLU A 1 244 ? -6.996  -24.995 36.533  1.00 46.41 244 A 1 
ATOM 1912 N N     . TYR A 1 245 ? -10.069 -28.801 33.638  1.00 67.66 245 A 1 
ATOM 1913 C CA    . TYR A 1 245 ? -10.944 -29.930 33.927  1.00 64.17 245 A 1 
ATOM 1914 C C     . TYR A 1 245 ? -10.849 -31.017 32.848  1.00 59.13 245 A 1 
ATOM 1915 O O     . TYR A 1 245 ? -10.759 -32.200 33.179  1.00 58.31 245 A 1 
ATOM 1916 C CB    . TYR A 1 245 ? -12.387 -29.449 34.124  1.00 61.14 245 A 1 
ATOM 1917 C CG    . TYR A 1 245 ? -13.073 -30.111 35.294  1.00 53.77 245 A 1 
ATOM 1918 C CD1   . TYR A 1 245 ? -13.758 -31.334 35.140  1.00 51.31 245 A 1 
ATOM 1919 C CD2   . TYR A 1 245 ? -12.990 -29.523 36.579  1.00 50.51 245 A 1 
ATOM 1920 C CE1   . TYR A 1 245 ? -14.362 -31.947 36.239  1.00 42.15 245 A 1 
ATOM 1921 C CE2   . TYR A 1 245 ? -13.589 -30.133 37.683  1.00 44.24 245 A 1 
ATOM 1922 C CZ    . TYR A 1 245 ? -14.280 -31.349 37.516  1.00 46.23 245 A 1 
ATOM 1923 O OH    . TYR A 1 245 ? -14.879 -31.954 38.601  1.00 42.89 245 A 1 
ATOM 1924 N N     . VAL A 1 246 ? -10.801 -30.612 31.561  1.00 60.52 246 A 1 
ATOM 1925 C CA    . VAL A 1 246 ? -10.684 -31.566 30.444  1.00 59.21 246 A 1 
ATOM 1926 C C     . VAL A 1 246 ? -9.308  -32.242 30.419  1.00 54.99 246 A 1 
ATOM 1927 O O     . VAL A 1 246 ? -9.227  -33.434 30.122  1.00 54.76 246 A 1 
ATOM 1928 C CB    . VAL A 1 246 ? -11.020 -30.890 29.107  1.00 56.39 246 A 1 
ATOM 1929 C CG1   . VAL A 1 246 ? -10.794 -31.821 27.902  1.00 50.51 246 A 1 
ATOM 1930 C CG2   . VAL A 1 246 ? -12.489 -30.463 29.046  1.00 54.83 246 A 1 
ATOM 1931 N N     . GLU A 1 247 ? -8.235  -31.515 30.771  1.00 54.21 247 A 1 
ATOM 1932 C CA    . GLU A 1 247 ? -6.900  -32.133 30.890  1.00 53.68 247 A 1 
ATOM 1933 C C     . GLU A 1 247 ? -6.828  -33.119 32.065  1.00 48.86 247 A 1 
ATOM 1934 O O     . GLU A 1 247 ? -6.222  -34.184 31.930  1.00 47.24 247 A 1 
ATOM 1935 C CB    . GLU A 1 247 ? -5.795  -31.068 31.000  1.00 51.35 247 A 1 
ATOM 1936 C CG    . GLU A 1 247 ? -5.415  -30.505 29.620  1.00 47.33 247 A 1 
ATOM 1937 C CD    . GLU A 1 247 ? -4.217  -29.537 29.637  1.00 44.94 247 A 1 
ATOM 1938 O OE1   . GLU A 1 247 ? -3.583  -29.397 28.560  1.00 41.57 247 A 1 
ATOM 1939 O OE2   . GLU A 1 247 ? -3.961  -28.911 30.689  1.00 41.43 247 A 1 
ATOM 1940 N N     . ASN A 1 248 ? -7.500  -32.832 33.196  1.00 56.61 248 A 1 
ATOM 1941 C CA    . ASN A 1 248 ? -7.494  -33.720 34.365  1.00 55.24 248 A 1 
ATOM 1942 C C     . ASN A 1 248 ? -8.330  -34.997 34.182  1.00 49.42 248 A 1 
ATOM 1943 O O     . ASN A 1 248 ? -7.928  -36.043 34.682  1.00 46.66 248 A 1 
ATOM 1944 C CB    . ASN A 1 248 ? -7.916  -32.940 35.618  1.00 51.77 248 A 1 
ATOM 1945 C CG    . ASN A 1 248 ? -6.751  -32.242 36.301  1.00 48.06 248 A 1 
ATOM 1946 O OD1   . ASN A 1 248 ? -5.654  -32.770 36.452  1.00 46.28 248 A 1 
ATOM 1947 N ND2   . ASN A 1 248 ? -6.951  -31.044 36.799  1.00 47.11 248 A 1 
ATOM 1948 N N     . GLU A 1 249 ? -9.474  -34.931 33.461  1.00 54.33 249 A 1 
ATOM 1949 C CA    . GLU A 1 249 ? -10.269 -36.151 33.216  1.00 54.24 249 A 1 
ATOM 1950 C C     . GLU A 1 249 ? -9.523  -37.175 32.341  1.00 50.89 249 A 1 
ATOM 1951 O O     . GLU A 1 249 ? -9.725  -38.382 32.487  1.00 47.01 249 A 1 
ATOM 1952 C CB    . GLU A 1 249 ? -11.627 -35.825 32.579  1.00 49.65 249 A 1 
ATOM 1953 C CG    . GLU A 1 249 ? -12.695 -35.426 33.608  1.00 45.37 249 A 1 
ATOM 1954 C CD    . GLU A 1 249 ? -14.124 -35.398 33.016  1.00 43.04 249 A 1 
ATOM 1955 O OE1   . GLU A 1 249 ? -15.075 -35.575 33.811  1.00 39.04 249 A 1 
ATOM 1956 O OE2   . GLU A 1 249 ? -14.269 -35.208 31.784  1.00 39.16 249 A 1 
ATOM 1957 N N     . GLY A 1 250 ? -8.638  -36.704 31.462  1.00 46.65 250 A 1 
ATOM 1958 C CA    . GLY A 1 250 ? -7.864  -37.604 30.596  1.00 46.17 250 A 1 
ATOM 1959 C C     . GLY A 1 250 ? -6.830  -38.461 31.326  1.00 43.49 250 A 1 
ATOM 1960 O O     . GLY A 1 250 ? -6.373  -39.469 30.768  1.00 41.34 250 A 1 
ATOM 1961 N N     . SER A 1 251 ? -6.475  -38.108 32.558  1.00 46.21 251 A 1 
ATOM 1962 C CA    . SER A 1 251 ? -5.574  -38.894 33.403  1.00 45.40 251 A 1 
ATOM 1963 C C     . SER A 1 251 ? -6.305  -40.058 34.076  1.00 41.73 251 A 1 
ATOM 1964 O O     . SER A 1 251 ? -6.236  -40.223 35.302  1.00 40.18 251 A 1 
ATOM 1965 C CB    . SER A 1 251 ? -4.851  -38.002 34.413  1.00 43.48 251 A 1 
ATOM 1966 O OG    . SER A 1 251 ? -3.875  -38.741 35.122  1.00 41.18 251 A 1 
ATOM 1967 N N     . GLU A 1 252 ? -7.007  -40.865 33.302  1.00 43.11 252 A 1 
ATOM 1968 C CA    . GLU A 1 252 ? -7.458  -42.161 33.788  1.00 44.98 252 A 1 
ATOM 1969 C C     . GLU A 1 252 ? -6.232  -42.940 34.267  1.00 41.83 252 A 1 
ATOM 1970 O O     . GLU A 1 252 ? -5.294  -43.237 33.523  1.00 39.24 252 A 1 
ATOM 1971 C CB    . GLU A 1 252 ? -8.237  -42.974 32.740  1.00 41.94 252 A 1 
ATOM 1972 C CG    . GLU A 1 252 ? -9.721  -42.585 32.644  1.00 39.44 252 A 1 
ATOM 1973 C CD    . GLU A 1 252 ? -10.556 -43.606 31.848  1.00 37.49 252 A 1 
ATOM 1974 O OE1   . GLU A 1 252 ? -11.777 -43.697 32.115  1.00 34.79 252 A 1 
ATOM 1975 O OE2   . GLU A 1 252 ? -9.976  -44.314 30.997  1.00 33.86 252 A 1 
ATOM 1976 N N     . CYS A 1 253 ? -6.260  -43.262 35.562  1.00 42.54 253 A 1 
ATOM 1977 C CA    . CYS A 1 253 ? -5.288  -44.137 36.192  1.00 43.49 253 A 1 
ATOM 1978 C C     . CYS A 1 253 ? -5.404  -45.519 35.551  1.00 38.20 253 A 1 
ATOM 1979 O O     . CYS A 1 253 ? -6.149  -46.371 36.021  1.00 37.26 253 A 1 
ATOM 1980 C CB    . CYS A 1 253 ? -5.563  -44.205 37.705  1.00 41.95 253 A 1 
ATOM 1981 S SG    . CYS A 1 253 ? -5.159  -42.637 38.529  1.00 40.21 253 A 1 
ATOM 1982 N N     . ILE A 1 254 ? -4.649  -45.734 34.469  1.00 37.02 254 A 1 
ATOM 1983 C CA    . ILE A 1 254 ? -4.428  -47.076 33.938  1.00 41.87 254 A 1 
ATOM 1984 C C     . ILE A 1 254 ? -3.692  -47.844 35.030  1.00 39.80 254 A 1 
ATOM 1985 O O     . ILE A 1 254 ? -2.466  -47.808 35.122  1.00 38.52 254 A 1 
ATOM 1986 C CB    . ILE A 1 254 ? -3.663  -47.051 32.600  1.00 39.09 254 A 1 
ATOM 1987 C CG1   . ILE A 1 254 ? -4.430  -46.229 31.541  1.00 36.77 254 A 1 
ATOM 1988 C CG2   . ILE A 1 254 ? -3.448  -48.497 32.096  1.00 38.79 254 A 1 
ATOM 1989 C CD1   . ILE A 1 254 ? -3.704  -46.071 30.202  1.00 36.60 254 A 1 
ATOM 1990 N N     . VAL A 1 255 ? -4.472  -48.474 35.921  1.00 39.81 255 A 1 
ATOM 1991 C CA    . VAL A 1 255 ? -3.944  -49.361 36.952  1.00 44.41 255 A 1 
ATOM 1992 C C     . VAL A 1 255 ? -3.167  -50.440 36.199  1.00 40.74 255 A 1 
ATOM 1993 O O     . VAL A 1 255 ? -3.782  -51.177 35.422  1.00 38.92 255 A 1 
ATOM 1994 C CB    . VAL A 1 255 ? -5.050  -49.981 37.821  1.00 42.50 255 A 1 
ATOM 1995 C CG1   . VAL A 1 255 ? -4.452  -50.891 38.896  1.00 39.54 255 A 1 
ATOM 1996 C CG2   . VAL A 1 255 ? -5.874  -48.897 38.527  1.00 42.92 255 A 1 
ATOM 1997 N N     . PRO A 1 256 ? -1.856  -50.516 36.375  1.00 45.48 256 A 1 
ATOM 1998 C CA    . PRO A 1 256 ? -1.075  -51.499 35.662  1.00 47.70 256 A 1 
ATOM 1999 C C     . PRO A 1 256 ? -1.437  -52.877 36.221  1.00 46.63 256 A 1 
ATOM 2000 O O     . PRO A 1 256 ? -0.874  -53.327 37.217  1.00 44.64 256 A 1 
ATOM 2001 C CB    . PRO A 1 256 ? 0.387   -51.094 35.887  1.00 44.08 256 A 1 
ATOM 2002 C CG    . PRO A 1 256 ? 0.362   -50.382 37.235  1.00 43.21 256 A 1 
ATOM 2003 C CD    . PRO A 1 256 ? -1.019  -49.704 37.241  1.00 47.42 256 A 1 
ATOM 2004 N N     . SER A 1 257 ? -2.448  -53.512 35.630  1.00 43.23 257 A 1 
ATOM 2005 C CA    . SER A 1 257 ? -2.838  -54.865 36.006  1.00 47.21 257 A 1 
ATOM 2006 C C     . SER A 1 257 ? -1.628  -55.762 35.781  1.00 45.98 257 A 1 
ATOM 2007 O O     . SER A 1 257 ? -1.167  -55.938 34.655  1.00 44.41 257 A 1 
ATOM 2008 C CB    . SER A 1 257 ? -4.079  -55.324 35.243  1.00 43.79 257 A 1 
ATOM 2009 O OG    . SER A 1 257 ? -3.897  -55.262 33.846  1.00 40.96 257 A 1 
ATOM 2010 N N     . GLN A 1 258 ? -1.092  -56.286 36.871  1.00 36.92 258 A 1 
ATOM 2011 C CA    . GLN A 1 258 ? 0.023   -57.228 36.873  1.00 41.84 258 A 1 
ATOM 2012 C C     . GLN A 1 258 ? -0.431  -58.558 36.248  1.00 39.37 258 A 1 
ATOM 2013 O O     . GLN A 1 258 ? -0.606  -59.559 36.944  1.00 37.02 258 A 1 
ATOM 2014 C CB    . GLN A 1 258 ? 0.548   -57.451 38.298  1.00 39.31 258 A 1 
ATOM 2015 C CG    . GLN A 1 258 ? 1.290   -56.268 38.924  1.00 37.47 258 A 1 
ATOM 2016 C CD    . GLN A 1 258 ? 1.864   -56.617 40.306  1.00 35.71 258 A 1 
ATOM 2017 O OE1   . GLN A 1 258 ? 1.560   -57.627 40.917  1.00 35.50 258 A 1 
ATOM 2018 N NE2   . GLN A 1 258 ? 2.716   -55.780 40.855  1.00 34.44 258 A 1 
ATOM 2019 N N     . SER A 1 259 ? -0.702  -58.519 34.945  1.00 38.75 259 A 1 
ATOM 2020 C CA    . SER A 1 259 ? -1.069  -59.746 34.249  1.00 42.02 259 A 1 
ATOM 2021 C C     . SER A 1 259 ? 0.108   -60.717 34.332  1.00 39.38 259 A 1 
ATOM 2022 O O     . SER A 1 259 ? 1.166   -60.503 33.755  1.00 39.01 259 A 1 
ATOM 2023 C CB    . SER A 1 259 ? -1.506  -59.469 32.811  1.00 40.58 259 A 1 
ATOM 2024 O OG    . SER A 1 259 ? -0.488  -58.822 32.075  1.00 39.26 259 A 1 
ATOM 2025 N N     . THR A 1 260 ? -0.102  -61.771 35.159  1.00 40.59 260 A 1 
ATOM 2026 C CA    . THR A 1 260 ? 0.882   -62.812 35.426  1.00 45.83 260 A 1 
ATOM 2027 C C     . THR A 1 260 ? 1.301   -63.466 34.116  1.00 43.12 260 A 1 
ATOM 2028 O O     . THR A 1 260 ? 0.475   -63.950 33.346  1.00 41.25 260 A 1 
ATOM 2029 C CB    . THR A 1 260 ? 0.313   -63.863 36.389  1.00 41.56 260 A 1 
ATOM 2030 O OG1   . THR A 1 260 ? -1.066  -64.072 36.176  1.00 38.21 260 A 1 
ATOM 2031 C CG2   . THR A 1 260 ? 0.459   -63.422 37.843  1.00 39.89 260 A 1 
ATOM 2032 N N     . ILE A 1 261 ? 2.608   -63.465 33.866  1.00 36.63 261 A 1 
ATOM 2033 C CA    . ILE A 1 261 ? 3.240   -64.045 32.673  1.00 41.41 261 A 1 
ATOM 2034 C C     . ILE A 1 261 ? 3.084   -65.572 32.735  1.00 39.01 261 A 1 
ATOM 2035 O O     . ILE A 1 261 ? 3.993   -66.286 33.154  1.00 38.21 261 A 1 
ATOM 2036 C CB    . ILE A 1 261 ? 4.713   -63.590 32.556  1.00 39.24 261 A 1 
ATOM 2037 C CG1   . ILE A 1 261 ? 4.838   -62.047 32.574  1.00 37.64 261 A 1 
ATOM 2038 C CG2   . ILE A 1 261 ? 5.367   -64.153 31.275  1.00 40.01 261 A 1 
ATOM 2039 C CD1   . ILE A 1 261 ? 6.273   -61.517 32.683  1.00 38.09 261 A 1 
ATOM 2040 N N     . VAL A 1 262 ? 1.883   -66.089 32.405  1.00 37.70 262 A 1 
ATOM 2041 C CA    . VAL A 1 262 ? 1.668   -67.539 32.367  1.00 43.74 262 A 1 
ATOM 2042 C C     . VAL A 1 262 ? 2.432   -68.107 31.172  1.00 40.62 262 A 1 
ATOM 2043 O O     . VAL A 1 262 ? 2.178   -67.784 30.010  1.00 39.89 262 A 1 
ATOM 2044 C CB    . VAL A 1 262 ? 0.190   -67.939 32.368  1.00 40.72 262 A 1 
ATOM 2045 C CG1   . VAL A 1 262 ? 0.048   -69.463 32.391  1.00 37.84 262 A 1 
ATOM 2046 C CG2   . VAL A 1 262 ? -0.520  -67.399 33.614  1.00 42.88 262 A 1 
ATOM 2047 N N     . ARG A 1 263 ? 3.320   -68.986 31.476  1.00 37.17 263 A 1 
ATOM 2048 C CA    . ARG A 1 263 ? 4.451   -69.482 30.675  1.00 43.42 263 A 1 
ATOM 2049 C C     . ARG A 1 263 ? 4.076   -70.457 29.536  1.00 40.54 263 A 1 
ATOM 2050 O O     . ARG A 1 263 ? 4.941   -71.231 29.145  1.00 39.17 263 A 1 
ATOM 2051 C CB    . ARG A 1 263 ? 5.410   -70.145 31.677  1.00 40.23 263 A 1 
ATOM 2052 C CG    . ARG A 1 263 ? 6.902   -70.049 31.359  1.00 37.96 263 A 1 
ATOM 2053 C CD    . ARG A 1 263 ? 7.682   -70.865 32.402  1.00 35.16 263 A 1 
ATOM 2054 N NE    . ARG A 1 263 ? 9.110   -70.560 32.405  1.00 32.99 263 A 1 
ATOM 2055 C CZ    . ARG A 1 263 ? 10.038  -71.156 33.131  1.00 29.45 263 A 1 
ATOM 2056 N NH1   . ARG A 1 263 ? 9.751   -72.164 33.906  1.00 27.72 263 A 1 
ATOM 2057 N NH2   . ARG A 1 263 ? 11.261  -70.758 33.094  1.00 26.46 263 A 1 
ATOM 2058 N N     . ARG A 1 264 ? 2.833   -70.518 29.098  1.00 38.15 264 A 1 
ATOM 2059 C CA    . ARG A 1 264 ? 2.342   -71.730 28.417  1.00 43.95 264 A 1 
ATOM 2060 C C     . ARG A 1 264 ? 3.097   -72.065 27.118  1.00 40.40 264 A 1 
ATOM 2061 O O     . ARG A 1 264 ? 3.504   -71.167 26.393  1.00 38.14 264 A 1 
ATOM 2062 C CB    . ARG A 1 264 ? 0.819   -71.705 28.212  1.00 40.52 264 A 1 
ATOM 2063 C CG    . ARG A 1 264 ? 0.126   -72.560 29.296  1.00 37.79 264 A 1 
ATOM 2064 C CD    . ARG A 1 264 ? -1.357  -72.779 28.968  1.00 35.27 264 A 1 
ATOM 2065 N NE    . ARG A 1 264 ? -2.006  -73.622 29.985  1.00 33.00 264 A 1 
ATOM 2066 C CZ    . ARG A 1 264 ? -3.279  -74.021 29.980  1.00 29.41 264 A 1 
ATOM 2067 N NH1   . ARG A 1 264 ? -4.077  -73.688 29.005  1.00 28.00 264 A 1 
ATOM 2068 N NH2   . ARG A 1 264 ? -3.741  -74.763 30.944  1.00 27.57 264 A 1 
ATOM 2069 N N     . PRO A 1 265 ? 3.253   -73.365 26.859  1.00 37.05 265 A 1 
ATOM 2070 C CA    . PRO A 1 265 ? 4.468   -73.835 26.176  1.00 41.23 265 A 1 
ATOM 2071 C C     . PRO A 1 265 ? 4.388   -74.125 24.664  1.00 39.85 265 A 1 
ATOM 2072 O O     . PRO A 1 265 ? 5.445   -74.264 24.055  1.00 37.09 265 A 1 
ATOM 2073 C CB    . PRO A 1 265 ? 4.794   -75.120 26.960  1.00 37.03 265 A 1 
ATOM 2074 C CG    . PRO A 1 265 ? 3.431   -75.687 27.318  1.00 36.66 265 A 1 
ATOM 2075 C CD    . PRO A 1 265 ? 2.593   -74.431 27.547  1.00 41.83 265 A 1 
ATOM 2076 N N     . HIS A 1 266 ? 3.184   -74.332 24.062  1.00 42.20 266 A 1 
ATOM 2077 C CA    . HIS A 1 266 ? 3.067   -75.660 23.428  1.00 47.23 266 A 1 
ATOM 2078 C C     . HIS A 1 266 ? 3.476   -75.846 21.948  1.00 45.57 266 A 1 
ATOM 2079 O O     . HIS A 1 266 ? 4.560   -76.371 21.686  1.00 44.37 266 A 1 
ATOM 2080 C CB    . HIS A 1 266 ? 1.665   -76.252 23.723  1.00 43.51 266 A 1 
ATOM 2081 C CG    . HIS A 1 266 ? 1.706   -77.621 24.359  1.00 40.98 266 A 1 
ATOM 2082 N ND1   . HIS A 1 266 ? 2.468   -78.695 24.010  1.00 38.75 266 A 1 
ATOM 2083 C CD2   . HIS A 1 266 ? 0.955   -78.001 25.432  1.00 38.39 266 A 1 
ATOM 2084 C CE1   . HIS A 1 266 ? 2.194   -79.694 24.850  1.00 34.65 266 A 1 
ATOM 2085 N NE2   . HIS A 1 266 ? 1.276   -79.316 25.740  1.00 34.77 266 A 1 
ATOM 2086 N N     . GLN A 1 267 ? 2.564   -75.661 21.020  1.00 40.06 267 A 1 
ATOM 2087 C CA    . GLN A 1 267 ? 2.404   -76.665 19.946  1.00 45.52 267 A 1 
ATOM 2088 C C     . GLN A 1 267 ? 2.950   -76.301 18.546  1.00 44.91 267 A 1 
ATOM 2089 O O     . GLN A 1 267 ? 3.318   -75.171 18.268  1.00 42.18 267 A 1 
ATOM 2090 C CB    . GLN A 1 267 ? 0.933   -77.127 19.874  1.00 41.62 267 A 1 
ATOM 2091 C CG    . GLN A 1 267 ? 0.689   -78.428 20.653  1.00 38.01 267 A 1 
ATOM 2092 C CD    . GLN A 1 267 ? -0.759  -78.927 20.565  1.00 34.55 267 A 1 
ATOM 2093 O OE1   . GLN A 1 267 ? -1.633  -78.316 19.996  1.00 34.50 267 A 1 
ATOM 2094 N NE2   . GLN A 1 267 ? -1.056  -80.072 21.148  1.00 32.04 267 A 1 
ATOM 2095 N N     . SER A 1 268 ? 2.935   -77.328 17.701  1.00 42.80 268 A 1 
ATOM 2096 C CA    . SER A 1 268 ? 3.920   -77.636 16.646  1.00 44.86 268 A 1 
ATOM 2097 C C     . SER A 1 268 ? 3.511   -77.437 15.181  1.00 43.86 268 A 1 
ATOM 2098 O O     . SER A 1 268 ? 4.342   -77.688 14.318  1.00 41.07 268 A 1 
ATOM 2099 C CB    . SER A 1 268 ? 4.248   -79.126 16.798  1.00 40.56 268 A 1 
ATOM 2100 O OG    . SER A 1 268 ? 3.069   -79.905 16.663  1.00 36.18 268 A 1 
ATOM 2101 N N     . GLY A 1 269 ? 2.257   -77.205 14.894  1.00 39.10 269 A 1 
ATOM 2102 C CA    . GLY A 1 269 ? 1.570   -77.754 13.715  1.00 42.05 269 A 1 
ATOM 2103 C C     . GLY A 1 269 ? 2.188   -77.546 12.321  1.00 40.19 269 A 1 
ATOM 2104 O O     . GLY A 1 269 ? 2.741   -76.499 12.000  1.00 37.83 269 A 1 
ATOM 2105 N N     . TYR A 1 270 ? 2.003   -78.577 11.483  1.00 31.72 270 A 1 
ATOM 2106 C CA    . TYR A 1 270 ? 2.737   -78.906 10.249  1.00 36.63 270 A 1 
ATOM 2107 C C     . TYR A 1 270 ? 2.395   -78.157 8.934   1.00 33.21 270 A 1 
ATOM 2108 O O     . TYR A 1 270 ? 3.251   -78.092 8.061   1.00 31.31 270 A 1 
ATOM 2109 C CB    . TYR A 1 270 ? 2.462   -80.391 9.956   1.00 33.71 270 A 1 
ATOM 2110 C CG    . TYR A 1 270 ? 3.335   -81.418 10.655  1.00 32.88 270 A 1 
ATOM 2111 C CD1   . TYR A 1 270 ? 4.401   -82.007 9.941   1.00 34.19 270 A 1 
ATOM 2112 C CD2   . TYR A 1 270 ? 3.058   -81.841 11.963  1.00 35.57 270 A 1 
ATOM 2113 C CE1   . TYR A 1 270 ? 5.179   -83.000 10.546  1.00 32.19 270 A 1 
ATOM 2114 C CE2   . TYR A 1 270 ? 3.843   -82.829 12.578  1.00 31.76 270 A 1 
ATOM 2115 C CZ    . TYR A 1 270 ? 4.913   -83.422 11.858  1.00 33.23 270 A 1 
ATOM 2116 O OH    . TYR A 1 270 ? 5.690   -84.393 12.442  1.00 34.41 270 A 1 
ATOM 2117 N N     . ALA A 1 271 ? 1.131   -77.834 8.700   1.00 38.83 271 A 1 
ATOM 2118 C CA    . ALA A 1 271 ? 0.446   -78.373 7.509   1.00 41.00 271 A 1 
ATOM 2119 C C     . ALA A 1 271 ? 0.916   -77.859 6.104   1.00 38.49 271 A 1 
ATOM 2120 O O     . ALA A 1 271 ? 1.429   -76.753 5.982   1.00 36.64 271 A 1 
ATOM 2121 C CB    . ALA A 1 271 ? -1.062  -78.220 7.698   1.00 37.89 271 A 1 
ATOM 2122 N N     . PRO A 1 272 ? 0.675   -78.640 5.053   1.00 39.85 272 A 1 
ATOM 2123 C CA    . PRO A 1 272 ? 1.595   -78.721 3.899   1.00 43.47 272 A 1 
ATOM 2124 C C     . PRO A 1 272 ? 1.097   -78.240 2.516   1.00 42.48 272 A 1 
ATOM 2125 O O     . PRO A 1 272 ? 1.881   -78.205 1.575   1.00 41.32 272 A 1 
ATOM 2126 C CB    . PRO A 1 272 ? 1.849   -80.240 3.829   1.00 39.73 272 A 1 
ATOM 2127 C CG    . PRO A 1 272 ? 0.473   -80.834 4.133   1.00 39.84 272 A 1 
ATOM 2128 C CD    . PRO A 1 272 ? -0.125  -79.838 5.124   1.00 46.20 272 A 1 
ATOM 2129 N N     . LEU A 1 273 ? -0.199  -78.079 2.369   1.00 39.87 273 A 1 
ATOM 2130 C CA    . LEU A 1 273 ? -0.954  -78.268 1.096   1.00 44.75 273 A 1 
ATOM 2131 C C     . LEU A 1 273 ? -0.661  -77.235 -0.027  1.00 43.09 273 A 1 
ATOM 2132 O O     . LEU A 1 273 ? -0.185  -76.154 0.254   1.00 42.04 273 A 1 
ATOM 2133 C CB    . LEU A 1 273 ? -2.453  -78.251 1.481   1.00 40.17 273 A 1 
ATOM 2134 C CG    . LEU A 1 273 ? -2.990  -79.545 2.093   1.00 37.44 273 A 1 
ATOM 2135 C CD1   . LEU A 1 273 ? -4.339  -79.268 2.793   1.00 37.01 273 A 1 
ATOM 2136 C CD2   . LEU A 1 273 ? -3.236  -80.638 1.070   1.00 40.82 273 A 1 
ATOM 2137 N N     . VAL A 1 274 ? -1.076  -77.422 -1.251  1.00 34.32 274 A 1 
ATOM 2138 C CA    . VAL A 1 274 ? -0.930  -78.449 -2.314  1.00 41.66 274 A 1 
ATOM 2139 C C     . VAL A 1 274 ? -0.985  -77.774 -3.706  1.00 38.55 274 A 1 
ATOM 2140 O O     . VAL A 1 274 ? -0.045  -77.900 -4.476  1.00 37.07 274 A 1 
ATOM 2141 C CB    . VAL A 1 274 ? -2.046  -79.531 -2.323  1.00 37.96 274 A 1 
ATOM 2142 C CG1   . VAL A 1 274 ? -2.203  -80.261 -3.678  1.00 36.38 274 A 1 
ATOM 2143 C CG2   . VAL A 1 274 ? -1.802  -80.641 -1.320  1.00 41.39 274 A 1 
ATOM 2144 N N     . GLY A 1 275 ? -2.126  -77.208 -4.029  1.00 40.50 275 A 1 
ATOM 2145 C CA    . GLY A 1 275 ? -2.625  -77.204 -5.416  1.00 41.84 275 A 1 
ATOM 2146 C C     . GLY A 1 275 ? -2.090  -76.130 -6.357  1.00 39.37 275 A 1 
ATOM 2147 O O     . GLY A 1 275 ? -1.140  -75.436 -6.037  1.00 37.64 275 A 1 
ATOM 2148 N N     . ALA A 1 276 ? -2.756  -75.877 -7.417  1.00 40.53 276 A 1 
ATOM 2149 C CA    . ALA A 1 276 ? -2.964  -76.447 -8.738  1.00 44.53 276 A 1 
ATOM 2150 C C     . ALA A 1 276 ? -2.873  -75.235 -9.710  1.00 42.55 276 A 1 
ATOM 2151 O O     . ALA A 1 276 ? -2.456  -74.164 -9.276  1.00 41.51 276 A 1 
ATOM 2152 C CB    . ALA A 1 276 ? -4.316  -77.171 -8.739  1.00 41.01 276 A 1 
ATOM 2153 N N     . GLU A 1 277 ? -3.191  -75.139 -10.959 1.00 41.09 277 A 1 
ATOM 2154 C CA    . GLU A 1 277 ? -3.470  -76.102 -12.016 1.00 47.95 277 A 1 
ATOM 2155 C C     . GLU A 1 277 ? -3.043  -75.561 -13.412 1.00 47.65 277 A 1 
ATOM 2156 O O     . GLU A 1 277 ? -2.060  -76.006 -13.980 1.00 46.80 277 A 1 
ATOM 2157 C CB    . GLU A 1 277 ? -4.993  -76.397 -12.077 1.00 42.36 277 A 1 
ATOM 2158 C CG    . GLU A 1 277 ? -5.348  -77.851 -12.413 1.00 39.57 277 A 1 
ATOM 2159 C CD    . GLU A 1 277 ? -6.850  -78.067 -12.632 1.00 39.31 277 A 1 
ATOM 2160 O OE1   . GLU A 1 277 ? -7.197  -79.190 -13.081 1.00 37.43 277 A 1 
ATOM 2161 O OE2   . GLU A 1 277 ? -7.646  -77.129 -12.392 1.00 37.68 277 A 1 
ATOM 2162 N N     . GLN A 1 278 ? -3.846  -74.685 -13.977 1.00 35.57 278 A 1 
ATOM 2163 C CA    . GLN A 1 278 ? -4.081  -74.557 -15.433 1.00 41.20 278 A 1 
ATOM 2164 C C     . GLN A 1 278 ? -3.256  -73.472 -16.153 1.00 39.46 278 A 1 
ATOM 2165 O O     . GLN A 1 278 ? -2.726  -72.581 -15.509 1.00 37.17 278 A 1 
ATOM 2166 C CB    . GLN A 1 278 ? -5.590  -74.262 -15.620 1.00 37.78 278 A 1 
ATOM 2167 C CG    . GLN A 1 278 ? -6.508  -75.404 -15.213 1.00 34.44 278 A 1 
ATOM 2168 C CD    . GLN A 1 278 ? -7.989  -75.112 -15.433 1.00 32.90 278 A 1 
ATOM 2169 O OE1   . GLN A 1 278 ? -8.398  -74.075 -15.928 1.00 34.37 278 A 1 
ATOM 2170 N NE2   . GLN A 1 278 ? -8.859  -76.032 -15.065 1.00 32.20 278 A 1 
ATOM 2171 N N     . ALA A 1 279 ? -3.206  -73.370 -17.475 1.00 36.19 279 A 1 
ATOM 2172 C CA    . ALA A 1 279 ? -3.106  -74.316 -18.598 1.00 38.36 279 A 1 
ATOM 2173 C C     . ALA A 1 279 ? -2.716  -73.613 -19.927 1.00 35.74 279 A 1 
ATOM 2174 O O     . ALA A 1 279 ? -1.667  -73.885 -20.487 1.00 35.05 279 A 1 
ATOM 2175 C CB    . ALA A 1 279 ? -4.420  -75.074 -18.838 1.00 35.92 279 A 1 
ATOM 2176 N N     . ALA A 1 280 ? -3.607  -72.824 -20.478 1.00 36.65 280 A 1 
ATOM 2177 C CA    . ALA A 1 280 ? -3.716  -72.577 -21.933 1.00 39.17 280 A 1 
ATOM 2178 C C     . ALA A 1 280 ? -2.844  -71.430 -22.500 1.00 36.22 280 A 1 
ATOM 2179 O O     . ALA A 1 280 ? -2.363  -70.607 -21.750 1.00 35.08 280 A 1 
ATOM 2180 C CB    . ALA A 1 280 ? -5.213  -72.313 -22.186 1.00 37.06 280 A 1 
ATOM 2181 N N     . SER A 1 281 ? -2.688  -71.199 -23.801 1.00 48.68 281 A 1 
ATOM 2182 C CA    . SER A 1 281 ? -2.566  -72.044 -25.006 1.00 49.61 281 A 1 
ATOM 2183 C C     . SER A 1 281 ? -1.950  -71.296 -26.222 1.00 48.26 281 A 1 
ATOM 2184 O O     . SER A 1 281 ? -0.861  -71.640 -26.664 1.00 45.60 281 A 1 
ATOM 2185 C CB    . SER A 1 281 ? -3.926  -72.602 -25.455 1.00 45.47 281 A 1 
ATOM 2186 O OG    . SER A 1 281 ? -3.883  -73.226 -26.721 1.00 39.21 281 A 1 
ATOM 2187 N N     . ALA A 1 282 ? -2.685  -70.402 -26.809 1.00 40.39 282 A 1 
ATOM 2188 C CA    . ALA A 1 282 ? -2.657  -70.093 -28.258 1.00 43.22 282 A 1 
ATOM 2189 C C     . ALA A 1 282 ? -1.714  -68.935 -28.704 1.00 40.44 282 A 1 
ATOM 2190 O O     . ALA A 1 282 ? -1.201  -68.232 -27.850 1.00 39.61 282 A 1 
ATOM 2191 C CB    . ALA A 1 282 ? -4.121  -69.803 -28.610 1.00 40.15 282 A 1 
ATOM 2192 N N     . THR A 1 283 ? -1.486  -68.583 -29.958 1.00 49.61 283 A 1 
ATOM 2193 C CA    . THR A 1 283 ? -1.431  -69.238 -31.291 1.00 52.26 283 A 1 
ATOM 2194 C C     . THR A 1 283 ? -0.425  -68.566 -32.252 1.00 50.90 283 A 1 
ATOM 2195 O O     . THR A 1 283 ? 0.762   -68.871 -32.202 1.00 47.97 283 A 1 
ATOM 2196 C CB    . THR A 1 283 ? -2.778  -69.268 -32.051 1.00 45.77 283 A 1 
ATOM 2197 O OG1   . THR A 1 283 ? -3.572  -68.139 -31.734 1.00 42.19 283 A 1 
ATOM 2198 C CG2   . THR A 1 283 ? -3.600  -70.521 -31.861 1.00 45.49 283 A 1 
ATOM 2199 N N     . ALA A 1 284 ? -0.926  -67.786 -33.180 1.00 40.21 284 A 1 
ATOM 2200 C CA    . ALA A 1 284 ? -0.349  -67.520 -34.517 1.00 42.65 284 A 1 
ATOM 2201 C C     . ALA A 1 284 ? 0.550   -66.273 -34.598 1.00 40.58 284 A 1 
ATOM 2202 O O     . ALA A 1 284 ? 0.784   -65.622 -33.599 1.00 38.94 284 A 1 
ATOM 2203 C CB    . ALA A 1 284 ? -1.559  -67.421 -35.465 1.00 39.67 284 A 1 
ATOM 2204 N N     . GLY A 1 285 ? 0.973   -65.812 -35.713 1.00 44.88 285 A 1 
ATOM 2205 C CA    . GLY A 1 285 ? 1.482   -66.106 -37.046 1.00 45.60 285 A 1 
ATOM 2206 C C     . GLY A 1 285 ? 2.548   -65.021 -37.338 1.00 43.57 285 A 1 
ATOM 2207 O O     . GLY A 1 285 ? 3.248   -64.632 -36.420 1.00 42.26 285 A 1 
ATOM 2208 N N     . ALA A 1 286 ? 2.722   -64.333 -38.419 1.00 34.72 286 A 1 
ATOM 2209 C CA    . ALA A 1 286 ? 2.875   -64.717 -39.799 1.00 38.26 286 A 1 
ATOM 2210 C C     . ALA A 1 286 ? 4.022   -63.888 -40.445 1.00 36.58 286 A 1 
ATOM 2211 O O     . ALA A 1 286 ? 4.896   -63.373 -39.761 1.00 35.05 286 A 1 
ATOM 2212 C CB    . ALA A 1 286 ? 1.537   -64.516 -40.534 1.00 35.21 286 A 1 
ATOM 2213 N N     . SER A 1 287 ? 3.981   -63.780 -41.739 1.00 47.46 287 A 1 
ATOM 2214 C CA    . SER A 1 287 ? 4.984   -63.556 -42.808 1.00 49.92 287 A 1 
ATOM 2215 C C     . SER A 1 287 ? 5.620   -62.134 -42.935 1.00 49.49 287 A 1 
ATOM 2216 O O     . SER A 1 287 ? 5.354   -61.289 -42.102 1.00 46.46 287 A 1 
ATOM 2217 C CB    . SER A 1 287 ? 4.183   -63.910 -44.064 1.00 45.20 287 A 1 
ATOM 2218 O OG    . SER A 1 287 ? 4.813   -64.877 -44.846 1.00 38.16 287 A 1 
ATOM 2219 N N     . ALA A 1 288 ? 6.374   -61.728 -43.976 1.00 39.32 288 A 1 
ATOM 2220 C CA    . ALA A 1 288 ? 7.258   -62.455 -44.907 1.00 42.83 288 A 1 
ATOM 2221 C C     . ALA A 1 288 ? 8.336   -61.572 -45.611 1.00 41.45 288 A 1 
ATOM 2222 O O     . ALA A 1 288 ? 9.514   -61.879 -45.519 1.00 39.00 288 A 1 
ATOM 2223 C CB    . ALA A 1 288 ? 6.438   -63.124 -46.025 1.00 39.71 288 A 1 
ATOM 2224 N N     . TYR A 1 289 ? 7.944   -60.592 -46.422 1.00 35.15 289 A 1 
ATOM 2225 C CA    . TYR A 1 289 ? 8.621   -60.190 -47.689 1.00 40.09 289 A 1 
ATOM 2226 C C     . TYR A 1 289 ? 9.525   -58.924 -47.594 1.00 37.24 289 A 1 
ATOM 2227 O O     . TYR A 1 289 ? 9.435   -58.210 -46.609 1.00 36.30 289 A 1 
ATOM 2228 C CB    . TYR A 1 289 ? 7.508   -59.956 -48.717 1.00 37.25 289 A 1 
ATOM 2229 C CG    . TYR A 1 289 ? 6.734   -61.165 -49.202 1.00 37.38 289 A 1 
ATOM 2230 C CD1   . TYR A 1 289 ? 7.315   -62.061 -50.117 1.00 39.27 289 A 1 
ATOM 2231 C CD2   . TYR A 1 289 ? 5.404   -61.366 -48.785 1.00 40.86 289 A 1 
ATOM 2232 C CE1   . TYR A 1 289 ? 6.584   -63.166 -50.594 1.00 37.26 289 A 1 
ATOM 2233 C CE2   . TYR A 1 289 ? 4.667   -62.472 -49.254 1.00 37.03 289 A 1 
ATOM 2234 C CZ    . TYR A 1 289 ? 5.264   -63.371 -50.162 1.00 38.31 289 A 1 
ATOM 2235 O OH    . TYR A 1 289 ? 4.562   -64.447 -50.611 1.00 37.43 289 A 1 
ATOM 2236 N N     . THR A 1 290 ? 10.335  -58.481 -48.542 1.00 49.78 290 A 1 
ATOM 2237 C CA    . THR A 1 290 ? 11.302  -59.078 -49.508 1.00 53.56 290 A 1 
ATOM 2238 C C     . THR A 1 290 ? 12.476  -58.136 -49.873 1.00 53.04 290 A 1 
ATOM 2239 O O     . THR A 1 290 ? 13.610  -58.435 -49.510 1.00 50.43 290 A 1 
ATOM 2240 C CB    . THR A 1 290 ? 10.700  -59.459 -50.889 1.00 48.06 290 A 1 
ATOM 2241 O OG1   . THR A 1 290 ? 9.651   -58.589 -51.243 1.00 45.72 290 A 1 
ATOM 2242 C CG2   . THR A 1 290 ? 10.195  -60.887 -50.966 1.00 50.31 290 A 1 
ATOM 2243 N N     . ASP A 1 291 ? 12.235  -57.110 -50.674 1.00 46.84 291 A 1 
ATOM 2244 C CA    . ASP A 1 291 ? 13.157  -56.637 -51.744 1.00 51.99 291 A 1 
ATOM 2245 C C     . ASP A 1 291 ? 14.061  -55.410 -51.401 1.00 50.90 291 A 1 
ATOM 2246 O O     . ASP A 1 291 ? 13.919  -54.825 -50.346 1.00 49.48 291 A 1 
ATOM 2247 C CB    . ASP A 1 291 ? 12.269  -56.322 -52.960 1.00 46.96 291 A 1 
ATOM 2248 C CG    . ASP A 1 291 ? 11.834  -57.539 -53.760 1.00 42.01 291 A 1 
ATOM 2249 O OD1   . ASP A 1 291 ? 12.581  -58.547 -53.736 1.00 41.49 291 A 1 
ATOM 2250 O OD2   . ASP A 1 291 ? 10.769  -57.457 -54.396 1.00 41.57 291 A 1 
ATOM 2251 N N     . SER A 1 292 ? 14.917  -54.846 -52.232 1.00 41.60 292 A 1 
ATOM 2252 C CA    . SER A 1 292 ? 16.083  -55.321 -53.011 1.00 45.72 292 A 1 
ATOM 2253 C C     . SER A 1 292 ? 17.125  -54.213 -53.328 1.00 44.84 292 A 1 
ATOM 2254 O O     . SER A 1 292 ? 18.291  -54.349 -52.971 1.00 43.06 292 A 1 
ATOM 2255 C CB    . SER A 1 292 ? 15.642  -55.924 -54.356 1.00 41.86 292 A 1 
ATOM 2256 O OG    . SER A 1 292 ? 16.719  -56.122 -55.254 1.00 37.00 292 A 1 
ATOM 2257 N N     . VAL A 1 293 ? 16.769  -53.196 -54.096 1.00 37.07 293 A 1 
ATOM 2258 C CA    . VAL A 1 293 ? 17.643  -52.469 -55.083 1.00 43.05 293 A 1 
ATOM 2259 C C     . VAL A 1 293 ? 18.529  -51.335 -54.494 1.00 40.84 293 A 1 
ATOM 2260 O O     . VAL A 1 293 ? 18.222  -50.819 -53.442 1.00 40.31 293 A 1 
ATOM 2261 C CB    . VAL A 1 293 ? 16.770  -51.886 -56.219 1.00 40.29 293 A 1 
ATOM 2262 C CG1   . VAL A 1 293 ? 17.437  -51.994 -57.566 1.00 38.78 293 A 1 
ATOM 2263 C CG2   . VAL A 1 293 ? 15.375  -52.488 -56.378 1.00 44.43 293 A 1 
ATOM 2264 N N     . ASN A 1 294 ? 19.546  -50.759 -55.111 1.00 41.88 294 A 1 
ATOM 2265 C CA    . ASN A 1 294 ? 20.824  -51.230 -55.688 1.00 44.49 294 A 1 
ATOM 2266 C C     . ASN A 1 294 ? 21.925  -50.124 -55.723 1.00 40.89 294 A 1 
ATOM 2267 O O     . ASN A 1 294 ? 22.972  -50.269 -55.118 1.00 38.53 294 A 1 
ATOM 2268 C CB    . ASN A 1 294 ? 20.623  -51.747 -57.133 1.00 42.36 294 A 1 
ATOM 2269 C CG    . ASN A 1 294 ? 21.469  -52.946 -57.507 1.00 38.56 294 A 1 
ATOM 2270 O OD1   . ASN A 1 294 ? 22.214  -53.509 -56.735 1.00 39.92 294 A 1 
ATOM 2271 N ND2   . ASN A 1 294 ? 21.362  -53.396 -58.738 1.00 40.51 294 A 1 
ATOM 2272 N N     . ASN A 1 295 ? 21.740  -49.073 -56.520 1.00 41.90 295 A 1 
ATOM 2273 C CA    . ASN A 1 295 ? 22.799  -48.317 -57.238 1.00 43.91 295 A 1 
ATOM 2274 C C     . ASN A 1 295 ? 23.477  -47.154 -56.462 1.00 41.19 295 A 1 
ATOM 2275 O O     . ASN A 1 295 ? 23.002  -46.750 -55.425 1.00 38.95 295 A 1 
ATOM 2276 C CB    . ASN A 1 295 ? 22.149  -47.800 -58.538 1.00 41.27 295 A 1 
ATOM 2277 C CG    . ASN A 1 295 ? 22.156  -48.789 -59.689 1.00 37.28 295 A 1 
ATOM 2278 O OD1   . ASN A 1 295 ? 22.881  -49.758 -59.719 1.00 38.81 295 A 1 
ATOM 2279 N ND2   . ASN A 1 295 ? 21.355  -48.549 -60.707 1.00 39.17 295 A 1 
ATOM 2280 N N     . SER A 1 296 ? 24.496  -46.437 -56.950 1.00 38.00 296 A 1 
ATOM 2281 C CA    . SER A 1 296 ? 25.835  -46.755 -57.484 1.00 40.76 296 A 1 
ATOM 2282 C C     . SER A 1 296 ? 26.808  -45.560 -57.373 1.00 38.99 296 A 1 
ATOM 2283 O O     . SER A 1 296 ? 27.987  -45.765 -57.155 1.00 37.65 296 A 1 
ATOM 2284 C CB    . SER A 1 296 ? 25.771  -47.127 -58.979 1.00 38.17 296 A 1 
ATOM 2285 O OG    . SER A 1 296 ? 27.028  -47.197 -59.593 1.00 35.38 296 A 1 
ATOM 2286 N N     . ILE A 1 297 ? 26.371  -44.311 -57.622 1.00 31.23 297 A 1 
ATOM 2287 C CA    . ILE A 1 297 ? 27.210  -43.297 -58.303 1.00 34.89 297 A 1 
ATOM 2288 C C     . ILE A 1 297 ? 28.410  -42.799 -57.464 1.00 33.97 297 A 1 
ATOM 2289 O O     . ILE A 1 297 ? 28.288  -42.530 -56.273 1.00 32.67 297 A 1 
ATOM 2290 C CB    . ILE A 1 297 ? 26.349  -42.143 -58.868 1.00 32.40 297 A 1 
ATOM 2291 C CG1   . ILE A 1 297 ? 25.272  -42.697 -59.833 1.00 31.39 297 A 1 
ATOM 2292 C CG2   . ILE A 1 297 ? 27.211  -41.100 -59.588 1.00 35.60 297 A 1 
ATOM 2293 C CD1   . ILE A 1 297 ? 24.273  -41.667 -60.357 1.00 34.37 297 A 1 
ATOM 2294 N N     . SER A 1 298 ? 29.553  -42.637 -58.158 1.00 37.50 298 A 1 
ATOM 2295 C CA    . SER A 1 298 ? 30.926  -42.747 -57.645 1.00 38.60 298 A 1 
ATOM 2296 C C     . SER A 1 298 ? 31.776  -41.470 -57.564 1.00 37.03 298 A 1 
ATOM 2297 O O     . SER A 1 298 ? 32.987  -41.598 -57.420 1.00 35.62 298 A 1 
ATOM 2298 C CB    . SER A 1 298 ? 31.660  -43.709 -58.584 1.00 36.79 298 A 1 
ATOM 2299 O OG    . SER A 1 298 ? 31.727  -43.166 -59.895 1.00 33.74 298 A 1 
ATOM 2300 N N     . PHE A 1 299 ? 31.247  -40.275 -57.776 1.00 37.46 299 A 1 
ATOM 2301 C CA    . PHE A 1 299 ? 32.048  -39.170 -58.336 1.00 39.44 299 A 1 
ATOM 2302 C C     . PHE A 1 299 ? 33.305  -38.806 -57.511 1.00 39.28 299 A 1 
ATOM 2303 O O     . PHE A 1 299 ? 33.248  -38.654 -56.295 1.00 37.13 299 A 1 
ATOM 2304 C CB    . PHE A 1 299 ? 31.160  -37.960 -58.616 1.00 35.59 299 A 1 
ATOM 2305 C CG    . PHE A 1 299 ? 31.446  -37.321 -59.957 1.00 34.21 299 A 1 
ATOM 2306 C CD1   . PHE A 1 299 ? 32.330  -36.243 -60.067 1.00 34.73 299 A 1 
ATOM 2307 C CD2   . PHE A 1 299 ? 30.843  -37.848 -61.109 1.00 35.41 299 A 1 
ATOM 2308 C CE1   . PHE A 1 299 ? 32.599  -35.668 -61.325 1.00 31.60 299 A 1 
ATOM 2309 C CE2   . PHE A 1 299 ? 31.107  -37.285 -62.367 1.00 30.00 299 A 1 
ATOM 2310 C CZ    . PHE A 1 299 ? 31.987  -36.184 -62.483 1.00 30.28 299 A 1 
ATOM 2311 N N     . SER A 1 300 ? 34.453  -38.682 -58.224 1.00 37.93 300 A 1 
ATOM 2312 C CA    . SER A 1 300 ? 35.795  -38.992 -57.711 1.00 41.03 300 A 1 
ATOM 2313 C C     . SER A 1 300 ? 36.732  -37.814 -57.381 1.00 39.25 300 A 1 
ATOM 2314 O O     . SER A 1 300 ? 37.865  -38.082 -56.991 1.00 38.14 300 A 1 
ATOM 2315 C CB    . SER A 1 300 ? 36.498  -39.834 -58.779 1.00 38.68 300 A 1 
ATOM 2316 O OG    . SER A 1 300 ? 36.668  -39.095 -59.972 1.00 35.16 300 A 1 
ATOM 2317 N N     . MET A 1 301 ? 36.382  -36.579 -57.655 1.00 42.15 301 A 1 
ATOM 2318 C CA    . MET A 1 301 ? 37.359  -35.576 -58.125 1.00 44.90 301 A 1 
ATOM 2319 C C     . MET A 1 301 ? 38.528  -35.233 -57.177 1.00 44.49 301 A 1 
ATOM 2320 O O     . MET A 1 301 ? 38.475  -35.313 -55.961 1.00 42.15 301 A 1 
ATOM 2321 C CB    . MET A 1 301 ? 36.659  -34.294 -58.614 1.00 41.63 301 A 1 
ATOM 2322 C CG    . MET A 1 301 ? 36.534  -34.299 -60.145 1.00 39.09 301 A 1 
ATOM 2323 S SD    . MET A 1 301 ? 35.956  -32.717 -60.823 1.00 39.21 301 A 1 
ATOM 2324 C CE    . MET A 1 301 ? 36.153  -33.040 -62.591 1.00 35.62 301 A 1 
ATOM 2325 N N     . GLU A 1 302 ? 39.567  -34.824 -57.843 1.00 34.37 302 A 1 
ATOM 2326 C CA    . GLU A 1 302 ? 41.014  -34.751 -57.587 1.00 39.51 302 A 1 
ATOM 2327 C C     . GLU A 1 302 ? 41.485  -33.567 -56.691 1.00 38.68 302 A 1 
ATOM 2328 O O     . GLU A 1 302 ? 40.673  -32.859 -56.116 1.00 36.45 302 A 1 
ATOM 2329 C CB    . GLU A 1 302 ? 41.607  -34.661 -59.023 1.00 36.00 302 A 1 
ATOM 2330 C CG    . GLU A 1 302 ? 42.683  -35.671 -59.390 1.00 33.63 302 A 1 
ATOM 2331 C CD    . GLU A 1 302 ? 43.244  -35.436 -60.789 1.00 32.66 302 A 1 
ATOM 2332 O OE1   . GLU A 1 302 ? 44.318  -36.011 -61.068 1.00 31.54 302 A 1 
ATOM 2333 O OE2   . GLU A 1 302 ? 42.622  -34.689 -61.570 1.00 31.25 302 A 1 
ATOM 2334 N N     . ALA A 1 303 ? 42.738  -33.187 -56.627 1.00 40.46 303 A 1 
ATOM 2335 C CA    . ALA A 1 303 ? 43.920  -33.635 -55.893 1.00 42.74 303 A 1 
ATOM 2336 C C     . ALA A 1 303 ? 44.769  -32.441 -55.396 1.00 40.49 303 A 1 
ATOM 2337 O O     . ALA A 1 303 ? 45.634  -32.623 -54.569 1.00 39.39 303 A 1 
ATOM 2338 C CB    . ALA A 1 303 ? 44.796  -34.498 -56.828 1.00 40.71 303 A 1 
ATOM 2339 N N     . GLY A 1 304 ? 44.622  -31.218 -55.939 1.00 36.56 304 A 1 
ATOM 2340 C CA    . GLY A 1 304 ? 45.661  -30.185 -56.110 1.00 38.06 304 A 1 
ATOM 2341 C C     . GLY A 1 304 ? 46.497  -29.809 -54.879 1.00 35.88 304 A 1 
ATOM 2342 O O     . GLY A 1 304 ? 45.976  -29.486 -53.821 1.00 34.63 304 A 1 
ATOM 2343 N N     . ILE A 1 305 ? 47.823  -29.769 -55.096 1.00 34.08 305 A 1 
ATOM 2344 C CA    . ILE A 1 305 ? 48.925  -29.910 -54.113 1.00 38.65 305 A 1 
ATOM 2345 C C     . ILE A 1 305 ? 49.402  -28.589 -53.450 1.00 36.58 305 A 1 
ATOM 2346 O O     . ILE A 1 305 ? 50.244  -28.621 -52.571 1.00 34.69 305 A 1 
ATOM 2347 C CB    . ILE A 1 305 ? 50.103  -30.604 -54.854 1.00 36.04 305 A 1 
ATOM 2348 C CG1   . ILE A 1 305 ? 49.684  -31.986 -55.436 1.00 34.13 305 A 1 
ATOM 2349 C CG2   . ILE A 1 305 ? 51.370  -30.791 -54.009 1.00 36.39 305 A 1 
ATOM 2350 C CD1   . ILE A 1 305 ? 50.694  -32.585 -56.416 1.00 34.97 305 A 1 
ATOM 2351 N N     . VAL A 1 306 ? 48.954  -27.430 -53.878 1.00 36.90 306 A 1 
ATOM 2352 C CA    . VAL A 1 306 ? 49.738  -26.173 -53.965 1.00 41.13 306 A 1 
ATOM 2353 C C     . VAL A 1 306 ? 50.528  -25.779 -52.682 1.00 37.90 306 A 1 
ATOM 2354 O O     . VAL A 1 306 ? 50.011  -25.926 -51.576 1.00 36.80 306 A 1 
ATOM 2355 C CB    . VAL A 1 306 ? 48.873  -25.009 -54.490 1.00 38.96 306 A 1 
ATOM 2356 C CG1   . VAL A 1 306 ? 49.695  -23.759 -54.837 1.00 36.08 306 A 1 
ATOM 2357 C CG2   . VAL A 1 306 ? 48.115  -25.387 -55.776 1.00 40.31 306 A 1 
ATOM 2358 N N     . PRO A 1 307 ? 51.784  -25.317 -52.839 1.00 36.64 307 A 1 
ATOM 2359 C CA    . PRO A 1 307 ? 52.894  -25.500 -51.904 1.00 39.48 307 A 1 
ATOM 2360 C C     . PRO A 1 307 ? 53.113  -24.367 -50.881 1.00 38.03 307 A 1 
ATOM 2361 O O     . PRO A 1 307 ? 52.214  -23.658 -50.475 1.00 35.59 307 A 1 
ATOM 2362 C CB    . PRO A 1 307 ? 54.088  -25.726 -52.839 1.00 36.28 307 A 1 
ATOM 2363 C CG    . PRO A 1 307 ? 53.827  -24.703 -53.952 1.00 36.05 307 A 1 
ATOM 2364 C CD    . PRO A 1 307 ? 52.319  -24.839 -54.113 1.00 41.09 307 A 1 
ATOM 2365 N N     . ASP A 1 308 ? 54.301  -24.106 -50.535 1.00 53.49 308 A 1 
ATOM 2366 C CA    . ASP A 1 308 ? 55.086  -24.096 -49.303 1.00 55.18 308 A 1 
ATOM 2367 C C     . ASP A 1 308 ? 55.235  -22.742 -48.565 1.00 54.38 308 A 1 
ATOM 2368 O O     . ASP A 1 308 ? 55.607  -22.704 -47.404 1.00 51.03 308 A 1 
ATOM 2369 C CB    . ASP A 1 308 ? 56.490  -24.580 -49.766 1.00 49.76 308 A 1 
ATOM 2370 C CG    . ASP A 1 308 ? 57.416  -25.138 -48.694 1.00 43.48 308 A 1 
ATOM 2371 O OD1   . ASP A 1 308 ? 56.931  -25.603 -47.651 1.00 42.47 308 A 1 
ATOM 2372 O OD2   . ASP A 1 308 ? 58.643  -25.127 -48.971 1.00 42.22 308 A 1 
ATOM 2373 N N     . ASN A 1 309 ? 55.083  -21.616 -49.247 1.00 46.24 309 A 1 
ATOM 2374 C CA    . ASN A 1 309 ? 55.970  -20.457 -49.012 1.00 48.53 309 A 1 
ATOM 2375 C C     . ASN A 1 309 ? 55.914  -19.846 -47.594 1.00 45.00 309 A 1 
ATOM 2376 O O     . ASN A 1 309 ? 54.911  -19.312 -47.129 1.00 42.35 309 A 1 
ATOM 2377 C CB    . ASN A 1 309 ? 55.797  -19.406 -50.115 1.00 45.05 309 A 1 
ATOM 2378 C CG    . ASN A 1 309 ? 56.821  -19.555 -51.227 1.00 40.72 309 A 1 
ATOM 2379 O OD1   . ASN A 1 309 ? 57.938  -19.998 -51.037 1.00 41.12 309 A 1 
ATOM 2380 N ND2   . ASN A 1 309 ? 56.483  -19.151 -52.423 1.00 41.32 309 A 1 
ATOM 2381 N N     . THR A 1 310 ? 57.084  -19.843 -46.969 1.00 46.59 310 A 1 
ATOM 2382 C CA    . THR A 1 310 ? 57.395  -19.627 -45.542 1.00 49.23 310 A 1 
ATOM 2383 C C     . THR A 1 310 ? 57.457  -18.177 -45.053 1.00 47.67 310 A 1 
ATOM 2384 O O     . THR A 1 310 ? 58.091  -17.930 -44.024 1.00 45.15 310 A 1 
ATOM 2385 C CB    . THR A 1 310 ? 58.760  -20.275 -45.221 1.00 43.97 310 A 1 
ATOM 2386 O OG1   . THR A 1 310 ? 59.590  -20.344 -46.354 1.00 39.06 310 A 1 
ATOM 2387 C CG2   . THR A 1 310 ? 58.618  -21.683 -44.670 1.00 40.81 310 A 1 
ATOM 2388 N N     . VAL A 1 311 ? 56.938  -17.192 -45.776 1.00 33.56 311 A 1 
ATOM 2389 C CA    . VAL A 1 311 ? 57.378  -15.796 -45.598 1.00 38.39 311 A 1 
ATOM 2390 C C     . VAL A 1 311 ? 57.150  -15.302 -44.166 1.00 36.65 311 A 1 
ATOM 2391 O O     . VAL A 1 311 ? 56.028  -15.043 -43.730 1.00 34.70 311 A 1 
ATOM 2392 C CB    . VAL A 1 311 ? 56.777  -14.837 -46.638 1.00 35.48 311 A 1 
ATOM 2393 C CG1   . VAL A 1 311 ? 57.375  -13.431 -46.483 1.00 33.30 311 A 1 
ATOM 2394 C CG2   . VAL A 1 311 ? 57.073  -15.300 -48.068 1.00 37.78 311 A 1 
ATOM 2395 N N     . GLN A 1 312 ? 58.260  -15.128 -43.486 1.00 47.19 312 A 1 
ATOM 2396 C CA    . GLN A 1 312 ? 58.421  -14.793 -42.068 1.00 48.73 312 A 1 
ATOM 2397 C C     . GLN A 1 312 ? 58.013  -13.350 -41.697 1.00 48.21 312 A 1 
ATOM 2398 O O     . GLN A 1 312 ? 58.639  -12.775 -40.803 1.00 46.03 312 A 1 
ATOM 2399 C CB    . GLN A 1 312 ? 59.896  -15.015 -41.695 1.00 44.32 312 A 1 
ATOM 2400 C CG    . GLN A 1 312 ? 60.236  -16.379 -41.110 1.00 41.15 312 A 1 
ATOM 2401 C CD    . GLN A 1 312 ? 61.689  -16.453 -40.657 1.00 38.92 312 A 1 
ATOM 2402 O OE1   . GLN A 1 312 ? 62.512  -15.581 -40.871 1.00 38.29 312 A 1 
ATOM 2403 N NE2   . GLN A 1 312 ? 62.071  -17.514 -39.987 1.00 35.68 312 A 1 
ATOM 2404 N N     . SER A 1 313 ? 57.074  -12.702 -42.366 1.00 39.96 313 A 1 
ATOM 2405 C CA    . SER A 1 313 ? 56.903  -11.253 -42.192 1.00 42.83 313 A 1 
ATOM 2406 C C     . SER A 1 313 ? 56.613  -10.922 -40.730 1.00 41.94 313 A 1 
ATOM 2407 O O     . SER A 1 313 ? 55.533  -11.188 -40.208 1.00 39.98 313 A 1 
ATOM 2408 C CB    . SER A 1 313 ? 55.846  -10.682 -43.130 1.00 39.11 313 A 1 
ATOM 2409 O OG    . SER A 1 313 ? 54.565  -11.194 -42.864 1.00 36.55 313 A 1 
ATOM 2410 N N     . SER A 1 314 ? 57.622  -10.334 -40.100 1.00 38.46 314 A 1 
ATOM 2411 C CA    . SER A 1 314 ? 57.611  -9.915  -38.702 1.00 42.05 314 A 1 
ATOM 2412 C C     . SER A 1 314 ? 56.726  -8.690  -38.522 1.00 39.81 314 A 1 
ATOM 2413 O O     . SER A 1 314 ? 57.210  -7.586  -38.278 1.00 38.10 314 A 1 
ATOM 2414 C CB    . SER A 1 314 ? 59.045  -9.649  -38.237 1.00 38.50 314 A 1 
ATOM 2415 O OG    . SER A 1 314 ? 59.665  -8.684  -39.062 1.00 36.54 314 A 1 
ATOM 2416 N N     . ILE A 1 315 ? 55.409  -8.848  -38.720 1.00 39.97 315 A 1 
ATOM 2417 C CA    . ILE A 1 315 ? 54.467  -7.749  -38.548 1.00 43.71 315 A 1 
ATOM 2418 C C     . ILE A 1 315 ? 54.517  -7.362  -37.072 1.00 42.10 315 A 1 
ATOM 2419 O O     . ILE A 1 315 ? 53.982  -8.059  -36.204 1.00 40.31 315 A 1 
ATOM 2420 C CB    . ILE A 1 315 ? 53.052  -8.108  -39.045 1.00 39.34 315 A 1 
ATOM 2421 C CG1   . ILE A 1 315 ? 53.087  -8.441  -40.557 1.00 37.38 315 A 1 
ATOM 2422 C CG2   . ILE A 1 315 ? 52.091  -6.929  -38.788 1.00 38.92 315 A 1 
ATOM 2423 C CD1   . ILE A 1 315 ? 51.761  -8.914  -41.139 1.00 36.10 315 A 1 
ATOM 2424 N N     . LEU A 1 316 ? 55.202  -6.242  -36.828 1.00 44.01 316 A 1 
ATOM 2425 C CA    . LEU A 1 316 ? 55.213  -5.553  -35.552 1.00 46.73 316 A 1 
ATOM 2426 C C     . LEU A 1 316 ? 53.761  -5.249  -35.163 1.00 44.84 316 A 1 
ATOM 2427 O O     . LEU A 1 316 ? 53.173  -4.276  -35.644 1.00 42.19 316 A 1 
ATOM 2428 C CB    . LEU A 1 316 ? 56.034  -4.259  -35.676 1.00 42.02 316 A 1 
ATOM 2429 C CG    . LEU A 1 316 ? 57.556  -4.449  -35.650 1.00 38.28 316 A 1 
ATOM 2430 C CD1   . LEU A 1 316 ? 58.262  -3.207  -36.192 1.00 37.96 316 A 1 
ATOM 2431 C CD2   . LEU A 1 316 ? 58.046  -4.693  -34.216 1.00 40.63 316 A 1 
ATOM 2432 N N     . ARG A 1 317 ? 53.137  -6.098  -34.329 1.00 45.14 317 A 1 
ATOM 2433 C CA    . ARG A 1 317 ? 51.804  -5.848  -33.775 1.00 47.61 317 A 1 
ATOM 2434 C C     . ARG A 1 317 ? 51.896  -4.577  -32.925 1.00 45.65 317 A 1 
ATOM 2435 O O     . ARG A 1 317 ? 52.554  -4.630  -31.887 1.00 43.30 317 A 1 
ATOM 2436 C CB    . ARG A 1 317 ? 51.309  -7.030  -32.926 1.00 43.09 317 A 1 
ATOM 2437 C CG    . ARG A 1 317 ? 50.659  -8.125  -33.770 1.00 38.51 317 A 1 
ATOM 2438 C CD    . ARG A 1 317 ? 50.079  -9.225  -32.850 1.00 36.94 317 A 1 
ATOM 2439 N NE    . ARG A 1 317 ? 49.264  -10.185 -33.594 1.00 33.78 317 A 1 
ATOM 2440 C CZ    . ARG A 1 317 ? 48.647  -11.252 -33.096 1.00 30.64 317 A 1 
ATOM 2441 N NH1   . ARG A 1 317 ? 48.747  -11.577 -31.831 1.00 29.14 317 A 1 
ATOM 2442 N NH2   . ARG A 1 317 ? 47.915  -12.018 -33.862 1.00 28.34 317 A 1 
ATOM 2443 N N     . PRO A 1 318 ? 51.296  -3.442  -33.315 1.00 37.92 318 A 1 
ATOM 2444 C CA    . PRO A 1 318 ? 51.290  -2.276  -32.465 1.00 41.86 318 A 1 
ATOM 2445 C C     . PRO A 1 318 ? 50.495  -2.621  -31.198 1.00 41.34 318 A 1 
ATOM 2446 O O     . PRO A 1 318 ? 49.329  -3.012  -31.272 1.00 39.81 318 A 1 
ATOM 2447 C CB    . PRO A 1 318 ? 50.663  -1.150  -33.306 1.00 38.03 318 A 1 
ATOM 2448 C CG    . PRO A 1 318 ? 49.751  -1.893  -34.278 1.00 36.61 318 A 1 
ATOM 2449 C CD    . PRO A 1 318 ? 50.489  -3.221  -34.503 1.00 41.16 318 A 1 
ATOM 2450 N N     . ALA A 1 319 ? 51.128  -2.524  -30.049 1.00 39.16 319 A 1 
ATOM 2451 C CA    . ALA A 1 319 ? 50.602  -3.061  -28.791 1.00 42.54 319 A 1 
ATOM 2452 C C     . ALA A 1 319 ? 49.399  -2.279  -28.230 1.00 41.28 319 A 1 
ATOM 2453 O O     . ALA A 1 319 ? 48.629  -2.814  -27.448 1.00 39.48 319 A 1 
ATOM 2454 C CB    . ALA A 1 319 ? 51.756  -3.080  -27.781 1.00 38.51 319 A 1 
ATOM 2455 N N     . GLY A 1 320 ? 49.299  -0.998  -28.569 1.00 34.77 320 A 1 
ATOM 2456 C CA    . GLY A 1 320 ? 48.574  -0.024  -27.754 1.00 37.53 320 A 1 
ATOM 2457 C C     . GLY A 1 320 ? 47.054  0.038   -27.880 1.00 37.07 320 A 1 
ATOM 2458 O O     . GLY A 1 320 ? 46.499  1.097   -27.631 1.00 34.75 320 A 1 
ATOM 2459 N N     . ALA A 1 321 ? 46.387  -1.044  -28.298 1.00 39.24 321 A 1 
ATOM 2460 C CA    . ALA A 1 321 ? 44.932  -1.078  -28.256 1.00 42.04 321 A 1 
ATOM 2461 C C     . ALA A 1 321 ? 44.482  -1.094  -26.788 1.00 40.85 321 A 1 
ATOM 2462 O O     . ALA A 1 321 ? 44.273  -2.162  -26.201 1.00 40.18 321 A 1 
ATOM 2463 C CB    . ALA A 1 321 ? 44.408  -2.274  -29.059 1.00 38.41 321 A 1 
ATOM 2464 N N     . ILE A 1 322 ? 44.377  0.090   -26.193 1.00 36.45 322 A 1 
ATOM 2465 C CA    . ILE A 1 322 ? 43.822  0.268   -24.852 1.00 39.15 322 A 1 
ATOM 2466 C C     . ILE A 1 322 ? 42.393  -0.261  -24.921 1.00 39.57 322 A 1 
ATOM 2467 O O     . ILE A 1 322 ? 41.533  0.333   -25.567 1.00 37.94 322 A 1 
ATOM 2468 C CB    . ILE A 1 322 ? 43.878  1.741   -24.391 1.00 35.38 322 A 1 
ATOM 2469 C CG1   . ILE A 1 322 ? 45.334  2.253   -24.377 1.00 33.33 322 A 1 
ATOM 2470 C CG2   . ILE A 1 322 ? 43.249  1.886   -22.997 1.00 36.61 322 A 1 
ATOM 2471 C CD1   . ILE A 1 322 ? 45.473  3.747   -24.089 1.00 35.04 322 A 1 
ATOM 2472 N N     . GLY A 1 323 ? 42.141  -1.392  -24.279 1.00 36.68 323 A 1 
ATOM 2473 C CA    . GLY A 1 323 ? 40.828  -1.993  -24.114 1.00 38.54 323 A 1 
ATOM 2474 C C     . GLY A 1 323 ? 39.944  -1.141  -23.205 1.00 37.52 323 A 1 
ATOM 2475 O O     . GLY A 1 323 ? 39.601  -1.572  -22.107 1.00 36.58 323 A 1 
ATOM 2476 N N     . LEU A 1 324 ? 39.612  0.074   -23.664 1.00 38.03 324 A 1 
ATOM 2477 C CA    . LEU A 1 324 ? 38.734  1.019   -22.970 1.00 39.96 324 A 1 
ATOM 2478 C C     . LEU A 1 324 ? 37.287  0.527   -22.855 1.00 39.67 324 A 1 
ATOM 2479 O O     . LEU A 1 324 ? 36.517  1.120   -22.104 1.00 36.76 324 A 1 
ATOM 2480 C CB    . LEU A 1 324 ? 38.757  2.381   -23.681 1.00 34.45 324 A 1 
ATOM 2481 C CG    . LEU A 1 324 ? 39.822  3.350   -23.164 1.00 31.10 324 A 1 
ATOM 2482 C CD1   . LEU A 1 324 ? 39.882  4.566   -24.072 1.00 30.82 324 A 1 
ATOM 2483 C CD2   . LEU A 1 324 ? 39.498  3.833   -21.744 1.00 33.59 324 A 1 
ATOM 2484 N N     . PHE A 1 325 ? 36.897  -0.536  -23.547 1.00 41.83 325 A 1 
ATOM 2485 C CA    . PHE A 1 325 ? 35.700  -1.292  -23.213 1.00 43.91 325 A 1 
ATOM 2486 C C     . PHE A 1 325 ? 35.952  -2.105  -21.946 1.00 44.83 325 A 1 
ATOM 2487 O O     . PHE A 1 325 ? 35.848  -3.333  -21.948 1.00 41.34 325 A 1 
ATOM 2488 C CB    . PHE A 1 325 ? 35.221  -2.130  -24.398 1.00 38.28 325 A 1 
ATOM 2489 C CG    . PHE A 1 325 ? 34.592  -1.321  -25.510 1.00 35.75 325 A 1 
ATOM 2490 C CD1   . PHE A 1 325 ? 33.242  -0.954  -25.436 1.00 34.28 325 A 1 
ATOM 2491 C CD2   . PHE A 1 325 ? 35.367  -0.924  -26.618 1.00 33.66 325 A 1 
ATOM 2492 C CE1   . PHE A 1 325 ? 32.665  -0.205  -26.465 1.00 30.90 325 A 1 
ATOM 2493 C CE2   . PHE A 1 325 ? 34.787  -0.173  -27.649 1.00 29.67 325 A 1 
ATOM 2494 C CZ    . PHE A 1 325 ? 33.425  0.184   -27.582 1.00 31.61 325 A 1 
ATOM 2495 N N     . SER A 1 326 ? 36.270  -1.446  -20.847 1.00 32.63 326 A 1 
ATOM 2496 C CA    . SER A 1 326 ? 35.854  -1.909  -19.541 1.00 35.57 326 A 1 
ATOM 2497 C C     . SER A 1 326 ? 34.338  -1.998  -19.637 1.00 35.71 326 A 1 
ATOM 2498 O O     . SER A 1 326 ? 33.643  -0.986  -19.529 1.00 34.19 326 A 1 
ATOM 2499 C CB    . SER A 1 326 ? 36.300  -0.949  -18.431 1.00 32.66 326 A 1 
ATOM 2500 O OG    . SER A 1 326 ? 35.866  0.372   -18.665 1.00 30.07 326 A 1 
ATOM 2501 N N     . SER A 1 327 ? 33.814  -3.188  -19.963 1.00 39.87 327 A 1 
ATOM 2502 C CA    . SER A 1 327 ? 32.400  -3.484  -19.850 1.00 42.03 327 A 1 
ATOM 2503 C C     . SER A 1 327 ? 31.989  -2.952  -18.489 1.00 42.81 327 A 1 
ATOM 2504 O O     . SER A 1 327 ? 32.695  -3.272  -17.530 1.00 39.84 327 A 1 
ATOM 2505 C CB    . SER A 1 327 ? 32.158  -4.994  -19.915 1.00 37.70 327 A 1 
ATOM 2506 O OG    . SER A 1 327 ? 32.970  -5.687  -18.985 1.00 35.23 327 A 1 
ATOM 2507 N N     . PRO A 1 328 ? 30.958  -2.073  -18.382 1.00 38.92 328 A 1 
ATOM 2508 C CA    . PRO A 1 328 ? 30.559  -1.526  -17.105 1.00 41.21 328 A 1 
ATOM 2509 C C     . PRO A 1 328 ? 30.452  -2.716  -16.170 1.00 42.18 328 A 1 
ATOM 2510 O O     . PRO A 1 328 ? 29.705  -3.648  -16.471 1.00 40.84 328 A 1 
ATOM 2511 C CB    . PRO A 1 328 ? 29.222  -0.824  -17.345 1.00 37.28 328 A 1 
ATOM 2512 C CG    . PRO A 1 328 ? 28.689  -1.457  -18.616 1.00 37.27 328 A 1 
ATOM 2513 C CD    . PRO A 1 328 ? 29.960  -1.803  -19.400 1.00 41.43 328 A 1 
ATOM 2514 N N     . SER A 1 329 ? 31.343  -2.754  -15.174 1.00 33.07 329 A 1 
ATOM 2515 C CA    . SER A 1 329 ? 31.500  -3.910  -14.318 1.00 34.75 329 A 1 
ATOM 2516 C C     . SER A 1 329 ? 30.097  -4.267  -13.865 1.00 35.09 329 A 1 
ATOM 2517 O O     . SER A 1 329 ? 29.387  -3.370  -13.410 1.00 33.98 329 A 1 
ATOM 2518 C CB    . SER A 1 329 ? 32.391  -3.589  -13.111 1.00 32.30 329 A 1 
ATOM 2519 O OG    . SER A 1 329 ? 31.911  -2.443  -12.430 1.00 29.82 329 A 1 
ATOM 2520 N N     . LEU A 1 330 ? 29.680  -5.521  -14.078 1.00 43.60 330 A 1 
ATOM 2521 C CA    . LEU A 1 330 ? 28.455  -6.043  -13.467 1.00 43.09 330 A 1 
ATOM 2522 C C     . LEU A 1 330 ? 28.524  -5.564  -12.025 1.00 43.32 330 A 1 
ATOM 2523 O O     . LEU A 1 330 ? 29.441  -5.972  -11.317 1.00 40.24 330 A 1 
ATOM 2524 C CB    . LEU A 1 330 ? 28.455  -7.574  -13.532 1.00 38.45 330 A 1 
ATOM 2525 C CG    . LEU A 1 330 ? 27.956  -8.148  -14.874 1.00 34.45 330 A 1 
ATOM 2526 C CD1   . LEU A 1 330 ? 28.349  -9.610  -15.005 1.00 33.85 330 A 1 
ATOM 2527 C CD2   . LEU A 1 330 ? 26.430  -8.044  -14.971 1.00 35.02 330 A 1 
ATOM 2528 N N     . GLN A 1 331 ? 27.689  -4.568  -11.679 1.00 44.16 331 A 1 
ATOM 2529 C CA    . GLN A 1 331 ? 27.773  -3.956  -10.363 1.00 45.59 331 A 1 
ATOM 2530 C C     . GLN A 1 331 ? 27.612  -5.122  -9.410  1.00 45.92 331 A 1 
ATOM 2531 O O     . GLN A 1 331 ? 26.561  -5.760  -9.430  1.00 43.97 331 A 1 
ATOM 2532 C CB    . GLN A 1 331 ? 26.686  -2.901  -10.124 1.00 42.38 331 A 1 
ATOM 2533 C CG    . GLN A 1 331 ? 27.050  -1.519  -10.697 1.00 37.90 331 A 1 
ATOM 2534 C CD    . GLN A 1 331 ? 26.008  -0.452  -10.363 1.00 35.20 331 A 1 
ATOM 2535 O OE1   . GLN A 1 331 ? 24.815  -0.698  -10.204 1.00 32.49 331 A 1 
ATOM 2536 N NE2   . GLN A 1 331 ? 26.407  0.796   -10.255 1.00 31.89 331 A 1 
ATOM 2537 N N     . THR A 1 332 ? 28.684  -5.457  -8.715  1.00 38.20 332 A 1 
ATOM 2538 C CA    . THR A 1 332 ? 28.663  -6.495  -7.694  1.00 40.93 332 A 1 
ATOM 2539 C C     . THR A 1 332 ? 27.418  -6.214  -6.876  1.00 42.28 332 A 1 
ATOM 2540 O O     . THR A 1 332 ? 27.246  -5.048  -6.506  1.00 40.39 332 A 1 
ATOM 2541 C CB    . THR A 1 332 ? 29.897  -6.403  -6.779  1.00 37.36 332 A 1 
ATOM 2542 O OG1   . THR A 1 332 ? 30.204  -5.049  -6.513  1.00 33.61 332 A 1 
ATOM 2543 C CG2   . THR A 1 332 ? 31.124  -7.031  -7.436  1.00 34.12 332 A 1 
ATOM 2544 N N     . PRO A 1 333 ? 26.497  -7.198  -6.735  1.00 52.83 333 A 1 
ATOM 2545 C CA    . PRO A 1 333 ? 25.242  -6.975  -6.040  1.00 52.18 333 A 1 
ATOM 2546 C C     . PRO A 1 333 ? 25.605  -6.240  -4.761  1.00 53.02 333 A 1 
ATOM 2547 O O     . PRO A 1 333 ? 26.456  -6.729  -4.021  1.00 52.62 333 A 1 
ATOM 2548 C CB    . PRO A 1 333 ? 24.646  -8.366  -5.788  1.00 48.87 333 A 1 
ATOM 2549 C CG    . PRO A 1 333 ? 25.831  -9.312  -5.953  1.00 46.46 333 A 1 
ATOM 2550 C CD    . PRO A 1 333 ? 26.705  -8.598  -6.976  1.00 48.13 333 A 1 
ATOM 2551 N N     . LEU A 1 334 ? 25.109  -4.985  -4.637  1.00 57.30 334 A 1 
ATOM 2552 C CA    . LEU A 1 334 ? 25.502  -4.122  -3.531  1.00 56.30 334 A 1 
ATOM 2553 C C     . LEU A 1 334 ? 25.122  -4.896  -2.288  1.00 58.36 334 A 1 
ATOM 2554 O O     . LEU A 1 334 ? 23.937  -5.017  -1.982  1.00 54.26 334 A 1 
ATOM 2555 C CB    . LEU A 1 334 ? 24.774  -2.771  -3.606  1.00 50.37 334 A 1 
ATOM 2556 C CG    . LEU A 1 334 ? 25.431  -1.747  -4.532  1.00 44.91 334 A 1 
ATOM 2557 C CD1   . LEU A 1 334 ? 24.476  -0.589  -4.821  1.00 42.94 334 A 1 
ATOM 2558 C CD2   . LEU A 1 334 ? 26.700  -1.153  -3.902  1.00 42.62 334 A 1 
ATOM 2559 N N     . HIS A 1 335 ? 26.118  -5.508  -1.662  1.00 55.78 335 A 1 
ATOM 2560 C CA    . HIS A 1 335 ? 25.915  -6.376  -0.521  1.00 55.98 335 A 1 
ATOM 2561 C C     . HIS A 1 335 ? 25.694  -5.446  0.661   1.00 58.05 335 A 1 
ATOM 2562 O O     . HIS A 1 335 ? 26.623  -5.085  1.378   1.00 53.17 335 A 1 
ATOM 2563 C CB    . HIS A 1 335 ? 27.082  -7.366  -0.373  1.00 49.69 335 A 1 
ATOM 2564 C CG    . HIS A 1 335 ? 26.627  -8.701  0.172   1.00 43.74 335 A 1 
ATOM 2565 N ND1   . HIS A 1 335 ? 26.060  -8.943  1.391   1.00 39.41 335 A 1 
ATOM 2566 C CD2   . HIS A 1 335 ? 26.683  -9.907  -0.493  1.00 37.68 335 A 1 
ATOM 2567 C CE1   . HIS A 1 335 ? 25.776  -10.263 1.464   1.00 35.02 335 A 1 
ATOM 2568 N NE2   . HIS A 1 335 ? 26.141  -10.875 0.345   1.00 35.85 335 A 1 
ATOM 2569 N N     . PHE A 1 336 ? 24.468  -4.920  0.722   1.00 64.19 336 A 1 
ATOM 2570 C CA    . PHE A 1 336 ? 24.069  -4.056  1.809   1.00 64.05 336 A 1 
ATOM 2571 C C     . PHE A 1 336 ? 24.267  -4.856  3.085   1.00 68.09 336 A 1 
ATOM 2572 O O     . PHE A 1 336 ? 23.828  -6.006  3.195   1.00 62.34 336 A 1 
ATOM 2573 C CB    . PHE A 1 336 ? 22.634  -3.575  1.615   1.00 55.80 336 A 1 
ATOM 2574 C CG    . PHE A 1 336 ? 22.513  -2.504  0.547   1.00 53.53 336 A 1 
ATOM 2575 C CD1   . PHE A 1 336 ? 22.897  -1.182  0.827   1.00 51.49 336 A 1 
ATOM 2576 C CD2   . PHE A 1 336 ? 22.068  -2.828  -0.744  1.00 48.75 336 A 1 
ATOM 2577 C CE1   . PHE A 1 336 ? 22.825  -0.193  -0.161  1.00 43.33 336 A 1 
ATOM 2578 C CE2   . PHE A 1 336 ? 21.989  -1.835  -1.746  1.00 44.31 336 A 1 
ATOM 2579 C CZ    . PHE A 1 336 ? 22.372  -0.519  -1.451  1.00 44.46 336 A 1 
ATOM 2580 N N     . SER A 1 337 ? 24.974  -4.259  4.029   1.00 69.22 337 A 1 
ATOM 2581 C CA    . SER A 1 337 ? 25.249  -4.898  5.309   1.00 71.99 337 A 1 
ATOM 2582 C C     . SER A 1 337 ? 23.932  -5.335  5.956   1.00 75.60 337 A 1 
ATOM 2583 O O     . SER A 1 337 ? 22.947  -4.597  5.888   1.00 69.11 337 A 1 
ATOM 2584 C CB    . SER A 1 337 ? 25.999  -3.930  6.225   1.00 61.56 337 A 1 
ATOM 2585 O OG    . SER A 1 337 ? 26.215  -4.499  7.496   1.00 50.89 337 A 1 
ATOM 2586 N N     . SER A 1 338 ? 23.922  -6.492  6.615   1.00 80.44 338 A 1 
ATOM 2587 C CA    . SER A 1 338 ? 22.760  -6.965  7.372   1.00 82.77 338 A 1 
ATOM 2588 C C     . SER A 1 338 ? 22.197  -5.862  8.284   1.00 85.17 338 A 1 
ATOM 2589 O O     . SER A 1 338 ? 20.995  -5.607  8.279   1.00 81.69 338 A 1 
ATOM 2590 C CB    . SER A 1 338 ? 23.142  -8.194  8.211   1.00 75.56 338 A 1 
ATOM 2591 O OG    . SER A 1 338 ? 22.000  -8.698  8.847   1.00 63.83 338 A 1 
ATOM 2592 N N     . LYS A 1 339 ? 23.078  -5.097  8.928   1.00 86.70 339 A 1 
ATOM 2593 C CA    . LYS A 1 339 ? 22.693  -3.950  9.768   1.00 88.17 339 A 1 
ATOM 2594 C C     . LYS A 1 339 ? 21.939  -2.853  9.005   1.00 89.99 339 A 1 
ATOM 2595 O O     . LYS A 1 339 ? 21.007  -2.253  9.526   1.00 86.81 339 A 1 
ATOM 2596 C CB    . LYS A 1 339 ? 23.940  -3.341  10.423  1.00 84.79 339 A 1 
ATOM 2597 C CG    . LYS A 1 339 ? 24.601  -4.298  11.419  1.00 73.42 339 A 1 
ATOM 2598 C CD    . LYS A 1 339 ? 25.748  -3.604  12.165  1.00 69.03 339 A 1 
ATOM 2599 C CE    . LYS A 1 339 ? 26.322  -4.553  13.192  1.00 58.70 339 A 1 
ATOM 2600 N NZ    . LYS A 1 339 ? 27.371  -3.910  14.037  1.00 51.49 339 A 1 
ATOM 2601 N N     . GLU A 1 340 ? 22.326  -2.550  7.759   1.00 89.22 340 A 1 
ATOM 2602 C CA    . GLU A 1 340 ? 21.634  -1.549  6.945   1.00 89.94 340 A 1 
ATOM 2603 C C     . GLU A 1 340 ? 20.255  -2.043  6.516   1.00 91.55 340 A 1 
ATOM 2604 O O     . GLU A 1 340 ? 19.303  -1.259  6.450   1.00 89.33 340 A 1 
ATOM 2605 C CB    . GLU A 1 340 ? 22.436  -1.205  5.693   1.00 86.25 340 A 1 
ATOM 2606 C CG    . GLU A 1 340 ? 23.752  -0.471  5.974   1.00 75.06 340 A 1 
ATOM 2607 C CD    . GLU A 1 340 ? 24.473  -0.105  4.675   1.00 70.55 340 A 1 
ATOM 2608 O OE1   . GLU A 1 340 ? 25.271  0.858   4.708   1.00 62.92 340 A 1 
ATOM 2609 O OE2   . GLU A 1 340 ? 24.199  -0.757  3.642   1.00 63.21 340 A 1 
ATOM 2610 N N     . ARG A 1 341 ? 20.115  -3.336  6.230   1.00 88.74 341 A 1 
ATOM 2611 C CA    . ARG A 1 341 ? 18.830  -3.966  5.918   1.00 90.06 341 A 1 
ATOM 2612 C C     . ARG A 1 341 ? 17.910  -3.940  7.142   1.00 91.10 341 A 1 
ATOM 2613 O O     . ARG A 1 341 ? 16.771  -3.505  7.005   1.00 89.57 341 A 1 
ATOM 2614 C CB    . ARG A 1 341 ? 19.053  -5.384  5.397   1.00 88.51 341 A 1 
ATOM 2615 C CG    . ARG A 1 341 ? 17.742  -6.032  4.945   1.00 85.50 341 A 1 
ATOM 2616 C CD    . ARG A 1 341 ? 17.997  -7.437  4.382   1.00 83.21 341 A 1 
ATOM 2617 N NE    . ARG A 1 341 ? 16.722  -8.092  4.065   1.00 82.18 341 A 1 
ATOM 2618 C CZ    . ARG A 1 341 ? 15.942  -8.732  4.942   1.00 82.43 341 A 1 
ATOM 2619 N NH1   . ARG A 1 341 ? 16.306  -8.925  6.178   1.00 73.66 341 A 1 
ATOM 2620 N NH2   . ARG A 1 341 ? 14.783  -9.153  4.594   1.00 77.73 341 A 1 
ATOM 2621 N N     . GLU A 1 342 ? 18.395  -4.304  8.317   1.00 91.74 342 A 1 
ATOM 2622 C CA    . GLU A 1 342 ? 17.646  -4.223  9.571   1.00 91.89 342 A 1 
ATOM 2623 C C     . GLU A 1 342 ? 17.115  -2.811  9.838   1.00 92.77 342 A 1 
ATOM 2624 O O     . GLU A 1 342 ? 15.930  -2.626  10.113  1.00 91.26 342 A 1 
ATOM 2625 C CB    . GLU A 1 342 ? 18.545  -4.652  10.746  1.00 89.73 342 A 1 
ATOM 2626 C CG    . GLU A 1 342 ? 18.784  -6.161  10.815  1.00 76.82 342 A 1 
ATOM 2627 C CD    . GLU A 1 342 ? 19.912  -6.541  11.791  1.00 70.32 342 A 1 
ATOM 2628 O OE1   . GLU A 1 342 ? 20.421  -7.670  11.676  1.00 62.69 342 A 1 
ATOM 2629 O OE2   . GLU A 1 342 ? 20.312  -5.676  12.604  1.00 62.04 342 A 1 
ATOM 2630 N N     . ALA A 1 343 ? 17.953  -1.779  9.646   1.00 92.83 343 A 1 
ATOM 2631 C CA    . ALA A 1 343 ? 17.532  -0.388  9.780   1.00 92.64 343 A 1 
ATOM 2632 C C     . ALA A 1 343 ? 16.411  -0.010  8.785   1.00 93.19 343 A 1 
ATOM 2633 O O     . ALA A 1 343 ? 15.488  0.736   9.120   1.00 91.59 343 A 1 
ATOM 2634 C CB    . ALA A 1 343 ? 18.761  0.508   9.602   1.00 90.97 343 A 1 
ATOM 2635 N N     . ARG A 1 344 ? 16.444  -0.553  7.540   1.00 93.39 344 A 1 
ATOM 2636 C CA    . ARG A 1 344 ? 15.380  -0.352  6.545   1.00 93.22 344 A 1 
ATOM 2637 C C     . ARG A 1 344 ? 14.082  -1.073  6.931   1.00 93.90 344 A 1 
ATOM 2638 O O     . ARG A 1 344 ? 13.002  -0.501  6.750   1.00 92.78 344 A 1 
ATOM 2639 C CB    . ARG A 1 344 ? 15.858  -0.823  5.167   1.00 92.52 344 A 1 
ATOM 2640 C CG    . ARG A 1 344 ? 16.945  0.094   4.579   1.00 89.38 344 A 1 
ATOM 2641 C CD    . ARG A 1 344 ? 17.450  -0.476  3.263   1.00 87.27 344 A 1 
ATOM 2642 N NE    . ARG A 1 344 ? 18.560  0.330   2.726   1.00 82.87 344 A 1 
ATOM 2643 C CZ    . ARG A 1 344 ? 19.825  -0.048  2.605   1.00 79.62 344 A 1 
ATOM 2644 N NH1   . ARG A 1 344 ? 20.220  -1.251  2.890   1.00 70.80 344 A 1 
ATOM 2645 N NH2   . ARG A 1 344 ? 20.711  0.796   2.201   1.00 74.02 344 A 1 
ATOM 2646 N N     . VAL A 1 345 ? 14.171  -2.284  7.487   1.00 94.01 345 A 1 
ATOM 2647 C CA    . VAL A 1 345 ? 13.010  -3.029  8.004   1.00 94.15 345 A 1 
ATOM 2648 C C     . VAL A 1 345 ? 12.370  -2.275  9.172   1.00 94.44 345 A 1 
ATOM 2649 O O     . VAL A 1 345 ? 11.151  -2.088  9.178   1.00 93.44 345 A 1 
ATOM 2650 C CB    . VAL A 1 345 ? 13.395  -4.461  8.412   1.00 93.27 345 A 1 
ATOM 2651 C CG1   . VAL A 1 345 ? 12.221  -5.199  9.078   1.00 89.54 345 A 1 
ATOM 2652 C CG2   . VAL A 1 345 ? 13.808  -5.288  7.185   1.00 89.23 345 A 1 
ATOM 2653 N N     . LEU A 1 346 ? 13.168  -1.760  10.097  1.00 94.72 346 A 1 
ATOM 2654 C CA    . LEU A 1 346 ? 12.665  -0.950  11.209  1.00 94.45 346 A 1 
ATOM 2655 C C     . LEU A 1 346 ? 11.937  0.304   10.716  1.00 94.80 346 A 1 
ATOM 2656 O O     . LEU A 1 346 ? 10.804  0.581   11.111  1.00 93.73 346 A 1 
ATOM 2657 C CB    . LEU A 1 346 ? 13.837  -0.603  12.135  1.00 93.34 346 A 1 
ATOM 2658 C CG    . LEU A 1 346 ? 13.407  0.142   13.413  1.00 82.85 346 A 1 
ATOM 2659 C CD1   . LEU A 1 346 ? 12.470  -0.706  14.272  1.00 77.95 346 A 1 
ATOM 2660 C CD2   . LEU A 1 346 ? 14.649  0.518   14.225  1.00 78.69 346 A 1 
ATOM 2661 N N     . ARG A 1 347 ? 12.538  1.042   9.749   1.00 94.78 347 A 1 
ATOM 2662 C CA    . ARG A 1 347 ? 11.903  2.222   9.147   1.00 94.43 347 A 1 
ATOM 2663 C C     . ARG A 1 347 ? 10.608  1.886   8.410   1.00 94.93 347 A 1 
ATOM 2664 O O     . ARG A 1 347 ? 9.672   2.690   8.411   1.00 93.63 347 A 1 
ATOM 2665 C CB    . ARG A 1 347 ? 12.900  2.932   8.216   1.00 93.03 347 A 1 
ATOM 2666 C CG    . ARG A 1 347 ? 12.509  4.405   8.034   1.00 82.93 347 A 1 
ATOM 2667 C CD    . ARG A 1 347 ? 13.465  5.128   7.085   1.00 80.61 347 A 1 
ATOM 2668 N NE    . ARG A 1 347 ? 13.103  4.843   5.693   1.00 71.70 347 A 1 
ATOM 2669 C CZ    . ARG A 1 347 ? 13.924  4.799   4.674   1.00 66.41 347 A 1 
ATOM 2670 N NH1   . ARG A 1 347 ? 15.188  5.060   4.780   1.00 59.68 347 A 1 
ATOM 2671 N NH2   . ARG A 1 347 ? 13.469  4.486   3.499   1.00 58.29 347 A 1 
ATOM 2672 N N     . TYR A 1 348 ? 10.531  0.720   7.790   1.00 94.66 348 A 1 
ATOM 2673 C CA    . TYR A 1 348 ? 9.292   0.226   7.184   1.00 94.89 348 A 1 
ATOM 2674 C C     . TYR A 1 348 ? 8.206   -0.035  8.245   1.00 94.90 348 A 1 
ATOM 2675 O O     . TYR A 1 348 ? 7.063   0.381   8.032   1.00 94.13 348 A 1 
ATOM 2676 C CB    . TYR A 1 348 ? 9.581   -1.020  6.341   1.00 94.71 348 A 1 
ATOM 2677 C CG    . TYR A 1 348 ? 8.422   -1.980  6.229   1.00 94.69 348 A 1 
ATOM 2678 C CD1   . TYR A 1 348 ? 8.404   -3.149  7.030   1.00 93.08 348 A 1 
ATOM 2679 C CD2   . TYR A 1 348 ? 7.338   -1.700  5.389   1.00 93.36 348 A 1 
ATOM 2680 C CE1   . TYR A 1 348 ? 7.318   -4.030  6.976   1.00 92.54 348 A 1 
ATOM 2681 C CE2   . TYR A 1 348 ? 6.239   -2.584  5.333   1.00 92.38 348 A 1 
ATOM 2682 C CZ    . TYR A 1 348 ? 6.238   -3.745  6.125   1.00 92.85 348 A 1 
ATOM 2683 O OH    . TYR A 1 348 ? 5.180   -4.612  6.080   1.00 91.37 348 A 1 
ATOM 2684 N N     . LYS A 1 349 ? 8.546   -0.651  9.388   1.00 94.97 349 A 1 
ATOM 2685 C CA    . LYS A 1 349 ? 7.598   -0.878  10.484  1.00 94.55 349 A 1 
ATOM 2686 C C     . LYS A 1 349 ? 7.039   0.444   11.021  1.00 94.79 349 A 1 
ATOM 2687 O O     . LYS A 1 349 ? 5.824   0.580   11.165  1.00 93.10 349 A 1 
ATOM 2688 C CB    . LYS A 1 349 ? 8.247   -1.697  11.616  1.00 93.70 349 A 1 
ATOM 2689 C CG    . LYS A 1 349 ? 8.494   -3.169  11.234  1.00 89.29 349 A 1 
ATOM 2690 C CD    . LYS A 1 349 ? 9.022   -3.970  12.436  1.00 83.24 349 A 1 
ATOM 2691 C CE    . LYS A 1 349 ? 9.252   -5.428  12.077  1.00 78.07 349 A 1 
ATOM 2692 N NZ    . LYS A 1 349 ? 9.422   -6.299  13.281  1.00 68.85 349 A 1 
ATOM 2693 N N     . GLU A 1 350 ? 7.875   1.454   11.201  1.00 94.91 350 A 1 
ATOM 2694 C CA    . GLU A 1 350 ? 7.408   2.789   11.595  1.00 94.44 350 A 1 
ATOM 2695 C C     . GLU A 1 350 ? 6.519   3.450   10.528  1.00 94.51 350 A 1 
ATOM 2696 O O     . GLU A 1 350 ? 5.428   3.939   10.827  1.00 92.24 350 A 1 
ATOM 2697 C CB    . GLU A 1 350 ? 8.617   3.679   11.942  1.00 93.10 350 A 1 
ATOM 2698 C CG    . GLU A 1 350 ? 9.240   3.331   13.311  1.00 81.27 350 A 1 
ATOM 2699 C CD    . GLU A 1 350 ? 8.176   3.315   14.424  1.00 74.51 350 A 1 
ATOM 2700 O OE1   . GLU A 1 350 ? 8.135   2.344   15.217  1.00 66.65 350 A 1 
ATOM 2701 O OE2   . GLU A 1 350 ? 7.292   4.189   14.427  1.00 66.47 350 A 1 
ATOM 2702 N N     . LYS A 1 351 ? 6.905   3.386   9.241   1.00 94.36 351 A 1 
ATOM 2703 C CA    . LYS A 1 351 ? 6.061   3.901   8.153   1.00 94.02 351 A 1 
ATOM 2704 C C     . LYS A 1 351 ? 4.711   3.183   8.029   1.00 94.38 351 A 1 
ATOM 2705 O O     . LYS A 1 351 ? 3.749   3.790   7.549   1.00 92.32 351 A 1 
ATOM 2706 C CB    . LYS A 1 351 ? 6.795   3.834   6.810   1.00 92.43 351 A 1 
ATOM 2707 C CG    . LYS A 1 351 ? 7.658   5.077   6.551   1.00 87.34 351 A 1 
ATOM 2708 C CD    . LYS A 1 351 ? 8.124   5.084   5.089   1.00 85.65 351 A 1 
ATOM 2709 C CE    . LYS A 1 351 ? 8.632   6.462   4.691   1.00 80.58 351 A 1 
ATOM 2710 N NZ    . LYS A 1 351 ? 8.649   6.632   3.236   1.00 75.29 351 A 1 
ATOM 2711 N N     . LYS A 1 352 ? 4.616   1.926   8.434   1.00 94.23 352 A 1 
ATOM 2712 C CA    . LYS A 1 352 ? 3.361   1.167   8.378   1.00 94.17 352 A 1 
ATOM 2713 C C     . LYS A 1 352 ? 2.256   1.853   9.175   1.00 94.08 352 A 1 
ATOM 2714 O O     . LYS A 1 352 ? 1.127   1.927   8.687   1.00 91.56 352 A 1 
ATOM 2715 C CB    . LYS A 1 352 ? 3.609   -0.276  8.847   1.00 92.83 352 A 1 
ATOM 2716 C CG    . LYS A 1 352 ? 2.366   -1.156  8.695   1.00 88.44 352 A 1 
ATOM 2717 C CD    . LYS A 1 352 ? 2.661   -2.616  9.068   1.00 86.44 352 A 1 
ATOM 2718 C CE    . LYS A 1 352 ? 1.388   -3.447  8.903   1.00 79.34 352 A 1 
ATOM 2719 N NZ    . LYS A 1 352 ? 1.609   -4.868  9.256   1.00 72.36 352 A 1 
ATOM 2720 N N     . LYS A 1 353 ? 2.584   2.433   10.316  1.00 94.14 353 A 1 
ATOM 2721 C CA    . LYS A 1 353 ? 1.653   3.159   11.192  1.00 92.84 353 A 1 
ATOM 2722 C C     . LYS A 1 353 ? 1.093   4.427   10.527  1.00 92.49 353 A 1 
ATOM 2723 O O     . LYS A 1 353 ? -0.052  4.793   10.756  1.00 88.41 353 A 1 
ATOM 2724 C CB    . LYS A 1 353 ? 2.359   3.513   12.519  1.00 90.79 353 A 1 
ATOM 2725 C CG    . LYS A 1 353 ? 2.915   2.293   13.286  1.00 83.69 353 A 1 
ATOM 2726 C CD    . LYS A 1 353 ? 3.773   2.739   14.492  1.00 78.87 353 A 1 
ATOM 2727 C CE    . LYS A 1 353 ? 4.459   1.550   15.184  1.00 70.61 353 A 1 
ATOM 2728 N NZ    . LYS A 1 353 ? 5.538   1.969   16.123  1.00 62.75 353 A 1 
ATOM 2729 N N     . SER A 1 354 ? 1.867   5.082   9.648   1.00 93.50 354 A 1 
ATOM 2730 C CA    . SER A 1 354 ? 1.507   6.361   9.030   1.00 92.97 354 A 1 
ATOM 2731 C C     . SER A 1 354 ? 0.789   6.264   7.675   1.00 93.48 354 A 1 
ATOM 2732 O O     . SER A 1 354 ? 0.510   7.286   7.037   1.00 89.74 354 A 1 
ATOM 2733 C CB    . SER A 1 354 ? 2.742   7.265   8.948   1.00 90.06 354 A 1 
ATOM 2734 O OG    . SER A 1 354 ? 3.668   6.801   7.999   1.00 80.04 354 A 1 
ATOM 2735 N N     . ARG A 1 355 ? 0.457   5.062   7.195   1.00 93.13 355 A 1 
ATOM 2736 C CA    . ARG A 1 355 ? -0.145  4.874   5.872   1.00 93.26 355 A 1 
ATOM 2737 C C     . ARG A 1 355 ? -1.553  5.476   5.790   1.00 93.28 355 A 1 
ATOM 2738 O O     . ARG A 1 355 ? -2.436  5.140   6.574   1.00 90.53 355 A 1 
ATOM 2739 C CB    . ARG A 1 355 ? -0.204  3.388   5.502   1.00 92.00 355 A 1 
ATOM 2740 C CG    . ARG A 1 355 ? 1.179   2.787   5.225   1.00 88.08 355 A 1 
ATOM 2741 C CD    . ARG A 1 355 ? 1.014   1.299   4.932   1.00 88.34 355 A 1 
ATOM 2742 N NE    . ARG A 1 355 ? 2.298   0.596   4.930   1.00 86.57 355 A 1 
ATOM 2743 C CZ    . ARG A 1 355 ? 2.430   -0.719  5.005   1.00 87.58 355 A 1 
ATOM 2744 N NH1   . ARG A 1 355 ? 1.410   -1.512  5.014   1.00 79.27 355 A 1 
ATOM 2745 N NH2   . ARG A 1 355 ? 3.604   -1.258  5.102   1.00 80.62 355 A 1 
ATOM 2746 N N     . LYS A 1 356 ? -1.801  6.268   4.730   1.00 93.47 356 A 1 
ATOM 2747 C CA    . LYS A 1 356 ? -3.116  6.856   4.445   1.00 93.38 356 A 1 
ATOM 2748 C C     . LYS A 1 356 ? -3.677  6.314   3.125   1.00 93.78 356 A 1 
ATOM 2749 O O     . LYS A 1 356 ? -3.247  6.685   2.034   1.00 90.45 356 A 1 
ATOM 2750 C CB    . LYS A 1 356 ? -3.032  8.389   4.481   1.00 90.77 356 A 1 
ATOM 2751 C CG    . LYS A 1 356 ? -2.783  8.886   5.919   1.00 82.31 356 A 1 
ATOM 2752 C CD    . LYS A 1 356 ? -2.766  10.419  6.002   1.00 75.89 356 A 1 
ATOM 2753 C CE    . LYS A 1 356 ? -2.403  10.829  7.431   1.00 67.86 356 A 1 
ATOM 2754 N NZ    . LYS A 1 356 ? -1.837  12.188  7.507   1.00 58.52 356 A 1 
ATOM 2755 N N     . PHE A 1 357 ? -4.698  5.464   3.240   1.00 92.27 357 A 1 
ATOM 2756 C CA    . PHE A 1 357 ? -5.380  4.875   2.080   1.00 92.03 357 A 1 
ATOM 2757 C C     . PHE A 1 357 ? -6.520  5.746   1.528   1.00 91.99 357 A 1 
ATOM 2758 O O     . PHE A 1 357 ? -7.037  5.490   0.437   1.00 88.71 357 A 1 
ATOM 2759 C CB    . PHE A 1 357 ? -5.873  3.477   2.448   1.00 91.03 357 A 1 
ATOM 2760 C CG    . PHE A 1 357 ? -4.741  2.482   2.582   1.00 91.05 357 A 1 
ATOM 2761 C CD1   . PHE A 1 357 ? -4.230  1.833   1.443   1.00 86.40 357 A 1 
ATOM 2762 C CD2   . PHE A 1 357 ? -4.166  2.224   3.834   1.00 85.98 357 A 1 
ATOM 2763 C CE1   . PHE A 1 357 ? -3.178  0.928   1.555   1.00 83.79 357 A 1 
ATOM 2764 C CE2   . PHE A 1 357 ? -3.107  1.314   3.953   1.00 84.16 357 A 1 
ATOM 2765 C CZ    . PHE A 1 357 ? -2.606  0.664   2.812   1.00 85.80 357 A 1 
ATOM 2766 N N     . GLU A 1 358 ? -6.892  6.798   2.224   1.00 92.80 358 A 1 
ATOM 2767 C CA    . GLU A 1 358 ? -7.883  7.754   1.763   1.00 92.52 358 A 1 
ATOM 2768 C C     . GLU A 1 358 ? -7.393  8.521   0.525   1.00 93.01 358 A 1 
ATOM 2769 O O     . GLU A 1 358 ? -6.207  8.772   0.300   1.00 90.80 358 A 1 
ATOM 2770 C CB    . GLU A 1 358 ? -8.257  8.728   2.884   1.00 90.57 358 A 1 
ATOM 2771 C CG    . GLU A 1 358 ? -8.925  8.004   4.059   1.00 79.27 358 A 1 
ATOM 2772 C CD    . GLU A 1 358 ? -9.456  8.977   5.114   1.00 72.82 358 A 1 
ATOM 2773 O OE1   . GLU A 1 358 ? -10.235 8.519   5.968   1.00 64.68 358 A 1 
ATOM 2774 O OE2   . GLU A 1 358 ? -9.121  10.180  5.019   1.00 63.27 358 A 1 
ATOM 2775 N N     . LYS A 1 359 ? -8.350  8.921   -0.332  1.00 91.93 359 A 1 
ATOM 2776 C CA    . LYS A 1 359 ? -8.013  9.628   -1.561  1.00 92.04 359 A 1 
ATOM 2777 C C     . LYS A 1 359 ? -7.537  11.046  -1.265  1.00 92.67 359 A 1 
ATOM 2778 O O     . LYS A 1 359 ? -8.330  11.976  -1.156  1.00 90.55 359 A 1 
ATOM 2779 C CB    . LYS A 1 359 ? -9.206  9.594   -2.519  1.00 90.13 359 A 1 
ATOM 2780 C CG    . LYS A 1 359 ? -8.841  10.206  -3.886  1.00 84.04 359 A 1 
ATOM 2781 C CD    . LYS A 1 359 ? -10.066 10.190  -4.805  1.00 77.99 359 A 1 
ATOM 2782 C CE    . LYS A 1 359 ? -9.741  10.844  -6.131  1.00 68.48 359 A 1 
ATOM 2783 N NZ    . LYS A 1 359 ? -10.939 10.929  -7.005  1.00 61.51 359 A 1 
ATOM 2784 N N     . THR A 1 360 ? -6.225  11.230  -1.269  1.00 92.70 360 A 1 
ATOM 2785 C CA    . THR A 1 360 ? -5.593  12.546  -1.173  1.00 92.69 360 A 1 
ATOM 2786 C C     . THR A 1 360 ? -5.305  13.132  -2.560  1.00 93.76 360 A 1 
ATOM 2787 O O     . THR A 1 360 ? -4.903  12.437  -3.498  1.00 91.21 360 A 1 
ATOM 2788 C CB    . THR A 1 360 ? -4.338  12.490  -0.287  1.00 89.78 360 A 1 
ATOM 2789 O OG1   . THR A 1 360 ? -3.404  11.594  -0.823  1.00 78.35 360 A 1 
ATOM 2790 C CG2   . THR A 1 360 ? -4.654  12.045  1.142   1.00 75.76 360 A 1 
ATOM 2791 N N     . THR A 1 361 ? -5.538  14.434  -2.738  1.00 93.72 361 A 1 
ATOM 2792 C CA    . THR A 1 361 ? -5.182  15.164  -3.959  1.00 94.49 361 A 1 
ATOM 2793 C C     . THR A 1 361 ? -3.861  15.881  -3.734  1.00 94.76 361 A 1 
ATOM 2794 O O     . THR A 1 361 ? -3.806  16.905  -3.062  1.00 92.08 361 A 1 
ATOM 2795 C CB    . THR A 1 361 ? -6.284  16.150  -4.375  1.00 93.32 361 A 1 
ATOM 2796 O OG1   . THR A 1 361 ? -7.492  15.444  -4.604  1.00 84.48 361 A 1 
ATOM 2797 C CG2   . THR A 1 361 ? -5.940  16.862  -5.691  1.00 83.81 361 A 1 
ATOM 2798 N N     . ARG A 1 362 ? -2.779  15.390  -4.347  1.00 94.20 362 A 1 
ATOM 2799 C CA    . ARG A 1 362 ? -1.443  15.983  -4.194  1.00 93.89 362 A 1 
ATOM 2800 C C     . ARG A 1 362 ? -1.231  17.271  -5.007  1.00 94.70 362 A 1 
ATOM 2801 O O     . ARG A 1 362 ? -0.355  18.073  -4.691  1.00 92.17 362 A 1 
ATOM 2802 C CB    . ARG A 1 362 ? -0.375  14.936  -4.547  1.00 92.08 362 A 1 
ATOM 2803 C CG    . ARG A 1 362 ? -0.321  13.757  -3.546  1.00 86.25 362 A 1 
ATOM 2804 C CD    . ARG A 1 362 ? 0.894   12.872  -3.823  1.00 82.49 362 A 1 
ATOM 2805 N NE    . ARG A 1 362 ? 1.064   11.813  -2.804  1.00 76.53 362 A 1 
ATOM 2806 C CZ    . ARG A 1 362 ? 0.618   10.573  -2.854  1.00 71.89 362 A 1 
ATOM 2807 N NH1   . ARG A 1 362 ? -0.076  10.137  -3.859  1.00 62.86 362 A 1 
ATOM 2808 N NH2   . ARG A 1 362 ? 0.859   9.739   -1.884  1.00 65.49 362 A 1 
ATOM 2809 N N     . TYR A 1 363 ? -2.015  17.455  -6.071  1.00 94.28 363 A 1 
ATOM 2810 C CA    . TYR A 1 363 ? -1.873  18.589  -6.981  1.00 94.32 363 A 1 
ATOM 2811 C C     . TYR A 1 363 ? -3.243  19.247  -7.231  1.00 94.35 363 A 1 
ATOM 2812 O O     . TYR A 1 363 ? -3.934  18.918  -8.198  1.00 92.81 363 A 1 
ATOM 2813 C CB    . TYR A 1 363 ? -1.230  18.124  -8.298  1.00 93.88 363 A 1 
ATOM 2814 C CG    . TYR A 1 363 ? 0.182   17.586  -8.163  1.00 93.60 363 A 1 
ATOM 2815 C CD1   . TYR A 1 363 ? 1.279   18.460  -8.164  1.00 89.79 363 A 1 
ATOM 2816 C CD2   . TYR A 1 363 ? 0.401   16.202  -8.021  1.00 89.75 363 A 1 
ATOM 2817 C CE1   . TYR A 1 363 ? 2.588   17.972  -8.034  1.00 89.03 363 A 1 
ATOM 2818 C CE2   . TYR A 1 363 ? 1.708   15.704  -7.884  1.00 88.16 363 A 1 
ATOM 2819 C CZ    . TYR A 1 363 ? 2.801   16.593  -7.894  1.00 90.27 363 A 1 
ATOM 2820 O OH    . TYR A 1 363 ? 4.088   16.106  -7.755  1.00 88.79 363 A 1 
ATOM 2821 N N     . ALA A 1 364 ? -3.606  20.205  -6.389  1.00 96.30 364 A 1 
ATOM 2822 C CA    . ALA A 1 364 ? -4.868  20.938  -6.487  1.00 95.84 364 A 1 
ATOM 2823 C C     . ALA A 1 364 ? -5.083  21.584  -7.867  1.00 95.97 364 A 1 
ATOM 2824 O O     . ALA A 1 364 ? -6.155  21.450  -8.457  1.00 94.07 364 A 1 
ATOM 2825 C CB    . ALA A 1 364 ? -4.900  21.991  -5.372  1.00 94.59 364 A 1 
ATOM 2826 N N     . THR A 1 365 ? -4.032  22.174  -8.464  1.00 95.83 365 A 1 
ATOM 2827 C CA    . THR A 1 365 ? -4.095  22.760  -9.810  1.00 95.25 365 A 1 
ATOM 2828 C C     . THR A 1 365 ? -4.486  21.734  -10.879 1.00 95.41 365 A 1 
ATOM 2829 O O     . THR A 1 365 ? -5.327  22.000  -11.733 1.00 93.69 365 A 1 
ATOM 2830 C CB    . THR A 1 365 ? -2.743  23.386  -10.186 1.00 93.77 365 A 1 
ATOM 2831 O OG1   . THR A 1 365 ? -2.212  24.113  -9.099  1.00 82.56 365 A 1 
ATOM 2832 C CG2   . THR A 1 365 ? -2.849  24.341  -11.375 1.00 78.56 365 A 1 
ATOM 2833 N N     . ARG A 1 366 ? -3.942  20.517  -10.816 1.00 95.66 366 A 1 
ATOM 2834 C CA    . ARG A 1 366 ? -4.301  19.444  -11.767 1.00 95.49 366 A 1 
ATOM 2835 C C     . ARG A 1 366 ? -5.734  18.946  -11.570 1.00 95.42 366 A 1 
ATOM 2836 O O     . ARG A 1 366 ? -6.364  18.565  -12.554 1.00 93.84 366 A 1 
ATOM 2837 C CB    . ARG A 1 366 ? -3.332  18.266  -11.672 1.00 95.12 366 A 1 
ATOM 2838 C CG    . ARG A 1 366 ? -1.919  18.617  -12.149 1.00 92.26 366 A 1 
ATOM 2839 C CD    . ARG A 1 366 ? -1.076  17.343  -12.256 1.00 90.51 366 A 1 
ATOM 2840 N NE    . ARG A 1 366 ? 0.296   17.613  -12.710 1.00 88.24 366 A 1 
ATOM 2841 C CZ    . ARG A 1 366 ? 1.194   16.721  -13.133 1.00 87.61 366 A 1 
ATOM 2842 N NH1   . ARG A 1 366 ? 0.912   15.446  -13.183 1.00 79.18 366 A 1 
ATOM 2843 N NH2   . ARG A 1 366 ? 2.378   17.094  -13.502 1.00 82.47 366 A 1 
ATOM 2844 N N     . LYS A 1 367 ? -6.222  18.953  -10.336 1.00 95.95 367 A 1 
ATOM 2845 C CA    . LYS A 1 367 ? -7.619  18.646  -10.032 1.00 96.05 367 A 1 
ATOM 2846 C C     . LYS A 1 367 ? -8.539  19.684  -10.668 1.00 95.81 367 A 1 
ATOM 2847 O O     . LYS A 1 367 ? -9.409  19.299  -11.439 1.00 94.85 367 A 1 
ATOM 2848 C CB    . LYS A 1 367 ? -7.817  18.519  -8.514  1.00 95.81 367 A 1 
ATOM 2849 C CG    . LYS A 1 367 ? -9.272  18.205  -8.156  1.00 94.74 367 A 1 
ATOM 2850 C CD    . LYS A 1 367 ? -9.517  18.139  -6.642  1.00 92.20 367 A 1 
ATOM 2851 C CE    . LYS A 1 367 ? -11.016 18.026  -6.418  1.00 86.71 367 A 1 
ATOM 2852 N NZ    . LYS A 1 367 ? -11.407 18.128  -4.996  1.00 80.56 367 A 1 
ATOM 2853 N N     . ALA A 1 368 ? -8.287  20.968  -10.453 1.00 96.18 368 A 1 
ATOM 2854 C CA    . ALA A 1 368 ? -9.075  22.055  -11.025 1.00 95.62 368 A 1 
ATOM 2855 C C     . ALA A 1 368 ? -9.128  21.985  -12.565 1.00 95.77 368 A 1 
ATOM 2856 O O     . ALA A 1 368 ? -10.202 22.040  -13.155 1.00 94.35 368 A 1 
ATOM 2857 C CB    . ALA A 1 368 ? -8.481  23.382  -10.541 1.00 94.76 368 A 1 
ATOM 2858 N N     . TYR A 1 369 ? -7.986  21.733  -13.237 1.00 95.45 369 A 1 
ATOM 2859 C CA    . TYR A 1 369 ? -7.969  21.525  -14.690 1.00 94.96 369 A 1 
ATOM 2860 C C     . TYR A 1 369 ? -8.760  20.288  -15.134 1.00 95.14 369 A 1 
ATOM 2861 O O     . TYR A 1 369 ? -9.368  20.301  -16.197 1.00 94.01 369 A 1 
ATOM 2862 C CB    . TYR A 1 369 ? -6.532  21.412  -15.196 1.00 94.07 369 A 1 
ATOM 2863 C CG    . TYR A 1 369 ? -5.800  22.735  -15.315 1.00 91.31 369 A 1 
ATOM 2864 C CD1   . TYR A 1 369 ? -6.298  23.745  -16.158 1.00 86.15 369 A 1 
ATOM 2865 C CD2   . TYR A 1 369 ? -4.605  22.957  -14.611 1.00 84.18 369 A 1 
ATOM 2866 C CE1   . TYR A 1 369 ? -5.637  24.969  -16.270 1.00 82.08 369 A 1 
ATOM 2867 C CE2   . TYR A 1 369 ? -3.926  24.178  -14.715 1.00 80.01 369 A 1 
ATOM 2868 C CZ    . TYR A 1 369 ? -4.456  25.185  -15.546 1.00 82.42 369 A 1 
ATOM 2869 O OH    . TYR A 1 369 ? -3.804  26.407  -15.640 1.00 80.76 369 A 1 
ATOM 2870 N N     . ALA A 1 370 ? -8.736  19.196  -14.367 1.00 95.07 370 A 1 
ATOM 2871 C CA    . ALA A 1 370 ? -9.475  17.989  -14.707 1.00 94.72 370 A 1 
ATOM 2872 C C     . ALA A 1 370 ? -10.992 18.140  -14.525 1.00 94.60 370 A 1 
ATOM 2873 O O     . ALA A 1 370 ? -11.754 17.473  -15.231 1.00 92.70 370 A 1 
ATOM 2874 C CB    . ALA A 1 370 ? -8.945  16.822  -13.869 1.00 93.92 370 A 1 
ATOM 2875 N N     . GLU A 1 371 ? -11.430 18.988  -13.604 1.00 95.73 371 A 1 
ATOM 2876 C CA    . GLU A 1 371 ? -12.838 19.323  -13.366 1.00 95.31 371 A 1 
ATOM 2877 C C     . GLU A 1 371 ? -13.382 20.273  -14.445 1.00 95.28 371 A 1 
ATOM 2878 O O     . GLU A 1 371 ? -14.471 20.034  -14.958 1.00 93.39 371 A 1 
ATOM 2879 C CB    . GLU A 1 371 ? -12.988 19.920  -11.955 1.00 94.43 371 A 1 
ATOM 2880 C CG    . GLU A 1 371 ? -12.807 18.849  -10.869 1.00 87.89 371 A 1 
ATOM 2881 C CD    . GLU A 1 371 ? -12.689 19.378  -9.427  1.00 85.55 371 A 1 
ATOM 2882 O OE1   . GLU A 1 371 ? -12.778 18.543  -8.499  1.00 78.48 371 A 1 
ATOM 2883 O OE2   . GLU A 1 371 ? -12.422 20.577  -9.228  1.00 78.26 371 A 1 
ATOM 2884 N N     . ALA A 1 372 ? -12.598 21.252  -14.856 1.00 94.74 372 A 1 
ATOM 2885 C CA    . ALA A 1 372 ? -12.989 22.222  -15.878 1.00 93.93 372 A 1 
ATOM 2886 C C     . ALA A 1 372 ? -12.918 21.692  -17.323 1.00 93.96 372 A 1 
ATOM 2887 O O     . ALA A 1 372 ? -13.414 22.339  -18.245 1.00 91.40 372 A 1 
ATOM 2888 C CB    . ALA A 1 372 ? -12.100 23.463  -15.709 1.00 92.42 372 A 1 
ATOM 2889 N N     . ARG A 1 373 ? -12.278 20.527  -17.559 1.00 93.20 373 A 1 
ATOM 2890 C CA    . ARG A 1 373 ? -12.118 20.006  -18.925 1.00 92.98 373 A 1 
ATOM 2891 C C     . ARG A 1 373 ? -13.411 19.438  -19.486 1.00 93.41 373 A 1 
ATOM 2892 O O     . ARG A 1 373 ? -14.061 18.645  -18.805 1.00 92.09 373 A 1 
ATOM 2893 C CB    . ARG A 1 373 ? -11.016 18.951  -18.985 1.00 91.24 373 A 1 
ATOM 2894 C CG    . ARG A 1 373 ? -9.680  19.602  -19.317 1.00 84.14 373 A 1 
ATOM 2895 C CD    . ARG A 1 373 ? -8.575  18.560  -19.327 1.00 83.41 373 A 1 
ATOM 2896 N NE    . ARG A 1 373 ? -7.821  18.640  -20.579 1.00 80.31 373 A 1 
ATOM 2897 C CZ    . ARG A 1 373 ? -6.734  17.958  -20.878 1.00 80.10 373 A 1 
ATOM 2898 N NH1   . ARG A 1 373 ? -6.178  17.148  -20.021 1.00 71.35 373 A 1 
ATOM 2899 N NH2   . ARG A 1 373 ? -6.211  18.081  -22.061 1.00 73.00 373 A 1 
ATOM 2900 N N     . PRO A 1 374 ? -13.728 19.736  -20.787 1.00 92.97 374 A 1 
ATOM 2901 C CA    . PRO A 1 374 ? -14.837 19.097  -21.477 1.00 92.70 374 A 1 
ATOM 2902 C C     . PRO A 1 374 ? -14.626 17.583  -21.545 1.00 93.74 374 A 1 
ATOM 2903 O O     . PRO A 1 374 ? -13.490 17.082  -21.619 1.00 92.68 374 A 1 
ATOM 2904 C CB    . PRO A 1 374 ? -14.914 19.759  -22.853 1.00 90.48 374 A 1 
ATOM 2905 C CG    . PRO A 1 374 ? -13.486 20.229  -23.098 1.00 86.27 374 A 1 
ATOM 2906 C CD    . PRO A 1 374 ? -13.011 20.607  -21.705 1.00 89.61 374 A 1 
ATOM 2907 N N     . ARG A 1 375 ? -15.734 16.833  -21.462 1.00 92.50 375 A 1 
ATOM 2908 C CA    . ARG A 1 375 ? -15.730 15.368  -21.412 1.00 92.47 375 A 1 
ATOM 2909 C C     . ARG A 1 375 ? -16.792 14.798  -22.339 1.00 92.11 375 A 1 
ATOM 2910 O O     . ARG A 1 375 ? -17.964 15.136  -22.206 1.00 90.00 375 A 1 
ATOM 2911 C CB    . ARG A 1 375 ? -15.986 14.869  -19.988 1.00 91.31 375 A 1 
ATOM 2912 C CG    . ARG A 1 375 ? -14.892 15.260  -18.988 1.00 88.33 375 A 1 
ATOM 2913 C CD    . ARG A 1 375 ? -15.290 14.786  -17.595 1.00 89.55 375 A 1 
ATOM 2914 N NE    . ARG A 1 375 ? -14.320 15.193  -16.570 1.00 88.83 375 A 1 
ATOM 2915 C CZ    . ARG A 1 375 ? -13.525 14.413  -15.867 1.00 90.62 375 A 1 
ATOM 2916 N NH1   . ARG A 1 375 ? -13.487 13.123  -16.035 1.00 80.90 375 A 1 
ATOM 2917 N NH2   . ARG A 1 375 ? -12.757 14.927  -14.954 1.00 84.95 375 A 1 
ATOM 2918 N N     . ILE A 1 376 ? -16.410 13.848  -23.174 1.00 93.15 376 A 1 
ATOM 2919 C CA    . ILE A 1 376 ? -17.314 13.032  -23.993 1.00 92.62 376 A 1 
ATOM 2920 C C     . ILE A 1 376 ? -17.428 11.656  -23.332 1.00 92.95 376 A 1 
ATOM 2921 O O     . ILE A 1 376 ? -16.430 10.939  -23.191 1.00 90.91 376 A 1 
ATOM 2922 C CB    . ILE A 1 376 ? -16.819 12.972  -25.451 1.00 90.89 376 A 1 
ATOM 2923 C CG1   . ILE A 1 376 ? -16.764 14.379  -26.073 1.00 84.53 376 A 1 
ATOM 2924 C CG2   . ILE A 1 376 ? -17.729 12.036  -26.266 1.00 83.28 376 A 1 
ATOM 2925 C CD1   . ILE A 1 376 ? -16.045 14.441  -27.416 1.00 77.15 376 A 1 
ATOM 2926 N N     . LYS A 1 377 ? -18.631 11.293  -22.863 1.00 91.70 377 A 1 
ATOM 2927 C CA    . LYS A 1 377 ? -18.886 10.026  -22.152 1.00 92.29 377 A 1 
ATOM 2928 C C     . LYS A 1 377 ? -17.865 9.760   -21.022 1.00 92.92 377 A 1 
ATOM 2929 O O     . LYS A 1 377 ? -17.361 8.645   -20.861 1.00 90.39 377 A 1 
ATOM 2930 C CB    . LYS A 1 377 ? -18.994 8.863   -23.154 1.00 91.05 377 A 1 
ATOM 2931 C CG    . LYS A 1 377 ? -20.144 9.048   -24.164 1.00 87.13 377 A 1 
ATOM 2932 C CD    . LYS A 1 377 ? -20.175 7.914   -25.199 1.00 80.61 377 A 1 
ATOM 2933 C CE    . LYS A 1 377 ? -21.312 8.176   -26.182 1.00 73.31 377 A 1 
ATOM 2934 N NZ    . LYS A 1 377 ? -21.365 7.195   -27.301 1.00 64.54 377 A 1 
ATOM 2935 N N     . GLY A 1 378 ? -17.533 10.802  -20.267 1.00 92.57 378 A 1 
ATOM 2936 C CA    . GLY A 1 378 ? -16.611 10.752  -19.129 1.00 92.27 378 A 1 
ATOM 2937 C C     . GLY A 1 378 ? -15.120 10.801  -19.477 1.00 93.26 378 A 1 
ATOM 2938 O O     . GLY A 1 378 ? -14.305 11.044  -18.582 1.00 90.88 378 A 1 
ATOM 2939 N N     . ARG A 1 379 ? -14.732 10.618  -20.760 1.00 93.86 379 A 1 
ATOM 2940 C CA    . ARG A 1 379 ? -13.344 10.771  -21.215 1.00 94.03 379 A 1 
ATOM 2941 C C     . ARG A 1 379 ? -13.046 12.239  -21.505 1.00 94.71 379 A 1 
ATOM 2942 O O     . ARG A 1 379 ? -13.927 12.970  -21.919 1.00 92.95 379 A 1 
ATOM 2943 C CB    . ARG A 1 379 ? -13.077 9.916   -22.457 1.00 92.87 379 A 1 
ATOM 2944 C CG    . ARG A 1 379 ? -13.289 8.425   -22.188 1.00 86.73 379 A 1 
ATOM 2945 C CD    . ARG A 1 379 ? -12.920 7.610   -23.429 1.00 86.55 379 A 1 
ATOM 2946 N NE    . ARG A 1 379 ? -13.119 6.168   -23.194 1.00 81.25 379 A 1 
ATOM 2947 C CZ    . ARG A 1 379 ? -12.820 5.196   -24.043 1.00 78.71 379 A 1 
ATOM 2948 N NH1   . ARG A 1 379 ? -12.305 5.447   -25.208 1.00 69.88 379 A 1 
ATOM 2949 N NH2   . ARG A 1 379 ? -13.052 3.947   -23.720 1.00 69.98 379 A 1 
ATOM 2950 N N     . PHE A 1 380 ? -11.799 12.641  -21.339 1.00 93.12 380 A 1 
ATOM 2951 C CA    . PHE A 1 380 ? -11.395 13.984  -21.757 1.00 93.24 380 A 1 
ATOM 2952 C C     . PHE A 1 380 ? -11.536 14.127  -23.276 1.00 92.43 380 A 1 
ATOM 2953 O O     . PHE A 1 380 ? -10.996 13.301  -24.014 1.00 90.22 380 A 1 
ATOM 2954 C CB    . PHE A 1 380 ? -9.950  14.261  -21.319 1.00 93.37 380 A 1 
ATOM 2955 C CG    . PHE A 1 380 ? -9.748  14.285  -19.817 1.00 94.13 380 A 1 
ATOM 2956 C CD1   . PHE A 1 380 ? -10.407 15.237  -19.032 1.00 92.34 380 A 1 
ATOM 2957 C CD2   . PHE A 1 380 ? -8.881  13.372  -19.199 1.00 92.18 380 A 1 
ATOM 2958 C CE1   . PHE A 1 380 ? -10.221 15.269  -17.641 1.00 91.58 380 A 1 
ATOM 2959 C CE2   . PHE A 1 380 ? -8.684  13.394  -17.811 1.00 91.11 380 A 1 
ATOM 2960 C CZ    . PHE A 1 380 ? -9.358  14.351  -17.022 1.00 92.60 380 A 1 
ATOM 2961 N N     . ALA A 1 381 ? -12.242 15.158  -23.715 1.00 93.38 381 A 1 
ATOM 2962 C CA    . ALA A 1 381 ? -12.355 15.513  -25.118 1.00 92.44 381 A 1 
ATOM 2963 C C     . ALA A 1 381 ? -11.132 16.318  -25.572 1.00 91.71 381 A 1 
ATOM 2964 O O     . ALA A 1 381 ? -10.472 17.002  -24.764 1.00 88.03 381 A 1 
ATOM 2965 C CB    . ALA A 1 381 ? -13.660 16.273  -25.329 1.00 90.17 381 A 1 
ATOM 2966 N N     . LYS A 1 382 ? -10.812 16.250  -26.885 1.00 90.52 382 A 1 
ATOM 2967 C CA    . LYS A 1 382 ? -9.897  17.210  -27.491 1.00 88.69 382 A 1 
ATOM 2968 C C     . LYS A 1 382 ? -10.584 18.564  -27.596 1.00 86.98 382 A 1 
ATOM 2969 O O     . LYS A 1 382 ? -11.803 18.639  -27.682 1.00 80.35 382 A 1 
ATOM 2970 C CB    . LYS A 1 382 ? -9.446  16.753  -28.876 1.00 84.35 382 A 1 
ATOM 2971 C CG    . LYS A 1 382 ? -8.542  15.506  -28.836 1.00 75.22 382 A 1 
ATOM 2972 C CD    . LYS A 1 382 ? -8.161  15.174  -30.280 1.00 70.96 382 A 1 
ATOM 2973 C CE    . LYS A 1 382 ? -7.312  13.931  -30.384 1.00 61.87 382 A 1 
ATOM 2974 N NZ    . LYS A 1 382 ? -7.118  13.584  -31.818 1.00 54.78 382 A 1 
ATOM 2975 N N     . ARG A 1 383 ? -9.791  19.647  -27.637 1.00 87.13 383 A 1 
ATOM 2976 C CA    . ARG A 1 383 ? -10.344 20.999  -27.757 1.00 84.28 383 A 1 
ATOM 2977 C C     . ARG A 1 383 ? -11.131 21.182  -29.057 1.00 82.71 383 A 1 
ATOM 2978 O O     . ARG A 1 383 ? -12.228 21.714  -29.009 1.00 74.85 383 A 1 
ATOM 2979 C CB    . ARG A 1 383 ? -9.208  22.021  -27.602 1.00 79.26 383 A 1 
ATOM 2980 C CG    . ARG A 1 383 ? -9.764  23.439  -27.456 1.00 69.04 383 A 1 
ATOM 2981 C CD    . ARG A 1 383 ? -8.636  24.427  -27.192 1.00 66.21 383 A 1 
ATOM 2982 N NE    . ARG A 1 383 ? -9.164  25.778  -27.035 1.00 57.87 383 A 1 
ATOM 2983 C CZ    . ARG A 1 383 ? -8.498  26.863  -26.653 1.00 53.60 383 A 1 
ATOM 2984 N NH1   . ARG A 1 383 ? -7.225  26.808  -26.365 1.00 50.70 383 A 1 
ATOM 2985 N NH2   . ARG A 1 383 ? -9.114  27.994  -26.561 1.00 49.39 383 A 1 
ATOM 2986 N N     . SER A 1 384 ? -10.625 20.663  -30.187 1.00 82.28 384 A 1 
ATOM 2987 C CA    . SER A 1 384 ? -11.318 20.652  -31.480 1.00 80.33 384 A 1 
ATOM 2988 C C     . SER A 1 384 ? -12.651 19.913  -31.432 1.00 80.32 384 A 1 
ATOM 2989 O O     . SER A 1 384 ? -13.648 20.369  -31.987 1.00 71.53 384 A 1 
ATOM 2990 C CB    . SER A 1 384 ? -10.439 19.955  -32.520 1.00 73.72 384 A 1 
ATOM 2991 O OG    . SER A 1 384 ? -10.045 18.663  -32.084 1.00 64.89 384 A 1 
ATOM 2992 N N     . ASP A 1 385 ? -12.675 18.766  -30.759 1.00 78.43 385 A 1 
ATOM 2993 C CA    . ASP A 1 385 ? -13.843 17.891  -30.725 1.00 76.00 385 A 1 
ATOM 2994 C C     . ASP A 1 385 ? -14.914 18.484  -29.788 1.00 75.88 385 A 1 
ATOM 2995 O O     . ASP A 1 385 ? -16.102 18.318  -30.022 1.00 70.50 385 A 1 
ATOM 2996 C CB    . ASP A 1 385 ? -13.438 16.473  -30.284 1.00 70.46 385 A 1 
ATOM 2997 C CG    . ASP A 1 385 ? -12.249 15.834  -31.030 1.00 62.77 385 A 1 
ATOM 2998 O OD1   . ASP A 1 385 ? -11.776 16.395  -32.051 1.00 57.48 385 A 1 
ATOM 2999 O OD2   . ASP A 1 385 ? -11.714 14.827  -30.519 1.00 56.20 385 A 1 
ATOM 3000 N N     . ALA A 1 386 ? -14.507 19.205  -28.767 1.00 75.30 386 A 1 
ATOM 3001 C CA    . ALA A 1 386 ? -15.399 19.924  -27.873 1.00 70.72 386 A 1 
ATOM 3002 C C     . ALA A 1 386 ? -16.038 21.148  -28.546 1.00 71.30 386 A 1 
ATOM 3003 O O     . ALA A 1 386 ? -17.228 21.390  -28.335 1.00 66.54 386 A 1 
ATOM 3004 C CB    . ALA A 1 386 ? -14.625 20.333  -26.615 1.00 66.48 386 A 1 
ATOM 3005 N N     . GLU A 1 387 ? -15.297 21.898  -29.372 1.00 71.81 387 A 1 
ATOM 3006 C CA    . GLU A 1 387 ? -15.834 23.007  -30.167 1.00 70.01 387 A 1 
ATOM 3007 C C     . GLU A 1 387 ? -16.869 22.482  -31.189 1.00 70.78 387 A 1 
ATOM 3008 O O     . GLU A 1 387 ? -17.982 23.001  -31.247 1.00 64.80 387 A 1 
ATOM 3009 C CB    . GLU A 1 387 ? -14.674 23.797  -30.813 1.00 62.90 387 A 1 
ATOM 3010 C CG    . GLU A 1 387 ? -13.925 24.661  -29.774 1.00 54.62 387 A 1 
ATOM 3011 C CD    . GLU A 1 387 ? -12.578 25.273  -30.235 1.00 49.73 387 A 1 
ATOM 3012 O OE1   . GLU A 1 387 ? -11.874 25.864  -29.367 1.00 46.45 387 A 1 
ATOM 3013 O OE2   . GLU A 1 387 ? -12.191 25.090  -31.409 1.00 44.60 387 A 1 
ATOM 3014 N N     . MET A 1 388 ? -16.590 21.353  -31.857 1.00 74.38 388 A 1 
ATOM 3015 C CA    . MET A 1 388 ? -17.569 20.725  -32.756 1.00 71.95 388 A 1 
ATOM 3016 C C     . MET A 1 388 ? -18.810 20.170  -32.034 1.00 71.33 388 A 1 
ATOM 3017 O O     . MET A 1 388 ? -19.914 20.293  -32.564 1.00 65.65 388 A 1 
ATOM 3018 C CB    . MET A 1 388 ? -16.926 19.600  -33.567 1.00 67.55 388 A 1 
ATOM 3019 C CG    . MET A 1 388 ? -16.105 20.098  -34.751 1.00 60.89 388 A 1 
ATOM 3020 S SD    . MET A 1 388 ? -16.263 19.106  -36.266 1.00 53.86 388 A 1 
ATOM 3021 C CE    . MET A 1 388 ? -15.824 17.473  -35.654 1.00 49.27 388 A 1 
ATOM 3022 N N     . GLU A 1 389 ? -18.698 19.544  -30.871 1.00 70.84 389 A 1 
ATOM 3023 C CA    . GLU A 1 389 ? -19.878 19.064  -30.130 1.00 68.31 389 A 1 
ATOM 3024 C C     . GLU A 1 389 ? -20.751 20.231  -29.645 1.00 67.58 389 A 1 
ATOM 3025 O O     . GLU A 1 389 ? -21.976 20.122  -29.671 1.00 63.65 389 A 1 
ATOM 3026 C CB    . GLU A 1 389 ? -19.507 18.171  -28.928 1.00 63.13 389 A 1 
ATOM 3027 C CG    . GLU A 1 389 ? -19.529 16.671  -29.251 1.00 55.10 389 A 1 
ATOM 3028 C CD    . GLU A 1 389 ? -19.557 15.760  -28.011 1.00 51.96 389 A 1 
ATOM 3029 O OE1   . GLU A 1 389 ? -19.824 14.540  -28.170 1.00 47.87 389 A 1 
ATOM 3030 O OE2   . GLU A 1 389 ? -19.306 16.231  -26.878 1.00 47.27 389 A 1 
ATOM 3031 N N     . VAL A 1 390 ? -20.153 21.330  -29.213 1.00 69.42 390 A 1 
ATOM 3032 C CA    . VAL A 1 390 ? -20.909 22.525  -28.824 1.00 68.28 390 A 1 
ATOM 3033 C C     . VAL A 1 390 ? -21.659 23.090  -30.029 1.00 68.48 390 A 1 
ATOM 3034 O O     . VAL A 1 390 ? -22.862 23.307  -29.918 1.00 63.81 390 A 1 
ATOM 3035 C CB    . VAL A 1 390 ? -20.016 23.573  -28.143 1.00 63.85 390 A 1 
ATOM 3036 C CG1   . VAL A 1 390 ? -20.767 24.885  -27.879 1.00 55.26 390 A 1 
ATOM 3037 C CG2   . VAL A 1 390 ? -19.533 23.071  -26.784 1.00 58.22 390 A 1 
ATOM 3038 N N     . ASP A 1 391 ? -21.026 23.227  -31.198 1.00 67.38 391 A 1 
ATOM 3039 C CA    . ASP A 1 391 ? -21.680 23.697  -32.432 1.00 64.52 391 A 1 
ATOM 3040 C C     . ASP A 1 391 ? -22.789 22.748  -32.904 1.00 64.00 391 A 1 
ATOM 3041 O O     . ASP A 1 391 ? -23.867 23.193  -33.300 1.00 60.50 391 A 1 
ATOM 3042 C CB    . ASP A 1 391 ? -20.637 23.890  -33.548 1.00 59.38 391 A 1 
ATOM 3043 C CG    . ASP A 1 391 ? -19.862 25.208  -33.468 1.00 50.61 391 A 1 
ATOM 3044 O OD1   . ASP A 1 391 ? -20.307 26.113  -32.732 1.00 48.03 391 A 1 
ATOM 3045 O OD2   . ASP A 1 391 ? -18.849 25.305  -34.196 1.00 46.65 391 A 1 
ATOM 3046 N N     . GLN A 1 392 ? -22.596 21.423  -32.831 1.00 67.66 392 A 1 
ATOM 3047 C CA    . GLN A 1 392 ? -23.644 20.458  -33.179 1.00 67.42 392 A 1 
ATOM 3048 C C     . GLN A 1 392 ? -24.811 20.502  -32.192 1.00 67.67 392 A 1 
ATOM 3049 O O     . GLN A 1 392 ? -25.971 20.410  -32.613 1.00 64.84 392 A 1 
ATOM 3050 C CB    . GLN A 1 392 ? -23.080 19.036  -33.235 1.00 63.55 392 A 1 
ATOM 3051 C CG    . GLN A 1 392 ? -22.300 18.791  -34.538 1.00 57.76 392 A 1 
ATOM 3052 C CD    . GLN A 1 392 ? -21.821 17.349  -34.671 1.00 53.01 392 A 1 
ATOM 3053 O OE1   . GLN A 1 392 ? -22.017 16.480  -33.837 1.00 51.16 392 A 1 
ATOM 3054 N NE2   . GLN A 1 392 ? -21.176 17.030  -35.777 1.00 46.96 392 A 1 
ATOM 3055 N N     . THR A 1 393 ? -24.552 20.644  -30.903 1.00 66.79 393 A 1 
ATOM 3056 C CA    . THR A 1 393 ? -25.627 20.732  -29.900 1.00 66.74 393 A 1 
ATOM 3057 C C     . THR A 1 393 ? -26.405 22.039  -30.069 1.00 67.55 393 A 1 
ATOM 3058 O O     . THR A 1 393 ? -27.632 22.035  -30.015 1.00 62.69 393 A 1 
ATOM 3059 C CB    . THR A 1 393 ? -25.091 20.603  -28.471 1.00 61.99 393 A 1 
ATOM 3060 O OG1   . THR A 1 393 ? -24.221 19.499  -28.352 1.00 54.04 393 A 1 
ATOM 3061 C CG2   . THR A 1 393 ? -26.213 20.348  -27.471 1.00 55.19 393 A 1 
ATOM 3062 N N     . PHE A 1 394 ? -25.714 23.140  -30.358 1.00 64.77 394 A 1 
ATOM 3063 C CA    . PHE A 1 394 ? -26.330 24.440  -30.614 1.00 62.48 394 A 1 
ATOM 3064 C C     . PHE A 1 394 ? -27.134 24.454  -31.922 1.00 62.04 394 A 1 
ATOM 3065 O O     . PHE A 1 394 ? -28.264 24.948  -31.938 1.00 56.69 394 A 1 
ATOM 3066 C CB    . PHE A 1 394 ? -25.255 25.536  -30.598 1.00 57.54 394 A 1 
ATOM 3067 C CG    . PHE A 1 394 ? -25.678 26.769  -29.827 1.00 54.11 394 A 1 
ATOM 3068 C CD1   . PHE A 1 394 ? -26.323 27.828  -30.472 1.00 52.06 394 A 1 
ATOM 3069 C CD2   . PHE A 1 394 ? -25.446 26.832  -28.443 1.00 50.43 394 A 1 
ATOM 3070 C CE1   . PHE A 1 394 ? -26.731 28.958  -29.745 1.00 45.35 394 A 1 
ATOM 3071 C CE2   . PHE A 1 394 ? -25.851 27.961  -27.714 1.00 46.05 394 A 1 
ATOM 3072 C CZ    . PHE A 1 394 ? -26.493 29.029  -28.360 1.00 47.94 394 A 1 
ATOM 3073 N N     . SER A 1 395 ? -26.628 23.854  -33.012 1.00 62.70 395 A 1 
ATOM 3074 C CA    . SER A 1 395 ? -27.354 23.758  -34.288 1.00 62.42 395 A 1 
ATOM 3075 C C     . SER A 1 395 ? -28.584 22.853  -34.196 1.00 62.46 395 A 1 
ATOM 3076 O O     . SER A 1 395 ? -29.631 23.184  -34.745 1.00 58.45 395 A 1 
ATOM 3077 C CB    . SER A 1 395 ? -26.428 23.298  -35.418 1.00 58.34 395 A 1 
ATOM 3078 O OG    . SER A 1 395 ? -25.815 22.077  -35.107 1.00 49.70 395 A 1 
ATOM 3079 N N     . THR A 1 396 ? -28.496 21.746  -33.441 1.00 66.09 396 A 1 
ATOM 3080 C CA    . THR A 1 396 ? -29.653 20.856  -33.229 1.00 65.83 396 A 1 
ATOM 3081 C C     . THR A 1 396 ? -30.721 21.519  -32.359 1.00 66.90 396 A 1 
ATOM 3082 O O     . THR A 1 396 ? -31.911 21.377  -32.640 1.00 62.28 396 A 1 
ATOM 3083 C CB    . THR A 1 396 ? -29.238 19.507  -32.616 1.00 59.40 396 A 1 
ATOM 3084 O OG1   . THR A 1 396 ? -28.111 18.966  -33.265 1.00 51.98 396 A 1 
ATOM 3085 C CG2   . THR A 1 396 ? -30.345 18.454  -32.754 1.00 53.46 396 A 1 
ATOM 3086 N N     . ALA A 1 397 ? -30.329 22.277  -31.342 1.00 58.25 397 A 1 
ATOM 3087 C CA    . ALA A 1 397 ? -31.262 23.045  -30.518 1.00 57.29 397 A 1 
ATOM 3088 C C     . ALA A 1 397 ? -31.961 24.146  -31.330 1.00 55.91 397 A 1 
ATOM 3089 O O     . ALA A 1 397 ? -33.186 24.255  -31.280 1.00 54.58 397 A 1 
ATOM 3090 C CB    . ALA A 1 397 ? -30.509 23.601  -29.302 1.00 54.10 397 A 1 
ATOM 3091 N N     . ALA A 1 398 ? -31.230 24.882  -32.147 1.00 57.99 398 A 1 
ATOM 3092 C CA    . ALA A 1 398 ? -31.775 25.945  -32.983 1.00 56.83 398 A 1 
ATOM 3093 C C     . ALA A 1 398 ? -32.798 25.436  -34.017 1.00 55.47 398 A 1 
ATOM 3094 O O     . ALA A 1 398 ? -33.809 26.098  -34.274 1.00 53.74 398 A 1 
ATOM 3095 C CB    . ALA A 1 398 ? -30.610 26.679  -33.667 1.00 54.06 398 A 1 
ATOM 3096 N N     . LEU A 1 399 ? -32.587 24.250  -34.601 1.00 61.77 399 A 1 
ATOM 3097 C CA    . LEU A 1 399 ? -33.548 23.639  -35.529 1.00 59.83 399 A 1 
ATOM 3098 C C     . LEU A 1 399 ? -34.862 23.218  -34.844 1.00 60.21 399 A 1 
ATOM 3099 O O     . LEU A 1 399 ? -35.912 23.268  -35.482 1.00 56.88 399 A 1 
ATOM 3100 C CB    . LEU A 1 399 ? -32.896 22.445  -36.238 1.00 54.71 399 A 1 
ATOM 3101 C CG    . LEU A 1 399 ? -31.962 22.844  -37.398 1.00 50.06 399 A 1 
ATOM 3102 C CD1   . LEU A 1 399 ? -31.133 21.632  -37.828 1.00 47.91 399 A 1 
ATOM 3103 C CD2   . LEU A 1 399 ? -32.755 23.333  -38.610 1.00 51.31 399 A 1 
ATOM 3104 N N     . SER A 1 400 ? -34.819 22.806  -33.580 1.00 62.51 400 A 1 
ATOM 3105 C CA    . SER A 1 400 ? -36.030 22.365  -32.873 1.00 63.18 400 A 1 
ATOM 3106 C C     . SER A 1 400 ? -36.991 23.507  -32.523 1.00 64.08 400 A 1 
ATOM 3107 O O     . SER A 1 400 ? -38.205 23.315  -32.553 1.00 57.82 400 A 1 
ATOM 3108 C CB    . SER A 1 400 ? -35.665 21.554  -31.634 1.00 58.18 400 A 1 
ATOM 3109 O OG    . SER A 1 400 ? -35.014 22.303  -30.635 1.00 50.79 400 A 1 
ATOM 3110 N N     . ASP A 1 401 ? -36.468 24.691  -32.273 1.00 54.04 401 A 1 
ATOM 3111 C CA    . ASP A 1 401 ? -37.276 25.847  -31.861 1.00 56.26 401 A 1 
ATOM 3112 C C     . ASP A 1 401 ? -37.997 26.536  -33.041 1.00 56.69 401 A 1 
ATOM 3113 O O     . ASP A 1 401 ? -38.954 27.280  -32.859 1.00 53.17 401 A 1 
ATOM 3114 C CB    . ASP A 1 401 ? -36.376 26.817  -31.072 1.00 49.75 401 A 1 
ATOM 3115 C CG    . ASP A 1 401 ? -37.131 27.730  -30.088 1.00 44.37 401 A 1 
ATOM 3116 O OD1   . ASP A 1 401 ? -38.229 27.349  -29.653 1.00 42.60 401 A 1 
ATOM 3117 O OD2   . ASP A 1 401 ? -36.557 28.783  -29.749 1.00 42.57 401 A 1 
ATOM 3118 N N     . SER A 1 402 ? -37.577 26.247  -34.285 1.00 55.31 402 A 1 
ATOM 3119 C CA    . SER A 1 402 ? -38.171 26.865  -35.482 1.00 57.54 402 A 1 
ATOM 3120 C C     . SER A 1 402 ? -39.599 26.394  -35.812 1.00 58.95 402 A 1 
ATOM 3121 O O     . SER A 1 402 ? -40.233 26.959  -36.700 1.00 53.05 402 A 1 
ATOM 3122 C CB    . SER A 1 402 ? -37.252 26.684  -36.685 1.00 51.32 402 A 1 
ATOM 3123 O OG    . SER A 1 402 ? -37.178 25.344  -37.116 1.00 45.43 402 A 1 
ATOM 3124 N N     . SER A 1 403 ? -40.135 25.378  -35.129 1.00 44.57 403 A 1 
ATOM 3125 C CA    . SER A 1 403 ? -41.510 24.903  -35.310 1.00 47.44 403 A 1 
ATOM 3126 C C     . SER A 1 403 ? -42.541 25.808  -34.618 1.00 48.88 403 A 1 
ATOM 3127 O O     . SER A 1 403 ? -43.482 25.329  -33.994 1.00 45.41 403 A 1 
ATOM 3128 C CB    . SER A 1 403 ? -41.645 23.422  -34.941 1.00 42.89 403 A 1 
ATOM 3129 O OG    . SER A 1 403 ? -41.543 23.198  -33.554 1.00 38.65 403 A 1 
ATOM 3130 N N     . TYR A 1 404 ? -42.394 27.114  -34.744 1.00 46.67 404 A 1 
ATOM 3131 C CA    . TYR A 1 404 ? -43.466 28.058  -34.479 1.00 46.42 404 A 1 
ATOM 3132 C C     . TYR A 1 404 ? -44.582 27.802  -35.493 1.00 43.21 404 A 1 
ATOM 3133 O O     . TYR A 1 404 ? -44.549 28.283  -36.634 1.00 41.29 404 A 1 
ATOM 3134 C CB    . TYR A 1 404 ? -42.957 29.507  -34.503 1.00 44.10 404 A 1 
ATOM 3135 C CG    . TYR A 1 404 ? -42.389 29.962  -33.174 1.00 42.33 404 A 1 
ATOM 3136 C CD1   . TYR A 1 404 ? -43.232 30.515  -32.192 1.00 43.21 404 A 1 
ATOM 3137 C CD2   . TYR A 1 404 ? -41.019 29.804  -32.903 1.00 42.36 404 A 1 
ATOM 3138 C CE1   . TYR A 1 404 ? -42.717 30.906  -30.944 1.00 38.15 404 A 1 
ATOM 3139 C CE2   . TYR A 1 404 ? -40.495 30.184  -31.643 1.00 37.61 404 A 1 
ATOM 3140 C CZ    . TYR A 1 404 ? -41.351 30.734  -30.675 1.00 39.83 404 A 1 
ATOM 3141 O OH    . TYR A 1 404 ? -40.838 31.090  -29.450 1.00 39.13 404 A 1 
ATOM 3142 N N     . SER A 1 405 ? -45.575 27.002  -35.093 1.00 44.55 405 A 1 
ATOM 3143 C CA    . SER A 1 405 ? -46.806 26.812  -35.845 1.00 47.89 405 A 1 
ATOM 3144 C C     . SER A 1 405 ? -47.480 28.174  -35.993 1.00 47.37 405 A 1 
ATOM 3145 O O     . SER A 1 405 ? -47.981 28.738  -35.018 1.00 45.16 405 A 1 
ATOM 3146 C CB    . SER A 1 405 ? -47.721 25.808  -35.140 1.00 43.50 405 A 1 
ATOM 3147 O OG    . SER A 1 405 ? -47.980 26.193  -33.803 1.00 39.46 405 A 1 
ATOM 3148 N N     . THR A 1 406 ? -47.499 28.699  -37.210 1.00 44.14 406 A 1 
ATOM 3149 C CA    . THR A 1 406 ? -48.307 29.860  -37.573 1.00 50.00 406 A 1 
ATOM 3150 C C     . THR A 1 406 ? -49.776 29.477  -37.387 1.00 49.89 406 A 1 
ATOM 3151 O O     . THR A 1 406 ? -50.362 28.805  -38.235 1.00 48.19 406 A 1 
ATOM 3152 C CB    . THR A 1 406 ? -48.047 30.279  -39.022 1.00 45.45 406 A 1 
ATOM 3153 O OG1   . THR A 1 406 ? -47.941 29.151  -39.871 1.00 39.81 406 A 1 
ATOM 3154 C CG2   . THR A 1 406 ? -46.741 31.061  -39.158 1.00 40.83 406 A 1 
ATOM 3155 N N     . VAL A 1 407 ? -50.362 29.846  -36.260 1.00 44.81 407 A 1 
ATOM 3156 C CA    . VAL A 1 407 ? -51.797 29.692  -36.017 1.00 49.23 407 A 1 
ATOM 3157 C C     . VAL A 1 407 ? -52.501 30.593  -37.047 1.00 46.69 407 A 1 
ATOM 3158 O O     . VAL A 1 407 ? -52.284 31.807  -37.003 1.00 45.14 407 A 1 
ATOM 3159 C CB    . VAL A 1 407 ? -52.191 30.084  -34.587 1.00 46.72 407 A 1 
ATOM 3160 C CG1   . VAL A 1 407 ? -53.676 29.793  -34.341 1.00 41.95 407 A 1 
ATOM 3161 C CG2   . VAL A 1 407 ? -51.383 29.301  -33.544 1.00 44.68 407 A 1 
ATOM 3162 N N     . PRO A 1 408 ? -53.265 30.038  -37.995 1.00 41.86 408 A 1 
ATOM 3163 C CA    . PRO A 1 408 ? -53.963 30.869  -38.957 1.00 45.29 408 A 1 
ATOM 3164 C C     . PRO A 1 408 ? -55.023 31.669  -38.190 1.00 45.06 408 A 1 
ATOM 3165 O O     . PRO A 1 408 ? -55.882 31.096  -37.516 1.00 44.33 408 A 1 
ATOM 3166 C CB    . PRO A 1 408 ? -54.546 29.905  -39.992 1.00 41.98 408 A 1 
ATOM 3167 C CG    . PRO A 1 408 ? -54.727 28.605  -39.215 1.00 40.21 408 A 1 
ATOM 3168 C CD    . PRO A 1 408 ? -53.599 28.640  -38.179 1.00 44.85 408 A 1 
ATOM 3169 N N     . TRP A 1 409 ? -54.945 32.991  -38.294 1.00 44.07 409 A 1 
ATOM 3170 C CA    . TRP A 1 409 ? -56.036 33.887  -37.893 1.00 45.42 409 A 1 
ATOM 3171 C C     . TRP A 1 409 ? -57.206 33.675  -38.865 1.00 44.38 409 A 1 
ATOM 3172 O O     . TRP A 1 409 ? -57.248 34.290  -39.928 1.00 41.22 409 A 1 
ATOM 3173 C CB    . TRP A 1 409 ? -55.554 35.349  -37.890 1.00 41.13 409 A 1 
ATOM 3174 C CG    . TRP A 1 409 ? -54.733 35.753  -36.720 1.00 37.02 409 A 1 
ATOM 3175 C CD1   . TRP A 1 409 ? -53.514 35.307  -36.385 1.00 31.05 409 A 1 
ATOM 3176 C CD2   . TRP A 1 409 ? -55.083 36.758  -35.708 1.00 32.68 409 A 1 
ATOM 3177 N NE1   . TRP A 1 409 ? -53.059 35.935  -35.241 1.00 28.47 409 A 1 
ATOM 3178 C CE2   . TRP A 1 409 ? -53.993 36.840  -34.796 1.00 32.04 409 A 1 
ATOM 3179 C CE3   . TRP A 1 409 ? -56.195 37.579  -35.486 1.00 35.54 409 A 1 
ATOM 3180 C CZ2   . TRP A 1 409 ? -54.019 37.712  -33.700 1.00 35.72 409 A 1 
ATOM 3181 C CZ3   . TRP A 1 409 ? -56.228 38.457  -34.398 1.00 33.54 409 A 1 
ATOM 3182 C CH2   . TRP A 1 409 ? -55.152 38.524  -33.507 1.00 33.25 409 A 1 
ATOM 3183 N N     . PHE A 1 410 ? -58.124 32.772  -38.525 1.00 43.33 410 A 1 
ATOM 3184 C CA    . PHE A 1 410 ? -59.488 32.718  -39.046 1.00 42.50 410 A 1 
ATOM 3185 C C     . PHE A 1 410 ? -60.439 33.411  -38.059 1.00 39.60 410 A 1 
ATOM 3186 O O     . PHE A 1 410 ? -60.229 33.264  -36.840 1.00 33.80 410 A 1 
ATOM 3187 C CB    . PHE A 1 410 ? -59.919 31.274  -39.338 1.00 40.15 410 A 1 
ATOM 3188 C CG    . PHE A 1 410 ? -59.688 30.855  -40.777 1.00 37.73 410 A 1 
ATOM 3189 C CD1   . PHE A 1 410 ? -60.574 31.283  -41.778 1.00 32.59 410 A 1 
ATOM 3190 C CD2   . PHE A 1 410 ? -58.575 30.060  -41.125 1.00 32.42 410 A 1 
ATOM 3191 C CE1   . PHE A 1 410 ? -60.357 30.906  -43.122 1.00 29.75 410 A 1 
ATOM 3192 C CE2   . PHE A 1 410 ? -58.362 29.687  -42.469 1.00 33.06 410 A 1 
ATOM 3193 C CZ    . PHE A 1 410 ? -59.251 30.112  -43.449 1.00 36.21 410 A 1 
ATOM 3194 O OXT   . PHE A 1 410 ? -61.361 34.069  -38.597 1.00 41.50 410 A 1 
ATOM 3195 N N     . ASP B 2 1   ? -19.353 0.971   5.419   1.00 43.45 1   B 1 
ATOM 3196 C CA    . ASP B 2 1   ? -18.945 -0.233  4.653   1.00 50.56 1   B 1 
ATOM 3197 C C     . ASP B 2 1   ? -17.407 -0.421  4.756   1.00 55.81 1   B 1 
ATOM 3198 O O     . ASP B 2 1   ? -16.672 -0.131  3.810   1.00 52.98 1   B 1 
ATOM 3199 C CB    . ASP B 2 1   ? -19.456 -0.142  3.232   1.00 46.08 1   B 1 
ATOM 3200 C CG    . ASP B 2 1   ? -19.452 -1.494  2.536   1.00 38.09 1   B 1 
ATOM 3201 O OD1   . ASP B 2 1   ? -18.929 -2.459  3.139   1.00 34.49 1   B 1 
ATOM 3202 O OD2   . ASP B 2 1   ? -19.966 -1.536  1.406   1.00 34.54 1   B 1 
ATOM 3203 N N     . GLN B 2 2   ? -16.939 -0.806  5.928   1.00 54.87 2   B 1 
ATOM 3204 C CA    . GLN B 2 2   ? -15.509 -0.808  6.253   1.00 57.12 2   B 1 
ATOM 3205 C C     . GLN B 2 2   ? -14.750 -1.954  5.590   1.00 59.76 2   B 1 
ATOM 3206 O O     . GLN B 2 2   ? -13.598 -1.782  5.180   1.00 54.23 2   B 1 
ATOM 3207 C CB    . GLN B 2 2   ? -15.342 -0.893  7.768   1.00 51.55 2   B 1 
ATOM 3208 C CG    . GLN B 2 2   ? -15.737 0.402   8.474   1.00 45.73 2   B 1 
ATOM 3209 C CD    . GLN B 2 2   ? -15.780 0.233   9.988   1.00 39.53 2   B 1 
ATOM 3210 O OE1   . GLN B 2 2   ? -15.437 -0.793  10.538  1.00 38.74 2   B 1 
ATOM 3211 N NE2   . GLN B 2 2   ? -16.237 1.240   10.695  1.00 35.50 2   B 1 
ATOM 3212 N N     . GLY B 2 3   ? -15.404 -3.085  5.434   1.00 51.28 3   B 1 
ATOM 3213 C CA    . GLY B 2 3   ? -14.808 -4.238  4.762   1.00 51.04 3   B 1 
ATOM 3214 C C     . GLY B 2 3   ? -14.398 -3.948  3.321   1.00 53.07 3   B 1 
ATOM 3215 O O     . GLY B 2 3   ? -13.345 -4.408  2.871   1.00 51.43 3   B 1 
ATOM 3216 N N     . ILE B 2 4   ? -15.173 -3.113  2.587   1.00 56.24 4   B 1 
ATOM 3217 C CA    . ILE B 2 4   ? -14.811 -2.667  1.237   1.00 55.69 4   B 1 
ATOM 3218 C C     . ILE B 2 4   ? -13.555 -1.782  1.269   1.00 59.94 4   B 1 
ATOM 3219 O O     . ILE B 2 4   ? -12.665 -1.962  0.440   1.00 56.68 4   B 1 
ATOM 3220 C CB    . ILE B 2 4   ? -15.997 -1.963  0.544   1.00 48.61 4   B 1 
ATOM 3221 C CG1   . ILE B 2 4   ? -17.138 -2.992  0.325   1.00 43.45 4   B 1 
ATOM 3222 C CG2   . ILE B 2 4   ? -15.565 -1.338  -0.797  1.00 42.85 4   B 1 
ATOM 3223 C CD1   . ILE B 2 4   ? -18.391 -2.420  -0.329  1.00 39.77 4   B 1 
ATOM 3224 N N     . LYS B 2 5   ? -13.441 -0.871  2.245   1.00 64.75 5   B 1 
ATOM 3225 C CA    . LYS B 2 5   ? -12.255 -0.013  2.402   1.00 67.05 5   B 1 
ATOM 3226 C C     . LYS B 2 5   ? -10.987 -0.846  2.628   1.00 72.34 5   B 1 
ATOM 3227 O O     . LYS B 2 5   ? -9.952  -0.537  2.028   1.00 67.86 5   B 1 
ATOM 3228 C CB    . LYS B 2 5   ? -12.455 1.028   3.517   1.00 57.20 5   B 1 
ATOM 3229 C CG    . LYS B 2 5   ? -13.497 2.103   3.146   1.00 47.76 5   B 1 
ATOM 3230 C CD    . LYS B 2 5   ? -13.669 3.161   4.250   1.00 42.86 5   B 1 
ATOM 3231 C CE    . LYS B 2 5   ? -14.763 4.166   3.874   1.00 36.77 5   B 1 
ATOM 3232 N NZ    . LYS B 2 5   ? -15.083 5.138   4.952   1.00 32.35 5   B 1 
ATOM 3233 N N     . GLU B 2 6   ? -11.069 -1.922  3.403   1.00 71.94 6   B 1 
ATOM 3234 C CA    . GLU B 2 6   ? -9.919  -2.796  3.623   1.00 74.39 6   B 1 
ATOM 3235 C C     . GLU B 2 6   ? -9.533  -3.594  2.367   1.00 78.28 6   B 1 
ATOM 3236 O O     . GLU B 2 6   ? -8.367  -3.651  1.981   1.00 72.55 6   B 1 
ATOM 3237 C CB    . GLU B 2 6   ? -10.197 -3.746  4.796   1.00 66.34 6   B 1 
ATOM 3238 C CG    . GLU B 2 6   ? -8.889  -4.317  5.375   1.00 56.87 6   B 1 
ATOM 3239 C CD    . GLU B 2 6   ? -7.982  -3.233  5.971   1.00 51.97 6   B 1 
ATOM 3240 O OE1   . GLU B 2 6   ? -6.762  -3.458  6.072   1.00 49.25 6   B 1 
ATOM 3241 O OE2   . GLU B 2 6   ? -8.485  -2.133  6.280   1.00 49.34 6   B 1 
ATOM 3242 N N     . GLN B 2 7   ? -10.519 -4.131  1.634   1.00 72.80 7   B 1 
ATOM 3243 C CA    . GLN B 2 7   ? -10.267 -4.792  0.347   1.00 75.93 7   B 1 
ATOM 3244 C C     . GLN B 2 7   ? -9.630  -3.847  -0.683  1.00 80.50 7   B 1 
ATOM 3245 O O     . GLN B 2 7   ? -8.955  -4.287  -1.622  1.00 76.32 7   B 1 
ATOM 3246 C CB    . GLN B 2 7   ? -11.587 -5.351  -0.206  1.00 70.74 7   B 1 
ATOM 3247 C CG    . GLN B 2 7   ? -12.067 -6.599  0.565   1.00 64.83 7   B 1 
ATOM 3248 C CD    . GLN B 2 7   ? -11.203 -7.828  0.307   1.00 55.73 7   B 1 
ATOM 3249 O OE1   . GLN B 2 7   ? -10.589 -8.000  -0.736  1.00 53.73 7   B 1 
ATOM 3250 N NE2   . GLN B 2 7   ? -11.137 -8.742  1.258   1.00 48.61 7   B 1 
ATOM 3251 N N     . ASP B 2 8   ? -9.800  -2.538  -0.519  1.00 81.91 8   B 1 
ATOM 3252 C CA    . ASP B 2 8   ? -9.172  -1.523  -1.346  1.00 81.70 8   B 1 
ATOM 3253 C C     . ASP B 2 8   ? -7.699  -1.247  -0.992  1.00 84.43 8   B 1 
ATOM 3254 O O     . ASP B 2 8   ? -6.973  -0.678  -1.821  1.00 79.74 8   B 1 
ATOM 3255 C CB    . ASP B 2 8   ? -9.996  -0.241  -1.244  1.00 76.58 8   B 1 
ATOM 3256 C CG    . ASP B 2 8   ? -10.973 -0.017  -2.393  1.00 69.67 8   B 1 
ATOM 3257 O OD1   . ASP B 2 8   ? -11.032 -0.834  -3.334  1.00 62.26 8   B 1 
ATOM 3258 O OD2   . ASP B 2 8   ? -11.474 1.132   -2.439  1.00 61.93 8   B 1 
ATOM 3259 N N     . ARG B 2 9   ? -7.247  -1.628  0.214   1.00 90.78 9   B 1 
ATOM 3260 C CA    . ARG B 2 9   ? -5.858  -1.520  0.679   1.00 91.09 9   B 1 
ATOM 3261 C C     . ARG B 2 9   ? -4.990  -2.674  0.174   1.00 92.30 9   B 1 
ATOM 3262 O O     . ARG B 2 9   ? -3.770  -2.526  0.105   1.00 89.04 9   B 1 
ATOM 3263 C CB    . ARG B 2 9   ? -5.811  -1.495  2.214   1.00 88.25 9   B 1 
ATOM 3264 C CG    . ARG B 2 9   ? -6.532  -0.280  2.812   1.00 80.83 9   B 1 
ATOM 3265 C CD    . ARG B 2 9   ? -6.586  -0.387  4.334   1.00 77.21 9   B 1 
ATOM 3266 N NE    . ARG B 2 9   ? -7.338  0.725   4.950   1.00 69.77 9   B 1 
ATOM 3267 C CZ    . ARG B 2 9   ? -7.582  0.858   6.240   1.00 62.99 9   B 1 
ATOM 3268 N NH1   . ARG B 2 9   ? -7.147  -0.017  7.110   1.00 58.77 9   B 1 
ATOM 3269 N NH2   . ARG B 2 9   ? -8.273  1.859   6.685   1.00 55.48 9   B 1 
ATOM 3270 N N     . LEU B 2 10  ? -5.627  -3.787  -0.198  1.00 93.41 10  B 1 
ATOM 3271 C CA    . LEU B 2 10  ? -4.964  -5.015  -0.600  1.00 94.18 10  B 1 
ATOM 3272 C C     . LEU B 2 10  ? -5.150  -5.288  -2.100  1.00 94.84 10  B 1 
ATOM 3273 O O     . LEU B 2 10  ? -6.060  -4.772  -2.758  1.00 93.16 10  B 1 
ATOM 3274 C CB    . LEU B 2 10  ? -5.500  -6.167  0.269   1.00 92.96 10  B 1 
ATOM 3275 C CG    . LEU B 2 10  ? -5.347  -5.968  1.799   1.00 91.81 10  B 1 
ATOM 3276 C CD1   . LEU B 2 10  ? -5.943  -7.161  2.526   1.00 85.77 10  B 1 
ATOM 3277 C CD2   . LEU B 2 10  ? -3.880  -5.814  2.222   1.00 85.21 10  B 1 
ATOM 3278 N N     . LEU B 2 11  ? -4.278  -6.128  -2.681  1.00 94.91 11  B 1 
ATOM 3279 C CA    . LEU B 2 11  ? -4.482  -6.628  -4.044  1.00 95.38 11  B 1 
ATOM 3280 C C     . LEU B 2 11  ? -5.720  -7.550  -4.105  1.00 95.16 11  B 1 
ATOM 3281 O O     . LEU B 2 11  ? -6.046  -8.204  -3.122  1.00 93.11 11  B 1 
ATOM 3282 C CB    . LEU B 2 11  ? -3.225  -7.345  -4.549  1.00 95.17 11  B 1 
ATOM 3283 C CG    . LEU B 2 11  ? -2.022  -6.419  -4.803  1.00 94.31 11  B 1 
ATOM 3284 C CD1   . LEU B 2 11  ? -0.867  -7.253  -5.353  1.00 90.97 11  B 1 
ATOM 3285 C CD2   . LEU B 2 11  ? -2.331  -5.330  -5.830  1.00 90.06 11  B 1 
ATOM 3286 N N     . PRO B 2 12  ? -6.427  -7.643  -5.252  1.00 93.83 12  B 1 
ATOM 3287 C CA    . PRO B 2 12  ? -7.617  -8.482  -5.339  1.00 93.49 12  B 1 
ATOM 3288 C C     . PRO B 2 12  ? -7.306  -9.961  -5.116  1.00 94.24 12  B 1 
ATOM 3289 O O     . PRO B 2 12  ? -6.575  -10.568 -5.900  1.00 93.37 12  B 1 
ATOM 3290 C CB    . PRO B 2 12  ? -8.200  -8.227  -6.731  1.00 91.87 12  B 1 
ATOM 3291 C CG    . PRO B 2 12  ? -7.627  -6.865  -7.130  1.00 89.28 12  B 1 
ATOM 3292 C CD    . PRO B 2 12  ? -6.258  -6.860  -6.464  1.00 91.87 12  B 1 
ATOM 3293 N N     . ILE B 2 13  ? -7.960  -10.581 -4.116  1.00 91.82 13  B 1 
ATOM 3294 C CA    . ILE B 2 13  ? -7.735  -11.987 -3.748  1.00 92.36 13  B 1 
ATOM 3295 C C     . ILE B 2 13  ? -7.944  -12.968 -4.913  1.00 93.29 13  B 1 
ATOM 3296 O O     . ILE B 2 13  ? -7.290  -14.006 -4.986  1.00 92.81 13  B 1 
ATOM 3297 C CB    . ILE B 2 13  ? -8.623  -12.357 -2.535  1.00 91.48 13  B 1 
ATOM 3298 C CG1   . ILE B 2 13  ? -8.171  -13.692 -1.912  1.00 88.28 13  B 1 
ATOM 3299 C CG2   . ILE B 2 13  ? -10.119 -12.392 -2.902  1.00 86.49 13  B 1 
ATOM 3300 C CD1   . ILE B 2 13  ? -8.820  -14.007 -0.568  1.00 81.90 13  B 1 
ATOM 3301 N N     . ALA B 2 14  ? -8.838  -12.642 -5.863  1.00 92.99 14  B 1 
ATOM 3302 C CA    . ALA B 2 14  ? -9.070  -13.478 -7.036  1.00 92.21 14  B 1 
ATOM 3303 C C     . ALA B 2 14  ? -7.868  -13.514 -7.996  1.00 93.55 14  B 1 
ATOM 3304 O O     . ALA B 2 14  ? -7.614  -14.549 -8.614  1.00 92.49 14  B 1 
ATOM 3305 C CB    . ALA B 2 14  ? -10.329 -12.971 -7.753  1.00 90.11 14  B 1 
ATOM 3306 N N     . ASN B 2 15  ? -7.125  -12.401 -8.111  1.00 94.03 15  B 1 
ATOM 3307 C CA    . ASN B 2 15  ? -5.914  -12.331 -8.920  1.00 94.49 15  B 1 
ATOM 3308 C C     . ASN B 2 15  ? -4.773  -13.063 -8.209  1.00 95.57 15  B 1 
ATOM 3309 O O     . ASN B 2 15  ? -4.154  -13.937 -8.819  1.00 94.96 15  B 1 
ATOM 3310 C CB    . ASN B 2 15  ? -5.546  -10.866 -9.200  1.00 93.74 15  B 1 
ATOM 3311 C CG    . ASN B 2 15  ? -6.539  -10.149 -10.104 1.00 92.17 15  B 1 
ATOM 3312 O OD1   . ASN B 2 15  ? -7.732  -10.099 -9.869  1.00 81.79 15  B 1 
ATOM 3313 N ND2   . ASN B 2 15  ? -6.062  -9.558  -11.181 1.00 82.38 15  B 1 
ATOM 3314 N N     . VAL B 2 16  ? -4.580  -12.790 -6.921  1.00 95.67 16  B 1 
ATOM 3315 C CA    . VAL B 2 16  ? -3.582  -13.481 -6.077  1.00 96.37 16  B 1 
ATOM 3316 C C     . VAL B 2 16  ? -3.793  -14.997 -6.126  1.00 96.78 16  B 1 
ATOM 3317 O O     . VAL B 2 16  ? -2.900  -15.746 -6.491  1.00 96.06 16  B 1 
ATOM 3318 C CB    . VAL B 2 16  ? -3.644  -12.954 -4.631  1.00 96.18 16  B 1 
ATOM 3319 C CG1   . VAL B 2 16  ? -2.679  -13.702 -3.702  1.00 93.89 16  B 1 
ATOM 3320 C CG2   . VAL B 2 16  ? -3.312  -11.461 -4.580  1.00 93.83 16  B 1 
ATOM 3321 N N     . GLY B 2 17  ? -5.021  -15.464 -5.867  1.00 95.73 17  B 1 
ATOM 3322 C CA    . GLY B 2 17  ? -5.347  -16.894 -5.898  1.00 95.78 17  B 1 
ATOM 3323 C C     . GLY B 2 17  ? -5.234  -17.551 -7.281  1.00 96.39 17  B 1 
ATOM 3324 O O     . GLY B 2 17  ? -5.137  -18.779 -7.354  1.00 95.57 17  B 1 
ATOM 3325 N N     . ARG B 2 18  ? -5.294  -16.781 -8.381  1.00 96.07 18  B 1 
ATOM 3326 C CA    . ARG B 2 18  ? -5.015  -17.291 -9.730  1.00 95.81 18  B 1 
ATOM 3327 C C     . ARG B 2 18  ? -3.512  -17.516 -9.922  1.00 96.46 18  B 1 
ATOM 3328 O O     . ARG B 2 18  ? -3.150  -18.589 -10.375 1.00 95.27 18  B 1 
ATOM 3329 C CB    . ARG B 2 18  ? -5.588  -16.348 -10.788 1.00 94.44 18  B 1 
ATOM 3330 C CG    . ARG B 2 18  ? -5.519  -16.965 -12.197 1.00 87.41 18  B 1 
ATOM 3331 C CD    . ARG B 2 18  ? -5.957  -15.973 -13.301 1.00 85.55 18  B 1 
ATOM 3332 N NE    . ARG B 2 18  ? -7.329  -15.481 -13.079 1.00 76.06 18  B 1 
ATOM 3333 C CZ    . ARG B 2 18  ? -7.691  -14.212 -12.903 1.00 70.29 18  B 1 
ATOM 3334 N NH1   . ARG B 2 18  ? -6.828  -13.236 -12.940 1.00 61.38 18  B 1 
ATOM 3335 N NH2   . ARG B 2 18  ? -8.938  -13.912 -12.677 1.00 62.11 18  B 1 
ATOM 3336 N N     . ILE B 2 19  ? -2.691  -16.549 -9.529  1.00 96.02 19  B 1 
ATOM 3337 C CA    . ILE B 2 19  ? -1.226  -16.635 -9.616  1.00 96.32 19  B 1 
ATOM 3338 C C     . ILE B 2 19  ? -0.706  -17.787 -8.758  1.00 96.88 19  B 1 
ATOM 3339 O O     . ILE B 2 19  ? 0.028   -18.637 -9.255  1.00 95.95 19  B 1 
ATOM 3340 C CB    . ILE B 2 19  ? -0.592  -15.284 -9.232  1.00 96.16 19  B 1 
ATOM 3341 C CG1   . ILE B 2 19  ? -1.002  -14.172 -10.236 1.00 94.45 19  B 1 
ATOM 3342 C CG2   . ILE B 2 19  ? 0.945   -15.395 -9.192  1.00 94.58 19  B 1 
ATOM 3343 C CD1   . ILE B 2 19  ? -0.762  -12.758 -9.707  1.00 89.41 19  B 1 
ATOM 3344 N N     . MET B 2 20  ? -1.186  -17.925 -7.510  1.00 97.19 20  B 1 
ATOM 3345 C CA    . MET B 2 20  ? -0.821  -19.042 -6.635  1.00 97.38 20  B 1 
ATOM 3346 C C     . MET B 2 20  ? -1.047  -20.411 -7.287  1.00 97.20 20  B 1 
ATOM 3347 O O     . MET B 2 20  ? -0.251  -21.319 -7.116  1.00 95.84 20  B 1 
ATOM 3348 C CB    . MET B 2 20  ? -1.634  -18.984 -5.332  1.00 97.11 20  B 1 
ATOM 3349 C CG    . MET B 2 20  ? -1.289  -17.795 -4.436  1.00 95.76 20  B 1 
ATOM 3350 S SD    . MET B 2 20  ? -2.343  -17.705 -2.956  1.00 94.35 20  B 1 
ATOM 3351 C CE    . MET B 2 20  ? -1.513  -18.921 -1.916  1.00 86.68 20  B 1 
ATOM 3352 N N     . LYS B 2 21  ? -2.134  -20.571 -8.058  1.00 97.09 21  B 1 
ATOM 3353 C CA    . LYS B 2 21  ? -2.453  -21.851 -8.714  1.00 96.80 21  B 1 
ATOM 3354 C C     . LYS B 2 21  ? -1.551  -22.186 -9.898  1.00 96.77 21  B 1 
ATOM 3355 O O     . LYS B 2 21  ? -1.557  -23.341 -10.312 1.00 95.10 21  B 1 
ATOM 3356 C CB    . LYS B 2 21  ? -3.916  -21.872 -9.149  1.00 95.83 21  B 1 
ATOM 3357 C CG    . LYS B 2 21  ? -4.861  -22.078 -7.968  1.00 89.23 21  B 1 
ATOM 3358 C CD    . LYS B 2 21  ? -6.301  -22.047 -8.487  1.00 77.70 21  B 1 
ATOM 3359 C CE    . LYS B 2 21  ? -7.282  -22.313 -7.353  1.00 70.31 21  B 1 
ATOM 3360 N NZ    . LYS B 2 21  ? -8.622  -22.605 -7.905  1.00 59.08 21  B 1 
ATOM 3361 N N     . GLN B 2 22  ? -0.821  -21.219 -10.454 1.00 95.94 22  B 1 
ATOM 3362 C CA    . GLN B 2 22  ? 0.045   -21.445 -11.613 1.00 94.96 22  B 1 
ATOM 3363 C C     . GLN B 2 22  ? 1.283   -22.280 -11.257 1.00 95.10 22  B 1 
ATOM 3364 O O     . GLN B 2 22  ? 1.708   -23.091 -12.067 1.00 93.10 22  B 1 
ATOM 3365 C CB    . GLN B 2 22  ? 0.473   -20.097 -12.210 1.00 93.46 22  B 1 
ATOM 3366 C CG    . GLN B 2 22  ? -0.676  -19.360 -12.904 1.00 89.95 22  B 1 
ATOM 3367 C CD    . GLN B 2 22  ? -0.313  -17.925 -13.306 1.00 87.74 22  B 1 
ATOM 3368 O OE1   . GLN B 2 22  ? 0.505   -17.278 -12.704 1.00 81.57 22  B 1 
ATOM 3369 N NE2   . GLN B 2 22  ? -0.935  -17.380 -14.322 1.00 78.02 22  B 1 
ATOM 3370 N N     . VAL B 2 23  ? 1.815   -22.128 -10.044 1.00 95.87 23  B 1 
ATOM 3371 C CA    . VAL B 2 23  ? 3.011   -22.859 -9.601  1.00 95.21 23  B 1 
ATOM 3372 C C     . VAL B 2 23  ? 2.674   -24.179 -8.891  1.00 95.47 23  B 1 
ATOM 3373 O O     . VAL B 2 23  ? 3.556   -24.997 -8.668  1.00 93.64 23  B 1 
ATOM 3374 C CB    . VAL B 2 23  ? 3.893   -21.933 -8.736  1.00 93.43 23  B 1 
ATOM 3375 C CG1   . VAL B 2 23  ? 3.349   -21.719 -7.322  1.00 88.02 23  B 1 
ATOM 3376 C CG2   . VAL B 2 23  ? 5.342   -22.431 -8.645  1.00 88.30 23  B 1 
ATOM 3377 N N     . LEU B 2 24  ? 1.403   -24.382 -8.537  1.00 95.76 24  B 1 
ATOM 3378 C CA    . LEU B 2 24  ? 0.969   -25.576 -7.819  1.00 95.77 24  B 1 
ATOM 3379 C C     . LEU B 2 24  ? 0.573   -26.713 -8.776  1.00 95.62 24  B 1 
ATOM 3380 O O     . LEU B 2 24  ? 0.042   -26.445 -9.856  1.00 93.27 24  B 1 
ATOM 3381 C CB    . LEU B 2 24  ? -0.186  -25.223 -6.873  1.00 95.08 24  B 1 
ATOM 3382 C CG    . LEU B 2 24  ? 0.208   -24.319 -5.696  1.00 94.27 24  B 1 
ATOM 3383 C CD1   . LEU B 2 24  ? -1.047  -23.955 -4.901  1.00 90.49 24  B 1 
ATOM 3384 C CD2   . LEU B 2 24  ? 1.193   -24.985 -4.746  1.00 89.95 24  B 1 
ATOM 3385 N N     . PRO B 2 25  ? 0.723   -27.995 -8.353  1.00 95.81 25  B 1 
ATOM 3386 C CA    . PRO B 2 25  ? 0.204   -29.137 -9.102  1.00 95.22 25  B 1 
ATOM 3387 C C     . PRO B 2 25  ? -1.304  -29.034 -9.361  1.00 95.27 25  B 1 
ATOM 3388 O O     . PRO B 2 25  ? -2.040  -28.494 -8.522  1.00 93.28 25  B 1 
ATOM 3389 C CB    . PRO B 2 25  ? 0.539   -30.368 -8.261  1.00 93.61 25  B 1 
ATOM 3390 C CG    . PRO B 2 25  ? 1.719   -29.926 -7.406  1.00 90.94 25  B 1 
ATOM 3391 C CD    . PRO B 2 25  ? 1.453   -28.446 -7.184  1.00 94.30 25  B 1 
ATOM 3392 N N     . PRO B 2 26  ? -1.840  -29.601 -10.457 1.00 94.72 26  B 1 
ATOM 3393 C CA    . PRO B 2 26  ? -3.270  -29.487 -10.794 1.00 93.66 26  B 1 
ATOM 3394 C C     . PRO B 2 26  ? -4.234  -30.009 -9.716  1.00 93.46 26  B 1 
ATOM 3395 O O     . PRO B 2 26  ? -5.371  -29.549 -9.601  1.00 88.21 26  B 1 
ATOM 3396 C CB    . PRO B 2 26  ? -3.438  -30.282 -12.096 1.00 92.14 26  B 1 
ATOM 3397 C CG    . PRO B 2 26  ? -2.052  -30.222 -12.734 1.00 88.77 26  B 1 
ATOM 3398 C CD    . PRO B 2 26  ? -1.112  -30.239 -11.539 1.00 92.89 26  B 1 
ATOM 3399 N N     . ASN B 2 27  ? -3.796  -31.003 -8.924  1.00 93.25 27  B 1 
ATOM 3400 C CA    . ASN B 2 27  ? -4.566  -31.613 -7.841  1.00 92.83 27  B 1 
ATOM 3401 C C     . ASN B 2 27  ? -4.430  -30.880 -6.493  1.00 93.54 27  B 1 
ATOM 3402 O O     . ASN B 2 27  ? -5.106  -31.261 -5.528  1.00 89.32 27  B 1 
ATOM 3403 C CB    . ASN B 2 27  ? -4.175  -33.096 -7.726  1.00 89.90 27  B 1 
ATOM 3404 C CG    . ASN B 2 27  ? -2.716  -33.298 -7.330  1.00 82.45 27  B 1 
ATOM 3405 O OD1   . ASN B 2 27  ? -1.876  -32.436 -7.449  1.00 68.73 27  B 1 
ATOM 3406 N ND2   . ASN B 2 27  ? -2.354  -34.463 -6.839  1.00 73.52 27  B 1 
ATOM 3407 N N     . ALA B 2 28  ? -3.574  -29.856 -6.409  1.00 93.56 28  B 1 
ATOM 3408 C CA    . ALA B 2 28  ? -3.383  -29.073 -5.205  1.00 93.77 28  B 1 
ATOM 3409 C C     . ALA B 2 28  ? -4.590  -28.166 -4.924  1.00 94.24 28  B 1 
ATOM 3410 O O     . ALA B 2 28  ? -5.244  -27.626 -5.815  1.00 91.34 28  B 1 
ATOM 3411 C CB    . ALA B 2 28  ? -2.082  -28.274 -5.299  1.00 92.30 28  B 1 
ATOM 3412 N N     . LYS B 2 29  ? -4.875  -27.973 -3.637  1.00 95.51 29  B 1 
ATOM 3413 C CA    . LYS B 2 29  ? -5.885  -27.030 -3.171  1.00 95.34 29  B 1 
ATOM 3414 C C     . LYS B 2 29  ? -5.204  -25.902 -2.400  1.00 95.96 29  B 1 
ATOM 3415 O O     . LYS B 2 29  ? -4.181  -26.105 -1.757  1.00 94.10 29  B 1 
ATOM 3416 C CB    . LYS B 2 29  ? -6.954  -27.750 -2.348  1.00 93.67 29  B 1 
ATOM 3417 C CG    . LYS B 2 29  ? -7.751  -28.768 -3.182  1.00 88.38 29  B 1 
ATOM 3418 C CD    . LYS B 2 29  ? -8.798  -29.481 -2.325  1.00 82.75 29  B 1 
ATOM 3419 C CE    . LYS B 2 29  ? -9.539  -30.528 -3.154  1.00 75.53 29  B 1 
ATOM 3420 N NZ    . LYS B 2 29  ? -10.508 -31.307 -2.341  1.00 64.64 29  B 1 
ATOM 3421 N N     . VAL B 2 30  ? -5.805  -24.718 -2.438  1.00 94.92 30  B 1 
ATOM 3422 C CA    . VAL B 2 30  ? -5.360  -23.567 -1.652  1.00 95.39 30  B 1 
ATOM 3423 C C     . VAL B 2 30  ? -6.473  -23.167 -0.706  1.00 95.36 30  B 1 
ATOM 3424 O O     . VAL B 2 30  ? -7.576  -22.831 -1.160  1.00 93.54 30  B 1 
ATOM 3425 C CB    . VAL B 2 30  ? -4.935  -22.386 -2.545  1.00 94.58 30  B 1 
ATOM 3426 C CG1   . VAL B 2 30  ? -4.284  -21.290 -1.699  1.00 89.95 30  B 1 
ATOM 3427 C CG2   . VAL B 2 30  ? -3.939  -22.800 -3.627  1.00 90.27 30  B 1 
ATOM 3428 N N     . SER B 2 31  ? -6.199  -23.209 0.597   1.00 96.21 31  B 1 
ATOM 3429 C CA    . SER B 2 31  ? -7.155  -22.784 1.619   1.00 95.91 31  B 1 
ATOM 3430 C C     . SER B 2 31  ? -7.522  -21.308 1.435   1.00 96.11 31  B 1 
ATOM 3431 O O     . SER B 2 31  ? -6.804  -20.529 0.805   1.00 94.92 31  B 1 
ATOM 3432 C CB    . SER B 2 31  ? -6.628  -23.071 3.025   1.00 94.40 31  B 1 
ATOM 3433 O OG    . SER B 2 31  ? -5.695  -22.095 3.418   1.00 84.97 31  B 1 
ATOM 3434 N N     . LYS B 2 32  ? -8.700  -20.911 1.955   1.00 94.64 32  B 1 
ATOM 3435 C CA    . LYS B 2 32  ? -9.101  -19.506 1.897   1.00 94.16 32  B 1 
ATOM 3436 C C     . LYS B 2 32  ? -8.137  -18.629 2.696   1.00 94.77 32  B 1 
ATOM 3437 O O     . LYS B 2 32  ? -7.754  -17.568 2.220   1.00 93.77 32  B 1 
ATOM 3438 C CB    . LYS B 2 32  ? -10.555 -19.352 2.364   1.00 92.47 32  B 1 
ATOM 3439 C CG    . LYS B 2 32  ? -11.014 -17.894 2.202   1.00 85.91 32  B 1 
ATOM 3440 C CD    . LYS B 2 32  ? -12.483 -17.683 2.597   1.00 77.54 32  B 1 
ATOM 3441 C CE    . LYS B 2 32  ? -12.760 -16.185 2.491   1.00 65.90 32  B 1 
ATOM 3442 N NZ    . LYS B 2 32  ? -14.108 -15.815 2.978   1.00 57.23 32  B 1 
ATOM 3443 N N     . GLU B 2 33  ? -7.702  -19.122 3.848   1.00 95.48 33  B 1 
ATOM 3444 C CA    . GLU B 2 33  ? -6.772  -18.424 4.728   1.00 95.31 33  B 1 
ATOM 3445 C C     . GLU B 2 33  ? -5.404  -18.233 4.084   1.00 95.88 33  B 1 
ATOM 3446 O O     . GLU B 2 33  ? -4.866  -17.139 4.131   1.00 94.58 33  B 1 
ATOM 3447 C CB    . GLU B 2 33  ? -6.634  -19.183 6.047   1.00 94.08 33  B 1 
ATOM 3448 C CG    . GLU B 2 33  ? -8.011  -19.384 6.664   1.00 85.03 33  B 1 
ATOM 3449 C CD    . GLU B 2 33  ? -7.985  -19.897 8.091   1.00 79.32 33  B 1 
ATOM 3450 O OE1   . GLU B 2 33  ? -8.923  -19.482 8.805   1.00 73.10 33  B 1 
ATOM 3451 O OE2   . GLU B 2 33  ? -7.058  -20.639 8.432   1.00 70.64 33  B 1 
ATOM 3452 N N     . ALA B 2 34  ? -4.886  -19.231 3.382   1.00 96.00 34  B 1 
ATOM 3453 C CA    . ALA B 2 34  ? -3.638  -19.097 2.651   1.00 96.16 34  B 1 
ATOM 3454 C C     . ALA B 2 34  ? -3.716  -18.012 1.556   1.00 96.68 34  B 1 
ATOM 3455 O O     . ALA B 2 34  ? -2.755  -17.284 1.339   1.00 95.76 34  B 1 
ATOM 3456 C CB    . ALA B 2 34  ? -3.260  -20.455 2.055   1.00 95.65 34  B 1 
ATOM 3457 N N     . LYS B 2 35  ? -4.883  -17.851 0.883   1.00 96.26 35  B 1 
ATOM 3458 C CA    . LYS B 2 35  ? -5.078  -16.771 -0.095  1.00 96.24 35  B 1 
ATOM 3459 C C     . LYS B 2 35  ? -5.144  -15.395 0.569   1.00 96.48 35  B 1 
ATOM 3460 O O     . LYS B 2 35  ? -4.604  -14.452 0.016   1.00 95.38 35  B 1 
ATOM 3461 C CB    . LYS B 2 35  ? -6.346  -16.992 -0.912  1.00 95.21 35  B 1 
ATOM 3462 C CG    . LYS B 2 35  ? -6.246  -18.203 -1.836  1.00 91.49 35  B 1 
ATOM 3463 C CD    . LYS B 2 35  ? -7.611  -18.478 -2.468  1.00 89.76 35  B 1 
ATOM 3464 C CE    . LYS B 2 35  ? -7.544  -19.793 -3.225  1.00 82.90 35  B 1 
ATOM 3465 N NZ    . LYS B 2 35  ? -8.889  -20.329 -3.502  1.00 76.17 35  B 1 
ATOM 3466 N N     . GLU B 2 36  ? -5.832  -15.286 1.707   1.00 95.80 36  B 1 
ATOM 3467 C CA    . GLU B 2 36  ? -5.936  -14.047 2.480   1.00 95.22 36  B 1 
ATOM 3468 C C     . GLU B 2 36  ? -4.560  -13.640 3.022   1.00 95.47 36  B 1 
ATOM 3469 O O     . GLU B 2 36  ? -4.119  -12.516 2.787   1.00 94.62 36  B 1 
ATOM 3470 C CB    . GLU B 2 36  ? -7.000  -14.211 3.585   1.00 94.27 36  B 1 
ATOM 3471 C CG    . GLU B 2 36  ? -8.428  -14.255 3.021   1.00 90.91 36  B 1 
ATOM 3472 C CD    . GLU B 2 36  ? -9.550  -14.675 3.997   1.00 89.06 36  B 1 
ATOM 3473 O OE1   . GLU B 2 36  ? -10.749 -14.564 3.626   1.00 85.83 36  B 1 
ATOM 3474 O OE2   . GLU B 2 36  ? -9.291  -15.194 5.094   1.00 83.94 36  B 1 
ATOM 3475 N N     . THR B 2 37  ? -3.813  -14.583 3.598   1.00 95.98 37  B 1 
ATOM 3476 C CA    . THR B 2 37  ? -2.433  -14.362 4.044   1.00 96.05 37  B 1 
ATOM 3477 C C     . THR B 2 37  ? -1.516  -13.926 2.901   1.00 96.46 37  B 1 
ATOM 3478 O O     . THR B 2 37  ? -0.805  -12.939 3.025   1.00 95.51 37  B 1 
ATOM 3479 C CB    . THR B 2 37  ? -1.880  -15.635 4.693   1.00 95.36 37  B 1 
ATOM 3480 O OG1   . THR B 2 37  ? -2.707  -16.044 5.763   1.00 90.30 37  B 1 
ATOM 3481 C CG2   . THR B 2 37  ? -0.480  -15.461 5.258   1.00 89.66 37  B 1 
ATOM 3482 N N     . MET B 2 38  ? -1.559  -14.605 1.738   1.00 96.62 38  B 1 
ATOM 3483 C CA    . MET B 2 38  ? -0.765  -14.202 0.578   1.00 97.18 38  B 1 
ATOM 3484 C C     . MET B 2 38  ? -1.148  -12.812 0.064   1.00 97.33 38  B 1 
ATOM 3485 O O     . MET B 2 38  ? -0.290  -12.050 -0.371  1.00 96.15 38  B 1 
ATOM 3486 C CB    . MET B 2 38  ? -0.916  -15.251 -0.529  1.00 96.56 38  B 1 
ATOM 3487 C CG    . MET B 2 38  ? 0.008   -14.978 -1.721  1.00 94.33 38  B 1 
ATOM 3488 S SD    . MET B 2 38  ? 1.783   -15.075 -1.364  1.00 93.79 38  B 1 
ATOM 3489 C CE    . MET B 2 38  ? 1.969   -16.850 -1.153  1.00 85.90 38  B 1 
ATOM 3490 N N     . GLN B 2 39  ? -2.439  -12.454 0.117   1.00 95.97 39  B 1 
ATOM 3491 C CA    . GLN B 2 39  ? -2.939  -11.134 -0.256  1.00 95.73 39  B 1 
ATOM 3492 C C     . GLN B 2 39  ? -2.356  -10.021 0.627   1.00 95.98 39  B 1 
ATOM 3493 O O     . GLN B 2 39  ? -1.994  -8.965  0.113   1.00 94.80 39  B 1 
ATOM 3494 C CB    . GLN B 2 39  ? -4.478  -11.175 -0.180  1.00 94.27 39  B 1 
ATOM 3495 C CG    . GLN B 2 39  ? -5.138  -9.866  -0.602  1.00 91.11 39  B 1 
ATOM 3496 C CD    . GLN B 2 39  ? -6.645  -9.854  -0.351  1.00 91.02 39  B 1 
ATOM 3497 O OE1   . GLN B 2 39  ? -7.214  -10.614 0.418   1.00 85.82 39  B 1 
ATOM 3498 N NE2   . GLN B 2 39  ? -7.355  -8.964  -0.998  1.00 83.57 39  B 1 
ATOM 3499 N N     . GLU B 2 40  ? -2.243  -10.277 1.930   1.00 95.80 40  B 1 
ATOM 3500 C CA    . GLU B 2 40  ? -1.595  -9.367  2.870   1.00 95.45 40  B 1 
ATOM 3501 C C     . GLU B 2 40  ? -0.095  -9.271  2.597   1.00 96.05 40  B 1 
ATOM 3502 O O     . GLU B 2 40  ? 0.407   -8.174  2.350   1.00 95.01 40  B 1 
ATOM 3503 C CB    . GLU B 2 40  ? -1.849  -9.834  4.307   1.00 94.10 40  B 1 
ATOM 3504 C CG    . GLU B 2 40  ? -3.296  -9.616  4.723   1.00 83.39 40  B 1 
ATOM 3505 C CD    . GLU B 2 40  ? -3.639  -10.379 6.005   1.00 79.07 40  B 1 
ATOM 3506 O OE1   . GLU B 2 40  ? -4.646  -11.116 5.992   1.00 73.72 40  B 1 
ATOM 3507 O OE2   . GLU B 2 40  ? -2.909  -10.233 7.000   1.00 71.58 40  B 1 
ATOM 3508 N N     . CYS B 2 41  ? 0.600   -10.411 2.508   1.00 95.75 41  B 1 
ATOM 3509 C CA    . CYS B 2 41  ? 2.040   -10.468 2.278   1.00 96.01 41  B 1 
ATOM 3510 C C     . CYS B 2 41  ? 2.458   -9.703  1.010   1.00 96.43 41  B 1 
ATOM 3511 O O     . CYS B 2 41  ? 3.380   -8.894  1.053   1.00 95.58 41  B 1 
ATOM 3512 C CB    . CYS B 2 41  ? 2.484   -11.927 2.179   1.00 95.83 41  B 1 
ATOM 3513 S SG    . CYS B 2 41  ? 2.284   -12.776 3.784   1.00 94.09 41  B 1 
ATOM 3514 N N     . VAL B 2 42  ? 1.764   -9.890  -0.115  1.00 96.73 42  B 1 
ATOM 3515 C CA    . VAL B 2 42  ? 2.112   -9.192  -1.365  1.00 96.84 42  B 1 
ATOM 3516 C C     . VAL B 2 42  ? 1.816   -7.690  -1.296  1.00 96.99 42  B 1 
ATOM 3517 O O     . VAL B 2 42  ? 2.516   -6.893  -1.913  1.00 95.90 42  B 1 
ATOM 3518 C CB    . VAL B 2 42  ? 1.434   -9.858  -2.574  1.00 96.02 42  B 1 
ATOM 3519 C CG1   . VAL B 2 42  ? -0.075  -9.641  -2.632  1.00 92.28 42  B 1 
ATOM 3520 C CG2   . VAL B 2 42  ? 2.059   -9.361  -3.881  1.00 90.98 42  B 1 
ATOM 3521 N N     . SER B 2 43  ? 0.799   -7.264  -0.543  1.00 96.19 43  B 1 
ATOM 3522 C CA    . SER B 2 43  ? 0.480   -5.847  -0.374  1.00 95.81 43  B 1 
ATOM 3523 C C     . SER B 2 43  ? 1.485   -5.135  0.539   1.00 96.09 43  B 1 
ATOM 3524 O O     . SER B 2 43  ? 1.853   -3.989  0.290   1.00 94.65 43  B 1 
ATOM 3525 C CB    . SER B 2 43  ? -0.942  -5.691  0.156   1.00 94.65 43  B 1 
ATOM 3526 O OG    . SER B 2 43  ? -1.840  -6.341  -0.730  1.00 86.02 43  B 1 
ATOM 3527 N N     . GLU B 2 44  ? 1.989   -5.854  1.535   1.00 95.76 44  B 1 
ATOM 3528 C CA    . GLU B 2 44  ? 3.091   -5.397  2.384   1.00 95.64 44  B 1 
ATOM 3529 C C     . GLU B 2 44  ? 4.416   -5.356  1.625   1.00 96.27 44  B 1 
ATOM 3530 O O     . GLU B 2 44  ? 5.138   -4.371  1.752   1.00 94.87 44  B 1 
ATOM 3531 C CB    . GLU B 2 44  ? 3.179   -6.272  3.637   1.00 94.39 44  B 1 
ATOM 3532 C CG    . GLU B 2 44  ? 2.041   -5.993  4.627   1.00 87.53 44  B 1 
ATOM 3533 C CD    . GLU B 2 44  ? 1.963   -4.521  5.063   1.00 88.42 44  B 1 
ATOM 3534 O OE1   . GLU B 2 44  ? 0.862   -4.005  5.327   1.00 83.35 44  B 1 
ATOM 3535 O OE2   . GLU B 2 44  ? 3.004   -3.834  5.081   1.00 83.51 44  B 1 
ATOM 3536 N N     . PHE B 2 45  ? 4.679   -6.322  0.747   1.00 96.67 45  B 1 
ATOM 3537 C CA    . PHE B 2 45  ? 5.838   -6.300  -0.148  1.00 97.09 45  B 1 
ATOM 3538 C C     . PHE B 2 45  ? 5.869   -5.026  -1.013  1.00 97.23 45  B 1 
ATOM 3539 O O     . PHE B 2 45  ? 6.888   -4.343  -1.059  1.00 96.36 45  B 1 
ATOM 3540 C CB    . PHE B 2 45  ? 5.817   -7.560  -1.015  1.00 96.90 45  B 1 
ATOM 3541 C CG    . PHE B 2 45  ? 6.874   -7.589  -2.092  1.00 96.92 45  B 1 
ATOM 3542 C CD1   . PHE B 2 45  ? 6.517   -7.409  -3.444  1.00 95.44 45  B 1 
ATOM 3543 C CD2   . PHE B 2 45  ? 8.222   -7.802  -1.758  1.00 95.48 45  B 1 
ATOM 3544 C CE1   . PHE B 2 45  ? 7.497   -7.470  -4.454  1.00 94.82 45  B 1 
ATOM 3545 C CE2   . PHE B 2 45  ? 9.200   -7.860  -2.754  1.00 94.84 45  B 1 
ATOM 3546 C CZ    . PHE B 2 45  ? 8.842   -7.704  -4.101  1.00 95.29 45  B 1 
ATOM 3547 N N     . ILE B 2 46  ? 4.739   -4.637  -1.621  1.00 97.12 46  B 1 
ATOM 3548 C CA    . ILE B 2 46  ? 4.660   -3.371  -2.373  1.00 97.04 46  B 1 
ATOM 3549 C C     . ILE B 2 46  ? 4.993   -2.185  -1.471  1.00 97.14 46  B 1 
ATOM 3550 O O     . ILE B 2 46  ? 5.735   -1.292  -1.882  1.00 96.12 46  B 1 
ATOM 3551 C CB    . ILE B 2 46  ? 3.267   -3.184  -3.010  1.00 96.74 46  B 1 
ATOM 3552 C CG1   . ILE B 2 46  ? 2.987   -4.251  -4.086  1.00 95.06 46  B 1 
ATOM 3553 C CG2   . ILE B 2 46  ? 3.134   -1.788  -3.658  1.00 94.55 46  B 1 
ATOM 3554 C CD1   . ILE B 2 46  ? 1.504   -4.386  -4.429  1.00 91.85 46  B 1 
ATOM 3555 N N     . SER B 2 47  ? 4.441   -2.137  -0.262  1.00 96.70 47  B 1 
ATOM 3556 C CA    . SER B 2 47  ? 4.641   -1.018  0.654   1.00 96.32 47  B 1 
ATOM 3557 C C     . SER B 2 47  ? 6.082   -0.934  1.163   1.00 96.42 47  B 1 
ATOM 3558 O O     . SER B 2 47  ? 6.636   0.162   1.233   1.00 95.08 47  B 1 
ATOM 3559 C CB    . SER B 2 47  ? 3.679   -1.126  1.828   1.00 95.35 47  B 1 
ATOM 3560 O OG    . SER B 2 47  ? 2.338   -1.102  1.373   1.00 87.33 47  B 1 
ATOM 3561 N N     . PHE B 2 48  ? 6.697   -2.071  1.450   1.00 96.75 48  B 1 
ATOM 3562 C CA    . PHE B 2 48  ? 8.085   -2.191  1.881   1.00 96.61 48  B 1 
ATOM 3563 C C     . PHE B 2 48  ? 9.054   -1.658  0.822   1.00 96.70 48  B 1 
ATOM 3564 O O     . PHE B 2 48  ? 9.797   -0.710  1.067   1.00 95.60 48  B 1 
ATOM 3565 C CB    . PHE B 2 48  ? 8.356   -3.658  2.232   1.00 96.13 48  B 1 
ATOM 3566 C CG    . PHE B 2 48  ? 9.753   -3.951  2.760   1.00 95.82 48  B 1 
ATOM 3567 C CD1   . PHE B 2 48  ? 10.440  -5.091  2.321   1.00 93.70 48  B 1 
ATOM 3568 C CD2   . PHE B 2 48  ? 10.335  -3.121  3.724   1.00 93.60 48  B 1 
ATOM 3569 C CE1   . PHE B 2 48  ? 11.699  -5.414  2.859   1.00 92.30 48  B 1 
ATOM 3570 C CE2   . PHE B 2 48  ? 11.595  -3.428  4.253   1.00 92.30 48  B 1 
ATOM 3571 C CZ    . PHE B 2 48  ? 12.280  -4.579  3.834   1.00 92.89 48  B 1 
ATOM 3572 N N     . VAL B 2 49  ? 8.955   -2.175  -0.408  1.00 97.16 49  B 1 
ATOM 3573 C CA    . VAL B 2 49  ? 9.801   -1.756  -1.529  1.00 97.05 49  B 1 
ATOM 3574 C C     . VAL B 2 49  ? 9.523   -0.301  -1.931  1.00 97.18 49  B 1 
ATOM 3575 O O     . VAL B 2 49  ? 10.452  0.450   -2.235  1.00 96.02 49  B 1 
ATOM 3576 C CB    . VAL B 2 49  ? 9.628   -2.714  -2.720  1.00 96.66 49  B 1 
ATOM 3577 C CG1   . VAL B 2 49  ? 10.504  -2.320  -3.904  1.00 94.56 49  B 1 
ATOM 3578 C CG2   . VAL B 2 49  ? 10.010  -4.149  -2.348  1.00 94.36 49  B 1 
ATOM 3579 N N     . THR B 2 50  ? 8.253   0.139   -1.907  1.00 97.42 50  B 1 
ATOM 3580 C CA    . THR B 2 50  ? 7.912   1.539   -2.199  1.00 97.25 50  B 1 
ATOM 3581 C C     . THR B 2 50  ? 8.526   2.502   -1.196  1.00 97.02 50  B 1 
ATOM 3582 O O     . THR B 2 50  ? 8.993   3.563   -1.607  1.00 95.73 50  B 1 
ATOM 3583 C CB    . THR B 2 50  ? 6.390   1.766   -2.218  1.00 96.59 50  B 1 
ATOM 3584 O OG1   . THR B 2 50  ? 5.797   1.020   -3.244  1.00 91.21 50  B 1 
ATOM 3585 C CG2   . THR B 2 50  ? 6.008   3.227   -2.506  1.00 89.29 50  B 1 
ATOM 3586 N N     . GLY B 2 51  ? 8.532   2.160   0.083   1.00 96.50 51  B 1 
ATOM 3587 C CA    . GLY B 2 51  ? 9.143   2.985   1.126   1.00 96.18 51  B 1 
ATOM 3588 C C     . GLY B 2 51  ? 10.624  3.240   0.866   1.00 96.25 51  B 1 
ATOM 3589 O O     . GLY B 2 51  ? 11.076  4.387   0.936   1.00 95.04 51  B 1 
ATOM 3590 N N     . GLU B 2 52  ? 11.357  2.208   0.459   1.00 96.39 52  B 1 
ATOM 3591 C CA    . GLU B 2 52  ? 12.779  2.331   0.154   1.00 95.93 52  B 1 
ATOM 3592 C C     . GLU B 2 52  ? 13.043  3.096   -1.154  1.00 96.22 52  B 1 
ATOM 3593 O O     . GLU B 2 52  ? 13.890  3.989   -1.208  1.00 94.87 52  B 1 
ATOM 3594 C CB    . GLU B 2 52  ? 13.404  0.922   0.134   1.00 94.67 52  B 1 
ATOM 3595 C CG    . GLU B 2 52  ? 14.940  0.963   0.335   1.00 87.64 52  B 1 
ATOM 3596 C CD    . GLU B 2 52  ? 15.336  1.651   1.653   1.00 89.51 52  B 1 
ATOM 3597 O OE1   . GLU B 2 52  ? 16.388  2.312   1.688   1.00 84.50 52  B 1 
ATOM 3598 O OE2   . GLU B 2 52  ? 14.573  1.599   2.635   1.00 84.17 52  B 1 
ATOM 3599 N N     . ALA B 2 53  ? 12.251  2.836   -2.197  1.00 96.92 53  B 1 
ATOM 3600 C CA    . ALA B 2 53  ? 12.346  3.571   -3.460  1.00 96.77 53  B 1 
ATOM 3601 C C     . ALA B 2 53  ? 12.023  5.071   -3.282  1.00 96.69 53  B 1 
ATOM 3602 O O     . ALA B 2 53  ? 12.663  5.935   -3.889  1.00 95.40 53  B 1 
ATOM 3603 C CB    . ALA B 2 53  ? 11.395  2.916   -4.464  1.00 96.46 53  B 1 
ATOM 3604 N N     . SER B 2 54  ? 11.039  5.393   -2.436  1.00 96.90 54  B 1 
ATOM 3605 C CA    . SER B 2 54  ? 10.672  6.765   -2.092  1.00 96.44 54  B 1 
ATOM 3606 C C     . SER B 2 54  ? 11.778  7.482   -1.313  1.00 96.25 54  B 1 
ATOM 3607 O O     . SER B 2 54  ? 12.063  8.642   -1.604  1.00 94.71 54  B 1 
ATOM 3608 C CB    . SER B 2 54  ? 9.373   6.770   -1.277  1.00 95.31 54  B 1 
ATOM 3609 O OG    . SER B 2 54  ? 8.965   8.099   -1.023  1.00 84.88 54  B 1 
ATOM 3610 N N     . ASP B 2 55  ? 12.419  6.788   -0.392  1.00 95.79 55  B 1 
ATOM 3611 C CA    . ASP B 2 55  ? 13.536  7.347   0.362   1.00 95.21 55  B 1 
ATOM 3612 C C     . ASP B 2 55  ? 14.735  7.663   -0.538  1.00 95.52 55  B 1 
ATOM 3613 O O     . ASP B 2 55  ? 15.289  8.764   -0.467  1.00 93.92 55  B 1 
ATOM 3614 C CB    . ASP B 2 55  ? 13.942  6.384   1.469   1.00 93.89 55  B 1 
ATOM 3615 C CG    . ASP B 2 55  ? 15.029  6.999   2.351   1.00 87.09 55  B 1 
ATOM 3616 O OD1   . ASP B 2 55  ? 14.861  8.143   2.804   1.00 79.19 55  B 1 
ATOM 3617 O OD2   . ASP B 2 55  ? 16.026  6.296   2.641   1.00 78.30 55  B 1 
ATOM 3618 N N     . LYS B 2 56  ? 15.070  6.774   -1.468  1.00 95.42 56  B 1 
ATOM 3619 C CA    . LYS B 2 56  ? 16.080  7.046   -2.491  1.00 95.31 56  B 1 
ATOM 3620 C C     . LYS B 2 56  ? 15.728  8.296   -3.301  1.00 95.62 56  B 1 
ATOM 3621 O O     . LYS B 2 56  ? 16.564  9.182   -3.466  1.00 94.15 56  B 1 
ATOM 3622 C CB    . LYS B 2 56  ? 16.240  5.829   -3.409  1.00 94.34 56  B 1 
ATOM 3623 C CG    . LYS B 2 56  ? 17.360  6.077   -4.433  1.00 90.97 56  B 1 
ATOM 3624 C CD    . LYS B 2 56  ? 17.455  4.962   -5.458  1.00 84.66 56  B 1 
ATOM 3625 C CE    . LYS B 2 56  ? 18.517  5.339   -6.480  1.00 81.11 56  B 1 
ATOM 3626 N NZ    . LYS B 2 56  ? 18.614  4.348   -7.576  1.00 72.96 56  B 1 
ATOM 3627 N N     . CYS B 2 57  ? 14.476  8.420   -3.757  1.00 95.83 57  B 1 
ATOM 3628 C CA    . CYS B 2 57  ? 14.024  9.620   -4.466  1.00 95.59 57  B 1 
ATOM 3629 C C     . CYS B 2 57  ? 14.209  10.888  -3.626  1.00 95.75 57  B 1 
ATOM 3630 O O     . CYS B 2 57  ? 14.626  11.916  -4.152  1.00 94.20 57  B 1 
ATOM 3631 C CB    . CYS B 2 57  ? 12.549  9.470   -4.850  1.00 94.57 57  B 1 
ATOM 3632 S SG    . CYS B 2 57  ? 12.363  8.345   -6.240  1.00 89.52 57  B 1 
ATOM 3633 N N     . HIS B 2 58  ? 13.910  10.825  -2.333  1.00 95.39 58  B 1 
ATOM 3634 C CA    . HIS B 2 58  ? 14.060  11.964  -1.436  1.00 94.91 58  B 1 
ATOM 3635 C C     . HIS B 2 58  ? 15.531  12.349  -1.242  1.00 95.28 58  B 1 
ATOM 3636 O O     . HIS B 2 58  ? 15.876  13.530  -1.397  1.00 93.44 58  B 1 
ATOM 3637 C CB    . HIS B 2 58  ? 13.366  11.648  -0.099  1.00 93.57 58  B 1 
ATOM 3638 C CG    . HIS B 2 58  ? 13.279  12.866  0.780   1.00 86.86 58  B 1 
ATOM 3639 N ND1   . HIS B 2 58  ? 12.375  13.894  0.634   1.00 73.11 58  B 1 
ATOM 3640 C CD2   . HIS B 2 58  ? 14.099  13.225  1.817   1.00 71.46 58  B 1 
ATOM 3641 C CE1   . HIS B 2 58  ? 12.632  14.820  1.564   1.00 68.81 58  B 1 
ATOM 3642 N NE2   . HIS B 2 58  ? 13.679  14.455  2.302   1.00 69.61 58  B 1 
ATOM 3643 N N     . LYS B 2 59  ? 16.409  11.378  -1.015  1.00 95.15 59  B 1 
ATOM 3644 C CA    . LYS B 2 59  ? 17.867  11.578  -0.906  1.00 95.03 59  B 1 
ATOM 3645 C C     . LYS B 2 59  ? 18.456  12.208  -2.170  1.00 95.51 59  B 1 
ATOM 3646 O O     . LYS B 2 59  ? 19.261  13.131  -2.089  1.00 93.47 59  B 1 
ATOM 3647 C CB    . LYS B 2 59  ? 18.545  10.239  -0.589  1.00 94.03 59  B 1 
ATOM 3648 C CG    . LYS B 2 59  ? 18.317  9.790   0.869   1.00 85.43 59  B 1 
ATOM 3649 C CD    . LYS B 2 59  ? 18.796  8.351   1.092   1.00 81.48 59  B 1 
ATOM 3650 C CE    . LYS B 2 59  ? 18.588  7.945   2.553   1.00 72.86 59  B 1 
ATOM 3651 N NZ    . LYS B 2 59  ? 18.614  6.481   2.765   1.00 64.01 59  B 1 
ATOM 3652 N N     . GLU B 2 60  ? 17.982  11.788  -3.342  1.00 95.02 60  B 1 
ATOM 3653 C CA    . GLU B 2 60  ? 18.400  12.335  -4.645  1.00 94.71 60  B 1 
ATOM 3654 C C     . GLU B 2 60  ? 17.625  13.608  -5.066  1.00 94.74 60  B 1 
ATOM 3655 O O     . GLU B 2 60  ? 17.746  14.078  -6.199  1.00 92.38 60  B 1 
ATOM 3656 C CB    . GLU B 2 60  ? 18.294  11.240  -5.711  1.00 94.03 60  B 1 
ATOM 3657 C CG    . GLU B 2 60  ? 19.290  10.082  -5.493  1.00 91.36 60  B 1 
ATOM 3658 C CD    . GLU B 2 60  ? 19.122  8.955   -6.537  1.00 89.75 60  B 1 
ATOM 3659 O OE1   . GLU B 2 60  ? 19.779  7.911   -6.388  1.00 85.82 60  B 1 
ATOM 3660 O OE2   . GLU B 2 60  ? 18.321  9.111   -7.484  1.00 83.77 60  B 1 
ATOM 3661 N N     . LYS B 2 61  ? 16.820  14.191  -4.170  1.00 93.86 61  B 1 
ATOM 3662 C CA    . LYS B 2 61  ? 15.988  15.388  -4.407  1.00 93.76 61  B 1 
ATOM 3663 C C     . LYS B 2 61  ? 15.039  15.263  -5.611  1.00 94.40 61  B 1 
ATOM 3664 O O     . LYS B 2 61  ? 14.632  16.269  -6.205  1.00 91.54 61  B 1 
ATOM 3665 C CB    . LYS B 2 61  ? 16.859  16.650  -4.462  1.00 92.38 61  B 1 
ATOM 3666 C CG    . LYS B 2 61  ? 17.711  16.854  -3.197  1.00 86.95 61  B 1 
ATOM 3667 C CD    . LYS B 2 61  ? 18.584  18.107  -3.323  1.00 76.60 61  B 1 
ATOM 3668 C CE    . LYS B 2 61  ? 19.438  18.260  -2.066  1.00 69.26 61  B 1 
ATOM 3669 N NZ    . LYS B 2 61  ? 20.377  19.397  -2.149  1.00 58.14 61  B 1 
ATOM 3670 N N     . ARG B 2 62  ? 14.642  14.042  -5.974  1.00 93.83 62  B 1 
ATOM 3671 C CA    . ARG B 2 62  ? 13.673  13.752  -7.036  1.00 94.24 62  B 1 
ATOM 3672 C C     . ARG B 2 62  ? 12.264  13.611  -6.465  1.00 94.51 62  B 1 
ATOM 3673 O O     . ARG B 2 62  ? 12.070  13.274  -5.308  1.00 92.49 62  B 1 
ATOM 3674 C CB    . ARG B 2 62  ? 14.105  12.519  -7.836  1.00 93.53 62  B 1 
ATOM 3675 C CG    . ARG B 2 62  ? 15.396  12.782  -8.635  1.00 91.19 62  B 1 
ATOM 3676 C CD    . ARG B 2 62  ? 15.785  11.625  -9.562  1.00 91.16 62  B 1 
ATOM 3677 N NE    . ARG B 2 62  ? 16.166  10.438  -8.804  1.00 88.11 62  B 1 
ATOM 3678 C CZ    . ARG B 2 62  ? 15.477  9.308   -8.628  1.00 89.53 62  B 1 
ATOM 3679 N NH1   . ARG B 2 62  ? 14.293  9.093   -9.149  1.00 80.80 62  B 1 
ATOM 3680 N NH2   . ARG B 2 62  ? 15.984  8.368   -7.903  1.00 83.46 62  B 1 
ATOM 3681 N N     . LYS B 2 63  ? 11.251  13.872  -7.300  1.00 94.96 63  B 1 
ATOM 3682 C CA    . LYS B 2 63  ? 9.832   13.809  -6.906  1.00 94.84 63  B 1 
ATOM 3683 C C     . LYS B 2 63  ? 9.065   12.655  -7.546  1.00 95.38 63  B 1 
ATOM 3684 O O     . LYS B 2 63  ? 7.891   12.468  -7.252  1.00 93.05 63  B 1 
ATOM 3685 C CB    . LYS B 2 63  ? 9.145   15.149  -7.218  1.00 93.72 63  B 1 
ATOM 3686 C CG    . LYS B 2 63  ? 9.742   16.304  -6.404  1.00 90.31 63  B 1 
ATOM 3687 C CD    . LYS B 2 63  ? 9.008   17.607  -6.698  1.00 84.21 63  B 1 
ATOM 3688 C CE    . LYS B 2 63  ? 9.669   18.737  -5.915  1.00 79.80 63  B 1 
ATOM 3689 N NZ    . LYS B 2 63  ? 9.089   20.057  -6.233  1.00 69.33 63  B 1 
ATOM 3690 N N     . THR B 2 64  ? 9.701   11.927  -8.449  1.00 95.86 64  B 1 
ATOM 3691 C CA    . THR B 2 64  ? 9.071   10.847  -9.206  1.00 95.95 64  B 1 
ATOM 3692 C C     . THR B 2 64  ? 9.787   9.544   -8.915  1.00 96.07 64  B 1 
ATOM 3693 O O     . THR B 2 64  ? 10.990  9.454   -9.176  1.00 94.25 64  B 1 
ATOM 3694 C CB    . THR B 2 64  ? 9.080   11.141  -10.716 1.00 95.04 64  B 1 
ATOM 3695 O OG1   . THR B 2 64  ? 8.523   12.411  -10.969 1.00 90.58 64  B 1 
ATOM 3696 C CG2   . THR B 2 64  ? 8.252   10.122  -11.503 1.00 91.20 64  B 1 
ATOM 3697 N N     . VAL B 2 65  ? 9.052   8.563   -8.413  1.00 96.10 65  B 1 
ATOM 3698 C CA    . VAL B 2 65  ? 9.527   7.179   -8.274  1.00 96.15 65  B 1 
ATOM 3699 C C     . VAL B 2 65  ? 9.491   6.511   -9.647  1.00 96.36 65  B 1 
ATOM 3700 O O     . VAL B 2 65  ? 8.417   6.403   -10.255 1.00 95.01 65  B 1 
ATOM 3701 C CB    . VAL B 2 65  ? 8.668   6.387   -7.256  1.00 95.65 65  B 1 
ATOM 3702 C CG1   . VAL B 2 65  ? 9.162   4.954   -7.095  1.00 92.68 65  B 1 
ATOM 3703 C CG2   . VAL B 2 65  ? 8.686   7.054   -5.874  1.00 92.07 65  B 1 
ATOM 3704 N N     . ASN B 2 66  ? 10.653  6.088   -10.139 1.00 95.79 66  B 1 
ATOM 3705 C CA    . ASN B 2 66  ? 10.843  5.445   -11.429 1.00 95.27 66  B 1 
ATOM 3706 C C     . ASN B 2 66  ? 11.041  3.926   -11.270 1.00 96.15 66  B 1 
ATOM 3707 O O     . ASN B 2 66  ? 11.212  3.429   -10.163 1.00 94.83 66  B 1 
ATOM 3708 C CB    . ASN B 2 66  ? 12.054  6.090   -12.133 1.00 93.07 66  B 1 
ATOM 3709 C CG    . ASN B 2 66  ? 11.847  7.555   -12.482 1.00 89.94 66  B 1 
ATOM 3710 O OD1   . ASN B 2 66  ? 10.755  8.093   -12.524 1.00 76.09 66  B 1 
ATOM 3711 N ND2   . ASN B 2 66  ? 12.925  8.252   -12.761 1.00 79.89 66  B 1 
ATOM 3712 N N     . GLY B 2 67  ? 11.052  3.189   -12.383 1.00 96.15 67  B 1 
ATOM 3713 C CA    . GLY B 2 67  ? 11.369  1.761   -12.380 1.00 96.32 67  B 1 
ATOM 3714 C C     . GLY B 2 67  ? 12.761  1.452   -11.847 1.00 96.70 67  B 1 
ATOM 3715 O O     . GLY B 2 67  ? 12.925  0.487   -11.104 1.00 95.83 67  B 1 
ATOM 3716 N N     . ASP B 2 68  ? 13.754  2.314   -12.143 1.00 96.36 68  B 1 
ATOM 3717 C CA    . ASP B 2 68  ? 15.125  2.164   -11.638 1.00 96.07 68  B 1 
ATOM 3718 C C     . ASP B 2 68  ? 15.205  2.301   -10.113 1.00 96.47 68  B 1 
ATOM 3719 O O     . ASP B 2 68  ? 15.986  1.608   -9.473  1.00 94.97 68  B 1 
ATOM 3720 C CB    . ASP B 2 68  ? 16.055  3.198   -12.296 1.00 94.98 68  B 1 
ATOM 3721 C CG    . ASP B 2 68  ? 16.009  3.123   -13.813 1.00 92.19 68  B 1 
ATOM 3722 O OD1   . ASP B 2 68  ? 16.209  2.028   -14.383 1.00 85.81 68  B 1 
ATOM 3723 O OD2   . ASP B 2 68  ? 15.670  4.161   -14.438 1.00 85.80 68  B 1 
ATOM 3724 N N     . ASP B 2 69  ? 14.364  3.158   -9.517  1.00 96.29 69  B 1 
ATOM 3725 C CA    . ASP B 2 69  ? 14.299  3.309   -8.062  1.00 96.29 69  B 1 
ATOM 3726 C C     . ASP B 2 69  ? 13.732  2.052   -7.400  1.00 96.75 69  B 1 
ATOM 3727 O O     . ASP B 2 69  ? 14.201  1.646   -6.345  1.00 95.63 69  B 1 
ATOM 3728 C CB    . ASP B 2 69  ? 13.421  4.512   -7.677  1.00 95.78 69  B 1 
ATOM 3729 C CG    . ASP B 2 69  ? 13.912  5.828   -8.254  1.00 94.37 69  B 1 
ATOM 3730 O OD1   . ASP B 2 69  ? 15.130  6.092   -8.235  1.00 90.45 69  B 1 
ATOM 3731 O OD2   . ASP B 2 69  ? 13.081  6.650   -8.698  1.00 90.65 69  B 1 
ATOM 3732 N N     . VAL B 2 70  ? 12.747  1.424   -8.049  1.00 96.67 70  B 1 
ATOM 3733 C CA    . VAL B 2 70  ? 12.166  0.157   -7.595  1.00 96.91 70  B 1 
ATOM 3734 C C     . VAL B 2 70  ? 13.187  -0.977  -7.719  1.00 97.04 70  B 1 
ATOM 3735 O O     . VAL B 2 70  ? 13.374  -1.737  -6.768  1.00 95.94 70  B 1 
ATOM 3736 C CB    . VAL B 2 70  ? 10.869  -0.159  -8.364  1.00 96.57 70  B 1 
ATOM 3737 C CG1   . VAL B 2 70  ? 10.251  -1.490  -7.925  1.00 94.64 70  B 1 
ATOM 3738 C CG2   . VAL B 2 70  ? 9.813   0.934   -8.145  1.00 94.20 70  B 1 
ATOM 3739 N N     . CYS B 2 71  ? 13.907  -1.068  -8.845  1.00 96.56 71  B 1 
ATOM 3740 C CA    . CYS B 2 71  ? 14.971  -2.055  -9.030  1.00 96.23 71  B 1 
ATOM 3741 C C     . CYS B 2 71  ? 16.117  -1.873  -8.023  1.00 96.23 71  B 1 
ATOM 3742 O O     . CYS B 2 71  ? 16.630  -2.854  -7.489  1.00 94.81 71  B 1 
ATOM 3743 C CB    . CYS B 2 71  ? 15.499  -1.986  -10.469 1.00 95.46 71  B 1 
ATOM 3744 S SG    . CYS B 2 71  ? 14.212  -2.529  -11.634 1.00 92.89 71  B 1 
ATOM 3745 N N     . TRP B 2 72  ? 16.492  -0.632  -7.745  1.00 96.16 72  B 1 
ATOM 3746 C CA    . TRP B 2 72  ? 17.476  -0.344  -6.701  1.00 96.09 72  B 1 
ATOM 3747 C C     . TRP B 2 72  ? 16.972  -0.758  -5.319  1.00 96.14 72  B 1 
ATOM 3748 O O     . TRP B 2 72  ? 17.733  -1.336  -4.545  1.00 94.93 72  B 1 
ATOM 3749 C CB    . TRP B 2 72  ? 17.845  1.140   -6.739  1.00 95.18 72  B 1 
ATOM 3750 C CG    . TRP B 2 72  ? 18.830  1.532   -5.679  1.00 94.07 72  B 1 
ATOM 3751 C CD1   . TRP B 2 72  ? 20.174  1.504   -5.812  1.00 90.92 72  B 1 
ATOM 3752 C CD2   . TRP B 2 72  ? 18.560  1.962   -4.319  1.00 92.01 72  B 1 
ATOM 3753 N NE1   . TRP B 2 72  ? 20.767  1.902   -4.618  1.00 89.00 72  B 1 
ATOM 3754 C CE2   . TRP B 2 72  ? 19.802  2.191   -3.676  1.00 90.63 72  B 1 
ATOM 3755 C CE3   . TRP B 2 72  ? 17.382  2.177   -3.572  1.00 88.45 72  B 1 
ATOM 3756 C CZ2   . TRP B 2 72  ? 19.883  2.616   -2.332  1.00 88.36 72  B 1 
ATOM 3757 C CZ3   . TRP B 2 72  ? 17.466  2.604   -2.229  1.00 84.14 72  B 1 
ATOM 3758 C CH2   . TRP B 2 72  ? 18.701  2.811   -1.622  1.00 85.07 72  B 1 
ATOM 3759 N N     . ALA B 2 73  ? 15.694  -0.515  -5.010  1.00 95.89 73  B 1 
ATOM 3760 C CA    . ALA B 2 73  ? 15.114  -0.903  -3.736  1.00 95.98 73  B 1 
ATOM 3761 C C     . ALA B 2 73  ? 15.138  -2.427  -3.526  1.00 95.83 73  B 1 
ATOM 3762 O O     . ALA B 2 73  ? 15.394  -2.863  -2.406  1.00 94.95 73  B 1 
ATOM 3763 C CB    . ALA B 2 73  ? 13.704  -0.331  -3.629  1.00 95.77 73  B 1 
ATOM 3764 N N     . PHE B 2 74  ? 14.974  -3.229  -4.575  1.00 95.96 74  B 1 
ATOM 3765 C CA    . PHE B 2 74  ? 15.137  -4.680  -4.467  1.00 95.71 74  B 1 
ATOM 3766 C C     . PHE B 2 74  ? 16.551  -5.061  -3.998  1.00 95.59 74  B 1 
ATOM 3767 O O     . PHE B 2 74  ? 16.673  -5.814  -3.033  1.00 94.31 74  B 1 
ATOM 3768 C CB    . PHE B 2 74  ? 14.802  -5.381  -5.798  1.00 95.64 74  B 1 
ATOM 3769 C CG    . PHE B 2 74  ? 13.341  -5.306  -6.219  1.00 95.59 74  B 1 
ATOM 3770 C CD1   . PHE B 2 74  ? 12.330  -5.596  -5.304  1.00 93.30 74  B 1 
ATOM 3771 C CD2   . PHE B 2 74  ? 13.007  -4.949  -7.534  1.00 93.25 74  B 1 
ATOM 3772 C CE1   . PHE B 2 74  ? 10.976  -5.502  -5.687  1.00 92.38 74  B 1 
ATOM 3773 C CE2   . PHE B 2 74  ? 11.663  -4.857  -7.922  1.00 92.29 74  B 1 
ATOM 3774 C CZ    . PHE B 2 74  ? 10.644  -5.122  -6.991  1.00 93.29 74  B 1 
ATOM 3775 N N     . SER B 2 75  ? 17.586  -4.480  -4.583  1.00 94.70 75  B 1 
ATOM 3776 C CA    . SER B 2 75  ? 18.961  -4.742  -4.135  1.00 94.09 75  B 1 
ATOM 3777 C C     . SER B 2 75  ? 19.213  -4.237  -2.712  1.00 94.01 75  B 1 
ATOM 3778 O O     . SER B 2 75  ? 19.811  -4.943  -1.902  1.00 92.53 75  B 1 
ATOM 3779 C CB    . SER B 2 75  ? 19.989  -4.155  -5.114  1.00 92.66 75  B 1 
ATOM 3780 O OG    . SER B 2 75  ? 19.911  -2.747  -5.230  1.00 79.57 75  B 1 
ATOM 3781 N N     . ALA B 2 76  ? 18.696  -3.058  -2.369  1.00 94.19 76  B 1 
ATOM 3782 C CA    . ALA B 2 76  ? 18.884  -2.464  -1.043  1.00 93.72 76  B 1 
ATOM 3783 C C     . ALA B 2 76  ? 18.210  -3.248  0.091   1.00 93.75 76  B 1 
ATOM 3784 O O     . ALA B 2 76  ? 18.640  -3.167  1.238   1.00 91.64 76  B 1 
ATOM 3785 C CB    . ALA B 2 76  ? 18.367  -1.021  -1.099  1.00 92.59 76  B 1 
ATOM 3786 N N     . LEU B 2 77  ? 17.155  -4.002  -0.236  1.00 94.51 77  B 1 
ATOM 3787 C CA    . LEU B 2 77  ? 16.374  -4.785  0.714   1.00 94.40 77  B 1 
ATOM 3788 C C     . LEU B 2 77  ? 16.755  -6.285  0.721   1.00 94.11 77  B 1 
ATOM 3789 O O     . LEU B 2 77  ? 16.116  -7.055  1.447   1.00 91.68 77  B 1 
ATOM 3790 C CB    . LEU B 2 77  ? 14.883  -4.566  0.435   1.00 94.40 77  B 1 
ATOM 3791 C CG    . LEU B 2 77  ? 14.395  -3.121  0.657   1.00 93.83 77  B 1 
ATOM 3792 C CD1   . LEU B 2 77  ? 12.942  -2.997  0.206   1.00 91.57 77  B 1 
ATOM 3793 C CD2   . LEU B 2 77  ? 14.505  -2.677  2.115   1.00 91.14 77  B 1 
ATOM 3794 N N     . GLY B 2 78  ? 17.761  -6.690  -0.056  1.00 93.43 78  B 1 
ATOM 3795 C CA    . GLY B 2 78  ? 18.229  -8.080  -0.108  1.00 92.62 78  B 1 
ATOM 3796 C C     . GLY B 2 78  ? 17.402  -9.002  -1.007  1.00 93.33 78  B 1 
ATOM 3797 O O     . GLY B 2 78  ? 17.508  -10.220 -0.903  1.00 90.61 78  B 1 
ATOM 3798 N N     . PHE B 2 79  ? 16.574  -8.433  -1.899  1.00 94.54 79  B 1 
ATOM 3799 C CA    . PHE B 2 79  ? 15.866  -9.204  -2.927  1.00 94.53 79  B 1 
ATOM 3800 C C     . PHE B 2 79  ? 16.754  -9.405  -4.168  1.00 94.43 79  B 1 
ATOM 3801 O O     . PHE B 2 79  ? 16.353  -9.061  -5.283  1.00 92.62 79  B 1 
ATOM 3802 C CB    . PHE B 2 79  ? 14.528  -8.542  -3.265  1.00 94.39 79  B 1 
ATOM 3803 C CG    . PHE B 2 79  ? 13.542  -8.465  -2.124  1.00 94.50 79  B 1 
ATOM 3804 C CD1   . PHE B 2 79  ? 12.890  -9.614  -1.666  1.00 92.35 79  B 1 
ATOM 3805 C CD2   . PHE B 2 79  ? 13.269  -7.231  -1.520  1.00 92.42 79  B 1 
ATOM 3806 C CE1   . PHE B 2 79  ? 11.980  -9.548  -0.611  1.00 91.53 79  B 1 
ATOM 3807 C CE2   . PHE B 2 79  ? 12.355  -7.147  -0.458  1.00 91.78 79  B 1 
ATOM 3808 C CZ    . PHE B 2 79  ? 11.713  -8.308  0.002   1.00 92.51 79  B 1 
ATOM 3809 N N     . ASP B 2 80  ? 17.963  -9.939  -3.984  1.00 93.87 80  B 1 
ATOM 3810 C CA    . ASP B 2 80  ? 18.987  -10.034 -5.022  1.00 93.14 80  B 1 
ATOM 3811 C C     . ASP B 2 80  ? 18.519  -10.818 -6.252  1.00 93.93 80  B 1 
ATOM 3812 O O     . ASP B 2 80  ? 18.696  -10.362 -7.389  1.00 91.98 80  B 1 
ATOM 3813 C CB    . ASP B 2 80  ? 20.275  -10.636 -4.429  1.00 90.74 80  B 1 
ATOM 3814 C CG    . ASP B 2 80  ? 20.890  -9.730  -3.356  1.00 84.12 80  B 1 
ATOM 3815 O OD1   . ASP B 2 80  ? 20.843  -8.494  -3.553  1.00 76.47 80  B 1 
ATOM 3816 O OD2   . ASP B 2 80  ? 21.373  -10.273 -2.353  1.00 76.60 80  B 1 
ATOM 3817 N N     . ASP B 2 81  ? 17.787  -11.916 -6.043  1.00 93.25 81  B 1 
ATOM 3818 C CA    . ASP B 2 81  ? 17.193  -12.732 -7.109  1.00 93.02 81  B 1 
ATOM 3819 C C     . ASP B 2 81  ? 16.193  -11.957 -7.997  1.00 93.91 81  B 1 
ATOM 3820 O O     . ASP B 2 81  ? 15.914  -12.352 -9.129  1.00 92.23 81  B 1 
ATOM 3821 C CB    . ASP B 2 81  ? 16.459  -13.918 -6.475  1.00 91.39 81  B 1 
ATOM 3822 C CG    . ASP B 2 81  ? 17.380  -14.967 -5.842  1.00 87.50 81  B 1 
ATOM 3823 O OD1   . ASP B 2 81  ? 18.463  -15.214 -6.408  1.00 80.37 81  B 1 
ATOM 3824 O OD2   . ASP B 2 81  ? 16.943  -15.581 -4.836  1.00 81.34 81  B 1 
ATOM 3825 N N     . TYR B 2 82  ? 15.630  -10.835 -7.504  1.00 94.94 82  B 1 
ATOM 3826 C CA    . TYR B 2 82  ? 14.675  -10.010 -8.243  1.00 95.32 82  B 1 
ATOM 3827 C C     . TYR B 2 82  ? 15.357  -8.933  -9.091  1.00 95.49 82  B 1 
ATOM 3828 O O     . TYR B 2 82  ? 14.757  -8.436  -10.043 1.00 93.92 82  B 1 
ATOM 3829 C CB    . TYR B 2 82  ? 13.674  -9.351  -7.276  1.00 95.37 82  B 1 
ATOM 3830 C CG    . TYR B 2 82  ? 12.708  -10.296 -6.603  1.00 95.69 82  B 1 
ATOM 3831 C CD1   . TYR B 2 82  ? 11.337  -10.285 -6.943  1.00 93.25 82  B 1 
ATOM 3832 C CD2   . TYR B 2 82  ? 13.148  -11.198 -5.614  1.00 92.96 82  B 1 
ATOM 3833 C CE1   . TYR B 2 82  ? 10.440  -11.174 -6.338  1.00 91.57 82  B 1 
ATOM 3834 C CE2   . TYR B 2 82  ? 12.265  -12.103 -5.008  1.00 91.82 82  B 1 
ATOM 3835 C CZ    . TYR B 2 82  ? 10.910  -12.092 -5.378  1.00 92.99 82  B 1 
ATOM 3836 O OH    . TYR B 2 82  ? 10.048  -12.994 -4.817  1.00 91.45 82  B 1 
ATOM 3837 N N     . VAL B 2 83  ? 16.592  -8.544  -8.753  1.00 95.71 83  B 1 
ATOM 3838 C CA    . VAL B 2 83  ? 17.262  -7.372  -9.334  1.00 95.57 83  B 1 
ATOM 3839 C C     . VAL B 2 83  ? 17.468  -7.532  -10.836 1.00 95.67 83  B 1 
ATOM 3840 O O     . VAL B 2 83  ? 16.980  -6.704  -11.616 1.00 94.71 83  B 1 
ATOM 3841 C CB    . VAL B 2 83  ? 18.601  -7.086  -8.621  1.00 94.48 83  B 1 
ATOM 3842 C CG1   . VAL B 2 83  ? 19.331  -5.885  -9.244  1.00 90.39 83  B 1 
ATOM 3843 C CG2   . VAL B 2 83  ? 18.364  -6.759  -7.150  1.00 90.58 83  B 1 
ATOM 3844 N N     . ASP B 2 84  ? 18.146  -8.595  -11.264 1.00 94.90 84  B 1 
ATOM 3845 C CA    . ASP B 2 84  ? 18.466  -8.804  -12.669 1.00 94.68 84  B 1 
ATOM 3846 C C     . ASP B 2 84  ? 17.221  -9.104  -13.521 1.00 95.02 84  B 1 
ATOM 3847 O O     . ASP B 2 84  ? 17.051  -8.466  -14.568 1.00 94.12 84  B 1 
ATOM 3848 C CB    . ASP B 2 84  ? 19.526  -9.895  -12.830 1.00 93.40 84  B 1 
ATOM 3849 C CG    . ASP B 2 84  ? 20.951  -9.419  -12.520 1.00 88.03 84  B 1 
ATOM 3850 O OD1   . ASP B 2 84  ? 21.177  -8.195  -12.512 1.00 80.94 84  B 1 
ATOM 3851 O OD2   . ASP B 2 84  ? 21.820  -10.317 -12.386 1.00 79.68 84  B 1 
ATOM 3852 N N     . PRO B 2 85  ? 16.273  -9.976  -13.096 1.00 94.67 85  B 1 
ATOM 3853 C CA    . PRO B 2 85  ? 15.021  -10.175 -13.819 1.00 94.71 85  B 1 
ATOM 3854 C C     . PRO B 2 85  ? 14.237  -8.875  -14.002 1.00 95.13 85  B 1 
ATOM 3855 O O     . PRO B 2 85  ? 13.759  -8.586  -15.098 1.00 94.02 85  B 1 
ATOM 3856 C CB    . PRO B 2 85  ? 14.223  -11.196 -13.003 1.00 93.68 85  B 1 
ATOM 3857 C CG    . PRO B 2 85  ? 15.268  -11.934 -12.191 1.00 90.75 85  B 1 
ATOM 3858 C CD    . PRO B 2 85  ? 16.363  -10.901 -11.974 1.00 93.73 85  B 1 
ATOM 3859 N N     . MET B 2 86  ? 14.122  -8.050  -12.952 1.00 95.25 86  B 1 
ATOM 3860 C CA    . MET B 2 86  ? 13.367  -6.800  -13.016 1.00 95.54 86  B 1 
ATOM 3861 C C     . MET B 2 86  ? 14.066  -5.726  -13.847 1.00 95.67 86  B 1 
ATOM 3862 O O     . MET B 2 86  ? 13.381  -4.977  -14.547 1.00 94.50 86  B 1 
ATOM 3863 C CB    . MET B 2 86  ? 13.051  -6.287  -11.605 1.00 95.18 86  B 1 
ATOM 3864 C CG    . MET B 2 86  ? 12.046  -7.163  -10.844 1.00 92.90 86  B 1 
ATOM 3865 S SD    . MET B 2 86  ? 10.425  -7.364  -11.656 1.00 90.79 86  B 1 
ATOM 3866 C CE    . MET B 2 86  ? 10.701  -8.888  -12.559 1.00 80.47 86  B 1 
ATOM 3867 N N     . ARG B 2 87  ? 15.399  -5.654  -13.843 1.00 95.29 87  B 1 
ATOM 3868 C CA    . ARG B 2 87  ? 16.144  -4.779  -14.759 1.00 94.95 87  B 1 
ATOM 3869 C C     . ARG B 2 87  ? 15.915  -5.178  -16.212 1.00 95.07 87  B 1 
ATOM 3870 O O     . ARG B 2 87  ? 15.612  -4.309  -17.025 1.00 93.70 87  B 1 
ATOM 3871 C CB    . ARG B 2 87  ? 17.640  -4.792  -14.420 1.00 93.97 87  B 1 
ATOM 3872 C CG    . ARG B 2 87  ? 17.954  -3.941  -13.181 1.00 85.92 87  B 1 
ATOM 3873 C CD    . ARG B 2 87  ? 19.446  -4.024  -12.865 1.00 80.47 87  B 1 
ATOM 3874 N NE    . ARG B 2 87  ? 19.816  -3.174  -11.714 1.00 72.97 87  B 1 
ATOM 3875 C CZ    . ARG B 2 87  ? 20.993  -3.175  -11.111 1.00 66.68 87  B 1 
ATOM 3876 N NH1   . ARG B 2 87  ? 21.982  -3.942  -11.513 1.00 59.76 87  B 1 
ATOM 3877 N NH2   . ARG B 2 87  ? 21.206  -2.400  -10.093 1.00 60.89 87  B 1 
ATOM 3878 N N     . ARG B 2 88  ? 15.991  -6.477  -16.546 1.00 94.31 88  B 1 
ATOM 3879 C CA    . ARG B 2 88  ? 15.707  -6.969  -17.904 1.00 94.01 88  B 1 
ATOM 3880 C C     . ARG B 2 88  ? 14.266  -6.675  -18.320 1.00 94.30 88  B 1 
ATOM 3881 O O     . ARG B 2 88  ? 14.030  -6.164  -19.417 1.00 92.59 88  B 1 
ATOM 3882 C CB    . ARG B 2 88  ? 15.976  -8.477  -17.995 1.00 92.64 88  B 1 
ATOM 3883 C CG    . ARG B 2 88  ? 17.469  -8.810  -17.905 1.00 81.31 88  B 1 
ATOM 3884 C CD    . ARG B 2 88  ? 17.658  -10.318 -17.999 1.00 78.56 88  B 1 
ATOM 3885 N NE    . ARG B 2 88  ? 19.033  -10.711 -17.693 1.00 72.76 88  B 1 
ATOM 3886 C CZ    . ARG B 2 88  ? 19.606  -11.860 -18.025 1.00 66.70 88  B 1 
ATOM 3887 N NH1   . ARG B 2 88  ? 18.979  -12.760 -18.740 1.00 59.81 88  B 1 
ATOM 3888 N NH2   . ARG B 2 88  ? 20.814  -12.130 -17.626 1.00 60.63 88  B 1 
ATOM 3889 N N     . TYR B 2 89  ? 13.303  -6.919  -17.433 1.00 94.70 89  B 1 
ATOM 3890 C CA    . TYR B 2 89  ? 11.895  -6.628  -17.689 1.00 94.97 89  B 1 
ATOM 3891 C C     . TYR B 2 89  ? 11.644  -5.130  -17.924 1.00 95.10 89  B 1 
ATOM 3892 O O     . TYR B 2 89  ? 10.910  -4.757  -18.841 1.00 93.79 89  B 1 
ATOM 3893 C CB    . TYR B 2 89  ? 11.068  -7.138  -16.512 1.00 94.70 89  B 1 
ATOM 3894 C CG    . TYR B 2 89  ? 9.578   -7.090  -16.773 1.00 94.63 89  B 1 
ATOM 3895 C CD1   . TYR B 2 89  ? 8.790   -6.044  -16.264 1.00 92.48 89  B 1 
ATOM 3896 C CD2   . TYR B 2 89  ? 8.984   -8.104  -17.546 1.00 92.55 89  B 1 
ATOM 3897 C CE1   . TYR B 2 89  ? 7.412   -6.005  -16.516 1.00 91.80 89  B 1 
ATOM 3898 C CE2   . TYR B 2 89  ? 7.603   -8.076  -17.809 1.00 91.83 89  B 1 
ATOM 3899 C CZ    . TYR B 2 89  ? 6.826   -7.028  -17.285 1.00 92.70 89  B 1 
ATOM 3900 O OH    . TYR B 2 89  ? 5.464   -7.005  -17.535 1.00 91.22 89  B 1 
ATOM 3901 N N     . LEU B 2 90  ? 12.292  -4.264  -17.141 1.00 95.00 90  B 1 
ATOM 3902 C CA    . LEU B 2 90  ? 12.209  -2.817  -17.303 1.00 95.07 90  B 1 
ATOM 3903 C C     . LEU B 2 90  ? 12.812  -2.354  -18.639 1.00 94.75 90  B 1 
ATOM 3904 O O     . LEU B 2 90  ? 12.216  -1.502  -19.299 1.00 93.05 90  B 1 
ATOM 3905 C CB    . LEU B 2 90  ? 12.896  -2.140  -16.105 1.00 94.65 90  B 1 
ATOM 3906 C CG    . LEU B 2 90  ? 12.935  -0.597  -16.181 1.00 93.43 90  B 1 
ATOM 3907 C CD1   . LEU B 2 90  ? 11.537  0.021   -16.222 1.00 88.62 90  B 1 
ATOM 3908 C CD2   . LEU B 2 90  ? 13.669  -0.055  -14.956 1.00 88.12 90  B 1 
ATOM 3909 N N     . LEU B 2 91  ? 13.956  -2.900  -19.052 1.00 94.67 91  B 1 
ATOM 3910 C CA    . LEU B 2 91  ? 14.564  -2.584  -20.350 1.00 94.19 91  B 1 
ATOM 3911 C C     . LEU B 2 91  ? 13.631  -2.979  -21.497 1.00 94.34 91  B 1 
ATOM 3912 O O     . LEU B 2 91  ? 13.332  -2.131  -22.335 1.00 92.59 91  B 1 
ATOM 3913 C CB    . LEU B 2 91  ? 15.927  -3.278  -20.477 1.00 92.93 91  B 1 
ATOM 3914 C CG    . LEU B 2 91  ? 17.035  -2.665  -19.593 1.00 85.29 91  B 1 
ATOM 3915 C CD1   . LEU B 2 91  ? 18.279  -3.556  -19.633 1.00 80.60 91  B 1 
ATOM 3916 C CD2   . LEU B 2 91  ? 17.432  -1.254  -20.053 1.00 81.67 91  B 1 
ATOM 3917 N N     . LYS B 2 92  ? 13.057  -4.186  -21.462 1.00 93.31 92  B 1 
ATOM 3918 C CA    . LYS B 2 92  ? 12.075  -4.631  -22.463 1.00 93.05 92  B 1 
ATOM 3919 C C     . LYS B 2 92  ? 10.811  -3.769  -22.506 1.00 93.28 92  B 1 
ATOM 3920 O O     . LYS B 2 92  ? 10.222  -3.606  -23.561 1.00 91.30 92  B 1 
ATOM 3921 C CB    . LYS B 2 92  ? 11.663  -6.075  -22.188 1.00 91.62 92  B 1 
ATOM 3922 C CG    . LYS B 2 92  ? 12.754  -7.063  -22.619 1.00 84.15 92  B 1 
ATOM 3923 C CD    . LYS B 2 92  ? 12.177  -8.473  -22.624 1.00 80.70 92  B 1 
ATOM 3924 C CE    . LYS B 2 92  ? 13.135  -9.369  -23.375 1.00 74.77 92  B 1 
ATOM 3925 N NZ    . LYS B 2 92  ? 12.464  -10.600 -23.849 1.00 68.24 92  B 1 
ATOM 3926 N N     . PHE B 2 93  ? 10.370  -3.233  -21.376 1.00 93.24 93  B 1 
ATOM 3927 C CA    . PHE B 2 93  ? 9.210   -2.336  -21.342 1.00 93.10 93  B 1 
ATOM 3928 C C     . PHE B 2 93  ? 9.502   -0.958  -21.952 1.00 92.88 93  B 1 
ATOM 3929 O O     . PHE B 2 93  ? 8.580   -0.277  -22.410 1.00 90.43 93  B 1 
ATOM 3930 C CB    . PHE B 2 93  ? 8.726   -2.194  -19.892 1.00 92.52 93  B 1 
ATOM 3931 C CG    . PHE B 2 93  ? 7.569   -1.225  -19.739 1.00 92.56 93  B 1 
ATOM 3932 C CD1   . PHE B 2 93  ? 7.798   0.092   -19.291 1.00 89.41 93  B 1 
ATOM 3933 C CD2   . PHE B 2 93  ? 6.275   -1.607  -20.117 1.00 89.38 93  B 1 
ATOM 3934 C CE1   . PHE B 2 93  ? 6.742   1.016   -19.231 1.00 88.31 93  B 1 
ATOM 3935 C CE2   . PHE B 2 93  ? 5.216   -0.689  -20.063 1.00 88.52 93  B 1 
ATOM 3936 C CZ    . PHE B 2 93  ? 5.445   0.622   -19.625 1.00 88.91 93  B 1 
ATOM 3937 N N     . ARG B 2 94  ? 10.765  -0.521  -21.927 1.00 91.77 94  B 1 
ATOM 3938 C CA    . ARG B 2 94  ? 11.198  0.770   -22.480 1.00 90.18 94  B 1 
ATOM 3939 C C     . ARG B 2 94  ? 11.515  0.714   -23.982 1.00 88.95 94  B 1 
ATOM 3940 O O     . ARG B 2 94  ? 11.604  1.770   -24.596 1.00 84.79 94  B 1 
ATOM 3941 C CB    . ARG B 2 94  ? 12.436  1.271   -21.709 1.00 88.93 94  B 1 
ATOM 3942 C CG    . ARG B 2 94  ? 12.103  1.768   -20.287 1.00 84.36 94  B 1 
ATOM 3943 C CD    . ARG B 2 94  ? 13.410  2.067   -19.549 1.00 84.41 94  B 1 
ATOM 3944 N NE    . ARG B 2 94  ? 13.175  2.658   -18.222 1.00 83.09 94  B 1 
ATOM 3945 C CZ    . ARG B 2 94  ? 14.095  2.959   -17.326 1.00 83.92 94  B 1 
ATOM 3946 N NH1   . ARG B 2 94  ? 15.367  2.729   -17.534 1.00 78.83 94  B 1 
ATOM 3947 N NH2   . ARG B 2 94  ? 13.765  3.493   -16.197 1.00 77.69 94  B 1 
ATOM 3948 N N     . GLU B 2 95  ? 11.725  -0.475  -24.533 1.00 86.49 95  B 1 
ATOM 3949 C CA    . GLU B 2 95  ? 11.935  -0.711  -25.965 1.00 83.80 95  B 1 
ATOM 3950 C C     . GLU B 2 95  ? 10.650  -0.545  -26.797 1.00 79.95 95  B 1 
ATOM 3951 O O     . GLU B 2 95  ? 9.543   -0.785  -26.288 1.00 72.52 95  B 1 
ATOM 3952 C CB    . GLU B 2 95  ? 12.587  -2.094  -26.178 1.00 75.28 95  B 1 
ATOM 3953 C CG    . GLU B 2 95  ? 14.060  -2.125  -25.726 1.00 69.31 95  B 1 
ATOM 3954 C CD    . GLU B 2 95  ? 14.748  -3.507  -25.783 1.00 62.71 95  B 1 
ATOM 3955 O OE1   . GLU B 2 95  ? 15.930  -3.579  -25.389 1.00 57.97 95  B 1 
ATOM 3956 O OE2   . GLU B 2 95  ? 14.114  -4.507  -26.203 1.00 60.65 95  B 1 
ATOM 3957 O OXT   . GLU B 2 95  ? 10.788  -0.119  -27.969 1.00 63.87 95  B 1 
ATOM 3958 N N     . PHE C 3 1   ? 13.199  -22.749 -10.211 1.00 86.07 1   C 1 
ATOM 3959 C CA    . PHE C 3 1   ? 12.209  -21.652 -10.133 1.00 88.93 1   C 1 
ATOM 3960 C C     . PHE C 3 1   ? 12.671  -20.409 -10.888 1.00 91.33 1   C 1 
ATOM 3961 O O     . PHE C 3 1   ? 12.052  -20.055 -11.892 1.00 89.83 1   C 1 
ATOM 3962 C CB    . PHE C 3 1   ? 11.879  -21.344 -8.662  1.00 86.32 1   C 1 
ATOM 3963 C CG    . PHE C 3 1   ? 10.917  -20.187 -8.520  1.00 88.57 1   C 1 
ATOM 3964 C CD1   . PHE C 3 1   ? 11.393  -18.910 -8.144  1.00 85.87 1   C 1 
ATOM 3965 C CD2   . PHE C 3 1   ? 9.557   -20.362 -8.798  1.00 85.49 1   C 1 
ATOM 3966 C CE1   . PHE C 3 1   ? 10.510  -17.826 -8.054  1.00 83.97 1   C 1 
ATOM 3967 C CE2   . PHE C 3 1   ? 8.668   -19.271 -8.705  1.00 84.14 1   C 1 
ATOM 3968 C CZ    . PHE C 3 1   ? 9.148   -18.014 -8.338  1.00 84.90 1   C 1 
ATOM 3969 N N     . TRP C 3 2   ? 13.800  -19.808 -10.511 1.00 88.20 2   C 1 
ATOM 3970 C CA    . TRP C 3 2   ? 14.310  -18.575 -11.129 1.00 89.65 2   C 1 
ATOM 3971 C C     . TRP C 3 2   ? 14.605  -18.731 -12.619 1.00 90.69 2   C 1 
ATOM 3972 O O     . TRP C 3 2   ? 14.217  -17.872 -13.410 1.00 88.00 2   C 1 
ATOM 3973 C CB    . TRP C 3 2   ? 15.525  -18.082 -10.355 1.00 88.31 2   C 1 
ATOM 3974 C CG    . TRP C 3 2   ? 15.163  -17.571 -8.999  1.00 89.06 2   C 1 
ATOM 3975 C CD1   . TRP C 3 2   ? 15.465  -18.148 -7.810  1.00 86.78 2   C 1 
ATOM 3976 C CD2   . TRP C 3 2   ? 14.375  -16.377 -8.684  1.00 88.71 2   C 1 
ATOM 3977 N NE1   . TRP C 3 2   ? 14.920  -17.388 -6.763  1.00 85.58 2   C 1 
ATOM 3978 C CE2   . TRP C 3 2   ? 14.243  -16.309 -7.272  1.00 87.05 2   C 1 
ATOM 3979 C CE3   . TRP C 3 2   ? 13.784  -15.373 -9.467  1.00 85.71 2   C 1 
ATOM 3980 C CZ2   . TRP C 3 2   ? 13.520  -15.258 -6.653  1.00 86.17 2   C 1 
ATOM 3981 C CZ3   . TRP C 3 2   ? 13.059  -14.325 -8.841  1.00 85.51 2   C 1 
ATOM 3982 C CH2   . TRP C 3 2   ? 12.932  -14.281 -7.455  1.00 85.97 2   C 1 
ATOM 3983 N N     . ALA C 3 3   ? 15.189  -19.841 -13.057 1.00 92.86 3   C 1 
ATOM 3984 C CA    . ALA C 3 3   ? 15.436  -20.111 -14.475 1.00 91.57 3   C 1 
ATOM 3985 C C     . ALA C 3 3   ? 14.152  -20.053 -15.329 1.00 91.32 3   C 1 
ATOM 3986 O O     . ALA C 3 3   ? 14.183  -19.557 -16.460 1.00 89.45 3   C 1 
ATOM 3987 C CB    . ALA C 3 3   ? 16.110  -21.480 -14.599 1.00 90.26 3   C 1 
ATOM 3988 N N     . GLU C 3 4   ? 13.013  -20.497 -14.792 1.00 92.07 4   C 1 
ATOM 3989 C CA    . GLU C 3 4   ? 11.718  -20.384 -15.463 1.00 91.88 4   C 1 
ATOM 3990 C C     . GLU C 3 4   ? 11.230  -18.933 -15.506 1.00 92.86 4   C 1 
ATOM 3991 O O     . GLU C 3 4   ? 10.787  -18.458 -16.544 1.00 90.58 4   C 1 
ATOM 3992 C CB    . GLU C 3 4   ? 10.691  -21.313 -14.784 1.00 89.14 4   C 1 
ATOM 3993 C CG    . GLU C 3 4   ? 9.421   -21.520 -15.629 1.00 78.34 4   C 1 
ATOM 3994 C CD    . GLU C 3 4   ? 9.708   -22.178 -16.985 1.00 73.32 4   C 1 
ATOM 3995 O OE1   . GLU C 3 4   ? 8.947   -21.967 -17.946 1.00 66.55 4   C 1 
ATOM 3996 O OE2   . GLU C 3 4   ? 10.730  -22.882 -17.114 1.00 66.06 4   C 1 
ATOM 3997 N N     . GLN C 3 5   ? 11.406  -18.179 -14.412 1.00 90.66 5   C 1 
ATOM 3998 C CA    . GLN C 3 5   ? 11.026  -16.766 -14.374 1.00 90.68 5   C 1 
ATOM 3999 C C     . GLN C 3 5   ? 11.819  -15.920 -15.374 1.00 91.40 5   C 1 
ATOM 4000 O O     . GLN C 3 5   ? 11.247  -15.059 -16.046 1.00 89.76 5   C 1 
ATOM 4001 C CB    . GLN C 3 5   ? 11.194  -16.197 -12.952 1.00 89.80 5   C 1 
ATOM 4002 C CG    . GLN C 3 5   ? 10.270  -16.865 -11.907 1.00 86.23 5   C 1 
ATOM 4003 C CD    . GLN C 3 5   ? 8.817   -16.858 -12.366 1.00 88.87 5   C 1 
ATOM 4004 O OE1   . GLN C 3 5   ? 8.217   -15.818 -12.576 1.00 78.65 5   C 1 
ATOM 4005 N NE2   . GLN C 3 5   ? 8.230   -18.018 -12.576 1.00 78.23 5   C 1 
ATOM 4006 N N     . TYR C 3 6   ? 13.118  -16.187 -15.533 1.00 93.65 6   C 1 
ATOM 4007 C CA    . TYR C 3 6   ? 13.933  -15.561 -16.580 1.00 93.31 6   C 1 
ATOM 4008 C C     . TYR C 3 6   ? 13.388  -15.873 -17.976 1.00 93.14 6   C 1 
ATOM 4009 O O     . TYR C 3 6   ? 13.229  -14.968 -18.790 1.00 90.73 6   C 1 
ATOM 4010 C CB    . TYR C 3 6   ? 15.386  -16.017 -16.464 1.00 91.73 6   C 1 
ATOM 4011 C CG    . TYR C 3 6   ? 16.225  -15.191 -15.513 1.00 90.18 6   C 1 
ATOM 4012 C CD1   . TYR C 3 6   ? 16.757  -13.956 -15.932 1.00 85.22 6   C 1 
ATOM 4013 C CD2   . TYR C 3 6   ? 16.508  -15.651 -14.216 1.00 84.07 6   C 1 
ATOM 4014 C CE1   . TYR C 3 6   ? 17.572  -13.205 -15.075 1.00 81.24 6   C 1 
ATOM 4015 C CE2   . TYR C 3 6   ? 17.321  -14.911 -13.352 1.00 80.51 6   C 1 
ATOM 4016 C CZ    . TYR C 3 6   ? 17.859  -13.690 -13.787 1.00 82.28 6   C 1 
ATOM 4017 O OH    . TYR C 3 6   ? 18.681  -12.970 -12.945 1.00 77.48 6   C 1 
ATOM 4018 N N     . ARG C 3 7   ? 13.045  -17.145 -18.240 1.00 92.95 7   C 1 
ATOM 4019 C CA    . ARG C 3 7   ? 12.502  -17.560 -19.541 1.00 91.35 7   C 1 
ATOM 4020 C C     . ARG C 3 7   ? 11.171  -16.856 -19.853 1.00 91.39 7   C 1 
ATOM 4021 O O     . ARG C 3 7   ? 10.986  -16.369 -20.961 1.00 89.35 7   C 1 
ATOM 4022 C CB    . ARG C 3 7   ? 12.351  -19.081 -19.552 1.00 90.25 7   C 1 
ATOM 4023 C CG    . ARG C 3 7   ? 12.139  -19.612 -20.974 1.00 80.84 7   C 1 
ATOM 4024 C CD    . ARG C 3 7   ? 11.846  -21.126 -20.958 1.00 79.34 7   C 1 
ATOM 4025 N NE    . ARG C 3 7   ? 12.932  -21.890 -20.328 1.00 72.17 7   C 1 
ATOM 4026 C CZ    . ARG C 3 7   ? 12.798  -23.019 -19.653 1.00 65.69 7   C 1 
ATOM 4027 N NH1   . ARG C 3 7   ? 11.656  -23.637 -19.597 1.00 61.01 7   C 1 
ATOM 4028 N NH2   . ARG C 3 7   ? 13.800  -23.539 -19.021 1.00 60.91 7   C 1 
ATOM 4029 N N     . GLU C 3 8   ? 10.276  -16.755 -18.876 1.00 91.57 8   C 1 
ATOM 4030 C CA    . GLU C 3 8   ? 9.007   -16.039 -19.023 1.00 90.79 8   C 1 
ATOM 4031 C C     . GLU C 3 8   ? 9.204   -14.536 -19.269 1.00 91.12 8   C 1 
ATOM 4032 O O     . GLU C 3 8   ? 8.501   -13.945 -20.083 1.00 88.12 8   C 1 
ATOM 4033 C CB    . GLU C 3 8   ? 8.145   -16.208 -17.776 1.00 88.86 8   C 1 
ATOM 4034 C CG    . GLU C 3 8   ? 7.499   -17.583 -17.644 1.00 78.17 8   C 1 
ATOM 4035 C CD    . GLU C 3 8   ? 6.471   -17.615 -16.504 1.00 73.52 8   C 1 
ATOM 4036 O OE1   . GLU C 3 8   ? 5.761   -18.633 -16.390 1.00 66.13 8   C 1 
ATOM 4037 O OE2   . GLU C 3 8   ? 6.342   -16.601 -15.771 1.00 66.89 8   C 1 
ATOM 4038 N N     . ILE C 3 9   ? 10.161  -13.899 -18.593 1.00 90.14 9   C 1 
ATOM 4039 C CA    . ILE C 3 9   ? 10.497  -12.488 -18.822 1.00 89.25 9   C 1 
ATOM 4040 C C     . ILE C 3 9   ? 11.041  -12.291 -20.231 1.00 89.14 9   C 1 
ATOM 4041 O O     . ILE C 3 9   ? 10.616  -11.376 -20.929 1.00 86.28 9   C 1 
ATOM 4042 C CB    . ILE C 3 9   ? 11.463  -11.969 -17.741 1.00 88.23 9   C 1 
ATOM 4043 C CG1   . ILE C 3 9   ? 10.693  -11.834 -16.411 1.00 84.02 9   C 1 
ATOM 4044 C CG2   . ILE C 3 9   ? 12.083  -10.615 -18.131 1.00 81.95 9   C 1 
ATOM 4045 C CD1   . ILE C 3 9   ? 11.604  -11.660 -15.200 1.00 74.81 9   C 1 
ATOM 4046 N N     . GLU C 3 10  ? 11.942  -13.162 -20.689 1.00 90.37 10  C 1 
ATOM 4047 C CA    . GLU C 3 10  ? 12.473  -13.085 -22.045 1.00 89.10 10  C 1 
ATOM 4048 C C     . GLU C 3 10  ? 11.408  -13.323 -23.121 1.00 89.03 10  C 1 
ATOM 4049 O O     . GLU C 3 10  ? 11.452  -12.680 -24.169 1.00 85.50 10  C 1 
ATOM 4050 C CB    . GLU C 3 10  ? 13.655  -14.048 -22.223 1.00 86.87 10  C 1 
ATOM 4051 C CG    . GLU C 3 10  ? 14.938  -13.621 -21.466 1.00 76.89 10  C 1 
ATOM 4052 C CD    . GLU C 3 10  ? 15.368  -12.180 -21.775 1.00 73.46 10  C 1 
ATOM 4053 O OE1   . GLU C 3 10  ? 15.795  -11.491 -20.826 1.00 66.73 10  C 1 
ATOM 4054 O OE2   . GLU C 3 10  ? 15.181  -11.742 -22.925 1.00 67.70 10  C 1 
ATOM 4055 N N     . ALA C 3 11  ? 10.415  -14.167 -22.850 1.00 88.91 11  C 1 
ATOM 4056 C CA    . ALA C 3 11  ? 9.293   -14.428 -23.745 1.00 88.08 11  C 1 
ATOM 4057 C C     . ALA C 3 11  ? 8.194   -13.345 -23.713 1.00 88.09 11  C 1 
ATOM 4058 O O     . ALA C 3 11  ? 7.291   -13.351 -24.554 1.00 83.09 11  C 1 
ATOM 4059 C CB    . ALA C 3 11  ? 8.729   -15.810 -23.409 1.00 84.61 11  C 1 
ATOM 4060 N N     . THR C 3 12  ? 8.233   -12.405 -22.766 1.00 86.58 12  C 1 
ATOM 4061 C CA    . THR C 3 12  ? 7.196   -11.377 -22.627 1.00 86.16 12  C 1 
ATOM 4062 C C     . THR C 3 12  ? 7.291   -10.343 -23.752 1.00 86.41 12  C 1 
ATOM 4063 O O     . THR C 3 12  ? 8.287   -9.633  -23.879 1.00 82.07 12  C 1 
ATOM 4064 C CB    . THR C 3 12  ? 7.255   -10.690 -21.258 1.00 83.19 12  C 1 
ATOM 4065 O OG1   . THR C 3 12  ? 7.077   -11.634 -20.231 1.00 72.91 12  C 1 
ATOM 4066 C CG2   . THR C 3 12  ? 6.129   -9.664  -21.086 1.00 71.92 12  C 1 
ATOM 4067 N N     . THR C 3 13  ? 6.212   -10.218 -24.517 1.00 84.60 13  C 1 
ATOM 4068 C CA    . THR C 3 13  ? 6.046   -9.217  -25.587 1.00 82.96 13  C 1 
ATOM 4069 C C     . THR C 3 13  ? 4.845   -8.294  -25.351 1.00 83.79 13  C 1 
ATOM 4070 O O     . THR C 3 13  ? 4.842   -7.144  -25.786 1.00 75.85 13  C 1 
ATOM 4071 C CB    . THR C 3 13  ? 5.893   -9.905  -26.948 1.00 76.94 13  C 1 
ATOM 4072 O OG1   . THR C 3 13  ? 4.799   -10.803 -26.913 1.00 68.68 13  C 1 
ATOM 4073 C CG2   . THR C 3 13  ? 7.129   -10.709 -27.339 1.00 65.93 13  C 1 
ATOM 4074 N N     . ASP C 3 14  ? 3.818   -8.773  -24.654 1.00 85.16 14  C 1 
ATOM 4075 C CA    . ASP C 3 14  ? 2.631   -7.992  -24.327 1.00 86.03 14  C 1 
ATOM 4076 C C     . ASP C 3 14  ? 2.749   -7.352  -22.933 1.00 87.17 14  C 1 
ATOM 4077 O O     . ASP C 3 14  ? 2.574   -7.999  -21.899 1.00 81.19 14  C 1 
ATOM 4078 C CB    . ASP C 3 14  ? 1.361   -8.839  -24.463 1.00 79.25 14  C 1 
ATOM 4079 C CG    . ASP C 3 14  ? 0.092   -8.028  -24.249 1.00 71.93 14  C 1 
ATOM 4080 O OD1   . ASP C 3 14  ? 0.157   -6.777  -24.160 1.00 65.21 14  C 1 
ATOM 4081 O OD2   . ASP C 3 14  ? -0.996  -8.631  -24.155 1.00 66.82 14  C 1 
ATOM 4082 N N     . PHE C 3 15  ? 2.995   -6.047  -22.924 1.00 86.97 15  C 1 
ATOM 4083 C CA    . PHE C 3 15  ? 3.038   -5.229  -21.712 1.00 87.21 15  C 1 
ATOM 4084 C C     . PHE C 3 15  ? 1.704   -4.533  -21.395 1.00 87.69 15  C 1 
ATOM 4085 O O     . PHE C 3 15  ? 1.641   -3.673  -20.505 1.00 81.77 15  C 1 
ATOM 4086 C CB    . PHE C 3 15  ? 4.189   -4.233  -21.822 1.00 84.51 15  C 1 
ATOM 4087 C CG    . PHE C 3 15  ? 5.543   -4.896  -21.841 1.00 84.72 15  C 1 
ATOM 4088 C CD1   . PHE C 3 15  ? 6.148   -5.287  -20.636 1.00 80.79 15  C 1 
ATOM 4089 C CD2   . PHE C 3 15  ? 6.195   -5.160  -23.051 1.00 80.85 15  C 1 
ATOM 4090 C CE1   . PHE C 3 15  ? 7.402   -5.910  -20.633 1.00 77.22 15  C 1 
ATOM 4091 C CE2   . PHE C 3 15  ? 7.452   -5.791  -23.062 1.00 77.98 15  C 1 
ATOM 4092 C CZ    . PHE C 3 15  ? 8.062   -6.167  -21.849 1.00 79.96 15  C 1 
ATOM 4093 N N     . LYS C 3 16  ? 0.615   -4.850  -22.121 1.00 84.88 16  C 1 
ATOM 4094 C CA    . LYS C 3 16  ? -0.716  -4.275  -21.870 1.00 84.46 16  C 1 
ATOM 4095 C C     . LYS C 3 16  ? -1.534  -5.124  -20.914 1.00 85.80 16  C 1 
ATOM 4096 O O     . LYS C 3 16  ? -2.266  -4.577  -20.084 1.00 79.58 16  C 1 
ATOM 4097 C CB    . LYS C 3 16  ? -1.469  -4.081  -23.189 1.00 78.59 16  C 1 
ATOM 4098 C CG    . LYS C 3 16  ? -0.790  -3.059  -24.104 1.00 69.67 16  C 1 
ATOM 4099 C CD    . LYS C 3 16  ? -1.547  -2.958  -25.427 1.00 60.37 16  C 1 
ATOM 4100 C CE    . LYS C 3 16  ? -0.835  -1.991  -26.359 1.00 52.54 16  C 1 
ATOM 4101 N NZ    . LYS C 3 16  ? -1.393  -2.028  -27.727 1.00 43.49 16  C 1 
ATOM 4102 N N     . ASN C 3 17  ? -1.402  -6.444  -21.000 1.00 85.98 17  C 1 
ATOM 4103 C CA    . ASN C 3 17  ? -2.131  -7.382  -20.159 1.00 86.77 17  C 1 
ATOM 4104 C C     . ASN C 3 17  ? -1.302  -7.765  -18.932 1.00 88.27 17  C 1 
ATOM 4105 O O     . ASN C 3 17  ? -0.331  -8.502  -19.011 1.00 83.81 17  C 1 
ATOM 4106 C CB    . ASN C 3 17  ? -2.561  -8.580  -21.004 1.00 81.57 17  C 1 
ATOM 4107 C CG    . ASN C 3 17  ? -3.597  -8.178  -22.042 1.00 72.87 17  C 1 
ATOM 4108 O OD1   . ASN C 3 17  ? -4.523  -7.427  -21.772 1.00 64.12 17  C 1 
ATOM 4109 N ND2   . ASN C 3 17  ? -3.476  -8.671  -23.256 1.00 63.80 17  C 1 
ATOM 4110 N N     . HIS C 3 18  ? -1.714  -7.263  -17.771 1.00 88.33 18  C 1 
ATOM 4111 C CA    . HIS C 3 18  ? -1.081  -7.566  -16.493 1.00 88.45 18  C 1 
ATOM 4112 C C     . HIS C 3 18  ? -1.986  -8.454  -15.640 1.00 88.81 18  C 1 
ATOM 4113 O O     . HIS C 3 18  ? -3.191  -8.215  -15.537 1.00 83.78 18  C 1 
ATOM 4114 C CB    . HIS C 3 18  ? -0.734  -6.267  -15.759 1.00 86.48 18  C 1 
ATOM 4115 C CG    . HIS C 3 18  ? 0.201   -5.377  -16.534 1.00 86.58 18  C 1 
ATOM 4116 N ND1   . HIS C 3 18  ? -0.163  -4.422  -17.464 1.00 74.88 18  C 1 
ATOM 4117 C CD2   . HIS C 3 18  ? 1.567   -5.373  -16.481 1.00 75.42 18  C 1 
ATOM 4118 C CE1   . HIS C 3 18  ? 0.949   -3.869  -17.960 1.00 75.71 18  C 1 
ATOM 4119 N NE2   . HIS C 3 18  ? 2.030   -4.416  -17.378 1.00 77.47 18  C 1 
ATOM 4120 N N     . ASN C 3 19  ? -1.391  -9.449  -14.949 1.00 91.66 19  C 1 
ATOM 4121 C CA    . ASN C 3 19  ? -2.125  -10.342 -14.054 1.00 92.01 19  C 1 
ATOM 4122 C C     . ASN C 3 19  ? -2.618  -9.651  -12.775 1.00 93.31 19  C 1 
ATOM 4123 O O     . ASN C 3 19  ? -3.552  -10.129 -12.125 1.00 90.64 19  C 1 
ATOM 4124 C CB    . ASN C 3 19  ? -1.244  -11.568 -13.746 1.00 89.65 19  C 1 
ATOM 4125 C CG    . ASN C 3 19  ? -1.098  -12.479 -14.952 1.00 86.27 19  C 1 
ATOM 4126 O OD1   . ASN C 3 19  ? -2.006  -12.601 -15.755 1.00 75.32 19  C 1 
ATOM 4127 N ND2   . ASN C 3 19  ? 0.024   -13.149 -15.090 1.00 74.54 19  C 1 
ATOM 4128 N N     . LEU C 3 20  ? -2.018  -8.500  -12.439 1.00 94.16 20  C 1 
ATOM 4129 C CA    . LEU C 3 20  ? -2.380  -7.673  -11.291 1.00 94.82 20  C 1 
ATOM 4130 C C     . LEU C 3 20  ? -2.805  -6.264  -11.744 1.00 94.80 20  C 1 
ATOM 4131 O O     . LEU C 3 20  ? -2.189  -5.680  -12.631 1.00 92.97 20  C 1 
ATOM 4132 C CB    . LEU C 3 20  ? -1.205  -7.619  -10.306 1.00 94.96 20  C 1 
ATOM 4133 C CG    . LEU C 3 20  ? -0.907  -8.964  -9.606  1.00 94.66 20  C 1 
ATOM 4134 C CD1   . LEU C 3 20  ? 0.389   -8.851  -8.809  1.00 91.93 20  C 1 
ATOM 4135 C CD2   . LEU C 3 20  ? -2.029  -9.377  -8.646  1.00 91.14 20  C 1 
ATOM 4136 N N     . PRO C 3 21  ? -3.848  -5.672  -11.126 1.00 94.66 21  C 1 
ATOM 4137 C CA    . PRO C 3 21  ? -4.347  -4.368  -11.558 1.00 94.39 21  C 1 
ATOM 4138 C C     . PRO C 3 21  ? -3.391  -3.234  -11.167 1.00 95.08 21  C 1 
ATOM 4139 O O     . PRO C 3 21  ? -3.290  -2.858  -9.994  1.00 94.00 21  C 1 
ATOM 4140 C CB    . PRO C 3 21  ? -5.726  -4.245  -10.906 1.00 92.77 21  C 1 
ATOM 4141 C CG    . PRO C 3 21  ? -5.611  -5.109  -9.644  1.00 89.87 21  C 1 
ATOM 4142 C CD    . PRO C 3 21  ? -4.666  -6.230  -10.074 1.00 92.77 21  C 1 
ATOM 4143 N N     . LEU C 3 22  ? -2.785  -2.574  -12.159 1.00 94.48 22  C 1 
ATOM 4144 C CA    . LEU C 3 22  ? -1.855  -1.453  -11.971 1.00 94.94 22  C 1 
ATOM 4145 C C     . LEU C 3 22  ? -2.443  -0.308  -11.131 1.00 95.55 22  C 1 
ATOM 4146 O O     . LEU C 3 22  ? -1.732  0.342   -10.361 1.00 94.59 22  C 1 
ATOM 4147 C CB    . LEU C 3 22  ? -1.429  -0.891  -13.338 1.00 94.70 22  C 1 
ATOM 4148 C CG    . LEU C 3 22  ? -0.745  -1.869  -14.310 1.00 93.72 22  C 1 
ATOM 4149 C CD1   . LEU C 3 22  ? -0.316  -1.114  -15.557 1.00 89.66 22  C 1 
ATOM 4150 C CD2   . LEU C 3 22  ? 0.478   -2.542  -13.689 1.00 88.95 22  C 1 
ATOM 4151 N N     . ALA C 3 23  ? -3.754  -0.057  -11.254 1.00 95.04 23  C 1 
ATOM 4152 C CA    . ALA C 3 23  ? -4.423  0.976   -10.466 1.00 94.67 23  C 1 
ATOM 4153 C C     . ALA C 3 23  ? -4.401  0.675   -8.961  1.00 95.11 23  C 1 
ATOM 4154 O O     . ALA C 3 23  ? -4.256  1.597   -8.162  1.00 94.05 23  C 1 
ATOM 4155 C CB    . ALA C 3 23  ? -5.855  1.131   -10.974 1.00 93.56 23  C 1 
ATOM 4156 N N     . ARG C 3 24  ? -4.522  -0.605  -8.580  1.00 95.22 24  C 1 
ATOM 4157 C CA    . ARG C 3 24  ? -4.475  -1.027  -7.177  1.00 95.07 24  C 1 
ATOM 4158 C C     . ARG C 3 24  ? -3.046  -0.970  -6.633  1.00 95.84 24  C 1 
ATOM 4159 O O     . ARG C 3 24  ? -2.850  -0.403  -5.570  1.00 94.88 24  C 1 
ATOM 4160 C CB    . ARG C 3 24  ? -5.118  -2.419  -7.037  1.00 93.90 24  C 1 
ATOM 4161 C CG    . ARG C 3 24  ? -5.272  -2.889  -5.576  1.00 86.64 24  C 1 
ATOM 4162 C CD    . ARG C 3 24  ? -6.212  -2.022  -4.720  1.00 84.57 24  C 1 
ATOM 4163 N NE    . ARG C 3 24  ? -7.620  -2.136  -5.164  1.00 81.46 24  C 1 
ATOM 4164 C CZ    . ARG C 3 24  ? -8.516  -3.032  -4.771  1.00 80.06 24  C 1 
ATOM 4165 N NH1   . ARG C 3 24  ? -8.214  -4.007  -3.955  1.00 70.46 24  C 1 
ATOM 4166 N NH2   . ARG C 3 24  ? -9.749  -2.974  -5.185  1.00 73.42 24  C 1 
ATOM 4167 N N     . ILE C 3 25  ? -2.054  -1.426  -7.405  1.00 96.07 25  C 1 
ATOM 4168 C CA    . ILE C 3 25  ? -0.636  -1.272  -7.060  1.00 96.61 25  C 1 
ATOM 4169 C C     . ILE C 3 25  ? -0.317  0.209   -6.809  1.00 97.09 25  C 1 
ATOM 4170 O O     . ILE C 3 25  ? 0.187   0.583   -5.757  1.00 96.43 25  C 1 
ATOM 4171 C CB    . ILE C 3 25  ? 0.257   -1.868  -8.171  1.00 96.64 25  C 1 
ATOM 4172 C CG1   . ILE C 3 25  ? 0.011   -3.390  -8.295  1.00 95.32 25  C 1 
ATOM 4173 C CG2   . ILE C 3 25  ? 1.746   -1.566  -7.906  1.00 95.62 25  C 1 
ATOM 4174 C CD1   . ILE C 3 25  ? 0.710   -4.043  -9.480  1.00 91.72 25  C 1 
ATOM 4175 N N     . LYS C 3 26  ? -0.725  1.086   -7.737  1.00 96.05 26  C 1 
ATOM 4176 C CA    . LYS C 3 26  ? -0.522  2.530   -7.613  1.00 95.99 26  C 1 
ATOM 4177 C C     . LYS C 3 26  ? -1.270  3.155   -6.430  1.00 96.03 26  C 1 
ATOM 4178 O O     . LYS C 3 26  ? -0.844  4.182   -5.930  1.00 95.19 26  C 1 
ATOM 4179 C CB    . LYS C 3 26  ? -0.902  3.185   -8.947  1.00 95.22 26  C 1 
ATOM 4180 C CG    . LYS C 3 26  ? -0.291  4.576   -9.133  1.00 89.20 26  C 1 
ATOM 4181 C CD    . LYS C 3 26  ? -0.503  5.047   -10.575 1.00 86.42 26  C 1 
ATOM 4182 C CE    . LYS C 3 26  ? 0.393   6.236   -10.889 1.00 78.73 26  C 1 
ATOM 4183 N NZ    . LYS C 3 26  ? 0.498   6.501   -12.346 1.00 71.75 26  C 1 
ATOM 4184 N N     . LYS C 3 27  ? -2.409  2.571   -5.998  1.00 95.85 27  C 1 
ATOM 4185 C CA    . LYS C 3 27  ? -3.124  2.980   -4.781  1.00 95.54 27  C 1 
ATOM 4186 C C     . LYS C 3 27  ? -2.304  2.644   -3.536  1.00 96.01 27  C 1 
ATOM 4187 O O     . LYS C 3 27  ? -2.126  3.532   -2.712  1.00 95.15 27  C 1 
ATOM 4188 C CB    . LYS C 3 27  ? -4.533  2.364   -4.742  1.00 94.54 27  C 1 
ATOM 4189 C CG    . LYS C 3 27  ? -5.371  2.905   -3.565  1.00 89.35 27  C 1 
ATOM 4190 C CD    . LYS C 3 27  ? -6.790  2.296   -3.506  1.00 82.61 27  C 1 
ATOM 4191 C CE    . LYS C 3 27  ? -7.546  2.864   -2.299  1.00 73.83 27  C 1 
ATOM 4192 N NZ    . LYS C 3 27  ? -8.923  2.329   -2.136  1.00 65.04 27  C 1 
ATOM 4193 N N     . ILE C 3 28  ? -1.769  1.417   -3.449  1.00 96.64 28  C 1 
ATOM 4194 C CA    . ILE C 3 28  ? -0.929  0.963   -2.334  1.00 96.74 28  C 1 
ATOM 4195 C C     . ILE C 3 28  ? 0.349   1.811   -2.239  1.00 96.92 28  C 1 
ATOM 4196 O O     . ILE C 3 28  ? 0.622   2.380   -1.193  1.00 96.03 28  C 1 
ATOM 4197 C CB    . ILE C 3 28  ? -0.625  -0.555  -2.455  1.00 96.74 28  C 1 
ATOM 4198 C CG1   . ILE C 3 28  ? -1.930  -1.386  -2.381  1.00 95.62 28  C 1 
ATOM 4199 C CG2   . ILE C 3 28  ? 0.339   -1.009  -1.345  1.00 95.50 28  C 1 
ATOM 4200 C CD1   . ILE C 3 28  ? -1.771  -2.831  -2.848  1.00 92.24 28  C 1 
ATOM 4201 N N     . MET C 3 29  ? 1.055   2.025   -3.367  1.00 96.96 29  C 1 
ATOM 4202 C CA    . MET C 3 29  ? 2.221   2.917   -3.409  1.00 96.98 29  C 1 
ATOM 4203 C C     . MET C 3 29  ? 1.914   4.339   -2.912  1.00 96.74 29  C 1 
ATOM 4204 O O     . MET C 3 29  ? 2.739   4.993   -2.295  1.00 95.43 29  C 1 
ATOM 4205 C CB    . MET C 3 29  ? 2.740   3.032   -4.855  1.00 96.97 29  C 1 
ATOM 4206 C CG    . MET C 3 29  ? 3.287   1.744   -5.451  1.00 96.11 29  C 1 
ATOM 4207 S SD    . MET C 3 29  ? 3.801   1.970   -7.181  1.00 94.86 29  C 1 
ATOM 4208 C CE    . MET C 3 29  ? 5.380   2.827   -6.925  1.00 87.96 29  C 1 
ATOM 4209 N N     . LYS C 3 30  ? 0.701   4.855   -3.212  1.00 96.15 30  C 1 
ATOM 4210 C CA    . LYS C 3 30  ? 0.289   6.204   -2.827  1.00 95.70 30  C 1 
ATOM 4211 C C     . LYS C 3 30  ? -0.177  6.328   -1.375  1.00 95.52 30  C 1 
ATOM 4212 O O     . LYS C 3 30  ? -0.400  7.463   -0.954  1.00 93.67 30  C 1 
ATOM 4213 C CB    . LYS C 3 30  ? -0.807  6.709   -3.759  1.00 94.81 30  C 1 
ATOM 4214 C CG    . LYS C 3 30  ? -0.245  7.206   -5.094  1.00 90.27 30  C 1 
ATOM 4215 C CD    . LYS C 3 30  ? -1.408  7.706   -5.939  1.00 84.07 30  C 1 
ATOM 4216 C CE    . LYS C 3 30  ? -0.897  8.353   -7.210  1.00 77.56 30  C 1 
ATOM 4217 N NZ    . LYS C 3 30  ? -1.980  9.145   -7.860  1.00 68.10 30  C 1 
ATOM 4218 N N     . ALA C 3 31  ? -0.351  5.208   -0.650  1.00 95.99 31  C 1 
ATOM 4219 C CA    . ALA C 3 31  ? -0.628  5.241   0.782   1.00 95.20 31  C 1 
ATOM 4220 C C     . ALA C 3 31  ? 0.573   5.746   1.591   1.00 94.94 31  C 1 
ATOM 4221 O O     . ALA C 3 31  ? 0.371   6.350   2.644   1.00 92.85 31  C 1 
ATOM 4222 C CB    . ALA C 3 31  ? -1.067  3.837   1.222   1.00 94.41 31  C 1 
ATOM 4223 N N     . ASP C 3 32  ? 1.788   5.588   1.038   1.00 95.42 32  C 1 
ATOM 4224 C CA    . ASP C 3 32  ? 2.972   6.269   1.555   1.00 95.37 32  C 1 
ATOM 4225 C C     . ASP C 3 32  ? 2.890   7.777   1.235   1.00 95.35 32  C 1 
ATOM 4226 O O     . ASP C 3 32  ? 2.769   8.189   0.081   1.00 93.25 32  C 1 
ATOM 4227 C CB    . ASP C 3 32  ? 4.226   5.610   0.969   1.00 94.31 32  C 1 
ATOM 4228 C CG    . ASP C 3 32  ? 5.542   6.098   1.586   1.00 92.26 32  C 1 
ATOM 4229 O OD1   . ASP C 3 32  ? 5.603   7.240   2.075   1.00 85.16 32  C 1 
ATOM 4230 O OD2   . ASP C 3 32  ? 6.521   5.335   1.544   1.00 84.72 32  C 1 
ATOM 4231 N N     . GLU C 3 33  ? 2.917   8.610   2.266   1.00 95.08 33  C 1 
ATOM 4232 C CA    . GLU C 3 33  ? 2.772   10.061  2.150   1.00 94.43 33  C 1 
ATOM 4233 C C     . GLU C 3 33  ? 3.934   10.724  1.407   1.00 94.96 33  C 1 
ATOM 4234 O O     . GLU C 3 33  ? 3.735   11.715  0.698   1.00 92.16 33  C 1 
ATOM 4235 C CB    . GLU C 3 33  ? 2.605   10.685  3.542   1.00 92.30 33  C 1 
ATOM 4236 C CG    . GLU C 3 33  ? 1.364   10.154  4.272   1.00 81.82 33  C 1 
ATOM 4237 C CD    . GLU C 3 33  ? 0.918   11.078  5.409   1.00 75.86 33  C 1 
ATOM 4238 O OE1   . GLU C 3 33  ? -0.311  11.242  5.552   1.00 67.66 33  C 1 
ATOM 4239 O OE2   . GLU C 3 33  ? 1.751   11.689  6.087   1.00 66.59 33  C 1 
ATOM 4240 N N     . ASP C 3 34  ? 5.124   10.138  1.482   1.00 95.04 34  C 1 
ATOM 4241 C CA    . ASP C 3 34  ? 6.322   10.663  0.829   1.00 94.67 34  C 1 
ATOM 4242 C C     . ASP C 3 34  ? 6.286   10.481  -0.693  1.00 95.14 34  C 1 
ATOM 4243 O O     . ASP C 3 34  ? 6.970   11.188  -1.446  1.00 92.50 34  C 1 
ATOM 4244 C CB    . ASP C 3 34  ? 7.566   9.985   1.414   1.00 92.95 34  C 1 
ATOM 4245 C CG    . ASP C 3 34  ? 7.808   10.302  2.882   1.00 88.26 34  C 1 
ATOM 4246 O OD1   . ASP C 3 34  ? 7.510   11.443  3.280   1.00 82.34 34  C 1 
ATOM 4247 O OD2   . ASP C 3 34  ? 8.360   9.413   3.562   1.00 81.58 34  C 1 
ATOM 4248 N N     . VAL C 3 35  ? 5.445   9.565   -1.212  1.00 95.12 35  C 1 
ATOM 4249 C CA    . VAL C 3 35  ? 5.324   9.300   -2.645  1.00 95.36 35  C 1 
ATOM 4250 C C     . VAL C 3 35  ? 4.543   10.422  -3.335  1.00 95.35 35  C 1 
ATOM 4251 O O     . VAL C 3 35  ? 3.312   10.429  -3.351  1.00 93.04 35  C 1 
ATOM 4252 C CB    . VAL C 3 35  ? 4.699   7.920   -2.929  1.00 94.61 35  C 1 
ATOM 4253 C CG1   . VAL C 3 35  ? 4.567   7.676   -4.434  1.00 90.90 35  C 1 
ATOM 4254 C CG2   . VAL C 3 35  ? 5.570   6.807   -2.360  1.00 91.22 35  C 1 
ATOM 4255 N N     . ARG C 3 36  ? 5.238   11.356  -4.011  1.00 95.05 36  C 1 
ATOM 4256 C CA    . ARG C 3 36  ? 4.586   12.458  -4.736  1.00 94.55 36  C 1 
ATOM 4257 C C     . ARG C 3 36  ? 4.084   12.063  -6.123  1.00 95.03 36  C 1 
ATOM 4258 O O     . ARG C 3 36  ? 2.909   12.244  -6.435  1.00 92.07 36  C 1 
ATOM 4259 C CB    . ARG C 3 36  ? 5.515   13.681  -4.811  1.00 92.81 36  C 1 
ATOM 4260 C CG    . ARG C 3 36  ? 5.777   14.266  -3.415  1.00 86.28 36  C 1 
ATOM 4261 C CD    . ARG C 3 36  ? 6.508   15.603  -3.515  1.00 81.00 36  C 1 
ATOM 4262 N NE    . ARG C 3 36  ? 6.772   16.155  -2.178  1.00 73.90 36  C 1 
ATOM 4263 C CZ    . ARG C 3 36  ? 7.146   17.387  -1.878  1.00 66.01 36  C 1 
ATOM 4264 N NH1   . ARG C 3 36  ? 7.317   18.296  -2.799  1.00 59.18 36  C 1 
ATOM 4265 N NH2   . ARG C 3 36  ? 7.358   17.739  -0.636  1.00 58.75 36  C 1 
ATOM 4266 N N     . MET C 3 37  ? 4.977   11.537  -6.961  1.00 96.27 37  C 1 
ATOM 4267 C CA    . MET C 3 37  ? 4.675   11.136  -8.334  1.00 96.38 37  C 1 
ATOM 4268 C C     . MET C 3 37  ? 5.203   9.727   -8.593  1.00 96.54 37  C 1 
ATOM 4269 O O     . MET C 3 37  ? 6.201   9.321   -8.011  1.00 94.97 37  C 1 
ATOM 4270 C CB    . MET C 3 37  ? 5.258   12.130  -9.348  1.00 95.27 37  C 1 
ATOM 4271 C CG    . MET C 3 37  ? 4.599   13.507  -9.273  1.00 90.74 37  C 1 
ATOM 4272 S SD    . MET C 3 37  ? 5.102   14.727  -10.521 1.00 88.19 37  C 1 
ATOM 4273 C CE    . MET C 3 37  ? 4.518   13.945  -12.022 1.00 78.36 37  C 1 
ATOM 4274 N N     . ILE C 3 38  ? 4.526   8.997   -9.484  1.00 96.41 38  C 1 
ATOM 4275 C CA    . ILE C 3 38  ? 4.881   7.626   -9.850  1.00 96.40 38  C 1 
ATOM 4276 C C     . ILE C 3 38  ? 4.951   7.538   -11.374 1.00 96.47 38  C 1 
ATOM 4277 O O     . ILE C 3 38  ? 3.933   7.783   -12.038 1.00 95.28 38  C 1 
ATOM 4278 C CB    . ILE C 3 38  ? 3.873   6.618   -9.258  1.00 96.16 38  C 1 
ATOM 4279 C CG1   . ILE C 3 38  ? 3.724   6.756   -7.723  1.00 94.33 38  C 1 
ATOM 4280 C CG2   . ILE C 3 38  ? 4.290   5.191   -9.617  1.00 94.61 38  C 1 
ATOM 4281 C CD1   . ILE C 3 38  ? 2.542   5.975   -7.148  1.00 91.99 38  C 1 
ATOM 4282 N N     . ALA C 3 39  ? 6.119   7.192   -11.910 1.00 96.07 39  C 1 
ATOM 4283 C CA    . ALA C 3 39  ? 6.308   6.930   -13.326 1.00 95.82 39  C 1 
ATOM 4284 C C     . ALA C 3 39  ? 5.442   5.753   -13.792 1.00 95.98 39  C 1 
ATOM 4285 O O     . ALA C 3 39  ? 5.069   4.892   -12.988 1.00 94.87 39  C 1 
ATOM 4286 C CB    . ALA C 3 39  ? 7.792   6.681   -13.598 1.00 95.15 39  C 1 
ATOM 4287 N N     . ALA C 3 40  ? 5.079   5.717   -15.079 1.00 95.52 40  C 1 
ATOM 4288 C CA    . ALA C 3 40  ? 4.200   4.676   -15.608 1.00 95.19 40  C 1 
ATOM 4289 C C     . ALA C 3 40  ? 4.813   3.270   -15.522 1.00 95.50 40  C 1 
ATOM 4290 O O     . ALA C 3 40  ? 4.088   2.303   -15.300 1.00 94.07 40  C 1 
ATOM 4291 C CB    . ALA C 3 40  ? 3.831   5.033   -17.043 1.00 93.94 40  C 1 
ATOM 4292 N N     . GLU C 3 41  ? 6.134   3.189   -15.638 1.00 96.12 41  C 1 
ATOM 4293 C CA    . GLU C 3 41  ? 6.903   1.950   -15.574 1.00 96.00 41  C 1 
ATOM 4294 C C     . GLU C 3 41  ? 6.941   1.335   -14.165 1.00 96.59 41  C 1 
ATOM 4295 O O     . GLU C 3 41  ? 6.925   0.110   -14.043 1.00 95.37 41  C 1 
ATOM 4296 C CB    . GLU C 3 41  ? 8.317   2.229   -16.092 1.00 94.10 41  C 1 
ATOM 4297 C CG    . GLU C 3 41  ? 9.045   3.312   -15.275 1.00 89.75 41  C 1 
ATOM 4298 C CD    . GLU C 3 41  ? 10.402  3.728   -15.845 1.00 90.90 41  C 1 
ATOM 4299 O OE1   . GLU C 3 41  ? 11.239  4.215   -15.050 1.00 85.70 41  C 1 
ATOM 4300 O OE2   . GLU C 3 41  ? 10.628  3.574   -17.058 1.00 86.51 41  C 1 
ATOM 4301 N N     . ALA C 3 42  ? 6.902   2.139   -13.093 1.00 97.05 42  C 1 
ATOM 4302 C CA    . ALA C 3 42  ? 7.034   1.617   -11.740 1.00 97.17 42  C 1 
ATOM 4303 C C     . ALA C 3 42  ? 5.919   0.619   -11.347 1.00 97.32 42  C 1 
ATOM 4304 O O     . ALA C 3 42  ? 6.243   -0.468  -10.865 1.00 96.53 42  C 1 
ATOM 4305 C CB    . ALA C 3 42  ? 7.199   2.775   -10.745 1.00 96.83 42  C 1 
ATOM 4306 N N     . PRO C 3 43  ? 4.611   0.882   -11.613 1.00 97.00 43  C 1 
ATOM 4307 C CA    . PRO C 3 43  ? 3.573   -0.119  -11.393 1.00 96.85 43  C 1 
ATOM 4308 C C     . PRO C 3 43  ? 3.680   -1.350  -12.300 1.00 96.76 43  C 1 
ATOM 4309 O O     . PRO C 3 43  ? 3.189   -2.403  -11.922 1.00 95.77 43  C 1 
ATOM 4310 C CB    . PRO C 3 43  ? 2.238   0.602   -11.618 1.00 96.12 43  C 1 
ATOM 4311 C CG    . PRO C 3 43  ? 2.591   2.069   -11.428 1.00 94.28 43  C 1 
ATOM 4312 C CD    . PRO C 3 43  ? 4.012   2.141   -11.971 1.00 96.18 43  C 1 
ATOM 4313 N N     . VAL C 3 44  ? 4.274   -1.217  -13.496 1.00 96.36 44  C 1 
ATOM 4314 C CA    . VAL C 3 44  ? 4.484   -2.349  -14.417 1.00 96.15 44  C 1 
ATOM 4315 C C     . VAL C 3 44  ? 5.557   -3.281  -13.863 1.00 96.48 44  C 1 
ATOM 4316 O O     . VAL C 3 44  ? 5.314   -4.484  -13.748 1.00 95.34 44  C 1 
ATOM 4317 C CB    . VAL C 3 44  ? 4.840   -1.855  -15.834 1.00 95.16 44  C 1 
ATOM 4318 C CG1   . VAL C 3 44  ? 5.158   -3.018  -16.776 1.00 92.63 44  C 1 
ATOM 4319 C CG2   . VAL C 3 44  ? 3.679   -1.053  -16.439 1.00 92.28 44  C 1 
ATOM 4320 N N     . VAL C 3 45  ? 6.701   -2.721  -13.435 1.00 96.21 45  C 1 
ATOM 4321 C CA    . VAL C 3 45  ? 7.745   -3.484  -12.738 1.00 96.45 45  C 1 
ATOM 4322 C C     . VAL C 3 45  ? 7.181   -4.146  -11.480 1.00 96.70 45  C 1 
ATOM 4323 O O     . VAL C 3 45  ? 7.350   -5.346  -11.286 1.00 95.89 45  C 1 
ATOM 4324 C CB    . VAL C 3 45  ? 8.956   -2.589  -12.397 1.00 95.56 45  C 1 
ATOM 4325 C CG1   . VAL C 3 45  ? 10.031  -3.340  -11.609 1.00 92.14 45  C 1 
ATOM 4326 C CG2   . VAL C 3 45  ? 9.611   -2.057  -13.669 1.00 91.43 45  C 1 
ATOM 4327 N N     . PHE C 3 46  ? 6.419   -3.402  -10.677 1.00 96.70 46  C 1 
ATOM 4328 C CA    . PHE C 3 46  ? 5.769   -3.961  -9.490  1.00 96.98 46  C 1 
ATOM 4329 C C     . PHE C 3 46  ? 4.794   -5.090  -9.814  1.00 97.08 46  C 1 
ATOM 4330 O O     . PHE C 3 46  ? 4.751   -6.053  -9.065  1.00 95.91 46  C 1 
ATOM 4331 C CB    . PHE C 3 46  ? 5.034   -2.863  -8.715  1.00 96.32 46  C 1 
ATOM 4332 C CG    . PHE C 3 46  ? 5.810   -2.340  -7.530  1.00 96.25 46  C 1 
ATOM 4333 C CD1   . PHE C 3 46  ? 6.166   -3.201  -6.484  1.00 93.22 46  C 1 
ATOM 4334 C CD2   . PHE C 3 46  ? 6.155   -0.984  -7.460  1.00 92.87 46  C 1 
ATOM 4335 C CE1   . PHE C 3 46  ? 6.877   -2.718  -5.376  1.00 91.64 46  C 1 
ATOM 4336 C CE2   . PHE C 3 46  ? 6.866   -0.494  -6.356  1.00 90.60 46  C 1 
ATOM 4337 C CZ    . PHE C 3 46  ? 7.236   -1.356  -5.312  1.00 92.61 46  C 1 
ATOM 4338 N N     . ALA C 3 47  ? 4.009   -5.008  -10.894 1.00 96.90 47  C 1 
ATOM 4339 C CA    . ALA C 3 47  ? 3.075   -6.065  -11.254 1.00 96.63 47  C 1 
ATOM 4340 C C     . ALA C 3 47  ? 3.805   -7.392  -11.486 1.00 96.60 47  C 1 
ATOM 4341 O O     . ALA C 3 47  ? 3.377   -8.423  -10.964 1.00 95.86 47  C 1 
ATOM 4342 C CB    . ALA C 3 47  ? 2.252   -5.648  -12.473 1.00 95.80 47  C 1 
ATOM 4343 N N     . ARG C 3 48  ? 4.943   -7.346  -12.197 1.00 95.46 48  C 1 
ATOM 4344 C CA    . ARG C 3 48  ? 5.758   -8.539  -12.442 1.00 95.43 48  C 1 
ATOM 4345 C C     . ARG C 3 48  ? 6.507   -9.001  -11.195 1.00 95.66 48  C 1 
ATOM 4346 O O     . ARG C 3 48  ? 6.519   -10.193 -10.915 1.00 94.76 48  C 1 
ATOM 4347 C CB    . ARG C 3 48  ? 6.689   -8.276  -13.633 1.00 94.81 48  C 1 
ATOM 4348 C CG    . ARG C 3 48  ? 7.453   -9.540  -14.078 1.00 91.34 48  C 1 
ATOM 4349 C CD    . ARG C 3 48  ? 6.507   -10.677 -14.475 1.00 88.23 48  C 1 
ATOM 4350 N NE    . ARG C 3 48  ? 7.229   -11.874 -14.916 1.00 82.24 48  C 1 
ATOM 4351 C CZ    . ARG C 3 48  ? 6.729   -13.098 -15.008 1.00 78.12 48  C 1 
ATOM 4352 N NH1   . ARG C 3 48  ? 5.475   -13.358 -14.757 1.00 67.55 48  C 1 
ATOM 4353 N NH2   . ARG C 3 48  ? 7.488   -14.080 -15.342 1.00 70.79 48  C 1 
ATOM 4354 N N     . ALA C 3 49  ? 7.065   -8.098  -10.408 1.00 96.21 49  C 1 
ATOM 4355 C CA    . ALA C 3 49  ? 7.739   -8.445  -9.158  1.00 96.28 49  C 1 
ATOM 4356 C C     . ALA C 3 49  ? 6.782   -9.069  -8.130  1.00 96.51 49  C 1 
ATOM 4357 O O     . ALA C 3 49  ? 7.116   -10.058 -7.485  1.00 95.76 49  C 1 
ATOM 4358 C CB    . ALA C 3 49  ? 8.407   -7.189  -8.592  1.00 95.86 49  C 1 
ATOM 4359 N N     . CYS C 3 50  ? 5.542   -8.550  -8.012  1.00 97.16 50  C 1 
ATOM 4360 C CA    . CYS C 3 50  ? 4.520   -9.131  -7.154  1.00 97.01 50  C 1 
ATOM 4361 C C     . CYS C 3 50  ? 4.097   -10.520 -7.629  1.00 97.07 50  C 1 
ATOM 4362 O O     . CYS C 3 50  ? 3.820   -11.384 -6.802  1.00 95.97 50  C 1 
ATOM 4363 C CB    . CYS C 3 50  ? 3.296   -8.218  -7.124  1.00 96.61 50  C 1 
ATOM 4364 S SG    . CYS C 3 50  ? 3.656   -6.677  -6.242  1.00 94.71 50  C 1 
ATOM 4365 N N     . GLU C 3 51  ? 4.025   -10.739 -8.935  1.00 96.42 51  C 1 
ATOM 4366 C CA    . GLU C 3 51  ? 3.752   -12.063 -9.479  1.00 96.19 51  C 1 
ATOM 4367 C C     . GLU C 3 51  ? 4.856   -13.048 -9.093  1.00 96.46 51  C 1 
ATOM 4368 O O     . GLU C 3 51  ? 4.553   -14.091 -8.517  1.00 95.51 51  C 1 
ATOM 4369 C CB    . GLU C 3 51  ? 3.550   -11.938 -10.999 1.00 94.74 51  C 1 
ATOM 4370 C CG    . GLU C 3 51  ? 3.214   -13.271 -11.658 1.00 86.04 51  C 1 
ATOM 4371 C CD    . GLU C 3 51  ? 2.802   -13.120 -13.134 1.00 85.02 51  C 1 
ATOM 4372 O OE1   . GLU C 3 51  ? 2.216   -14.080 -13.676 1.00 80.36 51  C 1 
ATOM 4373 O OE2   . GLU C 3 51  ? 3.015   -12.045 -13.720 1.00 80.35 51  C 1 
ATOM 4374 N N     . MET C 3 52  ? 6.129   -12.687 -9.299  1.00 96.49 52  C 1 
ATOM 4375 C CA    . MET C 3 52  ? 7.284   -13.503 -8.896  1.00 96.37 52  C 1 
ATOM 4376 C C     . MET C 3 52  ? 7.308   -13.774 -7.390  1.00 96.76 52  C 1 
ATOM 4377 O O     . MET C 3 52  ? 7.527   -14.910 -6.986  1.00 95.79 52  C 1 
ATOM 4378 C CB    . MET C 3 52  ? 8.582   -12.819 -9.314  1.00 95.36 52  C 1 
ATOM 4379 C CG    . MET C 3 52  ? 8.759   -12.842 -10.830 1.00 90.80 52  C 1 
ATOM 4380 S SD    . MET C 3 52  ? 10.179  -11.885 -11.433 1.00 87.72 52  C 1 
ATOM 4381 C CE    . MET C 3 52  ? 11.530  -12.796 -10.677 1.00 75.45 52  C 1 
ATOM 4382 N N     . PHE C 3 53  ? 6.988   -12.771 -6.563  1.00 97.17 53  C 1 
ATOM 4383 C CA    . PHE C 3 53  ? 6.898   -12.914 -5.112  1.00 97.31 53  C 1 
ATOM 4384 C C     . PHE C 3 53  ? 5.808   -13.911 -4.700  1.00 97.38 53  C 1 
ATOM 4385 O O     . PHE C 3 53  ? 6.042   -14.788 -3.870  1.00 96.63 53  C 1 
ATOM 4386 C CB    . PHE C 3 53  ? 6.640   -11.528 -4.504  1.00 97.10 53  C 1 
ATOM 4387 C CG    . PHE C 3 53  ? 6.359   -11.562 -3.016  1.00 96.83 53  C 1 
ATOM 4388 C CD1   . PHE C 3 53  ? 5.041   -11.662 -2.548  1.00 95.13 53  C 1 
ATOM 4389 C CD2   . PHE C 3 53  ? 7.414   -11.529 -2.096  1.00 95.27 53  C 1 
ATOM 4390 C CE1   . PHE C 3 53  ? 4.778   -11.726 -1.175  1.00 94.17 53  C 1 
ATOM 4391 C CE2   . PHE C 3 53  ? 7.161   -11.584 -0.729  1.00 94.31 53  C 1 
ATOM 4392 C CZ    . PHE C 3 53  ? 5.841   -11.686 -0.256  1.00 94.58 53  C 1 
ATOM 4393 N N     . ILE C 3 54  ? 4.604   -13.819 -5.296  1.00 97.17 54  C 1 
ATOM 4394 C CA    . ILE C 3 54  ? 3.517   -14.770 -5.017  1.00 97.20 54  C 1 
ATOM 4395 C C     . ILE C 3 54  ? 3.922   -16.182 -5.446  1.00 97.25 54  C 1 
ATOM 4396 O O     . ILE C 3 54  ? 3.680   -17.132 -4.698  1.00 96.32 54  C 1 
ATOM 4397 C CB    . ILE C 3 54  ? 2.211   -14.324 -5.709  1.00 96.98 54  C 1 
ATOM 4398 C CG1   . ILE C 3 54  ? 1.658   -13.027 -5.087  1.00 95.61 54  C 1 
ATOM 4399 C CG2   . ILE C 3 54  ? 1.128   -15.425 -5.614  1.00 95.40 54  C 1 
ATOM 4400 C CD1   . ILE C 3 54  ? 0.654   -12.304 -5.995  1.00 93.08 54  C 1 
ATOM 4401 N N     . LEU C 3 55  ? 4.529   -16.338 -6.624  1.00 96.51 55  C 1 
ATOM 4402 C CA    . LEU C 3 55  ? 4.978   -17.624 -7.141  1.00 96.28 55  C 1 
ATOM 4403 C C     . LEU C 3 55  ? 6.059   -18.232 -6.237  1.00 96.33 55  C 1 
ATOM 4404 O O     . LEU C 3 55  ? 5.944   -19.401 -5.870  1.00 95.25 55  C 1 
ATOM 4405 C CB    . LEU C 3 55  ? 5.498   -17.463 -8.572  1.00 95.71 55  C 1 
ATOM 4406 C CG    . LEU C 3 55  ? 4.424   -17.140 -9.637  1.00 94.21 55  C 1 
ATOM 4407 C CD1   . LEU C 3 55  ? 5.109   -16.787 -10.965 1.00 91.04 55  C 1 
ATOM 4408 C CD2   . LEU C 3 55  ? 3.475   -18.303 -9.876  1.00 90.93 55  C 1 
ATOM 4409 N N     . GLU C 3 56  ? 7.060   -17.449 -5.815  1.00 96.20 56  C 1 
ATOM 4410 C CA    . GLU C 3 56  ? 8.139   -17.910 -4.942  1.00 95.74 56  C 1 
ATOM 4411 C C     . GLU C 3 56  ? 7.612   -18.342 -3.569  1.00 96.00 56  C 1 
ATOM 4412 O O     . GLU C 3 56  ? 7.857   -19.471 -3.138  1.00 94.82 56  C 1 
ATOM 4413 C CB    . GLU C 3 56  ? 9.201   -16.810 -4.772  1.00 94.68 56  C 1 
ATOM 4414 C CG    . GLU C 3 56  ? 10.422  -17.363 -4.032  1.00 90.74 56  C 1 
ATOM 4415 C CD    . GLU C 3 56  ? 11.466  -16.314 -3.637  1.00 89.09 56  C 1 
ATOM 4416 O OE1   . GLU C 3 56  ? 12.478  -16.751 -3.030  1.00 84.19 56  C 1 
ATOM 4417 O OE2   . GLU C 3 56  ? 11.245  -15.116 -3.880  1.00 84.24 56  C 1 
ATOM 4418 N N     . LEU C 3 57  ? 6.839   -17.488 -2.902  1.00 96.71 57  C 1 
ATOM 4419 C CA    . LEU C 3 57  ? 6.329   -17.784 -1.572  1.00 96.71 57  C 1 
ATOM 4420 C C     . LEU C 3 57  ? 5.346   -18.963 -1.595  1.00 96.84 57  C 1 
ATOM 4421 O O     . LEU C 3 57  ? 5.333   -19.787 -0.683  1.00 95.46 57  C 1 
ATOM 4422 C CB    . LEU C 3 57  ? 5.732   -16.502 -0.968  1.00 96.14 57  C 1 
ATOM 4423 C CG    . LEU C 3 57  ? 5.291   -16.631 0.498   1.00 94.49 57  C 1 
ATOM 4424 C CD1   . LEU C 3 57  ? 6.415   -17.078 1.431   1.00 90.26 57  C 1 
ATOM 4425 C CD2   . LEU C 3 57  ? 4.765   -15.290 1.017   1.00 90.34 57  C 1 
ATOM 4426 N N     . THR C 3 58  ? 4.549   -19.089 -2.664  1.00 97.14 58  C 1 
ATOM 4427 C CA    . THR C 3 58  ? 3.679   -20.259 -2.859  1.00 97.04 58  C 1 
ATOM 4428 C C     . THR C 3 58  ? 4.493   -21.528 -3.088  1.00 96.94 58  C 1 
ATOM 4429 O O     . THR C 3 58  ? 4.155   -22.557 -2.524  1.00 95.67 58  C 1 
ATOM 4430 C CB    . THR C 3 58  ? 2.703   -20.055 -4.026  1.00 96.63 58  C 1 
ATOM 4431 O OG1   . THR C 3 58  ? 1.900   -18.921 -3.809  1.00 91.13 58  C 1 
ATOM 4432 C CG2   . THR C 3 58  ? 1.727   -21.217 -4.184  1.00 90.38 58  C 1 
ATOM 4433 N N     . HIS C 3 59  ? 5.569   -21.462 -3.890  1.00 96.70 59  C 1 
ATOM 4434 C CA    . HIS C 3 59  ? 6.443   -22.603 -4.153  1.00 96.38 59  C 1 
ATOM 4435 C C     . HIS C 3 59  ? 7.126   -23.095 -2.874  1.00 96.34 59  C 1 
ATOM 4436 O O     . HIS C 3 59  ? 7.080   -24.289 -2.570  1.00 95.13 59  C 1 
ATOM 4437 C CB    . HIS C 3 59  ? 7.465   -22.212 -5.228  1.00 95.55 59  C 1 
ATOM 4438 C CG    . HIS C 3 59  ? 8.394   -23.331 -5.596  1.00 94.36 59  C 1 
ATOM 4439 N ND1   . HIS C 3 59  ? 8.035   -24.513 -6.208  1.00 84.54 59  C 1 
ATOM 4440 C CD2   . HIS C 3 59  ? 9.745   -23.403 -5.371  1.00 84.08 59  C 1 
ATOM 4441 C CE1   . HIS C 3 59  ? 9.138   -25.268 -6.340  1.00 85.03 59  C 1 
ATOM 4442 N NE2   . HIS C 3 59  ? 10.197  -24.622 -5.851  1.00 86.64 59  C 1 
ATOM 4443 N N     . ARG C 3 60  ? 7.673   -22.179 -2.069  1.00 96.13 60  C 1 
ATOM 4444 C CA    . ARG C 3 60  ? 8.294   -22.499 -0.784  1.00 95.88 60  C 1 
ATOM 4445 C C     . ARG C 3 60  ? 7.279   -23.050 0.220   1.00 96.08 60  C 1 
ATOM 4446 O O     . ARG C 3 60  ? 7.561   -24.036 0.901   1.00 94.55 60  C 1 
ATOM 4447 C CB    . ARG C 3 60  ? 8.999   -21.260 -0.221  1.00 95.33 60  C 1 
ATOM 4448 C CG    . ARG C 3 60  ? 10.229  -20.826 -1.040  1.00 92.68 60  C 1 
ATOM 4449 C CD    . ARG C 3 60  ? 10.826  -19.546 -0.436  1.00 89.03 60  C 1 
ATOM 4450 N NE    . ARG C 3 60  ? 11.948  -19.011 -1.213  1.00 84.86 60  C 1 
ATOM 4451 C CZ    . ARG C 3 60  ? 13.243  -19.082 -0.948  1.00 81.67 60  C 1 
ATOM 4452 N NH1   . ARG C 3 60  ? 13.729  -19.735 0.065   1.00 73.11 60  C 1 
ATOM 4453 N NH2   . ARG C 3 60  ? 14.083  -18.457 -1.731  1.00 77.41 60  C 1 
ATOM 4454 N N     . GLY C 3 61  ? 6.087   -22.475 0.290   1.00 96.79 61  C 1 
ATOM 4455 C CA    . GLY C 3 61  ? 4.999   -22.981 1.133   1.00 96.55 61  C 1 
ATOM 4456 C C     . GLY C 3 61  ? 4.523   -24.375 0.714   1.00 96.75 61  C 1 
ATOM 4457 O O     . GLY C 3 61  ? 4.209   -25.206 1.565   1.00 95.51 61  C 1 
ATOM 4458 N N     . TRP C 3 62  ? 4.483   -24.649 -0.590  1.00 96.87 62  C 1 
ATOM 4459 C CA    . TRP C 3 62  ? 4.099   -25.961 -1.110  1.00 96.85 62  C 1 
ATOM 4460 C C     . TRP C 3 62  ? 5.079   -27.061 -0.721  1.00 96.62 62  C 1 
ATOM 4461 O O     . TRP C 3 62  ? 4.628   -28.125 -0.305  1.00 94.98 62  C 1 
ATOM 4462 C CB    . TRP C 3 62  ? 3.909   -25.908 -2.626  1.00 96.39 62  C 1 
ATOM 4463 C CG    . TRP C 3 62  ? 3.436   -27.209 -3.195  1.00 96.05 62  C 1 
ATOM 4464 C CD1   . TRP C 3 62  ? 4.182   -28.062 -3.938  1.00 93.57 62  C 1 
ATOM 4465 C CD2   . TRP C 3 62  ? 2.147   -27.865 -2.992  1.00 94.67 62  C 1 
ATOM 4466 N NE1   . TRP C 3 62  ? 3.437   -29.198 -4.223  1.00 92.87 62  C 1 
ATOM 4467 C CE2   . TRP C 3 62  ? 2.193   -29.117 -3.652  1.00 93.95 62  C 1 
ATOM 4468 C CE3   . TRP C 3 62  ? 0.975   -27.506 -2.306  1.00 93.33 62  C 1 
ATOM 4469 C CZ2   . TRP C 3 62  ? 1.097   -30.016 -3.621  1.00 93.02 62  C 1 
ATOM 4470 C CZ3   . TRP C 3 62  ? -0.128  -28.400 -2.278  1.00 90.25 62  C 1 
ATOM 4471 C CH2   . TRP C 3 62  ? -0.056  -29.638 -2.924  1.00 90.58 62  C 1 
ATOM 4472 N N     . ALA C 3 63  ? 6.388   -26.791 -0.737  1.00 96.38 63  C 1 
ATOM 4473 C CA    . ALA C 3 63  ? 7.391   -27.739 -0.252  1.00 95.75 63  C 1 
ATOM 4474 C C     . ALA C 3 63  ? 7.109   -28.159 1.202   1.00 95.91 63  C 1 
ATOM 4475 O O     . ALA C 3 63  ? 7.121   -29.342 1.524   1.00 93.95 63  C 1 
ATOM 4476 C CB    . ALA C 3 63  ? 8.776   -27.111 -0.409  1.00 94.53 63  C 1 
ATOM 4477 N N     . HIS C 3 64  ? 6.711   -27.210 2.056   1.00 95.33 64  C 1 
ATOM 4478 C CA    . HIS C 3 64  ? 6.330   -27.513 3.437   1.00 94.70 64  C 1 
ATOM 4479 C C     . HIS C 3 64  ? 5.022   -28.309 3.542   1.00 94.96 64  C 1 
ATOM 4480 O O     . HIS C 3 64  ? 4.876   -29.179 4.402   1.00 92.88 64  C 1 
ATOM 4481 C CB    . HIS C 3 64  ? 6.251   -26.205 4.228   1.00 93.40 64  C 1 
ATOM 4482 C CG    . HIS C 3 64  ? 6.226   -26.441 5.706   1.00 90.76 64  C 1 
ATOM 4483 N ND1   . HIS C 3 64  ? 7.321   -26.803 6.475   1.00 78.03 64  C 1 
ATOM 4484 C CD2   . HIS C 3 64  ? 5.153   -26.393 6.549   1.00 78.49 64  C 1 
ATOM 4485 C CE1   . HIS C 3 64  ? 6.903   -26.957 7.740   1.00 76.99 64  C 1 
ATOM 4486 N NE2   . HIS C 3 64  ? 5.597   -26.720 7.826   1.00 78.93 64  C 1 
ATOM 4487 N N     . ALA C 3 65  ? 4.052   -28.063 2.652   1.00 95.70 65  C 1 
ATOM 4488 C CA    . ALA C 3 65  ? 2.826   -28.860 2.596   1.00 95.75 65  C 1 
ATOM 4489 C C     . ALA C 3 65  ? 3.107   -30.316 2.169   1.00 95.88 65  C 1 
ATOM 4490 O O     . ALA C 3 65  ? 2.499   -31.236 2.721   1.00 94.20 65  C 1 
ATOM 4491 C CB    . ALA C 3 65  ? 1.814   -28.183 1.662   1.00 95.08 65  C 1 
ATOM 4492 N N     . GLU C 3 66  ? 4.038   -30.522 1.229   1.00 95.93 66  C 1 
ATOM 4493 C CA    . GLU C 3 66  ? 4.473   -31.849 0.771   1.00 95.43 66  C 1 
ATOM 4494 C C     . GLU C 3 66  ? 5.258   -32.604 1.852   1.00 95.76 66  C 1 
ATOM 4495 O O     . GLU C 3 66  ? 4.973   -33.784 2.076   1.00 93.93 66  C 1 
ATOM 4496 C CB    . GLU C 3 66  ? 5.306   -31.737 -0.514  1.00 93.87 66  C 1 
ATOM 4497 C CG    . GLU C 3 66  ? 4.435   -31.410 -1.733  1.00 84.51 66  C 1 
ATOM 4498 C CD    . GLU C 3 66  ? 5.177   -31.554 -3.065  1.00 83.99 66  C 1 
ATOM 4499 O OE1   . GLU C 3 66  ? 4.506   -31.945 -4.051  1.00 77.69 66  C 1 
ATOM 4500 O OE2   . GLU C 3 66  ? 6.392   -31.278 -3.118  1.00 76.89 66  C 1 
ATOM 4501 N N     . GLU C 3 67  ? 6.157   -31.937 2.576   1.00 95.67 67  C 1 
ATOM 4502 C CA    . GLU C 3 67  ? 6.852   -32.506 3.742   1.00 95.12 67  C 1 
ATOM 4503 C C     . GLU C 3 67  ? 5.854   -33.061 4.776   1.00 95.37 67  C 1 
ATOM 4504 O O     . GLU C 3 67  ? 6.020   -34.167 5.287   1.00 93.10 67  C 1 
ATOM 4505 C CB    . GLU C 3 67  ? 7.741   -31.434 4.410   1.00 93.64 67  C 1 
ATOM 4506 C CG    . GLU C 3 67  ? 9.037   -31.112 3.654   1.00 81.87 67  C 1 
ATOM 4507 C CD    . GLU C 3 67  ? 9.795   -29.874 4.204   1.00 77.62 67  C 1 
ATOM 4508 O OE1   . GLU C 3 67  ? 10.681  -29.365 3.488   1.00 71.62 67  C 1 
ATOM 4509 O OE2   . GLU C 3 67  ? 9.496   -29.391 5.320   1.00 70.22 67  C 1 
ATOM 4510 N N     . ASN C 3 68  ? 4.746   -32.343 4.994   1.00 94.14 68  C 1 
ATOM 4511 C CA    . ASN C 3 68  ? 3.658   -32.745 5.888   1.00 94.10 68  C 1 
ATOM 4512 C C     . ASN C 3 68  ? 2.599   -33.660 5.221   1.00 94.78 68  C 1 
ATOM 4513 O O     . ASN C 3 68  ? 1.501   -33.832 5.764   1.00 91.62 68  C 1 
ATOM 4514 C CB    . ASN C 3 68  ? 3.048   -31.484 6.507   1.00 93.09 68  C 1 
ATOM 4515 C CG    . ASN C 3 68  ? 3.984   -30.857 7.513   1.00 90.91 68  C 1 
ATOM 4516 O OD1   . ASN C 3 68  ? 4.126   -31.349 8.614   1.00 78.40 68  C 1 
ATOM 4517 N ND2   . ASN C 3 68  ? 4.635   -29.770 7.170   1.00 77.11 68  C 1 
ATOM 4518 N N     . LYS C 3 69  ? 2.886   -34.208 4.039   1.00 94.36 69  C 1 
ATOM 4519 C CA    . LYS C 3 69  ? 2.007   -35.113 3.268   1.00 94.70 69  C 1 
ATOM 4520 C C     . LYS C 3 69  ? 0.601   -34.552 3.014   1.00 94.94 69  C 1 
ATOM 4521 O O     . LYS C 3 69  ? -0.367  -35.305 2.879   1.00 91.13 69  C 1 
ATOM 4522 C CB    . LYS C 3 69  ? 1.985   -36.514 3.901   1.00 93.84 69  C 1 
ATOM 4523 C CG    . LYS C 3 69  ? 3.387   -37.136 4.029   1.00 88.79 69  C 1 
ATOM 4524 C CD    . LYS C 3 69  ? 3.308   -38.510 4.714   1.00 76.91 69  C 1 
ATOM 4525 C CE    . LYS C 3 69  ? 4.726   -39.066 4.871   1.00 68.98 69  C 1 
ATOM 4526 N NZ    . LYS C 3 69  ? 4.750   -40.335 5.637   1.00 56.72 69  C 1 
ATOM 4527 N N     . ARG C 3 70  ? 0.452   -33.209 2.923   1.00 93.63 70  C 1 
ATOM 4528 C CA    . ARG C 3 70  ? -0.814  -32.528 2.637   1.00 93.63 70  C 1 
ATOM 4529 C C     . ARG C 3 70  ? -0.893  -32.105 1.174   1.00 94.14 70  C 1 
ATOM 4530 O O     . ARG C 3 70  ? 0.088   -31.703 0.572   1.00 92.22 70  C 1 
ATOM 4531 C CB    . ARG C 3 70  ? -1.006  -31.332 3.590   1.00 92.30 70  C 1 
ATOM 4532 C CG    . ARG C 3 70  ? -1.310  -31.798 5.023   1.00 88.71 70  C 1 
ATOM 4533 C CD    . ARG C 3 70  ? -1.619  -30.645 5.992   1.00 89.05 70  C 1 
ATOM 4534 N NE    . ARG C 3 70  ? -0.414  -29.905 6.373   1.00 85.67 70  C 1 
ATOM 4535 C CZ    . ARG C 3 70  ? 0.031   -28.745 5.881   1.00 86.96 70  C 1 
ATOM 4536 N NH1   . ARG C 3 70  ? -0.609  -28.074 4.963   1.00 75.00 70  C 1 
ATOM 4537 N NH2   . ARG C 3 70  ? 1.144   -28.246 6.327   1.00 79.35 70  C 1 
ATOM 4538 N N     . ARG C 3 71  ? -2.112  -32.119 0.613   1.00 95.00 71  C 1 
ATOM 4539 C CA    . ARG C 3 71  ? -2.414  -31.601 -0.736  1.00 95.02 71  C 1 
ATOM 4540 C C     . ARG C 3 71  ? -3.142  -30.252 -0.711  1.00 95.70 71  C 1 
ATOM 4541 O O     . ARG C 3 71  ? -3.680  -29.811 -1.723  1.00 92.19 71  C 1 
ATOM 4542 C CB    . ARG C 3 71  ? -3.192  -32.638 -1.546  1.00 93.32 71  C 1 
ATOM 4543 C CG    . ARG C 3 71  ? -2.357  -33.895 -1.817  1.00 87.70 71  C 1 
ATOM 4544 C CD    . ARG C 3 71  ? -3.090  -34.800 -2.816  1.00 77.71 71  C 1 
ATOM 4545 N NE    . ARG C 3 71  ? -2.320  -36.005 -3.113  1.00 69.82 71  C 1 
ATOM 4546 C CZ    . ARG C 3 71  ? -2.606  -36.908 -4.033  1.00 59.79 71  C 1 
ATOM 4547 N NH1   . ARG C 3 71  ? -3.658  -36.797 -4.799  1.00 54.15 71  C 1 
ATOM 4548 N NH2   . ARG C 3 71  ? -1.829  -37.952 -4.205  1.00 53.37 71  C 1 
ATOM 4549 N N     . THR C 3 72  ? -3.223  -29.629 0.450   1.00 96.02 72  C 1 
ATOM 4550 C CA    . THR C 3 72  ? -3.852  -28.324 0.631   1.00 96.12 72  C 1 
ATOM 4551 C C     . THR C 3 72  ? -2.847  -27.371 1.250   1.00 96.42 72  C 1 
ATOM 4552 O O     . THR C 3 72  ? -2.431  -27.608 2.383   1.00 94.81 72  C 1 
ATOM 4553 C CB    . THR C 3 72  ? -5.113  -28.421 1.498   1.00 94.79 72  C 1 
ATOM 4554 O OG1   . THR C 3 72  ? -6.031  -29.320 0.906   1.00 86.54 72  C 1 
ATOM 4555 C CG2   . THR C 3 72  ? -5.831  -27.080 1.628   1.00 85.71 72  C 1 
ATOM 4556 N N     . LEU C 3 73  ? -2.503  -26.317 0.530   1.00 96.33 73  C 1 
ATOM 4557 C CA    . LEU C 3 73  ? -1.687  -25.235 1.053   1.00 96.56 73  C 1 
ATOM 4558 C C     . LEU C 3 73  ? -2.475  -24.471 2.129   1.00 96.72 73  C 1 
ATOM 4559 O O     . LEU C 3 73  ? -3.594  -24.007 1.871   1.00 94.79 73  C 1 
ATOM 4560 C CB    . LEU C 3 73  ? -1.262  -24.323 -0.108  1.00 96.17 73  C 1 
ATOM 4561 C CG    . LEU C 3 73  ? -0.297  -23.187 0.301   1.00 95.57 73  C 1 
ATOM 4562 C CD1   . LEU C 3 73  ? 1.093   -23.713 0.593   1.00 91.45 73  C 1 
ATOM 4563 C CD2   . LEU C 3 73  ? -0.190  -22.174 -0.836  1.00 91.03 73  C 1 
ATOM 4564 N N     . GLN C 3 74  ? -1.903  -24.358 3.318   1.00 96.69 74  C 1 
ATOM 4565 C CA    . GLN C 3 74  ? -2.480  -23.707 4.485   1.00 96.26 74  C 1 
ATOM 4566 C C     . GLN C 3 74  ? -1.703  -22.441 4.859   1.00 96.55 74  C 1 
ATOM 4567 O O     . GLN C 3 74  ? -0.610  -22.191 4.362   1.00 95.60 74  C 1 
ATOM 4568 C CB    . GLN C 3 74  ? -2.534  -24.701 5.653   1.00 94.95 74  C 1 
ATOM 4569 C CG    . GLN C 3 74  ? -3.482  -25.882 5.370   1.00 90.47 74  C 1 
ATOM 4570 C CD    . GLN C 3 74  ? -3.647  -26.821 6.567   1.00 90.02 74  C 1 
ATOM 4571 O OE1   . GLN C 3 74  ? -2.914  -26.784 7.538   1.00 82.81 74  C 1 
ATOM 4572 N NE2   . GLN C 3 74  ? -4.617  -27.698 6.539   1.00 78.95 74  C 1 
ATOM 4573 N N     . LYS C 3 75  ? -2.289  -21.625 5.760   1.00 95.66 75  C 1 
ATOM 4574 C CA    . LYS C 3 75  ? -1.595  -20.450 6.326   1.00 95.85 75  C 1 
ATOM 4575 C C     . LYS C 3 75  ? -0.281  -20.857 7.001   1.00 96.02 75  C 1 
ATOM 4576 O O     . LYS C 3 75  ? 0.717   -20.176 6.807   1.00 94.92 75  C 1 
ATOM 4577 C CB    . LYS C 3 75  ? -2.526  -19.718 7.312   1.00 94.50 75  C 1 
ATOM 4578 C CG    . LYS C 3 75  ? -1.846  -18.496 7.970   1.00 91.90 75  C 1 
ATOM 4579 C CD    . LYS C 3 75  ? -2.737  -17.747 8.979   1.00 88.67 75  C 1 
ATOM 4580 C CE    . LYS C 3 75  ? -1.894  -16.648 9.644   1.00 80.55 75  C 1 
ATOM 4581 N NZ    . LYS C 3 75  ? -2.594  -15.882 10.698  1.00 72.94 75  C 1 
ATOM 4582 N N     . SER C 3 76  ? -0.264  -21.980 7.732   1.00 96.37 76  C 1 
ATOM 4583 C CA    . SER C 3 76  ? 0.917   -22.505 8.421   1.00 95.98 76  C 1 
ATOM 4584 C C     . SER C 3 76  ? 2.075   -22.827 7.467   1.00 96.13 76  C 1 
ATOM 4585 O O     . SER C 3 76  ? 3.224   -22.639 7.835   1.00 95.03 76  C 1 
ATOM 4586 C CB    . SER C 3 76  ? 0.549   -23.761 9.209   1.00 95.05 76  C 1 
ATOM 4587 O OG    . SER C 3 76  ? -0.105  -24.708 8.384   1.00 89.93 76  C 1 
ATOM 4588 N N     . ASP C 3 77  ? 1.787   -23.228 6.228   1.00 96.18 77  C 1 
ATOM 4589 C CA    . ASP C 3 77  ? 2.825   -23.498 5.229   1.00 96.10 77  C 1 
ATOM 4590 C C     . ASP C 3 77  ? 3.503   -22.213 4.765   1.00 96.45 77  C 1 
ATOM 4591 O O     . ASP C 3 77  ? 4.715   -22.172 4.567   1.00 95.40 77  C 1 
ATOM 4592 C CB    . ASP C 3 77  ? 2.215   -24.219 4.016   1.00 95.91 77  C 1 
ATOM 4593 C CG    . ASP C 3 77  ? 1.526   -25.526 4.396   1.00 94.97 77  C 1 
ATOM 4594 O OD1   . ASP C 3 77  ? 2.105   -26.299 5.176   1.00 90.60 77  C 1 
ATOM 4595 O OD2   . ASP C 3 77  ? 0.385   -25.789 3.936   1.00 91.34 77  C 1 
ATOM 4596 N N     . ILE C 3 78  ? 2.716   -21.144 4.625   1.00 96.17 78  C 1 
ATOM 4597 C CA    . ILE C 3 78  ? 3.230   -19.812 4.293   1.00 96.29 78  C 1 
ATOM 4598 C C     . ILE C 3 78  ? 4.041   -19.255 5.464   1.00 96.50 78  C 1 
ATOM 4599 O O     . ILE C 3 78  ? 5.135   -18.739 5.247   1.00 95.65 78  C 1 
ATOM 4600 C CB    . ILE C 3 78  ? 2.079   -18.872 3.865   1.00 95.83 78  C 1 
ATOM 4601 C CG1   . ILE C 3 78  ? 1.369   -19.439 2.609   1.00 93.60 78  C 1 
ATOM 4602 C CG2   . ILE C 3 78  ? 2.603   -17.451 3.596   1.00 93.85 78  C 1 
ATOM 4603 C CD1   . ILE C 3 78  ? 0.127   -18.664 2.186   1.00 84.94 78  C 1 
ATOM 4604 N N     . ALA C 3 79  ? 3.546   -19.412 6.697   1.00 96.08 79  C 1 
ATOM 4605 C CA    . ALA C 3 79  ? 4.268   -19.007 7.901   1.00 95.92 79  C 1 
ATOM 4606 C C     . ALA C 3 79  ? 5.625   -19.716 8.020   1.00 96.06 79  C 1 
ATOM 4607 O O     . ALA C 3 79  ? 6.649   -19.066 8.247   1.00 94.72 79  C 1 
ATOM 4608 C CB    . ALA C 3 79  ? 3.385   -19.290 9.118   1.00 95.05 79  C 1 
ATOM 4609 N N     . ALA C 3 80  ? 5.657   -21.034 7.778   1.00 96.02 80  C 1 
ATOM 4610 C CA    . ALA C 3 80  ? 6.893   -21.808 7.787   1.00 95.64 80  C 1 
ATOM 4611 C C     . ALA C 3 80  ? 7.858   -21.371 6.667   1.00 95.83 80  C 1 
ATOM 4612 O O     . ALA C 3 80  ? 9.056   -21.254 6.911   1.00 94.32 80  C 1 
ATOM 4613 C CB    . ALA C 3 80  ? 6.536   -23.289 7.675   1.00 94.88 80  C 1 
ATOM 4614 N N     . ALA C 3 81  ? 7.344   -21.094 5.468   1.00 95.86 81  C 1 
ATOM 4615 C CA    . ALA C 3 81  ? 8.167   -20.587 4.366   1.00 95.88 81  C 1 
ATOM 4616 C C     . ALA C 3 81  ? 8.780   -19.214 4.677   1.00 95.90 81  C 1 
ATOM 4617 O O     . ALA C 3 81  ? 9.950   -18.991 4.362   1.00 94.57 81  C 1 
ATOM 4618 C CB    . ALA C 3 81  ? 7.320   -20.548 3.094   1.00 95.27 81  C 1 
ATOM 4619 N N     . ILE C 3 82  ? 8.018   -18.310 5.302   1.00 95.66 82  C 1 
ATOM 4620 C CA    . ILE C 3 82  ? 8.509   -17.000 5.758   1.00 95.60 82  C 1 
ATOM 4621 C C     . ILE C 3 82  ? 9.601   -17.182 6.812   1.00 95.47 82  C 1 
ATOM 4622 O O     . ILE C 3 82  ? 10.691  -16.649 6.651   1.00 93.80 82  C 1 
ATOM 4623 C CB    . ILE C 3 82  ? 7.329   -16.137 6.269   1.00 95.19 82  C 1 
ATOM 4624 C CG1   . ILE C 3 82  ? 6.451   -15.692 5.079   1.00 92.53 82  C 1 
ATOM 4625 C CG2   . ILE C 3 82  ? 7.826   -14.892 7.038   1.00 92.76 82  C 1 
ATOM 4626 C CD1   . ILE C 3 82  ? 5.061   -15.183 5.496   1.00 88.17 82  C 1 
ATOM 4627 N N     . ALA C 3 83  ? 9.348   -17.985 7.833   1.00 95.35 83  C 1 
ATOM 4628 C CA    . ALA C 3 83  ? 10.305  -18.226 8.911   1.00 94.76 83  C 1 
ATOM 4629 C C     . ALA C 3 83  ? 11.627  -18.868 8.431   1.00 94.51 83  C 1 
ATOM 4630 O O     . ALA C 3 83  ? 12.673  -18.646 9.036   1.00 91.99 83  C 1 
ATOM 4631 C CB    . ALA C 3 83  ? 9.634   -19.102 9.964   1.00 93.26 83  C 1 
ATOM 4632 N N     . ARG C 3 84  ? 11.592  -19.646 7.338   1.00 94.31 84  C 1 
ATOM 4633 C CA    . ARG C 3 84  ? 12.785  -20.280 6.744   1.00 93.93 84  C 1 
ATOM 4634 C C     . ARG C 3 84  ? 13.534  -19.388 5.747   1.00 94.37 84  C 1 
ATOM 4635 O O     . ARG C 3 84  ? 14.594  -19.785 5.272   1.00 91.49 84  C 1 
ATOM 4636 C CB    . ARG C 3 84  ? 12.391  -21.608 6.081   1.00 91.81 84  C 1 
ATOM 4637 C CG    . ARG C 3 84  ? 12.030  -22.721 7.081   1.00 81.81 84  C 1 
ATOM 4638 C CD    . ARG C 3 84  ? 11.592  -23.978 6.319   1.00 77.13 84  C 1 
ATOM 4639 N NE    . ARG C 3 84  ? 11.202  -25.093 7.211   1.00 69.24 84  C 1 
ATOM 4640 C CZ    . ARG C 3 84  ? 10.834  -26.311 6.814   1.00 62.61 84  C 1 
ATOM 4641 N NH1   . ARG C 3 84  ? 10.783  -26.659 5.557   1.00 58.63 84  C 1 
ATOM 4642 N NH2   . ARG C 3 84  ? 10.502  -27.219 7.673   1.00 55.33 84  C 1 
ATOM 4643 N N     . THR C 3 85  ? 12.986  -18.237 5.357   1.00 93.65 85  C 1 
ATOM 4644 C CA    . THR C 3 85  ? 13.557  -17.385 4.309   1.00 93.46 85  C 1 
ATOM 4645 C C     . THR C 3 85  ? 13.875  -16.001 4.859   1.00 93.76 85  C 1 
ATOM 4646 O O     . THR C 3 85  ? 12.981  -15.190 5.049   1.00 91.59 85  C 1 
ATOM 4647 C CB    . THR C 3 85  ? 12.623  -17.271 3.095   1.00 92.35 85  C 1 
ATOM 4648 O OG1   . THR C 3 85  ? 12.165  -18.538 2.677   1.00 86.28 85  C 1 
ATOM 4649 C CG2   . THR C 3 85  ? 13.340  -16.643 1.903   1.00 85.21 85  C 1 
ATOM 4650 N N     . GLU C 3 86  ? 15.168  -15.725 5.039   1.00 92.93 86  C 1 
ATOM 4651 C CA    . GLU C 3 86  ? 15.653  -14.486 5.660   1.00 92.34 86  C 1 
ATOM 4652 C C     . GLU C 3 86  ? 15.112  -13.216 4.979   1.00 93.25 86  C 1 
ATOM 4653 O O     . GLU C 3 86  ? 14.648  -12.292 5.650   1.00 91.44 86  C 1 
ATOM 4654 C CB    . GLU C 3 86  ? 17.191  -14.509 5.632   1.00 89.94 86  C 1 
ATOM 4655 C CG    . GLU C 3 86  ? 17.808  -13.378 6.457   1.00 79.07 86  C 1 
ATOM 4656 C CD    . GLU C 3 86  ? 19.353  -13.376 6.403   1.00 69.98 86  C 1 
ATOM 4657 O OE1   . GLU C 3 86  ? 19.946  -12.433 6.977   1.00 62.84 86  C 1 
ATOM 4658 O OE2   . GLU C 3 86  ? 19.927  -14.291 5.780   1.00 61.12 86  C 1 
ATOM 4659 N N     . VAL C 3 87  ? 15.061  -13.176 3.646   1.00 94.33 87  C 1 
ATOM 4660 C CA    . VAL C 3 87  ? 14.558  -12.008 2.901   1.00 94.20 87  C 1 
ATOM 4661 C C     . VAL C 3 87  ? 13.076  -11.711 3.144   1.00 94.74 87  C 1 
ATOM 4662 O O     . VAL C 3 87  ? 12.617  -10.614 2.818   1.00 93.01 87  C 1 
ATOM 4663 C CB    . VAL C 3 87  ? 14.839  -12.111 1.388   1.00 92.45 87  C 1 
ATOM 4664 C CG1   . VAL C 3 87  ? 16.340  -12.199 1.122   1.00 85.18 87  C 1 
ATOM 4665 C CG2   . VAL C 3 87  ? 14.137  -13.302 0.741   1.00 85.24 87  C 1 
ATOM 4666 N N     . PHE C 3 88  ? 12.310  -12.639 3.716   1.00 95.04 88  C 1 
ATOM 4667 C CA    . PHE C 3 88  ? 10.894  -12.475 4.057   1.00 95.13 88  C 1 
ATOM 4668 C C     . PHE C 3 88  ? 10.644  -12.170 5.542   1.00 95.17 88  C 1 
ATOM 4669 O O     . PHE C 3 88  ? 9.485   -12.130 5.968   1.00 93.07 88  C 1 
ATOM 4670 C CB    . PHE C 3 88  ? 10.093  -13.696 3.579   1.00 94.73 88  C 1
[truncated: 111,465 more chars]
