# Supplementary material for: Vernalization regulatory network identifies potential novel functions for genes in the HvVRN2 locus
Source: New Phytol. 2026 Apr 12;250(6):4036–53. doi: 10.1111/nph.71162 (PMC13193379; doi:10.1111/nph.71162)
Supplement: Supplementary file 1 — Dataset S1. Protein models computed by Alphafold. [file NPH-250-4036-s002.xz › Alphafold_models0/Barley/fold_2h01g081300_prom1_1_nf_yb8_c1_recortes_summary_confidences_0.json]

{
 "chain_iptm": [
  0.79,
  0.7,
  0.7,
  0.58,
  0.59
 ],
 "chain_pair_iptm": [
  [
   0.25,
   0.85,
   0.81,
   0.74,
   0.74
  ],
  [
   0.85,
   0.76,
   0.85,
   0.54,
   0.57
  ],
  [
   0.81,
   0.85,
   0.74,
   0.57,
   0.58
  ],
  [
   0.74,
   0.54,
   0.57,
   0.25,
   0.46
  ],
  [
   0.74,
   0.57,
   0.58,
   0.46,
   0.26
  ]
 ],
 "chain_pair_pae_min": [
  [
   0.76,
   1.54,
   1.59,
   2.43,
   2.28
  ],
  [
   1.27,
   0.76,
   1.24,
   3.49,
   3.41
  ],
  [
   1.42,
   1.2,
   0.76,
   3.33,
   2.94
  ],
  [
   1.69,
   2.81,
   3.05,
   0.8,
   1.47
  ],
  [
   1.91,
   3.04,
   2.71,
   1.42,
   0.8
  ]
 ],
 "chain_ptm": [
  0.25,
  0.76,
  0.74,
  0.25,
  0.26
 ],
 "fraction_disordered": 0.5,
 "has_clash": 0.0,
 "iptm": 0.82,
 "num_recycles": 10.0,
 "ptm": 0.51,
 "ranking_score": 1.01
}
