# Supplementary material for: Vernalization regulatory network identifies potential novel functions for genes in the HvVRN2 locus
Source: New Phytol. 2026 Apr 12;250(6):4036–53. doi: 10.1111/nph.71162 (PMC13193379; doi:10.1111/nph.71162)
Supplement: Supplementary file 1 — Dataset S1. Protein models computed by Alphafold. [file NPH-250-4036-s002.xz › Alphafold_models0/Barley/fold_2h01g081300_prom1_1_nf_yb8_c3_recortes_model_0.cif]

# By using this file you agree to the legally binding terms of use found at alphafoldserver.com/output-terms
data_61f381f028f2d5ad
#
_entry.id 61f381f028f2d5ad
#
loop_
_atom_type.symbol
C 
N 
O 
P 
S 
#
loop_
_audit_author.name
_audit_author.pdbx_ordinal
"Google DeepMind" 1 
"Isomorphic Labs" 2 
#
_audit_conform.dict_location https://raw.githubusercontent.com/ihmwg/ModelCIF/master/dist/mmcif_ma.dic
_audit_conform.dict_name     mmcif_ma.dic
_audit_conform.dict_version  1.4.5
#
loop_
_chem_comp.formula
_chem_comp.formula_weight
_chem_comp.id
_chem_comp.mon_nstd_flag
_chem_comp.name
_chem_comp.pdbx_smiles
_chem_comp.pdbx_synonyms
_chem_comp.type
"C3 H7 N O2"      89.093  ALA y ALANINE                              C[C@H](N)C(O)=O                                             ? "L-PEPTIDE LINKING" 
"C6 H15 N4 O2"    175.209 ARG y ARGININE                             N[C@@H](CCCNC(N)=[NH2+])C(O)=O                              ? "L-PEPTIDE LINKING" 
"C4 H8 N2 O3"     132.118 ASN y ASPARAGINE                           N[C@@H](CC(N)=O)C(O)=O                                      ? "L-PEPTIDE LINKING" 
"C4 H7 N O4"      133.103 ASP y "ASPARTIC ACID"                      N[C@@H](CC(O)=O)C(O)=O                                      ? "L-PEPTIDE LINKING" 
"C3 H7 N O2 S"    121.158 CYS y CYSTEINE                             N[C@@H](CS)C(O)=O                                           ? "L-PEPTIDE LINKING" 
"C10 H14 N5 O6 P" 331.222 DA  y "2'-DEOXYADENOSINE-5'-MONOPHOSPHATE" Nc1ncnc2n(cnc12)[C@H]3C[C@H](O)[C@@H](CO[P](O)(O)=O)O3      ? "DNA LINKING"       
"C9 H14 N3 O7 P"  307.197 DC  y "2'-DEOXYCYTIDINE-5'-MONOPHOSPHATE"  NC1=NC(=O)N(C=C1)[C@H]2C[C@H](O)[C@@H](CO[P](O)(O)=O)O2     ? "DNA LINKING"       
"C10 H14 N5 O7 P" 347.221 DG  y "2'-DEOXYGUANOSINE-5'-MONOPHOSPHATE" NC1=Nc2n(cnc2C(=O)N1)[C@H]3C[C@H](O)[C@@H](CO[P](O)(O)=O)O3 ? "DNA LINKING"       
"C10 H15 N2 O8 P" 322.208 DT  y "THYMIDINE-5'-MONOPHOSPHATE"         CC1=CN([C@H]2C[C@H](O)[C@@H](CO[P](O)(O)=O)O2)C(=O)NC1=O    ? "DNA LINKING"       
"C5 H10 N2 O3"    146.144 GLN y GLUTAMINE                            N[C@@H](CCC(N)=O)C(O)=O                                     ? "L-PEPTIDE LINKING" 
"C5 H9 N O4"      147.129 GLU y "GLUTAMIC ACID"                      N[C@@H](CCC(O)=O)C(O)=O                                     ? "L-PEPTIDE LINKING" 
"C2 H5 N O2"      75.067  GLY y GLYCINE                              NCC(O)=O                                                    ? "PEPTIDE LINKING"   
"C6 H10 N3 O2"    156.162 HIS y HISTIDINE                            N[C@@H](Cc1c[nH]c[nH+]1)C(O)=O                              ? "L-PEPTIDE LINKING" 
"C6 H13 N O2"     131.173 ILE y ISOLEUCINE                           CC[C@H](C)[C@H](N)C(O)=O                                    ? "L-PEPTIDE LINKING" 
"C6 H13 N O2"     131.173 LEU y LEUCINE                              CC(C)C[C@H](N)C(O)=O                                        ? "L-PEPTIDE LINKING" 
"C6 H15 N2 O2"    147.195 LYS y LYSINE                               N[C@@H](CCCC[NH3+])C(O)=O                                   ? "L-PEPTIDE LINKING" 
"C5 H11 N O2 S"   149.211 MET y METHIONINE                           CSCC[C@H](N)C(O)=O                                          ? "L-PEPTIDE LINKING" 
"C9 H11 N O2"     165.189 PHE y PHENYLALANINE                        N[C@@H](Cc1ccccc1)C(O)=O                                    ? "L-PEPTIDE LINKING" 
"C5 H9 N O2"      115.130 PRO y PROLINE                              OC(=O)[C@@H]1CCCN1                                          ? "L-PEPTIDE LINKING" 
"C3 H7 N O3"      105.093 SER y SERINE                               N[C@@H](CO)C(O)=O                                           ? "L-PEPTIDE LINKING" 
"C4 H9 N O3"      119.119 THR y THREONINE                            C[C@@H](O)[C@H](N)C(O)=O                                    ? "L-PEPTIDE LINKING" 
"C11 H12 N2 O2"   204.225 TRP y TRYPTOPHAN                           N[C@@H](Cc1c[nH]c2ccccc12)C(O)=O                            ? "L-PEPTIDE LINKING" 
"C9 H11 N O3"     181.189 TYR y TYROSINE                             N[C@@H](Cc1ccc(O)cc1)C(O)=O                                 ? "L-PEPTIDE LINKING" 
"C5 H11 N O2"     117.146 VAL y VALINE                               CC(C)[C@H](N)C(O)=O                                         ? "L-PEPTIDE LINKING" 
#
_citation.book_publisher          ?
_citation.country                 UK
_citation.id                      primary
_citation.journal_full            Nature
_citation.journal_id_ASTM         NATUAS
_citation.journal_id_CSD          0006
_citation.journal_id_ISSN         0028-0836
_citation.journal_volume          ?
_citation.page_first              ?
_citation.page_last               ?
_citation.pdbx_database_id_DOI    ?
_citation.pdbx_database_id_PubMed ?
_citation.title                   "Accurate structure prediction of biomolecular interactions with AlphaFold 3"
_citation.year                    2024
#
loop_
_citation_author.citation_id
_citation_author.name
_citation_author.ordinal
primary "Google DeepMind" 1 
primary "Isomorphic Labs" 2 
#
loop_
_entity.id
_entity.pdbx_description
_entity.type
1 . polymer 
2 . polymer 
3 . polymer 
4 . polymer 
5 . polymer 
#
loop_
_entity_poly.entity_id
_entity_poly.pdbx_strand_id
_entity_poly.type
1 A polypeptide(L)          
2 B polypeptide(L)          
3 C polypeptide(L)          
4 D polydeoxyribonucleotide 
5 E polydeoxyribonucleotide 
#
loop_
_entity_poly_seq.entity_id
_entity_poly_seq.hetero
_entity_poly_seq.mon_id
_entity_poly_seq.num
1 n MET 1   
1 n PRO 2   
1 n ARG 3   
1 n CYS 4   
1 n ASN 5   
1 n LYS 6   
1 n CYS 7   
1 n LEU 8   
1 n SER 9   
1 n GLU 10  
1 n ASN 11  
1 n ASP 12  
1 n SER 13  
1 n ALA 14  
1 n SER 15  
1 n GLU 16  
1 n ASP 17  
1 n ARG 18  
1 n HIS 19  
1 n TRP 20  
1 n HIS 21  
1 n ARG 22  
1 n THR 23  
1 n ALA 24  
1 n THR 25  
1 n LEU 26  
1 n PHE 27  
1 n MET 28  
1 n ASN 29  
1 n CYS 30  
1 n VAL 31  
1 n SER 32  
1 n ASN 33  
1 n GLY 34  
1 n THR 35  
1 n VAL 36  
1 n TYR 37  
1 n GLU 38  
1 n GLU 39  
1 n ALA 40  
1 n VAL 41  
1 n GLY 42  
1 n ARG 43  
1 n GLU 44  
1 n GLY 45  
1 n CYS 46  
1 n TRP 47  
1 n ALA 48  
1 n ARG 49  
1 n LEU 50  
1 n CYS 51  
1 n ASP 52  
1 n GLY 53  
1 n CYS 54  
1 n CYS 55  
1 n THR 56  
1 n VAL 57  
1 n PRO 58  
1 n SER 59  
1 n VAL 60  
1 n VAL 61  
1 n TYR 62  
1 n CYS 63  
1 n ARG 64  
1 n ALA 65  
1 n ASP 66  
1 n SER 67  
1 n ALA 68  
1 n TYR 69  
1 n LEU 70  
1 n CYS 71  
1 n ALA 72  
1 n SER 73  
1 n CYS 74  
1 n ASP 75  
1 n ALA 76  
1 n GLN 77  
1 n ILE 78  
1 n HIS 79  
1 n ALA 80  
1 n ALA 81  
1 n ASN 82  
1 n ARG 83  
1 n VAL 84  
1 n ALA 85  
1 n SER 86  
1 n ARG 87  
1 n HIS 88  
1 n GLU 89  
1 n ARG 90  
1 n VAL 91  
1 n LEU 92  
1 n LEU 93  
1 n SER 94  
1 n GLU 95  
1 n ALA 96  
1 n TYR 97  
1 n LYS 98  
1 n HIS 99  
1 n ALA 100 
1 n PRO 101 
1 n VAL 102 
1 n MET 103 
1 n LEU 104 
1 n ASP 105 
1 n CYS 106 
1 n HIS 107 
1 n ALA 108 
1 n ASP 109 
1 n ALA 110 
1 n ALA 111 
1 n ALA 112 
1 n LEU 113 
1 n CYS 114 
1 n ALA 115 
1 n ALA 116 
1 n TYR 117 
1 n GLU 118 
1 n ALA 119 
1 n GLN 120 
1 n VAL 121 
1 n HIS 122 
1 n TYR 123 
1 n ALA 124 
1 n ASN 125 
1 n LEU 126 
1 n LEU 127 
1 n THR 128 
1 n VAL 129 
1 n MET 130 
1 n HIS 131 
1 n GLN 132 
1 n ARG 133 
1 n MET 134 
1 n PRO 135 
1 n VAL 136 
1 n VAL 137 
1 n SER 138 
1 n HIS 139 
1 n PRO 140 
1 n ALA 141 
1 n VAL 142 
1 n ALA 143 
1 n ILE 144 
1 n PRO 145 
1 n PRO 146 
1 n VAL 147 
1 n SER 148 
1 n LEU 149 
1 n PHE 150 
1 n ALA 151 
1 n GLU 152 
1 n ALA 153 
1 n GLU 154 
1 n ALA 155 
1 n THR 156 
1 n ALA 157 
1 n PRO 158 
1 n VAL 159 
1 n LEU 160 
1 n GLY 161 
1 n ARG 162 
1 n LYS 163 
1 n GLU 164 
1 n GLU 165 
1 n ASP 166 
1 n THR 167 
1 n SER 168 
1 n TRP 169 
1 n LEU 170 
1 n LEU 171 
1 n LEU 172 
1 n SER 173 
1 n LYS 174 
1 n ASP 175 
1 n SER 176 
1 n ASP 177 
1 n ASN 178 
1 n HIS 179 
1 n ASN 180 
1 n ARG 181 
1 n SER 182 
1 n GLY 183 
1 n ASN 184 
1 n ASN 185 
1 n SER 186 
1 n SER 187 
1 n THR 188 
1 n SER 189 
1 n SER 190 
1 n SER 191 
1 n SER 192 
1 n GLN 193 
1 n TYR 194 
1 n PHE 195 
1 n GLY 196 
1 n GLU 197 
1 n VAL 198 
1 n ASP 199 
1 n GLN 200 
1 n TYR 201 
1 n PHE 202 
1 n ASP 203 
1 n LEU 204 
1 n VAL 205 
1 n GLY 206 
1 n TYR 207 
1 n ASN 208 
1 n SER 209 
1 n TYR 210 
1 n TYR 211 
1 n ASP 212 
1 n SER 213 
1 n HIS 214 
1 n MET 215 
1 n SER 216 
1 n ASN 217 
1 n GLN 218 
1 n GLU 219 
1 n GLN 220 
1 n TYR 221 
1 n VAL 222 
1 n MET 223 
1 n GLN 224 
1 n GLU 225 
1 n GLN 226 
1 n GLN 227 
1 n HIS 228 
1 n LEU 229 
1 n GLN 230 
1 n GLN 231 
1 n MET 232 
1 n GLN 233 
1 n LYS 234 
1 n GLU 235 
1 n TYR 236 
1 n ALA 237 
1 n GLU 238 
1 n GLN 239 
1 n GLN 240 
1 n MET 241 
1 n GLN 242 
1 n LYS 243 
1 n GLU 244 
1 n TYR 245 
1 n VAL 246 
1 n GLU 247 
1 n ASN 248 
1 n GLU 249 
1 n GLY 250 
1 n SER 251 
1 n GLU 252 
1 n CYS 253 
1 n ILE 254 
1 n VAL 255 
1 n PRO 256 
1 n SER 257 
1 n GLN 258 
1 n SER 259 
1 n THR 260 
1 n ILE 261 
1 n VAL 262 
1 n ARG 263 
1 n ARG 264 
1 n PRO 265 
1 n HIS 266 
1 n GLN 267 
1 n SER 268 
1 n GLY 269 
1 n TYR 270 
1 n ALA 271 
1 n PRO 272 
1 n LEU 273 
1 n VAL 274 
1 n GLY 275 
1 n ALA 276 
1 n GLU 277 
1 n GLN 278 
1 n ALA 279 
1 n ALA 280 
1 n SER 281 
1 n ALA 282 
1 n THR 283 
1 n ALA 284 
1 n GLY 285 
1 n ALA 286 
1 n SER 287 
1 n ALA 288 
1 n TYR 289 
1 n THR 290 
1 n ASP 291 
1 n SER 292 
1 n VAL 293 
1 n ASN 294 
1 n ASN 295 
1 n SER 296 
1 n ILE 297 
1 n SER 298 
1 n PHE 299 
1 n SER 300 
1 n MET 301 
1 n GLU 302 
1 n ALA 303 
1 n GLY 304 
1 n ILE 305 
1 n VAL 306 
1 n PRO 307 
1 n ASP 308 
1 n ASN 309 
1 n THR 310 
1 n VAL 311 
1 n GLN 312 
1 n SER 313 
1 n SER 314 
1 n ILE 315 
1 n LEU 316 
1 n ARG 317 
1 n PRO 318 
1 n ALA 319 
1 n GLY 320 
1 n ALA 321 
1 n ILE 322 
1 n GLY 323 
1 n LEU 324 
1 n PHE 325 
1 n SER 326 
1 n SER 327 
1 n PRO 328 
1 n SER 329 
1 n LEU 330 
1 n GLN 331 
1 n THR 332 
1 n PRO 333 
1 n LEU 334 
1 n HIS 335 
1 n PHE 336 
1 n SER 337 
1 n SER 338 
1 n LYS 339 
1 n GLU 340 
1 n ARG 341 
1 n GLU 342 
1 n ALA 343 
1 n ARG 344 
1 n VAL 345 
1 n LEU 346 
1 n ARG 347 
1 n TYR 348 
1 n LYS 349 
1 n GLU 350 
1 n LYS 351 
1 n LYS 352 
1 n LYS 353 
1 n SER 354 
1 n ARG 355 
1 n LYS 356 
1 n PHE 357 
1 n GLU 358 
1 n LYS 359 
1 n THR 360 
1 n THR 361 
1 n ARG 362 
1 n TYR 363 
1 n ALA 364 
1 n THR 365 
1 n ARG 366 
1 n LYS 367 
1 n ALA 368 
1 n TYR 369 
1 n ALA 370 
1 n GLU 371 
1 n ALA 372 
1 n ARG 373 
1 n PRO 374 
1 n ARG 375 
1 n ILE 376 
1 n LYS 377 
1 n GLY 378 
1 n ARG 379 
1 n PHE 380 
1 n ALA 381 
1 n LYS 382 
1 n ARG 383 
1 n SER 384 
1 n ASP 385 
1 n ALA 386 
1 n GLU 387 
1 n MET 388 
1 n GLU 389 
1 n VAL 390 
1 n ASP 391 
1 n GLN 392 
1 n THR 393 
1 n PHE 394 
1 n SER 395 
1 n THR 396 
1 n ALA 397 
1 n ALA 398 
1 n LEU 399 
1 n SER 400 
1 n ASP 401 
1 n SER 402 
1 n SER 403 
1 n TYR 404 
1 n SER 405 
1 n THR 406 
1 n VAL 407 
1 n PRO 408 
1 n TRP 409 
1 n PHE 410 
2 n ASP 1   
2 n GLN 2   
2 n GLY 3   
2 n ILE 4   
2 n LYS 5   
2 n GLU 6   
2 n GLN 7   
2 n ASP 8   
2 n ARG 9   
2 n LEU 10  
2 n LEU 11  
2 n PRO 12  
2 n ILE 13  
2 n ALA 14  
2 n ASN 15  
2 n VAL 16  
2 n GLY 17  
2 n ARG 18  
2 n ILE 19  
2 n MET 20  
2 n LYS 21  
2 n GLN 22  
2 n VAL 23  
2 n LEU 24  
2 n PRO 25  
2 n PRO 26  
2 n ASN 27  
2 n ALA 28  
2 n LYS 29  
2 n VAL 30  
2 n SER 31  
2 n LYS 32  
2 n GLU 33  
2 n ALA 34  
2 n LYS 35  
2 n GLU 36  
2 n THR 37  
2 n MET 38  
2 n GLN 39  
2 n GLU 40  
2 n CYS 41  
2 n VAL 42  
2 n SER 43  
2 n GLU 44  
2 n PHE 45  
2 n ILE 46  
2 n SER 47  
2 n PHE 48  
2 n VAL 49  
2 n THR 50  
2 n GLY 51  
2 n GLU 52  
2 n ALA 53  
2 n SER 54  
2 n ASP 55  
2 n LYS 56  
2 n CYS 57  
2 n HIS 58  
2 n LYS 59  
2 n GLU 60  
2 n LYS 61  
2 n ARG 62  
2 n LYS 63  
2 n THR 64  
2 n VAL 65  
2 n ASN 66  
2 n GLY 67  
2 n ASP 68  
2 n ASP 69  
2 n VAL 70  
2 n CYS 71  
2 n TRP 72  
2 n ALA 73  
2 n PHE 74  
2 n SER 75  
2 n ALA 76  
2 n LEU 77  
2 n GLY 78  
2 n PHE 79  
2 n ASP 80  
2 n ASP 81  
2 n TYR 82  
2 n VAL 83  
2 n ASP 84  
2 n PRO 85  
2 n MET 86  
2 n ARG 87  
2 n ARG 88  
2 n TYR 89  
2 n LEU 90  
2 n LEU 91  
2 n LYS 92  
2 n PHE 93  
2 n ARG 94  
2 n GLU 95  
3 n ASN 1   
3 n SER 2   
3 n PHE 3   
3 n HIS 4   
3 n LEU 5   
3 n LYS 6   
3 n GLN 7   
3 n CYS 8   
3 n VAL 9   
3 n LYS 10  
3 n ARG 11  
3 n TYR 12  
3 n SER 13  
3 n SER 14  
3 n PHE 15  
3 n ASP 16  
3 n PHE 17  
3 n LEU 18  
3 n THR 19  
3 n GLU 20  
3 n ILE 21  
3 n VAL 22  
3 n ASN 23  
3 n LYS 24  
3 n VAL 25  
3 n PRO 26  
3 n ASP 27  
3 n LEU 28  
3 n GLY 29  
3 n GLY 30  
3 n GLY 31  
3 n GLU 32  
3 n SER 33  
3 n CYS 34  
3 n GLY 35  
3 n ASP 36  
3 n GLU 37  
3 n ARG 38  
3 n GLY 39  
3 n LEU 40  
3 n PRO 41  
3 n ARG 42  
3 n ARG 43  
3 n ARG 44  
3 n LYS 45  
3 n PHE 46  
3 n SER 47  
3 n ASN 48  
3 n GLY 49  
3 n SER 50  
3 n ASP 51  
3 n PRO 52  
3 n GLU 53  
3 n ASN 54  
3 n GLU 55  
3 n GLU 56  
3 n PRO 57  
3 n ARG 58  
3 n SER 59  
3 n SER 60  
3 n LYS 61  
3 n MET 62  
3 n PRO 63  
3 n ILE 64  
3 n ARG 65  
3 n ASN 66  
3 n LEU 67  
3 n ASN 68  
3 n THR 69  
3 n SER 70  
3 n PRO 71  
3 n ARG 72  
3 n GLY 73  
3 n ARG 74  
3 n GLY 75  
3 n ARG 76  
3 n GLY 77  
3 n ARG 78  
3 n GLY 79  
3 n ARG 80  
3 n GLY 81  
3 n ARG 82  
3 n GLY 83  
3 n ARG 84  
3 n PRO 85  
3 n PRO 86  
3 n THR 87  
3 n LYS 88  
3 n ARG 89  
3 n LYS 90  
3 n GLU 91  
3 n ILE 92  
3 n GLY 93  
3 n TYR 94  
3 n VAL 95  
3 n GLN 96  
3 n PHE 97  
3 n GLU 98  
3 n ASP 99  
3 n GLU 100 
3 n SER 101 
3 n SER 102 
3 n MET 103 
3 n PHE 104 
3 n ALA 105 
3 n GLU 106 
3 n GLN 107 
3 n SER 108 
3 n GLU 109 
3 n PRO 110 
3 n LEU 111 
3 n PRO 112 
3 n GLY 113 
3 n ASP 114 
3 n GLU 115 
3 n ILE 116 
3 n VAL 117 
3 n PRO 118 
3 n GLU 119 
3 n THR 120 
3 n ASN 121 
3 n ARG 122 
3 n GLY 123 
3 n ASN 124 
3 n GLU 125 
3 n SER 126 
3 n ILE 127 
3 n PRO 128 
3 n GLN 129 
3 n SER 130 
3 n SER 131 
3 n HIS 132 
3 n PRO 133 
3 n VAL 134 
3 n ALA 135 
3 n GLU 136 
3 n ALA 137 
3 n PRO 138 
3 n SER 139 
3 n ALA 140 
3 n ALA 141 
3 n THR 142 
3 n PRO 143 
3 n ALA 144 
3 n VAL 145 
3 n THR 146 
3 n SER 147 
3 n LYS 148 
3 n VAL 149 
3 n GLU 150 
3 n GLU 151 
3 n ALA 152 
4 n DC  1   
4 n DA  2   
4 n DC  3   
4 n DG  4   
4 n DC  5   
4 n DA  6   
4 n DC  7   
4 n DC  8   
4 n DA  9   
4 n DG  10  
4 n DA  11  
4 n DC  12  
4 n DC  13  
4 n DA  14  
4 n DC  15  
4 n DA  16  
4 n DC  17  
4 n DC  18  
4 n DA  19  
4 n DG  20  
4 n DA  21  
4 n DA  22  
4 n DA  23  
4 n DC  24  
4 n DA  25  
4 n DA  26  
4 n DA  27  
4 n DC  28  
4 n DA  29  
4 n DA  30  
4 n DA  31  
5 n DT  1   
5 n DT  2   
5 n DT  3   
5 n DG  4   
5 n DT  5   
5 n DT  6   
5 n DT  7   
5 n DG  8   
5 n DT  9   
5 n DT  10  
5 n DT  11  
5 n DC  12  
5 n DT  13  
5 n DG  14  
5 n DG  15  
5 n DT  16  
5 n DG  17  
5 n DT  18  
5 n DG  19  
5 n DG  20  
5 n DT  21  
5 n DC  22  
5 n DT  23  
5 n DG  24  
5 n DG  25  
5 n DT  26  
5 n DG  27  
5 n DC  28  
5 n DG  29  
5 n DT  30  
5 n DG  31  
#
_ma_data.content_type "model coordinates"
_ma_data.id           1
_ma_data.name         Model
#
_ma_model_list.data_id          1
_ma_model_list.model_group_id   1
_ma_model_list.model_group_name "AlphaFold-beta-20231127 (927599d6-1efe-4fa9-85d2-a29f909d212e @ 2024-12-02 03:37:50)"
_ma_model_list.model_id         1
_ma_model_list.model_name       "Top ranked model"
_ma_model_list.model_type       "Ab initio model"
_ma_model_list.ordinal_id       1
#
loop_
_ma_protocol_step.method_type
_ma_protocol_step.ordinal_id
_ma_protocol_step.protocol_id
_ma_protocol_step.step_id
"coevolution MSA" 1 1 1 
"template search" 2 1 2 
modeling          3 1 3 
#
loop_
_ma_qa_metric.id
_ma_qa_metric.mode
_ma_qa_metric.name
_ma_qa_metric.software_group_id
_ma_qa_metric.type
1 global pLDDT 1 pLDDT 
2 local  pLDDT 1 pLDDT 
#
_ma_qa_metric_global.metric_id    1
_ma_qa_metric_global.metric_value 58.96
_ma_qa_metric_global.model_id     1
_ma_qa_metric_global.ordinal_id   1
#
_ma_software_group.group_id    1
_ma_software_group.ordinal_id  1
_ma_software_group.software_id 1
#
loop_
_ma_target_entity.data_id
_ma_target_entity.entity_id
_ma_target_entity.origin
1 1 . 
1 2 . 
1 3 . 
1 4 . 
1 5 . 
#
loop_
_ma_target_entity_instance.asym_id
_ma_target_entity_instance.details
_ma_target_entity_instance.entity_id
A . 1 
B . 2 
C . 3 
D . 4 
E . 5 
#
loop_
_pdbx_data_usage.details
_pdbx_data_usage.id
_pdbx_data_usage.type
_pdbx_data_usage.url
;NON-COMMERCIAL USE ONLY, BY USING THIS FILE YOU AGREE TO THE TERMS OF USE FOUND
AT alphafoldserver.com/output-terms.
;
1 license    ? 
;THE INFORMATION IS NOT INTENDED FOR, HAS NOT BEEN VALIDATED FOR, AND IS NOT
APPROVED FOR CLINICAL USE. IT SHOULD NOT BE USED FOR CLINICAL PURPOSE OR RELIED
ON FOR MEDICAL OR OTHER PROFESSIONAL ADVICE. IT IS THEORETICAL MODELLING ONLY
AND CAUTION SHOULD BE EXERCISED IN ITS USE. IT IS PROVIDED "AS-IS" WITHOUT ANY
WARRANTY OF ANY KIND, WHETHER EXPRESSED OR IMPLIED. NO WARRANTY IS GIVEN THAT
USE OF THE INFORMATION SHALL NOT INFRINGE THE RIGHTS OF ANY THIRD PARTY.
;
2 disclaimer ? 
#
loop_
_pdbx_poly_seq_scheme.asym_id
_pdbx_poly_seq_scheme.auth_seq_num
_pdbx_poly_seq_scheme.entity_id
_pdbx_poly_seq_scheme.hetero
_pdbx_poly_seq_scheme.mon_id
_pdbx_poly_seq_scheme.pdb_ins_code
_pdbx_poly_seq_scheme.pdb_seq_num
_pdbx_poly_seq_scheme.pdb_strand_id
_pdbx_poly_seq_scheme.seq_id
A 1   1 n MET . 1   A 1   
A 2   1 n PRO . 2   A 2   
A 3   1 n ARG . 3   A 3   
A 4   1 n CYS . 4   A 4   
A 5   1 n ASN . 5   A 5   
A 6   1 n LYS . 6   A 6   
A 7   1 n CYS . 7   A 7   
A 8   1 n LEU . 8   A 8   
A 9   1 n SER . 9   A 9   
A 10  1 n GLU . 10  A 10  
A 11  1 n ASN . 11  A 11  
A 12  1 n ASP . 12  A 12  
A 13  1 n SER . 13  A 13  
A 14  1 n ALA . 14  A 14  
A 15  1 n SER . 15  A 15  
A 16  1 n GLU . 16  A 16  
A 17  1 n ASP . 17  A 17  
A 18  1 n ARG . 18  A 18  
A 19  1 n HIS . 19  A 19  
A 20  1 n TRP . 20  A 20  
A 21  1 n HIS . 21  A 21  
A 22  1 n ARG . 22  A 22  
A 23  1 n THR . 23  A 23  
A 24  1 n ALA . 24  A 24  
A 25  1 n THR . 25  A 25  
A 26  1 n LEU . 26  A 26  
A 27  1 n PHE . 27  A 27  
A 28  1 n MET . 28  A 28  
A 29  1 n ASN . 29  A 29  
A 30  1 n CYS . 30  A 30  
A 31  1 n VAL . 31  A 31  
A 32  1 n SER . 32  A 32  
A 33  1 n ASN . 33  A 33  
A 34  1 n GLY . 34  A 34  
A 35  1 n THR . 35  A 35  
A 36  1 n VAL . 36  A 36  
A 37  1 n TYR . 37  A 37  
A 38  1 n GLU . 38  A 38  
A 39  1 n GLU . 39  A 39  
A 40  1 n ALA . 40  A 40  
A 41  1 n VAL . 41  A 41  
A 42  1 n GLY . 42  A 42  
A 43  1 n ARG . 43  A 43  
A 44  1 n GLU . 44  A 44  
A 45  1 n GLY . 45  A 45  
A 46  1 n CYS . 46  A 46  
A 47  1 n TRP . 47  A 47  
A 48  1 n ALA . 48  A 48  
A 49  1 n ARG . 49  A 49  
A 50  1 n LEU . 50  A 50  
A 51  1 n CYS . 51  A 51  
A 52  1 n ASP . 52  A 52  
A 53  1 n GLY . 53  A 53  
A 54  1 n CYS . 54  A 54  
A 55  1 n CYS . 55  A 55  
A 56  1 n THR . 56  A 56  
A 57  1 n VAL . 57  A 57  
A 58  1 n PRO . 58  A 58  
A 59  1 n SER . 59  A 59  
A 60  1 n VAL . 60  A 60  
A 61  1 n VAL . 61  A 61  
A 62  1 n TYR . 62  A 62  
A 63  1 n CYS . 63  A 63  
A 64  1 n ARG . 64  A 64  
A 65  1 n ALA . 65  A 65  
A 66  1 n ASP . 66  A 66  
A 67  1 n SER . 67  A 67  
A 68  1 n ALA . 68  A 68  
A 69  1 n TYR . 69  A 69  
A 70  1 n LEU . 70  A 70  
A 71  1 n CYS . 71  A 71  
A 72  1 n ALA . 72  A 72  
A 73  1 n SER . 73  A 73  
A 74  1 n CYS . 74  A 74  
A 75  1 n ASP . 75  A 75  
A 76  1 n ALA . 76  A 76  
A 77  1 n GLN . 77  A 77  
A 78  1 n ILE . 78  A 78  
A 79  1 n HIS . 79  A 79  
A 80  1 n ALA . 80  A 80  
A 81  1 n ALA . 81  A 81  
A 82  1 n ASN . 82  A 82  
A 83  1 n ARG . 83  A 83  
A 84  1 n VAL . 84  A 84  
A 85  1 n ALA . 85  A 85  
A 86  1 n SER . 86  A 86  
A 87  1 n ARG . 87  A 87  
A 88  1 n HIS . 88  A 88  
A 89  1 n GLU . 89  A 89  
A 90  1 n ARG . 90  A 90  
A 91  1 n VAL . 91  A 91  
A 92  1 n LEU . 92  A 92  
A 93  1 n LEU . 93  A 93  
A 94  1 n SER . 94  A 94  
A 95  1 n GLU . 95  A 95  
A 96  1 n ALA . 96  A 96  
A 97  1 n TYR . 97  A 97  
A 98  1 n LYS . 98  A 98  
A 99  1 n HIS . 99  A 99  
A 100 1 n ALA . 100 A 100 
A 101 1 n PRO . 101 A 101 
A 102 1 n VAL . 102 A 102 
A 103 1 n MET . 103 A 103 
A 104 1 n LEU . 104 A 104 
A 105 1 n ASP . 105 A 105 
A 106 1 n CYS . 106 A 106 
A 107 1 n HIS . 107 A 107 
A 108 1 n ALA . 108 A 108 
A 109 1 n ASP . 109 A 109 
A 110 1 n ALA . 110 A 110 
A 111 1 n ALA . 111 A 111 
A 112 1 n ALA . 112 A 112 
A 113 1 n LEU . 113 A 113 
A 114 1 n CYS . 114 A 114 
A 115 1 n ALA . 115 A 115 
A 116 1 n ALA . 116 A 116 
A 117 1 n TYR . 117 A 117 
A 118 1 n GLU . 118 A 118 
A 119 1 n ALA . 119 A 119 
A 120 1 n GLN . 120 A 120 
A 121 1 n VAL . 121 A 121 
A 122 1 n HIS . 122 A 122 
A 123 1 n TYR . 123 A 123 
A 124 1 n ALA . 124 A 124 
A 125 1 n ASN . 125 A 125 
A 126 1 n LEU . 126 A 126 
A 127 1 n LEU . 127 A 127 
A 128 1 n THR . 128 A 128 
A 129 1 n VAL . 129 A 129 
A 130 1 n MET . 130 A 130 
A 131 1 n HIS . 131 A 131 
A 132 1 n GLN . 132 A 132 
A 133 1 n ARG . 133 A 133 
A 134 1 n MET . 134 A 134 
A 135 1 n PRO . 135 A 135 
A 136 1 n VAL . 136 A 136 
A 137 1 n VAL . 137 A 137 
A 138 1 n SER . 138 A 138 
A 139 1 n HIS . 139 A 139 
A 140 1 n PRO . 140 A 140 
A 141 1 n ALA . 141 A 141 
A 142 1 n VAL . 142 A 142 
A 143 1 n ALA . 143 A 143 
A 144 1 n ILE . 144 A 144 
A 145 1 n PRO . 145 A 145 
A 146 1 n PRO . 146 A 146 
A 147 1 n VAL . 147 A 147 
A 148 1 n SER . 148 A 148 
A 149 1 n LEU . 149 A 149 
A 150 1 n PHE . 150 A 150 
A 151 1 n ALA . 151 A 151 
A 152 1 n GLU . 152 A 152 
A 153 1 n ALA . 153 A 153 
A 154 1 n GLU . 154 A 154 
A 155 1 n ALA . 155 A 155 
A 156 1 n THR . 156 A 156 
A 157 1 n ALA . 157 A 157 
A 158 1 n PRO . 158 A 158 
A 159 1 n VAL . 159 A 159 
A 160 1 n LEU . 160 A 160 
A 161 1 n GLY . 161 A 161 
A 162 1 n ARG . 162 A 162 
A 163 1 n LYS . 163 A 163 
A 164 1 n GLU . 164 A 164 
A 165 1 n GLU . 165 A 165 
A 166 1 n ASP . 166 A 166 
A 167 1 n THR . 167 A 167 
A 168 1 n SER . 168 A 168 
A 169 1 n TRP . 169 A 169 
A 170 1 n LEU . 170 A 170 
A 171 1 n LEU . 171 A 171 
A 172 1 n LEU . 172 A 172 
A 173 1 n SER . 173 A 173 
A 174 1 n LYS . 174 A 174 
A 175 1 n ASP . 175 A 175 
A 176 1 n SER . 176 A 176 
A 177 1 n ASP . 177 A 177 
A 178 1 n ASN . 178 A 178 
A 179 1 n HIS . 179 A 179 
A 180 1 n ASN . 180 A 180 
A 181 1 n ARG . 181 A 181 
A 182 1 n SER . 182 A 182 
A 183 1 n GLY . 183 A 183 
A 184 1 n ASN . 184 A 184 
A 185 1 n ASN . 185 A 185 
A 186 1 n SER . 186 A 186 
A 187 1 n SER . 187 A 187 
A 188 1 n THR . 188 A 188 
A 189 1 n SER . 189 A 189 
A 190 1 n SER . 190 A 190 
A 191 1 n SER . 191 A 191 
A 192 1 n SER . 192 A 192 
A 193 1 n GLN . 193 A 193 
A 194 1 n TYR . 194 A 194 
A 195 1 n PHE . 195 A 195 
A 196 1 n GLY . 196 A 196 
A 197 1 n GLU . 197 A 197 
A 198 1 n VAL . 198 A 198 
A 199 1 n ASP . 199 A 199 
A 200 1 n GLN . 200 A 200 
A 201 1 n TYR . 201 A 201 
A 202 1 n PHE . 202 A 202 
A 203 1 n ASP . 203 A 203 
A 204 1 n LEU . 204 A 204 
A 205 1 n VAL . 205 A 205 
A 206 1 n GLY . 206 A 206 
A 207 1 n TYR . 207 A 207 
A 208 1 n ASN . 208 A 208 
A 209 1 n SER . 209 A 209 
A 210 1 n TYR . 210 A 210 
A 211 1 n TYR . 211 A 211 
A 212 1 n ASP . 212 A 212 
A 213 1 n SER . 213 A 213 
A 214 1 n HIS . 214 A 214 
A 215 1 n MET . 215 A 215 
A 216 1 n SER . 216 A 216 
A 217 1 n ASN . 217 A 217 
A 218 1 n GLN . 218 A 218 
A 219 1 n GLU . 219 A 219 
A 220 1 n GLN . 220 A 220 
A 221 1 n TYR . 221 A 221 
A 222 1 n VAL . 222 A 222 
A 223 1 n MET . 223 A 223 
A 224 1 n GLN . 224 A 224 
A 225 1 n GLU . 225 A 225 
A 226 1 n GLN . 226 A 226 
A 227 1 n GLN . 227 A 227 
A 228 1 n HIS . 228 A 228 
A 229 1 n LEU . 229 A 229 
A 230 1 n GLN . 230 A 230 
A 231 1 n GLN . 231 A 231 
A 232 1 n MET . 232 A 232 
A 233 1 n GLN . 233 A 233 
A 234 1 n LYS . 234 A 234 
A 235 1 n GLU . 235 A 235 
A 236 1 n TYR . 236 A 236 
A 237 1 n ALA . 237 A 237 
A 238 1 n GLU . 238 A 238 
A 239 1 n GLN . 239 A 239 
A 240 1 n GLN . 240 A 240 
A 241 1 n MET . 241 A 241 
A 242 1 n GLN . 242 A 242 
A 243 1 n LYS . 243 A 243 
A 244 1 n GLU . 244 A 244 
A 245 1 n TYR . 245 A 245 
A 246 1 n VAL . 246 A 246 
A 247 1 n GLU . 247 A 247 
A 248 1 n ASN . 248 A 248 
A 249 1 n GLU . 249 A 249 
A 250 1 n GLY . 250 A 250 
A 251 1 n SER . 251 A 251 
A 252 1 n GLU . 252 A 252 
A 253 1 n CYS . 253 A 253 
A 254 1 n ILE . 254 A 254 
A 255 1 n VAL . 255 A 255 
A 256 1 n PRO . 256 A 256 
A 257 1 n SER . 257 A 257 
A 258 1 n GLN . 258 A 258 
A 259 1 n SER . 259 A 259 
A 260 1 n THR . 260 A 260 
A 261 1 n ILE . 261 A 261 
A 262 1 n VAL . 262 A 262 
A 263 1 n ARG . 263 A 263 
A 264 1 n ARG . 264 A 264 
A 265 1 n PRO . 265 A 265 
A 266 1 n HIS . 266 A 266 
A 267 1 n GLN . 267 A 267 
A 268 1 n SER . 268 A 268 
A 269 1 n GLY . 269 A 269 
A 270 1 n TYR . 270 A 270 
A 271 1 n ALA . 271 A 271 
A 272 1 n PRO . 272 A 272 
A 273 1 n LEU . 273 A 273 
A 274 1 n VAL . 274 A 274 
A 275 1 n GLY . 275 A 275 
A 276 1 n ALA . 276 A 276 
A 277 1 n GLU . 277 A 277 
A 278 1 n GLN . 278 A 278 
A 279 1 n ALA . 279 A 279 
A 280 1 n ALA . 280 A 280 
A 281 1 n SER . 281 A 281 
A 282 1 n ALA . 282 A 282 
A 283 1 n THR . 283 A 283 
A 284 1 n ALA . 284 A 284 
A 285 1 n GLY . 285 A 285 
A 286 1 n ALA . 286 A 286 
A 287 1 n SER . 287 A 287 
A 288 1 n ALA . 288 A 288 
A 289 1 n TYR . 289 A 289 
A 290 1 n THR . 290 A 290 
A 291 1 n ASP . 291 A 291 
A 292 1 n SER . 292 A 292 
A 293 1 n VAL . 293 A 293 
A 294 1 n ASN . 294 A 294 
A 295 1 n ASN . 295 A 295 
A 296 1 n SER . 296 A 296 
A 297 1 n ILE . 297 A 297 
A 298 1 n SER . 298 A 298 
A 299 1 n PHE . 299 A 299 
A 300 1 n SER . 300 A 300 
A 301 1 n MET . 301 A 301 
A 302 1 n GLU . 302 A 302 
A 303 1 n ALA . 303 A 303 
A 304 1 n GLY . 304 A 304 
A 305 1 n ILE . 305 A 305 
A 306 1 n VAL . 306 A 306 
A 307 1 n PRO . 307 A 307 
A 308 1 n ASP . 308 A 308 
A 309 1 n ASN . 309 A 309 
A 310 1 n THR . 310 A 310 
A 311 1 n VAL . 311 A 311 
A 312 1 n GLN . 312 A 312 
A 313 1 n SER . 313 A 313 
A 314 1 n SER . 314 A 314 
A 315 1 n ILE . 315 A 315 
A 316 1 n LEU . 316 A 316 
A 317 1 n ARG . 317 A 317 
A 318 1 n PRO . 318 A 318 
A 319 1 n ALA . 319 A 319 
A 320 1 n GLY . 320 A 320 
A 321 1 n ALA . 321 A 321 
A 322 1 n ILE . 322 A 322 
A 323 1 n GLY . 323 A 323 
A 324 1 n LEU . 324 A 324 
A 325 1 n PHE . 325 A 325 
A 326 1 n SER . 326 A 326 
A 327 1 n SER . 327 A 327 
A 328 1 n PRO . 328 A 328 
A 329 1 n SER . 329 A 329 
A 330 1 n LEU . 330 A 330 
A 331 1 n GLN . 331 A 331 
A 332 1 n THR . 332 A 332 
A 333 1 n PRO . 333 A 333 
A 334 1 n LEU . 334 A 334 
A 335 1 n HIS . 335 A 335 
A 336 1 n PHE . 336 A 336 
A 337 1 n SER . 337 A 337 
A 338 1 n SER . 338 A 338 
A 339 1 n LYS . 339 A 339 
A 340 1 n GLU . 340 A 340 
A 341 1 n ARG . 341 A 341 
A 342 1 n GLU . 342 A 342 
A 343 1 n ALA . 343 A 343 
A 344 1 n ARG . 344 A 344 
A 345 1 n VAL . 345 A 345 
A 346 1 n LEU . 346 A 346 
A 347 1 n ARG . 347 A 347 
A 348 1 n TYR . 348 A 348 
A 349 1 n LYS . 349 A 349 
A 350 1 n GLU . 350 A 350 
A 351 1 n LYS . 351 A 351 
A 352 1 n LYS . 352 A 352 
A 353 1 n LYS . 353 A 353 
A 354 1 n SER . 354 A 354 
A 355 1 n ARG . 355 A 355 
A 356 1 n LYS . 356 A 356 
A 357 1 n PHE . 357 A 357 
A 358 1 n GLU . 358 A 358 
A 359 1 n LYS . 359 A 359 
A 360 1 n THR . 360 A 360 
A 361 1 n THR . 361 A 361 
A 362 1 n ARG . 362 A 362 
A 363 1 n TYR . 363 A 363 
A 364 1 n ALA . 364 A 364 
A 365 1 n THR . 365 A 365 
A 366 1 n ARG . 366 A 366 
A 367 1 n LYS . 367 A 367 
A 368 1 n ALA . 368 A 368 
A 369 1 n TYR . 369 A 369 
A 370 1 n ALA . 370 A 370 
A 371 1 n GLU . 371 A 371 
A 372 1 n ALA . 372 A 372 
A 373 1 n ARG . 373 A 373 
A 374 1 n PRO . 374 A 374 
A 375 1 n ARG . 375 A 375 
A 376 1 n ILE . 376 A 376 
A 377 1 n LYS . 377 A 377 
A 378 1 n GLY . 378 A 378 
A 379 1 n ARG . 379 A 379 
A 380 1 n PHE . 380 A 380 
A 381 1 n ALA . 381 A 381 
A 382 1 n LYS . 382 A 382 
A 383 1 n ARG . 383 A 383 
A 384 1 n SER . 384 A 384 
A 385 1 n ASP . 385 A 385 
A 386 1 n ALA . 386 A 386 
A 387 1 n GLU . 387 A 387 
A 388 1 n MET . 388 A 388 
A 389 1 n GLU . 389 A 389 
A 390 1 n VAL . 390 A 390 
A 391 1 n ASP . 391 A 391 
A 392 1 n GLN . 392 A 392 
A 393 1 n THR . 393 A 393 
A 394 1 n PHE . 394 A 394 
A 395 1 n SER . 395 A 395 
A 396 1 n THR . 396 A 396 
A 397 1 n ALA . 397 A 397 
A 398 1 n ALA . 398 A 398 
A 399 1 n LEU . 399 A 399 
A 400 1 n SER . 400 A 400 
A 401 1 n ASP . 401 A 401 
A 402 1 n SER . 402 A 402 
A 403 1 n SER . 403 A 403 
A 404 1 n TYR . 404 A 404 
A 405 1 n SER . 405 A 405 
A 406 1 n THR . 406 A 406 
A 407 1 n VAL . 407 A 407 
A 408 1 n PRO . 408 A 408 
A 409 1 n TRP . 409 A 409 
A 410 1 n PHE . 410 A 410 
B 1   2 n ASP . 1   B 1   
B 2   2 n GLN . 2   B 2   
B 3   2 n GLY . 3   B 3   
B 4   2 n ILE . 4   B 4   
B 5   2 n LYS . 5   B 5   
B 6   2 n GLU . 6   B 6   
B 7   2 n GLN . 7   B 7   
B 8   2 n ASP . 8   B 8   
B 9   2 n ARG . 9   B 9   
B 10  2 n LEU . 10  B 10  
B 11  2 n LEU . 11  B 11  
B 12  2 n PRO . 12  B 12  
B 13  2 n ILE . 13  B 13  
B 14  2 n ALA . 14  B 14  
B 15  2 n ASN . 15  B 15  
B 16  2 n VAL . 16  B 16  
B 17  2 n GLY . 17  B 17  
B 18  2 n ARG . 18  B 18  
B 19  2 n ILE . 19  B 19  
B 20  2 n MET . 20  B 20  
B 21  2 n LYS . 21  B 21  
B 22  2 n GLN . 22  B 22  
B 23  2 n VAL . 23  B 23  
B 24  2 n LEU . 24  B 24  
B 25  2 n PRO . 25  B 25  
B 26  2 n PRO . 26  B 26  
B 27  2 n ASN . 27  B 27  
B 28  2 n ALA . 28  B 28  
B 29  2 n LYS . 29  B 29  
B 30  2 n VAL . 30  B 30  
B 31  2 n SER . 31  B 31  
B 32  2 n LYS . 32  B 32  
B 33  2 n GLU . 33  B 33  
B 34  2 n ALA . 34  B 34  
B 35  2 n LYS . 35  B 35  
B 36  2 n GLU . 36  B 36  
B 37  2 n THR . 37  B 37  
B 38  2 n MET . 38  B 38  
B 39  2 n GLN . 39  B 39  
B 40  2 n GLU . 40  B 40  
B 41  2 n CYS . 41  B 41  
B 42  2 n VAL . 42  B 42  
B 43  2 n SER . 43  B 43  
B 44  2 n GLU . 44  B 44  
B 45  2 n PHE . 45  B 45  
B 46  2 n ILE . 46  B 46  
B 47  2 n SER . 47  B 47  
B 48  2 n PHE . 48  B 48  
B 49  2 n VAL . 49  B 49  
B 50  2 n THR . 50  B 50  
B 51  2 n GLY . 51  B 51  
B 52  2 n GLU . 52  B 52  
B 53  2 n ALA . 53  B 53  
B 54  2 n SER . 54  B 54  
B 55  2 n ASP . 55  B 55  
B 56  2 n LYS . 56  B 56  
B 57  2 n CYS . 57  B 57  
B 58  2 n HIS . 58  B 58  
B 59  2 n LYS . 59  B 59  
B 60  2 n GLU . 60  B 60  
B 61  2 n LYS . 61  B 61  
B 62  2 n ARG . 62  B 62  
B 63  2 n LYS . 63  B 63  
B 64  2 n THR . 64  B 64  
B 65  2 n VAL . 65  B 65  
B 66  2 n ASN . 66  B 66  
B 67  2 n GLY . 67  B 67  
B 68  2 n ASP . 68  B 68  
B 69  2 n ASP . 69  B 69  
B 70  2 n VAL . 70  B 70  
B 71  2 n CYS . 71  B 71  
B 72  2 n TRP . 72  B 72  
B 73  2 n ALA . 73  B 73  
B 74  2 n PHE . 74  B 74  
B 75  2 n SER . 75  B 75  
B 76  2 n ALA . 76  B 76  
B 77  2 n LEU . 77  B 77  
B 78  2 n GLY . 78  B 78  
B 79  2 n PHE . 79  B 79  
B 80  2 n ASP . 80  B 80  
B 81  2 n ASP . 81  B 81  
B 82  2 n TYR . 82  B 82  
B 83  2 n VAL . 83  B 83  
B 84  2 n ASP . 84  B 84  
B 85  2 n PRO . 85  B 85  
B 86  2 n MET . 86  B 86  
B 87  2 n ARG . 87  B 87  
B 88  2 n ARG . 88  B 88  
B 89  2 n TYR . 89  B 89  
B 90  2 n LEU . 90  B 90  
B 91  2 n LEU . 91  B 91  
B 92  2 n LYS . 92  B 92  
B 93  2 n PHE . 93  B 93  
B 94  2 n ARG . 94  B 94  
B 95  2 n GLU . 95  B 95  
C 1   3 n ASN . 1   C 1   
C 2   3 n SER . 2   C 2   
C 3   3 n PHE . 3   C 3   
C 4   3 n HIS . 4   C 4   
C 5   3 n LEU . 5   C 5   
C 6   3 n LYS . 6   C 6   
C 7   3 n GLN . 7   C 7   
C 8   3 n CYS . 8   C 8   
C 9   3 n VAL . 9   C 9   
C 10  3 n LYS . 10  C 10  
C 11  3 n ARG . 11  C 11  
C 12  3 n TYR . 12  C 12  
C 13  3 n SER . 13  C 13  
C 14  3 n SER . 14  C 14  
C 15  3 n PHE . 15  C 15  
C 16  3 n ASP . 16  C 16  
C 17  3 n PHE . 17  C 17  
C 18  3 n LEU . 18  C 18  
C 19  3 n THR . 19  C 19  
C 20  3 n GLU . 20  C 20  
C 21  3 n ILE . 21  C 21  
C 22  3 n VAL . 22  C 22  
C 23  3 n ASN . 23  C 23  
C 24  3 n LYS . 24  C 24  
C 25  3 n VAL . 25  C 25  
C 26  3 n PRO . 26  C 26  
C 27  3 n ASP . 27  C 27  
C 28  3 n LEU . 28  C 28  
C 29  3 n GLY . 29  C 29  
C 30  3 n GLY . 30  C 30  
C 31  3 n GLY . 31  C 31  
C 32  3 n GLU . 32  C 32  
C 33  3 n SER . 33  C 33  
C 34  3 n CYS . 34  C 34  
C 35  3 n GLY . 35  C 35  
C 36  3 n ASP . 36  C 36  
C 37  3 n GLU . 37  C 37  
C 38  3 n ARG . 38  C 38  
C 39  3 n GLY . 39  C 39  
C 40  3 n LEU . 40  C 40  
C 41  3 n PRO . 41  C 41  
C 42  3 n ARG . 42  C 42  
C 43  3 n ARG . 43  C 43  
C 44  3 n ARG . 44  C 44  
C 45  3 n LYS . 45  C 45  
C 46  3 n PHE . 46  C 46  
C 47  3 n SER . 47  C 47  
C 48  3 n ASN . 48  C 48  
C 49  3 n GLY . 49  C 49  
C 50  3 n SER . 50  C 50  
C 51  3 n ASP . 51  C 51  
C 52  3 n PRO . 52  C 52  
C 53  3 n GLU . 53  C 53  
C 54  3 n ASN . 54  C 54  
C 55  3 n GLU . 55  C 55  
C 56  3 n GLU . 56  C 56  
C 57  3 n PRO . 57  C 57  
C 58  3 n ARG . 58  C 58  
C 59  3 n SER . 59  C 59  
C 60  3 n SER . 60  C 60  
C 61  3 n LYS . 61  C 61  
C 62  3 n MET . 62  C 62  
C 63  3 n PRO . 63  C 63  
C 64  3 n ILE . 64  C 64  
C 65  3 n ARG . 65  C 65  
C 66  3 n ASN . 66  C 66  
C 67  3 n LEU . 67  C 67  
C 68  3 n ASN . 68  C 68  
C 69  3 n THR . 69  C 69  
C 70  3 n SER . 70  C 70  
C 71  3 n PRO . 71  C 71  
C 72  3 n ARG . 72  C 72  
C 73  3 n GLY . 73  C 73  
C 74  3 n ARG . 74  C 74  
C 75  3 n GLY . 75  C 75  
C 76  3 n ARG . 76  C 76  
C 77  3 n GLY . 77  C 77  
C 78  3 n ARG . 78  C 78  
C 79  3 n GLY . 79  C 79  
C 80  3 n ARG . 80  C 80  
C 81  3 n GLY . 81  C 81  
C 82  3 n ARG . 82  C 82  
C 83  3 n GLY . 83  C 83  
C 84  3 n ARG . 84  C 84  
C 85  3 n PRO . 85  C 85  
C 86  3 n PRO . 86  C 86  
C 87  3 n THR . 87  C 87  
C 88  3 n LYS . 88  C 88  
C 89  3 n ARG . 89  C 89  
C 90  3 n LYS . 90  C 90  
C 91  3 n GLU . 91  C 91  
C 92  3 n ILE . 92  C 92  
C 93  3 n GLY . 93  C 93  
C 94  3 n TYR . 94  C 94  
C 95  3 n VAL . 95  C 95  
C 96  3 n GLN . 96  C 96  
C 97  3 n PHE . 97  C 97  
C 98  3 n GLU . 98  C 98  
C 99  3 n ASP . 99  C 99  
C 100 3 n GLU . 100 C 100 
C 101 3 n SER . 101 C 101 
C 102 3 n SER . 102 C 102 
C 103 3 n MET . 103 C 103 
C 104 3 n PHE . 104 C 104 
C 105 3 n ALA . 105 C 105 
C 106 3 n GLU . 106 C 106 
C 107 3 n GLN . 107 C 107 
C 108 3 n SER . 108 C 108 
C 109 3 n GLU . 109 C 109 
C 110 3 n PRO . 110 C 110 
C 111 3 n LEU . 111 C 111 
C 112 3 n PRO . 112 C 112 
C 113 3 n GLY . 113 C 113 
C 114 3 n ASP . 114 C 114 
C 115 3 n GLU . 115 C 115 
C 116 3 n ILE . 116 C 116 
C 117 3 n VAL . 117 C 117 
C 118 3 n PRO . 118 C 118 
C 119 3 n GLU . 119 C 119 
C 120 3 n THR . 120 C 120 
C 121 3 n ASN . 121 C 121 
C 122 3 n ARG . 122 C 122 
C 123 3 n GLY . 123 C 123 
C 124 3 n ASN . 124 C 124 
C 125 3 n GLU . 125 C 125 
C 126 3 n SER . 126 C 126 
C 127 3 n ILE . 127 C 127 
C 128 3 n PRO . 128 C 128 
C 129 3 n GLN . 129 C 129 
C 130 3 n SER . 130 C 130 
C 131 3 n SER . 131 C 131 
C 132 3 n HIS . 132 C 132 
C 133 3 n PRO . 133 C 133 
C 134 3 n VAL . 134 C 134 
C 135 3 n ALA . 135 C 135 
C 136 3 n GLU . 136 C 136 
C 137 3 n ALA . 137 C 137 
C 138 3 n PRO . 138 C 138 
C 139 3 n SER . 139 C 139 
C 140 3 n ALA . 140 C 140 
C 141 3 n ALA . 141 C 141 
C 142 3 n THR . 142 C 142 
C 143 3 n PRO . 143 C 143 
C 144 3 n ALA . 144 C 144 
C 145 3 n VAL . 145 C 145 
C 146 3 n THR . 146 C 146 
C 147 3 n SER . 147 C 147 
C 148 3 n LYS . 148 C 148 
C 149 3 n VAL . 149 C 149 
C 150 3 n GLU . 150 C 150 
C 151 3 n GLU . 151 C 151 
C 152 3 n ALA . 152 C 152 
D 1   4 n DC  . 1   D 1   
D 2   4 n DA  . 2   D 2   
D 3   4 n DC  . 3   D 3   
D 4   4 n DG  . 4   D 4   
D 5   4 n DC  . 5   D 5   
D 6   4 n DA  . 6   D 6   
D 7   4 n DC  . 7   D 7   
D 8   4 n DC  . 8   D 8   
D 9   4 n DA  . 9   D 9   
D 10  4 n DG  . 10  D 10  
D 11  4 n DA  . 11  D 11  
D 12  4 n DC  . 12  D 12  
D 13  4 n DC  . 13  D 13  
D 14  4 n DA  . 14  D 14  
D 15  4 n DC  . 15  D 15  
D 16  4 n DA  . 16  D 16  
D 17  4 n DC  . 17  D 17  
D 18  4 n DC  . 18  D 18  
D 19  4 n DA  . 19  D 19  
D 20  4 n DG  . 20  D 20  
D 21  4 n DA  . 21  D 21  
D 22  4 n DA  . 22  D 22  
D 23  4 n DA  . 23  D 23  
D 24  4 n DC  . 24  D 24  
D 25  4 n DA  . 25  D 25  
D 26  4 n DA  . 26  D 26  
D 27  4 n DA  . 27  D 27  
D 28  4 n DC  . 28  D 28  
D 29  4 n DA  . 29  D 29  
D 30  4 n DA  . 30  D 30  
D 31  4 n DA  . 31  D 31  
E 1   5 n DT  . 1   E 1   
E 2   5 n DT  . 2   E 2   
E 3   5 n DT  . 3   E 3   
E 4   5 n DG  . 4   E 4   
E 5   5 n DT  . 5   E 5   
E 6   5 n DT  . 6   E 6   
E 7   5 n DT  . 7   E 7   
E 8   5 n DG  . 8   E 8   
E 9   5 n DT  . 9   E 9   
E 10  5 n DT  . 10  E 10  
E 11  5 n DT  . 11  E 11  
E 12  5 n DC  . 12  E 12  
E 13  5 n DT  . 13  E 13  
E 14  5 n DG  . 14  E 14  
E 15  5 n DG  . 15  E 15  
E 16  5 n DT  . 16  E 16  
E 17  5 n DG  . 17  E 17  
E 18  5 n DT  . 18  E 18  
E 19  5 n DG  . 19  E 19  
E 20  5 n DG  . 20  E 20  
E 21  5 n DT  . 21  E 21  
E 22  5 n DC  . 22  E 22  
E 23  5 n DT  . 23  E 23  
E 24  5 n DG  . 24  E 24  
E 25  5 n DG  . 25  E 25  
E 26  5 n DT  . 26  E 26  
E 27  5 n DG  . 27  E 27  
E 28  5 n DC  . 28  E 28  
E 29  5 n DG  . 29  E 29  
E 30  5 n DT  . 30  E 30  
E 31  5 n DG  . 31  E 31  
#
_software.classification other
_software.date           ?
_software.description    "Structure prediction"
_software.name           AlphaFold
_software.pdbx_ordinal   1
_software.type           package
_software.version        "AlphaFold-beta-20231127 (927599d6-1efe-4fa9-85d2-a29f909d212e @ 2024-12-02 03:37:50)"
#
loop_
_struct_asym.entity_id
_struct_asym.id
1 A 
2 B 
3 C 
4 D 
5 E 
#
loop_
_atom_site.group_PDB
_atom_site.id
_atom_site.type_symbol
_atom_site.label_atom_id
_atom_site.label_alt_id
_atom_site.label_comp_id
_atom_site.label_asym_id
_atom_site.label_entity_id
_atom_site.label_seq_id
_atom_site.pdbx_PDB_ins_code
_atom_site.Cartn_x
_atom_site.Cartn_y
_atom_site.Cartn_z
_atom_site.occupancy
_atom_site.B_iso_or_equiv
_atom_site.auth_seq_id
_atom_site.auth_asym_id
_atom_site.pdbx_PDB_model_num
ATOM 1    N N     . MET A 1 1   ? -61.458 -3.898  -13.638 1.00 26.82 1   A 1 
ATOM 2    C CA    . MET A 1 1   ? -62.100 -2.837  -14.459 1.00 30.33 1   A 1 
ATOM 3    C C     . MET A 1 1   ? -61.112 -2.287  -15.499 1.00 32.49 1   A 1 
ATOM 4    O O     . MET A 1 1   ? -60.043 -2.880  -15.615 1.00 28.07 1   A 1 
ATOM 5    C CB    . MET A 1 1   ? -62.762 -1.796  -13.568 1.00 27.95 1   A 1 
ATOM 6    C CG    . MET A 1 1   ? -64.198 -2.209  -13.208 1.00 23.18 1   A 1 
ATOM 7    S SD    . MET A 1 1   ? -65.175 -0.815  -12.626 1.00 19.69 1   A 1 
ATOM 8    C CE    . MET A 1 1   ? -66.812 -1.560  -12.558 1.00 18.25 1   A 1 
ATOM 9    N N     . PRO A 1 2   ? -61.451 -1.295  -16.365 1.00 25.60 2   A 1 
ATOM 10   C CA    . PRO A 1 2   ? -61.373 -1.521  -17.815 1.00 28.46 2   A 1 
ATOM 11   C C     . PRO A 1 2   ? -60.125 -0.988  -18.554 1.00 29.02 2   A 1 
ATOM 12   O O     . PRO A 1 2   ? -59.078 -0.746  -17.980 1.00 26.35 2   A 1 
ATOM 13   C CB    . PRO A 1 2   ? -62.693 -0.916  -18.315 1.00 26.43 2   A 1 
ATOM 14   C CG    . PRO A 1 2   ? -62.837 0.318   -17.438 1.00 25.43 2   A 1 
ATOM 15   C CD    . PRO A 1 2   ? -62.334 -0.194  -16.085 1.00 27.54 2   A 1 
ATOM 16   N N     . ARG A 1 3   ? -60.278 -0.829  -19.870 1.00 27.33 3   A 1 
ATOM 17   C CA    . ARG A 1 3   ? -59.464 -1.135  -21.051 1.00 29.61 3   A 1 
ATOM 18   C C     . ARG A 1 3   ? -58.300 -0.211  -21.457 1.00 28.94 3   A 1 
ATOM 19   O O     . ARG A 1 3   ? -57.571 -0.650  -22.334 1.00 26.98 3   A 1 
ATOM 20   C CB    . ARG A 1 3   ? -60.405 -1.128  -22.263 1.00 29.05 3   A 1 
ATOM 21   C CG    . ARG A 1 3   ? -61.382 -2.304  -22.394 1.00 26.09 3   A 1 
ATOM 22   C CD    . ARG A 1 3   ? -62.263 -2.074  -23.632 1.00 24.44 3   A 1 
ATOM 23   N NE    . ARG A 1 3   ? -63.118 -3.229  -23.941 1.00 22.58 3   A 1 
ATOM 24   C CZ    . ARG A 1 3   ? -64.001 -3.303  -24.927 1.00 21.22 3   A 1 
ATOM 25   N NH1   . ARG A 1 3   ? -64.239 -2.289  -25.714 1.00 19.77 3   A 1 
ATOM 26   N NH2   . ARG A 1 3   ? -64.666 -4.393  -25.129 1.00 17.85 3   A 1 
ATOM 27   N N     . CYS A 1 4   ? -58.201 1.052   -21.111 1.00 30.01 4   A 1 
ATOM 28   C CA    . CYS A 1 4   ? -57.923 2.121   -22.088 1.00 35.34 4   A 1 
ATOM 29   C C     . CYS A 1 4   ? -56.622 1.935   -22.905 1.00 35.42 4   A 1 
ATOM 30   O O     . CYS A 1 4   ? -55.544 1.805   -22.340 1.00 33.86 4   A 1 
ATOM 31   C CB    . CYS A 1 4   ? -58.016 3.498   -21.445 1.00 34.46 4   A 1 
ATOM 32   S SG    . CYS A 1 4   ? -58.285 4.731   -22.756 1.00 29.86 4   A 1 
ATOM 33   N N     . ASN A 1 5   ? -56.759 1.949   -24.242 1.00 33.11 5   A 1 
ATOM 34   C CA    . ASN A 1 5   ? -55.896 1.279   -25.223 1.00 35.18 5   A 1 
ATOM 35   C C     . ASN A 1 5   ? -54.927 2.173   -26.026 1.00 33.65 5   A 1 
ATOM 36   O O     . ASN A 1 5   ? -54.167 1.619   -26.816 1.00 31.59 5   A 1 
ATOM 37   C CB    . ASN A 1 5   ? -56.843 0.590   -26.233 1.00 34.57 5   A 1 
ATOM 38   C CG    . ASN A 1 5   ? -56.829 -0.920  -26.265 1.00 30.35 5   A 1 
ATOM 39   O OD1   . ASN A 1 5   ? -56.210 -1.619  -25.493 1.00 30.28 5   A 1 
ATOM 40   N ND2   . ASN A 1 5   ? -57.547 -1.510  -27.209 1.00 31.06 5   A 1 
ATOM 41   N N     . LYS A 1 6   ? -55.027 3.507   -25.999 1.00 28.95 6   A 1 
ATOM 42   C CA    . LYS A 1 6   ? -54.785 4.322   -27.209 1.00 32.25 6   A 1 
ATOM 43   C C     . LYS A 1 6   ? -53.333 4.352   -27.723 1.00 31.49 6   A 1 
ATOM 44   O O     . LYS A 1 6   ? -52.386 4.183   -26.978 1.00 29.12 6   A 1 
ATOM 45   C CB    . LYS A 1 6   ? -55.379 5.728   -27.052 1.00 31.05 6   A 1 
ATOM 46   C CG    . LYS A 1 6   ? -56.820 5.805   -27.597 1.00 28.69 6   A 1 
ATOM 47   C CD    . LYS A 1 6   ? -57.309 7.254   -27.632 1.00 26.94 6   A 1 
ATOM 48   C CE    . LYS A 1 6   ? -58.699 7.354   -28.275 1.00 23.78 6   A 1 
ATOM 49   N NZ    . LYS A 1 6   ? -59.143 8.766   -28.426 1.00 21.73 6   A 1 
ATOM 50   N N     . CYS A 1 7   ? -53.211 4.590   -29.049 1.00 32.15 7   A 1 
ATOM 51   C CA    . CYS A 1 7   ? -52.228 4.019   -29.983 1.00 36.15 7   A 1 
ATOM 52   C C     . CYS A 1 7   ? -51.153 4.951   -30.563 1.00 34.91 7   A 1 
ATOM 53   O O     . CYS A 1 7   ? -50.406 4.469   -31.408 1.00 33.46 7   A 1 
ATOM 54   C CB    . CYS A 1 7   ? -53.023 3.503   -31.200 1.00 35.15 7   A 1 
ATOM 55   S SG    . CYS A 1 7   ? -54.493 2.539   -30.757 1.00 32.68 7   A 1 
ATOM 56   N N     . LEU A 1 8   ? -51.121 6.251   -30.295 1.00 26.52 8   A 1 
ATOM 57   C CA    . LEU A 1 8   ? -50.639 7.234   -31.281 1.00 31.10 8   A 1 
ATOM 58   C C     . LEU A 1 8   ? -49.156 7.091   -31.690 1.00 30.14 8   A 1 
ATOM 59   O O     . LEU A 1 8   ? -48.317 6.708   -30.884 1.00 28.11 8   A 1 
ATOM 60   C CB    . LEU A 1 8   ? -50.994 8.658   -30.828 1.00 29.72 8   A 1 
ATOM 61   C CG    . LEU A 1 8   ? -52.480 9.006   -31.009 1.00 27.09 8   A 1 
ATOM 62   C CD1   . LEU A 1 8   ? -52.815 10.299  -30.265 1.00 27.83 8   A 1 
ATOM 63   C CD2   . LEU A 1 8   ? -52.878 9.181   -32.475 1.00 30.42 8   A 1 
ATOM 64   N N     . SER A 1 9   ? -48.871 7.415   -32.968 1.00 29.52 9   A 1 
ATOM 65   C CA    . SER A 1 9   ? -47.868 6.752   -33.826 1.00 33.43 9   A 1 
ATOM 66   C C     . SER A 1 9   ? -46.707 7.588   -34.393 1.00 32.69 9   A 1 
ATOM 67   O O     . SER A 1 9   ? -45.694 7.008   -34.767 1.00 30.92 9   A 1 
ATOM 68   C CB    . SER A 1 9   ? -48.629 6.221   -35.036 1.00 32.38 9   A 1 
ATOM 69   O OG    . SER A 1 9   ? -49.347 7.265   -35.683 1.00 30.25 9   A 1 
ATOM 70   N N     . GLU A 1 10  ? -46.888 8.856   -34.636 1.00 29.00 10  A 1 
ATOM 71   C CA    . GLU A 1 10  ? -46.163 9.657   -35.649 1.00 33.56 10  A 1 
ATOM 72   C C     . GLU A 1 10  ? -44.778 10.175  -35.178 1.00 32.48 10  A 1 
ATOM 73   O O     . GLU A 1 10  ? -44.494 10.122  -33.992 1.00 30.26 10  A 1 
ATOM 74   C CB    . GLU A 1 10  ? -47.078 10.851  -36.011 1.00 31.92 10  A 1 
ATOM 75   C CG    . GLU A 1 10  ? -48.355 10.446  -36.753 1.00 29.69 10  A 1 
ATOM 76   C CD    . GLU A 1 10  ? -49.285 11.625  -37.090 1.00 28.20 10  A 1 
ATOM 77   O OE1   . GLU A 1 10  ? -50.190 11.397  -37.910 1.00 27.49 10  A 1 
ATOM 78   O OE2   . GLU A 1 10  ? -49.130 12.704  -36.484 1.00 29.04 10  A 1 
ATOM 79   N N     . ASN A 1 11  ? -43.837 10.751  -35.995 1.00 30.66 11  A 1 
ATOM 80   C CA    . ASN A 1 11  ? -43.529 10.649  -37.433 1.00 35.54 11  A 1 
ATOM 81   C C     . ASN A 1 11  ? -42.044 11.003  -37.697 1.00 33.63 11  A 1 
ATOM 82   O O     . ASN A 1 11  ? -41.232 10.105  -37.906 1.00 31.14 11  A 1 
ATOM 83   C CB    . ASN A 1 11  ? -44.443 11.572  -38.280 1.00 33.70 11  A 1 
ATOM 84   C CG    . ASN A 1 11  ? -45.177 10.883  -39.425 1.00 29.25 11  A 1 
ATOM 85   O OD1   . ASN A 1 11  ? -45.016 9.716   -39.715 1.00 29.20 11  A 1 
ATOM 86   N ND2   . ASN A 1 11  ? -46.035 11.621  -40.105 1.00 29.94 11  A 1 
ATOM 87   N N     . ASP A 1 12  ? -41.691 12.292  -37.784 1.00 33.36 12  A 1 
ATOM 88   C CA    . ASP A 1 12  ? -40.799 12.815  -38.828 1.00 38.54 12  A 1 
ATOM 89   C C     . ASP A 1 12  ? -39.268 12.842  -38.577 1.00 36.80 12  A 1 
ATOM 90   O O     . ASP A 1 12  ? -38.762 12.648  -37.488 1.00 34.92 12  A 1 
ATOM 91   C CB    . ASP A 1 12  ? -41.306 14.193  -39.285 1.00 35.98 12  A 1 
ATOM 92   C CG    . ASP A 1 12  ? -42.439 14.122  -40.314 1.00 31.18 12  A 1 
ATOM 93   O OD1   . ASP A 1 12  ? -42.459 13.149  -41.094 1.00 30.32 12  A 1 
ATOM 94   O OD2   . ASP A 1 12  ? -43.252 15.074  -40.326 1.00 30.76 12  A 1 
ATOM 95   N N     . SER A 1 13  ? -38.522 13.141  -39.675 1.00 30.49 13  A 1 
ATOM 96   C CA    . SER A 1 13  ? -37.245 12.553  -40.110 1.00 35.09 13  A 1 
ATOM 97   C C     . SER A 1 13  ? -35.989 13.443  -40.115 1.00 34.08 13  A 1 
ATOM 98   O O     . SER A 1 13  ? -34.958 12.982  -40.585 1.00 31.68 13  A 1 
ATOM 99   C CB    . SER A 1 13  ? -37.468 12.118  -41.561 1.00 33.52 13  A 1 
ATOM 100  O OG    . SER A 1 13  ? -37.819 13.219  -42.367 1.00 30.73 13  A 1 
ATOM 101  N N     . ALA A 1 14  ? -36.057 14.720  -39.781 1.00 26.51 14  A 1 
ATOM 102  C CA    . ALA A 1 14  ? -35.204 15.753  -40.384 1.00 29.98 14  A 1 
ATOM 103  C C     . ALA A 1 14  ? -33.679 15.539  -40.207 1.00 28.94 14  A 1 
ATOM 104  O O     . ALA A 1 14  ? -33.194 15.245  -39.120 1.00 27.68 14  A 1 
ATOM 105  C CB    . ALA A 1 14  ? -35.659 17.124  -39.895 1.00 28.93 14  A 1 
ATOM 106  N N     . SER A 1 15  ? -32.931 15.766  -41.295 1.00 29.83 15  A 1 
ATOM 107  C CA    . SER A 1 15  ? -31.625 15.183  -41.616 1.00 32.36 15  A 1 
ATOM 108  C C     . SER A 1 15  ? -30.392 16.081  -41.455 1.00 31.60 15  A 1 
ATOM 109  O O     . SER A 1 15  ? -29.358 15.744  -42.024 1.00 30.32 15  A 1 
ATOM 110  C CB    . SER A 1 15  ? -31.689 14.743  -43.076 1.00 31.65 15  A 1 
ATOM 111  O OG    . SER A 1 15  ? -31.858 15.867  -43.931 1.00 28.78 15  A 1 
ATOM 112  N N     . GLU A 1 16  ? -30.446 17.253  -40.840 1.00 29.80 16  A 1 
ATOM 113  C CA    . GLU A 1 16  ? -29.525 18.356  -41.179 1.00 33.97 16  A 1 
ATOM 114  C C     . GLU A 1 16  ? -28.028 17.992  -41.110 1.00 32.93 16  A 1 
ATOM 115  O O     . GLU A 1 16  ? -27.435 17.749  -40.051 1.00 31.23 16  A 1 
ATOM 116  C CB    . GLU A 1 16  ? -29.812 19.648  -40.405 1.00 32.91 16  A 1 
ATOM 117  C CG    . GLU A 1 16  ? -30.886 20.538  -41.063 1.00 30.04 16  A 1 
ATOM 118  C CD    . GLU A 1 16  ? -30.817 22.024  -40.636 1.00 27.72 16  A 1 
ATOM 119  O OE1   . GLU A 1 16  ? -31.516 22.848  -41.258 1.00 26.87 16  A 1 
ATOM 120  O OE2   . GLU A 1 16  ? -30.003 22.391  -39.751 1.00 28.92 16  A 1 
ATOM 121  N N     . ASP A 1 17  ? -27.424 18.089  -42.292 1.00 28.60 17  A 1 
ATOM 122  C CA    . ASP A 1 17  ? -26.143 17.535  -42.741 1.00 35.02 17  A 1 
ATOM 123  C C     . ASP A 1 17  ? -24.898 18.382  -42.398 1.00 33.74 17  A 1 
ATOM 124  O O     . ASP A 1 17  ? -23.899 18.310  -43.108 1.00 32.64 17  A 1 
ATOM 125  C CB    . ASP A 1 17  ? -26.271 17.387  -44.267 1.00 34.41 17  A 1 
ATOM 126  C CG    . ASP A 1 17  ? -26.092 15.986  -44.830 1.00 30.63 17  A 1 
ATOM 127  O OD1   . ASP A 1 17  ? -25.711 15.069  -44.074 1.00 29.13 17  A 1 
ATOM 128  O OD2   . ASP A 1 17  ? -26.348 15.848  -46.041 1.00 29.30 17  A 1 
ATOM 129  N N     . ARG A 1 18  ? -24.924 19.307  -41.408 1.00 25.31 18  A 1 
ATOM 130  C CA    . ARG A 1 18  ? -24.004 20.457  -41.417 1.00 28.66 18  A 1 
ATOM 131  C C     . ARG A 1 18  ? -22.520 20.073  -41.431 1.00 27.53 18  A 1 
ATOM 132  O O     . ARG A 1 18  ? -21.951 19.551  -40.475 1.00 26.08 18  A 1 
ATOM 133  C CB    . ARG A 1 18  ? -24.326 21.472  -40.321 1.00 28.37 18  A 1 
ATOM 134  C CG    . ARG A 1 18  ? -25.583 22.277  -40.675 1.00 26.55 18  A 1 
ATOM 135  C CD    . ARG A 1 18  ? -25.748 23.485  -39.734 1.00 25.61 18  A 1 
ATOM 136  N NE    . ARG A 1 18  ? -27.071 24.082  -39.910 1.00 24.13 18  A 1 
ATOM 137  C CZ    . ARG A 1 18  ? -27.504 25.254  -39.485 1.00 22.77 18  A 1 
ATOM 138  N NH1   . ARG A 1 18  ? -26.711 26.115  -38.888 1.00 21.69 18  A 1 
ATOM 139  N NH2   . ARG A 1 18  ? -28.752 25.565  -39.654 1.00 20.01 18  A 1 
ATOM 140  N N     . HIS A 1 19  ? -21.914 20.488  -42.526 1.00 28.40 19  A 1 
ATOM 141  C CA    . HIS A 1 19  ? -20.629 20.147  -43.138 1.00 32.68 19  A 1 
ATOM 142  C C     . HIS A 1 19  ? -19.383 20.793  -42.507 1.00 31.72 19  A 1 
ATOM 143  O O     . HIS A 1 19  ? -18.480 21.173  -43.252 1.00 30.73 19  A 1 
ATOM 144  C CB    . HIS A 1 19  ? -20.752 20.540  -44.624 1.00 33.02 19  A 1 
ATOM 145  C CG    . HIS A 1 19  ? -20.902 19.402  -45.577 1.00 30.91 19  A 1 
ATOM 146  N ND1   . HIS A 1 19  ? -21.752 18.333  -45.480 1.00 29.73 19  A 1 
ATOM 147  C CD2   . HIS A 1 19  ? -20.221 19.257  -46.759 1.00 30.21 19  A 1 
ATOM 148  C CE1   . HIS A 1 19  ? -21.594 17.564  -46.567 1.00 29.00 19  A 1 
ATOM 149  N NE2   . HIS A 1 19  ? -20.678 18.098  -47.372 1.00 29.07 19  A 1 
ATOM 150  N N     . TRP A 1 20  ? -19.270 21.039  -41.215 1.00 31.15 20  A 1 
ATOM 151  C CA    . TRP A 1 20  ? -18.194 21.881  -40.684 1.00 30.17 20  A 1 
ATOM 152  C C     . TRP A 1 20  ? -16.786 21.309  -40.944 1.00 28.94 20  A 1 
ATOM 153  O O     . TRP A 1 20  ? -16.201 20.606  -40.119 1.00 26.64 20  A 1 
ATOM 154  C CB    . TRP A 1 20  ? -18.441 22.277  -39.226 1.00 28.61 20  A 1 
ATOM 155  C CG    . TRP A 1 20  ? -19.391 23.414  -39.046 1.00 26.22 20  A 1 
ATOM 156  C CD1   . TRP A 1 20  ? -20.729 23.351  -39.225 1.00 22.95 20  A 1 
ATOM 157  C CD2   . TRP A 1 20  ? -19.088 24.808  -38.668 1.00 24.95 20  A 1 
ATOM 158  N NE1   . TRP A 1 20  ? -21.291 24.606  -38.994 1.00 21.40 20  A 1 
ATOM 159  C CE2   . TRP A 1 20  ? -20.315 25.516  -38.646 1.00 22.74 20  A 1 
ATOM 160  C CE3   . TRP A 1 20  ? -17.911 25.493  -38.339 1.00 26.47 20  A 1 
ATOM 161  C CZ2   . TRP A 1 20  ? -20.368 26.900  -38.302 1.00 25.89 20  A 1 
ATOM 162  C CZ3   . TRP A 1 20  ? -17.961 26.871  -38.001 1.00 24.92 20  A 1 
ATOM 163  C CH2   . TRP A 1 20  ? -19.173 27.561  -37.987 1.00 25.50 20  A 1 
ATOM 164  N N     . HIS A 1 21  ? -16.218 21.689  -42.080 1.00 28.80 21  A 1 
ATOM 165  C CA    . HIS A 1 21  ? -14.996 21.203  -42.719 1.00 34.05 21  A 1 
ATOM 166  C C     . HIS A 1 21  ? -13.674 21.618  -42.053 1.00 33.22 21  A 1 
ATOM 167  O O     . HIS A 1 21  ? -12.620 21.326  -42.607 1.00 32.30 21  A 1 
ATOM 168  C CB    . HIS A 1 21  ? -15.004 21.681  -44.175 1.00 33.99 21  A 1 
ATOM 169  C CG    . HIS A 1 21  ? -15.181 20.584  -45.179 1.00 31.72 21  A 1 
ATOM 170  N ND1   . HIS A 1 21  ? -14.319 19.541  -45.397 1.00 30.16 21  A 1 
ATOM 171  C CD2   . HIS A 1 21  ? -16.200 20.439  -46.080 1.00 30.79 21  A 1 
ATOM 172  C CE1   . HIS A 1 21  ? -14.808 18.798  -46.392 1.00 28.90 21  A 1 
ATOM 173  N NE2   . HIS A 1 21  ? -15.946 19.308  -46.838 1.00 28.69 21  A 1 
ATOM 174  N N     . ARG A 1 22  ? -13.660 22.411  -40.959 1.00 24.40 22  A 1 
ATOM 175  C CA    . ARG A 1 22  ? -12.524 23.299  -40.673 1.00 27.81 22  A 1 
ATOM 176  C C     . ARG A 1 22  ? -11.227 22.519  -40.411 1.00 26.80 22  A 1 
ATOM 177  O O     . ARG A 1 22  ? -11.020 21.958  -39.338 1.00 25.95 22  A 1 
ATOM 178  C CB    . ARG A 1 22  ? -12.877 24.325  -39.589 1.00 28.25 22  A 1 
ATOM 179  C CG    . ARG A 1 22  ? -12.313 25.712  -39.943 1.00 26.15 22  A 1 
ATOM 180  C CD    . ARG A 1 22  ? -12.690 26.755  -38.892 1.00 24.12 22  A 1 
ATOM 181  N NE    . ARG A 1 22  ? -12.392 28.125  -39.354 1.00 22.68 22  A 1 
ATOM 182  C CZ    . ARG A 1 22  ? -12.560 29.247  -38.663 1.00 20.36 22  A 1 
ATOM 183  N NH1   . ARG A 1 22  ? -12.981 29.229  -37.428 1.00 19.03 22  A 1 
ATOM 184  N NH2   . ARG A 1 22  ? -12.307 30.402  -39.195 1.00 17.82 22  A 1 
ATOM 185  N N     . THR A 1 23  ? -10.353 22.553  -41.404 1.00 27.70 23  A 1 
ATOM 186  C CA    . THR A 1 23  ? -9.066  21.856  -41.565 1.00 28.46 23  A 1 
ATOM 187  C C     . THR A 1 23  ? -7.951  22.447  -40.699 1.00 27.48 23  A 1 
ATOM 188  O O     . THR A 1 23  ? -6.933  22.889  -41.227 1.00 26.04 23  A 1 
ATOM 189  C CB    . THR A 1 23  ? -8.655  21.920  -43.043 1.00 27.96 23  A 1 
ATOM 190  O OG1   . THR A 1 23  ? -8.793  23.248  -43.516 1.00 26.93 23  A 1 
ATOM 191  C CG2   . THR A 1 23  ? -9.523  21.027  -43.929 1.00 29.50 23  A 1 
ATOM 192  N N     . ALA A 1 24  ? -8.114  22.539  -39.390 1.00 27.44 24  A 1 
ATOM 193  C CA    . ALA A 1 24  ? -7.078  23.085  -38.522 1.00 29.16 24  A 1 
ATOM 194  C C     . ALA A 1 24  ? -5.845  22.161  -38.504 1.00 28.90 24  A 1 
ATOM 195  O O     . ALA A 1 24  ? -5.732  21.250  -37.686 1.00 28.66 24  A 1 
ATOM 196  C CB    . ALA A 1 24  ? -7.662  23.342  -37.130 1.00 28.71 24  A 1 
ATOM 197  N N     . THR A 1 25  ? -4.920  22.420  -39.432 1.00 27.94 25  A 1 
ATOM 198  C CA    . THR A 1 25  ? -3.603  21.789  -39.556 1.00 27.83 25  A 1 
ATOM 199  C C     . THR A 1 25  ? -2.677  22.258  -38.435 1.00 26.89 25  A 1 
ATOM 200  O O     . THR A 1 25  ? -1.734  23.016  -38.656 1.00 25.47 25  A 1 
ATOM 201  C CB    . THR A 1 25  ? -2.987  22.125  -40.931 1.00 27.45 25  A 1 
ATOM 202  O OG1   . THR A 1 25  ? -3.131  23.504  -41.209 1.00 25.41 25  A 1 
ATOM 203  C CG2   . THR A 1 25  ? -3.668  21.361  -42.059 1.00 27.12 25  A 1 
ATOM 204  N N     . LEU A 1 26  ? -2.947  21.839  -37.196 1.00 23.51 26  A 1 
ATOM 205  C CA    . LEU A 1 26  ? -2.012  22.046  -36.092 1.00 25.09 26  A 1 
ATOM 206  C C     . LEU A 1 26  ? -0.778  21.166  -36.345 1.00 24.69 26  A 1 
ATOM 207  O O     . LEU A 1 26  ? -0.753  19.997  -35.992 1.00 23.22 26  A 1 
ATOM 208  C CB    . LEU A 1 26  ? -2.683  21.757  -34.743 1.00 23.80 26  A 1 
ATOM 209  C CG    . LEU A 1 26  ? -3.482  22.957  -34.190 1.00 21.20 26  A 1 
ATOM 210  C CD1   . LEU A 1 26  ? -4.370  22.510  -33.026 1.00 20.98 26  A 1 
ATOM 211  C CD2   . LEU A 1 26  ? -2.568  24.071  -33.674 1.00 23.22 26  A 1 
ATOM 212  N N     . PHE A 1 27  ? 0.236   21.789  -36.958 1.00 23.71 27  A 1 
ATOM 213  C CA    . PHE A 1 27  ? 1.598   21.274  -37.016 1.00 25.30 27  A 1 
ATOM 214  C C     . PHE A 1 27  ? 2.145   21.177  -35.590 1.00 26.04 27  A 1 
ATOM 215  O O     . PHE A 1 27  ? 2.749   22.118  -35.079 1.00 24.26 27  A 1 
ATOM 216  C CB    . PHE A 1 27  ? 2.469   22.193  -37.897 1.00 23.57 27  A 1 
ATOM 217  C CG    . PHE A 1 27  ? 2.551   21.794  -39.354 1.00 20.47 27  A 1 
ATOM 218  C CD1   . PHE A 1 27  ? 3.638   21.030  -39.805 1.00 18.82 27  A 1 
ATOM 219  C CD2   . PHE A 1 27  ? 1.561   22.199  -40.260 1.00 18.97 27  A 1 
ATOM 220  C CE1   . PHE A 1 27  ? 3.746   20.681  -41.153 1.00 17.61 27  A 1 
ATOM 221  C CE2   . PHE A 1 27  ? 1.662   21.844  -41.618 1.00 17.90 27  A 1 
ATOM 222  C CZ    . PHE A 1 27  ? 2.760   21.087  -42.076 1.00 17.81 27  A 1 
ATOM 223  N N     . MET A 1 28  ? 1.902   20.051  -34.906 1.00 31.50 28  A 1 
ATOM 224  C CA    . MET A 1 28  ? 2.688   19.702  -33.730 1.00 32.88 28  A 1 
ATOM 225  C C     . MET A 1 28  ? 4.099   19.370  -34.207 1.00 34.16 28  A 1 
ATOM 226  O O     . MET A 1 28  ? 4.382   18.259  -34.621 1.00 32.21 28  A 1 
ATOM 227  C CB    . MET A 1 28  ? 2.061   18.538  -32.947 1.00 30.82 28  A 1 
ATOM 228  C CG    . MET A 1 28  ? 0.920   19.020  -32.028 1.00 27.42 28  A 1 
ATOM 229  S SD    . MET A 1 28  ? 0.401   17.777  -30.805 1.00 24.47 28  A 1 
ATOM 230  C CE    . MET A 1 28  ? -0.605  18.797  -29.708 1.00 21.83 28  A 1 
ATOM 231  N N     . ASN A 1 29  ? 4.984   20.372  -34.143 1.00 28.81 29  A 1 
ATOM 232  C CA    . ASN A 1 29  ? 6.422   20.174  -34.223 1.00 29.72 29  A 1 
ATOM 233  C C     . ASN A 1 29  ? 6.876   19.377  -32.991 1.00 28.65 29  A 1 
ATOM 234  O O     . ASN A 1 29  ? 7.373   19.950  -32.022 1.00 26.55 29  A 1 
ATOM 235  C CB    . ASN A 1 29  ? 7.145   21.532  -34.334 1.00 28.66 29  A 1 
ATOM 236  C CG    . ASN A 1 29  ? 7.211   22.086  -35.755 1.00 24.84 29  A 1 
ATOM 237  O OD1   . ASN A 1 29  ? 7.018   21.409  -36.735 1.00 24.55 29  A 1 
ATOM 238  N ND2   . ASN A 1 29  ? 7.525   23.357  -35.887 1.00 24.50 29  A 1 
ATOM 239  N N     . CYS A 1 30  ? 6.688   18.063  -32.998 1.00 27.78 30  A 1 
ATOM 240  C CA    . CYS A 1 30  ? 7.413   17.160  -32.129 1.00 30.14 30  A 1 
ATOM 241  C C     . CYS A 1 30  ? 8.884   17.229  -32.535 1.00 30.25 30  A 1 
ATOM 242  O O     . CYS A 1 30  ? 9.325   16.503  -33.415 1.00 27.81 30  A 1 
ATOM 243  C CB    . CYS A 1 30  ? 6.850   15.736  -32.243 1.00 27.86 30  A 1 
ATOM 244  S SG    . CYS A 1 30  ? 5.210   15.653  -31.448 1.00 25.02 30  A 1 
ATOM 245  N N     . VAL A 1 31  ? 9.636   18.157  -31.910 1.00 28.82 31  A 1 
ATOM 246  C CA    . VAL A 1 31  ? 11.095  18.152  -31.964 1.00 31.82 31  A 1 
ATOM 247  C C     . VAL A 1 31  ? 11.543  16.902  -31.220 1.00 30.67 31  A 1 
ATOM 248  O O     . VAL A 1 31  ? 11.728  16.915  -30.007 1.00 28.51 31  A 1 
ATOM 249  C CB    . VAL A 1 31  ? 11.702  19.434  -31.374 1.00 29.87 31  A 1 
ATOM 250  C CG1   . VAL A 1 31  ? 13.231  19.431  -31.519 1.00 26.88 31  A 1 
ATOM 251  C CG2   . VAL A 1 31  ? 11.163  20.679  -32.087 1.00 29.43 31  A 1 
ATOM 252  N N     . SER A 1 32  ? 11.625  15.793  -31.950 1.00 31.85 32  A 1 
ATOM 253  C CA    . SER A 1 32  ? 12.311  14.596  -31.509 1.00 33.98 32  A 1 
ATOM 254  C C     . SER A 1 32  ? 13.791  14.949  -31.392 1.00 32.66 32  A 1 
ATOM 255  O O     . SER A 1 32  ? 14.547  14.793  -32.347 1.00 29.63 32  A 1 
ATOM 256  C CB    . SER A 1 32  ? 12.072  13.447  -32.494 1.00 31.45 32  A 1 
ATOM 257  O OG    . SER A 1 32  ? 12.416  13.819  -33.814 1.00 29.76 32  A 1 
ATOM 258  N N     . ASN A 1 33  ? 14.205  15.464  -30.229 1.00 32.31 33  A 1 
ATOM 259  C CA    . ASN A 1 33  ? 15.605  15.408  -29.821 1.00 34.57 33  A 1 
ATOM 260  C C     . ASN A 1 33  ? 15.947  13.925  -29.664 1.00 32.90 33  A 1 
ATOM 261  O O     . ASN A 1 33  ? 15.890  13.365  -28.576 1.00 30.27 33  A 1 
ATOM 262  C CB    . ASN A 1 33  ? 15.837  16.222  -28.542 1.00 32.81 33  A 1 
ATOM 263  C CG    . ASN A 1 33  ? 16.032  17.707  -28.794 1.00 28.11 33  A 1 
ATOM 264  O OD1   . ASN A 1 33  ? 16.270  18.178  -29.890 1.00 27.68 33  A 1 
ATOM 265  N ND2   . ASN A 1 33  ? 15.980  18.500  -27.749 1.00 27.81 33  A 1 
ATOM 266  N N     . GLY A 1 34  ? 16.210  13.292  -30.788 1.00 36.00 34  A 1 
ATOM 267  C CA    . GLY A 1 34  ? 16.812  11.984  -30.863 1.00 36.31 34  A 1 
ATOM 268  C C     . GLY A 1 34  ? 18.212  12.080  -30.291 1.00 35.33 34  A 1 
ATOM 269  O O     . GLY A 1 34  ? 19.167  12.238  -31.032 1.00 33.66 34  A 1 
ATOM 270  N N     . THR A 1 35  ? 18.325  12.016  -28.961 1.00 34.17 35  A 1 
ATOM 271  C CA    . THR A 1 35  ? 19.560  11.564  -28.336 1.00 36.02 35  A 1 
ATOM 272  C C     . THR A 1 35  ? 19.758  10.141  -28.838 1.00 34.74 35  A 1 
ATOM 273  O O     . THR A 1 35  ? 19.123  9.209   -28.343 1.00 32.47 35  A 1 
ATOM 274  C CB    . THR A 1 35  ? 19.482  11.601  -26.807 1.00 33.83 35  A 1 
ATOM 275  O OG1   . THR A 1 35  ? 18.240  11.114  -26.357 1.00 31.21 35  A 1 
ATOM 276  C CG2   . THR A 1 35  ? 19.639  13.027  -26.286 1.00 32.58 35  A 1 
ATOM 277  N N     . VAL A 1 36  ? 20.558  10.030  -29.908 1.00 31.79 36  A 1 
ATOM 278  C CA    . VAL A 1 36  ? 21.074  8.770   -30.409 1.00 34.76 36  A 1 
ATOM 279  C C     . VAL A 1 36  ? 21.841  8.170   -29.237 1.00 34.01 36  A 1 
ATOM 280  O O     . VAL A 1 36  ? 22.959  8.588   -28.948 1.00 32.72 36  A 1 
ATOM 281  C CB    . VAL A 1 36  ? 21.969  8.984   -31.641 1.00 33.07 36  A 1 
ATOM 282  C CG1   . VAL A 1 36  ? 22.476  7.656   -32.207 1.00 30.88 36  A 1 
ATOM 283  C CG2   . VAL A 1 36  ? 21.204  9.704   -32.764 1.00 33.79 36  A 1 
ATOM 284  N N     . TYR A 1 37  ? 21.184  7.295   -28.472 1.00 34.39 37  A 1 
ATOM 285  C CA    . TYR A 1 37  ? 21.913  6.388   -27.608 1.00 35.92 37  A 1 
ATOM 286  C C     . TYR A 1 37  ? 22.866  5.649   -28.540 1.00 34.93 37  A 1 
ATOM 287  O O     . TYR A 1 37  ? 22.406  4.951   -29.454 1.00 33.87 37  A 1 
ATOM 288  C CB    . TYR A 1 37  ? 20.951  5.445   -26.872 1.00 34.74 37  A 1 
ATOM 289  C CG    . TYR A 1 37  ? 20.558  5.919   -25.490 1.00 34.13 37  A 1 
ATOM 290  C CD1   . TYR A 1 37  ? 21.251  5.441   -24.357 1.00 33.60 37  A 1 
ATOM 291  C CD2   . TYR A 1 37  ? 19.516  6.847   -25.312 1.00 34.11 37  A 1 
ATOM 292  C CE1   . TYR A 1 37  ? 20.913  5.873   -23.061 1.00 30.95 37  A 1 
ATOM 293  C CE2   . TYR A 1 37  ? 19.168  7.298   -24.019 1.00 29.80 37  A 1 
ATOM 294  C CZ    . TYR A 1 37  ? 19.862  6.804   -22.891 1.00 28.48 37  A 1 
ATOM 295  O OH    . TYR A 1 37  ? 19.520  7.233   -21.630 1.00 26.63 37  A 1 
ATOM 296  N N     . GLU A 1 38  ? 24.161  5.879   -28.378 1.00 31.16 38  A 1 
ATOM 297  C CA    . GLU A 1 38  ? 25.174  5.035   -28.988 1.00 35.53 38  A 1 
ATOM 298  C C     . GLU A 1 38  ? 24.942  3.621   -28.448 1.00 35.17 38  A 1 
ATOM 299  O O     . GLU A 1 38  ? 25.403  3.256   -27.363 1.00 34.05 38  A 1 
ATOM 300  C CB    . GLU A 1 38  ? 26.596  5.531   -28.684 1.00 34.49 38  A 1 
ATOM 301  C CG    . GLU A 1 38  ? 27.003  6.765   -29.513 1.00 31.22 38  A 1 
ATOM 302  C CD    . GLU A 1 38  ? 28.483  7.157   -29.316 1.00 28.64 38  A 1 
ATOM 303  O OE1   . GLU A 1 38  ? 29.075  7.707   -30.271 1.00 27.68 38  A 1 
ATOM 304  O OE2   . GLU A 1 38  ? 29.023  6.921   -28.208 1.00 27.76 38  A 1 
ATOM 305  N N     . GLU A 1 39  ? 24.131  2.851   -29.174 1.00 31.36 39  A 1 
ATOM 306  C CA    . GLU A 1 39  ? 24.033  1.423   -28.953 1.00 34.36 39  A 1 
ATOM 307  C C     . GLU A 1 39  ? 25.446  0.875   -29.107 1.00 33.00 39  A 1 
ATOM 308  O O     . GLU A 1 39  ? 26.087  1.060   -30.138 1.00 31.51 39  A 1 
ATOM 309  C CB    . GLU A 1 39  ? 23.051  0.759   -29.923 1.00 33.61 39  A 1 
ATOM 310  C CG    . GLU A 1 39  ? 21.585  1.021   -29.538 1.00 30.74 39  A 1 
ATOM 311  C CD    . GLU A 1 39  ? 20.601  0.288   -30.449 1.00 29.00 39  A 1 
ATOM 312  O OE1   . GLU A 1 39  ? 19.682  -0.364  -29.900 1.00 28.00 39  A 1 
ATOM 313  O OE2   . GLU A 1 39  ? 20.750  0.376   -31.673 1.00 27.84 39  A 1 
ATOM 314  N N     . ALA A 1 40  ? 25.943  0.264   -28.029 1.00 35.19 40  A 1 
ATOM 315  C CA    . ALA A 1 40  ? 27.261  -0.340  -28.049 1.00 36.92 40  A 1 
ATOM 316  C C     . ALA A 1 40  ? 27.249  -1.440  -29.117 1.00 35.50 40  A 1 
ATOM 317  O O     . ALA A 1 40  ? 26.747  -2.538  -28.879 1.00 34.01 40  A 1 
ATOM 318  C CB    . ALA A 1 40  ? 27.596  -0.856  -26.654 1.00 35.16 40  A 1 
ATOM 319  N N     . VAL A 1 41  ? 27.772  -1.113  -30.303 1.00 34.33 41  A 1 
ATOM 320  C CA    . VAL A 1 41  ? 27.893  -2.036  -31.428 1.00 36.56 41  A 1 
ATOM 321  C C     . VAL A 1 41  ? 28.913  -3.097  -31.012 1.00 35.13 41  A 1 
ATOM 322  O O     . VAL A 1 41  ? 30.122  -2.887  -31.085 1.00 33.45 41  A 1 
ATOM 323  C CB    . VAL A 1 41  ? 28.291  -1.312  -32.725 1.00 34.63 41  A 1 
ATOM 324  C CG1   . VAL A 1 41  ? 28.303  -2.289  -33.907 1.00 32.39 41  A 1 
ATOM 325  C CG2   . VAL A 1 41  ? 27.318  -0.175  -33.070 1.00 34.74 41  A 1 
ATOM 326  N N     . GLY A 1 42  ? 28.411  -4.210  -30.508 1.00 36.60 42  A 1 
ATOM 327  C CA    . GLY A 1 42  ? 29.233  -5.389  -30.300 1.00 38.16 42  A 1 
ATOM 328  C C     . GLY A 1 42  ? 29.878  -5.804  -31.627 1.00 37.55 42  A 1 
ATOM 329  O O     . GLY A 1 42  ? 29.269  -5.659  -32.679 1.00 35.95 42  A 1 
ATOM 330  N N     . ARG A 1 43  ? 31.092  -6.327  -31.568 1.00 33.41 43  A 1 
ATOM 331  C CA    . ARG A 1 43  ? 31.905  -6.670  -32.758 1.00 38.61 43  A 1 
ATOM 332  C C     . ARG A 1 43  ? 31.161  -7.459  -33.847 1.00 37.68 43  A 1 
ATOM 333  O O     . ARG A 1 43  ? 31.474  -7.295  -35.014 1.00 34.88 43  A 1 
ATOM 334  C CB    . ARG A 1 43  ? 33.132  -7.482  -32.333 1.00 36.79 43  A 1 
ATOM 335  C CG    . ARG A 1 43  ? 34.363  -6.629  -32.065 1.00 33.78 43  A 1 
ATOM 336  C CD    . ARG A 1 43  ? 35.548  -7.547  -31.758 1.00 31.51 43  A 1 
ATOM 337  N NE    . ARG A 1 43  ? 36.806  -6.803  -31.640 1.00 29.88 43  A 1 
ATOM 338  C CZ    . ARG A 1 43  ? 37.992  -7.323  -31.336 1.00 26.71 43  A 1 
ATOM 339  N NH1   . ARG A 1 43  ? 38.127  -8.592  -31.096 1.00 26.50 43  A 1 
ATOM 340  N NH2   . ARG A 1 43  ? 39.046  -6.573  -31.290 1.00 26.59 43  A 1 
ATOM 341  N N     . GLU A 1 44  ? 30.239  -8.325  -33.475 1.00 40.24 44  A 1 
ATOM 342  C CA    . GLU A 1 44  ? 29.505  -9.201  -34.412 1.00 43.45 44  A 1 
ATOM 343  C C     . GLU A 1 44  ? 28.209  -8.577  -34.961 1.00 43.66 44  A 1 
ATOM 344  O O     . GLU A 1 44  ? 27.333  -9.295  -35.428 1.00 41.03 44  A 1 
ATOM 345  C CB    . GLU A 1 44  ? 29.277  -10.577 -33.777 1.00 40.59 44  A 1 
ATOM 346  C CG    . GLU A 1 44  ? 30.594  -11.328 -33.532 1.00 37.79 44  A 1 
ATOM 347  C CD    . GLU A 1 44  ? 30.383  -12.774 -33.074 1.00 34.35 44  A 1 
ATOM 348  O OE1   . GLU A 1 44  ? 31.364  -13.543 -33.201 1.00 32.24 44  A 1 
ATOM 349  O OE2   . GLU A 1 44  ? 29.280  -13.092 -32.593 1.00 31.93 44  A 1 
ATOM 350  N N     . GLY A 1 45  ? 28.059  -7.245  -34.905 1.00 39.03 45  A 1 
ATOM 351  C CA    . GLY A 1 45  ? 26.940  -6.560  -35.562 1.00 39.26 45  A 1 
ATOM 352  C C     . GLY A 1 45  ? 25.557  -6.738  -34.916 1.00 39.37 45  A 1 
ATOM 353  O O     . GLY A 1 45  ? 24.595  -6.127  -35.383 1.00 37.64 45  A 1 
ATOM 354  N N     . CYS A 1 46  ? 25.440  -7.543  -33.853 1.00 45.81 46  A 1 
ATOM 355  C CA    . CYS A 1 46  ? 24.209  -7.622  -33.090 1.00 47.41 46  A 1 
ATOM 356  C C     . CYS A 1 46  ? 24.050  -6.353  -32.244 1.00 47.29 46  A 1 
ATOM 357  O O     . CYS A 1 46  ? 24.842  -6.102  -31.329 1.00 44.22 46  A 1 
ATOM 358  C CB    . CYS A 1 46  ? 24.192  -8.887  -32.231 1.00 44.27 46  A 1 
ATOM 359  S SG    . CYS A 1 46  ? 23.837  -10.344 -33.273 1.00 39.95 46  A 1 
ATOM 360  N N     . TRP A 1 47  ? 23.001  -5.551  -32.527 1.00 55.08 47  A 1 
ATOM 361  C CA    . TRP A 1 47  ? 22.586  -4.408  -31.726 1.00 53.68 47  A 1 
ATOM 362  C C     . TRP A 1 47  ? 22.082  -4.923  -30.368 1.00 54.80 47  A 1 
ATOM 363  O O     . TRP A 1 47  ? 20.902  -5.238  -30.186 1.00 51.31 47  A 1 
ATOM 364  C CB    . TRP A 1 47  ? 21.529  -3.610  -32.479 1.00 49.24 47  A 1 
ATOM 365  C CG    . TRP A 1 47  ? 21.986  -3.011  -33.777 1.00 44.86 47  A 1 
ATOM 366  C CD1   . TRP A 1 47  ? 22.074  -3.662  -34.953 1.00 40.27 47  A 1 
ATOM 367  C CD2   . TRP A 1 47  ? 22.414  -1.631  -34.040 1.00 41.46 47  A 1 
ATOM 368  N NE1   . TRP A 1 47  ? 22.522  -2.786  -35.943 1.00 35.08 47  A 1 
ATOM 369  C CE2   . TRP A 1 47  ? 22.735  -1.532  -35.414 1.00 36.99 47  A 1 
ATOM 370  C CE3   . TRP A 1 47  ? 22.529  -0.482  -33.238 1.00 38.42 47  A 1 
ATOM 371  C CZ2   . TRP A 1 47  ? 23.161  -0.305  -35.990 1.00 36.71 47  A 1 
ATOM 372  C CZ3   . TRP A 1 47  ? 22.953  0.735   -33.810 1.00 36.84 47  A 1 
ATOM 373  C CH2   . TRP A 1 47  ? 23.264  0.824   -35.162 1.00 37.55 47  A 1 
ATOM 374  N N     . ALA A 1 48  ? 22.999  -5.085  -29.415 1.00 62.11 48  A 1 
ATOM 375  C CA    . ALA A 1 48  ? 22.660  -5.562  -28.089 1.00 63.00 48  A 1 
ATOM 376  C C     . ALA A 1 48  ? 22.117  -4.392  -27.256 1.00 64.75 48  A 1 
ATOM 377  O O     . ALA A 1 48  ? 22.869  -3.548  -26.785 1.00 60.55 48  A 1 
ATOM 378  C CB    . ALA A 1 48  ? 23.883  -6.237  -27.464 1.00 57.03 48  A 1 
ATOM 379  N N     . ARG A 1 49  ? 20.796  -4.360  -27.039 1.00 68.36 49  A 1 
ATOM 380  C CA    . ARG A 1 49  ? 20.165  -3.385  -26.142 1.00 71.29 49  A 1 
ATOM 381  C C     . ARG A 1 49  ? 20.796  -3.467  -24.753 1.00 73.78 49  A 1 
ATOM 382  O O     . ARG A 1 49  ? 21.000  -4.554  -24.224 1.00 70.29 49  A 1 
ATOM 383  C CB    . ARG A 1 49  ? 18.651  -3.625  -26.103 1.00 65.77 49  A 1 
ATOM 384  C CG    . ARG A 1 49  ? 17.929  -2.590  -25.229 1.00 57.65 49  A 1 
ATOM 385  C CD    . ARG A 1 49  ? 16.417  -2.765  -25.301 1.00 57.63 49  A 1 
ATOM 386  N NE    . ARG A 1 49  ? 15.739  -1.886  -24.344 1.00 51.65 49  A 1 
ATOM 387  C CZ    . ARG A 1 49  ? 14.503  -1.427  -24.417 1.00 45.94 49  A 1 
ATOM 388  N NH1   . ARG A 1 49  ? 13.732  -1.708  -25.423 1.00 44.93 49  A 1 
ATOM 389  N NH2   . ARG A 1 49  ? 14.027  -0.687  -23.477 1.00 44.35 49  A 1 
ATOM 390  N N     . LEU A 1 50  ? 21.095  -2.313  -24.155 1.00 72.28 50  A 1 
ATOM 391  C CA    . LEU A 1 50  ? 21.631  -2.258  -22.802 1.00 73.45 50  A 1 
ATOM 392  C C     . LEU A 1 50  ? 20.604  -2.753  -21.775 1.00 75.44 50  A 1 
ATOM 393  O O     . LEU A 1 50  ? 19.391  -2.607  -21.944 1.00 71.46 50  A 1 
ATOM 394  C CB    . LEU A 1 50  ? 22.129  -0.844  -22.469 1.00 68.16 50  A 1 
ATOM 395  C CG    . LEU A 1 50  ? 23.356  -0.393  -23.267 1.00 63.28 50  A 1 
ATOM 396  C CD1   . LEU A 1 50  ? 23.702  1.063   -22.932 1.00 57.82 50  A 1 
ATOM 397  C CD2   . LEU A 1 50  ? 24.598  -1.248  -22.984 1.00 58.78 50  A 1 
ATOM 398  N N     . CYS A 1 51  ? 21.093  -3.337  -20.681 1.00 78.69 51  A 1 
ATOM 399  C CA    . CYS A 1 51  ? 20.268  -3.782  -19.575 1.00 79.03 51  A 1 
ATOM 400  C C     . CYS A 1 51  ? 19.496  -2.608  -18.956 1.00 77.56 51  A 1 
ATOM 401  O O     . CYS A 1 51  ? 20.100  -1.652  -18.477 1.00 73.13 51  A 1 
ATOM 402  C CB    . CYS A 1 51  ? 21.183  -4.454  -18.546 1.00 78.48 51  A 1 
ATOM 403  S SG    . CYS A 1 51  ? 20.295  -4.878  -17.016 1.00 77.30 51  A 1 
ATOM 404  N N     . ASP A 1 52  ? 18.175  -2.719  -18.864 1.00 77.03 52  A 1 
ATOM 405  C CA    . ASP A 1 52  ? 17.313  -1.704  -18.248 1.00 74.36 52  A 1 
ATOM 406  C C     . ASP A 1 52  ? 17.583  -1.532  -16.739 1.00 73.98 52  A 1 
ATOM 407  O O     . ASP A 1 52  ? 17.265  -0.496  -16.158 1.00 68.62 52  A 1 
ATOM 408  C CB    . ASP A 1 52  ? 15.842  -2.081  -18.480 1.00 70.42 52  A 1 
ATOM 409  C CG    . ASP A 1 52  ? 15.407  -2.087  -19.960 1.00 68.31 52  A 1 
ATOM 410  O OD1   . ASP A 1 52  ? 15.788  -1.163  -20.718 1.00 62.03 52  A 1 
ATOM 411  O OD2   . ASP A 1 52  ? 14.647  -2.995  -20.335 1.00 62.00 52  A 1 
ATOM 412  N N     . GLY A 1 53  ? 18.183  -2.528  -16.090 1.00 75.72 53  A 1 
ATOM 413  C CA    . GLY A 1 53  ? 18.554  -2.475  -14.675 1.00 72.76 53  A 1 
ATOM 414  C C     . GLY A 1 53  ? 19.823  -1.676  -14.390 1.00 72.38 53  A 1 
ATOM 415  O O     . GLY A 1 53  ? 19.822  -0.785  -13.542 1.00 67.36 53  A 1 
ATOM 416  N N     . CYS A 1 54  ? 20.942  -1.995  -15.073 1.00 74.91 54  A 1 
ATOM 417  C CA    . CYS A 1 54  ? 22.234  -1.352  -14.813 1.00 75.22 54  A 1 
ATOM 418  C C     . CYS A 1 54  ? 22.627  -0.280  -15.838 1.00 75.04 54  A 1 
ATOM 419  O O     . CYS A 1 54  ? 23.505  0.523   -15.545 1.00 69.69 54  A 1 
ATOM 420  C CB    . CYS A 1 54  ? 23.328  -2.424  -14.671 1.00 72.14 54  A 1 
ATOM 421  S SG    . CYS A 1 54  ? 23.636  -3.287  -16.247 1.00 73.76 54  A 1 
ATOM 422  N N     . CYS A 1 55  ? 22.003  -0.257  -17.014 1.00 77.56 55  A 1 
ATOM 423  C CA    . CYS A 1 55  ? 22.261  0.678   -18.117 1.00 75.25 55  A 1 
ATOM 424  C C     . CYS A 1 55  ? 23.726  0.702   -18.611 1.00 76.59 55  A 1 
ATOM 425  O O     . CYS A 1 55  ? 24.140  1.677   -19.225 1.00 71.12 55  A 1 
ATOM 426  C CB    . CYS A 1 55  ? 21.729  2.074   -17.756 1.00 70.11 55  A 1 
ATOM 427  S SG    . CYS A 1 55  ? 19.974  2.007   -17.282 1.00 62.05 55  A 1 
ATOM 428  N N     . THR A 1 56  ? 24.504  -0.350  -18.327 1.00 74.54 56  A 1 
ATOM 429  C CA    . THR A 1 56  ? 25.937  -0.402  -18.667 1.00 75.49 56  A 1 
ATOM 430  C C     . THR A 1 56  ? 26.349  -1.671  -19.409 1.00 77.58 56  A 1 
ATOM 431  O O     . THR A 1 56  ? 27.289  -1.644  -20.190 1.00 73.58 56  A 1 
ATOM 432  C CB    . THR A 1 56  ? 26.810  -0.286  -17.411 1.00 70.35 56  A 1 
ATOM 433  O OG1   . THR A 1 56  ? 26.447  -1.263  -16.455 1.00 65.04 56  A 1 
ATOM 434  C CG2   . THR A 1 56  ? 26.703  1.076   -16.738 1.00 65.23 56  A 1 
ATOM 435  N N     . VAL A 1 57  ? 25.676  -2.785  -19.145 1.00 78.34 57  A 1 
ATOM 436  C CA    . VAL A 1 57  ? 26.008  -4.098  -19.696 1.00 78.13 57  A 1 
ATOM 437  C C     . VAL A 1 57  ? 24.948  -4.500  -20.729 1.00 79.77 57  A 1 
ATOM 438  O O     . VAL A 1 57  ? 23.768  -4.217  -20.500 1.00 76.67 57  A 1 
ATOM 439  C CB    . VAL A 1 57  ? 26.141  -5.143  -18.575 1.00 73.54 57  A 1 
ATOM 440  C CG1   . VAL A 1 57  ? 26.594  -6.515  -19.092 1.00 65.27 57  A 1 
ATOM 441  C CG2   . VAL A 1 57  ? 27.167  -4.698  -17.517 1.00 67.71 57  A 1 
ATOM 442  N N     . PRO A 1 58  ? 25.307  -5.165  -21.849 1.00 76.77 58  A 1 
ATOM 443  C CA    . PRO A 1 58  ? 24.332  -5.721  -22.781 1.00 76.73 58  A 1 
ATOM 444  C C     . PRO A 1 58  ? 23.352  -6.677  -22.095 1.00 77.40 58  A 1 
ATOM 445  O O     . PRO A 1 58  ? 23.734  -7.473  -21.231 1.00 75.95 58  A 1 
ATOM 446  C CB    . PRO A 1 58  ? 25.151  -6.433  -23.862 1.00 74.56 58  A 1 
ATOM 447  C CG    . PRO A 1 58  ? 26.480  -5.704  -23.832 1.00 69.94 58  A 1 
ATOM 448  C CD    . PRO A 1 58  ? 26.650  -5.368  -22.348 1.00 75.53 58  A 1 
ATOM 449  N N     . SER A 1 59  ? 22.065  -6.608  -22.478 1.00 80.58 59  A 1 
ATOM 450  C CA    . SER A 1 59  ? 21.041  -7.529  -22.009 1.00 80.68 59  A 1 
ATOM 451  C C     . SER A 1 59  ? 21.232  -8.926  -22.608 1.00 80.70 59  A 1 
ATOM 452  O O     . SER A 1 59  ? 21.629  -9.070  -23.761 1.00 77.50 59  A 1 
ATOM 453  C CB    . SER A 1 59  ? 19.644  -6.979  -22.303 1.00 78.30 59  A 1 
ATOM 454  O OG    . SER A 1 59  ? 19.493  -6.659  -23.672 1.00 68.65 59  A 1 
ATOM 455  N N     . VAL A 1 60  ? 20.925  -9.956  -21.809 1.00 82.71 60  A 1 
ATOM 456  C CA    . VAL A 1 60  ? 20.974  -11.363 -22.241 1.00 82.20 60  A 1 
ATOM 457  C C     . VAL A 1 60  ? 19.618  -12.055 -22.167 1.00 82.79 60  A 1 
ATOM 458  O O     . VAL A 1 60  ? 19.379  -13.017 -22.898 1.00 79.57 60  A 1 
ATOM 459  C CB    . VAL A 1 60  ? 22.026  -12.178 -21.463 1.00 80.34 60  A 1 
ATOM 460  C CG1   . VAL A 1 60  ? 23.436  -11.623 -21.731 1.00 69.76 60  A 1 
ATOM 461  C CG2   . VAL A 1 60  ? 21.785  -12.188 -19.956 1.00 72.71 60  A 1 
ATOM 462  N N     . VAL A 1 61  ? 18.706  -11.549 -21.333 1.00 83.44 61  A 1 
ATOM 463  C CA    . VAL A 1 61  ? 17.335  -12.055 -21.191 1.00 82.93 61  A 1 
ATOM 464  C C     . VAL A 1 61  ? 16.325  -10.920 -21.302 1.00 83.03 61  A 1 
ATOM 465  O O     . VAL A 1 61  ? 16.622  -9.770  -21.005 1.00 80.91 61  A 1 
ATOM 466  C CB    . VAL A 1 61  ? 17.123  -12.844 -19.882 1.00 80.69 61  A 1 
ATOM 467  C CG1   . VAL A 1 61  ? 18.029  -14.066 -19.806 1.00 67.61 61  A 1 
ATOM 468  C CG2   . VAL A 1 61  ? 17.334  -11.992 -18.625 1.00 70.70 61  A 1 
ATOM 469  N N     . TYR A 1 62  ? 15.100  -11.283 -21.719 1.00 80.90 62  A 1 
ATOM 470  C CA    . TYR A 1 62  ? 13.931  -10.425 -21.607 1.00 80.70 62  A 1 
ATOM 471  C C     . TYR A 1 62  ? 12.940  -11.041 -20.621 1.00 82.16 62  A 1 
ATOM 472  O O     . TYR A 1 62  ? 12.557  -12.204 -20.773 1.00 79.16 62  A 1 
ATOM 473  C CB    . TYR A 1 62  ? 13.299  -10.224 -22.978 1.00 77.11 62  A 1 
ATOM 474  C CG    . TYR A 1 62  ? 12.041  -9.388  -22.945 1.00 72.60 62  A 1 
ATOM 475  C CD1   . TYR A 1 62  ? 10.776  -9.982  -23.032 1.00 66.02 62  A 1 
ATOM 476  C CD2   . TYR A 1 62  ? 12.134  -7.988  -22.836 1.00 65.93 62  A 1 
ATOM 477  C CE1   . TYR A 1 62  ? 9.617   -9.191  -23.045 1.00 62.36 62  A 1 
ATOM 478  C CE2   . TYR A 1 62  ? 10.987  -7.192  -22.838 1.00 64.03 62  A 1 
ATOM 479  C CZ    . TYR A 1 62  ? 9.722   -7.791  -22.961 1.00 67.14 62  A 1 
ATOM 480  O OH    . TYR A 1 62  ? 8.593   -7.009  -23.002 1.00 65.12 62  A 1 
ATOM 481  N N     . CYS A 1 63  ? 12.506  -10.270 -19.612 1.00 80.09 63  A 1 
ATOM 482  C CA    . CYS A 1 63  ? 11.450  -10.662 -18.693 1.00 80.01 63  A 1 
ATOM 483  C C     . CYS A 1 63  ? 10.105  -10.164 -19.222 1.00 79.07 63  A 1 
ATOM 484  O O     . CYS A 1 63  ? 9.895   -8.961  -19.361 1.00 77.65 63  A 1 
ATOM 485  C CB    . CYS A 1 63  ? 11.750  -10.113 -17.299 1.00 79.93 63  A 1 
ATOM 486  S SG    . CYS A 1 63  ? 10.415  -10.588 -16.165 1.00 77.35 63  A 1 
ATOM 487  N N     . ARG A 1 64  ? 9.167   -11.090 -19.518 1.00 78.59 64  A 1 
ATOM 488  C CA    . ARG A 1 64  ? 7.851   -10.730 -20.049 1.00 75.73 64  A 1 
ATOM 489  C C     . ARG A 1 64  ? 6.994   -9.968  -19.034 1.00 73.94 64  A 1 
ATOM 490  O O     . ARG A 1 64  ? 6.312   -9.022  -19.414 1.00 68.90 64  A 1 
ATOM 491  C CB    . ARG A 1 64  ? 7.088   -11.984 -20.508 1.00 72.13 64  A 1 
ATOM 492  C CG    . ARG A 1 64  ? 7.776   -12.719 -21.672 1.00 65.21 64  A 1 
ATOM 493  C CD    . ARG A 1 64  ? 6.871   -13.834 -22.177 1.00 64.25 64  A 1 
ATOM 494  N NE    . ARG A 1 64  ? 7.575   -14.771 -23.050 1.00 56.06 64  A 1 
ATOM 495  C CZ    . ARG A 1 64  ? 7.059   -15.470 -24.038 1.00 51.33 64  A 1 
ATOM 496  N NH1   . ARG A 1 64  ? 5.839   -15.307 -24.442 1.00 48.87 64  A 1 
ATOM 497  N NH2   . ARG A 1 64  ? 7.771   -16.370 -24.639 1.00 47.95 64  A 1 
ATOM 498  N N     . ALA A 1 65  ? 7.025   -10.373 -17.765 1.00 73.75 65  A 1 
ATOM 499  C CA    . ALA A 1 65  ? 6.214   -9.766  -16.713 1.00 71.04 65  A 1 
ATOM 500  C C     . ALA A 1 65  ? 6.629   -8.315  -16.414 1.00 70.35 65  A 1 
ATOM 501  O O     . ALA A 1 65  ? 5.769   -7.444  -16.267 1.00 65.17 65  A 1 
ATOM 502  C CB    . ALA A 1 65  ? 6.298   -10.648 -15.469 1.00 67.70 65  A 1 
ATOM 503  N N     . ASP A 1 66  ? 7.940   -8.047  -16.387 1.00 71.97 66  A 1 
ATOM 504  C CA    . ASP A 1 66  ? 8.485   -6.714  -16.141 1.00 69.91 66  A 1 
ATOM 505  C C     . ASP A 1 66  ? 8.628   -5.876  -17.423 1.00 70.49 66  A 1 
ATOM 506  O O     . ASP A 1 66  ? 8.871   -4.668  -17.352 1.00 65.95 66  A 1 
ATOM 507  C CB    . ASP A 1 66  ? 9.838   -6.843  -15.421 1.00 65.74 66  A 1 
ATOM 508  C CG    . ASP A 1 66  ? 9.704   -7.481  -14.030 1.00 62.64 66  A 1 
ATOM 509  O OD1   . ASP A 1 66  ? 8.726   -7.173  -13.315 1.00 57.25 66  A 1 
ATOM 510  O OD2   . ASP A 1 66  ? 10.590  -8.281  -13.655 1.00 56.34 66  A 1 
ATOM 511  N N     . SER A 1 67  ? 8.472   -6.488  -18.601 1.00 70.99 67  A 1 
ATOM 512  C CA    . SER A 1 67  ? 8.752   -5.880  -19.911 1.00 70.36 67  A 1 
ATOM 513  C C     . SER A 1 67  ? 10.154  -5.256  -19.967 1.00 71.77 67  A 1 
ATOM 514  O O     . SER A 1 67  ? 10.324  -4.131  -20.432 1.00 67.65 67  A 1 
ATOM 515  C CB    . SER A 1 67  ? 7.649   -4.898  -20.316 1.00 66.31 67  A 1 
ATOM 516  O OG    . SER A 1 67  ? 6.384   -5.531  -20.317 1.00 60.25 67  A 1 
ATOM 517  N N     . ALA A 1 68  ? 11.156  -5.961  -19.428 1.00 72.41 68  A 1 
ATOM 518  C CA    . ALA A 1 68  ? 12.502  -5.440  -19.228 1.00 73.44 68  A 1 
ATOM 519  C C     . ALA A 1 68  ? 13.578  -6.340  -19.845 1.00 74.97 68  A 1 
ATOM 520  O O     . ALA A 1 68  ? 13.545  -7.564  -19.698 1.00 73.95 68  A 1 
ATOM 521  C CB    . ALA A 1 68  ? 12.739  -5.230  -17.727 1.00 70.00 68  A 1 
ATOM 522  N N     . TYR A 1 69  ? 14.562  -5.707  -20.491 1.00 81.05 69  A 1 
ATOM 523  C CA    . TYR A 1 69  ? 15.775  -6.343  -20.990 1.00 80.72 69  A 1 
ATOM 524  C C     . TYR A 1 69  ? 16.833  -6.339  -19.891 1.00 82.35 69  A 1 
ATOM 525  O O     . TYR A 1 69  ? 17.209  -5.275  -19.395 1.00 78.80 69  A 1 
ATOM 526  C CB    . TYR A 1 69  ? 16.269  -5.607  -22.237 1.00 78.01 69  A 1 
ATOM 527  C CG    . TYR A 1 69  ? 15.311  -5.656  -23.405 1.00 75.23 69  A 1 
ATOM 528  C CD1   . TYR A 1 69  ? 15.452  -6.631  -24.396 1.00 67.86 69  A 1 
ATOM 529  C CD2   . TYR A 1 69  ? 14.266  -4.713  -23.500 1.00 68.33 69  A 1 
ATOM 530  C CE1   . TYR A 1 69  ? 14.573  -6.671  -25.481 1.00 65.68 69  A 1 
ATOM 531  C CE2   . TYR A 1 69  ? 13.375  -4.752  -24.581 1.00 65.80 69  A 1 
ATOM 532  C CZ    . TYR A 1 69  ? 13.530  -5.732  -25.580 1.00 70.94 69  A 1 
ATOM 533  O OH    . TYR A 1 69  ? 12.659  -5.774  -26.638 1.00 68.32 69  A 1 
ATOM 534  N N     . LEU A 1 70  ? 17.336  -7.507  -19.489 1.00 78.20 70  A 1 
ATOM 535  C CA    . LEU A 1 70  ? 18.228  -7.656  -18.346 1.00 78.34 70  A 1 
ATOM 536  C C     . LEU A 1 70  ? 19.532  -8.368  -18.724 1.00 79.28 70  A 1 
ATOM 537  O O     . LEU A 1 70  ? 19.544  -9.318  -19.511 1.00 78.26 70  A 1 
ATOM 538  C CB    . LEU A 1 70  ? 17.492  -8.378  -17.202 1.00 76.04 70  A 1 
ATOM 539  C CG    . LEU A 1 70  ? 16.186  -7.703  -16.714 1.00 75.00 70  A 1 
ATOM 540  C CD1   . LEU A 1 70  ? 15.500  -8.573  -15.672 1.00 68.93 70  A 1 
ATOM 541  C CD2   . LEU A 1 70  ? 16.439  -6.321  -16.120 1.00 69.01 70  A 1 
ATOM 542  N N     . CYS A 1 71  ? 20.658  -7.912  -18.136 1.00 84.65 71  A 1 
ATOM 543  C CA    . CYS A 1 71  ? 21.889  -8.689  -18.133 1.00 85.05 71  A 1 
ATOM 544  C C     . CYS A 1 71  ? 21.790  -9.833  -17.109 1.00 85.71 71  A 1 
ATOM 545  O O     . CYS A 1 71  ? 20.957  -9.775  -16.203 1.00 83.98 71  A 1 
ATOM 546  C CB    . CYS A 1 71  ? 23.089  -7.781  -17.873 1.00 82.65 71  A 1 
ATOM 547  S SG    . CYS A 1 71  ? 23.111  -7.114  -16.175 1.00 80.46 71  A 1 
ATOM 548  N N     . ALA A 1 72  ? 22.687  -10.834 -17.189 1.00 83.22 72  A 1 
ATOM 549  C CA    . ALA A 1 72  ? 22.672  -11.993 -16.302 1.00 82.14 72  A 1 
ATOM 550  C C     . ALA A 1 72  ? 22.691  -11.619 -14.804 1.00 82.62 72  A 1 
ATOM 551  O O     . ALA A 1 72  ? 21.897  -12.134 -14.027 1.00 80.40 72  A 1 
ATOM 552  C CB    . ALA A 1 72  ? 23.865  -12.894 -16.651 1.00 80.10 72  A 1 
ATOM 553  N N     . SER A 1 73  ? 23.521  -10.650 -14.417 1.00 83.06 73  A 1 
ATOM 554  C CA    . SER A 1 73  ? 23.608  -10.178 -13.024 1.00 82.25 73  A 1 
ATOM 555  C C     . SER A 1 73  ? 22.319  -9.483  -12.564 1.00 82.73 73  A 1 
ATOM 556  O O     . SER A 1 73  ? 21.835  -9.728  -11.464 1.00 80.08 73  A 1 
ATOM 557  C CB    . SER A 1 73  ? 24.809  -9.255  -12.875 1.00 79.46 73  A 1 
ATOM 558  O OG    . SER A 1 73  ? 24.876  -8.704  -11.575 1.00 67.84 73  A 1 
ATOM 559  N N     . CYS A 1 74  ? 21.720  -8.612  -13.396 1.00 77.85 74  A 1 
ATOM 560  C CA    . CYS A 1 74  ? 20.465  -7.949  -13.043 1.00 77.08 74  A 1 
ATOM 561  C C     . CYS A 1 74  ? 19.281  -8.927  -13.037 1.00 76.49 74  A 1 
ATOM 562  O O     . CYS A 1 74  ? 18.422  -8.805  -12.171 1.00 74.51 74  A 1 
ATOM 563  C CB    . CYS A 1 74  ? 20.203  -6.769  -13.985 1.00 75.98 74  A 1 
ATOM 564  S SG    . CYS A 1 74  ? 21.380  -5.409  -13.650 1.00 73.22 74  A 1 
ATOM 565  N N     . ASP A 1 75  ? 19.247  -9.908  -13.943 1.00 83.61 75  A 1 
ATOM 566  C CA    . ASP A 1 75  ? 18.242  -10.977 -13.963 1.00 82.82 75  A 1 
ATOM 567  C C     . ASP A 1 75  ? 18.278  -11.785 -12.664 1.00 82.97 75  A 1 
ATOM 568  O O     . ASP A 1 75  ? 17.253  -11.920 -11.988 1.00 80.55 75  A 1 
ATOM 569  C CB    . ASP A 1 75  ? 18.452  -11.880 -15.182 1.00 81.46 75  A 1 
ATOM 570  C CG    . ASP A 1 75  ? 17.429  -13.019 -15.236 1.00 78.43 75  A 1 
ATOM 571  O OD1   . ASP A 1 75  ? 16.225  -12.730 -15.301 1.00 69.78 75  A 1 
ATOM 572  O OD2   . ASP A 1 75  ? 17.815  -14.206 -15.183 1.00 69.97 75  A 1 
ATOM 573  N N     . ALA A 1 76  ? 19.467  -12.241 -12.260 1.00 82.66 76  A 1 
ATOM 574  C CA    . ALA A 1 76  ? 19.644  -12.966 -11.006 1.00 81.02 76  A 1 
ATOM 575  C C     . ALA A 1 76  ? 19.192  -12.124 -9.796  1.00 81.02 76  A 1 
ATOM 576  O O     . ALA A 1 76  ? 18.398  -12.596 -8.985  1.00 78.59 76  A 1 
ATOM 577  C CB    . ALA A 1 76  ? 21.104  -13.396 -10.880 1.00 79.24 76  A 1 
ATOM 578  N N     . GLN A 1 77  ? 19.613  -10.858 -9.695  1.00 78.11 77  A 1 
ATOM 579  C CA    . GLN A 1 77  ? 19.242  -9.974  -8.582  1.00 75.92 77  A 1 
ATOM 580  C C     . GLN A 1 77  ? 17.740  -9.682  -8.509  1.00 76.05 77  A 1 
ATOM 581  O O     . GLN A 1 77  ? 17.158  -9.716  -7.425  1.00 72.97 77  A 1 
ATOM 582  C CB    . GLN A 1 77  ? 20.018  -8.656  -8.684  1.00 72.91 77  A 1 
ATOM 583  C CG    . GLN A 1 77  ? 21.497  -8.832  -8.312  1.00 65.99 77  A 1 
ATOM 584  C CD    . GLN A 1 77  ? 22.306  -7.541  -8.508  1.00 61.73 77  A 1 
ATOM 585  O OE1   . GLN A 1 77  ? 21.794  -6.442  -8.623  1.00 54.73 77  A 1 
ATOM 586  N NE2   . GLN A 1 77  ? 23.623  -7.652  -8.520  1.00 52.25 77  A 1 
ATOM 587  N N     . ILE A 1 78  ? 17.100  -9.387  -9.641  1.00 74.98 78  A 1 
ATOM 588  C CA    . ILE A 1 78  ? 15.677  -9.028  -9.686  1.00 74.08 78  A 1 
ATOM 589  C C     . ILE A 1 78  ? 14.799  -10.251 -9.382  1.00 73.89 78  A 1 
ATOM 590  O O     . ILE A 1 78  ? 13.866  -10.158 -8.591  1.00 70.99 78  A 1 
ATOM 591  C CB    . ILE A 1 78  ? 15.337  -8.377  -11.046 1.00 71.04 78  A 1 
ATOM 592  C CG1   . ILE A 1 78  ? 15.988  -6.978  -11.131 1.00 66.36 78  A 1 
ATOM 593  C CG2   . ILE A 1 78  ? 13.819  -8.264  -11.259 1.00 65.18 78  A 1 
ATOM 594  C CD1   . ILE A 1 78  ? 15.987  -6.376  -12.535 1.00 59.30 78  A 1 
ATOM 595  N N     . HIS A 1 79  ? 15.114  -11.399 -9.988  1.00 77.40 79  A 1 
ATOM 596  C CA    . HIS A 1 79  ? 14.284  -12.598 -9.880  1.00 77.81 79  A 1 
ATOM 597  C C     . HIS A 1 79  ? 14.591  -13.461 -8.649  1.00 75.79 79  A 1 
ATOM 598  O O     . HIS A 1 79  ? 13.768  -14.297 -8.283  1.00 71.82 79  A 1 
ATOM 599  C CB    . HIS A 1 79  ? 14.354  -13.377 -11.201 1.00 77.48 79  A 1 
ATOM 600  C CG    . HIS A 1 79  ? 13.790  -12.600 -12.356 1.00 78.57 79  A 1 
ATOM 601  N ND1   . HIS A 1 79  ? 14.494  -12.019 -13.388 1.00 70.67 79  A 1 
ATOM 602  C CD2   . HIS A 1 79  ? 12.473  -12.287 -12.568 1.00 72.52 79  A 1 
ATOM 603  C CE1   . HIS A 1 79  ? 13.638  -11.384 -14.192 1.00 74.75 79  A 1 
ATOM 604  N NE2   . HIS A 1 79  ? 12.392  -11.522 -13.729 1.00 75.31 79  A 1 
ATOM 605  N N     . ALA A 1 80  ? 15.703  -13.210 -7.957  1.00 77.49 80  A 1 
ATOM 606  C CA    . ALA A 1 80  ? 15.933  -13.770 -6.625  1.00 75.11 80  A 1 
ATOM 607  C C     . ALA A 1 80  ? 15.311  -12.936 -5.486  1.00 73.36 80  A 1 
ATOM 608  O O     . ALA A 1 80  ? 15.264  -13.400 -4.351  1.00 67.96 80  A 1 
ATOM 609  C CB    . ALA A 1 80  ? 17.437  -13.957 -6.414  1.00 72.33 80  A 1 
ATOM 610  N N     . ALA A 1 81  ? 14.806  -11.714 -5.771  1.00 64.62 81  A 1 
ATOM 611  C CA    . ALA A 1 81  ? 14.333  -10.785 -4.750  1.00 61.85 81  A 1 
ATOM 612  C C     . ALA A 1 81  ? 13.141  -11.307 -3.939  1.00 62.35 81  A 1 
ATOM 613  O O     . ALA A 1 81  ? 13.034  -11.040 -2.737  1.00 57.77 81  A 1 
ATOM 614  C CB    . ALA A 1 81  ? 13.982  -9.463  -5.421  1.00 56.93 81  A 1 
ATOM 615  N N     . ASN A 1 82  ? 12.207  -12.028 -4.578  1.00 66.43 82  A 1 
ATOM 616  C CA    . ASN A 1 82  ? 11.075  -12.648 -3.914  1.00 66.10 82  A 1 
ATOM 617  C C     . ASN A 1 82  ? 10.459  -13.782 -4.751  1.00 68.64 82  A 1 
ATOM 618  O O     . ASN A 1 82  ? 10.746  -13.972 -5.932  1.00 64.91 82  A 1 
ATOM 619  C CB    . ASN A 1 82  ? 10.033  -11.570 -3.553  1.00 60.51 82  A 1 
ATOM 620  C CG    . ASN A 1 82  ? 9.445   -10.910 -4.778  1.00 55.14 82  A 1 
ATOM 621  O OD1   . ASN A 1 82  ? 8.759   -11.527 -5.581  1.00 50.45 82  A 1 
ATOM 622  N ND2   . ASN A 1 82  ? 9.708   -9.637  -4.967  1.00 51.10 82  A 1 
ATOM 623  N N     . ARG A 1 83  ? 9.537   -14.520 -4.137  1.00 73.78 83  A 1 
ATOM 624  C CA    . ARG A 1 83  ? 8.884   -15.667 -4.761  1.00 72.48 83  A 1 
ATOM 625  C C     . ARG A 1 83  ? 7.992   -15.321 -5.956  1.00 72.23 83  A 1 
ATOM 626  O O     . ARG A 1 83  ? 7.735   -16.193 -6.792  1.00 68.81 83  A 1 
ATOM 627  C CB    . ARG A 1 83  ? 8.088   -16.402 -3.676  1.00 67.90 83  A 1 
ATOM 628  C CG    . ARG A 1 83  ? 7.712   -17.814 -4.109  1.00 61.49 83  A 1 
ATOM 629  C CD    . ARG A 1 83  ? 6.910   -18.507 -3.006  1.00 59.05 83  A 1 
ATOM 630  N NE    . ARG A 1 83  ? 6.740   -19.927 -3.300  1.00 51.04 83  A 1 
ATOM 631  C CZ    . ARG A 1 83  ? 6.126   -20.805 -2.547  1.00 45.57 83  A 1 
ATOM 632  N NH1   . ARG A 1 83  ? 5.468   -20.447 -1.482  1.00 42.51 83  A 1 
ATOM 633  N NH2   . ARG A 1 83  ? 6.184   -22.069 -2.838  1.00 41.72 83  A 1 
ATOM 634  N N     . VAL A 1 84  ? 7.467   -14.113 -6.034  1.00 67.01 84  A 1 
ATOM 635  C CA    . VAL A 1 84  ? 6.670   -13.669 -7.182  1.00 67.21 84  A 1 
ATOM 636  C C     . VAL A 1 84  ? 7.578   -13.401 -8.374  1.00 69.74 84  A 1 
ATOM 637  O O     . VAL A 1 84  ? 7.335   -13.941 -9.451  1.00 66.52 84  A 1 
ATOM 638  C CB    . VAL A 1 84  ? 5.801   -12.441 -6.845  1.00 61.85 84  A 1 
ATOM 639  C CG1   . VAL A 1 84  ? 4.988   -11.963 -8.056  1.00 54.93 84  A 1 
ATOM 640  C CG2   . VAL A 1 84  ? 4.822   -12.766 -5.718  1.00 55.91 84  A 1 
ATOM 641  N N     . ALA A 1 85  ? 8.665   -12.651 -8.158  1.00 69.38 85  A 1 
ATOM 642  C CA    . ALA A 1 85  ? 9.646   -12.355 -9.185  1.00 70.71 85  A 1 
ATOM 643  C C     . ALA A 1 85  ? 10.308  -13.624 -9.741  1.00 72.52 85  A 1 
ATOM 644  O O     . ALA A 1 85  ? 10.428  -13.769 -10.952 1.00 71.79 85  A 1 
ATOM 645  C CB    . ALA A 1 85  ? 10.682  -11.389 -8.605  1.00 68.27 85  A 1 
ATOM 646  N N     . SER A 1 86  ? 10.630  -14.616 -8.896  1.00 78.25 86  A 1 
ATOM 647  C CA    . SER A 1 86  ? 11.256  -15.868 -9.338  1.00 77.73 86  A 1 
ATOM 648  C C     . SER A 1 86  ? 10.405  -16.700 -10.309 1.00 79.11 86  A 1 
ATOM 649  O O     . SER A 1 86  ? 10.927  -17.581 -10.983 1.00 76.58 86  A 1 
ATOM 650  C CB    . SER A 1 86  ? 11.645  -16.718 -8.130  1.00 75.11 86  A 1 
ATOM 651  O OG    . SER A 1 86  ? 10.515  -17.240 -7.461  1.00 66.06 86  A 1 
ATOM 652  N N     . ARG A 1 87  ? 9.091   -16.428 -10.398 1.00 74.22 87  A 1 
ATOM 653  C CA    . ARG A 1 87  ? 8.161   -17.109 -11.309 1.00 74.03 87  A 1 
ATOM 654  C C     . ARG A 1 87  ? 7.976   -16.384 -12.650 1.00 76.21 87  A 1 
ATOM 655  O O     . ARG A 1 87  ? 7.207   -16.868 -13.477 1.00 72.18 87  A 1 
ATOM 656  C CB    . ARG A 1 87  ? 6.790   -17.275 -10.638 1.00 68.88 87  A 1 
ATOM 657  C CG    . ARG A 1 87  ? 6.854   -18.126 -9.370  1.00 63.37 87  A 1 
ATOM 658  C CD    . ARG A 1 87  ? 5.471   -18.140 -8.737  1.00 60.88 87  A 1 
ATOM 659  N NE    . ARG A 1 87  ? 5.505   -18.623 -7.352  1.00 53.39 87  A 1 
ATOM 660  C CZ    . ARG A 1 87  ? 4.511   -18.525 -6.496  1.00 49.02 87  A 1 
ATOM 661  N NH1   . ARG A 1 87  ? 3.321   -18.119 -6.855  1.00 45.69 87  A 1 
ATOM 662  N NH2   . ARG A 1 87  ? 4.700   -18.816 -5.246  1.00 44.37 87  A 1 
ATOM 663  N N     . HIS A 1 88  ? 8.626   -15.250 -12.837 1.00 70.27 88  A 1 
ATOM 664  C CA    . HIS A 1 88  ? 8.533   -14.532 -14.097 1.00 72.76 88  A 1 
ATOM 665  C C     . HIS A 1 88  ? 9.159   -15.344 -15.224 1.00 74.32 88  A 1 
ATOM 666  O O     . HIS A 1 88  ? 10.252  -15.890 -15.102 1.00 73.97 88  A 1 
ATOM 667  C CB    . HIS A 1 88  ? 9.179   -13.144 -13.980 1.00 70.65 88  A 1 
ATOM 668  C CG    . HIS A 1 88  ? 8.431   -12.174 -13.101 1.00 69.06 88  A 1 
ATOM 669  N ND1   . HIS A 1 88  ? 8.844   -10.889 -12.791 1.00 62.52 88  A 1 
ATOM 670  C CD2   . HIS A 1 88  ? 7.227   -12.348 -12.479 1.00 63.66 88  A 1 
ATOM 671  C CE1   . HIS A 1 88  ? 7.918   -10.321 -12.013 1.00 64.40 88  A 1 
ATOM 672  N NE2   . HIS A 1 88  ? 6.913   -11.179 -11.801 1.00 65.96 88  A 1 
ATOM 673  N N     . GLU A 1 89  ? 8.439   -15.435 -16.358 1.00 79.72 89  A 1 
ATOM 674  C CA    . GLU A 1 89  ? 8.956   -16.072 -17.556 1.00 80.08 89  A 1 
ATOM 675  C C     . GLU A 1 89  ? 10.002  -15.169 -18.203 1.00 81.12 89  A 1 
ATOM 676  O O     . GLU A 1 89  ? 9.733   -14.001 -18.494 1.00 76.87 89  A 1 
ATOM 677  C CB    . GLU A 1 89  ? 7.799   -16.386 -18.512 1.00 75.43 89  A 1 
ATOM 678  C CG    . GLU A 1 89  ? 8.202   -17.329 -19.651 1.00 64.09 89  A 1 
ATOM 679  C CD    . GLU A 1 89  ? 7.088   -17.516 -20.696 1.00 59.94 89  A 1 
ATOM 680  O OE1   . GLU A 1 89  ? 7.408   -17.946 -21.823 1.00 52.36 89  A 1 
ATOM 681  O OE2   . GLU A 1 89  ? 5.926   -17.152 -20.428 1.00 52.04 89  A 1 
ATOM 682  N N     . ARG A 1 90  ? 11.206  -15.713 -18.431 1.00 76.53 90  A 1 
ATOM 683  C CA    . ARG A 1 90  ? 12.292  -15.013 -19.122 1.00 76.43 90  A 1 
ATOM 684  C C     . ARG A 1 90  ? 12.639  -15.730 -20.412 1.00 76.77 90  A 1 
ATOM 685  O O     . ARG A 1 90  ? 12.609  -16.946 -20.473 1.00 74.04 90  A 1 
ATOM 686  C CB    . ARG A 1 90  ? 13.530  -14.844 -18.218 1.00 74.22 90  A 1 
ATOM 687  C CG    . ARG A 1 90  ? 13.274  -13.949 -16.986 1.00 73.32 90  A 1 
ATOM 688  C CD    . ARG A 1 90  ? 13.140  -14.769 -15.696 1.00 72.40 90  A 1 
ATOM 689  N NE    . ARG A 1 90  ? 14.455  -15.129 -15.171 1.00 70.40 90  A 1 
ATOM 690  C CZ    . ARG A 1 90  ? 14.744  -15.942 -14.173 1.00 69.22 90  A 1 
ATOM 691  N NH1   . ARG A 1 90  ? 13.819  -16.625 -13.546 1.00 61.37 90  A 1 
ATOM 692  N NH2   . ARG A 1 90  ? 15.969  -16.070 -13.780 1.00 66.68 90  A 1 
ATOM 693  N N     . VAL A 1 91  ? 12.976  -14.951 -21.452 1.00 80.10 91  A 1 
ATOM 694  C CA    . VAL A 1 91  ? 13.380  -15.450 -22.763 1.00 79.47 91  A 1 
ATOM 695  C C     . VAL A 1 91  ? 14.831  -15.061 -23.016 1.00 80.13 91  A 1 
ATOM 696  O O     . VAL A 1 91  ? 15.192  -13.901 -22.822 1.00 78.47 91  A 1 
ATOM 697  C CB    . VAL A 1 91  ? 12.453  -14.920 -23.871 1.00 75.62 91  A 1 
ATOM 698  C CG1   . VAL A 1 91  ? 12.816  -15.511 -25.235 1.00 64.04 91  A 1 
ATOM 699  C CG2   . VAL A 1 91  ? 10.989  -15.277 -23.585 1.00 65.37 91  A 1 
ATOM 700  N N     . LEU A 1 92  ? 15.676  -16.008 -23.455 1.00 79.83 92  A 1 
ATOM 701  C CA    . LEU A 1 92  ? 17.059  -15.720 -23.835 1.00 78.43 92  A 1 
ATOM 702  C C     . LEU A 1 92  ? 17.085  -14.938 -25.151 1.00 77.16 92  A 1 
ATOM 703  O O     . LEU A 1 92  ? 16.534  -15.374 -26.155 1.00 73.82 92  A 1 
ATOM 704  C CB    . LEU A 1 92  ? 17.857  -17.027 -23.951 1.00 75.07 92  A 1 
ATOM 705  C CG    . LEU A 1 92  ? 18.217  -17.680 -22.610 1.00 67.05 92  A 1 
ATOM 706  C CD1   . LEU A 1 92  ? 18.693  -19.108 -22.813 1.00 60.44 92  A 1 
ATOM 707  C CD2   . LEU A 1 92  ? 19.329  -16.905 -21.894 1.00 61.32 92  A 1 
ATOM 708  N N     . LEU A 1 93  ? 17.770  -13.793 -25.151 1.00 74.21 93  A 1 
ATOM 709  C CA    . LEU A 1 93  ? 17.879  -12.938 -26.333 1.00 71.25 93  A 1 
ATOM 710  C C     . LEU A 1 93  ? 18.752  -13.575 -27.411 1.00 68.81 93  A 1 
ATOM 711  O O     . LEU A 1 93  ? 18.451  -13.465 -28.597 1.00 63.19 93  A 1 
ATOM 712  C CB    . LEU A 1 93  ? 18.435  -11.565 -25.916 1.00 67.60 93  A 1 
ATOM 713  C CG    . LEU A 1 93  ? 17.505  -10.771 -24.975 1.00 63.55 93  A 1 
ATOM 714  C CD1   . LEU A 1 93  ? 18.198  -9.506  -24.501 1.00 59.04 93  A 1 
ATOM 715  C CD2   . LEU A 1 93  ? 16.213  -10.359 -25.663 1.00 60.16 93  A 1 
ATOM 716  N N     . SER A 1 94  ? 19.810  -14.298 -27.024 1.00 69.51 94  A 1 
ATOM 717  C CA    . SER A 1 94  ? 20.762  -14.909 -27.949 1.00 67.23 94  A 1 
ATOM 718  C C     . SER A 1 94  ? 20.132  -15.891 -28.934 1.00 65.68 94  A 1 
ATOM 719  O O     . SER A 1 94  ? 20.575  -15.978 -30.075 1.00 59.75 94  A 1 
ATOM 720  C CB    . SER A 1 94  ? 21.854  -15.624 -27.161 1.00 61.22 94  A 1 
ATOM 721  O OG    . SER A 1 94  ? 21.307  -16.633 -26.328 1.00 53.91 94  A 1 
ATOM 722  N N     . GLU A 1 95  ? 19.093  -16.631 -28.518 1.00 64.07 95  A 1 
ATOM 723  C CA    . GLU A 1 95  ? 18.372  -17.558 -29.390 1.00 62.51 95  A 1 
ATOM 724  C C     . GLU A 1 95  ? 17.494  -16.812 -30.390 1.00 59.54 95  A 1 
ATOM 725  O O     . GLU A 1 95  ? 17.426  -17.185 -31.560 1.00 55.33 95  A 1 
ATOM 726  C CB    . GLU A 1 95  ? 17.522  -18.513 -28.554 1.00 58.22 95  A 1 
ATOM 727  C CG    . GLU A 1 95  ? 18.384  -19.436 -27.693 1.00 53.02 95  A 1 
ATOM 728  C CD    . GLU A 1 95  ? 17.570  -20.478 -26.903 1.00 48.40 95  A 1 
ATOM 729  O OE1   . GLU A 1 95  ? 18.210  -21.442 -26.435 1.00 43.30 95  A 1 
ATOM 730  O OE2   . GLU A 1 95  ? 16.346  -20.288 -26.767 1.00 43.43 95  A 1 
ATOM 731  N N     . ALA A 1 96  ? 16.858  -15.719 -29.950 1.00 59.11 96  A 1 
ATOM 732  C CA    . ALA A 1 96  ? 15.990  -14.920 -30.800 1.00 57.19 96  A 1 
ATOM 733  C C     . ALA A 1 96  ? 16.779  -14.153 -31.881 1.00 55.33 96  A 1 
ATOM 734  O O     . ALA A 1 96  ? 16.365  -14.133 -33.037 1.00 53.48 96  A 1 
ATOM 735  C CB    . ALA A 1 96  ? 15.175  -14.004 -29.898 1.00 54.22 96  A 1 
ATOM 736  N N     . TYR A 1 97  ? 17.939  -13.563 -31.533 1.00 55.41 97  A 1 
ATOM 737  C CA    . TYR A 1 97  ? 18.764  -12.805 -32.482 1.00 53.35 97  A 1 
ATOM 738  C C     . TYR A 1 97  ? 19.392  -13.671 -33.585 1.00 50.92 97  A 1 
ATOM 739  O O     . TYR A 1 97  ? 19.579  -13.190 -34.696 1.00 49.53 97  A 1 
ATOM 740  C CB    . TYR A 1 97  ? 19.841  -12.011 -31.730 1.00 50.28 97  A 1 
ATOM 741  C CG    . TYR A 1 97  ? 19.341  -10.748 -31.061 1.00 47.53 97  A 1 
ATOM 742  C CD1   . TYR A 1 97  ? 18.885  -9.665  -31.841 1.00 44.28 97  A 1 
ATOM 743  C CD2   . TYR A 1 97  ? 19.329  -10.630 -29.663 1.00 43.71 97  A 1 
ATOM 744  C CE1   . TYR A 1 97  ? 18.401  -8.492  -31.230 1.00 38.49 97  A 1 
ATOM 745  C CE2   . TYR A 1 97  ? 18.841  -9.470  -29.044 1.00 39.94 97  A 1 
ATOM 746  C CZ    . TYR A 1 97  ? 18.375  -8.397  -29.823 1.00 38.70 97  A 1 
ATOM 747  O OH    . TYR A 1 97  ? 17.884  -7.254  -29.223 1.00 35.02 97  A 1 
ATOM 748  N N     . LYS A 1 98  ? 19.680  -14.948 -33.317 1.00 54.32 98  A 1 
ATOM 749  C CA    . LYS A 1 98  ? 20.316  -15.845 -34.304 1.00 53.86 98  A 1 
ATOM 750  C C     . LYS A 1 98  ? 19.482  -16.086 -35.564 1.00 52.66 98  A 1 
ATOM 751  O O     . LYS A 1 98  ? 20.048  -16.324 -36.626 1.00 48.78 98  A 1 
ATOM 752  C CB    . LYS A 1 98  ? 20.630  -17.193 -33.643 1.00 50.11 98  A 1 
ATOM 753  C CG    . LYS A 1 98  ? 21.909  -17.153 -32.795 1.00 46.38 98  A 1 
ATOM 754  C CD    . LYS A 1 98  ? 22.078  -18.479 -32.059 1.00 43.33 98  A 1 
ATOM 755  C CE    . LYS A 1 98  ? 23.290  -18.425 -31.144 1.00 38.23 98  A 1 
ATOM 756  N NZ    . LYS A 1 98  ? 23.481  -19.716 -30.424 1.00 33.53 98  A 1 
ATOM 757  N N     . HIS A 1 99  ? 18.152  -16.046 -35.449 1.00 46.45 99  A 1 
ATOM 758  C CA    . HIS A 1 99  ? 17.247  -16.431 -36.540 1.00 47.66 99  A 1 
ATOM 759  C C     . HIS A 1 99  ? 16.628  -15.256 -37.305 1.00 44.74 99  A 1 
ATOM 760  O O     . HIS A 1 99  ? 15.718  -15.469 -38.110 1.00 42.17 99  A 1 
ATOM 761  C CB    . HIS A 1 99  ? 16.198  -17.405 -35.988 1.00 45.61 99  A 1 
ATOM 762  C CG    . HIS A 1 99  ? 16.791  -18.718 -35.601 1.00 43.90 99  A 1 
ATOM 763  N ND1   . HIS A 1 99  ? 17.391  -19.627 -36.459 1.00 40.28 99  A 1 
ATOM 764  C CD2   . HIS A 1 99  ? 16.866  -19.266 -34.346 1.00 40.61 99  A 1 
ATOM 765  C CE1   . HIS A 1 99  ? 17.813  -20.669 -35.739 1.00 38.03 99  A 1 
ATOM 766  N NE2   . HIS A 1 99  ? 17.512  -20.499 -34.448 1.00 39.34 99  A 1 
ATOM 767  N N     . ALA A 1 100 ? 17.085  -14.023 -37.073 1.00 49.62 100 A 1 
ATOM 768  C CA    . ALA A 1 100 ? 16.371  -12.846 -37.551 1.00 49.99 100 A 1 
ATOM 769  C C     . ALA A 1 100 ? 16.996  -12.185 -38.791 1.00 48.40 100 A 1 
ATOM 770  O O     . ALA A 1 100 ? 17.945  -11.414 -38.663 1.00 46.10 100 A 1 
ATOM 771  C CB    . ALA A 1 100 ? 16.275  -11.870 -36.405 1.00 46.02 100 A 1 
ATOM 772  N N     . PRO A 1 101 ? 16.408  -12.383 -39.985 1.00 43.01 101 A 1 
ATOM 773  C CA    . PRO A 1 101 ? 16.821  -11.655 -41.188 1.00 44.58 101 A 1 
ATOM 774  C C     . PRO A 1 101 ? 16.294  -10.221 -41.252 1.00 44.99 101 A 1 
ATOM 775  O O     . PRO A 1 101 ? 16.884  -9.374  -41.911 1.00 44.03 101 A 1 
ATOM 776  C CB    . PRO A 1 101 ? 16.299  -12.510 -42.336 1.00 41.53 101 A 1 
ATOM 777  C CG    . PRO A 1 101 ? 15.028  -13.144 -41.769 1.00 41.00 101 A 1 
ATOM 778  C CD    . PRO A 1 101 ? 15.363  -13.341 -40.290 1.00 44.62 101 A 1 
ATOM 779  N N     . VAL A 1 102 ? 15.161  -9.958  -40.627 1.00 37.09 102 A 1 
ATOM 780  C CA    . VAL A 1 102 ? 14.493  -8.645  -40.667 1.00 39.22 102 A 1 
ATOM 781  C C     . VAL A 1 102 ? 14.494  -8.053  -39.263 1.00 38.78 102 A 1 
ATOM 782  O O     . VAL A 1 102 ? 13.982  -8.672  -38.327 1.00 37.30 102 A 1 
ATOM 783  C CB    . VAL A 1 102 ? 13.071  -8.730  -41.236 1.00 36.46 102 A 1 
ATOM 784  C CG1   . VAL A 1 102 ? 12.440  -7.338  -41.373 1.00 34.25 102 A 1 
ATOM 785  C CG2   . VAL A 1 102 ? 13.055  -9.380  -42.618 1.00 36.93 102 A 1 
ATOM 786  N N     . MET A 1 103 ? 15.043  -6.842  -39.160 1.00 39.37 103 A 1 
ATOM 787  C CA    . MET A 1 103 ? 14.953  -6.027  -37.955 1.00 41.82 103 A 1 
ATOM 788  C C     . MET A 1 103 ? 13.710  -5.141  -38.044 1.00 41.64 103 A 1 
ATOM 789  O O     . MET A 1 103 ? 13.450  -4.530  -39.082 1.00 40.60 103 A 1 
ATOM 790  C CB    . MET A 1 103 ? 16.230  -5.205  -37.764 1.00 40.06 103 A 1 
ATOM 791  C CG    . MET A 1 103 ? 17.476  -6.079  -37.546 1.00 37.29 103 A 1 
ATOM 792  S SD    . MET A 1 103 ? 17.510  -7.036  -36.005 1.00 34.59 103 A 1 
ATOM 793  C CE    . MET A 1 103 ? 18.061  -5.767  -34.847 1.00 31.68 103 A 1 
ATOM 794  N N     . LEU A 1 104 ? 12.950  -5.086  -36.970 1.00 36.49 104 A 1 
ATOM 795  C CA    . LEU A 1 104 ? 11.791  -4.214  -36.816 1.00 38.32 104 A 1 
ATOM 796  C C     . LEU A 1 104 ? 12.126  -3.140  -35.788 1.00 37.41 104 A 1 
ATOM 797  O O     . LEU A 1 104 ? 12.466  -3.478  -34.659 1.00 35.82 104 A 1 
ATOM 798  C CB    . LEU A 1 104 ? 10.564  -5.038  -36.399 1.00 36.30 104 A 1 
ATOM 799  C CG    . LEU A 1 104 ? 9.989   -5.894  -37.531 1.00 33.48 104 A 1 
ATOM 800  C CD1   . LEU A 1 104 ? 8.984   -6.897  -36.978 1.00 31.63 104 A 1 
ATOM 801  C CD2   . LEU A 1 104 ? 9.254   -5.050  -38.575 1.00 33.89 104 A 1 
ATOM 802  N N     . ASP A 1 105 ? 12.015  -1.887  -36.181 1.00 40.97 105 A 1 
ATOM 803  C CA    . ASP A 1 105 ? 12.170  -0.786  -35.230 1.00 44.22 105 A 1 
ATOM 804  C C     . ASP A 1 105 ? 10.844  -0.569  -34.489 1.00 43.28 105 A 1 
ATOM 805  O O     . ASP A 1 105 ? 9.810   -0.264  -35.090 1.00 41.88 105 A 1 
ATOM 806  C CB    . ASP A 1 105 ? 12.669  0.465   -35.952 1.00 41.72 105 A 1 
ATOM 807  C CG    . ASP A 1 105 ? 13.089  1.579   -34.984 1.00 38.34 105 A 1 
ATOM 808  O OD1   . ASP A 1 105 ? 13.130  1.308   -33.766 1.00 35.70 105 A 1 
ATOM 809  O OD2   . ASP A 1 105 ? 13.339  2.695   -35.476 1.00 35.04 105 A 1 
ATOM 810  N N     . CYS A 1 106 ? 10.863  -0.776  -33.189 1.00 37.53 106 A 1 
ATOM 811  C CA    . CYS A 1 106 ? 9.744   -0.490  -32.314 1.00 40.39 106 A 1 
ATOM 812  C C     . CYS A 1 106 ? 9.949   0.891   -31.682 1.00 39.60 106 A 1 
ATOM 813  O O     . CYS A 1 106 ? 10.738  1.066   -30.763 1.00 37.99 106 A 1 
ATOM 814  C CB    . CYS A 1 106 ? 9.596   -1.588  -31.258 1.00 38.48 106 A 1 
ATOM 815  S SG    . CYS A 1 106 ? 8.152   -1.233  -30.218 1.00 35.46 106 A 1 
ATOM 816  N N     . HIS A 1 107 ? 9.202   1.878   -32.167 1.00 30.68 107 A 1 
ATOM 817  C CA    . HIS A 1 107 ? 9.370   3.267   -31.753 1.00 33.63 107 A 1 
ATOM 818  C C     . HIS A 1 107 ? 9.083   3.495   -30.255 1.00 32.31 107 A 1 
ATOM 819  O O     . HIS A 1 107 ? 9.625   4.421   -29.653 1.00 30.89 107 A 1 
ATOM 820  C CB    . HIS A 1 107 ? 8.472   4.143   -32.637 1.00 31.99 107 A 1 
ATOM 821  C CG    . HIS A 1 107 ? 8.964   5.561   -32.738 1.00 30.30 107 A 1 
ATOM 822  N ND1   . HIS A 1 107 ? 9.196   6.430   -31.708 1.00 28.00 107 A 1 
ATOM 823  C CD2   . HIS A 1 107 ? 9.309   6.238   -33.889 1.00 27.35 107 A 1 
ATOM 824  C CE1   . HIS A 1 107 ? 9.674   7.574   -32.212 1.00 26.29 107 A 1 
ATOM 825  N NE2   . HIS A 1 107 ? 9.747   7.494   -33.528 1.00 26.35 107 A 1 
ATOM 826  N N     . ALA A 1 108 ? 8.241   2.662   -29.647 1.00 36.91 108 A 1 
ATOM 827  C CA    . ALA A 1 108 ? 7.926   2.760   -28.223 1.00 38.09 108 A 1 
ATOM 828  C C     . ALA A 1 108 ? 9.068   2.257   -27.326 1.00 37.70 108 A 1 
ATOM 829  O O     . ALA A 1 108 ? 9.349   2.859   -26.290 1.00 35.15 108 A 1 
ATOM 830  C CB    . ALA A 1 108 ? 6.641   1.989   -27.955 1.00 35.59 108 A 1 
ATOM 831  N N     . ASP A 1 109 ? 9.740   1.186   -27.738 1.00 41.28 109 A 1 
ATOM 832  C CA    . ASP A 1 109 ? 10.857  0.615   -26.991 1.00 42.50 109 A 1 
ATOM 833  C C     . ASP A 1 109 ? 12.212  1.234   -27.382 1.00 41.43 109 A 1 
ATOM 834  O O     . ASP A 1 109 ? 13.196  0.947   -26.717 1.00 38.75 109 A 1 
ATOM 835  C CB    . ASP A 1 109 ? 10.865  -0.905  -27.163 1.00 39.98 109 A 1 
ATOM 836  C CG    . ASP A 1 109 ? 9.664   -1.587  -26.504 1.00 36.01 109 A 1 
ATOM 837  O OD1   . ASP A 1 109 ? 9.287   -1.160  -25.394 1.00 35.35 109 A 1 
ATOM 838  O OD2   . ASP A 1 109 ? 9.158   -2.561  -27.102 1.00 34.99 109 A 1 
ATOM 839  N N     . ALA A 1 110 ? 12.245  2.049   -28.420 1.00 36.49 110 A 1 
ATOM 840  C CA    . ALA A 1 110 ? 13.474  2.585   -29.020 1.00 37.39 110 A 1 
ATOM 841  C C     . ALA A 1 110 ? 14.528  1.489   -29.290 1.00 36.72 110 A 1 
ATOM 842  O O     . ALA A 1 110 ? 15.708  1.654   -29.003 1.00 34.82 110 A 1 
ATOM 843  C CB    . ALA A 1 110 ? 13.979  3.762   -28.191 1.00 35.32 110 A 1 
ATOM 844  N N     . ALA A 1 111 ? 14.062  0.348   -29.777 1.00 37.91 111 A 1 
ATOM 845  C CA    . ALA A 1 111 ? 14.902  -0.817  -29.992 1.00 40.33 111 A 1 
ATOM 846  C C     . ALA A 1 111 ? 14.565  -1.492  -31.324 1.00 39.70 111 A 1 
ATOM 847  O O     . ALA A 1 111 ? 13.399  -1.747  -31.629 1.00 38.24 111 A 1 
ATOM 848  C CB    . ALA A 1 111 ? 14.736  -1.785  -28.821 1.00 38.58 111 A 1 
ATOM 849  N N     . ALA A 1 112 ? 15.603  -1.833  -32.074 1.00 40.38 112 A 1 
ATOM 850  C CA    . ALA A 1 112 ? 15.496  -2.713  -33.214 1.00 41.91 112 A 1 
ATOM 851  C C     . ALA A 1 112 ? 15.373  -4.162  -32.710 1.00 41.79 112 A 1 
ATOM 852  O O     . ALA A 1 112 ? 16.301  -4.726  -32.137 1.00 40.84 112 A 1 
ATOM 853  C CB    . ALA A 1 112 ? 16.692  -2.480  -34.140 1.00 40.74 112 A 1 
ATOM 854  N N     . LEU A 1 113 ? 14.197  -4.749  -32.900 1.00 38.93 113 A 1 
ATOM 855  C CA    . LEU A 1 113 ? 13.897  -6.120  -32.519 1.00 40.58 113 A 1 
ATOM 856  C C     . LEU A 1 113 ? 13.899  -7.009  -33.756 1.00 39.77 113 A 1 
ATOM 857  O O     . LEU A 1 113 ? 13.426  -6.615  -34.823 1.00 38.12 113 A 1 
ATOM 858  C CB    . LEU A 1 113 ? 12.555  -6.170  -31.787 1.00 37.90 113 A 1 
ATOM 859  C CG    . LEU A 1 113 ? 12.534  -5.416  -30.449 1.00 35.31 113 A 1 
ATOM 860  C CD1   . LEU A 1 113 ? 11.111  -5.395  -29.897 1.00 35.02 113 A 1 
ATOM 861  C CD2   . LEU A 1 113 ? 13.441  -6.078  -29.411 1.00 37.38 113 A 1 
ATOM 862  N N     . CYS A 1 114 ? 14.388  -8.211  -33.625 1.00 40.39 114 A 1 
ATOM 863  C CA    . CYS A 1 114 ? 14.271  -9.159  -34.718 1.00 41.89 114 A 1 
ATOM 864  C C     . CYS A 1 114 ? 12.840  -9.701  -34.843 1.00 41.04 114 A 1 
ATOM 865  O O     . CYS A 1 114 ? 12.148  -9.857  -33.832 1.00 41.06 114 A 1 
ATOM 866  C CB    . CYS A 1 114 ? 15.335  -10.232 -34.554 1.00 40.94 114 A 1 
ATOM 867  S SG    . CYS A 1 114 ? 14.796  -11.603 -33.495 1.00 38.82 114 A 1 
ATOM 868  N N     . ALA A 1 115 ? 12.391  -10.021 -36.047 1.00 42.33 115 A 1 
ATOM 869  C CA    . ALA A 1 115 ? 11.015  -10.469 -36.282 1.00 43.46 115 A 1 
ATOM 870  C C     . ALA A 1 115 ? 10.647  -11.747 -35.496 1.00 42.53 115 A 1 
ATOM 871  O O     . ALA A 1 115 ? 9.523   -11.870 -35.017 1.00 42.09 115 A 1 
ATOM 872  C CB    . ALA A 1 115 ? 10.828  -10.686 -37.780 1.00 42.21 115 A 1 
ATOM 873  N N     . ALA A 1 116 ? 11.588  -12.672 -35.322 1.00 45.15 116 A 1 
ATOM 874  C CA    . ALA A 1 116 ? 11.362  -13.887 -34.538 1.00 46.52 116 A 1 
ATOM 875  C C     . ALA A 1 116 ? 11.217  -13.590 -33.041 1.00 46.30 116 A 1 
ATOM 876  O O     . ALA A 1 116 ? 10.344  -14.150 -32.373 1.00 45.64 116 A 1 
ATOM 877  C CB    . ALA A 1 116 ? 12.515  -14.858 -34.800 1.00 45.25 116 A 1 
ATOM 878  N N     . TYR A 1 117 ? 12.026  -12.677 -32.515 1.00 40.87 117 A 1 
ATOM 879  C CA    . TYR A 1 117 ? 11.924  -12.198 -31.147 1.00 43.46 117 A 1 
ATOM 880  C C     . TYR A 1 117 ? 10.626  -11.421 -30.917 1.00 43.67 117 A 1 
ATOM 881  O O     . TYR A 1 117 ? 9.934   -11.623 -29.918 1.00 42.60 117 A 1 
ATOM 882  C CB    . TYR A 1 117 ? 13.130  -11.312 -30.852 1.00 41.43 117 A 1 
ATOM 883  C CG    . TYR A 1 117 ? 13.158  -10.799 -29.439 1.00 38.50 117 A 1 
ATOM 884  C CD1   . TYR A 1 117 ? 12.695  -9.509  -29.135 1.00 37.73 117 A 1 
ATOM 885  C CD2   . TYR A 1 117 ? 13.644  -11.631 -28.414 1.00 38.97 117 A 1 
ATOM 886  C CE1   . TYR A 1 117 ? 12.734  -9.046  -27.826 1.00 35.84 117 A 1 
ATOM 887  C CE2   . TYR A 1 117 ? 13.692  -11.171 -27.101 1.00 35.83 117 A 1 
ATOM 888  C CZ    . TYR A 1 117 ? 13.240  -9.875  -26.806 1.00 34.26 117 A 1 
ATOM 889  O OH    . TYR A 1 117 ? 13.309  -9.424  -25.525 1.00 32.25 117 A 1 
ATOM 890  N N     . GLU A 1 118 ? 10.249  -10.595 -31.878 1.00 44.85 118 A 1 
ATOM 891  C CA    . GLU A 1 118 ? 9.017   -9.844  -31.867 1.00 46.23 118 A 1 
ATOM 892  C C     . GLU A 1 118 ? 7.803   -10.768 -31.767 1.00 45.50 118 A 1 
ATOM 893  O O     . GLU A 1 118 ? 6.938   -10.559 -30.916 1.00 44.60 118 A 1 
ATOM 894  C CB    . GLU A 1 118 ? 8.967   -9.001  -33.152 1.00 43.82 118 A 1 
ATOM 895  C CG    . GLU A 1 118 ? 8.061   -7.799  -33.021 1.00 39.70 118 A 1 
ATOM 896  C CD    . GLU A 1 118 ? 7.020   -7.738  -34.141 1.00 37.76 118 A 1 
ATOM 897  O OE1   . GLU A 1 118 ? 5.856   -7.478  -33.790 1.00 35.32 118 A 1 
ATOM 898  O OE2   . GLU A 1 118 ? 7.335   -7.954  -35.311 1.00 35.04 118 A 1 
ATOM 899  N N     . ALA A 1 119 ? 7.775   -11.858 -32.538 1.00 45.67 119 A 1 
ATOM 900  C CA    . ALA A 1 119 ? 6.730   -12.864 -32.450 1.00 46.31 119 A 1 
ATOM 901  C C     . ALA A 1 119 ? 6.655   -13.530 -31.061 1.00 45.08 119 A 1 
ATOM 902  O O     . ALA A 1 119 ? 5.568   -13.825 -30.576 1.00 44.43 119 A 1 
ATOM 903  C CB    . ALA A 1 119 ? 6.935   -13.891 -33.562 1.00 45.17 119 A 1 
ATOM 904  N N     . GLN A 1 120 ? 7.788   -13.754 -30.390 1.00 44.60 120 A 1 
ATOM 905  C CA    . GLN A 1 120 ? 7.806   -14.359 -29.059 1.00 46.04 120 A 1 
ATOM 906  C C     . GLN A 1 120 ? 7.449   -13.369 -27.937 1.00 44.87 120 A 1 
ATOM 907  O O     . GLN A 1 120 ? 6.801   -13.755 -26.960 1.00 43.78 120 A 1 
ATOM 908  C CB    . GLN A 1 120 ? 9.179   -14.984 -28.787 1.00 44.83 120 A 1 
ATOM 909  C CG    . GLN A 1 120 ? 9.419   -16.250 -29.623 1.00 41.34 120 A 1 
ATOM 910  C CD    . GLN A 1 120 ? 10.759  -16.918 -29.289 1.00 37.64 120 A 1 
ATOM 911  O OE1   . GLN A 1 120 ? 11.531  -16.461 -28.463 1.00 36.83 120 A 1 
ATOM 912  N NE2   . GLN A 1 120 ? 11.070  -18.035 -29.908 1.00 34.58 120 A 1 
ATOM 913  N N     . VAL A 1 121 ? 7.885   -12.114 -28.045 1.00 46.93 121 A 1 
ATOM 914  C CA    . VAL A 1 121 ? 7.768   -11.116 -26.979 1.00 47.63 121 A 1 
ATOM 915  C C     . VAL A 1 121 ? 6.514   -10.258 -27.137 1.00 45.53 121 A 1 
ATOM 916  O O     . VAL A 1 121 ? 5.741   -10.108 -26.188 1.00 43.98 121 A 1 
ATOM 917  C CB    . VAL A 1 121 ? 9.042   -10.255 -26.920 1.00 46.21 121 A 1 
ATOM 918  C CG1   . VAL A 1 121 ? 8.913   -9.117  -25.908 1.00 44.45 121 A 1 
ATOM 919  C CG2   . VAL A 1 121 ? 10.232  -11.127 -26.510 1.00 48.48 121 A 1 
ATOM 920  N N     . HIS A 1 122 ? 6.276   -9.704  -28.326 1.00 44.12 122 A 1 
ATOM 921  C CA    . HIS A 1 122 ? 5.169   -8.777  -28.548 1.00 43.96 122 A 1 
ATOM 922  C C     . HIS A 1 122 ? 3.815   -9.482  -28.625 1.00 40.93 122 A 1 
ATOM 923  O O     . HIS A 1 122 ? 2.848   -8.973  -28.075 1.00 39.94 122 A 1 
ATOM 924  C CB    . HIS A 1 122 ? 5.422   -7.913  -29.787 1.00 43.09 122 A 1 
ATOM 925  C CG    . HIS A 1 122 ? 6.402   -6.809  -29.562 1.00 42.53 122 A 1 
ATOM 926  N ND1   . HIS A 1 122 ? 6.105   -5.519  -29.149 1.00 42.18 122 A 1 
ATOM 927  C CD2   . HIS A 1 122 ? 7.738   -6.839  -29.780 1.00 41.63 122 A 1 
ATOM 928  C CE1   . HIS A 1 122 ? 7.248   -4.806  -29.126 1.00 40.85 122 A 1 
ATOM 929  N NE2   . HIS A 1 122 ? 8.259   -5.575  -29.501 1.00 39.73 122 A 1 
ATOM 930  N N     . TYR A 1 123 ? 3.721   -10.665 -29.236 1.00 43.25 123 A 1 
ATOM 931  C CA    . TYR A 1 123 ? 2.453   -11.407 -29.223 1.00 43.72 123 A 1 
ATOM 932  C C     . TYR A 1 123 ? 2.074   -11.929 -27.833 1.00 42.61 123 A 1 
ATOM 933  O O     . TYR A 1 123 ? 0.887   -12.082 -27.538 1.00 40.82 123 A 1 
ATOM 934  C CB    . TYR A 1 123 ? 2.483   -12.558 -30.230 1.00 41.39 123 A 1 
ATOM 935  C CG    . TYR A 1 123 ? 2.176   -12.133 -31.643 1.00 39.06 123 A 1 
ATOM 936  C CD1   . TYR A 1 123 ? 0.845   -12.175 -32.116 1.00 36.13 123 A 1 
ATOM 937  C CD2   . TYR A 1 123 ? 3.191   -11.678 -32.504 1.00 35.67 123 A 1 
ATOM 938  C CE1   . TYR A 1 123 ? 0.543   -11.777 -33.420 1.00 30.09 123 A 1 
ATOM 939  C CE2   . TYR A 1 123 ? 2.901   -11.273 -33.803 1.00 30.73 123 A 1 
ATOM 940  C CZ    . TYR A 1 123 ? 1.576   -11.326 -34.271 1.00 30.86 123 A 1 
ATOM 941  O OH    . TYR A 1 123 ? 1.280   -10.937 -35.556 1.00 28.89 123 A 1 
ATOM 942  N N     . ALA A 1 124 ? 3.055   -12.180 -26.967 1.00 43.33 124 A 1 
ATOM 943  C CA    . ALA A 1 124 ? 2.785   -12.619 -25.598 1.00 42.86 124 A 1 
ATOM 944  C C     . ALA A 1 124 ? 2.210   -11.499 -24.709 1.00 41.36 124 A 1 
ATOM 945  O O     . ALA A 1 124 ? 1.457   -11.785 -23.782 1.00 39.38 124 A 1 
ATOM 946  C CB    . ALA A 1 124 ? 4.066   -13.195 -25.016 1.00 40.32 124 A 1 
ATOM 947  N N     . ASN A 1 125 ? 2.543   -10.246 -24.995 1.00 39.38 125 A 1 
ATOM 948  C CA    . ASN A 1 125 ? 2.110   -9.099  -24.206 1.00 38.79 125 A 1 
ATOM 949  C C     . ASN A 1 125 ? 1.168   -8.212  -25.030 1.00 37.25 125 A 1 
ATOM 950  O O     . ASN A 1 125 ? 1.595   -7.383  -25.836 1.00 35.18 125 A 1 
ATOM 951  C CB    . ASN A 1 125 ? 3.361   -8.388  -23.659 1.00 37.54 125 A 1 
ATOM 952  C CG    . ASN A 1 125 ? 3.103   -7.660  -22.353 1.00 34.01 125 A 1 
ATOM 953  O OD1   . ASN A 1 125 ? 1.984   -7.542  -21.876 1.00 33.52 125 A 1 
ATOM 954  N ND2   . ASN A 1 125 ? 4.150   -7.159  -21.734 1.00 33.81 125 A 1 
ATOM 955  N N     . LEU A 1 126 ? -0.129  -8.359  -24.799 1.00 40.45 126 A 1 
ATOM 956  C CA    . LEU A 1 126 ? -1.193  -7.672  -25.553 1.00 42.50 126 A 1 
ATOM 957  C C     . LEU A 1 126 ? -1.000  -6.147  -25.670 1.00 41.82 126 A 1 
ATOM 958  O O     . LEU A 1 126 ? -1.436  -5.546  -26.653 1.00 39.49 126 A 1 
ATOM 959  C CB    . LEU A 1 126 ? -2.541  -7.962  -24.864 1.00 39.14 126 A 1 
ATOM 960  C CG    . LEU A 1 126 ? -3.240  -9.232  -25.381 1.00 35.95 126 A 1 
ATOM 961  C CD1   . LEU A 1 126 ? -4.169  -9.805  -24.316 1.00 32.75 126 A 1 
ATOM 962  C CD2   . LEU A 1 126 ? -4.070  -8.928  -26.622 1.00 34.39 126 A 1 
ATOM 963  N N     . LEU A 1 127 ? -0.343  -5.517  -24.701 1.00 38.59 127 A 1 
ATOM 964  C CA    . LEU A 1 127 ? -0.053  -4.081  -24.728 1.00 39.83 127 A 1 
ATOM 965  C C     . LEU A 1 127 ? 1.006   -3.706  -25.776 1.00 39.33 127 A 1 
ATOM 966  O O     . LEU A 1 127 ? 0.893   -2.656  -26.404 1.00 37.54 127 A 1 
ATOM 967  C CB    . LEU A 1 127 ? 0.390   -3.633  -23.327 1.00 37.53 127 A 1 
ATOM 968  C CG    . LEU A 1 127 ? -0.745  -3.635  -22.288 1.00 33.64 127 A 1 
ATOM 969  C CD1   . LEU A 1 127 ? -0.170  -3.478  -20.884 1.00 31.36 127 A 1 
ATOM 970  C CD2   . LEU A 1 127 ? -1.738  -2.498  -22.532 1.00 34.04 127 A 1 
ATOM 971  N N     . THR A 1 128 ? 2.015   -4.550  -25.991 1.00 39.96 128 A 1 
ATOM 972  C CA    . THR A 1 128 ? 3.070   -4.268  -26.973 1.00 40.85 128 A 1 
ATOM 973  C C     . THR A 1 128 ? 2.622   -4.517  -28.413 1.00 38.70 128 A 1 
ATOM 974  O O     . THR A 1 128 ? 3.195   -3.944  -29.336 1.00 36.24 128 A 1 
ATOM 975  C CB    . THR A 1 128 ? 4.360   -5.041  -26.676 1.00 38.47 128 A 1 
ATOM 976  O OG1   . THR A 1 128 ? 4.112   -6.419  -26.579 1.00 37.82 128 A 1 
ATOM 977  C CG2   . THR A 1 128 ? 4.993   -4.603  -25.365 1.00 39.44 128 A 1 
ATOM 978  N N     . VAL A 1 129 ? 1.536   -5.265  -28.628 1.00 41.93 129 A 1 
ATOM 979  C CA    . VAL A 1 129 ? 0.915   -5.431  -29.959 1.00 43.10 129 A 1 
ATOM 980  C C     . VAL A 1 129 ? 0.442   -4.093  -30.535 1.00 40.85 129 A 1 
ATOM 981  O O     . VAL A 1 129 ? 0.446   -3.906  -31.755 1.00 38.55 129 A 1 
ATOM 982  C CB    . VAL A 1 129 ? -0.259  -6.433  -29.907 1.00 40.18 129 A 1 
ATOM 983  C CG1   . VAL A 1 129 ? -0.911  -6.662  -31.275 1.00 37.76 129 A 1 
ATOM 984  C CG2   . VAL A 1 129 ? 0.201   -7.806  -29.404 1.00 39.72 129 A 1 
ATOM 985  N N     . MET A 1 130 ? 0.078   -3.127  -29.684 1.00 45.90 130 A 1 
ATOM 986  C CA    . MET A 1 130 ? -0.383  -1.799  -30.087 1.00 46.25 130 A 1 
ATOM 987  C C     . MET A 1 130 ? 0.755   -0.850  -30.484 1.00 45.34 130 A 1 
ATOM 988  O O     . MET A 1 130 ? 0.484   0.264   -30.924 1.00 42.78 130 A 1 
ATOM 989  C CB    . MET A 1 130 ? -1.236  -1.183  -28.960 1.00 42.92 130 A 1 
ATOM 990  C CG    . MET A 1 130 ? -2.462  -2.027  -28.610 1.00 38.16 130 A 1 
ATOM 991  S SD    . MET A 1 130 ? -3.710  -2.198  -29.925 1.00 35.41 130 A 1 
ATOM 992  C CE    . MET A 1 130 ? -4.520  -0.594  -29.814 1.00 31.33 130 A 1 
ATOM 993  N N     . HIS A 1 131 ? 2.019   -1.248  -30.330 1.00 34.26 131 A 1 
ATOM 994  C CA    . HIS A 1 131 ? 3.151   -0.419  -30.737 1.00 35.77 131 A 1 
ATOM 995  C C     . HIS A 1 131 ? 3.249   -0.368  -32.266 1.00 33.54 131 A 1 
ATOM 996  O O     . HIS A 1 131 ? 3.202   -1.390  -32.947 1.00 32.21 131 A 1 
ATOM 997  C CB    . HIS A 1 131 ? 4.462   -0.912  -30.095 1.00 35.73 131 A 1 
ATOM 998  C CG    . HIS A 1 131 ? 4.528   -0.756  -28.600 1.00 33.96 131 A 1 
ATOM 999  N ND1   . HIS A 1 131 ? 5.581   -1.166  -27.795 1.00 34.41 131 A 1 
ATOM 1000 C CD2   . HIS A 1 131 ? 3.615   -0.180  -27.761 1.00 34.21 131 A 1 
ATOM 1001 C CE1   . HIS A 1 131 ? 5.301   -0.843  -26.524 1.00 34.53 131 A 1 
ATOM 1002 N NE2   . HIS A 1 131 ? 4.117   -0.240  -26.464 1.00 33.12 131 A 1 
ATOM 1003 N N     . GLN A 1 132 ? 3.406   0.850   -32.806 1.00 33.27 132 A 1 
ATOM 1004 C CA    . GLN A 1 132 ? 3.698   1.014   -34.224 1.00 35.95 132 A 1 
ATOM 1005 C C     . GLN A 1 132 ? 5.100   0.496   -34.529 1.00 34.84 132 A 1 
ATOM 1006 O O     . GLN A 1 132 ? 6.075   0.903   -33.889 1.00 34.22 132 A 1 
ATOM 1007 C CB    . GLN A 1 132 ? 3.548   2.474   -34.674 1.00 36.02 132 A 1 
ATOM 1008 C CG    . GLN A 1 132 ? 2.074   2.830   -34.937 1.00 34.47 132 A 1 
ATOM 1009 C CD    . GLN A 1 132 ? 1.899   4.258   -35.461 1.00 30.93 132 A 1 
ATOM 1010 O OE1   . GLN A 1 132 ? 2.762   5.108   -35.382 1.00 29.74 132 A 1 
ATOM 1011 N NE2   . GLN A 1 132 ? 0.752   4.576   -36.011 1.00 27.52 132 A 1 
ATOM 1012 N N     . ARG A 1 133 ? 5.184   -0.389  -35.525 1.00 33.81 133 A 1 
ATOM 1013 C CA    . ARG A 1 133 ? 6.434   -1.013  -35.966 1.00 34.60 133 A 1 
ATOM 1014 C C     . ARG A 1 133 ? 6.698   -0.627  -37.416 1.00 32.34 133 A 1 
ATOM 1015 O O     . ARG A 1 133 ? 5.817   -0.755  -38.261 1.00 30.82 133 A 1 
ATOM 1016 C CB    . ARG A 1 133 ? 6.341   -2.533  -35.802 1.00 34.34 133 A 1 
ATOM 1017 C CG    . ARG A 1 133 ? 6.156   -2.908  -34.326 1.00 33.53 133 A 1 
ATOM 1018 C CD    . ARG A 1 133 ? 5.820   -4.385  -34.185 1.00 33.81 133 A 1 
ATOM 1019 N NE    . ARG A 1 133 ? 5.365   -4.680  -32.825 1.00 30.52 133 A 1 
ATOM 1020 C CZ    . ARG A 1 133 ? 4.503   -5.619  -32.489 1.00 29.97 133 A 1 
ATOM 1021 N NH1   . ARG A 1 133 ? 3.987   -6.424  -33.373 1.00 27.83 133 A 1 
ATOM 1022 N NH2   . ARG A 1 133 ? 4.133   -5.760  -31.263 1.00 24.82 133 A 1 
ATOM 1023 N N     . MET A 1 134 ? 7.911   -0.163  -37.686 1.00 32.97 134 A 1 
ATOM 1024 C CA    . MET A 1 134 ? 8.362   0.147   -39.031 1.00 34.82 134 A 1 
ATOM 1025 C C     . MET A 1 134 ? 9.395   -0.903  -39.458 1.00 32.75 134 A 1 
ATOM 1026 O O     . MET A 1 134 ? 10.356  -1.133  -38.717 1.00 31.59 134 A 1 
ATOM 1027 C CB    . MET A 1 134 ? 8.935   1.566   -39.096 1.00 34.71 134 A 1 
ATOM 1028 C CG    . MET A 1 134 ? 7.849   2.649   -39.003 1.00 32.37 134 A 1 
ATOM 1029 S SD    . MET A 1 134 ? 6.719   2.702   -40.430 1.00 29.36 134 A 1 
ATOM 1030 C CE    . MET A 1 134 ? 5.826   4.216   -40.035 1.00 27.42 134 A 1 
ATOM 1031 N N     . PRO A 1 135 ? 9.220   -1.548  -40.607 1.00 33.04 135 A 1 
ATOM 1032 C CA    . PRO A 1 135 ? 10.249  -2.434  -41.128 1.00 33.95 135 A 1 
ATOM 1033 C C     . PRO A 1 135 ? 11.484  -1.616  -41.521 1.00 33.08 135 A 1 
ATOM 1034 O O     . PRO A 1 135 ? 11.415  -0.763  -42.409 1.00 32.04 135 A 1 
ATOM 1035 C CB    . PRO A 1 135 ? 9.606   -3.154  -42.308 1.00 33.19 135 A 1 
ATOM 1036 C CG    . PRO A 1 135 ? 8.533   -2.172  -42.792 1.00 33.10 135 A 1 
ATOM 1037 C CD    . PRO A 1 135 ? 8.091   -1.456  -41.505 1.00 37.56 135 A 1 
ATOM 1038 N N     . VAL A 1 136 ? 12.613  -1.870  -40.862 1.00 30.38 136 A 1 
ATOM 1039 C CA    . VAL A 1 136 ? 13.896  -1.282  -41.244 1.00 32.29 136 A 1 
ATOM 1040 C C     . VAL A 1 136 ? 14.412  -2.061  -42.457 1.00 30.89 136 A 1 
ATOM 1041 O O     . VAL A 1 136 ? 14.845  -3.204  -42.343 1.00 29.38 136 A 1 
ATOM 1042 C CB    . VAL A 1 136 ? 14.907  -1.259  -40.094 1.00 31.37 136 A 1 
ATOM 1043 C CG1   . VAL A 1 136 ? 16.208  -0.577  -40.529 1.00 30.66 136 A 1 
ATOM 1044 C CG2   . VAL A 1 136 ? 14.356  -0.469  -38.900 1.00 36.60 136 A 1 
ATOM 1045 N N     . VAL A 1 137 ? 14.326  -1.434  -43.620 1.00 31.60 137 A 1 
ATOM 1046 C CA    . VAL A 1 137 ? 14.943  -1.997  -44.825 1.00 35.70 137 A 1 
ATOM 1047 C C     . VAL A 1 137 ? 16.455  -1.900  -44.644 1.00 33.78 137 A 1 
ATOM 1048 O O     . VAL A 1 137 ? 17.014  -0.805  -44.667 1.00 32.34 137 A 1 
ATOM 1049 C CB    . VAL A 1 137 ? 14.471  -1.287  -46.104 1.00 33.83 137 A 1 
ATOM 1050 C CG1   . VAL A 1 137 ? 15.054  -1.976  -47.343 1.00 32.03 137 A 1 
ATOM 1051 C CG2   . VAL A 1 137 ? 12.945  -1.312  -46.226 1.00 34.60 137 A 1 
ATOM 1052 N N     . SER A 1 138 ? 17.119  -3.037  -44.464 1.00 35.09 138 A 1 
ATOM 1053 C CA    . SER A 1 138 ? 18.575  -3.097  -44.394 1.00 37.27 138 A 1 
ATOM 1054 C C     . SER A 1 138 ? 19.151  -2.656  -45.738 1.00 36.49 138 A 1 
ATOM 1055 O O     . SER A 1 138 ? 19.162  -3.423  -46.700 1.00 35.08 138 A 1 
ATOM 1056 C CB    . SER A 1 138 ? 19.037  -4.509  -44.026 1.00 34.71 138 A 1 
ATOM 1057 O OG    . SER A 1 138 ? 18.530  -5.467  -44.932 1.00 34.24 138 A 1 
ATOM 1058 N N     . HIS A 1 139 ? 19.613  -1.412  -45.796 1.00 28.56 139 A 1 
ATOM 1059 C CA    . HIS A 1 139 ? 20.451  -1.008  -46.917 1.00 33.97 139 A 1 
ATOM 1060 C C     . HIS A 1 139 ? 21.687  -1.913  -46.930 1.00 32.21 139 A 1 
ATOM 1061 O O     . HIS A 1 139 ? 22.255  -2.177  -45.862 1.00 30.83 139 A 1 
ATOM 1062 C CB    . HIS A 1 139 ? 20.818  0.474   -46.829 1.00 31.86 139 A 1 
ATOM 1063 C CG    . HIS A 1 139 ? 19.768  1.355   -47.473 1.00 30.28 139 A 1 
ATOM 1064 N ND1   . HIS A 1 139 ? 19.580  1.528   -48.820 1.00 29.85 139 A 1 
ATOM 1065 C CD2   . HIS A 1 139 ? 18.819  2.108   -46.840 1.00 30.03 139 A 1 
ATOM 1066 C CE1   . HIS A 1 139 ? 18.545  2.364   -48.995 1.00 28.35 139 A 1 
ATOM 1067 N NE2   . HIS A 1 139 ? 18.047  2.734   -47.818 1.00 28.63 139 A 1 
ATOM 1068 N N     . PRO A 1 140 ? 22.105  -2.404  -48.100 1.00 36.17 140 A 1 
ATOM 1069 C CA    . PRO A 1 140 ? 23.268  -3.260  -48.198 1.00 40.33 140 A 1 
ATOM 1070 C C     . PRO A 1 140 ? 24.479  -2.504  -47.645 1.00 39.87 140 A 1 
ATOM 1071 O O     . PRO A 1 140 ? 24.780  -1.397  -48.091 1.00 38.59 140 A 1 
ATOM 1072 C CB    . PRO A 1 140 ? 23.411  -3.613  -49.685 1.00 37.20 140 A 1 
ATOM 1073 C CG    . PRO A 1 140 ? 22.701  -2.466  -50.392 1.00 37.41 140 A 1 
ATOM 1074 C CD    . PRO A 1 140 ? 21.583  -2.096  -49.420 1.00 43.24 140 A 1 
ATOM 1075 N N     . ALA A 1 141 ? 25.121  -3.083  -46.634 1.00 33.42 141 A 1 
ATOM 1076 C CA    . ALA A 1 141 ? 26.309  -2.510  -46.027 1.00 35.85 141 A 1 
ATOM 1077 C C     . ALA A 1 141 ? 27.379  -2.340  -47.108 1.00 34.34 141 A 1 
ATOM 1078 O O     . ALA A 1 141 ? 27.952  -3.320  -47.590 1.00 33.02 141 A 1 
ATOM 1079 C CB    . ALA A 1 141 ? 26.774  -3.405  -44.884 1.00 33.60 141 A 1 
ATOM 1080 N N     . VAL A 1 142 ? 27.623  -1.101  -47.533 1.00 32.31 142 A 1 
ATOM 1081 C CA    . VAL A 1 142 ? 28.708  -0.785  -48.453 1.00 38.50 142 A 1 
ATOM 1082 C C     . VAL A 1 142 ? 29.999  -1.148  -47.730 1.00 36.96 142 A 1 
ATOM 1083 O O     . VAL A 1 142 ? 30.305  -0.580  -46.676 1.00 36.05 142 A 1 
ATOM 1084 C CB    . VAL A 1 142 ? 28.677  0.681   -48.899 1.00 35.94 142 A 1 
ATOM 1085 C CG1   . VAL A 1 142 ? 29.804  0.975   -49.897 1.00 34.02 142 A 1 
ATOM 1086 C CG2   . VAL A 1 142 ? 27.346  1.027   -49.583 1.00 38.47 142 A 1 
ATOM 1087 N N     . ALA A 1 143 ? 30.718  -2.113  -48.267 1.00 37.07 143 A 1 
ATOM 1088 C CA    . ALA A 1 143 ? 31.979  -2.585  -47.719 1.00 40.13 143 A 1 
ATOM 1089 C C     . ALA A 1 143 ? 33.013  -1.448  -47.761 1.00 38.33 143 A 1 
ATOM 1090 O O     . ALA A 1 143 ? 33.650  -1.220  -48.780 1.00 37.68 143 A 1 
ATOM 1091 C CB    . ALA A 1 143 ? 32.423  -3.821  -48.501 1.00 37.79 143 A 1 
ATOM 1092 N N     . ILE A 1 144 ? 33.151  -0.719  -46.651 1.00 35.51 144 A 1 
ATOM 1093 C CA    . ILE A 1 144 ? 34.214  0.274   -46.502 1.00 38.28 144 A 1 
ATOM 1094 C C     . ILE A 1 144 ? 35.534  -0.502  -46.476 1.00 37.29 144 A 1 
ATOM 1095 O O     . ILE A 1 144 ? 35.685  -1.400  -45.650 1.00 35.17 144 A 1 
ATOM 1096 C CB    . ILE A 1 144 ? 34.019  1.157   -45.256 1.00 35.66 144 A 1 
ATOM 1097 C CG1   . ILE A 1 144 ? 32.660  1.895   -45.330 1.00 34.72 144 A 1 
ATOM 1098 C CG2   . ILE A 1 144 ? 35.167  2.180   -45.143 1.00 38.34 144 A 1 
ATOM 1099 C CD1   . ILE A 1 144 ? 32.309  2.722   -44.088 1.00 36.91 144 A 1 
ATOM 1100 N N     . PRO A 1 145 ? 36.482  -0.225  -47.400 1.00 35.89 145 A 1 
ATOM 1101 C CA    . PRO A 1 145 ? 37.717  -0.979  -47.492 1.00 39.79 145 A 1 
ATOM 1102 C C     . PRO A 1 145 ? 38.544  -0.816  -46.206 1.00 39.01 145 A 1 
ATOM 1103 O O     . PRO A 1 145 ? 38.573  0.281   -45.629 1.00 38.02 145 A 1 
ATOM 1104 C CB    . PRO A 1 145 ? 38.449  -0.446  -48.736 1.00 37.06 145 A 1 
ATOM 1105 C CG    . PRO A 1 145 ? 37.904  0.968   -48.893 1.00 37.28 145 A 1 
ATOM 1106 C CD    . PRO A 1 145 ? 36.461  0.845   -48.401 1.00 43.43 145 A 1 
ATOM 1107 N N     . PRO A 1 146 ? 39.222  -1.862  -45.730 1.00 40.57 146 A 1 
ATOM 1108 C CA    . PRO A 1 146 ? 40.003  -1.816  -44.504 1.00 43.51 146 A 1 
ATOM 1109 C C     . PRO A 1 146 ? 41.211  -0.888  -44.694 1.00 43.31 146 A 1 
ATOM 1110 O O     . PRO A 1 146 ? 42.186  -1.241  -45.352 1.00 42.19 146 A 1 
ATOM 1111 C CB    . PRO A 1 146 ? 40.399  -3.269  -44.219 1.00 41.18 146 A 1 
ATOM 1112 C CG    . PRO A 1 146 ? 40.442  -3.918  -45.598 1.00 41.54 146 A 1 
ATOM 1113 C CD    . PRO A 1 146 ? 39.330  -3.181  -46.351 1.00 47.76 146 A 1 
ATOM 1114 N N     . VAL A 1 147 ? 41.122  0.316   -44.141 1.00 35.67 147 A 1 
ATOM 1115 C CA    . VAL A 1 147 ? 42.250  1.251   -44.152 1.00 40.14 147 A 1 
ATOM 1116 C C     . VAL A 1 147 ? 43.352  0.670   -43.267 1.00 39.25 147 A 1 
ATOM 1117 O O     . VAL A 1 147 ? 43.153  0.461   -42.066 1.00 38.08 147 A 1 
ATOM 1118 C CB    . VAL A 1 147 ? 41.843  2.669   -43.724 1.00 36.64 147 A 1 
ATOM 1119 C CG1   . VAL A 1 147 ? 43.029  3.631   -43.840 1.00 35.80 147 A 1 
ATOM 1120 C CG2   . VAL A 1 147 ? 40.717  3.219   -44.602 1.00 40.65 147 A 1 
ATOM 1121 N N     . SER A 1 148 ? 44.519  0.389   -43.883 1.00 40.10 148 A 1 
ATOM 1122 C CA    . SER A 1 148 ? 45.696  -0.177  -43.223 1.00 43.21 148 A 1 
ATOM 1123 C C     . SER A 1 148 ? 46.306  0.833   -42.246 1.00 42.19 148 A 1 
ATOM 1124 O O     . SER A 1 148 ? 47.038  1.735   -42.662 1.00 40.72 148 A 1 
ATOM 1125 C CB    . SER A 1 148 ? 46.714  -0.593  -44.287 1.00 40.26 148 A 1 
ATOM 1126 O OG    . SER A 1 148 ? 47.023  0.499   -45.136 1.00 37.05 148 A 1 
ATOM 1127 N N     . LEU A 1 149 ? 46.008  0.685   -40.962 1.00 33.81 149 A 1 
ATOM 1128 C CA    . LEU A 1 149 ? 46.647  1.477   -39.909 1.00 38.67 149 A 1 
ATOM 1129 C C     . LEU A 1 149 ? 48.142  1.146   -39.842 1.00 37.35 149 A 1 
ATOM 1130 O O     . LEU A 1 149 ? 48.527  0.020   -39.521 1.00 35.31 149 A 1 
ATOM 1131 C CB    . LEU A 1 149 ? 45.928  1.248   -38.569 1.00 34.94 149 A 1 
ATOM 1132 C CG    . LEU A 1 149 ? 44.720  2.186   -38.365 1.00 33.43 149 A 1 
ATOM 1133 C CD1   . LEU A 1 149 ? 43.828  1.652   -37.248 1.00 33.71 149 A 1 
ATOM 1134 C CD2   . LEU A 1 149 ? 45.163  3.600   -37.986 1.00 36.58 149 A 1 
ATOM 1135 N N     . PHE A 1 150 ? 48.968  2.143   -40.148 1.00 33.07 150 A 1 
ATOM 1136 C CA    . PHE A 1 150 ? 50.433  2.075   -40.105 1.00 36.68 150 A 1 
ATOM 1137 C C     . PHE A 1 150 ? 50.972  1.934   -38.667 1.00 35.26 150 A 1 
ATOM 1138 O O     . PHE A 1 150 ? 50.310  2.289   -37.691 1.00 34.65 150 A 1 
ATOM 1139 C CB    . PHE A 1 150 ? 51.036  3.288   -40.822 1.00 33.00 150 A 1 
ATOM 1140 C CG    . PHE A 1 150 ? 51.507  3.013   -42.232 1.00 34.80 150 A 1 
ATOM 1141 C CD1   . PHE A 1 150 ? 52.864  2.710   -42.478 1.00 36.33 150 A 1 
ATOM 1142 C CD2   . PHE A 1 150 ? 50.602  3.049   -43.312 1.00 37.28 150 A 1 
ATOM 1143 C CE1   . PHE A 1 150 ? 53.311  2.465   -43.787 1.00 33.23 150 A 1 
ATOM 1144 C CE2   . PHE A 1 150 ? 51.051  2.795   -44.629 1.00 31.52 150 A 1 
ATOM 1145 C CZ    . PHE A 1 150 ? 52.409  2.508   -44.864 1.00 30.56 150 A 1 
ATOM 1146 N N     . ALA A 1 151 ? 52.222  1.456   -38.577 1.00 34.14 151 A 1 
ATOM 1147 C CA    . ALA A 1 151 ? 52.751  0.747   -37.409 1.00 38.35 151 A 1 
ATOM 1148 C C     . ALA A 1 151 ? 53.468  1.564   -36.310 1.00 37.17 151 A 1 
ATOM 1149 O O     . ALA A 1 151 ? 53.413  1.174   -35.145 1.00 35.41 151 A 1 
ATOM 1150 C CB    . ALA A 1 151 ? 53.687  -0.327  -37.970 1.00 35.64 151 A 1 
ATOM 1151 N N     . GLU A 1 152 ? 54.218  2.618   -36.620 1.00 32.92 152 A 1 
ATOM 1152 C CA    . GLU A 1 152 ? 55.667  2.547   -36.345 1.00 37.03 152 A 1 
ATOM 1153 C C     . GLU A 1 152 ? 56.196  2.970   -34.950 1.00 35.55 152 A 1 
ATOM 1154 O O     . GLU A 1 152 ? 57.038  2.276   -34.386 1.00 34.60 152 A 1 
ATOM 1155 C CB    . GLU A 1 152 ? 56.371  3.367   -37.449 1.00 34.63 152 A 1 
ATOM 1156 C CG    . GLU A 1 152 ? 57.793  2.900   -37.782 1.00 33.37 152 A 1 
ATOM 1157 C CD    . GLU A 1 152 ? 58.356  3.596   -39.032 1.00 34.13 152 A 1 
ATOM 1158 O OE1   . GLU A 1 152 ? 59.231  2.981   -39.677 1.00 33.44 152 A 1 
ATOM 1159 O OE2   . GLU A 1 152 ? 57.878  4.711   -39.361 1.00 33.73 152 A 1 
ATOM 1160 N N     . ALA A 1 153 ? 55.887  4.135   -34.449 1.00 35.44 153 A 1 
ATOM 1161 C CA    . ALA A 1 153 ? 56.880  4.980   -33.759 1.00 39.13 153 A 1 
ATOM 1162 C C     . ALA A 1 153 ? 57.407  4.481   -32.384 1.00 37.66 153 A 1 
ATOM 1163 O O     . ALA A 1 153 ? 56.646  4.144   -31.481 1.00 36.42 153 A 1 
ATOM 1164 C CB    . ALA A 1 153 ? 56.366  6.416   -33.691 1.00 36.52 153 A 1 
ATOM 1165 N N     . GLU A 1 154 ? 58.744  4.584   -32.226 1.00 36.30 154 A 1 
ATOM 1166 C CA    . GLU A 1 154 ? 59.607  3.885   -31.254 1.00 41.72 154 A 1 
ATOM 1167 C C     . GLU A 1 154 ? 59.739  4.437   -29.818 1.00 40.39 154 A 1 
ATOM 1168 O O     . GLU A 1 154 ? 60.183  3.697   -28.941 1.00 38.93 154 A 1 
ATOM 1169 C CB    . GLU A 1 154 ? 61.043  3.930   -31.810 1.00 38.52 154 A 1 
ATOM 1170 C CG    . GLU A 1 154 ? 61.333  3.158   -33.098 1.00 36.30 154 A 1 
ATOM 1171 C CD    . GLU A 1 154 ? 62.825  3.238   -33.441 1.00 35.34 154 A 1 
ATOM 1172 O OE1   . GLU A 1 154 ? 63.441  2.171   -33.636 1.00 33.74 154 A 1 
ATOM 1173 O OE2   . GLU A 1 154 ? 63.354  4.370   -33.447 1.00 34.66 154 A 1 
ATOM 1174 N N     . ALA A 1 155 ? 59.596  5.717   -29.571 1.00 33.52 155 A 1 
ATOM 1175 C CA    . ALA A 1 155 ? 60.595  6.489   -28.800 1.00 35.35 155 A 1 
ATOM 1176 C C     . ALA A 1 155 ? 60.880  6.022   -27.348 1.00 33.48 155 A 1 
ATOM 1177 O O     . ALA A 1 155 ? 59.984  5.866   -26.526 1.00 32.59 155 A 1 
ATOM 1178 C CB    . ALA A 1 155 ? 60.237  7.969   -28.869 1.00 33.72 155 A 1 
ATOM 1179 N N     . THR A 1 156 ? 62.189  5.897   -27.031 1.00 40.63 156 A 1 
ATOM 1180 C CA    . THR A 1 156 ? 62.771  5.055   -25.958 1.00 43.85 156 A 1 
ATOM 1181 C C     . THR A 1 156 ? 63.210  5.727   -24.644 1.00 42.02 156 A 1 
ATOM 1182 O O     . THR A 1 156 ? 63.717  5.011   -23.769 1.00 40.20 156 A 1 
ATOM 1183 C CB    . THR A 1 156 ? 64.026  4.374   -26.524 1.00 39.44 156 A 1 
ATOM 1184 O OG1   . THR A 1 156 ? 64.807  5.310   -27.240 1.00 37.34 156 A 1 
ATOM 1185 C CG2   . THR A 1 156 ? 63.694  3.230   -27.477 1.00 40.58 156 A 1 
ATOM 1186 N N     . ALA A 1 157 ? 63.167  7.032   -24.496 1.00 34.77 157 A 1 
ATOM 1187 C CA    . ALA A 1 157 ? 64.158  7.776   -23.687 1.00 36.57 157 A 1 
ATOM 1188 C C     . ALA A 1 157 ? 64.264  7.401   -22.168 1.00 34.78 157 A 1 
ATOM 1189 O O     . ALA A 1 157 ? 63.283  7.050   -21.533 1.00 33.94 157 A 1 
ATOM 1190 C CB    . ALA A 1 157 ? 63.941  9.272   -23.903 1.00 34.72 157 A 1 
ATOM 1191 N N     . PRO A 1 158 ? 65.499  7.544   -21.569 1.00 34.54 158 A 1 
ATOM 1192 C CA    . PRO A 1 158 ? 65.977  6.585   -20.551 1.00 37.37 158 A 1 
ATOM 1193 C C     . PRO A 1 158 ? 66.183  7.046   -19.081 1.00 36.45 158 A 1 
ATOM 1194 O O     . PRO A 1 158 ? 66.443  6.210   -18.219 1.00 35.55 158 A 1 
ATOM 1195 C CB    . PRO A 1 158 ? 67.349  6.191   -21.128 1.00 34.30 158 A 1 
ATOM 1196 C CG    . PRO A 1 158 ? 67.891  7.513   -21.671 1.00 35.31 158 A 1 
ATOM 1197 C CD    . PRO A 1 158 ? 66.634  8.196   -22.193 1.00 42.32 158 A 1 
ATOM 1198 N N     . VAL A 1 159 ? 66.250  8.332   -18.822 1.00 30.59 159 A 1 
ATOM 1199 C CA    . VAL A 1 159 ? 67.095  8.965   -17.762 1.00 35.28 159 A 1 
ATOM 1200 C C     . VAL A 1 159 ? 66.620  8.719   -16.297 1.00 34.04 159 A 1 
ATOM 1201 O O     . VAL A 1 159 ? 65.460  8.407   -16.075 1.00 32.39 159 A 1 
ATOM 1202 C CB    . VAL A 1 159 ? 67.201  10.478  -18.075 1.00 32.46 159 A 1 
ATOM 1203 C CG1   . VAL A 1 159 ? 68.205  11.234  -17.197 1.00 30.77 159 A 1 
ATOM 1204 C CG2   . VAL A 1 159 ? 67.632  10.765  -19.512 1.00 35.23 159 A 1 
ATOM 1205 N N     . LEU A 1 160 ? 67.354  8.982   -15.274 1.00 32.91 160 A 1 
ATOM 1206 C CA    . LEU A 1 160 ? 68.476  8.566   -14.434 1.00 36.89 160 A 1 
ATOM 1207 C C     . LEU A 1 160 ? 68.048  8.677   -12.943 1.00 35.24 160 A 1 
ATOM 1208 O O     . LEU A 1 160 ? 66.893  9.008   -12.664 1.00 34.25 160 A 1 
ATOM 1209 C CB    . LEU A 1 160 ? 69.727  9.431   -14.731 1.00 34.47 160 A 1 
ATOM 1210 C CG    . LEU A 1 160 ? 70.939  8.653   -15.290 1.00 33.67 160 A 1 
ATOM 1211 C CD1   . LEU A 1 160 ? 71.963  9.620   -15.880 1.00 34.54 160 A 1 
ATOM 1212 C CD2   . LEU A 1 160 ? 71.649  7.836   -14.203 1.00 38.84 160 A 1 
ATOM 1213 N N     . GLY A 1 161 ? 68.924  8.392   -11.979 1.00 34.84 161 A 1 
ATOM 1214 C CA    . GLY A 1 161 ? 68.521  7.890   -10.672 1.00 37.47 161 A 1 
ATOM 1215 C C     . GLY A 1 161 ? 69.022  8.492   -9.335  1.00 36.20 161 A 1 
ATOM 1216 O O     . GLY A 1 161 ? 69.598  7.713   -8.588  1.00 34.60 161 A 1 
ATOM 1217 N N     . ARG A 1 162 ? 68.880  9.770   -9.003  1.00 30.36 162 A 1 
ATOM 1218 C CA    . ARG A 1 162 ? 69.574  10.344  -7.817  1.00 35.50 162 A 1 
ATOM 1219 C C     . ARG A 1 162 ? 69.001  9.953   -6.433  1.00 34.08 162 A 1 
ATOM 1220 O O     . ARG A 1 162 ? 67.876  9.478   -6.339  1.00 32.25 162 A 1 
ATOM 1221 C CB    . ARG A 1 162 ? 69.758  11.862  -7.988  1.00 33.08 162 A 1 
ATOM 1222 C CG    . ARG A 1 162 ? 71.162  12.288  -7.526  1.00 31.64 162 A 1 
ATOM 1223 C CD    . ARG A 1 162 ? 71.378  13.800  -7.642  1.00 30.89 162 A 1 
ATOM 1224 N NE    . ARG A 1 162 ? 72.748  14.162  -7.251  1.00 30.46 162 A 1 
ATOM 1225 C CZ    . ARG A 1 162 ? 73.277  15.370  -7.254  1.00 28.53 162 A 1 
ATOM 1226 N NH1   . ARG A 1 162 ? 72.582  16.415  -7.624  1.00 27.63 162 A 1 
ATOM 1227 N NH2   . ARG A 1 162 ? 74.495  15.567  -6.864  1.00 26.43 162 A 1 
ATOM 1228 N N     . LYS A 1 163 ? 69.817  10.138  -5.364  1.00 27.91 163 A 1 
ATOM 1229 C CA    . LYS A 1 163 ? 70.176  9.147   -4.326  1.00 34.02 163 A 1 
ATOM 1230 C C     . LYS A 1 163 ? 69.764  9.432   -2.853  1.00 33.08 163 A 1 
ATOM 1231 O O     . LYS A 1 163 ? 69.422  8.492   -2.145  1.00 31.37 163 A 1 
ATOM 1232 C CB    . LYS A 1 163 ? 71.715  9.067   -4.373  1.00 31.90 163 A 1 
ATOM 1233 C CG    . LYS A 1 163 ? 72.377  7.903   -3.624  1.00 30.11 163 A 1 
ATOM 1234 C CD    . LYS A 1 163 ? 73.882  8.160   -3.483  1.00 28.97 163 A 1 
ATOM 1235 C CE    . LYS A 1 163 ? 74.570  7.004   -2.760  1.00 27.38 163 A 1 
ATOM 1236 N NZ    . LYS A 1 163 ? 75.961  7.350   -2.388  1.00 26.39 163 A 1 
ATOM 1237 N N     . GLU A 1 164 ? 70.019  10.616  -2.364  1.00 29.53 164 A 1 
ATOM 1238 C CA    . GLU A 1 164 ? 70.421  10.973  -0.975  1.00 33.69 164 A 1 
ATOM 1239 C C     . GLU A 1 164 ? 69.259  11.072  0.051   1.00 33.33 164 A 1 
ATOM 1240 O O     . GLU A 1 164 ? 68.112  10.806  -0.313  1.00 32.70 164 A 1 
ATOM 1241 C CB    . GLU A 1 164 ? 71.207  12.307  -1.085  1.00 31.73 164 A 1 
ATOM 1242 C CG    . GLU A 1 164 ? 72.581  12.186  -1.778  1.00 29.85 164 A 1 
ATOM 1243 C CD    . GLU A 1 164 ? 73.203  13.520  -2.200  1.00 29.02 164 A 1 
ATOM 1244 O OE1   . GLU A 1 164 ? 74.245  13.461  -2.897  1.00 28.68 164 A 1 
ATOM 1245 O OE2   . GLU A 1 164 ? 72.591  14.587  -1.959  1.00 29.79 164 A 1 
ATOM 1246 N N     . GLU A 1 165 ? 69.403  11.527  1.280   1.00 31.84 165 A 1 
ATOM 1247 C CA    . GLU A 1 165 ? 70.076  11.308  2.575   1.00 33.98 165 A 1 
ATOM 1248 C C     . GLU A 1 165 ? 69.056  11.783  3.652   1.00 33.60 165 A 1 
ATOM 1249 O O     . GLU A 1 165 ? 67.940  12.155  3.280   1.00 32.36 165 A 1 
ATOM 1250 C CB    . GLU A 1 165 ? 71.382  12.130  2.639   1.00 32.63 165 A 1 
ATOM 1251 C CG    . GLU A 1 165 ? 72.672  11.297  2.617   1.00 30.56 165 A 1 
ATOM 1252 C CD    . GLU A 1 165 ? 73.951  12.137  2.812   1.00 30.15 165 A 1 
ATOM 1253 O OE1   . GLU A 1 165 ? 75.039  11.565  2.542   1.00 29.74 165 A 1 
ATOM 1254 O OE2   . GLU A 1 165 ? 73.850  13.313  3.209   1.00 30.88 165 A 1 
ATOM 1255 N N     . ASP A 1 166 ? 69.208  11.938  4.967   1.00 31.40 166 A 1 
ATOM 1256 C CA    . ASP A 1 166 ? 69.754  11.126  6.056   1.00 35.79 166 A 1 
ATOM 1257 C C     . ASP A 1 166 ? 69.023  11.421  7.402   1.00 34.48 166 A 1 
ATOM 1258 O O     . ASP A 1 166 ? 68.624  10.507  8.110   1.00 33.58 166 A 1 
ATOM 1259 C CB    . ASP A 1 166 ? 71.259  11.438  6.207   1.00 33.85 166 A 1 
ATOM 1260 C CG    . ASP A 1 166 ? 71.986  10.562  7.241   1.00 30.73 166 A 1 
ATOM 1261 O OD1   . ASP A 1 166 ? 71.670  9.370   7.315   1.00 30.19 166 A 1 
ATOM 1262 O OD2   . ASP A 1 166 ? 72.858  11.116  7.948   1.00 30.75 166 A 1 
ATOM 1263 N N     . THR A 1 167 ? 68.924  12.679  7.819   1.00 28.44 167 A 1 
ATOM 1264 C CA    . THR A 1 167 ? 69.182  13.126  9.215   1.00 30.38 167 A 1 
ATOM 1265 C C     . THR A 1 167 ? 68.043  13.031  10.260  1.00 29.67 167 A 1 
ATOM 1266 O O     . THR A 1 167 ? 66.905  12.710  9.989   1.00 28.04 167 A 1 
ATOM 1267 C CB    . THR A 1 167 ? 69.784  14.544  9.244   1.00 28.05 167 A 1 
ATOM 1268 O OG1   . THR A 1 167 ? 68.996  15.440  8.485   1.00 27.04 167 A 1 
ATOM 1269 C CG2   . THR A 1 167 ? 71.197  14.594  8.711   1.00 28.24 167 A 1 
ATOM 1270 N N     . SER A 1 168 ? 68.404  13.339  11.515  1.00 28.79 168 A 1 
ATOM 1271 C CA    . SER A 1 168 ? 68.195  12.536  12.735  1.00 29.12 168 A 1 
ATOM 1272 C C     . SER A 1 168 ? 67.254  13.027  13.853  1.00 29.11 168 A 1 
ATOM 1273 O O     . SER A 1 168 ? 66.895  12.218  14.700  1.00 29.14 168 A 1 
ATOM 1274 C CB    . SER A 1 168 ? 69.575  12.425  13.390  1.00 28.56 168 A 1 
ATOM 1275 O OG    . SER A 1 168 ? 70.115  13.701  13.678  1.00 26.97 168 A 1 
ATOM 1276 N N     . TRP A 1 169 ? 67.033  14.325  14.023  1.00 29.99 169 A 1 
ATOM 1277 C CA    . TRP A 1 169 ? 67.180  15.008  15.331  1.00 27.52 169 A 1 
ATOM 1278 C C     . TRP A 1 169 ? 66.190  14.680  16.494  1.00 27.69 169 A 1 
ATOM 1279 O O     . TRP A 1 169 ? 65.106  14.161  16.362  1.00 25.70 169 A 1 
ATOM 1280 C CB    . TRP A 1 169 ? 67.276  16.532  15.121  1.00 25.74 169 A 1 
ATOM 1281 C CG    . TRP A 1 169 ? 68.581  17.053  14.626  1.00 23.21 169 A 1 
ATOM 1282 C CD1   . TRP A 1 169 ? 69.128  16.803  13.410  1.00 19.15 169 A 1 
ATOM 1283 C CD2   . TRP A 1 169 ? 69.545  17.939  15.322  1.00 19.92 169 A 1 
ATOM 1284 N NE1   . TRP A 1 169 ? 70.353  17.450  13.282  1.00 17.37 169 A 1 
ATOM 1285 C CE2   . TRP A 1 169 ? 70.639  18.151  14.438  1.00 18.39 169 A 1 
ATOM 1286 C CE3   . TRP A 1 169 ? 69.582  18.550  16.574  1.00 20.32 169 A 1 
ATOM 1287 C CZ2   . TRP A 1 169 ? 71.746  18.952  14.815  1.00 18.07 169 A 1 
ATOM 1288 C CZ3   . TRP A 1 169 ? 70.681  19.354  16.945  1.00 18.66 169 A 1 
ATOM 1289 C CH2   . TRP A 1 169 ? 71.743  19.545  16.077  1.00 18.03 169 A 1 
ATOM 1290 N N     . LEU A 1 170 ? 66.626  15.118  17.661  1.00 27.70 170 A 1 
ATOM 1291 C CA    . LEU A 1 170 ? 66.339  15.178  19.120  1.00 29.94 170 A 1 
ATOM 1292 C C     . LEU A 1 170 ? 64.884  15.543  19.549  1.00 29.98 170 A 1 
ATOM 1293 O O     . LEU A 1 170 ? 64.046  15.753  18.690  1.00 29.01 170 A 1 
ATOM 1294 C CB    . LEU A 1 170 ? 67.316  16.287  19.577  1.00 27.88 170 A 1 
ATOM 1295 C CG    . LEU A 1 170 ? 68.813  16.019  19.403  1.00 25.62 170 A 1 
ATOM 1296 C CD1   . LEU A 1 170 ? 69.614  17.314  19.536  1.00 25.63 170 A 1 
ATOM 1297 C CD2   . LEU A 1 170 ? 69.345  15.029  20.442  1.00 29.10 170 A 1 
ATOM 1298 N N     . LEU A 1 171 ? 64.445  15.739  20.825  1.00 29.85 171 A 1 
ATOM 1299 C CA    . LEU A 1 171 ? 64.752  15.550  22.271  1.00 31.62 171 A 1 
ATOM 1300 C C     . LEU A 1 171 ? 63.406  15.825  23.033  1.00 31.58 171 A 1 
ATOM 1301 O O     . LEU A 1 171 ? 62.451  16.222  22.379  1.00 29.74 171 A 1 
ATOM 1302 C CB    . LEU A 1 171 ? 65.788  16.617  22.696  1.00 29.23 171 A 1 
ATOM 1303 C CG    . LEU A 1 171 ? 67.267  16.188  22.804  1.00 26.82 171 A 1 
ATOM 1304 C CD1   . LEU A 1 171 ? 68.141  17.419  23.059  1.00 26.47 171 A 1 
ATOM 1305 C CD2   . LEU A 1 171 ? 67.527  15.181  23.909  1.00 29.38 171 A 1 
ATOM 1306 N N     . LEU A 1 172 ? 63.120  15.766  24.351  1.00 28.84 172 A 1 
ATOM 1307 C CA    . LEU A 1 172 ? 63.700  15.120  25.538  1.00 32.98 172 A 1 
ATOM 1308 C C     . LEU A 1 172 ? 62.653  14.831  26.647  1.00 31.90 172 A 1 
ATOM 1309 O O     . LEU A 1 172 ? 62.403  13.673  26.947  1.00 30.37 172 A 1 
ATOM 1310 C CB    . LEU A 1 172 ? 64.843  16.008  26.115  1.00 30.99 172 A 1 
ATOM 1311 C CG    . LEU A 1 172 ? 65.892  15.252  26.974  1.00 29.17 172 A 1 
ATOM 1312 C CD1   . LEU A 1 172 ? 67.270  15.899  26.861  1.00 27.98 172 A 1 
ATOM 1313 C CD2   . LEU A 1 172 ? 65.538  15.206  28.453  1.00 30.05 172 A 1 
ATOM 1314 N N     . SER A 1 173 ? 62.141  15.835  27.367  1.00 32.11 173 A 1 
ATOM 1315 C CA    . SER A 1 173 ? 61.737  15.781  28.798  1.00 34.63 173 A 1 
ATOM 1316 C C     . SER A 1 173 ? 60.209  15.871  29.056  1.00 33.11 173 A 1 
ATOM 1317 O O     . SER A 1 173 ? 59.471  16.164  28.127  1.00 31.14 173 A 1 
ATOM 1318 C CB    . SER A 1 173 ? 62.446  16.937  29.506  1.00 32.60 173 A 1 
ATOM 1319 O OG    . SER A 1 173 ? 62.090  18.190  28.949  1.00 31.50 173 A 1 
ATOM 1320 N N     . LYS A 1 174 ? 59.641  15.717  30.296  1.00 32.27 174 A 1 
ATOM 1321 C CA    . LYS A 1 174 ? 59.921  14.821  31.451  1.00 35.15 174 A 1 
ATOM 1322 C C     . LYS A 1 174 ? 58.736  14.764  32.452  1.00 33.92 174 A 1 
ATOM 1323 O O     . LYS A 1 174 ? 58.106  13.719  32.543  1.00 30.97 174 A 1 
ATOM 1324 C CB    . LYS A 1 174 ? 61.178  15.260  32.216  1.00 31.66 174 A 1 
ATOM 1325 C CG    . LYS A 1 174 ? 61.738  14.168  33.153  1.00 30.48 174 A 1 
ATOM 1326 C CD    . LYS A 1 174 ? 62.881  14.767  33.977  1.00 27.89 174 A 1 
ATOM 1327 C CE    . LYS A 1 174 ? 63.349  13.850  35.086  1.00 25.57 174 A 1 
ATOM 1328 N NZ    . LYS A 1 174 ? 63.796  14.672  36.240  1.00 24.52 174 A 1 
ATOM 1329 N N     . ASP A 1 175 ? 58.519  15.793  33.231  1.00 38.30 175 A 1 
ATOM 1330 C CA    . ASP A 1 175 ? 57.893  15.791  34.588  1.00 40.64 175 A 1 
ATOM 1331 C C     . ASP A 1 175 ? 56.361  16.034  34.604  1.00 38.46 175 A 1 
ATOM 1332 O O     . ASP A 1 175 ? 55.770  16.333  33.582  1.00 35.69 175 A 1 
ATOM 1333 C CB    . ASP A 1 175 ? 58.632  16.847  35.427  1.00 36.44 175 A 1 
ATOM 1334 C CG    . ASP A 1 175 ? 60.134  16.578  35.582  1.00 33.18 175 A 1 
ATOM 1335 O OD1   . ASP A 1 175 ? 60.503  15.460  35.989  1.00 32.20 175 A 1 
ATOM 1336 O OD2   . ASP A 1 175 ? 60.932  17.470  35.232  1.00 32.93 175 A 1 
ATOM 1337 N N     . SER A 1 176 ? 55.624  16.008  35.723  1.00 42.74 176 A 1 
ATOM 1338 C CA    . SER A 1 176 ? 55.351  14.976  36.740  1.00 45.01 176 A 1 
ATOM 1339 C C     . SER A 1 176 ? 53.986  15.170  37.424  1.00 45.12 176 A 1 
ATOM 1340 O O     . SER A 1 176 ? 53.304  14.180  37.672  1.00 41.80 176 A 1 
ATOM 1341 C CB    . SER A 1 176 ? 56.415  14.937  37.854  1.00 40.77 176 A 1 
ATOM 1342 O OG    . SER A 1 176 ? 56.490  16.167  38.572  1.00 38.36 176 A 1 
ATOM 1343 N N     . ASP A 1 177 ? 53.608  16.382  37.836  1.00 42.84 177 A 1 
ATOM 1344 C CA    . ASP A 1 177 ? 52.869  16.574  39.102  1.00 45.90 177 A 1 
ATOM 1345 C C     . ASP A 1 177 ? 51.332  16.372  39.117  1.00 44.43 177 A 1 
ATOM 1346 O O     . ASP A 1 177 ? 50.642  16.289  38.122  1.00 41.36 177 A 1 
ATOM 1347 C CB    . ASP A 1 177 ? 53.266  17.911  39.748  1.00 41.41 177 A 1 
ATOM 1348 C CG    . ASP A 1 177 ? 54.521  17.811  40.629  1.00 37.08 177 A 1 
ATOM 1349 O OD1   . ASP A 1 177 ? 54.820  16.690  41.096  1.00 36.26 177 A 1 
ATOM 1350 O OD2   . ASP A 1 177 ? 55.118  18.875  40.857  1.00 36.73 177 A 1 
ATOM 1351 N N     . ASN A 1 178 ? 50.821  16.325  40.364  1.00 43.14 178 A 1 
ATOM 1352 C CA    . ASN A 1 178 ? 49.859  15.346  40.873  1.00 44.69 178 A 1 
ATOM 1353 C C     . ASN A 1 178 ? 48.411  15.842  41.133  1.00 42.58 178 A 1 
ATOM 1354 O O     . ASN A 1 178 ? 47.592  15.048  41.593  1.00 38.92 178 A 1 
ATOM 1355 C CB    . ASN A 1 178 ? 50.465  14.854  42.206  1.00 40.71 178 A 1 
ATOM 1356 C CG    . ASN A 1 178 ? 50.366  13.372  42.483  1.00 36.65 178 A 1 
ATOM 1357 O OD1   . ASN A 1 178 ? 49.813  12.568  41.763  1.00 37.35 178 A 1 
ATOM 1358 N ND2   . ASN A 1 178 ? 50.944  12.947  43.594  1.00 38.07 178 A 1 
ATOM 1359 N N     . HIS A 1 179 ? 48.107  17.136  41.057  1.00 46.92 179 A 1 
ATOM 1360 C CA    . HIS A 1 179 ? 47.125  17.722  41.981  1.00 48.39 179 A 1 
ATOM 1361 C C     . HIS A 1 179 ? 45.672  17.214  41.879  1.00 47.22 179 A 1 
ATOM 1362 O O     . HIS A 1 179 ? 45.035  17.199  40.833  1.00 43.73 179 A 1 
ATOM 1363 C CB    . HIS A 1 179 ? 47.212  19.251  42.001  1.00 44.19 179 A 1 
ATOM 1364 C CG    . HIS A 1 179 ? 48.077  19.755  43.131  1.00 41.88 179 A 1 
ATOM 1365 N ND1   . HIS A 1 179 ? 47.835  19.597  44.481  1.00 40.33 179 A 1 
ATOM 1366 C CD2   . HIS A 1 179 ? 49.245  20.454  43.019  1.00 39.66 179 A 1 
ATOM 1367 C CE1   . HIS A 1 179 ? 48.835  20.180  45.153  1.00 36.52 179 A 1 
ATOM 1368 N NE2   . HIS A 1 179 ? 49.716  20.723  44.303  1.00 37.05 179 A 1 
ATOM 1369 N N     . ASN A 1 180 ? 45.111  16.927  43.065  1.00 42.43 180 A 1 
ATOM 1370 C CA    . ASN A 1 180 ? 43.951  16.076  43.393  1.00 44.35 180 A 1 
ATOM 1371 C C     . ASN A 1 180 ? 42.526  16.605  43.131  1.00 42.17 180 A 1 
ATOM 1372 O O     . ASN A 1 180 ? 41.584  15.894  43.468  1.00 38.81 180 A 1 
ATOM 1373 C CB    . ASN A 1 180 ? 44.054  15.818  44.915  1.00 41.03 180 A 1 
ATOM 1374 C CG    . ASN A 1 180 ? 44.549  14.438  45.290  1.00 36.95 180 A 1 
ATOM 1375 O OD1   . ASN A 1 180 ? 44.584  13.508  44.519  1.00 38.06 180 A 1 
ATOM 1376 N ND2   . ASN A 1 180 ? 44.919  14.260  46.540  1.00 38.41 180 A 1 
ATOM 1377 N N     . ARG A 1 181 ? 42.278  17.849  42.762  1.00 49.67 181 A 1 
ATOM 1378 C CA    . ARG A 1 181 ? 41.097  18.569  43.267  1.00 51.63 181 A 1 
ATOM 1379 C C     . ARG A 1 181 ? 39.753  17.916  42.879  1.00 50.85 181 A 1 
ATOM 1380 O O     . ARG A 1 181 ? 39.417  17.794  41.712  1.00 46.45 181 A 1 
ATOM 1381 C CB    . ARG A 1 181 ? 41.179  20.057  42.905  1.00 46.96 181 A 1 
ATOM 1382 C CG    . ARG A 1 181 ? 40.429  20.911  43.945  1.00 42.27 181 A 1 
ATOM 1383 C CD    . ARG A 1 181 ? 40.623  22.402  43.667  1.00 41.55 181 A 1 
ATOM 1384 N NE    . ARG A 1 181 ? 40.072  23.243  44.757  1.00 38.23 181 A 1 
ATOM 1385 C CZ    . ARG A 1 181 ? 40.146  24.569  44.844  1.00 34.57 181 A 1 
ATOM 1386 N NH1   . ARG A 1 181 ? 40.716  25.273  43.909  1.00 33.60 181 A 1 
ATOM 1387 N NH2   . ARG A 1 181 ? 39.660  25.187  45.874  1.00 33.11 181 A 1 
ATOM 1388 N N     . SER A 1 182 ? 38.958  17.569  43.912  1.00 50.15 182 A 1 
ATOM 1389 C CA    . SER A 1 182 ? 37.882  16.559  43.926  1.00 51.87 182 A 1 
ATOM 1390 C C     . SER A 1 182 ? 36.462  17.033  43.581  1.00 51.90 182 A 1 
ATOM 1391 O O     . SER A 1 182 ? 35.501  16.398  43.997  1.00 47.81 182 A 1 
ATOM 1392 C CB    . SER A 1 182 ? 37.848  15.969  45.341  1.00 46.78 182 A 1 
ATOM 1393 O OG    . SER A 1 182 ? 37.502  16.987  46.264  1.00 41.74 182 A 1 
ATOM 1394 N N     . GLY A 1 183 ? 36.273  18.170  42.949  1.00 49.17 183 A 1 
ATOM 1395 C CA    . GLY A 1 183 ? 34.987  18.889  42.952  1.00 48.97 183 A 1 
ATOM 1396 C C     . GLY A 1 183 ? 33.772  18.081  42.466  1.00 48.19 183 A 1 
ATOM 1397 O O     . GLY A 1 183 ? 33.548  17.962  41.265  1.00 44.96 183 A 1 
ATOM 1398 N N     . ASN A 1 184 ? 32.951  17.612  43.403  1.00 48.73 184 A 1 
ATOM 1399 C CA    . ASN A 1 184 ? 31.799  16.710  43.245  1.00 50.15 184 A 1 
ATOM 1400 C C     . ASN A 1 184 ? 30.520  17.387  42.705  1.00 48.00 184 A 1 
ATOM 1401 O O     . ASN A 1 184 ? 29.445  17.183  43.263  1.00 43.03 184 A 1 
ATOM 1402 C CB    . ASN A 1 184 ? 31.528  16.033  44.608  1.00 46.26 184 A 1 
ATOM 1403 C CG    . ASN A 1 184 ? 32.168  14.675  44.783  1.00 41.34 184 A 1 
ATOM 1404 O OD1   . ASN A 1 184 ? 32.714  14.073  43.893  1.00 41.71 184 A 1 
ATOM 1405 N ND2   . ASN A 1 184 ? 32.062  14.128  45.983  1.00 41.74 184 A 1 
ATOM 1406 N N     . ASN A 1 185 ? 30.567  18.215  41.686  1.00 47.00 185 A 1 
ATOM 1407 C CA    . ASN A 1 185 ? 29.346  18.875  41.194  1.00 48.21 185 A 1 
ATOM 1408 C C     . ASN A 1 185 ? 28.402  17.865  40.513  1.00 45.97 185 A 1 
ATOM 1409 O O     . ASN A 1 185 ? 28.418  17.682  39.299  1.00 41.43 185 A 1 
ATOM 1410 C CB    . ASN A 1 185 ? 29.694  20.098  40.336  1.00 44.75 185 A 1 
ATOM 1411 C CG    . ASN A 1 185 ? 29.844  21.377  41.151  1.00 39.58 185 A 1 
ATOM 1412 O OD1   . ASN A 1 185 ? 29.544  21.450  42.324  1.00 39.93 185 A 1 
ATOM 1413 N ND2   . ASN A 1 185 ? 30.271  22.440  40.517  1.00 39.46 185 A 1 
ATOM 1414 N N     . SER A 1 186 ? 27.560  17.224  41.314  1.00 49.61 186 A 1 
ATOM 1415 C CA    . SER A 1 186 ? 26.600  16.177  40.948  1.00 50.22 186 A 1 
ATOM 1416 C C     . SER A 1 186 ? 25.300  16.718  40.322  1.00 50.46 186 A 1 
ATOM 1417 O O     . SER A 1 186 ? 24.211  16.331  40.741  1.00 45.96 186 A 1 
ATOM 1418 C CB    . SER A 1 186 ? 26.300  15.334  42.185  1.00 44.92 186 A 1 
ATOM 1419 O OG    . SER A 1 186 ? 25.621  16.106  43.157  1.00 41.21 186 A 1 
ATOM 1420 N N     . SER A 1 187 ? 25.350  17.634  39.387  1.00 46.91 187 A 1 
ATOM 1421 C CA    . SER A 1 187 ? 24.135  18.194  38.771  1.00 47.39 187 A 1 
ATOM 1422 C C     . SER A 1 187 ? 23.421  17.133  37.934  1.00 47.07 187 A 1 
ATOM 1423 O O     . SER A 1 187 ? 23.724  16.926  36.754  1.00 43.69 187 A 1 
ATOM 1424 C CB    . SER A 1 187 ? 24.443  19.450  37.964  1.00 42.95 187 A 1 
ATOM 1425 O OG    . SER A 1 187 ? 25.349  19.176  36.914  1.00 39.42 187 A 1 
ATOM 1426 N N     . THR A 1 188 ? 22.460  16.449  38.545  1.00 48.62 188 A 1 
ATOM 1427 C CA    . THR A 1 188 ? 21.642  15.370  37.973  1.00 50.01 188 A 1 
ATOM 1428 C C     . THR A 1 188 ? 20.627  15.911  36.960  1.00 49.44 188 A 1 
ATOM 1429 O O     . THR A 1 188 ? 19.454  16.065  37.268  1.00 44.86 188 A 1 
ATOM 1430 C CB    . THR A 1 188 ? 20.926  14.611  39.094  1.00 44.31 188 A 1 
ATOM 1431 O OG1   . THR A 1 188 ? 20.277  15.519  39.977  1.00 41.15 188 A 1 
ATOM 1432 C CG2   . THR A 1 188 ? 21.888  13.786  39.935  1.00 43.93 188 A 1 
ATOM 1433 N N     . SER A 1 189 ? 21.052  16.186  35.744  1.00 44.99 189 A 1 
ATOM 1434 C CA    . SER A 1 189 ? 20.156  16.550  34.638  1.00 45.48 189 A 1 
ATOM 1435 C C     . SER A 1 189 ? 19.354  15.329  34.166  1.00 46.20 189 A 1 
ATOM 1436 O O     . SER A 1 189 ? 19.716  14.678  33.187  1.00 42.90 189 A 1 
ATOM 1437 C CB    . SER A 1 189 ? 20.941  17.208  33.504  1.00 41.18 189 A 1 
ATOM 1438 O OG    . SER A 1 189 ? 21.931  16.332  32.996  1.00 37.33 189 A 1 
ATOM 1439 N N     . SER A 1 190 ? 18.275  15.006  34.868  1.00 40.43 190 A 1 
ATOM 1440 C CA    . SER A 1 190 ? 17.499  13.762  34.703  1.00 41.48 190 A 1 
ATOM 1441 C C     . SER A 1 190 ? 16.611  13.692  33.459  1.00 42.09 190 A 1 
ATOM 1442 O O     . SER A 1 190 ? 16.105  12.625  33.135  1.00 39.19 190 A 1 
ATOM 1443 C CB    . SER A 1 190 ? 16.631  13.578  35.940  1.00 38.15 190 A 1 
ATOM 1444 O OG    . SER A 1 190 ? 15.775  14.687  36.114  1.00 35.36 190 A 1 
ATOM 1445 N N     . SER A 1 191 ? 16.342  14.800  32.777  1.00 40.93 191 A 1 
ATOM 1446 C CA    . SER A 1 191 ? 15.190  14.915  31.866  1.00 42.06 191 A 1 
ATOM 1447 C C     . SER A 1 191 ? 15.302  14.161  30.533  1.00 43.16 191 A 1 
ATOM 1448 O O     . SER A 1 191 ? 14.310  14.073  29.817  1.00 40.37 191 A 1 
ATOM 1449 C CB    . SER A 1 191 ? 14.894  16.388  31.593  1.00 37.98 191 A 1 
ATOM 1450 O OG    . SER A 1 191 ? 15.951  16.990  30.878  1.00 35.12 191 A 1 
ATOM 1451 N N     . SER A 1 192 ? 16.478  13.672  30.152  1.00 41.40 192 A 1 
ATOM 1452 C CA    . SER A 1 192 ? 16.684  13.111  28.812  1.00 42.07 192 A 1 
ATOM 1453 C C     . SER A 1 192 ? 16.212  11.667  28.634  1.00 43.00 192 A 1 
ATOM 1454 O O     . SER A 1 192 ? 16.290  11.146  27.521  1.00 41.12 192 A 1 
ATOM 1455 C CB    . SER A 1 192 ? 18.151  13.230  28.407  1.00 38.62 192 A 1 
ATOM 1456 O OG    . SER A 1 192 ? 18.957  12.406  29.214  1.00 35.68 192 A 1 
ATOM 1457 N N     . GLN A 1 193 ? 15.749  10.999  29.698  1.00 42.55 193 A 1 
ATOM 1458 C CA    . GLN A 1 193 ? 15.498  9.548   29.665  1.00 42.52 193 A 1 
ATOM 1459 C C     . GLN A 1 193 ? 14.332  9.129   28.755  1.00 42.93 193 A 1 
ATOM 1460 O O     . GLN A 1 193 ? 14.441  8.109   28.087  1.00 39.94 193 A 1 
ATOM 1461 C CB    . GLN A 1 193 ? 15.266  9.029   31.085  1.00 38.50 193 A 1 
ATOM 1462 C CG    . GLN A 1 193 ? 16.565  8.886   31.869  1.00 36.00 193 A 1 
ATOM 1463 C CD    . GLN A 1 193 ? 16.334  8.320   33.268  1.00 32.97 193 A 1 
ATOM 1464 O OE1   . GLN A 1 193 ? 15.296  8.481   33.886  1.00 31.98 193 A 1 
ATOM 1465 N NE2   . GLN A 1 193 ? 17.308  7.631   33.839  1.00 29.91 193 A 1 
ATOM 1466 N N     . TYR A 1 194 ? 13.240  9.899   28.725  1.00 36.86 194 A 1 
ATOM 1467 C CA    . TYR A 1 194 ? 11.958  9.400   28.209  1.00 37.31 194 A 1 
ATOM 1468 C C     . TYR A 1 194 ? 11.940  9.053   26.711  1.00 37.40 194 A 1 
ATOM 1469 O O     . TYR A 1 194 ? 11.164  8.193   26.295  1.00 35.47 194 A 1 
ATOM 1470 C CB    . TYR A 1 194 ? 10.845  10.413  28.528  1.00 33.77 194 A 1 
ATOM 1471 C CG    . TYR A 1 194 ? 9.856   9.878   29.528  1.00 31.02 194 A 1 
ATOM 1472 C CD1   . TYR A 1 194 ? 8.753   9.105   29.095  1.00 28.19 194 A 1 
ATOM 1473 C CD2   . TYR A 1 194 ? 10.026  10.123  30.900  1.00 28.16 194 A 1 
ATOM 1474 C CE1   . TYR A 1 194 ? 7.847   8.584   30.015  1.00 26.40 194 A 1 
ATOM 1475 C CE2   . TYR A 1 194 ? 9.115   9.602   31.832  1.00 25.36 194 A 1 
ATOM 1476 C CZ    . TYR A 1 194 ? 8.024   8.830   31.394  1.00 25.81 194 A 1 
ATOM 1477 O OH    . TYR A 1 194 ? 7.139   8.320   32.303  1.00 24.38 194 A 1 
ATOM 1478 N N     . PHE A 1 195 ? 12.761  9.716   25.887  1.00 40.52 195 A 1 
ATOM 1479 C CA    . PHE A 1 195 ? 12.782  9.429   24.452  1.00 40.53 195 A 1 
ATOM 1480 C C     . PHE A 1 195 ? 13.628  8.197   24.085  1.00 41.46 195 A 1 
ATOM 1481 O O     . PHE A 1 195 ? 13.546  7.735   22.949  1.00 38.97 195 A 1 
ATOM 1482 C CB    . PHE A 1 195 ? 13.194  10.678  23.657  1.00 37.00 195 A 1 
ATOM 1483 C CG    . PHE A 1 195 ? 12.013  11.438  23.094  1.00 33.51 195 A 1 
ATOM 1484 C CD1   . PHE A 1 195 ? 11.488  11.082  21.846  1.00 31.48 195 A 1 
ATOM 1485 C CD2   . PHE A 1 195 ? 11.425  12.476  23.825  1.00 31.07 195 A 1 
ATOM 1486 C CE1   . PHE A 1 195 ? 10.381  11.754  21.313  1.00 28.01 195 A 1 
ATOM 1487 C CE2   . PHE A 1 195 ? 10.301  13.158  23.309  1.00 26.23 195 A 1 
ATOM 1488 C CZ    . PHE A 1 195 ? 9.783   12.801  22.038  1.00 26.00 195 A 1 
ATOM 1489 N N     . GLY A 1 196 ? 14.419  7.676   25.009  1.00 43.24 196 A 1 
ATOM 1490 C CA    . GLY A 1 196 ? 15.296  6.536   24.757  1.00 43.57 196 A 1 
ATOM 1491 C C     . GLY A 1 196 ? 14.563  5.205   24.605  1.00 43.89 196 A 1 
ATOM 1492 O O     . GLY A 1 196 ? 14.974  4.380   23.788  1.00 41.84 196 A 1 
ATOM 1493 N N     . GLU A 1 197 ? 13.454  5.001   25.337  1.00 40.05 197 A 1 
ATOM 1494 C CA    . GLU A 1 197 ? 12.753  3.710   25.327  1.00 42.08 197 A 1 
ATOM 1495 C C     . GLU A 1 197 ? 12.123  3.369   23.968  1.00 42.72 197 A 1 
ATOM 1496 O O     . GLU A 1 197 ? 12.109  2.202   23.568  1.00 40.19 197 A 1 
ATOM 1497 C CB    . GLU A 1 197 ? 11.659  3.693   26.400  1.00 39.76 197 A 1 
ATOM 1498 C CG    . GLU A 1 197 ? 12.216  3.564   27.821  1.00 35.09 197 A 1 
ATOM 1499 C CD    . GLU A 1 197 ? 11.115  3.434   28.881  1.00 31.46 197 A 1 
ATOM 1500 O OE1   . GLU A 1 197 ? 11.413  2.857   29.943  1.00 29.32 197 A 1 
ATOM 1501 O OE2   . GLU A 1 197 ? 9.992   3.927   28.632  1.00 28.96 197 A 1 
ATOM 1502 N N     . VAL A 1 198 ? 11.610  4.372   23.255  1.00 42.54 198 A 1 
ATOM 1503 C CA    . VAL A 1 198 ? 10.914  4.123   21.978  1.00 43.95 198 A 1 
ATOM 1504 C C     . VAL A 1 198 ? 11.876  3.672   20.880  1.00 44.46 198 A 1 
ATOM 1505 O O     . VAL A 1 198 ? 11.499  2.859   20.035  1.00 42.42 198 A 1 
ATOM 1506 C CB    . VAL A 1 198 ? 10.101  5.353   21.527  1.00 41.25 198 A 1 
ATOM 1507 C CG1   . VAL A 1 198 ? 9.193   5.014   20.337  1.00 37.89 198 A 1 
ATOM 1508 C CG2   . VAL A 1 198 ? 9.194   5.889   22.642  1.00 38.43 198 A 1 
ATOM 1509 N N     . ASP A 1 199 ? 13.141  4.157   20.911  1.00 48.28 199 A 1 
ATOM 1510 C CA    . ASP A 1 199 ? 14.150  3.751   19.929  1.00 49.51 199 A 1 
ATOM 1511 C C     . ASP A 1 199 ? 14.586  2.289   20.119  1.00 49.52 199 A 1 
ATOM 1512 O O     . ASP A 1 199 ? 14.932  1.631   19.141  1.00 47.54 199 A 1 
ATOM 1513 C CB    . ASP A 1 199 ? 15.361  4.707   19.957  1.00 46.71 199 A 1 
ATOM 1514 C CG    . ASP A 1 199 ? 15.354  5.820   18.884  1.00 41.33 199 A 1 
ATOM 1515 O OD1   . ASP A 1 199 ? 14.540  5.767   17.935  1.00 38.72 199 A 1 
ATOM 1516 O OD2   . ASP A 1 199 ? 16.196  6.743   18.997  1.00 37.28 199 A 1 
ATOM 1517 N N     . GLN A 1 200 ? 14.515  1.735   21.351  1.00 48.19 200 A 1 
ATOM 1518 C CA    . GLN A 1 200 ? 14.859  0.333   21.596  1.00 48.95 200 A 1 
ATOM 1519 C C     . GLN A 1 200 ? 13.892  -0.641  20.907  1.00 49.59 200 A 1 
ATOM 1520 O O     . GLN A 1 200 ? 14.304  -1.720  20.474  1.00 46.50 200 A 1 
ATOM 1521 C CB    . GLN A 1 200 ? 14.870  0.023   23.098  1.00 46.03 200 A 1 
ATOM 1522 C CG    . GLN A 1 200 ? 16.090  0.620   23.815  1.00 41.37 200 A 1 
ATOM 1523 C CD    . GLN A 1 200 ? 16.167  0.185   25.273  1.00 36.38 200 A 1 
ATOM 1524 O OE1   . GLN A 1 200 ? 15.271  -0.419  25.834  1.00 34.24 200 A 1 
ATOM 1525 N NE2   . GLN A 1 200 ? 17.279  0.448   25.941  1.00 31.08 200 A 1 
ATOM 1526 N N     . TYR A 1 201 ? 12.610  -0.283  20.820  1.00 44.38 201 A 1 
ATOM 1527 C CA    . TYR A 1 201 ? 11.610  -1.174  20.231  1.00 44.81 201 A 1 
ATOM 1528 C C     . TYR A 1 201 ? 11.722  -1.291  18.715  1.00 44.90 201 A 1 
ATOM 1529 O O     . TYR A 1 201 ? 11.471  -2.367  18.159  1.00 43.17 201 A 1 
ATOM 1530 C CB    . TYR A 1 201 ? 10.217  -0.716  20.653  1.00 42.82 201 A 1 
ATOM 1531 C CG    . TYR A 1 201 ? 9.785   -1.291  21.972  1.00 39.35 201 A 1 
ATOM 1532 C CD1   . TYR A 1 201 ? 9.370   -2.629  22.044  1.00 35.49 201 A 1 
ATOM 1533 C CD2   . TYR A 1 201 ? 9.790   -0.512  23.137  1.00 34.71 201 A 1 
ATOM 1534 C CE1   . TYR A 1 201 ? 8.936   -3.187  23.256  1.00 32.39 201 A 1 
ATOM 1535 C CE2   . TYR A 1 201 ? 9.364   -1.052  24.355  1.00 31.38 201 A 1 
ATOM 1536 C CZ    . TYR A 1 201 ? 8.925   -2.395  24.410  1.00 31.61 201 A 1 
ATOM 1537 O OH    . TYR A 1 201 ? 8.480   -2.936  25.595  1.00 29.84 201 A 1 
ATOM 1538 N N     . PHE A 1 202 ? 12.098  -0.215  18.029  1.00 48.66 202 A 1 
ATOM 1539 C CA    . PHE A 1 202 ? 12.486  -0.278  16.636  1.00 49.36 202 A 1 
ATOM 1540 C C     . PHE A 1 202 ? 13.957  -0.662  16.537  1.00 50.44 202 A 1 
ATOM 1541 O O     . PHE A 1 202 ? 14.810  0.153   16.182  1.00 47.67 202 A 1 
ATOM 1542 C CB    . PHE A 1 202 ? 12.124  1.015   15.891  1.00 46.21 202 A 1 
ATOM 1543 C CG    . PHE A 1 202 ? 10.733  0.997   15.321  1.00 41.72 202 A 1 
ATOM 1544 C CD1   . PHE A 1 202 ? 10.516  0.484   14.033  1.00 38.10 202 A 1 
ATOM 1545 C CD2   . PHE A 1 202 ? 9.649   1.470   16.071  1.00 36.36 202 A 1 
ATOM 1546 C CE1   . PHE A 1 202 ? 9.215   0.448   13.487  1.00 33.60 202 A 1 
ATOM 1547 C CE2   . PHE A 1 202 ? 8.354   1.435   15.541  1.00 32.57 202 A 1 
ATOM 1548 C CZ    . PHE A 1 202 ? 8.138   0.924   14.242  1.00 33.24 202 A 1 
ATOM 1549 N N     . ASP A 1 203 ? 14.246  -1.916  16.844  1.00 50.60 203 A 1 
ATOM 1550 C CA    . ASP A 1 203 ? 15.559  -2.532  16.680  1.00 51.79 203 A 1 
ATOM 1551 C C     . ASP A 1 203 ? 15.881  -2.699  15.180  1.00 51.01 203 A 1 
ATOM 1552 O O     . ASP A 1 203 ? 15.933  -3.796  14.624  1.00 49.14 203 A 1 
ATOM 1553 C CB    . ASP A 1 203 ? 15.616  -3.832  17.498  1.00 49.47 203 A 1 
ATOM 1554 C CG    . ASP A 1 203 ? 17.034  -4.310  17.805  1.00 44.37 203 A 1 
ATOM 1555 O OD1   . ASP A 1 203 ? 17.986  -3.555  17.511  1.00 40.59 203 A 1 
ATOM 1556 O OD2   . ASP A 1 203 ? 17.142  -5.424  18.354  1.00 39.35 203 A 1 
ATOM 1557 N N     . LEU A 1 204 ? 16.044  -1.564  14.505  1.00 48.68 204 A 1 
ATOM 1558 C CA    . LEU A 1 204 ? 16.541  -1.469  13.137  1.00 48.91 204 A 1 
ATOM 1559 C C     . LEU A 1 204 ? 17.968  -2.014  13.033  1.00 48.37 204 A 1 
ATOM 1560 O O     . LEU A 1 204 ? 18.405  -2.368  11.943  1.00 45.21 204 A 1 
ATOM 1561 C CB    . LEU A 1 204 ? 16.492  0.007   12.665  1.00 45.03 204 A 1 
ATOM 1562 C CG    . LEU A 1 204 ? 15.089  0.506   12.269  1.00 40.66 204 A 1 
ATOM 1563 C CD1   . LEU A 1 204 ? 15.082  2.037   12.174  1.00 38.86 204 A 1 
ATOM 1564 C CD2   . LEU A 1 204 ? 14.676  -0.033  10.897  1.00 39.09 204 A 1 
ATOM 1565 N N     . VAL A 1 205 ? 18.673  -2.151  14.171  1.00 45.92 205 A 1 
ATOM 1566 C CA    . VAL A 1 205 ? 19.995  -2.785  14.244  1.00 47.59 205 A 1 
ATOM 1567 C C     . VAL A 1 205 ? 19.917  -4.232  13.778  1.00 47.45 205 A 1 
ATOM 1568 O O     . VAL A 1 205 ? 20.780  -4.674  13.017  1.00 44.73 205 A 1 
ATOM 1569 C CB    . VAL A 1 205 ? 20.587  -2.703  15.653  1.00 44.55 205 A 1 
ATOM 1570 C CG1   . VAL A 1 205 ? 22.032  -3.203  15.674  1.00 39.86 205 A 1 
ATOM 1571 C CG2   . VAL A 1 205 ? 20.576  -1.276  16.207  1.00 39.82 205 A 1 
ATOM 1572 N N     . GLY A 1 206 ? 18.853  -4.953  14.120  1.00 48.91 206 A 1 
ATOM 1573 C CA    . GLY A 1 206 ? 18.616  -6.306  13.621  1.00 48.72 206 A 1 
ATOM 1574 C C     . GLY A 1 206 ? 18.428  -6.381  12.109  1.00 49.36 206 A 1 
ATOM 1575 O O     . GLY A 1 206 ? 18.759  -7.395  11.491  1.00 47.26 206 A 1 
ATOM 1576 N N     . TYR A 1 207 ? 17.946  -5.302  11.494  1.00 48.67 207 A 1 
ATOM 1577 C CA    . TYR A 1 207 ? 17.854  -5.212  10.038  1.00 49.63 207 A 1 
ATOM 1578 C C     . TYR A 1 207 ? 19.213  -4.894  9.400   1.00 50.06 207 A 1 
ATOM 1579 O O     . TYR A 1 207 ? 19.538  -5.440  8.348   1.00 47.37 207 A 1 
ATOM 1580 C CB    . TYR A 1 207 ? 16.768  -4.197  9.639   1.00 46.72 207 A 1 
ATOM 1581 C CG    . TYR A 1 207 ? 15.796  -4.739  8.612   1.00 42.66 207 A 1 
ATOM 1582 C CD1   . TYR A 1 207 ? 16.038  -4.599  7.233   1.00 39.41 207 A 1 
ATOM 1583 C CD2   . TYR A 1 207 ? 14.646  -5.430  9.039   1.00 38.05 207 A 1 
ATOM 1584 C CE1   . TYR A 1 207 ? 15.145  -5.129  6.292   1.00 34.83 207 A 1 
ATOM 1585 C CE2   . TYR A 1 207 ? 13.741  -5.957  8.108   1.00 34.65 207 A 1 
ATOM 1586 C CZ    . TYR A 1 207 ? 13.993  -5.808  6.726   1.00 35.28 207 A 1 
ATOM 1587 O OH    . TYR A 1 207 ? 13.104  -6.335  5.806   1.00 33.60 207 A 1 
ATOM 1588 N N     . ASN A 1 208 ? 20.035  -4.066  10.040  1.00 47.29 208 A 1 
ATOM 1589 C CA    . ASN A 1 208 ? 21.391  -3.800  9.560   1.00 47.92 208 A 1 
ATOM 1590 C C     . ASN A 1 208 ? 22.278  -5.050  9.675   1.00 46.84 208 A 1 
ATOM 1591 O O     . ASN A 1 208 ? 23.014  -5.338  8.740   1.00 44.12 208 A 1 
ATOM 1592 C CB    . ASN A 1 208 ? 21.999  -2.609  10.313  1.00 45.52 208 A 1 
ATOM 1593 C CG    . ASN A 1 208 ? 21.490  -1.257  9.828   1.00 39.92 208 A 1 
ATOM 1594 O OD1   . ASN A 1 208 ? 20.871  -1.101  8.790   1.00 39.33 208 A 1 
ATOM 1595 N ND2   . ASN A 1 208 ? 21.778  -0.204  10.571  1.00 37.88 208 A 1 
ATOM 1596 N N     . SER A 1 209 ? 22.156  -5.838  10.753  1.00 52.58 209 A 1 
ATOM 1597 C CA    . SER A 1 209 ? 22.894  -7.108  10.856  1.00 54.00 209 A 1 
ATOM 1598 C C     . SER A 1 209 ? 22.464  -8.115  9.786   1.00 55.79 209 A 1 
ATOM 1599 O O     . SER A 1 209 ? 23.292  -8.886  9.304   1.00 52.29 209 A 1 
ATOM 1600 C CB    . SER A 1 209 ? 22.739  -7.723  12.242  1.00 50.12 209 A 1 
ATOM 1601 O OG    . SER A 1 209 ? 21.467  -8.293  12.435  1.00 44.23 209 A 1 
ATOM 1602 N N     . TYR A 1 210 ? 21.183  -8.084  9.361   1.00 50.99 210 A 1 
ATOM 1603 C CA    . TYR A 1 210 ? 20.714  -8.878  8.229   1.00 51.30 210 A 1 
ATOM 1604 C C     . TYR A 1 210 ? 21.387  -8.436  6.930   1.00 51.57 210 A 1 
ATOM 1605 O O     . TYR A 1 210 ? 21.871  -9.284  6.181   1.00 49.15 210 A 1 
ATOM 1606 C CB    . TYR A 1 210 ? 19.185  -8.799  8.130   1.00 47.80 210 A 1 
ATOM 1607 C CG    . TYR A 1 210 ? 18.580  -9.789  7.155   1.00 42.35 210 A 1 
ATOM 1608 C CD1   . TYR A 1 210 ? 18.299  -9.409  5.831   1.00 40.53 210 A 1 
ATOM 1609 C CD2   . TYR A 1 210 ? 18.299  -11.110 7.577   1.00 39.79 210 A 1 
ATOM 1610 C CE1   . TYR A 1 210 ? 17.743  -10.327 4.935   1.00 36.37 210 A 1 
ATOM 1611 C CE2   . TYR A 1 210 ? 17.741  -12.030 6.683   1.00 36.72 210 A 1 
ATOM 1612 C CZ    . TYR A 1 210 ? 17.466  -11.643 5.361   1.00 36.79 210 A 1 
ATOM 1613 O OH    . TYR A 1 210 ? 16.918  -12.556 4.481   1.00 34.63 210 A 1 
ATOM 1614 N N     . TYR A 1 211 ? 21.498  -7.119  6.675   1.00 50.04 211 A 1 
ATOM 1615 C CA    . TYR A 1 211 ? 22.190  -6.600  5.494   1.00 50.82 211 A 1 
ATOM 1616 C C     . TYR A 1 211 ? 23.697  -6.869  5.523   1.00 50.40 211 A 1 
ATOM 1617 O O     . TYR A 1 211 ? 24.239  -7.280  4.506   1.00 47.30 211 A 1 
ATOM 1618 C CB    . TYR A 1 211 ? 21.896  -5.103  5.308   1.00 47.33 211 A 1 
ATOM 1619 C CG    . TYR A 1 211 ? 20.788  -4.844  4.320   1.00 42.47 211 A 1 
ATOM 1620 C CD1   . TYR A 1 211 ? 21.067  -4.787  2.937   1.00 39.59 211 A 1 
ATOM 1621 C CD2   . TYR A 1 211 ? 19.457  -4.690  4.754   1.00 38.65 211 A 1 
ATOM 1622 C CE1   . TYR A 1 211 ? 20.048  -4.563  2.000   1.00 35.36 211 A 1 
ATOM 1623 C CE2   . TYR A 1 211 ? 18.426  -4.461  3.828   1.00 36.12 211 A 1 
ATOM 1624 C CZ    . TYR A 1 211 ? 18.720  -4.401  2.447   1.00 36.86 211 A 1 
ATOM 1625 O OH    . TYR A 1 211 ? 17.710  -4.184  1.534   1.00 34.76 211 A 1 
ATOM 1626 N N     . ASP A 1 212 ? 24.370  -6.723  6.674   1.00 55.09 212 A 1 
ATOM 1627 C CA    . ASP A 1 212 ? 25.797  -7.030  6.794   1.00 55.32 212 A 1 
ATOM 1628 C C     . ASP A 1 212 ? 26.068  -8.528  6.593   1.00 54.33 212 A 1 
ATOM 1629 O O     . ASP A 1 212 ? 26.997  -8.903  5.884   1.00 51.49 212 A 1 
ATOM 1630 C CB    . ASP A 1 212 ? 26.343  -6.553  8.153   1.00 51.19 212 A 1 
ATOM 1631 C CG    . ASP A 1 212 ? 26.583  -5.034  8.238   1.00 45.44 212 A 1 
ATOM 1632 O OD1   . ASP A 1 212 ? 26.768  -4.403  7.181   1.00 42.92 212 A 1 
ATOM 1633 O OD2   . ASP A 1 212 ? 26.613  -4.528  9.378   1.00 42.34 212 A 1 
ATOM 1634 N N     . SER A 1 213 ? 25.204  -9.399  7.142   1.00 57.69 213 A 1 
ATOM 1635 C CA    . SER A 1 213 ? 25.300  -10.844 6.885   1.00 58.37 213 A 1 
ATOM 1636 C C     . SER A 1 213 ? 25.025  -11.196 5.424   1.00 59.44 213 A 1 
ATOM 1637 O O     . SER A 1 213 ? 25.666  -12.087 4.875   1.00 56.03 213 A 1 
ATOM 1638 C CB    . SER A 1 213 ? 24.384  -11.631 7.821   1.00 54.04 213 A 1 
ATOM 1639 O OG    . SER A 1 213 ? 23.024  -11.499 7.489   1.00 48.21 213 A 1 
ATOM 1640 N N     . HIS A 1 214 ? 24.110  -10.470 4.764   1.00 56.36 214 A 1 
ATOM 1641 C CA    . HIS A 1 214 ? 23.850  -10.661 3.337   1.00 57.42 214 A 1 
ATOM 1642 C C     . HIS A 1 214 ? 24.961  -10.116 2.441   1.00 57.28 214 A 1 
ATOM 1643 O O     . HIS A 1 214 ? 25.202  -10.710 1.397   1.00 55.65 214 A 1 
ATOM 1644 C CB    . HIS A 1 214 ? 22.485  -10.083 2.935   1.00 53.69 214 A 1 
ATOM 1645 C CG    . HIS A 1 214 ? 21.423  -11.138 2.934   1.00 49.02 214 A 1 
ATOM 1646 N ND1   . HIS A 1 214 ? 21.233  -12.085 1.952   1.00 44.26 214 A 1 
ATOM 1647 C CD2   . HIS A 1 214 ? 20.503  -11.396 3.903   1.00 43.51 214 A 1 
ATOM 1648 C CE1   . HIS A 1 214 ? 20.229  -12.874 2.324   1.00 39.75 214 A 1 
ATOM 1649 N NE2   . HIS A 1 214 ? 19.750  -12.507 3.503   1.00 39.84 214 A 1 
ATOM 1650 N N     . MET A 1 215 ? 25.658  -9.038  2.846   1.00 51.80 215 A 1 
ATOM 1651 C CA    . MET A 1 215 ? 26.830  -8.537  2.121   1.00 52.94 215 A 1 
ATOM 1652 C C     . MET A 1 215 ? 27.986  -9.539  2.201   1.00 53.47 215 A 1 
ATOM 1653 O O     . MET A 1 215 ? 28.590  -9.843  1.167   1.00 50.77 215 A 1 
ATOM 1654 C CB    . MET A 1 215 ? 27.242  -7.161  2.666   1.00 49.29 215 A 1 
ATOM 1655 C CG    . MET A 1 215 ? 26.357  -6.031  2.109   1.00 43.68 215 A 1 
ATOM 1656 S SD    . MET A 1 215 ? 26.654  -5.576  0.370   1.00 41.53 215 A 1 
ATOM 1657 C CE    . MET A 1 215 ? 28.244  -4.733  0.540   1.00 37.77 215 A 1 
ATOM 1658 N N     . SER A 1 216 ? 28.246  -10.131 3.362   1.00 58.28 216 A 1 
ATOM 1659 C CA    . SER A 1 216 ? 29.263  -11.197 3.464   1.00 59.30 216 A 1 
ATOM 1660 C C     . SER A 1 216 ? 28.858  -12.454 2.684   1.00 60.47 216 A 1 
ATOM 1661 O O     . SER A 1 216 ? 29.693  -13.083 2.038   1.00 56.57 216 A 1 
ATOM 1662 C CB    . SER A 1 216 ? 29.575  -11.518 4.930   1.00 54.69 216 A 1 
ATOM 1663 O OG    . SER A 1 216 ? 28.877  -12.638 5.420   1.00 47.82 216 A 1 
ATOM 1664 N N     . ASN A 1 217 ? 27.552  -12.769 2.681   1.00 58.80 217 A 1 
ATOM 1665 C CA    . ASN A 1 217 ? 27.041  -13.838 1.835   1.00 59.94 217 A 1 
ATOM 1666 C C     . ASN A 1 217 ? 27.073  -13.472 0.349   1.00 59.20 217 A 1 
ATOM 1667 O O     . ASN A 1 217 ? 27.096  -14.385 -0.457  1.00 58.45 217 A 1 
ATOM 1668 C CB    . ASN A 1 217 ? 25.628  -14.238 2.277   1.00 56.56 217 A 1 
ATOM 1669 C CG    . ASN A 1 217 ? 25.614  -15.132 3.503   1.00 50.21 217 A 1 
ATOM 1670 O OD1   . ASN A 1 217 ? 26.535  -15.870 3.808   1.00 48.53 217 A 1 
ATOM 1671 N ND2   . ASN A 1 217 ? 24.529  -15.130 4.234   1.00 47.59 217 A 1 
ATOM 1672 N N     . GLN A 1 218 ? 27.087  -12.189 -0.037  1.00 59.24 218 A 1 
ATOM 1673 C CA    . GLN A 1 218 ? 27.206  -11.799 -1.441  1.00 61.11 218 A 1 
ATOM 1674 C C     . GLN A 1 218 ? 28.571  -12.169 -2.028  1.00 63.25 218 A 1 
ATOM 1675 O O     . GLN A 1 218 ? 28.619  -12.636 -3.161  1.00 62.78 218 A 1 
ATOM 1676 C CB    . GLN A 1 218 ? 26.931  -10.298 -1.641  1.00 57.41 218 A 1 
ATOM 1677 C CG    . GLN A 1 218 ? 25.689  -10.059 -2.500  1.00 51.07 218 A 1 
ATOM 1678 C CD    . GLN A 1 218 ? 25.413  -8.575  -2.782  1.00 46.60 218 A 1 
ATOM 1679 O OE1   . GLN A 1 218 ? 26.078  -7.669  -2.325  1.00 44.73 218 A 1 
ATOM 1680 N NE2   . GLN A 1 218 ? 24.413  -8.286  -3.577  1.00 41.75 218 A 1 
ATOM 1681 N N     . GLU A 1 219 ? 29.653  -12.054 -1.260  1.00 59.27 219 A 1 
ATOM 1682 C CA    . GLU A 1 219 ? 30.968  -12.530 -1.718  1.00 61.21 219 A 1 
ATOM 1683 C C     . GLU A 1 219 ? 30.982  -14.060 -1.879  1.00 61.31 219 A 1 
ATOM 1684 O O     . GLU A 1 219 ? 31.467  -14.572 -2.889  1.00 61.41 219 A 1 
ATOM 1685 C CB    . GLU A 1 219 ? 32.080  -12.090 -0.752  1.00 58.10 219 A 1 
ATOM 1686 C CG    . GLU A 1 219 ? 32.365  -10.589 -0.838  1.00 51.30 219 A 1 
ATOM 1687 C CD    . GLU A 1 219 ? 33.605  -10.170 -0.024  1.00 47.76 219 A 1 
ATOM 1688 O OE1   . GLU A 1 219 ? 34.205  -9.126  -0.383  1.00 44.05 219 A 1 
ATOM 1689 O OE2   . GLU A 1 219 ? 33.953  -10.883 0.942   1.00 43.01 219 A 1 
ATOM 1690 N N     . GLN A 1 220 ? 30.368  -14.788 -0.936  1.00 63.79 220 A 1 
ATOM 1691 C CA    . GLN A 1 220 ? 30.184  -16.233 -1.083  1.00 65.68 220 A 1 
ATOM 1692 C C     . GLN A 1 220 ? 29.238  -16.578 -2.237  1.00 67.10 220 A 1 
ATOM 1693 O O     . GLN A 1 220 ? 29.466  -17.572 -2.929  1.00 68.28 220 A 1 
ATOM 1694 C CB    . GLN A 1 220 ? 29.676  -16.866 0.214   1.00 63.18 220 A 1 
ATOM 1695 C CG    . GLN A 1 220 ? 30.789  -17.010 1.252   1.00 56.06 220 A 1 
ATOM 1696 C CD    . GLN A 1 220 ? 30.357  -17.820 2.482   1.00 52.07 220 A 1 
ATOM 1697 O OE1   . GLN A 1 220 ? 29.192  -18.078 2.738   1.00 49.43 220 A 1 
ATOM 1698 N NE2   . GLN A 1 220 ? 31.293  -18.276 3.285   1.00 45.11 220 A 1 
ATOM 1699 N N     . TYR A 1 221 ? 28.194  -15.778 -2.469  1.00 60.14 221 A 1 
ATOM 1700 C CA    . TYR A 1 221 ? 27.226  -15.987 -3.542  1.00 60.48 221 A 1 
ATOM 1701 C C     . TYR A 1 221 ? 27.863  -15.765 -4.910  1.00 59.40 221 A 1 
ATOM 1702 O O     . TYR A 1 221 ? 27.613  -16.569 -5.800  1.00 58.84 221 A 1 
ATOM 1703 C CB    . TYR A 1 221 ? 25.999  -15.099 -3.330  1.00 57.45 221 A 1 
ATOM 1704 C CG    . TYR A 1 221 ? 24.788  -15.534 -4.132  1.00 50.61 221 A 1 
ATOM 1705 C CD1   . TYR A 1 221 ? 24.542  -15.013 -5.415  1.00 49.24 221 A 1 
ATOM 1706 C CD2   . TYR A 1 221 ? 23.896  -16.485 -3.588  1.00 47.96 221 A 1 
ATOM 1707 C CE1   . TYR A 1 221 ? 23.413  -15.422 -6.149  1.00 41.74 221 A 1 
ATOM 1708 C CE2   . TYR A 1 221 ? 22.769  -16.900 -4.311  1.00 43.09 221 A 1 
ATOM 1709 C CZ    . TYR A 1 221 ? 22.530  -16.370 -5.591  1.00 43.36 221 A 1 
ATOM 1710 O OH    . TYR A 1 221 ? 21.413  -16.775 -6.309  1.00 40.58 221 A 1 
ATOM 1711 N N     . VAL A 1 222 ? 28.757  -14.783 -5.082  1.00 67.88 222 A 1 
ATOM 1712 C CA    . VAL A 1 222 ? 29.507  -14.610 -6.339  1.00 68.90 222 A 1 
ATOM 1713 C C     . VAL A 1 222 ? 30.398  -15.829 -6.623  1.00 68.40 222 A 1 
ATOM 1714 O O     . VAL A 1 222 ? 30.455  -16.298 -7.763  1.00 71.16 222 A 1 
ATOM 1715 C CB    . VAL A 1 222 ? 30.328  -13.305 -6.323  1.00 67.05 222 A 1 
ATOM 1716 C CG1   . VAL A 1 222 ? 31.254  -13.184 -7.541  1.00 59.11 222 A 1 
ATOM 1717 C CG2   . VAL A 1 222 ? 29.408  -12.078 -6.348  1.00 61.66 222 A 1 
ATOM 1718 N N     . MET A 1 223 ? 31.031  -16.395 -5.589  1.00 67.45 223 A 1 
ATOM 1719 C CA    . MET A 1 223 ? 31.794  -17.644 -5.720  1.00 67.44 223 A 1 
ATOM 1720 C C     . MET A 1 223 ? 30.890  -18.838 -6.037  1.00 67.67 223 A 1 
ATOM 1721 O O     . MET A 1 223 ? 31.209  -19.643 -6.918  1.00 70.60 223 A 1 
ATOM 1722 C CB    . MET A 1 223 ? 32.596  -17.902 -4.427  1.00 65.45 223 A 1 
ATOM 1723 C CG    . MET A 1 223 ? 33.933  -17.155 -4.415  1.00 59.05 223 A 1 
ATOM 1724 S SD    . MET A 1 223 ? 35.314  -18.083 -5.168  1.00 55.05 223 A 1 
ATOM 1725 C CE    . MET A 1 223 ? 35.635  -19.276 -3.842  1.00 48.85 223 A 1 
ATOM 1726 N N     . GLN A 1 224 ? 29.729  -18.960 -5.366  1.00 64.26 224 A 1 
ATOM 1727 C CA    . GLN A 1 224 ? 28.749  -20.001 -5.659  1.00 64.63 224 A 1 
ATOM 1728 C C     . GLN A 1 224 ? 28.101  -19.803 -7.022  1.00 64.87 224 A 1 
ATOM 1729 O O     . GLN A 1 224 ? 27.850  -20.791 -7.712  1.00 67.97 224 A 1 
ATOM 1730 C CB    . GLN A 1 224 ? 27.662  -20.079 -4.577  1.00 62.85 224 A 1 
ATOM 1731 C CG    . GLN A 1 224 ? 28.110  -20.894 -3.363  1.00 56.94 224 A 1 
ATOM 1732 C CD    . GLN A 1 224 ? 26.994  -21.092 -2.326  1.00 52.96 224 A 1 
ATOM 1733 O OE1   . GLN A 1 224 ? 25.936  -20.490 -2.365  1.00 48.94 224 A 1 
ATOM 1734 N NE2   . GLN A 1 224 ? 27.193  -21.966 -1.368  1.00 46.98 224 A 1 
ATOM 1735 N N     . GLU A 1 225 ? 27.849  -18.571 -7.453  1.00 70.46 225 A 1 
ATOM 1736 C CA    . GLU A 1 225 ? 27.235  -18.259 -8.742  1.00 70.81 225 A 1 
ATOM 1737 C C     . GLU A 1 225 ? 28.188  -18.629 -9.888  1.00 71.94 225 A 1 
ATOM 1738 O O     . GLU A 1 225 ? 27.752  -19.219 -10.862 1.00 72.52 225 A 1 
ATOM 1739 C CB    . GLU A 1 225 ? 26.816  -16.780 -8.788  1.00 67.16 225 A 1 
ATOM 1740 C CG    . GLU A 1 225 ? 25.760  -16.501 -9.870  1.00 58.52 225 A 1 
ATOM 1741 C CD    . GLU A 1 225 ? 25.365  -15.015 -9.987  1.00 53.29 225 A 1 
ATOM 1742 O OE1   . GLU A 1 225 ? 24.311  -14.742 -10.609 1.00 49.78 225 A 1 
ATOM 1743 O OE2   . GLU A 1 225 ? 26.106  -14.147 -9.491  1.00 48.99 225 A 1 
ATOM 1744 N N     . GLN A 1 226 ? 29.500  -18.409 -9.720  1.00 66.79 226 A 1 
ATOM 1745 C CA    . GLN A 1 226 ? 30.491  -18.921 -10.665 1.00 66.90 226 A 1 
ATOM 1746 C C     . GLN A 1 226 ? 30.499  -20.453 -10.724 1.00 67.83 226 A 1 
ATOM 1747 O O     . GLN A 1 226 ? 30.536  -21.015 -11.819 1.00 71.35 226 A 1 
ATOM 1748 C CB    . GLN A 1 226 ? 31.901  -18.424 -10.324 1.00 65.67 226 A 1 
ATOM 1749 C CG    . GLN A 1 226 ? 32.127  -16.993 -10.828 1.00 59.87 226 A 1 
ATOM 1750 C CD    . GLN A 1 226 ? 33.588  -16.539 -10.662 1.00 53.47 226 A 1 
ATOM 1751 O OE1   . GLN A 1 226 ? 34.427  -17.206 -10.074 1.00 51.77 226 A 1 
ATOM 1752 N NE2   . GLN A 1 226 ? 33.943  -15.406 -11.207 1.00 47.59 226 A 1 
ATOM 1753 N N     . GLN A 1 227 ? 30.415  -21.135 -9.580  1.00 76.64 227 A 1 
ATOM 1754 C CA    . GLN A 1 227 ? 30.304  -22.596 -9.552  1.00 75.72 227 A 1 
ATOM 1755 C C     . GLN A 1 227 ? 28.992  -23.068 -10.174 1.00 77.25 227 A 1 
ATOM 1756 O O     . GLN A 1 227 ? 29.002  -24.006 -10.980 1.00 79.70 227 A 1 
ATOM 1757 C CB    . GLN A 1 227 ? 30.436  -23.126 -8.112  1.00 75.23 227 A 1 
ATOM 1758 C CG    . GLN A 1 227 ? 31.896  -23.094 -7.632  1.00 67.58 227 A 1 
ATOM 1759 C CD    . GLN A 1 227 ? 32.071  -23.693 -6.234  1.00 61.19 227 A 1 
ATOM 1760 O OE1   . GLN A 1 227 ? 31.124  -23.975 -5.505  1.00 57.41 227 A 1 
ATOM 1761 N NE2   . GLN A 1 227 ? 33.290  -23.926 -5.813  1.00 53.20 227 A 1 
ATOM 1762 N N     . HIS A 1 228 ? 27.873  -22.395 -9.865  1.00 74.01 228 A 1 
ATOM 1763 C CA    . HIS A 1 228 ? 26.563  -22.751 -10.398 1.00 74.17 228 A 1 
ATOM 1764 C C     . HIS A 1 228 ? 26.459  -22.461 -11.895 1.00 71.67 228 A 1 
ATOM 1765 O O     . HIS A 1 228 ? 25.838  -23.227 -12.624 1.00 77.31 228 A 1 
ATOM 1766 C CB    . HIS A 1 228 ? 25.467  -22.037 -9.595  1.00 74.06 228 A 1 
ATOM 1767 C CG    . HIS A 1 228 ? 24.155  -22.770 -9.610  1.00 65.02 228 A 1 
ATOM 1768 N ND1   . HIS A 1 228 ? 23.390  -23.056 -10.707 1.00 55.21 228 A 1 
ATOM 1769 C CD2   . HIS A 1 228 ? 23.512  -23.338 -8.538  1.00 55.75 228 A 1 
ATOM 1770 C CE1   . HIS A 1 228 ? 22.321  -23.770 -10.313 1.00 50.41 228 A 1 
ATOM 1771 N NE2   . HIS A 1 228 ? 22.361  -23.963 -8.996  1.00 51.19 228 A 1 
ATOM 1772 N N     . LEU A 1 229 ? 27.108  -21.398 -12.390 1.00 65.57 229 A 1 
ATOM 1773 C CA    . LEU A 1 229 ? 27.206  -21.106 -13.823 1.00 64.33 229 A 1 
ATOM 1774 C C     . LEU A 1 229 ? 28.023  -22.183 -14.551 1.00 63.44 229 A 1 
ATOM 1775 O O     . LEU A 1 229 ? 27.613  -22.644 -15.614 1.00 66.50 229 A 1 
ATOM 1776 C CB    . LEU A 1 229 ? 27.811  -19.709 -14.058 1.00 64.58 229 A 1 
ATOM 1777 C CG    . LEU A 1 229 ? 27.071  -18.914 -15.154 1.00 59.87 229 A 1 
ATOM 1778 C CD1   . LEU A 1 229 ? 26.234  -17.804 -14.549 1.00 52.95 229 A 1 
ATOM 1779 C CD2   . LEU A 1 229 ? 28.038  -18.303 -16.167 1.00 58.16 229 A 1 
ATOM 1780 N N     . GLN A 1 230 ? 29.135  -22.624 -13.956 1.00 74.56 230 A 1 
ATOM 1781 C CA    . GLN A 1 230 ? 29.908  -23.748 -14.490 1.00 74.25 230 A 1 
ATOM 1782 C C     . GLN A 1 230 ? 29.107  -25.050 -14.480 1.00 74.71 230 A 1 
ATOM 1783 O O     . GLN A 1 230 ? 29.175  -25.818 -15.435 1.00 77.94 230 A 1 
ATOM 1784 C CB    . GLN A 1 230 ? 31.201  -23.945 -13.692 1.00 74.91 230 A 1 
ATOM 1785 C CG    . GLN A 1 230 ? 32.272  -22.909 -14.061 1.00 67.96 230 A 1 
ATOM 1786 C CD    . GLN A 1 230 ? 33.601  -23.139 -13.317 1.00 61.20 230 A 1 
ATOM 1787 O OE1   . GLN A 1 230 ? 33.768  -24.050 -12.529 1.00 56.09 230 A 1 
ATOM 1788 N NE2   . GLN A 1 230 ? 34.591  -22.317 -13.572 1.00 52.70 230 A 1 
ATOM 1789 N N     . GLN A 1 231 ? 28.315  -25.273 -13.423 1.00 76.04 231 A 1 
ATOM 1790 C CA    . GLN A 1 231 ? 27.494  -26.476 -13.295 1.00 76.34 231 A 1 
ATOM 1791 C C     . GLN A 1 231 ? 26.310  -26.456 -14.268 1.00 76.63 231 A 1 
ATOM 1792 O O     . GLN A 1 231 ? 26.091  -27.449 -14.957 1.00 79.54 231 A 1 
ATOM 1793 C CB    . GLN A 1 231 ? 27.104  -26.646 -11.828 1.00 76.18 231 A 1 
ATOM 1794 C CG    . GLN A 1 231 ? 26.611  -28.071 -11.523 1.00 67.84 231 A 1 
ATOM 1795 C CD    . GLN A 1 231 ? 26.677  -28.411 -10.029 1.00 62.35 231 A 1 
ATOM 1796 O OE1   . GLN A 1 231 ? 27.047  -27.631 -9.176  1.00 59.02 231 A 1 
ATOM 1797 N NE2   . GLN A 1 231 ? 26.330  -29.634 -9.675  1.00 54.07 231 A 1 
ATOM 1798 N N     . MET A 1 232 ? 25.631  -25.311 -14.439 1.00 73.75 232 A 1 
ATOM 1799 C CA    . MET A 1 232 ? 24.615  -25.132 -15.473 1.00 72.02 232 A 1 
ATOM 1800 C C     . MET A 1 232 ? 25.189  -25.294 -16.880 1.00 72.35 232 A 1 
ATOM 1801 O O     . MET A 1 232 ? 24.561  -25.936 -17.714 1.00 75.40 232 A 1 
ATOM 1802 C CB    . MET A 1 232 ? 23.937  -23.752 -15.378 1.00 69.69 232 A 1 
ATOM 1803 C CG    . MET A 1 232 ? 22.747  -23.716 -14.417 1.00 62.18 232 A 1 
ATOM 1804 S SD    . MET A 1 232 ? 21.238  -22.984 -15.133 1.00 58.45 232 A 1 
ATOM 1805 C CE    . MET A 1 232 ? 21.778  -21.283 -15.430 1.00 49.79 232 A 1 
ATOM 1806 N N     . GLN A 1 233 ? 26.370  -24.757 -17.167 1.00 68.68 233 A 1 
ATOM 1807 C CA    . GLN A 1 233 ? 27.031  -24.982 -18.463 1.00 67.72 233 A 1 
ATOM 1808 C C     . GLN A 1 233 ? 27.321  -26.469 -18.694 1.00 66.77 233 A 1 
ATOM 1809 O O     . GLN A 1 233 ? 27.154  -26.942 -19.814 1.00 72.68 233 A 1 
ATOM 1810 C CB    . GLN A 1 233 ? 28.331  -24.186 -18.556 1.00 69.41 233 A 1 
ATOM 1811 C CG    . GLN A 1 233 ? 28.066  -22.712 -18.921 1.00 64.68 233 A 1 
ATOM 1812 C CD    . GLN A 1 233 ? 29.361  -21.903 -19.057 1.00 58.90 233 A 1 
ATOM 1813 O OE1   . GLN A 1 233 ? 30.455  -22.330 -18.735 1.00 55.80 233 A 1 
ATOM 1814 N NE2   . GLN A 1 233 ? 29.276  -20.685 -19.551 1.00 52.42 233 A 1 
ATOM 1815 N N     . LYS A 1 234 ? 27.705  -27.193 -17.639 1.00 74.95 234 A 1 
ATOM 1816 C CA    . LYS A 1 234 ? 27.954  -28.631 -17.721 1.00 74.31 234 A 1 
ATOM 1817 C C     . LYS A 1 234 ? 26.669  -29.421 -17.979 1.00 74.10 234 A 1 
ATOM 1818 O O     . LYS A 1 234 ? 26.637  -30.236 -18.896 1.00 76.31 234 A 1 
ATOM 1819 C CB    . LYS A 1 234 ? 28.662  -29.109 -16.447 1.00 73.98 234 A 1 
ATOM 1820 C CG    . LYS A 1 234 ? 29.863  -29.990 -16.784 1.00 66.24 234 A 1 
ATOM 1821 C CD    . LYS A 1 234 ? 30.532  -30.466 -15.498 1.00 63.22 234 A 1 
ATOM 1822 C CE    . LYS A 1 234 ? 31.755  -31.292 -15.840 1.00 55.67 234 A 1 
ATOM 1823 N NZ    . LYS A 1 234 ? 32.358  -31.891 -14.627 1.00 50.81 234 A 1 
ATOM 1824 N N     . GLU A 1 235 ? 25.598  -29.138 -17.231 1.00 73.14 235 A 1 
ATOM 1825 C CA    . GLU A 1 235 ? 24.289  -29.779 -17.420 1.00 72.09 235 A 1 
ATOM 1826 C C     . GLU A 1 235 ? 23.696  -29.457 -18.795 1.00 71.00 235 A 1 
ATOM 1827 O O     . GLU A 1 235 ? 23.136  -30.331 -19.457 1.00 73.79 235 A 1 
ATOM 1828 C CB    . GLU A 1 235 ? 23.317  -29.349 -16.318 1.00 71.28 235 A 1 
ATOM 1829 C CG    . GLU A 1 235 ? 23.601  -30.043 -14.976 1.00 61.27 235 A 1 
ATOM 1830 C CD    . GLU A 1 235 ? 22.635  -29.639 -13.854 1.00 57.03 235 A 1 
ATOM 1831 O OE1   . GLU A 1 235 ? 22.734  -30.256 -12.765 1.00 50.01 235 A 1 
ATOM 1832 O OE2   . GLU A 1 235 ? 21.818  -28.718 -14.053 1.00 50.11 235 A 1 
ATOM 1833 N N     . TYR A 1 236 ? 23.857  -28.206 -19.290 1.00 70.61 236 A 1 
ATOM 1834 C CA    . TYR A 1 236 ? 23.395  -27.818 -20.618 1.00 66.84 236 A 1 
ATOM 1835 C C     . TYR A 1 236 ? 24.189  -28.530 -21.724 1.00 64.01 236 A 1 
ATOM 1836 O O     . TYR A 1 236 ? 23.598  -28.979 -22.708 1.00 65.54 236 A 1 
ATOM 1837 C CB    . TYR A 1 236 ? 23.461  -26.296 -20.764 1.00 65.03 236 A 1 
ATOM 1838 C CG    . TYR A 1 236 ? 22.407  -25.734 -21.703 1.00 59.29 236 A 1 
ATOM 1839 C CD1   . TYR A 1 236 ? 22.658  -25.595 -23.078 1.00 56.47 236 A 1 
ATOM 1840 C CD2   . TYR A 1 236 ? 21.150  -25.357 -21.185 1.00 54.91 236 A 1 
ATOM 1841 C CE1   . TYR A 1 236 ? 21.671  -25.078 -23.934 1.00 47.44 236 A 1 
ATOM 1842 C CE2   . TYR A 1 236 ? 20.161  -24.838 -22.022 1.00 48.71 236 A 1 
ATOM 1843 C CZ    . TYR A 1 236 ? 20.413  -24.693 -23.405 1.00 49.71 236 A 1 
ATOM 1844 O OH    . TYR A 1 236 ? 19.443  -24.177 -24.246 1.00 47.05 236 A 1 
ATOM 1845 N N     . ALA A 1 237 ? 25.503  -28.699 -21.541 1.00 72.87 237 A 1 
ATOM 1846 C CA    . ALA A 1 237 ? 26.337  -29.471 -22.457 1.00 71.73 237 A 1 
ATOM 1847 C C     . ALA A 1 237 ? 25.962  -30.962 -22.465 1.00 69.30 237 A 1 
ATOM 1848 O O     . ALA A 1 237 ? 25.883  -31.568 -23.531 1.00 72.52 237 A 1 
ATOM 1849 C CB    . ALA A 1 237 ? 27.808  -29.253 -22.102 1.00 72.88 237 A 1 
ATOM 1850 N N     . GLU A 1 238 ? 25.652  -31.550 -21.295 1.00 76.65 238 A 1 
ATOM 1851 C CA    . GLU A 1 238 ? 25.171  -32.932 -21.199 1.00 75.09 238 A 1 
ATOM 1852 C C     . GLU A 1 238 ? 23.791  -33.108 -21.854 1.00 72.85 238 A 1 
ATOM 1853 O O     . GLU A 1 238 ? 23.576  -34.077 -22.578 1.00 75.35 238 A 1 
ATOM 1854 C CB    . GLU A 1 238 ? 25.141  -33.401 -19.735 1.00 75.45 238 A 1 
ATOM 1855 C CG    . GLU A 1 238 ? 26.539  -33.767 -19.220 1.00 65.87 238 A 1 
ATOM 1856 C CD    . GLU A 1 238 ? 26.577  -34.250 -17.758 1.00 58.73 238 A 1 
ATOM 1857 O OE1   . GLU A 1 238 ? 27.683  -34.648 -17.327 1.00 53.49 238 A 1 
ATOM 1858 O OE2   . GLU A 1 238 ? 25.536  -34.214 -17.084 1.00 53.01 238 A 1 
ATOM 1859 N N     . GLN A 1 239 ? 22.867  -32.145 -21.671 1.00 69.46 239 A 1 
ATOM 1860 C CA    . GLN A 1 239 ? 21.566  -32.176 -22.344 1.00 67.80 239 A 1 
ATOM 1861 C C     . GLN A 1 239 ? 21.680  -32.009 -23.865 1.00 67.22 239 A 1 
ATOM 1862 O O     . GLN A 1 239 ? 20.916  -32.642 -24.598 1.00 70.26 239 A 1 
ATOM 1863 C CB    . GLN A 1 239 ? 20.630  -31.106 -21.784 1.00 68.12 239 A 1 
ATOM 1864 C CG    . GLN A 1 239 ? 20.017  -31.520 -20.439 1.00 61.96 239 A 1 
ATOM 1865 C CD    . GLN A 1 239 ? 18.959  -30.533 -19.931 1.00 56.88 239 A 1 
ATOM 1866 O OE1   . GLN A 1 239 ? 18.581  -29.565 -20.579 1.00 52.96 239 A 1 
ATOM 1867 N NE2   . GLN A 1 239 ? 18.424  -30.757 -18.761 1.00 48.88 239 A 1 
ATOM 1868 N N     . GLN A 1 240 ? 22.619  -31.173 -24.353 1.00 67.11 240 A 1 
ATOM 1869 C CA    . GLN A 1 240 ? 22.885  -31.070 -25.789 1.00 67.33 240 A 1 
ATOM 1870 C C     . GLN A 1 240 ? 23.458  -32.374 -26.351 1.00 65.61 240 A 1 
ATOM 1871 O O     . GLN A 1 240 ? 22.956  -32.844 -27.367 1.00 68.51 240 A 1 
ATOM 1872 C CB    . GLN A 1 240 ? 23.794  -29.881 -26.116 1.00 67.27 240 A 1 
ATOM 1873 C CG    . GLN A 1 240 ? 22.988  -28.578 -26.225 1.00 63.37 240 A 1 
ATOM 1874 C CD    . GLN A 1 240 ? 23.780  -27.439 -26.866 1.00 58.02 240 A 1 
ATOM 1875 O OE1   . GLN A 1 240 ? 24.993  -27.361 -26.832 1.00 56.67 240 A 1 
ATOM 1876 N NE2   . GLN A 1 240 ? 23.103  -26.512 -27.518 1.00 51.77 240 A 1 
ATOM 1877 N N     . MET A 1 241 ? 24.417  -33.008 -25.665 1.00 75.99 241 A 1 
ATOM 1878 C CA    . MET A 1 241 ? 24.933  -34.308 -26.103 1.00 74.40 241 A 1 
ATOM 1879 C C     . MET A 1 241 ? 23.846  -35.390 -26.133 1.00 72.36 241 A 1 
ATOM 1880 O O     . MET A 1 241 ? 23.811  -36.191 -27.061 1.00 74.15 241 A 1 
ATOM 1881 C CB    . MET A 1 241 ? 26.100  -34.765 -25.222 1.00 74.75 241 A 1 
ATOM 1882 C CG    . MET A 1 241 ? 27.423  -34.092 -25.600 1.00 65.42 241 A 1 
ATOM 1883 S SD    . MET A 1 241 ? 28.899  -35.137 -25.368 1.00 60.33 241 A 1 
ATOM 1884 C CE    . MET A 1 241 ? 28.866  -35.378 -23.578 1.00 52.77 241 A 1 
ATOM 1885 N N     . GLN A 1 242 ? 22.915  -35.391 -25.150 1.00 71.98 242 A 1 
ATOM 1886 C CA    . GLN A 1 242 ? 21.788  -36.336 -25.181 1.00 70.72 242 A 1 
ATOM 1887 C C     . GLN A 1 242 ? 20.819  -36.055 -26.335 1.00 67.79 242 A 1 
ATOM 1888 O O     . GLN A 1 242 ? 20.328  -37.006 -26.937 1.00 71.67 242 A 1 
ATOM 1889 C CB    . GLN A 1 242 ? 21.032  -36.329 -23.851 1.00 71.71 242 A 1 
ATOM 1890 C CG    . GLN A 1 242 ? 21.732  -37.194 -22.793 1.00 63.92 242 A 1 
ATOM 1891 C CD    . GLN A 1 242 ? 20.914  -37.338 -21.508 1.00 59.31 242 A 1 
ATOM 1892 O OE1   . GLN A 1 242 ? 19.885  -36.721 -21.289 1.00 54.58 242 A 1 
ATOM 1893 N NE2   . GLN A 1 242 ? 21.349  -38.193 -20.597 1.00 50.43 242 A 1 
ATOM 1894 N N     . LYS A 1 243 ? 20.563  -34.780 -26.678 1.00 65.58 243 A 1 
ATOM 1895 C CA    . LYS A 1 243 ? 19.718  -34.442 -27.828 1.00 64.34 243 A 1 
ATOM 1896 C C     . LYS A 1 243 ? 20.346  -34.849 -29.161 1.00 60.53 243 A 1 
ATOM 1897 O O     . LYS A 1 243 ? 19.639  -35.432 -29.982 1.00 61.89 243 A 1 
ATOM 1898 C CB    . LYS A 1 243 ? 19.358  -32.949 -27.838 1.00 63.91 243 A 1 
ATOM 1899 C CG    . LYS A 1 243 ? 18.034  -32.701 -27.122 1.00 58.82 243 A 1 
ATOM 1900 C CD    . LYS A 1 243 ? 17.643  -31.235 -27.302 1.00 56.75 243 A 1 
ATOM 1901 C CE    . LYS A 1 243 ? 16.239  -30.983 -26.760 1.00 49.66 243 A 1 
ATOM 1902 N NZ    . LYS A 1 243 ? 15.817  -29.587 -27.019 1.00 45.24 243 A 1 
ATOM 1903 N N     . GLU A 1 244 ? 21.641  -34.594 -29.354 1.00 73.24 244 A 1 
ATOM 1904 C CA    . GLU A 1 244 ? 22.339  -35.031 -30.570 1.00 71.65 244 A 1 
ATOM 1905 C C     . GLU A 1 244 ? 22.309  -36.557 -30.741 1.00 68.11 244 A 1 
ATOM 1906 O O     . GLU A 1 244 ? 22.185  -37.053 -31.856 1.00 67.07 244 A 1 
ATOM 1907 C CB    . GLU A 1 244 ? 23.800  -34.549 -30.572 1.00 70.11 244 A 1 
ATOM 1908 C CG    . GLU A 1 244 ? 23.938  -33.078 -30.970 1.00 60.76 244 A 1 
ATOM 1909 C CD    . GLU A 1 244 ? 25.404  -32.635 -31.146 1.00 57.04 244 A 1 
ATOM 1910 O OE1   . GLU A 1 244 ? 25.626  -31.656 -31.896 1.00 50.16 244 A 1 
ATOM 1911 O OE2   . GLU A 1 244 ? 26.299  -33.254 -30.520 1.00 49.45 244 A 1 
ATOM 1912 N N     . TYR A 1 245 ? 22.350  -37.319 -29.628 1.00 70.37 245 A 1 
ATOM 1913 C CA    . TYR A 1 245 ? 22.268  -38.782 -29.689 1.00 67.05 245 A 1 
ATOM 1914 C C     . TYR A 1 245 ? 20.890  -39.269 -30.143 1.00 61.94 245 A 1 
ATOM 1915 O O     . TYR A 1 245 ? 20.806  -40.205 -30.940 1.00 63.64 245 A 1 
ATOM 1916 C CB    . TYR A 1 245 ? 22.674  -39.375 -28.327 1.00 65.99 245 A 1 
ATOM 1917 C CG    . TYR A 1 245 ? 23.420  -40.676 -28.467 1.00 58.21 245 A 1 
ATOM 1918 C CD1   . TYR A 1 245 ? 22.738  -41.913 -28.534 1.00 54.76 245 A 1 
ATOM 1919 C CD2   . TYR A 1 245 ? 24.830  -40.673 -28.562 1.00 53.86 245 A 1 
ATOM 1920 C CE1   . TYR A 1 245 ? 23.445  -43.116 -28.699 1.00 44.97 245 A 1 
ATOM 1921 C CE2   . TYR A 1 245 ? 25.548  -41.865 -28.718 1.00 47.15 245 A 1 
ATOM 1922 C CZ    . TYR A 1 245 ? 24.851  -43.090 -28.786 1.00 48.33 245 A 1 
ATOM 1923 O OH    . TYR A 1 245 ? 25.544  -44.263 -28.937 1.00 45.70 245 A 1 
ATOM 1924 N N     . VAL A 1 246 ? 19.796  -38.590 -29.683 1.00 69.63 246 A 1 
ATOM 1925 C CA    . VAL A 1 246 ? 18.418  -38.987 -30.037 1.00 68.00 246 A 1 
ATOM 1926 C C     . VAL A 1 246 ? 18.053  -38.589 -31.478 1.00 64.85 246 A 1 
ATOM 1927 O O     . VAL A 1 246 ? 17.361  -39.352 -32.154 1.00 66.10 246 A 1 
ATOM 1928 C CB    . VAL A 1 246 ? 17.407  -38.433 -29.019 1.00 66.22 246 A 1 
ATOM 1929 C CG1   . VAL A 1 246 ? 15.951  -38.778 -29.386 1.00 58.72 246 A 1 
ATOM 1930 C CG2   . VAL A 1 246 ? 17.646  -39.008 -27.625 1.00 61.92 246 A 1 
ATOM 1931 N N     . GLU A 1 247 ? 18.518  -37.430 -31.979 1.00 69.20 247 A 1 
ATOM 1932 C CA    . GLU A 1 247 ? 18.223  -37.013 -33.369 1.00 67.85 247 A 1 
ATOM 1933 C C     . GLU A 1 247 ? 18.867  -37.926 -34.420 1.00 63.75 247 A 1 
ATOM 1934 O O     . GLU A 1 247 ? 18.300  -38.098 -35.500 1.00 62.87 247 A 1 
ATOM 1935 C CB    . GLU A 1 247 ? 18.616  -35.539 -33.606 1.00 65.77 247 A 1 
ATOM 1936 C CG    . GLU A 1 247 ? 17.515  -34.571 -33.139 1.00 58.51 247 A 1 
ATOM 1937 C CD    . GLU A 1 247 ? 17.750  -33.107 -33.542 1.00 53.84 247 A 1 
ATOM 1938 O OE1   . GLU A 1 247 ? 16.739  -32.371 -33.632 1.00 48.55 247 A 1 
ATOM 1939 O OE2   . GLU A 1 247 ? 18.916  -32.708 -33.732 1.00 47.51 247 A 1 
ATOM 1940 N N     . ASN A 1 248 ? 20.005  -38.563 -34.119 1.00 60.23 248 A 1 
ATOM 1941 C CA    . ASN A 1 248 ? 20.677  -39.445 -35.079 1.00 59.52 248 A 1 
ATOM 1942 C C     . ASN A 1 248 ? 19.958  -40.781 -35.327 1.00 54.40 248 A 1 
ATOM 1943 O O     . ASN A 1 248 ? 20.082  -41.327 -36.425 1.00 52.09 248 A 1 
ATOM 1944 C CB    . ASN A 1 248 ? 22.137  -39.661 -34.634 1.00 57.03 248 A 1 
ATOM 1945 C CG    . ASN A 1 248 ? 23.082  -38.590 -35.149 1.00 53.53 248 A 1 
ATOM 1946 O OD1   . ASN A 1 248 ? 22.968  -38.078 -36.252 1.00 50.05 248 A 1 
ATOM 1947 N ND2   . ASN A 1 248 ? 24.089  -38.248 -34.381 1.00 51.37 248 A 1 
ATOM 1948 N N     . GLU A 1 249 ? 19.202  -41.310 -34.371 1.00 61.01 249 A 1 
ATOM 1949 C CA    . GLU A 1 249 ? 18.504  -42.590 -34.583 1.00 61.11 249 A 1 
ATOM 1950 C C     . GLU A 1 249 ? 17.264  -42.468 -35.483 1.00 59.29 249 A 1 
ATOM 1951 O O     . GLU A 1 249 ? 16.893  -43.417 -36.173 1.00 55.31 249 A 1 
ATOM 1952 C CB    . GLU A 1 249 ? 18.117  -43.241 -33.244 1.00 56.23 249 A 1 
ATOM 1953 C CG    . GLU A 1 249 ? 19.305  -43.913 -32.527 1.00 50.51 249 A 1 
ATOM 1954 C CD    . GLU A 1 249 ? 18.877  -44.809 -31.349 1.00 47.24 249 A 1 
ATOM 1955 O OE1   . GLU A 1 249 ? 19.620  -45.777 -31.070 1.00 42.12 249 A 1 
ATOM 1956 O OE2   . GLU A 1 249 ? 17.826  -44.539 -30.733 1.00 41.46 249 A 1 
ATOM 1957 N N     . GLY A 1 250 ? 16.606  -41.294 -35.480 1.00 48.07 250 A 1 
ATOM 1958 C CA    . GLY A 1 250 ? 15.266  -41.143 -36.058 1.00 48.37 250 A 1 
ATOM 1959 C C     . GLY A 1 250 ? 15.175  -41.003 -37.580 1.00 45.87 250 A 1 
ATOM 1960 O O     . GLY A 1 250 ? 14.060  -40.857 -38.089 1.00 45.36 250 A 1 
ATOM 1961 N N     . SER A 1 251 ? 16.265  -40.981 -38.326 1.00 51.02 251 A 1 
ATOM 1962 C CA    . SER A 1 251 ? 16.278  -40.644 -39.759 1.00 50.71 251 A 1 
ATOM 1963 C C     . SER A 1 251 ? 15.849  -41.790 -40.694 1.00 47.71 251 A 1 
ATOM 1964 O O     . SER A 1 251 ? 16.416  -41.950 -41.773 1.00 46.11 251 A 1 
ATOM 1965 C CB    . SER A 1 251 ? 17.621  -40.035 -40.163 1.00 49.13 251 A 1 
ATOM 1966 O OG    . SER A 1 251 ? 18.671  -40.983 -40.129 1.00 46.37 251 A 1 
ATOM 1967 N N     . GLU A 1 252 ? 14.870  -42.597 -40.329 1.00 45.42 252 A 1 
ATOM 1968 C CA    . GLU A 1 252 ? 14.331  -43.607 -41.238 1.00 49.27 252 A 1 
ATOM 1969 C C     . GLU A 1 252 ? 13.680  -42.963 -42.469 1.00 48.01 252 A 1 
ATOM 1970 O O     . GLU A 1 252 ? 12.839  -42.060 -42.402 1.00 45.27 252 A 1 
ATOM 1971 C CB    . GLU A 1 252 ? 13.384  -44.593 -40.551 1.00 45.45 252 A 1 
ATOM 1972 C CG    . GLU A 1 252 ? 14.126  -45.687 -39.762 1.00 43.15 252 A 1 
ATOM 1973 C CD    . GLU A 1 252 ? 13.228  -46.888 -39.416 1.00 41.14 252 A 1 
ATOM 1974 O OE1   . GLU A 1 252 ? 13.784  -47.998 -39.228 1.00 37.83 252 A 1 
ATOM 1975 O OE2   . GLU A 1 252 ? 11.990  -46.714 -39.390 1.00 36.37 252 A 1 
ATOM 1976 N N     . CYS A 1 253 ? 14.099  -43.458 -43.645 1.00 46.12 253 A 1 
ATOM 1977 C CA    . CYS A 1 253 ? 13.724  -42.963 -44.966 1.00 49.57 253 A 1 
ATOM 1978 C C     . CYS A 1 253 ? 12.265  -43.291 -45.318 1.00 46.34 253 A 1 
ATOM 1979 O O     . CYS A 1 253 ? 12.002  -44.250 -46.039 1.00 45.43 253 A 1 
ATOM 1980 C CB    . CYS A 1 253 ? 14.681  -43.554 -46.003 1.00 47.08 253 A 1 
ATOM 1981 S SG    . CYS A 1 253 ? 16.404  -43.038 -45.748 1.00 44.06 253 A 1 
ATOM 1982 N N     . ILE A 1 254 ? 11.308  -42.470 -44.860 1.00 40.73 254 A 1 
ATOM 1983 C CA    . ILE A 1 254 ? 9.919   -42.615 -45.321 1.00 45.36 254 A 1 
ATOM 1984 C C     . ILE A 1 254 ? 9.842   -42.255 -46.815 1.00 43.80 254 A 1 
ATOM 1985 O O     . ILE A 1 254 ? 9.942   -41.089 -47.201 1.00 42.40 254 A 1 
ATOM 1986 C CB    . ILE A 1 254 ? 8.925   -41.821 -44.460 1.00 42.55 254 A 1 
ATOM 1987 C CG1   . ILE A 1 254 ? 8.995   -42.301 -42.995 1.00 40.90 254 A 1 
ATOM 1988 C CG2   . ILE A 1 254 ? 7.492   -41.987 -45.005 1.00 42.72 254 A 1 
ATOM 1989 C CD1   . ILE A 1 254 ? 8.097   -41.541 -42.026 1.00 40.37 254 A 1 
ATOM 1990 N N     . VAL A 1 255 ? 9.636   -43.260 -47.658 1.00 44.00 255 A 1 
ATOM 1991 C CA    . VAL A 1 255 ? 9.543   -43.129 -49.115 1.00 48.30 255 A 1 
ATOM 1992 C C     . VAL A 1 255 ? 8.277   -42.347 -49.489 1.00 45.54 255 A 1 
ATOM 1993 O O     . VAL A 1 255 ? 7.176   -42.789 -49.155 1.00 44.06 255 A 1 
ATOM 1994 C CB    . VAL A 1 255 ? 9.557   -44.503 -49.806 1.00 46.33 255 A 1 
ATOM 1995 C CG1   . VAL A 1 255 ? 9.518   -44.379 -51.325 1.00 43.63 255 A 1 
ATOM 1996 C CG2   . VAL A 1 255 ? 10.814  -45.304 -49.442 1.00 46.98 255 A 1 
ATOM 1997 N N     . PRO A 1 256 ? 8.374   -41.222 -50.217 1.00 43.68 256 A 1 
ATOM 1998 C CA    . PRO A 1 256 ? 7.214   -40.415 -50.559 1.00 46.54 256 A 1 
ATOM 1999 C C     . PRO A 1 256 ? 6.376   -41.085 -51.653 1.00 45.94 256 A 1 
ATOM 2000 O O     . PRO A 1 256 ? 6.723   -41.045 -52.832 1.00 43.96 256 A 1 
ATOM 2001 C CB    . PRO A 1 256 ? 7.785   -39.058 -50.982 1.00 43.19 256 A 1 
ATOM 2002 C CG    . PRO A 1 256 ? 9.158   -39.395 -51.550 1.00 43.92 256 A 1 
ATOM 2003 C CD    . PRO A 1 256 ? 9.601   -40.587 -50.681 1.00 48.30 256 A 1 
ATOM 2004 N N     . SER A 1 257 ? 5.251   -41.699 -51.321 1.00 47.02 257 A 1 
ATOM 2005 C CA    . SER A 1 257 ? 4.344   -42.309 -52.293 1.00 51.52 257 A 1 
ATOM 2006 C C     . SER A 1 257 ? 3.669   -41.254 -53.182 1.00 50.87 257 A 1 
ATOM 2007 O O     . SER A 1 257 ? 3.013   -40.328 -52.708 1.00 49.94 257 A 1 
ATOM 2008 C CB    . SER A 1 257 ? 3.328   -43.214 -51.605 1.00 48.17 257 A 1 
ATOM 2009 O OG    . SER A 1 257 ? 2.583   -42.513 -50.631 1.00 45.24 257 A 1 
ATOM 2010 N N     . GLN A 1 258 ? 3.824   -41.393 -54.498 1.00 41.62 258 A 1 
ATOM 2011 C CA    . GLN A 1 258 ? 3.355   -40.472 -55.540 1.00 46.80 258 A 1 
ATOM 2012 C C     . GLN A 1 258 ? 1.843   -40.576 -55.827 1.00 45.59 258 A 1 
ATOM 2013 O O     . GLN A 1 258 ? 1.444   -40.949 -56.927 1.00 42.88 258 A 1 
ATOM 2014 C CB    . GLN A 1 258 ? 4.135   -40.719 -56.845 1.00 43.57 258 A 1 
ATOM 2015 C CG    . GLN A 1 258 ? 5.624   -40.398 -56.818 1.00 41.63 258 A 1 
ATOM 2016 C CD    . GLN A 1 258 ? 6.266   -40.597 -58.199 1.00 39.67 258 A 1 
ATOM 2017 O OE1   . GLN A 1 258 ? 5.713   -41.187 -59.114 1.00 38.76 258 A 1 
ATOM 2018 N NE2   . GLN A 1 258 ? 7.463   -40.111 -58.403 1.00 37.14 258 A 1 
ATOM 2019 N N     . SER A 1 259 ? 0.963   -40.281 -54.888 1.00 45.09 259 A 1 
ATOM 2020 C CA    . SER A 1 259 ? -0.476  -40.404 -55.159 1.00 48.73 259 A 1 
ATOM 2021 C C     . SER A 1 259 ? -0.943  -39.452 -56.271 1.00 47.45 259 A 1 
ATOM 2022 O O     . SER A 1 259 ? -0.828  -38.236 -56.187 1.00 47.06 259 A 1 
ATOM 2023 C CB    . SER A 1 259 ? -1.299  -40.239 -53.882 1.00 46.25 259 A 1 
ATOM 2024 O OG    . SER A 1 259 ? -1.041  -38.998 -53.264 1.00 43.45 259 A 1 
ATOM 2025 N N     . THR A 1 260 ? -1.472  -40.052 -57.364 1.00 44.75 260 A 1 
ATOM 2026 C CA    . THR A 1 260 ? -1.830  -39.381 -58.619 1.00 49.72 260 A 1 
ATOM 2027 C C     . THR A 1 260 ? -3.104  -38.536 -58.507 1.00 47.33 260 A 1 
ATOM 2028 O O     . THR A 1 260 ? -4.174  -39.017 -58.138 1.00 46.36 260 A 1 
ATOM 2029 C CB    . THR A 1 260 ? -1.978  -40.406 -59.753 1.00 45.92 260 A 1 
ATOM 2030 O OG1   . THR A 1 260 ? -2.538  -41.608 -59.285 1.00 43.70 260 A 1 
ATOM 2031 C CG2   . THR A 1 260 ? -0.631  -40.773 -60.362 1.00 45.68 260 A 1 
ATOM 2032 N N     . ILE A 1 261 ? -2.998  -37.253 -58.905 1.00 42.13 261 A 1 
ATOM 2033 C CA    . ILE A 1 261 ? -4.085  -36.257 -58.897 1.00 46.93 261 A 1 
ATOM 2034 C C     . ILE A 1 261 ? -5.049  -36.489 -60.079 1.00 45.12 261 A 1 
ATOM 2035 O O     . ILE A 1 261 ? -4.905  -35.863 -61.135 1.00 44.12 261 A 1 
ATOM 2036 C CB    . ILE A 1 261 ? -3.513  -34.817 -58.882 1.00 44.20 261 A 1 
ATOM 2037 C CG1   . ILE A 1 261 ? -2.497  -34.624 -57.725 1.00 42.65 261 A 1 
ATOM 2038 C CG2   . ILE A 1 261 ? -4.637  -33.778 -58.771 1.00 43.52 261 A 1 
ATOM 2039 C CD1   . ILE A 1 261 ? -1.719  -33.300 -57.791 1.00 41.65 261 A 1 
ATOM 2040 N N     . VAL A 1 262 ? -6.027  -37.376 -59.972 1.00 44.23 262 A 1 
ATOM 2041 C CA    . VAL A 1 262 ? -7.018  -37.591 -61.051 1.00 49.84 262 A 1 
ATOM 2042 C C     . VAL A 1 262 ? -8.057  -36.465 -61.068 1.00 47.73 262 A 1 
ATOM 2043 O O     . VAL A 1 262 ? -9.010  -36.450 -60.287 1.00 47.32 262 A 1 
ATOM 2044 C CB    . VAL A 1 262 ? -7.658  -38.988 -60.981 1.00 46.41 262 A 1 
ATOM 2045 C CG1   . VAL A 1 262 ? -8.597  -39.223 -62.177 1.00 43.16 262 A 1 
ATOM 2046 C CG2   . VAL A 1 262 ? -6.600  -40.090 -61.010 1.00 47.14 262 A 1 
ATOM 2047 N N     . ARG A 1 263 ? -7.910  -35.529 -62.010 1.00 44.58 263 A 1 
ATOM 2048 C CA    . ARG A 1 263 ? -8.837  -34.411 -62.295 1.00 49.62 263 A 1 
ATOM 2049 C C     . ARG A 1 263 ? -10.120 -34.873 -63.026 1.00 47.94 263 A 1 
ATOM 2050 O O     . ARG A 1 263 ? -10.202 -34.741 -64.235 1.00 47.06 263 A 1 
ATOM 2051 C CB    . ARG A 1 263 ? -8.128  -33.352 -63.158 1.00 45.63 263 A 1 
ATOM 2052 C CG    . ARG A 1 263 ? -7.068  -32.494 -62.463 1.00 43.31 263 A 1 
ATOM 2053 C CD    . ARG A 1 263 ? -6.540  -31.461 -63.477 1.00 40.76 263 A 1 
ATOM 2054 N NE    . ARG A 1 263 ? -5.649  -30.474 -62.866 1.00 38.47 263 A 1 
ATOM 2055 C CZ    . ARG A 1 263 ? -5.063  -29.461 -63.483 1.00 34.08 263 A 1 
ATOM 2056 N NH1   . ARG A 1 263 ? -5.222  -29.268 -64.773 1.00 32.80 263 A 1 
ATOM 2057 N NH2   . ARG A 1 263 ? -4.313  -28.623 -62.831 1.00 31.23 263 A 1 
ATOM 2058 N N     . ARG A 1 264 ? -11.110 -35.372 -62.354 1.00 47.85 264 A 1 
ATOM 2059 C CA    . ARG A 1 264 ? -12.386 -35.726 -63.028 1.00 53.49 264 A 1 
ATOM 2060 C C     . ARG A 1 264 ? -13.292 -34.511 -63.324 1.00 52.21 264 A 1 
ATOM 2061 O O     . ARG A 1 264 ? -13.142 -33.474 -62.673 1.00 50.63 264 A 1 
ATOM 2062 C CB    . ARG A 1 264 ? -13.111 -36.861 -62.277 1.00 48.53 264 A 1 
ATOM 2063 C CG    . ARG A 1 264 ? -13.095 -38.147 -63.132 1.00 43.74 264 A 1 
ATOM 2064 C CD    . ARG A 1 264 ? -14.021 -39.221 -62.559 1.00 41.47 264 A 1 
ATOM 2065 N NE    . ARG A 1 264 ? -14.002 -40.432 -63.382 1.00 38.45 264 A 1 
ATOM 2066 C CZ    . ARG A 1 264 ? -14.714 -41.534 -63.173 1.00 33.51 264 A 1 
ATOM 2067 N NH1   . ARG A 1 264 ? -15.555 -41.621 -62.173 1.00 33.00 264 A 1 
ATOM 2068 N NH2   . ARG A 1 264 ? -14.605 -42.551 -63.969 1.00 32.14 264 A 1 
ATOM 2069 N N     . PRO A 1 265 ? -14.185 -34.624 -64.349 1.00 42.86 265 A 1 
ATOM 2070 C CA    . PRO A 1 265 ? -14.642 -33.489 -65.158 1.00 47.72 265 A 1 
ATOM 2071 C C     . PRO A 1 265 ? -16.027 -32.890 -64.790 1.00 46.97 265 A 1 
ATOM 2072 O O     . PRO A 1 265 ? -16.435 -32.873 -63.643 1.00 44.96 265 A 1 
ATOM 2073 C CB    . PRO A 1 265 ? -14.572 -34.048 -66.590 1.00 43.32 265 A 1 
ATOM 2074 C CG    . PRO A 1 265 ? -15.097 -35.472 -66.411 1.00 44.38 265 A 1 
ATOM 2075 C CD    . PRO A 1 265 ? -14.455 -35.863 -65.076 1.00 49.96 265 A 1 
ATOM 2076 N N     . HIS A 1 266 ? -16.745 -32.429 -65.787 1.00 43.01 266 A 1 
ATOM 2077 C CA    . HIS A 1 266 ? -17.580 -31.239 -65.957 1.00 48.22 266 A 1 
ATOM 2078 C C     . HIS A 1 266 ? -18.996 -31.126 -65.345 1.00 46.85 266 A 1 
ATOM 2079 O O     . HIS A 1 266 ? -19.349 -30.011 -64.966 1.00 45.61 266 A 1 
ATOM 2080 C CB    . HIS A 1 266 ? -17.781 -31.068 -67.474 1.00 44.94 266 A 1 
ATOM 2081 C CG    . HIS A 1 266 ? -16.746 -30.235 -68.172 1.00 42.80 266 A 1 
ATOM 2082 N ND1   . HIS A 1 266 ? -16.676 -28.859 -68.149 1.00 40.36 266 A 1 
ATOM 2083 C CD2   . HIS A 1 266 ? -15.773 -30.658 -69.024 1.00 40.26 266 A 1 
ATOM 2084 C CE1   . HIS A 1 266 ? -15.673 -28.486 -68.958 1.00 36.51 266 A 1 
ATOM 2085 N NE2   . HIS A 1 266 ? -15.103 -29.539 -69.515 1.00 36.58 266 A 1 
ATOM 2086 N N     . GLN A 1 267 ? -19.853 -32.099 -65.521 1.00 46.48 267 A 1 
ATOM 2087 C CA    . GLN A 1 267 ? -21.178 -31.856 -66.142 1.00 51.53 267 A 1 
ATOM 2088 C C     . GLN A 1 267 ? -22.265 -31.141 -65.298 1.00 51.84 267 A 1 
ATOM 2089 O O     . GLN A 1 267 ? -22.140 -30.981 -64.102 1.00 49.14 267 A 1 
ATOM 2090 C CB    . GLN A 1 267 ? -21.725 -33.148 -66.764 1.00 47.03 267 A 1 
ATOM 2091 C CG    . GLN A 1 267 ? -21.336 -33.282 -68.250 1.00 43.37 267 A 1 
ATOM 2092 C CD    . GLN A 1 267 ? -22.013 -34.469 -68.936 1.00 40.44 267 A 1 
ATOM 2093 O OE1   . GLN A 1 267 ? -22.703 -35.266 -68.344 1.00 39.17 267 A 1 
ATOM 2094 N NE2   . GLN A 1 267 ? -21.833 -34.616 -70.226 1.00 36.23 267 A 1 
ATOM 2095 N N     . SER A 1 268 ? -23.341 -30.738 -66.027 1.00 47.70 268 A 1 
ATOM 2096 C CA    . SER A 1 268 ? -24.092 -29.490 -65.793 1.00 49.68 268 A 1 
ATOM 2097 C C     . SER A 1 268 ? -25.441 -29.519 -65.048 1.00 48.25 268 A 1 
ATOM 2098 O O     . SER A 1 268 ? -25.687 -28.610 -64.264 1.00 45.51 268 A 1 
ATOM 2099 C CB    . SER A 1 268 ? -24.348 -28.865 -67.170 1.00 45.79 268 A 1 
ATOM 2100 O OG    . SER A 1 268 ? -25.066 -29.756 -68.008 1.00 41.47 268 A 1 
ATOM 2101 N N     . GLY A 1 269 ? -26.428 -30.424 -65.432 1.00 43.51 269 A 1 
ATOM 2102 C CA    . GLY A 1 269 ? -27.622 -29.765 -65.968 1.00 46.47 269 A 1 
ATOM 2103 C C     . GLY A 1 269 ? -28.895 -29.521 -65.143 1.00 45.06 269 A 1 
ATOM 2104 O O     . GLY A 1 269 ? -29.124 -28.408 -64.676 1.00 44.00 269 A 1 
ATOM 2105 N N     . TYR A 1 270 ? -29.817 -30.511 -65.148 1.00 38.51 270 A 1 
ATOM 2106 C CA    . TYR A 1 270 ? -31.284 -30.283 -65.134 1.00 43.04 270 A 1 
ATOM 2107 C C     . TYR A 1 270 ? -31.938 -30.230 -63.727 1.00 41.10 270 A 1 
ATOM 2108 O O     . TYR A 1 270 ? -31.257 -30.346 -62.731 1.00 39.30 270 A 1 
ATOM 2109 C CB    . TYR A 1 270 ? -31.904 -31.397 -66.004 1.00 39.25 270 A 1 
ATOM 2110 C CG    . TYR A 1 270 ? -31.881 -31.164 -67.499 1.00 38.24 270 A 1 
ATOM 2111 C CD1   . TYR A 1 270 ? -32.952 -30.496 -68.127 1.00 39.19 270 A 1 
ATOM 2112 C CD2   . TYR A 1 270 ? -30.819 -31.655 -68.283 1.00 39.79 270 A 1 
ATOM 2113 C CE1   . TYR A 1 270 ? -32.952 -30.321 -69.511 1.00 36.06 270 A 1 
ATOM 2114 C CE2   . TYR A 1 270 ? -30.812 -31.473 -69.682 1.00 35.60 270 A 1 
ATOM 2115 C CZ    . TYR A 1 270 ? -31.887 -30.807 -70.294 1.00 35.66 270 A 1 
ATOM 2116 O OH    . TYR A 1 270 ? -31.897 -30.627 -71.646 1.00 35.43 270 A 1 
ATOM 2117 N N     . ALA A 1 271 ? -33.216 -30.172 -63.564 1.00 41.60 271 A 1 
ATOM 2118 C CA    . ALA A 1 271 ? -34.296 -29.213 -63.799 1.00 44.92 271 A 1 
ATOM 2119 C C     . ALA A 1 271 ? -35.458 -29.316 -62.767 1.00 43.97 271 A 1 
ATOM 2120 O O     . ALA A 1 271 ? -35.853 -28.270 -62.267 1.00 42.38 271 A 1 
ATOM 2121 C CB    . ALA A 1 271 ? -34.878 -29.382 -65.215 1.00 41.80 271 A 1 
ATOM 2122 N N     . PRO A 1 272 ? -36.108 -30.453 -62.521 1.00 41.25 272 A 1 
ATOM 2123 C CA    . PRO A 1 272 ? -37.579 -30.460 -62.507 1.00 44.58 272 A 1 
ATOM 2124 C C     . PRO A 1 272 ? -38.294 -30.243 -61.158 1.00 43.78 272 A 1 
ATOM 2125 O O     . PRO A 1 272 ? -37.691 -30.036 -60.117 1.00 43.59 272 A 1 
ATOM 2126 C CB    . PRO A 1 272 ? -37.962 -31.793 -63.176 1.00 41.52 272 A 1 
ATOM 2127 C CG    . PRO A 1 272 ? -36.900 -32.733 -62.636 1.00 43.40 272 A 1 
ATOM 2128 C CD    . PRO A 1 272 ? -35.657 -31.837 -62.605 1.00 50.52 272 A 1 
ATOM 2129 N N     . LEU A 1 273 ? -39.620 -30.311 -61.258 1.00 43.56 273 A 1 
ATOM 2130 C CA    . LEU A 1 273 ? -40.619 -29.410 -60.653 1.00 48.05 273 A 1 
ATOM 2131 C C     . LEU A 1 273 ? -41.489 -29.988 -59.508 1.00 47.18 273 A 1 
ATOM 2132 O O     . LEU A 1 273 ? -42.099 -29.231 -58.769 1.00 45.79 273 A 1 
ATOM 2133 C CB    . LEU A 1 273 ? -41.539 -29.017 -61.829 1.00 43.43 273 A 1 
ATOM 2134 C CG    . LEU A 1 273 ? -42.120 -27.600 -61.862 1.00 41.67 273 A 1 
ATOM 2135 C CD1   . LEU A 1 273 ? -42.400 -27.209 -63.319 1.00 40.47 273 A 1 
ATOM 2136 C CD2   . LEU A 1 273 ? -43.422 -27.476 -61.100 1.00 42.72 273 A 1 
ATOM 2137 N N     . VAL A 1 274 ? -41.670 -31.271 -59.468 1.00 36.44 274 A 1 
ATOM 2138 C CA    . VAL A 1 274 ? -42.811 -31.984 -58.845 1.00 42.48 274 A 1 
ATOM 2139 C C     . VAL A 1 274 ? -42.912 -31.775 -57.312 1.00 40.35 274 A 1 
ATOM 2140 O O     . VAL A 1 274 ? -41.898 -31.535 -56.679 1.00 38.89 274 A 1 
ATOM 2141 C CB    . VAL A 1 274 ? -42.728 -33.503 -59.143 1.00 39.02 274 A 1 
ATOM 2142 C CG1   . VAL A 1 274 ? -44.112 -34.069 -59.479 1.00 38.44 274 A 1 
ATOM 2143 C CG2   . VAL A 1 274 ? -41.810 -33.910 -60.282 1.00 44.89 274 A 1 
ATOM 2144 N N     . GLY A 1 275 ? -43.994 -31.883 -56.598 1.00 44.14 275 A 1 
ATOM 2145 C CA    . GLY A 1 275 ? -45.393 -32.235 -56.797 1.00 45.54 275 A 1 
ATOM 2146 C C     . GLY A 1 275 ? -46.162 -32.176 -55.461 1.00 43.48 275 A 1 
ATOM 2147 O O     . GLY A 1 275 ? -45.831 -31.372 -54.592 1.00 42.39 275 A 1 
ATOM 2148 N N     . ALA A 1 276 ? -47.204 -32.994 -55.329 1.00 44.84 276 A 1 
ATOM 2149 C CA    . ALA A 1 276 ? -48.424 -32.559 -54.633 1.00 47.53 276 A 1 
ATOM 2150 C C     . ALA A 1 276 ? -48.642 -32.891 -53.134 1.00 46.06 276 A 1 
ATOM 2151 O O     . ALA A 1 276 ? -48.516 -31.994 -52.308 1.00 45.00 276 A 1 
ATOM 2152 C CB    . ALA A 1 276 ? -49.595 -33.004 -55.522 1.00 43.99 276 A 1 
ATOM 2153 N N     . GLU A 1 277 ? -49.073 -34.095 -52.765 1.00 47.69 277 A 1 
ATOM 2154 C CA    . GLU A 1 277 ? -50.475 -34.247 -52.336 1.00 52.37 277 A 1 
ATOM 2155 C C     . GLU A 1 277 ? -50.815 -34.408 -50.824 1.00 52.95 277 A 1 
ATOM 2156 O O     . GLU A 1 277 ? -51.362 -33.501 -50.220 1.00 52.07 277 A 1 
ATOM 2157 C CB    . GLU A 1 277 ? -51.123 -35.418 -53.115 1.00 46.84 277 A 1 
ATOM 2158 C CG    . GLU A 1 277 ? -52.169 -35.018 -54.142 1.00 44.11 277 A 1 
ATOM 2159 C CD    . GLU A 1 277 ? -52.881 -36.234 -54.757 1.00 43.29 277 A 1 
ATOM 2160 O OE1   . GLU A 1 277 ? -53.843 -36.003 -55.529 1.00 40.18 277 A 1 
ATOM 2161 O OE2   . GLU A 1 277 ? -52.496 -37.394 -54.458 1.00 39.77 277 A 1 
ATOM 2162 N N     . GLN A 1 278 ? -50.710 -35.593 -50.298 1.00 45.25 278 A 1 
ATOM 2163 C CA    . GLN A 1 278 ? -51.867 -36.182 -49.590 1.00 49.00 278 A 1 
ATOM 2164 C C     . GLN A 1 278 ? -51.924 -36.114 -48.048 1.00 47.46 278 A 1 
ATOM 2165 O O     . GLN A 1 278 ? -51.025 -35.651 -47.369 1.00 45.66 278 A 1 
ATOM 2166 C CB    . GLN A 1 278 ? -52.094 -37.626 -50.084 1.00 45.38 278 A 1 
ATOM 2167 C CG    . GLN A 1 278 ? -52.994 -37.692 -51.318 1.00 42.42 278 A 1 
ATOM 2168 C CD    . GLN A 1 278 ? -53.345 -39.124 -51.735 1.00 41.22 278 A 1 
ATOM 2169 O OE1   . GLN A 1 278 ? -53.123 -40.088 -51.028 1.00 41.24 278 A 1 
ATOM 2170 N NE2   . GLN A 1 278 ? -53.922 -39.289 -52.907 1.00 38.77 278 A 1 
ATOM 2171 N N     . ALA A 1 279 ? -53.036 -36.607 -47.530 1.00 43.79 279 A 1 
ATOM 2172 C CA    . ALA A 1 279 ? -53.787 -36.045 -46.400 1.00 44.95 279 A 1 
ATOM 2173 C C     . ALA A 1 279 ? -53.894 -36.847 -45.078 1.00 42.00 279 A 1 
ATOM 2174 O O     . ALA A 1 279 ? -54.158 -36.243 -44.037 1.00 41.13 279 A 1 
ATOM 2175 C CB    . ALA A 1 279 ? -55.204 -35.838 -46.940 1.00 43.02 279 A 1 
ATOM 2176 N N     . ALA A 1 280 ? -53.911 -38.130 -45.137 1.00 45.29 280 A 1 
ATOM 2177 C CA    . ALA A 1 280 ? -54.661 -39.034 -44.225 1.00 46.08 280 A 1 
ATOM 2178 C C     . ALA A 1 280 ? -54.134 -39.164 -42.765 1.00 42.84 280 A 1 
ATOM 2179 O O     . ALA A 1 280 ? -53.024 -38.768 -42.483 1.00 41.18 280 A 1 
ATOM 2180 C CB    . ALA A 1 280 ? -54.664 -40.396 -44.922 1.00 43.70 280 A 1 
ATOM 2181 N N     . SER A 1 281 ? -54.775 -39.792 -41.797 1.00 56.38 281 A 1 
ATOM 2182 C CA    . SER A 1 281 ? -56.159 -39.781 -41.284 1.00 56.62 281 A 1 
ATOM 2183 C C     . SER A 1 281 ? -56.318 -40.422 -39.883 1.00 54.58 281 A 1 
ATOM 2184 O O     . SER A 1 281 ? -56.967 -39.849 -39.021 1.00 52.72 281 A 1 
ATOM 2185 C CB    . SER A 1 281 ? -57.134 -40.522 -42.217 1.00 53.70 281 A 1 
ATOM 2186 O OG    . SER A 1 281 ? -56.878 -41.912 -42.259 1.00 47.19 281 A 1 
ATOM 2187 N N     . ALA A 1 282 ? -55.859 -41.619 -39.685 1.00 45.75 282 A 1 
ATOM 2188 C CA    . ALA A 1 282 ? -56.467 -42.633 -38.788 1.00 46.60 282 A 1 
ATOM 2189 C C     . ALA A 1 282 ? -56.004 -42.630 -37.305 1.00 43.71 282 A 1 
ATOM 2190 O O     . ALA A 1 282 ? -55.064 -41.944 -36.968 1.00 42.77 282 A 1 
ATOM 2191 C CB    . ALA A 1 282 ? -56.172 -43.975 -39.471 1.00 43.93 282 A 1 
ATOM 2192 N N     . THR A 1 283 ? -56.481 -43.423 -36.374 1.00 52.91 283 A 1 
ATOM 2193 C CA    . THR A 1 283 ? -57.802 -43.693 -35.763 1.00 53.89 283 A 1 
ATOM 2194 C C     . THR A 1 283 ? -57.701 -44.198 -34.315 1.00 52.00 283 A 1 
ATOM 2195 O O     . THR A 1 283 ? -58.210 -43.562 -33.412 1.00 49.87 283 A 1 
ATOM 2196 C CB    . THR A 1 283 ? -58.626 -44.803 -36.457 1.00 48.79 283 A 1 
ATOM 2197 O OG1   . THR A 1 283 ? -57.781 -45.823 -36.964 1.00 46.01 283 A 1 
ATOM 2198 C CG2   . THR A 1 283 ? -59.549 -44.323 -37.563 1.00 49.23 283 A 1 
ATOM 2199 N N     . ALA A 1 284 ? -57.183 -45.386 -34.108 1.00 42.80 284 A 1 
ATOM 2200 C CA    . ALA A 1 284 ? -57.575 -46.309 -33.023 1.00 44.66 284 A 1 
ATOM 2201 C C     . ALA A 1 284 ? -56.823 -46.115 -31.685 1.00 42.75 284 A 1 
ATOM 2202 O O     . ALA A 1 284 ? -55.853 -45.388 -31.638 1.00 40.83 284 A 1 
ATOM 2203 C CB    . ALA A 1 284 ? -57.398 -47.725 -33.590 1.00 41.77 284 A 1 
ATOM 2204 N N     . GLY A 1 285 ? -57.130 -46.746 -30.566 1.00 47.45 285 A 1 
ATOM 2205 C CA    . GLY A 1 285 ? -58.131 -47.736 -30.171 1.00 47.81 285 A 1 
ATOM 2206 C C     . GLY A 1 285 ? -58.106 -47.982 -28.640 1.00 45.98 285 A 1 
ATOM 2207 O O     . GLY A 1 285 ? -58.030 -47.027 -27.878 1.00 45.49 285 A 1 
ATOM 2208 N N     . ALA A 1 286 ? -58.190 -49.230 -28.192 1.00 41.60 286 A 1 
ATOM 2209 C CA    . ALA A 1 286 ? -59.042 -49.522 -27.033 1.00 44.46 286 A 1 
ATOM 2210 C C     . ALA A 1 286 ? -58.432 -49.937 -25.661 1.00 43.28 286 A 1 
ATOM 2211 O O     . ALA A 1 286 ? -58.429 -49.147 -24.722 1.00 41.10 286 A 1 
ATOM 2212 C CB    . ALA A 1 286 ? -60.058 -50.560 -27.509 1.00 41.27 286 A 1 
ATOM 2213 N N     . SER A 1 287 ? -58.124 -51.205 -25.481 1.00 53.58 287 A 1 
ATOM 2214 C CA    . SER A 1 287 ? -58.484 -52.017 -24.286 1.00 55.50 287 A 1 
ATOM 2215 C C     . SER A 1 287 ? -57.283 -52.427 -23.392 1.00 54.58 287 A 1 
ATOM 2216 O O     . SER A 1 287 ? -56.167 -52.098 -23.735 1.00 52.67 287 A 1 
ATOM 2217 C CB    . SER A 1 287 ? -59.189 -53.257 -24.841 1.00 51.77 287 A 1 
ATOM 2218 O OG    . SER A 1 287 ? -58.361 -53.972 -25.755 1.00 44.76 287 A 1 
ATOM 2219 N N     . ALA A 1 288 ? -57.346 -53.182 -22.285 1.00 45.70 288 A 1 
ATOM 2220 C CA    . ALA A 1 288 ? -58.379 -53.401 -21.247 1.00 48.12 288 A 1 
ATOM 2221 C C     . ALA A 1 288 ? -57.804 -54.035 -19.940 1.00 46.55 288 A 1 
ATOM 2222 O O     . ALA A 1 288 ? -57.710 -53.352 -18.932 1.00 44.13 288 A 1 
ATOM 2223 C CB    . ALA A 1 288 ? -59.491 -54.309 -21.774 1.00 45.27 288 A 1 
ATOM 2224 N N     . TYR A 1 289 ? -57.505 -55.325 -19.920 1.00 38.56 289 A 1 
ATOM 2225 C CA    . TYR A 1 289 ? -57.583 -56.283 -18.772 1.00 42.59 289 A 1 
ATOM 2226 C C     . TYR A 1 289 ? -56.186 -56.756 -18.262 1.00 40.73 289 A 1 
ATOM 2227 O O     . TYR A 1 289 ? -55.195 -56.341 -18.841 1.00 39.41 289 A 1 
ATOM 2228 C CB    . TYR A 1 289 ? -58.412 -57.463 -19.315 1.00 39.53 289 A 1 
ATOM 2229 C CG    . TYR A 1 289 ? -59.924 -57.326 -19.332 1.00 39.27 289 A 1 
ATOM 2230 C CD1   . TYR A 1 289 ? -60.644 -57.397 -18.124 1.00 39.74 289 A 1 
ATOM 2231 C CD2   . TYR A 1 289 ? -60.627 -57.218 -20.541 1.00 40.12 289 A 1 
ATOM 2232 C CE1   . TYR A 1 289 ? -62.049 -57.341 -18.136 1.00 36.27 289 A 1 
ATOM 2233 C CE2   . TYR A 1 289 ? -62.033 -57.167 -20.556 1.00 35.91 289 A 1 
ATOM 2234 C CZ    . TYR A 1 289 ? -62.753 -57.231 -19.345 1.00 35.46 289 A 1 
ATOM 2235 O OH    . TYR A 1 289 ? -64.117 -57.188 -19.340 1.00 34.18 289 A 1 
ATOM 2236 N N     . THR A 1 290 ? -55.901 -57.574 -17.242 1.00 52.76 290 A 1 
ATOM 2237 C CA    . THR A 1 290 ? -56.647 -58.297 -16.161 1.00 54.38 290 A 1 
ATOM 2238 C C     . THR A 1 290 ? -55.767 -58.561 -14.897 1.00 53.43 290 A 1 
ATOM 2239 O O     . THR A 1 290 ? -55.204 -57.622 -14.369 1.00 51.33 290 A 1 
ATOM 2240 C CB    . THR A 1 290 ? -57.212 -59.683 -16.596 1.00 50.28 290 A 1 
ATOM 2241 O OG1   . THR A 1 290 ? -56.601 -60.167 -17.777 1.00 49.13 290 A 1 
ATOM 2242 C CG2   . THR A 1 290 ? -58.706 -59.686 -16.804 1.00 53.45 290 A 1 
ATOM 2243 N N     . ASP A 1 291 ? -55.633 -59.781 -14.429 1.00 54.71 291 A 1 
ATOM 2244 C CA    . ASP A 1 291 ? -55.697 -60.224 -13.020 1.00 58.66 291 A 1 
ATOM 2245 C C     . ASP A 1 291 ? -54.440 -60.489 -12.143 1.00 59.11 291 A 1 
ATOM 2246 O O     . ASP A 1 291 ? -54.412 -60.079 -10.996 1.00 57.23 291 A 1 
ATOM 2247 C CB    . ASP A 1 291 ? -56.469 -61.552 -12.998 1.00 52.64 291 A 1 
ATOM 2248 C CG    . ASP A 1 291 ? -57.963 -61.464 -13.269 1.00 46.58 291 A 1 
ATOM 2249 O OD1   . ASP A 1 291 ? -58.589 -60.516 -12.774 1.00 43.99 291 A 1 
ATOM 2250 O OD2   . ASP A 1 291 ? -58.451 -62.361 -13.977 1.00 43.71 291 A 1 
ATOM 2251 N N     . SER A 1 292 ? -53.521 -61.342 -12.538 1.00 46.21 292 A 1 
ATOM 2252 C CA    . SER A 1 292 ? -53.283 -62.616 -11.799 1.00 49.71 292 A 1 
ATOM 2253 C C     . SER A 1 292 ? -52.362 -62.652 -10.534 1.00 48.83 292 A 1 
ATOM 2254 O O     . SER A 1 292 ? -51.713 -61.683 -10.187 1.00 47.99 292 A 1 
ATOM 2255 C CB    . SER A 1 292 ? -52.868 -63.689 -12.806 1.00 46.86 292 A 1 
ATOM 2256 O OG    . SER A 1 292 ? -52.955 -64.978 -12.252 1.00 42.27 292 A 1 
ATOM 2257 N N     . VAL A 1 293 ? -52.300 -63.819 -9.900  1.00 42.36 293 A 1 
ATOM 2258 C CA    . VAL A 1 293 ? -52.399 -64.090 -8.435  1.00 46.96 293 A 1 
ATOM 2259 C C     . VAL A 1 293 ? -51.120 -64.467 -7.645  1.00 45.83 293 A 1 
ATOM 2260 O O     . VAL A 1 293 ? -50.938 -64.000 -6.519  1.00 44.90 293 A 1 
ATOM 2261 C CB    . VAL A 1 293 ? -53.380 -65.267 -8.249  1.00 43.71 293 A 1 
ATOM 2262 C CG1   . VAL A 1 293 ? -53.751 -65.545 -6.787  1.00 42.27 293 A 1 
ATOM 2263 C CG2   . VAL A 1 293 ? -54.708 -65.101 -8.998  1.00 47.09 293 A 1 
ATOM 2264 N N     . ASN A 1 294 ? -50.372 -65.436 -8.091  1.00 48.89 294 A 1 
ATOM 2265 C CA    . ASN A 1 294 ? -49.684 -66.496 -7.289  1.00 51.79 294 A 1 
ATOM 2266 C C     . ASN A 1 294 ? -48.407 -66.097 -6.478  1.00 49.36 294 A 1 
ATOM 2267 O O     . ASN A 1 294 ? -47.844 -65.065 -6.726  1.00 47.28 294 A 1 
ATOM 2268 C CB    . ASN A 1 294 ? -49.326 -67.612 -8.287  1.00 49.71 294 A 1 
ATOM 2269 C CG    . ASN A 1 294 ? -50.490 -68.468 -8.749  1.00 45.71 294 A 1 
ATOM 2270 O OD1   . ASN A 1 294 ? -51.513 -68.573 -8.109  1.00 45.80 294 A 1 
ATOM 2271 N ND2   . ASN A 1 294 ? -50.336 -69.137 -9.869  1.00 45.76 294 A 1 
ATOM 2272 N N     . ASN A 1 295 ? -47.753 -66.875 -5.607  1.00 51.01 295 A 1 
ATOM 2273 C CA    . ASN A 1 295 ? -48.166 -67.907 -4.636  1.00 53.01 295 A 1 
ATOM 2274 C C     . ASN A 1 295 ? -47.155 -68.066 -3.447  1.00 51.68 295 A 1 
ATOM 2275 O O     . ASN A 1 295 ? -47.465 -67.631 -2.353  1.00 49.24 295 A 1 
ATOM 2276 C CB    . ASN A 1 295 ? -48.368 -69.280 -5.315  1.00 49.43 295 A 1 
ATOM 2277 C CG    . ASN A 1 295 ? -49.627 -70.019 -4.883  1.00 45.25 295 A 1 
ATOM 2278 O OD1   . ASN A 1 295 ? -50.380 -69.602 -4.032  1.00 45.76 295 A 1 
ATOM 2279 N ND2   . ASN A 1 295 ? -49.900 -71.155 -5.509  1.00 45.12 295 A 1 
ATOM 2280 N N     . SER A 1 296 ? -45.986 -68.747 -3.576  1.00 39.74 296 A 1 
ATOM 2281 C CA    . SER A 1 296 ? -45.797 -69.887 -2.663  1.00 42.68 296 A 1 
ATOM 2282 C C     . SER A 1 296 ? -44.765 -69.900 -1.491  1.00 41.17 296 A 1 
ATOM 2283 O O     . SER A 1 296 ? -45.109 -69.470 -0.403  1.00 39.92 296 A 1 
ATOM 2284 C CB    . SER A 1 296 ? -45.732 -71.176 -3.488  1.00 40.56 296 A 1 
ATOM 2285 O OG    . SER A 1 296 ? -44.590 -71.211 -4.305  1.00 38.05 296 A 1 
ATOM 2286 N N     . ILE A 1 297 ? -43.632 -70.552 -1.638  1.00 36.30 297 A 1 
ATOM 2287 C CA    . ILE A 1 297 ? -42.958 -71.390 -0.584  1.00 39.47 297 A 1 
ATOM 2288 C C     . ILE A 1 297 ? -41.552 -70.846 -0.176  1.00 39.09 297 A 1 
ATOM 2289 O O     . ILE A 1 297 ? -41.125 -69.865 -0.766  1.00 37.33 297 A 1 
ATOM 2290 C CB    . ILE A 1 297 ? -42.870 -72.864 -1.083  1.00 36.72 297 A 1 
ATOM 2291 C CG1   . ILE A 1 297 ? -43.555 -73.172 -2.430  1.00 35.36 297 A 1 
ATOM 2292 C CG2   . ILE A 1 297 ? -43.451 -73.823 -0.030  1.00 39.03 297 A 1 
ATOM 2293 C CD1   . ILE A 1 297 ? -43.363 -74.583 -2.961  1.00 37.61 297 A 1 
ATOM 2294 N N     . SER A 1 298 ? -40.709 -71.359 0.718   1.00 43.31 298 A 1 
ATOM 2295 C CA    . SER A 1 298 ? -40.755 -72.305 1.852   1.00 44.44 298 A 1 
ATOM 2296 C C     . SER A 1 298 ? -39.567 -72.104 2.840   1.00 43.31 298 A 1 
ATOM 2297 O O     . SER A 1 298 ? -39.226 -70.975 3.121   1.00 41.24 298 A 1 
ATOM 2298 C CB    . SER A 1 298 ? -40.755 -73.762 1.362   1.00 42.26 298 A 1 
ATOM 2299 O OG    . SER A 1 298 ? -39.574 -74.061 0.633   1.00 38.98 298 A 1 
ATOM 2300 N N     . PHE A 1 299 ? -38.928 -73.098 3.329   1.00 40.19 299 A 1 
ATOM 2301 C CA    . PHE A 1 299 ? -38.757 -73.600 4.711   1.00 42.32 299 A 1 
ATOM 2302 C C     . PHE A 1 299 ? -37.504 -73.242 5.558   1.00 43.59 299 A 1 
ATOM 2303 O O     . PHE A 1 299 ? -37.619 -72.568 6.574   1.00 40.72 299 A 1 
ATOM 2304 C CB    . PHE A 1 299 ? -38.824 -75.129 4.647   1.00 38.06 299 A 1 
ATOM 2305 C CG    . PHE A 1 299 ? -39.914 -75.787 5.443   1.00 35.90 299 A 1 
ATOM 2306 C CD1   . PHE A 1 299 ? -39.756 -76.028 6.813   1.00 34.53 299 A 1 
ATOM 2307 C CD2   . PHE A 1 299 ? -41.086 -76.225 4.793   1.00 34.23 299 A 1 
ATOM 2308 C CE1   . PHE A 1 299 ? -40.756 -76.688 7.548   1.00 30.60 299 A 1 
ATOM 2309 C CE2   . PHE A 1 299 ? -42.087 -76.883 5.518   1.00 28.99 299 A 1 
ATOM 2310 C CZ    . PHE A 1 299 ? -41.925 -77.121 6.900   1.00 29.06 299 A 1 
ATOM 2311 N N     . SER A 1 300 ? -36.380 -73.910 5.271   1.00 42.72 300 A 1 
ATOM 2312 C CA    . SER A 1 300 ? -35.543 -74.578 6.302   1.00 46.14 300 A 1 
ATOM 2313 C C     . SER A 1 300 ? -34.406 -73.722 6.914   1.00 45.48 300 A 1 
ATOM 2314 O O     . SER A 1 300 ? -34.570 -72.520 6.974   1.00 43.88 300 A 1 
ATOM 2315 C CB    . SER A 1 300 ? -35.092 -75.908 5.682   1.00 43.10 300 A 1 
ATOM 2316 O OG    . SER A 1 300 ? -34.248 -75.709 4.575   1.00 39.28 300 A 1 
ATOM 2317 N N     . MET A 1 301 ? -33.252 -74.097 7.432   1.00 42.25 301 A 1 
ATOM 2318 C CA    . MET A 1 301 ? -32.788 -75.259 8.207   1.00 44.10 301 A 1 
ATOM 2319 C C     . MET A 1 301 ? -31.869 -74.768 9.368   1.00 44.25 301 A 1 
ATOM 2320 O O     . MET A 1 301 ? -32.063 -73.663 9.862   1.00 41.81 301 A 1 
ATOM 2321 C CB    . MET A 1 301 ? -32.055 -76.246 7.268   1.00 41.16 301 A 1 
ATOM 2322 C CG    . MET A 1 301 ? -32.245 -77.716 7.676   1.00 39.12 301 A 1 
ATOM 2323 S SD    . MET A 1 301 ? -31.308 -78.852 6.634   1.00 39.76 301 A 1 
ATOM 2324 C CE    . MET A 1 301 ? -31.840 -80.419 7.328   1.00 36.14 301 A 1 
ATOM 2325 N N     . GLU A 1 302 ? -30.894 -75.475 9.783   1.00 37.76 302 A 1 
ATOM 2326 C CA    . GLU A 1 302 ? -30.578 -75.975 11.126  1.00 41.92 302 A 1 
ATOM 2327 C C     . GLU A 1 302 ? -29.525 -75.266 12.047  1.00 42.06 302 A 1 
ATOM 2328 O O     . GLU A 1 302 ? -29.882 -74.569 12.987  1.00 39.26 302 A 1 
ATOM 2329 C CB    . GLU A 1 302 ? -30.091 -77.431 10.957  1.00 37.61 302 A 1 
ATOM 2330 C CG    . GLU A 1 302 ? -30.708 -78.467 11.860  1.00 34.85 302 A 1 
ATOM 2331 C CD    . GLU A 1 302 ? -30.172 -79.872 11.552  1.00 33.81 302 A 1 
ATOM 2332 O OE1   . GLU A 1 302 ? -30.542 -80.797 12.302  1.00 32.11 302 A 1 
ATOM 2333 O OE2   . GLU A 1 302 ? -29.429 -80.019 10.559  1.00 32.16 302 A 1 
ATOM 2334 N N     . ALA A 1 303 ? -28.269 -75.610 11.826  1.00 40.69 303 A 1 
ATOM 2335 C CA    . ALA A 1 303 ? -27.320 -75.905 12.930  1.00 43.11 303 A 1 
ATOM 2336 C C     . ALA A 1 303 ? -26.474 -74.709 13.439  1.00 42.16 303 A 1 
ATOM 2337 O O     . ALA A 1 303 ? -26.857 -73.570 13.279  1.00 40.41 303 A 1 
ATOM 2338 C CB    . ALA A 1 303 ? -26.485 -77.091 12.441  1.00 40.54 303 A 1 
ATOM 2339 N N     . GLY A 1 304 ? -25.322 -74.768 14.023  1.00 41.95 304 A 1 
ATOM 2340 C CA    . GLY A 1 304 ? -24.616 -75.674 14.905  1.00 43.95 304 A 1 
ATOM 2341 C C     . GLY A 1 304 ? -23.715 -74.858 15.858  1.00 42.38 304 A 1 
ATOM 2342 O O     . GLY A 1 304 ? -23.628 -73.638 15.763  1.00 41.64 304 A 1 
ATOM 2343 N N     . ILE A 1 305 ? -23.039 -75.507 16.790  1.00 37.85 305 A 1 
ATOM 2344 C CA    . ILE A 1 305 ? -22.816 -75.010 18.169  1.00 42.45 305 A 1 
ATOM 2345 C C     . ILE A 1 305 ? -21.476 -74.289 18.459  1.00 41.07 305 A 1 
ATOM 2346 O O     . ILE A 1 305 ? -21.421 -73.486 19.376  1.00 39.06 305 A 1 
ATOM 2347 C CB    . ILE A 1 305 ? -23.011 -76.214 19.132  1.00 40.09 305 A 1 
ATOM 2348 C CG1   . ILE A 1 305 ? -24.459 -76.748 19.054  1.00 38.19 305 A 1 
ATOM 2349 C CG2   . ILE A 1 305 ? -22.645 -75.912 20.598  1.00 39.89 305 A 1 
ATOM 2350 C CD1   . ILE A 1 305 ? -24.651 -78.119 19.699  1.00 38.50 305 A 1 
ATOM 2351 N N     . VAL A 1 306 ? -20.389 -74.576 17.804  1.00 38.03 306 A 1 
ATOM 2352 C CA    . VAL A 1 306 ? -19.049 -74.787 18.394  1.00 42.12 306 A 1 
ATOM 2353 C C     . VAL A 1 306 ? -18.491 -73.640 19.274  1.00 40.13 306 A 1 
ATOM 2354 O O     . VAL A 1 306 ? -18.539 -72.480 18.878  1.00 38.31 306 A 1 
ATOM 2355 C CB    . VAL A 1 306 ? -18.023 -75.212 17.326  1.00 39.66 306 A 1 
ATOM 2356 C CG1   . VAL A 1 306 ? -16.727 -75.716 17.965  1.00 36.96 306 A 1 
ATOM 2357 C CG2   . VAL A 1 306 ? -18.546 -76.338 16.433  1.00 40.95 306 A 1 
ATOM 2358 N N     . PRO A 1 307 ? -17.939 -73.968 20.447  1.00 42.22 307 A 1 
ATOM 2359 C CA    . PRO A 1 307 ? -17.867 -73.036 21.575  1.00 44.46 307 A 1 
ATOM 2360 C C     . PRO A 1 307 ? -16.523 -72.326 21.851  1.00 43.72 307 A 1 
ATOM 2361 O O     . PRO A 1 307 ? -16.489 -71.493 22.756  1.00 41.55 307 A 1 
ATOM 2362 C CB    . PRO A 1 307 ? -18.215 -73.936 22.765  1.00 41.36 307 A 1 
ATOM 2363 C CG    . PRO A 1 307 ? -17.528 -75.250 22.420  1.00 40.92 307 A 1 
ATOM 2364 C CD    . PRO A 1 307 ? -17.687 -75.316 20.903  1.00 45.58 307 A 1 
ATOM 2365 N N     . ASP A 1 308 ? -15.434 -72.704 21.237  1.00 50.26 308 A 1 
ATOM 2366 C CA    . ASP A 1 308 ? -14.150 -72.811 21.944  1.00 53.49 308 A 1 
ATOM 2367 C C     . ASP A 1 308 ? -13.549 -71.492 22.499  1.00 53.67 308 A 1 
ATOM 2368 O O     . ASP A 1 308 ? -13.536 -70.438 21.860  1.00 49.98 308 A 1 
ATOM 2369 C CB    . ASP A 1 308 ? -13.141 -73.604 21.106  1.00 48.11 308 A 1 
ATOM 2370 C CG    . ASP A 1 308 ? -12.610 -74.854 21.816  1.00 42.26 308 A 1 
ATOM 2371 O OD1   . ASP A 1 308 ? -12.781 -74.958 23.055  1.00 40.57 308 A 1 
ATOM 2372 O OD2   . ASP A 1 308 ? -12.027 -75.700 21.102  1.00 40.83 308 A 1 
ATOM 2373 N N     . ASN A 1 309 ? -13.005 -71.596 23.708  1.00 46.12 309 A 1 
ATOM 2374 C CA    . ASN A 1 309 ? -12.938 -70.508 24.703  1.00 48.54 309 A 1 
ATOM 2375 C C     . ASN A 1 309 ? -11.598 -69.740 24.802  1.00 46.01 309 A 1 
ATOM 2376 O O     . ASN A 1 309 ? -11.393 -69.020 25.777  1.00 43.53 309 A 1 
ATOM 2377 C CB    . ASN A 1 309 ? -13.288 -71.147 26.059  1.00 45.43 309 A 1 
ATOM 2378 C CG    . ASN A 1 309 ? -14.508 -70.589 26.745  1.00 41.43 309 A 1 
ATOM 2379 O OD1   . ASN A 1 309 ? -15.009 -69.514 26.486  1.00 41.38 309 A 1 
ATOM 2380 N ND2   . ASN A 1 309 ? -15.025 -71.325 27.708  1.00 41.67 309 A 1 
ATOM 2381 N N     . THR A 1 310 ? -10.617 -69.962 23.935  1.00 49.37 310 A 1 
ATOM 2382 C CA    . THR A 1 310 ? -9.201  -69.807 24.297  1.00 51.73 310 A 1 
ATOM 2383 C C     . THR A 1 310 ? -8.812  -68.376 24.686  1.00 51.18 310 A 1 
ATOM 2384 O O     . THR A 1 310 ? -8.767  -67.458 23.865  1.00 49.16 310 A 1 
ATOM 2385 C CB    . THR A 1 310 ? -8.227  -70.355 23.243  1.00 46.61 310 A 1 
ATOM 2386 O OG1   . THR A 1 310 ? -8.877  -71.079 22.232  1.00 42.62 310 A 1 
ATOM 2387 C CG2   . THR A 1 310 ? -7.208  -71.284 23.881  1.00 44.10 310 A 1 
ATOM 2388 N N     . VAL A 1 311 ? -8.455  -68.212 25.945  1.00 42.49 311 A 1 
ATOM 2389 C CA    . VAL A 1 311 ? -8.245  -66.939 26.671  1.00 46.37 311 A 1 
ATOM 2390 C C     . VAL A 1 311 ? -6.858  -66.336 26.394  1.00 45.89 311 A 1 
ATOM 2391 O O     . VAL A 1 311 ? -6.073  -66.127 27.317  1.00 43.70 311 A 1 
ATOM 2392 C CB    . VAL A 1 311 ? -8.466  -67.144 28.190  1.00 42.73 311 A 1 
ATOM 2393 C CG1   . VAL A 1 311 ? -8.645  -65.826 28.942  1.00 40.49 311 A 1 
ATOM 2394 C CG2   . VAL A 1 311 ? -9.697  -67.997 28.497  1.00 43.70 311 A 1 
ATOM 2395 N N     . GLN A 1 312 ? -6.487  -66.105 25.141  1.00 53.05 312 A 1 
ATOM 2396 C CA    . GLN A 1 312 ? -5.153  -65.565 24.891  1.00 54.82 312 A 1 
ATOM 2397 C C     . GLN A 1 312 ? -5.001  -64.162 25.502  1.00 56.01 312 A 1 
ATOM 2398 O O     . GLN A 1 312 ? -5.614  -63.189 25.061  1.00 53.35 312 A 1 
ATOM 2399 C CB    . GLN A 1 312 ? -4.766  -65.607 23.414  1.00 49.57 312 A 1 
ATOM 2400 C CG    . GLN A 1 312 ? -4.277  -67.004 22.996  1.00 46.20 312 A 1 
ATOM 2401 C CD    . GLN A 1 312 ? -3.560  -67.028 21.652  1.00 43.53 312 A 1 
ATOM 2402 O OE1   . GLN A 1 312 ? -3.521  -66.080 20.901  1.00 41.21 312 A 1 
ATOM 2403 N NE2   . GLN A 1 312 ? -2.933  -68.142 21.309  1.00 38.66 312 A 1 
ATOM 2404 N N     . SER A 1 313 ? -4.165  -64.095 26.507  1.00 50.17 313 A 1 
ATOM 2405 C CA    . SER A 1 313 ? -3.844  -62.897 27.297  1.00 51.91 313 A 1 
ATOM 2406 C C     . SER A 1 313 ? -2.976  -61.921 26.500  1.00 52.52 313 A 1 
ATOM 2407 O O     . SER A 1 313 ? -1.796  -61.732 26.803  1.00 49.80 313 A 1 
ATOM 2408 C CB    . SER A 1 313 ? -3.164  -63.322 28.601  1.00 47.64 313 A 1 
ATOM 2409 O OG    . SER A 1 313 ? -1.967  -64.026 28.335  1.00 43.96 313 A 1 
ATOM 2410 N N     . SER A 1 314 ? -3.515  -61.340 25.450  1.00 50.89 314 A 1 
ATOM 2411 C CA    . SER A 1 314 ? -2.776  -60.360 24.664  1.00 52.96 314 A 1 
ATOM 2412 C C     . SER A 1 314 ? -2.405  -59.176 25.556  1.00 52.41 314 A 1 
ATOM 2413 O O     . SER A 1 314 ? -3.261  -58.455 26.058  1.00 51.18 314 A 1 
ATOM 2414 C CB    . SER A 1 314 ? -3.551  -59.918 23.422  1.00 48.45 314 A 1 
ATOM 2415 O OG    . SER A 1 314 ? -4.825  -59.393 23.750  1.00 45.56 314 A 1 
ATOM 2416 N N     . ILE A 1 315 ? -1.100  -59.027 25.782  1.00 47.27 315 A 1 
ATOM 2417 C CA    . ILE A 1 315 ? -0.548  -57.940 26.586  1.00 49.71 315 A 1 
ATOM 2418 C C     . ILE A 1 315 ? -0.953  -56.634 25.906  1.00 49.34 315 A 1 
ATOM 2419 O O     . ILE A 1 315 ? -0.423  -56.295 24.849  1.00 47.39 315 A 1 
ATOM 2420 C CB    . ILE A 1 315 ? 0.981   -58.092 26.725  1.00 45.34 315 A 1 
ATOM 2421 C CG1   . ILE A 1 315 ? 1.336   -59.407 27.452  1.00 43.41 315 A 1 
ATOM 2422 C CG2   . ILE A 1 315 ? 1.588   -56.890 27.470  1.00 43.85 315 A 1 
ATOM 2423 C CD1   . ILE A 1 315 ? 2.814   -59.769 27.417  1.00 41.29 315 A 1 
ATOM 2424 N N     . LEU A 1 316 ? -1.898  -55.928 26.526  1.00 48.50 316 A 1 
ATOM 2425 C CA    . LEU A 1 316 ? -2.301  -54.577 26.134  1.00 50.42 316 A 1 
ATOM 2426 C C     . LEU A 1 316 ? -1.094  -53.650 26.314  1.00 50.43 316 A 1 
ATOM 2427 O O     . LEU A 1 316 ? -0.891  -53.066 27.378  1.00 47.30 316 A 1 
ATOM 2428 C CB    . LEU A 1 316 ? -3.509  -54.112 26.963  1.00 45.08 316 A 1 
ATOM 2429 C CG    . LEU A 1 316 ? -4.865  -54.611 26.461  1.00 42.00 316 A 1 
ATOM 2430 C CD1   . LEU A 1 316 ? -5.939  -54.358 27.518  1.00 41.39 316 A 1 
ATOM 2431 C CD2   . LEU A 1 316 ? -5.288  -53.893 25.172  1.00 43.78 316 A 1 
ATOM 2432 N N     . ARG A 1 317 ? -0.266  -53.553 25.285  1.00 45.84 317 A 1 
ATOM 2433 C CA    . ARG A 1 317 ? 0.810   -52.566 25.236  1.00 48.12 317 A 1 
ATOM 2434 C C     . ARG A 1 317 ? 0.145   -51.195 25.337  1.00 47.38 317 A 1 
ATOM 2435 O O     . ARG A 1 317 ? -0.736  -50.932 24.514  1.00 44.56 317 A 1 
ATOM 2436 C CB    . ARG A 1 317 ? 1.624   -52.745 23.946  1.00 43.57 317 A 1 
ATOM 2437 C CG    . ARG A 1 317 ? 3.049   -52.184 24.080  1.00 39.19 317 A 1 
ATOM 2438 C CD    . ARG A 1 317 ? 3.864   -52.474 22.792  1.00 37.41 317 A 1 
ATOM 2439 N NE    . ARG A 1 317 ? 5.281   -52.214 22.980  1.00 34.42 317 A 1 
ATOM 2440 C CZ    . ARG A 1 317 ? 6.247   -52.452 22.104  1.00 31.87 317 A 1 
ATOM 2441 N NH1   . ARG A 1 317 ? 5.985   -52.926 20.915  1.00 30.71 317 A 1 
ATOM 2442 N NH2   . ARG A 1 317 ? 7.495   -52.222 22.406  1.00 29.49 317 A 1 
ATOM 2443 N N     . PRO A 1 318 ? 0.464   -50.338 26.320  1.00 47.12 318 A 1 
ATOM 2444 C CA    . PRO A 1 318 ? -0.223  -49.075 26.510  1.00 49.26 318 A 1 
ATOM 2445 C C     . PRO A 1 318 ? -0.031  -48.253 25.243  1.00 49.52 318 A 1 
ATOM 2446 O O     . PRO A 1 318 ? 1.102   -47.933 24.873  1.00 47.28 318 A 1 
ATOM 2447 C CB    . PRO A 1 318 ? 0.400   -48.433 27.757  1.00 44.64 318 A 1 
ATOM 2448 C CG    . PRO A 1 318 ? 1.791   -49.048 27.830  1.00 43.53 318 A 1 
ATOM 2449 C CD    . PRO A 1 318 ? 1.555   -50.461 27.260  1.00 47.17 318 A 1 
ATOM 2450 N N     . ALA A 1 319 ? -1.125  -48.004 24.535  1.00 47.48 319 A 1 
ATOM 2451 C CA    . ALA A 1 319 ? -1.114  -47.166 23.346  1.00 49.12 319 A 1 
ATOM 2452 C C     . ALA A 1 319 ? -0.598  -45.791 23.783  1.00 48.97 319 A 1 
ATOM 2453 O O     . ALA A 1 319 ? -1.263  -45.091 24.541  1.00 45.73 319 A 1 
ATOM 2454 C CB    . ALA A 1 319 ? -2.506  -47.115 22.730  1.00 44.36 319 A 1 
ATOM 2455 N N     . GLY A 1 320 ? 0.621   -45.489 23.369  1.00 46.16 320 A 1 
ATOM 2456 C CA    . GLY A 1 320 ? 1.257   -44.227 23.722  1.00 47.81 320 A 1 
ATOM 2457 C C     . GLY A 1 320 ? 0.322   -43.103 23.318  1.00 47.98 320 A 1 
ATOM 2458 O O     . GLY A 1 320 ? -0.228  -43.123 22.216  1.00 45.25 320 A 1 
ATOM 2459 N N     . ALA A 1 321 ? 0.144   -42.155 24.228  1.00 44.41 321 A 1 
ATOM 2460 C CA    . ALA A 1 321 ? -0.633  -40.966 23.948  1.00 46.91 321 A 1 
ATOM 2461 C C     . ALA A 1 321 ? 0.008   -40.280 22.733  1.00 46.66 321 A 1 
ATOM 2462 O O     . ALA A 1 321 ? 1.029   -39.607 22.870  1.00 44.68 321 A 1 
ATOM 2463 C CB    . ALA A 1 321 ? -0.663  -40.068 25.182  1.00 42.50 321 A 1 
ATOM 2464 N N     . ILE A 1 322 ? -0.565  -40.514 21.555  1.00 45.95 322 A 1 
ATOM 2465 C CA    . ILE A 1 322 ? -0.283  -39.696 20.389  1.00 48.15 322 A 1 
ATOM 2466 C C     . ILE A 1 322 ? -0.793  -38.323 20.797  1.00 48.89 322 A 1 
ATOM 2467 O O     . ILE A 1 322 ? -1.988  -38.044 20.686  1.00 46.08 322 A 1 
ATOM 2468 C CB    . ILE A 1 322 ? -0.945  -40.238 19.104  1.00 44.45 322 A 1 
ATOM 2469 C CG1   . ILE A 1 322 ? -0.441  -41.669 18.800  1.00 42.26 322 A 1 
ATOM 2470 C CG2   . ILE A 1 322 ? -0.643  -39.297 17.928  1.00 43.76 322 A 1 
ATOM 2471 C CD1   . ILE A 1 322 ? -1.146  -42.345 17.625  1.00 40.80 322 A 1 
ATOM 2472 N N     . GLY A 1 323 ? 0.102   -37.517 21.357  1.00 46.36 323 A 1 
ATOM 2473 C CA    . GLY A 1 323 ? -0.129  -36.113 21.544  1.00 47.71 323 A 1 
ATOM 2474 C C     . GLY A 1 323 ? -0.441  -35.585 20.159  1.00 47.43 323 A 1 
ATOM 2475 O O     . GLY A 1 323 ? 0.454   -35.475 19.324  1.00 45.75 323 A 1 
ATOM 2476 N N     . LEU A 1 324 ? -1.725  -35.326 19.938  1.00 47.11 324 A 1 
ATOM 2477 C CA    . LEU A 1 324 ? -2.201  -34.480 18.865  1.00 48.56 324 A 1 
ATOM 2478 C C     . LEU A 1 324 ? -1.690  -33.058 19.164  1.00 48.95 324 A 1 
ATOM 2479 O O     . LEU A 1 324 ? -2.452  -32.144 19.439  1.00 45.04 324 A 1 
ATOM 2480 C CB    . LEU A 1 324 ? -3.736  -34.545 18.738  1.00 42.72 324 A 1 
ATOM 2481 C CG    . LEU A 1 324 ? -4.279  -35.818 18.050  1.00 39.61 324 A 1 
ATOM 2482 C CD1   . LEU A 1 324 ? -5.792  -35.906 18.265  1.00 39.40 324 A 1 
ATOM 2483 C CD2   . LEU A 1 324 ? -4.026  -35.784 16.540  1.00 41.04 324 A 1 
ATOM 2484 N N     . PHE A 1 325 ? -0.373  -32.871 19.083  1.00 49.40 325 A 1 
ATOM 2485 C CA    . PHE A 1 325 ? 0.186   -31.695 18.493  1.00 50.43 325 A 1 
ATOM 2486 C C     . PHE A 1 325 ? -0.381  -31.681 17.078  1.00 51.54 325 A 1 
ATOM 2487 O O     . PHE A 1 325 ? 0.250   -32.143 16.126  1.00 47.07 325 A 1 
ATOM 2488 C CB    . PHE A 1 325 ? 1.716   -31.716 18.513  1.00 44.24 325 A 1 
ATOM 2489 C CG    . PHE A 1 325 ? 2.301   -31.349 19.857  1.00 41.65 325 A 1 
ATOM 2490 C CD1   . PHE A 1 325 ? 2.492   -30.010 20.202  1.00 39.44 325 A 1 
ATOM 2491 C CD2   . PHE A 1 325 ? 2.634   -32.355 20.777  1.00 37.54 325 A 1 
ATOM 2492 C CE1   . PHE A 1 325 ? 3.021   -29.675 21.452  1.00 34.42 325 A 1 
ATOM 2493 C CE2   . PHE A 1 325 ? 3.161   -32.026 22.034  1.00 32.90 325 A 1 
ATOM 2494 C CZ    . PHE A 1 325 ? 3.361   -30.680 22.372  1.00 34.14 325 A 1 
ATOM 2495 N N     . SER A 1 326 ? -1.610  -31.193 16.960  1.00 42.62 326 A 1 
ATOM 2496 C CA    . SER A 1 326 ? -2.095  -30.558 15.761  1.00 45.85 326 A 1 
ATOM 2497 C C     . SER A 1 326 ? -1.087  -29.441 15.506  1.00 47.11 326 A 1 
ATOM 2498 O O     . SER A 1 326 ? -1.255  -28.321 15.983  1.00 44.53 326 A 1 
ATOM 2499 C CB    . SER A 1 326 ? -3.511  -30.026 15.959  1.00 42.12 326 A 1 
ATOM 2500 O OG    . SER A 1 326 ? -3.618  -29.223 17.117  1.00 39.42 326 A 1 
ATOM 2501 N N     . SER A 1 327 ? 0.033   -29.805 14.861  1.00 46.29 327 A 1 
ATOM 2502 C CA    . SER A 1 327 ? 0.992   -28.844 14.361  1.00 48.32 327 A 1 
ATOM 2503 C C     . SER A 1 327 ? 0.134   -27.857 13.598  1.00 49.64 327 A 1 
ATOM 2504 O O     . SER A 1 327 ? -0.621  -28.308 12.735  1.00 45.93 327 A 1 
ATOM 2505 C CB    . SER A 1 327 ? 2.027   -29.499 13.446  1.00 43.81 327 A 1 
ATOM 2506 O OG    . SER A 1 327 ? 1.432   -30.147 12.351  1.00 41.17 327 A 1 
ATOM 2507 N N     . PRO A 1 328 ? 0.096   -26.582 14.005  1.00 46.20 328 A 1 
ATOM 2508 C CA    . PRO A 1 328 ? -0.780  -25.616 13.378  1.00 47.22 328 A 1 
ATOM 2509 C C     . PRO A 1 328 ? -0.571  -25.801 11.886  1.00 48.26 328 A 1 
ATOM 2510 O O     . PRO A 1 328 ? 0.583   -25.784 11.457  1.00 46.08 328 A 1 
ATOM 2511 C CB    . PRO A 1 328 ? -0.328  -24.241 13.881  1.00 43.39 328 A 1 
ATOM 2512 C CG    . PRO A 1 328 ? 1.097   -24.470 14.355  1.00 42.83 328 A 1 
ATOM 2513 C CD    . PRO A 1 328 ? 1.074   -25.918 14.842  1.00 45.81 328 A 1 
ATOM 2514 N N     . SER A 1 329 ? -1.656  -26.158 11.178  1.00 42.67 329 A 1 
ATOM 2515 C CA    . SER A 1 329 ? -1.591  -26.625 9.799   1.00 44.65 329 A 1 
ATOM 2516 C C     . SER A 1 329 ? -0.616  -25.715 9.079   1.00 45.76 329 A 1 
ATOM 2517 O O     . SER A 1 329 ? -0.870  -24.515 9.049   1.00 43.59 329 A 1 
ATOM 2518 C CB    . SER A 1 329 ? -2.964  -26.533 9.127   1.00 40.99 329 A 1 
ATOM 2519 O OG    . SER A 1 329 ? -3.467  -25.211 9.170   1.00 38.12 329 A 1 
ATOM 2520 N N     . LEU A 1 330 ? 0.520   -26.259 8.632   1.00 47.94 330 A 1 
ATOM 2521 C CA    . LEU A 1 330 ? 1.526   -25.498 7.914   1.00 47.37 330 A 1 
ATOM 2522 C C     . LEU A 1 330 ? 0.761   -24.760 6.834   1.00 47.90 330 A 1 
ATOM 2523 O O     . LEU A 1 330 ? 0.244   -25.413 5.927   1.00 44.53 330 A 1 
ATOM 2524 C CB    . LEU A 1 330 ? 2.570   -26.440 7.293   1.00 42.50 330 A 1 
ATOM 2525 C CG    . LEU A 1 330 ? 3.747   -26.793 8.214   1.00 39.32 330 A 1 
ATOM 2526 C CD1   . LEU A 1 330 ? 4.527   -27.962 7.651   1.00 39.40 330 A 1 
ATOM 2527 C CD2   . LEU A 1 330 ? 4.705   -25.594 8.350   1.00 40.09 330 A 1 
ATOM 2528 N N     . GLN A 1 331 ? 0.523   -23.470 7.035   1.00 48.97 331 A 1 
ATOM 2529 C CA    . GLN A 1 331 ? -0.311  -22.704 6.126   1.00 49.68 331 A 1 
ATOM 2530 C C     . GLN A 1 331 ? 0.377   -22.867 4.789   1.00 50.54 331 A 1 
ATOM 2531 O O     . GLN A 1 331 ? 1.502   -22.385 4.635   1.00 48.15 331 A 1 
ATOM 2532 C CB    . GLN A 1 331 ? -0.403  -21.223 6.516   1.00 46.05 331 A 1 
ATOM 2533 C CG    . GLN A 1 331 ? -1.467  -20.931 7.575   1.00 41.79 331 A 1 
ATOM 2534 C CD    . GLN A 1 331 ? -1.661  -19.438 7.824   1.00 39.06 331 A 1 
ATOM 2535 O OE1   . GLN A 1 331 ? -0.843  -18.592 7.516   1.00 36.32 331 A 1 
ATOM 2536 N NE2   . GLN A 1 331 ? -2.775  -19.043 8.404   1.00 35.52 331 A 1 
ATOM 2537 N N     . THR A 1 332 ? -0.221  -23.666 3.912   1.00 43.04 332 A 1 
ATOM 2538 C CA    . THR A 1 332 ? 0.351   -23.948 2.603   1.00 45.40 332 A 1 
ATOM 2539 C C     . THR A 1 332 ? 0.702   -22.583 2.045   1.00 46.96 332 A 1 
ATOM 2540 O O     . THR A 1 332 ? -0.208  -21.761 1.959   1.00 44.10 332 A 1 
ATOM 2541 C CB    . THR A 1 332 ? -0.651  -24.641 1.678   1.00 40.66 332 A 1 
ATOM 2542 O OG1   . THR A 1 332 ? -1.946  -24.116 1.857   1.00 36.95 332 A 1 
ATOM 2543 C CG2   . THR A 1 332 ? -0.728  -26.138 1.967   1.00 37.24 332 A 1 
ATOM 2544 N N     . PRO A 1 333 ? 2.010   -22.301 1.867   1.00 52.84 333 A 1 
ATOM 2545 C CA    . PRO A 1 333 ? 2.456   -20.945 1.614   1.00 52.55 333 A 1 
ATOM 2546 C C     . PRO A 1 333 ? 1.627   -20.428 0.464   1.00 53.34 333 A 1 
ATOM 2547 O O     . PRO A 1 333 ? 1.658   -21.028 -0.609  1.00 52.53 333 A 1 
ATOM 2548 C CB    . PRO A 1 333 ? 3.955   -21.047 1.289   1.00 49.02 333 A 1 
ATOM 2549 C CG    . PRO A 1 333 ? 4.150   -22.521 0.927   1.00 47.31 333 A 1 
ATOM 2550 C CD    . PRO A 1 333 ? 3.104   -23.229 1.776   1.00 48.20 333 A 1 
ATOM 2551 N N     . LEU A 1 334 ? 0.757   -19.448 0.770   1.00 61.02 334 A 1 
ATOM 2552 C CA    . LEU A 1 334 ? -0.335  -19.098 -0.123  1.00 59.81 334 A 1 
ATOM 2553 C C     . LEU A 1 334 ? 0.310   -18.690 -1.434  1.00 60.99 334 A 1 
ATOM 2554 O O     . LEU A 1 334 ? 0.957   -17.649 -1.523  1.00 56.40 334 A 1 
ATOM 2555 C CB    . LEU A 1 334 ? -1.196  -17.974 0.486   1.00 54.12 334 A 1 
ATOM 2556 C CG    . LEU A 1 334 ? -2.255  -18.455 1.484   1.00 48.20 334 A 1 
ATOM 2557 C CD1   . LEU A 1 334 ? -2.805  -17.279 2.289   1.00 45.68 334 A 1 
ATOM 2558 C CD2   . LEU A 1 334 ? -3.438  -19.122 0.771   1.00 44.89 334 A 1 
ATOM 2559 N N     . HIS A 1 335 ? 0.217   -19.574 -2.424  1.00 56.59 335 A 1 
ATOM 2560 C CA    . HIS A 1 335 ? 0.804   -19.367 -3.734  1.00 57.46 335 A 1 
ATOM 2561 C C     . HIS A 1 335 ? -0.075  -18.353 -4.458  1.00 59.99 335 A 1 
ATOM 2562 O O     . HIS A 1 335 ? -0.880  -18.709 -5.311  1.00 54.47 335 A 1 
ATOM 2563 C CB    . HIS A 1 335 ? 0.925   -20.686 -4.507  1.00 50.05 335 A 1 
ATOM 2564 C CG    . HIS A 1 335 ? 2.175   -21.459 -4.244  1.00 44.07 335 A 1 
ATOM 2565 N ND1   . HIS A 1 335 ? 3.176   -21.675 -5.161  1.00 39.14 335 A 1 
ATOM 2566 C CD2   . HIS A 1 335 ? 2.507   -22.182 -3.131  1.00 37.60 335 A 1 
ATOM 2567 C CE1   . HIS A 1 335 ? 4.063   -22.531 -4.612  1.00 33.92 335 A 1 
ATOM 2568 N NE2   . HIS A 1 335 ? 3.698   -22.854 -3.383  1.00 34.74 335 A 1 
ATOM 2569 N N     . PHE A 1 336 ? 0.056   -17.097 -4.060  1.00 63.36 336 A 1 
ATOM 2570 C CA    . PHE A 1 336 ? -0.553  -16.008 -4.786  1.00 64.66 336 A 1 
ATOM 2571 C C     . PHE A 1 336 ? 0.047   -16.011 -6.188  1.00 67.99 336 A 1 
ATOM 2572 O O     . PHE A 1 336 ? 1.257   -15.865 -6.372  1.00 62.87 336 A 1 
ATOM 2573 C CB    . PHE A 1 336 ? -0.348  -14.690 -4.038  1.00 57.48 336 A 1 
ATOM 2574 C CG    . PHE A 1 336 ? -1.093  -14.665 -2.713  1.00 56.25 336 A 1 
ATOM 2575 C CD1   . PHE A 1 336 ? -2.491  -14.617 -2.699  1.00 54.37 336 A 1 
ATOM 2576 C CD2   . PHE A 1 336 ? -0.384  -14.740 -1.508  1.00 51.23 336 A 1 
ATOM 2577 C CE1   . PHE A 1 336 ? -3.188  -14.619 -1.480  1.00 46.00 336 A 1 
ATOM 2578 C CE2   . PHE A 1 336 ? -1.080  -14.738 -0.280  1.00 46.93 336 A 1 
ATOM 2579 C CZ    . PHE A 1 336 ? -2.482  -14.677 -0.262  1.00 46.27 336 A 1 
ATOM 2580 N N     . SER A 1 337 ? -0.809  -16.255 -7.174  1.00 72.93 337 A 1 
ATOM 2581 C CA    . SER A 1 337 ? -0.401  -16.248 -8.575  1.00 76.09 337 A 1 
ATOM 2582 C C     . SER A 1 337 ? 0.083   -14.849 -8.967  1.00 78.94 337 A 1 
ATOM 2583 O O     . SER A 1 337 ? -0.456  -13.850 -8.480  1.00 74.42 337 A 1 
ATOM 2584 C CB    . SER A 1 337 ? -1.574  -16.691 -9.453  1.00 67.35 337 A 1 
ATOM 2585 O OG    . SER A 1 337 ? -1.231  -16.664 -10.816 1.00 56.64 337 A 1 
ATOM 2586 N N     . SER A 1 338 ? 1.048   -14.758 -9.874  1.00 80.63 338 A 1 
ATOM 2587 C CA    . SER A 1 338 ? 1.451   -13.490 -10.480 1.00 82.66 338 A 1 
ATOM 2588 C C     . SER A 1 338 ? 0.245   -12.727 -11.041 1.00 84.66 338 A 1 
ATOM 2589 O O     . SER A 1 338 ? 0.084   -11.541 -10.760 1.00 82.35 338 A 1 
ATOM 2590 C CB    . SER A 1 338 ? 2.478   -13.740 -11.596 1.00 76.89 338 A 1 
ATOM 2591 O OG    . SER A 1 338 ? 1.976   -14.666 -12.528 1.00 63.99 338 A 1 
ATOM 2592 N N     . LYS A 1 339 ? -0.687  -13.438 -11.695 1.00 85.03 339 A 1 
ATOM 2593 C CA    . LYS A 1 339 ? -1.938  -12.857 -12.207 1.00 86.48 339 A 1 
ATOM 2594 C C     . LYS A 1 339 ? -2.816  -12.254 -11.098 1.00 87.98 339 A 1 
ATOM 2595 O O     . LYS A 1 339 ? -3.445  -11.212 -11.281 1.00 86.22 339 A 1 
ATOM 2596 C CB    . LYS A 1 339 ? -2.743  -13.927 -12.973 1.00 83.45 339 A 1 
ATOM 2597 C CG    . LYS A 1 339 ? -2.020  -14.407 -14.240 1.00 72.10 339 A 1 
ATOM 2598 C CD    . LYS A 1 339 ? -2.894  -15.379 -15.044 1.00 67.04 339 A 1 
ATOM 2599 C CE    . LYS A 1 339 ? -2.162  -15.787 -16.324 1.00 57.04 339 A 1 
ATOM 2600 N NZ    . LYS A 1 339 ? -2.952  -16.696 -17.193 1.00 50.20 339 A 1 
ATOM 2601 N N     . GLU A 1 340 ? -2.877  -12.878 -9.925  1.00 86.81 340 A 1 
ATOM 2602 C CA    . GLU A 1 340 ? -3.635  -12.334 -8.798  1.00 87.31 340 A 1 
ATOM 2603 C C     . GLU A 1 340 ? -2.973  -11.073 -8.231  1.00 88.86 340 A 1 
ATOM 2604 O O     . GLU A 1 340 ? -3.675  -10.129 -7.862  1.00 87.20 340 A 1 
ATOM 2605 C CB    . GLU A 1 340 ? -3.753  -13.355 -7.666  1.00 84.31 340 A 1 
ATOM 2606 C CG    . GLU A 1 340 ? -4.619  -14.566 -8.007  1.00 73.90 340 A 1 
ATOM 2607 C CD    . GLU A 1 340 ? -4.735  -15.522 -6.806  1.00 68.97 340 A 1 
ATOM 2608 O OE1   . GLU A 1 340 ? -5.737  -16.263 -6.751  1.00 61.10 340 A 1 
ATOM 2609 O OE2   . GLU A 1 340 ? -3.849  -15.475 -5.925  1.00 61.37 340 A 1 
ATOM 2610 N N     . ARG A 1 341 ? -1.637  -11.034 -8.173  1.00 87.03 341 A 1 
ATOM 2611 C CA    . ARG A 1 341 ? -0.884  -9.838  -7.777  1.00 88.56 341 A 1 
ATOM 2612 C C     . ARG A 1 341 ? -1.129  -8.695  -8.764  1.00 89.44 341 A 1 
ATOM 2613 O O     . ARG A 1 341 ? -1.471  -7.601  -8.333  1.00 88.37 341 A 1 
ATOM 2614 C CB    . ARG A 1 341 ? 0.609   -10.154 -7.644  1.00 87.34 341 A 1 
ATOM 2615 C CG    . ARG A 1 341 ? 1.404   -8.927  -7.156  1.00 85.39 341 A 1 
ATOM 2616 C CD    . ARG A 1 341 ? 2.914   -9.187  -7.141  1.00 83.23 341 A 1 
ATOM 2617 N NE    . ARG A 1 341 ? 3.643   -7.980  -6.737  1.00 81.23 341 A 1 
ATOM 2618 C CZ    . ARG A 1 341 ? 4.000   -6.974  -7.542  1.00 81.07 341 A 1 
ATOM 2619 N NH1   . ARG A 1 341 ? 3.821   -6.993  -8.829  1.00 73.02 341 A 1 
ATOM 2620 N NH2   . ARG A 1 341 ? 4.547   -5.910  -7.040  1.00 76.57 341 A 1 
ATOM 2621 N N     . GLU A 1 342 ? -1.039  -8.947  -10.052 1.00 89.12 342 A 1 
ATOM 2622 C CA    . GLU A 1 342 ? -1.332  -7.957  -11.102 1.00 89.19 342 A 1 
ATOM 2623 C C     . GLU A 1 342 ? -2.741  -7.374  -10.950 1.00 90.19 342 A 1 
ATOM 2624 O O     . GLU A 1 342 ? -2.923  -6.154  -10.950 1.00 89.12 342 A 1 
ATOM 2625 C CB    . GLU A 1 342 ? -1.201  -8.611  -12.484 1.00 87.17 342 A 1 
ATOM 2626 C CG    . GLU A 1 342 ? 0.248   -8.898  -12.893 1.00 75.21 342 A 1 
ATOM 2627 C CD    . GLU A 1 342 ? 0.341   -9.853  -14.096 1.00 69.06 342 A 1 
ATOM 2628 O OE1   . GLU A 1 342 ? 1.415   -10.459 -14.278 1.00 61.22 342 A 1 
ATOM 2629 O OE2   . GLU A 1 342 ? -0.683  -10.022 -14.796 1.00 60.24 342 A 1 
ATOM 2630 N N     . ALA A 1 343 ? -3.749  -8.219  -10.700 1.00 90.71 343 A 1 
ATOM 2631 C CA    . ALA A 1 343 ? -5.116  -7.769  -10.444 1.00 90.61 343 A 1 
ATOM 2632 C C     . ALA A 1 343 ? -5.237  -6.898  -9.170  1.00 91.08 343 A 1 
ATOM 2633 O O     . ALA A 1 343 ? -6.054  -5.975  -9.120  1.00 89.54 343 A 1 
ATOM 2634 C CB    . ALA A 1 343 ? -6.026  -9.002  -10.367 1.00 89.17 343 A 1 
ATOM 2635 N N     . ARG A 1 344 ? -4.427  -7.156  -8.116  1.00 90.78 344 A 1 
ATOM 2636 C CA    . ARG A 1 344 ? -4.371  -6.323  -6.907  1.00 90.32 344 A 1 
ATOM 2637 C C     . ARG A 1 344 ? -3.706  -4.968  -7.180  1.00 91.10 344 A 1 
ATOM 2638 O O     . ARG A 1 344 ? -4.225  -3.940  -6.740  1.00 89.97 344 A 1 
ATOM 2639 C CB    . ARG A 1 344 ? -3.637  -7.066  -5.776  1.00 89.69 344 A 1 
ATOM 2640 C CG    . ARG A 1 344 ? -4.441  -8.258  -5.221  1.00 86.48 344 A 1 
ATOM 2641 C CD    . ARG A 1 344 ? -3.643  -9.005  -4.163  1.00 84.61 344 A 1 
ATOM 2642 N NE    . ARG A 1 344 ? -4.330  -10.238 -3.734  1.00 80.45 344 A 1 
ATOM 2643 C CZ    . ARG A 1 344 ? -3.951  -11.484 -3.982  1.00 77.06 344 A 1 
ATOM 2644 N NH1   . ARG A 1 344 ? -2.854  -11.763 -4.625  1.00 68.47 344 A 1 
ATOM 2645 N NH2   . ARG A 1 344 ? -4.678  -12.475 -3.603  1.00 71.03 344 A 1 
ATOM 2646 N N     . VAL A 1 345 ? -2.614  -4.956  -7.957  1.00 91.84 345 A 1 
ATOM 2647 C CA    . VAL A 1 345 ? -1.930  -3.720  -8.374  1.00 91.87 345 A 1 
ATOM 2648 C C     . VAL A 1 345 ? -2.853  -2.854  -9.242  1.00 92.23 345 A 1 
ATOM 2649 O O     . VAL A 1 345 ? -2.958  -1.646  -8.997  1.00 91.26 345 A 1 
ATOM 2650 C CB    . VAL A 1 345 ? -0.616  -4.042  -9.115  1.00 91.02 345 A 1 
ATOM 2651 C CG1   . VAL A 1 345 ? 0.045   -2.771  -9.673  1.00 86.22 345 A 1 
ATOM 2652 C CG2   . VAL A 1 345 ? 0.392   -4.707  -8.178  1.00 85.97 345 A 1 
ATOM 2653 N N     . LEU A 1 346 ? -3.584  -3.443  -10.181 1.00 92.54 346 A 1 
ATOM 2654 C CA    . LEU A 1 346 ? -4.542  -2.712  -11.009 1.00 92.25 346 A 1 
ATOM 2655 C C     . LEU A 1 346 ? -5.653  -2.076  -10.164 1.00 92.44 346 A 1 
ATOM 2656 O O     . LEU A 1 346 ? -5.878  -0.857  -10.252 1.00 91.39 346 A 1 
ATOM 2657 C CB    . LEU A 1 346 ? -5.103  -3.666  -12.078 1.00 91.23 346 A 1 
ATOM 2658 C CG    . LEU A 1 346 ? -6.052  -2.976  -13.081 1.00 80.86 346 A 1 
ATOM 2659 C CD1   . LEU A 1 346 ? -5.338  -1.881  -13.883 1.00 75.22 346 A 1 
ATOM 2660 C CD2   . LEU A 1 346 ? -6.609  -4.016  -14.055 1.00 76.71 346 A 1 
ATOM 2661 N N     . ARG A 1 347 ? -6.283  -2.823  -9.236  1.00 92.49 347 A 1 
ATOM 2662 C CA    . ARG A 1 347 ? -7.291  -2.290  -8.302  1.00 91.61 347 A 1 
ATOM 2663 C C     . ARG A 1 347 ? -6.740  -1.162  -7.424  1.00 92.12 347 A 1 
ATOM 2664 O O     . ARG A 1 347 ? -7.456  -0.202  -7.126  1.00 90.40 347 A 1 
ATOM 2665 C CB    . ARG A 1 347 ? -7.831  -3.414  -7.410  1.00 89.86 347 A 1 
ATOM 2666 C CG    . ARG A 1 347 ? -8.797  -4.348  -8.162  1.00 81.03 347 A 1 
ATOM 2667 C CD    . ARG A 1 347 ? -9.411  -5.411  -7.232  1.00 79.40 347 A 1 
ATOM 2668 N NE    . ARG A 1 347 ? -8.400  -6.320  -6.690  1.00 71.38 347 A 1 
ATOM 2669 C CZ    . ARG A 1 347 ? -8.465  -6.984  -5.541  1.00 66.71 347 A 1 
ATOM 2670 N NH1   . ARG A 1 347 ? -9.531  -6.984  -4.797  1.00 60.75 347 A 1 
ATOM 2671 N NH2   . ARG A 1 347 ? -7.450  -7.676  -5.113  1.00 59.24 347 A 1 
ATOM 2672 N N     . TYR A 1 348 ? -5.483  -1.261  -6.997  1.00 92.78 348 A 1 
ATOM 2673 C CA    . TYR A 1 348 ? -4.825  -0.182  -6.255  1.00 92.78 348 A 1 
ATOM 2674 C C     . TYR A 1 348 ? -4.668  1.080   -7.114  1.00 92.80 348 A 1 
ATOM 2675 O O     . TYR A 1 348 ? -5.020  2.167   -6.647  1.00 92.06 348 A 1 
ATOM 2676 C CB    . TYR A 1 348 ? -3.482  -0.674  -5.710  1.00 92.62 348 A 1 
ATOM 2677 C CG    . TYR A 1 348 ? -2.549  0.453   -5.330  1.00 92.16 348 A 1 
ATOM 2678 C CD1   . TYR A 1 348 ? -1.537  0.852   -6.217  1.00 89.93 348 A 1 
ATOM 2679 C CD2   . TYR A 1 348 ? -2.723  1.144   -4.116  1.00 90.45 348 A 1 
ATOM 2680 C CE1   . TYR A 1 348 ? -0.690  1.912   -5.893  1.00 89.52 348 A 1 
ATOM 2681 C CE2   . TYR A 1 348 ? -1.886  2.207   -3.779  1.00 89.64 348 A 1 
ATOM 2682 C CZ    . TYR A 1 348 ? -0.861  2.590   -4.678  1.00 89.96 348 A 1 
ATOM 2683 O OH    . TYR A 1 348 ? -0.025  3.626   -4.365  1.00 88.40 348 A 1 
ATOM 2684 N N     . LYS A 1 349 ? -4.224  0.963   -8.375  1.00 92.36 349 A 1 
ATOM 2685 C CA    . LYS A 1 349 ? -4.092  2.099   -9.299  1.00 91.79 349 A 1 
ATOM 2686 C C     . LYS A 1 349 ? -5.446  2.781   -9.554  1.00 92.07 349 A 1 
ATOM 2687 O O     . LYS A 1 349 ? -5.533  4.009   -9.528  1.00 90.53 349 A 1 
ATOM 2688 C CB    . LYS A 1 349 ? -3.438  1.641   -10.621 1.00 90.78 349 A 1 
ATOM 2689 C CG    . LYS A 1 349 ? -1.933  1.322   -10.473 1.00 85.72 349 A 1 
ATOM 2690 C CD    . LYS A 1 349 ? -1.318  0.834   -11.793 1.00 81.25 349 A 1 
ATOM 2691 C CE    . LYS A 1 349 ? 0.180   0.555   -11.630 1.00 74.51 349 A 1 
ATOM 2692 N NZ    . LYS A 1 349 ? 0.851   0.114   -12.886 1.00 66.51 349 A 1 
ATOM 2693 N N     . GLU A 1 350 ? -6.520  2.026   -9.703  1.00 92.93 350 A 1 
ATOM 2694 C CA    . GLU A 1 350 ? -7.879  2.553   -9.839  1.00 92.33 350 A 1 
ATOM 2695 C C     . GLU A 1 350 ? -8.336  3.294   -8.569  1.00 92.33 350 A 1 
ATOM 2696 O O     . GLU A 1 350 ? -8.802  4.435   -8.626  1.00 90.47 350 A 1 
ATOM 2697 C CB    . GLU A 1 350 ? -8.852  1.410   -10.139 1.00 91.30 350 A 1 
ATOM 2698 C CG    . GLU A 1 350 ? -8.672  0.844   -11.557 1.00 79.23 350 A 1 
ATOM 2699 C CD    . GLU A 1 350 ? -9.580  -0.366  -11.828 1.00 71.82 350 A 1 
ATOM 2700 O OE1   . GLU A 1 350 ? -9.625  -0.782  -13.004 1.00 64.76 350 A 1 
ATOM 2701 O OE2   . GLU A 1 350 ? -10.213 -0.864  -10.874 1.00 65.29 350 A 1 
ATOM 2702 N N     . LYS A 1 351 ? -8.142  2.702   -7.382  1.00 91.79 351 A 1 
ATOM 2703 C CA    . LYS A 1 351 ? -8.453  3.342   -6.099  1.00 91.13 351 A 1 
ATOM 2704 C C     . LYS A 1 351 ? -7.640  4.624   -5.889  1.00 91.26 351 A 1 
ATOM 2705 O O     . LYS A 1 351 ? -8.178  5.600   -5.366  1.00 89.00 351 A 1 
ATOM 2706 C CB    . LYS A 1 351 ? -8.223  2.368   -4.935  1.00 89.46 351 A 1 
ATOM 2707 C CG    . LYS A 1 351 ? -9.322  1.297   -4.806  1.00 79.89 351 A 1 
ATOM 2708 C CD    . LYS A 1 351 ? -8.941  0.299   -3.702  1.00 76.35 351 A 1 
ATOM 2709 C CE    . LYS A 1 351 ? -9.977  -0.821  -3.555  1.00 67.40 351 A 1 
ATOM 2710 N NZ    . LYS A 1 351 ? -9.606  -1.769  -2.492  1.00 61.68 351 A 1 
ATOM 2711 N N     . LYS A 1 352 ? -6.370  4.654   -6.293  1.00 90.54 352 A 1 
ATOM 2712 C CA    . LYS A 1 352 ? -5.512  5.838   -6.193  1.00 90.56 352 A 1 
ATOM 2713 C C     . LYS A 1 352 ? -6.101  7.022   -6.959  1.00 90.49 352 A 1 
ATOM 2714 O O     . LYS A 1 352 ? -6.146  8.119   -6.418  1.00 88.34 352 A 1 
ATOM 2715 C CB    . LYS A 1 352 ? -4.082  5.491   -6.651  1.00 89.45 352 A 1 
ATOM 2716 C CG    . LYS A 1 352 ? -3.089  6.668   -6.481  1.00 86.08 352 A 1 
ATOM 2717 C CD    . LYS A 1 352 ? -1.645  6.254   -6.827  1.00 83.58 352 A 1 
ATOM 2718 C CE    . LYS A 1 352 ? -0.689  7.453   -6.706  1.00 76.15 352 A 1 
ATOM 2719 N NZ    . LYS A 1 352 ? 0.729   7.070   -6.950  1.00 69.97 352 A 1 
ATOM 2720 N N     . LYS A 1 353 ? -6.627  6.800   -8.155  1.00 91.30 353 A 1 
ATOM 2721 C CA    . LYS A 1 353 ? -7.286  7.835   -8.980  1.00 90.73 353 A 1 
ATOM 2722 C C     . LYS A 1 353 ? -8.571  8.381   -8.332  1.00 90.67 353 A 1 
ATOM 2723 O O     . LYS A 1 353 ? -8.889  9.556   -8.502  1.00 88.01 353 A 1 
ATOM 2724 C CB    . LYS A 1 353 ? -7.604  7.266   -10.372 1.00 89.13 353 A 1 
ATOM 2725 C CG    . LYS A 1 353 ? -6.344  6.964   -11.205 1.00 81.10 353 A 1 
ATOM 2726 C CD    . LYS A 1 353 ? -6.712  6.281   -12.538 1.00 77.49 353 A 1 
ATOM 2727 C CE    . LYS A 1 353 ? -5.459  5.909   -13.330 1.00 67.87 353 A 1 
ATOM 2728 N NZ    . LYS A 1 353 ? -5.770  5.231   -14.622 1.00 60.89 353 A 1 
ATOM 2729 N N     . SER A 1 354 ? -9.289  7.558   -7.563  1.00 89.82 354 A 1 
ATOM 2730 C CA    . SER A 1 354 ? -10.549 7.935   -6.914  1.00 89.07 354 A 1 
ATOM 2731 C C     . SER A 1 354 ? -10.406 8.507   -5.494  1.00 89.48 354 A 1 
ATOM 2732 O O     . SER A 1 354 ? -11.412 8.754   -4.822  1.00 85.94 354 A 1 
ATOM 2733 C CB    . SER A 1 354 ? -11.523 6.745   -6.940  1.00 86.92 354 A 1 
ATOM 2734 O OG    . SER A 1 354 ? -11.091 5.707   -6.096  1.00 76.51 354 A 1 
ATOM 2735 N N     . ARG A 1 355 ? -9.174  8.719   -4.989  1.00 88.61 355 A 1 
ATOM 2736 C CA    . ARG A 1 355 ? -8.949  9.253   -3.643  1.00 88.19 355 A 1 
ATOM 2737 C C     . ARG A 1 355 ? -9.487  10.682  -3.523  1.00 87.78 355 A 1 
ATOM 2738 O O     . ARG A 1 355 ? -9.108  11.570  -4.281  1.00 85.39 355 A 1 
ATOM 2739 C CB    . ARG A 1 355 ? -7.455  9.216   -3.269  1.00 87.27 355 A 1 
ATOM 2740 C CG    . ARG A 1 355 ? -6.923  7.796   -2.993  1.00 84.05 355 A 1 
ATOM 2741 C CD    . ARG A 1 355 ? -5.421  7.853   -2.719  1.00 83.58 355 A 1 
ATOM 2742 N NE    . ARG A 1 355 ? -4.823  6.502   -2.579  1.00 81.40 355 A 1 
ATOM 2743 C CZ    . ARG A 1 355 ? -3.525  6.242   -2.494  1.00 81.51 355 A 1 
ATOM 2744 N NH1   . ARG A 1 355 ? -2.641  7.191   -2.483  1.00 75.89 355 A 1 
ATOM 2745 N NH2   . ARG A 1 355 ? -3.083  5.032   -2.438  1.00 75.47 355 A 1 
ATOM 2746 N N     . LYS A 1 356 ? -10.329 10.908  -2.503  1.00 87.05 356 A 1 
ATOM 2747 C CA    . LYS A 1 356 ? -10.818 12.230  -2.113  1.00 85.77 356 A 1 
ATOM 2748 C C     . LYS A 1 356 ? -10.146 12.634  -0.808  1.00 85.28 356 A 1 
ATOM 2749 O O     . LYS A 1 356 ? -10.264 11.928  0.194   1.00 80.25 356 A 1 
ATOM 2750 C CB    . LYS A 1 356 ? -12.353 12.229  -2.006  1.00 82.70 356 A 1 
ATOM 2751 C CG    . LYS A 1 356 ? -13.027 11.916  -3.357  1.00 73.83 356 A 1 
ATOM 2752 C CD    . LYS A 1 356 ? -14.550 12.036  -3.254  1.00 68.43 356 A 1 
ATOM 2753 C CE    . LYS A 1 356 ? -15.185 11.709  -4.604  1.00 60.38 356 A 1 
ATOM 2754 N NZ    . LYS A 1 356 ? -16.658 11.911  -4.600  1.00 52.09 356 A 1 
ATOM 2755 N N     . PHE A 1 357 ? -9.453  13.763  -0.829  1.00 85.97 357 A 1 
ATOM 2756 C CA    . PHE A 1 357 ? -8.703  14.265  0.326   1.00 85.24 357 A 1 
ATOM 2757 C C     . PHE A 1 357 ? -9.419  15.418  1.052   1.00 85.25 357 A 1 
ATOM 2758 O O     . PHE A 1 357 ? -8.906  15.961  2.028   1.00 82.11 357 A 1 
ATOM 2759 C CB    . PHE A 1 357 ? -7.311  14.656  -0.130  1.00 83.65 357 A 1 
ATOM 2760 C CG    . PHE A 1 357 ? -6.501  13.497  -0.684  1.00 82.03 357 A 1 
ATOM 2761 C CD1   . PHE A 1 357 ? -5.833  12.629  0.194   1.00 77.77 357 A 1 
ATOM 2762 C CD2   . PHE A 1 357 ? -6.392  13.304  -2.062  1.00 77.56 357 A 1 
ATOM 2763 C CE1   . PHE A 1 357 ? -5.027  11.593  -0.301  1.00 75.43 357 A 1 
ATOM 2764 C CE2   . PHE A 1 357 ? -5.586  12.268  -2.573  1.00 75.37 357 A 1 
ATOM 2765 C CZ    . PHE A 1 357 ? -4.889  11.417  -1.693  1.00 75.63 357 A 1 
ATOM 2766 N N     . GLU A 1 358 ? -10.610 15.777  0.611   1.00 83.53 358 A 1 
ATOM 2767 C CA    . GLU A 1 358 ? -11.470 16.712  1.313   1.00 83.32 358 A 1 
ATOM 2768 C C     . GLU A 1 358 ? -11.817 16.185  2.708   1.00 83.21 358 A 1 
ATOM 2769 O O     . GLU A 1 358 ? -12.001 14.985  2.934   1.00 80.76 358 A 1 
ATOM 2770 C CB    . GLU A 1 358 ? -12.754 16.950  0.508   1.00 81.59 358 A 1 
ATOM 2771 C CG    . GLU A 1 358 ? -12.482 17.693  -0.806  1.00 71.60 358 A 1 
ATOM 2772 C CD    . GLU A 1 358 ? -13.739 17.831  -1.687  1.00 66.19 358 A 1 
ATOM 2773 O OE1   . GLU A 1 358 ? -13.579 18.304  -2.822  1.00 59.08 358 A 1 
ATOM 2774 O OE2   . GLU A 1 358 ? -14.820 17.399  -1.238  1.00 58.34 358 A 1 
ATOM 2775 N N     . LYS A 1 359 ? -11.903 17.091  3.681   1.00 81.41 359 A 1 
ATOM 2776 C CA    . LYS A 1 359 ? -12.217 16.725  5.052   1.00 81.34 359 A 1 
ATOM 2777 C C     . LYS A 1 359 ? -13.652 16.212  5.143   1.00 82.76 359 A 1 
ATOM 2778 O O     . LYS A 1 359 ? -14.596 16.990  5.214   1.00 80.58 359 A 1 
ATOM 2779 C CB    . LYS A 1 359 ? -11.945 17.907  5.988   1.00 77.26 359 A 1 
ATOM 2780 C CG    . LYS A 1 359 ? -12.125 17.514  7.457   1.00 68.53 359 A 1 
ATOM 2781 C CD    . LYS A 1 359 ? -11.813 18.708  8.362   1.00 64.19 359 A 1 
ATOM 2782 C CE    . LYS A 1 359 ? -11.986 18.331  9.835   1.00 56.63 359 A 1 
ATOM 2783 N NZ    . LYS A 1 359 ? -11.695 19.465  10.730  1.00 51.02 359 A 1 
ATOM 2784 N N     . THR A 1 360 ? -13.809 14.912  5.225   1.00 86.33 360 A 1 
ATOM 2785 C CA    . THR A 1 360 ? -15.109 14.265  5.422   1.00 86.08 360 A 1 
ATOM 2786 C C     . THR A 1 360 ? -15.311 13.883  6.887   1.00 87.36 360 A 1 
ATOM 2787 O O     . THR A 1 360 ? -14.446 13.288  7.534   1.00 84.44 360 A 1 
ATOM 2788 C CB    . THR A 1 360 ? -15.284 13.057  4.487   1.00 82.68 360 A 1 
ATOM 2789 O OG1   . THR A 1 360 ? -14.281 12.102  4.682   1.00 72.36 360 A 1 
ATOM 2790 C CG2   . THR A 1 360 ? -15.271 13.464  3.014   1.00 71.37 360 A 1 
ATOM 2791 N N     . THR A 1 361 ? -16.465 14.234  7.460   1.00 88.12 361 A 1 
ATOM 2792 C CA    . THR A 1 361 ? -16.841 13.792  8.806   1.00 88.39 361 A 1 
ATOM 2793 C C     . THR A 1 361 ? -17.489 12.419  8.708   1.00 88.77 361 A 1 
ATOM 2794 O O     . THR A 1 361 ? -18.612 12.291  8.225   1.00 85.72 361 A 1 
ATOM 2795 C CB    . THR A 1 361 ? -17.776 14.800  9.488   1.00 87.00 361 A 1 
ATOM 2796 O OG1   . THR A 1 361 ? -17.153 16.062  9.544   1.00 78.82 361 A 1 
ATOM 2797 C CG2   . THR A 1 361 ? -18.096 14.392  10.932  1.00 78.18 361 A 1 
ATOM 2798 N N     . ARG A 1 362 ? -16.804 11.374  9.179   1.00 87.81 362 A 1 
ATOM 2799 C CA    . ARG A 1 362 ? -17.326 10.000  9.140   1.00 87.05 362 A 1 
ATOM 2800 C C     . ARG A 1 362 ? -18.472 9.748   10.128  1.00 88.44 362 A 1 
ATOM 2801 O O     . ARG A 1 362 ? -19.327 8.907   9.881   1.00 86.07 362 A 1 
ATOM 2802 C CB    . ARG A 1 362 ? -16.197 8.987   9.398   1.00 84.55 362 A 1 
ATOM 2803 C CG    . ARG A 1 362 ? -15.137 8.961   8.282   1.00 76.92 362 A 1 
ATOM 2804 C CD    . ARG A 1 362 ? -14.111 7.857   8.549   1.00 73.76 362 A 1 
ATOM 2805 N NE    . ARG A 1 362 ? -13.071 7.808   7.497   1.00 66.96 362 A 1 
ATOM 2806 C CZ    . ARG A 1 362 ? -12.079 6.936   7.409   1.00 62.19 362 A 1 
ATOM 2807 N NH1   . ARG A 1 362 ? -11.920 5.997   8.297   1.00 57.18 362 A 1 
ATOM 2808 N NH2   . ARG A 1 362 ? -11.217 7.002   6.430   1.00 56.08 362 A 1 
ATOM 2809 N N     . TYR A 1 363 ? -18.458 10.456  11.259  1.00 87.25 363 A 1 
ATOM 2810 C CA    . TYR A 1 363 ? -19.418 10.282  12.343  1.00 88.04 363 A 1 
ATOM 2811 C C     . TYR A 1 363 ? -20.000 11.636  12.750  1.00 89.49 363 A 1 
ATOM 2812 O O     . TYR A 1 363 ? -19.404 12.355  13.561  1.00 88.42 363 A 1 
ATOM 2813 C CB    . TYR A 1 363 ? -18.745 9.572   13.523  1.00 86.51 363 A 1 
ATOM 2814 C CG    . TYR A 1 363 ? -18.154 8.212   13.199  1.00 84.11 363 A 1 
ATOM 2815 C CD1   . TYR A 1 363 ? -18.986 7.088   13.048  1.00 79.70 363 A 1 
ATOM 2816 C CD2   . TYR A 1 363 ? -16.763 8.060   13.048  1.00 79.38 363 A 1 
ATOM 2817 C CE1   . TYR A 1 363 ? -18.441 5.833   12.744  1.00 78.43 363 A 1 
ATOM 2818 C CE2   . TYR A 1 363 ? -16.205 6.804   12.749  1.00 77.23 363 A 1 
ATOM 2819 C CZ    . TYR A 1 363 ? -17.050 5.686   12.597  1.00 79.94 363 A 1 
ATOM 2820 O OH    . TYR A 1 363 ? -16.518 4.446   12.300  1.00 77.45 363 A 1 
ATOM 2821 N N     . ALA A 1 364 ? -21.174 11.981  12.222  1.00 92.52 364 A 1 
ATOM 2822 C CA    . ALA A 1 364 ? -21.866 13.229  12.530  1.00 92.31 364 A 1 
ATOM 2823 C C     . ALA A 1 364 ? -22.174 13.369  14.034  1.00 92.89 364 A 1 
ATOM 2824 O O     . ALA A 1 364 ? -21.955 14.436  14.607  1.00 91.12 364 A 1 
ATOM 2825 C CB    . ALA A 1 364 ? -23.147 13.286  11.694  1.00 91.15 364 A 1 
ATOM 2826 N N     . THR A 1 365 ? -22.562 12.278  14.711  1.00 92.04 365 A 1 
ATOM 2827 C CA    . THR A 1 365 ? -22.812 12.256  16.162  1.00 91.16 365 A 1 
ATOM 2828 C C     . THR A 1 365 ? -21.568 12.650  16.961  1.00 91.43 365 A 1 
ATOM 2829 O O     . THR A 1 365 ? -21.636 13.517  17.829  1.00 89.87 365 A 1 
ATOM 2830 C CB    . THR A 1 365 ? -23.289 10.870  16.611  1.00 89.29 365 A 1 
ATOM 2831 O OG1   . THR A 1 365 ? -22.409 9.870   16.137  1.00 79.08 365 A 1 
ATOM 2832 C CG2   . THR A 1 365 ? -24.680 10.538  16.055  1.00 75.58 365 A 1 
ATOM 2833 N N     . ARG A 1 366 ? -20.387 12.123  16.620  1.00 91.35 366 A 1 
ATOM 2834 C CA    . ARG A 1 366 ? -19.130 12.485  17.290  1.00 90.76 366 A 1 
ATOM 2835 C C     . ARG A 1 366 ? -18.739 13.944  17.067  1.00 91.32 366 A 1 
ATOM 2836 O O     . ARG A 1 366 ? -18.139 14.537  17.956  1.00 90.10 366 A 1 
ATOM 2837 C CB    . ARG A 1 366 ? -17.975 11.583  16.836  1.00 89.84 366 A 1 
ATOM 2838 C CG    . ARG A 1 366 ? -18.145 10.129  17.288  1.00 85.41 366 A 1 
ATOM 2839 C CD    . ARG A 1 366 ? -16.865 9.343   17.000  1.00 84.24 366 A 1 
ATOM 2840 N NE    . ARG A 1 366 ? -17.003 7.927   17.379  1.00 80.73 366 A 1 
ATOM 2841 C CZ    . ARG A 1 366 ? -16.024 7.043   17.460  1.00 79.58 366 A 1 
ATOM 2842 N NH1   . ARG A 1 366 ? -14.779 7.360   17.206  1.00 70.28 366 A 1 
ATOM 2843 N NH2   . ARG A 1 366 ? -16.274 5.810   17.801  1.00 73.05 366 A 1 
ATOM 2844 N N     . LYS A 1 367 ? -19.043 14.504  15.890  1.00 91.37 367 A 1 
ATOM 2845 C CA    . LYS A 1 367 ? -18.827 15.918  15.608  1.00 91.65 367 A 1 
ATOM 2846 C C     . LYS A 1 367 ? -19.712 16.779  16.504  1.00 91.72 367 A 1 
ATOM 2847 O O     . LYS A 1 367 ? -19.176 17.632  17.211  1.00 90.75 367 A 1 
ATOM 2848 C CB    . LYS A 1 367 ? -19.036 16.203  14.114  1.00 90.87 367 A 1 
ATOM 2849 C CG    . LYS A 1 367 ? -18.780 17.687  13.792  1.00 89.49 367 A 1 
ATOM 2850 C CD    . LYS A 1 367 ? -19.056 18.034  12.332  1.00 86.39 367 A 1 
ATOM 2851 C CE    . LYS A 1 367 ? -18.971 19.555  12.224  1.00 79.32 367 A 1 
ATOM 2852 N NZ    . LYS A 1 367 ? -19.424 20.091  10.927  1.00 73.68 367 A 1 
ATOM 2853 N N     . ALA A 1 368 ? -21.005 16.505  16.570  1.00 92.99 368 A 1 
ATOM 2854 C CA    . ALA A 1 368 ? -21.960 17.236  17.409  1.00 92.22 368 A 1 
ATOM 2855 C C     . ALA A 1 368 ? -21.551 17.217  18.890  1.00 92.48 368 A 1 
ATOM 2856 O O     . ALA A 1 368 ? -21.452 18.264  19.526  1.00 90.85 368 A 1 
ATOM 2857 C CB    . ALA A 1 368 ? -23.354 16.646  17.182  1.00 91.36 368 A 1 
ATOM 2858 N N     . TYR A 1 369 ? -21.178 16.038  19.432  1.00 92.25 369 A 1 
ATOM 2859 C CA    . TYR A 1 369 ? -20.668 15.931  20.807  1.00 91.19 369 A 1 
ATOM 2860 C C     . TYR A 1 369 ? -19.355 16.699  21.033  1.00 91.31 369 A 1 
ATOM 2861 O O     . TYR A 1 369 ? -19.157 17.279  22.102  1.00 90.36 369 A 1 
ATOM 2862 C CB    . TYR A 1 369 ? -20.461 14.460  21.174  1.00 90.06 369 A 1 
ATOM 2863 C CG    . TYR A 1 369 ? -21.728 13.763  21.626  1.00 86.40 369 A 1 
ATOM 2864 C CD1   . TYR A 1 369 ? -22.321 14.102  22.863  1.00 80.90 369 A 1 
ATOM 2865 C CD2   . TYR A 1 369 ? -22.336 12.771  20.836  1.00 77.97 369 A 1 
ATOM 2866 C CE1   . TYR A 1 369 ? -23.493 13.475  23.294  1.00 76.62 369 A 1 
ATOM 2867 C CE2   . TYR A 1 369 ? -23.509 12.131  21.252  1.00 75.19 369 A 1 
ATOM 2868 C CZ    . TYR A 1 369 ? -24.089 12.490  22.485  1.00 77.27 369 A 1 
ATOM 2869 O OH    . TYR A 1 369 ? -25.249 11.880  22.901  1.00 75.79 369 A 1 
ATOM 2870 N N     . ALA A 1 370 ? -18.438 16.719  20.060  1.00 91.87 370 A 1 
ATOM 2871 C CA    . ALA A 1 370 ? -17.172 17.447  20.191  1.00 91.12 370 A 1 
ATOM 2872 C C     . ALA A 1 370 ? -17.351 18.969  20.134  1.00 91.14 370 A 1 
ATOM 2873 O O     . ALA A 1 370 ? -16.512 19.696  20.694  1.00 89.35 370 A 1 
ATOM 2874 C CB    . ALA A 1 370 ? -16.209 16.971  19.097  1.00 89.90 370 A 1 
ATOM 2875 N N     . GLU A 1 371 ? -18.381 19.468  19.471  1.00 92.90 371 A 1 
ATOM 2876 C CA    . GLU A 1 371 ? -18.749 20.884  19.405  1.00 92.14 371 A 1 
ATOM 2877 C C     . GLU A 1 371 ? -19.446 21.343  20.686  1.00 92.08 371 A 1 
ATOM 2878 O O     . GLU A 1 371 ? -19.075 22.382  21.234  1.00 90.21 371 A 1 
ATOM 2879 C CB    . GLU A 1 371 ? -19.618 21.133  18.153  1.00 91.16 371 A 1 
ATOM 2880 C CG    . GLU A 1 371 ? -18.780 21.044  16.862  1.00 85.24 371 A 1 
ATOM 2881 C CD    . GLU A 1 371 ? -19.580 21.035  15.547  1.00 81.92 371 A 1 
ATOM 2882 O OE1   . GLU A 1 371 ? -18.942 21.139  14.471  1.00 76.70 371 A 1 
ATOM 2883 O OE2   . GLU A 1 371 ? -20.810 20.853  15.572  1.00 76.19 371 A 1 
ATOM 2884 N N     . ALA A 1 372 ? -20.374 20.552  21.219  1.00 91.70 372 A 1 
ATOM 2885 C CA    . ALA A 1 372 ? -21.118 20.877  22.438  1.00 90.64 372 A 1 
ATOM 2886 C C     . ALA A 1 372 ? -20.315 20.695  23.737  1.00 90.69 372 A 1 
ATOM 2887 O O     . ALA A 1 372 ? -20.663 21.273  24.770  1.00 88.27 372 A 1 
ATOM 2888 C CB    . ALA A 1 372 ? -22.379 20.007  22.451  1.00 88.88 372 A 1 
ATOM 2889 N N     . ARG A 1 373 ? -19.232 19.893  23.720  1.00 91.02 373 A 1 
ATOM 2890 C CA    . ARG A 1 373 ? -18.511 19.539  24.959  1.00 90.67 373 A 1 
ATOM 2891 C C     . ARG A 1 373 ? -17.725 20.721  25.534  1.00 91.13 373 A 1 
ATOM 2892 O O     . ARG A 1 373 ? -16.952 21.346  24.801  1.00 89.63 373 A 1 
ATOM 2893 C CB    . ARG A 1 373 ? -17.614 18.328  24.689  1.00 88.80 373 A 1 
ATOM 2894 C CG    . ARG A 1 373 ? -17.033 17.771  25.987  1.00 81.93 373 A 1 
ATOM 2895 C CD    . ARG A 1 373 ? -16.257 16.494  25.702  1.00 80.67 373 A 1 
ATOM 2896 N NE    . ARG A 1 373 ? -15.810 15.876  26.961  1.00 77.07 373 A 1 
ATOM 2897 C CZ    . ARG A 1 373 ? -15.312 14.662  27.111  1.00 75.58 373 A 1 
ATOM 2898 N NH1   . ARG A 1 373 ? -15.106 13.886  26.082  1.00 68.82 373 A 1 
ATOM 2899 N NH2   . ARG A 1 373 ? -15.013 14.216  28.290  1.00 68.76 373 A 1 
ATOM 2900 N N     . PRO A 1 374 ? -17.812 20.991  26.874  1.00 90.98 374 A 1 
ATOM 2901 C CA    . PRO A 1 374 ? -17.038 22.042  27.518  1.00 90.54 374 A 1 
ATOM 2902 C C     . PRO A 1 374 ? -15.535 21.785  27.389  1.00 91.44 374 A 1 
ATOM 2903 O O     . PRO A 1 374 ? -15.062 20.639  27.331  1.00 90.05 374 A 1 
ATOM 2904 C CB    . PRO A 1 374 ? -17.512 22.081  28.976  1.00 88.18 374 A 1 
ATOM 2905 C CG    . PRO A 1 374 ? -18.071 20.687  29.218  1.00 84.42 374 A 1 
ATOM 2906 C CD    . PRO A 1 374 ? -18.646 20.310  27.856  1.00 87.52 374 A 1 
ATOM 2907 N N     . ARG A 1 375 ? -14.752 22.883  27.280  1.00 90.90 375 A 1 
ATOM 2908 C CA    . ARG A 1 375 ? -13.302 22.834  27.060  1.00 90.89 375 A 1 
ATOM 2909 C C     . ARG A 1 375 ? -12.569 23.752  28.030  1.00 90.94 375 A 1 
ATOM 2910 O O     . ARG A 1 375 ? -12.904 24.921  28.159  1.00 88.91 375 A 1 
ATOM 2911 C CB    . ARG A 1 375 ? -12.952 23.203  25.610  1.00 89.42 375 A 1 
ATOM 2912 C CG    . ARG A 1 375 ? -13.590 22.263  24.581  1.00 86.41 375 A 1 
ATOM 2913 C CD    . ARG A 1 375 ? -13.163 22.659  23.167  1.00 87.86 375 A 1 
ATOM 2914 N NE    . ARG A 1 375 ? -13.886 21.865  22.154  1.00 86.28 375 A 1 
ATOM 2915 C CZ    . ARG A 1 375 ? -13.555 21.710  20.883  1.00 87.78 375 A 1 
ATOM 2916 N NH1   . ARG A 1 375 ? -12.481 22.251  20.388  1.00 77.92 375 A 1 
ATOM 2917 N NH2   . ARG A 1 375 ? -14.316 21.022  20.090  1.00 81.88 375 A 1 
ATOM 2918 N N     . ILE A 1 376 ? -11.483 23.252  28.627  1.00 89.37 376 A 1 
ATOM 2919 C CA    . ILE A 1 376 ? -10.539 24.032  29.429  1.00 88.44 376 A 1 
ATOM 2920 C C     . ILE A 1 376 ? -9.241  24.165  28.622  1.00 88.65 376 A 1 
ATOM 2921 O O     . ILE A 1 376 ? -8.591  23.168  28.306  1.00 86.36 376 A 1 
ATOM 2922 C CB    . ILE A 1 376 ? -10.322 23.396  30.816  1.00 86.34 376 A 1 
ATOM 2923 C CG1   . ILE A 1 376 ? -11.657 23.326  31.592  1.00 80.61 376 A 1 
ATOM 2924 C CG2   . ILE A 1 376 ? -9.269  24.204  31.600  1.00 79.93 376 A 1 
ATOM 2925 C CD1   . ILE A 1 376 ? -11.572 22.574  32.920  1.00 74.60 376 A 1 
ATOM 2926 N N     . LYS A 1 377 ? -8.864  25.404  28.251  1.00 89.12 377 A 1 
ATOM 2927 C CA    . LYS A 1 377 ? -7.681  25.694  27.422  1.00 88.97 377 A 1 
ATOM 2928 C C     . LYS A 1 377 ? -7.609  24.805  26.165  1.00 89.91 377 A 1 
ATOM 2929 O O     . LYS A 1 377 ? -6.550  24.291  25.808  1.00 87.26 377 A 1 
ATOM 2930 C CB    . LYS A 1 377 ? -6.394  25.631  28.273  1.00 86.91 377 A 1 
ATOM 2931 C CG    . LYS A 1 377 ? -6.370  26.628  29.441  1.00 82.57 377 A 1 
ATOM 2932 C CD    . LYS A 1 377 ? -5.069  26.499  30.245  1.00 75.30 377 A 1 
ATOM 2933 C CE    . LYS A 1 377 ? -5.052  27.501  31.399  1.00 68.54 377 A 1 
ATOM 2934 N NZ    . LYS A 1 377 ? -3.825  27.405  32.235  1.00 61.72 377 A 1 
ATOM 2935 N N     . GLY A 1 378 ? -8.749  24.596  25.513  1.00 88.66 378 A 1 
ATOM 2936 C CA    . GLY A 1 378 ? -8.875  23.812  24.285  1.00 88.08 378 A 1 
ATOM 2937 C C     . GLY A 1 378 ? -8.948  22.290  24.460  1.00 89.46 378 A 1 
ATOM 2938 O O     . GLY A 1 378 ? -9.310  21.592  23.516  1.00 86.93 378 A 1 
ATOM 2939 N N     . ARG A 1 379 ? -8.651  21.757  25.660  1.00 90.78 379 A 1 
ATOM 2940 C CA    . ARG A 1 379 ? -8.830  20.344  25.986  1.00 90.83 379 A 1 
ATOM 2941 C C     . ARG A 1 379 ? -10.268 20.086  26.425  1.00 91.41 379 A 1 
ATOM 2942 O O     . ARG A 1 379 ? -10.874 20.950  27.039  1.00 89.08 379 A 1 
ATOM 2943 C CB    . ARG A 1 379 ? -7.855  19.907  27.080  1.00 89.45 379 A 1 
ATOM 2944 C CG    . ARG A 1 379 ? -6.389  20.092  26.668  1.00 83.06 379 A 1 
ATOM 2945 C CD    . ARG A 1 379 ? -5.466  19.562  27.761  1.00 83.30 379 A 1 
ATOM 2946 N NE    . ARG A 1 379 ? -4.052  19.745  27.393  1.00 77.51 379 A 1 
ATOM 2947 C CZ    . ARG A 1 379 ? -2.998  19.308  28.078  1.00 74.03 379 A 1 
ATOM 2948 N NH1   . ARG A 1 379 ? -3.143  18.646  29.194  1.00 65.78 379 A 1 
ATOM 2949 N NH2   . ARG A 1 379 ? -1.799  19.532  27.646  1.00 65.38 379 A 1 
ATOM 2950 N N     . PHE A 1 380 ? -10.773 18.889  26.171  1.00 90.73 380 A 1 
ATOM 2951 C CA    . PHE A 1 380 ? -12.070 18.501  26.719  1.00 90.44 380 A 1 
ATOM 2952 C C     . PHE A 1 380 ? -12.014 18.485  28.251  1.00 90.12 380 A 1 
ATOM 2953 O O     . PHE A 1 380 ? -11.134 17.841  28.834  1.00 88.08 380 A 1 
ATOM 2954 C CB    . PHE A 1 380 ? -12.486 17.137  26.176  1.00 90.05 380 A 1 
ATOM 2955 C CG    . PHE A 1 380 ? -12.716 17.110  24.675  1.00 90.26 380 A 1 
ATOM 2956 C CD1   . PHE A 1 380 ? -13.718 17.899  24.112  1.00 87.01 380 A 1 
ATOM 2957 C CD2   . PHE A 1 380 ? -11.939 16.284  23.853  1.00 86.74 380 A 1 
ATOM 2958 C CE1   . PHE A 1 380 ? -13.949 17.875  22.724  1.00 85.91 380 A 1 
ATOM 2959 C CE2   . PHE A 1 380 ? -12.170 16.243  22.469  1.00 84.95 380 A 1 
ATOM 2960 C CZ    . PHE A 1 380 ? -13.172 17.043  21.896  1.00 87.56 380 A 1 
ATOM 2961 N N     . ALA A 1 381 ? -12.938 19.180  28.890  1.00 89.59 381 A 1 
ATOM 2962 C CA    . ALA A 1 381 ? -13.091 19.137  30.337  1.00 88.34 381 A 1 
ATOM 2963 C C     . ALA A 1 381 ? -13.706 17.796  30.765  1.00 87.32 381 A 1 
ATOM 2964 O O     . ALA A 1 381 ? -14.459 17.175  30.007  1.00 83.95 381 A 1 
ATOM 2965 C CB    . ALA A 1 381 ? -13.931 20.334  30.787  1.00 86.12 381 A 1 
ATOM 2966 N N     . LYS A 1 382 ? -13.366 17.340  31.995  1.00 85.60 382 A 1 
ATOM 2967 C CA    . LYS A 1 382 ? -14.102 16.258  32.633  1.00 83.55 382 A 1 
ATOM 2968 C C     . LYS A 1 382 ? -15.478 16.811  33.008  1.00 81.98 382 A 1 
ATOM 2969 O O     . LYS A 1 382 ? -15.549 17.924  33.520  1.00 76.55 382 A 1 
ATOM 2970 C CB    . LYS A 1 382 ? -13.336 15.710  33.858  1.00 78.69 382 A 1 
ATOM 2971 C CG    . LYS A 1 382 ? -13.930 14.384  34.368  1.00 69.78 382 A 1 
ATOM 2972 C CD    . LYS A 1 382 ? -13.319 13.874  35.678  1.00 66.01 382 A 1 
ATOM 2973 C CE    . LYS A 1 382 ? -14.080 12.625  36.131  1.00 57.41 382 A 1 
ATOM 2974 N NZ    . LYS A 1 382 ? -13.929 12.293  37.565  1.00 51.49 382 A 1 
ATOM 2975 N N     . ARG A 1 383 ? -16.549 16.062  32.729  1.00 83.13 383 A 1 
ATOM 2976 C CA    . ARG A 1 383 ? -17.870 16.393  33.271  1.00 80.37 383 A 1 
ATOM 2977 C C     . ARG A 1 383 ? -17.815 16.212  34.789  1.00 79.64 383 A 1 
ATOM 2978 O O     . ARG A 1 383 ? -17.138 15.292  35.262  1.00 74.01 383 A 1 
ATOM 2979 C CB    . ARG A 1 383 ? -18.962 15.520  32.647  1.00 74.80 383 A 1 
ATOM 2980 C CG    . ARG A 1 383 ? -19.278 15.962  31.204  1.00 65.94 383 A 1 
ATOM 2981 C CD    . ARG A 1 383 ? -20.413 15.100  30.663  1.00 64.39 383 A 1 
ATOM 2982 N NE    . ARG A 1 383 ? -20.920 15.573  29.353  1.00 57.95 383 A 1 
ATOM 2983 C CZ    . ARG A 1 383 ? -21.997 15.093  28.756  1.00 52.99 383 A 1 
ATOM 2984 N NH1   . ARG A 1 383 ? -22.623 14.063  29.253  1.00 51.31 383 A 1 
ATOM 2985 N NH2   . ARG A 1 383 ? -22.492 15.622  27.688  1.00 47.93 383 A 1 
ATOM 2986 N N     . SER A 1 384 ? -18.460 17.105  35.513  1.00 77.79 384 A 1 
ATOM 2987 C CA    . SER A 1 384 ? -18.665 16.893  36.945  1.00 77.60 384 A 1 
ATOM 2988 C C     . SER A 1 384 ? -19.590 15.689  37.145  1.00 78.54 384 A 1 
ATOM 2989 O O     . SER A 1 384 ? -20.428 15.402  36.289  1.00 72.32 384 A 1 
ATOM 2990 C CB    . SER A 1 384 ? -19.239 18.150  37.598  1.00 71.04 384 A 1 
ATOM 2991 O OG    . SER A 1 384 ? -20.427 18.552  36.969  1.00 62.23 384 A 1 
ATOM 2992 N N     . ASP A 1 385 ? -19.451 14.988  38.284  1.00 75.63 385 A 1 
ATOM 2993 C CA    . ASP A 1 385 ? -20.285 13.810  38.556  1.00 74.82 385 A 1 
ATOM 2994 C C     . ASP A 1 385 ? -21.776 14.190  38.570  1.00 75.25 385 A 1 
ATOM 2995 O O     . ASP A 1 385 ? -22.599 13.466  38.014  1.00 71.63 385 A 1 
ATOM 2996 C CB    . ASP A 1 385 ? -19.791 13.140  39.847  1.00 69.51 385 A 1 
ATOM 2997 C CG    . ASP A 1 385 ? -18.292 12.733  39.766  1.00 60.74 385 A 1 
ATOM 2998 O OD1   . ASP A 1 385 ? -17.825 12.265  38.697  1.00 54.88 385 A 1 
ATOM 2999 O OD2   . ASP A 1 385 ? -17.577 12.982  40.748  1.00 54.10 385 A 1 
ATOM 3000 N N     . ALA A 1 386 ? -22.101 15.398  39.034  1.00 73.21 386 A 1 
ATOM 3001 C CA    . ALA A 1 386 ? -23.451 15.956  38.967  1.00 71.60 386 A 1 
ATOM 3002 C C     . ALA A 1 386 ? -23.970 16.144  37.518  1.00 73.53 386 A 1 
ATOM 3003 O O     . ALA A 1 386 ? -25.137 15.875  37.247  1.00 70.26 386 A 1 
ATOM 3004 C CB    . ALA A 1 386 ? -23.456 17.290  39.719  1.00 67.61 386 A 1 
ATOM 3005 N N     . GLU A 1 387 ? -23.125 16.585  36.591  1.00 75.50 387 A 1 
ATOM 3006 C CA    . GLU A 1 387 ? -23.526 16.690  35.173  1.00 75.12 387 A 1 
ATOM 3007 C C     . GLU A 1 387 ? -23.746 15.315  34.528  1.00 75.88 387 A 1 
ATOM 3008 O O     . GLU A 1 387 ? -24.567 15.197  33.622  1.00 72.54 387 A 1 
ATOM 3009 C CB    . GLU A 1 387 ? -22.468 17.455  34.358  1.00 70.66 387 A 1 
ATOM 3010 C CG    . GLU A 1 387 ? -22.460 18.962  34.589  1.00 62.06 387 A 1 
ATOM 3011 C CD    . GLU A 1 387 ? -21.314 19.657  33.833  1.00 56.57 387 A 1 
ATOM 3012 O OE1   . GLU A 1 387 ? -21.449 20.857  33.519  1.00 52.60 387 A 1 
ATOM 3013 O OE2   . GLU A 1 387 ? -20.271 18.993  33.580  1.00 50.12 387 A 1 
ATOM 3014 N N     . MET A 1 388 ? -23.011 14.271  34.972  1.00 79.25 388 A 1 
ATOM 3015 C CA    . MET A 1 388 ? -23.249 12.918  34.485  1.00 77.65 388 A 1 
ATOM 3016 C C     . MET A 1 388 ? -24.577 12.346  34.997  1.00 76.64 388 A 1 
ATOM 3017 O O     . MET A 1 388 ? -25.279 11.699  34.224  1.00 71.45 388 A 1 
ATOM 3018 C CB    . MET A 1 388 ? -22.111 11.971  34.876  1.00 73.82 388 A 1 
ATOM 3019 C CG    . MET A 1 388 ? -20.854 12.183  34.049  1.00 66.22 388 A 1 
ATOM 3020 S SD    . MET A 1 388 ? -19.975 10.661  33.556  1.00 58.19 388 A 1 
ATOM 3021 C CE    . MET A 1 388 ? -19.892 9.794   35.136  1.00 53.58 388 A 1 
ATOM 3022 N N     . GLU A 1 389 ? -24.943 12.599  36.276  1.00 72.31 389 A 1 
ATOM 3023 C CA    . GLU A 1 389 ? -26.237 12.174  36.825  1.00 70.44 389 A 1 
ATOM 3024 C C     . GLU A 1 389 ? -27.413 12.849  36.107  1.00 70.17 389 A 1 
ATOM 3025 O O     . GLU A 1 389 ? -28.388 12.182  35.767  1.00 66.10 389 A 1 
ATOM 3026 C CB    . GLU A 1 389 ? -26.309 12.479  38.326  1.00 65.61 389 A 1 
ATOM 3027 C CG    . GLU A 1 389 ? -25.466 11.507  39.150  1.00 55.11 389 A 1 
ATOM 3028 C CD    . GLU A 1 389 ? -25.584 11.740  40.656  1.00 50.66 389 A 1 
ATOM 3029 O OE1   . GLU A 1 389 ? -25.171 10.831  41.409  1.00 45.97 389 A 1 
ATOM 3030 O OE2   . GLU A 1 389 ? -26.075 12.818  41.053  1.00 44.01 389 A 1 
ATOM 3031 N N     . VAL A 1 390 ? -27.290 14.140  35.790  1.00 73.50 390 A 1 
ATOM 3032 C CA    . VAL A 1 390 ? -28.327 14.862  35.036  1.00 73.09 390 A 1 
ATOM 3033 C C     . VAL A 1 390 ? -28.473 14.303  33.615  1.00 73.58 390 A 1 
ATOM 3034 O O     . VAL A 1 390 ? -29.597 14.114  33.149  1.00 70.20 390 A 1 
ATOM 3035 C CB    . VAL A 1 390 ? -28.054 16.371  35.034  1.00 69.91 390 A 1 
ATOM 3036 C CG1   . VAL A 1 390 ? -29.072 17.137  34.181  1.00 59.64 390 A 1 
ATOM 3037 C CG2   . VAL A 1 390 ? -28.141 16.950  36.447  1.00 62.01 390 A 1 
ATOM 3038 N N     . ASP A 1 391 ? -27.380 13.983  32.920  1.00 73.39 391 A 1 
ATOM 3039 C CA    . ASP A 1 391 ? -27.457 13.427  31.553  1.00 70.74 391 A 1 
ATOM 3040 C C     . ASP A 1 391 ? -28.015 11.981  31.559  1.00 70.31 391 A 1 
ATOM 3041 O O     . ASP A 1 391 ? -28.729 11.587  30.638  1.00 66.70 391 A 1 
ATOM 3042 C CB    . ASP A 1 391 ? -26.071 13.508  30.902  1.00 65.79 391 A 1 
ATOM 3043 C CG    . ASP A 1 391 ? -26.056 13.663  29.379  1.00 57.66 391 A 1 
ATOM 3044 O OD1   . ASP A 1 391 ? -26.929 14.330  28.802  1.00 54.27 391 A 1 
ATOM 3045 O OD2   . ASP A 1 391 ? -25.034 13.249  28.761  1.00 52.43 391 A 1 
ATOM 3046 N N     . GLN A 1 392 ? -27.741 11.201  32.629  1.00 70.69 392 A 1 
ATOM 3047 C CA    . GLN A 1 392 ? -28.360 9.886   32.819  1.00 70.61 392 A 1 
ATOM 3048 C C     . GLN A 1 392 ? -29.857 10.004  33.109  1.00 71.17 392 A 1 
ATOM 3049 O O     . GLN A 1 392 ? -30.638 9.285   32.488  1.00 67.74 392 A 1 
ATOM 3050 C CB    . GLN A 1 392 ? -27.674 9.102   33.938  1.00 66.61 392 A 1 
ATOM 3051 C CG    . GLN A 1 392 ? -26.335 8.509   33.476  1.00 58.87 392 A 1 
ATOM 3052 C CD    . GLN A 1 392 ? -25.673 7.648   34.552  1.00 54.82 392 A 1 
ATOM 3053 O OE1   . GLN A 1 392 ? -26.194 7.380   35.616  1.00 51.94 392 A 1 
ATOM 3054 N NE2   . GLN A 1 392 ? -24.486 7.139   34.290  1.00 47.04 392 A 1 
ATOM 3055 N N     . THR A 1 393 ? -30.262 10.912  33.988  1.00 71.58 393 A 1 
ATOM 3056 C CA    . THR A 1 393 ? -31.689 11.131  34.282  1.00 71.01 393 A 1 
ATOM 3057 C C     . THR A 1 393 ? -32.453 11.644  33.063  1.00 71.27 393 A 1 
ATOM 3058 O O     . THR A 1 393 ? -33.533 11.126  32.778  1.00 67.73 393 A 1 
ATOM 3059 C CB    . THR A 1 393 ? -31.920 12.056  35.472  1.00 67.45 393 A 1 
ATOM 3060 O OG1   . THR A 1 393 ? -31.046 13.148  35.458  1.00 57.84 393 A 1 
ATOM 3061 C CG2   . THR A 1 393 ? -31.727 11.336  36.793  1.00 58.75 393 A 1 
ATOM 3062 N N     . PHE A 1 394 ? -31.879 12.559  32.266  1.00 67.87 394 A 1 
ATOM 3063 C CA    . PHE A 1 394 ? -32.486 12.967  30.993  1.00 66.26 394 A 1 
ATOM 3064 C C     . PHE A 1 394 ? -32.549 11.828  29.968  1.00 65.82 394 A 1 
ATOM 3065 O O     . PHE A 1 394 ? -33.547 11.706  29.260  1.00 61.12 394 A 1 
ATOM 3066 C CB    . PHE A 1 394 ? -31.756 14.183  30.417  1.00 61.76 394 A 1 
ATOM 3067 C CG    . PHE A 1 394 ? -32.416 15.485  30.778  1.00 56.78 394 A 1 
ATOM 3068 C CD1   . PHE A 1 394 ? -33.475 15.974  29.998  1.00 53.93 394 A 1 
ATOM 3069 C CD2   . PHE A 1 394 ? -32.010 16.204  31.909  1.00 51.82 394 A 1 
ATOM 3070 C CE1   . PHE A 1 394 ? -34.122 17.175  30.327  1.00 46.34 394 A 1 
ATOM 3071 C CE2   . PHE A 1 394 ? -32.654 17.406  32.256  1.00 47.39 394 A 1 
ATOM 3072 C CZ    . PHE A 1 394 ? -33.707 17.886  31.461  1.00 47.10 394 A 1 
ATOM 3073 N N     . SER A 1 395 ? -31.517 10.962  29.886  1.00 68.24 395 A 1 
ATOM 3074 C CA    . SER A 1 395 ? -31.541 9.812   28.976  1.00 66.80 395 A 1 
ATOM 3075 C C     . SER A 1 395 ? -32.575 8.768   29.386  1.00 66.79 395 A 1 
ATOM 3076 O O     . SER A 1 395 ? -33.220 8.176   28.512  1.00 61.66 395 A 1 
ATOM 3077 C CB    . SER A 1 395 ? -30.159 9.171   28.903  1.00 62.08 395 A 1 
ATOM 3078 O OG    . SER A 1 395 ? -30.156 8.140   27.944  1.00 53.10 395 A 1 
ATOM 3079 N N     . THR A 1 396 ? -32.763 8.538   30.678  1.00 69.09 396 A 1 
ATOM 3080 C CA    . THR A 1 396 ? -33.832 7.653   31.179  1.00 68.03 396 A 1 
ATOM 3081 C C     . THR A 1 396 ? -35.211 8.275   31.006  1.00 68.43 396 A 1 
ATOM 3082 O O     . THR A 1 396 ? -36.121 7.562   30.584  1.00 64.61 396 A 1 
ATOM 3083 C CB    . THR A 1 396 ? -33.651 7.224   32.647  1.00 62.89 396 A 1 
ATOM 3084 O OG1   . THR A 1 396 ? -32.712 7.999   33.341  1.00 55.71 396 A 1 
ATOM 3085 C CG2   . THR A 1 396 ? -33.172 5.783   32.740  1.00 55.96 396 A 1 
ATOM 3086 N N     . ALA A 1 397 ? -35.372 9.570   31.251  1.00 61.77 397 A 1 
ATOM 3087 C CA    . ALA A 1 397 ? -36.640 10.270  31.033  1.00 60.86 397 A 1 
ATOM 3088 C C     . ALA A 1 397 ? -37.058 10.262  29.556  1.00 60.13 397 A 1 
ATOM 3089 O O     . ALA A 1 397 ? -38.211 9.962   29.252  1.00 58.82 397 A 1 
ATOM 3090 C CB    . ALA A 1 397 ? -36.526 11.695  31.582  1.00 58.30 397 A 1 
ATOM 3091 N N     . ALA A 1 398 ? -36.121 10.482  28.625  1.00 57.35 398 A 1 
ATOM 3092 C CA    . ALA A 1 398 ? -36.416 10.419  27.190  1.00 56.64 398 A 1 
ATOM 3093 C C     . ALA A 1 398 ? -36.803 9.002   26.721  1.00 55.98 398 A 1 
ATOM 3094 O O     . ALA A 1 398 ? -37.600 8.853   25.801  1.00 54.54 398 A 1 
ATOM 3095 C CB    . ALA A 1 398 ? -35.202 10.942  26.420  1.00 54.27 398 A 1 
ATOM 3096 N N     . LEU A 1 399 ? -36.257 7.949   27.348  1.00 62.59 399 A 1 
ATOM 3097 C CA    . LEU A 1 399 ? -36.677 6.570   27.080  1.00 60.12 399 A 1 
ATOM 3098 C C     . LEU A 1 399 ? -38.057 6.258   27.685  1.00 59.63 399 A 1 
ATOM 3099 O O     . LEU A 1 399 ? -38.820 5.525   27.055  1.00 55.44 399 A 1 
ATOM 3100 C CB    . LEU A 1 399 ? -35.617 5.592   27.602  1.00 55.57 399 A 1 
ATOM 3101 C CG    . LEU A 1 399 ? -34.391 5.472   26.691  1.00 50.57 399 A 1 
ATOM 3102 C CD1   . LEU A 1 399 ? -33.266 4.747   27.425  1.00 48.50 399 A 1 
ATOM 3103 C CD2   . LEU A 1 399 ? -34.711 4.676   25.415  1.00 49.15 399 A 1 
ATOM 3104 N N     . SER A 1 400 ? -38.365 6.793   28.836  1.00 64.73 400 A 1 
ATOM 3105 C CA    . SER A 1 400 ? -39.682 6.578   29.455  1.00 64.86 400 A 1 
ATOM 3106 C C     . SER A 1 400 ? -40.806 7.293   28.715  1.00 65.75 400 A 1 
ATOM 3107 O O     . SER A 1 400 ? -41.876 6.720   28.542  1.00 60.07 400 A 1 
ATOM 3108 C CB    . SER A 1 400 ? -39.671 6.971   30.930  1.00 60.94 400 A 1 
ATOM 3109 O OG    . SER A 1 400 ? -39.415 8.338   31.127  1.00 52.86 400 A 1 
ATOM 3110 N N     . ASP A 1 401 ? -40.551 8.509   28.222  1.00 59.14 401 A 1 
ATOM 3111 C CA    . ASP A 1 401 ? -41.546 9.276   27.467  1.00 59.47 401 A 1 
ATOM 3112 C C     . ASP A 1 401 ? -41.797 8.700   26.060  1.00 60.27 401 A 1 
ATOM 3113 O O     . ASP A 1 401 ? -42.846 8.919   25.458  1.00 56.35 401 A 1 
ATOM 3114 C CB    . ASP A 1 401 ? -41.114 10.744  27.418  1.00 53.13 401 A 1 
ATOM 3115 C CG    . ASP A 1 401 ? -42.272 11.713  27.132  1.00 47.07 401 A 1 
ATOM 3116 O OD1   . ASP A 1 401 ? -43.401 11.413  27.567  1.00 44.55 401 A 1 
ATOM 3117 O OD2   . ASP A 1 401 ? -41.992 12.760  26.513  1.00 44.93 401 A 1 
ATOM 3118 N N     . SER A 1 402 ? -40.873 7.852   25.567  1.00 55.93 402 A 1 
ATOM 3119 C CA    . SER A 1 402 ? -41.124 7.044   24.361  1.00 56.21 402 A 1 
ATOM 3120 C C     . SER A 1 402 ? -42.082 5.862   24.587  1.00 56.65 402 A 1 
ATOM 3121 O O     . SER A 1 402 ? -42.194 4.989   23.732  1.00 51.48 402 A 1 
ATOM 3122 C CB    . SER A 1 402 ? -39.824 6.613   23.689  1.00 51.68 402 A 1 
ATOM 3123 O OG    . SER A 1 402 ? -39.214 5.504   24.310  1.00 46.92 402 A 1 
ATOM 3124 N N     . SER A 1 403 ? -42.835 5.844   25.706  1.00 53.65 403 A 1 
ATOM 3125 C CA    . SER A 1 403 ? -44.072 5.075   25.839  1.00 54.84 403 A 1 
ATOM 3126 C C     . SER A 1 403 ? -45.131 5.678   24.910  1.00 55.68 403 A 1 
ATOM 3127 O O     . SER A 1 403 ? -46.137 6.237   25.345  1.00 50.89 403 A 1 
ATOM 3128 C CB    . SER A 1 403 ? -44.525 4.970   27.299  1.00 51.03 403 A 1 
ATOM 3129 O OG    . SER A 1 403 ? -44.943 6.205   27.834  1.00 45.32 403 A 1 
ATOM 3130 N N     . TYR A 1 404 ? -44.870 5.599   23.619  1.00 50.46 404 A 1 
ATOM 3131 C CA    . TYR A 1 404 ? -45.856 5.887   22.597  1.00 50.00 404 A 1 
ATOM 3132 C C     . TYR A 1 404 ? -47.063 5.015   22.894  1.00 47.73 404 A 1 
ATOM 3133 O O     . TYR A 1 404 ? -46.998 3.787   22.824  1.00 44.56 404 A 1 
ATOM 3134 C CB    . TYR A 1 404 ? -45.293 5.621   21.194  1.00 46.93 404 A 1 
ATOM 3135 C CG    . TYR A 1 404 ? -44.520 6.793   20.617  1.00 44.35 404 A 1 
ATOM 3136 C CD1   . TYR A 1 404 ? -45.189 7.778   19.866  1.00 43.47 404 A 1 
ATOM 3137 C CD2   . TYR A 1 404 ? -43.138 6.918   20.853  1.00 42.49 404 A 1 
ATOM 3138 C CE1   . TYR A 1 404 ? -44.485 8.878   19.345  1.00 39.43 404 A 1 
ATOM 3139 C CE2   . TYR A 1 404 ? -42.428 8.020   20.340  1.00 38.91 404 A 1 
ATOM 3140 C CZ    . TYR A 1 404 ? -43.103 9.000   19.587  1.00 39.35 404 A 1 
ATOM 3141 O OH    . TYR A 1 404 ? -42.412 10.077  19.086  1.00 38.17 404 A 1 
ATOM 3142 N N     . SER A 1 405 ? -48.153 5.674   23.242  1.00 52.15 405 A 1 
ATOM 3143 C CA    . SER A 1 405 ? -49.479 5.083   23.333  1.00 52.96 405 A 1 
ATOM 3144 C C     . SER A 1 405 ? -49.710 4.289   22.045  1.00 52.56 405 A 1 
ATOM 3145 O O     . SER A 1 405 ? -49.844 4.866   20.970  1.00 49.35 405 A 1 
ATOM 3146 C CB    . SER A 1 405 ? -50.521 6.193   23.475  1.00 48.81 405 A 1 
ATOM 3147 O OG    . SER A 1 405 ? -51.826 5.693   23.335  1.00 43.80 405 A 1 
ATOM 3148 N N     . THR A 1 406 ? -49.670 2.968   22.153  1.00 50.94 406 A 1 
ATOM 3149 C CA    . THR A 1 406 ? -50.155 2.097   21.089  1.00 53.14 406 A 1 
ATOM 3150 C C     . THR A 1 406 ? -51.633 2.403   20.931  1.00 52.47 406 A 1 
ATOM 3151 O O     . THR A 1 406 ? -52.439 1.921   21.725  1.00 49.62 406 A 1 
ATOM 3152 C CB    . THR A 1 406 ? -49.937 0.618   21.421  1.00 48.88 406 A 1 
ATOM 3153 O OG1   . THR A 1 406 ? -50.188 0.353   22.787  1.00 43.89 406 A 1 
ATOM 3154 C CG2   . THR A 1 406 ? -48.503 0.180   21.135  1.00 43.37 406 A 1 
ATOM 3155 N N     . VAL A 1 407 ? -51.964 3.266   19.970  1.00 48.21 407 A 1 
ATOM 3156 C CA    . VAL A 1 407 ? -53.349 3.560   19.614  1.00 50.81 407 A 1 
ATOM 3157 C C     . VAL A 1 407 ? -53.997 2.205   19.327  1.00 48.57 407 A 1 
ATOM 3158 O O     . VAL A 1 407 ? -53.492 1.500   18.438  1.00 46.17 407 A 1 
ATOM 3159 C CB    . VAL A 1 407 ? -53.446 4.491   18.394  1.00 48.51 407 A 1 
ATOM 3160 C CG1   . VAL A 1 407 ? -54.907 4.829   18.083  1.00 44.16 407 A 1 
ATOM 3161 C CG2   . VAL A 1 407 ? -52.693 5.798   18.637  1.00 46.12 407 A 1 
ATOM 3162 N N     . PRO A 1 408 ? -55.007 1.783   20.087  1.00 44.59 408 A 1 
ATOM 3163 C CA    . PRO A 1 408 ? -55.649 0.513   19.819  1.00 46.46 408 A 1 
ATOM 3164 C C     . PRO A 1 408 ? -56.235 0.592   18.410  1.00 46.18 408 A 1 
ATOM 3165 O O     . PRO A 1 408 ? -56.981 1.517   18.095  1.00 44.73 408 A 1 
ATOM 3166 C CB    . PRO A 1 408 ? -56.708 0.339   20.917  1.00 43.54 408 A 1 
ATOM 3167 C CG    . PRO A 1 408 ? -57.001 1.762   21.360  1.00 41.74 408 A 1 
ATOM 3168 C CD    . PRO A 1 408 ? -55.668 2.492   21.159  1.00 46.11 408 A 1 
ATOM 3169 N N     . TRP A 1 409 ? -55.857 -0.354  17.569  1.00 44.56 409 A 1 
ATOM 3170 C CA    . TRP A 1 409 ? -56.482 -0.541  16.267  1.00 43.82 409 A 1 
ATOM 3171 C C     . TRP A 1 409 ? -57.930 -0.983  16.527  1.00 43.48 409 A 1 
ATOM 3172 O O     . TRP A 1 409 ? -58.166 -2.148  16.840  1.00 39.51 409 A 1 
ATOM 3173 C CB    . TRP A 1 409 ? -55.707 -1.565  15.425  1.00 39.08 409 A 1 
ATOM 3174 C CG    . TRP A 1 409 ? -54.391 -1.121  14.877  1.00 36.32 409 A 1 
ATOM 3175 C CD1   . TRP A 1 409 ? -53.352 -0.632  15.578  1.00 30.23 409 A 1 
ATOM 3176 C CD2   . TRP A 1 409 ? -53.952 -1.146  13.477  1.00 31.81 409 A 1 
ATOM 3177 N NE1   . TRP A 1 409 ? -52.283 -0.332  14.733  1.00 27.85 409 A 1 
ATOM 3178 C CE2   . TRP A 1 409 ? -52.616 -0.643  13.436  1.00 30.15 409 A 1 
ATOM 3179 C CE3   . TRP A 1 409 ? -54.547 -1.545  12.286  1.00 33.19 409 A 1 
ATOM 3180 C CZ2   . TRP A 1 409 ? -51.910 -0.538  12.225  1.00 31.80 409 A 1 
ATOM 3181 C CZ3   . TRP A 1 409 ? -53.838 -1.438  11.065  1.00 30.02 409 A 1 
ATOM 3182 C CH2   . TRP A 1 409 ? -52.547 -0.940  11.040  1.00 29.13 409 A 1 
ATOM 3183 N N     . PHE A 1 410 ? -58.845 -0.018  16.505  1.00 46.80 410 A 1 
ATOM 3184 C CA    . PHE A 1 410 ? -60.279 -0.272  16.404  1.00 45.94 410 A 1 
ATOM 3185 C C     . PHE A 1 410 ? -60.638 -0.652  14.962  1.00 41.14 410 A 1 
ATOM 3186 O O     . PHE A 1 410 ? -60.030 -0.076  14.035  1.00 35.52 410 A 1 
ATOM 3187 C CB    . PHE A 1 410 ? -61.092 0.926   16.895  1.00 42.58 410 A 1 
ATOM 3188 C CG    . PHE A 1 410 ? -61.329 0.935   18.392  1.00 41.07 410 A 1 
ATOM 3189 C CD1   . PHE A 1 410 ? -62.335 0.134   18.941  1.00 36.79 410 A 1 
ATOM 3190 C CD2   . PHE A 1 410 ? -60.554 1.749   19.232  1.00 35.80 410 A 1 
ATOM 3191 C CE1   . PHE A 1 410 ? -62.565 0.143   20.327  1.00 33.70 410 A 1 
ATOM 3192 C CE2   . PHE A 1 410 ? -60.786 1.763   20.618  1.00 36.51 410 A 1 
ATOM 3193 C CZ    . PHE A 1 410 ? -61.789 0.957   21.168  1.00 37.81 410 A 1 
ATOM 3194 O OXT   . PHE A 1 410 ? -61.549 -1.511  14.848  1.00 41.56 410 A 1 
ATOM 3195 N N     . ASP B 2 1   ? -10.272 28.438  2.057   1.00 39.28 1   B 1 
ATOM 3196 C CA    . ASP B 2 1   ? -10.063 26.984  2.005   1.00 42.57 1   B 1 
ATOM 3197 C C     . ASP B 2 1   ? -8.611  26.659  1.655   1.00 44.42 1   B 1 
ATOM 3198 O O     . ASP B 2 1   ? -8.259  26.574  0.489   1.00 42.59 1   B 1 
ATOM 3199 C CB    . ASP B 2 1   ? -11.028 26.339  1.009   1.00 40.24 1   B 1 
ATOM 3200 C CG    . ASP B 2 1   ? -12.441 26.575  1.525   1.00 34.50 1   B 1 
ATOM 3201 O OD1   . ASP B 2 1   ? -12.604 26.337  2.733   1.00 32.28 1   B 1 
ATOM 3202 O OD2   . ASP B 2 1   ? -13.228 27.176  0.773   1.00 32.77 1   B 1 
ATOM 3203 N N     . GLN B 2 2   ? -7.745  26.558  2.663   1.00 49.37 2   B 1 
ATOM 3204 C CA    . GLN B 2 2   ? -6.439  25.976  2.405   1.00 50.30 2   B 1 
ATOM 3205 C C     . GLN B 2 2   ? -6.659  24.483  2.176   1.00 51.46 2   B 1 
ATOM 3206 O O     . GLN B 2 2   ? -6.855  23.729  3.124   1.00 47.76 2   B 1 
ATOM 3207 C CB    . GLN B 2 2   ? -5.455  26.245  3.538   1.00 47.00 2   B 1 
ATOM 3208 C CG    . GLN B 2 2   ? -4.929  27.684  3.516   1.00 42.13 2   B 1 
ATOM 3209 C CD    . GLN B 2 2   ? -3.788  27.918  4.501   1.00 37.54 2   B 1 
ATOM 3210 O OE1   . GLN B 2 2   ? -3.363  27.063  5.249   1.00 36.40 2   B 1 
ATOM 3211 N NE2   . GLN B 2 2   ? -3.231  29.118  4.527   1.00 34.77 2   B 1 
ATOM 3212 N N     . GLY B 2 3   ? -6.691  24.081  0.907   1.00 47.47 3   B 1 
ATOM 3213 C CA    . GLY B 2 3   ? -6.696  22.673  0.549   1.00 47.22 3   B 1 
ATOM 3214 C C     . GLY B 2 3   ? -5.553  21.976  1.275   1.00 49.17 3   B 1 
ATOM 3215 O O     . GLY B 2 3   ? -4.454  22.531  1.380   1.00 47.47 3   B 1 
ATOM 3216 N N     . ILE B 2 4   ? -5.821  20.784  1.824   1.00 56.83 4   B 1 
ATOM 3217 C CA    . ILE B 2 4   ? -4.822  19.967  2.515   1.00 57.06 4   B 1 
ATOM 3218 C C     . ILE B 2 4   ? -3.618  19.863  1.583   1.00 59.62 4   B 1 
ATOM 3219 O O     . ILE B 2 4   ? -3.740  19.287  0.495   1.00 55.94 4   B 1 
ATOM 3220 C CB    . ILE B 2 4   ? -5.394  18.586  2.876   1.00 51.13 4   B 1 
ATOM 3221 C CG1   . ILE B 2 4   ? -6.587  18.730  3.849   1.00 45.02 4   B 1 
ATOM 3222 C CG2   . ILE B 2 4   ? -4.310  17.686  3.490   1.00 43.60 4   B 1 
ATOM 3223 C CD1   . ILE B 2 4   ? -7.318  17.428  4.155   1.00 40.88 4   B 1 
ATOM 3224 N N     . LYS B 2 5   ? -2.483  20.486  1.970   1.00 57.95 5   B 1 
ATOM 3225 C CA    . LYS B 2 5   ? -1.299  20.516  1.120   1.00 58.86 5   B 1 
ATOM 3226 C C     . LYS B 2 5   ? -0.884  19.078  0.830   1.00 61.34 5   B 1 
ATOM 3227 O O     . LYS B 2 5   ? -1.014  18.225  1.707   1.00 57.38 5   B 1 
ATOM 3228 C CB    . LYS B 2 5   ? -0.163  21.296  1.785   1.00 52.34 5   B 1 
ATOM 3229 C CG    . LYS B 2 5   ? -0.453  22.802  1.874   1.00 44.73 5   B 1 
ATOM 3230 C CD    . LYS B 2 5   ? 0.715   23.508  2.555   1.00 40.89 5   B 1 
ATOM 3231 C CE    . LYS B 2 5   ? 0.459   25.006  2.645   1.00 35.52 5   B 1 
ATOM 3232 N NZ    . LYS B 2 5   ? 1.541   25.692  3.376   1.00 31.67 5   B 1 
ATOM 3233 N N     . GLU B 2 6   ? -0.364  18.811  -0.351  1.00 61.44 6   B 1 
ATOM 3234 C CA    . GLU B 2 6   ? 0.079   17.460  -0.719  1.00 61.09 6   B 1 
ATOM 3235 C C     . GLU B 2 6   ? 1.017   16.857  0.344   1.00 63.89 6   B 1 
ATOM 3236 O O     . GLU B 2 6   ? 0.936   15.679  0.671   1.00 59.40 6   B 1 
ATOM 3237 C CB    . GLU B 2 6   ? 0.765   17.518  -2.099  1.00 56.03 6   B 1 
ATOM 3238 C CG    . GLU B 2 6   ? 0.856   16.142  -2.790  1.00 47.67 6   B 1 
ATOM 3239 C CD    . GLU B 2 6   ? -0.516  15.557  -3.190  1.00 44.53 6   B 1 
ATOM 3240 O OE1   . GLU B 2 6   ? -0.600  14.338  -3.449  1.00 43.19 6   B 1 
ATOM 3241 O OE2   . GLU B 2 6   ? -1.511  16.304  -3.203  1.00 42.68 6   B 1 
ATOM 3242 N N     . GLN B 2 7   ? 1.840   17.719  0.973   1.00 59.61 7   B 1 
ATOM 3243 C CA    . GLN B 2 7   ? 2.751   17.356  2.055   1.00 59.54 7   B 1 
ATOM 3244 C C     . GLN B 2 7   ? 2.041   16.864  3.323   1.00 63.74 7   B 1 
ATOM 3245 O O     . GLN B 2 7   ? 2.593   16.020  4.035   1.00 60.02 7   B 1 
ATOM 3246 C CB    . GLN B 2 7   ? 3.621   18.577  2.399   1.00 55.69 7   B 1 
ATOM 3247 C CG    . GLN B 2 7   ? 4.564   18.942  1.245   1.00 51.28 7   B 1 
ATOM 3248 C CD    . GLN B 2 7   ? 5.392   20.203  1.524   1.00 44.08 7   B 1 
ATOM 3249 O OE1   . GLN B 2 7   ? 5.122   20.992  2.417   1.00 45.33 7   B 1 
ATOM 3250 N NE2   . GLN B 2 7   ? 6.431   20.432  0.748   1.00 40.63 7   B 1 
ATOM 3251 N N     . ASP B 2 8   ? 0.819   17.315  3.609   1.00 64.91 8   B 1 
ATOM 3252 C CA    . ASP B 2 8   ? 0.050   16.887  4.788   1.00 63.71 8   B 1 
ATOM 3253 C C     . ASP B 2 8   ? -0.516  15.462  4.630   1.00 67.33 8   B 1 
ATOM 3254 O O     . ASP B 2 8   ? -1.020  14.863  5.586   1.00 63.78 8   B 1 
ATOM 3255 C CB    . ASP B 2 8   ? -1.098  17.873  5.069   1.00 58.32 8   B 1 
ATOM 3256 C CG    . ASP B 2 8   ? -0.662  19.330  5.293   1.00 52.18 8   B 1 
ATOM 3257 O OD1   . ASP B 2 8   ? 0.456   19.564  5.793   1.00 47.68 8   B 1 
ATOM 3258 O OD2   . ASP B 2 8   ? -1.470  20.228  4.963   1.00 47.04 8   B 1 
ATOM 3259 N N     . ARG B 2 9   ? -0.430  14.884  3.418   1.00 79.36 9   B 1 
ATOM 3260 C CA    . ARG B 2 9   ? -0.847  13.517  3.086   1.00 80.17 9   B 1 
ATOM 3261 C C     . ARG B 2 9   ? 0.294   12.504  3.202   1.00 83.53 9   B 1 
ATOM 3262 O O     . ARG B 2 9   ? 0.057   11.300  3.053   1.00 80.42 9   B 1 
ATOM 3263 C CB    . ARG B 2 9   ? -1.407  13.483  1.659   1.00 74.69 9   B 1 
ATOM 3264 C CG    . ARG B 2 9   ? -2.541  14.507  1.448   1.00 67.91 9   B 1 
ATOM 3265 C CD    . ARG B 2 9   ? -2.934  14.519  -0.022  1.00 64.08 9   B 1 
ATOM 3266 N NE    . ARG B 2 9   ? -3.959  15.531  -0.286  1.00 57.37 9   B 1 
ATOM 3267 C CZ    . ARG B 2 9   ? -4.371  15.923  -1.468  1.00 52.16 9   B 1 
ATOM 3268 N NH1   . ARG B 2 9   ? -3.898  15.402  -2.579  1.00 49.17 9   B 1 
ATOM 3269 N NH2   . ARG B 2 9   ? -5.264  16.859  -1.567  1.00 46.36 9   B 1 
ATOM 3270 N N     . LEU B 2 10  ? 1.510   12.992  3.402   1.00 87.53 10  B 1 
ATOM 3271 C CA    . LEU B 2 10  ? 2.733   12.217  3.391   1.00 89.35 10  B 1 
ATOM 3272 C C     . LEU B 2 10  ? 3.286   12.081  4.813   1.00 90.23 10  B 1 
ATOM 3273 O O     . LEU B 2 10  ? 2.999   12.880  5.702   1.00 88.24 10  B 1 
ATOM 3274 C CB    . LEU B 2 10  ? 3.742   12.876  2.440   1.00 88.51 10  B 1 
ATOM 3275 C CG    . LEU B 2 10  ? 3.277   13.062  0.979   1.00 87.69 10  B 1 
ATOM 3276 C CD1   . LEU B 2 10  ? 4.372   13.752  0.163   1.00 80.42 10  B 1 
ATOM 3277 C CD2   . LEU B 2 10  ? 2.937   11.731  0.296   1.00 80.56 10  B 1 
ATOM 3278 N N     . LEU B 2 11  ? 4.122   11.070  5.033   1.00 92.22 11  B 1 
ATOM 3279 C CA    . LEU B 2 11  ? 4.847   10.954  6.296   1.00 92.36 11  B 1 
ATOM 3280 C C     . LEU B 2 11  ? 5.752   12.184  6.518   1.00 92.16 11  B 1 
ATOM 3281 O O     . LEU B 2 11  ? 6.298   12.723  5.555   1.00 90.01 11  B 1 
ATOM 3282 C CB    . LEU B 2 11  ? 5.682   9.672   6.326   1.00 91.87 11  B 1 
ATOM 3283 C CG    . LEU B 2 11  ? 4.863   8.370   6.428   1.00 90.14 11  B 1 
ATOM 3284 C CD1   . LEU B 2 11  ? 5.835   7.191   6.403   1.00 84.19 11  B 1 
ATOM 3285 C CD2   . LEU B 2 11  ? 4.061   8.287   7.728   1.00 83.60 11  B 1 
ATOM 3286 N N     . PRO B 2 12  ? 5.993   12.612  7.779   1.00 90.11 12  B 1 
ATOM 3287 C CA    . PRO B 2 12  ? 6.864   13.749  8.046   1.00 89.16 12  B 1 
ATOM 3288 C C     . PRO B 2 12  ? 8.275   13.551  7.489   1.00 90.20 12  B 1 
ATOM 3289 O O     . PRO B 2 12  ? 8.994   12.643  7.911   1.00 89.05 12  B 1 
ATOM 3290 C CB    . PRO B 2 12  ? 6.866   13.904  9.572   1.00 86.82 12  B 1 
ATOM 3291 C CG    . PRO B 2 12  ? 5.539   13.276  10.002  1.00 84.24 12  B 1 
ATOM 3292 C CD    . PRO B 2 12  ? 5.366   12.135  8.999   1.00 86.95 12  B 1 
ATOM 3293 N N     . ILE B 2 13  ? 8.714   14.453  6.596   1.00 88.42 13  B 1 
ATOM 3294 C CA    . ILE B 2 13  ? 10.010  14.342  5.910   1.00 89.45 13  B 1 
ATOM 3295 C C     . ILE B 2 13  ? 11.203  14.291  6.869   1.00 90.38 13  B 1 
ATOM 3296 O O     . ILE B 2 13  ? 12.236  13.693  6.563   1.00 89.53 13  B 1 
ATOM 3297 C CB    . ILE B 2 13  ? 10.159  15.482  4.872   1.00 88.43 13  B 1 
ATOM 3298 C CG1   . ILE B 2 13  ? 11.326  15.190  3.906   1.00 84.81 13  B 1 
ATOM 3299 C CG2   . ILE B 2 13  ? 10.325  16.853  5.555   1.00 83.95 13  B 1 
ATOM 3300 C CD1   . ILE B 2 13  ? 11.364  16.102  2.680   1.00 79.15 13  B 1 
ATOM 3301 N N     . ALA B 2 14  ? 11.072  14.893  8.063   1.00 88.97 14  B 1 
ATOM 3302 C CA    . ALA B 2 14  ? 12.103  14.836  9.099   1.00 87.94 14  B 1 
ATOM 3303 C C     . ALA B 2 14  ? 12.310  13.411  9.635   1.00 89.47 14  B 1 
ATOM 3304 O O     . ALA B 2 14  ? 13.450  13.016  9.873   1.00 87.90 14  B 1 
ATOM 3305 C CB    . ALA B 2 14  ? 11.714  15.803  10.226  1.00 84.94 14  B 1 
ATOM 3306 N N     . ASN B 2 15  ? 11.230  12.626  9.790   1.00 91.40 15  B 1 
ATOM 3307 C CA    . ASN B 2 15  ? 11.308  11.234  10.248  1.00 91.76 15  B 1 
ATOM 3308 C C     . ASN B 2 15  ? 11.861  10.333  9.146   1.00 92.89 15  B 1 
ATOM 3309 O O     . ASN B 2 15  ? 12.796  9.571   9.399   1.00 91.91 15  B 1 
ATOM 3310 C CB    . ASN B 2 15  ? 9.931   10.776  10.730  1.00 90.29 15  B 1 
ATOM 3311 C CG    . ASN B 2 15  ? 9.450   11.497  11.979  1.00 86.83 15  B 1 
ATOM 3312 O OD1   . ASN B 2 15  ? 10.192  12.150  12.685  1.00 78.17 15  B 1 
ATOM 3313 N ND2   . ASN B 2 15  ? 8.178   11.402  12.283  1.00 77.56 15  B 1 
ATOM 3314 N N     . VAL B 2 16  ? 11.379  10.490  7.907   1.00 92.77 16  B 1 
ATOM 3315 C CA    . VAL B 2 16  ? 11.928  9.779   6.740   1.00 93.46 16  B 1 
ATOM 3316 C C     . VAL B 2 16  ? 13.428  10.053  6.602   1.00 94.39 16  B 1 
ATOM 3317 O O     . VAL B 2 16  ? 14.235  9.121   6.518   1.00 93.39 16  B 1 
ATOM 3318 C CB    . VAL B 2 16  ? 11.178  10.179  5.450   1.00 93.12 16  B 1 
ATOM 3319 C CG1   . VAL B 2 16  ? 11.740  9.472   4.213   1.00 90.14 16  B 1 
ATOM 3320 C CG2   . VAL B 2 16  ? 9.683   9.840   5.554   1.00 90.18 16  B 1 
ATOM 3321 N N     . GLY B 2 17  ? 13.844  11.319  6.675   1.00 93.22 17  B 1 
ATOM 3322 C CA    . GLY B 2 17  ? 15.251  11.701  6.590   1.00 92.88 17  B 1 
ATOM 3323 C C     . GLY B 2 17  ? 16.114  11.196  7.743   1.00 93.36 17  B 1 
ATOM 3324 O O     . GLY B 2 17  ? 17.319  11.024  7.550   1.00 92.03 17  B 1 
ATOM 3325 N N     . ARG B 2 18  ? 15.543  10.967  8.948   1.00 93.59 18  B 1 
ATOM 3326 C CA    . ARG B 2 18  ? 16.251  10.337  10.073  1.00 93.02 18  B 1 
ATOM 3327 C C     . ARG B 2 18  ? 16.516  8.861   9.786   1.00 93.85 18  B 1 
ATOM 3328 O O     . ARG B 2 18  ? 17.667  8.451   9.850   1.00 92.46 18  B 1 
ATOM 3329 C CB    . ARG B 2 18  ? 15.456  10.530  11.378  1.00 91.86 18  B 1 
ATOM 3330 C CG    . ARG B 2 18  ? 16.272  10.082  12.604  1.00 85.30 18  B 1 
ATOM 3331 C CD    . ARG B 2 18  ? 15.416  10.061  13.884  1.00 82.36 18  B 1 
ATOM 3332 N NE    . ARG B 2 18  ? 14.834  11.378  14.187  1.00 73.27 18  B 1 
ATOM 3333 C CZ    . ARG B 2 18  ? 13.594  11.613  14.599  1.00 67.95 18  B 1 
ATOM 3334 N NH1   . ARG B 2 18  ? 12.741  10.654  14.808  1.00 60.03 18  B 1 
ATOM 3335 N NH2   . ARG B 2 18  ? 13.191  12.839  14.798  1.00 60.72 18  B 1 
ATOM 3336 N N     . ILE B 2 19  ? 15.486  8.108   9.396   1.00 94.02 19  B 1 
ATOM 3337 C CA    . ILE B 2 19  ? 15.594  6.676   9.075   1.00 94.23 19  B 1 
ATOM 3338 C C     . ILE B 2 19  ? 16.588  6.452   7.924   1.00 94.79 19  B 1 
ATOM 3339 O O     . ILE B 2 19  ? 17.484  5.622   8.041   1.00 93.20 19  B 1 
ATOM 3340 C CB    . ILE B 2 19  ? 14.198  6.092   8.759   1.00 93.97 19  B 1 
ATOM 3341 C CG1   . ILE B 2 19  ? 13.278  6.168   10.003  1.00 91.84 19  B 1 
ATOM 3342 C CG2   . ILE B 2 19  ? 14.314  4.639   8.277   1.00 91.44 19  B 1 
ATOM 3343 C CD1   . ILE B 2 19  ? 11.791  5.947   9.694   1.00 86.07 19  B 1 
ATOM 3344 N N     . MET B 2 20  ? 16.509  7.253   6.854   1.00 94.48 20  B 1 
ATOM 3345 C CA    . MET B 2 20  ? 17.476  7.171   5.756   1.00 94.39 20  B 1 
ATOM 3346 C C     . MET B 2 20  ? 18.926  7.352   6.231   1.00 94.32 20  B 1 
ATOM 3347 O O     . MET B 2 20  ? 19.814  6.668   5.736   1.00 92.74 20  B 1 
ATOM 3348 C CB    . MET B 2 20  ? 17.165  8.239   4.688   1.00 93.88 20  B 1 
ATOM 3349 C CG    . MET B 2 20  ? 15.879  7.976   3.909   1.00 92.40 20  B 1 
ATOM 3350 S SD    . MET B 2 20  ? 15.483  9.304   2.725   1.00 90.93 20  B 1 
ATOM 3351 C CE    . MET B 2 20  ? 16.559  8.847   1.355   1.00 83.50 20  B 1 
ATOM 3352 N N     . LYS B 2 21  ? 19.189  8.268   7.174   1.00 93.68 21  B 1 
ATOM 3353 C CA    . LYS B 2 21  ? 20.542  8.513   7.703   1.00 93.11 21  B 1 
ATOM 3354 C C     . LYS B 2 21  ? 21.045  7.404   8.615   1.00 93.36 21  B 1 
ATOM 3355 O O     . LYS B 2 21  ? 22.250  7.234   8.710   1.00 91.38 21  B 1 
ATOM 3356 C CB    . LYS B 2 21  ? 20.599  9.842   8.457   1.00 91.33 21  B 1 
ATOM 3357 C CG    . LYS B 2 21  ? 20.649  11.043  7.516   1.00 83.60 21  B 1 
ATOM 3358 C CD    . LYS B 2 21  ? 20.700  12.300  8.372   1.00 75.55 21  B 1 
ATOM 3359 C CE    . LYS B 2 21  ? 20.878  13.548  7.517   1.00 67.04 21  B 1 
ATOM 3360 N NZ    . LYS B 2 21  ? 21.287  14.689  8.354   1.00 58.91 21  B 1 
ATOM 3361 N N     . GLN B 2 22  ? 20.132  6.667   9.297   1.00 93.50 22  B 1 
ATOM 3362 C CA    . GLN B 2 22  ? 20.513  5.559   10.166  1.00 92.98 22  B 1 
ATOM 3363 C C     . GLN B 2 22  ? 21.048  4.357   9.374   1.00 93.44 22  B 1 
ATOM 3364 O O     . GLN B 2 22  ? 21.905  3.638   9.878   1.00 91.41 22  B 1 
ATOM 3365 C CB    . GLN B 2 22  ? 19.312  5.132   11.011  1.00 92.10 22  B 1 
ATOM 3366 C CG    . GLN B 2 22  ? 19.014  6.114   12.163  1.00 85.90 22  B 1 
ATOM 3367 C CD    . GLN B 2 22  ? 17.688  5.827   12.862  1.00 83.24 22  B 1 
ATOM 3368 O OE1   . GLN B 2 22  ? 16.722  5.392   12.262  1.00 77.69 22  B 1 
ATOM 3369 N NE2   . GLN B 2 22  ? 17.595  6.072   14.146  1.00 73.43 22  B 1 
ATOM 3370 N N     . VAL B 2 23  ? 20.580  4.166   8.138   1.00 93.79 23  B 1 
ATOM 3371 C CA    . VAL B 2 23  ? 20.997  3.051   7.270   1.00 92.81 23  B 1 
ATOM 3372 C C     . VAL B 2 23  ? 22.234  3.404   6.430   1.00 93.38 23  B 1 
ATOM 3373 O O     . VAL B 2 23  ? 22.916  2.521   5.914   1.00 91.05 23  B 1 
ATOM 3374 C CB    . VAL B 2 23  ? 19.821  2.616   6.383   1.00 90.64 23  B 1 
ATOM 3375 C CG1   . VAL B 2 23  ? 20.118  1.383   5.528   1.00 82.09 23  B 1 
ATOM 3376 C CG2   . VAL B 2 23  ? 18.582  2.274   7.227   1.00 81.87 23  B 1 
ATOM 3377 N N     . LEU B 2 24  ? 22.529  4.691   6.267   1.00 91.99 24  B 1 
ATOM 3378 C CA    . LEU B 2 24  ? 23.627  5.149   5.432   1.00 92.28 24  B 1 
ATOM 3379 C C     . LEU B 2 24  ? 24.915  5.370   6.252   1.00 92.74 24  B 1 
ATOM 3380 O O     . LEU B 2 24  ? 24.838  5.707   7.430   1.00 90.89 24  B 1 
ATOM 3381 C CB    . LEU B 2 24  ? 23.218  6.434   4.694   1.00 91.05 24  B 1 
ATOM 3382 C CG    . LEU B 2 24  ? 22.165  6.213   3.588   1.00 88.77 24  B 1 
ATOM 3383 C CD1   . LEU B 2 24  ? 21.680  7.579   3.075   1.00 83.71 24  B 1 
ATOM 3384 C CD2   . LEU B 2 24  ? 22.718  5.441   2.397   1.00 83.59 24  B 1 
ATOM 3385 N N     . PRO B 2 25  ? 26.108  5.290   5.607   1.00 92.43 25  B 1 
ATOM 3386 C CA    . PRO B 2 25  ? 27.370  5.674   6.242   1.00 91.63 25  B 1 
ATOM 3387 C C     . PRO B 2 25  ? 27.321  7.097   6.819   1.00 91.37 25  B 1 
ATOM 3388 O O     . PRO B 2 25  ? 26.669  7.980   6.246   1.00 89.53 25  B 1 
ATOM 3389 C CB    . PRO B 2 25  ? 28.433  5.551   5.142   1.00 90.38 25  B 1 
ATOM 3390 C CG    . PRO B 2 25  ? 27.846  4.522   4.193   1.00 88.44 25  B 1 
ATOM 3391 C CD    . PRO B 2 25  ? 26.343  4.790   4.272   1.00 91.15 25  B 1 
ATOM 3392 N N     . PRO B 2 26  ? 28.023  7.380   7.929   1.00 90.22 26  B 1 
ATOM 3393 C CA    . PRO B 2 26  ? 27.915  8.666   8.626   1.00 88.57 26  B 1 
ATOM 3394 C C     . PRO B 2 26  ? 28.349  9.879   7.792   1.00 88.59 26  B 1 
ATOM 3395 O O     . PRO B 2 26  ? 27.862  10.991  8.004   1.00 84.49 26  B 1 
ATOM 3396 C CB    . PRO B 2 26  ? 28.786  8.499   9.884   1.00 86.84 26  B 1 
ATOM 3397 C CG    . PRO B 2 26  ? 29.772  7.390   9.510   1.00 84.05 26  B 1 
ATOM 3398 C CD    . PRO B 2 26  ? 28.932  6.492   8.620   1.00 87.74 26  B 1 
ATOM 3399 N N     . ASN B 2 27  ? 29.226  9.681   6.815   1.00 89.48 27  B 1 
ATOM 3400 C CA    . ASN B 2 27  ? 29.687  10.710  5.872   1.00 88.34 27  B 1 
ATOM 3401 C C     . ASN B 2 27  ? 28.745  10.907  4.673   1.00 88.34 27  B 1 
ATOM 3402 O O     . ASN B 2 27  ? 28.916  11.869  3.906   1.00 83.77 27  B 1 
ATOM 3403 C CB    . ASN B 2 27  ? 31.121  10.366  5.437   1.00 85.51 27  B 1 
ATOM 3404 C CG    . ASN B 2 27  ? 31.221  9.057   4.659   1.00 77.81 27  B 1 
ATOM 3405 O OD1   . ASN B 2 27  ? 30.340  8.221   4.683   1.00 68.24 27  B 1 
ATOM 3406 N ND2   . ASN B 2 27  ? 32.308  8.844   3.952   1.00 70.11 27  B 1 
ATOM 3407 N N     . ALA B 2 28  ? 27.740  10.041  4.490   1.00 89.57 28  B 1 
ATOM 3408 C CA    . ALA B 2 28  ? 26.830  10.121  3.361   1.00 88.87 28  B 1 
ATOM 3409 C C     . ALA B 2 28  ? 25.911  11.347  3.455   1.00 88.63 28  B 1 
ATOM 3410 O O     . ALA B 2 28  ? 25.338  11.690  4.491   1.00 85.33 28  B 1 
ATOM 3411 C CB    . ALA B 2 28  ? 26.041  8.819   3.241   1.00 86.72 28  B 1 
ATOM 3412 N N     . LYS B 2 29  ? 25.719  12.006  2.309   1.00 88.91 29  B 1 
ATOM 3413 C CA    . LYS B 2 29  ? 24.799  13.128  2.175   1.00 88.21 29  B 1 
ATOM 3414 C C     . LYS B 2 29  ? 23.553  12.687  1.410   1.00 88.76 29  B 1 
ATOM 3415 O O     . LYS B 2 29  ? 23.650  12.031  0.378   1.00 85.45 29  B 1 
ATOM 3416 C CB    . LYS B 2 29  ? 25.492  14.330  1.509   1.00 84.91 29  B 1 
ATOM 3417 C CG    . LYS B 2 29  ? 26.632  14.898  2.380   1.00 77.65 29  B 1 
ATOM 3418 C CD    . LYS B 2 29  ? 27.315  16.097  1.700   1.00 71.08 29  B 1 
ATOM 3419 C CE    . LYS B 2 29  ? 28.486  16.580  2.552   1.00 63.52 29  B 1 
ATOM 3420 N NZ    . LYS B 2 29  ? 29.245  17.676  1.897   1.00 55.97 29  B 1 
ATOM 3421 N N     . VAL B 2 30  ? 22.376  13.085  1.908   1.00 87.74 30  B 1 
ATOM 3422 C CA    . VAL B 2 30  ? 21.093  12.817  1.250   1.00 88.57 30  B 1 
ATOM 3423 C C     . VAL B 2 30  ? 20.536  14.118  0.688   1.00 88.86 30  B 1 
ATOM 3424 O O     . VAL B 2 30  ? 20.315  15.077  1.438   1.00 86.82 30  B 1 
ATOM 3425 C CB    . VAL B 2 30  ? 20.087  12.151  2.210   1.00 87.55 30  B 1 
ATOM 3426 C CG1   . VAL B 2 30  ? 18.839  11.696  1.455   1.00 80.50 30  B 1 
ATOM 3427 C CG2   . VAL B 2 30  ? 20.687  10.930  2.906   1.00 81.85 30  B 1 
ATOM 3428 N N     . SER B 2 31  ? 20.316  14.168  -0.629  1.00 91.10 31  B 1 
ATOM 3429 C CA    . SER B 2 31  ? 19.741  15.335  -1.299  1.00 90.63 31  B 1 
ATOM 3430 C C     . SER B 2 31  ? 18.312  15.602  -0.814  1.00 91.13 31  B 1 
ATOM 3431 O O     . SER B 2 31  ? 17.633  14.714  -0.288  1.00 89.67 31  B 1 
ATOM 3432 C CB    . SER B 2 31  ? 19.791  15.174  -2.828  1.00 88.26 31  B 1 
ATOM 3433 O OG    . SER B 2 31  ? 18.869  14.196  -3.254  1.00 78.12 31  B 1 
ATOM 3434 N N     . LYS B 2 32  ? 17.842  16.851  -0.959  1.00 88.52 32  B 1 
ATOM 3435 C CA    . LYS B 2 32  ? 16.463  17.209  -0.622  1.00 88.47 32  B 1 
ATOM 3436 C C     . LYS B 2 32  ? 15.477  16.413  -1.468  1.00 89.45 32  B 1 
ATOM 3437 O O     . LYS B 2 32  ? 14.579  15.787  -0.914  1.00 88.42 32  B 1 
ATOM 3438 C CB    . LYS B 2 32  ? 16.269  18.724  -0.795  1.00 86.05 32  B 1 
ATOM 3439 C CG    . LYS B 2 32  ? 14.850  19.158  -0.402  1.00 78.23 32  B 1 
ATOM 3440 C CD    . LYS B 2 32  ? 14.602  20.644  -0.687  1.00 72.31 32  B 1 
ATOM 3441 C CE    . LYS B 2 32  ? 13.110  20.892  -0.507  1.00 61.42 32  B 1 
ATOM 3442 N NZ    . LYS B 2 32  ? 12.644  22.172  -1.076  1.00 54.73 32  B 1 
ATOM 3443 N N     . GLU B 2 33  ? 15.707  16.350  -2.767  1.00 91.26 33  B 1 
ATOM 3444 C CA    . GLU B 2 33  ? 14.898  15.603  -3.724  1.00 91.74 33  B 1 
ATOM 3445 C C     . GLU B 2 33  ? 14.816  14.110  -3.384  1.00 92.55 33  B 1 
ATOM 3446 O O     . GLU B 2 33  ? 13.738  13.530  -3.382  1.00 91.35 33  B 1 
ATOM 3447 C CB    . GLU B 2 33  ? 15.525  15.824  -5.099  1.00 90.73 33  B 1 
ATOM 3448 C CG    . GLU B 2 33  ? 14.684  15.288  -6.248  1.00 83.04 33  B 1 
ATOM 3449 C CD    . GLU B 2 33  ? 15.446  15.332  -7.577  1.00 76.59 33  B 1 
ATOM 3450 O OE1   . GLU B 2 33  ? 14.814  15.088  -8.613  1.00 69.38 33  B 1 
ATOM 3451 O OE2   . GLU B 2 33  ? 16.677  15.526  -7.530  1.00 68.87 33  B 1 
ATOM 3452 N N     . ALA B 2 34  ? 15.921  13.466  -2.977  1.00 93.22 34  B 1 
ATOM 3453 C CA    . ALA B 2 34  ? 15.907  12.066  -2.565  1.00 93.09 34  B 1 
ATOM 3454 C C     . ALA B 2 34  ? 15.037  11.820  -1.318  1.00 93.58 34  B 1 
ATOM 3455 O O     . ALA B 2 34  ? 14.397  10.776  -1.215  1.00 92.37 34  B 1 
ATOM 3456 C CB    . ALA B 2 34  ? 17.347  11.590  -2.329  1.00 92.12 34  B 1 
ATOM 3457 N N     . LYS B 2 35  ? 14.986  12.774  -0.361  1.00 92.76 35  B 1 
ATOM 3458 C CA    . LYS B 2 35  ? 14.097  12.689  0.805   1.00 92.90 35  B 1 
ATOM 3459 C C     . LYS B 2 35  ? 12.633  12.840  0.406   1.00 93.35 35  B 1 
ATOM 3460 O O     . LYS B 2 35  ? 11.804  12.122  0.943   1.00 92.27 35  B 1 
ATOM 3461 C CB    . LYS B 2 35  ? 14.443  13.749  1.855   1.00 91.79 35  B 1 
ATOM 3462 C CG    . LYS B 2 35  ? 15.811  13.519  2.505   1.00 87.64 35  B 1 
ATOM 3463 C CD    . LYS B 2 35  ? 16.149  14.709  3.397   1.00 85.46 35  B 1 
ATOM 3464 C CE    . LYS B 2 35  ? 17.567  14.566  3.912   1.00 78.76 35  B 1 
ATOM 3465 N NZ    . LYS B 2 35  ? 18.023  15.813  4.559   1.00 72.49 35  B 1 
ATOM 3466 N N     . GLU B 2 36  ? 12.322  13.747  -0.507  1.00 92.72 36  B 1 
ATOM 3467 C CA    . GLU B 2 36  ? 10.972  13.983  -1.012  1.00 92.60 36  B 1 
ATOM 3468 C C     . GLU B 2 36  ? 10.466  12.772  -1.806  1.00 93.39 36  B 1 
ATOM 3469 O O     . GLU B 2 36  ? 9.386   12.255  -1.517  1.00 92.42 36  B 1 
ATOM 3470 C CB    . GLU B 2 36  ? 10.949  15.285  -1.840  1.00 91.60 36  B 1 
ATOM 3471 C CG    . GLU B 2 36  ? 11.125  16.514  -0.931  1.00 87.95 36  B 1 
ATOM 3472 C CD    . GLU B 2 36  ? 11.375  17.855  -1.651  1.00 86.05 36  B 1 
ATOM 3473 O OE1   . GLU B 2 36  ? 11.195  18.906  -0.991  1.00 81.35 36  B 1 
ATOM 3474 O OE2   . GLU B 2 36  ? 11.843  17.871  -2.799  1.00 80.44 36  B 1 
ATOM 3475 N N     . THR B 2 37  ? 11.276  12.212  -2.703  1.00 93.69 37  B 1 
ATOM 3476 C CA    . THR B 2 37  ? 10.931  10.993  -3.439  1.00 93.55 37  B 1 
ATOM 3477 C C     . THR B 2 37  ? 10.732  9.799   -2.498  1.00 94.19 37  B 1 
ATOM 3478 O O     . THR B 2 37  ? 9.744   9.077   -2.626  1.00 93.13 37  B 1 
ATOM 3479 C CB    . THR B 2 37  ? 12.007  10.651  -4.480  1.00 92.79 37  B 1 
ATOM 3480 O OG1   . THR B 2 37  ? 12.309  11.763  -5.277  1.00 86.15 37  B 1 
ATOM 3481 C CG2   . THR B 2 37  ? 11.560  9.536   -5.431  1.00 84.76 37  B 1 
ATOM 3482 N N     . MET B 2 38  ? 11.614  9.594   -1.501  1.00 94.52 38  B 1 
ATOM 3483 C CA    . MET B 2 38  ? 11.442  8.530   -0.514  1.00 94.88 38  B 1 
ATOM 3484 C C     . MET B 2 38  ? 10.186  8.740   0.344   1.00 95.24 38  B 1 
ATOM 3485 O O     . MET B 2 38  ? 9.488   7.777   0.651   1.00 93.83 38  B 1 
ATOM 3486 C CB    . MET B 2 38  ? 12.695  8.428   0.367   1.00 94.14 38  B 1 
ATOM 3487 C CG    . MET B 2 38  ? 12.616  7.272   1.374   1.00 91.02 38  B 1 
ATOM 3488 S SD    . MET B 2 38  ? 12.477  5.616   0.649   1.00 90.10 38  B 1 
ATOM 3489 C CE    . MET B 2 38  ? 14.183  5.337   0.139   1.00 82.53 38  B 1 
ATOM 3490 N N     . GLN B 2 39  ? 9.859   9.978   0.713   1.00 93.95 39  B 1 
ATOM 3491 C CA    . GLN B 2 39  ? 8.645   10.320  1.459   1.00 93.94 39  B 1 
ATOM 3492 C C     . GLN B 2 39  ? 7.376   9.927   0.683   1.00 94.08 39  B 1 
ATOM 3493 O O     . GLN B 2 39  ? 6.480   9.316   1.265   1.00 92.99 39  B 1 
ATOM 3494 C CB    . GLN B 2 39  ? 8.681   11.823  1.769   1.00 92.96 39  B 1 
ATOM 3495 C CG    . GLN B 2 39  ? 7.485   12.316  2.570   1.00 90.06 39  B 1 
ATOM 3496 C CD    . GLN B 2 39  ? 7.427   13.848  2.665   1.00 89.98 39  B 1 
ATOM 3497 O OE1   . GLN B 2 39  ? 7.923   14.579  1.829   1.00 84.30 39  B 1 
ATOM 3498 N NE2   . GLN B 2 39  ? 6.807   14.384  3.690   1.00 83.15 39  B 1 
ATOM 3499 N N     . GLU B 2 40  ? 7.312   10.208  -0.614  1.00 93.63 40  B 1 
ATOM 3500 C CA    . GLU B 2 40  ? 6.214   9.779   -1.484  1.00 93.37 40  B 1 
ATOM 3501 C C     . GLU B 2 40  ? 6.155   8.250   -1.599  1.00 93.75 40  B 1 
ATOM 3502 O O     . GLU B 2 40  ? 5.091   7.660   -1.384  1.00 92.47 40  B 1 
ATOM 3503 C CB    . GLU B 2 40  ? 6.331   10.413  -2.884  1.00 92.13 40  B 1 
ATOM 3504 C CG    . GLU B 2 40  ? 6.009   11.914  -2.915  1.00 83.49 40  B 1 
ATOM 3505 C CD    . GLU B 2 40  ? 5.961   12.507  -4.336  1.00 79.77 40  B 1 
ATOM 3506 O OE1   . GLU B 2 40  ? 6.400   13.651  -4.517  1.00 74.15 40  B 1 
ATOM 3507 O OE2   . GLU B 2 40  ? 5.450   11.838  -5.274  1.00 73.74 40  B 1 
ATOM 3508 N N     . CYS B 2 41  ? 7.289   7.583   -1.866  1.00 94.15 41  B 1 
ATOM 3509 C CA    . CYS B 2 41  ? 7.370   6.133   -2.005  1.00 93.90 41  B 1 
ATOM 3510 C C     . CYS B 2 41  ? 6.871   5.394   -0.756  1.00 94.14 41  B 1 
ATOM 3511 O O     . CYS B 2 41  ? 6.028   4.500   -0.862  1.00 93.18 41  B 1 
ATOM 3512 C CB    . CYS B 2 41  ? 8.806   5.721   -2.336  1.00 93.29 41  B 1 
ATOM 3513 S SG    . CYS B 2 41  ? 9.253   6.201   -4.035  1.00 89.77 41  B 1 
ATOM 3514 N N     . VAL B 2 42  ? 7.341   5.766   0.440   1.00 95.02 42  B 1 
ATOM 3515 C CA    . VAL B 2 42  ? 6.940   5.111   1.699   1.00 94.93 42  B 1 
ATOM 3516 C C     . VAL B 2 42  ? 5.469   5.377   2.029   1.00 95.15 42  B 1 
ATOM 3517 O O     . VAL B 2 42  ? 4.767   4.489   2.502   1.00 93.86 42  B 1 
ATOM 3518 C CB    . VAL B 2 42  ? 7.872   5.538   2.850   1.00 93.72 42  B 1 
ATOM 3519 C CG1   . VAL B 2 42  ? 7.431   4.954   4.189   1.00 86.06 42  B 1 
ATOM 3520 C CG2   . VAL B 2 42  ? 9.300   5.050   2.612   1.00 85.90 42  B 1 
ATOM 3521 N N     . SER B 2 43  ? 4.962   6.565   1.739   1.00 93.19 43  B 1 
ATOM 3522 C CA    . SER B 2 43  ? 3.544   6.897   1.966   1.00 92.70 43  B 1 
ATOM 3523 C C     . SER B 2 43  ? 2.610   6.109   1.036   1.00 92.98 43  B 1 
ATOM 3524 O O     . SER B 2 43  ? 1.541   5.666   1.456   1.00 91.46 43  B 1 
ATOM 3525 C CB    . SER B 2 43  ? 3.319   8.393   1.792   1.00 91.54 43  B 1 
ATOM 3526 O OG    . SER B 2 43  ? 4.143   9.114   2.678   1.00 83.43 43  B 1 
ATOM 3527 N N     . GLU B 2 44  ? 3.022   5.869   -0.209  1.00 93.07 44  B 1 
ATOM 3528 C CA    . GLU B 2 44  ? 2.288   5.015   -1.138  1.00 92.72 44  B 1 
ATOM 3529 C C     . GLU B 2 44  ? 2.420   3.526   -0.807  1.00 93.25 44  B 1 
ATOM 3530 O O     . GLU B 2 44  ? 1.425   2.810   -0.912  1.00 91.86 44  B 1 
ATOM 3531 C CB    . GLU B 2 44  ? 2.684   5.307   -2.588  1.00 91.62 44  B 1 
ATOM 3532 C CG    . GLU B 2 44  ? 2.099   6.634   -3.107  1.00 83.88 44  B 1 
ATOM 3533 C CD    . GLU B 2 44  ? 0.549   6.685   -3.114  1.00 84.70 44  B 1 
ATOM 3534 O OE1   . GLU B 2 44  ? -0.026  7.795   -3.115  1.00 78.91 44  B 1 
ATOM 3535 O OE2   . GLU B 2 44  ? -0.119  5.634   -3.101  1.00 79.54 44  B 1 
ATOM 3536 N N     . PHE B 2 45  ? 3.570   3.074   -0.301  1.00 94.18 45  B 1 
ATOM 3537 C CA    . PHE B 2 45  ? 3.740   1.709   0.192   1.00 94.19 45  B 1 
ATOM 3538 C C     . PHE B 2 45  ? 2.750   1.388   1.323   1.00 94.20 45  B 1 
ATOM 3539 O O     . PHE B 2 45  ? 2.023   0.397   1.250   1.00 93.12 45  B 1 
ATOM 3540 C CB    . PHE B 2 45  ? 5.187   1.511   0.652   1.00 93.74 45  B 1 
ATOM 3541 C CG    . PHE B 2 45  ? 5.436   0.157   1.288   1.00 93.17 45  B 1 
ATOM 3542 C CD1   . PHE B 2 45  ? 5.545   0.042   2.685   1.00 89.75 45  B 1 
ATOM 3543 C CD2   . PHE B 2 45  ? 5.533   -0.985  0.484   1.00 90.07 45  B 1 
ATOM 3544 C CE1   . PHE B 2 45  ? 5.778   -1.217  3.268   1.00 88.62 45  B 1 
ATOM 3545 C CE2   . PHE B 2 45  ? 5.763   -2.247  1.066   1.00 88.92 45  B 1 
ATOM 3546 C CZ    . PHE B 2 45  ? 5.889   -2.362  2.457   1.00 89.40 45  B 1 
ATOM 3547 N N     . ILE B 2 46  ? 2.621   2.272   2.332   1.00 94.10 46  B 1 
ATOM 3548 C CA    . ILE B 2 46  ? 1.620   2.127   3.393   1.00 93.93 46  B 1 
ATOM 3549 C C     . ILE B 2 46  ? 0.203   2.070   2.802   1.00 94.10 46  B 1 
ATOM 3550 O O     . ILE B 2 46  ? -0.603  1.230   3.193   1.00 93.02 46  B 1 
ATOM 3551 C CB    . ILE B 2 46  ? 1.757   3.276   4.422   1.00 93.42 46  B 1 
ATOM 3552 C CG1   . ILE B 2 46  ? 3.078   3.138   5.199   1.00 92.03 46  B 1 
ATOM 3553 C CG2   . ILE B 2 46  ? 0.568   3.303   5.406   1.00 91.52 46  B 1 
ATOM 3554 C CD1   . ILE B 2 46  ? 3.463   4.390   5.990   1.00 87.70 46  B 1 
ATOM 3555 N N     . SER B 2 47  ? -0.114  2.939   1.842   1.00 94.00 47  B 1 
ATOM 3556 C CA    . SER B 2 47  ? -1.437  2.970   1.199   1.00 93.50 47  B 1 
ATOM 3557 C C     . SER B 2 47  ? -1.739  1.706   0.390   1.00 93.62 47  B 1 
ATOM 3558 O O     . SER B 2 47  ? -2.890  1.267   0.349   1.00 92.47 47  B 1 
ATOM 3559 C CB    . SER B 2 47  ? -1.553  4.182   0.281   1.00 92.30 47  B 1 
ATOM 3560 O OG    . SER B 2 47  ? -1.398  5.393   0.990   1.00 81.76 47  B 1 
ATOM 3561 N N     . PHE B 2 48  ? -0.725  1.110   -0.261  1.00 93.38 48  B 1 
ATOM 3562 C CA    . PHE B 2 48  ? -0.822  -0.116  -1.049  1.00 93.32 48  B 1 
ATOM 3563 C C     . PHE B 2 48  ? -1.114  -1.327  -0.169  1.00 93.60 48  B 1 
ATOM 3564 O O     . PHE B 2 48  ? -2.153  -1.983  -0.351  1.00 92.41 48  B 1 
ATOM 3565 C CB    . PHE B 2 48  ? 0.484   -0.271  -1.847  1.00 92.79 48  B 1 
ATOM 3566 C CG    . PHE B 2 48  ? 0.530   -1.471  -2.778  1.00 92.25 48  B 1 
ATOM 3567 C CD1   . PHE B 2 48  ? 1.653   -2.308  -2.799  1.00 88.60 48  B 1 
ATOM 3568 C CD2   . PHE B 2 48  ? -0.523  -1.711  -3.678  1.00 88.88 48  B 1 
ATOM 3569 C CE1   . PHE B 2 48  ? 1.736   -3.372  -3.712  1.00 87.35 48  B 1 
ATOM 3570 C CE2   . PHE B 2 48  ? -0.455  -2.773  -4.589  1.00 87.46 48  B 1 
ATOM 3571 C CZ    . PHE B 2 48  ? 0.681   -3.600  -4.610  1.00 88.48 48  B 1 
ATOM 3572 N N     . VAL B 2 49  ? -0.298  -1.549  0.883   1.00 94.39 49  B 1 
ATOM 3573 C CA    . VAL B 2 49  ? -0.460  -2.664  1.830   1.00 94.28 49  B 1 
ATOM 3574 C C     . VAL B 2 49  ? -1.766  -2.535  2.625   1.00 94.59 49  B 1 
ATOM 3575 O O     . VAL B 2 49  ? -2.527  -3.495  2.736   1.00 93.36 49  B 1 
ATOM 3576 C CB    . VAL B 2 49  ? 0.757   -2.750  2.774   1.00 93.58 49  B 1 
ATOM 3577 C CG1   . VAL B 2 49  ? 0.598   -3.860  3.807   1.00 90.39 49  B 1 
ATOM 3578 C CG2   . VAL B 2 49  ? 2.043   -3.043  1.985   1.00 90.27 49  B 1 
ATOM 3579 N N     . THR B 2 50  ? -2.076  -1.331  3.130   1.00 95.14 50  B 1 
ATOM 3580 C CA    . THR B 2 50  ? -3.327  -1.094  3.865   1.00 95.05 50  B 1 
ATOM 3581 C C     . THR B 2 50  ? -4.558  -1.309  2.989   1.00 95.03 50  B 1 
ATOM 3582 O O     . THR B 2 50  ? -5.574  -1.797  3.470   1.00 93.90 50  B 1 
ATOM 3583 C CB    . THR B 2 50  ? -3.373  0.331   4.439   1.00 94.20 50  B 1 
ATOM 3584 O OG1   . THR B 2 50  ? -2.256  0.589   5.249   1.00 89.26 50  B 1 
ATOM 3585 C CG2   . THR B 2 50  ? -4.596  0.572   5.327   1.00 86.84 50  B 1 
ATOM 3586 N N     . GLY B 2 51  ? -4.496  -0.958  1.711   1.00 93.94 51  B 1 
ATOM 3587 C CA    . GLY B 2 51  ? -5.572  -1.185  0.755   1.00 93.45 51  B 1 
ATOM 3588 C C     . GLY B 2 51  ? -5.915  -2.664  0.598   1.00 93.89 51  B 1 
ATOM 3589 O O     . GLY B 2 51  ? -7.086  -3.031  0.702   1.00 92.79 51  B 1 
ATOM 3590 N N     . GLU B 2 52  ? -4.910  -3.521  0.438   1.00 94.05 52  B 1 
ATOM 3591 C CA    . GLU B 2 52  ? -5.118  -4.965  0.295   1.00 93.74 52  B 1 
ATOM 3592 C C     . GLU B 2 52  ? -5.582  -5.617  1.614   1.00 94.13 52  B 1 
ATOM 3593 O O     . GLU B 2 52  ? -6.523  -6.410  1.616   1.00 92.64 52  B 1 
ATOM 3594 C CB    . GLU B 2 52  ? -3.840  -5.616  -0.257  1.00 92.57 52  B 1 
ATOM 3595 C CG    . GLU B 2 52  ? -4.062  -7.070  -0.731  1.00 86.89 52  B 1 
ATOM 3596 C CD    . GLU B 2 52  ? -5.097  -7.219  -1.870  1.00 88.25 52  B 1 
ATOM 3597 O OE1   . GLU B 2 52  ? -5.754  -8.278  -1.960  1.00 82.80 52  B 1 
ATOM 3598 O OE2   . GLU B 2 52  ? -5.267  -6.296  -2.691  1.00 82.81 52  B 1 
ATOM 3599 N N     . ALA B 2 53  ? -5.006  -5.214  2.761   1.00 94.41 53  B 1 
ATOM 3600 C CA    . ALA B 2 53  ? -5.467  -5.668  4.069   1.00 94.28 53  B 1 
ATOM 3601 C C     . ALA B 2 53  ? -6.937  -5.291  4.326   1.00 94.26 53  B 1 
ATOM 3602 O O     . ALA B 2 53  ? -7.719  -6.096  4.833   1.00 92.78 53  B 1 
ATOM 3603 C CB    . ALA B 2 53  ? -4.537  -5.078  5.143   1.00 93.80 53  B 1 
ATOM 3604 N N     . SER B 2 54  ? -7.344  -4.080  3.926   1.00 94.81 54  B 1 
ATOM 3605 C CA    . SER B 2 54  ? -8.734  -3.629  4.020   1.00 94.30 54  B 1 
ATOM 3606 C C     . SER B 2 54  ? -9.674  -4.429  3.120   1.00 94.18 54  B 1 
ATOM 3607 O O     . SER B 2 54  ? -10.794 -4.733  3.533   1.00 92.88 54  B 1 
ATOM 3608 C CB    . SER B 2 54  ? -8.824  -2.138  3.671   1.00 93.10 54  B 1 
ATOM 3609 O OG    . SER B 2 54  ? -10.158 -1.673  3.849   1.00 84.14 54  B 1 
ATOM 3610 N N     . ASP B 2 55  ? -9.238  -4.799  1.910   1.00 93.69 55  B 1 
ATOM 3611 C CA    . ASP B 2 55  ? -10.035 -5.629  1.000   1.00 92.84 55  B 1 
ATOM 3612 C C     . ASP B 2 55  ? -10.258 -7.032  1.570   1.00 93.24 55  B 1 
ATOM 3613 O O     . ASP B 2 55  ? -11.377 -7.556  1.504   1.00 91.62 55  B 1 
ATOM 3614 C CB    . ASP B 2 55  ? -9.371  -5.707  -0.385  1.00 91.23 55  B 1 
ATOM 3615 C CG    . ASP B 2 55  ? -9.559  -4.448  -1.229  1.00 84.87 55  B 1 
ATOM 3616 O OD1   . ASP B 2 55  ? -10.368 -3.564  -0.866  1.00 78.36 55  B 1 
ATOM 3617 O OD2   . ASP B 2 55  ? -8.957  -4.359  -2.320  1.00 77.80 55  B 1 
ATOM 3618 N N     . LYS B 2 56  ? -9.237  -7.624  2.194   1.00 93.10 56  B 1 
ATOM 3619 C CA    . LYS B 2 56  ? -9.375  -8.887  2.924   1.00 92.84 56  B 1 
ATOM 3620 C C     . LYS B 2 56  ? -10.395 -8.760  4.059   1.00 93.21 56  B 1 
ATOM 3621 O O     . LYS B 2 56  ? -11.328 -9.557  4.124   1.00 91.68 56  B 1 
ATOM 3622 C CB    . LYS B 2 56  ? -8.012  -9.349  3.453   1.00 91.57 56  B 1 
ATOM 3623 C CG    . LYS B 2 56  ? -8.141  -10.714 4.155   1.00 87.85 56  B 1 
ATOM 3624 C CD    . LYS B 2 56  ? -6.850  -11.129 4.833   1.00 82.72 56  B 1 
ATOM 3625 C CE    . LYS B 2 56  ? -7.084  -12.427 5.601   1.00 77.94 56  B 1 
ATOM 3626 N NZ    . LYS B 2 56  ? -5.890  -12.855 6.360   1.00 71.24 56  B 1 
ATOM 3627 N N     . CYS B 2 57  ? -10.273 -7.739  4.906   1.00 93.42 57  B 1 
ATOM 3628 C CA    . CYS B 2 57  ? -11.234 -7.500  5.978   1.00 93.09 57  B 1 
ATOM 3629 C C     . CYS B 2 57  ? -12.671 -7.381  5.459   1.00 93.38 57  B 1 
ATOM 3630 O O     . CYS B 2 57  ? -13.594 -7.934  6.053   1.00 91.62 57  B 1 
ATOM 3631 C CB    . CYS B 2 57  ? -10.862 -6.211  6.722   1.00 91.81 57  B 1 
ATOM 3632 S SG    . CYS B 2 57  ? -9.374  -6.462  7.710   1.00 84.48 57  B 1 
ATOM 3633 N N     . HIS B 2 58  ? -12.864 -6.695  4.332   1.00 93.67 58  B 1 
ATOM 3634 C CA    . HIS B 2 58  ? -14.182 -6.540  3.734   1.00 93.11 58  B 1 
ATOM 3635 C C     . HIS B 2 58  ? -14.746 -7.870  3.218   1.00 93.37 58  B 1 
ATOM 3636 O O     . HIS B 2 58  ? -15.911 -8.179  3.496   1.00 91.32 58  B 1 
ATOM 3637 C CB    . HIS B 2 58  ? -14.121 -5.488  2.618   1.00 91.85 58  B 1 
ATOM 3638 C CG    . HIS B 2 58  ? -15.494 -5.102  2.132   1.00 86.43 58  B 1 
ATOM 3639 N ND1   . HIS B 2 58  ? -16.425 -4.378  2.849   1.00 72.36 58  B 1 
ATOM 3640 C CD2   . HIS B 2 58  ? -16.098 -5.439  0.949   1.00 72.38 58  B 1 
ATOM 3641 C CE1   . HIS B 2 58  ? -17.535 -4.276  2.120   1.00 70.82 58  B 1 
ATOM 3642 N NE2   . HIS B 2 58  ? -17.383 -4.912  0.946   1.00 72.32 58  B 1 
ATOM 3643 N N     . LYS B 2 59  ? -13.935 -8.693  2.561   1.00 93.18 59  B 1 
ATOM 3644 C CA    . LYS B 2 59  ? -14.319 -10.046 2.123   1.00 92.80 59  B 1 
ATOM 3645 C C     . LYS B 2 59  ? -14.718 -10.938 3.303   1.00 93.23 59  B 1 
ATOM 3646 O O     . LYS B 2 59  ? -15.700 -11.671 3.219   1.00 90.63 59  B 1 
ATOM 3647 C CB    . LYS B 2 59  ? -13.168 -10.688 1.342   1.00 91.29 59  B 1 
ATOM 3648 C CG    . LYS B 2 59  ? -12.955 -10.077 -0.060  1.00 81.41 59  B 1 
ATOM 3649 C CD    . LYS B 2 59  ? -11.695 -10.673 -0.704  1.00 77.27 59  B 1 
ATOM 3650 C CE    . LYS B 2 59  ? -11.412 -10.043 -2.071  1.00 66.47 59  B 1 
ATOM 3651 N NZ    . LYS B 2 59  ? -10.165 -10.574 -2.684  1.00 59.42 59  B 1 
ATOM 3652 N N     . GLU B 2 60  ? -14.011 -10.820 4.431   1.00 92.02 60  B 1 
ATOM 3653 C CA    . GLU B 2 60  ? -14.288 -11.559 5.673   1.00 91.93 60  B 1 
ATOM 3654 C C     . GLU B 2 60  ? -15.376 -10.902 6.555   1.00 91.74 60  B 1 
ATOM 3655 O O     . GLU B 2 60  ? -15.599 -11.315 7.691   1.00 88.93 60  B 1 
ATOM 3656 C CB    . GLU B 2 60  ? -12.978 -11.749 6.449   1.00 91.29 60  B 1 
ATOM 3657 C CG    . GLU B 2 60  ? -11.976 -12.665 5.718   1.00 88.09 60  B 1 
ATOM 3658 C CD    . GLU B 2 60  ? -10.613 -12.764 6.427   1.00 85.90 60  B 1 
ATOM 3659 O OE1   . GLU B 2 60  ? -9.696  -13.386 5.858   1.00 81.19 60  B 1 
ATOM 3660 O OE2   . GLU B 2 60  ? -10.462 -12.193 7.522   1.00 80.16 60  B 1 
ATOM 3661 N N     . LYS B 2 61  ? -16.064 -9.860  6.057   1.00 89.67 61  B 1 
ATOM 3662 C CA    . LYS B 2 61  ? -17.097 -9.094  6.774   1.00 89.08 61  B 1 
ATOM 3663 C C     . LYS B 2 61  ? -16.614 -8.472  8.105   1.00 89.32 61  B 1 
ATOM 3664 O O     . LYS B 2 61  ? -17.426 -8.181  8.992   1.00 85.49 61  B 1 
ATOM 3665 C CB    . LYS B 2 61  ? -18.382 -9.923  6.945   1.00 87.18 61  B 1 
ATOM 3666 C CG    . LYS B 2 61  ? -18.948 -10.465 5.618   1.00 80.76 61  B 1 
ATOM 3667 C CD    . LYS B 2 61  ? -20.211 -11.306 5.891   1.00 71.25 61  B 1 
ATOM 3668 C CE    . LYS B 2 61  ? -20.759 -11.870 4.589   1.00 62.90 61  B 1 
ATOM 3669 N NZ    . LYS B 2 61  ? -21.924 -12.764 4.809   1.00 54.48 61  B 1 
ATOM 3670 N N     . ARG B 2 62  ? -15.296 -8.234  8.248   1.00 89.42 62  B 1 
ATOM 3671 C CA    . ARG B 2 62  ? -14.688 -7.550  9.386   1.00 89.54 62  B 1 
ATOM 3672 C C     . ARG B 2 62  ? -14.513 -6.059  9.087   1.00 89.34 62  B 1 
ATOM 3673 O O     . ARG B 2 62  ? -14.371 -5.657  7.935   1.00 85.97 62  B 1 
ATOM 3674 C CB    . ARG B 2 62  ? -13.358 -8.223  9.774   1.00 88.68 62  B 1 
ATOM 3675 C CG    . ARG B 2 62  ? -13.583 -9.653  10.296  1.00 85.43 62  B 1 
ATOM 3676 C CD    . ARG B 2 62  ? -12.313 -10.306 10.857  1.00 85.74 62  B 1 
ATOM 3677 N NE    . ARG B 2 62  ? -11.311 -10.558 9.818   1.00 82.39 62  B 1 
ATOM 3678 C CZ    . ARG B 2 62  ? -10.173 -9.901  9.578   1.00 83.11 62  B 1 
ATOM 3679 N NH1   . ARG B 2 62  ? -9.766  -8.888  10.295  1.00 75.52 62  B 1 
ATOM 3680 N NH2   . ARG B 2 62  ? -9.418  -10.272 8.595   1.00 77.47 62  B 1 
ATOM 3681 N N     . LYS B 2 63  ? -14.528 -5.223  10.136  1.00 87.38 63  B 1 
ATOM 3682 C CA    . LYS B 2 63  ? -14.380 -3.760  10.029  1.00 86.24 63  B 1 
ATOM 3683 C C     . LYS B 2 63  ? -13.052 -3.233  10.579  1.00 86.67 63  B 1 
ATOM 3684 O O     . LYS B 2 63  ? -12.756 -2.056  10.421  1.00 83.04 63  B 1 
ATOM 3685 C CB    . LYS B 2 63  ? -15.555 -3.057  10.722  1.00 84.00 63  B 1 
ATOM 3686 C CG    . LYS B 2 63  ? -16.902 -3.372  10.053  1.00 79.36 63  B 1 
ATOM 3687 C CD    . LYS B 2 63  ? -18.020 -2.567  10.716  1.00 72.28 63  B 1 
ATOM 3688 C CE    . LYS B 2 63  ? -19.355 -2.891  10.044  1.00 65.88 63  B 1 
ATOM 3689 N NZ    . LYS B 2 63  ? -20.474 -2.136  10.642  1.00 58.83 63  B 1 
ATOM 3690 N N     . THR B 2 64  ? -12.284 -4.091  11.236  1.00 88.49 64  B 1 
ATOM 3691 C CA    . THR B 2 64  ? -11.025 -3.732  11.880  1.00 88.76 64  B 1 
ATOM 3692 C C     . THR B 2 64  ? -9.888  -4.484  11.208  1.00 89.69 64  B 1 
ATOM 3693 O O     . THR B 2 64  ? -9.921  -5.715  11.184  1.00 87.72 64  B 1 
ATOM 3694 C CB    . THR B 2 64  ? -11.064 -4.045  13.386  1.00 86.09 64  B 1 
ATOM 3695 O OG1   . THR B 2 64  ? -12.215 -3.458  13.972  1.00 80.15 64  B 1 
ATOM 3696 C CG2   . THR B 2 64  ? -9.845  -3.494  14.124  1.00 79.11 64  B 1 
ATOM 3697 N N     . VAL B 2 65  ? -8.909  -3.743  10.677  1.00 90.91 65  B 1 
ATOM 3698 C CA    . VAL B 2 65  ? -7.646  -4.290  10.188  1.00 91.36 65  B 1 
ATOM 3699 C C     . VAL B 2 65  ? -6.765  -4.609  11.391  1.00 91.15 65  B 1 
ATOM 3700 O O     . VAL B 2 65  ? -6.600  -3.761  12.273  1.00 89.63 65  B 1 
ATOM 3701 C CB    . VAL B 2 65  ? -6.939  -3.304  9.233   1.00 91.50 65  B 1 
ATOM 3702 C CG1   . VAL B 2 65  ? -5.635  -3.884  8.684   1.00 87.42 65  B 1 
ATOM 3703 C CG2   . VAL B 2 65  ? -7.831  -2.949  8.030   1.00 87.17 65  B 1 
ATOM 3704 N N     . ASN B 2 66  ? -6.219  -5.820  11.453  1.00 91.16 66  B 1 
ATOM 3705 C CA    . ASN B 2 66  ? -5.283  -6.263  12.485  1.00 90.68 66  B 1 
ATOM 3706 C C     . ASN B 2 66  ? -3.890  -6.560  11.896  1.00 91.77 66  B 1 
ATOM 3707 O O     . ASN B 2 66  ? -3.672  -6.431  10.682  1.00 90.87 66  B 1 
ATOM 3708 C CB    . ASN B 2 66  ? -5.921  -7.438  13.268  1.00 88.11 66  B 1 
ATOM 3709 C CG    . ASN B 2 66  ? -6.087  -8.707  12.438  1.00 84.66 66  B 1 
ATOM 3710 O OD1   . ASN B 2 66  ? -5.468  -8.877  11.415  1.00 73.51 66  B 1 
ATOM 3711 N ND2   . ASN B 2 66  ? -6.897  -9.640  12.875  1.00 76.99 66  B 1 
ATOM 3712 N N     . GLY B 2 67  ? -2.934  -6.932  12.752  1.00 91.26 67  B 1 
ATOM 3713 C CA    . GLY B 2 67  ? -1.577  -7.258  12.305  1.00 91.32 67  B 1 
ATOM 3714 C C     . GLY B 2 67  ? -1.513  -8.467  11.375  1.00 92.30 67  B 1 
ATOM 3715 O O     . GLY B 2 67  ? -0.718  -8.461  10.429  1.00 91.22 67  B 1 
ATOM 3716 N N     . ASP B 2 68  ? -2.386  -9.465  11.575  1.00 91.45 68  B 1 
ATOM 3717 C CA    . ASP B 2 68  ? -2.431  -10.660 10.731  1.00 91.26 68  B 1 
ATOM 3718 C C     . ASP B 2 68  ? -2.934  -10.335 9.319   1.00 92.45 68  B 1 
ATOM 3719 O O     . ASP B 2 68  ? -2.451  -10.902 8.338   1.00 91.58 68  B 1 
ATOM 3720 C CB    . ASP B 2 68  ? -3.296  -11.736 11.398  1.00 89.22 68  B 1 
ATOM 3721 C CG    . ASP B 2 68  ? -2.831  -12.073 12.822  1.00 82.61 68  B 1 
ATOM 3722 O OD1   . ASP B 2 68  ? -1.611  -12.216 13.051  1.00 75.77 68  B 1 
ATOM 3723 O OD2   . ASP B 2 68  ? -3.687  -12.102 13.736  1.00 73.78 68  B 1 
ATOM 3724 N N     . ASP B 2 69  ? -3.843  -9.359  9.181   1.00 92.16 69  B 1 
ATOM 3725 C CA    . ASP B 2 69  ? -4.286  -8.861  7.877   1.00 92.57 69  B 1 
ATOM 3726 C C     . ASP B 2 69  ? -3.155  -8.162  7.121   1.00 93.39 69  B 1 
ATOM 3727 O O     . ASP B 2 69  ? -3.047  -8.310  5.907   1.00 92.58 69  B 1 
ATOM 3728 C CB    . ASP B 2 69  ? -5.449  -7.870  8.038   1.00 92.30 69  B 1 
ATOM 3729 C CG    . ASP B 2 69  ? -6.696  -8.479  8.664   1.00 90.64 69  B 1 
ATOM 3730 O OD1   . ASP B 2 69  ? -7.062  -9.621  8.329   1.00 86.47 69  B 1 
ATOM 3731 O OD2   . ASP B 2 69  ? -7.368  -7.783  9.467   1.00 87.05 69  B 1 
ATOM 3732 N N     . VAL B 2 70  ? -2.302  -7.424  7.846   1.00 93.29 70  B 1 
ATOM 3733 C CA    . VAL B 2 70  ? -1.121  -6.771  7.270   1.00 93.54 70  B 1 
ATOM 3734 C C     . VAL B 2 70  ? -0.080  -7.812  6.838   1.00 93.92 70  B 1 
ATOM 3735 O O     . VAL B 2 70  ? 0.415   -7.737  5.714   1.00 92.95 70  B 1 
ATOM 3736 C CB    . VAL B 2 70  ? -0.524  -5.741  8.246   1.00 92.93 70  B 1 
ATOM 3737 C CG1   . VAL B 2 70  ? 0.766   -5.108  7.712   1.00 90.68 70  B 1 
ATOM 3738 C CG2   . VAL B 2 70  ? -1.515  -4.599  8.512   1.00 90.43 70  B 1 
ATOM 3739 N N     . CYS B 2 71  ? 0.193   -8.824  7.664   1.00 92.99 71  B 1 
ATOM 3740 C CA    . CYS B 2 71  ? 1.091   -9.927  7.290   1.00 92.72 71  B 1 
ATOM 3741 C C     . CYS B 2 71  ? 0.575   -10.700 6.067   1.00 93.11 71  B 1 
ATOM 3742 O O     . CYS B 2 71  ? 1.344   -11.037 5.173   1.00 91.91 71  B 1 
ATOM 3743 C CB    . CYS B 2 71  ? 1.247   -10.878 8.482   1.00 91.55 71  B 1 
ATOM 3744 S SG    . CYS B 2 71  ? 2.175   -10.054 9.815   1.00 86.11 71  B 1 
ATOM 3745 N N     . TRP B 2 72  ? -0.726  -10.953 6.008   1.00 93.08 72  B 1 
ATOM 3746 C CA    . TRP B 2 72  ? -1.338  -11.565 4.837   1.00 93.26 72  B 1 
ATOM 3747 C C     . TRP B 2 72  ? -1.188  -10.688 3.587   1.00 93.31 72  B 1 
ATOM 3748 O O     . TRP B 2 72  ? -0.846  -11.197 2.523   1.00 92.22 72  B 1 
ATOM 3749 C CB    . TRP B 2 72  ? -2.812  -11.871 5.132   1.00 92.52 72  B 1 
ATOM 3750 C CG    . TRP B 2 72  ? -3.533  -12.481 3.971   1.00 92.03 72  B 1 
ATOM 3751 C CD1   . TRP B 2 72  ? -3.644  -13.808 3.719   1.00 89.95 72  B 1 
ATOM 3752 C CD2   . TRP B 2 72  ? -4.215  -11.809 2.877   1.00 90.68 72  B 1 
ATOM 3753 N NE1   . TRP B 2 72  ? -4.349  -14.003 2.545   1.00 89.04 72  B 1 
ATOM 3754 C CE2   . TRP B 2 72  ? -4.711  -12.797 1.988   1.00 90.08 72  B 1 
ATOM 3755 C CE3   . TRP B 2 72  ? -4.441  -10.450 2.551   1.00 88.91 72  B 1 
ATOM 3756 C CZ2   . TRP B 2 72  ? -5.414  -12.464 0.797   1.00 88.07 72  B 1 
ATOM 3757 C CZ3   . TRP B 2 72  ? -5.141  -10.122 1.369   1.00 85.91 72  B 1 
ATOM 3758 C CH2   . TRP B 2 72  ? -5.616  -11.112 0.503   1.00 85.83 72  B 1 
ATOM 3759 N N     . ALA B 2 73  ? -1.399  -9.368  3.718   1.00 93.29 73  B 1 
ATOM 3760 C CA    . ALA B 2 73  ? -1.253  -8.434  2.609   1.00 93.15 73  B 1 
ATOM 3761 C C     . ALA B 2 73  ? 0.187   -8.385  2.077   1.00 93.21 73  B 1 
ATOM 3762 O O     . ALA B 2 73  ? 0.372   -8.344  0.871   1.00 92.09 73  B 1 
ATOM 3763 C CB    . ALA B 2 73  ? -1.746  -7.054  3.040   1.00 92.80 73  B 1 
ATOM 3764 N N     . PHE B 2 74  ? 1.209   -8.464  2.953   1.00 93.17 74  B 1 
ATOM 3765 C CA    . PHE B 2 74  ? 2.600   -8.570  2.519   1.00 93.13 74  B 1 
ATOM 3766 C C     . PHE B 2 74  ? 2.825   -9.788  1.618   1.00 93.18 74  B 1 
ATOM 3767 O O     . PHE B 2 74  ? 3.323   -9.631  0.501   1.00 91.76 74  B 1 
ATOM 3768 C CB    . PHE B 2 74  ? 3.544   -8.614  3.732   1.00 92.61 74  B 1 
ATOM 3769 C CG    . PHE B 2 74  ? 3.807   -7.267  4.400   1.00 92.18 74  B 1 
ATOM 3770 C CD1   . PHE B 2 74  ? 4.200   -6.164  3.624   1.00 88.17 74  B 1 
ATOM 3771 C CD2   . PHE B 2 74  ? 3.716   -7.141  5.783   1.00 88.02 74  B 1 
ATOM 3772 C CE1   . PHE B 2 74  ? 4.480   -4.934  4.244   1.00 86.84 74  B 1 
ATOM 3773 C CE2   . PHE B 2 74  ? 3.997   -5.912  6.403   1.00 86.74 74  B 1 
ATOM 3774 C CZ    . PHE B 2 74  ? 4.373   -4.800  5.633   1.00 87.96 74  B 1 
ATOM 3775 N N     . SER B 2 75  ? 2.375   -10.968 2.022   1.00 91.83 75  B 1 
ATOM 3776 C CA    . SER B 2 75  ? 2.493   -12.174 1.199   1.00 91.19 75  B 1 
ATOM 3777 C C     . SER B 2 75  ? 1.699   -12.058 -0.113  1.00 91.03 75  B 1 
ATOM 3778 O O     . SER B 2 75  ? 2.202   -12.371 -1.190  1.00 89.54 75  B 1 
ATOM 3779 C CB    . SER B 2 75  ? 2.044   -13.385 2.010   1.00 89.96 75  B 1 
ATOM 3780 O OG    . SER B 2 75  ? 2.239   -14.581 1.290   1.00 75.20 75  B 1 
ATOM 3781 N N     . ALA B 2 76  ? 0.467   -11.526 -0.053  1.00 91.25 76  B 1 
ATOM 3782 C CA    . ALA B 2 76  ? -0.400  -11.376 -1.219  1.00 90.44 76  B 1 
ATOM 3783 C C     . ALA B 2 76  ? 0.149   -10.409 -2.282  1.00 90.18 76  B 1 
ATOM 3784 O O     . ALA B 2 76  ? -0.198  -10.524 -3.462  1.00 87.92 76  B 1 
ATOM 3785 C CB    . ALA B 2 76  ? -1.778  -10.916 -0.737  1.00 89.35 76  B 1 
ATOM 3786 N N     . LEU B 2 77  ? 0.991   -9.454  -1.869  1.00 91.30 77  B 1 
ATOM 3787 C CA    . LEU B 2 77  ? 1.572   -8.424  -2.733  1.00 91.01 77  B 1 
ATOM 3788 C C     . LEU B 2 77  ? 3.016   -8.734  -3.166  1.00 90.01 77  B 1 
ATOM 3789 O O     . LEU B 2 77  ? 3.600   -7.929  -3.897  1.00 86.97 77  B 1 
ATOM 3790 C CB    . LEU B 2 77  ? 1.455   -7.063  -2.029  1.00 91.05 77  B 1 
ATOM 3791 C CG    . LEU B 2 77  ? 0.007   -6.586  -1.800  1.00 90.42 77  B 1 
ATOM 3792 C CD1   . LEU B 2 77  ? 0.028   -5.289  -0.992  1.00 87.05 77  B 1 
ATOM 3793 C CD2   . LEU B 2 77  ? -0.751  -6.352  -3.109  1.00 87.04 77  B 1 
ATOM 3794 N N     . GLY B 2 78  ? 3.569   -9.881  -2.761  1.00 89.63 78  B 1 
ATOM 3795 C CA    . GLY B 2 78  ? 4.923   -10.293 -3.146  1.00 88.31 78  B 1 
ATOM 3796 C C     . GLY B 2 78  ? 6.034   -9.711  -2.271  1.00 88.82 78  B 1 
ATOM 3797 O O     . GLY B 2 78  ? 7.179   -9.632  -2.716  1.00 85.22 78  B 1 
ATOM 3798 N N     . PHE B 2 79  ? 5.703   -9.308  -1.035  1.00 90.54 79  B 1 
ATOM 3799 C CA    . PHE B 2 79  ? 6.667   -8.880  -0.025  1.00 90.82 79  B 1 
ATOM 3800 C C     . PHE B 2 79  ? 6.914   -10.001 0.991   1.00 90.74 79  B 1 
ATOM 3801 O O     . PHE B 2 79  ? 6.838   -9.783  2.204   1.00 88.53 79  B 1 
ATOM 3802 C CB    . PHE B 2 79  ? 6.194   -7.581  0.638   1.00 90.41 79  B 1 
ATOM 3803 C CG    . PHE B 2 79  ? 5.982   -6.422  -0.306  1.00 90.56 79  B 1 
ATOM 3804 C CD1   . PHE B 2 79  ? 7.061   -5.846  -0.983  1.00 87.47 79  B 1 
ATOM 3805 C CD2   . PHE B 2 79  ? 4.685   -5.921  -0.527  1.00 87.79 79  B 1 
ATOM 3806 C CE1   . PHE B 2 79  ? 6.865   -4.784  -1.874  1.00 86.88 79  B 1 
ATOM 3807 C CE2   . PHE B 2 79  ? 4.475   -4.862  -1.417  1.00 87.10 79  B 1 
ATOM 3808 C CZ    . PHE B 2 79  ? 5.565   -4.290  -2.094  1.00 87.77 79  B 1 
ATOM 3809 N N     . ASP B 2 80  ? 7.157   -11.224 0.510   1.00 89.38 80  B 1 
ATOM 3810 C CA    . ASP B 2 80  ? 7.306   -12.413 1.349   1.00 88.43 80  B 1 
ATOM 3811 C C     . ASP B 2 80  ? 8.401   -12.249 2.417   1.00 89.20 80  B 1 
ATOM 3812 O O     . ASP B 2 80  ? 8.192   -12.632 3.568   1.00 86.80 80  B 1 
ATOM 3813 C CB    . ASP B 2 80  ? 7.562   -13.643 0.457   1.00 85.46 80  B 1 
ATOM 3814 C CG    . ASP B 2 80  ? 6.357   -13.992 -0.433  1.00 78.11 80  B 1 
ATOM 3815 O OD1   . ASP B 2 80  ? 5.220   -14.072 0.097   1.00 69.49 80  B 1 
ATOM 3816 O OD2   . ASP B 2 80  ? 6.550   -14.200 -1.646  1.00 69.18 80  B 1 
ATOM 3817 N N     . ASP B 2 81  ? 9.495   -11.552 2.093   1.00 89.95 81  B 1 
ATOM 3818 C CA    . ASP B 2 81  ? 10.619  -11.290 3.010   1.00 89.11 81  B 1 
ATOM 3819 C C     . ASP B 2 81  ? 10.226  -10.463 4.244   1.00 90.13 81  B 1 
ATOM 3820 O O     . ASP B 2 81  ? 10.872  -10.540 5.291   1.00 87.78 81  B 1 
ATOM 3821 C CB    . ASP B 2 81  ? 11.734  -10.567 2.250   1.00 86.27 81  B 1 
ATOM 3822 C CG    . ASP B 2 81  ? 12.226  -11.340 1.025   1.00 79.18 81  B 1 
ATOM 3823 O OD1   . ASP B 2 81  ? 12.247  -12.586 1.093   1.00 70.83 81  B 1 
ATOM 3824 O OD2   . ASP B 2 81  ? 12.524  -10.670 0.014   1.00 71.84 81  B 1 
ATOM 3825 N N     . TYR B 2 82  ? 9.134   -9.672  4.165   1.00 90.93 82  B 1 
ATOM 3826 C CA    . TYR B 2 82  ? 8.639   -8.893  5.305   1.00 91.33 82  B 1 
ATOM 3827 C C     . TYR B 2 82  ? 7.752   -9.710  6.251   1.00 91.79 82  B 1 
ATOM 3828 O O     . TYR B 2 82  ? 7.519   -9.283  7.387   1.00 90.02 82  B 1 
ATOM 3829 C CB    . TYR B 2 82  ? 7.873   -7.656  4.808   1.00 90.26 82  B 1 
ATOM 3830 C CG    . TYR B 2 82  ? 8.738   -6.604  4.143   1.00 89.23 82  B 1 
ATOM 3831 C CD1   . TYR B 2 82  ? 9.315   -5.572  4.908   1.00 83.06 82  B 1 
ATOM 3832 C CD2   . TYR B 2 82  ? 8.978   -6.637  2.763   1.00 82.87 82  B 1 
ATOM 3833 C CE1   . TYR B 2 82  ? 10.116  -4.593  4.312   1.00 80.49 82  B 1 
ATOM 3834 C CE2   . TYR B 2 82  ? 9.782   -5.674  2.145   1.00 80.71 82  B 1 
ATOM 3835 C CZ    . TYR B 2 82  ? 10.350  -4.643  2.921   1.00 81.93 82  B 1 
ATOM 3836 O OH    . TYR B 2 82  ? 11.135  -3.685  2.327   1.00 80.46 82  B 1 
ATOM 3837 N N     . VAL B 2 83  ? 7.231   -10.863 5.813   1.00 91.33 83  B 1 
ATOM 3838 C CA    . VAL B 2 83  ? 6.248   -11.637 6.581   1.00 91.46 83  B 1 
ATOM 3839 C C     . VAL B 2 83  ? 6.848   -12.173 7.876   1.00 91.65 83  B 1 
ATOM 3840 O O     . VAL B 2 83  ? 6.276   -11.964 8.947   1.00 90.49 83  B 1 
ATOM 3841 C CB    . VAL B 2 83  ? 5.657   -12.784 5.732   1.00 90.50 83  B 1 
ATOM 3842 C CG1   . VAL B 2 83  ? 4.683   -13.653 6.527   1.00 84.41 83  B 1 
ATOM 3843 C CG2   . VAL B 2 83  ? 4.887   -12.221 4.540   1.00 85.12 83  B 1 
ATOM 3844 N N     . ASP B 2 84  ? 8.006   -12.825 7.809   1.00 91.32 84  B 1 
ATOM 3845 C CA    . ASP B 2 84  ? 8.620   -13.434 8.986   1.00 90.69 84  B 1 
ATOM 3846 C C     . ASP B 2 84  ? 9.131   -12.397 10.006  1.00 91.03 84  B 1 
ATOM 3847 O O     . ASP B 2 84  ? 8.832   -12.540 11.194  1.00 89.64 84  B 1 
ATOM 3848 C CB    . ASP B 2 84  ? 9.717   -14.425 8.576   1.00 88.72 84  B 1 
ATOM 3849 C CG    . ASP B 2 84  ? 9.157   -15.730 8.008   1.00 78.72 84  B 1 
ATOM 3850 O OD1   . ASP B 2 84  ? 7.968   -16.029 8.271   1.00 70.77 84  B 1 
ATOM 3851 O OD2   . ASP B 2 84  ? 9.953   -16.451 7.367   1.00 69.84 84  B 1 
ATOM 3852 N N     . PRO B 2 85  ? 9.814   -11.305 9.596   1.00 91.06 85  B 1 
ATOM 3853 C CA    . PRO B 2 85  ? 10.122  -10.200 10.502  1.00 90.84 85  B 1 
ATOM 3854 C C     . PRO B 2 85  ? 8.877   -9.617  11.177  1.00 91.12 85  B 1 
ATOM 3855 O O     . PRO B 2 85  ? 8.871   -9.418  12.397  1.00 89.53 85  B 1 
ATOM 3856 C CB    . PRO B 2 85  ? 10.846  -9.164  9.643   1.00 89.72 85  B 1 
ATOM 3857 C CG    . PRO B 2 85  ? 11.483  -9.994  8.535   1.00 86.85 85  B 1 
ATOM 3858 C CD    . PRO B 2 85  ? 10.466  -11.103 8.307   1.00 89.85 85  B 1 
ATOM 3859 N N     . MET B 2 86  ? 7.780   -9.401  10.426  1.00 91.09 86  B 1 
ATOM 3860 C CA    . MET B 2 86  ? 6.537   -8.871  10.982  1.00 90.82 86  B 1 
ATOM 3861 C C     . MET B 2 86  ? 5.846   -9.845  11.932  1.00 91.29 86  B 1 
ATOM 3862 O O     . MET B 2 86  ? 5.332   -9.421  12.968  1.00 89.41 86  B 1 
ATOM 3863 C CB    . MET B 2 86  ? 5.580   -8.465  9.854   1.00 89.68 86  B 1 
ATOM 3864 C CG    . MET B 2 86  ? 5.993   -7.146  9.187   1.00 81.56 86  B 1 
ATOM 3865 S SD    . MET B 2 86  ? 5.952   -5.674  10.255  1.00 78.42 86  B 1 
ATOM 3866 C CE    . MET B 2 86  ? 4.190   -5.590  10.640  1.00 67.72 86  B 1 
ATOM 3867 N N     . ARG B 2 87  ? 5.853   -11.158 11.658  1.00 90.65 87  B 1 
ATOM 3868 C CA    . ARG B 2 87  ? 5.324   -12.163 12.592  1.00 89.97 87  B 1 
ATOM 3869 C C     . ARG B 2 87  ? 6.123   -12.198 13.891  1.00 90.15 87  B 1 
ATOM 3870 O O     . ARG B 2 87  ? 5.520   -12.184 14.958  1.00 88.06 87  B 1 
ATOM 3871 C CB    . ARG B 2 87  ? 5.311   -13.551 11.941  1.00 88.53 87  B 1 
ATOM 3872 C CG    . ARG B 2 87  ? 4.145   -13.708 10.958  1.00 80.21 87  B 1 
ATOM 3873 C CD    . ARG B 2 87  ? 4.222   -15.088 10.312  1.00 75.42 87  B 1 
ATOM 3874 N NE    . ARG B 2 87  ? 3.107   -15.337 9.385   1.00 68.89 87  B 1 
ATOM 3875 C CZ    . ARG B 2 87  ? 3.058   -16.306 8.492   1.00 63.23 87  B 1 
ATOM 3876 N NH1   . ARG B 2 87  ? 4.027   -17.178 8.364   1.00 57.65 87  B 1 
ATOM 3877 N NH2   . ARG B 2 87  ? 2.023   -16.423 7.718   1.00 57.80 87  B 1 
ATOM 3878 N N     . ARG B 2 88  ? 7.462   -12.194 13.816  1.00 90.20 88  B 1 
ATOM 3879 C CA    . ARG B 2 88  ? 8.318   -12.119 15.012  1.00 89.42 88  B 1 
ATOM 3880 C C     . ARG B 2 88  ? 8.052   -10.846 15.819  1.00 89.54 88  B 1 
ATOM 3881 O O     . ARG B 2 88  ? 7.935   -10.914 17.041  1.00 87.47 88  B 1 
ATOM 3882 C CB    . ARG B 2 88  ? 9.805   -12.196 14.617  1.00 88.35 88  B 1 
ATOM 3883 C CG    . ARG B 2 88  ? 10.209  -13.606 14.139  1.00 79.38 88  B 1 
ATOM 3884 C CD    . ARG B 2 88  ? 11.747  -13.736 13.993  1.00 77.08 88  B 1 
ATOM 3885 N NE    . ARG B 2 88  ? 12.309  -12.827 12.985  1.00 70.24 88  B 1 
ATOM 3886 C CZ    . ARG B 2 88  ? 12.566  -13.111 11.716  1.00 65.65 88  B 1 
ATOM 3887 N NH1   . ARG B 2 88  ? 12.293  -14.282 11.196  1.00 59.97 88  B 1 
ATOM 3888 N NH2   . ARG B 2 88  ? 13.121  -12.230 10.932  1.00 59.63 88  B 1 
ATOM 3889 N N     . TYR B 2 89  ? 7.887   -9.710  15.141  1.00 89.80 89  B 1 
ATOM 3890 C CA    . TYR B 2 89  ? 7.501   -8.462  15.792  1.00 89.27 89  B 1 
ATOM 3891 C C     . TYR B 2 89  ? 6.148   -8.598  16.503  1.00 89.14 89  B 1 
ATOM 3892 O O     . TYR B 2 89  ? 6.053   -8.307  17.692  1.00 87.20 89  B 1 
ATOM 3893 C CB    . TYR B 2 89  ? 7.489   -7.344  14.743  1.00 87.77 89  B 1 
ATOM 3894 C CG    . TYR B 2 89  ? 7.023   -6.006  15.283  1.00 86.07 89  B 1 
ATOM 3895 C CD1   . TYR B 2 89  ? 5.658   -5.665  15.261  1.00 81.32 89  B 1 
ATOM 3896 C CD2   . TYR B 2 89  ? 7.954   -5.111  15.835  1.00 81.46 89  B 1 
ATOM 3897 C CE1   . TYR B 2 89  ? 5.225   -4.442  15.781  1.00 78.73 89  B 1 
ATOM 3898 C CE2   . TYR B 2 89  ? 7.531   -3.883  16.358  1.00 79.27 89  B 1 
ATOM 3899 C CZ    . TYR B 2 89  ? 6.163   -3.542  16.330  1.00 78.19 89  B 1 
ATOM 3900 O OH    . TYR B 2 89  ? 5.739   -2.350  16.846  1.00 75.67 89  B 1 
ATOM 3901 N N     . LEU B 2 90  ? 5.109   -9.107  15.830  1.00 89.12 90  B 1 
ATOM 3902 C CA    . LEU B 2 90  ? 3.786   -9.269  16.427  1.00 87.99 90  B 1 
ATOM 3903 C C     . LEU B 2 90  ? 3.787   -10.209 17.640  1.00 87.58 90  B 1 
ATOM 3904 O O     . LEU B 2 90  ? 3.075   -9.936  18.593  1.00 84.73 90  B 1 
ATOM 3905 C CB    . LEU B 2 90  ? 2.794   -9.797  15.379  1.00 86.83 90  B 1 
ATOM 3906 C CG    . LEU B 2 90  ? 2.366   -8.757  14.323  1.00 82.07 90  B 1 
ATOM 3907 C CD1   . LEU B 2 90  ? 1.530   -9.466  13.257  1.00 75.87 90  B 1 
ATOM 3908 C CD2   . LEU B 2 90  ? 1.530   -7.628  14.926  1.00 76.89 90  B 1 
ATOM 3909 N N     . LEU B 2 91  ? 4.578   -11.275 17.616  1.00 86.87 91  B 1 
ATOM 3910 C CA    . LEU B 2 91  ? 4.738   -12.170 18.764  1.00 85.19 91  B 1 
ATOM 3911 C C     . LEU B 2 91  ? 5.401   -11.449 19.938  1.00 84.51 91  B 1 
ATOM 3912 O O     . LEU B 2 91  ? 4.852   -11.445 21.034  1.00 80.72 91  B 1 
ATOM 3913 C CB    . LEU B 2 91  ? 5.523   -13.420 18.348  1.00 82.56 91  B 1 
ATOM 3914 C CG    . LEU B 2 91  ? 4.745   -14.371 17.422  1.00 75.00 91  B 1 
ATOM 3915 C CD1   . LEU B 2 91  ? 5.693   -15.439 16.860  1.00 69.03 91  B 1 
ATOM 3916 C CD2   . LEU B 2 91  ? 3.596   -15.079 18.142  1.00 70.27 91  B 1 
ATOM 3917 N N     . LYS B 2 92  ? 6.525   -10.742 19.709  1.00 80.70 92  B 1 
ATOM 3918 C CA    . LYS B 2 92  ? 7.260   -9.997  20.738  1.00 77.75 92  B 1 
ATOM 3919 C C     . LYS B 2 92  ? 6.422   -8.892  21.402  1.00 75.37 92  B 1 
ATOM 3920 O O     . LYS B 2 92  ? 6.652   -8.556  22.553  1.00 70.83 92  B 1 
ATOM 3921 C CB    . LYS B 2 92  ? 8.551   -9.431  20.126  1.00 74.81 92  B 1 
ATOM 3922 C CG    . LYS B 2 92  ? 9.488   -8.767  21.162  1.00 66.51 92  B 1 
ATOM 3923 C CD    . LYS B 2 92  ? 10.783  -8.256  20.518  1.00 62.75 92  B 1 
ATOM 3924 C CE    . LYS B 2 92  ? 11.674  -7.585  21.578  1.00 55.74 92  B 1 
ATOM 3925 N NZ    . LYS B 2 92  ? 12.920  -7.011  21.003  1.00 49.63 92  B 1 
ATOM 3926 N N     . PHE B 2 93  ? 5.483   -8.291  20.678  1.00 77.22 93  B 1 
ATOM 3927 C CA    . PHE B 2 93  ? 4.632   -7.208  21.187  1.00 72.50 93  B 1 
ATOM 3928 C C     . PHE B 2 93  ? 3.245   -7.657  21.669  1.00 70.59 93  B 1 
ATOM 3929 O O     . PHE B 2 93  ? 2.500   -6.833  22.200  1.00 64.50 93  B 1 
ATOM 3930 C CB    . PHE B 2 93  ? 4.494   -6.130  20.110  1.00 68.00 93  B 1 
ATOM 3931 C CG    . PHE B 2 93  ? 5.678   -5.193  20.027  1.00 61.95 93  B 1 
ATOM 3932 C CD1   . PHE B 2 93  ? 5.637   -3.977  20.713  1.00 58.42 93  B 1 
ATOM 3933 C CD2   . PHE B 2 93  ? 6.791   -5.514  19.246  1.00 57.05 93  B 1 
ATOM 3934 C CE1   . PHE B 2 93  ? 6.699   -3.059  20.585  1.00 52.94 93  B 1 
ATOM 3935 C CE2   . PHE B 2 93  ? 7.855   -4.618  19.115  1.00 52.65 93  B 1 
ATOM 3936 C CZ    . PHE B 2 93  ? 7.809   -3.386  19.776  1.00 49.93 93  B 1 
ATOM 3937 N N     . ARG B 2 94  ? 2.851   -8.916  21.444  1.00 73.18 94  B 1 
ATOM 3938 C CA    . ARG B 2 94  ? 1.621   -9.502  22.012  1.00 68.28 94  B 1 
ATOM 3939 C C     . ARG B 2 94  ? 1.876   -10.170 23.360  1.00 65.27 94  B 1 
ATOM 3940 O O     . ARG B 2 94  ? 0.913   -10.409 24.072  1.00 59.76 94  B 1 
ATOM 3941 C CB    . ARG B 2 94  ? 0.995   -10.516 21.040  1.00 63.71 94  B 1 
ATOM 3942 C CG    . ARG B 2 94  ? 0.188   -9.873  19.908  1.00 57.63 94  B 1 
ATOM 3943 C CD    . ARG B 2 94  ? -0.376  -10.964 18.979  1.00 55.98 94  B 1 
ATOM 3944 N NE    . ARG B 2 94  ? -1.217  -10.416 17.893  1.00 49.70 94  B 1 
ATOM 3945 C CZ    . ARG B 2 94  ? -1.763  -11.111 16.897  1.00 47.27 94  B 1 
ATOM 3946 N NH1   . ARG B 2 94  ? -1.664  -12.409 16.799  1.00 45.42 94  B 1 
ATOM 3947 N NH2   . ARG B 2 94  ? -2.435  -10.504 15.943  1.00 43.90 94  B 1 
ATOM 3948 N N     . GLU B 2 95  ? 3.115   -10.515 23.674  1.00 61.46 95  B 1 
ATOM 3949 C CA    . GLU B 2 95  ? 3.546   -10.989 24.993  1.00 59.29 95  B 1 
ATOM 3950 C C     . GLU B 2 95  ? 3.562   -9.871  26.037  1.00 53.37 95  B 1 
ATOM 3951 O O     . GLU B 2 95  ? 3.886   -8.717  25.689  1.00 46.58 95  B 1 
ATOM 3952 C CB    . GLU B 2 95  ? 4.919   -11.692 24.895  1.00 54.75 95  B 1 
ATOM 3953 C CG    . GLU B 2 95  ? 4.829   -13.047 24.180  1.00 48.58 95  B 1 
ATOM 3954 C CD    . GLU B 2 95  ? 6.144   -13.847 24.119  1.00 41.53 95  B 1 
ATOM 3955 O OE1   . GLU B 2 95  ? 6.077   -15.040 23.736  1.00 40.16 95  B 1 
ATOM 3956 O OE2   . GLU B 2 95  ? 7.213   -13.300 24.439  1.00 39.68 95  B 1 
ATOM 3957 O OXT   . GLU B 2 95  ? 3.198   -10.190 27.194  1.00 42.05 95  B 1 
ATOM 3958 N N     . ASN C 3 1   ? 21.471  9.806   -3.928  1.00 72.22 1   C 1 
ATOM 3959 C CA    . ASN C 3 1   ? 20.893  10.647  -4.982  1.00 78.93 1   C 1 
ATOM 3960 C C     . ASN C 3 1   ? 19.494  10.132  -5.349  1.00 83.22 1   C 1 
ATOM 3961 O O     . ASN C 3 1   ? 19.267  8.928   -5.245  1.00 80.50 1   C 1 
ATOM 3962 C CB    . ASN C 3 1   ? 21.870  10.655  -6.183  1.00 71.71 1   C 1 
ATOM 3963 C CG    . ASN C 3 1   ? 21.517  11.703  -7.231  1.00 65.88 1   C 1 
ATOM 3964 O OD1   . ASN C 3 1   ? 20.495  12.351  -7.143  1.00 58.30 1   C 1 
ATOM 3965 N ND2   . ASN C 3 1   ? 22.357  11.883  -8.226  1.00 57.67 1   C 1 
ATOM 3966 N N     . SER C 3 2   ? 18.568  11.007  -5.758  1.00 76.38 2   C 1 
ATOM 3967 C CA    . SER C 3 2   ? 17.242  10.630  -6.260  1.00 80.18 2   C 1 
ATOM 3968 C C     . SER C 3 2   ? 17.306  9.665   -7.445  1.00 83.92 2   C 1 
ATOM 3969 O O     . SER C 3 2   ? 16.535  8.707   -7.493  1.00 82.15 2   C 1 
ATOM 3970 C CB    . SER C 3 2   ? 16.491  11.894  -6.690  1.00 76.27 2   C 1 
ATOM 3971 O OG    . SER C 3 2   ? 17.351  12.714  -7.454  1.00 68.86 2   C 1 
ATOM 3972 N N     . PHE C 3 3   ? 18.290  9.816   -8.328  1.00 89.51 3   C 1 
ATOM 3973 C CA    . PHE C 3 3   ? 18.535  8.907   -9.440  1.00 89.97 3   C 1 
ATOM 3974 C C     . PHE C 3 3   ? 18.839  7.471   -8.980  1.00 90.92 3   C 1 
ATOM 3975 O O     . PHE C 3 3   ? 18.297  6.523   -9.539  1.00 89.10 3   C 1 
ATOM 3976 C CB    . PHE C 3 3   ? 19.692  9.454   -10.285 1.00 88.26 3   C 1 
ATOM 3977 C CG    . PHE C 3 3   ? 19.991  8.611   -11.505 1.00 87.17 3   C 1 
ATOM 3978 C CD1   . PHE C 3 3   ? 21.128  7.798   -11.541 1.00 81.36 3   C 1 
ATOM 3979 C CD2   . PHE C 3 3   ? 19.110  8.635   -12.598 1.00 80.87 3   C 1 
ATOM 3980 C CE1   . PHE C 3 3   ? 21.401  7.014   -12.677 1.00 76.62 3   C 1 
ATOM 3981 C CE2   . PHE C 3 3   ? 19.373  7.856   -13.738 1.00 77.75 3   C 1 
ATOM 3982 C CZ    . PHE C 3 3   ? 20.524  7.049   -13.779 1.00 76.64 3   C 1 
ATOM 3983 N N     . HIS C 3 4   ? 19.617  7.270   -7.917  1.00 89.90 4   C 1 
ATOM 3984 C CA    . HIS C 3 4   ? 19.888  5.930   -7.373  1.00 89.87 4   C 1 
ATOM 3985 C C     . HIS C 3 4   ? 18.610  5.267   -6.848  1.00 90.34 4   C 1 
ATOM 3986 O O     . HIS C 3 4   ? 18.416  4.072   -7.035  1.00 88.45 4   C 1 
ATOM 3987 C CB    . HIS C 3 4   ? 20.930  5.996   -6.245  1.00 88.38 4   C 1 
ATOM 3988 C CG    . HIS C 3 4   ? 22.259  6.566   -6.638  1.00 83.08 4   C 1 
ATOM 3989 N ND1   . HIS C 3 4   ? 23.209  7.056   -5.762  1.00 71.96 4   C 1 
ATOM 3990 C CD2   . HIS C 3 4   ? 22.789  6.694   -7.893  1.00 72.39 4   C 1 
ATOM 3991 C CE1   . HIS C 3 4   ? 24.276  7.462   -6.467  1.00 72.87 4   C 1 
ATOM 3992 N NE2   . HIS C 3 4   ? 24.055  7.268   -7.776  1.00 74.41 4   C 1 
ATOM 3993 N N     . LEU C 3 5   ? 17.717  6.040   -6.224  1.00 91.20 5   C 1 
ATOM 3994 C CA    . LEU C 3 5   ? 16.415  5.552   -5.794  1.00 90.97 5   C 1 
ATOM 3995 C C     . LEU C 3 5   ? 15.544  5.146   -6.978  1.00 91.24 5   C 1 
ATOM 3996 O O     . LEU C 3 5   ? 14.913  4.091   -6.941  1.00 89.23 5   C 1 
ATOM 3997 C CB    . LEU C 3 5   ? 15.750  6.628   -4.918  1.00 90.08 5   C 1 
ATOM 3998 C CG    . LEU C 3 5   ? 14.352  6.241   -4.395  1.00 86.97 5   C 1 
ATOM 3999 C CD1   . LEU C 3 5   ? 14.351  4.958   -3.566  1.00 79.76 5   C 1 
ATOM 4000 C CD2   . LEU C 3 5   ? 13.817  7.375   -3.518  1.00 80.39 5   C 1 
ATOM 4001 N N     . LYS C 3 6   ? 15.539  5.931   -8.060  1.00 89.88 6   C 1 
ATOM 4002 C CA    . LYS C 3 6   ? 14.848  5.596   -9.316  1.00 90.32 6   C 1 
ATOM 4003 C C     . LYS C 3 6   ? 15.341  4.262   -9.883  1.00 90.36 6   C 1 
ATOM 4004 O O     . LYS C 3 6   ? 14.520  3.401   -10.202 1.00 88.58 6   C 1 
ATOM 4005 C CB    . LYS C 3 6   ? 15.027  6.749   -10.318 1.00 89.41 6   C 1 
ATOM 4006 C CG    . LYS C 3 6   ? 14.305  6.505   -11.656 1.00 88.12 6   C 1 
ATOM 4007 C CD    . LYS C 3 6   ? 14.443  7.735   -12.568 1.00 86.44 6   C 1 
ATOM 4008 C CE    . LYS C 3 6   ? 13.648  7.566   -13.867 1.00 80.98 6   C 1 
ATOM 4009 N NZ    . LYS C 3 6   ? 13.675  8.789   -14.698 1.00 74.31 6   C 1 
ATOM 4010 N N     . GLN C 3 7   ? 16.658  4.059   -9.971  1.00 90.02 7   C 1 
ATOM 4011 C CA    . GLN C 3 7   ? 17.240  2.802   -10.445 1.00 88.80 7   C 1 
ATOM 4012 C C     . GLN C 3 7   ? 16.905  1.624   -9.519  1.00 88.75 7   C 1 
ATOM 4013 O O     . GLN C 3 7   ? 16.564  0.557   -10.008 1.00 86.68 7   C 1 
ATOM 4014 C CB    . GLN C 3 7   ? 18.764  2.950   -10.609 1.00 87.84 7   C 1 
ATOM 4015 C CG    . GLN C 3 7   ? 19.172  3.917   -11.746 1.00 80.71 7   C 1 
ATOM 4016 C CD    . GLN C 3 7   ? 18.668  3.485   -13.128 1.00 77.29 7   C 1 
ATOM 4017 O OE1   . GLN C 3 7   ? 18.287  2.355   -13.352 1.00 72.09 7   C 1 
ATOM 4018 N NE2   . GLN C 3 7   ? 18.629  4.368   -14.094 1.00 68.53 7   C 1 
ATOM 4019 N N     . CYS C 3 8   ? 16.923  1.813   -8.205  1.00 91.97 8   C 1 
ATOM 4020 C CA    . CYS C 3 8   ? 16.539  0.778   -7.249  1.00 90.96 8   C 1 
ATOM 4021 C C     . CYS C 3 8   ? 15.078  0.329   -7.453  1.00 90.73 8   C 1 
ATOM 4022 O O     . CYS C 3 8   ? 14.824  -0.864  -7.578  1.00 88.92 8   C 1 
ATOM 4023 C CB    . CYS C 3 8   ? 16.774  1.291   -5.829  1.00 89.44 8   C 1 
ATOM 4024 S SG    . CYS C 3 8   ? 16.414  -0.002  -4.608  1.00 79.99 8   C 1 
ATOM 4025 N N     . VAL C 3 9   ? 14.132  1.250   -7.569  1.00 90.76 9   C 1 
ATOM 4026 C CA    . VAL C 3 9   ? 12.722  0.921   -7.819  1.00 89.87 9   C 1 
ATOM 4027 C C     . VAL C 3 9   ? 12.528  0.191   -9.154  1.00 89.70 9   C 1 
ATOM 4028 O O     . VAL C 3 9   ? 11.772  -0.768  -9.206  1.00 87.56 9   C 1 
ATOM 4029 C CB    . VAL C 3 9   ? 11.848  2.184   -7.745  1.00 89.16 9   C 1 
ATOM 4030 C CG1   . VAL C 3 9   ? 10.410  1.955   -8.236  1.00 83.43 9   C 1 
ATOM 4031 C CG2   . VAL C 3 9   ? 11.768  2.682   -6.296  1.00 84.31 9   C 1 
ATOM 4032 N N     . LYS C 3 10  ? 13.232  0.580   -10.208 1.00 89.68 10  C 1 
ATOM 4033 C CA    . LYS C 3 10  ? 13.156  -0.084  -11.515 1.00 88.55 10  C 1 
ATOM 4034 C C     . LYS C 3 10  ? 13.732  -1.510  -11.514 1.00 88.69 10  C 1 
ATOM 4035 O O     . LYS C 3 10  ? 13.353  -2.299  -12.363 1.00 84.70 10  C 1 
ATOM 4036 C CB    . LYS C 3 10  ? 13.866  0.758   -12.584 1.00 86.18 10  C 1 
ATOM 4037 C CG    . LYS C 3 10  ? 13.062  1.994   -13.008 1.00 79.64 10  C 1 
ATOM 4038 C CD    . LYS C 3 10  ? 13.823  2.717   -14.130 1.00 72.63 10  C 1 
ATOM 4039 C CE    . LYS C 3 10  ? 13.019  3.860   -14.739 1.00 65.68 10  C 1 
ATOM 4040 N NZ    . LYS C 3 10  ? 13.686  4.380   -15.965 1.00 57.35 10  C 1 
ATOM 4041 N N     . ARG C 3 11  ? 14.633  -1.842  -10.584 1.00 89.27 11  C 1 
ATOM 4042 C CA    . ARG C 3 11  ? 15.236  -3.178  -10.490 1.00 88.61 11  C 1 
ATOM 4043 C C     . ARG C 3 11  ? 14.318  -4.220  -9.855  1.00 88.83 11  C 1 
ATOM 4044 O O     . ARG C 3 11  ? 14.491  -5.399  -10.122 1.00 85.22 11  C 1 
ATOM 4045 C CB    . ARG C 3 11  ? 16.544  -3.119  -9.695  1.00 86.20 11  C 1 
ATOM 4046 C CG    . ARG C 3 11  ? 17.690  -2.554  -10.543 1.00 76.81 11  C 1 
ATOM 4047 C CD    . ARG C 3 11  ? 18.949  -2.440  -9.691  1.00 73.63 11  C 1 
ATOM 4048 N NE    . ARG C 3 11  ? 20.029  -1.806  -10.442 1.00 66.03 11  C 1 
ATOM 4049 C CZ    . ARG C 3 11  ? 21.310  -1.827  -10.124 1.00 59.35 11  C 1 
ATOM 4050 N NH1   . ARG C 3 11  ? 21.747  -2.447  -9.064  1.00 55.25 11  C 1 
ATOM 4051 N NH2   . ARG C 3 11  ? 22.171  -1.219  -10.879 1.00 51.68 11  C 1 
ATOM 4052 N N     . TYR C 3 12  ? 13.380  -3.822  -8.993  1.00 87.81 12  C 1 
ATOM 4053 C CA    . TYR C 3 12  ? 12.552  -4.759  -8.236  1.00 87.11 12  C 1 
ATOM 4054 C C     . TYR C 3 12  ? 11.089  -4.673  -8.669  1.00 87.29 12  C 1 
ATOM 4055 O O     . TYR C 3 12  ? 10.405  -3.693  -8.355  1.00 83.62 12  C 1 
ATOM 4056 C CB    . TYR C 3 12  ? 12.714  -4.499  -6.737  1.00 84.73 12  C 1 
ATOM 4057 C CG    . TYR C 3 12  ? 14.109  -4.734  -6.209  1.00 80.91 12  C 1 
ATOM 4058 C CD1   . TYR C 3 12  ? 14.609  -6.041  -6.057  1.00 76.64 12  C 1 
ATOM 4059 C CD2   . TYR C 3 12  ? 14.929  -3.643  -5.873  1.00 75.48 12  C 1 
ATOM 4060 C CE1   . TYR C 3 12  ? 15.910  -6.259  -5.574  1.00 72.31 12  C 1 
ATOM 4061 C CE2   . TYR C 3 12  ? 16.232  -3.849  -5.386  1.00 73.00 12  C 1 
ATOM 4062 C CZ    . TYR C 3 12  ? 16.718  -5.159  -5.242  1.00 72.54 12  C 1 
ATOM 4063 O OH    . TYR C 3 12  ? 17.987  -5.372  -4.774  1.00 68.93 12  C 1 
ATOM 4064 N N     . SER C 3 13  ? 10.573  -5.736  -9.304  1.00 85.63 13  C 1 
ATOM 4065 C CA    . SER C 3 13  ? 9.179   -5.819  -9.748  1.00 84.86 13  C 1 
ATOM 4066 C C     . SER C 3 13  ? 8.155   -5.669  -8.618  1.00 85.60 13  C 1 
ATOM 4067 O O     . SER C 3 13  ? 7.052   -5.165  -8.840  1.00 82.32 13  C 1 
ATOM 4068 C CB    . SER C 3 13  ? 8.941   -7.153  -10.461 1.00 81.71 13  C 1 
ATOM 4069 O OG    . SER C 3 13  ? 9.220   -8.240  -9.604  1.00 73.22 13  C 1 
ATOM 4070 N N     . SER C 3 14  ? 8.508   -6.005  -7.374  1.00 87.72 14  C 1 
ATOM 4071 C CA    . SER C 3 14  ? 7.660   -5.763  -6.200  1.00 87.45 14  C 1 
ATOM 4072 C C     . SER C 3 14  ? 7.330   -4.282  -5.974  1.00 88.22 14  C 1 
ATOM 4073 O O     . SER C 3 14  ? 6.330   -3.975  -5.332  1.00 84.96 14  C 1 
ATOM 4074 C CB    . SER C 3 14  ? 8.329   -6.315  -4.946  1.00 84.92 14  C 1 
ATOM 4075 O OG    . SER C 3 14  ? 8.435   -7.714  -5.042  1.00 73.17 14  C 1 
ATOM 4076 N N     . PHE C 3 15  ? 8.139   -3.371  -6.507  1.00 89.78 15  C 1 
ATOM 4077 C CA    . PHE C 3 15  ? 7.965   -1.925  -6.398  1.00 90.38 15  C 1 
ATOM 4078 C C     . PHE C 3 15  ? 7.423   -1.269  -7.676  1.00 90.93 15  C 1 
ATOM 4079 O O     . PHE C 3 15  ? 7.454   -0.040  -7.803  1.00 88.31 15  C 1 
ATOM 4080 C CB    . PHE C 3 15  ? 9.271   -1.292  -5.914  1.00 89.07 15  C 1 
ATOM 4081 C CG    . PHE C 3 15  ? 9.718   -1.757  -4.542  1.00 88.11 15  C 1 
ATOM 4082 C CD1   . PHE C 3 15  ? 8.972   -1.432  -3.403  1.00 83.51 15  C 1 
ATOM 4083 C CD2   . PHE C 3 15  ? 10.883  -2.527  -4.405  1.00 83.35 15  C 1 
ATOM 4084 C CE1   . PHE C 3 15  ? 9.382   -1.863  -2.129  1.00 81.27 15  C 1 
ATOM 4085 C CE2   . PHE C 3 15  ? 11.299  -2.963  -3.140  1.00 80.81 15  C 1 
ATOM 4086 C CZ    . PHE C 3 15  ? 10.550  -2.630  -1.998  1.00 81.48 15  C 1 
ATOM 4087 N N     . ASP C 3 16  ? 6.857   -2.045  -8.592  1.00 90.45 16  C 1 
ATOM 4088 C CA    . ASP C 3 16  ? 6.216   -1.573  -9.830  1.00 89.83 16  C 1 
ATOM 4089 C C     . ASP C 3 16  ? 5.157   -0.476  -9.597  1.00 90.93 16  C 1 
ATOM 4090 O O     . ASP C 3 16  ? 5.037   0.474   -10.378 1.00 88.33 16  C 1 
ATOM 4091 C CB    . ASP C 3 16  ? 5.590   -2.780  -10.563 1.00 86.69 16  C 1 
ATOM 4092 C CG    . ASP C 3 16  ? 4.499   -3.555  -9.791  1.00 81.79 16  C 1 
ATOM 4093 O OD1   . ASP C 3 16  ? 4.335   -3.346  -8.570  1.00 73.89 16  C 1 
ATOM 4094 O OD2   . ASP C 3 16  ? 3.828   -4.387  -10.400 1.00 77.92 16  C 1 
ATOM 4095 N N     . PHE C 3 17  ? 4.430   -0.537  -8.476  1.00 92.04 17  C 1 
ATOM 4096 C CA    . PHE C 3 17  ? 3.425   0.460   -8.098  1.00 91.87 17  C 1 
ATOM 4097 C C     . PHE C 3 17  ? 4.019   1.845   -7.792  1.00 92.33 17  C 1 
ATOM 4098 O O     . PHE C 3 17  ? 3.267   2.829   -7.776  1.00 90.74 17  C 1 
ATOM 4099 C CB    . PHE C 3 17  ? 2.610   -0.076  -6.914  1.00 91.18 17  C 1 
ATOM 4100 C CG    . PHE C 3 17  ? 3.349   -0.083  -5.595  1.00 91.36 17  C 1 
ATOM 4101 C CD1   . PHE C 3 17  ? 4.233   -1.124  -5.270  1.00 89.44 17  C 1 
ATOM 4102 C CD2   . PHE C 3 17  ? 3.169   0.967   -4.681  1.00 89.88 17  C 1 
ATOM 4103 C CE1   . PHE C 3 17  ? 4.947   -1.110  -4.067  1.00 88.08 17  C 1 
ATOM 4104 C CE2   . PHE C 3 17  ? 3.868   0.985   -3.470  1.00 88.32 17  C 1 
ATOM 4105 C CZ    . PHE C 3 17  ? 4.763   -0.050  -3.158  1.00 88.95 17  C 1 
ATOM 4106 N N     . LEU C 3 18  ? 5.339   1.955   -7.579  1.00 92.12 18  C 1 
ATOM 4107 C CA    . LEU C 3 18  ? 6.061   3.211   -7.349  1.00 92.22 18  C 1 
ATOM 4108 C C     . LEU C 3 18  ? 6.632   3.822   -8.633  1.00 92.53 18  C 1 
ATOM 4109 O O     . LEU C 3 18  ? 7.173   4.928   -8.593  1.00 90.74 18  C 1 
ATOM 4110 C CB    . LEU C 3 18  ? 7.188   2.991   -6.317  1.00 92.05 18  C 1 
ATOM 4111 C CG    . LEU C 3 18  ? 6.732   2.465   -4.943  1.00 91.26 18  C 1 
ATOM 4112 C CD1   . LEU C 3 18  ? 7.955   2.272   -4.047  1.00 87.62 18  C 1 
ATOM 4113 C CD2   . LEU C 3 18  ? 5.766   3.437   -4.253  1.00 87.53 18  C 1 
ATOM 4114 N N     . THR C 3 19  ? 6.496   3.145   -9.768  1.00 91.48 19  C 1 
ATOM 4115 C CA    . THR C 3 19  ? 7.090   3.565   -11.045 1.00 90.88 19  C 1 
ATOM 4116 C C     . THR C 3 19  ? 6.670   4.981   -11.435 1.00 91.10 19  C 1 
ATOM 4117 O O     . THR C 3 19  ? 7.506   5.801   -11.807 1.00 89.52 19  C 1 
ATOM 4118 C CB    . THR C 3 19  ? 6.727   2.573   -12.156 1.00 89.43 19  C 1 
ATOM 4119 O OG1   . THR C 3 19  ? 7.166   1.286   -11.779 1.00 78.23 19  C 1 
ATOM 4120 C CG2   . THR C 3 19  ? 7.405   2.891   -13.483 1.00 76.10 19  C 1 
ATOM 4121 N N     . GLU C 3 20  ? 5.391   5.328   -11.264 1.00 91.56 20  C 1 
ATOM 4122 C CA    . GLU C 3 20  ? 4.878   6.678   -11.541 1.00 90.49 20  C 1 
ATOM 4123 C C     . GLU C 3 20  ? 5.523   7.769   -10.671 1.00 91.08 20  C 1 
ATOM 4124 O O     . GLU C 3 20  ? 5.643   8.918   -11.102 1.00 88.53 20  C 1 
ATOM 4125 C CB    . GLU C 3 20  ? 3.356   6.718   -11.304 1.00 88.76 20  C 1 
ATOM 4126 C CG    . GLU C 3 20  ? 2.545   5.849   -12.265 1.00 78.04 20  C 1 
ATOM 4127 C CD    . GLU C 3 20  ? 1.033   5.908   -11.985 1.00 70.57 20  C 1 
ATOM 4128 O OE1   . GLU C 3 20  ? 0.263   5.290   -12.765 1.00 63.84 20  C 1 
ATOM 4129 O OE2   . GLU C 3 20  ? 0.615   6.551   -10.986 1.00 63.56 20  C 1 
ATOM 4130 N N     . ILE C 3 21  ? 5.927   7.440   -9.429  1.00 91.36 21  C 1 
ATOM 4131 C CA    . ILE C 3 21  ? 6.561   8.387   -8.511  1.00 91.00 21  C 1 
ATOM 4132 C C     . ILE C 3 21  ? 8.015   8.623   -8.923  1.00 91.57 21  C 1 
ATOM 4133 O O     . ILE C 3 21  ? 8.426   9.774   -9.083  1.00 89.60 21  C 1 
ATOM 4134 C CB    . ILE C 3 21  ? 6.460   7.896   -7.047  1.00 90.30 21  C 1 
ATOM 4135 C CG1   . ILE C 3 21  ? 4.976   7.841   -6.625  1.00 86.18 21  C 1 
ATOM 4136 C CG2   . ILE C 3 21  ? 7.268   8.811   -6.107  1.00 85.87 21  C 1 
ATOM 4137 C CD1   . ILE C 3 21  ? 4.748   7.167   -5.280  1.00 77.74 21  C 1 
ATOM 4138 N N     . VAL C 3 22  ? 8.772   7.552   -9.143  1.00 91.50 22  C 1 
ATOM 4139 C CA    . VAL C 3 22  ? 10.200  7.672   -9.487  1.00 91.17 22  C 1 
ATOM 4140 C C     . VAL C 3 22  ? 10.420  8.216   -10.899 1.00 91.01 22  C 1 
ATOM 4141 O O     . VAL C 3 22  ? 11.452  8.826   -11.149 1.00 88.58 22  C 1 
ATOM 4142 C CB    . VAL C 3 22  ? 10.974  6.357   -9.287  1.00 90.18 22  C 1 
ATOM 4143 C CG1   . VAL C 3 22  ? 10.917  5.944   -7.808  1.00 81.07 22  C 1 
ATOM 4144 C CG2   . VAL C 3 22  ? 10.452  5.219   -10.168 1.00 82.34 22  C 1 
ATOM 4145 N N     . ASN C 3 23  ? 9.446   8.068   -11.795 1.00 91.43 23  C 1 
ATOM 4146 C CA    . ASN C 3 23  ? 9.520   8.661   -13.128 1.00 90.76 23  C 1 
ATOM 4147 C C     . ASN C 3 23  ? 9.450   10.195  -13.122 1.00 90.32 23  C 1 
ATOM 4148 O O     . ASN C 3 23  ? 9.907   10.809  -14.082 1.00 86.99 23  C 1 
ATOM 4149 C CB    . ASN C 3 23  ? 8.445   8.045   -14.032 1.00 89.26 23  C 1 
ATOM 4150 C CG    . ASN C 3 23  ? 8.814   6.657   -14.528 1.00 84.32 23  C 1 
ATOM 4151 O OD1   . ASN C 3 23  ? 9.942   6.191   -14.408 1.00 74.55 23  C 1 
ATOM 4152 N ND2   . ASN C 3 23  ? 7.874   5.970   -15.152 1.00 75.12 23  C 1 
ATOM 4153 N N     . LYS C 3 24  ? 8.953   10.830  -12.036 1.00 90.18 24  C 1 
ATOM 4154 C CA    . LYS C 3 24  ? 9.022   12.289  -11.863 1.00 88.81 24  C 1 
ATOM 4155 C C     . LYS C 3 24  ? 10.456  12.788  -11.648 1.00 89.26 24  C 1 
ATOM 4156 O O     . LYS C 3 24  ? 10.733  13.958  -11.905 1.00 85.08 24  C 1 
ATOM 4157 C CB    . LYS C 3 24  ? 8.184   12.732  -10.658 1.00 86.05 24  C 1 
ATOM 4158 C CG    . LYS C 3 24  ? 6.692   12.384  -10.729 1.00 77.78 24  C 1 
ATOM 4159 C CD    . LYS C 3 24  ? 6.058   12.775  -9.386  1.00 72.76 24  C 1 
ATOM 4160 C CE    . LYS C 3 24  ? 4.628   12.267  -9.203  1.00 65.36 24  C 1 
ATOM 4161 N NZ    . LYS C 3 24  ? 4.198   12.475  -7.804  1.00 58.37 24  C 1 
ATOM 4162 N N     . VAL C 3 25  ? 11.342  11.945  -11.146 1.00 86.42 25  C 1 
ATOM 4163 C CA    . VAL C 3 25  ? 12.751  12.287  -10.982 1.00 85.29 25  C 1 
ATOM 4164 C C     . VAL C 3 25  ? 13.375  12.353  -12.375 1.00 84.14 25  C 1 
ATOM 4165 O O     . VAL C 3 25  ? 13.331  11.346  -13.088 1.00 80.67 25  C 1 
ATOM 4166 C CB    . VAL C 3 25  ? 13.493  11.265  -10.102 1.00 83.47 25  C 1 
ATOM 4167 C CG1   . VAL C 3 25  ? 14.965  11.631  -9.939  1.00 73.70 25  C 1 
ATOM 4168 C CG2   . VAL C 3 25  ? 12.857  11.190  -8.716  1.00 77.00 25  C 1 
ATOM 4169 N N     . PRO C 3 26  ? 13.947  13.508  -12.776 1.00 85.01 26  C 1 
ATOM 4170 C CA    . PRO C 3 26  ? 14.644  13.575  -14.041 1.00 82.37 26  C 1 
ATOM 4171 C C     . PRO C 3 26  ? 15.773  12.539  -14.030 1.00 81.43 26  C 1 
ATOM 4172 O O     . PRO C 3 26  ? 16.480  12.384  -13.028 1.00 75.84 26  C 1 
ATOM 4173 C CB    . PRO C 3 26  ? 15.141  15.018  -14.172 1.00 78.41 26  C 1 
ATOM 4174 C CG    . PRO C 3 26  ? 15.241  15.487  -12.722 1.00 76.35 26  C 1 
ATOM 4175 C CD    . PRO C 3 26  ? 14.122  14.730  -12.022 1.00 80.41 26  C 1 
ATOM 4176 N N     . ASP C 3 27  ? 15.924  11.815  -15.144 1.00 82.40 27  C 1 
ATOM 4177 C CA    . ASP C 3 27  ? 17.168  11.120  -15.377 1.00 78.30 27  C 1 
ATOM 4178 C C     . ASP C 3 27  ? 18.233  12.206  -15.416 1.00 75.26 27  C 1 
ATOM 4179 O O     . ASP C 3 27  ? 18.280  13.016  -16.337 1.00 66.39 27  C 1 
ATOM 4180 C CB    . ASP C 3 27  ? 17.115  10.251  -16.649 1.00 72.05 27  C 1 
ATOM 4181 C CG    . ASP C 3 27  ? 16.157  9.070   -16.438 1.00 65.17 27  C 1 
ATOM 4182 O OD1   . ASP C 3 27  ? 16.308  8.375   -15.405 1.00 58.16 27  C 1 
ATOM 4183 O OD2   . ASP C 3 27  ? 15.168  8.921   -17.180 1.00 57.76 27  C 1 
ATOM 4184 N N     . LEU C 3 28  ? 19.009  12.273  -14.331 1.00 75.62 28  C 1 
ATOM 4185 C CA    . LEU C 3 28  ? 20.271  12.976  -14.383 1.00 69.30 28  C 1 
ATOM 4186 C C     . LEU C 3 28  ? 21.052  12.208  -15.425 1.00 66.34 28  C 1 
ATOM 4187 O O     . LEU C 3 28  ? 21.712  11.223  -15.101 1.00 56.04 28  C 1 
ATOM 4188 C CB    . LEU C 3 28  ? 20.950  12.974  -13.009 1.00 61.24 28  C 1 
ATOM 4189 C CG    . LEU C 3 28  ? 20.247  13.851  -11.964 1.00 55.31 28  C 1 
ATOM 4190 C CD1   . LEU C 3 28  ? 20.816  13.573  -10.577 1.00 51.09 28  C 1 
ATOM 4191 C CD2   . LEU C 3 28  ? 20.433  15.348  -12.250 1.00 49.25 28  C 1 
ATOM 4192 N N     . GLY C 3 29  ? 20.873  12.592  -16.685 1.00 60.05 29  C 1 
ATOM 4193 C CA    . GLY C 3 29  ? 21.835  12.298  -17.720 1.00 57.46 29  C 1 
ATOM 4194 C C     . GLY C 3 29  ? 23.202  12.605  -17.134 1.00 56.32 29  C 1 
ATOM 4195 O O     . GLY C 3 29  ? 23.318  13.460  -16.253 1.00 51.93 29  C 1 
ATOM 4196 N N     . GLY C 3 30  ? 24.188  11.866  -17.570 1.00 51.06 30  C 1 
ATOM 4197 C CA    . GLY C 3 30  ? 25.543  12.325  -17.337 1.00 48.55 30  C 1 
ATOM 4198 C C     . GLY C 3 30  ? 25.507  13.803  -17.689 1.00 47.77 30  C 1 
ATOM 4199 O O     . GLY C 3 30  ? 25.265  14.139  -18.843 1.00 45.12 30  C 1 
ATOM 4200 N N     . GLY C 3 31  ? 25.593  14.643  -16.649 1.00 47.39 31  C 1 
ATOM 4201 C CA    . GLY C 3 31  ? 25.980  15.993  -16.909 1.00 45.75 31  C 1 
ATOM 4202 C C     . GLY C 3 31  ? 27.304  15.762  -17.595 1.00 44.89 31  C 1 
ATOM 4203 O O     . GLY C 3 31  ? 28.287  15.463  -16.912 1.00 42.17 31  C 1 
ATOM 4204 N N     . GLU C 3 32  ? 27.288  15.823  -18.919 1.00 44.17 32  C 1 
ATOM 4205 C CA    . GLU C 3 32  ? 28.417  16.374  -19.585 1.00 43.84 32  C 1 
ATOM 4206 C C     . GLU C 3 32  ? 28.716  17.612  -18.741 1.00 44.18 32  C 1 
ATOM 4207 O O     . GLU C 3 32  ? 28.049  18.643  -18.820 1.00 41.61 32  C 1 
ATOM 4208 C CB    . GLU C 3 32  ? 28.116  16.745  -21.040 1.00 39.52 32  C 1 
ATOM 4209 C CG    . GLU C 3 32  ? 28.041  15.504  -21.957 1.00 36.25 32  C 1 
ATOM 4210 C CD    . GLU C 3 32  ? 27.886  15.893  -23.440 1.00 34.62 32  C 1 
ATOM 4211 O OE1   . GLU C 3 32  ? 28.252  15.060  -24.288 1.00 31.94 32  C 1 
ATOM 4212 O OE2   . GLU C 3 32  ? 27.385  17.011  -23.699 1.00 33.96 32  C 1 
ATOM 4213 N N     . SER C 3 33  ? 29.654  17.438  -17.824 1.00 39.50 33  C 1 
ATOM 4214 C CA    . SER C 3 33  ? 30.510  18.526  -17.490 1.00 39.98 33  C 1 
ATOM 4215 C C     . SER C 3 33  ? 31.123  18.867  -18.835 1.00 38.75 33  C 1 
ATOM 4216 O O     . SER C 3 33  ? 32.205  18.409  -19.190 1.00 36.44 33  C 1 
ATOM 4217 C CB    . SER C 3 33  ? 31.528  18.147  -16.418 1.00 35.91 33  C 1 
ATOM 4218 O OG    . SER C 3 33  ? 32.369  17.098  -16.849 1.00 33.89 33  C 1 
ATOM 4219 N N     . CYS C 3 34  ? 30.343  19.620  -19.593 1.00 41.12 34  C 1 
ATOM 4220 C CA    . CYS C 3 34  ? 30.811  20.587  -20.532 1.00 42.76 34  C 1 
ATOM 4221 C C     . CYS C 3 34  ? 31.651  21.557  -19.678 1.00 41.64 34  C 1 
ATOM 4222 O O     . CYS C 3 34  ? 31.287  22.685  -19.405 1.00 39.89 34  C 1 
ATOM 4223 C CB    . CYS C 3 34  ? 29.624  21.208  -21.276 1.00 39.08 34  C 1 
ATOM 4224 S SG    . CYS C 3 34  ? 30.169  21.931  -22.846 1.00 35.52 34  C 1 
ATOM 4225 N N     . GLY C 3 35  ? 32.713  21.009  -19.144 1.00 38.44 35  C 1 
ATOM 4226 C CA    . GLY C 3 35  ? 33.971  21.652  -19.003 1.00 38.68 35  C 1 
ATOM 4227 C C     . GLY C 3 35  ? 34.290  22.094  -20.407 1.00 37.85 35  C 1 
ATOM 4228 O O     . GLY C 3 35  ? 35.023  21.433  -21.136 1.00 35.96 35  C 1 
ATOM 4229 N N     . ASP C 3 36  ? 33.639  23.192  -20.764 1.00 46.33 36  C 1 
ATOM 4230 C CA    . ASP C 3 36  ? 34.199  24.173  -21.632 1.00 49.21 36  C 1 
ATOM 4231 C C     . ASP C 3 36  ? 35.517  24.559  -20.922 1.00 51.55 36  C 1 
ATOM 4232 O O     . ASP C 3 36  ? 35.616  25.526  -20.176 1.00 49.69 36  C 1 
ATOM 4233 C CB    . ASP C 3 36  ? 33.180  25.306  -21.828 1.00 43.78 36  C 1 
ATOM 4234 C CG    . ASP C 3 36  ? 33.454  26.234  -23.015 1.00 39.13 36  C 1 
ATOM 4235 O OD1   . ASP C 3 36  ? 34.347  25.945  -23.829 1.00 40.29 36  C 1 
ATOM 4236 O OD2   . ASP C 3 36  ? 32.747  27.281  -23.095 1.00 42.02 36  C 1 
ATOM 4237 N N     . GLU C 3 37  ? 36.489  23.679  -21.094 1.00 39.90 37  C 1 
ATOM 4238 C CA    . GLU C 3 37  ? 37.887  24.023  -21.135 1.00 42.79 37  C 1 
ATOM 4239 C C     . GLU C 3 37  ? 38.042  25.038  -22.276 1.00 44.02 37  C 1 
ATOM 4240 O O     . GLU C 3 37  ? 38.736  24.816  -23.261 1.00 42.87 37  C 1 
ATOM 4241 C CB    . GLU C 3 37  ? 38.798  22.787  -21.350 1.00 39.57 37  C 1 
ATOM 4242 C CG    . GLU C 3 37  ? 39.191  22.031  -20.073 1.00 37.51 37  C 1 
ATOM 4243 C CD    . GLU C 3 37  ? 40.377  21.083  -20.302 1.00 37.73 37  C 1 
ATOM 4244 O OE1   . GLU C 3 37  ? 41.109  20.815  -19.322 1.00 36.18 37  C 1 
ATOM 4245 O OE2   . GLU C 3 37  ? 40.599  20.644  -21.458 1.00 36.36 37  C 1 
ATOM 4246 N N     . ARG C 3 38  ? 37.376  26.178  -22.123 1.00 44.17 38  C 1 
ATOM 4247 C CA    . ARG C 3 38  ? 37.838  27.435  -22.665 1.00 46.47 38  C 1 
ATOM 4248 C C     . ARG C 3 38  ? 39.243  27.579  -22.094 1.00 45.45 38  C 1 
ATOM 4249 O O     . ARG C 3 38  ? 39.418  28.007  -20.953 1.00 43.05 38  C 1 
ATOM 4250 C CB    . ARG C 3 38  ? 36.935  28.606  -22.262 1.00 42.34 38  C 1 
ATOM 4251 C CG    . ARG C 3 38  ? 35.675  28.596  -23.124 1.00 40.01 38  C 1 
ATOM 4252 C CD    . ARG C 3 38  ? 34.815  29.836  -22.832 1.00 40.13 38  C 1 
ATOM 4253 N NE    . ARG C 3 38  ? 33.570  29.725  -23.583 1.00 37.61 38  C 1 
ATOM 4254 C CZ    . ARG C 3 38  ? 32.716  30.690  -23.877 1.00 35.38 38  C 1 
ATOM 4255 N NH1   . ARG C 3 38  ? 32.915  31.922  -23.492 1.00 34.27 38  C 1 
ATOM 4256 N NH2   . ARG C 3 38  ? 31.653  30.407  -24.561 1.00 34.83 38  C 1 
ATOM 4257 N N     . GLY C 3 39  ? 40.185  27.077  -22.869 1.00 42.87 39  C 1 
ATOM 4258 C CA    . GLY C 3 39  ? 41.594  27.082  -22.562 1.00 43.87 39  C 1 
ATOM 4259 C C     . GLY C 3 39  ? 41.936  28.507  -22.175 1.00 43.01 39  C 1 
ATOM 4260 O O     . GLY C 3 39  ? 41.932  29.394  -23.032 1.00 41.77 39  C 1 
ATOM 4261 N N     . LEU C 3 40  ? 42.124  28.703  -20.855 1.00 47.33 40  C 1 
ATOM 4262 C CA    . LEU C 3 40  ? 42.648  29.964  -20.362 1.00 46.98 40  C 1 
ATOM 4263 C C     . LEU C 3 40  ? 43.860  30.250  -21.230 1.00 46.01 40  C 1 
ATOM 4264 O O     . LEU C 3 40  ? 44.736  29.379  -21.322 1.00 44.15 40  C 1 
ATOM 4265 C CB    . LEU C 3 40  ? 43.034  29.839  -18.879 1.00 42.70 40  C 1 
ATOM 4266 C CG    . LEU C 3 40  ? 41.882  30.153  -17.916 1.00 38.18 40  C 1 
ATOM 4267 C CD1   . LEU C 3 40  ? 42.270  29.729  -16.495 1.00 39.58 40  C 1 
ATOM 4268 C CD2   . LEU C 3 40  ? 41.560  31.663  -17.890 1.00 42.63 40  C 1 
ATOM 4269 N N     . PRO C 3 41  ? 43.881  31.383  -21.937 1.00 42.98 41  C 1 
ATOM 4270 C CA    . PRO C 3 41  ? 44.860  31.627  -22.986 1.00 45.89 41  C 1 
ATOM 4271 C C     . PRO C 3 41  ? 46.233  31.413  -22.358 1.00 46.56 41  C 1 
ATOM 4272 O O     . PRO C 3 41  ? 46.574  32.124  -21.407 1.00 44.75 41  C 1 
ATOM 4273 C CB    . PRO C 3 41  ? 44.621  33.057  -23.472 1.00 41.26 41  C 1 
ATOM 4274 C CG    . PRO C 3 41  ? 43.833  33.700  -22.335 1.00 40.57 41  C 1 
ATOM 4275 C CD    . PRO C 3 41  ? 43.037  32.514  -21.746 1.00 44.41 41  C 1 
ATOM 4276 N N     . ARG C 3 42  ? 46.967  30.381  -22.832 1.00 37.91 42  C 1 
ATOM 4277 C CA    . ARG C 3 42  ? 48.305  30.045  -22.341 1.00 42.14 42  C 1 
ATOM 4278 C C     . ARG C 3 42  ? 49.091  31.346  -22.363 1.00 41.10 42  C 1 
ATOM 4279 O O     . ARG C 3 42  ? 49.403  31.842  -23.441 1.00 39.43 42  C 1 
ATOM 4280 C CB    . ARG C 3 42  ? 48.993  28.998  -23.222 1.00 39.07 42  C 1 
ATOM 4281 C CG    . ARG C 3 42  ? 48.709  27.551  -22.812 1.00 35.65 42  C 1 
ATOM 4282 C CD    . ARG C 3 42  ? 49.510  26.588  -23.704 1.00 36.25 42  C 1 
ATOM 4283 N NE    . ARG C 3 42  ? 49.435  25.196  -23.240 1.00 33.98 42  C 1 
ATOM 4284 C CZ    . ARG C 3 42  ? 49.974  24.139  -23.823 1.00 32.19 42  C 1 
ATOM 4285 N NH1   . ARG C 3 42  ? 50.648  24.252  -24.938 1.00 30.21 42  C 1 
ATOM 4286 N NH2   . ARG C 3 42  ? 49.848  22.963  -23.301 1.00 30.32 42  C 1 
ATOM 4287 N N     . ARG C 3 43  ? 49.306  31.890  -21.178 1.00 42.20 43  C 1 
ATOM 4288 C CA    . ARG C 3 43  ? 50.046  33.135  -21.030 1.00 45.31 43  C 1 
ATOM 4289 C C     . ARG C 3 43  ? 51.430  32.813  -21.557 1.00 45.42 43  C 1 
ATOM 4290 O O     . ARG C 3 43  ? 52.187  32.149  -20.857 1.00 43.42 43  C 1 
ATOM 4291 C CB    . ARG C 3 43  ? 50.018  33.587  -19.559 1.00 41.07 43  C 1 
ATOM 4292 C CG    . ARG C 3 43  ? 50.405  35.052  -19.372 1.00 37.37 43  C 1 
ATOM 4293 C CD    . ARG C 3 43  ? 50.323  35.439  -17.886 1.00 37.99 43  C 1 
ATOM 4294 N NE    . ARG C 3 43  ? 50.402  36.891  -17.688 1.00 35.47 43  C 1 
ATOM 4295 C CZ    . ARG C 3 43  ? 50.434  37.515  -16.510 1.00 32.10 43  C 1 
ATOM 4296 N NH1   . ARG C 3 43  ? 50.457  36.850  -15.391 1.00 30.53 43  C 1 
ATOM 4297 N NH2   . ARG C 3 43  ? 50.449  38.808  -16.459 1.00 30.61 43  C 1 
ATOM 4298 N N     . ARG C 3 44  ? 51.676  33.148  -22.820 1.00 39.98 44  C 1 
ATOM 4299 C CA    . ARG C 3 44  ? 52.944  32.878  -23.487 1.00 42.83 44  C 1 
ATOM 4300 C C     . ARG C 3 44  ? 54.020  33.443  -22.565 1.00 41.70 44  C 1 
ATOM 4301 O O     . ARG C 3 44  ? 54.121  34.659  -22.436 1.00 39.75 44  C 1 
ATOM 4302 C CB    . ARG C 3 44  ? 53.020  33.521  -24.890 1.00 39.22 44  C 1 
ATOM 4303 C CG    . ARG C 3 44  ? 52.326  32.689  -25.986 1.00 36.74 44  C 1 
ATOM 4304 C CD    . ARG C 3 44  ? 52.532  33.357  -27.356 1.00 37.78 44  C 1 
ATOM 4305 N NE    . ARG C 3 44  ? 51.985  32.537  -28.467 1.00 35.24 44  C 1 
ATOM 4306 C CZ    . ARG C 3 44  ? 52.004  32.847  -29.758 1.00 31.51 44  C 1 
ATOM 4307 N NH1   . ARG C 3 44  ? 52.506  33.979  -30.177 1.00 29.66 44  C 1 
ATOM 4308 N NH2   . ARG C 3 44  ? 51.522  32.025  -30.638 1.00 29.49 44  C 1 
ATOM 4309 N N     . LYS C 3 45  ? 54.743  32.558  -21.869 1.00 41.39 45  C 1 
ATOM 4310 C CA    . LYS C 3 45  ? 56.008  32.941  -21.273 1.00 42.18 45  C 1 
ATOM 4311 C C     . LYS C 3 45  ? 56.835  33.439  -22.448 1.00 40.59 45  C 1 
ATOM 4312 O O     . LYS C 3 45  ? 57.167  32.646  -23.330 1.00 38.25 45  C 1 
ATOM 4313 C CB    . LYS C 3 45  ? 56.696  31.768  -20.568 1.00 38.86 45  C 1 
ATOM 4314 C CG    . LYS C 3 45  ? 56.237  31.585  -19.113 1.00 36.18 45  C 1 
ATOM 4315 C CD    . LYS C 3 45  ? 57.042  30.460  -18.433 1.00 37.60 45  C 1 
ATOM 4316 C CE    . LYS C 3 45  ? 56.708  30.351  -16.945 1.00 33.98 45  C 1 
ATOM 4317 N NZ    . LYS C 3 45  ? 57.483  29.287  -16.293 1.00 31.54 45  C 1 
ATOM 4318 N N     . PHE C 3 46  ? 57.072  34.756  -22.510 1.00 49.16 46  C 1 
ATOM 4319 C CA    . PHE C 3 46  ? 58.031  35.326  -23.428 1.00 48.11 46  C 1 
ATOM 4320 C C     . PHE C 3 46  ? 59.358  34.654  -23.121 1.00 46.77 46  C 1 
ATOM 4321 O O     . PHE C 3 46  ? 59.902  34.817  -22.019 1.00 44.21 46  C 1 
ATOM 4322 C CB    . PHE C 3 46  ? 58.086  36.849  -23.279 1.00 42.41 46  C 1 
ATOM 4323 C CG    . PHE C 3 46  ? 57.042  37.575  -24.085 1.00 39.80 46  C 1 
ATOM 4324 C CD1   . PHE C 3 46  ? 57.356  38.035  -25.378 1.00 39.80 46  C 1 
ATOM 4325 C CD2   . PHE C 3 46  ? 55.759  37.805  -23.572 1.00 38.08 46  C 1 
ATOM 4326 C CE1   . PHE C 3 46  ? 56.396  38.721  -26.142 1.00 33.75 46  C 1 
ATOM 4327 C CE2   . PHE C 3 46  ? 54.789  38.490  -24.338 1.00 33.21 46  C 1 
ATOM 4328 C CZ    . PHE C 3 46  ? 55.108  38.955  -25.629 1.00 33.90 46  C 1 
ATOM 4329 N N     . SER C 3 47  ? 59.840  33.837  -24.041 1.00 47.19 47  C 1 
ATOM 4330 C CA    . SER C 3 47  ? 61.184  33.293  -24.036 1.00 48.96 47  C 1 
ATOM 4331 C C     . SER C 3 47  ? 62.131  34.457  -24.269 1.00 48.32 47  C 1 
ATOM 4332 O O     . SER C 3 47  ? 62.449  34.777  -25.417 1.00 44.39 47  C 1 
ATOM 4333 C CB    . SER C 3 47  ? 61.303  32.236  -25.125 1.00 44.21 47  C 1 
ATOM 4334 O OG    . SER C 3 47  ? 60.845  32.741  -26.373 1.00 42.23 47  C 1 
ATOM 4335 N N     . ASN C 3 48  ? 62.531  35.121  -23.182 1.00 45.70 48  C 1 
ATOM 4336 C CA    . ASN C 3 48  ? 63.537  36.184  -23.213 1.00 48.09 48  C 1 
ATOM 4337 C C     . ASN C 3 48  ? 64.906  35.519  -23.406 1.00 47.83 48  C 1 
ATOM 4338 O O     . ASN C 3 48  ? 65.691  35.421  -22.455 1.00 43.78 48  C 1 
ATOM 4339 C CB    . ASN C 3 48  ? 63.395  37.052  -21.947 1.00 43.96 48  C 1 
ATOM 4340 C CG    . ASN C 3 48  ? 63.205  38.535  -22.235 1.00 39.22 48  C 1 
ATOM 4341 O OD1   . ASN C 3 48  ? 62.879  38.963  -23.311 1.00 38.12 48  C 1 
ATOM 4342 N ND2   . ASN C 3 48  ? 63.375  39.367  -21.222 1.00 39.17 48  C 1 
ATOM 4343 N N     . GLY C 3 49  ? 65.119  34.975  -24.581 1.00 44.76 49  C 1 
ATOM 4344 C CA    . GLY C 3 49  ? 66.320  34.225  -24.943 1.00 45.65 49  C 1 
ATOM 4345 C C     . GLY C 3 49  ? 67.449  35.076  -25.493 1.00 44.84 49  C 1 
ATOM 4346 O O     . GLY C 3 49  ? 68.298  34.541  -26.188 1.00 42.31 49  C 1 
ATOM 4347 N N     . SER C 3 50  ? 67.394  36.386  -25.268 1.00 45.17 50  C 1 
ATOM 4348 C CA    . SER C 3 50  ? 68.367  37.256  -25.943 1.00 46.69 50  C 1 
ATOM 4349 C C     . SER C 3 50  ? 69.775  37.137  -25.356 1.00 46.99 50  C 1 
ATOM 4350 O O     . SER C 3 50  ? 69.977  36.803  -24.194 1.00 43.58 50  C 1 
ATOM 4351 C CB    . SER C 3 50  ? 67.889  38.707  -25.954 1.00 41.26 50  C 1 
ATOM 4352 O OG    . SER C 3 50  ? 67.610  39.158  -24.637 1.00 38.72 50  C 1 
ATOM 4353 N N     . ASP C 3 51  ? 70.697  37.430  -26.208 1.00 51.34 51  C 1 
ATOM 4354 C CA    . ASP C 3 51  ? 72.125  37.127  -26.256 1.00 53.01 51  C 1 
ATOM 4355 C C     . ASP C 3 51  ? 73.028  37.865  -25.222 1.00 53.79 51  C 1 
ATOM 4356 O O     . ASP C 3 51  ? 72.546  38.679  -24.428 1.00 51.87 51  C 1 
ATOM 4357 C CB    . ASP C 3 51  ? 72.568  37.396  -27.713 1.00 46.82 51  C 1 
ATOM 4358 C CG    . ASP C 3 51  ? 72.744  36.125  -28.565 1.00 42.63 51  C 1 
ATOM 4359 O OD1   . ASP C 3 51  ? 73.044  35.060  -27.998 1.00 43.61 51  C 1 
ATOM 4360 O OD2   . ASP C 3 51  ? 72.571  36.274  -29.795 1.00 44.57 51  C 1 
ATOM 4361 N N     . PRO C 3 52  ? 74.357  37.595  -25.211 1.00 39.48 52  C 1 
ATOM 4362 C CA    . PRO C 3 52  ? 75.214  37.646  -24.025 1.00 43.17 52  C 1 
ATOM 4363 C C     . PRO C 3 52  ? 76.047  38.923  -23.833 1.00 43.62 52  C 1 
ATOM 4364 O O     . PRO C 3 52  ? 76.835  38.946  -22.883 1.00 41.88 52  C 1 
ATOM 4365 C CB    . PRO C 3 52  ? 76.137  36.438  -24.234 1.00 38.80 52  C 1 
ATOM 4366 C CG    . PRO C 3 52  ? 76.372  36.437  -25.743 1.00 39.47 52  C 1 
ATOM 4367 C CD    . PRO C 3 52  ? 74.996  36.849  -26.261 1.00 44.98 52  C 1 
ATOM 4368 N N     . GLU C 3 53  ? 75.992  39.857  -24.746 1.00 46.98 53  C 1 
ATOM 4369 C CA    . GLU C 3 53  ? 77.138  40.761  -24.976 1.00 49.11 53  C 1 
ATOM 4370 C C     . GLU C 3 53  ? 77.543  41.683  -23.808 1.00 47.93 53  C 1 
ATOM 4371 O O     . GLU C 3 53  ? 76.807  41.894  -22.841 1.00 45.53 53  C 1 
ATOM 4372 C CB    . GLU C 3 53  ? 77.005  41.552  -26.293 1.00 45.28 53  C 1 
ATOM 4373 C CG    . GLU C 3 53  ? 77.529  40.762  -27.502 1.00 43.85 53  C 1 
ATOM 4374 C CD    . GLU C 3 53  ? 77.719  41.636  -28.743 1.00 43.73 53  C 1 
ATOM 4375 O OE1   . GLU C 3 53  ? 78.449  41.175  -29.660 1.00 43.32 53  C 1 
ATOM 4376 O OE2   . GLU C 3 53  ? 77.135  42.752  -28.798 1.00 41.24 53  C 1 
ATOM 4377 N N     . ASN C 3 54  ? 78.761  42.262  -23.942 1.00 47.61 54  C 1 
ATOM 4378 C CA    . ASN C 3 54  ? 79.785  42.348  -22.900 1.00 51.71 54  C 1 
ATOM 4379 C C     . ASN C 3 54  ? 79.857  43.666  -22.108 1.00 52.30 54  C 1 
ATOM 4380 O O     . ASN C 3 54  ? 80.189  43.659  -20.924 1.00 49.28 54  C 1 
ATOM 4381 C CB    . ASN C 3 54  ? 81.104  42.091  -23.659 1.00 46.33 54  C 1 
ATOM 4382 C CG    . ASN C 3 54  ? 82.298  41.691  -22.825 1.00 40.35 54  C 1 
ATOM 4383 O OD1   . ASN C 3 54  ? 82.225  41.218  -21.707 1.00 40.45 54  C 1 
ATOM 4384 N ND2   . ASN C 3 54  ? 83.479  41.796  -23.386 1.00 42.50 54  C 1 
ATOM 4385 N N     . GLU C 3 55  ? 79.736  44.792  -22.755 1.00 41.41 55  C 1 
ATOM 4386 C CA    . GLU C 3 55  ? 80.636  45.929  -22.544 1.00 46.08 55  C 1 
ATOM 4387 C C     . GLU C 3 55  ? 80.321  46.911  -21.390 1.00 46.15 55  C 1 
ATOM 4388 O O     . GLU C 3 55  ? 79.640  46.627  -20.426 1.00 45.90 55  C 1 
ATOM 4389 C CB    . GLU C 3 55  ? 80.866  46.664  -23.884 1.00 43.40 55  C 1 
ATOM 4390 C CG    . GLU C 3 55  ? 82.263  46.461  -24.463 1.00 40.95 55  C 1 
ATOM 4391 C CD    . GLU C 3 55  ? 82.628  47.461  -25.564 1.00 42.36 55  C 1 
ATOM 4392 O OE1   . GLU C 3 55  ? 83.816  47.422  -25.995 1.00 41.45 55  C 1 
ATOM 4393 O OE2   . GLU C 3 55  ? 81.765  48.295  -25.942 1.00 41.45 55  C 1 
ATOM 4394 N N     . GLU C 3 56  ? 80.902  48.042  -21.504 1.00 51.21 56  C 1 
ATOM 4395 C CA    . GLU C 3 56  ? 81.519  48.976  -20.555 1.00 52.65 56  C 1 
ATOM 4396 C C     . GLU C 3 56  ? 80.673  49.645  -19.433 1.00 51.05 56  C 1 
ATOM 4397 O O     . GLU C 3 56  ? 79.460  49.800  -19.508 1.00 49.48 56  C 1 
ATOM 4398 C CB    . GLU C 3 56  ? 82.232  50.067  -21.371 1.00 48.92 56  C 1 
ATOM 4399 C CG    . GLU C 3 56  ? 83.733  49.848  -21.569 1.00 45.60 56  C 1 
ATOM 4400 C CD    . GLU C 3 56  ? 84.464  51.126  -22.046 1.00 44.89 56  C 1 
ATOM 4401 O OE1   . GLU C 3 56  ? 85.720  51.105  -22.029 1.00 42.71 56  C 1 
ATOM 4402 O OE2   . GLU C 3 56  ? 83.778  52.142  -22.337 1.00 41.55 56  C 1 
ATOM 4403 N N     . PRO C 3 57  ? 81.325  50.183  -18.390 1.00 40.94 57  C 1 
ATOM 4404 C CA    . PRO C 3 57  ? 80.767  50.505  -17.063 1.00 43.86 57  C 1 
ATOM 4405 C C     . PRO C 3 57  ? 80.248  51.948  -16.867 1.00 42.50 57  C 1 
ATOM 4406 O O     . PRO C 3 57  ? 80.221  52.404  -15.708 1.00 41.48 57  C 1 
ATOM 4407 C CB    . PRO C 3 57  ? 81.946  50.217  -16.133 1.00 40.16 57  C 1 
ATOM 4408 C CG    . PRO C 3 57  ? 83.151  50.683  -16.939 1.00 41.10 57  C 1 
ATOM 4409 C CD    . PRO C 3 57  ? 82.747  50.244  -18.361 1.00 47.82 57  C 1 
ATOM 4410 N N     . ARG C 3 58  ? 79.993  52.723  -17.887 1.00 45.89 58  C 1 
ATOM 4411 C CA    . ARG C 3 58  ? 80.063  54.197  -17.797 1.00 48.85 58  C 1 
ATOM 4412 C C     . ARG C 3 58  ? 79.130  54.854  -16.769 1.00 47.69 58  C 1 
ATOM 4413 O O     . ARG C 3 58  ? 78.026  54.427  -16.499 1.00 44.62 58  C 1 
ATOM 4414 C CB    . ARG C 3 58  ? 79.946  54.861  -19.170 1.00 44.01 58  C 1 
ATOM 4415 C CG    . ARG C 3 58  ? 81.255  54.726  -19.955 1.00 41.15 58  C 1 
ATOM 4416 C CD    . ARG C 3 58  ? 81.231  55.581  -21.225 1.00 42.38 58  C 1 
ATOM 4417 N NE    . ARG C 3 58  ? 82.493  55.417  -21.969 1.00 40.23 58  C 1 
ATOM 4418 C CZ    . ARG C 3 58  ? 82.897  56.111  -23.020 1.00 36.93 58  C 1 
ATOM 4419 N NH1   . ARG C 3 58  ? 82.190  57.110  -23.488 1.00 35.66 58  C 1 
ATOM 4420 N NH2   . ARG C 3 58  ? 84.004  55.819  -23.592 1.00 36.05 58  C 1 
ATOM 4421 N N     . SER C 3 59  ? 79.575  55.963  -16.241 1.00 49.99 59  C 1 
ATOM 4422 C CA    . SER C 3 59  ? 79.388  56.458  -14.862 1.00 50.65 59  C 1 
ATOM 4423 C C     . SER C 3 59  ? 78.235  57.423  -14.544 1.00 50.93 59  C 1 
ATOM 4424 O O     . SER C 3 59  ? 77.975  57.654  -13.366 1.00 47.78 59  C 1 
ATOM 4425 C CB    . SER C 3 59  ? 80.687  57.184  -14.508 1.00 45.00 59  C 1 
ATOM 4426 O OG    . SER C 3 59  ? 80.936  58.279  -15.387 1.00 39.87 59  C 1 
ATOM 4427 N N     . SER C 3 60  ? 77.709  58.186  -15.473 1.00 52.24 60  C 1 
ATOM 4428 C CA    . SER C 3 60  ? 77.564  59.638  -15.254 1.00 53.88 60  C 1 
ATOM 4429 C C     . SER C 3 60  ? 76.377  60.138  -14.410 1.00 55.05 60  C 1 
ATOM 4430 O O     . SER C 3 60  ? 75.476  59.430  -13.999 1.00 52.47 60  C 1 
ATOM 4431 C CB    . SER C 3 60  ? 77.675  60.393  -16.585 1.00 47.68 60  C 1 
ATOM 4432 O OG    . SER C 3 60  ? 76.542  60.173  -17.409 1.00 44.50 60  C 1 
ATOM 4433 N N     . LYS C 3 61  ? 76.454  61.439  -14.137 1.00 42.64 61  C 1 
ATOM 4434 C CA    . LYS C 3 61  ? 75.710  62.370  -13.251 1.00 46.55 61  C 1 
ATOM 4435 C C     . LYS C 3 61  ? 74.189  62.476  -13.578 1.00 46.20 61  C 1 
ATOM 4436 O O     . LYS C 3 61  ? 73.754  61.940  -14.570 1.00 45.30 61  C 1 
ATOM 4437 C CB    . LYS C 3 61  ? 76.366  63.748  -13.469 1.00 42.66 61  C 1 
ATOM 4438 C CG    . LYS C 3 61  ? 77.873  63.857  -13.188 1.00 40.63 61  C 1 
ATOM 4439 C CD    . LYS C 3 61  ? 78.398  65.208  -13.677 1.00 41.84 61  C 1 
ATOM 4440 C CE    . LYS C 3 61  ? 79.885  65.363  -13.331 1.00 37.93 61  C 1 
ATOM 4441 N NZ    . LYS C 3 61  ? 80.449  66.633  -13.874 1.00 34.82 61  C 1 
ATOM 4442 N N     . MET C 3 62  ? 73.323  63.258  -12.911 1.00 53.91 62  C 1 
ATOM 4443 C CA    . MET C 3 62  ? 73.236  64.002  -11.639 1.00 54.28 62  C 1 
ATOM 4444 C C     . MET C 3 62  ? 71.770  64.337  -11.277 1.00 55.18 62  C 1 
ATOM 4445 O O     . MET C 3 62  ? 71.395  64.090  -10.144 1.00 50.77 62  C 1 
ATOM 4446 C CB    . MET C 3 62  ? 73.983  65.349  -11.701 1.00 49.24 62  C 1 
ATOM 4447 C CG    . MET C 3 62  ? 74.854  65.618  -10.459 1.00 45.83 62  C 1 
ATOM 4448 S SD    . MET C 3 62  ? 75.311  67.357  -10.263 1.00 44.42 62  C 1 
ATOM 4449 C CE    . MET C 3 62  ? 76.561  67.217  -8.968  1.00 40.82 62  C 1 
ATOM 4450 N N     . PRO C 3 63  ? 71.001  65.057  -12.125 1.00 44.56 63  C 1 
ATOM 4451 C CA    . PRO C 3 63  ? 70.321  66.246  -11.597 1.00 46.43 63  C 1 
ATOM 4452 C C     . PRO C 3 63  ? 68.926  66.044  -10.977 1.00 44.95 63  C 1 
ATOM 4453 O O     . PRO C 3 63  ? 68.233  65.065  -11.162 1.00 43.48 63  C 1 
ATOM 4454 C CB    . PRO C 3 63  ? 70.304  67.244  -12.760 1.00 42.13 63  C 1 
ATOM 4455 C CG    . PRO C 3 63  ? 70.156  66.344  -13.974 1.00 41.01 63  C 1 
ATOM 4456 C CD    . PRO C 3 63  ? 71.000  65.110  -13.553 1.00 45.99 63  C 1 
ATOM 4457 N N     . ILE C 3 64  ? 68.512  67.119  -10.307 1.00 50.02 64  C 1 
ATOM 4458 C CA    . ILE C 3 64  ? 67.622  67.233  -9.132  1.00 49.91 64  C 1 
ATOM 4459 C C     . ILE C 3 64  ? 66.099  67.315  -9.437  1.00 48.69 64  C 1 
ATOM 4460 O O     . ILE C 3 64  ? 65.300  67.050  -8.546  1.00 46.03 64  C 1 
ATOM 4461 C CB    . ILE C 3 64  ? 68.083  68.513  -8.382  1.00 45.79 64  C 1 
ATOM 4462 C CG1   . ILE C 3 64  ? 69.583  68.423  -7.951  1.00 42.94 64  C 1 
ATOM 4463 C CG2   . ILE C 3 64  ? 67.226  68.886  -7.167  1.00 44.10 64  C 1 
ATOM 4464 C CD1   . ILE C 3 64  ? 70.208  69.760  -7.571  1.00 42.33 64  C 1 
ATOM 4465 N N     . ARG C 3 65  ? 65.649  67.793  -10.532 1.00 45.41 65  C 1 
ATOM 4466 C CA    . ARG C 3 65  ? 64.692  68.905  -10.656 1.00 47.92 65  C 1 
ATOM 4467 C C     . ARG C 3 65  ? 63.284  68.690  -10.046 1.00 45.81 65  C 1 
ATOM 4468 O O     . ARG C 3 65  ? 62.645  67.676  -10.194 1.00 43.07 65  C 1 
ATOM 4469 C CB    . ARG C 3 65  ? 64.622  69.405  -12.105 1.00 43.58 65  C 1 
ATOM 4470 C CG    . ARG C 3 65  ? 64.532  70.941  -12.171 1.00 42.49 65  C 1 
ATOM 4471 C CD    . ARG C 3 65  ? 64.534  71.439  -13.635 1.00 44.00 65  C 1 
ATOM 4472 N NE    . ARG C 3 65  ? 64.657  72.898  -13.715 1.00 40.51 65  C 1 
ATOM 4473 C CZ    . ARG C 3 65  ? 64.724  73.629  -14.814 1.00 36.99 65  C 1 
ATOM 4474 N NH1   . ARG C 3 65  ? 64.647  73.067  -16.002 1.00 35.54 65  C 1 
ATOM 4475 N NH2   . ARG C 3 65  ? 64.875  74.919  -14.756 1.00 34.76 65  C 1 
ATOM 4476 N N     . ASN C 3 66  ? 62.773  69.793  -9.449  1.00 47.78 66  C 1 
ATOM 4477 C CA    . ASN C 3 66  ? 61.702  69.918  -8.443  1.00 49.72 66  C 1 
ATOM 4478 C C     . ASN C 3 66  ? 60.218  69.871  -8.873  1.00 46.35 66  C 1 
ATOM 4479 O O     . ASN C 3 66  ? 59.377  70.071  -7.994  1.00 43.33 66  C 1 
ATOM 4480 C CB    . ASN C 3 66  ? 61.903  71.308  -7.802  1.00 46.82 66  C 1 
ATOM 4481 C CG    . ASN C 3 66  ? 63.030  71.402  -6.788  1.00 42.18 66  C 1 
ATOM 4482 O OD1   . ASN C 3 66  ? 63.467  70.438  -6.206  1.00 41.02 66  C 1 
ATOM 4483 N ND2   . ASN C 3 66  ? 63.506  72.604  -6.536  1.00 42.07 66  C 1 
ATOM 4484 N N     . LEU C 3 67  ? 59.829  69.830  -10.103 1.00 53.12 67  C 1 
ATOM 4485 C CA    . LEU C 3 67  ? 58.665  70.597  -10.586 1.00 50.49 67  C 1 
ATOM 4486 C C     . LEU C 3 67  ? 57.310  70.321  -9.884  1.00 49.63 67  C 1 
ATOM 4487 O O     . LEU C 3 67  ? 56.855  69.190  -9.750  1.00 44.58 67  C 1 
ATOM 4488 C CB    . LEU C 3 67  ? 58.551  70.512  -12.117 1.00 44.28 67  C 1 
ATOM 4489 C CG    . LEU C 3 67  ? 59.514  71.464  -12.850 1.00 41.11 67  C 1 
ATOM 4490 C CD1   . LEU C 3 67  ? 59.554  71.112  -14.341 1.00 42.08 67  C 1 
ATOM 4491 C CD2   . LEU C 3 67  ? 59.094  72.938  -12.709 1.00 43.82 67  C 1 
ATOM 4492 N N     . ASN C 3 68  ? 56.655  71.447  -9.534  1.00 48.93 68  C 1 
ATOM 4493 C CA    . ASN C 3 68  ? 55.535  71.601  -8.571  1.00 51.07 68  C 1 
ATOM 4494 C C     . ASN C 3 68  ? 54.088  71.347  -9.056  1.00 48.63 68  C 1 
ATOM 4495 O O     . ASN C 3 68  ? 53.177  71.401  -8.230  1.00 44.26 68  C 1 
ATOM 4496 C CB    . ASN C 3 68  ? 55.567  73.078  -8.136  1.00 47.68 68  C 1 
ATOM 4497 C CG    . ASN C 3 68  ? 56.544  73.415  -7.021  1.00 43.11 68  C 1 
ATOM 4498 O OD1   . ASN C 3 68  ? 56.912  72.601  -6.205  1.00 41.48 68  C 1 
ATOM 4499 N ND2   . ASN C 3 68  ? 56.937  74.662  -6.933  1.00 42.97 68  C 1 
ATOM 4500 N N     . THR C 3 69  ? 53.806  71.292  -10.309 1.00 46.81 69  C 1 
ATOM 4501 C CA    . THR C 3 69  ? 52.503  71.706  -10.887 1.00 47.92 69  C 1 
ATOM 4502 C C     . THR C 3 69  ? 51.323  70.792  -10.530 1.00 47.00 69  C 1 
ATOM 4503 O O     . THR C 3 69  ? 51.537  69.651  -10.152 1.00 42.44 69  C 1 
ATOM 4504 C CB    . THR C 3 69  ? 52.629  71.772  -12.417 1.00 42.53 69  C 1 
ATOM 4505 O OG1   . THR C 3 69  ? 52.988  70.505  -12.951 1.00 40.72 69  C 1 
ATOM 4506 C CG2   . THR C 3 69  ? 53.681  72.783  -12.867 1.00 42.46 69  C 1 
ATOM 4507 N N     . SER C 3 70  ? 50.048  71.081  -10.700 1.00 49.38 70  C 1 
ATOM 4508 C CA    . SER C 3 70  ? 49.192  72.280  -10.653 1.00 50.54 70  C 1 
ATOM 4509 C C     . SER C 3 70  ? 47.731  71.778  -10.484 1.00 50.37 70  C 1 
ATOM 4510 O O     . SER C 3 70  ? 47.526  70.575  -10.322 1.00 46.28 70  C 1 
ATOM 4511 C CB    . SER C 3 70  ? 49.388  73.159  -11.910 1.00 44.89 70  C 1 
ATOM 4512 O OG    . SER C 3 70  ? 48.367  73.005  -12.894 1.00 39.46 70  C 1 
ATOM 4513 N N     . PRO C 3 71  ? 46.636  72.549  -10.512 1.00 46.66 71  C 1 
ATOM 4514 C CA    . PRO C 3 71  ? 45.710  72.634  -9.373  1.00 47.17 71  C 1 
ATOM 4515 C C     . PRO C 3 71  ? 44.247  72.171  -9.573  1.00 47.83 71  C 1 
ATOM 4516 O O     . PRO C 3 71  ? 43.527  72.058  -8.583  1.00 45.06 71  C 1 
ATOM 4517 C CB    . PRO C 3 71  ? 45.739  74.140  -9.094  1.00 41.61 71  C 1 
ATOM 4518 C CG    . PRO C 3 71  ? 45.835  74.767  -10.479 1.00 41.96 71  C 1 
ATOM 4519 C CD    . PRO C 3 71  ? 46.505  73.693  -11.317 1.00 45.97 71  C 1 
ATOM 4520 N N     . ARG C 3 72  ? 43.707  72.070  -10.781 1.00 48.67 72  C 1 
ATOM 4521 C CA    . ARG C 3 72  ? 42.451  72.789  -11.095 1.00 51.29 72  C 1 
ATOM 4522 C C     . ARG C 3 72  ? 41.075  72.172  -10.812 1.00 51.25 72  C 1 
ATOM 4523 O O     . ARG C 3 72  ? 40.170  72.940  -10.498 1.00 46.74 72  C 1 
ATOM 4524 C CB    . ARG C 3 72  ? 42.482  73.226  -12.570 1.00 45.56 72  C 1 
ATOM 4525 C CG    . ARG C 3 72  ? 42.901  74.685  -12.759 1.00 41.50 72  C 1 
ATOM 4526 C CD    . ARG C 3 72  ? 42.844  75.057  -14.241 1.00 40.48 72  C 1 
ATOM 4527 N NE    . ARG C 3 72  ? 43.227  76.468  -14.466 1.00 36.19 72  C 1 
ATOM 4528 C CZ    . ARG C 3 72  ? 43.179  77.114  -15.625 1.00 34.70 72  C 1 
ATOM 4529 N NH1   . ARG C 3 72  ? 42.759  76.525  -16.708 1.00 32.89 72  C 1 
ATOM 4530 N NH2   . ARG C 3 72  ? 43.559  78.363  -15.699 1.00 34.19 72  C 1 
ATOM 4531 N N     . GLY C 3 73  ? 40.809  70.957  -11.099 1.00 46.74 73  C 1 
ATOM 4532 C CA    . GLY C 3 73  ? 39.508  70.505  -11.632 1.00 47.76 73  C 1 
ATOM 4533 C C     . GLY C 3 73  ? 38.241  70.878  -10.845 1.00 47.10 73  C 1 
ATOM 4534 O O     . GLY C 3 73  ? 38.144  70.646  -9.649  1.00 44.56 73  C 1 
ATOM 4535 N N     . ARG C 3 74  ? 37.239  71.439  -11.525 1.00 43.35 74  C 1 
ATOM 4536 C CA    . ARG C 3 74  ? 36.238  72.399  -11.008 1.00 46.14 74  C 1 
ATOM 4537 C C     . ARG C 3 74  ? 34.806  71.882  -10.773 1.00 46.33 74  C 1 
ATOM 4538 O O     . ARG C 3 74  ? 34.005  72.645  -10.251 1.00 42.31 74  C 1 
ATOM 4539 C CB    . ARG C 3 74  ? 36.211  73.552  -12.027 1.00 41.75 74  C 1 
ATOM 4540 C CG    . ARG C 3 74  ? 35.841  74.932  -11.497 1.00 38.02 74  C 1 
ATOM 4541 C CD    . ARG C 3 74  ? 35.741  75.918  -12.656 1.00 36.42 74  C 1 
ATOM 4542 N NE    . ARG C 3 74  ? 35.754  77.323  -12.222 1.00 31.94 74  C 1 
ATOM 4543 C CZ    . ARG C 3 74  ? 35.532  78.384  -12.995 1.00 30.11 74  C 1 
ATOM 4544 N NH1   . ARG C 3 74  ? 35.210  78.268  -14.253 1.00 29.18 74  C 1 
ATOM 4545 N NH2   . ARG C 3 74  ? 35.643  79.577  -12.500 1.00 29.91 74  C 1 
ATOM 4546 N N     . GLY C 3 75  ? 34.420  70.739  -11.264 1.00 45.52 75  C 1 
ATOM 4547 C CA    . GLY C 3 75  ? 33.062  70.418  -11.727 1.00 46.76 75  C 1 
ATOM 4548 C C     . GLY C 3 75  ? 31.909  70.685  -10.759 1.00 46.12 75  C 1 
ATOM 4549 O O     . GLY C 3 75  ? 31.960  70.339  -9.590  1.00 43.55 75  C 1 
ATOM 4550 N N     . ARG C 3 76  ? 30.840  71.300  -11.261 1.00 42.26 76  C 1 
ATOM 4551 C CA    . ARG C 3 76  ? 29.912  72.206  -10.560 1.00 44.80 76  C 1 
ATOM 4552 C C     . ARG C 3 76  ? 28.521  71.645  -10.204 1.00 44.02 76  C 1 
ATOM 4553 O O     . ARG C 3 76  ? 27.760  72.384  -9.602  1.00 40.33 76  C 1 
ATOM 4554 C CB    . ARG C 3 76  ? 29.749  73.437  -11.468 1.00 40.68 76  C 1 
ATOM 4555 C CG    . ARG C 3 76  ? 29.778  74.793  -10.773 1.00 37.12 76  C 1 
ATOM 4556 C CD    . ARG C 3 76  ? 29.537  75.896  -11.802 1.00 35.69 76  C 1 
ATOM 4557 N NE    . ARG C 3 76  ? 29.808  77.240  -11.280 1.00 31.26 76  C 1 
ATOM 4558 C CZ    . ARG C 3 76  ? 29.514  78.398  -11.877 1.00 30.01 76  C 1 
ATOM 4559 N NH1   . ARG C 3 76  ? 28.899  78.436  -13.030 1.00 29.10 76  C 1 
ATOM 4560 N NH2   . ARG C 3 76  ? 29.844  79.524  -11.323 1.00 30.04 76  C 1 
ATOM 4561 N N     . GLY C 3 77  ? 28.144  70.502  -10.658 1.00 43.93 77  C 1 
ATOM 4562 C CA    . GLY C 3 77  ? 26.778  70.086  -11.006 1.00 45.17 77  C 1 
ATOM 4563 C C     . GLY C 3 77  ? 25.631  70.480  -10.069 1.00 44.62 77  C 1 
ATOM 4564 O O     . GLY C 3 77  ? 25.759  70.454  -8.849  1.00 42.19 77  C 1 
ATOM 4565 N N     . ARG C 3 78  ? 24.477  70.822  -10.652 1.00 41.56 78  C 1 
ATOM 4566 C CA    . ARG C 3 78  ? 23.574  71.908  -10.218 1.00 43.62 78  C 1 
ATOM 4567 C C     . ARG C 3 78  ? 22.251  71.528  -9.543  1.00 42.61 78  C 1 
ATOM 4568 O O     . ARG C 3 78  ? 21.651  72.404  -8.926  1.00 39.11 78  C 1 
ATOM 4569 C CB    . ARG C 3 78  ? 23.261  72.717  -11.500 1.00 39.86 78  C 1 
ATOM 4570 C CG    . ARG C 3 78  ? 23.161  74.224  -11.354 1.00 36.45 78  C 1 
ATOM 4571 C CD    . ARG C 3 78  ? 22.772  74.817  -12.713 1.00 34.91 78  C 1 
ATOM 4572 N NE    . ARG C 3 78  ? 22.962  76.274  -12.787 1.00 30.74 78  C 1 
ATOM 4573 C CZ    . ARG C 3 78  ? 22.567  77.062  -13.786 1.00 29.18 78  C 1 
ATOM 4574 N NH1   . ARG C 3 78  ? 21.897  76.602  -14.812 1.00 28.38 78  C 1 
ATOM 4575 N NH2   . ARG C 3 78  ? 22.847  78.331  -13.767 1.00 29.15 78  C 1 
ATOM 4576 N N     . GLY C 3 79  ? 21.695  70.374  -9.786  1.00 42.03 79  C 1 
ATOM 4577 C CA    . GLY C 3 79  ? 20.252  70.154  -9.892  1.00 43.39 79  C 1 
ATOM 4578 C C     . GLY C 3 79  ? 19.400  70.517  -8.672  1.00 42.93 79  C 1 
ATOM 4579 O O     . GLY C 3 79  ? 19.694  70.118  -7.550  1.00 40.36 79  C 1 
ATOM 4580 N N     . ARG C 3 80  ? 18.313  71.252  -8.892  1.00 40.28 80  C 1 
ATOM 4581 C CA    . ARG C 3 80  ? 17.650  72.165  -7.941  1.00 41.91 80  C 1 
ATOM 4582 C C     . ARG C 3 80  ? 16.263  71.736  -7.430  1.00 40.92 80  C 1 
ATOM 4583 O O     . ARG C 3 80  ? 15.708  72.461  -6.609  1.00 37.64 80  C 1 
ATOM 4584 C CB    . ARG C 3 80  ? 17.545  73.529  -8.656  1.00 37.92 80  C 1 
ATOM 4585 C CG    . ARG C 3 80  ? 17.628  74.757  -7.761  1.00 34.44 80  C 1 
ATOM 4586 C CD    . ARG C 3 80  ? 17.386  76.018  -8.596  1.00 32.85 80  C 1 
ATOM 4587 N NE    . ARG C 3 80  ? 17.750  77.245  -7.880  1.00 29.28 80  C 1 
ATOM 4588 C CZ    . ARG C 3 80  ? 17.456  78.497  -8.251  1.00 27.75 80  C 1 
ATOM 4589 N NH1   . ARG C 3 80  ? 16.732  78.743  -9.317  1.00 26.92 80  C 1 
ATOM 4590 N NH2   . ARG C 3 80  ? 17.885  79.509  -7.558  1.00 27.52 80  C 1 
ATOM 4591 N N     . GLY C 3 81  ? 15.642  70.719  -7.975  1.00 40.42 81  C 1 
ATOM 4592 C CA    . GLY C 3 81  ? 14.187  70.569  -8.060  1.00 41.37 81  C 1 
ATOM 4593 C C     . GLY C 3 81  ? 13.418  70.741  -6.746  1.00 40.94 81  C 1 
ATOM 4594 O O     . GLY C 3 81  ? 13.709  70.078  -5.760  1.00 38.34 81  C 1 
ATOM 4595 N N     . ARG C 3 82  ? 12.419  71.612  -6.731  1.00 39.77 82  C 1 
ATOM 4596 C CA    . ARG C 3 82  ? 11.872  72.355  -5.584  1.00 43.24 82  C 1 
ATOM 4597 C C     . ARG C 3 82  ? 10.429  71.998  -5.171  1.00 43.72 82  C 1 
ATOM 4598 O O     . ARG C 3 82  ? 9.833   72.790  -4.447  1.00 40.42 82  C 1 
ATOM 4599 C CB    . ARG C 3 82  ? 11.984  73.853  -5.943  1.00 39.07 82  C 1 
ATOM 4600 C CG    . ARG C 3 82  ? 12.167  74.812  -4.775  1.00 35.12 82  C 1 
ATOM 4601 C CD    . ARG C 3 82  ? 12.079  76.263  -5.258  1.00 32.88 82  C 1 
ATOM 4602 N NE    . ARG C 3 82  ? 12.508  77.219  -4.234  1.00 29.20 82  C 1 
ATOM 4603 C CZ    . ARG C 3 82  ? 12.324  78.541  -4.270  1.00 28.20 82  C 1 
ATOM 4604 N NH1   . ARG C 3 82  ? 11.685  79.121  -5.243  1.00 26.47 82  C 1 
ATOM 4605 N NH2   . ARG C 3 82  ? 12.784  79.297  -3.304  1.00 27.28 82  C 1 
ATOM 4606 N N     . GLY C 3 83  ? 9.821   70.958  -5.657  1.00 41.22 83  C 1 
ATOM 4607 C CA    . GLY C 3 83  ? 8.370   70.766  -5.790  1.00 42.95 83  C 1 
ATOM 4608 C C     . GLY C 3 83  ? 7.449   71.233  -4.646  1.00 43.40 83  C 1 
ATOM 4609 O O     . GLY C 3 83  ? 7.806   71.222  -3.473  1.00 41.28 83  C 1 
ATOM 4610 N N     . ARG C 3 84  ? 6.263   71.637  -5.023  1.00 40.18 84  C 1 
ATOM 4611 C CA    . ARG C 3 84  ? 5.345   72.601  -4.368  1.00 42.95 84  C 1 
ATOM 4612 C C     . ARG C 3 84  ? 4.365   72.039  -3.299  1.00 43.66 84  C 1 
ATOM 4613 O O     . ARG C 3 84  ? 4.330   70.842  -3.082  1.00 40.44 84  C 1 
ATOM 4614 C CB    . ARG C 3 84  ? 4.597   73.340  -5.498  1.00 38.94 84  C 1 
ATOM 4615 C CG    . ARG C 3 84  ? 4.832   74.858  -5.515  1.00 33.23 84  C 1 
ATOM 4616 C CD    . ARG C 3 84  ? 3.860   75.515  -6.496  1.00 32.03 84  C 1 
ATOM 4617 N NE    . ARG C 3 84  ? 4.009   76.983  -6.546  1.00 28.70 84  C 1 
ATOM 4618 C CZ    . ARG C 3 84  ? 3.275   77.827  -7.275  1.00 27.10 84  C 1 
ATOM 4619 N NH1   . ARG C 3 84  ? 2.312   77.396  -8.048  1.00 25.18 84  C 1 
ATOM 4620 N NH2   . ARG C 3 84  ? 3.507   79.107  -7.236  1.00 25.75 84  C 1 
ATOM 4621 N N     . PRO C 3 85  ? 3.575   72.897  -2.650  1.00 41.53 85  C 1 
ATOM 4622 C CA    . PRO C 3 85  ? 3.184   72.803  -1.238  1.00 43.12 85  C 1 
ATOM 4623 C C     . PRO C 3 85  ? 1.728   72.403  -0.843  1.00 43.83 85  C 1 
ATOM 4624 O O     . PRO C 3 85  ? 1.607   71.319  -0.246  1.00 41.31 85  C 1 
ATOM 4625 C CB    . PRO C 3 85  ? 3.617   74.163  -0.703  1.00 39.40 85  C 1 
ATOM 4626 C CG    . PRO C 3 85  ? 3.316   75.122  -1.847  1.00 38.79 85  C 1 
ATOM 4627 C CD    . PRO C 3 85  ? 3.478   74.222  -3.077  1.00 42.92 85  C 1 
ATOM 4628 N N     . PRO C 3 86  ? 0.644   73.235  -0.963  1.00 38.25 86  C 1 
ATOM 4629 C CA    . PRO C 3 86  ? -0.019  73.561  0.314   1.00 39.69 86  C 1 
ATOM 4630 C C     . PRO C 3 86  ? -1.485  73.164  0.592   1.00 39.44 86  C 1 
ATOM 4631 O O     . PRO C 3 86  ? -1.823  73.046  1.775   1.00 37.78 86  C 1 
ATOM 4632 C CB    . PRO C 3 86  ? 0.058   75.092  0.337   1.00 36.96 86  C 1 
ATOM 4633 C CG    . PRO C 3 86  ? -0.170  75.481  -1.109  1.00 36.18 86  C 1 
ATOM 4634 C CD    . PRO C 3 86  ? 0.317   74.243  -1.898  1.00 39.94 86  C 1 
ATOM 4635 N N     . THR C 3 87  ? -2.415  73.183  -0.329  1.00 42.94 87  C 1 
ATOM 4636 C CA    . THR C 3 87  ? -3.703  73.902  -0.126  1.00 47.22 87  C 1 
ATOM 4637 C C     . THR C 3 87  ? -4.785  73.218  0.731   1.00 47.04 87  C 1 
ATOM 4638 O O     . THR C 3 87  ? -4.883  72.010  0.803   1.00 43.47 87  C 1 
ATOM 4639 C CB    . THR C 3 87  ? -4.328  74.378  -1.448  1.00 42.34 87  C 1 
ATOM 4640 O OG1   . THR C 3 87  ? -4.246  73.365  -2.435  1.00 37.64 87  C 1 
ATOM 4641 C CG2   . THR C 3 87  ? -3.626  75.602  -1.992  1.00 38.41 87  C 1 
ATOM 4642 N N     . LYS C 3 88  ? -5.608  74.076  1.366   1.00 40.00 88  C 1 
ATOM 4643 C CA    . LYS C 3 88  ? -6.412  73.833  2.586   1.00 44.58 88  C 1 
ATOM 4644 C C     . LYS C 3 88  ? -7.852  73.266  2.474   1.00 43.11 88  C 1 
ATOM 4645 O O     . LYS C 3 88  ? -8.214  72.509  3.361   1.00 41.74 88  C 1 
ATOM 4646 C CB    . LYS C 3 88  ? -6.563  75.175  3.321   1.00 42.06 88  C 1 
ATOM 4647 C CG    . LYS C 3 88  ? -5.374  75.696  4.147   1.00 38.83 88  C 1 
ATOM 4648 C CD    . LYS C 3 88  ? -5.789  76.989  4.845   1.00 38.85 88  C 1
[truncated: 137,127 more chars]
