# Supplementary material for: Vernalization regulatory network identifies potential novel functions for genes in the HvVRN2 locus
Source: New Phytol. 2026 Apr 12;250(6):4036–53. doi: 10.1111/nph.71162 (PMC13193379; doi:10.1111/nph.71162)
Supplement: Supplementary file 1 — Dataset S1. Protein models computed by Alphafold. [file NPH-250-4036-s002.xz › Alphafold_models0/Barley/fold_2h01g081300_prom1_1_nf_yb8_c3_recortes_summary_confidences_0.json]

{
 "chain_iptm": [
  0.61,
  0.63,
  0.44,
  0.49,
  0.49
 ],
 "chain_pair_iptm": [
  [
   0.23,
   0.83,
   0.24,
   0.69,
   0.69
  ],
  [
   0.83,
   0.71,
   0.76,
   0.46,
   0.45
  ],
  [
   0.24,
   0.76,
   0.19,
   0.37,
   0.38
  ],
  [
   0.69,
   0.46,
   0.37,
   0.25,
   0.45
  ],
  [
   0.69,
   0.45,
   0.38,
   0.45,
   0.24
  ]
 ],
 "chain_pair_pae_min": [
  [
   0.76,
   1.64,
   1.71,
   2.71,
   3.02
  ],
  [
   1.5,
   0.76,
   1.32,
   5.0,
   4.76
  ],
  [
   1.8,
   1.49,
   0.76,
   7.69,
   7.56
  ],
  [
   2.68,
   5.86,
   9.04,
   0.79,
   1.44
  ],
  [
   2.86,
   6.35,
   8.48,
   1.55,
   0.8
  ]
 ],
 "chain_ptm": [
  0.23,
  0.71,
  0.19,
  0.25,
  0.24
 ],
 "fraction_disordered": 0.7,
 "has_clash": 0.0,
 "iptm": 0.52,
 "num_recycles": 10.0,
 "ptm": 0.39,
 "ranking_score": 0.84
}
