# Supplementary material for: Vernalization regulatory network identifies potential novel functions for genes in the HvVRN2 locus
Source: New Phytol. 2026 Apr 12;250(6):4036–53. doi: 10.1111/nph.71162 (PMC13193379; doi:10.1111/nph.71162)
Supplement: Supplementary file 1 — Dataset S1. Protein models computed by Alphafold. [file NPH-250-4036-s002.xz › Alphafold_models0/Barley/fold_2h01g081300_prom1_1_nf_yb8_c4_recortes_model_0.cif]

# By using this file you agree to the legally binding terms of use found at alphafoldserver.com/output-terms
data_5bced5a1f4eee2a8
#
_entry.id 5bced5a1f4eee2a8
#
loop_
_atom_type.symbol
C 
N 
O 
P 
S 
#
loop_
_audit_author.name
_audit_author.pdbx_ordinal
"Google DeepMind" 1 
"Isomorphic Labs" 2 
#
_audit_conform.dict_location https://raw.githubusercontent.com/ihmwg/ModelCIF/master/dist/mmcif_ma.dic
_audit_conform.dict_name     mmcif_ma.dic
_audit_conform.dict_version  1.4.5
#
loop_
_chem_comp.formula
_chem_comp.formula_weight
_chem_comp.id
_chem_comp.mon_nstd_flag
_chem_comp.name
_chem_comp.pdbx_smiles
_chem_comp.pdbx_synonyms
_chem_comp.type
"C3 H7 N O2"      89.093  ALA y ALANINE                              C[C@H](N)C(O)=O                                             ? "L-PEPTIDE LINKING" 
"C6 H15 N4 O2"    175.209 ARG y ARGININE                             N[C@@H](CCCNC(N)=[NH2+])C(O)=O                              ? "L-PEPTIDE LINKING" 
"C4 H8 N2 O3"     132.118 ASN y ASPARAGINE                           N[C@@H](CC(N)=O)C(O)=O                                      ? "L-PEPTIDE LINKING" 
"C4 H7 N O4"      133.103 ASP y "ASPARTIC ACID"                      N[C@@H](CC(O)=O)C(O)=O                                      ? "L-PEPTIDE LINKING" 
"C3 H7 N O2 S"    121.158 CYS y CYSTEINE                             N[C@@H](CS)C(O)=O                                           ? "L-PEPTIDE LINKING" 
"C10 H14 N5 O6 P" 331.222 DA  y "2'-DEOXYADENOSINE-5'-MONOPHOSPHATE" Nc1ncnc2n(cnc12)[C@H]3C[C@H](O)[C@@H](CO[P](O)(O)=O)O3      ? "DNA LINKING"       
"C9 H14 N3 O7 P"  307.197 DC  y "2'-DEOXYCYTIDINE-5'-MONOPHOSPHATE"  NC1=NC(=O)N(C=C1)[C@H]2C[C@H](O)[C@@H](CO[P](O)(O)=O)O2     ? "DNA LINKING"       
"C10 H14 N5 O7 P" 347.221 DG  y "2'-DEOXYGUANOSINE-5'-MONOPHOSPHATE" NC1=Nc2n(cnc2C(=O)N1)[C@H]3C[C@H](O)[C@@H](CO[P](O)(O)=O)O3 ? "DNA LINKING"       
"C10 H15 N2 O8 P" 322.208 DT  y "THYMIDINE-5'-MONOPHOSPHATE"         CC1=CN([C@H]2C[C@H](O)[C@@H](CO[P](O)(O)=O)O2)C(=O)NC1=O    ? "DNA LINKING"       
"C5 H10 N2 O3"    146.144 GLN y GLUTAMINE                            N[C@@H](CCC(N)=O)C(O)=O                                     ? "L-PEPTIDE LINKING" 
"C5 H9 N O4"      147.129 GLU y "GLUTAMIC ACID"                      N[C@@H](CCC(O)=O)C(O)=O                                     ? "L-PEPTIDE LINKING" 
"C2 H5 N O2"      75.067  GLY y GLYCINE                              NCC(O)=O                                                    ? "PEPTIDE LINKING"   
"C6 H10 N3 O2"    156.162 HIS y HISTIDINE                            N[C@@H](Cc1c[nH]c[nH+]1)C(O)=O                              ? "L-PEPTIDE LINKING" 
"C6 H13 N O2"     131.173 ILE y ISOLEUCINE                           CC[C@H](C)[C@H](N)C(O)=O                                    ? "L-PEPTIDE LINKING" 
"C6 H13 N O2"     131.173 LEU y LEUCINE                              CC(C)C[C@H](N)C(O)=O                                        ? "L-PEPTIDE LINKING" 
"C6 H15 N2 O2"    147.195 LYS y LYSINE                               N[C@@H](CCCC[NH3+])C(O)=O                                   ? "L-PEPTIDE LINKING" 
"C5 H11 N O2 S"   149.211 MET y METHIONINE                           CSCC[C@H](N)C(O)=O                                          ? "L-PEPTIDE LINKING" 
"C9 H11 N O2"     165.189 PHE y PHENYLALANINE                        N[C@@H](Cc1ccccc1)C(O)=O                                    ? "L-PEPTIDE LINKING" 
"C5 H9 N O2"      115.130 PRO y PROLINE                              OC(=O)[C@@H]1CCCN1                                          ? "L-PEPTIDE LINKING" 
"C3 H7 N O3"      105.093 SER y SERINE                               N[C@@H](CO)C(O)=O                                           ? "L-PEPTIDE LINKING" 
"C4 H9 N O3"      119.119 THR y THREONINE                            C[C@@H](O)[C@H](N)C(O)=O                                    ? "L-PEPTIDE LINKING" 
"C11 H12 N2 O2"   204.225 TRP y TRYPTOPHAN                           N[C@@H](Cc1c[nH]c2ccccc12)C(O)=O                            ? "L-PEPTIDE LINKING" 
"C9 H11 N O3"     181.189 TYR y TYROSINE                             N[C@@H](Cc1ccc(O)cc1)C(O)=O                                 ? "L-PEPTIDE LINKING" 
"C5 H11 N O2"     117.146 VAL y VALINE                               CC(C)[C@H](N)C(O)=O                                         ? "L-PEPTIDE LINKING" 
#
_citation.book_publisher          ?
_citation.country                 UK
_citation.id                      primary
_citation.journal_full            Nature
_citation.journal_id_ASTM         NATUAS
_citation.journal_id_CSD          0006
_citation.journal_id_ISSN         0028-0836
_citation.journal_volume          ?
_citation.page_first              ?
_citation.page_last               ?
_citation.pdbx_database_id_DOI    ?
_citation.pdbx_database_id_PubMed ?
_citation.title                   "Accurate structure prediction of biomolecular interactions with AlphaFold 3"
_citation.year                    2024
#
loop_
_citation_author.citation_id
_citation_author.name
_citation_author.ordinal
primary "Google DeepMind" 1 
primary "Isomorphic Labs" 2 
#
loop_
_entity.id
_entity.pdbx_description
_entity.type
1 . polymer 
2 . polymer 
3 . polymer 
4 . polymer 
5 . polymer 
#
loop_
_entity_poly.entity_id
_entity_poly.pdbx_strand_id
_entity_poly.type
1 A polypeptide(L)          
2 B polypeptide(L)          
3 C polypeptide(L)          
4 D polydeoxyribonucleotide 
5 E polydeoxyribonucleotide 
#
loop_
_entity_poly_seq.entity_id
_entity_poly_seq.hetero
_entity_poly_seq.mon_id
_entity_poly_seq.num
1 n MET 1   
1 n PRO 2   
1 n ARG 3   
1 n CYS 4   
1 n ASN 5   
1 n LYS 6   
1 n CYS 7   
1 n LEU 8   
1 n SER 9   
1 n GLU 10  
1 n ASN 11  
1 n ASP 12  
1 n SER 13  
1 n ALA 14  
1 n SER 15  
1 n GLU 16  
1 n ASP 17  
1 n ARG 18  
1 n HIS 19  
1 n TRP 20  
1 n HIS 21  
1 n ARG 22  
1 n THR 23  
1 n ALA 24  
1 n THR 25  
1 n LEU 26  
1 n PHE 27  
1 n MET 28  
1 n ASN 29  
1 n CYS 30  
1 n VAL 31  
1 n SER 32  
1 n ASN 33  
1 n GLY 34  
1 n THR 35  
1 n VAL 36  
1 n TYR 37  
1 n GLU 38  
1 n GLU 39  
1 n ALA 40  
1 n VAL 41  
1 n GLY 42  
1 n ARG 43  
1 n GLU 44  
1 n GLY 45  
1 n CYS 46  
1 n TRP 47  
1 n ALA 48  
1 n ARG 49  
1 n LEU 50  
1 n CYS 51  
1 n ASP 52  
1 n GLY 53  
1 n CYS 54  
1 n CYS 55  
1 n THR 56  
1 n VAL 57  
1 n PRO 58  
1 n SER 59  
1 n VAL 60  
1 n VAL 61  
1 n TYR 62  
1 n CYS 63  
1 n ARG 64  
1 n ALA 65  
1 n ASP 66  
1 n SER 67  
1 n ALA 68  
1 n TYR 69  
1 n LEU 70  
1 n CYS 71  
1 n ALA 72  
1 n SER 73  
1 n CYS 74  
1 n ASP 75  
1 n ALA 76  
1 n GLN 77  
1 n ILE 78  
1 n HIS 79  
1 n ALA 80  
1 n ALA 81  
1 n ASN 82  
1 n ARG 83  
1 n VAL 84  
1 n ALA 85  
1 n SER 86  
1 n ARG 87  
1 n HIS 88  
1 n GLU 89  
1 n ARG 90  
1 n VAL 91  
1 n LEU 92  
1 n LEU 93  
1 n SER 94  
1 n GLU 95  
1 n ALA 96  
1 n TYR 97  
1 n LYS 98  
1 n HIS 99  
1 n ALA 100 
1 n PRO 101 
1 n VAL 102 
1 n MET 103 
1 n LEU 104 
1 n ASP 105 
1 n CYS 106 
1 n HIS 107 
1 n ALA 108 
1 n ASP 109 
1 n ALA 110 
1 n ALA 111 
1 n ALA 112 
1 n LEU 113 
1 n CYS 114 
1 n ALA 115 
1 n ALA 116 
1 n TYR 117 
1 n GLU 118 
1 n ALA 119 
1 n GLN 120 
1 n VAL 121 
1 n HIS 122 
1 n TYR 123 
1 n ALA 124 
1 n ASN 125 
1 n LEU 126 
1 n LEU 127 
1 n THR 128 
1 n VAL 129 
1 n MET 130 
1 n HIS 131 
1 n GLN 132 
1 n ARG 133 
1 n MET 134 
1 n PRO 135 
1 n VAL 136 
1 n VAL 137 
1 n SER 138 
1 n HIS 139 
1 n PRO 140 
1 n ALA 141 
1 n VAL 142 
1 n ALA 143 
1 n ILE 144 
1 n PRO 145 
1 n PRO 146 
1 n VAL 147 
1 n SER 148 
1 n LEU 149 
1 n PHE 150 
1 n ALA 151 
1 n GLU 152 
1 n ALA 153 
1 n GLU 154 
1 n ALA 155 
1 n THR 156 
1 n ALA 157 
1 n PRO 158 
1 n VAL 159 
1 n LEU 160 
1 n GLY 161 
1 n ARG 162 
1 n LYS 163 
1 n GLU 164 
1 n GLU 165 
1 n ASP 166 
1 n THR 167 
1 n SER 168 
1 n TRP 169 
1 n LEU 170 
1 n LEU 171 
1 n LEU 172 
1 n SER 173 
1 n LYS 174 
1 n ASP 175 
1 n SER 176 
1 n ASP 177 
1 n ASN 178 
1 n HIS 179 
1 n ASN 180 
1 n ARG 181 
1 n SER 182 
1 n GLY 183 
1 n ASN 184 
1 n ASN 185 
1 n SER 186 
1 n SER 187 
1 n THR 188 
1 n SER 189 
1 n SER 190 
1 n SER 191 
1 n SER 192 
1 n GLN 193 
1 n TYR 194 
1 n PHE 195 
1 n GLY 196 
1 n GLU 197 
1 n VAL 198 
1 n ASP 199 
1 n GLN 200 
1 n TYR 201 
1 n PHE 202 
1 n ASP 203 
1 n LEU 204 
1 n VAL 205 
1 n GLY 206 
1 n TYR 207 
1 n ASN 208 
1 n SER 209 
1 n TYR 210 
1 n TYR 211 
1 n ASP 212 
1 n SER 213 
1 n HIS 214 
1 n MET 215 
1 n SER 216 
1 n ASN 217 
1 n GLN 218 
1 n GLU 219 
1 n GLN 220 
1 n TYR 221 
1 n VAL 222 
1 n MET 223 
1 n GLN 224 
1 n GLU 225 
1 n GLN 226 
1 n GLN 227 
1 n HIS 228 
1 n LEU 229 
1 n GLN 230 
1 n GLN 231 
1 n MET 232 
1 n GLN 233 
1 n LYS 234 
1 n GLU 235 
1 n TYR 236 
1 n ALA 237 
1 n GLU 238 
1 n GLN 239 
1 n GLN 240 
1 n MET 241 
1 n GLN 242 
1 n LYS 243 
1 n GLU 244 
1 n TYR 245 
1 n VAL 246 
1 n GLU 247 
1 n ASN 248 
1 n GLU 249 
1 n GLY 250 
1 n SER 251 
1 n GLU 252 
1 n CYS 253 
1 n ILE 254 
1 n VAL 255 
1 n PRO 256 
1 n SER 257 
1 n GLN 258 
1 n SER 259 
1 n THR 260 
1 n ILE 261 
1 n VAL 262 
1 n ARG 263 
1 n ARG 264 
1 n PRO 265 
1 n HIS 266 
1 n GLN 267 
1 n SER 268 
1 n GLY 269 
1 n TYR 270 
1 n ALA 271 
1 n PRO 272 
1 n LEU 273 
1 n VAL 274 
1 n GLY 275 
1 n ALA 276 
1 n GLU 277 
1 n GLN 278 
1 n ALA 279 
1 n ALA 280 
1 n SER 281 
1 n ALA 282 
1 n THR 283 
1 n ALA 284 
1 n GLY 285 
1 n ALA 286 
1 n SER 287 
1 n ALA 288 
1 n TYR 289 
1 n THR 290 
1 n ASP 291 
1 n SER 292 
1 n VAL 293 
1 n ASN 294 
1 n ASN 295 
1 n SER 296 
1 n ILE 297 
1 n SER 298 
1 n PHE 299 
1 n SER 300 
1 n MET 301 
1 n GLU 302 
1 n ALA 303 
1 n GLY 304 
1 n ILE 305 
1 n VAL 306 
1 n PRO 307 
1 n ASP 308 
1 n ASN 309 
1 n THR 310 
1 n VAL 311 
1 n GLN 312 
1 n SER 313 
1 n SER 314 
1 n ILE 315 
1 n LEU 316 
1 n ARG 317 
1 n PRO 318 
1 n ALA 319 
1 n GLY 320 
1 n ALA 321 
1 n ILE 322 
1 n GLY 323 
1 n LEU 324 
1 n PHE 325 
1 n SER 326 
1 n SER 327 
1 n PRO 328 
1 n SER 329 
1 n LEU 330 
1 n GLN 331 
1 n THR 332 
1 n PRO 333 
1 n LEU 334 
1 n HIS 335 
1 n PHE 336 
1 n SER 337 
1 n SER 338 
1 n LYS 339 
1 n GLU 340 
1 n ARG 341 
1 n GLU 342 
1 n ALA 343 
1 n ARG 344 
1 n VAL 345 
1 n LEU 346 
1 n ARG 347 
1 n TYR 348 
1 n LYS 349 
1 n GLU 350 
1 n LYS 351 
1 n LYS 352 
1 n LYS 353 
1 n SER 354 
1 n ARG 355 
1 n LYS 356 
1 n PHE 357 
1 n GLU 358 
1 n LYS 359 
1 n THR 360 
1 n THR 361 
1 n ARG 362 
1 n TYR 363 
1 n ALA 364 
1 n THR 365 
1 n ARG 366 
1 n LYS 367 
1 n ALA 368 
1 n TYR 369 
1 n ALA 370 
1 n GLU 371 
1 n ALA 372 
1 n ARG 373 
1 n PRO 374 
1 n ARG 375 
1 n ILE 376 
1 n LYS 377 
1 n GLY 378 
1 n ARG 379 
1 n PHE 380 
1 n ALA 381 
1 n LYS 382 
1 n ARG 383 
1 n SER 384 
1 n ASP 385 
1 n ALA 386 
1 n GLU 387 
1 n MET 388 
1 n GLU 389 
1 n VAL 390 
1 n ASP 391 
1 n GLN 392 
1 n THR 393 
1 n PHE 394 
1 n SER 395 
1 n THR 396 
1 n ALA 397 
1 n ALA 398 
1 n LEU 399 
1 n SER 400 
1 n ASP 401 
1 n SER 402 
1 n SER 403 
1 n TYR 404 
1 n SER 405 
1 n THR 406 
1 n VAL 407 
1 n PRO 408 
1 n TRP 409 
1 n PHE 410 
2 n ASP 1   
2 n GLN 2   
2 n GLY 3   
2 n ILE 4   
2 n LYS 5   
2 n GLU 6   
2 n GLN 7   
2 n ASP 8   
2 n ARG 9   
2 n LEU 10  
2 n LEU 11  
2 n PRO 12  
2 n ILE 13  
2 n ALA 14  
2 n ASN 15  
2 n VAL 16  
2 n GLY 17  
2 n ARG 18  
2 n ILE 19  
2 n MET 20  
2 n LYS 21  
2 n GLN 22  
2 n VAL 23  
2 n LEU 24  
2 n PRO 25  
2 n PRO 26  
2 n ASN 27  
2 n ALA 28  
2 n LYS 29  
2 n VAL 30  
2 n SER 31  
2 n LYS 32  
2 n GLU 33  
2 n ALA 34  
2 n LYS 35  
2 n GLU 36  
2 n THR 37  
2 n MET 38  
2 n GLN 39  
2 n GLU 40  
2 n CYS 41  
2 n VAL 42  
2 n SER 43  
2 n GLU 44  
2 n PHE 45  
2 n ILE 46  
2 n SER 47  
2 n PHE 48  
2 n VAL 49  
2 n THR 50  
2 n GLY 51  
2 n GLU 52  
2 n ALA 53  
2 n SER 54  
2 n ASP 55  
2 n LYS 56  
2 n CYS 57  
2 n HIS 58  
2 n LYS 59  
2 n GLU 60  
2 n LYS 61  
2 n ARG 62  
2 n LYS 63  
2 n THR 64  
2 n VAL 65  
2 n ASN 66  
2 n GLY 67  
2 n ASP 68  
2 n ASP 69  
2 n VAL 70  
2 n CYS 71  
2 n TRP 72  
2 n ALA 73  
2 n PHE 74  
2 n SER 75  
2 n ALA 76  
2 n LEU 77  
2 n GLY 78  
2 n PHE 79  
2 n ASP 80  
2 n ASP 81  
2 n TYR 82  
2 n VAL 83  
2 n ASP 84  
2 n PRO 85  
2 n MET 86  
2 n ARG 87  
2 n ARG 88  
2 n TYR 89  
2 n LEU 90  
2 n LEU 91  
2 n LYS 92  
2 n PHE 93  
2 n ARG 94  
2 n GLU 95  
3 n GLN 1   
3 n LEU 2   
3 n GLN 3   
3 n GLN 4   
3 n GLN 5   
3 n GLN 6   
3 n GLN 7   
3 n GLN 8   
3 n GLN 9   
3 n LEU 10  
3 n ARG 11  
3 n GLU 12  
3 n PHE 13  
3 n TRP 14  
3 n ALA 15  
3 n THR 16  
3 n GLN 17  
3 n MET 18  
3 n GLU 19  
3 n GLU 20  
3 n ILE 21  
3 n GLU 22  
3 n GLN 23  
3 n ALA 24  
3 n ALA 25  
3 n ASP 26  
3 n PHE 27  
3 n LYS 28  
3 n ASN 29  
3 n HIS 30  
3 n THR 31  
3 n LEU 32  
3 n PRO 33  
3 n LEU 34  
3 n ALA 35  
3 n ARG 36  
3 n ILE 37  
3 n LYS 38  
3 n LYS 39  
3 n ILE 40  
3 n MET 41  
3 n LYS 42  
3 n ALA 43  
3 n ASP 44  
3 n GLU 45  
3 n ASP 46  
3 n VAL 47  
3 n ARG 48  
3 n MET 49  
3 n ILE 50  
3 n SER 51  
3 n ALA 52  
3 n GLU 53  
3 n ALA 54  
3 n PRO 55  
3 n VAL 56  
3 n VAL 57  
3 n PHE 58  
3 n ALA 59  
3 n LYS 60  
3 n ALA 61  
3 n CYS 62  
3 n GLU 63  
3 n VAL 64  
3 n PHE 65  
3 n ILE 66  
3 n LEU 67  
3 n GLU 68  
3 n LEU 69  
3 n THR 70  
3 n LEU 71  
3 n ARG 72  
3 n SER 73  
3 n TRP 74  
3 n MET 75  
3 n HIS 76  
3 n THR 77  
3 n GLU 78  
3 n GLU 79  
3 n ASN 80  
3 n LYS 81  
3 n ARG 82  
3 n ARG 83  
3 n THR 84  
3 n LEU 85  
3 n GLN 86  
3 n LYS 87  
3 n ASN 88  
3 n ASP 89  
3 n ILE 90  
3 n ALA 91  
3 n ALA 92  
3 n ALA 93  
3 n ILE 94  
3 n THR 95  
3 n ARG 96  
3 n THR 97  
3 n ASP 98  
3 n ILE 99  
3 n TYR 100 
3 n ASP 101 
3 n PHE 102 
3 n LEU 103 
3 n VAL 104 
3 n ASP 105 
3 n ILE 106 
3 n ILE 107 
3 n PRO 108 
3 n ARG 109 
3 n ASP 110 
3 n ASP 111 
3 n MET 112 
3 n LYS 113 
3 n GLU 114 
3 n GLU 115 
3 n GLY 116 
3 n LEU 117 
3 n GLY 118 
3 n LEU 119 
3 n PRO 120 
3 n ARG 121 
3 n VAL 122 
3 n GLY 123 
3 n LEU 124 
3 n PRO 125 
3 n PRO 126 
3 n ALA 127 
3 n ALA 128 
3 n LEU 129 
3 n GLY 130 
3 n ALA 131 
3 n PRO 132 
3 n ALA 133 
3 n ASP 134 
3 n ALA 135 
3 n TYR 136 
3 n PRO 137 
3 n PRO 138 
3 n TYR 139 
3 n TYR 140 
3 n TYR 141 
3 n LEU 142 
3 n PRO 143 
3 n ALA 144 
3 n GLN 145 
3 n GLN 146 
3 n VAL 147 
3 n PRO 148 
3 n GLY 149 
3 n VAL 150 
4 n DC  1   
4 n DA  2   
4 n DC  3   
4 n DG  4   
4 n DC  5   
4 n DA  6   
4 n DC  7   
4 n DC  8   
4 n DA  9   
4 n DG  10  
4 n DA  11  
4 n DC  12  
4 n DC  13  
4 n DA  14  
4 n DC  15  
4 n DA  16  
4 n DC  17  
4 n DC  18  
4 n DA  19  
4 n DG  20  
4 n DA  21  
4 n DA  22  
4 n DA  23  
4 n DC  24  
4 n DA  25  
4 n DA  26  
4 n DA  27  
4 n DC  28  
4 n DA  29  
4 n DA  30  
4 n DA  31  
5 n DT  1   
5 n DT  2   
5 n DT  3   
5 n DG  4   
5 n DT  5   
5 n DT  6   
5 n DT  7   
5 n DG  8   
5 n DT  9   
5 n DT  10  
5 n DT  11  
5 n DC  12  
5 n DT  13  
5 n DG  14  
5 n DG  15  
5 n DT  16  
5 n DG  17  
5 n DT  18  
5 n DG  19  
5 n DG  20  
5 n DT  21  
5 n DC  22  
5 n DT  23  
5 n DG  24  
5 n DG  25  
5 n DT  26  
5 n DG  27  
5 n DC  28  
5 n DG  29  
5 n DT  30  
5 n DG  31  
#
_ma_data.content_type "model coordinates"
_ma_data.id           1
_ma_data.name         Model
#
_ma_model_list.data_id          1
_ma_model_list.model_group_id   1
_ma_model_list.model_group_name "AlphaFold-beta-20231127 (927599d6-1efe-4fa9-85d2-a29f909d212e @ 2024-12-02 03:38:32)"
_ma_model_list.model_id         1
_ma_model_list.model_name       "Top ranked model"
_ma_model_list.model_type       "Ab initio model"
_ma_model_list.ordinal_id       1
#
loop_
_ma_protocol_step.method_type
_ma_protocol_step.ordinal_id
_ma_protocol_step.protocol_id
_ma_protocol_step.step_id
"coevolution MSA" 1 1 1 
"template search" 2 1 2 
modeling          3 1 3 
#
loop_
_ma_qa_metric.id
_ma_qa_metric.mode
_ma_qa_metric.name
_ma_qa_metric.software_group_id
_ma_qa_metric.type
1 global pLDDT 1 pLDDT 
2 local  pLDDT 1 pLDDT 
#
_ma_qa_metric_global.metric_id    1
_ma_qa_metric_global.metric_value 64.00
_ma_qa_metric_global.model_id     1
_ma_qa_metric_global.ordinal_id   1
#
_ma_software_group.group_id    1
_ma_software_group.ordinal_id  1
_ma_software_group.software_id 1
#
loop_
_ma_target_entity.data_id
_ma_target_entity.entity_id
_ma_target_entity.origin
1 1 . 
1 2 . 
1 3 . 
1 4 . 
1 5 . 
#
loop_
_ma_target_entity_instance.asym_id
_ma_target_entity_instance.details
_ma_target_entity_instance.entity_id
A . 1 
B . 2 
C . 3 
D . 4 
E . 5 
#
loop_
_pdbx_data_usage.details
_pdbx_data_usage.id
_pdbx_data_usage.type
_pdbx_data_usage.url
;NON-COMMERCIAL USE ONLY, BY USING THIS FILE YOU AGREE TO THE TERMS OF USE FOUND
AT alphafoldserver.com/output-terms.
;
1 license    ? 
;THE INFORMATION IS NOT INTENDED FOR, HAS NOT BEEN VALIDATED FOR, AND IS NOT
APPROVED FOR CLINICAL USE. IT SHOULD NOT BE USED FOR CLINICAL PURPOSE OR RELIED
ON FOR MEDICAL OR OTHER PROFESSIONAL ADVICE. IT IS THEORETICAL MODELLING ONLY
AND CAUTION SHOULD BE EXERCISED IN ITS USE. IT IS PROVIDED "AS-IS" WITHOUT ANY
WARRANTY OF ANY KIND, WHETHER EXPRESSED OR IMPLIED. NO WARRANTY IS GIVEN THAT
USE OF THE INFORMATION SHALL NOT INFRINGE THE RIGHTS OF ANY THIRD PARTY.
;
2 disclaimer ? 
#
loop_
_pdbx_poly_seq_scheme.asym_id
_pdbx_poly_seq_scheme.auth_seq_num
_pdbx_poly_seq_scheme.entity_id
_pdbx_poly_seq_scheme.hetero
_pdbx_poly_seq_scheme.mon_id
_pdbx_poly_seq_scheme.pdb_ins_code
_pdbx_poly_seq_scheme.pdb_seq_num
_pdbx_poly_seq_scheme.pdb_strand_id
_pdbx_poly_seq_scheme.seq_id
A 1   1 n MET . 1   A 1   
A 2   1 n PRO . 2   A 2   
A 3   1 n ARG . 3   A 3   
A 4   1 n CYS . 4   A 4   
A 5   1 n ASN . 5   A 5   
A 6   1 n LYS . 6   A 6   
A 7   1 n CYS . 7   A 7   
A 8   1 n LEU . 8   A 8   
A 9   1 n SER . 9   A 9   
A 10  1 n GLU . 10  A 10  
A 11  1 n ASN . 11  A 11  
A 12  1 n ASP . 12  A 12  
A 13  1 n SER . 13  A 13  
A 14  1 n ALA . 14  A 14  
A 15  1 n SER . 15  A 15  
A 16  1 n GLU . 16  A 16  
A 17  1 n ASP . 17  A 17  
A 18  1 n ARG . 18  A 18  
A 19  1 n HIS . 19  A 19  
A 20  1 n TRP . 20  A 20  
A 21  1 n HIS . 21  A 21  
A 22  1 n ARG . 22  A 22  
A 23  1 n THR . 23  A 23  
A 24  1 n ALA . 24  A 24  
A 25  1 n THR . 25  A 25  
A 26  1 n LEU . 26  A 26  
A 27  1 n PHE . 27  A 27  
A 28  1 n MET . 28  A 28  
A 29  1 n ASN . 29  A 29  
A 30  1 n CYS . 30  A 30  
A 31  1 n VAL . 31  A 31  
A 32  1 n SER . 32  A 32  
A 33  1 n ASN . 33  A 33  
A 34  1 n GLY . 34  A 34  
A 35  1 n THR . 35  A 35  
A 36  1 n VAL . 36  A 36  
A 37  1 n TYR . 37  A 37  
A 38  1 n GLU . 38  A 38  
A 39  1 n GLU . 39  A 39  
A 40  1 n ALA . 40  A 40  
A 41  1 n VAL . 41  A 41  
A 42  1 n GLY . 42  A 42  
A 43  1 n ARG . 43  A 43  
A 44  1 n GLU . 44  A 44  
A 45  1 n GLY . 45  A 45  
A 46  1 n CYS . 46  A 46  
A 47  1 n TRP . 47  A 47  
A 48  1 n ALA . 48  A 48  
A 49  1 n ARG . 49  A 49  
A 50  1 n LEU . 50  A 50  
A 51  1 n CYS . 51  A 51  
A 52  1 n ASP . 52  A 52  
A 53  1 n GLY . 53  A 53  
A 54  1 n CYS . 54  A 54  
A 55  1 n CYS . 55  A 55  
A 56  1 n THR . 56  A 56  
A 57  1 n VAL . 57  A 57  
A 58  1 n PRO . 58  A 58  
A 59  1 n SER . 59  A 59  
A 60  1 n VAL . 60  A 60  
A 61  1 n VAL . 61  A 61  
A 62  1 n TYR . 62  A 62  
A 63  1 n CYS . 63  A 63  
A 64  1 n ARG . 64  A 64  
A 65  1 n ALA . 65  A 65  
A 66  1 n ASP . 66  A 66  
A 67  1 n SER . 67  A 67  
A 68  1 n ALA . 68  A 68  
A 69  1 n TYR . 69  A 69  
A 70  1 n LEU . 70  A 70  
A 71  1 n CYS . 71  A 71  
A 72  1 n ALA . 72  A 72  
A 73  1 n SER . 73  A 73  
A 74  1 n CYS . 74  A 74  
A 75  1 n ASP . 75  A 75  
A 76  1 n ALA . 76  A 76  
A 77  1 n GLN . 77  A 77  
A 78  1 n ILE . 78  A 78  
A 79  1 n HIS . 79  A 79  
A 80  1 n ALA . 80  A 80  
A 81  1 n ALA . 81  A 81  
A 82  1 n ASN . 82  A 82  
A 83  1 n ARG . 83  A 83  
A 84  1 n VAL . 84  A 84  
A 85  1 n ALA . 85  A 85  
A 86  1 n SER . 86  A 86  
A 87  1 n ARG . 87  A 87  
A 88  1 n HIS . 88  A 88  
A 89  1 n GLU . 89  A 89  
A 90  1 n ARG . 90  A 90  
A 91  1 n VAL . 91  A 91  
A 92  1 n LEU . 92  A 92  
A 93  1 n LEU . 93  A 93  
A 94  1 n SER . 94  A 94  
A 95  1 n GLU . 95  A 95  
A 96  1 n ALA . 96  A 96  
A 97  1 n TYR . 97  A 97  
A 98  1 n LYS . 98  A 98  
A 99  1 n HIS . 99  A 99  
A 100 1 n ALA . 100 A 100 
A 101 1 n PRO . 101 A 101 
A 102 1 n VAL . 102 A 102 
A 103 1 n MET . 103 A 103 
A 104 1 n LEU . 104 A 104 
A 105 1 n ASP . 105 A 105 
A 106 1 n CYS . 106 A 106 
A 107 1 n HIS . 107 A 107 
A 108 1 n ALA . 108 A 108 
A 109 1 n ASP . 109 A 109 
A 110 1 n ALA . 110 A 110 
A 111 1 n ALA . 111 A 111 
A 112 1 n ALA . 112 A 112 
A 113 1 n LEU . 113 A 113 
A 114 1 n CYS . 114 A 114 
A 115 1 n ALA . 115 A 115 
A 116 1 n ALA . 116 A 116 
A 117 1 n TYR . 117 A 117 
A 118 1 n GLU . 118 A 118 
A 119 1 n ALA . 119 A 119 
A 120 1 n GLN . 120 A 120 
A 121 1 n VAL . 121 A 121 
A 122 1 n HIS . 122 A 122 
A 123 1 n TYR . 123 A 123 
A 124 1 n ALA . 124 A 124 
A 125 1 n ASN . 125 A 125 
A 126 1 n LEU . 126 A 126 
A 127 1 n LEU . 127 A 127 
A 128 1 n THR . 128 A 128 
A 129 1 n VAL . 129 A 129 
A 130 1 n MET . 130 A 130 
A 131 1 n HIS . 131 A 131 
A 132 1 n GLN . 132 A 132 
A 133 1 n ARG . 133 A 133 
A 134 1 n MET . 134 A 134 
A 135 1 n PRO . 135 A 135 
A 136 1 n VAL . 136 A 136 
A 137 1 n VAL . 137 A 137 
A 138 1 n SER . 138 A 138 
A 139 1 n HIS . 139 A 139 
A 140 1 n PRO . 140 A 140 
A 141 1 n ALA . 141 A 141 
A 142 1 n VAL . 142 A 142 
A 143 1 n ALA . 143 A 143 
A 144 1 n ILE . 144 A 144 
A 145 1 n PRO . 145 A 145 
A 146 1 n PRO . 146 A 146 
A 147 1 n VAL . 147 A 147 
A 148 1 n SER . 148 A 148 
A 149 1 n LEU . 149 A 149 
A 150 1 n PHE . 150 A 150 
A 151 1 n ALA . 151 A 151 
A 152 1 n GLU . 152 A 152 
A 153 1 n ALA . 153 A 153 
A 154 1 n GLU . 154 A 154 
A 155 1 n ALA . 155 A 155 
A 156 1 n THR . 156 A 156 
A 157 1 n ALA . 157 A 157 
A 158 1 n PRO . 158 A 158 
A 159 1 n VAL . 159 A 159 
A 160 1 n LEU . 160 A 160 
A 161 1 n GLY . 161 A 161 
A 162 1 n ARG . 162 A 162 
A 163 1 n LYS . 163 A 163 
A 164 1 n GLU . 164 A 164 
A 165 1 n GLU . 165 A 165 
A 166 1 n ASP . 166 A 166 
A 167 1 n THR . 167 A 167 
A 168 1 n SER . 168 A 168 
A 169 1 n TRP . 169 A 169 
A 170 1 n LEU . 170 A 170 
A 171 1 n LEU . 171 A 171 
A 172 1 n LEU . 172 A 172 
A 173 1 n SER . 173 A 173 
A 174 1 n LYS . 174 A 174 
A 175 1 n ASP . 175 A 175 
A 176 1 n SER . 176 A 176 
A 177 1 n ASP . 177 A 177 
A 178 1 n ASN . 178 A 178 
A 179 1 n HIS . 179 A 179 
A 180 1 n ASN . 180 A 180 
A 181 1 n ARG . 181 A 181 
A 182 1 n SER . 182 A 182 
A 183 1 n GLY . 183 A 183 
A 184 1 n ASN . 184 A 184 
A 185 1 n ASN . 185 A 185 
A 186 1 n SER . 186 A 186 
A 187 1 n SER . 187 A 187 
A 188 1 n THR . 188 A 188 
A 189 1 n SER . 189 A 189 
A 190 1 n SER . 190 A 190 
A 191 1 n SER . 191 A 191 
A 192 1 n SER . 192 A 192 
A 193 1 n GLN . 193 A 193 
A 194 1 n TYR . 194 A 194 
A 195 1 n PHE . 195 A 195 
A 196 1 n GLY . 196 A 196 
A 197 1 n GLU . 197 A 197 
A 198 1 n VAL . 198 A 198 
A 199 1 n ASP . 199 A 199 
A 200 1 n GLN . 200 A 200 
A 201 1 n TYR . 201 A 201 
A 202 1 n PHE . 202 A 202 
A 203 1 n ASP . 203 A 203 
A 204 1 n LEU . 204 A 204 
A 205 1 n VAL . 205 A 205 
A 206 1 n GLY . 206 A 206 
A 207 1 n TYR . 207 A 207 
A 208 1 n ASN . 208 A 208 
A 209 1 n SER . 209 A 209 
A 210 1 n TYR . 210 A 210 
A 211 1 n TYR . 211 A 211 
A 212 1 n ASP . 212 A 212 
A 213 1 n SER . 213 A 213 
A 214 1 n HIS . 214 A 214 
A 215 1 n MET . 215 A 215 
A 216 1 n SER . 216 A 216 
A 217 1 n ASN . 217 A 217 
A 218 1 n GLN . 218 A 218 
A 219 1 n GLU . 219 A 219 
A 220 1 n GLN . 220 A 220 
A 221 1 n TYR . 221 A 221 
A 222 1 n VAL . 222 A 222 
A 223 1 n MET . 223 A 223 
A 224 1 n GLN . 224 A 224 
A 225 1 n GLU . 225 A 225 
A 226 1 n GLN . 226 A 226 
A 227 1 n GLN . 227 A 227 
A 228 1 n HIS . 228 A 228 
A 229 1 n LEU . 229 A 229 
A 230 1 n GLN . 230 A 230 
A 231 1 n GLN . 231 A 231 
A 232 1 n MET . 232 A 232 
A 233 1 n GLN . 233 A 233 
A 234 1 n LYS . 234 A 234 
A 235 1 n GLU . 235 A 235 
A 236 1 n TYR . 236 A 236 
A 237 1 n ALA . 237 A 237 
A 238 1 n GLU . 238 A 238 
A 239 1 n GLN . 239 A 239 
A 240 1 n GLN . 240 A 240 
A 241 1 n MET . 241 A 241 
A 242 1 n GLN . 242 A 242 
A 243 1 n LYS . 243 A 243 
A 244 1 n GLU . 244 A 244 
A 245 1 n TYR . 245 A 245 
A 246 1 n VAL . 246 A 246 
A 247 1 n GLU . 247 A 247 
A 248 1 n ASN . 248 A 248 
A 249 1 n GLU . 249 A 249 
A 250 1 n GLY . 250 A 250 
A 251 1 n SER . 251 A 251 
A 252 1 n GLU . 252 A 252 
A 253 1 n CYS . 253 A 253 
A 254 1 n ILE . 254 A 254 
A 255 1 n VAL . 255 A 255 
A 256 1 n PRO . 256 A 256 
A 257 1 n SER . 257 A 257 
A 258 1 n GLN . 258 A 258 
A 259 1 n SER . 259 A 259 
A 260 1 n THR . 260 A 260 
A 261 1 n ILE . 261 A 261 
A 262 1 n VAL . 262 A 262 
A 263 1 n ARG . 263 A 263 
A 264 1 n ARG . 264 A 264 
A 265 1 n PRO . 265 A 265 
A 266 1 n HIS . 266 A 266 
A 267 1 n GLN . 267 A 267 
A 268 1 n SER . 268 A 268 
A 269 1 n GLY . 269 A 269 
A 270 1 n TYR . 270 A 270 
A 271 1 n ALA . 271 A 271 
A 272 1 n PRO . 272 A 272 
A 273 1 n LEU . 273 A 273 
A 274 1 n VAL . 274 A 274 
A 275 1 n GLY . 275 A 275 
A 276 1 n ALA . 276 A 276 
A 277 1 n GLU . 277 A 277 
A 278 1 n GLN . 278 A 278 
A 279 1 n ALA . 279 A 279 
A 280 1 n ALA . 280 A 280 
A 281 1 n SER . 281 A 281 
A 282 1 n ALA . 282 A 282 
A 283 1 n THR . 283 A 283 
A 284 1 n ALA . 284 A 284 
A 285 1 n GLY . 285 A 285 
A 286 1 n ALA . 286 A 286 
A 287 1 n SER . 287 A 287 
A 288 1 n ALA . 288 A 288 
A 289 1 n TYR . 289 A 289 
A 290 1 n THR . 290 A 290 
A 291 1 n ASP . 291 A 291 
A 292 1 n SER . 292 A 292 
A 293 1 n VAL . 293 A 293 
A 294 1 n ASN . 294 A 294 
A 295 1 n ASN . 295 A 295 
A 296 1 n SER . 296 A 296 
A 297 1 n ILE . 297 A 297 
A 298 1 n SER . 298 A 298 
A 299 1 n PHE . 299 A 299 
A 300 1 n SER . 300 A 300 
A 301 1 n MET . 301 A 301 
A 302 1 n GLU . 302 A 302 
A 303 1 n ALA . 303 A 303 
A 304 1 n GLY . 304 A 304 
A 305 1 n ILE . 305 A 305 
A 306 1 n VAL . 306 A 306 
A 307 1 n PRO . 307 A 307 
A 308 1 n ASP . 308 A 308 
A 309 1 n ASN . 309 A 309 
A 310 1 n THR . 310 A 310 
A 311 1 n VAL . 311 A 311 
A 312 1 n GLN . 312 A 312 
A 313 1 n SER . 313 A 313 
A 314 1 n SER . 314 A 314 
A 315 1 n ILE . 315 A 315 
A 316 1 n LEU . 316 A 316 
A 317 1 n ARG . 317 A 317 
A 318 1 n PRO . 318 A 318 
A 319 1 n ALA . 319 A 319 
A 320 1 n GLY . 320 A 320 
A 321 1 n ALA . 321 A 321 
A 322 1 n ILE . 322 A 322 
A 323 1 n GLY . 323 A 323 
A 324 1 n LEU . 324 A 324 
A 325 1 n PHE . 325 A 325 
A 326 1 n SER . 326 A 326 
A 327 1 n SER . 327 A 327 
A 328 1 n PRO . 328 A 328 
A 329 1 n SER . 329 A 329 
A 330 1 n LEU . 330 A 330 
A 331 1 n GLN . 331 A 331 
A 332 1 n THR . 332 A 332 
A 333 1 n PRO . 333 A 333 
A 334 1 n LEU . 334 A 334 
A 335 1 n HIS . 335 A 335 
A 336 1 n PHE . 336 A 336 
A 337 1 n SER . 337 A 337 
A 338 1 n SER . 338 A 338 
A 339 1 n LYS . 339 A 339 
A 340 1 n GLU . 340 A 340 
A 341 1 n ARG . 341 A 341 
A 342 1 n GLU . 342 A 342 
A 343 1 n ALA . 343 A 343 
A 344 1 n ARG . 344 A 344 
A 345 1 n VAL . 345 A 345 
A 346 1 n LEU . 346 A 346 
A 347 1 n ARG . 347 A 347 
A 348 1 n TYR . 348 A 348 
A 349 1 n LYS . 349 A 349 
A 350 1 n GLU . 350 A 350 
A 351 1 n LYS . 351 A 351 
A 352 1 n LYS . 352 A 352 
A 353 1 n LYS . 353 A 353 
A 354 1 n SER . 354 A 354 
A 355 1 n ARG . 355 A 355 
A 356 1 n LYS . 356 A 356 
A 357 1 n PHE . 357 A 357 
A 358 1 n GLU . 358 A 358 
A 359 1 n LYS . 359 A 359 
A 360 1 n THR . 360 A 360 
A 361 1 n THR . 361 A 361 
A 362 1 n ARG . 362 A 362 
A 363 1 n TYR . 363 A 363 
A 364 1 n ALA . 364 A 364 
A 365 1 n THR . 365 A 365 
A 366 1 n ARG . 366 A 366 
A 367 1 n LYS . 367 A 367 
A 368 1 n ALA . 368 A 368 
A 369 1 n TYR . 369 A 369 
A 370 1 n ALA . 370 A 370 
A 371 1 n GLU . 371 A 371 
A 372 1 n ALA . 372 A 372 
A 373 1 n ARG . 373 A 373 
A 374 1 n PRO . 374 A 374 
A 375 1 n ARG . 375 A 375 
A 376 1 n ILE . 376 A 376 
A 377 1 n LYS . 377 A 377 
A 378 1 n GLY . 378 A 378 
A 379 1 n ARG . 379 A 379 
A 380 1 n PHE . 380 A 380 
A 381 1 n ALA . 381 A 381 
A 382 1 n LYS . 382 A 382 
A 383 1 n ARG . 383 A 383 
A 384 1 n SER . 384 A 384 
A 385 1 n ASP . 385 A 385 
A 386 1 n ALA . 386 A 386 
A 387 1 n GLU . 387 A 387 
A 388 1 n MET . 388 A 388 
A 389 1 n GLU . 389 A 389 
A 390 1 n VAL . 390 A 390 
A 391 1 n ASP . 391 A 391 
A 392 1 n GLN . 392 A 392 
A 393 1 n THR . 393 A 393 
A 394 1 n PHE . 394 A 394 
A 395 1 n SER . 395 A 395 
A 396 1 n THR . 396 A 396 
A 397 1 n ALA . 397 A 397 
A 398 1 n ALA . 398 A 398 
A 399 1 n LEU . 399 A 399 
A 400 1 n SER . 400 A 400 
A 401 1 n ASP . 401 A 401 
A 402 1 n SER . 402 A 402 
A 403 1 n SER . 403 A 403 
A 404 1 n TYR . 404 A 404 
A 405 1 n SER . 405 A 405 
A 406 1 n THR . 406 A 406 
A 407 1 n VAL . 407 A 407 
A 408 1 n PRO . 408 A 408 
A 409 1 n TRP . 409 A 409 
A 410 1 n PHE . 410 A 410 
B 1   2 n ASP . 1   B 1   
B 2   2 n GLN . 2   B 2   
B 3   2 n GLY . 3   B 3   
B 4   2 n ILE . 4   B 4   
B 5   2 n LYS . 5   B 5   
B 6   2 n GLU . 6   B 6   
B 7   2 n GLN . 7   B 7   
B 8   2 n ASP . 8   B 8   
B 9   2 n ARG . 9   B 9   
B 10  2 n LEU . 10  B 10  
B 11  2 n LEU . 11  B 11  
B 12  2 n PRO . 12  B 12  
B 13  2 n ILE . 13  B 13  
B 14  2 n ALA . 14  B 14  
B 15  2 n ASN . 15  B 15  
B 16  2 n VAL . 16  B 16  
B 17  2 n GLY . 17  B 17  
B 18  2 n ARG . 18  B 18  
B 19  2 n ILE . 19  B 19  
B 20  2 n MET . 20  B 20  
B 21  2 n LYS . 21  B 21  
B 22  2 n GLN . 22  B 22  
B 23  2 n VAL . 23  B 23  
B 24  2 n LEU . 24  B 24  
B 25  2 n PRO . 25  B 25  
B 26  2 n PRO . 26  B 26  
B 27  2 n ASN . 27  B 27  
B 28  2 n ALA . 28  B 28  
B 29  2 n LYS . 29  B 29  
B 30  2 n VAL . 30  B 30  
B 31  2 n SER . 31  B 31  
B 32  2 n LYS . 32  B 32  
B 33  2 n GLU . 33  B 33  
B 34  2 n ALA . 34  B 34  
B 35  2 n LYS . 35  B 35  
B 36  2 n GLU . 36  B 36  
B 37  2 n THR . 37  B 37  
B 38  2 n MET . 38  B 38  
B 39  2 n GLN . 39  B 39  
B 40  2 n GLU . 40  B 40  
B 41  2 n CYS . 41  B 41  
B 42  2 n VAL . 42  B 42  
B 43  2 n SER . 43  B 43  
B 44  2 n GLU . 44  B 44  
B 45  2 n PHE . 45  B 45  
B 46  2 n ILE . 46  B 46  
B 47  2 n SER . 47  B 47  
B 48  2 n PHE . 48  B 48  
B 49  2 n VAL . 49  B 49  
B 50  2 n THR . 50  B 50  
B 51  2 n GLY . 51  B 51  
B 52  2 n GLU . 52  B 52  
B 53  2 n ALA . 53  B 53  
B 54  2 n SER . 54  B 54  
B 55  2 n ASP . 55  B 55  
B 56  2 n LYS . 56  B 56  
B 57  2 n CYS . 57  B 57  
B 58  2 n HIS . 58  B 58  
B 59  2 n LYS . 59  B 59  
B 60  2 n GLU . 60  B 60  
B 61  2 n LYS . 61  B 61  
B 62  2 n ARG . 62  B 62  
B 63  2 n LYS . 63  B 63  
B 64  2 n THR . 64  B 64  
B 65  2 n VAL . 65  B 65  
B 66  2 n ASN . 66  B 66  
B 67  2 n GLY . 67  B 67  
B 68  2 n ASP . 68  B 68  
B 69  2 n ASP . 69  B 69  
B 70  2 n VAL . 70  B 70  
B 71  2 n CYS . 71  B 71  
B 72  2 n TRP . 72  B 72  
B 73  2 n ALA . 73  B 73  
B 74  2 n PHE . 74  B 74  
B 75  2 n SER . 75  B 75  
B 76  2 n ALA . 76  B 76  
B 77  2 n LEU . 77  B 77  
B 78  2 n GLY . 78  B 78  
B 79  2 n PHE . 79  B 79  
B 80  2 n ASP . 80  B 80  
B 81  2 n ASP . 81  B 81  
B 82  2 n TYR . 82  B 82  
B 83  2 n VAL . 83  B 83  
B 84  2 n ASP . 84  B 84  
B 85  2 n PRO . 85  B 85  
B 86  2 n MET . 86  B 86  
B 87  2 n ARG . 87  B 87  
B 88  2 n ARG . 88  B 88  
B 89  2 n TYR . 89  B 89  
B 90  2 n LEU . 90  B 90  
B 91  2 n LEU . 91  B 91  
B 92  2 n LYS . 92  B 92  
B 93  2 n PHE . 93  B 93  
B 94  2 n ARG . 94  B 94  
B 95  2 n GLU . 95  B 95  
C 1   3 n GLN . 1   C 1   
C 2   3 n LEU . 2   C 2   
C 3   3 n GLN . 3   C 3   
C 4   3 n GLN . 4   C 4   
C 5   3 n GLN . 5   C 5   
C 6   3 n GLN . 6   C 6   
C 7   3 n GLN . 7   C 7   
C 8   3 n GLN . 8   C 8   
C 9   3 n GLN . 9   C 9   
C 10  3 n LEU . 10  C 10  
C 11  3 n ARG . 11  C 11  
C 12  3 n GLU . 12  C 12  
C 13  3 n PHE . 13  C 13  
C 14  3 n TRP . 14  C 14  
C 15  3 n ALA . 15  C 15  
C 16  3 n THR . 16  C 16  
C 17  3 n GLN . 17  C 17  
C 18  3 n MET . 18  C 18  
C 19  3 n GLU . 19  C 19  
C 20  3 n GLU . 20  C 20  
C 21  3 n ILE . 21  C 21  
C 22  3 n GLU . 22  C 22  
C 23  3 n GLN . 23  C 23  
C 24  3 n ALA . 24  C 24  
C 25  3 n ALA . 25  C 25  
C 26  3 n ASP . 26  C 26  
C 27  3 n PHE . 27  C 27  
C 28  3 n LYS . 28  C 28  
C 29  3 n ASN . 29  C 29  
C 30  3 n HIS . 30  C 30  
C 31  3 n THR . 31  C 31  
C 32  3 n LEU . 32  C 32  
C 33  3 n PRO . 33  C 33  
C 34  3 n LEU . 34  C 34  
C 35  3 n ALA . 35  C 35  
C 36  3 n ARG . 36  C 36  
C 37  3 n ILE . 37  C 37  
C 38  3 n LYS . 38  C 38  
C 39  3 n LYS . 39  C 39  
C 40  3 n ILE . 40  C 40  
C 41  3 n MET . 41  C 41  
C 42  3 n LYS . 42  C 42  
C 43  3 n ALA . 43  C 43  
C 44  3 n ASP . 44  C 44  
C 45  3 n GLU . 45  C 45  
C 46  3 n ASP . 46  C 46  
C 47  3 n VAL . 47  C 47  
C 48  3 n ARG . 48  C 48  
C 49  3 n MET . 49  C 49  
C 50  3 n ILE . 50  C 50  
C 51  3 n SER . 51  C 51  
C 52  3 n ALA . 52  C 52  
C 53  3 n GLU . 53  C 53  
C 54  3 n ALA . 54  C 54  
C 55  3 n PRO . 55  C 55  
C 56  3 n VAL . 56  C 56  
C 57  3 n VAL . 57  C 57  
C 58  3 n PHE . 58  C 58  
C 59  3 n ALA . 59  C 59  
C 60  3 n LYS . 60  C 60  
C 61  3 n ALA . 61  C 61  
C 62  3 n CYS . 62  C 62  
C 63  3 n GLU . 63  C 63  
C 64  3 n VAL . 64  C 64  
C 65  3 n PHE . 65  C 65  
C 66  3 n ILE . 66  C 66  
C 67  3 n LEU . 67  C 67  
C 68  3 n GLU . 68  C 68  
C 69  3 n LEU . 69  C 69  
C 70  3 n THR . 70  C 70  
C 71  3 n LEU . 71  C 71  
C 72  3 n ARG . 72  C 72  
C 73  3 n SER . 73  C 73  
C 74  3 n TRP . 74  C 74  
C 75  3 n MET . 75  C 75  
C 76  3 n HIS . 76  C 76  
C 77  3 n THR . 77  C 77  
C 78  3 n GLU . 78  C 78  
C 79  3 n GLU . 79  C 79  
C 80  3 n ASN . 80  C 80  
C 81  3 n LYS . 81  C 81  
C 82  3 n ARG . 82  C 82  
C 83  3 n ARG . 83  C 83  
C 84  3 n THR . 84  C 84  
C 85  3 n LEU . 85  C 85  
C 86  3 n GLN . 86  C 86  
C 87  3 n LYS . 87  C 87  
C 88  3 n ASN . 88  C 88  
C 89  3 n ASP . 89  C 89  
C 90  3 n ILE . 90  C 90  
C 91  3 n ALA . 91  C 91  
C 92  3 n ALA . 92  C 92  
C 93  3 n ALA . 93  C 93  
C 94  3 n ILE . 94  C 94  
C 95  3 n THR . 95  C 95  
C 96  3 n ARG . 96  C 96  
C 97  3 n THR . 97  C 97  
C 98  3 n ASP . 98  C 98  
C 99  3 n ILE . 99  C 99  
C 100 3 n TYR . 100 C 100 
C 101 3 n ASP . 101 C 101 
C 102 3 n PHE . 102 C 102 
C 103 3 n LEU . 103 C 103 
C 104 3 n VAL . 104 C 104 
C 105 3 n ASP . 105 C 105 
C 106 3 n ILE . 106 C 106 
C 107 3 n ILE . 107 C 107 
C 108 3 n PRO . 108 C 108 
C 109 3 n ARG . 109 C 109 
C 110 3 n ASP . 110 C 110 
C 111 3 n ASP . 111 C 111 
C 112 3 n MET . 112 C 112 
C 113 3 n LYS . 113 C 113 
C 114 3 n GLU . 114 C 114 
C 115 3 n GLU . 115 C 115 
C 116 3 n GLY . 116 C 116 
C 117 3 n LEU . 117 C 117 
C 118 3 n GLY . 118 C 118 
C 119 3 n LEU . 119 C 119 
C 120 3 n PRO . 120 C 120 
C 121 3 n ARG . 121 C 121 
C 122 3 n VAL . 122 C 122 
C 123 3 n GLY . 123 C 123 
C 124 3 n LEU . 124 C 124 
C 125 3 n PRO . 125 C 125 
C 126 3 n PRO . 126 C 126 
C 127 3 n ALA . 127 C 127 
C 128 3 n ALA . 128 C 128 
C 129 3 n LEU . 129 C 129 
C 130 3 n GLY . 130 C 130 
C 131 3 n ALA . 131 C 131 
C 132 3 n PRO . 132 C 132 
C 133 3 n ALA . 133 C 133 
C 134 3 n ASP . 134 C 134 
C 135 3 n ALA . 135 C 135 
C 136 3 n TYR . 136 C 136 
C 137 3 n PRO . 137 C 137 
C 138 3 n PRO . 138 C 138 
C 139 3 n TYR . 139 C 139 
C 140 3 n TYR . 140 C 140 
C 141 3 n TYR . 141 C 141 
C 142 3 n LEU . 142 C 142 
C 143 3 n PRO . 143 C 143 
C 144 3 n ALA . 144 C 144 
C 145 3 n GLN . 145 C 145 
C 146 3 n GLN . 146 C 146 
C 147 3 n VAL . 147 C 147 
C 148 3 n PRO . 148 C 148 
C 149 3 n GLY . 149 C 149 
C 150 3 n VAL . 150 C 150 
D 1   4 n DC  . 1   D 1   
D 2   4 n DA  . 2   D 2   
D 3   4 n DC  . 3   D 3   
D 4   4 n DG  . 4   D 4   
D 5   4 n DC  . 5   D 5   
D 6   4 n DA  . 6   D 6   
D 7   4 n DC  . 7   D 7   
D 8   4 n DC  . 8   D 8   
D 9   4 n DA  . 9   D 9   
D 10  4 n DG  . 10  D 10  
D 11  4 n DA  . 11  D 11  
D 12  4 n DC  . 12  D 12  
D 13  4 n DC  . 13  D 13  
D 14  4 n DA  . 14  D 14  
D 15  4 n DC  . 15  D 15  
D 16  4 n DA  . 16  D 16  
D 17  4 n DC  . 17  D 17  
D 18  4 n DC  . 18  D 18  
D 19  4 n DA  . 19  D 19  
D 20  4 n DG  . 20  D 20  
D 21  4 n DA  . 21  D 21  
D 22  4 n DA  . 22  D 22  
D 23  4 n DA  . 23  D 23  
D 24  4 n DC  . 24  D 24  
D 25  4 n DA  . 25  D 25  
D 26  4 n DA  . 26  D 26  
D 27  4 n DA  . 27  D 27  
D 28  4 n DC  . 28  D 28  
D 29  4 n DA  . 29  D 29  
D 30  4 n DA  . 30  D 30  
D 31  4 n DA  . 31  D 31  
E 1   5 n DT  . 1   E 1   
E 2   5 n DT  . 2   E 2   
E 3   5 n DT  . 3   E 3   
E 4   5 n DG  . 4   E 4   
E 5   5 n DT  . 5   E 5   
E 6   5 n DT  . 6   E 6   
E 7   5 n DT  . 7   E 7   
E 8   5 n DG  . 8   E 8   
E 9   5 n DT  . 9   E 9   
E 10  5 n DT  . 10  E 10  
E 11  5 n DT  . 11  E 11  
E 12  5 n DC  . 12  E 12  
E 13  5 n DT  . 13  E 13  
E 14  5 n DG  . 14  E 14  
E 15  5 n DG  . 15  E 15  
E 16  5 n DT  . 16  E 16  
E 17  5 n DG  . 17  E 17  
E 18  5 n DT  . 18  E 18  
E 19  5 n DG  . 19  E 19  
E 20  5 n DG  . 20  E 20  
E 21  5 n DT  . 21  E 21  
E 22  5 n DC  . 22  E 22  
E 23  5 n DT  . 23  E 23  
E 24  5 n DG  . 24  E 24  
E 25  5 n DG  . 25  E 25  
E 26  5 n DT  . 26  E 26  
E 27  5 n DG  . 27  E 27  
E 28  5 n DC  . 28  E 28  
E 29  5 n DG  . 29  E 29  
E 30  5 n DT  . 30  E 30  
E 31  5 n DG  . 31  E 31  
#
_software.classification other
_software.date           ?
_software.description    "Structure prediction"
_software.name           AlphaFold
_software.pdbx_ordinal   1
_software.type           package
_software.version        "AlphaFold-beta-20231127 (927599d6-1efe-4fa9-85d2-a29f909d212e @ 2024-12-02 03:38:32)"
#
loop_
_struct_asym.entity_id
_struct_asym.id
1 A 
2 B 
3 C 
4 D 
5 E 
#
loop_
_atom_site.group_PDB
_atom_site.id
_atom_site.type_symbol
_atom_site.label_atom_id
_atom_site.label_alt_id
_atom_site.label_comp_id
_atom_site.label_asym_id
_atom_site.label_entity_id
_atom_site.label_seq_id
_atom_site.pdbx_PDB_ins_code
_atom_site.Cartn_x
_atom_site.Cartn_y
_atom_site.Cartn_z
_atom_site.occupancy
_atom_site.B_iso_or_equiv
_atom_site.auth_seq_id
_atom_site.auth_asym_id
_atom_site.pdbx_PDB_model_num
ATOM 1    N N     . MET A 1 1   ? 41.361  15.805  59.607  1.00 17.11 1   A 1 
ATOM 2    C CA    . MET A 1 1   ? 41.396  14.860  58.465  1.00 17.71 1   A 1 
ATOM 3    C C     . MET A 1 1   ? 39.976  14.342  58.214  1.00 19.69 1   A 1 
ATOM 4    O O     . MET A 1 1   ? 39.571  13.422  58.923  1.00 15.13 1   A 1 
ATOM 5    C CB    . MET A 1 1   ? 42.341  13.688  58.742  1.00 15.93 1   A 1 
ATOM 6    C CG    . MET A 1 1   ? 43.817  14.086  58.777  1.00 12.37 1   A 1 
ATOM 7    S SD    . MET A 1 1   ? 44.880  12.679  59.172  1.00 10.69 1   A 1 
ATOM 8    C CE    . MET A 1 1   ? 46.519  13.383  58.846  1.00 9.73  1   A 1 
ATOM 9    N N     . PRO A 1 2   ? 39.137  14.950  57.327  1.00 18.63 2   A 1 
ATOM 10   C CA    . PRO A 1 2   ? 37.728  14.565  57.187  1.00 19.76 2   A 1 
ATOM 11   C C     . PRO A 1 2   ? 37.611  13.233  56.439  1.00 20.53 2   A 1 
ATOM 12   O O     . PRO A 1 2   ? 38.309  13.000  55.452  1.00 17.73 2   A 1 
ATOM 13   C CB    . PRO A 1 2   ? 37.079  15.740  56.441  1.00 18.26 2   A 1 
ATOM 14   C CG    . PRO A 1 2   ? 38.216  16.302  55.596  1.00 16.93 2   A 1 
ATOM 15   C CD    . PRO A 1 2   ? 39.465  16.063  56.464  1.00 17.98 2   A 1 
ATOM 16   N N     . ARG A 1 3   ? 36.743  12.329  56.930  1.00 20.52 3   A 1 
ATOM 17   C CA    . ARG A 1 3   ? 36.512  11.016  56.308  1.00 19.81 3   A 1 
ATOM 18   C C     . ARG A 1 3   ? 35.752  11.213  54.994  1.00 20.03 3   A 1 
ATOM 19   O O     . ARG A 1 3   ? 34.635  11.715  55.002  1.00 17.97 3   A 1 
ATOM 20   C CB    . ARG A 1 3   ? 35.745  10.083  57.259  1.00 18.83 3   A 1 
ATOM 21   C CG    . ARG A 1 3   ? 36.622  9.511   58.382  1.00 16.82 3   A 1 
ATOM 22   C CD    . ARG A 1 3   ? 35.804  8.560   59.282  1.00 15.65 3   A 1 
ATOM 23   N NE    . ARG A 1 3   ? 36.633  7.880   60.284  1.00 15.45 3   A 1 
ATOM 24   C CZ    . ARG A 1 3   ? 36.207  7.032   61.226  1.00 14.33 3   A 1 
ATOM 25   N NH1   . ARG A 1 3   ? 34.946  6.749   61.363  1.00 13.82 3   A 1 
ATOM 26   N NH2   . ARG A 1 3   ? 37.049  6.464   62.034  1.00 12.24 3   A 1 
ATOM 27   N N     . CYS A 1 4   ? 36.341  10.803  53.869  1.00 22.81 4   A 1 
ATOM 28   C CA    . CYS A 1 4   ? 35.704  10.803  52.560  1.00 25.64 4   A 1 
ATOM 29   C C     . CYS A 1 4   ? 34.654  9.678   52.505  1.00 25.81 4   A 1 
ATOM 30   O O     . CYS A 1 4   ? 35.008  8.517   52.328  1.00 23.94 4   A 1 
ATOM 31   C CB    . CYS A 1 4   ? 36.783  10.655  51.486  1.00 24.34 4   A 1 
ATOM 32   S SG    . CYS A 1 4   ? 36.096  11.004  49.836  1.00 20.56 4   A 1 
ATOM 33   N N     . ASN A 1 5   ? 33.385  10.008  52.727  1.00 25.84 5   A 1 
ATOM 34   C CA    . ASN A 1 5   ? 32.293  9.045   52.596  1.00 27.78 5   A 1 
ATOM 35   C C     . ASN A 1 5   ? 32.145  8.666   51.116  1.00 26.85 5   A 1 
ATOM 36   O O     . ASN A 1 5   ? 31.792  9.505   50.287  1.00 24.94 5   A 1 
ATOM 37   C CB    . ASN A 1 5   ? 30.991  9.628   53.182  1.00 27.19 5   A 1 
ATOM 38   C CG    . ASN A 1 5   ? 30.841  9.401   54.678  1.00 23.30 5   A 1 
ATOM 39   O OD1   . ASN A 1 5   ? 31.554  8.640   55.314  1.00 23.37 5   A 1 
ATOM 40   N ND2   . ASN A 1 5   ? 29.874  10.046  55.302  1.00 24.24 5   A 1 
ATOM 41   N N     . LYS A 1 6   ? 32.409  7.408   50.771  1.00 21.16 6   A 1 
ATOM 42   C CA    . LYS A 1 6   ? 32.166  6.844   49.445  1.00 24.06 6   A 1 
ATOM 43   C C     . LYS A 1 6   ? 30.652  6.731   49.230  1.00 23.97 6   A 1 
ATOM 44   O O     . LYS A 1 6   ? 30.032  5.794   49.725  1.00 21.29 6   A 1 
ATOM 45   C CB    . LYS A 1 6   ? 32.835  5.465   49.302  1.00 23.48 6   A 1 
ATOM 46   C CG    . LYS A 1 6   ? 34.355  5.527   49.090  1.00 21.09 6   A 1 
ATOM 47   C CD    . LYS A 1 6   ? 34.895  4.105   48.874  1.00 19.07 6   A 1 
ATOM 48   C CE    . LYS A 1 6   ? 36.385  4.119   48.507  1.00 16.97 6   A 1 
ATOM 49   N NZ    . LYS A 1 6   ? 36.890  2.753   48.224  1.00 14.52 6   A 1 
ATOM 50   N N     . CYS A 1 7   ? 30.064  7.671   48.502  1.00 27.56 7   A 1 
ATOM 51   C CA    . CYS A 1 7   ? 28.701  7.523   47.996  1.00 29.96 7   A 1 
ATOM 52   C C     . CYS A 1 7   ? 28.678  6.377   46.976  1.00 28.73 7   A 1 
ATOM 53   O O     . CYS A 1 7   ? 29.271  6.499   45.906  1.00 27.34 7   A 1 
ATOM 54   C CB    . CYS A 1 7   ? 28.223  8.839   47.384  1.00 29.36 7   A 1 
ATOM 55   S SG    . CYS A 1 7   ? 28.082  10.120  48.691  1.00 27.13 7   A 1 
ATOM 56   N N     . LEU A 1 8   ? 28.038  5.268   47.330  1.00 24.20 8   A 1 
ATOM 57   C CA    . LEU A 1 8   ? 27.758  4.162   46.418  1.00 28.10 8   A 1 
ATOM 58   C C     . LEU A 1 8   ? 26.689  4.630   45.423  1.00 26.93 8   A 1 
ATOM 59   O O     . LEU A 1 8   ? 25.512  4.696   45.770  1.00 25.03 8   A 1 
ATOM 60   C CB    . LEU A 1 8   ? 27.299  2.933   47.227  1.00 26.93 8   A 1 
ATOM 61   C CG    . LEU A 1 8   ? 28.441  2.182   47.935  1.00 24.29 8   A 1 
ATOM 62   C CD1   . LEU A 1 8   ? 27.904  1.328   49.087  1.00 25.52 8   A 1 
ATOM 63   C CD2   . LEU A 1 8   ? 29.185  1.259   46.964  1.00 28.20 8   A 1 
ATOM 64   N N     . SER A 1 9   ? 27.083  4.993   44.215  1.00 26.41 9   A 1 
ATOM 65   C CA    . SER A 1 9   ? 26.152  5.361   43.141  1.00 30.70 9   A 1 
ATOM 66   C C     . SER A 1 9   ? 25.582  4.099   42.483  1.00 29.98 9   A 1 
ATOM 67   O O     . SER A 1 9   ? 26.150  3.597   41.515  1.00 28.27 9   A 1 
ATOM 68   C CB    . SER A 1 9   ? 26.851  6.267   42.131  1.00 29.83 9   A 1 
ATOM 69   O OG    . SER A 1 9   ? 28.040  5.662   41.643  1.00 27.84 9   A 1 
ATOM 70   N N     . GLU A 1 10  ? 24.443  3.607   42.964  1.00 27.50 10  A 1 
ATOM 71   C CA    . GLU A 1 10  ? 23.753  2.405   42.434  1.00 31.37 10  A 1 
ATOM 72   C C     . GLU A 1 10  ? 23.125  2.584   41.027  1.00 29.95 10  A 1 
ATOM 73   O O     . GLU A 1 10  ? 22.541  1.649   40.487  1.00 27.64 10  A 1 
ATOM 74   C CB    . GLU A 1 10  ? 22.668  1.970   43.426  1.00 29.80 10  A 1 
ATOM 75   C CG    . GLU A 1 10  ? 23.226  1.403   44.741  1.00 27.53 10  A 1 
ATOM 76   C CD    . GLU A 1 10  ? 22.117  0.912   45.681  1.00 25.98 10  A 1 
ATOM 77   O OE1   . GLU A 1 10  ? 22.326  -0.139  46.332  1.00 25.50 10  A 1 
ATOM 78   O OE2   . GLU A 1 10  ? 21.077  1.601   45.770  1.00 26.99 10  A 1 
ATOM 79   N N     . ASN A 1 11  ? 23.210  3.765   40.424  1.00 28.39 11  A 1 
ATOM 80   C CA    . ASN A 1 11  ? 22.373  4.140   39.270  1.00 32.31 11  A 1 
ATOM 81   C C     . ASN A 1 11  ? 22.746  3.503   37.913  1.00 30.04 11  A 1 
ATOM 82   O O     . ASN A 1 11  ? 22.106  3.846   36.912  1.00 27.94 11  A 1 
ATOM 83   C CB    . ASN A 1 11  ? 22.297  5.672   39.194  1.00 30.71 11  A 1 
ATOM 84   C CG    . ASN A 1 11  ? 21.129  6.271   39.956  1.00 26.88 11  A 1 
ATOM 85   O OD1   . ASN A 1 11  ? 20.159  5.640   40.324  1.00 28.29 11  A 1 
ATOM 86   N ND2   . ASN A 1 11  ? 21.160  7.564   40.175  1.00 29.25 11  A 1 
ATOM 87   N N     . ASP A 1 12  ? 23.714  2.607   37.837  1.00 30.97 12  A 1 
ATOM 88   C CA    . ASP A 1 12  ? 24.228  2.128   36.543  1.00 34.71 12  A 1 
ATOM 89   C C     . ASP A 1 12  ? 23.245  1.251   35.744  1.00 32.11 12  A 1 
ATOM 90   O O     . ASP A 1 12  ? 23.288  1.252   34.509  1.00 29.93 12  A 1 
ATOM 91   C CB    . ASP A 1 12  ? 25.574  1.413   36.744  1.00 32.71 12  A 1 
ATOM 92   C CG    . ASP A 1 12  ? 26.757  2.384   36.906  1.00 28.40 12  A 1 
ATOM 93   O OD1   . ASP A 1 12  ? 26.654  3.529   36.403  1.00 28.46 12  A 1 
ATOM 94   O OD2   . ASP A 1 12  ? 27.753  1.968   37.533  1.00 29.03 12  A 1 
ATOM 95   N N     . SER A 1 13  ? 22.306  0.566   36.396  1.00 25.25 13  A 1 
ATOM 96   C CA    . SER A 1 13  ? 21.395  -0.386  35.723  1.00 29.48 13  A 1 
ATOM 97   C C     . SER A 1 13  ? 20.522  0.230   34.624  1.00 28.07 13  A 1 
ATOM 98   O O     . SER A 1 13  ? 20.220  -0.408  33.616  1.00 25.92 13  A 1 
ATOM 99   C CB    . SER A 1 13  ? 20.500  -1.077  36.762  1.00 28.14 13  A 1 
ATOM 100  O OG    . SER A 1 13  ? 19.694  -0.136  37.441  1.00 25.98 13  A 1 
ATOM 101  N N     . ALA A 1 14  ? 20.132  1.491   34.781  1.00 26.24 14  A 1 
ATOM 102  C CA    . ALA A 1 14  ? 19.289  2.184   33.806  1.00 29.25 14  A 1 
ATOM 103  C C     . ALA A 1 14  ? 20.017  2.533   32.492  1.00 28.13 14  A 1 
ATOM 104  O O     . ALA A 1 14  ? 19.366  2.919   31.511  1.00 26.40 14  A 1 
ATOM 105  C CB    . ALA A 1 14  ? 18.711  3.430   34.483  1.00 27.98 14  A 1 
ATOM 106  N N     . SER A 1 15  ? 21.343  2.456   32.468  1.00 25.83 15  A 1 
ATOM 107  C CA    . SER A 1 15  ? 22.136  2.763   31.277  1.00 29.15 15  A 1 
ATOM 108  C C     . SER A 1 15  ? 22.134  1.618   30.262  1.00 27.91 15  A 1 
ATOM 109  O O     . SER A 1 15  ? 22.021  1.872   29.062  1.00 26.73 15  A 1 
ATOM 110  C CB    . SER A 1 15  ? 23.559  3.182   31.673  1.00 28.72 15  A 1 
ATOM 111  O OG    . SER A 1 15  ? 24.323  2.102   32.138  1.00 26.26 15  A 1 
ATOM 112  N N     . GLU A 1 16  ? 22.158  0.373   30.735  1.00 26.13 16  A 1 
ATOM 113  C CA    . GLU A 1 16  ? 22.191  -0.817  29.878  1.00 29.17 16  A 1 
ATOM 114  C C     . GLU A 1 16  ? 20.915  -0.966  29.044  1.00 27.73 16  A 1 
ATOM 115  O O     . GLU A 1 16  ? 20.990  -1.153  27.823  1.00 25.85 16  A 1 
ATOM 116  C CB    . GLU A 1 16  ? 22.445  -2.079  30.719  1.00 28.45 16  A 1 
ATOM 117  C CG    . GLU A 1 16  ? 23.860  -2.121  31.301  1.00 25.79 16  A 1 
ATOM 118  C CD    . GLU A 1 16  ? 24.181  -3.478  31.966  1.00 23.87 16  A 1 
ATOM 119  O OE1   . GLU A 1 16  ? 25.333  -3.911  31.853  1.00 23.47 16  A 1 
ATOM 120  O OE2   . GLU A 1 16  ? 23.242  -4.075  32.560  1.00 25.48 16  A 1 
ATOM 121  N N     . ASP A 1 17  ? 19.748  -0.765  29.665  1.00 24.03 17  A 1 
ATOM 122  C CA    . ASP A 1 17  ? 18.459  -0.824  28.951  1.00 27.10 17  A 1 
ATOM 123  C C     . ASP A 1 17  ? 18.358  0.213   27.820  1.00 25.73 17  A 1 
ATOM 124  O O     . ASP A 1 17  ? 17.825  -0.068  26.742  1.00 24.19 17  A 1 
ATOM 125  C CB    . ASP A 1 17  ? 17.302  -0.603  29.940  1.00 26.61 17  A 1 
ATOM 126  C CG    . ASP A 1 17  ? 16.643  -1.885  30.450  1.00 23.65 17  A 1 
ATOM 127  O OD1   . ASP A 1 17  ? 16.831  -2.949  29.824  1.00 24.59 17  A 1 
ATOM 128  O OD2   . ASP A 1 17  ? 15.875  -1.762  31.429  1.00 25.36 17  A 1 
ATOM 129  N N     . ARG A 1 18  ? 18.904  1.421   28.032  1.00 24.14 18  A 1 
ATOM 130  C CA    . ARG A 1 18  ? 18.939  2.446   26.975  1.00 25.59 18  A 1 
ATOM 131  C C     . ARG A 1 18  ? 19.870  2.051   25.837  1.00 24.60 18  A 1 
ATOM 132  O O     . ARG A 1 18  ? 19.574  2.382   24.687  1.00 22.59 18  A 1 
ATOM 133  C CB    . ARG A 1 18  ? 19.356  3.807   27.530  1.00 24.54 18  A 1 
ATOM 134  C CG    . ARG A 1 18  ? 18.202  4.472   28.285  1.00 22.45 18  A 1 
ATOM 135  C CD    . ARG A 1 18  ? 18.609  5.892   28.679  1.00 21.87 18  A 1 
ATOM 136  N NE    . ARG A 1 18  ? 17.561  6.558   29.448  1.00 20.87 18  A 1 
ATOM 137  C CZ    . ARG A 1 18  ? 17.561  7.813   29.859  1.00 19.94 18  A 1 
ATOM 138  N NH1   . ARG A 1 18  ? 18.547  8.624   29.565  1.00 18.93 18  A 1 
ATOM 139  N NH2   . ARG A 1 18  ? 16.586  8.272   30.578  1.00 17.38 18  A 1 
ATOM 140  N N     . HIS A 1 19  ? 20.963  1.384   26.143  1.00 25.72 19  A 1 
ATOM 141  C CA    . HIS A 1 19  ? 21.894  0.926   25.127  1.00 27.15 19  A 1 
ATOM 142  C C     . HIS A 1 19  ? 21.242  -0.143  24.253  1.00 26.11 19  A 1 
ATOM 143  O O     . HIS A 1 19  ? 21.249  -0.007  23.028  1.00 24.62 19  A 1 
ATOM 144  C CB    . HIS A 1 19  ? 23.214  0.473   25.768  1.00 27.03 19  A 1 
ATOM 145  C CG    . HIS A 1 19  ? 24.381  0.796   24.874  1.00 25.33 19  A 1 
ATOM 146  N ND1   . HIS A 1 19  ? 24.597  0.305   23.616  1.00 25.90 19  A 1 
ATOM 147  C CD2   . HIS A 1 19  ? 25.385  1.696   25.125  1.00 26.07 19  A 1 
ATOM 148  C CE1   . HIS A 1 19  ? 25.696  0.890   23.110  1.00 25.62 19  A 1 
ATOM 149  N NE2   . HIS A 1 19  ? 26.204  1.753   23.998  1.00 25.50 19  A 1 
ATOM 150  N N     . TRP A 1 20  ? 20.568  -1.111  24.877  1.00 29.45 20  A 1 
ATOM 151  C CA    . TRP A 1 20  ? 19.842  -2.164  24.169  1.00 26.59 20  A 1 
ATOM 152  C C     . TRP A 1 20  ? 18.719  -1.612  23.291  1.00 25.52 20  A 1 
ATOM 153  O O     . TRP A 1 20  ? 18.642  -1.944  22.109  1.00 22.85 20  A 1 
ATOM 154  C CB    . TRP A 1 20  ? 19.298  -3.187  25.171  1.00 25.16 20  A 1 
ATOM 155  C CG    . TRP A 1 20  ? 18.850  -4.462  24.533  1.00 22.10 20  A 1 
ATOM 156  C CD1   . TRP A 1 20  ? 19.676  -5.496  24.225  1.00 19.07 20  A 1 
ATOM 157  C CD2   . TRP A 1 20  ? 17.514  -4.856  24.065  1.00 19.97 20  A 1 
ATOM 158  N NE1   . TRP A 1 20  ? 18.947  -6.511  23.618  1.00 16.87 20  A 1 
ATOM 159  C CE2   . TRP A 1 20  ? 17.623  -6.146  23.503  1.00 17.55 20  A 1 
ATOM 160  C CE3   . TRP A 1 20  ? 16.255  -4.234  24.094  1.00 20.45 20  A 1 
ATOM 161  C CZ2   . TRP A 1 20  ? 16.498  -6.825  22.964  1.00 21.82 20  A 1 
ATOM 162  C CZ3   . TRP A 1 20  ? 15.125  -4.905  23.556  1.00 22.26 20  A 1 
ATOM 163  C CH2   . TRP A 1 20  ? 15.256  -6.170  22.999  1.00 22.96 20  A 1 
ATOM 164  N N     . HIS A 1 21  ? 17.915  -0.697  23.819  1.00 25.82 21  A 1 
ATOM 165  C CA    . HIS A 1 21  ? 16.899  -0.025  23.017  1.00 26.99 21  A 1 
ATOM 166  C C     . HIS A 1 21  ? 17.499  0.669   21.796  1.00 26.14 21  A 1 
ATOM 167  O O     . HIS A 1 21  ? 16.929  0.577   20.708  1.00 24.40 21  A 1 
ATOM 168  C CB    . HIS A 1 21  ? 16.095  0.964   23.866  1.00 26.40 21  A 1 
ATOM 169  C CG    . HIS A 1 21  ? 14.790  0.381   24.344  1.00 23.85 21  A 1 
ATOM 170  N ND1   . HIS A 1 21  ? 13.732  0.052   23.534  1.00 24.26 21  A 1 
ATOM 171  C CD2   . HIS A 1 21  ? 14.432  0.074   25.619  1.00 25.21 21  A 1 
ATOM 172  C CE1   . HIS A 1 21  ? 12.755  -0.450  24.308  1.00 24.51 21  A 1 
ATOM 173  N NE2   . HIS A 1 21  ? 13.136  -0.449  25.585  1.00 23.79 21  A 1 
ATOM 174  N N     . ARG A 1 22  ? 18.639  1.332   21.939  1.00 23.24 22  A 1 
ATOM 175  C CA    . ARG A 1 22  ? 19.264  2.048   20.838  1.00 23.22 22  A 1 
ATOM 176  C C     . ARG A 1 22  ? 19.794  1.096   19.762  1.00 22.84 22  A 1 
ATOM 177  O O     . ARG A 1 22  ? 19.593  1.366   18.574  1.00 21.06 22  A 1 
ATOM 178  C CB    . ARG A 1 22  ? 20.350  2.984   21.390  1.00 22.41 22  A 1 
ATOM 179  C CG    . ARG A 1 22  ? 20.652  4.124   20.420  1.00 19.98 22  A 1 
ATOM 180  C CD    . ARG A 1 22  ? 21.672  5.077   21.052  1.00 18.32 22  A 1 
ATOM 181  N NE    . ARG A 1 22  ? 21.821  6.316   20.268  1.00 17.54 22  A 1 
ATOM 182  C CZ    . ARG A 1 22  ? 22.658  7.308   20.542  1.00 15.43 22  A 1 
ATOM 183  N NH1   . ARG A 1 22  ? 23.478  7.257   21.556  1.00 14.83 22  A 1 
ATOM 184  N NH2   . ARG A 1 22  ? 22.683  8.362   19.792  1.00 13.42 22  A 1 
ATOM 185  N N     . THR A 1 23  ? 20.401  -0.015  20.148  1.00 26.33 23  A 1 
ATOM 186  C CA    . THR A 1 23  ? 20.846  -1.058  19.213  1.00 25.67 23  A 1 
ATOM 187  C C     . THR A 1 23  ? 19.662  -1.724  18.522  1.00 24.55 23  A 1 
ATOM 188  O O     . THR A 1 23  ? 19.674  -1.825  17.300  1.00 22.95 23  A 1 
ATOM 189  C CB    . THR A 1 23  ? 21.732  -2.137  19.868  1.00 24.64 23  A 1 
ATOM 190  O OG1   . THR A 1 23  ? 21.787  -2.025  21.268  1.00 23.30 23  A 1 
ATOM 191  C CG2   . THR A 1 23  ? 23.165  -2.043  19.363  1.00 25.35 23  A 1 
ATOM 192  N N     . ALA A 1 24  ? 18.594  -2.054  19.248  1.00 25.10 24  A 1 
ATOM 193  C CA    . ALA A 1 24  ? 17.376  -2.613  18.662  1.00 24.07 24  A 1 
ATOM 194  C C     . ALA A 1 24  ? 16.685  -1.650  17.680  1.00 24.14 24  A 1 
ATOM 195  O O     . ALA A 1 24  ? 16.162  -2.069  16.651  1.00 22.71 24  A 1 
ATOM 196  C CB    . ALA A 1 24  ? 16.427  -3.018  19.802  1.00 23.01 24  A 1 
ATOM 197  N N     . THR A 1 25  ? 16.723  -0.333  17.935  1.00 26.60 25  A 1 
ATOM 198  C CA    . THR A 1 25  ? 16.160  0.658   16.994  1.00 24.73 25  A 1 
ATOM 199  C C     . THR A 1 25  ? 16.997  0.802   15.727  1.00 24.28 25  A 1 
ATOM 200  O O     . THR A 1 25  ? 16.433  0.980   14.646  1.00 22.35 25  A 1 
ATOM 201  C CB    . THR A 1 25  ? 15.943  2.064   17.585  1.00 24.15 25  A 1 
ATOM 202  O OG1   . THR A 1 25  ? 16.132  2.159   18.962  1.00 21.68 25  A 1 
ATOM 203  C CG2   . THR A 1 25  ? 14.522  2.561   17.328  1.00 22.81 25  A 1 
ATOM 204  N N     . LEU A 1 26  ? 18.328  0.733   15.843  1.00 23.43 26  A 1 
ATOM 205  C CA    . LEU A 1 26  ? 19.211  0.725   14.663  1.00 23.36 26  A 1 
ATOM 206  C C     . LEU A 1 26  ? 18.951  -0.523  13.812  1.00 23.28 26  A 1 
ATOM 207  O O     . LEU A 1 26  ? 18.780  -0.406  12.596  1.00 21.33 26  A 1 
ATOM 208  C CB    . LEU A 1 26  ? 20.677  0.790   15.122  1.00 21.77 26  A 1 
ATOM 209  C CG    . LEU A 1 26  ? 21.125  2.213   15.495  1.00 19.02 26  A 1 
ATOM 210  C CD1   . LEU A 1 26  ? 22.421  2.168   16.301  1.00 18.63 26  A 1 
ATOM 211  C CD2   . LEU A 1 26  ? 21.372  3.067   14.247  1.00 20.36 26  A 1 
ATOM 212  N N     . PHE A 1 27  ? 18.806  -1.659  14.455  1.00 24.42 27  A 1 
ATOM 213  C CA    . PHE A 1 27  ? 18.483  -2.944  13.837  1.00 24.10 27  A 1 
ATOM 214  C C     . PHE A 1 27  ? 17.169  -2.895  13.051  1.00 24.93 27  A 1 
ATOM 215  O O     . PHE A 1 27  ? 17.141  -3.174  11.851  1.00 21.96 27  A 1 
ATOM 216  C CB    . PHE A 1 27  ? 18.387  -3.953  14.972  1.00 22.10 27  A 1 
ATOM 217  C CG    . PHE A 1 27  ? 18.681  -5.359  14.553  1.00 18.25 27  A 1 
ATOM 218  C CD1   . PHE A 1 27  ? 17.637  -6.261  14.348  1.00 16.86 27  A 1 
ATOM 219  C CD2   . PHE A 1 27  ? 20.012  -5.766  14.500  1.00 17.13 27  A 1 
ATOM 220  C CE1   . PHE A 1 27  ? 17.929  -7.610  14.185  1.00 15.38 27  A 1 
ATOM 221  C CE2   . PHE A 1 27  ? 20.297  -7.115  14.339  1.00 15.58 27  A 1 
ATOM 222  C CZ    . PHE A 1 27  ? 19.257  -8.046  14.208  1.00 15.50 27  A 1 
ATOM 223  N N     . MET A 1 28  ? 16.087  -2.446  13.692  1.00 31.44 28  A 1 
ATOM 224  C CA    . MET A 1 28  ? 14.787  -2.318  13.032  1.00 32.26 28  A 1 
ATOM 225  C C     . MET A 1 28  ? 14.806  -1.347  11.843  1.00 32.78 28  A 1 
ATOM 226  O O     . MET A 1 28  ? 14.117  -1.579  10.854  1.00 30.90 28  A 1 
ATOM 227  C CB    . MET A 1 28  ? 13.722  -1.860  14.041  1.00 30.29 28  A 1 
ATOM 228  C CG    . MET A 1 28  ? 13.205  -3.002  14.918  1.00 26.75 28  A 1 
ATOM 229  S SD    . MET A 1 28  ? 11.398  -3.047  15.006  1.00 23.74 28  A 1 
ATOM 230  C CE    . MET A 1 28  ? 11.168  -4.553  15.971  1.00 21.91 28  A 1 
ATOM 231  N N     . ASN A 1 29  ? 15.575  -0.271  11.910  1.00 30.21 29  A 1 
ATOM 232  C CA    . ASN A 1 29  ? 15.655  0.686   10.810  1.00 29.82 29  A 1 
ATOM 233  C C     . ASN A 1 29  ? 16.305  0.085   9.555   1.00 28.66 29  A 1 
ATOM 234  O O     . ASN A 1 29  ? 15.807  0.331   8.464   1.00 26.72 29  A 1 
ATOM 235  C CB    . ASN A 1 29  ? 16.380  1.959   11.269  1.00 28.72 29  A 1 
ATOM 236  C CG    . ASN A 1 29  ? 15.476  2.911   12.028  1.00 24.81 29  A 1 
ATOM 237  O OD1   . ASN A 1 29  ? 14.306  3.084   11.748  1.00 24.50 29  A 1 
ATOM 238  N ND2   . ASN A 1 29  ? 16.017  3.601   13.003  1.00 24.38 29  A 1 
ATOM 239  N N     . CYS A 1 30  ? 17.359  -0.709  9.703   1.00 32.08 30  A 1 
ATOM 240  C CA    . CYS A 1 30  ? 18.001  -1.368  8.567   1.00 33.13 30  A 1 
ATOM 241  C C     . CYS A 1 30  ? 17.065  -2.369  7.881   1.00 32.08 30  A 1 
ATOM 242  O O     . CYS A 1 30  ? 16.901  -2.319  6.668   1.00 29.87 30  A 1 
ATOM 243  C CB    . CYS A 1 30  ? 19.305  -2.030  9.020   1.00 30.96 30  A 1 
ATOM 244  S SG    . CYS A 1 30  ? 20.628  -0.800  9.226   1.00 27.58 30  A 1 
ATOM 245  N N     . VAL A 1 31  ? 16.375  -3.205  8.650   1.00 30.81 31  A 1 
ATOM 246  C CA    . VAL A 1 31  ? 15.451  -4.223  8.108   1.00 32.41 31  A 1 
ATOM 247  C C     . VAL A 1 31  ? 14.252  -3.582  7.389   1.00 31.26 31  A 1 
ATOM 248  O O     . VAL A 1 31  ? 13.841  -4.031  6.323   1.00 29.17 31  A 1 
ATOM 249  C CB    . VAL A 1 31  ? 14.977  -5.173  9.220   1.00 30.63 31  A 1 
ATOM 250  C CG1   . VAL A 1 31  ? 14.037  -6.256  8.669   1.00 27.77 31  A 1 
ATOM 251  C CG2   . VAL A 1 31  ? 16.146  -5.886  9.896   1.00 29.71 31  A 1 
ATOM 252  N N     . SER A 1 32  ? 13.692  -2.509  7.957   1.00 31.75 32  A 1 
ATOM 253  C CA    . SER A 1 32  ? 12.456  -1.892  7.448   1.00 32.96 32  A 1 
ATOM 254  C C     . SER A 1 32  ? 12.586  -1.193  6.089   1.00 31.77 32  A 1 
ATOM 255  O O     . SER A 1 32  ? 11.581  -1.002  5.401   1.00 29.34 32  A 1 
ATOM 256  C CB    . SER A 1 32  ? 11.885  -0.913  8.470   1.00 30.99 32  A 1 
ATOM 257  O OG    . SER A 1 32  ? 12.702  0.219   8.640   1.00 28.89 32  A 1 
ATOM 258  N N     . ASN A 1 33  ? 13.794  -0.792  5.730   1.00 30.90 33  A 1 
ATOM 259  C CA    . ASN A 1 33  ? 13.977  0.033   4.536   1.00 32.55 33  A 1 
ATOM 260  C C     . ASN A 1 33  ? 13.768  -0.727  3.217   1.00 31.43 33  A 1 
ATOM 261  O O     . ASN A 1 33  ? 13.654  -0.064  2.189   1.00 29.10 33  A 1 
ATOM 262  C CB    . ASN A 1 33  ? 15.315  0.771   4.610   1.00 30.88 33  A 1 
ATOM 263  C CG    . ASN A 1 33  ? 15.183  2.152   5.215   1.00 26.31 33  A 1 
ATOM 264  O OD1   . ASN A 1 33  ? 14.150  2.795   5.191   1.00 26.54 33  A 1 
ATOM 265  N ND2   . ASN A 1 33  ? 16.267  2.681   5.743   1.00 27.13 33  A 1 
ATOM 266  N N     . GLY A 1 34  ? 13.684  -2.068  3.257   1.00 32.02 34  A 1 
ATOM 267  C CA    . GLY A 1 34  ? 13.381  -2.857  2.056   1.00 32.03 34  A 1 
ATOM 268  C C     . GLY A 1 34  ? 14.263  -2.543  0.848   1.00 31.54 34  A 1 
ATOM 269  O O     . GLY A 1 34  ? 13.859  -2.771  -0.301  1.00 29.42 34  A 1 
ATOM 270  N N     . THR A 1 35  ? 15.415  -1.923  1.093   1.00 30.17 35  A 1 
ATOM 271  C CA    . THR A 1 35  ? 16.448  -1.758  0.094   1.00 30.90 35  A 1 
ATOM 272  C C     . THR A 1 35  ? 16.793  -3.154  -0.394  1.00 30.00 35  A 1 
ATOM 273  O O     . THR A 1 35  ? 17.046  -4.043  0.418   1.00 27.39 35  A 1 
ATOM 274  C CB    . THR A 1 35  ? 17.698  -1.067  0.657   1.00 29.11 35  A 1 
ATOM 275  O OG1   . THR A 1 35  ? 17.904  -1.401  2.013   1.00 26.18 35  A 1 
ATOM 276  C CG2   . THR A 1 35  ? 17.550  0.450   0.595   1.00 26.92 35  A 1 
ATOM 277  N N     . VAL A 1 36  ? 16.750  -3.324  -1.697  1.00 29.78 36  A 1 
ATOM 278  C CA    . VAL A 1 36  ? 17.387  -4.464  -2.341  1.00 31.46 36  A 1 
ATOM 279  C C     . VAL A 1 36  ? 18.826  -4.433  -1.850  1.00 30.73 36  A 1 
ATOM 280  O O     . VAL A 1 36  ? 19.570  -3.525  -2.213  1.00 29.10 36  A 1 
ATOM 281  C CB    . VAL A 1 36  ? 17.319  -4.347  -3.870  1.00 30.02 36  A 1 
ATOM 282  C CG1   . VAL A 1 36  ? 17.958  -5.559  -4.551  1.00 27.45 36  A 1 
ATOM 283  C CG2   . VAL A 1 36  ? 15.865  -4.239  -4.349  1.00 29.68 36  A 1 
ATOM 284  N N     . TYR A 1 37  ? 19.150  -5.320  -0.920  1.00 29.07 37  A 1 
ATOM 285  C CA    . TYR A 1 37  ? 20.526  -5.506  -0.497  1.00 29.31 37  A 1 
ATOM 286  C C     . TYR A 1 37  ? 21.275  -5.850  -1.777  1.00 28.61 37  A 1 
ATOM 287  O O     . TYR A 1 37  ? 20.939  -6.831  -2.435  1.00 26.82 37  A 1 
ATOM 288  C CB    . TYR A 1 37  ? 20.616  -6.603  0.570   1.00 28.28 37  A 1 
ATOM 289  C CG    . TYR A 1 37  ? 20.137  -6.167  1.946   1.00 26.93 37  A 1 
ATOM 290  C CD1   . TYR A 1 37  ? 21.054  -5.682  2.892   1.00 26.56 37  A 1 
ATOM 291  C CD2   . TYR A 1 37  ? 18.775  -6.231  2.277   1.00 27.78 37  A 1 
ATOM 292  C CE1   . TYR A 1 37  ? 20.618  -5.255  4.161   1.00 25.70 37  A 1 
ATOM 293  C CE2   . TYR A 1 37  ? 18.327  -5.801  3.547   1.00 24.67 37  A 1 
ATOM 294  C CZ    . TYR A 1 37  ? 19.255  -5.310  4.487   1.00 23.86 37  A 1 
ATOM 295  O OH    . TYR A 1 37  ? 18.820  -4.889  5.725   1.00 23.19 37  A 1 
ATOM 296  N N     . GLU A 1 38  ? 22.205  -4.981  -2.167  1.00 28.57 38  A 1 
ATOM 297  C CA    . GLU A 1 38  ? 23.210  -5.399  -3.123  1.00 31.03 38  A 1 
ATOM 298  C C     . GLU A 1 38  ? 23.927  -6.571  -2.469  1.00 30.19 38  A 1 
ATOM 299  O O     . GLU A 1 38  ? 24.718  -6.394  -1.538  1.00 28.61 38  A 1 
ATOM 300  C CB    . GLU A 1 38  ? 24.178  -4.256  -3.484  1.00 30.61 38  A 1 
ATOM 301  C CG    . GLU A 1 38  ? 23.530  -3.253  -4.448  1.00 27.07 38  A 1 
ATOM 302  C CD    . GLU A 1 38  ? 24.500  -2.174  -4.947  1.00 24.49 38  A 1 
ATOM 303  O OE1   . GLU A 1 38  ? 24.216  -1.609  -6.031  1.00 23.79 38  A 1 
ATOM 304  O OE2   . GLU A 1 38  ? 25.481  -1.871  -4.237  1.00 23.61 38  A 1 
ATOM 305  N N     . GLU A 1 39  ? 23.546  -7.764  -2.868  1.00 29.19 39  A 1 
ATOM 306  C CA    . GLU A 1 39  ? 24.202  -8.976  -2.419  1.00 31.45 39  A 1 
ATOM 307  C C     . GLU A 1 39  ? 25.645  -8.860  -2.878  1.00 29.70 39  A 1 
ATOM 308  O O     . GLU A 1 39  ? 25.928  -8.747  -4.071  1.00 28.19 39  A 1 
ATOM 309  C CB    . GLU A 1 39  ? 23.493  -10.213 -2.975  1.00 31.14 39  A 1 
ATOM 310  C CG    . GLU A 1 39  ? 22.135  -10.440 -2.305  1.00 28.06 39  A 1 
ATOM 311  C CD    . GLU A 1 39  ? 21.389  -11.679 -2.823  1.00 26.03 39  A 1 
ATOM 312  O OE1   . GLU A 1 39  ? 20.711  -12.330 -1.996  1.00 25.05 39  A 1 
ATOM 313  O OE2   . GLU A 1 39  ? 21.465  -11.950 -4.039  1.00 25.14 39  A 1 
ATOM 314  N N     . ALA A 1 40  ? 26.561  -8.792  -1.919  1.00 29.97 40  A 1 
ATOM 315  C CA    . ALA A 1 40  ? 27.966  -8.727  -2.226  1.00 29.31 40  A 1 
ATOM 316  C C     . ALA A 1 40  ? 28.334  -10.028 -2.944  1.00 28.30 40  A 1 
ATOM 317  O O     . ALA A 1 40  ? 28.362  -11.085 -2.322  1.00 26.86 40  A 1 
ATOM 318  C CB    . ALA A 1 40  ? 28.764  -8.493  -0.941  1.00 27.58 40  A 1 
ATOM 319  N N     . VAL A 1 41  ? 28.566  -9.933  -4.244  1.00 29.50 41  A 1 
ATOM 320  C CA    . VAL A 1 41  ? 29.036  -11.067 -5.046  1.00 30.47 41  A 1 
ATOM 321  C C     . VAL A 1 41  ? 30.461  -11.360 -4.601  1.00 29.52 41  A 1 
ATOM 322  O O     . VAL A 1 41  ? 31.410  -10.728 -5.054  1.00 27.82 41  A 1 
ATOM 323  C CB    . VAL A 1 41  ? 28.937  -10.785 -6.556  1.00 28.76 41  A 1 
ATOM 324  C CG1   . VAL A 1 41  ? 29.295  -12.040 -7.351  1.00 25.93 41  A 1 
ATOM 325  C CG2   . VAL A 1 41  ? 27.532  -10.351 -6.965  1.00 27.97 41  A 1 
ATOM 326  N N     . GLY A 1 42  ? 30.590  -12.276 -3.665  1.00 31.70 42  A 1 
ATOM 327  C CA    . GLY A 1 42  ? 31.893  -12.815 -3.306  1.00 32.36 42  A 1 
ATOM 328  C C     . GLY A 1 42  ? 32.531  -13.502 -4.519  1.00 31.89 42  A 1 
ATOM 329  O O     . GLY A 1 42  ? 31.831  -14.026 -5.378  1.00 30.27 42  A 1 
ATOM 330  N N     . ARG A 1 43  ? 33.865  -13.520 -4.577  1.00 30.54 43  A 1 
ATOM 331  C CA    . ARG A 1 43  ? 34.635  -14.105 -5.695  1.00 33.61 43  A 1 
ATOM 332  C C     . ARG A 1 43  ? 34.227  -15.536 -6.063  1.00 32.17 43  A 1 
ATOM 333  O O     . ARG A 1 43  ? 34.359  -15.916 -7.216  1.00 29.57 43  A 1 
ATOM 334  C CB    . ARG A 1 43  ? 36.130  -14.093 -5.345  1.00 31.94 43  A 1 
ATOM 335  C CG    . ARG A 1 43  ? 36.915  -13.051 -6.148  1.00 28.73 43  A 1 
ATOM 336  C CD    . ARG A 1 43  ? 38.397  -13.180 -5.821  1.00 26.05 43  A 1 
ATOM 337  N NE    . ARG A 1 43  ? 39.208  -12.245 -6.610  1.00 24.34 43  A 1 
ATOM 338  C CZ    . ARG A 1 43  ? 40.525  -12.122 -6.542  1.00 21.48 43  A 1 
ATOM 339  N NH1   . ARG A 1 43  ? 41.245  -12.838 -5.719  1.00 20.99 43  A 1 
ATOM 340  N NH2   . ARG A 1 43  ? 41.154  -11.261 -7.305  1.00 21.03 43  A 1 
ATOM 341  N N     . GLU A 1 44  ? 33.785  -16.310 -5.083  1.00 35.73 44  A 1 
ATOM 342  C CA    . GLU A 1 44  ? 33.429  -17.729 -5.256  1.00 37.89 44  A 1 
ATOM 343  C C     . GLU A 1 44  ? 31.945  -17.952 -5.633  1.00 37.57 44  A 1 
ATOM 344  O O     . GLU A 1 44  ? 31.437  -19.055 -5.515  1.00 35.48 44  A 1 
ATOM 345  C CB    . GLU A 1 44  ? 33.834  -18.525 -4.007  1.00 35.51 44  A 1 
ATOM 346  C CG    . GLU A 1 44  ? 35.352  -18.524 -3.809  1.00 32.91 44  A 1 
ATOM 347  C CD    . GLU A 1 44  ? 35.810  -19.421 -2.660  1.00 29.72 44  A 1 
ATOM 348  O OE1   . GLU A 1 44  ? 37.033  -19.710 -2.624  1.00 28.18 44  A 1 
ATOM 349  O OE2   . GLU A 1 44  ? 34.962  -19.789 -1.813  1.00 28.46 44  A 1 
ATOM 350  N N     . GLY A 1 45  ? 31.243  -16.914 -6.067  1.00 32.60 45  A 1 
ATOM 351  C CA    . GLY A 1 45  ? 29.849  -17.052 -6.507  1.00 32.86 45  A 1 
ATOM 352  C C     . GLY A 1 45  ? 28.811  -17.232 -5.390  1.00 32.98 45  A 1 
ATOM 353  O O     . GLY A 1 45  ? 27.616  -17.283 -5.681  1.00 31.30 45  A 1 
ATOM 354  N N     . CYS A 1 46  ? 29.242  -17.287 -4.112  1.00 40.60 46  A 1 
ATOM 355  C CA    . CYS A 1 46  ? 28.314  -17.260 -2.990  1.00 41.22 46  A 1 
ATOM 356  C C     . CYS A 1 46  ? 27.730  -15.854 -2.832  1.00 40.67 46  A 1 
ATOM 357  O O     . CYS A 1 46  ? 28.417  -14.922 -2.424  1.00 38.71 46  A 1 
ATOM 358  C CB    . CYS A 1 46  ? 29.009  -17.740 -1.702  1.00 38.99 46  A 1 
ATOM 359  S SG    . CYS A 1 46  ? 28.814  -19.543 -1.531  1.00 35.46 46  A 1 
ATOM 360  N N     . TRP A 1 47  ? 26.442  -15.712 -3.140  1.00 48.86 47  A 1 
ATOM 361  C CA    . TRP A 1 47  ? 25.660  -14.516 -2.858  1.00 46.76 47  A 1 
ATOM 362  C C     . TRP A 1 47  ? 25.471  -14.421 -1.337  1.00 46.40 47  A 1 
ATOM 363  O O     . TRP A 1 47  ? 24.604  -15.073 -0.758  1.00 44.58 47  A 1 
ATOM 364  C CB    . TRP A 1 47  ? 24.337  -14.581 -3.615  1.00 43.79 47  A 1 
ATOM 365  C CG    . TRP A 1 47  ? 24.456  -14.476 -5.104  1.00 40.09 47  A 1 
ATOM 366  C CD1   . TRP A 1 47  ? 24.838  -15.462 -5.940  1.00 36.51 47  A 1 
ATOM 367  C CD2   . TRP A 1 47  ? 24.202  -13.298 -5.962  1.00 39.20 47  A 1 
ATOM 368  N NE1   . TRP A 1 47  ? 24.843  -14.998 -7.258  1.00 32.83 47  A 1 
ATOM 369  C CE2   . TRP A 1 47  ? 24.456  -13.679 -7.303  1.00 35.78 47  A 1 
ATOM 370  C CE3   . TRP A 1 47  ? 23.782  -11.983 -5.696  1.00 37.66 47  A 1 
ATOM 371  C CZ2   . TRP A 1 47  ? 24.287  -12.760 -8.374  1.00 36.74 47  A 1 
ATOM 372  C CZ3   . TRP A 1 47  ? 23.610  -11.074 -6.768  1.00 36.61 47  A 1 
ATOM 373  C CH2   . TRP A 1 47  ? 23.860  -11.459 -8.075  1.00 38.15 47  A 1 
ATOM 374  N N     . ALA A 1 48  ? 26.316  -13.636 -0.672  1.00 54.42 48  A 1 
ATOM 375  C CA    . ALA A 1 48  ? 26.208  -13.417 0.763   1.00 54.91 48  A 1 
ATOM 376  C C     . ALA A 1 48  ? 25.362  -12.165 1.023   1.00 57.09 48  A 1 
ATOM 377  O O     . ALA A 1 48  ? 25.752  -11.053 0.682   1.00 54.81 48  A 1 
ATOM 378  C CB    . ALA A 1 48  ? 27.606  -13.337 1.374   1.00 49.94 48  A 1 
ATOM 379  N N     . ARG A 1 49  ? 24.205  -12.342 1.669   1.00 62.48 49  A 1 
ATOM 380  C CA    . ARG A 1 49  ? 23.374  -11.221 2.111   1.00 64.16 49  A 1 
ATOM 381  C C     . ARG A 1 49  ? 24.160  -10.358 3.088   1.00 66.67 49  A 1 
ATOM 382  O O     . ARG A 1 49  ? 24.822  -10.874 3.981   1.00 63.42 49  A 1 
ATOM 383  C CB    . ARG A 1 49  ? 22.078  -11.755 2.720   1.00 60.68 49  A 1 
ATOM 384  C CG    . ARG A 1 49  ? 21.134  -10.625 3.167   1.00 53.24 49  A 1 
ATOM 385  C CD    . ARG A 1 49  ? 19.794  -11.187 3.623   1.00 54.36 49  A 1 
ATOM 386  N NE    . ARG A 1 49  ? 18.980  -10.136 4.242   1.00 48.60 49  A 1 
ATOM 387  C CZ    . ARG A 1 49  ? 17.668  -10.131 4.399   1.00 42.12 49  A 1 
ATOM 388  N NH1   . ARG A 1 49  ? 16.925  -11.103 3.951   1.00 41.71 49  A 1 
ATOM 389  N NH2   . ARG A 1 49  ? 17.099  -9.148  5.022   1.00 42.71 49  A 1 
ATOM 390  N N     . LEU A 1 50  ? 24.077  -9.027  2.946   1.00 66.89 50  A 1 
ATOM 391  C CA    . LEU A 1 50  ? 24.716  -8.109  3.880   1.00 67.47 50  A 1 
ATOM 392  C C     . LEU A 1 50  ? 24.074  -8.194  5.274   1.00 70.03 50  A 1 
ATOM 393  O O     . LEU A 1 50  ? 22.903  -8.529  5.426   1.00 67.18 50  A 1 
ATOM 394  C CB    . LEU A 1 50  ? 24.693  -6.674  3.325   1.00 62.32 50  A 1 
ATOM 395  C CG    . LEU A 1 50  ? 25.565  -6.451  2.081   1.00 58.42 50  A 1 
ATOM 396  C CD1   . LEU A 1 50  ? 25.366  -5.044  1.539   1.00 55.10 50  A 1 
ATOM 397  C CD2   . LEU A 1 50  ? 27.062  -6.632  2.393   1.00 57.29 50  A 1 
ATOM 398  N N     . CYS A 1 51  ? 24.874  -7.885  6.300   1.00 72.56 51  A 1 
ATOM 399  C CA    . CYS A 1 51  ? 24.423  -7.836  7.679   1.00 71.70 51  A 1 
ATOM 400  C C     . CYS A 1 51  ? 23.328  -6.784  7.861   1.00 70.25 51  A 1 
ATOM 401  O O     . CYS A 1 51  ? 23.543  -5.609  7.587   1.00 64.66 51  A 1 
ATOM 402  C CB    . CYS A 1 51  ? 25.638  -7.538  8.558   1.00 70.46 51  A 1 
ATOM 403  S SG    . CYS A 1 51  ? 25.170  -7.286  10.295  1.00 68.44 51  A 1 
ATOM 404  N N     . ASP A 1 52  ? 22.189  -7.179  8.425   1.00 73.22 52  A 1 
ATOM 405  C CA    . ASP A 1 52  ? 21.075  -6.283  8.722   1.00 69.87 52  A 1 
ATOM 406  C C     . ASP A 1 52  ? 21.410  -5.255  9.832   1.00 68.76 52  A 1 
ATOM 407  O O     . ASP A 1 52  ? 20.738  -4.233  9.953   1.00 64.10 52  A 1 
ATOM 408  C CB    . ASP A 1 52  ? 19.839  -7.120  9.105   1.00 66.33 52  A 1 
ATOM 409  C CG    . ASP A 1 52  ? 19.277  -8.000  7.974   1.00 65.61 52  A 1 
ATOM 410  O OD1   . ASP A 1 52  ? 19.267  -7.582  6.802   1.00 60.69 52  A 1 
ATOM 411  O OD2   . ASP A 1 52  ? 18.786  -9.116  8.267   1.00 61.84 52  A 1 
ATOM 412  N N     . GLY A 1 53  ? 22.454  -5.504  10.633  1.00 69.00 53  A 1 
ATOM 413  C CA    . GLY A 1 53  ? 22.914  -4.599  11.685  1.00 64.87 53  A 1 
ATOM 414  C C     . GLY A 1 53  ? 23.801  -3.461  11.177  1.00 64.57 53  A 1 
ATOM 415  O O     . GLY A 1 53  ? 23.549  -2.297  11.487  1.00 61.48 53  A 1 
ATOM 416  N N     . CYS A 1 54  ? 24.854  -3.770  10.405  1.00 68.10 54  A 1 
ATOM 417  C CA    . CYS A 1 54  ? 25.804  -2.771  9.915   1.00 67.72 54  A 1 
ATOM 418  C C     . CYS A 1 54  ? 25.649  -2.413  8.431   1.00 66.84 54  A 1 
ATOM 419  O O     . CYS A 1 54  ? 26.233  -1.428  7.983   1.00 60.05 54  A 1 
ATOM 420  C CB    . CYS A 1 54  ? 27.229  -3.218  10.231  1.00 64.76 54  A 1 
ATOM 421  S SG    . CYS A 1 54  ? 27.693  -4.691  9.274   1.00 65.96 54  A 1 
ATOM 422  N N     . CYS A 1 55  ? 24.905  -3.201  7.661   1.00 69.67 55  A 1 
ATOM 423  C CA    . CYS A 1 55  ? 24.648  -3.014  6.228   1.00 67.09 55  A 1 
ATOM 424  C C     . CYS A 1 55  ? 25.913  -2.912  5.339   1.00 67.98 55  A 1 
ATOM 425  O O     . CYS A 1 55  ? 25.835  -2.418  4.224   1.00 62.01 55  A 1 
ATOM 426  C CB    . CYS A 1 55  ? 23.683  -1.838  6.021   1.00 61.90 55  A 1 
ATOM 427  S SG    . CYS A 1 55  ? 22.114  -2.095  6.932   1.00 56.43 55  A 1 
ATOM 428  N N     . THR A 1 56  ? 27.058  -3.370  5.831   1.00 67.84 56  A 1 
ATOM 429  C CA    . THR A 1 56  ? 28.350  -3.231  5.139   1.00 69.26 56  A 1 
ATOM 430  C C     . THR A 1 56  ? 29.116  -4.543  4.982   1.00 71.86 56  A 1 
ATOM 431  O O     . THR A 1 56  ? 29.826  -4.731  3.998   1.00 67.07 56  A 1 
ATOM 432  C CB    . THR A 1 56  ? 29.261  -2.229  5.862   1.00 64.60 56  A 1 
ATOM 433  O OG1   . THR A 1 56  ? 29.359  -2.544  7.236   1.00 60.31 56  A 1 
ATOM 434  C CG2   . THR A 1 56  ? 28.754  -0.794  5.765   1.00 61.14 56  A 1 
ATOM 435  N N     . VAL A 1 57  ? 28.983  -5.442  5.945   1.00 74.41 57  A 1 
ATOM 436  C CA    . VAL A 1 57  ? 29.729  -6.708  5.994   1.00 74.04 57  A 1 
ATOM 437  C C     . VAL A 1 57  ? 28.791  -7.867  5.640   1.00 75.89 57  A 1 
ATOM 438  O O     . VAL A 1 57  ? 27.633  -7.841  6.059   1.00 72.94 57  A 1 
ATOM 439  C CB    . VAL A 1 57  ? 30.382  -6.897  7.375   1.00 69.78 57  A 1 
ATOM 440  C CG1   . VAL A 1 57  ? 31.260  -8.148  7.442   1.00 62.99 57  A 1 
ATOM 441  C CG2   . VAL A 1 57  ? 31.266  -5.700  7.736   1.00 68.44 57  A 1 
ATOM 442  N N     . PRO A 1 58  ? 29.253  -8.902  4.901   1.00 69.96 58  A 1 
ATOM 443  C CA    . PRO A 1 58  ? 28.462  -10.102 4.666   1.00 69.51 58  A 1 
ATOM 444  C C     . PRO A 1 58  ? 28.012  -10.763 5.974   1.00 70.51 58  A 1 
ATOM 445  O O     . PRO A 1 58  ? 28.771  -10.855 6.942   1.00 70.53 58  A 1 
ATOM 446  C CB    . PRO A 1 58  ? 29.361  -11.033 3.850   1.00 68.32 58  A 1 
ATOM 447  C CG    . PRO A 1 58  ? 30.301  -10.077 3.134   1.00 66.20 58  A 1 
ATOM 448  C CD    . PRO A 1 58  ? 30.500  -8.965  4.165   1.00 72.92 58  A 1 
ATOM 449  N N     . SER A 1 59  ? 26.753  -11.222 6.004   1.00 72.08 59  A 1 
ATOM 450  C CA    . SER A 1 59  ? 26.201  -11.955 7.136   1.00 71.07 59  A 1 
ATOM 451  C C     . SER A 1 59  ? 26.792  -13.365 7.224   1.00 69.92 59  A 1 
ATOM 452  O O     . SER A 1 59  ? 27.021  -14.018 6.206   1.00 68.47 59  A 1 
ATOM 453  C CB    . SER A 1 59  ? 24.683  -11.999 7.053   1.00 69.68 59  A 1 
ATOM 454  O OG    . SER A 1 59  ? 24.252  -12.551 5.831   1.00 63.80 59  A 1 
ATOM 455  N N     . VAL A 1 60  ? 27.002  -13.825 8.452   1.00 78.80 60  A 1 
ATOM 456  C CA    . VAL A 1 60  ? 27.505  -15.184 8.718   1.00 77.93 60  A 1 
ATOM 457  C C     . VAL A 1 60  ? 26.504  -16.047 9.488   1.00 78.67 60  A 1 
ATOM 458  O O     . VAL A 1 60  ? 26.535  -17.270 9.384   1.00 74.49 60  A 1 
ATOM 459  C CB    . VAL A 1 60  ? 28.872  -15.169 9.431   1.00 75.90 60  A 1 
ATOM 460  C CG1   . VAL A 1 60  ? 29.939  -14.493 8.546   1.00 66.58 60  A 1 
ATOM 461  C CG2   . VAL A 1 60  ? 28.830  -14.448 10.785  1.00 71.28 60  A 1 
ATOM 462  N N     . VAL A 1 61  ? 25.586  -15.412 10.223  1.00 76.21 61  A 1 
ATOM 463  C CA    . VAL A 1 61  ? 24.533  -16.090 10.985  1.00 76.31 61  A 1 
ATOM 464  C C     . VAL A 1 61  ? 23.164  -15.483 10.695  1.00 77.02 61  A 1 
ATOM 465  O O     . VAL A 1 61  ? 23.053  -14.309 10.355  1.00 75.20 61  A 1 
ATOM 466  C CB    . VAL A 1 61  ? 24.801  -16.095 12.503  1.00 74.24 61  A 1 
ATOM 467  C CG1   . VAL A 1 61  ? 26.096  -16.836 12.836  1.00 63.51 61  A 1 
ATOM 468  C CG2   . VAL A 1 61  ? 24.865  -14.698 13.116  1.00 67.84 61  A 1 
ATOM 469  N N     . TYR A 1 62  ? 22.123  -16.297 10.866  1.00 69.14 62  A 1 
ATOM 470  C CA    . TYR A 1 62  ? 20.738  -15.852 10.907  1.00 66.84 62  A 1 
ATOM 471  C C     . TYR A 1 62  ? 20.183  -16.044 12.319  1.00 67.38 62  A 1 
ATOM 472  O O     . TYR A 1 62  ? 20.186  -17.166 12.839  1.00 65.15 62  A 1 
ATOM 473  C CB    . TYR A 1 62  ? 19.917  -16.616 9.867   1.00 64.75 62  A 1 
ATOM 474  C CG    . TYR A 1 62  ? 18.446  -16.275 9.893   1.00 61.65 62  A 1 
ATOM 475  C CD1   . TYR A 1 62  ? 17.503  -17.177 10.429  1.00 59.51 62  A 1 
ATOM 476  C CD2   . TYR A 1 62  ? 18.003  -15.040 9.387   1.00 60.43 62  A 1 
ATOM 477  C CE1   . TYR A 1 62  ? 16.142  -16.856 10.439  1.00 55.50 62  A 1 
ATOM 478  C CE2   . TYR A 1 62  ? 16.635  -14.705 9.396   1.00 57.85 62  A 1 
ATOM 479  C CZ    . TYR A 1 62  ? 15.711  -15.622 9.919   1.00 63.82 62  A 1 
ATOM 480  O OH    . TYR A 1 62  ? 14.373  -15.305 9.915   1.00 63.74 62  A 1 
ATOM 481  N N     . CYS A 1 63  ? 19.702  -14.967 12.948  1.00 68.17 63  A 1 
ATOM 482  C CA    . CYS A 1 63  ? 19.003  -15.032 14.219  1.00 67.63 63  A 1 
ATOM 483  C C     . CYS A 1 63  ? 17.501  -15.174 13.964  1.00 65.98 63  A 1 
ATOM 484  O O     . CYS A 1 63  ? 16.866  -14.292 13.390  1.00 63.11 63  A 1 
ATOM 485  C CB    . CYS A 1 63  ? 19.313  -13.792 15.059  1.00 67.21 63  A 1 
ATOM 486  S SG    . CYS A 1 63  ? 18.418  -13.911 16.634  1.00 64.51 63  A 1 
ATOM 487  N N     . ARG A 1 64  ? 16.930  -16.283 14.426  1.00 59.45 64  A 1 
ATOM 488  C CA    . ARG A 1 64  ? 15.509  -16.570 14.219  1.00 56.10 64  A 1 
ATOM 489  C C     . ARG A 1 64  ? 14.600  -15.642 15.018  1.00 53.01 64  A 1 
ATOM 490  O O     . ARG A 1 64  ? 13.566  -15.231 14.508  1.00 51.07 64  A 1 
ATOM 491  C CB    . ARG A 1 64  ? 15.255  -18.048 14.559  1.00 53.61 64  A 1 
ATOM 492  C CG    . ARG A 1 64  ? 13.814  -18.459 14.264  1.00 50.47 64  A 1 
ATOM 493  C CD    . ARG A 1 64  ? 13.614  -19.942 14.575  1.00 50.55 64  A 1 
ATOM 494  N NE    . ARG A 1 64  ? 12.244  -20.358 14.327  1.00 42.86 64  A 1 
ATOM 495  C CZ    . ARG A 1 64  ? 11.775  -21.581 14.449  1.00 38.69 64  A 1 
ATOM 496  N NH1   . ARG A 1 64  ? 12.544  -22.561 14.844  1.00 36.16 64  A 1 
ATOM 497  N NH2   . ARG A 1 64  ? 10.529  -21.844 14.180  1.00 35.81 64  A 1 
ATOM 498  N N     . ALA A 1 65  ? 14.960  -15.326 16.263  1.00 60.76 65  A 1 
ATOM 499  C CA    . ALA A 1 65  ? 14.153  -14.481 17.137  1.00 58.12 65  A 1 
ATOM 500  C C     . ALA A 1 65  ? 14.044  -13.041 16.610  1.00 58.25 65  A 1 
ATOM 501  O O     . ALA A 1 65  ? 12.958  -12.475 16.604  1.00 56.82 65  A 1 
ATOM 502  C CB    . ALA A 1 65  ? 14.755  -14.525 18.544  1.00 57.56 65  A 1 
ATOM 503  N N     . ASP A 1 66  ? 15.152  -12.499 16.090  1.00 60.65 66  A 1 
ATOM 504  C CA    . ASP A 1 66  ? 15.195  -11.149 15.526  1.00 58.72 66  A 1 
ATOM 505  C C     . ASP A 1 66  ? 14.850  -11.106 14.025  1.00 58.65 66  A 1 
ATOM 506  O O     . ASP A 1 66  ? 14.702  -10.029 13.451  1.00 55.06 66  A 1 
ATOM 507  C CB    . ASP A 1 66  ? 16.580  -10.542 15.798  1.00 55.54 66  A 1 
ATOM 508  C CG    . ASP A 1 66  ? 16.891  -10.430 17.294  1.00 53.92 66  A 1 
ATOM 509  O OD1   . ASP A 1 66  ? 16.012  -9.948  18.046  1.00 52.91 66  A 1 
ATOM 510  O OD2   . ASP A 1 66  ? 18.001  -10.835 17.692  1.00 53.74 66  A 1 
ATOM 511  N N     . SER A 1 67  ? 14.695  -12.276 13.397  1.00 58.16 67  A 1 
ATOM 512  C CA    . SER A 1 67  ? 14.471  -12.432 11.953  1.00 58.09 67  A 1 
ATOM 513  C C     . SER A 1 67  ? 15.510  -11.679 11.106  1.00 59.55 67  A 1 
ATOM 514  O O     . SER A 1 67  ? 15.153  -10.995 10.146  1.00 57.49 67  A 1 
ATOM 515  C CB    . SER A 1 67  ? 13.040  -12.069 11.564  1.00 55.68 67  A 1 
ATOM 516  O OG    . SER A 1 67  ? 12.123  -12.912 12.236  1.00 52.91 67  A 1 
ATOM 517  N N     . ALA A 1 68  ? 16.789  -11.778 11.488  1.00 67.11 68  A 1 
ATOM 518  C CA    . ALA A 1 68  ? 17.828  -10.968 10.872  1.00 67.41 68  A 1 
ATOM 519  C C     . ALA A 1 68  ? 19.135  -11.718 10.619  1.00 68.06 68  A 1 
ATOM 520  O O     . ALA A 1 68  ? 19.535  -12.604 11.364  1.00 68.01 68  A 1 
ATOM 521  C CB    . ALA A 1 68  ? 18.047  -9.730  11.720  1.00 65.27 68  A 1 
ATOM 522  N N     . TYR A 1 69  ? 19.794  -11.294 9.548   1.00 73.86 69  A 1 
ATOM 523  C CA    . TYR A 1 69  ? 21.079  -11.785 9.094   1.00 71.92 69  A 1 
ATOM 524  C C     . TYR A 1 69  ? 22.191  -10.911 9.672   1.00 73.78 69  A 1 
ATOM 525  O O     . TYR A 1 69  ? 22.186  -9.692  9.473   1.00 71.02 69  A 1 
ATOM 526  C CB    . TYR A 1 69  ? 21.101  -11.791 7.567   1.00 70.63 69  A 1 
ATOM 527  C CG    . TYR A 1 69  ? 20.070  -12.702 6.948   1.00 68.78 69  A 1 
ATOM 528  C CD1   . TYR A 1 69  ? 20.383  -14.034 6.645   1.00 61.84 69  A 1 
ATOM 529  C CD2   . TYR A 1 69  ? 18.767  -12.227 6.684   1.00 63.90 69  A 1 
ATOM 530  C CE1   . TYR A 1 69  ? 19.422  -14.893 6.081   1.00 60.22 69  A 1 
ATOM 531  C CE2   . TYR A 1 69  ? 17.792  -13.071 6.125   1.00 60.93 69  A 1 
ATOM 532  C CZ    . TYR A 1 69  ? 18.130  -14.408 5.829   1.00 68.79 69  A 1 
ATOM 533  O OH    . TYR A 1 69  ? 17.183  -15.250 5.288   1.00 67.05 69  A 1 
ATOM 534  N N     . LEU A 1 70  ? 23.143  -11.509 10.379  1.00 72.00 70  A 1 
ATOM 535  C CA    . LEU A 1 70  ? 24.168  -10.778 11.110  1.00 70.90 70  A 1 
ATOM 536  C C     . LEU A 1 70  ? 25.583  -11.211 10.715  1.00 70.87 70  A 1 
ATOM 537  O O     . LEU A 1 70  ? 25.855  -12.402 10.527  1.00 71.07 70  A 1 
ATOM 538  C CB    . LEU A 1 70  ? 23.937  -10.949 12.620  1.00 69.15 70  A 1 
ATOM 539  C CG    . LEU A 1 70  ? 22.592  -10.391 13.121  1.00 70.48 70  A 1 
ATOM 540  C CD1   . LEU A 1 70  ? 22.424  -10.713 14.613  1.00 67.91 70  A 1 
ATOM 541  C CD2   . LEU A 1 70  ? 22.521  -8.873  12.899  1.00 68.34 70  A 1 
ATOM 542  N N     . CYS A 1 71  ? 26.497  -10.241 10.625  1.00 80.05 71  A 1 
ATOM 543  C CA    . CYS A 1 71  ? 27.925  -10.528 10.626  1.00 79.55 71  A 1 
ATOM 544  C C     . CYS A 1 71  ? 28.383  -10.928 12.037  1.00 80.11 71  A 1 
ATOM 545  O O     . CYS A 1 71  ? 27.703  -10.637 13.022  1.00 76.70 71  A 1 
ATOM 546  C CB    . CYS A 1 71  ? 28.700  -9.335  10.072  1.00 76.69 71  A 1 
ATOM 547  S SG    . CYS A 1 71  ? 28.613  -7.880  11.166  1.00 73.24 71  A 1 
ATOM 548  N N     . ALA A 1 72  ? 29.578  -11.514 12.152  1.00 79.22 72  A 1 
ATOM 549  C CA    . ALA A 1 72  ? 30.115  -11.977 13.428  1.00 77.61 72  A 1 
ATOM 550  C C     . ALA A 1 72  ? 30.204  -10.864 14.490  1.00 78.82 72  A 1 
ATOM 551  O O     . ALA A 1 72  ? 29.887  -11.093 15.654  1.00 75.93 72  A 1 
ATOM 552  C CB    . ALA A 1 72  ? 31.490  -12.592 13.164  1.00 75.02 72  A 1 
ATOM 553  N N     . SER A 1 73  ? 30.582  -9.639  14.092  1.00 76.05 73  A 1 
ATOM 554  C CA    . SER A 1 73  ? 30.678  -8.507  15.017  1.00 76.45 73  A 1 
ATOM 555  C C     . SER A 1 73  ? 29.316  -8.019  15.503  1.00 77.54 73  A 1 
ATOM 556  O O     . SER A 1 73  ? 29.144  -7.757  16.695  1.00 75.86 73  A 1 
ATOM 557  C CB    . SER A 1 73  ? 31.451  -7.358  14.376  1.00 74.25 73  A 1 
ATOM 558  O OG    . SER A 1 73  ? 30.862  -6.961  13.148  1.00 64.91 73  A 1 
ATOM 559  N N     . CYS A 1 74  ? 28.297  -7.923  14.613  1.00 73.18 74  A 1 
ATOM 560  C CA    . CYS A 1 74  ? 26.947  -7.526  14.994  1.00 72.47 74  A 1 
ATOM 561  C C     . CYS A 1 74  ? 26.249  -8.612  15.822  1.00 72.36 74  A 1 
ATOM 562  O O     . CYS A 1 74  ? 25.599  -8.281  16.802  1.00 69.80 74  A 1 
ATOM 563  C CB    . CYS A 1 74  ? 26.142  -7.146  13.754  1.00 71.01 74  A 1 
ATOM 564  S SG    . CYS A 1 74  ? 26.769  -5.594  13.025  1.00 68.38 74  A 1 
ATOM 565  N N     . ASP A 1 75  ? 26.429  -9.887  15.479  1.00 75.73 75  A 1 
ATOM 566  C CA    . ASP A 1 75  ? 25.927  -11.014 16.275  1.00 73.20 75  A 1 
ATOM 567  C C     . ASP A 1 75  ? 26.479  -10.964 17.704  1.00 72.35 75  A 1 
ATOM 568  O O     . ASP A 1 75  ? 25.717  -10.996 18.666  1.00 68.88 75  A 1 
ATOM 569  C CB    . ASP A 1 75  ? 26.293  -12.348 15.602  1.00 71.64 75  A 1 
ATOM 570  C CG    . ASP A 1 75  ? 25.814  -13.553 16.424  1.00 69.61 75  A 1 
ATOM 571  O OD1   . ASP A 1 75  ? 24.594  -13.737 16.566  1.00 63.83 75  A 1 
ATOM 572  O OD2   . ASP A 1 75  ? 26.654  -14.305 16.960  1.00 64.86 75  A 1 
ATOM 573  N N     . ALA A 1 76  ? 27.799  -10.783 17.856  1.00 74.45 76  A 1 
ATOM 574  C CA    . ALA A 1 76  ? 28.430  -10.670 19.158  1.00 72.62 76  A 1 
ATOM 575  C C     . ALA A 1 76  ? 27.888  -9.473  19.958  1.00 73.11 76  A 1 
ATOM 576  O O     . ALA A 1 76  ? 27.523  -9.639  21.120  1.00 71.17 76  A 1 
ATOM 577  C CB    . ALA A 1 76  ? 29.942  -10.592 18.978  1.00 71.04 76  A 1 
ATOM 578  N N     . GLN A 1 77  ? 27.775  -8.291  19.354  1.00 66.74 77  A 1 
ATOM 579  C CA    . GLN A 1 77  ? 27.277  -7.086  20.040  1.00 65.70 77  A 1 
ATOM 580  C C     . GLN A 1 77  ? 25.811  -7.208  20.468  1.00 65.46 77  A 1 
ATOM 581  O O     . GLN A 1 77  ? 25.469  -6.865  21.602  1.00 64.38 77  A 1 
ATOM 582  C CB    . GLN A 1 77  ? 27.443  -5.860  19.142  1.00 64.57 77  A 1 
ATOM 583  C CG    . GLN A 1 77  ? 28.908  -5.398  19.081  1.00 60.15 77  A 1 
ATOM 584  C CD    . GLN A 1 77  ? 29.097  -4.193  18.152  1.00 57.04 77  A 1 
ATOM 585  O OE1   . GLN A 1 77  ? 28.177  -3.633  17.584  1.00 51.85 77  A 1 
ATOM 586  N NE2   . GLN A 1 77  ? 30.316  -3.737  17.984  1.00 49.57 77  A 1 
ATOM 587  N N     . ILE A 1 78  ? 24.944  -7.692  19.581  1.00 63.79 78  A 1 
ATOM 588  C CA    . ILE A 1 78  ? 23.501  -7.771  19.836  1.00 62.49 78  A 1 
ATOM 589  C C     . ILE A 1 78  ? 23.194  -8.871  20.854  1.00 61.69 78  A 1 
ATOM 590  O O     . ILE A 1 78  ? 22.438  -8.650  21.809  1.00 60.07 78  A 1 
ATOM 591  C CB    . ILE A 1 78  ? 22.745  -7.964  18.506  1.00 60.69 78  A 1 
ATOM 592  C CG1   . ILE A 1 78  ? 22.879  -6.675  17.650  1.00 59.68 78  A 1 
ATOM 593  C CG2   . ILE A 1 78  ? 21.263  -8.297  18.735  1.00 61.61 78  A 1 
ATOM 594  C CD1   . ILE A 1 78  ? 22.497  -6.875  16.190  1.00 56.64 78  A 1 
ATOM 595  N N     . HIS A 1 79  ? 23.807  -10.032 20.702  1.00 71.44 79  A 1 
ATOM 596  C CA    . HIS A 1 79  ? 23.539  -11.175 21.574  1.00 71.00 79  A 1 
ATOM 597  C C     . HIS A 1 79  ? 24.343  -11.151 22.884  1.00 68.69 79  A 1 
ATOM 598  O O     . HIS A 1 79  ? 23.972  -11.855 23.821  1.00 63.27 79  A 1 
ATOM 599  C CB    . HIS A 1 79  ? 23.716  -12.471 20.782  1.00 70.21 79  A 1 
ATOM 600  C CG    . HIS A 1 79  ? 22.719  -12.595 19.663  1.00 73.18 79  A 1 
ATOM 601  N ND1   . HIS A 1 79  ? 22.984  -12.599 18.316  1.00 65.01 79  A 1 
ATOM 602  C CD2   . HIS A 1 79  ? 21.359  -12.710 19.789  1.00 66.35 79  A 1 
ATOM 603  C CE1   . HIS A 1 79  ? 21.826  -12.706 17.651  1.00 69.09 79  A 1 
ATOM 604  N NE2   . HIS A 1 79  ? 20.811  -12.769 18.516  1.00 70.12 79  A 1 
ATOM 605  N N     . ALA A 1 80  ? 25.364  -10.309 23.004  1.00 66.75 80  A 1 
ATOM 606  C CA    . ALA A 1 80  ? 26.002  -10.034 24.284  1.00 63.92 80  A 1 
ATOM 607  C C     . ALA A 1 80  ? 25.251  -8.992  25.130  1.00 61.68 80  A 1 
ATOM 608  O O     . ALA A 1 80  ? 25.520  -8.873  26.324  1.00 57.69 80  A 1 
ATOM 609  C CB    . ALA A 1 80  ? 27.446  -9.611  24.056  1.00 61.86 80  A 1 
ATOM 610  N N     . ALA A 1 81  ? 24.283  -8.261  24.548  1.00 52.40 81  A 1 
ATOM 611  C CA    . ALA A 1 81  ? 23.614  -7.142  25.214  1.00 51.08 81  A 1 
ATOM 612  C C     . ALA A 1 81  ? 22.859  -7.547  26.489  1.00 52.36 81  A 1 
ATOM 613  O O     . ALA A 1 81  ? 22.828  -6.795  27.466  1.00 50.99 81  A 1 
ATOM 614  C CB    . ALA A 1 81  ? 22.672  -6.484  24.207  1.00 47.33 81  A 1 
ATOM 615  N N     . ASN A 1 82  ? 22.215  -8.713  26.500  1.00 49.90 82  A 1 
ATOM 616  C CA    . ASN A 1 82  ? 21.586  -9.262  27.692  1.00 48.50 82  A 1 
ATOM 617  C C     . ASN A 1 82  ? 21.431  -10.791 27.631  1.00 49.53 82  A 1 
ATOM 618  O O     . ASN A 1 82  ? 21.618  -11.449 26.608  1.00 46.62 82  A 1 
ATOM 619  C CB    . ASN A 1 82  ? 20.249  -8.527  27.950  1.00 45.01 82  A 1 
ATOM 620  C CG    . ASN A 1 82  ? 19.185  -8.795  26.908  1.00 39.67 82  A 1 
ATOM 621  O OD1   . ASN A 1 82  ? 18.924  -9.918  26.520  1.00 38.03 82  A 1 
ATOM 622  N ND2   . ASN A 1 82  ? 18.507  -7.774  26.454  1.00 38.26 82  A 1 
ATOM 623  N N     . ARG A 1 83  ? 21.042  -11.378 28.768  1.00 45.06 83  A 1 
ATOM 624  C CA    . ARG A 1 83  ? 20.893  -12.837 28.911  1.00 45.35 83  A 1 
ATOM 625  C C     . ARG A 1 83  ? 19.747  -13.432 28.069  1.00 44.90 83  A 1 
ATOM 626  O O     . ARG A 1 83  ? 19.745  -14.642 27.836  1.00 42.75 83  A 1 
ATOM 627  C CB    . ARG A 1 83  ? 20.721  -13.163 30.399  1.00 43.11 83  A 1 
ATOM 628  C CG    . ARG A 1 83  ? 20.935  -14.647 30.709  1.00 40.38 83  A 1 
ATOM 629  C CD    . ARG A 1 83  ? 20.793  -14.902 32.205  1.00 37.22 83  A 1 
ATOM 630  N NE    . ARG A 1 83  ? 21.092  -16.305 32.530  1.00 31.23 83  A 1 
ATOM 631  C CZ    . ARG A 1 83  ? 20.974  -16.870 33.726  1.00 25.71 83  A 1 
ATOM 632  N NH1   . ARG A 1 83  ? 20.531  -16.206 34.755  1.00 24.42 83  A 1 
ATOM 633  N NH2   . ARG A 1 83  ? 21.315  -18.107 33.904  1.00 24.48 83  A 1 
ATOM 634  N N     . VAL A 1 84  ? 18.766  -12.645 27.681  1.00 43.93 84  A 1 
ATOM 635  C CA    . VAL A 1 84  ? 17.674  -13.101 26.811  1.00 43.51 84  A 1 
ATOM 636  C C     . VAL A 1 84  ? 18.168  -13.171 25.367  1.00 45.54 84  A 1 
ATOM 637  O O     . VAL A 1 84  ? 18.048  -14.223 24.743  1.00 44.02 84  A 1 
ATOM 638  C CB    . VAL A 1 84  ? 16.419  -12.215 26.927  1.00 39.32 84  A 1 
ATOM 639  C CG1   . VAL A 1 84  ? 15.297  -12.710 26.022  1.00 33.55 84  A 1 
ATOM 640  C CG2   . VAL A 1 84  ? 15.899  -12.204 28.368  1.00 40.19 84  A 1 
ATOM 641  N N     . ALA A 1 85  ? 18.822  -12.108 24.896  1.00 51.29 85  A 1 
ATOM 642  C CA    . ALA A 1 85  ? 19.416  -12.054 23.566  1.00 51.92 85  A 1 
ATOM 643  C C     . ALA A 1 85  ? 20.470  -13.159 23.361  1.00 52.52 85  A 1 
ATOM 644  O O     . ALA A 1 85  ? 20.449  -13.829 22.338  1.00 54.62 85  A 1 
ATOM 645  C CB    . ALA A 1 85  ? 20.001  -10.657 23.362  1.00 52.38 85  A 1 
ATOM 646  N N     . SER A 1 86  ? 21.307  -13.446 24.374  1.00 63.75 86  A 1 
ATOM 647  C CA    . SER A 1 86  ? 22.319  -14.511 24.274  1.00 63.11 86  A 1 
ATOM 648  C C     . SER A 1 86  ? 21.753  -15.919 24.081  1.00 64.00 86  A 1 
ATOM 649  O O     . SER A 1 86  ? 22.481  -16.827 23.667  1.00 61.71 86  A 1 
ATOM 650  C CB    . SER A 1 86  ? 23.231  -14.487 25.495  1.00 60.50 86  A 1 
ATOM 651  O OG    . SER A 1 86  ? 22.550  -14.907 26.668  1.00 56.16 86  A 1 
ATOM 652  N N     . ARG A 1 87  ? 20.457  -16.121 24.377  1.00 55.60 87  A 1 
ATOM 653  C CA    . ARG A 1 87  ? 19.744  -17.394 24.195  1.00 55.92 87  A 1 
ATOM 654  C C     . ARG A 1 87  ? 19.035  -17.503 22.844  1.00 57.30 87  A 1 
ATOM 655  O O     . ARG A 1 87  ? 18.427  -18.539 22.594  1.00 54.61 87  A 1 
ATOM 656  C CB    . ARG A 1 87  ? 18.730  -17.589 25.326  1.00 51.88 87  A 1 
ATOM 657  C CG    . ARG A 1 87  ? 19.404  -17.793 26.681  1.00 48.07 87  A 1 
ATOM 658  C CD    . ARG A 1 87  ? 18.315  -17.816 27.741  1.00 48.90 87  A 1 
ATOM 659  N NE    . ARG A 1 87  ? 18.873  -18.072 29.077  1.00 41.27 87  A 1 
ATOM 660  C CZ    . ARG A 1 87  ? 18.159  -18.331 30.163  1.00 37.17 87  A 1 
ATOM 661  N NH1   . ARG A 1 87  ? 16.855  -18.316 30.132  1.00 35.40 87  A 1 
ATOM 662  N NH2   . ARG A 1 87  ? 18.751  -18.627 31.274  1.00 34.24 87  A 1 
ATOM 663  N N     . HIS A 1 88  ? 19.062  -16.461 22.022  1.00 62.67 88  A 1 
ATOM 664  C CA    . HIS A 1 88  ? 18.485  -16.535 20.691  1.00 65.36 88  A 1 
ATOM 665  C C     . HIS A 1 88  ? 19.194  -17.613 19.876  1.00 66.01 88  A 1 
ATOM 666  O O     . HIS A 1 88  ? 20.422  -17.714 19.861  1.00 66.22 88  A 1 
ATOM 667  C CB    . HIS A 1 88  ? 18.539  -15.176 19.985  1.00 64.13 88  A 1 
ATOM 668  C CG    . HIS A 1 88  ? 17.615  -14.138 20.549  1.00 65.07 88  A 1 
ATOM 669  N ND1   . HIS A 1 88  ? 17.546  -12.826 20.134  1.00 60.63 88  A 1 
ATOM 670  C CD2   . HIS A 1 88  ? 16.664  -14.278 21.526  1.00 63.12 88  A 1 
ATOM 671  C CE1   . HIS A 1 88  ? 16.589  -12.213 20.830  1.00 61.86 88  A 1 
ATOM 672  N NE2   . HIS A 1 88  ? 16.030  -13.061 21.690  1.00 64.61 88  A 1 
ATOM 673  N N     . GLU A 1 89  ? 18.406  -18.448 19.212  1.00 58.62 89  A 1 
ATOM 674  C CA    . GLU A 1 89  ? 18.919  -19.474 18.319  1.00 59.09 89  A 1 
ATOM 675  C C     . GLU A 1 89  ? 19.443  -18.802 17.049  1.00 61.04 89  A 1 
ATOM 676  O O     . GLU A 1 89  ? 18.709  -18.078 16.372  1.00 58.53 89  A 1 
ATOM 677  C CB    . GLU A 1 89  ? 17.809  -20.486 18.041  1.00 55.11 89  A 1 
ATOM 678  C CG    . GLU A 1 89  ? 18.278  -21.715 17.272  1.00 48.62 89  A 1 
ATOM 679  C CD    . GLU A 1 89  ? 17.153  -22.750 17.057  1.00 45.06 89  A 1 
ATOM 680  O OE1   . GLU A 1 89  ? 17.467  -23.859 16.591  1.00 39.44 89  A 1 
ATOM 681  O OE2   . GLU A 1 89  ? 15.971  -22.439 17.357  1.00 40.21 89  A 1 
ATOM 682  N N     . ARG A 1 90  ? 20.720  -19.040 16.735  1.00 64.34 90  A 1 
ATOM 683  C CA    . ARG A 1 90  ? 21.354  -18.568 15.505  1.00 63.10 90  A 1 
ATOM 684  C C     . ARG A 1 90  ? 21.754  -19.763 14.652  1.00 61.76 90  A 1 
ATOM 685  O O     . ARG A 1 90  ? 22.285  -20.738 15.161  1.00 59.33 90  A 1 
ATOM 686  C CB    . ARG A 1 90  ? 22.563  -17.660 15.777  1.00 62.61 90  A 1 
ATOM 687  C CG    . ARG A 1 90  ? 22.184  -16.294 16.363  1.00 63.20 90  A 1 
ATOM 688  C CD    . ARG A 1 90  ? 22.234  -16.264 17.887  1.00 62.18 90  A 1 
ATOM 689  N NE    . ARG A 1 90  ? 23.585  -15.981 18.370  1.00 62.23 90  A 1 
ATOM 690  C CZ    . ARG A 1 90  ? 24.042  -16.089 19.599  1.00 60.42 90  A 1 
ATOM 691  N NH1   . ARG A 1 90  ? 23.312  -16.592 20.561  1.00 54.86 90  A 1 
ATOM 692  N NH2   . ARG A 1 90  ? 25.231  -15.687 19.876  1.00 62.15 90  A 1 
ATOM 693  N N     . VAL A 1 91  ? 21.499  -19.652 13.354  1.00 69.20 91  A 1 
ATOM 694  C CA    . VAL A 1 91  ? 21.869  -20.668 12.366  1.00 68.76 91  A 1 
ATOM 695  C C     . VAL A 1 91  ? 23.035  -20.136 11.545  1.00 69.04 91  A 1 
ATOM 696  O O     . VAL A 1 91  ? 22.980  -19.004 11.075  1.00 68.86 91  A 1 
ATOM 697  C CB    . VAL A 1 91  ? 20.672  -21.040 11.483  1.00 66.56 91  A 1 
ATOM 698  C CG1   . VAL A 1 91  ? 21.031  -22.151 10.500  1.00 57.54 91  A 1 
ATOM 699  C CG2   . VAL A 1 91  ? 19.487  -21.527 12.331  1.00 62.05 91  A 1 
ATOM 700  N N     . LEU A 1 92  ? 24.115  -20.950 11.376  1.00 67.23 92  A 1 
ATOM 701  C CA    . LEU A 1 92  ? 25.223  -20.582 10.499  1.00 66.11 92  A 1 
ATOM 702  C C     . LEU A 1 92  ? 24.761  -20.617 9.039   1.00 65.68 92  A 1 
ATOM 703  O O     . LEU A 1 92  ? 24.275  -21.640 8.555   1.00 64.16 92  A 1 
ATOM 704  C CB    . LEU A 1 92  ? 26.413  -21.527 10.723  1.00 62.57 92  A 1 
ATOM 705  C CG    . LEU A 1 92  ? 27.212  -21.231 12.000  1.00 57.61 92  A 1 
ATOM 706  C CD1   . LEU A 1 92  ? 28.126  -22.404 12.348  1.00 52.47 92  A 1 
ATOM 707  C CD2   . LEU A 1 92  ? 28.088  -19.983 11.831  1.00 54.35 92  A 1 
ATOM 708  N N     . LEU A 1 93  ? 24.962  -19.521 8.320   1.00 64.83 93  A 1 
ATOM 709  C CA    . LEU A 1 93  ? 24.548  -19.421 6.918   1.00 62.36 93  A 1 
ATOM 710  C C     . LEU A 1 93  ? 25.365  -20.357 6.030   1.00 61.12 93  A 1 
ATOM 711  O O     . LEU A 1 93  ? 24.816  -20.921 5.084   1.00 57.76 93  A 1 
ATOM 712  C CB    . LEU A 1 93  ? 24.655  -17.972 6.449   1.00 59.41 93  A 1 
ATOM 713  C CG    . LEU A 1 93  ? 23.689  -17.012 7.177   1.00 56.35 93  A 1 
ATOM 714  C CD1   . LEU A 1 93  ? 23.951  -15.590 6.718   1.00 53.94 93  A 1 
ATOM 715  C CD2   . LEU A 1 93  ? 22.222  -17.342 6.906   1.00 56.59 93  A 1 
ATOM 716  N N     . SER A 1 94  ? 26.633  -20.600 6.365   1.00 62.42 94  A 1 
ATOM 717  C CA    . SER A 1 94  ? 27.484  -21.531 5.616   1.00 60.92 94  A 1 
ATOM 718  C C     . SER A 1 94  ? 26.944  -22.966 5.589   1.00 59.98 94  A 1 
ATOM 719  O O     . SER A 1 94  ? 27.180  -23.683 4.618   1.00 55.26 94  A 1 
ATOM 720  C CB    . SER A 1 94  ? 28.890  -21.542 6.221   1.00 55.22 94  A 1 
ATOM 721  O OG    . SER A 1 94  ? 28.856  -21.933 7.579   1.00 49.24 94  A 1 
ATOM 722  N N     . GLU A 1 95  ? 26.220  -23.383 6.612   1.00 55.65 95  A 1 
ATOM 723  C CA    . GLU A 1 95  ? 25.563  -24.692 6.660   1.00 53.43 95  A 1 
ATOM 724  C C     . GLU A 1 95  ? 24.269  -24.689 5.850   1.00 49.73 95  A 1 
ATOM 725  O O     . GLU A 1 95  ? 24.013  -25.622 5.089   1.00 46.01 95  A 1 
ATOM 726  C CB    . GLU A 1 95  ? 25.297  -25.095 8.111   1.00 49.39 95  A 1 
ATOM 727  C CG    . GLU A 1 95  ? 26.600  -25.318 8.887   1.00 45.87 95  A 1 
ATOM 728  C CD    . GLU A 1 95  ? 26.375  -25.757 10.342  1.00 41.84 95  A 1 
ATOM 729  O OE1   . GLU A 1 95  ? 27.363  -26.240 10.931  1.00 37.34 95  A 1 
ATOM 730  O OE2   . GLU A 1 95  ? 25.255  -25.585 10.851  1.00 39.03 95  A 1 
ATOM 731  N N     . ALA A 1 96  ? 23.489  -23.611 5.934   1.00 50.62 96  A 1 
ATOM 732  C CA    . ALA A 1 96  ? 22.273  -23.462 5.151   1.00 47.59 96  A 1 
ATOM 733  C C     . ALA A 1 96  ? 22.555  -23.449 3.637   1.00 45.81 96  A 1 
ATOM 734  O O     . ALA A 1 96  ? 21.852  -24.117 2.876   1.00 45.12 96  A 1 
ATOM 735  C CB    . ALA A 1 96  ? 21.543  -22.197 5.611   1.00 44.69 96  A 1 
ATOM 736  N N     . TYR A 1 97  ? 23.627  -22.755 3.211   1.00 49.02 97  A 1 
ATOM 737  C CA    . TYR A 1 97  ? 24.038  -22.722 1.798   1.00 46.65 97  A 1 
ATOM 738  C C     . TYR A 1 97  ? 24.505  -24.087 1.269   1.00 44.23 97  A 1 
ATOM 739  O O     . TYR A 1 97  ? 24.253  -24.403 0.110   1.00 43.11 97  A 1 
ATOM 740  C CB    . TYR A 1 97  ? 25.137  -21.661 1.593   1.00 44.09 97  A 1 
ATOM 741  C CG    . TYR A 1 97  ? 24.622  -20.253 1.429   1.00 42.87 97  A 1 
ATOM 742  C CD1   . TYR A 1 97  ? 23.896  -19.888 0.276   1.00 41.00 97  A 1 
ATOM 743  C CD2   . TYR A 1 97  ? 24.878  -19.270 2.407   1.00 40.54 97  A 1 
ATOM 744  C CE1   . TYR A 1 97  ? 23.408  -18.583 0.108   1.00 36.33 97  A 1 
ATOM 745  C CE2   . TYR A 1 97  ? 24.403  -17.963 2.251   1.00 37.23 97  A 1 
ATOM 746  C CZ    . TYR A 1 97  ? 23.666  -17.614 1.101   1.00 36.75 97  A 1 
ATOM 747  O OH    . TYR A 1 97  ? 23.188  -16.337 0.954   1.00 33.49 97  A 1 
ATOM 748  N N     . LYS A 1 98  ? 25.142  -24.919 2.082   1.00 48.32 98  A 1 
ATOM 749  C CA    . LYS A 1 98  ? 25.613  -26.247 1.647   1.00 47.97 98  A 1 
ATOM 750  C C     . LYS A 1 98  ? 24.470  -27.198 1.285   1.00 46.37 98  A 1 
ATOM 751  O O     . LYS A 1 98  ? 24.651  -28.060 0.432   1.00 42.60 98  A 1 
ATOM 752  C CB    . LYS A 1 98  ? 26.471  -26.889 2.744   1.00 44.01 98  A 1 
ATOM 753  C CG    . LYS A 1 98  ? 27.892  -26.319 2.782   1.00 40.35 98  A 1 
ATOM 754  C CD    . LYS A 1 98  ? 28.631  -26.899 3.978   1.00 36.88 98  A 1 
ATOM 755  C CE    . LYS A 1 98  ? 30.025  -26.289 4.088   1.00 32.01 98  A 1 
ATOM 756  N NZ    . LYS A 1 98  ? 30.765  -26.853 5.237   1.00 27.52 98  A 1 
ATOM 757  N N     . HIS A 1 99  ? 23.328  -27.059 1.952   1.00 40.78 99  A 1 
ATOM 758  C CA    . HIS A 1 99  ? 22.159  -27.909 1.715   1.00 40.48 99  A 1 
ATOM 759  C C     . HIS A 1 99  ? 21.173  -27.336 0.684   1.00 37.01 99  A 1 
ATOM 760  O O     . HIS A 1 99  ? 20.228  -28.030 0.299   1.00 34.17 99  A 1 
ATOM 761  C CB    . HIS A 1 99  ? 21.488  -28.212 3.048   1.00 38.35 99  A 1 
ATOM 762  C CG    . HIS A 1 99  ? 22.320  -29.121 3.912   1.00 36.49 99  A 1 
ATOM 763  N ND1   . HIS A 1 99  ? 22.666  -30.424 3.621   1.00 34.17 99  A 1 
ATOM 764  C CD2   . HIS A 1 99  ? 22.914  -28.819 5.111   1.00 35.28 99  A 1 
ATOM 765  C CE1   . HIS A 1 99  ? 23.431  -30.889 4.614   1.00 33.05 99  A 1 
ATOM 766  N NE2   . HIS A 1 99  ? 23.603  -29.942 5.539   1.00 33.51 99  A 1 
ATOM 767  N N     . ALA A 1 100 ? 21.387  -26.105 0.233   1.00 41.22 100 A 1 
ATOM 768  C CA    . ALA A 1 100 ? 20.577  -25.528 -0.830  1.00 39.37 100 A 1 
ATOM 769  C C     . ALA A 1 100 ? 20.938  -26.192 -2.171  1.00 36.90 100 A 1 
ATOM 770  O O     . ALA A 1 100 ? 22.090  -26.109 -2.587  1.00 36.05 100 A 1 
ATOM 771  C CB    . ALA A 1 100 ? 20.794  -24.019 -0.857  1.00 37.20 100 A 1 
ATOM 772  N N     . PRO A 1 101 ? 19.987  -26.844 -2.881  1.00 32.92 101 A 1 
ATOM 773  C CA    . PRO A 1 101 ? 20.268  -27.330 -4.219  1.00 32.66 101 A 1 
ATOM 774  C C     . PRO A 1 101 ? 20.611  -26.140 -5.113  1.00 32.65 101 A 1 
ATOM 775  O O     . PRO A 1 101 ? 19.885  -25.139 -5.136  1.00 30.91 101 A 1 
ATOM 776  C CB    . PRO A 1 101 ? 19.004  -28.072 -4.669  1.00 30.27 101 A 1 
ATOM 777  C CG    . PRO A 1 101 ? 17.899  -27.426 -3.850  1.00 29.30 101 A 1 
ATOM 778  C CD    . PRO A 1 101 ? 18.595  -27.037 -2.540  1.00 33.31 101 A 1 
ATOM 779  N N     . VAL A 1 102 ? 21.708  -26.248 -5.848  1.00 30.19 102 A 1 
ATOM 780  C CA    . VAL A 1 102 ? 22.150  -25.247 -6.811  1.00 30.80 102 A 1 
ATOM 781  C C     . VAL A 1 102 ? 21.155  -25.213 -7.973  1.00 30.07 102 A 1 
ATOM 782  O O     . VAL A 1 102 ? 21.334  -25.903 -8.976  1.00 28.69 102 A 1 
ATOM 783  C CB    . VAL A 1 102 ? 23.590  -25.521 -7.296  1.00 29.33 102 A 1 
ATOM 784  C CG1   . VAL A 1 102 ? 24.121  -24.385 -8.170  1.00 27.11 102 A 1 
ATOM 785  C CG2   . VAL A 1 102 ? 24.567  -25.693 -6.124  1.00 29.99 102 A 1 
ATOM 786  N N     . MET A 1 103 ? 20.077  -24.466 -7.843  1.00 28.16 103 A 1 
ATOM 787  C CA    . MET A 1 103 ? 19.240  -24.142 -9.001  1.00 28.92 103 A 1 
ATOM 788  C C     . MET A 1 103 ? 20.001  -23.119 -9.848  1.00 28.72 103 A 1 
ATOM 789  O O     . MET A 1 103 ? 20.027  -21.940 -9.531  1.00 27.73 103 A 1 
ATOM 790  C CB    . MET A 1 103 ? 17.835  -23.677 -8.600  1.00 28.50 103 A 1 
ATOM 791  C CG    . MET A 1 103 ? 16.931  -24.853 -8.219  1.00 26.49 103 A 1 
ATOM 792  S SD    . MET A 1 103 ? 15.160  -24.645 -8.602  1.00 24.49 103 A 1 
ATOM 793  C CE    . MET A 1 103 ? 14.672  -23.457 -7.330  1.00 22.61 103 A 1 
ATOM 794  N N     . LEU A 1 104 ? 20.642  -23.617 -10.910 1.00 27.25 104 A 1 
ATOM 795  C CA    . LEU A 1 104 ? 21.524  -22.879 -11.815 1.00 27.32 104 A 1 
ATOM 796  C C     . LEU A 1 104 ? 20.850  -21.732 -12.573 1.00 26.12 104 A 1 
ATOM 797  O O     . LEU A 1 104 ? 21.212  -20.584 -12.402 1.00 24.35 104 A 1 
ATOM 798  C CB    . LEU A 1 104 ? 22.117  -23.875 -12.832 1.00 25.98 104 A 1 
ATOM 799  C CG    . LEU A 1 104 ? 23.349  -24.652 -12.352 1.00 23.60 104 A 1 
ATOM 800  C CD1   . LEU A 1 104 ? 23.568  -25.885 -13.221 1.00 22.56 104 A 1 
ATOM 801  C CD2   . LEU A 1 104 ? 24.607  -23.787 -12.428 1.00 25.39 104 A 1 
ATOM 802  N N     . ASP A 1 105 ? 19.911  -22.072 -13.465 1.00 31.78 105 A 1 
ATOM 803  C CA    . ASP A 1 105 ? 19.704  -21.305 -14.699 1.00 32.31 105 A 1 
ATOM 804  C C     . ASP A 1 105 ? 18.798  -20.067 -14.599 1.00 30.77 105 A 1 
ATOM 805  O O     . ASP A 1 105 ? 18.708  -19.292 -15.556 1.00 29.79 105 A 1 
ATOM 806  C CB    . ASP A 1 105 ? 19.150  -22.228 -15.790 1.00 30.86 105 A 1 
ATOM 807  C CG    . ASP A 1 105 ? 20.200  -23.098 -16.479 1.00 28.35 105 A 1 
ATOM 808  O OD1   . ASP A 1 105 ? 21.386  -22.700 -16.481 1.00 28.04 105 A 1 
ATOM 809  O OD2   . ASP A 1 105 ? 19.787  -24.140 -17.018 1.00 27.86 105 A 1 
ATOM 810  N N     . CYS A 1 106 ? 18.063  -19.890 -13.519 1.00 31.84 106 A 1 
ATOM 811  C CA    . CYS A 1 106 ? 17.072  -18.821 -13.491 1.00 34.28 106 A 1 
ATOM 812  C C     . CYS A 1 106 ? 17.729  -17.433 -13.346 1.00 32.90 106 A 1 
ATOM 813  O O     . CYS A 1 106 ? 17.799  -16.866 -12.261 1.00 31.12 106 A 1 
ATOM 814  C CB    . CYS A 1 106 ? 15.986  -19.100 -12.452 1.00 32.00 106 A 1 
ATOM 815  S SG    . CYS A 1 106 ? 14.773  -20.277 -13.121 1.00 28.02 106 A 1 
ATOM 816  N N     . HIS A 1 107 ? 18.060  -16.838 -14.480 1.00 24.39 107 A 1 
ATOM 817  C CA    . HIS A 1 107 ? 18.345  -15.409 -14.664 1.00 24.94 107 A 1 
ATOM 818  C C     . HIS A 1 107 ? 17.172  -14.470 -14.296 1.00 24.03 107 A 1 
ATOM 819  O O     . HIS A 1 107 ? 17.245  -13.261 -14.552 1.00 22.26 107 A 1 
ATOM 820  C CB    . HIS A 1 107 ? 18.769  -15.176 -16.128 1.00 23.42 107 A 1 
ATOM 821  C CG    . HIS A 1 107 ? 20.250  -15.053 -16.331 1.00 21.06 107 A 1 
ATOM 822  N ND1   . HIS A 1 107 ? 21.047  -14.040 -15.847 1.00 19.46 107 A 1 
ATOM 823  C CD2   . HIS A 1 107 ? 21.061  -15.855 -17.087 1.00 18.65 107 A 1 
ATOM 824  C CE1   . HIS A 1 107 ? 22.297  -14.241 -16.289 1.00 17.78 107 A 1 
ATOM 825  N NE2   . HIS A 1 107 ? 22.347  -15.334 -17.054 1.00 17.97 107 A 1 
ATOM 826  N N     . ALA A 1 108 ? 16.074  -14.994 -13.773 1.00 31.50 108 A 1 
ATOM 827  C CA    . ALA A 1 108 ? 14.874  -14.244 -13.464 1.00 31.15 108 A 1 
ATOM 828  C C     . ALA A 1 108 ? 15.076  -13.258 -12.298 1.00 31.04 108 A 1 
ATOM 829  O O     . ALA A 1 108 ? 16.049  -13.319 -11.561 1.00 28.75 108 A 1 
ATOM 830  C CB    . ALA A 1 108 ? 13.724  -15.226 -13.218 1.00 28.78 108 A 1 
ATOM 831  N N     . ASP A 1 109 ? 14.117  -12.342 -12.140 1.00 30.98 109 A 1 
ATOM 832  C CA    . ASP A 1 109 ? 14.192  -11.177 -11.263 1.00 31.03 109 A 1 
ATOM 833  C C     . ASP A 1 109 ? 14.609  -11.493 -9.820  1.00 30.11 109 A 1 
ATOM 834  O O     . ASP A 1 109 ? 14.067  -12.397 -9.177  1.00 28.04 109 A 1 
ATOM 835  C CB    . ASP A 1 109 ? 12.831  -10.467 -11.252 1.00 29.28 109 A 1 
ATOM 836  C CG    . ASP A 1 109 ? 12.485  -9.782  -12.575 1.00 25.73 109 A 1 
ATOM 837  O OD1   . ASP A 1 109 ? 13.364  -9.086  -13.107 1.00 26.62 109 A 1 
ATOM 838  O OD2   . ASP A 1 109 ? 11.324  -9.931  -13.027 1.00 27.17 109 A 1 
ATOM 839  N N     . ALA A 1 110 ? 15.474  -10.643 -9.264  1.00 27.56 110 A 1 
ATOM 840  C CA    . ALA A 1 110 ? 16.006  -10.716 -7.899  1.00 27.17 110 A 1 
ATOM 841  C C     . ALA A 1 110 ? 14.943  -10.896 -6.789  1.00 26.60 110 A 1 
ATOM 842  O O     . ALA A 1 110 ? 15.235  -11.433 -5.713  1.00 24.76 110 A 1 
ATOM 843  C CB    . ALA A 1 110 ? 16.810  -9.434  -7.660  1.00 25.73 110 A 1 
ATOM 844  N N     . ALA A 1 111 ? 13.700  -10.473 -7.046  1.00 28.40 111 A 1 
ATOM 845  C CA    . ALA A 1 111 ? 12.590  -10.672 -6.117  1.00 28.41 111 A 1 
ATOM 846  C C     . ALA A 1 111 ? 12.222  -12.160 -5.909  1.00 28.21 111 A 1 
ATOM 847  O O     . ALA A 1 111 ? 11.799  -12.538 -4.820  1.00 26.39 111 A 1 
ATOM 848  C CB    . ALA A 1 111 ? 11.396  -9.876  -6.642  1.00 26.61 111 A 1 
ATOM 849  N N     . ALA A 1 112 ? 12.398  -13.003 -6.932  1.00 29.86 112 A 1 
ATOM 850  C CA    . ALA A 1 112 ? 12.109  -14.431 -6.846  1.00 29.74 112 A 1 
ATOM 851  C C     . ALA A 1 112 ? 13.120  -15.172 -5.959  1.00 29.58 112 A 1 
ATOM 852  O O     . ALA A 1 112 ? 12.744  -16.076 -5.213  1.00 28.54 112 A 1 
ATOM 853  C CB    . ALA A 1 112 ? 12.057  -15.013 -8.259  1.00 28.91 112 A 1 
ATOM 854  N N     . LEU A 1 113 ? 14.388  -14.740 -5.988  1.00 30.34 113 A 1 
ATOM 855  C CA    . LEU A 1 113 ? 15.454  -15.308 -5.163  1.00 30.97 113 A 1 
ATOM 856  C C     . LEU A 1 113 ? 15.193  -15.102 -3.666  1.00 30.25 113 A 1 
ATOM 857  O O     . LEU A 1 113 ? 15.363  -16.039 -2.888  1.00 28.49 113 A 1 
ATOM 858  C CB    . LEU A 1 113 ? 16.811  -14.719 -5.584  1.00 28.97 113 A 1 
ATOM 859  C CG    . LEU A 1 113 ? 17.377  -15.365 -6.857  1.00 26.16 113 A 1 
ATOM 860  C CD1   . LEU A 1 113 ? 18.478  -14.486 -7.454  1.00 25.88 113 A 1 
ATOM 861  C CD2   . LEU A 1 113 ? 17.991  -16.736 -6.555  1.00 28.55 113 A 1 
ATOM 862  N N     . CYS A 1 114 ? 14.695  -13.931 -3.254  1.00 37.65 114 A 1 
ATOM 863  C CA    . CYS A 1 114 ? 14.369  -13.683 -1.850  1.00 39.17 114 A 1 
ATOM 864  C C     . CYS A 1 114 ? 13.287  -14.641 -1.321  1.00 37.81 114 A 1 
ATOM 865  O O     . CYS A 1 114 ? 13.418  -15.163 -0.216  1.00 37.49 114 A 1 
ATOM 866  C CB    . CYS A 1 114 ? 13.945  -12.227 -1.656  1.00 37.96 114 A 1 
ATOM 867  S SG    . CYS A 1 114 ? 15.406  -11.136 -1.726  1.00 34.19 114 A 1 
ATOM 868  N N     . ALA A 1 115 ? 12.250  -14.905 -2.111  1.00 35.14 115 A 1 
ATOM 869  C CA    . ALA A 1 115 ? 11.193  -15.827 -1.714  1.00 35.27 115 A 1 
ATOM 870  C C     . ALA A 1 115 ? 11.704  -17.280 -1.607  1.00 33.84 115 A 1 
ATOM 871  O O     . ALA A 1 115 ? 11.334  -18.003 -0.685  1.00 32.44 115 A 1 
ATOM 872  C CB    . ALA A 1 115 ? 10.044  -15.703 -2.705  1.00 34.39 115 A 1 
ATOM 873  N N     . ALA A 1 116 ? 12.571  -17.692 -2.533  1.00 38.26 116 A 1 
ATOM 874  C CA    . ALA A 1 116 ? 13.198  -19.010 -2.485  1.00 37.11 116 A 1 
ATOM 875  C C     . ALA A 1 116 ? 14.126  -19.159 -1.273  1.00 36.32 116 A 1 
ATOM 876  O O     . ALA A 1 116 ? 14.136  -20.207 -0.631  1.00 34.75 116 A 1 
ATOM 877  C CB    . ALA A 1 116 ? 13.948  -19.237 -3.800  1.00 35.18 116 A 1 
ATOM 878  N N     . TYR A 1 117 ? 14.860  -18.099 -0.921  1.00 33.47 117 A 1 
ATOM 879  C CA    . TYR A 1 117 ? 15.762  -18.094 0.229   1.00 34.55 117 A 1 
ATOM 880  C C     . TYR A 1 117 ? 15.002  -18.111 1.561   1.00 34.18 117 A 1 
ATOM 881  O O     . TYR A 1 117 ? 15.335  -18.915 2.440   1.00 32.08 117 A 1 
ATOM 882  C CB    . TYR A 1 117 ? 16.704  -16.890 0.117   1.00 32.66 117 A 1 
ATOM 883  C CG    . TYR A 1 117 ? 17.921  -17.032 0.996   1.00 29.87 117 A 1 
ATOM 884  C CD1   . TYR A 1 117 ? 17.999  -16.368 2.234   1.00 28.54 117 A 1 
ATOM 885  C CD2   . TYR A 1 117 ? 18.983  -17.860 0.580   1.00 30.88 117 A 1 
ATOM 886  C CE1   . TYR A 1 117 ? 19.133  -16.520 3.043   1.00 27.51 117 A 1 
ATOM 887  C CE2   . TYR A 1 117 ? 20.123  -18.019 1.389   1.00 27.69 117 A 1 
ATOM 888  C CZ    . TYR A 1 117 ? 20.193  -17.339 2.616   1.00 27.48 117 A 1 
ATOM 889  O OH    . TYR A 1 117 ? 21.304  -17.485 3.401   1.00 26.74 117 A 1 
ATOM 890  N N     . GLU A 1 118 ? 13.934  -17.326 1.709   1.00 37.16 118 A 1 
ATOM 891  C CA    . GLU A 1 118 ? 13.049  -17.434 2.878   1.00 37.22 118 A 1 
ATOM 892  C C     . GLU A 1 118 ? 12.443  -18.839 3.004   1.00 35.93 118 A 1 
ATOM 893  O O     . GLU A 1 118 ? 12.408  -19.407 4.102   1.00 33.71 118 A 1 
ATOM 894  C CB    . GLU A 1 118 ? 11.907  -16.399 2.819   1.00 35.41 118 A 1 
ATOM 895  C CG    . GLU A 1 118 ? 12.310  -15.027 3.369   1.00 31.69 118 A 1 
ATOM 896  C CD    . GLU A 1 118 ? 11.108  -14.084 3.565   1.00 29.07 118 A 1 
ATOM 897  O OE1   . GLU A 1 118 ? 11.206  -13.192 4.441   1.00 27.51 118 A 1 
ATOM 898  O OE2   . GLU A 1 118 ? 10.088  -14.248 2.864   1.00 27.88 118 A 1 
ATOM 899  N N     . ALA A 1 119 ? 12.019  -19.431 1.897   1.00 37.29 119 A 1 
ATOM 900  C CA    . ALA A 1 119 ? 11.518  -20.807 1.890   1.00 35.62 119 A 1 
ATOM 901  C C     . ALA A 1 119 ? 12.594  -21.816 2.332   1.00 33.85 119 A 1 
ATOM 902  O O     . ALA A 1 119 ? 12.286  -22.706 3.124   1.00 32.50 119 A 1 
ATOM 903  C CB    . ALA A 1 119 ? 10.962  -21.128 0.506   1.00 34.23 119 A 1 
ATOM 904  N N     . GLN A 1 120 ? 13.856  -21.658 1.895   1.00 37.40 120 A 1 
ATOM 905  C CA    . GLN A 1 120 ? 14.960  -22.531 2.316   1.00 37.31 120 A 1 
ATOM 906  C C     . GLN A 1 120 ? 15.308  -22.372 3.794   1.00 36.08 120 A 1 
ATOM 907  O O     . GLN A 1 120 ? 15.476  -23.383 4.483   1.00 34.71 120 A 1 
ATOM 908  C CB    . GLN A 1 120 ? 16.198  -22.265 1.456   1.00 36.03 120 A 1 
ATOM 909  C CG    . GLN A 1 120 ? 16.126  -23.012 0.121   1.00 33.18 120 A 1 
ATOM 910  C CD    . GLN A 1 120 ? 17.360  -22.769 -0.744  1.00 30.08 120 A 1 
ATOM 911  O OE1   . GLN A 1 120 ? 18.218  -21.960 -0.440  1.00 30.03 120 A 1 
ATOM 912  N NE2   . GLN A 1 120 ? 17.494  -23.477 -1.847  1.00 27.53 120 A 1 
ATOM 913  N N     . VAL A 1 121 ? 15.346  -21.147 4.325   1.00 35.04 121 A 1 
ATOM 914  C CA    . VAL A 1 121 ? 15.582  -20.918 5.759   1.00 34.01 121 A 1 
ATOM 915  C C     . VAL A 1 121 ? 14.430  -21.488 6.595   1.00 31.93 121 A 1 
ATOM 916  O O     . VAL A 1 121 ? 14.652  -22.084 7.654   1.00 30.31 121 A 1 
ATOM 917  C CB    . VAL A 1 121 ? 15.814  -19.426 6.049   1.00 32.45 121 A 1 
ATOM 918  C CG1   . VAL A 1 121 ? 15.955  -19.144 7.551   1.00 31.71 121 A 1 
ATOM 919  C CG2   . VAL A 1 121 ? 17.103  -18.932 5.388   1.00 38.16 121 A 1 
ATOM 920  N N     . HIS A 1 122 ? 13.201  -21.404 6.099   1.00 35.44 122 A 1 
ATOM 921  C CA    . HIS A 1 122 ? 12.064  -22.095 6.710   1.00 35.28 122 A 1 
ATOM 922  C C     . HIS A 1 122 ? 12.199  -23.615 6.650   1.00 32.21 122 A 1 
ATOM 923  O O     . HIS A 1 122 ? 11.904  -24.285 7.644   1.00 30.21 122 A 1 
ATOM 924  C CB    . HIS A 1 122 ? 10.743  -21.626 6.065   1.00 33.71 122 A 1 
ATOM 925  C CG    . HIS A 1 122 ? 10.097  -20.522 6.834   1.00 31.26 122 A 1 
ATOM 926  N ND1   . HIS A 1 122 ? 9.452   -20.662 8.050   1.00 31.14 122 A 1 
ATOM 927  C CD2   . HIS A 1 122 ? 10.013  -19.186 6.519   1.00 31.30 122 A 1 
ATOM 928  C CE1   . HIS A 1 122 ? 9.005   -19.459 8.446   1.00 31.35 122 A 1 
ATOM 929  N NE2   . HIS A 1 122 ? 9.331   -18.543 7.545   1.00 30.93 122 A 1 
ATOM 930  N N     . TYR A 1 123 ? 12.682  -24.164 5.546   1.00 36.08 123 A 1 
ATOM 931  C CA    . TYR A 1 123 ? 12.853  -25.614 5.391   1.00 33.00 123 A 1 
ATOM 932  C C     . TYR A 1 123 ? 13.990  -26.162 6.261   1.00 30.90 123 A 1 
ATOM 933  O O     . TYR A 1 123 ? 13.821  -27.195 6.921   1.00 28.69 123 A 1 
ATOM 934  C CB    . TYR A 1 123 ? 13.057  -25.941 3.901   1.00 31.18 123 A 1 
ATOM 935  C CG    . TYR A 1 123 ? 12.517  -27.296 3.521   1.00 30.23 123 A 1 
ATOM 936  C CD1   . TYR A 1 123 ? 13.324  -28.449 3.569   1.00 27.44 123 A 1 
ATOM 937  C CD2   . TYR A 1 123 ? 11.167  -27.424 3.116   1.00 28.63 123 A 1 
ATOM 938  C CE1   . TYR A 1 123 ? 12.807  -29.706 3.221   1.00 23.42 123 A 1 
ATOM 939  C CE2   . TYR A 1 123 ? 10.639  -28.665 2.761   1.00 23.37 123 A 1 
ATOM 940  C CZ    . TYR A 1 123 ? 11.464  -29.805 2.807   1.00 24.40 123 A 1 
ATOM 941  O OH    . TYR A 1 123 ? 10.950  -31.036 2.455   1.00 24.09 123 A 1 
ATOM 942  N N     . ALA A 1 124 ? 15.114  -25.453 6.350   1.00 33.00 124 A 1 
ATOM 943  C CA    . ALA A 1 124 ? 16.226  -25.805 7.239   1.00 30.66 124 A 1 
ATOM 944  C C     . ALA A 1 124 ? 15.785  -25.798 8.715   1.00 29.69 124 A 1 
ATOM 945  O O     . ALA A 1 124 ? 16.095  -26.723 9.470   1.00 28.24 124 A 1 
ATOM 946  C CB    . ALA A 1 124 ? 17.377  -24.836 6.989   1.00 28.44 124 A 1 
ATOM 947  N N     . ASN A 1 125 ? 14.965  -24.823 9.100   1.00 26.35 125 A 1 
ATOM 948  C CA    . ASN A 1 125 ? 14.371  -24.792 10.445  1.00 24.69 125 A 1 
ATOM 949  C C     . ASN A 1 125 ? 13.373  -25.933 10.702  1.00 24.59 125 A 1 
ATOM 950  O O     . ASN A 1 125 ? 13.243  -26.384 11.841  1.00 22.41 125 A 1 
ATOM 951  C CB    . ASN A 1 125 ? 13.711  -23.426 10.669  1.00 23.27 125 A 1 
ATOM 952  C CG    . ASN A 1 125 ? 14.666  -22.419 11.274  1.00 20.60 125 A 1 
ATOM 953  O OD1   . ASN A 1 125 ? 15.284  -22.652 12.293  1.00 20.41 125 A 1 
ATOM 954  N ND2   . ASN A 1 125 ? 14.769  -21.237 10.704  1.00 22.76 125 A 1 
ATOM 955  N N     . LEU A 1 126 ? 12.667  -26.404 9.686   1.00 28.09 126 A 1 
ATOM 956  C CA    . LEU A 1 126 ? 11.785  -27.571 9.815   1.00 28.20 126 A 1 
ATOM 957  C C     . LEU A 1 126 ? 12.573  -28.856 10.100  1.00 27.53 126 A 1 
ATOM 958  O O     . LEU A 1 126 ? 12.127  -29.673 10.897  1.00 25.18 126 A 1 
ATOM 959  C CB    . LEU A 1 126 ? 10.919  -27.695 8.545   1.00 25.62 126 A 1 
ATOM 960  C CG    . LEU A 1 126 ? 9.499   -27.149 8.754   1.00 22.76 126 A 1 
ATOM 961  C CD1   . LEU A 1 126 ? 8.902   -26.651 7.443   1.00 20.58 126 A 1 
ATOM 962  C CD2   . LEU A 1 126 ? 8.574   -28.231 9.314   1.00 23.37 126 A 1 
ATOM 963  N N     . LEU A 1 127 ? 13.764  -28.995 9.511   1.00 26.46 127 A 1 
ATOM 964  C CA    . LEU A 1 127 ? 14.636  -30.142 9.782   1.00 26.74 127 A 1 
ATOM 965  C C     . LEU A 1 127 ? 15.183  -30.138 11.220  1.00 26.33 127 A 1 
ATOM 966  O O     . LEU A 1 127 ? 15.230  -31.195 11.849  1.00 24.39 127 A 1 
ATOM 967  C CB    . LEU A 1 127 ? 15.776  -30.168 8.752   1.00 24.58 127 A 1 
ATOM 968  C CG    . LEU A 1 127 ? 15.349  -30.714 7.381   1.00 21.83 127 A 1 
ATOM 969  C CD1   . LEU A 1 127 ? 16.404  -30.391 6.327   1.00 20.92 127 A 1 
ATOM 970  C CD2   . LEU A 1 127 ? 15.163  -32.231 7.409   1.00 24.70 127 A 1 
ATOM 971  N N     . THR A 1 128 ? 15.525  -28.952 11.769  1.00 34.47 128 A 1 
ATOM 972  C CA    . THR A 1 128 ? 15.968  -28.888 13.177  1.00 33.17 128 A 1 
ATOM 973  C C     . THR A 1 128 ? 14.848  -29.149 14.178  1.00 31.40 128 A 1 
ATOM 974  O O     . THR A 1 128 ? 15.102  -29.698 15.250  1.00 29.29 128 A 1 
ATOM 975  C CB    . THR A 1 128 ? 16.659  -27.557 13.517  1.00 30.79 128 A 1 
ATOM 976  O OG1   . THR A 1 128 ? 15.988  -26.466 12.938  1.00 29.72 128 A 1 
ATOM 977  C CG2   . THR A 1 128 ? 18.091  -27.523 13.027  1.00 32.29 128 A 1 
ATOM 978  N N     . VAL A 1 129 ? 13.603  -28.826 13.839  1.00 28.32 129 A 1 
ATOM 979  C CA    . VAL A 1 129 ? 12.438  -29.180 14.686  1.00 27.63 129 A 1 
ATOM 980  C C     . VAL A 1 129 ? 12.212  -30.701 14.749  1.00 26.38 129 A 1 
ATOM 981  O O     . VAL A 1 129 ? 11.747  -31.206 15.776  1.00 23.72 129 A 1 
ATOM 982  C CB    . VAL A 1 129 ? 11.167  -28.442 14.216  1.00 25.08 129 A 1 
ATOM 983  C CG1   . VAL A 1 129 ? 9.899   -28.881 14.959  1.00 21.71 129 A 1 
ATOM 984  C CG2   . VAL A 1 129 ? 11.296  -26.938 14.450  1.00 24.86 129 A 1 
ATOM 985  N N     . MET A 1 130 ? 12.579  -31.439 13.694  1.00 34.30 130 A 1 
ATOM 986  C CA    . MET A 1 130 ? 12.471  -32.902 13.675  1.00 32.29 130 A 1 
ATOM 987  C C     . MET A 1 130 ? 13.465  -33.618 14.603  1.00 31.44 130 A 1 
ATOM 988  O O     . MET A 1 130 ? 13.296  -34.815 14.848  1.00 28.96 130 A 1 
ATOM 989  C CB    . MET A 1 130 ? 12.611  -33.432 12.237  1.00 30.13 130 A 1 
ATOM 990  C CG    . MET A 1 130 ? 11.320  -33.330 11.443  1.00 26.36 130 A 1 
ATOM 991  S SD    . MET A 1 130 ? 10.067  -34.577 11.910  1.00 23.11 130 A 1 
ATOM 992  C CE    . MET A 1 130 ? 9.002   -34.507 10.442  1.00 21.07 130 A 1 
ATOM 993  N N     . HIS A 1 131 ? 14.454  -32.911 15.156  1.00 28.08 131 A 1 
ATOM 994  C CA    . HIS A 1 131 ? 15.242  -33.502 16.223  1.00 29.48 131 A 1 
ATOM 995  C C     . HIS A 1 131 ? 14.345  -33.714 17.446  1.00 27.64 131 A 1 
ATOM 996  O O     . HIS A 1 131 ? 14.059  -32.795 18.208  1.00 25.27 131 A 1 
ATOM 997  C CB    . HIS A 1 131 ? 16.513  -32.708 16.529  1.00 28.68 131 A 1 
ATOM 998  C CG    . HIS A 1 131 ? 17.665  -33.153 15.667  1.00 25.84 131 A 1 
ATOM 999  N ND1   . HIS A 1 131 ? 18.380  -34.320 15.824  1.00 26.01 131 A 1 
ATOM 1000 C CD2   . HIS A 1 131 ? 18.190  -32.516 14.574  1.00 25.94 131 A 1 
ATOM 1001 C CE1   . HIS A 1 131 ? 19.308  -34.381 14.845  1.00 27.08 131 A 1 
ATOM 1002 N NE2   . HIS A 1 131 ? 19.213  -33.306 14.072  1.00 25.82 131 A 1 
ATOM 1003 N N     . GLN A 1 132 ? 13.916  -34.964 17.621  1.00 27.78 132 A 1 
ATOM 1004 C CA    . GLN A 1 132 ? 13.145  -35.439 18.759  1.00 27.79 132 A 1 
ATOM 1005 C C     . GLN A 1 132 ? 13.916  -35.127 20.049  1.00 26.30 132 A 1 
ATOM 1006 O O     . GLN A 1 132 ? 14.743  -35.911 20.512  1.00 25.28 132 A 1 
ATOM 1007 C CB    . GLN A 1 132 ? 12.908  -36.962 18.653  1.00 28.91 132 A 1 
ATOM 1008 C CG    . GLN A 1 132 ? 11.886  -37.364 17.579  1.00 27.34 132 A 1 
ATOM 1009 C CD    . GLN A 1 132 ? 11.680  -38.889 17.530  1.00 24.29 132 A 1 
ATOM 1010 O OE1   . GLN A 1 132 ? 12.415  -39.667 18.099  1.00 23.18 132 A 1 
ATOM 1011 N NE2   . GLN A 1 132 ? 10.666  -39.354 16.845  1.00 20.52 132 A 1 
ATOM 1012 N N     . ARG A 1 133 ? 13.615  -33.986 20.665  1.00 27.31 133 A 1 
ATOM 1013 C CA    . ARG A 1 133 ? 13.926  -33.789 22.076  1.00 27.80 133 A 1 
ATOM 1014 C C     . ARG A 1 133 ? 13.100  -34.822 22.829  1.00 25.92 133 A 1 
ATOM 1015 O O     . ARG A 1 133 ? 11.903  -34.637 23.003  1.00 24.53 133 A 1 
ATOM 1016 C CB    . ARG A 1 133 ? 13.628  -32.358 22.547  1.00 27.96 133 A 1 
ATOM 1017 C CG    . ARG A 1 133 ? 14.698  -31.364 22.083  1.00 27.52 133 A 1 
ATOM 1018 C CD    . ARG A 1 133 ? 14.455  -29.991 22.710  1.00 28.35 133 A 1 
ATOM 1019 N NE    . ARG A 1 133 ? 15.487  -29.026 22.296  1.00 24.97 133 A 1 
ATOM 1020 C CZ    . ARG A 1 133 ? 15.579  -27.761 22.684  1.00 24.34 133 A 1 
ATOM 1021 N NH1   . ARG A 1 133 ? 14.723  -27.241 23.527  1.00 23.41 133 A 1 
ATOM 1022 N NH2   . ARG A 1 133 ? 16.520  -27.005 22.220  1.00 21.30 133 A 1 
ATOM 1023 N N     . MET A 1 134 ? 13.747  -35.909 23.247  1.00 28.59 134 A 1 
ATOM 1024 C CA    . MET A 1 134 ? 13.133  -36.842 24.185  1.00 29.32 134 A 1 
ATOM 1025 C C     . MET A 1 134 ? 12.625  -36.028 25.373  1.00 27.18 134 A 1 
ATOM 1026 O O     . MET A 1 134 ? 13.407  -35.270 25.954  1.00 25.87 134 A 1 
ATOM 1027 C CB    . MET A 1 134 ? 14.130  -37.910 24.654  1.00 30.00 134 A 1 
ATOM 1028 C CG    . MET A 1 134 ? 14.272  -39.069 23.647  1.00 27.66 134 A 1 
ATOM 1029 S SD    . MET A 1 134 ? 14.342  -40.683 24.435  1.00 25.27 134 A 1 
ATOM 1030 C CE    . MET A 1 134 ? 14.376  -41.735 22.987  1.00 23.42 134 A 1 
ATOM 1031 N N     . PRO A 1 135 ? 11.343  -36.124 25.715  1.00 29.31 135 A 1 
ATOM 1032 C CA    . PRO A 1 135 ? 10.814  -35.434 26.864  1.00 29.25 135 A 1 
ATOM 1033 C C     . PRO A 1 135 ? 11.469  -36.038 28.107  1.00 28.57 135 A 1 
ATOM 1034 O O     . PRO A 1 135 ? 11.117  -37.136 28.522  1.00 27.62 135 A 1 
ATOM 1035 C CB    . PRO A 1 135 ? 9.295   -35.637 26.797  1.00 28.68 135 A 1 
ATOM 1036 C CG    . PRO A 1 135 ? 9.138   -36.959 26.047  1.00 28.92 135 A 1 
ATOM 1037 C CD    . PRO A 1 135 ? 10.329  -36.955 25.079  1.00 35.98 135 A 1 
ATOM 1038 N N     . VAL A 1 136 ? 12.432  -35.320 28.682  1.00 26.45 136 A 1 
ATOM 1039 C CA    . VAL A 1 136 ? 12.926  -35.661 30.014  1.00 28.57 136 A 1 
ATOM 1040 C C     . VAL A 1 136 ? 11.733  -35.529 30.944  1.00 27.66 136 A 1 
ATOM 1041 O O     . VAL A 1 136 ? 11.212  -34.424 31.131  1.00 26.22 136 A 1 
ATOM 1042 C CB    . VAL A 1 136 ? 14.103  -34.776 30.462  1.00 27.34 136 A 1 
ATOM 1043 C CG1   . VAL A 1 136 ? 14.558  -35.138 31.876  1.00 25.52 136 A 1 
ATOM 1044 C CG2   . VAL A 1 136 ? 15.296  -34.945 29.515  1.00 32.47 136 A 1 
ATOM 1045 N N     . VAL A 1 137 ? 11.271  -36.646 31.464  1.00 27.60 137 A 1 
ATOM 1046 C CA    . VAL A 1 137 ? 10.125  -36.726 32.371  1.00 30.34 137 A 1 
ATOM 1047 C C     . VAL A 1 137 ? 10.525  -36.028 33.669  1.00 28.15 137 A 1 
ATOM 1048 O O     . VAL A 1 137 ? 11.086  -36.642 34.576  1.00 27.60 137 A 1 
ATOM 1049 C CB    . VAL A 1 137 ? 9.692   -38.188 32.609  1.00 29.12 137 A 1 
ATOM 1050 C CG1   . VAL A 1 137 ? 8.428   -38.257 33.465  1.00 27.21 137 A 1 
ATOM 1051 C CG2   . VAL A 1 137 ? 9.405   -38.904 31.282  1.00 33.21 137 A 1 
ATOM 1052 N N     . SER A 1 138 ? 10.307  -34.717 33.729  1.00 35.29 138 A 1 
ATOM 1053 C CA    . SER A 1 138 ? 10.543  -33.963 34.950  1.00 37.58 138 A 1 
ATOM 1054 C C     . SER A 1 138 ? 9.574   -34.465 36.006  1.00 36.56 138 A 1 
ATOM 1055 O O     . SER A 1 138 ? 8.362   -34.382 35.819  1.00 35.78 138 A 1 
ATOM 1056 C CB    . SER A 1 138 ? 10.362  -32.464 34.706  1.00 35.28 138 A 1 
ATOM 1057 O OG    . SER A 1 138 ? 9.095   -32.186 34.141  1.00 33.51 138 A 1 
ATOM 1058 N N     . HIS A 1 139 ? 10.111  -35.011 37.083  1.00 27.26 139 A 1 
ATOM 1059 C CA    . HIS A 1 139 ? 9.305   -35.493 38.198  1.00 32.29 139 A 1 
ATOM 1060 C C     . HIS A 1 139 ? 8.357   -34.382 38.683  1.00 30.14 139 A 1 
ATOM 1061 O O     . HIS A 1 139 ? 8.775   -33.227 38.774  1.00 28.93 139 A 1 
ATOM 1062 C CB    . HIS A 1 139 ? 10.206  -35.973 39.341  1.00 29.94 139 A 1 
ATOM 1063 C CG    . HIS A 1 139 ? 10.625  -37.416 39.178  1.00 27.99 139 A 1 
ATOM 1064 N ND1   . HIS A 1 139 ? 9.896   -38.518 39.560  1.00 27.28 139 A 1 
ATOM 1065 C CD2   . HIS A 1 139 ? 11.793  -37.892 38.647  1.00 27.83 139 A 1 
ATOM 1066 C CE1   . HIS A 1 139 ? 10.604  -39.613 39.256  1.00 26.00 139 A 1 
ATOM 1067 N NE2   . HIS A 1 139 ? 11.762  -39.280 38.696  1.00 27.04 139 A 1 
ATOM 1068 N N     . PRO A 1 140 ? 7.099   -34.713 39.001  1.00 29.96 140 A 1 
ATOM 1069 C CA    . PRO A 1 140 ? 6.116   -33.745 39.434  1.00 32.70 140 A 1 
ATOM 1070 C C     . PRO A 1 140 ? 6.554   -33.166 40.788  1.00 31.99 140 A 1 
ATOM 1071 O O     . PRO A 1 140 ? 6.514   -33.855 41.806  1.00 30.81 140 A 1 
ATOM 1072 C CB    . PRO A 1 140 ? 4.789   -34.500 39.498  1.00 30.51 140 A 1 
ATOM 1073 C CG    . PRO A 1 140 ? 5.200   -35.954 39.747  1.00 30.13 140 A 1 
ATOM 1074 C CD    . PRO A 1 140 ? 6.529   -36.059 38.987  1.00 36.17 140 A 1 
ATOM 1075 N N     . ALA A 1 141 ? 7.008   -31.928 40.777  1.00 31.43 141 A 1 
ATOM 1076 C CA    . ALA A 1 141 ? 7.348   -31.224 42.007  1.00 32.76 141 A 1 
ATOM 1077 C C     . ALA A 1 141 ? 6.080   -31.111 42.872  1.00 31.20 141 A 1 
ATOM 1078 O O     . ALA A 1 141 ? 5.034   -30.655 42.406  1.00 30.67 141 A 1 
ATOM 1079 C CB    . ALA A 1 141 ? 7.962   -29.864 41.672  1.00 30.66 141 A 1 
ATOM 1080 N N     . VAL A 1 142 ? 6.189   -31.551 44.131  1.00 27.30 142 A 1 
ATOM 1081 C CA    . VAL A 1 142 ? 5.070   -31.601 45.075  1.00 33.13 142 A 1 
ATOM 1082 C C     . VAL A 1 142 ? 4.575   -30.174 45.334  1.00 31.45 142 A 1 
ATOM 1083 O O     . VAL A 1 142 ? 5.331   -29.317 45.778  1.00 31.25 142 A 1 
ATOM 1084 C CB    . VAL A 1 142 ? 5.489   -32.303 46.379  1.00 31.32 142 A 1 
ATOM 1085 C CG1   . VAL A 1 142 ? 4.327   -32.388 47.375  1.00 29.16 142 A 1 
ATOM 1086 C CG2   . VAL A 1 142 ? 5.965   -33.733 46.100  1.00 35.01 142 A 1 
ATOM 1087 N N     . ALA A 1 143 ? 3.308   -29.945 45.054  1.00 33.39 143 A 1 
ATOM 1088 C CA    . ALA A 1 143 ? 2.660   -28.659 45.285  1.00 37.43 143 A 1 
ATOM 1089 C C     . ALA A 1 143 ? 2.547   -28.402 46.797  1.00 35.70 143 A 1 
ATOM 1090 O O     . ALA A 1 143 ? 1.654   -28.938 47.455  1.00 35.24 143 A 1 
ATOM 1091 C CB    . ALA A 1 143 ? 1.301   -28.658 44.584  1.00 35.29 143 A 1 
ATOM 1092 N N     . ILE A 1 144 ? 3.452   -27.587 47.346  1.00 35.72 144 A 1 
ATOM 1093 C CA    . ILE A 1 144 ? 3.355   -27.140 48.736  1.00 38.68 144 A 1 
ATOM 1094 C C     . ILE A 1 144 ? 2.135   -26.209 48.838  1.00 37.25 144 A 1 
ATOM 1095 O O     . ILE A 1 144 ? 2.070   -25.238 48.089  1.00 35.47 144 A 1 
ATOM 1096 C CB    . ILE A 1 144 ? 4.658   -26.462 49.219  1.00 35.97 144 A 1 
ATOM 1097 C CG1   . ILE A 1 144 ? 5.849   -27.443 49.093  1.00 34.54 144 A 1 
ATOM 1098 C CG2   . ILE A 1 144 ? 4.510   -25.998 50.674  1.00 38.49 144 A 1 
ATOM 1099 C CD1   . ILE A 1 144 ? 7.214   -26.842 49.429  1.00 36.90 144 A 1 
ATOM 1100 N N     . PRO A 1 145 ? 1.167   -26.490 49.722  1.00 32.65 145 A 1 
ATOM 1101 C CA    . PRO A 1 145 ? -0.064  -25.716 49.802  1.00 36.18 145 A 1 
ATOM 1102 C C     . PRO A 1 145 ? 0.242   -24.293 50.307  1.00 35.31 145 A 1 
ATOM 1103 O O     . PRO A 1 145 ? 0.971   -24.140 51.287  1.00 34.42 145 A 1 
ATOM 1104 C CB    . PRO A 1 145 ? -0.980  -26.490 50.747  1.00 33.90 145 A 1 
ATOM 1105 C CG    . PRO A 1 145 ? -0.010  -27.262 51.633  1.00 33.77 145 A 1 
ATOM 1106 C CD    . PRO A 1 145 ? 1.156   -27.577 50.689  1.00 40.40 145 A 1 
ATOM 1107 N N     . PRO A 1 146 ? -0.304  -23.250 49.689  1.00 31.99 146 A 1 
ATOM 1108 C CA    . PRO A 1 146 ? -0.082  -21.883 50.122  1.00 34.94 146 A 1 
ATOM 1109 C C     . PRO A 1 146 ? -0.757  -21.655 51.480  1.00 34.40 146 A 1 
ATOM 1110 O O     . PRO A 1 146 ? -1.980  -21.799 51.609  1.00 33.60 146 A 1 
ATOM 1111 C CB    . PRO A 1 146 ? -0.660  -20.998 49.016  1.00 32.69 146 A 1 
ATOM 1112 C CG    . PRO A 1 146 ? -1.766  -21.859 48.404  1.00 33.15 146 A 1 
ATOM 1113 C CD    . PRO A 1 146 ? -1.204  -23.284 48.545  1.00 40.79 146 A 1 
ATOM 1114 N N     . VAL A 1 147 ? 0.036   -21.295 52.481  1.00 31.78 147 A 1 
ATOM 1115 C CA    . VAL A 1 147 ? -0.472  -20.998 53.825  1.00 36.50 147 A 1 
ATOM 1116 C C     . VAL A 1 147 ? -1.261  -19.684 53.764  1.00 34.98 147 A 1 
ATOM 1117 O O     . VAL A 1 147 ? -0.703  -18.622 53.508  1.00 34.05 147 A 1 
ATOM 1118 C CB    . VAL A 1 147 ? 0.661   -20.925 54.863  1.00 33.47 147 A 1 
ATOM 1119 C CG1   . VAL A 1 147 ? 0.099   -20.736 56.268  1.00 32.21 147 A 1 
ATOM 1120 C CG2   . VAL A 1 147 ? 1.504   -22.214 54.859  1.00 38.00 147 A 1 
ATOM 1121 N N     . SER A 1 148 ? -2.555  -19.755 53.998  1.00 34.74 148 A 1 
ATOM 1122 C CA    . SER A 1 148 ? -3.459  -18.609 54.013  1.00 36.70 148 A 1 
ATOM 1123 C C     . SER A 1 148 ? -3.268  -17.778 55.286  1.00 35.16 148 A 1 
ATOM 1124 O O     . SER A 1 148 ? -3.946  -18.016 56.288  1.00 34.57 148 A 1 
ATOM 1125 C CB    . SER A 1 148 ? -4.908  -19.084 53.875  1.00 34.35 148 A 1 
ATOM 1126 O OG    . SER A 1 148 ? -5.245  -19.968 54.933  1.00 31.47 148 A 1 
ATOM 1127 N N     . LEU A 1 149 ? -2.345  -16.823 55.268  1.00 30.42 149 A 1 
ATOM 1128 C CA    . LEU A 1 149 ? -2.172  -15.885 56.374  1.00 35.75 149 A 1 
ATOM 1129 C C     . LEU A 1 149 ? -3.416  -14.993 56.503  1.00 33.65 149 A 1 
ATOM 1130 O O     . LEU A 1 149 ? -3.658  -14.115 55.674  1.00 32.16 149 A 1 
ATOM 1131 C CB    . LEU A 1 149 ? -0.879  -15.079 56.194  1.00 33.03 149 A 1 
ATOM 1132 C CG    . LEU A 1 149 ? 0.363   -15.801 56.749  1.00 31.25 149 A 1 
ATOM 1133 C CD1   . LEU A 1 149 ? 1.640   -15.152 56.225  1.00 32.19 149 A 1 
ATOM 1134 C CD2   . LEU A 1 149 ? 0.405   -15.766 58.285  1.00 35.79 149 A 1 
ATOM 1135 N N     . PHE A 1 150 ? -4.182  -15.234 57.564  1.00 26.15 150 A 1 
ATOM 1136 C CA    . PHE A 1 150 ? -5.329  -14.451 58.016  1.00 29.57 150 A 1 
ATOM 1137 C C     . PHE A 1 150 ? -4.858  -13.109 58.613  1.00 27.67 150 A 1 
ATOM 1138 O O     . PHE A 1 150 ? -4.723  -12.978 59.823  1.00 26.89 150 A 1 
ATOM 1139 C CB    . PHE A 1 150 ? -6.118  -15.251 59.056  1.00 27.47 150 A 1 
ATOM 1140 C CG    . PHE A 1 150 ? -7.074  -16.292 58.526  1.00 28.59 150 A 1 
ATOM 1141 C CD1   . PHE A 1 150 ? -8.448  -15.976 58.415  1.00 31.37 150 A 1 
ATOM 1142 C CD2   . PHE A 1 150 ? -6.636  -17.577 58.189  1.00 33.88 150 A 1 
ATOM 1143 C CE1   . PHE A 1 150 ? -9.361  -16.944 57.978  1.00 30.73 150 A 1 
ATOM 1144 C CE2   . PHE A 1 150 ? -7.554  -18.550 57.744  1.00 29.42 150 A 1 
ATOM 1145 C CZ    . PHE A 1 150 ? -8.923  -18.231 57.647  1.00 28.45 150 A 1 
ATOM 1146 N N     . ALA A 1 151 ? -4.593  -12.114 57.797  1.00 31.01 151 A 1 
ATOM 1147 C CA    . ALA A 1 151 ? -4.288  -10.775 58.307  1.00 34.86 151 A 1 
ATOM 1148 C C     . ALA A 1 151 ? -5.551  -10.135 58.902  1.00 32.58 151 A 1 
ATOM 1149 O O     . ALA A 1 151 ? -6.525  -9.894  58.186  1.00 30.97 151 A 1 
ATOM 1150 C CB    . ALA A 1 151 ? -3.659  -9.939  57.197  1.00 32.06 151 A 1 
ATOM 1151 N N     . GLU A 1 152 ? -5.530  -9.877  60.208  1.00 28.43 152 A 1 
ATOM 1152 C CA    . GLU A 1 152 ? -6.630  -9.246  60.937  1.00 31.63 152 A 1 
ATOM 1153 C C     . GLU A 1 152 ? -6.798  -7.765  60.542  1.00 29.65 152 A 1 
ATOM 1154 O O     . GLU A 1 152 ? -5.830  -7.034  60.359  1.00 28.88 152 A 1 
ATOM 1155 C CB    . GLU A 1 152 ? -6.429  -9.382  62.455  1.00 29.65 152 A 1 
ATOM 1156 C CG    . GLU A 1 152 ? -6.646  -10.813 62.962  1.00 28.11 152 A 1 
ATOM 1157 C CD    . GLU A 1 152 ? -6.492  -10.943 64.489  1.00 28.44 152 A 1 
ATOM 1158 O OE1   . GLU A 1 152 ? -7.326  -11.649 65.104  1.00 28.24 152 A 1 
ATOM 1159 O OE2   . GLU A 1 152 ? -5.511  -10.367 65.018  1.00 29.38 152 A 1 
ATOM 1160 N N     . ALA A 1 153 ? -8.040  -7.336  60.420  1.00 29.33 153 A 1 
ATOM 1161 C CA    . ALA A 1 153 ? -8.420  -5.986  60.014  1.00 32.22 153 A 1 
ATOM 1162 C C     . ALA A 1 153 ? -8.768  -5.120  61.241  1.00 29.78 153 A 1 
ATOM 1163 O O     . ALA A 1 153 ? -9.935  -5.049  61.620  1.00 29.22 153 A 1 
ATOM 1164 C CB    . ALA A 1 153 ? -9.576  -6.092  59.019  1.00 30.31 153 A 1 
ATOM 1165 N N     . GLU A 1 154 ? -7.798  -4.455  61.861  1.00 30.80 154 A 1 
ATOM 1166 C CA    . GLU A 1 154 ? -8.099  -3.503  62.936  1.00 34.63 154 A 1 
ATOM 1167 C C     . GLU A 1 154 ? -8.825  -2.240  62.435  1.00 32.67 154 A 1 
ATOM 1168 O O     . GLU A 1 154 ? -8.623  -1.777  61.313  1.00 31.80 154 A 1 
ATOM 1169 C CB    . GLU A 1 154 ? -6.852  -3.129  63.742  1.00 32.60 154 A 1 
ATOM 1170 C CG    . GLU A 1 154 ? -6.466  -4.183  64.788  1.00 30.20 154 A 1 
ATOM 1171 C CD    . GLU A 1 154 ? -5.505  -3.624  65.853  1.00 29.29 154 A 1 
ATOM 1172 O OE1   . GLU A 1 154 ? -5.584  -4.073  67.002  1.00 28.32 154 A 1 
ATOM 1173 O OE2   . GLU A 1 154 ? -4.718  -2.695  65.502  1.00 30.16 154 A 1 
ATOM 1174 N N     . ALA A 1 155 ? -9.690  -1.684  63.310  1.00 26.81 155 A 1 
ATOM 1175 C CA    . ALA A 1 155 ? -10.854 -0.884  62.901  1.00 29.58 155 A 1 
ATOM 1176 C C     . ALA A 1 155 ? -10.835 0.617   63.260  1.00 27.36 155 A 1 
ATOM 1177 O O     . ALA A 1 155 ? -11.821 1.305   62.993  1.00 26.58 155 A 1 
ATOM 1178 C CB    . ALA A 1 155 ? -12.079 -1.567  63.526  1.00 28.24 155 A 1 
ATOM 1179 N N     . THR A 1 156 ? -9.839  1.132   63.937  1.00 29.71 156 A 1 
ATOM 1180 C CA    . THR A 1 156 ? -9.844  2.457   64.602  1.00 31.98 156 A 1 
ATOM 1181 C C     . THR A 1 156 ? -9.917  3.636   63.610  1.00 29.20 156 A 1 
ATOM 1182 O O     . THR A 1 156 ? -9.531  3.488   62.466  1.00 27.77 156 A 1 
ATOM 1183 C CB    . THR A 1 156 ? -8.590  2.611   65.467  1.00 28.69 156 A 1 
ATOM 1184 O OG1   . THR A 1 156 ? -7.418  2.456   64.687  1.00 27.40 156 A 1 
ATOM 1185 C CG2   . THR A 1 156 ? -8.522  1.598   66.598  1.00 31.69 156 A 1 
ATOM 1186 N N     . ALA A 1 157 ? -10.274 4.853   63.966  1.00 27.78 157 A 1 
ATOM 1187 C CA    . ALA A 1 157 ? -11.316 5.533   64.752  1.00 28.49 157 A 1 
ATOM 1188 C C     . ALA A 1 157 ? -11.396 7.011   64.235  1.00 26.28 157 A 1 
ATOM 1189 O O     . ALA A 1 157 ? -11.231 7.201   63.033  1.00 25.46 157 A 1 
ATOM 1190 C CB    . ALA A 1 157 ? -11.063 5.352   66.251  1.00 27.40 157 A 1 
ATOM 1191 N N     . PRO A 1 158 ? -11.675 8.083   65.017  1.00 24.61 158 A 1 
ATOM 1192 C CA    . PRO A 1 158 ? -12.811 8.958   64.647  1.00 27.18 158 A 1 
ATOM 1193 C C     . PRO A 1 158 ? -12.550 10.442  64.293  1.00 26.36 158 A 1 
ATOM 1194 O O     . PRO A 1 158 ? -13.522 11.142  64.043  1.00 25.16 158 A 1 
ATOM 1195 C CB    . PRO A 1 158 ? -13.644 8.891   65.933  1.00 24.90 158 A 1 
ATOM 1196 C CG    . PRO A 1 158 ? -12.604 8.942   67.041  1.00 25.62 158 A 1 
ATOM 1197 C CD    . PRO A 1 158 ? -11.385 8.259   66.402  1.00 33.42 158 A 1 
ATOM 1198 N N     . VAL A 1 159 ? -11.356 11.006  64.443  1.00 24.88 159 A 1 
ATOM 1199 C CA    . VAL A 1 159 ? -11.172 12.394  64.946  1.00 29.66 159 A 1 
ATOM 1200 C C     . VAL A 1 159 ? -11.712 13.521  64.030  1.00 28.33 159 A 1 
ATOM 1201 O O     . VAL A 1 159 ? -11.504 13.535  62.824  1.00 26.97 159 A 1 
ATOM 1202 C CB    . VAL A 1 159 ? -9.731  12.670  65.387  1.00 27.26 159 A 1 
ATOM 1203 C CG1   . VAL A 1 159 ? -9.572  14.057  66.012  1.00 25.46 159 A 1 
ATOM 1204 C CG2   . VAL A 1 159 ? -9.271  11.663  66.450  1.00 31.09 159 A 1 
ATOM 1205 N N     . LEU A 1 160 ? -12.360 14.489  64.677  1.00 26.21 160 A 1 
ATOM 1206 C CA    . LEU A 1 160 ? -13.312 15.502  64.161  1.00 30.96 160 A 1 
ATOM 1207 C C     . LEU A 1 160 ? -12.788 16.788  63.482  1.00 28.63 160 A 1 
ATOM 1208 O O     . LEU A 1 160 ? -13.427 17.266  62.552  1.00 27.80 160 A 1 
ATOM 1209 C CB    . LEU A 1 160 ? -14.134 15.953  65.398  1.00 29.54 160 A 1 
ATOM 1210 C CG    . LEU A 1 160 ? -15.395 15.134  65.706  1.00 28.37 160 A 1 
ATOM 1211 C CD1   . LEU A 1 160 ? -15.728 15.224  67.196  1.00 29.71 160 A 1 
ATOM 1212 C CD2   . LEU A 1 160 ? -16.578 15.681  64.923  1.00 34.77 160 A 1 
ATOM 1213 N N     . GLY A 1 161 ? -11.767 17.519  64.076  1.00 28.30 161 A 1 
ATOM 1214 C CA    . GLY A 1 161 ? -12.125 18.851  64.590  1.00 31.36 161 A 1 
ATOM 1215 C C     . GLY A 1 161 ? -12.140 20.149  63.746  1.00 29.73 161 A 1 
ATOM 1216 O O     . GLY A 1 161 ? -13.221 20.680  63.471  1.00 28.19 161 A 1 
ATOM 1217 N N     . ARG A 1 162 ? -10.984 20.817  63.555  1.00 21.76 162 A 1 
ATOM 1218 C CA    . ARG A 1 162 ? -10.837 22.285  63.772  1.00 27.44 162 A 1 
ATOM 1219 C C     . ARG A 1 162 ? -11.032 23.194  62.526  1.00 25.46 162 A 1 
ATOM 1220 O O     . ARG A 1 162 ? -11.159 22.681  61.439  1.00 24.02 162 A 1 
ATOM 1221 C CB    . ARG A 1 162 ? -9.464  22.500  64.436  1.00 25.89 162 A 1 
ATOM 1222 C CG    . ARG A 1 162 ? -9.494  23.522  65.593  1.00 25.76 162 A 1 
ATOM 1223 C CD    . ARG A 1 162 ? -8.111  23.715  66.198  1.00 25.89 162 A 1 
ATOM 1224 N NE    . ARG A 1 162 ? -8.138  24.765  67.238  1.00 26.66 162 A 1 
ATOM 1225 C CZ    . ARG A 1 162 ? -7.158  25.091  68.061  1.00 25.54 162 A 1 
ATOM 1226 N NH1   . ARG A 1 162 ? -6.023  24.451  68.043  1.00 24.74 162 A 1 
ATOM 1227 N NH2   . ARG A 1 162 ? -7.302  26.066  68.905  1.00 23.60 162 A 1 
ATOM 1228 N N     . LYS A 1 163 ? -10.991 24.525  62.630  1.00 19.94 163 A 1 
ATOM 1229 C CA    . LYS A 1 163 ? -12.004 25.566  62.857  1.00 26.31 163 A 1 
ATOM 1230 C C     . LYS A 1 163 ? -11.816 26.856  61.999  1.00 24.79 163 A 1 
ATOM 1231 O O     . LYS A 1 163 ? -12.699 27.167  61.209  1.00 23.65 163 A 1 
ATOM 1232 C CB    . LYS A 1 163 ? -11.986 25.970  64.340  1.00 25.03 163 A 1 
ATOM 1233 C CG    . LYS A 1 163 ? -13.136 26.877  64.807  1.00 23.89 163 A 1 
ATOM 1234 C CD    . LYS A 1 163 ? -12.773 27.538  66.150  1.00 23.37 163 A 1 
ATOM 1235 C CE    . LYS A 1 163 ? -13.825 28.516  66.640  1.00 22.13 163 A 1 
ATOM 1236 N NZ    . LYS A 1 163 ? -13.231 29.438  67.649  1.00 22.61 163 A 1 
ATOM 1237 N N     . GLU A 1 164 ? -10.791 27.618  62.231  1.00 25.51 164 A 1 
ATOM 1238 C CA    . GLU A 1 164 ? -10.634 29.091  62.041  1.00 28.75 164 A 1 
ATOM 1239 C C     . GLU A 1 164 ? -9.841  29.459  60.755  1.00 27.44 164 A 1 
ATOM 1240 O O     . GLU A 1 164 ? -9.431  28.543  60.052  1.00 27.15 164 A 1 
ATOM 1241 C CB    . GLU A 1 164 ? -9.902  29.589  63.310  1.00 27.93 164 A 1 
ATOM 1242 C CG    . GLU A 1 164 ? -10.772 29.578  64.571  1.00 26.91 164 A 1 
ATOM 1243 C CD    . GLU A 1 164 ? -10.012 29.678  65.905  1.00 27.04 164 A 1 
ATOM 1244 O OE1   . GLU A 1 164 ? -10.715 29.690  66.939  1.00 27.50 164 A 1 
ATOM 1245 O OE2   . GLU A 1 164 ? -8.766  29.594  65.905  1.00 29.25 164 A 1 
ATOM 1246 N N     . GLU A 1 165 ? -9.513  30.689  60.336  1.00 26.03 165 A 1 
ATOM 1247 C CA    . GLU A 1 165 ? -9.822  32.131  60.515  1.00 28.15 165 A 1 
ATOM 1248 C C     . GLU A 1 165 ? -9.202  32.846  59.263  1.00 26.70 165 A 1 
ATOM 1249 O O     . GLU A 1 165 ? -8.675  32.152  58.397  1.00 25.91 165 A 1 
ATOM 1250 C CB    . GLU A 1 165 ? -9.172  32.641  61.816  1.00 27.77 165 A 1 
ATOM 1251 C CG    . GLU A 1 165 ? -10.145 33.311  62.804  1.00 27.32 165 A 1 
ATOM 1252 C CD    . GLU A 1 165 ? -9.475  33.743  64.122  1.00 28.72 165 A 1 
ATOM 1253 O OE1   . GLU A 1 165 ? -10.206 33.833  65.134  1.00 29.27 165 A 1 
ATOM 1254 O OE2   . GLU A 1 165 ? -8.246  33.952  64.119  1.00 31.04 165 A 1 
ATOM 1255 N N     . ASP A 1 166 ? -9.048  34.117  59.002  1.00 25.81 166 A 1 
ATOM 1256 C CA    . ASP A 1 166 ? -9.831  35.349  59.109  1.00 28.06 166 A 1 
ATOM 1257 C C     . ASP A 1 166 ? -9.480  36.358  57.971  1.00 26.19 166 A 1 
ATOM 1258 O O     . ASP A 1 166 ? -10.352 36.747  57.203  1.00 25.72 166 A 1 
ATOM 1259 C CB    . ASP A 1 166 ? -9.530  36.018  60.471  1.00 27.08 166 A 1 
ATOM 1260 C CG    . ASP A 1 166 ? -10.333 37.298  60.751  1.00 25.33 166 A 1 
ATOM 1261 O OD1   . ASP A 1 166 ? -11.503 37.351  60.340  1.00 27.57 166 A 1 
ATOM 1262 O OD2   . ASP A 1 166 ? -9.759  38.208  61.375  1.00 29.43 166 A 1 
ATOM 1263 N N     . THR A 1 167 ? -8.249  36.856  57.870  1.00 27.12 167 A 1 
ATOM 1264 C CA    . THR A 1 167 ? -7.937  38.292  57.651  1.00 29.06 167 A 1 
ATOM 1265 C C     . THR A 1 167 ? -7.777  38.838  56.209  1.00 27.56 167 A 1 
ATOM 1266 O O     . THR A 1 167 ? -7.890  38.135  55.220  1.00 26.22 167 A 1 
ATOM 1267 C CB    . THR A 1 167 ? -6.726  38.729  58.488  1.00 26.95 167 A 1 
ATOM 1268 O OG1   . THR A 1 167 ? -5.618  37.889  58.237  1.00 26.58 167 A 1 
ATOM 1269 C CG2   . THR A 1 167 ? -6.987  38.714  59.980  1.00 30.13 167 A 1 
ATOM 1270 N N     . SER A 1 168 ? -7.516  40.174  56.114  1.00 28.77 168 A 1 
ATOM 1271 C CA    . SER A 1 168 ? -8.306  41.123  55.313  1.00 28.34 168 A 1 
ATOM 1272 C C     . SER A 1 168 ? -7.646  41.967  54.190  1.00 26.84 168 A 1 
ATOM 1273 O O     . SER A 1 168 ? -8.393  42.560  53.415  1.00 26.63 168 A 1 
ATOM 1274 C CB    . SER A 1 168 ? -8.890  42.143  56.297  1.00 27.58 168 A 1 
ATOM 1275 O OG    . SER A 1 168 ? -7.899  42.972  56.857  1.00 26.93 168 A 1 
ATOM 1276 N N     . TRP A 1 169 ? -6.370  42.212  54.212  1.00 30.98 169 A 1 
ATOM 1277 C CA    . TRP A 1 169 ? -5.796  43.559  53.925  1.00 28.84 169 A 1 
ATOM 1278 C C     . TRP A 1 169 ? -5.864  44.129  52.474  1.00 27.29 169 A 1 
ATOM 1279 O O     . TRP A 1 169 ? -6.201  43.478  51.521  1.00 25.39 169 A 1 
ATOM 1280 C CB    . TRP A 1 169 ? -4.367  43.626  54.472  1.00 27.35 169 A 1 
ATOM 1281 C CG    . TRP A 1 169 ? -4.240  43.603  55.958  1.00 25.05 169 A 1 
ATOM 1282 C CD1   . TRP A 1 169 ? -4.223  42.487  56.715  1.00 22.30 169 A 1 
ATOM 1283 C CD2   . TRP A 1 169 ? -4.132  44.734  56.875  1.00 23.48 169 A 1 
ATOM 1284 N NE1   . TRP A 1 169 ? -4.127  42.836  58.057  1.00 20.93 169 A 1 
ATOM 1285 C CE2   . TRP A 1 169 ? -4.064  44.208  58.195  1.00 21.33 169 A 1 
ATOM 1286 C CE3   . TRP A 1 169 ? -4.096  46.128  56.734  1.00 24.99 169 A 1 
ATOM 1287 C CZ2   . TRP A 1 169 ? -3.977  45.049  59.325  1.00 23.69 169 A 1 
ATOM 1288 C CZ3   . TRP A 1 169 ? -4.001  46.977  57.857  1.00 24.04 169 A 1 
ATOM 1289 C CH2   . TRP A 1 169 ? -3.946  46.435  59.136  1.00 24.43 169 A 1 
ATOM 1290 N N     . LEU A 1 170 ? -5.447  45.364  52.330  1.00 26.12 170 A 1 
ATOM 1291 C CA    . LEU A 1 170 ? -6.101  46.626  51.923  1.00 28.02 170 A 1 
ATOM 1292 C C     . LEU A 1 170 ? -5.736  47.284  50.556  1.00 26.48 170 A 1 
ATOM 1293 O O     . LEU A 1 170 ? -6.613  47.530  49.740  1.00 25.39 170 A 1 
ATOM 1294 C CB    . LEU A 1 170 ? -5.751  47.667  53.016  1.00 26.52 170 A 1 
ATOM 1295 C CG    . LEU A 1 170 ? -6.902  48.105  53.936  1.00 26.02 170 A 1 
ATOM 1296 C CD1   . LEU A 1 170 ? -6.337  48.837  55.164  1.00 28.46 170 A 1 
ATOM 1297 C CD2   . LEU A 1 170 ? -7.879  49.038  53.243  1.00 31.64 170 A 1 
ATOM 1298 N N     . LEU A 1 171 ? -4.532  47.782  50.423  1.00 26.48 171 A 1 
ATOM 1299 C CA    . LEU A 1 171 ? -4.202  49.112  49.813  1.00 29.31 171 A 1 
ATOM 1300 C C     . LEU A 1 171 ? -3.814  49.118  48.306  1.00 27.79 171 A 1 
ATOM 1301 O O     . LEU A 1 171 ? -3.555  48.067  47.756  1.00 26.30 171 A 1 
ATOM 1302 C CB    . LEU A 1 171 ? -3.034  49.684  50.649  1.00 27.78 171 A 1 
ATOM 1303 C CG    . LEU A 1 171 ? -3.401  50.299  52.000  1.00 26.76 171 A 1 
ATOM 1304 C CD1   . LEU A 1 171 ? -2.141  50.490  52.846  1.00 28.08 171 A 1 
ATOM 1305 C CD2   . LEU A 1 171 ? -4.082  51.662  51.867  1.00 31.28 171 A 1 
ATOM 1306 N N     . LEU A 1 172 ? -3.627  50.218  47.596  1.00 25.80 172 A 1 
ATOM 1307 C CA    . LEU A 1 172 ? -4.393  51.474  47.369  1.00 29.56 172 A 1 
ATOM 1308 C C     . LEU A 1 172 ? -4.021  52.168  46.024  1.00 27.54 172 A 1 
ATOM 1309 O O     . LEU A 1 172 ? -4.837  52.188  45.107  1.00 25.92 172 A 1 
ATOM 1310 C CB    . LEU A 1 172 ? -4.193  52.478  48.534  1.00 27.90 172 A 1 
ATOM 1311 C CG    . LEU A 1 172 ? -5.393  53.418  48.831  1.00 26.76 172 A 1 
ATOM 1312 C CD1   . LEU A 1 172 ? -5.134  54.203  50.106  1.00 27.59 172 A 1 
ATOM 1313 C CD2   . LEU A 1 172 ? -5.710  54.413  47.726  1.00 30.27 172 A 1 
ATOM 1314 N N     . SER A 1 173 ? -2.884  52.831  45.929  1.00 28.93 173 A 1 
ATOM 1315 C CA    . SER A 1 173 ? -2.663  54.085  45.149  1.00 31.51 173 A 1 
ATOM 1316 C C     . SER A 1 173 ? -1.718  53.935  43.927  1.00 29.00 173 A 1 
ATOM 1317 O O     . SER A 1 173 ? -1.271  52.829  43.676  1.00 27.74 173 A 1 
ATOM 1318 C CB    . SER A 1 173 ? -2.123  55.103  46.158  1.00 30.08 173 A 1 
ATOM 1319 O OG    . SER A 1 173 ? -0.849  54.712  46.670  1.00 30.55 173 A 1 
ATOM 1320 N N     . LYS A 1 174 ? -1.307  54.915  43.109  1.00 27.99 174 A 1 
ATOM 1321 C CA    . LYS A 1 174 ? -1.747  56.307  42.831  1.00 34.55 174 A 1 
ATOM 1322 C C     . LYS A 1 174 ? -1.288  56.763  41.402  1.00 32.42 174 A 1 
ATOM 1323 O O     . LYS A 1 174 ? -1.316  55.968  40.476  1.00 29.61 174 A 1 
ATOM 1324 C CB    . LYS A 1 174 ? -1.187  57.267  43.914  1.00 31.71 174 A 1 
ATOM 1325 C CG    . LYS A 1 174 ? -2.091  58.483  44.188  1.00 31.37 174 A 1 
ATOM 1326 C CD    . LYS A 1 174 ? -1.371  59.480  45.099  1.00 30.10 174 A 1 
ATOM 1327 C CE    . LYS A 1 174 ? -2.216  60.714  45.354  1.00 27.47 174 A 1 
ATOM 1328 N NZ    . LYS A 1 174 ? -1.360  61.920  45.487  1.00 27.18 174 A 1 
ATOM 1329 N N     . ASP A 1 175 ? -0.904  57.970  41.285  1.00 34.72 175 A 1 
ATOM 1330 C CA    . ASP A 1 175 ? -0.577  58.962  40.217  1.00 37.04 175 A 1 
ATOM 1331 C C     . ASP A 1 175 ? 0.442   58.540  39.103  1.00 32.78 175 A 1 
ATOM 1332 O O     . ASP A 1 175 ? 0.959   57.444  39.130  1.00 30.61 175 A 1 
ATOM 1333 C CB    . ASP A 1 175 ? -0.029  60.183  40.984  1.00 33.67 175 A 1 
ATOM 1334 C CG    . ASP A 1 175 ? -0.901  60.712  42.128  1.00 30.87 175 A 1 
ATOM 1335 O OD1   . ASP A 1 175 ? -2.138  60.621  42.039  1.00 31.56 175 A 1 
ATOM 1336 O OD2   . ASP A 1 175 ? -0.332  61.193  43.133  1.00 32.93 175 A 1 
ATOM 1337 N N     . SER A 1 176 ? 0.861   59.346  38.139  1.00 31.84 176 A 1 
ATOM 1338 C CA    . SER A 1 176 ? 0.392   60.612  37.531  1.00 35.20 176 A 1 
ATOM 1339 C C     . SER A 1 176 ? 0.929   60.838  36.093  1.00 33.50 176 A 1 
ATOM 1340 O O     . SER A 1 176 ? 0.843   59.929  35.275  1.00 31.31 176 A 1 
ATOM 1341 C CB    . SER A 1 176 ? 0.717   61.832  38.416  1.00 31.99 176 A 1 
ATOM 1342 O OG    . SER A 1 176 ? 2.111   62.122  38.453  1.00 31.31 176 A 1 
ATOM 1343 N N     . ASP A 1 177 ? 1.458   62.003  35.776  1.00 38.53 177 A 1 
ATOM 1344 C CA    . ASP A 1 177 ? 1.210   62.875  34.615  1.00 41.02 177 A 1 
ATOM 1345 C C     . ASP A 1 177 ? 1.837   62.609  33.221  1.00 37.53 177 A 1 
ATOM 1346 O O     . ASP A 1 177 ? 1.110   62.235  32.298  1.00 35.78 177 A 1 
ATOM 1347 C CB    . ASP A 1 177 ? 1.546   64.316  35.038  1.00 37.89 177 A 1 
ATOM 1348 C CG    . ASP A 1 177 ? 0.688   64.883  36.162  1.00 34.64 177 A 1 
ATOM 1349 O OD1   . ASP A 1 177 ? -0.535  64.603  36.176  1.00 35.11 177 A 1 
ATOM 1350 O OD2   . ASP A 1 177 ? 1.265   65.623  36.967  1.00 36.68 177 A 1 
ATOM 1351 N N     . ASN A 1 178 ? 3.133   62.978  33.000  1.00 33.10 178 A 1 
ATOM 1352 C CA    . ASN A 1 178 ? 3.290   64.278  32.324  1.00 35.35 178 A 1 
ATOM 1353 C C     . ASN A 1 178 ? 3.899   64.271  30.873  1.00 31.85 178 A 1 
ATOM 1354 O O     . ASN A 1 178 ? 4.212   63.260  30.285  1.00 29.18 178 A 1 
ATOM 1355 C CB    . ASN A 1 178 ? 4.022   65.266  33.260  1.00 32.60 178 A 1 
ATOM 1356 C CG    . ASN A 1 178 ? 3.319   66.606  33.403  1.00 30.10 178 A 1 
ATOM 1357 O OD1   . ASN A 1 178 ? 2.639   67.092  32.524  1.00 32.14 178 A 1 
ATOM 1358 N ND2   . ASN A 1 178 ? 3.457   67.245  34.544  1.00 34.37 178 A 1 
ATOM 1359 N N     . HIS A 1 179 ? 4.050   65.468  30.355  1.00 36.94 179 A 1 
ATOM 1360 C CA    . HIS A 1 179 ? 4.376   66.078  29.039  1.00 40.58 179 A 1 
ATOM 1361 C C     . HIS A 1 179 ? 5.553   65.530  28.172  1.00 38.00 179 A 1 
ATOM 1362 O O     . HIS A 1 179 ? 6.284   64.661  28.585  1.00 35.42 179 A 1 
ATOM 1363 C CB    . HIS A 1 179 ? 4.695   67.539  29.389  1.00 37.02 179 A 1 
ATOM 1364 C CG    . HIS A 1 179 ? 3.518   68.388  29.790  1.00 36.44 179 A 1 
ATOM 1365 N ND1   . HIS A 1 179 ? 2.277   68.433  29.183  1.00 36.18 179 A 1 
ATOM 1366 C CD2   . HIS A 1 179 ? 3.528   69.372  30.749  1.00 36.73 179 A 1 
ATOM 1367 C CE1   . HIS A 1 179 ? 1.573   69.387  29.773  1.00 34.40 179 A 1 
ATOM 1368 N NE2   . HIS A 1 179 ? 2.285   69.993  30.728  1.00 35.90 179 A 1 
ATOM 1369 N N     . ASN A 1 180 ? 5.950   66.097  27.044  1.00 33.33 180 A 1 
ATOM 1370 C CA    . ASN A 1 180 ? 5.293   66.785  25.899  1.00 36.79 180 A 1 
ATOM 1371 C C     . ASN A 1 180 ? 6.223   66.891  24.659  1.00 33.85 180 A 1 
ATOM 1372 O O     . ASN A 1 180 ? 5.759   66.750  23.535  1.00 31.20 180 A 1 
ATOM 1373 C CB    . ASN A 1 180 ? 4.891   68.230  26.294  1.00 34.17 180 A 1 
ATOM 1374 C CG    . ASN A 1 180 ? 3.943   68.942  25.333  1.00 31.27 180 A 1 
ATOM 1375 O OD1   . ASN A 1 180 ? 3.426   68.408  24.383  1.00 32.95 180 A 1 
ATOM 1376 N ND2   . ASN A 1 180 ? 3.648   70.202  25.590  1.00 34.81 180 A 1 
ATOM 1377 N N     . ARG A 1 181 ? 7.498   67.299  24.810  1.00 33.88 181 A 1 
ATOM 1378 C CA    . ARG A 1 181 ? 8.152   68.277  23.897  1.00 38.91 181 A 1 
ATOM 1379 C C     . ARG A 1 181 ? 9.027   67.709  22.750  1.00 35.85 181 A 1 
ATOM 1380 O O     . ARG A 1 181 ? 9.197   66.512  22.628  1.00 32.52 181 A 1 
ATOM 1381 C CB    . ARG A 1 181 ? 8.895   69.327  24.752  1.00 35.63 181 A 1 
ATOM 1382 C CG    . ARG A 1 181 ? 8.793   70.743  24.170  1.00 33.83 181 A 1 
ATOM 1383 C CD    . ARG A 1 181 ? 9.590   71.733  25.028  1.00 32.79 181 A 1 
ATOM 1384 N NE    . ARG A 1 181 ? 9.395   73.126  24.567  1.00 32.14 181 A 1 
ATOM 1385 C CZ    . ARG A 1 181 ? 9.971   74.208  25.077  1.00 29.28 181 A 1 
ATOM 1386 N NH1   . ARG A 1 181 ? 10.827  74.120  26.053  1.00 28.66 181 A 1 
ATOM 1387 N NH2   . ARG A 1 181 ? 9.690   75.384  24.603  1.00 29.22 181 A 1 
ATOM 1388 N N     . SER A 1 182 ? 9.578   68.607  21.936  1.00 42.89 182 A 1 
ATOM 1389 C CA    . SER A 1 182 ? 9.645   68.570  20.464  1.00 46.78 182 A 1 
ATOM 1390 C C     . SER A 1 182 ? 10.994  68.397  19.733  1.00 45.62 182 A 1 
ATOM 1391 O O     . SER A 1 182 ? 11.073  67.551  18.838  1.00 41.96 182 A 1 
ATOM 1392 C CB    . SER A 1 182 ? 9.042   69.889  19.964  1.00 42.19 182 A 1 
ATOM 1393 O OG    . SER A 1 182 ? 9.795   71.008  20.424  1.00 37.88 182 A 1 
ATOM 1394 N N     . GLY A 1 183 ? 11.935  69.335  19.912  1.00 38.28 183 A 1 
ATOM 1395 C CA    . GLY A 1 183 ? 12.889  69.742  18.843  1.00 39.27 183 A 1 
ATOM 1396 C C     . GLY A 1 183 ? 14.204  68.925  18.729  1.00 37.29 183 A 1 
ATOM 1397 O O     . GLY A 1 183 ? 14.227  67.794  19.152  1.00 34.86 183 A 1 
ATOM 1398 N N     . ASN A 1 184 ? 15.361  69.340  18.182  1.00 40.94 184 A 1 
ATOM 1399 C CA    . ASN A 1 184 ? 15.594  70.301  17.094  1.00 42.45 184 A 1 
ATOM 1400 C C     . ASN A 1 184 ? 16.877  69.958  16.266  1.00 39.30 184 A 1 
ATOM 1401 O O     . ASN A 1 184 ? 16.796  69.247  15.273  1.00 35.11 184 A 1 
ATOM 1402 C CB    . ASN A 1 184 ? 15.669  71.757  17.638  1.00 37.96 184 A 1 
ATOM 1403 C CG    . ASN A 1 184 ? 15.036  72.801  16.722  1.00 34.51 184 A 1 
ATOM 1404 O OD1   . ASN A 1 184 ? 14.315  72.512  15.793  1.00 36.30 184 A 1 
ATOM 1405 N ND2   . ASN A 1 184 ? 15.257  74.066  17.003  1.00 38.54 184 A 1 
ATOM 1406 N N     . ASN A 1 185 ? 18.036  70.515  16.643  1.00 42.11 185 A 1 
ATOM 1407 C CA    . ASN A 1 185 ? 19.258  70.804  15.836  1.00 43.43 185 A 1 
ATOM 1408 C C     . ASN A 1 185 ? 20.399  69.743  15.933  1.00 40.66 185 A 1 
ATOM 1409 O O     . ASN A 1 185 ? 20.239  68.776  16.640  1.00 36.53 185 A 1 
ATOM 1410 C CB    . ASN A 1 185 ? 19.727  72.191  16.316  1.00 39.22 185 A 1 
ATOM 1411 C CG    . ASN A 1 185 ? 18.973  73.371  15.731  1.00 34.97 185 A 1 
ATOM 1412 O OD1   . ASN A 1 185 ? 18.254  73.276  14.759  1.00 36.70 185 A 1 
ATOM 1413 N ND2   . ASN A 1 185 ? 19.155  74.542  16.303  1.00 37.98 185 A 1 
ATOM 1414 N N     . SER A 1 186 ? 21.615  69.844  15.348  1.00 43.14 186 A 1 
ATOM 1415 C CA    . SER A 1 186 ? 22.162  70.506  14.144  1.00 45.82 186 A 1 
ATOM 1416 C C     . SER A 1 186 ? 23.456  69.848  13.570  1.00 44.66 186 A 1 
ATOM 1417 O O     . SER A 1 186 ? 23.389  69.200  12.539  1.00 40.93 186 A 1 
ATOM 1418 C CB    . SER A 1 186 ? 22.466  71.997  14.387  1.00 41.30 186 A 1 
ATOM 1419 O OG    . SER A 1 186 ? 23.353  72.165  15.486  1.00 38.57 186 A 1 
ATOM 1420 N N     . SER A 1 187 ? 24.636  70.113  14.128  1.00 45.11 187 A 1 
ATOM 1421 C CA    . SER A 1 187 ? 25.951  70.240  13.431  1.00 46.75 187 A 1 
ATOM 1422 C C     . SER A 1 187 ? 26.976  69.104  13.726  1.00 45.26 187 A 1 
ATOM 1423 O O     . SER A 1 187 ? 26.570  68.109  14.279  1.00 42.49 187 A 1 
ATOM 1424 C CB    . SER A 1 187 ? 26.472  71.621  13.854  1.00 42.58 187 A 1 
ATOM 1425 O OG    . SER A 1 187 ? 26.664  71.691  15.264  1.00 39.40 187 A 1 
ATOM 1426 N N     . THR A 1 188 ? 28.300  69.109  13.426  1.00 41.70 188 A 1 
ATOM 1427 C CA    . THR A 1 188 ? 29.174  69.725  12.395  1.00 44.80 188 A 1 
ATOM 1428 C C     . THR A 1 188 ? 30.337  68.814  11.909  1.00 43.74 188 A 1 
ATOM 1429 O O     . THR A 1 188 ? 30.372  68.485  10.736  1.00 39.67 188 A 1 
ATOM 1430 C CB    . THR A 1 188 ? 29.897  71.017  12.857  1.00 38.99 188 A 1 
ATOM 1431 O OG1   . THR A 1 188 ? 30.087  71.035  14.269  1.00 35.82 188 A 1 
ATOM 1432 C CG2   . THR A 1 188 ? 29.210  72.309  12.443  1.00 40.28 188 A 1 
ATOM 1433 N N     . SER A 1 189 ? 31.370  68.561  12.720  1.00 43.48 189 A 1 
ATOM 1434 C CA    . SER A 1 189 ? 32.799  68.429  12.307  1.00 44.67 189 A 1 
ATOM 1435 C C     . SER A 1 189 ? 33.429  67.043  12.593  1.00 44.01 189 A 1 
ATOM 1436 O O     . SER A 1 189 ? 32.739  66.175  13.081  1.00 41.54 189 A 1 
ATOM 1437 C CB    . SER A 1 189 ? 33.559  69.537  13.050  1.00 40.62 189 A 1 
ATOM 1438 O OG    . SER A 1 189 ? 33.510  69.343  14.453  1.00 37.06 189 A 1 
ATOM 1439 N N     . SER A 1 190 ? 34.734  66.715  12.384  1.00 38.04 190 A 1 
ATOM 1440 C CA    . SER A 1 190 ? 35.772  67.165  11.423  1.00 39.95 190 A 1 
ATOM 1441 C C     . SER A 1 190 ? 36.898  66.121  11.180  1.00 39.08 190 A 1 
ATOM 1442 O O     . SER A 1 190 ? 37.031  65.641  10.060  1.00 36.69 190 A 1 
ATOM 1443 C CB    . SER A 1 190 ? 36.468  68.462  11.876  1.00 36.78 190 A 1 
ATOM 1444 O OG    . SER A 1 190 ? 36.947  68.353  13.203  1.00 34.74 190 A 1 
ATOM 1445 N N     . SER A 1 191 ? 37.778  65.843  12.129  1.00 38.02 191 A 1 
ATOM 1446 C CA    . SER A 1 191 ? 39.194  65.422  11.938  1.00 40.59 191 A 1 
ATOM 1447 C C     . SER A 1 191 ? 39.465  63.913  12.199  1.00 39.98 191 A 1 
ATOM 1448 O O     . SER A 1 191 ? 38.559  63.207  12.579  1.00 37.81 191 A 1 
ATOM 1449 C CB    . SER A 1 191 ? 40.028  66.288  12.891  1.00 36.41 191 A 1 
ATOM 1450 O OG    . SER A 1 191 ? 39.693  66.044  14.251  1.00 34.22 191 A 1 
ATOM 1451 N N     . SER A 1 192 ? 40.681  63.312  12.083  1.00 42.20 192 A 1 
ATOM 1452 C CA    . SER A 1 192 ? 41.853  63.542  11.212  1.00 43.78 192 A 1 
ATOM 1453 C C     . SER A 1 192 ? 42.800  62.314  11.082  1.00 42.70 192 A 1 
ATOM 1454 O O     . SER A 1 192 ? 43.053  61.868  9.974   1.00 41.40 192 A 1 
ATOM 1455 C CB    . SER A 1 192 ? 42.724  64.712  11.699  1.00 39.88 192 A 1 
ATOM 1456 O OG    . SER A 1 192 ? 43.123  64.539  13.046  1.00 37.12 192 A 1 
ATOM 1457 N N     . GLN A 1 193 ? 43.429  61.861  12.170  1.00 36.55 193 A 1 
ATOM 1458 C CA    . GLN A 1 193 ? 44.770  61.200  12.213  1.00 37.40 193 A 1 
ATOM 1459 C C     . GLN A 1 193 ? 44.716  59.651  12.424  1.00 35.83 193 A 1 
ATOM 1460 O O     . GLN A 1 193 ? 43.628  59.138  12.653  1.00 34.04 193 A 1 
ATOM 1461 C CB    . GLN A 1 193 ? 45.532  61.877  13.372  1.00 34.45 193 A 1 
ATOM 1462 C CG    . GLN A 1 193 ? 46.072  63.275  13.065  1.00 33.58 193 A 1 
ATOM 1463 C CD    . GLN A 1 193 ? 46.908  63.837  14.210  1.00 31.55 193 A 1 
ATOM 1464 O OE1   . GLN A 1 193 ? 46.932  63.362  15.331  1.00 31.06 193 A 1 
ATOM 1465 N NE2   . GLN A 1 193 ? 47.645  64.905  13.973  1.00 29.30 193 A 1 
ATOM 1466 N N     . TYR A 1 194 ? 45.788  58.823  12.468  1.00 27.66 194 A 1 
ATOM 1467 C CA    . TYR A 1 194 ? 47.177  58.897  11.939  1.00 30.34 194 A 1 
ATOM 1468 C C     . TYR A 1 194 ? 47.823  57.493  11.737  1.00 28.22 194 A 1 
ATOM 1469 O O     . TYR A 1 194 ? 48.144  57.123  10.617  1.00 26.35 194 A 1 
ATOM 1470 C CB    . TYR A 1 194 ? 48.079  59.709  12.894  1.00 28.07 194 A 1 
ATOM 1471 C CG    . TYR A 1 194 ? 49.429  60.167  12.362  1.00 27.76 194 A 1 
ATOM 1472 C CD1   . TYR A 1 194 ? 50.530  59.282  12.303  1.00 26.79 194 A 1 
ATOM 1473 C CD2   . TYR A 1 194 ? 49.612  61.508  11.981  1.00 27.46 194 A 1 
ATOM 1474 C CE1   . TYR A 1 194 ? 51.779  59.741  11.852  1.00 25.49 194 A 1 
ATOM 1475 C CE2   . TYR A 1 194 ? 50.862  61.973  11.538  1.00 25.24 194 A 1 
ATOM 1476 C CZ    . TYR A 1 194 ? 51.947  61.087  11.472  1.00 26.11 194 A 1 
ATOM 1477 O OH    . TYR A 1 194 ? 53.169  61.535  11.057  1.00 26.15 194 A 1 
ATOM 1478 N N     . PHE A 1 195 ? 48.136  56.773  12.823  1.00 33.80 195 A 1 
ATOM 1479 C CA    . PHE A 1 195 ? 49.140  55.681  12.905  1.00 33.80 195 A 1 
ATOM 1480 C C     . PHE A 1 195 ? 48.567  54.279  12.599  1.00 32.68 195 A 1 
ATOM 1481 O O     . PHE A 1 195 ? 47.353  54.121  12.573  1.00 31.20 195 A 1 
ATOM 1482 C CB    . PHE A 1 195 ? 49.740  55.707  14.324  1.00 31.39 195 A 1 
ATOM 1483 C CG    . PHE A 1 195 ? 50.742  56.793  14.629  1.00 31.08 195 A 1 
ATOM 1484 C CD1   . PHE A 1 195 ? 52.115  56.589  14.353  1.00 30.95 195 A 1 
ATOM 1485 C CD2   . PHE A 1 195 ? 50.342  57.994  15.242  1.00 33.21 195 A 1 
ATOM 1486 C CE1   . PHE A 1 195 ? 53.066  57.569  14.682  1.00 29.64 195 A 1 
ATOM 1487 C CE2   . PHE A 1 195 ? 51.293  58.980  15.569  1.00 27.79 195 A 1 
ATOM 1488 C CZ    . PHE A 1 195 ? 52.655  58.764  15.289  1.00 27.46 195 A 1 
ATOM 1489 N N     . GLY A 1 196 ? 49.292  53.182  12.437  1.00 32.71 196 A 1 
ATOM 1490 C CA    . GLY A 1 196 ? 50.717  52.827  12.342  1.00 34.56 196 A 1 
ATOM 1491 C C     . GLY A 1 196 ? 50.862  51.331  11.990  1.00 32.55 196 A 1 
ATOM 1492 O O     . GLY A 1 196 ? 49.866  50.604  11.988  1.00 31.00 196 A 1 
ATOM 1493 N N     . GLU A 1 197 ? 52.070  50.845  11.680  1.00 32.89 197 A 1 
ATOM 1494 C CA    . GLU A 1 197 ? 52.353  49.722  10.753  1.00 35.47 197 A 1 
ATOM 1495 C C     . GLU A 1 197 ? 52.242  48.251  11.233  1.00 33.32 197 A 1 
ATOM 1496 O O     . GLU A 1 197 ? 52.205  47.374  10.393  1.00 31.44 197 A 1 
ATOM 1497 C CB    . GLU A 1 197 ? 53.803  49.880  10.261  1.00 33.09 197 A 1 
ATOM 1498 C CG    . GLU A 1 197 ? 54.010  51.017  9.257   1.00 30.59 197 A 1 
ATOM 1499 C CD    . GLU A 1 197 ? 55.485  51.210  8.889   1.00 28.99 197 A 1 
ATOM 1500 O OE1   . GLU A 1 197 ? 55.760  51.397  7.686   1.00 27.07 197 A 1 
ATOM 1501 O OE2   . GLU A 1 197 ? 56.305  51.242  9.822   1.00 28.41 197 A 1 
ATOM 1502 N N     . VAL A 1 198 ? 52.339  47.922  12.491  1.00 29.14 198 A 1 
ATOM 1503 C CA    . VAL A 1 198 ? 53.185  46.812  13.008  1.00 31.76 198 A 1 
ATOM 1504 C C     . VAL A 1 198 ? 52.938  45.413  12.393  1.00 29.46 198 A 1 
ATOM 1505 O O     . VAL A 1 198 ? 51.843  44.871  12.406  1.00 28.88 198 A 1 
ATOM 1506 C CB    . VAL A 1 198 ? 53.192  46.742  14.543  1.00 30.95 198 A 1 
ATOM 1507 C CG1   . VAL A 1 198 ? 54.322  45.842  15.046  1.00 31.00 198 A 1 
ATOM 1508 C CG2   . VAL A 1 198 ? 53.403  48.115  15.200  1.00 36.35 198 A 1 
ATOM 1509 N N     . ASP A 1 199 ? 54.055  44.779  11.997  1.00 35.65 199 A 1 
ATOM 1510 C CA    . ASP A 1 199 ? 54.243  43.691  11.016  1.00 36.42 199 A 1 
ATOM 1511 C C     . ASP A 1 199 ? 53.967  42.227  11.457  1.00 33.50 199 A 1 
ATOM 1512 O O     . ASP A 1 199 ? 54.266  41.309  10.695  1.00 32.67 199 A 1 
ATOM 1513 C CB    . ASP A 1 199 ? 55.722  43.755  10.600  1.00 35.53 199 A 1 
ATOM 1514 C CG    . ASP A 1 199 ? 55.994  44.268  9.189   1.00 32.38 199 A 1 
ATOM 1515 O OD1   . ASP A 1 199 ? 55.063  44.281  8.357   1.00 33.29 199 A 1 
ATOM 1516 O OD2   . ASP A 1 199 ? 57.174  44.600  8.945   1.00 34.00 199 A 1 
ATOM 1517 N N     . GLN A 1 200 ? 53.555  41.949  12.696  1.00 27.99 200 A 1 
ATOM 1518 C CA    . GLN A 1 200 ? 53.953  40.719  13.404  1.00 29.79 200 A 1 
ATOM 1519 C C     . GLN A 1 200 ? 53.723  39.404  12.633  1.00 27.55 200 A 1 
ATOM 1520 O O     . GLN A 1 200 ? 52.598  38.937  12.437  1.00 25.50 200 A 1 
ATOM 1521 C CB    . GLN A 1 200 ? 53.351  40.646  14.810  1.00 28.50 200 A 1 
ATOM 1522 C CG    . GLN A 1 200 ? 54.142  41.501  15.799  1.00 28.55 200 A 1 
ATOM 1523 C CD    . GLN A 1 200 ? 53.737  41.306  17.261  1.00 26.05 200 A 1 
ATOM 1524 O OE1   . GLN A 1 200 ? 52.801  40.612  17.612  1.00 25.95 200 A 1 
ATOM 1525 N NE2   . GLN A 1 200 ? 54.446  41.912  18.178  1.00 23.82 200 A 1 
ATOM 1526 N N     . TYR A 1 201 ? 54.864  38.767  12.313  1.00 28.69 201 A 1 
ATOM 1527 C CA    . TYR A 1 201 ? 55.004  37.421  11.748  1.00 30.83 201 A 1 
ATOM 1528 C C     . TYR A 1 201 ? 54.462  36.361  12.722  1.00 28.14 201 A 1 
ATOM 1529 O O     . TYR A 1 201 ? 55.172  35.914  13.613  1.00 27.25 201 A 1 
ATOM 1530 C CB    . TYR A 1 201 ? 56.490  37.149  11.485  1.00 30.69 201 A 1 
ATOM 1531 C CG    . TYR A 1 201 ? 57.032  37.610  10.151  1.00 31.60 201 A 1 
ATOM 1532 C CD1   . TYR A 1 201 ? 57.322  36.652  9.157   1.00 31.02 201 A 1 
ATOM 1533 C CD2   . TYR A 1 201 ? 57.305  38.971  9.899   1.00 31.64 201 A 1 
ATOM 1534 C CE1   . TYR A 1 201 ? 57.873  37.041  7.927   1.00 29.41 201 A 1 
ATOM 1535 C CE2   . TYR A 1 201 ? 57.846  39.371  8.669   1.00 28.17 201 A 1 
ATOM 1536 C CZ    . TYR A 1 201 ? 58.135  38.395  7.685   1.00 28.81 201 A 1 
ATOM 1537 O OH    . TYR A 1 201 ? 58.667  38.777  6.488   1.00 29.46 201 A 1 
ATOM 1538 N N     . PHE A 1 202 ? 53.204  35.920  12.564  1.00 22.97 202 A 1 
ATOM 1539 C CA    . PHE A 1 202 ? 52.704  34.765  13.306  1.00 23.06 202 A 1 
ATOM 1540 C C     . PHE A 1 202 ? 53.192  33.460  12.668  1.00 22.80 202 A 1 
ATOM 1541 O O     . PHE A 1 202 ? 52.697  33.029  11.626  1.00 21.25 202 A 1 
ATOM 1542 C CB    . PHE A 1 202 ? 51.186  34.837  13.480  1.00 22.20 202 A 1 
ATOM 1543 C CG    . PHE A 1 202 ? 50.782  35.174  14.898  1.00 22.41 202 A 1 
ATOM 1544 C CD1   . PHE A 1 202 ? 50.561  34.148  15.826  1.00 22.18 202 A 1 
ATOM 1545 C CD2   . PHE A 1 202 ? 50.686  36.510  15.310  1.00 25.06 202 A 1 
ATOM 1546 C CE1   . PHE A 1 202 ? 50.226  34.442  17.153  1.00 21.76 202 A 1 
ATOM 1547 C CE2   . PHE A 1 202 ? 50.352  36.819  16.630  1.00 20.76 202 A 1 
ATOM 1548 C CZ    . PHE A 1 202 ? 50.121  35.788  17.561  1.00 20.36 202 A 1 
ATOM 1549 N N     . ASP A 1 203 ? 54.176  32.837  13.315  1.00 34.73 203 A 1 
ATOM 1550 C CA    . ASP A 1 203 ? 54.861  31.632  12.848  1.00 35.75 203 A 1 
ATOM 1551 C C     . ASP A 1 203 ? 53.993  30.381  13.084  1.00 32.92 203 A 1 
ATOM 1552 O O     . ASP A 1 203 ? 53.877  29.866  14.197  1.00 31.82 203 A 1 
ATOM 1553 C CB    . ASP A 1 203 ? 56.243  31.587  13.528  1.00 34.71 203 A 1 
ATOM 1554 C CG    . ASP A 1 203 ? 57.334  30.922  12.692  1.00 31.85 203 A 1 
ATOM 1555 O OD1   . ASP A 1 203 ? 57.030  30.422  11.586  1.00 30.85 203 A 1 
ATOM 1556 O OD2   . ASP A 1 203 ? 58.488  30.914  13.182  1.00 30.84 203 A 1 
ATOM 1557 N N     . LEU A 1 204 ? 53.334  29.876  12.043  1.00 26.05 204 A 1 
ATOM 1558 C CA    . LEU A 1 204 ? 52.297  28.826  12.093  1.00 27.92 204 A 1 
ATOM 1559 C C     . LEU A 1 204 ? 52.843  27.380  12.180  1.00 26.25 204 A 1 
ATOM 1560 O O     . LEU A 1 204 ? 52.126  26.432  11.861  1.00 24.69 204 A 1 
ATOM 1561 C CB    . LEU A 1 204 ? 51.357  29.036  10.884  1.00 26.83 204 A 1 
ATOM 1562 C CG    . LEU A 1 204 ? 50.046  29.750  11.249  1.00 26.09 204 A 1 
ATOM 1563 C CD1   . LEU A 1 204 ? 49.392  30.303  9.980   1.00 27.47 204 A 1 
ATOM 1564 C CD2   . LEU A 1 204 ? 49.054  28.809  11.919  1.00 31.04 204 A 1 
ATOM 1565 N N     . VAL A 1 205 ? 54.085  27.187  12.619  1.00 26.74 205 A 1 
ATOM 1566 C CA    . VAL A 1 205 ? 54.836  25.934  12.351  1.00 31.15 205 A 1 
ATOM 1567 C C     . VAL A 1 205 ? 54.267  24.675  13.025  1.00 28.66 205 A 1 
ATOM 1568 O O     . VAL A 1 205 ? 54.299  23.588  12.448  1.00 27.75 205 A 1 
ATOM 1569 C CB    . VAL A 1 205 ? 56.317  26.110  12.746  1.00 30.21 205 A 1 
ATOM 1570 C CG1   . VAL A 1 205 ? 57.161  24.903  12.334  1.00 29.23 205 A 1 
ATOM 1571 C CG2   . VAL A 1 205 ? 56.948  27.338  12.074  1.00 33.67 205 A 1 
ATOM 1572 N N     . GLY A 1 206 ? 53.790  24.787  14.267  1.00 33.91 206 A 1 
ATOM 1573 C CA    . GLY A 1 206 ? 53.896  23.674  15.215  1.00 33.83 206 A 1 
ATOM 1574 C C     . GLY A 1 206 ? 53.016  22.430  15.048  1.00 32.09 206 A 1 
ATOM 1575 O O     . GLY A 1 206 ? 53.283  21.438  15.721  1.00 29.75 206 A 1 
ATOM 1576 N N     . TYR A 1 207 ? 51.950  22.444  14.236  1.00 36.28 207 A 1 
ATOM 1577 C CA    . TYR A 1 207 ? 50.836  21.502  14.444  1.00 35.91 207 A 1 
ATOM 1578 C C     . TYR A 1 207 ? 51.069  20.053  13.956  1.00 33.87 207 A 1 
ATOM 1579 O O     . TYR A 1 207 ? 50.328  19.153  14.361  1.00 31.63 207 A 1 
ATOM 1580 C CB    . TYR A 1 207 ? 49.545  22.104  13.870  1.00 33.74 207 A 1 
ATOM 1581 C CG    . TYR A 1 207 ? 48.465  22.289  14.928  1.00 33.28 207 A 1 
ATOM 1582 C CD1   . TYR A 1 207 ? 47.547  21.261  15.199  1.00 32.49 207 A 1 
ATOM 1583 C CD2   . TYR A 1 207 ? 48.397  23.492  15.655  1.00 33.52 207 A 1 
ATOM 1584 C CE1   . TYR A 1 207 ? 46.562  21.426  16.185  1.00 29.30 207 A 1 
ATOM 1585 C CE2   . TYR A 1 207 ? 47.410  23.669  16.645  1.00 28.36 207 A 1 
ATOM 1586 C CZ    . TYR A 1 207 ? 46.492  22.627  16.904  1.00 29.74 207 A 1 
ATOM 1587 O OH    . TYR A 1 207 ? 45.529  22.802  17.880  1.00 30.29 207 A 1 
ATOM 1588 N N     . ASN A 1 208 ? 52.063  19.806  13.103  1.00 33.66 208 A 1 
ATOM 1589 C CA    . ASN A 1 208 ? 52.143  18.549  12.345  1.00 33.22 208 A 1 
ATOM 1590 C C     . ASN A 1 208 ? 52.442  17.268  13.162  1.00 30.14 208 A 1 
ATOM 1591 O O     . ASN A 1 208 ? 52.126  16.177  12.698  1.00 28.73 208 A 1 
ATOM 1592 C CB    . ASN A 1 208 ? 53.172  18.706  11.224  1.00 32.38 208 A 1 
ATOM 1593 C CG    . ASN A 1 208 ? 52.602  19.278  9.932   1.00 29.80 208 A 1 
ATOM 1594 O OD1   . ASN A 1 208 ? 51.407  19.388  9.734   1.00 32.04 208 A 1 
ATOM 1595 N ND2   . ASN A 1 208 ? 53.447  19.645  9.002   1.00 33.05 208 A 1 
ATOM 1596 N N     . SER A 1 209 ? 53.075  17.382  14.334  1.00 44.38 209 A 1 
ATOM 1597 C CA    . SER A 1 209 ? 53.777  16.225  14.916  1.00 46.71 209 A 1 
ATOM 1598 C C     . SER A 1 209 ? 52.888  15.069  15.415  1.00 46.36 209 A 1 
ATOM 1599 O O     . SER A 1 209 ? 53.389  13.958  15.584  1.00 43.18 209 A 1 
ATOM 1600 C CB    . SER A 1 209 ? 54.673  16.706  16.053  1.00 42.69 209 A 1 
ATOM 1601 O OG    . SER A 1 209 ? 55.437  15.651  16.579  1.00 38.34 209 A 1 
ATOM 1602 N N     . TYR A 1 210 ? 51.614  15.326  15.725  1.00 38.97 210 A 1 
ATOM 1603 C CA    . TYR A 1 210 ? 50.865  14.380  16.571  1.00 39.34 210 A 1 
ATOM 1604 C C     . TYR A 1 210 ? 50.345  13.134  15.843  1.00 38.59 210 A 1 
ATOM 1605 O O     . TYR A 1 210 ? 49.975  12.151  16.485  1.00 34.50 210 A 1 
ATOM 1606 C CB    . TYR A 1 210 ? 49.744  15.135  17.306  1.00 35.51 210 A 1 
ATOM 1607 C CG    . TYR A 1 210 ? 49.686  14.810  18.787  1.00 32.67 210 A 1 
ATOM 1608 C CD1   . TYR A 1 210 ? 48.901  13.734  19.257  1.00 30.82 210 A 1 
ATOM 1609 C CD2   . TYR A 1 210 ? 50.431  15.571  19.699  1.00 32.34 210 A 1 
ATOM 1610 C CE1   . TYR A 1 210 ? 48.865  13.423  20.625  1.00 27.22 210 A 1 
ATOM 1611 C CE2   . TYR A 1 210 ? 50.406  15.271  21.067  1.00 27.65 210 A 1 
ATOM 1612 C CZ    . TYR A 1 210 ? 49.617  14.195  21.533  1.00 31.82 210 A 1 
ATOM 1613 O OH    . TYR A 1 210 ? 49.585  13.900  22.873  1.00 31.94 210 A 1 
ATOM 1614 N N     . TYR A 1 211 ? 50.271  13.169  14.494  1.00 40.34 211 A 1 
ATOM 1615 C CA    . TYR A 1 211 ? 49.585  12.116  13.726  1.00 39.80 211 A 1 
ATOM 1616 C C     . TYR A 1 211 ? 50.356  10.787  13.634  1.00 37.60 211 A 1 
ATOM 1617 O O     . TYR A 1 211 ? 49.733  9.741   13.461  1.00 34.42 211 A 1 
ATOM 1618 C CB    . TYR A 1 211 ? 49.220  12.658  12.333  1.00 37.52 211 A 1 
ATOM 1619 C CG    . TYR A 1 211 ? 47.733  12.868  12.155  1.00 35.23 211 A 1 
ATOM 1620 C CD1   . TYR A 1 211 ? 46.919  11.820  11.677  1.00 34.05 211 A 1 
ATOM 1621 C CD2   . TYR A 1 211 ? 47.136  14.098  12.495  1.00 35.19 211 A 1 
ATOM 1622 C CE1   . TYR A 1 211 ? 45.530  11.999  11.527  1.00 31.14 211 A 1 
ATOM 1623 C CE2   . TYR A 1 211 ? 45.753  14.287  12.350  1.00 31.45 211 A 1 
ATOM 1624 C CZ    . TYR A 1 211 ? 44.955  13.230  11.862  1.00 33.08 211 A 1 
ATOM 1625 O OH    . TYR A 1 211 ? 43.598  13.419  11.716  1.00 32.35 211 A 1 
ATOM 1626 N N     . ASP A 1 212 ? 51.674  10.816  13.776  1.00 43.15 212 A 1 
ATOM 1627 C CA    . ASP A 1 212 ? 52.531  9.688   13.372  1.00 43.70 212 A 1 
ATOM 1628 C C     . ASP A 1 212 ? 52.418  8.447   14.271  1.00 40.50 212 A 1 
ATOM 1629 O O     . ASP A 1 212 ? 52.518  7.304   13.819  1.00 38.66 212 A 1 
ATOM 1630 C CB    . ASP A 1 212 ? 53.991  10.189  13.337  1.00 40.48 212 A 1 
ATOM 1631 C CG    . ASP A 1 212 ? 54.699  10.037  11.994  1.00 36.33 212 A 1 
ATOM 1632 O OD1   . ASP A 1 212 ? 54.079  9.544   11.030  1.00 36.40 212 A 1 
ATOM 1633 O OD2   . ASP A 1 212 ? 55.880  10.442  11.948  1.00 36.41 212 A 1 
ATOM 1634 N N     . SER A 1 213 ? 52.202  8.661   15.574  1.00 52.25 213 A 1 
ATOM 1635 C CA    . SER A 1 213 ? 52.420  7.587   16.564  1.00 54.06 213 A 1 
ATOM 1636 C C     . SER A 1 213 ? 51.393  6.442   16.516  1.00 54.84 213 A 1 
ATOM 1637 O O     . SER A 1 213 ? 51.667  5.363   17.040  1.00 51.41 213 A 1 
ATOM 1638 C CB    . SER A 1 213 ? 52.468  8.189   17.963  1.00 48.51 213 A 1 
ATOM 1639 O OG    . SER A 1 213 ? 52.800  7.195   18.914  1.00 43.97 213 A 1 
ATOM 1640 N N     . HIS A 1 214 ? 50.188  6.680   15.955  1.00 38.07 214 A 1 
ATOM 1641 C CA    . HIS A 1 214 ? 49.076  5.733   16.127  1.00 40.90 214 A 1 
ATOM 1642 C C     . HIS A 1 214 ? 49.101  4.528   15.176  1.00 38.89 214 A 1 
ATOM 1643 O O     . HIS A 1 214 ? 48.391  3.551   15.436  1.00 36.41 214 A 1 
ATOM 1644 C CB    . HIS A 1 214 ? 47.727  6.483   16.119  1.00 38.25 214 A 1 
ATOM 1645 C CG    . HIS A 1 214 ? 47.017  6.371   17.445  1.00 36.56 214 A 1 
ATOM 1646 N ND1   . HIS A 1 214 ? 46.500  5.228   17.997  1.00 34.70 214 A 1 
ATOM 1647 C CD2   . HIS A 1 214 ? 46.783  7.371   18.350  1.00 34.43 214 A 1 
ATOM 1648 C CE1   . HIS A 1 214 ? 45.981  5.525   19.187  1.00 32.99 214 A 1 
ATOM 1649 N NE2   . HIS A 1 214 ? 46.131  6.823   19.448  1.00 33.07 214 A 1 
ATOM 1650 N N     . MET A 1 215 ? 49.897  4.566   14.092  1.00 40.50 215 A 1 
ATOM 1651 C CA    . MET A 1 215 ? 49.919  3.466   13.113  1.00 40.52 215 A 1 
ATOM 1652 C C     . MET A 1 215 ? 50.487  2.150   13.679  1.00 39.27 215 A 1 
ATOM 1653 O O     . MET A 1 215 ? 50.009  1.077   13.323  1.00 36.95 215 A 1 
ATOM 1654 C CB    . MET A 1 215 ? 50.711  3.866   11.860  1.00 38.13 215 A 1 
ATOM 1655 C CG    . MET A 1 215 ? 49.896  4.699   10.862  1.00 34.93 215 A 1 
ATOM 1656 S SD    . MET A 1 215 ? 50.268  4.283   9.139   1.00 33.51 215 A 1 
ATOM 1657 C CE    . MET A 1 215 ? 49.415  5.610   8.269   1.00 30.48 215 A 1 
ATOM 1658 N N     . SER A 1 216 ? 51.481  2.232   14.576  1.00 50.49 216 A 1 
ATOM 1659 C CA    . SER A 1 216 ? 52.266  1.049   14.974  1.00 52.20 216 A 1 
ATOM 1660 C C     . SER A 1 216 ? 51.450  -0.068  15.646  1.00 52.65 216 A 1 
ATOM 1661 O O     . SER A 1 216 ? 51.752  -1.247  15.482  1.00 48.48 216 A 1 
ATOM 1662 C CB    . SER A 1 216 ? 53.398  1.489   15.899  1.00 46.56 216 A 1 
ATOM 1663 O OG    . SER A 1 216 ? 54.176  0.392   16.321  1.00 41.09 216 A 1 
ATOM 1664 N N     . ASN A 1 217 ? 50.422  0.302   16.424  1.00 42.44 217 A 1 
ATOM 1665 C CA    . ASN A 1 217 ? 49.714  -0.693  17.229  1.00 42.11 217 A 1 
ATOM 1666 C C     . ASN A 1 217 ? 48.833  -1.641  16.411  1.00 37.72 217 A 1 
ATOM 1667 O O     . ASN A 1 217 ? 48.476  -2.713  16.895  1.00 36.56 217 A 1 
ATOM 1668 C CB    . ASN A 1 217 ? 48.898  0.020   18.322  1.00 40.37 217 A 1 
ATOM 1669 C CG    . ASN A 1 217 ? 49.693  0.289   19.597  1.00 37.22 217 A 1 
ATOM 1670 O OD1   . ASN A 1 217 ? 50.776  -0.210  19.821  1.00 39.77 217 A 1 
ATOM 1671 N ND2   . ASN A 1 217 ? 49.151  1.079   20.492  1.00 41.05 217 A 1 
ATOM 1672 N N     . GLN A 1 218 ? 48.467  -1.253  15.186  1.00 51.80 218 A 1 
ATOM 1673 C CA    . GLN A 1 218 ? 47.554  -2.057  14.379  1.00 51.83 218 A 1 
ATOM 1674 C C     . GLN A 1 218 ? 48.243  -3.298  13.798  1.00 53.07 218 A 1 
ATOM 1675 O O     . GLN A 1 218 ? 47.632  -4.363  13.726  1.00 52.43 218 A 1 
ATOM 1676 C CB    . GLN A 1 218 ? 46.918  -1.168  13.306  1.00 48.29 218 A 1 
ATOM 1677 C CG    . GLN A 1 218 ? 45.448  -1.542  13.073  1.00 43.77 218 A 1 
ATOM 1678 C CD    . GLN A 1 218 ? 44.721  -0.577  12.136  1.00 38.40 218 A 1 
ATOM 1679 O OE1   . GLN A 1 218 ? 45.288  0.292   11.498  1.00 39.75 218 A 1 
ATOM 1680 N NE2   . GLN A 1 218 ? 43.409  -0.692  12.013  1.00 36.98 218 A 1 
ATOM 1681 N N     . GLU A 1 219 ? 49.528  -3.192  13.470  1.00 55.35 219 A 1 
ATOM 1682 C CA    . GLU A 1 219 ? 50.301  -4.325  12.938  1.00 57.52 219 A 1 
ATOM 1683 C C     . GLU A 1 219 ? 50.509  -5.443  13.979  1.00 56.02 219 A 1 
ATOM 1684 O O     . GLU A 1 219 ? 50.425  -6.625  13.643  1.00 56.79 219 A 1 
ATOM 1685 C CB    . GLU A 1 219 ? 51.657  -3.854  12.404  1.00 54.71 219 A 1 
ATOM 1686 C CG    . GLU A 1 219 ? 51.536  -3.033  11.112  1.00 48.77 219 A 1 
ATOM 1687 C CD    . GLU A 1 219 ? 52.898  -2.773  10.457  1.00 45.04 219 A 1 
ATOM 1688 O OE1   . GLU A 1 219 ? 52.938  -2.756  9.206   1.00 40.79 219 A 1 
ATOM 1689 O OE2   . GLU A 1 219 ? 53.889  -2.619  11.206  1.00 41.07 219 A 1 
ATOM 1690 N N     . GLN A 1 220 ? 50.733  -5.067  15.258  1.00 59.78 220 A 1 
ATOM 1691 C CA    . GLN A 1 220 ? 50.932  -6.071  16.310  1.00 59.49 220 A 1 
ATOM 1692 C C     . GLN A 1 220 ? 49.693  -6.945  16.519  1.00 58.11 220 A 1 
ATOM 1693 O O     . GLN A 1 220 ? 49.826  -8.149  16.738  1.00 59.70 220 A 1 
ATOM 1694 C CB    . GLN A 1 220 ? 51.342  -5.406  17.632  1.00 58.64 220 A 1 
ATOM 1695 C CG    . GLN A 1 220 ? 52.838  -5.063  17.648  1.00 53.65 220 A 1 
ATOM 1696 C CD    . GLN A 1 220 ? 53.323  -4.597  19.029  1.00 49.39 220 A 1 
ATOM 1697 O OE1   . GLN A 1 220 ? 52.574  -4.221  19.911  1.00 48.35 220 A 1 
ATOM 1698 N NE2   . GLN A 1 220 ? 54.616  -4.628  19.271  1.00 43.81 220 A 1 
ATOM 1699 N N     . TYR A 1 221 ? 48.496  -6.361  16.426  1.00 53.10 221 A 1 
ATOM 1700 C CA    . TYR A 1 221 ? 47.255  -7.100  16.658  1.00 49.99 221 A 1 
ATOM 1701 C C     . TYR A 1 221 ? 47.024  -8.178  15.585  1.00 46.21 221 A 1 
ATOM 1702 O O     . TYR A 1 221 ? 46.660  -9.314  15.910  1.00 44.32 221 A 1 
ATOM 1703 C CB    . TYR A 1 221 ? 46.083  -6.113  16.748  1.00 47.90 221 A 1 
ATOM 1704 C CG    . TYR A 1 221 ? 45.011  -6.568  17.722  1.00 43.39 221 A 1 
ATOM 1705 C CD1   . TYR A 1 221 ? 43.948  -7.386  17.300  1.00 42.90 221 A 1 
ATOM 1706 C CD2   . TYR A 1 221 ? 45.103  -6.197  19.083  1.00 44.41 221 A 1 
ATOM 1707 C CE1   . TYR A 1 221 ? 42.982  -7.827  18.213  1.00 37.15 221 A 1 
ATOM 1708 C CE2   . TYR A 1 221 ? 44.142  -6.633  20.005  1.00 38.53 221 A 1 
ATOM 1709 C CZ    . TYR A 1 221 ? 43.084  -7.447  19.570  1.00 42.26 221 A 1 
ATOM 1710 O OH    . TYR A 1 221 ? 42.132  -7.879  20.475  1.00 40.33 221 A 1 
ATOM 1711 N N     . VAL A 1 222 ? 47.314  -7.855  14.320  1.00 58.95 222 A 1 
ATOM 1712 C CA    . VAL A 1 222 ? 47.163  -8.795  13.192  1.00 58.62 222 A 1 
ATOM 1713 C C     . VAL A 1 222 ? 48.111  -9.994  13.331  1.00 55.61 222 A 1 
ATOM 1714 O O     . VAL A 1 222 ? 47.715  -11.130 13.050  1.00 58.84 222 A 1 
ATOM 1715 C CB    . VAL A 1 222 ? 47.383  -8.072  11.851  1.00 56.93 222 A 1 
ATOM 1716 C CG1   . VAL A 1 222 ? 47.295  -9.026  10.648  1.00 51.45 222 A 1 
ATOM 1717 C CG2   . VAL A 1 222 ? 46.331  -6.976  11.633  1.00 58.81 222 A 1 
ATOM 1718 N N     . MET A 1 223 ? 49.337  -9.755  13.797  1.00 67.09 223 A 1 
ATOM 1719 C CA    . MET A 1 223 ? 50.328  -10.829 13.942  1.00 65.33 223 A 1 
ATOM 1720 C C     . MET A 1 223 ? 49.935  -11.820 15.047  1.00 63.67 223 A 1 
ATOM 1721 O O     . MET A 1 223 ? 50.159  -13.024 14.912  1.00 66.61 223 A 1 
ATOM 1722 C CB    . MET A 1 223 ? 51.711  -10.209 14.170  1.00 65.12 223 A 1 
ATOM 1723 C CG    . MET A 1 223 ? 52.828  -11.183 13.793  1.00 60.40 223 A 1 
ATOM 1724 S SD    . MET A 1 223 ? 54.524  -10.547 13.968  1.00 55.91 223 A 1 
ATOM 1725 C CE    . MET A 1 223 ? 54.609  -9.395  12.575  1.00 48.98 223 A 1 
ATOM 1726 N N     . GLN A 1 224 ? 49.298  -11.328 16.111  1.00 59.78 224 A 1 
ATOM 1727 C CA    . GLN A 1 224 ? 48.885  -12.160 17.236  1.00 58.00 224 A 1 
ATOM 1728 C C     . GLN A 1 224 ? 47.683  -13.055 16.881  1.00 56.15 224 A 1 
ATOM 1729 O O     . GLN A 1 224 ? 47.667  -14.234 17.251  1.00 59.36 224 A 1 
ATOM 1730 C CB    . GLN A 1 224 ? 48.626  -11.248 18.448  1.00 57.93 224 A 1 
ATOM 1731 C CG    . GLN A 1 224 ? 48.944  -11.974 19.773  1.00 54.46 224 A 1 
ATOM 1732 C CD    . GLN A 1 224 ? 48.914  -11.029 20.985  1.00 49.97 224 A 1 
ATOM 1733 O OE1   . GLN A 1 224 ? 48.348  -9.957  20.976  1.00 47.60 224 A 1 
ATOM 1734 N NE2   . GLN A 1 224 ? 49.528  -11.411 22.085  1.00 45.72 224 A 1 
ATOM 1735 N N     . GLU A 1 225 ? 46.707  -12.547 16.094  1.00 54.76 225 A 1 
ATOM 1736 C CA    . GLU A 1 225 ? 45.585  -13.365 15.591  1.00 55.00 225 A 1 
ATOM 1737 C C     . GLU A 1 225 ? 46.055  -14.489 14.656  1.00 53.60 225 A 1 
ATOM 1738 O O     . GLU A 1 225 ? 45.553  -15.612 14.737  1.00 55.11 225 A 1 
ATOM 1739 C CB    . GLU A 1 225 ? 44.542  -12.503 14.868  1.00 52.41 225 A 1 
ATOM 1740 C CG    . GLU A 1 225 ? 43.442  -11.984 15.802  1.00 47.97 225 A 1 
ATOM 1741 C CD    . GLU A 1 225 ? 42.211  -11.478 15.039  1.00 44.77 225 A 1 
ATOM 1742 O OE1   . GLU A 1 225 ? 41.083  -11.687 15.547  1.00 42.31 225 A 1 
ATOM 1743 O OE2   . GLU A 1 225 ? 42.385  -10.907 13.944  1.00 43.26 225 A 1 
ATOM 1744 N N     . GLN A 1 226 ? 47.057  -14.236 13.801  1.00 62.36 226 A 1 
ATOM 1745 C CA    . GLN A 1 226 ? 47.600  -15.259 12.908  1.00 59.72 226 A 1 
ATOM 1746 C C     . GLN A 1 226 ? 48.233  -16.426 13.674  1.00 59.14 226 A 1 
ATOM 1747 O O     . GLN A 1 226 ? 48.046  -17.586 13.278  1.00 63.08 226 A 1 
ATOM 1748 C CB    . GLN A 1 226 ? 48.617  -14.662 11.939  1.00 59.65 226 A 1 
ATOM 1749 C CG    . GLN A 1 226 ? 47.934  -14.002 10.736  1.00 56.34 226 A 1 
ATOM 1750 C CD    . GLN A 1 226 ? 48.939  -13.583 9.653   1.00 49.99 226 A 1 
ATOM 1751 O OE1   . GLN A 1 226 ? 50.150  -13.579 9.832   1.00 49.67 226 A 1 
ATOM 1752 N NE2   . GLN A 1 226 ? 48.473  -13.237 8.477   1.00 44.99 226 A 1 
ATOM 1753 N N     . GLN A 1 227 ? 48.959  -16.145 14.764  1.00 68.23 227 A 1 
ATOM 1754 C CA    . GLN A 1 227 ? 49.537  -17.212 15.588  1.00 66.53 227 A 1 
ATOM 1755 C C     . GLN A 1 227 ? 48.459  -18.077 16.233  1.00 66.35 227 A 1 
ATOM 1756 O O     . GLN A 1 227 ? 48.573  -19.308 16.238  1.00 68.87 227 A 1 
ATOM 1757 C CB    . GLN A 1 227 ? 50.471  -16.635 16.657  1.00 66.67 227 A 1 
ATOM 1758 C CG    . GLN A 1 227 ? 51.838  -16.254 16.058  1.00 61.82 227 A 1 
ATOM 1759 C CD    . GLN A 1 227 ? 52.842  -15.819 17.131  1.00 55.56 227 A 1 
ATOM 1760 O OE1   . GLN A 1 227 ? 52.518  -15.556 18.280  1.00 54.34 227 A 1 
ATOM 1761 N NE2   . GLN A 1 227 ? 54.106  -15.742 16.790  1.00 49.72 227 A 1 
ATOM 1762 N N     . HIS A 1 228 ? 47.373  -17.459 16.718  1.00 56.80 228 A 1 
ATOM 1763 C CA    . HIS A 1 228 ? 46.291  -18.196 17.370  1.00 55.75 228 A 1 
ATOM 1764 C C     . HIS A 1 228 ? 45.532  -19.093 16.384  1.00 50.27 228 A 1 
ATOM 1765 O O     . HIS A 1 228 ? 45.172  -20.227 16.719  1.00 55.41 228 A 1 
ATOM 1766 C CB    . HIS A 1 228 ? 45.378  -17.209 18.100  1.00 58.26 228 A 1 
ATOM 1767 C CG    . HIS A 1 228 ? 44.812  -17.791 19.363  1.00 56.01 228 A 1 
ATOM 1768 N ND1   . HIS A 1 228 ? 43.991  -18.884 19.459  1.00 50.34 228 A 1 
ATOM 1769 C CD2   . HIS A 1 228 ? 45.089  -17.413 20.654  1.00 52.22 228 A 1 
ATOM 1770 C CE1   . HIS A 1 228 ? 43.773  -19.148 20.769  1.00 47.67 228 A 1 
ATOM 1771 N NE2   . HIS A 1 228 ? 44.429  -18.268 21.519  1.00 47.33 228 A 1 
ATOM 1772 N N     . LEU A 1 229 ? 45.353  -18.646 15.151  1.00 56.08 229 A 1 
ATOM 1773 C CA    . LEU A 1 229 ? 44.743  -19.431 14.071  1.00 52.60 229 A 1 
ATOM 1774 C C     . LEU A 1 229 ? 45.588  -20.651 13.684  1.00 50.12 229 A 1 
ATOM 1775 O O     . LEU A 1 229 ? 45.042  -21.739 13.505  1.00 52.17 229 A 1 
ATOM 1776 C CB    . LEU A 1 229 ? 44.502  -18.503 12.859  1.00 53.00 229 A 1 
ATOM 1777 C CG    . LEU A 1 229 ? 43.035  -18.060 12.766  1.00 50.81 229 A 1 
ATOM 1778 C CD1   . LEU A 1 229 ? 42.924  -16.729 12.033  1.00 46.69 229 A 1 
ATOM 1779 C CD2   . LEU A 1 229 ? 42.196  -19.099 12.024  1.00 54.49 229 A 1 
ATOM 1780 N N     . GLN A 1 230 ? 46.918  -20.512 13.606  1.00 68.58 230 A 1 
ATOM 1781 C CA    . GLN A 1 230 ? 47.800  -21.637 13.307  1.00 67.36 230 A 1 
ATOM 1782 C C     . GLN A 1 230 ? 47.773  -22.704 14.399  1.00 67.13 230 A 1 
ATOM 1783 O O     . GLN A 1 230 ? 47.843  -23.899 14.091  1.00 69.92 230 A 1 
ATOM 1784 C CB    . GLN A 1 230 ? 49.239  -21.154 13.103  1.00 68.31 230 A 1 
ATOM 1785 C CG    . GLN A 1 230 ? 49.456  -20.559 11.717  1.00 63.48 230 A 1 
ATOM 1786 C CD    . GLN A 1 230 ? 50.936  -20.227 11.447  1.00 56.39 230 A 1 
ATOM 1787 O OE1   . GLN A 1 230 ? 51.806  -20.381 12.290  1.00 53.30 230 A 1 
ATOM 1788 N NE2   . GLN A 1 230 ? 51.258  -19.802 10.245  1.00 49.57 230 A 1 
ATOM 1789 N N     . GLN A 1 231 ? 47.639  -22.281 15.647  1.00 64.80 231 A 1 
ATOM 1790 C CA    . GLN A 1 231 ? 47.604  -23.219 16.768  1.00 64.11 231 A 1 
ATOM 1791 C C     . GLN A 1 231 ? 46.301  -24.023 16.771  1.00 63.12 231 A 1 
ATOM 1792 O O     . GLN A 1 231 ? 46.337  -25.253 16.903  1.00 65.60 231 A 1 
ATOM 1793 C CB    . GLN A 1 231 ? 47.864  -22.444 18.060  1.00 63.75 231 A 1 
ATOM 1794 C CG    . GLN A 1 231 ? 48.430  -23.357 19.159  1.00 58.63 231 A 1 
ATOM 1795 C CD    . GLN A 1 231 ? 49.016  -22.569 20.346  1.00 53.09 231 A 1 
ATOM 1796 O OE1   . GLN A 1 231 ? 48.908  -21.362 20.461  1.00 51.36 231 A 1 
ATOM 1797 N NE2   . GLN A 1 231 ? 49.676  -23.238 21.260  1.00 47.66 231 A 1 
ATOM 1798 N N     . MET A 1 232 ? 45.174  -23.381 16.498  1.00 67.76 232 A 1 
ATOM 1799 C CA    . MET A 1 232 ? 43.873  -24.048 16.395  1.00 64.64 232 A 1 
ATOM 1800 C C     . MET A 1 232 ? 43.823  -25.038 15.215  1.00 63.56 232 A 1 
ATOM 1801 O O     . MET A 1 232 ? 43.248  -26.121 15.332  1.00 66.65 232 A 1 
ATOM 1802 C CB    . MET A 1 232 ? 42.762  -22.995 16.278  1.00 62.71 232 A 1 
ATOM 1803 C CG    . MET A 1 232 ? 41.633  -23.247 17.278  1.00 56.53 232 A 1 
ATOM 1804 S SD    . MET A 1 232 ? 40.167  -22.182 17.088  1.00 54.02 232 A 1 
ATOM 1805 C CE    . MET A 1 232 ? 40.837  -20.590 17.636  1.00 46.53 232 A 1 
ATOM 1806 N N     . GLN A 1 233 ? 44.463  -24.707 14.080  1.00 63.07 233 A 1 
ATOM 1807 C CA    . GLN A 1 233 ? 44.549  -25.624 12.934  1.00 60.40 233 A 1 
ATOM 1808 C C     . GLN A 1 233 ? 45.349  -26.890 13.244  1.00 58.26 233 A 1 
ATOM 1809 O O     . GLN A 1 233 ? 44.977  -27.968 12.767  1.00 62.41 233 A 1 
ATOM 1810 C CB    . GLN A 1 233 ? 45.162  -24.914 11.722  1.00 61.04 233 A 1 
ATOM 1811 C CG    . GLN A 1 233 ? 44.119  -24.065 10.987  1.00 57.81 233 A 1 
ATOM 1812 C CD    . GLN A 1 233 ? 44.691  -23.420 9.715   1.00 52.34 233 A 1 
ATOM 1813 O OE1   . GLN A 1 233 ? 45.885  -23.379 9.468   1.00 51.43 233 A 1 
ATOM 1814 N NE2   . GLN A 1 233 ? 43.842  -22.899 8.851   1.00 47.92 233 A 1 
ATOM 1815 N N     . LYS A 1 234 ? 46.417  -26.794 14.050  1.00 63.59 234 A 1 
ATOM 1816 C CA    . LYS A 1 234 ? 47.192  -27.975 14.459  1.00 62.81 234 A 1 
ATOM 1817 C C     . LYS A 1 234 ? 46.382  -28.937 15.321  1.00 61.54 234 A 1 
ATOM 1818 O O     . LYS A 1 234 ? 46.381  -30.136 15.033  1.00 63.87 234 A 1 
ATOM 1819 C CB    . LYS A 1 234 ? 48.479  -27.564 15.180  1.00 62.26 234 A 1 
ATOM 1820 C CG    . LYS A 1 234 ? 49.640  -27.397 14.202  1.00 57.49 234 A 1 
ATOM 1821 C CD    . LYS A 1 234 ? 50.944  -27.140 14.980  1.00 55.56 234 A 1 
ATOM 1822 C CE    . LYS A 1 234 ? 52.131  -27.129 14.030  1.00 49.14 234 A 1 
ATOM 1823 N NZ    . LYS A 1 234 ? 53.400  -26.947 14.773  1.00 44.00 234 A 1 
ATOM 1824 N N     . GLU A 1 235 ? 45.665  -28.441 16.320  1.00 58.23 235 A 1 
ATOM 1825 C CA    . GLU A 1 235 ? 44.836  -29.296 17.185  1.00 56.86 235 A 1 
ATOM 1826 C C     . GLU A 1 235 ? 43.730  -30.001 16.391  1.00 53.01 235 A 1 
ATOM 1827 O O     . GLU A 1 235 ? 43.454  -31.184 16.607  1.00 54.86 235 A 1 
ATOM 1828 C CB    . GLU A 1 235 ? 44.228  -28.480 18.334  1.00 55.71 235 A 1 
ATOM 1829 C CG    . GLU A 1 235 ? 45.247  -28.147 19.420  1.00 50.55 235 A 1 
ATOM 1830 C CD    . GLU A 1 235 ? 44.622  -27.467 20.655  1.00 48.70 235 A 1 
ATOM 1831 O OE1   . GLU A 1 235 ? 45.209  -27.612 21.750  1.00 43.17 235 A 1 
ATOM 1832 O OE2   . GLU A 1 235 ? 43.585  -26.793 20.499  1.00 44.56 235 A 1 
ATOM 1833 N N     . TYR A 1 236 ? 43.118  -29.309 15.410  1.00 60.71 236 A 1 
ATOM 1834 C CA    . TYR A 1 236 ? 42.082  -29.910 14.576  1.00 53.73 236 A 1 
ATOM 1835 C C     . TYR A 1 236 ? 42.623  -31.022 13.665  1.00 49.10 236 A 1 
ATOM 1836 O O     . TYR A 1 236 ? 41.957  -32.040 13.461  1.00 47.18 236 A 1 
ATOM 1837 C CB    . TYR A 1 236 ? 41.383  -28.805 13.765  1.00 51.05 236 A 1 
ATOM 1838 C CG    . TYR A 1 236 ? 39.905  -29.074 13.563  1.00 46.93 236 A 1 
ATOM 1839 C CD1   . TYR A 1 236 ? 39.445  -29.800 12.451  1.00 46.32 236 A 1 
ATOM 1840 C CD2   . TYR A 1 236 ? 38.980  -28.610 14.525  1.00 47.81 236 A 1 
ATOM 1841 C CE1   . TYR A 1 236 ? 38.081  -30.063 12.295  1.00 40.25 236 A 1 
ATOM 1842 C CE2   . TYR A 1 236 ? 37.608  -28.864 14.377  1.00 41.74 236 A 1 
ATOM 1843 C CZ    . TYR A 1 236 ? 37.152  -29.596 13.256  1.00 45.49 236 A 1 
ATOM 1844 O OH    . TYR A 1 236 ? 35.818  -29.853 13.101  1.00 43.07 236 A 1 
ATOM 1845 N N     . ALA A 1 237 ? 43.857  -30.853 13.149  1.00 64.36 237 A 1 
ATOM 1846 C CA    . ALA A 1 237 ? 44.509  -31.854 12.307  1.00 62.53 237 A 1 
ATOM 1847 C C     . ALA A 1 237 ? 44.834  -33.143 13.079  1.00 60.12 237 A 1 
ATOM 1848 O O     . ALA A 1 237 ? 44.630  -34.240 12.554  1.00 62.68 237 A 1 
ATOM 1849 C CB    . ALA A 1 237 ? 45.749  -31.233 11.667  1.00 62.67 237 A 1 
ATOM 1850 N N     . GLU A 1 238 ? 45.289  -33.034 14.338  1.00 60.56 238 A 1 
ATOM 1851 C CA    . GLU A 1 238 ? 45.565  -34.225 15.171  1.00 60.28 238 A 1 
ATOM 1852 C C     . GLU A 1 238 ? 44.290  -35.020 15.473  1.00 56.95 238 A 1 
ATOM 1853 O O     . GLU A 1 238 ? 44.303  -36.252 15.414  1.00 58.62 238 A 1 
ATOM 1854 C CB    . GLU A 1 238 ? 46.279  -33.824 16.475  1.00 59.77 238 A 1 
ATOM 1855 C CG    . GLU A 1 238 ? 47.769  -33.562 16.256  1.00 54.09 238 A 1 
ATOM 1856 C CD    . GLU A 1 238 ? 48.552  -33.347 17.565  1.00 49.51 238 A 1 
ATOM 1857 O OE1   . GLU A 1 238 ? 49.762  -33.683 17.572  1.00 46.25 238 A 1 
ATOM 1858 O OE2   . GLU A 1 238 ? 47.964  -32.834 18.534  1.00 46.02 238 A 1 
ATOM 1859 N N     . GLN A 1 239 ? 43.161  -34.349 15.738  1.00 56.85 239 A 1 
ATOM 1860 C CA    . GLN A 1 239 ? 41.899  -35.049 15.992  1.00 52.60 239 A 1 
ATOM 1861 C C     . GLN A 1 239 ? 41.353  -35.773 14.757  1.00 49.94 239 A 1 
ATOM 1862 O O     . GLN A 1 239 ? 40.752  -36.845 14.901  1.00 52.21 239 A 1 
ATOM 1863 C CB    . GLN A 1 239 ? 40.840  -34.087 16.533  1.00 52.71 239 A 1 
ATOM 1864 C CG    . GLN A 1 239 ? 41.060  -33.782 18.026  1.00 49.40 239 A 1 
ATOM 1865 C CD    . GLN A 1 239 ? 39.876  -33.025 18.655  1.00 44.51 239 A 1 
ATOM 1866 O OE1   . GLN A 1 239 ? 38.876  -32.705 18.025  1.00 44.22 239 A 1 
ATOM 1867 N NE2   . GLN A 1 239 ? 39.942  -32.752 19.932  1.00 40.61 239 A 1 
ATOM 1868 N N     . GLN A 1 240 ? 41.530  -35.208 13.544  1.00 57.73 240 A 1 
ATOM 1869 C CA    . GLN A 1 240 ? 41.092  -35.886 12.323  1.00 57.64 240 A 1 
ATOM 1870 C C     . GLN A 1 240 ? 41.895  -37.158 12.051  1.00 55.54 240 A 1 
ATOM 1871 O O     . GLN A 1 240 ? 41.299  -38.177 11.692  1.00 56.65 240 A 1 
ATOM 1872 C CB    . GLN A 1 240 ? 41.137  -34.943 11.113  1.00 55.98 240 A 1 
ATOM 1873 C CG    . GLN A 1 240 ? 39.837  -34.134 10.997  1.00 52.69 240 A 1 
ATOM 1874 C CD    . GLN A 1 240 ? 39.747  -33.347 9.683   1.00 46.81 240 A 1 
ATOM 1875 O OE1   . GLN A 1 240 ? 40.720  -32.963 9.064   1.00 46.39 240 A 1 
ATOM 1876 N NE2   . GLN A 1 240 ? 38.550  -33.081 9.200   1.00 43.18 240 A 1 
ATOM 1877 N N     . MET A 1 241 ? 43.214  -37.137 12.295  1.00 63.15 241 A 1 
ATOM 1878 C CA    . MET A 1 241 ? 44.080  -38.279 12.007  1.00 61.81 241 A 1 
ATOM 1879 C C     . MET A 1 241 ? 43.733  -39.520 12.855  1.00 59.56 241 A 1 
ATOM 1880 O O     . MET A 1 241 ? 43.858  -40.643 12.384  1.00 61.68 241 A 1 
ATOM 1881 C CB    . MET A 1 241 ? 45.542  -37.845 12.180  1.00 62.06 241 A 1 
ATOM 1882 C CG    . MET A 1 241 ? 46.496  -38.719 11.371  1.00 56.02 241 A 1 
ATOM 1883 S SD    . MET A 1 241 ? 48.270  -38.283 11.504  1.00 52.01 241 A 1 
ATOM 1884 C CE    . MET A 1 241 ? 48.284  -36.654 10.714  1.00 45.87 241 A 1 
ATOM 1885 N N     . GLN A 1 242 ? 43.235  -39.330 14.086  1.00 58.35 242 A 1 
ATOM 1886 C CA    . GLN A 1 242 ? 42.793  -40.456 14.924  1.00 56.30 242 A 1 
ATOM 1887 C C     . GLN A 1 242 ? 41.504  -41.116 14.430  1.00 52.89 242 A 1 
ATOM 1888 O O     . GLN A 1 242 ? 41.326  -42.321 14.650  1.00 54.71 242 A 1 
ATOM 1889 C CB    . GLN A 1 242 ? 42.625  -40.012 16.380  1.00 55.82 242 A 1 
ATOM 1890 C CG    . GLN A 1 242 ? 43.907  -40.232 17.190  1.00 51.59 242 A 1 
ATOM 1891 C CD    . GLN A 1 242 ? 43.730  -39.948 18.685  1.00 46.96 242 A 1 
ATOM 1892 O OE1   . GLN A 1 242 ? 42.720  -39.471 19.165  1.00 45.61 242 A 1 
ATOM 1893 N NE2   . GLN A 1 242 ? 44.727  -40.264 19.497  1.00 41.32 242 A 1 
ATOM 1894 N N     . LYS A 1 243 ? 40.596  -40.366 13.778  1.00 48.27 243 A 1 
ATOM 1895 C CA    . LYS A 1 243 ? 39.319  -40.933 13.324  1.00 47.81 243 A 1 
ATOM 1896 C C     . LYS A 1 243 ? 39.456  -41.826 12.091  1.00 43.22 243 A 1 
ATOM 1897 O O     . LYS A 1 243 ? 38.757  -42.836 12.019  1.00 43.39 243 A 1 
ATOM 1898 C CB    . LYS A 1 243 ? 38.274  -39.836 13.083  1.00 47.09 243 A 1 
ATOM 1899 C CG    . LYS A 1 243 ? 37.438  -39.569 14.338  1.00 45.60 243 A 1 
ATOM 1900 C CD    . LYS A 1 243 ? 36.308  -38.596 14.004  1.00 44.30 243 A 1 
ATOM 1901 C CE    . LYS A 1 243 ? 35.378  -38.425 15.198  1.00 39.62 243 A 1 
ATOM 1902 N NZ    . LYS A 1 243 ? 34.248  -37.528 14.872  1.00 36.15 243 A 1 
ATOM 1903 N N     . GLU A 1 244 ? 40.361  -41.484 11.160  1.00 56.93 244 A 1 
ATOM 1904 C CA    . GLU A 1 244 ? 40.514  -42.264 9.917   1.00 56.89 244 A 1 
ATOM 1905 C C     . GLU A 1 244 ? 40.930  -43.727 10.156  1.00 52.83 244 A 1 
ATOM 1906 O O     . GLU A 1 244 ? 40.589  -44.603 9.351   1.00 52.25 244 A 1 
ATOM 1907 C CB    . GLU A 1 244 ? 41.541  -41.598 8.989   1.00 54.47 244 A 1 
ATOM 1908 C CG    . GLU A 1 244 ? 40.945  -40.469 8.149   1.00 49.34 244 A 1 
ATOM 1909 C CD    . GLU A 1 244 ? 41.906  -39.956 7.071   1.00 46.90 244 A 1 
ATOM 1910 O OE1   . GLU A 1 244 ? 41.412  -39.519 5.996   1.00 41.89 244 A 1 
ATOM 1911 O OE2   . GLU A 1 244 ? 43.135  -39.968 7.311   1.00 42.05 244 A 1 
ATOM 1912 N N     . TYR A 1 245 ? 41.660  -44.023 11.244  1.00 58.98 245 A 1 
ATOM 1913 C CA    . TYR A 1 245 ? 42.222  -45.360 11.450  1.00 56.88 245 A 1 
ATOM 1914 C C     . TYR A 1 245 ? 41.165  -46.443 11.690  1.00 51.81 245 A 1 
ATOM 1915 O O     . TYR A 1 245 ? 41.404  -47.618 11.394  1.00 50.79 245 A 1 
ATOM 1916 C CB    . TYR A 1 245 ? 43.257  -45.307 12.583  1.00 53.22 245 A 1 
ATOM 1917 C CG    . TYR A 1 245 ? 44.397  -46.287 12.391  1.00 47.58 245 A 1 
ATOM 1918 C CD1   . TYR A 1 245 ? 44.313  -47.605 12.871  1.00 46.00 245 A 1 
ATOM 1919 C CD2   . TYR A 1 245 ? 45.545  -45.875 11.675  1.00 45.77 245 A 1 
ATOM 1920 C CE1   . TYR A 1 245 ? 45.360  -48.510 12.647  1.00 37.82 245 A 1 
ATOM 1921 C CE2   . TYR A 1 245 ? 46.592  -46.776 11.445  1.00 40.19 245 A 1 
ATOM 1922 C CZ    . TYR A 1 245 ? 46.500  -48.089 11.932  1.00 42.52 245 A 1 
ATOM 1923 O OH    . TYR A 1 245 ? 47.533  -48.975 11.711  1.00 40.10 245 A 1 
ATOM 1924 N N     . VAL A 1 246 ? 39.987  -46.067 12.243  1.00 50.13 246 A 1 
ATOM 1925 C CA    . VAL A 1 246 ? 39.015  -47.076 12.711  1.00 50.64 246 A 1 
ATOM 1926 C C     . VAL A 1 246 ? 38.105  -47.585 11.582  1.00 47.09 246 A 1 
ATOM 1927 O O     . VAL A 1 246 ? 37.661  -48.730 11.626  1.00 46.23 246 A 1 
ATOM 1928 C CB    . VAL A 1 246 ? 38.198  -46.541 13.905  1.00 47.50 246 A 1 
ATOM 1929 C CG1   . VAL A 1 246 ? 37.247  -47.596 14.491  1.00 43.16 246 A 1 
ATOM 1930 C CG2   . VAL A 1 246 ? 39.102  -46.073 15.044  1.00 48.39 246 A 1 
ATOM 1931 N N     . GLU A 1 247 ? 37.820  -46.765 10.563  1.00 43.61 247 A 1 
ATOM 1932 C CA    . GLU A 1 247 ? 36.744  -47.058 9.599   1.00 44.26 247 A 1 
ATOM 1933 C C     . GLU A 1 247 ? 37.078  -48.150 8.559   1.00 40.58 247 A 1 
ATOM 1934 O O     . GLU A 1 247 ? 36.181  -48.650 7.886   1.00 38.79 247 A 1 
ATOM 1935 C CB    . GLU A 1 247 ? 36.272  -45.749 8.930   1.00 42.54 247 A 1 
ATOM 1936 C CG    . GLU A 1 247 ? 34.799  -45.456 9.240   1.00 39.85 247 A 1 
ATOM 1937 C CD    . GLU A 1 247 ? 34.260  -44.141 8.660   1.00 37.65 247 A 1 
ATOM 1938 O OE1   . GLU A 1 247 ? 33.067  -43.845 8.946   1.00 35.88 247 A 1 
ATOM 1939 O OE2   . GLU A 1 247 ? 35.012  -43.427 7.970   1.00 36.28 247 A 1 
ATOM 1940 N N     . ASN A 1 248 ? 38.358  -48.547 8.439   1.00 46.22 248 A 1 
ATOM 1941 C CA    . ASN A 1 248 ? 38.814  -49.328 7.281   1.00 46.52 248 A 1 
ATOM 1942 C C     . ASN A 1 248 ? 38.401  -50.822 7.246   1.00 41.91 248 A 1 
ATOM 1943 O O     . ASN A 1 248 ? 38.451  -51.408 6.168   1.00 39.28 248 A 1 
ATOM 1944 C CB    . ASN A 1 248 ? 40.347  -49.181 7.164   1.00 43.05 248 A 1 
ATOM 1945 C CG    . ASN A 1 248 ? 40.805  -48.316 6.005   1.00 39.85 248 A 1 
ATOM 1946 O OD1   . ASN A 1 248 ? 40.104  -48.019 5.053   1.00 39.00 248 A 1 
ATOM 1947 N ND2   . ASN A 1 248 ? 42.056  -47.894 6.022   1.00 40.56 248 A 1 
ATOM 1948 N N     . GLU A 1 249 ? 38.055  -51.456 8.365   1.00 50.74 249 A 1 
ATOM 1949 C CA    . GLU A 1 249 ? 37.979  -52.934 8.375   1.00 50.93 249 A 1 
ATOM 1950 C C     . GLU A 1 249 ? 36.804  -53.545 7.583   1.00 48.49 249 A 1 
ATOM 1951 O O     . GLU A 1 249 ? 36.964  -54.562 6.908   1.00 45.22 249 A 1 
ATOM 1952 C CB    . GLU A 1 249 ? 37.945  -53.475 9.815   1.00 46.19 249 A 1 
ATOM 1953 C CG    . GLU A 1 249 ? 39.307  -53.453 10.519  1.00 41.73 249 A 1 
ATOM 1954 C CD    . GLU A 1 249 ? 39.314  -54.297 11.809  1.00 39.14 249 A 1 
ATOM 1955 O OE1   . GLU A 1 249 ? 40.361  -54.914 12.092  1.00 35.83 249 A 1 
ATOM 1956 O OE2   . GLU A 1 249 ? 38.274  -54.340 12.502  1.00 35.93 249 A 1 
ATOM 1957 N N     . GLY A 1 250 ? 35.609  -52.994 7.724   1.00 34.19 250 A 1 
ATOM 1958 C CA    . GLY A 1 250 ? 34.391  -53.804 7.573   1.00 35.15 250 A 1 
ATOM 1959 C C     . GLY A 1 250 ? 33.815  -54.065 6.180   1.00 33.66 250 A 1 
ATOM 1960 O O     . GLY A 1 250 ? 32.621  -54.386 6.101   1.00 31.66 250 A 1 
ATOM 1961 N N     . SER A 1 251 ? 34.555  -53.909 5.075   1.00 39.72 251 A 1 
ATOM 1962 C CA    . SER A 1 251 ? 33.970  -53.938 3.723   1.00 42.02 251 A 1 
ATOM 1963 C C     . SER A 1 251 ? 33.729  -55.344 3.149   1.00 40.31 251 A 1 
ATOM 1964 O O     . SER A 1 251 ? 34.302  -55.709 2.121   1.00 38.73 251 A 1 
ATOM 1965 C CB    . SER A 1 251 ? 34.781  -53.051 2.774   1.00 40.15 251 A 1 
ATOM 1966 O OG    . SER A 1 251 ? 36.072  -53.586 2.547   1.00 37.78 251 A 1 
ATOM 1967 N N     . GLU A 1 252 ? 32.887  -56.150 3.758   1.00 35.14 252 A 1 
ATOM 1968 C CA    . GLU A 1 252 ? 32.506  -57.451 3.193   1.00 37.68 252 A 1 
ATOM 1969 C C     . GLU A 1 252 ? 31.687  -57.308 1.897   1.00 36.01 252 A 1 
ATOM 1970 O O     . GLU A 1 252 ? 30.659  -56.635 1.816   1.00 33.73 252 A 1 
ATOM 1971 C CB    . GLU A 1 252 ? 31.783  -58.348 4.204   1.00 35.45 252 A 1 
ATOM 1972 C CG    . GLU A 1 252 ? 32.741  -59.012 5.209   1.00 33.43 252 A 1 
ATOM 1973 C CD    . GLU A 1 252 ? 32.079  -60.182 5.962   1.00 31.25 252 A 1 
ATOM 1974 O OE1   . GLU A 1 252 ? 32.817  -61.122 6.338   1.00 29.56 252 A 1 
ATOM 1975 O OE2   . GLU A 1 252 ? 30.841  -60.154 6.126   1.00 29.02 252 A 1 
ATOM 1976 N N     . CYS A 1 253 ? 32.153  -58.007 0.847   1.00 36.40 253 A 1 
ATOM 1977 C CA    . CYS A 1 253 ? 31.628  -57.955 -0.516  1.00 38.87 253 A 1 
ATOM 1978 C C     . CYS A 1 253 ? 30.359  -58.805 -0.711  1.00 35.10 253 A 1 
ATOM 1979 O O     . CYS A 1 253 ? 30.408  -59.849 -1.367  1.00 34.01 253 A 1 
ATOM 1980 C CB    . CYS A 1 253 ? 32.732  -58.383 -1.488  1.00 37.31 253 A 1 
ATOM 1981 S SG    . CYS A 1 253 ? 34.173  -57.281 -1.443  1.00 35.99 253 A 1 
ATOM 1982 N N     . ILE A 1 254 ? 29.210  -58.391 -0.212  1.00 35.21 254 A 1 
ATOM 1983 C CA    . ILE A 1 254 ? 27.957  -59.121 -0.460  1.00 38.39 254 A 1 
ATOM 1984 C C     . ILE A 1 254 ? 27.548  -58.971 -1.936  1.00 36.34 254 A 1 
ATOM 1985 O O     . ILE A 1 254 ? 27.183  -57.890 -2.389  1.00 34.70 254 A 1 
ATOM 1986 C CB    . ILE A 1 254 ? 26.841  -58.719 0.517   1.00 36.03 254 A 1 
ATOM 1987 C CG1   . ILE A 1 254 ? 27.287  -58.974 1.970   1.00 34.03 254 A 1 
ATOM 1988 C CG2   . ILE A 1 254 ? 25.562  -59.522 0.210   1.00 36.49 254 A 1 
ATOM 1989 C CD1   . ILE A 1 254 ? 26.282  -58.559 3.033   1.00 34.35 254 A 1 
ATOM 1990 N N     . VAL A 1 255 ? 27.599  -60.093 -2.684  1.00 37.11 255 A 1 
ATOM 1991 C CA    . VAL A 1 255 ? 27.298  -60.149 -4.128  1.00 40.90 255 A 1 
ATOM 1992 C C     . VAL A 1 255 ? 25.776  -60.185 -4.367  1.00 38.14 255 A 1 
ATOM 1993 O O     . VAL A 1 255 ? 25.146  -61.190 -4.050  1.00 35.96 255 A 1 
ATOM 1994 C CB    . VAL A 1 255 ? 27.982  -61.370 -4.775  1.00 38.97 255 A 1 
ATOM 1995 C CG1   . VAL A 1 255 ? 27.744  -61.406 -6.286  1.00 36.14 255 A 1 
ATOM 1996 C CG2   . VAL A 1 255 ? 29.494  -61.366 -4.544  1.00 39.42 255 A 1 
ATOM 1997 N N     . PRO A 1 256 ? 25.155  -59.154 -4.923  1.00 35.27 256 A 1 
ATOM 1998 C CA    . PRO A 1 256 ? 23.708  -59.138 -5.124  1.00 37.30 256 A 1 
ATOM 1999 C C     . PRO A 1 256 ? 23.298  -60.021 -6.317  1.00 36.01 256 A 1 
ATOM 2000 O O     . PRO A 1 256 ? 23.692  -59.766 -7.458  1.00 33.93 256 A 1 
ATOM 2001 C CB    . PRO A 1 256 ? 23.340  -57.674 -5.312  1.00 34.48 256 A 1 
ATOM 2002 C CG    . PRO A 1 256 ? 24.585  -57.069 -5.947  1.00 35.16 256 A 1 
ATOM 2003 C CD    . PRO A 1 256 ? 25.737  -57.875 -5.310  1.00 41.12 256 A 1 
ATOM 2004 N N     . SER A 1 257 ? 22.490  -61.062 -6.100  1.00 41.24 257 A 1 
ATOM 2005 C CA    . SER A 1 257 ? 22.021  -61.975 -7.148  1.00 45.54 257 A 1 
ATOM 2006 C C     . SER A 1 257 ? 20.940  -61.351 -8.048  1.00 43.27 257 A 1 
ATOM 2007 O O     . SER A 1 257 ? 19.952  -60.788 -7.584  1.00 42.13 257 A 1 
ATOM 2008 C CB    . SER A 1 257 ? 21.558  -63.298 -6.535  1.00 43.05 257 A 1 
ATOM 2009 O OG    . SER A 1 257 ? 20.561  -63.095 -5.560  1.00 40.56 257 A 1 
ATOM 2010 N N     . GLN A 1 258 ? 21.099  -61.478 -9.363  1.00 32.51 258 A 1 
ATOM 2011 C CA    . GLN A 1 258 ? 20.282  -60.842 -10.414 1.00 35.30 258 A 1 
ATOM 2012 C C     . GLN A 1 258 ? 18.959  -61.581 -10.738 1.00 32.86 258 A 1 
ATOM 2013 O O     . GLN A 1 258 ? 18.767  -62.031 -11.864 1.00 31.11 258 A 1 
ATOM 2014 C CB    . GLN A 1 258 ? 21.113  -60.709 -11.703 1.00 33.31 258 A 1 
ATOM 2015 C CG    . GLN A 1 258 ? 22.275  -59.731 -11.653 1.00 32.54 258 A 1 
ATOM 2016 C CD    . GLN A 1 258 ? 22.953  -59.606 -13.027 1.00 32.49 258 A 1 
ATOM 2017 O OE1   . GLN A 1 258 ? 22.752  -60.380 -13.948 1.00 33.45 258 A 1 
ATOM 2018 N NE2   . GLN A 1 258 ? 23.792  -58.616 -13.219 1.00 33.85 258 A 1 
ATOM 2019 N N     . SER A 1 259 ? 18.046  -61.773 -9.825  1.00 36.17 259 A 1 
ATOM 2020 C CA    . SER A 1 259 ? 16.815  -62.533 -10.121 1.00 39.13 259 A 1 
ATOM 2021 C C     . SER A 1 259 ? 15.954  -61.888 -11.221 1.00 36.36 259 A 1 
ATOM 2022 O O     . SER A 1 259 ? 15.340  -60.835 -11.042 1.00 35.98 259 A 1 
ATOM 2023 C CB    . SER A 1 259 ? 16.014  -62.786 -8.850  1.00 37.65 259 A 1 
ATOM 2024 O OG    . SER A 1 259 ? 15.631  -61.582 -8.228  1.00 36.02 259 A 1 
ATOM 2025 N N     . THR A 1 260 ? 15.881  -62.540 -12.386 1.00 37.37 260 A 1 
ATOM 2026 C CA    . THR A 1 260 ? 15.200  -62.103 -13.623 1.00 42.40 260 A 1 
ATOM 2027 C C     . THR A 1 260 ? 13.690  -62.379 -13.595 1.00 39.13 260 A 1 
ATOM 2028 O O     . THR A 1 260 ? 13.222  -63.361 -14.158 1.00 37.45 260 A 1 
ATOM 2029 C CB    . THR A 1 260 ? 15.845  -62.783 -14.840 1.00 38.44 260 A 1 
ATOM 2030 O OG1   . THR A 1 260 ? 16.002  -64.164 -14.613 1.00 35.75 260 A 1 
ATOM 2031 C CG2   . THR A 1 260 ? 17.227  -62.223 -15.147 1.00 38.11 260 A 1 
ATOM 2032 N N     . ILE A 1 261 ? 12.902  -61.518 -12.954 1.00 32.12 261 A 1 
ATOM 2033 C CA    . ILE A 1 261 ? 11.444  -61.724 -12.888 1.00 36.42 261 A 1 
ATOM 2034 C C     . ILE A 1 261 ? 10.797  -61.492 -14.267 1.00 33.91 261 A 1 
ATOM 2035 O O     . ILE A 1 261 ? 10.677  -60.365 -14.750 1.00 33.00 261 A 1 
ATOM 2036 C CB    . ILE A 1 261 ? 10.795  -60.898 -11.763 1.00 34.79 261 A 1 
ATOM 2037 C CG1   . ILE A 1 261 ? 11.387  -61.312 -10.395 1.00 34.17 261 A 1 
ATOM 2038 C CG2   . ILE A 1 261 ? 9.261   -61.098 -11.759 1.00 36.97 261 A 1 
ATOM 2039 C CD1   . ILE A 1 261 ? 10.882  -60.509 -9.207  1.00 35.40 261 A 1 
ATOM 2040 N N     . VAL A 1 262 ? 10.339  -62.589 -14.898 1.00 35.83 262 A 1 
ATOM 2041 C CA    . VAL A 1 262 ? 9.695   -62.623 -16.220 1.00 41.40 262 A 1 
ATOM 2042 C C     . VAL A 1 262 ? 8.246   -62.094 -16.135 1.00 38.21 262 A 1 
ATOM 2043 O O     . VAL A 1 262 ? 7.366   -62.767 -15.606 1.00 37.48 262 A 1 
ATOM 2044 C CB    . VAL A 1 262 ? 9.734   -64.042 -16.807 1.00 38.61 262 A 1 
ATOM 2045 C CG1   . VAL A 1 262 ? 9.099   -64.101 -18.205 1.00 36.23 262 A 1 
ATOM 2046 C CG2   . VAL A 1 262 ? 11.172  -64.553 -16.934 1.00 41.48 262 A 1 
ATOM 2047 N N     . ARG A 1 263 ? 7.982   -60.917 -16.693 1.00 37.35 263 A 1 
ATOM 2048 C CA    . ARG A 1 263 ? 6.612   -60.376 -16.785 1.00 42.63 263 A 1 
ATOM 2049 C C     . ARG A 1 263 ? 5.779   -61.160 -17.809 1.00 39.40 263 A 1 
ATOM 2050 O O     . ARG A 1 263 ? 6.052   -61.098 -19.006 1.00 37.86 263 A 1 
ATOM 2051 C CB    . ARG A 1 263 ? 6.629   -58.877 -17.157 1.00 39.32 263 A 1 
ATOM 2052 C CG    . ARG A 1 263 ? 6.953   -57.959 -15.969 1.00 37.51 263 A 1 
ATOM 2053 C CD    . ARG A 1 263 ? 6.844   -56.480 -16.388 1.00 34.39 263 A 1 
ATOM 2054 N NE    . ARG A 1 263 ? 6.993   -55.571 -15.239 1.00 32.16 263 A 1 
ATOM 2055 C CZ    . ARG A 1 263 ? 6.927   -54.242 -15.263 1.00 28.76 263 A 1 
ATOM 2056 N NH1   . ARG A 1 263 ? 6.748   -53.587 -16.386 1.00 26.94 263 A 1 
ATOM 2057 N NH2   . ARG A 1 263 ? 7.043   -53.549 -14.180 1.00 25.82 263 A 1 
ATOM 2058 N N     . ARG A 1 264 ? 4.732   -61.854 -17.364 1.00 38.18 264 A 1 
ATOM 2059 C CA    . ARG A 1 264 ? 3.743   -62.495 -18.249 1.00 42.45 264 A 1 
ATOM 2060 C C     . ARG A 1 264 ? 2.767   -61.463 -18.833 1.00 38.42 264 A 1 
ATOM 2061 O O     . ARG A 1 264 ? 2.172   -60.718 -18.061 1.00 36.32 264 A 1 
ATOM 2062 C CB    . ARG A 1 264 ? 2.945   -63.582 -17.495 1.00 39.37 264 A 1 
ATOM 2063 C CG    . ARG A 1 264 ? 3.646   -64.950 -17.461 1.00 37.14 264 A 1 
ATOM 2064 C CD    . ARG A 1 264 ? 2.733   -65.995 -16.801 1.00 34.78 264 A 1 
ATOM 2065 N NE    . ARG A 1 264 ? 3.267   -67.356 -16.906 1.00 32.55 264 A 1 
ATOM 2066 C CZ    . ARG A 1 264 ? 2.726   -68.465 -16.413 1.00 28.94 264 A 1 
ATOM 2067 N NH1   . ARG A 1 264 ? 1.607   -68.425 -15.731 1.00 27.67 264 A 1 
ATOM 2068 N NH2   . ARG A 1 264 ? 3.280   -69.615 -16.606 1.00 26.79 264 A 1 
ATOM 2069 N N     . PRO A 1 265 ? 2.515   -61.475 -20.151 1.00 33.96 265 A 1 
ATOM 2070 C CA    . PRO A 1 265 ? 1.518   -60.614 -20.798 1.00 38.24 265 A 1 
ATOM 2071 C C     . PRO A 1 265 ? 0.125   -61.262 -20.717 1.00 36.57 265 A 1 
ATOM 2072 O O     . PRO A 1 265 ? -0.127  -62.268 -21.384 1.00 34.29 265 A 1 
ATOM 2073 C CB    . PRO A 1 265 ? 2.022   -60.468 -22.234 1.00 34.28 265 A 1 
ATOM 2074 C CG    . PRO A 1 265 ? 2.689   -61.820 -22.526 1.00 34.99 265 A 1 
ATOM 2075 C CD    . PRO A 1 265 ? 3.246   -62.247 -21.158 1.00 41.29 265 A 1 
ATOM 2076 N N     . HIS A 1 266 ? -0.783  -60.726 -19.933 1.00 38.51 266 A 1 
ATOM 2077 C CA    . HIS A 1 266 ? -2.148  -61.265 -19.847 1.00 42.61 266 A 1 
ATOM 2078 C C     . HIS A 1 266 ? -3.042  -60.786 -21.013 1.00 39.89 266 A 1 
ATOM 2079 O O     . HIS A 1 266 ? -2.892  -59.678 -21.506 1.00 39.10 266 A 1 
ATOM 2080 C CB    . HIS A 1 266 ? -2.775  -60.991 -18.469 1.00 40.40 266 A 1 
ATOM 2081 C CG    . HIS A 1 266 ? -3.136  -62.268 -17.758 1.00 39.80 266 A 1 
ATOM 2082 N ND1   . HIS A 1 266 ? -4.242  -63.061 -17.963 1.00 38.57 266 A 1 
ATOM 2083 C CD2   . HIS A 1 266 ? -2.393  -62.906 -16.797 1.00 38.95 266 A 1 
ATOM 2084 C CE1   . HIS A 1 266 ? -4.170  -64.123 -17.148 1.00 35.35 266 A 1 
ATOM 2085 N NE2   . HIS A 1 266 ? -3.051  -64.075 -16.422 1.00 35.06 266 A 1 
ATOM 2086 N N     . GLN A 1 267 ? -3.986  -61.674 -21.449 1.00 40.08 267 A 1 
ATOM 2087 C CA    . GLN A 1 267 ? -4.598  -61.678 -22.793 1.00 42.84 267 A 1 
ATOM 2088 C C     . GLN A 1 267 ? -5.979  -60.998 -22.967 1.00 41.51 267 A 1 
ATOM 2089 O O     . GLN A 1 267 ? -6.444  -60.952 -24.096 1.00 40.15 267 A 1 
ATOM 2090 C CB    . GLN A 1 267 ? -4.773  -63.150 -23.213 1.00 39.57 267 A 1 
ATOM 2091 C CG    . GLN A 1 267 ? -3.642  -63.753 -24.051 1.00 37.18 267 A 1 
ATOM 2092 C CD    . GLN A 1 267 ? -3.956  -65.192 -24.472 1.00 35.12 267 A 1 
ATOM 2093 O OE1   . GLN A 1 267 ? -4.830  -65.857 -23.957 1.00 35.68 267 A 1 
ATOM 2094 N NE2   . GLN A 1 267 ? -3.231  -65.729 -25.430 1.00 34.33 267 A 1 
ATOM 2095 N N     . SER A 1 268 ? -6.702  -60.647 -21.954 1.00 37.24 268 A 1 
ATOM 2096 C CA    . SER A 1 268 ? -8.178  -60.742 -21.895 1.00 40.49 268 A 1 
ATOM 2097 C C     . SER A 1 268 ? -8.929  -60.070 -23.057 1.00 39.09 268 A 1 
ATOM 2098 O O     . SER A 1 268 ? -8.677  -58.913 -23.385 1.00 36.97 268 A 1 
ATOM 2099 C CB    . SER A 1 268 ? -8.700  -60.195 -20.570 1.00 37.16 268 A 1 
ATOM 2100 O OG    . SER A 1 268 ? -8.324  -58.848 -20.399 1.00 33.67 268 A 1 
ATOM 2101 N N     . GLY A 1 269 ? -9.909  -60.818 -23.654 1.00 36.53 269 A 1 
ATOM 2102 C CA    . GLY A 1 269 ? -10.565 -60.479 -24.919 1.00 38.48 269 A 1 
ATOM 2103 C C     . GLY A 1 269 ? -12.099 -60.424 -24.870 1.00 36.67 269 A 1 
ATOM 2104 O O     . GLY A 1 269 ? -12.728 -61.274 -25.489 1.00 34.81 269 A 1 
ATOM 2105 N N     . TYR A 1 270 ? -12.711 -59.482 -24.180 1.00 28.93 270 A 1 
ATOM 2106 C CA    . TYR A 1 270 ? -14.174 -59.436 -24.064 1.00 33.92 270 A 1 
ATOM 2107 C C     . TYR A 1 270 ? -14.888 -59.089 -25.395 1.00 30.94 270 A 1 
ATOM 2108 O O     . TYR A 1 270 ? -14.404 -58.278 -26.171 1.00 29.02 270 A 1 
ATOM 2109 C CB    . TYR A 1 270 ? -14.602 -58.501 -22.924 1.00 31.21 270 A 1 
ATOM 2110 C CG    . TYR A 1 270 ? -15.070 -59.251 -21.694 1.00 30.62 270 A 1 
ATOM 2111 C CD1   . TYR A 1 270 ? -16.431 -59.584 -21.534 1.00 31.48 270 A 1 
ATOM 2112 C CD2   . TYR A 1 270 ? -14.144 -59.648 -20.707 1.00 33.33 270 A 1 
ATOM 2113 C CE1   . TYR A 1 270 ? -16.866 -60.292 -20.393 1.00 30.14 270 A 1 
ATOM 2114 C CE2   . TYR A 1 270 ? -14.569 -60.364 -19.569 1.00 29.91 270 A 1 
ATOM 2115 C CZ    . TYR A 1 270 ? -15.940 -60.680 -19.414 1.00 31.21 270 A 1 
ATOM 2116 O OH    . TYR A 1 270 ? -16.360 -61.370 -18.311 1.00 32.47 270 A 1 
ATOM 2117 N N     . ALA A 1 271 ? -16.060 -59.709 -25.625 1.00 37.92 271 A 1 
ATOM 2118 C CA    . ALA A 1 271 ? -16.602 -59.994 -26.967 1.00 40.44 271 A 1 
ATOM 2119 C C     . ALA A 1 271 ? -17.928 -59.319 -27.447 1.00 38.09 271 A 1 
ATOM 2120 O O     . ALA A 1 271 ? -18.097 -59.232 -28.663 1.00 36.53 271 A 1 
ATOM 2121 C CB    . ALA A 1 271 ? -16.764 -61.522 -27.030 1.00 37.41 271 A 1 
ATOM 2122 N N     . PRO A 1 272 ? -18.933 -58.999 -26.654 1.00 31.66 272 A 1 
ATOM 2123 C CA    . PRO A 1 272 ? -20.361 -59.127 -27.017 1.00 35.17 272 A 1 
ATOM 2124 C C     . PRO A 1 272 ? -20.963 -57.946 -27.839 1.00 34.17 272 A 1 
ATOM 2125 O O     . PRO A 1 272 ? -20.290 -56.946 -28.011 1.00 33.01 272 A 1 
ATOM 2126 C CB    . PRO A 1 272 ? -21.038 -59.280 -25.653 1.00 32.55 272 A 1 
ATOM 2127 C CG    . PRO A 1 272 ? -20.249 -58.330 -24.772 1.00 33.20 272 A 1 
ATOM 2128 C CD    . PRO A 1 272 ? -18.820 -58.570 -25.277 1.00 39.72 272 A 1 
ATOM 2129 N N     . LEU A 1 273 ? -22.232 -57.882 -28.348 1.00 33.59 273 A 1 
ATOM 2130 C CA    . LEU A 1 273 ? -23.205 -58.914 -28.770 1.00 39.19 273 A 1 
ATOM 2131 C C     . LEU A 1 273 ? -24.222 -58.360 -29.814 1.00 37.49 273 A 1 
ATOM 2132 O O     . LEU A 1 273 ? -23.972 -58.460 -31.016 1.00 36.90 273 A 1 
ATOM 2133 C CB    . LEU A 1 273 ? -23.948 -59.536 -27.551 1.00 35.82 273 A 1 
ATOM 2134 C CG    . LEU A 1 273 ? -24.215 -61.056 -27.646 1.00 34.54 273 A 1 
ATOM 2135 C CD1   . LEU A 1 273 ? -24.764 -61.572 -26.309 1.00 34.54 273 A 1 
ATOM 2136 C CD2   . LEU A 1 273 ? -25.204 -61.444 -28.721 1.00 38.78 273 A 1 
ATOM 2137 N N     . VAL A 1 274 ? -25.401 -57.899 -29.422 1.00 29.53 274 A 1 
ATOM 2138 C CA    . VAL A 1 274 ? -26.695 -57.814 -30.183 1.00 37.38 274 A 1 
ATOM 2139 C C     . VAL A 1 274 ? -26.993 -56.381 -30.726 1.00 34.66 274 A 1 
ATOM 2140 O O     . VAL A 1 274 ? -26.244 -55.469 -30.413 1.00 33.03 274 A 1 
ATOM 2141 C CB    . VAL A 1 274 ? -27.850 -58.322 -29.279 1.00 34.01 274 A 1 
ATOM 2142 C CG1   . VAL A 1 274 ? -28.825 -59.215 -30.033 1.00 32.75 274 A 1 
ATOM 2143 C CG2   . VAL A 1 274 ? -27.440 -59.105 -28.041 1.00 38.22 274 A 1 
ATOM 2144 N N     . GLY A 1 275 ? -28.027 -56.014 -31.502 1.00 33.83 275 A 1 
ATOM 2145 C CA    . GLY A 1 275 ? -29.212 -56.696 -32.038 1.00 34.63 275 A 1 
ATOM 2146 C C     . GLY A 1 275 ? -30.122 -55.804 -32.926 1.00 32.58 275 A 1 
ATOM 2147 O O     . GLY A 1 275 ? -29.656 -55.205 -33.884 1.00 30.65 275 A 1 
ATOM 2148 N N     . ALA A 1 276 ? -31.427 -55.829 -32.644 1.00 39.61 276 A 1 
ATOM 2149 C CA    . ALA A 1 276 ? -32.598 -55.669 -33.535 1.00 43.00 276 A 1 
ATOM 2150 C C     . ALA A 1 276 ? -33.108 -54.208 -33.791 1.00 41.28 276 A 1 
ATOM 2151 O O     . ALA A 1 276 ? -32.466 -53.267 -33.354 1.00 40.03 276 A 1 
ATOM 2152 C CB    . ALA A 1 276 ? -33.658 -56.542 -32.855 1.00 39.15 276 A 1 
ATOM 2153 N N     . GLU A 1 277 ? -34.255 -53.873 -34.430 1.00 37.87 277 A 1 
ATOM 2154 C CA    . GLU A 1 277 ? -35.077 -54.528 -35.478 1.00 43.48 277 A 1 
ATOM 2155 C C     . GLU A 1 277 ? -36.016 -53.541 -36.256 1.00 42.67 277 A 1 
ATOM 2156 O O     . GLU A 1 277 ? -35.909 -53.421 -37.465 1.00 41.41 277 A 1 
ATOM 2157 C CB    . GLU A 1 277 ? -36.015 -55.609 -34.882 1.00 38.45 277 A 1 
ATOM 2158 C CG    . GLU A 1 277 ? -36.136 -56.873 -35.742 1.00 35.82 277 A 1 
ATOM 2159 C CD    . GLU A 1 277 ? -37.168 -57.878 -35.199 1.00 35.31 277 A 1 
ATOM 2160 O OE1   . GLU A 1 277 ? -37.382 -58.897 -35.894 1.00 34.39 277 A 1 
ATOM 2161 O OE2   . GLU A 1 277 ? -37.754 -57.632 -34.116 1.00 34.92 277 A 1 
ATOM 2162 N N     . GLN A 1 278 ? -37.022 -52.993 -35.593 1.00 34.47 278 A 1 
ATOM 2163 C CA    . GLN A 1 278 ? -38.378 -52.683 -36.124 1.00 38.01 278 A 1 
ATOM 2164 C C     . GLN A 1 278 ? -38.622 -51.212 -36.579 1.00 35.78 278 A 1 
ATOM 2165 O O     . GLN A 1 278 ? -37.797 -50.361 -36.295 1.00 34.08 278 A 1 
ATOM 2166 C CB    . GLN A 1 278 ? -39.377 -53.046 -35.010 1.00 35.06 278 A 1 
ATOM 2167 C CG    . GLN A 1 278 ? -39.546 -54.538 -34.772 1.00 32.15 278 A 1 
ATOM 2168 C CD    . GLN A 1 278 ? -40.655 -54.877 -33.778 1.00 31.19 278 A 1 
ATOM 2169 O OE1   . GLN A 1 278 ? -41.291 -54.024 -33.171 1.00 33.43 278 A 1 
ATOM 2170 N NE2   . GLN A 1 278 ? -40.936 -56.143 -33.594 1.00 31.57 278 A 1 
ATOM 2171 N N     . ALA A 1 279 ? -39.767 -50.787 -37.193 1.00 33.79 279 A 1 
ATOM 2172 C CA    . ALA A 1 279 ? -40.752 -51.381 -38.124 1.00 35.09 279 A 1 
ATOM 2173 C C     . ALA A 1 279 ? -41.611 -50.328 -38.901 1.00 32.21 279 A 1 
ATOM 2174 O O     . ALA A 1 279 ? -41.425 -50.157 -40.094 1.00 31.43 279 A 1 
ATOM 2175 C CB    . ALA A 1 279 ? -41.707 -52.339 -37.384 1.00 33.20 279 A 1 
ATOM 2176 N N     . ALA A 1 280 ? -42.640 -49.764 -38.285 1.00 34.18 280 A 1 
ATOM 2177 C CA    . ALA A 1 280 ? -43.952 -49.430 -38.914 1.00 36.25 280 A 1 
ATOM 2178 C C     . ALA A 1 280 ? -44.212 -47.917 -39.218 1.00 33.00 280 A 1 
ATOM 2179 O O     . ALA A 1 280 ? -43.300 -47.134 -39.095 1.00 31.78 280 A 1 
ATOM 2180 C CB    . ALA A 1 280 ? -44.990 -50.025 -37.952 1.00 34.06 280 A 1 
ATOM 2181 N N     . SER A 1 281 ? -45.403 -47.394 -39.596 1.00 46.36 281 A 1 
ATOM 2182 C CA    . SER A 1 281 ? -46.461 -47.781 -40.561 1.00 47.03 281 A 1 
ATOM 2183 C C     . SER A 1 281 ? -47.250 -46.581 -41.177 1.00 44.86 281 A 1 
ATOM 2184 O O     . SER A 1 281 ? -47.048 -46.287 -42.338 1.00 42.58 281 A 1 
ATOM 2185 C CB    . SER A 1 281 ? -47.479 -48.763 -39.948 1.00 43.32 281 A 1 
ATOM 2186 O OG    . SER A 1 281 ? -48.076 -48.228 -38.789 1.00 37.74 281 A 1 
ATOM 2187 N N     . ALA A 1 282 ? -48.215 -46.009 -40.488 1.00 36.86 282 A 1 
ATOM 2188 C CA    . ALA A 1 282 ? -49.535 -45.589 -41.028 1.00 38.63 282 A 1 
ATOM 2189 C C     . ALA A 1 282 ? -49.732 -44.067 -41.379 1.00 35.34 282 A 1 
ATOM 2190 O O     . ALA A 1 282 ? -48.817 -43.301 -41.175 1.00 34.04 282 A 1 
ATOM 2191 C CB    . ALA A 1 282 ? -50.535 -46.047 -39.953 1.00 35.70 282 A 1 
ATOM 2192 N N     . THR A 1 283 ? -50.876 -43.518 -41.823 1.00 42.52 283 A 1 
ATOM 2193 C CA    . THR A 1 283 ? -51.876 -43.813 -42.890 1.00 45.38 283 A 1 
ATOM 2194 C C     . THR A 1 283 ? -52.541 -42.558 -43.517 1.00 43.02 283 A 1 
ATOM 2195 O O     . THR A 1 283 ? -52.318 -42.289 -44.691 1.00 39.45 283 A 1 
ATOM 2196 C CB    . THR A 1 283 ? -53.076 -44.673 -42.440 1.00 38.98 283 A 1 
ATOM 2197 O OG1   . THR A 1 283 ? -53.430 -44.395 -41.096 1.00 36.10 283 A 1 
ATOM 2198 C CG2   . THR A 1 283 ? -52.895 -46.169 -42.600 1.00 40.32 283 A 1 
ATOM 2199 N N     . ALA A 1 284 ? -53.485 -41.930 -42.844 1.00 35.52 284 A 1 
ATOM 2200 C CA    . ALA A 1 284 ? -54.680 -41.286 -43.445 1.00 37.26 284 A 1 
ATOM 2201 C C     . ALA A 1 284 ? -54.538 -39.771 -43.822 1.00 34.29 284 A 1 
ATOM 2202 O O     . ALA A 1 284 ? -53.536 -39.168 -43.501 1.00 32.78 284 A 1 
ATOM 2203 C CB    . ALA A 1 284 ? -55.823 -41.510 -42.437 1.00 34.89 284 A 1 
ATOM 2204 N N     . GLY A 1 285 ? -55.505 -39.082 -44.464 1.00 36.26 285 A 1 
ATOM 2205 C CA    . GLY A 1 285 ? -56.708 -39.348 -45.274 1.00 36.11 285 A 1 
ATOM 2206 C C     . GLY A 1 285 ? -57.384 -38.073 -45.836 1.00 33.69 285 A 1 
ATOM 2207 O O     . GLY A 1 285 ? -56.903 -37.487 -46.793 1.00 32.76 285 A 1 
ATOM 2208 N N     . ALA A 1 286 ? -58.493 -37.727 -45.270 1.00 32.24 286 A 1 
ATOM 2209 C CA    . ALA A 1 286 ? -59.608 -36.935 -45.841 1.00 35.09 286 A 1 
ATOM 2210 C C     . ALA A 1 286 ? -59.421 -35.388 -45.891 1.00 32.87 286 A 1 
ATOM 2211 O O     . ALA A 1 286 ? -58.343 -34.900 -45.635 1.00 31.41 286 A 1 
ATOM 2212 C CB    . ALA A 1 286 ? -60.823 -37.349 -44.994 1.00 32.55 286 A 1 
ATOM 2213 N N     . SER A 1 287 ? -60.430 -34.549 -46.097 1.00 45.36 287 A 1 
ATOM 2214 C CA    . SER A 1 287 ? -61.536 -34.240 -47.032 1.00 47.31 287 A 1 
ATOM 2215 C C     . SER A 1 287 ? -61.919 -32.758 -46.758 1.00 45.85 287 A 1 
ATOM 2216 O O     . SER A 1 287 ? -61.253 -32.143 -45.935 1.00 43.31 287 A 1 
ATOM 2217 C CB    . SER A 1 287 ? -62.735 -35.185 -46.806 1.00 43.08 287 A 1 
ATOM 2218 O OG    . SER A 1 287 ? -63.461 -34.858 -45.634 1.00 36.63 287 A 1 
ATOM 2219 N N     . ALA A 1 288 ? -62.955 -32.089 -47.261 1.00 37.93 288 A 1 
ATOM 2220 C CA    . ALA A 1 288 ? -63.644 -31.996 -48.550 1.00 41.11 288 A 1 
ATOM 2221 C C     . ALA A 1 288 ? -64.278 -30.592 -48.764 1.00 39.39 288 A 1 
ATOM 2222 O O     . ALA A 1 288 ? -64.313 -30.122 -49.887 1.00 37.08 288 A 1 
ATOM 2223 C CB    . ALA A 1 288 ? -64.780 -33.034 -48.609 1.00 38.34 288 A 1 
ATOM 2224 N N     . TYR A 1 289 ? -64.867 -29.981 -47.720 1.00 34.35 289 A 1 
ATOM 2225 C CA    . TYR A 1 289 ? -66.157 -29.272 -47.868 1.00 38.26 289 A 1 
ATOM 2226 C C     . TYR A 1 289 ? -66.158 -27.828 -48.444 1.00 35.24 289 A 1 
ATOM 2227 O O     . TYR A 1 289 ? -65.147 -27.172 -48.639 1.00 33.67 289 A 1 
ATOM 2228 C CB    . TYR A 1 289 ? -66.949 -29.359 -46.544 1.00 35.40 289 A 1 
ATOM 2229 C CG    . TYR A 1 289 ? -67.746 -30.641 -46.391 1.00 35.07 289 A 1 
ATOM 2230 C CD1   . TYR A 1 289 ? -68.984 -30.791 -47.043 1.00 36.51 289 A 1 
ATOM 2231 C CD2   . TYR A 1 289 ? -67.253 -31.693 -45.595 1.00 38.28 289 A 1 
ATOM 2232 C CE1   . TYR A 1 289 ? -69.723 -31.977 -46.900 1.00 34.85 289 A 1 
ATOM 2233 C CE2   . TYR A 1 289 ? -67.982 -32.893 -45.457 1.00 35.07 289 A 1 
ATOM 2234 C CZ    . TYR A 1 289 ? -69.225 -33.028 -46.111 1.00 36.37 289 A 1 
ATOM 2235 O OH    . TYR A 1 289 ? -69.936 -34.190 -45.979 1.00 35.77 289 A 1 
ATOM 2236 N N     . THR A 1 290 ? -67.363 -27.414 -48.708 1.00 47.67 290 A 1 
ATOM 2237 C CA    . THR A 1 290 ? -67.985 -26.397 -49.584 1.00 50.98 290 A 1 
ATOM 2238 C C     . THR A 1 290 ? -68.078 -24.978 -48.931 1.00 49.84 290 A 1 
ATOM 2239 O O     . THR A 1 290 ? -67.345 -24.730 -47.980 1.00 47.31 290 A 1 
ATOM 2240 C CB    . THR A 1 290 ? -69.363 -26.972 -49.952 1.00 45.80 290 A 1 
ATOM 2241 O OG1   . THR A 1 290 ? -70.118 -27.232 -48.767 1.00 44.77 290 A 1 
ATOM 2242 C CG2   . THR A 1 290 ? -69.278 -28.303 -50.698 1.00 50.35 290 A 1 
ATOM 2243 N N     . ASP A 1 291 ? -68.837 -23.961 -49.238 1.00 45.30 291 A 1 
ATOM 2244 C CA    . ASP A 1 291 ? -69.793 -23.690 -50.333 1.00 49.48 291 A 1 
ATOM 2245 C C     . ASP A 1 291 ? -69.979 -22.164 -50.619 1.00 47.60 291 A 1 
ATOM 2246 O O     . ASP A 1 291 ? -69.780 -21.707 -51.721 1.00 46.23 291 A 1 
ATOM 2247 C CB    . ASP A 1 291 ? -71.186 -24.251 -49.939 1.00 45.16 291 A 1 
ATOM 2248 C CG    . ASP A 1 291 ? -72.008 -24.847 -51.087 1.00 40.58 291 A 1 
ATOM 2249 O OD1   . ASP A 1 291 ? -71.595 -24.746 -52.254 1.00 40.27 291 A 1 
ATOM 2250 O OD2   . ASP A 1 291 ? -73.051 -25.457 -50.749 1.00 40.85 291 A 1 
ATOM 2251 N N     . SER A 1 292 ? -70.469 -21.388 -49.648 1.00 41.34 292 A 1 
ATOM 2252 C CA    . SER A 1 292 ? -71.608 -20.458 -49.849 1.00 44.52 292 A 1 
ATOM 2253 C C     . SER A 1 292 ? -71.338 -18.996 -50.321 1.00 42.70 292 A 1 
ATOM 2254 O O     . SER A 1 292 ? -70.214 -18.533 -50.384 1.00 41.37 292 A 1 
ATOM 2255 C CB    . SER A 1 292 ? -72.475 -20.464 -48.583 1.00 41.31 292 A 1 
ATOM 2256 O OG    . SER A 1 292 ? -73.725 -19.866 -48.817 1.00 37.05 292 A 1 
ATOM 2257 N N     . VAL A 1 293 ? -72.456 -18.307 -50.629 1.00 34.78 293 A 1 
ATOM 2258 C CA    . VAL A 1 293 ? -72.701 -17.478 -51.836 1.00 40.76 293 A 1 
ATOM 2259 C C     . VAL A 1 293 ? -72.665 -15.935 -51.690 1.00 38.70 293 A 1 
ATOM 2260 O O     . VAL A 1 293 ? -72.136 -15.254 -52.570 1.00 38.04 293 A 1 
ATOM 2261 C CB    . VAL A 1 293 ? -74.102 -17.828 -52.394 1.00 38.00 293 A 1 
ATOM 2262 C CG1   . VAL A 1 293 ? -74.365 -17.265 -53.782 1.00 37.10 293 A 1 
ATOM 2263 C CG2   . VAL A 1 293 ? -74.374 -19.332 -52.482 1.00 43.03 293 A 1 
ATOM 2264 N N     . ASN A 1 294 ? -73.371 -15.400 -50.742 1.00 38.55 294 A 1 
ATOM 2265 C CA    . ASN A 1 294 ? -74.158 -14.146 -50.863 1.00 40.79 294 A 1 
ATOM 2266 C C     . ASN A 1 294 ? -73.372 -12.805 -50.955 1.00 37.25 294 A 1 
ATOM 2267 O O     . ASN A 1 294 ? -72.227 -12.743 -50.574 1.00 35.64 294 A 1 
ATOM 2268 C CB    . ASN A 1 294 ? -75.102 -14.087 -49.645 1.00 39.36 294 A 1 
ATOM 2269 C CG    . ASN A 1 294 ? -76.287 -15.023 -49.710 1.00 36.40 294 A 1 
ATOM 2270 O OD1   . ASN A 1 294 ? -76.685 -15.528 -50.744 1.00 38.63 294 A 1 
ATOM 2271 N ND2   . ASN A 1 294 ? -76.916 -15.270 -48.577 1.00 39.60 294 A 1 
ATOM 2272 N N     . ASN A 1 295 ? -73.908 -11.638 -51.277 1.00 36.60 295 A 1 
ATOM 2273 C CA    . ASN A 1 295 ? -74.795 -11.211 -52.371 1.00 37.93 295 A 1 
ATOM 2274 C C     . ASN A 1 295 ? -74.620 -9.696  -52.722 1.00 35.47 295 A 1 
ATOM 2275 O O     . ASN A 1 295 ? -74.409 -9.380  -53.881 1.00 33.86 295 A 1 
ATOM 2276 C CB    . ASN A 1 295 ? -76.288 -11.477 -52.038 1.00 35.95 295 A 1 
ATOM 2277 C CG    . ASN A 1 295 ? -77.117 -11.974 -53.208 1.00 32.85 295 A 1 
ATOM 2278 O OD1   . ASN A 1 295 ? -76.670 -12.176 -54.313 1.00 35.14 295 A 1 
ATOM 2279 N ND2   . ASN A 1 295 ? -78.404 -12.215 -52.977 1.00 36.40 295 A 1 
ATOM 2280 N N     . SER A 1 296 ? -74.851 -8.774  -51.782 1.00 33.81 296 A 1 
ATOM 2281 C CA    . SER A 1 296 ? -75.637 -7.586  -52.174 1.00 36.35 296 A 1 
ATOM 2282 C C     . SER A 1 296 ? -74.938 -6.211  -52.342 1.00 33.77 296 A 1 
ATOM 2283 O O     . SER A 1 296 ? -73.784 -6.136  -52.694 1.00 32.82 296 A 1 
ATOM 2284 C CB    . SER A 1 296 ? -76.908 -7.522  -51.309 1.00 35.07 296 A 1 
ATOM 2285 O OG    . SER A 1 296 ? -76.668 -6.851  -50.083 1.00 32.86 296 A 1 
ATOM 2286 N N     . ILE A 1 297 ? -75.636 -5.162  -52.120 1.00 27.02 297 A 1 
ATOM 2287 C CA    . ILE A 1 297 ? -76.077 -3.944  -52.849 1.00 28.97 297 A 1 
ATOM 2288 C C     . ILE A 1 297 ? -75.094 -2.749  -52.612 1.00 28.07 297 A 1 
ATOM 2289 O O     . ILE A 1 297 ? -74.190 -2.882  -51.805 1.00 26.56 297 A 1 
ATOM 2290 C CB    . ILE A 1 297 ? -77.510 -3.582  -52.348 1.00 27.03 297 A 1 
ATOM 2291 C CG1   . ILE A 1 297 ? -78.368 -4.783  -51.888 1.00 26.09 297 A 1 
ATOM 2292 C CG2   . ILE A 1 297 ? -78.323 -2.821  -53.406 1.00 30.28 297 A 1 
ATOM 2293 C CD1   . ILE A 1 297 ? -79.698 -4.419  -51.227 1.00 29.82 297 A 1 
ATOM 2294 N N     . SER A 1 298 ? -75.161 -1.539  -53.145 1.00 35.30 298 A 1 
ATOM 2295 C CA    . SER A 1 298 ? -75.796 -0.859  -54.289 1.00 36.02 298 A 1 
ATOM 2296 C C     . SER A 1 298 ? -75.114 0.493   -54.622 1.00 34.22 298 A 1 
ATOM 2297 O O     . SER A 1 298 ? -74.919 0.791   -55.783 1.00 33.45 298 A 1 
ATOM 2298 C CB    . SER A 1 298 ? -77.259 -0.511  -53.970 1.00 35.31 298 A 1 
ATOM 2299 O OG    . SER A 1 298 ? -77.849 0.409   -54.858 1.00 32.78 298 A 1 
ATOM 2300 N N     . PHE A 1 299 ? -74.927 1.383   -53.633 1.00 35.08 299 A 1 
ATOM 2301 C CA    . PHE A 1 299 ? -75.166 2.815   -53.870 1.00 36.20 299 A 1 
ATOM 2302 C C     . PHE A 1 299 ? -74.095 3.548   -54.704 1.00 36.19 299 A 1 
ATOM 2303 O O     . PHE A 1 299 ? -72.898 3.382   -54.510 1.00 34.17 299 A 1 
ATOM 2304 C CB    . PHE A 1 299 ? -75.460 3.548   -52.550 1.00 32.97 299 A 1 
ATOM 2305 C CG    . PHE A 1 299 ? -76.911 3.961   -52.409 1.00 31.27 299 A 1 
ATOM 2306 C CD1   . PHE A 1 299 ? -77.331 5.219   -52.867 1.00 30.76 299 A 1 
ATOM 2307 C CD2   . PHE A 1 299 ? -77.840 3.062   -51.868 1.00 32.04 299 A 1 
ATOM 2308 C CE1   . PHE A 1 299 ? -78.687 5.589   -52.769 1.00 28.30 299 A 1 
ATOM 2309 C CE2   . PHE A 1 299 ? -79.195 3.422   -51.776 1.00 27.02 299 A 1 
ATOM 2310 C CZ    . PHE A 1 299 ? -79.623 4.692   -52.227 1.00 26.88 299 A 1 
ATOM 2311 N N     . SER A 1 300 ? -74.580 4.396   -55.601 1.00 36.24 300 A 1 
ATOM 2312 C CA    . SER A 1 300 ? -73.950 4.809   -56.863 1.00 39.80 300 A 1 
ATOM 2313 C C     . SER A 1 300 ? -73.334 6.218   -56.911 1.00 38.05 300 A 1 
ATOM 2314 O O     . SER A 1 300 ? -72.783 6.560   -57.948 1.00 37.09 300 A 1 
ATOM 2315 C CB    . SER A 1 300 ? -75.046 4.742   -57.933 1.00 38.09 300 A 1 
ATOM 2316 O OG    . SER A 1 300 ? -74.609 5.090   -59.218 1.00 34.93 300 A 1 
ATOM 2317 N N     . MET A 1 301 ? -73.528 7.060   -55.899 1.00 41.15 301 A 1 
ATOM 2318 C CA    . MET A 1 301 ? -73.605 8.512   -56.120 1.00 43.50 301 A 1 
ATOM 2319 C C     . MET A 1 301 ? -72.366 9.135   -56.791 1.00 43.38 301 A 1 
ATOM 2320 O O     . MET A 1 301 ? -71.231 8.951   -56.381 1.00 40.95 301 A 1 
ATOM 2321 C CB    . MET A 1 301 ? -73.964 9.271   -54.835 1.00 40.20 301 A 1 
ATOM 2322 C CG    . MET A 1 301 ? -75.477 9.223   -54.563 1.00 37.66 301 A 1 
ATOM 2323 S SD    . MET A 1 301 ? -76.015 10.400  -53.278 1.00 37.93 301 A 1 
ATOM 2324 C CE    . MET A 1 301 ? -77.789 10.103  -53.292 1.00 34.32 301 A 1 
ATOM 2325 N N     . GLU A 1 302 ? -72.664 9.939   -57.799 1.00 31.56 302 A 1 
ATOM 2326 C CA    . GLU A 1 302 ? -71.871 10.245  -58.995 1.00 36.01 302 A 1 
ATOM 2327 C C     . GLU A 1 302 ? -71.048 11.561  -58.953 1.00 34.99 302 A 1 
ATOM 2328 O O     . GLU A 1 302 ? -70.404 11.892  -59.941 1.00 32.87 302 A 1 
ATOM 2329 C CB    . GLU A 1 302 ? -72.895 10.360  -60.146 1.00 33.20 302 A 1 
ATOM 2330 C CG    . GLU A 1 302 ? -72.571 9.570   -61.403 1.00 31.15 302 A 1 
ATOM 2331 C CD    . GLU A 1 302 ? -73.636 9.727   -62.493 1.00 30.37 302 A 1 
ATOM 2332 O OE1   . GLU A 1 302 ? -73.410 9.181   -63.595 1.00 29.28 302 A 1 
ATOM 2333 O OE2   . GLU A 1 302 ? -74.682 10.368  -62.230 1.00 29.13 302 A 1 
ATOM 2334 N N     . ALA A 1 303 ? -71.121 12.350  -57.888 1.00 36.28 303 A 1 
ATOM 2335 C CA    . ALA A 1 303 ? -71.010 13.817  -57.963 1.00 37.80 303 A 1 
ATOM 2336 C C     . ALA A 1 303 ? -69.711 14.324  -58.620 1.00 36.08 303 A 1 
ATOM 2337 O O     . ALA A 1 303 ? -68.612 14.197  -58.074 1.00 35.14 303 A 1 
ATOM 2338 C CB    . ALA A 1 303 ? -71.216 14.400  -56.567 1.00 36.27 303 A 1 
ATOM 2339 N N     . GLY A 1 304 ? -69.887 14.957  -59.807 1.00 33.86 304 A 1 
ATOM 2340 C CA    . GLY A 1 304 ? -68.827 15.357  -60.731 1.00 35.16 304 A 1 
ATOM 2341 C C     . GLY A 1 304 ? -68.226 16.743  -60.486 1.00 33.37 304 A 1 
ATOM 2342 O O     . GLY A 1 304 ? -68.479 17.650  -61.265 1.00 32.28 304 A 1 
ATOM 2343 N N     . ILE A 1 305 ? -67.464 16.944  -59.408 1.00 28.17 305 A 1 
ATOM 2344 C CA    . ILE A 1 305 ? -66.954 18.288  -59.061 1.00 31.47 305 A 1 
ATOM 2345 C C     . ILE A 1 305 ? -65.954 18.817  -60.112 1.00 29.97 305 A 1 
ATOM 2346 O O     . ILE A 1 305 ? -65.163 18.088  -60.691 1.00 28.17 305 A 1 
ATOM 2347 C CB    . ILE A 1 305 ? -66.433 18.341  -57.610 1.00 29.84 305 A 1 
ATOM 2348 C CG1   . ILE A 1 305 ? -67.583 18.026  -56.637 1.00 28.13 305 A 1 
ATOM 2349 C CG2   . ILE A 1 305 ? -65.820 19.718  -57.279 1.00 30.95 305 A 1 
ATOM 2350 C CD1   . ILE A 1 305 ? -67.190 17.988  -55.154 1.00 29.91 305 A 1 
ATOM 2351 N N     . VAL A 1 306 ? -66.012 20.114  -60.326 1.00 35.82 306 A 1 
ATOM 2352 C CA    . VAL A 1 306 ? -65.512 20.897  -61.475 1.00 40.33 306 A 1 
ATOM 2353 C C     . VAL A 1 306 ? -63.971 21.025  -61.507 1.00 37.43 306 A 1 
ATOM 2354 O O     . VAL A 1 306 ? -63.339 21.109  -60.464 1.00 36.13 306 A 1 
ATOM 2355 C CB    . VAL A 1 306 ? -66.189 22.286  -61.460 1.00 38.40 306 A 1 
ATOM 2356 C CG1   . VAL A 1 306 ? -65.863 23.157  -62.665 1.00 35.44 306 A 1 
ATOM 2357 C CG2   . VAL A 1 306 ? -67.723 22.171  -61.422 1.00 39.81 306 A 1 
ATOM 2358 N N     . PRO A 1 307 ? -63.356 21.097  -62.699 1.00 33.83 307 A 1 
ATOM 2359 C CA    . PRO A 1 307 ? -61.919 20.852  -62.924 1.00 36.39 307 A 1 
ATOM 2360 C C     . PRO A 1 307 ? -60.998 22.090  -62.829 1.00 35.03 307 A 1 
ATOM 2361 O O     . PRO A 1 307 ? -60.047 22.166  -63.604 1.00 32.47 307 A 1 
ATOM 2362 C CB    . PRO A 1 307 ? -61.884 20.239  -64.325 1.00 33.50 307 A 1 
ATOM 2363 C CG    . PRO A 1 307 ? -62.951 21.040  -65.071 1.00 33.30 307 A 1 
ATOM 2364 C CD    . PRO A 1 307 ? -64.027 21.164  -63.991 1.00 38.53 307 A 1 
ATOM 2365 N N     . ASP A 1 308 ? -61.285 23.087  -62.006 1.00 48.36 308 A 1 
ATOM 2366 C CA    . ASP A 1 308 ? -60.764 24.444  -62.223 1.00 50.29 308 A 1 
ATOM 2367 C C     . ASP A 1 308 ? -59.217 24.537  -62.327 1.00 48.38 308 A 1 
ATOM 2368 O O     . ASP A 1 308 ? -58.462 24.023  -61.505 1.00 44.87 308 A 1 
ATOM 2369 C CB    . ASP A 1 308 ? -61.355 25.430  -61.207 1.00 45.70 308 A 1 
ATOM 2370 C CG    . ASP A 1 308 ? -61.449 26.865  -61.754 1.00 40.01 308 A 1 
ATOM 2371 O OD1   . ASP A 1 308 ? -60.951 27.116  -62.880 1.00 39.37 308 A 1 
ATOM 2372 O OD2   . ASP A 1 308 ? -62.032 27.698  -61.042 1.00 39.63 308 A 1 
ATOM 2373 N N     . ASN A 1 309 ? -58.748 25.225  -63.389 1.00 40.32 309 A 1 
ATOM 2374 C CA    . ASN A 1 309 ? -57.465 24.963  -64.075 1.00 42.10 309 A 1 
ATOM 2375 C C     . ASN A 1 309 ? -56.267 25.803  -63.589 1.00 38.32 309 A 1 
ATOM 2376 O O     . ASN A 1 309 ? -55.285 25.938  -64.317 1.00 35.78 309 A 1 
ATOM 2377 C CB    . ASN A 1 309 ? -57.711 25.166  -65.585 1.00 39.58 309 A 1 
ATOM 2378 C CG    . ASN A 1 309 ? -57.580 23.927  -66.444 1.00 36.03 309 A 1 
ATOM 2379 O OD1   . ASN A 1 309 ? -56.924 22.956  -66.138 1.00 37.31 309 A 1 
ATOM 2380 N ND2   . ASN A 1 309 ? -58.200 23.952  -67.604 1.00 38.15 309 A 1 
ATOM 2381 N N     . THR A 1 310 ? -56.354 26.471  -62.434 1.00 42.99 310 A 1 
ATOM 2382 C CA    . THR A 1 310 ? -55.575 27.696  -62.199 1.00 45.32 310 A 1 
ATOM 2383 C C     . THR A 1 310 ? -54.066 27.455  -62.211 1.00 43.59 310 A 1 
ATOM 2384 O O     . THR A 1 310 ? -53.497 26.767  -61.358 1.00 40.95 310 A 1 
ATOM 2385 C CB    . THR A 1 310 ? -55.981 28.436  -60.923 1.00 40.53 310 A 1 
ATOM 2386 O OG1   . THR A 1 310 ? -57.334 28.235  -60.602 1.00 36.01 310 A 1 
ATOM 2387 C CG2   . THR A 1 310 ? -55.790 29.939  -61.095 1.00 38.44 310 A 1 
ATOM 2388 N N     . VAL A 1 311 ? -53.407 28.092  -63.198 1.00 31.75 311 A 1 
ATOM 2389 C CA    . VAL A 1 311 ? -51.983 27.916  -63.573 1.00 36.55 311 A 1 
ATOM 2390 C C     . VAL A 1 311 ? -51.038 28.620  -62.582 1.00 34.97 311 A 1 
ATOM 2391 O O     . VAL A 1 311 ? -50.423 29.634  -62.909 1.00 33.02 311 A 1 
ATOM 2392 C CB    . VAL A 1 311 ? -51.742 28.402  -65.023 1.00 33.83 311 A 1 
ATOM 2393 C CG1   . VAL A 1 311 ? -50.390 27.978  -65.570 1.00 31.97 311 A 1 
ATOM 2394 C CG2   . VAL A 1 311 ? -52.803 27.873  -65.995 1.00 36.88 311 A 1 
ATOM 2395 N N     . GLN A 1 312 ? -50.943 28.166  -61.342 1.00 41.95 312 A 1 
ATOM 2396 C CA    . GLN A 1 312 ? -50.110 28.854  -60.355 1.00 43.30 312 A 1 
ATOM 2397 C C     . GLN A 1 312 ? -48.623 28.830  -60.746 1.00 42.00 312 A 1 
ATOM 2398 O O     . GLN A 1 312 ? -48.036 27.782  -61.020 1.00 40.30 312 A 1 
ATOM 2399 C CB    . GLN A 1 312 ? -50.328 28.328  -58.928 1.00 39.82 312 A 1 
ATOM 2400 C CG    . GLN A 1 312 ? -51.602 28.921  -58.305 1.00 37.30 312 A 1 
ATOM 2401 C CD    . GLN A 1 312 ? -51.697 28.689  -56.800 1.00 35.88 312 A 1 
ATOM 2402 O OE1   . GLN A 1 312 ? -50.917 28.012  -56.172 1.00 36.20 312 A 1 
ATOM 2403 N NE2   . GLN A 1 312 ? -52.684 29.292  -56.151 1.00 33.47 312 A 1 
ATOM 2404 N N     . SER A 1 313 ? -48.022 30.015  -60.751 1.00 40.28 313 A 1 
ATOM 2405 C CA    . SER A 1 313 ? -46.655 30.260  -61.210 1.00 42.43 313 A 1 
ATOM 2406 C C     . SER A 1 313 ? -45.624 29.593  -60.308 1.00 40.62 313 A 1 
ATOM 2407 O O     . SER A 1 313 ? -45.531 29.866  -59.116 1.00 38.62 313 A 1 
ATOM 2408 C CB    . SER A 1 313 ? -46.396 31.766  -61.303 1.00 39.14 313 A 1 
ATOM 2409 O OG    . SER A 1 313 ? -46.708 32.416  -60.086 1.00 36.69 313 A 1 
ATOM 2410 N N     . SER A 1 314 ? -44.794 28.750  -60.913 1.00 42.26 314 A 1 
ATOM 2411 C CA    . SER A 1 314 ? -43.721 28.006  -60.257 1.00 44.38 314 A 1 
ATOM 2412 C C     . SER A 1 314 ? -42.519 28.906  -59.936 1.00 41.51 314 A 1 
ATOM 2413 O O     . SER A 1 314 ? -41.498 28.860  -60.618 1.00 39.98 314 A 1 
ATOM 2414 C CB    . SER A 1 314 ? -43.310 26.825  -61.137 1.00 40.60 314 A 1 
ATOM 2415 O OG    . SER A 1 314 ? -42.940 27.257  -62.432 1.00 38.45 314 A 1 
ATOM 2416 N N     . ILE A 1 315 ? -42.637 29.754  -58.902 1.00 37.69 315 A 1 
ATOM 2417 C CA    . ILE A 1 315 ? -41.484 30.540  -58.445 1.00 40.33 315 A 1 
ATOM 2418 C C     . ILE A 1 315 ? -40.442 29.567  -57.892 1.00 38.54 315 A 1 
ATOM 2419 O O     . ILE A 1 315 ? -40.609 28.998  -56.805 1.00 36.86 315 A 1 
ATOM 2420 C CB    . ILE A 1 315 ? -41.880 31.643  -57.450 1.00 36.88 315 A 1 
ATOM 2421 C CG1   . ILE A 1 315 ? -42.869 32.633  -58.111 1.00 35.63 315 A 1 
ATOM 2422 C CG2   . ILE A 1 315 ? -40.625 32.391  -56.958 1.00 38.19 315 A 1 
ATOM 2423 C CD1   . ILE A 1 315 ? -43.394 33.742  -57.184 1.00 35.65 315 A 1 
ATOM 2424 N N     . LEU A 1 316 ? -39.365 29.402  -58.650 1.00 43.12 316 A 1 
ATOM 2425 C CA    . LEU A 1 316 ? -38.175 28.631  -58.283 1.00 45.31 316 A 1 
ATOM 2426 C C     . LEU A 1 316 ? -37.481 29.270  -57.066 1.00 43.22 316 A 1 
ATOM 2427 O O     . LEU A 1 316 ? -36.555 30.073  -57.220 1.00 41.11 316 A 1 
ATOM 2428 C CB    . LEU A 1 316 ? -37.222 28.571  -59.492 1.00 41.31 316 A 1 
ATOM 2429 C CG    . LEU A 1 316 ? -37.625 27.597  -60.610 1.00 38.02 316 A 1 
ATOM 2430 C CD1   . LEU A 1 316 ? -36.880 27.927  -61.894 1.00 38.16 316 A 1 
ATOM 2431 C CD2   . LEU A 1 316 ? -37.307 26.149  -60.213 1.00 41.19 316 A 1 
ATOM 2432 N N     . ARG A 1 317 ? -37.909 28.951  -55.841 1.00 43.64 317 A 1 
ATOM 2433 C CA    . ARG A 1 317 ? -37.160 29.347  -54.639 1.00 44.70 317 A 1 
ATOM 2434 C C     . ARG A 1 317 ? -35.797 28.650  -54.670 1.00 41.95 317 A 1 
ATOM 2435 O O     . ARG A 1 317 ? -35.759 27.430  -54.813 1.00 39.04 317 A 1 
ATOM 2436 C CB    . ARG A 1 317 ? -37.921 29.023  -53.345 1.00 40.62 317 A 1 
ATOM 2437 C CG    . ARG A 1 317 ? -38.963 30.104  -53.024 1.00 36.19 317 A 1 
ATOM 2438 C CD    . ARG A 1 317 ? -39.573 29.873  -51.627 1.00 34.23 317 A 1 
ATOM 2439 N NE    . ARG A 1 317 ? -40.475 30.972  -51.252 1.00 31.46 317 A 1 
ATOM 2440 C CZ    . ARG A 1 317 ? -41.138 31.099  -50.117 1.00 27.85 317 A 1 
ATOM 2441 N NH1   . ARG A 1 317 ? -41.062 30.182  -49.179 1.00 27.17 317 A 1 
ATOM 2442 N NH2   . ARG A 1 317 ? -41.900 32.133  -49.893 1.00 25.82 317 A 1 
ATOM 2443 N N     . PRO A 1 318 ? -34.668 29.388  -54.553 1.00 37.30 318 A 1 
ATOM 2444 C CA    . PRO A 1 318 ? -33.345 28.794  -54.591 1.00 39.96 318 A 1 
ATOM 2445 C C     . PRO A 1 318 ? -33.194 27.818  -53.429 1.00 38.94 318 A 1 
ATOM 2446 O O     . PRO A 1 318 ? -33.621 28.091  -52.308 1.00 37.06 318 A 1 
ATOM 2447 C CB    . PRO A 1 318 ? -32.356 29.966  -54.521 1.00 36.50 318 A 1 
ATOM 2448 C CG    . PRO A 1 318 ? -33.129 31.048  -53.791 1.00 35.32 318 A 1 
ATOM 2449 C CD    . PRO A 1 318 ? -34.576 30.815  -54.267 1.00 40.86 318 A 1 
ATOM 2450 N N     . ALA A 1 319 ? -32.592 26.685  -53.716 1.00 40.15 319 A 1 
ATOM 2451 C CA    . ALA A 1 319 ? -32.312 25.649  -52.720 1.00 41.30 319 A 1 
ATOM 2452 C C     . ALA A 1 319 ? -31.293 26.182  -51.703 1.00 39.46 319 A 1 
ATOM 2453 O O     . ALA A 1 319 ? -30.089 26.097  -51.910 1.00 37.37 319 A 1 
ATOM 2454 C CB    . ALA A 1 319 ? -31.837 24.387  -53.439 1.00 37.34 319 A 1 
ATOM 2455 N N     . GLY A 1 320 ? -31.777 26.783  -50.629 1.00 37.35 320 A 1 
ATOM 2456 C CA    . GLY A 1 320 ? -30.951 27.198  -49.509 1.00 38.81 320 A 1 
ATOM 2457 C C     . GLY A 1 320 ? -30.215 25.987  -48.957 1.00 37.96 320 A 1 
ATOM 2458 O O     . GLY A 1 320 ? -30.834 24.985  -48.625 1.00 35.26 320 A 1 
ATOM 2459 N N     . ALA A 1 321 ? -28.874 26.093  -48.898 1.00 35.60 321 A 1 
ATOM 2460 C CA    . ALA A 1 321 ? -28.044 25.032  -48.359 1.00 37.10 321 A 1 
ATOM 2461 C C     . ALA A 1 321 ? -28.394 24.843  -46.879 1.00 35.45 321 A 1 
ATOM 2462 O O     . ALA A 1 321 ? -27.916 25.594  -46.025 1.00 34.93 321 A 1 
ATOM 2463 C CB    . ALA A 1 321 ? -26.571 25.376  -48.576 1.00 34.40 321 A 1 
ATOM 2464 N N     . ILE A 1 322 ? -29.234 23.865  -46.572 1.00 37.56 322 A 1 
ATOM 2465 C CA    . ILE A 1 322 ? -29.447 23.400  -45.201 1.00 39.78 322 A 1 
ATOM 2466 C C     . ILE A 1 322 ? -28.117 22.796  -44.779 1.00 39.28 322 A 1 
ATOM 2467 O O     . ILE A 1 322 ? -27.826 21.648  -45.109 1.00 37.71 322 A 1 
ATOM 2468 C CB    . ILE A 1 322 ? -30.630 22.419  -45.095 1.00 36.61 322 A 1 
ATOM 2469 C CG1   . ILE A 1 322 ? -31.931 23.087  -45.597 1.00 34.68 322 A 1 
ATOM 2470 C CG2   . ILE A 1 322 ? -30.793 21.949  -43.637 1.00 37.69 322 A 1 
ATOM 2471 C CD1   . ILE A 1 322 ? -33.152 22.150  -45.649 1.00 35.75 322 A 1 
ATOM 2472 N N     . GLY A 1 323 ? -27.286 23.596  -44.097 1.00 36.28 323 A 1 
ATOM 2473 C CA    . GLY A 1 323 ? -26.114 23.101  -43.412 1.00 37.13 323 A 1 
ATOM 2474 C C     . GLY A 1 323 ? -26.588 22.078  -42.391 1.00 35.50 323 A 1 
ATOM 2475 O O     . GLY A 1 323 ? -27.150 22.448  -41.361 1.00 34.39 323 A 1 
ATOM 2476 N N     . LEU A 1 324 ? -26.395 20.817  -42.713 1.00 42.02 324 A 1 
ATOM 2477 C CA    . LEU A 1 324 ? -26.526 19.722  -41.776 1.00 43.45 324 A 1 
ATOM 2478 C C     . LEU A 1 324 ? -25.424 19.907  -40.724 1.00 42.56 324 A 1 
ATOM 2479 O O     . LEU A 1 324 ? -24.366 19.291  -40.801 1.00 39.66 324 A 1 
ATOM 2480 C CB    . LEU A 1 324 ? -26.414 18.364  -42.494 1.00 37.71 324 A 1 
ATOM 2481 C CG    . LEU A 1 324 ? -27.686 17.922  -43.239 1.00 34.71 324 A 1 
ATOM 2482 C CD1   . LEU A 1 324 ? -27.367 16.766  -44.183 1.00 35.16 324 A 1 
ATOM 2483 C CD2   . LEU A 1 324 ? -28.759 17.443  -42.256 1.00 38.13 324 A 1 
ATOM 2484 N N     . PHE A 1 325 ? -25.660 20.784  -39.733 1.00 45.10 325 A 1 
ATOM 2485 C CA    . PHE A 1 325 ? -25.057 20.656  -38.426 1.00 46.31 325 A 1 
ATOM 2486 C C     . PHE A 1 325 ? -25.528 19.304  -37.903 1.00 47.71 325 A 1 
ATOM 2487 O O     . PHE A 1 325 ? -26.616 19.186  -37.334 1.00 43.84 325 A 1 
ATOM 2488 C CB    . PHE A 1 325 ? -25.483 21.804  -37.504 1.00 39.91 325 A 1 
ATOM 2489 C CG    . PHE A 1 325 ? -24.632 23.045  -37.667 1.00 37.86 325 A 1 
ATOM 2490 C CD1   . PHE A 1 325 ? -23.441 23.190  -36.943 1.00 35.78 325 A 1 
ATOM 2491 C CD2   . PHE A 1 325 ? -25.021 24.048  -38.568 1.00 36.10 325 A 1 
ATOM 2492 C CE1   . PHE A 1 325 ? -22.652 24.330  -37.109 1.00 32.31 325 A 1 
ATOM 2493 C CE2   . PHE A 1 325 ? -24.228 25.196  -38.734 1.00 31.18 325 A 1 
ATOM 2494 C CZ    . PHE A 1 325 ? -23.045 25.342  -37.999 1.00 33.46 325 A 1 
ATOM 2495 N N     . SER A 1 326 ? -24.746 18.271  -38.173 1.00 29.60 326 A 1 
ATOM 2496 C CA    . SER A 1 326 ? -24.866 16.990  -37.511 1.00 32.99 326 A 1 
ATOM 2497 C C     . SER A 1 326 ? -24.776 17.295  -36.022 1.00 32.70 326 A 1 
ATOM 2498 O O     . SER A 1 326 ? -23.699 17.619  -35.524 1.00 31.29 326 A 1 
ATOM 2499 C CB    . SER A 1 326 ? -23.746 16.042  -37.948 1.00 30.53 326 A 1 
ATOM 2500 O OG    . SER A 1 326 ? -22.478 16.660  -37.818 1.00 28.44 326 A 1 
ATOM 2501 N N     . SER A 1 327 ? -25.925 17.329  -35.353 1.00 35.95 327 A 1 
ATOM 2502 C CA    . SER A 1 327 ? -25.982 17.465  -33.907 1.00 37.82 327 A 1 
ATOM 2503 C C     . SER A 1 327 ? -24.998 16.442  -33.345 1.00 37.90 327 A 1 
ATOM 2504 O O     . SER A 1 327 ? -25.013 15.305  -33.825 1.00 35.22 327 A 1 
ATOM 2505 C CB    . SER A 1 327 ? -27.391 17.199  -33.387 1.00 33.97 327 A 1 
ATOM 2506 O OG    . SER A 1 327 ? -27.920 16.002  -33.927 1.00 32.11 327 A 1 
ATOM 2507 N N     . PRO A 1 328 ? -24.103 16.833  -32.413 1.00 33.13 328 A 1 
ATOM 2508 C CA    . PRO A 1 328 ? -23.168 15.894  -31.833 1.00 34.84 328 A 1 
ATOM 2509 C C     . PRO A 1 328 ? -23.991 14.679  -31.415 1.00 35.35 328 A 1 
ATOM 2510 O O     . PRO A 1 328 ? -25.023 14.859  -30.770 1.00 33.83 328 A 1 
ATOM 2511 C CB    . PRO A 1 328 ? -22.516 16.607  -30.650 1.00 31.17 328 A 1 
ATOM 2512 C CG    . PRO A 1 328 ? -23.508 17.701  -30.285 1.00 30.88 328 A 1 
ATOM 2513 C CD    . PRO A 1 328 ? -24.141 18.061  -31.636 1.00 35.66 328 A 1 
ATOM 2514 N N     . SER A 1 329 ? -23.594 13.503  -31.877 1.00 31.76 329 A 1 
ATOM 2515 C CA    . SER A 1 329 ? -24.330 12.278  -31.597 1.00 33.47 329 A 1 
ATOM 2516 C C     . SER A 1 329 ? -24.566 12.254  -30.096 1.00 33.37 329 A 1 
ATOM 2517 O O     . SER A 1 329 ? -23.593 12.261  -29.343 1.00 32.38 329 A 1 
ATOM 2518 C CB    . SER A 1 329 ? -23.523 11.050  -32.030 1.00 30.88 329 A 1 
ATOM 2519 O OG    . SER A 1 329 ? -22.228 11.065  -31.443 1.00 29.00 329 A 1 
ATOM 2520 N N     . LEU A 1 330 ? -25.838 12.313  -29.684 1.00 42.74 330 A 1 
ATOM 2521 C CA    . LEU A 1 330 ? -26.204 11.973  -28.323 1.00 42.19 330 A 1 
ATOM 2522 C C     . LEU A 1 330 ? -25.499 10.650  -28.079 1.00 42.43 330 A 1 
ATOM 2523 O O     . LEU A 1 330 ? -25.804 9.672   -28.766 1.00 39.16 330 A 1 
ATOM 2524 C CB    . LEU A 1 330 ? -27.725 11.824  -28.189 1.00 37.24 330 A 1 
ATOM 2525 C CG    . LEU A 1 330 ? -28.473 13.157  -27.977 1.00 33.39 330 A 1 
ATOM 2526 C CD1   . LEU A 1 330 ? -29.959 12.984  -28.224 1.00 33.25 330 A 1 
ATOM 2527 C CD2   . LEU A 1 330 ? -28.276 13.676  -26.550 1.00 35.20 330 A 1 
ATOM 2528 N N     . GLN A 1 331 ? -24.458 10.658  -27.221 1.00 42.25 331 A 1 
ATOM 2529 C CA    . GLN A 1 331 ? -23.834 9.423   -26.794 1.00 43.38 331 A 1 
ATOM 2530 C C     . GLN A 1 331 ? -24.963 8.654   -26.116 1.00 43.33 331 A 1 
ATOM 2531 O O     . GLN A 1 331 ? -25.331 8.977   -24.985 1.00 41.72 331 A 1 
ATOM 2532 C CB    . GLN A 1 331 ? -22.658 9.667   -25.838 1.00 40.69 331 A 1 
ATOM 2533 C CG    . GLN A 1 331 ? -21.390 10.145  -26.564 1.00 36.70 331 A 1 
ATOM 2534 C CD    . GLN A 1 331 ? -20.176 10.252  -25.636 1.00 34.93 331 A 1 
ATOM 2535 O OE1   . GLN A 1 331 ? -20.255 10.324  -24.421 1.00 32.39 331 A 1 
ATOM 2536 N NE2   . GLN A 1 331 ? -18.979 10.280  -26.187 1.00 31.96 331 A 1 
ATOM 2537 N N     . THR A 1 332 ? -25.587 7.766   -26.853 1.00 40.44 332 A 1 
ATOM 2538 C CA    . THR A 1 332 ? -26.526 6.808   -26.308 1.00 43.00 332 A 1 
ATOM 2539 C C     . THR A 1 332 ? -25.803 6.230   -25.102 1.00 44.19 332 A 1 
ATOM 2540 O O     . THR A 1 332 ? -24.642 5.838   -25.276 1.00 41.95 332 A 1 
ATOM 2541 C CB    . THR A 1 332 ? -26.829 5.683   -27.306 1.00 38.91 332 A 1 
ATOM 2542 O OG1   . THR A 1 332 ? -25.654 5.265   -27.964 1.00 35.10 332 A 1 
ATOM 2543 C CG2   . THR A 1 332 ? -27.804 6.164   -28.386 1.00 36.14 332 A 1 
ATOM 2544 N N     . PRO A 1 333 ? -26.396 6.310   -23.889 1.00 54.44 333 A 1 
ATOM 2545 C CA    . PRO A 1 333 ? -25.769 5.731   -22.720 1.00 54.06 333 A 1 
ATOM 2546 C C     . PRO A 1 333 ? -25.369 4.328   -23.149 1.00 55.04 333 A 1 
ATOM 2547 O O     . PRO A 1 333 ? -26.221 3.577   -23.628 1.00 54.35 333 A 1 
ATOM 2548 C CB    . PRO A 1 333 ? -26.834 5.753   -21.616 1.00 50.39 333 A 1 
ATOM 2549 C CG    . PRO A 1 333 ? -28.148 5.870   -22.372 1.00 47.67 333 A 1 
ATOM 2550 C CD    . PRO A 1 333 ? -27.767 6.663   -23.625 1.00 49.29 333 A 1 
ATOM 2551 N N     . LEU A 1 334 ? -24.055 4.064   -23.141 1.00 57.52 334 A 1 
ATOM 2552 C CA    . LEU A 1 334 ? -23.535 2.790   -23.599 1.00 56.50 334 A 1 
ATOM 2553 C C     . LEU A 1 334 ? -24.079 1.773   -22.609 1.00 58.27 334 A 1 
ATOM 2554 O O     . LEU A 1 334 ? -23.458 1.509   -21.579 1.00 54.32 334 A 1 
ATOM 2555 C CB    . LEU A 1 334 ? -21.993 2.804   -23.639 1.00 50.71 334 A 1 
ATOM 2556 C CG    . LEU A 1 334 ? -21.376 3.519   -24.849 1.00 45.43 334 A 1 
ATOM 2557 C CD1   . LEU A 1 334 ? -19.884 3.767   -24.617 1.00 43.96 334 A 1 
ATOM 2558 C CD2   . LEU A 1 334 ? -21.513 2.672   -26.125 1.00 43.86 334 A 1 
ATOM 2559 N N     . HIS A 1 335 ? -25.271 1.263   -22.876 1.00 58.39 335 A 1 
ATOM 2560 C CA    . HIS A 1 335 ? -25.819 0.096   -22.232 1.00 58.48 335 A 1 
ATOM 2561 C C     . HIS A 1 335 ? -24.939 -1.053  -22.688 1.00 60.15 335 A 1 
ATOM 2562 O O     . HIS A 1 335 ? -25.189 -1.715  -23.692 1.00 55.22 335 A 1 
ATOM 2563 C CB    . HIS A 1 335 ? -27.292 -0.111  -22.563 1.00 51.95 335 A 1 
ATOM 2564 C CG    . HIS A 1 335 ? -28.207 0.464   -21.513 1.00 45.64 335 A 1 
ATOM 2565 N ND1   . HIS A 1 335 ? -28.328 0.025   -20.208 1.00 41.52 335 A 1 
ATOM 2566 C CD2   . HIS A 1 335 ? -29.100 1.494   -21.672 1.00 39.37 335 A 1 
ATOM 2567 C CE1   . HIS A 1 335 ? -29.258 0.794   -19.613 1.00 36.79 335 A 1 
ATOM 2568 N NE2   . HIS A 1 335 ? -29.754 1.683   -20.459 1.00 37.70 335 A 1 
ATOM 2569 N N     . PHE A 1 336 ? -23.831 -1.195  -21.981 1.00 63.16 336 A 1 
ATOM 2570 C CA    . PHE A 1 336 ? -22.971 -2.335  -22.124 1.00 63.15 336 A 1 
ATOM 2571 C C     . PHE A 1 336 ? -23.848 -3.568  -21.914 1.00 67.26 336 A 1 
ATOM 2572 O O     . PHE A 1 336 ? -24.589 -3.661  -20.932 1.00 62.23 336 A 1 
ATOM 2573 C CB    . PHE A 1 336 ? -21.815 -2.245  -21.135 1.00 55.34 336 A 1 
ATOM 2574 C CG    . PHE A 1 336 ? -20.788 -1.210  -21.535 1.00 53.15 336 A 1 
ATOM 2575 C CD1   . PHE A 1 336 ? -19.862 -1.506  -22.552 1.00 50.83 336 A 1 
ATOM 2576 C CD2   . PHE A 1 336 ? -20.774 0.055   -20.940 1.00 47.84 336 A 1 
ATOM 2577 C CE1   . PHE A 1 336 ? -18.906 -0.557  -22.946 1.00 42.99 336 A 1 
ATOM 2578 C CE2   . PHE A 1 336 ? -19.814 1.018   -21.334 1.00 44.08 336 A 1 
ATOM 2579 C CZ    . PHE A 1 336 ? -18.882 0.704   -22.336 1.00 45.14 336 A 1 
ATOM 2580 N N     . SER A 1 337 ? -23.806 -4.464  -22.883 1.00 71.72 337 A 1 
ATOM 2581 C CA    . SER A 1 337 ? -24.615 -5.678  -22.858 1.00 75.07 337 A 1 
ATOM 2582 C C     . SER A 1 337 ? -24.422 -6.390  -21.520 1.00 78.54 337 A 1 
ATOM 2583 O O     . SER A 1 337 ? -23.308 -6.442  -21.006 1.00 72.63 337 A 1 
ATOM 2584 C CB    . SER A 1 337 ? -24.209 -6.587  -24.019 1.00 64.66 337 A 1 
ATOM 2585 O OG    . SER A 1 337 ? -24.881 -7.825  -23.963 1.00 53.58 337 A 1 
ATOM 2586 N N     . SER A 1 338 ? -25.479 -6.988  -20.991 1.00 82.11 338 A 1 
ATOM 2587 C CA    . SER A 1 338 ? -25.409 -7.805  -19.771 1.00 84.86 338 A 1 
ATOM 2588 C C     . SER A 1 338 ? -24.236 -8.795  -19.807 1.00 87.39 338 A 1 
ATOM 2589 O O     . SER A 1 338 ? -23.472 -8.890  -18.847 1.00 84.75 338 A 1 
ATOM 2590 C CB    . SER A 1 338 ? -26.737 -8.545  -19.579 1.00 78.22 338 A 1 
ATOM 2591 O OG    . SER A 1 338 ? -26.663 -9.392  -18.469 1.00 66.92 338 A 1 
ATOM 2592 N N     . LYS A 1 339 ? -23.976 -9.391  -20.968 1.00 88.63 339 A 1 
ATOM 2593 C CA    . LYS A 1 339 ? -22.822 -10.283 -21.188 1.00 89.78 339 A 1 
ATOM 2594 C C     . LYS A 1 339 ? -21.470 -9.579  -21.033 1.00 91.39 339 A 1 
ATOM 2595 O O     . LYS A 1 339 ? -20.518 -10.168 -20.525 1.00 88.78 339 A 1 
ATOM 2596 C CB    . LYS A 1 339 ? -22.909 -10.898 -22.590 1.00 86.75 339 A 1 
ATOM 2597 C CG    . LYS A 1 339 ? -24.110 -11.840 -22.741 1.00 75.28 339 A 1 
ATOM 2598 C CD    . LYS A 1 339 ? -24.090 -12.528 -24.113 1.00 70.87 339 A 1 
ATOM 2599 C CE    . LYS A 1 339 ? -25.257 -13.505 -24.209 1.00 60.14 339 A 1 
ATOM 2600 N NZ    . LYS A 1 339 ? -25.267 -14.253 -25.493 1.00 53.33 339 A 1 
ATOM 2601 N N     . GLU A 1 340 ? -21.332 -8.320  -21.478 1.00 89.83 340 A 1 
ATOM 2602 C CA    . GLU A 1 340 ? -20.088 -7.569  -21.331 1.00 90.40 340 A 1 
ATOM 2603 C C     . GLU A 1 340 ? -19.847 -7.181  -19.869 1.00 91.85 340 A 1 
ATOM 2604 O O     . GLU A 1 340 ? -18.708 -7.244  -19.394 1.00 89.86 340 A 1 
ATOM 2605 C CB    . GLU A 1 340 ? -20.102 -6.303  -22.176 1.00 86.94 340 A 1 
ATOM 2606 C CG    . GLU A 1 340 ? -20.087 -6.568  -23.682 1.00 76.27 340 A 1 
ATOM 2607 C CD    . GLU A 1 340 ? -20.054 -5.263  -24.464 1.00 71.01 340 A 1 
ATOM 2608 O OE1   . GLU A 1 340 ? -19.403 -5.243  -25.529 1.00 63.04 340 A 1 
ATOM 2609 O OE2   . GLU A 1 340 ? -20.642 -4.276  -23.972 1.00 63.57 340 A 1 
ATOM 2610 N N     . ARG A 1 341 ? -20.907 -6.811  -19.146 1.00 89.80 341 A 1 
ATOM 2611 C CA    . ARG A 1 341 ? -20.836 -6.549  -17.706 1.00 91.05 341 A 1 
ATOM 2612 C C     . ARG A 1 341 ? -20.431 -7.804  -16.945 1.00 92.02 341 A 1 
ATOM 2613 O O     . ARG A 1 341 ? -19.510 -7.745  -16.140 1.00 90.34 341 A 1 
ATOM 2614 C CB    . ARG A 1 341 ? -22.179 -5.989  -17.220 1.00 89.36 341 A 1 
ATOM 2615 C CG    . ARG A 1 341 ? -22.111 -5.578  -15.750 1.00 86.40 341 A 1 
ATOM 2616 C CD    . ARG A 1 341 ? -23.439 -4.953  -15.284 1.00 83.93 341 A 1 
ATOM 2617 N NE    . ARG A 1 341 ? -23.388 -4.646  -13.851 1.00 82.80 341 A 1 
ATOM 2618 C CZ    . ARG A 1 341 ? -23.576 -5.533  -12.880 1.00 83.42 341 A 1 
ATOM 2619 N NH1   . ARG A 1 341 ? -23.951 -6.757  -13.121 1.00 74.17 341 A 1 
ATOM 2620 N NH2   . ARG A 1 341 ? -23.368 -5.206  -11.650 1.00 78.27 341 A 1 
ATOM 2621 N N     . GLU A 1 342 ? -21.026 -8.938  -17.258 1.00 92.14 342 A 1 
ATOM 2622 C CA    . GLU A 1 342 ? -20.699 -10.229 -16.655 1.00 92.05 342 A 1 
ATOM 2623 C C     . GLU A 1 342 ? -19.222 -10.604 -16.875 1.00 92.78 342 A 1 
ATOM 2624 O O     . GLU A 1 342 ? -18.518 -10.979 -15.934 1.00 91.20 342 A 1 
ATOM 2625 C CB    . GLU A 1 342 ? -21.662 -11.266 -17.257 1.00 90.01 342 A 1 
ATOM 2626 C CG    . GLU A 1 342 ? -21.833 -12.512 -16.396 1.00 76.91 342 A 1 
ATOM 2627 C CD    . GLU A 1 342 ? -22.883 -13.477 -16.981 1.00 70.52 342 A 1 
ATOM 2628 O OE1   . GLU A 1 342 ? -23.462 -14.250 -16.200 1.00 62.72 342 A 1 
ATOM 2629 O OE2   . GLU A 1 342 ? -23.078 -13.455 -18.211 1.00 62.43 342 A 1 
ATOM 2630 N N     . ALA A 1 343 ? -18.694 -10.367 -18.082 1.00 93.34 343 A 1 
ATOM 2631 C CA    . ALA A 1 343 ? -17.273 -10.551 -18.375 1.00 92.93 343 A 1 
ATOM 2632 C C     . ALA A 1 343 ? -16.367 -9.603  -17.557 1.00 93.39 343 A 1 
ATOM 2633 O O     . ALA A 1 343 ? -15.260 -9.988  -17.156 1.00 91.56 343 A 1 
ATOM 2634 C CB    . ALA A 1 343 ? -17.059 -10.361 -19.877 1.00 91.29 343 A 1 
ATOM 2635 N N     . ARG A 1 344 ? -16.810 -8.363  -17.269 1.00 93.57 344 A 1 
ATOM 2636 C CA    . ARG A 1 344 ? -16.083 -7.423  -16.396 1.00 93.24 344 A 1 
ATOM 2637 C C     . ARG A 1 344 ? -16.112 -7.861  -14.933 1.00 93.73 344 A 1 
ATOM 2638 O O     . ARG A 1 344 ? -15.073 -7.791  -14.271 1.00 92.53 344 A 1 
ATOM 2639 C CB    . ARG A 1 344 ? -16.652 -6.006  -16.547 1.00 92.48 344 A 1 
ATOM 2640 C CG    . ARG A 1 344 ? -16.357 -5.383  -17.927 1.00 89.10 344 A 1 
ATOM 2641 C CD    . ARG A 1 344 ? -16.960 -3.988  -18.015 1.00 86.67 344 A 1 
ATOM 2642 N NE    . ARG A 1 344 ? -16.819 -3.420  -19.374 1.00 82.24 344 A 1 
ATOM 2643 C CZ    . ARG A 1 344 ? -17.755 -3.426  -20.315 1.00 79.07 344 A 1 
ATOM 2644 N NH1   . ARG A 1 344 ? -18.950 -3.906  -20.101 1.00 69.71 344 A 1 
ATOM 2645 N NH2   . ARG A 1 344 ? -17.509 -2.948  -21.485 1.00 73.30 344 A 1 
ATOM 2646 N N     . VAL A 1 345 ? -17.242 -8.366  -14.449 1.00 94.62 345 A 1 
ATOM 2647 C CA    . VAL A 1 345 ? -17.358 -8.941  -13.095 1.00 94.59 345 A 1 
ATOM 2648 C C     . VAL A 1 345 ? -16.442 -10.155 -12.940 1.00 94.83 345 A 1 
ATOM 2649 O O     . VAL A 1 345 ? -15.712 -10.251 -11.948 1.00 93.75 345 A 1 
ATOM 2650 C CB    . VAL A 1 345 ? -18.818 -9.296  -12.766 1.00 93.78 345 A 1 
ATOM 2651 C CG1   . VAL A 1 345 ? -18.937 -9.999  -11.404 1.00 90.07 345 A 1 
ATOM 2652 C CG2   . VAL A 1 345 ? -19.689 -8.038  -12.717 1.00 89.82 345 A 1 
ATOM 2653 N N     . LEU A 1 346 ? -16.380 -11.030 -13.943 1.00 94.62 346 A 1 
ATOM 2654 C CA    . LEU A 1 346 ? -15.473 -12.179 -13.919 1.00 94.45 346 A 1 
ATOM 2655 C C     . LEU A 1 346 ? -14.000 -11.745 -13.867 1.00 94.80 346 A 1 
ATOM 2656 O O     . LEU A 1 346 ? -13.242 -12.230 -13.020 1.00 93.76 346 A 1 
ATOM 2657 C CB    . LEU A 1 346 ? -15.772 -13.071 -15.131 1.00 93.30 346 A 1 
ATOM 2658 C CG    . LEU A 1 346 ? -14.978 -14.390 -15.139 1.00 82.76 346 A 1 
ATOM 2659 C CD1   . LEU A 1 346 ? -15.317 -15.277 -13.937 1.00 78.24 346 A 1 
ATOM 2660 C CD2   . LEU A 1 346 ? -15.291 -15.161 -16.417 1.00 79.08 346 A 1 
ATOM 2661 N N     . ARG A 1 347 ? -13.575 -10.759 -14.700 1.00 94.75 347 A 1 
ATOM 2662 C CA    . ARG A 1 347 ? -12.218 -10.190 -14.650 1.00 94.30 347 A 1 
ATOM 2663 C C     . ARG A 1 347 ? -11.901 -9.573  -13.288 1.00 94.81 347 A 1 
ATOM 2664 O O     . ARG A 1 347 ? -10.787 -9.743  -12.793 1.00 93.31 347 A 1 
ATOM 2665 C CB    . ARG A 1 347 ? -12.023 -9.139  -15.750 1.00 92.87 347 A 1 
ATOM 2666 C CG    . ARG A 1 347 ? -11.837 -9.766  -17.141 1.00 82.44 347 A 1 
ATOM 2667 C CD    . ARG A 1 347 ? -11.441 -8.714  -18.185 1.00 80.01 347 A 1 
ATOM 2668 N NE    . ARG A 1 347 ? -12.469 -7.685  -18.374 1.00 71.40 347 A 1 
ATOM 2669 C CZ    . ARG A 1 347 ? -12.265 -6.394  -18.616 1.00 66.20 347 A 1 
ATOM 2670 N NH1   . ARG A 1 347 ? -11.081 -5.886  -18.775 1.00 59.72 347 A 1 
ATOM 2671 N NH2   . ARG A 1 347 ? -13.270 -5.572  -18.707 1.00 58.12 347 A 1 
ATOM 2672 N N     . TYR A 1 348 ? -12.851 -8.892  -12.680 1.00 94.58 348 A 1 
ATOM 2673 C CA    . TYR A 1 348 ? -12.698 -8.359  -11.332 1.00 94.76 348 A 1 
ATOM 2674 C C     . TYR A 1 348 ? -12.476 -9.475  -10.296 1.00 95.02 348 A 1 
ATOM 2675 O O     . TYR A 1 348 ? -11.566 -9.356  -9.476  1.00 94.24 348 A 1 
ATOM 2676 C CB    . TYR A 1 348 ? -13.912 -7.488  -10.985 1.00 94.57 348 A 1 
ATOM 2677 C CG    . TYR A 1 348 ? -14.218 -7.415  -9.503  1.00 94.62 348 A 1 
ATOM 2678 C CD1   . TYR A 1 348 ? -15.264 -8.199  -8.970  1.00 92.89 348 A 1 
ATOM 2679 C CD2   . TYR A 1 348 ? -13.428 -6.621  -8.659  1.00 93.22 348 A 1 
ATOM 2680 C CE1   . TYR A 1 348 ? -15.525 -8.176  -7.596  1.00 92.46 348 A 1 
ATOM 2681 C CE2   . TYR A 1 348 ? -13.684 -6.598  -7.280  1.00 92.27 348 A 1 
ATOM 2682 C CZ    . TYR A 1 348 ? -14.732 -7.378  -6.757  1.00 92.73 348 A 1 
ATOM 2683 O OH    . TYR A 1 348 ? -14.998 -7.368  -5.411  1.00 91.23 348 A 1 
ATOM 2684 N N     . LYS A 1 349 ? -13.241 -10.566 -10.354 1.00 95.29 349 A 1 
ATOM 2685 C CA    . LYS A 1 349 ? -13.089 -11.712 -9.453  1.00 95.07 349 A 1 
ATOM 2686 C C     . LYS A 1 349 ? -11.710 -12.363 -9.585  1.00 95.47 349 A 1 
ATOM 2687 O O     . LYS A 1 349 ? -11.090 -12.680 -8.571  1.00 94.12 349 A 1 
ATOM 2688 C CB    . LYS A 1 349 ? -14.205 -12.743 -9.670  1.00 94.27 349 A 1 
ATOM 2689 C CG    . LYS A 1 349 ? -15.565 -12.250 -9.142  1.00 89.75 349 A 1 
ATOM 2690 C CD    . LYS A 1 349 ? -16.629 -13.353 -9.221  1.00 83.96 349 A 1 
ATOM 2691 C CE    . LYS A 1 349 ? -17.972 -12.834 -8.692  1.00 78.24 349 A 1 
ATOM 2692 N NZ    . LYS A 1 349 ? -18.846 -13.918 -8.195  1.00 69.37 349 A 1 
ATOM 2693 N N     . GLU A 1 350 ? -11.184 -12.494 -10.793 1.00 94.81 350 A 1 
ATOM 2694 C CA    . GLU A 1 350 ? -9.819  -12.977 -11.004 1.00 94.54 350 A 1 
ATOM 2695 C C     . GLU A 1 350 ? -8.767  -11.991 -10.475 1.00 94.74 350 A 1 
ATOM 2696 O O     . GLU A 1 350 ? -7.873  -12.371 -9.708  1.00 92.56 350 A 1 
ATOM 2697 C CB    . GLU A 1 350 ? -9.585  -13.314 -12.481 1.00 93.22 350 A 1 
ATOM 2698 C CG    . GLU A 1 350 ? -10.316 -14.594 -12.930 1.00 82.12 350 A 1 
ATOM 2699 C CD    . GLU A 1 350 ? -10.006 -15.789 -12.018 1.00 76.49 350 A 1 
ATOM 2700 O OE1   . GLU A 1 350 ? -10.942 -16.507 -11.607 1.00 69.37 350 A 1 
ATOM 2701 O OE2   . GLU A 1 350 ? -8.848  -15.971 -11.590 1.00 68.98 350 A 1 
ATOM 2702 N N     . LYS A 1 351 ? -8.922  -10.692 -10.754 1.00 94.98 351 A 1 
ATOM 2703 C CA    . LYS A 1 351 ? -8.022  -9.646  -10.258 1.00 94.61 351 A 1 
ATOM 2704 C C     . LYS A 1 351 ? -8.009  -9.537  -8.726  1.00 95.08 351 A 1 
ATOM 2705 O O     . LYS A 1 351 ? -6.991  -9.166  -8.144  1.00 93.23 351 A 1 
ATOM 2706 C CB    . LYS A 1 351 ? -8.392  -8.306  -10.898 1.00 92.90 351 A 1 
ATOM 2707 C CG    . LYS A 1 351 ? -7.183  -7.641  -11.558 1.00 87.66 351 A 1 
ATOM 2708 C CD    . LYS A 1 351 ? -7.563  -6.307  -12.196 1.00 85.85 351 A 1 
ATOM 2709 C CE    . LYS A 1 351 ? -6.346  -5.742  -12.908 1.00 80.82 351 A 1 
ATOM 2710 N NZ    . LYS A 1 351 ? -6.555  -4.374  -13.399 1.00 75.48 351 A 1 
ATOM 2711 N N     . LYS A 1 352 ? -9.107  -9.868  -8.066  1.00 94.64 352 A 1 
ATOM 2712 C CA    . LYS A 1 352 ? -9.202  -9.874  -6.601  1.00 94.78 352 A 1 
ATOM 2713 C C     . LYS A 1 352 ? -8.152  -10.771 -5.948  1.00 94.69 352 A 1 
ATOM 2714 O O     . LYS A 1 352 ? -7.638  -10.419 -4.886  1.00 92.40 352 A 1 
ATOM 2715 C CB    . LYS A 1 352 ? -10.637 -10.241 -6.177  1.00 93.54 352 A 1 
ATOM 2716 C CG    . LYS A 1 352 ? -10.857 -10.214 -4.654  1.00 89.98 352 A 1 
ATOM 2717 C CD    . LYS A 1 352 ? -12.347 -10.346 -4.278  1.00 87.96 352 A 1 
ATOM 2718 C CE    . LYS A 1 352 ? -12.528 -10.285 -2.760  1.00 81.00 352 A 1 
ATOM 2719 N NZ    . LYS A 1 352 ? -13.951 -10.128 -2.366  1.00 73.82 352 A 1 
ATOM 2720 N N     . LYS A 1 353 ? -7.787  -11.871 -6.585  1.00 94.70 353 A 1 
ATOM 2721 C CA    . LYS A 1 353 ? -6.798  -12.844 -6.080  1.00 93.72 353 A 1 
ATOM 2722 C C     . LYS A 1 353 ? -5.359  -12.306 -6.119  1.00 93.26 353 A 1 
ATOM 2723 O O     . LYS A 1 353 ? -4.555  -12.686 -5.279  1.00 89.49 353 A 1 
ATOM 2724 C CB    . LYS A 1 353 ? -6.894  -14.152 -6.894  1.00 91.92 353 A 1 
ATOM 2725 C CG    . LYS A 1 353 ? -8.281  -14.821 -6.869  1.00 85.21 353 A 1 
ATOM 2726 C CD    . LYS A 1 353 ? -8.339  -15.980 -7.872  1.00 80.72 353 A 1 
ATOM 2727 C CE    . LYS A 1 353 ? -9.755  -16.538 -8.051  1.00 72.25 353 A 1 
ATOM 2728 N NZ    . LYS A 1 353 ? -9.860  -17.389 -9.261  1.00 64.66 353 A 1 
ATOM 2729 N N     . SER A 1 354 ? -5.044  -11.409 -7.054  1.00 94.11 354 A 1 
ATOM 2730 C CA    . SER A 1 354 ? -3.690  -10.885 -7.274  1.00 93.27 354 A 1 
ATOM 2731 C C     . SER A 1 354 ? -3.406  -9.533  -6.607  1.00 93.68 354 A 1 
ATOM 2732 O O     . SER A 1 354 ? -2.368  -8.920  -6.849  1.00 89.93 354 A 1 
ATOM 2733 C CB    . SER A 1 354 ? -3.391  -10.832 -8.775  1.00 90.30 354 A 1 
ATOM 2734 O OG    . SER A 1 354 ? -4.246  -9.914  -9.424  1.00 79.44 354 A 1 
ATOM 2735 N N     . ARG A 1 355 ? -4.307  -9.023  -5.766  1.00 93.63 355 A 1 
ATOM 2736 C CA    . ARG A 1 355 ? -4.128  -7.716  -5.124  1.00 93.66 355 A 1 
ATOM 2737 C C     . ARG A 1 355 ? -2.969  -7.716  -4.128  1.00 93.79 355 A 1 
ATOM 2738 O O     . ARG A 1 355 ? -2.933  -8.523  -3.206  1.00 91.33 355 A 1 
ATOM 2739 C CB    . ARG A 1 355 ? -5.412  -7.279  -4.407  1.00 92.06 355 A 1 
ATOM 2740 C CG    . ARG A 1 355 ? -6.551  -6.929  -5.373  1.00 87.56 355 A 1 
ATOM 2741 C CD    . ARG A 1 355 ? -7.768  -6.535  -4.554  1.00 88.04 355 A 1 
ATOM 2742 N NE    . ARG A 1 355 ? -8.975  -6.431  -5.390  1.00 86.42 355 A 1 
ATOM 2743 C CZ    . ARG A 1 355 ? -10.209 -6.418  -4.914  1.00 87.28 355 A 1 
ATOM 2744 N NH1   . ARG A 1 355 ? -10.458 -6.416  -3.644  1.00 78.92 355 A 1 
ATOM 2745 N NH2   . ARG A 1 355 ? -11.218 -6.425  -5.719  1.00 80.44 355 A 1 
ATOM 2746 N N     . LYS A 1 356 ? -2.069  -6.682  -4.233  1.00 93.78 356 A 1 
ATOM 2747 C CA    . LYS A 1 356 ? -0.945  -6.480  -3.321  1.00 93.57 356 A 1 
ATOM 2748 C C     . LYS A 1 356 ? -1.115  -5.177  -2.539  1.00 94.16 356 A 1 
ATOM 2749 O O     . LYS A 1 356 ? -0.982  -4.079  -3.077  1.00 91.41 356 A 1 
ATOM 2750 C CB    . LYS A 1 356 ? 0.378   -6.537  -4.091  1.00 90.93 356 A 1 
ATOM 2751 C CG    . LYS A 1 356 ? 0.653   -7.959  -4.626  1.00 82.35 356 A 1 
ATOM 2752 C CD    . LYS A 1 356 ? 2.015   -8.044  -5.323  1.00 76.33 356 A 1 
ATOM 2753 C CE    . LYS A 1 356 ? 2.185   -9.430  -5.961  1.00 68.07 356 A 1 
ATOM 2754 N NZ    . LYS A 1 356 ? 3.141   -9.402  -7.078  1.00 59.25 356 A 1 
ATOM 2755 N N     . PHE A 1 357 ? -1.403  -5.306  -1.250  1.00 92.65 357 A 1 
ATOM 2756 C CA    . PHE A 1 357 ? -1.559  -4.158  -0.349  1.00 92.50 357 A 1 
ATOM 2757 C C     . PHE A 1 357 ? -0.242  -3.704  0.303   1.00 92.35 357 A 1 
ATOM 2758 O O     . PHE A 1 357 ? -0.196  -2.659  0.956   1.00 89.49 357 A 1 
ATOM 2759 C CB    . PHE A 1 357 ? -2.622  -4.477  0.704   1.00 91.47 357 A 1 
ATOM 2760 C CG    . PHE A 1 357 ? -4.024  -4.483  0.140   1.00 91.49 357 A 1 
ATOM 2761 C CD1   . PHE A 1 357 ? -4.760  -3.289  0.062   1.00 86.88 357 A 1 
ATOM 2762 C CD2   . PHE A 1 357 ? -4.606  -5.677  -0.317  1.00 86.48 357 A 1 
ATOM 2763 C CE1   . PHE A 1 357 ? -6.055  -3.279  -0.471  1.00 84.51 357 A 1 
ATOM 2764 C CE2   . PHE A 1 357 ? -5.904  -5.677  -0.852  1.00 84.77 357 A 1 
ATOM 2765 C CZ    . PHE A 1 357 ? -6.632  -4.478  -0.926  1.00 86.41 357 A 1 
ATOM 2766 N N     . GLU A 1 358 ? 0.822   -4.440  0.115   1.00 93.11 358 A 1 
ATOM 2767 C CA    . GLU A 1 358 ? 2.149   -4.075  0.584   1.00 92.72 358 A 1 
ATOM 2768 C C     . GLU A 1 358 ? 2.666   -2.816  -0.126  1.00 93.33 358 A 1 
ATOM 2769 O O     . GLU A 1 358 ? 2.324   -2.498  -1.273  1.00 91.30 358 A 1 
ATOM 2770 C CB    . GLU A 1 358 ? 3.121   -5.248  0.407   1.00 90.71 358 A 1 
ATOM 2771 C CG    . GLU A 1 358 ? 2.705   -6.431  1.298   1.00 79.35 358 A 1 
ATOM 2772 C CD    . GLU A 1 358 ? 3.710   -7.581  1.269   1.00 72.62 358 A 1 
ATOM 2773 O OE1   . GLU A 1 358 ? 3.445   -8.548  2.001   1.00 64.60 358 A 1 
ATOM 2774 O OE2   . GLU A 1 358 ? 4.713   -7.463  0.538   1.00 63.52 358 A 1 
ATOM 2775 N N     . LYS A 1 359 ? 3.496   -2.060  0.591   1.00 92.14 359 A 1 
ATOM 2776 C CA    . LYS A 1 359 ? 4.026   -0.814  0.047   1.00 92.23 359 A 1 
ATOM 2777 C C     . LYS A 1 359 ? 5.049   -1.111  -1.049  1.00 92.69 359 A 1 
ATOM 2778 O O     . LYS A 1 359 ? 6.214   -1.323  -0.765  1.00 90.68 359 A 1 
ATOM 2779 C CB    . LYS A 1 359 ? 4.609   0.044   1.181   1.00 90.35 359 A 1 
ATOM 2780 C CG    . LYS A 1 359 ? 5.106   1.411   0.681   1.00 84.88 359 A 1 
ATOM 2781 C CD    . LYS A 1 359 ? 5.834   2.140   1.811   1.00 78.70 359 A 1 
ATOM 2782 C CE    . LYS A 1 359 ? 6.476   3.433   1.316   1.00 68.86 359 A 1 
ATOM 2783 N NZ    . LYS A 1 359 ? 7.439   3.974   2.314   1.00 62.54 359 A 1 
ATOM 2784 N N     . THR A 1 360 ? 4.620   -0.982  -2.297  1.00 93.50 360 A 1 
ATOM 2785 C CA    . THR A 1 360 ? 5.502   -1.072  -3.457  1.00 93.26 360 A 1 
ATOM 2786 C C     . THR A 1 360 ? 5.926   0.316   -3.945  1.00 94.25 360 A 1 
ATOM 2787 O O     . THR A 1 360 ? 5.125   1.253   -4.035  1.00 91.94 360 A 1 
ATOM 2788 C CB    . THR A 1 360 ? 4.852   -1.907  -4.575  1.00 90.57 360 A 1 
ATOM 2789 O OG1   . THR A 1 360 ? 3.612   -1.369  -4.933  1.00 79.07 360 A 1 
ATOM 2790 C CG2   . THR A 1 360 ? 4.618   -3.355  -4.147  1.00 76.32 360 A 1 
ATOM 2791 N N     . THR A 1 361 ? 7.215   0.496   -4.255  1.00 94.50 361 A 1 
ATOM 2792 C CA    . THR A 1 361 ? 7.742   1.718   -4.875  1.00 95.05 361 A 1 
ATOM 2793 C C     . THR A 1 361 ? 7.752   1.534   -6.387  1.00 95.29 361 A 1 
ATOM 2794 O O     . THR A 1 361 ? 8.594   0.827   -6.922  1.00 92.96 361 A 1 
ATOM 2795 C CB    . THR A 1 361 ? 9.134   2.067   -4.338  1.00 93.98 361 A 1 
ATOM 2796 O OG1   . THR A 1 361 ? 9.065   2.269   -2.937  1.00 85.71 361 A 1 
ATOM 2797 C CG2   . THR A 1 361 ? 9.662   3.375   -4.945  1.00 85.03 361 A 1 
ATOM 2798 N N     . ARG A 1 362 ? 6.850   2.216   -7.095  1.00 94.71 362 A 1 
ATOM 2799 C CA    . ARG A 1 362 ? 6.763   2.118   -8.562  1.00 94.37 362 A 1 
ATOM 2800 C C     . ARG A 1 362 ? 7.833   2.935   -9.312  1.00 95.04 362 A 1 
ATOM 2801 O O     . ARG A 1 362 ? 8.077   2.687   -10.488 1.00 92.58 362 A 1 
ATOM 2802 C CB    . ARG A 1 362 ? 5.356   2.531   -9.026  1.00 92.71 362 A 1 
ATOM 2803 C CG    . ARG A 1 362 ? 4.258   1.549   -8.570  1.00 87.49 362 A 1 
ATOM 2804 C CD    . ARG A 1 362 ? 2.935   1.863   -9.268  1.00 83.26 362 A 1 
ATOM 2805 N NE    . ARG A 1 362 ? 1.872   0.878   -8.939  1.00 77.27 362 A 1 
ATOM 2806 C CZ    . ARG A 1 362 ? 0.966   0.981   -7.996  1.00 72.16 362 A 1 
ATOM 2807 N NH1   . ARG A 1 362 ? 0.924   2.006   -7.195  1.00 63.32 362 A 1 
ATOM 2808 N NH2   . ARG A 1 362 ? 0.083   0.047   -7.821  1.00 66.03 362 A 1 
ATOM 2809 N N     . TYR A 1 363 ? 8.420   3.935   -8.640  1.00 94.96 363 A 1 
ATOM 2810 C CA    . TYR A 1 363 ? 9.391   4.847   -9.233  1.00 95.02 363 A 1 
ATOM 2811 C C     . TYR A 1 363 ? 10.596  5.022   -8.291  1.00 95.07 363 A 1 
ATOM 2812 O O     . TYR A 1 363 ? 10.621  5.948   -7.478  1.00 93.50 363 A 1 
ATOM 2813 C CB    . TYR A 1 363 ? 8.721   6.194   -9.538  1.00 94.54 363 A 1 
ATOM 2814 C CG    . TYR A 1 363 ? 7.601   6.131   -10.562 1.00 94.29 363 A 1 
ATOM 2815 C CD1   . TYR A 1 363 ? 7.886   6.200   -11.933 1.00 90.62 363 A 1 
ATOM 2816 C CD2   . TYR A 1 363 ? 6.265   5.997   -10.149 1.00 90.51 363 A 1 
ATOM 2817 C CE1   . TYR A 1 363 ? 6.863   6.132   -12.882 1.00 89.85 363 A 1 
ATOM 2818 C CE2   . TYR A 1 363 ? 5.227   5.920   -11.085 1.00 89.05 363 A 1 
ATOM 2819 C CZ    . TYR A 1 363 ? 5.526   5.995   -12.462 1.00 91.03 363 A 1 
ATOM 2820 O OH    . TYR A 1 363 ? 4.519   5.911   -13.395 1.00 89.58 363 A 1 
ATOM 2821 N N     . ALA A 1 364 ? 11.610  4.167   -8.440  1.00 96.50 364 A 1 
ATOM 2822 C CA    . ALA A 1 364 ? 12.828  4.201   -7.637  1.00 96.13 364 A 1 
ATOM 2823 C C     . ALA A 1 364 ? 13.546  5.564   -7.688  1.00 96.38 364 A 1 
ATOM 2824 O O     . ALA A 1 364 ? 13.923  6.103   -6.644  1.00 94.70 364 A 1 
ATOM 2825 C CB    . ALA A 1 364 ? 13.751  3.072   -8.122  1.00 94.90 364 A 1 
ATOM 2826 N N     . THR A 1 365 ? 13.619  6.202   -8.866  1.00 96.33 365 A 1 
ATOM 2827 C CA    . THR A 1 365 ? 14.212  7.540   -9.024  1.00 95.86 365 A 1 
ATOM 2828 C C     . THR A 1 365 ? 13.507  8.609   -8.187  1.00 96.14 365 A 1 
ATOM 2829 O O     . THR A 1 365 ? 14.147  9.480   -7.597  1.00 94.58 365 A 1 
ATOM 2830 C CB    . THR A 1 365 ? 14.186  7.968   -10.495 1.00 94.54 365 A 1 
ATOM 2831 O OG1   . THR A 1 365 ? 12.871  7.876   -11.016 1.00 84.40 365 A 1 
ATOM 2832 C CG2   . THR A 1 365 ? 15.073  7.083   -11.372 1.00 81.11 365 A 1 
ATOM 2833 N N     . ARG A 1 366 ? 12.191  8.550   -8.063  1.00 96.38 366 A 1 
ATOM 2834 C CA    . ARG A 1 366 ? 11.420  9.476   -7.216  1.00 96.26 366 A 1 
ATOM 2835 C C     . ARG A 1 366 ? 11.607  9.196   -5.729  1.00 96.04 366 A 1 
ATOM 2836 O O     . ARG A 1 366 ? 11.521  10.133  -4.939  1.00 94.59 366 A 1 
ATOM 2837 C CB    . ARG A 1 366 ? 9.927   9.441   -7.560  1.00 95.73 366 A 1 
ATOM 2838 C CG    . ARG A 1 366 ? 9.625   9.961   -8.972  1.00 92.61 366 A 1 
ATOM 2839 C CD    . ARG A 1 366 ? 8.113   10.104  -9.142  1.00 91.00 366 A 1 
ATOM 2840 N NE    . ARG A 1 366 ? 7.759   10.562  -10.498 1.00 88.78 366 A 1 
ATOM 2841 C CZ    . ARG A 1 366 ? 6.560   10.969  -10.903 1.00 88.28 366 A 1 
ATOM 2842 N NH1   . ARG A 1 366 ? 5.541   11.001  -10.096 1.00 79.82 366 A 1 
ATOM 2843 N NH2   . ARG A 1 366 ? 6.378   11.333  -12.134 1.00 82.97 366 A 1 
ATOM 2844 N N     . LYS A 1 367 ? 11.832  7.943   -5.357  1.00 96.57 367 A 1 
ATOM 2845 C CA    . LYS A 1 367 ? 12.171  7.564   -3.989  1.00 96.67 367 A 1 
ATOM 2846 C C     . LYS A 1 367 ? 13.527  8.159   -3.611  1.00 96.40 367 A 1 
ATOM 2847 O O     . LYS A 1 367 ? 13.575  8.928   -2.657  1.00 95.38 367 A 1 
ATOM 2848 C CB    . LYS A 1 367 ? 12.116  6.036   -3.826  1.00 96.32 367 A 1 
ATOM 2849 C CG    . LYS A 1 367 ? 12.474  5.597   -2.396  1.00 95.26 367 A 1 
ATOM 2850 C CD    . LYS A 1 367 ? 12.564  4.074   -2.223  1.00 92.95 367 A 1 
ATOM 2851 C CE    . LYS A 1 367 ? 13.142  3.793   -0.841  1.00 87.58 367 A 1 
ATOM 2852 N NZ    . LYS A 1 367 ? 13.543  2.385   -0.627  1.00 81.71 367 A 1 
ATOM 2853 N N     . ALA A 1 368 ? 14.558  7.898   -4.389  1.00 96.37 368 A 1 
ATOM 2854 C CA    . ALA A 1 368 ? 15.904  8.418   -4.163  1.00 95.81 368 A 1 
ATOM 2855 C C     . ALA A 1 368 ? 15.921  9.954   -4.041  1.00 95.99 368 A 1 
ATOM 2856 O O     . ALA A 1 368 ? 16.460  10.507  -3.080  1.00 94.68 368 A 1 
ATOM 2857 C CB    . ALA A 1 368 ? 16.801  7.935   -5.308  1.00 94.96 368 A 1 
ATOM 2858 N N     . TYR A 1 369 ? 15.240  10.660  -4.951  1.00 95.95 369 A 1 
ATOM 2859 C CA    . TYR A 1 369 ? 15.104  12.119  -4.857  1.00 95.46 369 A 1 
ATOM 2860 C C     . TYR A 1 369 ? 14.367  12.580  -3.589  1.00 95.54 369 A 1 
ATOM 2861 O O     . TYR A 1 369 ? 14.737  13.584  -2.980  1.00 94.51 369 A 1 
ATOM 2862 C CB    . TYR A 1 369 ? 14.388  12.634  -6.109  1.00 94.50 369 A 1 
ATOM 2863 C CG    . TYR A 1 369 ? 14.235  14.135  -6.114  1.00 91.76 369 A 1 
ATOM 2864 C CD1   . TYR A 1 369 ? 13.004  14.741  -5.769  1.00 86.98 369 A 1 
ATOM 2865 C CD2   . TYR A 1 369 ? 15.337  14.957  -6.419  1.00 84.99 369 A 1 
ATOM 2866 C CE1   . TYR A 1 369 ? 12.874  16.134  -5.733  1.00 83.31 369 A 1 
ATOM 2867 C CE2   . TYR A 1 369 ? 15.223  16.352  -6.385  1.00 80.91 369 A 1 
ATOM 2868 C CZ    . TYR A 1 369 ? 13.987  16.942  -6.039  1.00 83.36 369 A 1 
ATOM 2869 O OH    . TYR A 1 369 ? 13.867  18.313  -6.007  1.00 81.81 369 A 1 
ATOM 2870 N N     . ALA A 1 370 ? 13.324  11.878  -3.171  1.00 95.76 370 A 1 
ATOM 2871 C CA    . ALA A 1 370 ? 12.579  12.226  -1.965  1.00 95.62 370 A 1 
ATOM 2872 C C     . ALA A 1 370 ? 13.373  11.976  -0.676  1.00 95.64 370 A 1 
ATOM 2873 O O     . ALA A 1 370 ? 13.111  12.647  0.326   1.00 94.04 370 A 1 
ATOM 2874 C CB    . ALA A 1 370 ? 11.254  11.453  -1.947  1.00 94.70 370 A 1 
ATOM 2875 N N     . GLU A 1 371 ? 14.295  11.032  -0.675  1.00 95.84 371 A 1 
ATOM 2876 C CA    . GLU A 1 371 ? 15.201  10.725  0.437   1.00 95.64 371 A 1 
ATOM 2877 C C     . GLU A 1 371 ? 16.305  11.784  0.557   1.00 95.68 371 A 1 
ATOM 2878 O O     . GLU A 1 371 ? 16.510  12.316  1.647   1.00 93.87 371 A 1 
ATOM 2879 C CB    . GLU A 1 371 ? 15.769  9.310   0.265   1.00 94.69 371 A 1 
ATOM 2880 C CG    . GLU A 1 371 ? 14.691  8.250   0.554   1.00 87.97 371 A 1 
ATOM 2881 C CD    . GLU A 1 371 ? 15.037  6.810   0.131   1.00 85.26 371 A 1 
ATOM 2882 O OE1   . GLU A 1 371 ? 14.307  5.896   0.568   1.00 78.77 371 A 1 
ATOM 2883 O OE2   . GLU A 1 371 ? 15.943  6.628   -0.697  1.00 78.22 371 A 1 
ATOM 2884 N N     . ALA A 1 372 ? 16.933  12.160  -0.553  1.00 95.01 372 A 1 
ATOM 2885 C CA    . ALA A 1 372 ? 17.992  13.167  -0.586  1.00 94.43 372 A 1 
ATOM 2886 C C     . ALA A 1 372 ? 17.499  14.614  -0.391  1.00 94.65 372 A 1 
ATOM 2887 O O     . ALA A 1 372 ? 18.281  15.514  -0.096  1.00 92.37 372 A 1 
ATOM 2888 C CB    . ALA A 1 372 ? 18.731  13.018  -1.918  1.00 92.78 372 A 1 
ATOM 2889 N N     . ARG A 1 373 ? 16.211  14.878  -0.565  1.00 93.64 373 A 1 
ATOM 2890 C CA    . ARG A 1 373 ? 15.684  16.248  -0.556  1.00 93.59 373 A 1 
ATOM 2891 C C     . ARG A 1 373 ? 15.677  16.866  0.848   1.00 93.94 373 A 1 
ATOM 2892 O O     . ARG A 1 373 ? 15.109  16.263  1.759   1.00 92.66 373 A 1 
ATOM 2893 C CB    . ARG A 1 373 ? 14.296  16.257  -1.195  1.00 91.89 373 A 1 
ATOM 2894 C CG    . ARG A 1 373 ? 13.804  17.681  -1.381  1.00 84.91 373 A 1 
ATOM 2895 C CD    . ARG A 1 373 ? 12.479  17.670  -2.129  1.00 84.06 373 A 1 
ATOM 2896 N NE    . ARG A 1 373 ? 12.029  19.046  -2.353  1.00 81.12 373 A 1 
ATOM 2897 C CZ    . ARG A 1 373 ? 11.019  19.422  -3.107  1.00 80.37 373 A 1 
ATOM 2898 N NH1   . ARG A 1 373 ? 10.270  18.544  -3.714  1.00 72.05 373 A 1 
ATOM 2899 N NH2   . ARG A 1 373 ? 10.748  20.676  -3.257  1.00 73.60 373 A 1 
ATOM 2900 N N     . PRO A 1 374 ? 16.165  18.139  1.016   1.00 93.67 374 A 1 
ATOM 2901 C CA    . PRO A 1 374 ? 16.097  18.863  2.285   1.00 93.51 374 A 1 
ATOM 2902 C C     . PRO A 1 374 ? 14.674  18.963  2.832   1.00 94.50 374 A 1 
ATOM 2903 O O     . PRO A 1 374 ? 13.693  19.123  2.086   1.00 93.58 374 A 1 
ATOM 2904 C CB    . PRO A 1 374 ? 16.695  20.247  2.011   1.00 91.47 374 A 1 
ATOM 2905 C CG    . PRO A 1 374 ? 17.640  20.000  0.843   1.00 87.69 374 A 1 
ATOM 2906 C CD    . PRO A 1 374 ? 16.929  18.917  0.040   1.00 90.75 374 A 1 
ATOM 2907 N N     . ARG A 1 375 ? 14.544  18.863  4.178   1.00 93.73 375 A 1 
ATOM 2908 C CA    . ARG A 1 375 ? 13.248  18.873  4.867   1.00 93.96 375 A 1 
ATOM 2909 C C     . ARG A 1 375 ? 13.264  19.800  6.077   1.00 93.73 375 A 1 
ATOM 2910 O O     . ARG A 1 375 ? 14.161  19.741  6.907   1.00 91.73 375 A 1 
ATOM 2911 C CB    . ARG A 1 375 ? 12.840  17.460  5.295   1.00 92.89 375 A 1 
ATOM 2912 C CG    . ARG A 1 375 ? 12.726  16.488  4.121   1.00 89.82 375 A 1 
ATOM 2913 C CD    . ARG A 1 375 ? 12.272  15.113  4.605   1.00 90.66 375 A 1 
ATOM 2914 N NE    . ARG A 1 375 ? 12.328  14.126  3.517   1.00 89.43 375 A 1 
ATOM 2915 C CZ    . ARG A 1 375 ? 11.752  12.938  3.513   1.00 91.29 375 A 1 
ATOM 2916 N NH1   . ARG A 1 375 ? 11.010  12.535  4.487   1.00 81.46 375 A 1 
ATOM 2917 N NH2   . ARG A 1 375 ? 11.947  12.124  2.518   1.00 85.42 375 A 1 
ATOM 2918 N N     . ILE A 1 376 ? 12.204  20.581  6.247   1.00 94.05 376 A 1 
ATOM 2919 C CA    . ILE A 1 376 ? 11.931  21.378  7.451   1.00 93.60 376 A 1 
ATOM 2920 C C     . ILE A 1 376 ? 10.731  20.754  8.168   1.00 93.96 376 A 1 
ATOM 2921 O O     . ILE A 1 376 ? 9.628   20.691  7.623   1.00 91.99 376 A 1 
ATOM 2922 C CB    . ILE A 1 376 ? 11.714  22.862  7.100   1.00 91.88 376 A 1 
ATOM 2923 C CG1   . ILE A 1 376 ? 12.972  23.451  6.415   1.00 84.91 376 A 1 
ATOM 2924 C CG2   . ILE A 1 376 ? 11.359  23.653  8.371   1.00 83.43 376 A 1 
ATOM 2925 C CD1   . ILE A 1 376 ? 12.786  24.877  5.878   1.00 77.33 376 A 1 
ATOM 2926 N N     . LYS A 1 377 ? 10.942  20.250  9.392   1.00 93.42 377 A 1 
ATOM 2927 C CA    . LYS A 1 377 ? 9.908   19.554  10.190  1.00 93.69 377 A 1 
ATOM 2928 C C     . LYS A 1 377 ? 9.166   18.469  9.375   1.00 94.11 377 A 1 
ATOM 2929 O O     . LYS A 1 377 ? 7.938   18.369  9.416   1.00 91.16 377 A 1 
ATOM 2930 C CB    . LYS A 1 377 ? 8.950   20.568  10.849  1.00 92.20 377 A 1 
ATOM 2931 C CG    . LYS A 1 377 ? 9.644   21.546  11.801  1.00 87.55 377 A 1 
ATOM 2932 C CD    . LYS A 1 377 ? 8.636   22.534  12.415  1.00 81.53 377 A 1 
ATOM 2933 C CE    . LYS A 1 377 ? 9.342   23.483  13.376  1.00 73.53 377 A 1 
ATOM 2934 N NZ    . LYS A 1 377 ? 8.425   24.494  13.990  1.00 65.55 377 A 1 
ATOM 2935 N N     . GLY A 1 378 ? 9.923   17.693  8.605   1.00 93.77 378 A 1 
ATOM 2936 C CA    . GLY A 1 378 ? 9.416   16.597  7.785   1.00 93.59 378 A 1 
ATOM 2937 C C     . GLY A 1 378 ? 8.797   16.993  6.436   1.00 94.39 378 A 1 
ATOM 2938 O O     . GLY A 1 378 ? 8.630   16.130  5.580   1.00 92.07 378 A 1 
ATOM 2939 N N     . ARG A 1 379 ? 8.489   18.286  6.215   1.00 94.97 379 A 1 
ATOM 2940 C CA    . ARG A 1 379 ? 8.023   18.791  4.921   1.00 95.10 379 A 1 
ATOM 2941 C C     . ARG A 1 379 ? 9.219   19.064  4.016   1.00 95.42 379 A 1 
ATOM 2942 O O     . ARG A 1 379 ? 10.259  19.489  4.502   1.00 93.34 379 A 1 
ATOM 2943 C CB    . ARG A 1 379 ? 7.188   20.058  5.086   1.00 94.09 379 A 1 
ATOM 2944 C CG    . ARG A 1 379 ? 5.950   19.826  5.955   1.00 88.11 379 A 1 
ATOM 2945 C CD    . ARG A 1 379 ? 5.097   21.103  6.003   1.00 87.84 379 A 1 
ATOM 2946 N NE    . ARG A 1 379 ? 3.910   20.920  6.845   1.00 82.91 379 A 1 
ATOM 2947 C CZ    . ARG A 1 379 ? 2.930   21.788  7.008   1.00 80.72 379 A 1 
ATOM 2948 N NH1   . ARG A 1 379 ? 2.940   22.950  6.412   1.00 71.74 379 A 1 
ATOM 2949 N NH2   . ARG A 1 379 ? 1.921   21.510  7.788   1.00 72.28 379 A 1 
ATOM 2950 N N     . PHE A 1 380 ? 9.041   18.913  2.719   1.00 94.11 380 A 1 
ATOM 2951 C CA    . PHE A 1 380 ? 10.070  19.307  1.772   1.00 94.11 380 A 1 
ATOM 2952 C C     . PHE A 1 380 ? 10.323  20.821  1.855   1.00 93.51 380 A 1 
ATOM 2953 O O     . PHE A 1 380 ? 9.378   21.607  1.746   1.00 91.57 380 A 1 
ATOM 2954 C CB    . PHE A 1 380 ? 9.675   18.893  0.354   1.00 94.17 380 A 1 
ATOM 2955 C CG    . PHE A 1 380 ? 9.559   17.402  0.154   1.00 94.76 380 A 1 
ATOM 2956 C CD1   . PHE A 1 380 ? 10.662  16.573  0.390   1.00 92.92 380 A 1 
ATOM 2957 C CD2   . PHE A 1 380 ? 8.360   16.832  -0.282  1.00 92.64 380 A 1 
ATOM 2958 C CE1   . PHE A 1 380 ? 10.577  15.184  0.193   1.00 91.99 380 A 1 
ATOM 2959 C CE2   . PHE A 1 380 ? 8.260   15.439  -0.491  1.00 91.60 380 A 1 
ATOM 2960 C CZ    . PHE A 1 380 ? 9.375   14.616  -0.245  1.00 93.05 380 A 1 
ATOM 2961 N N     . ALA A 1 381 ? 11.581  21.203  2.046   1.00 93.38 381 A 1 
ATOM 2962 C CA    . ALA A 1 381 ? 11.995  22.591  1.974   1.00 92.50 381 A 1 
ATOM 2963 C C     . ALA A 1 381 ? 11.994  23.067  0.511   1.00 92.01 381 A 1 
ATOM 2964 O O     . ALA A 1 381 ? 12.151  22.261  -0.419  1.00 88.65 381 A 1 
ATOM 2965 C CB    . ALA A 1 381 ? 13.362  22.747  2.636   1.00 90.06 381 A 1 
ATOM 2966 N N     . LYS A 1 382 ? 11.806  24.385  0.305   1.00 90.62 382 A 1 
ATOM 2967 C CA    . LYS A 1 382 ? 12.168  24.991  -0.968  1.00 89.55 382 A 1 
ATOM 2968 C C     . LYS A 1 382 ? 13.691  25.000  -1.050  1.00 88.75 382 A 1 
ATOM 2969 O O     . LYS A 1 382 ? 14.326  25.331  -0.054  1.00 83.85 382 A 1 
ATOM 2970 C CB    . LYS A 1 382 ? 11.610  26.412  -1.100  1.00 85.70 382 A 1 
ATOM 2971 C CG    . LYS A 1 382 ? 10.090  26.456  -1.289  1.00 76.16 382 A 1 
ATOM 2972 C CD    . LYS A 1 382 ? 9.643   27.894  -1.564  1.00 71.20 382 A 1 
ATOM 2973 C CE    . LYS A 1 382 ? 8.165   28.000  -1.869  1.00 61.21 382 A 1 
ATOM 2974 N NZ    . LYS A 1 382 ? 7.810   29.383  -2.302  1.00 54.46 382 A 1 
ATOM 2975 N N     . ARG A 1 383 ? 14.254  24.640  -2.192  1.00 87.93 383 A 1 
ATOM 2976 C CA    . ARG A 1 383 ? 15.649  24.984  -2.483  1.00 85.75 383 A 1 
ATOM 2977 C C     . ARG A 1 383 ? 15.713  26.502  -2.622  1.00 85.02 383 A 1 
ATOM 2978 O O     . ARG A 1 383 ? 14.807  27.093  -3.213  1.00 78.65 383 A 1 
ATOM 2979 C CB    . ARG A 1 383 ? 16.150  24.266  -3.744  1.00 80.74 383 A 1 
ATOM 2980 C CG    . ARG A 1 383 ? 16.473  22.788  -3.471  1.00 70.51 383 A 1 
ATOM 2981 C CD    . ARG A 1 383 ? 17.074  22.122  -4.707  1.00 68.50 383 A 1 
ATOM 2982 N NE    . ARG A 1 383 ? 17.644  20.788  -4.409  1.00 60.96 383 A 1 
ATOM 2983 C CZ    . ARG A 1 383 ? 18.582  20.165  -5.122  1.00 56.59 383 A 1 
ATOM 2984 N NH1   . ARG A 1 383 ? 18.962  20.597  -6.293  1.00 53.68 383 A 1 
ATOM 2985 N NH2   . ARG A 1 383 ? 19.186  19.117  -4.671  1.00 51.05 383 A 1 
ATOM 2986 N N     . SER A 1 384 ? 16.721  27.120  -2.017  1.00 81.89 384 A 1 
ATOM 2987 C CA    . SER A 1 384 ? 17.032  28.502  -2.336  1.00 81.14 384 A 1 
ATOM 2988 C C     . SER A 1 384 ? 17.615  28.555  -3.751  1.00 81.91 384 A 1 
ATOM 2989 O O     . SER A 1 384 ? 18.261  27.603  -4.185  1.00 74.85 384 A 1 
ATOM 2990 C CB    . SER A 1 384 ? 17.997  29.092  -1.304  1.00 74.06 384 A 1 
ATOM 2991 O OG    . SER A 1 384 ? 19.165  28.331  -1.206  1.00 65.43 384 A 1 
ATOM 2992 N N     . ASP A 1 385 ? 17.406  29.675  -4.469  1.00 74.42 385 A 1 
ATOM 2993 C CA    . ASP A 1 385 ? 17.933  29.811  -5.837  1.00 72.42 385 A 1 
ATOM 2994 C C     . ASP A 1 385 ? 19.465  29.659  -5.847  1.00 72.89 385 A 1 
ATOM 2995 O O     . ASP A 1 385 ? 20.017  28.975  -6.710  1.00 69.14 385 A 1 
ATOM 2996 C CB    . ASP A 1 385 ? 17.461  31.142  -6.429  1.00 67.48 385 A 1 
ATOM 2997 C CG    . ASP A 1 385 ? 15.924  31.240  -6.498  1.00 59.86 385 A 1 
ATOM 2998 O OD1   . ASP A 1 385 ? 15.280  30.220  -6.834  1.00 54.21 385 A 1 
ATOM 2999 O OD2   . ASP A 1 385 ? 15.383  32.297  -6.120  1.00 53.69 385 A 1 
ATOM 3000 N N     . ALA A 1 386 ? 20.135  30.156  -4.797  1.00 68.64 386 A 1 
ATOM 3001 C CA    . ALA A 1 386 ? 21.568  29.983  -4.600  1.00 66.02 386 A 1 
ATOM 3002 C C     . ALA A 1 386 ? 22.007  28.512  -4.470  1.00 68.82 386 A 1 
ATOM 3003 O O     . ALA A 1 386 ? 23.041  28.127  -5.010  1.00 65.08 386 A 1 
ATOM 3004 C CB    . ALA A 1 386 ? 21.971  30.779  -3.353  1.00 61.33 386 A 1 
ATOM 3005 N N     . GLU A 1 387 ? 21.246  27.676  -3.782  1.00 76.20 387 A 1 
ATOM 3006 C CA    . GLU A 1 387 ? 21.564  26.237  -3.691  1.00 76.41 387 A 1 
ATOM 3007 C C     . GLU A 1 387 ? 21.383  25.518  -5.043  1.00 77.75 387 A 1 
ATOM 3008 O O     . GLU A 1 387 ? 22.104  24.566  -5.321  1.00 73.94 387 A 1 
ATOM 3009 C CB    . GLU A 1 387 ? 20.696  25.547  -2.639  1.00 71.29 387 A 1 
ATOM 3010 C CG    . GLU A 1 387 ? 21.115  25.833  -1.193  1.00 63.52 387 A 1 
ATOM 3011 C CD    . GLU A 1 387 ? 20.159  25.211  -0.164  1.00 56.72 387 A 1 
ATOM 3012 O OE1   . GLU A 1 387 ? 20.590  24.991  0.989   1.00 53.16 387 A 1 
ATOM 3013 O OE2   . GLU A 1 387 ? 18.967  24.981  -0.513  1.00 51.79 387 A 1 
ATOM 3014 N N     . MET A 1 388 ? 20.441  25.959  -5.868  1.00 79.18 388 A 1 
ATOM 3015 C CA    . MET A 1 388 ? 20.299  25.411  -7.215  1.00 77.68 388 A 1 
ATOM 3016 C C     . MET A 1 388 ? 21.469  25.815  -8.127  1.00 77.21 388 A 1 
ATOM 3017 O O     . MET A 1 388 ? 21.934  24.970  -8.891  1.00 71.38 388 A 1 
ATOM 3018 C CB    . MET A 1 388 ? 18.981  25.845  -7.847  1.00 73.74 388 A 1 
ATOM 3019 C CG    . MET A 1 388 ? 17.795  25.003  -7.390  1.00 66.65 388 A 1 
ATOM 3020 S SD    . MET A 1 388 ? 16.703  24.391  -8.717  1.00 59.07 388 A 1 
ATOM 3021 C CE    . MET A 1 388 ? 16.355  25.924  -9.599  1.00 53.73 388 A 1 
ATOM 3022 N N     . GLU A 1 389 ? 21.950  27.063  -8.046  1.00 69.22 389 A 1 
ATOM 3023 C CA    . GLU A 1 389 ? 23.116  27.508  -8.812  1.00 67.02 389 A 1 
ATOM 3024 C C     . GLU A 1 389 ? 24.392  26.771  -8.392  1.00 66.58 389 A 1 
ATOM 3025 O O     . GLU A 1 389 ? 25.164  26.350  -9.254  1.00 62.94 389 A 1 
ATOM 3026 C CB    . GLU A 1 389 ? 23.319  29.017  -8.662  1.00 61.85 389 A 1 
ATOM 3027 C CG    . GLU A 1 389 ? 22.305  29.820  -9.474  1.00 52.68 389 A 1 
ATOM 3028 C CD    . GLU A 1 389 ? 22.584  31.343  -9.458  1.00 48.78 389 A 1 
ATOM 3029 O OE1   . GLU A 1 389 ? 22.042  32.032  -10.340 1.00 43.87 389 A 1 
ATOM 3030 O OE2   . GLU A 1 389 ? 23.339  31.790  -8.566  1.00 43.16 389 A 1 
ATOM 3031 N N     . VAL A 1 390 ? 24.595  26.535  -7.086  1.00 71.51 390 A 1 
ATOM 3032 C CA    . VAL A 1 390 ? 25.762  25.785  -6.594  1.00 71.28 390 A 1 
ATOM 3033 C C     . VAL A 1 390 ? 25.735  24.327  -7.064  1.00 72.47 390 A 1 
ATOM 3034 O O     . VAL A 1 390 ? 26.767  23.803  -7.484  1.00 69.19 390 A 1 
ATOM 3035 C CB    . VAL A 1 390 ? 25.890  25.888  -5.065  1.00 67.47 390 A 1 
ATOM 3036 C CG1   . VAL A 1 390 ? 27.043  25.036  -4.526  1.00 57.88 390 A 1 
ATOM 3037 C CG2   . VAL A 1 390 ? 26.173  27.324  -4.632  1.00 61.32 390 A 1 
ATOM 3038 N N     . ASP A 1 391 ? 24.594  23.679  -7.060  1.00 72.07 391 A 1 
ATOM 3039 C CA    . ASP A 1 391 ? 24.465  22.291  -7.545  1.00 68.93 391 A 1 
ATOM 3040 C C     . ASP A 1 391 ? 24.725  22.200  -9.066  1.00 67.71 391 A 1 
ATOM 3041 O O     . ASP A 1 391 ? 25.334  21.242  -9.552  1.00 64.41 391 A 1 
ATOM 3042 C CB    . ASP A 1 391 ? 23.059  21.774  -7.176  1.00 63.99 391 A 1 
ATOM 3043 C CG    . ASP A 1 391 ? 22.963  20.377  -6.552  1.00 55.91 391 A 1 
ATOM 3044 O OD1   . ASP A 1 391 ? 23.982  19.779  -6.163  1.00 52.62 391 A 1 
ATOM 3045 O OD2   . ASP A 1 391 ? 21.786  19.908  -6.387  1.00 51.08 391 A 1 
ATOM 3046 N N     . GLN A 1 392 ? 24.306  23.207  -9.837  1.00 70.45 392 A 1 
ATOM 3047 C CA    . GLN A 1 392 ? 24.596  23.288  -11.269 1.00 69.01 392 A 1 
ATOM 3048 C C     . GLN A 1 392 ? 26.069  23.603  -11.546 1.00 68.47 392 A 1 
ATOM 3049 O O     . GLN A 1 392 ? 26.667  22.955  -12.414 1.00 65.33 392 A 1 
ATOM 3050 C CB    . GLN A 1 392 ? 23.706  24.325  -11.954 1.00 65.09 392 A 1 
ATOM 3051 C CG    . GLN A 1 392 ? 22.279  23.814  -12.152 1.00 58.69 392 A 1 
ATOM 3052 C CD    . GLN A 1 392 ? 21.404  24.772  -12.950 1.00 53.97 392 A 1 
ATOM 3053 O OE1   . GLN A 1 392 ? 21.800  25.819  -13.423 1.00 52.13 392 A 1 
ATOM 3054 N NE2   . GLN A 1 392 ? 20.153  24.431  -13.172 1.00 47.99 392 A 1 
ATOM 3055 N N     . THR A 1 393 ? 26.663  24.534  -10.808 1.00 67.78 393 A 1 
ATOM 3056 C CA    . THR A 1 393 ? 28.089  24.875  -10.971 1.00 67.40 393 A 1 
ATOM 3057 C C     . THR A 1 393 ? 29.000  23.727  -10.549 1.00 68.06 393 A 1 
ATOM 3058 O O     . THR A 1 393 ? 29.949  23.441  -11.266 1.00 63.70 393 A 1 
ATOM 3059 C CB    . THR A 1 393 ? 28.486  26.151  -10.233 1.00 63.03 393 A 1 
ATOM 3060 O OG1   . THR A 1 393 ? 27.908  26.210  -8.965  1.00 55.13 393 A 1 
ATOM 3061 C CG2   . THR A 1 393 ? 28.069  27.408  -10.987 1.00 56.98 393 A 1 
ATOM 3062 N N     . PHE A 1 394 ? 28.693  23.010  -9.483  1.00 67.09 394 A 1 
ATOM 3063 C CA    . PHE A 1 394 ? 29.437  21.787  -9.143  1.00 64.96 394 A 1 
ATOM 3064 C C     . PHE A 1 394 ? 29.292  20.695  -10.203 1.00 64.71 394 A 1 
ATOM 3065 O O     . PHE A 1 394 ? 30.276  20.041  -10.546 1.00 59.02 394 A 1 
ATOM 3066 C CB    . PHE A 1 394 ? 29.010  21.262  -7.760  1.00 59.91 394 A 1 
ATOM 3067 C CG    . PHE A 1 394 ? 30.033  21.557  -6.691  1.00 55.35 394 A 1 
ATOM 3068 C CD1   . PHE A 1 394 ? 31.067  20.644  -6.436  1.00 53.31 394 A 1 
ATOM 3069 C CD2   . PHE A 1 394 ? 29.987  22.766  -5.982  1.00 51.08 394 A 1 
ATOM 3070 C CE1   . PHE A 1 394 ? 32.039  20.920  -5.475  1.00 46.23 394 A 1 
ATOM 3071 C CE2   . PHE A 1 394 ? 30.966  23.050  -5.013  1.00 47.13 394 A 1 
ATOM 3072 C CZ    . PHE A 1 394 ? 31.988  22.124  -4.756  1.00 47.97 394 A 1 
ATOM 3073 N N     . SER A 1 395 ? 28.104  20.519  -10.773 1.00 59.92 395 A 1 
ATOM 3074 C CA    . SER A 1 395 ? 27.898  19.528  -11.838 1.00 58.90 395 A 1 
ATOM 3075 C C     . SER A 1 395 ? 28.645  19.890  -13.124 1.00 58.17 395 A 1 
ATOM 3076 O O     . SER A 1 395 ? 29.158  19.000  -13.808 1.00 54.72 395 A 1 
ATOM 3077 C CB    . SER A 1 395 ? 26.416  19.361  -12.156 1.00 55.43 395 A 1 
ATOM 3078 O OG    . SER A 1 395 ? 25.690  18.923  -11.028 1.00 48.53 395 A 1 
ATOM 3079 N N     . THR A 1 396 ? 28.735  21.178  -13.457 1.00 62.58 396 A 1 
ATOM 3080 C CA    . THR A 1 396 ? 29.524  21.640  -14.607 1.00 61.70 396 A 1 
ATOM 3081 C C     . THR A 1 396 ? 31.026  21.627  -14.335 1.00 61.84 396 A 1 
ATOM 3082 O O     . THR A 1 396 ? 31.776  21.218  -15.221 1.00 57.20 396 A 1 
ATOM 3083 C CB    . THR A 1 396 ? 29.099  23.033  -15.097 1.00 55.80 396 A 1 
ATOM 3084 O OG1   . THR A 1 396 ? 28.823  23.904  -14.029 1.00 49.06 396 A 1 
ATOM 3085 C CG2   . THR A 1 396 ? 27.832  22.970  -15.947 1.00 50.76 396 A 1 
ATOM 3086 N N     . ALA A 1 397 ? 31.472  21.994  -13.132 1.00 57.67 397 A 1 
ATOM 3087 C CA    . ALA A 1 397 ? 32.883  21.953  -12.753 1.00 56.36 397 A 1 
ATOM 3088 C C     . ALA A 1 397 ? 33.436  20.522  -12.764 1.00 55.10 397 A 1 
ATOM 3089 O O     . ALA A 1 397 ? 34.514  20.291  -13.306 1.00 53.73 397 A 1 
ATOM 3090 C CB    . ALA A 1 397 ? 33.056  22.621  -11.390 1.00 53.51 397 A 1 
ATOM 3091 N N     . ALA A 1 398 ? 32.675  19.553  -12.259 1.00 50.87 398 A 1 
ATOM 3092 C CA    . ALA A 1 398 ? 33.081  18.143  -12.291 1.00 50.14 398 A 1 
ATOM 3093 C C     . ALA A 1 398 ? 33.220  17.588  -13.726 1.00 49.05 398 A 1 
ATOM 3094 O O     . ALA A 1 398 ? 34.032  16.695  -13.965 1.00 47.54 398 A 1 
ATOM 3095 C CB    . ALA A 1 398 ? 32.071  17.326  -11.477 1.00 47.35 398 A 1 
ATOM 3096 N N     . LEU A 1 399 ? 32.461  18.113  -14.676 1.00 55.89 399 A 1 
ATOM 3097 C CA    . LEU A 1 399 ? 32.619  17.769  -16.089 1.00 54.63 399 A 1 
ATOM 3098 C C     . LEU A 1 399 ? 33.818  18.474  -16.729 1.00 54.04 399 A 1 
ATOM 3099 O O     . LEU A 1 399 ? 34.483  17.874  -17.576 1.00 50.42 399 A 1 
ATOM 3100 C CB    . LEU A 1 399 ? 31.326  18.094  -16.853 1.00 49.38 399 A 1 
ATOM 3101 C CG    . LEU A 1 399 ? 30.201  17.071  -16.633 1.00 45.20 399 A 1 
ATOM 3102 C CD1   . LEU A 1 399 ? 28.888  17.632  -17.163 1.00 44.76 399 A 1 
ATOM 3103 C CD2   . LEU A 1 399 ? 30.487  15.753  -17.362 1.00 46.72 399 A 1 
ATOM 3104 N N     . SER A 1 400 ? 34.115  19.716  -16.347 1.00 55.71 400 A 1 
ATOM 3105 C CA    . SER A 1 400 ? 35.234  20.476  -16.919 1.00 56.77 400 A 1 
ATOM 3106 C C     . SER A 1 400 ? 36.599  19.959  -16.473 1.00 57.28 400 A 1 
ATOM 3107 O O     . SER A 1 400 ? 37.532  19.973  -17.272 1.00 52.24 400 A 1 
ATOM 3108 C CB    . SER A 1 400 ? 35.104  21.964  -16.620 1.00 52.33 400 A 1 
ATOM 3109 O OG    . SER A 1 400 ? 35.142  22.251  -15.240 1.00 46.98 400 A 1 
ATOM 3110 N N     . ASP A 1 401 ? 36.713  19.484  -15.244 1.00 54.01 401 A 1 
ATOM 3111 C CA    . ASP A 1 401 ? 37.996  18.974  -14.714 1.00 55.57 401 A 1 
ATOM 3112 C C     . ASP A 1 401 ? 38.427  17.650  -15.363 1.00 55.67 401 A 1 
ATOM 3113 O O     . ASP A 1 401 ? 39.595  17.279  -15.345 1.00 52.37 401 A 1 
ATOM 3114 C CB    . ASP A 1 401 ? 37.899  18.867  -13.184 1.00 49.45 401 A 1 
ATOM 3115 C CG    . ASP A 1 401 ? 39.262  18.919  -12.487 1.00 44.03 401 A 1 
ATOM 3116 O OD1   . ASP A 1 401 ? 40.172  19.583  -13.019 1.00 42.64 401 A 1 
ATOM 3117 O OD2   . ASP A 1 401 ? 39.352  18.324  -11.386 1.00 42.44 401 A 1 
ATOM 3118 N N     . SER A 1 402 ? 37.502  16.972  -16.045 1.00 46.80 402 A 1 
ATOM 3119 C CA    . SER A 1 402 ? 37.841  15.829  -16.909 1.00 48.83 402 A 1 
ATOM 3120 C C     . SER A 1 402 ? 38.530  16.219  -18.225 1.00 48.85 402 A 1 
ATOM 3121 O O     . SER A 1 402 ? 38.678  15.381  -19.116 1.00 44.11 402 A 1 
ATOM 3122 C CB    . SER A 1 402 ? 36.628  14.928  -17.131 1.00 43.69 402 A 1 
ATOM 3123 O OG    . SER A 1 402 ? 35.711  15.466  -18.056 1.00 40.36 402 A 1 
ATOM 3124 N N     . SER A 1 403 ? 38.995  17.470  -18.369 1.00 46.55 403 A 1 
ATOM 3125 C CA    . SER A 1 403 ? 39.916  17.883  -19.422 1.00 48.44 403 A 1 
ATOM 3126 C C     . SER A 1 403 ? 41.275  17.230  -19.169 1.00 48.95 403 A 1 
ATOM 3127 O O     . SER A 1 403 ? 42.209  17.846  -18.668 1.00 45.03 403 A 1 
ATOM 3128 C CB    . SER A 1 403 ? 39.981  19.406  -19.564 1.00 44.49 403 A 1 
ATOM 3129 O OG    . SER A 1 403 ? 40.502  20.052  -18.420 1.00 40.00 403 A 1 
ATOM 3130 N N     . TYR A 1 404 ? 41.372  15.964  -19.489 1.00 44.86 404 A 1 
ATOM 3131 C CA    . TYR A 1 404 ? 42.630  15.248  -19.584 1.00 44.54 404 A 1 
ATOM 3132 C C     . TYR A 1 404 ? 43.536  16.025  -20.535 1.00 40.90 404 A 1 
ATOM 3133 O O     . TYR A 1 404 ? 43.326  16.029  -21.752 1.00 38.77 404 A 1 
ATOM 3134 C CB    . TYR A 1 404 ? 42.400  13.812  -20.084 1.00 42.33 404 A 1 
ATOM 3135 C CG    . TYR A 1 404 ? 42.045  12.832  -18.990 1.00 39.67 404 A 1 
ATOM 3136 C CD1   . TYR A 1 404 ? 43.064  12.086  -18.350 1.00 38.99 404 A 1 
ATOM 3137 C CD2   . TYR A 1 404 ? 40.713  12.652  -18.597 1.00 38.83 404 A 1 
ATOM 3138 C CE1   . TYR A 1 404 ? 42.743  11.180  -17.332 1.00 35.47 404 A 1 
ATOM 3139 C CE2   . TYR A 1 404 ? 40.387  11.747  -17.569 1.00 34.10 404 A 1 
ATOM 3140 C CZ    . TYR A 1 404 ? 41.412  11.009  -16.937 1.00 36.20 404 A 1 
ATOM 3141 O OH    . TYR A 1 404 ? 41.099  10.126  -15.937 1.00 35.66 404 A 1 
ATOM 3142 N N     . SER A 1 405 ? 44.532  16.692  -19.984 1.00 46.18 405 A 1 
ATOM 3143 C CA    . SER A 1 405 ? 45.633  17.253  -20.746 1.00 47.65 405 A 1 
ATOM 3144 C C     . SER A 1 405 ? 46.320  16.097  -21.458 1.00 46.67 405 A 1 
ATOM 3145 O O     . SER A 1 405 ? 47.083  15.342  -20.862 1.00 43.62 405 A 1 
ATOM 3146 C CB    . SER A 1 405 ? 46.587  18.034  -19.834 1.00 43.47 405 A 1 
ATOM 3147 O OG    . SER A 1 405 ? 46.989  17.258  -18.729 1.00 39.00 405 A 1 
ATOM 3148 N N     . THR A 1 406 ? 46.011  15.924  -22.727 1.00 41.31 406 A 1 
ATOM 3149 C CA    . THR A 1 406 ? 46.714  14.984  -23.592 1.00 45.43 406 A 1 
ATOM 3150 C C     . THR A 1 406 ? 48.154  15.466  -23.706 1.00 44.79 406 A 1 
ATOM 3151 O O     . THR A 1 406 ? 48.443  16.369  -24.497 1.00 42.70 406 A 1 
ATOM 3152 C CB    . THR A 1 406 ? 46.064  14.879  -24.972 1.00 41.63 406 A 1 
ATOM 3153 O OG1   . THR A 1 406 ? 45.744  16.160  -25.486 1.00 36.37 406 A 1 
ATOM 3154 C CG2   . THR A 1 406 ? 44.773  14.069  -24.934 1.00 36.93 406 A 1 
ATOM 3155 N N     . VAL A 1 407 ? 49.047  14.926  -22.885 1.00 38.24 407 A 1 
ATOM 3156 C CA    . VAL A 1 407 ? 50.483  15.179  -22.977 1.00 42.93 407 A 1 
ATOM 3157 C C     . VAL A 1 407 ? 50.899  14.741  -24.385 1.00 40.07 407 A 1 
ATOM 3158 O O     . VAL A 1 407 ? 50.697  13.565  -24.713 1.00 38.62 407 A 1 
ATOM 3159 C CB    . VAL A 1 407 ? 51.277  14.412  -21.907 1.00 41.73 407 A 1 
ATOM 3160 C CG1   . VAL A 1 407 ? 52.757  14.773  -21.978 1.00 37.82 407 A 1 
ATOM 3161 C CG2   . VAL A 1 407 ? 50.779  14.756  -20.496 1.00 40.50 407 A 1 
ATOM 3162 N N     . PRO A 1 408 ? 51.383  15.643  -25.229 1.00 40.45 408 A 1 
ATOM 3163 C CA    . PRO A 1 408 ? 51.825  15.244  -26.548 1.00 42.19 408 A 1 
ATOM 3164 C C     . PRO A 1 408 ? 53.032  14.326  -26.372 1.00 41.66 408 A 1 
ATOM 3165 O O     . PRO A 1 408 ? 54.073  14.745  -25.857 1.00 40.32 408 A 1 
ATOM 3166 C CB    . PRO A 1 408 ? 52.144  16.555  -27.287 1.00 39.02 408 A 1 
ATOM 3167 C CG    . PRO A 1 408 ? 52.503  17.516  -26.164 1.00 36.83 408 A 1 
ATOM 3168 C CD    . PRO A 1 408 ? 51.638  17.046  -24.995 1.00 41.69 408 A 1 
ATOM 3169 N N     . TRP A 1 409 ? 52.899  13.084  -26.770 1.00 42.16 409 A 1 
ATOM 3170 C CA    . TRP A 1 409 ? 54.038  12.199  -26.943 1.00 41.44 409 A 1 
ATOM 3171 C C     . TRP A 1 409 ? 54.885  12.757  -28.095 1.00 40.07 409 A 1 
ATOM 3172 O O     . TRP A 1 409 ? 54.445  12.757  -29.244 1.00 36.51 409 A 1 
ATOM 3173 C CB    . TRP A 1 409 ? 53.583  10.757  -27.213 1.00 37.79 409 A 1 
ATOM 3174 C CG    . TRP A 1 409 ? 53.150  9.995   -26.002 1.00 33.82 409 A 1 
ATOM 3175 C CD1   . TRP A 1 409 ? 52.038  10.212  -25.285 1.00 27.22 409 A 1 
ATOM 3176 C CD2   . TRP A 1 409 ? 53.845  8.886   -25.353 1.00 29.59 409 A 1 
ATOM 3177 N NE1   . TRP A 1 409 ? 51.977  9.326   -24.217 1.00 25.90 409 A 1 
ATOM 3178 C CE2   . TRP A 1 409 ? 53.062  8.492   -24.224 1.00 28.63 409 A 1 
ATOM 3179 C CE3   . TRP A 1 409 ? 55.033  8.189   -25.610 1.00 32.27 409 A 1 
ATOM 3180 C CZ2   . TRP A 1 409 ? 53.470  7.436   -23.377 1.00 33.17 409 A 1 
ATOM 3181 C CZ3   . TRP A 1 409 ? 55.439  7.130   -24.775 1.00 30.81 409 A 1 
ATOM 3182 C CH2   . TRP A 1 409 ? 54.677  6.757   -23.672 1.00 30.74 409 A 1 
ATOM 3183 N N     . PHE A 1 410 ? 56.066  13.287  -27.755 1.00 38.63 410 A 1 
ATOM 3184 C CA    . PHE A 1 410 ? 57.171  13.531  -28.682 1.00 34.71 410 A 1 
ATOM 3185 C C     . PHE A 1 410 ? 57.921  12.215  -28.974 1.00 33.11 410 A 1 
ATOM 3186 O O     . PHE A 1 410 ? 58.000  11.370  -28.062 1.00 26.44 410 A 1 
ATOM 3187 C CB    . PHE A 1 410 ? 58.127  14.597  -28.121 1.00 34.67 410 A 1 
ATOM 3188 C CG    . PHE A 1 410 ? 57.772  16.012  -28.510 1.00 32.13 410 A 1 
ATOM 3189 C CD1   . PHE A 1 410 ? 58.177  16.511  -29.752 1.00 26.56 410 A 1 
ATOM 3190 C CD2   . PHE A 1 410 ? 57.040  16.827  -27.637 1.00 27.29 410 A 1 
ATOM 3191 C CE1   . PHE A 1 410 ? 57.862  17.829  -30.126 1.00 24.35 410 A 1 
ATOM 3192 C CE2   . PHE A 1 410 ? 56.718  18.149  -28.011 1.00 27.85 410 A 1 
ATOM 3193 C CZ    . PHE A 1 410 ? 57.132  18.650  -29.249 1.00 32.57 410 A 1 
ATOM 3194 O OXT   . PHE A 1 410 ? 58.401  12.134  -30.133 1.00 39.02 410 A 1 
ATOM 3195 N N     . ASP B 2 1   ? -0.944  -8.871  14.637  1.00 44.57 1   B 1 
ATOM 3196 C CA    . ASP B 2 1   ? -0.494  -7.913  13.593  1.00 52.37 1   B 1 
ATOM 3197 C C     . ASP B 2 1   ? -1.281  -8.057  12.267  1.00 57.62 1   B 1 
ATOM 3198 O O     . ASP B 2 1   ? -1.535  -7.057  11.606  1.00 54.43 1   B 1 
ATOM 3199 C CB    . ASP B 2 1   ? 1.020   -8.039  13.381  1.00 47.45 1   B 1 
ATOM 3200 C CG    . ASP B 2 1   ? 1.576   -6.760  12.759  1.00 38.98 1   B 1 
ATOM 3201 O OD1   . ASP B 2 1   ? 0.987   -5.716  13.019  1.00 35.33 1   B 1 
ATOM 3202 O OD2   . ASP B 2 1   ? 2.562   -6.890  12.015  1.00 36.14 1   B 1 
ATOM 3203 N N     . GLN B 2 2   ? -1.717  -9.266  11.900  1.00 56.65 2   B 1 
ATOM 3204 C CA    . GLN B 2 2   ? -2.482  -9.457  10.662  1.00 59.31 2   B 1 
ATOM 3205 C C     . GLN B 2 2   ? -3.811  -8.692  10.632  1.00 62.27 2   B 1 
ATOM 3206 O O     . GLN B 2 2   ? -4.125  -8.077  9.617   1.00 56.64 2   B 1 
ATOM 3207 C CB    . GLN B 2 2   ? -2.725  -10.942 10.392  1.00 53.06 2   B 1 
ATOM 3208 C CG    . GLN B 2 2   ? -1.458  -11.683 9.970   1.00 47.53 2   B 1 
ATOM 3209 C CD    . GLN B 2 2   ? -1.744  -12.892 9.084   1.00 40.25 2   B 1 
ATOM 3210 O OE1   . GLN B 2 2   ? -2.870  -13.232 8.797   1.00 39.95 2   B 1 
ATOM 3211 N NE2   . GLN B 2 2   ? -0.730  -13.552 8.568   1.00 36.21 2   B 1 
ATOM 3212 N N     . GLY B 2 3   ? -4.558  -8.658  11.730  1.00 53.47 3   B 1 
ATOM 3213 C CA    . GLY B 2 3   ? -5.838  -7.942  11.782  1.00 53.00 3   B 1 
ATOM 3214 C C     . GLY B 2 3   ? -5.724  -6.445  11.527  1.00 56.29 3   B 1 
ATOM 3215 O O     . GLY B 2 3   ? -6.565  -5.863  10.841  1.00 54.24 3   B 1 
ATOM 3216 N N     . ILE B 2 4   ? -4.642  -5.795  12.003  1.00 60.10 4   B 1 
ATOM 3217 C CA    . ILE B 2 4   ? -4.357  -4.383  11.716  1.00 59.69 4   B 1 
ATOM 3218 C C     . ILE B 2 4   ? -4.084  -4.189  10.218  1.00 64.34 4   B 1 
ATOM 3219 O O     . ILE B 2 4   ? -4.625  -3.271  9.600   1.00 59.54 4   B 1 
ATOM 3220 C CB    . ILE B 2 4   ? -3.191  -3.864  12.574  1.00 50.66 4   B 1 
ATOM 3221 C CG1   . ILE B 2 4   ? -3.528  -3.991  14.077  1.00 44.72 4   B 1 
ATOM 3222 C CG2   . ILE B 2 4   ? -2.866  -2.402  12.218  1.00 43.49 4   B 1 
ATOM 3223 C CD1   . ILE B 2 4   ? -2.376  -3.638  15.021  1.00 40.34 4   B 1 
ATOM 3224 N N     . LYS B 2 5   ? -3.287  -5.071  9.600   1.00 67.96 5   B 1 
ATOM 3225 C CA    . LYS B 2 5   ? -3.011  -5.031  8.157   1.00 69.85 5   B 1 
ATOM 3226 C C     . LYS B 2 5   ? -4.304  -5.207  7.338   1.00 75.01 5   B 1 
ATOM 3227 O O     . LYS B 2 5   ? -4.447  -4.558  6.307   1.00 70.33 5   B 1 
ATOM 3228 C CB    . LYS B 2 5   ? -1.973  -6.099  7.768   1.00 59.33 5   B 1 
ATOM 3229 C CG    . LYS B 2 5   ? -0.567  -5.787  8.290   1.00 49.46 5   B 1 
ATOM 3230 C CD    . LYS B 2 5   ? 0.449   -6.858  7.853   1.00 44.26 5   B 1 
ATOM 3231 C CE    . LYS B 2 5   ? 1.833   -6.548  8.415   1.00 37.27 5   B 1 
ATOM 3232 N NZ    . LYS B 2 5   ? 2.837   -7.594  8.109   1.00 32.61 5   B 1 
ATOM 3233 N N     . GLU B 2 6   ? -5.242  -6.022  7.793   1.00 73.64 6   B 1 
ATOM 3234 C CA    . GLU B 2 6   ? -6.519  -6.232  7.122   1.00 76.16 6   B 1 
ATOM 3235 C C     . GLU B 2 6   ? -7.423  -4.993  7.200   1.00 79.59 6   B 1 
ATOM 3236 O O     . GLU B 2 6   ? -7.904  -4.513  6.176   1.00 73.30 6   B 1 
ATOM 3237 C CB    . GLU B 2 6   ? -7.172  -7.494  7.697   1.00 67.98 6   B 1 
ATOM 3238 C CG    . GLU B 2 6   ? -8.362  -7.946  6.846   1.00 58.68 6   B 1 
ATOM 3239 C CD    . GLU B 2 6   ? -8.760  -9.400  7.162   1.00 53.48 6   B 1 
ATOM 3240 O OE1   . GLU B 2 6   ? -9.233  -10.068 6.226   1.00 49.95 6   B 1 
ATOM 3241 O OE2   . GLU B 2 6   ? -8.526  -9.825  8.314   1.00 51.30 6   B 1 
ATOM 3242 N N     . GLN B 2 7   ? -7.541  -4.360  8.374   1.00 79.20 7   B 1 
ATOM 3243 C CA    . GLN B 2 7   ? -8.255  -3.081  8.512   1.00 81.10 7   B 1 
ATOM 3244 C C     . GLN B 2 7   ? -7.620  -1.955  7.681   1.00 84.32 7   B 1 
ATOM 3245 O O     . GLN B 2 7   ? -8.308  -1.028  7.234   1.00 79.75 7   B 1 
ATOM 3246 C CB    . GLN B 2 7   ? -8.296  -2.662  9.982   1.00 76.66 7   B 1 
ATOM 3247 C CG    . GLN B 2 7   ? -9.261  -3.529  10.805  1.00 69.16 7   B 1 
ATOM 3248 C CD    . GLN B 2 7   ? -9.408  -3.024  12.244  1.00 60.35 7   B 1 
ATOM 3249 O OE1   . GLN B 2 7   ? -8.846  -2.015  12.650  1.00 58.27 7   B 1 
ATOM 3250 N NE2   . GLN B 2 7   ? -10.196 -3.689  13.046  1.00 52.83 7   B 1 
ATOM 3251 N N     . ASP B 2 8   ? -6.325  -2.017  7.421   1.00 82.80 8   B 1 
ATOM 3252 C CA    . ASP B 2 8   ? -5.622  -1.058  6.574   1.00 82.43 8   B 1 
ATOM 3253 C C     . ASP B 2 8   ? -5.920  -1.205  5.069   1.00 85.33 8   B 1 
ATOM 3254 O O     . ASP B 2 8   ? -5.630  -0.280  4.299   1.00 80.48 8   B 1 
ATOM 3255 C CB    . ASP B 2 8   ? -4.115  -1.189  6.829   1.00 77.12 8   B 1 
ATOM 3256 C CG    . ASP B 2 8   ? -3.534  -0.073  7.676   1.00 69.98 8   B 1 
ATOM 3257 O OD1   . ASP B 2 8   ? -4.288  0.769   8.205   1.00 62.60 8   B 1 
ATOM 3258 O OD2   . ASP B 2 8   ? -2.292  0.042   7.612   1.00 62.41 8   B 1 
ATOM 3259 N N     . ARG B 2 9   ? -6.485  -2.335  4.638   1.00 91.68 9   B 1 
ATOM 3260 C CA    . ARG B 2 9   ? -6.933  -2.595  3.266   1.00 92.08 9   B 1 
ATOM 3261 C C     . ARG B 2 9   ? -8.310  -1.995  2.979   1.00 93.30 9   B 1 
ATOM 3262 O O     . ARG B 2 9   ? -8.662  -1.829  1.817   1.00 90.31 9   B 1 
ATOM 3263 C CB    . ARG B 2 9   ? -6.966  -4.107  2.999   1.00 89.38 9   B 1 
ATOM 3264 C CG    . ARG B 2 9   ? -5.596  -4.776  3.118   1.00 82.58 9   B 1 
ATOM 3265 C CD    . ARG B 2 9   ? -5.717  -6.298  3.116   1.00 79.00 9   B 1 
ATOM 3266 N NE    . ARG B 2 9   ? -4.420  -6.956  3.360   1.00 71.33 9   B 1 
ATOM 3267 C CZ    . ARG B 2 9   ? -4.193  -8.250  3.370   1.00 64.96 9   B 1 
ATOM 3268 N NH1   . ARG B 2 9   ? -5.143  -9.124  3.147   1.00 60.35 9   B 1 
ATOM 3269 N NH2   . ARG B 2 9   ? -2.998  -8.715  3.622   1.00 57.13 9   B 1 
ATOM 3270 N N     . LEU B 2 10  ? -9.048  -1.680  4.033   1.00 94.42 10  B 1 
ATOM 3271 C CA    . LEU B 2 10  ? -10.413 -1.204  3.957   1.00 95.16 10  B 1 
ATOM 3272 C C     . LEU B 2 10  ? -10.507 0.286   4.306   1.00 95.51 10  B 1 
ATOM 3273 O O     . LEU B 2 10  ? -9.609  0.871   4.925   1.00 94.07 10  B 1 
ATOM 3274 C CB    . LEU B 2 10  ? -11.297 -2.081  4.877   1.00 94.25 10  B 1 
ATOM 3275 C CG    . LEU B 2 10  ? -11.247 -3.601  4.601   1.00 93.32 10  B 1 
ATOM 3276 C CD1   . LEU B 2 10  ? -12.150 -4.333  5.588   1.00 87.93 10  B 1 
ATOM 3277 C CD2   . LEU B 2 10  ? -11.686 -3.950  3.179   1.00 87.30 10  B 1 
ATOM 3278 N N     . LEU B 2 11  ? -11.605 0.934   3.925   1.00 96.01 11  B 1 
ATOM 3279 C CA    . LEU B 2 11  ? -11.891 2.290   4.387   1.00 96.19 11  B 1 
ATOM 3280 C C     . LEU B 2 11  ? -12.127 2.315   5.908   1.00 95.98 11  B 1 
ATOM 3281 O O     . LEU B 2 11  ? -12.548 1.319   6.476   1.00 94.06 11  B 1 
ATOM 3282 C CB    . LEU B 2 11  ? -13.094 2.867   3.628   1.00 95.96 11  B 1 
ATOM 3283 C CG    . LEU B 2 11  ? -12.827 3.175   2.136   1.00 95.12 11  B 1 
ATOM 3284 C CD1   . LEU B 2 11  ? -14.094 3.752   1.521   1.00 92.12 11  B 1 
ATOM 3285 C CD2   . LEU B 2 11  ? -11.705 4.198   1.945   1.00 91.33 11  B 1 
ATOM 3286 N N     . PRO B 2 12  ? -11.873 3.451   6.605   1.00 94.91 12  B 1 
ATOM 3287 C CA    . PRO B 2 12  ? -12.056 3.495   8.055   1.00 94.55 12  B 1 
ATOM 3288 C C     . PRO B 2 12  ? -13.517 3.291   8.462   1.00 95.02 12  B 1 
ATOM 3289 O O     . PRO B 2 12  ? -14.374 4.109   8.128   1.00 94.09 12  B 1 
ATOM 3290 C CB    . PRO B 2 12  ? -11.528 4.864   8.495   1.00 93.24 12  B 1 
ATOM 3291 C CG    . PRO B 2 12  ? -10.592 5.278   7.365   1.00 90.81 12  B 1 
ATOM 3292 C CD    . PRO B 2 12  ? -11.241 4.665   6.129   1.00 93.28 12  B 1 
ATOM 3293 N N     . ILE B 2 13  ? -13.787 2.270   9.284   1.00 93.51 13  B 1 
ATOM 3294 C CA    . ILE B 2 13  ? -15.136 1.915   9.729   1.00 93.97 13  B 1 
ATOM 3295 C C     . ILE B 2 13  ? -15.872 3.073   10.423  1.00 94.57 13  B 1 
ATOM 3296 O O     . ILE B 2 13  ? -17.096 3.187   10.329  1.00 93.70 13  B 1 
ATOM 3297 C CB    . ILE B 2 13  ? -15.078 0.665   10.631  1.00 93.21 13  B 1 
ATOM 3298 C CG1   . ILE B 2 13  ? -16.487 0.071   10.839  1.00 89.71 13  B 1 
ATOM 3299 C CG2   . ILE B 2 13  ? -14.391 0.955   11.975  1.00 87.51 13  B 1 
ATOM 3300 C CD1   . ILE B 2 13  ? -16.486 -1.316  11.490  1.00 82.52 13  B 1 
ATOM 3301 N N     . ALA B 2 14  ? -15.140 3.977   11.099  1.00 94.28 14  B 1 
ATOM 3302 C CA    . ALA B 2 14  ? -15.732 5.147   11.739  1.00 93.61 14  B 1 
ATOM 3303 C C     . ALA B 2 14  ? -16.309 6.160   10.730  1.00 94.59 14  B 1 
ATOM 3304 O O     . ALA B 2 14  ? -17.309 6.811   11.033  1.00 93.32 14  B 1 
ATOM 3305 C CB    . ALA B 2 14  ? -14.675 5.805   12.626  1.00 91.83 14  B 1 
ATOM 3306 N N     . ASN B 2 15  ? -15.679 6.292   9.548   1.00 94.82 15  B 1 
ATOM 3307 C CA    . ASN B 2 15  ? -16.177 7.156   8.484   1.00 95.09 15  B 1 
ATOM 3308 C C     . ASN B 2 15  ? -17.381 6.498   7.805   1.00 95.97 15  B 1 
ATOM 3309 O O     . ASN B 2 15  ? -18.424 7.138   7.688   1.00 95.11 15  B 1 
ATOM 3310 C CB    . ASN B 2 15  ? -15.061 7.456   7.478   1.00 94.32 15  B 1 
ATOM 3311 C CG    . ASN B 2 15  ? -13.937 8.309   8.042   1.00 92.73 15  B 1 
ATOM 3312 O OD1   . ASN B 2 15  ? -13.384 8.070   9.096   1.00 81.26 15  B 1 
ATOM 3313 N ND2   . ASN B 2 15  ? -13.541 9.359   7.335   1.00 82.56 15  B 1 
ATOM 3314 N N     . VAL B 2 16  ? -17.277 5.215   7.465   1.00 95.78 16  B 1 
ATOM 3315 C CA    . VAL B 2 16  ? -18.372 4.429   6.891   1.00 96.48 16  B 1 
ATOM 3316 C C     . VAL B 2 16  ? -19.612 4.492   7.796   1.00 96.88 16  B 1 
ATOM 3317 O O     . VAL B 2 16  ? -20.680 4.905   7.369   1.00 96.05 16  B 1 
ATOM 3318 C CB    . VAL B 2 16  ? -17.934 2.969   6.659   1.00 96.24 16  B 1 
ATOM 3319 C CG1   . VAL B 2 16  ? -19.075 2.092   6.128   1.00 94.25 16  B 1 
ATOM 3320 C CG2   . VAL B 2 16  ? -16.767 2.909   5.662   1.00 94.17 16  B 1 
ATOM 3321 N N     . GLY B 2 17  ? -19.456 4.188   9.086   1.00 96.20 17  B 1 
ATOM 3322 C CA    . GLY B 2 17  ? -20.559 4.237   10.048  1.00 96.28 17  B 1 
ATOM 3323 C C     . GLY B 2 17  ? -21.131 5.634   10.307  1.00 96.76 17  B 1 
ATOM 3324 O O     . GLY B 2 17  ? -22.250 5.736   10.815  1.00 95.94 17  B 1 
ATOM 3325 N N     . ARG B 2 18  ? -20.392 6.715   10.012  1.00 96.25 18  B 1 
ATOM 3326 C CA    . ARG B 2 18  ? -20.926 8.086   10.041  1.00 96.01 18  B 1 
ATOM 3327 C C     . ARG B 2 18  ? -21.818 8.349   8.831   1.00 96.75 18  B 1 
ATOM 3328 O O     . ARG B 2 18  ? -22.918 8.831   9.027   1.00 95.60 18  B 1 
ATOM 3329 C CB    . ARG B 2 18  ? -19.780 9.100   10.131  1.00 94.63 18  B 1 
ATOM 3330 C CG    . ARG B 2 18  ? -20.302 10.528  10.388  1.00 87.27 18  B 1 
ATOM 3331 C CD    . ARG B 2 18  ? -19.180 11.565  10.280  1.00 85.36 18  B 1 
ATOM 3332 N NE    . ARG B 2 18  ? -18.080 11.289  11.220  1.00 75.70 18  B 1 
ATOM 3333 C CZ    . ARG B 2 18  ? -16.783 11.408  10.978  1.00 69.75 18  B 1 
ATOM 3334 N NH1   . ARG B 2 18  ? -16.340 11.875  9.845   1.00 60.80 18  B 1 
ATOM 3335 N NH2   . ARG B 2 18  ? -15.906 11.047  11.873  1.00 61.11 18  B 1 
ATOM 3336 N N     . ILE B 2 19  ? -21.352 7.981   7.640   1.00 96.30 19  B 1 
ATOM 3337 C CA    . ILE B 2 19  ? -22.093 8.148   6.385   1.00 96.70 19  B 1 
ATOM 3338 C C     . ILE B 2 19  ? -23.400 7.340   6.430   1.00 97.16 19  B 1 
ATOM 3339 O O     . ILE B 2 19  ? -24.468 7.895   6.202   1.00 96.40 19  B 1 
ATOM 3340 C CB    . ILE B 2 19  ? -21.205 7.768   5.181   1.00 96.59 19  B 1 
ATOM 3341 C CG1   . ILE B 2 19  ? -19.985 8.721   5.073   1.00 95.13 19  B 1 
ATOM 3342 C CG2   . ILE B 2 19  ? -22.017 7.813   3.874   1.00 95.26 19  B 1 
ATOM 3343 C CD1   . ILE B 2 19  ? -18.862 8.175   4.182   1.00 90.57 19  B 1 
ATOM 3344 N N     . MET B 2 20  ? -23.342 6.078   6.854   1.00 97.17 20  B 1 
ATOM 3345 C CA    . MET B 2 20  ? -24.536 5.237   7.011   1.00 97.47 20  B 1 
ATOM 3346 C C     . MET B 2 20  ? -25.631 5.905   7.857   1.00 97.40 20  B 1 
ATOM 3347 O O     . MET B 2 20  ? -26.809 5.742   7.580   1.00 96.36 20  B 1 
ATOM 3348 C CB    . MET B 2 20  ? -24.166 3.896   7.665   1.00 97.16 20  B 1 
ATOM 3349 C CG    . MET B 2 20  ? -23.315 2.990   6.790   1.00 95.98 20  B 1 
ATOM 3350 S SD    . MET B 2 20  ? -22.874 1.426   7.609   1.00 94.61 20  B 1 
ATOM 3351 C CE    . MET B 2 20  ? -24.417 0.517   7.379   1.00 87.87 20  B 1 
ATOM 3352 N N     . LYS B 2 21  ? -25.262 6.650   8.909   1.00 97.15 21  B 1 
ATOM 3353 C CA    . LYS B 2 21  ? -26.229 7.306   9.795   1.00 97.00 21  B 1 
ATOM 3354 C C     . LYS B 2 21  ? -26.893 8.538   9.190   1.00 97.19 21  B 1 
ATOM 3355 O O     . LYS B 2 21  ? -27.893 8.977   9.745   1.00 95.74 21  B 1 
ATOM 3356 C CB    . LYS B 2 21  ? -25.568 7.673   11.115  1.00 95.82 21  B 1 
ATOM 3357 C CG    . LYS B 2 21  ? -25.344 6.448   12.002  1.00 89.41 21  B 1 
ATOM 3358 C CD    . LYS B 2 21  ? -24.653 6.913   13.281  1.00 77.56 21  B 1 
ATOM 3359 C CE    . LYS B 2 21  ? -24.469 5.741   14.238  1.00 70.08 21  B 1 
ATOM 3360 N NZ    . LYS B 2 21  ? -24.110 6.233   15.585  1.00 58.90 21  B 1 
ATOM 3361 N N     . GLN B 2 22  ? -26.348 9.102   8.108   1.00 96.40 22  B 1 
ATOM 3362 C CA    . GLN B 2 22  ? -26.899 10.302  7.483   1.00 95.86 22  B 1 
ATOM 3363 C C     . GLN B 2 22  ? -28.210 10.014  6.746   1.00 96.14 22  B 1 
ATOM 3364 O O     . GLN B 2 22  ? -29.109 10.843  6.779   1.00 94.12 22  B 1 
ATOM 3365 C CB    . GLN B 2 22  ? -25.866 10.906  6.518   1.00 94.57 22  B 1 
ATOM 3366 C CG    . GLN B 2 22  ? -24.658 11.503  7.257   1.00 91.22 22  B 1 
ATOM 3367 C CD    . GLN B 2 22  ? -23.517 11.895  6.314   1.00 88.90 22  B 1 
ATOM 3368 O OE1   . GLN B 2 22  ? -23.249 11.257  5.326   1.00 82.17 22  B 1 
ATOM 3369 N NE2   . GLN B 2 22  ? -22.791 12.942  6.613   1.00 78.33 22  B 1 
ATOM 3370 N N     . VAL B 2 23  ? -28.349 8.832   6.146   1.00 96.46 23  B 1 
ATOM 3371 C CA    . VAL B 2 23  ? -29.555 8.446   5.397   1.00 95.84 23  B 1 
ATOM 3372 C C     . VAL B 2 23  ? -30.604 7.744   6.261   1.00 96.18 23  B 1 
ATOM 3373 O O     . VAL B 2 23  ? -31.740 7.560   5.846   1.00 94.26 23  B 1 
ATOM 3374 C CB    . VAL B 2 23  ? -29.147 7.613   4.165   1.00 93.95 23  B 1 
ATOM 3375 C CG1   . VAL B 2 23  ? -28.761 6.169   4.509   1.00 88.34 23  B 1 
ATOM 3376 C CG2   . VAL B 2 23  ? -30.244 7.602   3.095   1.00 88.97 23  B 1 
ATOM 3377 N N     . LEU B 2 24  ? -30.225 7.336   7.482   1.00 96.46 24  B 1 
ATOM 3378 C CA    . LEU B 2 24  ? -31.115 6.597   8.373   1.00 96.48 24  B 1 
ATOM 3379 C C     . LEU B 2 24  ? -31.921 7.530   9.290   1.00 96.44 24  B 1 
ATOM 3380 O O     . LEU B 2 24  ? -31.421 8.576   9.699   1.00 94.29 24  B 1 
ATOM 3381 C CB    . LEU B 2 24  ? -30.304 5.585   9.193   1.00 95.67 24  B 1 
ATOM 3382 C CG    . LEU B 2 24  ? -29.711 4.422   8.380   1.00 95.01 24  B 1 
ATOM 3383 C CD1   . LEU B 2 24  ? -28.886 3.531   9.304   1.00 91.42 24  B 1 
ATOM 3384 C CD2   . LEU B 2 24  ? -30.791 3.561   7.723   1.00 90.91 24  B 1 
ATOM 3385 N N     . PRO B 2 25  ? -33.153 7.114   9.716   1.00 96.31 25  B 1 
ATOM 3386 C CA    . PRO B 2 25  ? -33.927 7.839   10.722  1.00 95.74 25  B 1 
ATOM 3387 C C     . PRO B 2 25  ? -33.159 8.024   12.040  1.00 95.89 25  B 1 
ATOM 3388 O O     . PRO B 2 25  ? -32.365 7.151   12.419  1.00 94.11 25  B 1 
ATOM 3389 C CB    . PRO B 2 25  ? -35.197 7.009   10.932  1.00 93.99 25  B 1 
ATOM 3390 C CG    . PRO B 2 25  ? -35.342 6.222   9.645   1.00 91.24 25  B 1 
ATOM 3391 C CD    . PRO B 2 25  ? -33.905 5.976   9.216   1.00 94.69 25  B 1 
ATOM 3392 N N     . PRO B 2 26  ? -33.427 9.083   12.826  1.00 94.94 26  B 1 
ATOM 3393 C CA    . PRO B 2 26  ? -32.687 9.350   14.068  1.00 93.96 26  B 1 
ATOM 3394 C C     . PRO B 2 26  ? -32.729 8.224   15.111  1.00 93.78 26  B 1 
ATOM 3395 O O     . PRO B 2 26  ? -31.809 8.066   15.914  1.00 88.68 26  B 1 
ATOM 3396 C CB    . PRO B 2 26  ? -33.312 10.630  14.635  1.00 92.47 26  B 1 
ATOM 3397 C CG    . PRO B 2 26  ? -33.868 11.334  13.404  1.00 89.10 26  B 1 
ATOM 3398 C CD    . PRO B 2 26  ? -34.312 10.189  12.501  1.00 93.24 26  B 1 
ATOM 3399 N N     . ASN B 2 27  ? -33.813 7.439   15.116  1.00 93.66 27  B 1 
ATOM 3400 C CA    . ASN B 2 27  ? -34.020 6.309   16.030  1.00 93.21 27  B 1 
ATOM 3401 C C     . ASN B 2 27  ? -33.444 4.978   15.519  1.00 94.02 27  B 1 
ATOM 3402 O O     . ASN B 2 27  ? -33.525 3.969   16.223  1.00 90.12 27  B 1 
ATOM 3403 C CB    . ASN B 2 27  ? -35.521 6.202   16.356  1.00 90.32 27  B 1 
ATOM 3404 C CG    . ASN B 2 27  ? -36.379 5.857   15.146  1.00 82.31 27  B 1 
ATOM 3405 O OD1   . ASN B 2 27  ? -35.993 5.940   14.002  1.00 68.12 27  B 1 
ATOM 3406 N ND2   . ASN B 2 27  ? -37.610 5.440   15.376  1.00 73.57 27  B 1 
ATOM 3407 N N     . ALA B 2 28  ? -32.886 4.963   14.304  1.00 94.45 28  B 1 
ATOM 3408 C CA    . ALA B 2 28  ? -32.285 3.780   13.729  1.00 94.67 28  B 1 
ATOM 3409 C C     . ALA B 2 28  ? -30.961 3.418   14.426  1.00 95.14 28  B 1 
ATOM 3410 O O     . ALA B 2 28  ? -30.182 4.262   14.867  1.00 92.62 28  B 1 
ATOM 3411 C CB    . ALA B 2 28  ? -32.096 3.971   12.234  1.00 93.05 28  B 1 
ATOM 3412 N N     . LYS B 2 29  ? -30.693 2.118   14.494  1.00 96.02 29  B 1 
ATOM 3413 C CA    . LYS B 2 29  ? -29.423 1.582   14.967  1.00 95.73 29  B 1 
ATOM 3414 C C     . LYS B 2 29  ? -28.769 0.782   13.849  1.00 96.29 29  B 1 
ATOM 3415 O O     . LYS B 2 29  ? -29.439 0.191   13.013  1.00 94.50 29  B 1 
ATOM 3416 C CB    . LYS B 2 29  ? -29.631 0.742   16.234  1.00 94.16 29  B 1 
ATOM 3417 C CG    . LYS B 2 29  ? -30.154 1.584   17.406  1.00 88.48 29  B 1 
ATOM 3418 C CD    . LYS B 2 29  ? -30.364 0.720   18.654  1.00 82.44 29  B 1 
ATOM 3419 C CE    . LYS B 2 29  ? -30.946 1.564   19.788  1.00 74.84 29  B 1 
ATOM 3420 N NZ    . LYS B 2 29  ? -31.249 0.750   20.993  1.00 63.97 29  B 1 
ATOM 3421 N N     . VAL B 2 30  ? -27.436 0.739   13.855  1.00 95.71 30  B 1 
ATOM 3422 C CA    . VAL B 2 30  ? -26.645 -0.056  12.911  1.00 95.89 30  B 1 
ATOM 3423 C C     . VAL B 2 30  ? -25.779 -1.024  13.700  1.00 95.99 30  B 1 
ATOM 3424 O O     . VAL B 2 30  ? -24.991 -0.586  14.547  1.00 94.15 30  B 1 
ATOM 3425 C CB    . VAL B 2 30  ? -25.796 0.820   11.976  1.00 94.97 30  B 1 
ATOM 3426 C CG1   . VAL B 2 30  ? -25.140 -0.032  10.891  1.00 91.25 30  B 1 
ATOM 3427 C CG2   . VAL B 2 30  ? -26.620 1.913   11.292  1.00 91.35 30  B 1 
ATOM 3428 N N     . SER B 2 31  ? -25.931 -2.323  13.434  1.00 96.52 31  B 1 
ATOM 3429 C CA    . SER B 2 31  ? -25.128 -3.357  14.073  1.00 96.10 31  B 1 
ATOM 3430 C C     . SER B 2 31  ? -23.640 -3.202  13.726  1.00 96.32 31  B 1 
ATOM 3431 O O     . SER B 2 31  ? -23.268 -2.518  12.769  1.00 95.14 31  B 1 
ATOM 3432 C CB    . SER B 2 31  ? -25.646 -4.759  13.719  1.00 94.79 31  B 1 
ATOM 3433 O OG    . SER B 2 31  ? -25.221 -5.133  12.431  1.00 85.43 31  B 1 
ATOM 3434 N N     . LYS B 2 32  ? -22.765 -3.792  14.541  1.00 95.13 32  B 1 
ATOM 3435 C CA    . LYS B 2 32  ? -21.329 -3.765  14.264  1.00 94.86 32  B 1 
ATOM 3436 C C     . LYS B 2 32  ? -21.006 -4.513  12.970  1.00 95.36 32  B 1 
ATOM 3437 O O     . LYS B 2 32  ? -20.338 -3.956  12.108  1.00 94.27 32  B 1 
ATOM 3438 C CB    . LYS B 2 32  ? -20.565 -4.346  15.465  1.00 93.14 32  B 1 
ATOM 3439 C CG    . LYS B 2 32  ? -19.051 -4.224  15.276  1.00 86.29 32  B 1 
ATOM 3440 C CD    . LYS B 2 32  ? -18.282 -4.946  16.384  1.00 77.64 32  B 1 
ATOM 3441 C CE    . LYS B 2 32  ? -16.806 -4.989  15.979  1.00 65.80 32  B 1 
ATOM 3442 N NZ    . LYS B 2 32  ? -16.058 -6.071  16.636  1.00 56.57 32  B 1 
ATOM 3443 N N     . GLU B 2 33  ? -21.568 -5.698  12.803  1.00 95.78 33  B 1 
ATOM 3444 C CA    . GLU B 2 33  ? -21.397 -6.543  11.622  1.00 95.53 33  B 1 
ATOM 3445 C C     . GLU B 2 33  ? -21.898 -5.869  10.341  1.00 95.95 33  B 1 
ATOM 3446 O O     . GLU B 2 33  ? -21.275 -5.981  9.298   1.00 94.57 33  B 1 
ATOM 3447 C CB    . GLU B 2 33  ? -22.172 -7.839  11.828  1.00 94.28 33  B 1 
ATOM 3448 C CG    . GLU B 2 33  ? -21.639 -8.679  12.989  1.00 86.30 33  B 1 
ATOM 3449 C CD    . GLU B 2 33  ? -22.568 -9.843  13.350  1.00 80.75 33  B 1 
ATOM 3450 O OE1   . GLU B 2 33  ? -22.173 -10.606 14.247  1.00 74.02 33  B 1 
ATOM 3451 O OE2   . GLU B 2 33  ? -23.683 -9.897  12.780  1.00 71.79 33  B 1 
ATOM 3452 N N     . ALA B 2 34  ? -22.992 -5.104  10.418  1.00 96.30 34  B 1 
ATOM 3453 C CA    . ALA B 2 34  ? -23.477 -4.334  9.278   1.00 96.39 34  B 1 
ATOM 3454 C C     . ALA B 2 34  ? -22.478 -3.250  8.853   1.00 96.79 34  B 1 
ATOM 3455 O O     . ALA B 2 34  ? -22.265 -3.039  7.662   1.00 95.84 34  B 1 
ATOM 3456 C CB    . ALA B 2 34  ? -24.846 -3.740  9.612   1.00 95.77 34  B 1 
ATOM 3457 N N     . LYS B 2 35  ? -21.804 -2.570  9.802   1.00 96.89 35  B 1 
ATOM 3458 C CA    . LYS B 2 35  ? -20.756 -1.595  9.482   1.00 96.80 35  B 1 
ATOM 3459 C C     . LYS B 2 35  ? -19.530 -2.258  8.864   1.00 97.05 35  B 1 
ATOM 3460 O O     . LYS B 2 35  ? -18.951 -1.693  7.948   1.00 96.07 35  B 1 
ATOM 3461 C CB    . LYS B 2 35  ? -20.332 -0.810  10.722  1.00 95.99 35  B 1 
ATOM 3462 C CG    . LYS B 2 35  ? -21.439 0.106   11.243  1.00 93.01 35  B 1 
ATOM 3463 C CD    . LYS B 2 35  ? -21.042 0.636   12.615  1.00 91.04 35  B 1 
ATOM 3464 C CE    . LYS B 2 35  ? -22.222 1.390   13.219  1.00 84.87 35  B 1 
ATOM 3465 N NZ    . LYS B 2 35  ? -22.080 1.520   14.673  1.00 78.22 35  B 1 
ATOM 3466 N N     . GLU B 2 36  ? -19.139 -3.426  9.359   1.00 96.31 36  B 1 
ATOM 3467 C CA    . GLU B 2 36  ? -18.027 -4.213  8.828   1.00 96.03 36  B 1 
ATOM 3468 C C     . GLU B 2 36  ? -18.339 -4.696  7.406   1.00 96.28 36  B 1 
ATOM 3469 O O     . GLU B 2 36  ? -17.556 -4.459  6.495   1.00 95.46 36  B 1 
ATOM 3470 C CB    . GLU B 2 36  ? -17.716 -5.367  9.798   1.00 95.18 36  B 1 
ATOM 3471 C CG    . GLU B 2 36  ? -17.084 -4.846  11.090  1.00 92.14 36  B 1 
ATOM 3472 C CD    . GLU B 2 36  ? -16.966 -5.845  12.258  1.00 90.26 36  B 1 
ATOM 3473 O OE1   . GLU B 2 36  ? -16.245 -5.518  13.235  1.00 86.31 36  B 1 
ATOM 3474 O OE2   . GLU B 2 36  ? -17.658 -6.874  12.261  1.00 84.99 36  B 1 
ATOM 3475 N N     . THR B 2 37  ? -19.539 -5.232  7.178   1.00 96.46 37  B 1 
ATOM 3476 C CA    . THR B 2 37  ? -19.996 -5.635  5.839   1.00 96.55 37  B 1 
ATOM 3477 C C     . THR B 2 37  ? -20.031 -4.455  4.871   1.00 96.87 37  B 1 
ATOM 3478 O O     . THR B 2 37  ? -19.517 -4.557  3.763   1.00 96.00 37  B 1 
ATOM 3479 C CB    . THR B 2 37  ? -21.376 -6.297  5.917   1.00 96.04 37  B 1 
ATOM 3480 O OG1   . THR B 2 37  ? -21.361 -7.372  6.829   1.00 91.33 37  B 1 
ATOM 3481 C CG2   . THR B 2 37  ? -21.832 -6.866  4.572   1.00 90.15 37  B 1 
ATOM 3482 N N     . MET B 2 38  ? -20.560 -3.297  5.284   1.00 97.14 38  B 1 
ATOM 3483 C CA    . MET B 2 38  ? -20.567 -2.096  4.444   1.00 97.35 38  B 1 
ATOM 3484 C C     . MET B 2 38  ? -19.150 -1.599  4.138   1.00 97.53 38  B 1 
ATOM 3485 O O     . MET B 2 38  ? -18.870 -1.148  3.024   1.00 96.42 38  B 1 
ATOM 3486 C CB    . MET B 2 38  ? -21.390 -1.002  5.142   1.00 96.89 38  B 1 
ATOM 3487 C CG    . MET B 2 38  ? -21.550 0.249   4.272   1.00 95.00 38  B 1 
ATOM 3488 S SD    . MET B 2 38  ? -22.451 0.004   2.718   1.00 94.07 38  B 1 
ATOM 3489 C CE    . MET B 2 38  ? -24.122 -0.219  3.351   1.00 87.33 38  B 1 
ATOM 3490 N N     . GLN B 2 39  ? -18.234 -1.693  5.102   1.00 96.38 39  B 1 
ATOM 3491 C CA    . GLN B 2 39  ? -16.824 -1.344  4.937   1.00 96.12 39  B 1 
ATOM 3492 C C     . GLN B 2 39  ? -16.139 -2.210  3.874   1.00 96.39 39  B 1 
ATOM 3493 O O     . GLN B 2 39  ? -15.371 -1.693  3.064   1.00 95.21 39  B 1 
ATOM 3494 C CB    . GLN B 2 39  ? -16.133 -1.466  6.299   1.00 94.97 39  B 1 
ATOM 3495 C CG    . GLN B 2 39  ? -14.661 -1.079  6.273   1.00 92.24 39  B 1 
ATOM 3496 C CD    . GLN B 2 39  ? -13.930 -1.435  7.573   1.00 91.93 39  B 1 
ATOM 3497 O OE1   . GLN B 2 39  ? -14.343 -2.255  8.384   1.00 86.40 39  B 1 
ATOM 3498 N NE2   . GLN B 2 39  ? -12.787 -0.831  7.822   1.00 84.16 39  B 1 
ATOM 3499 N N     . GLU B 2 40  ? -16.428 -3.502  3.861   1.00 96.20 40  B 1 
ATOM 3500 C CA    . GLU B 2 40  ? -15.955 -4.419  2.827   1.00 96.05 40  B 1 
ATOM 3501 C C     . GLU B 2 40  ? -16.575 -4.091  1.470   1.00 96.48 40  B 1 
ATOM 3502 O O     . GLU B 2 40  ? -15.838 -3.878  0.504   1.00 95.31 40  B 1 
ATOM 3503 C CB    . GLU B 2 40  ? -16.259 -5.866  3.232   1.00 94.83 40  B 1 
ATOM 3504 C CG    . GLU B 2 40  ? -15.376 -6.339  4.385   1.00 85.08 40  B 1 
ATOM 3505 C CD    . GLU B 2 40  ? -15.705 -7.756  4.865   1.00 81.40 40  B 1 
ATOM 3506 O OE1   . GLU B 2 40  ? -15.201 -8.124  5.950   1.00 76.61 40  B 1 
ATOM 3507 O OE2   . GLU B 2 40  ? -16.447 -8.469  4.153   1.00 74.26 40  B 1 
ATOM 3508 N N     . CYS B 2 41  ? -17.889 -3.931  1.402   1.00 96.29 41  B 1 
ATOM 3509 C CA    . CYS B 2 41  ? -18.609 -3.624  0.167   1.00 96.34 41  B 1 
ATOM 3510 C C     . CYS B 2 41  ? -18.075 -2.358  -0.522  1.00 96.61 41  B 1 
ATOM 3511 O O     . CYS B 2 41  ? -17.764 -2.388  -1.709  1.00 95.65 41  B 1 
ATOM 3512 C CB    . CYS B 2 41  ? -20.103 -3.483  0.460   1.00 95.98 41  B 1 
ATOM 3513 S SG    . CYS B 2 41  ? -20.824 -5.081  0.944   1.00 94.43 41  B 1 
ATOM 3514 N N     . VAL B 2 42  ? -17.898 -1.253  0.206   1.00 96.71 42  B 1 
ATOM 3515 C CA    . VAL B 2 42  ? -17.397 -0.006  -0.388  1.00 96.83 42  B 1 
ATOM 3516 C C     . VAL B 2 42  ? -15.930 -0.117  -0.814  1.00 96.89 42  B 1 
ATOM 3517 O O     . VAL B 2 42  ? -15.513 0.496   -1.793  1.00 95.80 42  B 1 
ATOM 3518 C CB    . VAL B 2 42  ? -17.637 1.185   0.553   1.00 95.99 42  B 1 
ATOM 3519 C CG1   . VAL B 2 42  ? -16.771 1.172   1.811   1.00 92.60 42  B 1 
ATOM 3520 C CG2   . VAL B 2 42  ? -17.408 2.505   -0.183  1.00 91.48 42  B 1 
ATOM 3521 N N     . SER B 2 43  ? -15.116 -0.911  -0.127  1.00 96.36 43  B 1 
ATOM 3522 C CA    . SER B 2 43  ? -13.711 -1.123  -0.498  1.00 96.02 43  B 1 
ATOM 3523 C C     . SER B 2 43  ? -13.578 -2.004  -1.740  1.00 96.18 43  B 1 
ATOM 3524 O O     . SER B 2 43  ? -12.695 -1.780  -2.570  1.00 94.73 43  B 1 
ATOM 3525 C CB    . SER B 2 43  ? -12.949 -1.721  0.678   1.00 94.98 43  B 1 
ATOM 3526 O OG    . SER B 2 43  ? -13.075 -0.865  1.800   1.00 87.44 43  B 1 
ATOM 3527 N N     . GLU B 2 44  ? -14.481 -2.946  -1.910  1.00 96.05 44  B 1 
ATOM 3528 C CA    . GLU B 2 44  ? -14.609 -3.736  -3.130  1.00 96.03 44  B 1 
ATOM 3529 C C     . GLU B 2 44  ? -15.148 -2.912  -4.295  1.00 96.57 44  B 1 
ATOM 3530 O O     . GLU B 2 44  ? -14.619 -3.034  -5.395  1.00 95.38 44  B 1 
ATOM 3531 C CB    . GLU B 2 44  ? -15.465 -4.979  -2.868  1.00 94.89 44  B 1 
ATOM 3532 C CG    . GLU B 2 44  ? -14.730 -6.043  -2.023  1.00 88.55 44  B 1 
ATOM 3533 C CD    . GLU B 2 44  ? -13.417 -6.509  -2.654  1.00 89.18 44  B 1 
ATOM 3534 O OE1   . GLU B 2 44  ? -12.445 -6.831  -1.927  1.00 84.82 44  B 1 
ATOM 3535 O OE2   . GLU B 2 44  ? -13.299 -6.518  -3.892  1.00 84.67 44  B 1 
ATOM 3536 N N     . PHE B 2 45  ? -16.080 -1.990  -4.054  1.00 96.65 45  B 1 
ATOM 3537 C CA    . PHE B 2 45  ? -16.547 -1.036  -5.053  1.00 96.97 45  B 1 
ATOM 3538 C C     . PHE B 2 45  ? -15.399 -0.211  -5.644  1.00 97.12 45  B 1 
ATOM 3539 O O     . PHE B 2 45  ? -15.237 -0.157  -6.862  1.00 96.22 45  B 1 
ATOM 3540 C CB    . PHE B 2 45  ? -17.618 -0.138  -4.428  1.00 96.89 45  B 1 
ATOM 3541 C CG    . PHE B 2 45  ? -18.074 0.998   -5.323  1.00 96.95 45  B 1 
ATOM 3542 C CD1   . PHE B 2 45  ? -17.712 2.318   -5.012  1.00 95.43 45  B 1 
ATOM 3543 C CD2   . PHE B 2 45  ? -18.861 0.734   -6.445  1.00 95.53 45  B 1 
ATOM 3544 C CE1   . PHE B 2 45  ? -18.173 3.377   -5.819  1.00 95.02 45  B 1 
ATOM 3545 C CE2   . PHE B 2 45  ? -19.317 1.782   -7.252  1.00 95.01 45  B 1 
ATOM 3546 C CZ    . PHE B 2 45  ? -18.979 3.106   -6.936  1.00 95.44 45  B 1 
ATOM 3547 N N     . ILE B 2 46  ? -14.511 0.348   -4.799  1.00 97.24 46  B 1 
ATOM 3548 C CA    . ILE B 2 46  ? -13.315 1.055   -5.276  1.00 97.13 46  B 1 
ATOM 3549 C C     . ILE B 2 46  ? -12.464 0.144   -6.166  1.00 97.23 46  B 1 
ATOM 3550 O O     . ILE B 2 46  ? -11.998 0.569   -7.225  1.00 96.22 46  B 1 
ATOM 3551 C CB    . ILE B 2 46  ? -12.463 1.589   -4.108  1.00 96.83 46  B 1 
ATOM 3552 C CG1   . ILE B 2 46  ? -13.219 2.660   -3.303  1.00 95.22 46  B 1 
ATOM 3553 C CG2   . ILE B 2 46  ? -11.131 2.194   -4.613  1.00 94.76 46  B 1 
ATOM 3554 C CD1   . ILE B 2 46  ? -12.596 2.939   -1.925  1.00 91.77 46  B 1 
ATOM 3555 N N     . SER B 2 47  ? -12.231 -1.085  -5.747  1.00 96.92 47  B 1 
ATOM 3556 C CA    . SER B 2 47  ? -11.375 -2.016  -6.482  1.00 96.63 47  B 1 
ATOM 3557 C C     . SER B 2 47  ? -11.987 -2.462  -7.802  1.00 96.63 47  B 1 
ATOM 3558 O O     . SER B 2 47  ? -11.265 -2.591  -8.800  1.00 95.44 47  B 1 
ATOM 3559 C CB    . SER B 2 47  ? -11.081 -3.231  -5.622  1.00 95.79 47  B 1 
ATOM 3560 O OG    . SER B 2 47  ? -10.451 -2.859  -4.415  1.00 88.35 47  B 1 
ATOM 3561 N N     . PHE B 2 48  ? -13.298 -2.659  -7.843  1.00 96.69 48  B 1 
ATOM 3562 C CA    . PHE B 2 48  ? -14.059 -3.026  -9.027  1.00 96.62 48  B 1 
ATOM 3563 C C     . PHE B 2 48  ? -13.999 -1.921  -10.089 1.00 96.62 48  B 1 
ATOM 3564 O O     . PHE B 2 48  ? -13.519 -2.157  -11.200 1.00 95.46 48  B 1 
ATOM 3565 C CB    . PHE B 2 48  ? -15.494 -3.344  -8.600  1.00 96.15 48  B 1 
ATOM 3566 C CG    . PHE B 2 48  ? -16.422 -3.796  -9.721  1.00 96.00 48  B 1 
ATOM 3567 C CD1   . PHE B 2 48  ? -17.723 -3.292  -9.794  1.00 93.94 48  B 1 
ATOM 3568 C CD2   . PHE B 2 48  ? -15.996 -4.754  -10.642 1.00 93.88 48  B 1 
ATOM 3569 C CE1   . PHE B 2 48  ? -18.605 -3.760  -10.780 1.00 92.80 48  B 1 
ATOM 3570 C CE2   . PHE B 2 48  ? -16.864 -5.218  -11.635 1.00 92.72 48  B 1 
ATOM 3571 C CZ    . PHE B 2 48  ? -18.175 -4.728  -11.701 1.00 93.34 48  B 1 
ATOM 3572 N N     . VAL B 2 49  ? -14.341 -0.697  -9.710  1.00 97.29 49  B 1 
ATOM 3573 C CA    . VAL B 2 49  ? -14.312 0.462   -10.605 1.00 97.17 49  B 1 
ATOM 3574 C C     . VAL B 2 49  ? -12.873 0.805   -11.024 1.00 97.15 49  B 1 
ATOM 3575 O O     . VAL B 2 49  ? -12.622 1.109   -12.190 1.00 96.08 49  B 1 
ATOM 3576 C CB    . VAL B 2 49  ? -15.009 1.662   -9.948  1.00 96.68 49  B 1 
ATOM 3577 C CG1   . VAL B 2 49  ? -14.997 2.899   -10.848 1.00 94.93 49  B 1 
ATOM 3578 C CG2   . VAL B 2 49  ? -16.475 1.351   -9.627  1.00 94.75 49  B 1 
ATOM 3579 N N     . THR B 2 50  ? -11.899 0.717   -10.108 1.00 97.40 50  B 1 
ATOM 3580 C CA    . THR B 2 50  ? -10.482 0.938   -10.435 1.00 97.36 50  B 1 
ATOM 3581 C C     . THR B 2 50  ? -9.975  -0.058  -11.470 1.00 97.24 50  B 1 
ATOM 3582 O O     . THR B 2 50  ? -9.218  0.337   -12.352 1.00 96.04 50  B 1 
ATOM 3583 C CB    . THR B 2 50  ? -9.578  0.851   -9.201  1.00 96.79 50  B 1 
ATOM 3584 O OG1   . THR B 2 50  ? -9.904  1.847   -8.264  1.00 91.89 50  B 1 
ATOM 3585 C CG2   . THR B 2 50  ? -8.097  1.066   -9.525  1.00 89.92 50  B 1 
ATOM 3586 N N     . GLY B 2 51  ? -10.356 -1.320  -11.367 1.00 96.70 51  B 1 
ATOM 3587 C CA    . GLY B 2 51  ? -9.970  -2.355  -12.322 1.00 96.46 51  B 1 
ATOM 3588 C C     . GLY B 2 51  ? -10.416 -2.018  -13.745 1.00 96.56 51  B 1 
ATOM 3589 O O     . GLY B 2 51  ? -9.613  -2.093  -14.667 1.00 95.39 51  B 1 
ATOM 3590 N N     . GLU B 2 52  ? -11.652 -1.569  -13.903 1.00 96.28 52  B 1 
ATOM 3591 C CA    . GLU B 2 52  ? -12.181 -1.193  -15.212 1.00 95.84 52  B 1 
ATOM 3592 C C     . GLU B 2 52  ? -11.559 0.112   -15.749 1.00 96.14 52  B 1 
ATOM 3593 O O     . GLU B 2 52  ? -11.168 0.194   -16.909 1.00 94.79 52  B 1 
ATOM 3594 C CB    . GLU B 2 52  ? -13.714 -1.101  -15.132 1.00 94.57 52  B 1 
ATOM 3595 C CG    . GLU B 2 52  ? -14.378 -1.133  -16.522 1.00 87.46 52  B 1 
ATOM 3596 C CD    . GLU B 2 52  ? -14.095 -2.440  -17.301 1.00 89.63 52  B 1 
ATOM 3597 O OE1   . GLU B 2 52  ? -14.063 -2.406  -18.543 1.00 84.88 52  B 1 
ATOM 3598 O OE2   . GLU B 2 52  ? -13.898 -3.502  -16.682 1.00 84.69 52  B 1 
ATOM 3599 N N     . ALA B 2 53  ? -11.373 1.114   -14.891 1.00 96.60 53  B 1 
ATOM 3600 C CA    . ALA B 2 53  ? -10.695 2.354   -15.269 1.00 96.59 53  B 1 
ATOM 3601 C C     . ALA B 2 53  ? -9.233  2.112   -15.695 1.00 96.35 53  B 1 
ATOM 3602 O O     . ALA B 2 53  ? -8.738  2.722   -16.643 1.00 95.07 53  B 1 
ATOM 3603 C CB    . ALA B 2 53  ? -10.778 3.323   -14.083 1.00 96.14 53  B 1 
ATOM 3604 N N     . SER B 2 54  ? -8.540  1.200   -15.017 1.00 96.83 54  B 1 
ATOM 3605 C CA    . SER B 2 54  ? -7.179  0.791   -15.350 1.00 96.42 54  B 1 
ATOM 3606 C C     . SER B 2 54  ? -7.108  0.034   -16.678 1.00 96.26 54  B 1 
ATOM 3607 O O     . SER B 2 54  ? -6.212  0.299   -17.477 1.00 94.83 54  B 1 
ATOM 3608 C CB    . SER B 2 54  ? -6.605  -0.070  -14.221 1.00 95.29 54  B 1 
ATOM 3609 O OG    . SER B 2 54  ? -5.254  -0.386  -14.482 1.00 84.84 54  B 1 
ATOM 3610 N N     . ASP B 2 55  ? -8.064  -0.847  -16.935 1.00 95.58 55  B 1 
ATOM 3611 C CA    . ASP B 2 55  ? -8.157  -1.571  -18.204 1.00 95.11 55  B 1 
ATOM 3612 C C     . ASP B 2 55  ? -8.383  -0.613  -19.382 1.00 95.50 55  B 1 
ATOM 3613 O O     . ASP B 2 55  ? -7.670  -0.685  -20.386 1.00 93.96 55  B 1 
ATOM 3614 C CB    . ASP B 2 55  ? -9.271  -2.626  -18.110 1.00 93.66 55  B 1 
ATOM 3615 C CG    . ASP B 2 55  ? -9.384  -3.460  -19.385 1.00 86.60 55  B 1 
ATOM 3616 O OD1   . ASP B 2 55  ? -8.362  -4.020  -19.839 1.00 78.62 55  B 1 
ATOM 3617 O OD2   . ASP B 2 55  ? -10.500 -3.553  -19.941 1.00 77.57 55  B 1 
ATOM 3618 N N     . LYS B 2 56  ? -9.256  0.379   -19.224 1.00 95.33 56  B 1 
ATOM 3619 C CA    . LYS B 2 56  ? -9.421  1.453   -20.204 1.00 95.32 56  B 1 
ATOM 3620 C C     . LYS B 2 56  ? -8.114  2.208   -20.444 1.00 95.72 56  B 1 
ATOM 3621 O O     . LYS B 2 56  ? -7.711  2.399   -21.593 1.00 94.26 56  B 1 
ATOM 3622 C CB    . LYS B 2 56  ? -10.530 2.416   -19.758 1.00 94.41 56  B 1 
ATOM 3623 C CG    . LYS B 2 56  ? -10.775 3.483   -20.837 1.00 91.27 56  B 1 
ATOM 3624 C CD    . LYS B 2 56  ? -11.777 4.535   -20.397 1.00 85.13 56  B 1 
ATOM 3625 C CE    . LYS B 2 56  ? -11.907 5.568   -21.500 1.00 81.20 56  B 1 
ATOM 3626 N NZ    . LYS B 2 56  ? -12.835 6.661   -21.141 1.00 72.93 56  B 1 
ATOM 3627 N N     . CYS B 2 57  ? -7.408  2.607   -19.383 1.00 95.84 57  B 1 
ATOM 3628 C CA    . CYS B 2 57  ? -6.111  3.268   -19.523 1.00 95.56 57  B 1 
ATOM 3629 C C     . CYS B 2 57  ? -5.110  2.418   -20.305 1.00 95.68 57  B 1 
ATOM 3630 O O     . CYS B 2 57  ? -4.369  2.947   -21.132 1.00 93.99 57  B 1 
ATOM 3631 C CB    . CYS B 2 57  ? -5.536  3.579   -18.135 1.00 94.39 57  B 1 
ATOM 3632 S SG    . CYS B 2 57  ? -6.397  4.986   -17.388 1.00 89.40 57  B 1 
ATOM 3633 N N     . HIS B 2 58  ? -5.076  1.122   -20.062 1.00 95.68 58  B 1 
ATOM 3634 C CA    . HIS B 2 58  ? -4.184  0.206   -20.764 1.00 95.20 58  B 1 
ATOM 3635 C C     . HIS B 2 58  ? -4.542  0.094   -22.251 1.00 95.59 58  B 1 
ATOM 3636 O O     . HIS B 2 58  ? -3.650  0.234   -23.101 1.00 93.85 58  B 1 
ATOM 3637 C CB    . HIS B 2 58  ? -4.194  -1.153  -20.061 1.00 93.78 58  B 1 
ATOM 3638 C CG    . HIS B 2 58  ? -3.109  -2.055  -20.584 1.00 87.33 58  B 1 
ATOM 3639 N ND1   . HIS B 2 58  ? -1.778  -1.973  -20.244 1.00 73.46 58  B 1 
ATOM 3640 C CD2   . HIS B 2 58  ? -3.210  -3.042  -21.525 1.00 71.92 58  B 1 
ATOM 3641 C CE1   . HIS B 2 58  ? -1.110  -2.898  -20.943 1.00 69.04 58  B 1 
ATOM 3642 N NE2   . HIS B 2 58  ? -1.945  -3.560  -21.744 1.00 69.94 58  B 1 
ATOM 3643 N N     . LYS B 2 59  ? -5.818  -0.059  -22.583 1.00 95.37 59  B 1 
ATOM 3644 C CA    . LYS B 2 59  ? -6.327  -0.085  -23.970 1.00 95.20 59  B 1 
ATOM 3645 C C     . LYS B 2 59  ? -5.978  1.196   -24.733 1.00 95.62 59  B 1 
ATOM 3646 O O     . LYS B 2 59  ? -5.549  1.141   -25.883 1.00 93.62 59  B 1 
ATOM 3647 C CB    . LYS B 2 59  ? -7.837  -0.313  -23.953 1.00 94.19 59  B 1 
ATOM 3648 C CG    . LYS B 2 59  ? -8.209  -1.768  -23.616 1.00 85.51 59  B 1 
ATOM 3649 C CD    . LYS B 2 59  ? -9.710  -1.898  -23.357 1.00 81.55 59  B 1 
ATOM 3650 C CE    . LYS B 2 59  ? -10.075 -3.364  -23.090 1.00 72.79 59  B 1 
ATOM 3651 N NZ    . LYS B 2 59  ? -11.391 -3.509  -22.440 1.00 63.61 59  B 1 
ATOM 3652 N N     . GLU B 2 60  ? -6.073  2.346   -24.065 1.00 95.54 60  B 1 
ATOM 3653 C CA    . GLU B 2 60  ? -5.718  3.656   -24.633 1.00 95.10 60  B 1 
ATOM 3654 C C     . GLU B 2 60  ? -4.211  3.996   -24.518 1.00 95.23 60  B 1 
ATOM 3655 O O     . GLU B 2 60  ? -3.798  5.122   -24.809 1.00 92.84 60  B 1 
ATOM 3656 C CB    . GLU B 2 60  ? -6.590  4.732   -23.989 1.00 94.25 60  B 1 
ATOM 3657 C CG    . GLU B 2 60  ? -8.086  4.585   -24.336 1.00 91.11 60  B 1 
ATOM 3658 C CD    . GLU B 2 60  ? -8.971  5.642   -23.643 1.00 89.49 60  B 1 
ATOM 3659 O OE1   . GLU B 2 60  ? -10.197 5.570   -23.785 1.00 85.49 60  B 1 
ATOM 3660 O OE2   . GLU B 2 60  ? -8.422  6.520   -22.931 1.00 83.34 60  B 1 
ATOM 3661 N N     . LYS B 2 61  ? -3.367  3.044   -24.103 1.00 94.35 61  B 1 
ATOM 3662 C CA    . LYS B 2 61  ? -1.911  3.204   -23.911 1.00 94.29 61  B 1 
ATOM 3663 C C     . LYS B 2 61  ? -1.526  4.360   -22.970 1.00 94.92 61  B 1 
ATOM 3664 O O     . LYS B 2 61  ? -0.426  4.917   -23.076 1.00 92.33 61  B 1 
ATOM 3665 C CB    . LYS B 2 61  ? -1.188  3.273   -25.265 1.00 92.81 61  B 1 
ATOM 3666 C CG    . LYS B 2 61  ? -1.473  2.055   -26.158 1.00 87.19 61  B 1 
ATOM 3667 C CD    . LYS B 2 61  ? -0.751  2.192   -27.504 1.00 77.43 61  B 1 
ATOM 3668 C CE    . LYS B 2 61  ? -1.072  0.984   -28.383 1.00 68.88 61  B 1 
ATOM 3669 N NZ    . LYS B 2 61  ? -0.452  1.083   -29.727 1.00 58.08 61  B 1 
ATOM 3670 N N     . ARG B 2 62  ? -2.404  4.721   -22.026 1.00 94.21 62  B 1 
ATOM 3671 C CA    . ARG B 2 62  ? -2.157  5.732   -20.994 1.00 94.73 62  B 1 
ATOM 3672 C C     . ARG B 2 62  ? -1.659  5.087   -19.708 1.00 95.13 62  B 1 
ATOM 3673 O O     . ARG B 2 62  ? -1.944  3.935   -19.413 1.00 93.21 62  B 1 
ATOM 3674 C CB    . ARG B 2 62  ? -3.417  6.585   -20.774 1.00 93.97 62  B 1 
ATOM 3675 C CG    . ARG B 2 62  ? -3.733  7.455   -22.006 1.00 91.38 62  B 1 
ATOM 3676 C CD    . ARG B 2 62  ? -4.892  8.421   -21.785 1.00 91.43 62  B 1 
ATOM 3677 N NE    . ARG B 2 62  ? -6.164  7.716   -21.620 1.00 87.90 62  B 1 
ATOM 3678 C CZ    . ARG B 2 62  ? -6.863  7.519   -20.500 1.00 89.66 62  B 1 
ATOM 3679 N NH1   . ARG B 2 62  ? -6.496  7.985   -19.328 1.00 80.11 62  B 1 
ATOM 3680 N NH2   . ARG B 2 62  ? -7.955  6.831   -20.546 1.00 83.08 62  B 1 
ATOM 3681 N N     . LYS B 2 63  ? -0.900  5.853   -18.909 1.00 95.49 63  B 1 
ATOM 3682 C CA    . LYS B 2 63  ? -0.310  5.382   -17.644 1.00 95.23 63  B 1 
ATOM 3683 C C     . LYS B 2 63  ? -0.956  5.994   -16.401 1.00 95.66 63  B 1 
ATOM 3684 O O     . LYS B 2 63  ? -0.609  5.613   -15.285 1.00 93.43 63  B 1 
ATOM 3685 C CB    . LYS B 2 63  ? 1.202   5.632   -17.638 1.00 94.13 63  B 1 
ATOM 3686 C CG    . LYS B 2 63  ? 1.929   4.831   -18.732 1.00 90.60 63  B 1 
ATOM 3687 C CD    . LYS B 2 63  ? 3.440   5.049   -18.650 1.00 84.48 63  B 1 
ATOM 3688 C CE    . LYS B 2 63  ? 4.132   4.272   -19.763 1.00 79.60 63  B 1 
ATOM 3689 N NZ    . LYS B 2 63  ? 5.599   4.471   -19.760 1.00 68.85 63  B 1 
ATOM 3690 N N     . THR B 2 64  ? -1.837  6.957   -16.580 1.00 96.17 64  B 1 
ATOM 3691 C CA    . THR B 2 64  ? -2.461  7.692   -15.482 1.00 96.15 64  B 1 
ATOM 3692 C C     . THR B 2 64  ? -3.967  7.480   -15.521 1.00 96.19 64  B 1 
ATOM 3693 O O     . THR B 2 64  ? -4.592  7.858   -16.510 1.00 94.42 64  B 1 
ATOM 3694 C CB    . THR B 2 64  ? -2.134  9.187   -15.557 1.00 95.34 64  B 1 
ATOM 3695 O OG1   . THR B 2 64  ? -0.738  9.377   -15.636 1.00 91.06 64  B 1 
ATOM 3696 C CG2   . THR B 2 64  ? -2.624  9.953   -14.322 1.00 91.49 64  B 1 
ATOM 3697 N N     . VAL B 2 65  ? -4.514  6.922   -14.447 1.00 96.70 65  B 1 
ATOM 3698 C CA    . VAL B 2 65  ? -5.961  6.871   -14.219 1.00 96.68 65  B 1 
ATOM 3699 C C     . VAL B 2 65  ? -6.425  8.256   -13.776 1.00 96.77 65  B 1 
ATOM 3700 O O     . VAL B 2 65  ? -5.938  8.780   -12.763 1.00 95.45 65  B 1 
ATOM 3701 C CB    . VAL B 2 65  ? -6.329  5.805   -13.167 1.00 96.04 65  B 1 
ATOM 3702 C CG1   . VAL B 2 65  ? -7.838  5.736   -12.936 1.00 93.13 65  B 1 
ATOM 3703 C CG2   . VAL B 2 65  ? -5.856  4.407   -13.595 1.00 92.50 65  B 1 
ATOM 3704 N N     . ASN B 2 66  ? -7.327  8.873   -14.532 1.00 96.18 66  B 1 
ATOM 3705 C CA    . ASN B 2 66  ? -7.883  10.194  -14.256 1.00 95.65 66  B 1 
ATOM 3706 C C     . ASN B 2 66  ? -9.361  10.118  -13.823 1.00 96.36 66  B 1 
ATOM 3707 O O     . ASN B 2 66  ? -9.926  9.032   -13.690 1.00 95.01 66  B 1 
ATOM 3708 C CB    . ASN B 2 66  ? -7.616  11.107  -15.476 1.00 93.67 66  B 1 
ATOM 3709 C CG    . ASN B 2 66  ? -8.407  10.716  -16.711 1.00 90.89 66  B 1 
ATOM 3710 O OD1   . ASN B 2 66  ? -9.319  9.925   -16.649 1.00 76.26 66  B 1 
ATOM 3711 N ND2   . ASN B 2 66  ? -8.109  11.286  -17.852 1.00 80.27 66  B 1 
ATOM 3712 N N     . GLY B 2 67  ? -9.971  11.265  -13.546 1.00 96.05 67  B 1 
ATOM 3713 C CA    . GLY B 2 67  ? -11.380 11.330  -13.160 1.00 96.00 67  B 1 
ATOM 3714 C C     . GLY B 2 67  ? -12.334 10.867  -14.259 1.00 96.50 67  B 1 
ATOM 3715 O O     . GLY B 2 67  ? -13.323 10.201  -13.961 1.00 95.50 67  B 1 
ATOM 3716 N N     . ASP B 2 68  ? -12.013 11.154  -15.537 1.00 96.28 68  B 1 
ATOM 3717 C CA    . ASP B 2 68  ? -12.838 10.755  -16.682 1.00 96.08 68  B 1 
ATOM 3718 C C     . ASP B 2 68  ? -12.836 9.237   -16.885 1.00 96.45 68  B 1 
ATOM 3719 O O     . ASP B 2 68  ? -13.861 8.655   -17.217 1.00 95.09 68  B 1 
ATOM 3720 C CB    . ASP B 2 68  ? -12.357 11.460  -17.958 1.00 94.91 68  B 1 
ATOM 3721 C CG    . ASP B 2 68  ? -12.346 12.981  -17.809 1.00 91.75 68  B 1 
ATOM 3722 O OD1   . ASP B 2 68  ? -13.380 13.562  -17.427 1.00 85.00 68  B 1 
ATOM 3723 O OD2   . ASP B 2 68  ? -11.266 13.583  -18.008 1.00 84.63 68  B 1 
ATOM 3724 N N     . ASP B 2 69  ? -11.703 8.572   -16.614 1.00 96.18 69  B 1 
ATOM 3725 C CA    . ASP B 2 69  ? -11.611 7.108   -16.659 1.00 96.27 69  B 1 
ATOM 3726 C C     . ASP B 2 69  ? -12.507 6.458   -15.600 1.00 96.68 69  B 1 
ATOM 3727 O O     . ASP B 2 69  ? -13.142 5.442   -15.871 1.00 95.52 69  B 1 
ATOM 3728 C CB    . ASP B 2 69  ? -10.166 6.642   -16.428 1.00 95.83 69  B 1 
ATOM 3729 C CG    . ASP B 2 69  ? -9.186  7.132   -17.479 1.00 94.47 69  B 1 
ATOM 3730 O OD1   . ASP B 2 69  ? -9.529  7.162   -18.674 1.00 90.43 69  B 1 
ATOM 3731 O OD2   . ASP B 2 69  ? -8.027  7.452   -17.128 1.00 90.67 69  B 1 
ATOM 3732 N N     . VAL B 2 70  ? -12.559 7.062   -14.408 1.00 96.67 70  B 1 
ATOM 3733 C CA    . VAL B 2 70  ? -13.427 6.590   -13.316 1.00 96.91 70  B 1 
ATOM 3734 C C     . VAL B 2 70  ? -14.900 6.803   -13.682 1.00 97.02 70  B 1 
ATOM 3735 O O     . VAL B 2 70  ? -15.701 5.876   -13.532 1.00 96.02 70  B 1 
ATOM 3736 C CB    . VAL B 2 70  ? -13.057 7.281   -11.990 1.00 96.50 70  B 1 
ATOM 3737 C CG1   . VAL B 2 70  ? -13.983 6.871   -10.844 1.00 94.63 70  B 1 
ATOM 3738 C CG2   . VAL B 2 70  ? -11.622 6.921   -11.566 1.00 94.28 70  B 1 
ATOM 3739 N N     . CYS B 2 71  ? -15.259 7.967   -14.212 1.00 96.18 71  B 1 
ATOM 3740 C CA    . CYS B 2 71  ? -16.629 8.238   -14.663 1.00 96.02 71  B 1 
ATOM 3741 C C     . CYS B 2 71  ? -17.052 7.312   -15.816 1.00 96.24 71  B 1 
ATOM 3742 O O     . CYS B 2 71  ? -18.181 6.821   -15.839 1.00 94.65 71  B 1 
ATOM 3743 C CB    . CYS B 2 71  ? -16.746 9.704   -15.087 1.00 95.10 71  B 1 
ATOM 3744 S SG    . CYS B 2 71  ? -16.561 10.792  -13.637 1.00 92.16 71  B 1 
ATOM 3745 N N     . TRP B 2 72  ? -16.147 7.035   -16.736 1.00 96.29 72  B 1 
ATOM 3746 C CA    . TRP B 2 72  ? -16.404 6.058   -17.794 1.00 96.37 72  B 1 
ATOM 3747 C C     . TRP B 2 72  ? -16.603 4.646   -17.232 1.00 96.34 72  B 1 
ATOM 3748 O O     . TRP B 2 72  ? -17.491 3.924   -17.689 1.00 95.16 72  B 1 
ATOM 3749 C CB    . TRP B 2 72  ? -15.261 6.092   -18.806 1.00 95.57 72  B 1 
ATOM 3750 C CG    . TRP B 2 72  ? -15.434 5.121   -19.932 1.00 94.59 72  B 1 
ATOM 3751 C CD1   . TRP B 2 72  ? -16.051 5.374   -21.102 1.00 91.88 72  B 1 
ATOM 3752 C CD2   . TRP B 2 72  ? -15.017 3.726   -19.980 1.00 92.88 72  B 1 
ATOM 3753 N NE1   . TRP B 2 72  ? -16.048 4.233   -21.891 1.00 90.25 72  B 1 
ATOM 3754 C CE2   . TRP B 2 72  ? -15.424 3.198   -21.232 1.00 91.66 72  B 1 
ATOM 3755 C CE3   . TRP B 2 72  ? -14.345 2.863   -19.088 1.00 89.81 72  B 1 
ATOM 3756 C CZ2   . TRP B 2 72  ? -15.171 1.852   -21.593 1.00 89.79 72  B 1 
ATOM 3757 C CZ3   . TRP B 2 72  ? -14.100 1.522   -19.445 1.00 86.60 72  B 1 
ATOM 3758 C CH2   . TRP B 2 72  ? -14.510 1.033   -20.681 1.00 86.85 72  B 1 
ATOM 3759 N N     . ALA B 2 73  ? -15.822 4.261   -16.236 1.00 95.98 73  B 1 
ATOM 3760 C CA    . ALA B 2 73  ? -15.954 2.955   -15.609 1.00 95.95 73  B 1 
ATOM 3761 C C     . ALA B 2 73  ? -17.312 2.766   -14.922 1.00 95.94 73  B 1 
ATOM 3762 O O     . ALA B 2 73  ? -17.847 1.664   -14.980 1.00 94.89 73  B 1 
ATOM 3763 C CB    . ALA B 2 73  ? -14.787 2.743   -14.644 1.00 95.53 73  B 1 
ATOM 3764 N N     . PHE B 2 74  ? -17.913 3.814   -14.357 1.00 95.97 74  B 1 
ATOM 3765 C CA    . PHE B 2 74  ? -19.284 3.727   -13.829 1.00 95.84 74  B 1 
ATOM 3766 C C     . PHE B 2 74  ? -20.286 3.325   -14.918 1.00 95.66 74  B 1 
ATOM 3767 O O     . PHE B 2 74  ? -21.027 2.359   -14.729 1.00 94.42 74  B 1 
ATOM 3768 C CB    . PHE B 2 74  ? -19.708 5.051   -13.164 1.00 95.72 74  B 1 
ATOM 3769 C CG    . PHE B 2 74  ? -18.929 5.434   -11.919 1.00 95.77 74  B 1 
ATOM 3770 C CD1   . PHE B 2 74  ? -18.693 4.488   -10.916 1.00 93.67 74  B 1 
ATOM 3771 C CD2   . PHE B 2 74  ? -18.445 6.742   -11.760 1.00 93.61 74  B 1 
ATOM 3772 C CE1   . PHE B 2 74  ? -17.944 4.828   -9.773  1.00 92.88 74  B 1 
ATOM 3773 C CE2   . PHE B 2 74  ? -17.701 7.093   -10.624 1.00 92.82 74  B 1 
ATOM 3774 C CZ    . PHE B 2 74  ? -17.443 6.134   -9.632  1.00 93.82 74  B 1 
ATOM 3775 N N     . SER B 2 75  ? -20.237 3.966   -16.077 1.00 94.74 75  B 1 
ATOM 3776 C CA    . SER B 2 75  ? -21.084 3.595   -17.212 1.00 94.15 75  B 1 
ATOM 3777 C C     . SER B 2 75  ? -20.807 2.162   -17.683 1.00 94.21 75  B 1 
ATOM 3778 O O     . SER B 2 75  ? -21.725 1.366   -17.851 1.00 92.65 75  B 1 
ATOM 3779 C CB    . SER B 2 75  ? -20.870 4.589   -18.343 1.00 92.69 75  B 1 
ATOM 3780 O OG    . SER B 2 75  ? -21.706 4.323   -19.451 1.00 79.27 75  B 1 
ATOM 3781 N N     . ALA B 2 76  ? -19.533 1.793   -17.828 1.00 94.17 76  B 1 
ATOM 3782 C CA    . ALA B 2 76  ? -19.148 0.467   -18.314 1.00 93.72 76  B 1 
ATOM 3783 C C     . ALA B 2 76  ? -19.573 -0.692  -17.392 1.00 93.98 76  B 1 
ATOM 3784 O O     . ALA B 2 76  ? -19.745 -1.820  -17.850 1.00 91.76 76  B 1 
ATOM 3785 C CB    . ALA B 2 76  ? -17.630 0.464   -18.517 1.00 92.57 76  B 1 
ATOM 3786 N N     . LEU B 2 77  ? -19.738 -0.410  -16.094 1.00 94.62 77  B 1 
ATOM 3787 C CA    . LEU B 2 77  ? -20.103 -1.391  -15.077 1.00 94.61 77  B 1 
ATOM 3788 C C     . LEU B 2 77  ? -21.602 -1.380  -14.723 1.00 94.24 77  B 1 
ATOM 3789 O O     . LEU B 2 77  ? -22.013 -2.155  -13.853 1.00 91.25 77  B 1 
ATOM 3790 C CB    . LEU B 2 77  ? -19.212 -1.183  -13.843 1.00 94.33 77  B 1 
ATOM 3791 C CG    . LEU B 2 77  ? -17.710 -1.444  -14.090 1.00 93.73 77  B 1 
ATOM 3792 C CD1   . LEU B 2 77  ? -16.912 -1.064  -12.843 1.00 91.29 77  B 1 
ATOM 3793 C CD2   . LEU B 2 77  ? -17.407 -2.896  -14.447 1.00 90.88 77  B 1 
ATOM 3794 N N     . GLY B 2 78  ? -22.409 -0.529  -15.376 1.00 93.40 78  B 1 
ATOM 3795 C CA    . GLY B 2 78  ? -23.848 -0.441  -15.135 1.00 92.81 78  B 1 
ATOM 3796 C C     . GLY B 2 78  ? -24.231 0.398   -13.908 1.00 93.50 78  B 1 
ATOM 3797 O O     . GLY B 2 78  ? -25.336 0.270   -13.393 1.00 90.79 78  B 1 
ATOM 3798 N N     . PHE B 2 79  ? -23.334 1.267   -13.443 1.00 94.80 79  B 1 
ATOM 3799 C CA    . PHE B 2 79  ? -23.636 2.264   -12.422 1.00 94.94 79  B 1 
ATOM 3800 C C     . PHE B 2 79  ? -24.178 3.552   -13.075 1.00 94.84 79  B 1 
ATOM 3801 O O     . PHE B 2 79  ? -23.619 4.634   -12.872 1.00 92.96 79  B 1 
ATOM 3802 C CB    . PHE B 2 79  ? -22.406 2.519   -11.541 1.00 94.71 79  B 1 
ATOM 3803 C CG    . PHE B 2 79  ? -21.927 1.336   -10.739 1.00 94.81 79  B 1 
ATOM 3804 C CD1   . PHE B 2 79  ? -22.664 0.890   -9.629  1.00 92.48 79  B 1 
ATOM 3805 C CD2   . PHE B 2 79  ? -20.753 0.661   -11.098 1.00 92.56 79  B 1 
ATOM 3806 C CE1   . PHE B 2 79  ? -22.232 -0.216  -8.881  1.00 91.60 79  B 1 
ATOM 3807 C CE2   . PHE B 2 79  ? -20.313 -0.447  -10.357 1.00 91.84 79  B 1 
ATOM 3808 C CZ    . PHE B 2 79  ? -21.052 -0.893  -9.250  1.00 92.62 79  B 1 
ATOM 3809 N N     . ASP B 2 80  ? -25.228 3.423   -13.871 1.00 93.86 80  B 1 
ATOM 3810 C CA    . ASP B 2 80  ? -25.747 4.505   -14.712 1.00 93.13 80  B 1 
ATOM 3811 C C     . ASP B 2 80  ? -26.170 5.737   -13.899 1.00 93.92 80  B 1 
ATOM 3812 O O     . ASP B 2 80  ? -25.793 6.859   -14.241 1.00 91.82 80  B 1 
ATOM 3813 C CB    . ASP B 2 80  ? -26.900 3.981   -15.589 1.00 90.46 80  B 1 
ATOM 3814 C CG    . ASP B 2 80  ? -26.414 2.912   -16.580 1.00 83.70 80  B 1 
ATOM 3815 O OD1   . ASP B 2 80  ? -25.309 3.092   -17.140 1.00 75.70 80  B 1 
ATOM 3816 O OD2   . ASP B 2 80  ? -27.140 1.921   -16.768 1.00 75.62 80  B 1 
ATOM 3817 N N     . ASP B 2 81  ? -26.801 5.523   -12.744 1.00 93.57 81  B 1 
ATOM 3818 C CA    . ASP B 2 81  ? -27.203 6.590   -11.819 1.00 93.43 81  B 1 
ATOM 3819 C C     . ASP B 2 81  ? -26.011 7.413   -11.289 1.00 94.53 81  B 1 
ATOM 3820 O O     . ASP B 2 81  ? -26.168 8.566   -10.874 1.00 92.62 81  B 1 
ATOM 3821 C CB    . ASP B 2 81  ? -27.956 5.971   -10.629 1.00 91.74 81  B 1 
ATOM 3822 C CG    . ASP B 2 81  ? -29.300 5.332   -10.989 1.00 87.84 81  B 1 
ATOM 3823 O OD1   . ASP B 2 81  ? -30.009 5.895   -11.851 1.00 79.84 81  B 1 
ATOM 3824 O OD2   . ASP B 2 81  ? -29.634 4.300   -10.357 1.00 80.87 81  B 1 
ATOM 3825 N N     . TYR B 2 82  ? -24.800 6.864   -11.312 1.00 95.01 82  B 1 
ATOM 3826 C CA    . TYR B 2 82  ? -23.586 7.555   -10.861 1.00 95.71 82  B 1 
ATOM 3827 C C     . TYR B 2 82  ? -22.969 8.436   -11.948 1.00 95.88 82  B 1 
ATOM 3828 O O     . TYR B 2 82  ? -22.206 9.349   -11.629 1.00 94.30 82  B 1 
ATOM 3829 C CB    . TYR B 2 82  ? -22.544 6.534   -10.376 1.00 95.80 82  B 1 
ATOM 3830 C CG    . TYR B 2 82  ? -22.887 5.827   -9.082  1.00 96.13 82  B 1 
ATOM 3831 C CD1   . TYR B 2 82  ? -22.205 6.150   -7.891  1.00 93.67 82  B 1 
ATOM 3832 C CD2   . TYR B 2 82  ? -23.889 4.845   -9.045  1.00 93.47 82  B 1 
ATOM 3833 C CE1   . TYR B 2 82  ? -22.532 5.519   -6.686  1.00 92.40 82  B 1 
ATOM 3834 C CE2   . TYR B 2 82  ? -24.236 4.218   -7.848  1.00 92.70 82  B 1 
ATOM 3835 C CZ    . TYR B 2 82  ? -23.561 4.555   -6.667  1.00 93.83 82  B 1 
ATOM 3836 O OH    . TYR B 2 82  ? -23.924 3.961   -5.490  1.00 92.28 82  B 1 
ATOM 3837 N N     . VAL B 2 83  ? -23.239 8.159   -13.227 1.00 95.83 83  B 1 
ATOM 3838 C CA    . VAL B 2 83  ? -22.507 8.766   -14.351 1.00 95.56 83  B 1 
ATOM 3839 C C     . VAL B 2 83  ? -22.671 10.279  -14.379 1.00 95.66 83  B 1 
ATOM 3840 O O     . VAL B 2 83  ? -21.666 11.002  -14.351 1.00 94.52 83  B 1 
ATOM 3841 C CB    . VAL B 2 83  ? -22.929 8.129   -15.689 1.00 94.47 83  B 1 
ATOM 3842 C CG1   . VAL B 2 83  ? -22.236 8.791   -16.884 1.00 90.51 83  B 1 
ATOM 3843 C CG2   . VAL B 2 83  ? -22.567 6.646   -15.719 1.00 90.60 83  B 1 
ATOM 3844 N N     . ASP B 2 84  ? -23.898 10.770  -14.397 1.00 94.72 84  B 1 
ATOM 3845 C CA    . ASP B 2 84  ? -24.169 12.201  -14.495 1.00 94.39 84  B 1 
ATOM 3846 C C     . ASP B 2 84  ? -23.798 12.963  -13.215 1.00 94.80 84  B 1 
ATOM 3847 O O     . ASP B 2 84  ? -23.081 13.970  -13.311 1.00 93.44 84  B 1 
ATOM 3848 C CB    . ASP B 2 84  ? -25.623 12.454  -14.932 1.00 92.36 84  B 1 
ATOM 3849 C CG    . ASP B 2 84  ? -25.874 12.119  -16.410 1.00 83.23 84  B 1 
ATOM 3850 O OD1   . ASP B 2 84  ? -24.884 12.043  -17.178 1.00 75.44 84  B 1 
ATOM 3851 O OD2   . ASP B 2 84  ? -27.064 11.999  -16.764 1.00 74.82 84  B 1 
ATOM 3852 N N     . PRO B 2 85  ? -24.145 12.482  -12.002 1.00 94.88 85  B 1 
ATOM 3853 C CA    . PRO B 2 85  ? -23.692 13.106  -10.760 1.00 94.90 85  B 1 
ATOM 3854 C C     . PRO B 2 85  ? -22.167 13.206  -10.659 1.00 95.33 85  B 1 
ATOM 3855 O O     . PRO B 2 85  ? -21.626 14.264  -10.338 1.00 94.19 85  B 1 
ATOM 3856 C CB    . PRO B 2 85  ? -24.281 12.263  -9.633  1.00 93.86 85  B 1 
ATOM 3857 C CG    . PRO B 2 85  ? -25.509 11.617  -10.259 1.00 90.79 85  B 1 
ATOM 3858 C CD    . PRO B 2 85  ? -25.083 11.405  -11.707 1.00 93.78 85  B 1 
ATOM 3859 N N     . MET B 2 86  ? -21.441 12.131  -10.980 1.00 95.55 86  B 1 
ATOM 3860 C CA    . MET B 2 86  ? -19.982 12.120  -10.857 1.00 95.72 86  B 1 
ATOM 3861 C C     . MET B 2 86  ? -19.292 12.955  -11.941 1.00 95.87 86  B 1 
ATOM 3862 O O     . MET B 2 86  ? -18.289 13.605  -11.647 1.00 94.71 86  B 1 
ATOM 3863 C CB    . MET B 2 86  ? -19.442 10.685  -10.853 1.00 95.48 86  B 1 
ATOM 3864 C CG    . MET B 2 86  ? -19.855 9.861   -9.620  1.00 93.91 86  B 1 
ATOM 3865 S SD    . MET B 2 86  ? -19.456 10.599  -8.004  1.00 92.65 86  B 1 
ATOM 3866 C CE    . MET B 2 86  ? -21.105 11.074  -7.479  1.00 84.50 86  B 1 
ATOM 3867 N N     . ARG B 2 87  ? -19.812 13.000  -13.169 1.00 95.56 87  B 1 
ATOM 3868 C CA    . ARG B 2 87  ? -19.320 13.924  -14.204 1.00 95.37 87  B 1 
ATOM 3869 C C     . ARG B 2 87  ? -19.517 15.377  -13.783 1.00 95.47 87  B 1 
ATOM 3870 O O     . ARG B 2 87  ? -18.585 16.166  -13.898 1.00 94.08 87  B 1 
ATOM 3871 C CB    . ARG B 2 87  ? -20.016 13.666  -15.541 1.00 94.28 87  B 1 
ATOM 3872 C CG    . ARG B 2 87  ? -19.449 12.438  -16.257 1.00 84.91 87  B 1 
ATOM 3873 C CD    . ARG B 2 87  ? -20.231 12.199  -17.546 1.00 80.11 87  B 1 
ATOM 3874 N NE    . ARG B 2 87  ? -19.713 11.039  -18.302 1.00 72.29 87  B 1 
ATOM 3875 C CZ    . ARG B 2 87  ? -20.350 10.422  -19.284 1.00 65.75 87  B 1 
ATOM 3876 N NH1   . ARG B 2 87  ? -21.518 10.823  -19.709 1.00 59.03 87  B 1 
ATOM 3877 N NH2   . ARG B 2 87  ? -19.810 9.374   -19.853 1.00 59.95 87  B 1 
ATOM 3878 N N     . ARG B 2 88  ? -20.692 15.724  -13.255 1.00 94.50 88  B 1 
ATOM 3879 C CA    . ARG B 2 88  ? -20.979 17.075  -12.776 1.00 94.54 88  B 1 
ATOM 3880 C C     . ARG B 2 88  ? -20.082 17.452  -11.599 1.00 94.80 88  B 1 
ATOM 3881 O O     . ARG B 2 88  ? -19.488 18.527  -11.603 1.00 93.23 88  B 1 
ATOM 3882 C CB    . ARG B 2 88  ? -22.472 17.191  -12.450 1.00 93.37 88  B 1 
ATOM 3883 C CG    . ARG B 2 88  ? -22.888 18.661  -12.342 1.00 85.65 88  B 1 
ATOM 3884 C CD    . ARG B 2 88  ? -24.400 18.820  -12.124 1.00 83.07 88  B 1 
ATOM 3885 N NE    . ARG B 2 88  ? -25.189 18.211  -13.214 1.00 78.23 88  B 1 
ATOM 3886 C CZ    . ARG B 2 88  ? -26.467 18.478  -13.478 1.00 73.70 88  B 1 
ATOM 3887 N NH1   . ARG B 2 88  ? -27.138 19.368  -12.794 1.00 65.56 88  B 1 
ATOM 3888 N NH2   . ARG B 2 88  ? -27.084 17.853  -14.429 1.00 66.84 88  B 1 
ATOM 3889 N N     . TYR B 2 89  ? -19.900 16.548  -10.654 1.00 94.93 89  B 1 
ATOM 3890 C CA    . TYR B 2 89  ? -18.986 16.742  -9.527  1.00 95.09 89  B 1 
ATOM 3891 C C     . TYR B 2 89  ? -17.529 16.947  -9.979  1.00 95.11 89  B 1 
ATOM 3892 O O     . TYR B 2 89  ? -16.830 17.821  -9.460  1.00 93.73 89  B 1 
ATOM 3893 C CB    . TYR B 2 89  ? -19.092 15.541  -8.587  1.00 94.82 89  B 1 
ATOM 3894 C CG    . TYR B 2 89  ? -18.332 15.730  -7.292  1.00 94.74 89  B 1 
ATOM 3895 C CD1   . TYR B 2 89  ? -17.075 15.137  -7.096  1.00 92.77 89  B 1 
ATOM 3896 C CD2   . TYR B 2 89  ? -18.886 16.528  -6.275  1.00 92.86 89  B 1 
ATOM 3897 C CE1   . TYR B 2 89  ? -16.375 15.326  -5.893  1.00 92.18 89  B 1 
ATOM 3898 C CE2   . TYR B 2 89  ? -18.200 16.724  -5.069  1.00 92.17 89  B 1 
ATOM 3899 C CZ    . TYR B 2 89  ? -16.942 16.123  -4.881  1.00 93.02 89  B 1 
ATOM 3900 O OH    . TYR B 2 89  ? -16.267 16.308  -3.699  1.00 91.59 89  B 1 
ATOM 3901 N N     . LEU B 2 90  ? -17.081 16.190  -10.976 1.00 95.61 90  B 1 
ATOM 3902 C CA    . LEU B 2 90  ? -15.754 16.348  -11.554 1.00 95.59 90  B 1 
ATOM 3903 C C     . LEU B 2 90  ? -15.584 17.705  -12.257 1.00 95.36 90  B 1 
ATOM 3904 O O     . LEU B 2 90  ? -14.530 18.329  -12.110 1.00 93.73 90  B 1 
ATOM 3905 C CB    . LEU B 2 90  ? -15.482 15.176  -12.512 1.00 94.93 90  B 1 
ATOM 3906 C CG    . LEU B 2 90  ? -14.124 15.236  -13.233 1.00 93.36 90  B 1 
ATOM 3907 C CD1   . LEU B 2 90  ? -12.945 15.224  -12.263 1.00 88.35 90  B 1 
ATOM 3908 C CD2   . LEU B 2 90  ? -13.991 14.033  -14.164 1.00 87.91 90  B 1 
ATOM 3909 N N     . LEU B 2 91  ? -16.584 18.180  -12.983 1.00 94.68 91  B 1 
ATOM 3910 C CA    . LEU B 2 91  ? -16.559 19.505  -13.608 1.00 94.28 91  B 1 
ATOM 3911 C C     . LEU B 2 91  ? -16.477 20.607  -12.547 1.00 94.34 91  B 1 
ATOM 3912 O O     . LEU B 2 91  ? -15.578 21.445  -12.629 1.00 92.62 91  B 1 
ATOM 3913 C CB    . LEU B 2 91  ? -17.786 19.683  -14.512 1.00 92.98 91  B 1 
ATOM 3914 C CG    . LEU B 2 91  ? -17.756 18.841  -15.796 1.00 85.51 91  B 1 
ATOM 3915 C CD1   . LEU B 2 91  ? -19.109 18.939  -16.516 1.00 80.67 91  B 1 
ATOM 3916 C CD2   . LEU B 2 91  ? -16.657 19.294  -16.771 1.00 81.53 91  B 1 
ATOM 3917 N N     . LYS B 2 92  ? -17.304 20.543  -11.508 1.00 93.64 92  B 1 
ATOM 3918 C CA    . LYS B 2 92  ? -17.262 21.472  -10.369 1.00 93.49 92  B 1 
ATOM 3919 C C     . LYS B 2 92  ? -15.917 21.482  -9.648  1.00 93.66 92  B 1 
ATOM 3920 O O     . LYS B 2 92  ? -15.477 22.516  -9.178  1.00 91.49 92  B 1 
ATOM 3921 C CB    . LYS B 2 92  ? -18.375 21.103  -9.371  1.00 92.24 92  B 1 
ATOM 3922 C CG    . LYS B 2 92  ? -19.802 21.407  -9.846  1.00 86.83 92  B 1 
ATOM 3923 C CD    . LYS B 2 92  ? -20.150 22.883  -9.697  1.00 81.55 92  B 1 
ATOM 3924 C CE    . LYS B 2 92  ? -21.600 23.089  -10.081 1.00 76.83 92  B 1 
ATOM 3925 N NZ    . LYS B 2 92  ? -22.074 24.469  -9.801  1.00 69.94 92  B 1 
ATOM 3926 N N     . PHE B 2 93  ? -15.246 20.341  -9.564  1.00 93.44 93  B 1 
ATOM 3927 C CA    . PHE B 2 93  ? -13.918 20.253  -8.955  1.00 93.04 93  B 1 
ATOM 3928 C C     . PHE B 2 93  ? -12.807 20.892  -9.813  1.00 92.47 93  B 1 
ATOM 3929 O O     . PHE B 2 93  ? -11.772 21.293  -9.275  1.00 89.55 93  B 1 
ATOM 3930 C CB    . PHE B 2 93  ? -13.595 18.779  -8.673  1.00 92.22 93  B 1 
ATOM 3931 C CG    . PHE B 2 93  ? -12.216 18.555  -8.096  1.00 92.28 93  B 1 
ATOM 3932 C CD1   . PHE B 2 93  ? -11.155 18.122  -8.922  1.00 89.07 93  B 1 
ATOM 3933 C CD2   . PHE B 2 93  ? -11.950 18.854  -6.750  1.00 88.89 93  B 1 
ATOM 3934 C CE1   . PHE B 2 93  ? -9.850  17.994  -8.412  1.00 87.89 93  B 1 
ATOM 3935 C CE2   . PHE B 2 93  ? -10.651 18.728  -6.233  1.00 87.82 93  B 1 
ATOM 3936 C CZ    . PHE B 2 93  ? -9.599  18.299  -7.060  1.00 87.98 93  B 1 
ATOM 3937 N N     . ARG B 2 94  ? -12.993 20.951  -11.129 1.00 92.39 94  B 1 
ATOM 3938 C CA    . ARG B 2 94  ? -12.028 21.538  -12.066 1.00 90.56 94  B 1 
ATOM 3939 C C     . ARG B 2 94  ? -12.185 23.056  -12.223 1.00 89.37 94  B 1 
ATOM 3940 O O     . ARG B 2 94  ? -11.231 23.696  -12.657 1.00 85.11 94  B 1 
ATOM 3941 C CB    . ARG B 2 94  ? -12.172 20.864  -13.436 1.00 88.95 94  B 1 
ATOM 3942 C CG    . ARG B 2 94  ? -11.620 19.430  -13.472 1.00 83.08 94  B 1 
ATOM 3943 C CD    . ARG B 2 94  ? -11.998 18.782  -14.809 1.00 83.12 94  B 1 
ATOM 3944 N NE    . ARG B 2 94  ? -11.416 17.433  -14.947 1.00 81.29 94  B 1 
ATOM 3945 C CZ    . ARG B 2 94  ? -11.630 16.586  -15.931 1.00 82.38 94  B 1 
ATOM 3946 N NH1   . ARG B 2 94  ? -12.427 16.871  -16.918 1.00 76.41 94  B 1 
ATOM 3947 N NH2   . ARG B 2 94  ? -11.047 15.431  -15.937 1.00 75.27 94  B 1 
ATOM 3948 N N     . GLU B 2 95  ? -13.352 23.599  -11.918 1.00 86.85 95  B 1 
ATOM 3949 C CA    . GLU B 2 95  ? -13.627 25.038  -11.832 1.00 84.28 95  B 1 
ATOM 3950 C C     . GLU B 2 95  ? -12.971 25.627  -10.571 1.00 79.35 95  B 1 
ATOM 3951 O O     . GLU B 2 95  ? -12.333 26.686  -10.679 1.00 72.51 95  B 1 
ATOM 3952 C CB    . GLU B 2 95  ? -15.162 25.276  -11.821 1.00 75.92 95  B 1 
ATOM 3953 C CG    . GLU B 2 95  ? -15.838 24.954  -13.158 1.00 70.59 95  B 1 
ATOM 3954 C CD    . GLU B 2 95  ? -17.386 25.017  -13.157 1.00 65.29 95  B 1 
ATOM 3955 O OE1   . GLU B 2 95  ? -17.969 24.739  -14.215 1.00 59.45 95  B 1 
ATOM 3956 O OE2   . GLU B 2 95  ? -17.996 25.297  -12.103 1.00 64.00 95  B 1 
ATOM 3957 O OXT   . GLU B 2 95  ? -13.075 24.983  -9.510  1.00 66.49 95  B 1 
ATOM 3958 N N     . GLN C 3 1   ? -47.861 -1.415  -3.679  1.00 85.67 1   C 1 
ATOM 3959 C CA    . GLN C 3 1   ? -47.860 -0.136  -2.932  1.00 88.20 1   C 1 
ATOM 3960 C C     . GLN C 3 1   ? -46.517 0.106   -2.246  1.00 89.56 1   C 1 
ATOM 3961 O O     . GLN C 3 1   ? -45.833 1.051   -2.634  1.00 86.25 1   C 1 
ATOM 3962 C CB    . GLN C 3 1   ? -49.043 -0.056  -1.963  1.00 82.16 1   C 1 
ATOM 3963 C CG    . GLN C 3 1   ? -49.420 1.404   -1.643  1.00 71.96 1   C 1 
ATOM 3964 C CD    . GLN C 3 1   ? -50.712 1.490   -0.809  1.00 63.91 1   C 1 
ATOM 3965 O OE1   . GLN C 3 1   ? -51.219 0.506   -0.331  1.00 61.10 1   C 1 
ATOM 3966 N NE2   . GLN C 3 1   ? -51.269 2.665   -0.635  1.00 54.43 1   C 1 
ATOM 3967 N N     . LEU C 3 2   ? -46.075 -0.770  -1.345  1.00 85.18 2   C 1 
ATOM 3968 C CA    . LEU C 3 2   ? -44.774 -0.648  -0.668  1.00 85.73 2   C 1 
ATOM 3969 C C     . LEU C 3 2   ? -43.607 -0.525  -1.663  1.00 87.62 2   C 1 
ATOM 3970 O O     . LEU C 3 2   ? -42.784 0.381   -1.545  1.00 84.72 2   C 1 
ATOM 3971 C CB    . LEU C 3 2   ? -44.584 -1.852  0.262   1.00 80.75 2   C 1 
ATOM 3972 C CG    . LEU C 3 2   ? -43.298 -1.811  1.112   1.00 72.26 2   C 1 
ATOM 3973 C CD1   . LEU C 3 2   ? -43.303 -0.635  2.082   1.00 64.95 2   C 1 
ATOM 3974 C CD2   . LEU C 3 2   ? -43.185 -3.110  1.915   1.00 67.47 2   C 1 
ATOM 3975 N N     . GLN C 3 3   ? -43.572 -1.361  -2.702  1.00 90.48 3   C 1 
ATOM 3976 C CA    . GLN C 3 3   ? -42.528 -1.331  -3.721  1.00 90.08 3   C 1 
ATOM 3977 C C     . GLN C 3 3   ? -42.504 -0.011  -4.516  1.00 91.03 3   C 1 
ATOM 3978 O O     . GLN C 3 3   ? -41.435 0.507   -4.825  1.00 89.22 3   C 1 
ATOM 3979 C CB    . GLN C 3 3   ? -42.730 -2.532  -4.652  1.00 86.78 3   C 1 
ATOM 3980 C CG    . GLN C 3 3   ? -41.523 -2.802  -5.555  1.00 75.70 3   C 1 
ATOM 3981 C CD    . GLN C 3 3   ? -41.743 -4.032  -6.435  1.00 68.84 3   C 1 
ATOM 3982 O OE1   . GLN C 3 3   ? -42.847 -4.520  -6.600  1.00 64.83 3   C 1 
ATOM 3983 N NE2   . GLN C 3 3   ? -40.699 -4.565  -7.041  1.00 60.10 3   C 1 
ATOM 3984 N N     . GLN C 3 4   ? -43.657 0.578   -4.803  1.00 92.72 4   C 1 
ATOM 3985 C CA    . GLN C 3 4   ? -43.744 1.894   -5.448  1.00 92.24 4   C 1 
ATOM 3986 C C     . GLN C 3 4   ? -43.211 3.002   -4.526  1.00 92.92 4   C 1 
ATOM 3987 O O     . GLN C 3 4   ? -42.515 3.898   -4.992  1.00 91.75 4   C 1 
ATOM 3988 C CB    . GLN C 3 4   ? -45.188 2.201   -5.831  1.00 90.32 4   C 1 
ATOM 3989 C CG    . GLN C 3 4   ? -45.678 1.366   -7.026  1.00 78.40 4   C 1 
ATOM 3990 C CD    . GLN C 3 4   ? -47.167 1.585   -7.316  1.00 69.76 4   C 1 
ATOM 3991 O OE1   . GLN C 3 4   ? -47.947 1.997   -6.472  1.00 67.04 4   C 1 
ATOM 3992 N NE2   . GLN C 3 4   ? -47.610 1.294   -8.525  1.00 61.38 4   C 1 
ATOM 3993 N N     . GLN C 3 5   ? -43.512 2.925   -3.234  1.00 93.82 5   C 1 
ATOM 3994 C CA    . GLN C 3 5   ? -42.998 3.869   -2.247  1.00 93.00 5   C 1 
ATOM 3995 C C     . GLN C 3 5   ? -41.468 3.774   -2.133  1.00 93.60 5   C 1 
ATOM 3996 O O     . GLN C 3 5   ? -40.787 4.795   -2.129  1.00 92.20 5   C 1 
ATOM 3997 C CB    . GLN C 3 5   ? -43.679 3.595   -0.903  1.00 91.15 5   C 1 
ATOM 3998 C CG    . GLN C 3 5   ? -43.295 4.644   0.158   1.00 79.81 5   C 1 
ATOM 3999 C CD    . GLN C 3 5   ? -43.983 4.374   1.502   1.00 72.83 5   C 1 
ATOM 4000 O OE1   . GLN C 3 5   ? -44.730 3.431   1.681   1.00 68.43 5   C 1 
ATOM 4001 N NE2   . GLN C 3 5   ? -43.727 5.212   2.485   1.00 62.91 5   C 1 
ATOM 4002 N N     . GLN C 3 6   ? -40.894 2.564   -2.134  1.00 94.51 6   C 1 
ATOM 4003 C CA    . GLN C 3 6   ? -39.448 2.332   -2.131  1.00 93.90 6   C 1 
ATOM 4004 C C     . GLN C 3 6   ? -38.775 2.885   -3.401  1.00 94.50 6   C 1 
ATOM 4005 O O     . GLN C 3 6   ? -37.750 3.560   -3.315  1.00 93.51 6   C 1 
ATOM 4006 C CB    . GLN C 3 6   ? -39.187 0.830   -1.989  1.00 92.64 6   C 1 
ATOM 4007 C CG    . GLN C 3 6   ? -39.503 0.306   -0.579  1.00 87.68 6   C 1 
ATOM 4008 C CD    . GLN C 3 6   ? -39.380 -1.213  -0.466  1.00 86.52 6   C 1 
ATOM 4009 O OE1   . GLN C 3 6   ? -39.369 -1.939  -1.445  1.00 82.11 6   C 1 
ATOM 4010 N NE2   . GLN C 3 6   ? -39.302 -1.732  0.744   1.00 78.26 6   C 1 
ATOM 4011 N N     . GLN C 3 7   ? -39.385 2.680   -4.572  1.00 95.04 7   C 1 
ATOM 4012 C CA    . GLN C 3 7   ? -38.885 3.267   -5.819  1.00 94.80 7   C 1 
ATOM 4013 C C     . GLN C 3 7   ? -38.949 4.799   -5.804  1.00 95.50 7   C 1 
ATOM 4014 O O     . GLN C 3 7   ? -38.031 5.449   -6.305  1.00 94.45 7   C 1 
ATOM 4015 C CB    . GLN C 3 7   ? -39.696 2.749   -7.008  1.00 93.26 7   C 1 
ATOM 4016 C CG    . GLN C 3 7   ? -39.320 1.310   -7.389  1.00 82.66 7   C 1 
ATOM 4017 C CD    . GLN C 3 7   ? -40.146 0.789   -8.569  1.00 75.72 7   C 1 
ATOM 4018 O OE1   . GLN C 3 7   ? -41.015 1.457   -9.109  1.00 70.72 7   C 1 
ATOM 4019 N NE2   . GLN C 3 7   ? -39.887 -0.426  -9.016  1.00 65.53 7   C 1 
ATOM 4020 N N     . GLN C 3 8   ? -39.969 5.374   -5.230  1.00 94.83 8   C 1 
ATOM 4021 C CA    . GLN C 3 8   ? -40.078 6.822   -5.075  1.00 94.71 8   C 1 
ATOM 4022 C C     . GLN C 3 8   ? -38.996 7.368   -4.142  1.00 95.13 8   C 1 
ATOM 4023 O O     . GLN C 3 8   ? -38.321 8.321   -4.506  1.00 93.86 8   C 1 
ATOM 4024 C CB    . GLN C 3 8   ? -41.502 7.179   -4.618  1.00 93.84 8   C 1 
ATOM 4025 C CG    . GLN C 3 8   ? -41.734 8.695   -4.511  1.00 85.30 8   C 1 
ATOM 4026 C CD    . GLN C 3 8   ? -41.520 9.438   -5.830  1.00 78.08 8   C 1 
ATOM 4027 O OE1   . GLN C 3 8   ? -41.673 8.909   -6.925  1.00 73.77 8   C 1 
ATOM 4028 N NE2   . GLN C 3 8   ? -41.160 10.698  -5.737  1.00 66.90 8   C 1 
ATOM 4029 N N     . GLN C 3 9   ? -38.736 6.712   -3.004  1.00 95.44 9   C 1 
ATOM 4030 C CA    . GLN C 3 9   ? -37.645 7.085   -2.091  1.00 95.09 9   C 1 
ATOM 4031 C C     . GLN C 3 9   ? -36.270 7.030   -2.774  1.00 95.55 9   C 1 
ATOM 4032 O O     . GLN C 3 9   ? -35.441 7.901   -2.541  1.00 94.02 9   C 1 
ATOM 4033 C CB    . GLN C 3 9   ? -37.639 6.144   -0.882  1.00 93.85 9   C 1 
ATOM 4034 C CG    . GLN C 3 9   ? -38.777 6.442   0.104   1.00 83.99 9   C 1 
ATOM 4035 C CD    . GLN C 3 9   ? -38.819 5.450   1.271   1.00 81.83 9   C 1 
ATOM 4036 O OE1   . GLN C 3 9   ? -38.214 4.395   1.262   1.00 74.57 9   C 1 
ATOM 4037 N NE2   . GLN C 3 9   ? -39.547 5.763   2.319   1.00 70.64 9   C 1 
ATOM 4038 N N     . LEU C 3 10  ? -36.017 6.058   -3.656  1.00 95.59 10  C 1 
ATOM 4039 C CA    . LEU C 3 10  ? -34.770 5.988   -4.427  1.00 95.53 10  C 1 
ATOM 4040 C C     . LEU C 3 10  ? -34.651 7.127   -5.444  1.00 95.66 10  C 1 
ATOM 4041 O O     . LEU C 3 10  ? -33.567 7.686   -5.614  1.00 94.49 10  C 1 
ATOM 4042 C CB    . LEU C 3 10  ? -34.668 4.623   -5.124  1.00 94.71 10  C 1 
ATOM 4043 C CG    . LEU C 3 10  ? -34.402 3.448   -4.166  1.00 91.02 10  C 1 
ATOM 4044 C CD1   . LEU C 3 10  ? -34.589 2.126   -4.912  1.00 85.76 10  C 1 
ATOM 4045 C CD2   . LEU C 3 10  ? -32.977 3.484   -3.603  1.00 84.90 10  C 1 
ATOM 4046 N N     . ARG C 3 11  ? -35.742 7.528   -6.101  1.00 95.65 11  C 1 
ATOM 4047 C CA    . ARG C 3 11  ? -35.743 8.690   -7.008  1.00 94.97 11  C 1 
ATOM 4048 C C     . ARG C 3 11  ? -35.476 9.996   -6.252  1.00 95.26 11  C 1 
ATOM 4049 O O     . ARG C 3 11  ? -34.675 10.801  -6.705  1.00 94.32 11  C 1 
ATOM 4050 C CB    . ARG C 3 11  ? -37.072 8.788   -7.755  1.00 93.97 11  C 1 
ATOM 4051 C CG    . ARG C 3 11  ? -37.227 7.681   -8.802  1.00 85.31 11  C 1 
ATOM 4052 C CD    . ARG C 3 11  ? -38.631 7.772   -9.406  1.00 81.73 11  C 1 
ATOM 4053 N NE    . ARG C 3 11  ? -38.901 6.650   -10.314 1.00 75.90 11  C 1 
ATOM 4054 C CZ    . ARG C 3 11  ? -40.029 6.449   -10.983 1.00 70.20 11  C 1 
ATOM 4055 N NH1   . ARG C 3 11  ? -41.021 7.307   -10.902 1.00 63.95 11  C 1 
ATOM 4056 N NH2   . ARG C 3 11  ? -40.166 5.402   -11.728 1.00 66.11 11  C 1 
ATOM 4057 N N     . GLU C 3 12  ? -36.111 10.177  -5.103  1.00 95.36 12  C 1 
ATOM 4058 C CA    . GLU C 3 12  ? -35.889 11.331  -4.231  1.00 95.11 12  C 1 
ATOM 4059 C C     . GLU C 3 12  ? -34.448 11.368  -3.695  1.00 95.69 12  C 1 
ATOM 4060 O O     . GLU C 3 12  ? -33.831 12.428  -3.651  1.00 94.25 12  C 1 
ATOM 4061 C CB    . GLU C 3 12  ? -36.885 11.292  -3.069  1.00 93.76 12  C 1 
ATOM 4062 C CG    . GLU C 3 12  ? -38.299 11.651  -3.522  1.00 81.30 12  C 1 
ATOM 4063 C CD    . GLU C 3 12  ? -39.388 11.384  -2.468  1.00 75.90 12  C 1 
ATOM 4064 O OE1   . GLU C 3 12  ? -40.570 11.457  -2.859  1.00 70.17 12  C 1 
ATOM 4065 O OE2   . GLU C 3 12  ? -39.050 11.071  -1.306  1.00 69.67 12  C 1 
ATOM 4066 N N     . PHE C 3 13  ? -33.884 10.209  -3.374  1.00 94.99 13  C 1 
ATOM 4067 C CA    . PHE C 3 13  ? -32.481 10.088  -2.997  1.00 95.23 13  C 1 
ATOM 4068 C C     . PHE C 3 13  ? -31.553 10.607  -4.099  1.00 95.60 13  C 1 
ATOM 4069 O O     . PHE C 3 13  ? -30.743 11.498  -3.838  1.00 94.65 13  C 1 
ATOM 4070 C CB    . PHE C 3 13  ? -32.167 8.626   -2.639  1.00 95.28 13  C 1 
ATOM 4071 C CG    . PHE C 3 13  ? -30.687 8.342   -2.514  1.00 95.38 13  C 1 
ATOM 4072 C CD1   . PHE C 3 13  ? -29.998 7.731   -3.581  1.00 93.20 13  C 1 
ATOM 4073 C CD2   . PHE C 3 13  ? -29.978 8.740   -1.376  1.00 93.59 13  C 1 
ATOM 4074 C CE1   . PHE C 3 13  ? -28.617 7.527   -3.503  1.00 92.70 13  C 1 
ATOM 4075 C CE2   . PHE C 3 13  ? -28.603 8.536   -1.292  1.00 93.00 13  C 1 
ATOM 4076 C CZ    . PHE C 3 13  ? -27.912 7.938   -2.355  1.00 93.71 13  C 1 
ATOM 4077 N N     . TRP C 3 14  ? -31.686 10.132  -5.335  1.00 95.94 14  C 1 
ATOM 4078 C CA    . TRP C 3 14  ? -30.850 10.572  -6.451  1.00 95.89 14  C 1 
ATOM 4079 C C     . TRP C 3 14  ? -31.056 12.047  -6.812  1.00 95.75 14  C 1 
ATOM 4080 O O     . TRP C 3 14  ? -30.080 12.750  -7.097  1.00 94.31 14  C 1 
ATOM 4081 C CB    . TRP C 3 14  ? -31.079 9.668   -7.659  1.00 95.31 14  C 1 
ATOM 4082 C CG    . TRP C 3 14  ? -30.401 8.342   -7.544  1.00 95.28 14  C 1 
ATOM 4083 C CD1   . TRP C 3 14  ? -30.998 7.133   -7.408  1.00 93.36 14  C 1 
ATOM 4084 C CD2   . TRP C 3 14  ? -28.957 8.080   -7.525  1.00 94.45 14  C 1 
ATOM 4085 N NE1   . TRP C 3 14  ? -30.028 6.131   -7.305  1.00 92.68 14  C 1 
ATOM 4086 C CE2   . TRP C 3 14  ? -28.778 6.686   -7.375  1.00 93.54 14  C 1 
ATOM 4087 C CE3   . TRP C 3 14  ? -27.824 8.903   -7.630  1.00 93.36 14  C 1 
ATOM 4088 C CZ2   . TRP C 3 14  ? -27.480 6.108   -7.315  1.00 93.12 14  C 1 
ATOM 4089 C CZ3   . TRP C 3 14  ? -26.530 8.323   -7.567  1.00 91.99 14  C 1 
ATOM 4090 C CH2   . TRP C 3 14  ? -26.369 6.955   -7.413  1.00 92.19 14  C 1 
ATOM 4091 N N     . ALA C 3 15  ? -32.294 12.554  -6.731  1.00 95.82 15  C 1 
ATOM 4092 C CA    . ALA C 3 15  ? -32.576 13.971  -6.909  1.00 95.41 15  C 1 
ATOM 4093 C C     . ALA C 3 15  ? -31.846 14.829  -5.857  1.00 95.39 15  C 1 
ATOM 4094 O O     . ALA C 3 15  ? -31.173 15.796  -6.205  1.00 93.71 15  C 1 
ATOM 4095 C CB    . ALA C 3 15  ? -34.094 14.183  -6.869  1.00 94.57 15  C 1 
ATOM 4096 N N     . THR C 3 16  ? -31.887 14.412  -4.588  1.00 95.06 16  C 1 
ATOM 4097 C CA    . THR C 3 16  ? -31.174 15.077  -3.487  1.00 94.73 16  C 1 
ATOM 4098 C C     . THR C 3 16  ? -29.661 15.033  -3.690  1.00 95.21 16  C 1 
ATOM 4099 O O     . THR C 3 16  ? -28.983 16.041  -3.527  1.00 93.59 16  C 1 
ATOM 4100 C CB    . THR C 3 16  ? -31.540 14.440  -2.138  1.00 93.38 16  C 1 
ATOM 4101 O OG1   . THR C 3 16  ? -32.933 14.397  -1.948  1.00 83.16 16  C 1 
ATOM 4102 C CG2   . THR C 3 16  ? -30.955 15.219  -0.968  1.00 78.91 16  C 1 
ATOM 4103 N N     . GLN C 3 17  ? -29.098 13.893  -4.103  1.00 94.54 17  C 1 
ATOM 4104 C CA    . GLN C 3 17  ? -27.662 13.784  -4.363  1.00 94.56 17  C 1 
ATOM 4105 C C     . GLN C 3 17  ? -27.209 14.686  -5.518  1.00 94.64 17  C 1 
ATOM 4106 O O     . GLN C 3 17  ? -26.123 15.265  -5.456  1.00 93.13 17  C 1 
ATOM 4107 C CB    . GLN C 3 17  ? -27.269 12.320  -4.661  1.00 94.01 17  C 1 
ATOM 4108 C CG    . GLN C 3 17  ? -27.375 11.363  -3.454  1.00 90.06 17  C 1 
ATOM 4109 C CD    . GLN C 3 17  ? -26.687 11.931  -2.213  1.00 91.46 17  C 1 
ATOM 4110 O OE1   . GLN C 3 17  ? -25.481 12.079  -2.167  1.00 81.21 17  C 1 
ATOM 4111 N NE2   . GLN C 3 17  ? -27.450 12.308  -1.207  1.00 79.91 17  C 1 
ATOM 4112 N N     . MET C 3 18  ? -28.024 14.825  -6.546  1.00 94.82 18  C 1 
ATOM 4113 C CA    . MET C 3 18  ? -27.738 15.729  -7.654  1.00 94.41 18  C 1 
ATOM 4114 C C     . MET C 3 18  ? -27.765 17.199  -7.196  1.00 94.56 18  C 1 
ATOM 4115 O O     . MET C 3 18  ? -26.864 17.958  -7.557  1.00 93.28 18  C 1 
ATOM 4116 C CB    . MET C 3 18  ? -28.738 15.476  -8.790  1.00 92.90 18  C 1 
ATOM 4117 C CG    . MET C 3 18  ? -28.385 16.272  -10.045 1.00 84.17 18  C 1 
ATOM 4118 S SD    . MET C 3 18  ? -26.833 15.809  -10.870 1.00 83.84 18  C 1 
ATOM 4119 C CE    . MET C 3 18  ? -27.378 14.296  -11.701 1.00 72.81 18  C 1 
ATOM 4120 N N     . GLU C 3 19  ? -28.732 17.587  -6.374  1.00 94.30 19  C 1 
ATOM 4121 C CA    . GLU C 3 19  ? -28.838 18.937  -5.820  1.00 93.73 19  C 1 
ATOM 4122 C C     . GLU C 3 19  ? -27.659 19.272  -4.891  1.00 94.08 19  C 1 
ATOM 4123 O O     . GLU C 3 19  ? -27.031 20.323  -5.037  1.00 92.64 19  C 1 
ATOM 4124 C CB    . GLU C 3 19  ? -30.183 19.078  -5.095  1.00 92.37 19  C 1 
ATOM 4125 C CG    . GLU C 3 19  ? -30.431 20.521  -4.653  1.00 81.47 19  C 1 
ATOM 4126 C CD    . GLU C 3 19  ? -31.786 20.754  -3.958  1.00 73.46 19  C 1 
ATOM 4127 O OE1   . GLU C 3 19  ? -32.066 21.933  -3.667  1.00 65.64 19  C 1 
ATOM 4128 O OE2   . GLU C 3 19  ? -32.509 19.769  -3.709  1.00 64.07 19  C 1 
ATOM 4129 N N     . GLU C 3 20  ? -27.264 18.353  -4.003  1.00 93.90 20  C 1 
ATOM 4130 C CA    . GLU C 3 20  ? -26.079 18.508  -3.154  1.00 93.40 20  C 1 
ATOM 4131 C C     . GLU C 3 20  ? -24.790 18.686  -3.967  1.00 93.66 20  C 1 
ATOM 4132 O O     . GLU C 3 20  ? -23.920 19.469  -3.599  1.00 91.27 20  C 1 
ATOM 4133 C CB    . GLU C 3 20  ? -25.893 17.272  -2.268  1.00 91.92 20  C 1 
ATOM 4134 C CG    . GLU C 3 20  ? -26.847 17.174  -1.083  1.00 82.34 20  C 1 
ATOM 4135 C CD    . GLU C 3 20  ? -26.513 15.965  -0.190  1.00 78.14 20  C 1 
ATOM 4136 O OE1   . GLU C 3 20  ? -27.205 15.792  0.848   1.00 71.61 20  C 1 
ATOM 4137 O OE2   . GLU C 3 20  ? -25.537 15.221  -0.486  1.00 73.64 20  C 1 
ATOM 4138 N N     . ILE C 3 21  ? -24.648 17.959  -5.078  1.00 93.42 21  C 1 
ATOM 4139 C CA    . ILE C 3 21  ? -23.496 18.096  -5.973  1.00 93.15 21  C 1 
ATOM 4140 C C     . ILE C 3 21  ? -23.517 19.453  -6.685  1.00 92.72 21  C 1 
ATOM 4141 O O     . ILE C 3 21  ? -22.461 20.060  -6.866  1.00 90.25 21  C 1 
ATOM 4142 C CB    . ILE C 3 21  ? -23.434 16.911  -6.962  1.00 92.47 21  C 1 
ATOM 4143 C CG1   . ILE C 3 21  ? -22.958 15.651  -6.191  1.00 88.34 21  C 1 
ATOM 4144 C CG2   . ILE C 3 21  ? -22.504 17.190  -8.152  1.00 88.11 21  C 1 
ATOM 4145 C CD1   . ILE C 3 21  ? -23.182 14.349  -6.957  1.00 81.68 21  C 1 
ATOM 4146 N N     . GLU C 3 22  ? -24.685 19.945  -7.072  1.00 93.12 22  C 1 
ATOM 4147 C CA    . GLU C 3 22  ? -24.815 21.243  -7.724  1.00 92.53 22  C 1 
ATOM 4148 C C     . GLU C 3 22  ? -24.438 22.401  -6.792  1.00 92.62 22  C 1 
ATOM 4149 O O     . GLU C 3 22  ? -23.819 23.378  -7.230  1.00 89.44 22  C 1 
ATOM 4150 C CB    . GLU C 3 22  ? -26.235 21.403  -8.284  1.00 90.73 22  C 1 
ATOM 4151 C CG    . GLU C 3 22  ? -26.302 22.417  -9.435  1.00 80.04 22  C 1 
ATOM 4152 C CD    . GLU C 3 22  ? -25.454 21.985  -10.652 1.00 79.82 22  C 1 
ATOM 4153 O OE1   . GLU C 3 22  ? -25.086 22.837  -11.472 1.00 72.88 22  C 1 
ATOM 4154 O OE2   . GLU C 3 22  ? -25.165 20.784  -10.785 1.00 73.23 22  C 1 
ATOM 4155 N N     . GLN C 3 23  ? -24.739 22.258  -5.507  1.00 91.36 23  C 1 
ATOM 4156 C CA    . GLN C 3 23  ? -24.414 23.221  -4.451  1.00 90.24 23  C 1 
ATOM 4157 C C     . GLN C 3 23  ? -23.005 23.018  -3.864  1.00 89.95 23  C 1 
ATOM 4158 O O     . GLN C 3 23  ? -22.550 23.824  -3.044  1.00 85.06 23  C 1 
ATOM 4159 C CB    . GLN C 3 23  ? -25.479 23.132  -3.352  1.00 87.56 23  C 1 
ATOM 4160 C CG    . GLN C 3 23  ? -26.883 23.522  -3.846  1.00 78.77 23  C 1 
ATOM 4161 C CD    . GLN C 3 23  ? -27.939 23.431  -2.746  1.00 72.83 23  C 1 
ATOM 4162 O OE1   . GLN C 3 23  ? -27.629 23.376  -1.569  1.00 66.75 23  C 1 
ATOM 4163 N NE2   . GLN C 3 23  ? -29.209 23.444  -3.082  1.00 62.96 23  C 1 
ATOM 4164 N N     . ALA C 3 24  ? -22.275 21.979  -4.264  1.00 85.56 24  C 1 
ATOM 4165 C CA    . ALA C 3 24  ? -20.953 21.685  -3.724  1.00 82.97 24  C 1 
ATOM 4166 C C     . ALA C 3 24  ? -19.937 22.782  -4.088  1.00 82.42 24  C 1 
ATOM 4167 O O     . ALA C 3 24  ? -19.644 23.025  -5.257  1.00 77.25 24  C 1 
ATOM 4168 C CB    . ALA C 3 24  ? -20.500 20.305  -4.205  1.00 78.63 24  C 1 
ATOM 4169 N N     . ALA C 3 25  ? -19.347 23.406  -3.061  1.00 82.46 25  C 1 
ATOM 4170 C CA    . ALA C 3 25  ? -18.321 24.445  -3.196  1.00 80.77 25  C 1 
ATOM 4171 C C     . ALA C 3 25  ? -16.998 24.106  -2.482  1.00 82.23 25  C 1 
ATOM 4172 O O     . ALA C 3 25  ? -15.929 24.560  -2.894  1.00 74.78 25  C 1 
ATOM 4173 C CB    . ALA C 3 25  ? -18.917 25.760  -2.669  1.00 73.69 25  C 1 
ATOM 4174 N N     . ASP C 3 26  ? -17.037 23.309  -1.418  1.00 80.23 26  C 1 
ATOM 4175 C CA    . ASP C 3 26  ? -15.842 22.907  -0.671  1.00 81.68 26  C 1 
ATOM 4176 C C     . ASP C 3 26  ? -15.361 21.512  -1.087  1.00 83.53 26  C 1 
ATOM 4177 O O     . ASP C 3 26  ? -15.869 20.479  -0.647  1.00 77.62 26  C 1 
ATOM 4178 C CB    . ASP C 3 26  ? -16.066 23.016  0.840   1.00 74.06 26  C 1 
ATOM 4179 C CG    . ASP C 3 26  ? -14.779 22.746  1.633   1.00 66.56 26  C 1 
ATOM 4180 O OD1   . ASP C 3 26  ? -13.692 22.624  1.027   1.00 60.85 26  C 1 
ATOM 4181 O OD2   . ASP C 3 26  ? -14.860 22.656  2.873   1.00 62.84 26  C 1 
ATOM 4182 N N     . PHE C 3 27  ? -14.297 21.490  -1.887  1.00 83.35 27  C 1 
ATOM 4183 C CA    . PHE C 3 27  ? -13.624 20.279  -2.329  1.00 83.43 27  C 1 
ATOM 4184 C C     . PHE C 3 27  ? -12.386 19.921  -1.479  1.00 84.59 27  C 1 
ATOM 4185 O O     . PHE C 3 27  ? -11.601 19.035  -1.850  1.00 78.79 27  C 1 
ATOM 4186 C CB    . PHE C 3 27  ? -13.275 20.406  -3.808  1.00 79.89 27  C 1 
ATOM 4187 C CG    . PHE C 3 27  ? -14.498 20.585  -4.682  1.00 80.27 27  C 1 
ATOM 4188 C CD1   . PHE C 3 27  ? -15.273 19.469  -5.035  1.00 75.42 27  C 1 
ATOM 4189 C CD2   . PHE C 3 27  ? -14.886 21.855  -5.105  1.00 76.16 27  C 1 
ATOM 4190 C CE1   . PHE C 3 27  ? -16.426 19.624  -5.822  1.00 72.21 27  C 1 
ATOM 4191 C CE2   . PHE C 3 27  ? -16.035 22.024  -5.892  1.00 72.96 27  C 1 
ATOM 4192 C CZ    . PHE C 3 27  ? -16.804 20.906  -6.246  1.00 74.19 27  C 1 
ATOM 4193 N N     . LYS C 3 28  ? -12.163 20.615  -0.347  1.00 82.35 28  C 1 
ATOM 4194 C CA    . LYS C 3 28  ? -11.038 20.335  0.556   1.00 82.76 28  C 1 
ATOM 4195 C C     . LYS C 3 28  ? -11.407 19.349  1.650   1.00 84.71 28  C 1 
ATOM 4196 O O     . LYS C 3 28  ? -10.587 18.518  2.035   1.00 78.81 28  C 1 
ATOM 4197 C CB    . LYS C 3 28  ? -10.510 21.640  1.161   1.00 76.12 28  C 1 
ATOM 4198 C CG    . LYS C 3 28  ? -9.917  22.579  0.101   1.00 67.21 28  C 1 
ATOM 4199 C CD    . LYS C 3 28  ? -9.490  23.896  0.744   1.00 58.01 28  C 1 
ATOM 4200 C CE    . LYS C 3 28  ? -8.981  24.849  -0.326  1.00 49.70 28  C 1 
ATOM 4201 N NZ    . LYS C 3 28  ? -8.827  26.230  0.189   1.00 41.27 28  C 1 
ATOM 4202 N N     . ASN C 3 29  ? -12.634 19.426  2.143   1.00 84.08 29  C 1 
ATOM 4203 C CA    . ASN C 3 29  ? -13.118 18.589  3.232   1.00 84.68 29  C 1 
ATOM 4204 C C     . ASN C 3 29  ? -13.850 17.355  2.701   1.00 86.46 29  C 1 
ATOM 4205 O O     . ASN C 3 29  ? -15.053 17.345  2.487   1.00 82.01 29  C 1 
ATOM 4206 C CB    . ASN C 3 29  ? -13.972 19.441  4.177   1.00 79.27 29  C 1 
ATOM 4207 C CG    . ASN C 3 29  ? -13.142 20.503  4.870   1.00 71.13 29  C 1 
ATOM 4208 O OD1   . ASN C 3 29  ? -12.027 20.272  5.304   1.00 62.99 29  C 1 
ATOM 4209 N ND2   . ASN C 3 29  ? -13.670 21.705  5.007   1.00 62.96 29  C 1 
ATOM 4210 N N     . HIS C 3 30  ? -13.094 16.272  2.502   1.00 87.13 30  C 1 
ATOM 4211 C CA    . HIS C 3 30  ? -13.658 14.988  2.081   1.00 87.11 30  C 1 
ATOM 4212 C C     . HIS C 3 30  ? -14.112 14.154  3.281   1.00 87.81 30  C 1 
ATOM 4213 O O     . HIS C 3 30  ? -13.406 14.035  4.290   1.00 82.88 30  C 1 
ATOM 4214 C CB    . HIS C 3 30  ? -12.649 14.228  1.218   1.00 84.60 30  C 1 
ATOM 4215 C CG    . HIS C 3 30  ? -12.252 14.990  -0.003  1.00 84.95 30  C 1 
ATOM 4216 N ND1   . HIS C 3 30  ? -13.067 15.330  -1.071  1.00 73.37 30  C 1 
ATOM 4217 C CD2   . HIS C 3 30  ? -11.025 15.549  -0.265  1.00 73.56 30  C 1 
ATOM 4218 C CE1   . HIS C 3 30  ? -12.350 16.065  -1.936  1.00 74.05 30  C 1 
ATOM 4219 N NE2   . HIS C 3 30  ? -11.104 16.215  -1.491  1.00 76.00 30  C 1 
ATOM 4220 N N     . THR C 3 31  ? -15.278 13.488  3.143   1.00 90.33 31  C 1 
ATOM 4221 C CA    . THR C 3 31  ? -15.828 12.584  4.171   1.00 89.82 31  C 1 
ATOM 4222 C C     . THR C 3 31  ? -14.990 11.318  4.350   1.00 91.32 31  C 1 
ATOM 4223 O O     . THR C 3 31  ? -14.926 10.749  5.451   1.00 88.36 31  C 1 
ATOM 4224 C CB    . THR C 3 31  ? -17.271 12.193  3.802   1.00 86.60 31  C 1 
ATOM 4225 O OG1   . THR C 3 31  ? -17.276 11.588  2.532   1.00 77.94 31  C 1 
ATOM 4226 C CG2   . THR C 3 31  ? -18.200 13.402  3.781   1.00 76.07 31  C 1 
ATOM 4227 N N     . LEU C 3 32  ? -14.289 10.901  3.295   1.00 94.61 32  C 1 
ATOM 4228 C CA    . LEU C 3 32  ? -13.431 9.720   3.256   1.00 95.23 32  C 1 
ATOM 4229 C C     . LEU C 3 32  ? -11.958 10.105  3.001   1.00 95.32 32  C 1 
ATOM 4230 O O     . LEU C 3 32  ? -11.672 10.983  2.191   1.00 93.67 32  C 1 
ATOM 4231 C CB    . LEU C 3 32  ? -13.952 8.744   2.193   1.00 95.23 32  C 1 
ATOM 4232 C CG    . LEU C 3 32  ? -15.300 8.088   2.556   1.00 94.88 32  C 1 
ATOM 4233 C CD1   . LEU C 3 32  ? -15.849 7.350   1.345   1.00 91.95 32  C 1 
ATOM 4234 C CD2   . LEU C 3 32  ? -15.152 7.091   3.706   1.00 91.29 32  C 1 
ATOM 4235 N N     . PRO C 3 33  ? -10.994 9.428   3.642   1.00 95.26 33  C 1 
ATOM 4236 C CA    . PRO C 3 33  ? -9.585  9.789   3.498   1.00 95.09 33  C 1 
ATOM 4237 C C     . PRO C 3 33  ? -9.020  9.389   2.133   1.00 95.69 33  C 1 
ATOM 4238 O O     . PRO C 3 33  ? -8.779  8.210   1.855   1.00 94.71 33  C 1 
ATOM 4239 C CB    . PRO C 3 33  ? -8.886  9.085   4.663   1.00 93.63 33  C 1 
ATOM 4240 C CG    . PRO C 3 33  ? -9.773  7.875   4.941   1.00 90.68 33  C 1 
ATOM 4241 C CD    . PRO C 3 33  ? -11.177 8.378   4.618   1.00 93.61 33  C 1 
ATOM 4242 N N     . LEU C 3 34  ? -8.651  10.385  1.315   1.00 94.97 34  C 1 
ATOM 4243 C CA    . LEU C 3 34  ? -8.083  10.190  -0.025  1.00 95.52 34  C 1 
ATOM 4244 C C     . LEU C 3 34  ? -6.830  9.295   -0.044  1.00 96.09 34  C 1 
ATOM 4245 O O     . LEU C 3 34  ? -6.590  8.564   -1.004  1.00 95.10 34  C 1 
ATOM 4246 C CB    . LEU C 3 34  ? -7.700  11.556  -0.630  1.00 95.27 34  C 1 
ATOM 4247 C CG    . LEU C 3 34  ? -8.829  12.588  -0.778  1.00 94.43 34  C 1 
ATOM 4248 C CD1   . LEU C 3 34  ? -8.285  13.832  -1.459  1.00 90.42 34  C 1 
ATOM 4249 C CD2   . LEU C 3 34  ? -10.005 12.050  -1.590  1.00 89.58 34  C 1 
ATOM 4250 N N     . ALA C 3 35  ? -6.020  9.330   1.018   1.00 95.64 35  C 1 
ATOM 4251 C CA    . ALA C 3 35  ? -4.844  8.466   1.129   1.00 95.28 35  C 1 
ATOM 4252 C C     . ALA C 3 35  ? -5.207  6.979   1.193   1.00 95.61 35  C 1 
ATOM 4253 O O     . ALA C 3 35  ? -4.506  6.154   0.617   1.00 94.36 35  C 1 
ATOM 4254 C CB    . ALA C 3 35  ? -4.034  8.895   2.356   1.00 94.25 35  C 1 
ATOM 4255 N N     . ARG C 3 36  ? -6.315  6.649   1.860   1.00 95.64 36  C 1 
ATOM 4256 C CA    . ARG C 3 36  ? -6.801  5.266   1.961   1.00 95.45 36  C 1 
ATOM 4257 C C     . ARG C 3 36  ? -7.417  4.811   0.635   1.00 96.02 36  C 1 
ATOM 4258 O O     . ARG C 3 36  ? -7.084  3.726   0.177   1.00 95.18 36  C 1 
ATOM 4259 C CB    . ARG C 3 36  ? -7.770  5.141   3.150   1.00 94.39 36  C 1 
ATOM 4260 C CG    . ARG C 3 36  ? -8.196  3.696   3.469   1.00 86.87 36  C 1 
ATOM 4261 C CD    . ARG C 3 36  ? -7.040  2.776   3.915   1.00 85.29 36  C 1 
ATOM 4262 N NE    . ARG C 3 36  ? -6.512  3.164   5.246   1.00 82.61 36  C 1 
ATOM 4263 C CZ    . ARG C 3 36  ? -6.912  2.719   6.428   1.00 82.14 36  C 1 
ATOM 4264 N NH1   . ARG C 3 36  ? -7.905  1.890   6.567   1.00 71.89 36  C 1 
ATOM 4265 N NH2   . ARG C 3 36  ? -6.295  3.082   7.525   1.00 74.84 36  C 1 
ATOM 4266 N N     . ILE C 3 37  ? -8.180  5.665   -0.032  1.00 96.26 37  C 1 
ATOM 4267 C CA    . ILE C 3 37  ? -8.693  5.399   -1.388  1.00 96.81 37  C 1 
ATOM 4268 C C     . ILE C 3 37  ? -7.525  5.112   -2.343  1.00 97.19 37  C 1 
ATOM 4269 O O     . ILE C 3 37  ? -7.484  4.064   -2.985  1.00 96.49 37  C 1 
ATOM 4270 C CB    . ILE C 3 37  ? -9.570  6.568   -1.879  1.00 96.78 37  C 1 
ATOM 4271 C CG1   . ILE C 3 37  ? -10.810 6.735   -0.963  1.00 95.46 37  C 1 
ATOM 4272 C CG2   . ILE C 3 37  ? -9.989  6.357   -3.345  1.00 95.82 37  C 1 
ATOM 4273 C CD1   . ILE C 3 37  ? -11.652 7.973   -1.258  1.00 91.56 37  C 1 
ATOM 4274 N N     . LYS C 3 38  ? -6.479  5.962   -2.352  1.00 96.36 38  C 1 
ATOM 4275 C CA    . LYS C 3 38  ? -5.271  5.734   -3.154  1.00 96.29 38  C 1 
ATOM 4276 C C     . LYS C 3 38  ? -4.540  4.433   -2.791  1.00 96.22 38  C 1 
ATOM 4277 O O     . LYS C 3 38  ? -3.907  3.857   -3.665  1.00 95.40 38  C 1 
ATOM 4278 C CB    . LYS C 3 38  ? -4.293  6.917   -3.029  1.00 95.51 38  C 1 
ATOM 4279 C CG    . LYS C 3 38  ? -4.765  8.137   -3.825  1.00 89.39 38  C 1 
ATOM 4280 C CD    . LYS C 3 38  ? -3.778  9.312   -3.720  1.00 86.98 38  C 1 
ATOM 4281 C CE    . LYS C 3 38  ? -4.328  10.476  -4.533  1.00 79.21 38  C 1 
ATOM 4282 N NZ    . LYS C 3 38  ? -3.454  11.671  -4.571  1.00 72.18 38  C 1 
ATOM 4283 N N     . LYS C 3 39  ? -4.564  4.015   -1.532  1.00 96.09 39  C 1 
ATOM 4284 C CA    . LYS C 3 39  ? -3.970  2.732   -1.100  1.00 95.74 39  C 1 
ATOM 4285 C C     . LYS C 3 39  ? -4.717  1.560   -1.732  1.00 96.14 39  C 1 
ATOM 4286 O O     . LYS C 3 39  ? -4.067  0.693   -2.298  1.00 95.16 39  C 1 
ATOM 4287 C CB    . LYS C 3 39  ? -3.917  2.634   0.438   1.00 94.74 39  C 1 
ATOM 4288 C CG    . LYS C 3 39  ? -3.154  1.391   0.951   1.00 89.47 39  C 1 
ATOM 4289 C CD    . LYS C 3 39  ? -3.108  1.303   2.497   1.00 82.80 39  C 1 
ATOM 4290 C CE    . LYS C 3 39  ? -2.370  0.040   2.961   1.00 74.00 39  C 1 
ATOM 4291 N NZ    . LYS C 3 39  ? -2.289  -0.112  4.446   1.00 64.86 39  C 1 
ATOM 4292 N N     . ILE C 3 40  ? -6.051  1.579   -1.700  1.00 96.64 40  C 1 
ATOM 4293 C CA    . ILE C 3 40  ? -6.906  0.541   -2.295  1.00 96.80 40  C 1 
ATOM 4294 C C     . ILE C 3 40  ? -6.726  0.502   -3.819  1.00 96.93 40  C 1 
ATOM 4295 O O     . ILE C 3 40  ? -6.416  -0.553  -4.367  1.00 96.11 40  C 1 
ATOM 4296 C CB    . ILE C 3 40  ? -8.383  0.746   -1.876  1.00 96.80 40  C 1 
ATOM 4297 C CG1   . ILE C 3 40  ? -8.537  0.614   -0.339  1.00 95.70 40  C 1 
ATOM 4298 C CG2   . ILE C 3 40  ? -9.290  -0.277  -2.583  1.00 95.63 40  C 1 
ATOM 4299 C CD1   . ILE C 3 40  ? -9.868  1.141   0.197   1.00 91.94 40  C 1 
ATOM 4300 N N     . MET C 3 41  ? -6.769  1.659   -4.488  1.00 97.16 41  C 1 
ATOM 4301 C CA    . MET C 3 41  ? -6.510  1.749   -5.929  1.00 97.29 41  C 1 
ATOM 4302 C C     . MET C 3 41  ? -5.127  1.189   -6.316  1.00 97.02 41  C 1 
ATOM 4303 O O     . MET C 3 41  ? -4.968  0.552   -7.347  1.00 95.78 41  C 1 
ATOM 4304 C CB    . MET C 3 41  ? -6.573  3.210   -6.387  1.00 97.26 41  C 1 
ATOM 4305 C CG    . MET C 3 41  ? -7.950  3.867   -6.268  1.00 96.51 41  C 1 
ATOM 4306 S SD    . MET C 3 41  ? -7.913  5.614   -6.764  1.00 95.26 41  C 1 
ATOM 4307 C CE    . MET C 3 41  ? -7.887  5.424   -8.567  1.00 88.92 41  C 1 
ATOM 4308 N N     . LYS C 3 42  ? -4.106  1.436   -5.491  1.00 96.47 42  C 1 
ATOM 4309 C CA    . LYS C 3 42  ? -2.733  0.983   -5.752  1.00 96.03 42  C 1 
ATOM 4310 C C     . LYS C 3 42  ? -2.499  -0.501  -5.479  1.00 95.84 42  C 1 
ATOM 4311 O O     . LYS C 3 42  ? -1.427  -0.979  -5.852  1.00 94.13 42  C 1 
ATOM 4312 C CB    . LYS C 3 42  ? -1.736  1.811   -4.944  1.00 95.15 42  C 1 
ATOM 4313 C CG    . LYS C 3 42  ? -1.490  3.187   -5.562  1.00 90.48 42  C 1 
ATOM 4314 C CD    . LYS C 3 42  ? -0.499  3.947   -4.687  1.00 84.65 42  C 1 
ATOM 4315 C CE    . LYS C 3 42  ? -0.174  5.304   -5.296  1.00 77.84 42  C 1 
ATOM 4316 N NZ    . LYS C 3 42  ? 0.969   5.939   -4.600  1.00 68.41 42  C 1 
ATOM 4317 N N     . ALA C 3 43  ? -3.427  -1.190  -4.829  1.00 96.19 43  C 1 
ATOM 4318 C CA    . ALA C 3 43  ? -3.342  -2.640  -4.648  1.00 95.60 43  C 1 
ATOM 4319 C C     . ALA C 3 43  ? -3.514  -3.392  -5.980  1.00 95.31 43  C 1 
ATOM 4320 O O     . ALA C 3 43  ? -2.990  -4.493  -6.112  1.00 93.45 43  C 1 
ATOM 4321 C CB    . ALA C 3 43  ? -4.390  -3.071  -3.622  1.00 94.84 43  C 1 
ATOM 4322 N N     . ASP C 3 44  ? -4.151  -2.750  -6.956  1.00 95.70 44  C 1 
ATOM 4323 C CA    . ASP C 3 44  ? -4.134  -3.202  -8.341  1.00 95.58 44  C 1 
ATOM 4324 C C     . ASP C 3 44  ? -2.764  -2.896  -8.977  1.00 95.56 44  C 1 
ATOM 4325 O O     . ASP C 3 44  ? -2.321  -1.745  -9.028  1.00 93.67 44  C 1 
ATOM 4326 C CB    . ASP C 3 44  ? -5.294  -2.526  -9.082  1.00 94.47 44  C 1 
ATOM 4327 C CG    . ASP C 3 44  ? -5.515  -3.046  -10.499 1.00 92.60 44  C 1 
ATOM 4328 O OD1   . ASP C 3 44  ? -4.586  -3.591  -11.124 1.00 85.67 44  C 1 
ATOM 4329 O OD2   . ASP C 3 44  ? -6.652  -2.904  -10.991 1.00 85.17 44  C 1 
ATOM 4330 N N     . GLU C 3 45  ? -2.068  -3.923  -9.437  1.00 95.18 45  C 1 
ATOM 4331 C CA    . GLU C 3 45  ? -0.722  -3.820  -9.999  1.00 94.60 45  C 1 
ATOM 4332 C C     . GLU C 3 45  ? -0.679  -3.040  -11.314 1.00 95.19 45  C 1 
ATOM 4333 O O     . GLU C 3 45  ? 0.302   -2.338  -11.581 1.00 92.64 45  C 1 
ATOM 4334 C CB    . GLU C 3 45  ? -0.126  -5.219  -10.185 1.00 92.40 45  C 1 
ATOM 4335 C CG    . GLU C 3 45  ? 0.004   -5.964  -8.853  1.00 80.92 45  C 1 
ATOM 4336 C CD    . GLU C 3 45  ? 0.890   -7.212  -8.948  1.00 74.77 45  C 1 
ATOM 4337 O OE1   . GLU C 3 45  ? 1.432   -7.599  -7.890  1.00 66.70 45  C 1 
ATOM 4338 O OE2   . GLU C 3 45  ? 1.093   -7.762  -10.040 1.00 65.30 45  C 1 
ATOM 4339 N N     . ASP C 3 46  ? -1.750  -3.072  -12.081 1.00 95.32 46  C 1 
ATOM 4340 C CA    . ASP C 3 46  ? -1.834  -2.363  -13.357 1.00 95.05 46  C 1 
ATOM 4341 C C     . ASP C 3 46  ? -1.926  -0.838  -13.177 1.00 95.52 46  C 1 
ATOM 4342 O O     . ASP C 3 46  ? -1.620  -0.065  -14.094 1.00 93.21 46  C 1 
ATOM 4343 C CB    . ASP C 3 46  ? -3.044  -2.863  -14.153 1.00 93.44 46  C 1 
ATOM 4344 C CG    . ASP C 3 46  ? -2.947  -4.324  -14.570 1.00 88.64 46  C 1 
ATOM 4345 O OD1   . ASP C 3 46  ? -1.818  -4.778  -14.849 1.00 82.76 46  C 1 
ATOM 4346 O OD2   . ASP C 3 46  ? -4.019  -4.947  -14.661 1.00 81.98 46  C 1 
ATOM 4347 N N     . VAL C 3 47  ? -2.315  -0.366  -11.981 1.00 95.60 47  C 1 
ATOM 4348 C CA    . VAL C 3 47  ? -2.425  1.062   -11.686 1.00 95.86 47  C 1 
ATOM 4349 C C     . VAL C 3 47  ? -1.039  1.673   -11.489 1.00 95.75 47  C 1 
ATOM 4350 O O     . VAL C 3 47  ? -0.462  1.627   -10.399 1.00 93.71 47  C 1 
ATOM 4351 C CB    . VAL C 3 47  ? -3.335  1.332   -10.472 1.00 95.03 47  C 1 
ATOM 4352 C CG1   . VAL C 3 47  ? -3.426  2.833   -10.179 1.00 91.65 47  C 1 
ATOM 4353 C CG2   . VAL C 3 47  ? -4.748  0.827   -10.742 1.00 91.97 47  C 1 
ATOM 4354 N N     . ARG C 3 48  ? -0.492  2.344   -12.510 1.00 95.16 48  C 1 
ATOM 4355 C CA    . ARG C 3 48  ? 0.827   2.995   -12.435 1.00 94.66 48  C 1 
ATOM 4356 C C     . ARG C 3 48  ? 0.773   4.365   -11.755 1.00 95.11 48  C 1 
ATOM 4357 O O     . ARG C 3 48  ? 1.476   4.599   -10.772 1.00 92.00 48  C 1 
ATOM 4358 C CB    . ARG C 3 48  ? 1.463   3.084   -13.828 1.00 92.88 48  C 1 
ATOM 4359 C CG    . ARG C 3 48  ? 1.736   1.683   -14.404 1.00 86.02 48  C 1 
ATOM 4360 C CD    . ARG C 3 48  ? 2.527   1.770   -15.703 1.00 80.31 48  C 1 
ATOM 4361 N NE    . ARG C 3 48  ? 2.757   0.429   -16.266 1.00 72.53 48  C 1 
ATOM 4362 C CZ    . ARG C 3 48  ? 3.572   0.106   -17.254 1.00 63.87 48  C 1 
ATOM 4363 N NH1   . ARG C 3 48  ? 4.308   0.996   -17.870 1.00 57.15 48  C 1 
ATOM 4364 N NH2   . ARG C 3 48  ? 3.666   -1.130  -17.654 1.00 56.70 48  C 1 
ATOM 4365 N N     . MET C 3 49  ? -0.043  5.269   -12.288 1.00 96.47 49  C 1 
ATOM 4366 C CA    . MET C 3 49  ? -0.202  6.627   -11.762 1.00 96.47 49  C 1 
ATOM 4367 C C     . MET C 3 49  ? -1.678  6.947   -11.562 1.00 96.62 49  C 1 
ATOM 4368 O O     . MET C 3 49  ? -2.530  6.424   -12.271 1.00 95.02 49  C 1 
ATOM 4369 C CB    . MET C 3 49  ? 0.463   7.659   -12.688 1.00 95.36 49  C 1 
ATOM 4370 C CG    . MET C 3 49  ? 1.979   7.464   -12.797 1.00 90.25 49  C 1 
ATOM 4371 S SD    . MET C 3 49  ? 2.889   8.755   -13.690 1.00 88.83 49  C 1 
ATOM 4372 C CE    . MET C 3 49  ? 2.833   10.095  -12.509 1.00 79.26 49  C 1 
ATOM 4373 N N     . ILE C 3 50  ? -1.972  7.818   -10.592 1.00 96.57 50  C 1 
ATOM 4374 C CA    . ILE C 3 50  ? -3.332  8.218   -10.243 1.00 96.47 50  C 1 
ATOM 4375 C C     . ILE C 3 50  ? -3.397  9.748   -10.233 1.00 96.46 50  C 1 
ATOM 4376 O O     . ILE C 3 50  ? -2.659  10.381  -9.472  1.00 95.17 50  C 1 
ATOM 4377 C CB    . ILE C 3 50  ? -3.746  7.615   -8.884  1.00 96.18 50  C 1 
ATOM 4378 C CG1   . ILE C 3 50  ? -3.624  6.066   -8.856  1.00 94.16 50  C 1 
ATOM 4379 C CG2   . ILE C 3 50  ? -5.181  8.026   -8.534  1.00 94.22 50  C 1 
ATOM 4380 C CD1   . ILE C 3 50  ? -3.778  5.456   -7.464  1.00 91.47 50  C 1 
ATOM 4381 N N     . SER C 3 51  ? -4.270  10.324  -11.050 1.00 96.59 51  C 1 
ATOM 4382 C CA    . SER C 3 51  ? -4.576  11.751  -11.041 1.00 96.34 51  C 1 
ATOM 4383 C C     . SER C 3 51  ? -5.092  12.199  -9.671  1.00 96.36 51  C 1 
ATOM 4384 O O     . SER C 3 51  ? -5.636  11.395  -8.916  1.00 95.24 51  C 1 
ATOM 4385 C CB    . SER C 3 51  ? -5.613  12.079  -12.122 1.00 95.26 51  C 1 
ATOM 4386 O OG    . SER C 3 51  ? -5.912  13.457  -12.076 1.00 89.23 51  C 1 
ATOM 4387 N N     . ALA C 3 52  ? -4.928  13.478  -9.336  1.00 95.43 52  C 1 
ATOM 4388 C CA    . ALA C 3 52  ? -5.489  14.038  -8.104  1.00 95.09 52  C 1 
ATOM 4389 C C     . ALA C 3 52  ? -7.025  13.968  -8.076  1.00 95.47 52  C 1 
ATOM 4390 O O     . ALA C 3 52  ? -7.601  13.787  -6.999  1.00 94.07 52  C 1 
ATOM 4391 C CB    . ALA C 3 52  ? -4.994  15.473  -7.957  1.00 93.79 52  C 1 
ATOM 4392 N N     . GLU C 3 53  ? -7.646  14.052  -9.237  1.00 95.84 53  C 1 
ATOM 4393 C CA    . GLU C 3 53  ? -9.098  14.030  -9.411  1.00 95.40 53  C 1 
ATOM 4394 C C     . GLU C 3 53  ? -9.717  12.667  -9.106  1.00 96.17 53  C 1 
ATOM 4395 O O     . GLU C 3 53  ? -10.761 12.591  -8.479  1.00 94.78 53  C 1 
ATOM 4396 C CB    . GLU C 3 53  ? -9.422  14.397  -10.866 1.00 92.80 53  C 1 
ATOM 4397 C CG    . GLU C 3 53  ? -8.898  15.777  -11.262 1.00 84.96 53  C 1 
ATOM 4398 C CD    . GLU C 3 53  ? -8.996  16.023  -12.775 1.00 86.57 53  C 1 
ATOM 4399 O OE1   . GLU C 3 53  ? -8.723  17.160  -13.194 1.00 80.48 53  C 1 
ATOM 4400 O OE2   . GLU C 3 53  ? -9.292  15.065  -13.533 1.00 81.65 53  C 1 
ATOM 4401 N N     . ALA C 3 54  ? -9.051  11.567  -9.502  1.00 96.45 54  C 1 
ATOM 4402 C CA    . ALA C 3 54  ? -9.627  10.233  -9.367  1.00 96.56 54  C 1 
ATOM 4403 C C     . ALA C 3 54  ? -10.007 9.862   -7.917  1.00 96.84 54  C 1 
ATOM 4404 O O     . ALA C 3 54  ? -11.131 9.410   -7.698  1.00 96.00 54  C 1 
ATOM 4405 C CB    . ALA C 3 54  ? -8.709  9.210   -10.048 1.00 96.09 54  C 1 
ATOM 4406 N N     . PRO C 3 55  ? -9.165  10.105  -6.889  1.00 96.93 55  C 1 
ATOM 4407 C CA    . PRO C 3 55  ? -9.570  9.880   -5.499  1.00 96.89 55  C 1 
ATOM 4408 C C     . PRO C 3 55  ? -10.646 10.843  -4.992  1.00 96.88 55  C 1 
ATOM 4409 O O     . PRO C 3 55  ? -11.331 10.487  -4.041  1.00 95.92 55  C 1 
ATOM 4410 C CB    . PRO C 3 55  ? -8.292  10.016  -4.667  1.00 96.14 55  C 1 
ATOM 4411 C CG    . PRO C 3 55  ? -7.196  9.790   -5.689  1.00 94.36 55  C 1 
ATOM 4412 C CD    . PRO C 3 55  ? -7.767  10.423  -6.942  1.00 96.24 55  C 1 
ATOM 4413 N N     . VAL C 3 56  ? -10.762 12.040  -5.563  1.00 96.25 56  C 1 
ATOM 4414 C CA    . VAL C 3 56  ? -11.807 13.004  -5.198  1.00 96.17 56  C 1 
ATOM 4415 C C     . VAL C 3 56  ? -13.163 12.513  -5.704  1.00 96.45 56  C 1 
ATOM 4416 O O     . VAL C 3 56  ? -14.102 12.410  -4.917  1.00 95.47 56  C 1 
ATOM 4417 C CB    . VAL C 3 56  ? -11.481 14.413  -5.723  1.00 95.16 56  C 1 
ATOM 4418 C CG1   . VAL C 3 56  ? -12.619 15.399  -5.458  1.00 92.61 56  C 1 
ATOM 4419 C CG2   . VAL C 3 56  ? -10.216 14.960  -5.051  1.00 92.20 56  C 1 
ATOM 4420 N N     . VAL C 3 57  ? -13.233 12.117  -6.982  1.00 96.60 57  C 1 
ATOM 4421 C CA    . VAL C 3 57  ? -14.433 11.485  -7.551  1.00 96.77 57  C 1 
ATOM 4422 C C     . VAL C 3 57  ? -14.788 10.213  -6.773  1.00 97.00 57  C 1 
ATOM 4423 O O     . VAL C 3 57  ? -15.933 10.038  -6.366  1.00 96.25 57  C 1 
ATOM 4424 C CB    . VAL C 3 57  ? -14.249 11.176  -9.046  1.00 95.81 57  C 1 
ATOM 4425 C CG1   . VAL C 3 57  ? -15.486 10.494  -9.643  1.00 92.11 57  C 1 
ATOM 4426 C CG2   . VAL C 3 57  ? -14.005 12.454  -9.840  1.00 90.96 57  C 1 
ATOM 4427 N N     . PHE C 3 58  ? -13.796 9.373   -6.471  1.00 97.01 58  C 1 
ATOM 4428 C CA    . PHE C 3 58  ? -14.021 8.183   -5.655  1.00 97.17 58  C 1 
ATOM 4429 C C     . PHE C 3 58  ? -14.538 8.495   -4.251  1.00 97.17 58  C 1 
ATOM 4430 O O     . PHE C 3 58  ? -15.351 7.736   -3.741  1.00 96.20 58  C 1 
ATOM 4431 C CB    . PHE C 3 58  ? -12.749 7.347   -5.547  1.00 96.66 58  C 1 
ATOM 4432 C CG    . PHE C 3 58  ? -12.679 6.198   -6.530  1.00 96.64 58  C 1 
ATOM 4433 C CD1   . PHE C 3 58  ? -13.661 5.203   -6.510  1.00 93.85 58  C 1 
ATOM 4434 C CD2   . PHE C 3 58  ? -11.625 6.119   -7.448  1.00 93.61 58  C 1 
ATOM 4435 C CE1   . PHE C 3 58  ? -13.606 4.130   -7.410  1.00 92.56 58  C 1 
ATOM 4436 C CE2   . PHE C 3 58  ? -11.565 5.048   -8.350  1.00 91.72 58  C 1 
ATOM 4437 C CZ    . PHE C 3 58  ? -12.546 4.047   -8.337  1.00 93.63 58  C 1 
ATOM 4438 N N     . ALA C 3 59  ? -14.070 9.563   -3.599  1.00 96.88 59  C 1 
ATOM 4439 C CA    . ALA C 3 59  ? -14.554 9.912   -2.269  1.00 96.61 59  C 1 
ATOM 4440 C C     . ALA C 3 59  ? -16.059 10.211  -2.291  1.00 96.63 59  C 1 
ATOM 4441 O O     . ALA C 3 59  ? -16.786 9.697   -1.446  1.00 95.76 59  C 1 
ATOM 4442 C CB    . ALA C 3 59  ? -13.741 11.081  -1.705  1.00 95.82 59  C 1 
ATOM 4443 N N     . LYS C 3 60  ? -16.529 10.977  -3.305  1.00 95.71 60  C 1 
ATOM 4444 C CA    . LYS C 3 60  ? -17.953 11.258  -3.470  1.00 95.90 60  C 1 
ATOM 4445 C C     . LYS C 3 60  ? -18.735 10.026  -3.923  1.00 96.16 60  C 1 
ATOM 4446 O O     . LYS C 3 60  ? -19.765 9.722   -3.338  1.00 95.24 60  C 1 
ATOM 4447 C CB    . LYS C 3 60  ? -18.151 12.462  -4.403  1.00 95.38 60  C 1 
ATOM 4448 C CG    . LYS C 3 60  ? -19.602 13.002  -4.422  1.00 92.93 60  C 1 
ATOM 4449 C CD    . LYS C 3 60  ? -20.080 13.516  -3.053  1.00 89.49 60  C 1 
ATOM 4450 C CE    . LYS C 3 60  ? -21.508 14.052  -3.085  1.00 85.68 60  C 1 
ATOM 4451 N NZ    . LYS C 3 60  ? -22.015 14.443  -1.744  1.00 80.09 60  C 1 
ATOM 4452 N N     . ALA C 3 61  ? -18.235 9.253   -4.870  1.00 96.51 61  C 1 
ATOM 4453 C CA    . ALA C 3 61  ? -18.889 8.035   -5.329  1.00 96.48 61  C 1 
ATOM 4454 C C     . ALA C 3 61  ? -19.029 6.980   -4.216  1.00 96.69 61  C 1 
ATOM 4455 O O     . ALA C 3 61  ? -20.062 6.336   -4.100  1.00 95.63 61  C 1 
ATOM 4456 C CB    . ALA C 3 61  ? -18.120 7.475   -6.524  1.00 95.96 61  C 1 
ATOM 4457 N N     . CYS C 3 62  ? -18.012 6.831   -3.356  1.00 97.16 62  C 1 
ATOM 4458 C CA    . CYS C 3 62  ? -18.083 5.937   -2.197  1.00 96.93 62  C 1 
ATOM 4459 C C     . CYS C 3 62  ? -19.091 6.420   -1.156  1.00 97.07 62  C 1 
ATOM 4460 O O     . CYS C 3 62  ? -19.729 5.605   -0.510  1.00 95.85 62  C 1 
ATOM 4461 C CB    . CYS C 3 62  ? -16.709 5.813   -1.558  1.00 96.33 62  C 1 
ATOM 4462 S SG    . CYS C 3 62  ? -15.571 4.886   -2.624  1.00 94.47 62  C 1 
ATOM 4463 N N     . GLU C 3 63  ? -19.205 7.725   -0.962  1.00 96.77 63  C 1 
ATOM 4464 C CA    . GLU C 3 63  ? -20.223 8.298   -0.088  1.00 96.51 63  C 1 
ATOM 4465 C C     . GLU C 3 63  ? -21.626 7.957   -0.604  1.00 96.87 63  C 1 
ATOM 4466 O O     . GLU C 3 63  ? -22.402 7.341   0.129   1.00 95.77 63  C 1 
ATOM 4467 C CB    . GLU C 3 63  ? -19.988 9.810   0.033   1.00 95.24 63  C 1 
ATOM 4468 C CG    . GLU C 3 63  ? -20.983 10.501  0.950   1.00 89.73 63  C 1 
ATOM 4469 C CD    . GLU C 3 63  ? -20.710 12.020  1.068   1.00 87.34 63  C 1 
ATOM 4470 O OE1   . GLU C 3 63  ? -21.339 12.651  1.937   1.00 82.38 63  C 1 
ATOM 4471 O OE2   . GLU C 3 63  ? -19.873 12.560  0.307   1.00 81.76 63  C 1 
ATOM 4472 N N     . VAL C 3 64  ? -21.908 8.246   -1.878  1.00 96.84 64  C 1 
ATOM 4473 C CA    . VAL C 3 64  ? -23.196 7.930   -2.517  1.00 96.82 64  C 1 
ATOM 4474 C C     . VAL C 3 64  ? -23.476 6.423   -2.486  1.00 97.13 64  C 1 
ATOM 4475 O O     . VAL C 3 64  ? -24.578 6.024   -2.120  1.00 96.36 64  C 1 
ATOM 4476 C CB    . VAL C 3 64  ? -23.241 8.482   -3.951  1.00 96.13 64  C 1 
ATOM 4477 C CG1   . VAL C 3 64  ? -24.546 8.135   -4.668  1.00 93.75 64  C 1 
ATOM 4478 C CG2   . VAL C 3 64  ? -23.124 10.006  -3.956  1.00 92.66 64  C 1 
ATOM 4479 N N     . PHE C 3 65  ? -22.482 5.592   -2.761  1.00 97.02 65  C 1 
ATOM 4480 C CA    . PHE C 3 65  ? -22.609 4.129   -2.688  1.00 97.21 65  C 1 
ATOM 4481 C C     . PHE C 3 65  ? -23.006 3.642   -1.287  1.00 97.34 65  C 1 
ATOM 4482 O O     . PHE C 3 65  ? -23.884 2.793   -1.144  1.00 96.59 65  C 1 
ATOM 4483 C CB    . PHE C 3 65  ? -21.291 3.489   -3.122  1.00 97.15 65  C 1 
ATOM 4484 C CG    . PHE C 3 65  ? -21.289 1.980   -3.049  1.00 96.93 65  C 1 
ATOM 4485 C CD1   . PHE C 3 65  ? -20.878 1.325   -1.875  1.00 95.08 65  C 1 
ATOM 4486 C CD2   . PHE C 3 65  ? -21.715 1.215   -4.141  1.00 95.31 65  C 1 
ATOM 4487 C CE1   . PHE C 3 65  ? -20.898 -0.076  -1.795  1.00 94.27 65  C 1 
ATOM 4488 C CE2   . PHE C 3 65  ? -21.732 -0.180  -4.078  1.00 94.42 65  C 1 
ATOM 4489 C CZ    . PHE C 3 65  ? -21.322 -0.831  -2.899  1.00 94.71 65  C 1 
ATOM 4490 N N     . ILE C 3 66  ? -22.369 4.177   -0.238  1.00 97.48 66  C 1 
ATOM 4491 C CA    . ILE C 3 66  ? -22.723 3.824   1.144   1.00 97.44 66  C 1 
ATOM 4492 C C     . ILE C 3 66  ? -24.152 4.274   1.457   1.00 97.57 66  C 1 
ATOM 4493 O O     . ILE C 3 66  ? -24.898 3.515   2.068   1.00 96.78 66  C 1 
ATOM 4494 C CB    . ILE C 3 66  ? -21.717 4.415   2.150   1.00 97.15 66  C 1 
ATOM 4495 C CG1   . ILE C 3 66  ? -20.332 3.750   2.018   1.00 95.82 66  C 1 
ATOM 4496 C CG2   . ILE C 3 66  ? -22.208 4.253   3.608   1.00 95.75 66  C 1 
ATOM 4497 C CD1   . ILE C 3 66  ? -19.194 4.585   2.630   1.00 93.13 66  C 1 
ATOM 4498 N N     . LEU C 3 67  ? -24.538 5.485   1.051   1.00 97.13 67  C 1 
ATOM 4499 C CA    . LEU C 3 67  ? -25.874 6.026   1.279   1.00 97.06 67  C 1 
ATOM 4500 C C     . LEU C 3 67  ? -26.946 5.189   0.568   1.00 97.12 67  C 1 
ATOM 4501 O O     . LEU C 3 67  ? -27.898 4.762   1.224   1.00 96.11 67  C 1 
ATOM 4502 C CB    . LEU C 3 67  ? -25.924 7.494   0.821   1.00 96.67 67  C 1 
ATOM 4503 C CG    . LEU C 3 67  ? -25.076 8.483   1.650   1.00 95.59 67  C 1 
ATOM 4504 C CD1   . LEU C 3 67  ? -25.042 9.843   0.955   1.00 92.70 67  C 1 
ATOM 4505 C CD2   . LEU C 3 67  ? -25.618 8.679   3.058   1.00 92.54 67  C 1 
ATOM 4506 N N     . GLU C 3 68  ? -26.747 4.869   -0.715  1.00 96.94 68  C 1 
ATOM 4507 C CA    . GLU C 3 68  ? -27.693 4.071   -1.499  1.00 96.43 68  C 1 
ATOM 4508 C C     . GLU C 3 68  ? -27.849 2.656   -0.937  1.00 96.71 68  C 1 
ATOM 4509 O O     . GLU C 3 68  ? -28.967 2.204   -0.666  1.00 95.59 68  C 1 
ATOM 4510 C CB    . GLU C 3 68  ? -27.244 4.004   -2.966  1.00 95.09 68  C 1 
ATOM 4511 C CG    . GLU C 3 68  ? -28.350 3.397   -3.846  1.00 91.25 68  C 1 
ATOM 4512 C CD    . GLU C 3 68  ? -27.889 2.941   -5.246  1.00 89.22 68  C 1 
ATOM 4513 O OE1   . GLU C 3 68  ? -28.776 2.496   -6.003  1.00 84.25 68  C 1 
ATOM 4514 O OE2   . GLU C 3 68  ? -26.677 2.944   -5.521  1.00 84.22 68  C 1 
ATOM 4515 N N     . LEU C 3 69  ? -26.745 1.948   -0.713  1.00 96.92 69  C 1 
ATOM 4516 C CA    . LEU C 3 69  ? -26.801 0.585   -0.185  1.00 97.03 69  C 1 
ATOM 4517 C C     . LEU C 3 69  ? -27.384 0.552   1.234   1.00 97.12 69  C 1 
ATOM 4518 O O     . LEU C 3 69  ? -28.112 -0.372  1.584   1.00 95.98 69  C 1 
ATOM 4519 C CB    . LEU C 3 69  ? -25.404 -0.050  -0.282  1.00 96.67 69  C 1 
ATOM 4520 C CG    . LEU C 3 69  ? -25.337 -1.517  0.188   1.00 95.99 69  C 1 
ATOM 4521 C CD1   . LEU C 3 69  ? -26.294 -2.441  -0.553  1.00 92.97 69  C 1 
ATOM 4522 C CD2   . LEU C 3 69  ? -23.913 -2.063  -0.020  1.00 92.99 69  C 1 
ATOM 4523 N N     . THR C 3 70  ? -27.113 1.578   2.044   1.00 97.56 70  C 1 
ATOM 4524 C CA    . THR C 3 70  ? -27.731 1.703   3.368   1.00 97.41 70  C 1 
ATOM 4525 C C     . THR C 3 70  ? -29.234 1.945   3.258   1.00 97.43 70  C 1 
ATOM 4526 O O     . THR C 3 70  ? -29.985 1.312   4.003   1.00 96.36 70  C 1 
ATOM 4527 C CB    . THR C 3 70  ? -27.089 2.819   4.201   1.00 96.97 70  C 1 
ATOM 4528 O OG1   . THR C 3 70  ? -25.721 2.548   4.396   1.00 92.23 70  C 1 
ATOM 4529 C CG2   . THR C 3 70  ? -27.692 2.931   5.605   1.00 91.60 70  C 1 
ATOM 4530 N N     . LEU C 3 71  ? -29.702 2.803   2.341   1.00 97.08 71  C 1 
ATOM 4531 C CA    . LEU C 3 71  ? -31.121 3.064   2.118   1.00 97.06 71  C 1 
ATOM 4532 C C     . LEU C 3 71  ? -31.846 1.794   1.672   1.00 97.05 71  C 1 
ATOM 4533 O O     . LEU C 3 71  ? -32.840 1.405   2.294   1.00 95.85 71  C 1 
ATOM 4534 C CB    . LEU C 3 71  ? -31.268 4.208   1.108   1.00 96.37 71  C 1 
ATOM 4535 C CG    . LEU C 3 71  ? -32.725 4.581   0.757   1.00 94.18 71  C 1 
ATOM 4536 C CD1   . LEU C 3 71  ? -33.521 5.016   1.984   1.00 89.68 71  C 1 
ATOM 4537 C CD2   . LEU C 3 71  ? -32.725 5.715   -0.267  1.00 89.22 71  C 1 
ATOM 4538 N N     . ARG C 3 72  ? -31.298 1.076   0.677   1.00 96.75 72  C 1 
ATOM 4539 C CA    . ARG C 3 72  ? -31.868 -0.200  0.214   1.00 96.58 72  C 1 
ATOM 4540 C C     . ARG C 3 72  ? -31.888 -1.260  1.312   1.00 96.45 72  C 1 
ATOM 4541 O O     . ARG C 3 72  ? -32.865 -1.996  1.449   1.00 95.13 72  C 1 
ATOM 4542 C CB    . ARG C 3 72  ? -31.080 -0.702  -1.007  1.00 96.12 72  C 1 
ATOM 4543 C CG    . ARG C 3 72  ? -31.277 0.166   -2.263  1.00 93.97 72  C 1 
ATOM 4544 C CD    . ARG C 3 72  ? -30.418 -0.384  -3.408  1.00 91.35 72  C 1 
ATOM 4545 N NE    . ARG C 3 72  ? -30.476 0.437   -4.614  1.00 87.97 72  C 1 
ATOM 4546 C CZ    . ARG C 3 72  ? -31.192 0.236   -5.710  1.00 86.81 72  C 1 
ATOM 4547 N NH1   . ARG C 3 72  ? -32.031 -0.755  -5.837  1.00 77.16 72  C 1 
ATOM 4548 N NH2   . ARG C 3 72  ? -31.052 1.054   -6.718  1.00 82.28 72  C 1 
ATOM 4549 N N     . SER C 3 73  ? -30.859 -1.323  2.143   1.00 97.12 73  C 1 
ATOM 4550 C CA    . SER C 3 73  ? -30.816 -2.233  3.298   1.00 96.51 73  C 1 
ATOM 4551 C C     . SER C 3 73  ? -31.852 -1.859  4.361   1.00 96.49 73  C 1 
ATOM 4552 O O     . SER C 3 73  ? -32.459 -2.722  4.975   1.00 95.17 73  C 1 
ATOM 4553 C CB    . SER C 3 73  ? -29.421 -2.227  3.935   1.00 96.03 73  C 1 
ATOM 4554 O OG    . SER C 3 73  ? -28.423 -2.555  2.997   1.00 88.98 73  C 1 
ATOM 4555 N N     . TRP C 3 74  ? -32.066 -0.554  4.567   1.00 96.96 74  C 1 
ATOM 4556 C CA    . TRP C 3 74  ? -33.053 -0.055  5.527   1.00 97.08 74  C 1 
ATOM 4557 C C     . TRP C 3 74  ? -34.479 -0.407  5.123   1.00 96.97 74  C 1 
ATOM 4558 O O     . TRP C 3 74  ? -35.255 -0.807  5.987   1.00 95.65 74  C 1 
ATOM 4559 C CB    . TRP C 3 74  ? -32.895 1.450   5.722   1.00 96.72 74  C 1 
ATOM 4560 C CG    . TRP C 3 74  ? -33.817 2.000   6.762   1.00 96.36 74  C 1 
ATOM 4561 C CD1   . TRP C 3 74  ? -34.916 2.764   6.531   1.00 94.08 74  C 1 
ATOM 4562 C CD2   . TRP C 3 74  ? -33.781 1.770   8.211   1.00 95.09 74  C 1 
ATOM 4563 N NE1   . TRP C 3 74  ? -35.544 3.030   7.724   1.00 93.27 74  C 1 
ATOM 4564 C CE2   . TRP C 3 74  ? -34.899 2.430   8.779   1.00 94.38 74  C 1 
ATOM 4565 C CE3   . TRP C 3 74  ? -32.914 1.057   9.062   1.00 93.83 74  C 1 
ATOM 4566 C CZ2   . TRP C 3 74  ? -35.157 2.373   10.177  1.00 93.73 74  C 1 
ATOM 4567 C CZ3   . TRP C 3 74  ? -33.172 1.009   10.449  1.00 91.17 74  C 1 
ATOM 4568 C CH2   . TRP C 3 74  ? -34.286 1.652   10.990  1.00 91.34 74  C 1 
ATOM 4569 N N     . MET C 3 75  ? -34.802 -0.385  3.836   1.00 96.32 75  C 1 
ATOM 4570 C CA    . MET C 3 75  ? -36.095 -0.852  3.322   1.00 95.82 75  C 1 
ATOM 4571 C C     . MET C 3 75  ? -36.380 -2.293  3.773   1.00 95.92 75  C 1 
ATOM 4572 O O     . MET C 3 75  ? -37.451 -2.576  4.301   1.00 94.73 75  C 1 
ATOM 4573 C CB    . MET C 3 75  ? -36.123 -0.754  1.786   1.00 95.07 75  C 1 
ATOM 4574 C CG    . MET C 3 75  ? -36.105 0.689   1.282   1.00 92.51 75  C 1 
ATOM 4575 S SD    . MET C 3 75  ? -35.857 0.839   -0.510  1.00 90.17 75  C 1 
ATOM 4576 C CE    . MET C 3 75  ? -35.855 2.632   -0.652  1.00 81.83 75  C 1 
ATOM 4577 N N     . HIS C 3 76  ? -35.400 -3.167  3.678   1.00 95.66 76  C 1 
ATOM 4578 C CA    . HIS C 3 76  ? -35.537 -4.545  4.169   1.00 95.26 76  C 1 
ATOM 4579 C C     . HIS C 3 76  ? -35.657 -4.624  5.703   1.00 95.37 76  C 1 
ATOM 4580 O O     . HIS C 3 76  ? -36.382 -5.460  6.240   1.00 93.93 76  C 1 
ATOM 4581 C CB    . HIS C 3 76  ? -34.359 -5.379  3.664   1.00 94.07 76  C 1 
ATOM 4582 C CG    . HIS C 3 76  ? -34.571 -6.846  3.877   1.00 89.74 76  C 1 
ATOM 4583 N ND1   . HIS C 3 76  ? -35.434 -7.642  3.145   1.00 74.58 76  C 1 
ATOM 4584 C CD2   . HIS C 3 76  ? -33.995 -7.652  4.820   1.00 75.21 76  C 1 
ATOM 4585 C CE1   . HIS C 3 76  ? -35.357 -8.889  3.635   1.00 73.24 76  C 1 
ATOM 4586 N NE2   . HIS C 3 76  ? -34.502 -8.932  4.649   1.00 75.09 76  C 1 
ATOM 4587 N N     . THR C 3 77  ? -34.969 -3.733  6.423   1.00 95.78 77  C 1 
ATOM 4588 C CA    . THR C 3 77  ? -35.115 -3.639  7.888   1.00 95.94 77  C 1 
ATOM 4589 C C     . THR C 3 77  ? -36.540 -3.240  8.292   1.00 96.16 77  C 1 
ATOM 4590 O O     . THR C 3 77  ? -37.075 -3.800  9.258   1.00 94.88 77  C 1 
ATOM 4591 C CB    . THR C 3 77  ? -34.123 -2.617  8.473   1.00 95.66 77  C 1 
ATOM 4592 O OG1   . THR C 3 77  ? -32.805 -2.836  8.037   1.00 89.53 77  C 1 
ATOM 4593 C CG2   . THR C 3 77  ? -34.077 -2.667  10.004  1.00 89.10 77  C 1 
ATOM 4594 N N     . GLU C 3 78  ? -37.144 -2.305  7.563   1.00 95.97 78  C 1 
ATOM 4595 C CA    . GLU C 3 78  ? -38.515 -1.839  7.812   1.00 95.49 78  C 1 
ATOM 4596 C C     . GLU C 3 78  ? -39.571 -2.880  7.420   1.00 95.80 78  C 1 
ATOM 4597 O O     . GLU C 3 78  ? -40.522 -3.078  8.183   1.00 94.56 78  C 1 
ATOM 4598 C CB    . GLU C 3 78  ? -38.771 -0.509  7.098   1.00 93.84 78  C 1 
ATOM 4599 C CG    . GLU C 3 78  ? -38.005 0.636   7.764   1.00 84.88 78  C 1 
ATOM 4600 C CD    . GLU C 3 78  ? -38.522 2.022   7.340   1.00 84.41 78  C 1 
ATOM 4601 O OE1   . GLU C 3 78  ? -38.738 2.842   8.260   1.00 78.25 78  C 1 
ATOM 4602 O OE2   . GLU C 3 78  ? -38.706 2.244   6.127   1.00 77.43 78  C 1 
ATOM 4603 N N     . GLU C 3 79  ? -39.392 -3.595  6.317   1.00 95.55 79  C 1 
ATOM 4604 C CA    . GLU C 3 79  ? -40.241 -4.734  5.933   1.00 95.10 79  C 1 
ATOM 4605 C C     . GLU C 3 79  ? -40.330 -5.775  7.058   1.00 95.59 79  C 1 
ATOM 4606 O O     . GLU C 3 79  ? -41.398 -6.281  7.372   1.00 93.90 79  C 1 
ATOM 4607 C CB    . GLU C 3 79  ? -39.683 -5.415  4.665   1.00 93.34 79  C 1 
ATOM 4608 C CG    . GLU C 3 79  ? -39.916 -4.627  3.364   1.00 85.31 79  C 1 
ATOM 4609 C CD    . GLU C 3 79  ? -39.109 -5.199  2.174   1.00 84.85 79  C 1 
ATOM 4610 O OE1   . GLU C 3 79  ? -38.866 -4.469  1.198   1.00 80.03 79  C 1 
ATOM 4611 O OE2   . GLU C 3 79  ? -38.695 -6.378  2.201   1.00 79.37 79  C 1 
ATOM 4612 N N     . ASN C 3 80  ? -39.219 -6.024  7.736   1.00 94.90 80  C 1 
ATOM 4613 C CA    . ASN C 3 80  ? -39.121 -6.940  8.875   1.00 95.22 80  C 1 
ATOM 4614 C C     . ASN C 3 80  ? -39.466 -6.291  10.236  1.00 95.95 80  C 1 
ATOM 4615 O O     . ASN C 3 80  ? -39.211 -6.869  11.291  1.00 93.31 80  C 1 
ATOM 4616 C CB    . ASN C 3 80  ? -37.732 -7.587  8.868   1.00 94.54 80  C 1 
ATOM 4617 C CG    . ASN C 3 80  ? -37.606 -8.577  7.734   1.00 92.78 80  C 1 
ATOM 4618 O OD1   . ASN C 3 80  ? -38.124 -9.677  7.806   1.00 79.77 80  C 1 
ATOM 4619 N ND2   . ASN C 3 80  ? -36.938 -8.219  6.669   1.00 78.82 80  C 1 
ATOM 4620 N N     . LYS C 3 81  ? -40.034 -5.069  10.231  1.00 95.47 81  C 1 
ATOM 4621 C CA    . LYS C 3 81  ? -40.467 -4.311  11.419  1.00 95.92 81  C 1 
ATOM 4622 C C     . LYS C 3 81  ? -39.374 -4.152  12.491  1.00 96.22 81  C 1 
ATOM 4623 O O     . LYS C 3 81  ? -39.668 -4.038  13.681  1.00 92.96 81  C 1 
ATOM 4624 C CB    . LYS C 3 81  ? -41.764 -4.898  11.990  1.00 94.94 81  C 1 
ATOM 4625 C CG    . LYS C 3 81  ? -42.897 -4.955  10.956  1.00 89.93 81  C 1 
ATOM 4626 C CD    . LYS C 3 81  ? -44.157 -5.572  11.570  1.00 79.19 81  C 1 
ATOM 4627 C CE    . LYS C 3 81  ? -45.243 -5.651  10.501  1.00 71.10 81  C 1 
ATOM 4628 N NZ    . LYS C 3 81  ? -46.465 -6.317  10.998  1.00 59.05 81  C 1 
ATOM 4629 N N     . ARG C 3 82  ? -38.085 -4.126  12.071  1.00 94.92 82  C 1 
ATOM 4630 C CA    . ARG C 3 82  ? -36.936 -3.900  12.952  1.00 94.90 82  C 1 
ATOM 4631 C C     . ARG C 3 82  ? -36.509 -2.434  12.938  1.00 95.30 82  C 1 
ATOM 4632 O O     . ARG C 3 82  ? -36.835 -1.670  12.037  1.00 93.67 82  C 1 
ATOM 4633 C CB    . ARG C 3 82  ? -35.791 -4.859  12.582  1.00 93.62 82  C 1 
ATOM 4634 C CG    . ARG C 3 82  ? -36.124 -6.309  12.956  1.00 90.09 82  C 1 
ATOM 4635 C CD    . ARG C 3 82  ? -34.975 -7.301  12.705  1.00 90.16 82  C 1 
ATOM 4636 N NE    . ARG C 3 82  ? -34.829 -7.610  11.279  1.00 86.08 82  C 1 
ATOM 4637 C CZ    . ARG C 3 82  ? -33.943 -7.145  10.413  1.00 86.85 82  C 1 
ATOM 4638 N NH1   . ARG C 3 82  ? -33.005 -6.313  10.743  1.00 75.29 82  C 1 
ATOM 4639 N NH2   . ARG C 3 82  ? -33.985 -7.519  9.164   1.00 79.37 82  C 1 
ATOM 4640 N N     . ARG C 3 83  ? -35.751 -2.022  13.978  1.00 96.12 83  C 1 
ATOM 4641 C CA    . ARG C 3 83  ? -35.127 -0.692  14.091  1.00 96.02 83  C 1 
ATOM 4642 C C     . ARG C 3 83  ? -33.595 -0.758  14.106  1.00 96.52 83  C 1 
ATOM 4643 O O     . ARG C 3 83  ? -32.932 0.251   14.343  1.00 93.38 83  C 1 
ATOM 4644 C CB    . ARG C 3 83  ? -35.668 0.036   15.327  1.00 94.57 83  C 1 
ATOM 4645 C CG    . ARG C 3 83  ? -37.171 0.376   15.254  1.00 88.84 83  C 1 
ATOM 4646 C CD    . ARG C 3 83  ? -37.482 1.356   14.113  1.00 79.55 83  C 1 
ATOM 4647 N NE    . ARG C 3 83  ? -38.885 1.799   14.122  1.00 71.43 83  C 1 
ATOM 4648 C CZ    . ARG C 3 83  ? -39.433 2.653   13.268  1.00 61.37 83  C 1 
ATOM 4649 N NH1   . ARG C 3 83  ? -38.738 3.218   12.309  1.00 55.03 83  C 1
[truncated: 139,389 more chars]
