# Supplementary material for: Vernalization regulatory network identifies potential novel functions for genes in the HvVRN2 locus
Source: New Phytol. 2026 Apr 12;250(6):4036–53. doi: 10.1111/nph.71162 (PMC13193379; doi:10.1111/nph.71162)
Supplement: Supplementary file 1 — Dataset S1. Protein models computed by Alphafold. [file NPH-250-4036-s002.xz › Alphafold_models0/Barley/fold_2h01g081300_prom1_1_nf_yb8_c4_recortes_summary_confidences_0.json]

{
 "chain_iptm": [
  0.74,
  0.71,
  0.7,
  0.6,
  0.6
 ],
 "chain_pair_iptm": [
  [
   0.21,
   0.84,
   0.65,
   0.74,
   0.74
  ],
  [
   0.84,
   0.75,
   0.86,
   0.55,
   0.57
  ],
  [
   0.65,
   0.86,
   0.62,
   0.63,
   0.64
  ],
  [
   0.74,
   0.55,
   0.63,
   0.25,
   0.46
  ],
  [
   0.74,
   0.57,
   0.64,
   0.46,
   0.26
  ]
 ],
 "chain_pair_pae_min": [
  [
   0.76,
   1.52,
   1.63,
   2.18,
   2.08
  ],
  [
   1.31,
   0.76,
   1.23,
   3.32,
   3.45
  ],
  [
   1.49,
   1.21,
   0.76,
   3.09,
   2.75
  ],
  [
   1.73,
   2.59,
   2.84,
   0.8,
   1.48
  ],
  [
   1.96,
   2.76,
   2.55,
   1.38,
   0.8
  ]
 ],
 "chain_ptm": [
  0.21,
  0.75,
  0.62,
  0.25,
  0.26
 ],
 "fraction_disordered": 0.6,
 "has_clash": 0.0,
 "iptm": 0.74,
 "num_recycles": 10.0,
 "ptm": 0.47,
 "ranking_score": 0.99
}
