# Supplementary material for: Vernalization regulatory network identifies potential novel functions for genes in the HvVRN2 locus
Source: New Phytol. 2026 Apr 12;250(6):4036–53. doi: 10.1111/nph.71162 (PMC13193379; doi:10.1111/nph.71162)
Supplement: Supplementary file 1 — Dataset S1. Protein models computed by Alphafold. [file NPH-250-4036-s002.xz › Alphafold_models0/Barley/fold_2h01g081300_prom1_1_nf_yb9_c1_recortes_model_0.cif]

# By using this file you agree to the legally binding terms of use found at alphafoldserver.com/output-terms
data_4ecd3b5699ffc1e5
#
_entry.id 4ecd3b5699ffc1e5
#
loop_
_atom_type.symbol
C 
N 
O 
P 
S 
#
loop_
_audit_author.name
_audit_author.pdbx_ordinal
"Google DeepMind" 1 
"Isomorphic Labs" 2 
#
_audit_conform.dict_location https://raw.githubusercontent.com/ihmwg/ModelCIF/master/dist/mmcif_ma.dic
_audit_conform.dict_name     mmcif_ma.dic
_audit_conform.dict_version  1.4.5
#
loop_
_chem_comp.formula
_chem_comp.formula_weight
_chem_comp.id
_chem_comp.mon_nstd_flag
_chem_comp.name
_chem_comp.pdbx_smiles
_chem_comp.pdbx_synonyms
_chem_comp.type
"C3 H7 N O2"      89.093  ALA y ALANINE                              C[C@H](N)C(O)=O                                             ? "L-PEPTIDE LINKING" 
"C6 H15 N4 O2"    175.209 ARG y ARGININE                             N[C@@H](CCCNC(N)=[NH2+])C(O)=O                              ? "L-PEPTIDE LINKING" 
"C4 H8 N2 O3"     132.118 ASN y ASPARAGINE                           N[C@@H](CC(N)=O)C(O)=O                                      ? "L-PEPTIDE LINKING" 
"C4 H7 N O4"      133.103 ASP y "ASPARTIC ACID"                      N[C@@H](CC(O)=O)C(O)=O                                      ? "L-PEPTIDE LINKING" 
"C3 H7 N O2 S"    121.158 CYS y CYSTEINE                             N[C@@H](CS)C(O)=O                                           ? "L-PEPTIDE LINKING" 
"C10 H14 N5 O6 P" 331.222 DA  y "2'-DEOXYADENOSINE-5'-MONOPHOSPHATE" Nc1ncnc2n(cnc12)[C@H]3C[C@H](O)[C@@H](CO[P](O)(O)=O)O3      ? "DNA LINKING"       
"C9 H14 N3 O7 P"  307.197 DC  y "2'-DEOXYCYTIDINE-5'-MONOPHOSPHATE"  NC1=NC(=O)N(C=C1)[C@H]2C[C@H](O)[C@@H](CO[P](O)(O)=O)O2     ? "DNA LINKING"       
"C10 H14 N5 O7 P" 347.221 DG  y "2'-DEOXYGUANOSINE-5'-MONOPHOSPHATE" NC1=Nc2n(cnc2C(=O)N1)[C@H]3C[C@H](O)[C@@H](CO[P](O)(O)=O)O3 ? "DNA LINKING"       
"C10 H15 N2 O8 P" 322.208 DT  y "THYMIDINE-5'-MONOPHOSPHATE"         CC1=CN([C@H]2C[C@H](O)[C@@H](CO[P](O)(O)=O)O2)C(=O)NC1=O    ? "DNA LINKING"       
"C5 H10 N2 O3"    146.144 GLN y GLUTAMINE                            N[C@@H](CCC(N)=O)C(O)=O                                     ? "L-PEPTIDE LINKING" 
"C5 H9 N O4"      147.129 GLU y "GLUTAMIC ACID"                      N[C@@H](CCC(O)=O)C(O)=O                                     ? "L-PEPTIDE LINKING" 
"C2 H5 N O2"      75.067  GLY y GLYCINE                              NCC(O)=O                                                    ? "PEPTIDE LINKING"   
"C6 H10 N3 O2"    156.162 HIS y HISTIDINE                            N[C@@H](Cc1c[nH]c[nH+]1)C(O)=O                              ? "L-PEPTIDE LINKING" 
"C6 H13 N O2"     131.173 ILE y ISOLEUCINE                           CC[C@H](C)[C@H](N)C(O)=O                                    ? "L-PEPTIDE LINKING" 
"C6 H13 N O2"     131.173 LEU y LEUCINE                              CC(C)C[C@H](N)C(O)=O                                        ? "L-PEPTIDE LINKING" 
"C6 H15 N2 O2"    147.195 LYS y LYSINE                               N[C@@H](CCCC[NH3+])C(O)=O                                   ? "L-PEPTIDE LINKING" 
"C5 H11 N O2 S"   149.211 MET y METHIONINE                           CSCC[C@H](N)C(O)=O                                          ? "L-PEPTIDE LINKING" 
"C9 H11 N O2"     165.189 PHE y PHENYLALANINE                        N[C@@H](Cc1ccccc1)C(O)=O                                    ? "L-PEPTIDE LINKING" 
"C5 H9 N O2"      115.130 PRO y PROLINE                              OC(=O)[C@@H]1CCCN1                                          ? "L-PEPTIDE LINKING" 
"C3 H7 N O3"      105.093 SER y SERINE                               N[C@@H](CO)C(O)=O                                           ? "L-PEPTIDE LINKING" 
"C4 H9 N O3"      119.119 THR y THREONINE                            C[C@@H](O)[C@H](N)C(O)=O                                    ? "L-PEPTIDE LINKING" 
"C11 H12 N2 O2"   204.225 TRP y TRYPTOPHAN                           N[C@@H](Cc1c[nH]c2ccccc12)C(O)=O                            ? "L-PEPTIDE LINKING" 
"C9 H11 N O3"     181.189 TYR y TYROSINE                             N[C@@H](Cc1ccc(O)cc1)C(O)=O                                 ? "L-PEPTIDE LINKING" 
"C5 H11 N O2"     117.146 VAL y VALINE                               CC(C)[C@H](N)C(O)=O                                         ? "L-PEPTIDE LINKING" 
#
_citation.book_publisher          ?
_citation.country                 UK
_citation.id                      primary
_citation.journal_full            Nature
_citation.journal_id_ASTM         NATUAS
_citation.journal_id_CSD          0006
_citation.journal_id_ISSN         0028-0836
_citation.journal_volume          ?
_citation.page_first              ?
_citation.page_last               ?
_citation.pdbx_database_id_DOI    ?
_citation.pdbx_database_id_PubMed ?
_citation.title                   "Accurate structure prediction of biomolecular interactions with AlphaFold 3"
_citation.year                    2024
#
loop_
_citation_author.citation_id
_citation_author.name
_citation_author.ordinal
primary "Google DeepMind" 1 
primary "Isomorphic Labs" 2 
#
loop_
_entity.id
_entity.pdbx_description
_entity.type
1 . polymer 
2 . polymer 
3 . polymer 
4 . polymer 
5 . polymer 
#
loop_
_entity_poly.entity_id
_entity_poly.pdbx_strand_id
_entity_poly.type
1 A polypeptide(L)          
2 B polypeptide(L)          
3 C polypeptide(L)          
4 D polydeoxyribonucleotide 
5 E polydeoxyribonucleotide 
#
loop_
_entity_poly_seq.entity_id
_entity_poly_seq.hetero
_entity_poly_seq.mon_id
_entity_poly_seq.num
1 n MET 1   
1 n PRO 2   
1 n ARG 3   
1 n CYS 4   
1 n ASN 5   
1 n LYS 6   
1 n CYS 7   
1 n LEU 8   
1 n SER 9   
1 n GLU 10  
1 n ASN 11  
1 n ASP 12  
1 n SER 13  
1 n ALA 14  
1 n SER 15  
1 n GLU 16  
1 n ASP 17  
1 n ARG 18  
1 n HIS 19  
1 n TRP 20  
1 n HIS 21  
1 n ARG 22  
1 n THR 23  
1 n ALA 24  
1 n THR 25  
1 n LEU 26  
1 n PHE 27  
1 n MET 28  
1 n ASN 29  
1 n CYS 30  
1 n VAL 31  
1 n SER 32  
1 n ASN 33  
1 n GLY 34  
1 n THR 35  
1 n VAL 36  
1 n TYR 37  
1 n GLU 38  
1 n GLU 39  
1 n ALA 40  
1 n VAL 41  
1 n GLY 42  
1 n ARG 43  
1 n GLU 44  
1 n GLY 45  
1 n CYS 46  
1 n TRP 47  
1 n ALA 48  
1 n ARG 49  
1 n LEU 50  
1 n CYS 51  
1 n ASP 52  
1 n GLY 53  
1 n CYS 54  
1 n CYS 55  
1 n THR 56  
1 n VAL 57  
1 n PRO 58  
1 n SER 59  
1 n VAL 60  
1 n VAL 61  
1 n TYR 62  
1 n CYS 63  
1 n ARG 64  
1 n ALA 65  
1 n ASP 66  
1 n SER 67  
1 n ALA 68  
1 n TYR 69  
1 n LEU 70  
1 n CYS 71  
1 n ALA 72  
1 n SER 73  
1 n CYS 74  
1 n ASP 75  
1 n ALA 76  
1 n GLN 77  
1 n ILE 78  
1 n HIS 79  
1 n ALA 80  
1 n ALA 81  
1 n ASN 82  
1 n ARG 83  
1 n VAL 84  
1 n ALA 85  
1 n SER 86  
1 n ARG 87  
1 n HIS 88  
1 n GLU 89  
1 n ARG 90  
1 n VAL 91  
1 n LEU 92  
1 n LEU 93  
1 n SER 94  
1 n GLU 95  
1 n ALA 96  
1 n TYR 97  
1 n LYS 98  
1 n HIS 99  
1 n ALA 100 
1 n PRO 101 
1 n VAL 102 
1 n MET 103 
1 n LEU 104 
1 n ASP 105 
1 n CYS 106 
1 n HIS 107 
1 n ALA 108 
1 n ASP 109 
1 n ALA 110 
1 n ALA 111 
1 n ALA 112 
1 n LEU 113 
1 n CYS 114 
1 n ALA 115 
1 n ALA 116 
1 n TYR 117 
1 n GLU 118 
1 n ALA 119 
1 n GLN 120 
1 n VAL 121 
1 n HIS 122 
1 n TYR 123 
1 n ALA 124 
1 n ASN 125 
1 n LEU 126 
1 n LEU 127 
1 n THR 128 
1 n VAL 129 
1 n MET 130 
1 n HIS 131 
1 n GLN 132 
1 n ARG 133 
1 n MET 134 
1 n PRO 135 
1 n VAL 136 
1 n VAL 137 
1 n SER 138 
1 n HIS 139 
1 n PRO 140 
1 n ALA 141 
1 n VAL 142 
1 n ALA 143 
1 n ILE 144 
1 n PRO 145 
1 n PRO 146 
1 n VAL 147 
1 n SER 148 
1 n LEU 149 
1 n PHE 150 
1 n ALA 151 
1 n GLU 152 
1 n ALA 153 
1 n GLU 154 
1 n ALA 155 
1 n THR 156 
1 n ALA 157 
1 n PRO 158 
1 n VAL 159 
1 n LEU 160 
1 n GLY 161 
1 n ARG 162 
1 n LYS 163 
1 n GLU 164 
1 n GLU 165 
1 n ASP 166 
1 n THR 167 
1 n SER 168 
1 n TRP 169 
1 n LEU 170 
1 n LEU 171 
1 n LEU 172 
1 n SER 173 
1 n LYS 174 
1 n ASP 175 
1 n SER 176 
1 n ASP 177 
1 n ASN 178 
1 n HIS 179 
1 n ASN 180 
1 n ARG 181 
1 n SER 182 
1 n GLY 183 
1 n ASN 184 
1 n ASN 185 
1 n SER 186 
1 n SER 187 
1 n THR 188 
1 n SER 189 
1 n SER 190 
1 n SER 191 
1 n SER 192 
1 n GLN 193 
1 n TYR 194 
1 n PHE 195 
1 n GLY 196 
1 n GLU 197 
1 n VAL 198 
1 n ASP 199 
1 n GLN 200 
1 n TYR 201 
1 n PHE 202 
1 n ASP 203 
1 n LEU 204 
1 n VAL 205 
1 n GLY 206 
1 n TYR 207 
1 n ASN 208 
1 n SER 209 
1 n TYR 210 
1 n TYR 211 
1 n ASP 212 
1 n SER 213 
1 n HIS 214 
1 n MET 215 
1 n SER 216 
1 n ASN 217 
1 n GLN 218 
1 n GLU 219 
1 n GLN 220 
1 n TYR 221 
1 n VAL 222 
1 n MET 223 
1 n GLN 224 
1 n GLU 225 
1 n GLN 226 
1 n GLN 227 
1 n HIS 228 
1 n LEU 229 
1 n GLN 230 
1 n GLN 231 
1 n MET 232 
1 n GLN 233 
1 n LYS 234 
1 n GLU 235 
1 n TYR 236 
1 n ALA 237 
1 n GLU 238 
1 n GLN 239 
1 n GLN 240 
1 n MET 241 
1 n GLN 242 
1 n LYS 243 
1 n GLU 244 
1 n TYR 245 
1 n VAL 246 
1 n GLU 247 
1 n ASN 248 
1 n GLU 249 
1 n GLY 250 
1 n SER 251 
1 n GLU 252 
1 n CYS 253 
1 n ILE 254 
1 n VAL 255 
1 n PRO 256 
1 n SER 257 
1 n GLN 258 
1 n SER 259 
1 n THR 260 
1 n ILE 261 
1 n VAL 262 
1 n ARG 263 
1 n ARG 264 
1 n PRO 265 
1 n HIS 266 
1 n GLN 267 
1 n SER 268 
1 n GLY 269 
1 n TYR 270 
1 n ALA 271 
1 n PRO 272 
1 n LEU 273 
1 n VAL 274 
1 n GLY 275 
1 n ALA 276 
1 n GLU 277 
1 n GLN 278 
1 n ALA 279 
1 n ALA 280 
1 n SER 281 
1 n ALA 282 
1 n THR 283 
1 n ALA 284 
1 n GLY 285 
1 n ALA 286 
1 n SER 287 
1 n ALA 288 
1 n TYR 289 
1 n THR 290 
1 n ASP 291 
1 n SER 292 
1 n VAL 293 
1 n ASN 294 
1 n ASN 295 
1 n SER 296 
1 n ILE 297 
1 n SER 298 
1 n PHE 299 
1 n SER 300 
1 n MET 301 
1 n GLU 302 
1 n ALA 303 
1 n GLY 304 
1 n ILE 305 
1 n VAL 306 
1 n PRO 307 
1 n ASP 308 
1 n ASN 309 
1 n THR 310 
1 n VAL 311 
1 n GLN 312 
1 n SER 313 
1 n SER 314 
1 n ILE 315 
1 n LEU 316 
1 n ARG 317 
1 n PRO 318 
1 n ALA 319 
1 n GLY 320 
1 n ALA 321 
1 n ILE 322 
1 n GLY 323 
1 n LEU 324 
1 n PHE 325 
1 n SER 326 
1 n SER 327 
1 n PRO 328 
1 n SER 329 
1 n LEU 330 
1 n GLN 331 
1 n THR 332 
1 n PRO 333 
1 n LEU 334 
1 n HIS 335 
1 n PHE 336 
1 n SER 337 
1 n SER 338 
1 n LYS 339 
1 n GLU 340 
1 n ARG 341 
1 n GLU 342 
1 n ALA 343 
1 n ARG 344 
1 n VAL 345 
1 n LEU 346 
1 n ARG 347 
1 n TYR 348 
1 n LYS 349 
1 n GLU 350 
1 n LYS 351 
1 n LYS 352 
1 n LYS 353 
1 n SER 354 
1 n ARG 355 
1 n LYS 356 
1 n PHE 357 
1 n GLU 358 
1 n LYS 359 
1 n THR 360 
1 n THR 361 
1 n ARG 362 
1 n TYR 363 
1 n ALA 364 
1 n THR 365 
1 n ARG 366 
1 n LYS 367 
1 n ALA 368 
1 n TYR 369 
1 n ALA 370 
1 n GLU 371 
1 n ALA 372 
1 n ARG 373 
1 n PRO 374 
1 n ARG 375 
1 n ILE 376 
1 n LYS 377 
1 n GLY 378 
1 n ARG 379 
1 n PHE 380 
1 n ALA 381 
1 n LYS 382 
1 n ARG 383 
1 n SER 384 
1 n ASP 385 
1 n ALA 386 
1 n GLU 387 
1 n MET 388 
1 n GLU 389 
1 n VAL 390 
1 n ASP 391 
1 n GLN 392 
1 n THR 393 
1 n PHE 394 
1 n SER 395 
1 n THR 396 
1 n ALA 397 
1 n ALA 398 
1 n LEU 399 
1 n SER 400 
1 n ASP 401 
1 n SER 402 
1 n SER 403 
1 n TYR 404 
1 n SER 405 
1 n THR 406 
1 n VAL 407 
1 n PRO 408 
1 n TRP 409 
1 n PHE 410 
2 n SER 1   
2 n GLY 2   
2 n ASP 3   
2 n PRO 4   
2 n ASN 5   
2 n GLY 6   
2 n GLN 7   
2 n GLU 8   
2 n GLY 9   
2 n LEU 10  
2 n LEU 11  
2 n PRO 12  
2 n ILE 13  
2 n ALA 14  
2 n ASN 15  
2 n VAL 16  
2 n GLY 17  
2 n ARG 18  
2 n ILE 19  
2 n MET 20  
2 n LYS 21  
2 n ASP 22  
2 n VAL 23  
2 n LEU 24  
2 n PRO 25  
2 n PRO 26  
2 n ALA 27  
2 n ALA 28  
2 n LYS 29  
2 n VAL 30  
2 n SER 31  
2 n LYS 32  
2 n HIS 33  
2 n ALA 34  
2 n LYS 35  
2 n GLU 36  
2 n VAL 37  
2 n ILE 38  
2 n GLN 39  
2 n GLU 40  
2 n CYS 41  
2 n ALA 42  
2 n THR 43  
2 n GLU 44  
2 n PHE 45  
2 n ILE 46  
2 n GLY 47  
2 n PHE 48  
2 n VAL 49  
2 n THR 50  
2 n GLY 51  
2 n GLU 52  
2 n ALA 53  
2 n SER 54  
2 n GLU 55  
2 n ARG 56  
2 n CYS 57  
2 n ARG 58  
2 n ARG 59  
2 n GLU 60  
2 n ARG 61  
2 n ARG 62  
2 n LYS 63  
2 n THR 64  
2 n VAL 65  
2 n ASN 66  
2 n GLY 67  
2 n ASP 68  
2 n ASP 69  
2 n ILE 70  
2 n CYS 71  
2 n HIS 72  
2 n ALA 73  
2 n MET 74  
2 n LYS 75  
2 n THR 76  
2 n LEU 77  
2 n GLY 78  
2 n LEU 79  
2 n ASP 80  
2 n ASN 81  
2 n TYR 82  
2 n ALA 83  
2 n GLY 84  
2 n ALA 85  
2 n MET 86  
2 n ARG 87  
2 n ARG 88  
2 n TYR 89  
2 n LEU 90  
2 n GLN 91  
2 n ARG 92  
2 n TYR 93  
2 n ARG 94  
2 n GLU 95  
3 n PHE 1   
3 n TRP 2   
3 n ALA 3   
3 n GLU 4   
3 n GLN 5   
3 n TYR 6   
3 n ARG 7   
3 n GLU 8   
3 n ILE 9   
3 n GLU 10  
3 n ALA 11  
3 n THR 12  
3 n THR 13  
3 n ASP 14  
3 n PHE 15  
3 n LYS 16  
3 n ASN 17  
3 n HIS 18  
3 n ASN 19  
3 n LEU 20  
3 n PRO 21  
3 n LEU 22  
3 n ALA 23  
3 n ARG 24  
3 n ILE 25  
3 n LYS 26  
3 n LYS 27  
3 n ILE 28  
3 n MET 29  
3 n LYS 30  
3 n ALA 31  
3 n ASP 32  
3 n GLU 33  
3 n ASP 34  
3 n VAL 35  
3 n ARG 36  
3 n MET 37  
3 n ILE 38  
3 n ALA 39  
3 n ALA 40  
3 n GLU 41  
3 n ALA 42  
3 n PRO 43  
3 n VAL 44  
3 n VAL 45  
3 n PHE 46  
3 n ALA 47  
3 n ARG 48  
3 n ALA 49  
3 n CYS 50  
3 n GLU 51  
3 n MET 52  
3 n PHE 53  
3 n ILE 54  
3 n LEU 55  
3 n GLU 56  
3 n LEU 57  
3 n THR 58  
3 n HIS 59  
3 n ARG 60  
3 n GLY 61  
3 n TRP 62  
3 n ALA 63  
3 n HIS 64  
3 n ALA 65  
3 n GLU 66  
3 n GLU 67  
3 n ASN 68  
3 n LYS 69  
3 n ARG 70  
3 n ARG 71  
3 n THR 72  
3 n LEU 73  
3 n GLN 74  
3 n LYS 75  
3 n SER 76  
3 n ASP 77  
3 n ILE 78  
3 n ALA 79  
3 n ALA 80  
3 n ALA 81  
3 n ILE 82  
3 n ALA 83  
3 n ARG 84  
3 n THR 85  
3 n GLU 86  
3 n VAL 87  
3 n PHE 88  
3 n ASP 89  
3 n PHE 90  
3 n LEU 91  
3 n VAL 92  
3 n ASP 93  
3 n ILE 94  
3 n VAL 95  
3 n PRO 96  
3 n ARG 97  
3 n ASP 98  
3 n ASP 99  
3 n ALA 100 
3 n LYS 101 
3 n ASP 102 
3 n VAL 103 
3 n GLU 104 
3 n ALA 105 
3 n ALA 106 
3 n ALA 107 
3 n ALA 108 
4 n DC  1   
4 n DA  2   
4 n DC  3   
4 n DG  4   
4 n DC  5   
4 n DA  6   
4 n DC  7   
4 n DC  8   
4 n DA  9   
4 n DG  10  
4 n DA  11  
4 n DC  12  
4 n DC  13  
4 n DA  14  
4 n DC  15  
4 n DA  16  
4 n DC  17  
4 n DC  18  
4 n DA  19  
4 n DG  20  
4 n DA  21  
4 n DA  22  
4 n DA  23  
4 n DC  24  
4 n DA  25  
4 n DA  26  
4 n DA  27  
4 n DC  28  
4 n DA  29  
4 n DA  30  
4 n DA  31  
5 n DT  1   
5 n DT  2   
5 n DT  3   
5 n DG  4   
5 n DT  5   
5 n DT  6   
5 n DT  7   
5 n DG  8   
5 n DT  9   
5 n DT  10  
5 n DT  11  
5 n DC  12  
5 n DT  13  
5 n DG  14  
5 n DG  15  
5 n DT  16  
5 n DG  17  
5 n DT  18  
5 n DG  19  
5 n DG  20  
5 n DT  21  
5 n DC  22  
5 n DT  23  
5 n DG  24  
5 n DG  25  
5 n DT  26  
5 n DG  27  
5 n DC  28  
5 n DG  29  
5 n DT  30  
5 n DG  31  
#
_ma_data.content_type "model coordinates"
_ma_data.id           1
_ma_data.name         Model
#
_ma_model_list.data_id          1
_ma_model_list.model_group_id   1
_ma_model_list.model_group_name "AlphaFold-beta-20231127 (927599d6-1efe-4fa9-85d2-a29f909d212e @ 2024-12-02 03:40:21)"
_ma_model_list.model_id         1
_ma_model_list.model_name       "Top ranked model"
_ma_model_list.model_type       "Ab initio model"
_ma_model_list.ordinal_id       1
#
loop_
_ma_protocol_step.method_type
_ma_protocol_step.ordinal_id
_ma_protocol_step.protocol_id
_ma_protocol_step.step_id
"coevolution MSA" 1 1 1 
"template search" 2 1 2 
modeling          3 1 3 
#
loop_
_ma_qa_metric.id
_ma_qa_metric.mode
_ma_qa_metric.name
_ma_qa_metric.software_group_id
_ma_qa_metric.type
1 global pLDDT 1 pLDDT 
2 local  pLDDT 1 pLDDT 
#
_ma_qa_metric_global.metric_id    1
_ma_qa_metric_global.metric_value 66.20
_ma_qa_metric_global.model_id     1
_ma_qa_metric_global.ordinal_id   1
#
_ma_software_group.group_id    1
_ma_software_group.ordinal_id  1
_ma_software_group.software_id 1
#
loop_
_ma_target_entity.data_id
_ma_target_entity.entity_id
_ma_target_entity.origin
1 1 . 
1 2 . 
1 3 . 
1 4 . 
1 5 . 
#
loop_
_ma_target_entity_instance.asym_id
_ma_target_entity_instance.details
_ma_target_entity_instance.entity_id
A . 1 
B . 2 
C . 3 
D . 4 
E . 5 
#
loop_
_pdbx_data_usage.details
_pdbx_data_usage.id
_pdbx_data_usage.type
_pdbx_data_usage.url
;NON-COMMERCIAL USE ONLY, BY USING THIS FILE YOU AGREE TO THE TERMS OF USE FOUND
AT alphafoldserver.com/output-terms.
;
1 license    ? 
;THE INFORMATION IS NOT INTENDED FOR, HAS NOT BEEN VALIDATED FOR, AND IS NOT
APPROVED FOR CLINICAL USE. IT SHOULD NOT BE USED FOR CLINICAL PURPOSE OR RELIED
ON FOR MEDICAL OR OTHER PROFESSIONAL ADVICE. IT IS THEORETICAL MODELLING ONLY
AND CAUTION SHOULD BE EXERCISED IN ITS USE. IT IS PROVIDED "AS-IS" WITHOUT ANY
WARRANTY OF ANY KIND, WHETHER EXPRESSED OR IMPLIED. NO WARRANTY IS GIVEN THAT
USE OF THE INFORMATION SHALL NOT INFRINGE THE RIGHTS OF ANY THIRD PARTY.
;
2 disclaimer ? 
#
loop_
_pdbx_poly_seq_scheme.asym_id
_pdbx_poly_seq_scheme.auth_seq_num
_pdbx_poly_seq_scheme.entity_id
_pdbx_poly_seq_scheme.hetero
_pdbx_poly_seq_scheme.mon_id
_pdbx_poly_seq_scheme.pdb_ins_code
_pdbx_poly_seq_scheme.pdb_seq_num
_pdbx_poly_seq_scheme.pdb_strand_id
_pdbx_poly_seq_scheme.seq_id
A 1   1 n MET . 1   A 1   
A 2   1 n PRO . 2   A 2   
A 3   1 n ARG . 3   A 3   
A 4   1 n CYS . 4   A 4   
A 5   1 n ASN . 5   A 5   
A 6   1 n LYS . 6   A 6   
A 7   1 n CYS . 7   A 7   
A 8   1 n LEU . 8   A 8   
A 9   1 n SER . 9   A 9   
A 10  1 n GLU . 10  A 10  
A 11  1 n ASN . 11  A 11  
A 12  1 n ASP . 12  A 12  
A 13  1 n SER . 13  A 13  
A 14  1 n ALA . 14  A 14  
A 15  1 n SER . 15  A 15  
A 16  1 n GLU . 16  A 16  
A 17  1 n ASP . 17  A 17  
A 18  1 n ARG . 18  A 18  
A 19  1 n HIS . 19  A 19  
A 20  1 n TRP . 20  A 20  
A 21  1 n HIS . 21  A 21  
A 22  1 n ARG . 22  A 22  
A 23  1 n THR . 23  A 23  
A 24  1 n ALA . 24  A 24  
A 25  1 n THR . 25  A 25  
A 26  1 n LEU . 26  A 26  
A 27  1 n PHE . 27  A 27  
A 28  1 n MET . 28  A 28  
A 29  1 n ASN . 29  A 29  
A 30  1 n CYS . 30  A 30  
A 31  1 n VAL . 31  A 31  
A 32  1 n SER . 32  A 32  
A 33  1 n ASN . 33  A 33  
A 34  1 n GLY . 34  A 34  
A 35  1 n THR . 35  A 35  
A 36  1 n VAL . 36  A 36  
A 37  1 n TYR . 37  A 37  
A 38  1 n GLU . 38  A 38  
A 39  1 n GLU . 39  A 39  
A 40  1 n ALA . 40  A 40  
A 41  1 n VAL . 41  A 41  
A 42  1 n GLY . 42  A 42  
A 43  1 n ARG . 43  A 43  
A 44  1 n GLU . 44  A 44  
A 45  1 n GLY . 45  A 45  
A 46  1 n CYS . 46  A 46  
A 47  1 n TRP . 47  A 47  
A 48  1 n ALA . 48  A 48  
A 49  1 n ARG . 49  A 49  
A 50  1 n LEU . 50  A 50  
A 51  1 n CYS . 51  A 51  
A 52  1 n ASP . 52  A 52  
A 53  1 n GLY . 53  A 53  
A 54  1 n CYS . 54  A 54  
A 55  1 n CYS . 55  A 55  
A 56  1 n THR . 56  A 56  
A 57  1 n VAL . 57  A 57  
A 58  1 n PRO . 58  A 58  
A 59  1 n SER . 59  A 59  
A 60  1 n VAL . 60  A 60  
A 61  1 n VAL . 61  A 61  
A 62  1 n TYR . 62  A 62  
A 63  1 n CYS . 63  A 63  
A 64  1 n ARG . 64  A 64  
A 65  1 n ALA . 65  A 65  
A 66  1 n ASP . 66  A 66  
A 67  1 n SER . 67  A 67  
A 68  1 n ALA . 68  A 68  
A 69  1 n TYR . 69  A 69  
A 70  1 n LEU . 70  A 70  
A 71  1 n CYS . 71  A 71  
A 72  1 n ALA . 72  A 72  
A 73  1 n SER . 73  A 73  
A 74  1 n CYS . 74  A 74  
A 75  1 n ASP . 75  A 75  
A 76  1 n ALA . 76  A 76  
A 77  1 n GLN . 77  A 77  
A 78  1 n ILE . 78  A 78  
A 79  1 n HIS . 79  A 79  
A 80  1 n ALA . 80  A 80  
A 81  1 n ALA . 81  A 81  
A 82  1 n ASN . 82  A 82  
A 83  1 n ARG . 83  A 83  
A 84  1 n VAL . 84  A 84  
A 85  1 n ALA . 85  A 85  
A 86  1 n SER . 86  A 86  
A 87  1 n ARG . 87  A 87  
A 88  1 n HIS . 88  A 88  
A 89  1 n GLU . 89  A 89  
A 90  1 n ARG . 90  A 90  
A 91  1 n VAL . 91  A 91  
A 92  1 n LEU . 92  A 92  
A 93  1 n LEU . 93  A 93  
A 94  1 n SER . 94  A 94  
A 95  1 n GLU . 95  A 95  
A 96  1 n ALA . 96  A 96  
A 97  1 n TYR . 97  A 97  
A 98  1 n LYS . 98  A 98  
A 99  1 n HIS . 99  A 99  
A 100 1 n ALA . 100 A 100 
A 101 1 n PRO . 101 A 101 
A 102 1 n VAL . 102 A 102 
A 103 1 n MET . 103 A 103 
A 104 1 n LEU . 104 A 104 
A 105 1 n ASP . 105 A 105 
A 106 1 n CYS . 106 A 106 
A 107 1 n HIS . 107 A 107 
A 108 1 n ALA . 108 A 108 
A 109 1 n ASP . 109 A 109 
A 110 1 n ALA . 110 A 110 
A 111 1 n ALA . 111 A 111 
A 112 1 n ALA . 112 A 112 
A 113 1 n LEU . 113 A 113 
A 114 1 n CYS . 114 A 114 
A 115 1 n ALA . 115 A 115 
A 116 1 n ALA . 116 A 116 
A 117 1 n TYR . 117 A 117 
A 118 1 n GLU . 118 A 118 
A 119 1 n ALA . 119 A 119 
A 120 1 n GLN . 120 A 120 
A 121 1 n VAL . 121 A 121 
A 122 1 n HIS . 122 A 122 
A 123 1 n TYR . 123 A 123 
A 124 1 n ALA . 124 A 124 
A 125 1 n ASN . 125 A 125 
A 126 1 n LEU . 126 A 126 
A 127 1 n LEU . 127 A 127 
A 128 1 n THR . 128 A 128 
A 129 1 n VAL . 129 A 129 
A 130 1 n MET . 130 A 130 
A 131 1 n HIS . 131 A 131 
A 132 1 n GLN . 132 A 132 
A 133 1 n ARG . 133 A 133 
A 134 1 n MET . 134 A 134 
A 135 1 n PRO . 135 A 135 
A 136 1 n VAL . 136 A 136 
A 137 1 n VAL . 137 A 137 
A 138 1 n SER . 138 A 138 
A 139 1 n HIS . 139 A 139 
A 140 1 n PRO . 140 A 140 
A 141 1 n ALA . 141 A 141 
A 142 1 n VAL . 142 A 142 
A 143 1 n ALA . 143 A 143 
A 144 1 n ILE . 144 A 144 
A 145 1 n PRO . 145 A 145 
A 146 1 n PRO . 146 A 146 
A 147 1 n VAL . 147 A 147 
A 148 1 n SER . 148 A 148 
A 149 1 n LEU . 149 A 149 
A 150 1 n PHE . 150 A 150 
A 151 1 n ALA . 151 A 151 
A 152 1 n GLU . 152 A 152 
A 153 1 n ALA . 153 A 153 
A 154 1 n GLU . 154 A 154 
A 155 1 n ALA . 155 A 155 
A 156 1 n THR . 156 A 156 
A 157 1 n ALA . 157 A 157 
A 158 1 n PRO . 158 A 158 
A 159 1 n VAL . 159 A 159 
A 160 1 n LEU . 160 A 160 
A 161 1 n GLY . 161 A 161 
A 162 1 n ARG . 162 A 162 
A 163 1 n LYS . 163 A 163 
A 164 1 n GLU . 164 A 164 
A 165 1 n GLU . 165 A 165 
A 166 1 n ASP . 166 A 166 
A 167 1 n THR . 167 A 167 
A 168 1 n SER . 168 A 168 
A 169 1 n TRP . 169 A 169 
A 170 1 n LEU . 170 A 170 
A 171 1 n LEU . 171 A 171 
A 172 1 n LEU . 172 A 172 
A 173 1 n SER . 173 A 173 
A 174 1 n LYS . 174 A 174 
A 175 1 n ASP . 175 A 175 
A 176 1 n SER . 176 A 176 
A 177 1 n ASP . 177 A 177 
A 178 1 n ASN . 178 A 178 
A 179 1 n HIS . 179 A 179 
A 180 1 n ASN . 180 A 180 
A 181 1 n ARG . 181 A 181 
A 182 1 n SER . 182 A 182 
A 183 1 n GLY . 183 A 183 
A 184 1 n ASN . 184 A 184 
A 185 1 n ASN . 185 A 185 
A 186 1 n SER . 186 A 186 
A 187 1 n SER . 187 A 187 
A 188 1 n THR . 188 A 188 
A 189 1 n SER . 189 A 189 
A 190 1 n SER . 190 A 190 
A 191 1 n SER . 191 A 191 
A 192 1 n SER . 192 A 192 
A 193 1 n GLN . 193 A 193 
A 194 1 n TYR . 194 A 194 
A 195 1 n PHE . 195 A 195 
A 196 1 n GLY . 196 A 196 
A 197 1 n GLU . 197 A 197 
A 198 1 n VAL . 198 A 198 
A 199 1 n ASP . 199 A 199 
A 200 1 n GLN . 200 A 200 
A 201 1 n TYR . 201 A 201 
A 202 1 n PHE . 202 A 202 
A 203 1 n ASP . 203 A 203 
A 204 1 n LEU . 204 A 204 
A 205 1 n VAL . 205 A 205 
A 206 1 n GLY . 206 A 206 
A 207 1 n TYR . 207 A 207 
A 208 1 n ASN . 208 A 208 
A 209 1 n SER . 209 A 209 
A 210 1 n TYR . 210 A 210 
A 211 1 n TYR . 211 A 211 
A 212 1 n ASP . 212 A 212 
A 213 1 n SER . 213 A 213 
A 214 1 n HIS . 214 A 214 
A 215 1 n MET . 215 A 215 
A 216 1 n SER . 216 A 216 
A 217 1 n ASN . 217 A 217 
A 218 1 n GLN . 218 A 218 
A 219 1 n GLU . 219 A 219 
A 220 1 n GLN . 220 A 220 
A 221 1 n TYR . 221 A 221 
A 222 1 n VAL . 222 A 222 
A 223 1 n MET . 223 A 223 
A 224 1 n GLN . 224 A 224 
A 225 1 n GLU . 225 A 225 
A 226 1 n GLN . 226 A 226 
A 227 1 n GLN . 227 A 227 
A 228 1 n HIS . 228 A 228 
A 229 1 n LEU . 229 A 229 
A 230 1 n GLN . 230 A 230 
A 231 1 n GLN . 231 A 231 
A 232 1 n MET . 232 A 232 
A 233 1 n GLN . 233 A 233 
A 234 1 n LYS . 234 A 234 
A 235 1 n GLU . 235 A 235 
A 236 1 n TYR . 236 A 236 
A 237 1 n ALA . 237 A 237 
A 238 1 n GLU . 238 A 238 
A 239 1 n GLN . 239 A 239 
A 240 1 n GLN . 240 A 240 
A 241 1 n MET . 241 A 241 
A 242 1 n GLN . 242 A 242 
A 243 1 n LYS . 243 A 243 
A 244 1 n GLU . 244 A 244 
A 245 1 n TYR . 245 A 245 
A 246 1 n VAL . 246 A 246 
A 247 1 n GLU . 247 A 247 
A 248 1 n ASN . 248 A 248 
A 249 1 n GLU . 249 A 249 
A 250 1 n GLY . 250 A 250 
A 251 1 n SER . 251 A 251 
A 252 1 n GLU . 252 A 252 
A 253 1 n CYS . 253 A 253 
A 254 1 n ILE . 254 A 254 
A 255 1 n VAL . 255 A 255 
A 256 1 n PRO . 256 A 256 
A 257 1 n SER . 257 A 257 
A 258 1 n GLN . 258 A 258 
A 259 1 n SER . 259 A 259 
A 260 1 n THR . 260 A 260 
A 261 1 n ILE . 261 A 261 
A 262 1 n VAL . 262 A 262 
A 263 1 n ARG . 263 A 263 
A 264 1 n ARG . 264 A 264 
A 265 1 n PRO . 265 A 265 
A 266 1 n HIS . 266 A 266 
A 267 1 n GLN . 267 A 267 
A 268 1 n SER . 268 A 268 
A 269 1 n GLY . 269 A 269 
A 270 1 n TYR . 270 A 270 
A 271 1 n ALA . 271 A 271 
A 272 1 n PRO . 272 A 272 
A 273 1 n LEU . 273 A 273 
A 274 1 n VAL . 274 A 274 
A 275 1 n GLY . 275 A 275 
A 276 1 n ALA . 276 A 276 
A 277 1 n GLU . 277 A 277 
A 278 1 n GLN . 278 A 278 
A 279 1 n ALA . 279 A 279 
A 280 1 n ALA . 280 A 280 
A 281 1 n SER . 281 A 281 
A 282 1 n ALA . 282 A 282 
A 283 1 n THR . 283 A 283 
A 284 1 n ALA . 284 A 284 
A 285 1 n GLY . 285 A 285 
A 286 1 n ALA . 286 A 286 
A 287 1 n SER . 287 A 287 
A 288 1 n ALA . 288 A 288 
A 289 1 n TYR . 289 A 289 
A 290 1 n THR . 290 A 290 
A 291 1 n ASP . 291 A 291 
A 292 1 n SER . 292 A 292 
A 293 1 n VAL . 293 A 293 
A 294 1 n ASN . 294 A 294 
A 295 1 n ASN . 295 A 295 
A 296 1 n SER . 296 A 296 
A 297 1 n ILE . 297 A 297 
A 298 1 n SER . 298 A 298 
A 299 1 n PHE . 299 A 299 
A 300 1 n SER . 300 A 300 
A 301 1 n MET . 301 A 301 
A 302 1 n GLU . 302 A 302 
A 303 1 n ALA . 303 A 303 
A 304 1 n GLY . 304 A 304 
A 305 1 n ILE . 305 A 305 
A 306 1 n VAL . 306 A 306 
A 307 1 n PRO . 307 A 307 
A 308 1 n ASP . 308 A 308 
A 309 1 n ASN . 309 A 309 
A 310 1 n THR . 310 A 310 
A 311 1 n VAL . 311 A 311 
A 312 1 n GLN . 312 A 312 
A 313 1 n SER . 313 A 313 
A 314 1 n SER . 314 A 314 
A 315 1 n ILE . 315 A 315 
A 316 1 n LEU . 316 A 316 
A 317 1 n ARG . 317 A 317 
A 318 1 n PRO . 318 A 318 
A 319 1 n ALA . 319 A 319 
A 320 1 n GLY . 320 A 320 
A 321 1 n ALA . 321 A 321 
A 322 1 n ILE . 322 A 322 
A 323 1 n GLY . 323 A 323 
A 324 1 n LEU . 324 A 324 
A 325 1 n PHE . 325 A 325 
A 326 1 n SER . 326 A 326 
A 327 1 n SER . 327 A 327 
A 328 1 n PRO . 328 A 328 
A 329 1 n SER . 329 A 329 
A 330 1 n LEU . 330 A 330 
A 331 1 n GLN . 331 A 331 
A 332 1 n THR . 332 A 332 
A 333 1 n PRO . 333 A 333 
A 334 1 n LEU . 334 A 334 
A 335 1 n HIS . 335 A 335 
A 336 1 n PHE . 336 A 336 
A 337 1 n SER . 337 A 337 
A 338 1 n SER . 338 A 338 
A 339 1 n LYS . 339 A 339 
A 340 1 n GLU . 340 A 340 
A 341 1 n ARG . 341 A 341 
A 342 1 n GLU . 342 A 342 
A 343 1 n ALA . 343 A 343 
A 344 1 n ARG . 344 A 344 
A 345 1 n VAL . 345 A 345 
A 346 1 n LEU . 346 A 346 
A 347 1 n ARG . 347 A 347 
A 348 1 n TYR . 348 A 348 
A 349 1 n LYS . 349 A 349 
A 350 1 n GLU . 350 A 350 
A 351 1 n LYS . 351 A 351 
A 352 1 n LYS . 352 A 352 
A 353 1 n LYS . 353 A 353 
A 354 1 n SER . 354 A 354 
A 355 1 n ARG . 355 A 355 
A 356 1 n LYS . 356 A 356 
A 357 1 n PHE . 357 A 357 
A 358 1 n GLU . 358 A 358 
A 359 1 n LYS . 359 A 359 
A 360 1 n THR . 360 A 360 
A 361 1 n THR . 361 A 361 
A 362 1 n ARG . 362 A 362 
A 363 1 n TYR . 363 A 363 
A 364 1 n ALA . 364 A 364 
A 365 1 n THR . 365 A 365 
A 366 1 n ARG . 366 A 366 
A 367 1 n LYS . 367 A 367 
A 368 1 n ALA . 368 A 368 
A 369 1 n TYR . 369 A 369 
A 370 1 n ALA . 370 A 370 
A 371 1 n GLU . 371 A 371 
A 372 1 n ALA . 372 A 372 
A 373 1 n ARG . 373 A 373 
A 374 1 n PRO . 374 A 374 
A 375 1 n ARG . 375 A 375 
A 376 1 n ILE . 376 A 376 
A 377 1 n LYS . 377 A 377 
A 378 1 n GLY . 378 A 378 
A 379 1 n ARG . 379 A 379 
A 380 1 n PHE . 380 A 380 
A 381 1 n ALA . 381 A 381 
A 382 1 n LYS . 382 A 382 
A 383 1 n ARG . 383 A 383 
A 384 1 n SER . 384 A 384 
A 385 1 n ASP . 385 A 385 
A 386 1 n ALA . 386 A 386 
A 387 1 n GLU . 387 A 387 
A 388 1 n MET . 388 A 388 
A 389 1 n GLU . 389 A 389 
A 390 1 n VAL . 390 A 390 
A 391 1 n ASP . 391 A 391 
A 392 1 n GLN . 392 A 392 
A 393 1 n THR . 393 A 393 
A 394 1 n PHE . 394 A 394 
A 395 1 n SER . 395 A 395 
A 396 1 n THR . 396 A 396 
A 397 1 n ALA . 397 A 397 
A 398 1 n ALA . 398 A 398 
A 399 1 n LEU . 399 A 399 
A 400 1 n SER . 400 A 400 
A 401 1 n ASP . 401 A 401 
A 402 1 n SER . 402 A 402 
A 403 1 n SER . 403 A 403 
A 404 1 n TYR . 404 A 404 
A 405 1 n SER . 405 A 405 
A 406 1 n THR . 406 A 406 
A 407 1 n VAL . 407 A 407 
A 408 1 n PRO . 408 A 408 
A 409 1 n TRP . 409 A 409 
A 410 1 n PHE . 410 A 410 
B 1   2 n SER . 1   B 1   
B 2   2 n GLY . 2   B 2   
B 3   2 n ASP . 3   B 3   
B 4   2 n PRO . 4   B 4   
B 5   2 n ASN . 5   B 5   
B 6   2 n GLY . 6   B 6   
B 7   2 n GLN . 7   B 7   
B 8   2 n GLU . 8   B 8   
B 9   2 n GLY . 9   B 9   
B 10  2 n LEU . 10  B 10  
B 11  2 n LEU . 11  B 11  
B 12  2 n PRO . 12  B 12  
B 13  2 n ILE . 13  B 13  
B 14  2 n ALA . 14  B 14  
B 15  2 n ASN . 15  B 15  
B 16  2 n VAL . 16  B 16  
B 17  2 n GLY . 17  B 17  
B 18  2 n ARG . 18  B 18  
B 19  2 n ILE . 19  B 19  
B 20  2 n MET . 20  B 20  
B 21  2 n LYS . 21  B 21  
B 22  2 n ASP . 22  B 22  
B 23  2 n VAL . 23  B 23  
B 24  2 n LEU . 24  B 24  
B 25  2 n PRO . 25  B 25  
B 26  2 n PRO . 26  B 26  
B 27  2 n ALA . 27  B 27  
B 28  2 n ALA . 28  B 28  
B 29  2 n LYS . 29  B 29  
B 30  2 n VAL . 30  B 30  
B 31  2 n SER . 31  B 31  
B 32  2 n LYS . 32  B 32  
B 33  2 n HIS . 33  B 33  
B 34  2 n ALA . 34  B 34  
B 35  2 n LYS . 35  B 35  
B 36  2 n GLU . 36  B 36  
B 37  2 n VAL . 37  B 37  
B 38  2 n ILE . 38  B 38  
B 39  2 n GLN . 39  B 39  
B 40  2 n GLU . 40  B 40  
B 41  2 n CYS . 41  B 41  
B 42  2 n ALA . 42  B 42  
B 43  2 n THR . 43  B 43  
B 44  2 n GLU . 44  B 44  
B 45  2 n PHE . 45  B 45  
B 46  2 n ILE . 46  B 46  
B 47  2 n GLY . 47  B 47  
B 48  2 n PHE . 48  B 48  
B 49  2 n VAL . 49  B 49  
B 50  2 n THR . 50  B 50  
B 51  2 n GLY . 51  B 51  
B 52  2 n GLU . 52  B 52  
B 53  2 n ALA . 53  B 53  
B 54  2 n SER . 54  B 54  
B 55  2 n GLU . 55  B 55  
B 56  2 n ARG . 56  B 56  
B 57  2 n CYS . 57  B 57  
B 58  2 n ARG . 58  B 58  
B 59  2 n ARG . 59  B 59  
B 60  2 n GLU . 60  B 60  
B 61  2 n ARG . 61  B 61  
B 62  2 n ARG . 62  B 62  
B 63  2 n LYS . 63  B 63  
B 64  2 n THR . 64  B 64  
B 65  2 n VAL . 65  B 65  
B 66  2 n ASN . 66  B 66  
B 67  2 n GLY . 67  B 67  
B 68  2 n ASP . 68  B 68  
B 69  2 n ASP . 69  B 69  
B 70  2 n ILE . 70  B 70  
B 71  2 n CYS . 71  B 71  
B 72  2 n HIS . 72  B 72  
B 73  2 n ALA . 73  B 73  
B 74  2 n MET . 74  B 74  
B 75  2 n LYS . 75  B 75  
B 76  2 n THR . 76  B 76  
B 77  2 n LEU . 77  B 77  
B 78  2 n GLY . 78  B 78  
B 79  2 n LEU . 79  B 79  
B 80  2 n ASP . 80  B 80  
B 81  2 n ASN . 81  B 81  
B 82  2 n TYR . 82  B 82  
B 83  2 n ALA . 83  B 83  
B 84  2 n GLY . 84  B 84  
B 85  2 n ALA . 85  B 85  
B 86  2 n MET . 86  B 86  
B 87  2 n ARG . 87  B 87  
B 88  2 n ARG . 88  B 88  
B 89  2 n TYR . 89  B 89  
B 90  2 n LEU . 90  B 90  
B 91  2 n GLN . 91  B 91  
B 92  2 n ARG . 92  B 92  
B 93  2 n TYR . 93  B 93  
B 94  2 n ARG . 94  B 94  
B 95  2 n GLU . 95  B 95  
C 1   3 n PHE . 1   C 1   
C 2   3 n TRP . 2   C 2   
C 3   3 n ALA . 3   C 3   
C 4   3 n GLU . 4   C 4   
C 5   3 n GLN . 5   C 5   
C 6   3 n TYR . 6   C 6   
C 7   3 n ARG . 7   C 7   
C 8   3 n GLU . 8   C 8   
C 9   3 n ILE . 9   C 9   
C 10  3 n GLU . 10  C 10  
C 11  3 n ALA . 11  C 11  
C 12  3 n THR . 12  C 12  
C 13  3 n THR . 13  C 13  
C 14  3 n ASP . 14  C 14  
C 15  3 n PHE . 15  C 15  
C 16  3 n LYS . 16  C 16  
C 17  3 n ASN . 17  C 17  
C 18  3 n HIS . 18  C 18  
C 19  3 n ASN . 19  C 19  
C 20  3 n LEU . 20  C 20  
C 21  3 n PRO . 21  C 21  
C 22  3 n LEU . 22  C 22  
C 23  3 n ALA . 23  C 23  
C 24  3 n ARG . 24  C 24  
C 25  3 n ILE . 25  C 25  
C 26  3 n LYS . 26  C 26  
C 27  3 n LYS . 27  C 27  
C 28  3 n ILE . 28  C 28  
C 29  3 n MET . 29  C 29  
C 30  3 n LYS . 30  C 30  
C 31  3 n ALA . 31  C 31  
C 32  3 n ASP . 32  C 32  
C 33  3 n GLU . 33  C 33  
C 34  3 n ASP . 34  C 34  
C 35  3 n VAL . 35  C 35  
C 36  3 n ARG . 36  C 36  
C 37  3 n MET . 37  C 37  
C 38  3 n ILE . 38  C 38  
C 39  3 n ALA . 39  C 39  
C 40  3 n ALA . 40  C 40  
C 41  3 n GLU . 41  C 41  
C 42  3 n ALA . 42  C 42  
C 43  3 n PRO . 43  C 43  
C 44  3 n VAL . 44  C 44  
C 45  3 n VAL . 45  C 45  
C 46  3 n PHE . 46  C 46  
C 47  3 n ALA . 47  C 47  
C 48  3 n ARG . 48  C 48  
C 49  3 n ALA . 49  C 49  
C 50  3 n CYS . 50  C 50  
C 51  3 n GLU . 51  C 51  
C 52  3 n MET . 52  C 52  
C 53  3 n PHE . 53  C 53  
C 54  3 n ILE . 54  C 54  
C 55  3 n LEU . 55  C 55  
C 56  3 n GLU . 56  C 56  
C 57  3 n LEU . 57  C 57  
C 58  3 n THR . 58  C 58  
C 59  3 n HIS . 59  C 59  
C 60  3 n ARG . 60  C 60  
C 61  3 n GLY . 61  C 61  
C 62  3 n TRP . 62  C 62  
C 63  3 n ALA . 63  C 63  
C 64  3 n HIS . 64  C 64  
C 65  3 n ALA . 65  C 65  
C 66  3 n GLU . 66  C 66  
C 67  3 n GLU . 67  C 67  
C 68  3 n ASN . 68  C 68  
C 69  3 n LYS . 69  C 69  
C 70  3 n ARG . 70  C 70  
C 71  3 n ARG . 71  C 71  
C 72  3 n THR . 72  C 72  
C 73  3 n LEU . 73  C 73  
C 74  3 n GLN . 74  C 74  
C 75  3 n LYS . 75  C 75  
C 76  3 n SER . 76  C 76  
C 77  3 n ASP . 77  C 77  
C 78  3 n ILE . 78  C 78  
C 79  3 n ALA . 79  C 79  
C 80  3 n ALA . 80  C 80  
C 81  3 n ALA . 81  C 81  
C 82  3 n ILE . 82  C 82  
C 83  3 n ALA . 83  C 83  
C 84  3 n ARG . 84  C 84  
C 85  3 n THR . 85  C 85  
C 86  3 n GLU . 86  C 86  
C 87  3 n VAL . 87  C 87  
C 88  3 n PHE . 88  C 88  
C 89  3 n ASP . 89  C 89  
C 90  3 n PHE . 90  C 90  
C 91  3 n LEU . 91  C 91  
C 92  3 n VAL . 92  C 92  
C 93  3 n ASP . 93  C 93  
C 94  3 n ILE . 94  C 94  
C 95  3 n VAL . 95  C 95  
C 96  3 n PRO . 96  C 96  
C 97  3 n ARG . 97  C 97  
C 98  3 n ASP . 98  C 98  
C 99  3 n ASP . 99  C 99  
C 100 3 n ALA . 100 C 100 
C 101 3 n LYS . 101 C 101 
C 102 3 n ASP . 102 C 102 
C 103 3 n VAL . 103 C 103 
C 104 3 n GLU . 104 C 104 
C 105 3 n ALA . 105 C 105 
C 106 3 n ALA . 106 C 106 
C 107 3 n ALA . 107 C 107 
C 108 3 n ALA . 108 C 108 
D 1   4 n DC  . 1   D 1   
D 2   4 n DA  . 2   D 2   
D 3   4 n DC  . 3   D 3   
D 4   4 n DG  . 4   D 4   
D 5   4 n DC  . 5   D 5   
D 6   4 n DA  . 6   D 6   
D 7   4 n DC  . 7   D 7   
D 8   4 n DC  . 8   D 8   
D 9   4 n DA  . 9   D 9   
D 10  4 n DG  . 10  D 10  
D 11  4 n DA  . 11  D 11  
D 12  4 n DC  . 12  D 12  
D 13  4 n DC  . 13  D 13  
D 14  4 n DA  . 14  D 14  
D 15  4 n DC  . 15  D 15  
D 16  4 n DA  . 16  D 16  
D 17  4 n DC  . 17  D 17  
D 18  4 n DC  . 18  D 18  
D 19  4 n DA  . 19  D 19  
D 20  4 n DG  . 20  D 20  
D 21  4 n DA  . 21  D 21  
D 22  4 n DA  . 22  D 22  
D 23  4 n DA  . 23  D 23  
D 24  4 n DC  . 24  D 24  
D 25  4 n DA  . 25  D 25  
D 26  4 n DA  . 26  D 26  
D 27  4 n DA  . 27  D 27  
D 28  4 n DC  . 28  D 28  
D 29  4 n DA  . 29  D 29  
D 30  4 n DA  . 30  D 30  
D 31  4 n DA  . 31  D 31  
E 1   5 n DT  . 1   E 1   
E 2   5 n DT  . 2   E 2   
E 3   5 n DT  . 3   E 3   
E 4   5 n DG  . 4   E 4   
E 5   5 n DT  . 5   E 5   
E 6   5 n DT  . 6   E 6   
E 7   5 n DT  . 7   E 7   
E 8   5 n DG  . 8   E 8   
E 9   5 n DT  . 9   E 9   
E 10  5 n DT  . 10  E 10  
E 11  5 n DT  . 11  E 11  
E 12  5 n DC  . 12  E 12  
E 13  5 n DT  . 13  E 13  
E 14  5 n DG  . 14  E 14  
E 15  5 n DG  . 15  E 15  
E 16  5 n DT  . 16  E 16  
E 17  5 n DG  . 17  E 17  
E 18  5 n DT  . 18  E 18  
E 19  5 n DG  . 19  E 19  
E 20  5 n DG  . 20  E 20  
E 21  5 n DT  . 21  E 21  
E 22  5 n DC  . 22  E 22  
E 23  5 n DT  . 23  E 23  
E 24  5 n DG  . 24  E 24  
E 25  5 n DG  . 25  E 25  
E 26  5 n DT  . 26  E 26  
E 27  5 n DG  . 27  E 27  
E 28  5 n DC  . 28  E 28  
E 29  5 n DG  . 29  E 29  
E 30  5 n DT  . 30  E 30  
E 31  5 n DG  . 31  E 31  
#
_software.classification other
_software.date           ?
_software.description    "Structure prediction"
_software.name           AlphaFold
_software.pdbx_ordinal   1
_software.type           package
_software.version        "AlphaFold-beta-20231127 (927599d6-1efe-4fa9-85d2-a29f909d212e @ 2024-12-02 03:40:21)"
#
loop_
_struct_asym.entity_id
_struct_asym.id
1 A 
2 B 
3 C 
4 D 
5 E 
#
loop_
_atom_site.group_PDB
_atom_site.id
_atom_site.type_symbol
_atom_site.label_atom_id
_atom_site.label_alt_id
_atom_site.label_comp_id
_atom_site.label_asym_id
_atom_site.label_entity_id
_atom_site.label_seq_id
_atom_site.pdbx_PDB_ins_code
_atom_site.Cartn_x
_atom_site.Cartn_y
_atom_site.Cartn_z
_atom_site.occupancy
_atom_site.B_iso_or_equiv
_atom_site.auth_seq_id
_atom_site.auth_asym_id
_atom_site.pdbx_PDB_model_num
ATOM 1    N N     . MET A 1 1   ? 49.524  40.460  -14.414 1.00 17.43 1   A 1 
ATOM 2    C CA    . MET A 1 1   ? 48.747  41.286  -13.472 1.00 19.61 1   A 1 
ATOM 3    C C     . MET A 1 1   ? 47.445  41.938  -14.018 1.00 21.67 1   A 1 
ATOM 4    O O     . MET A 1 1   ? 46.784  42.575  -13.200 1.00 16.22 1   A 1 
ATOM 5    C CB    . MET A 1 1   ? 49.639  42.377  -12.854 1.00 17.43 1   A 1 
ATOM 6    C CG    . MET A 1 1   ? 50.663  41.810  -11.870 1.00 13.67 1   A 1 
ATOM 7    S SD    . MET A 1 1   ? 51.609  43.123  -11.063 1.00 11.78 1   A 1 
ATOM 8    C CE    . MET A 1 1   ? 52.531  42.165  -9.842  1.00 11.06 1   A 1 
ATOM 9    N N     . PRO A 1 2   ? 47.016  41.831  -15.308 1.00 18.30 2   A 1 
ATOM 10   C CA    . PRO A 1 2   ? 45.964  42.699  -15.833 1.00 19.56 2   A 1 
ATOM 11   C C     . PRO A 1 2   ? 44.581  42.388  -15.231 1.00 20.40 2   A 1 
ATOM 12   O O     . PRO A 1 2   ? 44.172  41.233  -15.118 1.00 17.17 2   A 1 
ATOM 13   C CB    . PRO A 1 2   ? 46.015  42.504  -17.354 1.00 18.02 2   A 1 
ATOM 14   C CG    . PRO A 1 2   ? 46.552  41.085  -17.509 1.00 16.50 2   A 1 
ATOM 15   C CD    . PRO A 1 2   ? 47.527  40.952  -16.329 1.00 17.62 2   A 1 
ATOM 16   N N     . ARG A 1 3   ? 43.842  43.458  -14.848 1.00 19.74 3   A 1 
ATOM 17   C CA    . ARG A 1 3   ? 42.493  43.424  -14.269 1.00 20.33 3   A 1 
ATOM 18   C C     . ARG A 1 3   ? 41.472  43.144  -15.378 1.00 20.13 3   A 1 
ATOM 19   O O     . ARG A 1 3   ? 41.119  44.055  -16.108 1.00 18.07 3   A 1 
ATOM 20   C CB    . ARG A 1 3   ? 42.187  44.776  -13.598 1.00 19.81 3   A 1 
ATOM 21   C CG    . ARG A 1 3   ? 42.992  45.068  -12.321 1.00 17.45 3   A 1 
ATOM 22   C CD    . ARG A 1 3   ? 42.635  46.474  -11.797 1.00 16.17 3   A 1 
ATOM 23   N NE    . ARG A 1 3   ? 43.285  46.776  -10.513 1.00 15.25 3   A 1 
ATOM 24   C CZ    . ARG A 1 3   ? 43.208  47.917  -9.840  1.00 13.83 3   A 1 
ATOM 25   N NH1   . ARG A 1 3   ? 42.545  48.944  -10.299 1.00 13.08 3   A 1 
ATOM 26   N NH2   . ARG A 1 3   ? 43.799  48.052  -8.694  1.00 12.20 3   A 1 
ATOM 27   N N     . CYS A 1 4   ? 40.980  41.907  -15.523 1.00 21.64 4   A 1 
ATOM 28   C CA    . CYS A 1 4   ? 39.934  41.611  -16.500 1.00 24.82 4   A 1 
ATOM 29   C C     . CYS A 1 4   ? 38.569  42.130  -16.012 1.00 25.03 4   A 1 
ATOM 30   O O     . CYS A 1 4   ? 38.031  41.621  -15.036 1.00 23.33 4   A 1 
ATOM 31   C CB    . CYS A 1 4   ? 39.915  40.121  -16.830 1.00 23.79 4   A 1 
ATOM 32   S SG    . CYS A 1 4   ? 38.970  39.845  -18.374 1.00 20.31 4   A 1 
ATOM 33   N N     . ASN A 1 5   ? 38.014  43.145  -16.690 1.00 23.93 5   A 1 
ATOM 34   C CA    . ASN A 1 5   ? 36.926  44.027  -16.230 1.00 27.66 5   A 1 
ATOM 35   C C     . ASN A 1 5   ? 35.497  43.566  -16.580 1.00 27.19 5   A 1 
ATOM 36   O O     . ASN A 1 5   ? 34.568  44.346  -16.371 1.00 25.29 5   A 1 
ATOM 37   C CB    . ASN A 1 5   ? 37.185  45.436  -16.817 1.00 27.26 5   A 1 
ATOM 38   C CG    . ASN A 1 5   ? 37.686  46.475  -15.836 1.00 23.09 5   A 1 
ATOM 39   O OD1   . ASN A 1 5   ? 37.929  46.242  -14.669 1.00 22.54 5   A 1 
ATOM 40   N ND2   . ASN A 1 5   ? 37.861  47.696  -16.295 1.00 23.14 5   A 1 
ATOM 41   N N     . LYS A 1 6   ? 35.257  42.391  -17.202 1.00 19.38 6   A 1 
ATOM 42   C CA    . LYS A 1 6   ? 33.963  42.081  -17.832 1.00 23.46 6   A 1 
ATOM 43   C C     . LYS A 1 6   ? 32.858  41.744  -16.808 1.00 23.48 6   A 1 
ATOM 44   O O     . LYS A 1 6   ? 32.469  40.588  -16.653 1.00 20.53 6   A 1 
ATOM 45   C CB    . LYS A 1 6   ? 34.112  41.005  -18.923 1.00 22.69 6   A 1 
ATOM 46   C CG    . LYS A 1 6   ? 34.690  41.556  -20.235 1.00 20.15 6   A 1 
ATOM 47   C CD    . LYS A 1 6   ? 34.612  40.489  -21.331 1.00 18.05 6   A 1 
ATOM 48   C CE    . LYS A 1 6   ? 35.074  41.032  -22.689 1.00 15.96 6   A 1 
ATOM 49   N NZ    . LYS A 1 6   ? 34.916  40.029  -23.775 1.00 13.25 6   A 1 
ATOM 50   N N     . CYS A 1 7   ? 32.304  42.772  -16.175 1.00 23.46 7   A 1 
ATOM 51   C CA    . CYS A 1 7   ? 31.047  42.742  -15.424 1.00 25.55 7   A 1 
ATOM 52   C C     . CYS A 1 7   ? 29.849  42.834  -16.387 1.00 24.83 7   A 1 
ATOM 53   O O     . CYS A 1 7   ? 29.196  43.860  -16.459 1.00 23.49 7   A 1 
ATOM 54   C CB    . CYS A 1 7   ? 31.036  43.892  -14.408 1.00 25.33 7   A 1 
ATOM 55   S SG    . CYS A 1 7   ? 32.481  43.831  -13.304 1.00 24.12 7   A 1 
ATOM 56   N N     . LEU A 1 8   ? 29.585  41.804  -17.201 1.00 21.34 8   A 1 
ATOM 57   C CA    . LEU A 1 8   ? 28.377  41.783  -18.032 1.00 26.92 8   A 1 
ATOM 58   C C     . LEU A 1 8   ? 27.143  41.483  -17.169 1.00 25.80 8   A 1 
ATOM 59   O O     . LEU A 1 8   ? 27.184  40.621  -16.296 1.00 24.12 8   A 1 
ATOM 60   C CB    . LEU A 1 8   ? 28.528  40.797  -19.204 1.00 25.85 8   A 1 
ATOM 61   C CG    . LEU A 1 8   ? 29.339  41.381  -20.381 1.00 23.56 8   A 1 
ATOM 62   C CD1   . LEU A 1 8   ? 29.735  40.264  -21.357 1.00 24.95 8   A 1 
ATOM 63   C CD2   . LEU A 1 8   ? 28.555  42.429  -21.178 1.00 27.64 8   A 1 
ATOM 64   N N     . SER A 1 9   ? 26.064  42.236  -17.419 1.00 23.82 9   A 1 
ATOM 65   C CA    . SER A 1 9   ? 24.914  42.454  -16.530 1.00 27.92 9   A 1 
ATOM 66   C C     . SER A 1 9   ? 23.650  41.677  -16.909 1.00 27.57 9   A 1 
ATOM 67   O O     . SER A 1 9   ? 22.555  42.221  -16.763 1.00 25.84 9   A 1 
ATOM 68   C CB    . SER A 1 9   ? 24.611  43.951  -16.515 1.00 26.59 9   A 1 
ATOM 69   O OG    . SER A 1 9   ? 24.176  44.369  -17.796 1.00 24.79 9   A 1 
ATOM 70   N N     . GLU A 1 10  ? 23.737  40.493  -17.510 1.00 24.84 10  A 1 
ATOM 71   C CA    . GLU A 1 10  ? 22.564  39.843  -18.108 1.00 29.45 10  A 1 
ATOM 72   C C     . GLU A 1 10  ? 21.515  39.446  -17.051 1.00 28.29 10  A 1 
ATOM 73   O O     . GLU A 1 10  ? 21.766  38.666  -16.135 1.00 26.05 10  A 1 
ATOM 74   C CB    . GLU A 1 10  ? 22.965  38.708  -19.056 1.00 27.78 10  A 1 
ATOM 75   C CG    . GLU A 1 10  ? 23.553  39.276  -20.362 1.00 25.93 10  A 1 
ATOM 76   C CD    . GLU A 1 10  ? 23.896  38.213  -21.422 1.00 24.17 10  A 1 
ATOM 77   O OE1   . GLU A 1 10  ? 23.965  38.593  -22.610 1.00 23.98 10  A 1 
ATOM 78   O OE2   . GLU A 1 10  ? 24.158  37.048  -21.051 1.00 25.90 10  A 1 
ATOM 79   N N     . ASN A 1 11  ? 20.322  40.023  -17.222 1.00 27.08 11  A 1 
ATOM 80   C CA    . ASN A 1 11  ? 19.187  40.064  -16.289 1.00 32.52 11  A 1 
ATOM 81   C C     . ASN A 1 11  ? 18.255  38.839  -16.378 1.00 30.61 11  A 1 
ATOM 82   O O     . ASN A 1 11  ? 17.041  38.999  -16.210 1.00 28.32 11  A 1 
ATOM 83   C CB    . ASN A 1 11  ? 18.414  41.374  -16.563 1.00 30.48 11  A 1 
ATOM 84   C CG    . ASN A 1 11  ? 18.655  42.494  -15.586 1.00 26.56 11  A 1 
ATOM 85   O OD1   . ASN A 1 11  ? 19.212  42.371  -14.515 1.00 26.94 11  A 1 
ATOM 86   N ND2   . ASN A 1 11  ? 18.189  43.680  -15.920 1.00 27.83 11  A 1 
ATOM 87   N N     . ASP A 1 12  ? 18.737  37.644  -16.685 1.00 32.16 12  A 1 
ATOM 88   C CA    . ASP A 1 12  ? 17.881  36.473  -16.937 1.00 37.11 12  A 1 
ATOM 89   C C     . ASP A 1 12  ? 17.168  35.959  -15.671 1.00 34.73 12  A 1 
ATOM 90   O O     . ASP A 1 12  ? 17.547  34.963  -15.045 1.00 32.45 12  A 1 
ATOM 91   C CB    . ASP A 1 12  ? 18.656  35.374  -17.691 1.00 34.30 12  A 1 
ATOM 92   C CG    . ASP A 1 12  ? 18.530  35.433  -19.222 1.00 29.85 12  A 1 
ATOM 93   O OD1   . ASP A 1 12  ? 17.576  36.072  -19.709 1.00 29.34 12  A 1 
ATOM 94   O OD2   . ASP A 1 12  ? 19.326  34.728  -19.878 1.00 29.72 12  A 1 
ATOM 95   N N     . SER A 1 13  ? 16.065  36.623  -15.317 1.00 25.86 13  A 1 
ATOM 96   C CA    . SER A 1 13  ? 15.207  36.337  -14.156 1.00 30.46 13  A 1 
ATOM 97   C C     . SER A 1 13  ? 14.426  35.018  -14.244 1.00 29.36 13  A 1 
ATOM 98   O O     . SER A 1 13  ? 13.859  34.562  -13.258 1.00 26.72 13  A 1 
ATOM 99   C CB    . SER A 1 13  ? 14.220  37.495  -13.980 1.00 28.75 13  A 1 
ATOM 100  O OG    . SER A 1 13  ? 13.399  37.632  -15.130 1.00 26.33 13  A 1 
ATOM 101  N N     . ALA A 1 14  ? 14.351  34.399  -15.423 1.00 27.80 14  A 1 
ATOM 102  C CA    . ALA A 1 14  ? 13.496  33.233  -15.668 1.00 31.27 14  A 1 
ATOM 103  C C     . ALA A 1 14  ? 14.054  31.909  -15.099 1.00 30.24 14  A 1 
ATOM 104  O O     . ALA A 1 14  ? 13.370  30.875  -15.167 1.00 28.61 14  A 1 
ATOM 105  C CB    . ALA A 1 14  ? 13.237  33.151  -17.174 1.00 29.63 14  A 1 
ATOM 106  N N     . SER A 1 15  ? 15.284  31.898  -14.584 1.00 26.22 15  A 1 
ATOM 107  C CA    . SER A 1 15  ? 15.959  30.660  -14.169 1.00 29.89 15  A 1 
ATOM 108  C C     . SER A 1 15  ? 15.602  30.177  -12.760 1.00 29.12 15  A 1 
ATOM 109  O O     . SER A 1 15  ? 15.776  28.991  -12.482 1.00 27.74 15  A 1 
ATOM 110  C CB    . SER A 1 15  ? 17.472  30.819  -14.329 1.00 28.89 15  A 1 
ATOM 111  O OG    . SER A 1 15  ? 17.989  31.761  -13.418 1.00 26.29 15  A 1 
ATOM 112  N N     . GLU A 1 16  ? 15.087  31.050  -11.894 1.00 27.74 16  A 1 
ATOM 113  C CA    . GLU A 1 16  ? 14.921  30.764  -10.460 1.00 32.09 16  A 1 
ATOM 114  C C     . GLU A 1 16  ? 13.936  29.612  -10.184 1.00 30.73 16  A 1 
ATOM 115  O O     . GLU A 1 16  ? 14.262  28.691  -9.423  1.00 28.68 16  A 1 
ATOM 116  C CB    . GLU A 1 16  ? 14.483  32.032  -9.712  1.00 30.98 16  A 1 
ATOM 117  C CG    . GLU A 1 16  ? 15.603  33.077  -9.635  1.00 28.13 16  A 1 
ATOM 118  C CD    . GLU A 1 16  ? 15.235  34.279  -8.742  1.00 25.64 16  A 1 
ATOM 119  O OE1   . GLU A 1 16  ? 16.158  34.827  -8.110  1.00 25.08 16  A 1 
ATOM 120  O OE2   . GLU A 1 16  ? 14.025  34.624  -8.691  1.00 26.49 16  A 1 
ATOM 121  N N     . ASP A 1 17  ? 12.781  29.594  -10.870 1.00 27.72 17  A 1 
ATOM 122  C CA    . ASP A 1 17  ? 11.734  28.573  -10.642 1.00 31.93 17  A 1 
ATOM 123  C C     . ASP A 1 17  ? 12.207  27.137  -10.945 1.00 30.13 17  A 1 
ATOM 124  O O     . ASP A 1 17  ? 11.737  26.168  -10.339 1.00 28.82 17  A 1 
ATOM 125  C CB    . ASP A 1 17  ? 10.505  28.894  -11.512 1.00 31.54 17  A 1 
ATOM 126  C CG    . ASP A 1 17  ? 9.348   29.599  -10.779 1.00 28.09 17  A 1 
ATOM 127  O OD1   . ASP A 1 17  ? 9.367   29.650  -9.537  1.00 27.83 17  A 1 
ATOM 128  O OD2   . ASP A 1 17  ? 8.404   30.006  -11.492 1.00 27.99 17  A 1 
ATOM 129  N N     . ARG A 1 18  ? 13.167  26.968  -11.881 1.00 27.74 18  A 1 
ATOM 130  C CA    . ARG A 1 18  ? 13.716  25.639  -12.188 1.00 29.85 18  A 1 
ATOM 131  C C     . ARG A 1 18  ? 14.648  25.117  -11.098 1.00 28.60 18  A 1 
ATOM 132  O O     . ARG A 1 18  ? 14.881  23.906  -11.048 1.00 26.32 18  A 1 
ATOM 133  C CB    . ARG A 1 18  ? 14.435  25.636  -13.545 1.00 29.07 18  A 1 
ATOM 134  C CG    . ARG A 1 18  ? 13.467  25.744  -14.727 1.00 26.47 18  A 1 
ATOM 135  C CD    . ARG A 1 18  ? 14.234  25.532  -16.033 1.00 25.10 18  A 1 
ATOM 136  N NE    . ARG A 1 18  ? 13.382  25.796  -17.207 1.00 23.70 18  A 1 
ATOM 137  C CZ    . ARG A 1 18  ? 13.734  25.679  -18.475 1.00 21.88 18  A 1 
ATOM 138  N NH1   . ARG A 1 18  ? 14.908  25.229  -18.810 1.00 20.51 18  A 1 
ATOM 139  N NH2   . ARG A 1 18  ? 12.915  26.022  -19.417 1.00 19.52 18  A 1 
ATOM 140  N N     . HIS A 1 19  ? 15.203  25.977  -10.269 1.00 25.90 19  A 1 
ATOM 141  C CA    . HIS A 1 19  ? 16.164  25.566  -9.247  1.00 29.16 19  A 1 
ATOM 142  C C     . HIS A 1 19  ? 15.489  24.849  -8.077  1.00 28.10 19  A 1 
ATOM 143  O O     . HIS A 1 19  ? 16.021  23.843  -7.604  1.00 26.75 19  A 1 
ATOM 144  C CB    . HIS A 1 19  ? 17.039  26.752  -8.811  1.00 28.92 19  A 1 
ATOM 145  C CG    . HIS A 1 19  ? 18.484  26.583  -9.213  1.00 26.97 19  A 1 
ATOM 146  N ND1   . HIS A 1 19  ? 18.977  25.732  -10.184 1.00 26.47 19  A 1 
ATOM 147  C CD2   . HIS A 1 19  ? 19.562  27.223  -8.664  1.00 26.56 19  A 1 
ATOM 148  C CE1   . HIS A 1 19  ? 20.307  25.854  -10.209 1.00 25.50 19  A 1 
ATOM 149  N NE2   . HIS A 1 19  ? 20.706  26.754  -9.310  1.00 25.71 19  A 1 
ATOM 150  N N     . TRP A 1 20  ? 14.280  25.272  -7.696  1.00 31.15 20  A 1 
ATOM 151  C CA    . TRP A 1 20  ? 13.514  24.657  -6.613  1.00 28.15 20  A 1 
ATOM 152  C C     . TRP A 1 20  ? 13.250  23.164  -6.815  1.00 26.82 20  A 1 
ATOM 153  O O     . TRP A 1 20  ? 13.485  22.358  -5.909  1.00 24.14 20  A 1 
ATOM 154  C CB    . TRP A 1 20  ? 12.172  25.392  -6.463  1.00 26.75 20  A 1 
ATOM 155  C CG    . TRP A 1 20  ? 12.309  26.616  -5.643  1.00 23.76 20  A 1 
ATOM 156  C CD1   . TRP A 1 20  ? 12.515  27.865  -6.098  1.00 20.78 20  A 1 
ATOM 157  C CD2   . TRP A 1 20  ? 12.357  26.676  -4.186  1.00 22.76 20  A 1 
ATOM 158  N NE1   . TRP A 1 20  ? 12.719  28.707  -5.027  1.00 18.58 20  A 1 
ATOM 159  C CE2   . TRP A 1 20  ? 12.663  28.001  -3.833  1.00 19.45 20  A 1 
ATOM 160  C CE3   . TRP A 1 20  ? 12.224  25.719  -3.170  1.00 23.94 20  A 1 
ATOM 161  C CZ2   . TRP A 1 20  ? 12.885  28.362  -2.477  1.00 25.18 20  A 1 
ATOM 162  C CZ3   . TRP A 1 20  ? 12.420  26.080  -1.819  1.00 25.03 20  A 1 
ATOM 163  C CH2   . TRP A 1 20  ? 12.779  27.376  -1.488  1.00 26.09 20  A 1 
ATOM 164  N N     . HIS A 1 21  ? 12.822  22.767  -8.007  1.00 30.04 21  A 1 
ATOM 165  C CA    . HIS A 1 21  ? 12.605  21.355  -8.302  1.00 32.47 21  A 1 
ATOM 166  C C     . HIS A 1 21  ? 13.899  20.536  -8.215  1.00 31.43 21  A 1 
ATOM 167  O O     . HIS A 1 21  ? 13.865  19.366  -7.841  1.00 29.82 21  A 1 
ATOM 168  C CB    . HIS A 1 21  ? 11.924  21.182  -9.667  1.00 31.90 21  A 1 
ATOM 169  C CG    . HIS A 1 21  ? 10.426  21.066  -9.558  1.00 28.76 21  A 1 
ATOM 170  N ND1   . HIS A 1 21  ? 9.746   20.052  -8.938  1.00 27.77 21  A 1 
ATOM 171  C CD2   . HIS A 1 21  ? 9.491   21.932  -10.048 1.00 28.00 21  A 1 
ATOM 172  C CE1   . HIS A 1 21  ? 8.430   20.297  -9.047  1.00 26.13 21  A 1 
ATOM 173  N NE2   . HIS A 1 21  ? 8.230   21.429  -9.719  1.00 25.45 21  A 1 
ATOM 174  N N     . ARG A 1 22  ? 15.029  21.137  -8.571  1.00 25.92 22  A 1 
ATOM 175  C CA    . ARG A 1 22  ? 16.313  20.434  -8.608  1.00 27.11 22  A 1 
ATOM 176  C C     . ARG A 1 22  ? 16.863  20.172  -7.199  1.00 26.21 22  A 1 
ATOM 177  O O     . ARG A 1 22  ? 17.331  19.062  -6.953  1.00 24.67 22  A 1 
ATOM 178  C CB    . ARG A 1 22  ? 17.308  21.195  -9.503  1.00 26.76 22  A 1 
ATOM 179  C CG    . ARG A 1 22  ? 17.942  20.248  -10.520 1.00 24.16 22  A 1 
ATOM 180  C CD    . ARG A 1 22  ? 18.909  21.022  -11.418 1.00 21.86 22  A 1 
ATOM 181  N NE    . ARG A 1 22  ? 19.417  20.192  -12.516 1.00 20.07 22  A 1 
ATOM 182  C CZ    . ARG A 1 22  ? 20.311  20.554  -13.425 1.00 16.74 22  A 1 
ATOM 183  N NH1   . ARG A 1 22  ? 20.859  21.738  -13.407 1.00 15.63 22  A 1 
ATOM 184  N NH2   . ARG A 1 22  ? 20.672  19.738  -14.364 1.00 14.71 22  A 1 
ATOM 185  N N     . THR A 1 23  ? 16.771  21.141  -6.299  1.00 25.23 23  A 1 
ATOM 186  C CA    . THR A 1 23  ? 17.259  20.999  -4.919  1.00 25.47 23  A 1 
ATOM 187  C C     . THR A 1 23  ? 16.435  20.001  -4.116  1.00 24.77 23  A 1 
ATOM 188  O O     . THR A 1 23  ? 17.016  19.129  -3.476  1.00 22.90 23  A 1 
ATOM 189  C CB    . THR A 1 23  ? 17.304  22.355  -4.197  1.00 24.49 23  A 1 
ATOM 190  O OG1   . THR A 1 23  ? 16.177  23.128  -4.525  1.00 23.29 23  A 1 
ATOM 191  C CG2   . THR A 1 23  ? 18.538  23.165  -4.604  1.00 25.07 23  A 1 
ATOM 192  N N     . ALA A 1 24  ? 15.104  20.024  -4.228  1.00 28.51 24  A 1 
ATOM 193  C CA    . ALA A 1 24  ? 14.245  19.027  -3.577  1.00 28.67 24  A 1 
ATOM 194  C C     . ALA A 1 24  ? 14.520  17.596  -4.084  1.00 28.10 24  A 1 
ATOM 195  O O     . ALA A 1 24  ? 14.481  16.641  -3.317  1.00 26.92 24  A 1 
ATOM 196  C CB    . ALA A 1 24  ? 12.786  19.426  -3.804  1.00 28.13 24  A 1 
ATOM 197  N N     . THR A 1 25  ? 14.852  17.432  -5.377  1.00 27.94 25  A 1 
ATOM 198  C CA    . THR A 1 25  ? 15.188  16.113  -5.946  1.00 26.51 25  A 1 
ATOM 199  C C     . THR A 1 25  ? 16.546  15.596  -5.459  1.00 26.49 25  A 1 
ATOM 200  O O     . THR A 1 25  ? 16.712  14.385  -5.310  1.00 24.14 25  A 1 
ATOM 201  C CB    . THR A 1 25  ? 15.151  16.128  -7.483  1.00 25.59 25  A 1 
ATOM 202  O OG1   . THR A 1 25  ? 14.015  16.784  -7.987  1.00 22.71 25  A 1 
ATOM 203  C CG2   . THR A 1 25  ? 15.088  14.713  -8.069  1.00 23.44 25  A 1 
ATOM 204  N N     . LEU A 1 26  ? 17.514  16.489  -5.202  1.00 24.53 26  A 1 
ATOM 205  C CA    . LEU A 1 26  ? 18.836  16.107  -4.708  1.00 25.59 26  A 1 
ATOM 206  C C     . LEU A 1 26  ? 18.770  15.488  -3.303  1.00 25.39 26  A 1 
ATOM 207  O O     . LEU A 1 26  ? 19.423  14.466  -3.076  1.00 23.39 26  A 1 
ATOM 208  C CB    . LEU A 1 26  ? 19.780  17.322  -4.745  1.00 23.79 26  A 1 
ATOM 209  C CG    . LEU A 1 26  ? 20.428  17.542  -6.124  1.00 20.83 26  A 1 
ATOM 210  C CD1   . LEU A 1 26  ? 20.992  18.958  -6.224  1.00 20.74 26  A 1 
ATOM 211  C CD2   . LEU A 1 26  ? 21.567  16.554  -6.368  1.00 22.37 26  A 1 
ATOM 212  N N     . PHE A 1 27  ? 17.912  16.016  -2.424  1.00 27.40 27  A 1 
ATOM 213  C CA    . PHE A 1 27  ? 17.702  15.451  -1.083  1.00 27.50 27  A 1 
ATOM 214  C C     . PHE A 1 27  ? 17.241  14.001  -1.105  1.00 28.01 27  A 1 
ATOM 215  O O     . PHE A 1 27  ? 17.734  13.172  -0.343  1.00 25.27 27  A 1 
ATOM 216  C CB    . PHE A 1 27  ? 16.682  16.310  -0.333  1.00 25.34 27  A 1 
ATOM 217  C CG    . PHE A 1 27  ? 17.325  17.298  0.610   1.00 21.39 27  A 1 
ATOM 218  C CD1   . PHE A 1 27  ? 17.578  16.911  1.932   1.00 19.70 27  A 1 
ATOM 219  C CD2   . PHE A 1 27  ? 17.670  18.574  0.163   1.00 20.03 27  A 1 
ATOM 220  C CE1   . PHE A 1 27  ? 18.175  17.819  2.813   1.00 17.83 27  A 1 
ATOM 221  C CE2   . PHE A 1 27  ? 18.269  19.489  1.050   1.00 17.78 27  A 1 
ATOM 222  C CZ    . PHE A 1 27  ? 18.517  19.109  2.374   1.00 18.11 27  A 1 
ATOM 223  N N     . MET A 1 28  ? 16.305  13.660  -2.007  1.00 31.32 28  A 1 
ATOM 224  C CA    . MET A 1 28  ? 15.713  12.316  -2.066  1.00 31.98 28  A 1 
ATOM 225  C C     . MET A 1 28  ? 16.717  11.240  -2.509  1.00 32.89 28  A 1 
ATOM 226  O O     . MET A 1 28  ? 16.610  10.095  -2.081  1.00 30.39 28  A 1 
ATOM 227  C CB    . MET A 1 28  ? 14.497  12.335  -2.994  1.00 29.96 28  A 1 
ATOM 228  C CG    . MET A 1 28  ? 13.283  13.007  -2.350  1.00 26.27 28  A 1 
ATOM 229  S SD    . MET A 1 28  ? 11.969  11.858  -1.843  1.00 23.24 28  A 1 
ATOM 230  C CE    . MET A 1 28  ? 11.068  11.704  -3.404  1.00 21.77 28  A 1 
ATOM 231  N N     . ASN A 1 29  ? 17.684  11.577  -3.353  1.00 29.60 29  A 1 
ATOM 232  C CA    . ASN A 1 29  ? 18.607  10.582  -3.899  1.00 29.62 29  A 1 
ATOM 233  C C     . ASN A 1 29  ? 19.640  10.088  -2.878  1.00 28.66 29  A 1 
ATOM 234  O O     . ASN A 1 29  ? 19.975  8.910   -2.912  1.00 26.33 29  A 1 
ATOM 235  C CB    . ASN A 1 29  ? 19.282  11.135  -5.158  1.00 28.56 29  A 1 
ATOM 236  C CG    . ASN A 1 29  ? 18.439  10.978  -6.409  1.00 24.55 29  A 1 
ATOM 237  O OD1   . ASN A 1 29  ? 17.476  10.237  -6.502  1.00 23.86 29  A 1 
ATOM 238  N ND2   . ASN A 1 29  ? 18.803  11.666  -7.467  1.00 23.65 29  A 1 
ATOM 239  N N     . CYS A 1 30  ? 20.127  10.938  -1.980  1.00 27.95 30  A 1 
ATOM 240  C CA    . CYS A 1 30  ? 21.151  10.530  -1.007  1.00 29.12 30  A 1 
ATOM 241  C C     . CYS A 1 30  ? 20.645  9.458   -0.028  1.00 28.66 30  A 1 
ATOM 242  O O     . CYS A 1 30  ? 21.394  8.561   0.329   1.00 26.02 30  A 1 
ATOM 243  C CB    . CYS A 1 30  ? 21.683  11.745  -0.257  1.00 26.99 30  A 1 
ATOM 244  S SG    . CYS A 1 30  ? 23.191  12.475  -0.985  1.00 23.87 30  A 1 
ATOM 245  N N     . VAL A 1 31  ? 19.370  9.519   0.376   1.00 28.50 31  A 1 
ATOM 246  C CA    . VAL A 1 31  ? 18.818  8.599   1.406   1.00 30.21 31  A 1 
ATOM 247  C C     . VAL A 1 31  ? 18.613  7.176   0.861   1.00 29.05 31  A 1 
ATOM 248  O O     . VAL A 1 31  ? 18.572  6.219   1.629   1.00 26.35 31  A 1 
ATOM 249  C CB    . VAL A 1 31  ? 17.523  9.166   2.004   1.00 28.28 31  A 1 
ATOM 250  C CG1   . VAL A 1 31  ? 17.050  8.356   3.210   1.00 25.30 31  A 1 
ATOM 251  C CG2   . VAL A 1 31  ? 17.684  10.620  2.461   1.00 26.76 31  A 1 
ATOM 252  N N     . SER A 1 32  ? 18.468  7.010   -0.462  1.00 27.38 32  A 1 
ATOM 253  C CA    . SER A 1 32  ? 18.065  5.721   -1.057  1.00 28.45 32  A 1 
ATOM 254  C C     . SER A 1 32  ? 19.142  4.638   -0.995  1.00 27.27 32  A 1 
ATOM 255  O O     . SER A 1 32  ? 18.809  3.463   -0.843  1.00 24.75 32  A 1 
ATOM 256  C CB    . SER A 1 32  ? 17.605  5.917   -2.503  1.00 26.94 32  A 1 
ATOM 257  O OG    . SER A 1 32  ? 18.651  6.294   -3.362  1.00 25.14 32  A 1 
ATOM 258  N N     . ASN A 1 33  ? 20.389  5.023   -1.123  1.00 27.34 33  A 1 
ATOM 259  C CA    . ASN A 1 33  ? 21.482  4.095   -0.911  1.00 28.96 33  A 1 
ATOM 260  C C     . ASN A 1 33  ? 21.678  3.954   0.599   1.00 27.93 33  A 1 
ATOM 261  O O     . ASN A 1 33  ? 22.172  4.879   1.236   1.00 25.34 33  A 1 
ATOM 262  C CB    . ASN A 1 33  ? 22.737  4.561   -1.649  1.00 27.28 33  A 1 
ATOM 263  C CG    . ASN A 1 33  ? 22.674  4.279   -3.144  1.00 23.13 33  A 1 
ATOM 264  O OD1   . ASN A 1 33  ? 21.872  3.516   -3.656  1.00 22.26 33  A 1 
ATOM 265  N ND2   . ASN A 1 33  ? 23.565  4.888   -3.907  1.00 22.86 33  A 1 
ATOM 266  N N     . GLY A 1 34  ? 21.315  2.808   1.134   1.00 30.42 34  A 1 
ATOM 267  C CA    . GLY A 1 34  ? 21.596  2.429   2.520   1.00 30.04 34  A 1 
ATOM 268  C C     . GLY A 1 34  ? 23.091  2.245   2.830   1.00 29.13 34  A 1 
ATOM 269  O O     . GLY A 1 34  ? 23.431  1.407   3.663   1.00 26.54 34  A 1 
ATOM 270  N N     . THR A 1 35  ? 23.965  2.967   2.134   1.00 27.26 35  A 1 
ATOM 271  C CA    . THR A 1 35  ? 25.344  3.130   2.547   1.00 26.82 35  A 1 
ATOM 272  C C     . THR A 1 35  ? 25.317  3.747   3.936   1.00 26.34 35  A 1 
ATOM 273  O O     . THR A 1 35  ? 24.732  4.813   4.133   1.00 23.43 35  A 1 
ATOM 274  C CB    . THR A 1 35  ? 26.139  4.026   1.591   1.00 24.47 35  A 1 
ATOM 275  O OG1   . THR A 1 35  ? 25.384  5.152   1.193   1.00 21.93 35  A 1 
ATOM 276  C CG2   . THR A 1 35  ? 26.521  3.260   0.323   1.00 22.93 35  A 1 
ATOM 277  N N     . VAL A 1 36  ? 25.936  3.041   4.868   1.00 24.86 36  A 1 
ATOM 278  C CA    . VAL A 1 36  ? 26.310  3.566   6.170   1.00 26.95 36  A 1 
ATOM 279  C C     . VAL A 1 36  ? 26.897  4.947   5.929   1.00 26.52 36  A 1 
ATOM 280  O O     . VAL A 1 36  ? 27.820  5.084   5.126   1.00 24.75 36  A 1 
ATOM 281  C CB    . VAL A 1 36  ? 27.348  2.641   6.836   1.00 25.47 36  A 1 
ATOM 282  C CG1   . VAL A 1 36  ? 27.721  3.116   8.240   1.00 22.96 36  A 1 
ATOM 283  C CG2   . VAL A 1 36  ? 26.804  1.203   6.952   1.00 25.03 36  A 1 
ATOM 284  N N     . TYR A 1 37  ? 26.308  5.976   6.540   1.00 28.38 37  A 1 
ATOM 285  C CA    . TYR A 1 37  ? 26.932  7.290   6.580   1.00 28.53 37  A 1 
ATOM 286  C C     . TYR A 1 37  ? 28.289  7.070   7.251   1.00 27.70 37  A 1 
ATOM 287  O O     . TYR A 1 37  ? 28.351  6.856   8.460   1.00 25.99 37  A 1 
ATOM 288  C CB    . TYR A 1 37  ? 26.053  8.285   7.356   1.00 27.87 37  A 1 
ATOM 289  C CG    . TYR A 1 37  ? 25.044  9.034   6.518   1.00 26.99 37  A 1 
ATOM 290  C CD1   . TYR A 1 37  ? 25.339  10.338  6.054   1.00 26.68 37  A 1 
ATOM 291  C CD2   . TYR A 1 37  ? 23.799  8.466   6.207   1.00 27.95 37  A 1 
ATOM 292  C CE1   . TYR A 1 37  ? 24.401  11.064  5.298   1.00 24.95 37  A 1 
ATOM 293  C CE2   . TYR A 1 37  ? 22.851  9.182   5.439   1.00 24.02 37  A 1 
ATOM 294  C CZ    . TYR A 1 37  ? 23.154  10.486  4.994   1.00 24.02 37  A 1 
ATOM 295  O OH    . TYR A 1 37  ? 22.221  11.196  4.250   1.00 23.88 37  A 1 
ATOM 296  N N     . GLU A 1 38  ? 29.357  7.023   6.447   1.00 28.58 38  A 1 
ATOM 297  C CA    . GLU A 1 38  ? 30.698  7.092   6.985   1.00 30.41 38  A 1 
ATOM 298  C C     . GLU A 1 38  ? 30.787  8.420   7.730   1.00 29.39 38  A 1 
ATOM 299  O O     . GLU A 1 38  ? 30.809  9.493   7.121   1.00 27.65 38  A 1 
ATOM 300  C CB    . GLU A 1 38  ? 31.783  6.973   5.898   1.00 29.97 38  A 1 
ATOM 301  C CG    . GLU A 1 38  ? 32.002  5.522   5.442   1.00 26.72 38  A 1 
ATOM 302  C CD    . GLU A 1 38  ? 33.213  5.357   4.498   1.00 24.23 38  A 1 
ATOM 303  O OE1   . GLU A 1 38  ? 33.735  4.220   4.419   1.00 23.56 38  A 1 
ATOM 304  O OE2   . GLU A 1 38  ? 33.598  6.342   3.838   1.00 23.49 38  A 1 
ATOM 305  N N     . GLU A 1 39  ? 30.745  8.329   9.048   1.00 32.29 39  A 1 
ATOM 306  C CA    . GLU A 1 39  ? 31.018  9.471   9.904   1.00 33.68 39  A 1 
ATOM 307  C C     . GLU A 1 39  ? 32.442  9.910   9.596   1.00 31.13 39  A 1 
ATOM 308  O O     . GLU A 1 39  ? 33.411  9.187   9.837   1.00 29.37 39  A 1 
ATOM 309  C CB    . GLU A 1 39  ? 30.831  9.107   11.378  1.00 33.26 39  A 1 
ATOM 310  C CG    . GLU A 1 39  ? 29.350  8.922   11.733  1.00 30.09 39  A 1 
ATOM 311  C CD    . GLU A 1 39  ? 29.128  8.590   13.215  1.00 28.13 39  A 1 
ATOM 312  O OE1   . GLU A 1 39  ? 28.215  9.195   13.803  1.00 27.35 39  A 1 
ATOM 313  O OE2   . GLU A 1 39  ? 29.874  7.745   13.735  1.00 27.36 39  A 1 
ATOM 314  N N     . ALA A 1 40  ? 32.556  11.085  8.976   1.00 37.16 40  A 1 
ATOM 315  C CA    . ALA A 1 40  ? 33.858  11.649  8.683   1.00 36.10 40  A 1 
ATOM 316  C C     . ALA A 1 40  ? 34.531  11.958  10.021  1.00 34.02 40  A 1 
ATOM 317  O O     . ALA A 1 40  ? 34.224  12.961  10.662  1.00 32.86 40  A 1 
ATOM 318  C CB    . ALA A 1 40  ? 33.692  12.873  7.785   1.00 34.47 40  A 1 
ATOM 319  N N     . VAL A 1 41  ? 35.445  11.074  10.432  1.00 34.11 41  A 1 
ATOM 320  C CA    . VAL A 1 41  ? 36.316  11.299  11.582  1.00 34.99 41  A 1 
ATOM 321  C C     . VAL A 1 41  ? 37.245  12.443  11.207  1.00 32.91 41  A 1 
ATOM 322  O O     . VAL A 1 41  ? 38.265  12.266  10.535  1.00 31.29 41  A 1 
ATOM 323  C CB    . VAL A 1 41  ? 37.086  10.031  11.986  1.00 33.18 41  A 1 
ATOM 324  C CG1   . VAL A 1 41  ? 37.862  10.273  13.287  1.00 31.37 41  A 1 
ATOM 325  C CG2   . VAL A 1 41  ? 36.150  8.845   12.214  1.00 34.77 41  A 1 
ATOM 326  N N     . GLY A 1 42  ? 36.855  13.650  11.590  1.00 37.11 42  A 1 
ATOM 327  C CA    . GLY A 1 42  ? 37.731  14.796  11.485  1.00 37.28 42  A 1 
ATOM 328  C C     . GLY A 1 42  ? 38.996  14.577  12.318  1.00 36.45 42  A 1 
ATOM 329  O O     . GLY A 1 42  ? 38.954  13.894  13.339  1.00 35.23 42  A 1 
ATOM 330  N N     . ARG A 1 43  ? 40.112  15.180  11.913  1.00 34.23 43  A 1 
ATOM 331  C CA    . ARG A 1 43  ? 41.415  15.061  12.613  1.00 37.84 43  A 1 
ATOM 332  C C     . ARG A 1 43  ? 41.354  15.358  14.118  1.00 36.85 43  A 1 
ATOM 333  O O     . ARG A 1 43  ? 42.174  14.838  14.857  1.00 33.71 43  A 1 
ATOM 334  C CB    . ARG A 1 43  ? 42.436  16.016  11.978  1.00 35.90 43  A 1 
ATOM 335  C CG    . ARG A 1 43  ? 43.250  15.366  10.858  1.00 32.89 43  A 1 
ATOM 336  C CD    . ARG A 1 43  ? 44.316  16.354  10.385  1.00 29.63 43  A 1 
ATOM 337  N NE    . ARG A 1 43  ? 45.235  15.741  9.412   1.00 27.21 43  A 1 
ATOM 338  C CZ    . ARG A 1 43  ? 46.247  16.355  8.801   1.00 22.84 43  A 1 
ATOM 339  N NH1   . ARG A 1 43  ? 46.501  17.623  9.011   1.00 21.94 43  A 1 
ATOM 340  N NH2   . ARG A 1 43  ? 47.006  15.702  7.981   1.00 22.69 43  A 1 
ATOM 341  N N     . GLU A 1 44  ? 40.431  16.210  14.544  1.00 42.63 44  A 1 
ATOM 342  C CA    . GLU A 1 44  ? 40.286  16.631  15.949  1.00 45.49 44  A 1 
ATOM 343  C C     . GLU A 1 44  ? 39.284  15.771  16.749  1.00 45.47 44  A 1 
ATOM 344  O O     . GLU A 1 44  ? 38.856  16.170  17.820  1.00 41.75 44  A 1 
ATOM 345  C CB    . GLU A 1 44  ? 39.955  18.129  16.014  1.00 42.34 44  A 1 
ATOM 346  C CG    . GLU A 1 44  ? 41.095  18.998  15.473  1.00 39.20 44  A 1 
ATOM 347  C CD    . GLU A 1 44  ? 40.872  20.503  15.657  1.00 35.10 44  A 1 
ATOM 348  O OE1   . GLU A 1 44  ? 41.869  21.247  15.504  1.00 32.27 44  A 1 
ATOM 349  O OE2   . GLU A 1 44  ? 39.717  20.908  15.903  1.00 31.70 44  A 1 
ATOM 350  N N     . GLY A 1 45  ? 38.906  14.596  16.237  1.00 41.92 45  A 1 
ATOM 351  C CA    . GLY A 1 45  ? 38.020  13.677  16.969  1.00 41.66 45  A 1 
ATOM 352  C C     . GLY A 1 45  ? 36.552  14.108  17.072  1.00 40.86 45  A 1 
ATOM 353  O O     . GLY A 1 45  ? 35.760  13.428  17.724  1.00 39.03 45  A 1 
ATOM 354  N N     . CYS A 1 46  ? 36.170  15.218  16.420  1.00 52.73 46  A 1 
ATOM 355  C CA    . CYS A 1 46  ? 34.778  15.644  16.364  1.00 53.34 46  A 1 
ATOM 356  C C     . CYS A 1 46  ? 34.032  14.823  15.303  1.00 52.28 46  A 1 
ATOM 357  O O     . CYS A 1 46  ? 34.265  14.977  14.106  1.00 48.57 46  A 1 
ATOM 358  C CB    . CYS A 1 46  ? 34.704  17.147  16.074  1.00 49.07 46  A 1 
ATOM 359  S SG    . CYS A 1 46  ? 35.298  18.093  17.525  1.00 43.17 46  A 1 
ATOM 360  N N     . TRP A 1 47  ? 33.103  13.948  15.752  1.00 59.58 47  A 1 
ATOM 361  C CA    . TRP A 1 47  ? 32.158  13.246  14.895  1.00 56.58 47  A 1 
ATOM 362  C C     . TRP A 1 47  ? 31.123  14.252  14.398  1.00 55.42 47  A 1 
ATOM 363  O O     . TRP A 1 47  ? 30.357  14.814  15.184  1.00 53.02 47  A 1 
ATOM 364  C CB    . TRP A 1 47  ? 31.518  12.099  15.668  1.00 52.51 47  A 1 
ATOM 365  C CG    . TRP A 1 47  ? 32.486  11.058  16.158  1.00 48.52 47  A 1 
ATOM 366  C CD1   . TRP A 1 47  ? 33.287  11.183  17.231  1.00 43.24 47  A 1 
ATOM 367  C CD2   . TRP A 1 47  ? 32.773  9.740   15.584  1.00 47.71 47  A 1 
ATOM 368  N NE1   . TRP A 1 47  ? 34.065  10.038  17.370  1.00 38.78 47  A 1 
ATOM 369  C CE2   . TRP A 1 47  ? 33.775  9.135   16.382  1.00 43.46 47  A 1 
ATOM 370  C CE3   . TRP A 1 47  ? 32.261  9.027   14.487  1.00 43.76 47  A 1 
ATOM 371  C CZ2   . TRP A 1 47  ? 34.269  7.840   16.088  1.00 43.74 47  A 1 
ATOM 372  C CZ3   . TRP A 1 47  ? 32.756  7.730   14.198  1.00 42.23 47  A 1 
ATOM 373  C CH2   . TRP A 1 47  ? 33.741  7.154   14.986  1.00 44.15 47  A 1 
ATOM 374  N N     . ALA A 1 48  ? 31.126  14.536  13.101  1.00 68.84 48  A 1 
ATOM 375  C CA    . ALA A 1 48  ? 30.176  15.459  12.498  1.00 69.90 48  A 1 
ATOM 376  C C     . ALA A 1 48  ? 29.350  14.728  11.437  1.00 71.88 48  A 1 
ATOM 377  O O     . ALA A 1 48  ? 29.890  14.171  10.484  1.00 66.90 48  A 1 
ATOM 378  C CB    . ALA A 1 48  ? 30.922  16.672  11.946  1.00 62.73 48  A 1 
ATOM 379  N N     . ARG A 1 49  ? 28.013  14.769  11.583  1.00 70.39 49  A 1 
ATOM 380  C CA    . ARG A 1 49  ? 27.097  14.237  10.575  1.00 69.75 49  A 1 
ATOM 381  C C     . ARG A 1 49  ? 27.295  14.976  9.260   1.00 73.58 49  A 1 
ATOM 382  O O     . ARG A 1 49  ? 27.396  16.198  9.242   1.00 68.89 49  A 1 
ATOM 383  C CB    . ARG A 1 49  ? 25.658  14.321  11.099  1.00 67.71 49  A 1 
ATOM 384  C CG    . ARG A 1 49  ? 24.642  13.725  10.117  1.00 61.35 49  A 1 
ATOM 385  C CD    . ARG A 1 49  ? 23.244  13.665  10.741  1.00 61.95 49  A 1 
ATOM 386  N NE    . ARG A 1 49  ? 22.248  13.301  9.750   1.00 58.16 49  A 1 
ATOM 387  C CZ    . ARG A 1 49  ? 21.082  12.681  9.961   1.00 48.55 49  A 1 
ATOM 388  N NH1   . ARG A 1 49  ? 20.723  12.295  11.145  1.00 45.07 49  A 1 
ATOM 389  N NH2   . ARG A 1 49  ? 20.284  12.466  8.972   1.00 49.07 49  A 1 
ATOM 390  N N     . LEU A 1 50  ? 27.325  14.231  8.142   1.00 75.98 50  A 1 
ATOM 391  C CA    . LEU A 1 50  ? 27.427  14.826  6.817   1.00 77.29 50  A 1 
ATOM 392  C C     . LEU A 1 50  ? 26.167  15.623  6.460   1.00 79.34 50  A 1 
ATOM 393  O O     . LEU A 1 50  ? 25.071  15.357  6.948   1.00 76.49 50  A 1 
ATOM 394  C CB    . LEU A 1 50  ? 27.745  13.749  5.769   1.00 73.36 50  A 1 
ATOM 395  C CG    . LEU A 1 50  ? 29.147  13.120  5.901   1.00 69.58 50  A 1 
ATOM 396  C CD1   . LEU A 1 50  ? 29.305  11.989  4.898   1.00 63.01 50  A 1 
ATOM 397  C CD2   . LEU A 1 50  ? 30.264  14.138  5.653   1.00 65.23 50  A 1 
ATOM 398  N N     . CYS A 1 51  ? 26.332  16.626  5.594   1.00 79.16 51  A 1 
ATOM 399  C CA    . CYS A 1 51  ? 25.235  17.433  5.081   1.00 77.61 51  A 1 
ATOM 400  C C     . CYS A 1 51  ? 24.273  16.572  4.250   1.00 75.77 51  A 1 
ATOM 401  O O     . CYS A 1 51  ? 24.683  15.977  3.256   1.00 70.02 51  A 1 
ATOM 402  C CB    . CYS A 1 51  ? 25.829  18.569  4.247   1.00 78.31 51  A 1 
ATOM 403  S SG    . CYS A 1 51  ? 24.561  19.545  3.391   1.00 78.55 51  A 1 
ATOM 404  N N     . ASP A 1 52  ? 22.983  16.591  4.589   1.00 81.11 52  A 1 
ATOM 405  C CA    . ASP A 1 52  ? 21.940  15.857  3.852   1.00 78.57 52  A 1 
ATOM 406  C C     . ASP A 1 52  ? 21.753  16.380  2.414   1.00 78.38 52  A 1 
ATOM 407  O O     . ASP A 1 52  ? 21.229  15.673  1.559   1.00 72.85 52  A 1 
ATOM 408  C CB    . ASP A 1 52  ? 20.616  15.946  4.629   1.00 75.82 52  A 1 
ATOM 409  C CG    . ASP A 1 52  ? 20.629  15.334  6.040   1.00 74.81 52  A 1 
ATOM 410  O OD1   . ASP A 1 52  ? 21.243  14.265  6.255   1.00 69.70 52  A 1 
ATOM 411  O OD2   . ASP A 1 52  ? 19.994  15.930  6.941   1.00 71.31 52  A 1 
ATOM 412  N N     . GLY A 1 53  ? 22.188  17.616  2.110   1.00 76.54 53  A 1 
ATOM 413  C CA    . GLY A 1 53  ? 22.080  18.223  0.786   1.00 72.99 53  A 1 
ATOM 414  C C     . GLY A 1 53  ? 23.177  17.800  -0.192  1.00 73.05 53  A 1 
ATOM 415  O O     . GLY A 1 53  ? 22.897  17.493  -1.347  1.00 67.49 53  A 1 
ATOM 416  N N     . CYS A 1 54  ? 24.443  17.797  0.245   1.00 78.32 54  A 1 
ATOM 417  C CA    . CYS A 1 54  ? 25.584  17.474  -0.618  1.00 79.40 54  A 1 
ATOM 418  C C     . CYS A 1 54  ? 26.282  16.155  -0.285  1.00 79.70 54  A 1 
ATOM 419  O O     . CYS A 1 54  ? 27.093  15.689  -1.080  1.00 72.98 54  A 1 
ATOM 420  C CB    . CYS A 1 54  ? 26.578  18.642  -0.615  1.00 76.26 54  A 1 
ATOM 421  S SG    . CYS A 1 54  ? 27.327  18.853  1.026   1.00 80.20 54  A 1 
ATOM 422  N N     . CYS A 1 55  ? 26.020  15.573  0.875   1.00 76.85 55  A 1 
ATOM 423  C CA    . CYS A 1 55  ? 26.550  14.297  1.349   1.00 75.36 55  A 1 
ATOM 424  C C     . CYS A 1 55  ? 28.093  14.195  1.342   1.00 77.09 55  A 1 
ATOM 425  O O     . CYS A 1 55  ? 28.638  13.100  1.311   1.00 70.66 55  A 1 
ATOM 426  C CB    . CYS A 1 55  ? 25.842  13.147  0.603   1.00 71.18 55  A 1 
ATOM 427  S SG    . CYS A 1 55  ? 24.015  13.280  0.705   1.00 65.97 55  A 1 
ATOM 428  N N     . THR A 1 56  ? 28.787  15.329  1.347   1.00 74.51 56  A 1 
ATOM 429  C CA    . THR A 1 56  ? 30.248  15.379  1.199   1.00 75.45 56  A 1 
ATOM 430  C C     . THR A 1 56  ? 30.960  16.193  2.275   1.00 79.45 56  A 1 
ATOM 431  O O     . THR A 1 56  ? 32.130  15.954  2.552   1.00 72.63 56  A 1 
ATOM 432  C CB    . THR A 1 56  ? 30.652  15.942  -0.171  1.00 71.92 56  A 1 
ATOM 433  O OG1   . THR A 1 56  ? 30.004  17.170  -0.426  1.00 66.46 56  A 1 
ATOM 434  C CG2   . THR A 1 56  ? 30.324  15.000  -1.319  1.00 67.61 56  A 1 
ATOM 435  N N     . VAL A 1 57  ? 30.286  17.179  2.860   1.00 78.43 57  A 1 
ATOM 436  C CA    . VAL A 1 57  ? 30.856  18.073  3.869   1.00 78.42 57  A 1 
ATOM 437  C C     . VAL A 1 57  ? 30.094  17.959  5.190   1.00 80.28 57  A 1 
ATOM 438  O O     . VAL A 1 57  ? 28.886  17.726  5.166   1.00 76.47 57  A 1 
ATOM 439  C CB    . VAL A 1 57  ? 30.929  19.545  3.412   1.00 74.74 57  A 1 
ATOM 440  C CG1   . VAL A 1 57  ? 32.355  19.904  3.007   1.00 67.38 57  A 1 
ATOM 441  C CG2   . VAL A 1 57  ? 30.005  19.902  2.256   1.00 71.70 57  A 1 
ATOM 442  N N     . PRO A 1 58  ? 30.770  18.137  6.349   1.00 71.38 58  A 1 
ATOM 443  C CA    . PRO A 1 58  ? 30.100  18.153  7.636   1.00 71.50 58  A 1 
ATOM 444  C C     . PRO A 1 58  ? 29.002  19.218  7.712   1.00 72.84 58  A 1 
ATOM 445  O O     . PRO A 1 58  ? 29.168  20.340  7.224   1.00 72.92 58  A 1 
ATOM 446  C CB    . PRO A 1 58  ? 31.196  18.406  8.673   1.00 71.35 58  A 1 
ATOM 447  C CG    . PRO A 1 58  ? 32.450  17.890  7.990   1.00 68.69 58  A 1 
ATOM 448  C CD    . PRO A 1 58  ? 32.197  18.238  6.527   1.00 75.80 58  A 1 
ATOM 449  N N     . SER A 1 59  ? 27.864  18.856  8.322   1.00 78.37 59  A 1 
ATOM 450  C CA    . SER A 1 59  ? 26.775  19.790  8.594   1.00 77.56 59  A 1 
ATOM 451  C C     . SER A 1 59  ? 27.162  20.775  9.700   1.00 76.81 59  A 1 
ATOM 452  O O     . SER A 1 59  ? 27.865  20.430  10.646  1.00 74.71 59  A 1 
ATOM 453  C CB    . SER A 1 59  ? 25.495  19.033  8.928   1.00 77.07 59  A 1 
ATOM 454  O OG    . SER A 1 59  ? 25.688  18.131  9.989   1.00 69.58 59  A 1 
ATOM 455  N N     . VAL A 1 60  ? 26.668  22.014  9.566   1.00 81.12 60  A 1 
ATOM 456  C CA    . VAL A 1 60  ? 26.894  23.070  10.569  1.00 81.22 60  A 1 
ATOM 457  C C     . VAL A 1 60  ? 25.602  23.600  11.184  1.00 82.59 60  A 1 
ATOM 458  O O     . VAL A 1 60  ? 25.626  24.133  12.297  1.00 78.78 60  A 1 
ATOM 459  C CB    . VAL A 1 60  ? 27.735  24.232  10.008  1.00 80.24 60  A 1 
ATOM 460  C CG1   . VAL A 1 60  ? 29.137  23.747  9.598   1.00 70.39 60  A 1 
ATOM 461  C CG2   . VAL A 1 60  ? 27.089  24.919  8.800   1.00 74.54 60  A 1 
ATOM 462  N N     . VAL A 1 61  ? 24.474  23.427  10.489  1.00 83.21 61  A 1 
ATOM 463  C CA    . VAL A 1 61  ? 23.144  23.824  10.962  1.00 83.03 61  A 1 
ATOM 464  C C     . VAL A 1 61  ? 22.135  22.692  10.792  1.00 83.64 61  A 1 
ATOM 465  O O     . VAL A 1 61  ? 22.289  21.852  9.909   1.00 81.91 61  A 1 
ATOM 466  C CB    . VAL A 1 61  ? 22.625  25.107  10.285  1.00 81.85 61  A 1 
ATOM 467  C CG1   . VAL A 1 61  ? 23.549  26.305  10.541  1.00 68.42 61  A 1 
ATOM 468  C CG2   . VAL A 1 61  ? 22.431  24.955  8.769   1.00 72.90 61  A 1 
ATOM 469  N N     . TYR A 1 62  ? 21.099  22.701  11.629  1.00 79.92 62  A 1 
ATOM 470  C CA    . TYR A 1 62  ? 19.897  21.889  11.447  1.00 79.04 62  A 1 
ATOM 471  C C     . TYR A 1 62  ? 18.708  22.803  11.164  1.00 80.25 62  A 1 
ATOM 472  O O     . TYR A 1 62  ? 18.437  23.725  11.936  1.00 77.32 62  A 1 
ATOM 473  C CB    . TYR A 1 62  ? 19.660  21.033  12.681  1.00 77.74 62  A 1 
ATOM 474  C CG    . TYR A 1 62  ? 18.394  20.203  12.613  1.00 76.27 62  A 1 
ATOM 475  C CD1   . TYR A 1 62  ? 17.265  20.544  13.372  1.00 70.36 62  A 1 
ATOM 476  C CD2   . TYR A 1 62  ? 18.349  19.071  11.781  1.00 71.51 62  A 1 
ATOM 477  C CE1   . TYR A 1 62  ? 16.123  19.745  13.336  1.00 66.63 62  A 1 
ATOM 478  C CE2   . TYR A 1 62  ? 17.212  18.267  11.728  1.00 68.64 62  A 1 
ATOM 479  C CZ    . TYR A 1 62  ? 16.101  18.592  12.522  1.00 75.26 62  A 1 
ATOM 480  O OH    . TYR A 1 62  ? 14.990  17.783  12.509  1.00 74.51 62  A 1 
ATOM 481  N N     . CYS A 1 63  ? 17.995  22.551  10.071  1.00 76.96 63  A 1 
ATOM 482  C CA    . CYS A 1 63  ? 16.751  23.229  9.738   1.00 75.80 63  A 1 
ATOM 483  C C     . CYS A 1 63  ? 15.572  22.389  10.232  1.00 74.38 63  A 1 
ATOM 484  O O     . CYS A 1 63  ? 15.374  21.264  9.771   1.00 71.87 63  A 1 
ATOM 485  C CB    . CYS A 1 63  ? 16.688  23.486  8.236   1.00 76.35 63  A 1 
ATOM 486  S SG    . CYS A 1 63  ? 15.153  24.360  7.844   1.00 77.36 63  A 1 
ATOM 487  N N     . ARG A 1 64  ? 14.762  22.935  11.153  1.00 72.38 64  A 1 
ATOM 488  C CA    . ARG A 1 64  ? 13.595  22.225  11.692  1.00 69.42 64  A 1 
ATOM 489  C C     . ARG A 1 64  ? 12.499  22.008  10.657  1.00 67.03 64  A 1 
ATOM 490  O O     . ARG A 1 64  ? 11.903  20.940  10.629  1.00 62.83 64  A 1 
ATOM 491  C CB    . ARG A 1 64  ? 13.015  22.987  12.893  1.00 66.32 64  A 1 
ATOM 492  C CG    . ARG A 1 64  ? 13.915  22.886  14.138  1.00 61.81 64  A 1 
ATOM 493  C CD    . ARG A 1 64  ? 13.230  23.578  15.308  1.00 61.62 64  A 1 
ATOM 494  N NE    . ARG A 1 64  ? 14.021  23.472  16.536  1.00 53.09 64  A 1 
ATOM 495  C CZ    . ARG A 1 64  ? 13.680  23.938  17.719  1.00 47.71 64  A 1 
ATOM 496  N NH1   . ARG A 1 64  ? 12.546  24.553  17.910  1.00 44.61 64  A 1 
ATOM 497  N NH2   . ARG A 1 64  ? 14.468  23.797  18.732  1.00 44.89 64  A 1 
ATOM 498  N N     . ALA A 1 65  ? 12.233  23.013  9.824   1.00 74.97 65  A 1 
ATOM 499  C CA    . ALA A 1 65  ? 11.173  22.948  8.820   1.00 74.23 65  A 1 
ATOM 500  C C     . ALA A 1 65  ? 11.443  21.868  7.762   1.00 73.86 65  A 1 
ATOM 501  O O     . ALA A 1 65  ? 10.545  21.104  7.418   1.00 70.55 65  A 1 
ATOM 502  C CB    . ALA A 1 65  ? 11.024  24.334  8.192   1.00 75.00 65  A 1 
ATOM 503  N N     . ASP A 1 66  ? 12.704  21.755  7.314   1.00 71.29 66  A 1 
ATOM 504  C CA    . ASP A 1 66  ? 13.118  20.760  6.331   1.00 69.62 66  A 1 
ATOM 505  C C     . ASP A 1 66  ? 13.543  19.419  6.966   1.00 70.36 66  A 1 
ATOM 506  O O     . ASP A 1 66  ? 13.756  18.438  6.261   1.00 66.14 66  A 1 
ATOM 507  C CB    . ASP A 1 66  ? 14.252  21.342  5.464   1.00 65.81 66  A 1 
ATOM 508  C CG    . ASP A 1 66  ? 13.838  22.607  4.708   1.00 63.53 66  A 1 
ATOM 509  O OD1   . ASP A 1 66  ? 12.677  22.682  4.247   1.00 60.52 66  A 1 
ATOM 510  O OD2   . ASP A 1 66  ? 14.694  23.523  4.596   1.00 61.05 66  A 1 
ATOM 511  N N     . SER A 1 67  ? 13.655  19.361  8.297   1.00 69.75 67  A 1 
ATOM 512  C CA    . SER A 1 67  ? 14.197  18.223  9.052   1.00 71.29 67  A 1 
ATOM 513  C C     . SER A 1 67  ? 15.558  17.753  8.517   1.00 73.68 67  A 1 
ATOM 514  O O     . SER A 1 67  ? 15.786  16.556  8.347   1.00 69.84 67  A 1 
ATOM 515  C CB    . SER A 1 67  ? 13.179  17.083  9.146   1.00 68.84 67  A 1 
ATOM 516  O OG    . SER A 1 67  ? 11.991  17.519  9.770   1.00 64.37 67  A 1 
ATOM 517  N N     . ALA A 1 68  ? 16.442  18.709  8.196   1.00 75.71 68  A 1 
ATOM 518  C CA    . ALA A 1 68  ? 17.681  18.456  7.469   1.00 76.20 68  A 1 
ATOM 519  C C     . ALA A 1 68  ? 18.909  19.071  8.151   1.00 76.56 68  A 1 
ATOM 520  O O     . ALA A 1 68  ? 18.885  20.218  8.606   1.00 76.34 68  A 1 
ATOM 521  C CB    . ALA A 1 68  ? 17.521  18.970  6.039   1.00 75.21 68  A 1 
ATOM 522  N N     . TYR A 1 69  ? 20.009  18.315  8.144   1.00 82.89 69  A 1 
ATOM 523  C CA    . TYR A 1 69  ? 21.338  18.763  8.549   1.00 80.72 69  A 1 
ATOM 524  C C     . TYR A 1 69  ? 22.066  19.338  7.335   1.00 83.26 69  A 1 
ATOM 525  O O     . TYR A 1 69  ? 22.274  18.643  6.344   1.00 80.15 69  A 1 
ATOM 526  C CB    . TYR A 1 69  ? 22.121  17.595  9.143   1.00 80.18 69  A 1 
ATOM 527  C CG    . TYR A 1 69  ? 21.531  17.036  10.411  1.00 78.94 69  A 1 
ATOM 528  C CD1   . TYR A 1 69  ? 22.008  17.448  11.655  1.00 69.58 69  A 1 
ATOM 529  C CD2   . TYR A 1 69  ? 20.494  16.080  10.355  1.00 71.71 69  A 1 
ATOM 530  C CE1   . TYR A 1 69  ? 21.480  16.917  12.834  1.00 68.71 69  A 1 
ATOM 531  C CE2   . TYR A 1 69  ? 19.951  15.542  11.527  1.00 68.96 69  A 1 
ATOM 532  C CZ    . TYR A 1 69  ? 20.451  15.960  12.777  1.00 77.79 69  A 1 
ATOM 533  O OH    . TYR A 1 69  ? 19.927  15.434  13.941  1.00 76.32 69  A 1 
ATOM 534  N N     . LEU A 1 70  ? 22.454  20.606  7.399   1.00 81.24 70  A 1 
ATOM 535  C CA    . LEU A 1 70  ? 23.011  21.318  6.261   1.00 80.54 70  A 1 
ATOM 536  C C     . LEU A 1 70  ? 24.405  21.875  6.561   1.00 80.45 70  A 1 
ATOM 537  O O     . LEU A 1 70  ? 24.680  22.400  7.646   1.00 80.58 70  A 1 
ATOM 538  C CB    . LEU A 1 70  ? 22.046  22.430  5.809   1.00 80.91 70  A 1 
ATOM 539  C CG    . LEU A 1 70  ? 20.638  21.935  5.408   1.00 82.14 70  A 1 
ATOM 540  C CD1   . LEU A 1 70  ? 19.742  23.125  5.058   1.00 73.96 70  A 1 
ATOM 541  C CD2   . LEU A 1 70  ? 20.692  20.990  4.204   1.00 74.21 70  A 1 
ATOM 542  N N     . CYS A 1 71  ? 25.313  21.790  5.567   1.00 83.09 71  A 1 
ATOM 543  C CA    . CYS A 1 71  ? 26.546  22.564  5.585   1.00 82.46 71  A 1 
ATOM 544  C C     . CYS A 1 71  ? 26.254  24.039  5.280   1.00 82.34 71  A 1 
ATOM 545  O O     . CYS A 1 71  ? 25.213  24.369  4.705   1.00 78.83 71  A 1 
ATOM 546  C CB    . CYS A 1 71  ? 27.561  21.960  4.618   1.00 81.21 71  A 1 
ATOM 547  S SG    . CYS A 1 71  ? 27.116  22.251  2.871   1.00 82.04 71  A 1 
ATOM 548  N N     . ALA A 1 72  ? 27.200  24.932  5.574   1.00 81.90 72  A 1 
ATOM 549  C CA    . ALA A 1 72  ? 27.022  26.371  5.357   1.00 80.00 72  A 1 
ATOM 550  C C     . ALA A 1 72  ? 26.662  26.734  3.904   1.00 80.71 72  A 1 
ATOM 551  O O     . ALA A 1 72  ? 25.861  27.631  3.662   1.00 77.72 72  A 1 
ATOM 552  C CB    . ALA A 1 72  ? 28.307  27.076  5.788   1.00 79.03 72  A 1 
ATOM 553  N N     . SER A 1 73  ? 27.222  26.018  2.920   1.00 79.59 73  A 1 
ATOM 554  C CA    . SER A 1 73  ? 26.931  26.244  1.504   1.00 80.09 73  A 1 
ATOM 555  C C     . SER A 1 73  ? 25.511  25.809  1.125   1.00 80.42 73  A 1 
ATOM 556  O O     . SER A 1 73  ? 24.812  26.552  0.448   1.00 78.76 73  A 1 
ATOM 557  C CB    . SER A 1 73  ? 27.957  25.521  0.630   1.00 79.20 73  A 1 
ATOM 558  O OG    . SER A 1 73  ? 27.743  25.819  -0.734  1.00 68.89 73  A 1 
ATOM 559  N N     . CYS A 1 74  ? 25.069  24.620  1.570   1.00 77.26 74  A 1 
ATOM 560  C CA    . CYS A 1 74  ? 23.722  24.120  1.293   1.00 77.15 74  A 1 
ATOM 561  C C     . CYS A 1 74  ? 22.659  24.920  2.047   1.00 77.27 74  A 1 
ATOM 562  O O     . CYS A 1 74  ? 21.633  25.251  1.460   1.00 74.67 74  A 1 
ATOM 563  C CB    . CYS A 1 74  ? 23.645  22.625  1.611   1.00 77.43 74  A 1 
ATOM 564  S SG    . CYS A 1 74  ? 24.674  21.672  0.446   1.00 74.87 74  A 1 
ATOM 565  N N     . ASP A 1 75  ? 22.922  25.309  3.302   1.00 80.80 75  A 1 
ATOM 566  C CA    . ASP A 1 75  ? 22.052  26.200  4.078   1.00 78.10 75  A 1 
ATOM 567  C C     . ASP A 1 75  ? 21.842  27.533  3.351   1.00 77.28 75  A 1 
ATOM 568  O O     . ASP A 1 75  ? 20.704  27.940  3.121   1.00 74.36 75  A 1 
ATOM 569  C CB    . ASP A 1 75  ? 22.660  26.425  5.472   1.00 78.45 75  A 1 
ATOM 570  C CG    . ASP A 1 75  ? 21.839  27.424  6.297   1.00 78.94 75  A 1 
ATOM 571  O OD1   . ASP A 1 75  ? 20.655  27.156  6.543   1.00 69.61 75  A 1 
ATOM 572  O OD2   . ASP A 1 75  ? 22.367  28.489  6.667   1.00 71.46 75  A 1 
ATOM 573  N N     . ALA A 1 76  ? 22.919  28.161  2.898   1.00 78.76 76  A 1 
ATOM 574  C CA    . ALA A 1 76  ? 22.834  29.408  2.154   1.00 76.60 76  A 1 
ATOM 575  C C     . ALA A 1 76  ? 22.045  29.239  0.844   1.00 77.32 76  A 1 
ATOM 576  O O     . ALA A 1 76  ? 21.184  30.062  0.554   1.00 75.51 76  A 1 
ATOM 577  C CB    . ALA A 1 76  ? 24.242  29.944  1.893   1.00 76.65 76  A 1 
ATOM 578  N N     . GLN A 1 77  ? 22.276  28.171  0.071   1.00 73.12 77  A 1 
ATOM 579  C CA    . GLN A 1 77  ? 21.575  27.936  -1.200  1.00 71.21 77  A 1 
ATOM 580  C C     . GLN A 1 77  ? 20.078  27.657  -1.006  1.00 72.38 77  A 1 
ATOM 581  O O     . GLN A 1 77  ? 19.255  28.220  -1.719  1.00 71.12 77  A 1 
ATOM 582  C CB    . GLN A 1 77  ? 22.219  26.773  -1.948  1.00 71.32 77  A 1 
ATOM 583  C CG    . GLN A 1 77  ? 23.559  27.184  -2.587  1.00 66.60 77  A 1 
ATOM 584  C CD    . GLN A 1 77  ? 24.245  26.015  -3.300  1.00 63.59 77  A 1 
ATOM 585  O OE1   . GLN A 1 77  ? 23.715  24.937  -3.499  1.00 56.34 77  A 1 
ATOM 586  N NE2   . GLN A 1 77  ? 25.468  26.203  -3.747  1.00 54.15 77  A 1 
ATOM 587  N N     . ILE A 1 78  ? 19.723  26.799  -0.041  1.00 70.86 78  A 1 
ATOM 588  C CA    . ILE A 1 78  ? 18.335  26.398  0.202   1.00 69.66 78  A 1 
ATOM 589  C C     . ILE A 1 78  ? 17.543  27.559  0.806   1.00 69.36 78  A 1 
ATOM 590  O O     . ILE A 1 78  ? 16.450  27.875  0.338   1.00 67.38 78  A 1 
ATOM 591  C CB    . ILE A 1 78  ? 18.297  25.126  1.075   1.00 68.53 78  A 1 
ATOM 592  C CG1   . ILE A 1 78  ? 18.865  23.933  0.269   1.00 67.30 78  A 1 
ATOM 593  C CG2   . ILE A 1 78  ? 16.877  24.811  1.558   1.00 68.94 78  A 1 
ATOM 594  C CD1   . ILE A 1 78  ? 19.186  22.713  1.123   1.00 62.76 78  A 1 
ATOM 595  N N     . HIS A 1 79  ? 18.097  28.243  1.801   1.00 77.24 79  A 1 
ATOM 596  C CA    . HIS A 1 79  ? 17.398  29.307  2.517   1.00 76.91 79  A 1 
ATOM 597  C C     . HIS A 1 79  ? 17.469  30.671  1.828   1.00 75.39 79  A 1 
ATOM 598  O O     . HIS A 1 79  ? 16.669  31.546  2.151   1.00 68.78 79  A 1 
ATOM 599  C CB    . HIS A 1 79  ? 17.882  29.348  3.969   1.00 75.68 79  A 1 
ATOM 600  C CG    . HIS A 1 79  ? 17.555  28.081  4.721   1.00 78.89 79  A 1 
ATOM 601  N ND1   . HIS A 1 79  ? 18.434  27.102  5.095   1.00 68.60 79  A 1 
ATOM 602  C CD2   . HIS A 1 79  ? 16.316  27.682  5.139   1.00 70.76 79  A 1 
ATOM 603  C CE1   . HIS A 1 79  ? 17.749  26.132  5.725   1.00 73.86 79  A 1 
ATOM 604  N NE2   . HIS A 1 79  ? 16.454  26.447  5.767   1.00 74.77 79  A 1 
ATOM 605  N N     . ALA A 1 80  ? 18.345  30.866  0.844   1.00 73.89 80  A 1 
ATOM 606  C CA    . ALA A 1 80  ? 18.290  32.034  -0.024  1.00 71.34 80  A 1 
ATOM 607  C C     . ALA A 1 80  ? 17.291  31.885  -1.182  1.00 69.79 80  A 1 
ATOM 608  O O     . ALA A 1 80  ? 16.945  32.882  -1.821  1.00 64.59 80  A 1 
ATOM 609  C CB    . ALA A 1 80  ? 19.690  32.350  -0.555  1.00 69.55 80  A 1 
ATOM 610  N N     . ALA A 1 81  ? 16.806  30.667  -1.458  1.00 61.32 81  A 1 
ATOM 611  C CA    . ALA A 1 81  ? 16.042  30.394  -2.664  1.00 60.65 81  A 1 
ATOM 612  C C     . ALA A 1 81  ? 14.639  31.035  -2.673  1.00 61.95 81  A 1 
ATOM 613  O O     . ALA A 1 81  ? 14.135  31.410  -3.736  1.00 59.78 81  A 1 
ATOM 614  C CB    . ALA A 1 81  ? 16.007  28.883  -2.868  1.00 57.27 81  A 1 
ATOM 615  N N     . ASN A 1 82  ? 13.987  31.203  -1.505  1.00 57.54 82  A 1 
ATOM 616  C CA    . ASN A 1 82  ? 12.788  32.020  -1.375  1.00 56.72 82  A 1 
ATOM 617  C C     . ASN A 1 82  ? 12.602  32.608  0.030   1.00 59.44 82  A 1 
ATOM 618  O O     . ASN A 1 82  ? 13.234  32.224  1.011   1.00 55.11 82  A 1 
ATOM 619  C CB    . ASN A 1 82  ? 11.542  31.268  -1.896  1.00 51.10 82  A 1 
ATOM 620  C CG    . ASN A 1 82  ? 11.039  30.167  -0.987  1.00 45.15 82  A 1 
ATOM 621  O OD1   . ASN A 1 82  ? 11.188  30.174  0.217   1.00 43.80 82  A 1 
ATOM 622  N ND2   . ASN A 1 82  ? 10.346  29.182  -1.528  1.00 44.59 82  A 1 
ATOM 623  N N     . ARG A 1 83  ? 11.650  33.556  0.136   1.00 52.09 83  A 1 
ATOM 624  C CA    . ARG A 1 83  ? 11.351  34.255  1.390   1.00 52.48 83  A 1 
ATOM 625  C C     . ARG A 1 83  ? 10.711  33.352  2.460   1.00 52.90 83  A 1 
ATOM 626  O O     . ARG A 1 83  ? 10.767  33.688  3.637   1.00 50.47 83  A 1 
ATOM 627  C CB    . ARG A 1 83  ? 10.478  35.478  1.071   1.00 50.51 83  A 1 
ATOM 628  C CG    . ARG A 1 83  ? 10.422  36.513  2.201   1.00 48.54 83  A 1 
ATOM 629  C CD    . ARG A 1 83  ? 9.614   37.729  1.745   1.00 46.21 83  A 1 
ATOM 630  N NE    . ARG A 1 83  ? 9.607   38.818  2.748   1.00 39.74 83  A 1 
ATOM 631  C CZ    . ARG A 1 83  ? 9.161   40.051  2.535   1.00 32.19 83  A 1 
ATOM 632  N NH1   . ARG A 1 83  ? 8.620   40.402  1.411   1.00 29.63 83  A 1 
ATOM 633  N NH2   . ARG A 1 83  ? 9.262   40.964  3.444   1.00 30.86 83  A 1 
ATOM 634  N N     . VAL A 1 84  ? 10.087  32.234  2.075   1.00 56.44 84  A 1 
ATOM 635  C CA    . VAL A 1 84  ? 9.539   31.256  3.022   1.00 57.30 84  A 1 
ATOM 636  C C     . VAL A 1 84  ? 10.668  30.431  3.630   1.00 60.24 84  A 1 
ATOM 637  O O     . VAL A 1 84  ? 10.788  30.379  4.849   1.00 58.15 84  A 1 
ATOM 638  C CB    . VAL A 1 84  ? 8.481   30.344  2.371   1.00 52.72 84  A 1 
ATOM 639  C CG1   . VAL A 1 84  ? 7.904   29.338  3.368   1.00 46.75 84  A 1 
ATOM 640  C CG2   . VAL A 1 84  ? 7.331   31.178  1.810   1.00 52.70 84  A 1 
ATOM 641  N N     . ALA A 1 85  ? 11.566  29.906  2.790   1.00 60.88 85  A 1 
ATOM 642  C CA    . ALA A 1 85  ? 12.745  29.173  3.225   1.00 62.63 85  A 1 
ATOM 643  C C     . ALA A 1 85  ? 13.652  30.033  4.124   1.00 63.44 85  A 1 
ATOM 644  O O     . ALA A 1 85  ? 14.094  29.566  5.162   1.00 65.60 85  A 1 
ATOM 645  C CB    . ALA A 1 85  ? 13.486  28.663  1.991   1.00 63.50 85  A 1 
ATOM 646  N N     . SER A 1 86  ? 13.843  31.329  3.816   1.00 71.67 86  A 1 
ATOM 647  C CA    . SER A 1 86  ? 14.680  32.219  4.634   1.00 72.20 86  A 1 
ATOM 648  C C     . SER A 1 86  ? 14.174  32.419  6.069   1.00 74.32 86  A 1 
ATOM 649  O O     . SER A 1 86  ? 14.947  32.825  6.942   1.00 72.68 86  A 1 
ATOM 650  C CB    . SER A 1 86  ? 14.851  33.574  3.952   1.00 70.44 86  A 1 
ATOM 651  O OG    . SER A 1 86  ? 13.663  34.336  3.974   1.00 64.39 86  A 1 
ATOM 652  N N     . ARG A 1 87  ? 12.882  32.126  6.334   1.00 65.61 87  A 1 
ATOM 653  C CA    . ARG A 1 87  ? 12.253  32.201  7.659   1.00 66.63 87  A 1 
ATOM 654  C C     . ARG A 1 87  ? 12.341  30.891  8.440   1.00 69.84 87  A 1 
ATOM 655  O O     . ARG A 1 87  ? 11.907  30.871  9.589   1.00 65.65 87  A 1 
ATOM 656  C CB    . ARG A 1 87  ? 10.786  32.621  7.513   1.00 62.04 87  A 1 
ATOM 657  C CG    . ARG A 1 87  ? 10.632  34.058  6.992   1.00 57.95 87  A 1 
ATOM 658  C CD    . ARG A 1 87  ? 9.149   34.337  6.743   1.00 57.84 87  A 1 
ATOM 659  N NE    . ARG A 1 87  ? 8.923   35.713  6.300   1.00 49.28 87  A 1 
ATOM 660  C CZ    . ARG A 1 87  ? 7.743   36.284  6.136   1.00 43.14 87  A 1 
ATOM 661  N NH1   . ARG A 1 87  ? 6.637   35.613  6.311   1.00 40.32 87  A 1 
ATOM 662  N NH2   . ARG A 1 87  ? 7.658   37.538  5.804   1.00 40.11 87  A 1 
ATOM 663  N N     . HIS A 1 88  ? 12.861  29.815  7.851   1.00 71.25 88  A 1 
ATOM 664  C CA    . HIS A 1 88  ? 13.021  28.554  8.552   1.00 72.57 88  A 1 
ATOM 665  C C     . HIS A 1 88  ? 13.951  28.727  9.754   1.00 73.20 88  A 1 
ATOM 666  O O     . HIS A 1 88  ? 15.039  29.294  9.650   1.00 71.79 88  A 1 
ATOM 667  C CB    . HIS A 1 88  ? 13.536  27.455  7.614   1.00 69.65 88  A 1 
ATOM 668  C CG    . HIS A 1 88  ? 12.556  26.997  6.568   1.00 68.23 88  A 1 
ATOM 669  N ND1   . HIS A 1 88  ? 12.814  26.038  5.611   1.00 63.03 88  A 1 
ATOM 670  C CD2   . HIS A 1 88  ? 11.254  27.381  6.387   1.00 64.35 88  A 1 
ATOM 671  C CE1   . HIS A 1 88  ? 11.707  25.862  4.883   1.00 63.76 88  A 1 
ATOM 672  N NE2   . HIS A 1 88  ? 10.736  26.662  5.328   1.00 66.20 88  A 1 
ATOM 673  N N     . GLU A 1 89  ? 13.501  28.248  10.920  1.00 70.91 89  A 1 
ATOM 674  C CA    . GLU A 1 89  ? 14.311  28.260  12.119  1.00 71.87 89  A 1 
ATOM 675  C C     . GLU A 1 89  ? 15.459  27.261  11.965  1.00 73.34 89  A 1 
ATOM 676  O O     . GLU A 1 89  ? 15.239  26.073  11.703  1.00 68.66 89  A 1 
ATOM 677  C CB    . GLU A 1 89  ? 13.436  27.959  13.346  1.00 67.92 89  A 1 
ATOM 678  C CG    . GLU A 1 89  ? 14.156  28.286  14.661  1.00 59.57 89  A 1 
ATOM 679  C CD    . GLU A 1 89  ? 13.344  27.906  15.911  1.00 55.71 89  A 1 
ATOM 680  O OE1   . GLU A 1 89  ? 13.807  28.206  17.024  1.00 48.47 89  A 1 
ATOM 681  O OE2   . GLU A 1 89  ? 12.300  27.231  15.781  1.00 48.70 89  A 1 
ATOM 682  N N     . ARG A 1 90  ? 16.698  27.747  12.119  1.00 76.11 90  A 1 
ATOM 683  C CA    . ARG A 1 90  ? 17.914  26.949  12.023  1.00 75.00 90  A 1 
ATOM 684  C C     . ARG A 1 90  ? 18.661  26.984  13.350  1.00 74.85 90  A 1 
ATOM 685  O O     . ARG A 1 90  ? 18.775  28.035  13.967  1.00 71.06 90  A 1 
ATOM 686  C CB    . ARG A 1 90  ? 18.788  27.466  10.873  1.00 73.07 90  A 1 
ATOM 687  C CG    . ARG A 1 90  ? 18.175  27.143  9.503   1.00 72.92 90  A 1 
ATOM 688  C CD    . ARG A 1 90  ? 18.742  28.047  8.410   1.00 72.18 90  A 1 
ATOM 689  N NE    . ARG A 1 90  ? 18.118  29.369  8.433   1.00 71.94 90  A 1 
ATOM 690  C CZ    . ARG A 1 90  ? 18.460  30.394  7.663   1.00 69.46 90  A 1 
ATOM 691  N NH1   . ARG A 1 90  ? 19.478  30.320  6.857   1.00 60.70 90  A 1 
ATOM 692  N NH2   . ARG A 1 90  ? 17.781  31.496  7.695   1.00 68.44 90  A 1 
ATOM 693  N N     . VAL A 1 91  ? 19.172  25.836  13.763  1.00 77.54 91  A 1 
ATOM 694  C CA    . VAL A 1 91  ? 19.955  25.679  14.989  1.00 77.16 91  A 1 
ATOM 695  C C     . VAL A 1 91  ? 21.405  25.381  14.605  1.00 77.91 91  A 1 
ATOM 696  O O     . VAL A 1 91  ? 21.646  24.491  13.791  1.00 76.72 91  A 1 
ATOM 697  C CB    . VAL A 1 91  ? 19.363  24.588  15.892  1.00 75.16 91  A 1 
ATOM 698  C CG1   . VAL A 1 91  ? 20.116  24.503  17.224  1.00 63.33 91  A 1 
ATOM 699  C CG2   . VAL A 1 91  ? 17.888  24.861  16.209  1.00 66.28 91  A 1 
ATOM 700  N N     . LEU A 1 92  ? 22.376  26.107  15.190  1.00 74.90 92  A 1 
ATOM 701  C CA    . LEU A 1 92  ? 23.794  25.830  14.984  1.00 73.42 92  A 1 
ATOM 702  C C     . LEU A 1 92  ? 24.189  24.543  15.709  1.00 72.77 92  A 1 
ATOM 703  O O     . LEU A 1 92  ? 24.047  24.432  16.923  1.00 69.87 92  A 1 
ATOM 704  C CB    . LEU A 1 92  ? 24.642  27.022  15.465  1.00 71.33 92  A 1 
ATOM 705  C CG    . LEU A 1 92  ? 24.664  28.208  14.483  1.00 65.67 92  A 1 
ATOM 706  C CD1   . LEU A 1 92  ? 25.181  29.463  15.180  1.00 59.11 92  A 1 
ATOM 707  C CD2   . LEU A 1 92  ? 25.567  27.926  13.285  1.00 61.43 92  A 1 
ATOM 708  N N     . LEU A 1 93  ? 24.757  23.585  14.974  1.00 71.74 93  A 1 
ATOM 709  C CA    . LEU A 1 93  ? 25.186  22.304  15.528  1.00 68.76 93  A 1 
ATOM 710  C C     . LEU A 1 93  ? 26.385  22.477  16.460  1.00 67.70 93  A 1 
ATOM 711  O O     . LEU A 1 93  ? 26.454  21.824  17.497  1.00 62.60 93  A 1 
ATOM 712  C CB    . LEU A 1 93  ? 25.517  21.340  14.383  1.00 65.80 93  A 1 
ATOM 713  C CG    . LEU A 1 93  ? 24.316  21.011  13.476  1.00 63.35 93  A 1 
ATOM 714  C CD1   . LEU A 1 93  ? 24.761  20.133  12.317  1.00 58.85 93  A 1 
ATOM 715  C CD2   . LEU A 1 93  ? 23.217  20.267  14.226  1.00 61.57 93  A 1 
ATOM 716  N N     . SER A 1 94  ? 27.306  23.408  16.152  1.00 70.24 94  A 1 
ATOM 717  C CA    . SER A 1 94  ? 28.506  23.647  16.957  1.00 68.01 94  A 1 
ATOM 718  C C     . SER A 1 94  ? 28.211  24.071  18.398  1.00 66.37 94  A 1 
ATOM 719  O O     . SER A 1 94  ? 28.999  23.773  19.288  1.00 60.52 94  A 1 
ATOM 720  C CB    . SER A 1 94  ? 29.367  24.716  16.288  1.00 62.38 94  A 1 
ATOM 721  O OG    . SER A 1 94  ? 28.679  25.952  16.203  1.00 55.81 94  A 1 
ATOM 722  N N     . GLU A 1 95  ? 27.094  24.756  18.628  1.00 63.57 95  A 1 
ATOM 723  C CA    . GLU A 1 95  ? 26.659  25.132  19.974  1.00 61.01 95  A 1 
ATOM 724  C C     . GLU A 1 95  ? 26.052  23.933  20.705  1.00 56.93 95  A 1 
ATOM 725  O O     . GLU A 1 95  ? 26.355  23.718  21.878  1.00 53.07 95  A 1 
ATOM 726  C CB    . GLU A 1 95  ? 25.660  26.291  19.900  1.00 57.05 95  A 1 
ATOM 727  C CG    . GLU A 1 95  ? 26.324  27.578  19.391  1.00 52.36 95  A 1 
ATOM 728  C CD    . GLU A 1 95  ? 25.381  28.789  19.341  1.00 48.61 95  A 1 
ATOM 729  O OE1   . GLU A 1 95  ? 25.916  29.908  19.191  1.00 42.82 95  A 1 
ATOM 730  O OE2   . GLU A 1 95  ? 24.151  28.595  19.415  1.00 43.86 95  A 1 
ATOM 731  N N     . ALA A 1 96  ? 25.274  23.107  20.012  1.00 60.72 96  A 1 
ATOM 732  C CA    . ALA A 1 96  ? 24.688  21.897  20.582  1.00 57.17 96  A 1 
ATOM 733  C C     . ALA A 1 96  ? 25.761  20.879  20.989  1.00 54.22 96  A 1 
ATOM 734  O O     . ALA A 1 96  ? 25.702  20.348  22.099  1.00 53.67 96  A 1 
ATOM 735  C CB    . ALA A 1 96  ? 23.694  21.330  19.571  1.00 54.97 96  A 1 
ATOM 736  N N     . TYR A 1 97  ? 26.787  20.658  20.133  1.00 58.91 97  A 1 
ATOM 737  C CA    . TYR A 1 97  ? 27.904  19.756  20.446  1.00 54.99 97  A 1 
ATOM 738  C C     . TYR A 1 97  ? 28.747  20.233  21.646  1.00 51.12 97  A 1 
ATOM 739  O O     . TYR A 1 97  ? 29.199  19.409  22.436  1.00 49.81 97  A 1 
ATOM 740  C CB    . TYR A 1 97  ? 28.796  19.574  19.210  1.00 51.57 97  A 1 
ATOM 741  C CG    . TYR A 1 97  ? 28.252  18.602  18.177  1.00 49.50 97  A 1 
ATOM 742  C CD1   . TYR A 1 97  ? 28.122  17.229  18.492  1.00 46.12 97  A 1 
ATOM 743  C CD2   . TYR A 1 97  ? 27.873  19.047  16.903  1.00 44.84 97  A 1 
ATOM 744  C CE1   . TYR A 1 97  ? 27.590  16.324  17.552  1.00 39.95 97  A 1 
ATOM 745  C CE2   . TYR A 1 97  ? 27.331  18.148  15.950  1.00 41.40 97  A 1 
ATOM 746  C CZ    . TYR A 1 97  ? 27.193  16.787  16.282  1.00 41.01 97  A 1 
ATOM 747  O OH    . TYR A 1 97  ? 26.661  15.911  15.370  1.00 37.42 97  A 1 
ATOM 748  N N     . LYS A 1 98  ? 28.915  21.540  21.826  1.00 55.50 98  A 1 
ATOM 749  C CA    . LYS A 1 98  ? 29.689  22.080  22.959  1.00 54.07 98  A 1 
ATOM 750  C C     . LYS A 1 98  ? 29.019  21.866  24.314  1.00 51.86 98  A 1 
ATOM 751  O O     . LYS A 1 98  ? 29.719  21.734  25.315  1.00 47.89 98  A 1 
ATOM 752  C CB    . LYS A 1 98  ? 29.944  23.575  22.748  1.00 49.81 98  A 1 
ATOM 753  C CG    . LYS A 1 98  ? 31.060  23.839  21.739  1.00 46.28 98  A 1 
ATOM 754  C CD    . LYS A 1 98  ? 31.168  25.347  21.471  1.00 42.76 98  A 1 
ATOM 755  C CE    . LYS A 1 98  ? 32.223  25.620  20.411  1.00 37.09 98  A 1 
ATOM 756  N NZ    . LYS A 1 98  ? 32.333  27.071  20.135  1.00 31.80 98  A 1 
ATOM 757  N N     . HIS A 1 99  ? 27.692  21.876  24.353  1.00 51.76 99  A 1 
ATOM 758  C CA    . HIS A 1 99  ? 26.945  21.835  25.612  1.00 49.79 99  A 1 
ATOM 759  C C     . HIS A 1 99  ? 26.506  20.435  26.052  1.00 44.34 99  A 1 
ATOM 760  O O     . HIS A 1 99  ? 26.055  20.283  27.191  1.00 41.02 99  A 1 
ATOM 761  C CB    . HIS A 1 99  ? 25.767  22.815  25.535  1.00 46.98 99  A 1 
ATOM 762  C CG    . HIS A 1 99  ? 26.211  24.247  25.621  1.00 45.41 99  A 1 
ATOM 763  N ND1   . HIS A 1 99  ? 26.885  24.817  26.678  1.00 41.38 99  A 1 
ATOM 764  C CD2   . HIS A 1 99  ? 26.042  25.236  24.687  1.00 42.58 99  A 1 
ATOM 765  C CE1   . HIS A 1 99  ? 27.112  26.100  26.394  1.00 39.21 99  A 1 
ATOM 766  N NE2   . HIS A 1 99  ? 26.615  26.398  25.194  1.00 39.73 99  A 1 
ATOM 767  N N     . ALA A 1 100 ? 26.630  19.420  25.196  1.00 45.52 100 A 1 
ATOM 768  C CA    . ALA A 1 100 ? 26.196  18.072  25.547  1.00 44.06 100 A 1 
ATOM 769  C C     . ALA A 1 100 ? 27.394  17.103  25.605  1.00 40.92 100 A 1 
ATOM 770  O O     . ALA A 1 100 ? 27.852  16.634  24.568  1.00 40.34 100 A 1 
ATOM 771  C CB    . ALA A 1 100 ? 25.102  17.643  24.590  1.00 42.02 100 A 1 
ATOM 772  N N     . PRO A 1 101 ? 27.867  16.772  26.826  1.00 37.64 101 A 1 
ATOM 773  C CA    . PRO A 1 101 ? 29.016  15.886  26.997  1.00 38.07 101 A 1 
ATOM 774  C C     . PRO A 1 101 ? 28.701  14.420  26.706  1.00 38.27 101 A 1 
ATOM 775  O O     . PRO A 1 101 ? 29.599  13.647  26.399  1.00 37.11 101 A 1 
ATOM 776  C CB    . PRO A 1 101 ? 29.439  16.089  28.452  1.00 35.43 101 A 1 
ATOM 777  C CG    . PRO A 1 101 ? 28.139  16.457  29.157  1.00 34.84 101 A 1 
ATOM 778  C CD    . PRO A 1 101 ? 27.381  17.254  28.101  1.00 39.90 101 A 1 
ATOM 779  N N     . VAL A 1 102 ? 27.442  14.031  26.837  1.00 33.17 102 A 1 
ATOM 780  C CA    . VAL A 1 102 ? 27.012  12.649  26.632  1.00 34.72 102 A 1 
ATOM 781  C C     . VAL A 1 102 ? 26.414  12.529  25.232  1.00 33.85 102 A 1 
ATOM 782  O O     . VAL A 1 102 ? 25.361  13.120  24.961  1.00 32.37 102 A 1 
ATOM 783  C CB    . VAL A 1 102 ? 26.034  12.176  27.718  1.00 32.40 102 A 1 
ATOM 784  C CG1   . VAL A 1 102 ? 25.778  10.679  27.602  1.00 30.17 102 A 1 
ATOM 785  C CG2   . VAL A 1 102 ? 26.588  12.441  29.132  1.00 32.45 102 A 1 
ATOM 786  N N     . MET A 1 103 ? 27.085  11.762  24.376  1.00 32.27 103 A 1 
ATOM 787  C CA    . MET A 1 103 ? 26.488  11.295  23.129  1.00 33.84 103 A 1 
ATOM 788  C C     . MET A 1 103 ? 25.493  10.194  23.455  1.00 33.52 103 A 1 
ATOM 789  O O     . MET A 1 103 ? 25.853  9.179   24.051  1.00 32.41 103 A 1 
ATOM 790  C CB    . MET A 1 103 ? 27.554  10.819  22.136  1.00 33.13 103 A 1 
ATOM 791  C CG    . MET A 1 103 ? 28.410  11.981  21.625  1.00 30.99 103 A 1 
ATOM 792  S SD    . MET A 1 103 ? 29.235  11.707  20.028  1.00 28.89 103 A 1 
ATOM 793  C CE    . MET A 1 103 ? 30.290  10.289  20.401  1.00 26.70 103 A 1 
ATOM 794  N N     . LEU A 1 104 ? 24.251  10.410  23.106  1.00 31.55 104 A 1 
ATOM 795  C CA    . LEU A 1 104 ? 23.212  9.391   23.138  1.00 32.90 104 A 1 
ATOM 796  C C     . LEU A 1 104 ? 23.116  8.804   21.741  1.00 31.10 104 A 1 
ATOM 797  O O     . LEU A 1 104 ? 22.743  9.499   20.798  1.00 29.61 104 A 1 
ATOM 798  C CB    . LEU A 1 104 ? 21.892  10.009  23.618  1.00 31.74 104 A 1 
ATOM 799  C CG    . LEU A 1 104 ? 21.856  10.271  25.131  1.00 29.67 104 A 1 
ATOM 800  C CD1   . LEU A 1 104 ? 20.681  11.177  25.497  1.00 28.64 104 A 1 
ATOM 801  C CD2   . LEU A 1 104 ? 21.697  8.974   25.926  1.00 31.70 104 A 1 
ATOM 802  N N     . ASP A 1 105 ? 23.472  7.522   21.625  1.00 37.35 105 A 1 
ATOM 803  C CA    . ASP A 1 105 ? 23.270  6.794   20.376  1.00 39.44 105 A 1 
ATOM 804  C C     . ASP A 1 105 ? 21.782  6.503   20.212  1.00 37.75 105 A 1 
ATOM 805  O O     . ASP A 1 105 ? 21.194  5.678   20.933  1.00 36.58 105 A 1 
ATOM 806  C CB    . ASP A 1 105 ? 24.127  5.521   20.331  1.00 37.43 105 A 1 
ATOM 807  C CG    . ASP A 1 105 ? 25.282  5.586   19.324  1.00 34.92 105 A 1 
ATOM 808  O OD1   . ASP A 1 105 ? 25.190  6.399   18.383  1.00 32.90 105 A 1 
ATOM 809  O OD2   . ASP A 1 105 ? 26.215  4.779   19.502  1.00 32.21 105 A 1 
ATOM 810  N N     . CYS A 1 106 ? 21.149  7.176   19.275  1.00 34.83 106 A 1 
ATOM 811  C CA    . CYS A 1 106 ? 19.811  6.843   18.858  1.00 36.77 106 A 1 
ATOM 812  C C     . CYS A 1 106 ? 19.904  5.846   17.696  1.00 35.14 106 A 1 
ATOM 813  O O     . CYS A 1 106 ? 20.051  6.229   16.539  1.00 33.38 106 A 1 
ATOM 814  C CB    . CYS A 1 106 ? 19.033  8.113   18.507  1.00 34.48 106 A 1 
ATOM 815  S SG    . CYS A 1 106 ? 17.282  7.670   18.251  1.00 31.56 106 A 1 
ATOM 816  N N     . HIS A 1 107 ? 19.801  4.555   18.005  1.00 27.15 107 A 1 
ATOM 817  C CA    . HIS A 1 107 ? 19.888  3.487   17.002  1.00 28.80 107 A 1 
ATOM 818  C C     . HIS A 1 107 ? 18.909  3.636   15.836  1.00 27.61 107 A 1 
ATOM 819  O O     . HIS A 1 107 ? 19.201  3.172   14.730  1.00 25.72 107 A 1 
ATOM 820  C CB    . HIS A 1 107 ? 19.660  2.129   17.682  1.00 27.20 107 A 1 
ATOM 821  C CG    . HIS A 1 107 ? 20.927  1.472   18.119  1.00 24.86 107 A 1 
ATOM 822  N ND1   . HIS A 1 107 ? 21.893  0.961   17.280  1.00 23.23 107 A 1 
ATOM 823  C CD2   . HIS A 1 107 ? 21.348  1.203   19.398  1.00 22.79 107 A 1 
ATOM 824  C CE1   . HIS A 1 107 ? 22.866  0.417   18.042  1.00 21.75 107 A 1 
ATOM 825  N NE2   . HIS A 1 107 ? 22.569  0.543   19.337  1.00 21.84 107 A 1 
ATOM 826  N N     . ALA A 1 108 ? 17.761  4.255   16.068  1.00 30.93 108 A 1 
ATOM 827  C CA    . ALA A 1 108 ? 16.747  4.415   15.036  1.00 31.96 108 A 1 
ATOM 828  C C     . ALA A 1 108 ? 17.127  5.430   13.943  1.00 31.53 108 A 1 
ATOM 829  O O     . ALA A 1 108 ? 16.784  5.222   12.782  1.00 29.07 108 A 1 
ATOM 830  C CB    . ALA A 1 108 ? 15.439  4.788   15.715  1.00 29.65 108 A 1 
ATOM 831  N N     . ASP A 1 109 ? 17.862  6.481   14.312  1.00 33.45 109 A 1 
ATOM 832  C CA    . ASP A 1 109 ? 18.306  7.507   13.367  1.00 33.92 109 A 1 
ATOM 833  C C     . ASP A 1 109 ? 19.765  7.301   12.904  1.00 32.31 109 A 1 
ATOM 834  O O     . ASP A 1 109 ? 20.270  8.098   12.125  1.00 29.80 109 A 1 
ATOM 835  C CB    . ASP A 1 109 ? 18.087  8.899   13.980  1.00 32.26 109 A 1 
ATOM 836  C CG    . ASP A 1 109 ? 16.611  9.286   14.114  1.00 28.95 109 A 1 
ATOM 837  O OD1   . ASP A 1 109 ? 15.786  8.825   13.291  1.00 29.36 109 A 1 
ATOM 838  O OD2   . ASP A 1 109 ? 16.305  10.094  15.023  1.00 29.93 109 A 1 
ATOM 839  N N     . ALA A 1 110 ? 20.427  6.252   13.391  1.00 28.69 110 A 1 
ATOM 840  C CA    . ALA A 1 110 ? 21.852  5.986   13.174  1.00 29.08 110 A 1 
ATOM 841  C C     . ALA A 1 110 ? 22.754  7.217   13.435  1.00 28.61 110 A 1 
ATOM 842  O O     . ALA A 1 110 ? 23.770  7.418   12.768  1.00 26.70 110 A 1 
ATOM 843  C CB    . ALA A 1 110 ? 22.059  5.339   11.804  1.00 26.93 110 A 1 
ATOM 844  N N     . ALA A 1 111 ? 22.342  8.055   14.366  1.00 31.40 111 A 1 
ATOM 845  C CA    . ALA A 1 111 ? 22.996  9.320   14.653  1.00 32.74 111 A 1 
ATOM 846  C C     . ALA A 1 111 ? 23.241  9.440   16.162  1.00 31.74 111 A 1 
ATOM 847  O O     . ALA A 1 111 ? 22.309  9.443   16.955  1.00 30.04 111 A 1 
ATOM 848  C CB    . ALA A 1 111 ? 22.140  10.466  14.106  1.00 31.42 111 A 1 
ATOM 849  N N     . ALA A 1 112 ? 24.513  9.595   16.522  1.00 31.56 112 A 1 
ATOM 850  C CA    . ALA A 1 112 ? 24.910  10.006  17.856  1.00 32.12 112 A 1 
ATOM 851  C C     . ALA A 1 112 ? 24.534  11.478  18.052  1.00 31.79 112 A 1 
ATOM 852  O O     . ALA A 1 112 ? 25.215  12.390  17.573  1.00 30.57 112 A 1 
ATOM 853  C CB    . ALA A 1 112 ? 26.409  9.734   18.016  1.00 31.39 112 A 1 
ATOM 854  N N     . LEU A 1 113 ? 23.394  11.710  18.692  1.00 31.12 113 A 1 
ATOM 855  C CA    . LEU A 1 113 ? 22.928  13.057  18.982  1.00 33.17 113 A 1 
ATOM 856  C C     . LEU A 1 113 ? 23.300  13.430  20.418  1.00 32.07 113 A 1 
ATOM 857  O O     . LEU A 1 113 ? 23.062  12.687  21.371  1.00 30.43 113 A 1 
ATOM 858  C CB    . LEU A 1 113 ? 21.425  13.171  18.700  1.00 31.13 113 A 1 
ATOM 859  C CG    . LEU A 1 113 ? 21.068  13.189  17.196  1.00 29.23 113 A 1 
ATOM 860  C CD1   . LEU A 1 113 ? 19.547  13.095  17.022  1.00 28.99 113 A 1 
ATOM 861  C CD2   . LEU A 1 113 ? 21.545  14.463  16.511  1.00 32.26 113 A 1 
ATOM 862  N N     . CYS A 1 114 ? 23.873  14.625  20.582  1.00 38.68 114 A 1 
ATOM 863  C CA    . CYS A 1 114 ? 24.089  15.186  21.911  1.00 39.78 114 A 1 
ATOM 864  C C     . CYS A 1 114 ? 22.752  15.351  22.650  1.00 38.22 114 A 1 
ATOM 865  O O     . CYS A 1 114 ? 21.786  15.843  22.071  1.00 38.99 114 A 1 
ATOM 866  C CB    . CYS A 1 114 ? 24.805  16.515  21.766  1.00 39.10 114 A 1 
ATOM 867  S SG    . CYS A 1 114 ? 26.535  16.271  21.247  1.00 37.62 114 A 1 
ATOM 868  N N     . ALA A 1 115 ? 22.700  15.034  23.943  1.00 35.72 115 A 1 
ATOM 869  C CA    . ALA A 1 115 ? 21.458  15.035  24.728  1.00 37.45 115 A 1 
ATOM 870  C C     . ALA A 1 115 ? 20.665  16.357  24.673  1.00 36.50 115 A 1 
ATOM 871  O O     . ALA A 1 115 ? 19.431  16.344  24.602  1.00 36.04 115 A 1 
ATOM 872  C CB    . ALA A 1 115 ? 21.814  14.687  26.174  1.00 36.68 115 A 1 
ATOM 873  N N     . ALA A 1 116 ? 21.355  17.502  24.677  1.00 42.75 116 A 1 
ATOM 874  C CA    . ALA A 1 116 ? 20.701  18.812  24.568  1.00 43.52 116 A 1 
ATOM 875  C C     . ALA A 1 116 ? 20.078  19.049  23.183  1.00 42.83 116 A 1 
ATOM 876  O O     . ALA A 1 116 ? 19.013  19.641  23.067  1.00 42.26 116 A 1 
ATOM 877  C CB    . ALA A 1 116 ? 21.732  19.896  24.896  1.00 42.26 116 A 1 
ATOM 878  N N     . TYR A 1 117 ? 20.747  18.566  22.135  1.00 37.35 117 A 1 
ATOM 879  C CA    . TYR A 1 117 ? 20.257  18.622  20.766  1.00 39.47 117 A 1 
ATOM 880  C C     . TYR A 1 117 ? 19.095  17.646  20.562  1.00 39.26 117 A 1 
ATOM 881  O O     . TYR A 1 117 ? 18.076  17.997  19.978  1.00 37.66 117 A 1 
ATOM 882  C CB    . TYR A 1 117 ? 21.421  18.300  19.834  1.00 37.35 117 A 1 
ATOM 883  C CG    . TYR A 1 117 ? 21.075  18.524  18.398  1.00 34.55 117 A 1 
ATOM 884  C CD1   . TYR A 1 117 ? 20.663  17.457  17.582  1.00 33.84 117 A 1 
ATOM 885  C CD2   . TYR A 1 117 ? 21.146  19.823  17.857  1.00 35.97 117 A 1 
ATOM 886  C CE1   . TYR A 1 117 ? 20.329  17.693  16.244  1.00 31.63 117 A 1 
ATOM 887  C CE2   . TYR A 1 117 ? 20.817  20.067  16.537  1.00 31.61 117 A 1 
ATOM 888  C CZ    . TYR A 1 117 ? 20.413  18.995  15.720  1.00 31.23 117 A 1 
ATOM 889  O OH    . TYR A 1 117 ? 20.087  19.240  14.426  1.00 30.57 117 A 1 
ATOM 890  N N     . GLU A 1 118 ? 19.223  16.465  21.145  1.00 44.17 118 A 1 
ATOM 891  C CA    . GLU A 1 118 ? 18.192  15.453  21.203  1.00 44.94 118 A 1 
ATOM 892  C C     . GLU A 1 118 ? 16.916  16.015  21.827  1.00 43.50 118 A 1 
ATOM 893  O O     . GLU A 1 118 ? 15.845  15.855  21.257  1.00 41.63 118 A 1 
ATOM 894  C CB    . GLU A 1 118 ? 18.708  14.257  22.006  1.00 42.30 118 A 1 
ATOM 895  C CG    . GLU A 1 118 ? 18.354  12.930  21.351  1.00 38.01 118 A 1 
ATOM 896  C CD    . GLU A 1 118 ? 18.406  11.753  22.306  1.00 35.43 118 A 1 
ATOM 897  O OE1   . GLU A 1 118 ? 17.956  10.673  21.897  1.00 33.24 118 A 1 
ATOM 898  O OE2   . GLU A 1 118 ? 18.668  11.954  23.511  1.00 33.11 118 A 1 
ATOM 899  N N     . ALA A 1 119 ? 17.002  16.760  22.915  1.00 43.36 119 A 1 
ATOM 900  C CA    . ALA A 1 119 ? 15.849  17.415  23.516  1.00 42.90 119 A 1 
ATOM 901  C C     . ALA A 1 119 ? 15.156  18.376  22.536  1.00 40.98 119 A 1 
ATOM 902  O O     . ALA A 1 119 ? 13.932  18.368  22.437  1.00 40.01 119 A 1 
ATOM 903  C CB    . ALA A 1 119 ? 16.279  18.119  24.801  1.00 41.26 119 A 1 
ATOM 904  N N     . GLN A 1 120 ? 15.912  19.165  21.765  1.00 44.74 120 A 1 
ATOM 905  C CA    . GLN A 1 120 ? 15.327  20.088  20.787  1.00 45.52 120 A 1 
ATOM 906  C C     . GLN A 1 120 ? 14.732  19.383  19.554  1.00 44.28 120 A 1 
ATOM 907  O O     . GLN A 1 120 ? 13.674  19.790  19.071  1.00 42.51 120 A 1 
ATOM 908  C CB    . GLN A 1 120 ? 16.353  21.128  20.345  1.00 43.61 120 A 1 
ATOM 909  C CG    . GLN A 1 120 ? 16.661  22.156  21.444  1.00 39.71 120 A 1 
ATOM 910  C CD    . GLN A 1 120 ? 17.497  23.326  20.926  1.00 35.54 120 A 1 
ATOM 911  O OE1   . GLN A 1 120 ? 17.894  23.403  19.773  1.00 34.81 120 A 1 
ATOM 912  N NE2   . GLN A 1 120 ? 17.758  24.321  21.752  1.00 31.46 120 A 1 
ATOM 913  N N     . VAL A 1 121 ? 15.397  18.340  19.044  1.00 47.41 121 A 1 
ATOM 914  C CA    . VAL A 1 121 ? 14.947  17.587  17.862  1.00 47.60 121 A 1 
ATOM 915  C C     . VAL A 1 121 ? 13.816  16.623  18.218  1.00 45.22 121 A 1 
ATOM 916  O O     . VAL A 1 121 ? 12.811  16.560  17.502  1.00 43.37 121 A 1 
ATOM 917  C CB    . VAL A 1 121 ? 16.127  16.863  17.189  1.00 45.54 121 A 1 
ATOM 918  C CG1   . VAL A 1 121 ? 15.687  16.021  15.984  1.00 43.66 121 A 1 
ATOM 919  C CG2   . VAL A 1 121 ? 17.155  17.873  16.676  1.00 47.64 121 A 1 
ATOM 920  N N     . HIS A 1 122 ? 13.917  15.913  19.351  1.00 42.94 122 A 1 
ATOM 921  C CA    . HIS A 1 122 ? 12.885  14.990  19.814  1.00 41.69 122 A 1 
ATOM 922  C C     . HIS A 1 122 ? 11.637  15.692  20.338  1.00 38.41 122 A 1 
ATOM 923  O O     . HIS A 1 122 ? 10.552  15.147  20.188  1.00 36.93 122 A 1 
ATOM 924  C CB    . HIS A 1 122 ? 13.416  14.031  20.888  1.00 40.15 122 A 1 
ATOM 925  C CG    . HIS A 1 122 ? 14.235  12.895  20.358  1.00 38.50 122 A 1 
ATOM 926  N ND1   . HIS A 1 122 ? 13.751  11.650  20.001  1.00 38.65 122 A 1 
ATOM 927  C CD2   . HIS A 1 122 ? 15.580  12.845  20.224  1.00 38.82 122 A 1 
ATOM 928  C CE1   . HIS A 1 122 ? 14.796  10.879  19.670  1.00 38.02 122 A 1 
ATOM 929  N NE2   . HIS A 1 122 ? 15.925  11.564  19.793  1.00 37.02 122 A 1 
ATOM 930  N N     . TYR A 1 123 ? 11.733  16.899  20.899  1.00 40.36 123 A 1 
ATOM 931  C CA    . TYR A 1 123 ? 10.525  17.654  21.259  1.00 39.94 123 A 1 
ATOM 932  C C     . TYR A 1 123 ? 9.660   17.980  20.039  1.00 38.10 123 A 1 
ATOM 933  O O     . TYR A 1 123 ? 8.437   17.963  20.133  1.00 36.09 123 A 1 
ATOM 934  C CB    . TYR A 1 123 ? 10.891  18.939  22.016  1.00 37.69 123 A 1 
ATOM 935  C CG    . TYR A 1 123 ? 10.200  19.061  23.357  1.00 35.77 123 A 1 
ATOM 936  C CD1   . TYR A 1 123 ? 8.970   19.730  23.472  1.00 33.88 123 A 1 
ATOM 937  C CD2   . TYR A 1 123 ? 10.788  18.498  24.509  1.00 34.36 123 A 1 
ATOM 938  C CE1   . TYR A 1 123 ? 8.341   19.839  24.721  1.00 28.68 123 A 1 
ATOM 939  C CE2   . TYR A 1 123 ? 10.168  18.594  25.750  1.00 28.68 123 A 1 
ATOM 940  C CZ    . TYR A 1 123 ? 8.942   19.276  25.872  1.00 28.52 123 A 1 
ATOM 941  O OH    . TYR A 1 123 ? 8.322   19.388  27.096  1.00 28.02 123 A 1 
ATOM 942  N N     . ALA A 1 124 ? 10.287  18.228  18.892  1.00 40.92 124 A 1 
ATOM 943  C CA    . ALA A 1 124 ? 9.562   18.462  17.644  1.00 39.77 124 A 1 
ATOM 944  C C     . ALA A 1 124 ? 8.929   17.175  17.089  1.00 37.97 124 A 1 
ATOM 945  O O     . ALA A 1 124 ? 7.798   17.197  16.605  1.00 36.20 124 A 1 
ATOM 946  C CB    . ALA A 1 124 ? 10.517  19.114  16.647  1.00 37.20 124 A 1 
ATOM 947  N N     . ASN A 1 125 ? 9.612   16.044  17.200  1.00 44.27 125 A 1 
ATOM 948  C CA    . ASN A 1 125 ? 9.122   14.747  16.741  1.00 43.09 125 A 1 
ATOM 949  C C     . ASN A 1 125 ? 8.658   13.883  17.927  1.00 41.29 125 A 1 
ATOM 950  O O     . ASN A 1 125 ? 9.379   13.008  18.401  1.00 39.21 125 A 1 
ATOM 951  C CB    . ASN A 1 125 ? 10.199  14.062  15.886  1.00 41.15 125 A 1 
ATOM 952  C CG    . ASN A 1 125 ? 10.011  14.237  14.388  1.00 37.00 125 A 1 
ATOM 953  O OD1   . ASN A 1 125 ? 8.930   14.500  13.891  1.00 36.40 125 A 1 
ATOM 954  N ND2   . ASN A 1 125 ? 11.055  14.028  13.625  1.00 36.20 125 A 1 
ATOM 955  N N     . LEU A 1 126 ? 7.422   14.067  18.345  1.00 43.45 126 A 1 
ATOM 956  C CA    . LEU A 1 126 ? 6.797   13.279  19.423  1.00 44.52 126 A 1 
ATOM 957  C C     . LEU A 1 126 ? 6.929   11.754  19.252  1.00 43.03 126 A 1 
ATOM 958  O O     . LEU A 1 126 ? 6.952   11.035  20.251  1.00 40.08 126 A 1 
ATOM 959  C CB    . LEU A 1 126 ? 5.311   13.678  19.519  1.00 41.03 126 A 1 
ATOM 960  C CG    . LEU A 1 126 ? 5.033   14.738  20.592  1.00 37.17 126 A 1 
ATOM 961  C CD1   . LEU A 1 126 ? 3.781   15.542  20.254  1.00 33.88 126 A 1 
ATOM 962  C CD2   . LEU A 1 126 ? 4.823   14.090  21.962  1.00 34.87 126 A 1 
ATOM 963  N N     . LEU A 1 127 ? 7.035   11.237  18.033  1.00 41.29 127 A 1 
ATOM 964  C CA    . LEU A 1 127 ? 7.246   9.802   17.787  1.00 42.13 127 A 1 
ATOM 965  C C     . LEU A 1 127 ? 8.675   9.337   18.109  1.00 41.04 127 A 1 
ATOM 966  O O     . LEU A 1 127 ? 8.835   8.172   18.471  1.00 38.91 127 A 1 
ATOM 967  C CB    . LEU A 1 127 ? 6.879   9.432   16.342  1.00 39.41 127 A 1 
ATOM 968  C CG    . LEU A 1 127 ? 5.370   9.268   16.078  1.00 35.64 127 A 1 
ATOM 969  C CD1   . LEU A 1 127 ? 5.145   8.963   14.594  1.00 35.08 127 A 1 
ATOM 970  C CD2   . LEU A 1 127 ? 4.744   8.116   16.868  1.00 37.86 127 A 1 
ATOM 971  N N     . THR A 1 128 ? 9.687   10.187  18.010  1.00 45.25 128 A 1 
ATOM 972  C CA    . THR A 1 128 ? 11.056  9.773   18.355  1.00 44.48 128 A 1 
ATOM 973  C C     . THR A 1 128 ? 11.235  9.548   19.865  1.00 42.10 128 A 1 
ATOM 974  O O     . THR A 1 128 ? 12.132  8.823   20.260  1.00 39.42 128 A 1 
ATOM 975  C CB    . THR A 1 128 ? 12.130  10.746  17.842  1.00 41.36 128 A 1 
ATOM 976  O OG1   . THR A 1 128 ? 11.832  12.060  18.214  1.00 39.86 128 A 1 
ATOM 977  C CG2   . THR A 1 128 ? 12.251  10.722  16.324  1.00 41.14 128 A 1 
ATOM 978  N N     . VAL A 1 129 ? 10.326  10.051  20.703  1.00 42.73 129 A 1 
ATOM 979  C CA    . VAL A 1 129 ? 10.287  9.736   22.149  1.00 42.92 129 A 1 
ATOM 980  C C     . VAL A 1 129 ? 10.120  8.231   22.402  1.00 40.05 129 A 1 
ATOM 981  O O     . VAL A 1 129 ? 10.547  7.725   23.437  1.00 37.12 129 A 1 
ATOM 982  C CB    . VAL A 1 129 ? 9.171   10.528  22.851  1.00 38.99 129 A 1 
ATOM 983  C CG1   . VAL A 1 129 ? 9.156   10.308  24.375  1.00 36.11 129 A 1 
ATOM 984  C CG2   . VAL A 1 129 ? 9.313   12.038  22.629  1.00 37.60 129 A 1 
ATOM 985  N N     . MET A 1 130 ? 9.533   7.487   21.457  1.00 45.94 130 A 1 
ATOM 986  C CA    . MET A 1 130 ? 9.390   6.031   21.533  1.00 45.98 130 A 1 
ATOM 987  C C     . MET A 1 130 ? 10.663  5.276   21.130  1.00 44.21 130 A 1 
ATOM 988  O O     . MET A 1 130 ? 10.702  4.048   21.277  1.00 41.88 130 A 1 
ATOM 989  C CB    . MET A 1 130 ? 8.196   5.585   20.653  1.00 42.87 130 A 1 
ATOM 990  C CG    . MET A 1 130 ? 6.852   6.093   21.172  1.00 38.56 130 A 1 
ATOM 991  S SD    . MET A 1 130 ? 5.987   4.942   22.289  1.00 36.03 130 A 1 
ATOM 992  C CE    . MET A 1 130 ? 5.328   3.786   21.070  1.00 32.18 130 A 1 
ATOM 993  N N     . HIS A 1 131 ? 11.700  5.951   20.630  1.00 37.67 131 A 1 
ATOM 994  C CA    . HIS A 1 131 ? 12.971  5.305   20.342  1.00 37.86 131 A 1 
ATOM 995  C C     . HIS A 1 131 ? 13.669  4.971   21.663  1.00 34.53 131 A 1 
ATOM 996  O O     . HIS A 1 131 ? 13.827  5.822   22.539  1.00 33.08 131 A 1 
ATOM 997  C CB    . HIS A 1 131 ? 13.848  6.175   19.418  1.00 37.60 131 A 1 
ATOM 998  C CG    . HIS A 1 131 ? 13.318  6.323   18.007  1.00 35.83 131 A 1 
ATOM 999  N ND1   . HIS A 1 131 ? 13.884  7.101   17.008  1.00 37.00 131 A 1 
ATOM 1000 C CD2   . HIS A 1 131 ? 12.242  5.715   17.445  1.00 36.93 131 A 1 
ATOM 1001 C CE1   . HIS A 1 131 ? 13.166  6.961   15.898  1.00 37.04 131 A 1 
ATOM 1002 N NE2   . HIS A 1 131 ? 12.153  6.117   16.113  1.00 35.05 131 A 1 
ATOM 1003 N N     . GLN A 1 132 ? 14.073  3.710   21.807  1.00 30.56 132 A 1 
ATOM 1004 C CA    . GLN A 1 132 ? 14.861  3.293   22.960  1.00 33.16 132 A 1 
ATOM 1005 C C     . GLN A 1 132 ? 16.213  4.014   22.923  1.00 31.74 132 A 1 
ATOM 1006 O O     . GLN A 1 132 ? 17.041  3.769   22.042  1.00 30.78 132 A 1 
ATOM 1007 C CB    . GLN A 1 132 ? 15.060  1.774   22.989  1.00 33.23 132 A 1 
ATOM 1008 C CG    . GLN A 1 132 ? 13.866  1.050   23.634  1.00 31.86 132 A 1 
ATOM 1009 C CD    . GLN A 1 132 ? 14.069  -0.467  23.714  1.00 28.69 132 A 1 
ATOM 1010 O OE1   . GLN A 1 132 ? 14.901  -1.055  23.050  1.00 27.13 132 A 1 
ATOM 1011 N NE2   . GLN A 1 132 ? 13.292  -1.158  24.522  1.00 24.44 132 A 1 
ATOM 1012 N N     . ARG A 1 133 ? 16.419  4.882   23.905  1.00 36.10 133 A 1 
ATOM 1013 C CA    . ARG A 1 133 ? 17.694  5.558   24.149  1.00 37.42 133 A 1 
ATOM 1014 C C     . ARG A 1 133 ? 18.557  4.642   25.006  1.00 33.80 133 A 1 
ATOM 1015 O O     . ARG A 1 133 ? 18.261  4.443   26.177  1.00 32.59 133 A 1 
ATOM 1016 C CB    . ARG A 1 133 ? 17.450  6.903   24.843  1.00 37.34 133 A 1 
ATOM 1017 C CG    . ARG A 1 133 ? 16.675  7.881   23.946  1.00 36.60 133 A 1 
ATOM 1018 C CD    . ARG A 1 133 ? 16.407  9.176   24.717  1.00 37.28 133 A 1 
ATOM 1019 N NE    . ARG A 1 133 ? 15.662  10.132  23.889  1.00 32.69 133 A 1 
ATOM 1020 C CZ    . ARG A 1 133 ? 15.479  11.409  24.153  1.00 30.83 133 A 1 
ATOM 1021 N NH1   . ARG A 1 133 ? 15.874  11.951  25.272  1.00 28.29 133 A 1 
ATOM 1022 N NH2   . ARG A 1 133 ? 14.907  12.171  23.284  1.00 26.36 133 A 1 
ATOM 1023 N N     . MET A 1 134 ? 19.598  4.087   24.416  1.00 29.66 134 A 1 
ATOM 1024 C CA    . MET A 1 134 ? 20.634  3.399   25.188  1.00 30.74 134 A 1 
ATOM 1025 C C     . MET A 1 134 ? 21.707  4.434   25.553  1.00 28.79 134 A 1 
ATOM 1026 O O     . MET A 1 134 ? 22.296  5.017   24.647  1.00 27.30 134 A 1 
ATOM 1027 C CB    . MET A 1 134 ? 21.205  2.226   24.393  1.00 30.98 134 A 1 
ATOM 1028 C CG    . MET A 1 134 ? 20.196  1.067   24.282  1.00 29.23 134 A 1 
ATOM 1029 S SD    . MET A 1 134 ? 19.998  0.065   25.792  1.00 26.96 134 A 1 
ATOM 1030 C CE    . MET A 1 134 ? 21.441  -1.016  25.614  1.00 25.86 134 A 1 
ATOM 1031 N N     . PRO A 1 135 ? 21.935  4.702   26.838  1.00 32.23 135 A 1 
ATOM 1032 C CA    . PRO A 1 135 ? 23.035  5.563   27.224  1.00 33.48 135 A 1 
ATOM 1033 C C     . PRO A 1 135 ? 24.347  4.869   26.852  1.00 32.45 135 A 1 
ATOM 1034 O O     . PRO A 1 135 ? 24.672  3.822   27.409  1.00 31.22 135 A 1 
ATOM 1035 C CB    . PRO A 1 135 ? 22.867  5.784   28.734  1.00 32.72 135 A 1 
ATOM 1036 C CG    . PRO A 1 135 ? 22.123  4.538   29.196  1.00 32.49 135 A 1 
ATOM 1037 C CD    . PRO A 1 135 ? 21.252  4.159   27.988  1.00 37.90 135 A 1 
ATOM 1038 N N     . VAL A 1 136 ? 25.112  5.454   25.938  1.00 27.58 136 A 1 
ATOM 1039 C CA    . VAL A 1 136 ? 26.479  5.012   25.682  1.00 29.45 136 A 1 
ATOM 1040 C C     . VAL A 1 136 ? 27.305  5.416   26.891  1.00 27.89 136 A 1 
ATOM 1041 O O     . VAL A 1 136 ? 27.628  6.585   27.089  1.00 26.57 136 A 1 
ATOM 1042 C CB    . VAL A 1 136 ? 27.053  5.586   24.375  1.00 28.50 136 A 1 
ATOM 1043 C CG1   . VAL A 1 136 ? 28.473  5.045   24.128  1.00 27.90 136 A 1 
ATOM 1044 C CG2   . VAL A 1 136 ? 26.193  5.173   23.173  1.00 35.19 136 A 1 
ATOM 1045 N N     . VAL A 1 137 ? 27.578  4.426   27.739  1.00 31.44 137 A 1 
ATOM 1046 C CA    . VAL A 1 137 ? 28.503  4.639   28.850  1.00 35.43 137 A 1 
ATOM 1047 C C     . VAL A 1 137 ? 29.861  4.932   28.226  1.00 32.45 137 A 1 
ATOM 1048 O O     . VAL A 1 137 ? 30.478  4.041   27.640  1.00 31.64 137 A 1 
ATOM 1049 C CB    . VAL A 1 137 ? 28.563  3.432   29.802  1.00 33.88 137 A 1 
ATOM 1050 C CG1   . VAL A 1 137 ? 29.454  3.746   31.008  1.00 32.02 137 A 1 
ATOM 1051 C CG2   . VAL A 1 137 ? 27.169  3.073   30.328  1.00 36.32 137 A 1 
ATOM 1052 N N     . SER A 1 138 ? 30.315  6.180   28.324  1.00 34.87 138 A 1 
ATOM 1053 C CA    . SER A 1 138 ? 31.658  6.544   27.902  1.00 36.69 138 A 1 
ATOM 1054 C C     . SER A 1 138 ? 32.634  5.709   28.723  1.00 35.26 138 A 1 
ATOM 1055 O O     . SER A 1 138 ? 32.791  5.951   29.921  1.00 33.95 138 A 1 
ATOM 1056 C CB    . SER A 1 138 ? 31.909  8.038   28.103  1.00 34.25 138 A 1 
ATOM 1057 O OG    . SER A 1 138 ? 31.719  8.412   29.461  1.00 32.87 138 A 1 
ATOM 1058 N N     . HIS A 1 139 ? 33.249  4.714   28.093  1.00 26.07 139 A 1 
ATOM 1059 C CA    . HIS A 1 139 ? 34.352  4.019   28.732  1.00 30.89 139 A 1 
ATOM 1060 C C     . HIS A 1 139 ? 35.388  5.085   29.119  1.00 28.50 139 A 1 
ATOM 1061 O O     . HIS A 1 139 ? 35.771  5.887   28.262  1.00 27.41 139 A 1 
ATOM 1062 C CB    . HIS A 1 139 ? 34.957  2.957   27.814  1.00 29.21 139 A 1 
ATOM 1063 C CG    . HIS A 1 139 ? 34.249  1.637   27.949  1.00 27.52 139 A 1 
ATOM 1064 N ND1   . HIS A 1 139 ? 34.374  0.742   28.993  1.00 27.67 139 A 1 
ATOM 1065 C CD2   . HIS A 1 139 ? 33.361  1.073   27.064  1.00 28.81 139 A 1 
ATOM 1066 C CE1   . HIS A 1 139 ? 33.586  -0.306  28.750  1.00 26.62 139 A 1 
ATOM 1067 N NE2   . HIS A 1 139 ? 32.941  -0.151  27.596  1.00 27.37 139 A 1 
ATOM 1068 N N     . PRO A 1 140 ? 35.792  5.148   30.392  1.00 33.28 140 A 1 
ATOM 1069 C CA    . PRO A 1 140 ? 36.791  6.107   30.798  1.00 36.54 140 A 1 
ATOM 1070 C C     . PRO A 1 140 ? 38.022  5.858   29.930  1.00 35.18 140 A 1 
ATOM 1071 O O     . PRO A 1 140 ? 38.470  4.721   29.806  1.00 34.65 140 A 1 
ATOM 1072 C CB    . PRO A 1 140 ? 37.040  5.858   32.294  1.00 34.39 140 A 1 
ATOM 1073 C CG    . PRO A 1 140 ? 36.618  4.404   32.490  1.00 34.30 140 A 1 
ATOM 1074 C CD    . PRO A 1 140 ? 35.487  4.230   31.473  1.00 40.56 140 A 1 
ATOM 1075 N N     . ALA A 1 141 ? 38.517  6.909   29.296  1.00 30.00 141 A 1 
ATOM 1076 C CA    . ALA A 1 141 ? 39.744  6.838   28.524  1.00 30.76 141 A 1 
ATOM 1077 C C     . ALA A 1 141 ? 40.832  6.335   29.470  1.00 29.01 141 A 1 
ATOM 1078 O O     . ALA A 1 141 ? 41.289  7.069   30.346  1.00 28.81 141 A 1 
ATOM 1079 C CB    . ALA A 1 141 ? 40.062  8.211   27.935  1.00 29.33 141 A 1 
ATOM 1080 N N     . VAL A 1 142 ? 41.179  5.057   29.332  1.00 26.50 142 A 1 
ATOM 1081 C CA    . VAL A 1 142 ? 42.265  4.467   30.107  1.00 31.80 142 A 1 
ATOM 1082 C C     . VAL A 1 142 ? 43.504  5.249   29.708  1.00 29.65 142 A 1 
ATOM 1083 O O     . VAL A 1 142 ? 43.944  5.169   28.562  1.00 29.02 142 A 1 
ATOM 1084 C CB    . VAL A 1 142 ? 42.419  2.962   29.850  1.00 30.04 142 A 1 
ATOM 1085 C CG1   . VAL A 1 142 ? 43.538  2.378   30.714  1.00 28.17 142 A 1 
ATOM 1086 C CG2   . VAL A 1 142 ? 41.125  2.203   30.188  1.00 33.43 142 A 1 
ATOM 1087 N N     . ALA A 1 143 ? 43.996  6.070   30.637  1.00 34.39 143 A 1 
ATOM 1088 C CA    . ALA A 1 143 ? 45.221  6.825   30.444  1.00 37.70 143 A 1 
ATOM 1089 C C     . ALA A 1 143 ? 46.338  5.804   30.246  1.00 35.63 143 A 1 
ATOM 1090 O O     . ALA A 1 143 ? 46.811  5.208   31.214  1.00 35.75 143 A 1 
ATOM 1091 C CB    . ALA A 1 143 ? 45.448  7.738   31.651  1.00 35.74 143 A 1 
ATOM 1092 N N     . ILE A 1 144 ? 46.696  5.541   28.981  1.00 33.10 144 A 1 
ATOM 1093 C CA    . ILE A 1 144 ? 47.827  4.679   28.656  1.00 35.57 144 A 1 
ATOM 1094 C C     . ILE A 1 144 ? 49.037  5.354   29.288  1.00 33.75 144 A 1 
ATOM 1095 O O     . ILE A 1 144 ? 49.364  6.478   28.897  1.00 31.96 144 A 1 
ATOM 1096 C CB    . ILE A 1 144 ? 47.988  4.482   27.138  1.00 33.47 144 A 1 
ATOM 1097 C CG1   . ILE A 1 144 ? 46.715  3.852   26.530  1.00 32.75 144 A 1 
ATOM 1098 C CG2   . ILE A 1 144 ? 49.204  3.584   26.855  1.00 37.00 144 A 1 
ATOM 1099 C CD1   . ILE A 1 144 ? 46.723  3.736   25.005  1.00 35.96 144 A 1 
ATOM 1100 N N     . PRO A 1 145 ? 49.656  4.758   30.309  1.00 33.67 145 A 1 
ATOM 1101 C CA    . PRO A 1 145 ? 50.779  5.386   30.967  1.00 36.67 145 A 1 
ATOM 1102 C C     . PRO A 1 145 ? 51.890  5.578   29.925  1.00 35.64 145 A 1 
ATOM 1103 O O     . PRO A 1 145 ? 52.056  4.722   29.050  1.00 34.87 145 A 1 
ATOM 1104 C CB    . PRO A 1 145 ? 51.182  4.448   32.109  1.00 34.57 145 A 1 
ATOM 1105 C CG    . PRO A 1 145 ? 50.672  3.086   31.641  1.00 34.37 145 A 1 
ATOM 1106 C CD    . PRO A 1 145 ? 49.412  3.436   30.844  1.00 40.84 145 A 1 
ATOM 1107 N N     . PRO A 1 146 ? 52.635  6.683   29.975  1.00 32.99 146 A 1 
ATOM 1108 C CA    . PRO A 1 146 ? 53.704  6.935   29.022  1.00 34.74 146 A 1 
ATOM 1109 C C     . PRO A 1 146 ? 54.739  5.821   29.166  1.00 33.60 146 A 1 
ATOM 1110 O O     . PRO A 1 146 ? 55.455  5.758   30.164  1.00 33.00 146 A 1 
ATOM 1111 C CB    . PRO A 1 146 ? 54.254  8.326   29.372  1.00 32.92 146 A 1 
ATOM 1112 C CG    . PRO A 1 146 ? 53.919  8.484   30.848  1.00 33.21 146 A 1 
ATOM 1113 C CD    . PRO A 1 146 ? 52.597  7.712   30.996  1.00 39.97 146 A 1 
ATOM 1114 N N     . VAL A 1 147 ? 54.747  4.915   28.186  1.00 30.98 147 A 1 
ATOM 1115 C CA    . VAL A 1 147 ? 55.685  3.797   28.178  1.00 35.00 147 A 1 
ATOM 1116 C C     . VAL A 1 147 ? 57.082  4.398   28.080  1.00 33.25 147 A 1 
ATOM 1117 O O     . VAL A 1 147 ? 57.435  4.984   27.050  1.00 32.36 147 A 1 
ATOM 1118 C CB    . VAL A 1 147 ? 55.407  2.798   27.046  1.00 31.92 147 A 1 
ATOM 1119 C CG1   . VAL A 1 147 ? 56.286  1.561   27.206  1.00 30.52 147 A 1 
ATOM 1120 C CG2   . VAL A 1 147 ? 53.941  2.328   27.039  1.00 35.26 147 A 1 
ATOM 1121 N N     . SER A 1 148 ? 57.859  4.320   29.159  1.00 34.74 148 A 1 
ATOM 1122 C CA    . SER A 1 148 ? 59.213  4.834   29.189  1.00 36.63 148 A 1 
ATOM 1123 C C     . SER A 1 148 ? 60.057  4.079   28.164  1.00 34.77 148 A 1 
ATOM 1124 O O     . SER A 1 148 ? 60.129  2.853   28.199  1.00 34.27 148 A 1 
ATOM 1125 C CB    . SER A 1 148 ? 59.810  4.733   30.593  1.00 34.52 148 A 1 
ATOM 1126 O OG    . SER A 1 148 ? 59.756  3.399   31.076  1.00 31.59 148 A 1 
ATOM 1127 N N     . LEU A 1 149 ? 60.710  4.829   27.291  1.00 27.83 149 A 1 
ATOM 1128 C CA    . LEU A 1 149 ? 61.605  4.370   26.223  1.00 31.38 149 A 1 
ATOM 1129 C C     . LEU A 1 149 ? 62.915  3.768   26.766  1.00 29.45 149 A 1 
ATOM 1130 O O     . LEU A 1 149 ? 63.995  4.130   26.288  1.00 28.04 149 A 1 
ATOM 1131 C CB    . LEU A 1 149 ? 61.880  5.564   25.284  1.00 28.73 149 A 1 
ATOM 1132 C CG    . LEU A 1 149 ? 60.851  5.766   24.170  1.00 27.06 149 A 1 
ATOM 1133 C CD1   . LEU A 1 149 ? 60.975  7.181   23.606  1.00 28.13 149 A 1 
ATOM 1134 C CD2   . LEU A 1 149 ? 61.095  4.779   23.017  1.00 32.06 149 A 1 
ATOM 1135 N N     . PHE A 1 150 ? 62.884  2.907   27.773  1.00 29.05 150 A 1 
ATOM 1136 C CA    . PHE A 1 150 ? 64.118  2.272   28.237  1.00 32.58 150 A 1 
ATOM 1137 C C     . PHE A 1 150 ? 64.692  1.386   27.133  1.00 30.55 150 A 1 
ATOM 1138 O O     . PHE A 1 150 ? 64.011  0.526   26.573  1.00 29.72 150 A 1 
ATOM 1139 C CB    . PHE A 1 150 ? 63.912  1.561   29.579  1.00 29.66 150 A 1 
ATOM 1140 C CG    . PHE A 1 150 ? 64.320  2.423   30.751  1.00 29.78 150 A 1 
ATOM 1141 C CD1   . PHE A 1 150 ? 65.665  2.466   31.159  1.00 31.12 150 A 1 
ATOM 1142 C CD2   . PHE A 1 150 ? 63.368  3.237   31.399  1.00 33.09 150 A 1 
ATOM 1143 C CE1   . PHE A 1 150 ? 66.058  3.308   32.221  1.00 29.91 150 A 1 
ATOM 1144 C CE2   . PHE A 1 150 ? 63.752  4.076   32.459  1.00 29.29 150 A 1 
ATOM 1145 C CZ    . PHE A 1 150 ? 65.102  4.113   32.870  1.00 28.96 150 A 1 
ATOM 1146 N N     . ALA A 1 151 ? 65.940  1.642   26.813  1.00 28.90 151 A 1 
ATOM 1147 C CA    . ALA A 1 151 ? 66.599  1.265   25.565  1.00 31.38 151 A 1 
ATOM 1148 C C     . ALA A 1 151 ? 67.353  -0.070  25.598  1.00 28.85 151 A 1 
ATOM 1149 O O     . ALA A 1 151 ? 68.182  -0.292  24.716  1.00 27.72 151 A 1 
ATOM 1150 C CB    . ALA A 1 151 ? 67.533  2.421   25.184  1.00 29.11 151 A 1 
ATOM 1151 N N     . GLU A 1 152 ? 67.167  -0.890  26.622  1.00 28.24 152 A 1 
ATOM 1152 C CA    . GLU A 1 152 ? 68.116  -1.976  26.875  1.00 31.80 152 A 1 
ATOM 1153 C C     . GLU A 1 152 ? 68.219  -2.968  25.715  1.00 29.95 152 A 1 
ATOM 1154 O O     . GLU A 1 152 ? 67.225  -3.412  25.133  1.00 29.02 152 A 1 
ATOM 1155 C CB    . GLU A 1 152 ? 67.874  -2.652  28.234  1.00 29.61 152 A 1 
ATOM 1156 C CG    . GLU A 1 152 ? 68.447  -1.807  29.379  1.00 27.91 152 A 1 
ATOM 1157 C CD    . GLU A 1 152 ? 68.407  -2.515  30.743  1.00 27.80 152 A 1 
ATOM 1158 O OE1   . GLU A 1 152 ? 69.228  -2.127  31.601  1.00 27.46 152 A 1 
ATOM 1159 O OE2   . GLU A 1 152 ? 67.523  -3.381  30.933  1.00 28.66 152 A 1 
ATOM 1160 N N     . ALA A 1 153 ? 69.488  -3.276  25.380  1.00 27.00 153 A 1 
ATOM 1161 C CA    . ALA A 1 153 ? 69.914  -3.752  24.070  1.00 29.61 153 A 1 
ATOM 1162 C C     . ALA A 1 153 ? 70.164  -5.265  23.973  1.00 27.29 153 A 1 
ATOM 1163 O O     . ALA A 1 153 ? 70.729  -5.694  22.969  1.00 26.86 153 A 1 
ATOM 1164 C CB    . ALA A 1 153 ? 71.179  -2.968  23.713  1.00 28.18 153 A 1 
ATOM 1165 N N     . GLU A 1 154 ? 69.875  -6.040  25.005  1.00 31.23 154 A 1 
ATOM 1166 C CA    . GLU A 1 154 ? 70.558  -7.318  25.207  1.00 35.40 154 A 1 
ATOM 1167 C C     . GLU A 1 154 ? 70.364  -8.345  24.074  1.00 33.46 154 A 1 
ATOM 1168 O O     . GLU A 1 154 ? 69.324  -8.455  23.431  1.00 32.38 154 A 1 
ATOM 1169 C CB    . GLU A 1 154 ? 70.267  -7.936  26.573  1.00 33.15 154 A 1 
ATOM 1170 C CG    . GLU A 1 154 ? 71.072  -7.272  27.704  1.00 30.56 154 A 1 
ATOM 1171 C CD    . GLU A 1 154 ? 71.153  -8.160  28.956  1.00 29.33 154 A 1 
ATOM 1172 O OE1   . GLU A 1 154 ? 72.168  -8.046  29.669  1.00 28.35 154 A 1 
ATOM 1173 O OE2   . GLU A 1 154 ? 70.239  -9.005  29.141  1.00 29.85 154 A 1 
ATOM 1174 N N     . ALA A 1 155 ? 71.450  -9.117  23.867  1.00 26.42 155 A 1 
ATOM 1175 C CA    . ALA A 1 155 ? 71.842  -9.678  22.570  1.00 29.16 155 A 1 
ATOM 1176 C C     . ALA A 1 155 ? 71.525  -11.166 22.342  1.00 26.75 155 A 1 
ATOM 1177 O O     . ALA A 1 155 ? 71.948  -11.695 21.313  1.00 26.22 155 A 1 
ATOM 1178 C CB    . ALA A 1 155 ? 73.347  -9.435  22.463  1.00 28.02 155 A 1 
ATOM 1179 N N     . THR A 1 156 ? 70.961  -11.879 23.302  1.00 33.01 156 A 1 
ATOM 1180 C CA    . THR A 1 156 ? 71.233  -13.322 23.458  1.00 35.75 156 A 1 
ATOM 1181 C C     . THR A 1 156 ? 70.761  -14.188 22.287  1.00 32.93 156 A 1 
ATOM 1182 O O     . THR A 1 156 ? 69.691  -14.020 21.727  1.00 31.54 156 A 1 
ATOM 1183 C CB    . THR A 1 156 ? 70.735  -13.869 24.798  1.00 32.05 156 A 1 
ATOM 1184 O OG1   . THR A 1 156 ? 69.410  -13.480 25.053  1.00 30.45 156 A 1 
ATOM 1185 C CG2   . THR A 1 156 ? 71.590  -13.386 25.954  1.00 34.76 156 A 1 
ATOM 1186 N N     . ALA A 1 157 ? 71.611  -15.160 21.950  1.00 28.66 157 A 1 
ATOM 1187 C CA    . ALA A 1 157 ? 71.780  -15.753 20.618  1.00 29.75 157 A 1 
ATOM 1188 C C     . ALA A 1 157 ? 71.191  -17.162 20.334  1.00 27.15 157 A 1 
ATOM 1189 O O     . ALA A 1 157 ? 71.598  -17.713 19.313  1.00 26.73 157 A 1 
ATOM 1190 C CB    . ALA A 1 157 ? 73.293  -15.777 20.381  1.00 28.70 157 A 1 
ATOM 1191 N N     . PRO A 1 158 ? 70.407  -17.848 21.184  1.00 26.81 158 A 1 
ATOM 1192 C CA    . PRO A 1 158 ? 70.491  -19.309 21.294  1.00 29.25 158 A 1 
ATOM 1193 C C     . PRO A 1 158 ? 70.133  -20.063 19.997  1.00 28.35 158 A 1 
ATOM 1194 O O     . PRO A 1 158 ? 69.131  -19.781 19.341  1.00 27.46 158 A 1 
ATOM 1195 C CB    . PRO A 1 158 ? 69.613  -19.693 22.483  1.00 27.00 158 A 1 
ATOM 1196 C CG    . PRO A 1 158 ? 68.605  -18.559 22.574  1.00 27.87 158 A 1 
ATOM 1197 C CD    . PRO A 1 158 ? 69.437  -17.341 22.140  1.00 35.24 158 A 1 
ATOM 1198 N N     . VAL A 1 159 ? 70.982  -21.064 19.695  1.00 25.55 159 A 1 
ATOM 1199 C CA    . VAL A 1 159 ? 71.178  -21.694 18.362  1.00 30.29 159 A 1 
ATOM 1200 C C     . VAL A 1 159 ? 70.396  -22.997 18.117  1.00 28.54 159 A 1 
ATOM 1201 O O     . VAL A 1 159 ? 70.429  -23.538 17.014  1.00 27.38 159 A 1 
ATOM 1202 C CB    . VAL A 1 159 ? 72.692  -21.959 18.184  1.00 28.14 159 A 1 
ATOM 1203 C CG1   . VAL A 1 159 ? 73.104  -22.560 16.836  1.00 26.34 159 A 1 
ATOM 1204 C CG2   . VAL A 1 159 ? 73.528  -20.689 18.354  1.00 31.27 159 A 1 
ATOM 1205 N N     . LEU A 1 160 ? 69.745  -23.549 19.122  1.00 28.30 160 A 1 
ATOM 1206 C CA    . LEU A 1 160 ? 69.234  -24.933 19.140  1.00 32.89 160 A 1 
ATOM 1207 C C     . LEU A 1 160 ? 68.320  -25.269 17.936  1.00 30.54 160 A 1 
ATOM 1208 O O     . LEU A 1 160 ? 67.604  -24.407 17.460  1.00 29.59 160 A 1 
ATOM 1209 C CB    . LEU A 1 160 ? 68.447  -25.131 20.459  1.00 31.16 160 A 1 
ATOM 1210 C CG    . LEU A 1 160 ? 69.318  -25.248 21.720  1.00 30.10 160 A 1 
ATOM 1211 C CD1   . LEU A 1 160 ? 68.468  -24.963 22.961  1.00 31.84 160 A 1 
ATOM 1212 C CD2   . LEU A 1 160 ? 69.912  -26.647 21.868  1.00 37.02 160 A 1 
ATOM 1213 N N     . GLY A 1 161 ? 68.194  -26.455 17.427  1.00 29.01 161 A 1 
ATOM 1214 C CA    . GLY A 1 161 ? 68.793  -27.781 17.557  1.00 31.77 161 A 1 
ATOM 1215 C C     . GLY A 1 161 ? 68.005  -28.670 16.588  1.00 30.03 161 A 1 
ATOM 1216 O O     . GLY A 1 161 ? 66.784  -28.627 16.567  1.00 28.39 161 A 1 
ATOM 1217 N N     . ARG A 1 162 ? 68.670  -29.413 15.699  1.00 24.06 162 A 1 
ATOM 1218 C CA    . ARG A 1 162 ? 68.204  -29.775 14.341  1.00 30.74 162 A 1 
ATOM 1219 C C     . ARG A 1 162 ? 67.523  -31.153 14.181  1.00 28.98 162 A 1 
ATOM 1220 O O     . ARG A 1 162 ? 67.641  -31.719 13.107  1.00 27.15 162 A 1 
ATOM 1221 C CB    . ARG A 1 162 ? 69.418  -29.666 13.402  1.00 28.70 162 A 1 
ATOM 1222 C CG    . ARG A 1 162 ? 69.128  -29.106 12.006  1.00 27.89 162 A 1 
ATOM 1223 C CD    . ARG A 1 162 ? 70.388  -29.216 11.147  1.00 27.22 162 A 1 
ATOM 1224 N NE    . ARG A 1 162 ? 70.307  -28.398 9.933   1.00 27.19 162 A 1 
ATOM 1225 C CZ    . ARG A 1 162 ? 71.222  -28.337 8.977   1.00 25.77 162 A 1 
ATOM 1226 N NH1   . ARG A 1 162 ? 72.298  -29.063 9.007   1.00 24.89 162 A 1 
ATOM 1227 N NH2   . ARG A 1 162 ? 71.073  -27.535 7.963   1.00 23.96 162 A 1 
ATOM 1228 N N     . LYS A 1 163 ? 66.921  -31.741 15.155  1.00 20.00 163 A 1 
ATOM 1229 C CA    . LYS A 1 163 ? 66.733  -33.201 15.297  1.00 28.70 163 A 1 
ATOM 1230 C C     . LYS A 1 163 ? 66.011  -33.913 14.130  1.00 26.95 163 A 1 
ATOM 1231 O O     . LYS A 1 163 ? 65.171  -33.329 13.468  1.00 25.49 163 A 1 
ATOM 1232 C CB    . LYS A 1 163 ? 66.104  -33.552 16.652  1.00 27.23 163 A 1 
ATOM 1233 C CG    . LYS A 1 163 ? 67.023  -34.475 17.462  1.00 25.67 163 A 1 
ATOM 1234 C CD    . LYS A 1 163 ? 66.333  -35.010 18.722  1.00 24.21 163 A 1 
ATOM 1235 C CE    . LYS A 1 163 ? 67.249  -35.979 19.477  1.00 22.45 163 A 1 
ATOM 1236 N NZ    . LYS A 1 163 ? 66.514  -36.733 20.499  1.00 21.97 163 A 1 
ATOM 1237 N N     . GLU A 1 164 ? 66.394  -35.197 13.927  1.00 26.32 164 A 1 
ATOM 1238 C CA    . GLU A 1 164 ? 66.410  -35.911 12.627  1.00 31.25 164 A 1 
ATOM 1239 C C     . GLU A 1 164 ? 65.202  -36.801 12.249  1.00 30.01 164 A 1 
ATOM 1240 O O     . GLU A 1 164 ? 65.093  -37.126 11.077  1.00 29.36 164 A 1 
ATOM 1241 C CB    . GLU A 1 164 ? 67.619  -36.870 12.657  1.00 29.82 164 A 1 
ATOM 1242 C CG    . GLU A 1 164 ? 69.001  -36.213 12.707  1.00 28.37 164 A 1 
ATOM 1243 C CD    . GLU A 1 164 ? 70.142  -37.230 12.847  1.00 27.31 164 A 1 
ATOM 1244 O OE1   . GLU A 1 164 ? 71.124  -37.113 12.075  1.00 27.15 164 A 1 
ATOM 1245 O OE2   . GLU A 1 164 ? 70.054  -38.061 13.767  1.00 27.78 164 A 1 
ATOM 1246 N N     . GLU A 1 165 ? 64.404  -37.310 13.144  1.00 27.33 165 A 1 
ATOM 1247 C CA    . GLU A 1 165 ? 63.984  -38.724 13.228  1.00 30.16 165 A 1 
ATOM 1248 C C     . GLU A 1 165 ? 63.279  -39.372 12.004  1.00 28.60 165 A 1 
ATOM 1249 O O     . GLU A 1 165 ? 62.618  -38.739 11.195  1.00 27.62 165 A 1 
ATOM 1250 C CB    . GLU A 1 165 ? 63.201  -38.984 14.527  1.00 29.80 165 A 1 
ATOM 1251 C CG    . GLU A 1 165 ? 64.116  -39.097 15.759  1.00 29.36 165 A 1 
ATOM 1252 C CD    . GLU A 1 165 ? 63.381  -39.368 17.089  1.00 30.00 165 A 1 
ATOM 1253 O OE1   . GLU A 1 165 ? 64.087  -39.429 18.127  1.00 30.16 165 A 1 
ATOM 1254 O OE2   . GLU A 1 165 ? 62.139  -39.462 17.092  1.00 31.45 165 A 1 
ATOM 1255 N N     . ASP A 1 166 ? 63.436  -40.749 11.961  1.00 27.62 166 A 1 
ATOM 1256 C CA    . ASP A 1 166 ? 63.515  -41.646 10.788  1.00 30.99 166 A 1 
ATOM 1257 C C     . ASP A 1 166 ? 62.242  -42.163 10.064  1.00 28.76 166 A 1 
ATOM 1258 O O     . ASP A 1 166 ? 62.323  -42.475 8.882   1.00 27.93 166 A 1 
ATOM 1259 C CB    . ASP A 1 166 ? 64.197  -42.930 11.293  1.00 29.65 166 A 1 
ATOM 1260 C CG    . ASP A 1 166 ? 65.709  -42.879 11.479  1.00 27.20 166 A 1 
ATOM 1261 O OD1   . ASP A 1 166 ? 66.381  -42.306 10.603  1.00 27.21 166 A 1 
ATOM 1262 O OD2   . ASP A 1 166 ? 66.160  -43.499 12.462  1.00 28.01 166 A 1 
ATOM 1263 N N     . THR A 1 167 ? 61.177  -42.523 10.753  1.00 26.94 167 A 1 
ATOM 1264 C CA    . THR A 1 167 ? 60.625  -43.902 10.718  1.00 29.18 167 A 1 
ATOM 1265 C C     . THR A 1 167 ? 59.920  -44.407 9.427   1.00 27.59 167 A 1 
ATOM 1266 O O     . THR A 1 167 ? 59.565  -43.664 8.543   1.00 26.18 167 A 1 
ATOM 1267 C CB    . THR A 1 167 ? 59.738  -44.203 11.940  1.00 26.92 167 A 1 
ATOM 1268 O OG1   . THR A 1 167 ? 58.841  -43.146 12.180  1.00 26.59 167 A 1 
ATOM 1269 C CG2   . THR A 1 167 ? 60.540  -44.415 13.202  1.00 30.00 167 A 1 
ATOM 1270 N N     . SER A 1 168 ? 59.705  -45.759 9.354   1.00 27.56 168 A 1 
ATOM 1271 C CA    . SER A 1 168 ? 60.068  -46.656 8.241   1.00 28.34 168 A 1 
ATOM 1272 C C     . SER A 1 168 ? 58.979  -47.351 7.382   1.00 27.11 168 A 1 
ATOM 1273 O O     . SER A 1 168 ? 59.318  -47.877 6.321   1.00 26.99 168 A 1 
ATOM 1274 C CB    . SER A 1 168 ? 60.885  -47.800 8.853   1.00 28.04 168 A 1 
ATOM 1275 O OG    . SER A 1 168 ? 60.086  -48.703 9.586   1.00 27.13 168 A 1 
ATOM 1276 N N     . TRP A 1 169 ? 57.775  -47.556 7.867   1.00 32.67 169 A 1 
ATOM 1277 C CA    . TRP A 1 169 ? 56.896  -48.696 7.476   1.00 30.62 169 A 1 
ATOM 1278 C C     . TRP A 1 169 ? 56.370  -48.667 6.016   1.00 29.26 169 A 1 
ATOM 1279 O O     . TRP A 1 169 ? 56.356  -47.614 5.403   1.00 27.55 169 A 1 
ATOM 1280 C CB    . TRP A 1 169 ? 55.720  -48.706 8.452   1.00 29.45 169 A 1 
ATOM 1281 C CG    . TRP A 1 169 ? 56.019  -48.876 9.907   1.00 27.53 169 A 1 
ATOM 1282 C CD1   . TRP A 1 169 ? 56.330  -47.881 10.755  1.00 25.08 169 A 1 
ATOM 1283 C CD2   . TRP A 1 169 ? 56.011  -50.111 10.696  1.00 27.39 169 A 1 
ATOM 1284 N NE1   . TRP A 1 169 ? 56.532  -48.397 12.034  1.00 24.04 169 A 1 
ATOM 1285 C CE2   . TRP A 1 169 ? 56.342  -49.763 12.033  1.00 24.52 169 A 1 
ATOM 1286 C CE3   . TRP A 1 169 ? 55.772  -51.461 10.417  1.00 27.98 169 A 1 
ATOM 1287 C CZ2   . TRP A 1 169 ? 56.438  -50.736 13.047  1.00 26.81 169 A 1 
ATOM 1288 C CZ3   . TRP A 1 169 ? 55.866  -52.445 11.438  1.00 26.46 169 A 1 
ATOM 1289 C CH2   . TRP A 1 169 ? 56.199  -52.070 12.723  1.00 27.20 169 A 1 
ATOM 1290 N N     . LEU A 1 170 ? 55.781  -49.685 5.361   1.00 28.83 170 A 1 
ATOM 1291 C CA    . LEU A 1 170 ? 55.813  -51.168 5.365   1.00 32.01 170 A 1 
ATOM 1292 C C     . LEU A 1 170 ? 55.417  -51.704 3.958   1.00 30.46 170 A 1 
ATOM 1293 O O     . LEU A 1 170 ? 55.276  -50.939 3.016   1.00 29.90 170 A 1 
ATOM 1294 C CB    . LEU A 1 170 ? 54.855  -51.737 6.444   1.00 30.55 170 A 1 
ATOM 1295 C CG    . LEU A 1 170 ? 55.490  -52.699 7.463   1.00 29.74 170 A 1 
ATOM 1296 C CD1   . LEU A 1 170 ? 54.455  -53.097 8.515   1.00 32.28 170 A 1 
ATOM 1297 C CD2   . LEU A 1 170 ? 56.030  -53.983 6.843   1.00 35.03 170 A 1 
ATOM 1298 N N     . LEU A 1 171 ? 55.210  -53.000 3.815   1.00 29.08 171 A 1 
ATOM 1299 C CA    . LEU A 1 171 ? 55.473  -53.922 2.689   1.00 32.63 171 A 1 
ATOM 1300 C C     . LEU A 1 171 ? 54.551  -54.017 1.443   1.00 30.76 171 A 1 
ATOM 1301 O O     . LEU A 1 171 ? 55.077  -54.208 0.354   1.00 29.67 171 A 1 
ATOM 1302 C CB    . LEU A 1 171 ? 55.486  -55.326 3.311   1.00 31.32 171 A 1 
ATOM 1303 C CG    . LEU A 1 171 ? 56.758  -55.713 4.087   1.00 30.21 171 A 1 
ATOM 1304 C CD1   . LEU A 1 171 ? 56.445  -56.840 5.069   1.00 31.30 171 A 1 
ATOM 1305 C CD2   . LEU A 1 171 ? 57.851  -56.182 3.137   1.00 34.10 171 A 1 
ATOM 1306 N N     . LEU A 1 172 ? 53.244  -54.156 1.594   1.00 29.84 172 A 1 
ATOM 1307 C CA    . LEU A 1 172 ? 52.517  -55.316 1.019   1.00 33.27 172 A 1 
ATOM 1308 C C     . LEU A 1 172 ? 52.346  -55.415 -0.531  1.00 31.23 172 A 1 
ATOM 1309 O O     . LEU A 1 172 ? 52.389  -54.434 -1.242  1.00 29.90 172 A 1 
ATOM 1310 C CB    . LEU A 1 172 ? 51.169  -55.492 1.742   1.00 31.34 172 A 1 
ATOM 1311 C CG    . LEU A 1 172 ? 51.247  -56.409 2.976   1.00 30.43 172 A 1 
ATOM 1312 C CD1   . LEU A 1 172 ? 50.062  -56.175 3.904   1.00 31.06 172 A 1 
ATOM 1313 C CD2   . LEU A 1 172 ? 51.255  -57.898 2.592   1.00 33.34 172 A 1 
ATOM 1314 N N     . SER A 1 173 ? 52.100  -56.665 -1.016  1.00 30.63 173 A 1 
ATOM 1315 C CA    . SER A 1 173 ? 52.733  -57.326 -2.173  1.00 33.32 173 A 1 
ATOM 1316 C C     . SER A 1 173 ? 51.888  -57.726 -3.401  1.00 30.82 173 A 1 
ATOM 1317 O O     . SER A 1 173 ? 52.496  -58.063 -4.414  1.00 29.65 173 A 1 
ATOM 1318 C CB    . SER A 1 173 ? 53.310  -58.629 -1.623  1.00 32.02 173 A 1 
ATOM 1319 O OG    . SER A 1 173 ? 52.317  -59.364 -0.940  1.00 32.25 173 A 1 
ATOM 1320 N N     . LYS A 1 174 ? 50.596  -57.889 -3.336  1.00 29.06 174 A 1 
ATOM 1321 C CA    . LYS A 1 174 ? 49.870  -59.007 -3.982  1.00 35.45 174 A 1 
ATOM 1322 C C     . LYS A 1 174 ? 49.830  -59.078 -5.528  1.00 33.80 174 A 1 
ATOM 1323 O O     . LYS A 1 174 ? 49.977  -58.084 -6.213  1.00 30.69 174 A 1 
ATOM 1324 C CB    . LYS A 1 174 ? 48.451  -59.137 -3.416  1.00 31.87 174 A 1 
ATOM 1325 C CG    . LYS A 1 174 ? 48.419  -60.054 -2.187  1.00 31.21 174 A 1 
ATOM 1326 C CD    . LYS A 1 174 ? 46.980  -60.323 -1.763  1.00 29.30 174 A 1 
ATOM 1327 C CE    . LYS A 1 174 ? 46.954  -61.318 -0.595  1.00 26.49 174 A 1 
ATOM 1328 N NZ    . LYS A 1 174 ? 45.571  -61.642 -0.184  1.00 25.52 174 A 1 
ATOM 1329 N N     . ASP A 1 175 ? 49.520  -60.307 -5.998  1.00 32.92 175 A 1 
ATOM 1330 C CA    . ASP A 1 175 ? 50.083  -61.021 -7.162  1.00 36.54 175 A 1 
ATOM 1331 C C     . ASP A 1 175 ? 49.373  -60.967 -8.544  1.00 33.19 175 A 1 
ATOM 1332 O O     . ASP A 1 175 ? 50.006  -60.596 -9.526  1.00 30.83 175 A 1 
ATOM 1333 C CB    . ASP A 1 175 ? 50.175  -62.514 -6.782  1.00 32.86 175 A 1 
ATOM 1334 C CG    . ASP A 1 175 ? 50.953  -62.813 -5.503  1.00 29.85 175 A 1 
ATOM 1335 O OD1   . ASP A 1 175 ? 52.162  -62.497 -5.471  1.00 29.19 175 A 1 
ATOM 1336 O OD2   . ASP A 1 175 ? 50.316  -63.334 -4.566  1.00 30.29 175 A 1 
ATOM 1337 N N     . SER A 1 176 ? 48.184  -61.572 -8.697  1.00 31.31 176 A 1 
ATOM 1338 C CA    . SER A 1 176 ? 48.094  -62.713 -9.630  1.00 34.44 176 A 1 
ATOM 1339 C C     . SER A 1 176 ? 47.440  -62.520 -11.019 1.00 32.80 176 A 1 
ATOM 1340 O O     . SER A 1 176 ? 46.937  -61.479 -11.362 1.00 30.69 176 A 1 
ATOM 1341 C CB    . SER A 1 176 ? 47.463  -63.918 -8.918  1.00 31.37 176 A 1 
ATOM 1342 O OG    . SER A 1 176 ? 46.091  -63.681 -8.626  1.00 30.90 176 A 1 
ATOM 1343 N N     . ASP A 1 177 ? 47.419  -63.628 -11.785 1.00 35.30 177 A 1 
ATOM 1344 C CA    . ASP A 1 177 ? 47.650  -63.824 -13.238 1.00 38.80 177 A 1 
ATOM 1345 C C     . ASP A 1 177 ? 46.500  -63.748 -14.272 1.00 36.14 177 A 1 
ATOM 1346 O O     . ASP A 1 177 ? 46.694  -63.268 -15.385 1.00 33.98 177 A 1 
ATOM 1347 C CB    . ASP A 1 177 ? 48.139  -65.268 -13.394 1.00 34.69 177 A 1 
ATOM 1348 C CG    . ASP A 1 177 ? 49.530  -65.563 -12.859 1.00 31.35 177 A 1 
ATOM 1349 O OD1   . ASP A 1 177 ? 50.454  -64.803 -13.200 1.00 31.13 177 A 1 
ATOM 1350 O OD2   . ASP A 1 177 ? 49.641  -66.593 -12.166 1.00 32.42 177 A 1 
ATOM 1351 N N     . ASN A 1 178 ? 45.453  -64.493 -14.045 1.00 33.50 178 A 1 
ATOM 1352 C CA    . ASN A 1 178 ? 44.767  -65.366 -15.043 1.00 35.38 178 A 1 
ATOM 1353 C C     . ASN A 1 178 ? 43.904  -64.681 -16.151 1.00 31.88 178 A 1 
ATOM 1354 O O     . ASN A 1 178 ? 43.517  -63.550 -16.009 1.00 29.42 178 A 1 
ATOM 1355 C CB    . ASN A 1 178 ? 43.902  -66.332 -14.222 1.00 32.62 178 A 1 
ATOM 1356 C CG    . ASN A 1 178 ? 44.571  -67.629 -13.842 1.00 30.25 178 A 1 
ATOM 1357 O OD1   . ASN A 1 178 ? 45.383  -68.188 -14.554 1.00 32.76 178 A 1 
ATOM 1358 N ND2   . ASN A 1 178 ? 44.192  -68.204 -12.724 1.00 35.11 178 A 1 
ATOM 1359 N N     . HIS A 1 179 ? 43.399  -65.281 -17.240 1.00 35.64 179 A 1 
ATOM 1360 C CA    . HIS A 1 179 ? 43.836  -66.400 -18.110 1.00 38.76 179 A 1 
ATOM 1361 C C     . HIS A 1 179 ? 43.417  -66.197 -19.602 1.00 36.32 179 A 1 
ATOM 1362 O O     . HIS A 1 179 ? 44.248  -65.773 -20.389 1.00 34.16 179 A 1 
ATOM 1363 C CB    . HIS A 1 179 ? 43.328  -67.766 -17.596 1.00 35.77 179 A 1 
ATOM 1364 C CG    . HIS A 1 179 ? 44.344  -68.889 -17.577 1.00 35.49 179 A 1 
ATOM 1365 N ND1   . HIS A 1 179 ? 45.430  -69.091 -18.397 1.00 35.66 179 A 1 
ATOM 1366 C CD2   . HIS A 1 179 ? 44.320  -69.956 -16.707 1.00 35.87 179 A 1 
ATOM 1367 C CE1   . HIS A 1 179 ? 46.029  -70.220 -18.019 1.00 34.03 179 A 1 
ATOM 1368 N NE2   . HIS A 1 179 ? 45.387  -70.784 -17.002 1.00 34.76 179 A 1 
ATOM 1369 N N     . ASN A 1 180 ? 42.180  -66.568 -20.093 1.00 37.01 180 A 1 
ATOM 1370 C CA    . ASN A 1 180 ? 42.208  -67.524 -21.226 1.00 40.67 180 A 1 
ATOM 1371 C C     . ASN A 1 180 ? 41.550  -67.205 -22.616 1.00 37.45 180 A 1 
ATOM 1372 O O     . ASN A 1 180 ? 42.245  -66.836 -23.562 1.00 34.85 180 A 1 
ATOM 1373 C CB    . ASN A 1 180 ? 41.701  -68.884 -20.682 1.00 37.40 180 A 1 
ATOM 1374 C CG    . ASN A 1 180 ? 42.345  -70.097 -21.327 1.00 34.09 180 A 1 
ATOM 1375 O OD1   . ASN A 1 180 ? 43.013  -70.056 -22.338 1.00 35.61 180 A 1 
ATOM 1376 N ND2   . ASN A 1 180 ? 42.151  -71.256 -20.734 1.00 36.90 180 A 1 
ATOM 1377 N N     . ARG A 1 181 ? 40.293  -67.532 -22.814 1.00 35.56 181 A 1 
ATOM 1378 C CA    . ARG A 1 181 ? 39.694  -68.078 -24.089 1.00 41.72 181 A 1 
ATOM 1379 C C     . ARG A 1 181 ? 38.941  -67.041 -24.969 1.00 39.26 181 A 1 
ATOM 1380 O O     . ARG A 1 181 ? 38.808  -65.919 -24.526 1.00 35.57 181 A 1 
ATOM 1381 C CB    . ARG A 1 181 ? 38.750  -69.207 -23.652 1.00 37.83 181 A 1 
ATOM 1382 C CG    . ARG A 1 181 ? 39.289  -70.624 -23.889 1.00 35.47 181 A 1 
ATOM 1383 C CD    . ARG A 1 181 ? 38.228  -71.646 -23.500 1.00 33.87 181 A 1 
ATOM 1384 N NE    . ARG A 1 181 ? 38.596  -73.013 -23.899 1.00 32.67 181 A 1 
ATOM 1385 C CZ    . ARG A 1 181 ? 37.928  -74.120 -23.618 1.00 29.44 181 A 1 
ATOM 1386 N NH1   . ARG A 1 181 ? 36.833  -74.083 -22.896 1.00 29.00 181 A 1 
ATOM 1387 N NH2   . ARG A 1 181 ? 38.338  -75.267 -24.051 1.00 29.71 181 A 1 
ATOM 1388 N N     . SER A 1 182 ? 38.334  -67.300 -26.151 1.00 41.19 182 A 1 
ATOM 1389 C CA    . SER A 1 182 ? 38.410  -68.367 -27.179 1.00 43.15 182 A 1 
ATOM 1390 C C     . SER A 1 182 ? 37.966  -67.855 -28.590 1.00 42.03 182 A 1 
ATOM 1391 O O     . SER A 1 182 ? 38.569  -66.930 -29.098 1.00 38.78 182 A 1 
ATOM 1392 C CB    . SER A 1 182 ? 37.543  -69.583 -26.799 1.00 38.79 182 A 1 
ATOM 1393 O OG    . SER A 1 182 ? 37.500  -70.560 -27.821 1.00 35.11 182 A 1 
ATOM 1394 N N     . GLY A 1 183 ? 37.000  -68.479 -29.238 1.00 40.09 183 A 1 
ATOM 1395 C CA    . GLY A 1 183 ? 36.716  -68.431 -30.689 1.00 40.39 183 A 1 
ATOM 1396 C C     . GLY A 1 183 ? 35.625  -67.435 -31.177 1.00 38.09 183 A 1 
ATOM 1397 O O     . GLY A 1 183 ? 35.326  -66.505 -30.480 1.00 35.43 183 A 1 
ATOM 1398 N N     . ASN A 1 184 ? 34.975  -67.532 -32.377 1.00 45.10 184 A 1 
ATOM 1399 C CA    . ASN A 1 184 ? 35.212  -68.534 -33.430 1.00 46.79 184 A 1 
ATOM 1400 C C     . ASN A 1 184 ? 35.055  -67.993 -34.885 1.00 43.60 184 A 1 
ATOM 1401 O O     . ASN A 1 184 ? 36.071  -67.793 -35.550 1.00 38.78 184 A 1 
ATOM 1402 C CB    . ASN A 1 184 ? 34.298  -69.768 -33.193 1.00 41.42 184 A 1 
ATOM 1403 C CG    . ASN A 1 184 ? 34.861  -71.068 -33.742 1.00 37.15 184 A 1 
ATOM 1404 O OD1   . ASN A 1 184 ? 35.988  -71.174 -34.178 1.00 37.71 184 A 1 
ATOM 1405 N ND2   . ASN A 1 184 ? 34.080  -72.112 -33.700 1.00 39.48 184 A 1 
ATOM 1406 N N     . ASN A 1 185 ? 33.821  -67.826 -35.464 1.00 46.50 185 A 1 
ATOM 1407 C CA    . ASN A 1 185 ? 33.609  -68.351 -36.839 1.00 48.01 185 A 1 
ATOM 1408 C C     . ASN A 1 185 ? 33.419  -67.401 -38.064 1.00 44.98 185 A 1 
ATOM 1409 O O     . ASN A 1 185 ? 34.374  -66.819 -38.564 1.00 40.10 185 A 1 
ATOM 1410 C CB    . ASN A 1 185 ? 32.520  -69.457 -36.774 1.00 42.81 185 A 1 
ATOM 1411 C CG    . ASN A 1 185 ? 33.023  -70.856 -37.035 1.00 37.84 185 A 1 
ATOM 1412 O OD1   . ASN A 1 185 ? 34.175  -71.126 -37.282 1.00 38.59 185 A 1 
ATOM 1413 N ND2   . ASN A 1 185 ? 32.122  -71.821 -36.961 1.00 39.53 185 A 1 
ATOM 1414 N N     . SER A 1 186 ? 32.250  -67.393 -38.651 1.00 40.40 186 A 1 
ATOM 1415 C CA    . SER A 1 186 ? 32.013  -67.398 -40.120 1.00 41.61 186 A 1 
ATOM 1416 C C     . SER A 1 186 ? 31.296  -66.136 -40.683 1.00 40.29 186 A 1 
ATOM 1417 O O     . SER A 1 186 ? 30.992  -65.251 -39.927 1.00 36.98 186 A 1 
ATOM 1418 C CB    . SER A 1 186 ? 31.165  -68.644 -40.394 1.00 36.82 186 A 1 
ATOM 1419 O OG    . SER A 1 186 ? 29.930  -68.595 -39.688 1.00 34.58 186 A 1 
ATOM 1420 N N     . SER A 1 187 ? 30.920  -65.974 -41.960 1.00 38.53 187 A 1 
ATOM 1421 C CA    . SER A 1 187 ? 31.544  -66.302 -43.259 1.00 40.39 187 A 1 
ATOM 1422 C C     . SER A 1 187 ? 31.123  -65.363 -44.425 1.00 39.17 187 A 1 
ATOM 1423 O O     . SER A 1 187 ? 31.973  -64.611 -44.874 1.00 36.76 187 A 1 
ATOM 1424 C CB    . SER A 1 187 ? 31.322  -67.763 -43.685 1.00 36.47 187 A 1 
ATOM 1425 O OG    . SER A 1 187 ? 29.950  -68.055 -43.853 1.00 34.87 187 A 1 
ATOM 1426 N N     . THR A 1 188 ? 29.906  -65.468 -45.023 1.00 42.50 188 A 1 
ATOM 1427 C CA    . THR A 1 188 ? 29.822  -65.478 -46.512 1.00 45.34 188 A 1 
ATOM 1428 C C     . THR A 1 188 ? 29.520  -64.189 -47.323 1.00 44.04 188 A 1 
ATOM 1429 O O     . THR A 1 188 ? 30.445  -63.455 -47.668 1.00 39.82 188 A 1 
ATOM 1430 C CB    . THR A 1 188 ? 28.917  -66.619 -47.004 1.00 38.84 188 A 1 
ATOM 1431 O OG1   . THR A 1 188 ? 27.683  -66.600 -46.294 1.00 35.75 188 A 1 
ATOM 1432 C CG2   . THR A 1 188 ? 29.531  -67.997 -46.805 1.00 40.07 188 A 1 
ATOM 1433 N N     . SER A 1 189 ? 28.325  -64.044 -47.851 1.00 38.85 189 A 1 
ATOM 1434 C CA    . SER A 1 189 ? 28.048  -63.578 -49.241 1.00 39.77 189 A 1 
ATOM 1435 C C     . SER A 1 189 ? 27.219  -62.269 -49.315 1.00 38.90 189 A 1 
ATOM 1436 O O     . SER A 1 189 ? 26.866  -61.751 -48.286 1.00 36.61 189 A 1 
ATOM 1437 C CB    . SER A 1 189 ? 27.291  -64.724 -49.935 1.00 35.87 189 A 1 
ATOM 1438 O OG    . SER A 1 189 ? 26.044  -64.977 -49.294 1.00 33.30 189 A 1 
ATOM 1439 N N     . SER A 1 190 ? 26.802  -61.694 -50.460 1.00 35.61 190 A 1 
ATOM 1440 C CA    . SER A 1 190 ? 27.270  -61.711 -51.858 1.00 37.59 190 A 1 
ATOM 1441 C C     . SER A 1 190 ? 27.043  -60.388 -52.637 1.00 36.58 190 A 1 
ATOM 1442 O O     . SER A 1 190 ? 28.031  -59.827 -53.085 1.00 34.08 190 A 1 
ATOM 1443 C CB    . SER A 1 190 ? 26.642  -62.847 -52.679 1.00 33.99 190 A 1 
ATOM 1444 O OG    . SER A 1 190 ? 25.233  -62.752 -52.730 1.00 31.57 190 A 1 
ATOM 1445 N N     . SER A 1 191 ? 25.789  -59.950 -52.974 1.00 35.43 191 A 1 
ATOM 1446 C CA    . SER A 1 191 ? 25.610  -59.412 -54.338 1.00 38.05 191 A 1 
ATOM 1447 C C     . SER A 1 191 ? 25.454  -57.897 -54.594 1.00 37.29 191 A 1 
ATOM 1448 O O     . SER A 1 191 ? 26.408  -57.267 -55.027 1.00 35.22 191 A 1 
ATOM 1449 C CB    . SER A 1 191 ? 24.527  -60.202 -55.088 1.00 33.88 191 A 1 
ATOM 1450 O OG    . SER A 1 191 ? 23.241  -59.955 -54.562 1.00 31.57 191 A 1 
ATOM 1451 N N     . SER A 1 192 ? 24.229  -57.353 -54.579 1.00 34.00 192 A 1 
ATOM 1452 C CA    . SER A 1 192 ? 23.815  -56.512 -55.721 1.00 36.08 192 A 1 
ATOM 1453 C C     . SER A 1 192 ? 23.974  -54.983 -55.583 1.00 35.23 192 A 1 
ATOM 1454 O O     . SER A 1 192 ? 24.257  -54.451 -54.533 1.00 34.07 192 A 1 
ATOM 1455 C CB    . SER A 1 192 ? 22.391  -56.878 -56.155 1.00 32.98 192 A 1 
ATOM 1456 O OG    . SER A 1 192 ? 21.466  -56.653 -55.099 1.00 31.35 192 A 1 
ATOM 1457 N N     . GLN A 1 193 ? 23.758  -54.318 -56.730 1.00 34.07 193 A 1 
ATOM 1458 C CA    . GLN A 1 193 ? 24.402  -53.057 -57.140 1.00 36.51 193 A 1 
ATOM 1459 C C     . GLN A 1 193 ? 23.775  -51.706 -56.725 1.00 35.50 193 A 1 
ATOM 1460 O O     . GLN A 1 193 ? 24.518  -50.740 -56.672 1.00 33.81 193 A 1 
ATOM 1461 C CB    . GLN A 1 193 ? 24.427  -53.030 -58.679 1.00 33.41 193 A 1 
ATOM 1462 C CG    . GLN A 1 193 ? 25.305  -54.074 -59.373 1.00 32.43 193 A 1 
ATOM 1463 C CD    . GLN A 1 193 ? 25.120  -54.024 -60.900 1.00 29.46 193 A 1 
ATOM 1464 O OE1   . GLN A 1 193 ? 24.057  -53.760 -61.439 1.00 29.26 193 A 1 
ATOM 1465 N NE2   . GLN A 1 193 ? 26.153  -54.312 -61.663 1.00 27.96 193 A 1 
ATOM 1466 N N     . TYR A 1 194 ? 22.455  -51.575 -56.708 1.00 30.67 194 A 1 
ATOM 1467 C CA    . TYR A 1 194 ? 21.815  -50.454 -57.418 1.00 34.20 194 A 1 
ATOM 1468 C C     . TYR A 1 194 ? 21.965  -49.037 -56.797 1.00 32.42 194 A 1 
ATOM 1469 O O     . TYR A 1 194 ? 22.134  -48.864 -55.600 1.00 30.16 194 A 1 
ATOM 1470 C CB    . TYR A 1 194 ? 20.350  -50.798 -57.767 1.00 30.61 194 A 1 
ATOM 1471 C CG    . TYR A 1 194 ? 20.002  -50.583 -59.234 1.00 29.52 194 A 1 
ATOM 1472 C CD1   . TYR A 1 194 ? 19.410  -49.380 -59.670 1.00 27.98 194 A 1 
ATOM 1473 C CD2   . TYR A 1 194 ? 20.276  -51.602 -60.164 1.00 28.53 194 A 1 
ATOM 1474 C CE1   . TYR A 1 194 ? 19.092  -49.206 -61.035 1.00 25.81 194 A 1 
ATOM 1475 C CE2   . TYR A 1 194 ? 19.956  -51.425 -61.528 1.00 26.40 194 A 1 
ATOM 1476 C CZ    . TYR A 1 194 ? 19.366  -50.226 -61.960 1.00 27.70 194 A 1 
ATOM 1477 O OH    . TYR A 1 194 ? 19.057  -50.055 -63.289 1.00 28.11 194 A 1 
ATOM 1478 N N     . PHE A 1 195 ? 21.852  -48.032 -57.690 1.00 37.34 195 A 1 
ATOM 1479 C CA    . PHE A 1 195 ? 22.384  -46.648 -57.604 1.00 37.53 195 A 1 
ATOM 1480 C C     . PHE A 1 195 ? 21.739  -45.633 -56.627 1.00 36.19 195 A 1 
ATOM 1481 O O     . PHE A 1 195 ? 22.297  -44.542 -56.501 1.00 34.77 195 A 1 
ATOM 1482 C CB    . PHE A 1 195 ? 22.228  -46.040 -59.007 1.00 34.50 195 A 1 
ATOM 1483 C CG    . PHE A 1 195 ? 23.430  -46.148 -59.910 1.00 34.16 195 A 1 
ATOM 1484 C CD1   . PHE A 1 195 ? 24.329  -45.067 -59.997 1.00 33.65 195 A 1 
ATOM 1485 C CD2   . PHE A 1 195 ? 23.645  -47.298 -60.702 1.00 35.00 195 A 1 
ATOM 1486 C CE1   . PHE A 1 195 ? 25.430  -45.121 -60.861 1.00 31.20 195 A 1 
ATOM 1487 C CE2   . PHE A 1 195 ? 24.751  -47.358 -61.561 1.00 29.81 195 A 1 
ATOM 1488 C CZ    . PHE A 1 195 ? 25.645  -46.269 -61.656 1.00 29.22 195 A 1 
ATOM 1489 N N     . GLY A 1 196 ? 20.537  -45.870 -56.077 1.00 37.10 196 A 1 
ATOM 1490 C CA    . GLY A 1 196 ? 19.539  -44.832 -55.787 1.00 38.06 196 A 1 
ATOM 1491 C C     . GLY A 1 196 ? 20.054  -43.545 -55.125 1.00 36.37 196 A 1 
ATOM 1492 O O     . GLY A 1 196 ? 20.689  -43.587 -54.071 1.00 34.55 196 A 1 
ATOM 1493 N N     . GLU A 1 197 ? 19.731  -42.394 -55.756 1.00 34.38 197 A 1 
ATOM 1494 C CA    . GLU A 1 197 ? 20.052  -41.044 -55.283 1.00 37.77 197 A 1 
ATOM 1495 C C     . GLU A 1 197 ? 19.406  -40.771 -53.923 1.00 36.13 197 A 1 
ATOM 1496 O O     . GLU A 1 197 ? 18.181  -40.694 -53.792 1.00 33.90 197 A 1 
ATOM 1497 C CB    . GLU A 1 197 ? 19.597  -39.996 -56.314 1.00 34.47 197 A 1 
ATOM 1498 C CG    . GLU A 1 197 ? 20.460  -39.992 -57.583 1.00 31.67 197 A 1 
ATOM 1499 C CD    . GLU A 1 197 ? 19.958  -39.014 -58.660 1.00 29.19 197 A 1 
ATOM 1500 O OE1   . GLU A 1 197 ? 20.817  -38.347 -59.272 1.00 27.42 197 A 1 
ATOM 1501 O OE2   . GLU A 1 197 ? 18.732  -38.974 -58.893 1.00 27.86 197 A 1 
ATOM 1502 N N     . VAL A 1 198 ? 20.228  -40.655 -52.900 1.00 33.42 198 A 1 
ATOM 1503 C CA    . VAL A 1 198 ? 19.758  -40.349 -51.541 1.00 37.29 198 A 1 
ATOM 1504 C C     . VAL A 1 198 ? 19.539  -38.839 -51.446 1.00 35.47 198 A 1 
ATOM 1505 O O     . VAL A 1 198 ? 20.497  -38.078 -51.281 1.00 34.71 198 A 1 
ATOM 1506 C CB    . VAL A 1 198 ? 20.740  -40.868 -50.470 1.00 35.53 198 A 1 
ATOM 1507 C CG1   . VAL A 1 198 ? 20.167  -40.656 -49.061 1.00 35.11 198 A 1 
ATOM 1508 C CG2   . VAL A 1 198 ? 21.018  -42.372 -50.628 1.00 38.33 198 A 1 
ATOM 1509 N N     . ASP A 1 199 ? 18.278  -38.419 -51.578 1.00 40.06 199 A 1 
ATOM 1510 C CA    . ASP A 1 199 ? 17.880  -37.020 -51.395 1.00 41.81 199 A 1 
ATOM 1511 C C     . ASP A 1 199 ? 18.349  -36.488 -50.037 1.00 39.44 199 A 1 
ATOM 1512 O O     . ASP A 1 199 ? 18.136  -37.087 -48.983 1.00 38.54 199 A 1 
ATOM 1513 C CB    . ASP A 1 199 ? 16.358  -36.869 -51.546 1.00 39.88 199 A 1 
ATOM 1514 C CG    . ASP A 1 199 ? 15.920  -36.311 -52.903 1.00 35.79 199 A 1 
ATOM 1515 O OD1   . ASP A 1 199 ? 16.688  -35.507 -53.481 1.00 35.40 199 A 1 
ATOM 1516 O OD2   . ASP A 1 199 ? 14.790  -36.644 -53.319 1.00 35.44 199 A 1 
ATOM 1517 N N     . GLN A 1 200 ? 18.998  -35.326 -50.076 1.00 29.69 200 A 1 
ATOM 1518 C CA    . GLN A 1 200 ? 19.536  -34.650 -48.905 1.00 32.49 200 A 1 
ATOM 1519 C C     . GLN A 1 200 ? 18.398  -34.053 -48.060 1.00 30.57 200 A 1 
ATOM 1520 O O     . GLN A 1 200 ? 18.067  -32.868 -48.180 1.00 28.28 200 A 1 
ATOM 1521 C CB    . GLN A 1 200 ? 20.547  -33.561 -49.307 1.00 30.95 200 A 1 
ATOM 1522 C CG    . GLN A 1 200 ? 21.855  -34.122 -49.854 1.00 30.90 200 A 1 
ATOM 1523 C CD    . GLN A 1 200 ? 22.874  -33.018 -50.198 1.00 27.54 200 A 1 
ATOM 1524 O OE1   . GLN A 1 200 ? 22.619  -31.826 -50.157 1.00 26.78 200 A 1 
ATOM 1525 N NE2   . GLN A 1 200 ? 24.083  -33.392 -50.560 1.00 24.91 200 A 1 
ATOM 1526 N N     . TYR A 1 201 ? 17.798  -34.863 -47.195 1.00 34.57 201 A 1 
ATOM 1527 C CA    . TYR A 1 201 ? 16.909  -34.360 -46.148 1.00 37.63 201 A 1 
ATOM 1528 C C     . TYR A 1 201 ? 17.695  -33.429 -45.228 1.00 35.50 201 A 1 
ATOM 1529 O O     . TYR A 1 201 ? 18.543  -33.855 -44.447 1.00 34.07 201 A 1 
ATOM 1530 C CB    . TYR A 1 201 ? 16.252  -35.521 -45.390 1.00 36.00 201 A 1 
ATOM 1531 C CG    . TYR A 1 201 ? 14.866  -35.860 -45.896 1.00 35.42 201 A 1 
ATOM 1532 C CD1   . TYR A 1 201 ? 13.731  -35.310 -45.264 1.00 33.28 201 A 1 
ATOM 1533 C CD2   . TYR A 1 201 ? 14.694  -36.694 -47.018 1.00 33.17 201 A 1 
ATOM 1534 C CE1   . TYR A 1 201 ? 12.437  -35.599 -45.733 1.00 29.84 201 A 1 
ATOM 1535 C CE2   . TYR A 1 201 ? 13.411  -36.985 -47.499 1.00 29.12 201 A 1 
ATOM 1536 C CZ    . TYR A 1 201 ? 12.288  -36.433 -46.850 1.00 30.11 201 A 1 
ATOM 1537 O OH    . TYR A 1 201 ? 11.023  -36.717 -47.313 1.00 30.44 201 A 1 
ATOM 1538 N N     . PHE A 1 202 ? 17.415  -32.120 -45.344 1.00 28.88 202 A 1 
ATOM 1539 C CA    . PHE A 1 202 ? 17.999  -31.099 -44.481 1.00 30.98 202 A 1 
ATOM 1540 C C     . PHE A 1 202 ? 17.582  -31.326 -43.019 1.00 30.50 202 A 1 
ATOM 1541 O O     . PHE A 1 202 ? 16.412  -31.168 -42.664 1.00 29.05 202 A 1 
ATOM 1542 C CB    . PHE A 1 202 ? 17.599  -29.701 -44.964 1.00 29.39 202 A 1 
ATOM 1543 C CG    . PHE A 1 202 ? 18.659  -28.990 -45.790 1.00 29.16 202 A 1 
ATOM 1544 C CD1   . PHE A 1 202 ? 19.508  -28.058 -45.172 1.00 27.49 202 A 1 
ATOM 1545 C CD2   . PHE A 1 202 ? 18.789  -29.254 -47.155 1.00 29.47 202 A 1 
ATOM 1546 C CE1   . PHE A 1 202 ? 20.484  -27.386 -45.916 1.00 25.16 202 A 1 
ATOM 1547 C CE2   . PHE A 1 202 ? 19.769  -28.583 -47.913 1.00 24.21 202 A 1 
ATOM 1548 C CZ    . PHE A 1 202 ? 20.619  -27.644 -47.291 1.00 24.46 202 A 1 
ATOM 1549 N N     . ASP A 1 203 ? 18.535  -31.664 -42.186 1.00 35.61 203 A 1 
ATOM 1550 C CA    . ASP A 1 203 ? 18.368  -31.812 -40.736 1.00 38.37 203 A 1 
ATOM 1551 C C     . ASP A 1 203 ? 18.022  -30.468 -40.084 1.00 36.32 203 A 1 
ATOM 1552 O O     . ASP A 1 203 ? 18.883  -29.718 -39.614 1.00 34.66 203 A 1 
ATOM 1553 C CB    . ASP A 1 203 ? 19.638  -32.426 -40.119 1.00 36.54 203 A 1 
ATOM 1554 C CG    . ASP A 1 203 ? 19.621  -33.954 -40.002 1.00 33.33 203 A 1 
ATOM 1555 O OD1   . ASP A 1 203 ? 18.527  -34.506 -39.787 1.00 30.38 203 A 1 
ATOM 1556 O OD2   . ASP A 1 203 ? 20.726  -34.536 -40.056 1.00 29.96 203 A 1 
ATOM 1557 N N     . LEU A 1 204 ? 16.734  -30.152 -40.006 1.00 30.48 204 A 1 
ATOM 1558 C CA    . LEU A 1 204 ? 16.184  -29.000 -39.268 1.00 33.93 204 A 1 
ATOM 1559 C C     . LEU A 1 204 ? 16.203  -29.198 -37.732 1.00 32.26 204 A 1 
ATOM 1560 O O     . LEU A 1 204 ? 15.365  -28.647 -37.020 1.00 30.90 204 A 1 
ATOM 1561 C CB    . LEU A 1 204 ? 14.788  -28.667 -39.826 1.00 32.04 204 A 1 
ATOM 1562 C CG    . LEU A 1 204 ? 14.815  -27.655 -40.986 1.00 30.96 204 A 1 
ATOM 1563 C CD1   . LEU A 1 204 ? 13.475  -27.686 -41.736 1.00 30.82 204 A 1 
ATOM 1564 C CD2   . LEU A 1 204 ? 15.032  -26.232 -40.476 1.00 34.08 204 A 1 
ATOM 1565 N N     . VAL A 1 205 ? 17.154  -29.954 -37.209 1.00 31.50 205 A 1 
ATOM 1566 C CA    . VAL A 1 205 ? 17.205  -30.307 -35.770 1.00 36.95 205 A 1 
ATOM 1567 C C     . VAL A 1 205 ? 17.492  -29.102 -34.857 1.00 34.79 205 A 1 
ATOM 1568 O O     . VAL A 1 205 ? 17.139  -29.107 -33.680 1.00 33.66 205 A 1 
ATOM 1569 C CB    . VAL A 1 205 ? 18.231  -31.433 -35.518 1.00 35.27 205 A 1 
ATOM 1570 C CG1   . VAL A 1 205 ? 18.131  -31.996 -34.099 1.00 33.47 205 A 1 
ATOM 1571 C CG2   . VAL A 1 205 ? 18.040  -32.616 -36.473 1.00 36.02 205 A 1 
ATOM 1572 N N     . GLY A 1 206 ? 18.102  -28.046 -35.401 1.00 36.23 206 A 1 
ATOM 1573 C CA    . GLY A 1 206 ? 18.744  -27.013 -34.586 1.00 38.20 206 A 1 
ATOM 1574 C C     . GLY A 1 206 ? 17.856  -26.192 -33.642 1.00 36.87 206 A 1 
ATOM 1575 O O     . GLY A 1 206 ? 18.382  -25.594 -32.702 1.00 34.64 206 A 1 
ATOM 1576 N N     . TYR A 1 207 ? 16.532  -26.115 -33.891 1.00 33.46 207 A 1 
ATOM 1577 C CA    . TYR A 1 207 ? 15.694  -25.119 -33.201 1.00 35.12 207 A 1 
ATOM 1578 C C     . TYR A 1 207 ? 15.346  -25.457 -31.744 1.00 34.58 207 A 1 
ATOM 1579 O O     . TYR A 1 207 ? 15.062  -24.546 -30.958 1.00 31.32 207 A 1 
ATOM 1580 C CB    . TYR A 1 207 ? 14.439  -24.830 -34.047 1.00 32.56 207 A 1 
ATOM 1581 C CG    . TYR A 1 207 ? 14.319  -23.375 -34.450 1.00 30.51 207 A 1 
ATOM 1582 C CD1   . TYR A 1 207 ? 13.615  -22.462 -33.643 1.00 27.66 207 A 1 
ATOM 1583 C CD2   . TYR A 1 207 ? 14.928  -22.921 -35.628 1.00 28.84 207 A 1 
ATOM 1584 C CE1   . TYR A 1 207 ? 13.510  -21.118 -34.002 1.00 23.97 207 A 1 
ATOM 1585 C CE2   . TYR A 1 207 ? 14.836  -21.571 -36.010 1.00 23.45 207 A 1 
ATOM 1586 C CZ    . TYR A 1 207 ? 14.121  -20.673 -35.190 1.00 25.10 207 A 1 
ATOM 1587 O OH    . TYR A 1 207 ? 14.026  -19.338 -35.560 1.00 26.90 207 A 1 
ATOM 1588 N N     . ASN A 1 208 ? 15.371  -26.741 -31.370 1.00 34.79 208 A 1 
ATOM 1589 C CA    . ASN A 1 208 ? 14.898  -27.150 -30.042 1.00 35.31 208 A 1 
ATOM 1590 C C     . ASN A 1 208 ? 15.808  -26.708 -28.877 1.00 32.71 208 A 1 
ATOM 1591 O O     . ASN A 1 208 ? 15.322  -26.598 -27.746 1.00 30.86 208 A 1 
ATOM 1592 C CB    . ASN A 1 208 ? 14.654  -28.668 -30.021 1.00 33.93 208 A 1 
ATOM 1593 C CG    . ASN A 1 208 ? 13.261  -29.062 -30.480 1.00 30.23 208 A 1 
ATOM 1594 O OD1   . ASN A 1 208 ? 12.343  -28.271 -30.578 1.00 30.72 208 A 1 
ATOM 1595 N ND2   . ASN A 1 208 ? 13.041  -30.332 -30.750 1.00 31.24 208 A 1 
ATOM 1596 N N     . SER A 1 209 ? 17.073  -26.424 -29.138 1.00 39.09 209 A 1 
ATOM 1597 C CA    . SER A 1 209 ? 18.039  -26.111 -28.070 1.00 42.41 209 A 1 
ATOM 1598 C C     . SER A 1 209 ? 17.703  -24.843 -27.267 1.00 42.87 209 A 1 
ATOM 1599 O O     . SER A 1 209 ? 18.136  -24.702 -26.125 1.00 39.56 209 A 1 
ATOM 1600 C CB    . SER A 1 209 ? 19.434  -25.991 -28.676 1.00 38.58 209 A 1 
ATOM 1601 O OG    . SER A 1 209 ? 20.396  -25.727 -27.686 1.00 34.31 209 A 1 
ATOM 1602 N N     . TYR A 1 210 ? 16.924  -23.905 -27.863 1.00 36.78 210 A 1 
ATOM 1603 C CA    . TYR A 1 210 ? 16.672  -22.616 -27.218 1.00 37.90 210 A 1 
ATOM 1604 C C     . TYR A 1 210 ? 15.718  -22.709 -26.015 1.00 37.68 210 A 1 
ATOM 1605 O O     . TYR A 1 210 ? 15.789  -21.870 -25.112 1.00 34.73 210 A 1 
ATOM 1606 C CB    . TYR A 1 210 ? 16.177  -21.604 -28.266 1.00 34.50 210 A 1 
ATOM 1607 C CG    . TYR A 1 210 ? 16.874  -20.258 -28.169 1.00 32.13 210 A 1 
ATOM 1608 C CD1   . TYR A 1 210 ? 16.346  -19.242 -27.354 1.00 30.13 210 A 1 
ATOM 1609 C CD2   . TYR A 1 210 ? 18.058  -20.040 -28.881 1.00 31.41 210 A 1 
ATOM 1610 C CE1   . TYR A 1 210 ? 16.995  -18.008 -27.250 1.00 26.82 210 A 1 
ATOM 1611 C CE2   . TYR A 1 210 ? 18.719  -18.803 -28.789 1.00 26.51 210 A 1 
ATOM 1612 C CZ    . TYR A 1 210 ? 18.184  -17.787 -27.967 1.00 28.31 210 A 1 
ATOM 1613 O OH    . TYR A 1 210 ? 18.832  -16.573 -27.874 1.00 28.60 210 A 1 
ATOM 1614 N N     . TYR A 1 211 ? 14.815  -23.714 -26.007 1.00 41.34 211 A 1 
ATOM 1615 C CA    . TYR A 1 211 ? 13.828  -23.864 -24.933 1.00 41.04 211 A 1 
ATOM 1616 C C     . TYR A 1 211 ? 14.449  -24.353 -23.615 1.00 39.20 211 A 1 
ATOM 1617 O O     . TYR A 1 211 ? 14.069  -23.861 -22.552 1.00 36.35 211 A 1 
ATOM 1618 C CB    . TYR A 1 211 ? 12.673  -24.772 -25.393 1.00 38.54 211 A 1 
ATOM 1619 C CG    . TYR A 1 211 ? 11.485  -23.998 -25.922 1.00 35.96 211 A 1 
ATOM 1620 C CD1   . TYR A 1 211 ? 10.466  -23.584 -25.038 1.00 34.27 211 A 1 
ATOM 1621 C CD2   . TYR A 1 211 ? 11.383  -23.669 -27.289 1.00 35.34 211 A 1 
ATOM 1622 C CE1   . TYR A 1 211 ? 9.356   -22.857 -25.499 1.00 31.13 211 A 1 
ATOM 1623 C CE2   . TYR A 1 211 ? 10.278  -22.942 -27.767 1.00 31.01 211 A 1 
ATOM 1624 C CZ    . TYR A 1 211 ? 9.273   -22.538 -26.869 1.00 32.20 211 A 1 
ATOM 1625 O OH    . TYR A 1 211 ? 8.185   -21.828 -27.332 1.00 31.79 211 A 1 
ATOM 1626 N N     . ASP A 1 212 ? 15.443  -25.253 -23.686 1.00 45.38 212 A 1 
ATOM 1627 C CA    . ASP A 1 212 ? 16.084  -25.801 -22.483 1.00 47.02 212 A 1 
ATOM 1628 C C     . ASP A 1 212 ? 16.836  -24.740 -21.666 1.00 44.52 212 A 1 
ATOM 1629 O O     . ASP A 1 212 ? 16.796  -24.731 -20.440 1.00 42.39 212 A 1 
ATOM 1630 C CB    . ASP A 1 212 ? 17.035  -26.946 -22.868 1.00 43.27 212 A 1 
ATOM 1631 C CG    . ASP A 1 212 ? 16.407  -28.341 -22.777 1.00 38.55 212 A 1 
ATOM 1632 O OD1   . ASP A 1 212 ? 15.342  -28.475 -22.127 1.00 37.20 212 A 1 
ATOM 1633 O OD2   . ASP A 1 212 ? 17.022  -29.271 -23.335 1.00 36.77 212 A 1 
ATOM 1634 N N     . SER A 1 213 ? 17.472  -23.781 -22.360 1.00 47.86 213 A 1 
ATOM 1635 C CA    . SER A 1 213 ? 18.214  -22.711 -21.681 1.00 50.08 213 A 1 
ATOM 1636 C C     . SER A 1 213 ? 17.318  -21.822 -20.811 1.00 51.22 213 A 1 
ATOM 1637 O O     . SER A 1 213 ? 17.750  -21.316 -19.774 1.00 47.56 213 A 1 
ATOM 1638 C CB    . SER A 1 213 ? 18.949  -21.868 -22.721 1.00 44.31 213 A 1 
ATOM 1639 O OG    . SER A 1 213 ? 19.728  -20.877 -22.091 1.00 39.52 213 A 1 
ATOM 1640 N N     . HIS A 1 214 ? 16.047  -21.645 -21.218 1.00 44.38 214 A 1 
ATOM 1641 C CA    . HIS A 1 214 ? 15.104  -20.836 -20.444 1.00 47.73 214 A 1 
ATOM 1642 C C     . HIS A 1 214 ? 14.616  -21.534 -19.164 1.00 46.49 214 A 1 
ATOM 1643 O O     . HIS A 1 214 ? 14.378  -20.852 -18.162 1.00 43.99 214 A 1 
ATOM 1644 C CB    . HIS A 1 214 ? 13.946  -20.369 -21.334 1.00 44.18 214 A 1 
ATOM 1645 C CG    . HIS A 1 214 ? 13.928  -18.874 -21.495 1.00 41.45 214 A 1 
ATOM 1646 N ND1   . HIS A 1 214 ? 13.664  -17.963 -20.505 1.00 37.34 214 A 1 
ATOM 1647 C CD2   . HIS A 1 214 ? 14.196  -18.140 -22.621 1.00 36.81 214 A 1 
ATOM 1648 C CE1   . HIS A 1 214 ? 13.777  -16.730 -21.023 1.00 34.37 214 A 1 
ATOM 1649 N NE2   . HIS A 1 214 ? 14.098  -16.785 -22.307 1.00 34.18 214 A 1 
ATOM 1650 N N     . MET A 1 215 ? 14.487  -22.868 -19.196 1.00 47.60 215 A 1 
ATOM 1651 C CA    . MET A 1 215 ? 14.164  -23.654 -17.994 1.00 47.82 215 A 1 
ATOM 1652 C C     . MET A 1 215 ? 15.277  -23.530 -16.955 1.00 47.16 215 A 1 
ATOM 1653 O O     . MET A 1 215 ? 14.994  -23.232 -15.791 1.00 45.07 215 A 1 
ATOM 1654 C CB    . MET A 1 215 ? 13.908  -25.120 -18.380 1.00 44.99 215 A 1 
ATOM 1655 C CG    . MET A 1 215 ? 12.523  -25.324 -19.019 1.00 41.05 215 A 1 
ATOM 1656 S SD    . MET A 1 215 ? 11.269  -26.025 -17.895 1.00 39.18 215 A 1 
ATOM 1657 C CE    . MET A 1 215 ? 11.651  -27.782 -18.097 1.00 35.45 215 A 1 
ATOM 1658 N N     . SER A 1 216 ? 16.534  -23.627 -17.396 1.00 53.86 216 A 1 
ATOM 1659 C CA    . SER A 1 216 ? 17.696  -23.492 -16.509 1.00 56.83 216 A 1 
ATOM 1660 C C     . SER A 1 216 ? 17.730  -22.144 -15.776 1.00 58.47 216 A 1 
ATOM 1661 O O     . SER A 1 216 ? 17.963  -22.094 -14.570 1.00 53.90 216 A 1 
ATOM 1662 C CB    . SER A 1 216 ? 18.975  -23.687 -17.319 1.00 50.24 216 A 1 
ATOM 1663 O OG    . SER A 1 216 ? 20.115  -23.524 -16.495 1.00 43.49 216 A 1 
ATOM 1664 N N     . ASN A 1 217 ? 17.417  -21.040 -16.471 1.00 53.92 217 A 1 
ATOM 1665 C CA    . ASN A 1 217 ? 17.370  -19.726 -15.835 1.00 54.84 217 A 1 
ATOM 1666 C C     . ASN A 1 217 ? 16.227  -19.613 -14.809 1.00 52.73 217 A 1 
ATOM 1667 O O     . ASN A 1 217 ? 16.363  -18.897 -13.816 1.00 51.53 217 A 1 
ATOM 1668 C CB    . ASN A 1 217 ? 17.238  -18.639 -16.908 1.00 51.12 217 A 1 
ATOM 1669 C CG    . ASN A 1 217 ? 18.588  -18.179 -17.454 1.00 45.58 217 A 1 
ATOM 1670 O OD1   . ASN A 1 217 ? 19.615  -18.224 -16.804 1.00 45.52 217 A 1 
ATOM 1671 N ND2   . ASN A 1 217 ? 18.612  -17.672 -18.664 1.00 44.92 217 A 1 
ATOM 1672 N N     . GLN A 1 218 ? 15.099  -20.292 -15.060 1.00 55.41 218 A 1 
ATOM 1673 C CA    . GLN A 1 218 ? 13.979  -20.286 -14.121 1.00 57.01 218 A 1 
ATOM 1674 C C     . GLN A 1 218 ? 14.312  -21.104 -12.875 1.00 59.17 218 A 1 
ATOM 1675 O O     . GLN A 1 218 ? 14.003  -20.658 -11.760 1.00 58.79 218 A 1 
ATOM 1676 C CB    . GLN A 1 218 ? 12.711  -20.757 -14.831 1.00 53.44 218 A 1 
ATOM 1677 C CG    . GLN A 1 218 ? 11.462  -20.413 -14.014 1.00 48.66 218 A 1 
ATOM 1678 C CD    . GLN A 1 218 ? 10.144  -20.696 -14.758 1.00 43.54 218 A 1 
ATOM 1679 O OE1   . GLN A 1 218 ? 10.084  -21.183 -15.872 1.00 43.26 218 A 1 
ATOM 1680 N NE2   . GLN A 1 218 ? 9.017   -20.366 -14.164 1.00 40.41 218 A 1 
ATOM 1681 N N     . GLU A 1 219 ? 14.986  -22.244 -13.043 1.00 58.67 219 A 1 
ATOM 1682 C CA    . GLU A 1 219 ? 15.506  -23.029 -11.924 1.00 60.40 219 A 1 
ATOM 1683 C C     . GLU A 1 219 ? 16.576  -22.262 -11.141 1.00 59.84 219 A 1 
ATOM 1684 O O     . GLU A 1 219 ? 16.504  -22.221 -9.918  1.00 60.31 219 A 1 
ATOM 1685 C CB    . GLU A 1 219 ? 16.061  -24.371 -12.404 1.00 57.64 219 A 1 
ATOM 1686 C CG    . GLU A 1 219 ? 14.938  -25.345 -12.792 1.00 52.11 219 A 1 
ATOM 1687 C CD    . GLU A 1 219 ? 15.454  -26.749 -13.098 1.00 48.81 219 A 1 
ATOM 1688 O OE1   . GLU A 1 219 ? 14.628  -27.693 -12.997 1.00 44.07 219 A 1 
ATOM 1689 O OE2   . GLU A 1 219 ? 16.659  -26.889 -13.400 1.00 44.43 219 A 1 
ATOM 1690 N N     . GLN A 1 220 ? 17.506  -21.578 -11.842 1.00 61.25 220 A 1 
ATOM 1691 C CA    . GLN A 1 220 ? 18.483  -20.717 -11.185 1.00 62.47 220 A 1 
ATOM 1692 C C     . GLN A 1 220 ? 17.815  -19.603 -10.386 1.00 63.20 220 A 1 
ATOM 1693 O O     . GLN A 1 220 ? 18.217  -19.348 -9.251  1.00 64.02 220 A 1 
ATOM 1694 C CB    . GLN A 1 220 ? 19.458  -20.105 -12.198 1.00 60.39 220 A 1 
ATOM 1695 C CG    . GLN A 1 220 ? 20.574  -21.085 -12.578 1.00 55.17 220 A 1 
ATOM 1696 C CD    . GLN A 1 220 ? 21.613  -20.458 -13.505 1.00 50.95 220 A 1 
ATOM 1697 O OE1   . GLN A 1 220 ? 21.485  -19.346 -14.001 1.00 48.80 220 A 1 
ATOM 1698 N NE2   . GLN A 1 220 ? 22.706  -21.145 -13.768 1.00 44.57 220 A 1 
ATOM 1699 N N     . TYR A 1 221 ? 16.762  -18.954 -10.932 1.00 52.63 221 A 1 
ATOM 1700 C CA    . TYR A 1 221 ? 16.050  -17.902 -10.215 1.00 50.48 221 A 1 
ATOM 1701 C C     . TYR A 1 221 ? 15.319  -18.458 -8.989  1.00 48.01 221 A 1 
ATOM 1702 O O     . TYR A 1 221 ? 15.383  -17.852 -7.918  1.00 46.68 221 A 1 
ATOM 1703 C CB    . TYR A 1 221 ? 15.080  -17.191 -11.167 1.00 48.67 221 A 1 
ATOM 1704 C CG    . TYR A 1 221 ? 14.596  -15.860 -10.624 1.00 43.12 221 A 1 
ATOM 1705 C CD1   . TYR A 1 221 ? 13.446  -15.787 -9.816  1.00 42.38 221 A 1 
ATOM 1706 C CD2   . TYR A 1 221 ? 15.326  -14.683 -10.891 1.00 42.34 221 A 1 
ATOM 1707 C CE1   . TYR A 1 221 ? 13.028  -14.566 -9.286  1.00 36.57 221 A 1 
ATOM 1708 C CE2   . TYR A 1 221 ? 14.919  -13.452 -10.366 1.00 36.85 221 A 1 
ATOM 1709 C CZ    . TYR A 1 221 ? 13.765  -13.392 -9.554  1.00 39.66 221 A 1 
ATOM 1710 O OH    . TYR A 1 221 ? 13.359  -12.184 -9.036  1.00 38.48 221 A 1 
ATOM 1711 N N     . VAL A 1 222 ? 14.665  -19.628 -9.120  1.00 64.96 222 A 1 
ATOM 1712 C CA    . VAL A 1 222 ? 14.013  -20.303 -7.983  1.00 65.00 222 A 1 
ATOM 1713 C C     . VAL A 1 222 ? 15.043  -20.735 -6.939  1.00 63.10 222 A 1 
ATOM 1714 O O     . VAL A 1 222 ? 14.802  -20.567 -5.745  1.00 66.48 222 A 1 
ATOM 1715 C CB    . VAL A 1 222 ? 13.174  -21.501 -8.465  1.00 63.82 222 A 1 
ATOM 1716 C CG1   . VAL A 1 222 ? 12.638  -22.360 -7.301  1.00 56.58 222 A 1 
ATOM 1717 C CG2   . VAL A 1 222 ? 11.947  -21.025 -9.254  1.00 61.72 222 A 1 
ATOM 1718 N N     . MET A 1 223 ? 16.201  -21.241 -7.383  1.00 70.87 223 A 1 
ATOM 1719 C CA    . MET A 1 223 ? 17.285  -21.628 -6.487  1.00 69.72 223 A 1 
ATOM 1720 C C     . MET A 1 223 ? 17.885  -20.414 -5.772  1.00 68.75 223 A 1 
ATOM 1721 O O     . MET A 1 223 ? 18.135  -20.469 -4.573  1.00 71.38 223 A 1 
ATOM 1722 C CB    . MET A 1 223 ? 18.339  -22.406 -7.273  1.00 69.33 223 A 1 
ATOM 1723 C CG    . MET A 1 223 ? 19.319  -23.140 -6.356  1.00 63.62 223 A 1 
ATOM 1724 S SD    . MET A 1 223 ? 20.637  -24.063 -7.210  1.00 59.03 223 A 1 
ATOM 1725 C CE    . MET A 1 223 ? 19.669  -25.308 -8.101  1.00 51.43 223 A 1 
ATOM 1726 N N     . GLN A 1 224 ? 18.028  -19.288 -6.481  1.00 57.56 224 A 1 
ATOM 1727 C CA    . GLN A 1 224 ? 18.511  -18.036 -5.906  1.00 57.11 224 A 1 
ATOM 1728 C C     . GLN A 1 224 ? 17.496  -17.437 -4.929  1.00 56.39 224 A 1 
ATOM 1729 O O     . GLN A 1 224 ? 17.869  -16.955 -3.860  1.00 59.33 224 A 1 
ATOM 1730 C CB    . GLN A 1 224 ? 18.873  -17.081 -7.045  1.00 56.20 224 A 1 
ATOM 1731 C CG    . GLN A 1 224 ? 19.784  -15.930 -6.585  1.00 52.75 224 A 1 
ATOM 1732 C CD    . GLN A 1 224 ? 20.271  -15.073 -7.760  1.00 48.65 224 A 1 
ATOM 1733 O OE1   . GLN A 1 224 ? 19.625  -14.928 -8.783  1.00 46.54 224 A 1 
ATOM 1734 N NE2   . GLN A 1 224 ? 21.430  -14.458 -7.649  1.00 44.56 224 A 1 
ATOM 1735 N N     . GLU A 1 225 ? 16.193  -17.525 -5.248  1.00 57.57 225 A 1 
ATOM 1736 C CA    . GLU A 1 225 ? 15.121  -17.108 -4.336  1.00 58.30 225 A 1 
ATOM 1737 C C     . GLU A 1 225 ? 15.064  -18.022 -3.096  1.00 57.94 225 A 1 
ATOM 1738 O O     . GLU A 1 225 ? 14.919  -17.531 -1.981  1.00 58.24 225 A 1 
ATOM 1739 C CB    . GLU A 1 225 ? 13.781  -17.045 -5.092  1.00 55.44 225 A 1 
ATOM 1740 C CG    . GLU A 1 225 ? 12.725  -16.187 -4.362  1.00 50.25 225 A 1 
ATOM 1741 C CD    . GLU A 1 225 ? 11.389  -16.036 -5.125  1.00 46.50 225 A 1 
ATOM 1742 O OE1   . GLU A 1 225 ? 10.643  -15.077 -4.825  1.00 44.08 225 A 1 
ATOM 1743 O OE2   . GLU A 1 225 ? 11.085  -16.869 -5.999  1.00 43.98 225 A 1 
ATOM 1744 N N     . GLN A 1 226 ? 15.261  -19.345 -3.269  1.00 59.69 226 A 1 
ATOM 1745 C CA    . GLN A 1 226 ? 15.396  -20.281 -2.149  1.00 57.42 226 A 1 
ATOM 1746 C C     . GLN A 1 226 ? 16.644  -20.006 -1.303  1.00 56.84 226 A 1 
ATOM 1747 O O     . GLN A 1 226 ? 16.540  -20.036 -0.081  1.00 60.64 226 A 1 
ATOM 1748 C CB    . GLN A 1 226 ? 15.428  -21.735 -2.632  1.00 57.43 226 A 1 
ATOM 1749 C CG    . GLN A 1 226 ? 14.021  -22.296 -2.848  1.00 54.56 226 A 1 
ATOM 1750 C CD    . GLN A 1 226 ? 14.042  -23.799 -3.192  1.00 48.83 226 A 1 
ATOM 1751 O OE1   . GLN A 1 226 ? 15.063  -24.401 -3.475  1.00 49.14 226 A 1 
ATOM 1752 N NE2   . GLN A 1 226 ? 12.912  -24.463 -3.142  1.00 44.40 226 A 1 
ATOM 1753 N N     . GLN A 1 227 ? 17.790  -19.735 -1.934  1.00 66.83 227 A 1 
ATOM 1754 C CA    . GLN A 1 227 ? 19.008  -19.354 -1.223  1.00 65.03 227 A 1 
ATOM 1755 C C     . GLN A 1 227 ? 18.796  -18.064 -0.432  1.00 65.37 227 A 1 
ATOM 1756 O O     . GLN A 1 227 ? 19.154  -18.009 0.741   1.00 67.39 227 A 1 
ATOM 1757 C CB    . GLN A 1 227 ? 20.181  -19.193 -2.189  1.00 64.88 227 A 1 
ATOM 1758 C CG    . GLN A 1 227 ? 20.805  -20.550 -2.561  1.00 61.01 227 A 1 
ATOM 1759 C CD    . GLN A 1 227 ? 21.975  -20.398 -3.536  1.00 55.10 227 A 1 
ATOM 1760 O OE1   . GLN A 1 227 ? 22.268  -19.339 -4.066  1.00 53.68 227 A 1 
ATOM 1761 N NE2   . GLN A 1 227 ? 22.688  -21.469 -3.801  1.00 49.38 227 A 1 
ATOM 1762 N N     . HIS A 1 228 ? 18.145  -17.068 -1.035  1.00 60.23 228 A 1 
ATOM 1763 C CA    . HIS A 1 228 ? 17.840  -15.821 -0.346  1.00 59.99 228 A 1 
ATOM 1764 C C     . HIS A 1 228 ? 16.856  -16.041 0.813   1.00 55.37 228 A 1 
ATOM 1765 O O     . HIS A 1 228 ? 17.000  -15.443 1.872   1.00 60.02 228 A 1 
ATOM 1766 C CB    . HIS A 1 228 ? 17.322  -14.796 -1.359  1.00 60.69 228 A 1 
ATOM 1767 C CG    . HIS A 1 228 ? 17.369  -13.389 -0.834  1.00 58.06 228 A 1 
ATOM 1768 N ND1   . HIS A 1 228 ? 16.571  -12.858 0.141   1.00 51.32 228 A 1 
ATOM 1769 C CD2   . HIS A 1 228 ? 18.241  -12.394 -1.200  1.00 53.01 228 A 1 
ATOM 1770 C CE1   . HIS A 1 228 ? 16.952  -11.578 0.372   1.00 48.67 228 A 1 
ATOM 1771 N NE2   . HIS A 1 228 ? 17.959  -11.260 -0.437  1.00 48.18 228 A 1 
ATOM 1772 N N     . LEU A 1 229 ? 15.881  -16.931 0.637   1.00 51.69 229 A 1 
ATOM 1773 C CA    . LEU A 1 229 ? 14.956  -17.336 1.710   1.00 47.81 229 A 1 
ATOM 1774 C C     . LEU A 1 229 ? 15.675  -18.093 2.825   1.00 46.24 229 A 1 
ATOM 1775 O O     . LEU A 1 229 ? 15.417  -17.828 4.000   1.00 46.29 229 A 1 
ATOM 1776 C CB    . LEU A 1 229 ? 13.805  -18.166 1.115   1.00 47.97 229 A 1 
ATOM 1777 C CG    . LEU A 1 229 ? 12.431  -17.496 1.315   1.00 46.03 229 A 1 
ATOM 1778 C CD1   . LEU A 1 229 ? 11.591  -17.566 0.049   1.00 42.47 229 A 1 
ATOM 1779 C CD2   . LEU A 1 229 ? 11.656  -18.158 2.449   1.00 50.83 229 A 1 
ATOM 1780 N N     . GLN A 1 230 ? 16.587  -19.006 2.479   1.00 64.36 230 A 1 
ATOM 1781 C CA    . GLN A 1 230 ? 17.422  -19.702 3.452   1.00 63.28 230 A 1 
ATOM 1782 C C     . GLN A 1 230 ? 18.355  -18.741 4.175   1.00 62.82 230 A 1 
ATOM 1783 O O     . GLN A 1 230 ? 18.529  -18.868 5.384   1.00 67.10 230 A 1 
ATOM 1784 C CB    . GLN A 1 230 ? 18.241  -20.802 2.777   1.00 64.74 230 A 1 
ATOM 1785 C CG    . GLN A 1 230 ? 17.403  -22.062 2.486   1.00 61.61 230 A 1 
ATOM 1786 C CD    . GLN A 1 230 ? 18.240  -23.180 1.847   1.00 54.99 230 A 1 
ATOM 1787 O OE1   . GLN A 1 230 ? 19.417  -23.061 1.575   1.00 52.56 230 A 1 
ATOM 1788 N NE2   . GLN A 1 230 ? 17.643  -24.327 1.602   1.00 49.18 230 A 1 
ATOM 1789 N N     . GLN A 1 231 ? 18.919  -17.763 3.458   1.00 63.84 231 A 1 
ATOM 1790 C CA    . GLN A 1 231 ? 19.793  -16.760 4.051   1.00 64.40 231 A 1 
ATOM 1791 C C     . GLN A 1 231 ? 19.023  -15.848 5.007   1.00 64.32 231 A 1 
ATOM 1792 O O     . GLN A 1 231 ? 19.454  -15.684 6.143   1.00 66.58 231 A 1 
ATOM 1793 C CB    . GLN A 1 231 ? 20.524  -16.009 2.939   1.00 64.07 231 A 1 
ATOM 1794 C CG    . GLN A 1 231 ? 21.669  -15.149 3.494   1.00 59.22 231 A 1 
ATOM 1795 C CD    . GLN A 1 231 ? 22.595  -14.631 2.390   1.00 53.59 231 A 1 
ATOM 1796 O OE1   . GLN A 1 231 ? 22.404  -14.840 1.202   1.00 51.82 231 A 1 
ATOM 1797 N NE2   . GLN A 1 231 ? 23.651  -13.939 2.767   1.00 47.22 231 A 1 
ATOM 1798 N N     . MET A 1 232 ? 17.829  -15.381 4.623   1.00 64.38 232 A 1 
ATOM 1799 C CA    . MET A 1 232 ? 16.945  -14.667 5.553   1.00 61.40 232 A 1 
ATOM 1800 C C     . MET A 1 232 ? 16.537  -15.525 6.752   1.00 61.07 232 A 1 
ATOM 1801 O O     . MET A 1 232 ? 16.473  -15.031 7.869   1.00 64.52 232 A 1 
ATOM 1802 C CB    . MET A 1 232 ? 15.673  -14.173 4.861   1.00 59.31 232 A 1 
ATOM 1803 C CG    . MET A 1 232 ? 15.838  -12.811 4.184   1.00 54.00 232 A 1 
ATOM 1804 S SD    . MET A 1 232 ? 14.263  -11.910 3.969   1.00 51.37 232 A 1 
ATOM 1805 C CE    . MET A 1 232 ? 13.404  -13.035 2.850   1.00 44.13 232 A 1 
ATOM 1806 N N     . GLN A 1 233 ? 16.229  -16.819 6.539   1.00 58.25 233 A 1 
ATOM 1807 C CA    . GLN A 1 233 ? 15.932  -17.726 7.654   1.00 56.00 233 A 1 
ATOM 1808 C C     . GLN A 1 233 ? 17.136  -17.907 8.576   1.00 54.27 233 A 1 
ATOM 1809 O O     . GLN A 1 233 ? 16.955  -17.965 9.787   1.00 58.82 233 A 1 
ATOM 1810 C CB    . GLN A 1 233 ? 15.473  -19.092 7.146   1.00 56.82 233 A 1 
ATOM 1811 C CG    . GLN A 1 233 ? 13.986  -19.076 6.746   1.00 54.82 233 A 1 
ATOM 1812 C CD    . GLN A 1 233 ? 13.503  -20.442 6.247   1.00 50.47 233 A 1 
ATOM 1813 O OE1   . GLN A 1 233 ? 14.247  -21.375 6.003   1.00 49.77 233 A 1 
ATOM 1814 N NE2   . GLN A 1 233 ? 12.207  -20.611 6.093   1.00 46.63 233 A 1 
ATOM 1815 N N     . LYS A 1 234 ? 18.349  -17.975 8.000   1.00 64.08 234 A 1 
ATOM 1816 C CA    . LYS A 1 234 ? 19.585  -18.102 8.754   1.00 64.13 234 A 1 
ATOM 1817 C C     . LYS A 1 234 ? 19.889  -16.835 9.549   1.00 63.62 234 A 1 
ATOM 1818 O O     . LYS A 1 234 ? 20.137  -16.941 10.742  1.00 66.90 234 A 1 
ATOM 1819 C CB    . LYS A 1 234 ? 20.715  -18.494 7.797   1.00 63.93 234 A 1 
ATOM 1820 C CG    . LYS A 1 234 ? 21.899  -19.086 8.576   1.00 58.98 234 A 1 
ATOM 1821 C CD    . LYS A 1 234 ? 23.050  -19.427 7.622   1.00 57.51 234 A 1 
ATOM 1822 C CE    . LYS A 1 234 ? 24.194  -20.002 8.448   1.00 50.63 234 A 1 
ATOM 1823 N NZ    . LYS A 1 234 ? 25.440  -20.088 7.666   1.00 45.56 234 A 1 
ATOM 1824 N N     . GLU A 1 235 ? 19.756  -15.665 8.941   1.00 58.92 235 A 1 
ATOM 1825 C CA    . GLU A 1 235 ? 19.885  -14.375 9.633   1.00 59.16 235 A 1 
ATOM 1826 C C     . GLU A 1 235 ? 18.834  -14.224 10.745  1.00 56.00 235 A 1 
ATOM 1827 O O     . GLU A 1 235 ? 19.143  -13.780 11.848  1.00 59.10 235 A 1 
ATOM 1828 C CB    . GLU A 1 235 ? 19.730  -13.219 8.631   1.00 59.16 235 A 1 
ATOM 1829 C CG    . GLU A 1 235 ? 20.973  -13.008 7.763   1.00 53.80 235 A 1 
ATOM 1830 C CD    . GLU A 1 235 ? 20.792  -11.923 6.677   1.00 51.72 235 A 1 
ATOM 1831 O OE1   . GLU A 1 235 ? 21.739  -11.736 5.892   1.00 45.72 235 A 1 
ATOM 1832 O OE2   . GLU A 1 235 ? 19.696  -11.323 6.616   1.00 46.90 235 A 1 
ATOM 1833 N N     . TYR A 1 236 ? 17.590  -14.659 10.481  1.00 51.53 236 A 1 
ATOM 1834 C CA    . TYR A 1 236 ? 16.543  -14.648 11.507  1.00 43.83 236 A 1 
ATOM 1835 C C     . TYR A 1 236 ? 16.851  -15.634 12.639  1.00 41.04 236 A 1 
ATOM 1836 O O     . TYR A 1 236 ? 16.634  -15.304 13.807  1.00 39.25 236 A 1 
ATOM 1837 C CB    . TYR A 1 236 ? 15.186  -14.940 10.854  1.00 42.35 236 A 1 
ATOM 1838 C CG    . TYR A 1 236 ? 14.010  -14.513 11.712  1.00 38.83 236 A 1 
ATOM 1839 C CD1   . TYR A 1 236 ? 13.421  -15.404 12.624  1.00 37.43 236 A 1 
ATOM 1840 C CD2   . TYR A 1 236 ? 13.518  -13.194 11.618  1.00 39.67 236 A 1 
ATOM 1841 C CE1   . TYR A 1 236 ? 12.347  -14.998 13.430  1.00 32.46 236 A 1 
ATOM 1842 C CE2   . TYR A 1 236 ? 12.450  -12.771 12.417  1.00 32.34 236 A 1 
ATOM 1843 C CZ    . TYR A 1 236 ? 11.863  -13.670 13.327  1.00 37.08 236 A 1 
ATOM 1844 O OH    . TYR A 1 236 ? 10.814  -13.261 14.119  1.00 36.25 236 A 1 
ATOM 1845 N N     . ALA A 1 237 ? 17.369  -16.829 12.315  1.00 66.95 237 A 1 
ATOM 1846 C CA    . ALA A 1 237 ? 17.792  -17.807 13.305  1.00 65.33 237 A 1 
ATOM 1847 C C     . ALA A 1 237 ? 18.995  -17.312 14.127  1.00 63.11 237 A 1 
ATOM 1848 O O     . ALA A 1 237 ? 18.992  -17.471 15.345  1.00 66.78 237 A 1 
ATOM 1849 C CB    . ALA A 1 237 ? 18.078  -19.146 12.619  1.00 66.59 237 A 1 
ATOM 1850 N N     . GLU A 1 238 ? 19.963  -16.661 13.487  1.00 64.07 238 A 1 
ATOM 1851 C CA    . GLU A 1 238 ? 21.108  -16.046 14.164  1.00 64.08 238 A 1 
ATOM 1852 C C     . GLU A 1 238 ? 20.673  -14.891 15.082  1.00 60.97 238 A 1 
ATOM 1853 O O     . GLU A 1 238 ? 21.123  -14.821 16.222  1.00 63.77 238 A 1 
ATOM 1854 C CB    . GLU A 1 238 ? 22.150  -15.574 13.138  1.00 64.19 238 A 1 
ATOM 1855 C CG    . GLU A 1 238 ? 22.987  -16.741 12.570  1.00 58.44 238 A 1 
ATOM 1856 C CD    . GLU A 1 238 ? 23.977  -16.348 11.463  1.00 53.63 238 A 1 
ATOM 1857 O OE1   . GLU A 1 238 ? 24.622  -17.283 10.912  1.00 49.61 238 A 1 
ATOM 1858 O OE2   . GLU A 1 238 ? 24.074  -15.150 11.134  1.00 49.57 238 A 1 
ATOM 1859 N N     . GLN A 1 239 ? 19.719  -14.063 14.652  1.00 61.39 239 A 1 
ATOM 1860 C CA    . GLN A 1 239 ? 19.138  -13.028 15.512  1.00 59.33 239 A 1 
ATOM 1861 C C     . GLN A 1 239 ? 18.349  -13.614 16.692  1.00 59.23 239 A 1 
ATOM 1862 O O     . GLN A 1 239 ? 18.385  -13.041 17.787  1.00 61.19 239 A 1 
ATOM 1863 C CB    . GLN A 1 239 ? 18.204  -12.118 14.709  1.00 59.15 239 A 1 
ATOM 1864 C CG    . GLN A 1 239 ? 18.971  -11.068 13.891  1.00 54.71 239 A 1 
ATOM 1865 C CD    . GLN A 1 239 ? 18.034  -10.084 13.172  1.00 49.55 239 A 1 
ATOM 1866 O OE1   . GLN A 1 239 ? 16.810  -10.096 13.297  1.00 48.14 239 A 1 
ATOM 1867 N NE2   . GLN A 1 239 ? 18.582  -9.167  12.414  1.00 43.63 239 A 1 
ATOM 1868 N N     . GLN A 1 240 ? 17.623  -14.729 16.482  1.00 61.92 240 A 1 
ATOM 1869 C CA    . GLN A 1 240 ? 16.936  -15.420 17.575  1.00 62.63 240 A 1 
ATOM 1870 C C     . GLN A 1 240 ? 17.947  -16.042 18.545  1.00 62.04 240 A 1 
ATOM 1871 O O     . GLN A 1 240 ? 17.801  -15.892 19.756  1.00 63.84 240 A 1 
ATOM 1872 C CB    . GLN A 1 240 ? 15.977  -16.491 17.030  1.00 61.72 240 A 1 
ATOM 1873 C CG    . GLN A 1 240 ? 14.700  -15.905 16.398  1.00 58.66 240 A 1 
ATOM 1874 C CD    . GLN A 1 240 ? 13.736  -15.256 17.388  1.00 53.28 240 A 1 
ATOM 1875 O OE1   . GLN A 1 240 ? 13.713  -15.506 18.578  1.00 52.59 240 A 1 
ATOM 1876 N NE2   . GLN A 1 240 ? 12.882  -14.378 16.922  1.00 48.23 240 A 1 
ATOM 1877 N N     . MET A 1 241 ? 19.009  -16.667 18.017  1.00 70.76 241 A 1 
ATOM 1878 C CA    . MET A 1 241 ? 20.054  -17.290 18.828  1.00 68.94 241 A 1 
ATOM 1879 C C     . MET A 1 241 ? 20.846  -16.250 19.632  1.00 67.08 241 A 1 
ATOM 1880 O O     . MET A 1 241 ? 21.133  -16.473 20.801  1.00 68.24 241 A 1 
ATOM 1881 C CB    . MET A 1 241 ? 20.955  -18.124 17.907  1.00 68.64 241 A 1 
ATOM 1882 C CG    . MET A 1 241 ? 21.769  -19.166 18.676  1.00 61.84 241 A 1 
ATOM 1883 S SD    . MET A 1 241 ? 22.868  -20.193 17.641  1.00 57.15 241 A 1 
ATOM 1884 C CE    . MET A 1 241 ? 21.664  -21.033 16.569  1.00 50.34 241 A 1 
ATOM 1885 N N     . GLN A 1 242 ? 21.116  -15.067 19.035  1.00 66.77 242 A 1 
ATOM 1886 C CA    . GLN A 1 242 ? 21.705  -13.953 19.778  1.00 64.90 242 A 1 
ATOM 1887 C C     . GLN A 1 242 ? 20.774  -13.434 20.879  1.00 61.96 242 A 1 
ATOM 1888 O O     . GLN A 1 242 ? 21.257  -13.115 21.968  1.00 64.81 242 A 1 
ATOM 1889 C CB    . GLN A 1 242 ? 22.081  -12.805 18.838  1.00 65.08 242 A 1 
ATOM 1890 C CG    . GLN A 1 242 ? 23.456  -13.013 18.185  1.00 59.52 242 A 1 
ATOM 1891 C CD    . GLN A 1 242 ? 23.889  -11.826 17.324  1.00 54.89 242 A 1 
ATOM 1892 O OE1   . GLN A 1 242 ? 23.145  -10.905 17.040  1.00 52.12 242 A 1 
ATOM 1893 N NE2   . GLN A 1 242 ? 25.125  -11.811 16.878  1.00 47.72 242 A 1 
ATOM 1894 N N     . LYS A 1 243 ? 19.467  -13.388 20.634  1.00 54.16 243 A 1 
ATOM 1895 C CA    . LYS A 1 243 ? 18.508  -13.014 21.679  1.00 53.82 243 A 1 
ATOM 1896 C C     . LYS A 1 243 ? 18.464  -14.035 22.815  1.00 49.51 243 A 1 
ATOM 1897 O O     . LYS A 1 243 ? 18.497  -13.626 23.967  1.00 50.25 243 A 1 
ATOM 1898 C CB    . LYS A 1 243 ? 17.110  -12.804 21.097  1.00 53.32 243 A 1 
ATOM 1899 C CG    . LYS A 1 243 ? 16.976  -11.406 20.505  1.00 50.80 243 A 1 
ATOM 1900 C CD    . LYS A 1 243 ? 15.532  -11.212 20.025  1.00 49.55 243 A 1 
ATOM 1901 C CE    . LYS A 1 243 ? 15.347  -9.782  19.541  1.00 43.87 243 A 1 
ATOM 1902 N NZ    . LYS A 1 243 ? 13.942  -9.538  19.167  1.00 39.61 243 A 1 
ATOM 1903 N N     . GLU A 1 244 ? 18.438  -15.339 22.486  1.00 65.23 244 A 1 
ATOM 1904 C CA    . GLU A 1 244 ? 18.492  -16.387 23.517  1.00 63.79 244 A 1 
ATOM 1905 C C     . GLU A 1 244 ? 19.803  -16.347 24.308  1.00 59.52 244 A 1 
ATOM 1906 O O     . GLU A 1 244 ? 19.785  -16.571 25.524  1.00 58.87 244 A 1 
ATOM 1907 C CB    . GLU A 1 244 ? 18.319  -17.781 22.886  1.00 61.99 244 A 1 
ATOM 1908 C CG    . GLU A 1 244 ? 16.847  -18.127 22.617  1.00 55.68 244 A 1 
ATOM 1909 C CD    . GLU A 1 244 ? 16.649  -19.587 22.158  1.00 53.12 244 A 1 
ATOM 1910 O OE1   . GLU A 1 244 ? 15.537  -20.119 22.385  1.00 47.08 244 A 1 
ATOM 1911 O OE2   . GLU A 1 244 ? 17.581  -20.162 21.554  1.00 46.96 244 A 1 
ATOM 1912 N N     . TYR A 1 245 ? 20.940  -16.028 23.663  1.00 68.86 245 A 1 
ATOM 1913 C CA    . TYR A 1 245 ? 22.216  -15.895 24.360  1.00 65.46 245 A 1 
ATOM 1914 C C     . TYR A 1 245 ? 22.203  -14.738 25.363  1.00 61.43 245 A 1 
ATOM 1915 O O     . TYR A 1 245 ? 22.634  -14.915 26.509  1.00 59.94 245 A 1 
ATOM 1916 C CB    . TYR A 1 245 ? 23.359  -15.754 23.343  1.00 61.84 245 A 1 
ATOM 1917 C CG    . TYR A 1 245 ? 24.539  -16.630 23.676  1.00 54.05 245 A 1 
ATOM 1918 C CD1   . TYR A 1 245 ? 25.563  -16.172 24.536  1.00 51.72 245 A 1 
ATOM 1919 C CD2   . TYR A 1 245 ? 24.611  -17.940 23.156  1.00 50.78 245 A 1 
ATOM 1920 C CE1   . TYR A 1 245 ? 26.636  -17.004 24.859  1.00 41.69 245 A 1 
ATOM 1921 C CE2   . TYR A 1 245 ? 25.683  -18.780 23.472  1.00 44.43 245 A 1 
ATOM 1922 C CZ    . TYR A 1 245 ? 26.704  -18.313 24.332  1.00 46.74 245 A 1 
ATOM 1923 O OH    . TYR A 1 245 ? 27.762  -19.132 24.650  1.00 43.43 245 A 1 
ATOM 1924 N N     . VAL A 1 246 ? 21.633  -13.584 24.964  1.00 62.02 246 A 1 
ATOM 1925 C CA    . VAL A 1 246 ? 21.533  -12.405 25.849  1.00 60.20 246 A 1 
ATOM 1926 C C     . VAL A 1 246 ? 20.536  -12.644 26.991  1.00 55.65 246 A 1 
ATOM 1927 O O     . VAL A 1 246 ? 20.790  -12.208 28.111  1.00 55.98 246 A 1 
ATOM 1928 C CB    . VAL A 1 246 ? 21.181  -11.145 25.043  1.00 57.81 246 A 1 
ATOM 1929 C CG1   . VAL A 1 246 ? 20.987  -9.912  25.940  1.00 52.05 246 A 1 
ATOM 1930 C CG2   . VAL A 1 246 ? 22.289  -10.794 24.049  1.00 56.96 246 A 1 
ATOM 1931 N N     . GLU A 1 247 ? 19.428  -13.361 26.748  1.00 56.01 247 A 1 
ATOM 1932 C CA    . GLU A 1 247 ? 18.480  -13.705 27.821  1.00 54.95 247 A 1 
ATOM 1933 C C     . GLU A 1 247 ? 19.062  -14.713 28.829  1.00 49.86 247 A 1 
ATOM 1934 O O     . GLU A 1 247 ? 18.766  -14.615 30.021  1.00 48.01 247 A 1 
ATOM 1935 C CB    . GLU A 1 247 ? 17.140  -14.206 27.241  1.00 52.56 247 A 1 
ATOM 1936 C CG    . GLU A 1 247 ? 16.253  -13.049 26.756  1.00 48.75 247 A 1 
ATOM 1937 C CD    . GLU A 1 247 ? 14.830  -13.464 26.312  1.00 45.92 247 A 1 
ATOM 1938 O OE1   . GLU A 1 247 ? 13.971  -12.557 26.215  1.00 42.70 247 A 1 
ATOM 1939 O OE2   . GLU A 1 247 ? 14.587  -14.670 26.047  1.00 42.90 247 A 1 
ATOM 1940 N N     . ASN A 1 248 ? 19.912  -15.642 28.375  1.00 57.33 248 A 1 
ATOM 1941 C CA    . ASN A 1 248 ? 20.493  -16.653 29.272  1.00 55.83 248 A 1 
ATOM 1942 C C     . ASN A 1 248 ? 21.586  -16.113 30.212  1.00 50.24 248 A 1 
ATOM 1943 O O     . ASN A 1 248 ? 21.685  -16.604 31.330  1.00 47.18 248 A 1 
ATOM 1944 C CB    . ASN A 1 248 ? 21.003  -17.846 28.448  1.00 52.18 248 A 1 
ATOM 1945 C CG    . ASN A 1 248 ? 19.952  -18.920 28.223  1.00 48.68 248 A 1 
ATOM 1946 O OD1   . ASN A 1 248 ? 19.129  -19.229 29.072  1.00 46.39 248 A 1 
ATOM 1947 N ND2   . ASN A 1 248 ? 19.968  -19.562 27.075  1.00 47.38 248 A 1 
ATOM 1948 N N     . GLU A 1 249 ? 22.382  -15.122 29.805  1.00 56.53 249 A 1 
ATOM 1949 C CA    . GLU A 1 249 ? 23.406  -14.562 30.706  1.00 56.23 249 A 1 
ATOM 1950 C C     . GLU A 1 249 ? 22.795  -13.822 31.919  1.00 53.36 249 A 1 
ATOM 1951 O O     . GLU A 1 249 ? 23.400  -13.780 32.986  1.00 48.65 249 A 1 
ATOM 1952 C CB    . GLU A 1 249 ? 24.364  -13.622 29.954  1.00 50.87 249 A 1 
ATOM 1953 C CG    . GLU A 1 249 ? 25.468  -14.383 29.202  1.00 45.83 249 A 1 
ATOM 1954 C CD    . GLU A 1 249 ? 26.605  -13.461 28.698  1.00 42.34 249 A 1 
ATOM 1955 O OE1   . GLU A 1 249 ? 27.735  -13.981 28.553  1.00 38.31 249 A 1 
ATOM 1956 O OE2   . GLU A 1 249 ? 26.344  -12.260 28.467  1.00 38.33 249 A 1 
ATOM 1957 N N     . GLY A 1 250 ? 21.589  -13.280 31.753  1.00 45.95 250 A 1 
ATOM 1958 C CA    . GLY A 1 250 ? 20.944  -12.489 32.816  1.00 45.19 250 A 1 
ATOM 1959 C C     . GLY A 1 250 ? 20.396  -13.279 34.004  1.00 41.96 250 A 1 
ATOM 1960 O O     . GLY A 1 250 ? 20.034  -12.671 35.009  1.00 40.15 250 A 1 
ATOM 1961 N N     . SER A 1 251 ? 20.274  -14.612 33.909  1.00 46.90 251 A 1 
ATOM 1962 C CA    . SER A 1 251 ? 19.670  -15.430 34.971  1.00 46.70 251 A 1 
ATOM 1963 C C     . SER A 1 251 ? 20.658  -15.745 36.097  1.00 43.10 251 A 1 
ATOM 1964 O O     . SER A 1 251 ? 20.961  -16.907 36.369  1.00 41.00 251 A 1 
ATOM 1965 C CB    . SER A 1 251 ? 18.965  -16.668 34.403  1.00 44.52 251 A 1 
ATOM 1966 O OG    . SER A 1 251 ? 19.853  -17.652 33.924  1.00 41.44 251 A 1 
ATOM 1967 N N     . GLU A 1 252 ? 21.148  -14.723 36.773  1.00 41.44 252 A 1 
ATOM 1968 C CA    . GLU A 1 252 ? 21.887  -14.922 38.021  1.00 43.48 252 A 1 
ATOM 1969 C C     . GLU A 1 252 ? 21.026  -15.665 39.045  1.00 40.11 252 A 1 
ATOM 1970 O O     . GLU A 1 252 ? 19.836  -15.396 39.261  1.00 37.56 252 A 1 
ATOM 1971 C CB    . GLU A 1 252 ? 22.420  -13.613 38.616  1.00 40.54 252 A 1 
ATOM 1972 C CG    . GLU A 1 252 ? 23.730  -13.137 37.963  1.00 38.44 252 A 1 
ATOM 1973 C CD    . GLU A 1 252 ? 24.416  -12.017 38.773  1.00 36.07 252 A 1 
ATOM 1974 O OE1   . GLU A 1 252 ? 25.649  -11.883 38.644  1.00 33.34 252 A 1 
ATOM 1975 O OE2   . GLU A 1 252 ? 23.709  -11.324 39.544  1.00 32.48 252 A 1 
ATOM 1976 N N     . CYS A 1 253 ? 21.657  -16.654 39.693  1.00 43.90 253 A 1 
ATOM 1977 C CA    . CYS A 1 253 ? 21.041  -17.534 40.681  1.00 45.17 253 A 1 
ATOM 1978 C C     . CYS A 1 253 ? 20.677  -16.755 41.953  1.00 40.11 253 A 1 
ATOM 1979 O O     . CYS A 1 253 ? 21.423  -16.752 42.929  1.00 39.96 253 A 1 
ATOM 1980 C CB    . CYS A 1 253 ? 22.011  -18.676 41.002  1.00 43.84 253 A 1 
ATOM 1981 S SG    . CYS A 1 253 ? 22.290  -19.753 39.560  1.00 41.24 253 A 1 
ATOM 1982 N N     . ILE A 1 254 ? 19.490  -16.137 41.977  1.00 36.31 254 A 1 
ATOM 1983 C CA    . ILE A 1 254 ? 18.947  -15.590 43.223  1.00 40.66 254 A 1 
ATOM 1984 C C     . ILE A 1 254 ? 18.714  -16.766 44.182  1.00 38.42 254 A 1 
ATOM 1985 O O     . ILE A 1 254 ? 17.783  -17.559 44.003  1.00 37.63 254 A 1 
ATOM 1986 C CB    . ILE A 1 254 ? 17.684  -14.746 42.999  1.00 38.56 254 A 1 
ATOM 1987 C CG1   . ILE A 1 254 ? 17.994  -13.559 42.065  1.00 36.92 254 A 1 
ATOM 1988 C CG2   . ILE A 1 254 ? 17.147  -14.239 44.352  1.00 39.38 254 A 1 
ATOM 1989 C CD1   . ILE A 1 254 ? 16.786  -12.688 41.718  1.00 37.42 254 A 1 
ATOM 1990 N N     . VAL A 1 255 ? 19.566  -16.886 45.187  1.00 40.84 255 A 1 
ATOM 1991 C CA    . VAL A 1 255 ? 19.497  -17.931 46.215  1.00 44.92 255 A 1 
ATOM 1992 C C     . VAL A 1 255 ? 18.168  -17.778 46.968  1.00 41.13 255 A 1 
ATOM 1993 O O     . VAL A 1 255 ? 17.945  -16.739 47.592  1.00 39.56 255 A 1 
ATOM 1994 C CB    . VAL A 1 255 ? 20.688  -17.851 47.186  1.00 42.94 255 A 1 
ATOM 1995 C CG1   . VAL A 1 255 ? 20.629  -18.981 48.222  1.00 39.71 255 A 1 
ATOM 1996 C CG2   . VAL A 1 255 ? 22.027  -17.970 46.445  1.00 42.77 255 A 1 
ATOM 1997 N N     . PRO A 1 256 ? 17.278  -18.795 46.935  1.00 42.25 256 A 1 
ATOM 1998 C CA    . PRO A 1 256 ? 15.990  -18.679 47.596  1.00 43.90 256 A 1 
ATOM 1999 C C     . PRO A 1 256 ? 16.188  -18.703 49.118  1.00 42.22 256 A 1 
ATOM 2000 O O     . PRO A 1 256 ? 16.416  -19.752 49.712  1.00 40.32 256 A 1 
ATOM 2001 C CB    . PRO A 1 256 ? 15.162  -19.851 47.068  1.00 40.73 256 A 1 
ATOM 2002 C CG    . PRO A 1 256 ? 16.205  -20.909 46.720  1.00 41.02 256 A 1 
ATOM 2003 C CD    . PRO A 1 256 ? 17.404  -20.064 46.247  1.00 45.93 256 A 1 
ATOM 2004 N N     . SER A 1 257 ? 16.100  -17.554 49.762  1.00 43.61 257 A 1 
ATOM 2005 C CA    . SER A 1 257 ? 16.139  -17.443 51.222  1.00 47.63 257 A 1 
ATOM 2006 C C     . SER A 1 257 ? 14.988  -18.255 51.819  1.00 45.36 257 A 1 
ATOM 2007 O O     . SER A 1 257 ? 13.820  -17.969 51.573  1.00 44.26 257 A 1 
ATOM 2008 C CB    . SER A 1 257 ? 16.058  -15.983 51.654  1.00 45.03 257 A 1 
ATOM 2009 O OG    . SER A 1 257 ? 17.209  -15.297 51.238  1.00 42.06 257 A 1 
ATOM 2010 N N     . GLN A 1 258 ? 15.331  -19.286 52.604  1.00 37.31 258 A 1 
ATOM 2011 C CA    . GLN A 1 258 ? 14.378  -20.173 53.281  1.00 40.63 258 A 1 
ATOM 2012 C C     . GLN A 1 258 ? 13.623  -19.413 54.380  1.00 38.05 258 A 1 
ATOM 2013 O O     . GLN A 1 258 ? 13.950  -19.505 55.563  1.00 36.01 258 A 1 
ATOM 2014 C CB    . GLN A 1 258 ? 15.098  -21.390 53.873  1.00 38.12 258 A 1 
ATOM 2015 C CG    . GLN A 1 258 ? 15.623  -22.392 52.852  1.00 36.80 258 A 1 
ATOM 2016 C CD    . GLN A 1 258 ? 16.224  -23.646 53.525  1.00 35.57 258 A 1 
ATOM 2017 O OE1   . GLN A 1 258 ? 16.446  -23.714 54.716  1.00 35.64 258 A 1 
ATOM 2018 N NE2   . GLN A 1 258 ? 16.506  -24.676 52.763  1.00 35.19 258 A 1 
ATOM 2019 N N     . SER A 1 259 ? 12.602  -18.674 54.026  1.00 40.07 259 A 1 
ATOM 2020 C CA    . SER A 1 259 ? 11.710  -18.086 55.027  1.00 42.62 259 A 1 
ATOM 2021 C C     . SER A 1 259 ? 10.917  -19.199 55.718  1.00 39.55 259 A 1 
ATOM 2022 O O     . SER A 1 259 ? 10.028  -19.824 55.140  1.00 39.21 259 A 1 
ATOM 2023 C CB    . SER A 1 259 ? 10.822  -17.007 54.416  1.00 40.72 259 A 1 
ATOM 2024 O OG    . SER A 1 259 ? 10.048  -17.500 53.342  1.00 39.12 259 A 1 
ATOM 2025 N N     . THR A 1 260 ? 11.276  -19.477 56.999  1.00 40.65 260 A 1 
ATOM 2026 C CA    . THR A 1 260 ? 10.628  -20.476 57.857  1.00 45.54 260 A 1 
ATOM 2027 C C     . THR A 1 260 ? 9.214   -20.017 58.235  1.00 42.83 260 A 1 
ATOM 2028 O O     . THR A 1 260 ? 9.001   -19.354 59.248  1.00 40.96 260 A 1 
ATOM 2029 C CB    . THR A 1 260 ? 11.471  -20.752 59.111  1.00 40.97 260 A 1 
ATOM 2030 O OG1   . THR A 1 260 ? 12.038  -19.567 59.622  1.00 38.04 260 A 1 
ATOM 2031 C CG2   . THR A 1 260 ? 12.632  -21.695 58.813  1.00 40.00 260 A 1 
ATOM 2032 N N     . ILE A 1 261 ? 8.232   -20.375 57.387  1.00 35.83 261 A 1 
ATOM 2033 C CA    . ILE A 1 261 ? 6.819   -20.091 57.672  1.00 40.03 261 A 1 
ATOM 2034 C C     . ILE A 1 261 ? 6.375   -20.948 58.861  1.00 37.32 261 A 1 
ATOM 2035 O O     . ILE A 1 261 ? 6.048   -22.131 58.713  1.00 36.38 261 A 1 
ATOM 2036 C CB    . ILE A 1 261 ? 5.928   -20.273 56.431  1.00 37.75 261 A 1 
ATOM 2037 C CG1   . ILE A 1 261 ? 6.386   -19.333 55.288  1.00 36.79 261 A 1 
ATOM 2038 C CG2   . ILE A 1 261 ? 4.452   -20.002 56.791  1.00 39.40 261 A 1 
ATOM 2039 C CD1   . ILE A 1 261 ? 5.641   -19.523 53.967  1.00 37.73 261 A 1 
ATOM 2040 N N     . VAL A 1 262 ? 6.353   -20.350 60.059  1.00 38.54 262 A 1 
ATOM 2041 C CA    . VAL A 1 262 ? 5.837   -20.985 61.279  1.00 44.43 262 A 1 
ATOM 2042 C C     . VAL A 1 262 ? 4.335   -21.235 61.111  1.00 41.40 262 A 1 
ATOM 2043 O O     . VAL A 1 262 ? 3.527   -20.306 61.122  1.00 41.04 262 A 1 
ATOM 2044 C CB    . VAL A 1 262 ? 6.145   -20.148 62.531  1.00 41.25 262 A 1 
ATOM 2045 C CG1   . VAL A 1 262 ? 5.621   -20.829 63.796  1.00 38.31 262 A 1 
ATOM 2046 C CG2   . VAL A 1 262 ? 7.657   -19.951 62.697  1.00 42.93 262 A 1 
ATOM 2047 N N     . ARG A 1 263 ? 3.960   -22.525 60.984  1.00 41.56 263 A 1 
ATOM 2048 C CA    . ARG A 1 263 ? 2.561   -22.984 60.904  1.00 47.22 263 A 1 
ATOM 2049 C C     . ARG A 1 263 ? 1.835   -22.726 62.235  1.00 44.13 263 A 1 
ATOM 2050 O O     . ARG A 1 263 ? 1.866   -23.581 63.121  1.00 42.88 263 A 1 
ATOM 2051 C CB    . ARG A 1 263 ? 2.504   -24.488 60.573  1.00 43.73 263 A 1 
ATOM 2052 C CG    . ARG A 1 263 ? 2.891   -24.862 59.138  1.00 41.02 263 A 1 
ATOM 2053 C CD    . ARG A 1 263 ? 2.754   -26.387 58.953  1.00 37.81 263 A 1 
ATOM 2054 N NE    . ARG A 1 263 ? 2.980   -26.806 57.572  1.00 35.13 263 A 1 
ATOM 2055 C CZ    . ARG A 1 263 ? 2.937   -28.043 57.109  1.00 30.74 263 A 1 
ATOM 2056 N NH1   . ARG A 1 263 ? 2.693   -29.061 57.895  1.00 28.99 263 A 1 
ATOM 2057 N NH2   . ARG A 1 263 ? 3.132   -28.288 55.848  1.00 27.92 263 A 1 
ATOM 2058 N N     . ARG A 1 264 ? 1.155   -21.614 62.389  1.00 39.38 264 A 1 
ATOM 2059 C CA    . ARG A 1 264 ? 0.237   -21.448 63.527  1.00 44.86 264 A 1 
ATOM 2060 C C     . ARG A 1 264 ? -1.004  -22.339 63.344  1.00 40.93 264 A 1 
ATOM 2061 O O     . ARG A 1 264 ? -1.660  -22.238 62.310  1.00 38.55 264 A 1 
ATOM 2062 C CB    . ARG A 1 264 ? -0.159  -19.979 63.757  1.00 41.28 264 A 1 
ATOM 2063 C CG    . ARG A 1 264 ? 0.832   -19.274 64.696  1.00 38.04 264 A 1 
ATOM 2064 C CD    . ARG A 1 264 ? 0.333   -17.877 65.092  1.00 35.49 264 A 1 
ATOM 2065 N NE    . ARG A 1 264 ? 1.205   -17.245 66.098  1.00 32.43 264 A 1 
ATOM 2066 C CZ    . ARG A 1 264 ? 1.045   -16.048 66.652  1.00 28.59 264 A 1 
ATOM 2067 N NH1   . ARG A 1 264 ? 0.031   -15.296 66.329  1.00 27.17 264 A 1 
ATOM 2068 N NH2   . ARG A 1 264 ? 1.882   -15.606 67.537  1.00 26.81 264 A 1 
ATOM 2069 N N     . PRO A 1 265 ? -1.327  -23.187 64.339  1.00 36.68 265 A 1 
ATOM 2070 C CA    . PRO A 1 265 ? -2.377  -24.194 64.233  1.00 40.40 265 A 1 
ATOM 2071 C C     . PRO A 1 265 ? -3.757  -23.584 64.556  1.00 39.15 265 A 1 
ATOM 2072 O O     . PRO A 1 265 ? -4.264  -23.770 65.656  1.00 36.90 265 A 1 
ATOM 2073 C CB    . PRO A 1 265 ? -1.938  -25.282 65.230  1.00 36.38 265 A 1 
ATOM 2074 C CG    . PRO A 1 265 ? -1.313  -24.470 66.356  1.00 36.34 265 A 1 
ATOM 2075 C CD    . PRO A 1 265 ? -0.611  -23.326 65.603  1.00 41.93 265 A 1 
ATOM 2076 N N     . HIS A 1 266 ? -4.329  -22.813 63.657  1.00 42.63 266 A 1 
ATOM 2077 C CA    . HIS A 1 266 ? -5.597  -22.148 63.971  1.00 46.90 266 A 1 
ATOM 2078 C C     . HIS A 1 266 ? -6.738  -23.155 64.179  1.00 44.28 266 A 1 
ATOM 2079 O O     . HIS A 1 266 ? -6.915  -24.080 63.392  1.00 43.55 266 A 1 
ATOM 2080 C CB    . HIS A 1 266 ? -5.930  -21.056 62.949  1.00 43.81 266 A 1 
ATOM 2081 C CG    . HIS A 1 266 ? -6.193  -19.742 63.638  1.00 42.15 266 A 1 
ATOM 2082 N ND1   . HIS A 1 266 ? -7.304  -19.378 64.359  1.00 40.16 266 A 1 
ATOM 2083 C CD2   . HIS A 1 266 ? -5.304  -18.705 63.758  1.00 39.61 266 A 1 
ATOM 2084 C CE1   . HIS A 1 266 ? -7.094  -18.158 64.876  1.00 36.08 266 A 1 
ATOM 2085 N NE2   . HIS A 1 266 ? -5.884  -17.709 64.543  1.00 36.35 266 A 1 
ATOM 2086 N N     . GLN A 1 267 ? -7.482  -22.983 65.295  1.00 40.75 267 A 1 
ATOM 2087 C CA    . GLN A 1 267 ? -8.478  -23.925 65.805  1.00 45.04 267 A 1 
ATOM 2088 C C     . GLN A 1 267 ? -9.742  -24.019 64.932  1.00 44.34 267 A 1 
ATOM 2089 O O     . GLN A 1 267 ? -10.084 -23.113 64.185  1.00 42.24 267 A 1 
ATOM 2090 C CB    . GLN A 1 267 ? -8.854  -23.548 67.251  1.00 41.12 267 A 1 
ATOM 2091 C CG    . GLN A 1 267 ? -7.799  -23.957 68.291  1.00 37.75 267 A 1 
ATOM 2092 C CD    . GLN A 1 267 ? -8.210  -23.555 69.718  1.00 34.32 267 A 1 
ATOM 2093 O OE1   . GLN A 1 267 ? -9.027  -22.691 69.939  1.00 34.17 267 A 1 
ATOM 2094 N NE2   . GLN A 1 267 ? -7.646  -24.181 70.739  1.00 31.88 267 A 1 
ATOM 2095 N N     . SER A 1 268 ? -10.462 -25.149 65.118  1.00 39.30 268 A 1 
ATOM 2096 C CA    . SER A 1 268 ? -11.503 -25.715 64.241  1.00 41.68 268 A 1 
ATOM 2097 C C     . SER A 1 268 ? -12.961 -25.354 64.574  1.00 39.99 268 A 1 
ATOM 2098 O O     . SER A 1 268 ? -13.821 -26.216 64.457  1.00 37.80 268 A 1 
ATOM 2099 C CB    . SER A 1 268 ? -11.334 -27.238 64.290  1.00 38.23 268 A 1 
ATOM 2100 O OG    . SER A 1 268 ? -11.554 -27.710 65.609  1.00 34.54 268 A 1 
ATOM 2101 N N     . GLY A 1 269 ? -13.257 -24.180 65.069  1.00 38.10 269 A 1 
ATOM 2102 C CA    . GLY A 1 269 ? -14.549 -23.859 65.698  1.00 40.95 269 A 1 
ATOM 2103 C C     . GLY A 1 269 ? -15.806 -24.294 64.929  1.00 39.05 269 A 1 
ATOM 2104 O O     . GLY A 1 269 ? -15.925 -24.081 63.730  1.00 37.05 269 A 1 
ATOM 2105 N N     . TYR A 1 270 ? -16.764 -24.881 65.675  1.00 33.20 270 A 1 
ATOM 2106 C CA    . TYR A 1 270 ? -17.868 -25.751 65.213  1.00 38.54 270 A 1 
ATOM 2107 C C     . TYR A 1 270 ? -19.084 -25.112 64.496  1.00 35.30 270 A 1 
ATOM 2108 O O     . TYR A 1 270 ? -19.827 -25.851 63.865  1.00 33.26 270 A 1 
ATOM 2109 C CB    . TYR A 1 270 ? -18.421 -26.458 66.466  1.00 35.27 270 A 1 
ATOM 2110 C CG    . TYR A 1 270 ? -17.890 -27.855 66.742  1.00 34.13 270 A 1 
ATOM 2111 C CD1   . TYR A 1 270 ? -18.665 -28.968 66.364  1.00 34.89 270 A 1 
ATOM 2112 C CD2   . TYR A 1 270 ? -16.683 -28.043 67.420  1.00 36.17 270 A 1 
ATOM 2113 C CE1   . TYR A 1 270 ? -18.216 -30.270 66.655  1.00 32.48 270 A 1 
ATOM 2114 C CE2   . TYR A 1 270 ? -16.222 -29.341 67.716  1.00 32.32 270 A 1 
ATOM 2115 C CZ    . TYR A 1 270 ? -17.005 -30.458 67.338  1.00 33.88 270 A 1 
ATOM 2116 O OH    . TYR A 1 270 ? -16.570 -31.736 67.627  1.00 35.08 270 A 1 
ATOM 2117 N N     . ALA A 1 271 ? -19.421 -23.860 64.747  1.00 38.23 271 A 1 
ATOM 2118 C CA    . ALA A 1 271 ? -20.809 -23.447 65.014  1.00 40.34 271 A 1 
ATOM 2119 C C     . ALA A 1 271 ? -21.862 -23.792 63.920  1.00 37.37 271 A 1 
ATOM 2120 O O     . ALA A 1 271 ? -21.605 -23.601 62.735  1.00 36.22 271 A 1 
ATOM 2121 C CB    . ALA A 1 271 ? -20.830 -21.968 65.385  1.00 37.69 271 A 1 
ATOM 2122 N N     . PRO A 1 272 ? -23.090 -24.248 64.351  1.00 35.46 272 A 1 
ATOM 2123 C CA    . PRO A 1 272 ? -23.947 -25.109 63.513  1.00 38.25 272 A 1 
ATOM 2124 C C     . PRO A 1 272 ? -25.206 -24.463 62.887  1.00 37.25 272 A 1 
ATOM 2125 O O     . PRO A 1 272 ? -26.063 -25.201 62.416  1.00 36.65 272 A 1 
ATOM 2126 C CB    . PRO A 1 272 ? -24.354 -26.204 64.511  1.00 35.32 272 A 1 
ATOM 2127 C CG    . PRO A 1 272 ? -24.580 -25.415 65.805  1.00 35.90 272 A 1 
ATOM 2128 C CD    . PRO A 1 272 ? -23.486 -24.345 65.726  1.00 43.04 272 A 1 
ATOM 2129 N N     . LEU A 1 273 ? -25.412 -23.175 62.997  1.00 38.25 273 A 1 
ATOM 2130 C CA    . LEU A 1 273 ? -26.758 -22.577 63.129  1.00 42.85 273 A 1 
ATOM 2131 C C     . LEU A 1 273 ? -27.744 -22.832 61.956  1.00 40.25 273 A 1 
ATOM 2132 O O     . LEU A 1 273 ? -27.370 -22.896 60.793  1.00 39.92 273 A 1 
ATOM 2133 C CB    . LEU A 1 273 ? -26.640 -21.090 63.495  1.00 39.32 273 A 1 
ATOM 2134 C CG    . LEU A 1 273 ? -26.972 -20.830 64.986  1.00 37.63 273 A 1 
ATOM 2135 C CD1   . LEU A 1 273 ? -26.369 -19.496 65.438  1.00 37.78 273 A 1 
ATOM 2136 C CD2   . LEU A 1 273 ? -28.473 -20.781 65.242  1.00 41.64 273 A 1 
ATOM 2137 N N     . VAL A 1 274 ? -29.040 -22.948 62.372  1.00 31.90 274 A 1 
ATOM 2138 C CA    . VAL A 1 274 ? -30.051 -23.850 61.761  1.00 38.88 274 A 1 
ATOM 2139 C C     . VAL A 1 274 ? -31.017 -23.248 60.715  1.00 36.08 274 A 1 
ATOM 2140 O O     . VAL A 1 274 ? -31.177 -23.811 59.629  1.00 34.54 274 A 1 
ATOM 2141 C CB    . VAL A 1 274 ? -30.910 -24.451 62.901  1.00 35.48 274 A 1 
ATOM 2142 C CG1   . VAL A 1 274 ? -31.962 -25.451 62.414  1.00 34.00 274 A 1 
ATOM 2143 C CG2   . VAL A 1 274 ? -30.076 -25.176 63.964  1.00 39.59 274 A 1 
ATOM 2144 N N     . GLY A 1 275 ? -31.800 -22.282 61.145  1.00 38.04 275 A 1 
ATOM 2145 C CA    . GLY A 1 275 ? -33.169 -22.068 60.631  1.00 39.41 275 A 1 
ATOM 2146 C C     . GLY A 1 275 ? -33.290 -21.246 59.341  1.00 37.19 275 A 1 
ATOM 2147 O O     . GLY A 1 275 ? -32.279 -20.906 58.747  1.00 35.22 275 A 1 
ATOM 2148 N N     . ALA A 1 276 ? -34.405 -20.782 58.875  1.00 37.91 276 A 1 
ATOM 2149 C CA    . ALA A 1 276 ? -35.825 -21.112 58.760  1.00 42.14 276 A 1 
ATOM 2150 C C     . ALA A 1 276 ? -36.323 -20.231 57.576  1.00 40.26 276 A 1 
ATOM 2151 O O     . ALA A 1 276 ? -35.507 -19.526 56.986  1.00 39.33 276 A 1 
ATOM 2152 C CB    . ALA A 1 276 ? -36.525 -20.787 60.090  1.00 38.66 276 A 1 
ATOM 2153 N N     . GLU A 1 277 ? -37.500 -20.057 57.082  1.00 33.36 277 A 1 
ATOM 2154 C CA    . GLU A 1 277 ? -38.733 -20.832 57.002  1.00 40.06 277 A 1 
ATOM 2155 C C     . GLU A 1 277 ? -39.534 -20.484 55.705  1.00 39.09 277 A 1 
ATOM 2156 O O     . GLU A 1 277 ? -39.701 -21.345 54.867  1.00 37.66 277 A 1 
ATOM 2157 C CB    . GLU A 1 277 ? -39.622 -20.518 58.233  1.00 35.63 277 A 1 
ATOM 2158 C CG    . GLU A 1 277 ? -40.694 -21.574 58.542  1.00 33.99 277 A 1 
ATOM 2159 C CD    . GLU A 1 277 ? -41.660 -21.130 59.654  1.00 33.82 277 A 1 
ATOM 2160 O OE1   . GLU A 1 277 ? -42.500 -21.965 60.049  1.00 33.24 277 A 1 
ATOM 2161 O OE2   . GLU A 1 277 ? -41.600 -19.955 60.093  1.00 34.38 277 A 1 
ATOM 2162 N N     . GLN A 1 278 ? -40.107 -19.287 55.578  1.00 38.76 278 A 1 
ATOM 2163 C CA    . GLN A 1 278 ? -41.484 -19.102 55.076  1.00 43.01 278 A 1 
ATOM 2164 C C     . GLN A 1 278 ? -41.712 -18.717 53.593  1.00 41.28 278 A 1 
ATOM 2165 O O     . GLN A 1 278 ? -40.792 -18.452 52.836  1.00 39.69 278 A 1 
ATOM 2166 C CB    . GLN A 1 278 ? -42.234 -18.129 56.005  1.00 39.36 278 A 1 
ATOM 2167 C CG    . GLN A 1 278 ? -42.714 -18.794 57.293  1.00 36.06 278 A 1 
ATOM 2168 C CD    . GLN A 1 278 ? -43.642 -17.914 58.127  1.00 34.79 278 A 1 
ATOM 2169 O OE1   . GLN A 1 278 ? -43.983 -16.795 57.787  1.00 36.17 278 A 1 
ATOM 2170 N NE2   . GLN A 1 278 ? -44.101 -18.415 59.255  1.00 34.22 278 A 1 
ATOM 2171 N N     . ALA A 1 279 ? -43.005 -18.685 53.219  1.00 36.28 279 A 1 
ATOM 2172 C CA    . ALA A 1 279 ? -43.550 -19.247 51.972  1.00 37.76 279 A 1 
ATOM 2173 C C     . ALA A 1 279 ? -44.277 -18.332 50.954  1.00 34.73 279 A 1 
ATOM 2174 O O     . ALA A 1 279 ? -44.403 -18.714 49.792  1.00 34.33 279 A 1 
ATOM 2175 C CB    . ALA A 1 279 ? -44.549 -20.317 52.435  1.00 35.75 279 A 1 
ATOM 2176 N N     . ALA A 1 280 ? -44.929 -17.275 51.395  1.00 36.39 280 A 1 
ATOM 2177 C CA    . ALA A 1 280 ? -46.127 -16.668 50.755  1.00 37.55 280 A 1 
ATOM 2178 C C     . ALA A 1 280 ? -45.904 -15.984 49.374  1.00 33.90 280 A 1 
ATOM 2179 O O     . ALA A 1 280 ? -44.774 -15.723 49.005  1.00 32.76 280 A 1 
ATOM 2180 C CB    . ALA A 1 280 ? -46.658 -15.658 51.781  1.00 35.49 280 A 1 
ATOM 2181 N N     . SER A 1 281 ? -46.876 -15.536 48.583  1.00 49.06 281 A 1 
ATOM 2182 C CA    . SER A 1 281 ? -48.260 -15.917 48.237  1.00 49.33 281 A 1 
ATOM 2183 C C     . SER A 1 281 ? -48.622 -15.313 46.857  1.00 47.15 281 A 1 
ATOM 2184 O O     . SER A 1 281 ? -47.770 -14.696 46.220  1.00 45.04 281 A 1 
ATOM 2185 C CB    . SER A 1 281 ? -49.282 -15.476 49.303  1.00 45.76 281 A 1 
ATOM 2186 O OG    . SER A 1 281 ? -49.444 -14.066 49.316  1.00 40.38 281 A 1 
ATOM 2187 N N     . ALA A 1 282 ? -49.858 -15.499 46.369  1.00 40.45 282 A 1 
ATOM 2188 C CA    . ALA A 1 282 ? -50.144 -15.793 44.957  1.00 42.00 282 A 1 
ATOM 2189 C C     . ALA A 1 282 ? -50.738 -14.729 43.988  1.00 38.60 282 A 1 
ATOM 2190 O O     . ALA A 1 282 ? -50.530 -14.842 42.785  1.00 37.96 282 A 1 
ATOM 2191 C CB    . ALA A 1 282 ? -51.103 -16.986 44.995  1.00 39.23 282 A 1 
ATOM 2192 N N     . THR A 1 283 ? -51.629 -13.867 44.426  1.00 49.43 283 A 1 
ATOM 2193 C CA    . THR A 1 283 ? -52.828 -13.383 43.677  1.00 51.55 283 A 1 
ATOM 2194 C C     . THR A 1 283 ? -52.588 -12.364 42.543  1.00 49.90 283 A 1 
ATOM 2195 O O     . THR A 1 283 ? -51.541 -11.754 42.495  1.00 47.22 283 A 1 
ATOM 2196 C CB    . THR A 1 283 ? -53.822 -12.775 44.683  1.00 45.06 283 A 1 
ATOM 2197 O OG1   . THR A 1 283 ? -53.173 -11.814 45.501  1.00 42.03 283 A 1 
ATOM 2198 C CG2   . THR A 1 283 ? -54.431 -13.809 45.610  1.00 45.95 283 A 1 
ATOM 2199 N N     . ALA A 1 284 ? -53.547 -11.992 41.670  1.00 36.72 284 A 1 
ATOM 2200 C CA    . ALA A 1 284 ? -54.369 -12.696 40.672  1.00 38.36 284 A 1 
ATOM 2201 C C     . ALA A 1 284 ? -54.996 -11.746 39.613  1.00 35.45 284 A 1 
ATOM 2202 O O     . ALA A 1 284 ? -55.130 -12.130 38.468  1.00 33.94 284 A 1 
ATOM 2203 C CB    . ALA A 1 284 ? -55.517 -13.471 41.352  1.00 35.89 284 A 1 
ATOM 2204 N N     . GLY A 1 285 ? -55.524 -10.560 39.998  1.00 41.38 285 A 1 
ATOM 2205 C CA    . GLY A 1 285 ? -56.700 -9.918  39.374  1.00 41.40 285 A 1 
ATOM 2206 C C     . GLY A 1 285 ? -56.591 -9.271  37.980  1.00 38.38 285 A 1 
ATOM 2207 O O     . GLY A 1 285 ? -55.513 -8.969  37.484  1.00 37.30 285 A 1 
ATOM 2208 N N     . ALA A 1 286 ? -57.760 -9.022  37.358  1.00 33.44 286 A 1 
ATOM 2209 C CA    . ALA A 1 286 ? -57.982 -9.107  35.907  1.00 35.37 286 A 1 
ATOM 2210 C C     . ALA A 1 286 ? -58.442 -7.855  35.103  1.00 32.98 286 A 1 
ATOM 2211 O O     . ALA A 1 286 ? -58.295 -7.866  33.887  1.00 32.01 286 A 1 
ATOM 2212 C CB    . ALA A 1 286 ? -59.047 -10.202 35.735  1.00 32.89 286 A 1 
ATOM 2213 N N     . SER A 1 287 ? -59.148 -6.894  35.681  1.00 44.67 287 A 1 
ATOM 2214 C CA    . SER A 1 287 ? -60.340 -6.255  35.069  1.00 46.41 287 A 1 
ATOM 2215 C C     . SER A 1 287 ? -60.139 -5.247  33.901  1.00 45.07 287 A 1 
ATOM 2216 O O     . SER A 1 287 ? -59.041 -4.786  33.640  1.00 42.75 287 A 1 
ATOM 2217 C CB    . SER A 1 287 ? -61.205 -5.642  36.172  1.00 42.26 287 A 1 
ATOM 2218 O OG    . SER A 1 287 ? -62.518 -5.434  35.715  1.00 35.99 287 A 1 
ATOM 2219 N N     . ALA A 1 288 ? -61.265 -4.906  33.231  1.00 37.62 288 A 1 
ATOM 2220 C CA    . ALA A 1 288 ? -61.363 -4.796  31.765  1.00 40.21 288 A 1 
ATOM 2221 C C     . ALA A 1 288 ? -61.673 -3.431  31.082  1.00 38.38 288 A 1 
ATOM 2222 O O     . ALA A 1 288 ? -61.185 -3.201  29.979  1.00 36.68 288 A 1 
ATOM 2223 C CB    . ALA A 1 288 ? -62.475 -5.787  31.387  1.00 37.52 288 A 1 
ATOM 2224 N N     . TYR A 1 289 ? -62.636 -2.675  31.601  1.00 34.16 289 A 1 
ATOM 2225 C CA    . TYR A 1 289 ? -63.539 -1.749  30.855  1.00 38.85 289 A 1 
ATOM 2226 C C     . TYR A 1 289 ? -62.950 -0.342  30.524  1.00 36.14 289 A 1 
ATOM 2227 O O     . TYR A 1 289 ? -61.879 -0.022  31.007  1.00 34.77 289 A 1 
ATOM 2228 C CB    . TYR A 1 289 ? -64.794 -1.607  31.717  1.00 36.13 289 A 1 
ATOM 2229 C CG    . TYR A 1 289 ? -65.772 -2.763  31.735  1.00 36.13 289 A 1 
ATOM 2230 C CD1   . TYR A 1 289 ? -66.596 -3.001  30.617  1.00 37.78 289 A 1 
ATOM 2231 C CD2   . TYR A 1 289 ? -65.916 -3.556  32.884  1.00 39.62 289 A 1 
ATOM 2232 C CE1   . TYR A 1 289 ? -67.551 -4.037  30.654  1.00 36.31 289 A 1 
ATOM 2233 C CE2   . TYR A 1 289 ? -66.867 -4.591  32.925  1.00 36.09 289 A 1 
ATOM 2234 C CZ    . TYR A 1 289 ? -67.688 -4.826  31.807  1.00 36.86 289 A 1 
ATOM 2235 O OH    . TYR A 1 289 ? -68.624 -5.829  31.838  1.00 36.38 289 A 1 
ATOM 2236 N N     . THR A 1 290 ? -63.558 0.602   29.805  1.00 52.95 290 A 1 
ATOM 2237 C CA    . THR A 1 290 ? -64.414 0.701   28.595  1.00 55.25 290 A 1 
ATOM 2238 C C     . THR A 1 290 ? -64.209 2.023   27.823  1.00 54.42 290 A 1 
ATOM 2239 O O     . THR A 1 290 ? -63.784 1.969   26.684  1.00 51.55 290 A 1 
ATOM 2240 C CB    . THR A 1 290 ? -65.944 0.665   28.867  1.00 49.64 290 A 1 
ATOM 2241 O OG1   . THR A 1 290 ? -66.270 1.363   30.063  1.00 47.11 290 A 1 
ATOM 2242 C CG2   . THR A 1 290 ? -66.540 -0.725  28.930  1.00 51.12 290 A 1 
ATOM 2243 N N     . ASP A 1 291 ? -64.632 3.174   28.374  1.00 45.91 291 A 1 
ATOM 2244 C CA    . ASP A 1 291 ? -65.474 4.140   27.624  1.00 50.47 291 A 1 
ATOM 2245 C C     . ASP A 1 291 ? -64.810 5.414   27.019  1.00 48.41 291 A 1 
ATOM 2246 O O     . ASP A 1 291 ? -63.625 5.657   27.149  1.00 46.65 291 A 1 
ATOM 2247 C CB    . ASP A 1 291 ? -66.696 4.518   28.479  1.00 45.69 291 A 1 
ATOM 2248 C CG    . ASP A 1 291 ? -67.993 3.823   28.065  1.00 41.02 291 A 1 
ATOM 2249 O OD1   . ASP A 1 291 ? -68.094 3.411   26.892  1.00 40.28 291 A 1 
ATOM 2250 O OD2   . ASP A 1 291 ? -68.886 3.725   28.936  1.00 40.24 291 A 1 
ATOM 2251 N N     . SER A 1 292 ? -65.636 6.251   26.397  1.00 38.71 292 A 1 
ATOM 2252 C CA    . SER A 1 292 ? -65.411 6.948   25.121  1.00 42.31 292 A 1 
ATOM 2253 C C     . SER A 1 292 ? -65.194 8.483   25.084  1.00 40.61 292 A 1 
ATOM 2254 O O     . SER A 1 292 ? -64.499 8.977   24.201  1.00 38.85 292 A 1 
ATOM 2255 C CB    . SER A 1 292 ? -66.633 6.620   24.238  1.00 39.05 292 A 1 
ATOM 2256 O OG    . SER A 1 292 ? -67.617 7.630   24.164  1.00 35.11 292 A 1 
ATOM 2257 N N     . VAL A 1 293 ? -65.970 9.224   25.852  1.00 37.27 293 A 1 
ATOM 2258 C CA    . VAL A 1 293 ? -66.420 10.620  25.566  1.00 42.45 293 A 1 
ATOM 2259 C C     . VAL A 1 293 ? -65.385 11.738  25.864  1.00 40.22 293 A 1 
ATOM 2260 O O     . VAL A 1 293 ? -64.424 11.484  26.563  1.00 39.45 293 A 1 
ATOM 2261 C CB    . VAL A 1 293 ? -67.729 10.904  26.340  1.00 39.48 293 A 1 
ATOM 2262 C CG1   . VAL A 1 293 ? -68.940 10.585  25.501  1.00 37.81 293 A 1 
ATOM 2263 C CG2   . VAL A 1 293 ? -67.863 10.174  27.682  1.00 42.99 293 A 1 
ATOM 2264 N N     . ASN A 1 294 ? -65.476 13.038  25.512  1.00 41.55 294 A 1 
ATOM 2265 C CA    . ASN A 1 294 ? -66.180 13.775  24.445  1.00 44.65 294 A 1 
ATOM 2266 C C     . ASN A 1 294 ? -65.539 15.181  24.195  1.00 40.35 294 A 1 
ATOM 2267 O O     . ASN A 1 294 ? -64.608 15.319  23.422  1.00 38.15 294 A 1 
ATOM 2268 C CB    . ASN A 1 294 ? -67.685 13.954  24.794  1.00 42.75 294 A 1 
ATOM 2269 C CG    . ASN A 1 294 ? -68.615 14.031  23.591  1.00 39.28 294 A 1 
ATOM 2270 O OD1   . ASN A 1 294 ? -68.222 13.998  22.442  1.00 40.95 294 A 1 
ATOM 2271 N ND2   . ASN A 1 294 ? -69.903 14.106  23.836  1.00 42.24 294 A 1 
ATOM 2272 N N     . ASN A 1 295 ? -66.093 16.212  24.807  1.00 39.74 295 A 1 
ATOM 2273 C CA    . ASN A 1 295 ? -65.990 17.672  24.521  1.00 41.42 295 A 1 
ATOM 2274 C C     . ASN A 1 295 ? -65.019 18.425  25.476  1.00 38.27 295 A 1 
ATOM 2275 O O     . ASN A 1 295 ? -64.375 17.777  26.285  1.00 36.21 295 A 1 
ATOM 2276 C CB    . ASN A 1 295 ? -67.433 18.195  24.630  1.00 39.14 295 A 1 
ATOM 2277 C CG    . ASN A 1 295 ? -68.325 17.909  23.442  1.00 35.73 295 A 1 
ATOM 2278 O OD1   . ASN A 1 295 ? -67.892 17.808  22.321  1.00 38.15 295 A 1 
ATOM 2279 N ND2   . ASN A 1 295 ? -69.624 17.808  23.655  1.00 39.38 295 A 1 
ATOM 2280 N N     . SER A 1 296 ? -64.836 19.746  25.578  1.00 33.54 296 A 1 
ATOM 2281 C CA    . SER A 1 296 ? -65.142 20.962  24.816  1.00 35.95 296 A 1 
ATOM 2282 C C     . SER A 1 296 ? -64.234 22.141  25.266  1.00 33.17 296 A 1 
ATOM 2283 O O     . SER A 1 296 ? -63.116 21.898  25.687  1.00 32.33 296 A 1 
ATOM 2284 C CB    . SER A 1 296 ? -66.630 21.346  24.975  1.00 34.52 296 A 1 
ATOM 2285 O OG    . SER A 1 296 ? -66.921 21.786  26.293  1.00 32.54 296 A 1 
ATOM 2286 N N     . ILE A 1 297 ? -64.636 23.351  25.303  1.00 26.32 297 A 1 
ATOM 2287 C CA    . ILE A 1 297 ? -64.210 24.567  24.582  1.00 29.68 297 A 1 
ATOM 2288 C C     . ILE A 1 297 ? -63.181 25.494  25.292  1.00 28.48 297 A 1 
ATOM 2289 O O     . ILE A 1 297 ? -62.180 25.825  24.674  1.00 27.35 297 A 1 
ATOM 2290 C CB    . ILE A 1 297 ? -65.478 25.396  24.191  1.00 28.16 297 A 1 
ATOM 2291 C CG1   . ILE A 1 297 ? -66.538 24.561  23.427  1.00 27.66 297 A 1 
ATOM 2292 C CG2   . ILE A 1 297 ? -65.122 26.632  23.354  1.00 32.30 297 A 1 
ATOM 2293 C CD1   . ILE A 1 297 ? -67.894 25.268  23.250  1.00 31.59 297 A 1 
ATOM 2294 N N     . SER A 1 298 ? -63.500 26.066  26.478  1.00 34.30 298 A 1 
ATOM 2295 C CA    . SER A 1 298 ? -63.618 27.544  26.533  1.00 35.22 298 A 1 
ATOM 2296 C C     . SER A 1 298 ? -62.461 28.395  27.113  1.00 33.03 298 A 1 
ATOM 2297 O O     . SER A 1 298 ? -61.357 27.936  27.292  1.00 32.07 298 A 1 
ATOM 2298 C CB    . SER A 1 298 ? -64.959 27.931  27.163  1.00 34.19 298 A 1 
ATOM 2299 O OG    . SER A 1 298 ? -64.930 27.760  28.579  1.00 31.54 298 A 1 
ATOM 2300 N N     . PHE A 1 299 ? -62.759 29.674  27.355  1.00 34.39 299 A 1 
ATOM 2301 C CA    . PHE A 1 299 ? -62.003 30.905  27.049  1.00 36.01 299 A 1 
ATOM 2302 C C     . PHE A 1 299 ? -60.962 31.502  28.026  1.00 35.96 299 A 1 
ATOM 2303 O O     . PHE A 1 299 ? -59.838 31.772  27.626  1.00 33.94 299 A 1 
ATOM 2304 C CB    . PHE A 1 299 ? -63.054 32.012  26.832  1.00 32.61 299 A 1 
ATOM 2305 C CG    . PHE A 1 299 ? -63.537 32.237  25.420  1.00 32.25 299 A 1 
ATOM 2306 C CD1   . PHE A 1 299 ? -62.880 33.195  24.615  1.00 33.32 299 A 1 
ATOM 2307 C CD2   . PHE A 1 299 ? -64.660 31.571  24.929  1.00 35.33 299 A 1 
ATOM 2308 C CE1   . PHE A 1 299 ? -63.347 33.464  23.322  1.00 31.64 299 A 1 
ATOM 2309 C CE2   . PHE A 1 299 ? -65.133 31.838  23.632  1.00 29.84 299 A 1 
ATOM 2310 C CZ    . PHE A 1 299 ? -64.475 32.792  22.823  1.00 29.31 299 A 1 
ATOM 2311 N N     . SER A 1 300 ? -61.435 31.988  29.175  1.00 33.60 300 A 1 
ATOM 2312 C CA    . SER A 1 300 ? -61.124 33.364  29.639  1.00 36.54 300 A 1 
ATOM 2313 C C     . SER A 1 300 ? -60.045 33.452  30.748  1.00 34.35 300 A 1 
ATOM 2314 O O     . SER A 1 300 ? -59.418 32.445  31.024  1.00 33.74 300 A 1 
ATOM 2315 C CB    . SER A 1 300 ? -62.463 33.983  30.060  1.00 35.14 300 A 1 
ATOM 2316 O OG    . SER A 1 300 ? -63.004 33.339  31.207  1.00 32.36 300 A 1 
ATOM 2317 N N     . MET A 1 301 ? -59.718 34.539  31.490  1.00 43.98 301 A 1 
ATOM 2318 C CA    . MET A 1 301 ? -59.760 35.993  31.238  1.00 46.60 301 A 1 
ATOM 2319 C C     . MET A 1 301 ? -58.600 36.730  31.959  1.00 46.69 301 A 1 
ATOM 2320 O O     . MET A 1 301 ? -57.729 37.268  31.290  1.00 43.86 301 A 1 
ATOM 2321 C CB    . MET A 1 301 ? -61.093 36.608  31.747  1.00 42.58 301 A 1 
ATOM 2322 C CG    . MET A 1 301 ? -61.540 37.850  30.965  1.00 39.89 301 A 1 
ATOM 2323 S SD    . MET A 1 301 ? -62.986 38.663  31.720  1.00 39.86 301 A 1 
ATOM 2324 C CE    . MET A 1 301 ? -63.752 39.411  30.273  1.00 36.06 301 A 1 
ATOM 2325 N N     . GLU A 1 302 ? -58.602 36.822  33.271  1.00 31.08 302 A 1 
ATOM 2326 C CA    . GLU A 1 302 ? -58.308 38.072  34.006  1.00 36.24 302 A 1 
ATOM 2327 C C     . GLU A 1 302 ? -56.920 38.224  34.697  1.00 35.08 302 A 1 
ATOM 2328 O O     . GLU A 1 302 ? -56.022 37.418  34.498  1.00 32.83 302 A 1 
ATOM 2329 C CB    . GLU A 1 302 ? -59.473 38.338  34.992  1.00 33.04 302 A 1 
ATOM 2330 C CG    . GLU A 1 302 ? -60.000 39.781  34.929  1.00 31.22 302 A 1 
ATOM 2331 C CD    . GLU A 1 302 ? -61.151 40.055  35.908  1.00 30.25 302 A 1 
ATOM 2332 O OE1   . GLU A 1 302 ? -61.781 41.122  35.735  1.00 29.52 302 A 1 
ATOM 2333 O OE2   . GLU A 1 302 ? -61.387 39.216  36.806  1.00 29.59 302 A 1 
ATOM 2334 N N     . ALA A 1 303 ? -56.748 39.324  35.458  1.00 35.47 303 A 1 
ATOM 2335 C CA    . ALA A 1 303 ? -55.554 40.173  35.458  1.00 37.33 303 A 1 
ATOM 2336 C C     . ALA A 1 303 ? -54.547 40.134  36.644  1.00 35.29 303 A 1 
ATOM 2337 O O     . ALA A 1 303 ? -53.350 40.062  36.394  1.00 34.50 303 A 1 
ATOM 2338 C CB    . ALA A 1 303 ? -56.071 41.618  35.276  1.00 35.68 303 A 1 
ATOM 2339 N N     . GLY A 1 304 ? -54.990 40.379  37.939  1.00 35.86 304 A 1 
ATOM 2340 C CA    . GLY A 1 304 ? -54.457 41.574  38.603  1.00 37.67 304 A 1 
ATOM 2341 C C     . GLY A 1 304 ? -53.317 41.541  39.637  1.00 35.36 304 A 1 
ATOM 2342 O O     . GLY A 1 304 ? -52.300 42.190  39.406  1.00 34.49 304 A 1 
ATOM 2343 N N     . ILE A 1 305 ? -53.516 40.986  40.847  1.00 26.99 305 A 1 
ATOM 2344 C CA    . ILE A 1 305 ? -53.139 41.707  42.086  1.00 30.85 305 A 1 
ATOM 2345 C C     . ILE A 1 305 ? -51.672 41.520  42.555  1.00 29.05 305 A 1 
ATOM 2346 O O     . ILE A 1 305 ? -51.017 40.535  42.273  1.00 27.26 305 A 1 
ATOM 2347 C CB    . ILE A 1 305 ? -54.184 41.438  43.203  1.00 28.91 305 A 1 
ATOM 2348 C CG1   . ILE A 1 305 ? -55.613 41.813  42.724  1.00 27.76 305 A 1 
ATOM 2349 C CG2   . ILE A 1 305 ? -53.879 42.216  44.499  1.00 30.76 305 A 1 
ATOM 2350 C CD1   . ILE A 1 305 ? -56.742 41.466  43.701  1.00 29.92 305 A 1 
ATOM 2351 N N     . VAL A 1 306 ? -51.197 42.498  43.323  1.00 34.32 306 A 1 
ATOM 2352 C CA    . VAL A 1 306 ? -49.819 42.980  43.584  1.00 38.74 306 A 1 
ATOM 2353 C C     . VAL A 1 306 ? -48.939 42.290  44.670  1.00 35.10 306 A 1 
ATOM 2354 O O     . VAL A 1 306 ? -47.722 42.367  44.517  1.00 34.03 306 A 1 
ATOM 2355 C CB    . VAL A 1 306 ? -49.932 44.486  43.939  1.00 36.73 306 A 1 
ATOM 2356 C CG1   . VAL A 1 306 ? -48.601 45.213  44.144  1.00 33.92 306 A 1 
ATOM 2357 C CG2   . VAL A 1 306 ? -50.692 45.287  42.866  1.00 39.30 306 A 1 
ATOM 2358 N N     . PRO A 1 307 ? -49.425 41.794  45.801  1.00 32.64 307 A 1 
ATOM 2359 C CA    . PRO A 1 307 ? -48.906 42.177  47.118  1.00 35.35 307 A 1 
ATOM 2360 C C     . PRO A 1 307 ? -47.529 41.627  47.577  1.00 34.00 307 A 1 
ATOM 2361 O O     . PRO A 1 307 ? -46.884 40.814  46.940  1.00 31.91 307 A 1 
ATOM 2362 C CB    . PRO A 1 307 ? -50.013 41.833  48.110  1.00 32.58 307 A 1 
ATOM 2363 C CG    . PRO A 1 307 ? -50.651 40.608  47.480  1.00 32.67 307 A 1 
ATOM 2364 C CD    . PRO A 1 307 ? -50.591 40.953  45.992  1.00 38.32 307 A 1 
ATOM 2365 N N     . ASP A 1 308 ? -47.132 42.062  48.782  1.00 48.27 308 A 1 
ATOM 2366 C CA    . ASP A 1 308 ? -45.856 42.660  49.187  1.00 50.58 308 A 1 
ATOM 2367 C C     . ASP A 1 308 ? -44.833 41.758  49.938  1.00 48.78 308 A 1 
ATOM 2368 O O     . ASP A 1 308 ? -43.665 42.099  50.028  1.00 45.52 308 A 1 
ATOM 2369 C CB    . ASP A 1 308 ? -46.299 43.806  50.135  1.00 45.62 308 A 1 
ATOM 2370 C CG    . ASP A 1 308 ? -45.303 44.939  50.368  1.00 40.08 308 A 1 
ATOM 2371 O OD1   . ASP A 1 308 ? -44.472 45.199  49.494  1.00 39.53 308 A 1 
ATOM 2372 O OD2   . ASP A 1 308 ? -45.454 45.581  51.431  1.00 40.30 308 A 1 
ATOM 2373 N N     . ASN A 1 309 ? -45.263 40.709  50.611  1.00 40.63 309 A 1 
ATOM 2374 C CA    . ASN A 1 309 ? -44.715 40.339  51.929  1.00 44.13 309 A 1 
ATOM 2375 C C     . ASN A 1 309 ? -43.258 39.822  51.994  1.00 40.11 309 A 1 
ATOM 2376 O O     . ASN A 1 309 ? -42.758 39.099  51.143  1.00 37.76 309 A 1 
ATOM 2377 C CB    . ASN A 1 309 ? -45.691 39.395  52.662  1.00 41.30 309 A 1 
ATOM 2378 C CG    . ASN A 1 309 ? -46.605 40.118  53.626  1.00 37.25 309 A 1 
ATOM 2379 O OD1   . ASN A 1 309 ? -46.317 41.171  54.162  1.00 37.47 309 A 1 
ATOM 2380 N ND2   . ASN A 1 309 ? -47.748 39.544  53.920  1.00 38.87 309 A 1 
ATOM 2381 N N     . THR A 1 310 ? -42.614 40.130  53.153  1.00 39.47 310 A 1 
ATOM 2382 C CA    . THR A 1 310 ? -41.156 40.353  53.342  1.00 42.02 310 A 1 
ATOM 2383 C C     . THR A 1 310 ? -40.318 39.169  53.851  1.00 39.45 310 A 1 
ATOM 2384 O O     . THR A 1 310 ? -39.097 39.284  53.923  1.00 37.70 310 A 1 
ATOM 2385 C CB    . THR A 1 310 ? -40.983 41.483  54.379  1.00 37.54 310 A 1 
ATOM 2386 O OG1   . THR A 1 310 ? -42.077 42.379  54.385  1.00 33.97 310 A 1 
ATOM 2387 C CG2   . THR A 1 310 ? -39.743 42.330  54.170  1.00 36.94 310 A 1 
ATOM 2388 N N     . VAL A 1 311 ? -40.895 38.082  54.351  1.00 30.38 311 A 1 
ATOM 2389 C CA    . VAL A 1 311 ? -40.340 37.304  55.478  1.00 34.37 311 A 1 
ATOM 2390 C C     . VAL A 1 311 ? -39.005 36.590  55.161  1.00 32.19 311 A 1 
ATOM 2391 O O     . VAL A 1 311 ? -38.890 35.805  54.222  1.00 30.67 311 A 1 
ATOM 2392 C CB    . VAL A 1 311 ? -41.369 36.338  56.094  1.00 31.76 311 A 1 
ATOM 2393 C CG1   . VAL A 1 311 ? -40.858 35.766  57.409  1.00 29.95 311 A 1 
ATOM 2394 C CG2   . VAL A 1 311 ? -42.704 37.025  56.392  1.00 35.66 311 A 1 
ATOM 2395 N N     . GLN A 1 312 ? -38.027 36.830  56.051  1.00 40.25 312 A 1 
ATOM 2396 C CA    . GLN A 1 312 ? -36.588 36.528  55.905  1.00 41.12 312 A 1 
ATOM 2397 C C     . GLN A 1 312 ? -36.113 35.073  56.137  1.00 39.13 312 A 1 
ATOM 2398 O O     . GLN A 1 312 ? -34.909 34.882  56.330  1.00 37.83 312 A 1 
ATOM 2399 C CB    . GLN A 1 312 ? -35.829 37.417  56.911  1.00 37.63 312 A 1 
ATOM 2400 C CG    . GLN A 1 312 ? -35.588 38.859  56.489  1.00 35.66 312 A 1 
ATOM 2401 C CD    . GLN A 1 312 ? -34.769 39.617  57.535  1.00 33.92 312 A 1 
ATOM 2402 O OE1   . GLN A 1 312 ? -34.605 39.229  58.679  1.00 35.10 312 A 1 
ATOM 2403 N NE2   . GLN A 1 312 ? -34.212 40.760  57.181  1.00 32.79 312 A 1 
ATOM 2404 N N     . SER A 1 313 ? -36.942 34.061  56.239  1.00 38.55 313 A 1 
ATOM 2405 C CA    . SER A 1 313 ? -36.637 32.843  57.003  1.00 39.82 313 A 1 
ATOM 2406 C C     . SER A 1 313 ? -35.319 32.156  56.604  1.00 37.54 313 A 1 
ATOM 2407 O O     . SER A 1 313 ? -35.138 31.708  55.471  1.00 35.81 313 A 1 
ATOM 2408 C CB    . SER A 1 313 ? -37.802 31.856  56.982  1.00 36.65 313 A 1 
ATOM 2409 O OG    . SER A 1 313 ? -38.104 31.443  55.663  1.00 34.58 313 A 1 
ATOM 2410 N N     . SER A 1 314 ? -34.431 32.046  57.594  1.00 34.57 314 A 1 
ATOM 2411 C CA    . SER A 1 314 ? -33.050 31.548  57.483  1.00 36.95 314 A 1 
ATOM 2412 C C     . SER A 1 314 ? -32.979 30.019  57.430  1.00 33.72 314 A 1 
ATOM 2413 O O     . SER A 1 314 ? -32.532 29.380  58.386  1.00 32.74 314 A 1 
ATOM 2414 C CB    . SER A 1 314 ? -32.246 32.090  58.660  1.00 34.08 314 A 1 
ATOM 2415 O OG    . SER A 1 314 ? -32.850 31.738  59.894  1.00 33.09 314 A 1 
ATOM 2416 N N     . ILE A 1 315 ? -33.439 29.400  56.347  1.00 37.57 315 A 1 
ATOM 2417 C CA    . ILE A 1 315 ? -33.492 27.937  56.266  1.00 40.10 315 A 1 
ATOM 2418 C C     . ILE A 1 315 ? -32.060 27.371  56.306  1.00 38.00 315 A 1 
ATOM 2419 O O     . ILE A 1 315 ? -31.236 27.625  55.420  1.00 36.97 315 A 1 
ATOM 2420 C CB    . ILE A 1 315 ? -34.310 27.448  55.060  1.00 36.40 315 A 1 
ATOM 2421 C CG1   . ILE A 1 315 ? -35.768 27.963  55.176  1.00 35.11 315 A 1 
ATOM 2422 C CG2   . ILE A 1 315 ? -34.298 25.909  54.982  1.00 37.72 315 A 1 
ATOM 2423 C CD1   . ILE A 1 315 ? -36.667 27.632  53.979  1.00 35.28 315 A 1 
ATOM 2424 N N     . LEU A 1 316 ? -31.799 26.594  57.382  1.00 41.71 316 A 1 
ATOM 2425 C CA    . LEU A 1 316 ? -30.558 25.857  57.604  1.00 45.13 316 A 1 
ATOM 2426 C C     . LEU A 1 316 ? -30.266 24.948  56.405  1.00 43.02 316 A 1 
ATOM 2427 O O     . LEU A 1 316 ? -31.100 24.151  55.982  1.00 41.92 316 A 1 
ATOM 2428 C CB    . LEU A 1 316 ? -30.682 25.030  58.893  1.00 41.04 316 A 1 
ATOM 2429 C CG    . LEU A 1 316 ? -30.406 25.841  60.177  1.00 37.94 316 A 1 
ATOM 2430 C CD1   . LEU A 1 316 ? -31.000 25.132  61.387  1.00 38.11 316 A 1 
ATOM 2431 C CD2   . LEU A 1 316 ? -28.906 26.010  60.398  1.00 42.25 316 A 1 
ATOM 2432 N N     . ARG A 1 317 ? -29.047 25.049  55.888  1.00 41.14 317 A 1 
ATOM 2433 C CA    . ARG A 1 317 ? -28.550 24.342  54.699  1.00 43.53 317 A 1 
ATOM 2434 C C     . ARG A 1 317 ? -28.081 22.932  55.106  1.00 40.39 317 A 1 
ATOM 2435 O O     . ARG A 1 317 ? -26.929 22.816  55.522  1.00 38.07 317 A 1 
ATOM 2436 C CB    . ARG A 1 317 ? -27.429 25.207  54.094  1.00 39.86 317 A 1 
ATOM 2437 C CG    . ARG A 1 317 ? -27.110 24.935  52.624  1.00 36.04 317 A 1 
ATOM 2438 C CD    . ARG A 1 317 ? -25.984 25.885  52.168  1.00 34.25 317 A 1 
ATOM 2439 N NE    . ARG A 1 317 ? -25.893 25.996  50.711  1.00 31.34 317 A 1 
ATOM 2440 C CZ    . ARG A 1 317 ? -25.055 26.766  50.021  1.00 27.91 317 A 1 
ATOM 2441 N NH1   . ARG A 1 317 ? -24.148 27.487  50.627  1.00 27.09 317 A 1 
ATOM 2442 N NH2   . ARG A 1 317 ? -25.118 26.838  48.725  1.00 25.75 317 A 1 
ATOM 2443 N N     . PRO A 1 318 ? -28.871 21.850  55.016  1.00 40.01 318 A 1 
ATOM 2444 C CA    . PRO A 1 318 ? -28.425 20.534  55.440  1.00 42.68 318 A 1 
ATOM 2445 C C     . PRO A 1 318 ? -27.308 20.049  54.514  1.00 41.23 318 A 1 
ATOM 2446 O O     . PRO A 1 318 ? -27.422 20.144  53.292  1.00 40.39 318 A 1 
ATOM 2447 C CB    . PRO A 1 318 ? -29.674 19.649  55.416  1.00 39.45 318 A 1 
ATOM 2448 C CG    . PRO A 1 318 ? -30.543 20.281  54.336  1.00 38.89 318 A 1 
ATOM 2449 C CD    . PRO A 1 318 ? -30.207 21.786  54.458  1.00 44.91 318 A 1 
ATOM 2450 N N     . ALA A 1 319 ? -26.204 19.555  55.101  1.00 36.09 319 A 1 
ATOM 2451 C CA    . ALA A 1 319 ? -24.943 19.418  54.374  1.00 38.72 319 A 1 
ATOM 2452 C C     . ALA A 1 319 ? -24.811 18.156  53.499  1.00 36.29 319 A 1 
ATOM 2453 O O     . ALA A 1 319 ? -24.347 18.238  52.367  1.00 35.20 319 A 1 
ATOM 2454 C CB    . ALA A 1 319 ? -23.819 19.501  55.414  1.00 35.45 319 A 1 
ATOM 2455 N N     . GLY A 1 320 ? -25.101 16.987  54.082  1.00 36.48 320 A 1 
ATOM 2456 C CA    . GLY A 1 320 ? -24.327 15.798  53.759  1.00 38.01 320 A 1 
ATOM 2457 C C     . GLY A 1 320 ? -24.790 14.879  52.634  1.00 36.76 320 A 1 
ATOM 2458 O O     . GLY A 1 320 ? -24.377 13.721  52.644  1.00 34.94 320 A 1 
ATOM 2459 N N     . ALA A 1 321 ? -25.630 15.305  51.728  1.00 36.20 321 A 1 
ATOM 2460 C CA    . ALA A 1 321 ? -26.096 14.415  50.661  1.00 37.40 321 A 1 
ATOM 2461 C C     . ALA A 1 321 ? -24.934 14.068  49.715  1.00 35.58 321 A 1 
ATOM 2462 O O     . ALA A 1 321 ? -24.649 14.803  48.770  1.00 35.43 321 A 1 
ATOM 2463 C CB    . ALA A 1 321 ? -27.289 15.044  49.936  1.00 35.08 321 A 1 
ATOM 2464 N N     . ILE A 1 322 ? -24.263 12.948  49.995  1.00 31.75 322 A 1 
ATOM 2465 C CA    . ILE A 1 322 ? -23.239 12.378  49.122  1.00 34.05 322 A 1 
ATOM 2466 C C     . ILE A 1 322 ? -23.941 11.970  47.830  1.00 33.79 322 A 1 
ATOM 2467 O O     . ILE A 1 322 ? -24.641 10.965  47.783  1.00 32.52 322 A 1 
ATOM 2468 C CB    . ILE A 1 322 ? -22.515 11.191  49.794  1.00 31.02 322 A 1 
ATOM 2469 C CG1   . ILE A 1 322 ? -21.830 11.645  51.100  1.00 29.51 322 A 1 
ATOM 2470 C CG2   . ILE A 1 322 ? -21.477 10.575  48.833  1.00 33.36 322 A 1 
ATOM 2471 C CD1   . ILE A 1 322 ? -21.236 10.503  51.934  1.00 32.07 322 A 1 
ATOM 2472 N N     . GLY A 1 323 ? -23.784 12.777  46.794  1.00 35.96 323 A 1 
ATOM 2473 C CA    . GLY A 1 323 ? -24.310 12.509  45.468  1.00 37.24 323 A 1 
ATOM 2474 C C     . GLY A 1 323 ? -23.607 11.318  44.829  1.00 35.30 323 A 1 
ATOM 2475 O O     . GLY A 1 323 ? -22.709 11.500  44.014  1.00 34.54 323 A 1 
ATOM 2476 N N     . LEU A 1 324 ? -24.021 10.096  45.203  1.00 35.81 324 A 1 
ATOM 2477 C CA    . LEU A 1 324 ? -23.544 8.817   44.665  1.00 37.37 324 A 1 
ATOM 2478 C C     . LEU A 1 324 ? -23.876 8.594   43.182  1.00 36.96 324 A 1 
ATOM 2479 O O     . LEU A 1 324 ? -23.443 7.589   42.621  1.00 34.47 324 A 1 
ATOM 2480 C CB    . LEU A 1 324 ? -24.126 7.664   45.511  1.00 32.57 324 A 1 
ATOM 2481 C CG    . LEU A 1 324 ? -23.182 7.160   46.603  1.00 29.97 324 A 1 
ATOM 2482 C CD1   . LEU A 1 324 ? -23.947 6.254   47.554  1.00 31.01 324 A 1 
ATOM 2483 C CD2   . LEU A 1 324 ? -22.024 6.347   46.002  1.00 35.04 324 A 1 
ATOM 2484 N N     . PHE A 1 325 ? -24.632 9.480   42.555  1.00 34.73 325 A 1 
ATOM 2485 C CA    . PHE A 1 325 ? -24.829 9.442   41.115  1.00 36.71 325 A 1 
ATOM 2486 C C     . PHE A 1 325 ? -23.552 9.901   40.405  1.00 37.11 325 A 1 
ATOM 2487 O O     . PHE A 1 325 ? -23.518 10.941  39.745  1.00 33.40 325 A 1 
ATOM 2488 C CB    . PHE A 1 325 ? -26.069 10.233  40.705  1.00 31.21 325 A 1 
ATOM 2489 C CG    . PHE A 1 325 ? -27.365 9.544   41.055  1.00 28.42 325 A 1 
ATOM 2490 C CD1   . PHE A 1 325 ? -27.881 8.546   40.218  1.00 27.28 325 A 1 
ATOM 2491 C CD2   . PHE A 1 325 ? -28.046 9.882   42.239  1.00 29.86 325 A 1 
ATOM 2492 C CE1   . PHE A 1 325 ? -29.075 7.905   40.556  1.00 27.44 325 A 1 
ATOM 2493 C CE2   . PHE A 1 325 ? -29.242 9.231   42.578  1.00 27.15 325 A 1 
ATOM 2494 C CZ    . PHE A 1 325 ? -29.765 8.242   41.732  1.00 29.69 325 A 1 
ATOM 2495 N N     . SER A 1 326 ? -22.498 9.087   40.512  1.00 33.21 326 A 1 
ATOM 2496 C CA    . SER A 1 326 ? -21.495 8.965   39.464  1.00 37.25 326 A 1 
ATOM 2497 C C     . SER A 1 326 ? -22.247 8.516   38.220  1.00 36.44 326 A 1 
ATOM 2498 O O     . SER A 1 326 ? -22.435 7.318   38.003  1.00 34.64 326 A 1 
ATOM 2499 C CB    . SER A 1 326 ? -20.428 7.939   39.834  1.00 34.36 326 A 1 
ATOM 2500 O OG    . SER A 1 326 ? -19.712 8.361   40.966  1.00 32.68 326 A 1 
ATOM 2501 N N     . SER A 1 327 ? -22.762 9.464   37.471  1.00 33.99 327 A 1 
ATOM 2502 C CA    . SER A 1 327 ? -23.349 9.202   36.159  1.00 36.30 327 A 1 
ATOM 2503 C C     . SER A 1 327 ? -22.337 8.349   35.419  1.00 35.82 327 A 1 
ATOM 2504 O O     . SER A 1 327 ? -21.161 8.724   35.406  1.00 33.65 327 A 1 
ATOM 2505 C CB    . SER A 1 327 ? -23.575 10.505  35.392  1.00 32.90 327 A 1 
ATOM 2506 O OG    . SER A 1 327 ? -24.513 11.300  36.076  1.00 32.09 327 A 1 
ATOM 2507 N N     . PRO A 1 328 ? -22.724 7.168   34.878  1.00 30.62 328 A 1 
ATOM 2508 C CA    . PRO A 1 328 ? -21.791 6.364   34.117  1.00 32.60 328 A 1 
ATOM 2509 C C     . PRO A 1 328 ? -21.205 7.307   33.081  1.00 32.78 328 A 1 
ATOM 2510 O O     . PRO A 1 328 ? -21.970 7.946   32.361  1.00 31.23 328 A 1 
ATOM 2511 C CB    . PRO A 1 328 ? -22.617 5.227   33.507  1.00 29.52 328 A 1 
ATOM 2512 C CG    . PRO A 1 328 ? -24.036 5.770   33.479  1.00 28.95 328 A 1 
ATOM 2513 C CD    . PRO A 1 328 ? -24.080 6.691   34.706  1.00 33.85 328 A 1 
ATOM 2514 N N     . SER A 1 329 ? -19.891 7.459   33.111  1.00 31.07 329 A 1 
ATOM 2515 C CA    . SER A 1 329 ? -19.194 8.293   32.139  1.00 33.25 329 A 1 
ATOM 2516 C C     . SER A 1 329 ? -19.709 7.820   30.794  1.00 33.08 329 A 1 
ATOM 2517 O O     . SER A 1 329 ? -19.453 6.675   30.414  1.00 31.88 329 A 1 
ATOM 2518 C CB    . SER A 1 329 ? -17.677 8.111   32.235  1.00 30.82 329 A 1 
ATOM 2519 O OG    . SER A 1 329 ? -17.026 8.836   31.227  1.00 28.94 329 A 1 
ATOM 2520 N N     . LEU A 1 330 ? -20.552 8.630   30.154  1.00 35.70 330 A 1 
ATOM 2521 C CA    . LEU A 1 330 ? -20.947 8.402   28.779  1.00 36.07 330 A 1 
ATOM 2522 C C     . LEU A 1 330 ? -19.642 8.082   28.098  1.00 35.23 330 A 1 
ATOM 2523 O O     . LEU A 1 330 ? -18.716 8.889   28.188  1.00 33.71 330 A 1 
ATOM 2524 C CB    . LEU A 1 330 ? -21.596 9.661   28.189  1.00 32.56 330 A 1 
ATOM 2525 C CG    . LEU A 1 330 ? -23.114 9.731   28.399  1.00 30.74 330 A 1 
ATOM 2526 C CD1   . LEU A 1 330 ? -23.624 11.157  28.167  1.00 33.08 330 A 1 
ATOM 2527 C CD2   . LEU A 1 330 ? -23.843 8.808   27.410  1.00 35.70 330 A 1 
ATOM 2528 N N     . GLN A 1 331 ? -19.521 6.869   27.529  1.00 29.55 331 A 1 
ATOM 2529 C CA    . GLN A 1 331 ? -18.374 6.529   26.711  1.00 30.56 331 A 1 
ATOM 2530 C C     . GLN A 1 331 ? -18.308 7.650   25.676  1.00 30.30 331 A 1 
ATOM 2531 O O     . GLN A 1 331 ? -19.166 7.711   24.791  1.00 28.64 331 A 1 
ATOM 2532 C CB    . GLN A 1 331 ? -18.541 5.175   26.018  1.00 28.79 331 A 1 
ATOM 2533 C CG    . GLN A 1 331 ? -18.258 3.984   26.942  1.00 25.47 331 A 1 
ATOM 2534 C CD    . GLN A 1 331 ? -18.338 2.651   26.205  1.00 23.89 331 A 1 
ATOM 2535 O OE1   . GLN A 1 331 ? -18.892 2.510   25.121  1.00 22.60 331 A 1 
ATOM 2536 N NE2   . GLN A 1 331 ? -17.777 1.596   26.755  1.00 23.47 331 A 1 
ATOM 2537 N N     . THR A 1 332 ? -17.414 8.592   25.903  1.00 32.20 332 A 1 
ATOM 2538 C CA    . THR A 1 332 ? -17.157 9.648   24.939  1.00 34.61 332 A 1 
ATOM 2539 C C     . THR A 1 332 ? -16.953 8.874   23.654  1.00 35.08 332 A 1 
ATOM 2540 O O     . THR A 1 332 ? -16.167 7.914   23.679  1.00 33.51 332 A 1 
ATOM 2541 C CB    . THR A 1 332 ? -15.911 10.468  25.291  1.00 31.86 332 A 1 
ATOM 2542 O OG1   . THR A 1 332 ? -14.903 9.647   25.846  1.00 29.02 332 A 1 
ATOM 2543 C CG2   . THR A 1 332 ? -16.230 11.538  26.332  1.00 31.14 332 A 1 
ATOM 2544 N N     . PRO A 1 333 ? -17.781 9.110   22.619  1.00 37.80 333 A 1 
ATOM 2545 C CA    . PRO A 1 333 ? -17.607 8.398   21.369  1.00 37.75 333 A 1 
ATOM 2546 C C     . PRO A 1 333 ? -16.118 8.432   21.104  1.00 38.20 333 A 1 
ATOM 2547 O O     . PRO A 1 333 ? -15.512 9.448   21.442  1.00 37.59 333 A 1 
ATOM 2548 C CB    . PRO A 1 333 ? -18.396 9.189   20.318  1.00 34.97 333 A 1 
ATOM 2549 C CG    . PRO A 1 333 ? -18.551 10.578  20.935  1.00 33.19 333 A 1 
ATOM 2550 C CD    . PRO A 1 333 ? -18.599 10.284  22.432  1.00 35.88 333 A 1 
ATOM 2551 N N     . LEU A 1 334 ? -15.531 7.325   20.611  1.00 48.32 334 A 1 
ATOM 2552 C CA    . LEU A 1 334 ? -14.094 7.239   20.334  1.00 47.81 334 A 1 
ATOM 2553 C C     . LEU A 1 334 ? -13.697 8.420   19.433  1.00 48.59 334 A 1 
ATOM 2554 O O     . LEU A 1 334 ? -13.630 8.312   18.205  1.00 46.56 334 A 1 
ATOM 2555 C CB    . LEU A 1 334 ? -13.754 5.893   19.665  1.00 43.33 334 A 1 
ATOM 2556 C CG    . LEU A 1 334 ? -13.635 4.700   20.621  1.00 38.81 334 A 1 
ATOM 2557 C CD1   . LEU A 1 334 ? -13.691 3.382   19.840  1.00 38.42 334 A 1 
ATOM 2558 C CD2   . LEU A 1 334 ? -12.303 4.740   21.381  1.00 38.78 334 A 1 
ATOM 2559 N N     . HIS A 1 335 ? -13.616 9.560   20.045  1.00 48.15 335 A 1 
ATOM 2560 C CA    . HIS A 1 335 ? -13.176 10.809  19.495  1.00 47.66 335 A 1 
ATOM 2561 C C     . HIS A 1 335 ? -11.706 10.515  19.394  1.00 48.55 335 A 1 
ATOM 2562 O O     . HIS A 1 335 ? -11.020 10.491  20.412  1.00 45.22 335 A 1 
ATOM 2563 C CB    . HIS A 1 335 ? -13.516 11.977  20.422  1.00 44.10 335 A 1 
ATOM 2564 C CG    . HIS A 1 335 ? -13.536 13.298  19.696  1.00 39.34 335 A 1 
ATOM 2565 N ND1   . HIS A 1 335 ? -12.466 13.986  19.185  1.00 35.32 335 A 1 
ATOM 2566 C CD2   . HIS A 1 335 ? -14.662 14.026  19.372  1.00 33.72 335 A 1 
ATOM 2567 C CE1   . HIS A 1 335 ? -12.926 15.090  18.571  1.00 31.43 335 A 1 
ATOM 2568 N NE2   . HIS A 1 335 ? -14.251 15.143  18.674  1.00 31.92 335 A 1 
ATOM 2569 N N     . PHE A 1 336 ? -11.319 10.069  18.212  1.00 56.49 336 A 1 
ATOM 2570 C CA    . PHE A 1 336 ? -9.926  9.806   17.930  1.00 55.19 336 A 1 
ATOM 2571 C C     . PHE A 1 336 ? -9.204  11.036  18.437  1.00 57.67 336 A 1 
ATOM 2572 O O     . PHE A 1 336 ? -9.446  12.140  17.934  1.00 54.11 336 A 1 
ATOM 2573 C CB    . PHE A 1 336 ? -9.718  9.569   16.435  1.00 49.44 336 A 1 
ATOM 2574 C CG    . PHE A 1 336 ? -10.114 8.172   16.009  1.00 46.36 336 A 1 
ATOM 2575 C CD1   . PHE A 1 336 ? -9.236  7.105   16.250  1.00 44.77 336 A 1 
ATOM 2576 C CD2   . PHE A 1 336 ? -11.371 7.921   15.447  1.00 42.44 336 A 1 
ATOM 2577 C CE1   . PHE A 1 336 ? -9.607  5.794   15.929  1.00 38.87 336 A 1 
ATOM 2578 C CE2   . PHE A 1 336 ? -11.752 6.603   15.123  1.00 38.71 336 A 1 
ATOM 2579 C CZ    . PHE A 1 336 ? -10.868 5.535   15.359  1.00 38.96 336 A 1 
ATOM 2580 N N     . SER A 1 337 ? -8.464  10.866  19.531  1.00 65.21 337 A 1 
ATOM 2581 C CA    . SER A 1 337 ? -7.869  11.990  20.247  1.00 68.85 337 A 1 
ATOM 2582 C C     . SER A 1 337 ? -7.100  12.796  19.215  1.00 73.51 337 A 1 
ATOM 2583 O O     . SER A 1 337 ? -6.514  12.196  18.313  1.00 66.28 337 A 1 
ATOM 2584 C CB    . SER A 1 337 ? -6.940  11.477  21.352  1.00 57.52 337 A 1 
ATOM 2585 O OG    . SER A 1 337 ? -6.219  12.538  21.940  1.00 47.08 337 A 1 
ATOM 2586 N N     . SER A 1 338 ? -7.096  14.120  19.328  1.00 80.81 338 A 1 
ATOM 2587 C CA    . SER A 1 338 ? -6.280  14.950  18.427  1.00 85.09 338 A 1 
ATOM 2588 C C     . SER A 1 338 ? -4.874  14.361  18.285  1.00 88.26 338 A 1 
ATOM 2589 O O     . SER A 1 338 ? -4.385  14.172  17.173  1.00 85.77 338 A 1 
ATOM 2590 C CB    . SER A 1 338 ? -6.218  16.382  18.955  1.00 76.36 338 A 1 
ATOM 2591 O OG    . SER A 1 338 ? -5.517  17.182  18.041  1.00 64.87 338 A 1 
ATOM 2592 N N     . LYS A 1 339 ? -4.320  13.876  19.405  1.00 90.14 339 A 1 
ATOM 2593 C CA    . LYS A 1 339 ? -3.041  13.157  19.445  1.00 91.65 339 A 1 
ATOM 2594 C C     . LYS A 1 339 ? -3.012  11.880  18.583  1.00 93.35 339 A 1 
ATOM 2595 O O     . LYS A 1 339 ? -2.002  11.600  17.938  1.00 91.06 339 A 1 
ATOM 2596 C CB    . LYS A 1 339 ? -2.719  12.780  20.900  1.00 88.45 339 A 1 
ATOM 2597 C CG    . LYS A 1 339 ? -2.527  14.014  21.789  1.00 76.23 339 A 1 
ATOM 2598 C CD    . LYS A 1 339 ? -2.061  13.612  23.188  1.00 71.23 339 A 1 
ATOM 2599 C CE    . LYS A 1 339 ? -1.793  14.857  24.024  1.00 61.06 339 A 1 
ATOM 2600 N NZ    . LYS A 1 339 ? -1.222  14.536  25.356  1.00 54.10 339 A 1 
ATOM 2601 N N     . GLU A 1 340 ? -4.084  11.077  18.540  1.00 92.11 340 A 1 
ATOM 2602 C CA    . GLU A 1 340 ? -4.124  9.873   17.705  1.00 92.71 340 A 1 
ATOM 2603 C C     . GLU A 1 340 ? -4.198  10.203  16.215  1.00 93.99 340 A 1 
ATOM 2604 O O     . GLU A 1 340 ? -3.621  9.496   15.388  1.00 92.35 340 A 1 
ATOM 2605 C CB    . GLU A 1 340 ? -5.328  8.993   18.048  1.00 89.77 340 A 1 
ATOM 2606 C CG    . GLU A 1 340 ? -5.256  8.300   19.404  1.00 77.58 340 A 1 
ATOM 2607 C CD    . GLU A 1 340 ? -6.449  7.361   19.602  1.00 72.57 340 A 1 
ATOM 2608 O OE1   . GLU A 1 340 ? -6.325  6.432   20.425  1.00 64.73 340 A 1 
ATOM 2609 O OE2   . GLU A 1 340 ? -7.464  7.537   18.893  1.00 65.57 340 A 1 
ATOM 2610 N N     . ARG A 1 341 ? -4.914  11.275  15.853  1.00 92.20 341 A 1 
ATOM 2611 C CA    . ARG A 1 341 ? -4.964  11.770  14.477  1.00 93.17 341 A 1 
ATOM 2612 C C     . ARG A 1 341 ? -3.609  12.343  14.075  1.00 94.10 341 A 1 
ATOM 2613 O O     . ARG A 1 341 ? -3.104  11.969  13.019  1.00 92.84 341 A 1 
ATOM 2614 C CB    . ARG A 1 341 ? -6.095  12.788  14.326  1.00 91.48 341 A 1 
ATOM 2615 C CG    . ARG A 1 341 ? -6.255  13.230  12.866  1.00 89.13 341 A 1 
ATOM 2616 C CD    . ARG A 1 341 ? -7.462  14.171  12.701  1.00 86.66 341 A 1 
ATOM 2617 N NE    . ARG A 1 341 ? -7.517  14.684  11.327  1.00 85.96 341 A 1 
ATOM 2618 C CZ    . ARG A 1 341 ? -6.789  15.698  10.867  1.00 86.96 341 A 1 
ATOM 2619 N NH1   . ARG A 1 341 ? -6.046  16.423  11.647  1.00 77.81 341 A 1 
ATOM 2620 N NH2   . ARG A 1 341 ? -6.776  15.980  9.619   1.00 81.89 341 A 1 
ATOM 2621 N N     . GLU A 1 342 ? -2.975  13.142  14.918  1.00 94.53 342 A 1 
ATOM 2622 C CA    . GLU A 1 342 ? -1.616  13.658  14.719  1.00 94.15 342 A 1 
ATOM 2623 C C     . GLU A 1 342 ? -0.606  12.525  14.498  1.00 94.55 342 A 1 
ATOM 2624 O O     . GLU A 1 342 ? 0.169   12.560  13.546  1.00 93.20 342 A 1 
ATOM 2625 C CB    . GLU A 1 342 ? -1.191  14.483  15.941  1.00 92.33 342 A 1 
ATOM 2626 C CG    . GLU A 1 342 ? -1.854  15.865  16.020  1.00 78.69 342 A 1 
ATOM 2627 C CD    . GLU A 1 342 ? -1.746  16.485  17.420  1.00 71.88 342 A 1 
ATOM 2628 O OE1   . GLU A 1 342 ? -2.636  17.274  17.780  1.00 64.59 342 A 1 
ATOM 2629 O OE2   . GLU A 1 342 ? -0.806  16.119  18.165  1.00 64.84 342 A 1 
ATOM 2630 N N     . ALA A 1 343 ? -0.677  11.448  15.302  1.00 95.03 343 A 1 
ATOM 2631 C CA    . ALA A 1 343 ? 0.177   10.277  15.117  1.00 94.74 343 A 1 
ATOM 2632 C C     . ALA A 1 343 ? -0.035  9.601   13.747  1.00 95.07 343 A 1 
ATOM 2633 O O     . ALA A 1 343 ? 0.926   9.167   13.102  1.00 93.66 343 A 1 
ATOM 2634 C CB    . ALA A 1 343 ? -0.080  9.301   16.269  1.00 93.21 343 A 1 
ATOM 2635 N N     . ARG A 1 344 ? -1.291  9.532   13.247  1.00 95.59 344 A 1 
ATOM 2636 C CA    . ARG A 1 344 ? -1.596  9.001   11.907  1.00 95.43 344 A 1 
ATOM 2637 C C     . ARG A 1 344 ? -1.088  9.914   10.787  1.00 95.82 344 A 1 
ATOM 2638 O O     . ARG A 1 344 ? -0.572  9.415   9.788   1.00 94.73 344 A 1 
ATOM 2639 C CB    . ARG A 1 344 ? -3.098  8.772   11.751  1.00 94.89 344 A 1 
ATOM 2640 C CG    . ARG A 1 344 ? -3.604  7.583   12.590  1.00 92.06 344 A 1 
ATOM 2641 C CD    . ARG A 1 344 ? -5.115  7.422   12.417  1.00 90.07 344 A 1 
ATOM 2642 N NE    . ARG A 1 344 ? -5.644  6.330   13.256  1.00 85.71 344 A 1 
ATOM 2643 C CZ    . ARG A 1 344 ? -5.987  6.435   14.534  1.00 83.82 344 A 1 
ATOM 2644 N NH1   . ARG A 1 344 ? -5.952  7.573   15.172  1.00 72.99 344 A 1 
ATOM 2645 N NH2   . ARG A 1 344 ? -6.367  5.391   15.195  1.00 77.70 344 A 1 
ATOM 2646 N N     . VAL A 1 345 ? -1.194  11.238  10.957  1.00 95.93 345 A 1 
ATOM 2647 C CA    . VAL A 1 345 ? -0.638  12.214  10.010  1.00 95.88 345 A 1 
ATOM 2648 C C     . VAL A 1 345 ? 0.890   12.097  9.954   1.00 96.03 345 A 1 
ATOM 2649 O O     . VAL A 1 345 ? 1.460   12.036  8.862   1.00 95.08 345 A 1 
ATOM 2650 C CB    . VAL A 1 345 ? -1.071  13.651  10.359  1.00 95.21 345 A 1 
ATOM 2651 C CG1   . VAL A 1 345 ? -0.376  14.690  9.468   1.00 91.96 345 A 1 
ATOM 2652 C CG2   . VAL A 1 345 ? -2.587  13.819  10.167  1.00 91.77 345 A 1 
ATOM 2653 N N     . LEU A 1 346 ? 1.557   11.973  11.102  1.00 95.93 346 A 1 
ATOM 2654 C CA    . LEU A 1 346 ? 3.003   11.808  11.144  1.00 95.65 346 A 1 
ATOM 2655 C C     . LEU A 1 346 ? 3.447   10.489  10.496  1.00 95.83 346 A 1 
ATOM 2656 O O     . LEU A 1 346 ? 4.358   10.476  9.667   1.00 94.96 346 A 1 
ATOM 2657 C CB    . LEU A 1 346 ? 3.460   11.938  12.606  1.00 94.71 346 A 1 
ATOM 2658 C CG    . LEU A 1 346 ? 4.990   11.991  12.790  1.00 83.53 346 A 1 
ATOM 2659 C CD1   . LEU A 1 346 ? 5.659   13.087  11.964  1.00 79.12 346 A 1 
ATOM 2660 C CD2   . LEU A 1 346 ? 5.299   12.286  14.258  1.00 80.61 346 A 1 
ATOM 2661 N N     . ARG A 1 347 ? 2.733   9.374   10.758  1.00 95.86 347 A 1 
ATOM 2662 C CA    . ARG A 1 347 ? 2.963   8.089   10.081  1.00 95.44 347 A 1 
ATOM 2663 C C     . ARG A 1 347 ? 2.773   8.191   8.568   1.00 95.70 347 A 1 
ATOM 2664 O O     . ARG A 1 347 ? 3.525   7.571   7.812   1.00 94.43 347 A 1 
ATOM 2665 C CB    . ARG A 1 347 ? 2.034   7.033   10.697  1.00 94.21 347 A 1 
ATOM 2666 C CG    . ARG A 1 347 ? 2.234   5.644   10.071  1.00 85.02 347 A 1 
ATOM 2667 C CD    . ARG A 1 347 ? 1.416   4.592   10.813  1.00 82.58 347 A 1 
ATOM 2668 N NE    . ARG A 1 347 ? 1.439   3.335   10.036  1.00 73.15 347 A 1 
ATOM 2669 C CZ    . ARG A 1 347 ? 0.428   2.844   9.345   1.00 67.86 347 A 1 
ATOM 2670 N NH1   . ARG A 1 347 ? -0.770  3.348   9.409   1.00 60.10 347 A 1 
ATOM 2671 N NH2   . ARG A 1 347 ? 0.615   1.836   8.569   1.00 58.72 347 A 1 
ATOM 2672 N N     . TYR A 1 348 ? 1.788   8.949   8.105   1.00 95.87 348 A 1 
ATOM 2673 C CA    . TYR A 1 348 ? 1.605   9.217   6.681   1.00 95.96 348 A 1 
ATOM 2674 C C     . TYR A 1 348 ? 2.790   9.998   6.092   1.00 96.00 348 A 1 
ATOM 2675 O O     . TYR A 1 348 ? 3.278   9.611   5.029   1.00 95.38 348 A 1 
ATOM 2676 C CB    . TYR A 1 348 ? 0.273   9.935   6.448   1.00 95.86 348 A 1 
ATOM 2677 C CG    . TYR A 1 348 ? 0.266   10.864  5.251   1.00 95.94 348 A 1 
ATOM 2678 C CD1   . TYR A 1 348 ? 0.414   12.253  5.447   1.00 94.64 348 A 1 
ATOM 2679 C CD2   . TYR A 1 348 ? 0.181   10.348  3.948   1.00 94.85 348 A 1 
ATOM 2680 C CE1   . TYR A 1 348 ? 0.470   13.121  4.353   1.00 94.17 348 A 1 
ATOM 2681 C CE2   . TYR A 1 348 ? 0.231   11.213  2.843   1.00 93.97 348 A 1 
ATOM 2682 C CZ    . TYR A 1 348 ? 0.376   12.598  3.054   1.00 94.38 348 A 1 
ATOM 2683 O OH    . TYR A 1 348 ? 0.429   13.459  1.994   1.00 93.04 348 A 1 
ATOM 2684 N N     . LYS A 1 349 ? 3.277   11.038  6.776   1.00 96.27 349 A 1 
ATOM 2685 C CA    . LYS A 1 349 ? 4.450   11.815  6.337   1.00 95.98 349 A 1 
ATOM 2686 C C     . LYS A 1 349 ? 5.688   10.921  6.213   1.00 96.18 349 A 1 
ATOM 2687 O O     . LYS A 1 349 ? 6.389   11.006  5.213   1.00 94.69 349 A 1 
ATOM 2688 C CB    . LYS A 1 349 ? 4.715   12.998  7.281   1.00 95.46 349 A 1 
ATOM 2689 C CG    . LYS A 1 349 ? 3.666   14.125  7.157   1.00 91.80 349 A 1 
ATOM 2690 C CD    . LYS A 1 349 ? 4.061   15.347  8.000   1.00 86.27 349 A 1 
ATOM 2691 C CE    . LYS A 1 349 ? 3.017   16.465  7.880   1.00 81.17 349 A 1 
ATOM 2692 N NZ    . LYS A 1 349 ? 3.549   17.792  8.281   1.00 72.31 349 A 1 
ATOM 2693 N N     . GLU A 1 350 ? 5.896   10.020  7.158   1.00 95.94 350 A 1 
ATOM 2694 C CA    . GLU A 1 350 ? 7.010   9.072   7.097   1.00 95.51 350 A 1 
ATOM 2695 C C     . GLU A 1 350 ? 6.855   8.071   5.939   1.00 95.63 350 A 1 
ATOM 2696 O O     . GLU A 1 350 ? 7.754   7.922   5.105   1.00 93.71 350 A 1 
ATOM 2697 C CB    . GLU A 1 350 ? 7.154   8.374   8.459   1.00 94.36 350 A 1 
ATOM 2698 C CG    . GLU A 1 350 ? 8.516   7.678   8.635   1.00 83.04 350 A 1 
ATOM 2699 C CD    . GLU A 1 350 ? 9.705   8.617   8.395   1.00 77.11 350 A 1 
ATOM 2700 O OE1   . GLU A 1 350 ? 10.738  8.145   7.892   1.00 70.22 350 A 1 
ATOM 2701 O OE2   . GLU A 1 350 ? 9.578   9.844   8.603   1.00 69.93 350 A 1 
ATOM 2702 N N     . LYS A 1 351 ? 5.663   7.470   5.759   1.00 95.79 351 A 1 
ATOM 2703 C CA    . LYS A 1 351 ? 5.374   6.586   4.621   1.00 95.33 351 A 1 
ATOM 2704 C C     . LYS A 1 351 ? 5.511   7.289   3.263   1.00 95.66 351 A 1 
ATOM 2705 O O     . LYS A 1 351 ? 5.800   6.632   2.269   1.00 93.94 351 A 1 
ATOM 2706 C CB    . LYS A 1 351 ? 3.970   5.989   4.728   1.00 93.83 351 A 1 
ATOM 2707 C CG    . LYS A 1 351 ? 3.923   4.705   5.563   1.00 88.72 351 A 1 
ATOM 2708 C CD    . LYS A 1 351 ? 2.571   4.036   5.356   1.00 86.55 351 A 1 
ATOM 2709 C CE    . LYS A 1 351 ? 2.600   2.578   5.778   1.00 81.63 351 A 1 
ATOM 2710 N NZ    . LYS A 1 351 ? 1.529   1.816   5.103   1.00 76.11 351 A 1 
ATOM 2711 N N     . LYS A 1 352 ? 5.269   8.603   3.185   1.00 95.44 352 A 1 
ATOM 2712 C CA    . LYS A 1 352 ? 5.409   9.360   1.938   1.00 95.68 352 A 1 
ATOM 2713 C C     . LYS A 1 352 ? 6.832   9.273   1.385   1.00 95.66 352 A 1 
ATOM 2714 O O     . LYS A 1 352 ? 6.980   9.185   0.177   1.00 93.64 352 A 1 
ATOM 2715 C CB    . LYS A 1 352 ? 4.936   10.810  2.158   1.00 94.61 352 A 1 
ATOM 2716 C CG    . LYS A 1 352 ? 5.029   11.669  0.879   1.00 92.04 352 A 1 
ATOM 2717 C CD    . LYS A 1 352 ? 4.416   13.062  1.085   1.00 90.00 352 A 1 
ATOM 2718 C CE    . LYS A 1 352 ? 4.567   13.896  -0.185  1.00 83.82 352 A 1 
ATOM 2719 N NZ    . LYS A 1 352 ? 3.809   15.163  -0.134  1.00 77.28 352 A 1 
ATOM 2720 N N     . LYS A 1 353 ? 7.836   9.225   2.246   1.00 95.83 353 A 1 
ATOM 2721 C CA    . LYS A 1 353 ? 9.257   9.129   1.863   1.00 95.23 353 A 1 
ATOM 2722 C C     . LYS A 1 353 ? 9.607   7.766   1.243   1.00 94.98 353 A 1 
ATOM 2723 O O     . LYS A 1 353 ? 10.423  7.706   0.322   1.00 91.71 353 A 1 
ATOM 2724 C CB    . LYS A 1 353 ? 10.150  9.380   3.095   1.00 93.80 353 A 1 
ATOM 2725 C CG    . LYS A 1 353 ? 9.953   10.744  3.774   1.00 87.74 353 A 1 
ATOM 2726 C CD    . LYS A 1 353 ? 10.787  10.783  5.061   1.00 83.82 353 A 1 
ATOM 2727 C CE    . LYS A 1 353 ? 10.536  12.013  5.932   1.00 75.37 353 A 1 
ATOM 2728 N NZ    . LYS A 1 353 ? 11.121  11.817  7.285   1.00 67.83 353 A 1 
ATOM 2729 N N     . SER A 1 354 ? 8.953   6.675   1.685   1.00 94.83 354 A 1 
ATOM 2730 C CA    . SER A 1 354 ? 9.235   5.310   1.229   1.00 94.29 354 A 1 
ATOM 2731 C C     . SER A 1 354 ? 8.391   4.843   0.030   1.00 94.67 354 A 1 
ATOM 2732 O O     . SER A 1 354 ? 8.436   3.670   -0.345  1.00 91.20 354 A 1 
ATOM 2733 C CB    . SER A 1 354 ? 9.107   4.334   2.412   1.00 91.62 354 A 1 
ATOM 2734 O OG    . SER A 1 354 ? 7.776   4.258   2.858   1.00 80.57 354 A 1 
ATOM 2735 N N     . ARG A 1 355 ? 7.592   5.718   -0.601  1.00 95.00 355 A 1 
ATOM 2736 C CA    . ARG A 1 355 ? 6.737   5.340   -1.729  1.00 94.97 355 A 1 
ATOM 2737 C C     . ARG A 1 355 ? 7.567   4.947   -2.954  1.00 95.17 355 A 1 
ATOM 2738 O O     . ARG A 1 355 ? 8.410   5.707   -3.417  1.00 92.71 355 A 1 
ATOM 2739 C CB    . ARG A 1 355 ? 5.786   6.479   -2.106  1.00 93.66 355 A 1 
ATOM 2740 C CG    . ARG A 1 355 ? 4.658   6.664   -1.088  1.00 89.85 355 A 1 
ATOM 2741 C CD    . ARG A 1 355 ? 3.808   7.853   -1.520  1.00 89.47 355 A 1 
ATOM 2742 N NE    . ARG A 1 355 ? 2.794   8.197   -0.507  1.00 87.29 355 A 1 
ATOM 2743 C CZ    . ARG A 1 355 ? 2.076   9.306   -0.524  1.00 87.65 355 A 1 
ATOM 2744 N NH1   . ARG A 1 355 ? 2.162   10.174  -1.483  1.00 80.23 355 A 1 
ATOM 2745 N NH2   . ARG A 1 355 ? 1.260   9.583   0.443   1.00 80.84 355 A 1 
ATOM 2746 N N     . LYS A 1 356 ? 7.216   3.794   -3.561  1.00 94.88 356 A 1 
ATOM 2747 C CA    . LYS A 1 356 ? 7.854   3.294   -4.777  1.00 94.86 356 A 1 
ATOM 2748 C C     . LYS A 1 356 ? 6.847   3.252   -5.926  1.00 95.28 356 A 1 
ATOM 2749 O O     . LYS A 1 356 ? 5.913   2.456   -5.938  1.00 92.42 356 A 1 
ATOM 2750 C CB    . LYS A 1 356 ? 8.514   1.932   -4.504  1.00 92.37 356 A 1 
ATOM 2751 C CG    . LYS A 1 356 ? 9.697   2.079   -3.534  1.00 83.56 356 A 1 
ATOM 2752 C CD    . LYS A 1 356 ? 10.380  0.737   -3.258  1.00 77.50 356 A 1 
ATOM 2753 C CE    . LYS A 1 356 ? 11.483  0.936   -2.199  1.00 69.27 356 A 1 
ATOM 2754 N NZ    . LYS A 1 356 ? 11.864  -0.325  -1.541  1.00 60.07 356 A 1 
ATOM 2755 N N     . PHE A 1 357 ? 7.043   4.117   -6.938  1.00 94.17 357 A 1 
ATOM 2756 C CA    . PHE A 1 357 ? 6.195   4.178   -8.128  1.00 94.04 357 A 1 
ATOM 2757 C C     . PHE A 1 357 ? 6.663   3.252   -9.253  1.00 93.96 357 A 1 
ATOM 2758 O O     . PHE A 1 357 ? 5.928   3.026   -10.226 1.00 90.66 357 A 1 
ATOM 2759 C CB    . PHE A 1 357 ? 6.081   5.629   -8.599  1.00 92.82 357 A 1 
ATOM 2760 C CG    . PHE A 1 357 ? 5.292   6.488   -7.641  1.00 92.45 357 A 1 
ATOM 2761 C CD1   . PHE A 1 357 ? 3.886   6.421   -7.627  1.00 88.35 357 A 1 
ATOM 2762 C CD2   . PHE A 1 357 ? 5.945   7.337   -6.740  1.00 87.84 357 A 1 
ATOM 2763 C CE1   . PHE A 1 357 ? 3.140   7.195   -6.722  1.00 85.38 357 A 1 
ATOM 2764 C CE2   . PHE A 1 357 ? 5.211   8.120   -5.830  1.00 85.60 357 A 1 
ATOM 2765 C CZ    . PHE A 1 357 ? 3.807   8.050   -5.824  1.00 86.73 357 A 1 
ATOM 2766 N N     . GLU A 1 358 ? 7.838   2.669   -9.126  1.00 94.33 358 A 1 
ATOM 2767 C CA    . GLU A 1 358 ? 8.362   1.689   -10.059 1.00 94.22 358 A 1 
ATOM 2768 C C     . GLU A 1 358 ? 7.487   0.430   -10.115 1.00 94.51 358 A 1 
ATOM 2769 O O     . GLU A 1 358 ? 6.817   0.027   -9.160  1.00 92.59 358 A 1 
ATOM 2770 C CB    . GLU A 1 358 ? 9.810   1.329   -9.713  1.00 92.65 358 A 1 
ATOM 2771 C CG    . GLU A 1 358 ? 10.747  2.527   -9.863  1.00 81.28 358 A 1 
ATOM 2772 C CD    . GLU A 1 358 ? 12.228  2.154   -9.721  1.00 75.55 358 A 1 
ATOM 2773 O OE1   . GLU A 1 358 ? 13.051  3.054   -9.934  1.00 67.56 358 A 1 
ATOM 2774 O OE2   . GLU A 1 358 ? 12.498  0.964   -9.450  1.00 66.76 358 A 1 
ATOM 2775 N N     . LYS A 1 359 ? 7.471   -0.220  -11.292 1.00 93.30 359 A 1 
ATOM 2776 C CA    . LYS A 1 359 ? 6.652   -1.405  -11.489 1.00 93.42 359 A 1 
ATOM 2777 C C     . LYS A 1 359 ? 7.240   -2.592  -10.733 1.00 94.08 359 A 1 
ATOM 2778 O O     . LYS A 1 359 ? 8.098   -3.303  -11.256 1.00 91.64 359 A 1 
ATOM 2779 C CB    . LYS A 1 359 ? 6.484   -1.679  -12.988 1.00 91.45 359 A 1 
ATOM 2780 C CG    . LYS A 1 359 ? 5.524   -2.854  -13.237 1.00 85.11 359 A 1 
ATOM 2781 C CD    . LYS A 1 359 ? 5.446   -3.150  -14.741 1.00 79.30 359 A 1 
ATOM 2782 C CE    . LYS A 1 359 ? 4.574   -4.371  -14.987 1.00 69.37 359 A 1 
ATOM 2783 N NZ    . LYS A 1 359 ? 4.598   -4.767  -16.416 1.00 62.42 359 A 1 
ATOM 2784 N N     . THR A 1 360 ? 6.657   -2.898  -9.592  1.00 93.40 360 A 1 
ATOM 2785 C CA    . THR A 1 360 ? 6.960   -4.108  -8.835  1.00 93.18 360 A 1 
ATOM 2786 C C     . THR A 1 360 ? 5.960   -5.232  -9.158  1.00 94.15 360 A 1 
ATOM 2787 O O     . THR A 1 360 ? 4.753   -5.021  -9.256  1.00 91.61 360 A 1 
ATOM 2788 C CB    . THR A 1 360 ? 7.030   -3.818  -7.322  1.00 90.18 360 A 1 
ATOM 2789 O OG1   . THR A 1 360 ? 5.811   -3.297  -6.866  1.00 78.81 360 A 1 
ATOM 2790 C CG2   . THR A 1 360 ? 8.128   -2.806  -6.990  1.00 76.22 360 A 1 
ATOM 2791 N N     . THR A 1 361 ? 6.458   -6.452  -9.376  1.00 94.84 361 A 1 
ATOM 2792 C CA    . THR A 1 361 ? 5.627   -7.646  -9.545  1.00 95.47 361 A 1 
ATOM 2793 C C     . THR A 1 361 ? 5.537   -8.376  -8.209  1.00 95.58 361 A 1 
ATOM 2794 O O     . THR A 1 361 ? 6.505   -8.962  -7.756  1.00 93.27 361 A 1 
ATOM 2795 C CB    . THR A 1 361 ? 6.172   -8.576  -10.641 1.00 94.41 361 A 1 
ATOM 2796 O OG1   . THR A 1 361 ? 6.230   -7.865  -11.869 1.00 85.79 361 A 1 
ATOM 2797 C CG2   . THR A 1 361 ? 5.253   -9.774  -10.867 1.00 84.91 361 A 1 
ATOM 2798 N N     . ARG A 1 362 ? 4.351   -8.382  -7.597  1.00 95.44 362 A 1 
ATOM 2799 C CA    . ARG A 1 362 ? 4.150   -9.012  -6.288  1.00 95.07 362 A 1 
ATOM 2800 C C     . ARG A 1 362 ? 3.839   -10.511 -6.342  1.00 95.62 362 A 1 
ATOM 2801 O O     . ARG A 1 362 ? 3.865   -11.182 -5.318  1.00 93.37 362 A 1 
ATOM 2802 C CB    . ARG A 1 362 ? 3.046   -8.261  -5.524  1.00 93.38 362 A 1 
ATOM 2803 C CG    . ARG A 1 362 ? 3.474   -6.825  -5.167  1.00 87.72 362 A 1 
ATOM 2804 C CD    . ARG A 1 362 ? 2.409   -6.150  -4.313  1.00 82.25 362 A 1 
ATOM 2805 N NE    . ARG A 1 362 ? 2.845   -4.793  -3.900  1.00 75.51 362 A 1 
ATOM 2806 C CZ    . ARG A 1 362 ? 2.058   -3.762  -3.678  1.00 69.55 362 A 1 
ATOM 2807 N NH1   . ARG A 1 362 ? 0.771   -3.833  -3.834  1.00 61.47 362 A 1 
ATOM 2808 N NH2   . ARG A 1 362 ? 2.552   -2.625  -3.282  1.00 63.33 362 A 1 
ATOM 2809 N N     . TYR A 1 363 ? 3.492   -11.014 -7.528  1.00 95.59 363 A 1 
ATOM 2810 C CA    . TYR A 1 363 ? 3.111   -12.412 -7.736  1.00 95.63 363 A 1 
ATOM 2811 C C     . TYR A 1 363 ? 3.819   -12.954 -8.980  1.00 95.86 363 A 1 
ATOM 2812 O O     . TYR A 1 363 ? 3.258   -12.909 -10.081 1.00 94.46 363 A 1 
ATOM 2813 C CB    . TYR A 1 363 ? 1.585   -12.520 -7.859  1.00 95.11 363 A 1 
ATOM 2814 C CG    . TYR A 1 363 ? 0.814   -12.105 -6.618  1.00 94.80 363 A 1 
ATOM 2815 C CD1   . TYR A 1 363 ? 0.652   -12.996 -5.550  1.00 91.36 363 A 1 
ATOM 2816 C CD2   . TYR A 1 363 ? 0.284   -10.809 -6.517  1.00 91.34 363 A 1 
ATOM 2817 C CE1   . TYR A 1 363 ? -0.030  -12.609 -4.390  1.00 90.49 363 A 1 
ATOM 2818 C CE2   . TYR A 1 363 ? -0.398  -10.403 -5.363  1.00 89.80 363 A 1 
ATOM 2819 C CZ    . TYR A 1 363 ? -0.548  -11.304 -4.293  1.00 91.39 363 A 1 
ATOM 2820 O OH    . TYR A 1 363 ? -1.198  -10.916 -3.143  1.00 89.71 363 A 1 
ATOM 2821 N N     . ALA A 1 364 ? 5.014   -13.495 -8.805  1.00 97.23 364 A 1 
ATOM 2822 C CA    . ALA A 1 364 ? 5.825   -14.073 -9.877  1.00 97.01 364 A 1 
ATOM 2823 C C     . ALA A 1 364 ? 5.085   -15.168 -10.657 1.00 97.19 364 A 1 
ATOM 2824 O O     . ALA A 1 364 ? 5.054   -15.145 -11.889 1.00 95.61 364 A 1 
ATOM 2825 C CB    . ALA A 1 364 ? 7.125   -14.604 -9.265  1.00 96.07 364 A 1 
ATOM 2826 N N     . THR A 1 365 ? 4.340   -16.058 -9.967  1.00 97.12 365 A 1 
ATOM 2827 C CA    . THR A 1 365 ? 3.530   -17.115 -10.593 1.00 96.65 365 A 1 
ATOM 2828 C C     . THR A 1 365 ? 2.454   -16.562 -11.539 1.00 96.74 365 A 1 
ATOM 2829 O O     . THR A 1 365 ? 2.235   -17.091 -12.634 1.00 95.20 365 A 1 
ATOM 2830 C CB    . THR A 1 365 ? 2.849   -17.976 -9.529  1.00 95.44 365 A 1 
ATOM 2831 O OG1   . THR A 1 365 ? 2.096   -17.169 -8.640  1.00 84.85 365 A 1 
ATOM 2832 C CG2   . THR A 1 365 ? 3.858   -18.753 -8.680  1.00 80.73 365 A 1 
ATOM 2833 N N     . ARG A 1 366 ? 1.800   -15.458 -11.189 1.00 97.17 366 A 1 
ATOM 2834 C CA    . ARG A 1 366 ? 0.805   -14.803 -12.057 1.00 96.95 366 A 1 
ATOM 2835 C C     . ARG A 1 366 ? 1.445   -14.092 -13.243 1.00 96.84 366 A 1 
ATOM 2836 O O     . ARG A 1 366 ? 0.800   -13.987 -14.284 1.00 95.41 366 A 1 
ATOM 2837 C CB    . ARG A 1 366 ? -0.048  -13.807 -11.269 1.00 96.41 366 A 1 
ATOM 2838 C CG    . ARG A 1 366 ? -0.949  -14.487 -10.237 1.00 93.71 366 A 1 
ATOM 2839 C CD    . ARG A 1 366 ? -1.929  -13.462 -9.665  1.00 91.82 366 A 1 
ATOM 2840 N NE    . ARG A 1 366 ? -2.822  -14.061 -8.674  1.00 89.67 366 A 1 
ATOM 2841 C CZ    . ARG A 1 366 ? -3.907  -13.496 -8.148  1.00 88.83 366 A 1 
ATOM 2842 N NH1   . ARG A 1 366 ? -4.293  -12.299 -8.484  1.00 80.70 366 A 1 
ATOM 2843 N NH2   . ARG A 1 366 ? -4.621  -14.140 -7.266  1.00 83.90 366 A 1 
ATOM 2844 N N     . LYS A 1 367 ? 2.662   -13.588 -13.085 1.00 97.15 367 A 1 
ATOM 2845 C CA    . LYS A 1 367 ? 3.439   -13.006 -14.173 1.00 97.27 367 A 1 
ATOM 2846 C C     . LYS A 1 367 ? 3.805   -14.094 -15.183 1.00 97.10 367 A 1 
ATOM 2847 O O     . LYS A 1 367 ? 3.433   -13.956 -16.341 1.00 96.27 367 A 1 
ATOM 2848 C CB    . LYS A 1 367 ? 4.667   -12.280 -13.619 1.00 97.00 367 A 1 
ATOM 2849 C CG    . LYS A 1 367 ? 5.514   -11.662 -14.742 1.00 95.89 367 A 1 
ATOM 2850 C CD    . LYS A 1 367 ? 6.837   -11.086 -14.225 1.00 93.53 367 A 1 
ATOM 2851 C CE    . LYS A 1 367 ? 7.694   -10.733 -15.431 1.00 88.24 367 A 1 
ATOM 2852 N NZ    . LYS A 1 367 ? 9.105   -10.440 -15.075 1.00 81.62 367 A 1 
ATOM 2853 N N     . ALA A 1 368 ? 4.394   -15.190 -14.739 1.00 97.08 368 A 1 
ATOM 2854 C CA    . ALA A 1 368 ? 4.772   -16.319 -15.588 1.00 96.61 368 A 1 
ATOM 2855 C C     . ALA A 1 368 ? 3.568   -16.870 -16.375 1.00 96.66 368 A 1 
ATOM 2856 O O     . ALA A 1 368 ? 3.628   -17.016 -17.594 1.00 95.44 368 A 1 
ATOM 2857 C CB    . ALA A 1 368 ? 5.401   -17.394 -14.696 1.00 96.04 368 A 1 
ATOM 2858 N N     . TYR A 1 369 ? 2.409   -17.069 -15.715 1.00 96.95 369 A 1 
ATOM 2859 C CA    . TYR A 1 369 ? 1.183   -17.488 -16.400 1.00 96.49 369 A 1 
ATOM 2860 C C     . TYR A 1 369 ? 0.686   -16.465 -17.431 1.00 96.40 369 A 1 
ATOM 2861 O O     . TYR A 1 369 ? 0.209   -16.835 -18.502 1.00 95.28 369 A 1 
ATOM 2862 C CB    . TYR A 1 369 ? 0.093   -17.763 -15.357 1.00 95.66 369 A 1 
ATOM 2863 C CG    . TYR A 1 369 ? -1.191  -18.266 -15.979 1.00 93.44 369 A 1 
ATOM 2864 C CD1   . TYR A 1 369 ? -2.282  -17.392 -16.197 1.00 88.97 369 A 1 
ATOM 2865 C CD2   . TYR A 1 369 ? -1.296  -19.604 -16.395 1.00 87.87 369 A 1 
ATOM 2866 C CE1   . TYR A 1 369 ? -3.451  -17.850 -16.819 1.00 86.31 369 A 1 
ATOM 2867 C CE2   . TYR A 1 369 ? -2.463  -20.074 -17.020 1.00 84.34 369 A 1 
ATOM 2868 C CZ    . TYR A 1 369 ? -3.537  -19.189 -17.232 1.00 86.47 369 A 1 
ATOM 2869 O OH    . TYR A 1 369 ? -4.686  -19.645 -17.848 1.00 84.30 369 A 1 
ATOM 2870 N N     . ALA A 1 370 ? 0.775   -15.162 -17.136 1.00 96.78 370 A 1 
ATOM 2871 C CA    . ALA A 1 370 ? 0.351   -14.119 -18.070 1.00 96.44 370 A 1 
ATOM 2872 C C     . ALA A 1 370 ? 1.282   -13.981 -19.281 1.00 96.30 370 A 1 
ATOM 2873 O O     . ALA A 1 370 ? 0.825   -13.524 -20.332 1.00 94.66 370 A 1 
ATOM 2874 C CB    . ALA A 1 370 ? 0.242   -12.789 -17.314 1.00 95.56 370 A 1 
ATOM 2875 N N     . GLU A 1 371 ? 2.545   -14.331 -19.159 1.00 96.73 371 A 1 
ATOM 2876 C CA    . GLU A 1 371 ? 3.540   -14.354 -20.239 1.00 96.42 371 A 1 
ATOM 2877 C C     . GLU A 1 371 ? 3.341   -15.578 -21.136 1.00 96.27 371 A 1 
ATOM 2878 O O     . GLU A 1 371 ? 3.300   -15.418 -22.358 1.00 94.60 371 A 1 
ATOM 2879 C CB    . GLU A 1 371 ? 4.952   -14.300 -19.632 1.00 95.70 371 A 1 
ATOM 2880 C CG    . GLU A 1 371 ? 5.262   -12.902 -19.067 1.00 89.64 371 A 1 
ATOM 2881 C CD    . GLU A 1 371 ? 6.533   -12.786 -18.207 1.00 87.47 371 A 1 
ATOM 2882 O OE1   . GLU A 1 371 ? 6.939   -11.630 -17.932 1.00 81.49 371 A 1 
ATOM 2883 O OE2   . GLU A 1 371 ? 7.059   -13.806 -17.744 1.00 80.77 371 A 1 
ATOM 2884 N N     . ALA A 1 372 ? 3.101   -16.748 -20.569 1.00 96.14 372 A 1 
ATOM 2885 C CA    . ALA A 1 372 ? 2.874   -17.984 -21.315 1.00 95.52 372 A 1 
ATOM 2886 C C     . ALA A 1 372 ? 1.483   -18.091 -21.960 1.00 95.58 372 A 1 
ATOM 2887 O O     . ALA A 1 372 ? 1.244   -18.941 -22.818 1.00 93.33 372 A 1 
ATOM 2888 C CB    . ALA A 1 372 ? 3.125   -19.157 -20.356 1.00 94.23 372 A 1 
ATOM 2889 N N     . ARG A 1 373 ? 0.511   -17.261 -21.549 1.00 95.01 373 A 1 
ATOM 2890 C CA    . ARG A 1 373 ? -0.873  -17.381 -22.018 1.00 94.79 373 A 1 
ATOM 2891 C C     . ARG A 1 373 ? -1.032  -16.905 -23.467 1.00 95.14 373 A 1 
ATOM 2892 O O     . ARG A 1 373 ? -0.617  -15.790 -23.770 1.00 93.86 373 A 1 
ATOM 2893 C CB    . ARG A 1 373 ? -1.803  -16.638 -21.060 1.00 93.01 373 A 1 
ATOM 2894 C CG    . ARG A 1 373 ? -3.259  -16.938 -21.391 1.00 85.54 373 A 1 
ATOM 2895 C CD    . ARG A 1 373 ? -4.171  -16.277 -20.370 1.00 85.17 373 A 1 
ATOM 2896 N NE    . ARG A 1 373 ? -5.569  -16.626 -20.664 1.00 82.72 373 A 1 
ATOM 2897 C CZ    . ARG A 1 373 ? -6.636  -16.258 -19.977 1.00 82.52 373 A 1 
ATOM 2898 N NH1   . ARG A 1 373 ? -6.513  -15.493 -18.929 1.00 73.35 373 A 1 
ATOM 2899 N NH2   . ARG A 1 373 ? -7.814  -16.650 -20.339 1.00 75.48 373 A 1 
ATOM 2900 N N     . PRO A 1 374 ? -1.745  -17.680 -24.350 1.00 95.18 374 A 1 
ATOM 2901 C CA    . PRO A 1 374 ? -2.015  -17.264 -25.719 1.00 95.01 374 A 1 
ATOM 2902 C C     . PRO A 1 374 ? -2.824  -15.964 -25.764 1.00 95.82 374 A 1 
ATOM 2903 O O     . PRO A 1 374 ? -3.638  -15.663 -24.870 1.00 94.87 374 A 1 
ATOM 2904 C CB    . PRO A 1 374 ? -2.735  -18.438 -26.387 1.00 93.12 374 A 1 
ATOM 2905 C CG    . PRO A 1 374 ? -3.335  -19.214 -25.221 1.00 89.12 374 A 1 
ATOM 2906 C CD    . PRO A 1 374 ? -2.324  -19.000 -24.110 1.00 92.65 374 A 1 
ATOM 2907 N N     . ARG A 1 375 ? -2.558  -15.134 -26.802 1.00 95.02 375 A 1 
ATOM 2908 C CA    . ARG A 1 375 ? -3.130  -13.792 -26.954 1.00 95.06 375 A 1 
ATOM 2909 C C     . ARG A 1 375 ? -3.589  -13.562 -28.391 1.00 94.94 375 A 1 
ATOM 2910 O O     . ARG A 1 375 ? -2.818  -13.749 -29.310 1.00 92.86 375 A 1 
ATOM 2911 C CB    . ARG A 1 375 ? -2.104  -12.717 -26.587 1.00 94.01 375 A 1 
ATOM 2912 C CG    . ARG A 1 375 ? -1.622  -12.793 -25.138 1.00 91.16 375 A 1 
ATOM 2913 C CD    . ARG A 1 375 ? -0.540  -11.745 -24.914 1.00 91.62 375 A 1 
ATOM 2914 N NE    . ARG A 1 375 ? 0.042   -11.844 -23.567 1.00 90.88 375 A 1 
ATOM 2915 C CZ    . ARG A 1 375 ? 0.040   -10.926 -22.620 1.00 92.38 375 A 1 
ATOM 2916 N NH1   . ARG A 1 375 ? -0.558  -9.782  -22.774 1.00 83.70 375 A 1 
ATOM 2917 N NH2   . ARG A 1 375 ? 0.652   -11.149 -21.492 1.00 86.93 375 A 1 
ATOM 2918 N N     . ILE A 1 376 ? -4.798  -13.015 -28.550 1.00 95.16 376 A 1 
ATOM 2919 C CA    . ILE A 1 376 ? -5.342  -12.526 -29.813 1.00 95.03 376 A 1 
ATOM 2920 C C     . ILE A 1 376 ? -5.288  -10.992 -29.792 1.00 95.38 376 A 1 
ATOM 2921 O O     . ILE A 1 376 ? -5.894  -10.354 -28.922 1.00 93.79 376 A 1 
ATOM 2922 C CB    . ILE A 1 376 ? -6.765  -13.073 -30.048 1.00 93.85 376 A 1 
ATOM 2923 C CG1   . ILE A 1 376 ? -6.749  -14.623 -30.101 1.00 88.42 376 A 1 
ATOM 2924 C CG2   . ILE A 1 376 ? -7.358  -12.467 -31.330 1.00 87.35 376 A 1 
ATOM 2925 C CD1   . ILE A 1 376 ? -8.132  -15.268 -30.092 1.00 80.70 376 A 1 
ATOM 2926 N N     . LYS A 1 377 ? -4.515  -10.372 -30.702 1.00 94.61 377 A 1 
ATOM 2927 C CA    . LYS A 1 377 ? -4.320  -8.911  -30.766 1.00 94.97 377 A 1 
ATOM 2928 C C     . LYS A 1 377 ? -3.961  -8.298  -29.394 1.00 95.41 377 A 1 
ATOM 2929 O O     . LYS A 1 377 ? -4.486  -7.254  -29.005 1.00 92.89 377 A 1 
ATOM 2930 C CB    . LYS A 1 377 ? -5.525  -8.238  -31.444 1.00 93.96 377 A 1 
ATOM 2931 C CG    . LYS A 1 377 ? -5.740  -8.725  -32.886 1.00 90.61 377 A 1 
ATOM 2932 C CD    . LYS A 1 377 ? -7.009  -8.127  -33.513 1.00 84.64 377 A 1 
ATOM 2933 C CE    . LYS A 1 377 ? -7.163  -8.695  -34.925 1.00 76.91 377 A 1 
ATOM 2934 N NZ    . LYS A 1 377 ? -8.438  -8.315  -35.587 1.00 68.27 377 A 1 
ATOM 2935 N N     . GLY A 1 378 ? -3.099  -8.981  -28.644 1.00 94.56 378 A 1 
ATOM 2936 C CA    . GLY A 1 378 ? -2.625  -8.571  -27.328 1.00 94.46 378 A 1 
ATOM 2937 C C     . GLY A 1 378 ? -3.569  -8.862  -26.159 1.00 95.18 378 A 1 
ATOM 2938 O O     . GLY A 1 378 ? -3.140  -8.784  -25.011 1.00 92.94 378 A 1 
ATOM 2939 N N     . ARG A 1 379 ? -4.848  -9.230  -26.411 1.00 95.76 379 A 1 
ATOM 2940 C CA    . ARG A 1 379 ? -5.787  -9.649  -25.372 1.00 96.11 379 A 1 
ATOM 2941 C C     . ARG A 1 379 ? -5.598  -11.131 -25.048 1.00 96.52 379 A 1 
ATOM 2942 O O     . ARG A 1 379 ? -5.252  -11.902 -25.937 1.00 94.77 379 A 1 
ATOM 2943 C CB    . ARG A 1 379 ? -7.233  -9.378  -25.790 1.00 95.19 379 A 1 
ATOM 2944 C CG    . ARG A 1 379 ? -7.492  -7.892  -26.054 1.00 89.71 379 A 1 
ATOM 2945 C CD    . ARG A 1 379 ? -8.968  -7.666  -26.372 1.00 89.20 379 A 1 
ATOM 2946 N NE    . ARG A 1 379 ? -9.245  -6.254  -26.644 1.00 84.33 379 A 1 
ATOM 2947 C CZ    . ARG A 1 379 ? -10.443 -5.730  -26.876 1.00 82.54 379 A 1 
ATOM 2948 N NH1   . ARG A 1 379 ? -11.517 -6.462  -26.871 1.00 73.10 379 A 1 
ATOM 2949 N NH2   . ARG A 1 379 ? -10.568 -4.454  -27.116 1.00 73.88 379 A 1 
ATOM 2950 N N     . PHE A 1 380 ? -5.896  -11.526 -23.833 1.00 95.72 380 A 1 
ATOM 2951 C CA    . PHE A 1 380 ? -5.915  -12.943 -23.492 1.00 95.72 380 A 1 
ATOM 2952 C C     . PHE A 1 380 ? -7.014  -13.665 -24.279 1.00 95.14 380 A 1 
ATOM 2953 O O     . PHE A 1 380 ? -8.177  -13.254 -24.201 1.00 93.28 380 A 1 
ATOM 2954 C CB    . PHE A 1 380 ? -6.121  -13.124 -21.984 1.00 95.77 380 A 1 
ATOM 2955 C CG    . PHE A 1 380 ? -5.007  -12.587 -21.127 1.00 96.26 380 A 1 
ATOM 2956 C CD1   . PHE A 1 380 ? -3.697  -13.060 -21.286 1.00 94.95 380 A 1 
ATOM 2957 C CD2   . PHE A 1 380 ? -5.266  -11.620 -20.139 1.00 94.80 380 A 1 
ATOM 2958 C CE1   . PHE A 1 380 ? -2.659  -12.577 -20.479 1.00 94.19 380 A 1 
ATOM 2959 C CE2   . PHE A 1 380 ? -4.235  -11.134 -19.321 1.00 93.79 380 A 1 
ATOM 2960 C CZ    . PHE A 1 380 ? -2.919  -11.611 -19.493 1.00 94.66 380 A 1 
ATOM 2961 N N     . ALA A 1 381 ? -6.654  -14.717 -24.998 1.00 95.49 381 A 1 
ATOM 2962 C CA    . ALA A 1 381 ? -7.593  -15.579 -25.695 1.00 94.80 381 A 1 
ATOM 2963 C C     . ALA A 1 381 ? -8.211  -16.601 -24.730 1.00 94.34 381 A 1 
ATOM 2964 O O     . ALA A 1 381 ? -7.598  -16.979 -23.719 1.00 90.75 381 A 1 
ATOM 2965 C CB    . ALA A 1 381 ? -6.868  -16.251 -26.857 1.00 92.96 381 A 1 
ATOM 2966 N N     . LYS A 1 382 ? -9.449  -17.065 -25.049 1.00 92.72 382 A 1 
ATOM 2967 C CA    . LYS A 1 382 ? -9.960  -18.283 -24.433 1.00 91.19 382 A 1 
ATOM 2968 C C     . LYS A 1 382 ? -9.194  -19.475 -24.997 1.00 89.69 382 A 1 
ATOM 2969 O O     . LYS A 1 382 ? -8.697  -19.414 -26.112 1.00 82.94 382 A 1 
ATOM 2970 C CB    . LYS A 1 382 ? -11.453 -18.459 -24.692 1.00 87.38 382 A 1 
ATOM 2971 C CG    . LYS A 1 382 ? -12.327 -17.406 -23.999 1.00 77.06 382 A 1 
ATOM 2972 C CD    . LYS A 1 382 ? -13.781 -17.717 -24.352 1.00 72.78 382 A 1 
ATOM 2973 C CE    . LYS A 1 382 ? -14.749 -16.692 -23.802 1.00 63.19 382 A 1 
ATOM 2974 N NZ    . LYS A 1 382 ? -16.094 -16.941 -24.372 1.00 56.10 382 A 1 
ATOM 2975 N N     . ARG A 1 383 ? -9.151  -20.578 -24.248 1.00 88.74 383 A 1 
ATOM 2976 C CA    . ARG A 1 383 ? -8.474  -21.795 -24.703 1.00 85.48 383 A 1 
ATOM 2977 C C     . ARG A 1 383 ? -9.109  -22.341 -25.985 1.00 83.44 383 A 1 
ATOM 2978 O O     . ARG A 1 383 ? -8.386  -22.644 -26.918 1.00 74.20 383 A 1 
ATOM 2979 C CB    . ARG A 1 383 ? -8.452  -22.812 -23.556 1.00 79.65 383 A 1 
ATOM 2980 C CG    . ARG A 1 383 ? -7.454  -23.938 -23.834 1.00 68.51 383 A 1 
ATOM 2981 C CD    . ARG A 1 383 ? -7.367  -24.866 -22.632 1.00 65.53 383 A 1 
ATOM 2982 N NE    . ARG A 1 383 ? -6.353  -25.903 -22.839 1.00 57.76 383 A 1 
ATOM 2983 C CZ    . ARG A 1 383 ? -5.934  -26.795 -21.948 1.00 52.86 383 A 1 
ATOM 2984 N NH1   . ARG A 1 383 ? -6.432  -26.843 -20.738 1.00 50.00 383 A 1 
ATOM 2985 N NH2   . ARG A 1 383 ? -5.019  -27.651 -22.281 1.00 48.59 383 A 1 
ATOM 2986 N N     . SER A 1 384 ? -10.461 -22.352 -26.076 1.00 82.18 384 A 1 
ATOM 2987 C CA    . SER A 1 384 ? -11.216 -22.706 -27.285 1.00 80.21 384 A 1 
ATOM 2988 C C     . SER A 1 384 ? -10.901 -21.801 -28.466 1.00 80.22 384 A 1 
ATOM 2989 O O     . SER A 1 384 ? -10.742 -22.265 -29.588 1.00 70.42 384 A 1 
ATOM 2990 C CB    . SER A 1 384 ? -12.713 -22.596 -26.997 1.00 72.06 384 A 1 
ATOM 2991 O OG    . SER A 1 384 ? -13.056 -21.312 -26.510 1.00 63.59 384 A 1 
ATOM 2992 N N     . ASP A 1 385 ? -10.803 -20.492 -28.235 1.00 72.02 385 A 1 
ATOM 2993 C CA    . ASP A 1 385 ? -10.617 -19.510 -29.301 1.00 68.90 385 A 1 
ATOM 2994 C C     . ASP A 1 385 ? -9.182  -19.558 -29.829 1.00 68.35 385 A 1 
ATOM 2995 O O     . ASP A 1 385 ? -8.943  -19.284 -30.995 1.00 63.84 385 A 1 
ATOM 2996 C CB    . ASP A 1 385 ? -10.978 -18.102 -28.798 1.00 63.27 385 A 1 
ATOM 2997 C CG    . ASP A 1 385 ? -12.353 -17.932 -28.119 1.00 56.43 385 A 1 
ATOM 2998 O OD1   . ASP A 1 385 ? -13.178 -18.871 -28.108 1.00 52.09 385 A 1 
ATOM 2999 O OD2   . ASP A 1 385 ? -12.556 -16.868 -27.477 1.00 51.46 385 A 1 
ATOM 3000 N N     . ALA A 1 386 ? -8.227  -19.918 -28.999 1.00 69.13 386 A 1 
ATOM 3001 C CA    . ALA A 1 386 ? -6.845  -20.136 -29.403 1.00 64.52 386 A 1 
ATOM 3002 C C     . ALA A 1 386 ? -6.698  -21.407 -30.257 1.00 65.80 386 A 1 
ATOM 3003 O O     . ALA A 1 386 ? -5.977  -21.380 -31.258 1.00 62.71 386 A 1 
ATOM 3004 C CB    . ALA A 1 386 ? -5.958  -20.204 -28.156 1.00 60.75 386 A 1 
ATOM 3005 N N     . GLU A 1 387 ? -7.398  -22.495 -29.921 1.00 68.54 387 A 1 
ATOM 3006 C CA    . GLU A 1 387 ? -7.453  -23.713 -30.737 1.00 66.92 387 A 1 
ATOM 3007 C C     . GLU A 1 387 ? -8.137  -23.422 -32.088 1.00 67.49 387 A 1 
ATOM 3008 O O     . GLU A 1 387 ? -7.589  -23.775 -33.138 1.00 62.73 387 A 1 
ATOM 3009 C CB    . GLU A 1 387 ? -8.145  -24.841 -29.937 1.00 60.09 387 A 1 
ATOM 3010 C CG    . GLU A 1 387 ? -7.241  -25.389 -28.807 1.00 52.88 387 A 1 
ATOM 3011 C CD    . GLU A 1 387 ? -7.935  -26.291 -27.768 1.00 47.99 387 A 1 
ATOM 3012 O OE1   . GLU A 1 387 ? -7.286  -26.614 -26.740 1.00 44.67 387 A 1 
ATOM 3013 O OE2   . GLU A 1 387 ? -9.137  -26.605 -27.926 1.00 44.16 387 A 1 
ATOM 3014 N N     . MET A 1 388 ? -9.236  -22.649 -32.115 1.00 66.15 388 A 1 
ATOM 3015 C CA    . MET A 1 388 ? -9.896  -22.250 -33.358 1.00 64.38 388 A 1 
ATOM 3016 C C     . MET A 1 388 ? -9.066  -21.302 -34.232 1.00 64.53 388 A 1 
ATOM 3017 O O     . MET A 1 388 ? -9.152  -21.403 -35.455 1.00 60.71 388 A 1 
ATOM 3018 C CB    . MET A 1 388 ? -11.247 -21.590 -33.073 1.00 60.55 388 A 1 
ATOM 3019 C CG    . MET A 1 388 ? -12.353 -22.593 -32.771 1.00 54.46 388 A 1 
ATOM 3020 S SD    . MET A 1 388 ? -14.028 -21.889 -32.703 1.00 48.47 388 A 1 
ATOM 3021 C CE    . MET A 1 388 ? -14.238 -21.381 -34.419 1.00 44.98 388 A 1 
ATOM 3022 N N     . GLU A 1 389 ? -8.301  -20.355 -33.708 1.00 63.53 389 A 1 
ATOM 3023 C CA    . GLU A 1 389 ? -7.443  -19.488 -34.530 1.00 61.71 389 A 1 
ATOM 3024 C C     . GLU A 1 389 ? -6.286  -20.274 -35.160 1.00 60.49 389 A 1 
ATOM 3025 O O     . GLU A 1 389 ? -5.943  -20.025 -36.317 1.00 58.04 389 A 1 
ATOM 3026 C CB    . GLU A 1 389 ? -6.883  -18.275 -33.752 1.00 57.67 389 A 1 
ATOM 3027 C CG    . GLU A 1 389 ? -7.539  -16.945 -34.158 1.00 51.43 389 A 1 
ATOM 3028 C CD    . GLU A 1 389 ? -6.800  -15.683 -33.688 1.00 49.55 389 A 1 
ATOM 3029 O OE1   . GLU A 1 389 ? -7.235  -14.555 -34.056 1.00 45.93 389 A 1 
ATOM 3030 O OE2   . GLU A 1 389 ? -5.791  -15.777 -32.941 1.00 45.66 389 A 1 
ATOM 3031 N N     . VAL A 1 390 ? -5.719  -21.222 -34.437 1.00 65.62 390 A 1 
ATOM 3032 C CA    . VAL A 1 390 ? -4.704  -22.124 -34.998 1.00 64.75 390 A 1 
ATOM 3033 C C     . VAL A 1 390 ? -5.319  -22.967 -36.115 1.00 65.39 390 A 1 
ATOM 3034 O O     . VAL A 1 390 ? -4.778  -22.974 -37.222 1.00 61.71 390 A 1 
ATOM 3035 C CB    . VAL A 1 390 ? -4.038  -22.978 -33.915 1.00 60.19 390 A 1 
ATOM 3036 C CG1   . VAL A 1 390 ? -3.022  -23.954 -34.512 1.00 52.37 390 A 1 
ATOM 3037 C CG2   . VAL A 1 390 ? -3.271  -22.107 -32.918 1.00 55.31 390 A 1 
ATOM 3038 N N     . ASP A 1 391 ? -6.506  -23.560 -35.920 1.00 58.88 391 A 1 
ATOM 3039 C CA    . ASP A 1 391 ? -7.223  -24.303 -36.966 1.00 56.60 391 A 1 
ATOM 3040 C C     . ASP A 1 391 ? -7.611  -23.427 -38.155 1.00 55.30 391 A 1 
ATOM 3041 O O     . ASP A 1 391 ? -7.501  -23.860 -39.308 1.00 53.64 391 A 1 
ATOM 3042 C CB    . ASP A 1 391 ? -8.477  -24.973 -36.393 1.00 52.75 391 A 1 
ATOM 3043 C CG    . ASP A 1 391 ? -8.234  -26.365 -35.794 1.00 45.91 391 A 1 
ATOM 3044 O OD1   . ASP A 1 391 ? -7.147  -26.933 -36.016 1.00 44.22 391 A 1 
ATOM 3045 O OD2   . ASP A 1 391 ? -9.184  -26.865 -35.152 1.00 43.27 391 A 1 
ATOM 3046 N N     . GLN A 1 392 ? -8.043  -22.170 -37.967 1.00 62.97 392 A 1 
ATOM 3047 C CA    . GLN A 1 392 ? -8.354  -21.268 -39.077 1.00 62.34 392 A 1 
ATOM 3048 C C     . GLN A 1 392 ? -7.108  -20.865 -39.866 1.00 61.95 392 A 1 
ATOM 3049 O O     . GLN A 1 392 ? -7.170  -20.805 -41.094 1.00 60.49 392 A 1 
ATOM 3050 C CB    . GLN A 1 392 ? -9.089  -20.015 -38.592 1.00 58.77 392 A 1 
ATOM 3051 C CG    . GLN A 1 392 ? -10.580 -20.300 -38.348 1.00 53.74 392 A 1 
ATOM 3052 C CD    . GLN A 1 392 ? -11.363 -19.047 -37.970 1.00 49.97 392 A 1 
ATOM 3053 O OE1   . GLN A 1 392 ? -10.872 -17.933 -37.852 1.00 48.20 392 A 1 
ATOM 3054 N NE2   . GLN A 1 392 ? -12.663 -19.186 -37.782 1.00 44.39 392 A 1 
ATOM 3055 N N     . THR A 1 393 ? -5.995  -20.597 -39.216 1.00 59.87 393 A 1 
ATOM 3056 C CA    . THR A 1 393 ? -4.745  -20.299 -39.922 1.00 60.70 393 A 1 
ATOM 3057 C C     . THR A 1 393 ? -4.210  -21.511 -40.692 1.00 61.49 393 A 1 
ATOM 3058 O O     . THR A 1 393 ? -3.802  -21.358 -41.840 1.00 57.81 393 A 1 
ATOM 3059 C CB    . THR A 1 393 ? -3.650  -19.718 -39.015 1.00 56.63 393 A 1 
ATOM 3060 O OG1   . THR A 1 393 ? -3.575  -20.338 -37.760 1.00 50.26 393 A 1 
ATOM 3061 C CG2   . THR A 1 393 ? -3.870  -18.225 -38.774 1.00 51.55 393 A 1 
ATOM 3062 N N     . PHE A 1 394 ? -4.312  -22.710 -40.129 1.00 60.16 394 A 1 
ATOM 3063 C CA    . PHE A 1 394 ? -3.988  -23.944 -40.850 1.00 57.77 394 A 1 
ATOM 3064 C C     . PHE A 1 394 ? -4.981  -24.247 -41.976 1.00 57.02 394 A 1 
ATOM 3065 O O     . PHE A 1 394 ? -4.564  -24.602 -43.083 1.00 53.52 394 A 1 
ATOM 3066 C CB    . PHE A 1 394 ? -3.879  -25.114 -39.863 1.00 53.06 394 A 1 
ATOM 3067 C CG    . PHE A 1 394 ? -2.457  -25.343 -39.387 1.00 51.03 394 A 1 
ATOM 3068 C CD1   . PHE A 1 394 ? -1.597  -26.161 -40.143 1.00 48.97 394 A 1 
ATOM 3069 C CD2   . PHE A 1 394 ? -1.982  -24.724 -38.229 1.00 48.74 394 A 1 
ATOM 3070 C CE1   . PHE A 1 394 ? -0.276  -26.372 -39.733 1.00 43.18 394 A 1 
ATOM 3071 C CE2   . PHE A 1 394 ? -0.652  -24.930 -37.811 1.00 43.00 394 A 1 
ATOM 3072 C CZ    . PHE A 1 394 ? 0.192   -25.753 -38.563 1.00 45.90 394 A 1 
ATOM 3073 N N     . SER A 1 395 ? -6.300  -24.062 -41.789 1.00 57.40 395 A 1 
ATOM 3074 C CA    . SER A 1 395 ? -7.322  -24.315 -42.815 1.00 57.30 395 A 1 
ATOM 3075 C C     . SER A 1 395 ? -7.215  -23.337 -43.990 1.00 56.96 395 A 1 
ATOM 3076 O O     . SER A 1 395 ? -7.404  -23.739 -45.135 1.00 54.03 395 A 1 
ATOM 3077 C CB    . SER A 1 395 ? -8.728  -24.238 -42.232 1.00 53.76 395 A 1 
ATOM 3078 O OG    . SER A 1 395 ? -8.916  -25.205 -41.229 1.00 46.05 395 A 1 
ATOM 3079 N N     . THR A 1 396 ? -6.907  -22.049 -43.737 1.00 63.47 396 A 1 
ATOM 3080 C CA    . THR A 1 396 ? -6.683  -21.086 -44.826 1.00 63.40 396 A 1 
ATOM 3081 C C     . THR A 1 396 ? -5.400  -21.376 -45.605 1.00 64.12 396 A 1 
ATOM 3082 O O     . THR A 1 396 ? -5.400  -21.218 -46.822 1.00 59.92 396 A 1 
ATOM 3083 C CB    . THR A 1 396 ? -6.683  -19.622 -44.357 1.00 57.29 396 A 1 
ATOM 3084 O OG1   . THR A 1 396 ? -5.987  -19.448 -43.150 1.00 50.83 396 A 1 
ATOM 3085 C CG2   . THR A 1 396 ? -8.099  -19.102 -44.150 1.00 52.90 396 A 1 
ATOM 3086 N N     . ALA A 1 397 ? -4.356  -21.840 -44.961 1.00 52.39 397 A 1 
ATOM 3087 C CA    . ALA A 1 397 ? -3.150  -22.290 -45.646 1.00 51.56 397 A 1 
ATOM 3088 C C     . ALA A 1 397 ? -3.431  -23.534 -46.510 1.00 49.60 397 A 1 
ATOM 3089 O O     . ALA A 1 397 ? -3.097  -23.546 -47.698 1.00 49.68 397 A 1 
ATOM 3090 C CB    . ALA A 1 397 ? -2.049  -22.528 -44.606 1.00 49.45 397 A 1 
ATOM 3091 N N     . ALA A 1 398 ? -4.136  -24.536 -45.979 1.00 51.75 398 A 1 
ATOM 3092 C CA    . ALA A 1 398 ? -4.463  -25.770 -46.690 1.00 51.64 398 A 1 
ATOM 3093 C C     . ALA A 1 398 ? -5.408  -25.542 -47.887 1.00 50.69 398 A 1 
ATOM 3094 O O     . ALA A 1 398 ? -5.230  -26.147 -48.945 1.00 50.17 398 A 1 
ATOM 3095 C CB    . ALA A 1 398 ? -5.061  -26.763 -45.688 1.00 49.42 398 A 1 
ATOM 3096 N N     . LEU A 1 399 ? -6.414  -24.652 -47.794 1.00 54.18 399 A 1 
ATOM 3097 C CA    . LEU A 1 399 ? -7.329  -24.350 -48.903 1.00 53.50 399 A 1 
ATOM 3098 C C     . LEU A 1 399 ? -6.636  -23.629 -50.072 1.00 53.63 399 A 1 
ATOM 3099 O O     . LEU A 1 399 ? -7.062  -23.813 -51.210 1.00 51.66 399 A 1 
ATOM 3100 C CB    . LEU A 1 399 ? -8.518  -23.512 -48.390 1.00 49.27 399 A 1 
ATOM 3101 C CG    . LEU A 1 399 ? -9.609  -24.342 -47.689 1.00 46.03 399 A 1 
ATOM 3102 C CD1   . LEU A 1 399 ? -10.580 -23.405 -46.970 1.00 45.36 399 A 1 
ATOM 3103 C CD2   . LEU A 1 399 ? -10.412 -25.185 -48.689 1.00 49.21 399 A 1 
ATOM 3104 N N     . SER A 1 400 ? -5.603  -22.830 -49.828 1.00 57.74 400 A 1 
ATOM 3105 C CA    . SER A 1 400 ? -4.891  -22.140 -50.917 1.00 59.08 400 A 1 
ATOM 3106 C C     . SER A 1 400 ? -4.103  -23.094 -51.819 1.00 59.59 400 A 1 
ATOM 3107 O O     . SER A 1 400 ? -3.992  -22.837 -53.015 1.00 54.03 400 A 1 
ATOM 3108 C CB    . SER A 1 400 ? -3.989  -21.038 -50.362 1.00 54.56 400 A 1 
ATOM 3109 O OG    . SER A 1 400 ? -2.936  -21.508 -49.554 1.00 48.66 400 A 1 
ATOM 3110 N N     . ASP A 1 401 ? -3.650  -24.200 -51.277 1.00 50.90 401 A 1 
ATOM 3111 C CA    . ASP A 1 401 ? -2.857  -25.184 -52.038 1.00 53.45 401 A 1 
ATOM 3112 C C     . ASP A 1 401 ? -3.732  -26.171 -52.842 1.00 53.17 401 A 1 
ATOM 3113 O O     . ASP A 1 401 ? -3.277  -26.815 -53.783 1.00 50.82 401 A 1 
ATOM 3114 C CB    . ASP A 1 401 ? -1.920  -25.906 -51.053 1.00 47.59 401 A 1 
ATOM 3115 C CG    . ASP A 1 401 ? -0.672  -26.499 -51.730 1.00 43.37 401 A 1 
ATOM 3116 O OD1   . ASP A 1 401 ? -0.229  -25.936 -52.749 1.00 42.26 401 A 1 
ATOM 3117 O OD2   . ASP A 1 401 ? -0.158  -27.482 -51.164 1.00 42.45 401 A 1 
ATOM 3118 N N     . SER A 1 402 ? -5.040  -26.260 -52.522 1.00 49.30 402 A 1 
ATOM 3119 C CA    . SER A 1 402 ? -5.966  -27.191 -53.191 1.00 51.14 402 A 1 
ATOM 3120 C C     . SER A 1 402 ? -6.417  -26.763 -54.595 1.00 51.88 402 A 1 
ATOM 3121 O O     . SER A 1 402 ? -7.324  -27.371 -55.158 1.00 47.65 402 A 1 
ATOM 3122 C CB    . SER A 1 402 ? -7.151  -27.535 -52.288 1.00 45.68 402 A 1 
ATOM 3123 O OG    . SER A 1 402 ? -8.083  -26.481 -52.194 1.00 42.03 402 A 1 
ATOM 3124 N N     . SER A 1 403 ? -5.795  -25.759 -55.227 1.00 43.78 403 A 1 
ATOM 3125 C CA    . SER A 1 403 ? -5.940  -25.480 -56.651 1.00 47.04 403 A 1 
ATOM 3126 C C     . SER A 1 403 ? -5.210  -26.557 -57.467 1.00 47.96 403 A 1 
ATOM 3127 O O     . SER A 1 403 ? -4.229  -26.287 -58.162 1.00 44.84 403 A 1 
ATOM 3128 C CB    . SER A 1 403 ? -5.512  -24.057 -56.997 1.00 43.04 403 A 1 
ATOM 3129 O OG    . SER A 1 403 ? -4.130  -23.840 -56.809 1.00 38.96 403 A 1 
ATOM 3130 N N     . TYR A 1 404 ? -5.703  -27.783 -57.369 1.00 42.18 404 A 1 
ATOM 3131 C CA    . TYR A 1 404 ? -5.358  -28.859 -58.285 1.00 41.62 404 A 1 
ATOM 3132 C C     . TYR A 1 404 ? -5.775  -28.422 -59.685 1.00 38.13 404 A 1 
ATOM 3133 O O     . TYR A 1 404 ? -6.961  -28.446 -60.044 1.00 36.45 404 A 1 
ATOM 3134 C CB    . TYR A 1 404 ? -6.040  -30.172 -57.872 1.00 39.56 404 A 1 
ATOM 3135 C CG    . TYR A 1 404 ? -5.304  -30.931 -56.784 1.00 38.64 404 A 1 
ATOM 3136 C CD1   . TYR A 1 404 ? -4.324  -31.882 -57.132 1.00 39.83 404 A 1 
ATOM 3137 C CD2   . TYR A 1 404 ? -5.590  -30.691 -55.429 1.00 40.81 404 A 1 
ATOM 3138 C CE1   . TYR A 1 404 ? -3.626  -32.586 -56.127 1.00 36.53 404 A 1 
ATOM 3139 C CE2   . TYR A 1 404 ? -4.891  -31.378 -54.423 1.00 35.37 404 A 1 
ATOM 3140 C CZ    . TYR A 1 404 ? -3.911  -32.332 -54.777 1.00 37.69 404 A 1 
ATOM 3141 O OH    . TYR A 1 404 ? -3.222  -33.006 -53.795 1.00 37.80 404 A 1 
ATOM 3142 N N     . SER A 1 405 ? -4.828  -27.996 -60.498 1.00 42.65 405 A 1 
ATOM 3143 C CA    . SER A 1 405 ? -5.017  -27.818 -61.930 1.00 45.77 405 A 1 
ATOM 3144 C C     . SER A 1 405 ? -5.416  -29.169 -62.503 1.00 44.68 405 A 1 
ATOM 3145 O O     . SER A 1 405 ? -4.600  -30.091 -62.573 1.00 42.75 405 A 1 
ATOM 3146 C CB    . SER A 1 405 ? -3.748  -27.281 -62.585 1.00 41.74 405 A 1 
ATOM 3147 O OG    . SER A 1 405 ? -2.653  -28.150 -62.404 1.00 38.59 405 A 1 
ATOM 3148 N N     . THR A 1 406 ? -6.704  -29.295 -62.870 1.00 42.52 406 A 1 
ATOM 3149 C CA    . THR A 1 406 ? -7.188  -30.456 -63.609 1.00 47.02 406 A 1 
ATOM 3150 C C     . THR A 1 406 ? -6.434  -30.495 -64.938 1.00 45.85 406 A 1 
ATOM 3151 O O     . THR A 1 406 ? -6.719  -29.699 -65.832 1.00 44.65 406 A 1 
ATOM 3152 C CB    . THR A 1 406 ? -8.696  -30.368 -63.855 1.00 42.90 406 A 1 
ATOM 3153 O OG1   . THR A 1 406 ? -9.065  -29.070 -64.280 1.00 38.02 406 A 1 
ATOM 3154 C CG2   . THR A 1 406 ? -9.495  -30.672 -62.588 1.00 39.60 406 A 1 
ATOM 3155 N N     . VAL A 1 407 ? -5.452  -31.367 -65.046 1.00 45.43 407 A 1 
ATOM 3156 C CA    . VAL A 1 407 ? -4.729  -31.613 -66.295 1.00 49.84 407 A 1 
ATOM 3157 C C     . VAL A 1 407 ? -5.773  -32.108 -67.302 1.00 46.29 407 A 1 
ATOM 3158 O O     . VAL A 1 407 ? -6.409  -33.135 -67.032 1.00 44.74 407 A 1 
ATOM 3159 C CB    . VAL A 1 407 ? -3.606  -32.649 -66.111 1.00 47.43 407 A 1 
ATOM 3160 C CG1   . VAL A 1 407 ? -2.818  -32.830 -67.408 1.00 43.27 407 A 1 
ATOM 3161 C CG2   . VAL A 1 407 ? -2.622  -32.209 -65.020 1.00 46.08 407 A 1 
ATOM 3162 N N     . PRO A 1 408 ? -6.053  -31.381 -68.415 1.00 41.85 408 A 1 
ATOM 3163 C CA    . PRO A 1 408 ? -6.992  -31.866 -69.404 1.00 44.99 408 A 1 
ATOM 3164 C C     . PRO A 1 408 ? -6.417  -33.162 -69.993 1.00 44.18 408 A 1 
ATOM 3165 O O     . PRO A 1 408 ? -5.290  -33.184 -70.485 1.00 43.18 408 A 1 
ATOM 3166 C CB    . PRO A 1 408 ? -7.135  -30.738 -70.429 1.00 41.41 408 A 1 
ATOM 3167 C CG    . PRO A 1 408 ? -5.811  -29.986 -70.323 1.00 39.99 408 A 1 
ATOM 3168 C CD    . PRO A 1 408 ? -5.407  -30.166 -68.863 1.00 44.91 408 A 1 
ATOM 3169 N N     . TRP A 1 409 ? -7.226  -34.233 -69.927 1.00 47.29 409 A 1 
ATOM 3170 C CA    . TRP A 1 409 ? -6.935  -35.448 -70.688 1.00 46.62 409 A 1 
ATOM 3171 C C     . TRP A 1 409 ? -7.030  -35.103 -72.177 1.00 44.27 409 A 1 
ATOM 3172 O O     . TRP A 1 409 ? -8.117  -34.810 -72.681 1.00 40.48 409 A 1 
ATOM 3173 C CB    . TRP A 1 409 ? -7.918  -36.570 -70.311 1.00 41.72 409 A 1 
ATOM 3174 C CG    . TRP A 1 409 ? -7.612  -37.283 -69.037 1.00 37.65 409 A 1 
ATOM 3175 C CD1   . TRP A 1 409 ? -7.643  -36.754 -67.803 1.00 31.68 409 A 1 
ATOM 3176 C CD2   . TRP A 1 409 ? -7.227  -38.680 -68.879 1.00 34.03 409 A 1 
ATOM 3177 N NE1   . TRP A 1 409 ? -7.295  -37.711 -66.861 1.00 29.19 409 A 1 
ATOM 3178 C CE2   . TRP A 1 409 ? -7.036  -38.910 -67.482 1.00 33.08 409 A 1 
ATOM 3179 C CE3   . TRP A 1 409 ? -7.026  -39.750 -69.753 1.00 36.13 409 A 1 
ATOM 3180 C CZ2   . TRP A 1 409 ? -6.651  -40.167 -66.997 1.00 36.93 409 A 1 
ATOM 3181 C CZ3   . TRP A 1 409 ? -6.645  -41.014 -69.275 1.00 34.33 409 A 1 
ATOM 3182 C CH2   . TRP A 1 409 ? -6.459  -41.211 -67.912 1.00 34.05 409 A 1 
ATOM 3183 N N     . PHE A 1 410 ? -5.896  -35.095 -72.882 1.00 43.83 410 A 1 
ATOM 3184 C CA    . PHE A 1 410 ? -5.789  -35.214 -74.330 1.00 41.49 410 A 1 
ATOM 3185 C C     . PHE A 1 410 ? -5.834  -36.690 -74.738 1.00 38.59 410 A 1 
ATOM 3186 O O     . PHE A 1 410 ? -5.288  -37.527 -73.989 1.00 31.66 410 A 1 
ATOM 3187 C CB    . PHE A 1 410 ? -4.518  -34.536 -74.858 1.00 38.25 410 A 1 
ATOM 3188 C CG    . PHE A 1 410 ? -4.704  -33.078 -75.219 1.00 35.58 410 A 1 
ATOM 3189 C CD1   . PHE A 1 410 ? -5.272  -32.727 -76.449 1.00 30.86 410 A 1 
ATOM 3190 C CD2   . PHE A 1 410 ? -4.314  -32.068 -74.326 1.00 31.98 410 A 1 
ATOM 3191 C CE1   . PHE A 1 410 ? -5.441  -31.374 -76.793 1.00 28.52 410 A 1 
ATOM 3192 C CE2   . PHE A 1 410 ? -4.487  -30.713 -74.670 1.00 32.33 410 A 1 
ATOM 3193 C CZ    . PHE A 1 410 ? -5.053  -30.368 -75.900 1.00 35.82 410 A 1 
ATOM 3194 O OXT   . PHE A 1 410 ? -6.422  -36.909 -75.830 1.00 42.27 410 A 1 
ATOM 3195 N N     . SER B 2 1   ? 9.652   1.668   -19.976 1.00 35.46 1   B 1 
ATOM 3196 C CA    . SER B 2 1   ? 10.067  3.084   -20.102 1.00 39.11 1   B 1 
ATOM 3197 C C     . SER B 2 1   ? 9.356   3.854   -18.996 1.00 42.02 1   B 1 
ATOM 3198 O O     . SER B 2 1   ? 8.132   3.814   -18.987 1.00 38.49 1   B 1 
ATOM 3199 C CB    . SER B 2 1   ? 9.724   3.667   -21.457 1.00 36.18 1   B 1 
ATOM 3200 O OG    . SER B 2 1   ? 10.144  2.749   -22.431 1.00 30.04 1   B 1 
ATOM 3201 N N     . GLY B 2 2   ? 10.084  4.445   -18.072 1.00 45.84 2   B 1 
ATOM 3202 C CA    . GLY B 2 2   ? 9.492   5.301   -17.048 1.00 45.64 2   B 1 
ATOM 3203 C C     . GLY B 2 2   ? 8.869   6.528   -17.746 1.00 47.02 2   B 1 
ATOM 3204 O O     . GLY B 2 2   ? 9.439   7.003   -18.727 1.00 44.11 2   B 1 
ATOM 3205 N N     . ASP B 2 3   ? 7.708   6.977   -17.286 1.00 56.76 3   B 1 
ATOM 3206 C CA    . ASP B 2 3   ? 7.025   8.152   -17.849 1.00 58.13 3   B 1 
ATOM 3207 C C     . ASP B 2 3   ? 7.924   9.380   -17.554 1.00 60.15 3   B 1 
ATOM 3208 O O     . ASP B 2 3   ? 8.031   9.761   -16.395 1.00 56.96 3   B 1 
ATOM 3209 C CB    . ASP B 2 3   ? 5.623   8.256   -17.241 1.00 51.94 3   B 1 
ATOM 3210 C CG    . ASP B 2 3   ? 4.664   9.203   -17.967 1.00 44.79 3   B 1 
ATOM 3211 O OD1   . ASP B 2 3   ? 5.080   9.867   -18.932 1.00 41.99 3   B 1 
ATOM 3212 O OD2   . ASP B 2 3   ? 3.481   9.222   -17.542 1.00 42.05 3   B 1 
ATOM 3213 N N     . PRO B 2 4   ? 8.605   9.960   -18.554 1.00 46.32 4   B 1 
ATOM 3214 C CA    . PRO B 2 4   ? 9.731   10.872  -18.312 1.00 44.70 4   B 1 
ATOM 3215 C C     . PRO B 2 4   ? 9.290   12.168  -17.619 1.00 48.33 4   B 1 
ATOM 3216 O O     . PRO B 2 4   ? 10.108  12.854  -17.010 1.00 46.83 4   B 1 
ATOM 3217 C CB    . PRO B 2 4   ? 10.328  11.146  -19.699 1.00 39.27 4   B 1 
ATOM 3218 C CG    . PRO B 2 4   ? 9.179   10.859  -20.669 1.00 40.63 4   B 1 
ATOM 3219 C CD    . PRO B 2 4   ? 8.423   9.733   -19.973 1.00 44.21 4   B 1 
ATOM 3220 N N     . ASN B 2 5   ? 8.023   12.493  -17.706 1.00 55.80 5   B 1 
ATOM 3221 C CA    . ASN B 2 5   ? 7.469   13.762  -17.220 1.00 58.77 5   B 1 
ATOM 3222 C C     . ASN B 2 5   ? 7.085   13.732  -15.726 1.00 62.20 5   B 1 
ATOM 3223 O O     . ASN B 2 5   ? 6.139   14.404  -15.363 1.00 56.62 5   B 1 
ATOM 3224 C CB    . ASN B 2 5   ? 6.338   14.197  -18.149 1.00 51.84 5   B 1 
ATOM 3225 C CG    . ASN B 2 5   ? 6.753   15.214  -19.181 1.00 44.10 5   B 1 
ATOM 3226 O OD1   . ASN B 2 5   ? 7.861   15.730  -19.223 1.00 40.60 5   B 1 
ATOM 3227 N ND2   . ASN B 2 5   ? 5.840   15.590  -20.060 1.00 40.56 5   B 1 
ATOM 3228 N N     . GLY B 2 6   ? 7.696   12.924  -14.877 1.00 61.14 6   B 1 
ATOM 3229 C CA    . GLY B 2 6   ? 7.437   12.945  -13.419 1.00 60.81 6   B 1 
ATOM 3230 C C     . GLY B 2 6   ? 5.980   12.730  -12.975 1.00 65.32 6   B 1 
ATOM 3231 O O     . GLY B 2 6   ? 5.698   12.490  -11.798 1.00 60.35 6   B 1 
ATOM 3232 N N     . GLN B 2 7   ? 5.027   12.776  -13.905 1.00 69.48 7   B 1 
ATOM 3233 C CA    . GLN B 2 7   ? 3.573   12.644  -13.738 1.00 72.32 7   B 1 
ATOM 3234 C C     . GLN B 2 7   ? 3.123   11.202  -13.442 1.00 75.27 7   B 1 
ATOM 3235 O O     . GLN B 2 7   ? 1.927   10.947  -13.276 1.00 69.52 7   B 1 
ATOM 3236 C CB    . GLN B 2 7   ? 2.895   13.180  -15.003 1.00 66.01 7   B 1 
ATOM 3237 C CG    . GLN B 2 7   ? 3.066   14.700  -15.200 1.00 62.18 7   B 1 
ATOM 3238 C CD    . GLN B 2 7   ? 2.143   15.517  -14.302 1.00 56.36 7   B 1 
ATOM 3239 O OE1   . GLN B 2 7   ? 1.021   15.147  -14.023 1.00 54.81 7   B 1 
ATOM 3240 N NE2   . GLN B 2 7   ? 2.583   16.670  -13.840 1.00 50.35 7   B 1 
ATOM 3241 N N     . GLU B 2 8   ? 4.039   10.243  -13.387 1.00 75.53 8   B 1 
ATOM 3242 C CA    . GLU B 2 8   ? 3.703   8.824   -13.163 1.00 76.66 8   B 1 
ATOM 3243 C C     . GLU B 2 8   ? 2.958   8.573   -11.843 1.00 79.59 8   B 1 
ATOM 3244 O O     . GLU B 2 8   ? 2.075   7.712   -11.799 1.00 72.57 8   B 1 
ATOM 3245 C CB    . GLU B 2 8   ? 4.977   7.975   -13.153 1.00 67.81 8   B 1 
ATOM 3246 C CG    . GLU B 2 8   ? 5.464   7.539   -14.546 1.00 61.22 8   B 1 
ATOM 3247 C CD    . GLU B 2 8   ? 5.926   6.083   -14.532 1.00 53.17 8   B 1 
ATOM 3248 O OE1   . GLU B 2 8   ? 5.466   5.344   -15.428 1.00 49.10 8   B 1 
ATOM 3249 O OE2   . GLU B 2 8   ? 6.524   5.628   -13.548 1.00 49.27 8   B 1 
ATOM 3250 N N     . GLY B 2 9   ? 3.323   9.304   -10.815 1.00 87.79 9   B 1 
ATOM 3251 C CA    . GLY B 2 9   ? 2.737   9.204   -9.480  1.00 90.42 9   B 1 
ATOM 3252 C C     . GLY B 2 9   ? 1.513   10.087  -9.245  1.00 93.48 9   B 1 
ATOM 3253 O O     . GLY B 2 9   ? 0.912   9.971   -8.182  1.00 89.83 9   B 1 
ATOM 3254 N N     . LEU B 2 10  ? 1.122   10.938  -10.216 1.00 95.56 10  B 1 
ATOM 3255 C CA    . LEU B 2 10  ? 0.058   11.921  -10.046 1.00 96.36 10  B 1 
ATOM 3256 C C     . LEU B 2 10  ? -1.216  11.549  -10.832 1.00 96.99 10  B 1 
ATOM 3257 O O     . LEU B 2 10  ? -1.176  10.868  -11.860 1.00 95.57 10  B 1 
ATOM 3258 C CB    . LEU B 2 10  ? 0.580   13.319  -10.424 1.00 95.31 10  B 1 
ATOM 3259 C CG    . LEU B 2 10  ? 1.751   13.837  -9.558  1.00 93.72 10  B 1 
ATOM 3260 C CD1   . LEU B 2 10  ? 2.248   15.175  -10.099 1.00 88.68 10  B 1 
ATOM 3261 C CD2   . LEU B 2 10  ? 1.339   14.038  -8.096  1.00 87.95 10  B 1 
ATOM 3262 N N     . LEU B 2 11  ? -2.370  12.039  -10.366 1.00 97.00 11  B 1 
ATOM 3263 C CA    . LEU B 2 11  ? -3.609  11.995  -11.146 1.00 97.15 11  B 1 
ATOM 3264 C C     . LEU B 2 11  ? -3.464  12.843  -12.434 1.00 96.98 11  B 1 
ATOM 3265 O O     . LEU B 2 11  ? -2.734  13.824  -12.441 1.00 95.63 11  B 1 
ATOM 3266 C CB    . LEU B 2 11  ? -4.787  12.488  -10.302 1.00 97.12 11  B 1 
ATOM 3267 C CG    . LEU B 2 11  ? -5.205  11.529  -9.165  1.00 96.73 11  B 1 
ATOM 3268 C CD1   . LEU B 2 11  ? -6.303  12.191  -8.330  1.00 95.12 11  B 1 
ATOM 3269 C CD2   . LEU B 2 11  ? -5.750  10.207  -9.707  1.00 94.31 11  B 1 
ATOM 3270 N N     . PRO B 2 12  ? -4.164  12.511  -13.540 1.00 96.42 12  B 1 
ATOM 3271 C CA    . PRO B 2 12  ? -4.024  13.278  -14.777 1.00 96.05 12  B 1 
ATOM 3272 C C     . PRO B 2 12  ? -4.554  14.707  -14.634 1.00 96.31 12  B 1 
ATOM 3273 O O     . PRO B 2 12  ? -5.749  14.906  -14.408 1.00 95.43 12  B 1 
ATOM 3274 C CB    . PRO B 2 12  ? -4.780  12.491  -15.852 1.00 94.89 12  B 1 
ATOM 3275 C CG    . PRO B 2 12  ? -4.877  11.082  -15.267 1.00 92.76 12  B 1 
ATOM 3276 C CD    . PRO B 2 12  ? -4.956  11.324  -13.766 1.00 95.03 12  B 1 
ATOM 3277 N N     . ILE B 2 13  ? -3.697  15.712  -14.894 1.00 94.81 13  B 1 
ATOM 3278 C CA    . ILE B 2 13  ? -4.033  17.136  -14.765 1.00 95.16 13  B 1 
ATOM 3279 C C     . ILE B 2 13  ? -5.247  17.557  -15.600 1.00 95.75 13  B 1 
ATOM 3280 O O     . ILE B 2 13  ? -6.011  18.430  -15.197 1.00 94.99 13  B 1 
ATOM 3281 C CB    . ILE B 2 13  ? -2.784  17.982  -15.114 1.00 94.25 13  B 1 
ATOM 3282 C CG1   . ILE B 2 13  ? -2.913  19.475  -14.727 1.00 90.92 13  B 1 
ATOM 3283 C CG2   . ILE B 2 13  ? -2.428  17.889  -16.617 1.00 88.36 13  B 1 
ATOM 3284 C CD1   . ILE B 2 13  ? -2.980  19.712  -13.230 1.00 81.86 13  B 1 
ATOM 3285 N N     . ALA B 2 14  ? -5.476  16.908  -16.755 1.00 95.48 14  B 1 
ATOM 3286 C CA    . ALA B 2 14  ? -6.630  17.191  -17.608 1.00 94.91 14  B 1 
ATOM 3287 C C     . ALA B 2 14  ? -7.962  16.756  -16.975 1.00 95.85 14  B 1 
ATOM 3288 O O     . ALA B 2 14  ? -8.979  17.428  -17.173 1.00 94.69 14  B 1 
ATOM 3289 C CB    . ALA B 2 14  ? -6.415  16.512  -18.963 1.00 93.39 14  B 1 
ATOM 3290 N N     . ASN B 2 15  ? -7.968  15.650  -16.220 1.00 95.51 15  B 1 
ATOM 3291 C CA    . ASN B 2 15  ? -9.155  15.186  -15.501 1.00 95.85 15  B 1 
ATOM 3292 C C     . ASN B 2 15  ? -9.415  16.086  -14.296 1.00 96.68 15  B 1 
ATOM 3293 O O     . ASN B 2 15  ? -10.539 16.577  -14.142 1.00 95.94 15  B 1 
ATOM 3294 C CB    . ASN B 2 15  ? -8.968  13.722  -15.075 1.00 95.42 15  B 1 
ATOM 3295 C CG    . ASN B 2 15  ? -8.919  12.749  -16.236 1.00 93.99 15  B 1 
ATOM 3296 O OD1   . ASN B 2 15  ? -8.080  12.800  -17.115 1.00 83.77 15  B 1 
ATOM 3297 N ND2   . ASN B 2 15  ? -9.842  11.802  -16.280 1.00 84.50 15  B 1 
ATOM 3298 N N     . VAL B 2 16  ? -8.384  16.391  -13.507 1.00 96.76 16  B 1 
ATOM 3299 C CA    . VAL B 2 16  ? -8.470  17.329  -12.383 1.00 97.26 16  B 1 
ATOM 3300 C C     . VAL B 2 16  ? -9.007  18.686  -12.845 1.00 97.46 16  B 1 
ATOM 3301 O O     . VAL B 2 16  ? -9.995  19.184  -12.320 1.00 96.69 16  B 1 
ATOM 3302 C CB    . VAL B 2 16  ? -7.086  17.483  -11.703 1.00 97.15 16  B 1 
ATOM 3303 C CG1   . VAL B 2 16  ? -7.106  18.518  -10.578 1.00 95.27 16  B 1 
ATOM 3304 C CG2   . VAL B 2 16  ? -6.613  16.138  -11.130 1.00 95.28 16  B 1 
ATOM 3305 N N     . GLY B 2 17  ? -8.433  19.255  -13.905 1.00 96.50 17  B 1 
ATOM 3306 C CA    . GLY B 2 17  ? -8.868  20.539  -14.458 1.00 96.26 17  B 1 
ATOM 3307 C C     . GLY B 2 17  ? -10.277 20.546  -15.057 1.00 96.55 17  B 1 
ATOM 3308 O O     . GLY B 2 17  ? -10.833 21.628  -15.240 1.00 95.71 17  B 1 
ATOM 3309 N N     . ARG B 2 18  ? -10.848 19.384  -15.419 1.00 96.25 18  B 1 
ATOM 3310 C CA    . ARG B 2 18  ? -12.261 19.271  -15.818 1.00 96.01 18  B 1 
ATOM 3311 C C     . ARG B 2 18  ? -13.157 19.344  -14.586 1.00 96.45 18  B 1 
ATOM 3312 O O     . ARG B 2 18  ? -13.993 20.236  -14.537 1.00 95.15 18  B 1 
ATOM 3313 C CB    . ARG B 2 18  ? -12.483 17.985  -16.625 1.00 94.85 18  B 1 
ATOM 3314 C CG    . ARG B 2 18  ? -13.869 17.987  -17.290 1.00 86.69 18  B 1 
ATOM 3315 C CD    . ARG B 2 18  ? -14.172 16.655  -17.985 1.00 85.60 18  B 1 
ATOM 3316 N NE    . ARG B 2 18  ? -13.162 16.317  -19.008 1.00 75.97 18  B 1 
ATOM 3317 C CZ    . ARG B 2 18  ? -12.567 15.144  -19.181 1.00 70.09 18  B 1 
ATOM 3318 N NH1   . ARG B 2 18  ? -12.886 14.111  -18.470 1.00 60.87 18  B 1 
ATOM 3319 N NH2   . ARG B 2 18  ? -11.638 15.005  -20.079 1.00 60.77 18  B 1 
ATOM 3320 N N     . ILE B 2 19  ? -12.896 18.513  -13.572 1.00 97.02 19  B 1 
ATOM 3321 C CA    . ILE B 2 19  ? -13.654 18.491  -12.308 1.00 97.21 19  B 1 
ATOM 3322 C C     . ILE B 2 19  ? -13.655 19.881  -11.648 1.00 97.46 19  B 1 
ATOM 3323 O O     . ILE B 2 19  ? -14.696 20.375  -11.238 1.00 96.72 19  B 1 
ATOM 3324 C CB    . ILE B 2 19  ? -13.069 17.420  -11.369 1.00 97.22 19  B 1 
ATOM 3325 C CG1   . ILE B 2 19  ? -13.206 16.000  -11.979 1.00 96.15 19  B 1 
ATOM 3326 C CG2   . ILE B 2 19  ? -13.760 17.461  -9.996  1.00 96.10 19  B 1 
ATOM 3327 C CD1   . ILE B 2 19  ? -12.293 14.958  -11.317 1.00 92.95 19  B 1 
ATOM 3328 N N     . MET B 2 20  ? -12.502 20.573  -11.620 1.00 97.38 20  B 1 
ATOM 3329 C CA    . MET B 2 20  ? -12.417 21.937  -11.095 1.00 97.58 20  B 1 
ATOM 3330 C C     . MET B 2 20  ? -13.328 22.929  -11.832 1.00 97.31 20  B 1 
ATOM 3331 O O     . MET B 2 20  ? -13.852 23.845  -11.209 1.00 96.03 20  B 1 
ATOM 3332 C CB    . MET B 2 20  ? -10.973 22.452  -11.187 1.00 97.38 20  B 1 
ATOM 3333 C CG    . MET B 2 20  ? -9.998  21.745  -10.246 1.00 96.22 20  B 1 
ATOM 3334 S SD    . MET B 2 20  ? -8.294  22.340  -10.436 1.00 95.16 20  B 1 
ATOM 3335 C CE    . MET B 2 20  ? -8.418  23.912  -9.551  1.00 88.70 20  B 1 
ATOM 3336 N N     . LYS B 2 21  ? -13.497 22.790  -13.150 1.00 96.96 21  B 1 
ATOM 3337 C CA    . LYS B 2 21  ? -14.340 23.701  -13.933 1.00 96.60 21  B 1 
ATOM 3338 C C     . LYS B 2 21  ? -15.824 23.472  -13.695 1.00 96.57 21  B 1 
ATOM 3339 O O     . LYS B 2 21  ? -16.582 24.419  -13.848 1.00 94.84 21  B 1 
ATOM 3340 C CB    . LYS B 2 21  ? -14.040 23.577  -15.425 1.00 95.31 21  B 1 
ATOM 3341 C CG    . LYS B 2 21  ? -12.745 24.282  -15.808 1.00 86.63 21  B 1 
ATOM 3342 C CD    . LYS B 2 21  ? -12.476 23.966  -17.280 1.00 73.91 21  B 1 
ATOM 3343 C CE    . LYS B 2 21  ? -11.198 24.647  -17.761 1.00 66.26 21  B 1 
ATOM 3344 N NZ    . LYS B 2 21  ? -11.077 24.479  -19.227 1.00 55.85 21  B 1 
ATOM 3345 N N     . ASP B 2 22  ? -16.215 22.259  -13.309 1.00 95.85 22  B 1 
ATOM 3346 C CA    . ASP B 2 22  ? -17.619 21.908  -13.101 1.00 94.70 22  B 1 
ATOM 3347 C C     . ASP B 2 22  ? -18.216 22.618  -11.872 1.00 95.22 22  B 1 
ATOM 3348 O O     . ASP B 2 22  ? -19.397 22.933  -11.862 1.00 92.48 22  B 1 
ATOM 3349 C CB    . ASP B 2 22  ? -17.748 20.376  -12.974 1.00 92.18 22  B 1 
ATOM 3350 C CG    . ASP B 2 22  ? -17.275 19.609  -14.218 1.00 84.95 22  B 1 
ATOM 3351 O OD1   . ASP B 2 22  ? -17.239 20.189  -15.331 1.00 78.50 22  B 1 
ATOM 3352 O OD2   . ASP B 2 22  ? -16.907 18.420  -14.062 1.00 77.85 22  B 1 
ATOM 3353 N N     . VAL B 2 23  ? -17.398 22.942  -10.856 1.00 95.70 23  B 1 
ATOM 3354 C CA    . VAL B 2 23  ? -17.840 23.668  -9.652  1.00 95.20 23  B 1 
ATOM 3355 C C     . VAL B 2 23  ? -17.660 25.183  -9.746  1.00 95.81 23  B 1 
ATOM 3356 O O     . VAL B 2 23  ? -18.258 25.927  -8.967  1.00 94.16 23  B 1 
ATOM 3357 C CB    . VAL B 2 23  ? -17.149 23.085  -8.399  1.00 93.27 23  B 1 
ATOM 3358 C CG1   . VAL B 2 23  ? -15.704 23.542  -8.229  1.00 88.10 23  B 1 
ATOM 3359 C CG2   . VAL B 2 23  ? -17.921 23.425  -7.116  1.00 87.87 23  B 1 
ATOM 3360 N N     . LEU B 2 24  ? -16.813 25.663  -10.658 1.00 95.97 24  B 1 
ATOM 3361 C CA    . LEU B 2 24  ? -16.499 27.084  -10.778 1.00 96.18 24  B 1 
ATOM 3362 C C     . LEU B 2 24  ? -17.501 27.811  -11.686 1.00 96.02 24  B 1 
ATOM 3363 O O     . LEU B 2 24  ? -17.970 27.241  -12.665 1.00 93.83 24  B 1 
ATOM 3364 C CB    . LEU B 2 24  ? -15.065 27.261  -11.277 1.00 95.53 24  B 1 
ATOM 3365 C CG    . LEU B 2 24  ? -13.979 26.899  -10.249 1.00 94.95 24  B 1 
ATOM 3366 C CD1   . LEU B 2 24  ? -12.609 26.939  -10.921 1.00 91.72 24  B 1 
ATOM 3367 C CD2   . LEU B 2 24  ? -13.954 27.864  -9.062  1.00 91.33 24  B 1 
ATOM 3368 N N     . PRO B 2 25  ? -17.766 29.128  -11.436 1.00 96.22 25  B 1 
ATOM 3369 C CA    . PRO B 2 25  ? -18.560 29.945  -12.349 1.00 95.64 25  B 1 
ATOM 3370 C C     . PRO B 2 25  ? -17.961 29.962  -13.768 1.00 95.78 25  B 1 
ATOM 3371 O O     . PRO B 2 25  ? -16.739 29.964  -13.912 1.00 93.98 25  B 1 
ATOM 3372 C CB    . PRO B 2 25  ? -18.580 31.345  -11.743 1.00 94.05 25  B 1 
ATOM 3373 C CG    . PRO B 2 25  ? -18.296 31.110  -10.264 1.00 91.55 25  B 1 
ATOM 3374 C CD    . PRO B 2 25  ? -17.384 29.893  -10.263 1.00 94.76 25  B 1 
ATOM 3375 N N     . PRO B 2 26  ? -18.778 30.082  -14.829 1.00 94.98 26  B 1 
ATOM 3376 C CA    . PRO B 2 26  ? -18.270 30.058  -16.213 1.00 94.29 26  B 1 
ATOM 3377 C C     . PRO B 2 26  ? -17.201 31.119  -16.523 1.00 94.14 26  B 1 
ATOM 3378 O O     . PRO B 2 26  ? -16.322 30.911  -17.363 1.00 90.45 26  B 1 
ATOM 3379 C CB    . PRO B 2 26  ? -19.514 30.261  -17.094 1.00 92.88 26  B 1 
ATOM 3380 C CG    . PRO B 2 26  ? -20.649 29.728  -16.236 1.00 89.67 26  B 1 
ATOM 3381 C CD    . PRO B 2 26  ? -20.231 30.073  -14.821 1.00 93.51 26  B 1 
ATOM 3382 N N     . ALA B 2 27  ? -17.274 32.288  -15.849 1.00 93.77 27  B 1 
ATOM 3383 C CA    . ALA B 2 27  ? -16.316 33.384  -16.006 1.00 93.54 27  B 1 
ATOM 3384 C C     . ALA B 2 27  ? -15.009 33.203  -15.204 1.00 94.06 27  B 1 
ATOM 3385 O O     . ALA B 2 27  ? -14.072 33.985  -15.383 1.00 90.10 27  B 1 
ATOM 3386 C CB    . ALA B 2 27  ? -17.028 34.688  -15.638 1.00 91.21 27  B 1 
ATOM 3387 N N     . ALA B 2 28  ? -14.950 32.205  -14.312 1.00 94.28 28  B 1 
ATOM 3388 C CA    . ALA B 2 28  ? -13.781 31.956  -13.492 1.00 94.62 28  B 1 
ATOM 3389 C C     . ALA B 2 28  ? -12.606 31.434  -14.327 1.00 95.30 28  B 1 
ATOM 3390 O O     . ALA B 2 28  ? -12.741 30.625  -15.240 1.00 93.09 28  B 1 
ATOM 3391 C CB    . ALA B 2 28  ? -14.130 30.992  -12.357 1.00 93.30 28  B 1 
ATOM 3392 N N     . LYS B 2 29  ? -11.395 31.899  -13.970 1.00 95.71 29  B 1 
ATOM 3393 C CA    . LYS B 2 29  ? -10.152 31.382  -14.528 1.00 95.64 29  B 1 
ATOM 3394 C C     . LYS B 2 29  ? -9.404  30.599  -13.459 1.00 96.18 29  B 1 
ATOM 3395 O O     . LYS B 2 29  ? -9.481  30.905  -12.277 1.00 94.62 29  B 1 
ATOM 3396 C CB    . LYS B 2 29  ? -9.311  32.531  -15.106 1.00 94.19 29  B 1 
ATOM 3397 C CG    . LYS B 2 29  ? -10.012 33.225  -16.292 1.00 89.06 29  B 1 
ATOM 3398 C CD    . LYS B 2 29  ? -9.147  34.356  -16.858 1.00 82.55 29  B 1 
ATOM 3399 C CE    . LYS B 2 29  ? -9.883  35.058  -17.997 1.00 75.95 29  B 1 
ATOM 3400 N NZ    . LYS B 2 29  ? -9.103  36.182  -18.554 1.00 65.57 29  B 1 
ATOM 3401 N N     . VAL B 2 30  ? -8.654  29.585  -13.885 1.00 95.64 30  B 1 
ATOM 3402 C CA    . VAL B 2 30  ? -7.820  28.774  -12.997 1.00 95.75 30  B 1 
ATOM 3403 C C     . VAL B 2 30  ? -6.375  28.883  -13.448 1.00 95.98 30  B 1 
ATOM 3404 O O     . VAL B 2 30  ? -6.065  28.544  -14.597 1.00 94.46 30  B 1 
ATOM 3405 C CB    . VAL B 2 30  ? -8.284  27.308  -12.953 1.00 94.90 30  B 1 
ATOM 3406 C CG1   . VAL B 2 30  ? -7.487  26.525  -11.907 1.00 90.91 30  B 1 
ATOM 3407 C CG2   . VAL B 2 30  ? -9.769  27.181  -12.609 1.00 91.15 30  B 1 
ATOM 3408 N N     . SER B 2 31  ? -5.494  29.351  -12.551 1.00 96.80 31  B 1 
ATOM 3409 C CA    . SER B 2 31  ? -4.068  29.416  -12.832 1.00 96.52 31  B 1 
ATOM 3410 C C     . SER B 2 31  ? -3.483  28.016  -13.038 1.00 96.62 31  B 1 
ATOM 3411 O O     . SER B 2 31  ? -4.039  27.009  -12.592 1.00 95.60 31  B 1 
ATOM 3412 C CB    . SER B 2 31  ? -3.327  30.183  -11.726 1.00 95.27 31  B 1 
ATOM 3413 O OG    . SER B 2 31  ? -3.106  29.371  -10.596 1.00 86.22 31  B 1 
ATOM 3414 N N     . LYS B 2 32  ? -2.355  27.932  -13.758 1.00 95.61 32  B 1 
ATOM 3415 C CA    . LYS B 2 32  ? -1.668  26.657  -13.968 1.00 95.33 32  B 1 
ATOM 3416 C C     . LYS B 2 32  ? -1.225  26.050  -12.635 1.00 95.68 32  B 1 
ATOM 3417 O O     . LYS B 2 32  ? -1.553  24.894  -12.365 1.00 94.74 32  B 1 
ATOM 3418 C CB    . LYS B 2 32  ? -0.485  26.869  -14.935 1.00 93.98 32  B 1 
ATOM 3419 C CG    . LYS B 2 32  ? 0.224   25.543  -15.257 1.00 87.54 32  B 1 
ATOM 3420 C CD    . LYS B 2 32  ? 1.473   25.766  -16.126 1.00 80.78 32  B 1 
ATOM 3421 C CE    . LYS B 2 32  ? 2.233   24.453  -16.194 1.00 68.07 32  B 1 
ATOM 3422 N NZ    . LYS B 2 32  ? 3.611   24.610  -16.708 1.00 59.01 32  B 1 
ATOM 3423 N N     . HIS B 2 33  ? -0.602  26.842  -11.763 1.00 96.67 33  B 1 
ATOM 3424 C CA    . HIS B 2 33  ? -0.142  26.404  -10.447 1.00 96.45 33  B 1 
ATOM 3425 C C     . HIS B 2 33  ? -1.279  25.948  -9.535  1.00 96.82 33  B 1 
ATOM 3426 O O     . HIS B 2 33  ? -1.129  24.963  -8.827  1.00 95.60 33  B 1 
ATOM 3427 C CB    . HIS B 2 33  ? 0.677   27.519  -9.791  1.00 95.52 33  B 1 
ATOM 3428 C CG    . HIS B 2 33  ? 1.880   27.912  -10.598 1.00 92.80 33  B 1 
ATOM 3429 N ND1   . HIS B 2 33  ? 2.918   27.078  -10.984 1.00 80.45 33  B 1 
ATOM 3430 C CD2   . HIS B 2 33  ? 2.147   29.147  -11.142 1.00 79.60 33  B 1 
ATOM 3431 C CE1   . HIS B 2 33  ? 3.780   27.793  -11.725 1.00 79.89 33  B 1 
ATOM 3432 N NE2   . HIS B 2 33  ? 3.341   29.050  -11.855 1.00 81.94 33  B 1 
ATOM 3433 N N     . ALA B 2 34  ? -2.455  26.577  -9.577  1.00 96.93 34  B 1 
ATOM 3434 C CA    . ALA B 2 34  ? -3.612  26.118  -8.812  1.00 96.96 34  B 1 
ATOM 3435 C C     . ALA B 2 34  ? -4.071  24.712  -9.246  1.00 97.23 34  B 1 
ATOM 3436 O O     . ALA B 2 34  ? -4.423  23.896  -8.402  1.00 96.42 34  B 1 
ATOM 3437 C CB    . ALA B 2 34  ? -4.738  27.141  -8.941  1.00 96.37 34  B 1 
ATOM 3438 N N     . LYS B 2 35  ? -4.032  24.385  -10.560 1.00 96.96 35  B 1 
ATOM 3439 C CA    . LYS B 2 35  ? -4.346  23.033  -11.045 1.00 96.82 35  B 1 
ATOM 3440 C C     . LYS B 2 35  ? -3.310  22.008  -10.592 1.00 97.19 35  B 1 
ATOM 3441 O O     . LYS B 2 35  ? -3.690  20.904  -10.232 1.00 96.30 35  B 1 
ATOM 3442 C CB    . LYS B 2 35  ? -4.442  22.999  -12.573 1.00 95.30 35  B 1 
ATOM 3443 C CG    . LYS B 2 35  ? -5.651  23.775  -13.098 1.00 87.67 35  B 1 
ATOM 3444 C CD    . LYS B 2 35  ? -5.621  23.826  -14.626 1.00 87.40 35  B 1 
ATOM 3445 C CE    . LYS B 2 35  ? -6.739  24.731  -15.098 1.00 78.51 35  B 1 
ATOM 3446 N NZ    . LYS B 2 35  ? -6.607  25.089  -16.519 1.00 72.38 35  B 1 
ATOM 3447 N N     . GLU B 2 36  ? -2.034  22.371  -10.623 1.00 97.11 36  B 1 
ATOM 3448 C CA    . GLU B 2 36  ? -0.930  21.511  -10.196 1.00 96.98 36  B 1 
ATOM 3449 C C     . GLU B 2 36  ? -1.029  21.210  -8.685  1.00 97.12 36  B 1 
ATOM 3450 O O     . GLU B 2 36  ? -0.995  20.052  -8.285  1.00 96.54 36  B 1 
ATOM 3451 C CB    . GLU B 2 36  ? 0.411   22.164  -10.564 1.00 96.18 36  B 1 
ATOM 3452 C CG    . GLU B 2 36  ? 0.641   22.153  -12.084 1.00 93.78 36  B 1 
ATOM 3453 C CD    . GLU B 2 36  ? 1.768   23.059  -12.588 1.00 92.25 36  B 1 
ATOM 3454 O OE1   . GLU B 2 36  ? 2.155   22.901  -13.776 1.00 88.55 36  B 1 
ATOM 3455 O OE2   . GLU B 2 36  ? 2.187   23.989  -11.877 1.00 87.53 36  B 1 
ATOM 3456 N N     . VAL B 2 37  ? -1.307  22.223  -7.867  1.00 97.62 37  B 1 
ATOM 3457 C CA    . VAL B 2 37  ? -1.523  22.057  -6.429  1.00 97.70 37  B 1 
ATOM 3458 C C     . VAL B 2 37  ? -2.723  21.147  -6.133  1.00 97.98 37  B 1 
ATOM 3459 O O     . VAL B 2 37  ? -2.604  20.219  -5.342  1.00 97.38 37  B 1 
ATOM 3460 C CB    . VAL B 2 37  ? -1.692  23.424  -5.746  1.00 96.80 37  B 1 
ATOM 3461 C CG1   . VAL B 2 37  ? -2.177  23.297  -4.305  1.00 91.65 37  B 1 
ATOM 3462 C CG2   . VAL B 2 37  ? -0.357  24.160  -5.738  1.00 90.29 37  B 1 
ATOM 3463 N N     . ILE B 2 38  ? -3.872  21.343  -6.779  1.00 97.76 38  B 1 
ATOM 3464 C CA    . ILE B 2 38  ? -5.041  20.475  -6.591  1.00 97.78 38  B 1 
ATOM 3465 C C     . ILE B 2 38  ? -4.741  19.038  -7.031  1.00 97.85 38  B 1 
ATOM 3466 O O     . ILE B 2 38  ? -5.184  18.088  -6.391  1.00 97.06 38  B 1 
ATOM 3467 C CB    . ILE B 2 38  ? -6.273  21.046  -7.322  1.00 97.17 38  B 1 
ATOM 3468 C CG1   . ILE B 2 38  ? -6.761  22.377  -6.706  1.00 94.02 38  B 1 
ATOM 3469 C CG2   . ILE B 2 38  ? -7.436  20.040  -7.363  1.00 94.60 38  B 1 
ATOM 3470 C CD1   . ILE B 2 38  ? -7.508  22.275  -5.385  1.00 84.05 38  B 1 
ATOM 3471 N N     . GLN B 2 39  ? -3.974  18.857  -8.109  1.00 97.65 39  B 1 
ATOM 3472 C CA    . GLN B 2 39  ? -3.529  17.546  -8.586  1.00 97.40 39  B 1 
ATOM 3473 C C     . GLN B 2 39  ? -2.682  16.821  -7.534  1.00 97.45 39  B 1 
ATOM 3474 O O     . GLN B 2 39  ? -2.913  15.635  -7.267  1.00 96.53 39  B 1 
ATOM 3475 C CB    . GLN B 2 39  ? -2.749  17.741  -9.889  1.00 96.66 39  B 1 
ATOM 3476 C CG    . GLN B 2 39  ? -2.206  16.440  -10.477 1.00 95.37 39  B 1 
ATOM 3477 C CD    . GLN B 2 39  ? -1.248  16.681  -11.647 1.00 94.79 39  B 1 
ATOM 3478 O OE1   . GLN B 2 39  ? -0.635  17.726  -11.810 1.00 89.42 39  B 1 
ATOM 3479 N NE2   . GLN B 2 39  ? -1.074  15.711  -12.502 1.00 87.60 39  B 1 
ATOM 3480 N N     . GLU B 2 40  ? -1.727  17.517  -6.930  1.00 97.44 40  B 1 
ATOM 3481 C CA    . GLU B 2 40  ? -0.889  16.989  -5.857  1.00 97.19 40  B 1 
ATOM 3482 C C     . GLU B 2 40  ? -1.721  16.673  -4.614  1.00 97.45 40  B 1 
ATOM 3483 O O     . GLU B 2 40  ? -1.679  15.544  -4.140  1.00 96.62 40  B 1 
ATOM 3484 C CB    . GLU B 2 40  ? 0.228   17.991  -5.532  1.00 96.10 40  B 1 
ATOM 3485 C CG    . GLU B 2 40  ? 1.300   18.013  -6.616  1.00 88.62 40  B 1 
ATOM 3486 C CD    . GLU B 2 40  ? 2.392   19.065  -6.372  1.00 84.92 40  B 1 
ATOM 3487 O OE1   . GLU B 2 40  ? 3.030   19.464  -7.364  1.00 80.03 40  B 1 
ATOM 3488 O OE2   . GLU B 2 40  ? 2.581   19.454  -5.198  1.00 78.70 40  B 1 
ATOM 3489 N N     . CYS B 2 41  ? -2.573  17.599  -4.157  1.00 97.34 41  B 1 
ATOM 3490 C CA    . CYS B 2 41  ? -3.442  17.402  -3.008  1.00 97.35 41  B 1 
ATOM 3491 C C     . CYS B 2 41  ? -4.372  16.192  -3.177  1.00 97.55 41  B 1 
ATOM 3492 O O     . CYS B 2 41  ? -4.496  15.373  -2.273  1.00 96.75 41  B 1 
ATOM 3493 C CB    . CYS B 2 41  ? -4.251  18.679  -2.756  1.00 97.11 41  B 1 
ATOM 3494 S SG    . CYS B 2 41  ? -3.173  20.036  -2.215  1.00 95.78 41  B 1 
ATOM 3495 N N     . ALA B 2 42  ? -5.000  16.016  -4.344  1.00 97.59 42  B 1 
ATOM 3496 C CA    . ALA B 2 42  ? -5.866  14.875  -4.620  1.00 97.54 42  B 1 
ATOM 3497 C C     . ALA B 2 42  ? -5.083  13.549  -4.667  1.00 97.59 42  B 1 
ATOM 3498 O O     . ALA B 2 42  ? -5.590  12.503  -4.256  1.00 96.43 42  B 1 
ATOM 3499 C CB    . ALA B 2 42  ? -6.607  15.131  -5.931  1.00 96.98 42  B 1 
ATOM 3500 N N     . THR B 2 43  ? -3.842  13.568  -5.153  1.00 97.43 43  B 1 
ATOM 3501 C CA    . THR B 2 43  ? -2.962  12.394  -5.148  1.00 97.24 43  B 1 
ATOM 3502 C C     . THR B 2 43  ? -2.539  12.024  -3.728  1.00 97.37 43  B 1 
ATOM 3503 O O     . THR B 2 43  ? -2.569  10.846  -3.368  1.00 96.38 43  B 1 
ATOM 3504 C CB    . THR B 2 43  ? -1.741  12.651  -6.028  1.00 96.30 43  B 1 
ATOM 3505 O OG1   . THR B 2 43  ? -2.171  12.947  -7.344  1.00 92.48 43  B 1 
ATOM 3506 C CG2   . THR B 2 43  ? -0.828  11.436  -6.107  1.00 91.25 43  B 1 
ATOM 3507 N N     . GLU B 2 44  ? -2.213  13.015  -2.914  1.00 96.96 44  B 1 
ATOM 3508 C CA    . GLU B 2 44  ? -1.862  12.824  -1.513  1.00 96.96 44  B 1 
ATOM 3509 C C     . GLU B 2 44  ? -3.049  12.361  -0.667  1.00 97.38 44  B 1 
ATOM 3510 O O     . GLU B 2 44  ? -2.865  11.512  0.200   1.00 96.40 44  B 1 
ATOM 3511 C CB    . GLU B 2 44  ? -1.222  14.092  -0.954  1.00 96.01 44  B 1 
ATOM 3512 C CG    . GLU B 2 44  ? 0.201   14.328  -1.494  1.00 90.57 44  B 1 
ATOM 3513 C CD    . GLU B 2 44  ? 1.130   13.131  -1.249  1.00 91.14 44  B 1 
ATOM 3514 O OE1   . GLU B 2 44  ? 1.984   12.816  -2.099  1.00 86.60 44  B 1 
ATOM 3515 O OE2   . GLU B 2 44  ? 0.985   12.448  -0.223  1.00 87.20 44  B 1 
ATOM 3516 N N     . PHE B 2 45  ? -4.272  12.798  -0.985  1.00 97.48 45  B 1 
ATOM 3517 C CA    . PHE B 2 45  ? -5.492  12.280  -0.370  1.00 97.75 45  B 1 
ATOM 3518 C C     . PHE B 2 45  ? -5.628  10.758  -0.554  1.00 97.84 45  B 1 
ATOM 3519 O O     . PHE B 2 45  ? -5.889  10.038  0.414   1.00 97.22 45  B 1 
ATOM 3520 C CB    . PHE B 2 45  ? -6.695  13.024  -0.961  1.00 97.60 45  B 1 
ATOM 3521 C CG    . PHE B 2 45  ? -8.034  12.506  -0.482  1.00 97.58 45  B 1 
ATOM 3522 C CD1   . PHE B 2 45  ? -8.798  11.667  -1.305  1.00 96.17 45  B 1 
ATOM 3523 C CD2   . PHE B 2 45  ? -8.509  12.860  0.779   1.00 96.18 45  B 1 
ATOM 3524 C CE1   . PHE B 2 45  ? -10.048 11.206  -0.873  1.00 95.32 45  B 1 
ATOM 3525 C CE2   . PHE B 2 45  ? -9.753  12.404  1.219   1.00 95.34 45  B 1 
ATOM 3526 C CZ    . PHE B 2 45  ? -10.529 11.575  0.392   1.00 95.67 45  B 1 
ATOM 3527 N N     . ILE B 2 46  ? -5.358  10.229  -1.755  1.00 97.90 46  B 1 
ATOM 3528 C CA    . ILE B 2 46  ? -5.341  8.781   -1.988  1.00 98.07 46  B 1 
ATOM 3529 C C     . ILE B 2 46  ? -4.265  8.113   -1.127  1.00 98.03 46  B 1 
ATOM 3530 O O     . ILE B 2 46  ? -4.532  7.087   -0.500  1.00 97.35 46  B 1 
ATOM 3531 C CB    . ILE B 2 46  ? -5.121  8.441   -3.476  1.00 97.82 46  B 1 
ATOM 3532 C CG1   . ILE B 2 46  ? -6.247  9.004   -4.367  1.00 96.71 46  B 1 
ATOM 3533 C CG2   . ILE B 2 46  ? -5.037  6.910   -3.682  1.00 96.26 46  B 1 
ATOM 3534 C CD1   . ILE B 2 46  ? -5.914  8.998   -5.856  1.00 93.74 46  B 1 
ATOM 3535 N N     . GLY B 2 47  ? -3.057  8.672   -1.082  1.00 97.34 47  B 1 
ATOM 3536 C CA    . GLY B 2 47  ? -1.953  8.130   -0.295  1.00 97.13 47  B 1 
ATOM 3537 C C     . GLY B 2 47  ? -2.228  8.110   1.203   1.00 97.37 47  B 1 
ATOM 3538 O O     . GLY B 2 47  ? -1.965  7.098   1.866   1.00 96.21 47  B 1 
ATOM 3539 N N     . PHE B 2 48  ? -2.818  9.188   1.733   1.00 97.41 48  B 1 
ATOM 3540 C CA    . PHE B 2 48  ? -3.181  9.341   3.132   1.00 97.50 48  B 1 
ATOM 3541 C C     . PHE B 2 48  ? -4.214  8.300   3.580   1.00 97.65 48  B 1 
ATOM 3542 O O     . PHE B 2 48  ? -3.957  7.508   4.495   1.00 96.67 48  B 1 
ATOM 3543 C CB    . PHE B 2 48  ? -3.690  10.771  3.342   1.00 97.18 48  B 1 
ATOM 3544 C CG    . PHE B 2 48  ? -4.056  11.117  4.774   1.00 97.02 48  B 1 
ATOM 3545 C CD1   . PHE B 2 48  ? -5.278  11.747  5.051   1.00 95.47 48  B 1 
ATOM 3546 C CD2   . PHE B 2 48  ? -3.157  10.869  5.810   1.00 95.42 48  B 1 
ATOM 3547 C CE1   . PHE B 2 48  ? -5.590  12.138  6.360   1.00 94.28 48  B 1 
ATOM 3548 C CE2   . PHE B 2 48  ? -3.463  11.242  7.125   1.00 94.20 48  B 1 
ATOM 3549 C CZ    . PHE B 2 48  ? -4.674  11.888  7.402   1.00 94.62 48  B 1 
ATOM 3550 N N     . VAL B 2 49  ? -5.333  8.206   2.858   1.00 97.86 49  B 1 
ATOM 3551 C CA    . VAL B 2 49  ? -6.404  7.250   3.170   1.00 97.95 49  B 1 
ATOM 3552 C C     . VAL B 2 49  ? -5.955  5.805   2.931   1.00 97.95 49  B 1 
ATOM 3553 O O     . VAL B 2 49  ? -6.274  4.916   3.732   1.00 96.97 49  B 1 
ATOM 3554 C CB    . VAL B 2 49  ? -7.680  7.589   2.376   1.00 97.61 49  B 1 
ATOM 3555 C CG1   . VAL B 2 49  ? -8.810  6.597   2.650   1.00 96.03 49  B 1 
ATOM 3556 C CG2   . VAL B 2 49  ? -8.211  8.979   2.737   1.00 95.91 49  B 1 
ATOM 3557 N N     . THR B 2 50  ? -5.190  5.536   1.869   1.00 97.92 50  B 1 
ATOM 3558 C CA    . THR B 2 50  ? -4.665  4.190   1.593   1.00 97.86 50  B 1 
ATOM 3559 C C     . THR B 2 50  ? -3.710  3.722   2.685   1.00 97.70 50  B 1 
ATOM 3560 O O     . THR B 2 50  ? -3.767  2.553   3.060   1.00 96.78 50  B 1 
ATOM 3561 C CB    . THR B 2 50  ? -3.938  4.120   0.243   1.00 97.35 50  B 1 
ATOM 3562 O OG1   . THR B 2 50  ? -4.816  4.430   -0.805  1.00 92.50 50  B 1 
ATOM 3563 C CG2   . THR B 2 50  ? -3.403  2.719   -0.076  1.00 91.08 50  B 1 
ATOM 3564 N N     . GLY B 2 51  ? -2.861  4.603   3.202   1.00 97.24 51  B 1 
ATOM 3565 C CA    . GLY B 2 51  ? -1.942  4.286   4.292   1.00 96.85 51  B 1 
ATOM 3566 C C     . GLY B 2 51  ? -2.669  3.785   5.539   1.00 97.08 51  B 1 
ATOM 3567 O O     . GLY B 2 51  ? -2.318  2.727   6.066   1.00 95.78 51  B 1 
ATOM 3568 N N     . GLU B 2 52  ? -3.738  4.469   5.935   1.00 97.06 52  B 1 
ATOM 3569 C CA    . GLU B 2 52  ? -4.560  4.054   7.075   1.00 96.80 52  B 1 
ATOM 3570 C C     . GLU B 2 52  ? -5.348  2.764   6.796   1.00 97.01 52  B 1 
ATOM 3571 O O     . GLU B 2 52  ? -5.395  1.854   7.625   1.00 95.93 52  B 1 
ATOM 3572 C CB    . GLU B 2 52  ? -5.488  5.216   7.471   1.00 95.99 52  B 1 
ATOM 3573 C CG    . GLU B 2 52  ? -6.258  4.970   8.786   1.00 92.38 52  B 1 
ATOM 3574 C CD    . GLU B 2 52  ? -5.365  4.800   10.023  1.00 92.27 52  B 1 
ATOM 3575 O OE1   . GLU B 2 52  ? -5.819  4.135   10.984  1.00 87.58 52  B 1 
ATOM 3576 O OE2   . GLU B 2 52  ? -4.247  5.333   10.039  1.00 87.43 52  B 1 
ATOM 3577 N N     . ALA B 2 53  ? -5.927  2.616   5.598   1.00 97.41 53  B 1 
ATOM 3578 C CA    . ALA B 2 53  ? -6.650  1.405   5.210   1.00 97.49 53  B 1 
ATOM 3579 C C     . ALA B 2 53  ? -5.727  0.171   5.163   1.00 97.36 53  B 1 
ATOM 3580 O O     . ALA B 2 53  ? -6.116  -0.911  5.617   1.00 96.32 53  B 1 
ATOM 3581 C CB    . ALA B 2 53  ? -7.318  1.653   3.851   1.00 97.12 53  B 1 
ATOM 3582 N N     . SER B 2 54  ? -4.508  0.321   4.650   1.00 97.42 54  B 1 
ATOM 3583 C CA    . SER B 2 54  ? -3.520  -0.756  4.597   1.00 97.07 54  B 1 
ATOM 3584 C C     . SER B 2 54  ? -3.036  -1.171  5.983   1.00 96.91 54  B 1 
ATOM 3585 O O     . SER B 2 54  ? -2.886  -2.362  6.234   1.00 95.73 54  B 1 
ATOM 3586 C CB    . SER B 2 54  ? -2.337  -0.365  3.693   1.00 95.86 54  B 1 
ATOM 3587 O OG    . SER B 2 54  ? -1.542  0.641   4.268   1.00 85.60 54  B 1 
ATOM 3588 N N     . GLU B 2 55  ? -2.902  -0.229  6.903   1.00 96.55 55  B 1 
ATOM 3589 C CA    . GLU B 2 55  ? -2.567  -0.519  8.296   1.00 96.15 55  B 1 
ATOM 3590 C C     . GLU B 2 55  ? -3.650  -1.358  8.968   1.00 96.49 55  B 1 
ATOM 3591 O O     . GLU B 2 55  ? -3.351  -2.364  9.613   1.00 95.25 55  B 1 
ATOM 3592 C CB    . GLU B 2 55  ? -2.361  0.783   9.075   1.00 95.09 55  B 1 
ATOM 3593 C CG    . GLU B 2 55  ? -1.975  0.559   10.550  1.00 89.92 55  B 1 
ATOM 3594 C CD    . GLU B 2 55  ? -0.678  -0.245  10.742  1.00 86.32 55  B 1 
ATOM 3595 O OE1   . GLU B 2 55  ? -0.388  -0.633  11.879  1.00 80.09 55  B 1 
ATOM 3596 O OE2   . GLU B 2 55  ? 0.052   -0.475  9.760   1.00 78.04 55  B 1 
ATOM 3597 N N     . ARG B 2 56  ? -4.918  -0.991  8.773   1.00 95.82 56  B 1 
ATOM 3598 C CA    . ARG B 2 56  ? -6.038  -1.782  9.277   1.00 95.63 56  B 1 
ATOM 3599 C C     . ARG B 2 56  ? -6.016  -3.201  8.717   1.00 96.04 56  B 1 
ATOM 3600 O O     . ARG B 2 56  ? -6.139  -4.158  9.473   1.00 94.64 56  B 1 
ATOM 3601 C CB    . ARG B 2 56  ? -7.363  -1.071  8.955   1.00 94.56 56  B 1 
ATOM 3602 C CG    . ARG B 2 56  ? -8.530  -1.859  9.554   1.00 90.16 56  B 1 
ATOM 3603 C CD    . ARG B 2 56  ? -9.869  -1.252  9.177   1.00 86.11 56  B 1 
ATOM 3604 N NE    . ARG B 2 56  ? -10.952 -2.112  9.704   1.00 81.12 56  B 1 
ATOM 3605 C CZ    . ARG B 2 56  ? -12.224 -2.081  9.355   1.00 75.97 56  B 1 
ATOM 3606 N NH1   . ARG B 2 56  ? -12.692 -1.213  8.499   1.00 69.32 56  B 1 
ATOM 3607 N NH2   . ARG B 2 56  ? -13.041 -2.924  9.871   1.00 68.77 56  B 1 
ATOM 3608 N N     . CYS B 2 57  ? -5.802  -3.352  7.410   1.00 96.70 57  B 1 
ATOM 3609 C CA    . CYS B 2 57  ? -5.689  -4.670  6.787   1.00 96.42 57  B 1 
ATOM 3610 C C     . CYS B 2 57  ? -4.536  -5.490  7.392   1.00 96.40 57  B 1 
ATOM 3611 O O     . CYS B 2 57  ? -4.729  -6.671  7.684   1.00 95.18 57  B 1 
ATOM 3612 C CB    . CYS B 2 57  ? -5.496  -4.513  5.277   1.00 96.01 57  B 1 
ATOM 3613 S SG    . CYS B 2 57  ? -7.030  -3.929  4.513   1.00 93.34 57  B 1 
ATOM 3614 N N     . ARG B 2 58  ? -3.388  -4.875  7.622   1.00 96.09 58  B 1 
ATOM 3615 C CA    . ARG B 2 58  ? -2.239  -5.519  8.263   1.00 95.77 58  B 1 
ATOM 3616 C C     . ARG B 2 58  ? -2.560  -5.963  9.689   1.00 95.83 58  B 1 
ATOM 3617 O O     . ARG B 2 58  ? -2.324  -7.123  10.019  1.00 94.57 58  B 1 
ATOM 3618 C CB    . ARG B 2 58  ? -1.045  -4.543  8.229   1.00 94.79 58  B 1 
ATOM 3619 C CG    . ARG B 2 58  ? 0.281   -5.206  8.644   1.00 90.39 58  B 1 
ATOM 3620 C CD    . ARG B 2 58  ? 1.433   -4.193  8.640   1.00 86.45 58  B 1 
ATOM 3621 N NE    . ARG B 2 58  ? 1.300   -3.224  9.736   1.00 78.14 58  B 1 
ATOM 3622 C CZ    . ARG B 2 58  ? 1.854   -3.281  10.939  1.00 71.77 58  B 1 
ATOM 3623 N NH1   . ARG B 2 58  ? 2.663   -4.245  11.285  1.00 63.24 58  B 1 
ATOM 3624 N NH2   . ARG B 2 58  ? 1.616   -2.361  11.824  1.00 64.40 58  B 1 
ATOM 3625 N N     . ARG B 2 59  ? -3.162  -5.098  10.493  1.00 95.78 59  B 1 
ATOM 3626 C CA    . ARG B 2 59  ? -3.572  -5.408  11.877  1.00 95.43 59  B 1 
ATOM 3627 C C     . ARG B 2 59  ? -4.584  -6.551  11.940  1.00 95.69 59  B 1 
ATOM 3628 O O     . ARG B 2 59  ? -4.472  -7.419  12.792  1.00 93.89 59  B 1 
ATOM 3629 C CB    . ARG B 2 59  ? -4.114  -4.121  12.521  1.00 94.29 59  B 1 
ATOM 3630 C CG    . ARG B 2 59  ? -4.429  -4.303  14.019  1.00 86.03 59  B 1 
ATOM 3631 C CD    . ARG B 2 59  ? -4.881  -2.985  14.662  1.00 85.50 59  B 1 
ATOM 3632 N NE    . ARG B 2 59  ? -6.139  -2.507  14.054  1.00 77.60 59  B 1 
ATOM 3633 C CZ    . ARG B 2 59  ? -6.565  -1.251  14.011  1.00 72.03 59  B 1 
ATOM 3634 N NH1   . ARG B 2 59  ? -5.897  -0.278  14.569  1.00 63.79 59  B 1 
ATOM 3635 N NH2   . ARG B 2 59  ? -7.672  -0.957  13.392  1.00 63.29 59  B 1 
ATOM 3636 N N     . GLU B 2 60  ? -5.520  -6.600  10.993  1.00 96.03 60  B 1 
ATOM 3637 C CA    . GLU B 2 60  ? -6.525  -7.669  10.874  1.00 95.75 60  B 1 
ATOM 3638 C C     . GLU B 2 60  ? -6.028  -8.896  10.076  1.00 95.85 60  B 1 
ATOM 3639 O O     . GLU B 2 60  ? -6.809  -9.801  9.769   1.00 93.86 60  B 1 
ATOM 3640 C CB    . GLU B 2 60  ? -7.809  -7.084  10.267  1.00 95.10 60  B 1 
ATOM 3641 C CG    . GLU B 2 60  ? -8.506  -6.070  11.199  1.00 92.62 60  B 1 
ATOM 3642 C CD    . GLU B 2 60  ? -9.753  -5.416  10.564  1.00 91.08 60  B 1 
ATOM 3643 O OE1   . GLU B 2 60  ? -10.237 -4.412  11.113  1.00 87.41 60  B 1 
ATOM 3644 O OE2   . GLU B 2 60  ? -10.222 -5.889  9.511   1.00 85.52 60  B 1 
ATOM 3645 N N     . ARG B 2 61  ? -4.742  -8.955  9.722   1.00 95.20 61  B 1 
ATOM 3646 C CA    . ARG B 2 61  ? -4.097  -10.035 8.953   1.00 94.93 61  B 1 
ATOM 3647 C C     . ARG B 2 61  ? -4.767  -10.324 7.592   1.00 95.67 61  B 1 
ATOM 3648 O O     . ARG B 2 61  ? -4.699  -11.441 7.082   1.00 93.19 61  B 1 
ATOM 3649 C CB    . ARG B 2 61  ? -3.952  -11.300 9.815   1.00 93.50 61  B 1 
ATOM 3650 C CG    . ARG B 2 61  ? -3.213  -11.052 11.140  1.00 88.18 61  B 1 
ATOM 3651 C CD    . ARG B 2 61  ? -3.092  -12.349 11.930  1.00 81.75 61  B 1 
ATOM 3652 N NE    . ARG B 2 61  ? -2.445  -12.144 13.240  1.00 73.48 61  B 1 
ATOM 3653 C CZ    . ARG B 2 61  ? -2.108  -13.079 14.106  1.00 65.12 61  B 1 
ATOM 3654 N NH1   . ARG B 2 61  ? -2.321  -14.347 13.873  1.00 59.41 61  B 1 
ATOM 3655 N NH2   . ARG B 2 61  ? -1.540  -12.759 15.245  1.00 58.28 61  B 1 
ATOM 3656 N N     . ARG B 2 62  ? -5.395  -9.317  6.987   1.00 95.26 62  B 1 
ATOM 3657 C CA    . ARG B 2 62  ? -6.002  -9.401  5.652   1.00 95.71 62  B 1 
ATOM 3658 C C     . ARG B 2 62  ? -5.022  -8.914  4.586   1.00 95.94 62  B 1 
ATOM 3659 O O     . ARG B 2 62  ? -4.205  -8.036  4.834   1.00 93.93 62  B 1 
ATOM 3660 C CB    . ARG B 2 62  ? -7.326  -8.629  5.619   1.00 95.15 62  B 1 
ATOM 3661 C CG    . ARG B 2 62  ? -8.395  -9.303  6.507   1.00 93.07 62  B 1 
ATOM 3662 C CD    . ARG B 2 62  ? -9.775  -8.645  6.393   1.00 92.90 62  B 1 
ATOM 3663 N NE    . ARG B 2 62  ? -9.777  -7.288  6.947   1.00 90.08 62  B 1 
ATOM 3664 C CZ    . ARG B 2 62  ? -9.817  -6.134  6.276   1.00 91.69 62  B 1 
ATOM 3665 N NH1   . ARG B 2 62  ? -9.866  -6.058  4.967   1.00 83.15 62  B 1 
ATOM 3666 N NH2   . ARG B 2 62  ? -9.796  -5.024  6.933   1.00 85.70 62  B 1 
ATOM 3667 N N     . LYS B 2 63  ? -5.130  -9.465  3.386   1.00 96.15 63  B 1 
ATOM 3668 C CA    . LYS B 2 63  ? -4.232  -9.123  2.261   1.00 95.82 63  B 1 
ATOM 3669 C C     . LYS B 2 63  ? -4.875  -8.214  1.216   1.00 96.29 63  B 1 
ATOM 3670 O O     . LYS B 2 63  ? -4.184  -7.722  0.331   1.00 93.65 63  B 1 
ATOM 3671 C CB    . LYS B 2 63  ? -3.699  -10.402 1.605   1.00 94.61 63  B 1 
ATOM 3672 C CG    . LYS B 2 63  ? -2.816  -11.229 2.563   1.00 91.22 63  B 1 
ATOM 3673 C CD    . LYS B 2 63  ? -2.217  -12.439 1.843   1.00 84.85 63  B 1 
ATOM 3674 C CE    . LYS B 2 63  ? -1.375  -13.261 2.822   1.00 81.00 63  B 1 
ATOM 3675 N NZ    . LYS B 2 63  ? -0.794  -14.468 2.183   1.00 70.67 63  B 1 
ATOM 3676 N N     . THR B 2 64  ? -6.185  -8.012  1.292   1.00 96.77 64  B 1 
ATOM 3677 C CA    . THR B 2 64  ? -6.934  -7.241  0.301   1.00 96.88 64  B 1 
ATOM 3678 C C     . THR B 2 64  ? -7.534  -6.006  0.953   1.00 96.98 64  B 1 
ATOM 3679 O O     . THR B 2 64  ? -8.275  -6.141  1.922   1.00 95.48 64  B 1 
ATOM 3680 C CB    . THR B 2 64  ? -8.036  -8.101  -0.340  1.00 96.05 64  B 1 
ATOM 3681 O OG1   . THR B 2 64  ? -7.497  -9.304  -0.842  1.00 91.71 64  B 1 
ATOM 3682 C CG2   . THR B 2 64  ? -8.705  -7.394  -1.522  1.00 92.00 64  B 1 
ATOM 3683 N N     . VAL B 2 65  ? -7.229  -4.835  0.395   1.00 96.90 65  B 1 
ATOM 3684 C CA    . VAL B 2 65  ? -7.875  -3.565  0.750   1.00 96.95 65  B 1 
ATOM 3685 C C     . VAL B 2 65  ? -9.220  -3.486  0.021   1.00 97.05 65  B 1 
ATOM 3686 O O     . VAL B 2 65  ? -9.252  -3.504  -1.212  1.00 95.94 65  B 1 
ATOM 3687 C CB    . VAL B 2 65  ? -6.985  -2.360  0.400   1.00 96.31 65  B 1 
ATOM 3688 C CG1   . VAL B 2 65  ? -7.653  -1.041  0.780   1.00 93.09 65  B 1 
ATOM 3689 C CG2   . VAL B 2 65  ? -5.642  -2.429  1.125   1.00 92.28 65  B 1 
ATOM 3690 N N     . ASN B 2 66  ? -10.315 -3.390  0.780   1.00 96.65 66  B 1 
ATOM 3691 C CA    . ASN B 2 66  ? -11.686 -3.322  0.279   1.00 96.18 66  B 1 
ATOM 3692 C C     . ASN B 2 66  ? -12.253 -1.896  0.393   1.00 96.87 66  B 1 
ATOM 3693 O O     . ASN B 2 66  ? -11.672 -1.036  1.052   1.00 95.55 66  B 1 
ATOM 3694 C CB    . ASN B 2 66  ? -12.550 -4.324  1.061   1.00 94.35 66  B 1 
ATOM 3695 C CG    . ASN B 2 66  ? -12.126 -5.773  0.872   1.00 91.49 66  B 1 
ATOM 3696 O OD1   . ASN B 2 66  ? -11.463 -6.156  -0.071  1.00 77.85 66  B 1 
ATOM 3697 N ND2   . ASN B 2 66  ? -12.523 -6.634  1.779   1.00 80.89 66  B 1 
ATOM 3698 N N     . GLY B 2 67  ? -13.416 -1.648  -0.211  1.00 96.86 67  B 1 
ATOM 3699 C CA    . GLY B 2 67  ? -14.130 -0.375  -0.076  1.00 96.90 67  B 1 
ATOM 3700 C C     . GLY B 2 67  ? -14.492 -0.038  1.371   1.00 97.34 67  B 1 
ATOM 3701 O O     . GLY B 2 67  ? -14.356 1.121   1.783   1.00 96.49 67  B 1 
ATOM 3702 N N     . ASP B 2 68  ? -14.860 -1.040  2.176   1.00 97.08 68  B 1 
ATOM 3703 C CA    . ASP B 2 68  ? -15.174 -0.860  3.597   1.00 96.85 68  B 1 
ATOM 3704 C C     . ASP B 2 68  ? -13.952 -0.413  4.414   1.00 97.18 68  B 1 
ATOM 3705 O O     . ASP B 2 68  ? -14.084 0.393   5.328   1.00 95.74 68  B 1 
ATOM 3706 C CB    . ASP B 2 68  ? -15.747 -2.162  4.177   1.00 95.90 68  B 1 
ATOM 3707 C CG    . ASP B 2 68  ? -16.994 -2.610  3.425   1.00 92.70 68  B 1 
ATOM 3708 O OD1   . ASP B 2 68  ? -17.926 -1.792  3.275   1.00 86.14 68  B 1 
ATOM 3709 O OD2   . ASP B 2 68  ? -16.998 -3.753  2.919   1.00 85.92 68  B 1 
ATOM 3710 N N     . ASP B 2 69  ? -12.757 -0.887  4.050   1.00 97.18 69  B 1 
ATOM 3711 C CA    . ASP B 2 69  ? -11.511 -0.454  4.691   1.00 97.18 69  B 1 
ATOM 3712 C C     . ASP B 2 69  ? -11.223 1.017   4.409   1.00 97.53 69  B 1 
ATOM 3713 O O     . ASP B 2 69  ? -10.786 1.741   5.307   1.00 96.53 69  B 1 
ATOM 3714 C CB    . ASP B 2 69  ? -10.322 -1.301  4.198   1.00 96.60 69  B 1 
ATOM 3715 C CG    . ASP B 2 69  ? -10.460 -2.771  4.551   1.00 95.28 69  B 1 
ATOM 3716 O OD1   . ASP B 2 69  ? -10.812 -3.081  5.712   1.00 91.48 69  B 1 
ATOM 3717 O OD2   . ASP B 2 69  ? -10.164 -3.641  3.704   1.00 91.50 69  B 1 
ATOM 3718 N N     . ILE B 2 70  ? -11.512 1.476   3.194   1.00 97.75 70  B 1 
ATOM 3719 C CA    . ILE B 2 70  ? -11.360 2.875   2.797   1.00 97.87 70  B 1 
ATOM 3720 C C     . ILE B 2 70  ? -12.354 3.759   3.544   1.00 98.04 70  B 1 
ATOM 3721 O O     . ILE B 2 70  ? -11.960 4.772   4.123   1.00 97.40 70  B 1 
ATOM 3722 C CB    . ILE B 2 70  ? -11.497 3.011   1.262   1.00 97.36 70  B 1 
ATOM 3723 C CG1   . ILE B 2 70  ? -10.337 2.269   0.573   1.00 94.83 70  B 1 
ATOM 3724 C CG2   . ILE B 2 70  ? -11.531 4.489   0.830   1.00 95.22 70  B 1 
ATOM 3725 C CD1   . ILE B 2 70  ? -10.525 2.096   -0.930  1.00 84.15 70  B 1 
ATOM 3726 N N     . CYS B 2 71  ? -13.630 3.363   3.610   1.00 97.60 71  B 1 
ATOM 3727 C CA    . CYS B 2 71  ? -14.649 4.106   4.361   1.00 97.55 71  B 1 
ATOM 3728 C C     . CYS B 2 71  ? -14.315 4.185   5.859   1.00 97.41 71  B 1 
ATOM 3729 O O     . CYS B 2 71  ? -14.495 5.222   6.494   1.00 96.29 71  B 1 
ATOM 3730 C CB    . CYS B 2 71  ? -16.015 3.440   4.164   1.00 97.04 71  B 1 
ATOM 3731 S SG    . CYS B 2 71  ? -16.517 3.495   2.418   1.00 95.63 71  B 1 
ATOM 3732 N N     . HIS B 2 72  ? -13.809 3.091   6.423   1.00 97.05 72  B 1 
ATOM 3733 C CA    . HIS B 2 72  ? -13.374 3.078   7.814   1.00 96.70 72  B 1 
ATOM 3734 C C     . HIS B 2 72  ? -12.150 3.967   8.037   1.00 96.71 72  B 1 
ATOM 3735 O O     . HIS B 2 72  ? -12.134 4.729   9.006   1.00 95.75 72  B 1 
ATOM 3736 C CB    . HIS B 2 72  ? -13.111 1.644   8.260   1.00 96.04 72  B 1 
ATOM 3737 C CG    . HIS B 2 72  ? -12.863 1.541   9.738   1.00 93.81 72  B 1 
ATOM 3738 N ND1   . HIS B 2 72  ? -13.834 1.472   10.721  1.00 82.93 72  B 1 
ATOM 3739 C CD2   . HIS B 2 72  ? -11.653 1.511   10.374  1.00 81.99 72  B 1 
ATOM 3740 C CE1   . HIS B 2 72  ? -13.217 1.390   11.908  1.00 81.68 72  B 1 
ATOM 3741 N NE2   . HIS B 2 72  ? -11.894 1.415   11.738  1.00 83.03 72  B 1 
ATOM 3742 N N     . ALA B 2 73  ? -11.165 3.925   7.141   1.00 96.91 73  B 1 
ATOM 3743 C CA    . ALA B 2 73  ? -9.993  4.784   7.201   1.00 97.02 73  B 1 
ATOM 3744 C C     . ALA B 2 73  ? -10.372 6.273   7.145   1.00 97.16 73  B 1 
ATOM 3745 O O     . ALA B 2 73  ? -9.895  7.048   7.969   1.00 96.32 73  B 1 
ATOM 3746 C CB    . ALA B 2 73  ? -9.042  4.404   6.062   1.00 96.66 73  B 1 
ATOM 3747 N N     . MET B 2 74  ? -11.292 6.656   6.259   1.00 97.24 74  B 1 
ATOM 3748 C CA    . MET B 2 74  ? -11.809 8.029   6.186   1.00 97.39 74  B 1 
ATOM 3749 C C     . MET B 2 74  ? -12.415 8.488   7.515   1.00 97.29 74  B 1 
ATOM 3750 O O     . MET B 2 74  ? -12.075 9.560   8.002   1.00 96.22 74  B 1 
ATOM 3751 C CB    . MET B 2 74  ? -12.859 8.138   5.069   1.00 97.15 74  B 1 
ATOM 3752 C CG    . MET B 2 74  ? -12.232 8.103   3.676   1.00 96.00 74  B 1 
ATOM 3753 S SD    . MET B 2 74  ? -13.454 7.965   2.344   1.00 94.60 74  B 1 
ATOM 3754 C CE    . MET B 2 74  ? -12.363 8.123   0.925   1.00 88.53 74  B 1 
ATOM 3755 N N     . LYS B 2 75  ? -13.251 7.647   8.164   1.00 96.62 75  B 1 
ATOM 3756 C CA    . LYS B 2 75  ? -13.802 7.946   9.486   1.00 96.33 75  B 1 
ATOM 3757 C C     . LYS B 2 75  ? -12.701 8.098   10.543  1.00 96.32 75  B 1 
ATOM 3758 O O     . LYS B 2 75  ? -12.706 9.051   11.307  1.00 95.21 75  B 1 
ATOM 3759 C CB    . LYS B 2 75  ? -14.832 6.868   9.892   1.00 95.60 75  B 1 
ATOM 3760 C CG    . LYS B 2 75  ? -15.543 7.288   11.187  1.00 90.87 75  B 1 
ATOM 3761 C CD    . LYS B 2 75  ? -16.619 6.290   11.640  1.00 83.49 75  B 1 
ATOM 3762 C CE    . LYS B 2 75  ? -17.229 6.842   12.917  1.00 75.71 75  B 1 
ATOM 3763 N NZ    . LYS B 2 75  ? -18.267 5.966   13.528  1.00 66.17 75  B 1 
ATOM 3764 N N     . THR B 2 76  ? -11.737 7.184   10.562  1.00 95.99 76  B 1 
ATOM 3765 C CA    . THR B 2 76  ? -10.614 7.200   11.510  1.00 95.69 76  B 1 
ATOM 3766 C C     . THR B 2 76  ? -9.732  8.451   11.380  1.00 95.76 76  B 1 
ATOM 3767 O O     . THR B 2 76  ? -9.181  8.922   12.367  1.00 94.08 76  B 1 
ATOM 3768 C CB    . THR B 2 76  ? -9.762  5.936   11.311  1.00 94.74 76  B 1 
ATOM 3769 O OG1   . THR B 2 76  ? -10.548 4.786   11.553  1.00 87.30 76  B 1 
ATOM 3770 C CG2   . THR B 2 76  ? -8.570  5.828   12.256  1.00 84.16 76  B 1 
ATOM 3771 N N     . LEU B 2 77  ? -9.641  9.009   10.172  1.00 95.94 77  B 1 
ATOM 3772 C CA    . LEU B 2 77  ? -8.858  10.210  9.872   1.00 95.76 77  B 1 
ATOM 3773 C C     . LEU B 2 77  ? -9.644  11.523  10.075  1.00 95.62 77  B 1 
ATOM 3774 O O     . LEU B 2 77  ? -9.116  12.586  9.752   1.00 93.45 77  B 1 
ATOM 3775 C CB    . LEU B 2 77  ? -8.298  10.081  8.452   1.00 95.69 77  B 1 
ATOM 3776 C CG    . LEU B 2 77  ? -7.287  8.926   8.270   1.00 95.28 77  B 1 
ATOM 3777 C CD1   . LEU B 2 77  ? -6.966  8.768   6.786   1.00 93.22 77  B 1 
ATOM 3778 C CD2   . LEU B 2 77  ? -5.992  9.157   9.053   1.00 92.81 77  B 1 
ATOM 3779 N N     . GLY B 2 78  ? -10.887 11.464  10.580  1.00 94.90 78  B 1 
ATOM 3780 C CA    . GLY B 2 78  ? -11.738 12.647  10.779  1.00 94.59 78  B 1 
ATOM 3781 C C     . GLY B 2 78  ? -12.407 13.169  9.503   1.00 95.17 78  B 1 
ATOM 3782 O O     . GLY B 2 78  ? -12.988 14.249  9.497   1.00 93.21 78  B 1 
ATOM 3783 N N     . LEU B 2 79  ? -12.366 12.394  8.410   1.00 95.69 79  B 1 
ATOM 3784 C CA    . LEU B 2 79  ? -13.027 12.707  7.138   1.00 95.88 79  B 1 
ATOM 3785 C C     . LEU B 2 79  ? -14.467 12.157  7.129   1.00 96.19 79  B 1 
ATOM 3786 O O     . LEU B 2 79  ? -14.875 11.435  6.209   1.00 94.61 79  B 1 
ATOM 3787 C CB    . LEU B 2 79  ? -12.169 12.181  5.974   1.00 95.58 79  B 1 
ATOM 3788 C CG    . LEU B 2 79  ? -10.769 12.818  5.851   1.00 94.55 79  B 1 
ATOM 3789 C CD1   . LEU B 2 79  ? -9.926  12.011  4.853   1.00 90.96 79  B 1 
ATOM 3790 C CD2   . LEU B 2 79  ? -10.841 14.261  5.344   1.00 90.10 79  B 1 
ATOM 3791 N N     . ASP B 2 80  ? -15.249 12.474  8.162   1.00 95.99 80  B 1 
ATOM 3792 C CA    . ASP B 2 80  ? -16.559 11.856  8.412   1.00 95.75 80  B 1 
ATOM 3793 C C     . ASP B 2 80  ? -17.571 12.079  7.283   1.00 96.47 80  B 1 
ATOM 3794 O O     . ASP B 2 80  ? -18.303 11.155  6.921   1.00 95.01 80  B 1 
ATOM 3795 C CB    . ASP B 2 80  ? -17.137 12.368  9.734   1.00 94.03 80  B 1 
ATOM 3796 C CG    . ASP B 2 80  ? -16.384 11.778  10.927  1.00 88.69 80  B 1 
ATOM 3797 O OD1   . ASP B 2 80  ? -16.288 10.530  10.976  1.00 81.02 80  B 1 
ATOM 3798 O OD2   . ASP B 2 80  ? -15.921 12.571  11.764  1.00 80.78 80  B 1 
ATOM 3799 N N     . ASN B 2 81  ? -17.560 13.265  6.678   1.00 96.08 81  B 1 
ATOM 3800 C CA    . ASN B 2 81  ? -18.429 13.580  5.535   1.00 96.06 81  B 1 
ATOM 3801 C C     . ASN B 2 81  ? -18.131 12.661  4.336   1.00 96.63 81  B 1 
ATOM 3802 O O     . ASN B 2 81  ? -19.043 12.110  3.730   1.00 95.36 81  B 1 
ATOM 3803 C CB    . ASN B 2 81  ? -18.242 15.057  5.165   1.00 95.35 81  B 1 
ATOM 3804 C CG    . ASN B 2 81  ? -18.794 16.017  6.207   1.00 93.13 81  B 1 
ATOM 3805 O OD1   . ASN B 2 81  ? -19.778 15.752  6.866   1.00 83.91 81  B 1 
ATOM 3806 N ND2   . ASN B 2 81  ? -18.173 17.160  6.358   1.00 83.14 81  B 1 
ATOM 3807 N N     . TYR B 2 82  ? -16.849 12.436  4.044   1.00 97.15 82  B 1 
ATOM 3808 C CA    . TYR B 2 82  ? -16.412 11.511  2.998   1.00 97.31 82  B 1 
ATOM 3809 C C     . TYR B 2 82  ? -16.779 10.068  3.357   1.00 97.32 82  B 1 
ATOM 3810 O O     . TYR B 2 82  ? -17.293 9.335   2.513   1.00 96.40 82  B 1 
ATOM 3811 C CB    . TYR B 2 82  ? -14.902 11.625  2.779   1.00 97.17 82  B 1 
ATOM 3812 C CG    . TYR B 2 82  ? -14.469 12.923  2.155   1.00 97.37 82  B 1 
ATOM 3813 C CD1   . TYR B 2 82  ? -14.399 13.036  0.755   1.00 96.00 82  B 1 
ATOM 3814 C CD2   . TYR B 2 82  ? -14.143 14.033  2.954   1.00 95.77 82  B 1 
ATOM 3815 C CE1   . TYR B 2 82  ? -14.035 14.247  0.150   1.00 95.25 82  B 1 
ATOM 3816 C CE2   . TYR B 2 82  ? -13.785 15.257  2.367   1.00 95.21 82  B 1 
ATOM 3817 C CZ    . TYR B 2 82  ? -13.743 15.362  0.962   1.00 95.91 82  B 1 
ATOM 3818 O OH    . TYR B 2 82  ? -13.430 16.553  0.377   1.00 94.85 82  B 1 
ATOM 3819 N N     . ALA B 2 83  ? -16.560 9.661   4.616   1.00 97.11 83  B 1 
ATOM 3820 C CA    . ALA B 2 83  ? -16.876 8.311   5.073   1.00 97.07 83  B 1 
ATOM 3821 C C     . ALA B 2 83  ? -18.371 7.988   4.950   1.00 97.13 83  B 1 
ATOM 3822 O O     . ALA B 2 83  ? -18.731 6.896   4.508   1.00 96.31 83  B 1 
ATOM 3823 C CB    . ALA B 2 83  ? -16.388 8.152   6.519   1.00 96.42 83  B 1 
ATOM 3824 N N     . GLY B 2 84  ? -19.247 8.918   5.326   1.00 96.59 84  B 1 
ATOM 3825 C CA    . GLY B 2 84  ? -20.695 8.780   5.180   1.00 96.62 84  B 1 
ATOM 3826 C C     . GLY B 2 84  ? -21.125 8.677   3.722   1.00 97.07 84  B 1 
ATOM 3827 O O     . GLY B 2 84  ? -21.781 7.700   3.334   1.00 96.02 84  B 1 
ATOM 3828 N N     . ALA B 2 85  ? -20.686 9.612   2.885   1.00 96.96 85  B 1 
ATOM 3829 C CA    . ALA B 2 85  ? -20.990 9.625   1.456   1.00 96.99 85  B 1 
ATOM 3830 C C     . ALA B 2 85  ? -20.484 8.356   0.748   1.00 97.14 85  B 1 
ATOM 3831 O O     . ALA B 2 85  ? -21.224 7.726   -0.009  1.00 96.09 85  B 1 
ATOM 3832 C CB    . ALA B 2 85  ? -20.396 10.900  0.846   1.00 96.36 85  B 1 
ATOM 3833 N N     . MET B 2 86  ? -19.258 7.916   1.046   1.00 97.58 86  B 1 
ATOM 3834 C CA    . MET B 2 86  ? -18.674 6.732   0.421   1.00 97.56 86  B 1 
ATOM 3835 C C     . MET B 2 86  ? -19.307 5.427   0.884   1.00 97.45 86  B 1 
ATOM 3836 O O     . MET B 2 86  ? -19.378 4.489   0.087   1.00 96.37 86  B 1 
ATOM 3837 C CB    . MET B 2 86  ? -17.157 6.698   0.640   1.00 97.09 86  B 1 
ATOM 3838 C CG    . MET B 2 86  ? -16.405 7.766   -0.155  1.00 95.54 86  B 1 
ATOM 3839 S SD    . MET B 2 86  ? -16.676 7.730   -1.951  1.00 93.88 86  B 1 
ATOM 3840 C CE    . MET B 2 86  ? -17.981 8.949   -2.114  1.00 85.53 86  B 1 
ATOM 3841 N N     . ARG B 2 87  ? -19.838 5.330   2.113   1.00 97.25 87  B 1 
ATOM 3842 C CA    . ARG B 2 87  ? -20.641 4.172   2.525   1.00 96.99 87  B 1 
ATOM 3843 C C     . ARG B 2 87  ? -21.906 4.060   1.685   1.00 96.99 87  B 1 
ATOM 3844 O O     . ARG B 2 87  ? -22.205 2.976   1.193   1.00 95.61 87  B 1 
ATOM 3845 C CB    . ARG B 2 87  ? -21.012 4.251   4.004   1.00 96.21 87  B 1 
ATOM 3846 C CG    . ARG B 2 87  ? -19.844 3.850   4.909   1.00 87.20 87  B 1 
ATOM 3847 C CD    . ARG B 2 87  ? -20.287 3.933   6.362   1.00 83.03 87  B 1 
ATOM 3848 N NE    . ARG B 2 87  ? -19.129 3.896   7.278   1.00 75.72 87  B 1 
ATOM 3849 C CZ    . ARG B 2 87  ? -18.766 4.862   8.113   1.00 68.96 87  B 1 
ATOM 3850 N NH1   . ARG B 2 87  ? -19.488 5.941   8.277   1.00 60.76 87  B 1 
ATOM 3851 N NH2   . ARG B 2 87  ? -17.660 4.754   8.785   1.00 65.17 87  B 1 
ATOM 3852 N N     . ARG B 2 88  ? -22.621 5.171   1.490   1.00 96.71 88  B 1 
ATOM 3853 C CA    . ARG B 2 88  ? -23.825 5.169   0.659   1.00 96.70 88  B 1 
ATOM 3854 C C     . ARG B 2 88  ? -23.493 4.863   -0.801  1.00 96.84 88  B 1 
ATOM 3855 O O     . ARG B 2 88  ? -24.168 4.032   -1.413  1.00 95.19 88  B 1 
ATOM 3856 C CB    . ARG B 2 88  ? -24.576 6.490   0.833   1.00 96.13 88  B 1 
ATOM 3857 C CG    . ARG B 2 88  ? -25.915 6.534   0.061   1.00 93.36 88  B 1 
ATOM 3858 C CD    . ARG B 2 88  ? -26.858 5.386   0.456   1.00 90.92 88  B 1 
ATOM 3859 N NE    . ARG B 2 88  ? -28.117 5.458   -0.285  1.00 88.20 88  B 1 
ATOM 3860 C CZ    . ARG B 2 88  ? -28.979 4.486   -0.497  1.00 86.30 88  B 1 
ATOM 3861 N NH1   . ARG B 2 88  ? -28.851 3.294   0.041   1.00 79.05 88  B 1 
ATOM 3862 N NH2   . ARG B 2 88  ? -29.994 4.690   -1.271  1.00 80.78 88  B 1 
ATOM 3863 N N     . TYR B 2 89  ? -22.439 5.464   -1.352  1.00 96.90 89  B 1 
ATOM 3864 C CA    . TYR B 2 89  ? -21.976 5.180   -2.710  1.00 96.95 89  B 1 
ATOM 3865 C C     . TYR B 2 89  ? -21.601 3.713   -2.905  1.00 97.02 89  B 1 
ATOM 3866 O O     . TYR B 2 89  ? -21.996 3.089   -3.897  1.00 96.03 89  B 1 
ATOM 3867 C CB    . TYR B 2 89  ? -20.787 6.079   -3.032  1.00 96.69 89  B 1 
ATOM 3868 C CG    . TYR B 2 89  ? -20.322 5.957   -4.468  1.00 96.53 89  B 1 
ATOM 3869 C CD1   . TYR B 2 89  ? -19.192 5.189   -4.796  1.00 94.58 89  B 1 
ATOM 3870 C CD2   . TYR B 2 89  ? -21.050 6.588   -5.493  1.00 94.63 89  B 1 
ATOM 3871 C CE1   . TYR B 2 89  ? -18.782 5.058   -6.129  1.00 93.78 89  B 1 
ATOM 3872 C CE2   . TYR B 2 89  ? -20.650 6.468   -6.833  1.00 93.71 89  B 1 
ATOM 3873 C CZ    . TYR B 2 89  ? -19.515 5.704   -7.137  1.00 94.57 89  B 1 
ATOM 3874 O OH    . TYR B 2 89  ? -19.118 5.582   -8.455  1.00 93.09 89  B 1 
ATOM 3875 N N     . LEU B 2 90  ? -20.903 3.109   -1.944  1.00 97.00 90  B 1 
ATOM 3876 C CA    . LEU B 2 90  ? -20.523 1.701   -1.979  1.00 96.94 90  B 1 
ATOM 3877 C C     . LEU B 2 90  ? -21.745 0.779   -1.908  1.00 96.83 90  B 1 
ATOM 3878 O O     . LEU B 2 90  ? -21.775 -0.241  -2.598  1.00 95.44 90  B 1 
ATOM 3879 C CB    . LEU B 2 90  ? -19.537 1.432   -0.836  1.00 96.14 90  B 1 
ATOM 3880 C CG    . LEU B 2 90  ? -18.979 0.002   -0.793  1.00 93.75 90  B 1 
ATOM 3881 C CD1   . LEU B 2 90  ? -18.170 -0.335  -2.043  1.00 89.36 90  B 1 
ATOM 3882 C CD2   . LEU B 2 90  ? -18.070 -0.147  0.419   1.00 88.33 90  B 1 
ATOM 3883 N N     . GLN B 2 91  ? -22.753 1.132   -1.115  1.00 96.32 91  B 1 
ATOM 3884 C CA    . GLN B 2 91  ? -24.017 0.395   -1.082  1.00 95.93 91  B 1 
ATOM 3885 C C     . GLN B 2 91  ? -24.703 0.429   -2.451  1.00 95.99 91  B 1 
ATOM 3886 O O     . GLN B 2 91  ? -25.015 -0.625  -3.000  1.00 94.61 91  B 1 
ATOM 3887 C CB    . GLN B 2 91  ? -24.903 0.970   0.033   1.00 95.14 91  B 1 
ATOM 3888 C CG    . GLN B 2 91  ? -26.200 0.156   0.193   1.00 86.14 91  B 1 
ATOM 3889 C CD    . GLN B 2 91  ? -27.117 0.717   1.291   1.00 83.76 91  B 1 
ATOM 3890 O OE1   . GLN B 2 91  ? -26.853 1.741   1.917   1.00 79.16 91  B 1 
ATOM 3891 N NE2   . GLN B 2 91  ? -28.228 0.069   1.536   1.00 74.23 91  B 1 
ATOM 3892 N N     . ARG B 2 92  ? -24.841 1.614   -3.054  1.00 95.93 92  B 1 
ATOM 3893 C CA    . ARG B 2 92  ? -25.417 1.793   -4.397  1.00 95.68 92  B 1 
ATOM 3894 C C     . ARG B 2 92  ? -24.634 1.065   -5.494  1.00 95.79 92  B 1 
ATOM 3895 O O     . ARG B 2 92  ? -25.229 0.582   -6.442  1.00 93.80 92  B 1 
ATOM 3896 C CB    . ARG B 2 92  ? -25.496 3.293   -4.718  1.00 94.71 92  B 1 
ATOM 3897 C CG    . ARG B 2 92  ? -26.525 4.070   -3.878  1.00 88.89 92  B 1 
ATOM 3898 C CD    . ARG B 2 92  ? -27.965 3.869   -4.365  1.00 85.91 92  B 1 
ATOM 3899 N NE    . ARG B 2 92  ? -28.148 4.464   -5.690  1.00 83.63 92  B 1 
ATOM 3900 C CZ    . ARG B 2 92  ? -28.983 4.068   -6.637  1.00 81.59 92  B 1 
ATOM 3901 N NH1   . ARG B 2 92  ? -29.807 3.074   -6.460  1.00 72.78 92  B 1 
ATOM 3902 N NH2   . ARG B 2 92  ? -29.001 4.674   -7.788  1.00 75.23 92  B 1 
ATOM 3903 N N     . TYR B 2 93  ? -23.308 0.982   -5.362  1.00 95.65 93  B 1 
ATOM 3904 C CA    . TYR B 2 93  ? -22.449 0.247   -6.301  1.00 95.51 93  B 1 
ATOM 3905 C C     . TYR B 2 93  ? -22.635 -1.277  -6.227  1.00 95.27 93  B 1 
ATOM 3906 O O     . TYR B 2 93  ? -22.419 -1.976  -7.227  1.00 92.74 93  B 1 
ATOM 3907 C CB    . TYR B 2 93  ? -20.992 0.630   -6.030  1.00 95.11 93  B 1 
ATOM 3908 C CG    . TYR B 2 93  ? -19.986 -0.145  -6.848  1.00 95.27 93  B 1 
ATOM 3909 C CD1   . TYR B 2 93  ? -19.325 -1.266  -6.297  1.00 93.01 93  B 1 
ATOM 3910 C CD2   . TYR B 2 93  ? -19.744 0.205   -8.191  1.00 93.11 93  B 1 
ATOM 3911 C CE1   . TYR B 2 93  ? -18.438 -2.027  -7.075  1.00 92.35 93  B 1 
ATOM 3912 C CE2   . TYR B 2 93  ? -18.855 -0.541  -8.979  1.00 92.48 93  B 1 
ATOM 3913 C CZ    . TYR B 2 93  ? -18.198 -1.665  -8.424  1.00 93.10 93  B 1 
ATOM 3914 O OH    . TYR B 2 93  ? -17.341 -2.412  -9.195  1.00 91.41 93  B 1 
ATOM 3915 N N     . ARG B 2 94  ? -22.998 -1.807  -5.054  1.00 94.36 94  B 1 
ATOM 3916 C CA    . ARG B 2 94  ? -23.188 -3.249  -4.827  1.00 92.15 94  B 1 
ATOM 3917 C C     . ARG B 2 94  ? -24.614 -3.726  -5.142  1.00 90.56 94  B 1 
ATOM 3918 O O     . ARG B 2 94  ? -24.805 -4.930  -5.277  1.00 85.44 94  B 1 
ATOM 3919 C CB    . ARG B 2 94  ? -22.832 -3.577  -3.370  1.00 90.84 94  B 1 
ATOM 3920 C CG    . ARG B 2 94  ? -21.325 -3.508  -3.065  1.00 87.92 94  B 1 
ATOM 3921 C CD    . ARG B 2 94  ? -21.102 -3.666  -1.557  1.00 87.36 94  B 1 
ATOM 3922 N NE    . ARG B 2 94  ? -19.681 -3.661  -1.184  1.00 86.21 94  B 1 
ATOM 3923 C CZ    . ARG B 2 94  ? -19.192 -3.659  0.042   1.00 86.39 94  B 1 
ATOM 3924 N NH1   . ARG B 2 94  ? -19.976 -3.659  1.088   1.00 80.96 94  B 1 
ATOM 3925 N NH2   . ARG B 2 94  ? -17.908 -3.664  0.257   1.00 80.44 94  B 1 
ATOM 3926 N N     . GLU B 2 95  ? -25.581 -2.820  -5.206  1.00 90.97 95  B 1 
ATOM 3927 C CA    . GLU B 2 95  ? -26.946 -3.066  -5.682  1.00 88.61 95  B 1 
ATOM 3928 C C     . GLU B 2 95  ? -26.958 -3.249  -7.207  1.00 84.05 95  B 1 
ATOM 3929 O O     . GLU B 2 95  ? -27.621 -4.191  -7.679  1.00 75.95 95  B 1 
ATOM 3930 C CB    . GLU B 2 95  ? -27.870 -1.885  -5.269  1.00 81.48 95  B 1 
ATOM 3931 C CG    . GLU B 2 95  ? -28.170 -1.836  -3.766  1.00 74.53 95  B 1 
ATOM 3932 C CD    . GLU B 2 95  ? -28.829 -0.519  -3.271  1.00 67.76 95  B 1 
ATOM 3933 O OE1   . GLU B 2 95  ? -28.926 -0.341  -2.041  1.00 62.15 95  B 1 
ATOM 3934 O OE2   . GLU B 2 95  ? -29.194 0.358   -4.092  1.00 65.16 95  B 1 
ATOM 3935 O OXT   . GLU B 2 95  ? -26.283 -2.446  -7.901  1.00 68.81 95  B 1 
ATOM 3936 N N     . PHE C 3 1   ? -23.113 21.956  0.053   1.00 89.26 1   C 1 
ATOM 3937 C CA    . PHE C 3 1   ? -22.165 21.076  -0.642  1.00 91.92 1   C 1 
ATOM 3938 C C     . PHE C 3 1   ? -22.497 19.589  -0.448  1.00 94.02 1   C 1 
ATOM 3939 O O     . PHE C 3 1   ? -22.912 18.939  -1.408  1.00 92.84 1   C 1 
ATOM 3940 C CB    . PHE C 3 1   ? -20.724 21.396  -0.228  1.00 89.97 1   C 1 
ATOM 3941 C CG    . PHE C 3 1   ? -19.702 20.552  -0.959  1.00 91.78 1   C 1 
ATOM 3942 C CD1   . PHE C 3 1   ? -19.087 19.470  -0.313  1.00 89.56 1   C 1 
ATOM 3943 C CD2   . PHE C 3 1   ? -19.401 20.827  -2.297  1.00 89.11 1   C 1 
ATOM 3944 C CE1   . PHE C 3 1   ? -18.169 18.659  -1.005  1.00 87.58 1   C 1 
ATOM 3945 C CE2   . PHE C 3 1   ? -18.484 20.018  -2.997  1.00 87.60 1   C 1 
ATOM 3946 C CZ    . PHE C 3 1   ? -17.877 18.934  -2.348  1.00 88.38 1   C 1 
ATOM 3947 N N     . TRP C 3 2   ? -22.426 19.061  0.778   1.00 91.90 2   C 1 
ATOM 3948 C CA    . TRP C 3 2   ? -22.641 17.624  1.031   1.00 93.38 2   C 1 
ATOM 3949 C C     . TRP C 3 2   ? -24.042 17.139  0.671   1.00 94.27 2   C 1 
ATOM 3950 O O     . TRP C 3 2   ? -24.185 16.064  0.087   1.00 91.78 2   C 1 
ATOM 3951 C CB    . TRP C 3 2   ? -22.299 17.301  2.487   1.00 92.29 2   C 1 
ATOM 3952 C CG    . TRP C 3 2   ? -20.838 17.414  2.753   1.00 93.35 2   C 1 
ATOM 3953 C CD1   . TRP C 3 2   ? -20.211 18.388  3.465   1.00 91.13 2   C 1 
ATOM 3954 C CD2   . TRP C 3 2   ? -19.778 16.546  2.235   1.00 93.01 2   C 1 
ATOM 3955 N NE1   . TRP C 3 2   ? -18.836 18.188  3.427   1.00 90.52 2   C 1 
ATOM 3956 C CE2   . TRP C 3 2   ? -18.539 17.077  2.666   1.00 91.79 2   C 1 
ATOM 3957 C CE3   . TRP C 3 2   ? -19.776 15.384  1.438   1.00 91.00 2   C 1 
ATOM 3958 C CZ2   . TRP C 3 2   ? -17.311 16.476  2.297   1.00 90.97 2   C 1 
ATOM 3959 C CZ3   . TRP C 3 2   ? -18.544 14.786  1.073   1.00 89.91 2   C 1 
ATOM 3960 C CH2   . TRP C 3 2   ? -17.340 15.333  1.489   1.00 90.33 2   C 1 
ATOM 3961 N N     . ALA C 3 3   ? -25.094 17.934  0.923   1.00 95.98 3   C 1 
ATOM 3962 C CA    . ALA C 3 3   ? -26.459 17.590  0.511   1.00 95.45 3   C 1 
ATOM 3963 C C     . ALA C 3 3   ? -26.581 17.403  -1.010  1.00 95.64 3   C 1 
ATOM 3964 O O     . ALA C 3 3   ? -27.313 16.525  -1.467  1.00 94.24 3   C 1 
ATOM 3965 C CB    . ALA C 3 3   ? -27.404 18.687  1.012   1.00 94.61 3   C 1 
ATOM 3966 N N     . GLU C 3 4   ? -25.827 18.182  -1.808  1.00 94.75 4   C 1 
ATOM 3967 C CA    . GLU C 3 4   ? -25.761 18.009  -3.250  1.00 94.26 4   C 1 
ATOM 3968 C C     . GLU C 3 4   ? -25.030 16.721  -3.630  1.00 95.08 4   C 1 
ATOM 3969 O O     . GLU C 3 4   ? -25.540 15.920  -4.414  1.00 93.44 4   C 1 
ATOM 3970 C CB    . GLU C 3 4   ? -25.095 19.234  -3.890  1.00 92.14 4   C 1 
ATOM 3971 C CG    . GLU C 3 4   ? -25.238 19.256  -5.427  1.00 82.30 4   C 1 
ATOM 3972 C CD    . GLU C 3 4   ? -26.716 19.225  -5.840  1.00 75.91 4   C 1 
ATOM 3973 O OE1   . GLU C 3 4   ? -27.046 18.621  -6.871  1.00 68.70 4   C 1 
ATOM 3974 O OE2   . GLU C 3 4   ? -27.542 19.763  -5.074  1.00 68.37 4   C 1 
ATOM 3975 N N     . GLN C 3 5   ? -23.904 16.432  -2.984  1.00 94.69 5   C 1 
ATOM 3976 C CA    . GLN C 3 5   ? -23.144 15.212  -3.249  1.00 94.87 5   C 1 
ATOM 3977 C C     . GLN C 3 5   ? -23.956 13.939  -2.938  1.00 95.40 5   C 1 
ATOM 3978 O O     . GLN C 3 5   ? -23.873 12.960  -3.682  1.00 94.10 5   C 1 
ATOM 3979 C CB    . GLN C 3 5   ? -21.835 15.222  -2.451  1.00 94.11 5   C 1 
ATOM 3980 C CG    . GLN C 3 5   ? -20.871 16.355  -2.853  1.00 91.08 5   C 1 
ATOM 3981 C CD    . GLN C 3 5   ? -20.581 16.327  -4.360  1.00 92.70 5   C 1 
ATOM 3982 O OE1   . GLN C 3 5   ? -20.077 15.350  -4.881  1.00 82.81 5   C 1 
ATOM 3983 N NE2   . GLN C 3 5   ? -20.940 17.365  -5.089  1.00 82.44 5   C 1 
ATOM 3984 N N     . TYR C 3 6   ? -24.781 13.955  -1.885  1.00 95.98 6   C 1 
ATOM 3985 C CA    . TYR C 3 6   ? -25.699 12.846  -1.603  1.00 95.90 6   C 1 
ATOM 3986 C C     . TYR C 3 6   ? -26.777 12.707  -2.694  1.00 95.80 6   C 1 
ATOM 3987 O O     . TYR C 3 6   ? -27.035 11.587  -3.135  1.00 93.67 6   C 1 
ATOM 3988 C CB    . TYR C 3 6   ? -26.337 13.011  -0.221  1.00 95.05 6   C 1 
ATOM 3989 C CG    . TYR C 3 6   ? -25.507 12.426  0.902   1.00 95.19 6   C 1 
ATOM 3990 C CD1   . TYR C 3 6   ? -25.527 11.037  1.155   1.00 91.80 6   C 1 
ATOM 3991 C CD2   . TYR C 3 6   ? -24.720 13.251  1.726   1.00 91.00 6   C 1 
ATOM 3992 C CE1   . TYR C 3 6   ? -24.778 10.490  2.216   1.00 89.50 6   C 1 
ATOM 3993 C CE2   . TYR C 3 6   ? -23.968 12.720  2.785   1.00 89.09 6   C 1 
ATOM 3994 C CZ    . TYR C 3 6   ? -24.004 11.340  3.032   1.00 91.23 6   C 1 
ATOM 3995 O OH    . TYR C 3 6   ? -23.276 10.816  4.081   1.00 88.69 6   C 1 
ATOM 3996 N N     . ARG C 3 7   ? -27.362 13.821  -3.178  1.00 96.37 7   C 1 
ATOM 3997 C CA    . ARG C 3 7   ? -28.324 13.773  -4.296  1.00 95.37 7   C 1 
ATOM 3998 C C     . ARG C 3 7   ? -27.695 13.185  -5.558  1.00 95.18 7   C 1 
ATOM 3999 O O     . ARG C 3 7   ? -28.308 12.329  -6.196  1.00 93.35 7   C 1 
ATOM 4000 C CB    . ARG C 3 7   ? -28.894 15.167  -4.593  1.00 94.41 7   C 1 
ATOM 4001 C CG    . ARG C 3 7   ? -29.946 15.589  -3.549  1.00 84.70 7   C 1 
ATOM 4002 C CD    . ARG C 3 7   ? -30.652 16.882  -3.950  1.00 83.54 7   C 1 
ATOM 4003 N NE    . ARG C 3 7   ? -29.787 18.058  -3.784  1.00 75.30 7   C 1 
ATOM 4004 C CZ    . ARG C 3 7   ? -30.197 19.304  -3.558  1.00 69.82 7   C 1 
ATOM 4005 N NH1   . ARG C 3 7   ? -31.463 19.605  -3.467  1.00 63.82 7   C 1 
ATOM 4006 N NH2   . ARG C 3 7   ? -29.344 20.267  -3.421  1.00 63.92 7   C 1 
ATOM 4007 N N     . GLU C 3 8   ? -26.475 13.558  -5.891  1.00 95.48 8   C 1 
ATOM 4008 C CA    . GLU C 3 8   ? -25.750 13.000  -7.029  1.00 94.65 8   C 1 
ATOM 4009 C C     . GLU C 3 8   ? -25.452 11.504  -6.866  1.00 94.83 8   C 1 
ATOM 4010 O O     . GLU C 3 8   ? -25.518 10.755  -7.841  1.00 92.18 8   C 1 
ATOM 4011 C CB    . GLU C 3 8   ? -24.431 13.737  -7.228  1.00 92.85 8   C 1 
ATOM 4012 C CG    . GLU C 3 8   ? -24.595 15.151  -7.784  1.00 81.64 8   C 1 
ATOM 4013 C CD    . GLU C 3 8   ? -23.242 15.808  -8.071  1.00 77.25 8   C 1 
ATOM 4014 O OE1   . GLU C 3 8   ? -23.241 16.962  -8.555  1.00 70.00 8   C 1 
ATOM 4015 O OE2   . GLU C 3 8   ? -22.193 15.165  -7.822  1.00 70.72 8   C 1 
ATOM 4016 N N     . ILE C 3 9   ? -25.143 11.042  -5.650  1.00 94.84 9   C 1 
ATOM 4017 C CA    . ILE C 3 9   ? -24.960 9.615   -5.375  1.00 94.35 9   C 1 
ATOM 4018 C C     . ILE C 3 9   ? -26.259 8.839   -5.606  1.00 94.20 9   C 1 
ATOM 4019 O O     . ILE C 3 9   ? -26.226 7.778   -6.239  1.00 92.18 9   C 1 
ATOM 4020 C CB    . ILE C 3 9   ? -24.411 9.390   -3.946  1.00 94.01 9   C 1 
ATOM 4021 C CG1   . ILE C 3 9   ? -22.937 9.830   -3.872  1.00 90.47 9   C 1 
ATOM 4022 C CG2   . ILE C 3 9   ? -24.527 7.909   -3.513  1.00 89.79 9   C 1 
ATOM 4023 C CD1   . ILE C 3 9   ? -22.426 10.003  -2.436  1.00 85.55 9   C 1 
ATOM 4024 N N     . GLU C 3 10  ? -27.399 9.344   -5.138  1.00 94.78 10  C 1 
ATOM 4025 C CA    . GLU C 3 10  ? -28.691 8.687   -5.359  1.00 94.03 10  C 1 
ATOM 4026 C C     . GLU C 3 10  ? -29.091 8.690   -6.841  1.00 93.80 10  C 1 
ATOM 4027 O O     . GLU C 3 10  ? -29.652 7.705   -7.326  1.00 90.66 10  C 1 
ATOM 4028 C CB    . GLU C 3 10  ? -29.794 9.334   -4.509  1.00 92.43 10  C 1 
ATOM 4029 C CG    . GLU C 3 10  ? -29.605 9.222   -2.987  1.00 85.99 10  C 1 
ATOM 4030 C CD    . GLU C 3 10  ? -29.362 7.796   -2.472  1.00 87.92 10  C 1 
ATOM 4031 O OE1   . GLU C 3 10  ? -28.618 7.638   -1.486  1.00 80.12 10  C 1 
ATOM 4032 O OE2   . GLU C 3 10  ? -29.900 6.808   -3.026  1.00 82.33 10  C 1 
ATOM 4033 N N     . ALA C 3 11  ? -28.760 9.754   -7.581  1.00 94.03 11  C 1 
ATOM 4034 C CA    . ALA C 3 11  ? -29.022 9.861   -9.010  1.00 93.39 11  C 1 
ATOM 4035 C C     . ALA C 3 11  ? -28.068 9.028   -9.888  1.00 92.99 11  C 1 
ATOM 4036 O O     . ALA C 3 11  ? -28.336 8.823   -11.076 1.00 88.90 11  C 1 
ATOM 4037 C CB    . ALA C 3 11  ? -28.981 11.344  -9.389  1.00 91.06 11  C 1 
ATOM 4038 N N     . THR C 3 12  ? -26.949 8.536   -9.336  1.00 91.66 12  C 1 
ATOM 4039 C CA    . THR C 3 12  ? -25.968 7.758   -10.104 1.00 91.37 12  C 1 
ATOM 4040 C C     . THR C 3 12  ? -26.535 6.395   -10.504 1.00 91.43 12  C 1 
ATOM 4041 O O     . THR C 3 12  ? -26.868 5.573   -9.652  1.00 87.52 12  C 1 
ATOM 4042 C CB    . THR C 3 12  ? -24.645 7.604   -9.336  1.00 89.09 12  C 1 
ATOM 4043 O OG1   . THR C 3 12  ? -24.083 8.857   -9.062  1.00 79.33 12  C 1 
ATOM 4044 C CG2   . THR C 3 12  ? -23.595 6.845   -10.156 1.00 77.79 12  C 1 
ATOM 4045 N N     . THR C 3 13  ? -26.583 6.141   -11.804 1.00 91.10 13  C 1 
ATOM 4046 C CA    . THR C 3 13  ? -27.004 4.861   -12.396 1.00 89.78 13  C 1 
ATOM 4047 C C     . THR C 3 13  ? -25.865 4.147   -13.115 1.00 90.07 13  C 1 
ATOM 4048 O O     . THR C 3 13  ? -25.816 2.913   -13.145 1.00 83.48 13  C 1 
ATOM 4049 C CB    . THR C 3 13  ? -28.166 5.073   -13.373 1.00 86.02 13  C 1 
ATOM 4050 O OG1   . THR C 3 13  ? -27.799 6.009   -14.367 1.00 77.30 13  C 1 
ATOM 4051 C CG2   . THR C 3 13  ? -29.424 5.601   -12.678 1.00 74.21 13  C 1 
ATOM 4052 N N     . ASP C 3 14  ? -24.922 4.888   -13.688 1.00 90.25 14  C 1 
ATOM 4053 C CA    . ASP C 3 14  ? -23.751 4.341   -14.360 1.00 91.23 14  C 1 
ATOM 4054 C C     . ASP C 3 14  ? -22.526 4.351   -13.435 1.00 91.95 14  C 1 
ATOM 4055 O O     . ASP C 3 14  ? -21.901 5.381   -13.194 1.00 87.12 14  C 1 
ATOM 4056 C CB    . ASP C 3 14  ? -23.491 5.077   -15.679 1.00 86.46 14  C 1 
ATOM 4057 C CG    . ASP C 3 14  ? -22.351 4.436   -16.479 1.00 80.16 14  C 1 
ATOM 4058 O OD1   . ASP C 3 14  ? -21.866 3.344   -16.092 1.00 72.57 14  C 1 
ATOM 4059 O OD2   . ASP C 3 14  ? -21.941 5.028   -17.496 1.00 72.86 14  C 1 
ATOM 4060 N N     . PHE C 3 15  ? -22.165 3.169   -12.956 1.00 91.58 15  C 1 
ATOM 4061 C CA    . PHE C 3 15  ? -20.978 2.937   -12.136 1.00 91.72 15  C 1 
ATOM 4062 C C     . PHE C 3 15  ? -19.763 2.466   -12.960 1.00 91.79 15  C 1 
ATOM 4063 O O     . PHE C 3 15  ? -18.752 2.030   -12.396 1.00 86.31 15  C 1 
ATOM 4064 C CB    . PHE C 3 15  ? -21.317 1.955   -11.017 1.00 89.70 15  C 1 
ATOM 4065 C CG    . PHE C 3 15  ? -22.317 2.498   -10.028 1.00 90.20 15  C 1 
ATOM 4066 C CD1   . PHE C 3 15  ? -21.882 3.294   -8.954  1.00 86.75 15  C 1 
ATOM 4067 C CD2   . PHE C 3 15  ? -23.685 2.239   -10.183 1.00 87.23 15  C 1 
ATOM 4068 C CE1   . PHE C 3 15  ? -22.804 3.817   -8.038  1.00 84.45 15  C 1 
ATOM 4069 C CE2   . PHE C 3 15  ? -24.613 2.761   -9.269  1.00 84.88 15  C 1 
ATOM 4070 C CZ    . PHE C 3 15  ? -24.171 3.549   -8.192  1.00 86.71 15  C 1 
ATOM 4071 N N     . LYS C 3 16  ? -19.839 2.508   -14.311 1.00 91.05 16  C 1 
ATOM 4072 C CA    . LYS C 3 16  ? -18.742 2.105   -15.197 1.00 90.56 16  C 1 
ATOM 4073 C C     . LYS C 3 16  ? -17.911 3.298   -15.650 1.00 91.42 16  C 1 
ATOM 4074 O O     . LYS C 3 16  ? -16.693 3.170   -15.794 1.00 86.52 16  C 1 
ATOM 4075 C CB    . LYS C 3 16  ? -19.281 1.349   -16.411 1.00 86.22 16  C 1 
ATOM 4076 C CG    . LYS C 3 16  ? -19.964 0.034   -16.022 1.00 76.54 16  C 1 
ATOM 4077 C CD    . LYS C 3 16  ? -20.524 -0.645  -17.270 1.00 66.34 16  C 1 
ATOM 4078 C CE    . LYS C 3 16  ? -21.252 -1.927  -16.880 1.00 58.67 16  C 1 
ATOM 4079 N NZ    . LYS C 3 16  ? -21.982 -2.499  -18.024 1.00 48.31 16  C 1 
ATOM 4080 N N     . ASN C 3 17  ? -18.550 4.443   -15.863 1.00 92.28 17  C 1 
ATOM 4081 C CA    . ASN C 3 17  ? -17.875 5.657   -16.281 1.00 92.69 17  C 1 
ATOM 4082 C C     . ASN C 3 17  ? -17.417 6.465   -15.062 1.00 93.36 17  C 1 
ATOM 4083 O O     . ASN C 3 17  ? -18.200 6.825   -14.192 1.00 90.45 17  C 1 
ATOM 4084 C CB    . ASN C 3 17  ? -18.781 6.447   -17.232 1.00 89.51 17  C 1 
ATOM 4085 C CG    . ASN C 3 17  ? -18.941 5.729   -18.560 1.00 81.28 17  C 1 
ATOM 4086 O OD1   . ASN C 3 17  ? -18.006 5.161   -19.102 1.00 71.79 17  C 1 
ATOM 4087 N ND2   . ASN C 3 17  ? -20.123 5.743   -19.136 1.00 70.36 17  C 1 
ATOM 4088 N N     . HIS C 3 18  ? -16.118 6.759   -15.021 1.00 93.74 18  C 1 
ATOM 4089 C CA    . HIS C 3 18  ? -15.495 7.514   -13.941 1.00 94.05 18  C 1 
ATOM 4090 C C     . HIS C 3 18  ? -14.729 8.710   -14.498 1.00 93.94 18  C 1 
ATOM 4091 O O     . HIS C 3 18  ? -14.013 8.589   -15.492 1.00 89.68 18  C 1 
ATOM 4092 C CB    . HIS C 3 18  ? -14.570 6.608   -13.124 1.00 93.17 18  C 1 
ATOM 4093 C CG    . HIS C 3 18  ? -15.267 5.414   -12.537 1.00 93.13 18  C 1 
ATOM 4094 N ND1   . HIS C 3 18  ? -16.256 5.440   -11.575 1.00 81.02 18  C 1 
ATOM 4095 C CD2   . HIS C 3 18  ? -15.082 4.101   -12.887 1.00 82.47 18  C 1 
ATOM 4096 C CE1   . HIS C 3 18  ? -16.659 4.176   -11.358 1.00 82.94 18  C 1 
ATOM 4097 N NE2   . HIS C 3 18  ? -15.962 3.338   -12.131 1.00 84.94 18  C 1 
ATOM 4098 N N     . ASN C 3 19  ? -14.808 9.869   -13.796 1.00 94.97 19  C 1 
ATOM 4099 C CA    . ASN C 3 19  ? -14.090 11.081  -14.187 1.00 95.12 19  C 1 
ATOM 4100 C C     . ASN C 3 19  ? -12.574 10.983  -13.976 1.00 95.93 19  C 1 
ATOM 4101 O O     . ASN C 3 19  ? -11.806 11.754  -14.568 1.00 93.94 19  C 1 
ATOM 4102 C CB    . ASN C 3 19  ? -14.714 12.285  -13.449 1.00 93.55 19  C 1 
ATOM 4103 C CG    . ASN C 3 19  ? -16.102 12.614  -13.974 1.00 90.92 19  C 1 
ATOM 4104 O OD1   . ASN C 3 19  ? -16.400 12.408  -15.128 1.00 79.47 19  C 1 
ATOM 4105 N ND2   . ASN C 3 19  ? -16.974 13.142  -13.141 1.00 78.79 19  C 1 
ATOM 4106 N N     . LEU C 3 20  ? -12.130 10.020  -13.176 1.00 96.09 20  C 1 
ATOM 4107 C CA    . LEU C 3 20  ? -10.715 9.737   -12.908 1.00 96.52 20  C 1 
ATOM 4108 C C     . LEU C 3 20  ? -10.350 8.309   -13.333 1.00 96.53 20  C 1 
ATOM 4109 O O     . LEU C 3 20  ? -11.113 7.366   -13.109 1.00 95.12 20  C 1 
ATOM 4110 C CB    . LEU C 3 20  ? -10.423 9.977   -11.415 1.00 96.66 20  C 1 
ATOM 4111 C CG    . LEU C 3 20  ? -10.498 11.453  -10.980 1.00 96.40 20  C 1 
ATOM 4112 C CD1   . LEU C 3 20  ? -10.405 11.545  -9.463  1.00 94.13 20  C 1 
ATOM 4113 C CD2   . LEU C 3 20  ? -9.362  12.285  -11.577 1.00 93.39 20  C 1 
ATOM 4114 N N     . PRO C 3 21  ? -9.158  8.091   -13.931 1.00 96.66 21  C 1 
ATOM 4115 C CA    . PRO C 3 21  ? -8.779  6.771   -14.430 1.00 96.58 21  C 1 
ATOM 4116 C C     . PRO C 3 21  ? -8.431  5.800   -13.293 1.00 96.98 21  C 1 
ATOM 4117 O O     . PRO C 3 21  ? -7.401  5.952   -12.620 1.00 96.06 21  C 1 
ATOM 4118 C CB    . PRO C 3 21  ? -7.606  7.035   -15.376 1.00 95.37 21  C 1 
ATOM 4119 C CG    . PRO C 3 21  ? -6.974  8.308   -14.819 1.00 92.79 21  C 1 
ATOM 4120 C CD    . PRO C 3 21  ? -8.165  9.083   -14.254 1.00 95.33 21  C 1 
ATOM 4121 N N     . LEU C 3 22  ? -9.212  4.721   -13.170 1.00 96.38 22  C 1 
ATOM 4122 C CA    . LEU C 3 22  ? -9.033  3.694   -12.134 1.00 96.64 22  C 1 
ATOM 4123 C C     . LEU C 3 22  ? -7.631  3.059   -12.135 1.00 96.85 22  C 1 
ATOM 4124 O O     . LEU C 3 22  ? -7.094  2.727   -11.077 1.00 95.94 22  C 1 
ATOM 4125 C CB    . LEU C 3 22  ? -10.079 2.574   -12.330 1.00 96.42 22  C 1 
ATOM 4126 C CG    . LEU C 3 22  ? -11.559 3.002   -12.306 1.00 95.69 22  C 1 
ATOM 4127 C CD1   . LEU C 3 22  ? -12.440 1.766   -12.425 1.00 92.60 22  C 1 
ATOM 4128 C CD2   . LEU C 3 22  ? -11.924 3.754   -11.028 1.00 91.60 22  C 1 
ATOM 4129 N N     . ALA C 3 23  ? -7.014  2.907   -13.301 1.00 96.70 23  C 1 
ATOM 4130 C CA    . ALA C 3 23  ? -5.660  2.361   -13.403 1.00 96.26 23  C 1 
ATOM 4131 C C     . ALA C 3 23  ? -4.613  3.255   -12.732 1.00 96.50 23  C 1 
ATOM 4132 O O     . ALA C 3 23  ? -3.689  2.740   -12.105 1.00 95.40 23  C 1 
ATOM 4133 C CB    . ALA C 3 23  ? -5.330  2.141   -14.886 1.00 95.27 23  C 1 
ATOM 4134 N N     . ARG C 3 24  ? -4.770  4.583   -12.831 1.00 96.94 24  C 1 
ATOM 4135 C CA    . ARG C 3 24  ? -3.868  5.548   -12.190 1.00 96.75 24  C 1 
ATOM 4136 C C     . ARG C 3 24  ? -4.072  5.556   -10.679 1.00 97.23 24  C 1 
ATOM 4137 O O     . ARG C 3 24  ? -3.096  5.467   -9.946  1.00 96.32 24  C 1 
ATOM 4138 C CB    . ARG C 3 24  ? -4.044  6.936   -12.834 1.00 95.68 24  C 1 
ATOM 4139 C CG    . ARG C 3 24  ? -3.042  7.995   -12.319 1.00 87.47 24  C 1 
ATOM 4140 C CD    . ARG C 3 24  ? -1.563  7.682   -12.621 1.00 86.40 24  C 1 
ATOM 4141 N NE    . ARG C 3 24  ? -1.270  7.801   -14.072 1.00 83.92 24  C 1 
ATOM 4142 C CZ    . ARG C 3 24  ? -0.807  8.875   -14.716 1.00 83.16 24  C 1 
ATOM 4143 N NH1   . ARG C 3 24  ? -0.604  10.007  -14.106 1.00 72.91 24  C 1 
ATOM 4144 N NH2   . ARG C 3 24  ? -0.538  8.840   -15.990 1.00 75.92 24  C 1 
ATOM 4145 N N     . ILE C 3 25  ? -5.329  5.545   -10.210 1.00 97.35 25  C 1 
ATOM 4146 C CA    . ILE C 3 25  ? -5.655  5.418   -8.784  1.00 97.74 25  C 1 
ATOM 4147 C C     . ILE C 3 25  ? -5.026  4.138   -8.207  1.00 97.86 25  C 1 
ATOM 4148 O O     . ILE C 3 25  ? -4.308  4.184   -7.214  1.00 97.36 25  C 1 
ATOM 4149 C CB    . ILE C 3 25  ? -7.186  5.434   -8.580  1.00 97.73 25  C 1 
ATOM 4150 C CG1   . ILE C 3 25  ? -7.761  6.800   -9.032  1.00 96.81 25  C 1 
ATOM 4151 C CG2   . ILE C 3 25  ? -7.549  5.131   -7.120  1.00 97.01 25  C 1 
ATOM 4152 C CD1   . ILE C 3 25  ? -9.283  6.855   -9.056  1.00 94.22 25  C 1 
ATOM 4153 N N     . LYS C 3 26  ? -5.185  3.001   -8.901  1.00 97.18 26  C 1 
ATOM 4154 C CA    . LYS C 3 26  ? -4.589  1.733   -8.492  1.00 96.98 26  C 1 
ATOM 4155 C C     . LYS C 3 26  ? -3.060  1.763   -8.489  1.00 96.92 26  C 1 
ATOM 4156 O O     . LYS C 3 26  ? -2.449  1.057   -7.698  1.00 96.14 26  C 1 
ATOM 4157 C CB    . LYS C 3 26  ? -5.156  0.616   -9.373  1.00 96.29 26  C 1 
ATOM 4158 C CG    . LYS C 3 26  ? -4.821  -0.782  -8.841  1.00 91.15 26  C 1 
ATOM 4159 C CD    . LYS C 3 26  ? -5.583  -1.854  -9.628  1.00 87.89 26  C 1 
ATOM 4160 C CE    . LYS C 3 26  ? -5.383  -3.224  -8.989  1.00 80.25 26  C 1 
ATOM 4161 N NZ    . LYS C 3 26  ? -6.325  -4.239  -9.521  1.00 73.30 26  C 1 
ATOM 4162 N N     . LYS C 3 27  ? -2.422  2.536   -9.389  1.00 96.78 27  C 1 
ATOM 4163 C CA    . LYS C 3 27  ? -0.966  2.755   -9.384  1.00 96.44 27  C 1 
ATOM 4164 C C     . LYS C 3 27  ? -0.538  3.514   -8.126  1.00 96.71 27  C 1 
ATOM 4165 O O     . LYS C 3 27  ? 0.379   3.048   -7.454  1.00 95.75 27  C 1 
ATOM 4166 C CB    . LYS C 3 27  ? -0.498  3.442   -10.680 1.00 95.60 27  C 1 
ATOM 4167 C CG    . LYS C 3 27  ? 1.051   3.527   -10.770 1.00 90.97 27  C 1 
ATOM 4168 C CD    . LYS C 3 27  ? 1.578   4.176   -12.067 1.00 84.30 27  C 1 
ATOM 4169 C CE    . LYS C 3 27  ? 3.114   4.231   -12.031 1.00 75.69 27  C 1 
ATOM 4170 N NZ    . LYS C 3 27  ? 3.764   4.814   -13.238 1.00 66.08 27  C 1 
ATOM 4171 N N     . ILE C 3 28  ? -1.239  4.605   -7.780  1.00 97.32 28  C 1 
ATOM 4172 C CA    . ILE C 3 28  ? -0.967  5.421   -6.580  1.00 97.54 28  C 1 
ATOM 4173 C C     . ILE C 3 28  ? -1.136  4.576   -5.303  1.00 97.54 28  C 1 
ATOM 4174 O O     . ILE C 3 28  ? -0.223  4.515   -4.497  1.00 96.89 28  C 1 
ATOM 4175 C CB    . ILE C 3 28  ? -1.865  6.676   -6.568  1.00 97.52 28  C 1 
ATOM 4176 C CG1   . ILE C 3 28  ? -1.525  7.606   -7.762  1.00 96.64 28  C 1 
ATOM 4177 C CG2   . ILE C 3 28  ? -1.700  7.456   -5.250  1.00 96.55 28  C 1 
ATOM 4178 C CD1   . ILE C 3 28  ? -2.637  8.610   -8.092  1.00 93.70 28  C 1 
ATOM 4179 N N     . MET C 3 29  ? -2.241  3.827   -5.179  1.00 97.35 29  C 1 
ATOM 4180 C CA    . MET C 3 29  ? -2.454  2.909   -4.046  1.00 97.56 29  C 1 
ATOM 4181 C C     . MET C 3 29  ? -1.321  1.880   -3.904  1.00 97.34 29  C 1 
ATOM 4182 O O     . MET C 3 29  ? -0.940  1.505   -2.804  1.00 96.22 29  C 1 
ATOM 4183 C CB    . MET C 3 29  ? -3.771  2.148   -4.218  1.00 97.53 29  C 1 
ATOM 4184 C CG    . MET C 3 29  ? -5.025  3.008   -4.150  1.00 96.87 29  C 1 
ATOM 4185 S SD    . MET C 3 29  ? -6.531  2.038   -4.421  1.00 95.98 29  C 1 
ATOM 4186 C CE    . MET C 3 29  ? -6.665  1.220   -2.807  1.00 90.36 29  C 1 
ATOM 4187 N N     . LYS C 3 30  ? -0.786  1.383   -5.036  1.00 97.08 30  C 1 
ATOM 4188 C CA    . LYS C 3 30  ? 0.279   0.371   -5.048  1.00 96.60 30  C 1 
ATOM 4189 C C     . LYS C 3 30  ? 1.672   0.921   -4.740  1.00 96.33 30  C 1 
ATOM 4190 O O     . LYS C 3 30  ? 2.565   0.098   -4.552  1.00 94.47 30  C 1 
ATOM 4191 C CB    . LYS C 3 30  ? 0.304   -0.351  -6.387  1.00 95.71 30  C 1 
ATOM 4192 C CG    . LYS C 3 30  ? -0.765  -1.436  -6.487  1.00 91.31 30  C 1 
ATOM 4193 C CD    . LYS C 3 30  ? -0.601  -2.124  -7.843  1.00 85.31 30  C 1 
ATOM 4194 C CE    . LYS C 3 30  ? -1.471  -3.357  -7.936  1.00 78.52 30  C 1 
ATOM 4195 N NZ    . LYS C 3 30  ? -0.982  -4.238  -9.032  1.00 69.24 30  C 1 
ATOM 4196 N N     . ALA C 3 31  ? 1.859   2.248   -4.724  1.00 96.69 31  C 1 
ATOM 4197 C CA    . ALA C 3 31  ? 3.116   2.866   -4.315  1.00 96.02 31  C 1 
ATOM 4198 C C     . ALA C 3 31  ? 3.387   2.664   -2.814  1.00 95.80 31  C 1 
ATOM 4199 O O     . ALA C 3 31  ? 4.545   2.609   -2.416  1.00 93.81 31  C 1 
ATOM 4200 C CB    . ALA C 3 31  ? 3.088   4.347   -4.692  1.00 95.24 31  C 1 
ATOM 4201 N N     . ASP C 3 32  ? 2.313   2.457   -2.024  1.00 96.00 32  C 1 
ATOM 4202 C CA    . ASP C 3 32  ? 2.444   1.983   -0.647  1.00 95.99 32  C 1 
ATOM 4203 C C     . ASP C 3 32  ? 2.821   0.486   -0.651  1.00 96.07 32  C 1 
ATOM 4204 O O     . ASP C 3 32  ? 2.090   -0.363  -1.184  1.00 94.35 32  C 1 
ATOM 4205 C CB    . ASP C 3 32  ? 1.144   2.262   0.117   1.00 95.10 32  C 1 
ATOM 4206 C CG    . ASP C 3 32  ? 1.221   1.962   1.624   1.00 93.60 32  C 1 
ATOM 4207 O OD1   . ASP C 3 32  ? 2.012   1.099   2.044   1.00 87.39 32  C 1 
ATOM 4208 O OD2   . ASP C 3 32  ? 0.463   2.591   2.379   1.00 86.61 32  C 1 
ATOM 4209 N N     . GLU C 3 33  ? 3.966   0.151   -0.074  1.00 95.67 33  C 1 
ATOM 4210 C CA    . GLU C 3 33  ? 4.516   -1.201  -0.059  1.00 95.20 33  C 1 
ATOM 4211 C C     . GLU C 3 33  ? 3.649   -2.195  0.713   1.00 95.67 33  C 1 
ATOM 4212 O O     . GLU C 3 33  ? 3.571   -3.372  0.345   1.00 93.37 33  C 1 
ATOM 4213 C CB    . GLU C 3 33  ? 5.944   -1.179  0.508   1.00 93.15 33  C 1 
ATOM 4214 C CG    . GLU C 3 33  ? 6.898   -0.347  -0.358  1.00 82.40 33  C 1 
ATOM 4215 C CD    . GLU C 3 33  ? 8.369   -0.596  -0.008  1.00 76.76 33  C 1 
ATOM 4216 O OE1   . GLU C 3 33  ? 9.190   -0.597  -0.952  1.00 68.93 33  C 1 
ATOM 4217 O OE2   . GLU C 3 33  ? 8.677   -0.841  1.169   1.00 67.64 33  C 1 
ATOM 4218 N N     . ASP C 3 34  ? 2.909   -1.734  1.728   1.00 95.50 34  C 1 
ATOM 4219 C CA    . ASP C 3 34  ? 2.032   -2.576  2.542   1.00 95.25 34  C 1 
ATOM 4220 C C     . ASP C 3 34  ? 0.785   -3.053  1.771   1.00 95.74 34  C 1 
ATOM 4221 O O     . ASP C 3 34  ? 0.156   -4.047  2.136   1.00 93.56 34  C 1 
ATOM 4222 C CB    . ASP C 3 34  ? 1.615   -1.813  3.809   1.00 93.87 34  C 1 
ATOM 4223 C CG    . ASP C 3 34  ? 2.740   -1.565  4.798   1.00 90.04 34  C 1 
ATOM 4224 O OD1   . ASP C 3 34  ? 3.643   -2.416  4.885   1.00 84.66 34  C 1 
ATOM 4225 O OD2   . ASP C 3 34  ? 2.646   -0.560  5.532   1.00 83.94 34  C 1 
ATOM 4226 N N     . VAL C 3 35  ? 0.407   -2.377  0.649   1.00 96.00 35  C 1 
ATOM 4227 C CA    . VAL C 3 35  ? -0.774  -2.731  -0.151  1.00 96.19 35  C 1 
ATOM 4228 C C     . VAL C 3 35  ? -0.483  -3.948  -1.033  1.00 96.05 35  C 1 
ATOM 4229 O O     . VAL C 3 35  ? 0.065   -3.823  -2.132  1.00 93.99 35  C 1 
ATOM 4230 C CB    . VAL C 3 35  ? -1.274  -1.542  -0.987  1.00 95.64 35  C 1 
ATOM 4231 C CG1   . VAL C 3 35  ? -2.498  -1.935  -1.825  1.00 92.70 35  C 1 
ATOM 4232 C CG2   . VAL C 3 35  ? -1.692  -0.384  -0.085  1.00 92.96 35  C 1 
ATOM 4233 N N     . ARG C 3 36  ? -0.925  -5.139  -0.638  1.00 95.97 36  C 1 
ATOM 4234 C CA    . ARG C 3 36  ? -0.706  -6.374  -1.411  1.00 95.46 36  C 1 
ATOM 4235 C C     . ARG C 3 36  ? -1.730  -6.588  -2.528  1.00 95.82 36  C 1 
ATOM 4236 O O     . ARG C 3 36  ? -1.348  -6.771  -3.688  1.00 92.91 36  C 1 
ATOM 4237 C CB    . ARG C 3 36  ? -0.635  -7.594  -0.480  1.00 93.91 36  C 1 
ATOM 4238 C CG    . ARG C 3 36  ? 0.559   -7.498  0.484   1.00 88.25 36  C 1 
ATOM 4239 C CD    . ARG C 3 36  ? 0.758   -8.809  1.241   1.00 82.46 36  C 1 
ATOM 4240 N NE    . ARG C 3 36  ? 1.884   -8.713  2.187   1.00 75.02 36  C 1 
ATOM 4241 C CZ    . ARG C 3 36  ? 2.543   -9.711  2.743   1.00 67.38 36  C 1 
ATOM 4242 N NH1   . ARG C 3 36  ? 2.246   -10.964 2.504   1.00 59.95 36  C 1 
ATOM 4243 N NH2   . ARG C 3 36  ? 3.533   -9.476  3.565   1.00 59.47 36  C 1 
ATOM 4244 N N     . MET C 3 37  ? -3.019  -6.577  -2.185  1.00 96.96 37  C 1 
ATOM 4245 C CA    . MET C 3 37  ? -4.115  -6.756  -3.131  1.00 96.89 37  C 1 
ATOM 4246 C C     . MET C 3 37  ? -5.134  -5.629  -2.975  1.00 97.12 37  C 1 
ATOM 4247 O O     . MET C 3 37  ? -5.293  -5.077  -1.891  1.00 95.63 37  C 1 
ATOM 4248 C CB    . MET C 3 37  ? -4.811  -8.114  -2.934  1.00 95.74 37  C 1 
ATOM 4249 C CG    . MET C 3 37  ? -3.942  -9.308  -3.352  1.00 91.27 37  C 1 
ATOM 4250 S SD    . MET C 3 37  ? -4.843  -10.876 -3.318  1.00 89.16 37  C 1 
ATOM 4251 C CE    . MET C 3 37  ? -3.585  -12.003 -3.913  1.00 79.59 37  C 1 
ATOM 4252 N N     . ILE C 3 38  ? -5.823  -5.292  -4.067  1.00 97.02 38  C 1 
ATOM 4253 C CA    . ILE C 3 38  ? -6.812  -4.216  -4.109  1.00 97.11 38  C 1 
ATOM 4254 C C     . ILE C 3 38  ? -8.094  -4.767  -4.732  1.00 97.15 38  C 1 
ATOM 4255 O O     . ILE C 3 38  ? -8.062  -5.203  -5.891  1.00 96.09 38  C 1 
ATOM 4256 C CB    . ILE C 3 38  ? -6.264  -3.002  -4.886  1.00 96.83 38  C 1 
ATOM 4257 C CG1   . ILE C 3 38  ? -4.932  -2.482  -4.302  1.00 95.20 38  C 1 
ATOM 4258 C CG2   . ILE C 3 38  ? -7.304  -1.880  -4.910  1.00 95.18 38  C 1 
ATOM 4259 C CD1   . ILE C 3 38  ? -4.225  -1.439  -5.177  1.00 92.89 38  C 1 
ATOM 4260 N N     . ALA C 3 39  ? -9.192  -4.740  -3.981  1.00 96.89 39  C 1 
ATOM 4261 C CA    . ALA C 3 39  ? -10.513 -5.108  -4.471  1.00 96.74 39  C 1 
ATOM 4262 C C     . ALA C 3 39  ? -10.955 -4.181  -5.607  1.00 96.97 39  C 1 
ATOM 4263 O O     . ALA C 3 39  ? -10.522 -3.039  -5.682  1.00 95.99 39  C 1 
ATOM 4264 C CB    . ALA C 3 39  ? -11.504 -5.097  -3.306  1.00 96.17 39  C 1 
ATOM 4265 N N     . ALA C 3 40  ? -11.825 -4.672  -6.515  1.00 96.42 40  C 1 
ATOM 4266 C CA    . ALA C 3 40  ? -12.268 -3.896  -7.674  1.00 96.15 40  C 1 
ATOM 4267 C C     . ALA C 3 40  ? -13.042 -2.627  -7.286  1.00 96.63 40  C 1 
ATOM 4268 O O     . ALA C 3 40  ? -12.917 -1.608  -7.958  1.00 95.35 40  C 1 
ATOM 4269 C CB    . ALA C 3 40  ? -13.108 -4.801  -8.574  1.00 94.94 40  C 1 
ATOM 4270 N N     . GLU C 3 41  ? -13.784 -2.690  -6.182  1.00 97.00 41  C 1 
ATOM 4271 C CA    . GLU C 3 41  ? -14.551 -1.559  -5.644  1.00 96.90 41  C 1 
ATOM 4272 C C     . GLU C 3 41  ? -13.666 -0.448  -5.057  1.00 97.45 41  C 1 
ATOM 4273 O O     . GLU C 3 41  ? -14.051 0.712   -5.096  1.00 96.38 41  C 1 
ATOM 4274 C CB    . GLU C 3 41  ? -15.535 -2.094  -4.598  1.00 95.27 41  C 1 
ATOM 4275 C CG    . GLU C 3 41  ? -14.840 -2.785  -3.412  1.00 90.81 41  C 1 
ATOM 4276 C CD    . GLU C 3 41  ? -15.807 -3.432  -2.412  1.00 91.79 41  C 1 
ATOM 4277 O OE1   . GLU C 3 41  ? -15.390 -3.623  -1.241  1.00 86.41 41  C 1 
ATOM 4278 O OE2   . GLU C 3 41  ? -16.953 -3.744  -2.777  1.00 88.05 41  C 1 
ATOM 4279 N N     . ALA C 3 42  ? -12.455 -0.754  -4.580  1.00 97.65 42  C 1 
ATOM 4280 C CA    . ALA C 3 42  ? -11.619 0.231   -3.913  1.00 97.68 42  C 1 
ATOM 4281 C C     . ALA C 3 42  ? -11.198 1.414   -4.818  1.00 97.80 42  C 1 
ATOM 4282 O O     . ALA C 3 42  ? -11.393 2.562   -4.417  1.00 97.21 42  C 1 
ATOM 4283 C CB    . ALA C 3 42  ? -10.438 -0.476  -3.229  1.00 97.27 42  C 1 
ATOM 4284 N N     . PRO C 3 43  ? -10.720 1.195   -6.068  1.00 97.94 43  C 1 
ATOM 4285 C CA    . PRO C 3 43  ? -10.474 2.309   -6.992  1.00 97.87 43  C 1 
ATOM 4286 C C     . PRO C 3 43  ? -11.742 3.055   -7.416  1.00 97.86 43  C 1 
ATOM 4287 O O     . PRO C 3 43  ? -11.648 4.234   -7.734  1.00 97.12 43  C 1 
ATOM 4288 C CB    . PRO C 3 43  ? -9.771  1.690   -8.207  1.00 97.26 43  C 1 
ATOM 4289 C CG    . PRO C 3 43  ? -9.204  0.382   -7.674  1.00 95.65 43  C 1 
ATOM 4290 C CD    . PRO C 3 43  ? -10.251 -0.030  -6.649  1.00 97.27 43  C 1 
ATOM 4291 N N     . VAL C 3 44  ? -12.912 2.387   -7.437  1.00 97.59 44  C 1 
ATOM 4292 C CA    . VAL C 3 44  ? -14.201 3.019   -7.772  1.00 97.46 44  C 1 
ATOM 4293 C C     . VAL C 3 44  ? -14.617 3.992   -6.669  1.00 97.69 44  C 1 
ATOM 4294 O O     . VAL C 3 44  ? -14.924 5.145   -6.955  1.00 96.73 44  C 1 
ATOM 4295 C CB    . VAL C 3 44  ? -15.292 1.951   -8.015  1.00 96.66 44  C 1 
ATOM 4296 C CG1   . VAL C 3 44  ? -16.664 2.581   -8.266  1.00 94.43 44  C 1 
ATOM 4297 C CG2   . VAL C 3 44  ? -14.939 1.073   -9.222  1.00 94.03 44  C 1 
ATOM 4298 N N     . VAL C 3 45  ? -14.530 3.560   -5.404  1.00 97.52 45  C 1 
ATOM 4299 C CA    . VAL C 3 45  ? -14.757 4.429   -4.243  1.00 97.57 45  C 1 
ATOM 4300 C C     . VAL C 3 45  ? -13.783 5.606   -4.252  1.00 97.83 45  C 1 
ATOM 4301 O O     . VAL C 3 45  ? -14.208 6.752   -4.114  1.00 97.17 45  C 1 
ATOM 4302 C CB    . VAL C 3 45  ? -14.649 3.627   -2.927  1.00 96.65 45  C 1 
ATOM 4303 C CG1   . VAL C 3 45  ? -14.751 4.518   -1.686  1.00 92.90 45  C 1 
ATOM 4304 C CG2   . VAL C 3 45  ? -15.770 2.593   -2.833  1.00 91.96 45  C 1 
ATOM 4305 N N     . PHE C 3 46  ? -12.498 5.366   -4.511  1.00 97.71 46  C 1 
ATOM 4306 C CA    . PHE C 3 46  ? -11.516 6.444   -4.597  1.00 97.77 46  C 1 
ATOM 4307 C C     . PHE C 3 46  ? -11.774 7.408   -5.755  1.00 97.75 46  C 1 
ATOM 4308 O O     . PHE C 3 46  ? -11.538 8.598   -5.573  1.00 96.79 46  C 1 
ATOM 4309 C CB    . PHE C 3 46  ? -10.098 5.882   -4.694  1.00 97.32 46  C 1 
ATOM 4310 C CG    . PHE C 3 46  ? -9.380  5.781   -3.371  1.00 97.41 46  C 1 
ATOM 4311 C CD1   . PHE C 3 46  ? -9.242  6.909   -2.549  1.00 95.23 46  C 1 
ATOM 4312 C CD2   . PHE C 3 46  ? -8.819  4.565   -2.970  1.00 95.14 46  C 1 
ATOM 4313 C CE1   . PHE C 3 46  ? -8.555  6.828   -1.330  1.00 94.26 46  C 1 
ATOM 4314 C CE2   . PHE C 3 46  ? -8.123  4.472   -1.750  1.00 93.60 46  C 1 
ATOM 4315 C CZ    . PHE C 3 46  ? -7.994  5.600   -0.933  1.00 94.90 46  C 1 
ATOM 4316 N N     . ALA C 3 47  ? -12.239 6.948   -6.910  1.00 97.91 47  C 1 
ATOM 4317 C CA    . ALA C 3 47  ? -12.543 7.832   -8.028  1.00 97.74 47  C 1 
ATOM 4318 C C     . ALA C 3 47  ? -13.594 8.874   -7.619  1.00 97.74 47  C 1 
ATOM 4319 O O     . ALA C 3 47  ? -13.376 10.071  -7.833  1.00 96.97 47  C 1 
ATOM 4320 C CB    . ALA C 3 47  ? -12.986 7.012   -9.238  1.00 97.11 47  C 1 
ATOM 4321 N N     . ARG C 3 48  ? -14.668 8.436   -6.950  1.00 97.18 48  C 1 
ATOM 4322 C CA    . ARG C 3 48  ? -15.720 9.332   -6.473  1.00 97.14 48  C 1 
ATOM 4323 C C     . ARG C 3 48  ? -15.267 10.187  -5.287  1.00 97.27 48  C 1 
ATOM 4324 O O     . ARG C 3 48  ? -15.568 11.374  -5.244  1.00 96.48 48  C 1 
ATOM 4325 C CB    . ARG C 3 48  ? -16.979 8.515   -6.174  1.00 96.59 48  C 1 
ATOM 4326 C CG    . ARG C 3 48  ? -18.210 9.395   -5.866  1.00 92.94 48  C 1 
ATOM 4327 C CD    . ARG C 3 48  ? -18.543 10.348  -7.011  1.00 90.16 48  C 1 
ATOM 4328 N NE    . ARG C 3 48  ? -19.764 11.111  -6.755  1.00 83.88 48  C 1 
ATOM 4329 C CZ    . ARG C 3 48  ? -20.131 12.220  -7.385  1.00 79.96 48  C 1 
ATOM 4330 N NH1   . ARG C 3 48  ? -19.441 12.725  -8.371  1.00 69.03 48  C 1 
ATOM 4331 N NH2   . ARG C 3 48  ? -21.194 12.845  -7.026  1.00 71.20 48  C 1 
ATOM 4332 N N     . ALA C 3 49  ? -14.518 9.634   -4.347  1.00 97.41 49  C 1 
ATOM 4333 C CA    . ALA C 3 49  ? -14.004 10.377  -3.206  1.00 97.49 49  C 1 
ATOM 4334 C C     . ALA C 3 49  ? -13.008 11.477  -3.613  1.00 97.53 49  C 1 
ATOM 4335 O O     . ALA C 3 49  ? -13.066 12.589  -3.101  1.00 96.86 49  C 1 
ATOM 4336 C CB    . ALA C 3 49  ? -13.365 9.400   -2.220  1.00 96.97 49  C 1 
ATOM 4337 N N     . CYS C 3 50  ? -12.111 11.200  -4.573  1.00 97.98 50  C 1 
ATOM 4338 C CA    . CYS C 3 50  ? -11.190 12.194  -5.114  1.00 97.91 50  C 1 
ATOM 4339 C C     . CYS C 3 50  ? -11.920 13.285  -5.884  1.00 98.05 50  C 1 
ATOM 4340 O O     . CYS C 3 50  ? -11.521 14.439  -5.817  1.00 97.10 50  C 1 
ATOM 4341 C CB    . CYS C 3 50  ? -10.170 11.523  -6.025  1.00 97.35 50  C 1 
ATOM 4342 S SG    . CYS C 3 50  ? -9.058  10.470  -5.059  1.00 93.19 50  C 1 
ATOM 4343 N N     . GLU C 3 51  ? -12.978 12.937  -6.607  1.00 97.50 51  C 1 
ATOM 4344 C CA    . GLU C 3 51  ? -13.819 13.927  -7.268  1.00 97.37 51  C 1 
ATOM 4345 C C     . GLU C 3 51  ? -14.446 14.876  -6.248  1.00 97.56 51  C 1 
ATOM 4346 O O     . GLU C 3 51  ? -14.253 16.085  -6.350  1.00 96.76 51  C 1 
ATOM 4347 C CB    . GLU C 3 51  ? -14.863 13.193  -8.117  1.00 96.29 51  C 1 
ATOM 4348 C CG    . GLU C 3 51  ? -15.764 14.137  -8.907  1.00 89.01 51  C 1 
ATOM 4349 C CD    . GLU C 3 51  ? -16.755 13.389  -9.812  1.00 87.43 51  C 1 
ATOM 4350 O OE1   . GLU C 3 51  ? -17.440 14.060  -10.598 1.00 82.46 51  C 1 
ATOM 4351 O OE2   . GLU C 3 51  ? -16.831 12.141  -9.743  1.00 82.78 51  C 1 
ATOM 4352 N N     . MET C 3 52  ? -15.093 14.359  -5.193  1.00 97.69 52  C 1 
ATOM 4353 C CA    . MET C 3 52  ? -15.641 15.168  -4.101  1.00 97.66 52  C 1 
ATOM 4354 C C     . MET C 3 52  ? -14.584 16.025  -3.410  1.00 97.86 52  C 1 
ATOM 4355 O O     . MET C 3 52  ? -14.838 17.182  -3.102  1.00 97.11 52  C 1 
ATOM 4356 C CB    . MET C 3 52  ? -16.292 14.254  -3.054  1.00 96.93 52  C 1 
ATOM 4357 C CG    . MET C 3 52  ? -17.572 13.622  -3.561  1.00 92.18 52  C 1 
ATOM 4358 S SD    . MET C 3 52  ? -18.299 12.483  -2.353  1.00 89.17 52  C 1 
ATOM 4359 C CE    . MET C 3 52  ? -19.808 12.099  -3.232  1.00 78.53 52  C 1 
ATOM 4360 N N     . PHE C 3 53  ? -13.378 15.484  -3.210  1.00 97.97 53  C 1 
ATOM 4361 C CA    . PHE C 3 53  ? -12.264 16.217  -2.614  1.00 98.02 53  C 1 
ATOM 4362 C C     . PHE C 3 53  ? -11.806 17.388  -3.494  1.00 98.06 53  C 1 
ATOM 4363 O O     . PHE C 3 53  ? -11.614 18.495  -2.997  1.00 97.51 53  C 1 
ATOM 4364 C CB    . PHE C 3 53  ? -11.124 15.231  -2.346  1.00 97.89 53  C 1 
ATOM 4365 C CG    . PHE C 3 53  ? -9.869  15.895  -1.838  1.00 97.71 53  C 1 
ATOM 4366 C CD1   . PHE C 3 53  ? -8.840  16.243  -2.726  1.00 96.49 53  C 1 
ATOM 4367 C CD2   . PHE C 3 53  ? -9.728  16.199  -0.474  1.00 96.53 53  C 1 
ATOM 4368 C CE1   . PHE C 3 53  ? -7.694  16.883  -2.266  1.00 95.54 53  C 1 
ATOM 4369 C CE2   . PHE C 3 53  ? -8.582  16.837  -0.006  1.00 95.57 53  C 1 
ATOM 4370 C CZ    . PHE C 3 53  ? -7.560  17.184  -0.898  1.00 95.75 53  C 1 
ATOM 4371 N N     . ILE C 3 54  ? -11.675 17.172  -4.803  1.00 97.98 54  C 1 
ATOM 4372 C CA    . ILE C 3 54  ? -11.328 18.236  -5.751  1.00 97.94 54  C 1 
ATOM 4373 C C     . ILE C 3 54  ? -12.419 19.313  -5.774  1.00 97.89 54  C 1 
ATOM 4374 O O     . ILE C 3 54  ? -12.092 20.500  -5.748  1.00 97.12 54  C 1 
ATOM 4375 C CB    . ILE C 3 54  ? -11.072 17.652  -7.157  1.00 97.86 54  C 1 
ATOM 4376 C CG1   . ILE C 3 54  ? -9.786  16.795  -7.169  1.00 97.09 54  C 1 
ATOM 4377 C CG2   . ILE C 3 54  ? -10.948 18.769  -8.215  1.00 96.87 54  C 1 
ATOM 4378 C CD1   . ILE C 3 54  ? -9.708  15.831  -8.363  1.00 95.36 54  C 1 
ATOM 4379 N N     . LEU C 3 55  ? -13.698 18.922  -5.788  1.00 97.32 55  C 1 
ATOM 4380 C CA    . LEU C 3 55  ? -14.833 19.846  -5.748  1.00 97.15 55  C 1 
ATOM 4381 C C     . LEU C 3 55  ? -14.828 20.675  -4.464  1.00 97.10 55  C 1 
ATOM 4382 O O     . LEU C 3 55  ? -14.915 21.898  -4.531  1.00 96.23 55  C 1 
ATOM 4383 C CB    . LEU C 3 55  ? -16.152 19.071  -5.886  1.00 96.68 55  C 1 
ATOM 4384 C CG    . LEU C 3 55  ? -16.410 18.411  -7.257  1.00 95.05 55  C 1 
ATOM 4385 C CD1   . LEU C 3 55  ? -17.645 17.512  -7.167  1.00 92.03 55  C 1 
ATOM 4386 C CD2   . LEU C 3 55  ? -16.626 19.434  -8.355  1.00 92.10 55  C 1 
ATOM 4387 N N     . GLU C 3 56  ? -14.651 20.052  -3.286  1.00 97.11 56  C 1 
ATOM 4388 C CA    . GLU C 3 56  ? -14.629 20.756  -2.002  1.00 96.91 56  C 1 
ATOM 4389 C C     . GLU C 3 56  ? -13.458 21.742  -1.912  1.00 97.01 56  C 1 
ATOM 4390 O O     . GLU C 3 56  ? -13.653 22.911  -1.573  1.00 96.19 56  C 1 
ATOM 4391 C CB    . GLU C 3 56  ? -14.583 19.761  -0.831  1.00 96.41 56  C 1 
ATOM 4392 C CG    . GLU C 3 56  ? -14.753 20.501  0.511   1.00 94.32 56  C 1 
ATOM 4393 C CD    . GLU C 3 56  ? -14.722 19.626  1.768   1.00 92.96 56  C 1 
ATOM 4394 O OE1   . GLU C 3 56  ? -15.001 20.192  2.854   1.00 89.03 56  C 1 
ATOM 4395 O OE2   . GLU C 3 56  ? -14.416 18.424  1.680   1.00 88.44 56  C 1 
ATOM 4396 N N     . LEU C 3 57  ? -12.241 21.294  -2.238  1.00 97.40 57  C 1 
ATOM 4397 C CA    . LEU C 3 57  ? -11.058 22.135  -2.133  1.00 97.34 57  C 1 
ATOM 4398 C C     . LEU C 3 57  ? -11.085 23.295  -3.144  1.00 97.42 57  C 1 
ATOM 4399 O O     . LEU C 3 57  ? -10.704 24.416  -2.811  1.00 96.25 57  C 1 
ATOM 4400 C CB    . LEU C 3 57  ? -9.808  21.244  -2.274  1.00 96.76 57  C 1 
ATOM 4401 C CG    . LEU C 3 57  ? -8.481  21.965  -1.976  1.00 93.75 57  C 1 
ATOM 4402 C CD1   . LEU C 3 57  ? -8.434  22.561  -0.567  1.00 89.04 57  C 1 
ATOM 4403 C CD2   . LEU C 3 57  ? -7.319  20.978  -2.095  1.00 89.11 57  C 1 
ATOM 4404 N N     . THR C 3 58  ? -11.594 23.047  -4.347  1.00 97.50 58  C 1 
ATOM 4405 C CA    . THR C 3 58  ? -11.798 24.101  -5.351  1.00 97.41 58  C 1 
ATOM 4406 C C     . THR C 3 58  ? -12.855 25.103  -4.894  1.00 97.34 58  C 1 
ATOM 4407 O O     . THR C 3 58  ? -12.632 26.303  -5.025  1.00 96.38 58  C 1 
ATOM 4408 C CB    . THR C 3 58  ? -12.187 23.519  -6.713  1.00 97.11 58  C 1 
ATOM 4409 O OG1   . THR C 3 58  ? -11.194 22.622  -7.159  1.00 92.89 58  C 1 
ATOM 4410 C CG2   . THR C 3 58  ? -12.297 24.588  -7.800  1.00 92.33 58  C 1 
ATOM 4411 N N     . HIS C 3 59  ? -13.971 24.643  -4.322  1.00 97.21 59  C 1 
ATOM 4412 C CA    . HIS C 3 59  ? -15.029 25.505  -3.809  1.00 96.96 59  C 1 
ATOM 4413 C C     . HIS C 3 59  ? -14.526 26.401  -2.669  1.00 97.01 59  C 1 
ATOM 4414 O O     . HIS C 3 59  ? -14.744 27.615  -2.694  1.00 96.14 59  C 1 
ATOM 4415 C CB    . HIS C 3 59  ? -16.211 24.636  -3.362  1.00 96.18 59  C 1 
ATOM 4416 C CG    . HIS C 3 59  ? -17.390 25.439  -2.886  1.00 94.75 59  C 1 
ATOM 4417 N ND1   . HIS C 3 59  ? -18.218 26.203  -3.679  1.00 83.86 59  C 1 
ATOM 4418 C CD2   . HIS C 3 59  ? -17.831 25.586  -1.597  1.00 82.90 59  C 1 
ATOM 4419 C CE1   . HIS C 3 59  ? -19.129 26.789  -2.882  1.00 83.81 59  C 1 
ATOM 4420 N NE2   . HIS C 3 59  ? -18.929 26.434  -1.618  1.00 85.40 59  C 1 
ATOM 4421 N N     . ARG C 3 60  ? -13.790 25.842  -1.713  1.00 96.71 60  C 1 
ATOM 4422 C CA    . ARG C 3 60  ? -13.197 26.602  -0.602  1.00 96.56 60  C 1 
ATOM 4423 C C     . ARG C 3 60  ? -12.135 27.596  -1.087  1.00 96.75 60  C 1 
ATOM 4424 O O     . ARG C 3 60  ? -12.110 28.731  -0.610  1.00 95.54 60  C 1 
ATOM 4425 C CB    . ARG C 3 60  ? -12.584 25.636  0.420   1.00 96.22 60  C 1 
ATOM 4426 C CG    . ARG C 3 60  ? -13.634 24.832  1.209   1.00 93.99 60  C 1 
ATOM 4427 C CD    . ARG C 3 60  ? -12.914 23.823  2.109   1.00 90.51 60  C 1 
ATOM 4428 N NE    . ARG C 3 60  ? -13.847 22.976  2.870   1.00 86.64 60  C 1 
ATOM 4429 C CZ    . ARG C 3 60  ? -14.251 23.133  4.127   1.00 84.20 60  C 1 
ATOM 4430 N NH1   . ARG C 3 60  ? -13.884 24.138  4.866   1.00 75.60 60  C 1 
ATOM 4431 N NH2   . ARG C 3 60  ? -15.049 22.245  4.641   1.00 79.42 60  C 1 
ATOM 4432 N N     . GLY C 3 61  ? -11.303 27.214  -2.034  1.00 96.98 61  C 1 
ATOM 4433 C CA    . GLY C 3 61  ? -10.326 28.118  -2.656  1.00 96.96 61  C 1 
ATOM 4434 C C     . GLY C 3 61  ? -10.994 29.264  -3.424  1.00 97.16 61  C 1 
ATOM 4435 O O     . GLY C 3 61  ? -10.540 30.400  -3.349  1.00 96.21 61  C 1 
ATOM 4436 N N     . TRP C 3 62  ? -12.096 28.973  -4.120  1.00 97.15 62  C 1 
ATOM 4437 C CA    . TRP C 3 62  ? -12.851 29.994  -4.851  1.00 97.39 62  C 1 
ATOM 4438 C C     . TRP C 3 62  ? -13.459 31.040  -3.928  1.00 97.24 62  C 1 
ATOM 4439 O O     . TRP C 3 62  ? -13.329 32.225  -4.217  1.00 95.95 62  C 1 
ATOM 4440 C CB    . TRP C 3 62  ? -13.921 29.348  -5.723  1.00 97.08 62  C 1 
ATOM 4441 C CG    . TRP C 3 62  ? -14.663 30.349  -6.549  1.00 96.84 62  C 1 
ATOM 4442 C CD1   . TRP C 3 62  ? -15.944 30.756  -6.351  1.00 94.65 62  C 1 
ATOM 4443 C CD2   . TRP C 3 62  ? -14.147 31.172  -7.648  1.00 95.71 62  C 1 
ATOM 4444 N NE1   . TRP C 3 62  ? -16.265 31.750  -7.257  1.00 94.17 62  C 1 
ATOM 4445 C CE2   . TRP C 3 62  ? -15.190 32.045  -8.056  1.00 95.14 62  C 1 
ATOM 4446 C CE3   . TRP C 3 62  ? -12.905 31.241  -8.305  1.00 94.59 62  C 1 
ATOM 4447 C CZ2   . TRP C 3 62  ? -14.997 32.990  -9.095  1.00 94.24 62  C 1 
ATOM 4448 C CZ3   . TRP C 3 62  ? -12.715 32.184  -9.341  1.00 91.35 62  C 1 
ATOM 4449 C CH2   . TRP C 3 62  ? -13.746 33.049  -9.719  1.00 91.83 62  C 1 
ATOM 4450 N N     . ALA C 3 63  ? -14.021 30.648  -2.777  1.00 97.08 63  C 1 
ATOM 4451 C CA    . ALA C 3 63  ? -14.503 31.586  -1.769  1.00 96.68 63  C 1 
ATOM 4452 C C     . ALA C 3 63  ? -13.395 32.575  -1.347  1.00 96.71 63  C 1 
ATOM 4453 O O     . ALA C 3 63  ? -13.630 33.777  -1.260  1.00 95.38 63  C 1 
ATOM 4454 C CB    . ALA C 3 63  ? -15.041 30.793  -0.576  1.00 95.69 63  C 1 
ATOM 4455 N N     . HIS C 3 64  ? -12.152 32.106  -1.212  1.00 96.30 64  C 1 
ATOM 4456 C CA    . HIS C 3 64  ? -10.999 32.964  -0.925  1.00 96.00 64  C 1 
ATOM 4457 C C     . HIS C 3 64  ? -10.643 33.919  -2.073  1.00 96.16 64  C 1 
ATOM 4458 O O     . HIS C 3 64  ? -10.229 35.052  -1.843  1.00 94.43 64  C 1 
ATOM 4459 C CB    . HIS C 3 64  ? -9.797  32.090  -0.562  1.00 95.21 64  C 1 
ATOM 4460 C CG    . HIS C 3 64  ? -9.279  32.408  0.798   1.00 93.43 64  C 1 
ATOM 4461 N ND1   . HIS C 3 64  ? -8.741  33.617  1.193   1.00 80.09 64  C 1 
ATOM 4462 C CD2   . HIS C 3 64  ? -9.255  31.572  1.882   1.00 80.69 64  C 1 
ATOM 4463 C CE1   . HIS C 3 64  ? -8.397  33.499  2.484   1.00 81.69 64  C 1 
ATOM 4464 N NE2   . HIS C 3 64  ? -8.696  32.276  2.934   1.00 83.81 64  C 1 
ATOM 4465 N N     . ALA C 3 65  ? -10.782 33.474  -3.321  1.00 96.42 65  C 1 
ATOM 4466 C CA    . ALA C 3 65  ? -10.569 34.336  -4.481  1.00 96.38 65  C 1 
ATOM 4467 C C     . ALA C 3 65  ? -11.637 35.445  -4.566  1.00 96.45 65  C 1 
ATOM 4468 O O     . ALA C 3 65  ? -11.296 36.592  -4.879  1.00 94.99 65  C 1 
ATOM 4469 C CB    . ALA C 3 65  ? -10.530 33.475  -5.747  1.00 95.74 65  C 1 
ATOM 4470 N N     . GLU C 3 66  ? -12.894 35.121  -4.240  1.00 96.54 66  C 1 
ATOM 4471 C CA    . GLU C 3 66  ? -14.004 36.080  -4.191  1.00 96.10 66  C 1 
ATOM 4472 C C     . GLU C 3 66  ? -13.854 37.094  -3.052  1.00 96.38 66  C 1 
ATOM 4473 O O     . GLU C 3 66  ? -14.041 38.290  -3.283  1.00 94.77 66  C 1 
ATOM 4474 C CB    . GLU C 3 66  ? -15.345 35.350  -4.079  1.00 94.87 66  C 1 
ATOM 4475 C CG    . GLU C 3 66  ? -15.726 34.646  -5.388  1.00 86.56 66  C 1 
ATOM 4476 C CD    . GLU C 3 66  ? -17.164 34.095  -5.370  1.00 86.25 66  C 1 
ATOM 4477 O OE1   . GLU C 3 66  ? -17.787 34.127  -6.459  1.00 79.82 66  C 1 
ATOM 4478 O OE2   . GLU C 3 66  ? -17.627 33.653  -4.306  1.00 79.12 66  C 1 
ATOM 4479 N N     . GLU C 3 67  ? -13.440 36.666  -1.854  1.00 96.38 67  C 1 
ATOM 4480 C CA    . GLU C 3 67  ? -13.101 37.556  -0.728  1.00 95.92 67  C 1 
ATOM 4481 C C     . GLU C 3 67  ? -12.052 38.604  -1.144  1.00 96.18 67  C 1 
ATOM 4482 O O     . GLU C 3 67  ? -12.173 39.784  -0.813  1.00 94.15 67  C 1 
ATOM 4483 C CB    . GLU C 3 67  ? -12.567 36.736  0.467   1.00 94.53 67  C 1 
ATOM 4484 C CG    . GLU C 3 67  ? -13.648 36.012  1.284   1.00 83.35 67  C 1 
ATOM 4485 C CD    . GLU C 3 67  ? -13.083 35.073  2.392   1.00 78.79 67  C 1 
ATOM 4486 O OE1   . GLU C 3 67  ? -13.863 34.272  2.948   1.00 73.11 67  C 1 
ATOM 4487 O OE2   . GLU C 3 67  ? -11.875 35.127  2.722   1.00 71.36 67  C 1 
ATOM 4488 N N     . ASN C 3 68  ? -11.065 38.203  -1.950  1.00 95.20 68  C 1 
ATOM 4489 C CA    . ASN C 3 68  ? -10.022 39.071  -2.500  1.00 95.32 68  C 1 
ATOM 4490 C C     . ASN C 3 68  ? -10.419 39.761  -3.830  1.00 95.87 68  C 1 
ATOM 4491 O O     . ASN C 3 68  ? -9.546  40.269  -4.542  1.00 92.97 68  C 1 
ATOM 4492 C CB    . ASN C 3 68  ? -8.720  38.272  -2.609  1.00 94.54 68  C 1 
ATOM 4493 C CG    . ASN C 3 68  ? -8.147  37.959  -1.244  1.00 92.59 68  C 1 
ATOM 4494 O OD1   . ASN C 3 68  ? -7.614  38.821  -0.569  1.00 80.24 68  C 1 
ATOM 4495 N ND2   . ASN C 3 68  ? -8.228  36.724  -0.794  1.00 79.09 68  C 1 
ATOM 4496 N N     . LYS C 3 69  ? -11.701 39.750  -4.195  1.00 95.59 69  C 1 
ATOM 4497 C CA    . LYS C 3 69  ? -12.258 40.371  -5.412  1.00 96.12 69  C 1 
ATOM 4498 C C     . LYS C 3 69  ? -11.550 39.938  -6.714  1.00 96.32 69  C 1 
ATOM 4499 O O     . LYS C 3 69  ? -11.512 40.682  -7.693  1.00 93.15 69  C 1 
ATOM 4500 C CB    . LYS C 3 69  ? -12.326 41.900  -5.270  1.00 95.53 69  C 1 
ATOM 4501 C CG    . LYS C 3 69  ? -13.138 42.358  -4.047  1.00 91.32 69  C 1 
ATOM 4502 C CD    . LYS C 3 69  ? -13.147 43.880  -3.945  1.00 80.38 69  C 1 
ATOM 4503 C CE    . LYS C 3 69  ? -13.935 44.308  -2.702  1.00 73.57 69  C 1 
ATOM 4504 N NZ    . LYS C 3 69  ? -13.919 45.772  -2.493  1.00 60.71 69  C 1 
ATOM 4505 N N     . ARG C 3 70  ? -10.995 38.720  -6.756  1.00 95.44 70  C 1 
ATOM 4506 C CA    . ARG C 3 70  ? -10.334 38.143  -7.934  1.00 95.50 70  C 1 
ATOM 4507 C C     . ARG C 3 70  ? -11.260 37.188  -8.678  1.00 95.63 70  C 1 
ATOM 4508 O O     . ARG C 3 70  ? -12.079 36.496  -8.086  1.00 93.51 70  C 1 
ATOM 4509 C CB    . ARG C 3 70  ? -9.010  37.478  -7.537  1.00 94.35 70  C 1 
ATOM 4510 C CG    . ARG C 3 70  ? -7.945  38.521  -7.165  1.00 91.15 70  C 1 
ATOM 4511 C CD    . ARG C 3 70  ? -6.575  37.903  -6.863  1.00 90.69 70  C 1 
ATOM 4512 N NE    . ARG C 3 70  ? -6.533  37.250  -5.547  1.00 87.17 70  C 1 
ATOM 4513 C CZ    . ARG C 3 70  ? -6.675  35.950  -5.275  1.00 88.31 70  C 1 
ATOM 4514 N NH1   . ARG C 3 70  ? -6.846  35.046  -6.204  1.00 76.40 70  C 1 
ATOM 4515 N NH2   . ARG C 3 70  ? -6.653  35.547  -4.042  1.00 80.63 70  C 1 
ATOM 4516 N N     . ARG C 3 71  ? -11.084 37.080  -9.998  1.00 96.24 71  C 1 
ATOM 4517 C CA    . ARG C 3 71  ? -11.774 36.111  -10.870 1.00 96.00 71  C 1 
ATOM 4518 C C     . ARG C 3 71  ? -10.855 34.970  -11.334 1.00 96.60 71  C 1 
ATOM 4519 O O     . ARG C 3 71  ? -11.192 34.231  -12.255 1.00 93.34 71  C 1 
ATOM 4520 C CB    . ARG C 3 71  ? -12.418 36.826  -12.060 1.00 94.57 71  C 1 
ATOM 4521 C CG    . ARG C 3 71  ? -13.530 37.789  -11.631 1.00 89.45 71  C 1 
ATOM 4522 C CD    . ARG C 3 71  ? -14.232 38.366  -12.858 1.00 79.29 71  C 1 
ATOM 4523 N NE    . ARG C 3 71  ? -15.311 39.280  -12.486 1.00 71.54 71  C 1 
ATOM 4524 C CZ    . ARG C 3 71  ? -16.117 39.935  -13.315 1.00 61.24 71  C 1 
ATOM 4525 N NH1   . ARG C 3 71  ? -16.003 39.811  -14.613 1.00 55.46 71  C 1 
ATOM 4526 N NH2   . ARG C 3 71  ? -17.046 40.725  -12.855 1.00 54.47 71  C 1 
ATOM 4527 N N     . THR C 3 72  ? -9.672  34.884  -10.746 1.00 96.73 72  C 1 
ATOM 4528 C CA    . THR C 3 72  ? -8.694  33.843  -11.058 1.00 96.83 72  C 1 
ATOM 4529 C C     . THR C 3 72  ? -8.328  33.111  -9.784  1.00 97.03 72  C 1 
ATOM 4530 O O     . THR C 3 72  ? -7.773  33.722  -8.877  1.00 95.81 72  C 1 
ATOM 4531 C CB    . THR C 3 72  ? -7.444  34.428  -11.731 1.00 95.60 72  C 1 
ATOM 4532 O OG1   . THR C 3 72  ? -7.817  35.119  -12.914 1.00 87.85 72  C 1 
ATOM 4533 C CG2   . THR C 3 72  ? -6.453  33.338  -12.147 1.00 87.02 72  C 1 
ATOM 4534 N N     . LEU C 3 73  ? -8.605  31.802  -9.742  1.00 96.83 73  C 1 
ATOM 4535 C CA    . LEU C 3 73  ? -8.166  30.934  -8.663  1.00 97.16 73  C 1 
ATOM 4536 C C     . LEU C 3 73  ? -6.641  30.775  -8.724  1.00 97.21 73  C 1 
ATOM 4537 O O     . LEU C 3 73  ? -6.100  30.361  -9.761  1.00 95.80 73  C 1 
ATOM 4538 C CB    . LEU C 3 73  ? -8.904  29.586  -8.782  1.00 96.80 73  C 1 
ATOM 4539 C CG    . LEU C 3 73  ? -8.585  28.588  -7.659  1.00 96.31 73  C 1 
ATOM 4540 C CD1   . LEU C 3 73  ? -9.141  29.047  -6.319  1.00 92.98 73  C 1 
ATOM 4541 C CD2   . LEU C 3 73  ? -9.217  27.233  -7.994  1.00 92.74 73  C 1 
ATOM 4542 N N     . GLN C 3 74  ? -5.959  31.100  -7.629  1.00 97.28 74  C 1 
ATOM 4543 C CA    . GLN C 3 74  ? -4.510  31.055  -7.493  1.00 96.98 74  C 1 
ATOM 4544 C C     . GLN C 3 74  ? -4.073  29.986  -6.483  1.00 97.26 74  C 1 
ATOM 4545 O O     . GLN C 3 74  ? -4.875  29.474  -5.701  1.00 96.39 74  C 1 
ATOM 4546 C CB    . GLN C 3 74  ? -3.983  32.440  -7.092  1.00 95.98 74  C 1 
ATOM 4547 C CG    . GLN C 3 74  ? -4.238  33.508  -8.172  1.00 92.09 74  C 1 
ATOM 4548 C CD    . GLN C 3 74  ? -3.570  34.849  -7.853  1.00 91.09 74  C 1 
ATOM 4549 O OE1   . GLN C 3 74  ? -3.072  35.089  -6.781  1.00 83.54 74  C 1 
ATOM 4550 N NE2   . GLN C 3 74  ? -3.540  35.769  -8.793  1.00 79.99 74  C 1 
ATOM 4551 N N     . LYS C 3 75  ? -2.775  29.656  -6.494  1.00 96.78 75  C 1 
ATOM 4552 C CA    . LYS C 3 75  ? -2.170  28.756  -5.504  1.00 96.78 75  C 1 
ATOM 4553 C C     . LYS C 3 75  ? -2.413  29.241  -4.067  1.00 96.94 75  C 1 
ATOM 4554 O O     . LYS C 3 75  ? -2.727  28.432  -3.209  1.00 96.06 75  C 1 
ATOM 4555 C CB    . LYS C 3 75  ? -0.668  28.610  -5.805  1.00 95.19 75  C 1 
ATOM 4556 C CG    . LYS C 3 75  ? 0.059   27.693  -4.794  1.00 90.80 75  C 1 
ATOM 4557 C CD    . LYS C 3 75  ? 1.578   27.623  -5.047  1.00 87.70 75  C 1 
ATOM 4558 C CE    . LYS C 3 75  ? 2.235   26.820  -3.924  1.00 77.79 75  C 1 
ATOM 4559 N NZ    . LYS C 3 75  ? 3.719   26.830  -3.964  1.00 70.84 75  C 1 
ATOM 4560 N N     . SER C 3 76  ? -2.312  30.568  -3.827  1.00 96.99 76  C 1 
ATOM 4561 C CA    . SER C 3 76  ? -2.534  31.197  -2.522  1.00 96.68 76  C 1 
ATOM 4562 C C     . SER C 3 76  ? -3.949  30.978  -1.990  1.00 96.80 76  C 1 
ATOM 4563 O O     . SER C 3 76  ? -4.122  30.799  -0.787  1.00 95.86 76  C 1 
ATOM 4564 C CB    . SER C 3 76  ? -2.259  32.704  -2.614  1.00 95.87 76  C 1 
ATOM 4565 O OG    . SER C 3 76  ? -2.975  33.280  -3.697  1.00 91.38 76  C 1 
ATOM 4566 N N     . ASP C 3 77  ? -4.967  30.891  -2.854  1.00 96.87 77  C 1 
ATOM 4567 C CA    . ASP C 3 77  ? -6.345  30.621  -2.454  1.00 96.70 77  C 1 
ATOM 4568 C C     . ASP C 3 77  ? -6.502  29.191  -1.936  1.00 96.96 77  C 1 
ATOM 4569 O O     . ASP C 3 77  ? -7.188  28.952  -0.936  1.00 96.03 77  C 1 
ATOM 4570 C CB    . ASP C 3 77  ? -7.296  30.843  -3.632  1.00 96.57 77  C 1 
ATOM 4571 C CG    . ASP C 3 77  ? -7.207  32.254  -4.198  1.00 95.83 77  C 1 
ATOM 4572 O OD1   . ASP C 3 77  ? -7.202  33.210  -3.407  1.00 91.83 77  C 1 
ATOM 4573 O OD2   . ASP C 3 77  ? -7.111  32.423  -5.440  1.00 92.37 77  C 1 
ATOM 4574 N N     . ILE C 3 78  ? -5.829  28.243  -2.580  1.00 96.99 78  C 1 
ATOM 4575 C CA    . ILE C 3 78  ? -5.808  26.846  -2.143  1.00 97.19 78  C 1 
ATOM 4576 C C     . ILE C 3 78  ? -5.041  26.713  -0.825  1.00 97.22 78  C 1 
ATOM 4577 O O     . ILE C 3 78  ? -5.515  26.037  0.089   1.00 96.54 78  C 1 
ATOM 4578 C CB    . ILE C 3 78  ? -5.215  25.934  -3.239  1.00 96.60 78  C 1 
ATOM 4579 C CG1   . ILE C 3 78  ? -5.889  26.093  -4.626  1.00 94.04 78  C 1 
ATOM 4580 C CG2   . ILE C 3 78  ? -5.285  24.463  -2.796  1.00 94.11 78  C 1 
ATOM 4581 C CD1   . ILE C 3 78  ? -7.407  25.930  -4.622  1.00 83.07 78  C 1 
ATOM 4582 N N     . ALA C 3 79  ? -3.902  27.399  -0.682  1.00 96.98 79  C 1 
ATOM 4583 C CA    . ALA C 3 79  ? -3.130  27.431  0.558   1.00 96.72 79  C 1 
ATOM 4584 C C     . ALA C 3 79  ? -3.953  27.958  1.736   1.00 96.79 79  C 1 
ATOM 4585 O O     . ALA C 3 79  ? -3.991  27.352  2.808   1.00 95.70 79  C 1 
ATOM 4586 C CB    . ALA C 3 79  ? -1.883  28.297  0.336   1.00 95.94 79  C 1 
ATOM 4587 N N     . ALA C 3 80  ? -4.678  29.056  1.516   1.00 96.44 80  C 1 
ATOM 4588 C CA    . ALA C 3 80  ? -5.555  29.643  2.515   1.00 96.10 80  C 1 
ATOM 4589 C C     . ALA C 3 80  ? -6.724  28.710  2.878   1.00 96.31 80  C 1 
ATOM 4590 O O     . ALA C 3 80  ? -7.034  28.552  4.060   1.00 95.14 80  C 1 
ATOM 4591 C CB    . ALA C 3 80  ? -6.028  30.996  1.994   1.00 95.48 80  C 1 
ATOM 4592 N N     . ALA C 3 81  ? -7.336  28.037  1.883   1.00 96.35 81  C 1 
ATOM 4593 C CA    . ALA C 3 81  ? -8.405  27.071  2.115   1.00 96.46 81  C 1 
ATOM 4594 C C     . ALA C 3 81  ? -7.937  25.863  2.944   1.00 96.73 81  C 1 
ATOM 4595 O O     . ALA C 3 81  ? -8.633  25.470  3.887   1.00 95.73 81  C 1 
ATOM 4596 C CB    . ALA C 3 81  ? -8.965  26.629  0.761   1.00 95.98 81  C 1 
ATOM 4597 N N     . ILE C 3 82  ? -6.761  25.309  2.644   1.00 96.59 82  C 1 
ATOM 4598 C CA    . ILE C 3 82  ? -6.143  24.211  3.406   1.00 96.60 82  C 1 
ATOM 4599 C C     . ILE C 3 82  ? -5.915  24.636  4.849   1.00 96.59 82  C 1 
ATOM 4600 O O     . ILE C 3 82  ? -6.357  23.975  5.782   1.00 95.36 82  C 1 
ATOM 4601 C CB    . ILE C 3 82  ? -4.849  23.739  2.722   1.00 96.26 82  C 1 
ATOM 4602 C CG1   . ILE C 3 82  ? -5.202  22.958  1.441   1.00 93.73 82  C 1 
ATOM 4603 C CG2   . ILE C 3 82  ? -3.994  22.861  3.656   1.00 93.87 82  C 1 
ATOM 4604 C CD1   . ILE C 3 82  ? -4.010  22.760  0.500   1.00 88.77 82  C 1 
ATOM 4605 N N     . ALA C 3 83  ? -5.277  25.777  5.045   1.00 95.88 83  C 1 
ATOM 4606 C CA    . ALA C 3 83  ? -4.919  26.230  6.380   1.00 95.27 83  C 1 
ATOM 4607 C C     . ALA C 3 83  ? -6.110  26.702  7.236   1.00 95.42 83  C 1 
ATOM 4608 O O     . ALA C 3 83  ? -5.962  26.836  8.453   1.00 93.15 83  C 1 
ATOM 4609 C CB    . ALA C 3 83  ? -3.851  27.282  6.207   1.00 93.78 83  C 1 
ATOM 4610 N N     . ARG C 3 84  ? -7.287  26.963  6.646   1.00 95.42 84  C 1 
ATOM 4611 C CA    . ARG C 3 84  ? -8.549  27.200  7.360   1.00 95.20 84  C 1 
ATOM 4612 C C     . ARG C 3 84  ? -9.332  25.909  7.648   1.00 95.75 84  C 1 
ATOM 4613 O O     . ARG C 3 84  ? -10.347 25.961  8.328   1.00 93.48 84  C 1 
ATOM 4614 C CB    . ARG C 3 84  ? -9.427  28.193  6.580   1.00 93.69 84  C 1 
ATOM 4615 C CG    . ARG C 3 84  ? -8.951  29.654  6.664   1.00 83.67 84  C 1 
ATOM 4616 C CD    . ARG C 3 84  ? -9.924  30.555  5.881   1.00 78.59 84  C 1 
ATOM 4617 N NE    . ARG C 3 84  ? -9.558  31.989  5.906   1.00 70.84 84  C 1 
ATOM 4618 C CZ    . ARG C 3 84  ? -10.221 32.978  5.297   1.00 64.43 84  C 1 
ATOM 4619 N NH1   . ARG C 3 84  ? -11.312 32.766  4.615   1.00 59.87 84  C 1 
ATOM 4620 N NH2   . ARG C 3 84  ? -9.795  34.198  5.336   1.00 56.96 84  C 1 
ATOM 4621 N N     . THR C 3 85  ? -8.922  24.769  7.114   1.00 95.49 85  C 1 
ATOM 4622 C CA    . THR C 3 85  ? -9.661  23.501  7.231   1.00 95.25 85  C 1 
ATOM 4623 C C     . THR C 3 85  ? -8.816  22.478  7.971   1.00 95.49 85  C 1 
ATOM 4624 O O     . THR C 3 85  ? -7.944  21.850  7.385   1.00 93.52 85  C 1 
ATOM 4625 C CB    . THR C 3 85  ? -10.086 22.973  5.860   1.00 94.39 85  C 1 
ATOM 4626 O OG1   . THR C 3 85  ? -10.724 23.975  5.101   1.00 89.42 85  C 1 
ATOM 4627 C CG2   . THR C 3 85  ? -11.087 21.827  6.003   1.00 88.67 85  C 1 
ATOM 4628 N N     . GLU C 3 86  ? -9.139  22.249  9.248   1.00 94.81 86  C 1 
ATOM 4629 C CA    . GLU C 3 86  ? -8.384  21.358  10.136  1.00 94.24 86  C 1 
ATOM 4630 C C     . GLU C 3 86  ? -8.164  19.954  9.552   1.00 94.97 86  C 1 
ATOM 4631 O O     . GLU C 3 86  ? -7.060  19.414  9.583   1.00 93.33 86  C 1 
ATOM 4632 C CB    . GLU C 3 86  ? -9.130  21.277  11.473  1.00 92.11 86  C 1 
ATOM 4633 C CG    . GLU C 3 86  ? -8.339  20.546  12.559  1.00 81.51 86  C 1 
ATOM 4634 C CD    . GLU C 3 86  ? -9.136  20.361  13.859  1.00 71.93 86  C 1 
ATOM 4635 O OE1   . GLU C 3 86  ? -8.605  19.674  14.761  1.00 65.36 86  C 1 
ATOM 4636 O OE2   . GLU C 3 86  ? -10.270 20.877  13.937  1.00 63.88 86  C 1 
ATOM 4637 N N     . VAL C 3 87  ? -9.198  19.365  8.927   1.00 95.31 87  C 1 
ATOM 4638 C CA    . VAL C 3 87  ? -9.108  18.019  8.331   1.00 95.11 87  C 1 
ATOM 4639 C C     . VAL C 3 87  ? -8.151  17.926  7.137   1.00 95.71 87  C 1 
ATOM 4640 O O     . VAL C 3 87  ? -7.814  16.816  6.726   1.00 94.13 87  C 1 
ATOM 4641 C CB    . VAL C 3 87  ? -10.492 17.462  7.949   1.00 93.27 87  C 1 
ATOM 4642 C CG1   . VAL C 3 87  ? -11.379 17.328  9.188   1.00 86.38 87  C 1 
ATOM 4643 C CG2   . VAL C 3 87  ? -11.209 18.328  6.910   1.00 85.92 87  C 1 
ATOM 4644 N N     . PHE C 3 88  ? -7.675  19.050  6.596   1.00 95.93 88  C 1 
ATOM 4645 C CA    . PHE C 3 88  ? -6.708  19.116  5.498   1.00 96.21 88  C 1 
ATOM 4646 C C     . PHE C 3 88  ? -5.284  19.458  5.955   1.00 96.28 88  C 1 
ATOM 4647 O O     . PHE C 3 88  ? -4.421  19.717  5.121   1.00 94.34 88  C 1 
ATOM 4648 C CB    . PHE C 3 88  ? -7.207  20.080  4.413   1.00 95.76 88  C 1 
ATOM 4649 C CG    . PHE C 3 88  ? -8.505  19.704  3.714   1.00 95.29 88  C 1 
ATOM 4650 C CD1   . PHE C 3 88  ? -8.995  18.393  3.697   1.00 91.74 88  C 1 
ATOM 4651 C CD2   . PHE C 3 88  ? -9.219  20.700  3.030   1.00 91.62 88  C 1 
ATOM 4652 C CE1   . PHE C 3 88  ? -10.187 18.069  3.034   1.00 90.44 88  C 1 
ATOM 4653 C CE2   . PHE C 3 88  ? -10.409 20.393  2.353   1.00 90.24 88  C 1 
ATOM 4654 C CZ    . PHE C 3 88  ? -10.899 19.072  2.361   1.00 91.19 88  C 1 
ATOM 4655 N N     . ASP C 3 89  ? -5.012  19.395  7.255   1.00 95.36 89  C 1 
ATOM 4656 C CA    . ASP C 3 89  ? -3.689  19.641  7.835   1.00 94.70 89  C 1 
ATOM 4657 C C     . ASP C 3 89  ? -2.573  18.749  7.249   1.00 95.40 89  C 1 
ATOM 4658 O O     . ASP C 3 89  ? -1.428  19.180  7.140   1.00 93.52 89  C 1 
ATOM 4659 C CB    . ASP C 3 89  ? -3.754  19.452  9.358   1.00 92.33 89  C 1 
ATOM 4660 C CG    . ASP C 3 89  ? -4.058  18.017  9.802   1.00 88.38 89  C 1 
ATOM 4661 O OD1   . ASP C 3 89  ? -4.518  17.197  8.984   1.00 82.13 89  C 1 
ATOM 4662 O OD2   . ASP C 3 89  ? -3.872  17.710  10.994  1.00 82.81 89  C 1 
ATOM 4663 N N     . PHE C 3 90  ? -2.897  17.544  6.773   1.00 96.23 90  C 1 
ATOM 4664 C CA    . PHE C 3 90  ? -1.930  16.657  6.121   1.00 96.29 90  C 1 
ATOM 4665 C C     . PHE C 3 90  ? -1.364  17.223  4.801   1.00 96.33 90  C 1 
ATOM 4666 O O     . PHE C 3 90  ? -0.389  16.680  4.275   1.00 95.20 90  C 1 
ATOM 4667 C CB    . PHE C 3 90  ? -2.561  15.268  5.919   1.00 96.29 90  C 1 
ATOM 4668 C CG    . PHE C 3 90  ? -3.596  15.198  4.826   1.00 96.69 90  C 1 
ATOM 4669 C CD1   . PHE C 3 90  ? -4.933  15.552  5.076   1.00 96.24 90  C 1 
ATOM 4670 C CD2   . PHE C 3 90  ? -3.247  14.762  3.539   1.00 95.87 90  C 1
[truncated: 109,749 more chars]
