# Supplementary material for: Vernalization regulatory network identifies potential novel functions for genes in the HvVRN2 locus
Source: New Phytol. 2026 Apr 12;250(6):4036–53. doi: 10.1111/nph.71162 (PMC13193379; doi:10.1111/nph.71162)
Supplement: Supplementary file 1 — Dataset S1. Protein models computed by Alphafold. [file NPH-250-4036-s002.xz › Alphafold_models0/Barley/fold_2h01g081300_prom1_1_nf_yb9_c1_recortes_summary_confidences_0.json]

{
 "chain_iptm": [
  0.79,
  0.72,
  0.73,
  0.61,
  0.61
 ],
 "chain_pair_iptm": [
  [
   0.22,
   0.85,
   0.8,
   0.76,
   0.76
  ],
  [
   0.85,
   0.75,
   0.85,
   0.59,
   0.59
  ],
  [
   0.8,
   0.85,
   0.74,
   0.63,
   0.63
  ],
  [
   0.76,
   0.59,
   0.63,
   0.26,
   0.47
  ],
  [
   0.76,
   0.59,
   0.63,
   0.47,
   0.26
  ]
 ],
 "chain_pair_pae_min": [
  [
   0.76,
   1.54,
   1.58,
   1.97,
   1.78
  ],
  [
   1.27,
   0.76,
   1.24,
   2.79,
   2.65
  ],
  [
   1.39,
   1.21,
   0.76,
   2.72,
   2.17
  ],
  [
   1.5,
   2.24,
   2.52,
   0.8,
   1.44
  ],
  [
   1.7,
   2.55,
   2.12,
   1.37,
   0.8
  ]
 ],
 "chain_ptm": [
  0.22,
  0.75,
  0.74,
  0.26,
  0.26
 ],
 "fraction_disordered": 0.54,
 "has_clash": 0.0,
 "iptm": 0.82,
 "num_recycles": 10.0,
 "ptm": 0.49,
 "ranking_score": 1.02
}
