# Supplementary material for: Vernalization regulatory network identifies potential novel functions for genes in the HvVRN2 locus
Source: New Phytol. 2026 Apr 12;250(6):4036–53. doi: 10.1111/nph.71162 (PMC13193379; doi:10.1111/nph.71162)
Supplement: Supplementary file 1 — Dataset S1. Protein models computed by Alphafold. [file NPH-250-4036-s002.xz › Alphafold_models0/Barley/fold_2h01g081300_prom1_1_nf_yb9_c3_recortes_model_0.cif]

# By using this file you agree to the legally binding terms of use found at alphafoldserver.com/output-terms
data_4833d2365c69b2ab
#
_entry.id 4833d2365c69b2ab
#
loop_
_atom_type.symbol
C 
N 
O 
P 
S 
#
loop_
_audit_author.name
_audit_author.pdbx_ordinal
"Google DeepMind" 1 
"Isomorphic Labs" 2 
#
_audit_conform.dict_location https://raw.githubusercontent.com/ihmwg/ModelCIF/master/dist/mmcif_ma.dic
_audit_conform.dict_name     mmcif_ma.dic
_audit_conform.dict_version  1.4.5
#
loop_
_chem_comp.formula
_chem_comp.formula_weight
_chem_comp.id
_chem_comp.mon_nstd_flag
_chem_comp.name
_chem_comp.pdbx_smiles
_chem_comp.pdbx_synonyms
_chem_comp.type
"C3 H7 N O2"      89.093  ALA y ALANINE                              C[C@H](N)C(O)=O                                             ? "L-PEPTIDE LINKING" 
"C6 H15 N4 O2"    175.209 ARG y ARGININE                             N[C@@H](CCCNC(N)=[NH2+])C(O)=O                              ? "L-PEPTIDE LINKING" 
"C4 H8 N2 O3"     132.118 ASN y ASPARAGINE                           N[C@@H](CC(N)=O)C(O)=O                                      ? "L-PEPTIDE LINKING" 
"C4 H7 N O4"      133.103 ASP y "ASPARTIC ACID"                      N[C@@H](CC(O)=O)C(O)=O                                      ? "L-PEPTIDE LINKING" 
"C3 H7 N O2 S"    121.158 CYS y CYSTEINE                             N[C@@H](CS)C(O)=O                                           ? "L-PEPTIDE LINKING" 
"C10 H14 N5 O6 P" 331.222 DA  y "2'-DEOXYADENOSINE-5'-MONOPHOSPHATE" Nc1ncnc2n(cnc12)[C@H]3C[C@H](O)[C@@H](CO[P](O)(O)=O)O3      ? "DNA LINKING"       
"C9 H14 N3 O7 P"  307.197 DC  y "2'-DEOXYCYTIDINE-5'-MONOPHOSPHATE"  NC1=NC(=O)N(C=C1)[C@H]2C[C@H](O)[C@@H](CO[P](O)(O)=O)O2     ? "DNA LINKING"       
"C10 H14 N5 O7 P" 347.221 DG  y "2'-DEOXYGUANOSINE-5'-MONOPHOSPHATE" NC1=Nc2n(cnc2C(=O)N1)[C@H]3C[C@H](O)[C@@H](CO[P](O)(O)=O)O3 ? "DNA LINKING"       
"C10 H15 N2 O8 P" 322.208 DT  y "THYMIDINE-5'-MONOPHOSPHATE"         CC1=CN([C@H]2C[C@H](O)[C@@H](CO[P](O)(O)=O)O2)C(=O)NC1=O    ? "DNA LINKING"       
"C5 H10 N2 O3"    146.144 GLN y GLUTAMINE                            N[C@@H](CCC(N)=O)C(O)=O                                     ? "L-PEPTIDE LINKING" 
"C5 H9 N O4"      147.129 GLU y "GLUTAMIC ACID"                      N[C@@H](CCC(O)=O)C(O)=O                                     ? "L-PEPTIDE LINKING" 
"C2 H5 N O2"      75.067  GLY y GLYCINE                              NCC(O)=O                                                    ? "PEPTIDE LINKING"   
"C6 H10 N3 O2"    156.162 HIS y HISTIDINE                            N[C@@H](Cc1c[nH]c[nH+]1)C(O)=O                              ? "L-PEPTIDE LINKING" 
"C6 H13 N O2"     131.173 ILE y ISOLEUCINE                           CC[C@H](C)[C@H](N)C(O)=O                                    ? "L-PEPTIDE LINKING" 
"C6 H13 N O2"     131.173 LEU y LEUCINE                              CC(C)C[C@H](N)C(O)=O                                        ? "L-PEPTIDE LINKING" 
"C6 H15 N2 O2"    147.195 LYS y LYSINE                               N[C@@H](CCCC[NH3+])C(O)=O                                   ? "L-PEPTIDE LINKING" 
"C5 H11 N O2 S"   149.211 MET y METHIONINE                           CSCC[C@H](N)C(O)=O                                          ? "L-PEPTIDE LINKING" 
"C9 H11 N O2"     165.189 PHE y PHENYLALANINE                        N[C@@H](Cc1ccccc1)C(O)=O                                    ? "L-PEPTIDE LINKING" 
"C5 H9 N O2"      115.130 PRO y PROLINE                              OC(=O)[C@@H]1CCCN1                                          ? "L-PEPTIDE LINKING" 
"C3 H7 N O3"      105.093 SER y SERINE                               N[C@@H](CO)C(O)=O                                           ? "L-PEPTIDE LINKING" 
"C4 H9 N O3"      119.119 THR y THREONINE                            C[C@@H](O)[C@H](N)C(O)=O                                    ? "L-PEPTIDE LINKING" 
"C11 H12 N2 O2"   204.225 TRP y TRYPTOPHAN                           N[C@@H](Cc1c[nH]c2ccccc12)C(O)=O                            ? "L-PEPTIDE LINKING" 
"C9 H11 N O3"     181.189 TYR y TYROSINE                             N[C@@H](Cc1ccc(O)cc1)C(O)=O                                 ? "L-PEPTIDE LINKING" 
"C5 H11 N O2"     117.146 VAL y VALINE                               CC(C)[C@H](N)C(O)=O                                         ? "L-PEPTIDE LINKING" 
#
_citation.book_publisher          ?
_citation.country                 UK
_citation.id                      primary
_citation.journal_full            Nature
_citation.journal_id_ASTM         NATUAS
_citation.journal_id_CSD          0006
_citation.journal_id_ISSN         0028-0836
_citation.journal_volume          ?
_citation.page_first              ?
_citation.page_last               ?
_citation.pdbx_database_id_DOI    ?
_citation.pdbx_database_id_PubMed ?
_citation.title                   "Accurate structure prediction of biomolecular interactions with AlphaFold 3"
_citation.year                    2024
#
loop_
_citation_author.citation_id
_citation_author.name
_citation_author.ordinal
primary "Google DeepMind" 1 
primary "Isomorphic Labs" 2 
#
loop_
_entity.id
_entity.pdbx_description
_entity.type
1 . polymer 
2 . polymer 
3 . polymer 
4 . polymer 
5 . polymer 
#
loop_
_entity_poly.entity_id
_entity_poly.pdbx_strand_id
_entity_poly.type
1 A polypeptide(L)          
2 B polypeptide(L)          
3 C polypeptide(L)          
4 D polydeoxyribonucleotide 
5 E polydeoxyribonucleotide 
#
loop_
_entity_poly_seq.entity_id
_entity_poly_seq.hetero
_entity_poly_seq.mon_id
_entity_poly_seq.num
1 n MET 1   
1 n PRO 2   
1 n ARG 3   
1 n CYS 4   
1 n ASN 5   
1 n LYS 6   
1 n CYS 7   
1 n LEU 8   
1 n SER 9   
1 n GLU 10  
1 n ASN 11  
1 n ASP 12  
1 n SER 13  
1 n ALA 14  
1 n SER 15  
1 n GLU 16  
1 n ASP 17  
1 n ARG 18  
1 n HIS 19  
1 n TRP 20  
1 n HIS 21  
1 n ARG 22  
1 n THR 23  
1 n ALA 24  
1 n THR 25  
1 n LEU 26  
1 n PHE 27  
1 n MET 28  
1 n ASN 29  
1 n CYS 30  
1 n VAL 31  
1 n SER 32  
1 n ASN 33  
1 n GLY 34  
1 n THR 35  
1 n VAL 36  
1 n TYR 37  
1 n GLU 38  
1 n GLU 39  
1 n ALA 40  
1 n VAL 41  
1 n GLY 42  
1 n ARG 43  
1 n GLU 44  
1 n GLY 45  
1 n CYS 46  
1 n TRP 47  
1 n ALA 48  
1 n ARG 49  
1 n LEU 50  
1 n CYS 51  
1 n ASP 52  
1 n GLY 53  
1 n CYS 54  
1 n CYS 55  
1 n THR 56  
1 n VAL 57  
1 n PRO 58  
1 n SER 59  
1 n VAL 60  
1 n VAL 61  
1 n TYR 62  
1 n CYS 63  
1 n ARG 64  
1 n ALA 65  
1 n ASP 66  
1 n SER 67  
1 n ALA 68  
1 n TYR 69  
1 n LEU 70  
1 n CYS 71  
1 n ALA 72  
1 n SER 73  
1 n CYS 74  
1 n ASP 75  
1 n ALA 76  
1 n GLN 77  
1 n ILE 78  
1 n HIS 79  
1 n ALA 80  
1 n ALA 81  
1 n ASN 82  
1 n ARG 83  
1 n VAL 84  
1 n ALA 85  
1 n SER 86  
1 n ARG 87  
1 n HIS 88  
1 n GLU 89  
1 n ARG 90  
1 n VAL 91  
1 n LEU 92  
1 n LEU 93  
1 n SER 94  
1 n GLU 95  
1 n ALA 96  
1 n TYR 97  
1 n LYS 98  
1 n HIS 99  
1 n ALA 100 
1 n PRO 101 
1 n VAL 102 
1 n MET 103 
1 n LEU 104 
1 n ASP 105 
1 n CYS 106 
1 n HIS 107 
1 n ALA 108 
1 n ASP 109 
1 n ALA 110 
1 n ALA 111 
1 n ALA 112 
1 n LEU 113 
1 n CYS 114 
1 n ALA 115 
1 n ALA 116 
1 n TYR 117 
1 n GLU 118 
1 n ALA 119 
1 n GLN 120 
1 n VAL 121 
1 n HIS 122 
1 n TYR 123 
1 n ALA 124 
1 n ASN 125 
1 n LEU 126 
1 n LEU 127 
1 n THR 128 
1 n VAL 129 
1 n MET 130 
1 n HIS 131 
1 n GLN 132 
1 n ARG 133 
1 n MET 134 
1 n PRO 135 
1 n VAL 136 
1 n VAL 137 
1 n SER 138 
1 n HIS 139 
1 n PRO 140 
1 n ALA 141 
1 n VAL 142 
1 n ALA 143 
1 n ILE 144 
1 n PRO 145 
1 n PRO 146 
1 n VAL 147 
1 n SER 148 
1 n LEU 149 
1 n PHE 150 
1 n ALA 151 
1 n GLU 152 
1 n ALA 153 
1 n GLU 154 
1 n ALA 155 
1 n THR 156 
1 n ALA 157 
1 n PRO 158 
1 n VAL 159 
1 n LEU 160 
1 n GLY 161 
1 n ARG 162 
1 n LYS 163 
1 n GLU 164 
1 n GLU 165 
1 n ASP 166 
1 n THR 167 
1 n SER 168 
1 n TRP 169 
1 n LEU 170 
1 n LEU 171 
1 n LEU 172 
1 n SER 173 
1 n LYS 174 
1 n ASP 175 
1 n SER 176 
1 n ASP 177 
1 n ASN 178 
1 n HIS 179 
1 n ASN 180 
1 n ARG 181 
1 n SER 182 
1 n GLY 183 
1 n ASN 184 
1 n ASN 185 
1 n SER 186 
1 n SER 187 
1 n THR 188 
1 n SER 189 
1 n SER 190 
1 n SER 191 
1 n SER 192 
1 n GLN 193 
1 n TYR 194 
1 n PHE 195 
1 n GLY 196 
1 n GLU 197 
1 n VAL 198 
1 n ASP 199 
1 n GLN 200 
1 n TYR 201 
1 n PHE 202 
1 n ASP 203 
1 n LEU 204 
1 n VAL 205 
1 n GLY 206 
1 n TYR 207 
1 n ASN 208 
1 n SER 209 
1 n TYR 210 
1 n TYR 211 
1 n ASP 212 
1 n SER 213 
1 n HIS 214 
1 n MET 215 
1 n SER 216 
1 n ASN 217 
1 n GLN 218 
1 n GLU 219 
1 n GLN 220 
1 n TYR 221 
1 n VAL 222 
1 n MET 223 
1 n GLN 224 
1 n GLU 225 
1 n GLN 226 
1 n GLN 227 
1 n HIS 228 
1 n LEU 229 
1 n GLN 230 
1 n GLN 231 
1 n MET 232 
1 n GLN 233 
1 n LYS 234 
1 n GLU 235 
1 n TYR 236 
1 n ALA 237 
1 n GLU 238 
1 n GLN 239 
1 n GLN 240 
1 n MET 241 
1 n GLN 242 
1 n LYS 243 
1 n GLU 244 
1 n TYR 245 
1 n VAL 246 
1 n GLU 247 
1 n ASN 248 
1 n GLU 249 
1 n GLY 250 
1 n SER 251 
1 n GLU 252 
1 n CYS 253 
1 n ILE 254 
1 n VAL 255 
1 n PRO 256 
1 n SER 257 
1 n GLN 258 
1 n SER 259 
1 n THR 260 
1 n ILE 261 
1 n VAL 262 
1 n ARG 263 
1 n ARG 264 
1 n PRO 265 
1 n HIS 266 
1 n GLN 267 
1 n SER 268 
1 n GLY 269 
1 n TYR 270 
1 n ALA 271 
1 n PRO 272 
1 n LEU 273 
1 n VAL 274 
1 n GLY 275 
1 n ALA 276 
1 n GLU 277 
1 n GLN 278 
1 n ALA 279 
1 n ALA 280 
1 n SER 281 
1 n ALA 282 
1 n THR 283 
1 n ALA 284 
1 n GLY 285 
1 n ALA 286 
1 n SER 287 
1 n ALA 288 
1 n TYR 289 
1 n THR 290 
1 n ASP 291 
1 n SER 292 
1 n VAL 293 
1 n ASN 294 
1 n ASN 295 
1 n SER 296 
1 n ILE 297 
1 n SER 298 
1 n PHE 299 
1 n SER 300 
1 n MET 301 
1 n GLU 302 
1 n ALA 303 
1 n GLY 304 
1 n ILE 305 
1 n VAL 306 
1 n PRO 307 
1 n ASP 308 
1 n ASN 309 
1 n THR 310 
1 n VAL 311 
1 n GLN 312 
1 n SER 313 
1 n SER 314 
1 n ILE 315 
1 n LEU 316 
1 n ARG 317 
1 n PRO 318 
1 n ALA 319 
1 n GLY 320 
1 n ALA 321 
1 n ILE 322 
1 n GLY 323 
1 n LEU 324 
1 n PHE 325 
1 n SER 326 
1 n SER 327 
1 n PRO 328 
1 n SER 329 
1 n LEU 330 
1 n GLN 331 
1 n THR 332 
1 n PRO 333 
1 n LEU 334 
1 n HIS 335 
1 n PHE 336 
1 n SER 337 
1 n SER 338 
1 n LYS 339 
1 n GLU 340 
1 n ARG 341 
1 n GLU 342 
1 n ALA 343 
1 n ARG 344 
1 n VAL 345 
1 n LEU 346 
1 n ARG 347 
1 n TYR 348 
1 n LYS 349 
1 n GLU 350 
1 n LYS 351 
1 n LYS 352 
1 n LYS 353 
1 n SER 354 
1 n ARG 355 
1 n LYS 356 
1 n PHE 357 
1 n GLU 358 
1 n LYS 359 
1 n THR 360 
1 n THR 361 
1 n ARG 362 
1 n TYR 363 
1 n ALA 364 
1 n THR 365 
1 n ARG 366 
1 n LYS 367 
1 n ALA 368 
1 n TYR 369 
1 n ALA 370 
1 n GLU 371 
1 n ALA 372 
1 n ARG 373 
1 n PRO 374 
1 n ARG 375 
1 n ILE 376 
1 n LYS 377 
1 n GLY 378 
1 n ARG 379 
1 n PHE 380 
1 n ALA 381 
1 n LYS 382 
1 n ARG 383 
1 n SER 384 
1 n ASP 385 
1 n ALA 386 
1 n GLU 387 
1 n MET 388 
1 n GLU 389 
1 n VAL 390 
1 n ASP 391 
1 n GLN 392 
1 n THR 393 
1 n PHE 394 
1 n SER 395 
1 n THR 396 
1 n ALA 397 
1 n ALA 398 
1 n LEU 399 
1 n SER 400 
1 n ASP 401 
1 n SER 402 
1 n SER 403 
1 n TYR 404 
1 n SER 405 
1 n THR 406 
1 n VAL 407 
1 n PRO 408 
1 n TRP 409 
1 n PHE 410 
2 n SER 1   
2 n GLY 2   
2 n ASP 3   
2 n PRO 4   
2 n ASN 5   
2 n GLY 6   
2 n GLN 7   
2 n GLU 8   
2 n GLY 9   
2 n LEU 10  
2 n LEU 11  
2 n PRO 12  
2 n ILE 13  
2 n ALA 14  
2 n ASN 15  
2 n VAL 16  
2 n GLY 17  
2 n ARG 18  
2 n ILE 19  
2 n MET 20  
2 n LYS 21  
2 n ASP 22  
2 n VAL 23  
2 n LEU 24  
2 n PRO 25  
2 n PRO 26  
2 n ALA 27  
2 n ALA 28  
2 n LYS 29  
2 n VAL 30  
2 n SER 31  
2 n LYS 32  
2 n HIS 33  
2 n ALA 34  
2 n LYS 35  
2 n GLU 36  
2 n VAL 37  
2 n ILE 38  
2 n GLN 39  
2 n GLU 40  
2 n CYS 41  
2 n ALA 42  
2 n THR 43  
2 n GLU 44  
2 n PHE 45  
2 n ILE 46  
2 n GLY 47  
2 n PHE 48  
2 n VAL 49  
2 n THR 50  
2 n GLY 51  
2 n GLU 52  
2 n ALA 53  
2 n SER 54  
2 n GLU 55  
2 n ARG 56  
2 n CYS 57  
2 n ARG 58  
2 n ARG 59  
2 n GLU 60  
2 n ARG 61  
2 n ARG 62  
2 n LYS 63  
2 n THR 64  
2 n VAL 65  
2 n ASN 66  
2 n GLY 67  
2 n ASP 68  
2 n ASP 69  
2 n ILE 70  
2 n CYS 71  
2 n HIS 72  
2 n ALA 73  
2 n MET 74  
2 n LYS 75  
2 n THR 76  
2 n LEU 77  
2 n GLY 78  
2 n LEU 79  
2 n ASP 80  
2 n ASN 81  
2 n TYR 82  
2 n ALA 83  
2 n GLY 84  
2 n ALA 85  
2 n MET 86  
2 n ARG 87  
2 n ARG 88  
2 n TYR 89  
2 n LEU 90  
2 n GLN 91  
2 n ARG 92  
2 n TYR 93  
2 n ARG 94  
2 n GLU 95  
3 n ASN 1   
3 n SER 2   
3 n PHE 3   
3 n HIS 4   
3 n LEU 5   
3 n LYS 6   
3 n GLN 7   
3 n CYS 8   
3 n VAL 9   
3 n LYS 10  
3 n ARG 11  
3 n TYR 12  
3 n SER 13  
3 n SER 14  
3 n PHE 15  
3 n ASP 16  
3 n PHE 17  
3 n LEU 18  
3 n THR 19  
3 n GLU 20  
3 n ILE 21  
3 n VAL 22  
3 n ASN 23  
3 n LYS 24  
3 n VAL 25  
3 n PRO 26  
3 n ASP 27  
3 n LEU 28  
3 n GLY 29  
3 n GLY 30  
3 n GLY 31  
3 n GLU 32  
3 n SER 33  
3 n CYS 34  
3 n GLY 35  
3 n ASP 36  
3 n GLU 37  
3 n ARG 38  
3 n GLY 39  
3 n LEU 40  
3 n PRO 41  
3 n ARG 42  
3 n ARG 43  
3 n ARG 44  
3 n LYS 45  
3 n PHE 46  
3 n SER 47  
3 n ASN 48  
3 n GLY 49  
3 n SER 50  
3 n ASP 51  
3 n PRO 52  
3 n GLU 53  
3 n ASN 54  
3 n GLU 55  
3 n GLU 56  
3 n PRO 57  
3 n ARG 58  
3 n SER 59  
3 n SER 60  
3 n LYS 61  
3 n MET 62  
3 n PRO 63  
3 n ILE 64  
3 n ARG 65  
3 n ASN 66  
3 n LEU 67  
3 n ASN 68  
3 n THR 69  
3 n SER 70  
3 n PRO 71  
3 n ARG 72  
3 n GLY 73  
3 n ARG 74  
3 n GLY 75  
3 n ARG 76  
3 n GLY 77  
3 n ARG 78  
3 n GLY 79  
3 n ARG 80  
3 n GLY 81  
3 n ARG 82  
3 n GLY 83  
3 n ARG 84  
3 n PRO 85  
3 n PRO 86  
3 n THR 87  
3 n LYS 88  
3 n ARG 89  
3 n LYS 90  
3 n GLU 91  
3 n ILE 92  
3 n GLY 93  
3 n TYR 94  
3 n VAL 95  
3 n GLN 96  
3 n PHE 97  
3 n GLU 98  
3 n ASP 99  
3 n GLU 100 
3 n SER 101 
3 n SER 102 
3 n MET 103 
3 n PHE 104 
3 n ALA 105 
3 n GLU 106 
3 n GLN 107 
3 n SER 108 
3 n GLU 109 
3 n PRO 110 
3 n LEU 111 
3 n PRO 112 
3 n GLY 113 
3 n ASP 114 
3 n GLU 115 
3 n ILE 116 
3 n VAL 117 
3 n PRO 118 
3 n GLU 119 
3 n THR 120 
3 n ASN 121 
3 n ARG 122 
3 n GLY 123 
3 n ASN 124 
3 n GLU 125 
3 n SER 126 
3 n ILE 127 
3 n PRO 128 
3 n GLN 129 
3 n SER 130 
3 n SER 131 
3 n HIS 132 
3 n PRO 133 
3 n VAL 134 
3 n ALA 135 
3 n GLU 136 
3 n ALA 137 
3 n PRO 138 
3 n SER 139 
3 n ALA 140 
3 n ALA 141 
3 n THR 142 
3 n PRO 143 
3 n ALA 144 
3 n VAL 145 
3 n THR 146 
3 n SER 147 
3 n LYS 148 
3 n VAL 149 
3 n GLU 150 
3 n GLU 151 
3 n ALA 152 
4 n DC  1   
4 n DA  2   
4 n DC  3   
4 n DG  4   
4 n DC  5   
4 n DA  6   
4 n DC  7   
4 n DC  8   
4 n DA  9   
4 n DG  10  
4 n DA  11  
4 n DC  12  
4 n DC  13  
4 n DA  14  
4 n DC  15  
4 n DA  16  
4 n DC  17  
4 n DC  18  
4 n DA  19  
4 n DG  20  
4 n DA  21  
4 n DA  22  
4 n DA  23  
4 n DC  24  
4 n DA  25  
4 n DA  26  
4 n DA  27  
4 n DC  28  
4 n DA  29  
4 n DA  30  
4 n DA  31  
5 n DT  1   
5 n DT  2   
5 n DT  3   
5 n DG  4   
5 n DT  5   
5 n DT  6   
5 n DT  7   
5 n DG  8   
5 n DT  9   
5 n DT  10  
5 n DT  11  
5 n DC  12  
5 n DT  13  
5 n DG  14  
5 n DG  15  
5 n DT  16  
5 n DG  17  
5 n DT  18  
5 n DG  19  
5 n DG  20  
5 n DT  21  
5 n DC  22  
5 n DT  23  
5 n DG  24  
5 n DG  25  
5 n DT  26  
5 n DG  27  
5 n DC  28  
5 n DG  29  
5 n DT  30  
5 n DG  31  
#
_ma_data.content_type "model coordinates"
_ma_data.id           1
_ma_data.name         Model
#
_ma_model_list.data_id          1
_ma_model_list.model_group_id   1
_ma_model_list.model_group_name "AlphaFold-beta-20231127 (927599d6-1efe-4fa9-85d2-a29f909d212e @ 2024-12-02 03:41:21)"
_ma_model_list.model_id         1
_ma_model_list.model_name       "Top ranked model"
_ma_model_list.model_type       "Ab initio model"
_ma_model_list.ordinal_id       1
#
loop_
_ma_protocol_step.method_type
_ma_protocol_step.ordinal_id
_ma_protocol_step.protocol_id
_ma_protocol_step.step_id
"coevolution MSA" 1 1 1 
"template search" 2 1 2 
modeling          3 1 3 
#
loop_
_ma_qa_metric.id
_ma_qa_metric.mode
_ma_qa_metric.name
_ma_qa_metric.software_group_id
_ma_qa_metric.type
1 global pLDDT 1 pLDDT 
2 local  pLDDT 1 pLDDT 
#
_ma_qa_metric_global.metric_id    1
_ma_qa_metric_global.metric_value 57.67
_ma_qa_metric_global.model_id     1
_ma_qa_metric_global.ordinal_id   1
#
_ma_software_group.group_id    1
_ma_software_group.ordinal_id  1
_ma_software_group.software_id 1
#
loop_
_ma_target_entity.data_id
_ma_target_entity.entity_id
_ma_target_entity.origin
1 1 . 
1 2 . 
1 3 . 
1 4 . 
1 5 . 
#
loop_
_ma_target_entity_instance.asym_id
_ma_target_entity_instance.details
_ma_target_entity_instance.entity_id
A . 1 
B . 2 
C . 3 
D . 4 
E . 5 
#
loop_
_pdbx_data_usage.details
_pdbx_data_usage.id
_pdbx_data_usage.type
_pdbx_data_usage.url
;NON-COMMERCIAL USE ONLY, BY USING THIS FILE YOU AGREE TO THE TERMS OF USE FOUND
AT alphafoldserver.com/output-terms.
;
1 license    ? 
;THE INFORMATION IS NOT INTENDED FOR, HAS NOT BEEN VALIDATED FOR, AND IS NOT
APPROVED FOR CLINICAL USE. IT SHOULD NOT BE USED FOR CLINICAL PURPOSE OR RELIED
ON FOR MEDICAL OR OTHER PROFESSIONAL ADVICE. IT IS THEORETICAL MODELLING ONLY
AND CAUTION SHOULD BE EXERCISED IN ITS USE. IT IS PROVIDED "AS-IS" WITHOUT ANY
WARRANTY OF ANY KIND, WHETHER EXPRESSED OR IMPLIED. NO WARRANTY IS GIVEN THAT
USE OF THE INFORMATION SHALL NOT INFRINGE THE RIGHTS OF ANY THIRD PARTY.
;
2 disclaimer ? 
#
loop_
_pdbx_poly_seq_scheme.asym_id
_pdbx_poly_seq_scheme.auth_seq_num
_pdbx_poly_seq_scheme.entity_id
_pdbx_poly_seq_scheme.hetero
_pdbx_poly_seq_scheme.mon_id
_pdbx_poly_seq_scheme.pdb_ins_code
_pdbx_poly_seq_scheme.pdb_seq_num
_pdbx_poly_seq_scheme.pdb_strand_id
_pdbx_poly_seq_scheme.seq_id
A 1   1 n MET . 1   A 1   
A 2   1 n PRO . 2   A 2   
A 3   1 n ARG . 3   A 3   
A 4   1 n CYS . 4   A 4   
A 5   1 n ASN . 5   A 5   
A 6   1 n LYS . 6   A 6   
A 7   1 n CYS . 7   A 7   
A 8   1 n LEU . 8   A 8   
A 9   1 n SER . 9   A 9   
A 10  1 n GLU . 10  A 10  
A 11  1 n ASN . 11  A 11  
A 12  1 n ASP . 12  A 12  
A 13  1 n SER . 13  A 13  
A 14  1 n ALA . 14  A 14  
A 15  1 n SER . 15  A 15  
A 16  1 n GLU . 16  A 16  
A 17  1 n ASP . 17  A 17  
A 18  1 n ARG . 18  A 18  
A 19  1 n HIS . 19  A 19  
A 20  1 n TRP . 20  A 20  
A 21  1 n HIS . 21  A 21  
A 22  1 n ARG . 22  A 22  
A 23  1 n THR . 23  A 23  
A 24  1 n ALA . 24  A 24  
A 25  1 n THR . 25  A 25  
A 26  1 n LEU . 26  A 26  
A 27  1 n PHE . 27  A 27  
A 28  1 n MET . 28  A 28  
A 29  1 n ASN . 29  A 29  
A 30  1 n CYS . 30  A 30  
A 31  1 n VAL . 31  A 31  
A 32  1 n SER . 32  A 32  
A 33  1 n ASN . 33  A 33  
A 34  1 n GLY . 34  A 34  
A 35  1 n THR . 35  A 35  
A 36  1 n VAL . 36  A 36  
A 37  1 n TYR . 37  A 37  
A 38  1 n GLU . 38  A 38  
A 39  1 n GLU . 39  A 39  
A 40  1 n ALA . 40  A 40  
A 41  1 n VAL . 41  A 41  
A 42  1 n GLY . 42  A 42  
A 43  1 n ARG . 43  A 43  
A 44  1 n GLU . 44  A 44  
A 45  1 n GLY . 45  A 45  
A 46  1 n CYS . 46  A 46  
A 47  1 n TRP . 47  A 47  
A 48  1 n ALA . 48  A 48  
A 49  1 n ARG . 49  A 49  
A 50  1 n LEU . 50  A 50  
A 51  1 n CYS . 51  A 51  
A 52  1 n ASP . 52  A 52  
A 53  1 n GLY . 53  A 53  
A 54  1 n CYS . 54  A 54  
A 55  1 n CYS . 55  A 55  
A 56  1 n THR . 56  A 56  
A 57  1 n VAL . 57  A 57  
A 58  1 n PRO . 58  A 58  
A 59  1 n SER . 59  A 59  
A 60  1 n VAL . 60  A 60  
A 61  1 n VAL . 61  A 61  
A 62  1 n TYR . 62  A 62  
A 63  1 n CYS . 63  A 63  
A 64  1 n ARG . 64  A 64  
A 65  1 n ALA . 65  A 65  
A 66  1 n ASP . 66  A 66  
A 67  1 n SER . 67  A 67  
A 68  1 n ALA . 68  A 68  
A 69  1 n TYR . 69  A 69  
A 70  1 n LEU . 70  A 70  
A 71  1 n CYS . 71  A 71  
A 72  1 n ALA . 72  A 72  
A 73  1 n SER . 73  A 73  
A 74  1 n CYS . 74  A 74  
A 75  1 n ASP . 75  A 75  
A 76  1 n ALA . 76  A 76  
A 77  1 n GLN . 77  A 77  
A 78  1 n ILE . 78  A 78  
A 79  1 n HIS . 79  A 79  
A 80  1 n ALA . 80  A 80  
A 81  1 n ALA . 81  A 81  
A 82  1 n ASN . 82  A 82  
A 83  1 n ARG . 83  A 83  
A 84  1 n VAL . 84  A 84  
A 85  1 n ALA . 85  A 85  
A 86  1 n SER . 86  A 86  
A 87  1 n ARG . 87  A 87  
A 88  1 n HIS . 88  A 88  
A 89  1 n GLU . 89  A 89  
A 90  1 n ARG . 90  A 90  
A 91  1 n VAL . 91  A 91  
A 92  1 n LEU . 92  A 92  
A 93  1 n LEU . 93  A 93  
A 94  1 n SER . 94  A 94  
A 95  1 n GLU . 95  A 95  
A 96  1 n ALA . 96  A 96  
A 97  1 n TYR . 97  A 97  
A 98  1 n LYS . 98  A 98  
A 99  1 n HIS . 99  A 99  
A 100 1 n ALA . 100 A 100 
A 101 1 n PRO . 101 A 101 
A 102 1 n VAL . 102 A 102 
A 103 1 n MET . 103 A 103 
A 104 1 n LEU . 104 A 104 
A 105 1 n ASP . 105 A 105 
A 106 1 n CYS . 106 A 106 
A 107 1 n HIS . 107 A 107 
A 108 1 n ALA . 108 A 108 
A 109 1 n ASP . 109 A 109 
A 110 1 n ALA . 110 A 110 
A 111 1 n ALA . 111 A 111 
A 112 1 n ALA . 112 A 112 
A 113 1 n LEU . 113 A 113 
A 114 1 n CYS . 114 A 114 
A 115 1 n ALA . 115 A 115 
A 116 1 n ALA . 116 A 116 
A 117 1 n TYR . 117 A 117 
A 118 1 n GLU . 118 A 118 
A 119 1 n ALA . 119 A 119 
A 120 1 n GLN . 120 A 120 
A 121 1 n VAL . 121 A 121 
A 122 1 n HIS . 122 A 122 
A 123 1 n TYR . 123 A 123 
A 124 1 n ALA . 124 A 124 
A 125 1 n ASN . 125 A 125 
A 126 1 n LEU . 126 A 126 
A 127 1 n LEU . 127 A 127 
A 128 1 n THR . 128 A 128 
A 129 1 n VAL . 129 A 129 
A 130 1 n MET . 130 A 130 
A 131 1 n HIS . 131 A 131 
A 132 1 n GLN . 132 A 132 
A 133 1 n ARG . 133 A 133 
A 134 1 n MET . 134 A 134 
A 135 1 n PRO . 135 A 135 
A 136 1 n VAL . 136 A 136 
A 137 1 n VAL . 137 A 137 
A 138 1 n SER . 138 A 138 
A 139 1 n HIS . 139 A 139 
A 140 1 n PRO . 140 A 140 
A 141 1 n ALA . 141 A 141 
A 142 1 n VAL . 142 A 142 
A 143 1 n ALA . 143 A 143 
A 144 1 n ILE . 144 A 144 
A 145 1 n PRO . 145 A 145 
A 146 1 n PRO . 146 A 146 
A 147 1 n VAL . 147 A 147 
A 148 1 n SER . 148 A 148 
A 149 1 n LEU . 149 A 149 
A 150 1 n PHE . 150 A 150 
A 151 1 n ALA . 151 A 151 
A 152 1 n GLU . 152 A 152 
A 153 1 n ALA . 153 A 153 
A 154 1 n GLU . 154 A 154 
A 155 1 n ALA . 155 A 155 
A 156 1 n THR . 156 A 156 
A 157 1 n ALA . 157 A 157 
A 158 1 n PRO . 158 A 158 
A 159 1 n VAL . 159 A 159 
A 160 1 n LEU . 160 A 160 
A 161 1 n GLY . 161 A 161 
A 162 1 n ARG . 162 A 162 
A 163 1 n LYS . 163 A 163 
A 164 1 n GLU . 164 A 164 
A 165 1 n GLU . 165 A 165 
A 166 1 n ASP . 166 A 166 
A 167 1 n THR . 167 A 167 
A 168 1 n SER . 168 A 168 
A 169 1 n TRP . 169 A 169 
A 170 1 n LEU . 170 A 170 
A 171 1 n LEU . 171 A 171 
A 172 1 n LEU . 172 A 172 
A 173 1 n SER . 173 A 173 
A 174 1 n LYS . 174 A 174 
A 175 1 n ASP . 175 A 175 
A 176 1 n SER . 176 A 176 
A 177 1 n ASP . 177 A 177 
A 178 1 n ASN . 178 A 178 
A 179 1 n HIS . 179 A 179 
A 180 1 n ASN . 180 A 180 
A 181 1 n ARG . 181 A 181 
A 182 1 n SER . 182 A 182 
A 183 1 n GLY . 183 A 183 
A 184 1 n ASN . 184 A 184 
A 185 1 n ASN . 185 A 185 
A 186 1 n SER . 186 A 186 
A 187 1 n SER . 187 A 187 
A 188 1 n THR . 188 A 188 
A 189 1 n SER . 189 A 189 
A 190 1 n SER . 190 A 190 
A 191 1 n SER . 191 A 191 
A 192 1 n SER . 192 A 192 
A 193 1 n GLN . 193 A 193 
A 194 1 n TYR . 194 A 194 
A 195 1 n PHE . 195 A 195 
A 196 1 n GLY . 196 A 196 
A 197 1 n GLU . 197 A 197 
A 198 1 n VAL . 198 A 198 
A 199 1 n ASP . 199 A 199 
A 200 1 n GLN . 200 A 200 
A 201 1 n TYR . 201 A 201 
A 202 1 n PHE . 202 A 202 
A 203 1 n ASP . 203 A 203 
A 204 1 n LEU . 204 A 204 
A 205 1 n VAL . 205 A 205 
A 206 1 n GLY . 206 A 206 
A 207 1 n TYR . 207 A 207 
A 208 1 n ASN . 208 A 208 
A 209 1 n SER . 209 A 209 
A 210 1 n TYR . 210 A 210 
A 211 1 n TYR . 211 A 211 
A 212 1 n ASP . 212 A 212 
A 213 1 n SER . 213 A 213 
A 214 1 n HIS . 214 A 214 
A 215 1 n MET . 215 A 215 
A 216 1 n SER . 216 A 216 
A 217 1 n ASN . 217 A 217 
A 218 1 n GLN . 218 A 218 
A 219 1 n GLU . 219 A 219 
A 220 1 n GLN . 220 A 220 
A 221 1 n TYR . 221 A 221 
A 222 1 n VAL . 222 A 222 
A 223 1 n MET . 223 A 223 
A 224 1 n GLN . 224 A 224 
A 225 1 n GLU . 225 A 225 
A 226 1 n GLN . 226 A 226 
A 227 1 n GLN . 227 A 227 
A 228 1 n HIS . 228 A 228 
A 229 1 n LEU . 229 A 229 
A 230 1 n GLN . 230 A 230 
A 231 1 n GLN . 231 A 231 
A 232 1 n MET . 232 A 232 
A 233 1 n GLN . 233 A 233 
A 234 1 n LYS . 234 A 234 
A 235 1 n GLU . 235 A 235 
A 236 1 n TYR . 236 A 236 
A 237 1 n ALA . 237 A 237 
A 238 1 n GLU . 238 A 238 
A 239 1 n GLN . 239 A 239 
A 240 1 n GLN . 240 A 240 
A 241 1 n MET . 241 A 241 
A 242 1 n GLN . 242 A 242 
A 243 1 n LYS . 243 A 243 
A 244 1 n GLU . 244 A 244 
A 245 1 n TYR . 245 A 245 
A 246 1 n VAL . 246 A 246 
A 247 1 n GLU . 247 A 247 
A 248 1 n ASN . 248 A 248 
A 249 1 n GLU . 249 A 249 
A 250 1 n GLY . 250 A 250 
A 251 1 n SER . 251 A 251 
A 252 1 n GLU . 252 A 252 
A 253 1 n CYS . 253 A 253 
A 254 1 n ILE . 254 A 254 
A 255 1 n VAL . 255 A 255 
A 256 1 n PRO . 256 A 256 
A 257 1 n SER . 257 A 257 
A 258 1 n GLN . 258 A 258 
A 259 1 n SER . 259 A 259 
A 260 1 n THR . 260 A 260 
A 261 1 n ILE . 261 A 261 
A 262 1 n VAL . 262 A 262 
A 263 1 n ARG . 263 A 263 
A 264 1 n ARG . 264 A 264 
A 265 1 n PRO . 265 A 265 
A 266 1 n HIS . 266 A 266 
A 267 1 n GLN . 267 A 267 
A 268 1 n SER . 268 A 268 
A 269 1 n GLY . 269 A 269 
A 270 1 n TYR . 270 A 270 
A 271 1 n ALA . 271 A 271 
A 272 1 n PRO . 272 A 272 
A 273 1 n LEU . 273 A 273 
A 274 1 n VAL . 274 A 274 
A 275 1 n GLY . 275 A 275 
A 276 1 n ALA . 276 A 276 
A 277 1 n GLU . 277 A 277 
A 278 1 n GLN . 278 A 278 
A 279 1 n ALA . 279 A 279 
A 280 1 n ALA . 280 A 280 
A 281 1 n SER . 281 A 281 
A 282 1 n ALA . 282 A 282 
A 283 1 n THR . 283 A 283 
A 284 1 n ALA . 284 A 284 
A 285 1 n GLY . 285 A 285 
A 286 1 n ALA . 286 A 286 
A 287 1 n SER . 287 A 287 
A 288 1 n ALA . 288 A 288 
A 289 1 n TYR . 289 A 289 
A 290 1 n THR . 290 A 290 
A 291 1 n ASP . 291 A 291 
A 292 1 n SER . 292 A 292 
A 293 1 n VAL . 293 A 293 
A 294 1 n ASN . 294 A 294 
A 295 1 n ASN . 295 A 295 
A 296 1 n SER . 296 A 296 
A 297 1 n ILE . 297 A 297 
A 298 1 n SER . 298 A 298 
A 299 1 n PHE . 299 A 299 
A 300 1 n SER . 300 A 300 
A 301 1 n MET . 301 A 301 
A 302 1 n GLU . 302 A 302 
A 303 1 n ALA . 303 A 303 
A 304 1 n GLY . 304 A 304 
A 305 1 n ILE . 305 A 305 
A 306 1 n VAL . 306 A 306 
A 307 1 n PRO . 307 A 307 
A 308 1 n ASP . 308 A 308 
A 309 1 n ASN . 309 A 309 
A 310 1 n THR . 310 A 310 
A 311 1 n VAL . 311 A 311 
A 312 1 n GLN . 312 A 312 
A 313 1 n SER . 313 A 313 
A 314 1 n SER . 314 A 314 
A 315 1 n ILE . 315 A 315 
A 316 1 n LEU . 316 A 316 
A 317 1 n ARG . 317 A 317 
A 318 1 n PRO . 318 A 318 
A 319 1 n ALA . 319 A 319 
A 320 1 n GLY . 320 A 320 
A 321 1 n ALA . 321 A 321 
A 322 1 n ILE . 322 A 322 
A 323 1 n GLY . 323 A 323 
A 324 1 n LEU . 324 A 324 
A 325 1 n PHE . 325 A 325 
A 326 1 n SER . 326 A 326 
A 327 1 n SER . 327 A 327 
A 328 1 n PRO . 328 A 328 
A 329 1 n SER . 329 A 329 
A 330 1 n LEU . 330 A 330 
A 331 1 n GLN . 331 A 331 
A 332 1 n THR . 332 A 332 
A 333 1 n PRO . 333 A 333 
A 334 1 n LEU . 334 A 334 
A 335 1 n HIS . 335 A 335 
A 336 1 n PHE . 336 A 336 
A 337 1 n SER . 337 A 337 
A 338 1 n SER . 338 A 338 
A 339 1 n LYS . 339 A 339 
A 340 1 n GLU . 340 A 340 
A 341 1 n ARG . 341 A 341 
A 342 1 n GLU . 342 A 342 
A 343 1 n ALA . 343 A 343 
A 344 1 n ARG . 344 A 344 
A 345 1 n VAL . 345 A 345 
A 346 1 n LEU . 346 A 346 
A 347 1 n ARG . 347 A 347 
A 348 1 n TYR . 348 A 348 
A 349 1 n LYS . 349 A 349 
A 350 1 n GLU . 350 A 350 
A 351 1 n LYS . 351 A 351 
A 352 1 n LYS . 352 A 352 
A 353 1 n LYS . 353 A 353 
A 354 1 n SER . 354 A 354 
A 355 1 n ARG . 355 A 355 
A 356 1 n LYS . 356 A 356 
A 357 1 n PHE . 357 A 357 
A 358 1 n GLU . 358 A 358 
A 359 1 n LYS . 359 A 359 
A 360 1 n THR . 360 A 360 
A 361 1 n THR . 361 A 361 
A 362 1 n ARG . 362 A 362 
A 363 1 n TYR . 363 A 363 
A 364 1 n ALA . 364 A 364 
A 365 1 n THR . 365 A 365 
A 366 1 n ARG . 366 A 366 
A 367 1 n LYS . 367 A 367 
A 368 1 n ALA . 368 A 368 
A 369 1 n TYR . 369 A 369 
A 370 1 n ALA . 370 A 370 
A 371 1 n GLU . 371 A 371 
A 372 1 n ALA . 372 A 372 
A 373 1 n ARG . 373 A 373 
A 374 1 n PRO . 374 A 374 
A 375 1 n ARG . 375 A 375 
A 376 1 n ILE . 376 A 376 
A 377 1 n LYS . 377 A 377 
A 378 1 n GLY . 378 A 378 
A 379 1 n ARG . 379 A 379 
A 380 1 n PHE . 380 A 380 
A 381 1 n ALA . 381 A 381 
A 382 1 n LYS . 382 A 382 
A 383 1 n ARG . 383 A 383 
A 384 1 n SER . 384 A 384 
A 385 1 n ASP . 385 A 385 
A 386 1 n ALA . 386 A 386 
A 387 1 n GLU . 387 A 387 
A 388 1 n MET . 388 A 388 
A 389 1 n GLU . 389 A 389 
A 390 1 n VAL . 390 A 390 
A 391 1 n ASP . 391 A 391 
A 392 1 n GLN . 392 A 392 
A 393 1 n THR . 393 A 393 
A 394 1 n PHE . 394 A 394 
A 395 1 n SER . 395 A 395 
A 396 1 n THR . 396 A 396 
A 397 1 n ALA . 397 A 397 
A 398 1 n ALA . 398 A 398 
A 399 1 n LEU . 399 A 399 
A 400 1 n SER . 400 A 400 
A 401 1 n ASP . 401 A 401 
A 402 1 n SER . 402 A 402 
A 403 1 n SER . 403 A 403 
A 404 1 n TYR . 404 A 404 
A 405 1 n SER . 405 A 405 
A 406 1 n THR . 406 A 406 
A 407 1 n VAL . 407 A 407 
A 408 1 n PRO . 408 A 408 
A 409 1 n TRP . 409 A 409 
A 410 1 n PHE . 410 A 410 
B 1   2 n SER . 1   B 1   
B 2   2 n GLY . 2   B 2   
B 3   2 n ASP . 3   B 3   
B 4   2 n PRO . 4   B 4   
B 5   2 n ASN . 5   B 5   
B 6   2 n GLY . 6   B 6   
B 7   2 n GLN . 7   B 7   
B 8   2 n GLU . 8   B 8   
B 9   2 n GLY . 9   B 9   
B 10  2 n LEU . 10  B 10  
B 11  2 n LEU . 11  B 11  
B 12  2 n PRO . 12  B 12  
B 13  2 n ILE . 13  B 13  
B 14  2 n ALA . 14  B 14  
B 15  2 n ASN . 15  B 15  
B 16  2 n VAL . 16  B 16  
B 17  2 n GLY . 17  B 17  
B 18  2 n ARG . 18  B 18  
B 19  2 n ILE . 19  B 19  
B 20  2 n MET . 20  B 20  
B 21  2 n LYS . 21  B 21  
B 22  2 n ASP . 22  B 22  
B 23  2 n VAL . 23  B 23  
B 24  2 n LEU . 24  B 24  
B 25  2 n PRO . 25  B 25  
B 26  2 n PRO . 26  B 26  
B 27  2 n ALA . 27  B 27  
B 28  2 n ALA . 28  B 28  
B 29  2 n LYS . 29  B 29  
B 30  2 n VAL . 30  B 30  
B 31  2 n SER . 31  B 31  
B 32  2 n LYS . 32  B 32  
B 33  2 n HIS . 33  B 33  
B 34  2 n ALA . 34  B 34  
B 35  2 n LYS . 35  B 35  
B 36  2 n GLU . 36  B 36  
B 37  2 n VAL . 37  B 37  
B 38  2 n ILE . 38  B 38  
B 39  2 n GLN . 39  B 39  
B 40  2 n GLU . 40  B 40  
B 41  2 n CYS . 41  B 41  
B 42  2 n ALA . 42  B 42  
B 43  2 n THR . 43  B 43  
B 44  2 n GLU . 44  B 44  
B 45  2 n PHE . 45  B 45  
B 46  2 n ILE . 46  B 46  
B 47  2 n GLY . 47  B 47  
B 48  2 n PHE . 48  B 48  
B 49  2 n VAL . 49  B 49  
B 50  2 n THR . 50  B 50  
B 51  2 n GLY . 51  B 51  
B 52  2 n GLU . 52  B 52  
B 53  2 n ALA . 53  B 53  
B 54  2 n SER . 54  B 54  
B 55  2 n GLU . 55  B 55  
B 56  2 n ARG . 56  B 56  
B 57  2 n CYS . 57  B 57  
B 58  2 n ARG . 58  B 58  
B 59  2 n ARG . 59  B 59  
B 60  2 n GLU . 60  B 60  
B 61  2 n ARG . 61  B 61  
B 62  2 n ARG . 62  B 62  
B 63  2 n LYS . 63  B 63  
B 64  2 n THR . 64  B 64  
B 65  2 n VAL . 65  B 65  
B 66  2 n ASN . 66  B 66  
B 67  2 n GLY . 67  B 67  
B 68  2 n ASP . 68  B 68  
B 69  2 n ASP . 69  B 69  
B 70  2 n ILE . 70  B 70  
B 71  2 n CYS . 71  B 71  
B 72  2 n HIS . 72  B 72  
B 73  2 n ALA . 73  B 73  
B 74  2 n MET . 74  B 74  
B 75  2 n LYS . 75  B 75  
B 76  2 n THR . 76  B 76  
B 77  2 n LEU . 77  B 77  
B 78  2 n GLY . 78  B 78  
B 79  2 n LEU . 79  B 79  
B 80  2 n ASP . 80  B 80  
B 81  2 n ASN . 81  B 81  
B 82  2 n TYR . 82  B 82  
B 83  2 n ALA . 83  B 83  
B 84  2 n GLY . 84  B 84  
B 85  2 n ALA . 85  B 85  
B 86  2 n MET . 86  B 86  
B 87  2 n ARG . 87  B 87  
B 88  2 n ARG . 88  B 88  
B 89  2 n TYR . 89  B 89  
B 90  2 n LEU . 90  B 90  
B 91  2 n GLN . 91  B 91  
B 92  2 n ARG . 92  B 92  
B 93  2 n TYR . 93  B 93  
B 94  2 n ARG . 94  B 94  
B 95  2 n GLU . 95  B 95  
C 1   3 n ASN . 1   C 1   
C 2   3 n SER . 2   C 2   
C 3   3 n PHE . 3   C 3   
C 4   3 n HIS . 4   C 4   
C 5   3 n LEU . 5   C 5   
C 6   3 n LYS . 6   C 6   
C 7   3 n GLN . 7   C 7   
C 8   3 n CYS . 8   C 8   
C 9   3 n VAL . 9   C 9   
C 10  3 n LYS . 10  C 10  
C 11  3 n ARG . 11  C 11  
C 12  3 n TYR . 12  C 12  
C 13  3 n SER . 13  C 13  
C 14  3 n SER . 14  C 14  
C 15  3 n PHE . 15  C 15  
C 16  3 n ASP . 16  C 16  
C 17  3 n PHE . 17  C 17  
C 18  3 n LEU . 18  C 18  
C 19  3 n THR . 19  C 19  
C 20  3 n GLU . 20  C 20  
C 21  3 n ILE . 21  C 21  
C 22  3 n VAL . 22  C 22  
C 23  3 n ASN . 23  C 23  
C 24  3 n LYS . 24  C 24  
C 25  3 n VAL . 25  C 25  
C 26  3 n PRO . 26  C 26  
C 27  3 n ASP . 27  C 27  
C 28  3 n LEU . 28  C 28  
C 29  3 n GLY . 29  C 29  
C 30  3 n GLY . 30  C 30  
C 31  3 n GLY . 31  C 31  
C 32  3 n GLU . 32  C 32  
C 33  3 n SER . 33  C 33  
C 34  3 n CYS . 34  C 34  
C 35  3 n GLY . 35  C 35  
C 36  3 n ASP . 36  C 36  
C 37  3 n GLU . 37  C 37  
C 38  3 n ARG . 38  C 38  
C 39  3 n GLY . 39  C 39  
C 40  3 n LEU . 40  C 40  
C 41  3 n PRO . 41  C 41  
C 42  3 n ARG . 42  C 42  
C 43  3 n ARG . 43  C 43  
C 44  3 n ARG . 44  C 44  
C 45  3 n LYS . 45  C 45  
C 46  3 n PHE . 46  C 46  
C 47  3 n SER . 47  C 47  
C 48  3 n ASN . 48  C 48  
C 49  3 n GLY . 49  C 49  
C 50  3 n SER . 50  C 50  
C 51  3 n ASP . 51  C 51  
C 52  3 n PRO . 52  C 52  
C 53  3 n GLU . 53  C 53  
C 54  3 n ASN . 54  C 54  
C 55  3 n GLU . 55  C 55  
C 56  3 n GLU . 56  C 56  
C 57  3 n PRO . 57  C 57  
C 58  3 n ARG . 58  C 58  
C 59  3 n SER . 59  C 59  
C 60  3 n SER . 60  C 60  
C 61  3 n LYS . 61  C 61  
C 62  3 n MET . 62  C 62  
C 63  3 n PRO . 63  C 63  
C 64  3 n ILE . 64  C 64  
C 65  3 n ARG . 65  C 65  
C 66  3 n ASN . 66  C 66  
C 67  3 n LEU . 67  C 67  
C 68  3 n ASN . 68  C 68  
C 69  3 n THR . 69  C 69  
C 70  3 n SER . 70  C 70  
C 71  3 n PRO . 71  C 71  
C 72  3 n ARG . 72  C 72  
C 73  3 n GLY . 73  C 73  
C 74  3 n ARG . 74  C 74  
C 75  3 n GLY . 75  C 75  
C 76  3 n ARG . 76  C 76  
C 77  3 n GLY . 77  C 77  
C 78  3 n ARG . 78  C 78  
C 79  3 n GLY . 79  C 79  
C 80  3 n ARG . 80  C 80  
C 81  3 n GLY . 81  C 81  
C 82  3 n ARG . 82  C 82  
C 83  3 n GLY . 83  C 83  
C 84  3 n ARG . 84  C 84  
C 85  3 n PRO . 85  C 85  
C 86  3 n PRO . 86  C 86  
C 87  3 n THR . 87  C 87  
C 88  3 n LYS . 88  C 88  
C 89  3 n ARG . 89  C 89  
C 90  3 n LYS . 90  C 90  
C 91  3 n GLU . 91  C 91  
C 92  3 n ILE . 92  C 92  
C 93  3 n GLY . 93  C 93  
C 94  3 n TYR . 94  C 94  
C 95  3 n VAL . 95  C 95  
C 96  3 n GLN . 96  C 96  
C 97  3 n PHE . 97  C 97  
C 98  3 n GLU . 98  C 98  
C 99  3 n ASP . 99  C 99  
C 100 3 n GLU . 100 C 100 
C 101 3 n SER . 101 C 101 
C 102 3 n SER . 102 C 102 
C 103 3 n MET . 103 C 103 
C 104 3 n PHE . 104 C 104 
C 105 3 n ALA . 105 C 105 
C 106 3 n GLU . 106 C 106 
C 107 3 n GLN . 107 C 107 
C 108 3 n SER . 108 C 108 
C 109 3 n GLU . 109 C 109 
C 110 3 n PRO . 110 C 110 
C 111 3 n LEU . 111 C 111 
C 112 3 n PRO . 112 C 112 
C 113 3 n GLY . 113 C 113 
C 114 3 n ASP . 114 C 114 
C 115 3 n GLU . 115 C 115 
C 116 3 n ILE . 116 C 116 
C 117 3 n VAL . 117 C 117 
C 118 3 n PRO . 118 C 118 
C 119 3 n GLU . 119 C 119 
C 120 3 n THR . 120 C 120 
C 121 3 n ASN . 121 C 121 
C 122 3 n ARG . 122 C 122 
C 123 3 n GLY . 123 C 123 
C 124 3 n ASN . 124 C 124 
C 125 3 n GLU . 125 C 125 
C 126 3 n SER . 126 C 126 
C 127 3 n ILE . 127 C 127 
C 128 3 n PRO . 128 C 128 
C 129 3 n GLN . 129 C 129 
C 130 3 n SER . 130 C 130 
C 131 3 n SER . 131 C 131 
C 132 3 n HIS . 132 C 132 
C 133 3 n PRO . 133 C 133 
C 134 3 n VAL . 134 C 134 
C 135 3 n ALA . 135 C 135 
C 136 3 n GLU . 136 C 136 
C 137 3 n ALA . 137 C 137 
C 138 3 n PRO . 138 C 138 
C 139 3 n SER . 139 C 139 
C 140 3 n ALA . 140 C 140 
C 141 3 n ALA . 141 C 141 
C 142 3 n THR . 142 C 142 
C 143 3 n PRO . 143 C 143 
C 144 3 n ALA . 144 C 144 
C 145 3 n VAL . 145 C 145 
C 146 3 n THR . 146 C 146 
C 147 3 n SER . 147 C 147 
C 148 3 n LYS . 148 C 148 
C 149 3 n VAL . 149 C 149 
C 150 3 n GLU . 150 C 150 
C 151 3 n GLU . 151 C 151 
C 152 3 n ALA . 152 C 152 
D 1   4 n DC  . 1   D 1   
D 2   4 n DA  . 2   D 2   
D 3   4 n DC  . 3   D 3   
D 4   4 n DG  . 4   D 4   
D 5   4 n DC  . 5   D 5   
D 6   4 n DA  . 6   D 6   
D 7   4 n DC  . 7   D 7   
D 8   4 n DC  . 8   D 8   
D 9   4 n DA  . 9   D 9   
D 10  4 n DG  . 10  D 10  
D 11  4 n DA  . 11  D 11  
D 12  4 n DC  . 12  D 12  
D 13  4 n DC  . 13  D 13  
D 14  4 n DA  . 14  D 14  
D 15  4 n DC  . 15  D 15  
D 16  4 n DA  . 16  D 16  
D 17  4 n DC  . 17  D 17  
D 18  4 n DC  . 18  D 18  
D 19  4 n DA  . 19  D 19  
D 20  4 n DG  . 20  D 20  
D 21  4 n DA  . 21  D 21  
D 22  4 n DA  . 22  D 22  
D 23  4 n DA  . 23  D 23  
D 24  4 n DC  . 24  D 24  
D 25  4 n DA  . 25  D 25  
D 26  4 n DA  . 26  D 26  
D 27  4 n DA  . 27  D 27  
D 28  4 n DC  . 28  D 28  
D 29  4 n DA  . 29  D 29  
D 30  4 n DA  . 30  D 30  
D 31  4 n DA  . 31  D 31  
E 1   5 n DT  . 1   E 1   
E 2   5 n DT  . 2   E 2   
E 3   5 n DT  . 3   E 3   
E 4   5 n DG  . 4   E 4   
E 5   5 n DT  . 5   E 5   
E 6   5 n DT  . 6   E 6   
E 7   5 n DT  . 7   E 7   
E 8   5 n DG  . 8   E 8   
E 9   5 n DT  . 9   E 9   
E 10  5 n DT  . 10  E 10  
E 11  5 n DT  . 11  E 11  
E 12  5 n DC  . 12  E 12  
E 13  5 n DT  . 13  E 13  
E 14  5 n DG  . 14  E 14  
E 15  5 n DG  . 15  E 15  
E 16  5 n DT  . 16  E 16  
E 17  5 n DG  . 17  E 17  
E 18  5 n DT  . 18  E 18  
E 19  5 n DG  . 19  E 19  
E 20  5 n DG  . 20  E 20  
E 21  5 n DT  . 21  E 21  
E 22  5 n DC  . 22  E 22  
E 23  5 n DT  . 23  E 23  
E 24  5 n DG  . 24  E 24  
E 25  5 n DG  . 25  E 25  
E 26  5 n DT  . 26  E 26  
E 27  5 n DG  . 27  E 27  
E 28  5 n DC  . 28  E 28  
E 29  5 n DG  . 29  E 29  
E 30  5 n DT  . 30  E 30  
E 31  5 n DG  . 31  E 31  
#
_software.classification other
_software.date           ?
_software.description    "Structure prediction"
_software.name           AlphaFold
_software.pdbx_ordinal   1
_software.type           package
_software.version        "AlphaFold-beta-20231127 (927599d6-1efe-4fa9-85d2-a29f909d212e @ 2024-12-02 03:41:21)"
#
loop_
_struct_asym.entity_id
_struct_asym.id
1 A 
2 B 
3 C 
4 D 
5 E 
#
loop_
_atom_site.group_PDB
_atom_site.id
_atom_site.type_symbol
_atom_site.label_atom_id
_atom_site.label_alt_id
_atom_site.label_comp_id
_atom_site.label_asym_id
_atom_site.label_entity_id
_atom_site.label_seq_id
_atom_site.pdbx_PDB_ins_code
_atom_site.Cartn_x
_atom_site.Cartn_y
_atom_site.Cartn_z
_atom_site.occupancy
_atom_site.B_iso_or_equiv
_atom_site.auth_seq_id
_atom_site.auth_asym_id
_atom_site.pdbx_PDB_model_num
ATOM 1    N N     . MET A 1 1   ? -32.204 8.952   13.577  1.00 25.84 1   A 1 
ATOM 2    C CA    . MET A 1 1   ? -32.015 9.510   12.215  1.00 29.14 1   A 1 
ATOM 3    C C     . MET A 1 1   ? -32.354 8.460   11.161  1.00 31.39 1   A 1 
ATOM 4    O O     . MET A 1 1   ? -31.849 7.355   11.279  1.00 26.64 1   A 1 
ATOM 5    C CB    . MET A 1 1   ? -30.580 10.004  11.999  1.00 26.19 1   A 1 
ATOM 6    C CG    . MET A 1 1   ? -30.273 11.328  12.707  1.00 21.92 1   A 1 
ATOM 7    S SD    . MET A 1 1   ? -28.769 12.076  12.064  1.00 19.03 1   A 1 
ATOM 8    C CE    . MET A 1 1   ? -28.684 13.579  13.067  1.00 18.19 1   A 1 
ATOM 9    N N     . PRO A 1 2   ? -33.143 8.749   10.086  1.00 28.64 2   A 1 
ATOM 10   C CA    . PRO A 1 2   ? -33.751 7.711   9.245   1.00 32.19 2   A 1 
ATOM 11   C C     . PRO A 1 2   ? -32.871 7.180   8.094   1.00 32.51 2   A 1 
ATOM 12   O O     . PRO A 1 2   ? -33.351 6.456   7.235   1.00 29.01 2   A 1 
ATOM 13   C CB    . PRO A 1 2   ? -35.033 8.374   8.731   1.00 29.30 2   A 1 
ATOM 14   C CG    . PRO A 1 2   ? -34.626 9.840   8.599   1.00 28.43 2   A 1 
ATOM 15   C CD    . PRO A 1 2   ? -33.710 10.035  9.811   1.00 31.32 2   A 1 
ATOM 16   N N     . ARG A 1 3   ? -31.607 7.566   7.992   1.00 30.63 3   A 1 
ATOM 17   C CA    . ARG A 1 3   ? -30.785 7.330   6.786   1.00 33.33 3   A 1 
ATOM 18   C C     . ARG A 1 3   ? -30.341 5.871   6.560   1.00 32.43 3   A 1 
ATOM 19   O O     . ARG A 1 3   ? -29.710 5.623   5.541   1.00 30.09 3   A 1 
ATOM 20   C CB    . ARG A 1 3   ? -29.586 8.287   6.747   1.00 32.24 3   A 1 
ATOM 21   C CG    . ARG A 1 3   ? -29.909 9.598   6.033   1.00 29.55 3   A 1 
ATOM 22   C CD    . ARG A 1 3   ? -28.628 10.426  5.827   1.00 28.11 3   A 1 
ATOM 23   N NE    . ARG A 1 3   ? -28.882 11.675  5.108   1.00 26.30 3   A 1 
ATOM 24   C CZ    . ARG A 1 3   ? -27.975 12.593  4.779   1.00 24.57 3   A 1 
ATOM 25   N NH1   . ARG A 1 3   ? -26.716 12.436  5.083   1.00 22.51 3   A 1 
ATOM 26   N NH2   . ARG A 1 3   ? -28.323 13.664  4.135   1.00 20.67 3   A 1 
ATOM 27   N N     . CYS A 1 4   ? -30.641 4.942   7.446   1.00 34.11 4   A 1 
ATOM 28   C CA    . CYS A 1 4   ? -30.061 3.598   7.383   1.00 39.41 4   A 1 
ATOM 29   C C     . CYS A 1 4   ? -30.536 2.763   6.177   1.00 38.82 4   A 1 
ATOM 30   O O     . CYS A 1 4   ? -29.728 2.103   5.539   1.00 36.45 4   A 1 
ATOM 31   C CB    . CYS A 1 4   ? -30.318 2.885   8.721   1.00 38.13 4   A 1 
ATOM 32   S SG    . CYS A 1 4   ? -29.121 1.538   8.920   1.00 32.97 4   A 1 
ATOM 33   N N     . ASN A 1 5   ? -31.832 2.843   5.805   1.00 35.62 5   A 1 
ATOM 34   C CA    . ASN A 1 5   ? -32.444 1.854   4.906   1.00 39.18 5   A 1 
ATOM 35   C C     . ASN A 1 5   ? -32.005 1.901   3.433   1.00 37.27 5   A 1 
ATOM 36   O O     . ASN A 1 5   ? -31.992 0.859   2.780   1.00 35.13 5   A 1 
ATOM 37   C CB    . ASN A 1 5   ? -33.970 1.976   4.986   1.00 38.02 5   A 1 
ATOM 38   C CG    . ASN A 1 5   ? -34.552 1.418   6.273   1.00 35.05 5   A 1 
ATOM 39   O OD1   . ASN A 1 5   ? -33.861 0.924   7.139   1.00 36.13 5   A 1 
ATOM 40   N ND2   . ASN A 1 5   ? -35.858 1.480   6.443   1.00 37.86 5   A 1 
ATOM 41   N N     . LYS A 1 6   ? -31.710 3.072   2.844   1.00 28.08 6   A 1 
ATOM 42   C CA    . LYS A 1 6   ? -31.698 3.206   1.370   1.00 31.48 6   A 1 
ATOM 43   C C     . LYS A 1 6   ? -30.455 2.663   0.659   1.00 30.37 6   A 1 
ATOM 44   O O     . LYS A 1 6   ? -30.476 2.575   -0.568  1.00 27.47 6   A 1 
ATOM 45   C CB    . LYS A 1 6   ? -31.982 4.657   0.949   1.00 30.33 6   A 1 
ATOM 46   C CG    . LYS A 1 6   ? -33.459 4.844   0.567   1.00 28.21 6   A 1 
ATOM 47   C CD    . LYS A 1 6   ? -33.697 6.214   -0.077  1.00 26.25 6   A 1 
ATOM 48   C CE    . LYS A 1 6   ? -35.155 6.324   -0.508  1.00 22.89 6   A 1 
ATOM 49   N NZ    . LYS A 1 6   ? -35.439 7.572   -1.242  1.00 20.44 6   A 1 
ATOM 50   N N     . CYS A 1 7   ? -29.376 2.340   1.353   1.00 32.58 7   A 1 
ATOM 51   C CA    . CYS A 1 7   ? -28.095 2.030   0.704   1.00 35.08 7   A 1 
ATOM 52   C C     . CYS A 1 7   ? -27.974 0.592   0.156   1.00 33.42 7   A 1 
ATOM 53   O O     . CYS A 1 7   ? -26.890 0.231   -0.287  1.00 31.49 7   A 1 
ATOM 54   C CB    . CYS A 1 7   ? -26.938 2.384   1.639   1.00 34.34 7   A 1 
ATOM 55   S SG    . CYS A 1 7   ? -26.864 4.181   1.925   1.00 32.73 7   A 1 
ATOM 56   N N     . LEU A 1 8   ? -29.049 -0.202  0.194   1.00 29.81 8   A 1 
ATOM 57   C CA    . LEU A 1 8   ? -29.002 -1.629  -0.166  1.00 35.03 8   A 1 
ATOM 58   C C     . LEU A 1 8   ? -29.014 -1.931  -1.676  1.00 33.81 8   A 1 
ATOM 59   O O     . LEU A 1 8   ? -28.658 -3.039  -2.046  1.00 31.42 8   A 1 
ATOM 60   C CB    . LEU A 1 8   ? -30.165 -2.356  0.530   1.00 33.09 8   A 1 
ATOM 61   C CG    . LEU A 1 8   ? -29.914 -2.688  2.012   1.00 30.60 8   A 1 
ATOM 62   C CD1   . LEU A 1 8   ? -31.225 -3.065  2.691   1.00 31.36 8   A 1 
ATOM 63   C CD2   . LEU A 1 8   ? -28.928 -3.847  2.171   1.00 34.29 8   A 1 
ATOM 64   N N     . SER A 1 9   ? -29.479 -1.019  -2.551  1.00 34.32 9   A 1 
ATOM 65   C CA    . SER A 1 9   ? -30.058 -1.482  -3.821  1.00 39.12 9   A 1 
ATOM 66   C C     . SER A 1 9   ? -29.126 -1.676  -5.021  1.00 38.38 9   A 1 
ATOM 67   O O     . SER A 1 9   ? -29.497 -2.401  -5.934  1.00 36.11 9   A 1 
ATOM 68   C CB    . SER A 1 9   ? -31.187 -0.550  -4.256  1.00 37.47 9   A 1 
ATOM 69   O OG    . SER A 1 9   ? -30.684 0.726   -4.612  1.00 35.18 9   A 1 
ATOM 70   N N     . GLU A 1 10  ? -28.019 -0.930  -5.138  1.00 32.80 10  A 1 
ATOM 71   C CA    . GLU A 1 10  ? -27.325 -0.823  -6.432  1.00 37.25 10  A 1 
ATOM 72   C C     . GLU A 1 10  ? -26.228 -1.896  -6.670  1.00 35.85 10  A 1 
ATOM 73   O O     . GLU A 1 10  ? -26.346 -3.028  -6.224  1.00 32.99 10  A 1 
ATOM 74   C CB    . GLU A 1 10  ? -26.855 0.622   -6.687  1.00 35.15 10  A 1 
ATOM 75   C CG    . GLU A 1 10  ? -27.981 1.574   -7.114  1.00 32.94 10  A 1 
ATOM 76   C CD    . GLU A 1 10  ? -27.449 2.934   -7.604  1.00 31.29 10  A 1 
ATOM 77   O OE1   . GLU A 1 10  ? -28.226 3.655   -8.248  1.00 30.44 10  A 1 
ATOM 78   O OE2   . GLU A 1 10  ? -26.275 3.272   -7.298  1.00 31.65 10  A 1 
ATOM 79   N N     . ASN A 1 11  ? -25.213 -1.565  -7.445  1.00 35.76 11  A 1 
ATOM 80   C CA    . ASN A 1 11  ? -24.288 -2.520  -8.069  1.00 39.80 11  A 1 
ATOM 81   C C     . ASN A 1 11  ? -23.403 -3.307  -7.082  1.00 37.80 11  A 1 
ATOM 82   O O     . ASN A 1 11  ? -22.631 -2.715  -6.326  1.00 34.50 11  A 1 
ATOM 83   C CB    . ASN A 1 11  ? -23.416 -1.763  -9.080  1.00 37.20 11  A 1 
ATOM 84   C CG    . ASN A 1 11  ? -24.158 -1.370  -10.344 1.00 33.16 11  A 1 
ATOM 85   O OD1   . ASN A 1 11  ? -25.053 -2.033  -10.810 1.00 33.64 11  A 1 
ATOM 86   N ND2   . ASN A 1 11  ? -23.774 -0.280  -10.965 1.00 34.26 11  A 1 
ATOM 87   N N     . ASP A 1 12  ? -23.438 -4.634  -7.210  1.00 36.39 12  A 1 
ATOM 88   C CA    . ASP A 1 12  ? -22.802 -5.597  -6.301  1.00 41.01 12  A 1 
ATOM 89   C C     . ASP A 1 12  ? -21.278 -5.449  -6.121  1.00 38.64 12  A 1 
ATOM 90   O O     . ASP A 1 12  ? -20.793 -5.415  -4.992  1.00 36.26 12  A 1 
ATOM 91   C CB    . ASP A 1 12  ? -23.105 -7.026  -6.796  1.00 38.24 12  A 1 
ATOM 92   C CG    . ASP A 1 12  ? -24.560 -7.448  -6.573  1.00 34.37 12  A 1 
ATOM 93   O OD1   . ASP A 1 12  ? -25.101 -7.082  -5.510  1.00 34.08 12  A 1 
ATOM 94   O OD2   . ASP A 1 12  ? -25.107 -8.095  -7.481  1.00 34.89 12  A 1 
ATOM 95   N N     . SER A 1 13  ? -20.508 -5.365  -7.217  1.00 36.07 13  A 1 
ATOM 96   C CA    . SER A 1 13  ? -19.041 -5.458  -7.139  1.00 39.85 13  A 1 
ATOM 97   C C     . SER A 1 13  ? -18.380 -4.299  -6.380  1.00 38.79 13  A 1 
ATOM 98   O O     . SER A 1 13  ? -17.459 -4.487  -5.594  1.00 35.42 13  A 1 
ATOM 99   C CB    . SER A 1 13  ? -18.440 -5.568  -8.545  1.00 38.01 13  A 1 
ATOM 100  O OG    . SER A 1 13  ? -18.730 -4.427  -9.314  1.00 34.99 13  A 1 
ATOM 101  N N     . ALA A 1 14  ? -18.904 -3.084  -6.577  1.00 35.11 14  A 1 
ATOM 102  C CA    . ALA A 1 14  ? -18.428 -1.905  -5.860  1.00 37.98 14  A 1 
ATOM 103  C C     . ALA A 1 14  ? -18.909 -1.858  -4.390  1.00 37.11 14  A 1 
ATOM 104  O O     . ALA A 1 14  ? -18.402 -1.051  -3.605  1.00 34.69 14  A 1 
ATOM 105  C CB    . ALA A 1 14  ? -18.870 -0.667  -6.636  1.00 36.02 14  A 1 
ATOM 106  N N     . SER A 1 15  ? -19.886 -2.689  -4.040  1.00 36.72 15  A 1 
ATOM 107  C CA    . SER A 1 15  ? -20.439 -2.787  -2.691  1.00 39.56 15  A 1 
ATOM 108  C C     . SER A 1 15  ? -19.432 -3.402  -1.721  1.00 38.53 15  A 1 
ATOM 109  O O     . SER A 1 15  ? -19.236 -2.866  -0.630  1.00 36.36 15  A 1 
ATOM 110  C CB    . SER A 1 15  ? -21.729 -3.618  -2.726  1.00 38.53 15  A 1 
ATOM 111  O OG    . SER A 1 15  ? -22.322 -3.663  -1.447  1.00 35.56 15  A 1 
ATOM 112  N N     . GLU A 1 16  ? -18.751 -4.468  -2.136  1.00 33.80 16  A 1 
ATOM 113  C CA    . GLU A 1 16  ? -17.845 -5.207  -1.257  1.00 37.35 16  A 1 
ATOM 114  C C     . GLU A 1 16  ? -16.635 -4.371  -0.803  1.00 35.80 16  A 1 
ATOM 115  O O     . GLU A 1 16  ? -16.350 -4.302  0.395   1.00 33.55 16  A 1 
ATOM 116  C CB    . GLU A 1 16  ? -17.369 -6.479  -1.952  1.00 36.56 16  A 1 
ATOM 117  C CG    . GLU A 1 16  ? -18.490 -7.510  -2.177  1.00 33.73 16  A 1 
ATOM 118  C CD    . GLU A 1 16  ? -17.854 -8.880  -2.436  1.00 31.47 16  A 1 
ATOM 119  O OE1   . GLU A 1 16  ? -18.216 -9.827  -1.709  1.00 30.34 16  A 1 
ATOM 120  O OE2   . GLU A 1 16  ? -16.836 -8.944  -3.158  1.00 31.65 16  A 1 
ATOM 121  N N     . ASP A 1 17  ? -15.984 -3.679  -1.734  1.00 36.32 17  A 1 
ATOM 122  C CA    . ASP A 1 17  ? -14.861 -2.798  -1.389  1.00 40.44 17  A 1 
ATOM 123  C C     . ASP A 1 17  ? -15.296 -1.657  -0.451  1.00 38.54 17  A 1 
ATOM 124  O O     . ASP A 1 17  ? -14.581 -1.300  0.488   1.00 36.85 17  A 1 
ATOM 125  C CB    . ASP A 1 17  ? -14.240 -2.194  -2.653  1.00 39.26 17  A 1 
ATOM 126  C CG    . ASP A 1 17  ? -13.090 -3.024  -3.241  1.00 35.34 17  A 1 
ATOM 127  O OD1   . ASP A 1 17  ? -12.549 -3.878  -2.522  1.00 34.17 17  A 1 
ATOM 128  O OD2   . ASP A 1 17  ? -12.723 -2.700  -4.392  1.00 34.49 17  A 1 
ATOM 129  N N     . ARG A 1 18  ? -16.479 -1.107  -0.675  1.00 35.52 18  A 1 
ATOM 130  C CA    . ARG A 1 18  ? -17.037 -0.102  0.232   1.00 38.08 18  A 1 
ATOM 131  C C     . ARG A 1 18  ? -17.355 -0.692  1.594   1.00 36.71 18  A 1 
ATOM 132  O O     . ARG A 1 18  ? -17.210 0.017   2.587   1.00 34.12 18  A 1 
ATOM 133  C CB    . ARG A 1 18  ? -18.287 0.546   -0.359  1.00 36.95 18  A 1 
ATOM 134  C CG    . ARG A 1 18  ? -17.932 1.551   -1.448  1.00 34.35 18  A 1 
ATOM 135  C CD    . ARG A 1 18  ? -19.205 2.254   -1.928  1.00 33.59 18  A 1 
ATOM 136  N NE    . ARG A 1 18  ? -18.935 3.114   -3.080  1.00 31.37 18  A 1 
ATOM 137  C CZ    . ARG A 1 18  ? -19.833 3.824   -3.746  1.00 28.79 18  A 1 
ATOM 138  N NH1   . ARG A 1 18  ? -21.075 3.890   -3.351  1.00 26.91 18  A 1 
ATOM 139  N NH2   . ARG A 1 18  ? -19.495 4.468   -4.816  1.00 25.77 18  A 1 
ATOM 140  N N     . HIS A 1 19  ? -17.786 -1.942  1.657   1.00 34.04 19  A 1 
ATOM 141  C CA    . HIS A 1 19  ? -18.113 -2.598  2.916   1.00 36.47 19  A 1 
ATOM 142  C C     . HIS A 1 19  ? -16.859 -2.822  3.758   1.00 35.13 19  A 1 
ATOM 143  O O     . HIS A 1 19  ? -16.833 -2.422  4.922   1.00 33.94 19  A 1 
ATOM 144  C CB    . HIS A 1 19  ? -18.896 -3.887  2.649   1.00 36.27 19  A 1 
ATOM 145  C CG    . HIS A 1 19  ? -19.900 -4.147  3.741   1.00 34.85 19  A 1 
ATOM 146  N ND1   . HIS A 1 19  ? -21.146 -3.561  3.830   1.00 34.03 19  A 1 
ATOM 147  C CD2   . HIS A 1 19  ? -19.745 -4.948  4.832   1.00 34.06 19  A 1 
ATOM 148  C CE1   . HIS A 1 19  ? -21.736 -4.003  4.946   1.00 32.25 19  A 1 
ATOM 149  N NE2   . HIS A 1 19  ? -20.912 -4.848  5.593   1.00 31.60 19  A 1 
ATOM 150  N N     . TRP A 1 20  ? -15.789 -3.312  3.156   1.00 36.19 20  A 1 
ATOM 151  C CA    . TRP A 1 20  ? -14.490 -3.461  3.814   1.00 34.18 20  A 1 
ATOM 152  C C     . TRP A 1 20  ? -13.885 -2.129  4.242   1.00 32.61 20  A 1 
ATOM 153  O O     . TRP A 1 20  ? -13.409 -1.999  5.370   1.00 30.13 20  A 1 
ATOM 154  C CB    . TRP A 1 20  ? -13.523 -4.206  2.886   1.00 32.39 20  A 1 
ATOM 155  C CG    . TRP A 1 20  ? -13.715 -5.674  2.940   1.00 29.76 20  A 1 
ATOM 156  C CD1   . TRP A 1 20  ? -14.466 -6.405  2.092   1.00 27.30 20  A 1 
ATOM 157  C CD2   . TRP A 1 20  ? -13.194 -6.610  3.948   1.00 29.32 20  A 1 
ATOM 158  N NE1   . TRP A 1 20  ? -14.461 -7.727  2.494   1.00 25.97 20  A 1 
ATOM 159  C CE2   . TRP A 1 20  ? -13.702 -7.886  3.633   1.00 26.72 20  A 1 
ATOM 160  C CE3   . TRP A 1 20  ? -12.367 -6.462  5.069   1.00 30.06 20  A 1 
ATOM 161  C CZ2   . TRP A 1 20  ? -13.388 -9.027  4.435   1.00 29.21 20  A 1 
ATOM 162  C CZ3   . TRP A 1 20  ? -12.054 -7.591  5.860   1.00 28.98 20  A 1 
ATOM 163  C CH2   . TRP A 1 20  ? -12.565 -8.842  5.547   1.00 29.79 20  A 1 
ATOM 164  N N     . HIS A 1 21  ? -13.940 -1.125  3.388   1.00 36.02 21  A 1 
ATOM 165  C CA    . HIS A 1 21  ? -13.545 0.223   3.799   1.00 38.25 21  A 1 
ATOM 166  C C     . HIS A 1 21  ? -14.387 0.714   4.976   1.00 37.40 21  A 1 
ATOM 167  O O     . HIS A 1 21  ? -13.843 1.323   5.895   1.00 36.41 21  A 1 
ATOM 168  C CB    . HIS A 1 21  ? -13.608 1.194   2.627   1.00 37.91 21  A 1 
ATOM 169  C CG    . HIS A 1 21  ? -12.266 1.395   1.976   1.00 36.00 21  A 1 
ATOM 170  N ND1   . HIS A 1 21  ? -11.204 2.056   2.537   1.00 35.52 21  A 1 
ATOM 171  C CD2   . HIS A 1 21  ? -11.864 0.965   0.748   1.00 35.73 21  A 1 
ATOM 172  C CE1   . HIS A 1 21  ? -10.184 2.021   1.677   1.00 34.08 21  A 1 
ATOM 173  N NE2   . HIS A 1 21  ? -10.537 1.368   0.568   1.00 32.52 21  A 1 
ATOM 174  N N     . ARG A 1 22  ? -15.667 0.441   4.983   1.00 36.04 22  A 1 
ATOM 175  C CA    . ARG A 1 22  ? -16.560 0.885   6.051   1.00 37.81 22  A 1 
ATOM 176  C C     . ARG A 1 22  ? -16.276 0.162   7.364   1.00 36.63 22  A 1 
ATOM 177  O O     . ARG A 1 22  ? -16.189 0.837   8.385   1.00 35.01 22  A 1 
ATOM 178  C CB    . ARG A 1 22  ? -18.015 0.720   5.618   1.00 37.28 22  A 1 
ATOM 179  C CG    . ARG A 1 22  ? -18.824 1.977   5.919   1.00 34.13 22  A 1 
ATOM 180  C CD    . ARG A 1 22  ? -20.255 1.786   5.421   1.00 32.46 22  A 1 
ATOM 181  N NE    . ARG A 1 22  ? -21.035 3.018   5.506   1.00 30.05 22  A 1 
ATOM 182  C CZ    . ARG A 1 22  ? -22.287 3.153   5.101   1.00 27.34 22  A 1 
ATOM 183  N NH1   . ARG A 1 22  ? -22.958 2.154   4.592   1.00 25.05 22  A 1 
ATOM 184  N NH2   . ARG A 1 22  ? -22.879 4.303   5.194   1.00 23.76 22  A 1 
ATOM 185  N N     . THR A 1 23  ? -16.090 -1.150  7.356   1.00 33.23 23  A 1 
ATOM 186  C CA    . THR A 1 23  ? -15.748 -1.915  8.564   1.00 34.36 23  A 1 
ATOM 187  C C     . THR A 1 23  ? -14.379 -1.529  9.106   1.00 32.88 23  A 1 
ATOM 188  O O     . THR A 1 23  ? -14.274 -1.228  10.294  1.00 31.54 23  A 1 
ATOM 189  C CB    . THR A 1 23  ? -15.807 -3.433  8.340   1.00 33.65 23  A 1 
ATOM 190  O OG1   . THR A 1 23  ? -15.219 -3.778  7.110   1.00 33.29 23  A 1 
ATOM 191  C CG2   . THR A 1 23  ? -17.247 -3.928  8.308   1.00 35.77 23  A 1 
ATOM 192  N N     . ALA A 1 24  ? -13.373 -1.399  8.250   1.00 34.93 24  A 1 
ATOM 193  C CA    . ALA A 1 24  ? -12.062 -0.904  8.669   1.00 35.88 24  A 1 
ATOM 194  C C     . ALA A 1 24  ? -12.134 0.532   9.223   1.00 35.04 24  A 1 
ATOM 195  O O     . ALA A 1 24  ? -11.491 0.845   10.218  1.00 34.06 24  A 1 
ATOM 196  C CB    . ALA A 1 24  ? -11.095 -0.992  7.483   1.00 35.23 24  A 1 
ATOM 197  N N     . THR A 1 25  ? -12.946 1.399   8.613   1.00 36.83 25  A 1 
ATOM 198  C CA    . THR A 1 25  ? -13.134 2.778   9.086   1.00 37.33 25  A 1 
ATOM 199  C C     . THR A 1 25  ? -13.905 2.815   10.415  1.00 36.49 25  A 1 
ATOM 200  O O     . THR A 1 25  ? -13.553 3.605   11.281  1.00 35.01 25  A 1 
ATOM 201  C CB    . THR A 1 25  ? -13.861 3.653   8.056   1.00 36.75 25  A 1 
ATOM 202  O OG1   . THR A 1 25  ? -13.224 3.605   6.808   1.00 34.59 25  A 1 
ATOM 203  C CG2   . THR A 1 25  ? -13.867 5.129   8.443   1.00 36.12 25  A 1 
ATOM 204  N N     . LEU A 1 26  ? -14.911 1.978   10.588  1.00 34.74 26  A 1 
ATOM 205  C CA    . LEU A 1 26  ? -15.649 1.865   11.850  1.00 36.06 26  A 1 
ATOM 206  C C     . LEU A 1 26  ? -14.727 1.387   12.972  1.00 35.76 26  A 1 
ATOM 207  O O     . LEU A 1 26  ? -14.699 2.006   14.032  1.00 33.85 26  A 1 
ATOM 208  C CB    . LEU A 1 26  ? -16.839 0.910   11.684  1.00 34.08 26  A 1 
ATOM 209  C CG    . LEU A 1 26  ? -18.061 1.550   11.000  1.00 30.72 26  A 1 
ATOM 210  C CD1   . LEU A 1 26  ? -19.035 0.468   10.560  1.00 30.64 26  A 1 
ATOM 211  C CD2   . LEU A 1 26  ? -18.787 2.509   11.932  1.00 32.72 26  A 1 
ATOM 212  N N     . PHE A 1 27  ? -13.927 0.360   12.708  1.00 33.63 27  A 1 
ATOM 213  C CA    . PHE A 1 27  ? -12.967 -0.157  13.670  1.00 34.93 27  A 1 
ATOM 214  C C     . PHE A 1 27  ? -11.917 0.897   14.056  1.00 34.92 27  A 1 
ATOM 215  O O     . PHE A 1 27  ? -11.704 1.168   15.241  1.00 33.08 27  A 1 
ATOM 216  C CB    . PHE A 1 27  ? -12.322 -1.415  13.075  1.00 32.72 27  A 1 
ATOM 217  C CG    . PHE A 1 27  ? -11.644 -2.236  14.134  1.00 30.47 27  A 1 
ATOM 218  C CD1   . PHE A 1 27  ? -10.253 -2.202  14.291  1.00 29.40 27  A 1 
ATOM 219  C CD2   . PHE A 1 27  ? -12.437 -2.999  15.002  1.00 29.74 27  A 1 
ATOM 220  C CE1   . PHE A 1 27  ? -9.652  -2.918  15.328  1.00 28.25 27  A 1 
ATOM 221  C CE2   . PHE A 1 27  ? -11.834 -3.712  16.046  1.00 26.91 27  A 1 
ATOM 222  C CZ    . PHE A 1 27  ? -10.443 -3.664  16.211  1.00 26.73 27  A 1 
ATOM 223  N N     . MET A 1 28  ? -11.339 1.575   13.056  1.00 40.02 28  A 1 
ATOM 224  C CA    . MET A 1 28  ? -10.398 2.670   13.300  1.00 41.07 28  A 1 
ATOM 225  C C     . MET A 1 28  ? -11.044 3.850   14.040  1.00 42.37 28  A 1 
ATOM 226  O O     . MET A 1 28  ? -10.387 4.463   14.876  1.00 40.27 28  A 1 
ATOM 227  C CB    . MET A 1 28  ? -9.795  3.141   11.975  1.00 38.30 28  A 1 
ATOM 228  C CG    . MET A 1 28  ? -8.769  2.149   11.418  1.00 34.73 28  A 1 
ATOM 229  S SD    . MET A 1 28  ? -7.210  2.027   12.342  1.00 32.09 28  A 1 
ATOM 230  C CE    . MET A 1 28  ? -6.457  3.602   11.905  1.00 29.63 28  A 1 
ATOM 231  N N     . ASN A 1 29  ? -12.308 4.161   13.787  1.00 37.44 29  A 1 
ATOM 232  C CA    . ASN A 1 29  ? -13.027 5.214   14.506  1.00 38.22 29  A 1 
ATOM 233  C C     . ASN A 1 29  ? -13.183 4.895   15.993  1.00 36.76 29  A 1 
ATOM 234  O O     . ASN A 1 29  ? -12.934 5.766   16.820  1.00 34.46 29  A 1 
ATOM 235  C CB    . ASN A 1 29  ? -14.403 5.452   13.868  1.00 36.99 29  A 1 
ATOM 236  C CG    . ASN A 1 29  ? -14.376 6.385   12.681  1.00 33.02 29  A 1 
ATOM 237  O OD1   . ASN A 1 29  ? -13.655 7.351   12.623  1.00 33.09 29  A 1 
ATOM 238  N ND2   . ASN A 1 29  ? -15.215 6.149   11.707  1.00 33.31 29  A 1 
ATOM 239  N N     . CYS A 1 30  ? -13.556 3.656   16.345  1.00 39.86 30  A 1 
ATOM 240  C CA    . CYS A 1 30  ? -13.724 3.271   17.748  1.00 41.34 30  A 1 
ATOM 241  C C     . CYS A 1 30  ? -12.398 3.317   18.502  1.00 39.55 30  A 1 
ATOM 242  O O     . CYS A 1 30  ? -12.332 3.890   19.583  1.00 36.54 30  A 1 
ATOM 243  C CB    . CYS A 1 30  ? -14.384 1.893   17.819  1.00 39.20 30  A 1 
ATOM 244  S SG    . CYS A 1 30  ? -16.067 1.982   17.139  1.00 35.46 30  A 1 
ATOM 245  N N     . VAL A 1 31  ? -11.328 2.800   17.897  1.00 41.12 31  A 1 
ATOM 246  C CA    . VAL A 1 31  ? -9.996  2.806   18.511  1.00 43.14 31  A 1 
ATOM 247  C C     . VAL A 1 31  ? -9.407  4.223   18.602  1.00 41.27 31  A 1 
ATOM 248  O O     . VAL A 1 31  ? -8.763  4.560   19.596  1.00 38.29 31  A 1 
ATOM 249  C CB    . VAL A 1 31  ? -9.047  1.858   17.758  1.00 40.51 31  A 1 
ATOM 250  C CG1   . VAL A 1 31  ? -7.637  1.856   18.361  1.00 38.09 31  A 1 
ATOM 251  C CG2   . VAL A 1 31  ? -9.555  0.416   17.793  1.00 39.01 31  A 1 
ATOM 252  N N     . SER A 1 32  ? -9.611  5.065   17.582  1.00 41.49 32  A 1 
ATOM 253  C CA    . SER A 1 32  ? -9.020  6.407   17.545  1.00 42.49 32  A 1 
ATOM 254  C C     . SER A 1 32  ? -9.714  7.423   18.448  1.00 40.89 32  A 1 
ATOM 255  O O     . SER A 1 32  ? -9.068  8.365   18.902  1.00 36.78 32  A 1 
ATOM 256  C CB    . SER A 1 32  ? -8.974  6.962   16.124  1.00 39.58 32  A 1 
ATOM 257  O OG    . SER A 1 32  ? -10.261 7.195   15.599  1.00 37.12 32  A 1 
ATOM 258  N N     . ASN A 1 33  ? -11.005 7.261   18.664  1.00 34.33 33  A 1 
ATOM 259  C CA    . ASN A 1 33  ? -11.775 8.266   19.396  1.00 35.98 33  A 1 
ATOM 260  C C     . ASN A 1 33  ? -11.394 8.355   20.869  1.00 34.10 33  A 1 
ATOM 261  O O     . ASN A 1 33  ? -11.792 9.328   21.497  1.00 31.42 33  A 1 
ATOM 262  C CB    . ASN A 1 33  ? -13.276 8.040   19.191  1.00 34.42 33  A 1 
ATOM 263  C CG    . ASN A 1 33  ? -13.818 8.746   17.964  1.00 30.32 33  A 1 
ATOM 264  O OD1   . ASN A 1 33  ? -13.265 9.695   17.430  1.00 30.65 33  A 1 
ATOM 265  N ND2   . ASN A 1 33  ? -14.975 8.325   17.496  1.00 30.97 33  A 1 
ATOM 266  N N     . GLY A 1 34  ? -10.654 7.379   21.419  1.00 37.54 34  A 1 
ATOM 267  C CA    . GLY A 1 34  ? -10.248 7.429   22.824  1.00 38.00 34  A 1 
ATOM 268  C C     . GLY A 1 34  ? -11.399 7.663   23.801  1.00 36.93 34  A 1 
ATOM 269  O O     . GLY A 1 34  ? -11.162 7.964   24.972  1.00 34.61 34  A 1 
ATOM 270  N N     . THR A 1 35  ? -12.633 7.596   23.304  1.00 34.85 35  A 1 
ATOM 271  C CA    . THR A 1 35  ? -13.820 7.574   24.133  1.00 36.00 35  A 1 
ATOM 272  C C     . THR A 1 35  ? -13.652 6.348   24.997  1.00 34.72 35  A 1 
ATOM 273  O O     . THR A 1 35  ? -13.692 5.230   24.485  1.00 32.14 35  A 1 
ATOM 274  C CB    . THR A 1 35  ? -15.121 7.489   23.320  1.00 34.18 35  A 1 
ATOM 275  O OG1   . THR A 1 35  ? -14.964 6.652   22.192  1.00 31.87 35  A 1 
ATOM 276  C CG2   . THR A 1 35  ? -15.541 8.868   22.811  1.00 33.01 35  A 1 
ATOM 277  N N     . VAL A 1 36  ? -13.393 6.616   26.269  1.00 33.89 36  A 1 
ATOM 278  C CA    . VAL A 1 36  ? -13.555 5.656   27.349  1.00 37.26 36  A 1 
ATOM 279  C C     . VAL A 1 36  ? -14.834 4.905   27.009  1.00 36.53 36  A 1 
ATOM 280  O O     . VAL A 1 36  ? -15.875 5.526   26.818  1.00 34.87 36  A 1 
ATOM 281  C CB    . VAL A 1 36  ? -13.706 6.391   28.693  1.00 35.34 36  A 1 
ATOM 282  C CG1   . VAL A 1 36  ? -13.784 5.416   29.857  1.00 33.08 36  A 1 
ATOM 283  C CG2   . VAL A 1 36  ? -12.509 7.326   28.945  1.00 35.45 36  A 1 
ATOM 284  N N     . TYR A 1 37  ? -14.703 3.605   26.791  1.00 34.89 37  A 1 
ATOM 285  C CA    . TYR A 1 37  ? -15.874 2.759   26.715  1.00 36.10 37  A 1 
ATOM 286  C C     . TYR A 1 37  ? -16.612 3.019   28.027  1.00 34.44 37  A 1 
ATOM 287  O O     . TYR A 1 37  ? -16.130 2.610   29.084  1.00 33.21 37  A 1 
ATOM 288  C CB    . TYR A 1 37  ? -15.471 1.291   26.538  1.00 35.67 37  A 1 
ATOM 289  C CG    . TYR A 1 37  ? -15.105 0.901   25.120  1.00 36.19 37  A 1 
ATOM 290  C CD1   . TYR A 1 37  ? -16.051 0.253   24.308  1.00 36.04 37  A 1 
ATOM 291  C CD2   . TYR A 1 37  ? -13.833 1.184   24.604  1.00 35.94 37  A 1 
ATOM 292  C CE1   . TYR A 1 37  ? -15.729 -0.110  22.987  1.00 32.74 37  A 1 
ATOM 293  C CE2   . TYR A 1 37  ? -13.499 0.839   23.280  1.00 31.17 37  A 1 
ATOM 294  C CZ    . TYR A 1 37  ? -14.456 0.184   22.476  1.00 29.93 37  A 1 
ATOM 295  O OH    . TYR A 1 37  ? -14.140 -0.159  21.182  1.00 28.01 37  A 1 
ATOM 296  N N     . GLU A 1 38  ? -17.697 3.782   27.963  1.00 33.35 38  A 1 
ATOM 297  C CA    . GLU A 1 38  ? -18.648 3.766   29.048  1.00 36.73 38  A 1 
ATOM 298  C C     . GLU A 1 38  ? -19.111 2.319   29.116  1.00 35.58 38  A 1 
ATOM 299  O O     . GLU A 1 38  ? -19.904 1.861   28.287  1.00 34.30 38  A 1 
ATOM 300  C CB    . GLU A 1 38  ? -19.812 4.740   28.858  1.00 36.04 38  A 1 
ATOM 301  C CG    . GLU A 1 38  ? -19.442 6.181   29.247  1.00 32.69 38  A 1 
ATOM 302  C CD    . GLU A 1 38  ? -20.652 7.135   29.303  1.00 29.97 38  A 1 
ATOM 303  O OE1   . GLU A 1 38  ? -20.538 8.182   29.970  1.00 28.92 38  A 1 
ATOM 304  O OE2   . GLU A 1 38  ? -21.683 6.834   28.655  1.00 29.47 38  A 1 
ATOM 305  N N     . GLU A 1 39  ? -18.499 1.584   30.016  1.00 35.45 39  A 1 
ATOM 306  C CA    . GLU A 1 39  ? -18.913 0.249   30.366  1.00 38.19 39  A 1 
ATOM 307  C C     . GLU A 1 39  ? -20.357 0.385   30.817  1.00 36.02 39  A 1 
ATOM 308  O O     . GLU A 1 39  ? -20.654 1.000   31.841  1.00 34.43 39  A 1 
ATOM 309  C CB    . GLU A 1 39  ? -18.010 -0.324  31.457  1.00 37.50 39  A 1 
ATOM 310  C CG    . GLU A 1 39  ? -16.623 -0.677  30.908  1.00 34.58 39  A 1 
ATOM 311  C CD    . GLU A 1 39  ? -15.676 -1.219  31.984  1.00 32.77 39  A 1 
ATOM 312  O OE1   . GLU A 1 39  ? -15.001 -2.228  31.696  1.00 31.69 39  A 1 
ATOM 313  O OE2   . GLU A 1 39  ? -15.622 -0.622  33.076  1.00 31.78 39  A 1 
ATOM 314  N N     . ALA A 1 40  ? -21.251 -0.127  29.980  1.00 41.17 40  A 1 
ATOM 315  C CA    . ALA A 1 40  ? -22.632 -0.220  30.380  1.00 41.93 40  A 1 
ATOM 316  C C     . ALA A 1 40  ? -22.663 -1.222  31.546  1.00 39.50 40  A 1 
ATOM 317  O O     . ALA A 1 40  ? -22.659 -2.428  31.321  1.00 38.11 40  A 1 
ATOM 318  C CB    . ALA A 1 40  ? -23.487 -0.641  29.178  1.00 40.40 40  A 1 
ATOM 319  N N     . VAL A 1 41  ? -22.641 -0.686  32.759  1.00 38.32 41  A 1 
ATOM 320  C CA    . VAL A 1 41  ? -22.855 -1.466  33.972  1.00 40.26 41  A 1 
ATOM 321  C C     . VAL A 1 41  ? -24.286 -1.981  33.901  1.00 38.52 41  A 1 
ATOM 322  O O     . VAL A 1 41  ? -25.241 -1.279  34.244  1.00 36.55 41  A 1 
ATOM 323  C CB    . VAL A 1 41  ? -22.589 -0.637  35.244  1.00 38.19 41  A 1 
ATOM 324  C CG1   . VAL A 1 41  ? -22.666 -1.537  36.483  1.00 35.61 41  A 1 
ATOM 325  C CG2   . VAL A 1 41  ? -21.213 0.026   35.221  1.00 37.87 41  A 1 
ATOM 326  N N     . GLY A 1 42  ? -24.436 -3.185  33.351  1.00 38.60 42  A 1 
ATOM 327  C CA    . GLY A 1 42  ? -25.696 -3.893  33.451  1.00 40.09 42  A 1 
ATOM 328  C C     . GLY A 1 42  ? -26.054 -4.084  34.922  1.00 38.97 42  A 1 
ATOM 329  O O     . GLY A 1 42  ? -25.166 -4.230  35.760  1.00 37.20 42  A 1 
ATOM 330  N N     . ARG A 1 43  ? -27.335 -4.107  35.236  1.00 35.62 43  A 1 
ATOM 331  C CA    . ARG A 1 43  ? -27.832 -4.262  36.625  1.00 40.41 43  A 1 
ATOM 332  C C     . ARG A 1 43  ? -27.234 -5.460  37.380  1.00 38.55 43  A 1 
ATOM 333  O O     . ARG A 1 43  ? -27.173 -5.419  38.597  1.00 35.38 43  A 1 
ATOM 334  C CB    . ARG A 1 43  ? -29.358 -4.404  36.629  1.00 38.47 43  A 1 
ATOM 335  C CG    . ARG A 1 43  ? -30.081 -3.061  36.614  1.00 35.19 43  A 1 
ATOM 336  C CD    . ARG A 1 43  ? -31.585 -3.306  36.751  1.00 32.52 43  A 1 
ATOM 337  N NE    . ARG A 1 43  ? -32.341 -2.061  36.901  1.00 30.69 43  A 1 
ATOM 338  C CZ    . ARG A 1 43  ? -33.656 -1.962  37.005  1.00 27.54 43  A 1 
ATOM 339  N NH1   . ARG A 1 43  ? -34.433 -3.013  36.955  1.00 26.64 43  A 1 
ATOM 340  N NH2   . ARG A 1 43  ? -34.221 -0.798  37.158  1.00 26.71 43  A 1 
ATOM 341  N N     . GLU A 1 44  ? -26.831 -6.498  36.673  1.00 41.90 44  A 1 
ATOM 342  C CA    . GLU A 1 44  ? -26.257 -7.728  37.259  1.00 45.99 44  A 1 
ATOM 343  C C     . GLU A 1 44  ? -24.731 -7.651  37.475  1.00 45.88 44  A 1 
ATOM 344  O O     . GLU A 1 44  ? -24.091 -8.668  37.709  1.00 42.69 44  A 1 
ATOM 345  C CB    . GLU A 1 44  ? -26.659 -8.942  36.406  1.00 43.32 44  A 1 
ATOM 346  C CG    . GLU A 1 44  ? -28.176 -9.173  36.418  1.00 40.08 44  A 1 
ATOM 347  C CD    . GLU A 1 44  ? -28.603 -10.426 35.654  1.00 36.34 44  A 1 
ATOM 348  O OE1   . GLU A 1 44  ? -29.774 -10.831 35.854  1.00 33.31 44  A 1 
ATOM 349  O OE2   . GLU A 1 44  ? -27.795 -10.953 34.864  1.00 33.78 44  A 1 
ATOM 350  N N     . GLY A 1 45  ? -24.137 -6.466  37.378  1.00 43.24 45  A 1 
ATOM 351  C CA    . GLY A 1 45  ? -22.703 -6.298  37.628  1.00 44.59 45  A 1 
ATOM 352  C C     . GLY A 1 45  ? -21.779 -6.813  36.520  1.00 44.38 45  A 1 
ATOM 353  O O     . GLY A 1 45  ? -20.559 -6.744  36.652  1.00 42.43 45  A 1 
ATOM 354  N N     . CYS A 1 46  ? -22.342 -7.321  35.405  1.00 53.32 46  A 1 
ATOM 355  C CA    . CYS A 1 46  ? -21.555 -7.700  34.243  1.00 55.20 46  A 1 
ATOM 356  C C     . CYS A 1 46  ? -21.136 -6.444  33.474  1.00 54.96 46  A 1 
ATOM 357  O O     . CYS A 1 46  ? -21.959 -5.795  32.827  1.00 50.65 46  A 1 
ATOM 358  C CB    . CYS A 1 46  ? -22.346 -8.671  33.365  1.00 50.91 46  A 1 
ATOM 359  S SG    . CYS A 1 46  ? -22.464 -10.295 34.179  1.00 44.21 46  A 1 
ATOM 360  N N     . TRP A 1 47  ? -19.841 -6.110  33.521  1.00 60.57 47  A 1 
ATOM 361  C CA    . TRP A 1 47  ? -19.227 -5.072  32.704  1.00 59.66 47  A 1 
ATOM 362  C C     . TRP A 1 47  ? -19.204 -5.546  31.247  1.00 59.72 47  A 1 
ATOM 363  O O     . TRP A 1 47  ? -18.324 -6.301  30.833  1.00 56.81 47  A 1 
ATOM 364  C CB    . TRP A 1 47  ? -17.833 -4.757  33.239  1.00 54.76 47  A 1 
ATOM 365  C CG    . TRP A 1 47  ? -17.791 -4.285  34.653  1.00 49.94 47  A 1 
ATOM 366  C CD1   . TRP A 1 47  ? -17.784 -5.077  35.751  1.00 44.60 47  A 1 
ATOM 367  C CD2   . TRP A 1 47  ? -17.757 -2.908  35.160  1.00 47.70 47  A 1 
ATOM 368  N NE1   . TRP A 1 47  ? -17.739 -4.295  36.899  1.00 39.46 47  A 1 
ATOM 369  C CE2   . TRP A 1 47  ? -17.716 -2.956  36.570  1.00 42.94 47  A 1 
ATOM 370  C CE3   . TRP A 1 47  ? -17.736 -1.647  34.533  1.00 42.95 47  A 1 
ATOM 371  C CZ2   . TRP A 1 47  ? -17.648 -1.779  37.352  1.00 42.14 47  A 1 
ATOM 372  C CZ3   . TRP A 1 47  ? -17.664 -0.471  35.313  1.00 41.36 47  A 1 
ATOM 373  C CH2   . TRP A 1 47  ? -17.625 -0.539  36.698  1.00 42.46 47  A 1 
ATOM 374  N N     . ALA A 1 48  ? -20.207 -5.169  30.457  1.00 64.73 48  A 1 
ATOM 375  C CA    . ALA A 1 48  ? -20.281 -5.538  29.056  1.00 67.12 48  A 1 
ATOM 376  C C     . ALA A 1 48  ? -19.709 -4.412  28.186  1.00 68.65 48  A 1 
ATOM 377  O O     . ALA A 1 48  ? -20.265 -3.319  28.116  1.00 66.00 48  A 1 
ATOM 378  C CB    . ALA A 1 48  ? -21.724 -5.905  28.698  1.00 61.87 48  A 1 
ATOM 379  N N     . ARG A 1 49  ? -18.629 -4.703  27.464  1.00 68.27 49  A 1 
ATOM 380  C CA    . ARG A 1 49  ? -18.079 -3.787  26.464  1.00 70.99 49  A 1 
ATOM 381  C C     . ARG A 1 49  ? -19.122 -3.507  25.386  1.00 73.08 49  A 1 
ATOM 382  O O     . ARG A 1 49  ? -19.786 -4.418  24.903  1.00 70.25 49  A 1 
ATOM 383  C CB    . ARG A 1 49  ? -16.785 -4.380  25.887  1.00 66.49 49  A 1 
ATOM 384  C CG    . ARG A 1 49  ? -16.051 -3.411  24.960  1.00 58.66 49  A 1 
ATOM 385  C CD    . ARG A 1 49  ? -14.706 -3.992  24.526  1.00 59.11 49  A 1 
ATOM 386  N NE    . ARG A 1 49  ? -14.016 -3.122  23.568  1.00 53.28 49  A 1 
ATOM 387  C CZ    . ARG A 1 49  ? -12.713 -2.997  23.397  1.00 47.54 49  A 1 
ATOM 388  N NH1   . ARG A 1 49  ? -11.860 -3.693  24.083  1.00 46.29 49  A 1 
ATOM 389  N NH2   . ARG A 1 49  ? -12.241 -2.165  22.528  1.00 46.28 49  A 1 
ATOM 390  N N     . LEU A 1 50  ? -19.259 -2.253  24.963  1.00 73.05 50  A 1 
ATOM 391  C CA    . LEU A 1 50  ? -20.148 -1.882  23.864  1.00 74.66 50  A 1 
ATOM 392  C C     . LEU A 1 50  ? -19.658 -2.462  22.535  1.00 76.61 50  A 1 
ATOM 393  O O     . LEU A 1 50  ? -18.470 -2.687  22.320  1.00 74.49 50  A 1 
ATOM 394  C CB    . LEU A 1 50  ? -20.324 -0.363  23.801  1.00 70.08 50  A 1 
ATOM 395  C CG    . LEU A 1 50  ? -21.104 0.250   24.985  1.00 65.59 50  A 1 
ATOM 396  C CD1   . LEU A 1 50  ? -21.105 1.766   24.872  1.00 59.87 50  A 1 
ATOM 397  C CD2   . LEU A 1 50  ? -22.557 -0.227  25.024  1.00 60.66 50  A 1 
ATOM 398  N N     . CYS A 1 51  ? -20.599 -2.720  21.618  1.00 75.96 51  A 1 
ATOM 399  C CA    . CYS A 1 51  ? -20.297 -3.200  20.282  1.00 76.52 51  A 1 
ATOM 400  C C     . CYS A 1 51  ? -19.468 -2.176  19.504  1.00 75.05 51  A 1 
ATOM 401  O O     . CYS A 1 51  ? -19.918 -1.053  19.284  1.00 71.20 51  A 1 
ATOM 402  C CB    . CYS A 1 51  ? -21.623 -3.496  19.577  1.00 76.37 51  A 1 
ATOM 403  S SG    . CYS A 1 51  ? -21.388 -3.918  17.828  1.00 75.46 51  A 1 
ATOM 404  N N     . ASP A 1 52  ? -18.327 -2.597  18.972  1.00 79.72 52  A 1 
ATOM 405  C CA    . ASP A 1 52  ? -17.455 -1.760  18.147  1.00 77.65 52  A 1 
ATOM 406  C C     . ASP A 1 52  ? -18.102 -1.337  16.817  1.00 77.69 52  A 1 
ATOM 407  O O     . ASP A 1 52  ? -17.701 -0.352  16.205  1.00 73.03 52  A 1 
ATOM 408  C CB    . ASP A 1 52  ? -16.143 -2.519  17.866  1.00 73.76 52  A 1 
ATOM 409  C CG    . ASP A 1 52  ? -15.321 -2.859  19.124  1.00 70.84 52  A 1 
ATOM 410  O OD1   . ASP A 1 52  ? -15.259 -2.023  20.049  1.00 64.24 52  A 1 
ATOM 411  O OD2   . ASP A 1 52  ? -14.734 -3.959  19.148  1.00 64.60 52  A 1 
ATOM 412  N N     . GLY A 1 53  ? -19.118 -2.058  16.336  1.00 76.51 53  A 1 
ATOM 413  C CA    . GLY A 1 53  ? -19.834 -1.740  15.106  1.00 73.96 53  A 1 
ATOM 414  C C     . GLY A 1 53  ? -20.886 -0.641  15.257  1.00 73.77 53  A 1 
ATOM 415  O O     . GLY A 1 53  ? -20.989 0.238   14.404  1.00 68.90 53  A 1 
ATOM 416  N N     . CYS A 1 54  ? -21.712 -0.689  16.325  1.00 75.91 54  A 1 
ATOM 417  C CA    . CYS A 1 54  ? -22.805 0.261   16.528  1.00 76.82 54  A 1 
ATOM 418  C C     . CYS A 1 54  ? -22.607 1.214   17.706  1.00 76.73 54  A 1 
ATOM 419  O O     . CYS A 1 54  ? -23.331 2.207   17.795  1.00 71.56 54  A 1 
ATOM 420  C CB    . CYS A 1 54  ? -24.133 -0.492  16.630  1.00 74.09 54  A 1 
ATOM 421  S SG    . CYS A 1 54  ? -24.228 -1.493  18.149  1.00 77.48 54  A 1 
ATOM 422  N N     . CYS A 1 55  ? -21.681 0.933   18.614  1.00 76.26 55  A 1 
ATOM 423  C CA    . CYS A 1 55  ? -21.345 1.724   19.805  1.00 74.75 55  A 1 
ATOM 424  C C     . CYS A 1 55  ? -22.546 2.026   20.731  1.00 76.16 55  A 1 
ATOM 425  O O     . CYS A 1 55  ? -22.518 3.001   21.473  1.00 70.65 55  A 1 
ATOM 426  C CB    . CYS A 1 55  ? -20.569 2.985   19.401  1.00 69.65 55  A 1 
ATOM 427  S SG    . CYS A 1 55  ? -19.151 2.587   18.330  1.00 61.83 55  A 1 
ATOM 428  N N     . THR A 1 56  ? -23.603 1.220   20.652  1.00 76.93 56  A 1 
ATOM 429  C CA    . THR A 1 56  ? -24.849 1.472   21.395  1.00 77.66 56  A 1 
ATOM 430  C C     . THR A 1 56  ? -25.374 0.258   22.160  1.00 78.75 56  A 1 
ATOM 431  O O     . THR A 1 56  ? -26.073 0.416   23.155  1.00 75.03 56  A 1 
ATOM 432  C CB    . THR A 1 56  ? -25.973 1.966   20.467  1.00 73.17 56  A 1 
ATOM 433  O OG1   . THR A 1 56  ? -26.141 1.097   19.366  1.00 68.01 56  A 1 
ATOM 434  C CG2   . THR A 1 56  ? -25.708 3.358   19.909  1.00 67.89 56  A 1 
ATOM 435  N N     . VAL A 1 57  ? -25.070 -0.948  21.691  1.00 79.63 57  A 1 
ATOM 436  C CA    . VAL A 1 57  ? -25.560 -2.203  22.267  1.00 79.62 57  A 1 
ATOM 437  C C     . VAL A 1 57  ? -24.383 -2.963  22.889  1.00 80.56 57  A 1 
ATOM 438  O O     . VAL A 1 57  ? -23.308 -2.960  22.287  1.00 78.24 57  A 1 
ATOM 439  C CB    . VAL A 1 57  ? -26.278 -3.047  21.201  1.00 75.88 57  A 1 
ATOM 440  C CG1   . VAL A 1 57  ? -26.898 -4.315  21.777  1.00 67.71 57  A 1 
ATOM 441  C CG2   . VAL A 1 57  ? -27.409 -2.253  20.529  1.00 69.83 57  A 1 
ATOM 442  N N     . PRO A 1 58  ? -24.556 -3.627  24.045  1.00 79.18 58  A 1 
ATOM 443  C CA    . PRO A 1 58  ? -23.527 -4.498  24.600  1.00 79.11 58  A 1 
ATOM 444  C C     . PRO A 1 58  ? -23.082 -5.573  23.603  1.00 79.20 58  A 1 
ATOM 445  O O     . PRO A 1 58  ? -23.900 -6.157  22.889  1.00 78.36 58  A 1 
ATOM 446  C CB    . PRO A 1 58  ? -24.137 -5.108  25.867  1.00 77.42 58  A 1 
ATOM 447  C CG    . PRO A 1 58  ? -25.177 -4.076  26.286  1.00 72.69 58  A 1 
ATOM 448  C CD    . PRO A 1 58  ? -25.682 -3.551  24.946  1.00 78.77 58  A 1 
ATOM 449  N N     . SER A 1 59  ? -21.775 -5.840  23.554  1.00 79.95 59  A 1 
ATOM 450  C CA    . SER A 1 59  ? -21.212 -6.906  22.742  1.00 79.48 59  A 1 
ATOM 451  C C     . SER A 1 59  ? -21.579 -8.283  23.317  1.00 78.34 59  A 1 
ATOM 452  O O     . SER A 1 59  ? -21.632 -8.468  24.524  1.00 76.88 59  A 1 
ATOM 453  C CB    . SER A 1 59  ? -19.699 -6.737  22.609  1.00 78.90 59  A 1 
ATOM 454  O OG    . SER A 1 59  ? -19.077 -6.641  23.872  1.00 68.57 59  A 1 
ATOM 455  N N     . VAL A 1 60  ? -21.806 -9.248  22.420  1.00 82.92 60  A 1 
ATOM 456  C CA    . VAL A 1 60  ? -22.091 -10.649 22.788  1.00 82.22 60  A 1 
ATOM 457  C C     . VAL A 1 60  ? -21.051 -11.622 22.241  1.00 82.85 60  A 1 
ATOM 458  O O     . VAL A 1 60  ? -20.885 -12.711 22.791  1.00 79.95 60  A 1 
ATOM 459  C CB    . VAL A 1 60  ? -23.506 -11.081 22.368  1.00 80.84 60  A 1 
ATOM 460  C CG1   . VAL A 1 60  ? -24.576 -10.236 23.092  1.00 69.81 60  A 1 
ATOM 461  C CG2   . VAL A 1 60  ? -23.751 -10.983 20.868  1.00 73.17 60  A 1 
ATOM 462  N N     . VAL A 1 61  ? -20.337 -11.237 21.193  1.00 82.62 61  A 1 
ATOM 463  C CA    . VAL A 1 61  ? -19.261 -12.027 20.591  1.00 83.12 61  A 1 
ATOM 464  C C     . VAL A 1 61  ? -18.007 -11.184 20.390  1.00 83.50 61  A 1 
ATOM 465  O O     . VAL A 1 61  ? -18.089 -9.978  20.170  1.00 82.24 61  A 1 
ATOM 466  C CB    . VAL A 1 61  ? -19.672 -12.688 19.265  1.00 81.43 61  A 1 
ATOM 467  C CG1   . VAL A 1 61  ? -20.837 -13.668 19.464  1.00 67.96 61  A 1 
ATOM 468  C CG2   . VAL A 1 61  ? -20.064 -11.682 18.180  1.00 71.10 61  A 1 
ATOM 469  N N     . TYR A 1 62  ? -16.848 -11.846 20.435  1.00 81.94 62  A 1 
ATOM 470  C CA    . TYR A 1 62  ? -15.586 -11.285 19.986  1.00 82.02 62  A 1 
ATOM 471  C C     . TYR A 1 62  ? -15.136 -11.993 18.713  1.00 83.46 62  A 1 
ATOM 472  O O     . TYR A 1 62  ? -15.015 -13.219 18.684  1.00 82.06 62  A 1 
ATOM 473  C CB    . TYR A 1 62  ? -14.545 -11.405 21.095  1.00 79.99 62  A 1 
ATOM 474  C CG    . TYR A 1 62  ? -13.165 -10.932 20.669  1.00 76.21 62  A 1 
ATOM 475  C CD1   . TYR A 1 62  ? -12.144 -11.860 20.402  1.00 68.35 62  A 1 
ATOM 476  C CD2   . TYR A 1 62  ? -12.906 -9.566  20.537  1.00 68.56 62  A 1 
ATOM 477  C CE1   . TYR A 1 62  ? -10.875 -11.418 20.020  1.00 65.31 62  A 1 
ATOM 478  C CE2   . TYR A 1 62  ? -11.639 -9.113  20.154  1.00 66.79 62  A 1 
ATOM 479  C CZ    . TYR A 1 62  ? -10.620 -10.038 19.905  1.00 72.11 62  A 1 
ATOM 480  O OH    . TYR A 1 62  ? -9.362  -9.602  19.560  1.00 71.11 62  A 1 
ATOM 481  N N     . CYS A 1 63  ? -14.891 -11.244 17.643  1.00 79.09 63  A 1 
ATOM 482  C CA    . CYS A 1 63  ? -14.323 -11.758 16.407  1.00 78.72 63  A 1 
ATOM 483  C C     . CYS A 1 63  ? -12.799 -11.651 16.462  1.00 77.39 63  A 1 
ATOM 484  O O     . CYS A 1 63  ? -12.238 -10.557 16.404  1.00 75.71 63  A 1 
ATOM 485  C CB    . CYS A 1 63  ? -14.904 -11.003 15.215  1.00 78.42 63  A 1 
ATOM 486  S SG    . CYS A 1 63  ? -14.190 -11.665 13.684  1.00 76.09 63  A 1 
ATOM 487  N N     . ARG A 1 64  ? -12.127 -12.800 16.513  1.00 75.78 64  A 1 
ATOM 488  C CA    . ARG A 1 64  ? -10.669 -12.863 16.593  1.00 72.81 64  A 1 
ATOM 489  C C     . ARG A 1 64  ? -9.985  -12.275 15.360  1.00 70.80 64  A 1 
ATOM 490  O O     . ARG A 1 64  ? -8.997  -11.554 15.466  1.00 66.21 64  A 1 
ATOM 491  C CB    . ARG A 1 64  ? -10.273 -14.335 16.810  1.00 68.77 64  A 1 
ATOM 492  C CG    . ARG A 1 64  ? -8.789  -14.491 17.141  1.00 63.01 64  A 1 
ATOM 493  C CD    . ARG A 1 64  ? -8.486  -15.959 17.438  1.00 62.39 64  A 1 
ATOM 494  N NE    . ARG A 1 64  ? -7.114  -16.154 17.888  1.00 54.13 64  A 1 
ATOM 495  C CZ    . ARG A 1 64  ? -6.603  -17.292 18.291  1.00 49.77 64  A 1 
ATOM 496  N NH1   . ARG A 1 64  ? -7.304  -18.392 18.267  1.00 46.90 64  A 1 
ATOM 497  N NH2   . ARG A 1 64  ? -5.375  -17.345 18.720  1.00 47.14 64  A 1 
ATOM 498  N N     . ALA A 1 65  ? -10.524 -12.573 14.171  1.00 75.19 65  A 1 
ATOM 499  C CA    . ALA A 1 65  ? -9.947  -12.130 12.906  1.00 74.03 65  A 1 
ATOM 500  C C     . ALA A 1 65  ? -10.032 -10.606 12.701  1.00 73.26 65  A 1 
ATOM 501  O O     . ALA A 1 65  ? -9.141  -10.025 12.068  1.00 67.90 65  A 1 
ATOM 502  C CB    . ALA A 1 65  ? -10.641 -12.887 11.784  1.00 70.42 65  A 1 
ATOM 503  N N     . ASP A 1 66  ? -11.078 -9.969  13.222  1.00 72.46 66  A 1 
ATOM 504  C CA    . ASP A 1 66  ? -11.273 -8.516  13.154  1.00 70.20 66  A 1 
ATOM 505  C C     . ASP A 1 66  ? -10.826 -7.791  14.433  1.00 70.65 66  A 1 
ATOM 506  O O     . ASP A 1 66  ? -10.768 -6.563  14.430  1.00 66.79 66  A 1 
ATOM 507  C CB    . ASP A 1 66  ? -12.736 -8.203  12.816  1.00 66.22 66  A 1 
ATOM 508  C CG    . ASP A 1 66  ? -13.084 -8.628  11.382  1.00 62.84 66  A 1 
ATOM 509  O OD1   . ASP A 1 66  ? -12.242 -8.392  10.481  1.00 57.69 66  A 1 
ATOM 510  O OD2   . ASP A 1 66  ? -14.160 -9.223  11.172  1.00 57.64 66  A 1 
ATOM 511  N N     . SER A 1 67  ? -10.481 -8.536  15.483  1.00 73.45 67  A 1 
ATOM 512  C CA    . SER A 1 67  ? -10.190 -8.002  16.819  1.00 73.07 67  A 1 
ATOM 513  C C     . SER A 1 67  ? -11.308 -7.082  17.334  1.00 74.55 67  A 1 
ATOM 514  O O     . SER A 1 67  ? -11.038 -6.024  17.884  1.00 70.07 67  A 1 
ATOM 515  C CB    . SER A 1 67  ? -8.810  -7.326  16.861  1.00 68.59 67  A 1 
ATOM 516  O OG    . SER A 1 67  ? -7.801  -8.221  16.432  1.00 61.72 67  A 1 
ATOM 517  N N     . ALA A 1 68  ? -12.570 -7.464  17.084  1.00 73.24 68  A 1 
ATOM 518  C CA    . ALA A 1 68  ? -13.731 -6.621  17.319  1.00 75.04 68  A 1 
ATOM 519  C C     . ALA A 1 68  ? -14.752 -7.280  18.246  1.00 76.56 68  A 1 
ATOM 520  O O     . ALA A 1 68  ? -15.113 -8.448  18.067  1.00 76.33 68  A 1 
ATOM 521  C CB    . ALA A 1 68  ? -14.366 -6.257  15.974  1.00 71.94 68  A 1 
ATOM 522  N N     . TYR A 1 69  ? -15.269 -6.508  19.194  1.00 80.45 69  A 1 
ATOM 523  C CA    . TYR A 1 69  ? -16.402 -6.856  20.041  1.00 80.01 69  A 1 
ATOM 524  C C     . TYR A 1 69  ? -17.698 -6.471  19.332  1.00 81.28 69  A 1 
ATOM 525  O O     . TYR A 1 69  ? -17.912 -5.309  18.999  1.00 78.50 69  A 1 
ATOM 526  C CB    . TYR A 1 69  ? -16.274 -6.142  21.381  1.00 78.09 69  A 1 
ATOM 527  C CG    . TYR A 1 69  ? -15.082 -6.562  22.208  1.00 75.40 69  A 1 
ATOM 528  C CD1   . TYR A 1 69  ? -15.221 -7.510  23.220  1.00 65.92 69  A 1 
ATOM 529  C CD2   . TYR A 1 69  ? -13.812 -5.989  21.976  1.00 66.26 69  A 1 
ATOM 530  C CE1   . TYR A 1 69  ? -14.131 -7.884  24.017  1.00 64.38 69  A 1 
ATOM 531  C CE2   . TYR A 1 69  ? -12.712 -6.357  22.752  1.00 64.27 69  A 1 
ATOM 532  C CZ    . TYR A 1 69  ? -12.873 -7.303  23.783  1.00 72.26 69  A 1 
ATOM 533  O OH    . TYR A 1 69  ? -11.801 -7.662  24.565  1.00 70.79 69  A 1 
ATOM 534  N N     . LEU A 1 70  ? -18.583 -7.441  19.073  1.00 81.02 70  A 1 
ATOM 535  C CA    . LEU A 1 70  ? -19.788 -7.229  18.279  1.00 80.94 70  A 1 
ATOM 536  C C     . LEU A 1 70  ? -21.052 -7.647  19.037  1.00 81.17 70  A 1 
ATOM 537  O O     . LEU A 1 70  ? -21.079 -8.657  19.735  1.00 81.38 70  A 1 
ATOM 538  C CB    . LEU A 1 70  ? -19.657 -7.962  16.931  1.00 80.03 70  A 1 
ATOM 539  C CG    . LEU A 1 70  ? -18.448 -7.543  16.061  1.00 79.71 70  A 1 
ATOM 540  C CD1   . LEU A 1 70  ? -18.377 -8.411  14.815  1.00 71.91 70  A 1 
ATOM 541  C CD2   . LEU A 1 70  ? -18.532 -6.078  15.628  1.00 72.16 70  A 1 
ATOM 542  N N     . CYS A 1 71  ? -22.140 -6.875  18.867  1.00 83.08 71  A 1 
ATOM 543  C CA    . CYS A 1 71  ? -23.469 -7.331  19.246  1.00 83.67 71  A 1 
ATOM 544  C C     . CYS A 1 71  ? -24.006 -8.334  18.212  1.00 84.02 71  A 1 
ATOM 545  O O     . CYS A 1 71  ? -23.544 -8.365  17.074  1.00 82.75 71  A 1 
ATOM 546  C CB    . CYS A 1 71  ? -24.406 -6.129  19.423  1.00 82.25 71  A 1 
ATOM 547  S SG    . CYS A 1 71  ? -24.831 -5.337  17.841  1.00 81.51 71  A 1 
ATOM 548  N N     . ALA A 1 72  ? -25.051 -9.106  18.571  1.00 83.34 72  A 1 
ATOM 549  C CA    . ALA A 1 72  ? -25.619 -10.126 17.692  1.00 82.34 72  A 1 
ATOM 550  C C     . ALA A 1 72  ? -26.045 -9.587  16.313  1.00 83.10 72  A 1 
ATOM 551  O O     . ALA A 1 72  ? -25.836 -10.243 15.291  1.00 81.64 72  A 1 
ATOM 552  C CB    . ALA A 1 72  ? -26.809 -10.763 18.416  1.00 80.70 72  A 1 
ATOM 553  N N     . SER A 1 73  ? -26.602 -8.378  16.246  1.00 81.57 73  A 1 
ATOM 554  C CA    . SER A 1 73  ? -27.009 -7.747  14.987  1.00 81.56 73  A 1 
ATOM 555  C C     . SER A 1 73  ? -25.814 -7.355  14.109  1.00 81.62 73  A 1 
ATOM 556  O O     . SER A 1 73  ? -25.830 -7.607  12.903  1.00 80.43 73  A 1 
ATOM 557  C CB    . SER A 1 73  ? -27.879 -6.526  15.273  1.00 80.35 73  A 1 
ATOM 558  O OG    . SER A 1 73  ? -28.356 -5.964  14.065  1.00 68.75 73  A 1 
ATOM 559  N N     . CYS A 1 74  ? -24.765 -6.755  14.690  1.00 78.97 74  A 1 
ATOM 560  C CA    . CYS A 1 74  ? -23.560 -6.374  13.953  1.00 77.39 74  A 1 
ATOM 561  C C     . CYS A 1 74  ? -22.752 -7.600  13.521  1.00 76.19 74  A 1 
ATOM 562  O O     . CYS A 1 74  ? -22.281 -7.632  12.391  1.00 74.65 74  A 1 
ATOM 563  C CB    . CYS A 1 74  ? -22.717 -5.409  14.790  1.00 76.85 74  A 1 
ATOM 564  S SG    . CYS A 1 74  ? -23.563 -3.803  14.950  1.00 73.20 74  A 1 
ATOM 565  N N     . ASP A 1 75  ? -22.648 -8.628  14.370  1.00 84.11 75  A 1 
ATOM 566  C CA    . ASP A 1 75  ? -22.023 -9.909  14.036  1.00 82.40 75  A 1 
ATOM 567  C C     . ASP A 1 75  ? -22.699 -10.553 12.824  1.00 81.68 75  A 1 
ATOM 568  O O     . ASP A 1 75  ? -22.040 -10.862 11.827  1.00 79.78 75  A 1 
ATOM 569  C CB    . ASP A 1 75  ? -22.069 -10.837 15.257  1.00 81.82 75  A 1 
ATOM 570  C CG    . ASP A 1 75  ? -21.512 -12.222 14.924  1.00 78.52 75  A 1 
ATOM 571  O OD1   . ASP A 1 75  ? -20.323 -12.318 14.580  1.00 69.16 75  A 1 
ATOM 572  O OD2   . ASP A 1 75  ? -22.275 -13.214 14.956  1.00 69.60 75  A 1 
ATOM 573  N N     . ALA A 1 76  ? -24.029 -10.665 12.849  1.00 82.99 76  A 1 
ATOM 574  C CA    . ALA A 1 76  ? -24.782 -11.212 11.733  1.00 81.03 76  A 1 
ATOM 575  C C     . ALA A 1 76  ? -24.577 -10.408 10.439  1.00 80.80 76  A 1 
ATOM 576  O O     . ALA A 1 76  ? -24.348 -10.994 9.391   1.00 78.82 76  A 1 
ATOM 577  C CB    . ALA A 1 76  ? -26.264 -11.283 12.121  1.00 80.18 76  A 1 
ATOM 578  N N     . GLN A 1 77  ? -24.613 -9.075  10.488  1.00 77.10 77  A 1 
ATOM 579  C CA    . GLN A 1 77  ? -24.427 -8.231  9.303   1.00 75.52 77  A 1 
ATOM 580  C C     . GLN A 1 77  ? -23.010 -8.309  8.714   1.00 75.68 77  A 1 
ATOM 581  O O     . GLN A 1 77  ? -22.860 -8.414  7.497   1.00 73.41 77  A 1 
ATOM 582  C CB    . GLN A 1 77  ? -24.758 -6.775  9.640   1.00 73.51 77  A 1 
ATOM 583  C CG    . GLN A 1 77  ? -26.270 -6.559  9.787   1.00 67.68 77  A 1 
ATOM 584  C CD    . GLN A 1 77  ? -26.612 -5.124  10.201  1.00 63.93 77  A 1 
ATOM 585  O OE1   . GLN A 1 77  ? -25.833 -4.187  10.083  1.00 56.86 77  A 1 
ATOM 586  N NE2   . GLN A 1 77  ? -27.814 -4.894  10.668  1.00 54.58 77  A 1 
ATOM 587  N N     . ILE A 1 78  ? -21.976 -8.258  9.564   1.00 75.58 78  A 1 
ATOM 588  C CA    . ILE A 1 78  ? -20.576 -8.264  9.124   1.00 74.67 78  A 1 
ATOM 589  C C     . ILE A 1 78  ? -20.182 -9.635  8.580   1.00 74.07 78  A 1 
ATOM 590  O O     . ILE A 1 78  ? -19.591 -9.733  7.511   1.00 71.57 78  A 1 
ATOM 591  C CB    . ILE A 1 78  ? -19.661 -7.787  10.275  1.00 72.03 78  A 1 
ATOM 592  C CG1   . ILE A 1 78  ? -19.903 -6.289  10.553  1.00 67.37 78  A 1 
ATOM 593  C CG2   . ILE A 1 78  ? -18.181 -8.028  9.950   1.00 66.00 78  A 1 
ATOM 594  C CD1   . ILE A 1 78  ? -19.269 -5.780  11.849  1.00 60.71 78  A 1 
ATOM 595  N N     . HIS A 1 79  ? -20.551 -10.712 9.281   1.00 76.64 79  A 1 
ATOM 596  C CA    . HIS A 1 79  ? -20.142 -12.066 8.922   1.00 76.83 79  A 1 
ATOM 597  C C     . HIS A 1 79  ? -21.046 -12.725 7.873   1.00 74.95 79  A 1 
ATOM 598  O O     . HIS A 1 79  ? -20.622 -13.698 7.249   1.00 70.28 79  A 1 
ATOM 599  C CB    . HIS A 1 79  ? -19.996 -12.900 10.197  1.00 75.94 79  A 1 
ATOM 600  C CG    . HIS A 1 79  ? -18.901 -12.383 11.089  1.00 76.87 79  A 1 
ATOM 601  N ND1   . HIS A 1 79  ? -19.057 -11.815 12.335  1.00 68.24 79  A 1 
ATOM 602  C CD2   . HIS A 1 79  ? -17.564 -12.362 10.810  1.00 70.20 79  A 1 
ATOM 603  C CE1   . HIS A 1 79  ? -17.855 -11.461 12.799  1.00 72.46 79  A 1 
ATOM 604  N NE2   . HIS A 1 79  ? -16.910 -11.774 11.893  1.00 72.93 79  A 1 
ATOM 605  N N     . ALA A 1 80  ? -22.227 -12.181 7.595   1.00 78.85 80  A 1 
ATOM 606  C CA    . ALA A 1 80  ? -23.014 -12.576 6.431   1.00 76.71 80  A 1 
ATOM 607  C C     . ALA A 1 80  ? -22.619 -11.839 5.138   1.00 74.85 80  A 1 
ATOM 608  O O     . ALA A 1 80  ? -23.088 -12.209 4.059   1.00 69.22 80  A 1 
ATOM 609  C CB    . ALA A 1 80  ? -24.503 -12.390 6.738   1.00 74.49 80  A 1 
ATOM 610  N N     . ALA A 1 81  ? -21.744 -10.816 5.209   1.00 70.04 81  A 1 
ATOM 611  C CA    . ALA A 1 81  ? -21.403 -9.981  4.058   1.00 68.09 81  A 1 
ATOM 612  C C     . ALA A 1 81  ? -20.696 -10.746 2.934   1.00 67.87 81  A 1 
ATOM 613  O O     . ALA A 1 81  ? -20.888 -10.440 1.756   1.00 62.82 81  A 1 
ATOM 614  C CB    . ALA A 1 81  ? -20.544 -8.809  4.549   1.00 63.88 81  A 1 
ATOM 615  N N     . ASN A 1 82  ? -19.860 -11.738 3.279   1.00 67.20 82  A 1 
ATOM 616  C CA    . ASN A 1 82  ? -19.169 -12.582 2.307   1.00 67.60 82  A 1 
ATOM 617  C C     . ASN A 1 82  ? -18.653 -13.892 2.923   1.00 69.91 82  A 1 
ATOM 618  O O     . ASN A 1 82  ? -18.593 -14.075 4.135   1.00 66.38 82  A 1 
ATOM 619  C CB    . ASN A 1 82  ? -18.025 -11.782 1.656   1.00 61.90 82  A 1 
ATOM 620  C CG    . ASN A 1 82  ? -16.997 -11.359 2.677   1.00 56.81 82  A 1 
ATOM 621  O OD1   . ASN A 1 82  ? -16.235 -12.160 3.197   1.00 53.53 82  A 1 
ATOM 622  N ND2   . ASN A 1 82  ? -16.954 -10.087 3.010   1.00 54.27 82  A 1 
ATOM 623  N N     . ARG A 1 83  ? -18.225 -14.809 2.048   1.00 69.85 83  A 1 
ATOM 624  C CA    . ARG A 1 83  ? -17.754 -16.144 2.434   1.00 69.27 83  A 1 
ATOM 625  C C     . ARG A 1 83  ? -16.469 -16.136 3.281   1.00 69.33 83  A 1 
ATOM 626  O O     . ARG A 1 83  ? -16.239 -17.080 4.032   1.00 65.71 83  A 1 
ATOM 627  C CB    . ARG A 1 83  ? -17.573 -16.978 1.159   1.00 64.95 83  A 1 
ATOM 628  C CG    . ARG A 1 83  ? -17.451 -18.474 1.433   1.00 59.48 83  A 1 
ATOM 629  C CD    . ARG A 1 83  ? -17.304 -19.250 0.118   1.00 56.07 83  A 1 
ATOM 630  N NE    . ARG A 1 83  ? -17.296 -20.703 0.331   1.00 48.13 83  A 1 
ATOM 631  C CZ    . ARG A 1 83  ? -17.082 -21.620 -0.588  1.00 41.47 83  A 1 
ATOM 632  N NH1   . ARG A 1 83  ? -16.802 -21.300 -1.824  1.00 38.33 83  A 1 
ATOM 633  N NH2   . ARG A 1 83  ? -17.143 -22.885 -0.302  1.00 38.25 83  A 1 
ATOM 634  N N     . VAL A 1 84  ? -15.632 -15.135 3.148   1.00 65.94 84  A 1 
ATOM 635  C CA    . VAL A 1 84  ? -14.398 -15.014 3.937   1.00 67.42 84  A 1 
ATOM 636  C C     . VAL A 1 84  ? -14.737 -14.549 5.355   1.00 69.54 84  A 1 
ATOM 637  O O     . VAL A 1 84  ? -14.288 -15.164 6.323   1.00 67.41 84  A 1 
ATOM 638  C CB    . VAL A 1 84  ? -13.375 -14.084 3.262   1.00 62.54 84  A 1 
ATOM 639  C CG1   . VAL A 1 84  ? -12.099 -13.939 4.099   1.00 54.89 84  A 1 
ATOM 640  C CG2   . VAL A 1 84  ? -12.992 -14.628 1.884   1.00 56.34 84  A 1 
ATOM 641  N N     . ALA A 1 85  ? -15.599 -13.545 5.487   1.00 68.45 85  A 1 
ATOM 642  C CA    . ALA A 1 85  ? -16.072 -13.060 6.775   1.00 70.54 85  A 1 
ATOM 643  C C     . ALA A 1 85  ? -16.838 -14.144 7.552   1.00 71.90 85  A 1 
ATOM 644  O O     . ALA A 1 85  ? -16.632 -14.282 8.752   1.00 72.28 85  A 1 
ATOM 645  C CB    . ALA A 1 85  ? -16.919 -11.813 6.549   1.00 68.98 85  A 1 
ATOM 646  N N     . SER A 1 86  ? -17.636 -14.992 6.886   1.00 78.49 86  A 1 
ATOM 647  C CA    . SER A 1 86  ? -18.390 -16.064 7.554   1.00 78.42 86  A 1 
ATOM 648  C C     . SER A 1 86  ? -17.507 -17.128 8.220   1.00 79.54 86  A 1 
ATOM 649  O O     . SER A 1 86  ? -17.968 -17.834 9.126   1.00 76.89 86  A 1 
ATOM 650  C CB    . SER A 1 86  ? -19.365 -16.727 6.583   1.00 76.23 86  A 1 
ATOM 651  O OG    . SER A 1 86  ? -18.706 -17.508 5.615   1.00 67.63 86  A 1 
ATOM 652  N N     . ARG A 1 87  ? -16.237 -17.247 7.805   1.00 75.44 87  A 1 
ATOM 653  C CA    . ARG A 1 87  ? -15.251 -18.183 8.363   1.00 75.82 87  A 1 
ATOM 654  C C     . ARG A 1 87  ? -14.474 -17.613 9.559   1.00 77.94 87  A 1 
ATOM 655  O O     . ARG A 1 87  ? -13.602 -18.302 10.077  1.00 73.61 87  A 1 
ATOM 656  C CB    . ARG A 1 87  ? -14.277 -18.630 7.268   1.00 71.26 87  A 1 
ATOM 657  C CG    . ARG A 1 87  ? -14.953 -19.445 6.158   1.00 66.23 87  A 1 
ATOM 658  C CD    . ARG A 1 87  ? -13.913 -19.747 5.074   1.00 63.28 87  A 1 
ATOM 659  N NE    . ARG A 1 87  ? -14.481 -20.495 3.945   1.00 55.39 87  A 1 
ATOM 660  C CZ    . ARG A 1 87  ? -13.862 -20.745 2.801   1.00 49.72 87  A 1 
ATOM 661  N NH1   . ARG A 1 87  ? -12.625 -20.354 2.600   1.00 45.97 87  A 1 
ATOM 662  N NH2   . ARG A 1 87  ? -14.454 -21.382 1.856   1.00 45.25 87  A 1 
ATOM 663  N N     . HIS A 1 88  ? -14.731 -16.389 9.964   1.00 73.37 88  A 1 
ATOM 664  C CA    . HIS A 1 88  ? -14.045 -15.811 11.109  1.00 74.69 88  A 1 
ATOM 665  C C     . HIS A 1 88  ? -14.396 -16.567 12.394  1.00 75.53 88  A 1 
ATOM 666  O O     . HIS A 1 88  ? -15.564 -16.818 12.683  1.00 74.00 88  A 1 
ATOM 667  C CB    . HIS A 1 88  ? -14.361 -14.322 11.265  1.00 72.08 88  A 1 
ATOM 668  C CG    . HIS A 1 88  ? -13.811 -13.440 10.186  1.00 69.42 88  A 1 
ATOM 669  N ND1   . HIS A 1 88  ? -14.034 -12.071 10.084  1.00 61.84 88  A 1 
ATOM 670  C CD2   . HIS A 1 88  ? -13.015 -13.791 9.127   1.00 64.03 88  A 1 
ATOM 671  C CE1   . HIS A 1 88  ? -13.406 -11.626 8.998   1.00 64.05 88  A 1 
ATOM 672  N NE2   . HIS A 1 88  ? -12.769 -12.634 8.388   1.00 66.34 88  A 1 
ATOM 673  N N     . GLU A 1 89  ? -13.369 -16.913 13.166  1.00 77.60 89  A 1 
ATOM 674  C CA    . GLU A 1 89  ? -13.535 -17.474 14.497  1.00 78.19 89  A 1 
ATOM 675  C C     . GLU A 1 89  ? -14.119 -16.415 15.428  1.00 79.84 89  A 1 
ATOM 676  O O     . GLU A 1 89  ? -13.596 -15.305 15.523  1.00 75.83 89  A 1 
ATOM 677  C CB    . GLU A 1 89  ? -12.179 -18.000 14.987  1.00 73.42 89  A 1 
ATOM 678  C CG    . GLU A 1 89  ? -12.288 -18.826 16.276  1.00 62.99 89  A 1 
ATOM 679  C CD    . GLU A 1 89  ? -10.917 -19.282 16.809  1.00 58.16 89  A 1 
ATOM 680  O OE1   . GLU A 1 89  ? -10.897 -19.977 17.840  1.00 50.51 89  A 1 
ATOM 681  O OE2   . GLU A 1 89  ? -9.877  -18.899 16.228  1.00 50.30 89  A 1 
ATOM 682  N N     . ARG A 1 90  ? -15.220 -16.760 16.099  1.00 77.11 90  A 1 
ATOM 683  C CA    . ARG A 1 90  ? -15.915 -15.890 17.042  1.00 77.20 90  A 1 
ATOM 684  C C     . ARG A 1 90  ? -16.056 -16.581 18.387  1.00 76.97 90  A 1 
ATOM 685  O O     . ARG A 1 90  ? -16.396 -17.755 18.440  1.00 74.47 90  A 1 
ATOM 686  C CB    . ARG A 1 90  ? -17.289 -15.503 16.478  1.00 75.27 90  A 1 
ATOM 687  C CG    . ARG A 1 90  ? -17.176 -14.491 15.330  1.00 74.88 90  A 1 
ATOM 688  C CD    . ARG A 1 90  ? -18.441 -14.460 14.470  1.00 73.68 90  A 1 
ATOM 689  N NE    . ARG A 1 90  ? -18.435 -15.526 13.474  1.00 71.89 90  A 1 
ATOM 690  C CZ    . ARG A 1 90  ? -19.401 -15.788 12.609  1.00 70.79 90  A 1 
ATOM 691  N NH1   . ARG A 1 90  ? -20.534 -15.140 12.642  1.00 62.72 90  A 1 
ATOM 692  N NH2   . ARG A 1 90  ? -19.250 -16.692 11.695  1.00 68.48 90  A 1 
ATOM 693  N N     . VAL A 1 91  ? -15.811 -15.851 19.460  1.00 81.14 91  A 1 
ATOM 694  C CA    . VAL A 1 91  ? -15.908 -16.338 20.834  1.00 80.75 91  A 1 
ATOM 695  C C     . VAL A 1 91  ? -17.110 -15.671 21.500  1.00 81.24 91  A 1 
ATOM 696  O O     . VAL A 1 91  ? -17.256 -14.455 21.423  1.00 79.75 91  A 1 
ATOM 697  C CB    . VAL A 1 91  ? -14.609 -16.067 21.608  1.00 77.50 91  A 1 
ATOM 698  C CG1   . VAL A 1 91  ? -14.670 -16.671 23.013  1.00 65.62 91  A 1 
ATOM 699  C CG2   . VAL A 1 91  ? -13.400 -16.673 20.892  1.00 67.02 91  A 1 
ATOM 700  N N     . LEU A 1 92  ? -17.983 -16.471 22.143  1.00 78.44 92  A 1 
ATOM 701  C CA    . LEU A 1 92  ? -19.101 -15.938 22.914  1.00 77.22 92  A 1 
ATOM 702  C C     . LEU A 1 92  ? -18.593 -15.305 24.214  1.00 75.59 92  A 1 
ATOM 703  O O     . LEU A 1 92  ? -17.938 -15.958 25.020  1.00 73.40 92  A 1 
ATOM 704  C CB    . LEU A 1 92  ? -20.116 -17.058 23.214  1.00 74.53 92  A 1 
ATOM 705  C CG    . LEU A 1 92  ? -21.063 -17.349 22.035  1.00 67.50 92  A 1 
ATOM 706  C CD1   . LEU A 1 92  ? -21.717 -18.716 22.187  1.00 60.64 92  A 1 
ATOM 707  C CD2   . LEU A 1 92  ? -22.176 -16.298 21.947  1.00 61.35 92  A 1 
ATOM 708  N N     . LEU A 1 93  ? -18.941 -14.042 24.430  1.00 74.82 93  A 1 
ATOM 709  C CA    . LEU A 1 93  ? -18.521 -13.294 25.611  1.00 72.36 93  A 1 
ATOM 710  C C     . LEU A 1 93  ? -19.214 -13.811 26.872  1.00 69.72 93  A 1 
ATOM 711  O O     . LEU A 1 93  ? -18.580 -13.962 27.910  1.00 65.37 93  A 1 
ATOM 712  C CB    . LEU A 1 93  ? -18.816 -11.806 25.392  1.00 70.08 93  A 1 
ATOM 713  C CG    . LEU A 1 93  ? -18.046 -11.186 24.222  1.00 67.50 93  A 1 
ATOM 714  C CD1   . LEU A 1 93  ? -18.499 -9.752  23.965  1.00 62.10 93  A 1 
ATOM 715  C CD2   . LEU A 1 93  ? -16.549 -11.148 24.481  1.00 63.62 93  A 1 
ATOM 716  N N     . SER A 1 94  ? -20.502 -14.134 26.775  1.00 67.30 94  A 1 
ATOM 717  C CA    . SER A 1 94  ? -21.310 -14.547 27.930  1.00 65.20 94  A 1 
ATOM 718  C C     . SER A 1 94  ? -20.810 -15.819 28.603  1.00 63.65 94  A 1 
ATOM 719  O O     . SER A 1 94  ? -20.925 -15.940 29.826  1.00 58.89 94  A 1 
ATOM 720  C CB    . SER A 1 94  ? -22.754 -14.748 27.490  1.00 59.45 94  A 1 
ATOM 721  O OG    . SER A 1 94  ? -22.848 -15.709 26.453  1.00 52.55 94  A 1 
ATOM 722  N N     . GLU A 1 95  ? -20.258 -16.764 27.851  1.00 59.98 95  A 1 
ATOM 723  C CA    . GLU A 1 95  ? -19.687 -17.995 28.399  1.00 57.72 95  A 1 
ATOM 724  C C     . GLU A 1 95  ? -18.359 -17.714 29.103  1.00 54.14 95  A 1 
ATOM 725  O O     . GLU A 1 95  ? -18.130 -18.200 30.206  1.00 50.46 95  A 1 
ATOM 726  C CB    . GLU A 1 95  ? -19.507 -19.029 27.280  1.00 53.75 95  A 1 
ATOM 727  C CG    . GLU A 1 95  ? -20.859 -19.512 26.753  1.00 49.42 95  A 1 
ATOM 728  C CD    . GLU A 1 95  ? -20.745 -20.552 25.632  1.00 44.59 95  A 1 
ATOM 729  O OE1   . GLU A 1 95  ? -21.807 -21.137 25.307  1.00 40.25 95  A 1 
ATOM 730  O OE2   . GLU A 1 95  ? -19.640 -20.733 25.089  1.00 40.79 95  A 1 
ATOM 731  N N     . ALA A 1 96  ? -17.516 -16.875 28.504  1.00 57.41 96  A 1 
ATOM 732  C CA    . ALA A 1 96  ? -16.244 -16.488 29.096  1.00 55.87 96  A 1 
ATOM 733  C C     . ALA A 1 96  ? -16.430 -15.715 30.410  1.00 53.80 96  A 1 
ATOM 734  O O     . ALA A 1 96  ? -15.761 -16.025 31.399  1.00 52.70 96  A 1 
ATOM 735  C CB    . ALA A 1 96  ? -15.452 -15.701 28.059  1.00 53.59 96  A 1 
ATOM 736  N N     . TYR A 1 97  ? -17.383 -14.771 30.462  1.00 55.61 97  A 1 
ATOM 737  C CA    . TYR A 1 97  ? -17.685 -14.006 31.675  1.00 53.65 97  A 1 
ATOM 738  C C     . TYR A 1 97  ? -18.259 -14.861 32.821  1.00 51.24 97  A 1 
ATOM 739  O O     . TYR A 1 97  ? -17.967 -14.597 33.973  1.00 50.45 97  A 1 
ATOM 740  C CB    . TYR A 1 97  ? -18.653 -12.856 31.351  1.00 50.83 97  A 1 
ATOM 741  C CG    . TYR A 1 97  ? -17.985 -11.609 30.820  1.00 47.88 97  A 1 
ATOM 742  C CD1   . TYR A 1 97  ? -17.197 -10.807 31.679  1.00 44.74 97  A 1 
ATOM 743  C CD2   . TYR A 1 97  ? -18.144 -11.218 29.484  1.00 43.46 97  A 1 
ATOM 744  C CE1   . TYR A 1 97  ? -16.556 -9.650  31.193  1.00 38.15 97  A 1 
ATOM 745  C CE2   . TYR A 1 97  ? -17.510 -10.062 28.986  1.00 39.35 97  A 1 
ATOM 746  C CZ    . TYR A 1 97  ? -16.716 -9.276  29.846  1.00 37.23 97  A 1 
ATOM 747  O OH    . TYR A 1 97  ? -16.087 -8.160  29.367  1.00 33.86 97  A 1 
ATOM 748  N N     . LYS A 1 98  ? -19.048 -15.889 32.509  1.00 52.82 98  A 1 
ATOM 749  C CA    . LYS A 1 98  ? -19.672 -16.737 33.531  1.00 52.28 98  A 1 
ATOM 750  C C     . LYS A 1 98  ? -18.679 -17.653 34.248  1.00 50.15 98  A 1 
ATOM 751  O O     . LYS A 1 98  ? -18.888 -17.965 35.414  1.00 46.77 98  A 1 
ATOM 752  C CB    . LYS A 1 98  ? -20.782 -17.587 32.908  1.00 49.16 98  A 1 
ATOM 753  C CG    . LYS A 1 98  ? -22.068 -16.781 32.689  1.00 45.74 98  A 1 
ATOM 754  C CD    . LYS A 1 98  ? -23.093 -17.645 31.973  1.00 42.76 98  A 1 
ATOM 755  C CE    . LYS A 1 98  ? -24.363 -16.841 31.715  1.00 38.06 98  A 1 
ATOM 756  N NZ    . LYS A 1 98  ? -25.409 -17.668 31.076  1.00 33.37 98  A 1 
ATOM 757  N N     . HIS A 1 99  ? -17.649 -18.110 33.551  1.00 48.55 99  A 1 
ATOM 758  C CA    . HIS A 1 99  ? -16.759 -19.144 34.071  1.00 48.35 99  A 1 
ATOM 759  C C     . HIS A 1 99  ? -15.461 -18.623 34.697  1.00 44.91 99  A 1 
ATOM 760  O O     . HIS A 1 99  ? -14.790 -19.390 35.394  1.00 42.24 99  A 1 
ATOM 761  C CB    . HIS A 1 99  ? -16.487 -20.167 32.970  1.00 46.27 99  A 1 
ATOM 762  C CG    . HIS A 1 99  ? -17.698 -20.994 32.651  1.00 44.53 99  A 1 
ATOM 763  N ND1   . HIS A 1 99  ? -18.392 -21.786 33.541  1.00 40.52 99  A 1 
ATOM 764  C CD2   . HIS A 1 99  ? -18.346 -21.097 31.452  1.00 41.27 99  A 1 
ATOM 765  C CE1   . HIS A 1 99  ? -19.423 -22.337 32.900  1.00 38.67 99  A 1 
ATOM 766  N NE2   . HIS A 1 99  ? -19.431 -21.948 31.622  1.00 39.57 99  A 1 
ATOM 767  N N     . ALA A 1 100 ? -15.101 -17.365 34.453  1.00 50.24 100 A 1 
ATOM 768  C CA    . ALA A 1 100 ? -13.865 -16.837 35.005  1.00 51.27 100 A 1 
ATOM 769  C C     . ALA A 1 100 ? -14.100 -15.504 35.729  1.00 49.53 100 A 1 
ATOM 770  O O     . ALA A 1 100 ? -14.662 -14.582 35.146  1.00 48.07 100 A 1 
ATOM 771  C CB    . ALA A 1 100 ? -12.821 -16.751 33.897  1.00 48.22 100 A 1 
ATOM 772  N N     . PRO A 1 101 ? -13.648 -15.396 36.992  1.00 42.31 101 A 1 
ATOM 773  C CA    . PRO A 1 101 ? -13.715 -14.127 37.700  1.00 43.88 101 A 1 
ATOM 774  C C     . PRO A 1 101 ? -12.916 -13.060 36.954  1.00 44.15 101 A 1 
ATOM 775  O O     . PRO A 1 101 ? -11.881 -13.348 36.352  1.00 44.04 101 A 1 
ATOM 776  C CB    . PRO A 1 101 ? -13.173 -14.414 39.104  1.00 42.07 101 A 1 
ATOM 777  C CG    . PRO A 1 101 ? -12.242 -15.605 38.889  1.00 42.24 101 A 1 
ATOM 778  C CD    . PRO A 1 101 ? -12.920 -16.380 37.755  1.00 47.07 101 A 1 
ATOM 779  N N     . VAL A 1 102 ? -13.415 -11.836 36.995  1.00 39.66 102 A 1 
ATOM 780  C CA    . VAL A 1 102 ? -12.716 -10.674 36.445  1.00 41.84 102 A 1 
ATOM 781  C C     . VAL A 1 102 ? -11.485 -10.419 37.315  1.00 41.36 102 A 1 
ATOM 782  O O     . VAL A 1 102 ? -11.603 -9.962  38.443  1.00 41.17 102 A 1 
ATOM 783  C CB    . VAL A 1 102 ? -13.624 -9.437  36.384  1.00 39.81 102 A 1 
ATOM 784  C CG1   . VAL A 1 102 ? -12.887 -8.290  35.719  1.00 38.17 102 A 1 
ATOM 785  C CG2   . VAL A 1 102 ? -14.896 -9.708  35.581  1.00 41.14 102 A 1 
ATOM 786  N N     . MET A 1 103 ? -10.309 -10.779 36.810  1.00 39.19 103 A 1 
ATOM 787  C CA    . MET A 1 103 ? -9.053  -10.719 37.567  1.00 41.84 103 A 1 
ATOM 788  C C     . MET A 1 103 ? -8.064  -9.693  37.013  1.00 42.33 103 A 1 
ATOM 789  O O     . MET A 1 103 ? -7.108  -9.347  37.712  1.00 41.09 103 A 1 
ATOM 790  C CB    . MET A 1 103 ? -8.397  -12.107 37.596  1.00 40.06 103 A 1 
ATOM 791  C CG    . MET A 1 103 ? -9.197  -13.133 38.406  1.00 36.59 103 A 1 
ATOM 792  S SD    . MET A 1 103 ? -9.183  -12.870 40.199  1.00 33.27 103 A 1 
ATOM 793  C CE    . MET A 1 103 ? -7.689  -13.763 40.636  1.00 29.77 103 A 1 
ATOM 794  N N     . LEU A 1 104 ? -8.263  -9.253  35.780  1.00 39.68 104 A 1 
ATOM 795  C CA    . LEU A 1 104 ? -7.314  -8.383  35.101  1.00 40.82 104 A 1 
ATOM 796  C C     . LEU A 1 104 ? -8.036  -7.191  34.484  1.00 39.80 104 A 1 
ATOM 797  O O     . LEU A 1 104 ? -8.933  -7.357  33.664  1.00 38.39 104 A 1 
ATOM 798  C CB    . LEU A 1 104 ? -6.551  -9.179  34.030  1.00 38.87 104 A 1 
ATOM 799  C CG    . LEU A 1 104 ? -5.522  -10.173 34.608  1.00 36.14 104 A 1 
ATOM 800  C CD1   . LEU A 1 104 ? -5.092  -11.171 33.548  1.00 34.31 104 A 1 
ATOM 801  C CD2   . LEU A 1 104 ? -4.274  -9.462  35.118  1.00 36.58 104 A 1 
ATOM 802  N N     . ASP A 1 105 ? -7.608  -6.005  34.854  1.00 42.37 105 A 1 
ATOM 803  C CA    . ASP A 1 105 ? -8.060  -4.767  34.238  1.00 44.70 105 A 1 
ATOM 804  C C     . ASP A 1 105 ? -7.038  -4.312  33.188  1.00 44.09 105 A 1 
ATOM 805  O O     . ASP A 1 105 ? -5.865  -4.092  33.489  1.00 44.41 105 A 1 
ATOM 806  C CB    . ASP A 1 105 ? -8.317  -3.718  35.324  1.00 42.92 105 A 1 
ATOM 807  C CG    . ASP A 1 105 ? -9.036  -2.479  34.787  1.00 39.73 105 A 1 
ATOM 808  O OD1   . ASP A 1 105 ? -9.444  -2.511  33.602  1.00 38.16 105 A 1 
ATOM 809  O OD2   . ASP A 1 105 ? -9.133  -1.504  35.560  1.00 37.05 105 A 1 
ATOM 810  N N     . CYS A 1 106 ? -7.470  -4.240  31.931  1.00 46.90 106 A 1 
ATOM 811  C CA    . CYS A 1 106 ? -6.645  -3.785  30.836  1.00 49.06 106 A 1 
ATOM 812  C C     . CYS A 1 106 ? -6.883  -2.287  30.604  1.00 47.94 106 A 1 
ATOM 813  O O     . CYS A 1 106 ? -7.799  -1.894  29.885  1.00 46.86 106 A 1 
ATOM 814  C CB    . CYS A 1 106 ? -6.909  -4.621  29.584  1.00 47.86 106 A 1 
ATOM 815  S SG    . CYS A 1 106 ? -5.805  -4.082  28.252  1.00 42.03 106 A 1 
ATOM 816  N N     . HIS A 1 107 ? -6.008  -1.464  31.135  1.00 39.75 107 A 1 
ATOM 817  C CA    . HIS A 1 107 ? -6.112  -0.007  30.999  1.00 40.20 107 A 1 
ATOM 818  C C     . HIS A 1 107 ? -6.068  0.505   29.552  1.00 38.21 107 A 1 
ATOM 819  O O     . HIS A 1 107 ? -6.518  1.622   29.278  1.00 37.17 107 A 1 
ATOM 820  C CB    . HIS A 1 107 ? -4.987  0.658   31.792  1.00 38.54 107 A 1 
ATOM 821  C CG    . HIS A 1 107 ? -5.268  0.745   33.254  1.00 36.85 107 A 1 
ATOM 822  N ND1   . HIS A 1 107 ? -6.326  1.414   33.835  1.00 34.99 107 A 1 
ATOM 823  C CD2   . HIS A 1 107 ? -4.507  0.247   34.278  1.00 33.89 107 A 1 
ATOM 824  C CE1   . HIS A 1 107 ? -6.199  1.297   35.163  1.00 32.65 107 A 1 
ATOM 825  N NE2   . HIS A 1 107 ? -5.102  0.609   35.479  1.00 32.45 107 A 1 
ATOM 826  N N     . ALA A 1 108 ? -5.492  -0.253  28.625  1.00 46.42 108 A 1 
ATOM 827  C CA    . ALA A 1 108 ? -5.417  0.159   27.230  1.00 47.58 108 A 1 
ATOM 828  C C     . ALA A 1 108 ? -6.736  -0.045  26.483  1.00 46.93 108 A 1 
ATOM 829  O O     . ALA A 1 108 ? -7.075  0.768   25.626  1.00 44.78 108 A 1 
ATOM 830  C CB    . ALA A 1 108 ? -4.283  -0.585  26.548  1.00 45.56 108 A 1 
ATOM 831  N N     . ASP A 1 109 ? -7.466  -1.113  26.829  1.00 43.08 109 A 1 
ATOM 832  C CA    . ASP A 1 109 ? -8.769  -1.413  26.244  1.00 43.34 109 A 1 
ATOM 833  C C     . ASP A 1 109 ? -9.934  -0.877  27.096  1.00 41.50 109 A 1 
ATOM 834  O O     . ASP A 1 109 ? -11.077 -1.014  26.673  1.00 40.31 109 A 1 
ATOM 835  C CB    . ASP A 1 109 ? -8.887  -2.920  26.006  1.00 42.01 109 A 1 
ATOM 836  C CG    . ASP A 1 109 ? -8.032  -3.393  24.828  1.00 39.44 109 A 1 
ATOM 837  O OD1   . ASP A 1 109 ? -7.949  -2.654  23.825  1.00 40.23 109 A 1 
ATOM 838  O OD2   . ASP A 1 109 ? -7.490  -4.517  24.920  1.00 40.45 109 A 1 
ATOM 839  N N     . ALA A 1 110 ? -9.648  -0.281  28.242  1.00 42.45 110 A 1 
ATOM 840  C CA    . ALA A 1 110 ? -10.623 0.113   29.254  1.00 42.99 110 A 1 
ATOM 841  C C     . ALA A 1 110 ? -11.632 -1.018  29.531  1.00 42.13 110 A 1 
ATOM 842  O O     . ALA A 1 110 ? -12.839 -0.824  29.461  1.00 40.56 110 A 1 
ATOM 843  C CB    . ALA A 1 110 ? -11.259 1.454   28.881  1.00 41.39 110 A 1 
ATOM 844  N N     . ALA A 1 111 ? -11.106 -2.224  29.720  1.00 41.91 111 A 1 
ATOM 845  C CA    . ALA A 1 111 ? -11.920 -3.418  29.890  1.00 43.91 111 A 1 
ATOM 846  C C     . ALA A 1 111 ? -11.374 -4.282  31.026  1.00 42.84 111 A 1 
ATOM 847  O O     . ALA A 1 111 ? -10.219 -4.708  31.007  1.00 43.01 111 A 1 
ATOM 848  C CB    . ALA A 1 111 ? -11.979 -4.173  28.564  1.00 42.86 111 A 1 
ATOM 849  N N     . ALA A 1 112 ? -12.242 -4.592  31.973  1.00 42.45 112 A 1 
ATOM 850  C CA    . ALA A 1 112 ? -12.012 -5.604  32.985  1.00 43.91 112 A 1 
ATOM 851  C C     . ALA A 1 112 ? -12.265 -6.990  32.357  1.00 43.89 112 A 1 
ATOM 852  O O     . ALA A 1 112 ? -13.389 -7.343  32.014  1.00 43.96 112 A 1 
ATOM 853  C CB    . ALA A 1 112 ? -12.894 -5.286  34.191  1.00 43.57 112 A 1 
ATOM 854  N N     . LEU A 1 113 ? -11.195 -7.758  32.169  1.00 43.53 113 A 1 
ATOM 855  C CA    . LEU A 1 113 ? -11.225 -9.061  31.521  1.00 44.55 113 A 1 
ATOM 856  C C     . LEU A 1 113 ? -10.908 -10.170 32.523  1.00 43.18 113 A 1 
ATOM 857  O O     . LEU A 1 113 ? -10.045 -10.030 33.385  1.00 43.11 113 A 1 
ATOM 858  C CB    . LEU A 1 113 ? -10.257 -9.074  30.329  1.00 42.76 113 A 1 
ATOM 859  C CG    . LEU A 1 113 ? -10.561 -8.042  29.226  1.00 40.80 113 A 1 
ATOM 860  C CD1   . LEU A 1 113 ? -9.477  -8.089  28.150  1.00 42.68 113 A 1 
ATOM 861  C CD2   . LEU A 1 113 ? -11.906 -8.297  28.546  1.00 44.12 113 A 1 
ATOM 862  N N     . CYS A 1 114 ? -11.605 -11.312 32.385  1.00 47.16 114 A 1 
ATOM 863  C CA    . CYS A 1 114 ? -11.191 -12.501 33.100  1.00 48.25 114 A 1 
ATOM 864  C C     . CYS A 1 114 ? -9.930  -13.104 32.478  1.00 46.34 114 A 1 
ATOM 865  O O     . CYS A 1 114 ? -9.710  -12.976 31.273  1.00 48.10 114 A 1 
ATOM 866  C CB    . CYS A 1 114 ? -12.352 -13.487 33.188  1.00 48.46 114 A 1 
ATOM 867  S SG    . CYS A 1 114 ? -12.753 -14.212 31.564  1.00 44.96 114 A 1 
ATOM 868  N N     . ALA A 1 115 ? -9.105  -13.794 33.265  1.00 44.92 115 A 1 
ATOM 869  C CA    . ALA A 1 115 ? -7.811  -14.291 32.810  1.00 47.08 115 A 1 
ATOM 870  C C     . ALA A 1 115 ? -7.904  -15.230 31.587  1.00 46.13 115 A 1 
ATOM 871  O O     . ALA A 1 115 ? -7.064  -15.167 30.685  1.00 46.43 115 A 1 
ATOM 872  C CB    . ALA A 1 115 ? -7.133  -14.991 33.984  1.00 46.30 115 A 1 
ATOM 873  N N     . ALA A 1 116 ? -8.936  -16.079 31.516  1.00 50.97 116 A 1 
ATOM 874  C CA    . ALA A 1 116 ? -9.146  -16.982 30.386  1.00 52.23 116 A 1 
ATOM 875  C C     . ALA A 1 116 ? -9.538  -16.238 29.101  1.00 51.22 116 A 1 
ATOM 876  O O     . ALA A 1 116 ? -9.068  -16.562 28.015  1.00 50.51 116 A 1 
ATOM 877  C CB    . ALA A 1 116 ? -10.211 -18.002 30.780  1.00 51.50 116 A 1 
ATOM 878  N N     . TYR A 1 117 ? -10.390 -15.234 29.221  1.00 45.07 117 A 1 
ATOM 879  C CA    . TYR A 1 117 ? -10.826 -14.401 28.106  1.00 47.27 117 A 1 
ATOM 880  C C     . TYR A 1 117 ? -9.705  -13.482 27.617  1.00 47.35 117 A 1 
ATOM 881  O O     . TYR A 1 117 ? -9.471  -13.355 26.417  1.00 47.15 117 A 1 
ATOM 882  C CB    . TYR A 1 117 ? -12.039 -13.606 28.556  1.00 45.29 117 A 1 
ATOM 883  C CG    . TYR A 1 117 ? -12.662 -12.830 27.433  1.00 43.22 117 A 1 
ATOM 884  C CD1   . TYR A 1 117 ? -12.442 -11.450 27.305  1.00 42.28 117 A 1 
ATOM 885  C CD2   . TYR A 1 117 ? -13.430 -13.507 26.462  1.00 42.42 117 A 1 
ATOM 886  C CE1   . TYR A 1 117 ? -12.987 -10.758 26.223  1.00 38.99 117 A 1 
ATOM 887  C CE2   . TYR A 1 117 ? -13.966 -12.826 25.380  1.00 38.58 117 A 1 
ATOM 888  C CZ    . TYR A 1 117 ? -13.738 -11.451 25.257  1.00 36.85 117 A 1 
ATOM 889  O OH    . TYR A 1 117 ? -14.249 -10.792 24.181  1.00 34.56 117 A 1 
ATOM 890  N N     . GLU A 1 118 ? -8.984  -12.919 28.547  1.00 48.16 118 A 1 
ATOM 891  C CA    . GLU A 1 118 ? -7.804  -12.115 28.320  1.00 49.23 118 A 1 
ATOM 892  C C     . GLU A 1 118 ? -6.767  -12.905 27.517  1.00 48.61 118 A 1 
ATOM 893  O O     . GLU A 1 118 ? -6.309  -12.424 26.480  1.00 47.82 118 A 1 
ATOM 894  C CB    . GLU A 1 118 ? -7.287  -11.676 29.699  1.00 46.60 118 A 1 
ATOM 895  C CG    . GLU A 1 118 ? -6.176  -10.650 29.642  1.00 42.04 118 A 1 
ATOM 896  C CD    . GLU A 1 118 ? -4.804  -11.297 29.522  1.00 40.47 118 A 1 
ATOM 897  O OE1   . GLU A 1 118 ? -4.112  -11.013 28.523  1.00 37.47 118 A 1 
ATOM 898  O OE2   . GLU A 1 118 ? -4.388  -12.056 30.403  1.00 37.65 118 A 1 
ATOM 899  N N     . ALA A 1 119 ? -6.497  -14.150 27.894  1.00 51.17 119 A 1 
ATOM 900  C CA    . ALA A 1 119 ? -5.611  -15.022 27.149  1.00 51.84 119 A 1 
ATOM 901  C C     . ALA A 1 119 ? -6.092  -15.208 25.698  1.00 50.49 119 A 1 
ATOM 902  O O     . ALA A 1 119 ? -5.298  -15.060 24.771  1.00 49.91 119 A 1 
ATOM 903  C CB    . ALA A 1 119 ? -5.463  -16.352 27.882  1.00 51.08 119 A 1 
ATOM 904  N N     . GLN A 1 120 ? -7.374  -15.471 25.449  1.00 51.64 120 A 1 
ATOM 905  C CA    . GLN A 1 120 ? -7.896  -15.660 24.092  1.00 52.53 120 A 1 
ATOM 906  C C     . GLN A 1 120 ? -7.877  -14.385 23.233  1.00 50.96 120 A 1 
ATOM 907  O O     . GLN A 1 120 ? -7.507  -14.440 22.055  1.00 49.39 120 A 1 
ATOM 908  C CB    . GLN A 1 120 ? -9.319  -16.221 24.153  1.00 50.77 120 A 1 
ATOM 909  C CG    . GLN A 1 120 ? -9.340  -17.684 24.629  1.00 46.63 120 A 1 
ATOM 910  C CD    . GLN A 1 120 ? -10.751 -18.284 24.613  1.00 42.06 120 A 1 
ATOM 911  O OE1   . GLN A 1 120 ? -11.727 -17.653 24.246  1.00 40.27 120 A 1 
ATOM 912  N NE2   . GLN A 1 120 ? -10.894 -19.538 24.971  1.00 37.43 120 A 1 
ATOM 913  N N     . VAL A 1 121 ? -8.261  -13.251 23.802  1.00 50.84 121 A 1 
ATOM 914  C CA    . VAL A 1 121 ? -8.370  -11.979 23.084  1.00 50.52 121 A 1 
ATOM 915  C C     . VAL A 1 121 ? -6.997  -11.350 22.848  1.00 47.72 121 A 1 
ATOM 916  O O     . VAL A 1 121 ? -6.681  -10.943 21.724  1.00 47.38 121 A 1 
ATOM 917  C CB    . VAL A 1 121 ? -9.310  -11.016 23.830  1.00 49.67 121 A 1 
ATOM 918  C CG1   . VAL A 1 121 ? -9.335  -9.624  23.196  1.00 48.32 121 A 1 
ATOM 919  C CG2   . VAL A 1 121 ? -10.737 -11.562 23.815  1.00 53.43 121 A 1 
ATOM 920  N N     . HIS A 1 122 ? -6.161  -11.306 23.871  1.00 46.33 122 A 1 
ATOM 921  C CA    . HIS A 1 122 ? -4.845  -10.678 23.778  1.00 45.86 122 A 1 
ATOM 922  C C     . HIS A 1 122 ? -3.815  -11.568 23.086  1.00 42.63 122 A 1 
ATOM 923  O O     . HIS A 1 122 ? -2.941  -11.052 22.384  1.00 42.07 122 A 1 
ATOM 924  C CB    . HIS A 1 122 ? -4.369  -10.224 25.159  1.00 45.47 122 A 1 
ATOM 925  C CG    . HIS A 1 122 ? -5.095  -9.024  25.687  1.00 45.59 122 A 1 
ATOM 926  N ND1   . HIS A 1 122 ? -4.677  -7.709  25.580  1.00 45.43 122 A 1 
ATOM 927  C CD2   . HIS A 1 122 ? -6.239  -8.995  26.422  1.00 44.41 122 A 1 
ATOM 928  C CE1   . HIS A 1 122 ? -5.547  -6.925  26.240  1.00 44.57 122 A 1 
ATOM 929  N NE2   . HIS A 1 122 ? -6.509  -7.674  26.766  1.00 43.16 122 A 1 
ATOM 930  N N     . TYR A 1 123 ? -3.933  -12.893 23.184  1.00 47.77 123 A 1 
ATOM 931  C CA    . TYR A 1 123 ? -3.050  -13.780 22.404  1.00 48.61 123 A 1 
ATOM 932  C C     . TYR A 1 123 ? -3.321  -13.706 20.897  1.00 47.32 123 A 1 
ATOM 933  O O     . TYR A 1 123 ? -2.427  -13.949 20.086  1.00 45.64 123 A 1 
ATOM 934  C CB    . TYR A 1 123 ? -3.184  -15.216 22.917  1.00 46.17 123 A 1 
ATOM 935  C CG    . TYR A 1 123 ? -1.922  -16.042 22.815  1.00 43.78 123 A 1 
ATOM 936  C CD1   . TYR A 1 123 ? -1.675  -16.852 21.694  1.00 40.70 123 A 1 
ATOM 937  C CD2   . TYR A 1 123 ? -1.000  -16.022 23.877  1.00 39.52 123 A 1 
ATOM 938  C CE1   . TYR A 1 123 ? -0.517  -17.639 21.639  1.00 34.31 123 A 1 
ATOM 939  C CE2   . TYR A 1 123 ? 0.149   -16.794 23.832  1.00 34.57 123 A 1 
ATOM 940  C CZ    . TYR A 1 123 ? 0.399   -17.613 22.712  1.00 34.04 123 A 1 
ATOM 941  O OH    . TYR A 1 123 ? 1.536   -18.389 22.667  1.00 31.72 123 A 1 
ATOM 942  N N     . ALA A 1 124 ? -4.531  -13.347 20.502  1.00 46.82 124 A 1 
ATOM 943  C CA    . ALA A 1 124 ? -4.866  -13.137 19.097  1.00 46.98 124 A 1 
ATOM 944  C C     . ALA A 1 124 ? -4.183  -11.914 18.474  1.00 45.26 124 A 1 
ATOM 945  O O     . ALA A 1 124 ? -4.025  -11.848 17.245  1.00 42.83 124 A 1 
ATOM 946  C CB    . ALA A 1 124 ? -6.386  -13.011 18.984  1.00 44.52 124 A 1 
ATOM 947  N N     . ASN A 1 125 ? -3.791  -10.962 19.284  1.00 44.66 125 A 1 
ATOM 948  C CA    . ASN A 1 125 ? -3.280  -9.679  18.845  1.00 44.27 125 A 1 
ATOM 949  C C     . ASN A 1 125 ? -1.991  -9.316  19.600  1.00 42.59 125 A 1 
ATOM 950  O O     . ASN A 1 125 ? -2.028  -8.829  20.732  1.00 40.52 125 A 1 
ATOM 951  C CB    . ASN A 1 125 ? -4.410  -8.650  19.018  1.00 42.58 125 A 1 
ATOM 952  C CG    . ASN A 1 125 ? -4.028  -7.273  18.527  1.00 39.03 125 A 1 
ATOM 953  O OD1   . ASN A 1 125 ? -2.886  -6.972  18.216  1.00 38.45 125 A 1 
ATOM 954  N ND2   . ASN A 1 125 ? -4.992  -6.382  18.453  1.00 38.28 125 A 1 
ATOM 955  N N     . LEU A 1 126 ? -0.874  -9.503  18.939  1.00 46.28 126 A 1 
ATOM 956  C CA    . LEU A 1 126 ? 0.450   -9.202  19.499  1.00 47.80 126 A 1 
ATOM 957  C C     . LEU A 1 126 ? 0.597   -7.765  20.029  1.00 47.80 126 A 1 
ATOM 958  O O     . LEU A 1 126 ? 1.387   -7.528  20.945  1.00 44.83 126 A 1 
ATOM 959  C CB    . LEU A 1 126 ? 1.509   -9.485  18.419  1.00 44.01 126 A 1 
ATOM 960  C CG    . LEU A 1 126 ? 2.179   -10.852 18.612  1.00 40.15 126 A 1 
ATOM 961  C CD1   . LEU A 1 126 ? 2.481   -11.510 17.277  1.00 36.20 126 A 1 
ATOM 962  C CD2   . LEU A 1 126 ? 3.486   -10.697 19.378  1.00 36.53 126 A 1 
ATOM 963  N N     . LEU A 1 127 ? -0.165  -6.819  19.507  1.00 43.67 127 A 1 
ATOM 964  C CA    . LEU A 1 127 ? -0.176  -5.454  20.034  1.00 45.13 127 A 1 
ATOM 965  C C     . LEU A 1 127 ? -0.865  -5.379  21.404  1.00 45.34 127 A 1 
ATOM 966  O O     . LEU A 1 127 ? -0.430  -4.602  22.257  1.00 43.38 127 A 1 
ATOM 967  C CB    . LEU A 1 127 ? -0.864  -4.508  19.028  1.00 42.35 127 A 1 
ATOM 968  C CG    . LEU A 1 127 ? -0.065  -4.263  17.744  1.00 38.43 127 A 1 
ATOM 969  C CD1   . LEU A 1 127 ? -0.936  -3.553  16.706  1.00 36.79 127 A 1 
ATOM 970  C CD2   . LEU A 1 127 ? 1.153   -3.376  18.018  1.00 39.65 127 A 1 
ATOM 971  N N     . THR A 1 128 ? -1.905  -6.185  21.619  1.00 46.86 128 A 1 
ATOM 972  C CA    . THR A 1 128 ? -2.617  -6.205  22.902  1.00 48.15 128 A 1 
ATOM 973  C C     . THR A 1 128 ? -1.878  -7.000  23.978  1.00 46.72 128 A 1 
ATOM 974  O O     . THR A 1 128 ? -2.057  -6.721  25.151  1.00 45.55 128 A 1 
ATOM 975  C CB    . THR A 1 128 ? -4.067  -6.688  22.766  1.00 46.24 128 A 1 
ATOM 976  O OG1   . THR A 1 128 ? -4.131  -7.969  22.188  1.00 45.58 128 A 1 
ATOM 977  C CG2   . THR A 1 128 ? -4.918  -5.769  21.894  1.00 46.68 128 A 1 
ATOM 978  N N     . VAL A 1 129 ? -0.980  -7.899  23.606  1.00 52.04 129 A 1 
ATOM 979  C CA    . VAL A 1 129 ? -0.081  -8.579  24.576  1.00 52.94 129 A 1 
ATOM 980  C C     . VAL A 1 129 ? 0.761   -7.568  25.368  1.00 51.29 129 A 1 
ATOM 981  O O     . VAL A 1 129 ? 1.045   -7.786  26.549  1.00 49.30 129 A 1 
ATOM 982  C CB    . VAL A 1 129 ? 0.823   -9.610  23.876  1.00 49.91 129 A 1 
ATOM 983  C CG1   . VAL A 1 129 ? 1.821   -10.273 24.829  1.00 46.78 129 A 1 
ATOM 984  C CG2   . VAL A 1 129 ? -0.005  -10.735 23.255  1.00 47.91 129 A 1 
ATOM 985  N N     . MET A 1 130 ? 1.096   -6.441  24.754  1.00 55.43 130 A 1 
ATOM 986  C CA    . MET A 1 130 ? 1.861   -5.361  25.377  1.00 56.48 130 A 1 
ATOM 987  C C     . MET A 1 130 ? 0.992   -4.378  26.193  1.00 56.30 130 A 1 
ATOM 988  O O     . MET A 1 130 ? 1.507   -3.370  26.679  1.00 53.61 130 A 1 
ATOM 989  C CB    . MET A 1 130 ? 2.677   -4.620  24.294  1.00 52.00 130 A 1 
ATOM 990  C CG    . MET A 1 130 ? 3.691   -5.552  23.602  1.00 46.56 130 A 1 
ATOM 991  S SD    . MET A 1 130 ? 5.028   -6.100  24.702  1.00 43.06 130 A 1 
ATOM 992  C CE    . MET A 1 130 ? 5.282   -7.765  24.069  1.00 37.21 130 A 1 
ATOM 993  N N     . HIS A 1 131 ? -0.298  -4.646  26.331  1.00 46.48 131 A 1 
ATOM 994  C CA    . HIS A 1 131 ? -1.153  -3.819  27.172  1.00 47.66 131 A 1 
ATOM 995  C C     . HIS A 1 131 ? -0.793  -4.009  28.645  1.00 44.04 131 A 1 
ATOM 996  O O     . HIS A 1 131 ? -0.625  -5.119  29.135  1.00 45.49 131 A 1 
ATOM 997  C CB    . HIS A 1 131 ? -2.646  -4.096  26.906  1.00 47.71 131 A 1 
ATOM 998  C CG    . HIS A 1 131 ? -3.136  -3.615  25.567  1.00 46.76 131 A 1 
ATOM 999  N ND1   . HIS A 1 131 ? -4.430  -3.740  25.094  1.00 46.31 131 A 1 
ATOM 1000 C CD2   . HIS A 1 131 ? -2.436  -2.949  24.601  1.00 45.74 131 A 1 
ATOM 1001 C CE1   . HIS A 1 131 ? -4.501  -3.165  23.886  1.00 46.50 131 A 1 
ATOM 1002 N NE2   . HIS A 1 131 ? -3.306  -2.673  23.550  1.00 45.05 131 A 1 
ATOM 1003 N N     . GLN A 1 132 ? -0.684  -2.892  29.330  1.00 44.67 132 A 1 
ATOM 1004 C CA    . GLN A 1 132 ? -0.450  -2.914  30.760  1.00 47.59 132 A 1 
ATOM 1005 C C     . GLN A 1 132 ? -1.712  -3.397  31.477  1.00 46.70 132 A 1 
ATOM 1006 O O     . GLN A 1 132 ? -2.784  -2.820  31.301  1.00 46.17 132 A 1 
ATOM 1007 C CB    . GLN A 1 132 ? 0.002   -1.525  31.230  1.00 46.48 132 A 1 
ATOM 1008 C CG    . GLN A 1 132 ? 0.579   -1.556  32.654  1.00 42.76 132 A 1 
ATOM 1009 C CD    . GLN A 1 132 ? 1.190   -0.206  33.059  1.00 38.55 132 A 1 
ATOM 1010 O OE1   . GLN A 1 132 ? 1.078   0.799   32.373  1.00 35.63 132 A 1 
ATOM 1011 N NE2   . GLN A 1 132 ? 1.857   -0.154  34.185  1.00 32.43 132 A 1 
ATOM 1012 N N     . ARG A 1 133 ? -1.562  -4.467  32.263  1.00 43.94 133 A 1 
ATOM 1013 C CA    . ARG A 1 133 ? -2.652  -5.089  33.026  1.00 45.31 133 A 1 
ATOM 1014 C C     . ARG A 1 133 ? -2.378  -4.949  34.511  1.00 41.82 133 A 1 
ATOM 1015 O O     . ARG A 1 133 ? -1.269  -5.215  34.963  1.00 43.36 133 A 1 
ATOM 1016 C CB    . ARG A 1 133 ? -2.790  -6.565  32.627  1.00 45.73 133 A 1 
ATOM 1017 C CG    . ARG A 1 133 ? -3.153  -6.714  31.145  1.00 45.53 133 A 1 
ATOM 1018 C CD    . ARG A 1 133 ? -2.937  -8.149  30.700  1.00 47.27 133 A 1 
ATOM 1019 N NE    . ARG A 1 133 ? -2.890  -8.225  29.242  1.00 41.45 133 A 1 
ATOM 1020 C CZ    . ARG A 1 133 ? -2.389  -9.223  28.545  1.00 38.96 133 A 1 
ATOM 1021 N NH1   . ARG A 1 133 ? -1.907  -10.290 29.127  1.00 36.89 133 A 1 
ATOM 1022 N NH2   . ARG A 1 133 ? -2.373  -9.170  27.257  1.00 36.25 133 A 1 
ATOM 1023 N N     . MET A 1 134 ? -3.399  -4.553  35.228  1.00 42.55 134 A 1 
ATOM 1024 C CA    . MET A 1 134 ? -3.361  -4.484  36.680  1.00 45.12 134 A 1 
ATOM 1025 C C     . MET A 1 134 ? -4.234  -5.606  37.238  1.00 42.15 134 A 1 
ATOM 1026 O O     . MET A 1 134 ? -5.370  -5.760  36.779  1.00 41.74 134 A 1 
ATOM 1027 C CB    . MET A 1 134 ? -3.824  -3.106  37.165  1.00 44.15 134 A 1 
ATOM 1028 C CG    . MET A 1 134 ? -2.866  -1.973  36.738  1.00 41.29 134 A 1 
ATOM 1029 S SD    . MET A 1 134 ? -1.202  -2.031  37.458  1.00 39.14 134 A 1 
ATOM 1030 C CE    . MET A 1 134 ? -1.581  -1.463  39.135  1.00 34.69 134 A 1 
ATOM 1031 N N     . PRO A 1 135 ? -3.739  -6.415  38.177  1.00 48.93 135 A 1 
ATOM 1032 C CA    . PRO A 1 135 ? -4.595  -7.376  38.847  1.00 50.75 135 A 1 
ATOM 1033 C C     . PRO A 1 135 ? -5.668  -6.616  39.642  1.00 47.76 135 A 1 
ATOM 1034 O O     . PRO A 1 135 ? -5.349  -5.781  40.491  1.00 49.73 135 A 1 
ATOM 1035 C CB    . PRO A 1 135 ? -3.659  -8.202  39.737  1.00 51.57 135 A 1 
ATOM 1036 C CG    . PRO A 1 135 ? -2.483  -7.253  39.997  1.00 52.83 135 A 1 
ATOM 1037 C CD    . PRO A 1 135 ? -2.409  -6.402  38.726  1.00 59.74 135 A 1 
ATOM 1038 N N     . VAL A 1 136 ? -6.927  -6.911  39.355  1.00 41.77 136 A 1 
ATOM 1039 C CA    . VAL A 1 136 ? -8.045  -6.412  40.167  1.00 44.28 136 A 1 
ATOM 1040 C C     . VAL A 1 136 ? -7.993  -7.183  41.480  1.00 41.06 136 A 1 
ATOM 1041 O O     . VAL A 1 136 ? -8.331  -8.361  41.543  1.00 42.74 136 A 1 
ATOM 1042 C CB    . VAL A 1 136 ? -9.403  -6.547  39.464  1.00 43.72 136 A 1 
ATOM 1043 C CG1   . VAL A 1 136 ? -10.532 -6.011  40.345  1.00 42.15 136 A 1 
ATOM 1044 C CG2   . VAL A 1 136 ? -9.420  -5.755  38.157  1.00 50.03 136 A 1 
ATOM 1045 N N     . VAL A 1 137 ? -7.530  -6.513  42.528  1.00 47.02 137 A 1 
ATOM 1046 C CA    . VAL A 1 137 ? -7.562  -7.079  43.874  1.00 51.94 137 A 1 
ATOM 1047 C C     . VAL A 1 137 ? -9.040  -7.156  44.274  1.00 48.97 137 A 1 
ATOM 1048 O O     . VAL A 1 137 ? -9.638  -6.149  44.625  1.00 48.49 137 A 1 
ATOM 1049 C CB    . VAL A 1 137 ? -6.734  -6.266  44.886  1.00 49.14 137 A 1 
ATOM 1050 C CG1   . VAL A 1 137 ? -6.542  -7.077  46.170  1.00 45.83 137 A 1 
ATOM 1051 C CG2   . VAL A 1 137 ? -5.339  -5.917  44.345  1.00 48.78 137 A 1 
ATOM 1052 N N     . SER A 1 138 ? -9.626  -8.353  44.162  1.00 47.49 138 A 1 
ATOM 1053 C CA    . SER A 1 138 ? -10.965 -8.587  44.682  1.00 51.38 138 A 1 
ATOM 1054 C C     . SER A 1 138 ? -10.932 -8.293  46.177  1.00 49.86 138 A 1 
ATOM 1055 O O     . SER A 1 138 ? -10.337 -9.049  46.943  1.00 48.75 138 A 1 
ATOM 1056 C CB    . SER A 1 138 ? -11.418 -10.023 44.410  1.00 47.95 138 A 1 
ATOM 1057 O OG    . SER A 1 138 ? -10.515 -10.962 44.969  1.00 44.81 138 A 1 
ATOM 1058 N N     . HIS A 1 139 ? -11.531 -7.189  46.568  1.00 35.58 139 A 1 
ATOM 1059 C CA    . HIS A 1 139 ? -11.761 -6.957  47.987  1.00 42.09 139 A 1 
ATOM 1060 C C     . HIS A 1 139 ? -12.524 -8.171  48.516  1.00 39.02 139 A 1 
ATOM 1061 O O     . HIS A 1 139 ? -13.538 -8.546  47.917  1.00 39.21 139 A 1 
ATOM 1062 C CB    . HIS A 1 139 ? -12.530 -5.654  48.218  1.00 39.03 139 A 1 
ATOM 1063 C CG    . HIS A 1 139 ? -11.604 -4.476  48.352  1.00 39.06 139 A 1 
ATOM 1064 N ND1   . HIS A 1 139 ? -10.846 -4.154  49.455  1.00 38.54 139 A 1 
ATOM 1065 C CD2   . HIS A 1 139 ? -11.331 -3.519  47.409  1.00 38.43 139 A 1 
ATOM 1066 C CE1   . HIS A 1 139 ? -10.149 -3.047  49.177  1.00 35.95 139 A 1 
ATOM 1067 N NE2   . HIS A 1 139 ? -10.403 -2.631  47.946  1.00 35.88 139 A 1 
ATOM 1068 N N     . PRO A 1 140 ? -12.050 -8.823  49.589  1.00 43.78 140 A 1 
ATOM 1069 C CA    . PRO A 1 140 ? -12.763 -9.945  50.167  1.00 48.94 140 A 1 
ATOM 1070 C C     . PRO A 1 140 ? -14.165 -9.444  50.504  1.00 47.49 140 A 1 
ATOM 1071 O O     . PRO A 1 140 ? -14.313 -8.446  51.217  1.00 47.88 140 A 1 
ATOM 1072 C CB    . PRO A 1 140 ? -11.953 -10.374 51.391  1.00 46.62 140 A 1 
ATOM 1073 C CG    . PRO A 1 140 ? -11.174 -9.121  51.779  1.00 47.75 140 A 1 
ATOM 1074 C CD    . PRO A 1 140 ? -10.925 -8.436  50.425  1.00 55.36 140 A 1 
ATOM 1075 N N     . ALA A 1 141 ? -15.167 -10.088 49.927  1.00 41.81 141 A 1 
ATOM 1076 C CA    . ALA A 1 141 ? -16.548 -9.788  50.251  1.00 44.97 141 A 1 
ATOM 1077 C C     . ALA A 1 141 ? -16.684 -9.956  51.766  1.00 42.20 141 A 1 
ATOM 1078 O O     . ALA A 1 141 ? -16.580 -11.071 52.273  1.00 42.19 141 A 1 
ATOM 1079 C CB    . ALA A 1 141 ? -17.480 -10.709 49.475  1.00 42.52 141 A 1 
ATOM 1080 N N     . VAL A 1 142 ? -16.830 -8.847  52.462  1.00 38.90 142 A 1 
ATOM 1081 C CA    . VAL A 1 142 ? -17.070 -8.876  53.898  1.00 45.90 142 A 1 
ATOM 1082 C C     . VAL A 1 142 ? -18.373 -9.638  54.059  1.00 43.57 142 A 1 
ATOM 1083 O O     . VAL A 1 142 ? -19.422 -9.167  53.619  1.00 44.58 142 A 1 
ATOM 1084 C CB    . VAL A 1 142 ? -17.148 -7.467  54.508  1.00 43.25 142 A 1 
ATOM 1085 C CG1   . VAL A 1 142 ? -17.395 -7.536  56.014  1.00 40.83 142 A 1 
ATOM 1086 C CG2   . VAL A 1 142 ? -15.832 -6.699  54.279  1.00 45.80 142 A 1 
ATOM 1087 N N     . ALA A 1 143 ? -18.278 -10.849 54.605  1.00 43.59 143 A 1 
ATOM 1088 C CA    . ALA A 1 143 ? -19.423 -11.702 54.873  1.00 49.31 143 A 1 
ATOM 1089 C C     . ALA A 1 143 ? -20.281 -10.999 55.928  1.00 47.01 143 A 1 
ATOM 1090 O O     . ALA A 1 143 ? -20.059 -11.159 57.122  1.00 48.56 143 A 1 
ATOM 1091 C CB    . ALA A 1 143 ? -18.933 -13.081 55.312  1.00 47.00 143 A 1 
ATOM 1092 N N     . ILE A 1 144 ? -21.209 -10.159 55.439  1.00 44.44 144 A 1 
ATOM 1093 C CA    . ILE A 1 144 ? -22.229 -9.599  56.320  1.00 48.65 144 A 1 
ATOM 1094 C C     . ILE A 1 144 ? -22.976 -10.807 56.879  1.00 46.89 144 A 1 
ATOM 1095 O O     . ILE A 1 144 ? -23.530 -11.578 56.089  1.00 46.27 144 A 1 
ATOM 1096 C CB    . ILE A 1 144 ? -23.157 -8.615  55.587  1.00 45.99 144 A 1 
ATOM 1097 C CG1   . ILE A 1 144 ? -22.345 -7.446  54.981  1.00 44.73 144 A 1 
ATOM 1098 C CG2   . ILE A 1 144 ? -24.210 -8.074  56.563  1.00 46.61 144 A 1 
ATOM 1099 C CD1   . ILE A 1 144 ? -23.160 -6.479  54.131  1.00 44.02 144 A 1 
ATOM 1100 N N     . PRO A 1 145 ? -22.928 -11.044 58.182  1.00 44.28 145 A 1 
ATOM 1101 C CA    . PRO A 1 145 ? -23.561 -12.216 58.763  1.00 49.59 145 A 1 
ATOM 1102 C C     . PRO A 1 145 ? -25.050 -12.168 58.410  1.00 48.72 145 A 1 
ATOM 1103 O O     . PRO A 1 145 ? -25.670 -11.107 58.547  1.00 49.67 145 A 1 
ATOM 1104 C CB    . PRO A 1 145 ? -23.292 -12.128 60.263  1.00 47.22 145 A 1 
ATOM 1105 C CG    . PRO A 1 145 ? -23.042 -10.650 60.511  1.00 48.73 145 A 1 
ATOM 1106 C CD    . PRO A 1 145 ? -22.388 -10.189 59.214  1.00 56.07 145 A 1 
ATOM 1107 N N     . PRO A 1 146 ? -25.647 -13.273 57.935  1.00 47.89 146 A 1 
ATOM 1108 C CA    . PRO A 1 146 ? -27.054 -13.304 57.591  1.00 51.11 146 A 1 
ATOM 1109 C C     . PRO A 1 146 ? -27.851 -13.060 58.883  1.00 49.71 146 A 1 
ATOM 1110 O O     . PRO A 1 146 ? -27.940 -13.943 59.732  1.00 50.05 146 A 1 
ATOM 1111 C CB    . PRO A 1 146 ? -27.306 -14.675 56.962  1.00 49.27 146 A 1 
ATOM 1112 C CG    . PRO A 1 146 ? -26.232 -15.566 57.581  1.00 50.17 146 A 1 
ATOM 1113 C CD    . PRO A 1 146 ? -25.050 -14.594 57.768  1.00 56.78 146 A 1 
ATOM 1114 N N     . VAL A 1 147 ? -28.366 -11.861 59.031  1.00 40.75 147 A 1 
ATOM 1115 C CA    . VAL A 1 147 ? -29.267 -11.551 60.134  1.00 45.51 147 A 1 
ATOM 1116 C C     . VAL A 1 147 ? -30.517 -12.395 59.903  1.00 43.88 147 A 1 
ATOM 1117 O O     . VAL A 1 147 ? -31.274 -12.145 58.966  1.00 43.30 147 A 1 
ATOM 1118 C CB    . VAL A 1 147 ? -29.584 -10.053 60.240  1.00 41.90 147 A 1 
ATOM 1119 C CG1   . VAL A 1 147 ? -30.435 -9.774  61.484  1.00 40.84 147 A 1 
ATOM 1120 C CG2   . VAL A 1 147 ? -28.305 -9.214  60.352  1.00 46.20 147 A 1 
ATOM 1121 N N     . SER A 1 148 ? -30.691 -13.423 60.726  1.00 46.91 148 A 1 
ATOM 1122 C CA    . SER A 1 148 ? -31.790 -14.375 60.659  1.00 50.10 148 A 1 
ATOM 1123 C C     . SER A 1 148 ? -33.096 -13.719 61.112  1.00 48.37 148 A 1 
ATOM 1124 O O     . SER A 1 148 ? -33.566 -13.958 62.221  1.00 47.78 148 A 1 
ATOM 1125 C CB    . SER A 1 148 ? -31.451 -15.605 61.502  1.00 47.47 148 A 1 
ATOM 1126 O OG    . SER A 1 148 ? -31.231 -15.249 62.853  1.00 43.44 148 A 1 
ATOM 1127 N N     . LEU A 1 149 ? -33.657 -12.874 60.283  1.00 37.23 149 A 1 
ATOM 1128 C CA    . LEU A 1 149 ? -35.008 -12.358 60.486  1.00 42.85 149 A 1 
ATOM 1129 C C     . LEU A 1 149 ? -36.001 -13.509 60.277  1.00 41.17 149 A 1 
ATOM 1130 O O     . LEU A 1 149 ? -36.524 -13.721 59.189  1.00 39.62 149 A 1 
ATOM 1131 C CB    . LEU A 1 149 ? -35.266 -11.138 59.587  1.00 39.27 149 A 1 
ATOM 1132 C CG    . LEU A 1 149 ? -34.844 -9.809  60.236  1.00 38.21 149 A 1 
ATOM 1133 C CD1   . LEU A 1 149 ? -34.776 -8.693  59.197  1.00 37.99 149 A 1 
ATOM 1134 C CD2   . LEU A 1 149 ? -35.822 -9.372  61.325  1.00 41.49 149 A 1 
ATOM 1135 N N     . PHE A 1 150 ? -36.236 -14.229 61.343  1.00 32.17 150 A 1 
ATOM 1136 C CA    . PHE A 1 150 ? -37.155 -15.368 61.502  1.00 36.28 150 A 1 
ATOM 1137 C C     . PHE A 1 150 ? -38.645 -14.977 61.448  1.00 34.09 150 A 1 
ATOM 1138 O O     . PHE A 1 150 ? -39.460 -15.626 62.082  1.00 34.45 150 A 1 
ATOM 1139 C CB    . PHE A 1 150 ? -36.807 -16.079 62.828  1.00 33.43 150 A 1 
ATOM 1140 C CG    . PHE A 1 150 ? -36.022 -17.357 62.676  1.00 37.43 150 A 1 
ATOM 1141 C CD1   . PHE A 1 150 ? -36.701 -18.571 62.439  1.00 39.47 150 A 1 
ATOM 1142 C CD2   . PHE A 1 150 ? -34.632 -17.361 62.841  1.00 40.61 150 A 1 
ATOM 1143 C CE1   . PHE A 1 150 ? -35.971 -19.770 62.360  1.00 35.69 150 A 1 
ATOM 1144 C CE2   . PHE A 1 150 ? -33.908 -18.553 62.758  1.00 33.89 150 A 1 
ATOM 1145 C CZ    . PHE A 1 150 ? -34.573 -19.778 62.523  1.00 32.79 150 A 1 
ATOM 1146 N N     . ALA A 1 151 ? -38.999 -13.902 60.775  1.00 39.50 151 A 1 
ATOM 1147 C CA    . ALA A 1 151 ? -40.372 -13.413 60.843  1.00 44.36 151 A 1 
ATOM 1148 C C     . ALA A 1 151 ? -41.365 -14.477 60.347  1.00 41.86 151 A 1 
ATOM 1149 O O     . ALA A 1 151 ? -41.469 -14.751 59.151  1.00 40.44 151 A 1 
ATOM 1150 C CB    . ALA A 1 151 ? -40.480 -12.091 60.090  1.00 41.55 151 A 1 
ATOM 1151 N N     . GLU A 1 152 ? -42.117 -15.038 61.298  1.00 37.20 152 A 1 
ATOM 1152 C CA    . GLU A 1 152 ? -43.052 -16.180 61.226  1.00 41.63 152 A 1 
ATOM 1153 C C     . GLU A 1 152 ? -44.366 -15.903 60.461  1.00 39.68 152 A 1 
ATOM 1154 O O     . GLU A 1 152 ? -45.394 -16.463 60.818  1.00 39.02 152 A 1 
ATOM 1155 C CB    . GLU A 1 152 ? -43.418 -16.596 62.665  1.00 38.29 152 A 1 
ATOM 1156 C CG    . GLU A 1 152 ? -42.395 -17.483 63.368  1.00 37.59 152 A 1 
ATOM 1157 C CD    . GLU A 1 152 ? -42.891 -17.907 64.754  1.00 38.16 152 A 1 
ATOM 1158 O OE1   . GLU A 1 152 ? -42.618 -19.065 65.131  1.00 36.59 152 A 1 
ATOM 1159 O OE2   . GLU A 1 152 ? -43.484 -17.056 65.452  1.00 36.70 152 A 1 
ATOM 1160 N N     . ALA A 1 153 ? -44.410 -15.030 59.481  1.00 40.42 153 A 1 
ATOM 1161 C CA    . ALA A 1 153 ? -45.703 -14.605 58.954  1.00 43.94 153 A 1 
ATOM 1162 C C     . ALA A 1 153 ? -46.524 -15.781 58.388  1.00 41.17 153 A 1 
ATOM 1163 O O     . ALA A 1 153 ? -46.395 -16.148 57.220  1.00 40.31 153 A 1 
ATOM 1164 C CB    . ALA A 1 153 ? -45.490 -13.473 57.950  1.00 41.66 153 A 1 
ATOM 1165 N N     . GLU A 1 154 ? -47.410 -16.342 59.222  1.00 39.74 154 A 1 
ATOM 1166 C CA    . GLU A 1 154 ? -48.334 -17.474 59.012  1.00 44.64 154 A 1 
ATOM 1167 C C     . GLU A 1 154 ? -49.465 -17.171 58.006  1.00 42.56 154 A 1 
ATOM 1168 O O     . GLU A 1 154 ? -50.637 -17.435 58.276  1.00 41.88 154 A 1 
ATOM 1169 C CB    . GLU A 1 154 ? -48.981 -17.877 60.353  1.00 41.50 154 A 1 
ATOM 1170 C CG    . GLU A 1 154 ? -48.075 -18.532 61.385  1.00 39.64 154 A 1 
ATOM 1171 C CD    . GLU A 1 154 ? -48.917 -19.062 62.555  1.00 38.82 154 A 1 
ATOM 1172 O OE1   . GLU A 1 154 ? -48.682 -20.213 62.969  1.00 36.79 154 A 1 
ATOM 1173 O OE2   . GLU A 1 154 ? -49.820 -18.321 63.008  1.00 37.32 154 A 1 
ATOM 1174 N N     . ALA A 1 155 ? -49.197 -16.563 56.873  1.00 38.14 155 A 1 
ATOM 1175 C CA    . ALA A 1 155 ? -50.280 -16.149 55.983  1.00 41.68 155 A 1 
ATOM 1176 C C     . ALA A 1 155 ? -51.122 -17.349 55.510  1.00 39.06 155 A 1 
ATOM 1177 O O     . ALA A 1 155 ? -50.752 -18.092 54.606  1.00 37.64 155 A 1 
ATOM 1178 C CB    . ALA A 1 155 ? -49.690 -15.317 54.835  1.00 39.62 155 A 1 
ATOM 1179 N N     . THR A 1 156 ? -52.309 -17.521 56.155  1.00 41.60 156 A 1 
ATOM 1180 C CA    . THR A 1 156 ? -53.254 -18.663 56.117  1.00 44.49 156 A 1 
ATOM 1181 C C     . THR A 1 156 ? -54.082 -18.786 54.836  1.00 41.40 156 A 1 
ATOM 1182 O O     . THR A 1 156 ? -55.186 -19.316 54.873  1.00 40.38 156 A 1 
ATOM 1183 C CB    . THR A 1 156 ? -54.211 -18.545 57.310  1.00 40.93 156 A 1 
ATOM 1184 O OG1   . THR A 1 156 ? -54.729 -17.235 57.408  1.00 40.91 156 A 1 
ATOM 1185 C CG2   . THR A 1 156 ? -53.537 -18.860 58.645  1.00 45.44 156 A 1 
ATOM 1186 N N     . ALA A 1 157 ? -53.609 -18.239 53.684  1.00 40.58 157 A 1 
ATOM 1187 C CA    . ALA A 1 157 ? -54.481 -18.005 52.524  1.00 42.97 157 A 1 
ATOM 1188 C C     . ALA A 1 157 ? -55.259 -19.268 52.077  1.00 40.29 157 A 1 
ATOM 1189 O O     . ALA A 1 157 ? -54.677 -20.349 51.954  1.00 39.39 157 A 1 
ATOM 1190 C CB    . ALA A 1 157 ? -53.670 -17.382 51.395  1.00 40.95 157 A 1 
ATOM 1191 N N     . PRO A 1 158 ? -56.597 -19.173 51.874  1.00 39.20 158 A 1 
ATOM 1192 C CA    . PRO A 1 158 ? -57.523 -20.303 51.890  1.00 42.77 158 A 1 
ATOM 1193 C C     . PRO A 1 158 ? -57.476 -21.169 50.619  1.00 41.46 158 A 1 
ATOM 1194 O O     . PRO A 1 158 ? -57.243 -20.692 49.510  1.00 41.26 158 A 1 
ATOM 1195 C CB    . PRO A 1 158 ? -58.909 -19.695 52.128  1.00 39.86 158 A 1 
ATOM 1196 C CG    . PRO A 1 158 ? -58.797 -18.307 51.513  1.00 42.40 158 A 1 
ATOM 1197 C CD    . PRO A 1 158 ? -57.358 -17.922 51.851  1.00 51.50 158 A 1 
ATOM 1198 N N     . VAL A 1 159 ? -57.819 -22.449 50.823  1.00 36.76 159 A 1 
ATOM 1199 C CA    . VAL A 1 159 ? -57.789 -23.583 49.869  1.00 42.46 159 A 1 
ATOM 1200 C C     . VAL A 1 159 ? -58.961 -23.572 48.866  1.00 41.02 159 A 1 
ATOM 1201 O O     . VAL A 1 159 ? -59.672 -24.564 48.741  1.00 39.92 159 A 1 
ATOM 1202 C CB    . VAL A 1 159 ? -57.727 -24.917 50.650  1.00 39.24 159 A 1 
ATOM 1203 C CG1   . VAL A 1 159 ? -57.347 -26.124 49.782  1.00 38.09 159 A 1 
ATOM 1204 C CG2   . VAL A 1 159 ? -56.720 -24.876 51.800  1.00 43.33 159 A 1 
ATOM 1205 N N     . LEU A 1 160 ? -59.268 -22.472 48.213  1.00 35.42 160 A 1 
ATOM 1206 C CA    . LEU A 1 160 ? -60.479 -22.405 47.375  1.00 41.25 160 A 1 
ATOM 1207 C C     . LEU A 1 160 ? -60.467 -23.484 46.273  1.00 39.84 160 A 1 
ATOM 1208 O O     . LEU A 1 160 ? -59.667 -23.454 45.336  1.00 38.69 160 A 1 
ATOM 1209 C CB    . LEU A 1 160 ? -60.683 -20.982 46.819  1.00 38.75 160 A 1 
ATOM 1210 C CG    . LEU A 1 160 ? -61.547 -20.106 47.753  1.00 38.68 160 A 1 
ATOM 1211 C CD1   . LEU A 1 160 ? -61.463 -18.644 47.320  1.00 39.32 160 A 1 
ATOM 1212 C CD2   . LEU A 1 160 ? -63.017 -20.528 47.733  1.00 43.24 160 A 1 
ATOM 1213 N N     . GLY A 1 161 ? -61.404 -24.438 46.434  1.00 40.22 161 A 1 
ATOM 1214 C CA    . GLY A 1 161 ? -61.580 -25.638 45.616  1.00 44.09 161 A 1 
ATOM 1215 C C     . GLY A 1 161 ? -62.093 -25.349 44.217  1.00 42.60 161 A 1 
ATOM 1216 O O     . GLY A 1 161 ? -63.288 -25.256 43.988  1.00 41.39 161 A 1 
ATOM 1217 N N     . ARG A 1 162 ? -61.190 -25.195 43.265  1.00 31.35 162 A 1 
ATOM 1218 C CA    . ARG A 1 162 ? -61.579 -24.925 41.880  1.00 39.12 162 A 1 
ATOM 1219 C C     . ARG A 1 162 ? -62.194 -26.169 41.243  1.00 37.06 162 A 1 
ATOM 1220 O O     . ARG A 1 162 ? -61.592 -27.238 41.281  1.00 35.39 162 A 1 
ATOM 1221 C CB    . ARG A 1 162 ? -60.398 -24.350 41.090  1.00 36.89 162 A 1 
ATOM 1222 C CG    . ARG A 1 162 ? -60.883 -23.416 39.982  1.00 36.90 162 A 1 
ATOM 1223 C CD    . ARG A 1 162 ? -59.694 -22.767 39.253  1.00 37.69 162 A 1 
ATOM 1224 N NE    . ARG A 1 162 ? -60.136 -21.684 38.370  1.00 36.46 162 A 1 
ATOM 1225 C CZ    . ARG A 1 162 ? -59.357 -20.884 37.643  1.00 33.90 162 A 1 
ATOM 1226 N NH1   . ARG A 1 162 ? -58.060 -21.046 37.639  1.00 32.47 162 A 1 
ATOM 1227 N NH2   . ARG A 1 162 ? -59.859 -19.929 36.935  1.00 30.92 162 A 1 
ATOM 1228 N N     . LYS A 1 163 ? -63.382 -26.017 40.694  1.00 29.82 163 A 1 
ATOM 1229 C CA    . LYS A 1 163 ? -64.338 -27.045 40.267  1.00 38.71 163 A 1 
ATOM 1230 C C     . LYS A 1 163 ? -64.035 -27.670 38.879  1.00 37.28 163 A 1 
ATOM 1231 O O     . LYS A 1 163 ? -63.006 -27.418 38.282  1.00 35.94 163 A 1 
ATOM 1232 C CB    . LYS A 1 163 ? -65.759 -26.450 40.332  1.00 36.05 163 A 1 
ATOM 1233 C CG    . LYS A 1 163 ? -66.639 -27.014 41.457  1.00 35.34 163 A 1 
ATOM 1234 C CD    . LYS A 1 163 ? -68.106 -26.661 41.192  1.00 34.67 163 A 1 
ATOM 1235 C CE    . LYS A 1 163 ? -69.042 -27.337 42.183  1.00 32.49 163 A 1 
ATOM 1236 N NZ    . LYS A 1 163 ? -70.373 -27.547 41.580  1.00 31.55 163 A 1 
ATOM 1237 N N     . GLU A 1 164 ? -65.003 -28.419 38.406  1.00 34.62 164 A 1 
ATOM 1238 C CA    . GLU A 1 164 ? -65.054 -29.667 37.633  1.00 39.56 164 A 1 
ATOM 1239 C C     . GLU A 1 164 ? -64.894 -29.601 36.098  1.00 38.74 164 A 1 
ATOM 1240 O O     . GLU A 1 164 ? -64.423 -30.579 35.543  1.00 38.22 164 A 1 
ATOM 1241 C CB    . GLU A 1 164 ? -66.454 -30.271 37.898  1.00 37.37 164 A 1 
ATOM 1242 C CG    . GLU A 1 164 ? -66.709 -30.732 39.336  1.00 36.44 164 A 1 
ATOM 1243 C CD    . GLU A 1 164 ? -68.199 -30.919 39.667  1.00 37.05 164 A 1 
ATOM 1244 O OE1   . GLU A 1 164 ? -68.563 -31.998 40.178  1.00 35.84 164 A 1 
ATOM 1245 O OE2   . GLU A 1 164 ? -68.947 -29.927 39.515  1.00 36.15 164 A 1 
ATOM 1246 N N     . GLU A 1 165 ? -65.422 -28.615 35.414  1.00 35.80 165 A 1 
ATOM 1247 C CA    . GLU A 1 165 ? -66.277 -28.849 34.234  1.00 38.86 165 A 1 
ATOM 1248 C C     . GLU A 1 165 ? -65.646 -29.571 33.012  1.00 37.71 165 A 1 
ATOM 1249 O O     . GLU A 1 165 ? -64.513 -29.342 32.609  1.00 36.39 165 A 1 
ATOM 1250 C CB    . GLU A 1 165 ? -67.011 -27.572 33.802  1.00 37.12 165 A 1 
ATOM 1251 C CG    . GLU A 1 165 ? -68.229 -27.279 34.688  1.00 36.87 165 A 1 
ATOM 1252 C CD    . GLU A 1 165 ? -69.048 -26.047 34.240  1.00 38.39 165 A 1 
ATOM 1253 O OE1   . GLU A 1 165 ? -70.190 -25.917 34.719  1.00 36.84 165 A 1 
ATOM 1254 O OE2   . GLU A 1 165 ? -68.519 -25.237 33.447  1.00 37.85 165 A 1 
ATOM 1255 N N     . ASP A 1 166 ? -66.540 -30.408 32.393  1.00 34.03 166 A 1 
ATOM 1256 C CA    . ASP A 1 166 ? -66.309 -31.576 31.516  1.00 38.56 166 A 1 
ATOM 1257 C C     . ASP A 1 166 ? -65.995 -31.334 30.025  1.00 36.58 166 A 1 
ATOM 1258 O O     . ASP A 1 166 ? -65.773 -32.310 29.310  1.00 35.83 166 A 1 
ATOM 1259 C CB    . ASP A 1 166 ? -67.622 -32.384 31.543  1.00 36.54 166 A 1 
ATOM 1260 C CG    . ASP A 1 166 ? -67.700 -33.523 32.548  1.00 34.53 166 A 1 
ATOM 1261 O OD1   . ASP A 1 166 ? -66.644 -34.060 32.916  1.00 35.27 166 A 1 
ATOM 1262 O OD2   . ASP A 1 166 ? -68.854 -33.870 32.883  1.00 36.35 166 A 1 
ATOM 1263 N N     . THR A 1 167 ? -66.152 -30.149 29.485  1.00 33.50 167 A 1 
ATOM 1264 C CA    . THR A 1 167 ? -66.794 -29.943 28.167  1.00 36.58 167 A 1 
ATOM 1265 C C     . THR A 1 167 ? -66.193 -30.727 26.982  1.00 34.87 167 A 1 
ATOM 1266 O O     . THR A 1 167 ? -64.996 -30.791 26.771  1.00 32.94 167 A 1 
ATOM 1267 C CB    . THR A 1 167 ? -66.976 -28.468 27.783  1.00 33.67 167 A 1 
ATOM 1268 O OG1   . THR A 1 167 ? -66.068 -27.610 28.452  1.00 34.33 167 A 1 
ATOM 1269 C CG2   . THR A 1 167 ? -68.373 -27.987 28.114  1.00 38.60 167 A 1 
ATOM 1270 N N     . SER A 1 168 ? -67.114 -31.278 26.163  1.00 34.79 168 A 1 
ATOM 1271 C CA    . SER A 1 168 ? -67.036 -32.552 25.423  1.00 36.30 168 A 1 
ATOM 1272 C C     . SER A 1 168 ? -66.587 -32.520 23.950  1.00 35.63 168 A 1 
ATOM 1273 O O     . SER A 1 168 ? -66.907 -33.467 23.227  1.00 34.74 168 A 1 
ATOM 1274 C CB    . SER A 1 168 ? -68.452 -33.128 25.446  1.00 34.92 168 A 1 
ATOM 1275 O OG    . SER A 1 168 ? -69.353 -32.260 24.783  1.00 33.82 168 A 1 
ATOM 1276 N N     . TRP A 1 169 ? -66.036 -31.460 23.450  1.00 35.58 169 A 1 
ATOM 1277 C CA    . TRP A 1 169 ? -66.156 -31.083 22.039  1.00 33.84 169 A 1 
ATOM 1278 C C     . TRP A 1 169 ? -65.652 -32.103 20.984  1.00 32.78 169 A 1 
ATOM 1279 O O     . TRP A 1 169 ? -64.951 -33.050 21.242  1.00 30.87 169 A 1 
ATOM 1280 C CB    . TRP A 1 169 ? -65.573 -29.686 21.803  1.00 31.95 169 A 1 
ATOM 1281 C CG    . TRP A 1 169 ? -66.376 -28.557 22.355  1.00 30.95 169 A 1 
ATOM 1282 C CD1   . TRP A 1 169 ? -66.380 -28.171 23.649  1.00 28.60 169 A 1 
ATOM 1283 C CD2   . TRP A 1 169 ? -67.303 -27.656 21.650  1.00 32.31 169 A 1 
ATOM 1284 N NE1   . TRP A 1 169 ? -67.250 -27.096 23.815  1.00 27.69 169 A 1 
ATOM 1285 C CE2   . TRP A 1 169 ? -67.824 -26.761 22.611  1.00 29.18 169 A 1 
ATOM 1286 C CE3   . TRP A 1 169 ? -67.724 -27.518 20.321  1.00 32.67 169 A 1 
ATOM 1287 C CZ2   . TRP A 1 169 ? -68.754 -25.759 22.255  1.00 29.57 169 A 1 
ATOM 1288 C CZ3   . TRP A 1 169 ? -68.654 -26.523 19.961  1.00 28.38 169 A 1 
ATOM 1289 C CH2   . TRP A 1 169 ? -69.161 -25.657 20.918  1.00 28.81 169 A 1 
ATOM 1290 N N     . LEU A 1 170 ? -65.985 -31.808 19.761  1.00 31.30 170 A 1 
ATOM 1291 C CA    . LEU A 1 170 ? -66.555 -32.568 18.642  1.00 37.50 170 A 1 
ATOM 1292 C C     . LEU A 1 170 ? -65.718 -33.693 17.975  1.00 37.06 170 A 1 
ATOM 1293 O O     . LEU A 1 170 ? -64.509 -33.773 18.028  1.00 36.60 170 A 1 
ATOM 1294 C CB    . LEU A 1 170 ? -66.984 -31.535 17.585  1.00 35.10 170 A 1 
ATOM 1295 C CG    . LEU A 1 170 ? -68.410 -30.983 17.788  1.00 34.68 170 A 1 
ATOM 1296 C CD1   . LEU A 1 170 ? -68.571 -29.635 17.089  1.00 37.20 170 A 1 
ATOM 1297 C CD2   . LEU A 1 170 ? -69.456 -31.939 17.229  1.00 40.97 170 A 1 
ATOM 1298 N N     . LEU A 1 171 ? -66.491 -34.505 17.243  1.00 32.39 171 A 1 
ATOM 1299 C CA    . LEU A 1 171 ? -66.327 -35.882 16.748  1.00 37.11 171 A 1 
ATOM 1300 C C     . LEU A 1 171 ? -65.409 -36.167 15.540  1.00 35.69 171 A 1 
ATOM 1301 O O     . LEU A 1 171 ? -65.008 -37.315 15.400  1.00 34.52 171 A 1 
ATOM 1302 C CB    . LEU A 1 171 ? -67.741 -36.313 16.308  1.00 35.56 171 A 1 
ATOM 1303 C CG    . LEU A 1 171 ? -68.679 -36.781 17.428  1.00 35.22 171 A 1 
ATOM 1304 C CD1   . LEU A 1 171 ? -70.124 -36.656 16.976  1.00 35.44 171 A 1 
ATOM 1305 C CD2   . LEU A 1 171 ? -68.407 -38.241 17.774  1.00 38.46 171 A 1 
ATOM 1306 N N     . LEU A 1 172 ? -65.263 -35.286 14.570  1.00 33.41 172 A 1 
ATOM 1307 C CA    . LEU A 1 172 ? -65.352 -35.657 13.137  1.00 39.07 172 A 1 
ATOM 1308 C C     . LEU A 1 172 ? -64.359 -36.738 12.643  1.00 37.81 172 A 1 
ATOM 1309 O O     . LEU A 1 172 ? -63.186 -36.736 12.983  1.00 36.16 172 A 1 
ATOM 1310 C CB    . LEU A 1 172 ? -65.333 -34.399 12.254  1.00 36.10 172 A 1 
ATOM 1311 C CG    . LEU A 1 172 ? -66.737 -33.816 12.011  1.00 35.20 172 A 1 
ATOM 1312 C CD1   . LEU A 1 172 ? -66.649 -32.385 11.482  1.00 35.11 172 A 1 
ATOM 1313 C CD2   . LEU A 1 172 ? -67.552 -34.641 10.999  1.00 37.78 172 A 1 
ATOM 1314 N N     . SER A 1 173 ? -64.874 -37.622 11.749  1.00 38.90 173 A 1 
ATOM 1315 C CA    . SER A 1 173 ? -64.594 -39.065 11.668  1.00 43.72 173 A 1 
ATOM 1316 C C     . SER A 1 173 ? -63.780 -39.592 10.473  1.00 42.04 173 A 1 
ATOM 1317 O O     . SER A 1 173 ? -63.537 -40.793 10.442  1.00 40.49 173 A 1 
ATOM 1318 C CB    . SER A 1 173 ? -65.952 -39.749 11.587  1.00 40.93 173 A 1 
ATOM 1319 O OG    . SER A 1 173 ? -66.718 -39.196 10.525  1.00 39.82 173 A 1 
ATOM 1320 N N     . LYS A 1 174 ? -63.511 -38.820 9.465   1.00 35.35 174 A 1 
ATOM 1321 C CA    . LYS A 1 174 ? -63.549 -39.321 8.084   1.00 41.87 174 A 1 
ATOM 1322 C C     . LYS A 1 174 ? -62.565 -40.440 7.689   1.00 40.41 174 A 1 
ATOM 1323 O O     . LYS A 1 174 ? -61.467 -40.575 8.210   1.00 37.11 174 A 1 
ATOM 1324 C CB    . LYS A 1 174 ? -63.464 -38.162 7.071   1.00 38.13 174 A 1 
ATOM 1325 C CG    . LYS A 1 174 ? -64.846 -37.569 6.790   1.00 38.52 174 A 1 
ATOM 1326 C CD    . LYS A 1 174 ? -64.774 -36.578 5.627   1.00 37.22 174 A 1 
ATOM 1327 C CE    . LYS A 1 174 ? -66.177 -36.091 5.274   1.00 33.66 174 A 1 
ATOM 1328 N NZ    . LYS A 1 174 ? -66.164 -35.194 4.094   1.00 33.07 174 A 1 
ATOM 1329 N N     . ASP A 1 175 ? -63.047 -41.182 6.698   1.00 37.02 175 A 1 
ATOM 1330 C CA    . ASP A 1 175 ? -62.670 -42.481 6.084   1.00 41.61 175 A 1 
ATOM 1331 C C     . ASP A 1 175 ? -61.314 -42.494 5.316   1.00 38.87 175 A 1 
ATOM 1332 O O     . ASP A 1 175 ? -60.565 -41.532 5.355   1.00 36.65 175 A 1 
ATOM 1333 C CB    . ASP A 1 175 ? -63.821 -42.809 5.119   1.00 37.81 175 A 1 
ATOM 1334 C CG    . ASP A 1 175 ? -65.214 -42.646 5.727   1.00 36.08 175 A 1 
ATOM 1335 O OD1   . ASP A 1 175 ? -65.515 -43.396 6.672   1.00 36.11 175 A 1 
ATOM 1336 O OD2   . ASP A 1 175 ? -65.930 -41.738 5.265   1.00 37.29 175 A 1 
ATOM 1337 N N     . SER A 1 176 ? -60.967 -43.461 4.513   1.00 43.74 176 A 1 
ATOM 1338 C CA    . SER A 1 176 ? -60.963 -44.930 4.465   1.00 48.53 176 A 1 
ATOM 1339 C C     . SER A 1 176 ? -59.860 -45.447 3.514   1.00 48.72 176 A 1 
ATOM 1340 O O     . SER A 1 176 ? -59.165 -46.388 3.858   1.00 45.24 176 A 1 
ATOM 1341 C CB    . SER A 1 176 ? -62.306 -45.483 3.945   1.00 44.10 176 A 1 
ATOM 1342 O OG    . SER A 1 176 ? -62.261 -46.818 3.511   1.00 41.03 176 A 1 
ATOM 1343 N N     . ASP A 1 177 ? -59.764 -44.930 2.289   1.00 45.71 177 A 1 
ATOM 1344 C CA    . ASP A 1 177 ? -59.658 -45.788 1.090   1.00 49.60 177 A 1 
ATOM 1345 C C     . ASP A 1 177 ? -58.294 -46.442 0.720   1.00 47.61 177 A 1 
ATOM 1346 O O     . ASP A 1 177 ? -57.218 -46.038 1.119   1.00 45.14 177 A 1 
ATOM 1347 C CB    . ASP A 1 177 ? -60.284 -45.089 -0.122  1.00 44.85 177 A 1 
ATOM 1348 C CG    . ASP A 1 177 ? -61.706 -45.569 -0.444  1.00 41.48 177 A 1 
ATOM 1349 O OD1   . ASP A 1 177 ? -62.042 -46.712 -0.067  1.00 40.75 177 A 1 
ATOM 1350 O OD2   . ASP A 1 177 ? -62.411 -44.790 -1.118  1.00 41.29 177 A 1 
ATOM 1351 N N     . ASN A 1 178 ? -58.429 -47.452 -0.147  1.00 48.43 178 A 1 
ATOM 1352 C CA    . ASN A 1 178 ? -57.701 -48.728 -0.242  1.00 51.87 178 A 1 
ATOM 1353 C C     . ASN A 1 178 ? -56.399 -48.837 -1.069  1.00 48.55 178 A 1 
ATOM 1354 O O     . ASN A 1 178 ? -55.639 -49.774 -0.835  1.00 45.79 178 A 1 
ATOM 1355 C CB    . ASN A 1 178 ? -58.681 -49.709 -0.909  1.00 47.95 178 A 1 
ATOM 1356 C CG    . ASN A 1 178 ? -59.588 -50.465 0.040   1.00 45.31 178 A 1 
ATOM 1357 O OD1   . ASN A 1 178 ? -59.172 -51.009 1.040   1.00 45.85 178 A 1 
ATOM 1358 N ND2   . ASN A 1 178 ? -60.848 -50.600 -0.300  1.00 46.18 178 A 1 
ATOM 1359 N N     . HIS A 1 179 ? -56.268 -48.136 -2.195  1.00 44.74 179 A 1 
ATOM 1360 C CA    . HIS A 1 179 ? -55.873 -48.809 -3.457  1.00 47.55 179 A 1 
ATOM 1361 C C     . HIS A 1 179 ? -54.421 -49.336 -3.617  1.00 46.02 179 A 1 
ATOM 1362 O O     . HIS A 1 179 ? -53.503 -49.000 -2.896  1.00 43.51 179 A 1 
ATOM 1363 C CB    . HIS A 1 179 ? -56.313 -47.980 -4.668  1.00 43.50 179 A 1 
ATOM 1364 C CG    . HIS A 1 179 ? -57.683 -48.332 -5.196  1.00 43.34 179 A 1 
ATOM 1365 N ND1   . HIS A 1 179 ? -58.743 -48.898 -4.526  1.00 42.36 179 A 1 
ATOM 1366 C CD2   . HIS A 1 179 ? -58.096 -48.163 -6.502  1.00 41.89 179 A 1 
ATOM 1367 C CE1   . HIS A 1 179 ? -59.754 -49.043 -5.385  1.00 38.66 179 A 1 
ATOM 1368 N NE2   . HIS A 1 179 ? -59.403 -48.612 -6.593  1.00 38.95 179 A 1 
ATOM 1369 N N     . ASN A 1 180 ? -54.223 -50.156 -4.647  1.00 45.82 180 A 1 
ATOM 1370 C CA    . ASN A 1 180 ? -53.749 -51.550 -4.675  1.00 49.99 180 A 1 
ATOM 1371 C C     . ASN A 1 180 ? -52.363 -51.851 -5.329  1.00 47.06 180 A 1 
ATOM 1372 O O     . ASN A 1 180 ? -51.593 -52.642 -4.824  1.00 44.39 180 A 1 
ATOM 1373 C CB    . ASN A 1 180 ? -54.821 -52.317 -5.493  1.00 46.38 180 A 1 
ATOM 1374 C CG    . ASN A 1 180 ? -55.351 -53.598 -4.884  1.00 43.57 180 A 1 
ATOM 1375 O OD1   . ASN A 1 180 ? -54.876 -54.125 -3.910  1.00 44.23 180 A 1 
ATOM 1376 N ND2   . ASN A 1 180 ? -56.399 -54.145 -5.469  1.00 44.34 180 A 1 
ATOM 1377 N N     . ARG A 1 181 ? -52.157 -51.425 -6.565  1.00 44.45 181 A 1 
ATOM 1378 C CA    . ARG A 1 181 ? -51.376 -52.156 -7.612  1.00 49.30 181 A 1 
ATOM 1379 C C     . ARG A 1 181 ? -49.848 -51.894 -7.621  1.00 46.86 181 A 1 
ATOM 1380 O O     . ARG A 1 181 ? -49.420 -50.905 -7.067  1.00 43.03 181 A 1 
ATOM 1381 C CB    . ARG A 1 181 ? -51.959 -51.758 -8.979  1.00 45.59 181 A 1 
ATOM 1382 C CG    . ARG A 1 181 ? -52.974 -52.768 -9.553  1.00 42.79 181 A 1 
ATOM 1383 C CD    . ARG A 1 181 ? -53.355 -52.349 -10.969 1.00 43.10 181 A 1 
ATOM 1384 N NE    . ARG A 1 181 ? -54.209 -53.347 -11.631 1.00 40.27 181 A 1 
ATOM 1385 C CZ    . ARG A 1 181 ? -54.728 -53.258 -12.844 1.00 36.31 181 A 1 
ATOM 1386 N NH1   . ARG A 1 181 ? -54.518 -52.204 -13.588 1.00 35.00 181 A 1 
ATOM 1387 N NH2   . ARG A 1 181 ? -55.457 -54.209 -13.330 1.00 34.34 181 A 1 
ATOM 1388 N N     . SER A 1 182 ? -48.989 -52.635 -8.330  1.00 54.38 182 A 1 
ATOM 1389 C CA    . SER A 1 182 ? -48.758 -54.068 -8.611  1.00 55.95 182 A 1 
ATOM 1390 C C     . SER A 1 182 ? -47.319 -54.393 -9.087  1.00 54.74 182 A 1 
ATOM 1391 O O     . SER A 1 182 ? -46.624 -55.122 -8.389  1.00 50.78 182 A 1 
ATOM 1392 C CB    . SER A 1 182 ? -49.722 -54.655 -9.666  1.00 50.94 182 A 1 
ATOM 1393 O OG    . SER A 1 182 ? -49.536 -54.075 -10.952 1.00 45.37 182 A 1 
ATOM 1394 N N     . GLY A 1 183 ? -46.921 -54.024 -10.290 1.00 51.35 183 A 1 
ATOM 1395 C CA    . GLY A 1 183 ? -45.856 -54.762 -11.022 1.00 51.45 183 A 1 
ATOM 1396 C C     . GLY A 1 183 ? -44.420 -54.202 -10.939 1.00 49.69 183 A 1 
ATOM 1397 O O     . GLY A 1 183 ? -44.204 -53.222 -10.241 1.00 47.16 183 A 1 
ATOM 1398 N N     . ASN A 1 184 ? -43.373 -54.702 -11.622 1.00 52.12 184 A 1 
ATOM 1399 C CA    . ASN A 1 184 ? -43.106 -56.073 -12.109 1.00 54.28 184 A 1 
ATOM 1400 C C     . ASN A 1 184 ? -41.586 -56.358 -12.295 1.00 51.81 184 A 1 
ATOM 1401 O O     . ASN A 1 184 ? -41.017 -57.154 -11.562 1.00 46.63 184 A 1 
ATOM 1402 C CB    . ASN A 1 184 ? -43.833 -56.347 -13.451 1.00 49.18 184 A 1 
ATOM 1403 C CG    . ASN A 1 184 ? -44.417 -57.747 -13.564 1.00 45.98 184 A 1 
ATOM 1404 O OD1   . ASN A 1 184 ? -44.516 -58.506 -12.627 1.00 46.14 184 A 1 
ATOM 1405 N ND2   . ASN A 1 184 ? -44.876 -58.109 -14.745 1.00 46.29 184 A 1 
ATOM 1406 N N     . ASN A 1 185 ? -40.956 -55.813 -13.320 1.00 52.23 185 A 1 
ATOM 1407 C CA    . ASN A 1 185 ? -39.761 -56.369 -14.012 1.00 54.40 185 A 1 
ATOM 1408 C C     . ASN A 1 185 ? -38.400 -55.837 -13.504 1.00 51.37 185 A 1 
ATOM 1409 O O     . ASN A 1 185 ? -38.353 -54.811 -12.858 1.00 46.49 185 A 1 
ATOM 1410 C CB    . ASN A 1 185 ? -39.935 -56.057 -15.514 1.00 49.98 185 A 1 
ATOM 1411 C CG    . ASN A 1 185 ? -40.968 -56.893 -16.226 1.00 46.14 185 A 1 
ATOM 1412 O OD1   . ASN A 1 185 ? -41.478 -57.881 -15.735 1.00 46.13 185 A 1 
ATOM 1413 N ND2   . ASN A 1 185 ? -41.306 -56.532 -17.450 1.00 45.72 185 A 1 
ATOM 1414 N N     . SER A 1 186 ? -37.221 -56.377 -13.857 1.00 50.50 186 A 1 
ATOM 1415 C CA    . SER A 1 186 ? -36.691 -57.755 -13.910 1.00 51.44 186 A 1 
ATOM 1416 C C     . SER A 1 186 ? -35.153 -57.794 -13.963 1.00 50.65 186 A 1 
ATOM 1417 O O     . SER A 1 186 ? -34.566 -58.596 -13.254 1.00 46.64 186 A 1 
ATOM 1418 C CB    . SER A 1 186 ? -37.202 -58.545 -15.131 1.00 46.72 186 A 1 
ATOM 1419 O OG    . SER A 1 186 ? -36.853 -57.909 -16.355 1.00 43.30 186 A 1 
ATOM 1420 N N     . SER A 1 187 ? -34.488 -57.052 -14.853 1.00 48.41 187 A 1 
ATOM 1421 C CA    . SER A 1 187 ? -33.253 -57.588 -15.462 1.00 51.09 187 A 1 
ATOM 1422 C C     . SER A 1 187 ? -31.956 -57.422 -14.653 1.00 50.78 187 A 1 
ATOM 1423 O O     . SER A 1 187 ? -31.817 -56.545 -13.815 1.00 47.64 187 A 1 
ATOM 1424 C CB    . SER A 1 187 ? -33.081 -57.075 -16.895 1.00 46.46 187 A 1 
ATOM 1425 O OG    . SER A 1 187 ? -32.962 -55.663 -16.921 1.00 42.48 187 A 1 
ATOM 1426 N N     . THR A 1 188 ? -30.988 -58.304 -14.976 1.00 46.81 188 A 1 
ATOM 1427 C CA    . THR A 1 188 ? -30.015 -58.908 -14.043 1.00 49.21 188 A 1 
ATOM 1428 C C     . THR A 1 188 ? -28.560 -58.432 -14.094 1.00 48.74 188 A 1 
ATOM 1429 O O     . THR A 1 188 ? -27.802 -58.859 -13.225 1.00 45.20 188 A 1 
ATOM 1430 C CB    . THR A 1 188 ? -29.946 -60.416 -14.355 1.00 43.91 188 A 1 
ATOM 1431 O OG1   . THR A 1 188 ? -29.893 -60.616 -15.756 1.00 41.57 188 A 1 
ATOM 1432 C CG2   . THR A 1 188 ? -31.154 -61.184 -13.837 1.00 45.59 188 A 1 
ATOM 1433 N N     . SER A 1 189 ? -28.112 -57.763 -15.119 1.00 45.68 189 A 1 
ATOM 1434 C CA    . SER A 1 189 ? -26.752 -57.999 -15.649 1.00 48.07 189 A 1 
ATOM 1435 C C     . SER A 1 189 ? -25.600 -57.717 -14.670 1.00 48.70 189 A 1 
ATOM 1436 O O     . SER A 1 189 ? -25.627 -56.768 -13.905 1.00 46.02 189 A 1 
ATOM 1437 C CB    . SER A 1 189 ? -26.530 -57.287 -16.982 1.00 43.89 189 A 1 
ATOM 1438 O OG    . SER A 1 189 ? -26.615 -55.885 -16.836 1.00 40.23 189 A 1 
ATOM 1439 N N     . SER A 1 190 ? -24.575 -58.579 -14.762 1.00 42.72 190 A 1 
ATOM 1440 C CA    . SER A 1 190 ? -23.718 -59.005 -13.647 1.00 45.89 190 A 1 
ATOM 1441 C C     . SER A 1 190 ? -22.300 -58.409 -13.563 1.00 46.18 190 A 1 
ATOM 1442 O O     . SER A 1 190 ? -21.495 -58.941 -12.811 1.00 43.26 190 A 1 
ATOM 1443 C CB    . SER A 1 190 ? -23.559 -60.519 -13.781 1.00 41.94 190 A 1 
ATOM 1444 O OG    . SER A 1 190 ? -22.961 -60.838 -15.028 1.00 39.25 190 A 1 
ATOM 1445 N N     . SER A 1 191 ? -21.919 -57.457 -14.407 1.00 42.52 191 A 1 
ATOM 1446 C CA    . SER A 1 191 ? -20.535 -57.356 -14.897 1.00 46.46 191 A 1 
ATOM 1447 C C     . SER A 1 191 ? -19.455 -57.113 -13.827 1.00 46.95 191 A 1 
ATOM 1448 O O     . SER A 1 191 ? -19.713 -56.691 -12.712 1.00 44.86 191 A 1 
ATOM 1449 C CB    . SER A 1 191 ? -20.425 -56.335 -16.028 1.00 42.11 191 A 1 
ATOM 1450 O OG    . SER A 1 191 ? -20.826 -55.054 -15.598 1.00 39.78 191 A 1 
ATOM 1451 N N     . SER A 1 192 ? -18.245 -57.486 -14.223 1.00 42.01 192 A 1 
ATOM 1452 C CA    . SER A 1 192 ? -17.197 -58.093 -13.398 1.00 45.36 192 A 1 
ATOM 1453 C C     . SER A 1 192 ? -16.338 -57.166 -12.521 1.00 45.53 192 A 1 
ATOM 1454 O O     . SER A 1 192 ? -16.394 -55.947 -12.558 1.00 44.13 192 A 1 
ATOM 1455 C CB    . SER A 1 192 ? -16.290 -58.906 -14.325 1.00 41.72 192 A 1 
ATOM 1456 O OG    . SER A 1 192 ? -15.758 -58.074 -15.346 1.00 39.60 192 A 1 
ATOM 1457 N N     . GLN A 1 193 ? -15.489 -57.831 -11.751 1.00 38.98 193 A 1 
ATOM 1458 C CA    . GLN A 1 193 ? -14.884 -57.490 -10.461 1.00 42.50 193 A 1 
ATOM 1459 C C     . GLN A 1 193 ? -13.559 -56.701 -10.446 1.00 42.11 193 A 1 
ATOM 1460 O O     . GLN A 1 193 ? -12.976 -56.668 -9.367  1.00 39.26 193 A 1 
ATOM 1461 C CB    . GLN A 1 193 ? -14.571 -58.817 -9.751  1.00 38.41 193 A 1 
ATOM 1462 C CG    . GLN A 1 193 ? -15.753 -59.558 -9.153  1.00 37.87 193 A 1 
ATOM 1463 C CD    . GLN A 1 193 ? -15.296 -60.885 -8.546  1.00 35.74 193 A 1 
ATOM 1464 O OE1   . GLN A 1 193 ? -14.339 -61.508 -8.963  1.00 34.87 193 A 1 
ATOM 1465 N NE2   . GLN A 1 193 ? -15.985 -61.392 -7.547  1.00 33.66 193 A 1 
ATOM 1466 N N     . TYR A 1 194 ? -13.005 -56.208 -11.542 1.00 34.45 194 A 1 
ATOM 1467 C CA    . TYR A 1 194 ? -11.556 -55.958 -11.616 1.00 37.63 194 A 1 
ATOM 1468 C C     . TYR A 1 194 ? -11.002 -55.073 -10.470 1.00 36.60 194 A 1 
ATOM 1469 O O     . TYR A 1 194 ? -10.951 -53.851 -10.561 1.00 33.75 194 A 1 
ATOM 1470 C CB    . TYR A 1 194 ? -11.150 -55.458 -13.011 1.00 33.39 194 A 1 
ATOM 1471 C CG    . TYR A 1 194 ? -10.367 -56.484 -13.804 1.00 32.87 194 A 1 
ATOM 1472 C CD1   . TYR A 1 194 ? -8.966  -56.524 -13.731 1.00 31.51 194 A 1 
ATOM 1473 C CD2   . TYR A 1 194 ? -11.036 -57.420 -14.622 1.00 32.22 194 A 1 
ATOM 1474 C CE1   . TYR A 1 194 ? -8.239  -57.475 -14.468 1.00 29.75 194 A 1 
ATOM 1475 C CE2   . TYR A 1 194 ? -10.312 -58.383 -15.360 1.00 29.24 194 A 1 
ATOM 1476 C CZ    . TYR A 1 194 ? -8.907  -58.402 -15.288 1.00 30.02 194 A 1 
ATOM 1477 O OH    . TYR A 1 194 ? -8.208  -59.331 -16.010 1.00 28.41 194 A 1 
ATOM 1478 N N     . PHE A 1 195 ? -10.601 -55.750 -9.386  1.00 34.12 195 A 1 
ATOM 1479 C CA    . PHE A 1 195 ? -9.848  -55.249 -8.242  1.00 35.82 195 A 1 
ATOM 1480 C C     . PHE A 1 195 ? -8.418  -54.935 -8.711  1.00 35.87 195 A 1 
ATOM 1481 O O     . PHE A 1 195 ? -7.527  -55.772 -8.616  1.00 33.96 195 A 1 
ATOM 1482 C CB    . PHE A 1 195 ? -9.836  -56.321 -7.142  1.00 32.63 195 A 1 
ATOM 1483 C CG    . PHE A 1 195 ? -10.930 -56.219 -6.102  1.00 32.99 195 A 1 
ATOM 1484 C CD1   . PHE A 1 195 ? -10.650 -55.624 -4.866  1.00 33.05 195 A 1 
ATOM 1485 C CD2   . PHE A 1 195 ? -12.209 -56.741 -6.349  1.00 34.59 195 A 1 
ATOM 1486 C CE1   . PHE A 1 195 ? -11.624 -55.561 -3.869  1.00 31.00 195 A 1 
ATOM 1487 C CE2   . PHE A 1 195 ? -13.202 -56.668 -5.360  1.00 29.04 195 A 1 
ATOM 1488 C CZ    . PHE A 1 195 ? -12.909 -56.084 -4.107  1.00 28.17 195 A 1 
ATOM 1489 N N     . GLY A 1 196 ? -8.199  -53.736 -9.261  1.00 36.04 196 A 1 
ATOM 1490 C CA    . GLY A 1 196 ? -6.844  -53.288 -9.539  1.00 38.45 196 A 1 
ATOM 1491 C C     . GLY A 1 196 ? -6.087  -53.092 -8.226  1.00 37.16 196 A 1 
ATOM 1492 O O     . GLY A 1 196 ? -6.514  -52.298 -7.390  1.00 35.11 196 A 1 
ATOM 1493 N N     . GLU A 1 197 ? -4.988  -53.818 -8.064  1.00 31.59 197 A 1 
ATOM 1494 C CA    . GLU A 1 197 ? -4.081  -53.673 -6.931  1.00 35.05 197 A 1 
ATOM 1495 C C     . GLU A 1 197 ? -3.512  -52.250 -6.904  1.00 33.92 197 A 1 
ATOM 1496 O O     . GLU A 1 197 ? -2.836  -51.807 -7.829  1.00 31.33 197 A 1 
ATOM 1497 C CB    . GLU A 1 197 ? -2.942  -54.704 -6.999  1.00 32.42 197 A 1 
ATOM 1498 C CG    . GLU A 1 197 ? -3.395  -56.101 -6.577  1.00 30.62 197 A 1 
ATOM 1499 C CD    . GLU A 1 197 ? -2.288  -57.157 -6.687  1.00 28.62 197 A 1 
ATOM 1500 O OE1   . GLU A 1 197 ? -2.182  -57.991 -5.754  1.00 27.39 197 A 1 
ATOM 1501 O OE2   . GLU A 1 197 ? -1.605  -57.173 -7.729  1.00 28.53 197 A 1 
ATOM 1502 N N     . VAL A 1 198 ? -3.827  -51.520 -5.834  1.00 32.73 198 A 1 
ATOM 1503 C CA    . VAL A 1 198 ? -3.248  -50.204 -5.581  1.00 36.35 198 A 1 
ATOM 1504 C C     . VAL A 1 198 ? -1.843  -50.430 -5.034  1.00 35.06 198 A 1 
ATOM 1505 O O     . VAL A 1 198 ? -1.692  -50.684 -3.836  1.00 33.99 198 A 1 
ATOM 1506 C CB    . VAL A 1 198 ? -4.117  -49.370 -4.628  1.00 33.91 198 A 1 
ATOM 1507 C CG1   . VAL A 1 198 ? -3.558  -47.958 -4.474  1.00 34.18 198 A 1 
ATOM 1508 C CG2   . VAL A 1 198 ? -5.558  -49.249 -5.143  1.00 38.51 198 A 1 
ATOM 1509 N N     . ASP A 1 199 ? -0.826  -50.382 -5.902  1.00 34.27 199 A 1 
ATOM 1510 C CA    . ASP A 1 199 ? 0.572   -50.514 -5.507  1.00 38.02 199 A 1 
ATOM 1511 C C     . ASP A 1 199 ? 0.924   -49.486 -4.420  1.00 36.90 199 A 1 
ATOM 1512 O O     . ASP A 1 199 ? 0.886   -48.267 -4.636  1.00 35.31 199 A 1 
ATOM 1513 C CB    . ASP A 1 199 ? 1.504   -50.376 -6.722  1.00 36.06 199 A 1 
ATOM 1514 C CG    . ASP A 1 199 ? 2.027   -51.708 -7.258  1.00 32.75 199 A 1 
ATOM 1515 O OD1   . ASP A 1 199 ? 2.193   -52.630 -6.438  1.00 31.50 199 A 1 
ATOM 1516 O OD2   . ASP A 1 199 ? 2.319   -51.754 -8.470  1.00 32.55 199 A 1 
ATOM 1517 N N     . GLN A 1 200 ? 1.248   -49.997 -3.232  1.00 28.65 200 A 1 
ATOM 1518 C CA    . GLN A 1 200 ? 1.455   -49.216 -2.005  1.00 29.89 200 A 1 
ATOM 1519 C C     . GLN A 1 200 ? 2.763   -48.421 -1.970  1.00 29.48 200 A 1 
ATOM 1520 O O     . GLN A 1 200 ? 2.910   -47.550 -1.115  1.00 26.17 200 A 1 
ATOM 1521 C CB    . GLN A 1 200 ? 1.434   -50.154 -0.797  1.00 27.82 200 A 1 
ATOM 1522 C CG    . GLN A 1 200 ? 0.042   -50.698 -0.452  1.00 26.84 200 A 1 
ATOM 1523 C CD    . GLN A 1 200 ? 0.066   -51.548 0.819   1.00 23.09 200 A 1 
ATOM 1524 O OE1   . GLN A 1 200 ? 1.091   -51.929 1.360   1.00 23.26 200 A 1 
ATOM 1525 N NE2   . GLN A 1 200 ? -1.084  -51.876 1.359   1.00 21.41 200 A 1 
ATOM 1526 N N     . TYR A 1 201 ? 3.710   -48.750 -2.832  1.00 32.86 201 A 1 
ATOM 1527 C CA    . TYR A 1 201 ? 5.120   -48.372 -2.692  1.00 35.32 201 A 1 
ATOM 1528 C C     . TYR A 1 201 ? 5.445   -46.920 -3.070  1.00 34.14 201 A 1 
ATOM 1529 O O     . TYR A 1 201 ? 6.540   -46.638 -3.561  1.00 32.40 201 A 1 
ATOM 1530 C CB    . TYR A 1 201 ? 6.003   -49.373 -3.441  1.00 33.67 201 A 1 
ATOM 1531 C CG    . TYR A 1 201 ? 6.276   -50.649 -2.688  1.00 33.87 201 A 1 
ATOM 1532 C CD1   . TYR A 1 201 ? 7.366   -50.707 -1.799  1.00 31.53 201 A 1 
ATOM 1533 C CD2   . TYR A 1 201 ? 5.475   -51.785 -2.880  1.00 32.03 201 A 1 
ATOM 1534 C CE1   . TYR A 1 201 ? 7.662   -51.893 -1.118  1.00 29.24 201 A 1 
ATOM 1535 C CE2   . TYR A 1 201 ? 5.757   -52.975 -2.201  1.00 27.91 201 A 1 
ATOM 1536 C CZ    . TYR A 1 201 ? 6.860   -53.025 -1.320  1.00 28.35 201 A 1 
ATOM 1537 O OH    . TYR A 1 201 ? 7.157   -54.198 -0.671  1.00 27.46 201 A 1 
ATOM 1538 N N     . PHE A 1 202 ? 4.546   -45.968 -2.843  1.00 26.25 202 A 1 
ATOM 1539 C CA    . PHE A 1 202 ? 4.935   -44.566 -2.886  1.00 26.98 202 A 1 
ATOM 1540 C C     . PHE A 1 202 ? 5.813   -44.236 -1.674  1.00 27.62 202 A 1 
ATOM 1541 O O     . PHE A 1 202 ? 5.354   -43.716 -0.658  1.00 25.56 202 A 1 
ATOM 1542 C CB    . PHE A 1 202 ? 3.726   -43.639 -3.073  1.00 24.83 202 A 1 
ATOM 1543 C CG    . PHE A 1 202 ? 3.669   -43.051 -4.469  1.00 23.75 202 A 1 
ATOM 1544 C CD1   . PHE A 1 202 ? 4.377   -41.879 -4.770  1.00 22.13 202 A 1 
ATOM 1545 C CD2   . PHE A 1 202 ? 2.953   -43.712 -5.478  1.00 24.65 202 A 1 
ATOM 1546 C CE1   . PHE A 1 202 ? 4.362   -41.356 -6.072  1.00 20.89 202 A 1 
ATOM 1547 C CE2   . PHE A 1 202 ? 2.933   -43.196 -6.778  1.00 20.31 202 A 1 
ATOM 1548 C CZ    . PHE A 1 202 ? 3.635   -42.013 -7.079  1.00 19.91 202 A 1 
ATOM 1549 N N     . ASP A 1 203 ? 7.082   -44.589 -1.801  1.00 32.24 203 A 1 
ATOM 1550 C CA    . ASP A 1 203 ? 8.110   -44.394 -0.792  1.00 34.57 203 A 1 
ATOM 1551 C C     . ASP A 1 203 ? 8.345   -42.888 -0.598  1.00 33.70 203 A 1 
ATOM 1552 O O     . ASP A 1 203 ? 9.028   -42.220 -1.376  1.00 31.64 203 A 1 
ATOM 1553 C CB    . ASP A 1 203 ? 9.354   -45.194 -1.190  1.00 32.88 203 A 1 
ATOM 1554 C CG    . ASP A 1 203 ? 10.245  -45.569 -0.010  1.00 30.26 203 A 1 
ATOM 1555 O OD1   . ASP A 1 203 ? 9.895   -45.192 1.128   1.00 27.93 203 A 1 
ATOM 1556 O OD2   . ASP A 1 203 ? 11.277  -46.222 -0.264  1.00 28.86 203 A 1 
ATOM 1557 N N     . LEU A 1 204 ? 7.743   -42.351 0.451   1.00 27.79 204 A 1 
ATOM 1558 C CA    . LEU A 1 204 ? 7.795   -40.932 0.825   1.00 29.83 204 A 1 
ATOM 1559 C C     . LEU A 1 204 ? 9.192   -40.469 1.278   1.00 29.07 204 A 1 
ATOM 1560 O O     . LEU A 1 204 ? 9.371   -39.297 1.598   1.00 26.21 204 A 1 
ATOM 1561 C CB    . LEU A 1 204 ? 6.735   -40.666 1.919   1.00 27.42 204 A 1 
ATOM 1562 C CG    . LEU A 1 204 ? 5.344   -40.317 1.361   1.00 25.86 204 A 1 
ATOM 1563 C CD1   . LEU A 1 204 ? 4.288   -40.502 2.450   1.00 26.74 204 A 1 
ATOM 1564 C CD2   . LEU A 1 204 ? 5.285   -38.866 0.888   1.00 31.49 204 A 1 
ATOM 1565 N N     . VAL A 1 205 ? 10.179  -41.368 1.277   1.00 28.60 205 A 1 
ATOM 1566 C CA    . VAL A 1 205 ? 11.547  -41.087 1.738   1.00 33.08 205 A 1 
ATOM 1567 C C     . VAL A 1 205 ? 12.200  -39.956 0.934   1.00 32.08 205 A 1 
ATOM 1568 O O     . VAL A 1 205 ? 12.937  -39.140 1.496   1.00 29.88 205 A 1 
ATOM 1569 C CB    . VAL A 1 205 ? 12.404  -42.358 1.668   1.00 30.94 205 A 1 
ATOM 1570 C CG1   . VAL A 1 205 ? 13.816  -42.128 2.203   1.00 28.81 205 A 1 
ATOM 1571 C CG2   . VAL A 1 205 ? 11.791  -43.496 2.493   1.00 30.02 205 A 1 
ATOM 1572 N N     . GLY A 1 206 ? 11.894  -39.867 -0.362  1.00 33.74 206 A 1 
ATOM 1573 C CA    . GLY A 1 206 ? 12.577  -38.929 -1.256  1.00 34.34 206 A 1 
ATOM 1574 C C     . GLY A 1 206 ? 12.380  -37.448 -0.927  1.00 34.09 206 A 1 
ATOM 1575 O O     . GLY A 1 206 ? 13.244  -36.635 -1.264  1.00 31.44 206 A 1 
ATOM 1576 N N     . TYR A 1 207 ? 11.280  -37.087 -0.260  1.00 30.88 207 A 1 
ATOM 1577 C CA    . TYR A 1 207 ? 10.970  -35.680 -0.003  1.00 31.94 207 A 1 
ATOM 1578 C C     . TYR A 1 207 ? 11.883  -35.041 1.054   1.00 31.35 207 A 1 
ATOM 1579 O O     . TYR A 1 207 ? 12.182  -33.847 0.956   1.00 28.27 207 A 1 
ATOM 1580 C CB    . TYR A 1 207 ? 9.485   -35.524 0.354   1.00 29.43 207 A 1 
ATOM 1581 C CG    . TYR A 1 207 ? 8.744   -34.611 -0.595  1.00 29.35 207 A 1 
ATOM 1582 C CD1   . TYR A 1 207 ? 8.669   -33.228 -0.358  1.00 27.29 207 A 1 
ATOM 1583 C CD2   . TYR A 1 207 ? 8.150   -35.129 -1.763  1.00 29.01 207 A 1 
ATOM 1584 C CE1   . TYR A 1 207 ? 8.000   -32.375 -1.246  1.00 25.60 207 A 1 
ATOM 1585 C CE2   . TYR A 1 207 ? 7.477   -34.296 -2.658  1.00 24.32 207 A 1 
ATOM 1586 C CZ    . TYR A 1 207 ? 7.409   -32.914 -2.396  1.00 24.73 207 A 1 
ATOM 1587 O OH    . TYR A 1 207 ? 6.747   -32.082 -3.285  1.00 24.73 207 A 1 
ATOM 1588 N N     . ASN A 1 208 ? 12.352  -35.823 2.036   1.00 30.18 208 A 1 
ATOM 1589 C CA    . ASN A 1 208 ? 13.221  -35.287 3.085   1.00 31.12 208 A 1 
ATOM 1590 C C     . ASN A 1 208 ? 14.625  -34.936 2.573   1.00 29.92 208 A 1 
ATOM 1591 O O     . ASN A 1 208 ? 15.212  -33.943 3.017   1.00 27.30 208 A 1 
ATOM 1592 C CB    . ASN A 1 208 ? 13.282  -36.273 4.266   1.00 29.32 208 A 1 
ATOM 1593 C CG    . ASN A 1 208 ? 12.099  -36.154 5.213   1.00 26.28 208 A 1 
ATOM 1594 O OD1   . ASN A 1 208 ? 11.349  -35.193 5.218   1.00 26.14 208 A 1 
ATOM 1595 N ND2   . ASN A 1 208 ? 11.912  -37.126 6.064   1.00 27.32 208 A 1 
ATOM 1596 N N     . SER A 1 209 ? 15.140  -35.690 1.593   1.00 36.16 209 A 1 
ATOM 1597 C CA    . SER A 1 209 ? 16.488  -35.469 1.044   1.00 39.22 209 A 1 
ATOM 1598 C C     . SER A 1 209 ? 16.668  -34.081 0.425   1.00 39.27 209 A 1 
ATOM 1599 O O     . SER A 1 209 ? 17.760  -33.505 0.476   1.00 36.29 209 A 1 
ATOM 1600 C CB    . SER A 1 209 ? 16.788  -36.544 0.010   1.00 36.42 209 A 1 
ATOM 1601 O OG    . SER A 1 209 ? 18.046  -36.335 -0.601  1.00 33.62 209 A 1 
ATOM 1602 N N     . TYR A 1 210 ? 15.593  -33.514 -0.161  1.00 35.26 210 A 1 
ATOM 1603 C CA    . TYR A 1 210 ? 15.682  -32.204 -0.805  1.00 35.70 210 A 1 
ATOM 1604 C C     . TYR A 1 210 ? 15.864  -31.066 0.211   1.00 35.79 210 A 1 
ATOM 1605 O O     . TYR A 1 210 ? 16.569  -30.091 -0.081  1.00 32.55 210 A 1 
ATOM 1606 C CB    . TYR A 1 210 ? 14.447  -31.970 -1.686  1.00 32.23 210 A 1 
ATOM 1607 C CG    . TYR A 1 210 ? 14.695  -30.974 -2.795  1.00 30.42 210 A 1 
ATOM 1608 C CD1   . TYR A 1 210 ? 14.433  -29.598 -2.604  1.00 28.38 210 A 1 
ATOM 1609 C CD2   . TYR A 1 210 ? 15.223  -31.410 -4.024  1.00 29.76 210 A 1 
ATOM 1610 C CE1   . TYR A 1 210 ? 14.693  -28.671 -3.634  1.00 26.55 210 A 1 
ATOM 1611 C CE2   . TYR A 1 210 ? 15.480  -30.498 -5.051  1.00 26.11 210 A 1 
ATOM 1612 C CZ    . TYR A 1 210 ? 15.216  -29.126 -4.851  1.00 26.61 210 A 1 
ATOM 1613 O OH    . TYR A 1 210 ? 15.472  -28.228 -5.860  1.00 25.66 210 A 1 
ATOM 1614 N N     . TYR A 1 211 ? 15.271  -31.207 1.414   1.00 34.04 211 A 1 
ATOM 1615 C CA    . TYR A 1 211 ? 15.425  -30.204 2.475   1.00 34.84 211 A 1 
ATOM 1616 C C     . TYR A 1 211 ? 16.822  -30.242 3.099   1.00 33.92 211 A 1 
ATOM 1617 O O     . TYR A 1 211 ? 17.423  -29.177 3.303   1.00 30.70 211 A 1 
ATOM 1618 C CB    . TYR A 1 211 ? 14.315  -30.370 3.523   1.00 32.24 211 A 1 
ATOM 1619 C CG    . TYR A 1 211 ? 13.156  -29.430 3.301   1.00 31.00 211 A 1 
ATOM 1620 C CD1   . TYR A 1 211 ? 13.174  -28.135 3.855   1.00 28.65 211 A 1 
ATOM 1621 C CD2   . TYR A 1 211 ? 12.052  -29.816 2.508   1.00 29.97 211 A 1 
ATOM 1622 C CE1   . TYR A 1 211 ? 12.114  -27.248 3.651   1.00 27.57 211 A 1 
ATOM 1623 C CE2   . TYR A 1 211 ? 10.982  -28.930 2.289   1.00 27.09 211 A 1 
ATOM 1624 C CZ    . TYR A 1 211 ? 11.023  -27.642 2.864   1.00 27.24 211 A 1 
ATOM 1625 O OH    . TYR A 1 211 ? 9.971   -26.773 2.651   1.00 26.21 211 A 1 
ATOM 1626 N N     . ASP A 1 212 ? 17.388  -31.441 3.321   1.00 39.99 212 A 1 
ATOM 1627 C CA    . ASP A 1 212 ? 18.731  -31.571 3.897   1.00 42.20 212 A 1 
ATOM 1628 C C     . ASP A 1 212 ? 19.828  -31.032 2.968   1.00 40.84 212 A 1 
ATOM 1629 O O     . ASP A 1 212 ? 20.734  -30.315 3.410   1.00 38.59 212 A 1 
ATOM 1630 C CB    . ASP A 1 212 ? 19.009  -33.040 4.261   1.00 39.03 212 A 1 
ATOM 1631 C CG    . ASP A 1 212 ? 18.370  -33.479 5.583   1.00 35.33 212 A 1 
ATOM 1632 O OD1   . ASP A 1 212 ? 18.082  -32.595 6.414   1.00 34.09 212 A 1 
ATOM 1633 O OD2   . ASP A 1 212 ? 18.196  -34.706 5.741   1.00 35.03 212 A 1 
ATOM 1634 N N     . SER A 1 213 ? 19.718  -31.284 1.652   1.00 45.48 213 A 1 
ATOM 1635 C CA    . SER A 1 213 ? 20.703  -30.760 0.690   1.00 47.46 213 A 1 
ATOM 1636 C C     . SER A 1 213 ? 20.693  -29.229 0.601   1.00 47.80 213 A 1 
ATOM 1637 O O     . SER A 1 213 ? 21.715  -28.608 0.306   1.00 45.02 213 A 1 
ATOM 1638 C CB    . SER A 1 213 ? 20.477  -31.375 -0.691  1.00 43.39 213 A 1 
ATOM 1639 O OG    . SER A 1 213 ? 19.459  -30.712 -1.408  1.00 40.25 213 A 1 
ATOM 1640 N N     . HIS A 1 214 ? 19.538  -28.609 0.876   1.00 41.37 214 A 1 
ATOM 1641 C CA    . HIS A 1 214 ? 19.437  -27.155 0.892   1.00 43.91 214 A 1 
ATOM 1642 C C     . HIS A 1 214 ? 20.042  -26.531 2.156   1.00 42.79 214 A 1 
ATOM 1643 O O     . HIS A 1 214 ? 20.580  -25.419 2.073   1.00 40.96 214 A 1 
ATOM 1644 C CB    . HIS A 1 214 ? 17.986  -26.722 0.650   1.00 41.34 214 A 1 
ATOM 1645 C CG    . HIS A 1 214 ? 17.876  -25.798 -0.527  1.00 40.17 214 A 1 
ATOM 1646 N ND1   . HIS A 1 214 ? 18.391  -24.520 -0.610  1.00 37.03 214 A 1 
ATOM 1647 C CD2   . HIS A 1 214 ? 17.291  -26.050 -1.745  1.00 37.23 214 A 1 
ATOM 1648 C CE1   . HIS A 1 214 ? 18.124  -24.033 -1.820  1.00 34.73 214 A 1 
ATOM 1649 N NE2   . HIS A 1 214 ? 17.452  -24.931 -2.555  1.00 34.15 214 A 1 
ATOM 1650 N N     . MET A 1 215 ? 19.990  -27.240 3.292   1.00 45.24 215 A 1 
ATOM 1651 C CA    . MET A 1 215 ? 20.684  -26.810 4.515   1.00 47.22 215 A 1 
ATOM 1652 C C     . MET A 1 215 ? 22.201  -26.864 4.325   1.00 47.45 215 A 1 
ATOM 1653 O O     . MET A 1 215 ? 22.878  -25.866 4.600   1.00 45.71 215 A 1 
ATOM 1654 C CB    . MET A 1 215 ? 20.253  -27.670 5.717   1.00 44.40 215 A 1 
ATOM 1655 C CG    . MET A 1 215 ? 18.918  -27.224 6.332   1.00 40.25 215 A 1 
ATOM 1656 S SD    . MET A 1 215 ? 19.025  -26.906 8.111   1.00 37.84 215 A 1 
ATOM 1657 C CE    . MET A 1 215 ? 17.301  -27.022 8.582   1.00 34.26 215 A 1 
ATOM 1658 N N     . SER A 1 216 ? 22.736  -27.962 3.769   1.00 55.87 216 A 1 
ATOM 1659 C CA    . SER A 1 216 ? 24.189  -28.098 3.573   1.00 58.01 216 A 1 
ATOM 1660 C C     . SER A 1 216 ? 24.767  -27.021 2.658   1.00 58.89 216 A 1 
ATOM 1661 O O     . SER A 1 216 ? 25.848  -26.489 2.911   1.00 56.01 216 A 1 
ATOM 1662 C CB    . SER A 1 216 ? 24.531  -29.489 3.043   1.00 53.35 216 A 1 
ATOM 1663 O OG    . SER A 1 216 ? 24.175  -29.637 1.684   1.00 46.80 216 A 1 
ATOM 1664 N N     . ASN A 1 217 ? 24.014  -26.640 1.610   1.00 56.60 217 A 1 
ATOM 1665 C CA    . ASN A 1 217 ? 24.426  -25.551 0.738   1.00 58.31 217 A 1 
ATOM 1666 C C     . ASN A 1 217 ? 24.385  -24.181 1.431   1.00 56.52 217 A 1 
ATOM 1667 O O     . ASN A 1 217 ? 25.196  -23.315 1.101   1.00 57.14 217 A 1 
ATOM 1668 C CB    . ASN A 1 217 ? 23.569  -25.541 -0.529  1.00 55.18 217 A 1 
ATOM 1669 C CG    . ASN A 1 217 ? 24.129  -26.436 -1.621  1.00 50.41 217 A 1 
ATOM 1670 O OD1   . ASN A 1 217 ? 25.317  -26.471 -1.893  1.00 49.12 217 A 1 
ATOM 1671 N ND2   . ASN A 1 217 ? 23.297  -27.156 -2.319  1.00 48.14 217 A 1 
ATOM 1672 N N     . GLN A 1 218 ? 23.457  -23.973 2.371   1.00 60.51 218 A 1 
ATOM 1673 C CA    . GLN A 1 218 ? 23.446  -22.740 3.160   1.00 62.40 218 A 1 
ATOM 1674 C C     . GLN A 1 218 ? 24.639  -22.672 4.110   1.00 63.68 218 A 1 
ATOM 1675 O O     . GLN A 1 218 ? 25.269  -21.621 4.191   1.00 65.13 218 A 1 
ATOM 1676 C CB    . GLN A 1 218 ? 22.128  -22.583 3.938   1.00 58.99 218 A 1 
ATOM 1677 C CG    . GLN A 1 218 ? 21.273  -21.474 3.328   1.00 53.57 218 A 1 
ATOM 1678 C CD    . GLN A 1 218 ? 20.021  -21.152 4.148   1.00 49.80 218 A 1 
ATOM 1679 O OE1   . GLN A 1 218 ? 19.609  -21.826 5.063   1.00 47.46 218 A 1 
ATOM 1680 N NE2   . GLN A 1 218 ? 19.355  -20.056 3.850   1.00 44.67 218 A 1 
ATOM 1681 N N     . GLU A 1 219 ? 24.987  -23.791 4.764   1.00 63.28 219 A 1 
ATOM 1682 C CA    . GLU A 1 219 ? 26.171  -23.860 5.617   1.00 64.50 219 A 1 
ATOM 1683 C C     . GLU A 1 219 ? 27.459  -23.652 4.813   1.00 63.80 219 A 1 
ATOM 1684 O O     . GLU A 1 219 ? 28.302  -22.858 5.227   1.00 66.33 219 A 1 
ATOM 1685 C CB    . GLU A 1 219 ? 26.221  -25.182 6.377   1.00 62.14 219 A 1 
ATOM 1686 C CG    . GLU A 1 219 ? 25.193  -25.222 7.505   1.00 55.87 219 A 1 
ATOM 1687 C CD    . GLU A 1 219 ? 25.345  -26.462 8.396   1.00 52.67 219 A 1 
ATOM 1688 O OE1   . GLU A 1 219 ? 24.949  -26.359 9.572   1.00 46.96 219 A 1 
ATOM 1689 O OE2   . GLU A 1 219 ? 25.862  -27.480 7.892   1.00 46.39 219 A 1 
ATOM 1690 N N     . GLN A 1 220 ? 27.580  -24.266 3.618   1.00 67.17 220 A 1 
ATOM 1691 C CA    . GLN A 1 220 ? 28.718  -24.019 2.728   1.00 68.95 220 A 1 
ATOM 1692 C C     . GLN A 1 220 ? 28.804  -22.560 2.292   1.00 69.44 220 A 1 
ATOM 1693 O O     . GLN A 1 220 ? 29.904  -22.002 2.246   1.00 72.84 220 A 1 
ATOM 1694 C CB    . GLN A 1 220 ? 28.657  -24.913 1.490   1.00 68.15 220 A 1 
ATOM 1695 C CG    . GLN A 1 220 ? 29.228  -26.302 1.771   1.00 61.99 220 A 1 
ATOM 1696 C CD    . GLN A 1 220 ? 29.348  -27.155 0.496   1.00 57.81 220 A 1 
ATOM 1697 O OE1   . GLN A 1 220 ? 28.835  -26.836 -0.561  1.00 54.52 220 A 1 
ATOM 1698 N NE2   . GLN A 1 220 ? 30.053  -28.259 0.570   1.00 49.38 220 A 1 
ATOM 1699 N N     . TYR A 1 221 ? 27.676  -21.913 1.982   1.00 62.14 221 A 1 
ATOM 1700 C CA    . TYR A 1 221 ? 27.683  -20.506 1.593   1.00 62.96 221 A 1 
ATOM 1701 C C     . TYR A 1 221 ? 28.074  -19.598 2.760   1.00 61.31 221 A 1 
ATOM 1702 O O     . TYR A 1 221 ? 28.851  -18.660 2.563   1.00 63.01 221 A 1 
ATOM 1703 C CB    . TYR A 1 221 ? 26.322  -20.120 1.013   1.00 60.80 221 A 1 
ATOM 1704 C CG    . TYR A 1 221 ? 26.439  -19.165 -0.162  1.00 54.71 221 A 1 
ATOM 1705 C CD1   . TYR A 1 221 ? 26.481  -17.774 0.045   1.00 52.90 221 A 1 
ATOM 1706 C CD2   . TYR A 1 221 ? 26.546  -19.674 -1.467  1.00 51.67 221 A 1 
ATOM 1707 C CE1   . TYR A 1 221 ? 26.619  -16.901 -1.045  1.00 44.09 221 A 1 
ATOM 1708 C CE2   . TYR A 1 221 ? 26.687  -18.819 -2.559  1.00 45.54 221 A 1 
ATOM 1709 C CZ    . TYR A 1 221 ? 26.722  -17.425 -2.357  1.00 46.59 221 A 1 
ATOM 1710 O OH    . TYR A 1 221 ? 26.860  -16.570 -3.424  1.00 44.64 221 A 1 
ATOM 1711 N N     . VAL A 1 222 ? 27.585  -19.902 3.985   1.00 74.97 222 A 1 
ATOM 1712 C CA    . VAL A 1 222 ? 27.974  -19.176 5.199   1.00 75.91 222 A 1 
ATOM 1713 C C     . VAL A 1 222 ? 29.453  -19.411 5.526   1.00 75.84 222 A 1 
ATOM 1714 O O     . VAL A 1 222 ? 30.152  -18.448 5.855   1.00 80.53 222 A 1 
ATOM 1715 C CB    . VAL A 1 222 ? 27.071  -19.541 6.382   1.00 75.41 222 A 1 
ATOM 1716 C CG1   . VAL A 1 222 ? 27.548  -18.937 7.706   1.00 64.80 222 A 1 
ATOM 1717 C CG2   . VAL A 1 222 ? 25.647  -19.015 6.156   1.00 68.25 222 A 1 
ATOM 1718 N N     . MET A 1 223 ? 29.960  -20.650 5.366   1.00 71.29 223 A 1 
ATOM 1719 C CA    . MET A 1 223 ? 31.394  -20.933 5.503   1.00 71.13 223 A 1 
ATOM 1720 C C     . MET A 1 223 ? 32.230  -20.205 4.464   1.00 70.56 223 A 1 
ATOM 1721 O O     . MET A 1 223 ? 33.256  -19.631 4.823   1.00 75.31 223 A 1 
ATOM 1722 C CB    . MET A 1 223 ? 31.684  -22.439 5.415   1.00 70.92 223 A 1 
ATOM 1723 C CG    . MET A 1 223 ? 31.897  -23.072 6.793   1.00 63.98 223 A 1 
ATOM 1724 S SD    . MET A 1 223 ? 32.722  -24.668 6.693   1.00 59.39 223 A 1 
ATOM 1725 C CE    . MET A 1 223 ? 33.028  -24.960 8.461   1.00 51.67 223 A 1 
ATOM 1726 N N     . GLN A 1 224 ? 31.816  -20.178 3.188   1.00 69.68 224 A 1 
ATOM 1727 C CA    . GLN A 1 224 ? 32.525  -19.425 2.156   1.00 69.73 224 A 1 
ATOM 1728 C C     . GLN A 1 224 ? 32.497  -17.924 2.435   1.00 69.76 224 A 1 
ATOM 1729 O O     . GLN A 1 224 ? 33.516  -17.264 2.252   1.00 75.56 224 A 1 
ATOM 1730 C CB    . GLN A 1 224 ? 31.936  -19.692 0.768   1.00 69.83 224 A 1 
ATOM 1731 C CG    . GLN A 1 224 ? 32.599  -20.906 0.098   1.00 64.12 224 A 1 
ATOM 1732 C CD    . GLN A 1 224 ? 32.131  -21.105 -1.345  1.00 59.85 224 A 1 
ATOM 1733 O OE1   . GLN A 1 224 ? 31.159  -20.548 -1.819  1.00 54.43 224 A 1 
ATOM 1734 N NE2   . GLN A 1 224 ? 32.837  -21.926 -2.104  1.00 51.77 224 A 1 
ATOM 1735 N N     . GLU A 1 225 ? 31.376  -17.394 2.904   1.00 73.28 225 A 1 
ATOM 1736 C CA    . GLU A 1 225 ? 31.273  -15.974 3.239   1.00 74.13 225 A 1 
ATOM 1737 C C     . GLU A 1 225 ? 32.131  -15.639 4.471   1.00 74.53 225 A 1 
ATOM 1738 O O     . GLU A 1 225 ? 32.831  -14.625 4.468   1.00 77.84 225 A 1 
ATOM 1739 C CB    . GLU A 1 225 ? 29.796  -15.573 3.409   1.00 72.20 225 A 1 
ATOM 1740 C CG    . GLU A 1 225 ? 29.521  -14.132 2.936   1.00 62.37 225 A 1 
ATOM 1741 C CD    . GLU A 1 225 ? 28.040  -13.709 3.012   1.00 57.84 225 A 1 
ATOM 1742 O OE1   . GLU A 1 225 ? 27.690  -12.689 2.368   1.00 51.57 225 A 1 
ATOM 1743 O OE2   . GLU A 1 225 ? 27.242  -14.376 3.695   1.00 51.33 225 A 1 
ATOM 1744 N N     . GLN A 1 226 ? 32.166  -16.532 5.484   1.00 75.96 226 A 1 
ATOM 1745 C CA    . GLN A 1 226 ? 33.075  -16.400 6.626   1.00 75.44 226 A 1 
ATOM 1746 C C     . GLN A 1 226 ? 34.546  -16.537 6.223   1.00 76.10 226 A 1 
ATOM 1747 O O     . GLN A 1 226 ? 35.367  -15.752 6.699   1.00 82.37 226 A 1 
ATOM 1748 C CB    . GLN A 1 226 ? 32.759  -17.437 7.709   1.00 77.46 226 A 1 
ATOM 1749 C CG    . GLN A 1 226 ? 31.604  -16.987 8.599   1.00 69.28 226 A 1 
ATOM 1750 C CD    . GLN A 1 226 ? 31.399  -17.933 9.797   1.00 63.31 226 A 1 
ATOM 1751 O OE1   . GLN A 1 226 ? 31.999  -18.984 9.914   1.00 58.60 226 A 1 
ATOM 1752 N NE2   . GLN A 1 226 ? 30.561  -17.564 10.741  1.00 54.58 226 A 1 
ATOM 1753 N N     . GLN A 1 227 ? 34.901  -17.498 5.355   1.00 80.44 227 A 1 
ATOM 1754 C CA    . GLN A 1 227 ? 36.256  -17.638 4.828   1.00 79.33 227 A 1 
ATOM 1755 C C     . GLN A 1 227 ? 36.655  -16.406 4.033   1.00 80.27 227 A 1 
ATOM 1756 O O     . GLN A 1 227 ? 37.761  -15.898 4.232   1.00 84.69 227 A 1 
ATOM 1757 C CB    . GLN A 1 227 ? 36.386  -18.884 3.957   1.00 80.59 227 A 1 
ATOM 1758 C CG    . GLN A 1 227 ? 36.587  -20.154 4.807   1.00 71.87 227 A 1 
ATOM 1759 C CD    . GLN A 1 227 ? 36.749  -21.412 3.955   1.00 65.60 227 A 1 
ATOM 1760 O OE1   . GLN A 1 227 ? 36.580  -21.418 2.744   1.00 61.18 227 A 1 
ATOM 1761 N NE2   . GLN A 1 227 ? 37.113  -22.520 4.564   1.00 56.08 227 A 1 
ATOM 1762 N N     . HIS A 1 228 ? 35.751  -15.870 3.198   1.00 75.41 228 A 1 
ATOM 1763 C CA    . HIS A 1 228 ? 36.036  -14.662 2.436   1.00 76.18 228 A 1 
ATOM 1764 C C     . HIS A 1 228 ? 36.181  -13.431 3.337   1.00 73.27 228 A 1 
ATOM 1765 O O     . HIS A 1 228 ? 37.061  -12.604 3.099   1.00 80.30 228 A 1 
ATOM 1766 C CB    . HIS A 1 228 ? 34.948  -14.464 1.368   1.00 77.73 228 A 1 
ATOM 1767 C CG    . HIS A 1 228 ? 35.390  -13.555 0.256   1.00 70.33 228 A 1 
ATOM 1768 N ND1   . HIS A 1 228 ? 36.536  -13.691 -0.481  1.00 58.13 228 A 1 
ATOM 1769 C CD2   . HIS A 1 228 ? 34.744  -12.452 -0.224  1.00 59.63 228 A 1 
ATOM 1770 C CE1   . HIS A 1 228 ? 36.582  -12.690 -1.381  1.00 54.05 228 A 1 
ATOM 1771 N NE2   . HIS A 1 228 ? 35.503  -11.924 -1.264  1.00 55.41 228 A 1 
ATOM 1772 N N     . LEU A 1 229 ? 35.404  -13.342 4.410   1.00 68.15 229 A 1 
ATOM 1773 C CA    . LEU A 1 229 ? 35.554  -12.311 5.436   1.00 67.30 229 A 1 
ATOM 1774 C C     . LEU A 1 229 ? 36.871  -12.449 6.203   1.00 66.20 229 A 1 
ATOM 1775 O O     . LEU A 1 229 ? 37.553  -11.449 6.423   1.00 71.52 229 A 1 
ATOM 1776 C CB    . LEU A 1 229 ? 34.347  -12.345 6.385   1.00 69.14 229 A 1 
ATOM 1777 C CG    . LEU A 1 229 ? 33.435  -11.109 6.224   1.00 63.03 229 A 1 
ATOM 1778 C CD1   . LEU A 1 229 ? 31.972  -11.501 6.260   1.00 55.74 229 A 1 
ATOM 1779 C CD2   . LEU A 1 229 ? 33.699  -10.084 7.318   1.00 61.66 229 A 1 
ATOM 1780 N N     . GLN A 1 230 ? 37.252  -13.681 6.586   1.00 81.07 230 A 1 
ATOM 1781 C CA    . GLN A 1 230 ? 38.544  -13.933 7.220   1.00 80.18 230 A 1 
ATOM 1782 C C     . GLN A 1 230 ? 39.709  -13.634 6.275   1.00 80.64 230 A 1 
ATOM 1783 O O     . GLN A 1 230 ? 40.728  -13.115 6.721   1.00 85.35 230 A 1 
ATOM 1784 C CB    . GLN A 1 230 ? 38.641  -15.379 7.693   1.00 82.36 230 A 1 
ATOM 1785 C CG    . GLN A 1 230 ? 37.901  -15.609 9.018   1.00 72.95 230 A 1 
ATOM 1786 C CD    . GLN A 1 230 ? 38.092  -17.034 9.549   1.00 67.44 230 A 1 
ATOM 1787 O OE1   . GLN A 1 230 ? 38.753  -17.866 8.961   1.00 60.16 230 A 1 
ATOM 1788 N NE2   . GLN A 1 230 ? 37.548  -17.336 10.700  1.00 57.08 230 A 1 
ATOM 1789 N N     . GLN A 1 231 ? 39.547  -13.941 4.987   1.00 80.11 231 A 1 
ATOM 1790 C CA    . GLN A 1 231 ? 40.568  -13.675 3.982   1.00 80.64 231 A 1 
ATOM 1791 C C     . GLN A 1 231 ? 40.698  -12.178 3.715   1.00 80.63 231 A 1 
ATOM 1792 O O     . GLN A 1 231 ? 41.814  -11.671 3.739   1.00 84.48 231 A 1 
ATOM 1793 C CB    . GLN A 1 231 ? 40.262  -14.505 2.744   1.00 81.70 231 A 1 
ATOM 1794 C CG    . GLN A 1 231 ? 41.468  -14.603 1.792   1.00 73.04 231 A 1 
ATOM 1795 C CD    . GLN A 1 231 ? 41.301  -15.726 0.762   1.00 68.36 231 A 1 
ATOM 1796 O OE1   . GLN A 1 231 ? 40.283  -16.377 0.632   1.00 64.08 231 A 1 
ATOM 1797 N NE2   . GLN A 1 231 ? 42.330  -15.992 -0.012  1.00 58.60 231 A 1 
ATOM 1798 N N     . MET A 1 232 ? 39.588  -11.439 3.616   1.00 79.77 232 A 1 
ATOM 1799 C CA    . MET A 1 232 ? 39.631  -9.975  3.577   1.00 77.60 232 A 1 
ATOM 1800 C C     . MET A 1 232 ? 40.215  -9.376  4.857   1.00 77.85 232 A 1 
ATOM 1801 O O     . MET A 1 232 ? 40.959  -8.403  4.782   1.00 81.82 232 A 1 
ATOM 1802 C CB    . MET A 1 232 ? 38.241  -9.375  3.335   1.00 77.00 232 A 1 
ATOM 1803 C CG    . MET A 1 232 ? 37.933  -9.171  1.850   1.00 67.43 232 A 1 
ATOM 1804 S SD    . MET A 1 232 ? 36.705  -7.865  1.519   1.00 62.49 232 A 1 
ATOM 1805 C CE    . MET A 1 232 ? 35.216  -8.651  2.176   1.00 52.06 232 A 1 
ATOM 1806 N N     . GLN A 1 233 ? 39.915  -9.936  6.042   1.00 79.06 233 A 1 
ATOM 1807 C CA    . GLN A 1 233 ? 40.534  -9.480  7.291   1.00 77.31 233 A 1 
ATOM 1808 C C     . GLN A 1 233 ? 42.037  -9.751  7.321   1.00 77.05 233 A 1 
ATOM 1809 O O     . GLN A 1 233 ? 42.784  -8.877  7.768   1.00 83.97 233 A 1 
ATOM 1810 C CB    . GLN A 1 233 ? 39.868  -10.134 8.503   1.00 80.45 233 A 1 
ATOM 1811 C CG    . GLN A 1 233 ? 38.560  -9.420  8.882   1.00 71.27 233 A 1 
ATOM 1812 C CD    . GLN A 1 233 ? 37.910  -10.039 10.130  1.00 65.51 233 A 1 
ATOM 1813 O OE1   . GLN A 1 233 ? 38.281  -11.078 10.638  1.00 59.69 233 A 1 
ATOM 1814 N NE2   . GLN A 1 233 ? 36.896  -9.393  10.673  1.00 56.42 233 A 1 
ATOM 1815 N N     . LYS A 1 234 ? 42.481  -10.917 6.807   1.00 77.16 234 A 1 
ATOM 1816 C CA    . LYS A 1 234 ? 43.908  -11.209 6.658   1.00 77.24 234 A 1 
ATOM 1817 C C     . LYS A 1 234 ? 44.585  -10.270 5.669   1.00 76.80 234 A 1 
ATOM 1818 O O     . LYS A 1 234 ? 45.604  -9.698  6.017   1.00 81.01 234 A 1 
ATOM 1819 C CB    . LYS A 1 234 ? 44.141  -12.663 6.239   1.00 78.20 234 A 1 
ATOM 1820 C CG    . LYS A 1 234 ? 44.195  -13.598 7.451   1.00 69.58 234 A 1 
ATOM 1821 C CD    . LYS A 1 234 ? 44.574  -15.002 6.984   1.00 67.04 234 A 1 
ATOM 1822 C CE    . LYS A 1 234 ? 44.788  -15.920 8.184   1.00 59.18 234 A 1 
ATOM 1823 N NZ    . LYS A 1 234 ? 45.278  -17.247 7.749   1.00 53.96 234 A 1 
ATOM 1824 N N     . GLU A 1 235 ? 44.006  -10.062 4.487   1.00 80.30 235 A 1 
ATOM 1825 C CA    . GLU A 1 235 ? 44.551  -9.121  3.495   1.00 79.45 235 A 1 
ATOM 1826 C C     . GLU A 1 235 ? 44.605  -7.692  4.048   1.00 77.51 235 A 1 
ATOM 1827 O O     . GLU A 1 235 ? 45.580  -6.983  3.822   1.00 81.91 235 A 1 
ATOM 1828 C CB    . GLU A 1 235 ? 43.703  -9.145  2.215   1.00 81.03 235 A 1 
ATOM 1829 C CG    . GLU A 1 235 ? 43.990  -10.370 1.332   1.00 68.57 235 A 1 
ATOM 1830 C CD    . GLU A 1 235 ? 43.139  -10.402 0.051   1.00 63.59 235 A 1 
ATOM 1831 O OE1   . GLU A 1 235 ? 43.392  -11.302 -0.782  1.00 54.81 235 A 1 
ATOM 1832 O OE2   . GLU A 1 235 ? 42.224  -9.565  -0.090  1.00 55.41 235 A 1 
ATOM 1833 N N     . TYR A 1 236 ? 43.596  -7.281  4.819   1.00 77.92 236 A 1 
ATOM 1834 C CA    . TYR A 1 236 ? 43.602  -5.968  5.457   1.00 74.94 236 A 1 
ATOM 1835 C C     . TYR A 1 236 ? 44.667  -5.865  6.566   1.00 73.32 236 A 1 
ATOM 1836 O O     . TYR A 1 236 ? 45.348  -4.840  6.664   1.00 77.00 236 A 1 
ATOM 1837 C CB    . TYR A 1 236 ? 42.204  -5.649  5.992   1.00 74.66 236 A 1 
ATOM 1838 C CG    . TYR A 1 236 ? 41.999  -4.180  6.271   1.00 68.27 236 A 1 
ATOM 1839 C CD1   . TYR A 1 236 ? 42.247  -3.643  7.543   1.00 64.60 236 A 1 
ATOM 1840 C CD2   . TYR A 1 236 ? 41.578  -3.321  5.231   1.00 62.54 236 A 1 
ATOM 1841 C CE1   . TYR A 1 236 ? 42.076  -2.272  7.784   1.00 53.81 236 A 1 
ATOM 1842 C CE2   . TYR A 1 236 ? 41.404  -1.956  5.458   1.00 55.83 236 A 1 
ATOM 1843 C CZ    . TYR A 1 236 ? 41.662  -1.419  6.735   1.00 57.40 236 A 1 
ATOM 1844 O OH    . TYR A 1 236 ? 41.503  -0.077  6.971   1.00 56.65 236 A 1 
ATOM 1845 N N     . ALA A 1 237 ? 44.833  -6.936  7.361   1.00 78.36 237 A 1 
ATOM 1846 C CA    . ALA A 1 237 ? 45.883  -7.014  8.369   1.00 77.91 237 A 1 
ATOM 1847 C C     . ALA A 1 237 ? 47.284  -7.035  7.733   1.00 75.91 237 A 1 
ATOM 1848 O O     . ALA A 1 237 ? 48.172  -6.323  8.205   1.00 80.96 237 A 1 
ATOM 1849 C CB    . ALA A 1 237 ? 45.640  -8.220  9.269   1.00 79.81 237 A 1 
ATOM 1850 N N     . GLU A 1 238 ? 47.466  -7.778  6.630   1.00 79.98 238 A 1 
ATOM 1851 C CA    . GLU A 1 238 ? 48.716  -7.783  5.862   1.00 79.05 238 A 1 
ATOM 1852 C C     . GLU A 1 238 ? 48.988  -6.421  5.218   1.00 76.97 238 A 1 
ATOM 1853 O O     . GLU A 1 238 ? 50.122  -5.943  5.265   1.00 81.13 238 A 1 
ATOM 1854 C CB    . GLU A 1 238 ? 48.700  -8.882  4.792   1.00 80.30 238 A 1 
ATOM 1855 C CG    . GLU A 1 238 ? 48.981  -10.265 5.384   1.00 69.29 238 A 1 
ATOM 1856 C CD    . GLU A 1 238 ? 48.981  -11.404 4.349   1.00 62.19 238 A 1 
ATOM 1857 O OE1   . GLU A 1 238 ? 49.371  -12.525 4.746   1.00 56.11 238 A 1 
ATOM 1858 O OE2   . GLU A 1 238 ? 48.578  -11.167 3.199   1.00 55.62 238 A 1 
ATOM 1859 N N     . GLN A 1 239 ? 47.984  -5.742  4.684   1.00 77.68 239 A 1 
ATOM 1860 C CA    . GLN A 1 239 ? 48.143  -4.379  4.173   1.00 76.63 239 A 1 
ATOM 1861 C C     . GLN A 1 239 ? 48.466  -3.376  5.281   1.00 76.21 239 A 1 
ATOM 1862 O O     . GLN A 1 239 ? 49.245  -2.451  5.037   1.00 79.98 239 A 1 
ATOM 1863 C CB    . GLN A 1 239 ? 46.884  -3.922  3.442   1.00 78.45 239 A 1 
ATOM 1864 C CG    . GLN A 1 239 ? 46.818  -4.464  2.006   1.00 69.18 239 A 1 
ATOM 1865 C CD    . GLN A 1 239 ? 45.624  -3.914  1.221   1.00 63.85 239 A 1 
ATOM 1866 O OE1   . GLN A 1 239 ? 44.884  -3.037  1.651   1.00 58.15 239 A 1 
ATOM 1867 N NE2   . GLN A 1 239 ? 45.408  -4.399  0.022   1.00 54.28 239 A 1 
ATOM 1868 N N     . GLN A 1 240 ? 47.876  -3.536  6.484   1.00 75.14 240 A 1 
ATOM 1869 C CA    . GLN A 1 240 ? 48.254  -2.705  7.632   1.00 75.81 240 A 1 
ATOM 1870 C C     . GLN A 1 240 ? 49.687  -2.990  8.063   1.00 75.21 240 A 1 
ATOM 1871 O O     . GLN A 1 240 ? 50.454  -2.047  8.253   1.00 79.65 240 A 1 
ATOM 1872 C CB    . GLN A 1 240 ? 47.291  -2.884  8.802   1.00 77.30 240 A 1 
ATOM 1873 C CG    . GLN A 1 240 ? 46.040  -2.012  8.628   1.00 70.73 240 A 1 
ATOM 1874 C CD    . GLN A 1 240 ? 45.208  -1.907  9.916   1.00 66.11 240 A 1 
ATOM 1875 O OE1   . GLN A 1 240 ? 45.192  -2.760  10.776  1.00 63.21 240 A 1 
ATOM 1876 N NE2   . GLN A 1 240 ? 44.493  -0.813  10.097  1.00 57.41 240 A 1 
ATOM 1877 N N     . MET A 1 241 ? 50.083  -4.279  8.122   1.00 78.05 241 A 1 
ATOM 1878 C CA    . MET A 1 241 ? 51.437  -4.669  8.500   1.00 77.30 241 A 1 
ATOM 1879 C C     . MET A 1 241 ? 52.468  -4.183  7.461   1.00 75.17 241 A 1 
ATOM 1880 O O     . MET A 1 241 ? 53.520  -3.673  7.828   1.00 78.18 241 A 1 
ATOM 1881 C CB    . MET A 1 241 ? 51.477  -6.186  8.715   1.00 78.39 241 A 1 
ATOM 1882 C CG    . MET A 1 241 ? 52.450  -6.595  9.812   1.00 67.63 241 A 1 
ATOM 1883 S SD    . MET A 1 241 ? 52.602  -8.393  10.100  1.00 62.31 241 A 1 
ATOM 1884 C CE    . MET A 1 241 ? 50.968  -8.791  10.765  1.00 54.20 241 A 1 
ATOM 1885 N N     . GLN A 1 242 ? 52.142  -4.263  6.155   1.00 78.09 242 A 1 
ATOM 1886 C CA    . GLN A 1 242 ? 52.977  -3.687  5.105   1.00 77.02 242 A 1 
ATOM 1887 C C     . GLN A 1 242 ? 53.057  -2.165  5.189   1.00 74.27 242 A 1 
ATOM 1888 O O     . GLN A 1 242 ? 54.135  -1.611  4.960   1.00 79.04 242 A 1 
ATOM 1889 C CB    . GLN A 1 242 ? 52.473  -4.086  3.715   1.00 78.76 242 A 1 
ATOM 1890 C CG    . GLN A 1 242 ? 52.967  -5.480  3.298   1.00 68.92 242 A 1 
ATOM 1891 C CD    . GLN A 1 242 ? 52.582  -5.837  1.865   1.00 64.46 242 A 1 
ATOM 1892 O OE1   . GLN A 1 242 ? 51.857  -5.143  1.177   1.00 59.16 242 A 1 
ATOM 1893 N NE2   . GLN A 1 242 ? 53.081  -6.942  1.359   1.00 54.58 242 A 1 
ATOM 1894 N N     . LYS A 1 243 ? 51.963  -1.485  5.544   1.00 69.97 243 A 1 
ATOM 1895 C CA    . LYS A 1 243 ? 52.012  -0.037  5.765   1.00 70.12 243 A 1 
ATOM 1896 C C     . LYS A 1 243 ? 52.899  0.329   6.950   1.00 66.40 243 A 1 
ATOM 1897 O O     . LYS A 1 243 ? 53.707  1.238   6.808   1.00 68.15 243 A 1 
ATOM 1898 C CB    . LYS A 1 243 ? 50.622  0.557   5.944   1.00 70.60 243 A 1 
ATOM 1899 C CG    . LYS A 1 243 ? 50.032  0.977   4.596   1.00 63.90 243 A 1 
ATOM 1900 C CD    . LYS A 1 243 ? 48.708  1.703   4.845   1.00 61.51 243 A 1 
ATOM 1901 C CE    . LYS A 1 243 ? 48.176  2.274   3.548   1.00 54.03 243 A 1 
ATOM 1902 N NZ    . LYS A 1 243 ? 46.973  3.094   3.798   1.00 48.17 243 A 1 
ATOM 1903 N N     . GLU A 1 244 ? 52.794  -0.407  8.070   1.00 74.72 244 A 1 
ATOM 1904 C CA    . GLU A 1 244 ? 53.681  -0.188  9.225   1.00 73.35 244 A 1 
ATOM 1905 C C     . GLU A 1 244 ? 55.153  -0.461  8.865   1.00 69.60 244 A 1 
ATOM 1906 O O     . GLU A 1 244 ? 56.032  0.296   9.277   1.00 70.71 244 A 1 
ATOM 1907 C CB    . GLU A 1 244 ? 53.263  -1.057  10.415  1.00 73.55 244 A 1 
ATOM 1908 C CG    . GLU A 1 244 ? 52.067  -0.475  11.177  1.00 63.02 244 A 1 
ATOM 1909 C CD    . GLU A 1 244 ? 51.739  -1.254  12.469  1.00 59.12 244 A 1 
ATOM 1910 O OE1   . GLU A 1 244 ? 51.160  -0.634  13.383  1.00 51.51 244 A 1 
ATOM 1911 O OE2   . GLU A 1 244 ? 52.038  -2.470  12.532  1.00 50.71 244 A 1 
ATOM 1912 N N     . TYR A 1 245 ? 55.429  -1.500  8.043   1.00 74.75 245 A 1 
ATOM 1913 C CA    . TYR A 1 245 ? 56.787  -1.745  7.550   1.00 71.69 245 A 1 
ATOM 1914 C C     . TYR A 1 245 ? 57.308  -0.613  6.666   1.00 67.53 245 A 1 
ATOM 1915 O O     . TYR A 1 245 ? 58.420  -0.145  6.869   1.00 69.70 245 A 1 
ATOM 1916 C CB    . TYR A 1 245 ? 56.853  -3.101  6.827   1.00 70.68 245 A 1 
ATOM 1917 C CG    . TYR A 1 245 ? 57.529  -4.167  7.653   1.00 60.71 245 A 1 
ATOM 1918 C CD1   . TYR A 1 245 ? 58.935  -4.302  7.613   1.00 56.71 245 A 1 
ATOM 1919 C CD2   . TYR A 1 245 ? 56.780  -5.009  8.501   1.00 55.27 245 A 1 
ATOM 1920 C CE1   . TYR A 1 245 ? 59.574  -5.274  8.399   1.00 46.08 245 A 1 
ATOM 1921 C CE2   . TYR A 1 245 ? 57.409  -5.975  9.287   1.00 48.44 245 A 1 
ATOM 1922 C CZ    . TYR A 1 245 ? 58.811  -6.113  9.238   1.00 49.27 245 A 1 
ATOM 1923 O OH    . TYR A 1 245 ? 59.444  -7.070  10.008  1.00 47.59 245 A 1 
ATOM 1924 N N     . VAL A 1 246 ? 56.470  -0.130  5.724   1.00 72.50 246 A 1 
ATOM 1925 C CA    . VAL A 1 246 ? 56.883  0.954   4.809   1.00 71.43 246 A 1 
ATOM 1926 C C     . VAL A 1 246 ? 57.050  2.284   5.554   1.00 67.97 246 A 1 
ATOM 1927 O O     . VAL A 1 246 ? 57.979  3.041   5.246   1.00 69.14 246 A 1 
ATOM 1928 C CB    . VAL A 1 246 ? 55.907  1.079   3.631   1.00 70.57 246 A 1 
ATOM 1929 C CG1   . VAL A 1 246 ? 56.219  2.287   2.728   1.00 61.29 246 A 1 
ATOM 1930 C CG2   . VAL A 1 246 ? 55.964  -0.158  2.733   1.00 65.22 246 A 1 
ATOM 1931 N N     . GLU A 1 247 ? 56.214  2.575   6.548   1.00 68.24 247 A 1 
ATOM 1932 C CA    . GLU A 1 247 ? 56.377  3.775   7.389   1.00 67.28 247 A 1 
ATOM 1933 C C     . GLU A 1 247 ? 57.641  3.691   8.258   1.00 62.68 247 A 1 
ATOM 1934 O O     . GLU A 1 247 ? 58.320  4.710   8.421   1.00 63.09 247 A 1 
ATOM 1935 C CB    . GLU A 1 247 ? 55.127  4.042   8.245   1.00 66.18 247 A 1 
ATOM 1936 C CG    . GLU A 1 247 ? 54.020  4.744   7.431   1.00 59.33 247 A 1 
ATOM 1937 C CD    . GLU A 1 247 ? 52.788  5.174   8.257   1.00 54.59 247 A 1 
ATOM 1938 O OE1   . GLU A 1 247 ? 52.023  6.027   7.727   1.00 48.90 247 A 1 
ATOM 1939 O OE2   . GLU A 1 247 ? 52.580  4.667   9.374   1.00 48.06 247 A 1 
ATOM 1940 N N     . ASN A 1 248 ? 58.014  2.491   8.744   1.00 63.53 248 A 1 
ATOM 1941 C CA    . ASN A 1 248 ? 59.241  2.313   9.514   1.00 63.60 248 A 1 
ATOM 1942 C C     . ASN A 1 248 ? 60.507  2.414   8.648   1.00 58.80 248 A 1 
ATOM 1943 O O     . ASN A 1 248 ? 61.438  3.128   9.025   1.00 57.33 248 A 1 
ATOM 1944 C CB    . ASN A 1 248 ? 59.179  0.998   10.305  1.00 61.26 248 A 1 
ATOM 1945 C CG    . ASN A 1 248 ? 58.399  1.130   11.605  1.00 57.23 248 A 1 
ATOM 1946 O OD1   . ASN A 1 248 ? 58.472  2.118   12.326  1.00 52.41 248 A 1 
ATOM 1947 N ND2   . ASN A 1 248 ? 57.654  0.116   11.982  1.00 53.18 248 A 1 
ATOM 1948 N N     . GLU A 1 249 ? 60.551  1.770   7.471   1.00 59.01 249 A 1 
ATOM 1949 C CA    . GLU A 1 249 ? 61.732  1.860   6.590   1.00 59.81 249 A 1 
ATOM 1950 C C     . GLU A 1 249 ? 61.958  3.272   6.045   1.00 57.25 249 A 1 
ATOM 1951 O O     . GLU A 1 249 ? 63.106  3.703   5.870   1.00 54.63 249 A 1 
ATOM 1952 C CB    . GLU A 1 249 ? 61.620  0.871   5.421   1.00 55.88 249 A 1 
ATOM 1953 C CG    . GLU A 1 249 ? 61.974  -0.571  5.808   1.00 50.63 249 A 1 
ATOM 1954 C CD    . GLU A 1 249 ? 62.093  -1.506  4.590   1.00 48.22 249 A 1 
ATOM 1955 O OE1   . GLU A 1 249 ? 62.777  -2.540  4.729   1.00 43.24 249 A 1 
ATOM 1956 O OE2   . GLU A 1 249 ? 61.498  -1.197  3.528   1.00 42.68 249 A 1 
ATOM 1957 N N     . GLY A 1 250 ? 60.877  4.020   5.803   1.00 52.77 250 A 1 
ATOM 1958 C CA    . GLY A 1 250 ? 60.986  5.366   5.257   1.00 53.17 250 A 1 
ATOM 1959 C C     . GLY A 1 250 ? 61.693  6.381   6.155   1.00 50.88 250 A 1 
ATOM 1960 O O     . GLY A 1 250 ? 62.036  7.471   5.684   1.00 49.69 250 A 1 
ATOM 1961 N N     . SER A 1 251 ? 61.911  6.066   7.430   1.00 57.01 251 A 1 
ATOM 1962 C CA    . SER A 1 251 ? 62.446  7.021   8.405   1.00 57.81 251 A 1 
ATOM 1963 C C     . SER A 1 251 ? 63.967  7.192   8.375   1.00 55.03 251 A 1 
ATOM 1964 O O     . SER A 1 251 ? 64.458  8.249   8.783   1.00 52.76 251 A 1 
ATOM 1965 C CB    . SER A 1 251 ? 61.968  6.647   9.813   1.00 55.79 251 A 1 
ATOM 1966 O OG    . SER A 1 251 ? 62.556  5.455   10.291  1.00 50.23 251 A 1 
ATOM 1967 N N     . GLU A 1 252 ? 64.726  6.180   7.904   1.00 51.10 252 A 1 
ATOM 1968 C CA    . GLU A 1 252 ? 66.187  6.184   8.092   1.00 53.98 252 A 1 
ATOM 1969 C C     . GLU A 1 252 ? 66.942  7.196   7.221   1.00 52.44 252 A 1 
ATOM 1970 O O     . GLU A 1 252 ? 67.796  7.942   7.718   1.00 49.57 252 A 1 
ATOM 1971 C CB    . GLU A 1 252 ? 66.778  4.787   7.841   1.00 49.64 252 A 1 
ATOM 1972 C CG    . GLU A 1 252 ? 66.431  3.750   8.922   1.00 46.91 252 A 1 
ATOM 1973 C CD    . GLU A 1 252 ? 67.310  2.494   8.810   1.00 44.49 252 A 1 
ATOM 1974 O OE1   . GLU A 1 252 ? 67.578  1.895   9.881   1.00 41.00 252 A 1 
ATOM 1975 O OE2   . GLU A 1 252 ? 67.746  2.169   7.686   1.00 39.70 252 A 1 
ATOM 1976 N N     . CYS A 1 253 ? 66.681  7.178   5.908   1.00 50.50 253 A 1 
ATOM 1977 C CA    . CYS A 1 253 ? 67.654  7.701   4.948   1.00 53.85 253 A 1 
ATOM 1978 C C     . CYS A 1 253 ? 67.637  9.224   4.744   1.00 51.03 253 A 1 
ATOM 1979 O O     . CYS A 1 253 ? 67.990  9.695   3.656   1.00 50.02 253 A 1 
ATOM 1980 C CB    . CYS A 1 253 ? 67.564  6.917   3.632   1.00 50.37 253 A 1 
ATOM 1981 S SG    . CYS A 1 253 ? 68.197  5.231   3.839   1.00 45.98 253 A 1 
ATOM 1982 N N     . ILE A 1 254 ? 67.267  10.011  5.748   1.00 44.32 254 A 1 
ATOM 1983 C CA    . ILE A 1 254 ? 67.483  11.466  5.659   1.00 49.66 254 A 1 
ATOM 1984 C C     . ILE A 1 254 ? 68.977  11.754  5.884   1.00 47.80 254 A 1 
ATOM 1985 O O     . ILE A 1 254 ? 69.394  12.183  6.961   1.00 46.90 254 A 1 
ATOM 1986 C CB    . ILE A 1 254 ? 66.543  12.297  6.550   1.00 46.63 254 A 1 
ATOM 1987 C CG1   . ILE A 1 254 ? 65.071  11.917  6.297   1.00 45.05 254 A 1 
ATOM 1988 C CG2   . ILE A 1 254 ? 66.742  13.797  6.243   1.00 46.63 254 A 1 
ATOM 1989 C CD1   . ILE A 1 254 ? 64.054  12.685  7.147   1.00 44.28 254 A 1 
ATOM 1990 N N     . VAL A 1 255 ? 69.771  11.493  4.849   1.00 48.74 255 A 1 
ATOM 1991 C CA    . VAL A 1 255 ? 71.181  11.895  4.843   1.00 52.92 255 A 1 
ATOM 1992 C C     . VAL A 1 255 ? 71.232  13.432  4.861   1.00 50.54 255 A 1 
ATOM 1993 O O     . VAL A 1 255 ? 70.755  14.066  3.916   1.00 49.89 255 A 1 
ATOM 1994 C CB    . VAL A 1 255 ? 71.933  11.342  3.620   1.00 50.25 255 A 1 
ATOM 1995 C CG1   . VAL A 1 255 ? 73.412  11.746  3.660   1.00 46.78 255 A 1 
ATOM 1996 C CG2   . VAL A 1 255 ? 71.866  9.813   3.571   1.00 49.67 255 A 1 
ATOM 1997 N N     . PRO A 1 256 ? 71.789  14.049  5.902   1.00 49.56 256 A 1 
ATOM 1998 C CA    . PRO A 1 256 ? 71.836  15.489  5.998   1.00 52.23 256 A 1 
ATOM 1999 C C     . PRO A 1 256 ? 72.875  16.036  5.009   1.00 51.81 256 A 1 
ATOM 2000 O O     . PRO A 1 256 ? 74.045  16.206  5.354   1.00 50.31 256 A 1 
ATOM 2001 C CB    . PRO A 1 256 ? 72.156  15.783  7.468   1.00 48.72 256 A 1 
ATOM 2002 C CG    . PRO A 1 256 ? 72.993  14.584  7.887   1.00 49.56 256 A 1 
ATOM 2003 C CD    . PRO A 1 256 ? 72.383  13.428  7.074   1.00 54.18 256 A 1 
ATOM 2004 N N     . SER A 1 257 ? 72.457  16.278  3.770   1.00 49.70 257 A 1 
ATOM 2005 C CA    . SER A 1 257 ? 73.346  16.854  2.762   1.00 54.24 257 A 1 
ATOM 2006 C C     . SER A 1 257 ? 73.792  18.246  3.219   1.00 52.59 257 A 1 
ATOM 2007 O O     . SER A 1 257 ? 73.004  19.189  3.289   1.00 52.80 257 A 1 
ATOM 2008 C CB    . SER A 1 257 ? 72.691  16.863  1.383   1.00 51.85 257 A 1 
ATOM 2009 O OG    . SER A 1 257 ? 71.434  17.503  1.383   1.00 48.80 257 A 1 
ATOM 2010 N N     . GLN A 1 258 ? 75.085  18.347  3.548   1.00 49.00 258 A 1 
ATOM 2011 C CA    . GLN A 1 258 ? 75.745  19.570  4.013   1.00 55.04 258 A 1 
ATOM 2012 C C     . GLN A 1 258 ? 75.884  20.598  2.880   1.00 54.77 258 A 1 
ATOM 2013 O O     . GLN A 1 258 ? 76.986  20.871  2.416   1.00 53.51 258 A 1 
ATOM 2014 C CB    . GLN A 1 258 ? 77.132  19.233  4.595   1.00 51.05 258 A 1 
ATOM 2015 C CG    . GLN A 1 258 ? 77.131  18.411  5.874   1.00 48.95 258 A 1 
ATOM 2016 C CD    . GLN A 1 258 ? 78.555  18.201  6.403   1.00 45.43 258 A 1 
ATOM 2017 O OE1   . GLN A 1 258 ? 79.556  18.458  5.762   1.00 42.96 258 A 1 
ATOM 2018 N NE2   . GLN A 1 258 ? 78.695  17.709  7.621   1.00 40.74 258 A 1 
ATOM 2019 N N     . SER A 1 259 ? 74.765  21.144  2.385   1.00 48.87 259 A 1 
ATOM 2020 C CA    . SER A 1 259 ? 74.866  22.158  1.341   1.00 52.70 259 A 1 
ATOM 2021 C C     . SER A 1 259 ? 75.569  23.411  1.887   1.00 51.16 259 A 1 
ATOM 2022 O O     . SER A 1 259 ? 75.036  24.163  2.699   1.00 51.06 259 A 1 
ATOM 2023 C CB    . SER A 1 259 ? 73.501  22.468  0.721   1.00 50.62 259 A 1 
ATOM 2024 O OG    . SER A 1 259 ? 72.565  22.905  1.680   1.00 47.50 259 A 1 
ATOM 2025 N N     . THR A 1 260 ? 76.844  23.626  1.422   1.00 47.46 260 A 1 
ATOM 2026 C CA    . THR A 1 260 ? 77.802  24.660  1.844   1.00 52.04 260 A 1 
ATOM 2027 C C     . THR A 1 260 ? 77.467  26.061  1.306   1.00 49.80 260 A 1 
ATOM 2028 O O     . THR A 1 260 ? 78.324  26.711  0.720   1.00 49.66 260 A 1 
ATOM 2029 C CB    . THR A 1 260 ? 79.216  24.251  1.408   1.00 48.45 260 A 1 
ATOM 2030 O OG1   . THR A 1 260 ? 79.215  23.840  0.053   1.00 46.22 260 A 1 
ATOM 2031 C CG2   . THR A 1 260 ? 79.763  23.089  2.232   1.00 47.51 260 A 1 
ATOM 2032 N N     . ILE A 1 261 ? 76.190  26.504  1.445   1.00 44.93 261 A 1 
ATOM 2033 C CA    . ILE A 1 261 ? 75.794  27.764  0.787   1.00 50.12 261 A 1 
ATOM 2034 C C     . ILE A 1 261 ? 76.672  28.931  1.249   1.00 48.42 261 A 1 
ATOM 2035 O O     . ILE A 1 261 ? 76.922  29.155  2.436   1.00 47.85 261 A 1 
ATOM 2036 C CB    . ILE A 1 261 ? 74.281  28.033  0.880   1.00 47.46 261 A 1 
ATOM 2037 C CG1   . ILE A 1 261 ? 73.518  26.949  0.085   1.00 45.88 261 A 1 
ATOM 2038 C CG2   . ILE A 1 261 ? 73.934  29.434  0.313   1.00 46.39 261 A 1 
ATOM 2039 C CD1   . ILE A 1 261 ? 71.986  27.084  0.102   1.00 44.51 261 A 1 
ATOM 2040 N N     . VAL A 1 262 ? 77.145  29.665  0.251   1.00 47.03 262 A 1 
ATOM 2041 C CA    . VAL A 1 262 ? 78.227  30.650  0.315   1.00 52.41 262 A 1 
ATOM 2042 C C     . VAL A 1 262 ? 77.849  31.903  1.122   1.00 50.82 262 A 1 
ATOM 2043 O O     . VAL A 1 262 ? 76.734  32.401  1.101   1.00 51.02 262 A 1 
ATOM 2044 C CB    . VAL A 1 262 ? 78.678  31.012  -1.112  1.00 48.75 262 A 1 
ATOM 2045 C CG1   . VAL A 1 262 ? 79.844  32.011  -1.138  1.00 45.24 262 A 1 
ATOM 2046 C CG2   . VAL A 1 262 ? 79.148  29.766  -1.872  1.00 48.55 262 A 1 
ATOM 2047 N N     . ARG A 1 263 ? 78.827  32.465  1.737   1.00 45.75 263 A 1 
ATOM 2048 C CA    . ARG A 1 263 ? 78.901  33.451  2.827   1.00 51.82 263 A 1 
ATOM 2049 C C     . ARG A 1 263 ? 78.557  34.921  2.496   1.00 49.80 263 A 1 
ATOM 2050 O O     . ARG A 1 263 ? 79.115  35.788  3.167   1.00 49.74 263 A 1 
ATOM 2051 C CB    . ARG A 1 263 ? 80.327  33.373  3.384   1.00 48.10 263 A 1 
ATOM 2052 C CG    . ARG A 1 263 ? 80.461  32.888  4.820   1.00 45.79 263 A 1 
ATOM 2053 C CD    . ARG A 1 263 ? 81.931  32.970  5.229   1.00 43.30 263 A 1 
ATOM 2054 N NE    . ARG A 1 263 ? 82.195  32.231  6.471   1.00 40.43 263 A 1 
ATOM 2055 C CZ    . ARG A 1 263 ? 83.367  32.117  7.072   1.00 35.81 263 A 1 
ATOM 2056 N NH1   . ARG A 1 263 ? 84.428  32.717  6.601   1.00 34.33 263 A 1 
ATOM 2057 N NH2   . ARG A 1 263 ? 83.488  31.406  8.142   1.00 32.86 263 A 1 
ATOM 2058 N N     . ARG A 1 264 ? 77.796  35.233  1.474   1.00 48.58 264 A 1 
ATOM 2059 C CA    . ARG A 1 264 ? 77.817  36.614  0.942   1.00 54.98 264 A 1 
ATOM 2060 C C     . ARG A 1 264 ? 77.530  37.700  2.002   1.00 52.84 264 A 1 
ATOM 2061 O O     . ARG A 1 264 ? 76.675  37.515  2.856   1.00 51.17 264 A 1 
ATOM 2062 C CB    . ARG A 1 264 ? 76.907  36.767  -0.293  1.00 50.09 264 A 1 
ATOM 2063 C CG    . ARG A 1 264 ? 77.746  37.085  -1.545  1.00 45.90 264 A 1 
ATOM 2064 C CD    . ARG A 1 264 ? 76.871  37.424  -2.762  1.00 43.62 264 A 1 
ATOM 2065 N NE    . ARG A 1 264 ? 77.682  37.643  -3.966  1.00 40.14 264 A 1 
ATOM 2066 C CZ    . ARG A 1 264 ? 77.234  37.986  -5.172  1.00 35.21 264 A 1 
ATOM 2067 N NH1   . ARG A 1 264 ? 75.956  38.186  -5.387  1.00 34.39 264 A 1 
ATOM 2068 N NH2   . ARG A 1 264 ? 78.051  38.128  -6.171  1.00 33.58 264 A 1 
ATOM 2069 N N     . PRO A 1 265 ? 78.269  38.833  1.930   1.00 45.99 265 A 1 
ATOM 2070 C CA    . PRO A 1 265 ? 78.663  39.550  3.149   1.00 50.63 265 A 1 
ATOM 2071 C C     . PRO A 1 265 ? 77.842  40.794  3.532   1.00 50.19 265 A 1 
ATOM 2072 O O     . PRO A 1 265 ? 78.334  41.564  4.356   1.00 49.02 265 A 1 
ATOM 2073 C CB    . PRO A 1 265 ? 80.108  39.956  2.840   1.00 46.39 265 A 1 
ATOM 2074 C CG    . PRO A 1 265 ? 80.032  40.342  1.366   1.00 48.13 265 A 1 
ATOM 2075 C CD    . PRO A 1 265 ? 79.067  39.279  0.820   1.00 54.67 265 A 1 
ATOM 2076 N N     . HIS A 1 266 ? 76.712  41.068  2.900   1.00 43.93 266 A 1 
ATOM 2077 C CA    . HIS A 1 266 ? 76.239  42.457  2.805   1.00 48.82 266 A 1 
ATOM 2078 C C     . HIS A 1 266 ? 76.063  43.202  4.146   1.00 47.19 266 A 1 
ATOM 2079 O O     . HIS A 1 266 ? 75.652  42.638  5.144   1.00 46.40 266 A 1 
ATOM 2080 C CB    . HIS A 1 266 ? 74.987  42.562  1.929   1.00 45.54 266 A 1 
ATOM 2081 C CG    . HIS A 1 266 ? 75.335  43.115  0.565   1.00 44.11 266 A 1 
ATOM 2082 N ND1   . HIS A 1 266 ? 75.664  44.417  0.247   1.00 41.61 266 A 1 
ATOM 2083 C CD2   . HIS A 1 266 ? 75.432  42.411  -0.612  1.00 41.40 266 A 1 
ATOM 2084 C CE1   . HIS A 1 266 ? 75.940  44.476  -1.063  1.00 37.44 266 A 1 
ATOM 2085 N NE2   . HIS A 1 266 ? 75.819  43.273  -1.621  1.00 37.49 266 A 1 
ATOM 2086 N N     . GLN A 1 267 ? 76.412  44.488  4.096   1.00 46.85 267 A 1 
ATOM 2087 C CA    . GLN A 1 267 ? 76.938  45.256  5.231   1.00 52.40 267 A 1 
ATOM 2088 C C     . GLN A 1 267 ? 75.963  45.736  6.335   1.00 51.64 267 A 1 
ATOM 2089 O O     . GLN A 1 267 ? 76.230  45.452  7.502   1.00 49.87 267 A 1 
ATOM 2090 C CB    . GLN A 1 267 ? 77.660  46.506  4.678   1.00 48.08 267 A 1 
ATOM 2091 C CG    . GLN A 1 267 ? 78.947  46.259  3.897   1.00 45.68 267 A 1 
ATOM 2092 C CD    . GLN A 1 267 ? 79.493  47.583  3.331   1.00 43.11 267 A 1 
ATOM 2093 O OE1   . GLN A 1 267 ? 78.768  48.471  2.943   1.00 41.14 267 A 1 
ATOM 2094 N NE2   . GLN A 1 267 ? 80.796  47.734  3.253   1.00 38.87 267 A 1 
ATOM 2095 N N     . SER A 1 268 ? 75.043  46.642  6.021   1.00 48.52 268 A 1 
ATOM 2096 C CA    . SER A 1 268 ? 75.295  47.975  6.600   1.00 51.45 268 A 1 
ATOM 2097 C C     . SER A 1 268 ? 74.542  48.402  7.879   1.00 49.89 268 A 1 
ATOM 2098 O O     . SER A 1 268 ? 75.182  48.619  8.899   1.00 47.54 268 A 1 
ATOM 2099 C CB    . SER A 1 268 ? 75.131  49.056  5.522   1.00 47.55 268 A 1 
ATOM 2100 O OG    . SER A 1 268 ? 73.823  49.062  4.982   1.00 43.59 268 A 1 
ATOM 2101 N N     . GLY A 1 269 ? 73.263  48.722  7.779   1.00 44.42 269 A 1 
ATOM 2102 C CA    . GLY A 1 269 ? 72.730  49.921  8.445   1.00 47.69 269 A 1 
ATOM 2103 C C     . GLY A 1 269 ? 72.560  49.928  9.970   1.00 46.29 269 A 1 
ATOM 2104 O O     . GLY A 1 269 ? 72.420  48.907  10.620  1.00 45.29 269 A 1 
ATOM 2105 N N     . TYR A 1 270 ? 72.567  51.147  10.478  1.00 40.11 270 A 1 
ATOM 2106 C CA    . TYR A 1 270 ? 72.849  51.543  11.870  1.00 46.62 270 A 1 
ATOM 2107 C C     . TYR A 1 270 ? 71.801  51.280  12.978  1.00 44.20 270 A 1 
ATOM 2108 O O     . TYR A 1 270 ? 72.174  50.865  14.060  1.00 43.84 270 A 1 
ATOM 2109 C CB    . TYR A 1 270 ? 73.086  53.067  11.852  1.00 42.89 270 A 1 
ATOM 2110 C CG    . TYR A 1 270 ? 74.512  53.560  11.800  1.00 44.16 270 A 1 
ATOM 2111 C CD1   . TYR A 1 270 ? 75.134  53.973  12.995  1.00 45.47 270 A 1 
ATOM 2112 C CD2   . TYR A 1 270 ? 75.188  53.682  10.582  1.00 46.32 270 A 1 
ATOM 2113 C CE1   . TYR A 1 270 ? 76.432  54.506  12.958  1.00 41.16 270 A 1 
ATOM 2114 C CE2   . TYR A 1 270 ? 76.489  54.208  10.536  1.00 40.82 270 A 1 
ATOM 2115 C CZ    . TYR A 1 270 ? 77.114  54.629  11.730  1.00 41.49 270 A 1 
ATOM 2116 O OH    . TYR A 1 270 ? 78.379  55.164  11.708  1.00 40.51 270 A 1 
ATOM 2117 N N     . ALA A 1 271 ? 70.576  51.773  12.783  1.00 41.43 271 A 1 
ATOM 2118 C CA    . ALA A 1 271 ? 70.066  52.747  13.774  1.00 46.20 271 A 1 
ATOM 2119 C C     . ALA A 1 271 ? 69.498  52.177  15.116  1.00 45.06 271 A 1 
ATOM 2120 O O     . ALA A 1 271 ? 69.245  50.994  15.231  1.00 44.09 271 A 1 
ATOM 2121 C CB    . ALA A 1 271 ? 69.086  53.688  13.068  1.00 43.23 271 A 1 
ATOM 2122 N N     . PRO A 1 272 ? 69.334  53.047  16.112  1.00 41.46 272 A 1 
ATOM 2123 C CA    . PRO A 1 272 ? 69.802  52.728  17.469  1.00 45.75 272 A 1 
ATOM 2124 C C     . PRO A 1 272 ? 68.789  52.390  18.594  1.00 45.68 272 A 1 
ATOM 2125 O O     . PRO A 1 272 ? 69.199  51.746  19.545  1.00 45.38 272 A 1 
ATOM 2126 C CB    . PRO A 1 272 ? 70.569  54.008  17.845  1.00 42.19 272 A 1 
ATOM 2127 C CG    . PRO A 1 272 ? 69.753  55.113  17.195  1.00 43.74 272 A 1 
ATOM 2128 C CD    . PRO A 1 272 ? 69.174  54.442  15.956  1.00 51.49 272 A 1 
ATOM 2129 N N     . LEU A 1 273 ? 67.593  52.909  18.608  1.00 42.36 273 A 1 
ATOM 2130 C CA    . LEU A 1 273 ? 67.170  53.757  19.749  1.00 49.06 273 A 1 
ATOM 2131 C C     . LEU A 1 273 ? 66.595  53.059  21.022  1.00 48.25 273 A 1 
ATOM 2132 O O     . LEU A 1 273 ? 67.173  52.121  21.557  1.00 47.55 273 A 1 
ATOM 2133 C CB    . LEU A 1 273 ? 66.305  54.930  19.205  1.00 44.58 273 A 1 
ATOM 2134 C CG    . LEU A 1 273 ? 67.008  56.293  19.158  1.00 43.75 273 A 1 
ATOM 2135 C CD1   . LEU A 1 273 ? 66.152  57.274  18.342  1.00 42.30 273 A 1 
ATOM 2136 C CD2   . LEU A 1 273 ? 67.234  56.906  20.536  1.00 44.87 273 A 1 
ATOM 2137 N N     . VAL A 1 274 ? 65.562  53.661  21.569  1.00 35.21 274 A 1 
ATOM 2138 C CA    . VAL A 1 274 ? 65.140  53.708  22.998  1.00 41.97 274 A 1 
ATOM 2139 C C     . VAL A 1 274 ? 64.292  52.482  23.450  1.00 40.06 274 A 1 
ATOM 2140 O O     . VAL A 1 274 ? 63.749  51.791  22.602  1.00 38.77 274 A 1 
ATOM 2141 C CB    . VAL A 1 274 ? 64.333  55.022  23.205  1.00 38.11 274 A 1 
ATOM 2142 C CG1   . VAL A 1 274 ? 64.411  55.582  24.611  1.00 37.58 274 A 1 
ATOM 2143 C CG2   . VAL A 1 274 ? 64.732  56.171  22.283  1.00 43.84 274 A 1 
ATOM 2144 N N     . GLY A 1 275 ? 64.081  52.108  24.709  1.00 44.60 275 A 1 
ATOM 2145 C CA    . GLY A 1 275 ? 64.456  52.744  25.983  1.00 46.42 275 A 1 
ATOM 2146 C C     . GLY A 1 275 ? 63.778  52.156  27.244  1.00 44.29 275 A 1 
ATOM 2147 O O     . GLY A 1 275 ? 64.476  51.689  28.146  1.00 43.32 275 A 1 
ATOM 2148 N N     . ALA A 1 276 ? 62.480  52.238  27.369  1.00 47.12 276 A 1 
ATOM 2149 C CA    . ALA A 1 276 ? 61.751  52.144  28.664  1.00 50.72 276 A 1 
ATOM 2150 C C     . ALA A 1 276 ? 61.475  50.704  29.179  1.00 48.98 276 A 1 
ATOM 2151 O O     . ALA A 1 276 ? 61.476  49.772  28.389  1.00 48.71 276 A 1 
ATOM 2152 C CB    . ALA A 1 276 ? 60.442  52.906  28.475  1.00 47.51 276 A 1 
ATOM 2153 N N     . GLU A 1 277 ? 61.123  50.424  30.418  1.00 44.16 277 A 1 
ATOM 2154 C CA    . GLU A 1 277 ? 61.683  50.724  31.749  1.00 49.78 277 A 1 
ATOM 2155 C C     . GLU A 1 277 ? 61.174  49.692  32.810  1.00 49.46 277 A 1 
ATOM 2156 O O     . GLU A 1 277 ? 61.898  48.768  33.164  1.00 49.19 277 A 1 
ATOM 2157 C CB    . GLU A 1 277 ? 61.323  52.148  32.240  1.00 45.03 277 A 1 
ATOM 2158 C CG    . GLU A 1 277 ? 62.322  52.717  33.268  1.00 43.98 277 A 1 
ATOM 2159 C CD    . GLU A 1 277 ? 61.859  54.027  33.910  1.00 43.81 277 A 1 
ATOM 2160 O OE1   . GLU A 1 277 ? 62.722  54.706  34.517  1.00 41.23 277 A 1 
ATOM 2161 O OE2   . GLU A 1 277 ? 60.640  54.334  33.866  1.00 40.89 277 A 1 
ATOM 2162 N N     . GLN A 1 278 ? 60.018  49.901  33.343  1.00 45.45 278 A 1 
ATOM 2163 C CA    . GLN A 1 278 ? 59.547  49.440  34.678  1.00 50.31 278 A 1 
ATOM 2164 C C     . GLN A 1 278 ? 58.613  48.209  34.627  1.00 48.78 278 A 1 
ATOM 2165 O O     . GLN A 1 278 ? 58.347  47.701  33.545  1.00 47.75 278 A 1 
ATOM 2166 C CB    . GLN A 1 278 ? 58.823  50.639  35.320  1.00 46.54 278 A 1 
ATOM 2167 C CG    . GLN A 1 278 ? 59.683  51.867  35.571  1.00 44.28 278 A 1 
ATOM 2168 C CD    . GLN A 1 278 ? 58.909  52.978  36.272  1.00 43.10 278 A 1 
ATOM 2169 O OE1   . GLN A 1 278 ? 57.753  52.862  36.648  1.00 43.44 278 A 1 
ATOM 2170 N NE2   . GLN A 1 278 ? 59.542  54.116  36.484  1.00 41.12 278 A 1 
ATOM 2171 N N     . ALA A 1 279 ? 57.966  47.683  35.664  1.00 47.37 279 A 1 
ATOM 2172 C CA    . ALA A 1 279 ? 58.078  47.551  37.122  1.00 49.09 279 A 1 
ATOM 2173 C C     . ALA A 1 279 ? 57.208  46.324  37.526  1.00 46.00 279 A 1 
ATOM 2174 O O     . ALA A 1 279 ? 56.734  45.603  36.660  1.00 45.73 279 A 1 
ATOM 2175 C CB    . ALA A 1 279 ? 57.575  48.836  37.812  1.00 47.24 279 A 1 
ATOM 2176 N N     . ALA A 1 280 ? 56.852  46.006  38.591  1.00 45.16 280 A 1 
ATOM 2177 C CA    . ALA A 1 280 ? 56.692  45.591  39.964  1.00 46.97 280 A 1 
ATOM 2178 C C     . ALA A 1 280 ? 55.617  44.444  40.049  1.00 43.44 280 A 1 
ATOM 2179 O O     . ALA A 1 280 ? 55.061  44.077  39.041  1.00 41.87 280 A 1 
ATOM 2180 C CB    . ALA A 1 280 ? 56.253  46.816  40.758  1.00 44.72 280 A 1 
ATOM 2181 N N     . SER A 1 281 ? 55.193  43.870  41.171  1.00 52.58 281 A 1 
ATOM 2182 C CA    . SER A 1 281 ? 55.874  43.314  42.349  1.00 53.84 281 A 1 
ATOM 2183 C C     . SER A 1 281 ? 55.060  42.233  43.098  1.00 50.85 281 A 1 
ATOM 2184 O O     . SER A 1 281 ? 55.634  41.233  43.510  1.00 49.16 281 A 1 
ATOM 2185 C CB    . SER A 1 281 ? 56.174  44.417  43.377  1.00 51.47 281 A 1 
ATOM 2186 O OG    . SER A 1 281 ? 54.994  45.083  43.776  1.00 46.37 281 A 1 
ATOM 2187 N N     . ALA A 1 282 ? 53.795  42.434  43.411  1.00 43.79 282 A 1 
ATOM 2188 C CA    . ALA A 1 282 ? 53.099  41.942  44.629  1.00 45.84 282 A 1 
ATOM 2189 C C     . ALA A 1 282 ? 52.410  40.546  44.532  1.00 42.44 282 A 1 
ATOM 2190 O O     . ALA A 1 282 ? 52.204  40.059  43.436  1.00 41.67 282 A 1 
ATOM 2191 C CB    . ALA A 1 282 ? 52.073  43.026  44.955  1.00 43.08 282 A 1 
ATOM 2192 N N     . THR A 1 283 ? 51.945  39.855  45.587  1.00 50.54 283 A 1 
ATOM 2193 C CA    . THR A 1 283 ? 52.344  39.643  47.005  1.00 52.49 283 A 1 
ATOM 2194 C C     . THR A 1 283 ? 51.836  38.311  47.592  1.00 50.80 283 A 1 
ATOM 2195 O O     . THR A 1 283 ? 52.572  37.339  47.583  1.00 49.08 283 A 1 
ATOM 2196 C CB    . THR A 1 283 ? 51.854  40.722  48.005  1.00 47.36 283 A 1 
ATOM 2197 O OG1   . THR A 1 283 ? 50.665  41.339  47.566  1.00 46.00 283 A 1 
ATOM 2198 C CG2   . THR A 1 283 ? 52.873  41.785  48.337  1.00 50.26 283 A 1 
ATOM 2199 N N     . ALA A 1 284 ? 50.666  38.266  48.212  1.00 41.60 284 A 1 
ATOM 2200 C CA    . ALA A 1 284 ? 50.305  37.399  49.361  1.00 44.87 284 A 1 
ATOM 2201 C C     . ALA A 1 284 ? 49.488  36.120  49.006  1.00 43.55 284 A 1 
ATOM 2202 O O     . ALA A 1 284 ? 49.094  35.965  47.867  1.00 41.69 284 A 1 
ATOM 2203 C CB    . ALA A 1 284 ? 49.540  38.313  50.332  1.00 41.53 284 A 1 
ATOM 2204 N N     . GLY A 1 285 ? 49.163  35.164  49.932  1.00 44.65 285 A 1 
ATOM 2205 C CA    . GLY A 1 285 ? 49.438  35.058  51.375  1.00 46.02 285 A 1 
ATOM 2206 C C     . GLY A 1 285 ? 48.895  33.774  52.047  1.00 43.85 285 A 1 
ATOM 2207 O O     . GLY A 1 285 ? 49.597  32.769  52.130  1.00 43.33 285 A 1 
ATOM 2208 N N     . ALA A 1 286 ? 47.694  33.808  52.589  1.00 40.31 286 A 1 
ATOM 2209 C CA    . ALA A 1 286 ? 47.204  32.951  53.706  1.00 44.37 286 A 1 
ATOM 2210 C C     . ALA A 1 286 ? 46.585  31.573  53.309  1.00 42.95 286 A 1 
ATOM 2211 O O     . ALA A 1 286 ? 46.291  31.372  52.155  1.00 41.28 286 A 1 
ATOM 2212 C CB    . ALA A 1 286 ? 46.158  33.825  54.418  1.00 41.32 286 A 1 
ATOM 2213 N N     . SER A 1 287 ? 46.247  30.592  54.209  1.00 49.87 287 A 1 
ATOM 2214 C CA    . SER A 1 287 ? 46.738  30.232  55.565  1.00 52.32 287 A 1 
ATOM 2215 C C     . SER A 1 287 ? 46.356  28.797  56.019  1.00 50.79 287 A 1 
ATOM 2216 O O     . SER A 1 287 ? 47.233  27.952  56.102  1.00 48.92 287 A 1 
ATOM 2217 C CB    . SER A 1 287 ? 46.228  31.200  56.636  1.00 49.02 287 A 1 
ATOM 2218 O OG    . SER A 1 287 ? 46.591  30.802  57.939  1.00 43.96 287 A 1 
ATOM 2219 N N     . ALA A 1 288 ? 45.132  28.558  56.458  1.00 44.93 288 A 1 
ATOM 2220 C CA    . ALA A 1 288 ? 44.766  27.626  57.559  1.00 48.61 288 A 1 
ATOM 2221 C C     . ALA A 1 288 ? 44.017  26.322  57.130  1.00 46.97 288 A 1 
ATOM 2222 O O     . ALA A 1 288 ? 43.632  26.228  55.987  1.00 44.51 288 A 1 
ATOM 2223 C CB    . ALA A 1 288 ? 43.896  28.483  58.495  1.00 45.65 288 A 1 
ATOM 2224 N N     . TYR A 1 289 ? 43.675  25.287  57.967  1.00 39.97 289 A 1 
ATOM 2225 C CA    . TYR A 1 289 ? 44.240  24.795  59.241  1.00 45.56 289 A 1 
ATOM 2226 C C     . TYR A 1 289 ? 43.951  23.274  59.492  1.00 43.32 289 A 1 
ATOM 2227 O O     . TYR A 1 289 ? 44.839  22.454  59.293  1.00 42.51 289 A 1 
ATOM 2228 C CB    . TYR A 1 289 ? 43.718  25.607  60.447  1.00 42.41 289 A 1 
ATOM 2229 C CG    . TYR A 1 289 ? 44.754  26.031  61.478  1.00 43.56 289 A 1 
ATOM 2230 C CD1   . TYR A 1 289 ? 45.517  25.084  62.187  1.00 44.13 289 A 1 
ATOM 2231 C CD2   . TYR A 1 289 ? 44.944  27.401  61.757  1.00 44.32 289 A 1 
ATOM 2232 C CE1   . TYR A 1 289 ? 46.475  25.511  63.134  1.00 39.64 289 A 1 
ATOM 2233 C CE2   . TYR A 1 289 ? 45.887  27.828  62.695  1.00 39.32 289 A 1 
ATOM 2234 C CZ    . TYR A 1 289 ? 46.662  26.886  63.387  1.00 38.67 289 A 1 
ATOM 2235 O OH    . TYR A 1 289 ? 47.595  27.299  64.290  1.00 37.03 289 A 1 
ATOM 2236 N N     . THR A 1 290 ? 42.774  22.880  59.993  1.00 49.65 290 A 1 
ATOM 2237 C CA    . THR A 1 290 ? 42.484  21.732  60.908  1.00 53.15 290 A 1 
ATOM 2238 C C     . THR A 1 290 ? 41.670  20.578  60.263  1.00 52.02 290 A 1 
ATOM 2239 O O     . THR A 1 290 ? 41.273  20.718  59.126  1.00 50.61 290 A 1 
ATOM 2240 C CB    . THR A 1 290 ? 41.693  22.295  62.099  1.00 49.57 290 A 1 
ATOM 2241 O OG1   . THR A 1 290 ? 40.523  22.968  61.642  1.00 49.13 290 A 1 
ATOM 2242 C CG2   . THR A 1 290 ? 42.471  23.294  62.936  1.00 54.65 290 A 1 
ATOM 2243 N N     . ASP A 1 291 ? 41.309  19.400  60.836  1.00 50.33 291 A 1 
ATOM 2244 C CA    . ASP A 1 291 ? 41.726  18.643  62.036  1.00 55.06 291 A 1 
ATOM 2245 C C     . ASP A 1 291 ? 41.463  17.108  61.889  1.00 54.22 291 A 1 
ATOM 2246 O O     . ASP A 1 291 ? 42.106  16.490  61.054  1.00 53.77 291 A 1 
ATOM 2247 C CB    . ASP A 1 291 ? 41.041  19.203  63.303  1.00 50.50 291 A 1 
ATOM 2248 C CG    . ASP A 1 291 ? 41.968  19.380  64.505  1.00 46.27 291 A 1 
ATOM 2249 O OD1   . ASP A 1 291 ? 43.166  19.056  64.395  1.00 44.86 291 A 1 
ATOM 2250 O OD2   . ASP A 1 291 ? 41.454  19.852  65.532  1.00 45.21 291 A 1 
ATOM 2251 N N     . SER A 1 292 ? 40.561  16.441  62.644  1.00 45.30 292 A 1 
ATOM 2252 C CA    . SER A 1 292 ? 40.943  15.355  63.571  1.00 49.64 292 A 1 
ATOM 2253 C C     . SER A 1 292 ? 40.488  13.879  63.409  1.00 48.22 292 A 1 
ATOM 2254 O O     . SER A 1 292 ? 41.329  13.015  63.180  1.00 47.28 292 A 1 
ATOM 2255 C CB    . SER A 1 292 ? 40.599  15.814  64.989  1.00 46.88 292 A 1 
ATOM 2256 O OG    . SER A 1 292 ? 39.212  15.934  65.182  1.00 43.02 292 A 1 
ATOM 2257 N N     . VAL A 1 293 ? 39.251  13.530  63.754  1.00 42.85 293 A 1 
ATOM 2258 C CA    . VAL A 1 293 ? 38.867  12.285  64.508  1.00 48.27 293 A 1 
ATOM 2259 C C     . VAL A 1 293 ? 38.305  11.104  63.665  1.00 47.40 293 A 1 
ATOM 2260 O O     . VAL A 1 293 ? 37.933  11.324  62.536  1.00 47.59 293 A 1 
ATOM 2261 C CB    . VAL A 1 293 ? 37.836  12.654  65.600  1.00 45.30 293 A 1 
ATOM 2262 C CG1   . VAL A 1 293 ? 38.413  12.544  66.993  1.00 43.94 293 A 1 
ATOM 2263 C CG2   . VAL A 1 293 ? 37.193  14.040  65.480  1.00 48.76 293 A 1 
ATOM 2264 N N     . ASN A 1 294 ? 38.066  9.834   64.093  1.00 48.69 294 A 1 
ATOM 2265 C CA    . ASN A 1 294 ? 38.634  8.956   65.144  1.00 53.26 294 A 1 
ATOM 2266 C C     . ASN A 1 294 ? 38.393  7.427   64.887  1.00 50.65 294 A 1 
ATOM 2267 O O     . ASN A 1 294 ? 39.288  6.731   64.454  1.00 48.86 294 A 1 
ATOM 2268 C CB    . ASN A 1 294 ? 38.066  9.306   66.540  1.00 51.21 294 A 1 
ATOM 2269 C CG    . ASN A 1 294 ? 39.073  9.256   67.676  1.00 48.06 294 A 1 
ATOM 2270 O OD1   . ASN A 1 294 ? 40.204  8.862   67.541  1.00 47.52 294 A 1 
ATOM 2271 N ND2   . ASN A 1 294 ? 38.665  9.693   68.845  1.00 48.10 294 A 1 
ATOM 2272 N N     . ASN A 1 295 ? 37.248  6.850   65.279  1.00 44.32 295 A 1 
ATOM 2273 C CA    . ASN A 1 295 ? 37.059  5.561   66.004  1.00 47.42 295 A 1 
ATOM 2274 C C     . ASN A 1 295 ? 36.611  4.314   65.169  1.00 45.46 295 A 1 
ATOM 2275 O O     . ASN A 1 295 ? 36.568  4.386   63.966  1.00 43.00 295 A 1 
ATOM 2276 C CB    . ASN A 1 295 ? 36.081  5.873   67.153  1.00 44.26 295 A 1 
ATOM 2277 C CG    . ASN A 1 295 ? 36.744  6.157   68.487  1.00 41.42 295 A 1 
ATOM 2278 O OD1   . ASN A 1 295 ? 37.898  5.868   68.722  1.00 42.67 295 A 1 
ATOM 2279 N ND2   . ASN A 1 295 ? 36.007  6.726   69.413  1.00 42.86 295 A 1 
ATOM 2280 N N     . SER A 1 296 ? 36.174  3.134   65.706  1.00 40.44 296 A 1 
ATOM 2281 C CA    . SER A 1 296 ? 36.884  2.035   66.379  1.00 44.19 296 A 1 
ATOM 2282 C C     . SER A 1 296 ? 36.323  0.608   66.143  1.00 41.75 296 A 1 
ATOM 2283 O O     . SER A 1 296 ? 37.108  -0.326  66.118  1.00 40.79 296 A 1 
ATOM 2284 C CB    . SER A 1 296 ? 36.868  2.236   67.908  1.00 42.09 296 A 1 
ATOM 2285 O OG    . SER A 1 296 ? 35.545  2.270   68.397  1.00 40.24 296 A 1 
ATOM 2286 N N     . ILE A 1 297 ? 35.003  0.353   66.089  1.00 33.91 297 A 1 
ATOM 2287 C CA    . ILE A 1 297 ? 34.387  -0.816  66.770  1.00 38.39 297 A 1 
ATOM 2288 C C     . ILE A 1 297 ? 34.479  -2.181  66.021  1.00 37.55 297 A 1 
ATOM 2289 O O     . ILE A 1 297 ? 34.590  -2.232  64.803  1.00 35.77 297 A 1 
ATOM 2290 C CB    . ILE A 1 297 ? 32.943  -0.465  67.228  1.00 35.87 297 A 1 
ATOM 2291 C CG1   . ILE A 1 297 ? 32.963  0.766   68.161  1.00 35.49 297 A 1 
ATOM 2292 C CG2   . ILE A 1 297 ? 32.248  -1.638  67.955  1.00 39.26 297 A 1 
ATOM 2293 C CD1   . ILE A 1 297 ? 31.598  1.284   68.603  1.00 37.87 297 A 1 
ATOM 2294 N N     . SER A 1 298 ? 34.392  -3.291  66.787  1.00 43.02 298 A 1 
ATOM 2295 C CA    . SER A 1 298 ? 35.102  -4.583  66.659  1.00 44.80 298 A 1 
ATOM 2296 C C     . SER A 1 298 ? 34.331  -5.878  66.310  1.00 43.43 298 A 1 
ATOM 2297 O O     . SER A 1 298 ? 35.007  -6.883  66.078  1.00 41.60 298 A 1 
ATOM 2298 C CB    . SER A 1 298 ? 35.725  -4.843  68.027  1.00 42.47 298 A 1 
ATOM 2299 O OG    . SER A 1 298 ? 34.734  -4.891  69.038  1.00 39.72 298 A 1 
ATOM 2300 N N     . PHE A 1 299 ? 33.031  -5.985  66.444  1.00 34.16 299 A 1 
ATOM 2301 C CA    . PHE A 1 299 ? 32.361  -7.190  66.983  1.00 36.31 299 A 1 
ATOM 2302 C C     . PHE A 1 299 ? 32.541  -8.532  66.222  1.00 36.98 299 A 1 
ATOM 2303 O O     . PHE A 1 299 ? 32.685  -8.571  65.009  1.00 34.36 299 A 1 
ATOM 2304 C CB    . PHE A 1 299 ? 30.876  -6.900  67.251  1.00 32.51 299 A 1 
ATOM 2305 C CG    . PHE A 1 299 ? 30.590  -6.493  68.677  1.00 31.92 299 A 1 
ATOM 2306 C CD1   . PHE A 1 299 ? 30.339  -7.475  69.650  1.00 31.61 299 A 1 
ATOM 2307 C CD2   . PHE A 1 299 ? 30.598  -5.141  69.049  1.00 33.17 299 A 1 
ATOM 2308 C CE1   . PHE A 1 299 ? 30.088  -7.110  70.982  1.00 29.31 299 A 1 
ATOM 2309 C CE2   . PHE A 1 299 ? 30.345  -4.770  70.377  1.00 27.63 299 A 1 
ATOM 2310 C CZ    . PHE A 1 299 ? 30.090  -5.753  71.353  1.00 27.40 299 A 1 
ATOM 2311 N N     . SER A 1 300 ? 32.484  -9.654  67.001  1.00 41.73 300 A 1 
ATOM 2312 C CA    . SER A 1 300 ? 33.170  -10.939 66.753  1.00 46.00 300 A 1 
ATOM 2313 C C     . SER A 1 300 ? 32.334  -12.203 66.452  1.00 44.49 300 A 1 
ATOM 2314 O O     . SER A 1 300 ? 32.947  -13.244 66.246  1.00 43.38 300 A 1 
ATOM 2315 C CB    . SER A 1 300 ? 33.973  -11.262 68.015  1.00 43.39 300 A 1 
ATOM 2316 O OG    . SER A 1 300 ? 33.113  -11.492 69.110  1.00 40.45 300 A 1 
ATOM 2317 N N     . MET A 1 301 ? 31.018  -12.232 66.556  1.00 39.36 301 A 1 
ATOM 2318 C CA    . MET A 1 301 ? 30.260  -13.409 67.042  1.00 41.92 301 A 1 
ATOM 2319 C C     . MET A 1 301 ? 30.347  -14.703 66.195  1.00 42.78 301 A 1 
ATOM 2320 O O     . MET A 1 301 ? 30.546  -14.694 64.994  1.00 40.02 301 A 1 
ATOM 2321 C CB    . MET A 1 301 ? 28.797  -13.049 67.313  1.00 38.07 301 A 1 
ATOM 2322 C CG    . MET A 1 301 ? 28.607  -12.576 68.771  1.00 36.68 301 A 1 
ATOM 2323 S SD    . MET A 1 301 ? 26.861  -12.431 69.249  1.00 37.16 301 A 1 
ATOM 2324 C CE    . MET A 1 301 ? 27.056  -12.118 71.013  1.00 33.71 301 A 1 
ATOM 2325 N N     . GLU A 1 302 ? 30.131  -15.831 66.885  1.00 33.87 302 A 1 
ATOM 2326 C CA    . GLU A 1 302 ? 30.842  -17.117 66.763  1.00 38.61 302 A 1 
ATOM 2327 C C     . GLU A 1 302 ? 30.038  -18.335 66.212  1.00 38.35 302 A 1 
ATOM 2328 O O     . GLU A 1 302 ? 30.630  -19.240 65.639  1.00 35.54 302 A 1 
ATOM 2329 C CB    . GLU A 1 302 ? 31.261  -17.440 68.219  1.00 34.71 302 A 1 
ATOM 2330 C CG    . GLU A 1 302 ? 32.333  -18.497 68.427  1.00 32.70 302 A 1 
ATOM 2331 C CD    . GLU A 1 302 ? 32.610  -18.739 69.922  1.00 31.75 302 A 1 
ATOM 2332 O OE1   . GLU A 1 302 ? 33.683  -19.289 70.218  1.00 30.72 302 A 1 
ATOM 2333 O OE2   . GLU A 1 302 ? 31.750  -18.383 70.760  1.00 31.19 302 A 1 
ATOM 2334 N N     . ALA A 1 303 ? 28.759  -18.455 66.468  1.00 39.16 303 A 1 
ATOM 2335 C CA    . ALA A 1 303 ? 27.973  -19.709 66.497  1.00 42.70 303 A 1 
ATOM 2336 C C     . ALA A 1 303 ? 27.776  -20.413 65.126  1.00 41.76 303 A 1 
ATOM 2337 O O     . ALA A 1 303 ? 27.880  -19.779 64.089  1.00 40.46 303 A 1 
ATOM 2338 C CB    . ALA A 1 303 ? 26.623  -19.364 67.127  1.00 40.27 303 A 1 
ATOM 2339 N N     . GLY A 1 304 ? 27.421  -21.693 64.978  1.00 41.65 304 A 1 
ATOM 2340 C CA    . GLY A 1 304 ? 27.101  -22.811 65.863  1.00 44.16 304 A 1 
ATOM 2341 C C     . GLY A 1 304 ? 26.841  -24.104 65.056  1.00 42.88 304 A 1 
ATOM 2342 O O     . GLY A 1 304 ? 27.276  -24.219 63.915  1.00 42.55 304 A 1 
ATOM 2343 N N     . ILE A 1 305 ? 26.147  -25.095 65.625  1.00 35.56 305 A 1 
ATOM 2344 C CA    . ILE A 1 305 ? 26.538  -26.526 65.572  1.00 41.97 305 A 1 
ATOM 2345 C C     . ILE A 1 305 ? 25.889  -27.428 64.491  1.00 41.09 305 A 1 
ATOM 2346 O O     . ILE A 1 305 ? 26.596  -28.218 63.868  1.00 39.11 305 A 1 
ATOM 2347 C CB    . ILE A 1 305 ? 26.304  -27.129 66.987  1.00 39.11 305 A 1 
ATOM 2348 C CG1   . ILE A 1 305 ? 27.085  -26.368 68.079  1.00 37.95 305 A 1 
ATOM 2349 C CG2   . ILE A 1 305 ? 26.670  -28.629 67.050  1.00 40.29 305 A 1 
ATOM 2350 C CD1   . ILE A 1 305 ? 26.645  -26.699 69.509  1.00 39.15 305 A 1 
ATOM 2351 N N     . VAL A 1 306 ? 24.577  -27.479 64.347  1.00 40.02 306 A 1 
ATOM 2352 C CA    . VAL A 1 306 ? 23.819  -28.754 64.393  1.00 44.73 306 A 1 
ATOM 2353 C C     . VAL A 1 306 ? 23.905  -29.647 63.130  1.00 43.10 306 A 1 
ATOM 2354 O O     . VAL A 1 306 ? 23.806  -29.145 62.019  1.00 41.68 306 A 1 
ATOM 2355 C CB    . VAL A 1 306 ? 22.347  -28.524 64.803  1.00 41.22 306 A 1 
ATOM 2356 C CG1   . VAL A 1 306 ? 21.656  -29.826 65.214  1.00 38.44 306 A 1 
ATOM 2357 C CG2   . VAL A 1 306 ? 22.208  -27.578 66.004  1.00 42.21 306 A 1 
ATOM 2358 N N     . PRO A 1 307 ? 24.028  -31.003 63.291  1.00 41.63 307 A 1 
ATOM 2359 C CA    . PRO A 1 307 ? 24.482  -31.936 62.244  1.00 44.75 307 A 1 
ATOM 2360 C C     . PRO A 1 307 ? 23.418  -32.792 61.511  1.00 44.22 307 A 1 
ATOM 2361 O O     . PRO A 1 307 ? 23.816  -33.673 60.757  1.00 42.41 307 A 1 
ATOM 2362 C CB    . PRO A 1 307 ? 25.435  -32.850 63.017  1.00 41.68 307 A 1 
ATOM 2363 C CG    . PRO A 1 307 ? 24.721  -33.050 64.347  1.00 42.46 307 A 1 
ATOM 2364 C CD    . PRO A 1 307 ? 24.092  -31.678 64.580  1.00 48.49 307 A 1 
ATOM 2365 N N     . ASP A 1 308 ? 22.137  -32.687 61.767  1.00 49.05 308 A 1 
ATOM 2366 C CA    . ASP A 1 308 ? 21.215  -33.837 61.881  1.00 53.06 308 A 1 
ATOM 2367 C C     . ASP A 1 308 ? 20.971  -34.719 60.618  1.00 52.36 308 A 1 
ATOM 2368 O O     . ASP A 1 308 ? 21.083  -34.296 59.477  1.00 50.23 308 A 1 
ATOM 2369 C CB    . ASP A 1 308 ? 19.897  -33.395 62.534  1.00 48.36 308 A 1 
ATOM 2370 C CG    . ASP A 1 308 ? 19.563  -34.171 63.821  1.00 43.68 308 A 1 
ATOM 2371 O OD1   . ASP A 1 308 ? 20.116  -35.275 63.996  1.00 41.97 308 A 1 
ATOM 2372 O OD2   . ASP A 1 308 ? 18.750  -33.635 64.592  1.00 42.82 308 A 1 
ATOM 2373 N N     . ASN A 1 309 ? 20.591  -36.004 60.890  1.00 44.74 309 A 1 
ATOM 2374 C CA    . ASN A 1 309 ? 20.891  -37.203 60.071  1.00 49.02 309 A 1 
ATOM 2375 C C     . ASN A 1 309 ? 19.933  -37.641 58.939  1.00 46.42 309 A 1 
ATOM 2376 O O     . ASN A 1 309 ? 20.347  -38.474 58.130  1.00 44.30 309 A 1 
ATOM 2377 C CB    . ASN A 1 309 ? 20.947  -38.383 61.064  1.00 45.97 309 A 1 
ATOM 2378 C CG    . ASN A 1 309 ? 22.293  -38.622 61.711  1.00 42.64 309 A 1 
ATOM 2379 O OD1   . ASN A 1 309 ? 23.326  -38.642 61.075  1.00 42.09 309 A 1 
ATOM 2380 N ND2   . ASN A 1 309 ? 22.309  -38.913 62.989  1.00 43.25 309 A 1 
ATOM 2381 N N     . THR A 1 310 ? 18.647  -37.368 58.978  1.00 44.97 310 A 1 
ATOM 2382 C CA    . THR A 1 310 ? 17.591  -38.389 58.746  1.00 47.81 310 A 1 
ATOM 2383 C C     . THR A 1 310 ? 17.430  -38.988 57.324  1.00 46.67 310 A 1 
ATOM 2384 O O     . THR A 1 310 ? 17.898  -38.474 56.329  1.00 44.97 310 A 1 
ATOM 2385 C CB    . THR A 1 310 ? 16.205  -37.987 59.282  1.00 43.35 310 A 1 
ATOM 2386 O OG1   . THR A 1 310 ? 16.082  -36.590 59.424  1.00 40.54 310 A 1 
ATOM 2387 C CG2   . THR A 1 310 ? 15.928  -38.601 60.632  1.00 42.74 310 A 1 
ATOM 2388 N N     . VAL A 1 311 ? 16.732  -40.162 57.323  1.00 39.58 311 A 1 
ATOM 2389 C CA    . VAL A 1 311 ? 17.094  -41.375 56.552  1.00 44.76 311 A 1 
ATOM 2390 C C     . VAL A 1 311 ? 16.558  -41.542 55.103  1.00 44.35 311 A 1 
ATOM 2391 O O     . VAL A 1 311 ? 17.361  -41.614 54.164  1.00 42.57 311 A 1 
ATOM 2392 C CB    . VAL A 1 311 ? 16.713  -42.638 57.369  1.00 40.69 311 A 1 
ATOM 2393 C CG1   . VAL A 1 311 ? 17.513  -43.854 56.954  1.00 38.58 311 A 1 
ATOM 2394 C CG2   . VAL A 1 311 ? 16.913  -42.487 58.886  1.00 42.15 311 A 1 
ATOM 2395 N N     . GLN A 1 312 ? 15.244  -41.801 54.911  1.00 50.19 312 A 1 
ATOM 2396 C CA    . GLN A 1 312 ? 14.861  -43.138 54.401  1.00 52.92 312 A 1 
ATOM 2397 C C     . GLN A 1 312 ? 14.366  -43.311 52.946  1.00 53.33 312 A 1 
ATOM 2398 O O     . GLN A 1 312 ? 15.023  -43.971 52.142  1.00 52.28 312 A 1 
ATOM 2399 C CB    . GLN A 1 312 ? 13.833  -43.777 55.364  1.00 48.44 312 A 1 
ATOM 2400 C CG    . GLN A 1 312 ? 14.306  -45.091 55.990  1.00 46.26 312 A 1 
ATOM 2401 C CD    . GLN A 1 312 ? 13.280  -45.713 56.942  1.00 43.81 312 A 1 
ATOM 2402 O OE1   . GLN A 1 312 ? 12.113  -45.368 56.998  1.00 42.40 312 A 1 
ATOM 2403 N NE2   . GLN A 1 312 ? 13.696  -46.681 57.734  1.00 39.48 312 A 1 
ATOM 2404 N N     . SER A 1 313 ? 13.119  -42.978 52.659  1.00 49.08 313 A 1 
ATOM 2405 C CA    . SER A 1 313 ? 12.268  -43.888 51.866  1.00 51.44 313 A 1 
ATOM 2406 C C     . SER A 1 313 ? 12.423  -43.777 50.346  1.00 51.44 313 A 1 
ATOM 2407 O O     . SER A 1 313 ? 11.982  -42.829 49.714  1.00 49.04 313 A 1 
ATOM 2408 C CB    . SER A 1 313 ? 10.805  -43.762 52.288  1.00 47.41 313 A 1 
ATOM 2409 O OG    . SER A 1 313 ? 10.338  -42.438 52.132  1.00 44.65 313 A 1 
ATOM 2410 N N     . SER A 1 314 ? 12.956  -44.861 49.779  1.00 48.85 314 A 1 
ATOM 2411 C CA    . SER A 1 314 ? 13.244  -45.068 48.355  1.00 51.97 314 A 1 
ATOM 2412 C C     . SER A 1 314 ? 12.038  -45.512 47.518  1.00 50.82 314 A 1 
ATOM 2413 O O     . SER A 1 314 ? 12.099  -46.545 46.859  1.00 49.82 314 A 1 
ATOM 2414 C CB    . SER A 1 314 ? 14.367  -46.094 48.248  1.00 47.51 314 A 1 
ATOM 2415 O OG    . SER A 1 314 ? 13.970  -47.324 48.833  1.00 45.08 314 A 1 
ATOM 2416 N N     . ILE A 1 315 ? 10.909  -44.808 47.550  1.00 44.25 315 A 1 
ATOM 2417 C CA    . ILE A 1 315 ? 9.687   -45.301 46.883  1.00 46.92 315 A 1 
ATOM 2418 C C     . ILE A 1 315 ? 9.924   -45.420 45.365  1.00 46.43 315 A 1 
ATOM 2419 O O     . ILE A 1 315 ? 9.960   -44.416 44.638  1.00 44.74 315 A 1 
ATOM 2420 C CB    . ILE A 1 315 ? 8.443   -44.484 47.257  1.00 42.54 315 A 1 
ATOM 2421 C CG1   . ILE A 1 315 ? 8.185   -44.586 48.783  1.00 41.70 315 A 1 
ATOM 2422 C CG2   . ILE A 1 315 ? 7.209   -44.986 46.480  1.00 42.87 315 A 1 
ATOM 2423 C CD1   . ILE A 1 315 ? 7.012   -43.755 49.307  1.00 40.63 315 A 1 
ATOM 2424 N N     . LEU A 1 316 ? 10.028  -46.689 44.921  1.00 48.63 316 A 1 
ATOM 2425 C CA    . LEU A 1 316 ? 10.175  -47.148 43.531  1.00 51.72 316 A 1 
ATOM 2426 C C     . LEU A 1 316 ? 8.915   -46.860 42.690  1.00 51.13 316 A 1 
ATOM 2427 O O     . LEU A 1 316 ? 8.165   -47.771 42.352  1.00 49.16 316 A 1 
ATOM 2428 C CB    . LEU A 1 316 ? 10.446  -48.667 43.555  1.00 47.38 316 A 1 
ATOM 2429 C CG    . LEU A 1 316 ? 11.858  -49.088 43.969  1.00 45.15 316 A 1 
ATOM 2430 C CD1   . LEU A 1 316 ? 11.856  -50.562 44.356  1.00 44.13 316 A 1 
ATOM 2431 C CD2   . LEU A 1 316 ? 12.832  -48.887 42.806  1.00 48.26 316 A 1 
ATOM 2432 N N     . ARG A 1 317 ? 8.638   -45.617 42.338  1.00 47.34 317 A 1 
ATOM 2433 C CA    . ARG A 1 317 ? 7.453   -45.319 41.526  1.00 50.44 317 A 1 
ATOM 2434 C C     . ARG A 1 317 ? 7.620   -45.905 40.112  1.00 49.45 317 A 1 
ATOM 2435 O O     . ARG A 1 317 ? 8.659   -45.661 39.494  1.00 47.14 317 A 1 
ATOM 2436 C CB    . ARG A 1 317 ? 7.144   -43.820 41.525  1.00 45.95 317 A 1 
ATOM 2437 C CG    . ARG A 1 317 ? 5.640   -43.581 41.742  1.00 41.93 317 A 1 
ATOM 2438 C CD    . ARG A 1 317 ? 5.296   -42.083 41.793  1.00 39.72 317 A 1 
ATOM 2439 N NE    . ARG A 1 317 ? 3.920   -41.874 42.231  1.00 37.00 317 A 1 
ATOM 2440 C CZ    . ARG A 1 317 ? 3.298   -40.706 42.375  1.00 33.30 317 A 1 
ATOM 2441 N NH1   . ARG A 1 317 ? 3.910   -39.580 42.103  1.00 32.58 317 A 1 
ATOM 2442 N NH2   . ARG A 1 317 ? 2.078   -40.649 42.805  1.00 30.87 317 A 1 
ATOM 2443 N N     . PRO A 1 318 ? 6.670   -46.712 39.604  1.00 48.21 318 A 1 
ATOM 2444 C CA    . PRO A 1 318 ? 6.858   -47.492 38.390  1.00 50.96 318 A 1 
ATOM 2445 C C     . PRO A 1 318 ? 6.974   -46.599 37.148  1.00 51.01 318 A 1 
ATOM 2446 O O     . PRO A 1 318 ? 6.176   -45.683 36.950  1.00 49.25 318 A 1 
ATOM 2447 C CB    . PRO A 1 318 ? 5.663   -48.453 38.322  1.00 46.46 318 A 1 
ATOM 2448 C CG    . PRO A 1 318 ? 4.563   -47.715 39.081  1.00 46.74 318 A 1 
ATOM 2449 C CD    . PRO A 1 318 ? 5.360   -46.978 40.172  1.00 51.18 318 A 1 
ATOM 2450 N N     . ALA A 1 319 ? 7.937   -46.921 36.283  1.00 50.05 319 A 1 
ATOM 2451 C CA    . ALA A 1 319 ? 8.347   -46.083 35.152  1.00 52.40 319 A 1 
ATOM 2452 C C     . ALA A 1 319 ? 7.390   -46.078 33.940  1.00 51.98 319 A 1 
ATOM 2453 O O     . ALA A 1 319 ? 7.704   -45.456 32.925  1.00 49.11 319 A 1 
ATOM 2454 C CB    . ALA A 1 319 ? 9.743   -46.557 34.742  1.00 48.01 319 A 1 
ATOM 2455 N N     . GLY A 1 320 ? 6.281   -46.821 33.966  1.00 48.48 320 A 1 
ATOM 2456 C CA    . GLY A 1 320 ? 5.651   -47.353 32.763  1.00 50.72 320 A 1 
ATOM 2457 C C     . GLY A 1 320 ? 4.931   -46.408 31.812  1.00 51.05 320 A 1 
ATOM 2458 O O     . GLY A 1 320 ? 4.793   -46.749 30.633  1.00 49.20 320 A 1 
ATOM 2459 N N     . ALA A 1 321 ? 4.392   -45.304 32.278  1.00 47.93 321 A 1 
ATOM 2460 C CA    . ALA A 1 321 ? 3.477   -44.513 31.460  1.00 50.73 321 A 1 
ATOM 2461 C C     . ALA A 1 321 ? 4.235   -43.687 30.406  1.00 50.25 321 A 1 
ATOM 2462 O O     . ALA A 1 321 ? 4.492   -42.498 30.609  1.00 49.08 321 A 1 
ATOM 2463 C CB    . ALA A 1 321 ? 2.573   -43.671 32.365  1.00 46.50 321 A 1 
ATOM 2464 N N     . ILE A 1 322 ? 4.559   -44.333 29.284  1.00 46.37 322 A 1 
ATOM 2465 C CA    . ILE A 1 322 ? 5.001   -43.655 28.062  1.00 50.28 322 A 1 
ATOM 2466 C C     . ILE A 1 322 ? 3.803   -42.851 27.552  1.00 51.09 322 A 1 
ATOM 2467 O O     . ILE A 1 322 ? 3.004   -43.334 26.756  1.00 48.93 322 A 1 
ATOM 2468 C CB    . ILE A 1 322 ? 5.550   -44.642 27.012  1.00 46.73 322 A 1 
ATOM 2469 C CG1   . ILE A 1 322 ? 6.690   -45.500 27.597  1.00 45.14 322 A 1 
ATOM 2470 C CG2   . ILE A 1 322 ? 6.046   -43.869 25.775  1.00 46.88 322 A 1 
ATOM 2471 C CD1   . ILE A 1 322 ? 7.199   -46.597 26.663  1.00 44.07 322 A 1 
ATOM 2472 N N     . GLY A 1 323 ? 3.641   -41.657 28.049  1.00 49.19 323 A 1 
ATOM 2473 C CA    . GLY A 1 323 ? 2.640   -40.717 27.586  1.00 51.40 323 A 1 
ATOM 2474 C C     . GLY A 1 323 ? 2.972   -40.263 26.167  1.00 51.11 323 A 1 
ATOM 2475 O O     . GLY A 1 323 ? 3.604   -39.234 25.983  1.00 50.13 323 A 1 
ATOM 2476 N N     . LEU A 1 324 ? 2.519   -41.045 25.174  1.00 48.32 324 A 1 
ATOM 2477 C CA    . LEU A 1 324 ? 2.606   -40.777 23.734  1.00 50.98 324 A 1 
ATOM 2478 C C     . LEU A 1 324 ? 1.838   -39.524 23.285  1.00 51.37 324 A 1 
ATOM 2479 O O     . LEU A 1 324 ? 1.783   -39.253 22.080  1.00 47.86 324 A 1 
ATOM 2480 C CB    . LEU A 1 324 ? 2.119   -42.004 22.951  1.00 45.34 324 A 1 
ATOM 2481 C CG    . LEU A 1 324 ? 3.205   -43.023 22.626  1.00 42.28 324 A 1 
ATOM 2482 C CD1   . LEU A 1 324 ? 2.559   -44.272 22.061  1.00 41.37 324 A 1 
ATOM 2483 C CD2   . LEU A 1 324 ? 4.173   -42.474 21.570  1.00 43.51 324 A 1 
ATOM 2484 N N     . PHE A 1 325 ? 1.264   -38.769 24.176  1.00 50.13 325 A 1 
ATOM 2485 C CA    . PHE A 1 325 ? 0.801   -37.424 23.878  1.00 51.41 325 A 1 
ATOM 2486 C C     . PHE A 1 325 ? 2.014   -36.507 23.705  1.00 52.22 325 A 1 
ATOM 2487 O O     . PHE A 1 325 ? 2.232   -35.572 24.472  1.00 47.45 325 A 1 
ATOM 2488 C CB    . PHE A 1 325 ? -0.183  -36.929 24.933  1.00 44.82 325 A 1 
ATOM 2489 C CG    . PHE A 1 325 ? -1.560  -37.531 24.792  1.00 43.64 325 A 1 
ATOM 2490 C CD1   . PHE A 1 325 ? -2.479  -36.997 23.880  1.00 41.67 325 A 1 
ATOM 2491 C CD2   . PHE A 1 325 ? -1.915  -38.643 25.574  1.00 40.44 325 A 1 
ATOM 2492 C CE1   . PHE A 1 325 ? -3.748  -37.564 23.754  1.00 36.41 325 A 1 
ATOM 2493 C CE2   . PHE A 1 325 ? -3.193  -39.213 25.443  1.00 35.35 325 A 1 
ATOM 2494 C CZ    . PHE A 1 325 ? -4.114  -38.674 24.533  1.00 36.19 325 A 1 
ATOM 2495 N N     . SER A 1 326 ? 2.787   -36.785 22.663  1.00 47.13 326 A 1 
ATOM 2496 C CA    . SER A 1 326 ? 3.545   -35.762 21.971  1.00 50.89 326 A 1 
ATOM 2497 C C     . SER A 1 326 ? 2.522   -34.765 21.434  1.00 51.72 326 A 1 
ATOM 2498 O O     . SER A 1 326 ? 2.078   -34.871 20.298  1.00 48.31 326 A 1 
ATOM 2499 C CB    . SER A 1 326 ? 4.392   -36.368 20.847  1.00 46.55 326 A 1 
ATOM 2500 O OG    . SER A 1 326 ? 3.595   -37.069 19.925  1.00 43.33 326 A 1 
ATOM 2501 N N     . SER A 1 327 ? 2.057   -33.874 22.297  1.00 45.69 327 A 1 
ATOM 2502 C CA    . SER A 1 327 ? 1.249   -32.734 21.895  1.00 48.40 327 A 1 
ATOM 2503 C C     . SER A 1 327 ? 1.986   -32.117 20.719  1.00 49.23 327 A 1 
ATOM 2504 O O     . SER A 1 327 ? 3.165   -31.795 20.889  1.00 45.17 327 A 1 
ATOM 2505 C CB    . SER A 1 327 ? 1.115   -31.728 23.041  1.00 43.51 327 A 1 
ATOM 2506 O OG    . SER A 1 327 ? 2.383   -31.364 23.552  1.00 40.88 327 A 1 
ATOM 2507 N N     . PRO A 1 328 ? 1.379   -32.070 19.523  1.00 37.71 328 A 1 
ATOM 2508 C CA    . PRO A 1 328 ? 2.052   -31.529 18.368  1.00 40.02 328 A 1 
ATOM 2509 C C     . PRO A 1 328 ? 2.591   -30.186 18.812  1.00 40.98 328 A 1 
ATOM 2510 O O     . PRO A 1 328 ? 1.826   -29.395 19.368  1.00 38.76 328 A 1 
ATOM 2511 C CB    . PRO A 1 328 ? 0.987   -31.410 17.270  1.00 36.14 328 A 1 
ATOM 2512 C CG    . PRO A 1 328 ? -0.325  -31.365 18.037  1.00 36.54 328 A 1 
ATOM 2513 C CD    . PRO A 1 328 ? -0.034  -32.235 19.260  1.00 41.41 328 A 1 
ATOM 2514 N N     . SER A 1 329 ? 3.901   -30.020 18.703  1.00 41.49 329 A 1 
ATOM 2515 C CA    . SER A 1 329 ? 4.565   -28.833 19.217  1.00 44.08 329 A 1 
ATOM 2516 C C     . SER A 1 329 ? 3.769   -27.664 18.675  1.00 44.98 329 A 1 
ATOM 2517 O O     . SER A 1 329 ? 3.706   -27.483 17.465  1.00 42.32 329 A 1 
ATOM 2518 C CB    . SER A 1 329 ? 6.023   -28.766 18.749  1.00 40.32 329 A 1 
ATOM 2519 O OG    . SER A 1 329 ? 6.103   -28.796 17.338  1.00 37.32 329 A 1 
ATOM 2520 N N     . LEU A 1 330 ? 3.071   -26.978 19.561  1.00 44.72 330 A 1 
ATOM 2521 C CA    . LEU A 1 330 ? 2.387   -25.751 19.201  1.00 44.97 330 A 1 
ATOM 2522 C C     . LEU A 1 330 ? 3.466   -24.944 18.512  1.00 45.43 330 A 1 
ATOM 2523 O O     . LEU A 1 330 ? 4.444   -24.583 19.168  1.00 42.24 330 A 1 
ATOM 2524 C CB    . LEU A 1 330 ? 1.869   -25.028 20.457  1.00 40.31 330 A 1 
ATOM 2525 C CG    . LEU A 1 330 ? 0.480   -25.489 20.927  1.00 38.13 330 A 1 
ATOM 2526 C CD1   . LEU A 1 330 ? 0.190   -24.968 22.327  1.00 39.05 330 A 1 
ATOM 2527 C CD2   . LEU A 1 330 ? -0.613  -24.947 19.979  1.00 40.60 330 A 1 
ATOM 2528 N N     . GLN A 1 331 ? 3.362   -24.816 17.179  1.00 41.89 331 A 1 
ATOM 2529 C CA    . GLN A 1 331 ? 4.309   -24.010 16.433  1.00 43.46 331 A 1 
ATOM 2530 C C     . GLN A 1 331 ? 4.214   -22.641 17.069  1.00 44.31 331 A 1 
ATOM 2531 O O     . GLN A 1 331 ? 3.238   -21.919 16.834  1.00 42.23 331 A 1 
ATOM 2532 C CB    . GLN A 1 331 ? 3.967   -23.937 14.940  1.00 40.11 331 A 1 
ATOM 2533 C CG    . GLN A 1 331 ? 4.464   -25.143 14.135  1.00 36.28 331 A 1 
ATOM 2534 C CD    . GLN A 1 331 ? 4.284   -24.942 12.633  1.00 34.04 331 A 1 
ATOM 2535 O OE1   . GLN A 1 331 ? 3.565   -24.081 12.148  1.00 31.75 331 A 1 
ATOM 2536 N NE2   . GLN A 1 331 ? 4.941   -25.744 11.813  1.00 31.75 331 A 1 
ATOM 2537 N N     . THR A 1 332 ? 5.130   -22.380 17.967  1.00 43.31 332 A 1 
ATOM 2538 C CA    . THR A 1 332 ? 5.228   -21.092 18.624  1.00 45.90 332 A 1 
ATOM 2539 C C     . THR A 1 332 ? 5.172   -20.114 17.469  1.00 47.27 332 A 1 
ATOM 2540 O O     . THR A 1 332 ? 5.963   -20.274 16.533  1.00 44.43 332 A 1 
ATOM 2541 C CB    . THR A 1 332 ? 6.543   -20.938 19.397  1.00 41.67 332 A 1 
ATOM 2542 O OG1   . THR A 1 332 ? 7.610   -21.583 18.727  1.00 38.19 332 A 1 
ATOM 2543 C CG2   . THR A 1 332 ? 6.444   -21.581 20.778  1.00 39.04 332 A 1 
ATOM 2544 N N     . PRO A 1 333 ? 4.130   -19.280 17.418  1.00 47.90 333 A 1 
ATOM 2545 C CA    . PRO A 1 333 ? 3.944   -18.386 16.298  1.00 48.15 333 A 1 
ATOM 2546 C C     . PRO A 1 333 ? 5.299   -17.735 16.098  1.00 48.81 333 A 1 
ATOM 2547 O O     . PRO A 1 333 ? 5.840   -17.264 17.091  1.00 47.76 333 A 1 
ATOM 2548 C CB    . PRO A 1 333 ? 2.873   -17.381 16.727  1.00 45.21 333 A 1 
ATOM 2549 C CG    . PRO A 1 333 ? 2.876   -17.472 18.250  1.00 44.09 333 A 1 
ATOM 2550 C CD    . PRO A 1 333 ? 3.256   -18.924 18.507  1.00 45.41 333 A 1 
ATOM 2551 N N     . LEU A 1 334 ? 5.880   -17.859 14.881  1.00 52.63 334 A 1 
ATOM 2552 C CA    . LEU A 1 334 ? 7.271   -17.488 14.628  1.00 51.91 334 A 1 
ATOM 2553 C C     . LEU A 1 334 ? 7.496   -16.067 15.156  1.00 52.87 334 A 1 
ATOM 2554 O O     . LEU A 1 334 ? 7.312   -15.083 14.437  1.00 49.35 334 A 1 
ATOM 2555 C CB    . LEU A 1 334 ? 7.582   -17.580 13.122  1.00 47.08 334 A 1 
ATOM 2556 C CG    . LEU A 1 334 ? 7.905   -18.991 12.606  1.00 42.76 334 A 1 
ATOM 2557 C CD1   . LEU A 1 334 ? 7.835   -19.023 11.079  1.00 41.20 334 A 1 
ATOM 2558 C CD2   . LEU A 1 334 ? 9.329   -19.412 13.019  1.00 41.13 334 A 1 
ATOM 2559 N N     . HIS A 1 335 ? 7.788   -15.985 16.424  1.00 53.06 335 A 1 
ATOM 2560 C CA    . HIS A 1 335 ? 8.235   -14.809 17.112  1.00 53.25 335 A 1 
ATOM 2561 C C     . HIS A 1 335 ? 9.636   -14.637 16.575  1.00 54.59 335 A 1 
ATOM 2562 O O     . HIS A 1 335 ? 10.592  -15.192 17.105  1.00 50.40 335 A 1 
ATOM 2563 C CB    . HIS A 1 335 ? 8.194   -14.974 18.633  1.00 48.58 335 A 1 
ATOM 2564 C CG    . HIS A 1 335 ? 7.017   -14.290 19.275  1.00 43.56 335 A 1 
ATOM 2565 N ND1   . HIS A 1 335 ? 6.964   -12.965 19.652  1.00 38.79 335 A 1 
ATOM 2566 C CD2   . HIS A 1 335 ? 5.818   -14.843 19.625  1.00 37.30 335 A 1 
ATOM 2567 C CE1   . HIS A 1 335 ? 5.766   -12.751 20.211  1.00 34.79 335 A 1 
ATOM 2568 N NE2   . HIS A 1 335 ? 5.038   -13.854 20.211  1.00 35.43 335 A 1 
ATOM 2569 N N     . PHE A 1 336 ? 9.696   -13.962 15.437  1.00 59.25 336 A 1 
ATOM 2570 C CA    . PHE A 1 336 ? 10.943  -13.406 14.982  1.00 59.29 336 A 1 
ATOM 2571 C C     . PHE A 1 336 ? 11.539  -12.736 16.202  1.00 62.36 336 A 1 
ATOM 2572 O O     . PHE A 1 336 ? 10.896  -11.873 16.812  1.00 57.95 336 A 1 
ATOM 2573 C CB    . PHE A 1 336 ? 10.680  -12.415 13.847  1.00 52.33 336 A 1 
ATOM 2574 C CG    . PHE A 1 336 ? 10.340  -13.113 12.556  1.00 47.79 336 A 1 
ATOM 2575 C CD1   . PHE A 1 336 ? 11.360  -13.701 11.793  1.00 44.96 336 A 1 
ATOM 2576 C CD2   . PHE A 1 336 ? 9.004   -13.264 12.156  1.00 42.50 336 A 1 
ATOM 2577 C CE1   . PHE A 1 336 ? 11.052  -14.418 10.634  1.00 37.67 336 A 1 
ATOM 2578 C CE2   . PHE A 1 336 ? 8.688   -13.981 10.978  1.00 37.73 336 A 1 
ATOM 2579 C CZ    . PHE A 1 336 ? 9.715   -14.556 10.219  1.00 37.64 336 A 1 
ATOM 2580 N N     . SER A 1 337 ? 12.683  -13.243 16.622  1.00 68.72 337 A 1 
ATOM 2581 C CA    . SER A 1 337 ? 13.265  -12.832 17.888  1.00 72.18 337 A 1 
ATOM 2582 C C     . SER A 1 337 ? 13.371  -11.307 17.892  1.00 74.92 337 A 1 
ATOM 2583 O O     . SER A 1 337 ? 13.572  -10.691 16.839  1.00 70.83 337 A 1 
ATOM 2584 C CB    . SER A 1 337 ? 14.622  -13.511 18.112  1.00 64.46 337 A 1 
ATOM 2585 O OG    . SER A 1 337 ? 15.595  -13.037 17.208  1.00 53.69 337 A 1 
ATOM 2586 N N     . SER A 1 338 ? 13.212  -10.689 19.055  1.00 79.11 338 A 1 
ATOM 2587 C CA    . SER A 1 338 ? 13.374  -9.232  19.156  1.00 81.18 338 A 1 
ATOM 2588 C C     . SER A 1 338 ? 14.660  -8.772  18.460  1.00 82.95 338 A 1 
ATOM 2589 O O     . SER A 1 338 ? 14.637  -7.830  17.676  1.00 80.82 338 A 1 
ATOM 2590 C CB    . SER A 1 338 ? 13.392  -8.799  20.623  1.00 75.28 338 A 1 
ATOM 2591 O OG    . SER A 1 338 ? 13.419  -7.397  20.701  1.00 62.40 338 A 1 
ATOM 2592 N N     . LYS A 1 339 ? 15.727  -9.562  18.605  1.00 82.60 339 A 1 
ATOM 2593 C CA    . LYS A 1 339 ? 17.016  -9.339  17.938  1.00 84.47 339 A 1 
ATOM 2594 C C     . LYS A 1 339 ? 16.927  -9.364  16.404  1.00 85.88 339 A 1 
ATOM 2595 O O     . LYS A 1 339 ? 17.513  -8.523  15.733  1.00 84.60 339 A 1 
ATOM 2596 C CB    . LYS A 1 339 ? 18.026  -10.396 18.410  1.00 81.88 339 A 1 
ATOM 2597 C CG    . LYS A 1 339 ? 18.333  -10.294 19.906  1.00 70.97 339 A 1 
ATOM 2598 C CD    . LYS A 1 339 ? 19.425  -11.286 20.314  1.00 66.40 339 A 1 
ATOM 2599 C CE    . LYS A 1 339 ? 19.755  -11.128 21.786  1.00 57.49 339 A 1 
ATOM 2600 N NZ    . LYS A 1 339 ? 20.838  -12.043 22.233  1.00 51.21 339 A 1 
ATOM 2601 N N     . GLU A 1 340 ? 16.188  -10.321 15.810  1.00 84.02 340 A 1 
ATOM 2602 C CA    . GLU A 1 340 ? 16.021  -10.370 14.354  1.00 84.21 340 A 1 
ATOM 2603 C C     . GLU A 1 340 ? 15.211  -9.193  13.821  1.00 85.75 340 A 1 
ATOM 2604 O O     . GLU A 1 340 ? 15.510  -8.655  12.753  1.00 83.93 340 A 1 
ATOM 2605 C CB    . GLU A 1 340 ? 15.291  -11.643 13.943  1.00 80.64 340 A 1 
ATOM 2606 C CG    . GLU A 1 340 ? 16.152  -12.898 13.971  1.00 69.59 340 A 1 
ATOM 2607 C CD    . GLU A 1 340 ? 15.332  -14.135 13.574  1.00 64.12 340 A 1 
ATOM 2608 O OE1   . GLU A 1 340 ? 15.910  -15.237 13.620  1.00 57.86 340 A 1 
ATOM 2609 O OE2   . GLU A 1 340 ? 14.145  -13.963 13.194  1.00 57.82 340 A 1 
ATOM 2610 N N     . ARG A 1 341 ? 14.173  -8.772  14.558  1.00 82.60 341 A 1 
ATOM 2611 C CA    . ARG A 1 341 ? 13.390  -7.589  14.216  1.00 84.19 341 A 1 
ATOM 2612 C C     . ARG A 1 341 ? 14.240  -6.329  14.317  1.00 85.14 341 A 1 
ATOM 2613 O O     . ARG A 1 341 ? 14.238  -5.531  13.382  1.00 84.17 341 A 1 
ATOM 2614 C CB    . ARG A 1 341 ? 12.137  -7.528  15.097  1.00 82.55 341 A 1 
ATOM 2615 C CG    . ARG A 1 341 ? 11.224  -6.371  14.686  1.00 79.70 341 A 1 
ATOM 2616 C CD    . ARG A 1 341 ? 9.968   -6.303  15.559  1.00 77.31 341 A 1 
ATOM 2617 N NE    . ARG A 1 341 ? 9.192   -5.099  15.224  1.00 74.90 341 A 1 
ATOM 2618 C CZ    . ARG A 1 341 ? 9.506   -3.865  15.627  1.00 72.80 341 A 1 
ATOM 2619 N NH1   . ARG A 1 341 ? 10.475  -3.636  16.468  1.00 65.32 341 A 1 
ATOM 2620 N NH2   . ARG A 1 341 ? 8.866   -2.841  15.166  1.00 67.92 341 A 1 
ATOM 2621 N N     . GLU A 1 342 ? 15.010  -6.191  15.372  1.00 86.42 342 A 1 
ATOM 2622 C CA    . GLU A 1 342 ? 15.957  -5.090  15.552  1.00 86.56 342 A 1 
ATOM 2623 C C     . GLU A 1 342 ? 16.978  -5.012  14.408  1.00 87.69 342 A 1 
ATOM 2624 O O     . GLU A 1 342 ? 17.192  -3.941  13.839  1.00 86.69 342 A 1 
ATOM 2625 C CB    . GLU A 1 342 ? 16.697  -5.253  16.887  1.00 84.51 342 A 1 
ATOM 2626 C CG    . GLU A 1 342 ? 15.837  -4.885  18.101  1.00 72.38 342 A 1 
ATOM 2627 C CD    . GLU A 1 342 ? 16.431  -5.420  19.406  1.00 66.33 342 A 1 
ATOM 2628 O OE1   . GLU A 1 342 ? 15.639  -5.699  20.338  1.00 58.96 342 A 1 
ATOM 2629 O OE2   . GLU A 1 342 ? 17.667  -5.590  19.481  1.00 58.92 342 A 1 
ATOM 2630 N N     . ALA A 1 343 ? 17.532  -6.162  13.984  1.00 88.50 343 A 1 
ATOM 2631 C CA    . ALA A 1 343 ? 18.443  -6.219  12.843  1.00 88.64 343 A 1 
ATOM 2632 C C     . ALA A 1 343 ? 17.781  -5.736  11.539  1.00 89.18 343 A 1 
ATOM 2633 O O     . ALA A 1 343 ? 18.387  -4.999  10.750  1.00 88.00 343 A 1 
ATOM 2634 C CB    . ALA A 1 343 ? 18.968  -7.654  12.708  1.00 87.23 343 A 1 
ATOM 2635 N N     . ARG A 1 344 ? 16.498  -6.080  11.299  1.00 88.46 344 A 1 
ATOM 2636 C CA    . ARG A 1 344 ? 15.724  -5.596  10.142  1.00 87.74 344 A 1 
ATOM 2637 C C     . ARG A 1 344 ? 15.458  -4.094  10.211  1.00 89.13 344 A 1 
ATOM 2638 O O     . ARG A 1 344 ? 15.602  -3.400  9.199   1.00 87.99 344 A 1 
ATOM 2639 C CB    . ARG A 1 344 ? 14.403  -6.371  10.035  1.00 86.66 344 A 1 
ATOM 2640 C CG    . ARG A 1 344 ? 14.605  -7.842  9.623   1.00 81.64 344 A 1 
ATOM 2641 C CD    . ARG A 1 344 ? 13.263  -8.571  9.606   1.00 78.79 344 A 1 
ATOM 2642 N NE    . ARG A 1 344 ? 13.419  -10.001 9.272   1.00 73.55 344 A 1 
ATOM 2643 C CZ    . ARG A 1 344 ? 13.481  -11.003 10.138  1.00 68.47 344 A 1 
ATOM 2644 N NH1   . ARG A 1 344 ? 13.367  -10.827 11.420  1.00 60.82 344 A 1 
ATOM 2645 N NH2   . ARG A 1 344 ? 13.651  -12.215 9.713   1.00 61.94 344 A 1 
ATOM 2646 N N     . VAL A 1 345 ? 15.119  -3.580  11.392  1.00 89.84 345 A 1 
ATOM 2647 C CA    . VAL A 1 345 ? 14.934  -2.143  11.612  1.00 90.07 345 A 1 
ATOM 2648 C C     . VAL A 1 345 ? 16.241  -1.384  11.375  1.00 90.70 345 A 1 
ATOM 2649 O O     . VAL A 1 345 ? 16.237  -0.363  10.679  1.00 89.94 345 A 1 
ATOM 2650 C CB    . VAL A 1 345 ? 14.376  -1.860  13.018  1.00 89.18 345 A 1 
ATOM 2651 C CG1   . VAL A 1 345 ? 14.327  -0.356  13.331  1.00 82.27 345 A 1 
ATOM 2652 C CG2   . VAL A 1 345 ? 12.947  -2.402  13.163  1.00 82.55 345 A 1 
ATOM 2653 N N     . LEU A 1 346 ? 17.361  -1.898  11.865  1.00 91.74 346 A 1 
ATOM 2654 C CA    . LEU A 1 346 ? 18.671  -1.294  11.650  1.00 91.49 346 A 1 
ATOM 2655 C C     . LEU A 1 346 ? 19.022  -1.233  10.158  1.00 91.84 346 A 1 
ATOM 2656 O O     . LEU A 1 346 ? 19.356  -0.159  9.637   1.00 91.02 346 A 1 
ATOM 2657 C CB    . LEU A 1 346 ? 19.717  -2.085  12.449  1.00 90.71 346 A 1 
ATOM 2658 C CG    . LEU A 1 346 ? 21.128  -1.471  12.402  1.00 80.64 346 A 1 
ATOM 2659 C CD1   . LEU A 1 346 ? 21.176  -0.081  13.033  1.00 74.18 346 A 1 
ATOM 2660 C CD2   . LEU A 1 346 ? 22.114  -2.383  13.147  1.00 77.14 346 A 1 
ATOM 2661 N N     . ARG A 1 347 ? 18.833  -2.338  9.416   1.00 91.25 347 A 1 
ATOM 2662 C CA    . ARG A 1 347 ? 19.056  -2.401  7.966   1.00 90.40 347 A 1 
ATOM 2663 C C     . ARG A 1 347 ? 18.167  -1.424  7.197   1.00 90.94 347 A 1 
ATOM 2664 O O     . ARG A 1 347 ? 18.597  -0.833  6.203   1.00 89.33 347 A 1 
ATOM 2665 C CB    . ARG A 1 347 ? 18.817  -3.847  7.509   1.00 88.99 347 A 1 
ATOM 2666 C CG    . ARG A 1 347 ? 19.335  -4.087  6.088   1.00 79.35 347 A 1 
ATOM 2667 C CD    . ARG A 1 347 ? 19.050  -5.536  5.676   1.00 77.17 347 A 1 
ATOM 2668 N NE    . ARG A 1 347 ? 20.056  -6.030  4.731   1.00 68.94 347 A 1 
ATOM 2669 C CZ    . ARG A 1 347 ? 20.215  -7.289  4.366   1.00 64.17 347 A 1 
ATOM 2670 N NH1   . ARG A 1 347 ? 19.363  -8.218  4.702   1.00 57.98 347 A 1 
ATOM 2671 N NH2   . ARG A 1 347 ? 21.254  -7.632  3.665   1.00 56.98 347 A 1 
ATOM 2672 N N     . TYR A 1 348 ? 16.931  -1.252  7.624   1.00 91.15 348 A 1 
ATOM 2673 C CA    . TYR A 1 348 ? 16.036  -0.257  7.054   1.00 91.05 348 A 1 
ATOM 2674 C C     . TYR A 1 348 ? 16.545  1.172   7.288   1.00 91.30 348 A 1 
ATOM 2675 O O     . TYR A 1 348 ? 16.587  1.957   6.341   1.00 90.60 348 A 1 
ATOM 2676 C CB    . TYR A 1 348 ? 14.632  -0.455  7.617   1.00 90.56 348 A 1 
ATOM 2677 C CG    . TYR A 1 348 ? 13.736  0.744   7.414   1.00 89.16 348 A 1 
ATOM 2678 C CD1   . TYR A 1 348 ? 13.541  1.661   8.468   1.00 86.50 348 A 1 
ATOM 2679 C CD2   . TYR A 1 348 ? 13.147  0.980   6.163   1.00 87.06 348 A 1 
ATOM 2680 C CE1   . TYR A 1 348 ? 12.735  2.786   8.279   1.00 85.42 348 A 1 
ATOM 2681 C CE2   . TYR A 1 348 ? 12.336  2.102   5.961   1.00 85.25 348 A 1 
ATOM 2682 C CZ    . TYR A 1 348 ? 12.128  3.000   7.029   1.00 84.96 348 A 1 
ATOM 2683 O OH    . TYR A 1 348 ? 11.328  4.082   6.848   1.00 83.25 348 A 1 
ATOM 2684 N N     . LYS A 1 349 ? 16.974  1.496   8.509   1.00 91.19 349 A 1 
ATOM 2685 C CA    . LYS A 1 349 ? 17.526  2.810   8.842   1.00 90.45 349 A 1 
ATOM 2686 C C     . LYS A 1 349 ? 18.782  3.128   8.022   1.00 90.86 349 A 1 
ATOM 2687 O O     . LYS A 1 349 ? 18.927  4.233   7.519   1.00 89.32 349 A 1 
ATOM 2688 C CB    . LYS A 1 349 ? 17.841  2.896   10.344  1.00 89.50 349 A 1 
ATOM 2689 C CG    . LYS A 1 349 ? 16.579  2.987   11.220  1.00 83.10 349 A 1 
ATOM 2690 C CD    . LYS A 1 349 ? 16.965  3.101   12.695  1.00 79.02 349 A 1 
ATOM 2691 C CE    . LYS A 1 349 ? 15.728  3.214   13.579  1.00 71.37 349 A 1 
ATOM 2692 N NZ    . LYS A 1 349 ? 16.061  3.685   14.946  1.00 64.17 349 A 1 
ATOM 2693 N N     . GLU A 1 350 ? 19.645  2.149   7.815   1.00 92.01 350 A 1 
ATOM 2694 C CA    . GLU A 1 350 ? 20.842  2.291   6.990   1.00 91.22 350 A 1 
ATOM 2695 C C     . GLU A 1 350 ? 20.489  2.567   5.518   1.00 91.00 350 A 1 
ATOM 2696 O O     . GLU A 1 350 ? 20.939  3.559   4.934   1.00 89.17 350 A 1 
ATOM 2697 C CB    . GLU A 1 350 ? 21.677  1.023   7.156   1.00 90.42 350 A 1 
ATOM 2698 C CG    . GLU A 1 350 ? 23.067  1.175   6.541   1.00 78.44 350 A 1 
ATOM 2699 C CD    . GLU A 1 350 ? 23.944  -0.059  6.791   1.00 70.34 350 A 1 
ATOM 2700 O OE1   . GLU A 1 350 ? 25.173  0.101   6.715   1.00 63.60 350 A 1 
ATOM 2701 O OE2   . GLU A 1 350 ? 23.368  -1.142  7.044   1.00 64.23 350 A 1 
ATOM 2702 N N     . LYS A 1 351 ? 19.570  1.778   4.935   1.00 89.75 351 A 1 
ATOM 2703 C CA    . LYS A 1 351 ? 19.061  2.022   3.580   1.00 88.61 351 A 1 
ATOM 2704 C C     . LYS A 1 351 ? 18.350  3.370   3.445   1.00 88.79 351 A 1 
ATOM 2705 O O     . LYS A 1 351 ? 18.397  3.977   2.376   1.00 86.54 351 A 1 
ATOM 2706 C CB    . LYS A 1 351 ? 18.126  0.889   3.151   1.00 87.11 351 A 1 
ATOM 2707 C CG    . LYS A 1 351 ? 18.876  -0.411  2.815   1.00 77.07 351 A 1 
ATOM 2708 C CD    . LYS A 1 351 ? 17.873  -1.493  2.413   1.00 73.10 351 A 1 
ATOM 2709 C CE    . LYS A 1 351 ? 18.585  -2.805  2.061   1.00 63.69 351 A 1 
ATOM 2710 N NZ    . LYS A 1 351 ? 17.634  -3.848  1.608   1.00 58.30 351 A 1 
ATOM 2711 N N     . LYS A 1 352 ? 17.671  3.847   4.486   1.00 89.02 352 A 1 
ATOM 2712 C CA    . LYS A 1 352 ? 17.015  5.158   4.488   1.00 88.85 352 A 1 
ATOM 2713 C C     . LYS A 1 352 ? 18.024  6.288   4.279   1.00 88.65 352 A 1 
ATOM 2714 O O     . LYS A 1 352 ? 17.750  7.180   3.486   1.00 86.42 352 A 1 
ATOM 2715 C CB    . LYS A 1 352 ? 16.184  5.338   5.770   1.00 87.49 352 A 1 
ATOM 2716 C CG    . LYS A 1 352 ? 15.466  6.698   5.837   1.00 82.65 352 A 1 
ATOM 2717 C CD    . LYS A 1 352 ? 14.551  6.803   7.071   1.00 80.53 352 A 1 
ATOM 2718 C CE    . LYS A 1 352 ? 13.939  8.200   7.155   1.00 72.73 352 A 1 
ATOM 2719 N NZ    . LYS A 1 352 ? 12.897  8.304   8.205   1.00 67.00 352 A 1 
ATOM 2720 N N     . LYS A 1 353 ? 19.195  6.207   4.901   1.00 89.51 353 A 1 
ATOM 2721 C CA    . LYS A 1 353 ? 20.273  7.204   4.747   1.00 88.62 353 A 1 
ATOM 2722 C C     . LYS A 1 353 ? 20.844  7.255   3.324   1.00 88.28 353 A 1 
ATOM 2723 O O     . LYS A 1 353 ? 21.260  8.318   2.876   1.00 84.92 353 A 1 
ATOM 2724 C CB    . LYS A 1 353 ? 21.398  6.917   5.750   1.00 87.06 353 A 1 
ATOM 2725 C CG    . LYS A 1 353 ? 20.981  7.111   7.224   1.00 78.95 353 A 1 
ATOM 2726 C CD    . LYS A 1 353 ? 22.115  6.693   8.160   1.00 75.20 353 A 1 
ATOM 2727 C CE    . LYS A 1 353 ? 21.701  6.819   9.631   1.00 66.00 353 A 1 
ATOM 2728 N NZ    . LYS A 1 353 ? 22.786  6.416   10.568  1.00 59.30 353 A 1 
ATOM 2729 N N     . SER A 1 354 ? 20.824  6.135   2.590   1.00 87.01 354 A 1 
ATOM 2730 C CA    . SER A 1 354 ? 21.348  6.050   1.222   1.00 86.15 354 A 1 
ATOM 2731 C C     . SER A 1 354 ? 20.334  6.408   0.123   1.00 86.48 354 A 1 
ATOM 2732 O O     . SER A 1 354 ? 20.640  6.268   -1.065  1.00 82.36 354 A 1 
ATOM 2733 C CB    . SER A 1 354 ? 21.966  4.669   0.979   1.00 83.75 354 A 1 
ATOM 2734 O OG    . SER A 1 354 ? 20.980  3.665   0.922   1.00 72.57 354 A 1 
ATOM 2735 N N     . ARG A 1 355 ? 19.101  6.838   0.471   1.00 83.54 355 A 1 
ATOM 2736 C CA    . ARG A 1 355 ? 18.086  7.213   -0.525  1.00 82.56 355 A 1 
ATOM 2737 C C     . ARG A 1 355 ? 18.514  8.484   -1.263  1.00 82.09 355 A 1 
ATOM 2738 O O     . ARG A 1 355 ? 18.844  9.483   -0.642  1.00 80.38 355 A 1 
ATOM 2739 C CB    . ARG A 1 355 ? 16.713  7.410   0.133   1.00 81.20 355 A 1 
ATOM 2740 C CG    . ARG A 1 355 ? 16.088  6.104   0.650   1.00 76.99 355 A 1 
ATOM 2741 C CD    . ARG A 1 355 ? 14.769  6.399   1.352   1.00 75.75 355 A 1 
ATOM 2742 N NE    . ARG A 1 355 ? 14.199  5.206   2.025   1.00 71.41 355 A 1 
ATOM 2743 C CZ    . ARG A 1 355 ? 13.178  5.209   2.868   1.00 69.51 355 A 1 
ATOM 2744 N NH1   . ARG A 1 355 ? 12.509  6.298   3.142   1.00 64.25 355 A 1 
ATOM 2745 N NH2   . ARG A 1 355 ? 12.808  4.129   3.472   1.00 63.86 355 A 1 
ATOM 2746 N N     . LYS A 1 356 ? 18.450  8.429   -2.604  1.00 79.77 356 A 1 
ATOM 2747 C CA    . LYS A 1 356 ? 18.649  9.578   -3.480  1.00 77.78 356 A 1 
ATOM 2748 C C     . LYS A 1 356 ? 17.324  9.873   -4.175  1.00 76.59 356 A 1 
ATOM 2749 O O     . LYS A 1 356 ? 16.771  8.986   -4.829  1.00 70.90 356 A 1 
ATOM 2750 C CB    . LYS A 1 356 ? 19.777  9.314   -4.491  1.00 72.82 356 A 1 
ATOM 2751 C CG    . LYS A 1 356 ? 21.134  9.093   -3.796  1.00 63.85 356 A 1 
ATOM 2752 C CD    . LYS A 1 356 ? 22.262  8.952   -4.826  1.00 58.68 356 A 1 
ATOM 2753 C CE    . LYS A 1 356 ? 23.598  8.744   -4.118  1.00 51.37 356 A 1 
ATOM 2754 N NZ    . LYS A 1 356 ? 24.743  8.751   -5.059  1.00 44.60 356 A 1 
ATOM 2755 N N     . PHE A 1 357 ? 16.831  11.096  -4.027  1.00 78.95 357 A 1 
ATOM 2756 C CA    . PHE A 1 357 ? 15.557  11.533  -4.602  1.00 77.32 357 A 1 
ATOM 2757 C C     . PHE A 1 357 ? 15.730  12.264  -5.939  1.00 77.88 357 A 1 
ATOM 2758 O O     . PHE A 1 357 ? 14.771  12.477  -6.675  1.00 72.93 357 A 1 
ATOM 2759 C CB    . PHE A 1 357 ? 14.822  12.375  -3.564  1.00 72.93 357 A 1 
ATOM 2760 C CG    . PHE A 1 357 ? 14.453  11.600  -2.316  1.00 68.86 357 A 1 
ATOM 2761 C CD1   . PHE A 1 357 ? 13.368  10.697  -2.345  1.00 63.12 357 A 1 
ATOM 2762 C CD2   . PHE A 1 357 ? 15.180  11.757  -1.132  1.00 63.51 357 A 1 
ATOM 2763 C CE1   . PHE A 1 357 ? 13.015  9.974   -1.203  1.00 57.75 357 A 1 
ATOM 2764 C CE2   . PHE A 1 357 ? 14.822  11.035  0.030   1.00 58.30 357 A 1 
ATOM 2765 C CZ    . PHE A 1 357 ? 13.737  10.142  -0.008  1.00 59.39 357 A 1 
ATOM 2766 N N     . GLU A 1 358 ? 16.957  12.580  -6.312  1.00 76.20 358 A 1 
ATOM 2767 C CA    . GLU A 1 358 ? 17.273  13.202  -7.597  1.00 77.21 358 A 1 
ATOM 2768 C C     . GLU A 1 358 ? 16.748  12.373  -8.768  1.00 77.51 358 A 1 
ATOM 2769 O O     . GLU A 1 358 ? 16.917  11.151  -8.867  1.00 74.40 358 A 1 
ATOM 2770 C CB    . GLU A 1 358 ? 18.786  13.393  -7.747  1.00 74.28 358 A 1 
ATOM 2771 C CG    . GLU A 1 358 ? 19.351  14.448  -6.791  1.00 65.08 358 A 1 
ATOM 2772 C CD    . GLU A 1 358 ? 20.876  14.601  -6.912  1.00 58.49 358 A 1 
ATOM 2773 O OE1   . GLU A 1 358 ? 21.442  15.373  -6.115  1.00 53.14 358 A 1 
ATOM 2774 O OE2   . GLU A 1 358 ? 21.470  13.910  -7.774  1.00 51.86 358 A 1 
ATOM 2775 N N     . LYS A 1 359 ? 16.100  13.066  -9.724  1.00 78.54 359 A 1 
ATOM 2776 C CA    . LYS A 1 359 ? 15.545  12.430  -10.909 1.00 79.00 359 A 1 
ATOM 2777 C C     . LYS A 1 359 ? 16.672  11.955  -11.823 1.00 81.18 359 A 1 
ATOM 2778 O O     . LYS A 1 359 ? 17.234  12.718  -12.598 1.00 78.55 359 A 1 
ATOM 2779 C CB    . LYS A 1 359 ? 14.584  13.386  -11.611 1.00 73.95 359 A 1 
ATOM 2780 C CG    . LYS A 1 359 ? 13.895  12.706  -12.799 1.00 63.86 359 A 1 
ATOM 2781 C CD    . LYS A 1 359 ? 12.940  13.693  -13.465 1.00 58.93 359 A 1 
ATOM 2782 C CE    . LYS A 1 359 ? 12.262  13.035  -14.653 1.00 51.14 359 A 1 
ATOM 2783 N NZ    . LYS A 1 359 ? 11.348  13.980  -15.331 1.00 45.69 359 A 1 
ATOM 2784 N N     . THR A 1 360 ? 16.900  10.648  -11.835 1.00 83.12 360 A 1 
ATOM 2785 C CA    . THR A 1 360 ? 17.841  10.012  -12.755 1.00 83.18 360 A 1 
ATOM 2786 C C     . THR A 1 360 ? 17.119  9.405   -13.959 1.00 85.25 360 A 1 
ATOM 2787 O O     . THR A 1 360 ? 16.066  8.776   -13.850 1.00 82.40 360 A 1 
ATOM 2788 C CB    . THR A 1 360 ? 18.732  8.993   -12.034 1.00 78.71 360 A 1 
ATOM 2789 O OG1   . THR A 1 360 ? 17.962  7.968   -11.465 1.00 67.81 360 A 1 
ATOM 2790 C CG2   . THR A 1 360 ? 19.568  9.640   -10.924 1.00 67.15 360 A 1 
ATOM 2791 N N     . THR A 1 361 ? 17.671  9.598   -15.167 1.00 87.61 361 A 1 
ATOM 2792 C CA    . THR A 1 361 ? 17.164  8.951   -16.383 1.00 88.26 361 A 1 
ATOM 2793 C C     . THR A 1 361 ? 17.737  7.542   -16.470 1.00 88.08 361 A 1 
ATOM 2794 O O     . THR A 1 361 ? 18.913  7.359   -16.739 1.00 85.10 361 A 1 
ATOM 2795 C CB    . THR A 1 361 ? 17.506  9.760   -17.640 1.00 87.76 361 A 1 
ATOM 2796 O OG1   . THR A 1 361 ? 16.941  11.044  -17.534 1.00 78.84 361 A 1 
ATOM 2797 C CG2   . THR A 1 361 ? 16.911  9.123   -18.897 1.00 78.24 361 A 1 
ATOM 2798 N N     . ARG A 1 362 ? 16.891  6.528   -16.276 1.00 86.64 362 A 1 
ATOM 2799 C CA    . ARG A 1 362 ? 17.329  5.124   -16.317 1.00 85.05 362 A 1 
ATOM 2800 C C     . ARG A 1 362 ? 17.709  4.633   -17.719 1.00 86.64 362 A 1 
ATOM 2801 O O     . ARG A 1 362 ? 18.556  3.750   -17.853 1.00 84.43 362 A 1 
ATOM 2802 C CB    . ARG A 1 362 ? 16.235  4.208   -15.732 1.00 81.43 362 A 1 
ATOM 2803 C CG    . ARG A 1 362 ? 15.977  4.455   -14.240 1.00 73.06 362 A 1 
ATOM 2804 C CD    . ARG A 1 362 ? 14.962  3.439   -13.706 1.00 69.70 362 A 1 
ATOM 2805 N NE    . ARG A 1 362 ? 14.644  3.684   -12.293 1.00 63.21 362 A 1 
ATOM 2806 C CZ    . ARG A 1 362 ? 13.828  2.964   -11.528 1.00 58.74 362 A 1 
ATOM 2807 N NH1   . ARG A 1 362 ? 13.209  1.911   -11.996 1.00 54.27 362 A 1 
ATOM 2808 N NH2   . ARG A 1 362 ? 13.625  3.300   -10.290 1.00 53.15 362 A 1 
ATOM 2809 N N     . TYR A 1 363 ? 17.055  5.172   -18.749 1.00 86.68 363 A 1 
ATOM 2810 C CA    . TYR A 1 363 ? 17.236  4.743   -20.130 1.00 87.93 363 A 1 
ATOM 2811 C C     . TYR A 1 363 ? 17.359  5.962   -21.059 1.00 89.77 363 A 1 
ATOM 2812 O O     . TYR A 1 363 ? 16.349  6.549   -21.452 1.00 88.80 363 A 1 
ATOM 2813 C CB    . TYR A 1 363 ? 16.058  3.849   -20.554 1.00 86.25 363 A 1 
ATOM 2814 C CG    . TYR A 1 363 ? 15.860  2.607   -19.711 1.00 84.09 363 A 1 
ATOM 2815 C CD1   . TYR A 1 363 ? 16.699  1.490   -19.868 1.00 79.61 363 A 1 
ATOM 2816 C CD2   . TYR A 1 363 ? 14.830  2.559   -18.750 1.00 79.55 363 A 1 
ATOM 2817 C CE1   . TYR A 1 363 ? 16.516  0.333   -19.090 1.00 78.45 363 A 1 
ATOM 2818 C CE2   . TYR A 1 363 ? 14.632  1.413   -17.963 1.00 77.25 363 A 1 
ATOM 2819 C CZ    . TYR A 1 363 ? 15.483  0.291   -18.137 1.00 79.98 363 A 1 
ATOM 2820 O OH    . TYR A 1 363 ? 15.304  -0.836  -17.369 1.00 76.81 363 A 1 
ATOM 2821 N N     . ALA A 1 364 ? 18.580  6.291   -21.456 1.00 93.62 364 A 1 
ATOM 2822 C CA    . ALA A 1 364 ? 18.863  7.391   -22.369 1.00 93.41 364 A 1 
ATOM 2823 C C     . ALA A 1 364 ? 18.119  7.259   -23.709 1.00 93.89 364 A 1 
ATOM 2824 O O     . ALA A 1 364 ? 17.508  8.209   -24.181 1.00 92.29 364 A 1 
ATOM 2825 C CB    . ALA A 1 364 ? 20.379  7.475   -22.575 1.00 92.34 364 A 1 
ATOM 2826 N N     . THR A 1 365 ? 18.050  6.048   -24.271 1.00 93.53 365 A 1 
ATOM 2827 C CA    . THR A 1 365 ? 17.317  5.772   -25.510 1.00 92.66 365 A 1 
ATOM 2828 C C     . THR A 1 365 ? 15.834  6.121   -25.404 1.00 93.01 365 A 1 
ATOM 2829 O O     . THR A 1 365 ? 15.269  6.739   -26.310 1.00 91.82 365 A 1 
ATOM 2830 C CB    . THR A 1 365 ? 17.460  4.289   -25.893 1.00 90.92 365 A 1 
ATOM 2831 O OG1   . THR A 1 365 ? 18.775  3.851   -25.695 1.00 80.66 365 A 1 
ATOM 2832 C CG2   . THR A 1 365 ? 17.081  4.022   -27.346 1.00 76.94 365 A 1 
ATOM 2833 N N     . ARG A 1 366 ? 15.174  5.806   -24.295 1.00 92.35 366 A 1 
ATOM 2834 C CA    . ARG A 1 366 ? 13.761  6.162   -24.080 1.00 91.69 366 A 1 
ATOM 2835 C C     . ARG A 1 366 ? 13.551  7.670   -23.941 1.00 92.30 366 A 1 
ATOM 2836 O O     . ARG A 1 366 ? 12.508  8.160   -24.364 1.00 90.87 366 A 1 
ATOM 2837 C CB    . ARG A 1 366 ? 13.181  5.458   -22.852 1.00 90.37 366 A 1 
ATOM 2838 C CG    . ARG A 1 366 ? 13.053  3.949   -23.044 1.00 84.60 366 A 1 
ATOM 2839 C CD    . ARG A 1 366 ? 12.271  3.341   -21.872 1.00 83.30 366 A 1 
ATOM 2840 N NE    . ARG A 1 366 ? 12.158  1.876   -21.979 1.00 79.41 366 A 1 
ATOM 2841 C CZ    . ARG A 1 366 ? 11.393  1.093   -21.241 1.00 78.23 366 A 1 
ATOM 2842 N NH1   . ARG A 1 366 ? 10.624  1.576   -20.308 1.00 68.23 366 A 1 
ATOM 2843 N NH2   . ARG A 1 366 ? 11.401  -0.191  -21.429 1.00 71.60 366 A 1 
ATOM 2844 N N     . LYS A 1 367 ? 14.515  8.382   -23.355 1.00 92.27 367 A 1 
ATOM 2845 C CA    . LYS A 1 367 ? 14.497  9.839   -23.278 1.00 92.57 367 A 1 
ATOM 2846 C C     . LYS A 1 367 ? 14.578  10.442  -24.683 1.00 92.42 367 A 1 
ATOM 2847 O O     . LYS A 1 367 ? 13.683  11.202  -25.034 1.00 91.60 367 A 1 
ATOM 2848 C CB    . LYS A 1 367 ? 15.618  10.330  -22.347 1.00 91.84 367 A 1 
ATOM 2849 C CG    . LYS A 1 367 ? 15.614  11.859  -22.223 1.00 90.69 367 A 1 
ATOM 2850 C CD    . LYS A 1 367 ? 16.761  12.385  -21.357 1.00 87.54 367 A 1 
ATOM 2851 C CE    . LYS A 1 367 ? 16.760  13.897  -21.486 1.00 80.75 367 A 1 
ATOM 2852 N NZ    . LYS A 1 367 ? 17.912  14.555  -20.838 1.00 74.99 367 A 1 
ATOM 2853 N N     . ALA A 1 368 ? 15.534  10.031  -25.500 1.00 94.56 368 A 1 
ATOM 2854 C CA    . ALA A 1 368 ? 15.699  10.506  -26.876 1.00 93.74 368 A 1 
ATOM 2855 C C     . ALA A 1 368 ? 14.429  10.279  -27.719 1.00 93.98 368 A 1 
ATOM 2856 O O     . ALA A 1 368 ? 13.921  11.201  -28.348 1.00 92.54 368 A 1 
ATOM 2857 C CB    . ALA A 1 368 ? 16.916  9.801   -27.484 1.00 92.98 368 A 1 
ATOM 2858 N N     . TYR A 1 369 ? 13.810  9.080   -27.647 1.00 93.88 369 A 1 
ATOM 2859 C CA    . TYR A 1 369 ? 12.536  8.819   -28.318 1.00 92.88 369 A 1 
ATOM 2860 C C     . TYR A 1 369 ? 11.372  9.668   -27.785 1.00 92.93 369 A 1 
ATOM 2861 O O     . TYR A 1 369 ? 10.468  9.995   -28.549 1.00 92.03 369 A 1 
ATOM 2862 C CB    . TYR A 1 369 ? 12.164  7.345   -28.196 1.00 91.81 369 A 1 
ATOM 2863 C CG    . TYR A 1 369 ? 12.913  6.428   -29.147 1.00 88.28 369 A 1 
ATOM 2864 C CD1   . TYR A 1 369 ? 12.780  6.599   -30.537 1.00 82.87 369 A 1 
ATOM 2865 C CD2   . TYR A 1 369 ? 13.713  5.389   -28.655 1.00 81.00 369 A 1 
ATOM 2866 C CE1   . TYR A 1 369 ? 13.462  5.754   -31.421 1.00 79.97 369 A 1 
ATOM 2867 C CE2   . TYR A 1 369 ? 14.399  4.541   -29.522 1.00 78.40 369 A 1 
ATOM 2868 C CZ    . TYR A 1 369 ? 14.274  4.731   -30.912 1.00 80.61 369 A 1 
ATOM 2869 O OH    . TYR A 1 369 ? 14.966  3.911   -31.788 1.00 78.43 369 A 1 
ATOM 2870 N N     . ALA A 1 370 ? 11.336  9.992   -26.498 1.00 93.28 370 A 1 
ATOM 2871 C CA    . ALA A 1 370 ? 10.284  10.827  -25.931 1.00 92.52 370 A 1 
ATOM 2872 C C     . ALA A 1 370 ? 10.431  12.299  -26.322 1.00 92.63 370 A 1 
ATOM 2873 O O     . ALA A 1 370 ? 9.416   12.998  -26.420 1.00 90.79 370 A 1 
ATOM 2874 C CB    . ALA A 1 370 ? 10.275  10.665  -24.409 1.00 91.49 370 A 1 
ATOM 2875 N N     . GLU A 1 371 ? 11.639  12.787  -26.536 1.00 94.22 371 A 1 
ATOM 2876 C CA    . GLU A 1 371 ? 11.932  14.140  -27.014 1.00 93.23 371 A 1 
ATOM 2877 C C     . GLU A 1 371 ? 11.563  14.301  -28.490 1.00 93.09 371 A 1 
ATOM 2878 O O     . GLU A 1 371 ? 10.903  15.279  -28.838 1.00 91.44 371 A 1 
ATOM 2879 C CB    . GLU A 1 371 ? 13.412  14.464  -26.739 1.00 92.48 371 A 1 
ATOM 2880 C CG    . GLU A 1 371 ? 13.662  14.691  -25.240 1.00 86.31 371 A 1 
ATOM 2881 C CD    . GLU A 1 371 ? 15.140  14.751  -24.808 1.00 83.14 371 A 1 
ATOM 2882 O OE1   . GLU A 1 371 ? 15.379  15.066  -23.624 1.00 77.81 371 A 1 
ATOM 2883 O OE2   . GLU A 1 371 ? 16.018  14.427  -25.619 1.00 77.60 371 A 1 
ATOM 2884 N N     . ALA A 1 372 ? 11.877  13.320  -29.330 1.00 93.80 372 A 1 
ATOM 2885 C CA    . ALA A 1 372 ? 11.592  13.341  -30.761 1.00 92.81 372 A 1 
ATOM 2886 C C     . ALA A 1 372 ? 10.119  13.069  -31.140 1.00 92.76 372 A 1 
ATOM 2887 O O     . ALA A 1 372 ? 9.744   13.239  -32.294 1.00 90.25 372 A 1 
ATOM 2888 C CB    . ALA A 1 372 ? 12.519  12.326  -31.435 1.00 91.48 372 A 1 
ATOM 2889 N N     . ARG A 1 373 ? 9.252   12.615  -30.191 1.00 92.74 373 A 1 
ATOM 2890 C CA    . ARG A 1 373 ? 7.856   12.286  -30.522 1.00 92.26 373 A 1 
ATOM 2891 C C     . ARG A 1 373 ? 7.006   13.543  -30.704 1.00 92.52 373 A 1 
ATOM 2892 O O     . ARG A 1 373 ? 7.056   14.424  -29.843 1.00 91.07 373 A 1 
ATOM 2893 C CB    . ARG A 1 373 ? 7.235   11.395  -29.449 1.00 90.43 373 A 1 
ATOM 2894 C CG    . ARG A 1 373 ? 7.560   9.934   -29.721 1.00 82.82 373 A 1 
ATOM 2895 C CD    . ARG A 1 373 ? 7.119   9.085   -28.545 1.00 81.97 373 A 1 
ATOM 2896 N NE    . ARG A 1 373 ? 7.561   7.697   -28.717 1.00 78.37 373 A 1 
ATOM 2897 C CZ    . ARG A 1 373 ? 7.244   6.688   -27.936 1.00 76.61 373 A 1 
ATOM 2898 N NH1   . ARG A 1 373 ? 6.468   6.850   -26.902 1.00 69.23 373 A 1 
ATOM 2899 N NH2   . ARG A 1 373 ? 7.706   5.501   -28.193 1.00 69.42 373 A 1 
ATOM 2900 N N     . PRO A 1 374 ? 6.129   13.570  -31.748 1.00 92.28 374 A 1 
ATOM 2901 C CA    . PRO A 1 374 ? 5.150   14.634  -31.900 1.00 91.73 374 A 1 
ATOM 2902 C C     . PRO A 1 374 ? 4.209   14.678  -30.698 1.00 92.63 374 A 1 
ATOM 2903 O O     . PRO A 1 374 ? 3.898   13.646  -30.074 1.00 91.13 374 A 1 
ATOM 2904 C CB    . PRO A 1 374 ? 4.428   14.354  -33.219 1.00 89.30 374 A 1 
ATOM 2905 C CG    . PRO A 1 374 ? 4.563   12.850  -33.387 1.00 85.21 374 A 1 
ATOM 2906 C CD    . PRO A 1 374 ? 5.930   12.557  -32.774 1.00 88.58 374 A 1 
ATOM 2907 N N     . ARG A 1 375 ? 3.792   15.901  -30.318 1.00 92.23 375 A 1 
ATOM 2908 C CA    . ARG A 1 375 ? 2.932   16.143  -29.159 1.00 92.27 375 A 1 
ATOM 2909 C C     . ARG A 1 375 ? 1.824   17.125  -29.515 1.00 92.02 375 A 1 
ATOM 2910 O O     . ARG A 1 375 ? 2.102   18.209  -29.984 1.00 90.08 375 A 1 
ATOM 2911 C CB    . ARG A 1 375 ? 3.736   16.704  -27.981 1.00 90.94 375 A 1 
ATOM 2912 C CG    . ARG A 1 375 ? 4.764   15.718  -27.404 1.00 87.91 375 A 1 
ATOM 2913 C CD    . ARG A 1 375 ? 5.370   16.314  -26.141 1.00 89.06 375 A 1 
ATOM 2914 N NE    . ARG A 1 375 ? 6.351   15.406  -25.502 1.00 87.76 375 A 1 
ATOM 2915 C CZ    . ARG A 1 375 ? 7.666   15.548  -25.494 1.00 89.37 375 A 1 
ATOM 2916 N NH1   . ARG A 1 375 ? 8.251   16.546  -26.093 1.00 79.21 375 A 1 
ATOM 2917 N NH2   . ARG A 1 375 ? 8.413   14.691  -24.896 1.00 83.89 375 A 1 
ATOM 2918 N N     . ILE A 1 376 ? 0.584   16.783  -29.155 1.00 91.65 376 A 1 
ATOM 2919 C CA    . ILE A 1 376 ? -0.571  17.673  -29.218 1.00 90.82 376 A 1 
ATOM 2920 C C     . ILE A 1 376 ? -0.887  18.126  -27.793 1.00 91.07 376 A 1 
ATOM 2921 O O     . ILE A 1 376 ? -1.162  17.302  -26.910 1.00 89.03 376 A 1 
ATOM 2922 C CB    . ILE A 1 376 ? -1.763  16.975  -29.906 1.00 89.11 376 A 1 
ATOM 2923 C CG1   . ILE A 1 376 ? -1.395  16.589  -31.360 1.00 83.51 376 A 1 
ATOM 2924 C CG2   . ILE A 1 376 ? -2.996  17.887  -29.871 1.00 82.62 376 A 1 
ATOM 2925 C CD1   . ILE A 1 376 ? -2.431  15.723  -32.060 1.00 76.83 376 A 1 
ATOM 2926 N N     . LYS A 1 377 ? -0.785  19.439  -27.526 1.00 90.43 377 A 1 
ATOM 2927 C CA    . LYS A 1 377 ? -1.009  20.024  -26.193 1.00 90.48 377 A 1 
ATOM 2928 C C     . LYS A 1 377 ? -0.249  19.282  -25.074 1.00 91.04 377 A 1 
ATOM 2929 O O     . LYS A 1 377 ? -0.793  19.003  -24.005 1.00 88.22 377 A 1 
ATOM 2930 C CB    . LYS A 1 377 ? -2.521  20.160  -25.919 1.00 88.80 377 A 1 
ATOM 2931 C CG    . LYS A 1 377 ? -3.222  21.061  -26.951 1.00 84.50 377 A 1 
ATOM 2932 C CD    . LYS A 1 377 ? -4.740  21.102  -26.738 1.00 77.31 377 A 1 
ATOM 2933 C CE    . LYS A 1 377 ? -5.354  21.978  -27.822 1.00 70.21 377 A 1 
ATOM 2934 N NZ    . LYS A 1 377 ? -6.834  21.985  -27.830 1.00 62.52 377 A 1 
ATOM 2935 N N     . GLY A 1 378 ? 0.997   18.937  -25.349 1.00 90.79 378 A 1 
ATOM 2936 C CA    . GLY A 1 378 ? 1.910   18.273  -24.417 1.00 90.38 378 A 1 
ATOM 2937 C C     . GLY A 1 378 ? 1.743   16.755  -24.281 1.00 91.37 378 A 1 
ATOM 2938 O O     . GLY A 1 378 ? 2.612   16.104  -23.703 1.00 88.89 378 A 1 
ATOM 2939 N N     . ARG A 1 379 ? 0.664   16.163  -24.832 1.00 91.38 379 A 1 
ATOM 2940 C CA    . ARG A 1 379 ? 0.471   14.709  -24.863 1.00 91.30 379 A 1 
ATOM 2941 C C     . ARG A 1 379 ? 1.152   14.114  -26.094 1.00 91.90 379 A 1 
ATOM 2942 O O     . ARG A 1 379 ? 1.202   14.755  -27.124 1.00 89.90 379 A 1 
ATOM 2943 C CB    . ARG A 1 379 ? -1.013  14.358  -24.861 1.00 89.80 379 A 1 
ATOM 2944 C CG    . ARG A 1 379 ? -1.729  14.883  -23.609 1.00 82.56 379 A 1 
ATOM 2945 C CD    . ARG A 1 379 ? -3.185  14.443  -23.624 1.00 83.13 379 A 1 
ATOM 2946 N NE    . ARG A 1 379 ? -3.899  14.955  -22.447 1.00 76.91 379 A 1 
ATOM 2947 C CZ    . ARG A 1 379 ? -5.165  14.702  -22.139 1.00 73.14 379 A 1 
ATOM 2948 N NH1   . ARG A 1 379 ? -5.904  13.938  -22.891 1.00 64.37 379 A 1 
ATOM 2949 N NH2   . ARG A 1 379 ? -5.690  15.225  -21.076 1.00 64.12 379 A 1 
ATOM 2950 N N     . PHE A 1 380 ? 1.597   12.876  -25.996 1.00 92.41 380 A 1 
ATOM 2951 C CA    . PHE A 1 380 ? 2.065   12.167  -27.179 1.00 92.10 380 A 1 
ATOM 2952 C C     . PHE A 1 380 ? 0.914   11.992  -28.173 1.00 91.53 380 A 1 
ATOM 2953 O O     . PHE A 1 380 ? -0.139  11.471  -27.797 1.00 89.32 380 A 1 
ATOM 2954 C CB    . PHE A 1 380 ? 2.662   10.807  -26.797 1.00 91.98 380 A 1 
ATOM 2955 C CG    . PHE A 1 380 ? 3.904   10.889  -25.938 1.00 92.39 380 A 1 
ATOM 2956 C CD1   . PHE A 1 380 ? 5.061   11.510  -26.427 1.00 89.84 380 A 1 
ATOM 2957 C CD2   . PHE A 1 380 ? 3.918   10.344  -24.646 1.00 89.48 380 A 1 
ATOM 2958 C CE1   . PHE A 1 380 ? 6.217   11.594  -25.639 1.00 89.02 380 A 1 
ATOM 2959 C CE2   . PHE A 1 380 ? 5.067   10.416  -23.850 1.00 88.01 380 A 1 
ATOM 2960 C CZ    . PHE A 1 380 ? 6.228   11.050  -24.343 1.00 90.49 380 A 1 
ATOM 2961 N N     . ALA A 1 381 ? 1.124   12.430  -29.410 1.00 91.95 381 A 1 
ATOM 2962 C CA    . ALA A 1 381 ? 0.187   12.234  -30.504 1.00 90.94 381 A 1 
ATOM 2963 C C     . ALA A 1 381 ? 0.390   10.850  -31.135 1.00 90.00 381 A 1 
ATOM 2964 O O     . ALA A 1 381 ? 1.488   10.287  -31.103 1.00 86.44 381 A 1 
ATOM 2965 C CB    . ALA A 1 381 ? 0.369   13.364  -31.515 1.00 88.77 381 A 1 
ATOM 2966 N N     . LYS A 1 382 ? -0.686  10.318  -31.750 1.00 89.54 382 A 1 
ATOM 2967 C CA    . LYS A 1 382 ? -0.534  9.223   -32.700 1.00 87.68 382 A 1 
ATOM 2968 C C     . LYS A 1 382 ? 0.088   9.763   -33.982 1.00 85.77 382 A 1 
ATOM 2969 O O     . LYS A 1 382 ? -0.062  10.930  -34.305 1.00 79.87 382 A 1 
ATOM 2970 C CB    . LYS A 1 382 ? -1.880  8.579   -33.017 1.00 83.23 382 A 1 
ATOM 2971 C CG    . LYS A 1 382 ? -2.509  7.863   -31.816 1.00 73.70 382 A 1 
ATOM 2972 C CD    . LYS A 1 382 ? -3.837  7.274   -32.292 1.00 69.84 382 A 1 
ATOM 2973 C CE    . LYS A 1 382 ? -4.606  6.594   -31.180 1.00 60.78 382 A 1 
ATOM 2974 N NZ    . LYS A 1 382 ? -5.943  6.221   -31.684 1.00 54.51 382 A 1 
ATOM 2975 N N     . ARG A 1 383 ? 0.755   8.895   -34.752 1.00 85.51 383 A 1 
ATOM 2976 C CA    . ARG A 1 383 ? 1.373   9.293   -36.020 1.00 82.08 383 A 1 
ATOM 2977 C C     . ARG A 1 383 ? 0.340   9.835   -37.010 1.00 80.52 383 A 1 
ATOM 2978 O O     . ARG A 1 383 ? 0.570   10.882  -37.601 1.00 73.51 383 A 1 
ATOM 2979 C CB    . ARG A 1 383 ? 2.176   8.109   -36.576 1.00 76.04 383 A 1 
ATOM 2980 C CG    . ARG A 1 383 ? 3.087   8.553   -37.712 1.00 65.19 383 A 1 
ATOM 2981 C CD    . ARG A 1 383 ? 3.965   7.388   -38.166 1.00 62.76 383 A 1 
ATOM 2982 N NE    . ARG A 1 383 ? 4.876   7.803   -39.235 1.00 55.05 383 A 1 
ATOM 2983 C CZ    . ARG A 1 383 ? 5.848   7.093   -39.768 1.00 50.52 383 A 1 
ATOM 2984 N NH1   . ARG A 1 383 ? 6.106   5.876   -39.371 1.00 48.51 383 A 1 
ATOM 2985 N NH2   . ARG A 1 383 ? 6.583   7.597   -40.717 1.00 46.53 383 A 1 
ATOM 2986 N N     . SER A 1 384 ? -0.835  9.201   -37.113 1.00 82.85 384 A 1 
ATOM 2987 C CA    . SER A 1 384 ? -1.976  9.669   -37.911 1.00 81.92 384 A 1 
ATOM 2988 C C     . SER A 1 384 ? -2.485  11.044  -37.491 1.00 81.91 384 A 1 
ATOM 2989 O O     . SER A 1 384 ? -2.828  11.868  -38.329 1.00 74.06 384 A 1 
ATOM 2990 C CB    . SER A 1 384 ? -3.130  8.681   -37.768 1.00 75.60 384 A 1 
ATOM 2991 O OG    . SER A 1 384 ? -3.474  8.480   -36.406 1.00 66.07 384 A 1 
ATOM 2992 N N     . ASP A 1 385 ? -2.554  11.301  -36.187 1.00 78.24 385 A 1 
ATOM 2993 C CA    . ASP A 1 385 ? -3.124  12.530  -35.650 1.00 75.82 385 A 1 
ATOM 2994 C C     . ASP A 1 385 ? -2.146  13.698  -35.835 1.00 74.76 385 A 1 
ATOM 2995 O O     . ASP A 1 385 ? -2.563  14.839  -36.004 1.00 70.91 385 A 1 
ATOM 2996 C CB    . ASP A 1 385 ? -3.492  12.348  -34.165 1.00 70.64 385 A 1 
ATOM 2997 C CG    . ASP A 1 385 ? -4.364  11.126  -33.806 1.00 62.66 385 A 1 
ATOM 2998 O OD1   . ASP A 1 385 ? -4.889  10.437  -34.708 1.00 57.08 385 A 1 
ATOM 2999 O OD2   . ASP A 1 385 ? -4.446  10.798  -32.597 1.00 56.37 385 A 1 
ATOM 3000 N N     . ALA A 1 386 ? -0.856  13.435  -35.837 1.00 75.60 386 A 1 
ATOM 3001 C CA    . ALA A 1 386 ? 0.177   14.418  -36.111 1.00 72.01 386 A 1 
ATOM 3002 C C     . ALA A 1 386 ? 0.193   14.841  -37.589 1.00 72.94 386 A 1 
ATOM 3003 O O     . ALA A 1 386 ? 0.352   16.025  -37.870 1.00 69.15 386 A 1 
ATOM 3004 C CB    . ALA A 1 386 ? 1.535   13.854  -35.684 1.00 67.36 386 A 1 
ATOM 3005 N N     . GLU A 1 387 ? -0.010  13.913  -38.519 1.00 73.40 387 A 1 
ATOM 3006 C CA    . GLU A 1 387 ? -0.129  14.212  -39.956 1.00 72.44 387 A 1 
ATOM 3007 C C     . GLU A 1 387 ? -1.352  15.108  -40.232 1.00 72.47 387 A 1 
ATOM 3008 O O     . GLU A 1 387 ? -1.226  16.144  -40.885 1.00 68.69 387 A 1 
ATOM 3009 C CB    . GLU A 1 387 ? -0.136  12.893  -40.752 1.00 66.77 387 A 1 
ATOM 3010 C CG    . GLU A 1 387 ? 1.264   12.241  -40.794 1.00 57.91 387 A 1 
ATOM 3011 C CD    . GLU A 1 387 ? 1.322   10.771  -41.295 1.00 52.17 387 A 1 
ATOM 3012 O OE1   . GLU A 1 387 ? 2.423   10.172  -41.209 1.00 48.65 387 A 1 
ATOM 3013 O OE2   . GLU A 1 387 ? 0.271   10.220  -41.678 1.00 46.00 387 A 1 
ATOM 3014 N N     . MET A 1 388 ? -2.509  14.836  -39.615 1.00 74.97 388 A 1 
ATOM 3015 C CA    . MET A 1 388 ? -3.686  15.699  -39.743 1.00 73.08 388 A 1 
ATOM 3016 C C     . MET A 1 388 ? -3.509  17.098  -39.136 1.00 73.10 388 A 1 
ATOM 3017 O O     . MET A 1 388 ? -4.059  18.063  -39.668 1.00 67.70 388 A 1 
ATOM 3018 C CB    . MET A 1 388 ? -4.915  15.046  -39.102 1.00 67.55 388 A 1 
ATOM 3019 C CG    . MET A 1 388 ? -5.488  13.891  -39.909 1.00 58.63 388 A 1 
ATOM 3020 S SD    . MET A 1 388 ? -7.287  13.664  -39.747 1.00 51.77 388 A 1 
ATOM 3021 C CE    . MET A 1 388 ? -7.438  13.560  -37.956 1.00 47.47 388 A 1 
ATOM 3022 N N     . GLU A 1 389 ? -2.797  17.261  -38.018 1.00 69.03 389 A 1 
ATOM 3023 C CA    . GLU A 1 389 ? -2.587  18.582  -37.419 1.00 68.53 389 A 1 
ATOM 3024 C C     . GLU A 1 389 ? -1.652  19.444  -38.290 1.00 68.35 389 A 1 
ATOM 3025 O O     . GLU A 1 389 ? -1.900  20.636  -38.454 1.00 65.42 389 A 1 
ATOM 3026 C CB    . GLU A 1 389 ? -2.086  18.454  -35.963 1.00 64.02 389 A 1 
ATOM 3027 C CG    . GLU A 1 389 ? -2.290  19.748  -35.150 1.00 54.64 389 A 1 
ATOM 3028 C CD    . GLU A 1 389 ? -1.902  19.640  -33.660 1.00 52.40 389 A 1 
ATOM 3029 O OE1   . GLU A 1 389 ? -2.497  20.366  -32.822 1.00 48.58 389 A 1 
ATOM 3030 O OE2   . GLU A 1 389 ? -1.015  18.835  -33.309 1.00 47.34 389 A 1 
ATOM 3031 N N     . VAL A 1 390 ? -0.640  18.839  -38.902 1.00 69.64 390 A 1 
ATOM 3032 C CA    . VAL A 1 390 ? 0.249   19.530  -39.845 1.00 69.55 390 A 1 
ATOM 3033 C C     . VAL A 1 390 ? -0.530  20.003  -41.079 1.00 70.58 390 A 1 
ATOM 3034 O O     . VAL A 1 390 ? -0.399  21.171  -41.451 1.00 67.34 390 A 1 
ATOM 3035 C CB    . VAL A 1 390 ? 1.451   18.648  -40.235 1.00 65.36 390 A 1 
ATOM 3036 C CG1   . VAL A 1 390 ? 2.317   19.311  -41.315 1.00 56.04 390 A 1 
ATOM 3037 C CG2   . VAL A 1 390 ? 2.363   18.417  -39.030 1.00 58.88 390 A 1 
ATOM 3038 N N     . ASP A 1 391 ? -1.400  19.196  -41.660 1.00 66.19 391 A 1 
ATOM 3039 C CA    . ASP A 1 391 ? -2.251  19.585  -42.804 1.00 64.84 391 A 1 
ATOM 3040 C C     . ASP A 1 391 ? -3.220  20.722  -42.458 1.00 64.50 391 A 1 
ATOM 3041 O O     . ASP A 1 391 ? -3.432  21.643  -43.257 1.00 63.05 391 A 1 
ATOM 3042 C CB    . ASP A 1 391 ? -3.033  18.376  -43.322 1.00 60.73 391 A 1 
ATOM 3043 C CG    . ASP A 1 391 ? -2.230  17.440  -44.232 1.00 52.77 391 A 1 
ATOM 3044 O OD1   . ASP A 1 391 ? -1.162  17.866  -44.719 1.00 49.46 391 A 1 
ATOM 3045 O OD2   . ASP A 1 391 ? -2.733  16.319  -44.464 1.00 48.21 391 A 1 
ATOM 3046 N N     . GLN A 1 392 ? -3.803  20.738  -41.260 1.00 67.55 392 A 1 
ATOM 3047 C CA    . GLN A 1 392 ? -4.653  21.847  -40.818 1.00 68.72 392 A 1 
ATOM 3048 C C     . GLN A 1 392 ? -3.864  23.152  -40.641 1.00 69.98 392 A 1 
ATOM 3049 O O     . GLN A 1 392 ? -4.361  24.215  -41.015 1.00 67.32 392 A 1 
ATOM 3050 C CB    . GLN A 1 392 ? -5.369  21.504  -39.514 1.00 64.69 392 A 1 
ATOM 3051 C CG    . GLN A 1 392 ? -6.572  20.579  -39.768 1.00 58.97 392 A 1 
ATOM 3052 C CD    . GLN A 1 392 ? -7.393  20.314  -38.515 1.00 54.82 392 A 1 
ATOM 3053 O OE1   . GLN A 1 392 ? -7.116  20.740  -37.400 1.00 52.62 392 A 1 
ATOM 3054 N NE2   . GLN A 1 392 ? -8.488  19.596  -38.656 1.00 47.55 392 A 1 
ATOM 3055 N N     . THR A 1 393 ? -2.661  23.101  -40.092 1.00 67.09 393 A 1 
ATOM 3056 C CA    . THR A 1 393 ? -1.805  24.300  -39.975 1.00 67.93 393 A 1 
ATOM 3057 C C     . THR A 1 393 ? -1.371  24.817  -41.339 1.00 68.09 393 A 1 
ATOM 3058 O O     . THR A 1 393 ? -1.416  26.030  -41.561 1.00 64.47 393 A 1 
ATOM 3059 C CB    . THR A 1 393 ? -0.562  24.110  -39.089 1.00 64.37 393 A 1 
ATOM 3060 O OG1   . THR A 1 393 ? -0.352  22.798  -38.650 1.00 56.25 393 A 1 
ATOM 3061 C CG2   . THR A 1 393 ? -0.639  24.977  -37.845 1.00 57.71 393 A 1 
ATOM 3062 N N     . PHE A 1 394 ? -1.030  23.962  -42.276 1.00 65.47 394 A 1 
ATOM 3063 C CA    . PHE A 1 394 ? -0.687  24.355  -43.644 1.00 64.79 394 A 1 
ATOM 3064 C C     . PHE A 1 394 ? -1.892  24.941  -44.388 1.00 65.20 394 A 1 
ATOM 3065 O O     . PHE A 1 394 ? -1.771  25.979  -45.050 1.00 61.15 394 A 1 
ATOM 3066 C CB    . PHE A 1 394 ? -0.092  23.154  -44.388 1.00 59.68 394 A 1 
ATOM 3067 C CG    . PHE A 1 394 ? 1.287   23.454  -44.942 1.00 55.55 394 A 1 
ATOM 3068 C CD1   . PHE A 1 394 ? 1.425   23.979  -46.230 1.00 53.47 394 A 1 
ATOM 3069 C CD2   . PHE A 1 394 ? 2.422   23.241  -44.144 1.00 51.67 394 A 1 
ATOM 3070 C CE1   . PHE A 1 394 ? 2.697   24.288  -46.735 1.00 44.89 394 A 1 
ATOM 3071 C CE2   . PHE A 1 394 ? 3.699   23.547  -44.641 1.00 45.45 394 A 1 
ATOM 3072 C CZ    . PHE A 1 394 ? 3.839   24.067  -45.941 1.00 45.36 394 A 1 
ATOM 3073 N N     . SER A 1 395 ? -3.086  24.371  -44.253 1.00 65.50 395 A 1 
ATOM 3074 C CA    . SER A 1 395 ? -4.319  24.865  -44.886 1.00 66.12 395 A 1 
ATOM 3075 C C     . SER A 1 395 ? -4.723  26.245  -44.369 1.00 65.68 395 A 1 
ATOM 3076 O O     . SER A 1 395 ? -5.165  27.093  -45.136 1.00 62.13 395 A 1 
ATOM 3077 C CB    . SER A 1 395 ? -5.465  23.884  -44.654 1.00 62.75 395 A 1 
ATOM 3078 O OG    . SER A 1 395 ? -5.160  22.608  -45.155 1.00 54.31 395 A 1 
ATOM 3079 N N     . THR A 1 396 ? -4.573  26.514  -43.071 1.00 66.77 396 A 1 
ATOM 3080 C CA    . THR A 1 396 ? -4.847  27.844  -42.504 1.00 67.21 396 A 1 
ATOM 3081 C C     . THR A 1 396 ? -3.810  28.890  -42.923 1.00 66.84 396 A 1 
ATOM 3082 O O     . THR A 1 396 ? -4.201  30.036  -43.184 1.00 63.66 396 A 1 
ATOM 3083 C CB    . THR A 1 396 ? -4.973  27.834  -40.973 1.00 62.67 396 A 1 
ATOM 3084 O OG1   . THR A 1 396 ? -4.111  26.911  -40.355 1.00 56.38 396 A 1 
ATOM 3085 C CG2   . THR A 1 396 ? -6.380  27.489  -40.527 1.00 57.82 396 A 1 
ATOM 3086 N N     . ALA A 1 397 ? -2.558  28.547  -43.044 1.00 62.28 397 A 1 
ATOM 3087 C CA    . ALA A 1 397 ? -1.522  29.456  -43.534 1.00 60.95 397 A 1 
ATOM 3088 C C     . ALA A 1 397 ? -1.773  29.847  -44.998 1.00 59.34 397 A 1 
ATOM 3089 O O     . ALA A 1 397 ? -1.777  31.034  -45.317 1.00 58.86 397 A 1 
ATOM 3090 C CB    . ALA A 1 397 ? -0.153  28.806  -43.326 1.00 58.79 397 A 1 
ATOM 3091 N N     . ALA A 1 398 ? -2.091  28.893  -45.858 1.00 59.06 398 A 1 
ATOM 3092 C CA    . ALA A 1 398 ? -2.361  29.140  -47.280 1.00 59.41 398 A 1 
ATOM 3093 C C     . ALA A 1 398 ? -3.578  30.059  -47.508 1.00 58.56 398 A 1 
ATOM 3094 O O     . ALA A 1 398 ? -3.562  30.915  -48.389 1.00 58.18 398 A 1 
ATOM 3095 C CB    . ALA A 1 398 ? -2.546  27.798  -47.975 1.00 57.31 398 A 1 
ATOM 3096 N N     . LEU A 1 399 ? -4.648  29.948  -46.721 1.00 65.95 399 A 1 
ATOM 3097 C CA    . LEU A 1 399 ? -5.822  30.824  -46.815 1.00 64.01 399 A 1 
ATOM 3098 C C     . LEU A 1 399 ? -5.522  32.269  -46.387 1.00 64.32 399 A 1 
ATOM 3099 O O     . LEU A 1 399 ? -6.146  33.195  -46.913 1.00 61.87 399 A 1 
ATOM 3100 C CB    . LEU A 1 399 ? -6.974  30.243  -45.989 1.00 60.79 399 A 1 
ATOM 3101 C CG    . LEU A 1 399 ? -7.714  29.086  -46.691 1.00 56.67 399 A 1 
ATOM 3102 C CD1   . LEU A 1 399 ? -8.639  28.390  -45.685 1.00 53.33 399 A 1 
ATOM 3103 C CD2   . LEU A 1 399 ? -8.564  29.585  -47.858 1.00 56.44 399 A 1 
ATOM 3104 N N     . SER A 1 400 ? -4.609  32.502  -45.454 1.00 63.63 400 A 1 
ATOM 3105 C CA    . SER A 1 400 ? -4.289  33.855  -44.984 1.00 63.69 400 A 1 
ATOM 3106 C C     . SER A 1 400 ? -3.525  34.683  -46.023 1.00 63.25 400 A 1 
ATOM 3107 O O     . SER A 1 400 ? -3.762  35.885  -46.130 1.00 57.68 400 A 1 
ATOM 3108 C CB    . SER A 1 400 ? -3.541  33.814  -43.654 1.00 59.87 400 A 1 
ATOM 3109 O OG    . SER A 1 400 ? -2.268  33.219  -43.733 1.00 53.12 400 A 1 
ATOM 3110 N N     . ASP A 1 401 ? -2.691  34.061  -46.812 1.00 62.70 401 A 1 
ATOM 3111 C CA    . ASP A 1 401 ? -1.842  34.763  -47.788 1.00 63.86 401 A 1 
ATOM 3112 C C     . ASP A 1 401 ? -2.629  35.243  -49.034 1.00 64.68 401 A 1 
ATOM 3113 O O     . ASP A 1 401 ? -2.237  36.190  -49.705 1.00 60.67 401 A 1 
ATOM 3114 C CB    . ASP A 1 401 ? -0.672  33.837  -48.159 1.00 56.73 401 A 1 
ATOM 3115 C CG    . ASP A 1 401 ? 0.643   34.573  -48.481 1.00 50.38 401 A 1 
ATOM 3116 O OD1   . ASP A 1 401 ? 0.819   35.706  -48.007 1.00 47.25 401 A 1 
ATOM 3117 O OD2   . ASP A 1 401 ? 1.477   33.940  -49.155 1.00 47.55 401 A 1 
ATOM 3118 N N     . SER A 1 402 ? -3.797  34.654  -49.297 1.00 59.11 402 A 1 
ATOM 3119 C CA    . SER A 1 402 ? -4.630  35.040  -50.451 1.00 60.72 402 A 1 
ATOM 3120 C C     . SER A 1 402 ? -5.307  36.408  -50.318 1.00 61.48 402 A 1 
ATOM 3121 O O     . SER A 1 402 ? -5.794  36.951  -51.311 1.00 56.26 402 A 1 
ATOM 3122 C CB    . SER A 1 402 ? -5.670  33.962  -50.735 1.00 55.37 402 A 1 
ATOM 3123 O OG    . SER A 1 402 ? -6.641  33.857  -49.725 1.00 50.23 402 A 1 
ATOM 3124 N N     . SER A 1 403 ? -5.375  37.004  -49.137 1.00 53.88 403 A 1 
ATOM 3125 C CA    . SER A 1 403 ? -6.005  38.303  -48.893 1.00 56.22 403 A 1 
ATOM 3126 C C     . SER A 1 403 ? -5.094  39.501  -49.236 1.00 56.59 403 A 1 
ATOM 3127 O O     . SER A 1 403 ? -5.150  40.533  -48.574 1.00 52.74 403 A 1 
ATOM 3128 C CB    . SER A 1 403 ? -6.603  38.383  -47.483 1.00 51.82 403 A 1 
ATOM 3129 O OG    . SER A 1 403 ? -5.615  38.432  -46.468 1.00 46.43 403 A 1 
ATOM 3130 N N     . TYR A 1 404 ? -4.287  39.404  -50.279 1.00 53.37 404 A 1 
ATOM 3131 C CA    . TYR A 1 404 ? -3.643  40.564  -50.888 1.00 53.52 404 A 1 
ATOM 3132 C C     . TYR A 1 404 ? -4.734  41.456  -51.492 1.00 50.54 404 A 1 
ATOM 3133 O O     . TYR A 1 404 ? -5.199  41.252  -52.614 1.00 48.06 404 A 1 
ATOM 3134 C CB    . TYR A 1 404 ? -2.584  40.138  -51.913 1.00 50.56 404 A 1 
ATOM 3135 C CG    . TYR A 1 404 ? -1.282  39.681  -51.284 1.00 49.13 404 A 1 
ATOM 3136 C CD1   . TYR A 1 404 ? -0.303  40.627  -50.881 1.00 48.40 404 A 1 
ATOM 3137 C CD2   . TYR A 1 404 ? -1.053  38.317  -51.062 1.00 48.25 404 A 1 
ATOM 3138 C CE1   . TYR A 1 404 ? 0.891   40.202  -50.263 1.00 43.24 404 A 1 
ATOM 3139 C CE2   . TYR A 1 404 ? 0.138   37.889  -50.433 1.00 43.11 404 A 1 
ATOM 3140 C CZ    . TYR A 1 404 ? 1.107   38.831  -50.040 1.00 44.48 404 A 1 
ATOM 3141 O OH    . TYR A 1 404 ? 2.246   38.402  -49.417 1.00 42.88 404 A 1 
ATOM 3142 N N     . SER A 1 405 ? -5.171  42.451  -50.697 1.00 52.35 405 A 1 
ATOM 3143 C CA    . SER A 1 405 ? -6.092  43.489  -51.142 1.00 54.96 405 A 1 
ATOM 3144 C C     . SER A 1 405 ? -5.460  44.217  -52.329 1.00 54.25 405 A 1 
ATOM 3145 O O     . SER A 1 405 ? -4.429  44.874  -52.182 1.00 51.43 405 A 1 
ATOM 3146 C CB    . SER A 1 405 ? -6.387  44.461  -50.003 1.00 49.89 405 A 1 
ATOM 3147 O OG    . SER A 1 405 ? -5.196  44.957  -49.431 1.00 45.34 405 A 1 
ATOM 3148 N N     . THR A 1 406 ? -6.099  44.132  -53.480 1.00 52.74 406 A 1 
ATOM 3149 C CA    . THR A 1 406 ? -5.773  44.960  -54.640 1.00 57.12 406 A 1 
ATOM 3150 C C     . THR A 1 406 ? -5.964  46.423  -54.251 1.00 56.39 406 A 1 
ATOM 3151 O O     . THR A 1 406 ? -7.099  46.880  -54.127 1.00 54.24 406 A 1 
ATOM 3152 C CB    . THR A 1 406 ? -6.672  44.609  -55.833 1.00 51.94 406 A 1 
ATOM 3153 O OG1   . THR A 1 406 ? -8.021  44.474  -55.410 1.00 46.37 406 A 1 
ATOM 3154 C CG2   . THR A 1 406 ? -6.271  43.280  -56.472 1.00 46.83 406 A 1 
ATOM 3155 N N     . VAL A 1 407 ? -4.872  47.147  -54.014 1.00 55.44 407 A 1 
ATOM 3156 C CA    . VAL A 1 407 ? -4.901  48.583  -53.762 1.00 58.90 407 A 1 
ATOM 3157 C C     . VAL A 1 407 ? -5.457  49.237  -55.032 1.00 56.55 407 A 1 
ATOM 3158 O O     . VAL A 1 407 ? -4.827  49.077  -56.086 1.00 54.44 407 A 1 
ATOM 3159 C CB    . VAL A 1 407 ? -3.507  49.134  -53.422 1.00 55.22 407 A 1 
ATOM 3160 C CG1   . VAL A 1 407 ? -3.578  50.633  -53.093 1.00 49.44 407 A 1 
ATOM 3161 C CG2   . VAL A 1 407 ? -2.907  48.419  -52.205 1.00 52.15 407 A 1 
ATOM 3162 N N     . PRO A 1 408 ? -6.638  49.922  -55.010 1.00 51.29 408 A 1 
ATOM 3163 C CA    . PRO A 1 408 ? -7.140  50.598  -56.188 1.00 54.75 408 A 1 
ATOM 3164 C C     . PRO A 1 408 ? -6.175  51.750  -56.507 1.00 54.16 408 A 1 
ATOM 3165 O O     . PRO A 1 408 ? -5.954  52.634  -55.681 1.00 52.18 408 A 1 
ATOM 3166 C CB    . PRO A 1 408 ? -8.557  51.065  -55.823 1.00 50.76 408 A 1 
ATOM 3167 C CG    . PRO A 1 408 ? -8.501  51.221  -54.304 1.00 49.61 408 A 1 
ATOM 3168 C CD    . PRO A 1 408 ? -7.490  50.158  -53.867 1.00 54.54 408 A 1 
ATOM 3169 N N     . TRP A 1 409 ? -5.598  51.722  -57.698 1.00 51.66 409 A 1 
ATOM 3170 C CA    . TRP A 1 409 ? -4.889  52.872  -58.267 1.00 52.50 409 A 1 
ATOM 3171 C C     . TRP A 1 409 ? -5.927  53.957  -58.562 1.00 50.76 409 A 1 
ATOM 3172 O O     . TRP A 1 409 ? -6.615  53.900  -59.574 1.00 46.83 409 A 1 
ATOM 3173 C CB    . TRP A 1 409 ? -4.098  52.464  -59.523 1.00 46.61 409 A 1 
ATOM 3174 C CG    . TRP A 1 409 ? -2.803  51.775  -59.283 1.00 42.02 409 A 1 
ATOM 3175 C CD1   . TRP A 1 409 ? -2.592  50.704  -58.501 1.00 36.33 409 A 1 
ATOM 3176 C CD2   . TRP A 1 409 ? -1.503  52.132  -59.853 1.00 38.68 409 A 1 
ATOM 3177 N NE1   . TRP A 1 409 ? -1.253  50.352  -58.523 1.00 32.81 409 A 1 
ATOM 3178 C CE2   . TRP A 1 409 ? -0.551  51.197  -59.345 1.00 37.90 409 A 1 
ATOM 3179 C CE3   . TRP A 1 409 ? -1.049  53.122  -60.734 1.00 39.50 409 A 1 
ATOM 3180 C CZ2   . TRP A 1 409 ? 0.803   51.274  -59.699 1.00 39.38 409 A 1 
ATOM 3181 C CZ3   . TRP A 1 409 ? 0.298   53.192  -61.095 1.00 36.83 409 A 1 
ATOM 3182 C CH2   . TRP A 1 409 ? 1.224   52.287  -60.585 1.00 36.01 409 A 1 
ATOM 3183 N N     . PHE A 1 410 ? -6.088  54.937  -57.660 1.00 57.72 410 A 1 
ATOM 3184 C CA    . PHE A 1 410 ? -6.711  56.234  -57.892 1.00 57.26 410 A 1 
ATOM 3185 C C     . PHE A 1 410 ? -5.676  57.217  -58.471 1.00 52.68 410 A 1 
ATOM 3186 O O     . PHE A 1 410 ? -4.505  57.135  -58.065 1.00 45.64 410 A 1 
ATOM 3187 C CB    . PHE A 1 410 ? -7.346  56.787  -56.608 1.00 52.09 410 A 1 
ATOM 3188 C CG    . PHE A 1 410 ? -8.767  56.319  -56.385 1.00 49.70 410 A 1 
ATOM 3189 C CD1   . PHE A 1 410 ? -9.817  56.905  -57.109 1.00 45.14 410 A 1 
ATOM 3190 C CD2   . PHE A 1 410 ? -9.040  55.301  -55.452 1.00 45.44 410 A 1 
ATOM 3191 C CE1   . PHE A 1 410 ? -11.136 56.472  -56.899 1.00 42.18 410 A 1 
ATOM 3192 C CE2   . PHE A 1 410 ? -10.366 54.866  -55.247 1.00 47.52 410 A 1 
ATOM 3193 C CZ    . PHE A 1 410 ? -11.410 55.452  -55.968 1.00 46.73 410 A 1 
ATOM 3194 O OXT   . PHE A 1 410 ? -6.151  58.029  -59.287 1.00 49.09 410 A 1 
ATOM 3195 N N     . SER B 2 1   ? 12.152  29.171  4.637   1.00 28.08 1   B 1 
ATOM 3196 C CA    . SER B 2 1   ? 12.031  28.476  3.335   1.00 29.82 1   B 1 
ATOM 3197 C C     . SER B 2 1   ? 12.251  26.988  3.606   1.00 31.64 1   B 1 
ATOM 3198 O O     . SER B 2 1   ? 13.378  26.629  3.912   1.00 29.01 1   B 1 
ATOM 3199 C CB    . SER B 2 1   ? 13.033  28.977  2.319   1.00 27.89 1   B 1 
ATOM 3200 O OG    . SER B 2 1   ? 13.003  30.388  2.330   1.00 23.56 1   B 1 
ATOM 3201 N N     . GLY B 2 2   ? 11.209  26.179  3.609   1.00 42.62 2   B 1 
ATOM 3202 C CA    . GLY B 2 2   ? 11.390  24.742  3.782   1.00 41.53 2   B 1 
ATOM 3203 C C     . GLY B 2 2   ? 12.179  24.211  2.589   1.00 42.41 2   B 1 
ATOM 3204 O O     . GLY B 2 2   ? 11.878  24.599  1.460   1.00 39.08 2   B 1 
ATOM 3205 N N     . ASP B 2 3   ? 13.191  23.396  2.839   1.00 47.67 3   B 1 
ATOM 3206 C CA    . ASP B 2 3   ? 14.060  22.844  1.804   1.00 50.41 3   B 1 
ATOM 3207 C C     . ASP B 2 3   ? 13.194  22.030  0.816   1.00 52.28 3   B 1 
ATOM 3208 O O     . ASP B 2 3   ? 12.571  21.053  1.253   1.00 50.38 3   B 1 
ATOM 3209 C CB    . ASP B 2 3   ? 15.162  22.013  2.466   1.00 45.73 3   B 1 
ATOM 3210 C CG    . ASP B 2 3   ? 16.276  21.599  1.500   1.00 38.76 3   B 1 
ATOM 3211 O OD1   . ASP B 2 3   ? 16.191  21.957  0.312   1.00 36.47 3   B 1 
ATOM 3212 O OD2   . ASP B 2 3   ? 17.213  20.941  2.002   1.00 36.96 3   B 1 
ATOM 3213 N N     . PRO B 2 4   ? 13.067  22.411  -0.460  1.00 45.63 4   B 1 
ATOM 3214 C CA    . PRO B 2 4   ? 12.143  21.772  -1.393  1.00 45.51 4   B 1 
ATOM 3215 C C     . PRO B 2 4   ? 12.458  20.285  -1.604  1.00 48.04 4   B 1 
ATOM 3216 O O     . PRO B 2 4   ? 11.537  19.499  -1.839  1.00 46.07 4   B 1 
ATOM 3217 C CB    . PRO B 2 4   ? 12.255  22.589  -2.690  1.00 41.50 4   B 1 
ATOM 3218 C CG    . PRO B 2 4   ? 13.622  23.267  -2.597  1.00 42.60 4   B 1 
ATOM 3219 C CD    . PRO B 2 4   ? 13.787  23.503  -1.106  1.00 45.68 4   B 1 
ATOM 3220 N N     . ASN B 2 5   ? 13.710  19.891  -1.448  1.00 42.24 5   B 1 
ATOM 3221 C CA    . ASN B 2 5   ? 14.134  18.495  -1.525  1.00 43.66 5   B 1 
ATOM 3222 C C     . ASN B 2 5   ? 13.515  17.619  -0.423  1.00 45.30 5   B 1 
ATOM 3223 O O     . ASN B 2 5   ? 13.326  16.416  -0.616  1.00 42.09 5   B 1 
ATOM 3224 C CB    . ASN B 2 5   ? 15.666  18.431  -1.461  1.00 40.17 5   B 1 
ATOM 3225 C CG    . ASN B 2 5   ? 16.337  18.798  -2.777  1.00 33.95 5   B 1 
ATOM 3226 O OD1   . ASN B 2 5   ? 15.733  18.934  -3.816  1.00 31.44 5   B 1 
ATOM 3227 N ND2   . ASN B 2 5   ? 17.641  18.937  -2.755  1.00 31.07 5   B 1 
ATOM 3228 N N     . GLY B 2 6   ? 13.177  18.170  0.736   1.00 56.43 6   B 1 
ATOM 3229 C CA    . GLY B 2 6   ? 12.620  17.418  1.862   1.00 56.34 6   B 1 
ATOM 3230 C C     . GLY B 2 6   ? 11.215  16.847  1.629   1.00 58.60 6   B 1 
ATOM 3231 O O     . GLY B 2 6   ? 10.808  15.913  2.321   1.00 55.64 6   B 1 
ATOM 3232 N N     . GLN B 2 7   ? 10.452  17.383  0.645   1.00 59.89 7   B 1 
ATOM 3233 C CA    . GLN B 2 7   ? 9.115   16.879  0.289   1.00 59.24 7   B 1 
ATOM 3234 C C     . GLN B 2 7   ? 9.142   15.801  -0.797  1.00 59.97 7   B 1 
ATOM 3235 O O     . GLN B 2 7   ? 8.095   15.198  -1.078  1.00 54.68 7   B 1 
ATOM 3236 C CB    . GLN B 2 7   ? 8.189   18.033  -0.119  1.00 55.10 7   B 1 
ATOM 3237 C CG    . GLN B 2 7   ? 7.828   18.907  1.084   1.00 49.25 7   B 1 
ATOM 3238 C CD    . GLN B 2 7   ? 6.680   19.887  0.785   1.00 43.67 7   B 1 
ATOM 3239 O OE1   . GLN B 2 7   ? 6.125   19.965  -0.297  1.00 45.33 7   B 1 
ATOM 3240 N NE2   . GLN B 2 7   ? 6.258   20.652  1.771   1.00 39.76 7   B 1 
ATOM 3241 N N     . GLU B 2 8   ? 10.277  15.541  -1.416  1.00 63.52 8   B 1 
ATOM 3242 C CA    . GLU B 2 8   ? 10.387  14.532  -2.444  1.00 63.89 8   B 1 
ATOM 3243 C C     . GLU B 2 8   ? 10.160  13.124  -1.874  1.00 66.85 8   B 1 
ATOM 3244 O O     . GLU B 2 8   ? 10.762  12.695  -0.896  1.00 60.20 8   B 1 
ATOM 3245 C CB    . GLU B 2 8   ? 11.711  14.640  -3.214  1.00 55.98 8   B 1 
ATOM 3246 C CG    . GLU B 2 8   ? 11.755  15.905  -4.086  1.00 47.67 8   B 1 
ATOM 3247 C CD    . GLU B 2 8   ? 12.956  15.936  -5.056  1.00 42.16 8   B 1 
ATOM 3248 O OE1   . GLU B 2 8   ? 12.873  16.687  -6.045  1.00 38.20 8   B 1 
ATOM 3249 O OE2   . GLU B 2 8   ? 13.917  15.174  -4.831  1.00 38.10 8   B 1 
ATOM 3250 N N     . GLY B 2 9   ? 9.226   12.391  -2.499  1.00 78.77 9   B 1 
ATOM 3251 C CA    . GLY B 2 9   ? 8.891   11.025  -2.108  1.00 79.80 9   B 1 
ATOM 3252 C C     . GLY B 2 9   ? 7.892   10.876  -0.955  1.00 83.25 9   B 1 
ATOM 3253 O O     . GLY B 2 9   ? 7.587   9.743   -0.590  1.00 80.13 9   B 1 
ATOM 3254 N N     . LEU B 2 10  ? 7.334   11.974  -0.421  1.00 87.45 10  B 1 
ATOM 3255 C CA    . LEU B 2 10  ? 6.251   11.902  0.559   1.00 89.16 10  B 1 
ATOM 3256 C C     . LEU B 2 10  ? 4.882   11.706  -0.107  1.00 90.19 10  B 1 
ATOM 3257 O O     . LEU B 2 10  ? 4.623   12.142  -1.229  1.00 88.43 10  B 1 
ATOM 3258 C CB    . LEU B 2 10  ? 6.248   13.149  1.464   1.00 88.05 10  B 1 
ATOM 3259 C CG    . LEU B 2 10  ? 7.507   13.325  2.336   1.00 85.89 10  B 1 
ATOM 3260 C CD1   . LEU B 2 10  ? 7.392   14.628  3.139   1.00 79.16 10  B 1 
ATOM 3261 C CD2   . LEU B 2 10  ? 7.680   12.176  3.345   1.00 78.76 10  B 1 
ATOM 3262 N N     . LEU B 2 11  ? 3.944   11.075  0.620   1.00 90.32 11  B 1 
ATOM 3263 C CA    . LEU B 2 11  ? 2.547   10.998  0.199   1.00 90.78 11  B 1 
ATOM 3264 C C     . LEU B 2 11  ? 1.938   12.410  0.075   1.00 90.57 11  B 1 
ATOM 3265 O O     . LEU B 2 11  ? 2.242   13.282  0.879   1.00 88.61 11  B 1 
ATOM 3266 C CB    . LEU B 2 11  ? 1.730   10.169  1.192   1.00 90.54 11  B 1 
ATOM 3267 C CG    . LEU B 2 11  ? 2.046   8.651   1.193   1.00 90.01 11  B 1 
ATOM 3268 C CD1   . LEU B 2 11  ? 1.254   7.982   2.312   1.00 86.06 11  B 1 
ATOM 3269 C CD2   . LEU B 2 11  ? 1.659   7.987   -0.133  1.00 85.37 11  B 1 
ATOM 3270 N N     . PRO B 2 12  ? 0.999   12.642  -0.878  1.00 86.41 12  B 1 
ATOM 3271 C CA    . PRO B 2 12  ? 0.374   13.953  -1.019  1.00 85.38 12  B 1 
ATOM 3272 C C     . PRO B 2 12  ? -0.362  14.376  0.256   1.00 86.83 12  B 1 
ATOM 3273 O O     . PRO B 2 12  ? -1.344  13.752  0.658   1.00 85.97 12  B 1 
ATOM 3274 C CB    . PRO B 2 12  ? -0.576  13.831  -2.214  1.00 82.50 12  B 1 
ATOM 3275 C CG    . PRO B 2 12  ? 0.025   12.683  -3.032  1.00 80.05 12  B 1 
ATOM 3276 C CD    . PRO B 2 12  ? 0.594   11.759  -1.957  1.00 82.69 12  B 1 
ATOM 3277 N N     . ILE B 2 13  ? 0.035   15.518  0.857   1.00 85.50 13  B 1 
ATOM 3278 C CA    . ILE B 2 13  ? -0.530  16.028  2.114   1.00 86.89 13  B 1 
ATOM 3279 C C     . ILE B 2 13  ? -2.044  16.255  2.042   1.00 88.57 13  B 1 
ATOM 3280 O O     . ILE B 2 13  ? -2.753  16.112  3.046   1.00 88.00 13  B 1 
ATOM 3281 C CB    . ILE B 2 13  ? 0.218   17.314  2.532   1.00 85.15 13  B 1 
ATOM 3282 C CG1   . ILE B 2 13  ? -0.104  17.781  3.965   1.00 79.48 13  B 1 
ATOM 3283 C CG2   . ILE B 2 13  ? -0.053  18.478  1.558   1.00 79.22 13  B 1 
ATOM 3284 C CD1   . ILE B 2 13  ? 0.350   16.801  5.046   1.00 73.44 13  B 1 
ATOM 3285 N N     . ALA B 2 14  ? -2.576  16.559  0.852   1.00 84.15 14  B 1 
ATOM 3286 C CA    . ALA B 2 14  ? -4.014  16.704  0.635   1.00 83.30 14  B 1 
ATOM 3287 C C     . ALA B 2 14  ? -4.778  15.379  0.800   1.00 85.79 14  B 1 
ATOM 3288 O O     . ALA B 2 14  ? -5.895  15.388  1.320   1.00 84.89 14  B 1 
ATOM 3289 C CB    . ALA B 2 14  ? -4.230  17.291  -0.768  1.00 79.80 14  B 1 
ATOM 3290 N N     . ASN B 2 15  ? -4.191  14.251  0.389   1.00 88.43 15  B 1 
ATOM 3291 C CA    . ASN B 2 15  ? -4.795  12.931  0.554   1.00 88.96 15  B 1 
ATOM 3292 C C     . ASN B 2 15  ? -4.718  12.481  2.012   1.00 90.75 15  B 1 
ATOM 3293 O O     . ASN B 2 15  ? -5.730  12.059  2.566   1.00 90.26 15  B 1 
ATOM 3294 C CB    . ASN B 2 15  ? -4.131  11.926  -0.397  1.00 87.09 15  B 1 
ATOM 3295 C CG    . ASN B 2 15  ? -4.406  12.210  -1.863  1.00 82.92 15  B 1 
ATOM 3296 O OD1   . ASN B 2 15  ? -5.294  12.942  -2.240  1.00 74.34 15  B 1 
ATOM 3297 N ND2   . ASN B 2 15  ? -3.638  11.601  -2.742  1.00 73.46 15  B 1 
ATOM 3298 N N     . VAL B 2 16  ? -3.574  12.672  2.659   1.00 90.47 16  B 1 
ATOM 3299 C CA    . VAL B 2 16  ? -3.414  12.417  4.097   1.00 91.89 16  B 1 
ATOM 3300 C C     . VAL B 2 16  ? -4.439  13.221  4.899   1.00 93.07 16  B 1 
ATOM 3301 O O     . VAL B 2 16  ? -5.184  12.662  5.701   1.00 92.45 16  B 1 
ATOM 3302 C CB    . VAL B 2 16  ? -1.981  12.756  4.553   1.00 91.82 16  B 1 
ATOM 3303 C CG1   . VAL B 2 16  ? -1.791  12.551  6.060   1.00 87.25 16  B 1 
ATOM 3304 C CG2   . VAL B 2 16  ? -0.945  11.897  3.820   1.00 87.52 16  B 1 
ATOM 3305 N N     . GLY B 2 17  ? -4.556  14.518  4.637   1.00 90.22 17  B 1 
ATOM 3306 C CA    . GLY B 2 17  ? -5.515  15.380  5.315   1.00 89.87 17  B 1 
ATOM 3307 C C     . GLY B 2 17  ? -6.976  15.021  5.063   1.00 90.57 17  B 1 
ATOM 3308 O O     . GLY B 2 17  ? -7.808  15.275  5.931   1.00 89.51 17  B 1 
ATOM 3309 N N     . ARG B 2 18  ? -7.314  14.446  3.887   1.00 90.96 18  B 1 
ATOM 3310 C CA    . ARG B 2 18  ? -8.655  13.920  3.600   1.00 90.00 18  B 1 
ATOM 3311 C C     . ARG B 2 18  ? -8.947  12.693  4.450   1.00 91.27 18  B 1 
ATOM 3312 O O     . ARG B 2 18  ? -9.935  12.715  5.171   1.00 89.85 18  B 1 
ATOM 3313 C CB    . ARG B 2 18  ? -8.803  13.635  2.099   1.00 88.49 18  B 1 
ATOM 3314 C CG    . ARG B 2 18  ? -10.259 13.293  1.741   1.00 80.97 18  B 1 
ATOM 3315 C CD    . ARG B 2 18  ? -10.404 12.871  0.266   1.00 76.82 18  B 1 
ATOM 3316 N NE    . ARG B 2 18  ? -9.967  13.937  -0.650  1.00 69.20 18  B 1 
ATOM 3317 C CZ    . ARG B 2 18  ? -9.257  13.785  -1.761  1.00 63.95 18  B 1 
ATOM 3318 N NH1   . ARG B 2 18  ? -8.929  12.604  -2.197  1.00 57.61 18  B 1 
ATOM 3319 N NH2   . ARG B 2 18  ? -8.860  14.823  -2.434  1.00 57.63 18  B 1 
ATOM 3320 N N     . ILE B 2 19  ? -8.072  11.682  4.434   1.00 92.13 19  B 1 
ATOM 3321 C CA    . ILE B 2 19  ? -8.226  10.454  5.221   1.00 92.00 19  B 1 
ATOM 3322 C C     . ILE B 2 19  ? -8.374  10.790  6.716   1.00 93.06 19  B 1 
ATOM 3323 O O     . ILE B 2 19  ? -9.297  10.309  7.367   1.00 91.42 19  B 1 
ATOM 3324 C CB    . ILE B 2 19  ? -7.035  9.504   4.968   1.00 92.01 19  B 1 
ATOM 3325 C CG1   . ILE B 2 19  ? -7.016  9.022   3.496   1.00 89.65 19  B 1 
ATOM 3326 C CG2   . ILE B 2 19  ? -7.088  8.288   5.909   1.00 89.25 19  B 1 
ATOM 3327 C CD1   . ILE B 2 19  ? -5.676  8.413   3.066   1.00 85.00 19  B 1 
ATOM 3328 N N     . MET B 2 20  ? -7.524  11.660  7.239   1.00 92.47 20  B 1 
ATOM 3329 C CA    . MET B 2 20  ? -7.630  12.099  8.635   1.00 92.95 20  B 1 
ATOM 3330 C C     . MET B 2 20  ? -8.979  12.760  8.938   1.00 93.12 20  B 1 
ATOM 3331 O O     . MET B 2 20  ? -9.531  12.563  10.015  1.00 91.54 20  B 1 
ATOM 3332 C CB    . MET B 2 20  ? -6.503  13.095  8.967   1.00 92.66 20  B 1 
ATOM 3333 C CG    . MET B 2 20  ? -5.118  12.461  8.981   1.00 91.40 20  B 1 
ATOM 3334 S SD    . MET B 2 20  ? -3.782  13.662  9.312   1.00 90.77 20  B 1 
ATOM 3335 C CE    . MET B 2 20  ? -3.926  13.777  11.111  1.00 82.95 20  B 1 
ATOM 3336 N N     . LYS B 2 21  ? -9.513  13.562  8.009   1.00 91.49 21  B 1 
ATOM 3337 C CA    . LYS B 2 21  ? -10.787 14.253  8.189   1.00 90.40 21  B 1 
ATOM 3338 C C     . LYS B 2 21  ? -11.977 13.298  8.123   1.00 90.66 21  B 1 
ATOM 3339 O O     . LYS B 2 21  ? -12.947 13.508  8.840   1.00 88.50 21  B 1 
ATOM 3340 C CB    . LYS B 2 21  ? -10.906 15.376  7.163   1.00 88.24 21  B 1 
ATOM 3341 C CG    . LYS B 2 21  ? -12.154 16.223  7.425   1.00 79.46 21  B 1 
ATOM 3342 C CD    . LYS B 2 21  ? -12.302 17.342  6.389   1.00 71.70 21  B 1 
ATOM 3343 C CE    . LYS B 2 21  ? -13.609 18.063  6.696   1.00 63.86 21  B 1 
ATOM 3344 N NZ    . LYS B 2 21  ? -13.907 19.105  5.697   1.00 57.03 21  B 1 
ATOM 3345 N N     . ASP B 2 22  ? -11.897 12.257  7.282   1.00 92.57 22  B 1 
ATOM 3346 C CA    . ASP B 2 22  ? -12.971 11.281  7.104   1.00 91.00 22  B 1 
ATOM 3347 C C     . ASP B 2 22  ? -13.152 10.389  8.341   1.00 91.82 22  B 1 
ATOM 3348 O O     . ASP B 2 22  ? -14.256 9.929   8.620   1.00 88.40 22  B 1 
ATOM 3349 C CB    . ASP B 2 22  ? -12.680 10.438  5.846   1.00 88.67 22  B 1 
ATOM 3350 C CG    . ASP B 2 22  ? -12.683 11.237  4.529   1.00 81.12 22  B 1 
ATOM 3351 O OD1   . ASP B 2 22  ? -13.235 12.365  4.485   1.00 73.50 22  B 1 
ATOM 3352 O OD2   . ASP B 2 22  ? -12.124 10.720  3.540   1.00 74.76 22  B 1 
ATOM 3353 N N     . VAL B 2 23  ? -12.093 10.176  9.111   1.00 90.60 23  B 1 
ATOM 3354 C CA    . VAL B 2 23  ? -12.101 9.404   10.365  1.00 89.04 23  B 1 
ATOM 3355 C C     . VAL B 2 23  ? -12.527 10.248  11.575  1.00 90.20 23  B 1 
ATOM 3356 O O     . VAL B 2 23  ? -13.048 9.718   12.554  1.00 87.75 23  B 1 
ATOM 3357 C CB    . VAL B 2 23  ? -10.705 8.778   10.571  1.00 86.93 23  B 1 
ATOM 3358 C CG1   . VAL B 2 23  ? -10.552 8.013   11.888  1.00 77.66 23  B 1 
ATOM 3359 C CG2   . VAL B 2 23  ? -10.380 7.791   9.447   1.00 77.41 23  B 1 
ATOM 3360 N N     . LEU B 2 24  ? -12.315 11.547  11.519  1.00 89.57 24  B 1 
ATOM 3361 C CA    . LEU B 2 24  ? -12.594 12.433  12.644  1.00 89.87 24  B 1 
ATOM 3362 C C     . LEU B 2 24  ? -14.034 12.980  12.617  1.00 90.60 24  B 1 
ATOM 3363 O O     . LEU B 2 24  ? -14.617 13.135  11.547  1.00 88.66 24  B 1 
ATOM 3364 C CB    . LEU B 2 24  ? -11.567 13.572  12.662  1.00 88.64 24  B 1 
ATOM 3365 C CG    . LEU B 2 24  ? -10.146 13.136  13.075  1.00 85.21 24  B 1 
ATOM 3366 C CD1   . LEU B 2 24  ? -9.173  14.290  12.826  1.00 79.76 24  B 1 
ATOM 3367 C CD2   . LEU B 2 24  ? -10.054 12.753  14.547  1.00 79.92 24  B 1 
ATOM 3368 N N     . PRO B 2 25  ? -14.590 13.380  13.790  1.00 90.61 25  B 1 
ATOM 3369 C CA    . PRO B 2 25  ? -15.859 14.092  13.849  1.00 89.10 25  B 1 
ATOM 3370 C C     . PRO B 2 25  ? -15.851 15.352  12.959  1.00 88.98 25  B 1 
ATOM 3371 O O     . PRO B 2 25  ? -14.824 16.024  12.850  1.00 86.93 25  B 1 
ATOM 3372 C CB    . PRO B 2 25  ? -16.069 14.447  15.318  1.00 87.74 25  B 1 
ATOM 3373 C CG    . PRO B 2 25  ? -15.241 13.411  16.062  1.00 85.46 25  B 1 
ATOM 3374 C CD    . PRO B 2 25  ? -14.074 13.154  15.127  1.00 87.92 25  B 1 
ATOM 3375 N N     . PRO B 2 26  ? -16.985 15.742  12.354  1.00 86.05 26  B 1 
ATOM 3376 C CA    . PRO B 2 26  ? -17.023 16.856  11.400  1.00 82.87 26  B 1 
ATOM 3377 C C     . PRO B 2 26  ? -16.599 18.207  11.993  1.00 82.32 26  B 1 
ATOM 3378 O O     . PRO B 2 26  ? -16.125 19.086  11.265  1.00 78.73 26  B 1 
ATOM 3379 C CB    . PRO B 2 26  ? -18.475 16.889  10.895  1.00 80.63 26  B 1 
ATOM 3380 C CG    . PRO B 2 26  ? -19.265 16.198  11.996  1.00 79.21 26  B 1 
ATOM 3381 C CD    . PRO B 2 26  ? -18.299 15.148  12.503  1.00 83.00 26  B 1 
ATOM 3382 N N     . ALA B 2 27  ? -16.743 18.384  13.305  1.00 83.79 27  B 1 
ATOM 3383 C CA    . ALA B 2 27  ? -16.300 19.576  14.023  1.00 81.72 27  B 1 
ATOM 3384 C C     . ALA B 2 27  ? -14.795 19.584  14.350  1.00 81.69 27  B 1 
ATOM 3385 O O     . ALA B 2 27  ? -14.245 20.633  14.692  1.00 77.45 27  B 1 
ATOM 3386 C CB    . ALA B 2 27  ? -17.149 19.699  15.290  1.00 78.89 27  B 1 
ATOM 3387 N N     . ALA B 2 28  ? -14.113 18.426  14.243  1.00 85.78 28  B 1 
ATOM 3388 C CA    . ALA B 2 28  ? -12.710 18.317  14.586  1.00 85.02 28  B 1 
ATOM 3389 C C     . ALA B 2 28  ? -11.820 19.075  13.592  1.00 84.53 28  B 1 
ATOM 3390 O O     . ALA B 2 28  ? -12.026 19.080  12.374  1.00 81.42 28  B 1 
ATOM 3391 C CB    . ALA B 2 28  ? -12.309 16.846  14.699  1.00 83.57 28  B 1 
ATOM 3392 N N     . LYS B 2 29  ? -10.780 19.727  14.122  1.00 85.42 29  B 1 
ATOM 3393 C CA    . LYS B 2 29  ? -9.782  20.430  13.329  1.00 84.42 29  B 1 
ATOM 3394 C C     . LYS B 2 29  ? -8.445  19.696  13.416  1.00 85.79 29  B 1 
ATOM 3395 O O     . LYS B 2 29  ? -8.017  19.299  14.489  1.00 82.32 29  B 1 
ATOM 3396 C CB    . LYS B 2 29  ? -9.662  21.887  13.783  1.00 79.78 29  B 1 
ATOM 3397 C CG    . LYS B 2 29  ? -10.957 22.690  13.542  1.00 72.73 29  B 1 
ATOM 3398 C CD    . LYS B 2 29  ? -10.810 24.149  14.007  1.00 66.08 29  B 1 
ATOM 3399 C CE    . LYS B 2 29  ? -12.130 24.891  13.826  1.00 58.47 29  B 1 
ATOM 3400 N NZ    . LYS B 2 29  ? -12.071 26.278  14.348  1.00 52.58 29  B 1 
ATOM 3401 N N     . VAL B 2 30  ? -7.770  19.566  12.264  1.00 85.84 30  B 1 
ATOM 3402 C CA    . VAL B 2 30  ? -6.442  18.945  12.183  1.00 86.25 30  B 1 
ATOM 3403 C C     . VAL B 2 30  ? -5.400  20.033  11.931  1.00 86.38 30  B 1 
ATOM 3404 O O     . VAL B 2 30  ? -5.487  20.751  10.931  1.00 84.78 30  B 1 
ATOM 3405 C CB    . VAL B 2 30  ? -6.382  17.856  11.105  1.00 85.66 30  B 1 
ATOM 3406 C CG1   . VAL B 2 30  ? -5.058  17.097  11.186  1.00 79.24 30  B 1 
ATOM 3407 C CG2   . VAL B 2 30  ? -7.516  16.844  11.253  1.00 80.56 30  B 1 
ATOM 3408 N N     . SER B 2 31  ? -4.412  20.145  12.822  1.00 87.63 31  B 1 
ATOM 3409 C CA    . SER B 2 31  ? -3.321  21.098  12.659  1.00 87.50 31  B 1 
ATOM 3410 C C     . SER B 2 31  ? -2.464  20.758  11.432  1.00 88.23 31  B 1 
ATOM 3411 O O     . SER B 2 31  ? -2.409  19.609  10.990  1.00 87.41 31  B 1 
ATOM 3412 C CB    . SER B 2 31  ? -2.471  21.174  13.939  1.00 85.55 31  B 1 
ATOM 3413 O OG    . SER B 2 31  ? -1.652  20.035  14.077  1.00 77.53 31  B 1 
ATOM 3414 N N     . LYS B 2 32  ? -1.781  21.755  10.859  1.00 84.63 32  B 1 
ATOM 3415 C CA    . LYS B 2 32  ? -0.846  21.530  9.756   1.00 84.64 32  B 1 
ATOM 3416 C C     . LYS B 2 32  ? 0.251   20.556  10.168  1.00 86.68 32  B 1 
ATOM 3417 O O     . LYS B 2 32  ? 0.472   19.568  9.478   1.00 86.28 32  B 1 
ATOM 3418 C CB    . LYS B 2 32  ? -0.272  22.885  9.287   1.00 81.18 32  B 1 
ATOM 3419 C CG    . LYS B 2 32  ? 0.696   22.706  8.108   1.00 72.17 32  B 1 
ATOM 3420 C CD    . LYS B 2 32  ? 1.317   24.041  7.655   1.00 67.17 32  B 1 
ATOM 3421 C CE    . LYS B 2 32  ? 2.403   23.720  6.638   1.00 57.46 32  B 1 
ATOM 3422 N NZ    . LYS B 2 32  ? 3.242   24.887  6.266   1.00 51.42 32  B 1 
ATOM 3423 N N     . HIS B 2 33  ? 0.832   20.751  11.344  1.00 88.48 33  B 1 
ATOM 3424 C CA    . HIS B 2 33  ? 1.881   19.893  11.878  1.00 89.17 33  B 1 
ATOM 3425 C C     . HIS B 2 33  ? 1.423   18.444  12.071  1.00 90.34 33  B 1 
ATOM 3426 O O     . HIS B 2 33  ? 2.144   17.515  11.721  1.00 90.03 33  B 1 
ATOM 3427 C CB    . HIS B 2 33  ? 2.374   20.504  13.190  1.00 88.36 33  B 1 
ATOM 3428 C CG    . HIS B 2 33  ? 3.567   19.777  13.745  1.00 85.92 33  B 1 
ATOM 3429 N ND1   . HIS B 2 33  ? 4.771   19.598  13.082  1.00 76.91 33  B 1 
ATOM 3430 C CD2   . HIS B 2 33  ? 3.669   19.147  14.950  1.00 76.17 33  B 1 
ATOM 3431 C CE1   . HIS B 2 33  ? 5.561   18.877  13.879  1.00 77.28 33  B 1 
ATOM 3432 N NE2   . HIS B 2 33  ? 4.933   18.589  15.020  1.00 78.51 33  B 1 
ATOM 3433 N N     . ALA B 2 34  ? 0.191   18.197  12.539  1.00 92.74 34  B 1 
ATOM 3434 C CA    . ALA B 2 34  ? -0.335  16.842  12.664  1.00 92.55 34  B 1 
ATOM 3435 C C     . ALA B 2 34  ? -0.435  16.112  11.307  1.00 92.84 34  B 1 
ATOM 3436 O O     . ALA B 2 34  ? -0.145  14.922  11.224  1.00 91.67 34  B 1 
ATOM 3437 C CB    . ALA B 2 34  ? -1.695  16.889  13.358  1.00 91.91 34  B 1 
ATOM 3438 N N     . LYS B 2 35  ? -0.800  16.826  10.222  1.00 90.65 35  B 1 
ATOM 3439 C CA    . LYS B 2 35  ? -0.823  16.262  8.862   1.00 90.73 35  B 1 
ATOM 3440 C C     . LYS B 2 35  ? 0.581   15.919  8.376   1.00 91.65 35  B 1 
ATOM 3441 O O     . LYS B 2 35  ? 0.749   14.874  7.759   1.00 90.78 35  B 1 
ATOM 3442 C CB    . LYS B 2 35  ? -1.491  17.225  7.880   1.00 89.45 35  B 1 
ATOM 3443 C CG    . LYS B 2 35  ? -2.970  17.454  8.186   1.00 85.02 35  B 1 
ATOM 3444 C CD    . LYS B 2 35  ? -3.537  18.537  7.266   1.00 82.76 35  B 1 
ATOM 3445 C CE    . LYS B 2 35  ? -4.970  18.837  7.683   1.00 75.89 35  B 1 
ATOM 3446 N NZ    . LYS B 2 35  ? -5.528  19.990  6.945   1.00 70.32 35  B 1 
ATOM 3447 N N     . GLU B 2 36  ? 1.556   16.760  8.646   1.00 91.74 36  B 1 
ATOM 3448 C CA    . GLU B 2 36  ? 2.951   16.547  8.266   1.00 91.78 36  B 1 
ATOM 3449 C C     . GLU B 2 36  ? 3.558   15.339  8.992   1.00 92.62 36  B 1 
ATOM 3450 O O     . GLU B 2 36  ? 4.147   14.470  8.356   1.00 91.85 36  B 1 
ATOM 3451 C CB    . GLU B 2 36  ? 3.753   17.834  8.537   1.00 90.87 36  B 1 
ATOM 3452 C CG    . GLU B 2 36  ? 3.363   18.961  7.577   1.00 87.49 36  B 1 
ATOM 3453 C CD    . GLU B 2 36  ? 3.832   20.369  7.982   1.00 85.56 36  B 1 
ATOM 3454 O OE1   . GLU B 2 36  ? 3.771   21.273  7.121   1.00 79.53 36  B 1 
ATOM 3455 O OE2   . GLU B 2 36  ? 4.149   20.598  9.174   1.00 79.52 36  B 1 
ATOM 3456 N N     . VAL B 2 37  ? 3.319   15.190  10.294  1.00 93.80 37  B 1 
ATOM 3457 C CA    . VAL B 2 37  ? 3.794   14.028  11.064  1.00 93.54 37  B 1 
ATOM 3458 C C     . VAL B 2 37  ? 3.170   12.724  10.545  1.00 93.97 37  B 1 
ATOM 3459 O O     . VAL B 2 37  ? 3.890   11.748  10.316  1.00 93.09 37  B 1 
ATOM 3460 C CB    . VAL B 2 37  ? 3.534   14.212  12.567  1.00 93.05 37  B 1 
ATOM 3461 C CG1   . VAL B 2 37  ? 3.934   12.983  13.386  1.00 88.63 37  B 1 
ATOM 3462 C CG2   . VAL B 2 37  ? 4.347   15.390  13.118  1.00 88.49 37  B 1 
ATOM 3463 N N     . ILE B 2 38  ? 1.850   12.678  10.304  1.00 94.29 38  B 1 
ATOM 3464 C CA    . ILE B 2 38  ? 1.203   11.490  9.734   1.00 94.26 38  B 1 
ATOM 3465 C C     . ILE B 2 38  ? 1.691   11.207  8.306   1.00 94.35 38  B 1 
ATOM 3466 O O     . ILE B 2 38  ? 1.846   10.048  7.936   1.00 93.17 38  B 1 
ATOM 3467 C CB    . ILE B 2 38  ? -0.336  11.625  9.791   1.00 93.73 38  B 1 
ATOM 3468 C CG1   . ILE B 2 38  ? -0.865  11.588  11.246  1.00 90.52 38  B 1 
ATOM 3469 C CG2   . ILE B 2 38  ? -1.057  10.567  8.945   1.00 91.03 38  B 1 
ATOM 3470 C CD1   . ILE B 2 38  ? -0.763  10.226  11.952  1.00 83.75 38  B 1 
ATOM 3471 N N     . GLN B 2 39  ? 1.944   12.238  7.497   1.00 94.36 39  B 1 
ATOM 3472 C CA    . GLN B 2 39  ? 2.494   12.099  6.144   1.00 94.01 39  B 1 
ATOM 3473 C C     . GLN B 2 39  ? 3.864   11.414  6.163   1.00 93.96 39  B 1 
ATOM 3474 O O     . GLN B 2 39  ? 4.072   10.459  5.409   1.00 92.90 39  B 1 
ATOM 3475 C CB    . GLN B 2 39  ? 2.569   13.495  5.499   1.00 93.17 39  B 1 
ATOM 3476 C CG    . GLN B 2 39  ? 3.092   13.475  4.067   1.00 89.81 39  B 1 
ATOM 3477 C CD    . GLN B 2 39  ? 3.367   14.888  3.548   1.00 89.50 39  B 1 
ATOM 3478 O OE1   . GLN B 2 39  ? 3.748   15.799  4.265   1.00 83.44 39  B 1 
ATOM 3479 N NE2   . GLN B 2 39  ? 3.199   15.133  2.270   1.00 81.80 39  B 1 
ATOM 3480 N N     . GLU B 2 40  ? 4.764   11.844  7.029   1.00 93.80 40  B 1 
ATOM 3481 C CA    . GLU B 2 40  ? 6.071   11.214  7.210   1.00 93.05 40  B 1 
ATOM 3482 C C     . GLU B 2 40  ? 5.920   9.773   7.712   1.00 93.49 40  B 1 
ATOM 3483 O O     . GLU B 2 40  ? 6.468   8.853   7.102   1.00 92.00 40  B 1 
ATOM 3484 C CB    . GLU B 2 40  ? 6.946   12.032  8.183   1.00 91.91 40  B 1 
ATOM 3485 C CG    . GLU B 2 40  ? 7.489   13.334  7.581   1.00 83.45 40  B 1 
ATOM 3486 C CD    . GLU B 2 40  ? 8.460   14.089  8.520   1.00 80.13 40  B 1 
ATOM 3487 O OE1   . GLU B 2 40  ? 8.396   15.330  8.574   1.00 73.49 40  B 1 
ATOM 3488 O OE2   . GLU B 2 40  ? 9.316   13.451  9.179   1.00 73.85 40  B 1 
ATOM 3489 N N     . CYS B 2 41  ? 5.108   9.524   8.752   1.00 93.70 41  B 1 
ATOM 3490 C CA    . CYS B 2 41  ? 4.887   8.191   9.306   1.00 93.29 41  B 1 
ATOM 3491 C C     . CYS B 2 41  ? 4.319   7.204   8.273   1.00 93.28 41  B 1 
ATOM 3492 O O     . CYS B 2 41  ? 4.824   6.092   8.147   1.00 92.52 41  B 1 
ATOM 3493 C CB    . CYS B 2 41  ? 3.950   8.285   10.517  1.00 92.95 41  B 1 
ATOM 3494 S SG    . CYS B 2 41  ? 4.779   9.098   11.918  1.00 88.22 41  B 1 
ATOM 3495 N N     . ALA B 2 42  ? 3.295   7.590   7.513   1.00 94.79 42  B 1 
ATOM 3496 C CA    . ALA B 2 42  ? 2.686   6.733   6.499   1.00 94.41 42  B 1 
ATOM 3497 C C     . ALA B 2 42  ? 3.651   6.424   5.342   1.00 94.56 42  B 1 
ATOM 3498 O O     . ALA B 2 42  ? 3.698   5.296   4.849   1.00 92.79 42  B 1 
ATOM 3499 C CB    . ALA B 2 42  ? 1.412   7.420   5.997   1.00 93.67 42  B 1 
ATOM 3500 N N     . THR B 2 43  ? 4.450   7.393   4.923   1.00 93.30 43  B 1 
ATOM 3501 C CA    . THR B 2 43  ? 5.463   7.210   3.872   1.00 92.51 43  B 1 
ATOM 3502 C C     . THR B 2 43  ? 6.565   6.255   4.328   1.00 92.68 43  B 1 
ATOM 3503 O O     . THR B 2 43  ? 6.949   5.351   3.577   1.00 91.21 43  B 1 
ATOM 3504 C CB    . THR B 2 43  ? 6.059   8.549   3.456   1.00 91.36 43  B 1 
ATOM 3505 O OG1   . THR B 2 43  ? 5.027   9.427   3.051   1.00 85.23 43  B 1 
ATOM 3506 C CG2   . THR B 2 43  ? 7.013   8.395   2.276   1.00 83.60 43  B 1 
ATOM 3507 N N     . GLU B 2 44  ? 7.034   6.396   5.553   1.00 91.67 44  B 1 
ATOM 3508 C CA    . GLU B 2 44  ? 8.045   5.510   6.114   1.00 90.99 44  B 1 
ATOM 3509 C C     . GLU B 2 44  ? 7.506   4.102   6.393   1.00 91.69 44  B 1 
ATOM 3510 O O     . GLU B 2 44  ? 8.232   3.137   6.171   1.00 90.00 44  B 1 
ATOM 3511 C CB    . GLU B 2 44  ? 8.683   6.147   7.355   1.00 89.65 44  B 1 
ATOM 3512 C CG    . GLU B 2 44  ? 9.568   7.373   7.032   1.00 81.46 44  B 1 
ATOM 3513 C CD    . GLU B 2 44  ? 10.726  7.068   6.062   1.00 80.94 44  B 1 
ATOM 3514 O OE1   . GLU B 2 44  ? 11.199  7.978   5.355   1.00 74.37 44  B 1 
ATOM 3515 O OE2   . GLU B 2 44  ? 11.200  5.917   5.993   1.00 75.06 44  B 1 
ATOM 3516 N N     . PHE B 2 45  ? 6.237   3.948   6.759   1.00 92.46 45  B 1 
ATOM 3517 C CA    . PHE B 2 45  ? 5.584   2.641   6.866   1.00 92.58 45  B 1 
ATOM 3518 C C     . PHE B 2 45  ? 5.611   1.886   5.530   1.00 92.90 45  B 1 
ATOM 3519 O O     . PHE B 2 45  ? 6.032   0.728   5.485   1.00 92.05 45  B 1 
ATOM 3520 C CB    . PHE B 2 45  ? 4.149   2.829   7.365   1.00 91.73 45  B 1 
ATOM 3521 C CG    . PHE B 2 45  ? 3.340   1.544   7.365   1.00 90.60 45  B 1 
ATOM 3522 C CD1   . PHE B 2 45  ? 2.494   1.239   6.290   1.00 87.09 45  B 1 
ATOM 3523 C CD2   . PHE B 2 45  ? 3.469   0.647   8.427   1.00 87.19 45  B 1 
ATOM 3524 C CE1   . PHE B 2 45  ? 1.766   0.032   6.284   1.00 85.19 45  B 1 
ATOM 3525 C CE2   . PHE B 2 45  ? 2.736   -0.559  8.428   1.00 85.08 45  B 1 
ATOM 3526 C CZ    . PHE B 2 45  ? 1.889   -0.858  7.348   1.00 85.12 45  B 1 
ATOM 3527 N N     . ILE B 2 46  ? 5.247   2.529   4.411   1.00 93.51 46  B 1 
ATOM 3528 C CA    . ILE B 2 46  ? 5.329   1.926   3.080   1.00 93.67 46  B 1 
ATOM 3529 C C     . ILE B 2 46  ? 6.772   1.516   2.762   1.00 93.91 46  B 1 
ATOM 3530 O O     . ILE B 2 46  ? 7.014   0.401   2.304   1.00 92.92 46  B 1 
ATOM 3531 C CB    . ILE B 2 46  ? 4.772   2.904   2.011   1.00 93.32 46  B 1 
ATOM 3532 C CG1   . ILE B 2 46  ? 3.254   3.124   2.203   1.00 92.02 46  B 1 
ATOM 3533 C CG2   . ILE B 2 46  ? 5.048   2.389   0.585   1.00 91.56 46  B 1 
ATOM 3534 C CD1   . ILE B 2 46  ? 2.711   4.343   1.461   1.00 87.98 46  B 1 
ATOM 3535 N N     . GLY B 2 47  ? 7.740   2.390   3.018   1.00 93.02 47  B 1 
ATOM 3536 C CA    . GLY B 2 47  ? 9.154   2.107   2.791   1.00 92.73 47  B 1 
ATOM 3537 C C     . GLY B 2 47  ? 9.695   0.957   3.634   1.00 93.17 47  B 1 
ATOM 3538 O O     . GLY B 2 47  ? 10.482  0.149   3.128   1.00 91.73 47  B 1 
ATOM 3539 N N     . PHE B 2 48  ? 9.270   0.842   4.883   1.00 92.00 48  B 1 
ATOM 3540 C CA    . PHE B 2 48  ? 9.683   -0.194  5.821   1.00 91.80 48  B 1 
ATOM 3541 C C     . PHE B 2 48  ? 9.182   -1.571  5.400   1.00 92.28 48  B 1 
ATOM 3542 O O     . PHE B 2 48  ? 9.989   -2.484  5.167   1.00 90.78 48  B 1 
ATOM 3543 C CB    . PHE B 2 48  ? 9.191   0.196   7.222   1.00 90.94 48  B 1 
ATOM 3544 C CG    . PHE B 2 48  ? 9.607   -0.749  8.325   1.00 89.83 48  B 1 
ATOM 3545 C CD1   . PHE B 2 48  ? 8.658   -1.251  9.229   1.00 85.37 48  B 1 
ATOM 3546 C CD2   . PHE B 2 48  ? 10.959  -1.090  8.488   1.00 84.97 48  B 1 
ATOM 3547 C CE1   . PHE B 2 48  ? 9.049   -2.067  10.298  1.00 83.08 48  B 1 
ATOM 3548 C CE2   . PHE B 2 48  ? 11.357  -1.917  9.550   1.00 82.61 48  B 1 
ATOM 3549 C CZ    . PHE B 2 48  ? 10.400  -2.397  10.456  1.00 83.41 48  B 1 
ATOM 3550 N N     . VAL B 2 49  ? 7.872   -1.717  5.180   1.00 92.76 49  B 1 
ATOM 3551 C CA    . VAL B 2 49  ? 7.258   -2.984  4.763   1.00 92.66 49  B 1 
ATOM 3552 C C     . VAL B 2 49  ? 7.751   -3.415  3.378   1.00 93.25 49  B 1 
ATOM 3553 O O     . VAL B 2 49  ? 8.120   -4.573  3.180   1.00 92.22 49  B 1 
ATOM 3554 C CB    . VAL B 2 49  ? 5.720   -2.868  4.789   1.00 92.00 49  B 1 
ATOM 3555 C CG1   . VAL B 2 49  ? 5.041   -4.135  4.266   1.00 87.26 49  B 1 
ATOM 3556 C CG2   . VAL B 2 49  ? 5.214   -2.642  6.215   1.00 87.44 49  B 1 
ATOM 3557 N N     . THR B 2 50  ? 7.822   -2.492  2.415   1.00 94.31 50  B 1 
ATOM 3558 C CA    . THR B 2 50  ? 8.315   -2.807  1.065   1.00 94.56 50  B 1 
ATOM 3559 C C     . THR B 2 50  ? 9.795   -3.183  1.073   1.00 94.52 50  B 1 
ATOM 3560 O O     . THR B 2 50  ? 10.206  -4.059  0.310   1.00 93.20 50  B 1 
ATOM 3561 C CB    . THR B 2 50  ? 8.097   -1.620  0.109   1.00 94.05 50  B 1 
ATOM 3562 O OG1   . THR B 2 50  ? 6.751   -1.216  0.119   1.00 88.54 50  B 1 
ATOM 3563 C CG2   . THR B 2 50  ? 8.433   -1.968  -1.337  1.00 86.56 50  B 1 
ATOM 3564 N N     . GLY B 2 51  ? 10.593  -2.572  1.930   1.00 92.84 51  B 1 
ATOM 3565 C CA    . GLY B 2 51  ? 11.999  -2.917  2.112   1.00 92.16 51  B 1 
ATOM 3566 C C     . GLY B 2 51  ? 12.185  -4.357  2.577   1.00 92.59 51  B 1 
ATOM 3567 O O     . GLY B 2 51  ? 12.973  -5.092  1.979   1.00 91.25 51  B 1 
ATOM 3568 N N     . GLU B 2 52  ? 11.423  -4.797  3.570   1.00 91.96 52  B 1 
ATOM 3569 C CA    . GLU B 2 52  ? 11.462  -6.178  4.054   1.00 91.30 52  B 1 
ATOM 3570 C C     . GLU B 2 52  ? 10.940  -7.181  3.014   1.00 91.91 52  B 1 
ATOM 3571 O O     . GLU B 2 52  ? 11.564  -8.211  2.771   1.00 90.32 52  B 1 
ATOM 3572 C CB    . GLU B 2 52  ? 10.681  -6.265  5.380   1.00 90.26 52  B 1 
ATOM 3573 C CG    . GLU B 2 52  ? 10.797  -7.637  6.063   1.00 84.62 52  B 1 
ATOM 3574 C CD    . GLU B 2 52  ? 12.238  -8.065  6.386   1.00 84.42 52  B 1 
ATOM 3575 O OE1   . GLU B 2 52  ? 12.480  -9.296  6.466   1.00 78.27 52  B 1 
ATOM 3576 O OE2   . GLU B 2 52  ? 13.102  -7.192  6.556   1.00 78.38 52  B 1 
ATOM 3577 N N     . ALA B 2 53  ? 9.847   -6.860  2.319   1.00 93.32 53  B 1 
ATOM 3578 C CA    . ALA B 2 53  ? 9.339   -7.695  1.227   1.00 93.47 53  B 1 
ATOM 3579 C C     . ALA B 2 53  ? 10.368  -7.848  0.088   1.00 93.96 53  B 1 
ATOM 3580 O O     . ALA B 2 53  ? 10.544  -8.939  -0.460  1.00 92.52 53  B 1 
ATOM 3581 C CB    . ALA B 2 53  ? 8.040   -7.062  0.713   1.00 93.13 53  B 1 
ATOM 3582 N N     . SER B 2 54  ? 11.100  -6.789  -0.236  1.00 94.10 54  B 1 
ATOM 3583 C CA    . SER B 2 54  ? 12.178  -6.826  -1.222  1.00 93.99 54  B 1 
ATOM 3584 C C     . SER B 2 54  ? 13.341  -7.713  -0.788  1.00 93.83 54  B 1 
ATOM 3585 O O     . SER B 2 54  ? 13.925  -8.396  -1.637  1.00 92.31 54  B 1 
ATOM 3586 C CB    . SER B 2 54  ? 12.689  -5.405  -1.488  1.00 92.66 54  B 1 
ATOM 3587 O OG    . SER B 2 54  ? 13.696  -5.418  -2.489  1.00 82.09 54  B 1 
ATOM 3588 N N     . GLU B 2 55  ? 13.669  -7.770  0.496   1.00 91.69 55  B 1 
ATOM 3589 C CA    . GLU B 2 55  ? 14.695  -8.680  1.007   1.00 90.79 55  B 1 
ATOM 3590 C C     . GLU B 2 55  ? 14.276  -10.144 0.889   1.00 91.25 55  B 1 
ATOM 3591 O O     . GLU B 2 55  ? 15.094  -10.993 0.535   1.00 89.79 55  B 1 
ATOM 3592 C CB    . GLU B 2 55  ? 15.055  -8.344  2.463   1.00 89.40 55  B 1 
ATOM 3593 C CG    . GLU B 2 55  ? 15.943  -7.107  2.580   1.00 80.04 55  B 1 
ATOM 3594 C CD    . GLU B 2 55  ? 17.286  -7.267  1.849   1.00 78.22 55  B 1 
ATOM 3595 O OE1   . GLU B 2 55  ? 17.781  -6.268  1.289   1.00 72.23 55  B 1 
ATOM 3596 O OE2   . GLU B 2 55  ? 17.859  -8.366  1.840   1.00 71.08 55  B 1 
ATOM 3597 N N     . ARG B 2 56  ? 12.995  -10.461 1.101   1.00 91.32 56  B 1 
ATOM 3598 C CA    . ARG B 2 56  ? 12.463  -11.802 0.835   1.00 91.02 56  B 1 
ATOM 3599 C C     . ARG B 2 56  ? 12.576  -12.155 -0.646  1.00 91.64 56  B 1 
ATOM 3600 O O     . ARG B 2 56  ? 13.133  -13.203 -0.970  1.00 89.88 56  B 1 
ATOM 3601 C CB    . ARG B 2 56  ? 11.013  -11.903 1.337   1.00 89.17 56  B 1 
ATOM 3602 C CG    . ARG B 2 56  ? 10.499  -13.337 1.181   1.00 84.26 56  B 1 
ATOM 3603 C CD    . ARG B 2 56  ? 9.037   -13.458 1.604   1.00 80.37 56  B 1 
ATOM 3604 N NE    . ARG B 2 56  ? 8.552   -14.827 1.360   1.00 75.86 56  B 1 
ATOM 3605 C CZ    . ARG B 2 56  ? 7.312   -15.197 1.110   1.00 72.15 56  B 1 
ATOM 3606 N NH1   . ARG B 2 56  ? 6.310   -14.365 1.108   1.00 67.23 56  B 1 
ATOM 3607 N NH2   . ARG B 2 56  ? 7.056   -16.438 0.851   1.00 65.36 56  B 1 
ATOM 3608 N N     . CYS B 2 57  ? 12.145  -11.276 -1.540  1.00 91.84 57  B 1 
ATOM 3609 C CA    . CYS B 2 57  ? 12.287  -11.501 -2.979  1.00 91.60 57  B 1 
ATOM 3610 C C     . CYS B 2 57  ? 13.742  -11.737 -3.389  1.00 92.04 57  B 1 
ATOM 3611 O O     . CYS B 2 57  ? 14.011  -12.628 -4.193  1.00 90.51 57  B 1 
ATOM 3612 C CB    . CYS B 2 57  ? 11.738  -10.292 -3.741  1.00 90.61 57  B 1 
ATOM 3613 S SG    . CYS B 2 57  ? 9.934   -10.249 -3.622  1.00 81.89 57  B 1 
ATOM 3614 N N     . ARG B 2 58  ? 14.678  -10.983 -2.822  1.00 92.19 58  B 1 
ATOM 3615 C CA    . ARG B 2 58  ? 16.105  -11.141 -3.098  1.00 91.66 58  B 1 
ATOM 3616 C C     . ARG B 2 58  ? 16.629  -12.499 -2.621  1.00 91.50 58  B 1 
ATOM 3617 O O     . ARG B 2 58  ? 17.331  -13.157 -3.386  1.00 89.56 58  B 1 
ATOM 3618 C CB    . ARG B 2 58  ? 16.876  -9.987  -2.455  1.00 90.52 58  B 1 
ATOM 3619 C CG    . ARG B 2 58  ? 18.355  -9.966  -2.884  1.00 84.39 58  B 1 
ATOM 3620 C CD    . ARG B 2 58  ? 19.136  -8.857  -2.162  1.00 80.43 58  B 1 
ATOM 3621 N NE    . ARG B 2 58  ? 19.245  -9.118  -0.715  1.00 73.54 58  B 1 
ATOM 3622 C CZ    . ARG B 2 58  ? 20.106  -9.939  -0.114  1.00 68.13 58  B 1 
ATOM 3623 N NH1   . ARG B 2 58  ? 21.033  -10.593 -0.780  1.00 61.67 58  B 1 
ATOM 3624 N NH2   . ARG B 2 58  ? 20.040  -10.119 1.166   1.00 61.14 58  B 1 
ATOM 3625 N N     . ARG B 2 59  ? 16.264  -12.947 -1.416  1.00 91.98 59  B 1 
ATOM 3626 C CA    . ARG B 2 59  ? 16.640  -14.274 -0.886  1.00 91.13 59  B 1 
ATOM 3627 C C     . ARG B 2 59  ? 16.089  -15.412 -1.746  1.00 91.76 59  B 1 
ATOM 3628 O O     . ARG B 2 59  ? 16.808  -16.355 -2.040  1.00 88.97 59  B 1 
ATOM 3629 C CB    . ARG B 2 59  ? 16.175  -14.411 0.572   1.00 89.18 59  B 1 
ATOM 3630 C CG    . ARG B 2 59  ? 17.072  -13.615 1.532   1.00 80.78 59  B 1 
ATOM 3631 C CD    . ARG B 2 59  ? 16.670  -13.822 3.002   1.00 78.51 59  B 1 
ATOM 3632 N NE    . ARG B 2 59  ? 15.420  -13.140 3.331   1.00 71.91 59  B 1 
ATOM 3633 C CZ    . ARG B 2 59  ? 14.634  -13.387 4.367   1.00 66.79 59  B 1 
ATOM 3634 N NH1   . ARG B 2 59  ? 14.895  -14.355 5.203   1.00 60.56 59  B 1 
ATOM 3635 N NH2   . ARG B 2 59  ? 13.583  -12.654 4.596   1.00 59.59 59  B 1 
ATOM 3636 N N     . GLU B 2 60  ? 14.855  -15.283 -2.214  1.00 88.84 60  B 1 
ATOM 3637 C CA    . GLU B 2 60  ? 14.194  -16.267 -3.090  1.00 88.38 60  B 1 
ATOM 3638 C C     . GLU B 2 60  ? 14.524  -16.083 -4.595  1.00 88.38 60  B 1 
ATOM 3639 O O     . GLU B 2 60  ? 13.903  -16.699 -5.453  1.00 84.49 60  B 1 
ATOM 3640 C CB    . GLU B 2 60  ? 12.683  -16.219 -2.842  1.00 87.28 60  B 1 
ATOM 3641 C CG    . GLU B 2 60  ? 12.290  -16.662 -1.426  1.00 82.48 60  B 1 
ATOM 3642 C CD    . GLU B 2 60  ? 10.779  -16.516 -1.146  1.00 79.82 60  B 1 
ATOM 3643 O OE1   . GLU B 2 60  ? 10.388  -16.545 0.030   1.00 75.62 60  B 1 
ATOM 3644 O OE2   . GLU B 2 60  ? 10.003  -16.317 -2.107  1.00 75.31 60  B 1 
ATOM 3645 N N     . ARG B 2 61  ? 15.484  -15.223 -4.932  1.00 86.84 61  B 1 
ATOM 3646 C CA    . ARG B 2 61  ? 15.914  -14.915 -6.313  1.00 86.93 61  B 1 
ATOM 3647 C C     . ARG B 2 61  ? 14.765  -14.483 -7.255  1.00 87.05 61  B 1 
ATOM 3648 O O     . ARG B 2 61  ? 14.867  -14.633 -8.473  1.00 82.39 61  B 1 
ATOM 3649 C CB    . ARG B 2 61  ? 16.747  -16.073 -6.888  1.00 85.14 61  B 1 
ATOM 3650 C CG    . ARG B 2 61  ? 17.959  -16.435 -6.012  1.00 78.93 61  B 1 
ATOM 3651 C CD    . ARG B 2 61  ? 18.772  -17.564 -6.657  1.00 73.38 61  B 1 
ATOM 3652 N NE    . ARG B 2 61  ? 19.918  -17.963 -5.829  1.00 66.11 61  B 1 
ATOM 3653 C CZ    . ARG B 2 61  ? 20.887  -18.788 -6.178  1.00 58.30 61  B 1 
ATOM 3654 N NH1   . ARG B 2 61  ? 20.928  -19.345 -7.353  1.00 53.59 61  B 1 
ATOM 3655 N NH2   . ARG B 2 61  ? 21.845  -19.073 -5.336  1.00 52.04 61  B 1 
ATOM 3656 N N     . ARG B 2 62  ? 13.689  -13.901 -6.710  1.00 86.37 62  B 1 
ATOM 3657 C CA    . ARG B 2 62  ? 12.564  -13.352 -7.471  1.00 85.82 62  B 1 
ATOM 3658 C C     . ARG B 2 62  ? 12.777  -11.873 -7.778  1.00 85.03 62  B 1 
ATOM 3659 O O     . ARG B 2 62  ? 13.381  -11.144 -6.992  1.00 80.66 62  B 1 
ATOM 3660 C CB    . ARG B 2 62  ? 11.247  -13.604 -6.733  1.00 84.89 62  B 1 
ATOM 3661 C CG    . ARG B 2 62  ? 10.904  -15.105 -6.683  1.00 81.52 62  B 1 
ATOM 3662 C CD    . ARG B 2 62  ? 9.517   -15.402 -6.084  1.00 81.25 62  B 1 
ATOM 3663 N NE    . ARG B 2 62  ? 9.476   -15.109 -4.646  1.00 77.96 62  B 1 
ATOM 3664 C CZ    . ARG B 2 62  ? 8.905   -14.070 -4.033  1.00 78.45 62  B 1 
ATOM 3665 N NH1   . ARG B 2 62  ? 8.265   -13.116 -4.658  1.00 71.18 62  B 1 
ATOM 3666 N NH2   . ARG B 2 62  ? 8.976   -13.985 -2.734  1.00 72.96 62  B 1 
ATOM 3667 N N     . LYS B 2 63  ? 12.254  -11.414 -8.927  1.00 81.16 63  B 1 
ATOM 3668 C CA    . LYS B 2 63  ? 12.398  -10.020 -9.384  1.00 79.32 63  B 1 
ATOM 3669 C C     . LYS B 2 63  ? 11.168  -9.152  -9.122  1.00 80.18 63  B 1 
ATOM 3670 O O     . LYS B 2 63  ? 11.235  -7.937  -9.292  1.00 75.76 63  B 1 
ATOM 3671 C CB    . LYS B 2 63  ? 12.761  -9.997  -10.874 1.00 75.06 63  B 1 
ATOM 3672 C CG    . LYS B 2 63  ? 14.128  -10.648 -11.153 1.00 68.60 63  B 1 
ATOM 3673 C CD    . LYS B 2 63  ? 14.496  -10.521 -12.637 1.00 62.05 63  B 1 
ATOM 3674 C CE    . LYS B 2 63  ? 15.841  -11.178 -12.892 1.00 55.82 63  B 1 
ATOM 3675 N NZ    . LYS B 2 63  ? 16.242  -11.104 -14.323 1.00 50.37 63  B 1 
ATOM 3676 N N     . THR B 2 64  ? 10.041  -9.755  -8.747  1.00 83.77 64  B 1 
ATOM 3677 C CA    . THR B 2 64  ? 8.760   -9.072  -8.569  1.00 84.08 64  B 1 
ATOM 3678 C C     . THR B 2 64  ? 8.272   -9.267  -7.151  1.00 86.05 64  B 1 
ATOM 3679 O O     . THR B 2 64  ? 8.143   -10.416 -6.709  1.00 84.10 64  B 1 
ATOM 3680 C CB    . THR B 2 64  ? 7.728   -9.584  -9.583  1.00 80.15 64  B 1 
ATOM 3681 O OG1   . THR B 2 64  ? 8.253   -9.520  -10.889 1.00 72.97 64  B 1 
ATOM 3682 C CG2   . THR B 2 64  ? 6.448   -8.763  -9.566  1.00 71.96 64  B 1 
ATOM 3683 N N     . VAL B 2 65  ? 7.987   -8.172  -6.452  1.00 86.33 65  B 1 
ATOM 3684 C CA    . VAL B 2 65  ? 7.304   -8.182  -5.160  1.00 87.68 65  B 1 
ATOM 3685 C C     . VAL B 2 65  ? 5.817   -8.418  -5.408  1.00 87.69 65  B 1 
ATOM 3686 O O     . VAL B 2 65  ? 5.215   -7.720  -6.220  1.00 86.56 65  B 1 
ATOM 3687 C CB    . VAL B 2 65  ? 7.527   -6.868  -4.385  1.00 88.63 65  B 1 
ATOM 3688 C CG1   . VAL B 2 65  ? 6.836   -6.892  -3.024  1.00 83.31 65  B 1 
ATOM 3689 C CG2   . VAL B 2 65  ? 9.017   -6.602  -4.142  1.00 83.64 65  B 1 
ATOM 3690 N N     . ASN B 2 66  ? 5.225   -9.397  -4.722  1.00 89.58 66  B 1 
ATOM 3691 C CA    . ASN B 2 66  ? 3.799   -9.709  -4.789  1.00 89.27 66  B 1 
ATOM 3692 C C     . ASN B 2 66  ? 3.091   -9.425  -3.447  1.00 90.47 66  B 1 
ATOM 3693 O O     . ASN B 2 66  ? 3.718   -8.990  -2.474  1.00 89.60 66  B 1 
ATOM 3694 C CB    . ASN B 2 66  ? 3.644   -11.157 -5.317  1.00 86.46 66  B 1 
ATOM 3695 C CG    . ASN B 2 66  ? 4.153   -12.206 -4.357  1.00 82.61 66  B 1 
ATOM 3696 O OD1   . ASN B 2 66  ? 4.128   -12.037 -3.153  1.00 72.15 66  B 1 
ATOM 3697 N ND2   . ASN B 2 66  ? 4.598   -13.344 -4.841  1.00 73.96 66  B 1 
ATOM 3698 N N     . GLY B 2 67  ? 1.778   -9.641  -3.408  1.00 91.05 67  B 1 
ATOM 3699 C CA    . GLY B 2 67  ? 0.988   -9.422  -2.191  1.00 91.03 67  B 1 
ATOM 3700 C C     . GLY B 2 67  ? 1.382   -10.329 -1.029  1.00 91.72 67  B 1 
ATOM 3701 O O     . GLY B 2 67  ? 1.371   -9.882  0.120   1.00 89.96 67  B 1 
ATOM 3702 N N     . ASP B 2 68  ? 1.796   -11.582 -1.301  1.00 91.38 68  B 1 
ATOM 3703 C CA    . ASP B 2 68  ? 2.249   -12.504 -0.257  1.00 90.97 68  B 1 
ATOM 3704 C C     . ASP B 2 68  ? 3.560   -12.035 0.385   1.00 91.55 68  B 1 
ATOM 3705 O O     . ASP B 2 68  ? 3.727   -12.173 1.595   1.00 89.78 68  B 1 
ATOM 3706 C CB    . ASP B 2 68  ? 2.437   -13.920 -0.808  1.00 89.31 68  B 1 
ATOM 3707 C CG    . ASP B 2 68  ? 1.143   -14.539 -1.313  1.00 81.27 68  B 1 
ATOM 3708 O OD1   . ASP B 2 68  ? 0.066   -14.246 -0.757  1.00 72.65 68  B 1 
ATOM 3709 O OD2   . ASP B 2 68  ? 1.210   -15.277 -2.317  1.00 70.37 68  B 1 
ATOM 3710 N N     . ASP B 2 69  ? 4.454   -11.439 -0.406  1.00 91.17 69  B 1 
ATOM 3711 C CA    . ASP B 2 69  ? 5.692   -10.867 0.113   1.00 91.18 69  B 1 
ATOM 3712 C C     . ASP B 2 69  ? 5.414   -9.717  1.080   1.00 92.13 69  B 1 
ATOM 3713 O O     . ASP B 2 69  ? 6.058   -9.623  2.126   1.00 90.94 69  B 1 
ATOM 3714 C CB    . ASP B 2 69  ? 6.575   -10.346 -1.029  1.00 90.50 69  B 1 
ATOM 3715 C CG    . ASP B 2 69  ? 7.060   -11.438 -1.971  1.00 87.67 69  B 1 
ATOM 3716 O OD1   . ASP B 2 69  ? 7.436   -12.528 -1.496  1.00 82.70 69  B 1 
ATOM 3717 O OD2   . ASP B 2 69  ? 7.121   -11.192 -3.195  1.00 82.74 69  B 1 
ATOM 3718 N N     . ILE B 2 70  ? 4.433   -8.877  0.759   1.00 91.67 70  B 1 
ATOM 3719 C CA    . ILE B 2 70  ? 3.996   -7.781  1.634   1.00 91.97 70  B 1 
ATOM 3720 C C     . ILE B 2 70  ? 3.362   -8.334  2.921   1.00 92.13 70  B 1 
ATOM 3721 O O     . ILE B 2 70  ? 3.723   -7.906  4.010   1.00 90.69 70  B 1 
ATOM 3722 C CB    . ILE B 2 70  ? 3.032   -6.841  0.884   1.00 91.95 70  B 1 
ATOM 3723 C CG1   . ILE B 2 70  ? 3.710   -6.129  -0.318  1.00 89.85 70  B 1 
ATOM 3724 C CG2   . ILE B 2 70  ? 2.397   -5.801  1.820   1.00 89.82 70  B 1 
ATOM 3725 C CD1   . ILE B 2 70  ? 4.840   -5.154  0.036   1.00 84.43 70  B 1 
ATOM 3726 N N     . CYS B 2 71  ? 2.469   -9.327  2.809   1.00 90.41 71  B 1 
ATOM 3727 C CA    . CYS B 2 71  ? 1.842   -9.950  3.977   1.00 89.67 71  B 1 
ATOM 3728 C C     . CYS B 2 71  ? 2.866   -10.658 4.879   1.00 90.04 71  B 1 
ATOM 3729 O O     . CYS B 2 71  ? 2.801   -10.563 6.103   1.00 88.83 71  B 1 
ATOM 3730 C CB    . CYS B 2 71  ? 0.777   -10.944 3.505   1.00 88.40 71  B 1 
ATOM 3731 S SG    . CYS B 2 71  ? -0.587  -10.071 2.680   1.00 82.91 71  B 1 
ATOM 3732 N N     . HIS B 2 72  ? 3.829   -11.344 4.263   1.00 90.79 72  B 1 
ATOM 3733 C CA    . HIS B 2 72  ? 4.916   -11.980 4.998   1.00 90.43 72  B 1 
ATOM 3734 C C     . HIS B 2 72  ? 5.817   -10.950 5.684   1.00 90.52 72  B 1 
ATOM 3735 O O     . HIS B 2 72  ? 6.166   -11.137 6.846   1.00 89.74 72  B 1 
ATOM 3736 C CB    . HIS B 2 72  ? 5.717   -12.873 4.053   1.00 89.90 72  B 1 
ATOM 3737 C CG    . HIS B 2 72  ? 6.809   -13.619 4.763   1.00 88.18 72  B 1 
ATOM 3738 N ND1   . HIS B 2 72  ? 6.669   -14.811 5.457   1.00 79.30 72  B 1 
ATOM 3739 C CD2   . HIS B 2 72  ? 8.123   -13.256 4.882   1.00 78.35 72  B 1 
ATOM 3740 C CE1   . HIS B 2 72  ? 7.870   -15.137 5.958   1.00 79.12 72  B 1 
ATOM 3741 N NE2   . HIS B 2 72  ? 8.771   -14.221 5.637   1.00 80.18 72  B 1 
ATOM 3742 N N     . ALA B 2 73  ? 6.149   -9.861  5.006   1.00 91.71 73  B 1 
ATOM 3743 C CA    . ALA B 2 73  ? 6.921   -8.777  5.593   1.00 91.40 73  B 1 
ATOM 3744 C C     . ALA B 2 73  ? 6.200   -8.161  6.804   1.00 91.56 73  B 1 
ATOM 3745 O O     . ALA B 2 73  ? 6.822   -7.981  7.851   1.00 90.17 73  B 1 
ATOM 3746 C CB    . ALA B 2 73  ? 7.198   -7.727  4.523   1.00 91.18 73  B 1 
ATOM 3747 N N     . MET B 2 74  ? 4.893   -7.913  6.715   1.00 90.01 74  B 1 
ATOM 3748 C CA    . MET B 2 74  ? 4.105   -7.404  7.840   1.00 89.68 74  B 1 
ATOM 3749 C C     . MET B 2 74  ? 4.135   -8.354  9.042   1.00 89.15 74  B 1 
ATOM 3750 O O     . MET B 2 74  ? 4.355   -7.908  10.163  1.00 87.27 74  B 1 
ATOM 3751 C CB    . MET B 2 74  ? 2.656   -7.157  7.404   1.00 89.43 74  B 1 
ATOM 3752 C CG    . MET B 2 74  ? 2.528   -5.932  6.505   1.00 86.79 74  B 1 
ATOM 3753 S SD    . MET B 2 74  ? 0.834   -5.664  5.931   1.00 84.62 74  B 1 
ATOM 3754 C CE    . MET B 2 74  ? 1.071   -4.147  4.995   1.00 74.70 74  B 1 
ATOM 3755 N N     . LYS B 2 75  ? 3.979   -9.666  8.803   1.00 89.42 75  B 1 
ATOM 3756 C CA    . LYS B 2 75  ? 4.107   -10.682 9.854   1.00 88.00 75  B 1 
ATOM 3757 C C     . LYS B 2 75  ? 5.499   -10.658 10.490  1.00 87.80 75  B 1 
ATOM 3758 O O     . LYS B 2 75  ? 5.626   -10.573 11.709  1.00 85.66 75  B 1 
ATOM 3759 C CB    . LYS B 2 75  ? 3.756   -12.070 9.290   1.00 86.03 75  B 1 
ATOM 3760 C CG    . LYS B 2 75  ? 3.692   -13.121 10.409  1.00 75.80 75  B 1 
ATOM 3761 C CD    . LYS B 2 75  ? 3.327   -14.525 9.915   1.00 71.22 75  B 1 
ATOM 3762 C CE    . LYS B 2 75  ? 3.306   -15.460 11.132  1.00 60.58 75  B 1 
ATOM 3763 N NZ    . LYS B 2 75  ? 3.070   -16.880 10.798  1.00 53.72 75  B 1 
ATOM 3764 N N     . THR B 2 76  ? 6.539   -10.673 9.664   1.00 88.08 76  B 1 
ATOM 3765 C CA    . THR B 2 76  ? 7.943   -10.663 10.102  1.00 87.06 76  B 1 
ATOM 3766 C C     . THR B 2 76  ? 8.301   -9.433  10.943  1.00 86.96 76  B 1 
ATOM 3767 O O     . THR B 2 76  ? 9.124   -9.513  11.853  1.00 84.79 76  B 1 
ATOM 3768 C CB    . THR B 2 76  ? 8.853   -10.714 8.866   1.00 85.68 76  B 1 
ATOM 3769 O OG1   . THR B 2 76  ? 8.585   -11.886 8.121   1.00 76.44 76  B 1 
ATOM 3770 C CG2   . THR B 2 76  ? 10.333  -10.752 9.195   1.00 73.88 76  B 1 
ATOM 3771 N N     . LEU B 2 77  ? 7.670   -8.295  10.658  1.00 87.53 77  B 1 
ATOM 3772 C CA    . LEU B 2 77  ? 7.895   -7.032  11.353  1.00 87.08 77  B 1 
ATOM 3773 C C     . LEU B 2 77  ? 7.018   -6.842  12.603  1.00 86.31 77  B 1 
ATOM 3774 O O     . LEU B 2 77  ? 7.091   -5.782  13.221  1.00 83.33 77  B 1 
ATOM 3775 C CB    . LEU B 2 77  ? 7.735   -5.886  10.344  1.00 87.13 77  B 1 
ATOM 3776 C CG    . LEU B 2 77  ? 8.781   -5.891  9.211   1.00 85.93 77  B 1 
ATOM 3777 C CD1   . LEU B 2 77  ? 8.402   -4.825  8.179   1.00 82.49 77  B 1 
ATOM 3778 C CD2   . LEU B 2 77  ? 10.201  -5.632  9.719   1.00 82.62 77  B 1 
ATOM 3779 N N     . GLY B 2 78  ? 6.192   -7.846  12.976  1.00 84.84 78  B 1 
ATOM 3780 C CA    . GLY B 2 78  ? 5.297   -7.764  14.138  1.00 83.89 78  B 1 
ATOM 3781 C C     . GLY B 2 78  ? 4.045   -6.916  13.903  1.00 84.47 78  B 1 
ATOM 3782 O O     . GLY B 2 78  ? 3.456   -6.400  14.852  1.00 80.96 78  B 1 
ATOM 3783 N N     . LEU B 2 79  ? 3.642   -6.767  12.640  1.00 83.06 79  B 1 
ATOM 3784 C CA    . LEU B 2 79  ? 2.416   -6.068  12.239  1.00 82.78 79  B 1 
ATOM 3785 C C     . LEU B 2 79  ? 1.297   -7.077  11.925  1.00 81.17 79  B 1 
ATOM 3786 O O     . LEU B 2 79  ? 0.594   -6.969  10.921  1.00 76.24 79  B 1 
ATOM 3787 C CB    . LEU B 2 79  ? 2.734   -5.120  11.069  1.00 82.43 79  B 1 
ATOM 3788 C CG    . LEU B 2 79  ? 3.743   -4.003  11.396  1.00 80.91 79  B 1 
ATOM 3789 C CD1   . LEU B 2 79  ? 4.202   -3.323  10.105  1.00 75.94 79  B 1 
ATOM 3790 C CD2   . LEU B 2 79  ? 3.133   -2.941  12.311  1.00 76.22 79  B 1 
ATOM 3791 N N     . ASP B 2 80  ? 1.157   -8.100  12.781  1.00 77.87 80  B 1 
ATOM 3792 C CA    . ASP B 2 80  ? 0.355   -9.294  12.517  1.00 74.27 80  B 1 
ATOM 3793 C C     . ASP B 2 80  ? -1.128  -9.029  12.288  1.00 74.99 80  B 1 
ATOM 3794 O O     . ASP B 2 80  ? -1.715  -9.616  11.380  1.00 67.11 80  B 1 
ATOM 3795 C CB    . ASP B 2 80  ? 0.535   -10.296 13.670  1.00 66.87 80  B 1 
ATOM 3796 C CG    . ASP B 2 80  ? 1.926   -10.895 13.584  1.00 60.35 80  B 1 
ATOM 3797 O OD1   . ASP B 2 80  ? 2.123   -11.729 12.665  1.00 52.92 80  B 1 
ATOM 3798 O OD2   . ASP B 2 80  ? 2.795   -10.469 14.356  1.00 53.82 80  B 1 
ATOM 3799 N N     . ASN B 2 81  ? -1.731  -8.106  13.031  1.00 74.67 81  B 1 
ATOM 3800 C CA    . ASN B 2 81  ? -3.141  -7.754  12.847  1.00 72.67 81  B 1 
ATOM 3801 C C     . ASN B 2 81  ? -3.425  -7.254  11.433  1.00 73.10 81  B 1 
ATOM 3802 O O     . ASN B 2 81  ? -4.357  -7.690  10.767  1.00 66.80 81  B 1 
ATOM 3803 C CB    . ASN B 2 81  ? -3.527  -6.654  13.851  1.00 65.35 81  B 1 
ATOM 3804 C CG    . ASN B 2 81  ? -3.593  -7.153  15.269  1.00 58.42 81  B 1 
ATOM 3805 O OD1   . ASN B 2 81  ? -3.466  -8.332  15.557  1.00 51.86 81  B 1 
ATOM 3806 N ND2   . ASN B 2 81  ? -3.830  -6.234  16.178  1.00 50.15 81  B 1 
ATOM 3807 N N     . TYR B 2 82  ? -2.578  -6.336  10.946  1.00 71.78 82  B 1 
ATOM 3808 C CA    . TYR B 2 82  ? -2.735  -5.794  9.609   1.00 72.91 82  B 1 
ATOM 3809 C C     . TYR B 2 82  ? -2.330  -6.810  8.537   1.00 75.23 82  B 1 
ATOM 3810 O O     . TYR B 2 82  ? -2.982  -6.912  7.502   1.00 70.97 82  B 1 
ATOM 3811 C CB    . TYR B 2 82  ? -1.952  -4.473  9.500   1.00 67.68 82  B 1 
ATOM 3812 C CG    . TYR B 2 82  ? -2.345  -3.643  8.296   1.00 64.23 82  B 1 
ATOM 3813 C CD1   . TYR B 2 82  ? -1.382  -3.232  7.355   1.00 60.73 82  B 1 
ATOM 3814 C CD2   . TYR B 2 82  ? -3.693  -3.258  8.111   1.00 57.93 82  B 1 
ATOM 3815 C CE1   . TYR B 2 82  ? -1.748  -2.466  6.251   1.00 53.97 82  B 1 
ATOM 3816 C CE2   . TYR B 2 82  ? -4.076  -2.497  6.998   1.00 55.29 82  B 1 
ATOM 3817 C CZ    . TYR B 2 82  ? -3.095  -2.104  6.071   1.00 53.30 82  B 1 
ATOM 3818 O OH    . TYR B 2 82  ? -3.463  -1.367  4.968   1.00 50.45 82  B 1 
ATOM 3819 N N     . ALA B 2 83  ? -1.337  -7.670  8.809   1.00 70.01 83  B 1 
ATOM 3820 C CA    . ALA B 2 83  ? -0.996  -8.786  7.942   1.00 69.27 83  B 1 
ATOM 3821 C C     . ALA B 2 83  ? -2.150  -9.797  7.800   1.00 71.03 83  B 1 
ATOM 3822 O O     . ALA B 2 83  ? -2.391  -10.305 6.706   1.00 68.91 83  B 1 
ATOM 3823 C CB    . ALA B 2 83  ? 0.266   -9.471  8.487   1.00 66.08 83  B 1 
ATOM 3824 N N     . GLY B 2 84  ? -2.889  -10.072 8.868   1.00 72.68 84  B 1 
ATOM 3825 C CA    . GLY B 2 84  ? -4.099  -10.900 8.854   1.00 72.50 84  B 1 
ATOM 3826 C C     . GLY B 2 84  ? -5.197  -10.300 7.965   1.00 73.95 84  B 1 
ATOM 3827 O O     . GLY B 2 84  ? -5.691  -10.971 7.067   1.00 72.81 84  B 1 
ATOM 3828 N N     . ALA B 2 85  ? -5.510  -9.024  8.147   1.00 72.45 85  B 1 
ATOM 3829 C CA    . ALA B 2 85  ? -6.477  -8.311  7.313   1.00 70.86 85  B 1 
ATOM 3830 C C     . ALA B 2 85  ? -6.060  -8.287  5.827   1.00 73.01 85  B 1 
ATOM 3831 O O     . ALA B 2 85  ? -6.860  -8.614  4.952   1.00 70.55 85  B 1 
ATOM 3832 C CB    . ALA B 2 85  ? -6.656  -6.899  7.879   1.00 67.27 85  B 1 
ATOM 3833 N N     . MET B 2 86  ? -4.786  -8.000  5.540   1.00 69.59 86  B 1 
ATOM 3834 C CA    . MET B 2 86  ? -4.242  -7.979  4.180   1.00 71.86 86  B 1 
ATOM 3835 C C     . MET B 2 86  ? -4.257  -9.363  3.522   1.00 73.68 86  B 1 
ATOM 3836 O O     . MET B 2 86  ? -4.562  -9.453  2.330   1.00 75.35 86  B 1 
ATOM 3837 C CB    . MET B 2 86  ? -2.818  -7.416  4.191   1.00 71.54 86  B 1 
ATOM 3838 C CG    . MET B 2 86  ? -2.780  -5.903  4.387   1.00 68.65 86  B 1 
ATOM 3839 S SD    . MET B 2 86  ? -3.572  -4.917  3.082   1.00 64.47 86  B 1 
ATOM 3840 C CE    . MET B 2 86  ? -2.492  -5.290  1.685   1.00 57.15 86  B 1 
ATOM 3841 N N     . ARG B 2 87  ? -3.982  -10.439 4.242   1.00 73.99 87  B 1 
ATOM 3842 C CA    . ARG B 2 87  ? -4.098  -11.807 3.710   1.00 72.68 87  B 1 
ATOM 3843 C C     . ARG B 2 87  ? -5.535  -12.149 3.311   1.00 72.95 87  B 1 
ATOM 3844 O O     . ARG B 2 87  ? -5.740  -12.709 2.237   1.00 73.30 87  B 1 
ATOM 3845 C CB    . ARG B 2 87  ? -3.570  -12.837 4.713   1.00 71.17 87  B 1 
ATOM 3846 C CG    . ARG B 2 87  ? -2.045  -13.017 4.596   1.00 66.10 87  B 1 
ATOM 3847 C CD    . ARG B 2 87  ? -1.538  -14.177 5.467   1.00 64.30 87  B 1 
ATOM 3848 N NE    . ARG B 2 87  ? -1.573  -13.842 6.902   1.00 59.02 87  B 1 
ATOM 3849 C CZ    . ARG B 2 87  ? -0.563  -13.501 7.664   1.00 53.41 87  B 1 
ATOM 3850 N NH1   . ARG B 2 87  ? 0.659   -13.450 7.201   1.00 49.99 87  B 1 
ATOM 3851 N NH2   . ARG B 2 87  ? -0.741  -13.198 8.929   1.00 48.66 87  B 1 
ATOM 3852 N N     . ARG B 2 88  ? -6.514  -11.792 4.125   1.00 75.63 88  B 1 
ATOM 3853 C CA    . ARG B 2 88  ? -7.934  -12.009 3.811   1.00 74.14 88  B 1 
ATOM 3854 C C     . ARG B 2 88  ? -8.365  -11.214 2.569   1.00 75.20 88  B 1 
ATOM 3855 O O     . ARG B 2 88  ? -9.031  -11.767 1.697   1.00 74.56 88  B 1 
ATOM 3856 C CB    . ARG B 2 88  ? -8.806  -11.646 5.028   1.00 72.42 88  B 1 
ATOM 3857 C CG    . ARG B 2 88  ? -8.612  -12.651 6.179   1.00 64.98 88  B 1 
ATOM 3858 C CD    . ARG B 2 88  ? -9.526  -12.353 7.370   1.00 61.30 88  B 1 
ATOM 3859 N NE    . ARG B 2 88  ? -9.204  -11.080 8.033   1.00 56.34 88  B 1 
ATOM 3860 C CZ    . ARG B 2 88  ? -10.055 -10.356 8.754   1.00 50.28 88  B 1 
ATOM 3861 N NH1   . ARG B 2 88  ? -11.284 -10.726 8.914   1.00 47.92 88  B 1 
ATOM 3862 N NH2   . ARG B 2 88  ? -9.694  -9.250  9.329   1.00 46.63 88  B 1 
ATOM 3863 N N     . TYR B 2 89  ? -7.948  -9.958  2.458   1.00 73.63 89  B 1 
ATOM 3864 C CA    . TYR B 2 89  ? -8.186  -9.152  1.256   1.00 75.96 89  B 1 
ATOM 3865 C C     . TYR B 2 89  ? -7.548  -9.775  0.008   1.00 77.74 89  B 1 
ATOM 3866 O O     . TYR B 2 89  ? -8.207  -9.930  -1.015  1.00 77.16 89  B 1 
ATOM 3867 C CB    . TYR B 2 89  ? -7.659  -7.731  1.497   1.00 73.71 89  B 1 
ATOM 3868 C CG    . TYR B 2 89  ? -7.791  -6.850  0.268   1.00 69.48 89  B 1 
ATOM 3869 C CD1   . TYR B 2 89  ? -6.694  -6.640  -0.598  1.00 63.15 89  B 1 
ATOM 3870 C CD2   . TYR B 2 89  ? -9.044  -6.282  -0.058  1.00 64.21 89  B 1 
ATOM 3871 C CE1   . TYR B 2 89  ? -6.841  -5.870  -1.759  1.00 59.84 89  B 1 
ATOM 3872 C CE2   . TYR B 2 89  ? -9.196  -5.517  -1.216  1.00 61.65 89  B 1 
ATOM 3873 C CZ    . TYR B 2 89  ? -8.092  -5.311  -2.064  1.00 60.77 89  B 1 
ATOM 3874 O OH    . TYR B 2 89  ? -8.237  -4.558  -3.202  1.00 58.58 89  B 1 
ATOM 3875 N N     . LEU B 2 90  ? -6.279  -10.209 0.101   1.00 76.54 90  B 1 
ATOM 3876 C CA    . LEU B 2 90  ? -5.557  -10.837 -1.003  1.00 74.60 90  B 1 
ATOM 3877 C C     . LEU B 2 90  ? -6.225  -12.141 -1.454  1.00 74.41 90  B 1 
ATOM 3878 O O     . LEU B 2 90  ? -6.307  -12.395 -2.653  1.00 74.75 90  B 1 
ATOM 3879 C CB    . LEU B 2 90  ? -4.108  -11.075 -0.565  1.00 74.40 90  B 1 
ATOM 3880 C CG    . LEU B 2 90  ? -3.213  -11.683 -1.665  1.00 69.29 90  B 1 
ATOM 3881 C CD1   . LEU B 2 90  ? -3.059  -10.741 -2.873  1.00 62.37 90  B 1 
ATOM 3882 C CD2   . LEU B 2 90  ? -1.828  -11.963 -1.090  1.00 65.43 90  B 1 
ATOM 3883 N N     . GLN B 2 91  ? -6.715  -12.943 -0.521  1.00 79.10 91  B 1 
ATOM 3884 C CA    . GLN B 2 91  ? -7.440  -14.174 -0.844  1.00 77.01 91  B 1 
ATOM 3885 C C     . GLN B 2 91  ? -8.704  -13.878 -1.652  1.00 74.98 91  B 1 
ATOM 3886 O O     . GLN B 2 91  ? -8.912  -14.490 -2.698  1.00 72.91 91  B 1 
ATOM 3887 C CB    . GLN B 2 91  ? -7.737  -14.942 0.462   1.00 76.28 91  B 1 
ATOM 3888 C CG    . GLN B 2 91  ? -8.407  -16.301 0.197   1.00 69.46 91  B 1 
ATOM 3889 C CD    . GLN B 2 91  ? -7.559  -17.240 -0.674  1.00 62.85 91  B 1 
ATOM 3890 O OE1   . GLN B 2 91  ? -6.332  -17.219 -0.651  1.00 60.24 91  B 1 
ATOM 3891 N NE2   . GLN B 2 91  ? -8.188  -18.071 -1.466  1.00 56.85 91  B 1 
ATOM 3892 N N     . ARG B 2 92  ? -9.492  -12.897 -1.257  1.00 76.40 92  B 1 
ATOM 3893 C CA    . ARG B 2 92  ? -10.684 -12.468 -2.008  1.00 74.48 92  B 1 
ATOM 3894 C C     . ARG B 2 92  ? -10.358 -11.908 -3.388  1.00 73.88 92  B 1 
ATOM 3895 O O     . ARG B 2 92  ? -11.148 -12.072 -4.305  1.00 71.59 92  B 1 
ATOM 3896 C CB    . ARG B 2 92  ? -11.454 -11.399 -1.225  1.00 71.42 92  B 1 
ATOM 3897 C CG    . ARG B 2 92  ? -12.127 -11.983 0.022   1.00 63.80 92  B 1 
ATOM 3898 C CD    . ARG B 2 92  ? -12.944 -10.896 0.721   1.00 60.72 92  B 1 
ATOM 3899 N NE    . ARG B 2 92  ? -14.109 -10.543 -0.091  1.00 56.34 92  B 1 
ATOM 3900 C CZ    . ARG B 2 92  ? -14.778 -9.410  -0.088  1.00 51.44 92  B 1 
ATOM 3901 N NH1   . ARG B 2 92  ? -14.469 -8.419  0.697   1.00 48.10 92  B 1 
ATOM 3902 N NH2   . ARG B 2 92  ? -15.782 -9.272  -0.876  1.00 46.57 92  B 1 
ATOM 3903 N N     . TYR B 2 93  ? -9.233  -11.228 -3.536  1.00 76.07 93  B 1 
ATOM 3904 C CA    . TYR B 2 93  ? -8.816  -10.700 -4.839  1.00 73.94 93  B 1 
ATOM 3905 C C     . TYR B 2 93  ? -8.373  -11.801 -5.822  1.00 71.88 93  B 1 
ATOM 3906 O O     . TYR B 2 93  ? -8.386  -11.595 -7.031  1.00 67.23 93  B 1 
ATOM 3907 C CB    . TYR B 2 93  ? -7.707  -9.671  -4.609  1.00 71.15 93  B 1 
ATOM 3908 C CG    . TYR B 2 93  ? -7.306  -8.949  -5.860  1.00 66.99 93  B 1 
ATOM 3909 C CD1   . TYR B 2 93  ? -6.186  -9.361  -6.626  1.00 62.55 93  B 1 
ATOM 3910 C CD2   . TYR B 2 93  ? -8.085  -7.859  -6.327  1.00 62.33 93  B 1 
ATOM 3911 C CE1   . TYR B 2 93  ? -5.857  -8.720  -7.818  1.00 59.07 93  B 1 
ATOM 3912 C CE2   . TYR B 2 93  ? -7.765  -7.207  -7.522  1.00 59.67 93  B 1 
ATOM 3913 C CZ    . TYR B 2 93  ? -6.645  -7.643  -8.266  1.00 58.77 93  B 1 
ATOM 3914 O OH    . TYR B 2 93  ? -6.328  -7.013  -9.449  1.00 57.38 93  B 1 
ATOM 3915 N N     . ARG B 2 94  ? -7.951  -12.962 -5.308  1.00 77.88 94  B 1 
ATOM 3916 C CA    . ARG B 2 94  ? -7.532  -14.116 -6.120  1.00 74.58 94  B 1 
ATOM 3917 C C     . ARG B 2 94  ? -8.691  -15.063 -6.462  1.00 72.59 94  B 1 
ATOM 3918 O O     . ARG B 2 94  ? -8.564  -15.800 -7.436  1.00 68.33 94  B 1 
ATOM 3919 C CB    . ARG B 2 94  ? -6.454  -14.903 -5.364  1.00 71.18 94  B 1 
ATOM 3920 C CG    . ARG B 2 94  ? -5.100  -14.189 -5.346  1.00 67.29 94  B 1 
ATOM 3921 C CD    . ARG B 2 94  ? -4.124  -15.002 -4.490  1.00 64.91 94  B 1 
ATOM 3922 N NE    . ARG B 2 94  ? -2.786  -14.402 -4.513  1.00 58.37 94  B 1 
ATOM 3923 C CZ    . ARG B 2 94  ? -1.754  -14.780 -3.785  1.00 54.91 94  B 1 
ATOM 3924 N NH1   . ARG B 2 94  ? -1.803  -15.784 -2.944  1.00 51.51 94  B 1 
ATOM 3925 N NH2   . ARG B 2 94  ? -0.625  -14.143 -3.882  1.00 50.71 94  B 1 
ATOM 3926 N N     . GLU B 2 95  ? -9.717  -15.101 -5.634  1.00 70.78 95  B 1 
ATOM 3927 C CA    . GLU B 2 95  ? -10.949 -15.856 -5.878  1.00 70.98 95  B 1 
ATOM 3928 C C     . GLU B 2 95  ? -11.842 -15.122 -6.881  1.00 66.16 95  B 1 
ATOM 3929 O O     . GLU B 2 95  ? -12.399 -15.791 -7.773  1.00 60.74 95  B 1 
ATOM 3930 C CB    . GLU B 2 95  ? -11.701 -16.078 -4.541  1.00 64.64 95  B 1 
ATOM 3931 C CG    . GLU B 2 95  ? -11.009 -17.103 -3.623  1.00 59.07 95  B 1 
ATOM 3932 C CD    . GLU B 2 95  ? -11.651 -17.291 -2.228  1.00 51.41 95  B 1 
ATOM 3933 O OE1   . GLU B 2 95  ? -11.084 -18.082 -1.434  1.00 48.66 95  B 1 
ATOM 3934 O OE2   . GLU B 2 95  ? -12.689 -16.667 -1.906  1.00 49.95 95  B 1 
ATOM 3935 O OXT   . GLU B 2 95  ? -11.950 -13.858 -6.765  1.00 54.12 95  B 1 
ATOM 3936 N N     . ASN C 3 1   ? -4.024  14.976  18.863  1.00 67.52 1   C 1 
ATOM 3937 C CA    . ASN C 3 1   ? -3.004  15.891  18.333  1.00 74.33 1   C 1 
ATOM 3938 C C     . ASN C 3 1   ? -1.716  15.103  18.052  1.00 77.64 1   C 1 
ATOM 3939 O O     . ASN C 3 1   ? -1.681  13.892  18.278  1.00 73.88 1   C 1 
ATOM 3940 C CB    . ASN C 3 1   ? -2.840  17.093  19.298  1.00 68.05 1   C 1 
ATOM 3941 C CG    . ASN C 3 1   ? -2.191  16.724  20.638  1.00 62.46 1   C 1 
ATOM 3942 O OD1   . ASN C 3 1   ? -1.374  15.838  20.712  1.00 55.88 1   C 1 
ATOM 3943 N ND2   . ASN C 3 1   ? -2.513  17.408  21.716  1.00 55.24 1   C 1 
ATOM 3944 N N     . SER C 3 2   ? -0.651  15.737  17.555  1.00 71.49 2   C 1 
ATOM 3945 C CA    . SER C 3 2   ? 0.632   15.062  17.306  1.00 75.79 2   C 1 
ATOM 3946 C C     . SER C 3 2   ? 1.261   14.446  18.560  1.00 79.11 2   C 1 
ATOM 3947 O O     . SER C 3 2   ? 1.963   13.450  18.458  1.00 77.00 2   C 1 
ATOM 3948 C CB    . SER C 3 2   ? 1.637   16.047  16.696  1.00 70.94 2   C 1 
ATOM 3949 O OG    . SER C 3 2   ? 1.061   16.768  15.637  1.00 65.26 2   C 1 
ATOM 3950 N N     . PHE C 3 3   ? 0.982   14.991  19.742  1.00 78.74 3   C 1 
ATOM 3951 C CA    . PHE C 3 3   ? 1.453   14.464  21.016  1.00 79.66 3   C 1 
ATOM 3952 C C     . PHE C 3 3   ? 0.873   13.081  21.322  1.00 82.50 3   C 1 
ATOM 3953 O O     . PHE C 3 3   ? 1.614   12.173  21.687  1.00 79.31 3   C 1 
ATOM 3954 C CB    . PHE C 3 3   ? 1.113   15.459  22.127  1.00 74.88 3   C 1 
ATOM 3955 C CG    . PHE C 3 3   ? 1.564   15.011  23.494  1.00 72.59 3   C 1 
ATOM 3956 C CD1   . PHE C 3 3   ? 0.625   14.536  24.426  1.00 68.11 3   C 1 
ATOM 3957 C CD2   . PHE C 3 3   ? 2.917   15.061  23.833  1.00 67.04 3   C 1 
ATOM 3958 C CE1   . PHE C 3 3   ? 1.049   14.115  25.699  1.00 61.17 3   C 1 
ATOM 3959 C CE2   . PHE C 3 3   ? 3.351   14.648  25.102  1.00 62.93 3   C 1 
ATOM 3960 C CZ    . PHE C 3 3   ? 2.410   14.176  26.041  1.00 61.54 3   C 1 
ATOM 3961 N N     . HIS C 3 4   ? -0.420  12.830  21.063  1.00 79.90 4   C 1 
ATOM 3962 C CA    . HIS C 3 4   ? -1.037  11.507  21.248  1.00 80.26 4   C 1 
ATOM 3963 C C     . HIS C 3 4   ? -0.401  10.453  20.336  1.00 80.60 4   C 1 
ATOM 3964 O O     . HIS C 3 4   ? -0.152  9.333   20.772  1.00 78.19 4   C 1 
ATOM 3965 C CB    . HIS C 3 4   ? -2.552  11.588  20.983  1.00 77.00 4   C 1 
ATOM 3966 C CG    . HIS C 3 4   ? -3.296  12.532  21.884  1.00 71.24 4   C 1 
ATOM 3967 N ND1   . HIS C 3 4   ? -4.543  13.060  21.622  1.00 63.51 4   C 1 
ATOM 3968 C CD2   . HIS C 3 4   ? -2.914  13.024  23.099  1.00 63.08 4   C 1 
ATOM 3969 C CE1   . HIS C 3 4   ? -4.902  13.836  22.650  1.00 63.17 4   C 1 
ATOM 3970 N NE2   . HIS C 3 4   ? -3.931  13.851  23.565  1.00 63.73 4   C 1 
ATOM 3971 N N     . LEU C 3 5   ? -0.077  10.812  19.097  1.00 80.90 5   C 1 
ATOM 3972 C CA    . LEU C 3 5   ? 0.668   9.930   18.197  1.00 80.18 5   C 1 
ATOM 3973 C C     . LEU C 3 5   ? 2.059   9.608   18.747  1.00 79.90 5   C 1 
ATOM 3974 O O     . LEU C 3 5   ? 2.472   8.450   18.711  1.00 78.90 5   C 1 
ATOM 3975 C CB    . LEU C 3 5   ? 0.748   10.575  16.807  1.00 79.83 5   C 1 
ATOM 3976 C CG    . LEU C 3 5   ? 1.539   9.733   15.785  1.00 77.71 5   C 1 
ATOM 3977 C CD1   . LEU C 3 5   ? 0.861   8.399   15.475  1.00 70.48 5   C 1 
ATOM 3978 C CD2   . LEU C 3 5   ? 1.677   10.524  14.483  1.00 73.56 5   C 1 
ATOM 3979 N N     . LYS C 3 6   ? 2.774   10.593  19.291  1.00 81.18 6   C 1 
ATOM 3980 C CA    . LYS C 3 6   ? 4.075   10.395  19.933  1.00 80.81 6   C 1 
ATOM 3981 C C     . LYS C 3 6   ? 3.987   9.399   21.088  1.00 80.49 6   C 1 
ATOM 3982 O O     . LYS C 3 6   ? 4.812   8.486   21.163  1.00 79.38 6   C 1 
ATOM 3983 C CB    . LYS C 3 6   ? 4.639   11.753  20.374  1.00 78.76 6   C 1 
ATOM 3984 C CG    . LYS C 3 6   ? 6.065   11.654  20.929  1.00 77.18 6   C 1 
ATOM 3985 C CD    . LYS C 3 6   ? 6.588   13.044  21.332  1.00 74.96 6   C 1 
ATOM 3986 C CE    . LYS C 3 6   ? 8.038   12.965  21.788  1.00 69.51 6   C 1 
ATOM 3987 N NZ    . LYS C 3 6   ? 8.571   14.304  22.167  1.00 63.26 6   C 1 
ATOM 3988 N N     . GLN C 3 7   ? 2.975   9.512   21.950  1.00 78.12 7   C 1 
ATOM 3989 C CA    . GLN C 3 7   ? 2.755   8.578   23.049  1.00 76.42 7   C 1 
ATOM 3990 C C     . GLN C 3 7   ? 2.409   7.174   22.549  1.00 75.68 7   C 1 
ATOM 3991 O O     . GLN C 3 7   ? 2.944   6.191   23.070  1.00 72.04 7   C 1 
ATOM 3992 C CB    . GLN C 3 7   ? 1.657   9.107   23.987  1.00 73.78 7   C 1 
ATOM 3993 C CG    . GLN C 3 7   ? 2.041   10.421  24.717  1.00 67.96 7   C 1 
ATOM 3994 C CD    . GLN C 3 7   ? 3.317   10.306  25.557  1.00 61.97 7   C 1 
ATOM 3995 O OE1   . GLN C 3 7   ? 3.763   9.231   25.920  1.00 58.42 7   C 1 
ATOM 3996 N NE2   . GLN C 3 7   ? 3.955   11.412  25.867  1.00 56.08 7   C 1 
ATOM 3997 N N     . CYS C 3 8   ? 1.596   7.042   21.501  1.00 82.26 8   C 1 
ATOM 3998 C CA    . CYS C 3 8   ? 1.281   5.755   20.885  1.00 80.18 8   C 1 
ATOM 3999 C C     . CYS C 3 8   ? 2.538   5.051   20.351  1.00 79.80 8   C 1 
ATOM 4000 O O     . CYS C 3 8   ? 2.782   3.892   20.675  1.00 78.14 8   C 1 
ATOM 4001 C CB    . CYS C 3 8   ? 0.239   5.981   19.790  1.00 77.04 8   C 1 
ATOM 4002 S SG    . CYS C 3 8   ? -0.301  4.389   19.082  1.00 65.65 8   C 1 
ATOM 4003 N N     . VAL C 3 9   ? 3.385   5.737   19.601  1.00 81.97 9   C 1 
ATOM 4004 C CA    . VAL C 3 9   ? 4.640   5.182   19.073  1.00 80.46 9   C 1 
ATOM 4005 C C     . VAL C 3 9   ? 5.614   4.787   20.181  1.00 79.51 9   C 1 
ATOM 4006 O O     . VAL C 3 9   ? 6.272   3.759   20.073  1.00 78.43 9   C 1 
ATOM 4007 C CB    . VAL C 3 9   ? 5.299   6.170   18.084  1.00 79.97 9   C 1 
ATOM 4008 C CG1   . VAL C 3 9   ? 6.705   5.742   17.659  1.00 73.05 9   C 1 
ATOM 4009 C CG2   . VAL C 3 9   ? 4.449   6.301   16.814  1.00 74.76 9   C 1 
ATOM 4010 N N     . LYS C 3 10  ? 5.690   5.548   21.259  1.00 77.05 10  C 1 
ATOM 4011 C CA    . LYS C 3 10  ? 6.527   5.204   22.419  1.00 74.88 10  C 1 
ATOM 4012 C C     . LYS C 3 10  ? 6.002   3.983   23.184  1.00 74.45 10  C 1 
ATOM 4013 O O     . LYS C 3 10  ? 6.803   3.231   23.723  1.00 71.96 10  C 1 
ATOM 4014 C CB    . LYS C 3 10  ? 6.638   6.403   23.374  1.00 71.60 10  C 1 
ATOM 4015 C CG    . LYS C 3 10  ? 7.586   7.509   22.865  1.00 66.16 10  C 1 
ATOM 4016 C CD    . LYS C 3 10  ? 7.614   8.656   23.881  1.00 61.32 10  C 1 
ATOM 4017 C CE    . LYS C 3 10  ? 8.606   9.751   23.499  1.00 55.34 10  C 1 
ATOM 4018 N NZ    . LYS C 3 10  ? 8.691   10.805  24.548  1.00 49.20 10  C 1 
ATOM 4019 N N     . ARG C 3 11  ? 4.684   3.779   23.225  1.00 76.99 11  C 1 
ATOM 4020 C CA    . ARG C 3 11  ? 4.056   2.681   23.966  1.00 75.22 11  C 1 
ATOM 4021 C C     . ARG C 3 11  ? 4.181   1.339   23.241  1.00 74.70 11  C 1 
ATOM 4022 O O     . ARG C 3 11  ? 4.344   0.316   23.893  1.00 69.63 11  C 1 
ATOM 4023 C CB    . ARG C 3 11  ? 2.588   3.046   24.232  1.00 70.77 11  C 1 
ATOM 4024 C CG    . ARG C 3 11  ? 1.908   2.052   25.187  1.00 63.22 11  C 1 
ATOM 4025 C CD    . ARG C 3 11  ? 0.484   2.502   25.528  1.00 59.96 11  C 1 
ATOM 4026 N NE    . ARG C 3 11  ? -0.107  1.658   26.564  1.00 53.55 11  C 1 
ATOM 4027 C CZ    . ARG C 3 11  ? -1.221  1.885   27.236  1.00 47.72 11  C 1 
ATOM 4028 N NH1   . ARG C 3 11  ? -1.991  2.908   26.975  1.00 45.24 11  C 1 
ATOM 4029 N NH2   . ARG C 3 11  ? -1.587  1.087   28.192  1.00 42.13 11  C 1 
ATOM 4030 N N     . TYR C 3 12  ? 4.100   1.320   21.915  1.00 76.04 12  C 1 
ATOM 4031 C CA    . TYR C 3 12  ? 4.088   0.099   21.115  1.00 75.00 12  C 1 
ATOM 4032 C C     . TYR C 3 12  ? 5.396   -0.090  20.339  1.00 75.26 12  C 1 
ATOM 4033 O O     . TYR C 3 12  ? 5.671   0.639   19.379  1.00 69.98 12  C 1 
ATOM 4034 C CB    . TYR C 3 12  ? 2.880   0.112   20.182  1.00 70.97 12  C 1 
ATOM 4035 C CG    . TYR C 3 12  ? 1.546   0.185   20.890  1.00 66.82 12  C 1 
ATOM 4036 C CD1   . TYR C 3 12  ? 1.077   -0.898  21.648  1.00 62.87 12  C 1 
ATOM 4037 C CD2   . TYR C 3 12  ? 0.778   1.361   20.817  1.00 61.25 12  C 1 
ATOM 4038 C CE1   . TYR C 3 12  ? -0.143  -0.822  22.327  1.00 57.54 12  C 1 
ATOM 4039 C CE2   . TYR C 3 12  ? -0.458  1.449   21.491  1.00 58.80 12  C 1 
ATOM 4040 C CZ    . TYR C 3 12  ? -0.911  0.349   22.240  1.00 57.68 12  C 1 
ATOM 4041 O OH    . TYR C 3 12  ? -2.112  0.441   22.909  1.00 53.67 12  C 1 
ATOM 4042 N N     . SER C 3 13  ? 6.161   -1.133  20.695  1.00 77.51 13  C 1 
ATOM 4043 C CA    . SER C 3 13  ? 7.438   -1.454  20.057  1.00 78.19 13  C 1 
ATOM 4044 C C     . SER C 3 13  ? 7.329   -1.704  18.548  1.00 79.91 13  C 1 
ATOM 4045 O O     . SER C 3 13  ? 8.270   -1.425  17.810  1.00 75.90 13  C 1 
ATOM 4046 C CB    . SER C 3 13  ? 8.071   -2.682  20.731  1.00 72.90 13  C 1 
ATOM 4047 O OG    . SER C 3 13  ? 7.219   -3.796  20.588  1.00 65.69 13  C 1 
ATOM 4048 N N     . SER C 3 14  ? 6.172   -2.162  18.051  1.00 78.34 14  C 1 
ATOM 4049 C CA    . SER C 3 14  ? 5.917   -2.361  16.615  1.00 78.49 14  C 1 
ATOM 4050 C C     . SER C 3 14  ? 6.094   -1.097  15.757  1.00 79.63 14  C 1 
ATOM 4051 O O     . SER C 3 14  ? 6.300   -1.202  14.547  1.00 77.23 14  C 1 
ATOM 4052 C CB    . SER C 3 14  ? 4.506   -2.900  16.408  1.00 75.35 14  C 1 
ATOM 4053 O OG    . SER C 3 14  ? 4.320   -4.085  17.143  1.00 66.07 14  C 1 
ATOM 4054 N N     . PHE C 3 15  ? 6.043   0.085   16.363  1.00 80.96 15  C 1 
ATOM 4055 C CA    . PHE C 3 15  ? 6.206   1.378   15.696  1.00 81.67 15  C 1 
ATOM 4056 C C     . PHE C 3 15  ? 7.537   2.073   16.000  1.00 83.10 15  C 1 
ATOM 4057 O O     . PHE C 3 15  ? 7.693   3.259   15.700  1.00 79.37 15  C 1 
ATOM 4058 C CB    . PHE C 3 15  ? 5.000   2.258   16.029  1.00 78.44 15  C 1 
ATOM 4059 C CG    . PHE C 3 15  ? 3.667   1.690   15.599  1.00 75.94 15  C 1 
ATOM 4060 C CD1   . PHE C 3 15  ? 3.348   1.567   14.237  1.00 71.83 15  C 1 
ATOM 4061 C CD2   . PHE C 3 15  ? 2.731   1.276   16.555  1.00 71.62 15  C 1 
ATOM 4062 C CE1   . PHE C 3 15  ? 2.119   1.047   13.841  1.00 67.86 15  C 1 
ATOM 4063 C CE2   . PHE C 3 15  ? 1.496   0.752   16.168  1.00 68.07 15  C 1 
ATOM 4064 C CZ    . PHE C 3 15  ? 1.186   0.639   14.802  1.00 68.36 15  C 1 
ATOM 4065 N N     . ASP C 3 16  ? 8.511   1.353   16.525  1.00 84.39 16  C 1 
ATOM 4066 C CA    . ASP C 3 16  ? 9.836   1.887   16.853  1.00 83.74 16  C 1 
ATOM 4067 C C     . ASP C 3 16  ? 10.561  2.530   15.652  1.00 85.64 16  C 1 
ATOM 4068 O O     . ASP C 3 16  ? 11.278  3.521   15.810  1.00 82.30 16  C 1 
ATOM 4069 C CB    . ASP C 3 16  ? 10.705  0.776   17.462  1.00 79.44 16  C 1 
ATOM 4070 C CG    . ASP C 3 16  ? 10.981  -0.405  16.521  1.00 74.99 16  C 1 
ATOM 4071 O OD1   . ASP C 3 16  ? 10.318  -0.527  15.467  1.00 66.02 16  C 1 
ATOM 4072 O OD2   . ASP C 3 16  ? 11.822  -1.247  16.864  1.00 70.80 16  C 1 
ATOM 4073 N N     . PHE C 3 17  ? 10.323  2.046   14.430  1.00 87.32 17  C 1 
ATOM 4074 C CA    . PHE C 3 17  ? 10.880  2.623   13.212  1.00 87.08 17  C 1 
ATOM 4075 C C     . PHE C 3 17  ? 10.400  4.058   12.943  1.00 88.31 17  C 1 
ATOM 4076 O O     . PHE C 3 17  ? 11.034  4.777   12.160  1.00 86.37 17  C 1 
ATOM 4077 C CB    . PHE C 3 17  ? 10.576  1.700   12.020  1.00 85.28 17  C 1 
ATOM 4078 C CG    . PHE C 3 17  ? 9.134   1.727   11.554  1.00 84.62 17  C 1 
ATOM 4079 C CD1   . PHE C 3 17  ? 8.165   0.922   12.180  1.00 82.28 17  C 1 
ATOM 4080 C CD2   . PHE C 3 17  ? 8.753   2.561   10.499  1.00 83.03 17  C 1 
ATOM 4081 C CE1   . PHE C 3 17  ? 6.828   0.965   11.758  1.00 80.14 17  C 1 
ATOM 4082 C CE2   . PHE C 3 17  ? 7.420   2.611   10.073  1.00 80.39 17  C 1 
ATOM 4083 C CZ    . PHE C 3 17  ? 6.454   1.812   10.699  1.00 81.10 17  C 1 
ATOM 4084 N N     . LEU C 3 18  ? 9.318   4.490   13.592  1.00 86.82 18  C 1 
ATOM 4085 C CA    . LEU C 3 18  ? 8.794   5.860   13.520  1.00 86.03 18  C 1 
ATOM 4086 C C     . LEU C 3 18  ? 9.336   6.774   14.624  1.00 86.80 18  C 1 
ATOM 4087 O O     . LEU C 3 18  ? 9.041   7.970   14.624  1.00 84.89 18  C 1 
ATOM 4088 C CB    . LEU C 3 18  ? 7.254   5.826   13.564  1.00 85.11 18  C 1 
ATOM 4089 C CG    . LEU C 3 18  ? 6.579   4.980   12.464  1.00 83.43 18  C 1 
ATOM 4090 C CD1   . LEU C 3 18  ? 5.056   5.015   12.664  1.00 78.62 18  C 1 
ATOM 4091 C CD2   . LEU C 3 18  ? 6.897   5.512   11.063  1.00 79.41 18  C 1 
ATOM 4092 N N     . THR C 3 19  ? 10.125  6.240   15.555  1.00 85.87 19  C 1 
ATOM 4093 C CA    . THR C 3 19  ? 10.598  6.969   16.740  1.00 83.85 19  C 1 
ATOM 4094 C C     . THR C 3 19  ? 11.340  8.256   16.362  1.00 83.82 19  C 1 
ATOM 4095 O O     . THR C 3 19  ? 11.080  9.306   16.935  1.00 82.80 19  C 1 
ATOM 4096 C CB    . THR C 3 19  ? 11.499  6.073   17.603  1.00 81.95 19  C 1 
ATOM 4097 O OG1   . THR C 3 19  ? 10.771  4.930   17.989  1.00 73.01 19  C 1 
ATOM 4098 C CG2   . THR C 3 19  ? 11.948  6.754   18.887  1.00 71.24 19  C 1 
ATOM 4099 N N     . GLU C 3 20  ? 12.177  8.212   15.325  1.00 86.25 20  C 1 
ATOM 4100 C CA    . GLU C 3 20  ? 12.916  9.387   14.843  1.00 84.27 20  C 1 
ATOM 4101 C C     . GLU C 3 20  ? 12.004  10.503  14.314  1.00 84.99 20  C 1 
ATOM 4102 O O     . GLU C 3 20  ? 12.341  11.681  14.410  1.00 82.37 20  C 1 
ATOM 4103 C CB    . GLU C 3 20  ? 13.881  8.958   13.727  1.00 82.44 20  C 1 
ATOM 4104 C CG    . GLU C 3 20  ? 15.004  8.056   14.236  1.00 73.24 20  C 1 
ATOM 4105 C CD    . GLU C 3 20  ? 15.883  7.489   13.107  1.00 65.73 20  C 1 
ATOM 4106 O OE1   . GLU C 3 20  ? 16.564  6.475   13.366  1.00 59.95 20  C 1 
ATOM 4107 O OE2   . GLU C 3 20  ? 15.835  8.040   11.982  1.00 60.36 20  C 1 
ATOM 4108 N N     . ILE C 3 21  ? 10.836  10.138  13.757  1.00 85.78 21  C 1 
ATOM 4109 C CA    . ILE C 3 21  ? 9.855   11.098  13.239  1.00 83.93 21  C 1 
ATOM 4110 C C     . ILE C 3 21  ? 9.083   11.733  14.384  1.00 84.49 21  C 1 
ATOM 4111 O O     . ILE C 3 21  ? 9.011   12.951  14.481  1.00 83.00 21  C 1 
ATOM 4112 C CB    . ILE C 3 21  ? 8.911   10.420  12.234  1.00 83.59 21  C 1 
ATOM 4113 C CG1   . ILE C 3 21  ? 9.703   9.867   11.030  1.00 80.15 21  C 1 
ATOM 4114 C CG2   . ILE C 3 21  ? 7.830   11.410  11.765  1.00 78.89 21  C 1 
ATOM 4115 C CD1   . ILE C 3 21  ? 8.901   8.926   10.147  1.00 71.39 21  C 1 
ATOM 4116 N N     . VAL C 3 22  ? 8.537   10.906  15.298  1.00 84.53 22  C 1 
ATOM 4117 C CA    . VAL C 3 22  ? 7.709   11.414  16.400  1.00 82.46 22  C 1 
ATOM 4118 C C     . VAL C 3 22  ? 8.519   12.157  17.462  1.00 81.62 22  C 1 
ATOM 4119 O O     . VAL C 3 22  ? 7.966   13.007  18.148  1.00 79.83 22  C 1 
ATOM 4120 C CB    . VAL C 3 22  ? 6.835   10.327  17.042  1.00 81.82 22  C 1 
ATOM 4121 C CG1   . VAL C 3 22  ? 5.879   9.726   16.008  1.00 70.95 22  C 1 
ATOM 4122 C CG2   . VAL C 3 22  ? 7.663   9.213   17.689  1.00 74.47 22  C 1 
ATOM 4123 N N     . ASN C 3 23  ? 9.822   11.907  17.565  1.00 86.71 23  C 1 
ATOM 4124 C CA    . ASN C 3 23  ? 10.700  12.662  18.453  1.00 85.49 23  C 1 
ATOM 4125 C C     . ASN C 3 23  ? 10.848  14.137  18.050  1.00 84.54 23  C 1 
ATOM 4126 O O     . ASN C 3 23  ? 11.084  14.969  18.923  1.00 82.07 23  C 1 
ATOM 4127 C CB    . ASN C 3 23  ? 12.054  11.961  18.565  1.00 83.56 23  C 1 
ATOM 4128 C CG    . ASN C 3 23  ? 12.017  10.767  19.500  1.00 78.27 23  C 1 
ATOM 4129 O OD1   . ASN C 3 23  ? 11.085  10.552  20.269  1.00 69.84 23  C 1 
ATOM 4130 N ND2   . ASN C 3 23  ? 13.075  9.980   19.512  1.00 70.65 23  C 1 
ATOM 4131 N N     . LYS C 3 24  ? 10.634  14.481  16.765  1.00 84.69 24  C 1 
ATOM 4132 C CA    . LYS C 3 24  ? 10.571  15.881  16.306  1.00 82.21 24  C 1 
ATOM 4133 C C     . LYS C 3 24  ? 9.351   16.633  16.843  1.00 82.19 24  C 1 
ATOM 4134 O O     . LYS C 3 24  ? 9.333   17.870  16.828  1.00 78.03 24  C 1 
ATOM 4135 C CB    . LYS C 3 24  ? 10.538  15.935  14.773  1.00 78.73 24  C 1 
ATOM 4136 C CG    . LYS C 3 24  ? 11.706  15.252  14.052  1.00 71.88 24  C 1 
ATOM 4137 C CD    . LYS C 3 24  ? 11.424  15.272  12.542  1.00 66.39 24  C 1 
ATOM 4138 C CE    . LYS C 3 24  ? 12.385  14.440  11.715  1.00 60.31 24  C 1 
ATOM 4139 N NZ    . LYS C 3 24  ? 11.897  14.301  10.309  1.00 53.61 24  C 1 
ATOM 4140 N N     . VAL C 3 25  ? 8.314   15.931  17.284  1.00 83.11 25  C 1 
ATOM 4141 C CA    . VAL C 3 25  ? 7.137   16.547  17.892  1.00 80.97 25  C 1 
ATOM 4142 C C     . VAL C 3 25  ? 7.513   17.030  19.290  1.00 78.63 25  C 1 
ATOM 4143 O O     . VAL C 3 25  ? 7.938   16.195  20.106  1.00 75.23 25  C 1 
ATOM 4144 C CB    . VAL C 3 25  ? 5.944   15.583  17.949  1.00 78.80 25  C 1 
ATOM 4145 C CG1   . VAL C 3 25  ? 4.706   16.258  18.536  1.00 69.45 25  C 1 
ATOM 4146 C CG2   . VAL C 3 25  ? 5.593   15.073  16.548  1.00 72.83 25  C 1 
ATOM 4147 N N     . PRO C 3 26  ? 7.365   18.326  19.603  1.00 79.73 26  C 1 
ATOM 4148 C CA    . PRO C 3 26  ? 7.618   18.794  20.955  1.00 77.75 26  C 1 
ATOM 4149 C C     . PRO C 3 26  ? 6.639   18.122  21.915  1.00 77.70 26  C 1 
ATOM 4150 O O     . PRO C 3 26  ? 5.447   17.966  21.611  1.00 73.62 26  C 1 
ATOM 4151 C CB    . PRO C 3 26  ? 7.460   20.312  20.899  1.00 73.83 26  C 1 
ATOM 4152 C CG    . PRO C 3 26  ? 6.509   20.533  19.727  1.00 72.86 26  C 1 
ATOM 4153 C CD    . PRO C 3 26  ? 6.866   19.395  18.772  1.00 77.63 26  C 1 
ATOM 4154 N N     . ASP C 3 27  ? 7.147   17.717  23.080  1.00 75.04 27  C 1 
ATOM 4155 C CA    . ASP C 3 27  ? 6.277   17.360  24.188  1.00 71.32 27  C 1 
ATOM 4156 C C     . ASP C 3 27  ? 5.545   18.632  24.586  1.00 68.38 27  C 1 
ATOM 4157 O O     . ASP C 3 27  ? 6.106   19.525  25.211  1.00 63.02 27  C 1 
ATOM 4158 C CB    . ASP C 3 27  ? 7.065   16.692  25.333  1.00 66.61 27  C 1 
ATOM 4159 C CG    . ASP C 3 27  ? 7.563   15.315  24.887  1.00 61.13 27  C 1 
ATOM 4160 O OD1   . ASP C 3 27  ? 6.756   14.531  24.345  1.00 54.96 27  C 1 
ATOM 4161 O OD2   . ASP C 3 27  ? 8.783   15.040  24.933  1.00 55.80 27  C 1 
ATOM 4162 N N     . LEU C 3 28  ? 4.294   18.745  24.114  1.00 67.62 28  C 1 
ATOM 4163 C CA    . LEU C 3 28  ? 3.409   19.718  24.714  1.00 62.81 28  C 1 
ATOM 4164 C C     . LEU C 3 28  ? 3.452   19.390  26.200  1.00 61.20 28  C 1 
ATOM 4165 O O     . LEU C 3 28  ? 3.217   18.240  26.562  1.00 53.99 28  C 1 
ATOM 4166 C CB    . LEU C 3 28  ? 1.988   19.592  24.134  1.00 55.99 28  C 1 
ATOM 4167 C CG    . LEU C 3 28  ? 1.874   20.010  22.655  1.00 50.99 28  C 1 
ATOM 4168 C CD1   . LEU C 3 28  ? 0.481   19.665  22.126  1.00 48.14 28  C 1 
ATOM 4169 C CD2   . LEU C 3 28  ? 2.092   21.512  22.466  1.00 47.34 28  C 1 
ATOM 4170 N N     . GLY C 3 29  ? 3.760   20.370  27.017  1.00 56.08 29  C 1 
ATOM 4171 C CA    . GLY C 3 29  ? 3.675   20.262  28.467  1.00 54.06 29  C 1 
ATOM 4172 C C     . GLY C 3 29  ? 2.220   20.062  28.875  1.00 53.42 29  C 1 
ATOM 4173 O O     . GLY C 3 29  ? 1.592   20.970  29.391  1.00 49.58 29  C 1 
ATOM 4174 N N     . GLY C 3 30  ? 1.678   18.905  28.538  1.00 52.07 30  C 1 
ATOM 4175 C CA    . GLY C 3 30  ? 0.583   18.320  29.281  1.00 50.45 30  C 1 
ATOM 4176 C C     . GLY C 3 30  ? 1.133   18.197  30.676  1.00 50.78 30  C 1 
ATOM 4177 O O     . GLY C 3 30  ? 1.983   17.340  30.904  1.00 47.69 30  C 1 
ATOM 4178 N N     . GLY C 3 31  ? 0.746   19.108  31.527  1.00 50.57 31  C 1 
ATOM 4179 C CA    . GLY C 3 31  ? 1.099   19.002  32.920  1.00 49.55 31  C 1 
ATOM 4180 C C     . GLY C 3 31  ? 0.751   17.578  33.326  1.00 49.49 31  C 1 
ATOM 4181 O O     . GLY C 3 31  ? -0.364  17.123  33.068  1.00 46.03 31  C 1 
ATOM 4182 N N     . GLU C 3 32  ? 1.723   16.884  33.900  1.00 49.65 32  C 1 
ATOM 4183 C CA    . GLU C 3 32  ? 1.426   15.760  34.764  1.00 50.54 32  C 1 
ATOM 4184 C C     . GLU C 3 32  ? 0.469   16.298  35.828  1.00 51.39 32  C 1 
ATOM 4185 O O     . GLU C 3 32  ? 0.881   16.759  36.884  1.00 46.83 32  C 1 
ATOM 4186 C CB    . GLU C 3 32  ? 2.708   15.192  35.394  1.00 45.72 32  C 1 
ATOM 4187 C CG    . GLU C 3 32  ? 3.583   14.426  34.400  1.00 42.53 32  C 1 
ATOM 4188 C CD    . GLU C 3 32  ? 4.864   13.873  35.047  1.00 40.14 32  C 1 
ATOM 4189 O OE1   . GLU C 3 32  ? 5.373   12.851  34.530  1.00 37.37 32  C 1 
ATOM 4190 O OE2   . GLU C 3 32  ? 5.347   14.485  36.010  1.00 38.26 32  C 1 
ATOM 4191 N N     . SER C 3 33  ? -0.810  16.278  35.518  1.00 44.23 33  C 1 
ATOM 4192 C CA    . SER C 3 33  ? -1.820  16.173  36.538  1.00 44.78 33  C 1 
ATOM 4193 C C     . SER C 3 33  ? -1.808  14.733  37.055  1.00 43.75 33  C 1 
ATOM 4194 O O     . SER C 3 33  ? -2.839  14.074  37.109  1.00 40.11 33  C 1 
ATOM 4195 C CB    . SER C 3 33  ? -3.189  16.658  36.050  1.00 40.19 33  C 1 
ATOM 4196 O OG    . SER C 3 33  ? -3.778  15.730  35.167  1.00 38.06 33  C 1 
ATOM 4197 N N     . CYS C 3 34  ? -0.605  14.205  37.395  1.00 45.80 34  C 1 
ATOM 4198 C CA    . CYS C 3 34  ? -0.498  13.495  38.643  1.00 46.89 34  C 1 
ATOM 4199 C C     . CYS C 3 34  ? -1.066  14.464  39.672  1.00 46.40 34  C 1 
ATOM 4200 O O     . CYS C 3 34  ? -0.363  15.362  40.141  1.00 43.32 34  C 1 
ATOM 4201 C CB    . CYS C 3 34  ? 0.949   13.115  38.931  1.00 42.64 34  C 1 
ATOM 4202 S SG    . CYS C 3 34  ? 1.307   11.457  38.249  1.00 37.68 34  C 1 
ATOM 4203 N N     . GLY C 3 35  ? -2.362  14.357  39.887  1.00 46.40 35  C 1 
ATOM 4204 C CA    . GLY C 3 35  ? -3.042  15.023  40.976  1.00 46.18 35  C 1 
ATOM 4205 C C     . GLY C 3 35  ? -2.426  14.464  42.244  1.00 46.18 35  C 1 
ATOM 4206 O O     . GLY C 3 35  ? -2.886  13.455  42.762  1.00 43.36 35  C 1 
ATOM 4207 N N     . ASP C 3 36  ? -1.344  15.080  42.658  1.00 50.64 36  C 1 
ATOM 4208 C CA    . ASP C 3 36  ? -0.929  15.019  44.027  1.00 53.31 36  C 1 
ATOM 4209 C C     . ASP C 3 36  ? -2.149  15.545  44.790  1.00 55.87 36  C 1 
ATOM 4210 O O     . ASP C 3 36  ? -2.383  16.758  44.865  1.00 53.69 36  C 1 
ATOM 4211 C CB    . ASP C 3 36  ? 0.366   15.832  44.213  1.00 47.64 36  C 1 
ATOM 4212 C CG    . ASP C 3 36  ? 1.117   15.546  45.521  1.00 42.19 36  C 1 
ATOM 4213 O OD1   . ASP C 3 36  ? 0.750   14.609  46.248  1.00 42.35 36  C 1 
ATOM 4214 O OD2   . ASP C 3 36  ? 2.092   16.303  45.802  1.00 43.67 36  C 1 
ATOM 4215 N N     . GLU C 3 37  ? -2.959  14.614  45.242  1.00 40.34 37  C 1 
ATOM 4216 C CA    . GLU C 3 37  ? -4.039  14.827  46.207  1.00 44.19 37  C 1 
ATOM 4217 C C     . GLU C 3 37  ? -3.444  15.265  47.556  1.00 46.20 37  C 1 
ATOM 4218 O O     . GLU C 3 37  ? -3.902  14.863  48.629  1.00 44.08 37  C 1 
ATOM 4219 C CB    . GLU C 3 37  ? -4.913  13.561  46.339  1.00 40.01 37  C 1 
ATOM 4220 C CG    . GLU C 3 37  ? -6.194  13.561  45.497  1.00 38.14 37  C 1 
ATOM 4221 C CD    . GLU C 3 37  ? -7.183  12.480  45.948  1.00 38.17 37  C 1 
ATOM 4222 O OE1   . GLU C 3 37  ? -8.387  12.659  45.657  1.00 35.81 37  C 1 
ATOM 4223 O OE2   . GLU C 3 37  ? -6.761  11.516  46.618  1.00 36.61 37  C 1 
ATOM 4224 N N     . ARG C 3 38  ? -2.406  16.067  47.526  1.00 42.45 38  C 1 
ATOM 4225 C CA    . ARG C 3 38  ? -1.987  16.805  48.705  1.00 45.59 38  C 1 
ATOM 4226 C C     . ARG C 3 38  ? -3.201  17.591  49.178  1.00 44.29 38  C 1 
ATOM 4227 O O     . ARG C 3 38  ? -3.830  18.311  48.403  1.00 41.74 38  C 1 
ATOM 4228 C CB    . ARG C 3 38  ? -0.798  17.720  48.424  1.00 41.69 38  C 1 
ATOM 4229 C CG    . ARG C 3 38  ? 0.499   16.897  48.465  1.00 39.46 38  C 1 
ATOM 4230 C CD    . ARG C 3 38  ? 1.720   17.825  48.370  1.00 39.88 38  C 1 
ATOM 4231 N NE    . ARG C 3 38  ? 2.943   17.023  48.351  1.00 37.13 38  C 1 
ATOM 4232 C CZ    . ARG C 3 38  ? 4.172   17.445  48.610  1.00 35.29 38  C 1 
ATOM 4233 N NH1   . ARG C 3 38  ? 4.405   18.684  48.932  1.00 33.97 38  C 1 
ATOM 4234 N NH2   . ARG C 3 38  ? 5.164   16.619  48.533  1.00 34.54 38  C 1 
ATOM 4235 N N     . GLY C 3 39  ? -3.516  17.375  50.447  1.00 43.37 39  C 1 
ATOM 4236 C CA    . GLY C 3 39  ? -4.705  17.896  51.093  1.00 44.59 39  C 1 
ATOM 4237 C C     . GLY C 3 39  ? -4.838  19.391  50.839  1.00 44.21 39  C 1 
ATOM 4238 O O     . GLY C 3 39  ? -4.122  20.184  51.439  1.00 42.82 39  C 1 
ATOM 4239 N N     . LEU C 3 40  ? -5.771  19.740  49.919  1.00 49.21 40  C 1 
ATOM 4240 C CA    . LEU C 3 40  ? -6.228  21.112  49.802  1.00 48.95 40  C 1 
ATOM 4241 C C     . LEU C 3 40  ? -6.589  21.553  51.220  1.00 47.84 40  C 1 
ATOM 4242 O O     . LEU C 3 40  ? -7.493  20.947  51.814  1.00 45.59 40  C 1 
ATOM 4243 C CB    . LEU C 3 40  ? -7.442  21.196  48.871  1.00 44.64 40  C 1 
ATOM 4244 C CG    . LEU C 3 40  ? -7.074  21.332  47.378  1.00 40.17 40  C 1 
ATOM 4245 C CD1   . LEU C 3 40  ? -8.317  21.109  46.517  1.00 41.15 40  C 1 
ATOM 4246 C CD2   . LEU C 3 40  ? -6.521  22.737  47.067  1.00 43.69 40  C 1 
ATOM 4247 N N     . PRO C 3 41  ? -5.873  22.501  51.813  1.00 45.17 41  C 1 
ATOM 4248 C CA    . PRO C 3 41  ? -6.140  22.892  53.182  1.00 48.57 41  C 1 
ATOM 4249 C C     . PRO C 3 41  ? -7.595  23.347  53.215  1.00 49.89 41  C 1 
ATOM 4250 O O     . PRO C 3 41  ? -7.975  24.245  52.460  1.00 48.00 41  C 1 
ATOM 4251 C CB    . PRO C 3 41  ? -5.130  24.000  53.507  1.00 43.51 41  C 1 
ATOM 4252 C CG    . PRO C 3 41  ? -4.730  24.548  52.136  1.00 43.01 41  C 1 
ATOM 4253 C CD    . PRO C 3 41  ? -4.854  23.313  51.222  1.00 47.27 41  C 1 
ATOM 4254 N N     . ARG C 3 42  ? -8.413  22.679  54.035  1.00 36.24 42  C 1 
ATOM 4255 C CA    . ARG C 3 42  ? -9.809  23.049  54.258  1.00 40.40 42  C 1 
ATOM 4256 C C     . ARG C 3 42  ? -9.834  24.525  54.634  1.00 39.30 42  C 1 
ATOM 4257 O O     . ARG C 3 42  ? -9.566  24.878  55.787  1.00 37.65 42  C 1 
ATOM 4258 C CB    . ARG C 3 42  ? -10.446 22.211  55.380  1.00 37.54 42  C 1 
ATOM 4259 C CG    . ARG C 3 42  ? -11.141 20.933  54.896  1.00 34.29 42  C 1 
ATOM 4260 C CD    . ARG C 3 42  ? -11.815 20.221  56.089  1.00 34.67 42  C 1 
ATOM 4261 N NE    . ARG C 3 42  ? -12.694 19.129  55.669  1.00 32.17 42  C 1 
ATOM 4262 C CZ    . ARG C 3 42  ? -13.379 18.319  56.468  1.00 30.62 42  C 1 
ATOM 4263 N NH1   . ARG C 3 42  ? -13.304 18.429  57.769  1.00 28.46 42  C 1 
ATOM 4264 N NH2   . ARG C 3 42  ? -14.140 17.407  55.983  1.00 28.57 42  C 1 
ATOM 4265 N N     . ARG C 3 43  ? -10.074 25.382  53.656  1.00 39.54 43  C 1 
ATOM 4266 C CA    . ARG C 3 43  ? -10.143 26.812  53.871  1.00 43.31 43  C 1 
ATOM 4267 C C     . ARG C 3 43  ? -11.263 27.017  54.882  1.00 43.70 43  C 1 
ATOM 4268 O O     . ARG C 3 43  ? -12.412 26.721  54.561  1.00 41.76 43  C 1 
ATOM 4269 C CB    . ARG C 3 43  ? -10.355 27.550  52.546  1.00 39.05 43  C 1 
ATOM 4270 C CG    . ARG C 3 43  ? -10.038 29.039  52.648  1.00 35.55 43  C 1 
ATOM 4271 C CD    . ARG C 3 43  ? -10.193 29.732  51.279  1.00 36.11 43  C 1 
ATOM 4272 N NE    . ARG C 3 43  ? -9.690  31.114  51.306  1.00 33.31 43  C 1 
ATOM 4273 C CZ    . ARG C 3 43  ? -9.755  31.994  50.309  1.00 30.45 43  C 1 
ATOM 4274 N NH1   . ARG C 3 43  ? -10.328 31.687  49.176  1.00 28.67 43  C 1 
ATOM 4275 N NH2   . ARG C 3 43  ? -9.248  33.157  50.455  1.00 28.94 43  C 1 
ATOM 4276 N N     . ARG C 3 44  ? -10.914 27.396  56.099  1.00 38.99 44  C 1 
ATOM 4277 C CA    . ARG C 3 44  ? -11.871 27.600  57.183  1.00 41.92 44  C 1 
ATOM 4278 C C     . ARG C 3 44  ? -12.982 28.497  56.643  1.00 40.90 44  C 1 
ATOM 4279 O O     . ARG C 3 44  ? -12.709 29.608  56.206  1.00 39.19 44  C 1 
ATOM 4280 C CB    . ARG C 3 44  ? -11.210 28.253  58.420  1.00 38.58 44  C 1 
ATOM 4281 C CG    . ARG C 3 44  ? -10.479 27.243  59.332  1.00 36.19 44  C 1 
ATOM 4282 C CD    . ARG C 3 44  ? -9.893  27.964  60.556  1.00 37.44 44  C 1 
ATOM 4283 N NE    . ARG C 3 44  ? -9.336  27.012  61.550  1.00 34.22 44  C 1 
ATOM 4284 C CZ    . ARG C 3 44  ? -8.717  27.326  62.685  1.00 31.02 44  C 1 
ATOM 4285 N NH1   . ARG C 3 44  ? -8.506  28.575  63.022  1.00 28.76 44  C 1 
ATOM 4286 N NH2   . ARG C 3 44  ? -8.303  26.403  63.486  1.00 28.47 44  C 1 
ATOM 4287 N N     . LYS C 3 45  ? -14.215 27.985  56.647  1.00 38.29 45  C 1 
ATOM 4288 C CA    . LYS C 3 45  ? -15.409 28.808  56.496  1.00 39.39 45  C 1 
ATOM 4289 C C     . LYS C 3 45  ? -15.387 29.799  57.662  1.00 37.99 45  C 1 
ATOM 4290 O O     . LYS C 3 45  ? -15.738 29.419  58.780  1.00 35.80 45  C 1 
ATOM 4291 C CB    . LYS C 3 45  ? -16.697 27.970  56.539  1.00 36.35 45  C 1 
ATOM 4292 C CG    . LYS C 3 45  ? -17.038 27.261  55.213  1.00 33.90 45  C 1 
ATOM 4293 C CD    . LYS C 3 45  ? -18.378 26.515  55.353  1.00 35.29 45  C 1 
ATOM 4294 C CE    . LYS C 3 45  ? -18.836 25.926  54.022  1.00 31.41 45  C 1 
ATOM 4295 N NZ    . LYS C 3 45  ? -20.136 25.233  54.135  1.00 29.09 45  C 1 
ATOM 4296 N N     . PHE C 3 46  ? -14.889 31.005  57.429  1.00 46.45 46  C 1 
ATOM 4297 C CA    . PHE C 3 46  ? -15.093 32.076  58.388  1.00 45.61 46  C 1 
ATOM 4298 C C     . PHE C 3 46  ? -16.601 32.336  58.449  1.00 43.95 46  C 1 
ATOM 4299 O O     . PHE C 3 46  ? -17.237 32.561  57.418  1.00 41.87 46  C 1 
ATOM 4300 C CB    . PHE C 3 46  ? -14.268 33.307  58.028  1.00 40.53 46  C 1 
ATOM 4301 C CG    . PHE C 3 46  ? -12.874 33.256  58.595  1.00 38.62 46  C 1 
ATOM 4302 C CD1   . PHE C 3 46  ? -12.631 33.755  59.891  1.00 39.26 46  C 1 
ATOM 4303 C CD2   . PHE C 3 46  ? -11.816 32.694  57.868  1.00 37.73 46  C 1 
ATOM 4304 C CE1   . PHE C 3 46  ? -11.335 33.699  60.442  1.00 33.35 46  C 1 
ATOM 4305 C CE2   . PHE C 3 46  ? -10.519 32.636  58.418  1.00 32.77 46  C 1 
ATOM 4306 C CZ    . PHE C 3 46  ? -10.275 33.147  59.710  1.00 33.31 46  C 1 
ATOM 4307 N N     . SER C 3 47  ? -17.137 32.221  59.644  1.00 47.79 47  C 1 
ATOM 4308 C CA    . SER C 3 47  ? -18.563 32.104  59.934  1.00 50.56 47  C 1 
ATOM 4309 C C     . SER C 3 47  ? -19.293 33.433  60.060  1.00 49.72 47  C 1 
ATOM 4310 O O     . SER C 3 47  ? -20.392 33.427  60.605  1.00 45.92 47  C 1 
ATOM 4311 C CB    . SER C 3 47  ? -18.704 31.327  61.245  1.00 45.93 47  C 1 
ATOM 4312 O OG    . SER C 3 47  ? -18.002 32.000  62.286  1.00 43.84 47  C 1 
ATOM 4313 N N     . ASN C 3 48  ? -18.688 34.542  59.662  1.00 45.03 48  C 1 
ATOM 4314 C CA    . ASN C 3 48  ? -19.207 35.851  60.078  1.00 48.78 48  C 1 
ATOM 4315 C C     . ASN C 3 48  ? -20.682 36.000  59.687  1.00 48.54 48  C 1 
ATOM 4316 O O     . ASN C 3 48  ? -21.027 35.987  58.501  1.00 44.22 48  C 1 
ATOM 4317 C CB    . ASN C 3 48  ? -18.325 36.986  59.540  1.00 44.40 48  C 1 
ATOM 4318 C CG    . ASN C 3 48  ? -17.263 37.427  60.549  1.00 39.91 48  C 1 
ATOM 4319 O OD1   . ASN C 3 48  ? -17.066 36.846  61.597  1.00 38.72 48  C 1 
ATOM 4320 N ND2   . ASN C 3 48  ? -16.553 38.490  60.243  1.00 40.23 48  C 1 
ATOM 4321 N N     . GLY C 3 49  ? -21.514 36.091  60.703  1.00 45.58 49  C 1 
ATOM 4322 C CA    . GLY C 3 49  ? -22.955 35.900  60.656  1.00 46.38 49  C 1 
ATOM 4323 C C     . GLY C 3 49  ? -23.766 37.189  60.647  1.00 45.32 49  C 1 
ATOM 4324 O O     . GLY C 3 49  ? -24.793 37.212  61.317  1.00 42.69 49  C 1 
ATOM 4325 N N     . SER C 3 50  ? -23.281 38.242  59.994  1.00 43.15 50  C 1 
ATOM 4326 C CA    . SER C 3 50  ? -23.947 39.546  60.107  1.00 46.37 50  C 1 
ATOM 4327 C C     . SER C 3 50  ? -25.368 39.545  59.540  1.00 46.69 50  C 1 
ATOM 4328 O O     . SER C 3 50  ? -25.754 38.699  58.736  1.00 42.60 50  C 1 
ATOM 4329 C CB    . SER C 3 50  ? -23.105 40.653  59.485  1.00 41.09 50  C 1 
ATOM 4330 O OG    . SER C 3 50  ? -22.831 40.365  58.128  1.00 38.28 50  C 1 
ATOM 4331 N N     . ASP C 3 51  ? -26.096 40.498  60.006  1.00 52.34 51  C 1 
ATOM 4332 C CA    . ASP C 3 51  ? -27.496 40.500  60.428  1.00 53.91 51  C 1 
ATOM 4333 C C     . ASP C 3 51  ? -28.526 40.864  59.305  1.00 54.75 51  C 1 
ATOM 4334 O O     . ASP C 3 51  ? -28.242 40.603  58.123  1.00 52.88 51  C 1 
ATOM 4335 C CB    . ASP C 3 51  ? -27.479 41.373  61.714  1.00 47.07 51  C 1 
ATOM 4336 C CG    . ASP C 3 51  ? -28.428 40.977  62.838  1.00 42.51 51  C 1 
ATOM 4337 O OD1   . ASP C 3 51  ? -28.906 39.813  62.851  1.00 43.10 51  C 1 
ATOM 4338 O OD2   . ASP C 3 51  ? -28.605 41.846  63.717  1.00 44.24 51  C 1 
ATOM 4339 N N     . PRO C 3 52  ? -29.731 41.422  59.555  1.00 40.27 52  C 1 
ATOM 4340 C CA    . PRO C 3 52  ? -30.976 40.788  59.101  1.00 44.48 52  C 1 
ATOM 4341 C C     . PRO C 3 52  ? -31.777 41.544  58.018  1.00 45.60 52  C 1 
ATOM 4342 O O     . PRO C 3 52  ? -32.787 41.001  57.566  1.00 43.24 52  C 1 
ATOM 4343 C CB    . PRO C 3 52  ? -31.793 40.749  60.405  1.00 39.63 52  C 1 
ATOM 4344 C CG    . PRO C 3 52  ? -31.448 42.077  61.082  1.00 39.82 52  C 1 
ATOM 4345 C CD    . PRO C 3 52  ? -30.031 42.368  60.563  1.00 44.88 52  C 1 
ATOM 4346 N N     . GLU C 3 53  ? -31.456 42.769  57.719  1.00 50.97 53  C 1 
ATOM 4347 C CA    . GLU C 3 53  ? -32.474 43.820  57.502  1.00 52.83 53  C 1 
ATOM 4348 C C     . GLU C 3 53  ? -33.311 43.762  56.198  1.00 52.22 53  C 1 
ATOM 4349 O O     . GLU C 3 53  ? -33.115 42.936  55.315  1.00 49.11 53  C 1 
ATOM 4350 C CB    . GLU C 3 53  ? -31.877 45.222  57.749  1.00 48.05 53  C 1 
ATOM 4351 C CG    . GLU C 3 53  ? -32.312 45.802  59.103  1.00 45.37 53  C 1 
ATOM 4352 C CD    . GLU C 3 53  ? -31.884 47.264  59.312  1.00 44.31 53  C 1 
ATOM 4353 O OE1   . GLU C 3 53  ? -32.319 47.831  60.356  1.00 43.59 53  C 1 
ATOM 4354 O OE2   . GLU C 3 53  ? -31.147 47.805  58.456  1.00 41.55 53  C 1 
ATOM 4355 N N     . ASN C 3 54  ? -34.297 44.712  56.106  1.00 50.23 54  C 1 
ATOM 4356 C CA    . ASN C 3 54  ? -35.724 44.492  55.866  1.00 54.21 54  C 1 
ATOM 4357 C C     . ASN C 3 54  ? -36.247 44.824  54.457  1.00 54.54 54  C 1 
ATOM 4358 O O     . ASN C 3 54  ? -37.411 44.549  54.167  1.00 51.84 54  C 1 
ATOM 4359 C CB    . ASN C 3 54  ? -36.405 45.410  56.909  1.00 48.71 54  C 1 
ATOM 4360 C CG    . ASN C 3 54  ? -37.834 45.070  57.287  1.00 43.05 54  C 1 
ATOM 4361 O OD1   . ASN C 3 54  ? -38.338 43.971  57.142  1.00 42.87 54  C 1 
ATOM 4362 N ND2   . ASN C 3 54  ? -38.532 46.012  57.877  1.00 44.99 54  C 1 
ATOM 4363 N N     . GLU C 3 55  ? -35.516 45.552  53.666  1.00 44.34 55  C 1 
ATOM 4364 C CA    . GLU C 3 55  ? -36.086 46.643  52.868  1.00 49.37 55  C 1 
ATOM 4365 C C     . GLU C 3 55  ? -36.988 46.286  51.666  1.00 49.66 55  C 1 
ATOM 4366 O O     . GLU C 3 55  ? -37.187 45.158  51.263  1.00 48.72 55  C 1 
ATOM 4367 C CB    . GLU C 3 55  ? -35.000 47.670  52.495  1.00 45.94 55  C 1 
ATOM 4368 C CG    . GLU C 3 55  ? -35.252 49.044  53.132  1.00 42.59 55  C 1 
ATOM 4369 C CD    . GLU C 3 55  ? -34.349 50.171  52.595  1.00 43.26 55  C 1 
ATOM 4370 O OE1   . GLU C 3 55  ? -34.542 51.323  53.063  1.00 41.89 55  C 1 
ATOM 4371 O OE2   . GLU C 3 55  ? -33.514 49.908  51.684  1.00 42.01 55  C 1 
ATOM 4372 N N     . GLU C 3 56  ? -37.554 47.325  51.121  1.00 53.91 56  C 1 
ATOM 4373 C CA    . GLU C 3 56  ? -38.877 47.592  50.561  1.00 55.67 56  C 1 
ATOM 4374 C C     . GLU C 3 56  ? -39.174 47.136  49.095  1.00 54.79 56  C 1 
ATOM 4375 O O     . GLU C 3 56  ? -38.328 46.606  48.378  1.00 52.98 56  C 1 
ATOM 4376 C CB    . GLU C 3 56  ? -39.111 49.111  50.748  1.00 51.07 56  C 1 
ATOM 4377 C CG    . GLU C 3 56  ? -40.220 49.499  51.743  1.00 46.82 56  C 1 
ATOM 4378 C CD    . GLU C 3 56  ? -40.736 50.939  51.541  1.00 45.59 56  C 1 
ATOM 4379 O OE1   . GLU C 3 56  ? -41.679 51.320  52.270  1.00 42.96 56  C 1 
ATOM 4380 O OE2   . GLU C 3 56  ? -40.239 51.621  50.610  1.00 42.06 56  C 1 
ATOM 4381 N N     . PRO C 3 57  ? -40.378 47.385  48.568  1.00 45.22 57  C 1 
ATOM 4382 C CA    . PRO C 3 57  ? -41.092 46.531  47.601  1.00 48.19 57  C 1 
ATOM 4383 C C     . PRO C 3 57  ? -41.112 46.984  46.122  1.00 47.70 57  C 1 
ATOM 4384 O O     . PRO C 3 57  ? -41.940 46.470  45.363  1.00 46.58 57  C 1 
ATOM 4385 C CB    . PRO C 3 57  ? -42.526 46.550  48.158  1.00 43.93 57  C 1 
ATOM 4386 C CG    . PRO C 3 57  ? -42.689 47.997  48.623  1.00 44.68 57  C 1 
ATOM 4387 C CD    . PRO C 3 57  ? -41.277 48.295  49.173  1.00 51.40 57  C 1 
ATOM 4388 N N     . ARG C 3 58  ? -40.404 48.016  45.711  1.00 47.18 58  C 1 
ATOM 4389 C CA    . ARG C 3 58  ? -40.838 48.953  44.652  1.00 50.49 58  C 1 
ATOM 4390 C C     . ARG C 3 58  ? -41.160 48.329  43.282  1.00 49.59 58  C 1 
ATOM 4391 O O     . ARG C 3 58  ? -40.489 47.453  42.768  1.00 46.44 58  C 1 
ATOM 4392 C CB    . ARG C 3 58  ? -39.887 50.144  44.518  1.00 45.49 58  C 1 
ATOM 4393 C CG    . ARG C 3 58  ? -40.145 51.183  45.628  1.00 42.78 58  C 1 
ATOM 4394 C CD    . ARG C 3 58  ? -39.334 52.459  45.388  1.00 43.38 58  C 1 
ATOM 4395 N NE    . ARG C 3 58  ? -39.619 53.449  46.445  1.00 41.16 58  C 1 
ATOM 4396 C CZ    . ARG C 3 58  ? -39.181 54.702  46.489  1.00 37.88 58  C 1 
ATOM 4397 N NH1   . ARG C 3 58  ? -38.438 55.195  45.530  1.00 36.51 58  C 1 
ATOM 4398 N NH2   . ARG C 3 58  ? -39.482 55.450  47.492  1.00 36.97 58  C 1 
ATOM 4399 N N     . SER C 3 59  ? -42.190 48.891  42.649  1.00 53.28 59  C 1 
ATOM 4400 C CA    . SER C 3 59  ? -43.146 48.252  41.723  1.00 54.69 59  C 1 
ATOM 4401 C C     . SER C 3 59  ? -42.936 48.445  40.210  1.00 55.62 59  C 1 
ATOM 4402 O O     . SER C 3 59  ? -43.821 48.068  39.438  1.00 52.44 59  C 1 
ATOM 4403 C CB    . SER C 3 59  ? -44.520 48.834  42.071  1.00 48.20 59  C 1 
ATOM 4404 O OG    . SER C 3 59  ? -44.552 50.237  41.805  1.00 42.73 59  C 1 
ATOM 4405 N N     . SER C 3 60  ? -41.928 49.126  39.733  1.00 55.01 60  C 1 
ATOM 4406 C CA    . SER C 3 60  ? -42.030 49.977  38.529  1.00 57.18 60  C 1 
ATOM 4407 C C     . SER C 3 60  ? -42.407 49.253  37.218  1.00 58.85 60  C 1 
ATOM 4408 O O     . SER C 3 60  ? -41.844 48.230  36.830  1.00 55.85 60  C 1 
ATOM 4409 C CB    . SER C 3 60  ? -40.778 50.821  38.343  1.00 50.37 60  C 1 
ATOM 4410 O OG    . SER C 3 60  ? -41.052 51.854  37.418  1.00 46.67 60  C 1 
ATOM 4411 N N     . LYS C 3 61  ? -43.366 49.852  36.487  1.00 44.72 61  C 1 
ATOM 4412 C CA    . LYS C 3 61  ? -44.253 49.335  35.417  1.00 48.39 61  C 1 
ATOM 4413 C C     . LYS C 3 61  ? -43.678 49.299  33.981  1.00 48.64 61  C 1 
ATOM 4414 O O     . LYS C 3 61  ? -44.472 49.410  33.043  1.00 47.50 61  C 1 
ATOM 4415 C CB    . LYS C 3 61  ? -45.518 50.212  35.407  1.00 43.95 61  C 1 
ATOM 4416 C CG    . LYS C 3 61  ? -46.614 49.852  36.423  1.00 42.11 61  C 1 
ATOM 4417 C CD    . LYS C 3 61  ? -47.805 50.781  36.221  1.00 43.02 61  C 1 
ATOM 4418 C CE    . LYS C 3 61  ? -48.956 50.402  37.150  1.00 38.70 61  C 1 
ATOM 4419 N NZ    . LYS C 3 61  ? -50.123 51.319  37.025  1.00 35.76 61  C 1 
ATOM 4420 N N     . MET C 3 62  ? -42.374 49.232  33.713  1.00 54.92 62  C 1 
ATOM 4421 C CA    . MET C 3 62  ? -41.811 49.619  32.400  1.00 55.78 62  C 1 
ATOM 4422 C C     . MET C 3 62  ? -42.487 48.932  31.183  1.00 56.95 62  C 1 
ATOM 4423 O O     . MET C 3 62  ? -42.810 47.747  31.231  1.00 52.68 62  C 1 
ATOM 4424 C CB    . MET C 3 62  ? -40.294 49.438  32.379  1.00 50.41 62  C 1 
ATOM 4425 C CG    . MET C 3 62  ? -39.586 50.755  32.805  1.00 47.76 62  C 1 
ATOM 4426 S SD    . MET C 3 62  ? -39.582 52.031  31.497  1.00 45.98 62  C 1 
ATOM 4427 C CE    . MET C 3 62  ? -38.686 53.351  32.357  1.00 42.32 62  C 1 
ATOM 4428 N N     . PRO C 3 63  ? -42.752 49.711  30.095  1.00 50.05 63  C 1 
ATOM 4429 C CA    . PRO C 3 63  ? -43.800 49.401  29.120  1.00 52.23 63  C 1 
ATOM 4430 C C     . PRO C 3 63  ? -43.422 48.343  28.071  1.00 51.85 63  C 1 
ATOM 4431 O O     . PRO C 3 63  ? -42.299 48.258  27.573  1.00 50.92 63  C 1 
ATOM 4432 C CB    . PRO C 3 63  ? -44.154 50.745  28.482  1.00 47.36 63  C 1 
ATOM 4433 C CG    . PRO C 3 63  ? -42.840 51.525  28.563  1.00 46.08 63  C 1 
ATOM 4434 C CD    . PRO C 3 63  ? -42.265 51.054  29.908  1.00 50.29 63  C 1 
ATOM 4435 N N     . ILE C 3 64  ? -44.463 47.651  27.614  1.00 54.22 64  C 1 
ATOM 4436 C CA    . ILE C 3 64  ? -44.491 46.559  26.624  1.00 54.11 64  C 1 
ATOM 4437 C C     . ILE C 3 64  ? -44.270 47.111  25.194  1.00 53.16 64  C 1 
ATOM 4438 O O     . ILE C 3 64  ? -45.204 47.211  24.405  1.00 50.40 64  C 1 
ATOM 4439 C CB    . ILE C 3 64  ? -45.843 45.798  26.737  1.00 49.94 64  C 1 
ATOM 4440 C CG1   . ILE C 3 64  ? -46.198 45.430  28.216  1.00 46.67 64  C 1 
ATOM 4441 C CG2   . ILE C 3 64  ? -45.861 44.524  25.880  1.00 46.70 64  C 1 
ATOM 4442 C CD1   . ILE C 3 64  ? -47.650 44.983  28.410  1.00 44.87 64  C 1 
ATOM 4443 N N     . ARG C 3 65  ? -43.062 47.504  24.794  1.00 46.53 65  C 1 
ATOM 4444 C CA    . ARG C 3 65  ? -42.831 47.926  23.406  1.00 49.61 65  C 1 
ATOM 4445 C C     . ARG C 3 65  ? -42.858 46.715  22.455  1.00 47.91 65  C 1 
ATOM 4446 O O     . ARG C 3 65  ? -41.882 45.988  22.303  1.00 45.40 65  C 1 
ATOM 4447 C CB    . ARG C 3 65  ? -41.560 48.772  23.252  1.00 45.62 65  C 1 
ATOM 4448 C CG    . ARG C 3 65  ? -41.896 50.281  23.322  1.00 45.13 65  C 1 
ATOM 4449 C CD    . ARG C 3 65  ? -40.672 51.156  22.991  1.00 46.19 65  C 1 
ATOM 4450 N NE    . ARG C 3 65  ? -41.031 52.591  22.909  1.00 42.28 65  C 1 
ATOM 4451 C CZ    . ARG C 3 65  ? -40.215 53.612  22.664  1.00 38.51 65  C 1 
ATOM 4452 N NH1   . ARG C 3 65  ? -38.937 53.405  22.466  1.00 37.01 65  C 1 
ATOM 4453 N NH2   . ARG C 3 65  ? -40.665 54.816  22.611  1.00 35.92 65  C 1 
ATOM 4454 N N     . ASN C 3 66  ? -43.984 46.570  21.754  1.00 53.69 66  C 1 
ATOM 4455 C CA    . ASN C 3 66  ? -44.249 45.629  20.656  1.00 55.71 66  C 1 
ATOM 4456 C C     . ASN C 3 66  ? -43.351 45.916  19.435  1.00 53.25 66  C 1 
ATOM 4457 O O     . ASN C 3 66  ? -43.771 46.573  18.482  1.00 49.72 66  C 1 
ATOM 4458 C CB    . ASN C 3 66  ? -45.736 45.742  20.266  1.00 51.38 66  C 1 
ATOM 4459 C CG    . ASN C 3 66  ? -46.691 45.054  21.236  1.00 46.53 66  C 1 
ATOM 4460 O OD1   . ASN C 3 66  ? -46.357 44.108  21.898  1.00 44.09 66  C 1 
ATOM 4461 N ND2   . ASN C 3 66  ? -47.936 45.497  21.282  1.00 45.62 66  C 1 
ATOM 4462 N N     . LEU C 3 67  ? -42.114 45.448  19.412  1.00 58.10 67  C 1 
ATOM 4463 C CA    . LEU C 3 67  ? -41.265 45.537  18.217  1.00 55.36 67  C 1 
ATOM 4464 C C     . LEU C 3 67  ? -41.793 44.581  17.133  1.00 55.00 67  C 1 
ATOM 4465 O O     . LEU C 3 67  ? -41.540 43.377  17.151  1.00 49.52 67  C 1 
ATOM 4466 C CB    . LEU C 3 67  ? -39.794 45.300  18.573  1.00 48.77 67  C 1 
ATOM 4467 C CG    . LEU C 3 67  ? -39.097 46.568  19.101  1.00 45.61 67  C 1 
ATOM 4468 C CD1   . LEU C 3 67  ? -37.738 46.204  19.716  1.00 45.17 67  C 1 
ATOM 4469 C CD2   . LEU C 3 67  ? -38.851 47.590  17.974  1.00 46.99 67  C 1 
ATOM 4470 N N     . ASN C 3 68  ? -42.511 45.151  16.160  1.00 57.73 68  C 1 
ATOM 4471 C CA    . ASN C 3 68  ? -42.986 44.489  14.940  1.00 60.26 68  C 1 
ATOM 4472 C C     . ASN C 3 68  ? -41.804 43.950  14.116  1.00 58.42 68  C 1 
ATOM 4473 O O     . ASN C 3 68  ? -41.220 44.654  13.292  1.00 54.32 68  C 1 
ATOM 4474 C CB    . ASN C 3 68  ? -43.825 45.484  14.127  1.00 56.18 68  C 1 
ATOM 4475 C CG    . ASN C 3 68  ? -45.283 45.566  14.571  1.00 51.79 68  C 1 
ATOM 4476 O OD1   . ASN C 3 68  ? -45.849 44.622  15.082  1.00 48.28 68  C 1 
ATOM 4477 N ND2   . ASN C 3 68  ? -45.934 46.680  14.334  1.00 49.80 68  C 1 
ATOM 4478 N N     . THR C 3 69  ? -41.433 42.686  14.299  1.00 48.71 69  C 1 
ATOM 4479 C CA    . THR C 3 69  ? -40.421 41.987  13.491  1.00 49.92 69  C 1 
ATOM 4480 C C     . THR C 3 69  ? -40.960 41.729  12.085  1.00 48.81 69  C 1 
ATOM 4481 O O     . THR C 3 69  ? -41.596 40.711  11.823  1.00 44.15 69  C 1 
ATOM 4482 C CB    . THR C 3 69  ? -39.960 40.698  14.165  1.00 44.14 69  C 1 
ATOM 4483 O OG1   . THR C 3 69  ? -41.075 39.897  14.544  1.00 43.15 69  C 1 
ATOM 4484 C CG2   . THR C 3 69  ? -39.143 40.981  15.426  1.00 44.38 69  C 1 
ATOM 4485 N N     . SER C 3 70  ? -40.699 42.662  11.157  1.00 53.27 70  C 1 
ATOM 4486 C CA    . SER C 3 70  ? -41.087 42.547  9.750   1.00 55.23 70  C 1 
ATOM 4487 C C     . SER C 3 70  ? -40.469 41.282  9.119   1.00 55.55 70  C 1 
ATOM 4488 O O     . SER C 3 70  ? -39.237 41.179  9.069   1.00 50.68 70  C 1 
ATOM 4489 C CB    . SER C 3 70  ? -40.664 43.788  8.981   1.00 48.57 70  C 1 
ATOM 4490 O OG    . SER C 3 70  ? -41.041 43.687  7.617   1.00 41.80 70  C 1 
ATOM 4491 N N     . PRO C 3 71  ? -41.276 40.337  8.614   1.00 47.67 71  C 1 
ATOM 4492 C CA    . PRO C 3 71  ? -40.773 39.106  8.026   1.00 48.58 71  C 1 
ATOM 4493 C C     . PRO C 3 71  ? -40.179 39.413  6.647   1.00 49.54 71  C 1 
ATOM 4494 O O     . PRO C 3 71  ? -40.871 39.416  5.632   1.00 46.39 71  C 1 
ATOM 4495 C CB    . PRO C 3 71  ? -41.982 38.171  7.978   1.00 42.59 71  C 1 
ATOM 4496 C CG    . PRO C 3 71  ? -43.172 39.106  7.820   1.00 42.84 71  C 1 
ATOM 4497 C CD    . PRO C 3 71  ? -42.735 40.355  8.596   1.00 46.93 71  C 1 
ATOM 4498 N N     . ARG C 3 72  ? -38.857 39.676  6.567   1.00 45.29 72  C 1 
ATOM 4499 C CA    . ARG C 3 72  ? -38.135 39.837  5.295   1.00 47.95 72  C 1 
ATOM 4500 C C     . ARG C 3 72  ? -38.134 38.499  4.537   1.00 47.77 72  C 1 
ATOM 4501 O O     . ARG C 3 72  ? -37.170 37.739  4.586   1.00 43.62 72  C 1 
ATOM 4502 C CB    . ARG C 3 72  ? -36.726 40.411  5.517   1.00 42.61 72  C 1 
ATOM 4503 C CG    . ARG C 3 72  ? -36.640 41.899  5.163   1.00 38.61 72  C 1 
ATOM 4504 C CD    . ARG C 3 72  ? -35.205 42.408  5.327   1.00 37.45 72  C 1 
ATOM 4505 N NE    . ARG C 3 72  ? -35.043 43.783  4.829   1.00 33.55 72  C 1 
ATOM 4506 C CZ    . ARG C 3 72  ? -33.937 44.523  4.874   1.00 32.91 72  C 1 
ATOM 4507 N NH1   . ARG C 3 72  ? -32.838 44.066  5.414   1.00 31.15 72  C 1 
ATOM 4508 N NH2   . ARG C 3 72  ? -33.916 45.726  4.378   1.00 32.19 72  C 1 
ATOM 4509 N N     . GLY C 3 73  ? -39.239 38.261  3.804   1.00 48.80 73  C 1 
ATOM 4510 C CA    . GLY C 3 73  ? -39.392 37.128  2.905   1.00 50.06 73  C 1 
ATOM 4511 C C     . GLY C 3 73  ? -38.400 37.215  1.748   1.00 49.80 73  C 1 
ATOM 4512 O O     . GLY C 3 73  ? -38.717 37.725  0.687   1.00 47.25 73  C 1 
ATOM 4513 N N     . ARG C 3 74  ? -37.172 36.699  1.909   1.00 42.35 74  C 1 
ATOM 4514 C CA    . ARG C 3 74  ? -36.220 36.479  0.819   1.00 44.82 74  C 1 
ATOM 4515 C C     . ARG C 3 74  ? -36.725 35.323  -0.062  1.00 44.62 74  C 1 
ATOM 4516 O O     . ARG C 3 74  ? -36.191 34.218  -0.021  1.00 40.85 74  C 1 
ATOM 4517 C CB    . ARG C 3 74  ? -34.789 36.243  1.339   1.00 40.57 74  C 1 
ATOM 4518 C CG    . ARG C 3 74  ? -34.030 37.542  1.596   1.00 37.10 74  C 1 
ATOM 4519 C CD    . ARG C 3 74  ? -32.567 37.223  1.983   1.00 36.00 74  C 1 
ATOM 4520 N NE    . ARG C 3 74  ? -31.725 38.422  2.033   1.00 31.24 74  C 1 
ATOM 4521 C CZ    . ARG C 3 74  ? -30.423 38.454  2.327   1.00 30.52 74  C 1 
ATOM 4522 N NH1   . ARG C 3 74  ? -29.760 37.367  2.651   1.00 29.32 74  C 1 
ATOM 4523 N NH2   . ARG C 3 74  ? -29.764 39.574  2.306   1.00 30.04 74  C 1 
ATOM 4524 N N     . GLY C 3 75  ? -37.746 35.595  -0.876  1.00 48.13 75  C 1 
ATOM 4525 C CA    . GLY C 3 75  ? -38.229 34.703  -1.912  1.00 49.77 75  C 1 
ATOM 4526 C C     . GLY C 3 75  ? -37.142 34.476  -2.959  1.00 49.81 75  C 1 
ATOM 4527 O O     . GLY C 3 75  ? -37.045 35.227  -3.913  1.00 47.50 75  C 1 
ATOM 4528 N N     . ARG C 3 76  ? -36.324 33.457  -2.806  1.00 44.07 76  C 1 
ATOM 4529 C CA    . ARG C 3 76  ? -35.435 32.973  -3.868  1.00 45.80 76  C 1 
ATOM 4530 C C     . ARG C 3 76  ? -36.311 32.372  -4.973  1.00 44.63 76  C 1 
ATOM 4531 O O     . ARG C 3 76  ? -36.593 31.181  -4.959  1.00 40.84 76  C 1 
ATOM 4532 C CB    . ARG C 3 76  ? -34.398 31.966  -3.333  1.00 41.92 76  C 1 
ATOM 4533 C CG    . ARG C 3 76  ? -33.122 32.652  -2.828  1.00 38.86 76  C 1 
ATOM 4534 C CD    . ARG C 3 76  ? -32.081 31.593  -2.430  1.00 38.26 76  C 1 
ATOM 4535 N NE    . ARG C 3 76  ? -30.759 32.176  -2.170  1.00 32.90 76  C 1 
ATOM 4536 C CZ    . ARG C 3 76  ? -29.649 31.512  -1.812  1.00 32.51 76  C 1 
ATOM 4537 N NH1   . ARG C 3 76  ? -29.667 30.213  -1.615  1.00 31.04 76  C 1 
ATOM 4538 N NH2   . ARG C 3 76  ? -28.524 32.144  -1.648  1.00 32.27 76  C 1 
ATOM 4539 N N     . GLY C 3 77  ? -36.724 33.214  -5.936  1.00 46.72 77  C 1 
ATOM 4540 C CA    . GLY C 3 77  ? -37.426 32.803  -7.141  1.00 48.37 77  C 1 
ATOM 4541 C C     . GLY C 3 77  ? -36.552 31.868  -7.968  1.00 48.42 77  C 1 
ATOM 4542 O O     . GLY C 3 77  ? -35.777 32.323  -8.798  1.00 46.09 77  C 1 
ATOM 4543 N N     . ARG C 3 78  ? -36.659 30.563  -7.748  1.00 43.08 78  C 1 
ATOM 4544 C CA    . ARG C 3 78  ? -36.100 29.562  -8.660  1.00 44.53 78  C 1 
ATOM 4545 C C     . ARG C 3 78  ? -36.864 29.671  -9.982  1.00 42.92 78  C 1 
ATOM 4546 O O     . ARG C 3 78  ? -37.999 29.211  -10.071 1.00 39.01 78  C 1 
ATOM 4547 C CB    . ARG C 3 78  ? -36.190 28.151  -8.064  1.00 40.54 78  C 1 
ATOM 4548 C CG    . ARG C 3 78  ? -34.943 27.777  -7.259  1.00 37.52 78  C 1 
ATOM 4549 C CD    . ARG C 3 78  ? -35.053 26.325  -6.761  1.00 36.66 78  C 1 
ATOM 4550 N NE    . ARG C 3 78  ? -33.787 25.821  -6.223  1.00 31.42 78  C 1 
ATOM 4551 C CZ    . ARG C 3 78  ? -33.578 24.610  -5.696  1.00 30.68 78  C 1 
ATOM 4552 N NH1   . ARG C 3 78  ? -34.557 23.754  -5.571  1.00 29.54 78  C 1 
ATOM 4553 N NH2   . ARG C 3 78  ? -32.393 24.254  -5.296  1.00 30.60 78  C 1 
ATOM 4554 N N     . GLY C 3 79  ? -36.243 30.300  -10.995 1.00 44.73 79  C 1 
ATOM 4555 C CA    . GLY C 3 79  ? -36.808 30.471  -12.326 1.00 46.05 79  C 1 
ATOM 4556 C C     . GLY C 3 79  ? -37.194 29.126  -12.935 1.00 46.14 79  C 1 
ATOM 4557 O O     . GLY C 3 79  ? -36.342 28.277  -13.176 1.00 43.99 79  C 1 
ATOM 4558 N N     . ARG C 3 80  ? -38.483 28.941  -13.200 1.00 42.09 80  C 1 
ATOM 4559 C CA    . ARG C 3 80  ? -39.134 27.700  -13.678 1.00 43.62 80  C 1 
ATOM 4560 C C     . ARG C 3 80  ? -38.898 27.399  -15.168 1.00 42.52 80  C 1 
ATOM 4561 O O     . ARG C 3 80  ? -39.604 26.580  -15.722 1.00 38.77 80  C 1 
ATOM 4562 C CB    . ARG C 3 80  ? -40.638 27.805  -13.355 1.00 39.39 80  C 1 
ATOM 4563 C CG    . ARG C 3 80  ? -41.150 26.751  -12.363 1.00 36.03 80  C 1 
ATOM 4564 C CD    . ARG C 3 80  ? -42.656 26.936  -12.169 1.00 34.92 80  C 1 
ATOM 4565 N NE    . ARG C 3 80  ? -43.213 26.024  -11.165 1.00 30.22 80  C 1 
ATOM 4566 C CZ    . ARG C 3 80  ? -44.500 25.921  -10.829 1.00 29.47 80  C 1 
ATOM 4567 N NH1   . ARG C 3 80  ? -45.411 26.658  -11.406 1.00 28.27 80  C 1 
ATOM 4568 N NH2   . ARG C 3 80  ? -44.870 25.085  -9.917  1.00 29.29 80  C 1 
ATOM 4569 N N     . GLY C 3 81  ? -37.965 28.074  -15.852 1.00 42.94 81  C 1 
ATOM 4570 C CA    . GLY C 3 81  ? -38.068 28.472  -17.245 1.00 44.18 81  C 1 
ATOM 4571 C C     . GLY C 3 81  ? -38.287 27.433  -18.337 1.00 44.34 81  C 1 
ATOM 4572 O O     . GLY C 3 81  ? -39.094 27.684  -19.221 1.00 42.02 81  C 1 
ATOM 4573 N N     . ARG C 3 82  ? -37.543 26.338  -18.423 1.00 40.45 82  C 1 
ATOM 4574 C CA    . ARG C 3 82  ? -37.497 25.540  -19.656 1.00 43.31 82  C 1 
ATOM 4575 C C     . ARG C 3 82  ? -38.757 24.686  -19.837 1.00 43.40 82  C 1 
ATOM 4576 O O     . ARG C 3 82  ? -38.787 23.521  -19.463 1.00 39.75 82  C 1 
ATOM 4577 C CB    . ARG C 3 82  ? -36.197 24.723  -19.756 1.00 39.01 82  C 1 
ATOM 4578 C CG    . ARG C 3 82  ? -35.022 25.589  -20.242 1.00 35.56 82  C 1 
ATOM 4579 C CD    . ARG C 3 82  ? -33.777 24.724  -20.477 1.00 34.07 82  C 1 
ATOM 4580 N NE    . ARG C 3 82  ? -32.688 25.485  -21.117 1.00 29.66 82  C 1 
ATOM 4581 C CZ    . ARG C 3 82  ? -31.490 25.008  -21.468 1.00 29.49 82  C 1 
ATOM 4582 N NH1   . ARG C 3 82  ? -31.156 23.768  -21.230 1.00 27.69 82  C 1 
ATOM 4583 N NH2   . ARG C 3 82  ? -30.628 25.778  -22.057 1.00 28.84 82  C 1 
ATOM 4584 N N     . GLY C 3 83  ? -39.788 25.293  -20.463 1.00 43.13 83  C 1 
ATOM 4585 C CA    . GLY C 3 83  ? -40.985 24.621  -20.946 1.00 44.95 83  C 1 
ATOM 4586 C C     . GLY C 3 83  ? -40.617 23.571  -21.988 1.00 46.00 83  C 1 
ATOM 4587 O O     . GLY C 3 83  ? -40.156 23.898  -23.071 1.00 44.10 83  C 1 
ATOM 4588 N N     . ARG C 3 84  ? -40.790 22.300  -21.651 1.00 39.57 84  C 1 
ATOM 4589 C CA    . ARG C 3 84  ? -40.619 21.186  -22.591 1.00 41.85 84  C 1 
ATOM 4590 C C     . ARG C 3 84  ? -41.814 21.197  -23.557 1.00 42.39 84  C 1 
ATOM 4591 O O     . ARG C 3 84  ? -42.934 21.142  -23.061 1.00 38.80 84  C 1 
ATOM 4592 C CB    . ARG C 3 84  ? -40.492 19.870  -21.807 1.00 37.16 84  C 1 
ATOM 4593 C CG    . ARG C 3 84  ? -39.813 18.756  -22.612 1.00 31.48 84  C 1 
ATOM 4594 C CD    . ARG C 3 84  ? -39.648 17.509  -21.732 1.00 30.29 84  C 1 
ATOM 4595 N NE    . ARG C 3 84  ? -38.800 16.480  -22.373 1.00 26.35 84  C 1 
ATOM 4596 C CZ    . ARG C 3 84  ? -38.526 15.272  -21.881 1.00 25.48 84  C 1 
ATOM 4597 N NH1   . ARG C 3 84  ? -39.034 14.856  -20.749 1.00 23.98 84  C 1 
ATOM 4598 N NH2   . ARG C 3 84  ? -37.733 14.470  -22.525 1.00 24.42 84  C 1 
ATOM 4599 N N     . PRO C 3 85  ? -41.638 21.322  -24.879 1.00 43.63 85  C 1 
ATOM 4600 C CA    . PRO C 3 85  ? -42.753 21.473  -25.805 1.00 47.01 85  C 1 
ATOM 4601 C C     . PRO C 3 85  ? -43.664 20.232  -25.794 1.00 49.23 85  C 1 
ATOM 4602 O O     . PRO C 3 85  ? -43.165 19.116  -25.624 1.00 46.35 85  C 1 
ATOM 4603 C CB    . PRO C 3 85  ? -42.130 21.746  -27.171 1.00 41.81 85  C 1 
ATOM 4604 C CG    . PRO C 3 85  ? -40.730 21.136  -27.058 1.00 41.19 85  C 1 
ATOM 4605 C CD    . PRO C 3 85  ? -40.374 21.338  -25.587 1.00 45.44 85  C 1 
ATOM 4606 N N     . PRO C 3 86  ? -45.012 20.407  -25.978 1.00 41.18 86  C 1 
ATOM 4607 C CA    . PRO C 3 86  ? -45.978 19.323  -25.867 1.00 43.86 86  C 1 
ATOM 4608 C C     . PRO C 3 86  ? -45.827 18.340  -27.035 1.00 44.93 86  C 1 
ATOM 4609 O O     . PRO C 3 86  ? -45.992 18.707  -28.203 1.00 42.65 86  C 1 
ATOM 4610 C CB    . PRO C 3 86  ? -47.347 20.002  -25.829 1.00 39.38 86  C 1 
ATOM 4611 C CG    . PRO C 3 86  ? -47.125 21.305  -26.598 1.00 38.18 86  C 1 
ATOM 4612 C CD    . PRO C 3 86  ? -45.678 21.671  -26.255 1.00 42.02 86  C 1 
ATOM 4613 N N     . THR C 3 87  ? -45.521 17.101  -26.756 1.00 41.14 87  C 1 
ATOM 4614 C CA    . THR C 3 87  ? -45.475 16.022  -27.748 1.00 44.71 87  C 1 
ATOM 4615 C C     . THR C 3 87  ? -46.887 15.737  -28.273 1.00 44.43 87  C 1 
ATOM 4616 O O     . THR C 3 87  ? -47.737 15.280  -27.509 1.00 41.18 87  C 1 
ATOM 4617 C CB    . THR C 3 87  ? -44.857 14.750  -27.152 1.00 39.62 87  C 1 
ATOM 4618 O OG1   . THR C 3 87  ? -45.391 14.489  -25.862 1.00 35.90 87  C 1 
ATOM 4619 C CG2   . THR C 3 87  ? -43.342 14.880  -27.006 1.00 37.30 87  C 1 
ATOM 4620 N N     . LYS C 3 88  ? -47.152 16.006  -29.581 1.00 40.63 88  C 1 
ATOM 4621 C CA    . LYS C 3 88  ? -48.430 15.713  -30.238 1.00 46.76 88  C 1 
ATOM 4622 C C     . LYS C 3 88  ? -48.739 14.208  -30.114 1.00 45.84 88  C 1 
ATOM 4623 O O     . LYS C 3 88  ? -47.975 13.379  -30.601 1.00 44.37 88  C 1 
ATOM 4624 C CB    . LYS C 3 88  ? -48.422 16.137  -31.710 1.00 43.55 88  C 1 
ATOM 4625 C CG    . LYS C 3 88  ? -48.567 17.662  -31.919 1.00 40.62 88  C 1 
ATOM 4626 C CD    . LYS C 3 88  ? -48.656 18.023  -33.412 1.00 39.57 88  C 1 
ATOM 4627 C CE    . LYS C 3 88  ? -48.922 19.521  -33.602 1.00 36.00 88  C 1 
ATOM 4628 N NZ    . LYS C 3 88  ? -49.082 19.895  -35.036 1.00 33.45 88  C 1 
ATOM 4629 N N     . ARG C 3 89  ? -49.882 13.887  -29.495 1.00 40.91 89  C 1 
ATOM 4630 C CA    . ARG C 3 89  ? -50.488 12.554  -29.538 1.00 46.24 89  C 1 
ATOM 4631 C C     . ARG C 3 89  ? -50.890 12.267  -30.992 1.00 44.84 89  C 1 
ATOM 4632 O O     . ARG C 3 89  ? -51.805 12.904  -31.494 1.00 45.41 89  C 1 
ATOM 4633 C CB    . ARG C 3 89  ? -51.731 12.492  -28.636 1.00 42.96 89  C 1 
ATOM 4634 C CG    . ARG C 3 89  ? -51.410 12.399  -27.138 1.00 40.16 89  C 1 
ATOM 4635 C CD    . ARG C 3 89  ? -52.722 12.304  -26.319 1.00 41.50 89  C 1 
ATOM 4636 N NE    . ARG C 3 89  ? -52.468 12.028  -24.902 1.00 37.72 89  C 1 
ATOM 4637 C CZ    . ARG C 3 89  ? -53.388 11.914  -23.947 1.00 34.65 89  C 1 
ATOM 4638 N NH1   . ARG C 3 89  ? -54.666 12.108  -24.208 1.00 33.30 89  C 1 
ATOM 4639 N NH2   . ARG C 3 89  ? -53.055 11.606  -22.742 1.00 32.46 89  C 1 
ATOM 4640 N N     . LYS C 3 90  ? -50.204 11.358  -31.676 1.00 39.14 90  C 1 
ATOM 4641 C CA    . LYS C 3 90  ? -50.727 10.783  -32.919 1.00 43.82 90  C 1 
ATOM 4642 C C     . LYS C 3 90  ? -51.897 9.864   -32.558 1.00 42.86 90  C 1 
ATOM 4643 O O     . LYS C 3 90  ? -51.757 9.033   -31.669 1.00 42.44 90  C 1 
ATOM 4644 C CB    . LYS C 3 90  ? -49.652 10.037  -33.717 1.00 40.94 90  C 1 
ATOM 4645 C CG    . LYS C 3 90  ? -49.098 10.866  -34.872 1.00 38.48 90  C 1 
ATOM 4646 C CD    . LYS C 3 90  ? -48.169 10.033  -35.763 1.00 38.37 90  C 1 
ATOM 4647 C CE    . LYS C 3 90  ? -47.767 10.799  -37.025 1.00 33.97 90  C 1 
ATOM 4648 N NZ    . LYS C 3 90  ? -46.992 9.967   -37.963 1.00 31.96 90  C 1
[truncated: 135,411 more chars]
