# Supplementary material for: Vernalization regulatory network identifies potential novel functions for genes in the HvVRN2 locus
Source: New Phytol. 2026 Apr 12;250(6):4036–53. doi: 10.1111/nph.71162 (PMC13193379; doi:10.1111/nph.71162)
Supplement: Supplementary file 1 — Dataset S1. Protein models computed by Alphafold. [file NPH-250-4036-s002.xz › Alphafold_models0/Barley/fold_2h01g081300_prom1_1_nf_yb9_c4_recortes_model_0.cif]

# By using this file you agree to the legally binding terms of use found at alphafoldserver.com/output-terms
data_48290c8ffe648ed1
#
_entry.id 48290c8ffe648ed1
#
loop_
_atom_type.symbol
C 
N 
O 
P 
S 
#
loop_
_audit_author.name
_audit_author.pdbx_ordinal
"Google DeepMind" 1 
"Isomorphic Labs" 2 
#
_audit_conform.dict_location https://raw.githubusercontent.com/ihmwg/ModelCIF/master/dist/mmcif_ma.dic
_audit_conform.dict_name     mmcif_ma.dic
_audit_conform.dict_version  1.4.5
#
loop_
_chem_comp.formula
_chem_comp.formula_weight
_chem_comp.id
_chem_comp.mon_nstd_flag
_chem_comp.name
_chem_comp.pdbx_smiles
_chem_comp.pdbx_synonyms
_chem_comp.type
"C3 H7 N O2"      89.093  ALA y ALANINE                              C[C@H](N)C(O)=O                                             ? "L-PEPTIDE LINKING" 
"C6 H15 N4 O2"    175.209 ARG y ARGININE                             N[C@@H](CCCNC(N)=[NH2+])C(O)=O                              ? "L-PEPTIDE LINKING" 
"C4 H8 N2 O3"     132.118 ASN y ASPARAGINE                           N[C@@H](CC(N)=O)C(O)=O                                      ? "L-PEPTIDE LINKING" 
"C4 H7 N O4"      133.103 ASP y "ASPARTIC ACID"                      N[C@@H](CC(O)=O)C(O)=O                                      ? "L-PEPTIDE LINKING" 
"C3 H7 N O2 S"    121.158 CYS y CYSTEINE                             N[C@@H](CS)C(O)=O                                           ? "L-PEPTIDE LINKING" 
"C10 H14 N5 O6 P" 331.222 DA  y "2'-DEOXYADENOSINE-5'-MONOPHOSPHATE" Nc1ncnc2n(cnc12)[C@H]3C[C@H](O)[C@@H](CO[P](O)(O)=O)O3      ? "DNA LINKING"       
"C9 H14 N3 O7 P"  307.197 DC  y "2'-DEOXYCYTIDINE-5'-MONOPHOSPHATE"  NC1=NC(=O)N(C=C1)[C@H]2C[C@H](O)[C@@H](CO[P](O)(O)=O)O2     ? "DNA LINKING"       
"C10 H14 N5 O7 P" 347.221 DG  y "2'-DEOXYGUANOSINE-5'-MONOPHOSPHATE" NC1=Nc2n(cnc2C(=O)N1)[C@H]3C[C@H](O)[C@@H](CO[P](O)(O)=O)O3 ? "DNA LINKING"       
"C10 H15 N2 O8 P" 322.208 DT  y "THYMIDINE-5'-MONOPHOSPHATE"         CC1=CN([C@H]2C[C@H](O)[C@@H](CO[P](O)(O)=O)O2)C(=O)NC1=O    ? "DNA LINKING"       
"C5 H10 N2 O3"    146.144 GLN y GLUTAMINE                            N[C@@H](CCC(N)=O)C(O)=O                                     ? "L-PEPTIDE LINKING" 
"C5 H9 N O4"      147.129 GLU y "GLUTAMIC ACID"                      N[C@@H](CCC(O)=O)C(O)=O                                     ? "L-PEPTIDE LINKING" 
"C2 H5 N O2"      75.067  GLY y GLYCINE                              NCC(O)=O                                                    ? "PEPTIDE LINKING"   
"C6 H10 N3 O2"    156.162 HIS y HISTIDINE                            N[C@@H](Cc1c[nH]c[nH+]1)C(O)=O                              ? "L-PEPTIDE LINKING" 
"C6 H13 N O2"     131.173 ILE y ISOLEUCINE                           CC[C@H](C)[C@H](N)C(O)=O                                    ? "L-PEPTIDE LINKING" 
"C6 H13 N O2"     131.173 LEU y LEUCINE                              CC(C)C[C@H](N)C(O)=O                                        ? "L-PEPTIDE LINKING" 
"C6 H15 N2 O2"    147.195 LYS y LYSINE                               N[C@@H](CCCC[NH3+])C(O)=O                                   ? "L-PEPTIDE LINKING" 
"C5 H11 N O2 S"   149.211 MET y METHIONINE                           CSCC[C@H](N)C(O)=O                                          ? "L-PEPTIDE LINKING" 
"C9 H11 N O2"     165.189 PHE y PHENYLALANINE                        N[C@@H](Cc1ccccc1)C(O)=O                                    ? "L-PEPTIDE LINKING" 
"C5 H9 N O2"      115.130 PRO y PROLINE                              OC(=O)[C@@H]1CCCN1                                          ? "L-PEPTIDE LINKING" 
"C3 H7 N O3"      105.093 SER y SERINE                               N[C@@H](CO)C(O)=O                                           ? "L-PEPTIDE LINKING" 
"C4 H9 N O3"      119.119 THR y THREONINE                            C[C@@H](O)[C@H](N)C(O)=O                                    ? "L-PEPTIDE LINKING" 
"C11 H12 N2 O2"   204.225 TRP y TRYPTOPHAN                           N[C@@H](Cc1c[nH]c2ccccc12)C(O)=O                            ? "L-PEPTIDE LINKING" 
"C9 H11 N O3"     181.189 TYR y TYROSINE                             N[C@@H](Cc1ccc(O)cc1)C(O)=O                                 ? "L-PEPTIDE LINKING" 
"C5 H11 N O2"     117.146 VAL y VALINE                               CC(C)[C@H](N)C(O)=O                                         ? "L-PEPTIDE LINKING" 
#
_citation.book_publisher          ?
_citation.country                 UK
_citation.id                      primary
_citation.journal_full            Nature
_citation.journal_id_ASTM         NATUAS
_citation.journal_id_CSD          0006
_citation.journal_id_ISSN         0028-0836
_citation.journal_volume          ?
_citation.page_first              ?
_citation.page_last               ?
_citation.pdbx_database_id_DOI    ?
_citation.pdbx_database_id_PubMed ?
_citation.title                   "Accurate structure prediction of biomolecular interactions with AlphaFold 3"
_citation.year                    2024
#
loop_
_citation_author.citation_id
_citation_author.name
_citation_author.ordinal
primary "Google DeepMind" 1 
primary "Isomorphic Labs" 2 
#
loop_
_entity.id
_entity.pdbx_description
_entity.type
1 . polymer 
2 . polymer 
3 . polymer 
4 . polymer 
5 . polymer 
#
loop_
_entity_poly.entity_id
_entity_poly.pdbx_strand_id
_entity_poly.type
1 A polypeptide(L)          
2 B polypeptide(L)          
3 C polypeptide(L)          
4 D polydeoxyribonucleotide 
5 E polydeoxyribonucleotide 
#
loop_
_entity_poly_seq.entity_id
_entity_poly_seq.hetero
_entity_poly_seq.mon_id
_entity_poly_seq.num
1 n MET 1   
1 n PRO 2   
1 n ARG 3   
1 n CYS 4   
1 n ASN 5   
1 n LYS 6   
1 n CYS 7   
1 n LEU 8   
1 n SER 9   
1 n GLU 10  
1 n ASN 11  
1 n ASP 12  
1 n SER 13  
1 n ALA 14  
1 n SER 15  
1 n GLU 16  
1 n ASP 17  
1 n ARG 18  
1 n HIS 19  
1 n TRP 20  
1 n HIS 21  
1 n ARG 22  
1 n THR 23  
1 n ALA 24  
1 n THR 25  
1 n LEU 26  
1 n PHE 27  
1 n MET 28  
1 n ASN 29  
1 n CYS 30  
1 n VAL 31  
1 n SER 32  
1 n ASN 33  
1 n GLY 34  
1 n THR 35  
1 n VAL 36  
1 n TYR 37  
1 n GLU 38  
1 n GLU 39  
1 n ALA 40  
1 n VAL 41  
1 n GLY 42  
1 n ARG 43  
1 n GLU 44  
1 n GLY 45  
1 n CYS 46  
1 n TRP 47  
1 n ALA 48  
1 n ARG 49  
1 n LEU 50  
1 n CYS 51  
1 n ASP 52  
1 n GLY 53  
1 n CYS 54  
1 n CYS 55  
1 n THR 56  
1 n VAL 57  
1 n PRO 58  
1 n SER 59  
1 n VAL 60  
1 n VAL 61  
1 n TYR 62  
1 n CYS 63  
1 n ARG 64  
1 n ALA 65  
1 n ASP 66  
1 n SER 67  
1 n ALA 68  
1 n TYR 69  
1 n LEU 70  
1 n CYS 71  
1 n ALA 72  
1 n SER 73  
1 n CYS 74  
1 n ASP 75  
1 n ALA 76  
1 n GLN 77  
1 n ILE 78  
1 n HIS 79  
1 n ALA 80  
1 n ALA 81  
1 n ASN 82  
1 n ARG 83  
1 n VAL 84  
1 n ALA 85  
1 n SER 86  
1 n ARG 87  
1 n HIS 88  
1 n GLU 89  
1 n ARG 90  
1 n VAL 91  
1 n LEU 92  
1 n LEU 93  
1 n SER 94  
1 n GLU 95  
1 n ALA 96  
1 n TYR 97  
1 n LYS 98  
1 n HIS 99  
1 n ALA 100 
1 n PRO 101 
1 n VAL 102 
1 n MET 103 
1 n LEU 104 
1 n ASP 105 
1 n CYS 106 
1 n HIS 107 
1 n ALA 108 
1 n ASP 109 
1 n ALA 110 
1 n ALA 111 
1 n ALA 112 
1 n LEU 113 
1 n CYS 114 
1 n ALA 115 
1 n ALA 116 
1 n TYR 117 
1 n GLU 118 
1 n ALA 119 
1 n GLN 120 
1 n VAL 121 
1 n HIS 122 
1 n TYR 123 
1 n ALA 124 
1 n ASN 125 
1 n LEU 126 
1 n LEU 127 
1 n THR 128 
1 n VAL 129 
1 n MET 130 
1 n HIS 131 
1 n GLN 132 
1 n ARG 133 
1 n MET 134 
1 n PRO 135 
1 n VAL 136 
1 n VAL 137 
1 n SER 138 
1 n HIS 139 
1 n PRO 140 
1 n ALA 141 
1 n VAL 142 
1 n ALA 143 
1 n ILE 144 
1 n PRO 145 
1 n PRO 146 
1 n VAL 147 
1 n SER 148 
1 n LEU 149 
1 n PHE 150 
1 n ALA 151 
1 n GLU 152 
1 n ALA 153 
1 n GLU 154 
1 n ALA 155 
1 n THR 156 
1 n ALA 157 
1 n PRO 158 
1 n VAL 159 
1 n LEU 160 
1 n GLY 161 
1 n ARG 162 
1 n LYS 163 
1 n GLU 164 
1 n GLU 165 
1 n ASP 166 
1 n THR 167 
1 n SER 168 
1 n TRP 169 
1 n LEU 170 
1 n LEU 171 
1 n LEU 172 
1 n SER 173 
1 n LYS 174 
1 n ASP 175 
1 n SER 176 
1 n ASP 177 
1 n ASN 178 
1 n HIS 179 
1 n ASN 180 
1 n ARG 181 
1 n SER 182 
1 n GLY 183 
1 n ASN 184 
1 n ASN 185 
1 n SER 186 
1 n SER 187 
1 n THR 188 
1 n SER 189 
1 n SER 190 
1 n SER 191 
1 n SER 192 
1 n GLN 193 
1 n TYR 194 
1 n PHE 195 
1 n GLY 196 
1 n GLU 197 
1 n VAL 198 
1 n ASP 199 
1 n GLN 200 
1 n TYR 201 
1 n PHE 202 
1 n ASP 203 
1 n LEU 204 
1 n VAL 205 
1 n GLY 206 
1 n TYR 207 
1 n ASN 208 
1 n SER 209 
1 n TYR 210 
1 n TYR 211 
1 n ASP 212 
1 n SER 213 
1 n HIS 214 
1 n MET 215 
1 n SER 216 
1 n ASN 217 
1 n GLN 218 
1 n GLU 219 
1 n GLN 220 
1 n TYR 221 
1 n VAL 222 
1 n MET 223 
1 n GLN 224 
1 n GLU 225 
1 n GLN 226 
1 n GLN 227 
1 n HIS 228 
1 n LEU 229 
1 n GLN 230 
1 n GLN 231 
1 n MET 232 
1 n GLN 233 
1 n LYS 234 
1 n GLU 235 
1 n TYR 236 
1 n ALA 237 
1 n GLU 238 
1 n GLN 239 
1 n GLN 240 
1 n MET 241 
1 n GLN 242 
1 n LYS 243 
1 n GLU 244 
1 n TYR 245 
1 n VAL 246 
1 n GLU 247 
1 n ASN 248 
1 n GLU 249 
1 n GLY 250 
1 n SER 251 
1 n GLU 252 
1 n CYS 253 
1 n ILE 254 
1 n VAL 255 
1 n PRO 256 
1 n SER 257 
1 n GLN 258 
1 n SER 259 
1 n THR 260 
1 n ILE 261 
1 n VAL 262 
1 n ARG 263 
1 n ARG 264 
1 n PRO 265 
1 n HIS 266 
1 n GLN 267 
1 n SER 268 
1 n GLY 269 
1 n TYR 270 
1 n ALA 271 
1 n PRO 272 
1 n LEU 273 
1 n VAL 274 
1 n GLY 275 
1 n ALA 276 
1 n GLU 277 
1 n GLN 278 
1 n ALA 279 
1 n ALA 280 
1 n SER 281 
1 n ALA 282 
1 n THR 283 
1 n ALA 284 
1 n GLY 285 
1 n ALA 286 
1 n SER 287 
1 n ALA 288 
1 n TYR 289 
1 n THR 290 
1 n ASP 291 
1 n SER 292 
1 n VAL 293 
1 n ASN 294 
1 n ASN 295 
1 n SER 296 
1 n ILE 297 
1 n SER 298 
1 n PHE 299 
1 n SER 300 
1 n MET 301 
1 n GLU 302 
1 n ALA 303 
1 n GLY 304 
1 n ILE 305 
1 n VAL 306 
1 n PRO 307 
1 n ASP 308 
1 n ASN 309 
1 n THR 310 
1 n VAL 311 
1 n GLN 312 
1 n SER 313 
1 n SER 314 
1 n ILE 315 
1 n LEU 316 
1 n ARG 317 
1 n PRO 318 
1 n ALA 319 
1 n GLY 320 
1 n ALA 321 
1 n ILE 322 
1 n GLY 323 
1 n LEU 324 
1 n PHE 325 
1 n SER 326 
1 n SER 327 
1 n PRO 328 
1 n SER 329 
1 n LEU 330 
1 n GLN 331 
1 n THR 332 
1 n PRO 333 
1 n LEU 334 
1 n HIS 335 
1 n PHE 336 
1 n SER 337 
1 n SER 338 
1 n LYS 339 
1 n GLU 340 
1 n ARG 341 
1 n GLU 342 
1 n ALA 343 
1 n ARG 344 
1 n VAL 345 
1 n LEU 346 
1 n ARG 347 
1 n TYR 348 
1 n LYS 349 
1 n GLU 350 
1 n LYS 351 
1 n LYS 352 
1 n LYS 353 
1 n SER 354 
1 n ARG 355 
1 n LYS 356 
1 n PHE 357 
1 n GLU 358 
1 n LYS 359 
1 n THR 360 
1 n THR 361 
1 n ARG 362 
1 n TYR 363 
1 n ALA 364 
1 n THR 365 
1 n ARG 366 
1 n LYS 367 
1 n ALA 368 
1 n TYR 369 
1 n ALA 370 
1 n GLU 371 
1 n ALA 372 
1 n ARG 373 
1 n PRO 374 
1 n ARG 375 
1 n ILE 376 
1 n LYS 377 
1 n GLY 378 
1 n ARG 379 
1 n PHE 380 
1 n ALA 381 
1 n LYS 382 
1 n ARG 383 
1 n SER 384 
1 n ASP 385 
1 n ALA 386 
1 n GLU 387 
1 n MET 388 
1 n GLU 389 
1 n VAL 390 
1 n ASP 391 
1 n GLN 392 
1 n THR 393 
1 n PHE 394 
1 n SER 395 
1 n THR 396 
1 n ALA 397 
1 n ALA 398 
1 n LEU 399 
1 n SER 400 
1 n ASP 401 
1 n SER 402 
1 n SER 403 
1 n TYR 404 
1 n SER 405 
1 n THR 406 
1 n VAL 407 
1 n PRO 408 
1 n TRP 409 
1 n PHE 410 
2 n SER 1   
2 n GLY 2   
2 n ASP 3   
2 n PRO 4   
2 n ASN 5   
2 n GLY 6   
2 n GLN 7   
2 n GLU 8   
2 n GLY 9   
2 n LEU 10  
2 n LEU 11  
2 n PRO 12  
2 n ILE 13  
2 n ALA 14  
2 n ASN 15  
2 n VAL 16  
2 n GLY 17  
2 n ARG 18  
2 n ILE 19  
2 n MET 20  
2 n LYS 21  
2 n ASP 22  
2 n VAL 23  
2 n LEU 24  
2 n PRO 25  
2 n PRO 26  
2 n ALA 27  
2 n ALA 28  
2 n LYS 29  
2 n VAL 30  
2 n SER 31  
2 n LYS 32  
2 n HIS 33  
2 n ALA 34  
2 n LYS 35  
2 n GLU 36  
2 n VAL 37  
2 n ILE 38  
2 n GLN 39  
2 n GLU 40  
2 n CYS 41  
2 n ALA 42  
2 n THR 43  
2 n GLU 44  
2 n PHE 45  
2 n ILE 46  
2 n GLY 47  
2 n PHE 48  
2 n VAL 49  
2 n THR 50  
2 n GLY 51  
2 n GLU 52  
2 n ALA 53  
2 n SER 54  
2 n GLU 55  
2 n ARG 56  
2 n CYS 57  
2 n ARG 58  
2 n ARG 59  
2 n GLU 60  
2 n ARG 61  
2 n ARG 62  
2 n LYS 63  
2 n THR 64  
2 n VAL 65  
2 n ASN 66  
2 n GLY 67  
2 n ASP 68  
2 n ASP 69  
2 n ILE 70  
2 n CYS 71  
2 n HIS 72  
2 n ALA 73  
2 n MET 74  
2 n LYS 75  
2 n THR 76  
2 n LEU 77  
2 n GLY 78  
2 n LEU 79  
2 n ASP 80  
2 n ASN 81  
2 n TYR 82  
2 n ALA 83  
2 n GLY 84  
2 n ALA 85  
2 n MET 86  
2 n ARG 87  
2 n ARG 88  
2 n TYR 89  
2 n LEU 90  
2 n GLN 91  
2 n ARG 92  
2 n TYR 93  
2 n ARG 94  
2 n GLU 95  
3 n GLN 1   
3 n LEU 2   
3 n GLN 3   
3 n GLN 4   
3 n GLN 5   
3 n GLN 6   
3 n GLN 7   
3 n GLN 8   
3 n GLN 9   
3 n LEU 10  
3 n ARG 11  
3 n GLU 12  
3 n PHE 13  
3 n TRP 14  
3 n ALA 15  
3 n THR 16  
3 n GLN 17  
3 n MET 18  
3 n GLU 19  
3 n GLU 20  
3 n ILE 21  
3 n GLU 22  
3 n GLN 23  
3 n ALA 24  
3 n ALA 25  
3 n ASP 26  
3 n PHE 27  
3 n LYS 28  
3 n ASN 29  
3 n HIS 30  
3 n THR 31  
3 n LEU 32  
3 n PRO 33  
3 n LEU 34  
3 n ALA 35  
3 n ARG 36  
3 n ILE 37  
3 n LYS 38  
3 n LYS 39  
3 n ILE 40  
3 n MET 41  
3 n LYS 42  
3 n ALA 43  
3 n ASP 44  
3 n GLU 45  
3 n ASP 46  
3 n VAL 47  
3 n ARG 48  
3 n MET 49  
3 n ILE 50  
3 n SER 51  
3 n ALA 52  
3 n GLU 53  
3 n ALA 54  
3 n PRO 55  
3 n VAL 56  
3 n VAL 57  
3 n PHE 58  
3 n ALA 59  
3 n LYS 60  
3 n ALA 61  
3 n CYS 62  
3 n GLU 63  
3 n VAL 64  
3 n PHE 65  
3 n ILE 66  
3 n LEU 67  
3 n GLU 68  
3 n LEU 69  
3 n THR 70  
3 n LEU 71  
3 n ARG 72  
3 n SER 73  
3 n TRP 74  
3 n MET 75  
3 n HIS 76  
3 n THR 77  
3 n GLU 78  
3 n GLU 79  
3 n ASN 80  
3 n LYS 81  
3 n ARG 82  
3 n ARG 83  
3 n THR 84  
3 n LEU 85  
3 n GLN 86  
3 n LYS 87  
3 n ASN 88  
3 n ASP 89  
3 n ILE 90  
3 n ALA 91  
3 n ALA 92  
3 n ALA 93  
3 n ILE 94  
3 n THR 95  
3 n ARG 96  
3 n THR 97  
3 n ASP 98  
3 n ILE 99  
3 n TYR 100 
3 n ASP 101 
3 n PHE 102 
3 n LEU 103 
3 n VAL 104 
3 n ASP 105 
3 n ILE 106 
3 n ILE 107 
3 n PRO 108 
3 n ARG 109 
3 n ASP 110 
3 n ASP 111 
3 n MET 112 
3 n LYS 113 
3 n GLU 114 
3 n GLU 115 
3 n GLY 116 
3 n LEU 117 
3 n GLY 118 
3 n LEU 119 
3 n PRO 120 
3 n ARG 121 
3 n VAL 122 
3 n GLY 123 
3 n LEU 124 
3 n PRO 125 
3 n PRO 126 
3 n ALA 127 
3 n ALA 128 
3 n LEU 129 
3 n GLY 130 
3 n ALA 131 
3 n PRO 132 
3 n ALA 133 
3 n ASP 134 
3 n ALA 135 
3 n TYR 136 
3 n PRO 137 
3 n PRO 138 
3 n TYR 139 
3 n TYR 140 
3 n TYR 141 
3 n LEU 142 
3 n PRO 143 
3 n ALA 144 
3 n GLN 145 
3 n GLN 146 
3 n VAL 147 
3 n PRO 148 
3 n GLY 149 
3 n VAL 150 
4 n DC  1   
4 n DA  2   
4 n DC  3   
4 n DG  4   
4 n DC  5   
4 n DA  6   
4 n DC  7   
4 n DC  8   
4 n DA  9   
4 n DG  10  
4 n DA  11  
4 n DC  12  
4 n DC  13  
4 n DA  14  
4 n DC  15  
4 n DA  16  
4 n DC  17  
4 n DC  18  
4 n DA  19  
4 n DG  20  
4 n DA  21  
4 n DA  22  
4 n DA  23  
4 n DC  24  
4 n DA  25  
4 n DA  26  
4 n DA  27  
4 n DC  28  
4 n DA  29  
4 n DA  30  
4 n DA  31  
5 n DT  1   
5 n DT  2   
5 n DT  3   
5 n DG  4   
5 n DT  5   
5 n DT  6   
5 n DT  7   
5 n DG  8   
5 n DT  9   
5 n DT  10  
5 n DT  11  
5 n DC  12  
5 n DT  13  
5 n DG  14  
5 n DG  15  
5 n DT  16  
5 n DG  17  
5 n DT  18  
5 n DG  19  
5 n DG  20  
5 n DT  21  
5 n DC  22  
5 n DT  23  
5 n DG  24  
5 n DG  25  
5 n DT  26  
5 n DG  27  
5 n DC  28  
5 n DG  29  
5 n DT  30  
5 n DG  31  
#
_ma_data.content_type "model coordinates"
_ma_data.id           1
_ma_data.name         Model
#
_ma_model_list.data_id          1
_ma_model_list.model_group_id   1
_ma_model_list.model_group_name "AlphaFold-beta-20231127 (927599d6-1efe-4fa9-85d2-a29f909d212e @ 2024-12-02 03:41:39)"
_ma_model_list.model_id         1
_ma_model_list.model_name       "Top ranked model"
_ma_model_list.model_type       "Ab initio model"
_ma_model_list.ordinal_id       1
#
loop_
_ma_protocol_step.method_type
_ma_protocol_step.ordinal_id
_ma_protocol_step.protocol_id
_ma_protocol_step.step_id
"coevolution MSA" 1 1 1 
"template search" 2 1 2 
modeling          3 1 3 
#
loop_
_ma_qa_metric.id
_ma_qa_metric.mode
_ma_qa_metric.name
_ma_qa_metric.software_group_id
_ma_qa_metric.type
1 global pLDDT 1 pLDDT 
2 local  pLDDT 1 pLDDT 
#
_ma_qa_metric_global.metric_id    1
_ma_qa_metric_global.metric_value 65.03
_ma_qa_metric_global.model_id     1
_ma_qa_metric_global.ordinal_id   1
#
_ma_software_group.group_id    1
_ma_software_group.ordinal_id  1
_ma_software_group.software_id 1
#
loop_
_ma_target_entity.data_id
_ma_target_entity.entity_id
_ma_target_entity.origin
1 1 . 
1 2 . 
1 3 . 
1 4 . 
1 5 . 
#
loop_
_ma_target_entity_instance.asym_id
_ma_target_entity_instance.details
_ma_target_entity_instance.entity_id
A . 1 
B . 2 
C . 3 
D . 4 
E . 5 
#
loop_
_pdbx_data_usage.details
_pdbx_data_usage.id
_pdbx_data_usage.type
_pdbx_data_usage.url
;NON-COMMERCIAL USE ONLY, BY USING THIS FILE YOU AGREE TO THE TERMS OF USE FOUND
AT alphafoldserver.com/output-terms.
;
1 license    ? 
;THE INFORMATION IS NOT INTENDED FOR, HAS NOT BEEN VALIDATED FOR, AND IS NOT
APPROVED FOR CLINICAL USE. IT SHOULD NOT BE USED FOR CLINICAL PURPOSE OR RELIED
ON FOR MEDICAL OR OTHER PROFESSIONAL ADVICE. IT IS THEORETICAL MODELLING ONLY
AND CAUTION SHOULD BE EXERCISED IN ITS USE. IT IS PROVIDED "AS-IS" WITHOUT ANY
WARRANTY OF ANY KIND, WHETHER EXPRESSED OR IMPLIED. NO WARRANTY IS GIVEN THAT
USE OF THE INFORMATION SHALL NOT INFRINGE THE RIGHTS OF ANY THIRD PARTY.
;
2 disclaimer ? 
#
loop_
_pdbx_poly_seq_scheme.asym_id
_pdbx_poly_seq_scheme.auth_seq_num
_pdbx_poly_seq_scheme.entity_id
_pdbx_poly_seq_scheme.hetero
_pdbx_poly_seq_scheme.mon_id
_pdbx_poly_seq_scheme.pdb_ins_code
_pdbx_poly_seq_scheme.pdb_seq_num
_pdbx_poly_seq_scheme.pdb_strand_id
_pdbx_poly_seq_scheme.seq_id
A 1   1 n MET . 1   A 1   
A 2   1 n PRO . 2   A 2   
A 3   1 n ARG . 3   A 3   
A 4   1 n CYS . 4   A 4   
A 5   1 n ASN . 5   A 5   
A 6   1 n LYS . 6   A 6   
A 7   1 n CYS . 7   A 7   
A 8   1 n LEU . 8   A 8   
A 9   1 n SER . 9   A 9   
A 10  1 n GLU . 10  A 10  
A 11  1 n ASN . 11  A 11  
A 12  1 n ASP . 12  A 12  
A 13  1 n SER . 13  A 13  
A 14  1 n ALA . 14  A 14  
A 15  1 n SER . 15  A 15  
A 16  1 n GLU . 16  A 16  
A 17  1 n ASP . 17  A 17  
A 18  1 n ARG . 18  A 18  
A 19  1 n HIS . 19  A 19  
A 20  1 n TRP . 20  A 20  
A 21  1 n HIS . 21  A 21  
A 22  1 n ARG . 22  A 22  
A 23  1 n THR . 23  A 23  
A 24  1 n ALA . 24  A 24  
A 25  1 n THR . 25  A 25  
A 26  1 n LEU . 26  A 26  
A 27  1 n PHE . 27  A 27  
A 28  1 n MET . 28  A 28  
A 29  1 n ASN . 29  A 29  
A 30  1 n CYS . 30  A 30  
A 31  1 n VAL . 31  A 31  
A 32  1 n SER . 32  A 32  
A 33  1 n ASN . 33  A 33  
A 34  1 n GLY . 34  A 34  
A 35  1 n THR . 35  A 35  
A 36  1 n VAL . 36  A 36  
A 37  1 n TYR . 37  A 37  
A 38  1 n GLU . 38  A 38  
A 39  1 n GLU . 39  A 39  
A 40  1 n ALA . 40  A 40  
A 41  1 n VAL . 41  A 41  
A 42  1 n GLY . 42  A 42  
A 43  1 n ARG . 43  A 43  
A 44  1 n GLU . 44  A 44  
A 45  1 n GLY . 45  A 45  
A 46  1 n CYS . 46  A 46  
A 47  1 n TRP . 47  A 47  
A 48  1 n ALA . 48  A 48  
A 49  1 n ARG . 49  A 49  
A 50  1 n LEU . 50  A 50  
A 51  1 n CYS . 51  A 51  
A 52  1 n ASP . 52  A 52  
A 53  1 n GLY . 53  A 53  
A 54  1 n CYS . 54  A 54  
A 55  1 n CYS . 55  A 55  
A 56  1 n THR . 56  A 56  
A 57  1 n VAL . 57  A 57  
A 58  1 n PRO . 58  A 58  
A 59  1 n SER . 59  A 59  
A 60  1 n VAL . 60  A 60  
A 61  1 n VAL . 61  A 61  
A 62  1 n TYR . 62  A 62  
A 63  1 n CYS . 63  A 63  
A 64  1 n ARG . 64  A 64  
A 65  1 n ALA . 65  A 65  
A 66  1 n ASP . 66  A 66  
A 67  1 n SER . 67  A 67  
A 68  1 n ALA . 68  A 68  
A 69  1 n TYR . 69  A 69  
A 70  1 n LEU . 70  A 70  
A 71  1 n CYS . 71  A 71  
A 72  1 n ALA . 72  A 72  
A 73  1 n SER . 73  A 73  
A 74  1 n CYS . 74  A 74  
A 75  1 n ASP . 75  A 75  
A 76  1 n ALA . 76  A 76  
A 77  1 n GLN . 77  A 77  
A 78  1 n ILE . 78  A 78  
A 79  1 n HIS . 79  A 79  
A 80  1 n ALA . 80  A 80  
A 81  1 n ALA . 81  A 81  
A 82  1 n ASN . 82  A 82  
A 83  1 n ARG . 83  A 83  
A 84  1 n VAL . 84  A 84  
A 85  1 n ALA . 85  A 85  
A 86  1 n SER . 86  A 86  
A 87  1 n ARG . 87  A 87  
A 88  1 n HIS . 88  A 88  
A 89  1 n GLU . 89  A 89  
A 90  1 n ARG . 90  A 90  
A 91  1 n VAL . 91  A 91  
A 92  1 n LEU . 92  A 92  
A 93  1 n LEU . 93  A 93  
A 94  1 n SER . 94  A 94  
A 95  1 n GLU . 95  A 95  
A 96  1 n ALA . 96  A 96  
A 97  1 n TYR . 97  A 97  
A 98  1 n LYS . 98  A 98  
A 99  1 n HIS . 99  A 99  
A 100 1 n ALA . 100 A 100 
A 101 1 n PRO . 101 A 101 
A 102 1 n VAL . 102 A 102 
A 103 1 n MET . 103 A 103 
A 104 1 n LEU . 104 A 104 
A 105 1 n ASP . 105 A 105 
A 106 1 n CYS . 106 A 106 
A 107 1 n HIS . 107 A 107 
A 108 1 n ALA . 108 A 108 
A 109 1 n ASP . 109 A 109 
A 110 1 n ALA . 110 A 110 
A 111 1 n ALA . 111 A 111 
A 112 1 n ALA . 112 A 112 
A 113 1 n LEU . 113 A 113 
A 114 1 n CYS . 114 A 114 
A 115 1 n ALA . 115 A 115 
A 116 1 n ALA . 116 A 116 
A 117 1 n TYR . 117 A 117 
A 118 1 n GLU . 118 A 118 
A 119 1 n ALA . 119 A 119 
A 120 1 n GLN . 120 A 120 
A 121 1 n VAL . 121 A 121 
A 122 1 n HIS . 122 A 122 
A 123 1 n TYR . 123 A 123 
A 124 1 n ALA . 124 A 124 
A 125 1 n ASN . 125 A 125 
A 126 1 n LEU . 126 A 126 
A 127 1 n LEU . 127 A 127 
A 128 1 n THR . 128 A 128 
A 129 1 n VAL . 129 A 129 
A 130 1 n MET . 130 A 130 
A 131 1 n HIS . 131 A 131 
A 132 1 n GLN . 132 A 132 
A 133 1 n ARG . 133 A 133 
A 134 1 n MET . 134 A 134 
A 135 1 n PRO . 135 A 135 
A 136 1 n VAL . 136 A 136 
A 137 1 n VAL . 137 A 137 
A 138 1 n SER . 138 A 138 
A 139 1 n HIS . 139 A 139 
A 140 1 n PRO . 140 A 140 
A 141 1 n ALA . 141 A 141 
A 142 1 n VAL . 142 A 142 
A 143 1 n ALA . 143 A 143 
A 144 1 n ILE . 144 A 144 
A 145 1 n PRO . 145 A 145 
A 146 1 n PRO . 146 A 146 
A 147 1 n VAL . 147 A 147 
A 148 1 n SER . 148 A 148 
A 149 1 n LEU . 149 A 149 
A 150 1 n PHE . 150 A 150 
A 151 1 n ALA . 151 A 151 
A 152 1 n GLU . 152 A 152 
A 153 1 n ALA . 153 A 153 
A 154 1 n GLU . 154 A 154 
A 155 1 n ALA . 155 A 155 
A 156 1 n THR . 156 A 156 
A 157 1 n ALA . 157 A 157 
A 158 1 n PRO . 158 A 158 
A 159 1 n VAL . 159 A 159 
A 160 1 n LEU . 160 A 160 
A 161 1 n GLY . 161 A 161 
A 162 1 n ARG . 162 A 162 
A 163 1 n LYS . 163 A 163 
A 164 1 n GLU . 164 A 164 
A 165 1 n GLU . 165 A 165 
A 166 1 n ASP . 166 A 166 
A 167 1 n THR . 167 A 167 
A 168 1 n SER . 168 A 168 
A 169 1 n TRP . 169 A 169 
A 170 1 n LEU . 170 A 170 
A 171 1 n LEU . 171 A 171 
A 172 1 n LEU . 172 A 172 
A 173 1 n SER . 173 A 173 
A 174 1 n LYS . 174 A 174 
A 175 1 n ASP . 175 A 175 
A 176 1 n SER . 176 A 176 
A 177 1 n ASP . 177 A 177 
A 178 1 n ASN . 178 A 178 
A 179 1 n HIS . 179 A 179 
A 180 1 n ASN . 180 A 180 
A 181 1 n ARG . 181 A 181 
A 182 1 n SER . 182 A 182 
A 183 1 n GLY . 183 A 183 
A 184 1 n ASN . 184 A 184 
A 185 1 n ASN . 185 A 185 
A 186 1 n SER . 186 A 186 
A 187 1 n SER . 187 A 187 
A 188 1 n THR . 188 A 188 
A 189 1 n SER . 189 A 189 
A 190 1 n SER . 190 A 190 
A 191 1 n SER . 191 A 191 
A 192 1 n SER . 192 A 192 
A 193 1 n GLN . 193 A 193 
A 194 1 n TYR . 194 A 194 
A 195 1 n PHE . 195 A 195 
A 196 1 n GLY . 196 A 196 
A 197 1 n GLU . 197 A 197 
A 198 1 n VAL . 198 A 198 
A 199 1 n ASP . 199 A 199 
A 200 1 n GLN . 200 A 200 
A 201 1 n TYR . 201 A 201 
A 202 1 n PHE . 202 A 202 
A 203 1 n ASP . 203 A 203 
A 204 1 n LEU . 204 A 204 
A 205 1 n VAL . 205 A 205 
A 206 1 n GLY . 206 A 206 
A 207 1 n TYR . 207 A 207 
A 208 1 n ASN . 208 A 208 
A 209 1 n SER . 209 A 209 
A 210 1 n TYR . 210 A 210 
A 211 1 n TYR . 211 A 211 
A 212 1 n ASP . 212 A 212 
A 213 1 n SER . 213 A 213 
A 214 1 n HIS . 214 A 214 
A 215 1 n MET . 215 A 215 
A 216 1 n SER . 216 A 216 
A 217 1 n ASN . 217 A 217 
A 218 1 n GLN . 218 A 218 
A 219 1 n GLU . 219 A 219 
A 220 1 n GLN . 220 A 220 
A 221 1 n TYR . 221 A 221 
A 222 1 n VAL . 222 A 222 
A 223 1 n MET . 223 A 223 
A 224 1 n GLN . 224 A 224 
A 225 1 n GLU . 225 A 225 
A 226 1 n GLN . 226 A 226 
A 227 1 n GLN . 227 A 227 
A 228 1 n HIS . 228 A 228 
A 229 1 n LEU . 229 A 229 
A 230 1 n GLN . 230 A 230 
A 231 1 n GLN . 231 A 231 
A 232 1 n MET . 232 A 232 
A 233 1 n GLN . 233 A 233 
A 234 1 n LYS . 234 A 234 
A 235 1 n GLU . 235 A 235 
A 236 1 n TYR . 236 A 236 
A 237 1 n ALA . 237 A 237 
A 238 1 n GLU . 238 A 238 
A 239 1 n GLN . 239 A 239 
A 240 1 n GLN . 240 A 240 
A 241 1 n MET . 241 A 241 
A 242 1 n GLN . 242 A 242 
A 243 1 n LYS . 243 A 243 
A 244 1 n GLU . 244 A 244 
A 245 1 n TYR . 245 A 245 
A 246 1 n VAL . 246 A 246 
A 247 1 n GLU . 247 A 247 
A 248 1 n ASN . 248 A 248 
A 249 1 n GLU . 249 A 249 
A 250 1 n GLY . 250 A 250 
A 251 1 n SER . 251 A 251 
A 252 1 n GLU . 252 A 252 
A 253 1 n CYS . 253 A 253 
A 254 1 n ILE . 254 A 254 
A 255 1 n VAL . 255 A 255 
A 256 1 n PRO . 256 A 256 
A 257 1 n SER . 257 A 257 
A 258 1 n GLN . 258 A 258 
A 259 1 n SER . 259 A 259 
A 260 1 n THR . 260 A 260 
A 261 1 n ILE . 261 A 261 
A 262 1 n VAL . 262 A 262 
A 263 1 n ARG . 263 A 263 
A 264 1 n ARG . 264 A 264 
A 265 1 n PRO . 265 A 265 
A 266 1 n HIS . 266 A 266 
A 267 1 n GLN . 267 A 267 
A 268 1 n SER . 268 A 268 
A 269 1 n GLY . 269 A 269 
A 270 1 n TYR . 270 A 270 
A 271 1 n ALA . 271 A 271 
A 272 1 n PRO . 272 A 272 
A 273 1 n LEU . 273 A 273 
A 274 1 n VAL . 274 A 274 
A 275 1 n GLY . 275 A 275 
A 276 1 n ALA . 276 A 276 
A 277 1 n GLU . 277 A 277 
A 278 1 n GLN . 278 A 278 
A 279 1 n ALA . 279 A 279 
A 280 1 n ALA . 280 A 280 
A 281 1 n SER . 281 A 281 
A 282 1 n ALA . 282 A 282 
A 283 1 n THR . 283 A 283 
A 284 1 n ALA . 284 A 284 
A 285 1 n GLY . 285 A 285 
A 286 1 n ALA . 286 A 286 
A 287 1 n SER . 287 A 287 
A 288 1 n ALA . 288 A 288 
A 289 1 n TYR . 289 A 289 
A 290 1 n THR . 290 A 290 
A 291 1 n ASP . 291 A 291 
A 292 1 n SER . 292 A 292 
A 293 1 n VAL . 293 A 293 
A 294 1 n ASN . 294 A 294 
A 295 1 n ASN . 295 A 295 
A 296 1 n SER . 296 A 296 
A 297 1 n ILE . 297 A 297 
A 298 1 n SER . 298 A 298 
A 299 1 n PHE . 299 A 299 
A 300 1 n SER . 300 A 300 
A 301 1 n MET . 301 A 301 
A 302 1 n GLU . 302 A 302 
A 303 1 n ALA . 303 A 303 
A 304 1 n GLY . 304 A 304 
A 305 1 n ILE . 305 A 305 
A 306 1 n VAL . 306 A 306 
A 307 1 n PRO . 307 A 307 
A 308 1 n ASP . 308 A 308 
A 309 1 n ASN . 309 A 309 
A 310 1 n THR . 310 A 310 
A 311 1 n VAL . 311 A 311 
A 312 1 n GLN . 312 A 312 
A 313 1 n SER . 313 A 313 
A 314 1 n SER . 314 A 314 
A 315 1 n ILE . 315 A 315 
A 316 1 n LEU . 316 A 316 
A 317 1 n ARG . 317 A 317 
A 318 1 n PRO . 318 A 318 
A 319 1 n ALA . 319 A 319 
A 320 1 n GLY . 320 A 320 
A 321 1 n ALA . 321 A 321 
A 322 1 n ILE . 322 A 322 
A 323 1 n GLY . 323 A 323 
A 324 1 n LEU . 324 A 324 
A 325 1 n PHE . 325 A 325 
A 326 1 n SER . 326 A 326 
A 327 1 n SER . 327 A 327 
A 328 1 n PRO . 328 A 328 
A 329 1 n SER . 329 A 329 
A 330 1 n LEU . 330 A 330 
A 331 1 n GLN . 331 A 331 
A 332 1 n THR . 332 A 332 
A 333 1 n PRO . 333 A 333 
A 334 1 n LEU . 334 A 334 
A 335 1 n HIS . 335 A 335 
A 336 1 n PHE . 336 A 336 
A 337 1 n SER . 337 A 337 
A 338 1 n SER . 338 A 338 
A 339 1 n LYS . 339 A 339 
A 340 1 n GLU . 340 A 340 
A 341 1 n ARG . 341 A 341 
A 342 1 n GLU . 342 A 342 
A 343 1 n ALA . 343 A 343 
A 344 1 n ARG . 344 A 344 
A 345 1 n VAL . 345 A 345 
A 346 1 n LEU . 346 A 346 
A 347 1 n ARG . 347 A 347 
A 348 1 n TYR . 348 A 348 
A 349 1 n LYS . 349 A 349 
A 350 1 n GLU . 350 A 350 
A 351 1 n LYS . 351 A 351 
A 352 1 n LYS . 352 A 352 
A 353 1 n LYS . 353 A 353 
A 354 1 n SER . 354 A 354 
A 355 1 n ARG . 355 A 355 
A 356 1 n LYS . 356 A 356 
A 357 1 n PHE . 357 A 357 
A 358 1 n GLU . 358 A 358 
A 359 1 n LYS . 359 A 359 
A 360 1 n THR . 360 A 360 
A 361 1 n THR . 361 A 361 
A 362 1 n ARG . 362 A 362 
A 363 1 n TYR . 363 A 363 
A 364 1 n ALA . 364 A 364 
A 365 1 n THR . 365 A 365 
A 366 1 n ARG . 366 A 366 
A 367 1 n LYS . 367 A 367 
A 368 1 n ALA . 368 A 368 
A 369 1 n TYR . 369 A 369 
A 370 1 n ALA . 370 A 370 
A 371 1 n GLU . 371 A 371 
A 372 1 n ALA . 372 A 372 
A 373 1 n ARG . 373 A 373 
A 374 1 n PRO . 374 A 374 
A 375 1 n ARG . 375 A 375 
A 376 1 n ILE . 376 A 376 
A 377 1 n LYS . 377 A 377 
A 378 1 n GLY . 378 A 378 
A 379 1 n ARG . 379 A 379 
A 380 1 n PHE . 380 A 380 
A 381 1 n ALA . 381 A 381 
A 382 1 n LYS . 382 A 382 
A 383 1 n ARG . 383 A 383 
A 384 1 n SER . 384 A 384 
A 385 1 n ASP . 385 A 385 
A 386 1 n ALA . 386 A 386 
A 387 1 n GLU . 387 A 387 
A 388 1 n MET . 388 A 388 
A 389 1 n GLU . 389 A 389 
A 390 1 n VAL . 390 A 390 
A 391 1 n ASP . 391 A 391 
A 392 1 n GLN . 392 A 392 
A 393 1 n THR . 393 A 393 
A 394 1 n PHE . 394 A 394 
A 395 1 n SER . 395 A 395 
A 396 1 n THR . 396 A 396 
A 397 1 n ALA . 397 A 397 
A 398 1 n ALA . 398 A 398 
A 399 1 n LEU . 399 A 399 
A 400 1 n SER . 400 A 400 
A 401 1 n ASP . 401 A 401 
A 402 1 n SER . 402 A 402 
A 403 1 n SER . 403 A 403 
A 404 1 n TYR . 404 A 404 
A 405 1 n SER . 405 A 405 
A 406 1 n THR . 406 A 406 
A 407 1 n VAL . 407 A 407 
A 408 1 n PRO . 408 A 408 
A 409 1 n TRP . 409 A 409 
A 410 1 n PHE . 410 A 410 
B 1   2 n SER . 1   B 1   
B 2   2 n GLY . 2   B 2   
B 3   2 n ASP . 3   B 3   
B 4   2 n PRO . 4   B 4   
B 5   2 n ASN . 5   B 5   
B 6   2 n GLY . 6   B 6   
B 7   2 n GLN . 7   B 7   
B 8   2 n GLU . 8   B 8   
B 9   2 n GLY . 9   B 9   
B 10  2 n LEU . 10  B 10  
B 11  2 n LEU . 11  B 11  
B 12  2 n PRO . 12  B 12  
B 13  2 n ILE . 13  B 13  
B 14  2 n ALA . 14  B 14  
B 15  2 n ASN . 15  B 15  
B 16  2 n VAL . 16  B 16  
B 17  2 n GLY . 17  B 17  
B 18  2 n ARG . 18  B 18  
B 19  2 n ILE . 19  B 19  
B 20  2 n MET . 20  B 20  
B 21  2 n LYS . 21  B 21  
B 22  2 n ASP . 22  B 22  
B 23  2 n VAL . 23  B 23  
B 24  2 n LEU . 24  B 24  
B 25  2 n PRO . 25  B 25  
B 26  2 n PRO . 26  B 26  
B 27  2 n ALA . 27  B 27  
B 28  2 n ALA . 28  B 28  
B 29  2 n LYS . 29  B 29  
B 30  2 n VAL . 30  B 30  
B 31  2 n SER . 31  B 31  
B 32  2 n LYS . 32  B 32  
B 33  2 n HIS . 33  B 33  
B 34  2 n ALA . 34  B 34  
B 35  2 n LYS . 35  B 35  
B 36  2 n GLU . 36  B 36  
B 37  2 n VAL . 37  B 37  
B 38  2 n ILE . 38  B 38  
B 39  2 n GLN . 39  B 39  
B 40  2 n GLU . 40  B 40  
B 41  2 n CYS . 41  B 41  
B 42  2 n ALA . 42  B 42  
B 43  2 n THR . 43  B 43  
B 44  2 n GLU . 44  B 44  
B 45  2 n PHE . 45  B 45  
B 46  2 n ILE . 46  B 46  
B 47  2 n GLY . 47  B 47  
B 48  2 n PHE . 48  B 48  
B 49  2 n VAL . 49  B 49  
B 50  2 n THR . 50  B 50  
B 51  2 n GLY . 51  B 51  
B 52  2 n GLU . 52  B 52  
B 53  2 n ALA . 53  B 53  
B 54  2 n SER . 54  B 54  
B 55  2 n GLU . 55  B 55  
B 56  2 n ARG . 56  B 56  
B 57  2 n CYS . 57  B 57  
B 58  2 n ARG . 58  B 58  
B 59  2 n ARG . 59  B 59  
B 60  2 n GLU . 60  B 60  
B 61  2 n ARG . 61  B 61  
B 62  2 n ARG . 62  B 62  
B 63  2 n LYS . 63  B 63  
B 64  2 n THR . 64  B 64  
B 65  2 n VAL . 65  B 65  
B 66  2 n ASN . 66  B 66  
B 67  2 n GLY . 67  B 67  
B 68  2 n ASP . 68  B 68  
B 69  2 n ASP . 69  B 69  
B 70  2 n ILE . 70  B 70  
B 71  2 n CYS . 71  B 71  
B 72  2 n HIS . 72  B 72  
B 73  2 n ALA . 73  B 73  
B 74  2 n MET . 74  B 74  
B 75  2 n LYS . 75  B 75  
B 76  2 n THR . 76  B 76  
B 77  2 n LEU . 77  B 77  
B 78  2 n GLY . 78  B 78  
B 79  2 n LEU . 79  B 79  
B 80  2 n ASP . 80  B 80  
B 81  2 n ASN . 81  B 81  
B 82  2 n TYR . 82  B 82  
B 83  2 n ALA . 83  B 83  
B 84  2 n GLY . 84  B 84  
B 85  2 n ALA . 85  B 85  
B 86  2 n MET . 86  B 86  
B 87  2 n ARG . 87  B 87  
B 88  2 n ARG . 88  B 88  
B 89  2 n TYR . 89  B 89  
B 90  2 n LEU . 90  B 90  
B 91  2 n GLN . 91  B 91  
B 92  2 n ARG . 92  B 92  
B 93  2 n TYR . 93  B 93  
B 94  2 n ARG . 94  B 94  
B 95  2 n GLU . 95  B 95  
C 1   3 n GLN . 1   C 1   
C 2   3 n LEU . 2   C 2   
C 3   3 n GLN . 3   C 3   
C 4   3 n GLN . 4   C 4   
C 5   3 n GLN . 5   C 5   
C 6   3 n GLN . 6   C 6   
C 7   3 n GLN . 7   C 7   
C 8   3 n GLN . 8   C 8   
C 9   3 n GLN . 9   C 9   
C 10  3 n LEU . 10  C 10  
C 11  3 n ARG . 11  C 11  
C 12  3 n GLU . 12  C 12  
C 13  3 n PHE . 13  C 13  
C 14  3 n TRP . 14  C 14  
C 15  3 n ALA . 15  C 15  
C 16  3 n THR . 16  C 16  
C 17  3 n GLN . 17  C 17  
C 18  3 n MET . 18  C 18  
C 19  3 n GLU . 19  C 19  
C 20  3 n GLU . 20  C 20  
C 21  3 n ILE . 21  C 21  
C 22  3 n GLU . 22  C 22  
C 23  3 n GLN . 23  C 23  
C 24  3 n ALA . 24  C 24  
C 25  3 n ALA . 25  C 25  
C 26  3 n ASP . 26  C 26  
C 27  3 n PHE . 27  C 27  
C 28  3 n LYS . 28  C 28  
C 29  3 n ASN . 29  C 29  
C 30  3 n HIS . 30  C 30  
C 31  3 n THR . 31  C 31  
C 32  3 n LEU . 32  C 32  
C 33  3 n PRO . 33  C 33  
C 34  3 n LEU . 34  C 34  
C 35  3 n ALA . 35  C 35  
C 36  3 n ARG . 36  C 36  
C 37  3 n ILE . 37  C 37  
C 38  3 n LYS . 38  C 38  
C 39  3 n LYS . 39  C 39  
C 40  3 n ILE . 40  C 40  
C 41  3 n MET . 41  C 41  
C 42  3 n LYS . 42  C 42  
C 43  3 n ALA . 43  C 43  
C 44  3 n ASP . 44  C 44  
C 45  3 n GLU . 45  C 45  
C 46  3 n ASP . 46  C 46  
C 47  3 n VAL . 47  C 47  
C 48  3 n ARG . 48  C 48  
C 49  3 n MET . 49  C 49  
C 50  3 n ILE . 50  C 50  
C 51  3 n SER . 51  C 51  
C 52  3 n ALA . 52  C 52  
C 53  3 n GLU . 53  C 53  
C 54  3 n ALA . 54  C 54  
C 55  3 n PRO . 55  C 55  
C 56  3 n VAL . 56  C 56  
C 57  3 n VAL . 57  C 57  
C 58  3 n PHE . 58  C 58  
C 59  3 n ALA . 59  C 59  
C 60  3 n LYS . 60  C 60  
C 61  3 n ALA . 61  C 61  
C 62  3 n CYS . 62  C 62  
C 63  3 n GLU . 63  C 63  
C 64  3 n VAL . 64  C 64  
C 65  3 n PHE . 65  C 65  
C 66  3 n ILE . 66  C 66  
C 67  3 n LEU . 67  C 67  
C 68  3 n GLU . 68  C 68  
C 69  3 n LEU . 69  C 69  
C 70  3 n THR . 70  C 70  
C 71  3 n LEU . 71  C 71  
C 72  3 n ARG . 72  C 72  
C 73  3 n SER . 73  C 73  
C 74  3 n TRP . 74  C 74  
C 75  3 n MET . 75  C 75  
C 76  3 n HIS . 76  C 76  
C 77  3 n THR . 77  C 77  
C 78  3 n GLU . 78  C 78  
C 79  3 n GLU . 79  C 79  
C 80  3 n ASN . 80  C 80  
C 81  3 n LYS . 81  C 81  
C 82  3 n ARG . 82  C 82  
C 83  3 n ARG . 83  C 83  
C 84  3 n THR . 84  C 84  
C 85  3 n LEU . 85  C 85  
C 86  3 n GLN . 86  C 86  
C 87  3 n LYS . 87  C 87  
C 88  3 n ASN . 88  C 88  
C 89  3 n ASP . 89  C 89  
C 90  3 n ILE . 90  C 90  
C 91  3 n ALA . 91  C 91  
C 92  3 n ALA . 92  C 92  
C 93  3 n ALA . 93  C 93  
C 94  3 n ILE . 94  C 94  
C 95  3 n THR . 95  C 95  
C 96  3 n ARG . 96  C 96  
C 97  3 n THR . 97  C 97  
C 98  3 n ASP . 98  C 98  
C 99  3 n ILE . 99  C 99  
C 100 3 n TYR . 100 C 100 
C 101 3 n ASP . 101 C 101 
C 102 3 n PHE . 102 C 102 
C 103 3 n LEU . 103 C 103 
C 104 3 n VAL . 104 C 104 
C 105 3 n ASP . 105 C 105 
C 106 3 n ILE . 106 C 106 
C 107 3 n ILE . 107 C 107 
C 108 3 n PRO . 108 C 108 
C 109 3 n ARG . 109 C 109 
C 110 3 n ASP . 110 C 110 
C 111 3 n ASP . 111 C 111 
C 112 3 n MET . 112 C 112 
C 113 3 n LYS . 113 C 113 
C 114 3 n GLU . 114 C 114 
C 115 3 n GLU . 115 C 115 
C 116 3 n GLY . 116 C 116 
C 117 3 n LEU . 117 C 117 
C 118 3 n GLY . 118 C 118 
C 119 3 n LEU . 119 C 119 
C 120 3 n PRO . 120 C 120 
C 121 3 n ARG . 121 C 121 
C 122 3 n VAL . 122 C 122 
C 123 3 n GLY . 123 C 123 
C 124 3 n LEU . 124 C 124 
C 125 3 n PRO . 125 C 125 
C 126 3 n PRO . 126 C 126 
C 127 3 n ALA . 127 C 127 
C 128 3 n ALA . 128 C 128 
C 129 3 n LEU . 129 C 129 
C 130 3 n GLY . 130 C 130 
C 131 3 n ALA . 131 C 131 
C 132 3 n PRO . 132 C 132 
C 133 3 n ALA . 133 C 133 
C 134 3 n ASP . 134 C 134 
C 135 3 n ALA . 135 C 135 
C 136 3 n TYR . 136 C 136 
C 137 3 n PRO . 137 C 137 
C 138 3 n PRO . 138 C 138 
C 139 3 n TYR . 139 C 139 
C 140 3 n TYR . 140 C 140 
C 141 3 n TYR . 141 C 141 
C 142 3 n LEU . 142 C 142 
C 143 3 n PRO . 143 C 143 
C 144 3 n ALA . 144 C 144 
C 145 3 n GLN . 145 C 145 
C 146 3 n GLN . 146 C 146 
C 147 3 n VAL . 147 C 147 
C 148 3 n PRO . 148 C 148 
C 149 3 n GLY . 149 C 149 
C 150 3 n VAL . 150 C 150 
D 1   4 n DC  . 1   D 1   
D 2   4 n DA  . 2   D 2   
D 3   4 n DC  . 3   D 3   
D 4   4 n DG  . 4   D 4   
D 5   4 n DC  . 5   D 5   
D 6   4 n DA  . 6   D 6   
D 7   4 n DC  . 7   D 7   
D 8   4 n DC  . 8   D 8   
D 9   4 n DA  . 9   D 9   
D 10  4 n DG  . 10  D 10  
D 11  4 n DA  . 11  D 11  
D 12  4 n DC  . 12  D 12  
D 13  4 n DC  . 13  D 13  
D 14  4 n DA  . 14  D 14  
D 15  4 n DC  . 15  D 15  
D 16  4 n DA  . 16  D 16  
D 17  4 n DC  . 17  D 17  
D 18  4 n DC  . 18  D 18  
D 19  4 n DA  . 19  D 19  
D 20  4 n DG  . 20  D 20  
D 21  4 n DA  . 21  D 21  
D 22  4 n DA  . 22  D 22  
D 23  4 n DA  . 23  D 23  
D 24  4 n DC  . 24  D 24  
D 25  4 n DA  . 25  D 25  
D 26  4 n DA  . 26  D 26  
D 27  4 n DA  . 27  D 27  
D 28  4 n DC  . 28  D 28  
D 29  4 n DA  . 29  D 29  
D 30  4 n DA  . 30  D 30  
D 31  4 n DA  . 31  D 31  
E 1   5 n DT  . 1   E 1   
E 2   5 n DT  . 2   E 2   
E 3   5 n DT  . 3   E 3   
E 4   5 n DG  . 4   E 4   
E 5   5 n DT  . 5   E 5   
E 6   5 n DT  . 6   E 6   
E 7   5 n DT  . 7   E 7   
E 8   5 n DG  . 8   E 8   
E 9   5 n DT  . 9   E 9   
E 10  5 n DT  . 10  E 10  
E 11  5 n DT  . 11  E 11  
E 12  5 n DC  . 12  E 12  
E 13  5 n DT  . 13  E 13  
E 14  5 n DG  . 14  E 14  
E 15  5 n DG  . 15  E 15  
E 16  5 n DT  . 16  E 16  
E 17  5 n DG  . 17  E 17  
E 18  5 n DT  . 18  E 18  
E 19  5 n DG  . 19  E 19  
E 20  5 n DG  . 20  E 20  
E 21  5 n DT  . 21  E 21  
E 22  5 n DC  . 22  E 22  
E 23  5 n DT  . 23  E 23  
E 24  5 n DG  . 24  E 24  
E 25  5 n DG  . 25  E 25  
E 26  5 n DT  . 26  E 26  
E 27  5 n DG  . 27  E 27  
E 28  5 n DC  . 28  E 28  
E 29  5 n DG  . 29  E 29  
E 30  5 n DT  . 30  E 30  
E 31  5 n DG  . 31  E 31  
#
_software.classification other
_software.date           ?
_software.description    "Structure prediction"
_software.name           AlphaFold
_software.pdbx_ordinal   1
_software.type           package
_software.version        "AlphaFold-beta-20231127 (927599d6-1efe-4fa9-85d2-a29f909d212e @ 2024-12-02 03:41:39)"
#
loop_
_struct_asym.entity_id
_struct_asym.id
1 A 
2 B 
3 C 
4 D 
5 E 
#
loop_
_atom_site.group_PDB
_atom_site.id
_atom_site.type_symbol
_atom_site.label_atom_id
_atom_site.label_alt_id
_atom_site.label_comp_id
_atom_site.label_asym_id
_atom_site.label_entity_id
_atom_site.label_seq_id
_atom_site.pdbx_PDB_ins_code
_atom_site.Cartn_x
_atom_site.Cartn_y
_atom_site.Cartn_z
_atom_site.occupancy
_atom_site.B_iso_or_equiv
_atom_site.auth_seq_id
_atom_site.auth_asym_id
_atom_site.pdbx_PDB_model_num
ATOM 1    N N     . MET A 1 1   ? 28.930  -27.864 -48.805 1.00 15.10 1   A 1 
ATOM 2    C CA    . MET A 1 1   ? 27.452  -27.817 -48.752 1.00 16.52 1   A 1 
ATOM 3    C C     . MET A 1 1   ? 27.036  -27.120 -47.461 1.00 18.48 1   A 1 
ATOM 4    O O     . MET A 1 1   ? 27.304  -27.678 -46.404 1.00 13.47 1   A 1 
ATOM 5    C CB    . MET A 1 1   ? 26.847  -29.226 -48.808 1.00 14.93 1   A 1 
ATOM 6    C CG    . MET A 1 1   ? 26.924  -29.850 -50.200 1.00 11.44 1   A 1 
ATOM 7    S SD    . MET A 1 1   ? 26.171  -31.491 -50.258 1.00 9.83  1   A 1 
ATOM 8    C CE    . MET A 1 1   ? 26.086  -31.765 -52.036 1.00 9.12  1   A 1 
ATOM 9    N N     . PRO A 1 2   ? 26.443  -25.893 -47.487 1.00 17.42 2   A 1 
ATOM 10   C CA    . PRO A 1 2   ? 26.172  -25.118 -46.278 1.00 18.78 2   A 1 
ATOM 11   C C     . PRO A 1 2   ? 24.904  -25.648 -45.607 1.00 19.41 2   A 1 
ATOM 12   O O     . PRO A 1 2   ? 23.801  -25.470 -46.121 1.00 16.62 2   A 1 
ATOM 13   C CB    . PRO A 1 2   ? 26.042  -23.674 -46.782 1.00 17.41 2   A 1 
ATOM 14   C CG    . PRO A 1 2   ? 25.486  -23.827 -48.196 1.00 16.17 2   A 1 
ATOM 15   C CD    . PRO A 1 2   ? 26.091  -25.161 -48.679 1.00 17.32 2   A 1 
ATOM 16   N N     . ARG A 1 3   ? 25.017  -26.344 -44.468 1.00 19.12 3   A 1 
ATOM 17   C CA    . ARG A 1 3   ? 23.848  -26.861 -43.736 1.00 18.33 3   A 1 
ATOM 18   C C     . ARG A 1 3   ? 23.096  -25.700 -43.082 1.00 18.60 3   A 1 
ATOM 19   O O     . ARG A 1 3   ? 23.682  -24.849 -42.426 1.00 16.64 3   A 1 
ATOM 20   C CB    . ARG A 1 3   ? 24.240  -27.945 -42.724 1.00 17.60 3   A 1 
ATOM 21   C CG    . ARG A 1 3   ? 24.413  -29.325 -43.383 1.00 15.81 3   A 1 
ATOM 22   C CD    . ARG A 1 3   ? 24.679  -30.409 -42.329 1.00 15.11 3   A 1 
ATOM 23   N NE    . ARG A 1 3   ? 24.716  -31.770 -42.911 1.00 14.89 3   A 1 
ATOM 24   C CZ    . ARG A 1 3   ? 24.921  -32.904 -42.248 1.00 14.05 3   A 1 
ATOM 25   N NH1   . ARG A 1 3   ? 25.144  -32.913 -40.958 1.00 13.64 3   A 1 
ATOM 26   N NH2   . ARG A 1 3   ? 24.898  -34.046 -42.867 1.00 12.29 3   A 1 
ATOM 27   N N     . CYS A 1 4   ? 21.781  -25.651 -43.297 1.00 25.52 4   A 1 
ATOM 28   C CA    . CYS A 1 4   ? 20.881  -24.568 -42.916 1.00 26.62 4   A 1 
ATOM 29   C C     . CYS A 1 4   ? 20.513  -24.675 -41.427 1.00 26.23 4   A 1 
ATOM 30   O O     . CYS A 1 4   ? 19.646  -25.471 -41.073 1.00 24.61 4   A 1 
ATOM 31   C CB    . CYS A 1 4   ? 19.661  -24.642 -43.837 1.00 25.91 4   A 1 
ATOM 32   S SG    . CYS A 1 4   ? 18.607  -23.163 -43.682 1.00 23.03 4   A 1 
ATOM 33   N N     . ASN A 1 5   ? 21.108  -23.873 -40.571 1.00 23.33 5   A 1 
ATOM 34   C CA    . ASN A 1 5   ? 20.875  -23.848 -39.118 1.00 26.59 5   A 1 
ATOM 35   C C     . ASN A 1 5   ? 19.550  -23.161 -38.723 1.00 26.35 5   A 1 
ATOM 36   O O     . ASN A 1 5   ? 19.538  -22.285 -37.860 1.00 24.54 5   A 1 
ATOM 37   C CB    . ASN A 1 5   ? 22.091  -23.194 -38.425 1.00 26.07 5   A 1 
ATOM 38   C CG    . ASN A 1 5   ? 23.226  -24.134 -38.110 1.00 22.48 5   A 1 
ATOM 39   O OD1   . ASN A 1 5   ? 23.169  -25.337 -38.292 1.00 22.45 5   A 1 
ATOM 40   N ND2   . ASN A 1 5   ? 24.332  -23.611 -37.602 1.00 24.01 5   A 1 
ATOM 41   N N     . LYS A 1 6   ? 18.416  -23.492 -39.353 1.00 18.38 6   A 1 
ATOM 42   C CA    . LYS A 1 6   ? 17.149  -22.766 -39.178 1.00 22.15 6   A 1 
ATOM 43   C C     . LYS A 1 6   ? 16.461  -22.934 -37.818 1.00 22.19 6   A 1 
ATOM 44   O O     . LYS A 1 6   ? 15.712  -22.040 -37.444 1.00 19.48 6   A 1 
ATOM 45   C CB    . LYS A 1 6   ? 16.163  -23.170 -40.287 1.00 21.45 6   A 1 
ATOM 46   C CG    . LYS A 1 6   ? 16.108  -22.167 -41.441 1.00 19.55 6   A 1 
ATOM 47   C CD    . LYS A 1 6   ? 14.954  -22.513 -42.375 1.00 18.10 6   A 1 
ATOM 48   C CE    . LYS A 1 6   ? 14.806  -21.478 -43.475 1.00 16.51 6   A 1 
ATOM 49   N NZ    . LYS A 1 6   ? 13.625  -21.740 -44.338 1.00 14.06 6   A 1 
ATOM 50   N N     . CYS A 1 7   ? 16.585  -24.071 -37.134 1.00 25.05 7   A 1 
ATOM 51   C CA    . CYS A 1 7   ? 15.432  -24.640 -36.421 1.00 28.19 7   A 1 
ATOM 52   C C     . CYS A 1 7   ? 15.005  -23.976 -35.102 1.00 27.02 7   A 1 
ATOM 53   O O     . CYS A 1 7   ? 13.814  -23.807 -34.891 1.00 25.85 7   A 1 
ATOM 54   C CB    . CYS A 1 7   ? 15.667  -26.144 -36.212 1.00 27.64 7   A 1 
ATOM 55   S SG    . CYS A 1 7   ? 15.869  -26.983 -37.812 1.00 26.15 7   A 1 
ATOM 56   N N     . LEU A 1 8   ? 15.907  -23.669 -34.204 1.00 22.70 8   A 1 
ATOM 57   C CA    . LEU A 1 8   ? 15.630  -23.655 -32.751 1.00 28.70 8   A 1 
ATOM 58   C C     . LEU A 1 8   ? 14.941  -22.402 -32.174 1.00 27.33 8   A 1 
ATOM 59   O O     . LEU A 1 8   ? 15.234  -22.016 -31.044 1.00 25.55 8   A 1 
ATOM 60   C CB    . LEU A 1 8   ? 16.937  -23.989 -31.999 1.00 27.51 8   A 1 
ATOM 61   C CG    . LEU A 1 8   ? 17.341  -25.469 -32.052 1.00 25.23 8   A 1 
ATOM 62   C CD1   . LEU A 1 8   ? 18.796  -25.614 -31.596 1.00 26.70 8   A 1 
ATOM 63   C CD2   . LEU A 1 8   ? 16.468  -26.335 -31.135 1.00 30.22 8   A 1 
ATOM 64   N N     . SER A 1 9   ? 14.051  -21.738 -32.887 1.00 23.90 9   A 1 
ATOM 65   C CA    . SER A 1 9   ? 13.397  -20.518 -32.394 1.00 28.13 9   A 1 
ATOM 66   C C     . SER A 1 9   ? 12.130  -20.780 -31.552 1.00 27.37 9   A 1 
ATOM 67   O O     . SER A 1 9   ? 11.124  -20.097 -31.750 1.00 25.73 9   A 1 
ATOM 68   C CB    . SER A 1 9   ? 13.133  -19.553 -33.548 1.00 26.91 9   A 1 
ATOM 69   O OG    . SER A 1 9   ? 12.094  -20.022 -34.371 1.00 25.28 9   A 1 
ATOM 70   N N     . GLU A 1 10  ? 12.123  -21.769 -30.674 1.00 26.21 10  A 1 
ATOM 71   C CA    . GLU A 1 10  ? 10.952  -22.039 -29.832 1.00 29.75 10  A 1 
ATOM 72   C C     . GLU A 1 10  ? 10.760  -20.927 -28.788 1.00 28.38 10  A 1 
ATOM 73   O O     . GLU A 1 10  ? 11.617  -20.648 -27.958 1.00 26.16 10  A 1 
ATOM 74   C CB    . GLU A 1 10  ? 10.987  -23.458 -29.245 1.00 27.85 10  A 1 
ATOM 75   C CG    . GLU A 1 10  ? 10.618  -24.491 -30.326 1.00 26.06 10  A 1 
ATOM 76   C CD    . GLU A 1 10  ? 10.525  -25.929 -29.812 1.00 24.51 10  A 1 
ATOM 77   O OE1   . GLU A 1 10  ? 9.729   -26.685 -30.413 1.00 24.26 10  A 1 
ATOM 78   O OE2   . GLU A 1 10  ? 11.294  -26.292 -28.903 1.00 26.28 10  A 1 
ATOM 79   N N     . ASN A 1 11  ? 9.602   -20.270 -28.872 1.00 26.98 11  A 1 
ATOM 80   C CA    . ASN A 1 11  ? 9.196   -19.097 -28.088 1.00 30.92 11  A 1 
ATOM 81   C C     . ASN A 1 11  ? 8.638   -19.466 -26.689 1.00 28.64 11  A 1 
ATOM 82   O O     . ASN A 1 11  ? 7.563   -18.987 -26.313 1.00 26.45 11  A 1 
ATOM 83   C CB    . ASN A 1 11  ? 8.164   -18.294 -28.910 1.00 28.89 11  A 1 
ATOM 84   C CG    . ASN A 1 11  ? 8.739   -17.242 -29.826 1.00 25.48 11  A 1 
ATOM 85   O OD1   . ASN A 1 11  ? 9.769   -16.638 -29.610 1.00 26.45 11  A 1 
ATOM 86   N ND2   . ASN A 1 11  ? 8.017   -16.905 -30.868 1.00 27.60 11  A 1 
ATOM 87   N N     . ASP A 1 12  ? 9.320   -20.275 -25.914 1.00 31.95 12  A 1 
ATOM 88   C CA    . ASP A 1 12  ? 8.796   -20.783 -24.631 1.00 35.14 12  A 1 
ATOM 89   C C     . ASP A 1 12  ? 8.644   -19.735 -23.508 1.00 32.32 12  A 1 
ATOM 90   O O     . ASP A 1 12  ? 8.055   -20.023 -22.468 1.00 30.07 12  A 1 
ATOM 91   C CB    . ASP A 1 12  ? 9.642   -21.973 -24.167 1.00 32.65 12  A 1 
ATOM 92   C CG    . ASP A 1 12  ? 9.131   -23.329 -24.668 1.00 28.52 12  A 1 
ATOM 93   O OD1   . ASP A 1 12  ? 7.949   -23.398 -25.077 1.00 29.01 12  A 1 
ATOM 94   O OD2   . ASP A 1 12  ? 9.930   -24.283 -24.580 1.00 29.81 12  A 1 
ATOM 95   N N     . SER A 1 13  ? 9.104   -18.499 -23.707 1.00 24.95 13  A 1 
ATOM 96   C CA    . SER A 1 13  ? 9.179   -17.490 -22.640 1.00 29.56 13  A 1 
ATOM 97   C C     . SER A 1 13  ? 7.846   -17.074 -21.993 1.00 27.75 13  A 1 
ATOM 98   O O     . SER A 1 13  ? 7.848   -16.440 -20.946 1.00 25.50 13  A 1 
ATOM 99   C CB    . SER A 1 13  ? 9.879   -16.238 -23.168 1.00 28.23 13  A 1 
ATOM 100  O OG    . SER A 1 13  ? 9.094   -15.600 -24.168 1.00 26.29 13  A 1 
ATOM 101  N N     . ALA A 1 14  ? 6.704   -17.383 -22.619 1.00 25.43 14  A 1 
ATOM 102  C CA    . ALA A 1 14  ? 5.392   -16.969 -22.118 1.00 28.18 14  A 1 
ATOM 103  C C     . ALA A 1 14  ? 4.884   -17.814 -20.927 1.00 26.70 14  A 1 
ATOM 104  O O     . ALA A 1 14  ? 3.856   -17.470 -20.336 1.00 25.15 14  A 1 
ATOM 105  C CB    . ALA A 1 14  ? 4.412   -16.985 -23.292 1.00 26.80 14  A 1 
ATOM 106  N N     . SER A 1 15  ? 5.550   -18.923 -20.618 1.00 23.11 15  A 1 
ATOM 107  C CA    . SER A 1 15  ? 5.076   -19.874 -19.603 1.00 26.18 15  A 1 
ATOM 108  C C     . SER A 1 15  ? 5.368   -19.437 -18.171 1.00 24.70 15  A 1 
ATOM 109  O O     . SER A 1 15  ? 4.550   -19.681 -17.286 1.00 23.48 15  A 1 
ATOM 110  C CB    . SER A 1 15  ? 5.678   -21.250 -19.879 1.00 25.74 15  A 1 
ATOM 111  O OG    . SER A 1 15  ? 5.027   -22.226 -19.086 1.00 23.64 15  A 1 
ATOM 112  N N     . GLU A 1 16  ? 6.502   -18.766 -17.931 1.00 24.10 16  A 1 
ATOM 113  C CA    . GLU A 1 16  ? 6.983   -18.493 -16.569 1.00 26.69 16  A 1 
ATOM 114  C C     . GLU A 1 16  ? 6.114   -17.485 -15.804 1.00 25.12 16  A 1 
ATOM 115  O O     . GLU A 1 16  ? 5.779   -17.715 -14.640 1.00 23.31 16  A 1 
ATOM 116  C CB    . GLU A 1 16  ? 8.448   -18.026 -16.604 1.00 26.08 16  A 1 
ATOM 117  C CG    . GLU A 1 16  ? 9.414   -19.168 -16.958 1.00 24.00 16  A 1 
ATOM 118  C CD    . GLU A 1 16  ? 10.889  -18.749 -16.818 1.00 22.32 16  A 1 
ATOM 119  O OE1   . GLU A 1 16  ? 11.696  -19.607 -16.389 1.00 22.45 16  A 1 
ATOM 120  O OE2   . GLU A 1 16  ? 11.201  -17.573 -17.134 1.00 24.13 16  A 1 
ATOM 121  N N     . ASP A 1 17  ? 5.651   -16.418 -16.473 1.00 23.20 17  A 1 
ATOM 122  C CA    . ASP A 1 17  ? 4.817   -15.389 -15.828 1.00 24.80 17  A 1 
ATOM 123  C C     . ASP A 1 17  ? 3.479   -15.950 -15.304 1.00 23.73 17  A 1 
ATOM 124  O O     . ASP A 1 17  ? 2.956   -15.509 -14.277 1.00 22.15 17  A 1 
ATOM 125  C CB    . ASP A 1 17  ? 4.524   -14.248 -16.821 1.00 24.54 17  A 1 
ATOM 126  C CG    . ASP A 1 17  ? 5.501   -13.062 -16.746 1.00 22.46 17  A 1 
ATOM 127  O OD1   . ASP A 1 17  ? 6.217   -12.927 -15.739 1.00 23.67 17  A 1 
ATOM 128  O OD2   . ASP A 1 17  ? 5.463   -12.250 -17.701 1.00 25.21 17  A 1 
ATOM 129  N N     . ARG A 1 18  ? 2.911   -16.970 -15.988 1.00 24.42 18  A 1 
ATOM 130  C CA    . ARG A 1 18  ? 1.694   -17.631 -15.508 1.00 25.25 18  A 1 
ATOM 131  C C     . ARG A 1 18  ? 1.941   -18.431 -14.236 1.00 24.00 18  A 1 
ATOM 132  O O     . ARG A 1 18  ? 0.995   -18.650 -13.477 1.00 21.91 18  A 1 
ATOM 133  C CB    . ARG A 1 18  ? 1.094   -18.543 -16.580 1.00 24.43 18  A 1 
ATOM 134  C CG    . ARG A 1 18  ? 0.388   -17.748 -17.688 1.00 22.59 18  A 1 
ATOM 135  C CD    . ARG A 1 18  ? -0.376  -18.710 -18.596 1.00 22.05 18  A 1 
ATOM 136  N NE    . ARG A 1 18  ? -0.977  -18.018 -19.738 1.00 21.57 18  A 1 
ATOM 137  C CZ    . ARG A 1 18  ? -1.759  -18.551 -20.653 1.00 20.43 18  A 1 
ATOM 138  N NH1   . ARG A 1 18  ? -2.135  -19.804 -20.594 1.00 19.32 18  A 1 
ATOM 139  N NH2   . ARG A 1 18  ? -2.185  -17.838 -21.652 1.00 17.99 18  A 1 
ATOM 140  N N     . HIS A 1 19  ? 3.156   -18.890 -14.020 1.00 23.31 19  A 1 
ATOM 141  C CA    . HIS A 1 19  ? 3.482   -19.710 -12.857 1.00 24.48 19  A 1 
ATOM 142  C C     . HIS A 1 19  ? 3.445   -18.889 -11.568 1.00 23.72 19  A 1 
ATOM 143  O O     . HIS A 1 19  ? 2.833   -19.333 -10.595 1.00 22.16 19  A 1 
ATOM 144  C CB    . HIS A 1 19  ? 4.822   -20.440 -13.066 1.00 24.25 19  A 1 
ATOM 145  C CG    . HIS A 1 19  ? 4.671   -21.912 -12.792 1.00 22.47 19  A 1 
ATOM 146  N ND1   . HIS A 1 19  ? 4.510   -22.494 -11.562 1.00 22.25 19  A 1 
ATOM 147  C CD2   . HIS A 1 19  ? 4.612   -22.923 -13.718 1.00 22.48 19  A 1 
ATOM 148  C CE1   . HIS A 1 19  ? 4.355   -23.820 -11.730 1.00 21.83 19  A 1 
ATOM 149  N NE2   . HIS A 1 19  ? 4.402   -24.123 -13.041 1.00 21.97 19  A 1 
ATOM 150  N N     . TRP A 1 20  ? 3.974   -17.671 -11.601 1.00 28.55 20  A 1 
ATOM 151  C CA    . TRP A 1 20  ? 3.965   -16.776 -10.435 1.00 24.79 20  A 1 
ATOM 152  C C     . TRP A 1 20  ? 2.559   -16.355 -10.003 1.00 23.51 20  A 1 
ATOM 153  O O     . TRP A 1 20  ? 2.230   -16.390 -8.818  1.00 21.13 20  A 1 
ATOM 154  C CB    . TRP A 1 20  ? 4.841   -15.555 -10.722 1.00 23.59 20  A 1 
ATOM 155  C CG    . TRP A 1 20  ? 6.211   -15.713 -10.158 1.00 20.83 20  A 1 
ATOM 156  C CD1   . TRP A 1 20  ? 7.314   -16.100 -10.838 1.00 18.15 20  A 1 
ATOM 157  C CD2   . TRP A 1 20  ? 6.610   -15.558 -8.757  1.00 20.60 20  A 1 
ATOM 158  N NE1   . TRP A 1 20  ? 8.375   -16.209 -9.958  1.00 17.56 20  A 1 
ATOM 159  C CE2   . TRP A 1 20  ? 7.973   -15.895 -8.671  1.00 18.57 20  A 1 
ATOM 160  C CE3   . TRP A 1 20  ? 5.930   -15.178 -7.587  1.00 22.19 20  A 1 
ATOM 161  C CZ2   . TRP A 1 20  ? 8.657   -15.881 -7.430  1.00 23.10 20  A 1 
ATOM 162  C CZ3   . TRP A 1 20  ? 6.606   -15.156 -6.350  1.00 23.14 20  A 1 
ATOM 163  C CH2   . TRP A 1 20  ? 7.944   -15.512 -6.289  1.00 24.31 20  A 1 
ATOM 164  N N     . HIS A 1 21  ? 1.684   -16.017 -10.962 1.00 25.14 21  A 1 
ATOM 165  C CA    . HIS A 1 21  ? 0.284   -15.730 -10.637 1.00 25.95 21  A 1 
ATOM 166  C C     . HIS A 1 21  ? -0.432  -16.949 -10.047 1.00 25.10 21  A 1 
ATOM 167  O O     . HIS A 1 21  ? -1.251  -16.799 -9.133  1.00 23.49 21  A 1 
ATOM 168  C CB    . HIS A 1 21  ? -0.450  -15.181 -11.859 1.00 25.53 21  A 1 
ATOM 169  C CG    . HIS A 1 21  ? -0.510  -13.677 -11.856 1.00 22.96 21  A 1 
ATOM 170  N ND1   . HIS A 1 21  ? -1.184  -12.907 -10.932 1.00 22.38 21  A 1 
ATOM 171  C CD2   . HIS A 1 21  ? 0.090   -12.835 -12.742 1.00 23.35 21  A 1 
ATOM 172  C CE1   . HIS A 1 21  ? -0.990  -11.624 -11.244 1.00 22.12 21  A 1 
ATOM 173  N NE2   . HIS A 1 21  ? -0.217  -11.531 -12.344 1.00 21.58 21  A 1 
ATOM 174  N N     . ARG A 1 22  ? -0.130  -18.149 -10.543 1.00 21.82 22  A 1 
ATOM 175  C CA    . ARG A 1 22  ? -0.694  -19.373 -9.978  1.00 21.23 22  A 1 
ATOM 176  C C     . ARG A 1 22  ? -0.188  -19.627 -8.562  1.00 20.90 22  A 1 
ATOM 177  O O     . ARG A 1 22  ? -1.013  -19.943 -7.721  1.00 19.22 22  A 1 
ATOM 178  C CB    . ARG A 1 22  ? -0.428  -20.586 -10.876 1.00 20.56 22  A 1 
ATOM 179  C CG    . ARG A 1 22  ? -1.670  -20.937 -11.698 1.00 18.50 22  A 1 
ATOM 180  C CD    . ARG A 1 22  ? -1.417  -22.209 -12.497 1.00 16.98 22  A 1 
ATOM 181  N NE    . ARG A 1 22  ? -2.618  -22.652 -13.220 1.00 16.76 22  A 1 
ATOM 182  C CZ    . ARG A 1 22  ? -2.722  -23.748 -13.960 1.00 14.53 22  A 1 
ATOM 183  N NH1   . ARG A 1 22  ? -1.713  -24.557 -14.125 1.00 14.03 22  A 1 
ATOM 184  N NH2   . ARG A 1 22  ? -3.840  -24.054 -14.533 1.00 12.88 22  A 1 
ATOM 185  N N     . THR A 1 23  ? 1.094   -19.484 -8.290  1.00 23.34 23  A 1 
ATOM 186  C CA    . THR A 1 23  ? 1.655   -19.750 -6.955  1.00 22.29 23  A 1 
ATOM 187  C C     . THR A 1 23  ? 1.124   -18.785 -5.903  1.00 21.79 23  A 1 
ATOM 188  O O     . THR A 1 23  ? 0.721   -19.249 -4.850  1.00 20.23 23  A 1 
ATOM 189  C CB    . THR A 1 23  ? 3.189   -19.745 -6.934  1.00 21.43 23  A 1 
ATOM 190  O OG1   . THR A 1 23  ? 3.711   -18.766 -7.797  1.00 20.28 23  A 1 
ATOM 191  C CG2   . THR A 1 23  ? 3.748   -21.089 -7.390  1.00 22.24 23  A 1 
ATOM 192  N N     . ALA A 1 24  ? 0.997   -17.495 -6.203  1.00 22.92 24  A 1 
ATOM 193  C CA    . ALA A 1 24  ? 0.394   -16.542 -5.271  1.00 22.09 24  A 1 
ATOM 194  C C     . ALA A 1 24  ? -1.084  -16.843 -4.987  1.00 22.23 24  A 1 
ATOM 195  O O     . ALA A 1 24  ? -1.552  -16.714 -3.857  1.00 20.79 24  A 1 
ATOM 196  C CB    . ALA A 1 24  ? 0.575   -15.124 -5.836  1.00 21.42 24  A 1 
ATOM 197  N N     . THR A 1 25  ? -1.845  -17.299 -6.010  1.00 23.91 25  A 1 
ATOM 198  C CA    . THR A 1 25  ? -3.254  -17.684 -5.834  1.00 21.41 25  A 1 
ATOM 199  C C     . THR A 1 25  ? -3.388  -19.026 -5.110  1.00 21.39 25  A 1 
ATOM 200  O O     . THR A 1 25  ? -4.297  -19.198 -4.296  1.00 19.25 25  A 1 
ATOM 201  C CB    . THR A 1 25  ? -4.001  -17.754 -7.172  1.00 20.63 25  A 1 
ATOM 202  O OG1   . THR A 1 25  ? -3.667  -16.688 -8.026  1.00 18.27 25  A 1 
ATOM 203  C CG2   . THR A 1 25  ? -5.514  -17.669 -6.978  1.00 18.81 25  A 1 
ATOM 204  N N     . LEU A 1 26  ? -2.483  -19.971 -5.381  1.00 20.41 26  A 1 
ATOM 205  C CA    . LEU A 1 26  ? -2.418  -21.250 -4.686  1.00 20.09 26  A 1 
ATOM 206  C C     . LEU A 1 26  ? -2.077  -21.072 -3.211  1.00 20.19 26  A 1 
ATOM 207  O O     . LEU A 1 26  ? -2.679  -21.756 -2.384  1.00 18.13 26  A 1 
ATOM 208  C CB    . LEU A 1 26  ? -1.407  -22.184 -5.373  1.00 18.60 26  A 1 
ATOM 209  C CG    . LEU A 1 26  ? -1.970  -22.902 -6.611  1.00 16.20 26  A 1 
ATOM 210  C CD1   . LEU A 1 26  ? -0.832  -23.481 -7.452  1.00 15.96 26  A 1 
ATOM 211  C CD2   . LEU A 1 26  ? -2.900  -24.044 -6.230  1.00 17.86 26  A 1 
ATOM 212  N N     . PHE A 1 27  ? -1.224  -20.123 -2.874  1.00 22.11 27  A 1 
ATOM 213  C CA    . PHE A 1 27  ? -0.864  -19.812 -1.485  1.00 21.63 27  A 1 
ATOM 214  C C     . PHE A 1 27  ? -2.099  -19.446 -0.658  1.00 22.52 27  A 1 
ATOM 215  O O     . PHE A 1 27  ? -2.295  -19.985 0.436   1.00 19.76 27  A 1 
ATOM 216  C CB    . PHE A 1 27  ? 0.164   -18.672 -1.490  1.00 19.97 27  A 1 
ATOM 217  C CG    . PHE A 1 27  ? 1.164   -18.765 -0.354  1.00 16.66 27  A 1 
ATOM 218  C CD1   . PHE A 1 27  ? 0.849   -18.294 0.925   1.00 15.61 27  A 1 
ATOM 219  C CD2   . PHE A 1 27  ? 2.424   -19.317 -0.611  1.00 16.53 27  A 1 
ATOM 220  C CE1   . PHE A 1 27  ? 1.799   -18.364 1.952   1.00 15.04 27  A 1 
ATOM 221  C CE2   . PHE A 1 27  ? 3.376   -19.390 0.420   1.00 15.41 27  A 1 
ATOM 222  C CZ    . PHE A 1 27  ? 3.066   -18.916 1.701   1.00 15.58 27  A 1 
ATOM 223  N N     . MET A 1 28  ? -2.999  -18.609 -1.201  1.00 28.63 28  A 1 
ATOM 224  C CA    . MET A 1 28  ? -4.251  -18.271 -0.512  1.00 29.05 28  A 1 
ATOM 225  C C     . MET A 1 28  ? -5.206  -19.465 -0.394  1.00 29.87 28  A 1 
ATOM 226  O O     . MET A 1 28  ? -5.840  -19.629 0.643   1.00 27.79 28  A 1 
ATOM 227  C CB    . MET A 1 28  ? -4.962  -17.100 -1.206  1.00 27.17 28  A 1 
ATOM 228  C CG    . MET A 1 28  ? -4.316  -15.756 -0.868  1.00 23.94 28  A 1 
ATOM 229  S SD    . MET A 1 28  ? -5.482  -14.367 -0.962  1.00 21.08 28  A 1 
ATOM 230  C CE    . MET A 1 28  ? -4.470  -13.063 -0.219  1.00 19.99 28  A 1 
ATOM 231  N N     . ASN A 1 29  ? -5.301  -20.307 -1.412  1.00 26.71 29  A 1 
ATOM 232  C CA    . ASN A 1 29  ? -6.192  -21.467 -1.368  1.00 26.12 29  A 1 
ATOM 233  C C     . ASN A 1 29  ? -5.691  -22.563 -0.415  1.00 25.36 29  A 1 
ATOM 234  O O     . ASN A 1 29  ? -6.511  -23.173 0.266   1.00 23.29 29  A 1 
ATOM 235  C CB    . ASN A 1 29  ? -6.410  -22.020 -2.778  1.00 25.09 29  A 1 
ATOM 236  C CG    . ASN A 1 29  ? -7.459  -21.254 -3.561  1.00 21.76 29  A 1 
ATOM 237  O OD1   . ASN A 1 29  ? -8.259  -20.486 -3.060  1.00 21.37 29  A 1 
ATOM 238  N ND2   . ASN A 1 29  ? -7.531  -21.480 -4.857  1.00 21.77 29  A 1 
ATOM 239  N N     . CYS A 1 30  ? -4.377  -22.802 -0.348  1.00 28.45 30  A 1 
ATOM 240  C CA    . CYS A 1 30  ? -3.815  -23.815 0.546   1.00 29.74 30  A 1 
ATOM 241  C C     . CYS A 1 30  ? -4.021  -23.469 2.026   1.00 28.88 30  A 1 
ATOM 242  O O     . CYS A 1 30  ? -4.245  -24.367 2.821   1.00 26.51 30  A 1 
ATOM 243  C CB    . CYS A 1 30  ? -2.333  -24.029 0.234   1.00 27.69 30  A 1 
ATOM 244  S SG    . CYS A 1 30  ? -2.138  -24.986 -1.308  1.00 24.65 30  A 1 
ATOM 245  N N     . VAL A 1 31  ? -3.990  -22.183 2.380   1.00 27.32 31  A 1 
ATOM 246  C CA    . VAL A 1 31  ? -4.224  -21.757 3.774   1.00 29.82 31  A 1 
ATOM 247  C C     . VAL A 1 31  ? -5.706  -21.885 4.161   1.00 28.79 31  A 1 
ATOM 248  O O     . VAL A 1 31  ? -6.013  -22.180 5.315   1.00 26.49 31  A 1 
ATOM 249  C CB    . VAL A 1 31  ? -3.701  -20.328 4.004   1.00 28.04 31  A 1 
ATOM 250  C CG1   . VAL A 1 31  ? -3.943  -19.851 5.443   1.00 25.63 31  A 1 
ATOM 251  C CG2   . VAL A 1 31  ? -2.191  -20.236 3.750   1.00 27.97 31  A 1 
ATOM 252  N N     . SER A 1 32  ? -6.635  -21.682 3.218   1.00 27.56 32  A 1 
ATOM 253  C CA    . SER A 1 32  ? -8.072  -21.685 3.519   1.00 29.36 32  A 1 
ATOM 254  C C     . SER A 1 32  ? -8.660  -23.084 3.719   1.00 27.99 32  A 1 
ATOM 255  O O     . SER A 1 32  ? -9.478  -23.279 4.613   1.00 25.37 32  A 1 
ATOM 256  C CB    . SER A 1 32  ? -8.862  -20.947 2.440   1.00 27.43 32  A 1 
ATOM 257  O OG    . SER A 1 32  ? -8.805  -21.590 1.189   1.00 25.91 32  A 1 
ATOM 258  N N     . ASN A 1 33  ? -8.257  -24.034 2.888   1.00 25.04 33  A 1 
ATOM 259  C CA    . ASN A 1 33  ? -8.611  -25.424 3.125   1.00 26.67 33  A 1 
ATOM 260  C C     . ASN A 1 33  ? -7.664  -25.948 4.194   1.00 25.62 33  A 1 
ATOM 261  O O     . ASN A 1 33  ? -6.470  -26.052 3.933   1.00 23.44 33  A 1 
ATOM 262  C CB    . ASN A 1 33  ? -8.551  -26.226 1.823   1.00 25.10 33  A 1 
ATOM 263  C CG    . ASN A 1 33  ? -9.755  -25.983 0.926   1.00 21.37 33  A 1 
ATOM 264  O OD1   . ASN A 1 33  ? -10.815 -25.542 1.334   1.00 21.26 33  A 1 
ATOM 265  N ND2   . ASN A 1 33  ? -9.642  -26.303 -0.344  1.00 22.71 33  A 1 
ATOM 266  N N     . GLY A 1 34  ? -8.188  -26.281 5.358   1.00 27.94 34  A 1 
ATOM 267  C CA    . GLY A 1 34  ? -7.445  -26.912 6.449   1.00 27.22 34  A 1 
ATOM 268  C C     . GLY A 1 34  ? -6.911  -28.314 6.112   1.00 26.63 34  A 1 
ATOM 269  O O     . GLY A 1 34  ? -7.056  -29.238 6.903   1.00 24.52 34  A 1 
ATOM 270  N N     . THR A 1 35  ? -6.375  -28.490 4.906   1.00 25.56 35  A 1 
ATOM 271  C CA    . THR A 1 35  ? -5.662  -29.686 4.495   1.00 25.80 35  A 1 
ATOM 272  C C     . THR A 1 35  ? -4.433  -29.807 5.374   1.00 24.94 35  A 1 
ATOM 273  O O     . THR A 1 35  ? -3.602  -28.905 5.415   1.00 22.39 35  A 1 
ATOM 274  C CB    . THR A 1 35  ? -5.264  -29.654 3.014   1.00 23.79 35  A 1 
ATOM 275  O OG1   . THR A 1 35  ? -4.909  -28.354 2.596   1.00 21.84 35  A 1 
ATOM 276  C CG2   . THR A 1 35  ? -6.431  -30.101 2.138   1.00 23.29 35  A 1 
ATOM 277  N N     . VAL A 1 36  ? -4.379  -30.937 6.071   1.00 23.85 36  A 1 
ATOM 278  C CA    . VAL A 1 36  ? -3.238  -31.363 6.862   1.00 25.15 36  A 1 
ATOM 279  C C     . VAL A 1 36  ? -2.002  -31.258 5.969   1.00 24.52 36  A 1 
ATOM 280  O O     . VAL A 1 36  ? -1.932  -31.931 4.940   1.00 22.97 36  A 1 
ATOM 281  C CB    . VAL A 1 36  ? -3.442  -32.804 7.360   1.00 24.11 36  A 1 
ATOM 282  C CG1   . VAL A 1 36  ? -2.304  -33.251 8.281   1.00 22.22 36  A 1 
ATOM 283  C CG2   . VAL A 1 36  ? -4.758  -32.940 8.140   1.00 24.90 36  A 1 
ATOM 284  N N     . TYR A 1 37  ? -1.084  -30.377 6.312   1.00 24.55 37  A 1 
ATOM 285  C CA    . TYR A 1 37  ? 0.221   -30.339 5.667   1.00 24.23 37  A 1 
ATOM 286  C C     . TYR A 1 37  ? 0.895   -31.682 5.963   1.00 23.51 37  A 1 
ATOM 287  O O     . TYR A 1 37  ? 1.328   -31.918 7.086   1.00 21.83 37  A 1 
ATOM 288  C CB    . TYR A 1 37  ? 1.040   -29.147 6.162   1.00 23.79 37  A 1 
ATOM 289  C CG    . TYR A 1 37  ? 0.735   -27.828 5.482   1.00 23.96 37  A 1 
ATOM 290  C CD1   . TYR A 1 37  ? 1.526   -27.396 4.400   1.00 24.72 37  A 1 
ATOM 291  C CD2   . TYR A 1 37  ? -0.329  -27.023 5.922   1.00 27.08 37  A 1 
ATOM 292  C CE1   . TYR A 1 37  ? 1.268   -26.174 3.758   1.00 24.64 37  A 1 
ATOM 293  C CE2   . TYR A 1 37  ? -0.601  -25.797 5.287   1.00 23.41 37  A 1 
ATOM 294  C CZ    . TYR A 1 37  ? 0.203   -25.365 4.206   1.00 23.30 37  A 1 
ATOM 295  O OH    . TYR A 1 37  ? -0.059  -24.158 3.584   1.00 22.90 37  A 1 
ATOM 296  N N     . GLU A 1 38  ? 0.918   -32.575 4.971   1.00 27.48 38  A 1 
ATOM 297  C CA    . GLU A 1 38  ? 1.702   -33.793 5.084   1.00 30.01 38  A 1 
ATOM 298  C C     . GLU A 1 38  ? 3.172   -33.396 5.199   1.00 29.09 38  A 1 
ATOM 299  O O     . GLU A 1 38  ? 3.802   -32.936 4.239   1.00 28.05 38  A 1 
ATOM 300  C CB    . GLU A 1 38  ? 1.468   -34.756 3.907   1.00 29.67 38  A 1 
ATOM 301  C CG    . GLU A 1 38  ? 0.133   -35.513 4.013   1.00 26.64 38  A 1 
ATOM 302  C CD    . GLU A 1 38  ? -0.024  -36.634 2.969   1.00 24.43 38  A 1 
ATOM 303  O OE1   . GLU A 1 38  ? -0.813  -37.560 3.232   1.00 24.18 38  A 1 
ATOM 304  O OE2   . GLU A 1 38  ? 0.631   -36.555 1.905   1.00 24.52 38  A 1 
ATOM 305  N N     . GLU A 1 39  ? 3.705   -33.539 6.403   1.00 30.45 39  A 1 
ATOM 306  C CA    . GLU A 1 39  ? 5.133   -33.388 6.633   1.00 33.26 39  A 1 
ATOM 307  C C     . GLU A 1 39  ? 5.858   -34.523 5.908   1.00 31.23 39  A 1 
ATOM 308  O O     . GLU A 1 39  ? 5.619   -35.707 6.158   1.00 29.56 39  A 1 
ATOM 309  C CB    . GLU A 1 39  ? 5.452   -33.369 8.125   1.00 32.84 39  A 1 
ATOM 310  C CG    . GLU A 1 39  ? 4.906   -32.113 8.817   1.00 29.93 39  A 1 
ATOM 311  C CD    . GLU A 1 39  ? 5.366   -31.984 10.279  1.00 27.77 39  A 1 
ATOM 312  O OE1   . GLU A 1 39  ? 5.463   -30.825 10.742  1.00 27.01 39  A 1 
ATOM 313  O OE2   . GLU A 1 39  ? 5.662   -33.026 10.899  1.00 26.58 39  A 1 
ATOM 314  N N     . ALA A 1 40  ? 6.732   -34.159 4.988   1.00 33.48 40  A 1 
ATOM 315  C CA    . ALA A 1 40  ? 7.535   -35.149 4.306   1.00 32.72 40  A 1 
ATOM 316  C C     . ALA A 1 40  ? 8.534   -35.740 5.301   1.00 30.74 40  A 1 
ATOM 317  O O     . ALA A 1 40  ? 9.475   -35.072 5.726   1.00 29.61 40  A 1 
ATOM 318  C CB    . ALA A 1 40  ? 8.214   -34.510 3.079   1.00 31.11 40  A 1 
ATOM 319  N N     . VAL A 1 41  ? 8.330   -37.018 5.658   1.00 30.61 41  A 1 
ATOM 320  C CA    . VAL A 1 41  ? 9.279   -37.778 6.467   1.00 32.35 41  A 1 
ATOM 321  C C     . VAL A 1 41  ? 10.510  -38.056 5.610   1.00 30.94 41  A 1 
ATOM 322  O O     . VAL A 1 41  ? 10.517  -38.947 4.758   1.00 29.51 41  A 1 
ATOM 323  C CB    . VAL A 1 41  ? 8.663   -39.074 7.016   1.00 30.35 41  A 1 
ATOM 324  C CG1   . VAL A 1 41  ? 9.621   -39.740 8.016   1.00 28.35 41  A 1 
ATOM 325  C CG2   . VAL A 1 41  ? 7.344   -38.818 7.747   1.00 31.98 41  A 1 
ATOM 326  N N     . GLY A 1 42  ? 11.544  -37.273 5.802   1.00 33.34 42  A 1 
ATOM 327  C CA    . GLY A 1 42  ? 12.854  -37.570 5.228   1.00 33.79 42  A 1 
ATOM 328  C C     . GLY A 1 42  ? 13.414  -38.884 5.794   1.00 32.87 42  A 1 
ATOM 329  O O     . GLY A 1 42  ? 13.115  -39.256 6.923   1.00 31.35 42  A 1 
ATOM 330  N N     . ARG A 1 43  ? 14.254  -39.573 5.027   1.00 30.24 43  A 1 
ATOM 331  C CA    . ARG A 1 43  ? 14.846  -40.878 5.422   1.00 34.04 43  A 1 
ATOM 332  C C     . ARG A 1 43  ? 15.541  -40.877 6.792   1.00 32.15 43  A 1 
ATOM 333  O O     . ARG A 1 43  ? 15.595  -41.921 7.420   1.00 29.40 43  A 1 
ATOM 334  C CB    . ARG A 1 43  ? 15.868  -41.329 4.373   1.00 32.15 43  A 1 
ATOM 335  C CG    . ARG A 1 43  ? 15.240  -42.116 3.224   1.00 29.95 43  A 1 
ATOM 336  C CD    . ARG A 1 43  ? 16.356  -42.656 2.322   1.00 26.96 43  A 1 
ATOM 337  N NE    . ARG A 1 43  ? 15.830  -43.513 1.265   1.00 25.56 43  A 1 
ATOM 338  C CZ    . ARG A 1 43  ? 16.552  -44.129 0.323   1.00 21.66 43  A 1 
ATOM 339  N NH1   . ARG A 1 43  ? 17.851  -43.980 0.267   1.00 21.25 43  A 1 
ATOM 340  N NH2   . ARG A 1 43  ? 15.984  -44.885 -0.557  1.00 21.79 43  A 1 
ATOM 341  N N     . GLU A 1 44  ? 16.077  -39.755 7.207   1.00 36.10 44  A 1 
ATOM 342  C CA    . GLU A 1 44  ? 16.798  -39.624 8.482   1.00 38.85 44  A 1 
ATOM 343  C C     . GLU A 1 44  ? 15.886  -39.254 9.667   1.00 38.16 44  A 1 
ATOM 344  O O     . GLU A 1 44  ? 16.369  -38.844 10.715  1.00 35.58 44  A 1 
ATOM 345  C CB    . GLU A 1 44  ? 17.985  -38.657 8.331   1.00 36.33 44  A 1 
ATOM 346  C CG    . GLU A 1 44  ? 19.050  -39.199 7.374   1.00 34.10 44  A 1 
ATOM 347  C CD    . GLU A 1 44  ? 20.315  -38.335 7.325   1.00 30.61 44  A 1 
ATOM 348  O OE1   . GLU A 1 44  ? 21.336  -38.865 6.824   1.00 28.58 44  A 1 
ATOM 349  O OE2   . GLU A 1 44  ? 20.266  -37.157 7.745   1.00 28.22 44  A 1 
ATOM 350  N N     . GLY A 1 45  ? 14.561  -39.388 9.509   1.00 36.42 45  A 1 
ATOM 351  C CA    . GLY A 1 45  ? 13.613  -39.103 10.586  1.00 36.59 45  A 1 
ATOM 352  C C     . GLY A 1 45  ? 13.419  -37.618 10.912  1.00 36.16 45  A 1 
ATOM 353  O O     . GLY A 1 45  ? 12.675  -37.288 11.833  1.00 34.68 45  A 1 
ATOM 354  N N     . CYS A 1 46  ? 14.065  -36.723 10.159  1.00 48.33 46  A 1 
ATOM 355  C CA    . CYS A 1 46  ? 13.831  -35.297 10.285  1.00 49.14 46  A 1 
ATOM 356  C C     . CYS A 1 46  ? 12.516  -34.938 9.588   1.00 47.78 46  A 1 
ATOM 357  O O     . CYS A 1 46  ? 12.421  -35.001 8.362   1.00 45.07 46  A 1 
ATOM 358  C CB    . CYS A 1 46  ? 15.016  -34.519 9.708   1.00 46.10 46  A 1 
ATOM 359  S SG    . CYS A 1 46  ? 16.517  -34.815 10.715  1.00 41.51 46  A 1 
ATOM 360  N N     . TRP A 1 47  ? 11.482  -34.550 10.378  1.00 53.69 47  A 1 
ATOM 361  C CA    . TRP A 1 47  ? 10.260  -33.959 9.859   1.00 50.35 47  A 1 
ATOM 362  C C     . TRP A 1 47  ? 10.610  -32.594 9.270   1.00 49.31 47  A 1 
ATOM 363  O O     . TRP A 1 47  ? 11.082  -31.700 9.981   1.00 48.16 47  A 1 
ATOM 364  C CB    . TRP A 1 47  ? 9.215   -33.859 10.969  1.00 47.45 47  A 1 
ATOM 365  C CG    . TRP A 1 47  ? 8.778   -35.181 11.519  1.00 44.47 47  A 1 
ATOM 366  C CD1   . TRP A 1 47  ? 9.416   -35.894 12.465  1.00 40.63 47  A 1 
ATOM 367  C CD2   . TRP A 1 47  ? 7.600   -35.969 11.140  1.00 45.97 47  A 1 
ATOM 368  N NE1   . TRP A 1 47  ? 8.727   -37.075 12.712  1.00 36.49 47  A 1 
ATOM 369  C CE2   . TRP A 1 47  ? 7.605   -37.151 11.915  1.00 40.21 47  A 1 
ATOM 370  C CE3   . TRP A 1 47  ? 6.549   -35.769 10.219  1.00 41.32 47  A 1 
ATOM 371  C CZ2   . TRP A 1 47  ? 6.582   -38.121 11.783  1.00 41.46 47  A 1 
ATOM 372  C CZ3   . TRP A 1 47  ? 5.526   -36.738 10.097  1.00 40.74 47  A 1 
ATOM 373  C CH2   . TRP A 1 47  ? 5.543   -37.894 10.862  1.00 43.06 47  A 1 
ATOM 374  N N     . ALA A 1 48  ? 10.450  -32.449 7.964   1.00 61.10 48  A 1 
ATOM 375  C CA    . ALA A 1 48  ? 10.670  -31.180 7.295   1.00 62.33 48  A 1 
ATOM 376  C C     . ALA A 1 48  ? 9.332   -30.649 6.776   1.00 64.86 48  A 1 
ATOM 377  O O     . ALA A 1 48  ? 8.685   -31.287 5.949   1.00 61.77 48  A 1 
ATOM 378  C CB    . ALA A 1 48  ? 11.712  -31.357 6.187   1.00 56.37 48  A 1 
ATOM 379  N N     . ARG A 1 49  ? 8.936   -29.470 7.245   1.00 64.09 49  A 1 
ATOM 380  C CA    . ARG A 1 49  ? 7.754   -28.784 6.730   1.00 62.78 49  A 1 
ATOM 381  C C     . ARG A 1 49  ? 7.914   -28.528 5.237   1.00 67.48 49  A 1 
ATOM 382  O O     . ARG A 1 49  ? 8.979   -28.105 4.789   1.00 62.27 49  A 1 
ATOM 383  C CB    . ARG A 1 49  ? 7.527   -27.496 7.527   1.00 61.56 49  A 1 
ATOM 384  C CG    . ARG A 1 49  ? 6.259   -26.747 7.083   1.00 54.93 49  A 1 
ATOM 385  C CD    . ARG A 1 49  ? 6.013   -25.527 7.964   1.00 56.58 49  A 1 
ATOM 386  N NE    . ARG A 1 49  ? 4.952   -24.684 7.420   1.00 52.94 49  A 1 
ATOM 387  C CZ    . ARG A 1 49  ? 3.983   -24.068 8.086   1.00 42.49 49  A 1 
ATOM 388  N NH1   . ARG A 1 49  ? 3.853   -24.181 9.374   1.00 40.35 49  A 1 
ATOM 389  N NH2   . ARG A 1 49  ? 3.147   -23.319 7.457   1.00 45.01 49  A 1 
ATOM 390  N N     . LEU A 1 50  ? 6.854   -28.767 4.463   1.00 73.18 50  A 1 
ATOM 391  C CA    . LEU A 1 50  ? 6.852   -28.457 3.042   1.00 74.28 50  A 1 
ATOM 392  C C     . LEU A 1 50  ? 6.940   -26.944 2.804   1.00 76.90 50  A 1 
ATOM 393  O O     . LEU A 1 50  ? 6.532   -26.128 3.621   1.00 74.10 50  A 1 
ATOM 394  C CB    . LEU A 1 50  ? 5.630   -29.081 2.355   1.00 70.53 50  A 1 
ATOM 395  C CG    . LEU A 1 50  ? 5.653   -30.623 2.295   1.00 67.16 50  A 1 
ATOM 396  C CD1   . LEU A 1 50  ? 4.344   -31.140 1.713   1.00 62.10 50  A 1 
ATOM 397  C CD2   . LEU A 1 50  ? 6.802   -31.152 1.439   1.00 65.68 50  A 1 
ATOM 398  N N     . CYS A 1 51  ? 7.503   -26.575 1.666   1.00 75.18 51  A 1 
ATOM 399  C CA    . CYS A 1 51  ? 7.581   -25.184 1.240   1.00 73.62 51  A 1 
ATOM 400  C C     . CYS A 1 51  ? 6.179   -24.604 1.044   1.00 72.25 51  A 1 
ATOM 401  O O     . CYS A 1 51  ? 5.430   -25.105 0.209   1.00 65.96 51  A 1 
ATOM 402  C CB    . CYS A 1 51  ? 8.399   -25.124 -0.045  1.00 72.86 51  A 1 
ATOM 403  S SG    . CYS A 1 51  ? 8.421   -23.461 -0.774  1.00 71.95 51  A 1 
ATOM 404  N N     . ASP A 1 52  ? 5.865   -23.503 1.699   1.00 79.30 52  A 1 
ATOM 405  C CA    . ASP A 1 52  ? 4.588   -22.808 1.558   1.00 77.07 52  A 1 
ATOM 406  C C     . ASP A 1 52  ? 4.383   -22.246 0.140   1.00 77.38 52  A 1 
ATOM 407  O O     . ASP A 1 52  ? 3.254   -22.047 -0.304  1.00 71.32 52  A 1 
ATOM 408  C CB    . ASP A 1 52  ? 4.500   -21.683 2.602   1.00 74.00 52  A 1 
ATOM 409  C CG    . ASP A 1 52  ? 4.541   -22.144 4.071   1.00 74.19 52  A 1 
ATOM 410  O OD1   . ASP A 1 52  ? 3.925   -23.182 4.409   1.00 69.07 52  A 1 
ATOM 411  O OD2   . ASP A 1 52  ? 5.186   -21.449 4.882   1.00 70.88 52  A 1 
ATOM 412  N N     . GLY A 1 53  ? 5.455   -21.998 -0.614  1.00 75.92 53  A 1 
ATOM 413  C CA    . GLY A 1 53  ? 5.395   -21.486 -1.980  1.00 72.67 53  A 1 
ATOM 414  C C     . GLY A 1 53  ? 5.033   -22.528 -3.040  1.00 73.18 53  A 1 
ATOM 415  O O     . GLY A 1 53  ? 4.225   -22.253 -3.924  1.00 68.51 53  A 1 
ATOM 416  N N     . CYS A 1 54  ? 5.634   -23.732 -2.992  1.00 75.53 54  A 1 
ATOM 417  C CA    . CYS A 1 54  ? 5.400   -24.782 -3.988  1.00 75.90 54  A 1 
ATOM 418  C C     . CYS A 1 54  ? 4.655   -26.007 -3.460  1.00 76.22 54  A 1 
ATOM 419  O O     . CYS A 1 54  ? 4.236   -26.839 -4.261  1.00 67.95 54  A 1 
ATOM 420  C CB    . CYS A 1 54  ? 6.730   -25.179 -4.638  1.00 72.62 54  A 1 
ATOM 421  S SG    . CYS A 1 54  ? 7.847   -26.001 -3.457  1.00 76.36 54  A 1 
ATOM 422  N N     . CYS A 1 55  ? 4.506   -26.154 -2.149  1.00 73.06 55  A 1 
ATOM 423  C CA    . CYS A 1 55  ? 3.816   -27.255 -1.457  1.00 69.59 55  A 1 
ATOM 424  C C     . CYS A 1 55  ? 4.304   -28.666 -1.857  1.00 72.08 55  A 1 
ATOM 425  O O     . CYS A 1 55  ? 3.575   -29.638 -1.703  1.00 63.29 55  A 1 
ATOM 426  C CB    . CYS A 1 55  ? 2.297   -27.078 -1.590  1.00 65.73 55  A 1 
ATOM 427  S SG    . CYS A 1 55  ? 1.777   -25.438 -0.985  1.00 60.97 55  A 1 
ATOM 428  N N     . THR A 1 56  ? 5.522   -28.778 -2.393  1.00 72.43 56  A 1 
ATOM 429  C CA    . THR A 1 56  ? 6.040   -30.043 -2.931  1.00 73.27 56  A 1 
ATOM 430  C C     . THR A 1 56  ? 7.431   -30.414 -2.422  1.00 76.38 56  A 1 
ATOM 431  O O     . THR A 1 56  ? 7.769   -31.592 -2.359  1.00 70.00 56  A 1 
ATOM 432  C CB    . THR A 1 56  ? 6.089   -30.015 -4.472  1.00 69.98 56  A 1 
ATOM 433  O OG1   . THR A 1 56  ? 6.764   -28.862 -4.936  1.00 64.70 56  A 1 
ATOM 434  C CG2   . THR A 1 56  ? 4.705   -30.019 -5.111  1.00 67.09 56  A 1 
ATOM 435  N N     . VAL A 1 57  ? 8.240   -29.424 -2.083  1.00 78.62 57  A 1 
ATOM 436  C CA    . VAL A 1 57  ? 9.638   -29.613 -1.680  1.00 78.34 57  A 1 
ATOM 437  C C     . VAL A 1 57  ? 9.797   -29.231 -0.208  1.00 79.99 57  A 1 
ATOM 438  O O     . VAL A 1 57  ? 9.190   -28.240 0.209   1.00 76.92 57  A 1 
ATOM 439  C CB    . VAL A 1 57  ? 10.597  -28.797 -2.571  1.00 74.57 57  A 1 
ATOM 440  C CG1   . VAL A 1 57  ? 12.049  -29.257 -2.400  1.00 66.68 57  A 1 
ATOM 441  C CG2   . VAL A 1 57  ? 10.263  -28.913 -4.053  1.00 72.77 57  A 1 
ATOM 442  N N     . PRO A 1 58  ? 10.616  -29.956 0.585   1.00 70.75 58  A 1 
ATOM 443  C CA    . PRO A 1 58  ? 10.931  -29.542 1.949   1.00 70.52 58  A 1 
ATOM 444  C C     . PRO A 1 58  ? 11.497  -28.121 2.002   1.00 72.22 58  A 1 
ATOM 445  O O     . PRO A 1 58  ? 12.335  -27.730 1.182   1.00 72.90 58  A 1 
ATOM 446  C CB    . PRO A 1 58  ? 11.931  -30.572 2.472   1.00 70.42 58  A 1 
ATOM 447  C CG    . PRO A 1 58  ? 11.622  -31.820 1.649   1.00 68.58 58  A 1 
ATOM 448  C CD    . PRO A 1 58  ? 11.232  -31.234 0.295   1.00 77.14 58  A 1 
ATOM 449  N N     . SER A 1 59  ? 11.028  -27.336 2.990   1.00 73.07 59  A 1 
ATOM 450  C CA    . SER A 1 59  ? 11.541  -25.998 3.243   1.00 72.19 59  A 1 
ATOM 451  C C     . SER A 1 59  ? 12.963  -26.049 3.817   1.00 70.74 59  A 1 
ATOM 452  O O     . SER A 1 59  ? 13.313  -26.945 4.577   1.00 69.90 59  A 1 
ATOM 453  C CB    . SER A 1 59  ? 10.590  -25.221 4.153   1.00 72.26 59  A 1 
ATOM 454  O OG    . SER A 1 59  ? 10.326  -25.929 5.343   1.00 65.88 59  A 1 
ATOM 455  N N     . VAL A 1 60  ? 13.778  -25.067 3.435   1.00 77.93 60  A 1 
ATOM 456  C CA    . VAL A 1 60  ? 15.155  -24.931 3.929   1.00 77.44 60  A 1 
ATOM 457  C C     . VAL A 1 60  ? 15.388  -23.632 4.690   1.00 78.65 60  A 1 
ATOM 458  O O     . VAL A 1 60  ? 16.286  -23.557 5.523   1.00 75.26 60  A 1 
ATOM 459  C CB    . VAL A 1 60  ? 16.198  -25.087 2.808   1.00 76.28 60  A 1 
ATOM 460  C CG1   . VAL A 1 60  ? 16.133  -26.488 2.187   1.00 66.85 60  A 1 
ATOM 461  C CG2   . VAL A 1 60  ? 16.037  -24.050 1.690   1.00 72.09 60  A 1 
ATOM 462  N N     . VAL A 1 61  ? 14.548  -22.625 4.438   1.00 79.02 61  A 1 
ATOM 463  C CA    . VAL A 1 61  ? 14.599  -21.324 5.113   1.00 78.82 61  A 1 
ATOM 464  C C     . VAL A 1 61  ? 13.216  -20.909 5.599   1.00 79.60 61  A 1 
ATOM 465  O O     . VAL A 1 61  ? 12.209  -21.279 5.008   1.00 78.47 61  A 1 
ATOM 466  C CB    . VAL A 1 61  ? 15.213  -20.218 4.237   1.00 77.17 61  A 1 
ATOM 467  C CG1   . VAL A 1 61  ? 16.657  -20.540 3.846   1.00 65.01 61  A 1 
ATOM 468  C CG2   . VAL A 1 61  ? 14.414  -19.944 2.954   1.00 70.25 61  A 1 
ATOM 469  N N     . TYR A 1 62  ? 13.182  -20.107 6.664   1.00 74.44 62  A 1 
ATOM 470  C CA    . TYR A 1 62  ? 12.001  -19.374 7.100   1.00 72.83 62  A 1 
ATOM 471  C C     . TYR A 1 62  ? 12.224  -17.878 6.891   1.00 73.88 62  A 1 
ATOM 472  O O     . TYR A 1 62  ? 13.206  -17.322 7.381   1.00 71.81 62  A 1 
ATOM 473  C CB    . TYR A 1 62  ? 11.701  -19.702 8.560   1.00 72.05 62  A 1 
ATOM 474  C CG    . TYR A 1 62  ? 10.530  -18.926 9.120   1.00 70.54 62  A 1 
ATOM 475  C CD1   . TYR A 1 62  ? 10.732  -17.849 9.994   1.00 67.25 62  A 1 
ATOM 476  C CD2   . TYR A 1 62  ? 9.221   -19.293 8.760   1.00 68.82 62  A 1 
ATOM 477  C CE1   . TYR A 1 62  ? 9.636   -17.150 10.523  1.00 62.79 62  A 1 
ATOM 478  C CE2   . TYR A 1 62  ? 8.123   -18.601 9.275   1.00 65.36 62  A 1 
ATOM 479  C CZ    . TYR A 1 62  ? 8.327   -17.529 10.169  1.00 72.02 62  A 1 
ATOM 480  O OH    . TYR A 1 62  ? 7.246   -16.865 10.702  1.00 72.49 62  A 1 
ATOM 481  N N     . CYS A 1 63  ? 11.320  -17.236 6.154   1.00 76.48 63  A 1 
ATOM 482  C CA    . CYS A 1 63  ? 11.319  -15.791 5.979   1.00 75.14 63  A 1 
ATOM 483  C C     . CYS A 1 63  ? 10.418  -15.150 7.043   1.00 73.88 63  A 1 
ATOM 484  O O     . CYS A 1 63  ? 9.212   -15.371 7.044   1.00 70.52 63  A 1 
ATOM 485  C CB    . CYS A 1 63  ? 10.861  -15.438 4.561   1.00 74.92 63  A 1 
ATOM 486  S SG    . CYS A 1 63  ? 10.877  -13.629 4.356   1.00 74.64 63  A 1 
ATOM 487  N N     . ARG A 1 64  ? 11.004  -14.338 7.934   1.00 73.66 64  A 1 
ATOM 488  C CA    . ARG A 1 64  ? 10.250  -13.683 9.007   1.00 70.14 64  A 1 
ATOM 489  C C     . ARG A 1 64  ? 9.255   -12.649 8.481   1.00 67.30 64  A 1 
ATOM 490  O O     . ARG A 1 64  ? 8.123   -12.600 8.960   1.00 61.99 64  A 1 
ATOM 491  C CB    . ARG A 1 64  ? 11.213  -13.019 10.005  1.00 66.51 64  A 1 
ATOM 492  C CG    . ARG A 1 64  ? 11.950  -14.061 10.863  1.00 61.65 64  A 1 
ATOM 493  C CD    . ARG A 1 64  ? 12.850  -13.359 11.881  1.00 60.76 64  A 1 
ATOM 494  N NE    . ARG A 1 64  ? 13.503  -14.315 12.773  1.00 52.54 64  A 1 
ATOM 495  C CZ    . ARG A 1 64  ? 14.309  -14.015 13.760  1.00 47.17 64  A 1 
ATOM 496  N NH1   . ARG A 1 64  ? 14.618  -12.790 14.058  1.00 43.96 64  A 1 
ATOM 497  N NH2   . ARG A 1 64  ? 14.836  -14.952 14.490  1.00 44.48 64  A 1 
ATOM 498  N N     . ALA A 1 65  ? 9.655   -11.845 7.503   1.00 74.98 65  A 1 
ATOM 499  C CA    . ALA A 1 65  ? 8.812   -10.784 6.949   1.00 73.62 65  A 1 
ATOM 500  C C     . ALA A 1 65  ? 7.570   -11.341 6.223   1.00 73.59 65  A 1 
ATOM 501  O O     . ALA A 1 65  ? 6.476   -10.791 6.362   1.00 68.53 65  A 1 
ATOM 502  C CB    . ALA A 1 65  ? 9.667   -9.929  6.013   1.00 71.84 65  A 1 
ATOM 503  N N     . ASP A 1 66  ? 7.724   -12.459 5.497   1.00 71.79 66  A 1 
ATOM 504  C CA    . ASP A 1 66  ? 6.621   -13.115 4.802   1.00 70.14 66  A 1 
ATOM 505  C C     . ASP A 1 66  ? 5.881   -14.148 5.674   1.00 70.46 66  A 1 
ATOM 506  O O     . ASP A 1 66  ? 4.810   -14.613 5.298   1.00 67.29 66  A 1 
ATOM 507  C CB    . ASP A 1 66  ? 7.144   -13.750 3.503   1.00 67.57 66  A 1 
ATOM 508  C CG    . ASP A 1 66  ? 7.697   -12.714 2.514   1.00 66.83 66  A 1 
ATOM 509  O OD1   . ASP A 1 66  ? 7.107   -11.619 2.400   1.00 64.42 66  A 1 
ATOM 510  O OD2   . ASP A 1 66  ? 8.730   -13.007 1.872   1.00 65.45 66  A 1 
ATOM 511  N N     . SER A 1 67  ? 6.430   -14.484 6.841   1.00 69.95 67  A 1 
ATOM 512  C CA    . SER A 1 67  ? 5.951   -15.562 7.720   1.00 71.26 67  A 1 
ATOM 513  C C     . SER A 1 67  ? 5.788   -16.891 6.973   1.00 73.29 67  A 1 
ATOM 514  O O     . SER A 1 67  ? 4.773   -17.566 7.115   1.00 68.35 67  A 1 
ATOM 515  C CB    . SER A 1 67  ? 4.678   -15.145 8.463   1.00 68.21 67  A 1 
ATOM 516  O OG    . SER A 1 67  ? 4.884   -13.944 9.187   1.00 64.13 67  A 1 
ATOM 517  N N     . ALA A 1 68  ? 6.761   -17.232 6.119   1.00 73.13 68  A 1 
ATOM 518  C CA    . ALA A 1 68  ? 6.675   -18.363 5.209   1.00 74.34 68  A 1 
ATOM 519  C C     . ALA A 1 68  ? 7.910   -19.268 5.273   1.00 74.86 68  A 1 
ATOM 520  O O     . ALA A 1 68  ? 9.050   -18.794 5.302   1.00 74.28 68  A 1 
ATOM 521  C CB    . ALA A 1 68  ? 6.438   -17.838 3.787   1.00 72.98 68  A 1 
ATOM 522  N N     . TYR A 1 69  ? 7.668   -20.575 5.225   1.00 76.77 69  A 1 
ATOM 523  C CA    . TYR A 1 69  ? 8.682   -21.603 5.072   1.00 75.13 69  A 1 
ATOM 524  C C     . TYR A 1 69  ? 8.934   -21.854 3.585   1.00 77.15 69  A 1 
ATOM 525  O O     . TYR A 1 69  ? 8.013   -22.202 2.853   1.00 74.49 69  A 1 
ATOM 526  C CB    . TYR A 1 69  ? 8.247   -22.888 5.771   1.00 74.58 69  A 1 
ATOM 527  C CG    . TYR A 1 69  ? 8.118   -22.750 7.263   1.00 73.31 69  A 1 
ATOM 528  C CD1   . TYR A 1 69  ? 9.190   -23.072 8.103   1.00 66.15 69  A 1 
ATOM 529  C CD2   . TYR A 1 69  ? 6.914   -22.281 7.833   1.00 68.17 69  A 1 
ATOM 530  C CE1   . TYR A 1 69  ? 9.070   -22.952 9.490   1.00 64.11 69  A 1 
ATOM 531  C CE2   . TYR A 1 69  ? 6.784   -22.150 9.210   1.00 64.66 69  A 1 
ATOM 532  C CZ    . TYR A 1 69  ? 7.863   -22.493 10.055  1.00 73.78 69  A 1 
ATOM 533  O OH    . TYR A 1 69  ? 7.730   -22.369 11.413  1.00 73.02 69  A 1 
ATOM 534  N N     . LEU A 1 70  ? 10.164  -21.672 3.124   1.00 76.43 70  A 1 
ATOM 535  C CA    . LEU A 1 70  ? 10.499  -21.704 1.705   1.00 75.74 70  A 1 
ATOM 536  C C     . LEU A 1 70  ? 11.592  -22.732 1.405   1.00 76.29 70  A 1 
ATOM 537  O O     . LEU A 1 70  ? 12.574  -22.881 2.140   1.00 75.78 70  A 1 
ATOM 538  C CB    . LEU A 1 70  ? 10.883  -20.297 1.219   1.00 74.53 70  A 1 
ATOM 539  C CG    . LEU A 1 70  ? 9.810   -19.211 1.441   1.00 76.60 70  A 1 
ATOM 540  C CD1   . LEU A 1 70  ? 10.347  -17.843 1.023   1.00 71.34 70  A 1 
ATOM 541  C CD2   . LEU A 1 70  ? 8.529   -19.486 0.644   1.00 71.57 70  A 1 
ATOM 542  N N     . CYS A 1 71  ? 11.448  -23.454 0.274   1.00 79.95 71  A 1 
ATOM 543  C CA    . CYS A 1 71  ? 12.552  -24.207 -0.303  1.00 79.18 71  A 1 
ATOM 544  C C     . CYS A 1 71  ? 13.557  -23.257 -0.969  1.00 78.73 71  A 1 
ATOM 545  O O     . CYS A 1 71  ? 13.231  -22.111 -1.276  1.00 75.25 71  A 1 
ATOM 546  C CB    . CYS A 1 71  ? 12.017  -25.267 -1.273  1.00 77.61 71  A 1 
ATOM 547  S SG    . CYS A 1 71  ? 11.389  -24.546 -2.827  1.00 77.01 71  A 1 
ATOM 548  N N     . ALA A 1 72  ? 14.760  -23.752 -1.276  1.00 79.73 72  A 1 
ATOM 549  C CA    . ALA A 1 72  ? 15.811  -22.931 -1.875  1.00 77.82 72  A 1 
ATOM 550  C C     . ALA A 1 72  ? 15.389  -22.257 -3.195  1.00 79.22 72  A 1 
ATOM 551  O O     . ALA A 1 72  ? 15.761  -21.114 -3.458  1.00 76.17 72  A 1 
ATOM 552  C CB    . ALA A 1 72  ? 17.043  -23.819 -2.093  1.00 76.14 72  A 1 
ATOM 553  N N     . SER A 1 73  ? 14.588  -22.945 -4.021  1.00 75.78 73  A 1 
ATOM 554  C CA    . SER A 1 73  ? 14.090  -22.393 -5.282  1.00 75.96 73  A 1 
ATOM 555  C C     . SER A 1 73  ? 13.070  -21.277 -5.067  1.00 76.94 73  A 1 
ATOM 556  O O     . SER A 1 73  ? 13.193  -20.212 -5.661  1.00 75.33 73  A 1 
ATOM 557  C CB    . SER A 1 73  ? 13.479  -23.509 -6.132  1.00 75.02 73  A 1 
ATOM 558  O OG    . SER A 1 73  ? 13.106  -23.013 -7.406  1.00 66.13 73  A 1 
ATOM 559  N N     . CYS A 1 74  ? 12.074  -21.488 -4.187  1.00 75.59 74  A 1 
ATOM 560  C CA    . CYS A 1 74  ? 11.065  -20.479 -3.881  1.00 74.89 74  A 1 
ATOM 561  C C     . CYS A 1 74  ? 11.669  -19.276 -3.146  1.00 74.77 74  A 1 
ATOM 562  O O     . CYS A 1 74  ? 11.327  -18.143 -3.476  1.00 71.68 74  A 1 
ATOM 563  C CB    . CYS A 1 74  ? 9.928   -21.106 -3.086  1.00 74.53 74  A 1 
ATOM 564  S SG    . CYS A 1 74  ? 9.005   -22.303 -4.120  1.00 72.88 74  A 1 
ATOM 565  N N     . ASP A 1 75  ? 12.614  -19.498 -2.224  1.00 77.70 75  A 1 
ATOM 566  C CA    . ASP A 1 75  ? 13.361  -18.428 -1.552  1.00 74.43 75  A 1 
ATOM 567  C C     . ASP A 1 75  ? 14.099  -17.554 -2.574  1.00 73.65 75  A 1 
ATOM 568  O O     . ASP A 1 75  ? 13.948  -16.327 -2.578  1.00 71.34 75  A 1 
ATOM 569  C CB    . ASP A 1 75  ? 14.347  -19.038 -0.546  1.00 74.36 75  A 1 
ATOM 570  C CG    . ASP A 1 75  ? 15.215  -17.961 0.115   1.00 75.04 75  A 1 
ATOM 571  O OD1   . ASP A 1 75  ? 14.665  -17.076 0.783   1.00 67.87 75  A 1 
ATOM 572  O OD2   . ASP A 1 75  ? 16.458  -17.979 -0.058  1.00 69.78 75  A 1 
ATOM 573  N N     . ALA A 1 76  ? 14.835  -18.178 -3.494  1.00 78.38 76  A 1 
ATOM 574  C CA    . ALA A 1 76  ? 15.548  -17.453 -4.534  1.00 76.41 76  A 1 
ATOM 575  C C     . ALA A 1 76  ? 14.594  -16.645 -5.430  1.00 77.72 76  A 1 
ATOM 576  O O     . ALA A 1 76  ? 14.870  -15.487 -5.717  1.00 75.35 76  A 1 
ATOM 577  C CB    . ALA A 1 76  ? 16.386  -18.441 -5.344  1.00 75.79 76  A 1 
ATOM 578  N N     . GLN A 1 77  ? 13.463  -17.220 -5.848  1.00 72.64 77  A 1 
ATOM 579  C CA    . GLN A 1 77  ? 12.491  -16.544 -6.708  1.00 71.03 77  A 1 
ATOM 580  C C     . GLN A 1 77  ? 11.780  -15.376 -5.996  1.00 71.69 77  A 1 
ATOM 581  O O     . GLN A 1 77  ? 11.729  -14.267 -6.534  1.00 69.77 77  A 1 
ATOM 582  C CB    . GLN A 1 77  ? 11.470  -17.555 -7.226  1.00 70.75 77  A 1 
ATOM 583  C CG    . GLN A 1 77  ? 12.056  -18.490 -8.304  1.00 65.94 77  A 1 
ATOM 584  C CD    . GLN A 1 77  ? 11.047  -19.530 -8.775  1.00 62.93 77  A 1 
ATOM 585  O OE1   . GLN A 1 77  ? 9.910   -19.608 -8.346  1.00 55.76 77  A 1 
ATOM 586  N NE2   . GLN A 1 77  ? 11.427  -20.380 -9.712  1.00 53.34 77  A 1 
ATOM 587  N N     . ILE A 1 78  ? 11.269  -15.602 -4.786  1.00 74.49 78  A 1 
ATOM 588  C CA    . ILE A 1 78  ? 10.517  -14.599 -4.018  1.00 72.67 78  A 1 
ATOM 589  C C     . ILE A 1 78  ? 11.425  -13.423 -3.648  1.00 71.87 78  A 1 
ATOM 590  O O     . ILE A 1 78  ? 11.075  -12.263 -3.863  1.00 70.52 78  A 1 
ATOM 591  C CB    . ILE A 1 78  ? 9.856   -15.246 -2.779  1.00 71.75 78  A 1 
ATOM 592  C CG1   . ILE A 1 78  ? 8.723   -16.193 -3.225  1.00 69.92 78  A 1 
ATOM 593  C CG2   . ILE A 1 78  ? 9.295   -14.183 -1.822  1.00 71.92 78  A 1 
ATOM 594  C CD1   . ILE A 1 78  ? 8.187   -17.105 -2.120  1.00 64.83 78  A 1 
ATOM 595  N N     . HIS A 1 79  ? 12.619  -13.721 -3.153  1.00 76.10 79  A 1 
ATOM 596  C CA    . HIS A 1 79  ? 13.549  -12.692 -2.696  1.00 74.62 79  A 1 
ATOM 597  C C     . HIS A 1 79  ? 14.369  -12.050 -3.825  1.00 72.97 79  A 1 
ATOM 598  O O     . HIS A 1 79  ? 14.972  -11.000 -3.616  1.00 66.51 79  A 1 
ATOM 599  C CB    . HIS A 1 79  ? 14.404  -13.252 -1.555  1.00 73.69 79  A 1 
ATOM 600  C CG    . HIS A 1 79  ? 13.572  -13.630 -0.353  1.00 76.90 79  A 1 
ATOM 601  N ND1   . HIS A 1 79  ? 13.300  -14.899 0.095   1.00 67.44 79  A 1 
ATOM 602  C CD2   . HIS A 1 79  ? 12.904  -12.766 0.473   1.00 70.07 79  A 1 
ATOM 603  C CE1   . HIS A 1 79  ? 12.486  -14.810 1.156   1.00 72.25 79  A 1 
ATOM 604  N NE2   . HIS A 1 79  ? 12.216  -13.527 1.418   1.00 73.46 79  A 1 
ATOM 605  N N     . ALA A 1 80  ? 14.334  -12.603 -5.033  1.00 76.67 80  A 1 
ATOM 606  C CA    . ALA A 1 80  ? 14.844  -11.918 -6.220  1.00 73.91 80  A 1 
ATOM 607  C C     . ALA A 1 80  ? 13.819  -10.962 -6.860  1.00 72.37 80  A 1 
ATOM 608  O O     . ALA A 1 80  ? 14.200  -10.115 -7.668  1.00 66.87 80  A 1 
ATOM 609  C CB    . ALA A 1 80  ? 15.342  -12.950 -7.233  1.00 71.98 80  A 1 
ATOM 610  N N     . ALA A 1 81  ? 12.523  -11.058 -6.494  1.00 67.84 81  A 1 
ATOM 611  C CA    . ALA A 1 81  ? 11.448  -10.306 -7.137  1.00 65.59 81  A 1 
ATOM 612  C C     . ALA A 1 81  ? 11.598  -8.782  -7.006  1.00 65.98 81  A 1 
ATOM 613  O O     . ALA A 1 81  ? 11.301  -8.028  -7.944  1.00 62.08 81  A 1 
ATOM 614  C CB    . ALA A 1 81  ? 10.119  -10.769 -6.533  1.00 61.81 81  A 1 
ATOM 615  N N     . ASN A 1 82  ? 12.058  -8.312  -5.852  1.00 63.63 82  A 1 
ATOM 616  C CA    . ASN A 1 82  ? 12.321  -6.894  -5.637  1.00 63.14 82  A 1 
ATOM 617  C C     . ASN A 1 82  ? 13.387  -6.655  -4.555  1.00 65.41 82  A 1 
ATOM 618  O O     . ASN A 1 82  ? 13.776  -7.535  -3.784  1.00 61.25 82  A 1 
ATOM 619  C CB    . ASN A 1 82  ? 10.992  -6.162  -5.354  1.00 57.21 82  A 1 
ATOM 620  C CG    . ASN A 1 82  ? 10.388  -6.524  -4.019  1.00 51.31 82  A 1 
ATOM 621  O OD1   . ASN A 1 82  ? 10.984  -6.315  -2.980  1.00 48.77 82  A 1 
ATOM 622  N ND2   . ASN A 1 82  ? 9.199   -7.072  -4.003  1.00 49.38 82  A 1 
ATOM 623  N N     . ARG A 1 83  ? 13.842  -5.423  -4.494  1.00 64.69 83  A 1 
ATOM 624  C CA    . ARG A 1 83  ? 14.926  -5.047  -3.579  1.00 64.27 83  A 1 
ATOM 625  C C     . ARG A 1 83  ? 14.526  -5.063  -2.094  1.00 64.94 83  A 1 
ATOM 626  O O     . ARG A 1 83  ? 15.405  -5.196  -1.238  1.00 61.30 83  A 1 
ATOM 627  C CB    . ARG A 1 83  ? 15.431  -3.669  -4.003  1.00 59.73 83  A 1 
ATOM 628  C CG    . ARG A 1 83  ? 16.753  -3.351  -3.309  1.00 55.68 83  A 1 
ATOM 629  C CD    . ARG A 1 83  ? 17.280  -2.011  -3.781  1.00 52.09 83  A 1 
ATOM 630  N NE    . ARG A 1 83  ? 18.611  -1.819  -3.227  1.00 45.73 83  A 1 
ATOM 631  C CZ    . ARG A 1 83  ? 19.397  -0.810  -3.427  1.00 38.85 83  A 1 
ATOM 632  N NH1   . ARG A 1 83  ? 19.034  0.224   -4.138  1.00 35.80 83  A 1 
ATOM 633  N NH2   . ARG A 1 83  ? 20.587  -0.824  -2.899  1.00 36.09 83  A 1 
ATOM 634  N N     . VAL A 1 84  ? 13.269  -4.871  -1.775  1.00 61.83 84  A 1 
ATOM 635  C CA    . VAL A 1 84  ? 12.765  -4.959  -0.402  1.00 62.54 84  A 1 
ATOM 636  C C     . VAL A 1 84  ? 12.775  -6.424  0.038   1.00 65.24 84  A 1 
ATOM 637  O O     . VAL A 1 84  ? 13.384  -6.746  1.052   1.00 63.62 84  A 1 
ATOM 638  C CB    . VAL A 1 84  ? 11.356  -4.359  -0.249  1.00 57.77 84  A 1 
ATOM 639  C CG1   . VAL A 1 84  ? 10.923  -4.339  1.216   1.00 51.26 84  A 1 
ATOM 640  C CG2   . VAL A 1 84  ? 11.284  -2.926  -0.792  1.00 58.15 84  A 1 
ATOM 641  N N     . ALA A 1 85  ? 12.202  -7.306  -0.796  1.00 65.38 85  A 1 
ATOM 642  C CA    . ALA A 1 85  ? 12.181  -8.739  -0.557  1.00 66.40 85  A 1 
ATOM 643  C C     . ALA A 1 85  ? 13.595  -9.324  -0.401  1.00 67.31 85  A 1 
ATOM 644  O O     . ALA A 1 85  ? 13.837  -10.088 0.519   1.00 67.98 85  A 1 
ATOM 645  C CB    . ALA A 1 85  ? 11.414  -9.410  -1.699  1.00 66.17 85  A 1 
ATOM 646  N N     . SER A 1 86  ? 14.571  -8.879  -1.202  1.00 75.35 86  A 1 
ATOM 647  C CA    . SER A 1 86  ? 15.957  -9.359  -1.099  1.00 75.03 86  A 1 
ATOM 648  C C     . SER A 1 86  ? 16.634  -9.081  0.251   1.00 76.81 86  A 1 
ATOM 649  O O     . SER A 1 86  ? 17.694  -9.644  0.542   1.00 74.46 86  A 1 
ATOM 650  C CB    . SER A 1 86  ? 16.811  -8.768  -2.221  1.00 72.66 86  A 1 
ATOM 651  O OG    . SER A 1 86  ? 17.091  -7.388  -2.032  1.00 66.09 86  A 1 
ATOM 652  N N     . ARG A 1 87  ? 16.044  -8.196  1.068   1.00 70.30 87  A 1 
ATOM 653  C CA    . ARG A 1 87  ? 16.545  -7.806  2.388   1.00 70.72 87  A 1 
ATOM 654  C C     . ARG A 1 87  ? 15.759  -8.433  3.545   1.00 73.04 87  A 1 
ATOM 655  O O     . ARG A 1 87  ? 16.108  -8.160  4.688   1.00 68.69 87  A 1 
ATOM 656  C CB    . ARG A 1 87  ? 16.566  -6.284  2.499   1.00 66.03 87  A 1 
ATOM 657  C CG    . ARG A 1 87  ? 17.712  -5.702  1.664   1.00 62.64 87  A 1 
ATOM 658  C CD    . ARG A 1 87  ? 17.781  -4.189  1.851   1.00 61.96 87  A 1 
ATOM 659  N NE    . ARG A 1 87  ? 16.798  -3.525  1.018   1.00 53.45 87  A 1 
ATOM 660  C CZ    . ARG A 1 87  ? 16.597  -2.230  0.943   1.00 47.17 87  A 1 
ATOM 661  N NH1   . ARG A 1 87  ? 17.183  -1.384  1.737   1.00 43.88 87  A 1 
ATOM 662  N NH2   . ARG A 1 87  ? 15.818  -1.776  0.048   1.00 44.08 87  A 1 
ATOM 663  N N     . HIS A 1 88  ? 14.748  -9.229  3.251   1.00 70.98 88  A 1 
ATOM 664  C CA    . HIS A 1 88  ? 14.029  -9.955  4.278   1.00 71.96 88  A 1 
ATOM 665  C C     . HIS A 1 88  ? 14.984  -10.874 5.043   1.00 72.61 88  A 1 
ATOM 666  O O     . HIS A 1 88  ? 15.822  -11.563 4.454   1.00 70.12 88  A 1 
ATOM 667  C CB    . HIS A 1 88  ? 12.871  -10.757 3.677   1.00 69.48 88  A 1 
ATOM 668  C CG    . HIS A 1 88  ? 11.725  -9.920  3.173   1.00 68.57 88  A 1 
ATOM 669  N ND1   . HIS A 1 88  ? 10.571  -10.410 2.580   1.00 62.03 88  A 1 
ATOM 670  C CD2   . HIS A 1 88  ? 11.569  -8.557  3.227   1.00 64.92 88  A 1 
ATOM 671  C CE1   . HIS A 1 88  ? 9.766   -9.388  2.300   1.00 63.97 88  A 1 
ATOM 672  N NE2   . HIS A 1 88  ? 10.340  -8.238  2.673   1.00 66.64 88  A 1 
ATOM 673  N N     . GLU A 1 89  ? 14.847  -10.869 6.371   1.00 69.72 89  A 1 
ATOM 674  C CA    . GLU A 1 89  ? 15.604  -11.772 7.218   1.00 70.27 89  A 1 
ATOM 675  C C     . GLU A 1 89  ? 15.125  -13.206 6.985   1.00 71.73 89  A 1 
ATOM 676  O O     . GLU A 1 89  ? 13.940  -13.508 7.129   1.00 67.85 89  A 1 
ATOM 677  C CB    . GLU A 1 89  ? 15.466  -11.351 8.684   1.00 66.47 89  A 1 
ATOM 678  C CG    . GLU A 1 89  ? 16.434  -12.103 9.595   1.00 58.45 89  A 1 
ATOM 679  C CD    . GLU A 1 89  ? 16.195  -11.818 11.089  1.00 54.61 89  A 1 
ATOM 680  O OE1   . GLU A 1 89  ? 16.700  -12.589 11.920  1.00 47.34 89  A 1 
ATOM 681  O OE2   . GLU A 1 89  ? 15.431  -10.890 11.427  1.00 47.33 89  A 1 
ATOM 682  N N     . ARG A 1 90  ? 16.049  -14.084 6.630   1.00 70.43 90  A 1 
ATOM 683  C CA    . ARG A 1 90  ? 15.796  -15.507 6.428   1.00 68.50 90  A 1 
ATOM 684  C C     . ARG A 1 90  ? 16.625  -16.318 7.407   1.00 67.16 90  A 1 
ATOM 685  O O     . ARG A 1 90  ? 17.826  -16.105 7.526   1.00 64.18 90  A 1 
ATOM 686  C CB    . ARG A 1 90  ? 16.108  -15.895 4.979   1.00 67.61 90  A 1 
ATOM 687  C CG    . ARG A 1 90  ? 15.054  -15.345 4.011   1.00 68.32 90  A 1 
ATOM 688  C CD    . ARG A 1 90  ? 15.593  -15.273 2.585   1.00 67.96 90  A 1 
ATOM 689  N NE    . ARG A 1 90  ? 16.460  -14.113 2.402   1.00 67.49 90  A 1 
ATOM 690  C CZ    . ARG A 1 90  ? 17.083  -13.789 1.272   1.00 64.82 90  A 1 
ATOM 691  N NH1   . ARG A 1 90  ? 17.026  -14.576 0.236   1.00 57.60 90  A 1 
ATOM 692  N NH2   . ARG A 1 90  ? 17.742  -12.685 1.182   1.00 64.87 90  A 1 
ATOM 693  N N     . VAL A 1 91  ? 15.974  -17.252 8.093   1.00 75.24 91  A 1 
ATOM 694  C CA    . VAL A 1 91  ? 16.617  -18.157 9.042   1.00 74.46 91  A 1 
ATOM 695  C C     . VAL A 1 91  ? 16.749  -19.523 8.387   1.00 74.32 91  A 1 
ATOM 696  O O     . VAL A 1 91  ? 15.774  -20.050 7.862   1.00 73.57 91  A 1 
ATOM 697  C CB    . VAL A 1 91  ? 15.841  -18.227 10.362  1.00 72.18 91  A 1 
ATOM 698  C CG1   . VAL A 1 91  ? 16.574  -19.088 11.396  1.00 61.22 91  A 1 
ATOM 699  C CG2   . VAL A 1 91  ? 15.656  -16.825 10.968  1.00 66.21 91  A 1 
ATOM 700  N N     . LEU A 1 92  ? 17.948  -20.113 8.400   1.00 70.23 92  A 1 
ATOM 701  C CA    . LEU A 1 92  ? 18.154  -21.473 7.919   1.00 68.52 92  A 1 
ATOM 702  C C     . LEU A 1 92  ? 17.512  -22.469 8.886   1.00 67.97 92  A 1 
ATOM 703  O O     . LEU A 1 92  ? 17.863  -22.504 10.066  1.00 66.38 92  A 1 
ATOM 704  C CB    . LEU A 1 92  ? 19.659  -21.757 7.752   1.00 66.24 92  A 1 
ATOM 705  C CG    . LEU A 1 92  ? 20.265  -21.127 6.492   1.00 61.17 92  A 1 
ATOM 706  C CD1   . LEU A 1 92  ? 21.794  -21.121 6.575   1.00 55.51 92  A 1 
ATOM 707  C CD2   . LEU A 1 92  ? 19.878  -21.904 5.231   1.00 58.06 92  A 1 
ATOM 708  N N     . LEU A 1 93  ? 16.615  -23.323 8.387   1.00 66.92 93  A 1 
ATOM 709  C CA    . LEU A 1 93  ? 15.922  -24.318 9.205   1.00 64.15 93  A 1 
ATOM 710  C C     . LEU A 1 93  ? 16.906  -25.343 9.770   1.00 63.00 93  A 1 
ATOM 711  O O     . LEU A 1 93  ? 16.823  -25.698 10.942  1.00 59.26 93  A 1 
ATOM 712  C CB    . LEU A 1 93  ? 14.833  -25.010 8.374   1.00 61.55 93  A 1 
ATOM 713  C CG    . LEU A 1 93  ? 13.780  -24.081 7.744   1.00 59.08 93  A 1 
ATOM 714  C CD1   . LEU A 1 93  ? 12.739  -24.901 6.992   1.00 56.04 93  A 1 
ATOM 715  C CD2   . LEU A 1 93  ? 13.042  -23.231 8.765   1.00 59.04 93  A 1 
ATOM 716  N N     . SER A 1 94  ? 17.888  -25.748 8.964   1.00 62.91 94  A 1 
ATOM 717  C CA    . SER A 1 94  ? 18.884  -26.740 9.376   1.00 61.84 94  A 1 
ATOM 718  C C     . SER A 1 94  ? 19.757  -26.310 10.556  1.00 60.55 94  A 1 
ATOM 719  O O     . SER A 1 94  ? 20.214  -27.164 11.314  1.00 55.40 94  A 1 
ATOM 720  C CB    . SER A 1 94  ? 19.791  -27.061 8.188   1.00 56.07 94  A 1 
ATOM 721  O OG    . SER A 1 94  ? 20.470  -25.906 7.725   1.00 50.19 94  A 1 
ATOM 722  N N     . GLU A 1 95  ? 19.994  -25.026 10.718  1.00 57.68 95  A 1 
ATOM 723  C CA    . GLU A 1 95  ? 20.755  -24.500 11.860  1.00 55.64 95  A 1 
ATOM 724  C C     . GLU A 1 95  ? 19.900  -24.470 13.122  1.00 51.92 95  A 1 
ATOM 725  O O     . GLU A 1 95  ? 20.370  -24.846 14.191  1.00 47.82 95  A 1 
ATOM 726  C CB    . GLU A 1 95  ? 21.307  -23.106 11.541  1.00 51.43 95  A 1 
ATOM 727  C CG    . GLU A 1 95  ? 22.409  -23.166 10.476  1.00 47.63 95  A 1 
ATOM 728  C CD    . GLU A 1 95  ? 23.046  -21.803 10.163  1.00 43.21 95  A 1 
ATOM 729  O OE1   . GLU A 1 95  ? 24.113  -21.822 9.501   1.00 38.58 95  A 1 
ATOM 730  O OE2   . GLU A 1 95  ? 22.475  -20.768 10.547  1.00 39.36 95  A 1 
ATOM 731  N N     . ALA A 1 96  ? 18.625  -24.100 12.990  1.00 53.33 96  A 1 
ATOM 732  C CA    . ALA A 1 96  ? 17.695  -24.085 14.104  1.00 50.28 96  A 1 
ATOM 733  C C     . ALA A 1 96  ? 17.390  -25.497 14.630  1.00 47.94 96  A 1 
ATOM 734  O O     . ALA A 1 96  ? 17.382  -25.714 15.840  1.00 47.67 96  A 1 
ATOM 735  C CB    . ALA A 1 96  ? 16.449  -23.341 13.658  1.00 48.00 96  A 1 
ATOM 736  N N     . TYR A 1 97  ? 17.214  -26.482 13.725  1.00 48.81 97  A 1 
ATOM 737  C CA    . TYR A 1 97  ? 16.993  -27.890 14.087  1.00 45.68 97  A 1 
ATOM 738  C C     . TYR A 1 97  ? 18.161  -28.502 14.883  1.00 43.02 97  A 1 
ATOM 739  O O     . TYR A 1 97  ? 17.924  -29.325 15.757  1.00 41.94 97  A 1 
ATOM 740  C CB    . TYR A 1 97  ? 16.727  -28.721 12.823  1.00 43.24 97  A 1 
ATOM 741  C CG    . TYR A 1 97  ? 15.264  -28.944 12.538  1.00 43.20 97  A 1 
ATOM 742  C CD1   . TYR A 1 97  ? 14.563  -29.991 13.189  1.00 40.96 97  A 1 
ATOM 743  C CD2   . TYR A 1 97  ? 14.562  -28.120 11.641  1.00 40.79 97  A 1 
ATOM 744  C CE1   . TYR A 1 97  ? 13.194  -30.200 12.947  1.00 35.60 97  A 1 
ATOM 745  C CE2   . TYR A 1 97  ? 13.193  -28.315 11.400  1.00 36.46 97  A 1 
ATOM 746  C CZ    . TYR A 1 97  ? 12.507  -29.361 12.053  1.00 35.85 97  A 1 
ATOM 747  O OH    . TYR A 1 97  ? 11.168  -29.550 11.816  1.00 32.60 97  A 1 
ATOM 748  N N     . LYS A 1 98  ? 19.389  -28.092 14.621  1.00 46.70 98  A 1 
ATOM 749  C CA    . LYS A 1 98  ? 20.554  -28.635 15.338  1.00 46.56 98  A 1 
ATOM 750  C C     . LYS A 1 98  ? 20.604  -28.237 16.815  1.00 45.26 98  A 1 
ATOM 751  O O     . LYS A 1 98  ? 21.169  -28.977 17.616  1.00 40.82 98  A 1 
ATOM 752  C CB    . LYS A 1 98  ? 21.847  -28.184 14.648  1.00 42.84 98  A 1 
ATOM 753  C CG    . LYS A 1 98  ? 22.123  -28.984 13.374  1.00 39.95 98  A 1 
ATOM 754  C CD    . LYS A 1 98  ? 23.362  -28.435 12.682  1.00 36.33 98  A 1 
ATOM 755  C CE    . LYS A 1 98  ? 23.600  -29.185 11.378  1.00 31.59 98  A 1 
ATOM 756  N NZ    . LYS A 1 98  ? 24.790  -28.674 10.676  1.00 26.26 98  A 1 
ATOM 757  N N     . HIS A 1 99  ? 20.054  -27.081 17.158  1.00 41.38 99  A 1 
ATOM 758  C CA    . HIS A 1 99  ? 20.182  -26.528 18.501  1.00 41.39 99  A 1 
ATOM 759  C C     . HIS A 1 99  ? 18.964  -26.735 19.402  1.00 37.73 99  A 1 
ATOM 760  O O     . HIS A 1 99  ? 19.069  -26.512 20.610  1.00 34.74 99  A 1 
ATOM 761  C CB    . HIS A 1 99  ? 20.566  -25.047 18.397  1.00 38.89 99  A 1 
ATOM 762  C CG    . HIS A 1 99  ? 21.985  -24.864 17.961  1.00 37.54 99  A 1 
ATOM 763  N ND1   . HIS A 1 99  ? 23.103  -25.331 18.627  1.00 34.71 99  A 1 
ATOM 764  C CD2   . HIS A 1 99  ? 22.453  -24.240 16.824  1.00 35.89 99  A 1 
ATOM 765  C CE1   . HIS A 1 99  ? 24.191  -24.995 17.924  1.00 32.73 99  A 1 
ATOM 766  N NE2   . HIS A 1 99  ? 23.836  -24.329 16.823  1.00 33.42 99  A 1 
ATOM 767  N N     . ALA A 1 100 ? 17.820  -27.161 18.845  1.00 40.11 100 A 1 
ATOM 768  C CA    . ALA A 1 100 ? 16.591  -27.238 19.624  1.00 38.16 100 A 1 
ATOM 769  C C     . ALA A 1 100 ? 16.037  -28.669 19.698  1.00 35.53 100 A 1 
ATOM 770  O O     . ALA A 1 100 ? 15.833  -29.297 18.670  1.00 34.93 100 A 1 
ATOM 771  C CB    . ALA A 1 100 ? 15.599  -26.245 19.035  1.00 36.44 100 A 1 
ATOM 772  N N     . PRO A 1 101 ? 15.733  -29.177 20.906  1.00 32.60 101 A 1 
ATOM 773  C CA    . PRO A 1 101 ? 15.051  -30.453 21.056  1.00 33.08 101 A 1 
ATOM 774  C C     . PRO A 1 101 ? 13.623  -30.385 20.486  1.00 33.86 101 A 1 
ATOM 775  O O     . PRO A 1 101 ? 12.955  -29.360 20.583  1.00 32.38 101 A 1 
ATOM 776  C CB    . PRO A 1 101 ? 15.091  -30.754 22.557  1.00 30.46 101 A 1 
ATOM 777  C CG    . PRO A 1 101 ? 15.178  -29.379 23.197  1.00 30.08 101 A 1 
ATOM 778  C CD    . PRO A 1 101 ? 15.975  -28.553 22.185  1.00 35.39 101 A 1 
ATOM 779  N N     . VAL A 1 102 ? 13.156  -31.507 19.927  1.00 31.09 102 A 1 
ATOM 780  C CA    . VAL A 1 102 ? 11.989  -31.694 19.041  1.00 31.93 102 A 1 
ATOM 781  C C     . VAL A 1 102 ? 10.601  -31.557 19.729  1.00 31.19 102 A 1 
ATOM 782  O O     . VAL A 1 102 ? 9.622   -32.103 19.244  1.00 29.86 102 A 1 
ATOM 783  C CB    . VAL A 1 102 ? 12.100  -33.061 18.316  1.00 30.20 102 A 1 
ATOM 784  C CG1   . VAL A 1 102 ? 11.230  -33.192 17.071  1.00 28.52 102 A 1 
ATOM 785  C CG2   . VAL A 1 102 ? 13.528  -33.389 17.865  1.00 31.56 102 A 1 
ATOM 786  N N     . MET A 1 103 ? 10.488  -30.937 20.884  1.00 28.06 103 A 1 
ATOM 787  C CA    . MET A 1 103 ? 9.319   -31.184 21.742  1.00 29.43 103 A 1 
ATOM 788  C C     . MET A 1 103 ? 8.030   -30.437 21.403  1.00 29.53 103 A 1 
ATOM 789  O O     . MET A 1 103 ? 6.963   -30.986 21.666  1.00 28.39 103 A 1 
ATOM 790  C CB    . MET A 1 103 ? 9.663   -30.907 23.207  1.00 28.55 103 A 1 
ATOM 791  C CG    . MET A 1 103 ? 10.454  -32.031 23.882  1.00 26.92 103 A 1 
ATOM 792  S SD    . MET A 1 103 ? 9.928   -32.317 25.584  1.00 25.09 103 A 1 
ATOM 793  C CE    . MET A 1 103 ? 11.512  -32.471 26.405  1.00 23.22 103 A 1 
ATOM 794  N N     . LEU A 1 104 ? 8.082   -29.192 20.966  1.00 28.99 104 A 1 
ATOM 795  C CA    . LEU A 1 104 ? 6.851   -28.392 20.968  1.00 30.03 104 A 1 
ATOM 796  C C     . LEU A 1 104 ? 6.097   -28.515 19.646  1.00 28.32 104 A 1 
ATOM 797  O O     . LEU A 1 104 ? 6.434   -27.873 18.658  1.00 26.97 104 A 1 
ATOM 798  C CB    . LEU A 1 104 ? 7.141   -26.942 21.384  1.00 28.94 104 A 1 
ATOM 799  C CG    . LEU A 1 104 ? 7.420   -26.774 22.884  1.00 27.00 104 A 1 
ATOM 800  C CD1   . LEU A 1 104 ? 7.950   -25.373 23.186  1.00 26.45 104 A 1 
ATOM 801  C CD2   . LEU A 1 104 ? 6.180   -26.982 23.747  1.00 30.11 104 A 1 
ATOM 802  N N     . ASP A 1 105 ? 5.039   -29.326 19.682  1.00 36.95 105 A 1 
ATOM 803  C CA    . ASP A 1 105 ? 4.036   -29.408 18.621  1.00 38.50 105 A 1 
ATOM 804  C C     . ASP A 1 105 ? 3.117   -28.178 18.702  1.00 36.75 105 A 1 
ATOM 805  O O     . ASP A 1 105 ? 2.226   -28.102 19.557  1.00 36.53 105 A 1 
ATOM 806  C CB    . ASP A 1 105 ? 3.258   -30.730 18.749  1.00 37.17 105 A 1 
ATOM 807  C CG    . ASP A 1 105 ? 3.261   -31.609 17.508  1.00 35.47 105 A 1 
ATOM 808  O OD1   . ASP A 1 105 ? 3.555   -31.081 16.412  1.00 34.95 105 A 1 
ATOM 809  O OD2   . ASP A 1 105 ? 2.944   -32.804 17.665  1.00 34.16 105 A 1 
ATOM 810  N N     . CYS A 1 106 ? 3.342   -27.200 17.859  1.00 39.22 106 A 1 
ATOM 811  C CA    . CYS A 1 106 ? 2.421   -26.083 17.731  1.00 41.27 106 A 1 
ATOM 812  C C     . CYS A 1 106 ? 1.335   -26.441 16.715  1.00 38.81 106 A 1 
ATOM 813  O O     . CYS A 1 106 ? 1.518   -26.309 15.507  1.00 38.18 106 A 1 
ATOM 814  C CB    . CYS A 1 106 ? 3.161   -24.794 17.366  1.00 39.64 106 A 1 
ATOM 815  S SG    . CYS A 1 106 ? 2.012   -23.387 17.558  1.00 36.00 106 A 1 
ATOM 816  N N     . HIS A 1 107 ? 0.173   -26.856 17.204  1.00 24.98 107 A 1 
ATOM 817  C CA    . HIS A 1 107 ? -0.964  -27.247 16.369  1.00 26.40 107 A 1 
ATOM 818  C C     . HIS A 1 107 ? -1.413  -26.182 15.366  1.00 25.32 107 A 1 
ATOM 819  O O     . HIS A 1 107 ? -1.966  -26.523 14.319  1.00 23.53 107 A 1 
ATOM 820  C CB    . HIS A 1 107 ? -2.148  -27.626 17.278  1.00 24.79 107 A 1 
ATOM 821  C CG    . HIS A 1 107 ? -2.386  -29.100 17.337  1.00 22.92 107 A 1 
ATOM 822  N ND1   . HIS A 1 107 ? -2.800  -29.885 16.294  1.00 21.96 107 A 1 
ATOM 823  C CD2   . HIS A 1 107 ? -2.264  -29.924 18.422  1.00 21.47 107 A 1 
ATOM 824  C CE1   . HIS A 1 107 ? -2.918  -31.146 16.737  1.00 20.21 107 A 1 
ATOM 825  N NE2   . HIS A 1 107 ? -2.610  -31.215 18.030  1.00 20.25 107 A 1 
ATOM 826  N N     . ALA A 1 108 ? -1.215  -24.918 15.685  1.00 25.52 108 A 1 
ATOM 827  C CA    . ALA A 1 108 ? -1.669  -23.819 14.846  1.00 25.28 108 A 1 
ATOM 828  C C     . ALA A 1 108 ? -0.909  -23.712 13.514  1.00 25.72 108 A 1 
ATOM 829  O O     . ALA A 1 108 ? -1.512  -23.423 12.489  1.00 23.91 108 A 1 
ATOM 830  C CB    . ALA A 1 108 ? -1.554  -22.539 15.652  1.00 23.32 108 A 1 
ATOM 831  N N     . ASP A 1 109 ? 0.392   -24.000 13.541  1.00 29.59 109 A 1 
ATOM 832  C CA    . ASP A 1 109 ? 1.216   -23.990 12.334  1.00 29.03 109 A 1 
ATOM 833  C C     . ASP A 1 109 ? 1.429   -25.390 11.748  1.00 27.94 109 A 1 
ATOM 834  O O     . ASP A 1 109 ? 2.182   -25.530 10.788  1.00 25.76 109 A 1 
ATOM 835  C CB    . ASP A 1 109 ? 2.540   -23.265 12.618  1.00 27.37 109 A 1 
ATOM 836  C CG    . ASP A 1 109 ? 2.385   -21.743 12.674  1.00 24.70 109 A 1 
ATOM 837  O OD1   . ASP A 1 109 ? 1.580   -21.204 11.892  1.00 26.68 109 A 1 
ATOM 838  O OD2   . ASP A 1 109 ? 3.126   -21.118 13.460  1.00 28.65 109 A 1 
ATOM 839  N N     . ALA A 1 110 ? 0.790   -26.415 12.300  1.00 25.37 110 A 1 
ATOM 840  C CA    . ALA A 1 110 ? 0.943   -27.819 11.929  1.00 25.59 110 A 1 
ATOM 841  C C     . ALA A 1 110 ? 2.408   -28.314 11.860  1.00 25.32 110 A 1 
ATOM 842  O O     . ALA A 1 110 ? 2.687   -29.349 11.258  1.00 23.35 110 A 1 
ATOM 843  C CB    . ALA A 1 110 ? 0.141   -28.129 10.671  1.00 24.03 110 A 1 
ATOM 844  N N     . ALA A 1 111 ? 3.317   -27.562 12.435  1.00 26.84 111 A 1 
ATOM 845  C CA    . ALA A 1 111 ? 4.734   -27.863 12.403  1.00 27.02 111 A 1 
ATOM 846  C C     . ALA A 1 111 ? 5.206   -28.171 13.819  1.00 26.62 111 A 1 
ATOM 847  O O     . ALA A 1 111 ? 5.146   -27.308 14.695  1.00 25.47 111 A 1 
ATOM 848  C CB    . ALA A 1 111 ? 5.482   -26.698 11.762  1.00 25.90 111 A 1 
ATOM 849  N N     . ALA A 1 112 ? 5.733   -29.381 14.003  1.00 28.48 112 A 1 
ATOM 850  C CA    . ALA A 1 112 ? 6.557   -29.723 15.156  1.00 28.91 112 A 1 
ATOM 851  C C     . ALA A 1 112 ? 7.861   -28.908 15.077  1.00 28.56 112 A 1 
ATOM 852  O O     . ALA A 1 112 ? 8.888   -29.359 14.573  1.00 28.00 112 A 1 
ATOM 853  C CB    . ALA A 1 112 ? 6.799   -31.232 15.177  1.00 28.61 112 A 1 
ATOM 854  N N     . LEU A 1 113 ? 7.772   -27.658 15.515  1.00 29.00 113 A 1 
ATOM 855  C CA    . LEU A 1 113 ? 8.940   -26.809 15.570  1.00 30.88 113 A 1 
ATOM 856  C C     . LEU A 1 113 ? 9.678   -27.088 16.872  1.00 29.65 113 A 1 
ATOM 857  O O     . LEU A 1 113 ? 9.100   -27.097 17.960  1.00 28.27 113 A 1 
ATOM 858  C CB    . LEU A 1 113 ? 8.550   -25.345 15.403  1.00 28.95 113 A 1 
ATOM 859  C CG    . LEU A 1 113 ? 8.087   -24.981 13.982  1.00 27.06 113 A 1 
ATOM 860  C CD1   . LEU A 1 113 ? 7.586   -23.541 13.961  1.00 27.99 113 A 1 
ATOM 861  C CD2   . LEU A 1 113 ? 9.207   -25.130 12.960  1.00 32.93 113 A 1 
ATOM 862  N N     . CYS A 1 114 ? 10.990  -27.279 16.782  1.00 35.36 114 A 1 
ATOM 863  C CA    . CYS A 1 114 ? 11.829  -27.321 17.958  1.00 37.17 114 A 1 
ATOM 864  C C     . CYS A 1 114 ? 11.587  -26.077 18.821  1.00 35.81 114 A 1 
ATOM 865  O O     . CYS A 1 114 ? 11.512  -24.977 18.293  1.00 36.82 114 A 1 
ATOM 866  C CB    . CYS A 1 114 ? 13.290  -27.354 17.520  1.00 36.95 114 A 1 
ATOM 867  S SG    . CYS A 1 114 ? 13.701  -28.803 16.507  1.00 35.00 114 A 1 
ATOM 868  N N     . ALA A 1 115 ? 11.554  -26.232 20.133  1.00 29.84 115 A 1 
ATOM 869  C CA    . ALA A 1 115 ? 11.200  -25.163 21.060  1.00 31.88 115 A 1 
ATOM 870  C C     . ALA A 1 115 ? 11.992  -23.854 20.866  1.00 31.10 115 A 1 
ATOM 871  O O     . ALA A 1 115 ? 11.433  -22.762 20.970  1.00 30.09 115 A 1 
ATOM 872  C CB    . ALA A 1 115 ? 11.393  -25.678 22.484  1.00 31.13 115 A 1 
ATOM 873  N N     . ALA A 1 116 ? 13.273  -23.946 20.564  1.00 38.26 116 A 1 
ATOM 874  C CA    . ALA A 1 116 ? 14.102  -22.761 20.316  1.00 39.42 116 A 1 
ATOM 875  C C     . ALA A 1 116 ? 13.788  -22.100 18.968  1.00 38.80 116 A 1 
ATOM 876  O O     . ALA A 1 116 ? 13.873  -20.878 18.836  1.00 37.64 116 A 1 
ATOM 877  C CB    . ALA A 1 116 ? 15.573  -23.150 20.403  1.00 38.15 116 A 1 
ATOM 878  N N     . TYR A 1 117 ? 13.414  -22.916 17.981  1.00 34.19 117 A 1 
ATOM 879  C CA    . TYR A 1 117 ? 12.979  -22.428 16.681  1.00 35.68 117 A 1 
ATOM 880  C C     . TYR A 1 117 ? 11.589  -21.810 16.779  1.00 35.49 117 A 1 
ATOM 881  O O     . TYR A 1 117 ? 11.372  -20.709 16.287  1.00 33.41 117 A 1 
ATOM 882  C CB    . TYR A 1 117 ? 13.002  -23.588 15.690  1.00 33.79 117 A 1 
ATOM 883  C CG    . TYR A 1 117 ? 12.782  -23.146 14.273  1.00 31.82 117 A 1 
ATOM 884  C CD1   . TYR A 1 117 ? 11.614  -23.485 13.573  1.00 30.88 117 A 1 
ATOM 885  C CD2   . TYR A 1 117 ? 13.771  -22.360 13.636  1.00 33.61 117 A 1 
ATOM 886  C CE1   . TYR A 1 117 ? 11.450  -23.064 12.249  1.00 29.09 117 A 1 
ATOM 887  C CE2   . TYR A 1 117 ? 13.603  -21.932 12.326  1.00 29.29 117 A 1 
ATOM 888  C CZ    . TYR A 1 117 ? 12.445  -22.295 11.629  1.00 29.30 117 A 1 
ATOM 889  O OH    . TYR A 1 117 ? 12.303  -21.874 10.336  1.00 28.55 117 A 1 
ATOM 890  N N     . GLU A 1 118 ? 10.689  -22.458 17.500  1.00 37.68 118 A 1 
ATOM 891  C CA    . GLU A 1 118 ? 9.388   -21.933 17.871  1.00 38.83 118 A 1 
ATOM 892  C C     . GLU A 1 118 ? 9.549   -20.609 18.619  1.00 38.02 118 A 1 
ATOM 893  O O     . GLU A 1 118 ? 8.899   -19.636 18.273  1.00 35.74 118 A 1 
ATOM 894  C CB    . GLU A 1 118 ? 8.639   -22.957 18.729  1.00 36.53 118 A 1 
ATOM 895  C CG    . GLU A 1 118 ? 7.134   -22.947 18.454  1.00 32.70 118 A 1 
ATOM 896  C CD    . GLU A 1 118 ? 6.282   -23.476 19.600  1.00 29.99 118 A 1 
ATOM 897  O OE1   . GLU A 1 118 ? 5.042   -23.414 19.477  1.00 28.49 118 A 1 
ATOM 898  O OE2   . GLU A 1 118 ? 6.825   -23.782 20.674  1.00 28.61 118 A 1 
ATOM 899  N N     . ALA A 1 119 ? 10.481  -20.512 19.554  1.00 38.48 119 A 1 
ATOM 900  C CA    . ALA A 1 119 ? 10.791  -19.261 20.218  1.00 38.60 119 A 1 
ATOM 901  C C     . ALA A 1 119 ? 11.254  -18.188 19.225  1.00 37.09 119 A 1 
ATOM 902  O O     . ALA A 1 119 ? 10.765  -17.068 19.290  1.00 35.62 119 A 1 
ATOM 903  C CB    . ALA A 1 119 ? 11.807  -19.491 21.330  1.00 37.10 119 A 1 
ATOM 904  N N     . GLN A 1 120 ? 12.128  -18.506 18.278  1.00 40.94 120 A 1 
ATOM 905  C CA    . GLN A 1 120 ? 12.563  -17.529 17.271  1.00 41.54 120 A 1 
ATOM 906  C C     . GLN A 1 120 ? 11.436  -17.105 16.309  1.00 40.17 120 A 1 
ATOM 907  O O     . GLN A 1 120 ? 11.357  -15.924 15.962  1.00 38.50 120 A 1 
ATOM 908  C CB    . GLN A 1 120 ? 13.745  -18.064 16.463  1.00 40.36 120 A 1 
ATOM 909  C CG    . GLN A 1 120 ? 15.076  -17.945 17.218  1.00 37.28 120 A 1 
ATOM 910  C CD    . GLN A 1 120 ? 16.279  -18.281 16.334  1.00 33.26 120 A 1 
ATOM 911  O OE1   . GLN A 1 120 ? 16.168  -18.651 15.178  1.00 33.14 120 A 1 
ATOM 912  N NE2   . GLN A 1 120 ? 17.487  -18.129 16.843  1.00 30.01 120 A 1 
ATOM 913  N N     . VAL A 1 121 ? 10.583  -18.037 15.883  1.00 42.34 121 A 1 
ATOM 914  C CA    . VAL A 1 121 ? 9.465   -17.776 14.963  1.00 41.73 121 A 1 
ATOM 915  C C     . VAL A 1 121 ? 8.314   -17.075 15.688  1.00 38.94 121 A 1 
ATOM 916  O O     . VAL A 1 121 ? 7.811   -16.065 15.199  1.00 37.75 121 A 1 
ATOM 917  C CB    . VAL A 1 121 ? 9.022   -19.087 14.287  1.00 39.98 121 A 1 
ATOM 918  C CG1   . VAL A 1 121 ? 7.771   -18.892 13.426  1.00 39.09 121 A 1 
ATOM 919  C CG2   . VAL A 1 121 ? 10.124  -19.622 13.366  1.00 45.53 121 A 1 
ATOM 920  N N     . HIS A 1 122 ? 7.939   -17.542 16.882  1.00 37.42 122 A 1 
ATOM 921  C CA    . HIS A 1 122 ? 6.891   -16.931 17.701  1.00 37.17 122 A 1 
ATOM 922  C C     . HIS A 1 122 ? 7.314   -15.596 18.314  1.00 34.22 122 A 1 
ATOM 923  O O     . HIS A 1 122 ? 6.495   -14.691 18.384  1.00 32.43 122 A 1 
ATOM 924  C CB    . HIS A 1 122 ? 6.418   -17.877 18.809  1.00 35.62 122 A 1 
ATOM 925  C CG    . HIS A 1 122 ? 5.468   -18.935 18.346  1.00 33.34 122 A 1 
ATOM 926  N ND1   . HIS A 1 122 ? 4.122   -18.760 18.067  1.00 33.07 122 A 1 
ATOM 927  C CD2   . HIS A 1 122 ? 5.727   -20.257 18.171  1.00 33.36 122 A 1 
ATOM 928  C CE1   . HIS A 1 122 ? 3.607   -19.941 17.731  1.00 33.22 122 A 1 
ATOM 929  N NE2   . HIS A 1 122 ? 4.545   -20.879 17.781  1.00 32.67 122 A 1 
ATOM 930  N N     . TYR A 1 123 ? 8.567   -15.433 18.718  1.00 38.68 123 A 1 
ATOM 931  C CA    . TYR A 1 123 ? 9.026   -14.140 19.251  1.00 36.94 123 A 1 
ATOM 932  C C     . TYR A 1 123 ? 9.019   -13.039 18.179  1.00 35.14 123 A 1 
ATOM 933  O O     . TYR A 1 123 ? 8.848   -11.865 18.503  1.00 32.76 123 A 1 
ATOM 934  C CB    . TYR A 1 123 ? 10.422  -14.293 19.871  1.00 34.41 123 A 1 
ATOM 935  C CG    . TYR A 1 123 ? 10.711  -13.354 21.008  1.00 32.71 123 A 1 
ATOM 936  C CD1   . TYR A 1 123 ? 11.278  -12.088 20.787  1.00 30.24 123 A 1 
ATOM 937  C CD2   . TYR A 1 123 ? 10.421  -13.759 22.330  1.00 31.08 123 A 1 
ATOM 938  C CE1   . TYR A 1 123 ? 11.562  -11.236 21.862  1.00 25.30 123 A 1 
ATOM 939  C CE2   . TYR A 1 123 ? 10.697  -12.921 23.410  1.00 25.59 123 A 1 
ATOM 940  C CZ    . TYR A 1 123 ? 11.269  -11.658 23.173  1.00 26.33 123 A 1 
ATOM 941  O OH    . TYR A 1 123 ? 11.553  -10.827 24.239  1.00 26.09 123 A 1 
ATOM 942  N N     . ALA A 1 124 ? 9.173   -13.416 16.914  1.00 37.00 124 A 1 
ATOM 943  C CA    . ALA A 1 124 ? 9.027   -12.478 15.809  1.00 35.37 124 A 1 
ATOM 944  C C     . ALA A 1 124 ? 7.565   -12.052 15.584  1.00 33.97 124 A 1 
ATOM 945  O O     . ALA A 1 124 ? 7.302   -10.883 15.316  1.00 32.13 124 A 1 
ATOM 946  C CB    . ALA A 1 124 ? 9.639   -13.097 14.558  1.00 32.68 124 A 1 
ATOM 947  N N     . ASN A 1 125 ? 6.614   -12.970 15.740  1.00 34.77 125 A 1 
ATOM 948  C CA    . ASN A 1 125 ? 5.184   -12.703 15.626  1.00 33.36 125 A 1 
ATOM 949  C C     . ASN A 1 125 ? 4.539   -12.689 17.018  1.00 32.38 125 A 1 
ATOM 950  O O     . ASN A 1 125 ? 4.020   -13.696 17.488  1.00 29.85 125 A 1 
ATOM 951  C CB    . ASN A 1 125 ? 4.543   -13.732 14.681  1.00 31.56 125 A 1 
ATOM 952  C CG    . ASN A 1 125 ? 4.211   -13.180 13.298  1.00 27.99 125 A 1 
ATOM 953  O OD1   . ASN A 1 125 ? 4.075   -11.994 13.081  1.00 27.76 125 A 1 
ATOM 954  N ND2   . ASN A 1 125 ? 4.021   -14.055 12.334  1.00 29.06 125 A 1 
ATOM 955  N N     . LEU A 1 126 ? 4.480   -11.528 17.639  1.00 36.16 126 A 1 
ATOM 956  C CA    . LEU A 1 126 ? 3.775   -11.310 18.914  1.00 37.34 126 A 1 
ATOM 957  C C     . LEU A 1 126 ? 2.321   -11.820 18.907  1.00 36.00 126 A 1 
ATOM 958  O O     . LEU A 1 126 ? 1.780   -12.132 19.966  1.00 33.23 126 A 1 
ATOM 959  C CB    . LEU A 1 126 ? 3.810   -9.803  19.232  1.00 34.08 126 A 1 
ATOM 960  C CG    . LEU A 1 126 ? 4.972   -9.400  20.145  1.00 30.37 126 A 1 
ATOM 961  C CD1   . LEU A 1 126 ? 5.343   -7.937  19.942  1.00 27.38 126 A 1 
ATOM 962  C CD2   . LEU A 1 126 ? 4.600   -9.592  21.621  1.00 28.88 126 A 1 
ATOM 963  N N     . LEU A 1 127 ? 1.688   -11.938 17.742  1.00 34.15 127 A 1 
ATOM 964  C CA    . LEU A 1 127 ? 0.336   -12.473 17.597  1.00 34.42 127 A 1 
ATOM 965  C C     . LEU A 1 127 ? 0.243   -13.982 17.840  1.00 33.23 127 A 1 
ATOM 966  O O     . LEU A 1 127 ? -0.795  -14.449 18.309  1.00 30.58 127 A 1 
ATOM 967  C CB    . LEU A 1 127 ? -0.177  -12.132 16.193  1.00 31.73 127 A 1 
ATOM 968  C CG    . LEU A 1 127 ? -0.586  -10.656 16.049  1.00 27.91 127 A 1 
ATOM 969  C CD1   . LEU A 1 127 ? -0.623  -10.282 14.576  1.00 27.06 127 A 1 
ATOM 970  C CD2   . LEU A 1 127 ? -1.965  -10.401 16.670  1.00 30.75 127 A 1 
ATOM 971  N N     . THR A 1 128 ? 1.288   -14.746 17.556  1.00 38.35 128 A 1 
ATOM 972  C CA    . THR A 1 128 ? 1.262   -16.201 17.785  1.00 37.16 128 A 1 
ATOM 973  C C     . THR A 1 128 ? 1.310   -16.585 19.264  1.00 35.64 128 A 1 
ATOM 974  O O     . THR A 1 128 ? 0.973   -17.709 19.605  1.00 32.55 128 A 1 
ATOM 975  C CB    . THR A 1 128 ? 2.380   -16.926 17.029  1.00 34.28 128 A 1 
ATOM 976  O OG1   . THR A 1 128 ? 3.614   -16.316 17.279  1.00 33.20 128 A 1 
ATOM 977  C CG2   . THR A 1 128 ? 2.161   -16.924 15.525  1.00 34.68 128 A 1 
ATOM 978  N N     . VAL A 1 129 ? 1.612   -15.654 20.151  1.00 32.30 129 A 1 
ATOM 979  C CA    . VAL A 1 129 ? 1.513   -15.868 21.614  1.00 32.60 129 A 1 
ATOM 980  C C     . VAL A 1 129 ? 0.081   -16.215 22.042  1.00 30.56 129 A 1 
ATOM 981  O O     . VAL A 1 129 ? -0.113  -16.924 23.029  1.00 27.68 129 A 1 
ATOM 982  C CB    . VAL A 1 129 ? 2.013   -14.629 22.384  1.00 29.74 129 A 1 
ATOM 983  C CG1   . VAL A 1 129 ? 1.984   -14.831 23.901  1.00 26.56 129 A 1 
ATOM 984  C CG2   . VAL A 1 129 ? 3.452   -14.271 22.007  1.00 27.95 129 A 1 
ATOM 985  N N     . MET A 1 130 ? -0.932  -15.779 21.282  1.00 37.51 130 A 1 
ATOM 986  C CA    . MET A 1 130 ? -2.334  -16.110 21.553  1.00 36.36 130 A 1 
ATOM 987  C C     . MET A 1 130 ? -2.738  -17.518 21.084  1.00 35.34 130 A 1 
ATOM 988  O O     . MET A 1 130 ? -3.866  -17.925 21.344  1.00 32.76 130 A 1 
ATOM 989  C CB    . MET A 1 130 ? -3.257  -15.037 20.943  1.00 33.75 130 A 1 
ATOM 990  C CG    . MET A 1 130 ? -3.136  -13.695 21.671  1.00 30.08 130 A 1 
ATOM 991  S SD    . MET A 1 130 ? -4.659  -13.171 22.517  1.00 27.38 130 A 1 
ATOM 992  C CE    . MET A 1 130 ? -5.389  -12.151 21.221  1.00 25.49 130 A 1 
ATOM 993  N N     . HIS A 1 131 ? -1.866  -18.265 20.411  1.00 31.75 131 A 1 
ATOM 994  C CA    . HIS A 1 131 ? -2.156  -19.655 20.085  1.00 32.05 131 A 1 
ATOM 995  C C     . HIS A 1 131 ? -2.122  -20.474 21.378  1.00 29.74 131 A 1 
ATOM 996  O O     . HIS A 1 131 ? -1.111  -20.531 22.073  1.00 26.89 131 A 1 
ATOM 997  C CB    . HIS A 1 131 ? -1.218  -20.195 18.994  1.00 30.59 131 A 1 
ATOM 998  C CG    . HIS A 1 131 ? -1.495  -19.622 17.623  1.00 27.51 131 A 1 
ATOM 999  N ND1   . HIS A 1 131 ? -1.165  -20.221 16.423  1.00 27.44 131 A 1 
ATOM 1000 C CD2   . HIS A 1 131 ? -2.111  -18.466 17.294  1.00 27.99 131 A 1 
ATOM 1001 C CE1   . HIS A 1 131 ? -1.567  -19.430 15.418  1.00 27.95 131 A 1 
ATOM 1002 N NE2   . HIS A 1 131 ? -2.161  -18.357 15.906  1.00 26.53 131 A 1 
ATOM 1003 N N     . GLN A 1 132 ? -3.261  -21.072 21.715  1.00 25.29 132 A 1 
ATOM 1004 C CA    . GLN A 1 132 ? -3.376  -21.925 22.890  1.00 27.08 132 A 1 
ATOM 1005 C C     . GLN A 1 132 ? -2.428  -23.113 22.755  1.00 25.72 132 A 1 
ATOM 1006 O O     . GLN A 1 132 ? -2.682  -24.051 22.003  1.00 24.70 132 A 1 
ATOM 1007 C CB    . GLN A 1 132 ? -4.817  -22.409 23.093  1.00 27.48 132 A 1 
ATOM 1008 C CG    . GLN A 1 132 ? -5.737  -21.341 23.722  1.00 26.53 132 A 1 
ATOM 1009 C CD    . GLN A 1 132 ? -7.149  -21.865 23.968  1.00 24.18 132 A 1 
ATOM 1010 O OE1   . GLN A 1 132 ? -7.566  -22.906 23.492  1.00 23.86 132 A 1 
ATOM 1011 N NE2   . GLN A 1 132 ? -7.947  -21.149 24.733  1.00 21.54 132 A 1 
ATOM 1012 N N     . ARG A 1 133 ? -1.353  -23.087 23.517  1.00 28.04 133 A 1 
ATOM 1013 C CA    . ARG A 1 133 ? -0.490  -24.251 23.722  1.00 28.63 133 A 1 
ATOM 1014 C C     . ARG A 1 133 ? -1.250  -25.264 24.569  1.00 26.00 133 A 1 
ATOM 1015 O O     . ARG A 1 133 ? -1.244  -25.183 25.793  1.00 25.00 133 A 1 
ATOM 1016 C CB    . ARG A 1 133 ? 0.831   -23.840 24.372  1.00 28.82 133 A 1 
ATOM 1017 C CG    . ARG A 1 133 ? 1.766   -23.110 23.392  1.00 28.74 133 A 1 
ATOM 1018 C CD    . ARG A 1 133 ? 3.075   -22.757 24.090  1.00 31.16 133 A 1 
ATOM 1019 N NE    . ARG A 1 133 ? 4.056   -22.211 23.140  1.00 26.95 133 A 1 
ATOM 1020 C CZ    . ARG A 1 133 ? 5.167   -21.572 23.446  1.00 26.15 133 A 1 
ATOM 1021 N NH1   . ARG A 1 133 ? 5.511   -21.305 24.680  1.00 23.96 133 A 1 
ATOM 1022 N NH2   . ARG A 1 133 ? 5.958   -21.192 22.496  1.00 23.47 133 A 1 
ATOM 1023 N N     . MET A 1 134 ? -1.917  -26.213 23.920  1.00 24.86 134 A 1 
ATOM 1024 C CA    . MET A 1 134 ? -2.408  -27.400 24.608  1.00 24.43 134 A 1 
ATOM 1025 C C     . MET A 1 134 ? -1.193  -28.265 24.966  1.00 23.15 134 A 1 
ATOM 1026 O O     . MET A 1 134 ? -0.496  -28.706 24.048  1.00 21.73 134 A 1 
ATOM 1027 C CB    . MET A 1 134 ? -3.410  -28.159 23.736  1.00 24.68 134 A 1 
ATOM 1028 C CG    . MET A 1 134 ? -4.774  -27.452 23.684  1.00 23.71 134 A 1 
ATOM 1029 S SD    . MET A 1 134 ? -5.836  -27.729 25.142  1.00 21.99 134 A 1 
ATOM 1030 C CE    . MET A 1 134 ? -6.541  -29.319 24.684  1.00 21.62 134 A 1 
ATOM 1031 N N     . PRO A 1 135 ? -0.909  -28.497 26.238  1.00 25.54 135 A 1 
ATOM 1032 C CA    . PRO A 1 135 ? 0.168   -29.398 26.608  1.00 25.75 135 A 1 
ATOM 1033 C C     . PRO A 1 135 ? -0.223  -30.808 26.166  1.00 25.76 135 A 1 
ATOM 1034 O O     . PRO A 1 135 ? -1.160  -31.391 26.699  1.00 24.52 135 A 1 
ATOM 1035 C CB    . PRO A 1 135 ? 0.318   -29.249 28.123  1.00 24.95 135 A 1 
ATOM 1036 C CG    . PRO A 1 135 ? -1.075  -28.810 28.578  1.00 24.91 135 A 1 
ATOM 1037 C CD    . PRO A 1 135 ? -1.605  -27.996 27.394  1.00 31.27 135 A 1 
ATOM 1038 N N     . VAL A 1 136 ? 0.483   -31.356 25.180  1.00 21.38 136 A 1 
ATOM 1039 C CA    . VAL A 1 136 ? 0.332   -32.763 24.807  1.00 22.47 136 A 1 
ATOM 1040 C C     . VAL A 1 136 ? 0.836   -33.585 25.982  1.00 22.07 136 A 1 
ATOM 1041 O O     . VAL A 1 136 ? 2.033   -33.651 26.250  1.00 20.72 136 A 1 
ATOM 1042 C CB    . VAL A 1 136 ? 1.055   -33.108 23.495  1.00 21.45 136 A 1 
ATOM 1043 C CG1   . VAL A 1 136 ? 0.841   -34.583 23.137  1.00 20.91 136 A 1 
ATOM 1044 C CG2   . VAL A 1 136 ? 0.524   -32.260 22.338  1.00 28.57 136 A 1 
ATOM 1045 N N     . VAL A 1 137 ? -0.108  -34.164 26.726  1.00 24.71 137 A 1 
ATOM 1046 C CA    . VAL A 1 137 ? 0.222   -35.078 27.812  1.00 27.53 137 A 1 
ATOM 1047 C C     . VAL A 1 137 ? 0.866   -36.301 27.164  1.00 25.55 137 A 1 
ATOM 1048 O O     . VAL A 1 137 ? 0.185   -37.073 26.486  1.00 25.20 137 A 1 
ATOM 1049 C CB    . VAL A 1 137 ? -1.005  -35.461 28.652  1.00 26.78 137 A 1 
ATOM 1050 C CG1   . VAL A 1 137 ? -0.592  -36.326 29.848  1.00 25.70 137 A 1 
ATOM 1051 C CG2   . VAL A 1 137 ? -1.722  -34.217 29.196  1.00 31.51 137 A 1 
ATOM 1052 N N     . SER A 1 138 ? 2.162   -36.450 27.336  1.00 30.05 138 A 1 
ATOM 1053 C CA    . SER A 1 138 ? 2.901   -37.602 26.830  1.00 30.75 138 A 1 
ATOM 1054 C C     . SER A 1 138 ? 2.367   -38.869 27.500  1.00 29.56 138 A 1 
ATOM 1055 O O     . SER A 1 138 ? 2.708   -39.161 28.640  1.00 28.95 138 A 1 
ATOM 1056 C CB    . SER A 1 138 ? 4.397   -37.425 27.094  1.00 29.25 138 A 1 
ATOM 1057 O OG    . SER A 1 138 ? 4.647   -37.182 28.468  1.00 28.84 138 A 1 
ATOM 1058 N N     . HIS A 1 139 ? 1.505   -39.598 26.797  1.00 22.07 139 A 1 
ATOM 1059 C CA    . HIS A 1 139 ? 1.118   -40.923 27.247  1.00 25.69 139 A 1 
ATOM 1060 C C     . HIS A 1 139 ? 2.376   -41.796 27.336  1.00 23.90 139 A 1 
ATOM 1061 O O     . HIS A 1 139 ? 3.175   -41.807 26.396  1.00 23.19 139 A 1 
ATOM 1062 C CB    . HIS A 1 139 ? 0.050   -41.538 26.334  1.00 24.73 139 A 1 
ATOM 1063 C CG    . HIS A 1 139 ? -1.340  -41.230 26.814  1.00 23.84 139 A 1 
ATOM 1064 N ND1   . HIS A 1 139 ? -1.990  -41.835 27.866  1.00 24.92 139 A 1 
ATOM 1065 C CD2   . HIS A 1 139 ? -2.212  -40.298 26.310  1.00 26.83 139 A 1 
ATOM 1066 C CE1   . HIS A 1 139 ? -3.196  -41.281 27.990  1.00 25.21 139 A 1 
ATOM 1067 N NE2   . HIS A 1 139 ? -3.379  -40.334 27.071  1.00 25.61 139 A 1 
ATOM 1068 N N     . PRO A 1 140 ? 2.576   -42.523 28.452  1.00 29.26 140 A 1 
ATOM 1069 C CA    . PRO A 1 140 ? 3.755   -43.341 28.613  1.00 32.14 140 A 1 
ATOM 1070 C C     . PRO A 1 140 ? 3.735   -44.436 27.541  1.00 31.37 140 A 1 
ATOM 1071 O O     . PRO A 1 140 ? 2.796   -45.217 27.455  1.00 30.77 140 A 1 
ATOM 1072 C CB    . PRO A 1 140 ? 3.673   -43.901 30.040  1.00 30.28 140 A 1 
ATOM 1073 C CG    . PRO A 1 140 ? 2.182   -43.875 30.362  1.00 30.42 140 A 1 
ATOM 1074 C CD    . PRO A 1 140 ? 1.678   -42.648 29.583  1.00 37.27 140 A 1 
ATOM 1075 N N     . ALA A 1 141 ? 4.755   -44.452 26.707  1.00 28.42 141 A 1 
ATOM 1076 C CA    . ALA A 1 141 ? 4.922   -45.472 25.689  1.00 28.66 141 A 1 
ATOM 1077 C C     . ALA A 1 141 ? 4.994   -46.839 26.380  1.00 27.02 141 A 1 
ATOM 1078 O O     . ALA A 1 141 ? 5.964   -47.147 27.067  1.00 26.97 141 A 1 
ATOM 1079 C CB    . ALA A 1 141 ? 6.171   -45.162 24.861  1.00 27.38 141 A 1 
ATOM 1080 N N     . VAL A 1 142 ? 3.942   -47.648 26.213  1.00 24.10 142 A 1 
ATOM 1081 C CA    . VAL A 1 142 ? 3.915   -49.014 26.718  1.00 28.03 142 A 1 
ATOM 1082 C C     . VAL A 1 142 ? 5.026   -49.779 25.996  1.00 26.27 142 A 1 
ATOM 1083 O O     . VAL A 1 142 ? 5.006   -49.905 24.769  1.00 25.78 142 A 1 
ATOM 1084 C CB    . VAL A 1 142 ? 2.539   -49.673 26.524  1.00 26.55 142 A 1 
ATOM 1085 C CG1   . VAL A 1 142 ? 2.529   -51.098 27.081  1.00 25.19 142 A 1 
ATOM 1086 C CG2   . VAL A 1 142 ? 1.451   -48.875 27.250  1.00 31.32 142 A 1 
ATOM 1087 N N     . ALA A 1 143 ? 5.991   -50.259 26.766  1.00 30.19 143 A 1 
ATOM 1088 C CA    . ALA A 1 143 ? 7.120   -51.021 26.261  1.00 33.04 143 A 1 
ATOM 1089 C C     . ALA A 1 143 ? 6.627   -52.361 25.709  1.00 31.14 143 A 1 
ATOM 1090 O O     . ALA A 1 143 ? 6.490   -53.330 26.453  1.00 31.25 143 A 1 
ATOM 1091 C CB    . ALA A 1 143 ? 8.153   -51.177 27.382  1.00 31.71 143 A 1 
ATOM 1092 N N     . ILE A 1 144 ? 6.331   -52.423 24.420  1.00 32.22 144 A 1 
ATOM 1093 C CA    . ILE A 1 144 ? 6.027   -53.684 23.749  1.00 34.37 144 A 1 
ATOM 1094 C C     . ILE A 1 144 ? 7.323   -54.510 23.756  1.00 32.97 144 A 1 
ATOM 1095 O O     . ILE A 1 144 ? 8.343   -54.024 23.270  1.00 31.32 144 A 1 
ATOM 1096 C CB    . ILE A 1 144 ? 5.456   -53.470 22.338  1.00 32.01 144 A 1 
ATOM 1097 C CG1   . ILE A 1 144 ? 4.170   -52.610 22.397  1.00 31.43 144 A 1 
ATOM 1098 C CG2   . ILE A 1 144 ? 5.151   -54.824 21.672  1.00 35.94 144 A 1 
ATOM 1099 C CD1   . ILE A 1 144 ? 3.567   -52.254 21.039  1.00 35.47 144 A 1 
ATOM 1100 N N     . PRO A 1 145 ? 7.302   -55.731 24.324  1.00 31.26 145 A 1 
ATOM 1101 C CA    . PRO A 1 145 ? 8.513   -56.520 24.474  1.00 34.57 145 A 1 
ATOM 1102 C C     . PRO A 1 145 ? 9.065   -56.930 23.095  1.00 34.14 145 A 1 
ATOM 1103 O O     . PRO A 1 145 ? 8.289   -57.275 22.206  1.00 33.28 145 A 1 
ATOM 1104 C CB    . PRO A 1 145 ? 8.118   -57.727 25.338  1.00 32.50 145 A 1 
ATOM 1105 C CG    . PRO A 1 145 ? 6.630   -57.885 25.065  1.00 32.29 145 A 1 
ATOM 1106 C CD    . PRO A 1 145 ? 6.150   -56.443 24.856  1.00 38.32 145 A 1 
ATOM 1107 N N     . PRO A 1 146 ? 10.375  -56.941 22.909  1.00 29.78 146 A 1 
ATOM 1108 C CA    . PRO A 1 146 ? 10.993  -57.291 21.646  1.00 32.24 146 A 1 
ATOM 1109 C C     . PRO A 1 146 ? 10.854  -58.802 21.409  1.00 31.64 146 A 1 
ATOM 1110 O O     . PRO A 1 146 ? 11.637  -59.594 21.929  1.00 31.11 146 A 1 
ATOM 1111 C CB    . PRO A 1 146 ? 12.448  -56.817 21.767  1.00 30.48 146 A 1 
ATOM 1112 C CG    . PRO A 1 146 ? 12.743  -56.932 23.261  1.00 30.69 146 A 1 
ATOM 1113 C CD    . PRO A 1 146 ? 11.385  -56.600 23.904  1.00 37.42 146 A 1 
ATOM 1114 N N     . VAL A 1 147 ? 9.834   -59.200 20.665  1.00 29.36 147 A 1 
ATOM 1115 C CA    . VAL A 1 147 ? 9.672   -60.611 20.314  1.00 32.83 147 A 1 
ATOM 1116 C C     . VAL A 1 147 ? 10.807  -61.014 19.360  1.00 31.46 147 A 1 
ATOM 1117 O O     . VAL A 1 147 ? 10.917  -60.498 18.252  1.00 30.87 147 A 1 
ATOM 1118 C CB    . VAL A 1 147 ? 8.283   -60.926 19.735  1.00 30.14 147 A 1 
ATOM 1119 C CG1   . VAL A 1 147 ? 8.099   -62.431 19.572  1.00 29.23 147 A 1 
ATOM 1120 C CG2   . VAL A 1 147 ? 7.155   -60.427 20.654  1.00 35.21 147 A 1 
ATOM 1121 N N     . SER A 1 148 ? 11.621  -61.935 19.793  1.00 31.34 148 A 1 
ATOM 1122 C CA    . SER A 1 148 ? 12.942  -62.280 19.255  1.00 33.12 148 A 1 
ATOM 1123 C C     . SER A 1 148 ? 12.928  -63.201 18.023  1.00 31.78 148 A 1 
ATOM 1124 O O     . SER A 1 148 ? 13.931  -63.865 17.771  1.00 31.48 148 A 1 
ATOM 1125 C CB    . SER A 1 148 ? 13.726  -62.939 20.393  1.00 31.25 148 A 1 
ATOM 1126 O OG    . SER A 1 148 ? 15.005  -63.376 20.027  1.00 28.97 148 A 1 
ATOM 1127 N N     . LEU A 1 149 ? 11.819  -63.379 17.344  1.00 27.51 149 A 1 
ATOM 1128 C CA    . LEU A 1 149 ? 11.651  -64.541 16.464  1.00 31.48 149 A 1 
ATOM 1129 C C     . LEU A 1 149 ? 12.734  -64.652 15.378  1.00 29.46 149 A 1 
ATOM 1130 O O     . LEU A 1 149 ? 13.018  -63.720 14.637  1.00 27.94 149 A 1 
ATOM 1131 C CB    . LEU A 1 149 ? 10.223  -64.614 15.913  1.00 28.49 149 A 1 
ATOM 1132 C CG    . LEU A 1 149 ? 9.278   -65.415 16.826  1.00 27.09 149 A 1 
ATOM 1133 C CD1   . LEU A 1 149 ? 7.822   -65.204 16.402  1.00 28.17 149 A 1 
ATOM 1134 C CD2   . LEU A 1 149 ? 9.563   -66.928 16.786  1.00 32.05 149 A 1 
ATOM 1135 N N     . PHE A 1 150 ? 13.262  -65.875 15.339  1.00 26.75 150 A 1 
ATOM 1136 C CA    . PHE A 1 150 ? 14.563  -66.250 14.766  1.00 29.87 150 A 1 
ATOM 1137 C C     . PHE A 1 150 ? 14.714  -66.277 13.236  1.00 28.08 150 A 1 
ATOM 1138 O O     . PHE A 1 150 ? 15.721  -65.814 12.724  1.00 27.28 150 A 1 
ATOM 1139 C CB    . PHE A 1 150 ? 14.864  -67.668 15.288  1.00 27.46 150 A 1 
ATOM 1140 C CG    . PHE A 1 150 ? 15.794  -67.778 16.476  1.00 28.20 150 A 1 
ATOM 1141 C CD1   . PHE A 1 150 ? 17.145  -68.129 16.260  1.00 30.29 150 A 1 
ATOM 1142 C CD2   . PHE A 1 150 ? 15.319  -67.598 17.785  1.00 32.96 150 A 1 
ATOM 1143 C CE1   . PHE A 1 150 ? 18.012  -68.298 17.358  1.00 29.73 150 A 1 
ATOM 1144 C CE2   . PHE A 1 150 ? 16.188  -67.765 18.881  1.00 28.67 150 A 1 
ATOM 1145 C CZ    . PHE A 1 150 ? 17.536  -68.121 18.673  1.00 28.19 150 A 1 
ATOM 1146 N N     . ALA A 1 151 ? 13.834  -67.035 12.565  1.00 28.62 151 A 1 
ATOM 1147 C CA    . ALA A 1 151 ? 14.389  -68.158 11.793  1.00 31.36 151 A 1 
ATOM 1148 C C     . ALA A 1 151 ? 14.755  -67.901 10.309  1.00 28.99 151 A 1 
ATOM 1149 O O     . ALA A 1 151 ? 14.603  -66.821 9.772   1.00 27.78 151 A 1 
ATOM 1150 C CB    . ALA A 1 151 ? 13.455  -69.363 11.966  1.00 29.00 151 A 1 
ATOM 1151 N N     . GLU A 1 152 ? 15.233  -68.983 9.701   1.00 28.83 152 A 1 
ATOM 1152 C CA    . GLU A 1 152 ? 16.332  -69.057 8.724   1.00 30.80 152 A 1 
ATOM 1153 C C     . GLU A 1 152 ? 16.075  -68.730 7.229   1.00 28.99 152 A 1 
ATOM 1154 O O     . GLU A 1 152 ? 16.866  -67.992 6.644   1.00 28.21 152 A 1 
ATOM 1155 C CB    . GLU A 1 152 ? 16.876  -70.502 8.768   1.00 28.86 152 A 1 
ATOM 1156 C CG    . GLU A 1 152 ? 17.533  -70.933 10.083  1.00 27.84 152 A 1 
ATOM 1157 C CD    . GLU A 1 152 ? 17.957  -72.411 10.040  1.00 28.64 152 A 1 
ATOM 1158 O OE1   . GLU A 1 152 ? 19.122  -72.696 10.385  1.00 28.63 152 A 1 
ATOM 1159 O OE2   . GLU A 1 152 ? 17.092  -73.242 9.693   1.00 30.00 152 A 1 
ATOM 1160 N N     . ALA A 1 153 ? 15.124  -69.448 6.568   1.00 27.53 153 A 1 
ATOM 1161 C CA    . ALA A 1 153 ? 15.666  -70.401 5.592   1.00 29.82 153 A 1 
ATOM 1162 C C     . ALA A 1 153 ? 15.804  -69.963 4.110   1.00 27.47 153 A 1 
ATOM 1163 O O     . ALA A 1 153 ? 16.609  -69.106 3.785   1.00 27.12 153 A 1 
ATOM 1164 C CB    . ALA A 1 153 ? 14.973  -71.758 5.801   1.00 28.19 153 A 1 
ATOM 1165 N N     . GLU A 1 154 ? 15.148  -70.693 3.225   1.00 29.91 154 A 1 
ATOM 1166 C CA    . GLU A 1 154 ? 15.793  -71.284 2.039   1.00 33.71 154 A 1 
ATOM 1167 C C     . GLU A 1 154 ? 15.690  -70.553 0.670   1.00 31.98 154 A 1 
ATOM 1168 O O     . GLU A 1 154 ? 15.274  -69.414 0.551   1.00 31.07 154 A 1 
ATOM 1169 C CB    . GLU A 1 154 ? 15.304  -72.740 1.902   1.00 31.24 154 A 1 
ATOM 1170 C CG    . GLU A 1 154 ? 16.050  -73.775 2.740   1.00 29.16 154 A 1 
ATOM 1171 C CD    . GLU A 1 154 ? 15.704  -75.208 2.295   1.00 28.17 154 A 1 
ATOM 1172 O OE1   . GLU A 1 154 ? 16.595  -76.075 2.394   1.00 27.33 154 A 1 
ATOM 1173 O OE2   . GLU A 1 154 ? 14.560  -75.428 1.816   1.00 28.91 154 A 1 
ATOM 1174 N N     . ALA A 1 155 ? 16.070  -71.276 -0.349  1.00 28.31 155 A 1 
ATOM 1175 C CA    . ALA A 1 155 ? 17.003  -70.917 -1.421  1.00 30.88 155 A 1 
ATOM 1176 C C     . ALA A 1 155 ? 16.440  -70.665 -2.835  1.00 28.36 155 A 1 
ATOM 1177 O O     . ALA A 1 155 ? 17.104  -70.002 -3.625  1.00 27.80 155 A 1 
ATOM 1178 C CB    . ALA A 1 155 ? 17.994  -72.090 -1.486  1.00 29.53 155 A 1 
ATOM 1179 N N     . THR A 1 156 ? 15.397  -71.365 -3.227  1.00 34.13 156 A 1 
ATOM 1180 C CA    . THR A 1 156 ? 15.328  -71.969 -4.579  1.00 36.29 156 A 1 
ATOM 1181 C C     . THR A 1 156 ? 15.036  -71.031 -5.769  1.00 33.44 156 A 1 
ATOM 1182 O O     . THR A 1 156 ? 14.732  -69.869 -5.620  1.00 32.65 156 A 1 
ATOM 1183 C CB    . THR A 1 156 ? 14.370  -73.171 -4.610  1.00 32.36 156 A 1 
ATOM 1184 O OG1   . THR A 1 156 ? 13.114  -72.805 -4.069  1.00 31.02 156 A 1 
ATOM 1185 C CG2   . THR A 1 156 ? 14.885  -74.357 -3.824  1.00 35.95 156 A 1 
ATOM 1186 N N     . ALA A 1 157 ? 15.072  -71.549 -6.957  1.00 29.09 157 A 1 
ATOM 1187 C CA    . ALA A 1 157 ? 16.032  -71.330 -8.035  1.00 29.88 157 A 1 
ATOM 1188 C C     . ALA A 1 157 ? 15.547  -70.653 -9.345  1.00 27.36 157 A 1 
ATOM 1189 O O     . ALA A 1 157 ? 16.260  -69.772 -9.811  1.00 27.03 157 A 1 
ATOM 1190 C CB    . ALA A 1 157 ? 16.651  -72.709 -8.337  1.00 28.94 157 A 1 
ATOM 1191 N N     . PRO A 1 158 ? 14.524  -71.158 -10.061 1.00 25.72 158 A 1 
ATOM 1192 C CA    . PRO A 1 158 ? 14.792  -71.524 -11.454 1.00 28.48 158 A 1 
ATOM 1193 C C     . PRO A 1 158 ? 14.602  -70.444 -12.548 1.00 27.65 158 A 1 
ATOM 1194 O O     . PRO A 1 158 ? 14.041  -69.381 -12.337 1.00 26.77 158 A 1 
ATOM 1195 C CB    . PRO A 1 158 ? 13.930  -72.766 -11.709 1.00 26.17 158 A 1 
ATOM 1196 C CG    . PRO A 1 158 ? 12.684  -72.472 -10.878 1.00 27.02 158 A 1 
ATOM 1197 C CD    . PRO A 1 158 ? 13.266  -71.756 -9.647  1.00 34.33 158 A 1 
ATOM 1198 N N     . VAL A 1 159 ? 15.066  -70.810 -13.741 1.00 25.79 159 A 1 
ATOM 1199 C CA    . VAL A 1 159 ? 15.657  -69.951 -14.798 1.00 29.56 159 A 1 
ATOM 1200 C C     . VAL A 1 159 ? 14.729  -69.507 -15.951 1.00 27.83 159 A 1 
ATOM 1201 O O     . VAL A 1 159 ? 14.999  -68.486 -16.583 1.00 26.66 159 A 1 
ATOM 1202 C CB    . VAL A 1 159 ? 16.822  -70.753 -15.422 1.00 27.41 159 A 1 
ATOM 1203 C CG1   . VAL A 1 159 ? 17.565  -70.043 -16.558 1.00 26.05 159 A 1 
ATOM 1204 C CG2   . VAL A 1 159 ? 17.876  -71.147 -14.384 1.00 31.57 159 A 1 
ATOM 1205 N N     . LEU A 1 160 ? 13.777  -70.311 -16.317 1.00 27.93 160 A 1 
ATOM 1206 C CA    . LEU A 1 160 ? 13.150  -70.379 -17.654 1.00 33.27 160 A 1 
ATOM 1207 C C     . LEU A 1 160 ? 12.482  -69.053 -18.108 1.00 31.00 160 A 1 
ATOM 1208 O O     . LEU A 1 160 ? 12.121  -68.247 -17.280 1.00 30.15 160 A 1 
ATOM 1209 C CB    . LEU A 1 160 ? 12.113  -71.520 -17.632 1.00 31.45 160 A 1 
ATOM 1210 C CG    . LEU A 1 160 ? 12.693  -72.939 -17.473 1.00 30.42 160 A 1 
ATOM 1211 C CD1   . LEU A 1 160 ? 11.580  -73.911 -17.082 1.00 31.87 160 A 1 
ATOM 1212 C CD2   . LEU A 1 160 ? 13.337  -73.436 -18.766 1.00 37.34 160 A 1 
ATOM 1213 N N     . GLY A 1 161 ? 12.201  -68.739 -19.326 1.00 29.12 161 A 1 
ATOM 1214 C CA    . GLY A 1 161 ? 12.333  -69.361 -20.639 1.00 31.56 161 A 1 
ATOM 1215 C C     . GLY A 1 161 ? 11.828  -68.403 -21.736 1.00 29.81 161 A 1 
ATOM 1216 O O     . GLY A 1 161 ? 11.819  -67.193 -21.562 1.00 28.24 161 A 1 
ATOM 1217 N N     . ARG A 1 162 ? 11.409  -68.910 -22.879 1.00 24.78 162 A 1 
ATOM 1218 C CA    . ARG A 1 162 ? 11.896  -68.528 -24.215 1.00 30.60 162 A 1 
ATOM 1219 C C     . ARG A 1 162 ? 11.035  -67.617 -25.124 1.00 28.76 162 A 1 
ATOM 1220 O O     . ARG A 1 162 ? 11.623  -66.803 -25.817 1.00 27.08 162 A 1 
ATOM 1221 C CB    . ARG A 1 162 ? 12.152  -69.868 -24.918 1.00 28.56 162 A 1 
ATOM 1222 C CG    . ARG A 1 162 ? 12.898  -69.826 -26.256 1.00 28.10 162 A 1 
ATOM 1223 C CD    . ARG A 1 162 ? 13.015  -71.254 -26.811 1.00 28.14 162 A 1 
ATOM 1224 N NE    . ARG A 1 162 ? 13.684  -71.277 -28.112 1.00 28.58 162 A 1 
ATOM 1225 C CZ    . ARG A 1 162 ? 14.014  -72.341 -28.809 1.00 26.99 162 A 1 
ATOM 1226 N NH1   . ARG A 1 162 ? 13.781  -73.557 -28.376 1.00 25.92 162 A 1 
ATOM 1227 N NH2   . ARG A 1 162 ? 14.580  -72.221 -29.963 1.00 24.69 162 A 1 
ATOM 1228 N N     . LYS A 1 163 ? 9.768   -67.864 -25.303 1.00 20.12 163 A 1 
ATOM 1229 C CA    . LYS A 1 163 ? 9.201   -68.060 -26.657 1.00 27.01 163 A 1 
ATOM 1230 C C     . LYS A 1 163 ? 8.851   -66.803 -27.491 1.00 25.49 163 A 1 
ATOM 1231 O O     . LYS A 1 163 ? 8.551   -65.754 -26.963 1.00 24.23 163 A 1 
ATOM 1232 C CB    . LYS A 1 163 ? 8.001   -69.016 -26.607 1.00 25.56 163 A 1 
ATOM 1233 C CG    . LYS A 1 163 ? 8.349   -70.435 -27.103 1.00 24.47 163 A 1 
ATOM 1234 C CD    . LYS A 1 163 ? 7.070   -71.259 -27.251 1.00 23.69 163 A 1 
ATOM 1235 C CE    . LYS A 1 163 ? 7.328   -72.614 -27.920 1.00 22.46 163 A 1 
ATOM 1236 N NZ    . LYS A 1 163 ? 6.074   -73.143 -28.512 1.00 22.31 163 A 1 
ATOM 1237 N N     . GLU A 1 164 ? 8.882   -67.008 -28.813 1.00 26.74 164 A 1 
ATOM 1238 C CA    . GLU A 1 164 ? 8.978   -66.019 -29.911 1.00 30.66 164 A 1 
ATOM 1239 C C     . GLU A 1 164 ? 7.663   -65.641 -30.636 1.00 29.44 164 A 1 
ATOM 1240 O O     . GLU A 1 164 ? 7.680   -64.687 -31.406 1.00 29.06 164 A 1 
ATOM 1241 C CB    . GLU A 1 164 ? 9.852   -66.660 -31.011 1.00 29.49 164 A 1 
ATOM 1242 C CG    . GLU A 1 164 ? 11.335  -66.841 -30.689 1.00 28.50 164 A 1 
ATOM 1243 C CD    . GLU A 1 164 ? 12.059  -67.700 -31.741 1.00 28.14 164 A 1 
ATOM 1244 O OE1   . GLU A 1 164 ? 13.028  -67.204 -32.353 1.00 28.31 164 A 1 
ATOM 1245 O OE2   . GLU A 1 164 ? 11.680  -68.881 -31.852 1.00 29.65 164 A 1 
ATOM 1246 N N     . GLU A 1 165 ? 6.666   -66.415 -30.559 1.00 28.24 165 A 1 
ATOM 1247 C CA    . GLU A 1 165 ? 5.637   -66.639 -31.600 1.00 31.18 165 A 1 
ATOM 1248 C C     . GLU A 1 165 ? 4.847   -65.377 -32.071 1.00 29.73 165 A 1 
ATOM 1249 O O     . GLU A 1 165 ? 4.677   -64.437 -31.319 1.00 28.77 165 A 1 
ATOM 1250 C CB    . GLU A 1 165 ? 4.652   -67.703 -31.079 1.00 30.45 165 A 1 
ATOM 1251 C CG    . GLU A 1 165 ? 5.226   -69.134 -31.070 1.00 29.90 165 A 1 
ATOM 1252 C CD    . GLU A 1 165 ? 4.307   -70.197 -30.408 1.00 30.51 165 A 1 
ATOM 1253 O OE1   . GLU A 1 165 ? 4.795   -71.330 -30.195 1.00 30.81 165 A 1 
ATOM 1254 O OE2   . GLU A 1 165 ? 3.168   -69.877 -30.047 1.00 32.19 165 A 1 
ATOM 1255 N N     . ASP A 1 166 ? 4.215   -65.309 -33.233 1.00 27.51 166 A 1 
ATOM 1256 C CA    . ASP A 1 166 ? 4.555   -65.732 -34.597 1.00 29.96 166 A 1 
ATOM 1257 C C     . ASP A 1 166 ? 3.662   -64.991 -35.638 1.00 27.77 166 A 1 
ATOM 1258 O O     . ASP A 1 166 ? 4.148   -64.119 -36.359 1.00 27.20 166 A 1 
ATOM 1259 C CB    . ASP A 1 166 ? 4.396   -67.259 -34.782 1.00 28.79 166 A 1 
ATOM 1260 C CG    . ASP A 1 166 ? 5.036   -67.842 -36.058 1.00 26.86 166 A 1 
ATOM 1261 O OD1   . ASP A 1 166 ? 5.890   -67.175 -36.656 1.00 28.54 166 A 1 
ATOM 1262 O OD2   . ASP A 1 166 ? 4.646   -68.974 -36.413 1.00 30.03 166 A 1 
ATOM 1263 N N     . THR A 1 167 ? 2.416   -65.342 -35.794 1.00 26.43 167 A 1 
ATOM 1264 C CA    . THR A 1 167 ? 1.825   -65.502 -37.138 1.00 28.15 167 A 1 
ATOM 1265 C C     . THR A 1 167 ? 1.022   -64.347 -37.773 1.00 26.87 167 A 1 
ATOM 1266 O O     . THR A 1 167 ? 1.635   -63.499 -38.413 1.00 25.40 167 A 1 
ATOM 1267 C CB    . THR A 1 167 ? 1.092   -66.854 -37.266 1.00 25.77 167 A 1 
ATOM 1268 O OG1   . THR A 1 167 ? 0.165   -67.027 -36.214 1.00 25.41 167 A 1 
ATOM 1269 C CG2   . THR A 1 167 ? 2.048   -68.042 -37.243 1.00 29.03 167 A 1 
ATOM 1270 N N     . SER A 1 168 ? -0.348  -64.398 -37.846 1.00 29.56 168 A 1 
ATOM 1271 C CA    . SER A 1 168 ? -0.830  -64.830 -39.160 1.00 30.03 168 A 1 
ATOM 1272 C C     . SER A 1 168 ? -1.655  -63.874 -40.038 1.00 28.72 168 A 1 
ATOM 1273 O O     . SER A 1 168 ? -1.283  -63.678 -41.188 1.00 28.39 168 A 1 
ATOM 1274 C CB    . SER A 1 168 ? -1.571  -66.171 -39.048 1.00 29.13 168 A 1 
ATOM 1275 O OG    . SER A 1 168 ? -2.790  -66.056 -38.333 1.00 28.14 168 A 1 
ATOM 1276 N N     . TRP A 1 169 ? -2.806  -63.454 -39.614 1.00 32.47 169 A 1 
ATOM 1277 C CA    . TRP A 1 169 ? -3.966  -63.661 -40.516 1.00 30.20 169 A 1 
ATOM 1278 C C     . TRP A 1 169 ? -4.137  -62.703 -41.721 1.00 28.78 169 A 1 
ATOM 1279 O O     . TRP A 1 169 ? -3.863  -61.512 -41.682 1.00 27.16 169 A 1 
ATOM 1280 C CB    . TRP A 1 169 ? -5.243  -63.818 -39.696 1.00 28.76 169 A 1 
ATOM 1281 C CG    . TRP A 1 169 ? -5.353  -65.162 -39.040 1.00 26.91 169 A 1 
ATOM 1282 C CD1   . TRP A 1 169 ? -4.821  -65.483 -37.846 1.00 25.06 169 A 1 
ATOM 1283 C CD2   . TRP A 1 169 ? -5.948  -66.383 -39.573 1.00 27.57 169 A 1 
ATOM 1284 N NE1   . TRP A 1 169 ? -5.031  -66.839 -37.584 1.00 24.00 169 A 1 
ATOM 1285 C CE2   . TRP A 1 169 ? -5.715  -67.419 -38.625 1.00 24.44 169 A 1 
ATOM 1286 C CE3   . TRP A 1 169 ? -6.651  -66.710 -40.749 1.00 28.22 169 A 1 
ATOM 1287 C CZ2   . TRP A 1 169 ? -6.151  -68.741 -38.858 1.00 26.61 169 A 1 
ATOM 1288 C CZ3   . TRP A 1 169 ? -7.101  -68.033 -40.977 1.00 26.63 169 A 1 
ATOM 1289 C CH2   . TRP A 1 169 ? -6.840  -69.028 -40.045 1.00 27.47 169 A 1 
ATOM 1290 N N     . LEU A 1 170 ? -4.648  -63.284 -42.777 1.00 26.34 170 A 1 
ATOM 1291 C CA    . LEU A 1 170 ? -4.435  -63.038 -44.222 1.00 28.63 170 A 1 
ATOM 1292 C C     . LEU A 1 170 ? -5.443  -62.137 -44.978 1.00 27.27 170 A 1 
ATOM 1293 O O     . LEU A 1 170 ? -5.059  -61.426 -45.898 1.00 26.43 170 A 1 
ATOM 1294 C CB    . LEU A 1 170 ? -4.543  -64.428 -44.886 1.00 27.28 170 A 1 
ATOM 1295 C CG    . LEU A 1 170 ? -3.231  -65.123 -45.259 1.00 27.14 170 A 1 
ATOM 1296 C CD1   . LEU A 1 170 ? -3.446  -66.645 -45.344 1.00 30.57 170 A 1 
ATOM 1297 C CD2   . LEU A 1 170 ? -2.727  -64.655 -46.610 1.00 34.45 170 A 1 
ATOM 1298 N N     . LEU A 1 171 ? -6.704  -62.373 -44.788 1.00 26.07 171 A 1 
ATOM 1299 C CA    . LEU A 1 171 ? -7.738  -62.400 -45.865 1.00 28.72 171 A 1 
ATOM 1300 C C     . LEU A 1 171 ? -8.273  -61.020 -46.340 1.00 27.38 171 A 1 
ATOM 1301 O O     . LEU A 1 171 ? -8.199  -60.068 -45.590 1.00 25.87 171 A 1 
ATOM 1302 C CB    . LEU A 1 171 ? -8.901  -63.257 -45.320 1.00 27.27 171 A 1 
ATOM 1303 C CG    . LEU A 1 171 ? -8.635  -64.750 -45.184 1.00 26.52 171 A 1 
ATOM 1304 C CD1   . LEU A 1 171 ? -9.783  -65.421 -44.415 1.00 27.90 171 A 1 
ATOM 1305 C CD2   . LEU A 1 171 ? -8.507  -65.464 -46.530 1.00 31.21 171 A 1 
ATOM 1306 N N     . LEU A 1 172 ? -8.925  -60.802 -47.492 1.00 28.40 172 A 1 
ATOM 1307 C CA    . LEU A 1 172 ? -8.942  -61.492 -48.805 1.00 32.76 172 A 1 
ATOM 1308 C C     . LEU A 1 172 ? -9.333  -60.536 -49.971 1.00 30.74 172 A 1 
ATOM 1309 O O     . LEU A 1 172 ? -8.477  -60.126 -50.737 1.00 29.32 172 A 1 
ATOM 1310 C CB    . LEU A 1 172 ? -9.923  -62.695 -48.799 1.00 30.72 172 A 1 
ATOM 1311 C CG    . LEU A 1 172 ? -9.397  -63.986 -49.464 1.00 29.81 172 A 1 
ATOM 1312 C CD1   . LEU A 1 172 ? -10.408 -65.122 -49.252 1.00 30.27 172 A 1 
ATOM 1313 C CD2   . LEU A 1 172 ? -9.140  -63.860 -50.957 1.00 32.79 172 A 1 
ATOM 1314 N N     . SER A 1 173 ? -10.596 -60.269 -50.199 1.00 31.11 173 A 1 
ATOM 1315 C CA    . SER A 1 173 ? -11.183 -60.058 -51.547 1.00 33.54 173 A 1 
ATOM 1316 C C     . SER A 1 173 ? -12.114 -58.818 -51.645 1.00 30.70 173 A 1 
ATOM 1317 O O     . SER A 1 173 ? -12.257 -58.123 -50.654 1.00 29.66 173 A 1 
ATOM 1318 C CB    . SER A 1 173 ? -11.949 -61.350 -51.871 1.00 32.17 173 A 1 
ATOM 1319 O OG    . SER A 1 173 ? -13.003 -61.590 -50.947 1.00 32.79 173 A 1 
ATOM 1320 N N     . LYS A 1 174 ? -12.811 -58.421 -52.734 1.00 28.38 174 A 1 
ATOM 1321 C CA    . LYS A 1 174 ? -12.683 -58.726 -54.172 1.00 35.99 174 A 1 
ATOM 1322 C C     . LYS A 1 174 ? -13.286 -57.623 -55.097 1.00 34.03 174 A 1 
ATOM 1323 O O     . LYS A 1 174 ? -12.517 -56.772 -55.513 1.00 30.98 174 A 1 
ATOM 1324 C CB    . LYS A 1 174 ? -13.331 -60.083 -54.512 1.00 32.38 174 A 1 
ATOM 1325 C CG    . LYS A 1 174 ? -12.629 -60.829 -55.664 1.00 31.84 174 A 1 
ATOM 1326 C CD    . LYS A 1 174 ? -13.485 -62.033 -56.069 1.00 30.12 174 A 1 
ATOM 1327 C CE    . LYS A 1 174 ? -12.893 -62.779 -57.249 1.00 27.25 174 A 1 
ATOM 1328 N NZ    . LYS A 1 174 ? -13.967 -63.557 -57.936 1.00 26.42 174 A 1 
ATOM 1329 N N     . ASP A 1 175 ? -14.571 -57.668 -55.447 1.00 31.62 175 A 1 
ATOM 1330 C CA    . ASP A 1 175 ? -14.973 -57.485 -56.867 1.00 33.93 175 A 1 
ATOM 1331 C C     . ASP A 1 175 ? -15.606 -56.165 -57.392 1.00 30.16 175 A 1 
ATOM 1332 O O     . ASP A 1 175 ? -14.947 -55.377 -58.060 1.00 28.00 175 A 1 
ATOM 1333 C CB    . ASP A 1 175 ? -15.899 -58.657 -57.269 1.00 30.77 175 A 1 
ATOM 1334 C CG    . ASP A 1 175 ? -15.205 -60.008 -57.429 1.00 28.61 175 A 1 
ATOM 1335 O OD1   . ASP A 1 175 ? -14.115 -60.069 -58.031 1.00 29.38 175 A 1 
ATOM 1336 O OD2   . ASP A 1 175 ? -15.765 -61.008 -56.940 1.00 30.98 175 A 1 
ATOM 1337 N N     . SER A 1 176 ? -16.916 -56.027 -57.257 1.00 34.24 176 A 1 
ATOM 1338 C CA    . SER A 1 176 ? -17.787 -55.743 -58.427 1.00 38.00 176 A 1 
ATOM 1339 C C     . SER A 1 176 ? -18.370 -54.310 -58.504 1.00 36.83 176 A 1 
ATOM 1340 O O     . SER A 1 176 ? -18.314 -53.601 -57.517 1.00 34.37 176 A 1 
ATOM 1341 C CB    . SER A 1 176 ? -18.913 -56.793 -58.336 1.00 34.06 176 A 1 
ATOM 1342 O OG    . SER A 1 176 ? -19.767 -56.866 -59.432 1.00 33.20 176 A 1 
ATOM 1343 N N     . ASP A 1 177 ? -19.060 -53.781 -59.498 1.00 38.92 177 A 1 
ATOM 1344 C CA    . ASP A 1 177 ? -18.988 -53.764 -60.977 1.00 41.84 177 A 1 
ATOM 1345 C C     . ASP A 1 177 ? -19.772 -52.555 -61.570 1.00 38.84 177 A 1 
ATOM 1346 O O     . ASP A 1 177 ? -19.238 -51.696 -62.238 1.00 36.64 177 A 1 
ATOM 1347 C CB    . ASP A 1 177 ? -19.653 -55.023 -61.588 1.00 37.64 177 A 1 
ATOM 1348 C CG    . ASP A 1 177 ? -18.769 -55.872 -62.500 1.00 34.46 177 A 1 
ATOM 1349 O OD1   . ASP A 1 177 ? -17.674 -55.413 -62.879 1.00 34.56 177 A 1 
ATOM 1350 O OD2   . ASP A 1 177 ? -19.232 -56.976 -62.826 1.00 36.08 177 A 1 
ATOM 1351 N N     . ASN A 1 178 ? -21.070 -52.571 -61.413 1.00 35.43 178 A 1 
ATOM 1352 C CA    . ASN A 1 178 ? -22.081 -52.068 -62.376 1.00 37.66 178 A 1 
ATOM 1353 C C     . ASN A 1 178 ? -22.447 -50.563 -62.300 1.00 33.87 178 A 1 
ATOM 1354 O O     . ASN A 1 178 ? -22.190 -49.906 -61.316 1.00 31.30 178 A 1 
ATOM 1355 C CB    . ASN A 1 178 ? -23.338 -52.935 -62.159 1.00 34.44 178 A 1 
ATOM 1356 C CG    . ASN A 1 178 ? -23.388 -54.182 -63.008 1.00 32.27 178 A 1 
ATOM 1357 O OD1   . ASN A 1 178 ? -22.858 -54.264 -64.096 1.00 34.64 178 A 1 
ATOM 1358 N ND2   . ASN A 1 178 ? -24.096 -55.197 -62.573 1.00 36.92 178 A 1 
ATOM 1359 N N     . HIS A 1 179 ? -23.204 -49.954 -63.198 1.00 38.24 179 A 1 
ATOM 1360 C CA    . HIS A 1 179 ? -23.295 -49.888 -64.674 1.00 40.76 179 A 1 
ATOM 1361 C C     . HIS A 1 179 ? -24.004 -48.589 -65.152 1.00 38.11 179 A 1 
ATOM 1362 O O     . HIS A 1 179 ? -23.469 -47.834 -65.952 1.00 35.80 179 A 1 
ATOM 1363 C CB    . HIS A 1 179 ? -24.102 -51.063 -65.265 1.00 37.32 179 A 1 
ATOM 1364 C CG    . HIS A 1 179 ? -23.409 -51.815 -66.382 1.00 37.38 179 A 1 
ATOM 1365 N ND1   . HIS A 1 179 ? -22.667 -51.296 -67.411 1.00 37.14 179 A 1 
ATOM 1366 C CD2   . HIS A 1 179 ? -23.468 -53.176 -66.592 1.00 37.86 179 A 1 
ATOM 1367 C CE1   . HIS A 1 179 ? -22.271 -52.311 -68.188 1.00 35.38 179 A 1 
ATOM 1368 N NE2   . HIS A 1 179 ? -22.743 -53.468 -67.740 1.00 36.23 179 A 1 
ATOM 1369 N N     . ASN A 1 180 ? -25.244 -48.379 -64.777 1.00 35.42 180 A 1 
ATOM 1370 C CA    . ASN A 1 180 ? -26.274 -47.731 -65.623 1.00 38.75 180 A 1 
ATOM 1371 C C     . ASN A 1 180 ? -26.406 -46.186 -65.525 1.00 35.66 180 A 1 
ATOM 1372 O O     . ASN A 1 180 ? -25.933 -45.589 -64.590 1.00 33.10 180 A 1 
ATOM 1373 C CB    . ASN A 1 180 ? -27.618 -48.418 -65.296 1.00 35.62 180 A 1 
ATOM 1374 C CG    . ASN A 1 180 ? -28.009 -49.515 -66.261 1.00 33.07 180 A 1 
ATOM 1375 O OD1   . ASN A 1 180 ? -27.507 -49.646 -67.360 1.00 34.65 180 A 1 
ATOM 1376 N ND2   . ASN A 1 180 ? -28.962 -50.345 -65.891 1.00 36.46 180 A 1 
ATOM 1377 N N     . ARG A 1 181 ? -27.161 -45.496 -66.360 1.00 36.05 181 A 1 
ATOM 1378 C CA    . ARG A 1 181 ? -27.045 -45.079 -67.770 1.00 40.41 181 A 1 
ATOM 1379 C C     . ARG A 1 181 ? -27.747 -43.730 -68.075 1.00 37.87 181 A 1 
ATOM 1380 O O     . ARG A 1 181 ? -27.112 -42.832 -68.606 1.00 34.42 181 A 1 
ATOM 1381 C CB    . ARG A 1 181 ? -27.663 -46.143 -68.701 1.00 36.36 181 A 1 
ATOM 1382 C CG    . ARG A 1 181 ? -27.451 -45.882 -70.202 1.00 34.59 181 A 1 
ATOM 1383 C CD    . ARG A 1 181 ? -28.219 -46.911 -71.051 1.00 33.82 181 A 1 
ATOM 1384 N NE    . ARG A 1 181 ? -27.901 -46.780 -72.488 1.00 33.09 181 A 1 
ATOM 1385 C CZ    . ARG A 1 181 ? -28.475 -47.438 -73.490 1.00 29.58 181 A 1 
ATOM 1386 N NH1   . ARG A 1 181 ? -29.460 -48.265 -73.280 1.00 28.93 181 A 1 
ATOM 1387 N NH2   . ARG A 1 181 ? -28.073 -47.273 -74.706 1.00 29.46 181 A 1 
ATOM 1388 N N     . SER A 1 182 ? -29.032 -43.624 -67.886 1.00 42.75 182 A 1 
ATOM 1389 C CA    . SER A 1 182 ? -29.929 -42.645 -68.556 1.00 44.85 182 A 1 
ATOM 1390 C C     . SER A 1 182 ? -30.213 -41.373 -67.728 1.00 43.33 182 A 1 
ATOM 1391 O O     . SER A 1 182 ? -29.898 -41.349 -66.555 1.00 40.09 182 A 1 
ATOM 1392 C CB    . SER A 1 182 ? -31.246 -43.375 -68.902 1.00 40.56 182 A 1 
ATOM 1393 O OG    . SER A 1 182 ? -31.847 -43.926 -67.743 1.00 37.16 182 A 1 
ATOM 1394 N N     . GLY A 1 183 ? -30.821 -40.290 -68.247 1.00 37.96 183 A 1 
ATOM 1395 C CA    . GLY A 1 183 ? -31.345 -39.996 -69.591 1.00 37.78 183 A 1 
ATOM 1396 C C     . GLY A 1 183 ? -31.812 -38.523 -69.785 1.00 35.67 183 A 1 
ATOM 1397 O O     . GLY A 1 183 ? -30.995 -37.628 -69.950 1.00 33.48 183 A 1 
ATOM 1398 N N     . ASN A 1 184 ? -33.114 -38.300 -69.811 1.00 43.60 184 A 1 
ATOM 1399 C CA    . ASN A 1 184 ? -33.882 -37.150 -70.360 1.00 44.79 184 A 1 
ATOM 1400 C C     . ASN A 1 184 ? -33.762 -35.799 -69.625 1.00 41.41 184 A 1 
ATOM 1401 O O     . ASN A 1 184 ? -33.208 -35.765 -68.536 1.00 36.88 184 A 1 
ATOM 1402 C CB    . ASN A 1 184 ? -35.344 -37.636 -70.329 1.00 39.77 184 A 1 
ATOM 1403 C CG    . ASN A 1 184 ? -35.714 -38.650 -71.396 1.00 36.57 184 A 1 
ATOM 1404 O OD1   . ASN A 1 184 ? -34.953 -38.976 -72.278 1.00 38.34 184 A 1 
ATOM 1405 N ND2   . ASN A 1 184 ? -36.917 -39.156 -71.341 1.00 40.56 184 A 1 
ATOM 1406 N N     . ASN A 1 185 ? -34.383 -34.706 -70.011 1.00 45.20 185 A 1 
ATOM 1407 C CA    . ASN A 1 185 ? -34.894 -33.928 -71.157 1.00 45.80 185 A 1 
ATOM 1408 C C     . ASN A 1 185 ? -35.246 -32.532 -70.549 1.00 42.25 185 A 1 
ATOM 1409 O O     . ASN A 1 185 ? -35.225 -32.410 -69.331 1.00 37.92 185 A 1 
ATOM 1410 C CB    . ASN A 1 185 ? -36.167 -34.594 -71.726 1.00 41.04 185 A 1 
ATOM 1411 C CG    . ASN A 1 185 ? -36.105 -34.973 -73.193 1.00 37.30 185 A 1 
ATOM 1412 O OD1   . ASN A 1 185 ? -35.139 -34.773 -73.892 1.00 39.23 185 A 1 
ATOM 1413 N ND2   . ASN A 1 185 ? -37.186 -35.541 -73.701 1.00 40.93 185 A 1 
ATOM 1414 N N     . SER A 1 186 ? -35.642 -31.421 -71.147 1.00 42.22 186 A 1 
ATOM 1415 C CA    . SER A 1 186 ? -35.662 -30.871 -72.495 1.00 42.91 186 A 1 
ATOM 1416 C C     . SER A 1 186 ? -35.597 -29.316 -72.519 1.00 41.37 186 A 1 
ATOM 1417 O O     . SER A 1 186 ? -34.559 -28.769 -72.839 1.00 38.14 186 A 1 
ATOM 1418 C CB    . SER A 1 186 ? -36.930 -31.300 -73.248 1.00 38.28 186 A 1 
ATOM 1419 O OG    . SER A 1 186 ? -38.103 -30.955 -72.532 1.00 36.61 186 A 1 
ATOM 1420 N N     . SER A 1 187 ? -36.689 -28.609 -72.304 1.00 42.41 187 A 1 
ATOM 1421 C CA    . SER A 1 187 ? -37.014 -27.301 -72.934 1.00 43.95 187 A 1 
ATOM 1422 C C     . SER A 1 187 ? -37.094 -26.107 -71.940 1.00 42.48 187 A 1 
ATOM 1423 O O     . SER A 1 187 ? -36.812 -26.307 -70.779 1.00 40.09 187 A 1 
ATOM 1424 C CB    . SER A 1 187 ? -38.361 -27.527 -73.649 1.00 39.85 187 A 1 
ATOM 1425 O OG    . SER A 1 187 ? -39.368 -27.939 -72.734 1.00 37.62 187 A 1 
ATOM 1426 N N     . THR A 1 188 ? -37.482 -24.864 -72.247 1.00 43.33 188 A 1 
ATOM 1427 C CA    . THR A 1 188 ? -37.455 -24.002 -73.457 1.00 45.70 188 A 1 
ATOM 1428 C C     . THR A 1 188 ? -37.259 -22.504 -73.139 1.00 45.03 188 A 1 
ATOM 1429 O O     . THR A 1 188 ? -36.229 -21.945 -73.466 1.00 41.35 188 A 1 
ATOM 1430 C CB    . THR A 1 188 ? -38.753 -24.029 -74.299 1.00 39.16 188 A 1 
ATOM 1431 O OG1   . THR A 1 188 ? -39.874 -24.437 -73.538 1.00 36.31 188 A 1 
ATOM 1432 C CG2   . THR A 1 188 ? -38.658 -24.892 -75.541 1.00 41.37 188 A 1 
ATOM 1433 N N     . SER A 1 189 ? -38.287 -21.825 -72.669 1.00 40.16 189 A 1 
ATOM 1434 C CA    . SER A 1 189 ? -38.564 -20.385 -72.902 1.00 42.17 189 A 1 
ATOM 1435 C C     . SER A 1 189 ? -38.235 -19.477 -71.704 1.00 41.64 189 A 1 
ATOM 1436 O O     . SER A 1 189 ? -37.827 -19.960 -70.675 1.00 39.20 189 A 1 
ATOM 1437 C CB    . SER A 1 189 ? -40.056 -20.275 -73.267 1.00 38.34 189 A 1 
ATOM 1438 O OG    . SER A 1 189 ? -40.873 -20.789 -72.232 1.00 35.42 189 A 1 
ATOM 1439 N N     . SER A 1 190 ? -38.471 -18.174 -71.732 1.00 38.03 190 A 1 
ATOM 1440 C CA    . SER A 1 190 ? -38.082 -17.064 -72.620 1.00 40.26 190 A 1 
ATOM 1441 C C     . SER A 1 190 ? -38.019 -15.736 -71.858 1.00 39.28 190 A 1 
ATOM 1442 O O     . SER A 1 190 ? -37.181 -14.910 -72.160 1.00 36.80 190 A 1 
ATOM 1443 C CB    . SER A 1 190 ? -39.076 -16.849 -73.782 1.00 36.64 190 A 1 
ATOM 1444 O OG    . SER A 1 190 ? -40.373 -16.556 -73.300 1.00 34.23 190 A 1 
ATOM 1445 N N     . SER A 1 191 ? -38.968 -15.458 -70.971 1.00 39.14 191 A 1 
ATOM 1446 C CA    . SER A 1 191 ? -39.404 -14.071 -70.760 1.00 42.08 191 A 1 
ATOM 1447 C C     . SER A 1 191 ? -38.578 -13.235 -69.771 1.00 41.37 191 A 1 
ATOM 1448 O O     . SER A 1 191 ? -37.741 -13.709 -69.039 1.00 39.31 191 A 1 
ATOM 1449 C CB    . SER A 1 191 ? -40.893 -14.020 -70.407 1.00 37.80 191 A 1 
ATOM 1450 O OG    . SER A 1 191 ? -41.129 -14.671 -69.175 1.00 35.21 191 A 1 
ATOM 1451 N N     . SER A 1 192 ? -38.892 -11.948 -69.785 1.00 39.32 192 A 1 
ATOM 1452 C CA    . SER A 1 192 ? -37.993 -10.793 -69.738 1.00 41.25 192 A 1 
ATOM 1453 C C     . SER A 1 192 ? -37.714 -10.137 -68.384 1.00 40.30 192 A 1 
ATOM 1454 O O     . SER A 1 192 ? -36.681 -9.489  -68.259 1.00 39.24 192 A 1 
ATOM 1455 C CB    . SER A 1 192 ? -38.655 -9.756  -70.664 1.00 37.78 192 A 1 
ATOM 1456 O OG    . SER A 1 192 ? -38.206 -8.439  -70.515 1.00 35.61 192 A 1 
ATOM 1457 N N     . GLN A 1 193 ? -38.679 -10.078 -67.503 1.00 40.68 193 A 1 
ATOM 1458 C CA    . GLN A 1 193 ? -38.964 -8.801  -66.834 1.00 41.02 193 A 1 
ATOM 1459 C C     . GLN A 1 193 ? -38.014 -8.378  -65.691 1.00 39.24 193 A 1 
ATOM 1460 O O     . GLN A 1 193 ? -37.303 -9.149  -65.082 1.00 37.40 193 A 1 
ATOM 1461 C CB    . GLN A 1 193 ? -40.436 -8.725  -66.401 1.00 37.60 193 A 1 
ATOM 1462 C CG    . GLN A 1 193 ? -41.351 -8.329  -67.564 1.00 36.98 193 A 1 
ATOM 1463 C CD    . GLN A 1 193 ? -42.798 -8.077  -67.122 1.00 35.05 193 A 1 
ATOM 1464 O OE1   . GLN A 1 193 ? -43.215 -8.336  -66.016 1.00 34.11 193 A 1 
ATOM 1465 N NE2   . GLN A 1 193 ? -43.632 -7.556  -68.002 1.00 32.51 193 A 1 
ATOM 1466 N N     . TYR A 1 194 ? -38.120 -7.065  -65.428 1.00 30.45 194 A 1 
ATOM 1467 C CA    . TYR A 1 194 ? -37.158 -6.126  -64.836 1.00 33.04 194 A 1 
ATOM 1468 C C     . TYR A 1 194 ? -36.989 -6.145  -63.303 1.00 30.34 194 A 1 
ATOM 1469 O O     . TYR A 1 194 ? -36.391 -5.209  -62.778 1.00 27.92 194 A 1 
ATOM 1470 C CB    . TYR A 1 194 ? -37.638 -4.731  -65.262 1.00 30.09 194 A 1 
ATOM 1471 C CG    . TYR A 1 194 ? -36.609 -3.830  -65.913 1.00 29.80 194 A 1 
ATOM 1472 C CD1   . TYR A 1 194 ? -35.924 -2.869  -65.145 1.00 28.79 194 A 1 
ATOM 1473 C CD2   . TYR A 1 194 ? -36.382 -3.923  -67.297 1.00 29.72 194 A 1 
ATOM 1474 C CE1   . TYR A 1 194 ? -35.009 -1.995  -65.772 1.00 27.00 194 A 1 
ATOM 1475 C CE2   . TYR A 1 194 ? -35.471 -3.053  -67.922 1.00 27.21 194 A 1 
ATOM 1476 C CZ    . TYR A 1 194 ? -34.787 -2.086  -67.156 1.00 28.79 194 A 1 
ATOM 1477 O OH    . TYR A 1 194 ? -33.903 -1.239  -67.766 1.00 28.53 194 A 1 
ATOM 1478 N N     . PHE A 1 195 ? -37.600 -7.057  -62.551 1.00 37.70 195 A 1 
ATOM 1479 C CA    . PHE A 1 195 ? -37.940 -6.809  -61.135 1.00 36.90 195 A 1 
ATOM 1480 C C     . PHE A 1 195 ? -36.716 -6.464  -60.275 1.00 35.76 195 A 1 
ATOM 1481 O O     . PHE A 1 195 ? -35.846 -7.291  -60.032 1.00 34.33 195 A 1 
ATOM 1482 C CB    . PHE A 1 195 ? -38.763 -7.964  -60.567 1.00 34.28 195 A 1 
ATOM 1483 C CG    . PHE A 1 195 ? -40.253 -7.748  -60.710 1.00 34.59 195 A 1 
ATOM 1484 C CD1   . PHE A 1 195 ? -40.946 -7.027  -59.721 1.00 34.31 195 A 1 
ATOM 1485 C CD2   . PHE A 1 195 ? -40.946 -8.211  -61.846 1.00 35.73 195 A 1 
ATOM 1486 C CE1   . PHE A 1 195 ? -42.330 -6.785  -59.856 1.00 31.29 195 A 1 
ATOM 1487 C CE2   . PHE A 1 195 ? -42.329 -7.969  -61.981 1.00 29.29 195 A 1 
ATOM 1488 C CZ    . PHE A 1 195 ? -43.014 -7.254  -60.985 1.00 28.40 195 A 1 
ATOM 1489 N N     . GLY A 1 196 ? -36.664 -5.202  -59.843 1.00 38.14 196 A 1 
ATOM 1490 C CA    . GLY A 1 196 ? -35.636 -4.667  -58.965 1.00 38.67 196 A 1 
ATOM 1491 C C     . GLY A 1 196 ? -35.722 -5.283  -57.581 1.00 36.55 196 A 1 
ATOM 1492 O O     . GLY A 1 196 ? -36.712 -5.089  -56.870 1.00 34.78 196 A 1 
ATOM 1493 N N     . GLU A 1 197 ? -34.706 -6.032  -57.224 1.00 34.49 197 A 1 
ATOM 1494 C CA    . GLU A 1 197 ? -34.661 -6.759  -55.956 1.00 36.28 197 A 1 
ATOM 1495 C C     . GLU A 1 197 ? -34.383 -5.784  -54.808 1.00 34.04 197 A 1 
ATOM 1496 O O     . GLU A 1 197 ? -33.454 -4.981  -54.839 1.00 32.00 197 A 1 
ATOM 1497 C CB    . GLU A 1 197 ? -33.652 -7.912  -56.075 1.00 33.35 197 A 1 
ATOM 1498 C CG    . GLU A 1 197 ? -33.952 -9.068  -55.114 1.00 31.03 197 A 1 
ATOM 1499 C CD    . GLU A 1 197 ? -33.140 -10.340 -55.430 1.00 29.44 197 A 1 
ATOM 1500 O OE1   . GLU A 1 197 ? -33.517 -11.399 -54.874 1.00 27.88 197 A 1 
ATOM 1501 O OE2   . GLU A 1 197 ? -32.176 -10.259 -56.224 1.00 28.91 197 A 1 
ATOM 1502 N N     . VAL A 1 198 ? -35.274 -5.808  -53.828 1.00 33.03 198 A 1 
ATOM 1503 C CA    . VAL A 1 198 ? -35.247 -4.892  -52.681 1.00 35.87 198 A 1 
ATOM 1504 C C     . VAL A 1 198 ? -34.145 -5.344  -51.723 1.00 33.59 198 A 1 
ATOM 1505 O O     . VAL A 1 198 ? -34.191 -6.464  -51.229 1.00 32.94 198 A 1 
ATOM 1506 C CB    . VAL A 1 198 ? -36.622 -4.863  -51.984 1.00 34.72 198 A 1 
ATOM 1507 C CG1   . VAL A 1 198 ? -36.652 -3.882  -50.815 1.00 35.00 198 A 1 
ATOM 1508 C CG2   . VAL A 1 198 ? -37.738 -4.454  -52.960 1.00 39.85 198 A 1 
ATOM 1509 N N     . ASP A 1 199 ? -33.189 -4.449  -51.457 1.00 40.05 199 A 1 
ATOM 1510 C CA    . ASP A 1 199 ? -32.113 -4.681  -50.484 1.00 40.20 199 A 1 
ATOM 1511 C C     . ASP A 1 199 ? -32.693 -5.055  -49.119 1.00 37.02 199 A 1 
ATOM 1512 O O     . ASP A 1 199 ? -33.277 -4.224  -48.411 1.00 36.07 199 A 1 
ATOM 1513 C CB    . ASP A 1 199 ? -31.222 -3.435  -50.363 1.00 38.47 199 A 1 
ATOM 1514 C CG    . ASP A 1 199 ? -29.958 -3.484  -51.219 1.00 35.01 199 A 1 
ATOM 1515 O OD1   . ASP A 1 199 ? -29.402 -4.589  -51.384 1.00 36.00 199 A 1 
ATOM 1516 O OD2   . ASP A 1 199 ? -29.521 -2.395  -51.655 1.00 36.90 199 A 1 
ATOM 1517 N N     . GLN A 1 200 ? -32.539 -6.309  -48.740 1.00 28.89 200 A 1 
ATOM 1518 C CA    . GLN A 1 200 ? -32.991 -6.800  -47.454 1.00 31.28 200 A 1 
ATOM 1519 C C     . GLN A 1 200 ? -32.116 -6.206  -46.345 1.00 29.45 200 A 1 
ATOM 1520 O O     . GLN A 1 200 ? -30.920 -6.489  -46.247 1.00 26.70 200 A 1 
ATOM 1521 C CB    . GLN A 1 200 ? -33.006 -8.326  -47.408 1.00 30.00 200 A 1 
ATOM 1522 C CG    . GLN A 1 200 ? -34.174 -8.920  -48.201 1.00 30.02 200 A 1 
ATOM 1523 C CD    . GLN A 1 200 ? -34.297 -10.448 -48.051 1.00 26.90 200 A 1 
ATOM 1524 O OE1   . GLN A 1 200 ? -33.463 -11.126 -47.481 1.00 26.64 200 A 1 
ATOM 1525 N NE2   . GLN A 1 200 ? -35.350 -11.029 -48.557 1.00 24.23 200 A 1 
ATOM 1526 N N     . TYR A 1 201 ? -32.755 -5.415  -45.498 1.00 34.29 201 A 1 
ATOM 1527 C CA    . TYR A 1 201 ? -32.181 -4.962  -44.234 1.00 35.83 201 A 1 
ATOM 1528 C C     . TYR A 1 201 ? -31.793 -6.175  -43.388 1.00 33.02 201 A 1 
ATOM 1529 O O     . TYR A 1 201 ? -32.656 -6.854  -42.832 1.00 31.04 201 A 1 
ATOM 1530 C CB    . TYR A 1 201 ? -33.187 -4.068  -43.497 1.00 34.27 201 A 1 
ATOM 1531 C CG    . TYR A 1 201 ? -32.969 -2.583  -43.680 1.00 34.19 201 A 1 
ATOM 1532 C CD1   . TYR A 1 201 ? -32.365 -1.836  -42.651 1.00 32.37 201 A 1 
ATOM 1533 C CD2   . TYR A 1 201 ? -33.363 -1.930  -44.863 1.00 33.07 201 A 1 
ATOM 1534 C CE1   . TYR A 1 201 ? -32.165 -0.457  -42.792 1.00 29.48 201 A 1 
ATOM 1535 C CE2   . TYR A 1 201 ? -33.157 -0.557  -45.021 1.00 28.43 201 A 1 
ATOM 1536 C CZ    . TYR A 1 201 ? -32.563 0.183   -43.976 1.00 29.92 201 A 1 
ATOM 1537 O OH    . TYR A 1 201 ? -32.368 1.535   -44.119 1.00 30.41 201 A 1 
ATOM 1538 N N     . PHE A 1 202 ? -30.476 -6.435  -43.284 1.00 25.85 202 A 1 
ATOM 1539 C CA    . PHE A 1 202 ? -29.947 -7.444  -42.371 1.00 25.98 202 A 1 
ATOM 1540 C C     . PHE A 1 202 ? -30.200 -7.013  -40.929 1.00 25.94 202 A 1 
ATOM 1541 O O     . PHE A 1 202 ? -29.538 -6.115  -40.397 1.00 24.01 202 A 1 
ATOM 1542 C CB    . PHE A 1 202 ? -28.458 -7.700  -42.660 1.00 24.26 202 A 1 
ATOM 1543 C CG    . PHE A 1 202 ? -28.199 -9.036  -43.310 1.00 23.69 202 A 1 
ATOM 1544 C CD1   . PHE A 1 202 ? -27.857 -10.147 -42.512 1.00 22.37 202 A 1 
ATOM 1545 C CD2   . PHE A 1 202 ? -28.306 -9.179  -44.698 1.00 25.98 202 A 1 
ATOM 1546 C CE1   . PHE A 1 202 ? -27.619 -11.395 -43.106 1.00 21.30 202 A 1 
ATOM 1547 C CE2   . PHE A 1 202 ? -28.067 -10.431 -45.296 1.00 20.84 202 A 1 
ATOM 1548 C CZ    . PHE A 1 202 ? -27.719 -11.542 -44.497 1.00 21.49 202 A 1 
ATOM 1549 N N     . ASP A 1 203 ? -31.177 -7.644  -40.318 1.00 34.20 203 A 1 
ATOM 1550 C CA    . ASP A 1 203 ? -31.588 -7.375  -38.952 1.00 35.68 203 A 1 
ATOM 1551 C C     . ASP A 1 203 ? -30.522 -7.918  -37.982 1.00 33.62 203 A 1 
ATOM 1552 O O     . ASP A 1 203 ? -30.415 -9.117  -37.733 1.00 31.77 203 A 1 
ATOM 1553 C CB    . ASP A 1 203 ? -32.994 -7.958  -38.738 1.00 33.72 203 A 1 
ATOM 1554 C CG    . ASP A 1 203 ? -33.900 -7.109  -37.844 1.00 30.79 203 A 1 
ATOM 1555 O OD1   . ASP A 1 203 ? -33.415 -6.097  -37.292 1.00 29.14 203 A 1 
ATOM 1556 O OD2   . ASP A 1 203 ? -35.086 -7.485  -37.720 1.00 29.60 203 A 1 
ATOM 1557 N N     . LEU A 1 204 ? -29.691 -7.015  -37.478 1.00 27.08 204 A 1 
ATOM 1558 C CA    . LEU A 1 204 ? -28.506 -7.321  -36.665 1.00 29.61 204 A 1 
ATOM 1559 C C     . LEU A 1 204 ? -28.885 -7.599  -35.189 1.00 28.29 204 A 1 
ATOM 1560 O O     . LEU A 1 204 ? -28.235 -7.111  -34.258 1.00 26.62 204 A 1 
ATOM 1561 C CB    . LEU A 1 204 ? -27.462 -6.206  -36.868 1.00 28.13 204 A 1 
ATOM 1562 C CG    . LEU A 1 204 ? -26.015 -6.733  -36.921 1.00 26.85 204 A 1 
ATOM 1563 C CD1   . LEU A 1 204 ? -25.413 -6.465  -38.305 1.00 27.04 204 A 1 
ATOM 1564 C CD2   . LEU A 1 204 ? -25.111 -6.047  -35.902 1.00 30.57 204 A 1 
ATOM 1565 N N     . VAL A 1 205 ? -29.941 -8.348  -34.960 1.00 31.10 205 A 1 
ATOM 1566 C CA    . VAL A 1 205 ? -30.529 -8.553  -33.614 1.00 36.45 205 A 1 
ATOM 1567 C C     . VAL A 1 205 ? -29.653 -9.417  -32.702 1.00 34.69 205 A 1 
ATOM 1568 O O     . VAL A 1 205 ? -29.623 -9.212  -31.492 1.00 32.81 205 A 1 
ATOM 1569 C CB    . VAL A 1 205 ? -31.944 -9.152  -33.732 1.00 34.58 205 A 1 
ATOM 1570 C CG1   . VAL A 1 205 ? -32.628 -9.279  -32.367 1.00 32.73 205 A 1 
ATOM 1571 C CG2   . VAL A 1 205 ? -32.858 -8.290  -34.603 1.00 35.38 205 A 1 
ATOM 1572 N N     . GLY A 1 206 ? -28.934 -10.380 -33.285 1.00 33.72 206 A 1 
ATOM 1573 C CA    . GLY A 1 206 ? -28.460 -11.537 -32.531 1.00 34.01 206 A 1 
ATOM 1574 C C     . GLY A 1 206 ? -27.416 -11.308 -31.428 1.00 32.59 206 A 1 
ATOM 1575 O O     . GLY A 1 206 ? -27.242 -12.190 -30.589 1.00 29.75 206 A 1 
ATOM 1576 N N     . TYR A 1 207 ? -26.696 -10.178 -31.431 1.00 35.18 207 A 1 
ATOM 1577 C CA    . TYR A 1 207 ? -25.472 -10.068 -30.624 1.00 33.72 207 A 1 
ATOM 1578 C C     . TYR A 1 207 ? -25.705 -9.817  -29.127 1.00 32.47 207 A 1 
ATOM 1579 O O     . TYR A 1 207 ? -24.790 -10.011 -28.324 1.00 28.92 207 A 1 
ATOM 1580 C CB    . TYR A 1 207 ? -24.531 -9.037  -31.256 1.00 31.23 207 A 1 
ATOM 1581 C CG    . TYR A 1 207 ? -23.104 -9.541  -31.407 1.00 29.43 207 A 1 
ATOM 1582 C CD1   . TYR A 1 207 ? -22.160 -9.331  -30.386 1.00 26.97 207 A 1 
ATOM 1583 C CD2   . TYR A 1 207 ? -22.734 -10.241 -32.568 1.00 29.33 207 A 1 
ATOM 1584 C CE1   . TYR A 1 207 ? -20.848 -9.813  -30.521 1.00 24.24 207 A 1 
ATOM 1585 C CE2   . TYR A 1 207 ? -21.425 -10.726 -32.712 1.00 23.22 207 A 1 
ATOM 1586 C CZ    . TYR A 1 207 ? -20.483 -10.512 -31.690 1.00 25.34 207 A 1 
ATOM 1587 O OH    . TYR A 1 207 ? -19.196 -10.987 -31.834 1.00 27.40 207 A 1 
ATOM 1588 N N     . ASN A 1 208 ? -26.902 -9.380  -28.732 1.00 34.39 208 A 1 
ATOM 1589 C CA    . ASN A 1 208 ? -27.148 -8.966  -27.354 1.00 33.82 208 A 1 
ATOM 1590 C C     . ASN A 1 208 ? -27.159 -10.118 -26.330 1.00 31.44 208 A 1 
ATOM 1591 O O     . ASN A 1 208 ? -26.856 -9.877  -25.160 1.00 29.72 208 A 1 
ATOM 1592 C CB    . ASN A 1 208 ? -28.455 -8.154  -27.283 1.00 32.77 208 A 1 
ATOM 1593 C CG    . ASN A 1 208 ? -28.268 -6.661  -27.498 1.00 29.79 208 A 1 
ATOM 1594 O OD1   . ASN A 1 208 ? -27.180 -6.118  -27.485 1.00 31.34 208 A 1 
ATOM 1595 N ND2   . ASN A 1 208 ? -29.347 -5.942  -27.679 1.00 32.60 208 A 1 
ATOM 1596 N N     . SER A 1 209 ? -27.474 -11.336 -26.760 1.00 41.78 209 A 1 
ATOM 1597 C CA    . SER A 1 209 ? -27.729 -12.441 -25.814 1.00 44.22 209 A 1 
ATOM 1598 C C     . SER A 1 209 ? -26.532 -12.822 -24.938 1.00 43.48 209 A 1 
ATOM 1599 O O     . SER A 1 209 ? -26.711 -13.260 -23.809 1.00 39.98 209 A 1 
ATOM 1600 C CB    . SER A 1 209 ? -28.211 -13.654 -26.596 1.00 40.73 209 A 1 
ATOM 1601 O OG    . SER A 1 209 ? -28.465 -14.743 -25.739 1.00 36.62 209 A 1 
ATOM 1602 N N     . TYR A 1 210 ? -25.301 -12.671 -25.462 1.00 41.19 210 A 1 
ATOM 1603 C CA    . TYR A 1 210 ? -24.124 -13.184 -24.751 1.00 39.91 210 A 1 
ATOM 1604 C C     . TYR A 1 210 ? -23.715 -12.315 -23.553 1.00 39.18 210 A 1 
ATOM 1605 O O     . TYR A 1 210 ? -23.108 -12.823 -22.605 1.00 35.37 210 A 1 
ATOM 1606 C CB    . TYR A 1 210 ? -22.963 -13.357 -25.745 1.00 36.25 210 A 1 
ATOM 1607 C CG    . TYR A 1 210 ? -22.065 -14.527 -25.404 1.00 33.44 210 A 1 
ATOM 1608 C CD1   . TYR A 1 210 ? -20.936 -14.354 -24.578 1.00 31.51 210 A 1 
ATOM 1609 C CD2   . TYR A 1 210 ? -22.371 -15.810 -25.899 1.00 33.20 210 A 1 
ATOM 1610 C CE1   . TYR A 1 210 ? -20.113 -15.439 -24.253 1.00 27.69 210 A 1 
ATOM 1611 C CE2   . TYR A 1 210 ? -21.553 -16.909 -25.578 1.00 27.21 210 A 1 
ATOM 1612 C CZ    . TYR A 1 210 ? -20.426 -16.714 -24.757 1.00 29.79 210 A 1 
ATOM 1613 O OH    . TYR A 1 210 ? -19.619 -17.791 -24.441 1.00 29.92 210 A 1 
ATOM 1614 N N     . TYR A 1 211 ? -24.037 -11.008 -23.583 1.00 44.92 211 A 1 
ATOM 1615 C CA    . TYR A 1 211 ? -23.633 -10.085 -22.520 1.00 42.50 211 A 1 
ATOM 1616 C C     . TYR A 1 211 ? -24.465 -10.247 -21.245 1.00 40.23 211 A 1 
ATOM 1617 O O     . TYR A 1 211 ? -23.910 -10.139 -20.149 1.00 36.16 211 A 1 
ATOM 1618 C CB    . TYR A 1 211 ? -23.657 -8.635  -23.033 1.00 40.12 211 A 1 
ATOM 1619 C CG    . TYR A 1 211 ? -22.277 -8.060  -23.240 1.00 36.54 211 A 1 
ATOM 1620 C CD1   . TYR A 1 211 ? -21.633 -7.377  -22.188 1.00 34.48 211 A 1 
ATOM 1621 C CD2   . TYR A 1 211 ? -21.605 -8.215  -24.470 1.00 35.72 211 A 1 
ATOM 1622 C CE1   . TYR A 1 211 ? -20.344 -6.849  -22.355 1.00 30.99 211 A 1 
ATOM 1623 C CE2   . TYR A 1 211 ? -20.308 -7.698  -24.650 1.00 30.44 211 A 1 
ATOM 1624 C CZ    . TYR A 1 211 ? -19.687 -7.004  -23.587 1.00 32.90 211 A 1 
ATOM 1625 O OH    . TYR A 1 211 ? -18.425 -6.487  -23.763 1.00 32.76 211 A 1 
ATOM 1626 N N     . ASP A 1 212 ? -25.766 -10.558 -21.374 1.00 44.05 212 A 1 
ATOM 1627 C CA    . ASP A 1 212 ? -26.656 -10.698 -20.213 1.00 44.74 212 A 1 
ATOM 1628 C C     . ASP A 1 212 ? -26.273 -11.874 -19.308 1.00 41.72 212 A 1 
ATOM 1629 O O     . ASP A 1 212 ? -26.270 -11.750 -18.084 1.00 40.21 212 A 1 
ATOM 1630 C CB    . ASP A 1 212 ? -28.114 -10.838 -20.676 1.00 41.98 212 A 1 
ATOM 1631 C CG    . ASP A 1 212 ? -28.840 -9.509  -20.891 1.00 38.26 212 A 1 
ATOM 1632 O OD1   . ASP A 1 212 ? -28.375 -8.486  -20.349 1.00 37.86 212 A 1 
ATOM 1633 O OD2   . ASP A 1 212 ? -29.876 -9.537  -21.586 1.00 37.84 212 A 1 
ATOM 1634 N N     . SER A 1 213 ? -25.873 -12.994 -19.907 1.00 48.25 213 A 1 
ATOM 1635 C CA    . SER A 1 213 ? -25.508 -14.192 -19.133 1.00 50.96 213 A 1 
ATOM 1636 C C     . SER A 1 213 ? -24.298 -13.960 -18.222 1.00 51.60 213 A 1 
ATOM 1637 O O     . SER A 1 213 ? -24.231 -14.501 -17.121 1.00 47.80 213 A 1 
ATOM 1638 C CB    . SER A 1 213 ? -25.234 -15.348 -20.085 1.00 45.58 213 A 1 
ATOM 1639 O OG    . SER A 1 213 ? -24.927 -16.523 -19.356 1.00 41.23 213 A 1 
ATOM 1640 N N     . HIS A 1 214 ? -23.347 -13.135 -18.670 1.00 41.99 214 A 1 
ATOM 1641 C CA    . HIS A 1 214 ? -22.136 -12.889 -17.887 1.00 44.54 214 A 1 
ATOM 1642 C C     . HIS A 1 214 ? -22.356 -11.908 -16.731 1.00 42.45 214 A 1 
ATOM 1643 O O     . HIS A 1 214 ? -21.674 -12.012 -15.706 1.00 39.88 214 A 1 
ATOM 1644 C CB    . HIS A 1 214 ? -20.984 -12.477 -18.811 1.00 41.96 214 A 1 
ATOM 1645 C CG    . HIS A 1 214 ? -19.726 -13.232 -18.502 1.00 40.21 214 A 1 
ATOM 1646 N ND1   . HIS A 1 214 ? -19.076 -13.290 -17.301 1.00 36.81 214 A 1 
ATOM 1647 C CD2   . HIS A 1 214 ? -19.019 -14.050 -19.350 1.00 36.07 214 A 1 
ATOM 1648 C CE1   . HIS A 1 214 ? -18.029 -14.109 -17.414 1.00 33.75 214 A 1 
ATOM 1649 N NE2   . HIS A 1 214 ? -17.956 -14.604 -18.651 1.00 33.09 214 A 1 
ATOM 1650 N N     . MET A 1 215 ? -23.306 -10.967 -16.886 1.00 47.91 215 A 1 
ATOM 1651 C CA    . MET A 1 215 ? -23.693 -10.081 -15.777 1.00 47.94 215 A 1 
ATOM 1652 C C     . MET A 1 215 ? -24.380 -10.867 -14.660 1.00 46.86 215 A 1 
ATOM 1653 O O     . MET A 1 215 ? -24.037 -10.663 -13.494 1.00 44.71 215 A 1 
ATOM 1654 C CB    . MET A 1 215 ? -24.600 -8.943  -16.255 1.00 45.19 215 A 1 
ATOM 1655 C CG    . MET A 1 215 ? -23.786 -7.712  -16.688 1.00 41.19 215 A 1 
ATOM 1656 S SD    . MET A 1 215 ? -24.754 -6.164  -16.676 1.00 39.13 215 A 1 
ATOM 1657 C CE    . MET A 1 215 ? -23.468 -4.958  -17.054 1.00 35.23 215 A 1 
ATOM 1658 N N     . SER A 1 216 ? -25.272 -11.799 -14.997 1.00 57.59 216 A 1 
ATOM 1659 C CA    . SER A 1 216 ? -26.013 -12.554 -13.979 1.00 59.13 216 A 1 
ATOM 1660 C C     . SER A 1 216 ? -25.098 -13.341 -13.040 1.00 59.75 216 A 1 
ATOM 1661 O O     . SER A 1 216 ? -25.319 -13.361 -11.833 1.00 54.96 216 A 1 
ATOM 1662 C CB    . SER A 1 216 ? -27.046 -13.478 -14.626 1.00 53.16 216 A 1 
ATOM 1663 O OG    . SER A 1 216 ? -26.455 -14.643 -15.161 1.00 46.35 216 A 1 
ATOM 1664 N N     . ASN A 1 217 ? -24.020 -13.917 -13.582 1.00 45.11 217 A 1 
ATOM 1665 C CA    . ASN A 1 217 ? -23.068 -14.652 -12.763 1.00 45.14 217 A 1 
ATOM 1666 C C     . ASN A 1 217 ? -22.265 -13.744 -11.830 1.00 41.53 217 A 1 
ATOM 1667 O O     . ASN A 1 217 ? -21.973 -14.134 -10.697 1.00 39.98 217 A 1 
ATOM 1668 C CB    . ASN A 1 217 ? -22.142 -15.487 -13.659 1.00 43.00 217 A 1 
ATOM 1669 C CG    . ASN A 1 217 ? -22.708 -16.859 -13.992 1.00 38.91 217 A 1 
ATOM 1670 O OD1   . ASN A 1 217 ? -23.601 -17.390 -13.358 1.00 39.73 217 A 1 
ATOM 1671 N ND2   . ASN A 1 217 ? -22.172 -17.523 -14.996 1.00 39.95 217 A 1 
ATOM 1672 N N     . GLN A 1 218 ? -21.900 -12.528 -12.275 1.00 52.21 218 A 1 
ATOM 1673 C CA    . GLN A 1 218 ? -21.233 -11.575 -11.388 1.00 51.31 218 A 1 
ATOM 1674 C C     . GLN A 1 218 ? -22.172 -11.070 -10.297 1.00 51.37 218 A 1 
ATOM 1675 O O     . GLN A 1 218 ? -21.739 -10.933 -9.150  1.00 53.08 218 A 1 
ATOM 1676 C CB    . GLN A 1 218 ? -20.638 -10.392 -12.167 1.00 49.11 218 A 1 
ATOM 1677 C CG    . GLN A 1 218 ? -19.156 -10.611 -12.440 1.00 45.76 218 A 1 
ATOM 1678 C CD    . GLN A 1 218 ? -18.463 -9.365  -12.995 1.00 41.90 218 A 1 
ATOM 1679 O OE1   . GLN A 1 218 ? -19.030 -8.438  -13.538 1.00 42.34 218 A 1 
ATOM 1680 N NE2   . GLN A 1 218 ? -17.147 -9.281  -12.866 1.00 40.17 218 A 1 
ATOM 1681 N N     . GLU A 1 219 ? -23.436 -10.807 -10.626 1.00 56.55 219 A 1 
ATOM 1682 C CA    . GLU A 1 219 ? -24.424 -10.404 -9.632  1.00 57.62 219 A 1 
ATOM 1683 C C     . GLU A 1 219 ? -24.708 -11.532 -8.636  1.00 55.44 219 A 1 
ATOM 1684 O O     . GLU A 1 219 ? -24.749 -11.271 -7.441  1.00 57.68 219 A 1 
ATOM 1685 C CB    . GLU A 1 219 ? -25.714 -9.918  -10.290 1.00 55.93 219 A 1 
ATOM 1686 C CG    . GLU A 1 219 ? -25.544 -8.511  -10.878 1.00 50.69 219 A 1 
ATOM 1687 C CD    . GLU A 1 219 ? -26.866 -7.896  -11.350 1.00 48.13 219 A 1 
ATOM 1688 O OE1   . GLU A 1 219 ? -26.937 -6.645  -11.361 1.00 43.85 219 A 1 
ATOM 1689 O OE2   . GLU A 1 219 ? -27.795 -8.661  -11.676 1.00 43.31 219 A 1 
ATOM 1690 N N     . GLN A 1 220 ? -24.815 -12.786 -9.111  1.00 56.36 220 A 1 
ATOM 1691 C CA    . GLN A 1 220 ? -24.950 -13.934 -8.213  1.00 56.45 220 A 1 
ATOM 1692 C C     . GLN A 1 220 ? -23.742 -14.092 -7.297  1.00 55.11 220 A 1 
ATOM 1693 O O     . GLN A 1 220 ? -23.924 -14.332 -6.103  1.00 56.39 220 A 1 
ATOM 1694 C CB    . GLN A 1 220 ? -25.176 -15.225 -8.998  1.00 55.60 220 A 1 
ATOM 1695 C CG    . GLN A 1 220 ? -26.658 -15.412 -9.367  1.00 51.35 220 A 1 
ATOM 1696 C CD    . GLN A 1 220 ? -26.929 -16.755 -10.039 1.00 47.57 220 A 1 
ATOM 1697 O OE1   . GLN A 1 220 ? -26.048 -17.492 -10.436 1.00 46.47 220 A 1 
ATOM 1698 N NE2   . GLN A 1 220 ? -28.179 -17.136 -10.168 1.00 42.16 220 A 1 
ATOM 1699 N N     . TYR A 1 221 ? -22.521 -13.924 -7.819  1.00 49.12 221 A 1 
ATOM 1700 C CA    . TYR A 1 221 ? -21.313 -14.026 -6.999  1.00 47.19 221 A 1 
ATOM 1701 C C     . TYR A 1 221 ? -21.256 -12.912 -5.954  1.00 43.70 221 A 1 
ATOM 1702 O O     . TYR A 1 221 ? -21.009 -13.178 -4.786  1.00 42.30 221 A 1 
ATOM 1703 C CB    . TYR A 1 221 ? -20.076 -14.026 -7.896  1.00 45.72 221 A 1 
ATOM 1704 C CG    . TYR A 1 221 ? -18.886 -14.708 -7.254  1.00 41.37 221 A 1 
ATOM 1705 C CD1   . TYR A 1 221 ? -17.985 -13.994 -6.446  1.00 40.08 221 A 1 
ATOM 1706 C CD2   . TYR A 1 221 ? -18.702 -16.097 -7.437  1.00 40.29 221 A 1 
ATOM 1707 C CE1   . TYR A 1 221 ? -16.911 -14.647 -5.836  1.00 34.48 221 A 1 
ATOM 1708 C CE2   . TYR A 1 221 ? -17.632 -16.764 -6.830  1.00 34.54 221 A 1 
ATOM 1709 C CZ    . TYR A 1 221 ? -16.732 -16.034 -6.024  1.00 37.19 221 A 1 
ATOM 1710 O OH    . TYR A 1 221 ? -15.677 -16.679 -5.423  1.00 36.10 221 A 1 
ATOM 1711 N N     . VAL A 1 222 ? -21.575 -11.662 -6.350  1.00 62.18 222 A 1 
ATOM 1712 C CA    . VAL A 1 222 ? -21.645 -10.528 -5.414  1.00 61.34 222 A 1 
ATOM 1713 C C     . VAL A 1 222 ? -22.763 -10.722 -4.388  1.00 57.84 222 A 1 
ATOM 1714 O O     . VAL A 1 222 ? -22.589 -10.368 -3.223  1.00 61.49 222 A 1 
ATOM 1715 C CB    . VAL A 1 222 ? -21.807 -9.202  -6.179  1.00 60.46 222 A 1 
ATOM 1716 C CG1   . VAL A 1 222 ? -22.068 -8.002  -5.246  1.00 54.17 222 A 1 
ATOM 1717 C CG2   . VAL A 1 222 ? -20.539 -8.862  -6.969  1.00 59.77 222 A 1 
ATOM 1718 N N     . MET A 1 223 ? -23.906 -11.294 -4.800  1.00 65.96 223 A 1 
ATOM 1719 C CA    . MET A 1 223 ? -25.016 -11.570 -3.891  1.00 64.93 223 A 1 
ATOM 1720 C C     . MET A 1 223 ? -24.680 -12.712 -2.921  1.00 62.45 223 A 1 
ATOM 1721 O O     . MET A 1 223 ? -24.970 -12.593 -1.729  1.00 66.23 223 A 1 
ATOM 1722 C CB    . MET A 1 223 ? -26.295 -11.840 -4.690  1.00 65.34 223 A 1 
ATOM 1723 C CG    . MET A 1 223 ? -27.542 -11.825 -3.804  1.00 60.62 223 A 1 
ATOM 1724 S SD    . MET A 1 223 ? -29.114 -12.057 -4.669  1.00 56.02 223 A 1 
ATOM 1725 C CE    . MET A 1 223 ? -29.321 -10.444 -5.467  1.00 49.56 223 A 1 
ATOM 1726 N N     . GLN A 1 224 ? -24.003 -13.772 -3.390  1.00 55.39 224 A 1 
ATOM 1727 C CA    . GLN A 1 224 ? -23.482 -14.826 -2.521  1.00 53.03 224 A 1 
ATOM 1728 C C     . GLN A 1 224 ? -22.421 -14.294 -1.559  1.00 50.27 224 A 1 
ATOM 1729 O O     . GLN A 1 224 ? -22.468 -14.619 -0.374  1.00 52.26 224 A 1 
ATOM 1730 C CB    . GLN A 1 224 ? -22.886 -15.976 -3.340  1.00 52.98 224 A 1 
ATOM 1731 C CG    . GLN A 1 224 ? -23.890 -17.119 -3.524  1.00 50.09 224 A 1 
ATOM 1732 C CD    . GLN A 1 224 ? -23.294 -18.322 -4.249  1.00 45.57 224 A 1 
ATOM 1733 O OE1   . GLN A 1 224 ? -22.236 -18.282 -4.836  1.00 44.70 224 A 1 
ATOM 1734 N NE2   . GLN A 1 224 ? -23.968 -19.455 -4.220  1.00 41.88 224 A 1 
ATOM 1735 N N     . GLU A 1 225 ? -21.513 -13.443 -2.033  1.00 54.88 225 A 1 
ATOM 1736 C CA    . GLU A 1 225 ? -20.492 -12.842 -1.179  1.00 54.51 225 A 1 
ATOM 1737 C C     . GLU A 1 225 ? -21.134 -11.899 -0.147  1.00 52.70 225 A 1 
ATOM 1738 O O     . GLU A 1 225 ? -20.754 -11.908 1.016   1.00 53.45 225 A 1 
ATOM 1739 C CB    . GLU A 1 225 ? -19.451 -12.133 -2.048  1.00 52.03 225 A 1 
ATOM 1740 C CG    . GLU A 1 225 ? -18.107 -11.952 -1.325  1.00 47.03 225 A 1 
ATOM 1741 C CD    . GLU A 1 225 ? -17.069 -11.165 -2.139  1.00 44.11 225 A 1 
ATOM 1742 O OE1   . GLU A 1 225 ? -15.883 -11.185 -1.736  1.00 42.40 225 A 1 
ATOM 1743 O OE2   . GLU A 1 225 ? -17.453 -10.488 -3.119  1.00 42.04 225 A 1 
ATOM 1744 N N     . GLN A 1 226 ? -22.186 -11.141 -0.541  1.00 58.66 226 A 1 
ATOM 1745 C CA    . GLN A 1 226 ? -22.964 -10.341 0.406   1.00 55.53 226 A 1 
ATOM 1746 C C     . GLN A 1 226 ? -23.727 -11.198 1.415   1.00 53.32 226 A 1 
ATOM 1747 O O     . GLN A 1 226 ? -23.756 -10.833 2.591   1.00 57.59 226 A 1 
ATOM 1748 C CB    . GLN A 1 226 ? -23.953 -9.418  -0.314  1.00 55.96 226 A 1 
ATOM 1749 C CG    . GLN A 1 226 ? -23.279 -8.125  -0.773  1.00 53.73 226 A 1 
ATOM 1750 C CD    . GLN A 1 226 ? -24.277 -7.105  -1.342  1.00 48.20 226 A 1 
ATOM 1751 O OE1   . GLN A 1 226 ? -25.463 -7.343  -1.493  1.00 48.64 226 A 1 
ATOM 1752 N NE2   . GLN A 1 226 ? -23.828 -5.911  -1.643  1.00 43.65 226 A 1 
ATOM 1753 N N     . GLN A 1 227 ? -24.330 -12.305 0.984   1.00 64.94 227 A 1 
ATOM 1754 C CA    . GLN A 1 227 ? -24.991 -13.237 1.898   1.00 62.80 227 A 1 
ATOM 1755 C C     . GLN A 1 227 ? -23.982 -13.861 2.854   1.00 62.26 227 A 1 
ATOM 1756 O O     . GLN A 1 227 ? -24.237 -13.886 4.059   1.00 64.54 227 A 1 
ATOM 1757 C CB    . GLN A 1 227 ? -25.733 -14.328 1.128   1.00 63.25 227 A 1 
ATOM 1758 C CG    . GLN A 1 227 ? -27.105 -13.831 0.632   1.00 60.02 227 A 1 
ATOM 1759 C CD    . GLN A 1 227 ? -27.882 -14.919 -0.113  1.00 53.77 227 A 1 
ATOM 1760 O OE1   . GLN A 1 227 ? -27.389 -15.990 -0.426  1.00 53.03 227 A 1 
ATOM 1761 N NE2   . GLN A 1 227 ? -29.136 -14.674 -0.408  1.00 47.92 227 A 1 
ATOM 1762 N N     . HIS A 1 228 ? -22.821 -14.276 2.348   1.00 57.11 228 A 1 
ATOM 1763 C CA    . HIS A 1 228 ? -21.766 -14.836 3.180   1.00 56.15 228 A 1 
ATOM 1764 C C     . HIS A 1 228 ? -21.220 -13.799 4.161   1.00 51.36 228 A 1 
ATOM 1765 O O     . HIS A 1 228 ? -21.030 -14.100 5.332   1.00 54.68 228 A 1 
ATOM 1766 C CB    . HIS A 1 228 ? -20.665 -15.425 2.291   1.00 57.56 228 A 1 
ATOM 1767 C CG    . HIS A 1 228 ? -19.771 -16.359 3.045   1.00 55.75 228 A 1 
ATOM 1768 N ND1   . HIS A 1 228 ? -20.162 -17.498 3.711   1.00 49.30 228 A 1 
ATOM 1769 C CD2   . HIS A 1 228 ? -18.416 -16.247 3.235   1.00 51.55 228 A 1 
ATOM 1770 C CE1   . HIS A 1 228 ? -19.084 -18.051 4.277   1.00 46.66 228 A 1 
ATOM 1771 N NE2   . HIS A 1 228 ? -17.999 -17.331 4.005   1.00 46.26 228 A 1 
ATOM 1772 N N     . LEU A 1 229 ? -21.061 -12.539 3.715   1.00 53.88 229 A 1 
ATOM 1773 C CA    . LEU A 1 229 ? -20.651 -11.441 4.592   1.00 50.50 229 A 1 
ATOM 1774 C C     . LEU A 1 229 ? -21.725 -11.129 5.654   1.00 47.53 229 A 1 
ATOM 1775 O O     . LEU A 1 229 ? -21.378 -10.846 6.800   1.00 48.89 229 A 1 
ATOM 1776 C CB    . LEU A 1 229 ? -20.345 -10.179 3.767   1.00 51.10 229 A 1 
ATOM 1777 C CG    . LEU A 1 229 ? -19.153 -9.387  4.333   1.00 49.83 229 A 1 
ATOM 1778 C CD1   . LEU A 1 229 ? -17.865 -9.828  3.664   1.00 45.99 229 A 1 
ATOM 1779 C CD2   . LEU A 1 229 ? -19.323 -7.883  4.116   1.00 53.20 229 A 1 
ATOM 1780 N N     . GLN A 1 230 ? -23.013 -11.158 5.284   1.00 63.58 230 A 1 
ATOM 1781 C CA    . GLN A 1 230 ? -24.107 -10.999 6.240   1.00 61.89 230 A 1 
ATOM 1782 C C     . GLN A 1 230 ? -24.166 -12.153 7.229   1.00 61.10 230 A 1 
ATOM 1783 O O     . GLN A 1 230 ? -24.426 -11.928 8.411   1.00 65.05 230 A 1 
ATOM 1784 C CB    . GLN A 1 230 ? -25.454 -10.887 5.524   1.00 63.30 230 A 1 
ATOM 1785 C CG    . GLN A 1 230 ? -25.721 -9.467  5.004   1.00 60.45 230 A 1 
ATOM 1786 C CD    . GLN A 1 230 ? -27.114 -9.324  4.383   1.00 53.69 230 A 1 
ATOM 1787 O OE1   . GLN A 1 230 ? -27.924 -10.229 4.326   1.00 51.56 230 A 1 
ATOM 1788 N NE2   . GLN A 1 230 ? -27.452 -8.143  3.903   1.00 47.74 230 A 1 
ATOM 1789 N N     . GLN A 1 231 ? -23.908 -13.380 6.756   1.00 63.22 231 A 1 
ATOM 1790 C CA    . GLN A 1 231 ? -23.880 -14.558 7.607   1.00 63.60 231 A 1 
ATOM 1791 C C     . GLN A 1 231 ? -22.700 -14.504 8.577   1.00 63.20 231 A 1 
ATOM 1792 O O     . GLN A 1 231 ? -22.895 -14.671 9.772   1.00 65.93 231 A 1 
ATOM 1793 C CB    . GLN A 1 231 ? -23.888 -15.800 6.730   1.00 63.90 231 A 1 
ATOM 1794 C CG    . GLN A 1 231 ? -24.169 -17.073 7.536   1.00 59.23 231 A 1 
ATOM 1795 C CD    . GLN A 1 231 ? -25.188 -18.009 6.893   1.00 53.31 231 A 1 
ATOM 1796 O OE1   . GLN A 1 231 ? -25.700 -17.795 5.813   1.00 51.86 231 A 1 
ATOM 1797 N NE2   . GLN A 1 231 ? -25.553 -19.072 7.580   1.00 46.71 231 A 1 
ATOM 1798 N N     . MET A 1 232 ? -21.527 -14.119 8.086   1.00 67.68 232 A 1 
ATOM 1799 C CA    . MET A 1 232 ? -20.351 -13.900 8.913   1.00 63.84 232 A 1 
ATOM 1800 C C     . MET A 1 232 ? -20.562 -12.741 9.903   1.00 62.56 232 A 1 
ATOM 1801 O O     . MET A 1 232 ? -20.151 -12.832 11.054  1.00 66.03 232 A 1 
ATOM 1802 C CB    . MET A 1 232 ? -19.144 -13.652 8.013   1.00 62.28 232 A 1 
ATOM 1803 C CG    . MET A 1 232 ? -17.806 -13.887 8.719   1.00 57.25 232 A 1 
ATOM 1804 S SD    . MET A 1 232 ? -16.346 -13.380 7.764   1.00 54.65 232 A 1 
ATOM 1805 C CE    . MET A 1 232 ? -16.516 -14.428 6.295   1.00 46.53 232 A 1 
ATOM 1806 N N     . GLN A 1 233 ? -21.255 -11.663 9.491   1.00 62.98 233 A 1 
ATOM 1807 C CA    . GLN A 1 233 ? -21.646 -10.586 10.411  1.00 59.00 233 A 1 
ATOM 1808 C C     . GLN A 1 233 ? -22.651 -11.064 11.466  1.00 55.76 233 A 1 
ATOM 1809 O O     . GLN A 1 233 ? -22.542 -10.636 12.614  1.00 63.81 233 A 1 
ATOM 1810 C CB    . GLN A 1 233 ? -22.241 -9.395  9.659   1.00 61.74 233 A 1 
ATOM 1811 C CG    . GLN A 1 233 ? -21.148 -8.469  9.107   1.00 59.89 233 A 1 
ATOM 1812 C CD    . GLN A 1 233 ? -21.720 -7.255  8.373   1.00 54.88 233 A 1 
ATOM 1813 O OE1   . GLN A 1 233 ? -22.903 -7.095  8.138   1.00 53.39 233 A 1 
ATOM 1814 N NE2   . GLN A 1 233 ? -20.870 -6.326  7.988   1.00 49.77 233 A 1 
ATOM 1815 N N     . LYS A 1 234 ? -23.597 -11.935 11.085  1.00 62.07 234 A 1 
ATOM 1816 C CA    . LYS A 1 234 ? -24.516 -12.550 12.044  1.00 62.12 234 A 1 
ATOM 1817 C C     . LYS A 1 234 ? -23.780 -13.443 13.027  1.00 60.81 234 A 1 
ATOM 1818 O O     . LYS A 1 234 ? -23.991 -13.291 14.220  1.00 65.07 234 A 1 
ATOM 1819 C CB    . LYS A 1 234 ? -25.615 -13.344 11.334  1.00 62.85 234 A 1 
ATOM 1820 C CG    . LYS A 1 234 ? -26.959 -12.615 11.386  1.00 58.75 234 A 1 
ATOM 1821 C CD    . LYS A 1 234 ? -28.039 -13.528 10.815  1.00 56.71 234 A 1 
ATOM 1822 C CE    . LYS A 1 234 ? -29.417 -12.919 11.022  1.00 50.37 234 A 1 
ATOM 1823 N NZ    . LYS A 1 234 ? -30.474 -13.865 10.622  1.00 44.48 234 A 1 
ATOM 1824 N N     . GLU A 1 235 ? -22.915 -14.314 12.555  1.00 60.42 235 A 1 
ATOM 1825 C CA    . GLU A 1 235 ? -22.098 -15.186 13.413  1.00 59.66 235 A 1 
ATOM 1826 C C     . GLU A 1 235 ? -21.188 -14.364 14.325  1.00 55.80 235 A 1 
ATOM 1827 O O     . GLU A 1 235 ? -21.064 -14.668 15.507  1.00 58.98 235 A 1 
ATOM 1828 C CB    . GLU A 1 235 ? -21.261 -16.142 12.561  1.00 60.07 235 A 1 
ATOM 1829 C CG    . GLU A 1 235 ? -22.099 -17.299 12.010  1.00 55.01 235 A 1 
ATOM 1830 C CD    . GLU A 1 235 ? -21.282 -18.263 11.141  1.00 53.24 235 A 1 
ATOM 1831 O OE1   . GLU A 1 235 ? -21.835 -19.326 10.791  1.00 46.95 235 A 1 
ATOM 1832 O OE2   . GLU A 1 235 ? -20.127 -17.932 10.784  1.00 47.54 235 A 1 
ATOM 1833 N N     . TYR A 1 236 ? -20.594 -13.281 13.809  1.00 55.03 236 A 1 
ATOM 1834 C CA    . TYR A 1 236 ? -19.778 -12.393 14.629  1.00 46.92 236 A 1 
ATOM 1835 C C     . TYR A 1 236 ? -20.621 -11.630 15.662  1.00 43.94 236 A 1 
ATOM 1836 O O     . TYR A 1 236 ? -20.177 -11.461 16.799  1.00 42.13 236 A 1 
ATOM 1837 C CB    . TYR A 1 236 ? -18.999 -11.429 13.728  1.00 45.54 236 A 1 
ATOM 1838 C CG    . TYR A 1 236 ? -17.744 -10.893 14.378  1.00 42.17 236 A 1 
ATOM 1839 C CD1   . TYR A 1 236 ? -17.772 -9.710  15.137  1.00 40.89 236 A 1 
ATOM 1840 C CD2   . TYR A 1 236 ? -16.535 -11.603 14.235  1.00 43.68 236 A 1 
ATOM 1841 C CE1   . TYR A 1 236 ? -16.601 -9.238  15.745  1.00 35.44 236 A 1 
ATOM 1842 C CE2   . TYR A 1 236 ? -15.367 -11.144 14.837  1.00 35.60 236 A 1 
ATOM 1843 C CZ    . TYR A 1 236 ? -15.393 -9.956  15.598  1.00 40.82 236 A 1 
ATOM 1844 O OH    . TYR A 1 236 ? -14.243 -9.492  16.196  1.00 40.19 236 A 1 
ATOM 1845 N N     . ALA A 1 237 ? -21.836 -11.189 15.285  1.00 67.16 237 A 1 
ATOM 1846 C CA    . ALA A 1 237 ? -22.771 -10.565 16.210  1.00 65.11 237 A 1 
ATOM 1847 C C     . ALA A 1 237 ? -23.276 -11.563 17.265  1.00 62.02 237 A 1 
ATOM 1848 O O     . ALA A 1 237 ? -23.342 -11.210 18.437  1.00 66.72 237 A 1 
ATOM 1849 C CB    . ALA A 1 237 ? -23.921 -9.924  15.427  1.00 67.39 237 A 1 
ATOM 1850 N N     . GLU A 1 238 ? -23.569 -12.804 16.870  1.00 63.09 238 A 1 
ATOM 1851 C CA    . GLU A 1 238 ? -23.920 -13.867 17.811  1.00 62.48 238 A 1 
ATOM 1852 C C     . GLU A 1 238 ? -22.755 -14.230 18.734  1.00 58.88 238 A 1 
ATOM 1853 O O     . GLU A 1 238 ? -22.956 -14.372 19.932  1.00 62.48 238 A 1 
ATOM 1854 C CB    . GLU A 1 238 ? -24.419 -15.127 17.070  1.00 63.24 238 A 1 
ATOM 1855 C CG    . GLU A 1 238 ? -25.895 -14.996 16.675  1.00 58.17 238 A 1 
ATOM 1856 C CD    . GLU A 1 238 ? -26.453 -16.232 15.957  1.00 53.49 238 A 1 
ATOM 1857 O OE1   . GLU A 1 238 ? -27.705 -16.337 15.906  1.00 49.46 238 A 1 
ATOM 1858 O OE2   . GLU A 1 238 ? -25.658 -17.023 15.430  1.00 49.02 238 A 1 
ATOM 1859 N N     . GLN A 1 239 ? -21.528 -14.293 18.217  1.00 67.16 239 A 1 
ATOM 1860 C CA    . GLN A 1 239 ? -20.347 -14.507 19.054  1.00 63.94 239 A 1 
ATOM 1861 C C     . GLN A 1 239 ? -20.079 -13.325 19.989  1.00 63.31 239 A 1 
ATOM 1862 O O     . GLN A 1 239 ? -19.658 -13.552 21.125  1.00 64.95 239 A 1 
ATOM 1863 C CB    . GLN A 1 239 ? -19.104 -14.748 18.193  1.00 64.74 239 A 1 
ATOM 1864 C CG    . GLN A 1 239 ? -19.014 -16.192 17.690  1.00 60.26 239 A 1 
ATOM 1865 C CD    . GLN A 1 239 ? -17.703 -16.461 16.950  1.00 55.07 239 A 1 
ATOM 1866 O OE1   . GLN A 1 239 ? -16.807 -15.634 16.845  1.00 52.54 239 A 1 
ATOM 1867 N NE2   . GLN A 1 239 ? -17.528 -17.654 16.428  1.00 47.62 239 A 1 
ATOM 1868 N N     . GLN A 1 240 ? -20.312 -12.087 19.537  1.00 65.32 240 A 1 
ATOM 1869 C CA    . GLN A 1 240 ? -20.221 -10.929 20.425  1.00 65.30 240 A 1 
ATOM 1870 C C     . GLN A 1 240 ? -21.327 -10.958 21.473  1.00 63.72 240 A 1 
ATOM 1871 O O     . GLN A 1 240 ? -21.032 -10.727 22.645  1.00 66.03 240 A 1 
ATOM 1872 C CB    . GLN A 1 240 ? -20.258 -9.605  19.661  1.00 65.33 240 A 1 
ATOM 1873 C CG    . GLN A 1 240 ? -18.860 -9.220  19.147  1.00 62.48 240 A 1 
ATOM 1874 C CD    . GLN A 1 240 ? -18.725 -7.729  18.831  1.00 57.13 240 A 1 
ATOM 1875 O OE1   . GLN A 1 240 ? -19.663 -7.002  18.580  1.00 55.60 240 A 1 
ATOM 1876 N NE2   . GLN A 1 240 ? -17.519 -7.202  18.853  1.00 50.75 240 A 1 
ATOM 1877 N N     . MET A 1 241 ? -22.552 -11.306 21.083  1.00 69.55 241 A 1 
ATOM 1878 C CA    . MET A 1 241 ? -23.669 -11.405 22.014  1.00 68.22 241 A 1 
ATOM 1879 C C     . MET A 1 241 ? -23.452 -12.545 23.019  1.00 66.09 241 A 1 
ATOM 1880 O O     . MET A 1 241 ? -23.714 -12.364 24.200  1.00 67.88 241 A 1 
ATOM 1881 C CB    . MET A 1 241 ? -24.972 -11.561 21.220  1.00 68.49 241 A 1 
ATOM 1882 C CG    . MET A 1 241 ? -26.211 -11.287 22.072  1.00 62.07 241 A 1 
ATOM 1883 S SD    . MET A 1 241 ? -27.804 -11.455 21.196  1.00 57.83 241 A 1 
ATOM 1884 C CE    . MET A 1 241 ? -27.689 -10.092 20.011  1.00 50.73 241 A 1 
ATOM 1885 N N     . GLN A 1 242 ? -22.900 -13.678 22.581  1.00 69.19 242 A 1 
ATOM 1886 C CA    . GLN A 1 242 ? -22.495 -14.755 23.489  1.00 66.62 242 A 1 
ATOM 1887 C C     . GLN A 1 242 ? -21.356 -14.331 24.412  1.00 63.39 242 A 1 
ATOM 1888 O O     . GLN A 1 242 ? -21.392 -14.675 25.591  1.00 66.22 242 A 1 
ATOM 1889 C CB    . GLN A 1 242 ? -22.090 -16.007 22.718  1.00 67.26 242 A 1 
ATOM 1890 C CG    . GLN A 1 242 ? -23.308 -16.856 22.322  1.00 61.95 242 A 1 
ATOM 1891 C CD    . GLN A 1 242 ? -22.907 -18.168 21.647  1.00 56.86 242 A 1 
ATOM 1892 O OE1   . GLN A 1 242 ? -21.760 -18.443 21.342  1.00 54.16 242 A 1 
ATOM 1893 N NE2   . GLN A 1 242 ? -23.859 -19.047 21.407  1.00 48.99 242 A 1 
ATOM 1894 N N     . LYS A 1 243 ? -20.377 -13.570 23.904  1.00 57.96 243 A 1 
ATOM 1895 C CA    . LYS A 1 243 ? -19.312 -13.045 24.762  1.00 57.04 243 A 1 
ATOM 1896 C C     . LYS A 1 243 ? -19.841 -12.042 25.781  1.00 52.43 243 A 1 
ATOM 1897 O O     . LYS A 1 243 ? -19.464 -12.140 26.939  1.00 53.16 243 A 1 
ATOM 1898 C CB    . LYS A 1 243 ? -18.177 -12.430 23.942  1.00 56.75 243 A 1 
ATOM 1899 C CG    . LYS A 1 243 ? -17.153 -13.503 23.544  1.00 54.05 243 A 1 
ATOM 1900 C CD    . LYS A 1 243 ? -15.971 -12.838 22.842  1.00 52.49 243 A 1 
ATOM 1901 C CE    . LYS A 1 243 ? -14.905 -13.876 22.559  1.00 46.73 243 A 1 
ATOM 1902 N NZ    . LYS A 1 243 ? -13.700 -13.264 21.956  1.00 42.14 243 A 1 
ATOM 1903 N N     . GLU A 1 244 ? -20.730 -11.131 25.368  1.00 64.90 244 A 1 
ATOM 1904 C CA    . GLU A 1 244 ? -21.398 -10.220 26.308  1.00 63.37 244 A 1 
ATOM 1905 C C     . GLU A 1 244 ? -22.262 -10.982 27.314  1.00 58.23 244 A 1 
ATOM 1906 O O     . GLU A 1 244 ? -22.304 -10.602 28.480  1.00 58.58 244 A 1 
ATOM 1907 C CB    . GLU A 1 244 ? -22.269 -9.188  25.568  1.00 62.23 244 A 1 
ATOM 1908 C CG    . GLU A 1 244 ? -21.500 -7.905  25.222  1.00 56.64 244 A 1 
ATOM 1909 C CD    . GLU A 1 244 ? -22.414 -6.802  24.665  1.00 54.53 244 A 1 
ATOM 1910 O OE1   . GLU A 1 244 ? -22.117 -5.615  24.931  1.00 47.84 244 A 1 
ATOM 1911 O OE2   . GLU A 1 244 ? -23.397 -7.135  23.955  1.00 47.55 244 A 1 
ATOM 1912 N N     . TYR A 1 245 ? -22.938 -12.073 26.888  1.00 68.86 245 A 1 
ATOM 1913 C CA    . TYR A 1 245 ? -23.710 -12.911 27.805  1.00 65.25 245 A 1 
ATOM 1914 C C     . TYR A 1 245 ? -22.808 -13.598 28.832  1.00 61.30 245 A 1 
ATOM 1915 O O     . TYR A 1 245 ? -23.102 -13.549 30.024  1.00 59.60 245 A 1 
ATOM 1916 C CB    . TYR A 1 245 ? -24.558 -13.920 27.017  1.00 61.64 245 A 1 
ATOM 1917 C CG    . TYR A 1 245 ? -25.982 -13.975 27.501  1.00 54.46 245 A 1 
ATOM 1918 C CD1   . TYR A 1 245 ? -26.361 -14.872 28.521  1.00 51.96 245 A 1 
ATOM 1919 C CD2   . TYR A 1 245 ? -26.951 -13.111 26.944  1.00 51.18 245 A 1 
ATOM 1920 C CE1   . TYR A 1 245 ? -27.691 -14.899 28.980  1.00 42.38 245 A 1 
ATOM 1921 C CE2   . TYR A 1 245 ? -28.268 -13.130 27.396  1.00 44.95 245 A 1 
ATOM 1922 C CZ    . TYR A 1 245 ? -28.646 -14.026 28.418  1.00 47.52 245 A 1 
ATOM 1923 O OH    . TYR A 1 245 ? -29.948 -14.062 28.867  1.00 44.83 245 A 1 
ATOM 1924 N N     . VAL A 1 246 ? -21.672 -14.158 28.378  1.00 65.22 246 A 1 
ATOM 1925 C CA    . VAL A 1 246 ? -20.720 -14.837 29.276  1.00 62.92 246 A 1 
ATOM 1926 C C     . VAL A 1 246 ? -19.995 -13.840 30.195  1.00 58.95 246 A 1 
ATOM 1927 O O     . VAL A 1 246 ? -19.795 -14.141 31.370  1.00 58.67 246 A 1 
ATOM 1928 C CB    . VAL A 1 246 ? -19.733 -15.691 28.476  1.00 60.23 246 A 1 
ATOM 1929 C CG1   . VAL A 1 246 ? -18.665 -16.348 29.374  1.00 54.07 246 A 1 
ATOM 1930 C CG2   . VAL A 1 246 ? -20.437 -16.835 27.746  1.00 58.56 246 A 1 
ATOM 1931 N N     . GLU A 1 247 ? -19.655 -12.647 29.700  1.00 57.43 247 A 1 
ATOM 1932 C CA    . GLU A 1 247 ? -19.082 -11.601 30.565  1.00 56.47 247 A 1 
ATOM 1933 C C     . GLU A 1 247 ? -20.117 -11.063 31.566  1.00 51.45 247 A 1 
ATOM 1934 O O     . GLU A 1 247 ? -19.753 -10.798 32.717  1.00 50.11 247 A 1 
ATOM 1935 C CB    . GLU A 1 247 ? -18.471 -10.446 29.749  1.00 54.26 247 A 1 
ATOM 1936 C CG    . GLU A 1 247 ? -16.955 -10.620 29.545  1.00 50.88 247 A 1 
ATOM 1937 C CD    . GLU A 1 247 ? -16.260 -9.421  28.883  1.00 48.28 247 A 1 
ATOM 1938 O OE1   . GLU A 1 247 ? -15.051 -9.236  29.166  1.00 44.27 247 A 1 
ATOM 1939 O OE2   . GLU A 1 247 ? -16.898 -8.710  28.074  1.00 43.90 247 A 1 
ATOM 1940 N N     . ASN A 1 248 ? -21.387 -10.936 31.170  1.00 56.04 248 A 1 
ATOM 1941 C CA    . ASN A 1 248 ? -22.434 -10.479 32.083  1.00 55.04 248 A 1 
ATOM 1942 C C     . ASN A 1 248 ? -22.833 -11.539 33.120  1.00 49.60 248 A 1 
ATOM 1943 O O     . ASN A 1 248 ? -23.091 -11.166 34.261  1.00 46.82 248 A 1 
ATOM 1944 C CB    . ASN A 1 248 ? -23.653 -9.986  31.288  1.00 51.41 248 A 1 
ATOM 1945 C CG    . ASN A 1 248 ? -23.523 -8.541  30.829  1.00 48.13 248 A 1 
ATOM 1946 O OD1   . ASN A 1 248 ? -23.081 -7.654  31.544  1.00 46.00 248 A 1 
ATOM 1947 N ND2   . ASN A 1 248 ? -23.954 -8.240  29.628  1.00 47.04 248 A 1 
ATOM 1948 N N     . GLU A 1 249 ? -22.859 -12.823 32.769  1.00 54.72 249 A 1 
ATOM 1949 C CA    . GLU A 1 249 ? -23.110 -13.881 33.768  1.00 54.22 249 A 1 
ATOM 1950 C C     . GLU A 1 249 ? -21.988 -13.957 34.815  1.00 50.98 249 A 1 
ATOM 1951 O O     . GLU A 1 249 ? -22.256 -14.165 35.990  1.00 47.27 249 A 1 
ATOM 1952 C CB    . GLU A 1 249 ? -23.294 -15.256 33.100  1.00 49.76 249 A 1 
ATOM 1953 C CG    . GLU A 1 249 ? -24.727 -15.490 32.620  1.00 46.21 249 A 1 
ATOM 1954 C CD    . GLU A 1 249 ? -24.988 -16.954 32.205  1.00 43.75 249 A 1 
ATOM 1955 O OE1   . GLU A 1 249 ? -26.160 -17.380 32.294  1.00 39.97 249 A 1 
ATOM 1956 O OE2   . GLU A 1 249 ? -24.028 -17.644 31.784  1.00 39.78 249 A 1 
ATOM 1957 N N     . GLY A 1 250 ? -20.749 -13.736 34.397  1.00 46.59 250 A 1 
ATOM 1958 C CA    . GLY A 1 250 ? -19.621 -13.743 35.333  1.00 45.59 250 A 1 
ATOM 1959 C C     . GLY A 1 250 ? -19.632 -12.600 36.347  1.00 42.25 250 A 1 
ATOM 1960 O O     . GLY A 1 250 ? -19.021 -12.710 37.411  1.00 40.42 250 A 1 
ATOM 1961 N N     . SER A 1 251 ? -20.332 -11.513 36.032  1.00 45.62 251 A 1 
ATOM 1962 C CA    . SER A 1 251 ? -20.498 -10.373 36.934  1.00 45.91 251 A 1 
ATOM 1963 C C     . SER A 1 251 ? -21.649 -10.573 37.926  1.00 42.50 251 A 1 
ATOM 1964 O O     . SER A 1 251 ? -22.383 -9.621  38.212  1.00 40.27 251 A 1 
ATOM 1965 C CB    . SER A 1 251 ? -20.626 -9.073  36.144  1.00 43.94 251 A 1 
ATOM 1966 O OG    . SER A 1 251 ? -20.638 -7.959  37.026  1.00 41.12 251 A 1 
ATOM 1967 N N     . GLU A 1 252 ? -21.842 -11.781 38.441  1.00 41.13 252 A 1 
ATOM 1968 C CA    . GLU A 1 252 ? -22.734 -11.968 39.585  1.00 42.69 252 A 1 
ATOM 1969 C C     . GLU A 1 252 ? -22.259 -11.064 40.718  1.00 39.31 252 A 1 
ATOM 1970 O O     . GLU A 1 252 ? -21.133 -11.147 41.228  1.00 36.74 252 A 1 
ATOM 1971 C CB    . GLU A 1 252 ? -22.840 -13.424 40.044  1.00 39.89 252 A 1 
ATOM 1972 C CG    . GLU A 1 252 ? -23.910 -14.215 39.264  1.00 38.36 252 A 1 
ATOM 1973 C CD    . GLU A 1 252 ? -24.309 -15.521 39.971  1.00 36.72 252 A 1 
ATOM 1974 O OE1   . GLU A 1 252 ? -25.462 -15.947 39.781  1.00 34.22 252 A 1 
ATOM 1975 O OE2   . GLU A 1 252 ? -23.474 -16.066 40.728  1.00 33.67 252 A 1 
ATOM 1976 N N     . CYS A 1 253 ? -23.161 -10.171 41.088  1.00 39.92 253 A 1 
ATOM 1977 C CA    . CYS A 1 253 ? -22.969 -9.248  42.186  1.00 41.08 253 A 1 
ATOM 1978 C C     . CYS A 1 253 ? -22.764 -10.069 43.466  1.00 36.02 253 A 1 
ATOM 1979 O O     . CYS A 1 253 ? -23.731 -10.494 44.090  1.00 35.98 253 A 1 
ATOM 1980 C CB    . CYS A 1 253 ? -24.195 -8.343  42.307  1.00 40.17 253 A 1 
ATOM 1981 S SG    . CYS A 1 253 ? -24.320 -7.204  40.891  1.00 38.78 253 A 1 
ATOM 1982 N N     . ILE A 1 254 ? -21.514 -10.225 43.867  1.00 32.30 254 A 1 
ATOM 1983 C CA    . ILE A 1 254 ? -21.208 -10.660 45.228  1.00 35.89 254 A 1 
ATOM 1984 C C     . ILE A 1 254 ? -21.795 -9.589  46.145  1.00 33.41 254 A 1 
ATOM 1985 O O     . ILE A 1 254 ? -21.190 -8.538  46.359  1.00 32.13 254 A 1 
ATOM 1986 C CB    . ILE A 1 254 ? -19.700 -10.877 45.454  1.00 34.24 254 A 1 
ATOM 1987 C CG1   . ILE A 1 254 ? -19.156 -11.958 44.503  1.00 33.01 254 A 1 
ATOM 1988 C CG2   . ILE A 1 254 ? -19.440 -11.266 46.923  1.00 36.19 254 A 1 
ATOM 1989 C CD1   . ILE A 1 254 ? -17.644 -12.163 44.568  1.00 35.00 254 A 1 
ATOM 1990 N N     . VAL A 1 255 ? -23.016 -9.841  46.617  1.00 36.04 255 A 1 
ATOM 1991 C CA    . VAL A 1 255 ? -23.693 -8.960  47.556  1.00 39.33 255 A 1 
ATOM 1992 C C     . VAL A 1 255 ? -22.814 -8.903  48.803  1.00 35.64 255 A 1 
ATOM 1993 O O     . VAL A 1 255 ? -22.663 -9.929  49.466  1.00 34.19 255 A 1 
ATOM 1994 C CB    . VAL A 1 255 ? -25.106 -9.457  47.902  1.00 38.21 255 A 1 
ATOM 1995 C CG1   . VAL A 1 255 ? -25.806 -8.498  48.877  1.00 36.10 255 A 1 
ATOM 1996 C CG2   . VAL A 1 255 ? -25.983 -9.567  46.651  1.00 40.68 255 A 1 
ATOM 1997 N N     . PRO A 1 256 ? -22.193 -7.766  49.112  1.00 37.36 256 A 1 
ATOM 1998 C CA    . PRO A 1 256 ? -21.320 -7.699  50.260  1.00 38.74 256 A 1 
ATOM 1999 C C     . PRO A 1 256 ? -22.190 -7.866  51.500  1.00 36.93 256 A 1 
ATOM 2000 O O     . PRO A 1 256 ? -22.956 -6.970  51.855  1.00 34.97 256 A 1 
ATOM 2001 C CB    . PRO A 1 256 ? -20.615 -6.340  50.167  1.00 36.25 256 A 1 
ATOM 2002 C CG    . PRO A 1 256 ? -21.593 -5.479  49.374  1.00 36.15 256 A 1 
ATOM 2003 C CD    . PRO A 1 256 ? -22.269 -6.492  48.428  1.00 42.04 256 A 1 
ATOM 2004 N N     . SER A 1 257 ? -22.115 -9.028  52.137  1.00 40.74 257 A 1 
ATOM 2005 C CA    . SER A 1 257 ? -22.832 -9.299  53.372  1.00 44.22 257 A 1 
ATOM 2006 C C     . SER A 1 257 ? -22.390 -8.264  54.409  1.00 41.59 257 A 1 
ATOM 2007 O O     . SER A 1 257 ? -21.230 -8.223  54.813  1.00 40.65 257 A 1 
ATOM 2008 C CB    . SER A 1 257 ? -22.601 -10.733 53.839  1.00 42.06 257 A 1 
ATOM 2009 O OG    . SER A 1 257 ? -21.221 -11.031 53.948  1.00 40.12 257 A 1 
ATOM 2010 N N     . GLN A 1 258 ? -23.317 -7.403  54.779  1.00 32.02 258 A 1 
ATOM 2011 C CA    . GLN A 1 258 ? -23.100 -6.393  55.813  1.00 34.82 258 A 1 
ATOM 2012 C C     . GLN A 1 258 ? -22.952 -7.083  57.170  1.00 32.56 258 A 1 
ATOM 2013 O O     . GLN A 1 258 ? -23.889 -7.140  57.964  1.00 31.05 258 A 1 
ATOM 2014 C CB    . GLN A 1 258 ? -24.246 -5.370  55.834  1.00 33.29 258 A 1 
ATOM 2015 C CG    . GLN A 1 258 ? -24.258 -4.393  54.663  1.00 32.88 258 A 1 
ATOM 2016 C CD    . GLN A 1 258 ? -25.316 -3.295  54.832  1.00 33.93 258 A 1 
ATOM 2017 O OE1   . GLN A 1 258 ? -26.156 -3.305  55.711  1.00 35.09 258 A 1 
ATOM 2018 N NE2   . GLN A 1 258 ? -25.308 -2.294  53.978  1.00 35.79 258 A 1 
ATOM 2019 N N     . SER A 1 259 ? -21.787 -7.645  57.424  1.00 35.95 259 A 1 
ATOM 2020 C CA    . SER A 1 259 ? -21.479 -8.138  58.758  1.00 37.80 259 A 1 
ATOM 2021 C C     . SER A 1 259 ? -21.461 -6.952  59.721  1.00 34.98 259 A 1 
ATOM 2022 O O     . SER A 1 259 ? -20.587 -6.085  59.682  1.00 34.54 259 A 1 
ATOM 2023 C CB    . SER A 1 259 ? -20.183 -8.956  58.772  1.00 36.35 259 A 1 
ATOM 2024 O OG    . SER A 1 259 ? -19.094 -8.223  58.265  1.00 35.35 259 A 1 
ATOM 2025 N N     . THR A 1 260 ? -22.498 -6.899  60.568  1.00 40.47 260 A 1 
ATOM 2026 C CA    . THR A 1 260 ? -22.706 -5.894  61.616  1.00 44.62 260 A 1 
ATOM 2027 C C     . THR A 1 260 ? -21.694 -6.080  62.750  1.00 41.60 260 A 1 
ATOM 2028 O O     . THR A 1 260 ? -22.044 -6.504  63.847  1.00 39.74 260 A 1 
ATOM 2029 C CB    . THR A 1 260 ? -24.144 -5.953  62.141  1.00 40.18 260 A 1 
ATOM 2030 O OG1   . THR A 1 260 ? -24.527 -7.294  62.386  1.00 37.41 260 A 1 
ATOM 2031 C CG2   . THR A 1 260 ? -25.147 -5.387  61.146  1.00 39.52 260 A 1 
ATOM 2032 N N     . ILE A 1 261 ? -20.425 -5.804  62.462  1.00 33.04 261 A 1 
ATOM 2033 C CA    . ILE A 1 261 ? -19.400 -5.874  63.513  1.00 36.31 261 A 1 
ATOM 2034 C C     . ILE A 1 261 ? -19.691 -4.762  64.522  1.00 33.43 261 A 1 
ATOM 2035 O O     . ILE A 1 261 ? -19.398 -3.583  64.289  1.00 32.23 261 A 1 
ATOM 2036 C CB    . ILE A 1 261 ? -17.969 -5.853  62.951  1.00 34.46 261 A 1 
ATOM 2037 C CG1   . ILE A 1 261 ? -17.743 -7.076  62.040  1.00 33.82 261 A 1 
ATOM 2038 C CG2   . ILE A 1 261 ? -16.943 -5.854  64.109  1.00 36.68 261 A 1 
ATOM 2039 C CD1   . ILE A 1 261 ? -16.366 -7.133  61.363  1.00 35.51 261 A 1 
ATOM 2040 N N     . VAL A 1 262 ? -20.273 -5.170  65.646  1.00 36.34 262 A 1 
ATOM 2041 C CA    . VAL A 1 262 ? -20.555 -4.318  66.802  1.00 40.84 262 A 1 
ATOM 2042 C C     . VAL A 1 262 ? -19.219 -3.821  67.373  1.00 37.50 262 A 1 
ATOM 2043 O O     . VAL A 1 262 ? -18.553 -4.520  68.131  1.00 36.75 262 A 1 
ATOM 2044 C CB    . VAL A 1 262 ? -21.374 -5.088  67.862  1.00 38.07 262 A 1 
ATOM 2045 C CG1   . VAL A 1 262 ? -21.725 -4.192  69.050  1.00 35.43 262 A 1 
ATOM 2046 C CG2   . VAL A 1 262 ? -22.691 -5.612  67.270  1.00 40.15 262 A 1 
ATOM 2047 N N     . ARG A 1 263 ? -18.821 -2.620  66.961  1.00 36.65 263 A 1 
ATOM 2048 C CA    . ARG A 1 263 ? -17.613 -1.983  67.517  1.00 41.64 263 A 1 
ATOM 2049 C C     . ARG A 1 263 ? -17.829 -1.722  69.007  1.00 38.03 263 A 1 
ATOM 2050 O O     . ARG A 1 263 ? -18.496 -0.760  69.384  1.00 36.80 263 A 1 
ATOM 2051 C CB    . ARG A 1 263 ? -17.274 -0.674  66.775  1.00 38.88 263 A 1 
ATOM 2052 C CG    . ARG A 1 263 ? -16.468 -0.910  65.485  1.00 37.76 263 A 1 
ATOM 2053 C CD    . ARG A 1 263 ? -16.045 0.439   64.869  1.00 35.56 263 A 1 
ATOM 2054 N NE    . ARG A 1 263 ? -15.133 0.266   63.725  1.00 33.58 263 A 1 
ATOM 2055 C CZ    . ARG A 1 263 ? -14.592 1.217   62.993  1.00 30.01 263 A 1 
ATOM 2056 N NH1   . ARG A 1 263 ? -14.846 2.483   63.218  1.00 27.98 263 A 1 
ATOM 2057 N NH2   . ARG A 1 263 ? -13.772 0.932   62.020  1.00 26.79 263 A 1 
ATOM 2058 N N     . ARG A 1 264 ? -17.250 -2.569  69.866  1.00 37.99 264 A 1 
ATOM 2059 C CA    . ARG A 1 264 ? -17.159 -2.298  71.303  1.00 41.98 264 A 1 
ATOM 2060 C C     . ARG A 1 264 ? -16.326 -1.019  71.526  1.00 37.53 264 A 1 
ATOM 2061 O O     . ARG A 1 264 ? -15.245 -0.892  70.955  1.00 35.75 264 A 1 
ATOM 2062 C CB    . ARG A 1 264 ? -16.530 -3.472  72.072  1.00 39.07 264 A 1 
ATOM 2063 C CG    . ARG A 1 264 ? -17.594 -4.419  72.657  1.00 36.94 264 A 1 
ATOM 2064 C CD    . ARG A 1 264 ? -16.933 -5.491  73.535  1.00 34.95 264 A 1 
ATOM 2065 N NE    . ARG A 1 264 ? -17.931 -6.327  74.226  1.00 32.55 264 A 1 
ATOM 2066 C CZ    . ARG A 1 264 ? -17.684 -7.344  75.047  1.00 29.02 264 A 1 
ATOM 2067 N NH1   . ARG A 1 264 ? -16.455 -7.717  75.303  1.00 27.60 264 A 1 
ATOM 2068 N NH2   . ARG A 1 264 ? -18.650 -7.989  75.614  1.00 27.06 264 A 1 
ATOM 2069 N N     . PRO A 1 265 ? -16.802 -0.124  72.390  1.00 32.97 265 A 1 
ATOM 2070 C CA    . PRO A 1 265 ? -16.144 1.143   72.670  1.00 36.14 265 A 1 
ATOM 2071 C C     . PRO A 1 265 ? -14.978 0.925   73.653  1.00 34.69 265 A 1 
ATOM 2072 O O     . PRO A 1 265 ? -15.129 1.181   74.847  1.00 32.46 265 A 1 
ATOM 2073 C CB    . PRO A 1 265 ? -17.266 2.026   73.227  1.00 32.59 265 A 1 
ATOM 2074 C CG    . PRO A 1 265 ? -18.138 1.038   74.003  1.00 32.83 265 A 1 
ATOM 2075 C CD    . PRO A 1 265 ? -18.047 -0.235  73.144  1.00 38.47 265 A 1 
ATOM 2076 N N     . HIS A 1 266 ? -13.883 0.383   73.216  1.00 37.84 266 A 1 
ATOM 2077 C CA    . HIS A 1 266 ? -12.761 0.171   74.121  1.00 41.33 266 A 1 
ATOM 2078 C C     . HIS A 1 266 ? -12.180 1.510   74.609  1.00 38.19 266 A 1 
ATOM 2079 O O     . HIS A 1 266 ? -11.873 2.397   73.816  1.00 37.62 266 A 1 
ATOM 2080 C CB    . HIS A 1 266 ? -11.702 -0.776  73.534  1.00 39.44 266 A 1 
ATOM 2081 C CG    . HIS A 1 266 ? -11.593 -2.047  74.350  1.00 39.17 266 A 1 
ATOM 2082 N ND1   . HIS A 1 266 ? -10.981 -2.194  75.569  1.00 38.64 266 A 1 
ATOM 2083 C CD2   . HIS A 1 266 ? -12.155 -3.256  74.056  1.00 38.69 266 A 1 
ATOM 2084 C CE1   . HIS A 1 266 ? -11.159 -3.458  75.981  1.00 35.56 266 A 1 
ATOM 2085 N NE2   . HIS A 1 266 ? -11.882 -4.143  75.101  1.00 35.29 266 A 1 
ATOM 2086 N N     . GLN A 1 267 ? -12.049 1.619   75.923  1.00 40.68 267 A 1 
ATOM 2087 C CA    . GLN A 1 267 ? -11.841 2.867   76.685  1.00 43.03 267 A 1 
ATOM 2088 C C     . GLN A 1 267 ? -10.412 3.439   76.704  1.00 41.50 267 A 1 
ATOM 2089 O O     . GLN A 1 267 ? -10.220 4.442   77.383  1.00 40.27 267 A 1 
ATOM 2090 C CB    . GLN A 1 267 ? -12.233 2.589   78.146  1.00 39.58 267 A 1 
ATOM 2091 C CG    . GLN A 1 267 ? -13.725 2.698   78.477  1.00 36.79 267 A 1 
ATOM 2092 C CD    . GLN A 1 267 ? -13.986 2.425   79.962  1.00 34.37 267 A 1 
ATOM 2093 O OE1   . GLN A 1 267 ? -13.211 1.817   80.667  1.00 34.90 267 A 1 
ATOM 2094 N NE2   . GLN A 1 267 ? -15.117 2.851   80.480  1.00 32.89 267 A 1 
ATOM 2095 N N     . SER A 1 268 ? -9.435  2.786   76.148  1.00 36.41 268 A 1 
ATOM 2096 C CA    . SER A 1 268 ? -8.053  2.861   76.649  1.00 38.07 268 A 1 
ATOM 2097 C C     . SER A 1 268 ? -7.542  4.296   76.821  1.00 35.59 268 A 1 
ATOM 2098 O O     . SER A 1 268 ? -7.418  5.036   75.847  1.00 33.83 268 A 1 
ATOM 2099 C CB    . SER A 1 268 ? -7.109  2.068   75.753  1.00 35.38 268 A 1 
ATOM 2100 O OG    . SER A 1 268 ? -7.093  2.595   74.448  1.00 32.75 268 A 1 
ATOM 2101 N N     . GLY A 1 269 ? -7.252  4.649   78.084  1.00 33.71 269 A 1 
ATOM 2102 C CA    . GLY A 1 269 ? -7.027  6.025   78.531  1.00 34.88 269 A 1 
ATOM 2103 C C     . GLY A 1 269 ? -5.585  6.390   78.874  1.00 32.75 269 A 1 
ATOM 2104 O O     . GLY A 1 269 ? -5.411  7.114   79.845  1.00 31.06 269 A 1 
ATOM 2105 N N     . TYR A 1 270 ? -4.588  5.873   78.187  1.00 29.43 270 A 1 
ATOM 2106 C CA    . TYR A 1 270 ? -3.213  6.076   78.654  1.00 34.02 270 A 1 
ATOM 2107 C C     . TYR A 1 270 ? -2.771  7.554   78.584  1.00 30.70 270 A 1 
ATOM 2108 O O     . TYR A 1 270 ? -2.973  8.230   77.579  1.00 28.77 270 A 1 
ATOM 2109 C CB    . TYR A 1 270 ? -2.230  5.132   77.942  1.00 31.49 270 A 1 
ATOM 2110 C CG    . TYR A 1 270 ? -1.776  4.001   78.842  1.00 31.38 270 A 1 
ATOM 2111 C CD1   . TYR A 1 270 ? -0.640  4.159   79.662  1.00 32.70 270 A 1 
ATOM 2112 C CD2   . TYR A 1 270 ? -2.498  2.801   78.890  1.00 34.89 270 A 1 
ATOM 2113 C CE1   . TYR A 1 270 ? -0.226  3.117   80.514  1.00 31.35 270 A 1 
ATOM 2114 C CE2   . TYR A 1 270 ? -2.095  1.748   79.742  1.00 31.08 270 A 1 
ATOM 2115 C CZ    . TYR A 1 270 ? -0.948  1.906   80.553  1.00 32.90 270 A 1 
ATOM 2116 O OH    . TYR A 1 270 ? -0.542  0.890   81.386  1.00 34.21 270 A 1 
ATOM 2117 N N     . ALA A 1 271 ? -2.207  7.986   79.671  1.00 36.01 271 A 1 
ATOM 2118 C CA    . ALA A 1 271 ? -2.152  9.395   80.094  1.00 36.90 271 A 1 
ATOM 2119 C C     . ALA A 1 271 ? -0.874  10.220  79.786  1.00 33.99 271 A 1 
ATOM 2120 O O     . ALA A 1 271 ? -1.022  11.413  79.519  1.00 33.15 271 A 1 
ATOM 2121 C CB    . ALA A 1 271 ? -2.426  9.391   81.602  1.00 34.91 271 A 1 
ATOM 2122 N N     . PRO A 1 272 ? 0.314   9.722   80.042  1.00 31.99 272 A 1 
ATOM 2123 C CA    . PRO A 1 272 ? 1.394   10.517  80.648  1.00 34.65 272 A 1 
ATOM 2124 C C     . PRO A 1 272 ? 2.235   11.353  79.637  1.00 33.67 272 A 1 
ATOM 2125 O O     . PRO A 1 272 ? 1.926   11.346  78.462  1.00 33.21 272 A 1 
ATOM 2126 C CB    . PRO A 1 272 ? 2.213   9.441   81.383  1.00 32.35 272 A 1 
ATOM 2127 C CG    . PRO A 1 272 ? 2.191   8.276   80.398  1.00 33.32 272 A 1 
ATOM 2128 C CD    . PRO A 1 272 ? 0.755   8.348   79.876  1.00 40.67 272 A 1 
ATOM 2129 N N     . LEU A 1 273 ? 3.329   12.033  79.928  1.00 33.38 273 A 1 
ATOM 2130 C CA    . LEU A 1 273 ? 3.786   12.833  81.088  1.00 36.58 273 A 1 
ATOM 2131 C C     . LEU A 1 273 ? 4.867   13.864  80.674  1.00 34.09 273 A 1 
ATOM 2132 O O     . LEU A 1 273 ? 4.718   15.052  80.948  1.00 34.02 273 A 1 
ATOM 2133 C CB    . LEU A 1 273 ? 4.352   11.899  82.194  1.00 34.28 273 A 1 
ATOM 2134 C CG    . LEU A 1 273 ? 4.681   12.603  83.543  1.00 34.15 273 A 1 
ATOM 2135 C CD1   . LEU A 1 273 ? 4.345   11.685  84.716  1.00 35.71 273 A 1 
ATOM 2136 C CD2   . LEU A 1 273 ? 6.149   12.985  83.674  1.00 40.03 273 A 1 
ATOM 2137 N N     . VAL A 1 274 ? 5.976   13.416  80.178  1.00 30.31 274 A 1 
ATOM 2138 C CA    . VAL A 1 274 ? 7.286   14.119  80.115  1.00 36.29 274 A 1 
ATOM 2139 C C     . VAL A 1 274 ? 7.417   15.092  78.919  1.00 33.45 274 A 1 
ATOM 2140 O O     . VAL A 1 274 ? 6.612   15.023  78.007  1.00 32.08 274 A 1 
ATOM 2141 C CB    . VAL A 1 274 ? 8.437   13.087  80.076  1.00 33.30 274 A 1 
ATOM 2142 C CG1   . VAL A 1 274 ? 8.892   12.738  81.478  1.00 31.83 274 A 1 
ATOM 2143 C CG2   . VAL A 1 274 ? 8.113   11.784  79.342  1.00 37.27 274 A 1 
ATOM 2144 N N     . GLY A 1 275 ? 8.348   15.958  78.789  1.00 33.72 275 A 1 
ATOM 2145 C CA    . GLY A 1 275 ? 9.516   16.459  79.529  1.00 34.63 275 A 1 
ATOM 2146 C C     . GLY A 1 275 ? 10.019  17.784  78.895  1.00 32.68 275 A 1 
ATOM 2147 O O     . GLY A 1 275 ? 9.246   18.481  78.254  1.00 31.12 275 A 1 
ATOM 2148 N N     . ALA A 1 276 ? 11.281  18.137  79.118  1.00 37.92 276 A 1 
ATOM 2149 C CA    . ALA A 1 276 ? 11.638  19.514  79.501  1.00 40.72 276 A 1 
ATOM 2150 C C     . ALA A 1 276 ? 12.258  20.516  78.480  1.00 38.68 276 A 1 
ATOM 2151 O O     . ALA A 1 276 ? 11.715  21.601  78.293  1.00 37.66 276 A 1 
ATOM 2152 C CB    . ALA A 1 276 ? 12.561  19.380  80.716  1.00 37.28 276 A 1 
ATOM 2153 N N     . GLU A 1 277 ? 13.423  20.241  78.040  1.00 35.28 277 A 1 
ATOM 2154 C CA    . GLU A 1 277 ? 14.526  21.231  77.826  1.00 40.78 277 A 1 
ATOM 2155 C C     . GLU A 1 277 ? 14.517  21.998  76.469  1.00 39.69 277 A 1 
ATOM 2156 O O     . GLU A 1 277 ? 13.727  21.666  75.604  1.00 38.50 277 A 1 
ATOM 2157 C CB    . GLU A 1 277 ? 15.846  20.448  77.991  1.00 36.06 277 A 1 
ATOM 2158 C CG    . GLU A 1 277 ? 16.179  20.020  79.427  1.00 34.35 277 A 1 
ATOM 2159 C CD    . GLU A 1 277 ? 17.628  19.541  79.551  1.00 34.08 277 A 1 
ATOM 2160 O OE1   . GLU A 1 277 ? 18.294  19.991  80.504  1.00 33.48 277 A 1 
ATOM 2161 O OE2   . GLU A 1 277 ? 18.078  18.766  78.681  1.00 34.28 277 A 1 
ATOM 2162 N N     . GLN A 1 278 ? 15.361  22.939  76.114  1.00 38.38 278 A 1 
ATOM 2163 C CA    . GLN A 1 278 ? 16.178  23.934  76.837  1.00 41.20 278 A 1 
ATOM 2164 C C     . GLN A 1 278 ? 16.430  25.220  75.990  1.00 38.86 278 A 1 
ATOM 2165 O O     . GLN A 1 278 ? 15.887  26.277  76.294  1.00 37.71 278 A 1 
ATOM 2166 C CB    . GLN A 1 278 ? 17.562  23.354  77.230  1.00 37.78 278 A 1 
ATOM 2167 C CG    . GLN A 1 278 ? 18.002  23.638  78.672  1.00 35.38 278 A 1 
ATOM 2168 C CD    . GLN A 1 278 ? 19.439  23.196  78.948  1.00 34.50 278 A 1 
ATOM 2169 O OE1   . GLN A 1 278 ? 20.329  23.336  78.125  1.00 37.15 278 A 1 
ATOM 2170 N NE2   . GLN A 1 278 ? 19.723  22.666  80.120  1.00 35.21 278 A 1 
ATOM 2171 N N     . ALA A 1 279 ? 17.339  25.150  75.094  1.00 34.28 279 A 1 
ATOM 2172 C CA    . ALA A 1 279 ? 18.203  26.275  74.671  1.00 35.08 279 A 1 
ATOM 2173 C C     . ALA A 1 279 ? 17.727  27.037  73.402  1.00 32.01 279 A 1 
ATOM 2174 O O     . ALA A 1 279 ? 16.849  26.572  72.713  1.00 31.52 279 A 1 
ATOM 2175 C CB    . ALA A 1 279 ? 19.595  25.654  74.459  1.00 33.31 279 A 1 
ATOM 2176 N N     . ALA A 1 280 ? 18.301  28.124  72.940  1.00 36.25 280 A 1 
ATOM 2177 C CA    . ALA A 1 280 ? 19.072  29.217  73.546  1.00 37.65 280 A 1 
ATOM 2178 C C     . ALA A 1 280 ? 18.934  30.547  72.754  1.00 34.30 280 A 1 
ATOM 2179 O O     . ALA A 1 280 ? 18.268  31.451  73.232  1.00 33.04 280 A 1 
ATOM 2180 C CB    . ALA A 1 280 ? 20.565  28.848  73.669  1.00 35.36 280 A 1 
ATOM 2181 N N     . SER A 1 281 ? 19.633  30.690  71.624  1.00 47.75 281 A 1 
ATOM 2182 C CA    . SER A 1 281 ? 20.377  31.951  71.483  1.00 47.51 281 A 1 
ATOM 2183 C C     . SER A 1 281 ? 19.801  33.093  70.619  1.00 45.28 281 A 1 
ATOM 2184 O O     . SER A 1 281 ? 19.008  33.881  71.123  1.00 43.20 281 A 1 
ATOM 2185 C CB    . SER A 1 281 ? 21.843  31.602  71.172  1.00 43.86 281 A 1 
ATOM 2186 O OG    . SER A 1 281 ? 22.649  32.744  71.078  1.00 39.04 281 A 1 
ATOM 2187 N N     . ALA A 1 282 ? 20.341  33.305  69.437  1.00 39.85 282 A 1 
ATOM 2188 C CA    . ALA A 1 282 ? 20.933  34.638  69.243  1.00 41.12 282 A 1 
ATOM 2189 C C     . ALA A 1 282 ? 20.174  35.688  68.383  1.00 37.50 282 A 1 
ATOM 2190 O O     . ALA A 1 282 ? 18.976  35.880  68.476  1.00 36.73 282 A 1 
ATOM 2191 C CB    . ALA A 1 282 ? 22.392  34.430  68.804  1.00 38.33 282 A 1 
ATOM 2192 N N     . THR A 1 283 ? 20.967  36.413  67.680  1.00 46.72 283 A 1 
ATOM 2193 C CA    . THR A 1 283 ? 20.965  37.858  67.340  1.00 48.47 283 A 1 
ATOM 2194 C C     . THR A 1 283 ? 20.097  38.234  66.111  1.00 46.12 283 A 1 
ATOM 2195 O O     . THR A 1 283 ? 19.383  37.397  65.604  1.00 43.20 283 A 1 
ATOM 2196 C CB    . THR A 1 283 ? 22.437  38.236  67.090  1.00 42.11 283 A 1 
ATOM 2197 O OG1   . THR A 1 283 ? 23.041  37.296  66.210  1.00 39.64 283 A 1 
ATOM 2198 C CG2   . THR A 1 283 ? 23.286  38.247  68.360  1.00 43.59 283 A 1 
ATOM 2199 N N     . ALA A 1 284 ? 20.158  39.368  65.506  1.00 37.54 284 A 1 
ATOM 2200 C CA    . ALA A 1 284 ? 20.168  40.776  65.918  1.00 39.15 284 A 1 
ATOM 2201 C C     . ALA A 1 284 ? 19.607  41.667  64.789  1.00 35.97 284 A 1 
ATOM 2202 O O     . ALA A 1 284 ? 18.827  42.564  65.044  1.00 34.49 284 A 1 
ATOM 2203 C CB    . ALA A 1 284 ? 21.607  41.259  66.205  1.00 36.71 284 A 1 
ATOM 2204 N N     . GLY A 1 285 ? 20.086  41.491  63.573  1.00 38.87 285 A 1 
ATOM 2205 C CA    . GLY A 1 285 ? 20.349  42.571  62.626  1.00 38.23 285 A 1 
ATOM 2206 C C     . GLY A 1 285 ? 19.168  43.417  62.132  1.00 35.58 285 A 1 
ATOM 2207 O O     . GLY A 1 285 ? 18.045  42.956  61.979  1.00 34.65 285 A 1 
ATOM 2208 N N     . ALA A 1 286 ? 19.490  44.649  61.850  1.00 34.04 286 A 1 
ATOM 2209 C CA    . ALA A 1 286 ? 18.601  45.801  61.995  1.00 36.07 286 A 1 
ATOM 2210 C C     . ALA A 1 286 ? 17.946  46.367  60.718  1.00 33.37 286 A 1 
ATOM 2211 O O     . ALA A 1 286 ? 17.036  47.176  60.845  1.00 32.39 286 A 1 
ATOM 2212 C CB    . ALA A 1 286 ? 19.450  46.903  62.644  1.00 33.88 286 A 1 
ATOM 2213 N N     . SER A 1 287 ? 18.479  46.089  59.558  1.00 45.36 287 A 1 
ATOM 2214 C CA    . SER A 1 287 ? 18.631  47.096  58.492  1.00 47.14 287 A 1 
ATOM 2215 C C     . SER A 1 287 ? 17.352  47.844  58.099  1.00 45.27 287 A 1 
ATOM 2216 O O     . SER A 1 287 ? 16.311  47.241  57.849  1.00 42.83 287 A 1 
ATOM 2217 C CB    . SER A 1 287 ? 19.296  46.492  57.261  1.00 42.93 287 A 1 
ATOM 2218 O OG    . SER A 1 287 ? 19.664  47.517  56.369  1.00 37.23 287 A 1 
ATOM 2219 N N     . ALA A 1 288 ? 17.485  49.161  58.031  1.00 40.93 288 A 1 
ATOM 2220 C CA    . ALA A 1 288 ? 16.424  50.131  58.282  1.00 42.54 288 A 1 
ATOM 2221 C C     . ALA A 1 288 ? 15.869  50.871  57.048  1.00 40.15 288 A 1 
ATOM 2222 O O     . ALA A 1 288 ? 15.004  51.722  57.233  1.00 38.40 288 A 1 
ATOM 2223 C CB    . ALA A 1 288 ? 17.007  51.149  59.269  1.00 40.00 288 A 1 
ATOM 2224 N N     . TYR A 1 289 ? 16.414  50.661  55.876  1.00 33.98 289 A 1 
ATOM 2225 C CA    . TYR A 1 289 ? 16.473  51.728  54.876  1.00 37.27 289 A 1 
ATOM 2226 C C     . TYR A 1 289 ? 15.107  52.341  54.503  1.00 34.21 289 A 1 
ATOM 2227 O O     . TYR A 1 289 ? 14.102  51.656  54.321  1.00 32.76 289 A 1 
ATOM 2228 C CB    . TYR A 1 289 ? 17.277  51.293  53.648  1.00 35.06 289 A 1 
ATOM 2229 C CG    . TYR A 1 289 ? 18.753  51.639  53.787  1.00 35.23 289 A 1 
ATOM 2230 C CD1   . TYR A 1 289 ? 19.216  52.915  53.408  1.00 36.62 289 A 1 
ATOM 2231 C CD2   . TYR A 1 289 ? 19.660  50.705  54.314  1.00 38.61 289 A 1 
ATOM 2232 C CE1   . TYR A 1 289 ? 20.581  53.252  53.553  1.00 35.43 289 A 1 
ATOM 2233 C CE2   . TYR A 1 289 ? 21.028  51.032  54.467  1.00 34.93 289 A 1 
ATOM 2234 C CZ    . TYR A 1 289 ? 21.485  52.309  54.074  1.00 35.76 289 A 1 
ATOM 2235 O OH    . TYR A 1 289 ? 22.806  52.631  54.218  1.00 35.07 289 A 1 
ATOM 2236 N N     . THR A 1 290 ? 15.147  53.647  54.404  1.00 53.76 290 A 1 
ATOM 2237 C CA    . THR A 1 290 ? 14.045  54.584  54.668  1.00 55.58 290 A 1 
ATOM 2238 C C     . THR A 1 290 ? 13.297  55.123  53.453  1.00 55.13 290 A 1 
ATOM 2239 O O     . THR A 1 290 ? 12.197  55.631  53.640  1.00 52.51 290 A 1 
ATOM 2240 C CB    . THR A 1 290 ? 14.637  55.804  55.393  1.00 50.23 290 A 1 
ATOM 2241 O OG1   . THR A 1 290 ? 15.825  56.242  54.744  1.00 47.72 290 A 1 
ATOM 2242 C CG2   . THR A 1 290 ? 15.012  55.495  56.838  1.00 51.59 290 A 1 
ATOM 2243 N N     . ASP A 1 291 ? 13.902  55.152  52.294  1.00 47.73 291 A 1 
ATOM 2244 C CA    . ASP A 1 291 ? 13.825  56.362  51.468  1.00 51.55 291 A 1 
ATOM 2245 C C     . ASP A 1 291 ? 12.450  56.719  50.859  1.00 49.80 291 A 1 
ATOM 2246 O O     . ASP A 1 291 ? 11.551  55.916  50.693  1.00 48.14 291 A 1 
ATOM 2247 C CB    . ASP A 1 291 ? 14.926  56.364  50.395  1.00 46.82 291 A 1 
ATOM 2248 C CG    . ASP A 1 291 ? 16.210  57.091  50.838  1.00 41.96 291 A 1 
ATOM 2249 O OD1   . ASP A 1 291 ? 16.132  57.920  51.769  1.00 40.82 291 A 1 
ATOM 2250 O OD2   . ASP A 1 291 ? 17.256  56.826  50.206  1.00 40.84 291 A 1 
ATOM 2251 N N     . SER A 1 292 ? 12.359  57.984  50.488  1.00 37.91 292 A 1 
ATOM 2252 C CA    . SER A 1 292 ? 11.277  58.941  50.752  1.00 41.34 292 A 1 
ATOM 2253 C C     . SER A 1 292 ? 10.371  59.315  49.573  1.00 39.14 292 A 1 
ATOM 2254 O O     . SER A 1 292 ? 9.236   59.720  49.809  1.00 37.93 292 A 1 
ATOM 2255 C CB    . SER A 1 292 ? 11.997  60.208  51.251  1.00 38.77 292 A 1 
ATOM 2256 O OG    . SER A 1 292 ? 11.178  61.355  51.324  1.00 35.06 292 A 1 
ATOM 2257 N N     . VAL A 1 293 ? 10.905  59.397  48.385  1.00 37.29 293 A 1 
ATOM 2258 C CA    . VAL A 1 293 ? 10.696  60.590  47.540  1.00 41.87 293 A 1 
ATOM 2259 C C     . VAL A 1 293 ? 9.265   60.785  47.005  1.00 39.24 293 A 1 
ATOM 2260 O O     . VAL A 1 293 ? 8.513   59.862  46.756  1.00 38.71 293 A 1 
ATOM 2261 C CB    . VAL A 1 293 ? 11.746  60.705  46.417  1.00 39.63 293 A 1 
ATOM 2262 C CG1   . VAL A 1 293 ? 11.666  62.054  45.707  1.00 38.78 293 A 1 
ATOM 2263 C CG2   . VAL A 1 293 ? 13.181  60.578  46.932  1.00 44.55 293 A 1 
ATOM 2264 N N     . ASN A 1 294 ? 8.949   62.027  46.757  1.00 37.86 294 A 1 
ATOM 2265 C CA    . ASN A 1 294 ? 7.724   62.767  47.039  1.00 40.69 294 A 1 
ATOM 2266 C C     . ASN A 1 294 ? 6.734   62.969  45.866  1.00 37.18 294 A 1 
ATOM 2267 O O     . ASN A 1 294 ? 5.614   63.392  46.114  1.00 35.46 294 A 1 
ATOM 2268 C CB    . ASN A 1 294 ? 8.236   64.158  47.500  1.00 39.45 294 A 1 
ATOM 2269 C CG    . ASN A 1 294 ? 7.498   64.813  48.636  1.00 36.44 294 A 1 
ATOM 2270 O OD1   . ASN A 1 294 ? 6.574   64.309  49.233  1.00 38.21 294 A 1 
ATOM 2271 N ND2   . ASN A 1 294 ? 7.936   66.004  49.014  1.00 39.59 294 A 1 
ATOM 2272 N N     . ASN A 1 295 ? 7.176   62.883  44.633  1.00 37.94 295 A 1 
ATOM 2273 C CA    . ASN A 1 295 ? 6.820   63.891  43.625  1.00 39.20 295 A 1 
ATOM 2274 C C     . ASN A 1 295 ? 5.337   63.976  43.213  1.00 36.66 295 A 1 
ATOM 2275 O O     . ASN A 1 295 ? 4.598   63.007  43.222  1.00 34.97 295 A 1 
ATOM 2276 C CB    . ASN A 1 295 ? 7.761   63.779  42.411  1.00 36.98 295 A 1 
ATOM 2277 C CG    . ASN A 1 295 ? 8.805   64.888  42.366  1.00 33.88 295 A 1 
ATOM 2278 O OD1   . ASN A 1 295 ? 8.759   65.863  43.093  1.00 36.35 295 A 1 
ATOM 2279 N ND2   . ASN A 1 295 ? 9.778   64.775  41.489  1.00 37.83 295 A 1 
ATOM 2280 N N     . SER A 1 296 ? 4.957   65.185  42.793  1.00 35.62 296 A 1 
ATOM 2281 C CA    . SER A 1 296 ? 3.689   65.847  43.102  1.00 38.05 296 A 1 
ATOM 2282 C C     . SER A 1 296 ? 2.636   65.954  41.990  1.00 35.07 296 A 1 
ATOM 2283 O O     . SER A 1 296 ? 1.546   66.444  42.283  1.00 34.02 296 A 1 
ATOM 2284 C CB    . SER A 1 296 ? 4.044   67.286  43.491  1.00 36.59 296 A 1 
ATOM 2285 O OG    . SER A 1 296 ? 4.721   67.938  42.428  1.00 34.20 296 A 1 
ATOM 2286 N N     . ILE A 1 297 ? 2.966   65.682  40.761  1.00 27.43 297 A 1 
ATOM 2287 C CA    . ILE A 1 297 ? 2.471   66.503  39.634  1.00 29.69 297 A 1 
ATOM 2288 C C     . ILE A 1 297 ? 0.937   66.534  39.522  1.00 28.58 297 A 1 
ATOM 2289 O O     . ILE A 1 297 ? 0.231   65.562  39.737  1.00 27.00 297 A 1 
ATOM 2290 C CB    . ILE A 1 297 ? 3.180   66.155  38.307  1.00 28.07 297 A 1 
ATOM 2291 C CG1   . ILE A 1 297 ? 4.706   66.380  38.444  1.00 27.23 297 A 1 
ATOM 2292 C CG2   . ILE A 1 297 ? 2.633   67.002  37.137  1.00 31.38 297 A 1 
ATOM 2293 C CD1   . ILE A 1 297 ? 5.534   66.035  37.197  1.00 30.76 297 A 1 
ATOM 2294 N N     . SER A 1 298 ? 0.458   67.706  39.109  1.00 36.33 298 A 1 
ATOM 2295 C CA    . SER A 1 298 ? -0.708  68.462  39.562  1.00 37.33 298 A 1 
ATOM 2296 C C     . SER A 1 298 ? -1.998  68.334  38.742  1.00 35.13 298 A 1 
ATOM 2297 O O     . SER A 1 298 ? -3.057  68.594  39.295  1.00 34.27 298 A 1 
ATOM 2298 C CB    . SER A 1 298 ? -0.259  69.932  39.518  1.00 36.38 298 A 1 
ATOM 2299 O OG    . SER A 1 298 ? -1.283  70.874  39.725  1.00 33.92 298 A 1 
ATOM 2300 N N     . PHE A 1 299 ? -1.910  68.147  37.433  1.00 32.85 299 A 1 
ATOM 2301 C CA    . PHE A 1 299 ? -2.709  68.963  36.501  1.00 33.71 299 A 1 
ATOM 2302 C C     . PHE A 1 299 ? -4.246  68.852  36.603  1.00 33.79 299 A 1 
ATOM 2303 O O     . PHE A 1 299 ? -4.805  67.859  37.039  1.00 31.97 299 A 1 
ATOM 2304 C CB    . PHE A 1 299 ? -2.224  68.771  35.057  1.00 30.97 299 A 1 
ATOM 2305 C CG    . PHE A 1 299 ? -1.549  70.011  34.497  1.00 30.76 299 A 1 
ATOM 2306 C CD1   . PHE A 1 299 ? -2.299  71.007  33.850  1.00 31.52 299 A 1 
ATOM 2307 C CD2   . PHE A 1 299 ? -0.160  70.175  34.641  1.00 33.84 299 A 1 
ATOM 2308 C CE1   . PHE A 1 299 ? -1.668  72.164  33.345  1.00 29.86 299 A 1 
ATOM 2309 C CE2   . PHE A 1 299 ? 0.472   71.323  34.146  1.00 28.09 299 A 1 
ATOM 2310 C CZ    . PHE A 1 299 ? -0.281  72.324  33.490  1.00 27.40 299 A 1 
ATOM 2311 N N     . SER A 1 300 ? -4.912  69.917  36.157  1.00 35.10 300 A 1 
ATOM 2312 C CA    . SER A 1 300 ? -6.021  70.606  36.820  1.00 38.40 300 A 1 
ATOM 2313 C C     . SER A 1 300 ? -7.443  70.394  36.281  1.00 36.37 300 A 1 
ATOM 2314 O O     . SER A 1 300 ? -8.374  70.843  36.944  1.00 35.68 300 A 1 
ATOM 2315 C CB    . SER A 1 300 ? -5.741  72.099  36.676  1.00 36.79 300 A 1 
ATOM 2316 O OG    . SER A 1 300 ? -5.633  72.464  35.306  1.00 33.81 300 A 1 
ATOM 2317 N N     . MET A 1 301 ? -7.625  69.922  35.068  1.00 40.46 301 A 1 
ATOM 2318 C CA    . MET A 1 301 ? -8.691  70.451  34.198  1.00 42.94 301 A 1 
ATOM 2319 C C     . MET A 1 301 ? -10.135 70.323  34.715  1.00 42.65 301 A 1 
ATOM 2320 O O     . MET A 1 301 ? -10.486 69.475  35.515  1.00 40.42 301 A 1 
ATOM 2321 C CB    . MET A 1 301 ? -8.592  69.912  32.762  1.00 39.74 301 A 1 
ATOM 2322 C CG    . MET A 1 301 ? -7.724  70.820  31.886  1.00 37.44 301 A 1 
ATOM 2323 S SD    . MET A 1 301 ? -7.901  70.463  30.114  1.00 37.39 301 A 1 
ATOM 2324 C CE    . MET A 1 301 ? -6.824  71.744  29.421  1.00 34.21 301 A 1 
ATOM 2325 N N     . GLU A 1 302 ? -10.934 71.209  34.200  1.00 28.25 302 A 1 
ATOM 2326 C CA    . GLU A 1 302 ? -12.079 71.946  34.740  1.00 32.62 302 A 1 
ATOM 2327 C C     . GLU A 1 302 ? -13.461 71.237  34.672  1.00 31.55 302 A 1 
ATOM 2328 O O     . GLU A 1 302 ? -13.570 70.052  34.401  1.00 29.41 302 A 1 
ATOM 2329 C CB    . GLU A 1 302 ? -12.086 73.309  33.997  1.00 30.35 302 A 1 
ATOM 2330 C CG    . GLU A 1 302 ? -12.457 74.532  34.827  1.00 28.55 302 A 1 
ATOM 2331 C CD    . GLU A 1 302 ? -12.480 75.821  34.001  1.00 27.36 302 A 1 
ATOM 2332 O OE1   . GLU A 1 302 ? -12.862 76.854  34.588  1.00 26.79 302 A 1 
ATOM 2333 O OE2   . GLU A 1 302 ? -12.131 75.775  32.794  1.00 26.94 302 A 1 
ATOM 2334 N N     . ALA A 1 303 ? -14.521 71.997  34.911  1.00 31.66 303 A 1 
ATOM 2335 C CA    . ALA A 1 303 ? -15.631 71.745  35.839  1.00 32.61 303 A 1 
ATOM 2336 C C     . ALA A 1 303 ? -16.974 71.246  35.265  1.00 30.98 303 A 1 
ATOM 2337 O O     . ALA A 1 303 ? -17.861 70.930  36.056  1.00 30.36 303 A 1 
ATOM 2338 C CB    . ALA A 1 303 ? -15.876 73.082  36.554  1.00 31.44 303 A 1 
ATOM 2339 N N     . GLY A 1 304 ? -17.218 71.287  33.980  1.00 33.46 304 A 1 
ATOM 2340 C CA    . GLY A 1 304 ? -18.530 71.543  33.368  1.00 34.46 304 A 1 
ATOM 2341 C C     . GLY A 1 304 ? -19.766 70.854  33.960  1.00 32.66 304 A 1 
ATOM 2342 O O     . GLY A 1 304 ? -19.779 69.662  34.212  1.00 31.68 304 A 1 
ATOM 2343 N N     . ILE A 1 305 ? -20.844 71.639  34.073  1.00 24.98 305 A 1 
ATOM 2344 C CA    . ILE A 1 305 ? -21.950 71.549  35.057  1.00 28.96 305 A 1 
ATOM 2345 C C     . ILE A 1 305 ? -23.079 70.540  34.737  1.00 27.96 305 A 1 
ATOM 2346 O O     . ILE A 1 305 ? -23.815 70.149  35.630  1.00 26.07 305 A 1 
ATOM 2347 C CB    . ILE A 1 305 ? -22.549 72.984  35.185  1.00 27.15 305 A 1 
ATOM 2348 C CG1   . ILE A 1 305 ? -21.487 73.999  35.674  1.00 25.69 305 A 1 
ATOM 2349 C CG2   . ILE A 1 305 ? -23.786 73.059  36.100  1.00 28.66 305 A 1 
ATOM 2350 C CD1   . ILE A 1 305 ? -21.919 75.468  35.527  1.00 27.94 305 A 1 
ATOM 2351 N N     . VAL A 1 306 ? -23.310 70.198  33.488  1.00 33.23 306 A 1 
ATOM 2352 C CA    . VAL A 1 306 ? -24.661 70.047  32.902  1.00 37.30 306 A 1 
ATOM 2353 C C     . VAL A 1 306 ? -25.603 69.047  33.634  1.00 34.10 306 A 1 
ATOM 2354 O O     . VAL A 1 306 ? -25.142 68.031  34.142  1.00 33.15 306 A 1 
ATOM 2355 C CB    . VAL A 1 306 ? -24.591 69.766  31.386  1.00 35.74 306 A 1 
ATOM 2356 C CG1   . VAL A 1 306 ? -25.920 70.037  30.672  1.00 33.26 306 A 1 
ATOM 2357 C CG2   . VAL A 1 306 ? -23.553 70.642  30.665  1.00 38.92 306 A 1 
ATOM 2358 N N     . PRO A 1 307 ? -26.894 69.374  33.736  1.00 32.52 307 A 1 
ATOM 2359 C CA    . PRO A 1 307 ? -27.764 69.062  34.874  1.00 34.87 307 A 1 
ATOM 2360 C C     . PRO A 1 307 ? -28.567 67.753  34.762  1.00 33.80 307 A 1 
ATOM 2361 O O     . PRO A 1 307 ? -28.237 66.821  34.053  1.00 31.58 307 A 1 
ATOM 2362 C CB    . PRO A 1 307 ? -28.660 70.305  34.976  1.00 32.16 307 A 1 
ATOM 2363 C CG    . PRO A 1 307 ? -28.923 70.642  33.505  1.00 32.27 307 A 1 
ATOM 2364 C CD    . PRO A 1 307 ? -27.558 70.369  32.894  1.00 38.01 307 A 1 
ATOM 2365 N N     . ASP A 1 308 ? -29.686 67.737  35.401  1.00 47.49 308 A 1 
ATOM 2366 C CA    . ASP A 1 308 ? -30.277 66.824  36.369  1.00 50.06 308 A 1 
ATOM 2367 C C     . ASP A 1 308 ? -31.200 65.708  35.833  1.00 47.97 308 A 1 
ATOM 2368 O O     . ASP A 1 308 ? -31.683 64.896  36.610  1.00 44.95 308 A 1 
ATOM 2369 C CB    . ASP A 1 308 ? -31.090 67.745  37.300  1.00 45.53 308 A 1 
ATOM 2370 C CG    . ASP A 1 308 ? -31.315 67.266  38.732  1.00 40.13 308 A 1 
ATOM 2371 O OD1   . ASP A 1 308 ? -30.581 66.386  39.197  1.00 39.33 308 A 1 
ATOM 2372 O OD2   . ASP A 1 308 ? -32.228 67.850  39.364  1.00 39.95 308 A 1 
ATOM 2373 N N     . ASN A 1 309 ? -31.576 65.724  34.572  1.00 40.33 309 A 1 
ATOM 2374 C CA    . ASN A 1 309 ? -32.904 65.228  34.198  1.00 42.84 309 A 1 
ATOM 2375 C C     . ASN A 1 309 ? -33.159 63.744  34.522  1.00 38.93 309 A 1 
ATOM 2376 O O     . ASN A 1 309 ? -32.466 62.838  34.089  1.00 36.31 309 A 1 
ATOM 2377 C CB    . ASN A 1 309 ? -33.243 65.584  32.745  1.00 39.95 309 A 1 
ATOM 2378 C CG    . ASN A 1 309 ? -34.211 66.751  32.637  1.00 35.96 309 A 1 
ATOM 2379 O OD1   . ASN A 1 309 ? -34.945 67.094  33.546  1.00 36.55 309 A 1 
ATOM 2380 N ND2   . ASN A 1 309 ? -34.267 67.384  31.498  1.00 37.96 309 A 1 
ATOM 2381 N N     . THR A 1 310 ? -34.268 63.545  35.220  1.00 41.75 310 A 1 
ATOM 2382 C CA    . THR A 1 310 ? -34.506 62.458  36.188  1.00 43.94 310 A 1 
ATOM 2383 C C     . THR A 1 310 ? -35.091 61.166  35.617  1.00 41.26 310 A 1 
ATOM 2384 O O     . THR A 1 310 ? -35.209 60.191  36.358  1.00 39.01 310 A 1 
ATOM 2385 C CB    . THR A 1 310 ? -35.503 62.953  37.255  1.00 39.42 310 A 1 
ATOM 2386 O OG1   . THR A 1 310 ? -35.655 64.350  37.244  1.00 35.54 310 A 1 
ATOM 2387 C CG2   . THR A 1 310 ? -35.100 62.572  38.666  1.00 38.28 310 A 1 
ATOM 2388 N N     . VAL A 1 311 ? -35.579 61.168  34.379  1.00 29.75 311 A 1 
ATOM 2389 C CA    . VAL A 1 311 ? -36.719 60.316  34.010  1.00 33.27 311 A 1 
ATOM 2390 C C     . VAL A 1 311 ? -36.413 58.820  34.134  1.00 31.09 311 A 1 
ATOM 2391 O O     . VAL A 1 311 ? -35.535 58.264  33.490  1.00 29.27 311 A 1 
ATOM 2392 C CB    . VAL A 1 311 ? -37.321 60.658  32.636  1.00 31.09 311 A 1 
ATOM 2393 C CG1   . VAL A 1 311 ? -38.629 59.893  32.428  1.00 29.49 311 A 1 
ATOM 2394 C CG2   . VAL A 1 311 ? -37.642 62.143  32.514  1.00 35.29 311 A 1 
ATOM 2395 N N     . GLN A 1 312 ? -37.230 58.229  34.944  1.00 41.47 312 A 1 
ATOM 2396 C CA    . GLN A 1 312 ? -37.038 56.947  35.620  1.00 41.71 312 A 1 
ATOM 2397 C C     . GLN A 1 312 ? -37.375 55.712  34.753  1.00 39.83 312 A 1 
ATOM 2398 O O     . GLN A 1 312 ? -37.808 54.707  35.306  1.00 38.80 312 A 1 
ATOM 2399 C CB    . GLN A 1 312 ? -37.919 57.017  36.881  1.00 38.41 312 A 1 
ATOM 2400 C CG    . GLN A 1 312 ? -37.344 56.350  38.127  1.00 36.93 312 A 1 
ATOM 2401 C CD    . GLN A 1 312 ? -38.294 56.474  39.315  1.00 35.70 312 A 1 
ATOM 2402 O OE1   . GLN A 1 312 ? -39.499 56.563  39.201  1.00 36.36 312 A 1 
ATOM 2403 N NE2   . GLN A 1 312 ? -37.777 56.457  40.532  1.00 34.15 312 A 1 
ATOM 2404 N N     . SER A 1 313 ? -37.302 55.788  33.436  1.00 39.27 313 A 1 
ATOM 2405 C CA    . SER A 1 313 ? -37.972 54.810  32.568  1.00 39.94 313 A 1 
ATOM 2406 C C     . SER A 1 313 ? -37.490 53.393  32.855  1.00 37.12 313 A 1 
ATOM 2407 O O     . SER A 1 313 ? -36.385 52.996  32.487  1.00 35.51 313 A 1 
ATOM 2408 C CB    . SER A 1 313 ? -37.841 55.155  31.094  1.00 37.03 313 A 1 
ATOM 2409 O OG    . SER A 1 313 ? -36.498 55.145  30.667  1.00 34.86 313 A 1 
ATOM 2410 N N     . SER A 1 314 ? -38.369 52.667  33.537  1.00 36.86 314 A 1 
ATOM 2411 C CA    . SER A 1 314 ? -38.147 51.309  34.031  1.00 38.25 314 A 1 
ATOM 2412 C C     . SER A 1 314 ? -38.219 50.303  32.889  1.00 35.00 314 A 1 
ATOM 2413 O O     . SER A 1 314 ? -39.144 49.502  32.818  1.00 33.63 314 A 1 
ATOM 2414 C CB    . SER A 1 314 ? -39.169 51.001  35.120  1.00 35.34 314 A 1 
ATOM 2415 O OG    . SER A 1 314 ? -40.493 51.220  34.651  1.00 34.38 314 A 1 
ATOM 2416 N N     . ILE A 1 315 ? -37.274 50.387  31.952  1.00 36.68 315 A 1 
ATOM 2417 C CA    . ILE A 1 315 ? -37.213 49.413  30.865  1.00 38.91 315 A 1 
ATOM 2418 C C     . ILE A 1 315 ? -36.952 48.056  31.514  1.00 36.80 315 A 1 
ATOM 2419 O O     . ILE A 1 315 ? -35.836 47.756  31.945  1.00 35.20 315 A 1 
ATOM 2420 C CB    . ILE A 1 315 ? -36.191 49.796  29.788  1.00 35.38 315 A 1 
ATOM 2421 C CG1   . ILE A 1 315 ? -36.561 51.167  29.164  1.00 34.23 315 A 1 
ATOM 2422 C CG2   . ILE A 1 315 ? -36.133 48.705  28.704  1.00 36.96 315 A 1 
ATOM 2423 C CD1   . ILE A 1 315 ? -35.559 51.702  28.146  1.00 34.56 315 A 1 
ATOM 2424 N N     . LEU A 1 316 ? -38.019 47.271  31.603  1.00 41.11 316 A 1 
ATOM 2425 C CA    . LEU A 1 316 ? -37.987 45.881  32.027  1.00 43.70 316 A 1 
ATOM 2426 C C     . LEU A 1 316 ? -37.028 45.128  31.102  1.00 41.61 316 A 1 
ATOM 2427 O O     . LEU A 1 316 ? -37.408 44.711  30.008  1.00 40.09 316 A 1 
ATOM 2428 C CB    . LEU A 1 316 ? -39.411 45.293  31.944  1.00 39.81 316 A 1 
ATOM 2429 C CG    . LEU A 1 316 ? -40.342 45.685  33.107  1.00 36.81 316 A 1 
ATOM 2430 C CD1   . LEU A 1 316 ? -41.790 45.407  32.739  1.00 37.32 316 A 1 
ATOM 2431 C CD2   . LEU A 1 316 ? -39.996 44.900  34.375  1.00 40.39 316 A 1 
ATOM 2432 N N     . ARG A 1 317 ? -35.778 44.968  31.514  1.00 44.92 317 A 1 
ATOM 2433 C CA    . ARG A 1 317 ? -34.815 44.097  30.832  1.00 46.10 317 A 1 
ATOM 2434 C C     . ARG A 1 317 ? -35.356 42.668  30.925  1.00 42.89 317 A 1 
ATOM 2435 O O     . ARG A 1 317 ? -35.364 42.138  32.041  1.00 40.34 317 A 1 
ATOM 2436 C CB    . ARG A 1 317 ? -33.420 44.195  31.466  1.00 41.92 317 A 1 
ATOM 2437 C CG    . ARG A 1 317 ? -32.640 45.425  31.009  1.00 37.73 317 A 1 
ATOM 2438 C CD    . ARG A 1 317 ? -31.212 45.397  31.596  1.00 36.36 317 A 1 
ATOM 2439 N NE    . ARG A 1 317 ? -30.371 46.480  31.060  1.00 33.62 317 A 1 
ATOM 2440 C CZ    . ARG A 1 317 ? -29.097 46.704  31.343  1.00 30.07 317 A 1 
ATOM 2441 N NH1   . ARG A 1 317 ? -28.444 45.947  32.186  1.00 29.16 317 A 1 
ATOM 2442 N NH2   . ARG A 1 317 ? -28.453 47.684  30.784  1.00 27.51 317 A 1 
ATOM 2443 N N     . PRO A 1 318 ? -35.825 42.043  29.861  1.00 37.63 318 A 1 
ATOM 2444 C CA    . PRO A 1 318 ? -36.259 40.672  29.930  1.00 40.07 318 A 1 
ATOM 2445 C C     . PRO A 1 318 ? -35.043 39.817  30.298  1.00 38.43 318 A 1 
ATOM 2446 O O     . PRO A 1 318 ? -34.025 39.829  29.595  1.00 37.26 318 A 1 
ATOM 2447 C CB    . PRO A 1 318 ? -36.856 40.348  28.560  1.00 36.93 318 A 1 
ATOM 2448 C CG    . PRO A 1 318 ? -36.141 41.307  27.615  1.00 36.22 318 A 1 
ATOM 2449 C CD    . PRO A 1 318 ? -35.881 42.540  28.495  1.00 42.15 318 A 1 
ATOM 2450 N N     . ALA A 1 319 ? -35.145 39.124  31.420  1.00 38.65 319 A 1 
ATOM 2451 C CA    . ALA A 1 319 ? -33.998 38.477  32.073  1.00 39.64 319 A 1 
ATOM 2452 C C     . ALA A 1 319 ? -33.434 37.269  31.311  1.00 37.19 319 A 1 
ATOM 2453 O O     . ALA A 1 319 ? -32.314 36.852  31.573  1.00 35.56 319 A 1 
ATOM 2454 C CB    . ALA A 1 319 ? -34.443 38.067  33.478  1.00 36.13 319 A 1 
ATOM 2455 N N     . GLY A 1 320 ? -34.236 36.662  30.456  1.00 36.06 320 A 1 
ATOM 2456 C CA    . GLY A 1 320 ? -34.017 35.299  29.963  1.00 37.13 320 A 1 
ATOM 2457 C C     . GLY A 1 320 ? -32.902 35.127  28.938  1.00 35.89 320 A 1 
ATOM 2458 O O     . GLY A 1 320 ? -33.090 34.370  27.987  1.00 33.69 320 A 1 
ATOM 2459 N N     . ALA A 1 321 ? -31.779 35.800  29.093  1.00 38.31 321 A 1 
ATOM 2460 C CA    . ALA A 1 321 ? -30.565 35.454  28.376  1.00 39.10 321 A 1 
ATOM 2461 C C     . ALA A 1 321 ? -30.064 34.104  28.892  1.00 36.87 321 A 1 
ATOM 2462 O O     . ALA A 1 321 ? -29.136 34.048  29.699  1.00 36.35 321 A 1 
ATOM 2463 C CB    . ALA A 1 321 ? -29.534 36.582  28.506  1.00 36.58 321 A 1 
ATOM 2464 N N     . ILE A 1 322 ? -30.736 33.037  28.475  1.00 35.36 322 A 1 
ATOM 2465 C CA    . ILE A 1 322 ? -30.231 31.686  28.681  1.00 36.69 322 A 1 
ATOM 2466 C C     . ILE A 1 322 ? -28.913 31.632  27.926  1.00 35.66 322 A 1 
ATOM 2467 O O     . ILE A 1 322 ? -28.885 31.509  26.700  1.00 34.32 322 A 1 
ATOM 2468 C CB    . ILE A 1 322 ? -31.224 30.604  28.220  1.00 33.60 322 A 1 
ATOM 2469 C CG1   . ILE A 1 322 ? -32.567 30.739  28.977  1.00 32.22 322 A 1 
ATOM 2470 C CG2   . ILE A 1 322 ? -30.629 29.207  28.446  1.00 36.42 322 A 1 
ATOM 2471 C CD1   . ILE A 1 322 ? -33.667 29.785  28.492  1.00 35.20 322 A 1 
ATOM 2472 N N     . GLY A 1 323 ? -27.837 31.791  28.661  1.00 34.48 323 A 1 
ATOM 2473 C CA    . GLY A 1 323 ? -26.484 31.568  28.184  1.00 34.94 323 A 1 
ATOM 2474 C C     . GLY A 1 323 ? -26.297 30.090  27.892  1.00 32.90 323 A 1 
ATOM 2475 O O     . GLY A 1 323 ? -25.624 29.397  28.645  1.00 32.13 323 A 1 
ATOM 2476 N N     . LEU A 1 324 ? -26.905 29.623  26.814  1.00 34.23 324 A 1 
ATOM 2477 C CA    . LEU A 1 324 ? -26.546 28.393  26.129  1.00 35.35 324 A 1 
ATOM 2478 C C     . LEU A 1 324 ? -25.176 28.571  25.454  1.00 34.48 324 A 1 
ATOM 2479 O O     . LEU A 1 324 ? -25.005 28.281  24.274  1.00 32.34 324 A 1 
ATOM 2480 C CB    . LEU A 1 324 ? -27.649 27.970  25.135  1.00 30.88 324 A 1 
ATOM 2481 C CG    . LEU A 1 324 ? -28.877 27.315  25.770  1.00 28.76 324 A 1 
ATOM 2482 C CD1   . LEU A 1 324 ? -29.991 27.210  24.728  1.00 30.48 324 A 1 
ATOM 2483 C CD2   . LEU A 1 324 ? -28.571 25.891  26.259  1.00 34.45 324 A 1 
ATOM 2484 N N     . PHE A 1 325 ? -24.193 29.027  26.201  1.00 29.52 325 A 1 
ATOM 2485 C CA    . PHE A 1 325 ? -22.818 28.629  25.992  1.00 31.12 325 A 1 
ATOM 2486 C C     . PHE A 1 325 ? -22.735 27.146  26.349  1.00 31.32 325 A 1 
ATOM 2487 O O     . PHE A 1 325 ? -22.171 26.768  27.368  1.00 28.50 325 A 1 
ATOM 2488 C CB    . PHE A 1 325 ? -21.858 29.490  26.816  1.00 26.96 325 A 1 
ATOM 2489 C CG    . PHE A 1 325 ? -21.630 30.869  26.250  1.00 25.39 325 A 1 
ATOM 2490 C CD1   . PHE A 1 325 ? -20.710 31.062  25.205  1.00 25.07 325 A 1 
ATOM 2491 C CD2   . PHE A 1 325 ? -22.348 31.966  26.753  1.00 28.81 325 A 1 
ATOM 2492 C CE1   . PHE A 1 325 ? -20.504 32.347  24.683  1.00 25.69 325 A 1 
ATOM 2493 C CE2   . PHE A 1 325 ? -22.143 33.251  26.225  1.00 25.25 325 A 1 
ATOM 2494 C CZ    . PHE A 1 325 ? -21.217 33.435  25.189  1.00 26.75 325 A 1 
ATOM 2495 N N     . SER A 1 326 ? -23.374 26.305  25.542  1.00 28.00 326 A 1 
ATOM 2496 C CA    . SER A 1 326 ? -22.987 24.914  25.447  1.00 30.27 326 A 1 
ATOM 2497 C C     . SER A 1 326 ? -21.504 24.957  25.127  1.00 29.61 326 A 1 
ATOM 2498 O O     . SER A 1 326 ? -21.120 25.337  24.020  1.00 28.23 326 A 1 
ATOM 2499 C CB    . SER A 1 326 ? -23.773 24.191  24.350  1.00 28.00 326 A 1 
ATOM 2500 O OG    . SER A 1 326 ? -23.695 24.859  23.112  1.00 26.29 326 A 1 
ATOM 2501 N N     . SER A 1 327 ? -20.689 24.713  26.147  1.00 29.85 327 A 1 
ATOM 2502 C CA    . SER A 1 327 ? -19.250 24.622  25.988  1.00 30.30 327 A 1 
ATOM 2503 C C     . SER A 1 327 ? -19.039 23.740  24.772  1.00 29.61 327 A 1 
ATOM 2504 O O     . SER A 1 327 ? -19.607 22.645  24.757  1.00 27.71 327 A 1 
ATOM 2505 C CB    . SER A 1 327 ? -18.612 23.991  27.229  1.00 27.60 327 A 1 
ATOM 2506 O OG    . SER A 1 327 ? -19.263 22.788  27.577  1.00 26.64 327 A 1 
ATOM 2507 N N     . PRO A 1 328 ? -18.350 24.213  23.715  1.00 27.12 328 A 1 
ATOM 2508 C CA    . PRO A 1 328 ? -18.097 23.369  22.572  1.00 27.22 328 A 1 
ATOM 2509 C C     . PRO A 1 328 ? -17.500 22.107  23.161  1.00 27.38 328 A 1 
ATOM 2510 O O     . PRO A 1 328 ? -16.499 22.209  23.874  1.00 25.67 328 A 1 
ATOM 2511 C CB    . PRO A 1 328 ? -17.122 24.140  21.682  1.00 24.76 328 A 1 
ATOM 2512 C CG    . PRO A 1 328 ? -16.438 25.112  22.639  1.00 24.09 328 A 1 
ATOM 2513 C CD    . PRO A 1 328 ? -17.532 25.399  23.681  1.00 28.27 328 A 1 
ATOM 2514 N N     . SER A 1 329 ? -18.221 20.990  23.026  1.00 27.37 329 A 1 
ATOM 2515 C CA    . SER A 1 329 ? -17.755 19.728  23.582  1.00 27.65 329 A 1 
ATOM 2516 C C     . SER A 1 329 ? -16.333 19.610  23.063  1.00 27.48 329 A 1 
ATOM 2517 O O     . SER A 1 329 ? -16.139 19.587  21.852  1.00 26.36 329 A 1 
ATOM 2518 C CB    . SER A 1 329 ? -18.619 18.558  23.107  1.00 25.68 329 A 1 
ATOM 2519 O OG    . SER A 1 329 ? -18.716 18.517  21.692  1.00 23.90 329 A 1 
ATOM 2520 N N     . LEU A 1 330 ? -15.369 19.692  23.980  1.00 30.61 330 A 1 
ATOM 2521 C CA    . LEU A 1 330 ? -13.998 19.376  23.646  1.00 29.58 330 A 1 
ATOM 2522 C C     . LEU A 1 330 ? -14.137 18.022  22.985  1.00 29.11 330 A 1 
ATOM 2523 O O     . LEU A 1 330 ? -14.484 17.052  23.660  1.00 27.39 330 A 1 
ATOM 2524 C CB    . LEU A 1 330 ? -13.139 19.299  24.922  1.00 26.34 330 A 1 
ATOM 2525 C CG    . LEU A 1 330 ? -12.619 20.659  25.411  1.00 23.98 330 A 1 
ATOM 2526 C CD1   . LEU A 1 330 ? -12.099 20.552  26.842  1.00 25.31 330 A 1 
ATOM 2527 C CD2   . LEU A 1 330 ? -11.468 21.162  24.523  1.00 27.92 330 A 1 
ATOM 2528 N N     . GLN A 1 331 ? -14.032 17.989  21.644  1.00 30.06 331 A 1 
ATOM 2529 C CA    . GLN A 1 331 ? -13.917 16.735  20.939  1.00 30.47 331 A 1 
ATOM 2530 C C     . GLN A 1 331 ? -12.699 16.112  21.602  1.00 30.32 331 A 1 
ATOM 2531 O O     . GLN A 1 331 ? -11.588 16.584  21.360  1.00 27.87 331 A 1 
ATOM 2532 C CB    . GLN A 1 331 ? -13.694 16.918  19.439  1.00 28.35 331 A 1 
ATOM 2533 C CG    . GLN A 1 331 ? -14.982 17.245  18.675  1.00 24.42 331 A 1 
ATOM 2534 C CD    . GLN A 1 331 ? -14.777 17.241  17.161  1.00 23.07 331 A 1 
ATOM 2535 O OE1   . GLN A 1 331 ? -13.680 17.267  16.617  1.00 22.32 331 A 1 
ATOM 2536 N NE2   . GLN A 1 331 ? -15.855 17.204  16.394  1.00 22.92 331 A 1 
ATOM 2537 N N     . THR A 1 332 ? -12.955 15.212  22.546  1.00 32.32 332 A 1 
ATOM 2538 C CA    . THR A 1 332 ? -11.912 14.399  23.136  1.00 34.54 332 A 1 
ATOM 2539 C C     . THR A 1 332 ? -11.138 13.936  21.922  1.00 34.85 332 A 1 
ATOM 2540 O O     . THR A 1 332 ? -11.778 13.376  21.019  1.00 33.03 332 A 1 
ATOM 2541 C CB    . THR A 1 332 ? -12.493 13.194  23.892  1.00 31.85 332 A 1 
ATOM 2542 O OG1   . THR A 1 332 ? -13.642 12.696  23.235  1.00 29.19 332 A 1 
ATOM 2543 C CG2   . THR A 1 332 ? -12.926 13.603  25.300  1.00 31.50 332 A 1 
ATOM 2544 N N     . PRO A 1 333 ? -9.876  14.366  21.779  1.00 44.23 333 A 1 
ATOM 2545 C CA    . PRO A 1 333 ? -9.100  13.979  20.620  1.00 44.09 333 A 1 
ATOM 2546 C C     . PRO A 1 333 ? -9.316  12.488  20.553  1.00 44.20 333 A 1 
ATOM 2547 O O     . PRO A 1 333 ? -9.110  11.844  21.574  1.00 43.60 333 A 1 
ATOM 2548 C CB    . PRO A 1 333 ? -7.651  14.370  20.935  1.00 41.33 333 A 1 
ATOM 2549 C CG    . PRO A 1 333 ? -7.622  14.479  22.455  1.00 39.20 333 A 1 
ATOM 2550 C CD    . PRO A 1 333 ? -9.037  14.929  22.804  1.00 41.36 333 A 1 
ATOM 2551 N N     . LEU A 1 334 ? -9.917  11.999  19.448  1.00 50.43 334 A 1 
ATOM 2552 C CA    . LEU A 1 334 ? -10.280 10.592  19.336  1.00 49.72 334 A 1 
ATOM 2553 C C     . LEU A 1 334 ? -8.984  9.838   19.556  1.00 50.96 334 A 1 
ATOM 2554 O O     . LEU A 1 334 ? -8.196  9.666   18.629  1.00 48.37 334 A 1 
ATOM 2555 C CB    . LEU A 1 334 ? -10.894 10.291  17.958  1.00 44.76 334 A 1 
ATOM 2556 C CG    . LEU A 1 334 ? -12.395 10.580  17.840  1.00 40.10 334 A 1 
ATOM 2557 C CD1   . LEU A 1 334 ? -12.834 10.548  16.369  1.00 39.50 334 A 1 
ATOM 2558 C CD2   . LEU A 1 334 ? -13.234 9.534   18.594  1.00 40.11 334 A 1 
ATOM 2559 N N     . HIS A 1 335 ? -8.729  9.563   20.807  1.00 50.79 335 A 1 
ATOM 2560 C CA    . HIS A 1 335 ? -7.565  8.838   21.265  1.00 50.45 335 A 1 
ATOM 2561 C C     . HIS A 1 335 ? -7.946  7.425   20.896  1.00 51.57 335 A 1 
ATOM 2562 O O     . HIS A 1 335 ? -8.573  6.722   21.676  1.00 47.98 335 A 1 
ATOM 2563 C CB    . HIS A 1 335 ? -7.319  9.074   22.758  1.00 46.49 335 A 1 
ATOM 2564 C CG    . HIS A 1 335 ? -5.866  8.886   23.128  1.00 41.33 335 A 1 
ATOM 2565 N ND1   . HIS A 1 335 ? -5.111  7.757   22.966  1.00 37.50 335 A 1 
ATOM 2566 C CD2   . HIS A 1 335 ? -5.033  9.853   23.656  1.00 35.65 335 A 1 
ATOM 2567 C CE1   . HIS A 1 335 ? -3.861  8.028   23.389  1.00 33.49 335 A 1 
ATOM 2568 N NE2   . HIS A 1 335 ? -3.783  9.285   23.808  1.00 34.20 335 A 1 
ATOM 2569 N N     . PHE A 1 336 ? -7.746  7.152   19.617  1.00 57.95 336 A 1 
ATOM 2570 C CA    . PHE A 1 336 ? -7.967  5.832   19.074  1.00 56.28 336 A 1 
ATOM 2571 C C     . PHE A 1 336 ? -7.241  4.932   20.041  1.00 58.68 336 A 1 
ATOM 2572 O O     . PHE A 1 336 ? -6.036  5.119   20.264  1.00 54.98 336 A 1 
ATOM 2573 C CB    . PHE A 1 336 ? -7.446  5.749   17.645  1.00 50.25 336 A 1 
ATOM 2574 C CG    . PHE A 1 336 ? -8.446  6.279   16.642  1.00 47.14 336 A 1 
ATOM 2575 C CD1   . PHE A 1 336 ? -9.504  5.455   16.230  1.00 45.04 336 A 1 
ATOM 2576 C CD2   . PHE A 1 336 ? -8.393  7.599   16.194  1.00 42.88 336 A 1 
ATOM 2577 C CE1   . PHE A 1 336 ? -10.496 5.946   15.370  1.00 39.06 336 A 1 
ATOM 2578 C CE2   . PHE A 1 336 ? -9.389  8.098   15.327  1.00 39.23 336 A 1 
ATOM 2579 C CZ    . PHE A 1 336 ? -10.442 7.272   14.917  1.00 39.88 336 A 1 
ATOM 2580 N N     . SER A 1 337 ? -8.002  4.066   20.696  1.00 65.52 337 A 1 
ATOM 2581 C CA    . SER A 1 337 ? -7.449  3.163   21.690  1.00 68.46 337 A 1 
ATOM 2582 C C     . SER A 1 337 ? -6.219  2.513   21.075  1.00 72.90 337 A 1 
ATOM 2583 O O     . SER A 1 337 ? -6.249  2.194   19.886  1.00 65.68 337 A 1 
ATOM 2584 C CB    . SER A 1 337 ? -8.490  2.109   22.071  1.00 57.22 337 A 1 
ATOM 2585 O OG    . SER A 1 337 ? -7.922  1.135   22.923  1.00 46.88 337 A 1 
ATOM 2586 N N     . SER A 1 338 ? -5.165  2.340   21.845  1.00 80.51 338 A 1 
ATOM 2587 C CA    . SER A 1 338 ? -3.950  1.674   21.340  1.00 84.39 338 A 1 
ATOM 2588 C C     . SER A 1 338 ? -4.316  0.417   20.554  1.00 87.46 338 A 1 
ATOM 2589 O O     . SER A 1 338 ? -3.856  0.228   19.429  1.00 85.15 338 A 1 
ATOM 2590 C CB    . SER A 1 338 ? -3.023  1.324   22.503  1.00 76.20 338 A 1 
ATOM 2591 O OG    . SER A 1 338 ? -1.805  0.845   21.998  1.00 64.93 338 A 1 
ATOM 2592 N N     . LYS A 1 339 ? -5.307  -0.331  21.056  1.00 89.00 339 A 1 
ATOM 2593 C CA    . LYS A 1 339 ? -5.885  -1.507  20.389  1.00 90.55 339 A 1 
ATOM 2594 C C     . LYS A 1 339 ? -6.474  -1.195  18.994  1.00 92.46 339 A 1 
ATOM 2595 O O     . LYS A 1 339 ? -6.301  -1.973  18.063  1.00 90.24 339 A 1 
ATOM 2596 C CB    . LYS A 1 339 ? -6.981  -2.113  21.272  1.00 87.17 339 A 1 
ATOM 2597 C CG    . LYS A 1 339 ? -6.428  -2.669  22.595  1.00 75.75 339 A 1 
ATOM 2598 C CD    . LYS A 1 339 ? -7.533  -3.382  23.385  1.00 71.02 339 A 1 
ATOM 2599 C CE    . LYS A 1 339 ? -6.970  -3.999  24.666  1.00 60.66 339 A 1 
ATOM 2600 N NZ    . LYS A 1 339 ? -7.989  -4.769  25.419  1.00 54.11 339 A 1 
ATOM 2601 N N     . GLU A 1 340 ? -7.184  -0.078  18.810  1.00 91.43 340 A 1 
ATOM 2602 C CA    . GLU A 1 340 ? -7.758  0.284   17.509  1.00 92.02 340 A 1 
ATOM 2603 C C     . GLU A 1 340 ? -6.683  0.685   16.494  1.00 93.38 340 A 1 
ATOM 2604 O O     . GLU A 1 340 ? -6.813  0.405   15.301  1.00 91.77 340 A 1 
ATOM 2605 C CB    . GLU A 1 340 ? -8.727  1.451   17.635  1.00 89.06 340 A 1 
ATOM 2606 C CG    . GLU A 1 340 ? -10.025 1.131   18.368  1.00 77.33 340 A 1 
ATOM 2607 C CD    . GLU A 1 340 ? -10.928 2.366   18.355  1.00 71.58 340 A 1 
ATOM 2608 O OE1   . GLU A 1 340 ? -12.142 2.194   18.136  1.00 63.87 340 A 1 
ATOM 2609 O OE2   . GLU A 1 340 ? -10.402 3.492   18.482  1.00 64.89 340 A 1 
ATOM 2610 N N     . ARG A 1 341 ? -5.623  1.354   16.953  1.00 91.82 341 A 1 
ATOM 2611 C CA    . ARG A 1 341 ? -4.470  1.689   16.119  1.00 92.88 341 A 1 
ATOM 2612 C C     . ARG A 1 341 ? -3.708  0.426   15.734  1.00 93.91 341 A 1 
ATOM 2613 O O     . ARG A 1 341 ? -3.451  0.228   14.546  1.00 92.60 341 A 1 
ATOM 2614 C CB    . ARG A 1 341 ? -3.588  2.716   16.829  1.00 90.90 341 A 1 
ATOM 2615 C CG    . ARG A 1 341 ? -2.464  3.217   15.909  1.00 87.63 341 A 1 
ATOM 2616 C CD    . ARG A 1 341 ? -1.639  4.316   16.595  1.00 84.80 341 A 1 
ATOM 2617 N NE    . ARG A 1 341 ? -0.498  4.708   15.745  1.00 83.78 341 A 1 
ATOM 2618 C CZ    . ARG A 1 341 ? 0.628   4.014   15.633  1.00 84.13 341 A 1 
ATOM 2619 N NH1   . ARG A 1 341 ? 0.868   2.971   16.372  1.00 74.16 341 A 1 
ATOM 2620 N NH2   . ARG A 1 341 ? 1.511   4.329   14.762  1.00 78.51 341 A 1 
ATOM 2621 N N     . GLU A 1 342 ? -3.442  -0.463  16.674  1.00 93.90 342 A 1 
ATOM 2622 C CA    . GLU A 1 342 ? -2.829  -1.769  16.436  1.00 93.79 342 A 1 
ATOM 2623 C C     . GLU A 1 342 ? -3.617  -2.591  15.402  1.00 94.46 342 A 1 
ATOM 2624 O O     . GLU A 1 342 ? -3.035  -3.112  14.454  1.00 93.26 342 A 1 
ATOM 2625 C CB    . GLU A 1 342 ? -2.755  -2.552  17.754  1.00 91.91 342 A 1 
ATOM 2626 C CG    . GLU A 1 342 ? -1.651  -2.059  18.700  1.00 79.19 342 A 1 
ATOM 2627 C CD    . GLU A 1 342 ? -1.845  -2.576  20.136  1.00 72.64 342 A 1 
ATOM 2628 O OE1   . GLU A 1 342 ? -1.405  -1.879  21.063  1.00 65.73 342 A 1 
ATOM 2629 O OE2   . GLU A 1 342 ? -2.495  -3.638  20.306  1.00 66.25 342 A 1 
ATOM 2630 N N     . ALA A 1 343 ? -4.953  -2.625  15.513  1.00 94.92 343 A 1 
ATOM 2631 C CA    . ALA A 1 343 ? -5.802  -3.297  14.538  1.00 94.54 343 A 1 
ATOM 2632 C C     . ALA A 1 343 ? -5.668  -2.708  13.120  1.00 94.88 343 A 1 
ATOM 2633 O O     . ALA A 1 343 ? -5.651  -3.440  12.130  1.00 93.54 343 A 1 
ATOM 2634 C CB    . ALA A 1 343 ? -7.250  -3.237  15.033  1.00 92.95 343 A 1 
ATOM 2635 N N     . ARG A 1 344 ? -5.529  -1.373  12.998  1.00 95.49 344 A 1 
ATOM 2636 C CA    . ARG A 1 344 ? -5.295  -0.718  11.702  1.00 95.21 344 A 1 
ATOM 2637 C C     . ARG A 1 344 ? -3.906  -1.013  11.133  1.00 95.74 344 A 1 
ATOM 2638 O O     . ARG A 1 344 ? -3.775  -1.220  9.926   1.00 94.61 344 A 1 
ATOM 2639 C CB    . ARG A 1 344 ? -5.504  0.794   11.812  1.00 94.58 344 A 1 
ATOM 2640 C CG    . ARG A 1 344 ? -6.984  1.163   12.013  1.00 91.67 344 A 1 
ATOM 2641 C CD    . ARG A 1 344 ? -7.139  2.679   12.085  1.00 89.52 344 A 1 
ATOM 2642 N NE    . ARG A 1 344 ? -8.524  3.065   12.429  1.00 85.46 344 A 1 
ATOM 2643 C CZ    . ARG A 1 344 ? -8.997  3.181   13.655  1.00 83.87 344 A 1 
ATOM 2644 N NH1   . ARG A 1 344 ? -8.234  3.014   14.701  1.00 73.06 344 A 1 
ATOM 2645 N NH2   . ARG A 1 344 ? -10.239 3.457   13.869  1.00 77.81 344 A 1 
ATOM 2646 N N     . VAL A 1 345 ? -2.881  -1.059  11.984  1.00 95.72 345 A 1 
ATOM 2647 C CA    . VAL A 1 345 ? -1.523  -1.453  11.585  1.00 95.69 345 A 1 
ATOM 2648 C C     . VAL A 1 345 ? -1.505  -2.909  11.121  1.00 95.83 345 A 1 
ATOM 2649 O O     . VAL A 1 345 ? -0.954  -3.205  10.055  1.00 94.83 345 A 1 
ATOM 2650 C CB    . VAL A 1 345 ? -0.514  -1.220  12.718  1.00 94.97 345 A 1 
ATOM 2651 C CG1   . VAL A 1 345 ? 0.880   -1.751  12.362  1.00 91.68 345 A 1 
ATOM 2652 C CG2   . VAL A 1 345 ? -0.374  0.280   13.018  1.00 91.33 345 A 1 
ATOM 2653 N N     . LEU A 1 346 ? -2.187  -3.804  11.833  1.00 95.84 346 A 1 
ATOM 2654 C CA    . LEU A 1 346 ? -2.303  -5.200  11.429  1.00 95.66 346 A 1 
ATOM 2655 C C     . LEU A 1 346 ? -3.012  -5.344  10.074  1.00 95.90 346 A 1 
ATOM 2656 O O     . LEU A 1 346 ? -2.500  -6.010  9.172   1.00 94.96 346 A 1 
ATOM 2657 C CB    . LEU A 1 346 ? -3.046  -5.976  12.533  1.00 94.68 346 A 1 
ATOM 2658 C CG    . LEU A 1 346 ? -3.177  -7.490  12.244  1.00 84.30 346 A 1 
ATOM 2659 C CD1   . LEU A 1 346 ? -1.810  -8.158  12.093  1.00 79.42 346 A 1 
ATOM 2660 C CD2   . LEU A 1 346 ? -3.953  -8.153  13.370  1.00 80.57 346 A 1 
ATOM 2661 N N     . ARG A 1 347 ? -4.140  -4.644  9.859   1.00 95.75 347 A 1 
ATOM 2662 C CA    . ARG A 1 347 ? -4.849  -4.621  8.567   1.00 95.43 347 A 1 
ATOM 2663 C C     . ARG A 1 347 ? -3.957  -4.087  7.444   1.00 95.84 347 A 1 
ATOM 2664 O O     . ARG A 1 347 ? -4.011  -4.596  6.329   1.00 94.54 347 A 1 
ATOM 2665 C CB    . ARG A 1 347 ? -6.136  -3.790  8.693   1.00 94.11 347 A 1 
ATOM 2666 C CG    . ARG A 1 347 ? -7.045  -3.961  7.456   1.00 84.85 347 A 1 
ATOM 2667 C CD    . ARG A 1 347 ? -8.252  -3.026  7.515   1.00 82.35 347 A 1 
ATOM 2668 N NE    . ARG A 1 347 ? -7.826  -1.645  7.266   1.00 73.44 347 A 1 
ATOM 2669 C CZ    . ARG A 1 347 ? -8.424  -0.526  7.650   1.00 67.95 347 A 1 
ATOM 2670 N NH1   . ARG A 1 347 ? -9.573  -0.526  8.251   1.00 60.20 347 A 1 
ATOM 2671 N NH2   . ARG A 1 347 ? -7.842  0.610   7.432   1.00 59.25 347 A 1 
ATOM 2672 N N     . TYR A 1 348 ? -3.148  -3.074  7.722   1.00 95.97 348 A 1 
ATOM 2673 C CA    . TYR A 1 348 ? -2.177  -2.576  6.760   1.00 96.05 348 A 1 
ATOM 2674 C C     . TYR A 1 348 ? -1.121  -3.631  6.406   1.00 96.04 348 A 1 
ATOM 2675 O O     . TYR A 1 348 ? -0.847  -3.817  5.219   1.00 95.36 348 A 1 
ATOM 2676 C CB    . TYR A 1 348 ? -1.537  -1.286  7.285   1.00 95.85 348 A 1 
ATOM 2677 C CG    . TYR A 1 348 ? -0.137  -1.033  6.749   1.00 95.91 348 A 1 
ATOM 2678 C CD1   . TYR A 1 348 ? 0.988   -1.341  7.549   1.00 94.63 348 A 1 
ATOM 2679 C CD2   . TYR A 1 348 ? 0.044   -0.566  5.441   1.00 94.89 348 A 1 
ATOM 2680 C CE1   . TYR A 1 348 ? 2.280   -1.161  7.045   1.00 94.19 348 A 1 
ATOM 2681 C CE2   . TYR A 1 348 ? 1.341   -0.390  4.927   1.00 94.00 348 A 1 
ATOM 2682 C CZ    . TYR A 1 348 ? 2.449   -0.686  5.736   1.00 94.29 348 A 1 
ATOM 2683 O OH    . TYR A 1 348 ? 3.714   -0.512  5.251   1.00 92.81 348 A 1 
ATOM 2684 N N     . LYS A 1 349 ? -0.571  -4.347  7.387   1.00 96.29 349 A 1 
ATOM 2685 C CA    . LYS A 1 349 ? 0.401   -5.425  7.158   1.00 95.88 349 A 1 
ATOM 2686 C C     . LYS A 1 349 ? -0.190  -6.529  6.286   1.00 95.97 349 A 1 
ATOM 2687 O O     . LYS A 1 349 ? 0.442   -6.946  5.319   1.00 94.55 349 A 1 
ATOM 2688 C CB    . LYS A 1 349 ? 0.922   -6.002  8.486   1.00 95.15 349 A 1 
ATOM 2689 C CG    . LYS A 1 349 ? 1.861   -5.046  9.238   1.00 91.12 349 A 1 
ATOM 2690 C CD    . LYS A 1 349 ? 2.446   -5.714  10.484  1.00 86.05 349 A 1 
ATOM 2691 C CE    . LYS A 1 349 ? 3.383   -4.769  11.235  1.00 80.75 349 A 1 
ATOM 2692 N NZ    . LYS A 1 349 ? 4.341   -5.504  12.112  1.00 72.45 349 A 1 
ATOM 2693 N N     . GLU A 1 350 ? -1.429  -6.928  6.552   1.00 95.73 350 A 1 
ATOM 2694 C CA    . GLU A 1 350 ? -2.106  -7.927  5.732   1.00 95.31 350 A 1 
ATOM 2695 C C     . GLU A 1 350 ? -2.369  -7.412  4.304   1.00 95.41 350 A 1 
ATOM 2696 O O     . GLU A 1 350 ? -2.034  -8.064  3.313   1.00 93.50 350 A 1 
ATOM 2697 C CB    . GLU A 1 350 ? -3.407  -8.355  6.444   1.00 93.99 350 A 1 
ATOM 2698 C CG    . GLU A 1 350 ? -4.022  -9.631  5.840   1.00 82.95 350 A 1 
ATOM 2699 C CD    . GLU A 1 350 ? -3.030  -10.811 5.771   1.00 77.12 350 A 1 
ATOM 2700 O OE1   . GLU A 1 350 ? -3.142  -11.603 4.816   1.00 70.30 350 A 1 
ATOM 2701 O OE2   . GLU A 1 350 ? -2.098  -10.883 6.600   1.00 69.90 350 A 1 
ATOM 2702 N N     . LYS A 1 351 ? -2.862  -6.174  4.167   1.00 95.55 351 A 1 
ATOM 2703 C CA    . LYS A 1 351 ? -3.121  -5.554  2.866   1.00 95.20 351 A 1 
ATOM 2704 C C     . LYS A 1 351 ? -1.840  -5.319  2.043   1.00 95.58 351 A 1 
ATOM 2705 O O     . LYS A 1 351 ? -1.890  -5.272  0.816   1.00 93.77 351 A 1 
ATOM 2706 C CB    . LYS A 1 351 ? -3.918  -4.260  3.088   1.00 93.67 351 A 1 
ATOM 2707 C CG    . LYS A 1 351 ? -4.643  -3.809  1.827   1.00 88.81 351 A 1 
ATOM 2708 C CD    . LYS A 1 351 ? -5.573  -2.639  2.125   1.00 86.46 351 A 1 
ATOM 2709 C CE    . LYS A 1 351 ? -6.454  -2.405  0.908   1.00 81.81 351 A 1 
ATOM 2710 N NZ    . LYS A 1 351 ? -7.419  -1.321  1.093   1.00 76.44 351 A 1 
ATOM 2711 N N     . LYS A 1 352 ? -0.697  -5.179  2.699   1.00 95.42 352 A 1 
ATOM 2712 C CA    . LYS A 1 352 ? 0.606   -5.052  2.037   1.00 95.58 352 A 1 
ATOM 2713 C C     . LYS A 1 352 ? 0.929   -6.274  1.175   1.00 95.65 352 A 1 
ATOM 2714 O O     . LYS A 1 352 ? 1.468   -6.099  0.088   1.00 93.85 352 A 1 
ATOM 2715 C CB    . LYS A 1 352 ? 1.697   -4.760  3.082   1.00 94.49 352 A 1 
ATOM 2716 C CG    . LYS A 1 352 ? 3.106   -4.615  2.488   1.00 91.85 352 A 1 
ATOM 2717 C CD    . LYS A 1 352 ? 4.120   -4.200  3.562   1.00 89.65 352 A 1 
ATOM 2718 C CE    . LYS A 1 352 ? 5.532   -4.117  2.967   1.00 83.17 352 A 1 
ATOM 2719 N NZ    . LYS A 1 352 ? 6.510   -3.562  3.919   1.00 77.16 352 A 1 
ATOM 2720 N N     . LYS A 1 353 ? 0.546   -7.456  1.604   1.00 95.61 353 A 1 
ATOM 2721 C CA    . LYS A 1 353 ? 0.783   -8.720  0.879   1.00 95.03 353 A 1 
ATOM 2722 C C     . LYS A 1 353 ? -0.009  -8.798  -0.439  1.00 94.76 353 A 1 
ATOM 2723 O O     . LYS A 1 353 ? 0.479   -9.366  -1.411  1.00 91.57 353 A 1 
ATOM 2724 C CB    . LYS A 1 353 ? 0.402   -9.910  1.777   1.00 93.54 353 A 1 
ATOM 2725 C CG    . LYS A 1 353 ? 1.190   -10.001 3.103   1.00 87.40 353 A 1 
ATOM 2726 C CD    . LYS A 1 353 ? 0.620   -11.146 3.952   1.00 83.81 353 A 1 
ATOM 2727 C CE    . LYS A 1 353 ? 1.232   -11.234 5.345   1.00 75.25 353 A 1 
ATOM 2728 N NZ    . LYS A 1 353 ? 0.464   -12.188 6.194   1.00 67.41 353 A 1 
ATOM 2729 N N     . SER A 1 354 ? -1.194  -8.187  -0.498  1.00 95.13 354 A 1 
ATOM 2730 C CA    . SER A 1 354 ? -2.065  -8.223  -1.679  1.00 94.45 354 A 1 
ATOM 2731 C C     . SER A 1 354 ? -1.841  -7.079  -2.680  1.00 94.77 354 A 1 
ATOM 2732 O O     . SER A 1 354 ? -2.604  -6.926  -3.638  1.00 91.41 354 A 1 
ATOM 2733 C CB    . SER A 1 354 ? -3.537  -8.290  -1.239  1.00 91.90 354 A 1 
ATOM 2734 O OG    . SER A 1 354 ? -3.935  -7.096  -0.600  1.00 80.28 354 A 1 
ATOM 2735 N N     . ARG A 1 355 ? -0.819  -6.248  -2.506  1.00 94.74 355 A 1 
ATOM 2736 C CA    . ARG A 1 355 ? -0.554  -5.121  -3.405  1.00 94.66 355 A 1 
ATOM 2737 C C     . ARG A 1 355 ? -0.148  -5.601  -4.806  1.00 94.79 355 A 1 
ATOM 2738 O O     . ARG A 1 355 ? 0.776   -6.389  -4.959  1.00 92.48 355 A 1 
ATOM 2739 C CB    . ARG A 1 355 ? 0.543   -4.209  -2.843  1.00 93.12 355 A 1 
ATOM 2740 C CG    . ARG A 1 355 ? 0.072   -3.384  -1.643  1.00 88.64 355 A 1 
ATOM 2741 C CD    . ARG A 1 355 ? 1.244   -2.551  -1.143  1.00 88.79 355 A 1 
ATOM 2742 N NE    . ARG A 1 355 ? 0.923   -1.816  0.099   1.00 86.66 355 A 1 
ATOM 2743 C CZ    . ARG A 1 355 ? 1.818   -1.199  0.855   1.00 87.15 355 A 1 
ATOM 2744 N NH1   . ARG A 1 355 ? 3.061   -1.150  0.522   1.00 79.49 355 A 1 
ATOM 2745 N NH2   . ARG A 1 355 ? 1.468   -0.650  1.967   1.00 79.79 355 A 1 
ATOM 2746 N N     . LYS A 1 356 ? -0.765  -5.002  -5.836  1.00 94.66 356 A 1 
ATOM 2747 C CA    . LYS A 1 356 ? -0.440  -5.276  -7.233  1.00 94.48 356 A 1 
ATOM 2748 C C     . LYS A 1 356 ? 0.095   -4.014  -7.908  1.00 94.69 356 A 1 
ATOM 2749 O O     . LYS A 1 356 ? -0.630  -3.052  -8.156  1.00 91.78 356 A 1 
ATOM 2750 C CB    . LYS A 1 356 ? -1.670  -5.860  -7.950  1.00 92.20 356 A 1 
ATOM 2751 C CG    . LYS A 1 356 ? -2.031  -7.251  -7.390  1.00 84.07 356 A 1 
ATOM 2752 C CD    . LYS A 1 356 ? -3.241  -7.859  -8.105  1.00 78.03 356 A 1 
ATOM 2753 C CE    . LYS A 1 356 ? -3.620  -9.173  -7.437  1.00 70.13 356 A 1 
ATOM 2754 N NZ    . LYS A 1 356 ? -4.993  -9.584  -7.759  1.00 60.92 356 A 1 
ATOM 2755 N N     . PHE A 1 357 ? 1.382   -4.021  -8.236  1.00 94.08 357 A 1 
ATOM 2756 C CA    . PHE A 1 357 ? 2.041   -2.904  -8.923  1.00 93.64 357 A 1 
ATOM 2757 C C     . PHE A 1 357 ? 1.919   -2.977  -10.448 1.00 93.49 357 A 1 
ATOM 2758 O O     . PHE A 1 357 ? 2.199   -1.997  -11.146 1.00 90.11 357 A 1 
ATOM 2759 C CB    . PHE A 1 357 ? 3.499   -2.821  -8.474  1.00 92.27 357 A 1 
ATOM 2760 C CG    . PHE A 1 357 ? 3.637   -2.376  -7.030  1.00 91.61 357 A 1 
ATOM 2761 C CD1   . PHE A 1 357 ? 3.500   -1.018  -6.694  1.00 87.39 357 A 1 
ATOM 2762 C CD2   . PHE A 1 357 ? 3.871   -3.322  -6.021  1.00 86.55 357 A 1 
ATOM 2763 C CE1   . PHE A 1 357 ? 3.597   -0.602  -5.364  1.00 83.70 357 A 1 
ATOM 2764 C CE2   . PHE A 1 357 ? 3.970   -2.907  -4.683  1.00 83.70 357 A 1 
ATOM 2765 C CZ    . PHE A 1 357 ? 3.838   -1.548  -4.355  1.00 84.05 357 A 1 
ATOM 2766 N N     . GLU A 1 358 ? 1.455   -4.091  -10.973 1.00 93.72 358 A 1 
ATOM 2767 C CA    . GLU A 1 358 ? 1.175   -4.256  -12.387 1.00 93.71 358 A 1 
ATOM 2768 C C     . GLU A 1 358 ? 0.080   -3.298  -12.876 1.00 94.32 358 A 1 
ATOM 2769 O O     . GLU A 1 358 ? -0.810  -2.847  -12.149 1.00 92.58 358 A 1 
ATOM 2770 C CB    . GLU A 1 358 ? 0.769   -5.702  -12.687 1.00 92.04 358 A 1 
ATOM 2771 C CG    . GLU A 1 358 ? 1.921   -6.681  -12.442 1.00 80.44 358 A 1 
ATOM 2772 C CD    . GLU A 1 358 ? 1.566   -8.108  -12.873 1.00 74.11 358 A 1 
ATOM 2773 O OE1   . GLU A 1 358 ? 2.457   -8.968  -12.753 1.00 66.16 358 A 1 
ATOM 2774 O OE2   . GLU A 1 358 ? 0.415   -8.320  -13.319 1.00 64.94 358 A 1 
ATOM 2775 N N     . LYS A 1 359 ? 0.142   -2.961  -14.166 1.00 93.42 359 A 1 
ATOM 2776 C CA    . LYS A 1 359 ? -0.808  -2.028  -14.756 1.00 93.72 359 A 1 
ATOM 2777 C C     . LYS A 1 359 ? -2.185  -2.683  -14.896 1.00 94.37 359 A 1 
ATOM 2778 O O     . LYS A 1 359 ? -2.481  -3.332  -15.893 1.00 92.33 359 A 1 
ATOM 2779 C CB    . LYS A 1 359 ? -0.265  -1.503  -16.081 1.00 91.78 359 A 1 
ATOM 2780 C CG    . LYS A 1 359 ? -1.181  -0.418  -16.674 1.00 85.99 359 A 1 
ATOM 2781 C CD    . LYS A 1 359 ? -0.622  0.035   -18.025 1.00 80.10 359 A 1 
ATOM 2782 C CE    . LYS A 1 359 ? -1.550  1.052   -18.662 1.00 70.14 359 A 1 
ATOM 2783 N NZ    . LYS A 1 359 ? -1.089  1.410   -20.024 1.00 63.47 359 A 1 
ATOM 2784 N N     . THR A 1 360 ? -3.073  -2.377  -13.966 1.00 94.53 360 A 1 
ATOM 2785 C CA    . THR A 1 360 ? -4.476  -2.769  -14.038 1.00 94.45 360 A 1 
ATOM 2786 C C     . THR A 1 360 ? -5.336  -1.664  -14.653 1.00 95.27 360 A 1 
ATOM 2787 O O     . THR A 1 360 ? -5.174  -0.467  -14.385 1.00 93.23 360 A 1 
ATOM 2788 C CB    . THR A 1 360 ? -5.001  -3.215  -12.661 1.00 92.17 360 A 1 
ATOM 2789 O OG1   . THR A 1 360 ? -4.871  -2.178  -11.729 1.00 80.73 360 A 1 
ATOM 2790 C CG2   . THR A 1 360 ? -4.246  -4.427  -12.125 1.00 77.73 360 A 1 
ATOM 2791 N N     . THR A 1 361 ? -6.267  -2.024  -15.537 1.00 95.42 361 A 1 
ATOM 2792 C CA    . THR A 1 361 ? -7.256  -1.102  -16.107 1.00 95.85 361 A 1 
ATOM 2793 C C     . THR A 1 361 ? -8.563  -1.250  -15.351 1.00 96.08 361 A 1 
ATOM 2794 O O     . THR A 1 361 ? -9.270  -2.237  -15.507 1.00 94.05 361 A 1 
ATOM 2795 C CB    . THR A 1 361 ? -7.459  -1.347  -17.609 1.00 94.93 361 A 1 
ATOM 2796 O OG1   . THR A 1 361 ? -6.229  -1.178  -18.283 1.00 86.86 361 A 1 
ATOM 2797 C CG2   . THR A 1 361 ? -8.442  -0.335  -18.216 1.00 85.95 361 A 1 
ATOM 2798 N N     . ARG A 1 362 ? -8.923  -0.243  -14.552 1.00 95.73 362 A 1 
ATOM 2799 C CA    . ARG A 1 362 ? -10.153 -0.268  -13.746 1.00 95.57 362 A 1 
ATOM 2800 C C     . ARG A 1 362 ? -11.427 0.055   -14.544 1.00 96.22 362 A 1 
ATOM 2801 O O     . ARG A 1 362 ? -12.522 -0.280  -14.116 1.00 94.10 362 A 1 
ATOM 2802 C CB    . ARG A 1 362 ? -10.012 0.682   -12.547 1.00 93.99 362 A 1 
ATOM 2803 C CG    . ARG A 1 362 ? -8.961  0.208   -11.525 1.00 88.72 362 A 1 
ATOM 2804 C CD    . ARG A 1 362 ? -8.993  1.087   -10.268 1.00 84.05 362 A 1 
ATOM 2805 N NE    . ARG A 1 362 ? -8.115  0.562   -9.186  1.00 77.29 362 A 1 
ATOM 2806 C CZ    . ARG A 1 362 ? -6.835  0.827   -8.991  1.00 71.57 362 A 1 
ATOM 2807 N NH1   . ARG A 1 362 ? -6.182  1.628   -9.770  1.00 62.91 362 A 1 
ATOM 2808 N NH2   . ARG A 1 362 ? -6.192  0.285   -8.006  1.00 64.69 362 A 1 
ATOM 2809 N N     . TYR A 1 363 ? -11.276 0.744   -15.680 1.00 95.76 363 A 1 
ATOM 2810 C CA    . TYR A 1 363 ? -12.397 1.176   -16.511 1.00 95.83 363 A 1 
ATOM 2811 C C     . TYR A 1 363 ? -12.133 0.808   -17.981 1.00 95.97 363 A 1 
ATOM 2812 O O     . TYR A 1 363 ? -11.559 1.599   -18.732 1.00 94.63 363 A 1 
ATOM 2813 C CB    . TYR A 1 363 ? -12.617 2.684   -16.340 1.00 95.35 363 A 1 
ATOM 2814 C CG    . TYR A 1 363 ? -13.022 3.109   -14.943 1.00 95.16 363 A 1 
ATOM 2815 C CD1   . TYR A 1 363 ? -14.372 3.085   -14.549 1.00 92.12 363 A 1 
ATOM 2816 C CD2   . TYR A 1 363 ? -12.050 3.505   -14.012 1.00 92.04 363 A 1 
ATOM 2817 C CE1   . TYR A 1 363 ? -14.747 3.459   -13.255 1.00 91.29 363 A 1 
ATOM 2818 C CE2   . TYR A 1 363 ? -12.411 3.875   -12.708 1.00 90.59 363 A 1 
ATOM 2819 C CZ    . TYR A 1 363 ? -13.762 3.852   -12.331 1.00 92.03 363 A 1 
ATOM 2820 O OH    . TYR A 1 363 ? -14.130 4.205   -11.051 1.00 90.40 363 A 1 
ATOM 2821 N N     . ALA A 1 364 ? -12.593 -0.366  -18.386 1.00 97.31 364 A 1 
ATOM 2822 C CA    . ALA A 1 364 ? -12.434 -0.872  -19.744 1.00 97.12 364 A 1 
ATOM 2823 C C     . ALA A 1 364 ? -13.013 0.079   -20.810 1.00 97.26 364 A 1 
ATOM 2824 O O     . ALA A 1 364 ? -12.363 0.346   -21.815 1.00 95.77 364 A 1 
ATOM 2825 C CB    . ALA A 1 364 ? -13.089 -2.254  -19.822 1.00 96.14 364 A 1 
ATOM 2826 N N     . THR A 1 365 ? -14.177 0.694   -20.548 1.00 97.24 365 A 1 
ATOM 2827 C CA    . THR A 1 365 ? -14.800 1.675   -21.446 1.00 96.75 365 A 1 
ATOM 2828 C C     . THR A 1 365 ? -13.890 2.888   -21.687 1.00 96.94 365 A 1 
ATOM 2829 O O     . THR A 1 365 ? -13.670 3.291   -22.830 1.00 95.48 365 A 1 
ATOM 2830 C CB    . THR A 1 365 ? -16.141 2.153   -20.883 1.00 95.57 365 A 1 
ATOM 2831 O OG1   . THR A 1 365 ? -15.981 2.614   -19.560 1.00 84.79 365 A 1 
ATOM 2832 C CG2   . THR A 1 365 ? -17.179 1.030   -20.848 1.00 81.05 365 A 1 
ATOM 2833 N N     . ARG A 1 366 ? -13.259 3.426   -20.645 1.00 97.26 366 A 1 
ATOM 2834 C CA    . ARG A 1 366 ? -12.317 4.550   -20.785 1.00 97.19 366 A 1 
ATOM 2835 C C     . ARG A 1 366 ? -11.044 4.165   -21.536 1.00 97.03 366 A 1 
ATOM 2836 O O     . ARG A 1 366 ? -10.482 5.012   -22.223 1.00 95.64 366 A 1 
ATOM 2837 C CB    . ARG A 1 366 ? -11.944 5.134   -19.424 1.00 96.75 366 A 1 
ATOM 2838 C CG    . ARG A 1 366 ? -13.133 5.794   -18.716 1.00 94.26 366 A 1 
ATOM 2839 C CD    . ARG A 1 366 ? -12.629 6.574   -17.500 1.00 92.49 366 A 1 
ATOM 2840 N NE    . ARG A 1 366 ? -13.740 7.189   -16.756 1.00 90.50 366 A 1 
ATOM 2841 C CZ    . ARG A 1 366 ? -13.636 8.129   -15.827 1.00 89.86 366 A 1 
ATOM 2842 N NH1   . ARG A 1 366 ? -12.484 8.620   -15.477 1.00 82.14 366 A 1 
ATOM 2843 N NH2   . ARG A 1 366 ? -14.696 8.579   -15.232 1.00 85.03 366 A 1 
ATOM 2844 N N     . LYS A 1 367 ? -10.595 2.924   -21.391 1.00 97.28 367 A 1 
ATOM 2845 C CA    . LYS A 1 367 ? -9.472  2.393   -22.164 1.00 97.25 367 A 1 
ATOM 2846 C C     . LYS A 1 367 ? -9.832  2.349   -23.648 1.00 97.13 367 A 1 
ATOM 2847 O O     . LYS A 1 367 ? -9.106  2.943   -24.436 1.00 96.12 367 A 1 
ATOM 2848 C CB    . LYS A 1 367 ? -9.048  1.026   -21.618 1.00 96.90 367 A 1 
ATOM 2849 C CG    . LYS A 1 367 ? -7.881  0.437   -22.405 1.00 95.71 367 A 1 
ATOM 2850 C CD    . LYS A 1 367 ? -7.486  -0.959  -21.919 1.00 93.33 367 A 1 
ATOM 2851 C CE    . LYS A 1 367 ? -6.465  -1.526  -22.899 1.00 87.99 367 A 1 
ATOM 2852 N NZ    . LYS A 1 367 ? -6.144  -2.953  -22.663 1.00 81.88 367 A 1 
ATOM 2853 N N     . ALA A 1 368 ? -10.968 1.766   -24.013 1.00 97.19 368 A 1 
ATOM 2854 C CA    . ALA A 1 368 ? -11.434 1.685   -25.393 1.00 96.83 368 A 1 
ATOM 2855 C C     . ALA A 1 368 ? -11.555 3.073   -26.042 1.00 96.88 368 A 1 
ATOM 2856 O O     . ALA A 1 368 ? -11.016 3.306   -27.120 1.00 95.60 368 A 1 
ATOM 2857 C CB    . ALA A 1 368 ? -12.770 0.930   -25.405 1.00 96.18 368 A 1 
ATOM 2858 N N     . TYR A 1 369 ? -12.157 4.055   -25.357 1.00 96.85 369 A 1 
ATOM 2859 C CA    . TYR A 1 369 ? -12.211 5.438   -25.843 1.00 96.36 369 A 1 
ATOM 2860 C C     . TYR A 1 369 ? -10.827 6.092   -25.997 1.00 96.33 369 A 1 
ATOM 2861 O O     . TYR A 1 369 ? -10.622 6.886   -26.910 1.00 95.27 369 A 1 
ATOM 2862 C CB    . TYR A 1 369 ? -13.062 6.295   -24.899 1.00 95.59 369 A 1 
ATOM 2863 C CG    . TYR A 1 369 ? -14.553 6.138   -25.090 1.00 93.31 369 A 1 
ATOM 2864 C CD1   . TYR A 1 369 ? -15.152 6.544   -26.295 1.00 88.97 369 A 1 
ATOM 2865 C CD2   . TYR A 1 369 ? -15.358 5.601   -24.074 1.00 87.57 369 A 1 
ATOM 2866 C CE1   . TYR A 1 369 ? -16.530 6.390   -26.494 1.00 86.00 369 A 1 
ATOM 2867 C CE2   . TYR A 1 369 ? -16.734 5.445   -24.253 1.00 84.05 369 A 1 
ATOM 2868 C CZ    . TYR A 1 369 ? -17.323 5.838   -25.474 1.00 86.10 369 A 1 
ATOM 2869 O OH    . TYR A 1 369 ? -18.682 5.676   -25.670 1.00 83.91 369 A 1 
ATOM 2870 N N     . ALA A 1 370 ? -9.879  5.801   -25.103 1.00 96.38 370 A 1 
ATOM 2871 C CA    . ALA A 1 370 ? -8.534  6.355   -25.189 1.00 96.04 370 A 1 
ATOM 2872 C C     . ALA A 1 370 ? -7.702  5.737   -26.322 1.00 95.94 370 A 1 
ATOM 2873 O O     . ALA A 1 370 ? -6.796  6.407   -26.836 1.00 94.22 370 A 1 
ATOM 2874 C CB    . ALA A 1 370 ? -7.834  6.169   -23.842 1.00 95.24 370 A 1 
ATOM 2875 N N     . GLU A 1 371 ? -7.970  4.498   -26.696 1.00 96.71 371 A 1 
ATOM 2876 C CA    . GLU A 1 371 ? -7.346  3.798   -27.819 1.00 96.40 371 A 1 
ATOM 2877 C C     . GLU A 1 371 ? -7.892  4.293   -29.163 1.00 96.38 371 A 1 
ATOM 2878 O O     . GLU A 1 371 ? -7.109  4.592   -30.056 1.00 94.85 371 A 1 
ATOM 2879 C CB    . GLU A 1 371 ? -7.534  2.276   -27.642 1.00 95.54 371 A 1 
ATOM 2880 C CG    . GLU A 1 371 ? -6.648  1.726   -26.512 1.00 88.63 371 A 1 
ATOM 2881 C CD    . GLU A 1 371 ? -6.938  0.277   -26.092 1.00 85.40 371 A 1 
ATOM 2882 O OE1   . GLU A 1 371 ? -6.114  -0.275  -25.321 1.00 79.16 371 A 1 
ATOM 2883 O OE2   . GLU A 1 371 ? -7.993  -0.269  -26.451 1.00 78.93 371 A 1 
ATOM 2884 N N     . ALA A 1 372 ? -9.204  4.473   -29.270 1.00 96.01 372 A 1 
ATOM 2885 C CA    . ALA A 1 372 ? -9.861  4.942   -30.487 1.00 95.51 372 A 1 
ATOM 2886 C C     . ALA A 1 372 ? -9.711  6.456   -30.745 1.00 95.69 372 A 1 
ATOM 2887 O O     . ALA A 1 372 ? -10.017 6.941   -31.833 1.00 93.51 372 A 1 
ATOM 2888 C CB    . ALA A 1 372 ? -11.338 4.546   -30.407 1.00 94.06 372 A 1 
ATOM 2889 N N     . ARG A 1 373 ? -9.273  7.234   -29.737 1.00 95.13 373 A 1 
ATOM 2890 C CA    . ARG A 1 373 ? -9.241  8.692   -29.870 1.00 94.97 373 A 1 
ATOM 2891 C C     . ARG A 1 373 ? -8.084  9.153   -30.757 1.00 95.33 373 A 1 
ATOM 2892 O O     . ARG A 1 373 ? -6.950  8.756   -30.512 1.00 94.22 373 A 1 
ATOM 2893 C CB    . ARG A 1 373 ? -9.186  9.328   -28.477 1.00 93.39 373 A 1 
ATOM 2894 C CG    . ARG A 1 373 ? -9.381  10.837  -28.567 1.00 85.79 373 A 1 
ATOM 2895 C CD    . ARG A 1 373 ? -9.475  11.435  -27.171 1.00 85.02 373 A 1 
ATOM 2896 N NE    . ARG A 1 373 ? -9.726  12.877  -27.274 1.00 82.03 373 A 1 
ATOM 2897 C CZ    . ARG A 1 373 ? -10.051 13.686  -26.280 1.00 81.32 373 A 1 
ATOM 2898 N NH1   . ARG A 1 373 ? -10.152 13.245  -25.061 1.00 72.37 373 A 1 
ATOM 2899 N NH2   . ARG A 1 373 ? -10.275 14.947  -26.514 1.00 74.03 373 A 1 
ATOM 2900 N N     . PRO A 1 374 ? -8.332  10.094  -31.723 1.00 95.15 374 A 1 
ATOM 2901 C CA    . PRO A 1 374 ? -7.277  10.657  -32.550 1.00 95.01 374 A 1 
ATOM 2902 C C     . PRO A 1 374 ? -6.230  11.388  -31.701 1.00 95.80 374 A 1 
ATOM 2903 O O     . PRO A 1 374 ? -6.531  11.951  -30.632 1.00 94.92 374 A 1 
ATOM 2904 C CB    . PRO A 1 374 ? -7.986  11.585  -33.546 1.00 93.12 374 A 1 
ATOM 2905 C CG    . PRO A 1 374 ? -9.277  11.963  -32.840 1.00 89.21 374 A 1 
ATOM 2906 C CD    . PRO A 1 374 ? -9.615  10.695  -32.060 1.00 92.65 374 A 1 
ATOM 2907 N N     . ARG A 1 375 ? -4.963  11.332  -32.165 1.00 95.04 375 A 1 
ATOM 2908 C CA    . ARG A 1 375 ? -3.810  11.886  -31.439 1.00 95.18 375 A 1 
ATOM 2909 C C     . ARG A 1 375 ? -2.897  12.654  -32.383 1.00 94.91 375 A 1 
ATOM 2910 O O     . ARG A 1 375 ? -2.465  12.105  -33.383 1.00 92.98 375 A 1 
ATOM 2911 C CB    . ARG A 1 375 ? -3.012  10.775  -30.755 1.00 94.14 375 A 1 
ATOM 2912 C CG    . ARG A 1 375 ? -3.834  9.988   -29.725 1.00 91.20 375 A 1 
ATOM 2913 C CD    . ARG A 1 375 ? -2.953  8.952   -29.039 1.00 91.79 375 A 1 
ATOM 2914 N NE    . ARG A 1 375 ? -3.747  8.074   -28.162 1.00 91.12 375 A 1 
ATOM 2915 C CZ    . ARG A 1 375 ? -3.291  7.333   -27.172 1.00 92.47 375 A 1 
ATOM 2916 N NH1   . ARG A 1 375 ? -2.045  7.333   -26.833 1.00 84.11 375 A 1 
ATOM 2917 N NH2   . ARG A 1 375 ? -4.106  6.563   -26.508 1.00 87.37 375 A 1 
ATOM 2918 N N     . ILE A 1 376 ? -2.504  13.859  -31.982 1.00 95.27 376 A 1 
ATOM 2919 C CA    . ILE A 1 376 ? -1.456  14.653  -32.638 1.00 94.93 376 A 1 
ATOM 2920 C C     . ILE A 1 376 ? -0.188  14.546  -31.786 1.00 95.26 376 A 1 
ATOM 2921 O O     . ILE A 1 376 ? -0.181  14.934  -30.614 1.00 93.64 376 A 1 
ATOM 2922 C CB    . ILE A 1 376 ? -1.928  16.104  -32.858 1.00 93.70 376 A 1 
ATOM 2923 C CG1   . ILE A 1 376 ? -3.165  16.141  -33.781 1.00 88.07 376 A 1 
ATOM 2924 C CG2   . ILE A 1 376 ? -0.783  16.951  -33.444 1.00 86.80 376 A 1 
ATOM 2925 C CD1   . ILE A 1 376 ? -3.829  17.510  -33.891 1.00 79.51 376 A 1 
ATOM 2926 N N     . LYS A 1 377 ? 0.883   13.966  -32.349 1.00 94.80 377 A 1 
ATOM 2927 C CA    . LYS A 1 377 ? 2.161   13.742  -31.651 1.00 94.97 377 A 1 
ATOM 2928 C C     . LYS A 1 377 ? 1.973   13.094  -30.266 1.00 95.42 377 A 1 
ATOM 2929 O O     . LYS A 1 377 ? 2.589   13.501  -29.274 1.00 93.08 377 A 1 
ATOM 2930 C CB    . LYS A 1 377 ? 2.988   15.046  -31.613 1.00 93.94 377 A 1 
ATOM 2931 C CG    . LYS A 1 377 ? 3.331   15.566  -33.009 1.00 90.46 377 A 1 
ATOM 2932 C CD    . LYS A 1 377 ? 4.083   16.908  -32.959 1.00 84.39 377 A 1 
ATOM 2933 C CE    . LYS A 1 377 ? 4.362   17.377  -34.381 1.00 77.04 377 A 1 
ATOM 2934 N NZ    . LYS A 1 377 ? 4.988   18.721  -34.453 1.00 68.22 377 A 1 
ATOM 2935 N N     . GLY A 1 378 ? 1.086   12.106  -30.190 1.00 94.85 378 A 1 
ATOM 2936 C CA    . GLY A 1 378 ? 0.780   11.336  -28.986 1.00 94.89 378 A 1 
ATOM 2937 C C     . GLY A 1 378 ? -0.185  11.992  -27.998 1.00 95.59 378 A 1 
ATOM 2938 O O     . GLY A 1 378 ? -0.716  11.293  -27.129 1.00 93.55 378 A 1 
ATOM 2939 N N     . ARG A 1 379 ? -0.473  13.307  -28.125 1.00 96.08 379 A 1 
ATOM 2940 C CA    . ARG A 1 379 ? -1.482  13.992  -27.309 1.00 96.32 379 A 1 
ATOM 2941 C C     . ARG A 1 379 ? -2.872  13.771  -27.894 1.00 96.64 379 A 1 
ATOM 2942 O O     . ARG A 1 379 ? -3.011  13.650  -29.101 1.00 95.06 379 A 1 
ATOM 2943 C CB    . ARG A 1 379 ? -1.185  15.495  -27.211 1.00 95.39 379 A 1 
ATOM 2944 C CG    . ARG A 1 379 ? 0.171   15.775  -26.563 1.00 89.33 379 A 1 
ATOM 2945 C CD    . ARG A 1 379 ? 0.381   17.283  -26.413 1.00 89.04 379 A 1 
ATOM 2946 N NE    . ARG A 1 379 ? 1.697   17.584  -25.837 1.00 84.08 379 A 1 
ATOM 2947 C CZ    . ARG A 1 379 ? 2.158   18.790  -25.537 1.00 82.08 379 A 1 
ATOM 2948 N NH1   . ARG A 1 379 ? 1.443   19.859  -25.726 1.00 72.50 379 A 1 
ATOM 2949 N NH2   . ARG A 1 379 ? 3.353   18.932  -25.047 1.00 73.18 379 A 1 
ATOM 2950 N N     . PHE A 1 380 ? -3.887  13.775  -27.052 1.00 95.73 380 A 1 
ATOM 2951 C CA    . PHE A 1 380 ? -5.253  13.741  -27.549 1.00 95.62 380 A 1 
ATOM 2952 C C     . PHE A 1 380 ? -5.558  15.004  -28.357 1.00 94.93 380 A 1 
ATOM 2953 O O     . PHE A 1 380 ? -5.370  16.117  -27.849 1.00 93.15 380 A 1 
ATOM 2954 C CB    . PHE A 1 380 ? -6.246  13.594  -26.390 1.00 95.68 380 A 1 
ATOM 2955 C CG    . PHE A 1 380 ? -6.137  12.293  -25.627 1.00 96.16 380 A 1 
ATOM 2956 C CD1   . PHE A 1 380 ? -6.309  11.076  -26.289 1.00 94.83 380 A 1 
ATOM 2957 C CD2   . PHE A 1 380 ? -5.897  12.300  -24.247 1.00 94.78 380 A 1 
ATOM 2958 C CE1   . PHE A 1 380 ? -6.244  9.862   -25.584 1.00 94.15 380 A 1 
ATOM 2959 C CE2   . PHE A 1 380 ? -5.828  11.092  -23.527 1.00 93.78 380 A 1 
ATOM 2960 C CZ    . PHE A 1 380 ? -5.999  9.865   -24.198 1.00 94.68 380 A 1 
ATOM 2961 N N     . ALA A 1 381 ? -6.032  14.830  -29.580 1.00 95.37 381 A 1 
ATOM 2962 C CA    . ALA A 1 381 ? -6.485  15.907  -30.447 1.00 94.61 381 A 1 
ATOM 2963 C C     . ALA A 1 381 ? -7.986  16.179  -30.237 1.00 94.04 381 A 1 
ATOM 2964 O O     . ALA A 1 381 ? -8.733  15.307  -29.771 1.00 90.53 381 A 1 
ATOM 2965 C CB    . ALA A 1 381 ? -6.158  15.545  -31.886 1.00 92.54 381 A 1 
ATOM 2966 N N     . LYS A 1 382 ? -8.422  17.402  -30.602 1.00 93.20 382 A 1 
ATOM 2967 C CA    . LYS A 1 382 ? -9.847  17.660  -30.793 1.00 91.98 382 A 1 
ATOM 2968 C C     . LYS A 1 382 ? -10.307 16.958  -32.060 1.00 90.97 382 A 1 
ATOM 2969 O O     . LYS A 1 382 ? -9.521  16.737  -32.973 1.00 84.96 382 A 1 
ATOM 2970 C CB    . LYS A 1 382 ? -10.128 19.157  -30.880 1.00 88.56 382 A 1 
ATOM 2971 C CG    . LYS A 1 382 ? -9.868  19.905  -29.568 1.00 79.44 382 A 1 
ATOM 2972 C CD    . LYS A 1 382 ? -10.186 21.380  -29.798 1.00 75.36 382 A 1 
ATOM 2973 C CE    . LYS A 1 382 ? -9.900  22.233  -28.580 1.00 66.36 382 A 1 
ATOM 2974 N NZ    . LYS A 1 382 ? -10.073 23.667  -28.925 1.00 58.88 382 A 1 
ATOM 2975 N N     . ARG A 1 383 ? -11.598 16.632  -32.141 1.00 89.30 383 A 1 
ATOM 2976 C CA    . ARG A 1 383 ? -12.158 15.953  -33.315 1.00 86.66 383 A 1 
ATOM 2977 C C     . ARG A 1 383 ? -12.021 16.809  -34.580 1.00 85.94 383 A 1 
ATOM 2978 O O     . ARG A 1 383 ? -11.610 16.283  -35.602 1.00 78.39 383 A 1 
ATOM 2979 C CB    . ARG A 1 383 ? -13.608 15.552  -33.015 1.00 81.58 383 A 1 
ATOM 2980 C CG    . ARG A 1 383 ? -14.132 14.558  -34.048 1.00 70.60 383 A 1 
ATOM 2981 C CD    . ARG A 1 383 ? -15.527 14.075  -33.655 1.00 67.24 383 A 1 
ATOM 2982 N NE    . ARG A 1 383 ? -16.029 13.076  -34.607 1.00 59.51 383 A 1 
ATOM 2983 C CZ    . ARG A 1 383 ? -17.108 12.322  -34.473 1.00 54.61 383 A 1 
ATOM 2984 N NH1   . ARG A 1 383 ? -17.880 12.403  -33.415 1.00 51.19 383 A 1 
ATOM 2985 N NH2   . ARG A 1 383 ? -17.423 11.482  -35.402 1.00 50.58 383 A 1 
ATOM 2986 N N     . SER A 1 384 ? -12.247 18.126  -34.476 1.00 86.66 384 A 1 
ATOM 2987 C CA    . SER A 1 384 ? -12.032 19.093  -35.557 1.00 85.52 384 A 1 
ATOM 2988 C C     . SER A 1 384 ? -10.591 19.119  -36.057 1.00 85.43 384 A 1 
ATOM 2989 O O     . SER A 1 384 ? -10.342 19.163  -37.251 1.00 77.43 384 A 1 
ATOM 2990 C CB    . SER A 1 384 ? -12.364 20.496  -35.050 1.00 80.11 384 A 1 
ATOM 2991 O OG    . SER A 1 384 ? -11.641 20.812  -33.868 1.00 70.37 384 A 1 
ATOM 2992 N N     . ASP A 1 385 ? -9.634  19.066  -35.139 1.00 82.01 385 A 1 
ATOM 2993 C CA    . ASP A 1 385 ? -8.218  19.205  -35.469 1.00 79.62 385 A 1 
ATOM 2994 C C     . ASP A 1 385 ? -7.698  17.921  -36.134 1.00 79.47 385 A 1 
ATOM 2995 O O     . ASP A 1 385 ? -6.813  17.967  -36.980 1.00 73.86 385 A 1 
ATOM 2996 C CB    . ASP A 1 385 ? -7.404  19.537  -34.202 1.00 73.67 385 A 1 
ATOM 2997 C CG    . ASP A 1 385 ? -7.911  20.710  -33.343 1.00 65.86 385 A 1 
ATOM 2998 O OD1   . ASP A 1 385 ? -8.826  21.451  -33.763 1.00 59.48 385 A 1 
ATOM 2999 O OD2   . ASP A 1 385 ? -7.458  20.817  -32.182 1.00 59.24 385 A 1 
ATOM 3000 N N     . ALA A 1 386 ? -8.260  16.788  -35.792 1.00 77.60 386 A 1 
ATOM 3001 C CA    . ALA A 1 386 ? -7.947  15.515  -36.421 1.00 73.63 386 A 1 
ATOM 3002 C C     . ALA A 1 386 ? -8.518  15.407  -37.842 1.00 74.44 386 A 1 
ATOM 3003 O O     . ALA A 1 386 ? -7.836  14.876  -38.722 1.00 69.93 386 A 1 
ATOM 3004 C CB    . ALA A 1 386 ? -8.480  14.386  -35.529 1.00 68.97 386 A 1 
ATOM 3005 N N     . GLU A 1 387 ? -9.726  15.919  -38.094 1.00 75.91 387 A 1 
ATOM 3006 C CA    . GLU A 1 387 ? -10.311 15.983  -39.438 1.00 73.92 387 A 1 
ATOM 3007 C C     . GLU A 1 387 ? -9.479  16.899  -40.354 1.00 74.59 387 A 1 
ATOM 3008 O O     . GLU A 1 387 ? -9.138  16.497  -41.469 1.00 68.59 387 A 1 
ATOM 3009 C CB    . GLU A 1 387 ? -11.788 16.413  -39.344 1.00 66.58 387 A 1 
ATOM 3010 C CG    . GLU A 1 387 ? -12.686 15.273  -38.818 1.00 58.13 387 A 1 
ATOM 3011 C CD    . GLU A 1 387 ? -14.127 15.670  -38.447 1.00 52.13 387 A 1 
ATOM 3012 O OE1   . GLU A 1 387 ? -14.837 14.811  -37.850 1.00 48.75 387 A 1 
ATOM 3013 O OE2   . GLU A 1 387 ? -14.517 16.838  -38.675 1.00 46.89 387 A 1 
ATOM 3014 N N     . MET A 1 388 ? -9.004  18.048  -39.861 1.00 76.16 388 A 1 
ATOM 3015 C CA    . MET A 1 388 ? -8.091  18.917  -40.613 1.00 74.18 388 A 1 
ATOM 3016 C C     . MET A 1 388 ? -6.725  18.274  -40.884 1.00 73.51 388 A 1 
ATOM 3017 O O     . MET A 1 388 ? -6.170  18.481  -41.959 1.00 67.36 388 A 1 
ATOM 3018 C CB    . MET A 1 388 ? -7.871  20.237  -39.866 1.00 69.15 388 A 1 
ATOM 3019 C CG    . MET A 1 388 ? -9.010  21.227  -40.063 1.00 61.74 388 A 1 
ATOM 3020 S SD    . MET A 1 388 ? -8.709  22.892  -39.380 1.00 53.75 388 A 1 
ATOM 3021 C CE    . MET A 1 388 ? -7.298  23.400  -40.378 1.00 49.02 388 A 1 
ATOM 3022 N N     . GLU A 1 389 ? -6.135  17.542  -39.954 1.00 72.62 389 A 1 
ATOM 3023 C CA    . GLU A 1 389 ? -4.821  16.908  -40.166 1.00 70.01 389 A 1 
ATOM 3024 C C     . GLU A 1 389 ? -4.915  15.765  -41.192 1.00 68.57 389 A 1 
ATOM 3025 O O     . GLU A 1 389 ? -4.028  15.620  -42.036 1.00 64.74 389 A 1 
ATOM 3026 C CB    . GLU A 1 389 ? -4.229  16.429  -38.817 1.00 65.14 389 A 1 
ATOM 3027 C CG    . GLU A 1 389 ? -2.726  16.065  -38.914 1.00 57.07 389 A 1 
ATOM 3028 C CD    . GLU A 1 389 ? -2.082  15.650  -37.577 1.00 54.55 389 A 1 
ATOM 3029 O OE1   . GLU A 1 389 ? -0.843  15.820  -37.420 1.00 50.13 389 A 1 
ATOM 3030 O OE2   . GLU A 1 389 ? -2.794  15.153  -36.682 1.00 50.73 389 A 1 
ATOM 3031 N N     . VAL A 1 390 ? -5.996  14.999  -41.166 1.00 72.32 390 A 1 
ATOM 3032 C CA    . VAL A 1 390 ? -6.261  13.973  -42.178 1.00 70.99 390 A 1 
ATOM 3033 C C     . VAL A 1 390 ? -6.440  14.615  -43.551 1.00 71.48 390 A 1 
ATOM 3034 O O     . VAL A 1 390 ? -5.796  14.169  -44.504 1.00 67.48 390 A 1 
ATOM 3035 C CB    . VAL A 1 390 ? -7.465  13.104  -41.797 1.00 66.36 390 A 1 
ATOM 3036 C CG1   . VAL A 1 390 ? -7.843  12.117  -42.906 1.00 56.42 390 A 1 
ATOM 3037 C CG2   . VAL A 1 390 ? -7.154  12.256  -40.556 1.00 61.34 390 A 1 
ATOM 3038 N N     . ASP A 1 391 ? -7.203  15.693  -43.664 1.00 65.17 391 A 1 
ATOM 3039 C CA    . ASP A 1 391 ? -7.447  16.391  -44.927 1.00 61.62 391 A 1 
ATOM 3040 C C     . ASP A 1 391 ? -6.156  17.026  -45.488 1.00 60.12 391 A 1 
ATOM 3041 O O     . ASP A 1 391 ? -5.839  16.882  -46.669 1.00 58.24 391 A 1 
ATOM 3042 C CB    . ASP A 1 391 ? -8.562  17.421  -44.715 1.00 57.21 391 A 1 
ATOM 3043 C CG    . ASP A 1 391 ? -9.275  17.838  -46.001 1.00 49.62 391 A 1 
ATOM 3044 O OD1   . ASP A 1 391 ? -9.272  17.037  -46.954 1.00 47.07 391 A 1 
ATOM 3045 O OD2   . ASP A 1 391 ? -9.855  18.944  -45.990 1.00 46.42 391 A 1 
ATOM 3046 N N     . GLN A 1 392 ? -5.303  17.619  -44.649 1.00 65.45 392 A 1 
ATOM 3047 C CA    . GLN A 1 392 ? -3.981  18.108  -45.060 1.00 64.92 392 A 1 
ATOM 3048 C C     . GLN A 1 392 ? -3.059  16.971  -45.525 1.00 65.26 392 A 1 
ATOM 3049 O O     . GLN A 1 392 ? -2.324  17.144  -46.506 1.00 63.04 392 A 1 
ATOM 3050 C CB    . GLN A 1 392 ? -3.305  18.874  -43.925 1.00 60.91 392 A 1 
ATOM 3051 C CG    . GLN A 1 392 ? -3.877  20.289  -43.777 1.00 55.37 392 A 1 
ATOM 3052 C CD    . GLN A 1 392 ? -3.156  21.118  -42.724 1.00 50.70 392 A 1 
ATOM 3053 O OE1   . GLN A 1 392 ? -2.240  20.702  -42.032 1.00 49.77 392 A 1 
ATOM 3054 N NE2   . GLN A 1 392 ? -3.537  22.368  -42.570 1.00 45.49 392 A 1 
ATOM 3055 N N     . THR A 1 393 ? -3.073  15.831  -44.857 1.00 65.79 393 A 1 
ATOM 3056 C CA    . THR A 1 393 ? -2.231  14.686  -45.248 1.00 65.02 393 A 1 
ATOM 3057 C C     . THR A 1 393 ? -2.696  14.106  -46.590 1.00 65.67 393 A 1 
ATOM 3058 O O     . THR A 1 393 ? -1.868  13.841  -47.455 1.00 60.59 393 A 1 
ATOM 3059 C CB    . THR A 1 393 ? -2.199  13.596  -44.171 1.00 60.47 393 A 1 
ATOM 3060 O OG1   . THR A 1 393 ? -1.961  14.141  -42.895 1.00 52.95 393 A 1 
ATOM 3061 C CG2   . THR A 1 393 ? -1.063  12.608  -44.413 1.00 54.92 393 A 1 
ATOM 3062 N N     . PHE A 1 394 ? -4.007  13.991  -46.801 1.00 58.98 394 A 1 
ATOM 3063 C CA    . PHE A 1 394 ? -4.577  13.572  -48.078 1.00 55.65 394 A 1 
ATOM 3064 C C     . PHE A 1 394 ? -4.336  14.600  -49.193 1.00 54.72 394 A 1 
ATOM 3065 O O     . PHE A 1 394 ? -3.944  14.215  -50.289 1.00 50.63 394 A 1 
ATOM 3066 C CB    . PHE A 1 394 ? -6.071  13.265  -47.916 1.00 50.89 394 A 1 
ATOM 3067 C CG    . PHE A 1 394 ? -6.351  11.803  -47.630 1.00 48.00 394 A 1 
ATOM 3068 C CD1   . PHE A 1 394 ? -6.462  10.903  -48.701 1.00 46.24 394 A 1 
ATOM 3069 C CD2   . PHE A 1 394 ? -6.471  11.334  -46.323 1.00 46.53 394 A 1 
ATOM 3070 C CE1   . PHE A 1 394 ? -6.703  9.538   -48.465 1.00 40.96 394 A 1 
ATOM 3071 C CE2   . PHE A 1 394 ? -6.705  9.968   -46.070 1.00 41.78 394 A 1 
ATOM 3072 C CZ    . PHE A 1 394 ? -6.828  9.071   -47.145 1.00 44.79 394 A 1 
ATOM 3073 N N     . SER A 1 395 ? -4.484  15.900  -48.931 1.00 59.92 395 A 1 
ATOM 3074 C CA    . SER A 1 395 ? -4.215  16.966  -49.903 1.00 58.80 395 A 1 
ATOM 3075 C C     . SER A 1 395 ? -2.740  16.984  -50.324 1.00 57.97 395 A 1 
ATOM 3076 O O     . SER A 1 395 ? -2.429  17.117  -51.514 1.00 54.72 395 A 1 
ATOM 3077 C CB    . SER A 1 395 ? -4.626  18.312  -49.313 1.00 55.22 395 A 1 
ATOM 3078 O OG    . SER A 1 395 ? -4.453  19.333  -50.258 1.00 47.77 395 A 1 
ATOM 3079 N N     . THR A 1 396 ? -1.812  16.783  -49.395 1.00 61.88 396 A 1 
ATOM 3080 C CA    . THR A 1 396 ? -0.370  16.730  -49.703 1.00 60.62 396 A 1 
ATOM 3081 C C     . THR A 1 396 ? -0.015  15.470  -50.504 1.00 61.12 396 A 1 
ATOM 3082 O O     . THR A 1 396 ? 0.792   15.552  -51.428 1.00 56.94 396 A 1 
ATOM 3083 C CB    . THR A 1 396 ? 0.491   16.795  -48.436 1.00 54.34 396 A 1 
ATOM 3084 O OG1   . THR A 1 396 ? 0.060   17.820  -47.567 1.00 48.18 396 A 1 
ATOM 3085 C CG2   . THR A 1 396 ? 1.958   17.113  -48.758 1.00 50.21 396 A 1 
ATOM 3086 N N     . ALA A 1 397 ? -0.630  14.337  -50.209 1.00 55.05 397 A 1 
ATOM 3087 C CA    . ALA A 1 397 ? -0.442  13.110  -50.979 1.00 53.69 397 A 1 
ATOM 3088 C C     . ALA A 1 397 ? -0.998  13.246  -52.405 1.00 52.44 397 A 1 
ATOM 3089 O O     . ALA A 1 397 ? -0.301  12.915  -53.364 1.00 51.97 397 A 1 
ATOM 3090 C CB    . ALA A 1 397 ? -1.077  11.942  -50.212 1.00 51.05 397 A 1 
ATOM 3091 N N     . ALA A 1 398 ? -2.183  13.823  -52.566 1.00 57.96 398 A 1 
ATOM 3092 C CA    . ALA A 1 398 ? -2.816  14.021  -53.870 1.00 57.13 398 A 1 
ATOM 3093 C C     . ALA A 1 398 ? -2.028  14.983  -54.779 1.00 56.49 398 A 1 
ATOM 3094 O O     . ALA A 1 398 ? -1.897  14.745  -55.978 1.00 55.00 398 A 1 
ATOM 3095 C CB    . ALA A 1 398 ? -4.252  14.517  -53.641 1.00 54.51 398 A 1 
ATOM 3096 N N     . LEU A 1 399 ? -1.449  16.060  -54.238 1.00 58.47 399 A 1 
ATOM 3097 C CA    . LEU A 1 399 ? -0.621  16.993  -55.012 1.00 56.50 399 A 1 
ATOM 3098 C C     . LEU A 1 399 ? 0.690   16.357  -55.508 1.00 56.52 399 A 1 
ATOM 3099 O O     . LEU A 1 399 ? 1.180   16.745  -56.565 1.00 53.46 399 A 1 
ATOM 3100 C CB    . LEU A 1 399 ? -0.333  18.244  -54.166 1.00 51.51 399 A 1 
ATOM 3101 C CG    . LEU A 1 399 ? -1.501  19.243  -54.120 1.00 47.48 399 A 1 
ATOM 3102 C CD1   . LEU A 1 399 ? -1.247  20.287  -53.029 1.00 45.43 399 A 1 
ATOM 3103 C CD2   . LEU A 1 399 ? -1.670  19.975  -55.453 1.00 49.53 399 A 1 
ATOM 3104 N N     . SER A 1 400 ? 1.259   15.393  -54.769 1.00 61.52 400 A 1 
ATOM 3105 C CA    . SER A 1 400 ? 2.514   14.750  -55.177 1.00 61.37 400 A 1 
ATOM 3106 C C     . SER A 1 400 ? 2.361   13.838  -56.401 1.00 61.56 400 A 1 
ATOM 3107 O O     . SER A 1 400 ? 3.292   13.743  -57.201 1.00 55.50 400 A 1 
ATOM 3108 C CB    . SER A 1 400 ? 3.150   13.995  -54.012 1.00 56.35 400 A 1 
ATOM 3109 O OG    . SER A 1 400 ? 2.406   12.881  -53.580 1.00 50.12 400 A 1 
ATOM 3110 N N     . ASP A 1 401 ? 1.208   13.242  -56.588 1.00 50.03 401 A 1 
ATOM 3111 C CA    . ASP A 1 401 ? 0.971   12.285  -57.684 1.00 52.35 401 A 1 
ATOM 3112 C C     . ASP A 1 401 ? 0.637   12.974  -59.028 1.00 52.19 401 A 1 
ATOM 3113 O O     . ASP A 1 401 ? 0.740   12.385  -60.093 1.00 50.03 401 A 1 
ATOM 3114 C CB    . ASP A 1 401 ? -0.122  11.294  -57.241 1.00 46.54 401 A 1 
ATOM 3115 C CG    . ASP A 1 401 ? -0.046  9.923   -57.932 1.00 42.09 401 A 1 
ATOM 3116 O OD1   . ASP A 1 401 ? 1.057   9.533   -58.353 1.00 40.92 401 A 1 
ATOM 3117 O OD2   . ASP A 1 401 ? -1.102  9.259   -57.977 1.00 41.29 401 A 1 
ATOM 3118 N N     . SER A 1 402 ? 0.289   14.266  -59.001 1.00 52.02 402 A 1 
ATOM 3119 C CA    . SER A 1 402 ? -0.076  15.007  -60.221 1.00 53.04 402 A 1 
ATOM 3120 C C     . SER A 1 402 ? 1.100   15.349  -61.143 1.00 52.99 402 A 1 
ATOM 3121 O O     . SER A 1 402 ? 0.881   15.873  -62.238 1.00 48.27 402 A 1 
ATOM 3122 C CB    . SER A 1 402 ? -0.875  16.258  -59.864 1.00 47.55 402 A 1 
ATOM 3123 O OG    . SER A 1 402 ? -0.084  17.258  -59.260 1.00 43.39 402 A 1 
ATOM 3124 N N     . SER A 1 403 ? 2.345   15.066  -60.760 1.00 44.89 403 A 1 
ATOM 3125 C CA    . SER A 1 403 ? 3.517   15.226  -61.631 1.00 46.63 403 A 1 
ATOM 3126 C C     . SER A 1 403 ? 3.628   14.098  -62.660 1.00 46.46 403 A 1 
ATOM 3127 O O     . SER A 1 403 ? 4.702   13.526  -62.857 1.00 43.23 403 A 1 
ATOM 3128 C CB    . SER A 1 403 ? 4.798   15.435  -60.814 1.00 42.65 403 A 1 
ATOM 3129 O OG    . SER A 1 403 ? 5.241   14.250  -60.182 1.00 39.00 403 A 1 
ATOM 3130 N N     . TYR A 1 404 ? 2.540   13.769  -63.331 1.00 47.58 404 A 1 
ATOM 3131 C CA    . TYR A 1 404 ? 2.579   13.004  -64.567 1.00 46.22 404 A 1 
ATOM 3132 C C     . TYR A 1 404 ? 3.351   13.818  -65.601 1.00 42.30 404 A 1 
ATOM 3133 O O     . TYR A 1 404 ? 2.835   14.759  -66.211 1.00 39.52 404 A 1 
ATOM 3134 C CB    . TYR A 1 404 ? 1.168   12.625  -65.046 1.00 43.48 404 A 1 
ATOM 3135 C CG    . TYR A 1 404 ? 0.638   11.356  -64.395 1.00 41.44 404 A 1 
ATOM 3136 C CD1   . TYR A 1 404 ? 0.918   10.098  -64.964 1.00 41.43 404 A 1 
ATOM 3137 C CD2   . TYR A 1 404 ? -0.107  11.430  -63.208 1.00 42.07 404 A 1 
ATOM 3138 C CE1   . TYR A 1 404 ? 0.461   8.920   -64.352 1.00 37.44 404 A 1 
ATOM 3139 C CE2   . TYR A 1 404 ? -0.562  10.252  -62.578 1.00 36.50 404 A 1 
ATOM 3140 C CZ    . TYR A 1 404 ? -0.276  8.997   -63.158 1.00 38.87 404 A 1 
ATOM 3141 O OH    . TYR A 1 404 ? -0.704  7.853   -62.539 1.00 38.35 404 A 1 
ATOM 3142 N N     . SER A 1 405 ? 4.624   13.482  -65.766 1.00 41.89 405 A 1 
ATOM 3143 C CA    . SER A 1 405 ? 5.467   13.999  -66.834 1.00 42.95 405 A 1 
ATOM 3144 C C     . SER A 1 405 ? 4.789   13.684  -68.162 1.00 41.08 405 A 1 
ATOM 3145 O O     . SER A 1 405 ? 4.674   12.522  -68.548 1.00 39.31 405 A 1 
ATOM 3146 C CB    . SER A 1 405 ? 6.861   13.372  -66.762 1.00 39.13 405 A 1 
ATOM 3147 O OG    . SER A 1 405 ? 6.784   11.961  -66.722 1.00 36.44 405 A 1 
ATOM 3148 N N     . THR A 1 406 ? 4.337   14.710  -68.850 1.00 43.60 406 A 1 
ATOM 3149 C CA    . THR A 1 406 ? 3.906   14.608  -70.240 1.00 47.33 406 A 1 
ATOM 3150 C C     . THR A 1 406 ? 5.108   14.136  -71.055 1.00 46.07 406 A 1 
ATOM 3151 O O     . THR A 1 406 ? 5.995   14.938  -71.368 1.00 45.02 406 A 1 
ATOM 3152 C CB    . THR A 1 406 ? 3.387   15.951  -70.762 1.00 43.23 406 A 1 
ATOM 3153 O OG1   . THR A 1 406 ? 4.180   17.023  -70.276 1.00 38.45 406 A 1 
ATOM 3154 C CG2   . THR A 1 406 ? 1.955   16.217  -70.304 1.00 40.98 406 A 1 
ATOM 3155 N N     . VAL A 1 407 ? 5.178   12.843  -71.340 1.00 46.51 407 A 1 
ATOM 3156 C CA    . VAL A 1 407 ? 6.182   12.278  -72.240 1.00 50.12 407 A 1 
ATOM 3157 C C     . VAL A 1 407 ? 5.940   12.948  -73.600 1.00 46.89 407 A 1 
ATOM 3158 O O     . VAL A 1 407 ? 4.834   12.787  -74.137 1.00 45.53 407 A 1 
ATOM 3159 C CB    . VAL A 1 407 ? 6.066   10.750  -72.352 1.00 47.50 407 A 1 
ATOM 3160 C CG1   . VAL A 1 407 ? 7.189   10.185  -73.223 1.00 42.88 407 A 1 
ATOM 3161 C CG2   . VAL A 1 407 ? 6.157   10.075  -70.978 1.00 46.55 407 A 1 
ATOM 3162 N N     . PRO A 1 408 ? 6.884   13.748  -74.126 1.00 42.39 408 A 1 
ATOM 3163 C CA    . PRO A 1 408 ? 6.691   14.358  -75.427 1.00 44.98 408 A 1 
ATOM 3164 C C     . PRO A 1 408 ? 6.628   13.219  -76.451 1.00 44.99 408 A 1 
ATOM 3165 O O     . PRO A 1 408 ? 7.569   12.443  -76.580 1.00 44.03 408 A 1 
ATOM 3166 C CB    . PRO A 1 408 ? 7.879   15.306  -75.626 1.00 41.16 408 A 1 
ATOM 3167 C CG    . PRO A 1 408 ? 8.970   14.699  -74.751 1.00 39.55 408 A 1 
ATOM 3168 C CD    . PRO A 1 408 ? 8.204   14.042  -73.610 1.00 45.05 408 A 1 
ATOM 3169 N N     . TRP A 1 409 ? 5.515   13.114  -77.137 1.00 41.16 409 A 1 
ATOM 3170 C CA    . TRP A 1 409 ? 5.407   12.292  -78.344 1.00 41.34 409 A 1 
ATOM 3171 C C     . TRP A 1 409 ? 6.315   12.915  -79.408 1.00 39.57 409 A 1 
ATOM 3172 O O     . TRP A 1 409 ? 5.958   13.922  -80.019 1.00 36.49 409 A 1 
ATOM 3173 C CB    . TRP A 1 409 ? 3.946   12.193  -78.804 1.00 37.94 409 A 1 
ATOM 3174 C CG    . TRP A 1 409 ? 3.098   11.223  -78.054 1.00 34.52 409 A 1 
ATOM 3175 C CD1   . TRP A 1 409 ? 2.827   11.234  -76.742 1.00 28.08 409 A 1 
ATOM 3176 C CD2   . TRP A 1 409 ? 2.383   10.067  -78.606 1.00 30.18 409 A 1 
ATOM 3177 N NE1   . TRP A 1 409 ? 1.997   10.177  -76.401 1.00 25.97 409 A 1 
ATOM 3178 C CE2   . TRP A 1 409 ? 1.696   9.439   -77.518 1.00 29.27 409 A 1 
ATOM 3179 C CE3   . TRP A 1 409 ? 2.250   9.504   -79.883 1.00 32.72 409 A 1 
ATOM 3180 C CZ2   . TRP A 1 409 ? 0.918   8.284   -77.717 1.00 33.63 409 A 1 
ATOM 3181 C CZ3   . TRP A 1 409 ? 1.467   8.363   -80.073 1.00 31.49 409 A 1 
ATOM 3182 C CH2   . TRP A 1 409 ? 0.816   7.754   -79.014 1.00 31.23 409 A 1 
ATOM 3183 N N     . PHE A 1 410 ? 7.517   12.364  -79.558 1.00 43.33 410 A 1 
ATOM 3184 C CA    . PHE A 1 410 ? 8.363   12.509  -80.744 1.00 40.96 410 A 1 
ATOM 3185 C C     . PHE A 1 410 ? 7.908   11.534  -81.842 1.00 39.69 410 A 1 
ATOM 3186 O O     . PHE A 1 410 ? 7.510   10.405  -81.492 1.00 32.56 410 A 1 
ATOM 3187 C CB    . PHE A 1 410 ? 9.838   12.304  -80.402 1.00 39.33 410 A 1 
ATOM 3188 C CG    . PHE A 1 410 ? 10.564  13.577  -80.025 1.00 36.46 410 A 1 
ATOM 3189 C CD1   . PHE A 1 410 ? 11.004  14.457  -81.028 1.00 30.66 410 A 1 
ATOM 3190 C CD2   . PHE A 1 410 ? 10.782  13.907  -78.670 1.00 31.55 410 A 1 
ATOM 3191 C CE1   . PHE A 1 410 ? 11.671  15.649  -80.688 1.00 27.77 410 A 1 
ATOM 3192 C CE2   . PHE A 1 410 ? 11.445  15.097  -78.338 1.00 31.79 410 A 1 
ATOM 3193 C CZ    . PHE A 1 410 ? 11.885  15.955  -79.340 1.00 35.59 410 A 1 
ATOM 3194 O OXT   . PHE A 1 410 ? 8.007   11.982  -83.014 1.00 41.45 410 A 1 
ATOM 3195 N N     . SER B 2 1   ? 7.631   -4.935  -20.612 1.00 32.88 1   B 1 
ATOM 3196 C CA    . SER B 2 1   ? 8.878   -5.262  -19.909 1.00 35.63 1   B 1 
ATOM 3197 C C     . SER B 2 1   ? 8.778   -4.639  -18.508 1.00 38.12 1   B 1 
ATOM 3198 O O     . SER B 2 1   ? 8.617   -3.423  -18.443 1.00 34.97 1   B 1 
ATOM 3199 C CB    . SER B 2 1   ? 10.103  -4.751  -20.645 1.00 32.77 1   B 1 
ATOM 3200 O OG    . SER B 2 1   ? 9.791   -3.507  -21.258 1.00 26.81 1   B 1 
ATOM 3201 N N     . GLY B 2 2   ? 8.792   -5.434  -17.470 1.00 45.33 2   B 1 
ATOM 3202 C CA    . GLY B 2 2   ? 8.860   -4.910  -16.112 1.00 44.14 2   B 1 
ATOM 3203 C C     . GLY B 2 2   ? 10.174  -4.112  -15.968 1.00 45.04 2   B 1 
ATOM 3204 O O     . GLY B 2 2   ? 11.185  -4.517  -16.551 1.00 41.92 2   B 1 
ATOM 3205 N N     . ASP B 2 3   ? 10.140  -2.987  -15.279 1.00 58.48 3   B 1 
ATOM 3206 C CA    . ASP B 2 3   ? 11.346  -2.182  -15.034 1.00 59.14 3   B 1 
ATOM 3207 C C     . ASP B 2 3   ? 12.314  -3.054  -14.207 1.00 60.57 3   B 1 
ATOM 3208 O O     . ASP B 2 3   ? 12.018  -3.323  -13.042 1.00 57.28 3   B 1 
ATOM 3209 C CB    . ASP B 2 3   ? 10.955  -0.877  -14.335 1.00 52.96 3   B 1 
ATOM 3210 C CG    . ASP B 2 3   ? 12.110  0.127   -14.153 1.00 45.21 3   B 1 
ATOM 3211 O OD1   . ASP B 2 3   ? 13.227  -0.151  -14.595 1.00 42.44 3   B 1 
ATOM 3212 O OD2   . ASP B 2 3   ? 11.823  1.189   -13.554 1.00 42.69 3   B 1 
ATOM 3213 N N     . PRO B 2 4   ? 13.427  -3.551  -14.784 1.00 46.30 4   B 1 
ATOM 3214 C CA    . PRO B 2 4   ? 14.239  -4.605  -14.167 1.00 44.04 4   B 1 
ATOM 3215 C C     . PRO B 2 4   ? 14.860  -4.141  -12.847 1.00 47.43 4   B 1 
ATOM 3216 O O     . PRO B 2 4   ? 15.314  -4.952  -12.036 1.00 45.68 4   B 1 
ATOM 3217 C CB    . PRO B 2 4   ? 15.309  -4.937  -15.208 1.00 37.73 4   B 1 
ATOM 3218 C CG    . PRO B 2 4   ? 15.409  -3.684  -16.072 1.00 39.59 4   B 1 
ATOM 3219 C CD    . PRO B 2 4   ? 13.988  -3.159  -16.061 1.00 44.06 4   B 1 
ATOM 3220 N N     . ASN B 2 5   ? 14.885  -2.855  -12.641 1.00 57.82 5   B 1 
ATOM 3221 C CA    . ASN B 2 5   ? 15.607  -2.238  -11.526 1.00 60.06 5   B 1 
ATOM 3222 C C     . ASN B 2 5   ? 14.739  -2.120  -10.258 1.00 63.03 5   B 1 
ATOM 3223 O O     . ASN B 2 5   ? 14.917  -1.171  -9.509  1.00 57.53 5   B 1 
ATOM 3224 C CB    . ASN B 2 5   ? 16.247  -0.944  -12.025 1.00 52.69 5   B 1 
ATOM 3225 C CG    . ASN B 2 5   ? 17.678  -0.781  -11.571 1.00 45.00 5   B 1 
ATOM 3226 O OD1   . ASN B 2 5   ? 18.307  -1.630  -10.958 1.00 41.65 5   B 1 
ATOM 3227 N ND2   . ASN B 2 5   ? 18.280  0.351   -11.900 1.00 41.83 5   B 1 
ATOM 3228 N N     . GLY B 2 6   ? 13.760  -2.983  -10.052 1.00 61.13 6   B 1 
ATOM 3229 C CA    . GLY B 2 6   ? 12.973  -3.123  -8.807  1.00 60.63 6   B 1 
ATOM 3230 C C     . GLY B 2 6   ? 12.310  -1.858  -8.240  1.00 65.31 6   B 1 
ATOM 3231 O O     . GLY B 2 6   ? 11.550  -1.926  -7.265  1.00 60.23 6   B 1 
ATOM 3232 N N     . GLN B 2 7   ? 12.577  -0.682  -8.810  1.00 67.46 7   B 1 
ATOM 3233 C CA    . GLN B 2 7   ? 12.120  0.632   -8.353  1.00 69.53 7   B 1 
ATOM 3234 C C     . GLN B 2 7   ? 10.696  0.988   -8.833  1.00 72.06 7   B 1 
ATOM 3235 O O     . GLN B 2 7   ? 10.213  2.089   -8.554  1.00 66.76 7   B 1 
ATOM 3236 C CB    . GLN B 2 7   ? 13.115  1.719   -8.754  1.00 63.28 7   B 1 
ATOM 3237 C CG    . GLN B 2 7   ? 14.473  1.561   -8.055  1.00 59.12 7   B 1 
ATOM 3238 C CD    . GLN B 2 7   ? 15.344  2.805   -8.160  1.00 52.86 7   B 1 
ATOM 3239 O OE1   . GLN B 2 7   ? 14.975  3.856   -8.657  1.00 51.29 7   B 1 
ATOM 3240 N NE2   . GLN B 2 7   ? 16.558  2.755   -7.630  1.00 47.21 7   B 1 
ATOM 3241 N N     . GLU B 2 8   ? 10.026  0.104   -9.544  1.00 74.74 8   B 1 
ATOM 3242 C CA    . GLU B 2 8   ? 8.688   0.376   -10.099 1.00 75.38 8   B 1 
ATOM 3243 C C     . GLU B 2 8   ? 7.651   0.770   -9.035  1.00 77.96 8   B 1 
ATOM 3244 O O     . GLU B 2 8   ? 6.833   1.661   -9.266  1.00 70.67 8   B 1 
ATOM 3245 C CB    . GLU B 2 8   ? 8.177   -0.866  -10.840 1.00 66.33 8   B 1 
ATOM 3246 C CG    . GLU B 2 8   ? 8.677   -1.017  -12.285 1.00 59.11 8   B 1 
ATOM 3247 C CD    . GLU B 2 8   ? 7.504   -1.038  -13.260 1.00 50.78 8   B 1 
ATOM 3248 O OE1   . GLU B 2 8   ? 7.522   -0.207  -14.185 1.00 46.90 8   B 1 
ATOM 3249 O OE2   . GLU B 2 8   ? 6.494   -1.698  -12.993 1.00 47.32 8   B 1 
ATOM 3250 N N     . GLY B 2 9   ? 7.700   0.114   -7.881  1.00 87.25 9   B 1 
ATOM 3251 C CA    . GLY B 2 9   ? 6.813   0.355   -6.752  1.00 89.40 9   B 1 
ATOM 3252 C C     . GLY B 2 9   ? 7.291   1.410   -5.760  1.00 92.18 9   B 1 
ATOM 3253 O O     . GLY B 2 9   ? 6.560   1.699   -4.812  1.00 88.02 9   B 1 
ATOM 3254 N N     . LEU B 2 10  ? 8.493   1.997   -5.962  1.00 95.05 10  B 1 
ATOM 3255 C CA    . LEU B 2 10  ? 9.113   2.911   -5.006  1.00 95.86 10  B 1 
ATOM 3256 C C     . LEU B 2 10  ? 9.120   4.369   -5.508  1.00 96.69 10  B 1 
ATOM 3257 O O     . LEU B 2 10  ? 9.118   4.643   -6.712  1.00 95.25 10  B 1 
ATOM 3258 C CB    . LEU B 2 10  ? 10.532  2.421   -4.673  1.00 94.86 10  B 1 
ATOM 3259 C CG    . LEU B 2 10  ? 10.605  1.031   -3.998  1.00 93.20 10  B 1 
ATOM 3260 C CD1   . LEU B 2 10  ? 12.064  0.609   -3.846  1.00 88.20 10  B 1 
ATOM 3261 C CD2   . LEU B 2 10  ? 9.961   1.032   -2.609  1.00 87.48 10  B 1 
ATOM 3262 N N     . LEU B 2 11  ? 9.168   5.326   -4.574  1.00 96.54 11  B 1 
ATOM 3263 C CA    . LEU B 2 11  ? 9.442   6.722   -4.902  1.00 96.87 11  B 1 
ATOM 3264 C C     . LEU B 2 11  ? 10.857  6.880   -5.511  1.00 96.76 11  B 1 
ATOM 3265 O O     . LEU B 2 11  ? 11.746  6.095   -5.208  1.00 95.44 11  B 1 
ATOM 3266 C CB    . LEU B 2 11  ? 9.297   7.603   -3.648  1.00 96.90 11  B 1 
ATOM 3267 C CG    . LEU B 2 11  ? 7.840   7.777   -3.159  1.00 96.58 11  B 1 
ATOM 3268 C CD1   . LEU B 2 11  ? 7.841   8.551   -1.844  1.00 95.02 11  B 1 
ATOM 3269 C CD2   . LEU B 2 11  ? 6.985   8.543   -4.168  1.00 94.20 11  B 1 
ATOM 3270 N N     . PRO B 2 12  ? 11.106  7.888   -6.376  1.00 96.34 12  B 1 
ATOM 3271 C CA    . PRO B 2 12  ? 12.426  8.047   -6.983  1.00 96.08 12  B 1 
ATOM 3272 C C     . PRO B 2 12  ? 13.500  8.401   -5.952  1.00 96.34 12  B 1 
ATOM 3273 O O     . PRO B 2 12  ? 13.438  9.465   -5.330  1.00 95.37 12  B 1 
ATOM 3274 C CB    . PRO B 2 12  ? 12.269  9.131   -8.047  1.00 94.90 12  B 1 
ATOM 3275 C CG    . PRO B 2 12  ? 10.762  9.160   -8.324  1.00 92.83 12  B 1 
ATOM 3276 C CD    . PRO B 2 12  ? 10.152  8.797   -6.976  1.00 94.90 12  B 1 
ATOM 3277 N N     . ILE B 2 13  ? 14.551  7.576   -5.859  1.00 95.00 13  B 1 
ATOM 3278 C CA    . ILE B 2 13  ? 15.646  7.752   -4.889  1.00 95.48 13  B 1 
ATOM 3279 C C     . ILE B 2 13  ? 16.353  9.112   -5.006  1.00 95.97 13  B 1 
ATOM 3280 O O     . ILE B 2 13  ? 16.823  9.657   -4.006  1.00 95.15 13  B 1 
ATOM 3281 C CB    . ILE B 2 13  ? 16.649  6.584   -5.045  1.00 94.69 13  B 1 
ATOM 3282 C CG1   . ILE B 2 13  ? 17.683  6.498   -3.900  1.00 91.43 13  B 1 
ATOM 3283 C CG2   . ILE B 2 13  ? 17.414  6.648   -6.386  1.00 89.03 13  B 1 
ATOM 3284 C CD1   . ILE B 2 13  ? 17.063  6.195   -2.539  1.00 82.63 13  B 1 
ATOM 3285 N N     . ALA B 2 14  ? 16.405  9.692   -6.217  1.00 95.75 14  B 1 
ATOM 3286 C CA    . ALA B 2 14  ? 17.011  11.003  -6.431  1.00 95.21 14  B 1 
ATOM 3287 C C     . ALA B 2 14  ? 16.203  12.145  -5.793  1.00 96.16 14  B 1 
ATOM 3288 O O     . ALA B 2 14  ? 16.793  13.102  -5.301  1.00 94.98 14  B 1 
ATOM 3289 C CB    . ALA B 2 14  ? 17.182  11.221  -7.936  1.00 93.73 14  B 1 
ATOM 3290 N N     . ASN B 2 15  ? 14.862  12.036  -5.795  1.00 95.53 15  B 1 
ATOM 3291 C CA    . ASN B 2 15  ? 13.989  13.007  -5.145  1.00 95.98 15  B 1 
ATOM 3292 C C     . ASN B 2 15  ? 14.082  12.857  -3.628  1.00 96.79 15  B 1 
ATOM 3293 O O     . ASN B 2 15  ? 14.336  13.848  -2.947  1.00 96.01 15  B 1 
ATOM 3294 C CB    . ASN B 2 15  ? 12.545  12.833  -5.640  1.00 95.42 15  B 1 
ATOM 3295 C CG    . ASN B 2 15  ? 12.354  13.174  -7.107  1.00 94.08 15  B 1 
ATOM 3296 O OD1   . ASN B 2 15  ? 12.950  12.605  -8.001  1.00 83.38 15  B 1 
ATOM 3297 N ND2   . ASN B 2 15  ? 11.506  14.131  -7.402  1.00 84.42 15  B 1 
ATOM 3298 N N     . VAL B 2 16  ? 13.996  11.629  -3.115  1.00 96.59 16  B 1 
ATOM 3299 C CA    . VAL B 2 16  ? 14.165  11.333  -1.687  1.00 97.19 16  B 1 
ATOM 3300 C C     . VAL B 2 16  ? 15.505  11.864  -1.177  1.00 97.46 16  B 1 
ATOM 3301 O O     . VAL B 2 16  ? 15.565  12.620  -0.213  1.00 96.82 16  B 1 
ATOM 3302 C CB    . VAL B 2 16  ? 14.052  9.819   -1.428  1.00 96.97 16  B 1 
ATOM 3303 C CG1   . VAL B 2 16  ? 14.288  9.456   0.040   1.00 95.42 16  B 1 
ATOM 3304 C CG2   . VAL B 2 16  ? 12.667  9.300   -1.839  1.00 95.41 16  B 1 
ATOM 3305 N N     . GLY B 2 17  ? 16.597  11.565  -1.875  1.00 96.70 17  B 1 
ATOM 3306 C CA    . GLY B 2 17  ? 17.929  12.034  -1.497  1.00 96.56 17  B 1 
ATOM 3307 C C     . GLY B 2 17  ? 18.148  13.548  -1.606  1.00 96.98 17  B 1 
ATOM 3308 O O     . GLY B 2 17  ? 19.129  14.045  -1.044  1.00 96.10 17  B 1 
ATOM 3309 N N     . ARG B 2 18  ? 17.310  14.285  -2.355  1.00 96.68 18  B 1 
ATOM 3310 C CA    . ARG B 2 18  ? 17.307  15.747  -2.360  1.00 96.41 18  B 1 
ATOM 3311 C C     . ARG B 2 18  ? 16.612  16.262  -1.098  1.00 97.09 18  B 1 
ATOM 3312 O O     . ARG B 2 18  ? 17.259  16.977  -0.350  1.00 95.91 18  B 1 
ATOM 3313 C CB    . ARG B 2 18  ? 16.659  16.279  -3.641  1.00 95.26 18  B 1 
ATOM 3314 C CG    . ARG B 2 18  ? 16.878  17.801  -3.769  1.00 86.97 18  B 1 
ATOM 3315 C CD    . ARG B 2 18  ? 16.113  18.382  -4.980  1.00 85.63 18  B 1 
ATOM 3316 N NE    . ARG B 2 18  ? 16.528  17.733  -6.245  1.00 75.74 18  B 1 
ATOM 3317 C CZ    . ARG B 2 18  ? 15.745  17.425  -7.258  1.00 69.50 18  B 1 
ATOM 3318 N NH1   . ARG B 2 18  ? 14.474  17.731  -7.264  1.00 60.42 18  B 1 
ATOM 3319 N NH2   . ARG B 2 18  ? 16.227  16.788  -8.291  1.00 60.36 18  B 1 
ATOM 3320 N N     . ILE B 2 19  ? 15.385  15.799  -0.834  1.00 97.22 19  B 1 
ATOM 3321 C CA    . ILE B 2 19  ? 14.601  16.184  0.347   1.00 97.52 19  B 1 
ATOM 3322 C C     . ILE B 2 19  ? 15.387  15.914  1.639   1.00 97.86 19  B 1 
ATOM 3323 O O     . ILE B 2 19  ? 15.497  16.785  2.494   1.00 97.04 19  B 1 
ATOM 3324 C CB    . ILE B 2 19  ? 13.250  15.440  0.342   1.00 97.44 19  B 1 
ATOM 3325 C CG1   . ILE B 2 19  ? 12.394  15.835  -0.892  1.00 96.24 19  B 1 
ATOM 3326 C CG2   . ILE B 2 19  ? 12.461  15.733  1.631   1.00 96.27 19  B 1 
ATOM 3327 C CD1   . ILE B 2 19  ? 11.250  14.847  -1.178  1.00 92.72 19  B 1 
ATOM 3328 N N     . MET B 2 20  ? 16.032  14.747  1.751   1.00 97.88 20  B 1 
ATOM 3329 C CA    . MET B 2 20  ? 16.866  14.428  2.910   1.00 97.98 20  B 1 
ATOM 3330 C C     . MET B 2 20  ? 17.992  15.445  3.167   1.00 97.83 20  B 1 
ATOM 3331 O O     . MET B 2 20  ? 18.396  15.618  4.301   1.00 96.66 20  B 1 
ATOM 3332 C CB    . MET B 2 20  ? 17.516  13.049  2.730   1.00 97.75 20  B 1 
ATOM 3333 C CG    . MET B 2 20  ? 16.540  11.884  2.817   1.00 96.76 20  B 1 
ATOM 3334 S SD    . MET B 2 20  ? 17.358  10.274  2.574   1.00 95.61 20  B 1 
ATOM 3335 C CE    . MET B 2 20  ? 18.129  10.071  4.192   1.00 89.12 20  B 1 
ATOM 3336 N N     . LYS B 2 21  ? 18.548  16.074  2.120   1.00 97.65 21  B 1 
ATOM 3337 C CA    . LYS B 2 21  ? 19.635  17.046  2.284   1.00 97.34 21  B 1 
ATOM 3338 C C     . LYS B 2 21  ? 19.142  18.391  2.786   1.00 97.45 21  B 1 
ATOM 3339 O O     . LYS B 2 21  ? 19.933  19.100  3.392   1.00 95.98 21  B 1 
ATOM 3340 C CB    . LYS B 2 21  ? 20.388  17.248  0.975   1.00 96.09 21  B 1 
ATOM 3341 C CG    . LYS B 2 21  ? 21.272  16.052  0.626   1.00 88.00 21  B 1 
ATOM 3342 C CD    . LYS B 2 21  ? 21.854  16.312  -0.757  1.00 74.91 21  B 1 
ATOM 3343 C CE    . LYS B 2 21  ? 22.766  15.178  -1.187  1.00 67.46 21  B 1 
ATOM 3344 N NZ    . LYS B 2 21  ? 23.447  15.551  -2.458  1.00 56.43 21  B 1 
ATOM 3345 N N     . ASP B 2 22  ? 17.866  18.706  2.561   1.00 96.95 22  B 1 
ATOM 3346 C CA    . ASP B 2 22  ? 17.297  20.004  2.907   1.00 96.43 22  B 1 
ATOM 3347 C C     . ASP B 2 22  ? 17.160  20.187  4.431   1.00 96.80 22  B 1 
ATOM 3348 O O     . ASP B 2 22  ? 17.264  21.300  4.924   1.00 94.39 22  B 1 
ATOM 3349 C CB    . ASP B 2 22  ? 15.945  20.174  2.193   1.00 94.49 22  B 1 
ATOM 3350 C CG    . ASP B 2 22  ? 16.031  20.075  0.663   1.00 88.84 22  B 1 
ATOM 3351 O OD1   . ASP B 2 22  ? 17.120  20.320  0.089   1.00 82.09 22  B 1 
ATOM 3352 O OD2   . ASP B 2 22  ? 15.011  19.709  0.043   1.00 81.71 22  B 1 
ATOM 3353 N N     . VAL B 2 23  ? 17.014  19.088  5.193   1.00 96.83 23  B 1 
ATOM 3354 C CA    . VAL B 2 23  ? 16.930  19.127  6.668   1.00 96.53 23  B 1 
ATOM 3355 C C     . VAL B 2 23  ? 18.266  18.860  7.365   1.00 96.92 23  B 1 
ATOM 3356 O O     . VAL B 2 23  ? 18.396  19.071  8.569   1.00 95.30 23  B 1 
ATOM 3357 C CB    . VAL B 2 23  ? 15.828  18.154  7.142   1.00 94.93 23  B 1 
ATOM 3358 C CG1   . VAL B 2 23  ? 16.259  16.687  7.139   1.00 90.30 23  B 1 
ATOM 3359 C CG2   . VAL B 2 23  ? 15.324  18.519  8.546   1.00 90.33 23  B 1 
ATOM 3360 N N     . LEU B 2 24  ? 19.270  18.377  6.631   1.00 96.96 24  B 1 
ATOM 3361 C CA    . LEU B 2 24  ? 20.561  18.016  7.202   1.00 97.06 24  B 1 
ATOM 3362 C C     . LEU B 2 24  ? 21.554  19.185  7.152   1.00 97.04 24  B 1 
ATOM 3363 O O     . LEU B 2 24  ? 21.537  19.973  6.204   1.00 95.22 24  B 1 
ATOM 3364 C CB    . LEU B 2 24  ? 21.125  16.781  6.487   1.00 96.56 24  B 1 
ATOM 3365 C CG    . LEU B 2 24  ? 20.377  15.475  6.787   1.00 96.21 24  B 1 
ATOM 3366 C CD1   . LEU B 2 24  ? 20.952  14.348  5.916   1.00 93.38 24  B 1 
ATOM 3367 C CD2   . LEU B 2 24  ? 20.498  15.048  8.248   1.00 92.93 24  B 1 
ATOM 3368 N N     . PRO B 2 25  ? 22.510  19.261  8.113   1.00 96.72 25  B 1 
ATOM 3369 C CA    . PRO B 2 25  ? 23.598  20.229  8.039   1.00 96.20 25  B 1 
ATOM 3370 C C     . PRO B 2 25  ? 24.405  20.099  6.739   1.00 96.46 25  B 1 
ATOM 3371 O O     . PRO B 2 25  ? 24.596  18.982  6.248   1.00 94.70 25  B 1 
ATOM 3372 C CB    . PRO B 2 25  ? 24.474  19.960  9.267   1.00 94.67 25  B 1 
ATOM 3373 C CG    . PRO B 2 25  ? 23.536  19.258  10.235  1.00 92.12 25  B 1 
ATOM 3374 C CD    . PRO B 2 25  ? 22.591  18.478  9.330   1.00 95.31 25  B 1 
ATOM 3375 N N     . PRO B 2 26  ? 24.975  21.184  6.197   1.00 95.57 26  B 1 
ATOM 3376 C CA    . PRO B 2 26  ? 25.714  21.131  4.922   1.00 94.87 26  B 1 
ATOM 3377 C C     . PRO B 2 26  ? 26.868  20.121  4.883   1.00 94.51 26  B 1 
ATOM 3378 O O     . PRO B 2 26  ? 27.192  19.562  3.832   1.00 89.81 26  B 1 
ATOM 3379 C CB    . PRO B 2 26  ? 26.234  22.562  4.713   1.00 93.53 26  B 1 
ATOM 3380 C CG    . PRO B 2 26  ? 25.233  23.419  5.469   1.00 90.10 26  B 1 
ATOM 3381 C CD    . PRO B 2 26  ? 24.832  22.558  6.654   1.00 94.19 26  B 1 
ATOM 3382 N N     . ALA B 2 27  ? 27.510  19.882  6.036   1.00 94.37 27  B 1 
ATOM 3383 C CA    . ALA B 2 27  ? 28.619  18.930  6.170   1.00 94.14 27  B 1 
ATOM 3384 C C     . ALA B 2 27  ? 28.167  17.463  6.336   1.00 94.68 27  B 1 
ATOM 3385 O O     . ALA B 2 27  ? 29.014  16.558  6.312   1.00 90.35 27  B 1 
ATOM 3386 C CB    . ALA B 2 27  ? 29.492  19.387  7.343   1.00 91.85 27  B 1 
ATOM 3387 N N     . ALA B 2 28  ? 26.862  17.219  6.516   1.00 95.36 28  B 1 
ATOM 3388 C CA    . ALA B 2 28  ? 26.325  15.885  6.710   1.00 95.54 28  B 1 
ATOM 3389 C C     . ALA B 2 28  ? 26.437  15.037  5.441   1.00 96.11 28  B 1 
ATOM 3390 O O     . ALA B 2 28  ? 26.271  15.495  4.308   1.00 93.83 28  B 1 
ATOM 3391 C CB    . ALA B 2 28  ? 24.880  15.971  7.196   1.00 94.28 28  B 1 
ATOM 3392 N N     . LYS B 2 29  ? 26.695  13.741  5.635   1.00 96.71 29  B 1 
ATOM 3393 C CA    . LYS B 2 29  ? 26.678  12.753  4.566   1.00 96.73 29  B 1 
ATOM 3394 C C     . LYS B 2 29  ? 25.571  11.749  4.823   1.00 97.17 29  B 1 
ATOM 3395 O O     . LYS B 2 29  ? 25.215  11.473  5.960   1.00 95.53 29  B 1 
ATOM 3396 C CB    . LYS B 2 29  ? 28.055  12.084  4.435   1.00 95.34 29  B 1 
ATOM 3397 C CG    . LYS B 2 29  ? 29.146  13.081  4.014   1.00 90.02 29  B 1 
ATOM 3398 C CD    . LYS B 2 29  ? 30.503  12.394  3.891   1.00 83.72 29  B 1 
ATOM 3399 C CE    . LYS B 2 29  ? 31.587  13.414  3.527   1.00 76.63 29  B 1 
ATOM 3400 N NZ    . LYS B 2 29  ? 32.931  12.804  3.465   1.00 65.87 29  B 1 
ATOM 3401 N N     . VAL B 2 30  ? 25.021  11.175  3.754   1.00 96.90 30  B 1 
ATOM 3402 C CA    . VAL B 2 30  ? 24.002  10.133  3.834   1.00 96.95 30  B 1 
ATOM 3403 C C     . VAL B 2 30  ? 24.493  8.900   3.095   1.00 97.06 30  B 1 
ATOM 3404 O O     . VAL B 2 30  ? 24.822  8.984   1.900   1.00 95.36 30  B 1 
ATOM 3405 C CB    . VAL B 2 30  ? 22.645  10.604  3.283   1.00 95.99 30  B 1 
ATOM 3406 C CG1   . VAL B 2 30  ? 21.571  9.540   3.537   1.00 92.04 30  B 1 
ATOM 3407 C CG2   . VAL B 2 30  ? 22.175  11.915  3.923   1.00 92.22 30  B 1 
ATOM 3408 N N     . SER B 2 31  ? 24.540  7.761   3.790   1.00 97.54 31  B 1 
ATOM 3409 C CA    . SER B 2 31  ? 24.928  6.499   3.176   1.00 97.22 31  B 1 
ATOM 3410 C C     . SER B 2 31  ? 23.929  6.086   2.085   1.00 97.20 31  B 1 
ATOM 3411 O O     . SER B 2 31  ? 22.771  6.507   2.066   1.00 96.13 31  B 1 
ATOM 3412 C CB    . SER B 2 31  ? 25.103  5.400   4.239   1.00 95.91 31  B 1 
ATOM 3413 O OG    . SER B 2 31  ? 23.866  4.815   4.583   1.00 87.09 31  B 1 
ATOM 3414 N N     . LYS B 2 32  ? 24.372  5.264   1.133   1.00 96.13 32  B 1 
ATOM 3415 C CA    . LYS B 2 32  ? 23.497  4.755   0.072   1.00 95.72 32  B 1 
ATOM 3416 C C     . LYS B 2 32  ? 22.346  3.943   0.658   1.00 96.09 32  B 1 
ATOM 3417 O O     . LYS B 2 32  ? 21.195  4.191   0.309   1.00 94.84 32  B 1 
ATOM 3418 C CB    . LYS B 2 32  ? 24.326  3.936   -0.932  1.00 94.28 32  B 1 
ATOM 3419 C CG    . LYS B 2 32  ? 23.477  3.462   -2.119  1.00 87.46 32  B 1 
ATOM 3420 C CD    . LYS B 2 32  ? 24.293  2.563   -3.065  1.00 80.32 32  B 1 
ATOM 3421 C CE    . LYS B 2 32  ? 23.387  2.015   -4.160  1.00 67.04 32  B 1 
ATOM 3422 N NZ    . LYS B 2 32  ? 24.052  0.973   -4.973  1.00 58.04 32  B 1 
ATOM 3423 N N     . HIS B 2 33  ? 22.643  3.043   1.594   1.00 96.98 33  B 1 
ATOM 3424 C CA    . HIS B 2 33  ? 21.637  2.211   2.252   1.00 96.77 33  B 1 
ATOM 3425 C C     . HIS B 2 33  ? 20.633  3.035   3.064   1.00 97.01 33  B 1 
ATOM 3426 O O     . HIS B 2 33  ? 19.441  2.747   3.017   1.00 95.87 33  B 1 
ATOM 3427 C CB    . HIS B 2 33  ? 22.325  1.163   3.127   1.00 95.66 33  B 1 
ATOM 3428 C CG    . HIS B 2 33  ? 23.157  0.208   2.316   1.00 91.86 33  B 1 
ATOM 3429 N ND1   . HIS B 2 33  ? 22.694  -0.618  1.308   1.00 79.14 33  B 1 
ATOM 3430 C CD2   . HIS B 2 33  ? 24.518  0.019   2.383   1.00 77.84 33  B 1 
ATOM 3431 C CE1   . HIS B 2 33  ? 23.736  -1.283  0.794   1.00 77.44 33  B 1 
ATOM 3432 N NE2   . HIS B 2 33  ? 24.875  -0.912  1.415   1.00 78.90 33  B 1 
ATOM 3433 N N     . ALA B 2 34  ? 21.051  4.106   3.723   1.00 97.23 34  B 1 
ATOM 3434 C CA    . ALA B 2 34  ? 20.137  4.992   4.432   1.00 97.28 34  B 1 
ATOM 3435 C C     . ALA B 2 34  ? 19.120  5.654   3.487   1.00 97.41 34  B 1 
ATOM 3436 O O     . ALA B 2 34  ? 17.933  5.672   3.778   1.00 96.71 34  B 1 
ATOM 3437 C CB    . ALA B 2 34  ? 20.954  6.033   5.205   1.00 96.67 34  B 1 
ATOM 3438 N N     . LYS B 2 35  ? 19.555  6.123   2.300   1.00 97.37 35  B 1 
ATOM 3439 C CA    . LYS B 2 35  ? 18.630  6.667   1.284   1.00 97.33 35  B 1 
ATOM 3440 C C     . LYS B 2 35  ? 17.621  5.631   0.814   1.00 97.58 35  B 1 
ATOM 3441 O O     . LYS B 2 35  ? 16.479  5.980   0.545   1.00 96.69 35  B 1 
ATOM 3442 C CB    . LYS B 2 35  ? 19.409  7.197   0.077   1.00 96.04 35  B 1 
ATOM 3443 C CG    . LYS B 2 35  ? 20.214  8.451   0.416   1.00 88.51 35  B 1 
ATOM 3444 C CD    . LYS B 2 35  ? 21.083  8.870   -0.764  1.00 88.03 35  B 1 
ATOM 3445 C CE    . LYS B 2 35  ? 21.939  10.046  -0.314  1.00 79.49 35  B 1 
ATOM 3446 N NZ    . LYS B 2 35  ? 23.012  10.363  -1.275  1.00 73.04 35  B 1 
ATOM 3447 N N     . GLU B 2 36  ? 18.034  4.385   0.688   1.00 97.10 36  B 1 
ATOM 3448 C CA    . GLU B 2 36  ? 17.174  3.283   0.256   1.00 96.99 36  B 1 
ATOM 3449 C C     . GLU B 2 36  ? 16.139  2.921   1.326   1.00 97.13 36  B 1 
ATOM 3450 O O     . GLU B 2 36  ? 14.967  2.772   1.001   1.00 96.45 36  B 1 
ATOM 3451 C CB    . GLU B 2 36  ? 18.059  2.085   -0.104  1.00 96.14 36  B 1 
ATOM 3452 C CG    . GLU B 2 36  ? 18.896  2.378   -1.349  1.00 93.91 36  B 1 
ATOM 3453 C CD    . GLU B 2 36  ? 20.070  1.406   -1.548  1.00 92.14 36  B 1 
ATOM 3454 O OE1   . GLU B 2 36  ? 20.818  1.573   -2.546  1.00 87.58 36  B 1 
ATOM 3455 O OE2   . GLU B 2 36  ? 20.242  0.443   -0.788  1.00 87.23 36  B 1 
ATOM 3456 N N     . VAL B 2 37  ? 16.535  2.887   2.602   1.00 97.44 37  B 1 
ATOM 3457 C CA    . VAL B 2 37  ? 15.598  2.675   3.711   1.00 97.40 37  B 1 
ATOM 3458 C C     . VAL B 2 37  ? 14.578  3.810   3.793   1.00 97.76 37  B 1 
ATOM 3459 O O     . VAL B 2 37  ? 13.384  3.545   3.836   1.00 97.11 37  B 1 
ATOM 3460 C CB    . VAL B 2 37  ? 16.344  2.484   5.046   1.00 96.98 37  B 1 
ATOM 3461 C CG1   . VAL B 2 37  ? 15.384  2.373   6.235   1.00 94.88 37  B 1 
ATOM 3462 C CG2   . VAL B 2 37  ? 17.189  1.208   5.029   1.00 94.23 37  B 1 
ATOM 3463 N N     . ILE B 2 38  ? 14.991  5.080   3.716   1.00 97.89 38  B 1 
ATOM 3464 C CA    . ILE B 2 38  ? 14.060  6.220   3.711   1.00 97.99 38  B 1 
ATOM 3465 C C     . ILE B 2 38  ? 13.113  6.171   2.501   1.00 98.08 38  B 1 
ATOM 3466 O O     . ILE B 2 38  ? 11.927  6.470   2.632   1.00 97.38 38  B 1 
ATOM 3467 C CB    . ILE B 2 38  ? 14.822  7.559   3.765   1.00 97.55 38  B 1 
ATOM 3468 C CG1   . ILE B 2 38  ? 15.602  7.739   5.091   1.00 95.12 38  B 1 
ATOM 3469 C CG2   . ILE B 2 38  ? 13.885  8.759   3.549   1.00 95.66 38  B 1 
ATOM 3470 C CD1   . ILE B 2 38  ? 14.759  8.008   6.337   1.00 87.22 38  B 1 
ATOM 3471 N N     . GLN B 2 39  ? 13.608  5.772   1.323   1.00 97.75 39  B 1 
ATOM 3472 C CA    . GLN B 2 39  ? 12.784  5.586   0.127   1.00 97.50 39  B 1 
ATOM 3473 C C     . GLN B 2 39  ? 11.657  4.573   0.354   1.00 97.55 39  B 1 
ATOM 3474 O O     . GLN B 2 39  ? 10.520  4.811   -0.061  1.00 96.60 39  B 1 
ATOM 3475 C CB    . GLN B 2 39  ? 13.700  5.144   -1.026  1.00 96.79 39  B 1 
ATOM 3476 C CG    . GLN B 2 39  ? 12.960  4.903   -2.336  1.00 95.47 39  B 1 
ATOM 3477 C CD    . GLN B 2 39  ? 13.854  4.260   -3.406  1.00 94.84 39  B 1 
ATOM 3478 O OE1   . GLN B 2 39  ? 14.854  3.603   -3.150  1.00 89.20 39  B 1 
ATOM 3479 N NE2   . GLN B 2 39  ? 13.520  4.416   -4.663  1.00 87.43 39  B 1 
ATOM 3480 N N     . GLU B 2 40  ? 11.962  3.467   1.001   1.00 97.30 40  B 1 
ATOM 3481 C CA    . GLU B 2 40  ? 10.991  2.442   1.342   1.00 97.09 40  B 1 
ATOM 3482 C C     . GLU B 2 40  ? 10.008  2.916   2.402   1.00 97.35 40  B 1 
ATOM 3483 O O     . GLU B 2 40  ? 8.810   2.828   2.175   1.00 96.56 40  B 1 
ATOM 3484 C CB    . GLU B 2 40  ? 11.714  1.175   1.792   1.00 95.96 40  B 1 
ATOM 3485 C CG    . GLU B 2 40  ? 12.254  0.470   0.572   1.00 89.00 40  B 1 
ATOM 3486 C CD    . GLU B 2 40  ? 13.296  -0.583  0.896   1.00 85.24 40  B 1 
ATOM 3487 O OE1   . GLU B 2 40  ? 14.139  -0.795  0.006   1.00 80.17 40  B 1 
ATOM 3488 O OE2   . GLU B 2 40  ? 13.335  -1.164  1.992   1.00 79.01 40  B 1 
ATOM 3489 N N     . CYS B 2 41  ? 10.492  3.526   3.475   1.00 97.00 41  B 1 
ATOM 3490 C CA    . CYS B 2 41  ? 9.648   4.088   4.521   1.00 97.17 41  B 1 
ATOM 3491 C C     . CYS B 2 41  ? 8.648   5.112   3.969   1.00 97.48 41  B 1 
ATOM 3492 O O     . CYS B 2 41  ? 7.462   5.036   4.258   1.00 96.71 41  B 1 
ATOM 3493 C CB    . CYS B 2 41  ? 10.543  4.710   5.599   1.00 96.99 41  B 1 
ATOM 3494 S SG    . CYS B 2 41  ? 11.543  3.439   6.429   1.00 95.87 41  B 1 
ATOM 3495 N N     . ALA B 2 42  ? 9.082   6.027   3.104   1.00 97.56 42  B 1 
ATOM 3496 C CA    . ALA B 2 42  ? 8.203   7.005   2.476   1.00 97.50 42  B 1 
ATOM 3497 C C     . ALA B 2 42  ? 7.179   6.365   1.519   1.00 97.68 42  B 1 
ATOM 3498 O O     . ALA B 2 42  ? 6.047   6.826   1.403   1.00 96.65 42  B 1 
ATOM 3499 C CB    . ALA B 2 42  ? 9.075   8.029   1.745   1.00 96.96 42  B 1 
ATOM 3500 N N     . THR B 2 43  ? 7.563   5.286   0.831   1.00 97.42 43  B 1 
ATOM 3501 C CA    . THR B 2 43  ? 6.643   4.535   -0.028  1.00 97.22 43  B 1 
ATOM 3502 C C     . THR B 2 43  ? 5.591   3.791   0.792   1.00 97.48 43  B 1 
ATOM 3503 O O     . THR B 2 43  ? 4.406   3.814   0.443   1.00 96.52 43  B 1 
ATOM 3504 C CB    . THR B 2 43  ? 7.422   3.559   -0.913  1.00 96.29 43  B 1 
ATOM 3505 O OG1   . THR B 2 43  ? 8.355   4.279   -1.695  1.00 92.18 43  B 1 
ATOM 3506 C CG2   . THR B 2 43  ? 6.509   2.811   -1.878  1.00 90.69 43  B 1 
ATOM 3507 N N     . GLU B 2 44  ? 5.988   3.187   1.898   1.00 97.17 44  B 1 
ATOM 3508 C CA    . GLU B 2 44  ? 5.092   2.509   2.820   1.00 97.19 44  B 1 
ATOM 3509 C C     . GLU B 2 44  ? 4.150   3.469   3.544   1.00 97.59 44  B 1 
ATOM 3510 O O     . GLU B 2 44  ? 2.981   3.139   3.716   1.00 96.76 44  B 1 
ATOM 3511 C CB    . GLU B 2 44  ? 5.898   1.657   3.807   1.00 96.17 44  B 1 
ATOM 3512 C CG    . GLU B 2 44  ? 6.510   0.402   3.156   1.00 90.65 44  B 1 
ATOM 3513 C CD    . GLU B 2 44  ? 5.453   -0.460  2.452   1.00 91.17 44  B 1 
ATOM 3514 O OE1   . GLU B 2 44  ? 5.724   -1.017  1.370   1.00 86.77 44  B 1 
ATOM 3515 O OE2   . GLU B 2 44  ? 4.312   -0.546  2.949   1.00 87.38 44  B 1 
ATOM 3516 N N     . PHE B 2 45  ? 4.594   4.679   3.835   1.00 97.69 45  B 1 
ATOM 3517 C CA    . PHE B 2 45  ? 3.732   5.742   4.358   1.00 97.88 45  B 1 
ATOM 3518 C C     . PHE B 2 45  ? 2.548   6.031   3.420   1.00 97.91 45  B 1 
ATOM 3519 O O     . PHE B 2 45  ? 1.404   6.093   3.871   1.00 97.36 45  B 1 
ATOM 3520 C CB    . PHE B 2 45  ? 4.581   6.995   4.588   1.00 97.76 45  B 1 
ATOM 3521 C CG    . PHE B 2 45  ? 3.777   8.209   4.989   1.00 97.76 45  B 1 
ATOM 3522 C CD1   . PHE B 2 45  ? 3.541   9.239   4.057   1.00 96.47 45  B 1 
ATOM 3523 C CD2   . PHE B 2 45  ? 3.264   8.321   6.288   1.00 96.56 45  B 1 
ATOM 3524 C CE1   . PHE B 2 45  ? 2.818   10.372  4.438   1.00 95.85 45  B 1 
ATOM 3525 C CE2   . PHE B 2 45  ? 2.544   9.454   6.671   1.00 95.75 45  B 1 
ATOM 3526 C CZ    . PHE B 2 45  ? 2.324   10.495  5.749   1.00 96.00 45  B 1 
ATOM 3527 N N     . ILE B 2 46  ? 2.772   6.114   2.105   1.00 98.14 46  B 1 
ATOM 3528 C CA    . ILE B 2 46  ? 1.682   6.270   1.134   1.00 98.07 46  B 1 
ATOM 3529 C C     . ILE B 2 46  ? 0.731   5.079   1.197   1.00 98.02 46  B 1 
ATOM 3530 O O     . ILE B 2 46  ? -0.486  5.264   1.215   1.00 97.37 46  B 1 
ATOM 3531 C CB    . ILE B 2 46  ? 2.216   6.455   -0.302  1.00 97.79 46  B 1 
ATOM 3532 C CG1   . ILE B 2 46  ? 3.091   7.713   -0.432  1.00 96.45 46  B 1 
ATOM 3533 C CG2   . ILE B 2 46  ? 1.055   6.538   -1.317  1.00 96.00 46  B 1 
ATOM 3534 C CD1   . ILE B 2 46  ? 3.910   7.763   -1.727  1.00 92.77 46  B 1 
ATOM 3535 N N     . GLY B 2 47  ? 1.251   3.854   1.231   1.00 97.32 47  B 1 
ATOM 3536 C CA    . GLY B 2 47  ? 0.440   2.641   1.302   1.00 97.10 47  B 1 
ATOM 3537 C C     . GLY B 2 47  ? -0.394  2.546   2.579   1.00 97.45 47  B 1 
ATOM 3538 O O     . GLY B 2 47  ? -1.576  2.206   2.517   1.00 96.34 47  B 1 
ATOM 3539 N N     . PHE B 2 48  ? 0.191   2.905   3.718   1.00 97.43 48  B 1 
ATOM 3540 C CA    . PHE B 2 48  ? -0.450  2.906   5.021   1.00 97.40 48  B 1 
ATOM 3541 C C     . PHE B 2 48  ? -1.638  3.873   5.080   1.00 97.58 48  B 1 
ATOM 3542 O O     . PHE B 2 48  ? -2.773  3.459   5.350   1.00 96.51 48  B 1 
ATOM 3543 C CB    . PHE B 2 48  ? 0.612   3.243   6.077   1.00 97.03 48  B 1 
ATOM 3544 C CG    . PHE B 2 48  ? 0.120   3.226   7.508   1.00 96.92 48  B 1 
ATOM 3545 C CD1   . PHE B 2 48  ? 0.409   4.294   8.370   1.00 95.35 48  B 1 
ATOM 3546 C CD2   . PHE B 2 48  ? -0.576  2.115   7.999   1.00 95.36 48  B 1 
ATOM 3547 C CE1   . PHE B 2 48  ? 0.022   4.249   9.711   1.00 94.43 48  B 1 
ATOM 3548 C CE2   . PHE B 2 48  ? -0.978  2.060   9.342   1.00 94.24 48  B 1 
ATOM 3549 C CZ    . PHE B 2 48  ? -0.674  3.123   10.203  1.00 94.59 48  B 1 
ATOM 3550 N N     . VAL B 2 49  ? -1.410  5.136   4.711   1.00 97.98 49  B 1 
ATOM 3551 C CA    . VAL B 2 49  ? -2.457  6.166   4.709   1.00 97.95 49  B 1 
ATOM 3552 C C     . VAL B 2 49  ? -3.513  5.894   3.632   1.00 97.88 49  B 1 
ATOM 3553 O O     . VAL B 2 49  ? -4.707  6.065   3.878   1.00 96.88 49  B 1 
ATOM 3554 C CB    . VAL B 2 49  ? -1.839  7.565   4.553   1.00 97.60 49  B 1 
ATOM 3555 C CG1   . VAL B 2 49  ? -2.896  8.665   4.524   1.00 96.04 49  B 1 
ATOM 3556 C CG2   . VAL B 2 49  ? -0.898  7.894   5.718   1.00 95.90 49  B 1 
ATOM 3557 N N     . THR B 2 50  ? -3.114  5.425   2.440   1.00 98.02 50  B 1 
ATOM 3558 C CA    . THR B 2 50  ? -4.059  5.078   1.370   1.00 97.99 50  B 1 
ATOM 3559 C C     . THR B 2 50  ? -4.977  3.934   1.778   1.00 97.74 50  B 1 
ATOM 3560 O O     . THR B 2 50  ? -6.164  3.982   1.453   1.00 96.65 50  B 1 
ATOM 3561 C CB    . THR B 2 50  ? -3.340  4.691   0.069   1.00 97.33 50  B 1 
ATOM 3562 O OG1   . THR B 2 50  ? -2.565  5.759   -0.405  1.00 92.40 50  B 1 
ATOM 3563 C CG2   . THR B 2 50  ? -4.308  4.354   -1.074  1.00 90.83 50  B 1 
ATOM 3564 N N     . GLY B 2 51  ? -4.476  2.929   2.478   1.00 97.31 51  B 1 
ATOM 3565 C CA    . GLY B 2 51  ? -5.276  1.815   2.975   1.00 96.95 51  B 1 
ATOM 3566 C C     . GLY B 2 51  ? -6.408  2.272   3.895   1.00 97.09 51  B 1 
ATOM 3567 O O     . GLY B 2 51  ? -7.553  1.894   3.691   1.00 95.84 51  B 1 
ATOM 3568 N N     . GLU B 2 52  ? -6.104  3.160   4.836   1.00 97.05 52  B 1 
ATOM 3569 C CA    . GLU B 2 52  ? -7.107  3.734   5.734   1.00 96.84 52  B 1 
ATOM 3570 C C     . GLU B 2 52  ? -8.108  4.639   4.996   1.00 97.04 52  B 1 
ATOM 3571 O O     . GLU B 2 52  ? -9.313  4.544   5.204   1.00 95.86 52  B 1 
ATOM 3572 C CB    . GLU B 2 52  ? -6.392  4.493   6.859   1.00 95.89 52  B 1 
ATOM 3573 C CG    . GLU B 2 52  ? -7.348  4.985   7.969   1.00 91.76 52  B 1 
ATOM 3574 C CD    . GLU B 2 52  ? -8.108  3.837   8.652   1.00 91.93 52  B 1 
ATOM 3575 O OE1   . GLU B 2 52  ? -9.300  4.008   8.976   1.00 87.25 52  B 1 
ATOM 3576 O OE2   . GLU B 2 52  ? -7.532  2.754   8.828   1.00 87.04 52  B 1 
ATOM 3577 N N     . ALA B 2 53  ? -7.634  5.485   4.083   1.00 97.33 53  B 1 
ATOM 3578 C CA    . ALA B 2 53  ? -8.499  6.347   3.277   1.00 97.37 53  B 1 
ATOM 3579 C C     . ALA B 2 53  ? -9.453  5.533   2.381   1.00 97.27 53  B 1 
ATOM 3580 O O     . ALA B 2 53  ? -10.629 5.881   2.252   1.00 96.17 53  B 1 
ATOM 3581 C CB    . ALA B 2 53  ? -7.621  7.280   2.453   1.00 96.97 53  B 1 
ATOM 3582 N N     . SER B 2 54  ? -8.967  4.448   1.788   1.00 97.31 54  B 1 
ATOM 3583 C CA    . SER B 2 54  ? -9.765  3.545   0.961   1.00 96.97 54  B 1 
ATOM 3584 C C     . SER B 2 54  ? -10.840 2.834   1.778   1.00 96.93 54  B 1 
ATOM 3585 O O     . SER B 2 54  ? -11.980 2.737   1.328   1.00 95.60 54  B 1 
ATOM 3586 C CB    . SER B 2 54  ? -8.878  2.491   0.290   1.00 95.67 54  B 1 
ATOM 3587 O OG    . SER B 2 54  ? -7.907  3.120   -0.511  1.00 84.62 54  B 1 
ATOM 3588 N N     . GLU B 2 55  ? -10.510 2.424   2.986   1.00 96.39 55  B 1 
ATOM 3589 C CA    . GLU B 2 55  ? -11.460 1.804   3.904   1.00 96.09 55  B 1 
ATOM 3590 C C     . GLU B 2 55  ? -12.584 2.767   4.280   1.00 96.36 55  B 1 
ATOM 3591 O O     . GLU B 2 55  ? -13.762 2.417   4.219   1.00 95.18 55  B 1 
ATOM 3592 C CB    . GLU B 2 55  ? -10.713 1.301   5.143   1.00 94.86 55  B 1 
ATOM 3593 C CG    . GLU B 2 55  ? -11.612 0.569   6.154   1.00 88.92 55  B 1 
ATOM 3594 C CD    . GLU B 2 55  ? -12.360 -0.625  5.561   1.00 85.42 55  B 1 
ATOM 3595 O OE1   . GLU B 2 55  ? -13.396 -1.018  6.132   1.00 78.62 55  B 1 
ATOM 3596 O OE2   . GLU B 2 55  ? -11.956 -1.158  4.508   1.00 76.88 55  B 1 
ATOM 3597 N N     . ARG B 2 56  ? -12.254 4.023   4.580   1.00 96.04 56  B 1 
ATOM 3598 C CA    . ARG B 2 56  ? -13.255 5.064   4.811   1.00 95.80 56  B 1 
ATOM 3599 C C     . ARG B 2 56  ? -14.153 5.265   3.592   1.00 96.21 56  B 1 
ATOM 3600 O O     . ARG B 2 56  ? -15.373 5.291   3.733   1.00 94.86 56  B 1 
ATOM 3601 C CB    . ARG B 2 56  ? -12.562 6.378   5.206   1.00 94.71 56  B 1 
ATOM 3602 C CG    . ARG B 2 56  ? -13.607 7.457   5.528   1.00 90.31 56  B 1 
ATOM 3603 C CD    . ARG B 2 56  ? -12.962 8.816   5.746   1.00 86.57 56  B 1 
ATOM 3604 N NE    . ARG B 2 56  ? -14.002 9.843   5.959   1.00 81.59 56  B 1 
ATOM 3605 C CZ    . ARG B 2 56  ? -13.879 11.139  5.762   1.00 77.04 56  B 1 
ATOM 3606 N NH1   . ARG B 2 56  ? -12.756 11.683  5.388   1.00 70.07 56  B 1 
ATOM 3607 N NH2   . ARG B 2 56  ? -14.891 11.907  5.952   1.00 69.54 56  B 1 
ATOM 3608 N N     . CYS B 2 57  ? -13.577 5.362   2.401   1.00 96.83 57  B 1 
ATOM 3609 C CA    . CYS B 2 57  ? -14.357 5.498   1.171   1.00 96.54 57  B 1 
ATOM 3610 C C     . CYS B 2 57  ? -15.300 4.314   0.954   1.00 96.53 57  B 1 
ATOM 3611 O O     . CYS B 2 57  ? -16.462 4.522   0.588   1.00 95.16 57  B 1 
ATOM 3612 C CB    . CYS B 2 57  ? -13.409 5.647   -0.023  1.00 96.00 57  B 1 
ATOM 3613 S SG    . CYS B 2 57  ? -12.613 7.283   0.004   1.00 93.40 57  B 1 
ATOM 3614 N N     . ARG B 2 58  ? -14.842 3.102   1.217   1.00 96.28 58  B 1 
ATOM 3615 C CA    . ARG B 2 58  ? -15.655 1.884   1.139   1.00 95.85 58  B 1 
ATOM 3616 C C     . ARG B 2 58  ? -16.817 1.922   2.137   1.00 96.01 58  B 1 
ATOM 3617 O O     . ARG B 2 58  ? -17.957 1.720   1.734   1.00 94.70 58  B 1 
ATOM 3618 C CB    . ARG B 2 58  ? -14.753 0.666   1.369   1.00 94.88 58  B 1 
ATOM 3619 C CG    . ARG B 2 58  ? -15.461 -0.659  1.058   1.00 90.28 58  B 1 
ATOM 3620 C CD    . ARG B 2 58  ? -14.553 -1.854  1.387   1.00 86.11 58  B 1 
ATOM 3621 N NE    . ARG B 2 58  ? -14.387 -2.031  2.839   1.00 77.58 58  B 1 
ATOM 3622 C CZ    . ARG B 2 58  ? -15.154 -2.751  3.650   1.00 71.43 58  B 1 
ATOM 3623 N NH1   . ARG B 2 58  ? -16.176 -3.446  3.209   1.00 63.04 58  B 1 
ATOM 3624 N NH2   . ARG B 2 58  ? -14.906 -2.799  4.920   1.00 64.23 58  B 1 
ATOM 3625 N N     . ARG B 2 59  ? -16.554 2.254   3.397   1.00 95.89 59  B 1 
ATOM 3626 C CA    . ARG B 2 59  ? -17.571 2.367   4.449   1.00 95.61 59  B 1 
ATOM 3627 C C     . ARG B 2 59  ? -18.635 3.421   4.116   1.00 95.96 59  B 1 
ATOM 3628 O O     . ARG B 2 59  ? -19.816 3.196   4.334   1.00 94.17 59  B 1 
ATOM 3629 C CB    . ARG B 2 59  ? -16.862 2.673   5.779   1.00 94.34 59  B 1 
ATOM 3630 C CG    . ARG B 2 59  ? -17.835 2.639   6.980   1.00 85.66 59  B 1 
ATOM 3631 C CD    . ARG B 2 59  ? -17.108 2.931   8.293   1.00 85.07 59  B 1 
ATOM 3632 N NE    . ARG B 2 59  ? -16.597 4.303   8.322   1.00 77.18 59  B 1 
ATOM 3633 C CZ    . ARG B 2 59  ? -15.721 4.805   9.184   1.00 71.33 59  B 1 
ATOM 3634 N NH1   . ARG B 2 59  ? -15.222 4.083   10.160  1.00 63.41 59  B 1 
ATOM 3635 N NH2   . ARG B 2 59  ? -15.330 6.040   9.080   1.00 62.83 59  B 1 
ATOM 3636 N N     . GLU B 2 60  ? -18.229 4.543   3.539   1.00 96.02 60  B 1 
ATOM 3637 C CA    . GLU B 2 60  ? -19.120 5.628   3.099   1.00 95.78 60  B 1 
ATOM 3638 C C     . GLU B 2 60  ? -19.694 5.418   1.679   1.00 95.87 60  B 1 
ATOM 3639 O O     . GLU B 2 60  ? -20.328 6.316   1.128   1.00 93.93 60  B 1 
ATOM 3640 C CB    . GLU B 2 60  ? -18.386 6.968   3.226   1.00 94.96 60  B 1 
ATOM 3641 C CG    . GLU B 2 60  ? -18.079 7.350   4.682   1.00 92.16 60  B 1 
ATOM 3642 C CD    . GLU B 2 60  ? -17.273 8.663   4.809   1.00 90.49 60  B 1 
ATOM 3643 O OE1   . GLU B 2 60  ? -16.761 8.933   5.909   1.00 86.71 60  B 1 
ATOM 3644 O OE2   . GLU B 2 60  ? -17.142 9.401   3.807   1.00 84.91 60  B 1 
ATOM 3645 N N     . ARG B 2 61  ? -19.486 4.248   1.074   1.00 95.32 61  B 1 
ATOM 3646 C CA    . ARG B 2 61  ? -19.937 3.880   -0.282  1.00 95.14 61  B 1 
ATOM 3647 C C     . ARG B 2 61  ? -19.506 4.878   -1.379  1.00 95.86 61  B 1 
ATOM 3648 O O     . ARG B 2 61  ? -20.189 5.038   -2.393  1.00 93.57 61  B 1 
ATOM 3649 C CB    . ARG B 2 61  ? -21.454 3.609   -0.297  1.00 93.58 61  B 1 
ATOM 3650 C CG    . ARG B 2 61  ? -21.875 2.547   0.725   1.00 87.66 61  B 1 
ATOM 3651 C CD    . ARG B 2 61  ? -23.381 2.282   0.623   1.00 80.93 61  B 1 
ATOM 3652 N NE    . ARG B 2 61  ? -23.837 1.298   1.618   1.00 72.52 61  B 1 
ATOM 3653 C CZ    . ARG B 2 61  ? -25.010 0.699   1.646   1.00 63.97 61  B 1 
ATOM 3654 N NH1   . ARG B 2 61  ? -25.925 0.940   0.752   1.00 58.28 61  B 1 
ATOM 3655 N NH2   . ARG B 2 61  ? -25.289 -0.173  2.585   1.00 57.11 61  B 1 
ATOM 3656 N N     . ARG B 2 62  ? -18.366 5.541   -1.203  1.00 95.55 62  B 1 
ATOM 3657 C CA    . ARG B 2 62  ? -17.772 6.451   -2.181  1.00 96.01 62  B 1 
ATOM 3658 C C     . ARG B 2 62  ? -16.723 5.733   -3.019  1.00 96.44 62  B 1 
ATOM 3659 O O     . ARG B 2 62  ? -16.035 4.842   -2.547  1.00 94.79 62  B 1 
ATOM 3660 C CB    . ARG B 2 62  ? -17.204 7.689   -1.480  1.00 95.38 62  B 1 
ATOM 3661 C CG    . ARG B 2 62  ? -18.319 8.558   -0.872  1.00 92.88 62  B 1 
ATOM 3662 C CD    . ARG B 2 62  ? -17.803 9.881   -0.287  1.00 92.77 62  B 1 
ATOM 3663 N NE    . ARG B 2 62  ? -16.946 9.665   0.877   1.00 89.89 62  B 1 
ATOM 3664 C CZ    . ARG B 2 62  ? -15.616 9.759   0.948   1.00 91.68 62  B 1 
ATOM 3665 N NH1   . ARG B 2 62  ? -14.860 10.095  -0.073  1.00 82.78 62  B 1 
ATOM 3666 N NH2   . ARG B 2 62  ? -15.017 9.504   2.064   1.00 85.50 62  B 1 
ATOM 3667 N N     . LYS B 2 63  ? -16.579 6.153   -4.275  1.00 96.65 63  B 1 
ATOM 3668 C CA    . LYS B 2 63  ? -15.653 5.522   -5.231  1.00 96.44 63  B 1 
ATOM 3669 C C     . LYS B 2 63  ? -14.364 6.316   -5.460  1.00 96.79 63  B 1 
ATOM 3670 O O     . LYS B 2 63  ? -13.455 5.822   -6.110  1.00 94.46 63  B 1 
ATOM 3671 C CB    . LYS B 2 63  ? -16.368 5.255   -6.562  1.00 95.25 63  B 1 
ATOM 3672 C CG    . LYS B 2 63  ? -17.531 4.258   -6.407  1.00 91.74 63  B 1 
ATOM 3673 C CD    . LYS B 2 63  ? -18.164 3.928   -7.758  1.00 85.69 63  B 1 
ATOM 3674 C CE    . LYS B 2 63  ? -19.326 2.961   -7.562  1.00 81.51 63  B 1 
ATOM 3675 N NZ    . LYS B 2 63  ? -19.997 2.594   -8.841  1.00 70.86 63  B 1 
ATOM 3676 N N     . THR B 2 64  ? -14.307 7.544   -4.960  1.00 97.09 64  B 1 
ATOM 3677 C CA    . THR B 2 64  ? -13.181 8.454   -5.199  1.00 97.18 64  B 1 
ATOM 3678 C C     . THR B 2 64  ? -12.506 8.789   -3.878  1.00 97.18 64  B 1 
ATOM 3679 O O     . THR B 2 64  ? -13.165 9.330   -2.991  1.00 95.85 64  B 1 
ATOM 3680 C CB    . THR B 2 64  ? -13.643 9.738   -5.905  1.00 96.33 64  B 1 
ATOM 3681 O OG1   . THR B 2 64  ? -14.365 9.418   -7.073  1.00 92.30 64  B 1 
ATOM 3682 C CG2   . THR B 2 64  ? -12.470 10.619  -6.331  1.00 92.58 64  B 1 
ATOM 3683 N N     . VAL B 2 65  ? -11.208 8.503   -3.786  1.00 97.43 65  B 1 
ATOM 3684 C CA    . VAL B 2 65  ? -10.348 8.979   -2.698  1.00 97.45 65  B 1 
ATOM 3685 C C     . VAL B 2 65  ? -9.961  10.429  -2.996  1.00 97.56 65  B 1 
ATOM 3686 O O     . VAL B 2 65  ? -9.373  10.711  -4.053  1.00 96.49 65  B 1 
ATOM 3687 C CB    . VAL B 2 65  ? -9.094  8.097   -2.540  1.00 96.74 65  B 1 
ATOM 3688 C CG1   . VAL B 2 65  ? -8.222  8.577   -1.387  1.00 94.07 65  B 1 
ATOM 3689 C CG2   . VAL B 2 65  ? -9.464  6.638   -2.273  1.00 93.30 65  B 1 
ATOM 3690 N N     . ASN B 2 66  ? -10.307 11.351  -2.100  1.00 96.87 66  B 1 
ATOM 3691 C CA    . ASN B 2 66  ? -10.008 12.771  -2.215  1.00 96.56 66  B 1 
ATOM 3692 C C     . ASN B 2 66  ? -8.980  13.223  -1.154  1.00 97.19 66  B 1 
ATOM 3693 O O     . ASN B 2 66  ? -8.507  12.418  -0.354  1.00 96.14 66  B 1 
ATOM 3694 C CB    . ASN B 2 66  ? -11.334 13.561  -2.187  1.00 94.98 66  B 1 
ATOM 3695 C CG    . ASN B 2 66  ? -12.060 13.503  -0.854  1.00 92.21 66  B 1 
ATOM 3696 O OD1   . ASN B 2 66  ? -11.531 13.071  0.147   1.00 78.11 66  B 1 
ATOM 3697 N ND2   . ASN B 2 66  ? -13.287 13.960  -0.799  1.00 81.18 66  B 1 
ATOM 3698 N N     . GLY B 2 67  ? -8.600  14.493  -1.170  1.00 97.06 67  B 1 
ATOM 3699 C CA    . GLY B 2 67  ? -7.646  15.044  -0.205  1.00 97.04 67  B 1 
ATOM 3700 C C     . GLY B 2 67  ? -8.144  15.003  1.235   1.00 97.53 67  B 1 
ATOM 3701 O O     . GLY B 2 67  ? -7.363  14.711  2.146   1.00 96.69 67  B 1 
ATOM 3702 N N     . ASP B 2 68  ? -9.459  15.216  1.457   1.00 97.35 68  B 1 
ATOM 3703 C CA    . ASP B 2 68  ? -10.068 15.168  2.789   1.00 97.18 68  B 1 
ATOM 3704 C C     . ASP B 2 68  ? -10.032 13.753  3.380   1.00 97.45 68  B 1 
ATOM 3705 O O     . ASP B 2 68  ? -9.813  13.591  4.573   1.00 96.30 68  B 1 
ATOM 3706 C CB    . ASP B 2 68  ? -11.513 15.693  2.739   1.00 96.22 68  B 1 
ATOM 3707 C CG    . ASP B 2 68  ? -11.583 17.133  2.238   1.00 92.99 68  B 1 
ATOM 3708 O OD1   . ASP B 2 68  ? -10.871 17.994  2.786   1.00 86.14 68  B 1 
ATOM 3709 O OD2   . ASP B 2 68  ? -12.322 17.381  1.256   1.00 85.71 68  B 1 
ATOM 3710 N N     . ASP B 2 69  ? -10.180 12.727  2.531   1.00 97.47 69  B 1 
ATOM 3711 C CA    . ASP B 2 69  ? -10.039 11.331  2.948   1.00 97.45 69  B 1 
ATOM 3712 C C     . ASP B 2 69  ? -8.620  11.019  3.421   1.00 97.72 69  B 1 
ATOM 3713 O O     . ASP B 2 69  ? -8.444  10.312  4.415   1.00 96.81 69  B 1 
ATOM 3714 C CB    . ASP B 2 69  ? -10.405 10.374  1.808   1.00 96.96 69  B 1 
ATOM 3715 C CG    . ASP B 2 69  ? -11.868 10.467  1.383   1.00 95.77 69  B 1 
ATOM 3716 O OD1   . ASP B 2 69  ? -12.745 10.585  2.258   1.00 92.11 69  B 1 
ATOM 3717 O OD2   . ASP B 2 69  ? -12.153 10.369  0.173   1.00 92.19 69  B 1 
ATOM 3718 N N     . ILE B 2 70  ? -7.613  11.574  2.743   1.00 97.87 70  B 1 
ATOM 3719 C CA    . ILE B 2 70  ? -6.211  11.427  3.131   1.00 97.99 70  B 1 
ATOM 3720 C C     . ILE B 2 70  ? -5.940  12.120  4.471   1.00 98.11 70  B 1 
ATOM 3721 O O     . ILE B 2 70  ? -5.371  11.510  5.375   1.00 97.53 70  B 1 
ATOM 3722 C CB    . ILE B 2 70  ? -5.275  11.939  2.014   1.00 97.38 70  B 1 
ATOM 3723 C CG1   . ILE B 2 70  ? -5.453  11.209  0.665   1.00 94.86 70  B 1 
ATOM 3724 C CG2   . ILE B 2 70  ? -3.801  11.884  2.446   1.00 95.51 70  B 1 
ATOM 3725 C CD1   . ILE B 2 70  ? -5.354  9.683   0.714   1.00 84.48 70  B 1 
ATOM 3726 N N     . CYS B 2 71  ? -6.411  13.356  4.641   1.00 97.72 71  B 1 
ATOM 3727 C CA    . CYS B 2 71  ? -6.251  14.093  5.899   1.00 97.59 71  B 1 
ATOM 3728 C C     . CYS B 2 71  ? -6.974  13.392  7.067   1.00 97.50 71  B 1 
ATOM 3729 O O     . CYS B 2 71  ? -6.443  13.303  8.171   1.00 96.41 71  B 1 
ATOM 3730 C CB    . CYS B 2 71  ? -6.783  15.521  5.724   1.00 97.07 71  B 1 
ATOM 3731 S SG    . CYS B 2 71  ? -5.835  16.407  4.457   1.00 95.69 71  B 1 
ATOM 3732 N N     . HIS B 2 72  ? -8.171  12.873  6.803   1.00 97.38 72  B 1 
ATOM 3733 C CA    . HIS B 2 72  ? -8.906  12.121  7.813   1.00 97.03 72  B 1 
ATOM 3734 C C     . HIS B 2 72  ? -8.203  10.811  8.179   1.00 97.04 72  B 1 
ATOM 3735 O O     . HIS B 2 72  ? -8.108  10.492  9.358   1.00 96.04 72  B 1 
ATOM 3736 C CB    . HIS B 2 72  ? -10.331 11.864  7.327   1.00 96.33 72  B 1 
ATOM 3737 C CG    . HIS B 2 72  ? -11.190 11.234  8.393   1.00 94.18 72  B 1 
ATOM 3738 N ND1   . HIS B 2 72  ? -11.884 11.903  9.376   1.00 83.58 72  B 1 
ATOM 3739 C CD2   . HIS B 2 72  ? -11.430 9.899   8.575   1.00 82.64 72  B 1 
ATOM 3740 C CE1   . HIS B 2 72  ? -12.533 11.000  10.123  1.00 82.54 72  B 1 
ATOM 3741 N NE2   . HIS B 2 72  ? -12.276 9.772   9.669   1.00 83.91 72  B 1 
ATOM 3742 N N     . ALA B 2 73  ? -7.675  10.084  7.191   1.00 97.13 73  B 1 
ATOM 3743 C CA    . ALA B 2 73  ? -6.912  8.870   7.425   1.00 97.10 73  B 1 
ATOM 3744 C C     . ALA B 2 73  ? -5.663  9.137   8.290   1.00 97.29 73  B 1 
ATOM 3745 O O     . ALA B 2 73  ? -5.434  8.401   9.243   1.00 96.45 73  B 1 
ATOM 3746 C CB    . ALA B 2 73  ? -6.536  8.258   6.077   1.00 96.80 73  B 1 
ATOM 3747 N N     . MET B 2 74  ? -4.938  10.217  8.031   1.00 97.31 74  B 1 
ATOM 3748 C CA    . MET B 2 74  ? -3.794  10.622  8.859   1.00 97.35 74  B 1 
ATOM 3749 C C     . MET B 2 74  ? -4.195  10.843  10.319  1.00 97.26 74  B 1 
ATOM 3750 O O     . MET B 2 74  ? -3.564  10.295  11.221  1.00 96.24 74  B 1 
ATOM 3751 C CB    . MET B 2 74  ? -3.162  11.903  8.297   1.00 97.13 74  B 1 
ATOM 3752 C CG    . MET B 2 74  ? -2.396  11.645  7.000   1.00 95.88 74  B 1 
ATOM 3753 S SD    . MET B 2 74  ? -1.866  13.163  6.157   1.00 94.21 74  B 1 
ATOM 3754 C CE    . MET B 2 74  ? -0.996  12.412  4.781   1.00 87.62 74  B 1 
ATOM 3755 N N     . LYS B 2 75  ? -5.306  11.569  10.566  1.00 96.62 75  B 1 
ATOM 3756 C CA    . LYS B 2 75  ? -5.830  11.754  11.924  1.00 96.24 75  B 1 
ATOM 3757 C C     . LYS B 2 75  ? -6.204  10.422  12.580  1.00 96.22 75  B 1 
ATOM 3758 O O     . LYS B 2 75  ? -5.844  10.168  13.718  1.00 95.08 75  B 1 
ATOM 3759 C CB    . LYS B 2 75  ? -7.020  12.735  11.906  1.00 95.41 75  B 1 
ATOM 3760 C CG    . LYS B 2 75  ? -7.447  13.066  13.349  1.00 90.73 75  B 1 
ATOM 3761 C CD    . LYS B 2 75  ? -8.558  14.122  13.438  1.00 83.66 75  B 1 
ATOM 3762 C CE    . LYS B 2 75  ? -8.834  14.343  14.919  1.00 76.11 75  B 1 
ATOM 3763 N NZ    . LYS B 2 75  ? -9.864  15.363  15.207  1.00 67.31 75  B 1 
ATOM 3764 N N     . THR B 2 76  ? -6.903  9.556   11.850  1.00 95.87 76  B 1 
ATOM 3765 C CA    . THR B 2 76  ? -7.335  8.240   12.345  1.00 95.56 76  B 1 
ATOM 3766 C C     . THR B 2 76  ? -6.159  7.322   12.714  1.00 95.59 76  B 1 
ATOM 3767 O O     . THR B 2 76  ? -6.274  6.515   13.628  1.00 93.89 76  B 1 
ATOM 3768 C CB    . THR B 2 76  ? -8.222  7.563   11.289  1.00 94.54 76  B 1 
ATOM 3769 O OG1   . THR B 2 76  ? -9.346  8.370   11.029  1.00 86.87 76  B 1 
ATOM 3770 C CG2   . THR B 2 76  ? -8.774  6.212   11.726  1.00 83.94 76  B 1 
ATOM 3771 N N     . LEU B 2 77  ? -5.026  7.481   12.030  1.00 95.81 77  B 1 
ATOM 3772 C CA    . LEU B 2 77  ? -3.813  6.701   12.275  1.00 95.79 77  B 1 
ATOM 3773 C C     . LEU B 2 77  ? -2.902  7.301   13.369  1.00 95.62 77  B 1 
ATOM 3774 O O     . LEU B 2 77  ? -1.810  6.781   13.584  1.00 93.72 77  B 1 
ATOM 3775 C CB    . LEU B 2 77  ? -3.078  6.522   10.939  1.00 95.65 77  B 1 
ATOM 3776 C CG    . LEU B 2 77  ? -3.840  5.672   9.909   1.00 95.20 77  B 1 
ATOM 3777 C CD1   . LEU B 2 77  ? -3.123  5.741   8.556   1.00 93.28 77  B 1 
ATOM 3778 C CD2   . LEU B 2 77  ? -3.969  4.208   10.337  1.00 92.88 77  B 1 
ATOM 3779 N N     . GLY B 2 78  ? -3.338  8.366   14.045  1.00 94.94 78  B 1 
ATOM 3780 C CA    . GLY B 2 78  ? -2.542  9.040   15.081  1.00 94.47 78  B 1 
ATOM 3781 C C     . GLY B 2 78  ? -1.437  9.951   14.541  1.00 95.07 78  B 1 
ATOM 3782 O O     . GLY B 2 78  ? -0.551  10.366  15.278  1.00 93.24 78  B 1 
ATOM 3783 N N     . LEU B 2 79  ? -1.494  10.290  13.254  1.00 95.77 79  B 1 
ATOM 3784 C CA    . LEU B 2 79  ? -0.563  11.216  12.600  1.00 95.89 79  B 1 
ATOM 3785 C C     . LEU B 2 79  ? -1.103  12.660  12.689  1.00 96.25 79  B 1 
ATOM 3786 O O     . LEU B 2 79  ? -1.293  13.326  11.671  1.00 94.79 79  B 1 
ATOM 3787 C CB    . LEU B 2 79  ? -0.307  10.755  11.157  1.00 95.56 79  B 1 
ATOM 3788 C CG    . LEU B 2 79  ? 0.271   9.339   11.000  1.00 94.50 79  B 1 
ATOM 3789 C CD1   . LEU B 2 79  ? 0.252   8.942   9.521   1.00 90.32 79  B 1 
ATOM 3790 C CD2   . LEU B 2 79  ? 1.713   9.253   11.497  1.00 89.55 79  B 1 
ATOM 3791 N N     . ASP B 2 80  ? -1.397  13.117  13.900  1.00 95.66 80  B 1 
ATOM 3792 C CA    . ASP B 2 80  ? -2.135  14.365  14.120  1.00 95.45 80  B 1 
ATOM 3793 C C     . ASP B 2 80  ? -1.429  15.605  13.568  1.00 96.17 80  B 1 
ATOM 3794 O O     . ASP B 2 80  ? -2.073  16.443  12.922  1.00 94.75 80  B 1 
ATOM 3795 C CB    . ASP B 2 80  ? -2.434  14.547  15.612  1.00 93.62 80  B 1 
ATOM 3796 C CG    . ASP B 2 80  ? -3.502  13.563  16.091  1.00 88.33 80  B 1 
ATOM 3797 O OD1   . ASP B 2 80  ? -4.548  13.458  15.400  1.00 81.31 80  B 1 
ATOM 3798 O OD2   . ASP B 2 80  ? -3.281  12.922  17.137  1.00 80.76 80  B 1 
ATOM 3799 N N     . ASN B 2 81  ? -0.110  15.693  13.727  1.00 96.15 81  B 1 
ATOM 3800 C CA    . ASN B 2 81  ? 0.685   16.790  13.170  1.00 96.17 81  B 1 
ATOM 3801 C C     . ASN B 2 81  ? 0.573   16.837  11.638  1.00 96.80 81  B 1 
ATOM 3802 O O     . ASN B 2 81  ? 0.335   17.892  11.054  1.00 95.60 81  B 1 
ATOM 3803 C CB    . ASN B 2 81  ? 2.151   16.631  13.597  1.00 95.29 81  B 1 
ATOM 3804 C CG    . ASN B 2 81  ? 2.388   16.833  15.086  1.00 92.81 81  B 1 
ATOM 3805 O OD1   . ASN B 2 81  ? 1.579   17.385  15.810  1.00 83.05 81  B 1 
ATOM 3806 N ND2   . ASN B 2 81  ? 3.526   16.393  15.571  1.00 82.73 81  B 1 
ATOM 3807 N N     . TYR B 2 82  ? 0.654   15.674  10.983  1.00 96.86 82  B 1 
ATOM 3808 C CA    . TYR B 2 82  ? 0.467   15.562  9.540   1.00 97.11 82  B 1 
ATOM 3809 C C     . TYR B 2 82  ? -0.956  15.933  9.129   1.00 97.32 82  B 1 
ATOM 3810 O O     . TYR B 2 82  ? -1.145  16.668  8.165   1.00 96.30 82  B 1 
ATOM 3811 C CB    . TYR B 2 82  ? 0.780   14.131  9.075   1.00 97.11 82  B 1 
ATOM 3812 C CG    . TYR B 2 82  ? 2.234   13.752  9.163   1.00 97.29 82  B 1 
ATOM 3813 C CD1   . TYR B 2 82  ? 3.078   13.957  8.059   1.00 95.70 82  B 1 
ATOM 3814 C CD2   . TYR B 2 82  ? 2.762   13.208  10.350  1.00 95.47 82  B 1 
ATOM 3815 C CE1   . TYR B 2 82  ? 4.437   13.634  8.133   1.00 94.84 82  B 1 
ATOM 3816 C CE2   . TYR B 2 82  ? 4.117   12.893  10.439  1.00 94.89 82  B 1 
ATOM 3817 C CZ    . TYR B 2 82  ? 4.957   13.111  9.330   1.00 95.61 82  B 1 
ATOM 3818 O OH    . TYR B 2 82  ? 6.298   12.833  9.418   1.00 94.38 82  B 1 
ATOM 3819 N N     . ALA B 2 83  ? -1.968  15.447  9.862   1.00 97.10 83  B 1 
ATOM 3820 C CA    . ALA B 2 83  ? -3.360  15.731  9.557   1.00 97.07 83  B 1 
ATOM 3821 C C     . ALA B 2 83  ? -3.677  17.233  9.640   1.00 97.11 83  B 1 
ATOM 3822 O O     . ALA B 2 83  ? -4.355  17.764  8.756   1.00 96.18 83  B 1 
ATOM 3823 C CB    . ALA B 2 83  ? -4.252  14.923  10.507  1.00 96.45 83  B 1 
ATOM 3824 N N     . GLY B 2 84  ? -3.190  17.933  10.669  1.00 96.48 84  B 1 
ATOM 3825 C CA    . GLY B 2 84  ? -3.332  19.376  10.817  1.00 96.40 84  B 1 
ATOM 3826 C C     . GLY B 2 84  ? -2.643  20.149  9.692   1.00 97.09 84  B 1 
ATOM 3827 O O     . GLY B 2 84  ? -3.296  20.929  8.987   1.00 95.95 84  B 1 
ATOM 3828 N N     . ALA B 2 85  ? -1.374  19.853  9.444   1.00 97.06 85  B 1 
ATOM 3829 C CA    . ALA B 2 85  ? -0.591  20.492  8.394   1.00 97.15 85  B 1 
ATOM 3830 C C     . ALA B 2 85  ? -1.196  20.261  6.994   1.00 97.31 85  B 1 
ATOM 3831 O O     . ALA B 2 85  ? -1.380  21.200  6.222   1.00 96.29 85  B 1 
ATOM 3832 C CB    . ALA B 2 85  ? 0.847   19.966  8.482   1.00 96.48 85  B 1 
ATOM 3833 N N     . MET B 2 86  ? -1.593  19.032  6.676   1.00 97.48 86  B 1 
ATOM 3834 C CA    . MET B 2 86  ? -2.149  18.700  5.363   1.00 97.47 86  B 1 
ATOM 3835 C C     . MET B 2 86  ? -3.556  19.259  5.152   1.00 97.35 86  B 1 
ATOM 3836 O O     . MET B 2 86  ? -3.899  19.581  4.010   1.00 96.11 86  B 1 
ATOM 3837 C CB    . MET B 2 86  ? -2.140  17.191  5.135   1.00 96.93 86  B 1 
ATOM 3838 C CG    . MET B 2 86  ? -0.732  16.602  4.992   1.00 95.50 86  B 1 
ATOM 3839 S SD    . MET B 2 86  ? 0.311   17.370  3.708   1.00 94.19 86  B 1 
ATOM 3840 C CE    . MET B 2 86  ? 1.371   18.396  4.734   1.00 86.70 86  B 1 
ATOM 3841 N N     . ARG B 2 87  ? -4.371  19.436  6.192   1.00 97.27 87  B 1 
ATOM 3842 C CA    . ARG B 2 87  ? -5.640  20.165  6.082   1.00 96.97 87  B 1 
ATOM 3843 C C     . ARG B 2 87  ? -5.414  21.613  5.691   1.00 96.99 87  B 1 
ATOM 3844 O O     . ARG B 2 87  ? -6.072  22.106  4.774   1.00 95.67 87  B 1 
ATOM 3845 C CB    . ARG B 2 87  ? -6.426  20.102  7.391   1.00 96.15 87  B 1 
ATOM 3846 C CG    . ARG B 2 87  ? -7.166  18.771  7.523   1.00 85.82 87  B 1 
ATOM 3847 C CD    . ARG B 2 87  ? -7.814  18.706  8.895   1.00 83.04 87  B 1 
ATOM 3848 N NE    . ARG B 2 87  ? -8.525  17.431  9.079   1.00 75.96 87  B 1 
ATOM 3849 C CZ    . ARG B 2 87  ? -8.983  16.960  10.218  1.00 69.62 87  B 1 
ATOM 3850 N NH1   . ARG B 2 87  ? -8.850  17.628  11.329  1.00 61.45 87  B 1 
ATOM 3851 N NH2   . ARG B 2 87  ? -9.580  15.800  10.248  1.00 65.47 87  B 1 
ATOM 3852 N N     . ARG B 2 88  ? -4.462  22.274  6.339   1.00 96.52 88  B 1 
ATOM 3853 C CA    . ARG B 2 88  ? -4.131  23.656  6.007   1.00 96.40 88  B 1 
ATOM 3854 C C     . ARG B 2 88  ? -3.554  23.762  4.599   1.00 96.53 88  B 1 
ATOM 3855 O O     . ARG B 2 88  ? -3.997  24.609  3.827   1.00 94.93 88  B 1 
ATOM 3856 C CB    . ARG B 2 88  ? -3.209  24.238  7.079   1.00 95.69 88  B 1 
ATOM 3857 C CG    . ARG B 2 88  ? -2.915  25.733  6.875   1.00 91.27 88  B 1 
ATOM 3858 C CD    . ARG B 2 88  ? -4.195  26.584  6.813   1.00 88.81 88  B 1 
ATOM 3859 N NE    . ARG B 2 88  ? -3.878  27.999  6.682   1.00 85.88 88  B 1 
ATOM 3860 C CZ    . ARG B 2 88  ? -4.648  28.955  6.204   1.00 83.84 88  B 1 
ATOM 3861 N NH1   . ARG B 2 88  ? -5.887  28.752  5.843   1.00 75.79 88  B 1 
ATOM 3862 N NH2   . ARG B 2 88  ? -4.167  30.153  6.072   1.00 77.72 88  B 1 
ATOM 3863 N N     . TYR B 2 89  ? -2.645  22.866  4.225   1.00 96.51 89  B 1 
ATOM 3864 C CA    . TYR B 2 89  ? -2.090  22.805  2.870   1.00 96.59 89  B 1 
ATOM 3865 C C     . TYR B 2 89  ? -3.173  22.598  1.803   1.00 96.53 89  B 1 
ATOM 3866 O O     . TYR B 2 89  ? -3.177  23.286  0.780   1.00 95.50 89  B 1 
ATOM 3867 C CB    . TYR B 2 89  ? -1.055  21.688  2.809   1.00 96.30 89  B 1 
ATOM 3868 C CG    . TYR B 2 89  ? -0.338  21.623  1.478   1.00 96.19 89  B 1 
ATOM 3869 C CD1   . TYR B 2 89  ? -0.658  20.634  0.536   1.00 94.50 89  B 1 
ATOM 3870 C CD2   . TYR B 2 89  ? 0.639   22.587  1.162   1.00 94.59 89  B 1 
ATOM 3871 C CE1   . TYR B 2 89  ? -0.007  20.594  -0.707  1.00 93.91 89  B 1 
ATOM 3872 C CE2   . TYR B 2 89  ? 1.290   22.566  -0.071  1.00 93.80 89  B 1 
ATOM 3873 C CZ    . TYR B 2 89  ? 0.968   21.563  -1.007  1.00 94.54 89  B 1 
ATOM 3874 O OH    . TYR B 2 89  ? 1.609   21.540  -2.222  1.00 93.08 89  B 1 
ATOM 3875 N N     . LEU B 2 90  ? -4.132  21.703  2.051   1.00 96.84 90  B 1 
ATOM 3876 C CA    . LEU B 2 90  ? -5.247  21.463  1.145   1.00 96.82 90  B 1 
ATOM 3877 C C     . LEU B 2 90  ? -6.164  22.688  1.022   1.00 96.74 90  B 1 
ATOM 3878 O O     . LEU B 2 90  ? -6.636  22.984  -0.075  1.00 95.39 90  B 1 
ATOM 3879 C CB    . LEU B 2 90  ? -6.017  20.221  1.630   1.00 96.05 90  B 1 
ATOM 3880 C CG    . LEU B 2 90  ? -7.218  19.836  0.749   1.00 94.02 90  B 1 
ATOM 3881 C CD1   . LEU B 2 90  ? -6.812  19.509  -0.690  1.00 89.64 90  B 1 
ATOM 3882 C CD2   . LEU B 2 90  ? -7.908  18.608  1.348   1.00 88.78 90  B 1 
ATOM 3883 N N     . GLN B 2 91  ? -6.401  23.407  2.108   1.00 96.12 91  B 1 
ATOM 3884 C CA    . GLN B 2 91  ? -7.147  24.661  2.073   1.00 95.73 91  B 1 
ATOM 3885 C C     . GLN B 2 91  ? -6.435  25.698  1.197   1.00 95.86 91  B 1 
ATOM 3886 O O     . GLN B 2 91  ? -7.049  26.246  0.285   1.00 94.54 91  B 1 
ATOM 3887 C CB    . GLN B 2 91  ? -7.379  25.154  3.507   1.00 94.89 91  B 1 
ATOM 3888 C CG    . GLN B 2 91  ? -8.278  26.404  3.535   1.00 86.19 91  B 1 
ATOM 3889 C CD    . GLN B 2 91  ? -8.523  26.917  4.962   1.00 83.46 91  B 1 
ATOM 3890 O OE1   . GLN B 2 91  ? -7.999  26.407  5.945   1.00 78.80 91  B 1 
ATOM 3891 N NE2   . GLN B 2 91  ? -9.320  27.950  5.108   1.00 73.86 91  B 1 
ATOM 3892 N N     . ARG B 2 92  ? -5.131  25.895  1.406   1.00 95.63 92  B 1 
ATOM 3893 C CA    . ARG B 2 92  ? -4.306  26.800  0.592   1.00 95.38 92  B 1 
ATOM 3894 C C     . ARG B 2 92  ? -4.270  26.407  -0.882  1.00 95.46 92  B 1 
ATOM 3895 O O     . ARG B 2 92  ? -4.275  27.275  -1.750  1.00 93.48 92  B 1 
ATOM 3896 C CB    . ARG B 2 92  ? -2.871  26.836  1.154   1.00 94.20 92  B 1 
ATOM 3897 C CG    . ARG B 2 92  ? -2.745  27.462  2.555   1.00 87.86 92  B 1 
ATOM 3898 C CD    . ARG B 2 92  ? -2.981  28.973  2.566   1.00 84.91 92  B 1 
ATOM 3899 N NE    . ARG B 2 92  ? -1.928  29.673  1.814   1.00 82.16 92  B 1 
ATOM 3900 C CZ    . ARG B 2 92  ? -2.005  30.895  1.331   1.00 79.95 92  B 1 
ATOM 3901 N NH1   . ARG B 2 92  ? -3.059  31.647  1.516   1.00 70.76 92  B 1 
ATOM 3902 N NH2   . ARG B 2 92  ? -1.003  31.398  0.653   1.00 72.48 92  B 1 
ATOM 3903 N N     . TYR B 2 93  ? -4.273  25.109  -1.191  1.00 95.39 93  B 1 
ATOM 3904 C CA    . TYR B 2 93  ? -4.318  24.610  -2.562  1.00 95.33 93  B 1 
ATOM 3905 C C     . TYR B 2 93  ? -5.651  24.899  -3.281  1.00 95.05 93  B 1 
ATOM 3906 O O     . TYR B 2 93  ? -5.683  24.989  -4.509  1.00 93.01 93  B 1 
ATOM 3907 C CB    . TYR B 2 93  ? -4.037  23.102  -2.538  1.00 94.84 93  B 1 
ATOM 3908 C CG    . TYR B 2 93  ? -4.161  22.427  -3.887  1.00 94.93 93  B 1 
ATOM 3909 C CD1   . TYR B 2 93  ? -5.343  21.756  -4.240  1.00 93.00 93  B 1 
ATOM 3910 C CD2   . TYR B 2 93  ? -3.108  22.513  -4.822  1.00 93.11 93  B 1 
ATOM 3911 C CE1   . TYR B 2 93  ? -5.484  21.177  -5.514  1.00 92.35 93  B 1 
ATOM 3912 C CE2   . TYR B 2 93  ? -3.237  21.944  -6.092  1.00 92.41 93  B 1 
ATOM 3913 C CZ    . TYR B 2 93  ? -4.424  21.274  -6.445  1.00 92.81 93  B 1 
ATOM 3914 O OH    . TYR B 2 93  ? -4.561  20.723  -7.694  1.00 91.10 93  B 1 
ATOM 3915 N N     . ARG B 2 94  ? -6.744  25.019  -2.528  1.00 94.88 94  B 1 
ATOM 3916 C CA    . ARG B 2 94  ? -8.090  25.281  -3.068  1.00 93.16 94  B 1 
ATOM 3917 C C     . ARG B 2 94  ? -8.413  26.777  -3.196  1.00 91.68 94  B 1 
ATOM 3918 O O     . ARG B 2 94  ? -9.352  27.108  -3.912  1.00 86.92 94  B 1 
ATOM 3919 C CB    . ARG B 2 94  ? -9.139  24.606  -2.172  1.00 91.84 94  B 1 
ATOM 3920 C CG    . ARG B 2 94  ? -9.152  23.070  -2.281  1.00 88.01 94  B 1 
ATOM 3921 C CD    . ARG B 2 94  ? -10.078 22.505  -1.200  1.00 87.87 94  B 1 
ATOM 3922 N NE    . ARG B 2 94  ? -10.201 21.034  -1.269  1.00 86.72 94  B 1 
ATOM 3923 C CZ    . ARG B 2 94  ? -10.832 20.260  -0.408  1.00 87.62 94  B 1 
ATOM 3924 N NH1   . ARG B 2 94  ? -11.423 20.746  0.652   1.00 81.47 94  B 1 
ATOM 3925 N NH2   . ARG B 2 94  ? -10.879 18.976  -0.590  1.00 80.57 94  B 1 
ATOM 3926 N N     . GLU B 2 95  ? -7.685  27.633  -2.494  1.00 89.96 95  B 1 
ATOM 3927 C CA    . GLU B 2 95  ? -7.736  29.090  -2.623  1.00 87.49 95  B 1 
ATOM 3928 C C     . GLU B 2 95  ? -7.071  29.546  -3.925  1.00 82.58 95  B 1 
ATOM 3929 O O     . GLU B 2 95  ? -7.653  30.397  -4.619  1.00 74.82 95  B 1 
ATOM 3930 C CB    . GLU B 2 95  ? -7.043  29.748  -1.396  1.00 80.00 95  B 1 
ATOM 3931 C CG    . GLU B 2 95  ? -7.832  29.605  -0.094  1.00 73.85 95  B 1 
ATOM 3932 C CD    . GLU B 2 95  ? -7.055  29.968  1.198   1.00 68.83 95  B 1 
ATOM 3933 O OE1   . GLU B 2 95  ? -7.553  29.650  2.292   1.00 62.70 95  B 1 
ATOM 3934 O OE2   . GLU B 2 95  ? -5.928  30.518  1.116   1.00 66.61 95  B 1 
ATOM 3935 O OXT   . GLU B 2 95  ? -5.983  29.008  -4.248  1.00 68.74 95  B 1 
ATOM 3936 N N     . GLN C 3 1   ? 19.052  16.912  29.388  1.00 88.58 1   C 1 
ATOM 3937 C CA    . GLN C 3 1   ? 19.447  18.066  28.546  1.00 90.41 1   C 1 
ATOM 3938 C C     . GLN C 3 1   ? 19.372  17.732  27.058  1.00 91.16 1   C 1 
ATOM 3939 O O     . GLN C 3 1   ? 18.542  18.324  26.375  1.00 87.91 1   C 1 
ATOM 3940 C CB    . GLN C 3 1   ? 20.818  18.608  28.964  1.00 85.04 1   C 1 
ATOM 3941 C CG    . GLN C 3 1   ? 21.025  20.068  28.490  1.00 74.11 1   C 1 
ATOM 3942 C CD    . GLN C 3 1   ? 22.328  20.658  29.028  1.00 66.06 1   C 1 
ATOM 3943 O OE1   . GLN C 3 1   ? 23.144  19.972  29.618  1.00 62.92 1   C 1 
ATOM 3944 N NE2   . GLN C 3 1   ? 22.564  21.938  28.848  1.00 56.38 1   C 1 
ATOM 3945 N N     . LEU C 3 2   ? 20.106  16.739  26.571  1.00 87.86 2   C 1 
ATOM 3946 C CA    . LEU C 3 2   ? 20.094  16.342  25.154  1.00 88.11 2   C 1 
ATOM 3947 C C     . LEU C 3 2   ? 18.680  16.005  24.637  1.00 90.13 2   C 1 
ATOM 3948 O O     . LEU C 3 2   ? 18.259  16.547  23.613  1.00 87.42 2   C 1 
ATOM 3949 C CB    . LEU C 3 2   ? 21.046  15.155  24.965  1.00 83.31 2   C 1 
ATOM 3950 C CG    . LEU C 3 2   ? 21.215  14.705  23.506  1.00 74.17 2   C 1 
ATOM 3951 C CD1   . LEU C 3 2   ? 21.834  15.799  22.641  1.00 66.47 2   C 1 
ATOM 3952 C CD2   . LEU C 3 2   ? 22.137  13.477  23.474  1.00 69.32 2   C 1 
ATOM 3953 N N     . GLN C 3 3   ? 17.886  15.205  25.374  1.00 91.79 3   C 1 
ATOM 3954 C CA    . GLN C 3 3   ? 16.504  14.904  24.984  1.00 91.28 3   C 1 
ATOM 3955 C C     . GLN C 3 3   ? 15.613  16.152  24.907  1.00 92.40 3   C 1 
ATOM 3956 O O     . GLN C 3 3   ? 14.782  16.256  24.013  1.00 90.94 3   C 1 
ATOM 3957 C CB    . GLN C 3 3   ? 15.871  13.918  25.976  1.00 87.97 3   C 1 
ATOM 3958 C CG    . GLN C 3 3   ? 16.379  12.482  25.799  1.00 75.69 3   C 1 
ATOM 3959 C CD    . GLN C 3 3   ? 15.678  11.517  26.759  1.00 68.47 3   C 1 
ATOM 3960 O OE1   . GLN C 3 3   ? 15.003  11.914  27.697  1.00 64.41 3   C 1 
ATOM 3961 N NE2   . GLN C 3 3   ? 15.810  10.226  26.557  1.00 59.99 3   C 1 
ATOM 3962 N N     . GLN C 3 4   ? 15.771  17.114  25.816  1.00 94.20 4   C 1 
ATOM 3963 C CA    . GLN C 3 4   ? 15.026  18.374  25.767  1.00 94.00 4   C 1 
ATOM 3964 C C     . GLN C 3 4   ? 15.393  19.196  24.532  1.00 94.84 4   C 1 
ATOM 3965 O O     . GLN C 3 4   ? 14.504  19.755  23.883  1.00 93.97 4   C 1 
ATOM 3966 C CB    . GLN C 3 4   ? 15.284  19.202  27.031  1.00 92.37 4   C 1 
ATOM 3967 C CG    . GLN C 3 4   ? 14.600  18.616  28.277  1.00 79.59 4   C 1 
ATOM 3968 C CD    . GLN C 3 4   ? 14.962  19.389  29.546  1.00 70.95 4   C 1 
ATOM 3969 O OE1   . GLN C 3 4   ? 15.951  20.101  29.613  1.00 68.56 4   C 1 
ATOM 3970 N NE2   . GLN C 3 4   ? 14.187  19.262  30.596  1.00 63.09 4   C 1 
ATOM 3971 N N     . GLN C 3 5   ? 16.669  19.225  24.158  1.00 95.50 5   C 1 
ATOM 3972 C CA    . GLN C 3 5   ? 17.134  19.895  22.950  1.00 94.84 5   C 1 
ATOM 3973 C C     . GLN C 3 5   ? 16.556  19.228  21.693  1.00 95.53 5   C 1 
ATOM 3974 O O     . GLN C 3 5   ? 16.053  19.915  20.815  1.00 94.46 5   C 1 
ATOM 3975 C CB    . GLN C 3 5   ? 18.669  19.884  22.947  1.00 93.15 5   C 1 
ATOM 3976 C CG    . GLN C 3 5   ? 19.248  20.680  21.768  1.00 81.38 5   C 1 
ATOM 3977 C CD    . GLN C 3 5   ? 20.780  20.669  21.766  1.00 74.22 5   C 1 
ATOM 3978 O OE1   . GLN C 3 5   ? 21.426  20.098  22.634  1.00 69.74 5   C 1 
ATOM 3979 N NE2   . GLN C 3 5   ? 21.397  21.300  20.792  1.00 64.21 5   C 1 
ATOM 3980 N N     . GLN C 3 6   ? 16.532  17.892  21.630  1.00 96.01 6   C 1 
ATOM 3981 C CA    . GLN C 3 6   ? 15.935  17.141  20.531  1.00 95.60 6   C 1 
ATOM 3982 C C     . GLN C 3 6   ? 14.424  17.403  20.404  1.00 96.12 6   C 1 
ATOM 3983 O O     . GLN C 3 6   ? 13.919  17.633  19.305  1.00 95.42 6   C 1 
ATOM 3984 C CB    . GLN C 3 6   ? 16.203  15.653  20.742  1.00 94.66 6   C 1 
ATOM 3985 C CG    . GLN C 3 6   ? 17.672  15.287  20.498  1.00 90.70 6   C 1 
ATOM 3986 C CD    . GLN C 3 6   ? 17.988  13.827  20.809  1.00 89.77 6   C 1 
ATOM 3987 O OE1   . GLN C 3 6   ? 17.246  13.123  21.486  1.00 85.22 6   C 1 
ATOM 3988 N NE2   . GLN C 3 6   ? 19.109  13.338  20.332  1.00 81.38 6   C 1 
ATOM 3989 N N     . GLN C 3 7   ? 13.687  17.440  21.521  1.00 96.44 7   C 1 
ATOM 3990 C CA    . GLN C 3 7   ? 12.274  17.794  21.514  1.00 96.22 7   C 1 
ATOM 3991 C C     . GLN C 3 7   ? 12.038  19.241  21.084  1.00 96.94 7   C 1 
ATOM 3992 O O     . GLN C 3 7   ? 11.041  19.529  20.417  1.00 96.12 7   C 1 
ATOM 3993 C CB    . GLN C 3 7   ? 11.667  17.550  22.911  1.00 94.81 7   C 1 
ATOM 3994 C CG    . GLN C 3 7   ? 11.530  16.056  23.265  1.00 84.03 7   C 1 
ATOM 3995 C CD    . GLN C 3 7   ? 10.571  15.304  22.342  1.00 76.84 7   C 1 
ATOM 3996 O OE1   . GLN C 3 7   ? 9.773   15.885  21.627  1.00 71.83 7   C 1 
ATOM 3997 N NE2   . GLN C 3 7   ? 10.634  13.992  22.328  1.00 66.49 7   C 1 
ATOM 3998 N N     . GLN C 3 8   ? 12.927  20.139  21.424  1.00 96.41 8   C 1 
ATOM 3999 C CA    . GLN C 3 8   ? 12.865  21.521  20.956  1.00 96.42 8   C 1 
ATOM 4000 C C     . GLN C 3 8   ? 13.087  21.608  19.439  1.00 96.83 8   C 1 
ATOM 4001 O O     . GLN C 3 8   ? 12.277  22.221  18.757  1.00 96.08 8   C 1 
ATOM 4002 C CB    . GLN C 3 8   ? 13.845  22.382  21.762  1.00 95.76 8   C 1 
ATOM 4003 C CG    . GLN C 3 8   ? 13.769  23.873  21.388  1.00 88.19 8   C 1 
ATOM 4004 C CD    . GLN C 3 8   ? 12.384  24.481  21.596  1.00 81.00 8   C 1 
ATOM 4005 O OE1   . GLN C 3 8   ? 11.582  24.052  22.415  1.00 76.82 8   C 1 
ATOM 4006 N NE2   . GLN C 3 8   ? 12.076  25.502  20.832  1.00 69.87 8   C 1 
ATOM 4007 N N     . GLN C 3 9   ? 14.086  20.904  18.904  1.00 96.70 9   C 1 
ATOM 4008 C CA    . GLN C 3 9   ? 14.330  20.834  17.454  1.00 96.57 9   C 1 
ATOM 4009 C C     . GLN C 3 9   ? 13.122  20.268  16.694  1.00 96.97 9   C 1 
ATOM 4010 O O     . GLN C 3 9   ? 12.779  20.754  15.624  1.00 95.82 9   C 1 
ATOM 4011 C CB    . GLN C 3 9   ? 15.558  19.960  17.183  1.00 95.50 9   C 1 
ATOM 4012 C CG    . GLN C 3 9   ? 16.881  20.641  17.540  1.00 86.04 9   C 1 
ATOM 4013 C CD    . GLN C 3 9   ? 18.085  19.709  17.352  1.00 83.80 9   C 1 
ATOM 4014 O OE1   . GLN C 3 9   ? 17.975  18.501  17.325  1.00 76.48 9   C 1 
ATOM 4015 N NE2   . GLN C 3 9   ? 19.276  20.243  17.223  1.00 72.27 9   C 1 
ATOM 4016 N N     . LEU C 3 10  ? 12.420  19.270  17.241  1.00 96.87 10  C 1 
ATOM 4017 C CA    . LEU C 3 10  ? 11.202  18.735  16.627  1.00 96.82 10  C 1 
ATOM 4018 C C     . LEU C 3 10  ? 10.038  19.737  16.655  1.00 96.97 10  C 1 
ATOM 4019 O O     . LEU C 3 10  ? 9.259   19.793  15.700  1.00 95.97 10  C 1 
ATOM 4020 C CB    . LEU C 3 10  ? 10.801  17.430  17.324  1.00 96.15 10  C 1 
ATOM 4021 C CG    . LEU C 3 10  ? 11.738  16.248  17.027  1.00 93.15 10  C 1 
ATOM 4022 C CD1   . LEU C 3 10  ? 11.395  15.081  17.961  1.00 88.34 10  C 1 
ATOM 4023 C CD2   . LEU C 3 10  ? 11.606  15.759  15.582  1.00 87.64 10  C 1 
ATOM 4024 N N     . ARG C 3 11  ? 9.889   20.537  17.725  1.00 97.05 11  C 1 
ATOM 4025 C CA    . ARG C 3 11  ? 8.891   21.612  17.767  1.00 96.68 11  C 1 
ATOM 4026 C C     . ARG C 3 11  ? 9.198   22.708  16.754  1.00 96.99 11  C 1 
ATOM 4027 O O     . ARG C 3 11  ? 8.290   23.139  16.050  1.00 96.35 11  C 1 
ATOM 4028 C CB    . ARG C 3 11  ? 8.794   22.214  19.179  1.00 95.92 11  C 1 
ATOM 4029 C CG    . ARG C 3 11  ? 8.054   21.293  20.160  1.00 87.69 11  C 1 
ATOM 4030 C CD    . ARG C 3 11  ? 7.791   21.992  21.494  1.00 84.78 11  C 1 
ATOM 4031 N NE    . ARG C 3 11  ? 9.031   22.287  22.235  1.00 79.07 11  C 1 
ATOM 4032 C CZ    . ARG C 3 11  ? 9.452   21.737  23.361  1.00 74.32 11  C 1 
ATOM 4033 N NH1   . ARG C 3 11  ? 8.761   20.800  23.965  1.00 67.26 11  C 1 
ATOM 4034 N NH2   . ARG C 3 11  ? 10.566  22.110  23.915  1.00 70.42 11  C 1 
ATOM 4035 N N     . GLU C 3 12  ? 10.455  23.118  16.647  1.00 96.88 12  C 1 
ATOM 4036 C CA    . GLU C 3 12  ? 10.913  24.088  15.663  1.00 96.73 12  C 1 
ATOM 4037 C C     . GLU C 3 12  ? 10.707  23.570  14.238  1.00 97.16 12  C 1 
ATOM 4038 O O     . GLU C 3 12  ? 10.187  24.296  13.394  1.00 96.04 12  C 1 
ATOM 4039 C CB    . GLU C 3 12  ? 12.387  24.415  15.916  1.00 95.59 12  C 1 
ATOM 4040 C CG    . GLU C 3 12  ? 12.561  25.293  17.161  1.00 83.68 12  C 1 
ATOM 4041 C CD    . GLU C 3 12  ? 14.013  25.416  17.661  1.00 78.05 12  C 1 
ATOM 4042 O OE1   . GLU C 3 12  ? 14.175  25.949  18.778  1.00 72.78 12  C 1 
ATOM 4043 O OE2   . GLU C 3 12  ? 14.929  24.940  16.958  1.00 72.22 12  C 1 
ATOM 4044 N N     . PHE C 3 13  ? 10.998  22.299  13.989  1.00 96.48 13  C 1 
ATOM 4045 C CA    . PHE C 3 13  ? 10.724  21.657  12.710  1.00 96.73 13  C 1 
ATOM 4046 C C     . PHE C 3 13  ? 9.252   21.798  12.299  1.00 97.02 13  C 1 
ATOM 4047 O O     . PHE C 3 13  ? 8.961   22.279  11.207  1.00 96.15 13  C 1 
ATOM 4048 C CB    . PHE C 3 13  ? 11.136  20.177  12.771  1.00 96.70 13  C 1 
ATOM 4049 C CG    . PHE C 3 13  ? 10.624  19.363  11.608  1.00 96.84 13  C 1 
ATOM 4050 C CD1   . PHE C 3 13  ? 9.475   18.562  11.756  1.00 95.28 13  C 1 
ATOM 4051 C CD2   . PHE C 3 13  ? 11.243  19.445  10.354  1.00 95.48 13  C 1 
ATOM 4052 C CE1   . PHE C 3 13  ? 8.954   17.856  10.665  1.00 94.82 13  C 1 
ATOM 4053 C CE2   . PHE C 3 13  ? 10.731  18.745  9.264   1.00 94.94 13  C 1 
ATOM 4054 C CZ    . PHE C 3 13  ? 9.584   17.946  9.411   1.00 95.54 13  C 1 
ATOM 4055 N N     . TRP C 3 14  ? 8.321   21.433  13.180  1.00 97.11 14  C 1 
ATOM 4056 C CA    . TRP C 3 14  ? 6.894   21.542  12.876  1.00 97.09 14  C 1 
ATOM 4057 C C     . TRP C 3 14  ? 6.424   22.987  12.729  1.00 97.07 14  C 1 
ATOM 4058 O O     . TRP C 3 14  ? 5.588   23.268  11.865  1.00 95.78 14  C 1 
ATOM 4059 C CB    . TRP C 3 14  ? 6.073   20.793  13.926  1.00 96.62 14  C 1 
ATOM 4060 C CG    . TRP C 3 14  ? 6.034   19.317  13.708  1.00 96.59 14  C 1 
ATOM 4061 C CD1   . TRP C 3 14  ? 6.664   18.369  14.447  1.00 94.90 14  C 1 
ATOM 4062 C CD2   . TRP C 3 14  ? 5.365   18.592  12.618  1.00 95.94 14  C 1 
ATOM 4063 N NE1   . TRP C 3 14  ? 6.430   17.102  13.900  1.00 94.38 14  C 1 
ATOM 4064 C CE2   . TRP C 3 14  ? 5.648   17.217  12.778  1.00 95.10 14  C 1 
ATOM 4065 C CE3   . TRP C 3 14  ? 4.558   19.000  11.539  1.00 95.04 14  C 1 
ATOM 4066 C CZ2   . TRP C 3 14  ? 5.148   16.246  11.863  1.00 94.70 14  C 1 
ATOM 4067 C CZ3   . TRP C 3 14  ? 4.070   18.035  10.629  1.00 93.76 14  C 1 
ATOM 4068 C CH2   . TRP C 3 14  ? 4.367   16.684  10.791  1.00 93.88 14  C 1 
ATOM 4069 N N     . ALA C 3 15  ? 6.955   23.922  13.525  1.00 97.24 15  C 1 
ATOM 4070 C CA    . ALA C 3 15  ? 6.668   25.339  13.374  1.00 97.00 15  C 1 
ATOM 4071 C C     . ALA C 3 15  ? 7.109   25.854  11.989  1.00 97.05 15  C 1 
ATOM 4072 O O     . ALA C 3 15  ? 6.301   26.455  11.284  1.00 95.75 15  C 1 
ATOM 4073 C CB    . ALA C 3 15  ? 7.337   26.108  14.519  1.00 96.44 15  C 1 
ATOM 4074 N N     . THR C 3 16  ? 8.313   25.513  11.549  1.00 96.87 16  C 1 
ATOM 4075 C CA    . THR C 3 16  ? 8.825   25.862  10.217  1.00 96.43 16  C 1 
ATOM 4076 C C     . THR C 3 16  ? 7.977   25.230  9.107   1.00 96.64 16  C 1 
ATOM 4077 O O     . THR C 3 16  ? 7.628   25.909  8.146   1.00 95.20 16  C 1 
ATOM 4078 C CB    . THR C 3 16  ? 10.283  25.413  10.071  1.00 95.41 16  C 1 
ATOM 4079 O OG1   . THR C 3 16  ? 11.078  25.953  11.098  1.00 86.40 16  C 1 
ATOM 4080 C CG2   . THR C 3 16  ? 10.909  25.878  8.756   1.00 81.87 16  C 1 
ATOM 4081 N N     . GLN C 3 17  ? 7.577   23.956  9.232   1.00 96.33 17  C 1 
ATOM 4082 C CA    . GLN C 3 17  ? 6.731   23.313  8.225   1.00 96.27 17  C 1 
ATOM 4083 C C     . GLN C 3 17  ? 5.351   23.974  8.104   1.00 96.21 17  C 1 
ATOM 4084 O O     . GLN C 3 17  ? 4.813   24.087  7.004   1.00 94.90 17  C 1 
ATOM 4085 C CB    . GLN C 3 17  ? 6.563   21.814  8.526   1.00 95.87 17  C 1 
ATOM 4086 C CG    . GLN C 3 17  ? 7.848   20.975  8.339   1.00 93.07 17  C 1 
ATOM 4087 C CD    . GLN C 3 17  ? 8.490   21.206  6.977   1.00 93.86 17  C 1 
ATOM 4088 O OE1   . GLN C 3 17  ? 7.954   20.834  5.955   1.00 84.43 17  C 1 
ATOM 4089 N NE2   . GLN C 3 17  ? 9.622   21.872  6.934   1.00 83.09 17  C 1 
ATOM 4090 N N     . MET C 3 18  ? 4.773   24.419  9.213   1.00 96.52 18  C 1 
ATOM 4091 C CA    . MET C 3 18  ? 3.512   25.161  9.197   1.00 96.32 18  C 1 
ATOM 4092 C C     . MET C 3 18  ? 3.688   26.535  8.547   1.00 96.36 18  C 1 
ATOM 4093 O O     . MET C 3 18  ? 2.857   26.916  7.727   1.00 95.09 18  C 1 
ATOM 4094 C CB    . MET C 3 18  ? 2.949   25.292  10.615  1.00 95.51 18  C 1 
ATOM 4095 C CG    . MET C 3 18  ? 2.389   23.966  11.152  1.00 89.45 18  C 1 
ATOM 4096 S SD    . MET C 3 18  ? 1.022   23.216  10.214  1.00 87.39 18  C 1 
ATOM 4097 C CE    . MET C 3 18  ? -0.202  24.548  10.268  1.00 76.02 18  C 1 
ATOM 4098 N N     . GLU C 3 19  ? 4.759   27.254  8.848   1.00 96.44 19  C 1 
ATOM 4099 C CA    . GLU C 3 19  ? 5.063   28.544  8.239   1.00 96.02 19  C 1 
ATOM 4100 C C     . GLU C 3 19  ? 5.266   28.426  6.719   1.00 96.17 19  C 1 
ATOM 4101 O O     . GLU C 3 19  ? 4.669   29.184  5.950   1.00 94.83 19  C 1 
ATOM 4102 C CB    . GLU C 3 19  ? 6.299   29.144  8.933   1.00 94.92 19  C 1 
ATOM 4103 C CG    . GLU C 3 19  ? 6.563   30.578  8.457   1.00 85.02 19  C 1 
ATOM 4104 C CD    . GLU C 3 19  ? 7.768   31.254  9.141   1.00 76.24 19  C 1 
ATOM 4105 O OE1   . GLU C 3 19  ? 7.972   32.452  8.845   1.00 68.80 19  C 1 
ATOM 4106 O OE2   . GLU C 3 19  ? 8.470   30.587  9.931   1.00 67.25 19  C 1 
ATOM 4107 N N     . GLU C 3 20  ? 6.009   27.420  6.254   1.00 96.04 20  C 1 
ATOM 4108 C CA    . GLU C 3 20  ? 6.177   27.135  4.824   1.00 95.52 20  C 1 
ATOM 4109 C C     . GLU C 3 20  ? 4.842   26.838  4.126   1.00 95.69 20  C 1 
ATOM 4110 O O     . GLU C 3 20  ? 4.633   27.215  2.973   1.00 93.56 20  C 1 
ATOM 4111 C CB    . GLU C 3 20  ? 7.078   25.916  4.636   1.00 94.06 20  C 1 
ATOM 4112 C CG    . GLU C 3 20  ? 8.569   26.192  4.863   1.00 84.30 20  C 1 
ATOM 4113 C CD    . GLU C 3 20  ? 9.413   24.942  4.587   1.00 80.16 20  C 1 
ATOM 4114 O OE1   . GLU C 3 20  ? 10.650  25.008  4.788   1.00 74.28 20  C 1 
ATOM 4115 O OE2   . GLU C 3 20  ? 8.853   23.903  4.136   1.00 76.37 20  C 1 
ATOM 4116 N N     . ILE C 3 21  ? 3.914   26.141  4.800   1.00 95.61 21  C 1 
ATOM 4117 C CA    . ILE C 3 21  ? 2.580   25.874  4.263   1.00 95.55 21  C 1 
ATOM 4118 C C     . ILE C 3 21  ? 1.750   27.159  4.161   1.00 95.21 21  C 1 
ATOM 4119 O O     . ILE C 3 21  ? 1.027   27.342  3.185   1.00 93.31 21  C 1 
ATOM 4120 C CB    . ILE C 3 21  ? 1.869   24.778  5.093   1.00 95.17 21  C 1 
ATOM 4121 C CG1   . ILE C 3 21  ? 2.517   23.409  4.785   1.00 92.21 21  C 1 
ATOM 4122 C CG2   . ILE C 3 21  ? 0.359   24.725  4.809   1.00 92.00 21  C 1 
ATOM 4123 C CD1   . ILE C 3 21  ? 2.167   22.324  5.809   1.00 87.25 21  C 1 
ATOM 4124 N N     . GLU C 3 22  ? 1.851   28.051  5.142   1.00 95.23 22  C 1 
ATOM 4125 C CA    . GLU C 3 22  ? 1.163   29.345  5.105   1.00 94.82 22  C 1 
ATOM 4126 C C     . GLU C 3 22  ? 1.689   30.248  3.984   1.00 94.60 22  C 1 
ATOM 4127 O O     . GLU C 3 22  ? 0.909   30.931  3.317   1.00 91.71 22  C 1 
ATOM 4128 C CB    . GLU C 3 22  ? 1.271   30.060  6.454   1.00 93.24 22  C 1 
ATOM 4129 C CG    . GLU C 3 22  ? 0.443   29.414  7.581   1.00 83.26 22  C 1 
ATOM 4130 C CD    . GLU C 3 22  ? -1.060  29.354  7.286   1.00 84.71 22  C 1 
ATOM 4131 O OE1   . GLU C 3 22  ? -1.760  28.530  7.903   1.00 78.47 22  C 1 
ATOM 4132 O OE2   . GLU C 3 22  ? -1.568  30.101  6.423   1.00 79.09 22  C 1 
ATOM 4133 N N     . GLN C 3 23  ? 2.997   30.209  3.725   1.00 94.09 23  C 1 
ATOM 4134 C CA    . GLN C 3 23  ? 3.655   30.992  2.677   1.00 93.02 23  C 1 
ATOM 4135 C C     . GLN C 3 23  ? 3.612   30.322  1.295   1.00 92.79 23  C 1 
ATOM 4136 O O     . GLN C 3 23  ? 4.015   30.927  0.299   1.00 88.36 23  C 1 
ATOM 4137 C CB    . GLN C 3 23  ? 5.093   31.279  3.103   1.00 90.68 23  C 1 
ATOM 4138 C CG    . GLN C 3 23  ? 5.183   32.149  4.376   1.00 81.82 23  C 1 
ATOM 4139 C CD    . GLN C 3 23  ? 6.621   32.432  4.787   1.00 75.08 23  C 1 
ATOM 4140 O OE1   . GLN C 3 23  ? 7.565   32.217  4.042   1.00 68.61 23  C 1 
ATOM 4141 N NE2   . GLN C 3 23  ? 6.850   32.946  5.978   1.00 64.77 23  C 1 
ATOM 4142 N N     . ALA C 3 24  ? 3.115   29.092  1.192   1.00 89.85 24  C 1 
ATOM 4143 C CA    . ALA C 3 24  ? 3.071   28.367  -0.073  1.00 88.17 24  C 1 
ATOM 4144 C C     . ALA C 3 24  ? 2.204   29.095  -1.113  1.00 87.33 24  C 1 
ATOM 4145 O O     . ALA C 3 24  ? 1.004   29.304  -0.922  1.00 81.96 24  C 1 
ATOM 4146 C CB    . ALA C 3 24  ? 2.595   26.936  0.177   1.00 84.93 24  C 1 
ATOM 4147 N N     . ALA C 3 25  ? 2.801   29.440  -2.262  1.00 87.65 25  C 1 
ATOM 4148 C CA    . ALA C 3 25  ? 2.139   30.089  -3.389  1.00 86.39 25  C 1 
ATOM 4149 C C     . ALA C 3 25  ? 2.166   29.242  -4.676  1.00 87.20 25  C 1 
ATOM 4150 O O     . ALA C 3 25  ? 1.236   29.303  -5.486  1.00 79.35 25  C 1 
ATOM 4151 C CB    . ALA C 3 25  ? 2.805   31.451  -3.597  1.00 80.79 25  C 1 
ATOM 4152 N N     . ASP C 3 26  ? 3.213   28.443  -4.878  1.00 87.51 26  C 1 
ATOM 4153 C CA    . ASP C 3 26  ? 3.343   27.579  -6.044  1.00 88.98 26  C 1 
ATOM 4154 C C     . ASP C 3 26  ? 2.940   26.133  -5.731  1.00 90.44 26  C 1 
ATOM 4155 O O     . ASP C 3 26  ? 3.685   25.362  -5.129  1.00 85.15 26  C 1 
ATOM 4156 C CB    . ASP C 3 26  ? 4.751   27.672  -6.646  1.00 83.40 26  C 1 
ATOM 4157 C CG    . ASP C 3 26  ? 4.861   26.916  -7.973  1.00 76.56 26  C 1 
ATOM 4158 O OD1   . ASP C 3 26  ? 3.829   26.421  -8.493  1.00 69.12 26  C 1 
ATOM 4159 O OD2   . ASP C 3 26  ? 5.981   26.818  -8.501  1.00 70.06 26  C 1 
ATOM 4160 N N     . PHE C 3 27  ? 1.748   25.756  -6.209  1.00 90.37 27  C 1 
ATOM 4161 C CA    . PHE C 3 27  ? 1.218   24.400  -6.094  1.00 90.80 27  C 1 
ATOM 4162 C C     . PHE C 3 27  ? 1.422   23.567  -7.374  1.00 90.86 27  C 1 
ATOM 4163 O O     . PHE C 3 27  ? 0.846   22.479  -7.519  1.00 85.14 27  C 1 
ATOM 4164 C CB    . PHE C 3 27  ? -0.251  24.471  -5.686  1.00 88.81 27  C 1 
ATOM 4165 C CG    . PHE C 3 27  ? -0.467  25.151  -4.349  1.00 89.37 27  C 1 
ATOM 4166 C CD1   . PHE C 3 27  ? -0.243  24.450  -3.158  1.00 85.04 27  C 1 
ATOM 4167 C CD2   . PHE C 3 27  ? -0.857  26.496  -4.298  1.00 85.73 27  C 1 
ATOM 4168 C CE1   . PHE C 3 27  ? -0.421  25.076  -1.914  1.00 83.12 27  C 1 
ATOM 4169 C CE2   . PHE C 3 27  ? -1.030  27.134  -3.063  1.00 83.68 27  C 1 
ATOM 4170 C CZ    . PHE C 3 27  ? -0.813  26.423  -1.870  1.00 84.73 27  C 1 
ATOM 4171 N N     . LYS C 3 28  ? 2.203   24.067  -8.346  1.00 89.07 28  C 1 
ATOM 4172 C CA    . LYS C 3 28  ? 2.496   23.358  -9.598  1.00 89.15 28  C 1 
ATOM 4173 C C     . LYS C 3 28  ? 3.791   22.568  -9.517  1.00 90.51 28  C 1 
ATOM 4174 O O     . LYS C 3 28  ? 3.872   21.469  -10.076 1.00 85.42 28  C 1 
ATOM 4175 C CB    . LYS C 3 28  ? 2.548   24.347  -10.764 1.00 83.91 28  C 1 
ATOM 4176 C CG    . LYS C 3 28  ? 1.195   25.032  -11.013 1.00 73.76 28  C 1 
ATOM 4177 C CD    . LYS C 3 28  ? 1.329   26.050  -12.149 1.00 63.56 28  C 1 
ATOM 4178 C CE    . LYS C 3 28  ? 0.006   26.780  -12.345 1.00 55.78 28  C 1 
ATOM 4179 N NZ    . LYS C 3 28  ? 0.146   27.932  -13.276 1.00 45.81 28  C 1 
ATOM 4180 N N     . ASN C 3 29  ? 4.783   23.094  -8.822  1.00 90.89 29  C 1 
ATOM 4181 C CA    . ASN C 3 29  ? 6.076   22.444  -8.656  1.00 91.35 29  C 1 
ATOM 4182 C C     . ASN C 3 29  ? 6.077   21.549  -7.422  1.00 92.57 29  C 1 
ATOM 4183 O O     . ASN C 3 29  ? 6.139   22.005  -6.286  1.00 89.31 29  C 1 
ATOM 4184 C CB    . ASN C 3 29  ? 7.176   23.514  -8.637  1.00 87.69 29  C 1 
ATOM 4185 C CG    . ASN C 3 29  ? 7.315   24.190  -9.987  1.00 79.06 29  C 1 
ATOM 4186 O OD1   . ASN C 3 29  ? 7.206   23.571  -11.041 1.00 69.86 29  C 1 
ATOM 4187 N ND2   . ASN C 3 29  ? 7.571   25.480  -10.012 1.00 68.54 29  C 1 
ATOM 4188 N N     . HIS C 3 30  ? 6.019   20.240  -7.657  1.00 92.53 30  C 1 
ATOM 4189 C CA    . HIS C 3 30  ? 6.068   19.234  -6.598  1.00 93.13 30  C 1 
ATOM 4190 C C     . HIS C 3 30  ? 7.460   18.605  -6.510  1.00 93.34 30  C 1 
ATOM 4191 O O     . HIS C 3 30  ? 8.050   18.241  -7.526  1.00 89.24 30  C 1 
ATOM 4192 C CB    . HIS C 3 30  ? 4.982   18.179  -6.824  1.00 92.08 30  C 1 
ATOM 4193 C CG    . HIS C 3 30  ? 3.605   18.769  -6.879  1.00 92.12 30  C 1 
ATOM 4194 N ND1   . HIS C 3 30  ? 2.952   19.428  -5.851  1.00 79.94 30  C 1 
ATOM 4195 C CD2   . HIS C 3 30  ? 2.770   18.821  -7.971  1.00 81.21 30  C 1 
ATOM 4196 C CE1   . HIS C 3 30  ? 1.773   19.867  -6.318  1.00 81.82 30  C 1 
ATOM 4197 N NE2   . HIS C 3 30  ? 1.614   19.510  -7.594  1.00 83.84 30  C 1 
ATOM 4198 N N     . THR C 3 31  ? 7.937   18.400  -5.273  1.00 94.63 31  C 1 
ATOM 4199 C CA    . THR C 3 31  ? 9.235   17.747  -5.010  1.00 94.44 31  C 1 
ATOM 4200 C C     . THR C 3 31  ? 9.240   16.271  -5.384  1.00 95.21 31  C 1 
ATOM 4201 O O     . THR C 3 31  ? 10.276  15.718  -5.778  1.00 93.03 31  C 1 
ATOM 4202 C CB    . THR C 3 31  ? 9.603   17.900  -3.528  1.00 92.23 31  C 1 
ATOM 4203 O OG1   . THR C 3 31  ? 8.566   17.356  -2.736  1.00 82.42 31  C 1 
ATOM 4204 C CG2   . THR C 3 31  ? 9.803   19.368  -3.141  1.00 80.71 31  C 1 
ATOM 4205 N N     . LEU C 3 32  ? 8.062   15.638  -5.348  1.00 96.00 32  C 1 
ATOM 4206 C CA    . LEU C 3 32  ? 7.851   14.239  -5.705  1.00 96.54 32  C 1 
ATOM 4207 C C     . LEU C 3 32  ? 6.918   14.101  -6.923  1.00 96.53 32  C 1 
ATOM 4208 O O     . LEU C 3 32  ? 5.926   14.817  -7.043  1.00 95.05 32  C 1 
ATOM 4209 C CB    . LEU C 3 32  ? 7.293   13.481  -4.488  1.00 96.70 32  C 1 
ATOM 4210 C CG    . LEU C 3 32  ? 8.303   13.313  -3.337  1.00 96.48 32  C 1 
ATOM 4211 C CD1   . LEU C 3 32  ? 7.585   12.794  -2.093  1.00 94.23 32  C 1 
ATOM 4212 C CD2   . LEU C 3 32  ? 9.413   12.320  -3.696  1.00 93.49 32  C 1 
ATOM 4213 N N     . PRO C 3 33  ? 7.189   13.147  -7.839  1.00 96.56 33  C 1 
ATOM 4214 C CA    . PRO C 3 33  ? 6.386   13.005  -9.046  1.00 96.36 33  C 1 
ATOM 4215 C C     . PRO C 3 33  ? 4.998   12.418  -8.757  1.00 96.75 33  C 1 
ATOM 4216 O O     . PRO C 3 33  ? 4.861   11.234  -8.421  1.00 95.91 33  C 1 
ATOM 4217 C CB    . PRO C 3 33  ? 7.226   12.124  -9.976  1.00 95.17 33  C 1 
ATOM 4218 C CG    . PRO C 3 33  ? 8.064   11.296  -9.008  1.00 92.62 33  C 1 
ATOM 4219 C CD    . PRO C 3 33  ? 8.303   12.238  -7.833  1.00 95.08 33  C 1 
ATOM 4220 N N     . LEU C 3 34  ? 3.946   13.191  -9.024  1.00 96.18 34  C 1 
ATOM 4221 C CA    . LEU C 3 34  ? 2.547   12.807  -8.796  1.00 96.52 34  C 1 
ATOM 4222 C C     . LEU C 3 34  ? 2.147   11.499  -9.501  1.00 96.75 34  C 1 
ATOM 4223 O O     . LEU C 3 34  ? 1.337   10.727  -8.983  1.00 95.86 34  C 1 
ATOM 4224 C CB    . LEU C 3 34  ? 1.614   13.927  -9.280  1.00 96.28 34  C 1 
ATOM 4225 C CG    . LEU C 3 34  ? 1.809   15.318  -8.646  1.00 95.58 34  C 1 
ATOM 4226 C CD1   . LEU C 3 34  ? 0.741   16.257  -9.178  1.00 92.46 34  C 1 
ATOM 4227 C CD2   . LEU C 3 34  ? 1.731   15.276  -7.122  1.00 91.53 34  C 1 
ATOM 4228 N N     . ALA C 3 35  ? 2.707   11.220  -10.675 1.00 96.43 35  C 1 
ATOM 4229 C CA    . ALA C 3 35  ? 2.433   9.980   -11.399 1.00 96.05 35  C 1 
ATOM 4230 C C     . ALA C 3 35  ? 2.916   8.737   -10.638 1.00 96.43 35  C 1 
ATOM 4231 O O     . ALA C 3 35  ? 2.228   7.718   -10.657 1.00 95.34 35  C 1 
ATOM 4232 C CB    . ALA C 3 35  ? 3.087   10.070  -12.783 1.00 95.07 35  C 1 
ATOM 4233 N N     . ARG C 3 36  ? 4.056   8.836   -9.948  1.00 96.73 36  C 1 
ATOM 4234 C CA    . ARG C 3 36  ? 4.593   7.740   -9.141  1.00 96.59 36  C 1 
ATOM 4235 C C     . ARG C 3 36  ? 3.764   7.542   -7.873  1.00 97.11 36  C 1 
ATOM 4236 O O     . ARG C 3 36  ? 3.397   6.413   -7.588  1.00 96.39 36  C 1 
ATOM 4237 C CB    . ARG C 3 36  ? 6.087   7.993   -8.845  1.00 95.50 36  C 1 
ATOM 4238 C CG    . ARG C 3 36  ? 6.790   6.810   -8.137  1.00 87.19 36  C 1 
ATOM 4239 C CD    . ARG C 3 36  ? 6.834   5.518   -8.960  1.00 85.98 36  C 1 
ATOM 4240 N NE    . ARG C 3 36  ? 7.733   5.641   -10.138 1.00 83.54 36  C 1 
ATOM 4241 C CZ    . ARG C 3 36  ? 9.024   5.337   -10.198 1.00 82.71 36  C 1 
ATOM 4242 N NH1   . ARG C 3 36  ? 9.679   4.886   -9.167  1.00 72.49 36  C 1 
ATOM 4243 N NH2   . ARG C 3 36  ? 9.694   5.467   -11.314 1.00 75.27 36  C 1 
ATOM 4244 N N     . ILE C 3 37  ? 3.375   8.628   -7.199  1.00 97.05 37  C 1 
ATOM 4245 C CA    . ILE C 3 37  ? 2.453   8.571   -6.055  1.00 97.52 37  C 1 
ATOM 4246 C C     . ILE C 3 37  ? 1.138   7.900   -6.459  1.00 97.75 37  C 1 
ATOM 4247 O O     . ILE C 3 37  ? 0.704   6.938   -5.835  1.00 97.23 37  C 1 
ATOM 4248 C CB    . ILE C 3 37  ? 2.225   9.987   -5.479  1.00 97.53 37  C 1 
ATOM 4249 C CG1   . ILE C 3 37  ? 3.554   10.573  -4.944  1.00 96.44 37  C 1 
ATOM 4250 C CG2   . ILE C 3 37  ? 1.153   9.957   -4.375  1.00 96.72 37  C 1 
ATOM 4251 C CD1   . ILE C 3 37  ? 3.475   12.037  -4.540  1.00 92.94 37  C 1 
ATOM 4252 N N     . LYS C 3 38  ? 0.539   8.308   -7.595  1.00 97.17 38  C 1 
ATOM 4253 C CA    . LYS C 3 38  ? -0.663  7.663   -8.145  1.00 97.09 38  C 1 
ATOM 4254 C C     . LYS C 3 38  ? -0.467  6.181   -8.454  1.00 97.04 38  C 1 
ATOM 4255 O O     . LYS C 3 38  ? -1.434  5.433   -8.364  1.00 96.29 38  C 1 
ATOM 4256 C CB    . LYS C 3 38  ? -1.137  8.402   -9.401  1.00 96.41 38  C 1 
ATOM 4257 C CG    . LYS C 3 38  ? -2.365  9.271   -9.121  1.00 91.27 38  C 1 
ATOM 4258 C CD    . LYS C 3 38  ? -2.827  10.022  -10.370 1.00 88.17 38  C 1 
ATOM 4259 C CE    . LYS C 3 38  ? -4.134  10.740  -10.055 1.00 80.44 38  C 1 
ATOM 4260 N NZ    . LYS C 3 38  ? -4.555  11.690  -11.109 1.00 73.53 38  C 1 
ATOM 4261 N N     . LYS C 3 39  ? 0.723   5.761   -8.906  1.00 96.78 39  C 1 
ATOM 4262 C CA    . LYS C 3 39  ? 1.036   4.348   -9.146  1.00 96.51 39  C 1 
ATOM 4263 C C     . LYS C 3 39  ? 1.012   3.563   -7.843  1.00 96.82 39  C 1 
ATOM 4264 O O     . LYS C 3 39  ? 0.345   2.542   -7.788  1.00 95.88 39  C 1 
ATOM 4265 C CB    . LYS C 3 39  ? 2.372   4.193   -9.913  1.00 95.56 39  C 1 
ATOM 4266 C CG    . LYS C 3 39  ? 2.632   2.724   -10.334 1.00 91.02 39  C 1 
ATOM 4267 C CD    . LYS C 3 39  ? 3.935   2.524   -11.142 1.00 84.24 39  C 1 
ATOM 4268 C CE    . LYS C 3 39  ? 4.115   1.034   -11.483 1.00 75.01 39  C 1 
ATOM 4269 N NZ    . LYS C 3 39  ? 5.317   0.701   -12.309 1.00 65.43 39  C 1 
ATOM 4270 N N     . ILE C 3 40  ? 1.649   4.084   -6.790  1.00 97.01 40  C 1 
ATOM 4271 C CA    . ILE C 3 40  ? 1.693   3.468   -5.451  1.00 97.10 40  C 1 
ATOM 4272 C C     . ILE C 3 40  ? 0.278   3.368   -4.853  1.00 97.30 40  C 1 
ATOM 4273 O O     . ILE C 3 40  ? -0.138  2.285   -4.467  1.00 96.66 40  C 1 
ATOM 4274 C CB    . ILE C 3 40  ? 2.666   4.242   -4.534  1.00 97.15 40  C 1 
ATOM 4275 C CG1   . ILE C 3 40  ? 4.117   4.160   -5.072  1.00 96.11 40  C 1 
ATOM 4276 C CG2   . ILE C 3 40  ? 2.617   3.690   -3.097  1.00 96.05 40  C 1 
ATOM 4277 C CD1   . ILE C 3 40  ? 5.037   5.246   -4.513  1.00 92.50 40  C 1 
ATOM 4278 N N     . MET C 3 41  ? -0.503  4.456   -4.880  1.00 97.55 41  C 1 
ATOM 4279 C CA    . MET C 3 41  ? -1.901  4.432   -4.422  1.00 97.65 41  C 1 
ATOM 4280 C C     . MET C 3 41  ? -2.751  3.394   -5.168  1.00 97.42 41  C 1 
ATOM 4281 O O     . MET C 3 41  ? -3.659  2.799   -4.598  1.00 96.34 41  C 1 
ATOM 4282 C CB    . MET C 3 41  ? -2.540  5.811   -4.647  1.00 97.64 41  C 1 
ATOM 4283 C CG    . MET C 3 41  ? -1.964  6.937   -3.792  1.00 96.92 41  C 1 
ATOM 4284 S SD    . MET C 3 41  ? -2.748  8.536   -4.162  1.00 95.90 41  C 1 
ATOM 4285 C CE    . MET C 3 41  ? -4.319  8.316   -3.302  1.00 89.95 41  C 1 
ATOM 4286 N N     . LYS C 3 42  ? -2.492  3.189   -6.468  1.00 97.18 42  C 1 
ATOM 4287 C CA    . LYS C 3 42  ? -3.242  2.242   -7.296  1.00 96.70 42  C 1 
ATOM 4288 C C     . LYS C 3 42  ? -2.853  0.777   -7.087  1.00 96.43 42  C 1 
ATOM 4289 O O     . LYS C 3 42  ? -3.574  -0.067  -7.601  1.00 94.74 42  C 1 
ATOM 4290 C CB    . LYS C 3 42  ? -3.084  2.591   -8.776  1.00 95.83 42  C 1 
ATOM 4291 C CG    . LYS C 3 42  ? -3.989  3.754   -9.194  1.00 91.58 42  C 1 
ATOM 4292 C CD    . LYS C 3 42  ? -3.742  4.033   -10.672 1.00 86.13 42  C 1 
ATOM 4293 C CE    . LYS C 3 42  ? -4.667  5.126   -11.179 1.00 79.35 42  C 1 
ATOM 4294 N NZ    . LYS C 3 42  ? -4.628  5.185   -12.668 1.00 70.45 42  C 1 
ATOM 4295 N N     . ALA C 3 43  ? -1.742  0.486   -6.385  1.00 96.58 43  C 1 
ATOM 4296 C CA    . ALA C 3 43  ? -1.376  -0.878  -6.018  1.00 96.01 43  C 1 
ATOM 4297 C C     . ALA C 3 43  ? -2.367  -1.490  -5.012  1.00 95.71 43  C 1 
ATOM 4298 O O     . ALA C 3 43  ? -2.543  -2.702  -5.003  1.00 93.73 43  C 1 
ATOM 4299 C CB    . ALA C 3 43  ? 0.052   -0.867  -5.462  1.00 95.14 43  C 1 
ATOM 4300 N N     . ASP C 3 44  ? -3.065  -0.621  -4.269  1.00 96.01 44  C 1 
ATOM 4301 C CA    . ASP C 3 44  ? -4.222  -1.021  -3.474  1.00 95.88 44  C 1 
ATOM 4302 C C     . ASP C 3 44  ? -5.437  -1.264  -4.387  1.00 95.98 44  C 1 
ATOM 4303 O O     . ASP C 3 44  ? -5.892  -0.372  -5.111  1.00 94.33 44  C 1 
ATOM 4304 C CB    . ASP C 3 44  ? -4.473  0.079   -2.438  1.00 94.85 44  C 1 
ATOM 4305 C CG    . ASP C 3 44  ? -5.576  -0.259  -1.437  1.00 93.27 44  C 1 
ATOM 4306 O OD1   . ASP C 3 44  ? -6.471  -1.075  -1.730  1.00 87.07 44  C 1 
ATOM 4307 O OD2   . ASP C 3 44  ? -5.550  0.317   -0.337  1.00 86.14 44  C 1 
ATOM 4308 N N     . GLU C 3 45  ? -5.970  -2.483  -4.380  1.00 95.55 45  C 1 
ATOM 4309 C CA    . GLU C 3 45  ? -7.072  -2.907  -5.236  1.00 95.02 45  C 1 
ATOM 4310 C C     . GLU C 3 45  ? -8.387  -2.178  -4.948  1.00 95.56 45  C 1 
ATOM 4311 O O     . GLU C 3 45  ? -9.166  -1.910  -5.872  1.00 93.27 45  C 1 
ATOM 4312 C CB    . GLU C 3 45  ? -7.269  -4.425  -5.136  1.00 92.84 45  C 1 
ATOM 4313 C CG    . GLU C 3 45  ? -6.036  -5.204  -5.604  1.00 81.23 45  C 1 
ATOM 4314 C CD    . GLU C 3 45  ? -6.344  -6.671  -5.913  1.00 74.34 45  C 1 
ATOM 4315 O OE1   . GLU C 3 45  ? -5.725  -7.189  -6.863  1.00 66.64 45  C 1 
ATOM 4316 O OE2   . GLU C 3 45  ? -7.220  -7.262  -5.266  1.00 65.97 45  C 1 
ATOM 4317 N N     . ASP C 3 46  ? -8.604  -1.765  -3.701  1.00 95.72 46  C 1 
ATOM 4318 C CA    . ASP C 3 46  ? -9.819  -1.057  -3.301  1.00 95.56 46  C 1 
ATOM 4319 C C     . ASP C 3 46  ? -9.879  0.371   -3.849  1.00 95.90 46  C 1 
ATOM 4320 O O     . ASP C 3 46  ? -10.950 0.987   -3.934  1.00 93.87 46  C 1 
ATOM 4321 C CB    . ASP C 3 46  ? -9.931  -1.023  -1.773  1.00 94.15 46  C 1 
ATOM 4322 C CG    . ASP C 3 46  ? -10.156 -2.394  -1.145  1.00 90.11 46  C 1 
ATOM 4323 O OD1   . ASP C 3 46  ? -10.843 -3.220  -1.772  1.00 84.65 46  C 1 
ATOM 4324 O OD2   . ASP C 3 46  ? -9.697  -2.555  0.002   1.00 83.84 46  C 1 
ATOM 4325 N N     . VAL C 3 47  ? -8.743  0.939   -4.274  1.00 96.22 47  C 1 
ATOM 4326 C CA    . VAL C 3 47  ? -8.684  2.288   -4.831  1.00 96.39 47  C 1 
ATOM 4327 C C     . VAL C 3 47  ? -9.260  2.305   -6.246  1.00 96.39 47  C 1 
ATOM 4328 O O     . VAL C 3 47  ? -8.575  1.995   -7.223  1.00 94.43 47  C 1 
ATOM 4329 C CB    . VAL C 3 47  ? -7.257  2.870   -4.807  1.00 95.65 47  C 1 
ATOM 4330 C CG1   . VAL C 3 47  ? -7.241  4.281   -5.388  1.00 92.68 47  C 1 
ATOM 4331 C CG2   . VAL C 3 47  ? -6.729  2.953   -3.384  1.00 92.97 47  C 1 
ATOM 4332 N N     . ARG C 3 48  ? -10.513 2.756   -6.415  1.00 96.27 48  C 1 
ATOM 4333 C CA    . ARG C 3 48  ? -11.158 2.857   -7.729  1.00 95.98 48  C 1 
ATOM 4334 C C     . ARG C 3 48  ? -10.766 4.125   -8.487  1.00 96.31 48  C 1 
ATOM 4335 O O     . ARG C 3 48  ? -10.259 4.057   -9.605  1.00 93.73 48  C 1 
ATOM 4336 C CB    . ARG C 3 48  ? -12.681 2.742   -7.600  1.00 94.38 48  C 1 
ATOM 4337 C CG    . ARG C 3 48  ? -13.122 1.421   -6.946  1.00 88.56 48  C 1 
ATOM 4338 C CD    . ARG C 3 48  ? -14.632 1.256   -7.028  1.00 82.70 48  C 1 
ATOM 4339 N NE    . ARG C 3 48  ? -15.100 0.199   -6.118  1.00 74.64 48  C 1 
ATOM 4340 C CZ    . ARG C 3 48  ? -16.312 -0.325  -6.078  1.00 66.23 48  C 1 
ATOM 4341 N NH1   . ARG C 3 48  ? -17.252 0.012   -6.913  1.00 58.58 48  C 1 
ATOM 4342 N NH2   . ARG C 3 48  ? -16.606 -1.213  -5.175  1.00 58.25 48  C 1 
ATOM 4343 N N     . MET C 3 49  ? -11.012 5.284   -7.873  1.00 97.37 49  C 1 
ATOM 4344 C CA    . MET C 3 49  ? -10.703 6.590   -8.456  1.00 97.47 49  C 1 
ATOM 4345 C C     . MET C 3 49  ? -9.913  7.438   -7.466  1.00 97.63 49  C 1 
ATOM 4346 O O     . MET C 3 49  ? -10.067 7.299   -6.261  1.00 96.30 49  C 1 
ATOM 4347 C CB    . MET C 3 49  ? -11.990 7.323   -8.881  1.00 96.49 49  C 1 
ATOM 4348 C CG    . MET C 3 49  ? -12.785 6.566   -9.947  1.00 91.82 49  C 1 
ATOM 4349 S SD    . MET C 3 49  ? -14.217 7.443   -10.635 1.00 90.24 49  C 1 
ATOM 4350 C CE    . MET C 3 49  ? -13.409 8.515   -11.807 1.00 81.37 49  C 1 
ATOM 4351 N N     . ILE C 3 50  ? -9.068  8.327   -7.996  1.00 97.39 50  C 1 
ATOM 4352 C CA    . ILE C 3 50  ? -8.211  9.208   -7.198  1.00 97.37 50  C 1 
ATOM 4353 C C     . ILE C 3 50  ? -8.435  10.644  -7.665  1.00 97.37 50  C 1 
ATOM 4354 O O     . ILE C 3 50  ? -8.182  10.949  -8.839  1.00 96.33 50  C 1 
ATOM 4355 C CB    . ILE C 3 50  ? -6.735  8.779   -7.307  1.00 97.03 50  C 1 
ATOM 4356 C CG1   . ILE C 3 50  ? -6.515  7.303   -6.906  1.00 95.37 50  C 1 
ATOM 4357 C CG2   . ILE C 3 50  ? -5.861  9.690   -6.442  1.00 95.31 50  C 1 
ATOM 4358 C CD1   . ILE C 3 50  ? -5.119  6.767   -7.241  1.00 92.75 50  C 1 
ATOM 4359 N N     . SER C 3 51  ? -8.877  11.512  -6.758  1.00 97.37 51  C 1 
ATOM 4360 C CA    . SER C 3 51  ? -8.986  12.949  -6.993  1.00 97.14 51  C 1 
ATOM 4361 C C     . SER C 3 51  ? -7.626  13.549  -7.369  1.00 97.26 51  C 1 
ATOM 4362 O O     . SER C 3 51  ? -6.579  13.024  -6.983  1.00 96.34 51  C 1 
ATOM 4363 C CB    . SER C 3 51  ? -9.542  13.657  -5.753  1.00 96.29 51  C 1 
ATOM 4364 O OG    . SER C 3 51  ? -9.615  15.040  -6.013  1.00 90.83 51  C 1 
ATOM 4365 N N     . ALA C 3 52  ? -7.621  14.648  -8.129  1.00 96.62 52  C 1 
ATOM 4366 C CA    . ALA C 3 52  ? -6.390  15.335  -8.499  1.00 96.36 52  C 1 
ATOM 4367 C C     . ALA C 3 52  ? -5.633  15.887  -7.281  1.00 96.75 52  C 1 
ATOM 4368 O O     . ALA C 3 52  ? -4.403  15.903  -7.299  1.00 95.54 52  C 1 
ATOM 4369 C CB    . ALA C 3 52  ? -6.727  16.443  -9.492  1.00 95.07 52  C 1 
ATOM 4370 N N     . GLU C 3 53  ? -6.355  16.278  -6.245  1.00 96.80 53  C 1 
ATOM 4371 C CA    . GLU C 3 53  ? -5.780  16.826  -5.015  1.00 96.73 53  C 1 
ATOM 4372 C C     . GLU C 3 53  ? -5.093  15.766  -4.142  1.00 97.26 53  C 1 
ATOM 4373 O O     . GLU C 3 53  ? -4.101  16.077  -3.494  1.00 96.02 53  C 1 
ATOM 4374 C CB    . GLU C 3 53  ? -6.881  17.566  -4.238  1.00 94.47 53  C 1 
ATOM 4375 C CG    . GLU C 3 53  ? -7.991  16.638  -3.738  1.00 86.20 53  C 1 
ATOM 4376 C CD    . GLU C 3 53  ? -9.191  17.348  -3.107  1.00 87.69 53  C 1 
ATOM 4377 O OE1   . GLU C 3 53  ? -10.004 16.644  -2.466  1.00 81.39 53  C 1 
ATOM 4378 O OE2   . GLU C 3 53  ? -9.324  18.573  -3.248  1.00 83.35 53  C 1 
ATOM 4379 N N     . ALA C 3 54  ? -5.532  14.502  -4.173  1.00 97.38 54  C 1 
ATOM 4380 C CA    . ALA C 3 54  ? -4.966  13.475  -3.304  1.00 97.39 54  C 1 
ATOM 4381 C C     . ALA C 3 54  ? -3.456  13.231  -3.522  1.00 97.51 54  C 1 
ATOM 4382 O O     . ALA C 3 54  ? -2.708  13.226  -2.542  1.00 96.85 54  C 1 
ATOM 4383 C CB    . ALA C 3 54  ? -5.811  12.192  -3.397  1.00 96.87 54  C 1 
ATOM 4384 N N     . PRO C 3 55  ? -2.941  13.114  -4.767  1.00 97.73 55  C 1 
ATOM 4385 C CA    . PRO C 3 55  ? -1.496  13.036  -4.990  1.00 97.67 55  C 1 
ATOM 4386 C C     . PRO C 3 55  ? -0.745  14.318  -4.642  1.00 97.79 55  C 1 
ATOM 4387 O O     . PRO C 3 55  ? 0.440   14.231  -4.339  1.00 96.95 55  C 1 
ATOM 4388 C CB    . PRO C 3 55  ? -1.323  12.698  -6.477  1.00 96.98 55  C 1 
ATOM 4389 C CG    . PRO C 3 55  ? -2.663  12.090  -6.854  1.00 95.23 55  C 1 
ATOM 4390 C CD    . PRO C 3 55  ? -3.639  12.883  -6.007  1.00 96.99 55  C 1 
ATOM 4391 N N     . VAL C 3 56  ? -1.393  15.492  -4.711  1.00 97.25 56  C 1 
ATOM 4392 C CA    . VAL C 3 56  ? -0.782  16.775  -4.328  1.00 97.26 56  C 1 
ATOM 4393 C C     . VAL C 3 56  ? -0.568  16.814  -2.818  1.00 97.47 56  C 1 
ATOM 4394 O O     . VAL C 3 56  ? 0.549   17.079  -2.362  1.00 96.61 56  C 1 
ATOM 4395 C CB    . VAL C 3 56  ? -1.639  17.971  -4.801  1.00 96.41 56  C 1 
ATOM 4396 C CG1   . VAL C 3 56  ? -1.082  19.311  -4.318  1.00 94.10 56  C 1 
ATOM 4397 C CG2   . VAL C 3 56  ? -1.715  18.008  -6.333  1.00 93.66 56  C 1 
ATOM 4398 N N     . VAL C 3 57  ? -1.600  16.463  -2.041  1.00 97.40 57  C 1 
ATOM 4399 C CA    . VAL C 3 57  ? -1.490  16.326  -0.583  1.00 97.55 57  C 1 
ATOM 4400 C C     . VAL C 3 57  ? -0.431  15.285  -0.214  1.00 97.82 57  C 1 
ATOM 4401 O O     . VAL C 3 57  ? 0.425   15.553  0.614   1.00 97.08 57  C 1 
ATOM 4402 C CB    . VAL C 3 57  ? -2.848  15.975  0.046   1.00 96.54 57  C 1 
ATOM 4403 C CG1   . VAL C 3 57  ? -2.750  15.761  1.566   1.00 92.45 57  C 1 
ATOM 4404 C CG2   . VAL C 3 57  ? -3.858  17.097  -0.184  1.00 91.08 57  C 1 
ATOM 4405 N N     . PHE C 3 58  ? -0.426  14.136  -0.889  1.00 97.60 58  C 1 
ATOM 4406 C CA    . PHE C 3 58  ? 0.595   13.111  -0.644  1.00 97.65 58  C 1 
ATOM 4407 C C     . PHE C 3 58  ? 2.009   13.569  -0.982  1.00 97.76 58  C 1 
ATOM 4408 O O     . PHE C 3 58  ? 2.935   13.172  -0.278  1.00 96.86 58  C 1 
ATOM 4409 C CB    . PHE C 3 58  ? 0.273   11.835  -1.410  1.00 97.14 58  C 1 
ATOM 4410 C CG    . PHE C 3 58  ? -0.414  10.766  -0.578  1.00 97.17 58  C 1 
ATOM 4411 C CD1   . PHE C 3 58  ? 0.177   10.312  0.608   1.00 94.76 58  C 1 
ATOM 4412 C CD2   . PHE C 3 58  ? -1.623  10.220  -1.007  1.00 94.72 58  C 1 
ATOM 4413 C CE1   . PHE C 3 58  ? -0.441  9.315   1.376   1.00 93.70 58  C 1 
ATOM 4414 C CE2   . PHE C 3 58  ? -2.249  9.218   -0.247  1.00 93.01 58  C 1 
ATOM 4415 C CZ    . PHE C 3 58  ? -1.664  8.769   0.947   1.00 94.40 58  C 1 
ATOM 4416 N N     . ALA C 3 59  ? 2.205   14.366  -2.025  1.00 97.65 59  C 1 
ATOM 4417 C CA    . ALA C 3 59  ? 3.533   14.870  -2.357  1.00 97.40 59  C 1 
ATOM 4418 C C     . ALA C 3 59  ? 4.105   15.699  -1.203  1.00 97.62 59  C 1 
ATOM 4419 O O     . ALA C 3 59  ? 5.233   15.443  -0.785  1.00 96.96 59  C 1 
ATOM 4420 C CB    . ALA C 3 59  ? 3.475   15.655  -3.668  1.00 96.76 59  C 1 
ATOM 4421 N N     . LYS C 3 60  ? 3.295   16.620  -0.631  1.00 97.12 60  C 1 
ATOM 4422 C CA    . LYS C 3 60  ? 3.711   17.415  0.519   1.00 97.34 60  C 1 
ATOM 4423 C C     . LYS C 3 60  ? 3.833   16.570  1.789   1.00 97.55 60  C 1 
ATOM 4424 O O     . LYS C 3 60  ? 4.813   16.687  2.502   1.00 96.90 60  C 1 
ATOM 4425 C CB    . LYS C 3 60  ? 2.779   18.620  0.700   1.00 96.86 60  C 1 
ATOM 4426 C CG    . LYS C 3 60  ? 3.301   19.670  1.710   1.00 94.75 60  C 1 
ATOM 4427 C CD    . LYS C 3 60  ? 4.639   20.299  1.289   1.00 91.30 60  C 1 
ATOM 4428 C CE    . LYS C 3 60  ? 5.165   21.337  2.274   1.00 87.05 60  C 1 
ATOM 4429 N NZ    . LYS C 3 60  ? 6.516   21.856  1.904   1.00 81.43 60  C 1 
ATOM 4430 N N     . ALA C 3 61  ? 2.907   15.658  2.048   1.00 97.63 61  C 1 
ATOM 4431 C CA    . ALA C 3 61  ? 2.963   14.782  3.216   1.00 97.68 61  C 1 
ATOM 4432 C C     . ALA C 3 61  ? 4.188   13.858  3.209   1.00 97.76 61  C 1 
ATOM 4433 O O     . ALA C 3 61  ? 4.827   13.676  4.236   1.00 97.05 61  C 1 
ATOM 4434 C CB    . ALA C 3 61  ? 1.669   13.975  3.301   1.00 97.18 61  C 1 
ATOM 4435 N N     . CYS C 3 62  ? 4.548   13.298  2.051   1.00 98.08 62  C 1 
ATOM 4436 C CA    . CYS C 3 62  ? 5.752   12.482  1.915   1.00 98.02 62  C 1 
ATOM 4437 C C     . CYS C 3 62  ? 7.027   13.314  2.072   1.00 98.16 62  C 1 
ATOM 4438 O O     . CYS C 3 62  ? 8.003   12.801  2.599   1.00 97.37 62  C 1 
ATOM 4439 C CB    . CYS C 3 62  ? 5.769   11.790  0.551   1.00 97.39 62  C 1 
ATOM 4440 S SG    . CYS C 3 62  ? 4.467   10.540  0.453   1.00 93.72 62  C 1 
ATOM 4441 N N     . GLU C 3 63  ? 7.029   14.548  1.613   1.00 97.89 63  C 1 
ATOM 4442 C CA    . GLU C 3 63  ? 8.140   15.464  1.830   1.00 97.74 63  C 1 
ATOM 4443 C C     . GLU C 3 63  ? 8.357   15.691  3.327   1.00 97.95 63  C 1 
ATOM 4444 O O     . GLU C 3 63  ? 9.436   15.372  3.831   1.00 97.22 63  C 1 
ATOM 4445 C CB    . GLU C 3 63  ? 7.865   16.769  1.081   1.00 96.90 63  C 1 
ATOM 4446 C CG    . GLU C 3 63  ? 9.019   17.757  1.110   1.00 93.15 63  C 1 
ATOM 4447 C CD    . GLU C 3 63  ? 8.603   19.123  0.510   1.00 90.89 63  C 1 
ATOM 4448 O OE1   . GLU C 3 63  ? 9.180   20.141  0.906   1.00 85.77 63  C 1 
ATOM 4449 O OE2   . GLU C 3 63  ? 7.661   19.160  -0.310  1.00 85.69 63  C 1 
ATOM 4450 N N     . VAL C 3 64  ? 7.317   16.099  4.064   1.00 97.73 64  C 1 
ATOM 4451 C CA    . VAL C 3 64  ? 7.383   16.308  5.517   1.00 97.73 64  C 1 
ATOM 4452 C C     . VAL C 3 64  ? 7.773   15.021  6.251   1.00 97.92 64  C 1 
ATOM 4453 O O     . VAL C 3 64  ? 8.603   15.059  7.148   1.00 97.30 64  C 1 
ATOM 4454 C CB    . VAL C 3 64  ? 6.051   16.865  6.055   1.00 97.22 64  C 1 
ATOM 4455 C CG1   . VAL C 3 64  ? 6.082   17.078  7.566   1.00 95.25 64  C 1 
ATOM 4456 C CG2   . VAL C 3 64  ? 5.728   18.228  5.421   1.00 94.34 64  C 1 
ATOM 4457 N N     . PHE C 3 65  ? 7.253   13.867  5.821   1.00 98.03 65  C 1 
ATOM 4458 C CA    . PHE C 3 65  ? 7.607   12.571  6.394   1.00 98.22 65  C 1 
ATOM 4459 C C     . PHE C 3 65  ? 9.094   12.235  6.215   1.00 98.20 65  C 1 
ATOM 4460 O O     . PHE C 3 65  ? 9.750   11.786  7.155   1.00 97.78 65  C 1 
ATOM 4461 C CB    . PHE C 3 65  ? 6.729   11.491  5.764   1.00 98.07 65  C 1 
ATOM 4462 C CG    . PHE C 3 65  ? 7.038   10.094  6.255   1.00 97.84 65  C 1 
ATOM 4463 C CD1   . PHE C 3 65  ? 7.939   9.285   5.555   1.00 96.56 65  C 1 
ATOM 4464 C CD2   . PHE C 3 65  ? 6.446   9.620   7.433   1.00 96.64 65  C 1 
ATOM 4465 C CE1   . PHE C 3 65  ? 8.250   8.002   6.029   1.00 95.65 65  C 1 
ATOM 4466 C CE2   . PHE C 3 65  ? 6.751   8.344   7.909   1.00 95.66 65  C 1 
ATOM 4467 C CZ    . PHE C 3 65  ? 7.654   7.533   7.211   1.00 95.71 65  C 1 
ATOM 4468 N N     . ILE C 3 66  ? 9.647   12.462  5.026   1.00 98.25 66  C 1 
ATOM 4469 C CA    . ILE C 3 66  ? 11.076  12.252  4.763   1.00 98.33 66  C 1 
ATOM 4470 C C     . ILE C 3 66  ? 11.919  13.203  5.615   1.00 98.38 66  C 1 
ATOM 4471 O O     . ILE C 3 66  ? 12.920  12.769  6.180   1.00 97.73 66  C 1 
ATOM 4472 C CB    . ILE C 3 66  ? 11.381  12.394  3.258   1.00 98.11 66  C 1 
ATOM 4473 C CG1   . ILE C 3 66  ? 10.761  11.233  2.460   1.00 97.27 66  C 1 
ATOM 4474 C CG2   . ILE C 3 66  ? 12.907  12.439  2.990   1.00 97.17 66  C 1 
ATOM 4475 C CD1   . ILE C 3 66  ? 10.622  11.538  0.956   1.00 95.30 66  C 1 
ATOM 4476 N N     . LEU C 3 67  ? 11.522  14.469  5.719   1.00 97.93 67  C 1 
ATOM 4477 C CA    . LEU C 3 67  ? 12.212  15.466  6.534   1.00 97.96 67  C 1 
ATOM 4478 C C     . LEU C 3 67  ? 12.208  15.070  8.017   1.00 97.91 67  C 1 
ATOM 4479 O O     . LEU C 3 67  ? 13.279  15.002  8.620   1.00 97.13 67  C 1 
ATOM 4480 C CB    . LEU C 3 67  ? 11.562  16.845  6.334   1.00 97.61 67  C 1 
ATOM 4481 C CG    . LEU C 3 67  ? 11.738  17.477  4.940   1.00 96.70 67  C 1 
ATOM 4482 C CD1   . LEU C 3 67  ? 10.864  18.730  4.826   1.00 94.31 67  C 1 
ATOM 4483 C CD2   . LEU C 3 67  ? 13.177  17.862  4.651   1.00 94.18 67  C 1 
ATOM 4484 N N     . GLU C 3 68  ? 11.050  14.718  8.588   1.00 97.91 68  C 1 
ATOM 4485 C CA    . GLU C 3 68  ? 10.943  14.333  10.005  1.00 97.61 68  C 1 
ATOM 4486 C C     . GLU C 3 68  ? 11.746  13.065  10.321  1.00 97.84 68  C 1 
ATOM 4487 O O     . GLU C 3 68  ? 12.526  13.044  11.273  1.00 96.91 68  C 1 
ATOM 4488 C CB    . GLU C 3 68  ? 9.469   14.130  10.413  1.00 96.86 68  C 1 
ATOM 4489 C CG    . GLU C 3 68  ? 9.353   13.967  11.939  1.00 94.86 68  C 1 
ATOM 4490 C CD    . GLU C 3 68  ? 7.963   13.575  12.469  1.00 92.97 68  C 1 
ATOM 4491 O OE1   . GLU C 3 68  ? 7.787   13.620  13.708  1.00 88.82 68  C 1 
ATOM 4492 O OE2   . GLU C 3 68  ? 7.092   13.167  11.680  1.00 88.24 68  C 1 
ATOM 4493 N N     . LEU C 3 69  ? 11.598  12.011  9.512   1.00 97.93 69  C 1 
ATOM 4494 C CA    . LEU C 3 69  ? 12.319  10.767  9.741   1.00 97.94 69  C 1 
ATOM 4495 C C     . LEU C 3 69  ? 13.831  10.951  9.584   1.00 97.92 69  C 1 
ATOM 4496 O O     . LEU C 3 69  ? 14.613  10.380  10.344  1.00 96.98 69  C 1 
ATOM 4497 C CB    . LEU C 3 69  ? 11.748  9.674   8.813   1.00 97.61 69  C 1 
ATOM 4498 C CG    . LEU C 3 69  ? 12.395  8.287   8.995   1.00 96.96 69  C 1 
ATOM 4499 C CD1   . LEU C 3 69  ? 12.296  7.755   10.422  1.00 94.43 69  C 1 
ATOM 4500 C CD2   . LEU C 3 69  ? 11.709  7.277   8.074   1.00 94.22 69  C 1 
ATOM 4501 N N     . THR C 3 70  ? 14.251  11.780  8.631   1.00 98.17 70  C 1 
ATOM 4502 C CA    . THR C 3 70  ? 15.671  12.126  8.464   1.00 98.00 70  C 1 
ATOM 4503 C C     . THR C 3 70  ? 16.196  12.909  9.660   1.00 97.94 70  C 1 
ATOM 4504 O O     . THR C 3 70  ? 17.271  12.573  10.158  1.00 97.04 70  C 1 
ATOM 4505 C CB    . THR C 3 70  ? 15.915  12.909  7.171   1.00 97.59 70  C 1 
ATOM 4506 O OG1   . THR C 3 70  ? 15.512  12.131  6.058   1.00 93.83 70  C 1 
ATOM 4507 C CG2   . THR C 3 70  ? 17.388  13.234  6.940   1.00 93.39 70  C 1 
ATOM 4508 N N     . LEU C 3 71  ? 15.451  13.907  10.167  1.00 97.66 71  C 1 
ATOM 4509 C CA    . LEU C 3 71  ? 15.824  14.691  11.341  1.00 97.68 71  C 1 
ATOM 4510 C C     . LEU C 3 71  ? 15.959  13.802  12.578  1.00 97.75 71  C 1 
ATOM 4511 O O     . LEU C 3 71  ? 16.994  13.827  13.244  1.00 96.86 71  C 1 
ATOM 4512 C CB    . LEU C 3 71  ? 14.800  15.812  11.549  1.00 97.21 71  C 1 
ATOM 4513 C CG    . LEU C 3 71  ? 15.055  16.697  12.789  1.00 95.78 71  C 1 
ATOM 4514 C CD1   . LEU C 3 71  ? 16.409  17.404  12.720  1.00 92.06 71  C 1 
ATOM 4515 C CD2   . LEU C 3 71  ? 13.954  17.744  12.904  1.00 91.64 71  C 1 
ATOM 4516 N N     . ARG C 3 72  ? 14.969  12.941  12.851  1.00 97.47 72  C 1 
ATOM 4517 C CA    . ARG C 3 72  ? 15.016  12.000  13.981  1.00 97.39 72  C 1 
ATOM 4518 C C     . ARG C 3 72  ? 16.180  11.014  13.856  1.00 97.39 72  C 1 
ATOM 4519 O O     . ARG C 3 72  ? 16.827  10.706  14.857  1.00 96.23 72  C 1 
ATOM 4520 C CB    . ARG C 3 72  ? 13.693  11.238  14.086  1.00 97.01 72  C 1 
ATOM 4521 C CG    . ARG C 3 72  ? 12.531  12.117  14.570  1.00 95.25 72  C 1 
ATOM 4522 C CD    . ARG C 3 72  ? 11.239  11.290  14.572  1.00 93.20 72  C 1 
ATOM 4523 N NE    . ARG C 3 72  ? 10.062  12.066  14.971  1.00 90.12 72  C 1 
ATOM 4524 C CZ    . ARG C 3 72  ? 9.517   12.161  16.173  1.00 89.66 72  C 1 
ATOM 4525 N NH1   . ARG C 3 72  ? 10.023  11.574  17.227  1.00 80.77 72  C 1 
ATOM 4526 N NH2   . ARG C 3 72  ? 8.432   12.856  16.312  1.00 84.94 72  C 1 
ATOM 4527 N N     . SER C 3 73  ? 16.482  10.550  12.658  1.00 97.82 73  C 1 
ATOM 4528 C CA    . SER C 3 73  ? 17.638  9.679   12.406  1.00 97.50 73  C 1 
ATOM 4529 C C     . SER C 3 73  ? 18.966  10.420  12.609  1.00 97.48 73  C 1 
ATOM 4530 O O     . SER C 3 73  ? 19.915  9.850   13.132  1.00 96.40 73  C 1 
ATOM 4531 C CB    . SER C 3 73  ? 17.585  9.117   10.986  1.00 97.14 73  C 1 
ATOM 4532 O OG    . SER C 3 73  ? 16.369  8.450   10.747  1.00 91.63 73  C 1 
ATOM 4533 N N     . TRP C 3 74  ? 19.008  11.691  12.220  1.00 97.75 74  C 1 
ATOM 4534 C CA    . TRP C 3 74  ? 20.198  12.533  12.402  1.00 97.78 74  C 1 
ATOM 4535 C C     . TRP C 3 74  ? 20.524  12.755  13.875  1.00 97.79 74  C 1 
ATOM 4536 O O     . TRP C 3 74  ? 21.695  12.699  14.238  1.00 96.75 74  C 1 
ATOM 4537 C CB    . TRP C 3 74  ? 20.030  13.858  11.671  1.00 97.51 74  C 1 
ATOM 4538 C CG    . TRP C 3 74  ? 21.245  14.718  11.749  1.00 97.24 74  C 1 
ATOM 4539 C CD1   . TRP C 3 74  ? 21.380  15.853  12.487  1.00 95.45 74  C 1 
ATOM 4540 C CD2   . TRP C 3 74  ? 22.551  14.499  11.117  1.00 96.33 74  C 1 
ATOM 4541 N NE1   . TRP C 3 74  ? 22.665  16.344  12.355  1.00 94.85 74  C 1 
ATOM 4542 C CE2   . TRP C 3 74  ? 23.420  15.538  11.537  1.00 95.67 74  C 1 
ATOM 4543 C CE3   . TRP C 3 74  ? 23.055  13.511  10.253  1.00 95.36 74  C 1 
ATOM 4544 C CZ2   . TRP C 3 74  ? 24.777  15.591  11.114  1.00 95.09 74  C 1 
ATOM 4545 C CZ3   . TRP C 3 74  ? 24.406  13.562  9.832   1.00 93.11 74  C 1 
ATOM 4546 C CH2   . TRP C 3 74  ? 25.247  14.583  10.266  1.00 93.21 74  C 1 
ATOM 4547 N N     . MET C 3 75  ? 19.517  12.878  14.753  1.00 97.22 75  C 1 
ATOM 4548 C CA    . MET C 3 75  ? 19.722  12.945  16.202  1.00 96.81 75  C 1 
ATOM 4549 C C     . MET C 3 75  ? 20.521  11.742  16.727  1.00 97.01 75  C 1 
ATOM 4550 O O     . MET C 3 75  ? 21.479  11.918  17.471  1.00 96.09 75  C 1 
ATOM 4551 C CB    . MET C 3 75  ? 18.369  13.034  16.924  1.00 96.29 75  C 1 
ATOM 4552 C CG    . MET C 3 75  ? 17.650  14.359  16.658  1.00 94.19 75  C 1 
ATOM 4553 S SD    . MET C 3 75  ? 15.938  14.410  17.272  1.00 92.37 75  C 1 
ATOM 4554 C CE    . MET C 3 75  ? 15.510  16.074  16.730  1.00 84.88 75  C 1 
ATOM 4555 N N     . HIS C 3 76  ? 20.225  10.536  16.258  1.00 97.15 76  C 1 
ATOM 4556 C CA    . HIS C 3 76  ? 21.018  9.341   16.588  1.00 96.87 76  C 1 
ATOM 4557 C C     . HIS C 3 76  ? 22.424  9.374   15.981  1.00 96.89 76  C 1 
ATOM 4558 O O     . HIS C 3 76  ? 23.378  8.876   16.586  1.00 95.41 76  C 1 
ATOM 4559 C CB    . HIS C 3 76  ? 20.275  8.093   16.116  1.00 96.20 76  C 1 
ATOM 4560 C CG    . HIS C 3 76  ? 19.113  7.748   16.982  1.00 94.45 76  C 1 
ATOM 4561 N ND1   . HIS C 3 76  ? 19.221  7.104   18.207  1.00 80.66 76  C 1 
ATOM 4562 C CD2   . HIS C 3 76  ? 17.787  7.972   16.753  1.00 81.77 76  C 1 
ATOM 4563 C CE1   . HIS C 3 76  ? 17.978  6.929   18.683  1.00 83.58 76  C 1 
ATOM 4564 N NE2   . HIS C 3 76  ? 17.076  7.445   17.838  1.00 85.30 76  C 1 
ATOM 4565 N N     . THR C 3 77  ? 22.574  9.951   14.800  1.00 96.97 77  C 1 
ATOM 4566 C CA    . THR C 3 77  ? 23.900  10.121  14.188  1.00 96.91 77  C 1 
ATOM 4567 C C     . THR C 3 77  ? 24.781  11.047  15.030  1.00 97.08 77  C 1 
ATOM 4568 O O     . THR C 3 77  ? 25.960  10.744  15.229  1.00 95.86 77  C 1 
ATOM 4569 C CB    . THR C 3 77  ? 23.786  10.668  12.760  1.00 96.64 77  C 1 
ATOM 4570 O OG1   . THR C 3 77  ? 22.873  9.924   11.979  1.00 91.56 77  C 1 
ATOM 4571 C CG2   . THR C 3 77  ? 25.120  10.627  12.021  1.00 91.33 77  C 1 
ATOM 4572 N N     . GLU C 3 78  ? 24.199  12.135  15.548  1.00 96.76 78  C 1 
ATOM 4573 C CA    . GLU C 3 78  ? 24.889  13.090  16.419  1.00 96.25 78  C 1 
ATOM 4574 C C     . GLU C 3 78  ? 25.184  12.506  17.812  1.00 96.50 78  C 1 
ATOM 4575 O O     . GLU C 3 78  ? 26.298  12.676  18.301  1.00 95.28 78  C 1 
ATOM 4576 C CB    . GLU C 3 78  ? 24.073  14.383  16.551  1.00 94.99 78  C 1 
ATOM 4577 C CG    . GLU C 3 78  ? 24.075  15.191  15.248  1.00 87.21 78  C 1 
ATOM 4578 C CD    . GLU C 3 78  ? 23.479  16.589  15.430  1.00 86.56 78  C 1 
ATOM 4579 O OE1   . GLU C 3 78  ? 24.077  17.538  14.872  1.00 80.47 78  C 1 
ATOM 4580 O OE2   . GLU C 3 78  ? 22.443  16.718  16.122  1.00 79.55 78  C 1 
ATOM 4581 N N     . GLU C 3 79  ? 24.259  11.775  18.413  1.00 96.69 79  C 1 
ATOM 4582 C CA    . GLU C 3 79  ? 24.470  11.046  19.675  1.00 96.21 79  C 1 
ATOM 4583 C C     . GLU C 3 79  ? 25.685  10.111  19.583  1.00 96.59 79  C 1 
ATOM 4584 O O     . GLU C 3 79  ? 26.509  10.041  20.496  1.00 94.79 79  C 1 
ATOM 4585 C CB    . GLU C 3 79  ? 23.216  10.219  20.030  1.00 94.56 79  C 1 
ATOM 4586 C CG    . GLU C 3 79  ? 22.067  11.063  20.610  1.00 84.77 79  C 1 
ATOM 4587 C CD    . GLU C 3 79  ? 20.733  10.292  20.736  1.00 84.52 79  C 1 
ATOM 4588 O OE1   . GLU C 3 79  ? 19.677  10.942  20.955  1.00 79.68 79  C 1 
ATOM 4589 O OE2   . GLU C 3 79  ? 20.718  9.049   20.607  1.00 78.93 79  C 1 
ATOM 4590 N N     . ASN C 3 80  ? 25.861  9.459   18.433  1.00 96.13 80  C 1 
ATOM 4591 C CA    . ASN C 3 80  ? 26.999  8.584   18.141  1.00 96.20 80  C 1 
ATOM 4592 C C     . ASN C 3 80  ? 28.241  9.324   17.594  1.00 96.66 80  C 1 
ATOM 4593 O O     . ASN C 3 80  ? 29.174  8.684   17.103  1.00 94.13 80  C 1 
ATOM 4594 C CB    . ASN C 3 80  ? 26.527  7.463   17.219  1.00 95.62 80  C 1 
ATOM 4595 C CG    . ASN C 3 80  ? 25.603  6.501   17.941  1.00 93.81 80  C 1 
ATOM 4596 O OD1   . ASN C 3 80  ? 26.023  5.754   18.801  1.00 81.63 80  C 1 
ATOM 4597 N ND2   . ASN C 3 80  ? 24.331  6.496   17.614  1.00 80.66 80  C 1 
ATOM 4598 N N     . LYS C 3 81  ? 28.241  10.659  17.629  1.00 96.25 81  C 1 
ATOM 4599 C CA    . LYS C 3 81  ? 29.345  11.530  17.174  1.00 96.51 81  C 1 
ATOM 4600 C C     . LYS C 3 81  ? 29.804  11.249  15.732  1.00 96.72 81  C 1 
ATOM 4601 O O     . LYS C 3 81  ? 30.965  11.450  15.383  1.00 93.76 81  C 1 
ATOM 4602 C CB    . LYS C 3 81  ? 30.517  11.489  18.173  1.00 95.81 81  C 1 
ATOM 4603 C CG    . LYS C 3 81  ? 30.101  11.875  19.598  1.00 91.40 81  C 1 
ATOM 4604 C CD    . LYS C 3 81  ? 31.306  11.796  20.546  1.00 80.67 81  C 1 
ATOM 4605 C CE    . LYS C 3 81  ? 30.856  12.140  21.970  1.00 73.54 81  C 1 
ATOM 4606 N NZ    . LYS C 3 81  ? 31.949  12.013  22.940  1.00 60.49 81  C 1 
ATOM 4607 N N     . ARG C 3 82  ? 28.882  10.795  14.874  1.00 96.22 82  C 1 
ATOM 4608 C CA    . ARG C 3 82  ? 29.138  10.555  13.449  1.00 96.21 82  C 1 
ATOM 4609 C C     . ARG C 3 82  ? 28.673  11.730  12.594  1.00 96.44 82  C 1 
ATOM 4610 O O     . ARG C 3 82  ? 27.829  12.523  12.994  1.00 94.66 82  C 1 
ATOM 4611 C CB    . ARG C 3 82  ? 28.497  9.222   13.012  1.00 95.16 82  C 1 
ATOM 4612 C CG    . ARG C 3 82  ? 29.252  8.014   13.595  1.00 92.12 82  C 1 
ATOM 4613 C CD    . ARG C 3 82  ? 28.718  6.658   13.112  1.00 91.72 82  C 1 
ATOM 4614 N NE    . ARG C 3 82  ? 27.476  6.286   13.800  1.00 87.98 82  C 1 
ATOM 4615 C CZ    . ARG C 3 82  ? 26.225  6.375   13.353  1.00 88.96 82  C 1 
ATOM 4616 N NH1   . ARG C 3 82  ? 25.921  6.804   12.165  1.00 77.52 82  C 1 
ATOM 4617 N NH2   . ARG C 3 82  ? 25.237  6.012   14.130  1.00 81.66 82  C 1 
ATOM 4618 N N     . ARG C 3 83  ? 29.202  11.834  11.368  1.00 96.93 83  C 1 
ATOM 4619 C CA    . ARG C 3 83  ? 28.788  12.816  10.350  1.00 96.83 83  C 1 
ATOM 4620 C C     . ARG C 3 83  ? 28.103  12.178  9.144   1.00 97.32 83  C 1 
ATOM 4621 O O     . ARG C 3 83  ? 27.782  12.853  8.171   1.00 94.39 83  C 1 
ATOM 4622 C CB    . ARG C 3 83  ? 29.980  13.669  9.913   1.00 95.48 83  C 1 
ATOM 4623 C CG    . ARG C 3 83  ? 30.552  14.518  11.055  1.00 90.22 83  C 1 
ATOM 4624 C CD    . ARG C 3 83  ? 31.639  15.445  10.517  1.00 80.49 83  C 1 
ATOM 4625 N NE    . ARG C 3 83  ? 32.228  16.269  11.581  1.00 72.33 83  C 1 
ATOM 4626 C CZ    . ARG C 3 83  ? 33.133  17.213  11.429  1.00 61.55 83  C 1 
ATOM 4627 N NH1   . ARG C 3 83  ? 33.624  17.520  10.249  1.00 55.13 83  C 1 
ATOM 4628 N NH2   . ARG C 3 83  ? 33.582  17.879  12.462  1.00 54.21 83  C 1 
ATOM 4629 N N     . THR C 3 84  ? 27.926  10.861  9.182   1.00 97.14 84  C 1 
ATOM 4630 C CA    . THR C 3 84  ? 27.282  10.098  8.117   1.00 97.32 84  C 1 
ATOM 4631 C C     . THR C 3 84  ? 26.058  9.401   8.683   1.00 97.43 84  C 1 
ATOM 4632 O O     . THR C 3 84  ? 26.202  8.522   9.532   1.00 96.04 84  C 1 
ATOM 4633 C CB    . THR C 3 84  ? 28.234  9.080   7.486   1.00 96.27 84  C 1 
ATOM 4634 O OG1   . THR C 3 84  ? 29.384  9.751   6.989   1.00 88.99 84  C 1 
ATOM 4635 C CG2   . THR C 3 84  ? 27.601  8.353   6.303   1.00 88.76 84  C 1 
ATOM 4636 N N     . LEU C 3 85  ? 24.874  9.780   8.189   1.00 97.40 85  C 1 
ATOM 4637 C CA    . LEU C 3 85  ? 23.626  9.117   8.521   1.00 97.48 85  C 1 
ATOM 4638 C C     . LEU C 3 85  ? 23.637  7.697   7.928   1.00 97.53 85  C 1 
ATOM 4639 O O     . LEU C 3 85  ? 23.811  7.520   6.717   1.00 95.76 85  C 1 
ATOM 4640 C CB    . LEU C 3 85  ? 22.449  9.994   8.055   1.00 96.91 85  C 1 
ATOM 4641 C CG    . LEU C 3 85  ? 21.061  9.545   8.562   1.00 95.92 85  C 1 
ATOM 4642 C CD1   . LEU C 3 85  ? 20.092  10.725  8.507   1.00 90.66 85  C 1 
ATOM 4643 C CD2   . LEU C 3 85  ? 20.453  8.432   7.710   1.00 90.04 85  C 1 
ATOM 4644 N N     . GLN C 3 86  ? 23.444  6.704   8.785   1.00 97.39 86  C 1 
ATOM 4645 C CA    . GLN C 3 86  ? 23.466  5.285   8.454   1.00 97.16 86  C 1 
ATOM 4646 C C     . GLN C 3 86  ? 22.079  4.657   8.619   1.00 97.28 86  C 1 
ATOM 4647 O O     . GLN C 3 86  ? 21.187  5.227   9.238   1.00 96.47 86  C 1 
ATOM 4648 C CB    . GLN C 3 86  ? 24.502  4.569   9.326   1.00 96.14 86  C 1 
ATOM 4649 C CG    . GLN C 3 86  ? 25.944  5.050   9.071   1.00 92.60 86  C 1
[truncated: 137,673 more chars]
