# Supplementary material for: Vernalization regulatory network identifies potential novel functions for genes in the HvVRN2 locus
Source: New Phytol. 2026 Apr 12;250(6):4036–53. doi: 10.1111/nph.71162 (PMC13193379; doi:10.1111/nph.71162)
Supplement: Supplementary file 1 — Dataset S1. Protein models computed by Alphafold. [file NPH-250-4036-s002.xz › Alphafold_models0/Barley/fold_2h01g081300_prom1_1_nf_yb9_c4_recortes_summary_confidences_0.json]

{
 "chain_iptm": [
  0.76,
  0.72,
  0.71,
  0.62,
  0.63
 ],
 "chain_pair_iptm": [
  [
   0.22,
   0.85,
   0.66,
   0.76,
   0.76
  ],
  [
   0.85,
   0.76,
   0.87,
   0.57,
   0.6
  ],
  [
   0.66,
   0.87,
   0.64,
   0.66,
   0.66
  ],
  [
   0.76,
   0.57,
   0.66,
   0.26,
   0.48
  ],
  [
   0.76,
   0.6,
   0.66,
   0.48,
   0.27
  ]
 ],
 "chain_pair_pae_min": [
  [
   0.76,
   1.55,
   1.55,
   2.04,
   1.87
  ],
  [
   1.3,
   0.76,
   1.2,
   2.58,
   2.88
  ],
  [
   1.4,
   1.16,
   0.76,
   2.69,
   2.21
  ],
  [
   1.43,
   2.43,
   2.48,
   0.8,
   1.41
  ],
  [
   1.72,
   2.68,
   2.26,
   1.34,
   0.79
  ]
 ],
 "chain_ptm": [
  0.22,
  0.76,
  0.64,
  0.26,
  0.27
 ],
 "fraction_disordered": 0.56,
 "has_clash": 0.0,
 "iptm": 0.75,
 "num_recycles": 10.0,
 "ptm": 0.49,
 "ranking_score": 0.98
}
