# Supplementary material for: Vernalization regulatory network identifies potential novel functions for genes in the HvVRN2 locus
Source: New Phytol. 2026 Apr 12;250(6):4036–53. doi: 10.1111/nph.71162 (PMC13193379; doi:10.1111/nph.71162)
Supplement: Supplementary file 1 — Dataset S1. Protein models computed by Alphafold. [file NPH-250-4036-s002.xz › Alphafold_models0/Barley/fold_co1_co1_model_0.cif]

# By using this file you agree to the legally binding terms of use found at alphafoldserver.com/output-terms
data_2306204ebd1cf256
#
_entry.id 2306204ebd1cf256
#
loop_
_atom_type.symbol
C 
N 
O 
S 
#
loop_
_audit_author.name
_audit_author.pdbx_ordinal
"Google DeepMind" 1 
"Isomorphic Labs" 2 
#
_audit_conform.dict_location https://raw.githubusercontent.com/ihmwg/ModelCIF/master/dist/mmcif_ma.dic
_audit_conform.dict_name     mmcif_ma.dic
_audit_conform.dict_version  1.4.5
#
loop_
_chem_comp.formula
_chem_comp.formula_weight
_chem_comp.id
_chem_comp.mon_nstd_flag
_chem_comp.name
_chem_comp.pdbx_smiles
_chem_comp.pdbx_synonyms
_chem_comp.type
"C3 H7 N O2"    89.093  ALA y ALANINE         C[C@H](N)C(O)=O                  ? "L-PEPTIDE LINKING" 
"C6 H15 N4 O2"  175.209 ARG y ARGININE        N[C@@H](CCCNC(N)=[NH2+])C(O)=O   ? "L-PEPTIDE LINKING" 
"C4 H8 N2 O3"   132.118 ASN y ASPARAGINE      N[C@@H](CC(N)=O)C(O)=O           ? "L-PEPTIDE LINKING" 
"C4 H7 N O4"    133.103 ASP y "ASPARTIC ACID" N[C@@H](CC(O)=O)C(O)=O           ? "L-PEPTIDE LINKING" 
"C3 H7 N O2 S"  121.158 CYS y CYSTEINE        N[C@@H](CS)C(O)=O                ? "L-PEPTIDE LINKING" 
"C5 H10 N2 O3"  146.144 GLN y GLUTAMINE       N[C@@H](CCC(N)=O)C(O)=O          ? "L-PEPTIDE LINKING" 
"C5 H9 N O4"    147.129 GLU y "GLUTAMIC ACID" N[C@@H](CCC(O)=O)C(O)=O          ? "L-PEPTIDE LINKING" 
"C2 H5 N O2"    75.067  GLY y GLYCINE         NCC(O)=O                         ? "PEPTIDE LINKING"   
"C6 H10 N3 O2"  156.162 HIS y HISTIDINE       N[C@@H](Cc1c[nH]c[nH+]1)C(O)=O   ? "L-PEPTIDE LINKING" 
"C6 H13 N O2"   131.173 ILE y ISOLEUCINE      CC[C@H](C)[C@H](N)C(O)=O         ? "L-PEPTIDE LINKING" 
"C6 H13 N O2"   131.173 LEU y LEUCINE         CC(C)C[C@H](N)C(O)=O             ? "L-PEPTIDE LINKING" 
"C6 H15 N2 O2"  147.195 LYS y LYSINE          N[C@@H](CCCC[NH3+])C(O)=O        ? "L-PEPTIDE LINKING" 
"C5 H11 N O2 S" 149.211 MET y METHIONINE      CSCC[C@H](N)C(O)=O               ? "L-PEPTIDE LINKING" 
"C9 H11 N O2"   165.189 PHE y PHENYLALANINE   N[C@@H](Cc1ccccc1)C(O)=O         ? "L-PEPTIDE LINKING" 
"C5 H9 N O2"    115.130 PRO y PROLINE         OC(=O)[C@@H]1CCCN1               ? "L-PEPTIDE LINKING" 
"C3 H7 N O3"    105.093 SER y SERINE          N[C@@H](CO)C(O)=O                ? "L-PEPTIDE LINKING" 
"C4 H9 N O3"    119.119 THR y THREONINE       C[C@@H](O)[C@H](N)C(O)=O         ? "L-PEPTIDE LINKING" 
"C11 H12 N2 O2" 204.225 TRP y TRYPTOPHAN      N[C@@H](Cc1c[nH]c2ccccc12)C(O)=O ? "L-PEPTIDE LINKING" 
"C9 H11 N O3"   181.189 TYR y TYROSINE        N[C@@H](Cc1ccc(O)cc1)C(O)=O      ? "L-PEPTIDE LINKING" 
"C5 H11 N O2"   117.146 VAL y VALINE          CC(C)[C@H](N)C(O)=O              ? "L-PEPTIDE LINKING" 
#
_citation.book_publisher          ?
_citation.country                 UK
_citation.id                      primary
_citation.journal_full            Nature
_citation.journal_id_ASTM         NATUAS
_citation.journal_id_CSD          0006
_citation.journal_id_ISSN         0028-0836
_citation.journal_volume          630
_citation.page_first              493
_citation.page_last               500
_citation.pdbx_database_id_DOI    10.1038/s41586-024-07487-w
_citation.pdbx_database_id_PubMed 38718835
_citation.title                   "Accurate structure prediction of biomolecular interactions with AlphaFold 3"
_citation.year                    2024
#
loop_
_citation_author.citation_id
_citation_author.name
_citation_author.ordinal
primary "Google DeepMind" 1 
primary "Isomorphic Labs" 2 
#
loop_
_entity.id
_entity.pdbx_description
_entity.type
1 . polymer 
2 . polymer 
#
loop_
_entity_poly.entity_id
_entity_poly.pdbx_strand_id
_entity_poly.type
1 A polypeptide(L) 
2 B polypeptide(L) 
#
loop_
_entity_poly_seq.entity_id
_entity_poly_seq.hetero
_entity_poly_seq.mon_id
_entity_poly_seq.num
1 n MET 1   
1 n PRO 2   
1 n ARG 3   
1 n CYS 4   
1 n ASN 5   
1 n LYS 6   
1 n CYS 7   
1 n LEU 8   
1 n SER 9   
1 n GLU 10  
1 n ASN 11  
1 n ASP 12  
1 n SER 13  
1 n ALA 14  
1 n SER 15  
1 n GLU 16  
1 n ASP 17  
1 n ARG 18  
1 n HIS 19  
1 n TRP 20  
1 n HIS 21  
1 n ARG 22  
1 n THR 23  
1 n ALA 24  
1 n THR 25  
1 n LEU 26  
1 n PHE 27  
1 n MET 28  
1 n ASN 29  
1 n CYS 30  
1 n VAL 31  
1 n SER 32  
1 n ASN 33  
1 n GLY 34  
1 n THR 35  
1 n VAL 36  
1 n TYR 37  
1 n GLU 38  
1 n GLU 39  
1 n ALA 40  
1 n VAL 41  
1 n GLY 42  
1 n ARG 43  
1 n GLU 44  
1 n GLY 45  
1 n CYS 46  
1 n TRP 47  
1 n ALA 48  
1 n ARG 49  
1 n LEU 50  
1 n CYS 51  
1 n ASP 52  
1 n GLY 53  
1 n CYS 54  
1 n CYS 55  
1 n THR 56  
1 n VAL 57  
1 n PRO 58  
1 n SER 59  
1 n VAL 60  
1 n VAL 61  
1 n TYR 62  
1 n CYS 63  
1 n ARG 64  
1 n ALA 65  
1 n ASP 66  
1 n SER 67  
1 n ALA 68  
1 n TYR 69  
1 n LEU 70  
1 n CYS 71  
1 n ALA 72  
1 n SER 73  
1 n CYS 74  
1 n ASP 75  
1 n ALA 76  
1 n GLN 77  
1 n ILE 78  
1 n HIS 79  
1 n ALA 80  
1 n ALA 81  
1 n ASN 82  
1 n ARG 83  
1 n VAL 84  
1 n ALA 85  
1 n SER 86  
1 n ARG 87  
1 n HIS 88  
1 n GLU 89  
1 n ARG 90  
1 n VAL 91  
1 n LEU 92  
1 n LEU 93  
1 n SER 94  
1 n GLU 95  
1 n ALA 96  
1 n TYR 97  
1 n LYS 98  
1 n HIS 99  
1 n ALA 100 
1 n PRO 101 
1 n VAL 102 
1 n MET 103 
1 n LEU 104 
1 n ASP 105 
1 n CYS 106 
1 n HIS 107 
1 n ALA 108 
1 n ASP 109 
1 n ALA 110 
1 n ALA 111 
1 n ALA 112 
1 n LEU 113 
1 n CYS 114 
1 n ALA 115 
1 n ALA 116 
1 n TYR 117 
1 n GLU 118 
1 n ALA 119 
1 n GLN 120 
1 n VAL 121 
1 n HIS 122 
1 n TYR 123 
1 n ALA 124 
1 n ASN 125 
1 n LEU 126 
1 n LEU 127 
1 n THR 128 
1 n VAL 129 
1 n MET 130 
1 n HIS 131 
1 n GLN 132 
1 n ARG 133 
1 n MET 134 
1 n PRO 135 
1 n VAL 136 
1 n VAL 137 
1 n SER 138 
1 n HIS 139 
1 n PRO 140 
1 n ALA 141 
1 n VAL 142 
1 n ALA 143 
1 n ILE 144 
1 n PRO 145 
1 n PRO 146 
1 n VAL 147 
1 n SER 148 
1 n LEU 149 
1 n PHE 150 
1 n ALA 151 
1 n GLU 152 
1 n ALA 153 
1 n GLU 154 
1 n ALA 155 
1 n THR 156 
1 n ALA 157 
1 n PRO 158 
1 n VAL 159 
1 n LEU 160 
1 n GLY 161 
1 n ARG 162 
1 n LYS 163 
1 n GLU 164 
1 n GLU 165 
1 n ASP 166 
1 n THR 167 
1 n SER 168 
1 n TRP 169 
1 n LEU 170 
1 n LEU 171 
1 n LEU 172 
1 n SER 173 
1 n LYS 174 
1 n ASP 175 
1 n SER 176 
1 n ASP 177 
1 n ASN 178 
1 n HIS 179 
1 n ASN 180 
1 n ARG 181 
1 n SER 182 
1 n GLY 183 
1 n ASN 184 
1 n ASN 185 
1 n SER 186 
1 n SER 187 
1 n THR 188 
1 n SER 189 
1 n SER 190 
1 n SER 191 
1 n SER 192 
1 n GLN 193 
1 n TYR 194 
1 n PHE 195 
1 n GLY 196 
1 n GLU 197 
1 n VAL 198 
1 n ASP 199 
1 n GLN 200 
1 n TYR 201 
1 n PHE 202 
1 n ASP 203 
1 n LEU 204 
1 n VAL 205 
1 n GLY 206 
1 n TYR 207 
1 n ASN 208 
1 n SER 209 
1 n TYR 210 
1 n TYR 211 
1 n ASP 212 
1 n SER 213 
1 n HIS 214 
1 n MET 215 
1 n SER 216 
1 n ASN 217 
1 n GLN 218 
1 n GLU 219 
1 n GLN 220 
1 n TYR 221 
1 n VAL 222 
1 n MET 223 
1 n GLN 224 
1 n GLU 225 
1 n GLN 226 
1 n GLN 227 
1 n HIS 228 
1 n LEU 229 
1 n GLN 230 
1 n GLN 231 
1 n MET 232 
1 n GLN 233 
1 n LYS 234 
1 n GLU 235 
1 n TYR 236 
1 n ALA 237 
1 n GLU 238 
1 n GLN 239 
1 n GLN 240 
1 n MET 241 
1 n GLN 242 
1 n LYS 243 
1 n GLU 244 
1 n TYR 245 
1 n VAL 246 
1 n GLU 247 
1 n ASN 248 
1 n GLU 249 
1 n GLY 250 
1 n SER 251 
1 n GLU 252 
1 n CYS 253 
1 n ILE 254 
1 n VAL 255 
1 n PRO 256 
1 n SER 257 
1 n GLN 258 
1 n SER 259 
1 n THR 260 
1 n ILE 261 
1 n VAL 262 
1 n ARG 263 
1 n ARG 264 
1 n PRO 265 
1 n HIS 266 
1 n GLN 267 
1 n SER 268 
1 n GLY 269 
1 n TYR 270 
1 n ALA 271 
1 n PRO 272 
1 n LEU 273 
1 n VAL 274 
1 n GLY 275 
1 n ALA 276 
1 n GLU 277 
1 n GLN 278 
1 n ALA 279 
1 n ALA 280 
1 n SER 281 
1 n ALA 282 
1 n THR 283 
1 n ALA 284 
1 n GLY 285 
1 n ALA 286 
1 n SER 287 
1 n ALA 288 
1 n TYR 289 
1 n THR 290 
1 n ASP 291 
1 n SER 292 
1 n VAL 293 
1 n ASN 294 
1 n ASN 295 
1 n SER 296 
1 n ILE 297 
1 n SER 298 
1 n PHE 299 
1 n SER 300 
1 n MET 301 
1 n GLU 302 
1 n ALA 303 
1 n GLY 304 
1 n ILE 305 
1 n VAL 306 
1 n PRO 307 
1 n ASP 308 
1 n ASN 309 
1 n THR 310 
1 n VAL 311 
1 n GLN 312 
1 n SER 313 
1 n SER 314 
1 n ILE 315 
1 n LEU 316 
1 n ARG 317 
1 n PRO 318 
1 n ALA 319 
1 n GLY 320 
1 n ALA 321 
1 n ILE 322 
1 n GLY 323 
1 n LEU 324 
1 n PHE 325 
1 n SER 326 
1 n SER 327 
1 n PRO 328 
1 n SER 329 
1 n LEU 330 
1 n GLN 331 
1 n THR 332 
1 n PRO 333 
1 n LEU 334 
1 n HIS 335 
1 n PHE 336 
1 n SER 337 
1 n SER 338 
1 n LYS 339 
1 n GLU 340 
1 n ARG 341 
1 n GLU 342 
1 n ALA 343 
1 n ARG 344 
1 n VAL 345 
1 n LEU 346 
1 n ARG 347 
1 n TYR 348 
1 n LYS 349 
1 n GLU 350 
1 n LYS 351 
1 n LYS 352 
1 n LYS 353 
1 n SER 354 
1 n ARG 355 
1 n LYS 356 
1 n PHE 357 
1 n GLU 358 
1 n LYS 359 
1 n THR 360 
1 n THR 361 
1 n ARG 362 
1 n TYR 363 
1 n ALA 364 
1 n THR 365 
1 n ARG 366 
1 n LYS 367 
1 n ALA 368 
1 n TYR 369 
1 n ALA 370 
1 n GLU 371 
1 n ALA 372 
1 n ARG 373 
1 n PRO 374 
1 n ARG 375 
1 n ILE 376 
1 n LYS 377 
1 n GLY 378 
1 n ARG 379 
1 n PHE 380 
1 n ALA 381 
1 n LYS 382 
1 n ARG 383 
1 n SER 384 
1 n ASP 385 
1 n ALA 386 
1 n GLU 387 
1 n MET 388 
1 n GLU 389 
1 n VAL 390 
1 n ASP 391 
1 n GLN 392 
1 n THR 393 
1 n PHE 394 
1 n SER 395 
1 n THR 396 
1 n ALA 397 
1 n ALA 398 
1 n LEU 399 
1 n SER 400 
1 n ASP 401 
1 n SER 402 
1 n SER 403 
1 n TYR 404 
1 n SER 405 
1 n THR 406 
1 n VAL 407 
1 n PRO 408 
1 n TRP 409 
1 n PHE 410 
2 n MET 1   
2 n PRO 2   
2 n ARG 3   
2 n CYS 4   
2 n ASN 5   
2 n LYS 6   
2 n CYS 7   
2 n LEU 8   
2 n SER 9   
2 n GLU 10  
2 n ASN 11  
2 n ASP 12  
2 n SER 13  
2 n ALA 14  
2 n SER 15  
2 n GLU 16  
2 n ASP 17  
2 n ARG 18  
2 n HIS 19  
2 n TRP 20  
2 n HIS 21  
2 n ARG 22  
2 n THR 23  
2 n ALA 24  
2 n THR 25  
2 n LEU 26  
2 n PHE 27  
2 n MET 28  
2 n ASN 29  
2 n CYS 30  
2 n VAL 31  
2 n SER 32  
2 n ASN 33  
2 n GLY 34  
2 n THR 35  
2 n VAL 36  
2 n TYR 37  
2 n GLU 38  
2 n GLU 39  
2 n ALA 40  
2 n VAL 41  
2 n GLY 42  
2 n ARG 43  
2 n GLU 44  
2 n GLY 45  
2 n CYS 46  
2 n TRP 47  
2 n ALA 48  
2 n ARG 49  
2 n LEU 50  
2 n CYS 51  
2 n ASP 52  
2 n GLY 53  
2 n CYS 54  
2 n CYS 55  
2 n THR 56  
2 n VAL 57  
2 n PRO 58  
2 n SER 59  
2 n VAL 60  
2 n VAL 61  
2 n TYR 62  
2 n CYS 63  
2 n ARG 64  
2 n ALA 65  
2 n ASP 66  
2 n SER 67  
2 n ALA 68  
2 n TYR 69  
2 n LEU 70  
2 n CYS 71  
2 n ALA 72  
2 n SER 73  
2 n CYS 74  
2 n ASP 75  
2 n ALA 76  
2 n GLN 77  
2 n ILE 78  
2 n HIS 79  
2 n ALA 80  
2 n ALA 81  
2 n ASN 82  
2 n ARG 83  
2 n VAL 84  
2 n ALA 85  
2 n SER 86  
2 n ARG 87  
2 n HIS 88  
2 n GLU 89  
2 n ARG 90  
2 n VAL 91  
2 n LEU 92  
2 n LEU 93  
2 n SER 94  
2 n GLU 95  
2 n ALA 96  
2 n TYR 97  
2 n LYS 98  
2 n HIS 99  
2 n ALA 100 
2 n PRO 101 
2 n VAL 102 
2 n MET 103 
2 n LEU 104 
2 n ASP 105 
2 n CYS 106 
2 n HIS 107 
2 n ALA 108 
2 n ASP 109 
2 n ALA 110 
2 n ALA 111 
2 n ALA 112 
2 n LEU 113 
2 n CYS 114 
2 n ALA 115 
2 n ALA 116 
2 n TYR 117 
2 n GLU 118 
2 n ALA 119 
2 n GLN 120 
2 n VAL 121 
2 n HIS 122 
2 n TYR 123 
2 n ALA 124 
2 n ASN 125 
2 n LEU 126 
2 n LEU 127 
2 n THR 128 
2 n VAL 129 
2 n MET 130 
2 n HIS 131 
2 n GLN 132 
2 n ARG 133 
2 n MET 134 
2 n PRO 135 
2 n VAL 136 
2 n VAL 137 
2 n SER 138 
2 n HIS 139 
2 n PRO 140 
2 n ALA 141 
2 n VAL 142 
2 n ALA 143 
2 n ILE 144 
2 n PRO 145 
2 n PRO 146 
2 n VAL 147 
2 n SER 148 
2 n LEU 149 
2 n PHE 150 
2 n ALA 151 
2 n GLU 152 
2 n ALA 153 
2 n GLU 154 
2 n ALA 155 
2 n THR 156 
2 n ALA 157 
2 n PRO 158 
2 n VAL 159 
2 n LEU 160 
2 n GLY 161 
2 n ARG 162 
2 n LYS 163 
2 n GLU 164 
2 n GLU 165 
2 n ASP 166 
2 n THR 167 
2 n SER 168 
2 n TRP 169 
2 n LEU 170 
2 n LEU 171 
2 n LEU 172 
2 n SER 173 
2 n LYS 174 
2 n ASP 175 
2 n SER 176 
2 n ASP 177 
2 n ASN 178 
2 n HIS 179 
2 n ASN 180 
2 n ARG 181 
2 n SER 182 
2 n GLY 183 
2 n ASN 184 
2 n ASN 185 
2 n SER 186 
2 n SER 187 
2 n THR 188 
2 n SER 189 
2 n SER 190 
2 n SER 191 
2 n SER 192 
2 n GLN 193 
2 n TYR 194 
2 n PHE 195 
2 n GLY 196 
2 n GLU 197 
2 n VAL 198 
2 n ASP 199 
2 n GLN 200 
2 n TYR 201 
2 n PHE 202 
2 n ASP 203 
2 n LEU 204 
2 n VAL 205 
2 n GLY 206 
2 n TYR 207 
2 n ASN 208 
2 n SER 209 
2 n TYR 210 
2 n TYR 211 
2 n ASP 212 
2 n SER 213 
2 n HIS 214 
2 n MET 215 
2 n SER 216 
2 n ASN 217 
2 n GLN 218 
2 n GLU 219 
2 n GLN 220 
2 n TYR 221 
2 n VAL 222 
2 n MET 223 
2 n GLN 224 
2 n GLU 225 
2 n GLN 226 
2 n GLN 227 
2 n HIS 228 
2 n LEU 229 
2 n GLN 230 
2 n GLN 231 
2 n MET 232 
2 n GLN 233 
2 n LYS 234 
2 n GLU 235 
2 n TYR 236 
2 n ALA 237 
2 n GLU 238 
2 n GLN 239 
2 n GLN 240 
2 n MET 241 
2 n GLN 242 
2 n LYS 243 
2 n GLU 244 
2 n TYR 245 
2 n VAL 246 
2 n GLU 247 
2 n ASN 248 
2 n GLU 249 
2 n GLY 250 
2 n SER 251 
2 n GLU 252 
2 n CYS 253 
2 n ILE 254 
2 n VAL 255 
2 n PRO 256 
2 n SER 257 
2 n GLN 258 
2 n SER 259 
2 n THR 260 
2 n ILE 261 
2 n VAL 262 
2 n ARG 263 
2 n ARG 264 
2 n PRO 265 
2 n HIS 266 
2 n GLN 267 
2 n SER 268 
2 n GLY 269 
2 n TYR 270 
2 n ALA 271 
2 n PRO 272 
2 n LEU 273 
2 n VAL 274 
2 n GLY 275 
2 n ALA 276 
2 n GLU 277 
2 n GLN 278 
2 n ALA 279 
2 n ALA 280 
2 n SER 281 
2 n ALA 282 
2 n THR 283 
2 n ALA 284 
2 n GLY 285 
2 n ALA 286 
2 n SER 287 
2 n ALA 288 
2 n TYR 289 
2 n THR 290 
2 n ASP 291 
2 n SER 292 
2 n VAL 293 
2 n ASN 294 
2 n ASN 295 
2 n SER 296 
2 n ILE 297 
2 n SER 298 
2 n PHE 299 
2 n SER 300 
2 n MET 301 
2 n GLU 302 
2 n ALA 303 
2 n GLY 304 
2 n ILE 305 
2 n VAL 306 
2 n PRO 307 
2 n ASP 308 
2 n ASN 309 
2 n THR 310 
2 n VAL 311 
2 n GLN 312 
2 n SER 313 
2 n SER 314 
2 n ILE 315 
2 n LEU 316 
2 n ARG 317 
2 n PRO 318 
2 n ALA 319 
2 n GLY 320 
2 n ALA 321 
2 n ILE 322 
2 n GLY 323 
2 n LEU 324 
2 n PHE 325 
2 n SER 326 
2 n SER 327 
2 n PRO 328 
2 n SER 329 
2 n LEU 330 
2 n GLN 331 
2 n THR 332 
2 n PRO 333 
2 n LEU 334 
2 n HIS 335 
2 n PHE 336 
2 n SER 337 
2 n SER 338 
2 n LYS 339 
2 n GLU 340 
2 n ARG 341 
2 n GLU 342 
2 n ALA 343 
2 n ARG 344 
2 n VAL 345 
2 n LEU 346 
2 n ARG 347 
2 n TYR 348 
2 n LYS 349 
2 n GLU 350 
2 n LYS 351 
2 n LYS 352 
2 n LYS 353 
2 n SER 354 
2 n ARG 355 
2 n LYS 356 
2 n PHE 357 
2 n GLU 358 
2 n LYS 359 
2 n THR 360 
2 n THR 361 
2 n ARG 362 
2 n TYR 363 
2 n ALA 364 
2 n THR 365 
2 n ARG 366 
2 n LYS 367 
2 n ALA 368 
2 n TYR 369 
2 n ALA 370 
2 n GLU 371 
2 n ALA 372 
2 n ARG 373 
2 n PRO 374 
2 n ARG 375 
2 n ILE 376 
2 n LYS 377 
2 n GLY 378 
2 n ARG 379 
2 n PHE 380 
2 n ALA 381 
2 n LYS 382 
2 n ARG 383 
2 n SER 384 
2 n ASP 385 
2 n ALA 386 
2 n GLU 387 
2 n MET 388 
2 n GLU 389 
2 n VAL 390 
2 n ASP 391 
2 n GLN 392 
2 n THR 393 
2 n PHE 394 
2 n SER 395 
2 n THR 396 
2 n ALA 397 
2 n ALA 398 
2 n LEU 399 
2 n SER 400 
2 n ASP 401 
2 n SER 402 
2 n SER 403 
2 n TYR 404 
2 n SER 405 
2 n THR 406 
2 n VAL 407 
2 n PRO 408 
2 n TRP 409 
2 n PHE 410 
#
_ma_data.content_type "model coordinates"
_ma_data.id           1
_ma_data.name         Model
#
_ma_model_list.data_id          1
_ma_model_list.model_group_id   1
_ma_model_list.model_group_name "AlphaFold-beta-20231127 (2b86f29d-618d-47cf-8aef-20020b1102eb @ 2025-03-04 04:45:30)"
_ma_model_list.model_id         1
_ma_model_list.model_name       "Top ranked model"
_ma_model_list.model_type       "Ab initio model"
_ma_model_list.ordinal_id       1
#
loop_
_ma_protocol_step.method_type
_ma_protocol_step.ordinal_id
_ma_protocol_step.protocol_id
_ma_protocol_step.step_id
"coevolution MSA" 1 1 1 
"template search" 2 1 2 
modeling          3 1 3 
#
loop_
_ma_qa_metric.id
_ma_qa_metric.mode
_ma_qa_metric.name
_ma_qa_metric.software_group_id
_ma_qa_metric.type
1 global pLDDT 1 pLDDT 
2 local  pLDDT 1 pLDDT 
#
_ma_qa_metric_global.metric_id    1
_ma_qa_metric_global.metric_value 48.58
_ma_qa_metric_global.model_id     1
_ma_qa_metric_global.ordinal_id   1
#
_ma_software_group.group_id    1
_ma_software_group.ordinal_id  1
_ma_software_group.software_id 1
#
loop_
_ma_target_entity.data_id
_ma_target_entity.entity_id
_ma_target_entity.origin
1 1 . 
1 2 . 
#
loop_
_ma_target_entity_instance.asym_id
_ma_target_entity_instance.details
_ma_target_entity_instance.entity_id
A . 1 
B . 2 
#
loop_
_pdbx_data_usage.details
_pdbx_data_usage.id
_pdbx_data_usage.type
_pdbx_data_usage.url
;NON-COMMERCIAL USE ONLY, BY USING THIS FILE YOU AGREE TO THE TERMS OF USE FOUND
AT alphafoldserver.com/output-terms.
;
1 license    ? 
;THE INFORMATION IS NOT INTENDED FOR, HAS NOT BEEN VALIDATED FOR, AND IS NOT
APPROVED FOR CLINICAL USE. IT SHOULD NOT BE USED FOR CLINICAL PURPOSE OR RELIED
ON FOR MEDICAL OR OTHER PROFESSIONAL ADVICE. IT IS THEORETICAL MODELLING ONLY
AND CAUTION SHOULD BE EXERCISED IN ITS USE. IT IS PROVIDED "AS-IS" WITHOUT ANY
WARRANTY OF ANY KIND, WHETHER EXPRESSED OR IMPLIED. NO WARRANTY IS GIVEN THAT
USE OF THE INFORMATION SHALL NOT INFRINGE THE RIGHTS OF ANY THIRD PARTY.
;
2 disclaimer ? 
#
loop_
_pdbx_poly_seq_scheme.asym_id
_pdbx_poly_seq_scheme.auth_seq_num
_pdbx_poly_seq_scheme.entity_id
_pdbx_poly_seq_scheme.hetero
_pdbx_poly_seq_scheme.mon_id
_pdbx_poly_seq_scheme.pdb_ins_code
_pdbx_poly_seq_scheme.pdb_seq_num
_pdbx_poly_seq_scheme.pdb_strand_id
_pdbx_poly_seq_scheme.seq_id
A 1   1 n MET . 1   A 1   
A 2   1 n PRO . 2   A 2   
A 3   1 n ARG . 3   A 3   
A 4   1 n CYS . 4   A 4   
A 5   1 n ASN . 5   A 5   
A 6   1 n LYS . 6   A 6   
A 7   1 n CYS . 7   A 7   
A 8   1 n LEU . 8   A 8   
A 9   1 n SER . 9   A 9   
A 10  1 n GLU . 10  A 10  
A 11  1 n ASN . 11  A 11  
A 12  1 n ASP . 12  A 12  
A 13  1 n SER . 13  A 13  
A 14  1 n ALA . 14  A 14  
A 15  1 n SER . 15  A 15  
A 16  1 n GLU . 16  A 16  
A 17  1 n ASP . 17  A 17  
A 18  1 n ARG . 18  A 18  
A 19  1 n HIS . 19  A 19  
A 20  1 n TRP . 20  A 20  
A 21  1 n HIS . 21  A 21  
A 22  1 n ARG . 22  A 22  
A 23  1 n THR . 23  A 23  
A 24  1 n ALA . 24  A 24  
A 25  1 n THR . 25  A 25  
A 26  1 n LEU . 26  A 26  
A 27  1 n PHE . 27  A 27  
A 28  1 n MET . 28  A 28  
A 29  1 n ASN . 29  A 29  
A 30  1 n CYS . 30  A 30  
A 31  1 n VAL . 31  A 31  
A 32  1 n SER . 32  A 32  
A 33  1 n ASN . 33  A 33  
A 34  1 n GLY . 34  A 34  
A 35  1 n THR . 35  A 35  
A 36  1 n VAL . 36  A 36  
A 37  1 n TYR . 37  A 37  
A 38  1 n GLU . 38  A 38  
A 39  1 n GLU . 39  A 39  
A 40  1 n ALA . 40  A 40  
A 41  1 n VAL . 41  A 41  
A 42  1 n GLY . 42  A 42  
A 43  1 n ARG . 43  A 43  
A 44  1 n GLU . 44  A 44  
A 45  1 n GLY . 45  A 45  
A 46  1 n CYS . 46  A 46  
A 47  1 n TRP . 47  A 47  
A 48  1 n ALA . 48  A 48  
A 49  1 n ARG . 49  A 49  
A 50  1 n LEU . 50  A 50  
A 51  1 n CYS . 51  A 51  
A 52  1 n ASP . 52  A 52  
A 53  1 n GLY . 53  A 53  
A 54  1 n CYS . 54  A 54  
A 55  1 n CYS . 55  A 55  
A 56  1 n THR . 56  A 56  
A 57  1 n VAL . 57  A 57  
A 58  1 n PRO . 58  A 58  
A 59  1 n SER . 59  A 59  
A 60  1 n VAL . 60  A 60  
A 61  1 n VAL . 61  A 61  
A 62  1 n TYR . 62  A 62  
A 63  1 n CYS . 63  A 63  
A 64  1 n ARG . 64  A 64  
A 65  1 n ALA . 65  A 65  
A 66  1 n ASP . 66  A 66  
A 67  1 n SER . 67  A 67  
A 68  1 n ALA . 68  A 68  
A 69  1 n TYR . 69  A 69  
A 70  1 n LEU . 70  A 70  
A 71  1 n CYS . 71  A 71  
A 72  1 n ALA . 72  A 72  
A 73  1 n SER . 73  A 73  
A 74  1 n CYS . 74  A 74  
A 75  1 n ASP . 75  A 75  
A 76  1 n ALA . 76  A 76  
A 77  1 n GLN . 77  A 77  
A 78  1 n ILE . 78  A 78  
A 79  1 n HIS . 79  A 79  
A 80  1 n ALA . 80  A 80  
A 81  1 n ALA . 81  A 81  
A 82  1 n ASN . 82  A 82  
A 83  1 n ARG . 83  A 83  
A 84  1 n VAL . 84  A 84  
A 85  1 n ALA . 85  A 85  
A 86  1 n SER . 86  A 86  
A 87  1 n ARG . 87  A 87  
A 88  1 n HIS . 88  A 88  
A 89  1 n GLU . 89  A 89  
A 90  1 n ARG . 90  A 90  
A 91  1 n VAL . 91  A 91  
A 92  1 n LEU . 92  A 92  
A 93  1 n LEU . 93  A 93  
A 94  1 n SER . 94  A 94  
A 95  1 n GLU . 95  A 95  
A 96  1 n ALA . 96  A 96  
A 97  1 n TYR . 97  A 97  
A 98  1 n LYS . 98  A 98  
A 99  1 n HIS . 99  A 99  
A 100 1 n ALA . 100 A 100 
A 101 1 n PRO . 101 A 101 
A 102 1 n VAL . 102 A 102 
A 103 1 n MET . 103 A 103 
A 104 1 n LEU . 104 A 104 
A 105 1 n ASP . 105 A 105 
A 106 1 n CYS . 106 A 106 
A 107 1 n HIS . 107 A 107 
A 108 1 n ALA . 108 A 108 
A 109 1 n ASP . 109 A 109 
A 110 1 n ALA . 110 A 110 
A 111 1 n ALA . 111 A 111 
A 112 1 n ALA . 112 A 112 
A 113 1 n LEU . 113 A 113 
A 114 1 n CYS . 114 A 114 
A 115 1 n ALA . 115 A 115 
A 116 1 n ALA . 116 A 116 
A 117 1 n TYR . 117 A 117 
A 118 1 n GLU . 118 A 118 
A 119 1 n ALA . 119 A 119 
A 120 1 n GLN . 120 A 120 
A 121 1 n VAL . 121 A 121 
A 122 1 n HIS . 122 A 122 
A 123 1 n TYR . 123 A 123 
A 124 1 n ALA . 124 A 124 
A 125 1 n ASN . 125 A 125 
A 126 1 n LEU . 126 A 126 
A 127 1 n LEU . 127 A 127 
A 128 1 n THR . 128 A 128 
A 129 1 n VAL . 129 A 129 
A 130 1 n MET . 130 A 130 
A 131 1 n HIS . 131 A 131 
A 132 1 n GLN . 132 A 132 
A 133 1 n ARG . 133 A 133 
A 134 1 n MET . 134 A 134 
A 135 1 n PRO . 135 A 135 
A 136 1 n VAL . 136 A 136 
A 137 1 n VAL . 137 A 137 
A 138 1 n SER . 138 A 138 
A 139 1 n HIS . 139 A 139 
A 140 1 n PRO . 140 A 140 
A 141 1 n ALA . 141 A 141 
A 142 1 n VAL . 142 A 142 
A 143 1 n ALA . 143 A 143 
A 144 1 n ILE . 144 A 144 
A 145 1 n PRO . 145 A 145 
A 146 1 n PRO . 146 A 146 
A 147 1 n VAL . 147 A 147 
A 148 1 n SER . 148 A 148 
A 149 1 n LEU . 149 A 149 
A 150 1 n PHE . 150 A 150 
A 151 1 n ALA . 151 A 151 
A 152 1 n GLU . 152 A 152 
A 153 1 n ALA . 153 A 153 
A 154 1 n GLU . 154 A 154 
A 155 1 n ALA . 155 A 155 
A 156 1 n THR . 156 A 156 
A 157 1 n ALA . 157 A 157 
A 158 1 n PRO . 158 A 158 
A 159 1 n VAL . 159 A 159 
A 160 1 n LEU . 160 A 160 
A 161 1 n GLY . 161 A 161 
A 162 1 n ARG . 162 A 162 
A 163 1 n LYS . 163 A 163 
A 164 1 n GLU . 164 A 164 
A 165 1 n GLU . 165 A 165 
A 166 1 n ASP . 166 A 166 
A 167 1 n THR . 167 A 167 
A 168 1 n SER . 168 A 168 
A 169 1 n TRP . 169 A 169 
A 170 1 n LEU . 170 A 170 
A 171 1 n LEU . 171 A 171 
A 172 1 n LEU . 172 A 172 
A 173 1 n SER . 173 A 173 
A 174 1 n LYS . 174 A 174 
A 175 1 n ASP . 175 A 175 
A 176 1 n SER . 176 A 176 
A 177 1 n ASP . 177 A 177 
A 178 1 n ASN . 178 A 178 
A 179 1 n HIS . 179 A 179 
A 180 1 n ASN . 180 A 180 
A 181 1 n ARG . 181 A 181 
A 182 1 n SER . 182 A 182 
A 183 1 n GLY . 183 A 183 
A 184 1 n ASN . 184 A 184 
A 185 1 n ASN . 185 A 185 
A 186 1 n SER . 186 A 186 
A 187 1 n SER . 187 A 187 
A 188 1 n THR . 188 A 188 
A 189 1 n SER . 189 A 189 
A 190 1 n SER . 190 A 190 
A 191 1 n SER . 191 A 191 
A 192 1 n SER . 192 A 192 
A 193 1 n GLN . 193 A 193 
A 194 1 n TYR . 194 A 194 
A 195 1 n PHE . 195 A 195 
A 196 1 n GLY . 196 A 196 
A 197 1 n GLU . 197 A 197 
A 198 1 n VAL . 198 A 198 
A 199 1 n ASP . 199 A 199 
A 200 1 n GLN . 200 A 200 
A 201 1 n TYR . 201 A 201 
A 202 1 n PHE . 202 A 202 
A 203 1 n ASP . 203 A 203 
A 204 1 n LEU . 204 A 204 
A 205 1 n VAL . 205 A 205 
A 206 1 n GLY . 206 A 206 
A 207 1 n TYR . 207 A 207 
A 208 1 n ASN . 208 A 208 
A 209 1 n SER . 209 A 209 
A 210 1 n TYR . 210 A 210 
A 211 1 n TYR . 211 A 211 
A 212 1 n ASP . 212 A 212 
A 213 1 n SER . 213 A 213 
A 214 1 n HIS . 214 A 214 
A 215 1 n MET . 215 A 215 
A 216 1 n SER . 216 A 216 
A 217 1 n ASN . 217 A 217 
A 218 1 n GLN . 218 A 218 
A 219 1 n GLU . 219 A 219 
A 220 1 n GLN . 220 A 220 
A 221 1 n TYR . 221 A 221 
A 222 1 n VAL . 222 A 222 
A 223 1 n MET . 223 A 223 
A 224 1 n GLN . 224 A 224 
A 225 1 n GLU . 225 A 225 
A 226 1 n GLN . 226 A 226 
A 227 1 n GLN . 227 A 227 
A 228 1 n HIS . 228 A 228 
A 229 1 n LEU . 229 A 229 
A 230 1 n GLN . 230 A 230 
A 231 1 n GLN . 231 A 231 
A 232 1 n MET . 232 A 232 
A 233 1 n GLN . 233 A 233 
A 234 1 n LYS . 234 A 234 
A 235 1 n GLU . 235 A 235 
A 236 1 n TYR . 236 A 236 
A 237 1 n ALA . 237 A 237 
A 238 1 n GLU . 238 A 238 
A 239 1 n GLN . 239 A 239 
A 240 1 n GLN . 240 A 240 
A 241 1 n MET . 241 A 241 
A 242 1 n GLN . 242 A 242 
A 243 1 n LYS . 243 A 243 
A 244 1 n GLU . 244 A 244 
A 245 1 n TYR . 245 A 245 
A 246 1 n VAL . 246 A 246 
A 247 1 n GLU . 247 A 247 
A 248 1 n ASN . 248 A 248 
A 249 1 n GLU . 249 A 249 
A 250 1 n GLY . 250 A 250 
A 251 1 n SER . 251 A 251 
A 252 1 n GLU . 252 A 252 
A 253 1 n CYS . 253 A 253 
A 254 1 n ILE . 254 A 254 
A 255 1 n VAL . 255 A 255 
A 256 1 n PRO . 256 A 256 
A 257 1 n SER . 257 A 257 
A 258 1 n GLN . 258 A 258 
A 259 1 n SER . 259 A 259 
A 260 1 n THR . 260 A 260 
A 261 1 n ILE . 261 A 261 
A 262 1 n VAL . 262 A 262 
A 263 1 n ARG . 263 A 263 
A 264 1 n ARG . 264 A 264 
A 265 1 n PRO . 265 A 265 
A 266 1 n HIS . 266 A 266 
A 267 1 n GLN . 267 A 267 
A 268 1 n SER . 268 A 268 
A 269 1 n GLY . 269 A 269 
A 270 1 n TYR . 270 A 270 
A 271 1 n ALA . 271 A 271 
A 272 1 n PRO . 272 A 272 
A 273 1 n LEU . 273 A 273 
A 274 1 n VAL . 274 A 274 
A 275 1 n GLY . 275 A 275 
A 276 1 n ALA . 276 A 276 
A 277 1 n GLU . 277 A 277 
A 278 1 n GLN . 278 A 278 
A 279 1 n ALA . 279 A 279 
A 280 1 n ALA . 280 A 280 
A 281 1 n SER . 281 A 281 
A 282 1 n ALA . 282 A 282 
A 283 1 n THR . 283 A 283 
A 284 1 n ALA . 284 A 284 
A 285 1 n GLY . 285 A 285 
A 286 1 n ALA . 286 A 286 
A 287 1 n SER . 287 A 287 
A 288 1 n ALA . 288 A 288 
A 289 1 n TYR . 289 A 289 
A 290 1 n THR . 290 A 290 
A 291 1 n ASP . 291 A 291 
A 292 1 n SER . 292 A 292 
A 293 1 n VAL . 293 A 293 
A 294 1 n ASN . 294 A 294 
A 295 1 n ASN . 295 A 295 
A 296 1 n SER . 296 A 296 
A 297 1 n ILE . 297 A 297 
A 298 1 n SER . 298 A 298 
A 299 1 n PHE . 299 A 299 
A 300 1 n SER . 300 A 300 
A 301 1 n MET . 301 A 301 
A 302 1 n GLU . 302 A 302 
A 303 1 n ALA . 303 A 303 
A 304 1 n GLY . 304 A 304 
A 305 1 n ILE . 305 A 305 
A 306 1 n VAL . 306 A 306 
A 307 1 n PRO . 307 A 307 
A 308 1 n ASP . 308 A 308 
A 309 1 n ASN . 309 A 309 
A 310 1 n THR . 310 A 310 
A 311 1 n VAL . 311 A 311 
A 312 1 n GLN . 312 A 312 
A 313 1 n SER . 313 A 313 
A 314 1 n SER . 314 A 314 
A 315 1 n ILE . 315 A 315 
A 316 1 n LEU . 316 A 316 
A 317 1 n ARG . 317 A 317 
A 318 1 n PRO . 318 A 318 
A 319 1 n ALA . 319 A 319 
A 320 1 n GLY . 320 A 320 
A 321 1 n ALA . 321 A 321 
A 322 1 n ILE . 322 A 322 
A 323 1 n GLY . 323 A 323 
A 324 1 n LEU . 324 A 324 
A 325 1 n PHE . 325 A 325 
A 326 1 n SER . 326 A 326 
A 327 1 n SER . 327 A 327 
A 328 1 n PRO . 328 A 328 
A 329 1 n SER . 329 A 329 
A 330 1 n LEU . 330 A 330 
A 331 1 n GLN . 331 A 331 
A 332 1 n THR . 332 A 332 
A 333 1 n PRO . 333 A 333 
A 334 1 n LEU . 334 A 334 
A 335 1 n HIS . 335 A 335 
A 336 1 n PHE . 336 A 336 
A 337 1 n SER . 337 A 337 
A 338 1 n SER . 338 A 338 
A 339 1 n LYS . 339 A 339 
A 340 1 n GLU . 340 A 340 
A 341 1 n ARG . 341 A 341 
A 342 1 n GLU . 342 A 342 
A 343 1 n ALA . 343 A 343 
A 344 1 n ARG . 344 A 344 
A 345 1 n VAL . 345 A 345 
A 346 1 n LEU . 346 A 346 
A 347 1 n ARG . 347 A 347 
A 348 1 n TYR . 348 A 348 
A 349 1 n LYS . 349 A 349 
A 350 1 n GLU . 350 A 350 
A 351 1 n LYS . 351 A 351 
A 352 1 n LYS . 352 A 352 
A 353 1 n LYS . 353 A 353 
A 354 1 n SER . 354 A 354 
A 355 1 n ARG . 355 A 355 
A 356 1 n LYS . 356 A 356 
A 357 1 n PHE . 357 A 357 
A 358 1 n GLU . 358 A 358 
A 359 1 n LYS . 359 A 359 
A 360 1 n THR . 360 A 360 
A 361 1 n THR . 361 A 361 
A 362 1 n ARG . 362 A 362 
A 363 1 n TYR . 363 A 363 
A 364 1 n ALA . 364 A 364 
A 365 1 n THR . 365 A 365 
A 366 1 n ARG . 366 A 366 
A 367 1 n LYS . 367 A 367 
A 368 1 n ALA . 368 A 368 
A 369 1 n TYR . 369 A 369 
A 370 1 n ALA . 370 A 370 
A 371 1 n GLU . 371 A 371 
A 372 1 n ALA . 372 A 372 
A 373 1 n ARG . 373 A 373 
A 374 1 n PRO . 374 A 374 
A 375 1 n ARG . 375 A 375 
A 376 1 n ILE . 376 A 376 
A 377 1 n LYS . 377 A 377 
A 378 1 n GLY . 378 A 378 
A 379 1 n ARG . 379 A 379 
A 380 1 n PHE . 380 A 380 
A 381 1 n ALA . 381 A 381 
A 382 1 n LYS . 382 A 382 
A 383 1 n ARG . 383 A 383 
A 384 1 n SER . 384 A 384 
A 385 1 n ASP . 385 A 385 
A 386 1 n ALA . 386 A 386 
A 387 1 n GLU . 387 A 387 
A 388 1 n MET . 388 A 388 
A 389 1 n GLU . 389 A 389 
A 390 1 n VAL . 390 A 390 
A 391 1 n ASP . 391 A 391 
A 392 1 n GLN . 392 A 392 
A 393 1 n THR . 393 A 393 
A 394 1 n PHE . 394 A 394 
A 395 1 n SER . 395 A 395 
A 396 1 n THR . 396 A 396 
A 397 1 n ALA . 397 A 397 
A 398 1 n ALA . 398 A 398 
A 399 1 n LEU . 399 A 399 
A 400 1 n SER . 400 A 400 
A 401 1 n ASP . 401 A 401 
A 402 1 n SER . 402 A 402 
A 403 1 n SER . 403 A 403 
A 404 1 n TYR . 404 A 404 
A 405 1 n SER . 405 A 405 
A 406 1 n THR . 406 A 406 
A 407 1 n VAL . 407 A 407 
A 408 1 n PRO . 408 A 408 
A 409 1 n TRP . 409 A 409 
A 410 1 n PHE . 410 A 410 
B 1   2 n MET . 1   B 1   
B 2   2 n PRO . 2   B 2   
B 3   2 n ARG . 3   B 3   
B 4   2 n CYS . 4   B 4   
B 5   2 n ASN . 5   B 5   
B 6   2 n LYS . 6   B 6   
B 7   2 n CYS . 7   B 7   
B 8   2 n LEU . 8   B 8   
B 9   2 n SER . 9   B 9   
B 10  2 n GLU . 10  B 10  
B 11  2 n ASN . 11  B 11  
B 12  2 n ASP . 12  B 12  
B 13  2 n SER . 13  B 13  
B 14  2 n ALA . 14  B 14  
B 15  2 n SER . 15  B 15  
B 16  2 n GLU . 16  B 16  
B 17  2 n ASP . 17  B 17  
B 18  2 n ARG . 18  B 18  
B 19  2 n HIS . 19  B 19  
B 20  2 n TRP . 20  B 20  
B 21  2 n HIS . 21  B 21  
B 22  2 n ARG . 22  B 22  
B 23  2 n THR . 23  B 23  
B 24  2 n ALA . 24  B 24  
B 25  2 n THR . 25  B 25  
B 26  2 n LEU . 26  B 26  
B 27  2 n PHE . 27  B 27  
B 28  2 n MET . 28  B 28  
B 29  2 n ASN . 29  B 29  
B 30  2 n CYS . 30  B 30  
B 31  2 n VAL . 31  B 31  
B 32  2 n SER . 32  B 32  
B 33  2 n ASN . 33  B 33  
B 34  2 n GLY . 34  B 34  
B 35  2 n THR . 35  B 35  
B 36  2 n VAL . 36  B 36  
B 37  2 n TYR . 37  B 37  
B 38  2 n GLU . 38  B 38  
B 39  2 n GLU . 39  B 39  
B 40  2 n ALA . 40  B 40  
B 41  2 n VAL . 41  B 41  
B 42  2 n GLY . 42  B 42  
B 43  2 n ARG . 43  B 43  
B 44  2 n GLU . 44  B 44  
B 45  2 n GLY . 45  B 45  
B 46  2 n CYS . 46  B 46  
B 47  2 n TRP . 47  B 47  
B 48  2 n ALA . 48  B 48  
B 49  2 n ARG . 49  B 49  
B 50  2 n LEU . 50  B 50  
B 51  2 n CYS . 51  B 51  
B 52  2 n ASP . 52  B 52  
B 53  2 n GLY . 53  B 53  
B 54  2 n CYS . 54  B 54  
B 55  2 n CYS . 55  B 55  
B 56  2 n THR . 56  B 56  
B 57  2 n VAL . 57  B 57  
B 58  2 n PRO . 58  B 58  
B 59  2 n SER . 59  B 59  
B 60  2 n VAL . 60  B 60  
B 61  2 n VAL . 61  B 61  
B 62  2 n TYR . 62  B 62  
B 63  2 n CYS . 63  B 63  
B 64  2 n ARG . 64  B 64  
B 65  2 n ALA . 65  B 65  
B 66  2 n ASP . 66  B 66  
B 67  2 n SER . 67  B 67  
B 68  2 n ALA . 68  B 68  
B 69  2 n TYR . 69  B 69  
B 70  2 n LEU . 70  B 70  
B 71  2 n CYS . 71  B 71  
B 72  2 n ALA . 72  B 72  
B 73  2 n SER . 73  B 73  
B 74  2 n CYS . 74  B 74  
B 75  2 n ASP . 75  B 75  
B 76  2 n ALA . 76  B 76  
B 77  2 n GLN . 77  B 77  
B 78  2 n ILE . 78  B 78  
B 79  2 n HIS . 79  B 79  
B 80  2 n ALA . 80  B 80  
B 81  2 n ALA . 81  B 81  
B 82  2 n ASN . 82  B 82  
B 83  2 n ARG . 83  B 83  
B 84  2 n VAL . 84  B 84  
B 85  2 n ALA . 85  B 85  
B 86  2 n SER . 86  B 86  
B 87  2 n ARG . 87  B 87  
B 88  2 n HIS . 88  B 88  
B 89  2 n GLU . 89  B 89  
B 90  2 n ARG . 90  B 90  
B 91  2 n VAL . 91  B 91  
B 92  2 n LEU . 92  B 92  
B 93  2 n LEU . 93  B 93  
B 94  2 n SER . 94  B 94  
B 95  2 n GLU . 95  B 95  
B 96  2 n ALA . 96  B 96  
B 97  2 n TYR . 97  B 97  
B 98  2 n LYS . 98  B 98  
B 99  2 n HIS . 99  B 99  
B 100 2 n ALA . 100 B 100 
B 101 2 n PRO . 101 B 101 
B 102 2 n VAL . 102 B 102 
B 103 2 n MET . 103 B 103 
B 104 2 n LEU . 104 B 104 
B 105 2 n ASP . 105 B 105 
B 106 2 n CYS . 106 B 106 
B 107 2 n HIS . 107 B 107 
B 108 2 n ALA . 108 B 108 
B 109 2 n ASP . 109 B 109 
B 110 2 n ALA . 110 B 110 
B 111 2 n ALA . 111 B 111 
B 112 2 n ALA . 112 B 112 
B 113 2 n LEU . 113 B 113 
B 114 2 n CYS . 114 B 114 
B 115 2 n ALA . 115 B 115 
B 116 2 n ALA . 116 B 116 
B 117 2 n TYR . 117 B 117 
B 118 2 n GLU . 118 B 118 
B 119 2 n ALA . 119 B 119 
B 120 2 n GLN . 120 B 120 
B 121 2 n VAL . 121 B 121 
B 122 2 n HIS . 122 B 122 
B 123 2 n TYR . 123 B 123 
B 124 2 n ALA . 124 B 124 
B 125 2 n ASN . 125 B 125 
B 126 2 n LEU . 126 B 126 
B 127 2 n LEU . 127 B 127 
B 128 2 n THR . 128 B 128 
B 129 2 n VAL . 129 B 129 
B 130 2 n MET . 130 B 130 
B 131 2 n HIS . 131 B 131 
B 132 2 n GLN . 132 B 132 
B 133 2 n ARG . 133 B 133 
B 134 2 n MET . 134 B 134 
B 135 2 n PRO . 135 B 135 
B 136 2 n VAL . 136 B 136 
B 137 2 n VAL . 137 B 137 
B 138 2 n SER . 138 B 138 
B 139 2 n HIS . 139 B 139 
B 140 2 n PRO . 140 B 140 
B 141 2 n ALA . 141 B 141 
B 142 2 n VAL . 142 B 142 
B 143 2 n ALA . 143 B 143 
B 144 2 n ILE . 144 B 144 
B 145 2 n PRO . 145 B 145 
B 146 2 n PRO . 146 B 146 
B 147 2 n VAL . 147 B 147 
B 148 2 n SER . 148 B 148 
B 149 2 n LEU . 149 B 149 
B 150 2 n PHE . 150 B 150 
B 151 2 n ALA . 151 B 151 
B 152 2 n GLU . 152 B 152 
B 153 2 n ALA . 153 B 153 
B 154 2 n GLU . 154 B 154 
B 155 2 n ALA . 155 B 155 
B 156 2 n THR . 156 B 156 
B 157 2 n ALA . 157 B 157 
B 158 2 n PRO . 158 B 158 
B 159 2 n VAL . 159 B 159 
B 160 2 n LEU . 160 B 160 
B 161 2 n GLY . 161 B 161 
B 162 2 n ARG . 162 B 162 
B 163 2 n LYS . 163 B 163 
B 164 2 n GLU . 164 B 164 
B 165 2 n GLU . 165 B 165 
B 166 2 n ASP . 166 B 166 
B 167 2 n THR . 167 B 167 
B 168 2 n SER . 168 B 168 
B 169 2 n TRP . 169 B 169 
B 170 2 n LEU . 170 B 170 
B 171 2 n LEU . 171 B 171 
B 172 2 n LEU . 172 B 172 
B 173 2 n SER . 173 B 173 
B 174 2 n LYS . 174 B 174 
B 175 2 n ASP . 175 B 175 
B 176 2 n SER . 176 B 176 
B 177 2 n ASP . 177 B 177 
B 178 2 n ASN . 178 B 178 
B 179 2 n HIS . 179 B 179 
B 180 2 n ASN . 180 B 180 
B 181 2 n ARG . 181 B 181 
B 182 2 n SER . 182 B 182 
B 183 2 n GLY . 183 B 183 
B 184 2 n ASN . 184 B 184 
B 185 2 n ASN . 185 B 185 
B 186 2 n SER . 186 B 186 
B 187 2 n SER . 187 B 187 
B 188 2 n THR . 188 B 188 
B 189 2 n SER . 189 B 189 
B 190 2 n SER . 190 B 190 
B 191 2 n SER . 191 B 191 
B 192 2 n SER . 192 B 192 
B 193 2 n GLN . 193 B 193 
B 194 2 n TYR . 194 B 194 
B 195 2 n PHE . 195 B 195 
B 196 2 n GLY . 196 B 196 
B 197 2 n GLU . 197 B 197 
B 198 2 n VAL . 198 B 198 
B 199 2 n ASP . 199 B 199 
B 200 2 n GLN . 200 B 200 
B 201 2 n TYR . 201 B 201 
B 202 2 n PHE . 202 B 202 
B 203 2 n ASP . 203 B 203 
B 204 2 n LEU . 204 B 204 
B 205 2 n VAL . 205 B 205 
B 206 2 n GLY . 206 B 206 
B 207 2 n TYR . 207 B 207 
B 208 2 n ASN . 208 B 208 
B 209 2 n SER . 209 B 209 
B 210 2 n TYR . 210 B 210 
B 211 2 n TYR . 211 B 211 
B 212 2 n ASP . 212 B 212 
B 213 2 n SER . 213 B 213 
B 214 2 n HIS . 214 B 214 
B 215 2 n MET . 215 B 215 
B 216 2 n SER . 216 B 216 
B 217 2 n ASN . 217 B 217 
B 218 2 n GLN . 218 B 218 
B 219 2 n GLU . 219 B 219 
B 220 2 n GLN . 220 B 220 
B 221 2 n TYR . 221 B 221 
B 222 2 n VAL . 222 B 222 
B 223 2 n MET . 223 B 223 
B 224 2 n GLN . 224 B 224 
B 225 2 n GLU . 225 B 225 
B 226 2 n GLN . 226 B 226 
B 227 2 n GLN . 227 B 227 
B 228 2 n HIS . 228 B 228 
B 229 2 n LEU . 229 B 229 
B 230 2 n GLN . 230 B 230 
B 231 2 n GLN . 231 B 231 
B 232 2 n MET . 232 B 232 
B 233 2 n GLN . 233 B 233 
B 234 2 n LYS . 234 B 234 
B 235 2 n GLU . 235 B 235 
B 236 2 n TYR . 236 B 236 
B 237 2 n ALA . 237 B 237 
B 238 2 n GLU . 238 B 238 
B 239 2 n GLN . 239 B 239 
B 240 2 n GLN . 240 B 240 
B 241 2 n MET . 241 B 241 
B 242 2 n GLN . 242 B 242 
B 243 2 n LYS . 243 B 243 
B 244 2 n GLU . 244 B 244 
B 245 2 n TYR . 245 B 245 
B 246 2 n VAL . 246 B 246 
B 247 2 n GLU . 247 B 247 
B 248 2 n ASN . 248 B 248 
B 249 2 n GLU . 249 B 249 
B 250 2 n GLY . 250 B 250 
B 251 2 n SER . 251 B 251 
B 252 2 n GLU . 252 B 252 
B 253 2 n CYS . 253 B 253 
B 254 2 n ILE . 254 B 254 
B 255 2 n VAL . 255 B 255 
B 256 2 n PRO . 256 B 256 
B 257 2 n SER . 257 B 257 
B 258 2 n GLN . 258 B 258 
B 259 2 n SER . 259 B 259 
B 260 2 n THR . 260 B 260 
B 261 2 n ILE . 261 B 261 
B 262 2 n VAL . 262 B 262 
B 263 2 n ARG . 263 B 263 
B 264 2 n ARG . 264 B 264 
B 265 2 n PRO . 265 B 265 
B 266 2 n HIS . 266 B 266 
B 267 2 n GLN . 267 B 267 
B 268 2 n SER . 268 B 268 
B 269 2 n GLY . 269 B 269 
B 270 2 n TYR . 270 B 270 
B 271 2 n ALA . 271 B 271 
B 272 2 n PRO . 272 B 272 
B 273 2 n LEU . 273 B 273 
B 274 2 n VAL . 274 B 274 
B 275 2 n GLY . 275 B 275 
B 276 2 n ALA . 276 B 276 
B 277 2 n GLU . 277 B 277 
B 278 2 n GLN . 278 B 278 
B 279 2 n ALA . 279 B 279 
B 280 2 n ALA . 280 B 280 
B 281 2 n SER . 281 B 281 
B 282 2 n ALA . 282 B 282 
B 283 2 n THR . 283 B 283 
B 284 2 n ALA . 284 B 284 
B 285 2 n GLY . 285 B 285 
B 286 2 n ALA . 286 B 286 
B 287 2 n SER . 287 B 287 
B 288 2 n ALA . 288 B 288 
B 289 2 n TYR . 289 B 289 
B 290 2 n THR . 290 B 290 
B 291 2 n ASP . 291 B 291 
B 292 2 n SER . 292 B 292 
B 293 2 n VAL . 293 B 293 
B 294 2 n ASN . 294 B 294 
B 295 2 n ASN . 295 B 295 
B 296 2 n SER . 296 B 296 
B 297 2 n ILE . 297 B 297 
B 298 2 n SER . 298 B 298 
B 299 2 n PHE . 299 B 299 
B 300 2 n SER . 300 B 300 
B 301 2 n MET . 301 B 301 
B 302 2 n GLU . 302 B 302 
B 303 2 n ALA . 303 B 303 
B 304 2 n GLY . 304 B 304 
B 305 2 n ILE . 305 B 305 
B 306 2 n VAL . 306 B 306 
B 307 2 n PRO . 307 B 307 
B 308 2 n ASP . 308 B 308 
B 309 2 n ASN . 309 B 309 
B 310 2 n THR . 310 B 310 
B 311 2 n VAL . 311 B 311 
B 312 2 n GLN . 312 B 312 
B 313 2 n SER . 313 B 313 
B 314 2 n SER . 314 B 314 
B 315 2 n ILE . 315 B 315 
B 316 2 n LEU . 316 B 316 
B 317 2 n ARG . 317 B 317 
B 318 2 n PRO . 318 B 318 
B 319 2 n ALA . 319 B 319 
B 320 2 n GLY . 320 B 320 
B 321 2 n ALA . 321 B 321 
B 322 2 n ILE . 322 B 322 
B 323 2 n GLY . 323 B 323 
B 324 2 n LEU . 324 B 324 
B 325 2 n PHE . 325 B 325 
B 326 2 n SER . 326 B 326 
B 327 2 n SER . 327 B 327 
B 328 2 n PRO . 328 B 328 
B 329 2 n SER . 329 B 329 
B 330 2 n LEU . 330 B 330 
B 331 2 n GLN . 331 B 331 
B 332 2 n THR . 332 B 332 
B 333 2 n PRO . 333 B 333 
B 334 2 n LEU . 334 B 334 
B 335 2 n HIS . 335 B 335 
B 336 2 n PHE . 336 B 336 
B 337 2 n SER . 337 B 337 
B 338 2 n SER . 338 B 338 
B 339 2 n LYS . 339 B 339 
B 340 2 n GLU . 340 B 340 
B 341 2 n ARG . 341 B 341 
B 342 2 n GLU . 342 B 342 
B 343 2 n ALA . 343 B 343 
B 344 2 n ARG . 344 B 344 
B 345 2 n VAL . 345 B 345 
B 346 2 n LEU . 346 B 346 
B 347 2 n ARG . 347 B 347 
B 348 2 n TYR . 348 B 348 
B 349 2 n LYS . 349 B 349 
B 350 2 n GLU . 350 B 350 
B 351 2 n LYS . 351 B 351 
B 352 2 n LYS . 352 B 352 
B 353 2 n LYS . 353 B 353 
B 354 2 n SER . 354 B 354 
B 355 2 n ARG . 355 B 355 
B 356 2 n LYS . 356 B 356 
B 357 2 n PHE . 357 B 357 
B 358 2 n GLU . 358 B 358 
B 359 2 n LYS . 359 B 359 
B 360 2 n THR . 360 B 360 
B 361 2 n THR . 361 B 361 
B 362 2 n ARG . 362 B 362 
B 363 2 n TYR . 363 B 363 
B 364 2 n ALA . 364 B 364 
B 365 2 n THR . 365 B 365 
B 366 2 n ARG . 366 B 366 
B 367 2 n LYS . 367 B 367 
B 368 2 n ALA . 368 B 368 
B 369 2 n TYR . 369 B 369 
B 370 2 n ALA . 370 B 370 
B 371 2 n GLU . 371 B 371 
B 372 2 n ALA . 372 B 372 
B 373 2 n ARG . 373 B 373 
B 374 2 n PRO . 374 B 374 
B 375 2 n ARG . 375 B 375 
B 376 2 n ILE . 376 B 376 
B 377 2 n LYS . 377 B 377 
B 378 2 n GLY . 378 B 378 
B 379 2 n ARG . 379 B 379 
B 380 2 n PHE . 380 B 380 
B 381 2 n ALA . 381 B 381 
B 382 2 n LYS . 382 B 382 
B 383 2 n ARG . 383 B 383 
B 384 2 n SER . 384 B 384 
B 385 2 n ASP . 385 B 385 
B 386 2 n ALA . 386 B 386 
B 387 2 n GLU . 387 B 387 
B 388 2 n MET . 388 B 388 
B 389 2 n GLU . 389 B 389 
B 390 2 n VAL . 390 B 390 
B 391 2 n ASP . 391 B 391 
B 392 2 n GLN . 392 B 392 
B 393 2 n THR . 393 B 393 
B 394 2 n PHE . 394 B 394 
B 395 2 n SER . 395 B 395 
B 396 2 n THR . 396 B 396 
B 397 2 n ALA . 397 B 397 
B 398 2 n ALA . 398 B 398 
B 399 2 n LEU . 399 B 399 
B 400 2 n SER . 400 B 400 
B 401 2 n ASP . 401 B 401 
B 402 2 n SER . 402 B 402 
B 403 2 n SER . 403 B 403 
B 404 2 n TYR . 404 B 404 
B 405 2 n SER . 405 B 405 
B 406 2 n THR . 406 B 406 
B 407 2 n VAL . 407 B 407 
B 408 2 n PRO . 408 B 408 
B 409 2 n TRP . 409 B 409 
B 410 2 n PHE . 410 B 410 
#
_software.classification other
_software.date           ?
_software.description    "Structure prediction"
_software.name           AlphaFold
_software.pdbx_ordinal   1
_software.type           package
_software.version        "AlphaFold-beta-20231127 (2b86f29d-618d-47cf-8aef-20020b1102eb @ 2025-03-04 04:45:30)"
#
loop_
_struct_asym.entity_id
_struct_asym.id
1 A 
2 B 
#
loop_
_atom_site.group_PDB
_atom_site.id
_atom_site.type_symbol
_atom_site.label_atom_id
_atom_site.label_alt_id
_atom_site.label_comp_id
_atom_site.label_asym_id
_atom_site.label_entity_id
_atom_site.label_seq_id
_atom_site.pdbx_PDB_ins_code
_atom_site.Cartn_x
_atom_site.Cartn_y
_atom_site.Cartn_z
_atom_site.occupancy
_atom_site.B_iso_or_equiv
_atom_site.auth_seq_id
_atom_site.auth_asym_id
_atom_site.pdbx_PDB_model_num
ATOM 1    N N   . MET A 1 1   ? -20.810 -6.632  -36.342 1.00 22.72 1   A 1 
ATOM 2    C CA  . MET A 1 1   ? -20.807 -5.414  -35.504 1.00 30.13 1   A 1 
ATOM 3    C C   . MET A 1 1   ? -19.568 -5.474  -34.628 1.00 31.59 1   A 1 
ATOM 4    O O   . MET A 1 1   ? -19.435 -6.461  -33.915 1.00 28.11 1   A 1 
ATOM 5    C CB  . MET A 1 1   ? -22.058 -5.353  -34.633 1.00 29.80 1   A 1 
ATOM 6    C CG  . MET A 1 1   ? -23.319 -5.030  -35.446 1.00 27.67 1   A 1 
ATOM 7    S SD  . MET A 1 1   ? -24.815 -5.132  -34.429 1.00 24.59 1   A 1 
ATOM 8    C CE  . MET A 1 1   ? -26.025 -4.416  -35.559 1.00 21.99 1   A 1 
ATOM 9    N N   . PRO A 1 2   ? -18.637 -4.508  -34.717 1.00 26.84 2   A 1 
ATOM 10   C CA  . PRO A 1 2   ? -17.437 -4.539  -33.900 1.00 31.47 2   A 1 
ATOM 11   C C   . PRO A 1 2   ? -17.866 -4.300  -32.448 1.00 33.41 2   A 1 
ATOM 12   O O   . PRO A 1 2   ? -18.202 -3.174  -32.088 1.00 30.29 2   A 1 
ATOM 13   C CB  . PRO A 1 2   ? -16.527 -3.439  -34.471 1.00 29.24 2   A 1 
ATOM 14   C CG  . PRO A 1 2   ? -17.503 -2.444  -35.086 1.00 28.93 2   A 1 
ATOM 15   C CD  . PRO A 1 2   ? -18.684 -3.322  -35.536 1.00 31.52 2   A 1 
ATOM 16   N N   . ARG A 1 3   ? -17.939 -5.368  -31.659 1.00 26.52 3   A 1 
ATOM 17   C CA  . ARG A 1 3   ? -18.237 -5.251  -30.230 1.00 30.81 3   A 1 
ATOM 18   C C   . ARG A 1 3   ? -17.200 -4.315  -29.643 1.00 30.33 3   A 1 
ATOM 19   O O   . ARG A 1 3   ? -16.009 -4.634  -29.664 1.00 28.65 3   A 1 
ATOM 20   C CB  . ARG A 1 3   ? -18.203 -6.619  -29.532 1.00 30.95 3   A 1 
ATOM 21   C CG  . ARG A 1 3   ? -19.473 -7.440  -29.792 1.00 29.01 3   A 1 
ATOM 22   C CD  . ARG A 1 3   ? -19.418 -8.752  -29.006 1.00 27.44 3   A 1 
ATOM 23   N NE  . ARG A 1 3   ? -20.670 -9.531  -29.141 1.00 25.23 3   A 1 
ATOM 24   C CZ  . ARG A 1 3   ? -20.916 -10.720 -28.605 1.00 24.30 3   A 1 
ATOM 25   N NH1 . ARG A 1 3   ? -20.022 -11.345 -27.895 1.00 22.39 3   A 1 
ATOM 26   N NH2 . ARG A 1 3   ? -22.066 -11.290 -28.781 1.00 20.85 3   A 1 
ATOM 27   N N   . CYS A 1 4   ? -17.639 -3.144  -29.231 1.00 28.03 4   A 1 
ATOM 28   C CA  . CYS A 1 4   ? -16.745 -2.045  -28.922 1.00 32.92 4   A 1 
ATOM 29   C C   . CYS A 1 4   ? -15.895 -2.440  -27.710 1.00 32.62 4   A 1 
ATOM 30   O O   . CYS A 1 4   ? -16.404 -2.459  -26.592 1.00 30.37 4   A 1 
ATOM 31   C CB  . CYS A 1 4   ? -17.588 -0.777  -28.704 1.00 31.72 4   A 1 
ATOM 32   S SG  . CYS A 1 4   ? -16.556 0.706   -28.688 1.00 28.38 4   A 1 
ATOM 33   N N   . ASN A 1 5   ? -14.621 -2.736  -27.940 1.00 31.54 5   A 1 
ATOM 34   C CA  . ASN A 1 5   ? -13.701 -3.154  -26.872 1.00 35.17 5   A 1 
ATOM 35   C C   . ASN A 1 5   ? -13.616 -2.121  -25.741 1.00 34.86 5   A 1 
ATOM 36   O O   . ASN A 1 5   ? -13.359 -2.482  -24.592 1.00 33.00 5   A 1 
ATOM 37   C CB  . ASN A 1 5   ? -12.314 -3.446  -27.473 1.00 35.05 5   A 1 
ATOM 38   C CG  . ASN A 1 5   ? -12.178 -4.855  -28.034 1.00 32.28 5   A 1 
ATOM 39   O OD1 . ASN A 1 5   ? -12.979 -5.729  -27.791 1.00 30.99 5   A 1 
ATOM 40   N ND2 . ASN A 1 5   ? -11.133 -5.120  -28.787 1.00 31.23 5   A 1 
ATOM 41   N N   . LYS A 1 6   ? -13.973 -0.874  -26.045 1.00 30.47 6   A 1 
ATOM 42   C CA  . LYS A 1 6   ? -14.241 0.151   -25.037 1.00 35.37 6   A 1 
ATOM 43   C C   . LYS A 1 6   ? -15.279 -0.265  -23.997 1.00 34.85 6   A 1 
ATOM 44   O O   . LYS A 1 6   ? -15.178 0.168   -22.859 1.00 33.25 6   A 1 
ATOM 45   C CB  . LYS A 1 6   ? -14.753 1.420   -25.724 1.00 35.66 6   A 1 
ATOM 46   C CG  . LYS A 1 6   ? -13.645 2.256   -26.369 1.00 34.28 6   A 1 
ATOM 47   C CD  . LYS A 1 6   ? -14.246 3.580   -26.859 1.00 32.08 6   A 1 
ATOM 48   C CE  . LYS A 1 6   ? -13.153 4.542   -27.280 1.00 28.30 6   A 1 
ATOM 49   N NZ  . LYS A 1 6   ? -13.701 5.872   -27.617 1.00 26.62 6   A 1 
ATOM 50   N N   . CYS A 1 7   ? -16.288 -1.056  -24.377 1.00 30.28 7   A 1 
ATOM 51   C CA  . CYS A 1 7   ? -17.331 -1.469  -23.434 1.00 33.65 7   A 1 
ATOM 52   C C   . CYS A 1 7   ? -16.783 -2.464  -22.410 1.00 32.54 7   A 1 
ATOM 53   O O   . CYS A 1 7   ? -17.107 -2.370  -21.234 1.00 30.47 7   A 1 
ATOM 54   C CB  . CYS A 1 7   ? -18.531 -2.074  -24.179 1.00 32.72 7   A 1 
ATOM 55   S SG  . CYS A 1 7   ? -19.178 -0.966  -25.449 1.00 31.02 7   A 1 
ATOM 56   N N   . LEU A 1 8   ? -15.923 -3.379  -22.881 1.00 30.32 8   A 1 
ATOM 57   C CA  . LEU A 1 8   ? -15.210 -4.299  -22.006 1.00 35.50 8   A 1 
ATOM 58   C C   . LEU A 1 8   ? -14.233 -3.534  -21.114 1.00 34.62 8   A 1 
ATOM 59   O O   . LEU A 1 8   ? -14.312 -3.677  -19.904 1.00 32.65 8   A 1 
ATOM 60   C CB  . LEU A 1 8   ? -14.501 -5.377  -22.845 1.00 34.99 8   A 1 
ATOM 61   C CG  . LEU A 1 8   ? -15.465 -6.446  -23.390 1.00 32.96 8   A 1 
ATOM 62   C CD1 . LEU A 1 8   ? -14.822 -7.234  -24.524 1.00 32.54 8   A 1 
ATOM 63   C CD2 . LEU A 1 8   ? -15.886 -7.434  -22.298 1.00 34.71 8   A 1 
ATOM 64   N N   . SER A 1 9   ? -13.418 -2.635  -21.692 1.00 37.44 9   A 1 
ATOM 65   C CA  . SER A 1 9   ? -12.465 -1.853  -20.902 1.00 41.72 9   A 1 
ATOM 66   C C   . SER A 1 9   ? -13.140 -0.956  -19.859 1.00 40.99 9   A 1 
ATOM 67   O O   . SER A 1 9   ? -12.604 -0.787  -18.775 1.00 37.75 9   A 1 
ATOM 68   C CB  . SER A 1 9   ? -11.550 -1.007  -21.803 1.00 40.31 9   A 1 
ATOM 69   O OG  . SER A 1 9   ? -12.259 0.002   -22.486 1.00 37.44 9   A 1 
ATOM 70   N N   . GLU A 1 10  ? -14.331 -0.412  -20.151 1.00 36.14 10  A 1 
ATOM 71   C CA  . GLU A 1 10  ? -15.070 0.389   -19.172 1.00 39.86 10  A 1 
ATOM 72   C C   . GLU A 1 10  ? -15.707 -0.446  -18.062 1.00 38.87 10  A 1 
ATOM 73   O O   . GLU A 1 10  ? -15.692 -0.019  -16.912 1.00 36.17 10  A 1 
ATOM 74   C CB  . GLU A 1 10  ? -16.146 1.221   -19.851 1.00 38.15 10  A 1 
ATOM 75   C CG  . GLU A 1 10  ? -15.575 2.515   -20.436 1.00 36.28 10  A 1 
ATOM 76   C CD  . GLU A 1 10  ? -16.673 3.378   -21.050 1.00 33.93 10  A 1 
ATOM 77   O OE1 . GLU A 1 10  ? -16.357 4.306   -21.811 1.00 32.22 10  A 1 
ATOM 78   O OE2 . GLU A 1 10  ? -17.882 3.076   -20.871 1.00 34.05 10  A 1 
ATOM 79   N N   . ASN A 1 11  ? -16.270 -1.620  -18.398 1.00 37.79 11  A 1 
ATOM 80   C CA  . ASN A 1 11  ? -16.772 -2.512  -17.347 1.00 40.74 11  A 1 
ATOM 81   C C   . ASN A 1 11  ? -15.632 -3.029  -16.478 1.00 39.91 11  A 1 
ATOM 82   O O   . ASN A 1 11  ? -15.755 -3.064  -15.250 1.00 36.60 11  A 1 
ATOM 83   C CB  . ASN A 1 11  ? -17.560 -3.662  -17.985 1.00 38.53 11  A 1 
ATOM 84   C CG  . ASN A 1 11  ? -18.998 -3.280  -18.288 1.00 35.64 11  A 1 
ATOM 85   O OD1 . ASN A 1 11  ? -19.603 -2.407  -17.679 1.00 35.12 11  A 1 
ATOM 86   N ND2 . ASN A 1 11  ? -19.628 -3.974  -19.203 1.00 35.73 11  A 1 
ATOM 87   N N   . ASP A 1 12  ? -14.514 -3.346  -17.130 1.00 35.66 12  A 1 
ATOM 88   C CA  . ASP A 1 12  ? -13.300 -3.734  -16.455 1.00 39.20 12  A 1 
ATOM 89   C C   . ASP A 1 12  ? -12.754 -2.575  -15.614 1.00 37.94 12  A 1 
ATOM 90   O O   . ASP A 1 12  ? -12.512 -2.787  -14.429 1.00 35.55 12  A 1 
ATOM 91   C CB  . ASP A 1 12  ? -12.291 -4.271  -17.471 1.00 37.71 12  A 1 
ATOM 92   C CG  . ASP A 1 12  ? -12.540 -5.726  -17.879 1.00 34.62 12  A 1 
ATOM 93   O OD1 . ASP A 1 12  ? -13.148 -6.469  -17.076 1.00 33.36 12  A 1 
ATOM 94   O OD2 . ASP A 1 12  ? -12.042 -6.102  -18.960 1.00 33.46 12  A 1 
ATOM 95   N N   . SER A 1 13  ? -12.694 -1.348  -16.137 1.00 37.57 13  A 1 
ATOM 96   C CA  . SER A 1 13  ? -12.255 -0.187  -15.349 1.00 41.67 13  A 1 
ATOM 97   C C   . SER A 1 13  ? -13.177 0.094   -14.163 1.00 41.05 13  A 1 
ATOM 98   O O   . SER A 1 13  ? -12.698 0.419   -13.081 1.00 37.92 13  A 1 
ATOM 99   C CB  . SER A 1 13  ? -12.091 1.065   -16.213 1.00 40.65 13  A 1 
ATOM 100  O OG  . SER A 1 13  ? -13.327 1.556   -16.675 1.00 38.37 13  A 1 
ATOM 101  N N   . ALA A 1 14  ? -14.493 -0.116  -14.307 1.00 36.94 14  A 1 
ATOM 102  C CA  . ALA A 1 14  ? -15.423 0.013   -13.192 1.00 41.67 14  A 1 
ATOM 103  C C   . ALA A 1 14  ? -15.260 -1.098  -12.131 1.00 41.54 14  A 1 
ATOM 104  O O   . ALA A 1 14  ? -15.535 -0.876  -10.949 1.00 39.21 14  A 1 
ATOM 105  C CB  . ALA A 1 14  ? -16.852 0.026   -13.741 1.00 40.81 14  A 1 
ATOM 106  N N   . SER A 1 15  ? -14.842 -2.296  -12.567 1.00 38.22 15  A 1 
ATOM 107  C CA  . SER A 1 15  ? -14.481 -3.373  -11.647 1.00 42.06 15  A 1 
ATOM 108  C C   . SER A 1 15  ? -13.141 -3.100  -10.970 1.00 41.23 15  A 1 
ATOM 109  O O   . SER A 1 15  ? -13.011 -3.273  -9.757  1.00 38.69 15  A 1 
ATOM 110  C CB  . SER A 1 15  ? -14.508 -4.733  -12.366 1.00 41.26 15  A 1 
ATOM 111  O OG  . SER A 1 15  ? -13.323 -4.995  -13.077 1.00 37.99 15  A 1 
ATOM 112  N N   . GLU A 1 16  ? -12.181 -2.572  -11.765 1.00 37.81 16  A 1 
ATOM 113  C CA  . GLU A 1 16  ? -10.895 -2.088  -11.270 1.00 41.18 16  A 1 
ATOM 114  C C   . GLU A 1 16  ? -11.092 -0.982  -10.259 1.00 40.32 16  A 1 
ATOM 115  O O   . GLU A 1 16  ? -10.524 -1.053  -9.184  1.00 38.57 16  A 1 
ATOM 116  C CB  . GLU A 1 16  ? -10.004 -1.543  -12.388 1.00 40.32 16  A 1 
ATOM 117  C CG  . GLU A 1 16  ? -8.770  -2.400  -12.525 1.00 38.55 16  A 1 
ATOM 118  C CD  . GLU A 1 16  ? -7.810  -1.961  -13.625 1.00 36.33 16  A 1 
ATOM 119  O OE1 . GLU A 1 16  ? -6.761  -2.641  -13.746 1.00 33.91 16  A 1 
ATOM 120  O OE2 . GLU A 1 16  ? -8.137  -1.070  -14.431 1.00 35.89 16  A 1 
ATOM 121  N N   . ASP A 1 17  ? -11.967 -0.027  -10.555 1.00 35.44 17  A 1 
ATOM 122  C CA  . ASP A 1 17  ? -12.273 1.051   -9.635  1.00 40.03 17  A 1 
ATOM 123  C C   . ASP A 1 17  ? -12.774 0.547   -8.277  1.00 38.92 17  A 1 
ATOM 124  O O   . ASP A 1 17  ? -12.389 1.090   -7.243  1.00 37.47 17  A 1 
ATOM 125  C CB  . ASP A 1 17  ? -13.314 1.987   -10.250 1.00 38.97 17  A 1 
ATOM 126  C CG  . ASP A 1 17  ? -12.708 3.197   -10.934 1.00 35.92 17  A 1 
ATOM 127  O OD1 . ASP A 1 17  ? -11.562 3.556   -10.587 1.00 34.29 17  A 1 
ATOM 128  O OD2 . ASP A 1 17  ? -13.480 3.869   -11.661 1.00 34.09 17  A 1 
ATOM 129  N N   . ARG A 1 18  ? -13.592 -0.514  -8.263  1.00 37.72 18  A 1 
ATOM 130  C CA  . ARG A 1 18  ? -13.976 -1.161  -7.000  1.00 42.75 18  A 1 
ATOM 131  C C   . ARG A 1 18  ? -12.797 -1.855  -6.329  1.00 41.81 18  A 1 
ATOM 132  O O   . ARG A 1 18  ? -12.659 -1.761  -5.110  1.00 40.08 18  A 1 
ATOM 133  C CB  . ARG A 1 18  ? -15.145 -2.130  -7.224  1.00 42.87 18  A 1 
ATOM 134  C CG  . ARG A 1 18  ? -16.480 -1.397  -7.102  1.00 40.49 18  A 1 
ATOM 135  C CD  . ARG A 1 18  ? -17.673 -2.341  -7.150  1.00 38.53 18  A 1 
ATOM 136  N NE  . ARG A 1 18  ? -18.111 -2.596  -8.541  1.00 35.61 18  A 1 
ATOM 137  C CZ  . ARG A 1 18  ? -19.274 -3.120  -8.898  1.00 32.94 18  A 1 
ATOM 138  N NH1 . ARG A 1 18  ? -20.137 -3.543  -8.008  1.00 30.90 18  A 1 
ATOM 139  N NH2 . ARG A 1 18  ? -19.595 -3.222  -10.156 1.00 30.20 18  A 1 
ATOM 140  N N   . HIS A 1 19  ? -11.951 -2.519  -7.137  1.00 32.60 19  A 1 
ATOM 141  C CA  . HIS A 1 19  ? -10.761 -3.173  -6.612  1.00 37.26 19  A 1 
ATOM 142  C C   . HIS A 1 19  ? -9.746  -2.136  -6.119  1.00 36.24 19  A 1 
ATOM 143  O O   . HIS A 1 19  ? -9.191  -2.285  -5.029  1.00 35.58 19  A 1 
ATOM 144  C CB  . HIS A 1 19  ? -10.191 -4.133  -7.662  1.00 37.58 19  A 1 
ATOM 145  C CG  . HIS A 1 19  ? -9.622  -5.368  -7.022  1.00 36.03 19  A 1 
ATOM 146  N ND1 . HIS A 1 19  ? -9.070  -5.468  -5.765  1.00 33.95 19  A 1 
ATOM 147  C CD2 . HIS A 1 19  ? -9.597  -6.642  -7.552  1.00 33.76 19  A 1 
ATOM 148  C CE1 . HIS A 1 19  ? -8.723  -6.737  -5.543  1.00 32.41 19  A 1 
ATOM 149  N NE2 . HIS A 1 19  ? -9.040  -7.483  -6.610  1.00 32.00 19  A 1 
ATOM 150  N N   . TRP A 1 20  ? -9.606  -1.019  -6.871  1.00 35.65 20  A 1 
ATOM 151  C CA  . TRP A 1 20  ? -8.800  0.131   -6.486  1.00 36.35 20  A 1 
ATOM 152  C C   . TRP A 1 20  ? -9.368  0.860   -5.272  1.00 35.22 20  A 1 
ATOM 153  O O   . TRP A 1 20  ? -8.596  1.328   -4.451  1.00 33.62 20  A 1 
ATOM 154  C CB  . TRP A 1 20  ? -8.690  1.102   -7.662  1.00 35.76 20  A 1 
ATOM 155  C CG  . TRP A 1 20  ? -7.780  0.657   -8.761  1.00 34.65 20  A 1 
ATOM 156  C CD1 . TRP A 1 20  ? -8.140  0.489   -10.053 1.00 31.65 20  A 1 
ATOM 157  C CD2 . TRP A 1 20  ? -6.359  0.326   -8.690  1.00 33.13 20  A 1 
ATOM 158  N NE1 . TRP A 1 20  ? -7.049  0.085   -10.784 1.00 29.85 20  A 1 
ATOM 159  C CE2 . TRP A 1 20  ? -5.933  -0.035  -9.991  1.00 30.62 20  A 1 
ATOM 160  C CE3 . TRP A 1 20  ? -5.416  0.292   -7.656  1.00 32.90 20  A 1 
ATOM 161  C CZ2 . TRP A 1 20  ? -4.601  -0.420  -10.251 1.00 32.10 20  A 1 
ATOM 162  C CZ3 . TRP A 1 20  ? -4.085  -0.096  -7.918  1.00 30.71 20  A 1 
ATOM 163  C CH2 . TRP A 1 20  ? -3.693  -0.450  -9.198  1.00 30.98 20  A 1 
ATOM 164  N N   . HIS A 1 21  ? -10.668 0.932   -5.095  1.00 34.90 21  A 1 
ATOM 165  C CA  . HIS A 1 21  ? -11.234 1.431   -3.846  1.00 38.75 21  A 1 
ATOM 166  C C   . HIS A 1 21  ? -10.797 0.568   -2.663  1.00 37.72 21  A 1 
ATOM 167  O O   . HIS A 1 21  ? -10.321 1.127   -1.683  1.00 37.22 21  A 1 
ATOM 168  C CB  . HIS A 1 21  ? -12.760 1.520   -3.903  1.00 39.30 21  A 1 
ATOM 169  C CG  . HIS A 1 21  ? -13.270 2.881   -4.247  1.00 38.32 21  A 1 
ATOM 170  N ND1 . HIS A 1 21  ? -13.027 4.041   -3.542  1.00 35.96 21  A 1 
ATOM 171  C CD2 . HIS A 1 21  ? -14.126 3.213   -5.263  1.00 35.91 21  A 1 
ATOM 172  C CE1 . HIS A 1 21  ? -13.720 5.038   -4.127  1.00 34.71 21  A 1 
ATOM 173  N NE2 . HIS A 1 21  ? -14.409 4.572   -5.173  1.00 33.99 21  A 1 
ATOM 174  N N   . ARG A 1 22  ? -10.907 -0.748  -2.795  1.00 33.51 22  A 1 
ATOM 175  C CA  . ARG A 1 22  ? -10.437 -1.654  -1.741  1.00 37.71 22  A 1 
ATOM 176  C C   . ARG A 1 22  ? -8.926  -1.534  -1.539  1.00 36.03 22  A 1 
ATOM 177  O O   . ARG A 1 22  ? -8.490  -1.365  -0.402  1.00 34.97 22  A 1 
ATOM 178  C CB  . ARG A 1 22  ? -10.824 -3.109  -2.044  1.00 38.38 22  A 1 
ATOM 179  C CG  . ARG A 1 22  ? -12.166 -3.477  -1.396  1.00 35.80 22  A 1 
ATOM 180  C CD  . ARG A 1 22  ? -12.462 -4.955  -1.614  1.00 34.38 22  A 1 
ATOM 181  N NE  . ARG A 1 22  ? -13.621 -5.412  -0.825  1.00 32.18 22  A 1 
ATOM 182  C CZ  . ARG A 1 22  ? -14.132 -6.628  -0.835  1.00 30.03 22  A 1 
ATOM 183  N NH1 . ARG A 1 22  ? -13.678 -7.556  -1.633  1.00 27.20 22  A 1 
ATOM 184  N NH2 . ARG A 1 22  ? -15.108 -6.936  -0.029  1.00 26.87 22  A 1 
ATOM 185  N N   . THR A 1 23  ? -8.149  -1.554  -2.618  1.00 34.02 23  A 1 
ATOM 186  C CA  . THR A 1 23  ? -6.700  -1.411  -2.528  1.00 36.46 23  A 1 
ATOM 187  C C   . THR A 1 23  ? -6.296  -0.024  -2.043  1.00 35.89 23  A 1 
ATOM 188  O O   . THR A 1 23  ? -5.417  0.045   -1.207  1.00 34.28 23  A 1 
ATOM 189  C CB  . THR A 1 23  ? -5.956  -1.759  -3.827  1.00 36.38 23  A 1 
ATOM 190  O OG1 . THR A 1 23  ? -6.544  -1.139  -4.934  1.00 33.80 23  A 1 
ATOM 191  C CG2 . THR A 1 23  ? -5.970  -3.258  -4.094  1.00 35.71 23  A 1 
ATOM 192  N N   . ALA A 1 24  ? -6.979  1.063   -2.445  1.00 31.90 24  A 1 
ATOM 193  C CA  . ALA A 1 24  ? -6.713  2.380   -1.889  1.00 36.29 24  A 1 
ATOM 194  C C   . ALA A 1 24  ? -7.082  2.475   -0.403  1.00 36.32 24  A 1 
ATOM 195  O O   . ALA A 1 24  ? -6.428  3.194   0.341   1.00 35.42 24  A 1 
ATOM 196  C CB  . ALA A 1 24  ? -7.474  3.457   -2.673  1.00 36.39 24  A 1 
ATOM 197  N N   . THR A 1 25  ? -8.103  1.753   0.031   1.00 33.30 25  A 1 
ATOM 198  C CA  . THR A 1 25  ? -8.462  1.679   1.456   1.00 35.23 25  A 1 
ATOM 199  C C   . THR A 1 25  ? -7.378  0.970   2.228   1.00 34.77 25  A 1 
ATOM 200  O O   . THR A 1 25  ? -6.873  1.506   3.208   1.00 33.81 25  A 1 
ATOM 201  C CB  . THR A 1 25  ? -9.745  0.891   1.715   1.00 35.85 25  A 1 
ATOM 202  O OG1 . THR A 1 25  ? -10.738 1.208   0.780   1.00 33.18 25  A 1 
ATOM 203  C CG2 . THR A 1 25  ? -10.288 1.197   3.112   1.00 34.11 25  A 1 
ATOM 204  N N   . LEU A 1 26  ? -7.014  -0.215  1.757   1.00 31.91 26  A 1 
ATOM 205  C CA  . LEU A 1 26  ? -5.916  -0.980  2.317   1.00 35.57 26  A 1 
ATOM 206  C C   . LEU A 1 26  ? -4.627  -0.168  2.243   1.00 35.18 26  A 1 
ATOM 207  O O   . LEU A 1 26  ? -3.879  -0.157  3.210   1.00 34.21 26  A 1 
ATOM 208  C CB  . LEU A 1 26  ? -5.788  -2.318  1.567   1.00 34.92 26  A 1 
ATOM 209  C CG  . LEU A 1 26  ? -6.880  -3.339  1.896   1.00 31.98 26  A 1 
ATOM 210  C CD1 . LEU A 1 26  ? -6.879  -4.459  0.851   1.00 30.56 26  A 1 
ATOM 211  C CD2 . LEU A 1 26  ? -6.647  -3.972  3.274   1.00 32.48 26  A 1 
ATOM 212  N N   . PHE A 1 27  ? -4.423  0.583   1.154   1.00 29.72 27  A 1 
ATOM 213  C CA  . PHE A 1 27  ? -3.274  1.470   1.002   1.00 32.92 27  A 1 
ATOM 214  C C   . PHE A 1 27  ? -3.258  2.553   2.058   1.00 33.04 27  A 1 
ATOM 215  O O   . PHE A 1 27  ? -2.249  2.703   2.731   1.00 32.45 27  A 1 
ATOM 216  C CB  . PHE A 1 27  ? -3.264  2.100   -0.391  1.00 32.49 27  A 1 
ATOM 217  C CG  . PHE A 1 27  ? -2.019  2.914   -0.639  1.00 31.41 27  A 1 
ATOM 218  C CD1 . PHE A 1 27  ? -2.090  4.275   -0.952  1.00 29.35 27  A 1 
ATOM 219  C CD2 . PHE A 1 27  ? -0.784  2.300   -0.472  1.00 29.47 27  A 1 
ATOM 220  C CE1 . PHE A 1 27  ? -0.921  5.015   -1.072  1.00 28.13 27  A 1 
ATOM 221  C CE2 . PHE A 1 27  ? 0.389   3.038   -0.584  1.00 27.53 27  A 1 
ATOM 222  C CZ  . PHE A 1 27  ? 0.324   4.402   -0.871  1.00 27.19 27  A 1 
ATOM 223  N N   . MET A 1 28  ? -4.356  3.278   2.241   1.00 32.71 28  A 1 
ATOM 224  C CA  . MET A 1 28  ? -4.437  4.318   3.259   1.00 34.85 28  A 1 
ATOM 225  C C   . MET A 1 28  ? -4.265  3.726   4.665   1.00 34.99 28  A 1 
ATOM 226  O O   . MET A 1 28  ? -3.543  4.302   5.473   1.00 33.88 28  A 1 
ATOM 227  C CB  . MET A 1 28  ? -5.759  5.081   3.146   1.00 34.54 28  A 1 
ATOM 228  C CG  . MET A 1 28  ? -5.781  5.993   1.913   1.00 32.11 28  A 1 
ATOM 229  S SD  . MET A 1 28  ? -4.629  7.395   1.922   1.00 29.17 28  A 1 
ATOM 230  C CE  . MET A 1 28  ? -5.403  8.442   3.180   1.00 26.97 28  A 1 
ATOM 231  N N   . ASN A 1 29  ? -4.857  2.572   4.918   1.00 31.84 29  A 1 
ATOM 232  C CA  . ASN A 1 29  ? -4.649  1.844   6.166   1.00 33.60 29  A 1 
ATOM 233  C C   . ASN A 1 29  ? -3.174  1.453   6.324   1.00 33.05 29  A 1 
ATOM 234  O O   . ASN A 1 29  ? -2.580  1.697   7.360   1.00 31.30 29  A 1 
ATOM 235  C CB  . ASN A 1 29  ? -5.560  0.609   6.225   1.00 32.82 29  A 1 
ATOM 236  C CG  . ASN A 1 29  ? -7.022  0.956   6.418   1.00 29.70 29  A 1 
ATOM 237  O OD1 . ASN A 1 29  ? -7.419  2.088   6.591   1.00 28.58 29  A 1 
ATOM 238  N ND2 . ASN A 1 29  ? -7.882  -0.043  6.423   1.00 28.52 29  A 1 
ATOM 239  N N   . CYS A 1 30  ? -2.563  0.914   5.249   1.00 31.17 30  A 1 
ATOM 240  C CA  . CYS A 1 30  ? -1.172  0.520   5.273   1.00 33.80 30  A 1 
ATOM 241  C C   . CYS A 1 30  ? -0.214  1.714   5.319   1.00 33.16 30  A 1 
ATOM 242  O O   . CYS A 1 30  ? 0.799   1.605   5.986   1.00 30.79 30  A 1 
ATOM 243  C CB  . CYS A 1 30  ? -0.884  -0.409  4.101   1.00 32.37 30  A 1 
ATOM 244  S SG  . CYS A 1 30  ? -1.616  -2.029  4.415   1.00 29.65 30  A 1 
ATOM 245  N N   . VAL A 1 31  ? -0.522  2.843   4.675   1.00 33.92 31  A 1 
ATOM 246  C CA  . VAL A 1 31  ? 0.262   4.082   4.826   1.00 37.12 31  A 1 
ATOM 247  C C   . VAL A 1 31  ? 0.187   4.546   6.271   1.00 37.27 31  A 1 
ATOM 248  O O   . VAL A 1 31  ? 1.212   4.853   6.864   1.00 34.89 31  A 1 
ATOM 249  C CB  . VAL A 1 31  ? -0.203  5.216   3.894   1.00 35.35 31  A 1 
ATOM 250  C CG1 . VAL A 1 31  ? 0.490   6.553   4.193   1.00 31.91 31  A 1 
ATOM 251  C CG2 . VAL A 1 31  ? 0.113   4.919   2.437   1.00 32.86 31  A 1 
ATOM 252  N N   . SER A 1 32  ? -1.016  4.546   6.853   1.00 35.17 32  A 1 
ATOM 253  C CA  . SER A 1 32  ? -1.163  4.941   8.253   1.00 37.59 32  A 1 
ATOM 254  C C   . SER A 1 32  ? -0.456  3.965   9.201   1.00 37.27 32  A 1 
ATOM 255  O O   . SER A 1 32  ? 0.215   4.424   10.122  1.00 34.50 32  A 1 
ATOM 256  C CB  . SER A 1 32  ? -2.637  5.121   8.628   1.00 36.10 32  A 1 
ATOM 257  O OG  . SER A 1 32  ? -3.391  3.955   8.495   1.00 33.95 32  A 1 
ATOM 258  N N   . ASN A 1 33  ? -0.524  2.666   8.921   1.00 34.74 33  A 1 
ATOM 259  C CA  . ASN A 1 33  ? 0.237   1.675   9.677   1.00 37.56 33  A 1 
ATOM 260  C C   . ASN A 1 33  ? 1.745   1.824   9.443   1.00 37.50 33  A 1 
ATOM 261  O O   . ASN A 1 33  ? 2.523   1.725   10.386  1.00 35.30 33  A 1 
ATOM 262  C CB  . ASN A 1 33  ? -0.253  0.264   9.322   1.00 36.83 33  A 1 
ATOM 263  C CG  . ASN A 1 33  ? -1.633  -0.055  9.866   1.00 33.55 33  A 1 
ATOM 264  O OD1 . ASN A 1 33  ? -2.279  0.723   10.545  1.00 31.98 33  A 1 
ATOM 265  N ND2 . ASN A 1 33  ? -2.124  -1.245  9.580   1.00 31.32 33  A 1 
ATOM 266  N N   . GLY A 1 34  ? 2.145   2.094   8.183   1.00 38.21 34  A 1 
ATOM 267  C CA  . GLY A 1 34  ? 3.534   2.332   7.819   1.00 39.71 34  A 1 
ATOM 268  C C   . GLY A 1 34  ? 4.110   3.569   8.490   1.00 39.93 34  A 1 
ATOM 269  O O   . GLY A 1 34  ? 5.210   3.501   9.029   1.00 37.96 34  A 1 
ATOM 270  N N   . THR A 1 35  ? 3.353   4.664   8.561   1.00 35.97 35  A 1 
ATOM 271  C CA  . THR A 1 35  ? 3.783   5.852   9.308   1.00 38.44 35  A 1 
ATOM 272  C C   . THR A 1 35  ? 3.885   5.581   10.813  1.00 37.90 35  A 1 
ATOM 273  O O   . THR A 1 35  ? 4.820   6.062   11.440  1.00 35.88 35  A 1 
ATOM 274  C CB  . THR A 1 35  ? 2.876   7.064   9.081   1.00 37.29 35  A 1 
ATOM 275  O OG1 . THR A 1 35  ? 1.513   6.768   9.273   1.00 34.98 35  A 1 
ATOM 276  C CG2 . THR A 1 35  ? 3.018   7.621   7.659   1.00 34.95 35  A 1 
ATOM 277  N N   . VAL A 1 36  ? 2.967   4.799   11.381  1.00 33.55 36  A 1 
ATOM 278  C CA  . VAL A 1 36  ? 3.064   4.408   12.791  1.00 35.98 36  A 1 
ATOM 279  C C   . VAL A 1 36  ? 4.249   3.464   13.010  1.00 36.41 36  A 1 
ATOM 280  O O   . VAL A 1 36  ? 4.928   3.574   14.027  1.00 34.76 36  A 1 
ATOM 281  C CB  . VAL A 1 36  ? 1.762   3.762   13.288  1.00 34.32 36  A 1 
ATOM 282  C CG1 . VAL A 1 36  ? 1.864   3.272   14.736  1.00 31.35 36  A 1 
ATOM 283  C CG2 . VAL A 1 36  ? 0.614   4.768   13.260  1.00 32.64 36  A 1 
ATOM 284  N N   . TYR A 1 37  ? 4.512   2.583   12.048  1.00 33.66 37  A 1 
ATOM 285  C CA  . TYR A 1 37  ? 5.684   1.723   12.077  1.00 35.80 37  A 1 
ATOM 286  C C   . TYR A 1 37  ? 6.972   2.534   11.976  1.00 35.73 37  A 1 
ATOM 287  O O   . TYR A 1 37  ? 7.858   2.343   12.802  1.00 34.48 37  A 1 
ATOM 288  C CB  . TYR A 1 37  ? 5.602   0.676   10.966  1.00 34.96 37  A 1 
ATOM 289  C CG  . TYR A 1 37  ? 6.740   -0.316  11.002  1.00 32.92 37  A 1 
ATOM 290  C CD1 . TYR A 1 37  ? 7.722   -0.326  9.993   1.00 30.64 37  A 1 
ATOM 291  C CD2 . TYR A 1 37  ? 6.831   -1.224  12.075  1.00 31.03 37  A 1 
ATOM 292  C CE1 . TYR A 1 37  ? 8.776   -1.242  10.047  1.00 29.55 37  A 1 
ATOM 293  C CE2 . TYR A 1 37  ? 7.895   -2.144  12.141  1.00 29.50 37  A 1 
ATOM 294  C CZ  . TYR A 1 37  ? 8.863   -2.153  11.119  1.00 29.18 37  A 1 
ATOM 295  O OH  . TYR A 1 37  ? 9.897   -3.045  11.196  1.00 27.07 37  A 1 
ATOM 296  N N   . GLU A 1 38  ? 7.058   3.489   11.041  1.00 36.38 38  A 1 
ATOM 297  C CA  . GLU A 1 38  ? 8.198   4.398   10.939  1.00 39.30 38  A 1 
ATOM 298  C C   . GLU A 1 38  ? 8.381   5.232   12.214  1.00 38.75 38  A 1 
ATOM 299  O O   . GLU A 1 38  ? 9.511   5.400   12.669  1.00 37.71 38  A 1 
ATOM 300  C CB  . GLU A 1 38  ? 8.058   5.313   9.717   1.00 38.95 38  A 1 
ATOM 301  C CG  . GLU A 1 38  ? 8.346   4.591   8.401   1.00 36.05 38  A 1 
ATOM 302  C CD  . GLU A 1 38  ? 8.180   5.484   7.151   1.00 32.95 38  A 1 
ATOM 303  O OE1 . GLU A 1 38  ? 8.532   5.010   6.050   1.00 31.70 38  A 1 
ATOM 304  O OE2 . GLU A 1 38  ? 7.676   6.624   7.278   1.00 32.65 38  A 1 
ATOM 305  N N   . GLU A 1 39  ? 7.289   5.702   12.818  1.00 34.65 39  A 1 
ATOM 306  C CA  . GLU A 1 39  ? 7.356   6.391   14.109  1.00 37.26 39  A 1 
ATOM 307  C C   . GLU A 1 39  ? 7.824   5.458   15.239  1.00 36.44 39  A 1 
ATOM 308  O O   . GLU A 1 39  ? 8.622   5.881   16.076  1.00 34.72 39  A 1 
ATOM 309  C CB  . GLU A 1 39  ? 5.990   7.006   14.470  1.00 36.68 39  A 1 
ATOM 310  C CG  . GLU A 1 39  ? 5.686   8.317   13.729  1.00 33.62 39  A 1 
ATOM 311  C CD  . GLU A 1 39  ? 4.270   8.882   14.008  1.00 30.68 39  A 1 
ATOM 312  O OE1 . GLU A 1 39  ? 3.874   9.862   13.337  1.00 29.42 39  A 1 
ATOM 313  O OE2 . GLU A 1 39  ? 3.529   8.348   14.866  1.00 30.80 39  A 1 
ATOM 314  N N   . ALA A 1 40  ? 7.355   4.209   15.262  1.00 37.39 40  A 1 
ATOM 315  C CA  . ALA A 1 40  ? 7.773   3.237   16.274  1.00 39.21 40  A 1 
ATOM 316  C C   . ALA A 1 40  ? 9.245   2.833   16.099  1.00 39.13 40  A 1 
ATOM 317  O O   . ALA A 1 40  ? 10.031  2.871   17.044  1.00 37.19 40  A 1 
ATOM 318  C CB  . ALA A 1 40  ? 6.836   2.026   16.219  1.00 38.08 40  A 1 
ATOM 319  N N   . VAL A 1 41  ? 9.617   2.536   14.857  1.00 39.40 41  A 1 
ATOM 320  C CA  . VAL A 1 41  ? 10.974  2.201   14.431  1.00 40.68 41  A 1 
ATOM 321  C C   . VAL A 1 41  ? 11.932  3.363   14.690  1.00 40.33 41  A 1 
ATOM 322  O O   . VAL A 1 41  ? 13.010  3.174   15.247  1.00 38.09 41  A 1 
ATOM 323  C CB  . VAL A 1 41  ? 10.943  1.853   12.933  1.00 39.13 41  A 1 
ATOM 324  C CG1 . VAL A 1 41  ? 12.332  1.777   12.287  1.00 36.14 41  A 1 
ATOM 325  C CG2 . VAL A 1 41  ? 10.242  0.509   12.715  1.00 36.67 41  A 1 
ATOM 326  N N   . GLY A 1 42  ? 11.513  4.578   14.314  1.00 37.91 42  A 1 
ATOM 327  C CA  . GLY A 1 42  ? 12.309  5.782   14.513  1.00 39.07 42  A 1 
ATOM 328  C C   . GLY A 1 42  ? 12.557  6.117   15.989  1.00 39.85 42  A 1 
ATOM 329  O O   . GLY A 1 42  ? 13.523  6.821   16.295  1.00 37.44 42  A 1 
ATOM 330  N N   . ARG A 1 43  ? 11.748  5.595   16.904  1.00 34.51 43  A 1 
ATOM 331  C CA  . ARG A 1 43  ? 11.973  5.744   18.351  1.00 37.30 43  A 1 
ATOM 332  C C   . ARG A 1 43  ? 13.000  4.776   18.915  1.00 37.27 43  A 1 
ATOM 333  O O   . ARG A 1 43  ? 13.714  5.145   19.834  1.00 34.46 43  A 1 
ATOM 334  C CB  . ARG A 1 43  ? 10.667  5.540   19.117  1.00 36.26 43  A 1 
ATOM 335  C CG  . ARG A 1 43  ? 9.759   6.755   18.964  1.00 33.59 43  A 1 
ATOM 336  C CD  . ARG A 1 43  ? 8.487   6.419   19.727  1.00 30.64 43  A 1 
ATOM 337  N NE  . ARG A 1 43  ? 7.495   7.484   19.603  1.00 28.74 43  A 1 
ATOM 338  C CZ  . ARG A 1 43  ? 6.408   7.529   20.327  1.00 26.74 43  A 1 
ATOM 339  N NH1 . ARG A 1 43  ? 6.224   6.666   21.279  1.00 26.16 43  A 1 
ATOM 340  N NH2 . ARG A 1 43  ? 5.499   8.416   20.092  1.00 25.49 43  A 1 
ATOM 341  N N   . GLU A 1 44  ? 13.040  3.565   18.382  1.00 36.33 44  A 1 
ATOM 342  C CA  . GLU A 1 44  ? 14.029  2.560   18.811  1.00 37.78 44  A 1 
ATOM 343  C C   . GLU A 1 44  ? 15.405  2.785   18.149  1.00 37.78 44  A 1 
ATOM 344  O O   . GLU A 1 44  ? 16.348  2.041   18.405  1.00 35.50 44  A 1 
ATOM 345  C CB  . GLU A 1 44  ? 13.510  1.148   18.573  1.00 36.59 44  A 1 
ATOM 346  C CG  . GLU A 1 44  ? 12.316  0.815   19.481  1.00 34.02 44  A 1 
ATOM 347  C CD  . GLU A 1 44  ? 11.973  -0.679  19.492  1.00 30.57 44  A 1 
ATOM 348  O OE1 . GLU A 1 44  ? 11.333  -1.108  20.469  1.00 29.10 44  A 1 
ATOM 349  O OE2 . GLU A 1 44  ? 12.372  -1.387  18.528  1.00 30.78 44  A 1 
ATOM 350  N N   . GLY A 1 45  ? 15.531  3.846   17.367  1.00 34.52 45  A 1 
ATOM 351  C CA  . GLY A 1 45  ? 16.721  4.178   16.607  1.00 34.08 45  A 1 
ATOM 352  C C   . GLY A 1 45  ? 16.438  4.120   15.111  1.00 34.58 45  A 1 
ATOM 353  O O   . GLY A 1 45  ? 15.511  3.456   14.652  1.00 31.99 45  A 1 
ATOM 354  N N   . CYS A 1 46  ? 17.253  4.833   14.357  1.00 32.61 46  A 1 
ATOM 355  C CA  . CYS A 1 46  ? 17.099  4.884   12.917  1.00 35.43 46  A 1 
ATOM 356  C C   . CYS A 1 46  ? 17.692  3.648   12.258  1.00 37.77 46  A 1 
ATOM 357  O O   . CYS A 1 46  ? 18.794  3.660   11.717  1.00 34.88 46  A 1 
ATOM 358  C CB  . CYS A 1 46  ? 17.610  6.221   12.395  1.00 32.12 46  A 1 
ATOM 359  S SG  . CYS A 1 46  ? 16.593  7.595   12.989  1.00 27.11 46  A 1 
ATOM 360  N N   . TRP A 1 47  ? 16.963  2.544   12.331  1.00 40.29 47  A 1 
ATOM 361  C CA  . TRP A 1 47  ? 17.356  1.286   11.731  1.00 42.45 47  A 1 
ATOM 362  C C   . TRP A 1 47  ? 16.678  1.093   10.382  1.00 43.94 47  A 1 
ATOM 363  O O   . TRP A 1 47  ? 15.452  1.151   10.239  1.00 42.46 47  A 1 
ATOM 364  C CB  . TRP A 1 47  ? 17.151  0.124   12.703  1.00 40.99 47  A 1 
ATOM 365  C CG  . TRP A 1 47  ? 15.798  -0.023  13.306  1.00 38.27 47  A 1 
ATOM 366  C CD1 . TRP A 1 47  ? 15.352  0.634   14.392  1.00 33.30 47  A 1 
ATOM 367  C CD2 . TRP A 1 47  ? 14.726  -0.942  12.919  1.00 34.74 47  A 1 
ATOM 368  N NE1 . TRP A 1 47  ? 14.084  0.183   14.728  1.00 31.54 47  A 1 
ATOM 369  C CE2 . TRP A 1 47  ? 13.680  -0.798  13.858  1.00 33.74 47  A 1 
ATOM 370  C CE3 . TRP A 1 47  ? 14.581  -1.894  11.891  1.00 34.37 47  A 1 
ATOM 371  C CZ2 . TRP A 1 47  ? 12.516  -1.601  13.809  1.00 34.47 47  A 1 
ATOM 372  C CZ3 . TRP A 1 47  ? 13.417  -2.676  11.829  1.00 33.06 47  A 1 
ATOM 373  C CH2 . TRP A 1 47  ? 12.407  -2.533  12.787  1.00 33.00 47  A 1 
ATOM 374  N N   . ALA A 1 48  ? 17.513  0.850   9.384   1.00 51.34 48  A 1 
ATOM 375  C CA  . ALA A 1 48  ? 17.017  0.457   8.083   1.00 55.62 48  A 1 
ATOM 376  C C   . ALA A 1 48  ? 16.605  -1.017  8.098   1.00 58.36 48  A 1 
ATOM 377  O O   . ALA A 1 48  ? 17.210  -1.851  8.774   1.00 56.10 48  A 1 
ATOM 378  C CB  . ALA A 1 48  ? 18.090  0.729   7.028   1.00 52.96 48  A 1 
ATOM 379  N N   . ARG A 1 49  ? 15.585  -1.359  7.307   1.00 58.05 49  A 1 
ATOM 380  C CA  . ARG A 1 49  ? 15.240  -2.761  7.083   1.00 62.27 49  A 1 
ATOM 381  C C   . ARG A 1 49  ? 16.403  -3.465  6.409   1.00 63.35 49  A 1 
ATOM 382  O O   . ARG A 1 49  ? 16.833  -3.061  5.334   1.00 60.98 49  A 1 
ATOM 383  C CB  . ARG A 1 49  ? 13.943  -2.852  6.284   1.00 60.06 49  A 1 
ATOM 384  C CG  . ARG A 1 49  ? 13.534  -4.313  6.052   1.00 54.23 49  A 1 
ATOM 385  C CD  . ARG A 1 49  ? 12.152  -4.393  5.439   1.00 53.65 49  A 1 
ATOM 386  N NE  . ARG A 1 49  ? 11.820  -5.777  5.058   1.00 49.45 49  A 1 
ATOM 387  C CZ  . ARG A 1 49  ? 10.628  -6.326  5.010   1.00 45.90 49  A 1 
ATOM 388  N NH1 . ARG A 1 49  ? 9.544   -5.661  5.316   1.00 44.90 49  A 1 
ATOM 389  N NH2 . ARG A 1 49  ? 10.505  -7.561  4.643   1.00 43.77 49  A 1 
ATOM 390  N N   . LEU A 1 50  ? 16.893  -4.533  7.041   1.00 65.29 50  A 1 
ATOM 391  C CA  . LEU A 1 50  ? 17.979  -5.332  6.498   1.00 67.26 50  A 1 
ATOM 392  C C   . LEU A 1 50  ? 17.531  -6.096  5.249   1.00 69.41 50  A 1 
ATOM 393  O O   . LEU A 1 50  ? 16.351  -6.413  5.083   1.00 66.61 50  A 1 
ATOM 394  C CB  . LEU A 1 50  ? 18.523  -6.273  7.588   1.00 63.85 50  A 1 
ATOM 395  C CG  . LEU A 1 50  ? 19.188  -5.545  8.770   1.00 60.30 50  A 1 
ATOM 396  C CD1 . LEU A 1 50  ? 19.525  -6.553  9.862   1.00 55.59 50  A 1 
ATOM 397  C CD2 . LEU A 1 50  ? 20.480  -4.832  8.365   1.00 56.18 50  A 1 
ATOM 398  N N   . CYS A 1 51  ? 18.478  -6.392  4.381   1.00 71.88 51  A 1 
ATOM 399  C CA  . CYS A 1 51  ? 18.259  -7.204  3.190   1.00 73.13 51  A 1 
ATOM 400  C C   . CYS A 1 51  ? 17.714  -8.588  3.571   1.00 72.55 51  A 1 
ATOM 401  O O   . CYS A 1 51  ? 18.346  -9.296  4.344   1.00 69.94 51  A 1 
ATOM 402  C CB  . CYS A 1 51  ? 19.586  -7.307  2.434   1.00 73.09 51  A 1 
ATOM 403  S SG  . CYS A 1 51  ? 19.433  -8.384  0.988   1.00 72.56 51  A 1 
ATOM 404  N N   . ASP A 1 52  ? 16.604  -8.996  2.973   1.00 72.02 52  A 1 
ATOM 405  C CA  . ASP A 1 52  ? 16.023  -10.321 3.210   1.00 70.75 52  A 1 
ATOM 406  C C   . ASP A 1 52  ? 16.917  -11.470 2.678   1.00 70.98 52  A 1 
ATOM 407  O O   . ASP A 1 52  ? 16.716  -12.624 3.052   1.00 66.71 52  A 1 
ATOM 408  C CB  . ASP A 1 52  ? 14.619  -10.403 2.567   1.00 68.57 52  A 1 
ATOM 409  C CG  . ASP A 1 52  ? 13.550  -9.457  3.151   1.00 66.50 52  A 1 
ATOM 410  O OD1 . ASP A 1 52  ? 13.478  -9.248  4.384   1.00 61.39 52  A 1 
ATOM 411  O OD2 . ASP A 1 52  ? 12.707  -8.958  2.362   1.00 61.18 52  A 1 
ATOM 412  N N   . GLY A 1 53  ? 17.889  -11.161 1.805   1.00 73.60 53  A 1 
ATOM 413  C CA  . GLY A 1 53  ? 18.821  -12.148 1.247   1.00 71.19 53  A 1 
ATOM 414  C C   . GLY A 1 53  ? 20.039  -12.405 2.119   1.00 71.18 53  A 1 
ATOM 415  O O   . GLY A 1 53  ? 20.366  -13.564 2.386   1.00 65.75 53  A 1 
ATOM 416  N N   . CYS A 1 54  ? 20.722  -11.342 2.556   1.00 71.21 54  A 1 
ATOM 417  C CA  . CYS A 1 54  ? 21.948  -11.456 3.341   1.00 70.44 54  A 1 
ATOM 418  C C   . CYS A 1 54  ? 21.768  -11.106 4.823   1.00 69.32 54  A 1 
ATOM 419  O O   . CYS A 1 54  ? 22.627  -11.444 5.622   1.00 62.86 54  A 1 
ATOM 420  C CB  . CYS A 1 54  ? 23.056  -10.601 2.708   1.00 68.43 54  A 1 
ATOM 421  S SG  . CYS A 1 54  ? 22.656  -8.830  2.820   1.00 69.53 54  A 1 
ATOM 422  N N   . CYS A 1 55  ? 20.693  -10.420 5.195   1.00 66.79 55  A 1 
ATOM 423  C CA  . CYS A 1 55  ? 20.356  -10.014 6.564   1.00 65.96 55  A 1 
ATOM 424  C C   . CYS A 1 55  ? 21.402  -9.156  7.321   1.00 66.66 55  A 1 
ATOM 425  O O   . CYS A 1 55  ? 21.139  -8.795  8.459   1.00 61.19 55  A 1 
ATOM 426  C CB  . CYS A 1 55  ? 19.885  -11.229 7.374   1.00 61.84 55  A 1 
ATOM 427  S SG  . CYS A 1 55  ? 18.428  -11.990 6.585   1.00 56.43 55  A 1 
ATOM 428  N N   . THR A 1 56  ? 22.537  -8.790  6.703   1.00 69.62 56  A 1 
ATOM 429  C CA  . THR A 1 56  ? 23.556  -7.907  7.295   1.00 70.27 56  A 1 
ATOM 430  C C   . THR A 1 56  ? 23.447  -6.472  6.850   1.00 71.06 56  A 1 
ATOM 431  O O   . THR A 1 56  ? 23.742  -5.556  7.596   1.00 66.96 56  A 1 
ATOM 432  C CB  . THR A 1 56  ? 24.995  -8.277  6.884   1.00 67.15 56  A 1 
ATOM 433  O OG1 . THR A 1 56  ? 24.986  -8.901  5.609   1.00 62.50 56  A 1 
ATOM 434  C CG2 . THR A 1 56  ? 25.657  -9.168  7.909   1.00 61.12 56  A 1 
ATOM 435  N N   . VAL A 1 57  ? 23.130  -6.311  5.580   1.00 67.74 57  A 1 
ATOM 436  C CA  . VAL A 1 57  ? 23.311  -5.053  4.882   1.00 69.91 57  A 1 
ATOM 437  C C   . VAL A 1 57  ? 21.945  -4.393  4.749   1.00 71.48 57  A 1 
ATOM 438  O O   . VAL A 1 57  ? 20.974  -5.079  4.421   1.00 68.30 57  A 1 
ATOM 439  C CB  . VAL A 1 57  ? 23.983  -5.328  3.527   1.00 67.16 57  A 1 
ATOM 440  C CG1 . VAL A 1 57  ? 24.193  -4.062  2.739   1.00 61.30 57  A 1 
ATOM 441  C CG2 . VAL A 1 57  ? 25.364  -5.986  3.710   1.00 61.26 57  A 1 
ATOM 442  N N   . PRO A 1 58  ? 21.832  -3.078  4.990   1.00 69.06 58  A 1 
ATOM 443  C CA  . PRO A 1 58  ? 20.569  -2.397  4.759   1.00 69.21 58  A 1 
ATOM 444  C C   . PRO A 1 58  ? 20.115  -2.532  3.308   1.00 70.42 58  A 1 
ATOM 445  O O   . PRO A 1 58  ? 20.911  -2.505  2.369   1.00 69.00 58  A 1 
ATOM 446  C CB  . PRO A 1 58  ? 20.780  -0.942  5.204   1.00 67.31 58  A 1 
ATOM 447  C CG  . PRO A 1 58  ? 22.291  -0.763  5.197   1.00 64.89 58  A 1 
ATOM 448  C CD  . PRO A 1 58  ? 22.822  -2.162  5.514   1.00 68.24 58  A 1 
ATOM 449  N N   . SER A 1 59  ? 18.810  -2.710  3.141   1.00 71.75 59  A 1 
ATOM 450  C CA  . SER A 1 59  ? 18.206  -2.871  1.830   1.00 72.68 59  A 1 
ATOM 451  C C   . SER A 1 59  ? 18.207  -1.550  1.049   1.00 72.32 59  A 1 
ATOM 452  O O   . SER A 1 59  ? 17.902  -0.500  1.601   1.00 71.20 59  A 1 
ATOM 453  C CB  . SER A 1 59  ? 16.792  -3.429  1.958   1.00 71.17 59  A 1 
ATOM 454  O OG  . SER A 1 59  ? 15.982  -2.621  2.787   1.00 66.15 59  A 1 
ATOM 455  N N   . VAL A 1 60  ? 18.503  -1.637  -0.229  1.00 73.00 60  A 1 
ATOM 456  C CA  . VAL A 1 60  ? 18.554  -0.488  -1.146  1.00 73.01 60  A 1 
ATOM 457  C C   . VAL A 1 60  ? 17.386  -0.512  -2.128  1.00 73.95 60  A 1 
ATOM 458  O O   . VAL A 1 60  ? 16.878  0.535   -2.538  1.00 71.42 60  A 1 
ATOM 459  C CB  . VAL A 1 60  ? 19.890  -0.490  -1.905  1.00 70.80 60  A 1 
ATOM 460  C CG1 . VAL A 1 60  ? 20.015  0.714   -2.843  1.00 63.80 60  A 1 
ATOM 461  C CG2 . VAL A 1 60  ? 21.075  -0.450  -0.926  1.00 63.55 60  A 1 
ATOM 462  N N   . VAL A 1 61  ? 16.944  -1.709  -2.492  1.00 74.60 61  A 1 
ATOM 463  C CA  . VAL A 1 61  ? 15.937  -1.939  -3.528  1.00 76.01 61  A 1 
ATOM 464  C C   . VAL A 1 61  ? 14.824  -2.818  -2.981  1.00 76.91 61  A 1 
ATOM 465  O O   . VAL A 1 61  ? 15.080  -3.794  -2.285  1.00 75.90 61  A 1 
ATOM 466  C CB  . VAL A 1 61  ? 16.594  -2.576  -4.774  1.00 74.11 61  A 1 
ATOM 467  C CG1 . VAL A 1 61  ? 15.578  -2.815  -5.887  1.00 65.43 61  A 1 
ATOM 468  C CG2 . VAL A 1 61  ? 17.699  -1.681  -5.355  1.00 66.08 61  A 1 
ATOM 469  N N   . TYR A 1 62  ? 13.586  -2.488  -3.328  1.00 76.10 62  A 1 
ATOM 470  C CA  . TYR A 1 62  ? 12.439  -3.356  -3.106  1.00 77.14 62  A 1 
ATOM 471  C C   . TYR A 1 62  ? 12.009  -4.004  -4.424  1.00 77.39 62  A 1 
ATOM 472  O O   . TYR A 1 62  ? 11.643  -3.301  -5.374  1.00 74.92 62  A 1 
ATOM 473  C CB  . TYR A 1 62  ? 11.303  -2.565  -2.466  1.00 75.51 62  A 1 
ATOM 474  C CG  . TYR A 1 62  ? 10.060  -3.393  -2.217  1.00 74.81 62  A 1 
ATOM 475  C CD1 . TYR A 1 62  ? 8.910   -3.229  -3.013  1.00 68.42 62  A 1 
ATOM 476  C CD2 . TYR A 1 62  ? 10.060  -4.360  -1.196  1.00 68.45 62  A 1 
ATOM 477  C CE1 . TYR A 1 62  ? 7.760   -3.998  -2.773  1.00 65.40 62  A 1 
ATOM 478  C CE2 . TYR A 1 62  ? 8.915   -5.143  -0.949  1.00 66.87 62  A 1 
ATOM 479  C CZ  . TYR A 1 62  ? 7.769   -4.947  -1.733  1.00 71.20 62  A 1 
ATOM 480  O OH  . TYR A 1 62  ? 6.639   -5.697  -1.479  1.00 69.73 62  A 1 
ATOM 481  N N   . CYS A 1 63  ? 12.030  -5.326  -4.477  1.00 77.08 63  A 1 
ATOM 482  C CA  . CYS A 1 63  ? 11.515  -6.087  -5.611  1.00 77.33 63  A 1 
ATOM 483  C C   . CYS A 1 63  ? 10.055  -6.479  -5.360  1.00 75.88 63  A 1 
ATOM 484  O O   . CYS A 1 63  ? 9.760   -7.252  -4.458  1.00 74.78 63  A 1 
ATOM 485  C CB  . CYS A 1 63  ? 12.399  -7.309  -5.854  1.00 76.95 63  A 1 
ATOM 486  S SG  . CYS A 1 63  ? 11.743  -8.235  -7.277  1.00 74.45 63  A 1 
ATOM 487  N N   . ARG A 1 64  ? 9.149   -5.978  -6.197  1.00 73.76 64  A 1 
ATOM 488  C CA  . ARG A 1 64  ? 7.719   -6.298  -6.051  1.00 72.82 64  A 1 
ATOM 489  C C   . ARG A 1 64  ? 7.378   -7.748  -6.387  1.00 71.00 64  A 1 
ATOM 490  O O   . ARG A 1 64  ? 6.442   -8.291  -5.810  1.00 68.73 64  A 1 
ATOM 491  C CB  . ARG A 1 64  ? 6.870   -5.393  -6.944  1.00 70.60 64  A 1 
ATOM 492  C CG  . ARG A 1 64  ? 6.921   -3.916  -6.549  1.00 64.84 64  A 1 
ATOM 493  C CD  . ARG A 1 64  ? 5.840   -3.202  -7.350  1.00 62.06 64  A 1 
ATOM 494  N NE  . ARG A 1 64  ? 5.993   -1.739  -7.319  1.00 54.73 64  A 1 
ATOM 495  C CZ  . ARG A 1 64  ? 5.437   -0.933  -8.196  1.00 49.88 64  A 1 
ATOM 496  N NH1 . ARG A 1 64  ? 4.569   -1.334  -9.078  1.00 46.60 64  A 1 
ATOM 497  N NH2 . ARG A 1 64  ? 5.774   0.309   -8.224  1.00 45.82 64  A 1 
ATOM 498  N N   . ALA A 1 65  ? 8.073   -8.327  -7.344  1.00 76.29 65  A 1 
ATOM 499  C CA  . ALA A 1 65  ? 7.811   -9.695  -7.769  1.00 75.40 65  A 1 
ATOM 500  C C   . ALA A 1 65  ? 8.157   -10.701 -6.666  1.00 76.18 65  A 1 
ATOM 501  O O   . ALA A 1 65  ? 7.366   -11.600 -6.386  1.00 72.39 65  A 1 
ATOM 502  C CB  . ALA A 1 65  ? 8.578   -9.973  -9.057  1.00 73.98 65  A 1 
ATOM 503  N N   . ASP A 1 66  ? 9.281   -10.488 -6.016  1.00 69.38 66  A 1 
ATOM 504  C CA  . ASP A 1 66  ? 9.733   -11.317 -4.901  1.00 67.60 66  A 1 
ATOM 505  C C   . ASP A 1 66  ? 9.162   -10.871 -3.542  1.00 68.66 66  A 1 
ATOM 506  O O   . ASP A 1 66  ? 9.245   -11.612 -2.571  1.00 64.24 66  A 1 
ATOM 507  C CB  . ASP A 1 66  ? 11.267  -11.302 -4.870  1.00 64.96 66  A 1 
ATOM 508  C CG  . ASP A 1 66  ? 11.902  -12.041 -6.049  1.00 63.12 66  A 1 
ATOM 509  O OD1 . ASP A 1 66  ? 11.221  -12.889 -6.681  1.00 58.46 66  A 1 
ATOM 510  O OD2 . ASP A 1 66  ? 13.123  -11.875 -6.256  1.00 57.69 66  A 1 
ATOM 511  N N   . SER A 1 67  ? 8.571   -9.664  -3.489  1.00 73.79 67  A 1 
ATOM 512  C CA  . SER A 1 67  ? 8.144   -9.015  -2.245  1.00 74.55 67  A 1 
ATOM 513  C C   . SER A 1 67  ? 9.268   -8.994  -1.201  1.00 75.46 67  A 1 
ATOM 514  O O   . SER A 1 67  ? 9.049   -9.325  -0.034  1.00 72.17 67  A 1 
ATOM 515  C CB  . SER A 1 67  ? 6.842   -9.634  -1.712  1.00 73.00 67  A 1 
ATOM 516  O OG  . SER A 1 67  ? 5.821   -9.558  -2.692  1.00 66.28 67  A 1 
ATOM 517  N N   . ALA A 1 68  ? 10.477  -8.658  -1.667  1.00 74.03 68  A 1 
ATOM 518  C CA  . ALA A 1 68  ? 11.697  -8.738  -0.881  1.00 76.34 68  A 1 
ATOM 519  C C   . ALA A 1 68  ? 12.479  -7.422  -0.927  1.00 78.19 68  A 1 
ATOM 520  O O   . ALA A 1 68  ? 12.590  -6.784  -1.975  1.00 76.96 68  A 1 
ATOM 521  C CB  . ALA A 1 68  ? 12.541  -9.921  -1.383  1.00 73.23 68  A 1 
ATOM 522  N N   . TYR A 1 69  ? 13.029  -7.042  0.219   1.00 77.26 69  A 1 
ATOM 523  C CA  . TYR A 1 69  ? 13.971  -5.938  0.351   1.00 77.92 69  A 1 
ATOM 524  C C   . TYR A 1 69  ? 15.384  -6.487  0.154   1.00 78.29 69  A 1 
ATOM 525  O O   . TYR A 1 69  ? 15.794  -7.400  0.859   1.00 75.00 69  A 1 
ATOM 526  C CB  . TYR A 1 69  ? 13.816  -5.282  1.714   1.00 75.98 69  A 1 
ATOM 527  C CG  . TYR A 1 69  ? 12.497  -4.563  1.904   1.00 74.17 69  A 1 
ATOM 528  C CD1 . TYR A 1 69  ? 12.396  -3.198  1.623   1.00 67.02 69  A 1 
ATOM 529  C CD2 . TYR A 1 69  ? 11.367  -5.267  2.364   1.00 67.12 69  A 1 
ATOM 530  C CE1 . TYR A 1 69  ? 11.184  -2.523  1.802   1.00 65.23 69  A 1 
ATOM 531  C CE2 . TYR A 1 69  ? 10.144  -4.601  2.537   1.00 65.50 69  A 1 
ATOM 532  C CZ  . TYR A 1 69  ? 10.057  -3.222  2.261   1.00 69.17 69  A 1 
ATOM 533  O OH  . TYR A 1 69  ? 8.862   -2.568  2.437   1.00 67.61 69  A 1 
ATOM 534  N N   . LEU A 1 70  ? 16.104  -5.933  -0.811  1.00 77.51 70  A 1 
ATOM 535  C CA  . LEU A 1 70  ? 17.404  -6.440  -1.228  1.00 78.11 70  A 1 
ATOM 536  C C   . LEU A 1 70  ? 18.458  -5.329  -1.172  1.00 78.55 70  A 1 
ATOM 537  O O   . LEU A 1 70  ? 18.194  -4.186  -1.541  1.00 76.39 70  A 1 
ATOM 538  C CB  . LEU A 1 70  ? 17.297  -7.038  -2.640  1.00 76.60 70  A 1 
ATOM 539  C CG  . LEU A 1 70  ? 16.291  -8.203  -2.779  1.00 75.87 70  A 1 
ATOM 540  C CD1 . LEU A 1 70  ? 16.175  -8.622  -4.238  1.00 69.96 70  A 1 
ATOM 541  C CD2 . LEU A 1 70  ? 16.702  -9.433  -1.951  1.00 69.18 70  A 1 
ATOM 542  N N   . CYS A 1 71  ? 19.662  -5.689  -0.732  1.00 79.55 71  A 1 
ATOM 543  C CA  . CYS A 1 71  ? 20.828  -4.844  -0.948  1.00 79.29 71  A 1 
ATOM 544  C C   . CYS A 1 71  ? 21.261  -4.899  -2.424  1.00 79.91 71  A 1 
ATOM 545  O O   . CYS A 1 71  ? 20.830  -5.774  -3.175  1.00 79.26 71  A 1 
ATOM 546  C CB  . CYS A 1 71  ? 21.950  -5.254  0.013   1.00 77.43 71  A 1 
ATOM 547  S SG  . CYS A 1 71  ? 22.578  -6.906  -0.392  1.00 76.60 71  A 1 
ATOM 548  N N   . ALA A 1 72  ? 22.141  -3.980  -2.831  1.00 76.02 72  A 1 
ATOM 549  C CA  . ALA A 1 72  ? 22.597  -3.889  -4.217  1.00 75.43 72  A 1 
ATOM 550  C C   . ALA A 1 72  ? 23.256  -5.183  -4.728  1.00 76.04 72  A 1 
ATOM 551  O O   . ALA A 1 72  ? 22.996  -5.601  -5.854  1.00 74.10 72  A 1 
ATOM 552  C CB  . ALA A 1 72  ? 23.562  -2.701  -4.320  1.00 74.24 72  A 1 
ATOM 553  N N   . SER A 1 73  ? 24.047  -5.860  -3.886  1.00 77.69 73  A 1 
ATOM 554  C CA  . SER A 1 73  ? 24.692  -7.132  -4.241  1.00 77.39 73  A 1 
ATOM 555  C C   . SER A 1 73  ? 23.684  -8.268  -4.409  1.00 77.63 73  A 1 
ATOM 556  O O   . SER A 1 73  ? 23.706  -8.957  -5.434  1.00 75.94 73  A 1 
ATOM 557  C CB  . SER A 1 73  ? 25.748  -7.497  -3.195  1.00 76.67 73  A 1 
ATOM 558  O OG  . SER A 1 73  ? 25.203  -7.480  -1.892  1.00 68.51 73  A 1 
ATOM 559  N N   . CYS A 1 74  ? 22.746  -8.437  -3.471  1.00 76.48 74  A 1 
ATOM 560  C CA  . CYS A 1 74  ? 21.698  -9.447  -3.581  1.00 75.96 74  A 1 
ATOM 561  C C   . CYS A 1 74  ? 20.746  -9.157  -4.751  1.00 75.68 74  A 1 
ATOM 562  O O   . CYS A 1 74  ? 20.340  -10.091 -5.442  1.00 74.62 74  A 1 
ATOM 563  C CB  . CYS A 1 74  ? 20.919  -9.551  -2.266  1.00 75.64 74  A 1 
ATOM 564  S SG  . CYS A 1 74  ? 21.947  -10.296 -0.961  1.00 71.92 74  A 1 
ATOM 565  N N   . ASP A 1 75  ? 20.422  -7.893  -5.003  1.00 76.50 75  A 1 
ATOM 566  C CA  . ASP A 1 75  ? 19.624  -7.484  -6.159  1.00 75.72 75  A 1 
ATOM 567  C C   . ASP A 1 75  ? 20.306  -7.892  -7.468  1.00 74.55 75  A 1 
ATOM 568  O O   . ASP A 1 75  ? 19.686  -8.557  -8.305  1.00 73.51 75  A 1 
ATOM 569  C CB  . ASP A 1 75  ? 19.367  -5.966  -6.132  1.00 75.93 75  A 1 
ATOM 570  C CG  . ASP A 1 75  ? 18.543  -5.518  -7.342  1.00 75.43 75  A 1 
ATOM 571  O OD1 . ASP A 1 75  ? 17.392  -5.987  -7.464  1.00 67.96 75  A 1 
ATOM 572  O OD2 . ASP A 1 75  ? 19.017  -4.729  -8.185  1.00 67.64 75  A 1 
ATOM 573  N N   . ALA A 1 76  ? 21.583  -7.566  -7.619  1.00 79.19 76  A 1 
ATOM 574  C CA  . ALA A 1 76  ? 22.358  -7.928  -8.797  1.00 77.62 76  A 1 
ATOM 575  C C   . ALA A 1 76  ? 22.404  -9.448  -8.985  1.00 77.24 76  A 1 
ATOM 576  O O   . ALA A 1 76  ? 22.062  -9.940  -10.060 1.00 75.29 76  A 1 
ATOM 577  C CB  . ALA A 1 76  ? 23.756  -7.323  -8.675  1.00 77.50 76  A 1 
ATOM 578  N N   . GLN A 1 77  ? 22.726  -10.227 -7.942  1.00 79.81 77  A 1 
ATOM 579  C CA  . GLN A 1 77  ? 22.811  -11.683 -8.029  1.00 78.20 77  A 1 
ATOM 580  C C   . GLN A 1 77  ? 21.470  -12.345 -8.365  1.00 78.39 77  A 1 
ATOM 581  O O   . GLN A 1 77  ? 21.427  -13.297 -9.131  1.00 76.65 77  A 1 
ATOM 582  C CB  . GLN A 1 77  ? 23.319  -12.245 -6.703  1.00 77.39 77  A 1 
ATOM 583  C CG  . GLN A 1 77  ? 24.814  -11.968 -6.493  1.00 70.73 77  A 1 
ATOM 584  C CD  . GLN A 1 77  ? 25.288  -12.474 -5.137  1.00 65.46 77  A 1 
ATOM 585  O OE1 . GLN A 1 77  ? 24.548  -13.078 -4.376  1.00 58.86 77  A 1 
ATOM 586  N NE2 . GLN A 1 77  ? 26.539  -12.242 -4.796  1.00 56.74 77  A 1 
ATOM 587  N N   . ILE A 1 78  ? 20.369  -11.863 -7.792  1.00 74.66 78  A 1 
ATOM 588  C CA  . ILE A 1 78  ? 19.038  -12.444 -8.006  1.00 74.27 78  A 1 
ATOM 589  C C   . ILE A 1 78  ? 18.503  -12.089 -9.392  1.00 74.57 78  A 1 
ATOM 590  O O   . ILE A 1 78  ? 17.974  -12.960 -10.086 1.00 72.33 78  A 1 
ATOM 591  C CB  . ILE A 1 78  ? 18.084  -12.011 -6.871  1.00 72.85 78  A 1 
ATOM 592  C CG1 . ILE A 1 78  ? 18.501  -12.736 -5.570  1.00 69.68 78  A 1 
ATOM 593  C CG2 . ILE A 1 78  ? 16.621  -12.327 -7.208  1.00 67.63 78  A 1 
ATOM 594  C CD1 . ILE A 1 78  ? 17.784  -12.220 -4.325  1.00 62.47 78  A 1 
ATOM 595  N N   . HIS A 1 79  ? 18.651  -10.833 -9.797  1.00 74.83 79  A 1 
ATOM 596  C CA  . HIS A 1 79  ? 18.074  -10.334 -11.040 1.00 75.14 79  A 1 
ATOM 597  C C   . HIS A 1 79  ? 18.966  -10.560 -12.264 1.00 73.26 79  A 1 
ATOM 598  O O   . HIS A 1 79  ? 18.454  -10.564 -13.380 1.00 69.36 79  A 1 
ATOM 599  C CB  . HIS A 1 79  ? 17.655  -8.874  -10.874 1.00 75.28 79  A 1 
ATOM 600  C CG  . HIS A 1 79  ? 16.546  -8.717  -9.873  1.00 77.71 79  A 1 
ATOM 601  N ND1 . HIS A 1 79  ? 16.677  -8.282  -8.576  1.00 68.23 79  A 1 
ATOM 602  C CD2 . HIS A 1 79  ? 15.230  -9.036  -10.052 1.00 68.40 79  A 1 
ATOM 603  C CE1 . HIS A 1 79  ? 15.472  -8.345  -7.987  1.00 70.45 79  A 1 
ATOM 604  N NE2 . HIS A 1 79  ? 14.564  -8.797  -8.856  1.00 71.90 79  A 1 
ATOM 605  N N   . ALA A 1 80  ? 20.253  -10.815 -12.069 1.00 74.25 80  A 1 
ATOM 606  C CA  . ALA A 1 80  ? 21.116  -11.298 -13.146 1.00 73.82 80  A 1 
ATOM 607  C C   . ALA A 1 80  ? 20.945  -12.797 -13.435 1.00 73.85 80  A 1 
ATOM 608  O O   . ALA A 1 80  ? 21.419  -13.274 -14.456 1.00 70.01 80  A 1 
ATOM 609  C CB  . ALA A 1 80  ? 22.570  -10.971 -12.810 1.00 72.61 80  A 1 
ATOM 610  N N   . ALA A 1 81  ? 20.241  -13.545 -12.567 1.00 71.40 81  A 1 
ATOM 611  C CA  . ALA A 1 81  ? 20.118  -14.993 -12.683 1.00 70.67 81  A 1 
ATOM 612  C C   . ALA A 1 81  ? 19.449  -15.469 -13.975 1.00 71.86 81  A 1 
ATOM 613  O O   . ALA A 1 81  ? 19.838  -16.480 -14.539 1.00 67.53 81  A 1 
ATOM 614  C CB  . ALA A 1 81  ? 19.309  -15.509 -11.502 1.00 67.80 81  A 1 
ATOM 615  N N   . ASN A 1 82  ? 18.398  -14.774 -14.391 1.00 69.13 82  A 1 
ATOM 616  C CA  . ASN A 1 82  ? 17.713  -15.064 -15.635 1.00 69.34 82  A 1 
ATOM 617  C C   . ASN A 1 82  ? 17.060  -13.804 -16.201 1.00 70.32 82  A 1 
ATOM 618  O O   . ASN A 1 82  ? 16.817  -12.817 -15.499 1.00 66.61 82  A 1 
ATOM 619  C CB  . ASN A 1 82  ? 16.733  -16.241 -15.424 1.00 65.64 82  A 1 
ATOM 620  C CG  . ASN A 1 82  ? 15.597  -15.945 -14.467 1.00 61.16 82  A 1 
ATOM 621  O OD1 . ASN A 1 82  ? 15.047  -14.869 -14.417 1.00 55.45 82  A 1 
ATOM 622  N ND2 . ASN A 1 82  ? 15.177  -16.929 -13.710 1.00 55.64 82  A 1 
ATOM 623  N N   . ARG A 1 83  ? 16.745  -13.863 -17.487 1.00 64.28 83  A 1 
ATOM 624  C CA  . ARG A 1 83  ? 16.144  -12.738 -18.202 1.00 64.87 83  A 1 
ATOM 625  C C   . ARG A 1 83  ? 14.743  -12.387 -17.693 1.00 64.52 83  A 1 
ATOM 626  O O   . ARG A 1 83  ? 14.312  -11.243 -17.825 1.00 61.39 83  A 1 
ATOM 627  C CB  . ARG A 1 83  ? 16.142  -13.073 -19.694 1.00 63.14 83  A 1 
ATOM 628  C CG  . ARG A 1 83  ? 15.839  -11.854 -20.561 1.00 59.69 83  A 1 
ATOM 629  C CD  . ARG A 1 83  ? 15.954  -12.238 -22.036 1.00 55.61 83  A 1 
ATOM 630  N NE  . ARG A 1 83  ? 15.744  -11.083 -22.918 1.00 49.89 83  A 1 
ATOM 631  C CZ  . ARG A 1 83  ? 15.666  -11.132 -24.230 1.00 43.79 83  A 1 
ATOM 632  N NH1 . ARG A 1 83  ? 15.786  -12.246 -24.889 1.00 41.13 83  A 1 
ATOM 633  N NH2 . ARG A 1 83  ? 15.459  -10.056 -24.915 1.00 40.81 83  A 1 
ATOM 634  N N   . VAL A 1 84  ? 14.027  -13.351 -17.112 1.00 67.70 84  A 1 
ATOM 635  C CA  . VAL A 1 84  ? 12.704  -13.110 -16.516 1.00 68.01 84  A 1 
ATOM 636  C C   . VAL A 1 84  ? 12.840  -12.370 -15.189 1.00 70.43 84  A 1 
ATOM 637  O O   . VAL A 1 84  ? 12.122  -11.394 -14.958 1.00 66.77 84  A 1 
ATOM 638  C CB  . VAL A 1 84  ? 11.912  -14.413 -16.345 1.00 65.24 84  A 1 
ATOM 639  C CG1 . VAL A 1 84  ? 10.484  -14.114 -15.895 1.00 60.50 84  A 1 
ATOM 640  C CG2 . VAL A 1 84  ? 11.838  -15.208 -17.656 1.00 61.99 84  A 1 
ATOM 641  N N   . ALA A 1 85  ? 13.812  -12.765 -14.365 1.00 61.36 85  A 1 
ATOM 642  C CA  . ALA A 1 85  ? 14.122  -12.072 -13.125 1.00 63.93 85  A 1 
ATOM 643  C C   . ALA A 1 85  ? 14.614  -10.638 -13.371 1.00 66.61 85  A 1 
ATOM 644  O O   . ALA A 1 85  ? 14.220  -9.739  -12.643 1.00 67.29 85  A 1 
ATOM 645  C CB  . ALA A 1 85  ? 15.128  -12.899 -12.321 1.00 64.09 85  A 1 
ATOM 646  N N   . SER A 1 86  ? 15.388  -10.402 -14.451 1.00 71.45 86  A 1 
ATOM 647  C CA  . SER A 1 86  ? 15.834  -9.043  -14.787 1.00 71.70 86  A 1 
ATOM 648  C C   . SER A 1 86  ? 14.693  -8.096  -15.175 1.00 72.82 86  A 1 
ATOM 649  O O   . SER A 1 86  ? 14.834  -6.880  -15.065 1.00 71.48 86  A 1 
ATOM 650  C CB  . SER A 1 86  ? 16.890  -9.079  -15.902 1.00 71.38 86  A 1 
ATOM 651  O OG  . SER A 1 86  ? 16.326  -9.449  -17.143 1.00 64.88 86  A 1 
ATOM 652  N N   . ARG A 1 87  ? 13.537  -8.654  -15.584 1.00 72.74 87  A 1 
ATOM 653  C CA  . ARG A 1 87  ? 12.320  -7.891  -15.888 1.00 73.73 87  A 1 
ATOM 654  C C   . ARG A 1 87  ? 11.493  -7.539  -14.647 1.00 75.40 87  A 1 
ATOM 655  O O   . ARG A 1 87  ? 10.459  -6.885  -14.787 1.00 71.44 87  A 1 
ATOM 656  C CB  . ARG A 1 87  ? 11.460  -8.659  -16.898 1.00 70.34 87  A 1 
ATOM 657  C CG  . ARG A 1 87  ? 12.151  -8.809  -18.265 1.00 65.19 87  A 1 
ATOM 658  C CD  . ARG A 1 87  ? 11.310  -9.698  -19.179 1.00 62.46 87  A 1 
ATOM 659  N NE  . ARG A 1 87  ? 11.992  -9.907  -20.461 1.00 54.28 87  A 1 
ATOM 660  C CZ  . ARG A 1 87  ? 11.509  -10.506 -21.539 1.00 49.82 87  A 1 
ATOM 661  N NH1 . ARG A 1 87  ? 10.325  -11.038 -21.572 1.00 46.07 87  A 1 
ATOM 662  N NH2 . ARG A 1 87  ? 12.222  -10.570 -22.611 1.00 44.31 87  A 1 
ATOM 663  N N   . HIS A 1 88  ? 11.887  -7.988  -13.474 1.00 67.18 88  A 1 
ATOM 664  C CA  . HIS A 1 88  ? 11.184  -7.630  -12.256 1.00 70.09 88  A 1 
ATOM 665  C C   . HIS A 1 88  ? 11.266  -6.126  -12.014 1.00 70.84 88  A 1 
ATOM 666  O O   . HIS A 1 88  ? 12.338  -5.530  -12.042 1.00 69.65 88  A 1 
ATOM 667  C CB  . HIS A 1 88  ? 11.728  -8.404  -11.043 1.00 69.09 88  A 1 
ATOM 668  C CG  . HIS A 1 88  ? 11.399  -9.866  -11.044 1.00 69.60 88  A 1 
ATOM 669  N ND1 . HIS A 1 88  ? 11.837  -10.786 -10.111 1.00 62.23 88  A 1 
ATOM 670  C CD2 . HIS A 1 88  ? 10.597  -10.553 -11.910 1.00 60.50 88  A 1 
ATOM 671  C CE1 . HIS A 1 88  ? 11.319  -11.979 -10.415 1.00 62.34 88  A 1 
ATOM 672  N NE2 . HIS A 1 88  ? 10.557  -11.881 -11.499 1.00 64.76 88  A 1 
ATOM 673  N N   . GLU A 1 89  ? 10.102  -5.519  -11.763 1.00 68.14 89  A 1 
ATOM 674  C CA  . GLU A 1 89  ? 10.052  -4.113  -11.396 1.00 70.38 89  A 1 
ATOM 675  C C   . GLU A 1 89  ? 10.675  -3.946  -10.007 1.00 70.84 89  A 1 
ATOM 676  O O   . GLU A 1 89  ? 10.204  -4.511  -9.020  1.00 68.39 89  A 1 
ATOM 677  C CB  . GLU A 1 89  ? 8.623   -3.584  -11.449 1.00 67.43 89  A 1 
ATOM 678  C CG  . GLU A 1 89  ? 8.583   -2.050  -11.374 1.00 60.04 89  A 1 
ATOM 679  C CD  . GLU A 1 89  ? 7.159   -1.471  -11.228 1.00 54.78 89  A 1 
ATOM 680  O OE1 . GLU A 1 89  ? 7.042   -0.281  -10.879 1.00 48.30 89  A 1 
ATOM 681  O OE2 . GLU A 1 89  ? 6.162   -2.212  -11.349 1.00 49.96 89  A 1 
ATOM 682  N N   . ARG A 1 90  ? 11.729  -3.139  -9.956  1.00 68.80 90  A 1 
ATOM 683  C CA  . ARG A 1 90  ? 12.470  -2.821  -8.738  1.00 68.44 90  A 1 
ATOM 684  C C   . ARG A 1 90  ? 12.295  -1.351  -8.428  1.00 67.65 90  A 1 
ATOM 685  O O   . ARG A 1 90  ? 12.329  -0.516  -9.332  1.00 65.53 90  A 1 
ATOM 686  C CB  . ARG A 1 90  ? 13.944  -3.214  -8.897  1.00 66.42 90  A 1 
ATOM 687  C CG  . ARG A 1 90  ? 14.087  -4.686  -9.311  1.00 66.91 90  A 1 
ATOM 688  C CD  . ARG A 1 90  ? 15.512  -5.199  -9.224  1.00 66.20 90  A 1 
ATOM 689  N NE  . ARG A 1 90  ? 16.477  -4.478  -10.053 1.00 63.78 90  A 1 
ATOM 690  C CZ  . ARG A 1 90  ? 16.854  -4.771  -11.293 1.00 62.13 90  A 1 
ATOM 691  N NH1 . ARG A 1 90  ? 16.281  -5.707  -12.004 1.00 57.54 90  A 1 
ATOM 692  N NH2 . ARG A 1 90  ? 17.846  -4.128  -11.822 1.00 59.84 90  A 1 
ATOM 693  N N   . VAL A 1 91  ? 12.088  -1.045  -7.171  1.00 73.83 91  A 1 
ATOM 694  C CA  . VAL A 1 91  ? 11.908  0.324   -6.683  1.00 74.45 91  A 1 
ATOM 695  C C   . VAL A 1 91  ? 13.065  0.655   -5.764  1.00 74.93 91  A 1 
ATOM 696  O O   . VAL A 1 91  ? 13.304  -0.066  -4.799  1.00 73.30 91  A 1 
ATOM 697  C CB  . VAL A 1 91  ? 10.555  0.489   -5.974  1.00 71.32 91  A 1 
ATOM 698  C CG1 . VAL A 1 91  ? 10.331  1.942   -5.546  1.00 62.74 91  A 1 
ATOM 699  C CG2 . VAL A 1 91  ? 9.402   0.089   -6.907  1.00 63.59 91  A 1 
ATOM 700  N N   . LEU A 1 92  ? 13.770  1.744   -6.082  1.00 68.44 92  A 1 
ATOM 701  C CA  . LEU A 1 92  ? 14.819  2.257   -5.209  1.00 69.01 92  A 1 
ATOM 702  C C   . LEU A 1 92  ? 14.168  2.811   -3.944  1.00 67.16 92  A 1 
ATOM 703  O O   . LEU A 1 92  ? 13.302  3.683   -4.009  1.00 65.07 92  A 1 
ATOM 704  C CB  . LEU A 1 92  ? 15.631  3.334   -5.940  1.00 66.61 92  A 1 
ATOM 705  C CG  . LEU A 1 92  ? 16.566  2.767   -7.025  1.00 62.51 92  A 1 
ATOM 706  C CD1 . LEU A 1 92  ? 17.042  3.877   -7.957  1.00 55.60 92  A 1 
ATOM 707  C CD2 . LEU A 1 92  ? 17.803  2.107   -6.410  1.00 56.64 92  A 1 
ATOM 708  N N   . LEU A 1 93  ? 14.601  2.312   -2.790  1.00 67.71 93  A 1 
ATOM 709  C CA  . LEU A 1 93  ? 14.075  2.752   -1.501  1.00 65.99 93  A 1 
ATOM 710  C C   . LEU A 1 93  ? 14.408  4.218   -1.240  1.00 63.44 93  A 1 
ATOM 711  O O   . LEU A 1 93  ? 13.572  4.926   -0.695  1.00 59.66 93  A 1 
ATOM 712  C CB  . LEU A 1 93  ? 14.600  1.856   -0.379  1.00 64.35 93  A 1 
ATOM 713  C CG  . LEU A 1 93  ? 14.069  0.407   -0.430  1.00 62.41 93  A 1 
ATOM 714  C CD1 . LEU A 1 93  ? 14.728  -0.406  0.671   1.00 58.05 93  A 1 
ATOM 715  C CD2 . LEU A 1 93  ? 12.557  0.323   -0.245  1.00 59.40 93  A 1 
ATOM 716  N N   . SER A 1 94  ? 15.560  4.699   -1.694  1.00 62.70 94  A 1 
ATOM 717  C CA  . SER A 1 94  ? 15.940  6.100   -1.562  1.00 60.52 94  A 1 
ATOM 718  C C   . SER A 1 94  ? 14.953  7.049   -2.243  1.00 58.97 94  A 1 
ATOM 719  O O   . SER A 1 94  ? 14.646  8.109   -1.711  1.00 54.49 94  A 1 
ATOM 720  C CB  . SER A 1 94  ? 17.343  6.323   -2.139  1.00 55.65 94  A 1 
ATOM 721  O OG  . SER A 1 94  ? 17.408  5.909   -3.487  1.00 51.32 94  A 1 
ATOM 722  N N   . GLU A 1 95  ? 14.401  6.662   -3.399  1.00 51.56 95  A 1 
ATOM 723  C CA  . GLU A 1 95  ? 13.364  7.434   -4.080  1.00 51.51 95  A 1 
ATOM 724  C C   . GLU A 1 95  ? 12.024  7.340   -3.345  1.00 50.01 95  A 1 
ATOM 725  O O   . GLU A 1 95  ? 11.312  8.338   -3.240  1.00 46.94 95  A 1 
ATOM 726  C CB  . GLU A 1 95  ? 13.185  6.963   -5.523  1.00 48.97 95  A 1 
ATOM 727  C CG  . GLU A 1 95  ? 14.402  7.265   -6.397  1.00 45.13 95  A 1 
ATOM 728  C CD  . GLU A 1 95  ? 14.163  6.917   -7.870  1.00 41.28 95  A 1 
ATOM 729  O OE1 . GLU A 1 95  ? 15.008  7.341   -8.699  1.00 37.55 95  A 1 
ATOM 730  O OE2 . GLU A 1 95  ? 13.151  6.244   -8.182  1.00 39.84 95  A 1 
ATOM 731  N N   . ALA A 1 96  ? 11.680  6.157   -2.821  1.00 50.32 96  A 1 
ATOM 732  C CA  . ALA A 1 96  ? 10.485  5.987   -2.011  1.00 50.19 96  A 1 
ATOM 733  C C   . ALA A 1 96  ? 10.556  6.826   -0.726  1.00 49.50 96  A 1 
ATOM 734  O O   . ALA A 1 96  ? 9.604   7.543   -0.423  1.00 47.45 96  A 1 
ATOM 735  C CB  . ALA A 1 96  ? 10.282  4.489   -1.713  1.00 48.40 96  A 1 
ATOM 736  N N   . TYR A 1 97  ? 11.714  6.830   -0.051  1.00 48.33 97  A 1 
ATOM 737  C CA  . TYR A 1 97  ? 11.947  7.638   1.142   1.00 48.47 97  A 1 
ATOM 738  C C   . TYR A 1 97  ? 12.026  9.141   0.847   1.00 48.12 97  A 1 
ATOM 739  O O   . TYR A 1 97  ? 11.613  9.935   1.678   1.00 45.77 97  A 1 
ATOM 740  C CB  . TYR A 1 97  ? 13.215  7.157   1.857   1.00 45.67 97  A 1 
ATOM 741  C CG  . TYR A 1 97  ? 13.066  5.828   2.579   1.00 43.83 97  A 1 
ATOM 742  C CD1 . TYR A 1 97  ? 12.068  5.665   3.561   1.00 39.63 97  A 1 
ATOM 743  C CD2 . TYR A 1 97  ? 13.931  4.756   2.291   1.00 39.21 97  A 1 
ATOM 744  C CE1 . TYR A 1 97  ? 11.926  4.447   4.234   1.00 35.48 97  A 1 
ATOM 745  C CE2 . TYR A 1 97  ? 13.795  3.535   2.969   1.00 37.24 97  A 1 
ATOM 746  C CZ  . TYR A 1 97  ? 12.787  3.370   3.936   1.00 36.68 97  A 1 
ATOM 747  O OH  . TYR A 1 97  ? 12.645  2.177   4.583   1.00 33.21 97  A 1 
ATOM 748  N N   . LYS A 1 98  ? 12.468  9.552   -0.328  1.00 43.50 98  A 1 
ATOM 749  C CA  . LYS A 1 98  ? 12.417  10.974  -0.724  1.00 45.05 98  A 1 
ATOM 750  C C   . LYS A 1 98  ? 10.988  11.467  -0.942  1.00 44.37 98  A 1 
ATOM 751  O O   . LYS A 1 98  ? 10.729  12.654  -0.769  1.00 41.94 98  A 1 
ATOM 752  C CB  . LYS A 1 98  ? 13.226  11.195  -2.004  1.00 44.12 98  A 1 
ATOM 753  C CG  . LYS A 1 98  ? 14.734  11.276  -1.729  1.00 41.67 98  A 1 
ATOM 754  C CD  . LYS A 1 98  ? 15.487  11.395  -3.056  1.00 38.55 98  A 1 
ATOM 755  C CE  . LYS A 1 98  ? 16.992  11.431  -2.816  1.00 34.91 98  A 1 
ATOM 756  N NZ  . LYS A 1 98  ? 17.746  11.545  -4.082  1.00 32.12 98  A 1 
ATOM 757  N N   . HIS A 1 99  ? 10.079  10.586  -1.380  1.00 45.18 99  A 1 
ATOM 758  C CA  . HIS A 1 99  ? 8.686   10.934  -1.635  1.00 45.86 99  A 1 
ATOM 759  C C   . HIS A 1 99  ? 7.758   10.686  -0.443  1.00 44.30 99  A 1 
ATOM 760  O O   . HIS A 1 99  ? 6.722   11.347  -0.350  1.00 41.79 99  A 1 
ATOM 761  C CB  . HIS A 1 99  ? 8.190   10.209  -2.878  1.00 43.89 99  A 1 
ATOM 762  C CG  . HIS A 1 99  ? 8.767   10.760  -4.153  1.00 41.83 99  A 1 
ATOM 763  N ND1 . HIS A 1 99  ? 8.838   12.095  -4.500  1.00 38.28 99  A 1 
ATOM 764  C CD2 . HIS A 1 99  ? 9.316   10.062  -5.204  1.00 38.03 99  A 1 
ATOM 765  C CE1 . HIS A 1 99  ? 9.419   12.195  -5.702  1.00 36.28 99  A 1 
ATOM 766  N NE2 . HIS A 1 99  ? 9.712   10.976  -6.167  1.00 36.64 99  A 1 
ATOM 767  N N   . ALA A 1 100 ? 8.104   9.750   0.435   1.00 43.22 100 A 1 
ATOM 768  C CA  . ALA A 1 100 ? 7.482   9.672   1.738   1.00 44.18 100 A 1 
ATOM 769  C C   . ALA A 1 100 ? 8.117   10.777  2.595   1.00 43.60 100 A 1 
ATOM 770  O O   . ALA A 1 100 ? 9.342   10.841  2.657   1.00 41.54 100 A 1 
ATOM 771  C CB  . ALA A 1 100 ? 7.684   8.282   2.333   1.00 42.56 100 A 1 
ATOM 772  N N   . PRO A 1 101 ? 7.319   11.654  3.233   1.00 36.60 101 A 1 
ATOM 773  C CA  . PRO A 1 101 ? 7.847   12.577  4.226   1.00 37.05 101 A 1 
ATOM 774  C C   . PRO A 1 101 ? 8.241   11.777  5.479   1.00 38.26 101 A 1 
ATOM 775  O O   . PRO A 1 101 ? 7.607   11.882  6.515   1.00 36.79 101 A 1 
ATOM 776  C CB  . PRO A 1 101 ? 6.726   13.597  4.439   1.00 34.54 101 A 1 
ATOM 777  C CG  . PRO A 1 101 ? 5.464   12.758  4.238   1.00 33.93 101 A 1 
ATOM 778  C CD  . PRO A 1 101 ? 5.873   11.756  3.169   1.00 36.89 101 A 1 
ATOM 779  N N   . VAL A 1 102 ? 9.235   10.912  5.322   1.00 37.79 102 A 1 
ATOM 780  C CA  . VAL A 1 102 ? 9.863   10.264  6.454   1.00 38.91 102 A 1 
ATOM 781  C C   . VAL A 1 102 ? 10.632  11.374  7.153   1.00 39.06 102 A 1 
ATOM 782  O O   . VAL A 1 102 ? 11.656  11.833  6.661   1.00 37.18 102 A 1 
ATOM 783  C CB  . VAL A 1 102 ? 10.786  9.094   6.063   1.00 37.32 102 A 1 
ATOM 784  C CG1 . VAL A 1 102 ? 11.169  8.299   7.319   1.00 33.77 102 A 1 
ATOM 785  C CG2 . VAL A 1 102 ? 10.113  8.130   5.087   1.00 33.63 102 A 1 
ATOM 786  N N   . MET A 1 103 ? 10.082  11.833  8.269   1.00 31.26 103 A 1 
ATOM 787  C CA  . MET A 1 103 ? 10.877  12.548  9.248   1.00 32.80 103 A 1 
ATOM 788  C C   . MET A 1 103 ? 11.899  11.556  9.812   1.00 32.92 103 A 1 
ATOM 789  O O   . MET A 1 103 ? 11.727  11.000  10.896  1.00 31.62 103 A 1 
ATOM 790  C CB  . MET A 1 103 ? 9.993   13.153  10.348  1.00 31.90 103 A 1 
ATOM 791  C CG  . MET A 1 103 ? 9.305   14.452  9.913   1.00 28.89 103 A 1 
ATOM 792  S SD  . MET A 1 103 ? 8.369   15.224  11.268  1.00 25.95 103 A 1 
ATOM 793  C CE  . MET A 1 103 ? 8.088   16.865  10.583  1.00 23.80 103 A 1 
ATOM 794  N N   . LEU A 1 104 ? 12.954  11.316  9.044   1.00 34.49 104 A 1 
ATOM 795  C CA  . LEU A 1 104 ? 14.198  10.786  9.574   1.00 36.20 104 A 1 
ATOM 796  C C   . LEU A 1 104 ? 14.828  11.906  10.407  1.00 35.93 104 A 1 
ATOM 797  O O   . LEU A 1 104 ? 15.748  12.587  9.963   1.00 34.30 104 A 1 
ATOM 798  C CB  . LEU A 1 104 ? 15.108  10.303  8.432   1.00 34.97 104 A 1 
ATOM 799  C CG  . LEU A 1 104 ? 14.760  8.902   7.894   1.00 31.91 104 A 1 
ATOM 800  C CD1 . LEU A 1 104 ? 15.406  8.674   6.530   1.00 28.66 104 A 1 
ATOM 801  C CD2 . LEU A 1 104 ? 15.245  7.801   8.835   1.00 30.96 104 A 1 
ATOM 802  N N   . ASP A 1 105 ? 14.262  12.125  11.593  1.00 34.76 105 A 1 
ATOM 803  C CA  . ASP A 1 105 ? 14.765  13.131  12.525  1.00 37.24 105 A 1 
ATOM 804  C C   . ASP A 1 105 ? 16.198  12.833  12.981  1.00 37.18 105 A 1 
ATOM 805  O O   . ASP A 1 105 ? 16.943  13.755  13.302  1.00 34.96 105 A 1 
ATOM 806  C CB  . ASP A 1 105 ? 13.836  13.233  13.749  1.00 35.67 105 A 1 
ATOM 807  C CG  . ASP A 1 105 ? 12.633  14.154  13.557  1.00 32.50 105 A 1 
ATOM 808  O OD1 . ASP A 1 105 ? 12.726  15.100  12.735  1.00 28.98 105 A 1 
ATOM 809  O OD2 . ASP A 1 105 ? 11.633  13.956  14.277  1.00 28.57 105 A 1 
ATOM 810  N N   . CYS A 1 106 ? 16.614  11.556  12.961  1.00 36.73 106 A 1 
ATOM 811  C CA  . CYS A 1 106 ? 17.991  11.236  13.292  1.00 39.27 106 A 1 
ATOM 812  C C   . CYS A 1 106 ? 18.920  11.619  12.138  1.00 39.01 106 A 1 
ATOM 813  O O   . CYS A 1 106 ? 19.307  10.775  11.326  1.00 36.32 106 A 1 
ATOM 814  C CB  . CYS A 1 106 ? 18.211  9.782   13.677  1.00 36.76 106 A 1 
ATOM 815  S SG  . CYS A 1 106 ? 17.091  8.972   14.787  1.00 32.48 106 A 1 
ATOM 816  N N   . HIS A 1 107 ? 19.317  12.870  12.110  1.00 37.06 107 A 1 
ATOM 817  C CA  . HIS A 1 107 ? 20.361  13.327  11.197  1.00 39.82 107 A 1 
ATOM 818  C C   . HIS A 1 107 ? 21.613  12.449  11.245  1.00 39.10 107 A 1 
ATOM 819  O O   . HIS A 1 107 ? 22.229  12.233  10.208  1.00 37.54 107 A 1 
ATOM 820  C CB  . HIS A 1 107 ? 20.737  14.777  11.538  1.00 38.32 107 A 1 
ATOM 821  C CG  . HIS A 1 107 ? 19.905  15.782  10.811  1.00 35.87 107 A 1 
ATOM 822  N ND1 . HIS A 1 107 ? 20.012  16.079  9.461   1.00 32.65 107 A 1 
ATOM 823  C CD2 . HIS A 1 107 ? 18.930  16.607  11.309  1.00 31.30 107 A 1 
ATOM 824  C CE1 . HIS A 1 107 ? 19.126  17.051  9.174   1.00 30.66 107 A 1 
ATOM 825  N NE2 . HIS A 1 107 ? 18.465  17.402  10.268  1.00 30.62 107 A 1 
ATOM 826  N N   . ALA A 1 108 ? 21.973  11.938  12.426  1.00 41.90 108 A 1 
ATOM 827  C CA  . ALA A 1 108 ? 23.147  11.100  12.596  1.00 45.45 108 A 1 
ATOM 828  C C   . ALA A 1 108 ? 22.987  9.745   11.885  1.00 46.24 108 A 1 
ATOM 829  O O   . ALA A 1 108 ? 23.861  9.358   11.120  1.00 43.18 108 A 1 
ATOM 830  C CB  . ALA A 1 108 ? 23.409  10.919  14.099  1.00 43.87 108 A 1 
ATOM 831  N N   . ASP A 1 109 ? 21.853  9.067   12.083  1.00 45.46 109 A 1 
ATOM 832  C CA  . ASP A 1 109 ? 21.630  7.768   11.459  1.00 46.74 109 A 1 
ATOM 833  C C   . ASP A 1 109 ? 21.219  7.899   9.989   1.00 47.01 109 A 1 
ATOM 834  O O   . ASP A 1 109 ? 21.534  7.023   9.200   1.00 44.90 109 A 1 
ATOM 835  C CB  . ASP A 1 109 ? 20.595  6.964   12.225  1.00 44.59 109 A 1 
ATOM 836  C CG  . ASP A 1 109 ? 20.998  6.659   13.659  1.00 40.18 109 A 1 
ATOM 837  O OD1 . ASP A 1 109 ? 22.170  6.297   13.879  1.00 37.49 109 A 1 
ATOM 838  O OD2 . ASP A 1 109 ? 20.106  6.790   14.534  1.00 36.49 109 A 1 
ATOM 839  N N   . ALA A 1 110 ? 20.601  9.007   9.601   1.00 43.95 110 A 1 
ATOM 840  C CA  . ALA A 1 110 ? 20.422  9.329   8.197   1.00 47.19 110 A 1 
ATOM 841  C C   . ALA A 1 110 ? 21.772  9.546   7.506   1.00 47.72 110 A 1 
ATOM 842  O O   . ALA A 1 110 ? 21.981  9.060   6.397   1.00 46.79 110 A 1 
ATOM 843  C CB  . ALA A 1 110 ? 19.518  10.556  8.053   1.00 47.08 110 A 1 
ATOM 844  N N   . ALA A 1 111 ? 22.717  10.207  8.173   1.00 47.40 111 A 1 
ATOM 845  C CA  . ALA A 1 111 ? 24.081  10.350  7.684   1.00 50.14 111 A 1 
ATOM 846  C C   . ALA A 1 111 ? 24.818  9.001   7.663   1.00 49.61 111 A 1 
ATOM 847  O O   . ALA A 1 111 ? 25.498  8.705   6.685   1.00 48.19 111 A 1 
ATOM 848  C CB  . ALA A 1 111 ? 24.828  11.387  8.534   1.00 50.17 111 A 1 
ATOM 849  N N   . ALA A 1 112 ? 24.622  8.146   8.683   1.00 47.65 112 A 1 
ATOM 850  C CA  . ALA A 1 112 ? 25.181  6.800   8.709   1.00 50.61 112 A 1 
ATOM 851  C C   . ALA A 1 112 ? 24.594  5.915   7.603   1.00 50.79 112 A 1 
ATOM 852  O O   . ALA A 1 112 ? 25.327  5.191   6.933   1.00 49.39 112 A 1 
ATOM 853  C CB  . ALA A 1 112 ? 24.958  6.190   10.098  1.00 50.77 112 A 1 
ATOM 854  N N   . LEU A 1 113 ? 23.285  6.015   7.356   1.00 46.80 113 A 1 
ATOM 855  C CA  . LEU A 1 113 ? 22.613  5.352   6.247   1.00 48.76 113 A 1 
ATOM 856  C C   . LEU A 1 113 ? 23.090  5.873   4.895   1.00 48.48 113 A 1 
ATOM 857  O O   . LEU A 1 113 ? 23.320  5.072   3.999   1.00 47.43 113 A 1 
ATOM 858  C CB  . LEU A 1 113 ? 21.090  5.518   6.380   1.00 48.01 113 A 1 
ATOM 859  C CG  . LEU A 1 113 ? 20.440  4.466   7.287   1.00 44.81 113 A 1 
ATOM 860  C CD1 . LEU A 1 113 ? 18.999  4.862   7.605   1.00 41.79 113 A 1 
ATOM 861  C CD2 . LEU A 1 113 ? 20.440  3.108   6.606   1.00 43.38 113 A 1 
ATOM 862  N N   . CYS A 1 114 ? 23.269  7.189   4.751   1.00 46.29 114 A 1 
ATOM 863  C CA  . CYS A 1 114 ? 23.854  7.766   3.550   1.00 48.08 114 A 1 
ATOM 864  C C   . CYS A 1 114 ? 25.302  7.318   3.356   1.00 47.52 114 A 1 
ATOM 865  O O   . CYS A 1 114 ? 25.651  6.923   2.254   1.00 46.46 114 A 1 
ATOM 866  C CB  . CYS A 1 114 ? 23.745  9.294   3.581   1.00 46.94 114 A 1 
ATOM 867  S SG  . CYS A 1 114 ? 22.094  9.811   3.023   1.00 41.84 114 A 1 
ATOM 868  N N   . ALA A 1 115 ? 26.110  7.298   4.411   1.00 51.53 115 A 1 
ATOM 869  C CA  . ALA A 1 115 ? 27.486  6.826   4.346   1.00 55.09 115 A 1 
ATOM 870  C C   . ALA A 1 115 ? 27.552  5.319   4.017   1.00 54.62 115 A 1 
ATOM 871  O O   . ALA A 1 115 ? 28.348  4.905   3.178   1.00 54.26 115 A 1 
ATOM 872  C CB  . ALA A 1 115 ? 28.183  7.141   5.671   1.00 55.39 115 A 1 
ATOM 873  N N   . ALA A 1 116 ? 26.675  4.501   4.620   1.00 55.07 116 A 1 
ATOM 874  C CA  . ALA A 1 116 ? 26.565  3.083   4.292   1.00 57.61 116 A 1 
ATOM 875  C C   . ALA A 1 116 ? 26.066  2.869   2.859   1.00 57.72 116 A 1 
ATOM 876  O O   . ALA A 1 116 ? 26.539  1.967   2.161   1.00 56.22 116 A 1 
ATOM 877  C CB  . ALA A 1 116 ? 25.647  2.400   5.313   1.00 57.43 116 A 1 
ATOM 878  N N   . TYR A 1 117 ? 25.133  3.708   2.393   1.00 51.55 117 A 1 
ATOM 879  C CA  . TYR A 1 117 ? 24.658  3.696   1.012   1.00 53.87 117 A 1 
ATOM 880  C C   . TYR A 1 117 ? 25.750  4.115   0.040   1.00 53.78 117 A 1 
ATOM 881  O O   . TYR A 1 117 ? 25.961  3.427   -0.953  1.00 52.60 117 A 1 
ATOM 882  C CB  . TYR A 1 117 ? 23.423  4.597   0.891   1.00 52.47 117 A 1 
ATOM 883  C CG  . TYR A 1 117 ? 22.787  4.563   -0.486  1.00 48.73 117 A 1 
ATOM 884  C CD1 . TYR A 1 117 ? 23.158  5.491   -1.477  1.00 45.39 117 A 1 
ATOM 885  C CD2 . TYR A 1 117 ? 21.846  3.570   -0.783  1.00 46.43 117 A 1 
ATOM 886  C CE1 . TYR A 1 117 ? 22.577  5.432   -2.753  1.00 43.11 117 A 1 
ATOM 887  C CE2 . TYR A 1 117 ? 21.264  3.498   -2.062  1.00 44.01 117 A 1 
ATOM 888  C CZ  . TYR A 1 117 ? 21.632  4.430   -3.046  1.00 43.28 117 A 1 
ATOM 889  O OH  . TYR A 1 117 ? 21.063  4.352   -4.290  1.00 41.62 117 A 1 
ATOM 890  N N   . GLU A 1 118 ? 26.498  5.177   0.324   1.00 50.48 118 A 1 
ATOM 891  C CA  . GLU A 1 118 ? 27.638  5.599   -0.481  1.00 52.82 118 A 1 
ATOM 892  C C   . GLU A 1 118 ? 28.740  4.538   -0.501  1.00 52.53 118 A 1 
ATOM 893  O O   . GLU A 1 118 ? 29.256  4.222   -1.570  1.00 53.10 118 A 1 
ATOM 894  C CB  . GLU A 1 118 ? 28.207  6.938   0.018   1.00 51.80 118 A 1 
ATOM 895  C CG  . GLU A 1 118 ? 27.332  8.118   -0.420  1.00 48.29 118 A 1 
ATOM 896  C CD  . GLU A 1 118 ? 27.928  9.481   -0.040  1.00 45.45 118 A 1 
ATOM 897  O OE1 . GLU A 1 118 ? 27.369  10.495  -0.519  1.00 41.18 118 A 1 
ATOM 898  O OE2 . GLU A 1 118 ? 28.926  9.518   0.717   1.00 43.39 118 A 1 
ATOM 899  N N   . ALA A 1 119 ? 29.038  3.924   0.642   1.00 55.87 119 A 1 
ATOM 900  C CA  . ALA A 1 119 ? 29.980  2.807   0.707   1.00 58.23 119 A 1 
ATOM 901  C C   . ALA A 1 119 ? 29.507  1.617   -0.133  1.00 57.76 119 A 1 
ATOM 902  O O   . ALA A 1 119 ? 30.298  1.024   -0.871  1.00 56.77 119 A 1 
ATOM 903  C CB  . ALA A 1 119 ? 30.186  2.422   2.177   1.00 58.81 119 A 1 
ATOM 904  N N   . GLN A 1 120 ? 28.210  1.283   -0.095  1.00 51.10 120 A 1 
ATOM 905  C CA  . GLN A 1 120 ? 27.632  0.243   -0.947  1.00 54.04 120 A 1 
ATOM 906  C C   . GLN A 1 120 ? 27.629  0.617   -2.421  1.00 53.05 120 A 1 
ATOM 907  O O   . GLN A 1 120 ? 27.865  -0.249  -3.261  1.00 53.56 120 A 1 
ATOM 908  C CB  . GLN A 1 120 ? 26.201  -0.064  -0.519  1.00 53.94 120 A 1 
ATOM 909  C CG  . GLN A 1 120 ? 26.156  -0.938  0.729   1.00 50.43 120 A 1 
ATOM 910  C CD  . GLN A 1 120 ? 24.754  -1.009  1.297   1.00 46.79 120 A 1 
ATOM 911  O OE1 . GLN A 1 120 ? 23.754  -1.059  0.585   1.00 44.08 120 A 1 
ATOM 912  N NE2 . GLN A 1 120 ? 24.632  -1.018  2.601   1.00 42.34 120 A 1 
ATOM 913  N N   . VAL A 1 121 ? 27.371  1.877   -2.753  1.00 50.44 121 A 1 
ATOM 914  C CA  . VAL A 1 121 ? 27.452  2.369   -4.132  1.00 52.80 121 A 1 
ATOM 915  C C   . VAL A 1 121 ? 28.898  2.316   -4.619  1.00 53.34 121 A 1 
ATOM 916  O O   . VAL A 1 121 ? 29.140  1.865   -5.734  1.00 51.85 121 A 1 
ATOM 917  C CB  . VAL A 1 121 ? 26.858  3.778   -4.266  1.00 52.27 121 A 1 
ATOM 918  C CG1 . VAL A 1 121 ? 27.119  4.393   -5.645  1.00 46.89 121 A 1 
ATOM 919  C CG2 . VAL A 1 121 ? 25.331  3.726   -4.090  1.00 48.88 121 A 1 
ATOM 920  N N   . HIS A 1 122 ? 29.855  2.691   -3.778  1.00 53.72 122 A 1 
ATOM 921  C CA  . HIS A 1 122 ? 31.269  2.537   -4.095  1.00 54.55 122 A 1 
ATOM 922  C C   . HIS A 1 122 ? 31.665  1.073   -4.257  1.00 52.33 122 A 1 
ATOM 923  O O   . HIS A 1 122 ? 32.360  0.738   -5.217  1.00 52.70 122 A 1 
ATOM 924  C CB  . HIS A 1 122 ? 32.140  3.225   -3.032  1.00 55.05 122 A 1 
ATOM 925  C CG  . HIS A 1 122 ? 32.450  4.645   -3.415  1.00 52.99 122 A 1 
ATOM 926  N ND1 . HIS A 1 122 ? 33.299  5.028   -4.430  1.00 48.77 122 A 1 
ATOM 927  C CD2 . HIS A 1 122 ? 31.953  5.799   -2.865  1.00 47.81 122 A 1 
ATOM 928  C CE1 . HIS A 1 122 ? 33.311  6.370   -4.481  1.00 46.25 122 A 1 
ATOM 929  N NE2 . HIS A 1 122 ? 32.513  6.874   -3.553  1.00 46.58 122 A 1 
ATOM 930  N N   . TYR A 1 123 ? 31.187  0.179   -3.392  1.00 50.95 123 A 1 
ATOM 931  C CA  . TYR A 1 123 ? 31.438  -1.261  -3.502  1.00 53.93 123 A 1 
ATOM 932  C C   . TYR A 1 123 ? 30.751  -1.860  -4.737  1.00 53.34 123 A 1 
ATOM 933  O O   . TYR A 1 123 ? 31.367  -2.637  -5.465  1.00 52.32 123 A 1 
ATOM 934  C CB  . TYR A 1 123 ? 31.013  -1.952  -2.209  1.00 53.04 123 A 1 
ATOM 935  C CG  . TYR A 1 123 ? 31.607  -3.333  -2.066  1.00 49.82 123 A 1 
ATOM 936  C CD1 . TYR A 1 123 ? 30.853  -4.478  -2.380  1.00 47.22 123 A 1 
ATOM 937  C CD2 . TYR A 1 123 ? 32.935  -3.475  -1.625  1.00 46.02 123 A 1 
ATOM 938  C CE1 . TYR A 1 123 ? 31.421  -5.754  -2.254  1.00 40.98 123 A 1 
ATOM 939  C CE2 . TYR A 1 123 ? 33.513  -4.755  -1.492  1.00 43.12 123 A 1 
ATOM 940  C CZ  . TYR A 1 123 ? 32.750  -5.892  -1.801  1.00 42.05 123 A 1 
ATOM 941  O OH  . TYR A 1 123 ? 33.306  -7.145  -1.667  1.00 40.32 123 A 1 
ATOM 942  N N   . ALA A 1 124 ? 29.513  -1.450  -5.030  1.00 52.93 124 A 1 
ATOM 943  C CA  . ALA A 1 124 ? 28.813  -1.858  -6.243  1.00 55.25 124 A 1 
ATOM 944  C C   . ALA A 1 124 ? 29.506  -1.324  -7.508  1.00 54.28 124 A 1 
ATOM 945  O O   . ALA A 1 124 ? 29.603  -2.045  -8.497  1.00 52.39 124 A 1 
ATOM 946  C CB  . ALA A 1 124 ? 27.358  -1.385  -6.164  1.00 54.89 124 A 1 
ATOM 947  N N   . ASN A 1 125 ? 30.041  -0.110  -7.472  1.00 49.07 125 A 1 
ATOM 948  C CA  . ASN A 1 125 ? 30.852  0.441   -8.558  1.00 51.09 125 A 1 
ATOM 949  C C   . ASN A 1 125 ? 32.175  -0.319  -8.702  1.00 49.39 125 A 1 
ATOM 950  O O   . ASN A 1 125 ? 32.577  -0.616  -9.825  1.00 49.19 125 A 1 
ATOM 951  C CB  . ASN A 1 125 ? 31.085  1.944   -8.346  1.00 50.63 125 A 1 
ATOM 952  C CG  . ASN A 1 125 ? 29.871  2.785   -8.695  1.00 47.04 125 A 1 
ATOM 953  O OD1 . ASN A 1 125 ? 28.974  2.397   -9.418  1.00 45.12 125 A 1 
ATOM 954  N ND2 . ASN A 1 125 ? 29.832  4.011   -8.223  1.00 44.65 125 A 1 
ATOM 955  N N   . LEU A 1 126 ? 32.808  -0.696  -7.593  1.00 46.38 126 A 1 
ATOM 956  C CA  . LEU A 1 126 ? 33.996  -1.552  -7.633  1.00 50.82 126 A 1 
ATOM 957  C C   . LEU A 1 126 ? 33.680  -2.926  -8.222  1.00 50.53 126 A 1 
ATOM 958  O O   . LEU A 1 126 ? 34.419  -3.397  -9.087  1.00 49.38 126 A 1 
ATOM 959  C CB  . LEU A 1 126 ? 34.583  -1.684  -6.214  1.00 50.00 126 A 1 
ATOM 960  C CG  . LEU A 1 126 ? 35.561  -0.548  -5.868  1.00 47.16 126 A 1 
ATOM 961  C CD1 . LEU A 1 126 ? 35.744  -0.450  -4.365  1.00 42.94 126 A 1 
ATOM 962  C CD2 . LEU A 1 126 ? 36.931  -0.803  -6.510  1.00 45.60 126 A 1 
ATOM 963  N N   . LEU A 1 127 ? 32.560  -3.543  -7.829  1.00 49.48 127 A 1 
ATOM 964  C CA  . LEU A 1 127 ? 32.106  -4.808  -8.399  1.00 52.50 127 A 1 
ATOM 965  C C   . LEU A 1 127 ? 31.741  -4.673  -9.881  1.00 52.10 127 A 1 
ATOM 966  O O   . LEU A 1 127 ? 32.105  -5.539  -10.667 1.00 51.11 127 A 1 
ATOM 967  C CB  . LEU A 1 127 ? 30.907  -5.341  -7.602  1.00 52.29 127 A 1 
ATOM 968  C CG  . LEU A 1 127 ? 31.281  -5.982  -6.253  1.00 49.84 127 A 1 
ATOM 969  C CD1 . LEU A 1 127 ? 29.998  -6.282  -5.476  1.00 45.96 127 A 1 
ATOM 970  C CD2 . LEU A 1 127 ? 32.043  -7.290  -6.434  1.00 49.42 127 A 1 
ATOM 971  N N   . THR A 1 128 ? 31.079  -3.588  -10.278 1.00 51.17 128 A 1 
ATOM 972  C CA  . THR A 1 128 ? 30.792  -3.358  -11.703 1.00 53.19 128 A 1 
ATOM 973  C C   . THR A 1 128 ? 32.053  -3.101  -12.509 1.00 52.43 128 A 1 
ATOM 974  O O   . THR A 1 128 ? 32.164  -3.616  -13.614 1.00 51.74 128 A 1 
ATOM 975  C CB  . THR A 1 128 ? 29.784  -2.231  -11.951 1.00 52.15 128 A 1 
ATOM 976  O OG1 . THR A 1 128 ? 30.050  -1.085  -11.196 1.00 48.86 128 A 1 
ATOM 977  C CG2 . THR A 1 128 ? 28.360  -2.664  -11.629 1.00 48.96 128 A 1 
ATOM 978  N N   . VAL A 1 129 ? 33.041  -2.408  -11.960 1.00 52.04 129 A 1 
ATOM 979  C CA  . VAL A 1 129 ? 34.359  -2.240  -12.601 1.00 55.44 129 A 1 
ATOM 980  C C   . VAL A 1 129 ? 35.102  -3.581  -12.682 1.00 54.27 129 A 1 
ATOM 981  O O   . VAL A 1 129 ? 35.700  -3.877  -13.712 1.00 53.56 129 A 1 
ATOM 982  C CB  . VAL A 1 129 ? 35.198  -1.165  -11.875 1.00 54.37 129 A 1 
ATOM 983  C CG1 . VAL A 1 129 ? 36.637  -1.096  -12.392 1.00 49.14 129 A 1 
ATOM 984  C CG2 . VAL A 1 129 ? 34.590  0.219   -12.085 1.00 50.16 129 A 1 
ATOM 985  N N   . MET A 1 130 ? 35.028  -4.424  -11.639 1.00 53.10 130 A 1 
ATOM 986  C CA  . MET A 1 130 ? 35.598  -5.774  -11.707 1.00 53.79 130 A 1 
ATOM 987  C C   . MET A 1 130 ? 34.861  -6.661  -12.712 1.00 51.51 130 A 1 
ATOM 988  O O   . MET A 1 130 ? 35.514  -7.383  -13.464 1.00 51.02 130 A 1 
ATOM 989  C CB  . MET A 1 130 ? 35.614  -6.443  -10.326 1.00 53.65 130 A 1 
ATOM 990  C CG  . MET A 1 130 ? 36.778  -5.953  -9.462  1.00 50.75 130 A 1 
ATOM 991  S SD  . MET A 1 130 ? 37.246  -7.166  -8.200  1.00 47.37 130 A 1 
ATOM 992  C CE  . MET A 1 130 ? 38.673  -6.331  -7.464  1.00 41.38 130 A 1 
ATOM 993  N N   . HIS A 1 131 ? 33.530  -6.582  -12.783 1.00 53.09 131 A 1 
ATOM 994  C CA  . HIS A 1 131 ? 32.762  -7.312  -13.788 1.00 53.26 131 A 1 
ATOM 995  C C   . HIS A 1 131 ? 32.982  -6.778  -15.205 1.00 49.84 131 A 1 
ATOM 996  O O   . HIS A 1 131 ? 32.980  -7.575  -16.142 1.00 50.25 131 A 1 
ATOM 997  C CB  . HIS A 1 131 ? 31.275  -7.308  -13.424 1.00 52.75 131 A 1 
ATOM 998  C CG  . HIS A 1 131 ? 30.919  -8.372  -12.435 1.00 51.72 131 A 1 
ATOM 999  N ND1 . HIS A 1 131 ? 31.039  -9.732  -12.632 1.00 47.39 131 A 1 
ATOM 1000 C CD2 . HIS A 1 131 ? 30.393  -8.210  -11.179 1.00 46.70 131 A 1 
ATOM 1001 C CE1 . HIS A 1 131 ? 30.612  -10.364 -11.530 1.00 45.63 131 A 1 
ATOM 1002 N NE2 . HIS A 1 131 ? 30.206  -9.479  -10.626 1.00 45.17 131 A 1 
ATOM 1003 N N   . GLN A 1 132 ? 33.238  -5.488  -15.382 1.00 45.05 132 A 1 
ATOM 1004 C CA  . GLN A 1 132 ? 33.663  -4.938  -16.675 1.00 50.18 132 A 1 
ATOM 1005 C C   . GLN A 1 132 ? 35.047  -5.435  -17.096 1.00 48.70 132 A 1 
ATOM 1006 O O   . GLN A 1 132 ? 35.324  -5.491  -18.285 1.00 48.20 132 A 1 
ATOM 1007 C CB  . GLN A 1 132 ? 33.674  -3.407  -16.636 1.00 50.61 132 A 1 
ATOM 1008 C CG  . GLN A 1 132 ? 32.281  -2.810  -16.856 1.00 48.33 132 A 1 
ATOM 1009 C CD  . GLN A 1 132 ? 32.299  -1.282  -16.853 1.00 44.14 132 A 1 
ATOM 1010 O OE1 . GLN A 1 132 ? 33.264  -0.626  -16.491 1.00 41.98 132 A 1 
ATOM 1011 N NE2 . GLN A 1 132 ? 31.229  -0.660  -17.266 1.00 39.22 132 A 1 
ATOM 1012 N N   . ARG A 1 133 ? 35.913  -5.785  -16.128 1.00 42.12 133 A 1 
ATOM 1013 C CA  . ARG A 1 133 ? 37.224  -6.360  -16.452 1.00 44.53 133 A 1 
ATOM 1014 C C   . ARG A 1 133 ? 37.150  -7.827  -16.849 1.00 42.34 133 A 1 
ATOM 1015 O O   . ARG A 1 133 ? 38.064  -8.279  -17.539 1.00 41.52 133 A 1 
ATOM 1016 C CB  . ARG A 1 133 ? 38.200  -6.197  -15.284 1.00 43.94 133 A 1 
ATOM 1017 C CG  . ARG A 1 133 ? 38.809  -4.803  -15.257 1.00 41.54 133 A 1 
ATOM 1018 C CD  . ARG A 1 133 ? 39.892  -4.765  -14.179 1.00 41.94 133 A 1 
ATOM 1019 N NE  . ARG A 1 133 ? 40.619  -3.492  -14.194 1.00 37.20 133 A 1 
ATOM 1020 C CZ  . ARG A 1 133 ? 41.698  -3.212  -13.468 1.00 35.26 133 A 1 
ATOM 1021 N NH1 . ARG A 1 133 ? 42.213  -4.086  -12.646 1.00 32.72 133 A 1 
ATOM 1022 N NH2 . ARG A 1 133 ? 42.263  -2.045  -13.571 1.00 31.68 133 A 1 
ATOM 1023 N N   . MET A 1 134 ? 36.142  -8.577  -16.425 1.00 42.46 134 A 1 
ATOM 1024 C CA  . MET A 1 134 ? 35.907  -9.866  -17.063 1.00 43.94 134 A 1 
ATOM 1025 C C   . MET A 1 134 ? 35.362  -9.579  -18.459 1.00 41.88 134 A 1 
ATOM 1026 O O   . MET A 1 134 ? 34.376  -8.850  -18.573 1.00 40.78 134 A 1 
ATOM 1027 C CB  . MET A 1 134 ? 34.978  -10.765 -16.246 1.00 43.59 134 A 1 
ATOM 1028 C CG  . MET A 1 134 ? 35.762  -11.470 -15.133 1.00 40.56 134 A 1 
ATOM 1029 S SD  . MET A 1 134 ? 35.133  -13.107 -14.659 1.00 37.34 134 A 1 
ATOM 1030 C CE  . MET A 1 134 ? 34.074  -12.645 -13.275 1.00 33.98 134 A 1 
ATOM 1031 N N   . PRO A 1 135 ? 36.010  -10.101 -19.512 1.00 38.90 135 A 1 
ATOM 1032 C CA  . PRO A 1 135 ? 35.529  -9.927  -20.863 1.00 40.88 135 A 1 
ATOM 1033 C C   . PRO A 1 135 ? 34.199  -10.669 -20.973 1.00 40.48 135 A 1 
ATOM 1034 O O   . PRO A 1 135 ? 34.148  -11.850 -21.299 1.00 39.59 135 A 1 
ATOM 1035 C CB  . PRO A 1 135 ? 36.641  -10.481 -21.768 1.00 39.29 135 A 1 
ATOM 1036 C CG  . PRO A 1 135 ? 37.298  -11.548 -20.904 1.00 38.98 135 A 1 
ATOM 1037 C CD  . PRO A 1 135 ? 37.164  -10.996 -19.486 1.00 42.91 135 A 1 
ATOM 1038 N N   . VAL A 1 136 ? 33.139  -9.991  -20.635 1.00 36.15 136 A 1 
ATOM 1039 C CA  . VAL A 1 136 ? 31.813  -10.418 -21.036 1.00 38.85 136 A 1 
ATOM 1040 C C   . VAL A 1 136 ? 31.881  -10.388 -22.549 1.00 38.07 136 A 1 
ATOM 1041 O O   . VAL A 1 136 ? 31.969  -9.310  -23.133 1.00 36.22 136 A 1 
ATOM 1042 C CB  . VAL A 1 136 ? 30.702  -9.496  -20.501 1.00 37.19 136 A 1 
ATOM 1043 C CG1 . VAL A 1 136 ? 29.322  -10.002 -20.943 1.00 34.23 136 A 1 
ATOM 1044 C CG2 . VAL A 1 136 ? 30.718  -9.457  -18.972 1.00 35.91 136 A 1 
ATOM 1045 N N   . VAL A 1 137 ? 31.902  -11.578 -23.166 1.00 34.22 137 A 1 
ATOM 1046 C CA  . VAL A 1 137 ? 31.768  -11.703 -24.612 1.00 37.93 137 A 1 
ATOM 1047 C C   . VAL A 1 137 ? 30.399  -11.121 -24.933 1.00 37.39 137 A 1 
ATOM 1048 O O   . VAL A 1 137 ? 29.374  -11.797 -24.821 1.00 35.74 137 A 1 
ATOM 1049 C CB  . VAL A 1 137 ? 31.915  -13.158 -25.087 1.00 36.42 137 A 1 
ATOM 1050 C CG1 . VAL A 1 137 ? 31.824  -13.249 -26.614 1.00 33.25 137 A 1 
ATOM 1051 C CG2 . VAL A 1 137 ? 33.274  -13.735 -24.657 1.00 34.08 137 A 1 
ATOM 1052 N N   . SER A 1 138 ? 30.385  -9.840  -25.178 1.00 33.56 138 A 1 
ATOM 1053 C CA  . SER A 1 138 ? 29.182  -9.113  -25.497 1.00 36.87 138 A 1 
ATOM 1054 C C   . SER A 1 138 ? 28.736  -9.646  -26.843 1.00 36.65 138 A 1 
ATOM 1055 O O   . SER A 1 138 ? 29.339  -9.308  -27.857 1.00 35.11 138 A 1 
ATOM 1056 C CB  . SER A 1 138 ? 29.431  -7.598  -25.525 1.00 34.85 138 A 1 
ATOM 1057 O OG  . SER A 1 138 ? 30.490  -7.255  -26.388 1.00 32.91 138 A 1 
ATOM 1058 N N   . HIS A 1 139 ? 27.725  -10.517 -26.834 1.00 34.65 139 A 1 
ATOM 1059 C CA  . HIS A 1 139 ? 27.044  -10.833 -28.071 1.00 38.76 139 A 1 
ATOM 1060 C C   . HIS A 1 139 ? 26.707  -9.506  -28.736 1.00 37.64 139 A 1 
ATOM 1061 O O   . HIS A 1 139 ? 26.205  -8.610  -28.051 1.00 36.14 139 A 1 
ATOM 1062 C CB  . HIS A 1 139 ? 25.786  -11.669 -27.821 1.00 36.13 139 A 1 
ATOM 1063 C CG  . HIS A 1 139 ? 26.105  -13.133 -27.736 1.00 35.49 139 A 1 
ATOM 1064 N ND1 . HIS A 1 139 ? 26.474  -13.950 -28.786 1.00 33.28 139 A 1 
ATOM 1065 C CD2 . HIS A 1 139 ? 26.103  -13.927 -26.615 1.00 33.29 139 A 1 
ATOM 1066 C CE1 . HIS A 1 139 ? 26.686  -15.173 -28.314 1.00 30.78 139 A 1 
ATOM 1067 N NE2 . HIS A 1 139 ? 26.473  -15.201 -27.001 1.00 31.19 139 A 1 
ATOM 1068 N N   . PRO A 1 140 ? 27.047  -9.350  -30.016 1.00 36.66 140 A 1 
ATOM 1069 C CA  . PRO A 1 140 ? 26.918  -8.075  -30.677 1.00 39.24 140 A 1 
ATOM 1070 C C   . PRO A 1 140 ? 25.445  -7.676  -30.593 1.00 39.36 140 A 1 
ATOM 1071 O O   . PRO A 1 140 ? 24.586  -8.278  -31.232 1.00 37.93 140 A 1 
ATOM 1072 C CB  . PRO A 1 140 ? 27.426  -8.284  -32.108 1.00 36.79 140 A 1 
ATOM 1073 C CG  . PRO A 1 140 ? 27.275  -9.787  -32.336 1.00 36.61 140 A 1 
ATOM 1074 C CD  . PRO A 1 140 ? 27.506  -10.373 -30.948 1.00 41.00 140 A 1 
ATOM 1075 N N   . ALA A 1 141 ? 25.171  -6.714  -29.746 1.00 34.10 141 A 1 
ATOM 1076 C CA  . ALA A 1 141 ? 23.893  -6.052  -29.778 1.00 37.77 141 A 1 
ATOM 1077 C C   . ALA A 1 141 ? 23.791  -5.495  -31.195 1.00 37.43 141 A 1 
ATOM 1078 O O   . ALA A 1 141 ? 24.603  -4.655  -31.572 1.00 35.93 141 A 1 
ATOM 1079 C CB  . ALA A 1 141 ? 23.845  -4.952  -28.710 1.00 36.19 141 A 1 
ATOM 1080 N N   . VAL A 1 142 ? 22.860  -6.043  -31.989 1.00 34.81 142 A 1 
ATOM 1081 C CA  . VAL A 1 142 ? 22.612  -5.547  -33.337 1.00 38.30 142 A 1 
ATOM 1082 C C   . VAL A 1 142 ? 22.199  -4.096  -33.148 1.00 38.06 142 A 1 
ATOM 1083 O O   . VAL A 1 142 ? 21.077  -3.809  -32.737 1.00 36.51 142 A 1 
ATOM 1084 C CB  . VAL A 1 142 ? 21.548  -6.375  -34.078 1.00 37.00 142 A 1 
ATOM 1085 C CG1 . VAL A 1 142 ? 21.297  -5.812  -35.481 1.00 33.55 142 A 1 
ATOM 1086 C CG2 . VAL A 1 142 ? 22.003  -7.827  -34.224 1.00 34.86 142 A 1 
ATOM 1087 N N   . ALA A 1 143 ? 23.174  -3.222  -33.333 1.00 34.09 143 A 1 
ATOM 1088 C CA  . ALA A 1 143 ? 22.966  -1.801  -33.233 1.00 38.51 143 A 1 
ATOM 1089 C C   . ALA A 1 143 ? 21.980  -1.470  -34.344 1.00 38.43 143 A 1 
ATOM 1090 O O   . ALA A 1 143 ? 22.356  -1.447  -35.512 1.00 37.03 143 A 1 
ATOM 1091 C CB  . ALA A 1 143 ? 24.307  -1.074  -33.359 1.00 36.91 143 A 1 
ATOM 1092 N N   . ILE A 1 144 ? 20.701  -1.288  -33.978 1.00 35.43 144 A 1 
ATOM 1093 C CA  . ILE A 1 144 ? 19.736  -0.706  -34.904 1.00 38.75 144 A 1 
ATOM 1094 C C   . ILE A 1 144 ? 20.385  0.601   -35.331 1.00 38.38 144 A 1 
ATOM 1095 O O   . ILE A 1 144 ? 20.692  1.410   -34.454 1.00 36.78 144 A 1 
ATOM 1096 C CB  . ILE A 1 144 ? 18.363  -0.482  -34.244 1.00 36.98 144 A 1 
ATOM 1097 C CG1 . ILE A 1 144 ? 17.770  -1.820  -33.758 1.00 35.16 144 A 1 
ATOM 1098 C CG2 . ILE A 1 144 ? 17.409  0.196   -35.245 1.00 36.26 144 A 1 
ATOM 1099 C CD1 . ILE A 1 144 ? 16.478  -1.675  -32.945 1.00 34.31 144 A 1 
ATOM 1100 N N   . PRO A 1 145 ? 20.688  0.762   -36.626 1.00 36.08 145 A 1 
ATOM 1101 C CA  . PRO A 1 145 ? 21.487  1.879   -37.070 1.00 39.19 145 A 1 
ATOM 1102 C C   . PRO A 1 145 ? 20.792  3.148   -36.587 1.00 39.32 145 A 1 
ATOM 1103 O O   . PRO A 1 145 ? 19.598  3.320   -36.858 1.00 37.78 145 A 1 
ATOM 1104 C CB  . PRO A 1 145 ? 21.574  1.767   -38.594 1.00 36.95 145 A 1 
ATOM 1105 C CG  . PRO A 1 145 ? 20.391  0.883   -38.960 1.00 36.81 145 A 1 
ATOM 1106 C CD  . PRO A 1 145 ? 20.246  -0.035  -37.756 1.00 40.42 145 A 1 
ATOM 1107 N N   . PRO A 1 146 ? 21.464  4.007   -35.823 1.00 35.99 146 A 1 
ATOM 1108 C CA  . PRO A 1 146 ? 20.878  5.263   -35.436 1.00 38.61 146 A 1 
ATOM 1109 C C   . PRO A 1 146 ? 20.569  5.995   -36.737 1.00 38.12 146 A 1 
ATOM 1110 O O   . PRO A 1 146 ? 21.479  6.270   -37.508 1.00 36.48 146 A 1 
ATOM 1111 C CB  . PRO A 1 146 ? 21.919  5.972   -34.555 1.00 36.82 146 A 1 
ATOM 1112 C CG  . PRO A 1 146 ? 23.249  5.383   -35.025 1.00 36.69 146 A 1 
ATOM 1113 C CD  . PRO A 1 146 ? 22.876  3.958   -35.447 1.00 40.99 146 A 1 
ATOM 1114 N N   . VAL A 1 147 ? 19.290  6.216   -37.007 1.00 35.05 147 A 1 
ATOM 1115 C CA  . VAL A 1 147 ? 18.895  7.038   -38.148 1.00 38.23 147 A 1 
ATOM 1116 C C   . VAL A 1 147 ? 19.571  8.379   -37.917 1.00 37.96 147 A 1 
ATOM 1117 O O   . VAL A 1 147 ? 19.228  9.090   -36.968 1.00 36.06 147 A 1 
ATOM 1118 C CB  . VAL A 1 147 ? 17.372  7.176   -38.271 1.00 35.84 147 A 1 
ATOM 1119 C CG1 . VAL A 1 147 ? 16.986  8.057   -39.455 1.00 33.32 147 A 1 
ATOM 1120 C CG2 . VAL A 1 147 ? 16.719  5.794   -38.467 1.00 35.31 147 A 1 
ATOM 1121 N N   . SER A 1 148 ? 20.591  8.637   -38.713 1.00 35.12 148 A 1 
ATOM 1122 C CA  . SER A 1 148 ? 21.402  9.830   -38.598 1.00 38.44 148 A 1 
ATOM 1123 C C   . SER A 1 148 ? 20.495  11.016  -38.897 1.00 37.39 148 A 1 
ATOM 1124 O O   . SER A 1 148 ? 20.191  11.284  -40.056 1.00 35.95 148 A 1 
ATOM 1125 C CB  . SER A 1 148 ? 22.586  9.771   -39.566 1.00 37.22 148 A 1 
ATOM 1126 O OG  . SER A 1 148 ? 22.142  9.485   -40.881 1.00 34.77 148 A 1 
ATOM 1127 N N   . LEU A 1 149 ? 20.049  11.686  -37.848 1.00 33.02 149 A 1 
ATOM 1128 C CA  . LEU A 1 149 ? 19.557  13.038  -38.011 1.00 37.96 149 A 1 
ATOM 1129 C C   . LEU A 1 149 ? 20.731  13.828  -38.574 1.00 36.89 149 A 1 
ATOM 1130 O O   . LEU A 1 149 ? 21.731  14.038  -37.884 1.00 35.18 149 A 1 
ATOM 1131 C CB  . LEU A 1 149 ? 19.046  13.592  -36.670 1.00 35.74 149 A 1 
ATOM 1132 C CG  . LEU A 1 149 ? 17.559  13.269  -36.428 1.00 33.72 149 A 1 
ATOM 1133 C CD1 . LEU A 1 149 ? 17.209  13.449  -34.957 1.00 33.02 149 A 1 
ATOM 1134 C CD2 . LEU A 1 149 ? 16.646  14.194  -37.251 1.00 35.59 149 A 1 
ATOM 1135 N N   . PHE A 1 150 ? 20.606  14.213  -39.837 1.00 29.28 150 A 1 
ATOM 1136 C CA  . PHE A 1 150 ? 21.522  15.077  -40.562 1.00 32.87 150 A 1 
ATOM 1137 C C   . PHE A 1 150 ? 21.478  16.494  -39.964 1.00 31.56 150 A 1 
ATOM 1138 O O   . PHE A 1 150 ? 21.017  17.437  -40.604 1.00 30.49 150 A 1 
ATOM 1139 C CB  . PHE A 1 150 ? 21.152  15.090  -42.050 1.00 31.04 150 A 1 
ATOM 1140 C CG  . PHE A 1 150 ? 21.676  13.946  -42.895 1.00 30.81 150 A 1 
ATOM 1141 C CD1 . PHE A 1 150 ? 22.857  14.128  -43.639 1.00 31.00 150 A 1 
ATOM 1142 C CD2 . PHE A 1 150 ? 20.972  12.735  -43.003 1.00 32.09 150 A 1 
ATOM 1143 C CE1 . PHE A 1 150 ? 23.316  13.115  -44.502 1.00 30.14 150 A 1 
ATOM 1144 C CE2 . PHE A 1 150 ? 21.432  11.722  -43.854 1.00 29.61 150 A 1 
ATOM 1145 C CZ  . PHE A 1 150 ? 22.600  11.910  -44.612 1.00 28.75 150 A 1 
ATOM 1146 N N   . ALA A 1 151 ? 21.901  16.643  -38.723 1.00 35.42 151 A 1 
ATOM 1147 C CA  . ALA A 1 151 ? 22.287  17.955  -38.252 1.00 40.55 151 A 1 
ATOM 1148 C C   . ALA A 1 151 ? 23.677  18.221  -38.848 1.00 39.75 151 A 1 
ATOM 1149 O O   . ALA A 1 151 ? 24.664  17.637  -38.396 1.00 38.40 151 A 1 
ATOM 1150 C CB  . ALA A 1 151 ? 22.247  17.990  -36.732 1.00 39.15 151 A 1 
ATOM 1151 N N   . GLU A 1 152 ? 23.735  19.074  -39.869 1.00 33.54 152 A 1 
ATOM 1152 C CA  . GLU A 1 152 ? 24.950  19.496  -40.585 1.00 35.81 152 A 1 
ATOM 1153 C C   . GLU A 1 152 ? 25.919  20.347  -39.736 1.00 34.59 152 A 1 
ATOM 1154 O O   . GLU A 1 152 ? 26.669  21.148  -40.272 1.00 33.42 152 A 1 
ATOM 1155 C CB  . GLU A 1 152 ? 24.562  20.301  -41.839 1.00 34.33 152 A 1 
ATOM 1156 C CG  . GLU A 1 152 ? 23.968  19.482  -42.984 1.00 32.76 152 A 1 
ATOM 1157 C CD  . GLU A 1 152 ? 23.736  20.347  -44.237 1.00 31.85 152 A 1 
ATOM 1158 O OE1 . GLU A 1 152 ? 23.853  19.792  -45.350 1.00 30.14 152 A 1 
ATOM 1159 O OE2 . GLU A 1 152 ? 23.395  21.545  -44.080 1.00 32.86 152 A 1 
ATOM 1160 N N   . ALA A 1 153 ? 25.900  20.234  -38.430 1.00 35.12 153 A 1 
ATOM 1161 C CA  . ALA A 1 153 ? 26.822  21.032  -37.637 1.00 38.93 153 A 1 
ATOM 1162 C C   . ALA A 1 153 ? 28.260  20.601  -37.953 1.00 38.18 153 A 1 
ATOM 1163 O O   . ALA A 1 153 ? 28.713  19.551  -37.501 1.00 36.61 153 A 1 
ATOM 1164 C CB  . ALA A 1 153 ? 26.453  20.913  -36.159 1.00 37.64 153 A 1 
ATOM 1165 N N   . GLU A 1 154 ? 28.971  21.434  -38.740 1.00 34.60 154 A 1 
ATOM 1166 C CA  . GLU A 1 154 ? 30.321  21.234  -39.293 1.00 37.50 154 A 1 
ATOM 1167 C C   . GLU A 1 154 ? 31.447  21.134  -38.243 1.00 36.77 154 A 1 
ATOM 1168 O O   . GLU A 1 154 ? 32.611  21.303  -38.589 1.00 35.29 154 A 1 
ATOM 1169 C CB  . GLU A 1 154 ? 30.669  22.407  -40.226 1.00 36.30 154 A 1 
ATOM 1170 C CG  . GLU A 1 154 ? 29.944  22.445  -41.574 1.00 34.14 154 A 1 
ATOM 1171 C CD  . GLU A 1 154 ? 30.521  23.553  -42.475 1.00 32.26 154 A 1 
ATOM 1172 O OE1 . GLU A 1 154 ? 30.606  23.330  -43.698 1.00 30.27 154 A 1 
ATOM 1173 O OE2 . GLU A 1 154 ? 30.886  24.622  -41.933 1.00 33.63 154 A 1 
ATOM 1174 N N   . ALA A 1 155 ? 31.155  20.945  -36.981 1.00 34.14 155 A 1 
ATOM 1175 C CA  . ALA A 1 155 ? 32.183  21.072  -35.953 1.00 37.66 155 A 1 
ATOM 1176 C C   . ALA A 1 155 ? 33.339  20.095  -36.228 1.00 37.46 155 A 1 
ATOM 1177 O O   . ALA A 1 155 ? 33.205  18.880  -36.078 1.00 35.67 155 A 1 
ATOM 1178 C CB  . ALA A 1 155 ? 31.551  20.901  -34.575 1.00 36.31 155 A 1 
ATOM 1179 N N   . THR A 1 156 ? 34.478  20.663  -36.633 1.00 36.33 156 A 1 
ATOM 1180 C CA  . THR A 1 156 ? 35.664  20.021  -37.229 1.00 39.27 156 A 1 
ATOM 1181 C C   . THR A 1 156 ? 36.509  19.204  -36.257 1.00 38.23 156 A 1 
ATOM 1182 O O   . THR A 1 156 ? 37.698  19.005  -36.509 1.00 36.18 156 A 1 
ATOM 1183 C CB  . THR A 1 156 ? 36.558  21.101  -37.868 1.00 37.24 156 A 1 
ATOM 1184 O OG1 . THR A 1 156 ? 36.749  22.163  -36.959 1.00 35.30 156 A 1 
ATOM 1185 C CG2 . THR A 1 156 ? 35.957  21.689  -39.142 1.00 36.71 156 A 1 
ATOM 1186 N N   . ALA A 1 157 ? 35.962  18.788  -35.110 1.00 35.15 157 A 1 
ATOM 1187 C CA  . ALA A 1 157 ? 36.785  18.169  -34.077 1.00 38.07 157 A 1 
ATOM 1188 C C   . ALA A 1 157 ? 37.525  16.934  -34.634 1.00 37.59 157 A 1 
ATOM 1189 O O   . ALA A 1 157 ? 36.896  16.067  -35.244 1.00 35.84 157 A 1 
ATOM 1190 C CB  . ALA A 1 157 ? 35.925  17.839  -32.859 1.00 36.76 157 A 1 
ATOM 1191 N N   . PRO A 1 158 ? 38.855  16.862  -34.474 1.00 35.52 158 A 1 
ATOM 1192 C CA  . PRO A 1 158 ? 39.674  15.911  -35.205 1.00 37.87 158 A 1 
ATOM 1193 C C   . PRO A 1 158 ? 39.352  14.481  -34.774 1.00 37.45 158 A 1 
ATOM 1194 O O   . PRO A 1 158 ? 39.486  14.108  -33.606 1.00 35.64 158 A 1 
ATOM 1195 C CB  . PRO A 1 158 ? 41.128  16.316  -34.924 1.00 35.38 158 A 1 
ATOM 1196 C CG  . PRO A 1 158 ? 41.043  17.057  -33.592 1.00 35.34 158 A 1 
ATOM 1197 C CD  . PRO A 1 158 ? 39.681  17.734  -33.649 1.00 39.53 158 A 1 
ATOM 1198 N N   . VAL A 1 159 ? 38.955  13.682  -35.764 1.00 33.08 159 A 1 
ATOM 1199 C CA  . VAL A 1 159 ? 38.666  12.262  -35.608 1.00 36.29 159 A 1 
ATOM 1200 C C   . VAL A 1 159 ? 39.992  11.527  -35.376 1.00 36.00 159 A 1 
ATOM 1201 O O   . VAL A 1 159 ? 40.632  11.082  -36.322 1.00 33.65 159 A 1 
ATOM 1202 C CB  . VAL A 1 159 ? 37.910  11.725  -36.842 1.00 34.07 159 A 1 
ATOM 1203 C CG1 . VAL A 1 159 ? 37.517  10.255  -36.682 1.00 31.56 159 A 1 
ATOM 1204 C CG2 . VAL A 1 159 ? 36.624  12.521  -37.098 1.00 33.71 159 A 1 
ATOM 1205 N N   . LEU A 1 160 ? 40.405  11.413  -34.113 1.00 33.54 160 A 1 
ATOM 1206 C CA  . LEU A 1 160 ? 41.508  10.521  -33.756 1.00 37.28 160 A 1 
ATOM 1207 C C   . LEU A 1 160 ? 41.052  9.078   -33.963 1.00 36.11 160 A 1 
ATOM 1208 O O   . LEU A 1 160 ? 40.500  8.430   -33.068 1.00 34.14 160 A 1 
ATOM 1209 C CB  . LEU A 1 160 ? 42.011  10.812  -32.329 1.00 35.41 160 A 1 
ATOM 1210 C CG  . LEU A 1 160 ? 43.147  11.842  -32.286 1.00 34.03 160 A 1 
ATOM 1211 C CD1 . LEU A 1 160 ? 43.370  12.333  -30.853 1.00 33.20 160 A 1 
ATOM 1212 C CD2 . LEU A 1 160 ? 44.471  11.238  -32.784 1.00 36.76 160 A 1 
ATOM 1213 N N   . GLY A 1 161 ? 41.238  8.594   -35.191 1.00 34.40 161 A 1 
ATOM 1214 C CA  . GLY A 1 161 ? 40.852  7.276   -35.656 1.00 37.85 161 A 1 
ATOM 1215 C C   . GLY A 1 161 ? 41.722  6.180   -35.051 1.00 37.10 161 A 1 
ATOM 1216 O O   . GLY A 1 161 ? 42.614  5.686   -35.729 1.00 35.06 161 A 1 
ATOM 1217 N N   . ARG A 1 162 ? 41.486  5.806   -33.802 1.00 30.35 162 A 1 
ATOM 1218 C CA  . ARG A 1 162 ? 42.069  4.560   -33.298 1.00 35.50 162 A 1 
ATOM 1219 C C   . ARG A 1 162 ? 41.457  3.398   -34.068 1.00 34.36 162 A 1 
ATOM 1220 O O   . ARG A 1 162 ? 40.248  3.214   -34.070 1.00 31.96 162 A 1 
ATOM 1221 C CB  . ARG A 1 162 ? 41.921  4.406   -31.782 1.00 34.15 162 A 1 
ATOM 1222 C CG  . ARG A 1 162 ? 43.114  5.034   -31.060 1.00 33.19 162 A 1 
ATOM 1223 C CD  . ARG A 1 162 ? 43.084  4.680   -29.563 1.00 32.16 162 A 1 
ATOM 1224 N NE  . ARG A 1 162 ? 44.302  5.125   -28.878 1.00 30.28 162 A 1 
ATOM 1225 C CZ  . ARG A 1 162 ? 44.606  4.890   -27.604 1.00 29.25 162 A 1 
ATOM 1226 N NH1 . ARG A 1 162 ? 43.789  4.219   -26.825 1.00 28.33 162 A 1 
ATOM 1227 N NH2 . ARG A 1 162 ? 45.731  5.305   -27.098 1.00 27.12 162 A 1 
ATOM 1228 N N   . LYS A 1 163 ? 42.326  2.668   -34.747 1.00 28.23 163 A 1 
ATOM 1229 C CA  . LYS A 1 163 ? 42.067  1.618   -35.735 1.00 32.83 163 A 1 
ATOM 1230 C C   . LYS A 1 163 ? 41.782  0.251   -35.117 1.00 31.46 163 A 1 
ATOM 1231 O O   . LYS A 1 163 ? 42.214  -0.738  -35.709 1.00 29.63 163 A 1 
ATOM 1232 C CB  . LYS A 1 163 ? 43.293  1.496   -36.659 1.00 31.51 163 A 1 
ATOM 1233 C CG  . LYS A 1 163 ? 43.292  2.341   -37.924 1.00 30.04 163 A 1 
ATOM 1234 C CD  . LYS A 1 163 ? 44.517  1.940   -38.749 1.00 28.66 163 A 1 
ATOM 1235 C CE  . LYS A 1 163 ? 44.529  2.602   -40.126 1.00 25.95 163 A 1 
ATOM 1236 N NZ  . LYS A 1 163 ? 45.688  2.160   -40.920 1.00 25.96 163 A 1 
ATOM 1237 N N   . GLU A 1 164 ? 41.181  0.144   -33.937 1.00 28.23 164 A 1 
ATOM 1238 C CA  . GLU A 1 164 ? 41.080  -1.160  -33.279 1.00 31.87 164 A 1 
ATOM 1239 C C   . GLU A 1 164 ? 40.358  -2.183  -34.167 1.00 31.13 164 A 1 
ATOM 1240 O O   . GLU A 1 164 ? 39.320  -1.896  -34.776 1.00 29.86 164 A 1 
ATOM 1241 C CB  . GLU A 1 164 ? 40.511  -1.044  -31.858 1.00 30.73 164 A 1 
ATOM 1242 C CG  . GLU A 1 164 ? 41.581  -0.463  -30.905 1.00 29.14 164 A 1 
ATOM 1243 C CD  . GLU A 1 164 ? 41.145  -0.337  -29.424 1.00 27.96 164 A 1 
ATOM 1244 O OE1 . GLU A 1 164 ? 42.021  0.035   -28.611 1.00 27.24 164 A 1 
ATOM 1245 O OE2 . GLU A 1 164 ? 39.950  -0.536  -29.128 1.00 30.59 164 A 1 
ATOM 1246 N N   . GLU A 1 165 ? 41.016  -3.351  -34.323 1.00 30.51 165 A 1 
ATOM 1247 C CA  . GLU A 1 165 ? 40.857  -4.278  -35.450 1.00 32.87 165 A 1 
ATOM 1248 C C   . GLU A 1 165 ? 39.614  -5.172  -35.394 1.00 32.40 165 A 1 
ATOM 1249 O O   . GLU A 1 165 ? 39.463  -6.027  -36.277 1.00 30.64 165 A 1 
ATOM 1250 C CB  . GLU A 1 165 ? 42.109  -5.168  -35.554 1.00 31.71 165 A 1 
ATOM 1251 C CG  . GLU A 1 165 ? 43.368  -4.417  -36.002 1.00 29.93 165 A 1 
ATOM 1252 C CD  . GLU A 1 165 ? 44.569  -5.364  -36.178 1.00 29.01 165 A 1 
ATOM 1253 O OE1 . GLU A 1 165 ? 45.356  -5.134  -37.125 1.00 27.99 165 A 1 
ATOM 1254 O OE2 . GLU A 1 165 ? 44.714  -6.298  -35.365 1.00 31.01 165 A 1 
ATOM 1255 N N   . ASP A 1 166 ? 38.714  -5.021  -34.422 1.00 29.52 166 A 1 
ATOM 1256 C CA  . ASP A 1 166 ? 37.613  -5.963  -34.146 1.00 32.95 166 A 1 
ATOM 1257 C C   . ASP A 1 166 ? 36.491  -5.982  -35.210 1.00 32.36 166 A 1 
ATOM 1258 O O   . ASP A 1 166 ? 35.319  -6.254  -34.948 1.00 30.72 166 A 1 
ATOM 1259 C CB  . ASP A 1 166 ? 37.077  -5.748  -32.716 1.00 31.74 166 A 1 
ATOM 1260 C CG  . ASP A 1 166 ? 37.978  -6.322  -31.620 1.00 29.13 166 A 1 
ATOM 1261 O OD1 . ASP A 1 166 ? 38.782  -7.238  -31.922 1.00 28.12 166 A 1 
ATOM 1262 O OD2 . ASP A 1 166 ? 37.809  -5.882  -30.462 1.00 27.85 166 A 1 
ATOM 1263 N N   . THR A 1 167 ? 36.857  -5.712  -36.441 1.00 32.42 167 A 1 
ATOM 1264 C CA  . THR A 1 167 ? 36.013  -5.728  -37.634 1.00 35.08 167 A 1 
ATOM 1265 C C   . THR A 1 167 ? 35.512  -7.114  -38.020 1.00 34.89 167 A 1 
ATOM 1266 O O   . THR A 1 167 ? 34.536  -7.204  -38.774 1.00 33.17 167 A 1 
ATOM 1267 C CB  . THR A 1 167 ? 36.780  -5.154  -38.834 1.00 33.75 167 A 1 
ATOM 1268 O OG1 . THR A 1 167 ? 38.091  -5.677  -38.891 1.00 32.59 167 A 1 
ATOM 1269 C CG2 . THR A 1 167 ? 36.907  -3.635  -38.753 1.00 34.53 167 A 1 
ATOM 1270 N N   . SER A 1 168 ? 36.139  -8.188  -37.563 1.00 34.19 168 A 1 
ATOM 1271 C CA  . SER A 1 168 ? 35.911  -9.521  -38.126 1.00 36.04 168 A 1 
ATOM 1272 C C   . SER A 1 168 ? 34.504  -10.067 -37.889 1.00 35.63 168 A 1 
ATOM 1273 O O   . SER A 1 168 ? 33.938  -10.717 -38.769 1.00 34.52 168 A 1 
ATOM 1274 C CB  . SER A 1 168 ? 36.952  -10.510 -37.583 1.00 35.29 168 A 1 
ATOM 1275 O OG  . SER A 1 168 ? 36.837  -10.628 -36.180 1.00 34.06 168 A 1 
ATOM 1276 N N   . TRP A 1 169 ? 33.909  -9.770  -36.728 1.00 36.68 169 A 1 
ATOM 1277 C CA  . TRP A 1 169 ? 32.627  -10.361 -36.333 1.00 36.42 169 A 1 
ATOM 1278 C C   . TRP A 1 169 ? 31.427  -9.821  -37.115 1.00 35.18 169 A 1 
ATOM 1279 O O   . TRP A 1 169 ? 30.380  -10.459 -37.159 1.00 33.81 169 A 1 
ATOM 1280 C CB  . TRP A 1 169 ? 32.431  -10.193 -34.827 1.00 35.85 169 A 1 
ATOM 1281 C CG  . TRP A 1 169 ? 33.306  -11.064 -33.985 1.00 36.09 169 A 1 
ATOM 1282 C CD1 . TRP A 1 169 ? 34.607  -10.858 -33.685 1.00 32.82 169 A 1 
ATOM 1283 C CD2 . TRP A 1 169 ? 32.940  -12.334 -33.331 1.00 33.32 169 A 1 
ATOM 1284 N NE1 . TRP A 1 169 ? 35.079  -11.902 -32.890 1.00 30.37 169 A 1 
ATOM 1285 C CE2 . TRP A 1 169 ? 34.084  -12.818 -32.648 1.00 30.81 169 A 1 
ATOM 1286 C CE3 . TRP A 1 169 ? 31.756  -13.082 -33.255 1.00 32.85 169 A 1 
ATOM 1287 C CZ2 . TRP A 1 169 ? 34.058  -14.015 -31.920 1.00 30.47 169 A 1 
ATOM 1288 C CZ3 . TRP A 1 169 ? 31.735  -14.288 -32.522 1.00 29.18 169 A 1 
ATOM 1289 C CH2 . TRP A 1 169 ? 32.875  -14.739 -31.866 1.00 28.94 169 A 1 
ATOM 1290 N N   . LEU A 1 170 ? 31.575  -8.666  -37.765 1.00 31.22 170 A 1 
ATOM 1291 C CA  . LEU A 1 170 ? 30.487  -8.043  -38.527 1.00 34.84 170 A 1 
ATOM 1292 C C   . LEU A 1 170 ? 30.115  -8.801  -39.808 1.00 34.16 170 A 1 
ATOM 1293 O O   . LEU A 1 170 ? 29.026  -8.576  -40.342 1.00 33.02 170 A 1 
ATOM 1294 C CB  . LEU A 1 170 ? 30.884  -6.592  -38.859 1.00 33.86 170 A 1 
ATOM 1295 C CG  . LEU A 1 170 ? 30.378  -5.576  -37.819 1.00 32.42 170 A 1 
ATOM 1296 C CD1 . LEU A 1 170 ? 31.138  -4.261  -37.959 1.00 32.71 170 A 1 
ATOM 1297 C CD2 . LEU A 1 170 ? 28.889  -5.280  -38.017 1.00 35.12 170 A 1 
ATOM 1298 N N   . LEU A 1 171 ? 31.009  -9.651  -40.338 1.00 31.28 171 A 1 
ATOM 1299 C CA  . LEU A 1 171 ? 30.833  -10.234 -41.674 1.00 34.43 171 A 1 
ATOM 1300 C C   . LEU A 1 171 ? 29.723  -11.284 -41.748 1.00 33.36 171 A 1 
ATOM 1301 O O   . LEU A 1 171 ? 29.022  -11.334 -42.753 1.00 32.07 171 A 1 
ATOM 1302 C CB  . LEU A 1 171 ? 32.167  -10.814 -42.168 1.00 33.68 171 A 1 
ATOM 1303 C CG  . LEU A 1 171 ? 33.091  -9.773  -42.807 1.00 31.88 171 A 1 
ATOM 1304 C CD1 . LEU A 1 171 ? 34.496  -10.335 -42.961 1.00 31.80 171 A 1 
ATOM 1305 C CD2 . LEU A 1 171 ? 32.591  -9.361  -44.201 1.00 34.12 171 A 1 
ATOM 1306 N N   . LEU A 1 172 ? 29.579  -12.124 -40.719 1.00 32.52 172 A 1 
ATOM 1307 C CA  . LEU A 1 172 ? 28.761  -13.338 -40.834 1.00 36.16 172 A 1 
ATOM 1308 C C   . LEU A 1 172 ? 27.260  -13.083 -41.006 1.00 35.24 172 A 1 
ATOM 1309 O O   . LEU A 1 172 ? 26.569  -13.928 -41.576 1.00 33.69 172 A 1 
ATOM 1310 C CB  . LEU A 1 172 ? 29.028  -14.246 -39.620 1.00 34.59 172 A 1 
ATOM 1311 C CG  . LEU A 1 172 ? 30.205  -15.215 -39.837 1.00 32.54 172 A 1 
ATOM 1312 C CD1 . LEU A 1 172 ? 30.679  -15.775 -38.507 1.00 32.14 172 A 1 
ATOM 1313 C CD2 . LEU A 1 172 ? 29.797  -16.389 -40.737 1.00 34.26 172 A 1 
ATOM 1314 N N   . SER A 1 173 ? 26.735  -11.955 -40.546 1.00 33.93 173 A 1 
ATOM 1315 C CA  . SER A 1 173 ? 25.290  -11.729 -40.576 1.00 37.84 173 A 1 
ATOM 1316 C C   . SER A 1 173 ? 24.728  -11.390 -41.959 1.00 36.41 173 A 1 
ATOM 1317 O O   . SER A 1 173 ? 23.512  -11.370 -42.127 1.00 34.06 173 A 1 
ATOM 1318 C CB  . SER A 1 173 ? 24.904  -10.646 -39.576 1.00 35.96 173 A 1 
ATOM 1319 O OG  . SER A 1 173 ? 25.514  -9.409  -39.911 1.00 33.57 173 A 1 
ATOM 1320 N N   . LYS A 1 174 ? 25.591  -11.113 -42.945 1.00 32.98 174 A 1 
ATOM 1321 C CA  . LYS A 1 174 ? 25.131  -10.642 -44.258 1.00 36.06 174 A 1 
ATOM 1322 C C   . LYS A 1 174 ? 24.431  -11.707 -45.096 1.00 34.80 174 A 1 
ATOM 1323 O O   . LYS A 1 174 ? 23.566  -11.348 -45.892 1.00 32.34 174 A 1 
ATOM 1324 C CB  . LYS A 1 174 ? 26.302  -10.075 -45.070 1.00 34.02 174 A 1 
ATOM 1325 C CG  . LYS A 1 174 ? 26.595  -8.611  -44.728 1.00 32.92 174 A 1 
ATOM 1326 C CD  . LYS A 1 174 ? 27.647  -8.070  -45.702 1.00 31.50 174 A 1 
ATOM 1327 C CE  . LYS A 1 174 ? 27.849  -6.572  -45.506 1.00 28.37 174 A 1 
ATOM 1328 N NZ  . LYS A 1 174 ? 28.862  -6.052  -46.438 1.00 27.82 174 A 1 
ATOM 1329 N N   . ASP A 1 175 ? 24.847  -12.965 -44.985 1.00 33.10 175 A 1 
ATOM 1330 C CA  . ASP A 1 175 ? 24.555  -13.926 -46.053 1.00 36.10 175 A 1 
ATOM 1331 C C   . ASP A 1 175 ? 23.088  -14.380 -46.102 1.00 34.37 175 A 1 
ATOM 1332 O O   . ASP A 1 175 ? 22.576  -14.688 -47.180 1.00 31.62 175 A 1 
ATOM 1333 C CB  . ASP A 1 175 ? 25.502  -15.125 -45.953 1.00 33.35 175 A 1 
ATOM 1334 C CG  . ASP A 1 175 ? 26.930  -14.802 -46.408 1.00 31.05 175 A 1 
ATOM 1335 O OD1 . ASP A 1 175 ? 27.114  -13.821 -47.160 1.00 30.05 175 A 1 
ATOM 1336 O OD2 . ASP A 1 175 ? 27.838  -15.565 -46.013 1.00 30.38 175 A 1 
ATOM 1337 N N   . SER A 1 176 ? 22.403  -14.421 -44.969 1.00 35.61 176 A 1 
ATOM 1338 C CA  . SER A 1 176 ? 21.065  -15.024 -44.920 1.00 37.93 176 A 1 
ATOM 1339 C C   . SER A 1 176 ? 19.971  -14.225 -45.623 1.00 37.12 176 A 1 
ATOM 1340 O O   . SER A 1 176 ? 18.929  -14.785 -45.966 1.00 33.99 176 A 1 
ATOM 1341 C CB  . SER A 1 176 ? 20.655  -15.306 -43.474 1.00 35.07 176 A 1 
ATOM 1342 O OG  . SER A 1 176 ? 20.591  -14.120 -42.715 1.00 33.56 176 A 1 
ATOM 1343 N N   . ASP A 1 177 ? 20.203  -12.934 -45.869 1.00 34.84 177 A 1 
ATOM 1344 C CA  . ASP A 1 177 ? 19.191  -12.064 -46.479 1.00 38.00 177 A 1 
ATOM 1345 C C   . ASP A 1 177 ? 18.932  -12.358 -47.965 1.00 37.04 177 A 1 
ATOM 1346 O O   . ASP A 1 177 ? 17.959  -11.860 -48.536 1.00 33.46 177 A 1 
ATOM 1347 C CB  . ASP A 1 177 ? 19.593  -10.597 -46.292 1.00 34.72 177 A 1 
ATOM 1348 C CG  . ASP A 1 177 ? 19.291  -10.030 -44.902 1.00 32.04 177 A 1 
ATOM 1349 O OD1 . ASP A 1 177 ? 18.436  -10.596 -44.190 1.00 31.00 177 A 1 
ATOM 1350 O OD2 . ASP A 1 177 ? 19.898  -8.982  -44.585 1.00 31.02 177 A 1 
ATOM 1351 N N   . ASN A 1 178 ? 19.792  -13.137 -48.596 1.00 33.44 178 A 1 
ATOM 1352 C CA  . ASN A 1 178 ? 19.795  -13.208 -50.051 1.00 35.37 178 A 1 
ATOM 1353 C C   . ASN A 1 178 ? 18.608  -13.965 -50.654 1.00 34.79 178 A 1 
ATOM 1354 O O   . ASN A 1 178 ? 18.143  -13.601 -51.736 1.00 31.48 178 A 1 
ATOM 1355 C CB  . ASN A 1 178 ? 21.126  -13.825 -50.525 1.00 32.58 178 A 1 
ATOM 1356 C CG  . ASN A 1 178 ? 21.989  -12.878 -51.333 1.00 30.29 178 A 1 
ATOM 1357 O OD1 . ASN A 1 178 ? 21.610  -11.809 -51.793 1.00 30.60 178 A 1 
ATOM 1358 N ND2 . ASN A 1 178 ? 23.228  -13.266 -51.585 1.00 31.36 178 A 1 
ATOM 1359 N N   . HIS A 1 179 ? 18.174  -15.073 -50.032 1.00 35.11 179 A 1 
ATOM 1360 C CA  . HIS A 1 179 ? 17.531  -16.116 -50.829 1.00 38.06 179 A 1 
ATOM 1361 C C   . HIS A 1 179 ? 16.090  -15.840 -51.240 1.00 37.00 179 A 1 
ATOM 1362 O O   . HIS A 1 179 ? 15.728  -16.160 -52.377 1.00 33.86 179 A 1 
ATOM 1363 C CB  . HIS A 1 179 ? 17.684  -17.481 -50.146 1.00 35.27 179 A 1 
ATOM 1364 C CG  . HIS A 1 179 ? 18.697  -18.336 -50.856 1.00 35.02 179 A 1 
ATOM 1365 N ND1 . HIS A 1 179 ? 18.676  -18.694 -52.186 1.00 34.91 179 A 1 
ATOM 1366 C CD2 . HIS A 1 179 ? 19.824  -18.902 -50.313 1.00 34.69 179 A 1 
ATOM 1367 C CE1 . HIS A 1 179 ? 19.755  -19.436 -52.437 1.00 34.49 179 A 1 
ATOM 1368 N NE2 . HIS A 1 179 ? 20.473  -19.591 -51.323 1.00 34.50 179 A 1 
ATOM 1369 N N   . ASN A 1 180 ? 15.273  -15.311 -50.359 1.00 34.11 180 A 1 
ATOM 1370 C CA  . ASN A 1 180 ? 13.828  -15.336 -50.593 1.00 36.09 180 A 1 
ATOM 1371 C C   . ASN A 1 180 ? 13.322  -14.236 -51.548 1.00 35.16 180 A 1 
ATOM 1372 O O   . ASN A 1 180 ? 12.250  -13.660 -51.371 1.00 31.84 180 A 1 
ATOM 1373 C CB  . ASN A 1 180 ? 13.059  -15.482 -49.267 1.00 33.38 180 A 1 
ATOM 1374 C CG  . ASN A 1 180 ? 12.471  -16.868 -49.062 1.00 31.32 180 A 1 
ATOM 1375 O OD1 . ASN A 1 180 ? 12.534  -17.754 -49.899 1.00 32.00 180 A 1 
ATOM 1376 N ND2 . ASN A 1 180 ? 11.862  -17.107 -47.930 1.00 32.62 180 A 1 
ATOM 1377 N N   . ARG A 1 181 ? 14.099  -13.964 -52.599 1.00 37.39 181 A 1 
ATOM 1378 C CA  . ARG A 1 181 ? 13.767  -13.055 -53.707 1.00 40.32 181 A 1 
ATOM 1379 C C   . ARG A 1 181 ? 12.764  -13.649 -54.708 1.00 39.05 181 A 1 
ATOM 1380 O O   . ARG A 1 181 ? 12.803  -13.258 -55.872 1.00 35.94 181 A 1 
ATOM 1381 C CB  . ARG A 1 181 ? 15.054  -12.601 -54.413 1.00 38.23 181 A 1 
ATOM 1382 C CG  . ARG A 1 181 ? 15.609  -11.280 -53.887 1.00 37.35 181 A 1 
ATOM 1383 C CD  . ARG A 1 181 ? 16.762  -10.862 -54.804 1.00 36.74 181 A 1 
ATOM 1384 N NE  . ARG A 1 181 ? 17.288  -9.529  -54.445 1.00 35.23 181 A 1 
ATOM 1385 C CZ  . ARG A 1 181 ? 18.251  -8.881  -55.085 1.00 33.48 181 A 1 
ATOM 1386 N NH1 . ARG A 1 181 ? 18.833  -9.390  -56.135 1.00 32.27 181 A 1 
ATOM 1387 N NH2 . ARG A 1 181 ? 18.631  -7.708  -54.672 1.00 31.26 181 A 1 
ATOM 1388 N N   . SER A 1 182 ? 11.915  -14.592 -54.335 1.00 40.79 182 A 1 
ATOM 1389 C CA  . SER A 1 182 ? 10.961  -15.143 -55.301 1.00 42.25 182 A 1 
ATOM 1390 C C   . SER A 1 182 ? 10.131  -14.013 -55.913 1.00 41.10 182 A 1 
ATOM 1391 O O   . SER A 1 182 ? 9.478   -13.236 -55.211 1.00 37.40 182 A 1 
ATOM 1392 C CB  . SER A 1 182 ? 10.075  -16.225 -54.681 1.00 39.13 182 A 1 
ATOM 1393 O OG  . SER A 1 182 ? 9.262   -15.703 -53.657 1.00 37.28 182 A 1 
ATOM 1394 N N   . GLY A 1 183 ? 10.238  -13.885 -57.205 1.00 40.99 183 A 1 
ATOM 1395 C CA  . GLY A 1 183 ? 9.984   -12.647 -57.933 1.00 42.88 183 A 1 
ATOM 1396 C C   . GLY A 1 183 ? 8.541   -12.354 -58.310 1.00 42.29 183 A 1 
ATOM 1397 O O   . GLY A 1 183 ? 8.347   -11.803 -59.399 1.00 38.30 183 A 1 
ATOM 1398 N N   . ASN A 1 184 ? 7.546   -12.744 -57.558 1.00 38.31 184 A 1 
ATOM 1399 C CA  . ASN A 1 184 ? 6.181   -12.536 -58.013 1.00 39.65 184 A 1 
ATOM 1400 C C   . ASN A 1 184 ? 5.865   -11.040 -58.089 1.00 39.00 184 A 1 
ATOM 1401 O O   . ASN A 1 184 ? 5.715   -10.355 -57.075 1.00 34.58 184 A 1 
ATOM 1402 C CB  . ASN A 1 184 ? 5.173   -13.386 -57.228 1.00 35.83 184 A 1 
ATOM 1403 C CG  . ASN A 1 184 ? 4.543   -14.480 -58.084 1.00 32.71 184 A 1 
ATOM 1404 O OD1 . ASN A 1 184 ? 4.807   -14.625 -59.264 1.00 33.02 184 A 1 
ATOM 1405 N ND2 . ASN A 1 184 ? 3.673   -15.280 -57.506 1.00 33.91 184 A 1 
ATOM 1406 N N   . ASN A 1 185 ? 5.797   -10.564 -59.315 1.00 37.61 185 A 1 
ATOM 1407 C CA  . ASN A 1 185 ? 5.841   -9.172  -59.746 1.00 39.14 185 A 1 
ATOM 1408 C C   . ASN A 1 185 ? 4.550   -8.381  -59.500 1.00 38.48 185 A 1 
ATOM 1409 O O   . ASN A 1 185 ? 4.380   -7.339  -60.133 1.00 34.53 185 A 1 
ATOM 1410 C CB  . ASN A 1 185 ? 6.192   -9.162  -61.248 1.00 35.68 185 A 1 
ATOM 1411 C CG  . ASN A 1 185 ? 7.614   -8.771  -61.576 1.00 32.60 185 A 1 
ATOM 1412 O OD1 . ASN A 1 185 ? 8.407   -8.346  -60.766 1.00 32.67 185 A 1 
ATOM 1413 N ND2 . ASN A 1 185 ? 7.990   -8.878  -62.839 1.00 33.27 185 A 1 
ATOM 1414 N N   . SER A 1 186 ? 3.610   -8.870  -58.693 1.00 39.82 186 A 1 
ATOM 1415 C CA  . SER A 1 186 ? 2.300   -8.232  -58.621 1.00 42.10 186 A 1 
ATOM 1416 C C   . SER A 1 186 ? 2.433   -6.772  -58.186 1.00 41.78 186 A 1 
ATOM 1417 O O   . SER A 1 186 ? 2.886   -6.472  -57.077 1.00 38.04 186 A 1 
ATOM 1418 C CB  . SER A 1 186 ? 1.340   -9.006  -57.728 1.00 39.04 186 A 1 
ATOM 1419 O OG  . SER A 1 186 ? 1.872   -9.158  -56.426 1.00 37.25 186 A 1 
ATOM 1420 N N   . SER A 1 187 ? 2.071   -5.883  -59.109 1.00 38.81 187 A 1 
ATOM 1421 C CA  . SER A 1 187 ? 2.421   -4.463  -59.128 1.00 41.37 187 A 1 
ATOM 1422 C C   . SER A 1 187 ? 1.618   -3.584  -58.171 1.00 40.79 187 A 1 
ATOM 1423 O O   . SER A 1 187 ? 1.585   -2.364  -58.370 1.00 37.23 187 A 1 
ATOM 1424 C CB  . SER A 1 187 ? 2.233   -3.959  -60.559 1.00 38.45 187 A 1 
ATOM 1425 O OG  . SER A 1 187 ? 0.878   -4.116  -60.934 1.00 36.65 187 A 1 
ATOM 1426 N N   . THR A 1 188 ? 0.914   -4.147  -57.190 1.00 43.10 188 A 1 
ATOM 1427 C CA  . THR A 1 188 ? 0.076   -3.368  -56.271 1.00 45.80 188 A 1 
ATOM 1428 C C   . THR A 1 188 ? 0.948   -2.513  -55.359 1.00 45.82 188 A 1 
ATOM 1429 O O   . THR A 1 188 ? 1.383   -2.954  -54.292 1.00 41.98 188 A 1 
ATOM 1430 C CB  . THR A 1 188 ? -0.873  -4.273  -55.473 1.00 42.17 188 A 1 
ATOM 1431 O OG1 . THR A 1 188 ? -0.204  -5.434  -55.019 1.00 40.19 188 A 1 
ATOM 1432 C CG2 . THR A 1 188 ? -2.047  -4.739  -56.333 1.00 42.37 188 A 1 
ATOM 1433 N N   . SER A 1 189 ? 1.245   -1.309  -55.835 1.00 39.68 189 A 1 
ATOM 1434 C CA  . SER A 1 189 ? 2.446   -0.559  -55.469 1.00 41.77 189 A 1 
ATOM 1435 C C   . SER A 1 189 ? 2.365   0.184   -54.135 1.00 41.34 189 A 1 
ATOM 1436 O O   . SER A 1 189 ? 3.228   0.009   -53.284 1.00 38.24 189 A 1 
ATOM 1437 C CB  . SER A 1 189 ? 2.756   0.432   -56.590 1.00 39.12 189 A 1 
ATOM 1438 O OG  . SER A 1 189 ? 1.630   1.269   -56.835 1.00 37.22 189 A 1 
ATOM 1439 N N   . SER A 1 190 ? 1.405   1.091   -53.989 1.00 40.24 190 A 1 
ATOM 1440 C CA  . SER A 1 190 ? 1.564   2.213   -53.064 1.00 42.68 190 A 1 
ATOM 1441 C C   . SER A 1 190 ? 1.134   1.922   -51.632 1.00 42.16 190 A 1 
ATOM 1442 O O   . SER A 1 190 ? 1.792   2.354   -50.690 1.00 39.10 190 A 1 
ATOM 1443 C CB  . SER A 1 190 ? 0.799   3.434   -53.599 1.00 40.17 190 A 1 
ATOM 1444 O OG  . SER A 1 190 ? -0.548  3.097   -53.846 1.00 38.73 190 A 1 
ATOM 1445 N N   . SER A 1 191 ? 0.022   1.201   -51.433 1.00 39.52 191 A 1 
ATOM 1446 C CA  . SER A 1 191 ? -0.535  0.962   -50.103 1.00 42.09 191 A 1 
ATOM 1447 C C   . SER A 1 191 ? 0.257   -0.057  -49.278 1.00 41.66 191 A 1 
ATOM 1448 O O   . SER A 1 191 ? 0.232   -0.016  -48.054 1.00 38.87 191 A 1 
ATOM 1449 C CB  . SER A 1 191 ? -1.993  0.507   -50.222 1.00 39.18 191 A 1 
ATOM 1450 O OG  . SER A 1 191 ? -2.085  -0.647  -51.033 1.00 37.68 191 A 1 
ATOM 1451 N N   . SER A 1 192 ? 0.985   -0.948  -49.969 1.00 39.91 192 A 1 
ATOM 1452 C CA  . SER A 1 192 ? 1.742   -2.014  -49.309 1.00 42.68 192 A 1 
ATOM 1453 C C   . SER A 1 192 ? 2.921   -1.511  -48.476 1.00 42.00 192 A 1 
ATOM 1454 O O   . SER A 1 192 ? 3.284   -2.158  -47.504 1.00 39.68 192 A 1 
ATOM 1455 C CB  . SER A 1 192 ? 2.237   -3.030  -50.339 1.00 40.13 192 A 1 
ATOM 1456 O OG  . SER A 1 192 ? 3.139   -2.423  -51.247 1.00 38.39 192 A 1 
ATOM 1457 N N   . GLN A 1 193 ? 3.503   -0.352  -48.828 1.00 38.78 193 A 1 
ATOM 1458 C CA  . GLN A 1 193 ? 4.646   0.187   -48.086 1.00 42.00 193 A 1 
ATOM 1459 C C   . GLN A 1 193 ? 4.283   0.512   -46.631 1.00 42.02 193 A 1 
ATOM 1460 O O   . GLN A 1 193 ? 5.066   0.198   -45.731 1.00 40.50 193 A 1 
ATOM 1461 C CB  . GLN A 1 193 ? 5.204   1.441   -48.771 1.00 39.36 193 A 1 
ATOM 1462 C CG  . GLN A 1 193 ? 6.057   1.090   -49.989 1.00 39.28 193 A 1 
ATOM 1463 C CD  . GLN A 1 193 ? 6.773   2.310   -50.578 1.00 37.51 193 A 1 
ATOM 1464 O OE1 . GLN A 1 193 ? 6.401   3.451   -50.381 1.00 35.64 193 A 1 
ATOM 1465 N NE2 . GLN A 1 193 ? 7.832   2.100   -51.334 1.00 35.30 193 A 1 
ATOM 1466 N N   . TYR A 1 194 ? 3.104   1.098   -46.408 1.00 34.88 194 A 1 
ATOM 1467 C CA  . TYR A 1 194 ? 2.681   1.451   -45.059 1.00 38.21 194 A 1 
ATOM 1468 C C   . TYR A 1 194 ? 2.362   0.215   -44.218 1.00 37.61 194 A 1 
ATOM 1469 O O   . TYR A 1 194 ? 2.724   0.162   -43.044 1.00 35.61 194 A 1 
ATOM 1470 C CB  . TYR A 1 194 ? 1.488   2.418   -45.105 1.00 35.88 194 A 1 
ATOM 1471 C CG  . TYR A 1 194 ? 1.828   3.773   -44.527 1.00 35.35 194 A 1 
ATOM 1472 C CD1 . TYR A 1 194 ? 1.682   4.014   -43.144 1.00 33.81 194 A 1 
ATOM 1473 C CD2 . TYR A 1 194 ? 2.327   4.789   -45.362 1.00 34.56 194 A 1 
ATOM 1474 C CE1 . TYR A 1 194 ? 2.015   5.273   -42.597 1.00 31.87 194 A 1 
ATOM 1475 C CE2 . TYR A 1 194 ? 2.666   6.041   -44.823 1.00 32.47 194 A 1 
ATOM 1476 C CZ  . TYR A 1 194 ? 2.507   6.282   -43.445 1.00 32.74 194 A 1 
ATOM 1477 O OH  . TYR A 1 194 ? 2.828   7.508   -42.921 1.00 30.41 194 A 1 
ATOM 1478 N N   . PHE A 1 195 ? 1.719   -0.803  -44.830 1.00 37.24 195 A 1 
ATOM 1479 C CA  . PHE A 1 195 ? 1.483   -2.074  -44.150 1.00 39.71 195 A 1 
ATOM 1480 C C   . PHE A 1 195 ? 2.783   -2.843  -43.912 1.00 39.17 195 A 1 
ATOM 1481 O O   . PHE A 1 195 ? 2.974   -3.379  -42.826 1.00 36.99 195 A 1 
ATOM 1482 C CB  . PHE A 1 195 ? 0.460   -2.913  -44.917 1.00 37.66 195 A 1 
ATOM 1483 C CG  . PHE A 1 195 ? -0.939  -2.773  -44.353 1.00 37.44 195 A 1 
ATOM 1484 C CD1 . PHE A 1 195 ? -1.362  -3.608  -43.302 1.00 35.87 195 A 1 
ATOM 1485 C CD2 . PHE A 1 195 ? -1.813  -1.785  -44.843 1.00 35.71 195 A 1 
ATOM 1486 C CE1 . PHE A 1 195 ? -2.635  -3.468  -42.751 1.00 32.99 195 A 1 
ATOM 1487 C CE2 . PHE A 1 195 ? -3.094  -1.636  -44.284 1.00 32.06 195 A 1 
ATOM 1488 C CZ  . PHE A 1 195 ? -3.512  -2.483  -43.243 1.00 31.61 195 A 1 
ATOM 1489 N N   . GLY A 1 196 ? 3.710   -2.830  -44.867 1.00 40.41 196 A 1 
ATOM 1490 C CA  . GLY A 1 196 ? 4.985   -3.527  -44.759 1.00 43.56 196 A 1 
ATOM 1491 C C   . GLY A 1 196 ? 5.858   -3.016  -43.623 1.00 43.16 196 A 1 
ATOM 1492 O O   . GLY A 1 196 ? 6.450   -3.817  -42.903 1.00 41.01 196 A 1 
ATOM 1493 N N   . GLU A 1 197 ? 5.907   -1.700  -43.401 1.00 37.97 197 A 1 
ATOM 1494 C CA  . GLU A 1 197 ? 6.638   -1.161  -42.252 1.00 41.29 197 A 1 
ATOM 1495 C C   . GLU A 1 197 ? 5.993   -1.540  -40.913 1.00 39.93 197 A 1 
ATOM 1496 O O   . GLU A 1 197 ? 6.699   -1.796  -39.940 1.00 37.80 197 A 1 
ATOM 1497 C CB  . GLU A 1 197 ? 6.750   0.372   -42.308 1.00 39.62 197 A 1 
ATOM 1498 C CG  . GLU A 1 197 ? 7.830   0.891   -43.250 1.00 37.77 197 A 1 
ATOM 1499 C CD  . GLU A 1 197 ? 8.188   2.379   -42.978 1.00 36.35 197 A 1 
ATOM 1500 O OE1 . GLU A 1 197 ? 9.210   2.828   -43.528 1.00 32.91 197 A 1 
ATOM 1501 O OE2 . GLU A 1 197 ? 7.487   3.050   -42.165 1.00 35.41 197 A 1 
ATOM 1502 N N   . VAL A 1 198 ? 4.656   -1.571  -40.858 1.00 38.80 198 A 1 
ATOM 1503 C CA  . VAL A 1 198 ? 3.940   -1.948  -39.642 1.00 41.58 198 A 1 
ATOM 1504 C C   . VAL A 1 198 ? 4.073   -3.449  -39.388 1.00 41.79 198 A 1 
ATOM 1505 O O   . VAL A 1 198 ? 4.336   -3.829  -38.249 1.00 39.72 198 A 1 
ATOM 1506 C CB  . VAL A 1 198 ? 2.467   -1.504  -39.669 1.00 39.75 198 A 1 
ATOM 1507 C CG1 . VAL A 1 198 ? 1.740   -1.910  -38.377 1.00 36.90 198 A 1 
ATOM 1508 C CG2 . VAL A 1 198 ? 2.352   0.019   -39.766 1.00 39.18 198 A 1 
ATOM 1509 N N   . ASP A 1 199 ? 3.970   -4.278  -40.466 1.00 37.29 199 A 1 
ATOM 1510 C CA  . ASP A 1 199 ? 4.209   -5.713  -40.363 1.00 40.43 199 A 1 
ATOM 1511 C C   . ASP A 1 199 ? 5.658   -6.012  -40.008 1.00 40.24 199 A 1 
ATOM 1512 O O   . ASP A 1 199 ? 5.890   -6.820  -39.114 1.00 38.69 199 A 1 
ATOM 1513 C CB  . ASP A 1 199 ? 3.788   -6.455  -41.637 1.00 39.10 199 A 1 
ATOM 1514 C CG  . ASP A 1 199 ? 2.299   -6.817  -41.682 1.00 35.84 199 A 1 
ATOM 1515 O OD1 . ASP A 1 199 ? 1.670   -6.896  -40.599 1.00 34.26 199 A 1 
ATOM 1516 O OD2 . ASP A 1 199 ? 1.802   -7.045  -42.797 1.00 33.25 199 A 1 
ATOM 1517 N N   . GLN A 1 200 ? 6.649   -5.317  -40.593 1.00 40.16 200 A 1 
ATOM 1518 C CA  . GLN A 1 200 ? 8.040   -5.469  -40.162 1.00 43.98 200 A 1 
ATOM 1519 C C   . GLN A 1 200 ? 8.227   -5.086  -38.694 1.00 43.16 200 A 1 
ATOM 1520 O O   . GLN A 1 200 ? 8.996   -5.742  -37.991 1.00 41.54 200 A 1 
ATOM 1521 C CB  . GLN A 1 200 ? 9.001   -4.636  -41.015 1.00 43.78 200 A 1 
ATOM 1522 C CG  . GLN A 1 200 ? 9.414   -5.389  -42.280 1.00 42.03 200 A 1 
ATOM 1523 C CD  . GLN A 1 200 ? 10.513  -4.658  -43.063 1.00 38.23 200 A 1 
ATOM 1524 O OE1 . GLN A 1 200 ? 10.911  -3.547  -42.768 1.00 36.35 200 A 1 
ATOM 1525 N NE2 . GLN A 1 200 ? 11.053  -5.281  -44.079 1.00 34.63 200 A 1 
ATOM 1526 N N   . TYR A 1 201 ? 7.529   -4.049  -38.210 1.00 40.26 201 A 1 
ATOM 1527 C CA  . TYR A 1 201 ? 7.601   -3.694  -36.801 1.00 42.83 201 A 1 
ATOM 1528 C C   . TYR A 1 201 ? 6.848   -4.700  -35.921 1.00 42.11 201 A 1 
ATOM 1529 O O   . TYR A 1 201 ? 7.303   -4.997  -34.820 1.00 40.21 201 A 1 
ATOM 1530 C CB  . TYR A 1 201 ? 7.091   -2.273  -36.571 1.00 42.27 201 A 1 
ATOM 1531 C CG  . TYR A 1 201 ? 8.094   -1.423  -35.820 1.00 40.51 201 A 1 
ATOM 1532 C CD1 . TYR A 1 201 ? 8.136   -1.446  -34.414 1.00 37.77 201 A 1 
ATOM 1533 C CD2 . TYR A 1 201 ? 8.995   -0.612  -36.531 1.00 36.43 201 A 1 
ATOM 1534 C CE1 . TYR A 1 201 ? 9.071   -0.658  -33.714 1.00 34.82 201 A 1 
ATOM 1535 C CE2 . TYR A 1 201 ? 9.930   0.177   -35.849 1.00 34.42 201 A 1 
ATOM 1536 C CZ  . TYR A 1 201 ? 9.964   0.152   -34.437 1.00 34.32 201 A 1 
ATOM 1537 O OH  . TYR A 1 201 ? 10.878  0.932   -33.761 1.00 32.62 201 A 1 
ATOM 1538 N N   . PHE A 1 202 ? 5.709   -5.239  -36.406 1.00 37.65 202 A 1 
ATOM 1539 C CA  . PHE A 1 202 ? 5.002   -6.325  -35.739 1.00 40.77 202 A 1 
ATOM 1540 C C   . PHE A 1 202 ? 5.812   -7.606  -35.767 1.00 40.54 202 A 1 
ATOM 1541 O O   . PHE A 1 202 ? 5.895   -8.265  -34.728 1.00 38.55 202 A 1 
ATOM 1542 C CB  . PHE A 1 202 ? 3.608   -6.538  -36.331 1.00 39.60 202 A 1 
ATOM 1543 C CG  . PHE A 1 202 ? 2.512   -6.111  -35.383 1.00 38.71 202 A 1 
ATOM 1544 C CD1 . PHE A 1 202 ? 2.053   -7.001  -34.392 1.00 36.33 202 A 1 
ATOM 1545 C CD2 . PHE A 1 202 ? 1.965   -4.825  -35.460 1.00 35.47 202 A 1 
ATOM 1546 C CE1 . PHE A 1 202 ? 1.048   -6.615  -33.489 1.00 33.46 202 A 1 
ATOM 1547 C CE2 . PHE A 1 202 ? 0.958   -4.431  -34.560 1.00 32.89 202 A 1 
ATOM 1548 C CZ  . PHE A 1 202 ? 0.500   -5.330  -33.576 1.00 32.48 202 A 1 
ATOM 1549 N N   . ASP A 1 203 ? 6.446   -7.934  -36.896 1.00 37.24 203 A 1 
ATOM 1550 C CA  . ASP A 1 203 ? 7.359   -9.057  -36.996 1.00 40.07 203 A 1 
ATOM 1551 C C   . ASP A 1 203 ? 8.595   -8.817  -36.144 1.00 38.74 203 A 1 
ATOM 1552 O O   . ASP A 1 203 ? 8.966   -9.714  -35.400 1.00 37.56 203 A 1 
ATOM 1553 C CB  . ASP A 1 203 ? 7.728   -9.357  -38.445 1.00 39.62 203 A 1 
ATOM 1554 C CG  . ASP A 1 203 ? 6.671   -10.198 -39.169 1.00 36.96 203 A 1 
ATOM 1555 O OD1 . ASP A 1 203 ? 5.876   -10.883 -38.482 1.00 35.00 203 A 1 
ATOM 1556 O OD2 . ASP A 1 203 ? 6.730   -10.213 -40.415 1.00 34.22 203 A 1 
ATOM 1557 N N   . LEU A 1 204 ? 9.190   -7.633  -36.112 1.00 37.28 204 A 1 
ATOM 1558 C CA  . LEU A 1 204 ? 10.313  -7.367  -35.213 1.00 40.02 204 A 1 
ATOM 1559 C C   . LEU A 1 204 ? 9.924   -7.419  -33.744 1.00 39.06 204 A 1 
ATOM 1560 O O   . LEU A 1 204 ? 10.676  -7.946  -32.930 1.00 37.14 204 A 1 
ATOM 1561 C CB  . LEU A 1 204 ? 10.979  -6.025  -35.565 1.00 38.54 204 A 1 
ATOM 1562 C CG  . LEU A 1 204 ? 12.283  -6.218  -36.361 1.00 36.20 204 A 1 
ATOM 1563 C CD1 . LEU A 1 204 ? 12.496  -5.071  -37.327 1.00 35.56 204 A 1 
ATOM 1564 C CD2 . LEU A 1 204 ? 13.473  -6.284  -35.416 1.00 37.13 204 A 1 
ATOM 1565 N N   . VAL A 1 205 ? 8.746   -6.884  -33.368 1.00 38.43 205 A 1 
ATOM 1566 C CA  . VAL A 1 205 ? 8.285   -6.944  -31.971 1.00 41.59 205 A 1 
ATOM 1567 C C   . VAL A 1 205 ? 7.726   -8.333  -31.644 1.00 41.35 205 A 1 
ATOM 1568 O O   . VAL A 1 205 ? 7.955   -8.831  -30.539 1.00 39.16 205 A 1 
ATOM 1569 C CB  . VAL A 1 205 ? 7.276   -5.831  -31.644 1.00 40.24 205 A 1 
ATOM 1570 C CG1 . VAL A 1 205 ? 6.762   -5.923  -30.205 1.00 37.03 205 A 1 
ATOM 1571 C CG2 . VAL A 1 205 ? 7.921   -4.445  -31.782 1.00 38.75 205 A 1 
ATOM 1572 N N   . GLY A 1 206 ? 7.019   -8.967  -32.583 1.00 38.90 206 A 1 
ATOM 1573 C CA  . GLY A 1 206 ? 6.527   -10.331 -32.496 1.00 41.51 206 A 1 
ATOM 1574 C C   . GLY A 1 206 ? 7.667   -11.334 -32.501 1.00 42.29 206 A 1 
ATOM 1575 O O   . GLY A 1 206 ? 7.705   -12.212 -31.640 1.00 40.30 206 A 1 
ATOM 1576 N N   . TYR A 1 207 ? 8.657   -11.151 -33.399 1.00 37.96 207 A 1 
ATOM 1577 C CA  . TYR A 1 207 ? 9.879   -11.937 -33.482 1.00 39.82 207 A 1 
ATOM 1578 C C   . TYR A 1 207 ? 10.763  -11.673 -32.281 1.00 39.39 207 A 1 
ATOM 1579 O O   . TYR A 1 207 ? 11.245  -12.627 -31.711 1.00 37.30 207 A 1 
ATOM 1580 C CB  . TYR A 1 207 ? 10.622  -11.655 -34.785 1.00 38.87 207 A 1 
ATOM 1581 C CG  . TYR A 1 207 ? 11.491  -12.753 -35.325 1.00 37.71 207 A 1 
ATOM 1582 C CD1 . TYR A 1 207 ? 12.880  -12.758 -35.098 1.00 35.83 207 A 1 
ATOM 1583 C CD2 . TYR A 1 207 ? 10.915  -13.719 -36.161 1.00 35.35 207 A 1 
ATOM 1584 C CE1 . TYR A 1 207 ? 13.684  -13.709 -35.721 1.00 32.91 207 A 1 
ATOM 1585 C CE2 . TYR A 1 207 ? 11.712  -14.672 -36.790 1.00 33.25 207 A 1 
ATOM 1586 C CZ  . TYR A 1 207 ? 13.095  -14.658 -36.579 1.00 32.75 207 A 1 
ATOM 1587 O OH  . TYR A 1 207 ? 13.878  -15.582 -37.218 1.00 31.87 207 A 1 
ATOM 1588 N N   . ASN A 1 208 ? 10.897  -10.447 -31.810 1.00 36.87 208 A 1 
ATOM 1589 C CA  . ASN A 1 208 ? 11.558  -10.231 -30.530 1.00 38.62 208 A 1 
ATOM 1590 C C   . ASN A 1 208 ? 10.752  -10.817 -29.372 1.00 37.40 208 A 1 
ATOM 1591 O O   . ASN A 1 208 ? 11.352  -11.344 -28.450 1.00 35.64 208 A 1 
ATOM 1592 C CB  . ASN A 1 208 ? 11.866  -8.748  -30.288 1.00 37.98 208 A 1 
ATOM 1593 C CG  . ASN A 1 208 ? 13.147  -8.297  -30.952 1.00 35.05 208 A 1 
ATOM 1594 O OD1 . ASN A 1 208 ? 14.122  -9.013  -31.067 1.00 34.62 208 A 1 
ATOM 1595 N ND2 . ASN A 1 208 ? 13.211  -7.054  -31.376 1.00 33.90 208 A 1 
ATOM 1596 N N   . SER A 1 209 ? 9.424   -10.806 -29.409 1.00 40.66 209 A 1 
ATOM 1597 C CA  . SER A 1 209 ? 8.612   -11.467 -28.390 1.00 43.61 209 A 1 
ATOM 1598 C C   . SER A 1 209 ? 8.654   -12.991 -28.518 1.00 43.95 209 A 1 
ATOM 1599 O O   . SER A 1 209 ? 8.657   -13.689 -27.504 1.00 41.38 209 A 1 
ATOM 1600 C CB  . SER A 1 209 ? 7.170   -10.981 -28.453 1.00 40.83 209 A 1 
ATOM 1601 O OG  . SER A 1 209 ? 6.358   -11.679 -27.518 1.00 38.26 209 A 1 
ATOM 1602 N N   . TYR A 1 210 ? 8.653   -13.513 -29.772 1.00 39.48 210 A 1 
ATOM 1603 C CA  . TYR A 1 210 ? 8.710   -14.937 -30.080 1.00 42.11 210 A 1 
ATOM 1604 C C   . TYR A 1 210 ? 10.129  -15.466 -29.928 1.00 41.59 210 A 1 
ATOM 1605 O O   . TYR A 1 210 ? 10.311  -16.505 -29.310 1.00 39.90 210 A 1 
ATOM 1606 C CB  . TYR A 1 210 ? 8.155   -15.176 -31.483 1.00 40.87 210 A 1 
ATOM 1607 C CG  . TYR A 1 210 ? 7.889   -16.634 -31.793 1.00 39.29 210 A 1 
ATOM 1608 C CD1 . TYR A 1 210 ? 8.842   -17.405 -32.484 1.00 38.15 210 A 1 
ATOM 1609 C CD2 . TYR A 1 210 ? 6.674   -17.225 -31.385 1.00 37.07 210 A 1 
ATOM 1610 C CE1 . TYR A 1 210 ? 8.587   -18.752 -32.772 1.00 35.15 210 A 1 
ATOM 1611 C CE2 . TYR A 1 210 ? 6.412   -18.577 -31.664 1.00 35.52 210 A 1 
ATOM 1612 C CZ  . TYR A 1 210 ? 7.375   -19.333 -32.360 1.00 35.33 210 A 1 
ATOM 1613 O OH  . TYR A 1 210 ? 7.125   -20.650 -32.629 1.00 33.79 210 A 1 
ATOM 1614 N N   . TYR A 1 211 ? 11.156  -14.720 -30.393 1.00 36.80 211 A 1 
ATOM 1615 C CA  . TYR A 1 211 ? 12.554  -14.991 -30.087 1.00 39.13 211 A 1 
ATOM 1616 C C   . TYR A 1 211 ? 12.860  -14.749 -28.628 1.00 38.54 211 A 1 
ATOM 1617 O O   . TYR A 1 211 ? 13.662  -15.486 -28.093 1.00 36.39 211 A 1 
ATOM 1618 C CB  . TYR A 1 211 ? 13.527  -14.210 -30.973 1.00 37.92 211 A 1 
ATOM 1619 C CG  . TYR A 1 211 ? 14.033  -15.022 -32.144 1.00 36.93 211 A 1 
ATOM 1620 C CD1 . TYR A 1 211 ? 15.394  -15.375 -32.204 1.00 35.38 211 A 1 
ATOM 1621 C CD2 . TYR A 1 211 ? 13.152  -15.466 -33.130 1.00 35.00 211 A 1 
ATOM 1622 C CE1 . TYR A 1 211 ? 15.879  -16.150 -33.274 1.00 33.68 211 A 1 
ATOM 1623 C CE2 . TYR A 1 211 ? 13.626  -16.250 -34.198 1.00 34.43 211 A 1 
ATOM 1624 C CZ  . TYR A 1 211 ? 14.992  -16.574 -34.266 1.00 34.62 211 A 1 
ATOM 1625 O OH  . TYR A 1 211 ? 15.449  -17.317 -35.327 1.00 32.94 211 A 1 
ATOM 1626 N N   . ASP A 1 212 ? 12.210  -13.805 -27.950 1.00 39.99 212 A 1 
ATOM 1627 C CA  . ASP A 1 212 ? 12.328  -13.712 -26.503 1.00 41.91 212 A 1 
ATOM 1628 C C   . ASP A 1 212 ? 11.654  -14.890 -25.808 1.00 40.91 212 A 1 
ATOM 1629 O O   . ASP A 1 212 ? 12.088  -15.263 -24.730 1.00 39.21 212 A 1 
ATOM 1630 C CB  . ASP A 1 212 ? 11.744  -12.399 -25.954 1.00 40.47 212 A 1 
ATOM 1631 C CG  . ASP A 1 212 ? 12.682  -11.195 -26.012 1.00 37.57 212 A 1 
ATOM 1632 O OD1 . ASP A 1 212 ? 13.804  -11.295 -26.528 1.00 36.49 212 A 1 
ATOM 1633 O OD2 . ASP A 1 212 ? 12.365  -10.179 -25.347 1.00 35.76 212 A 1 
ATOM 1634 N N   . SER A 1 213 ? 10.631  -15.508 -26.407 1.00 43.97 213 A 1 
ATOM 1635 C CA  . SER A 1 213 ? 10.051  -16.748 -25.885 1.00 46.36 213 A 1 
ATOM 1636 C C   . SER A 1 213 ? 10.812  -17.989 -26.342 1.00 45.71 213 A 1 
ATOM 1637 O O   . SER A 1 213 ? 10.982  -18.908 -25.551 1.00 42.53 213 A 1 
ATOM 1638 C CB  . SER A 1 213 ? 8.562   -16.846 -26.230 1.00 43.48 213 A 1 
ATOM 1639 O OG  . SER A 1 213 ? 8.346   -17.152 -27.585 1.00 40.98 213 A 1 
ATOM 1640 N N   . HIS A 1 214 ? 11.313  -18.017 -27.604 1.00 37.85 214 A 1 
ATOM 1641 C CA  . HIS A 1 214 ? 12.150  -19.100 -28.120 1.00 42.00 214 A 1 
ATOM 1642 C C   . HIS A 1 214 ? 13.570  -19.034 -27.578 1.00 40.67 214 A 1 
ATOM 1643 O O   . HIS A 1 214 ? 14.088  -20.073 -27.192 1.00 38.42 214 A 1 
ATOM 1644 C CB  . HIS A 1 214 ? 12.147  -19.129 -29.652 1.00 40.35 214 A 1 
ATOM 1645 C CG  . HIS A 1 214 ? 11.270  -20.220 -30.163 1.00 38.66 214 A 1 
ATOM 1646 N ND1 . HIS A 1 214 ? 11.649  -21.534 -30.373 1.00 36.69 214 A 1 
ATOM 1647 C CD2 . HIS A 1 214 ? 9.936   -20.149 -30.464 1.00 35.16 214 A 1 
ATOM 1648 C CE1 . HIS A 1 214 ? 10.575  -22.214 -30.798 1.00 35.18 214 A 1 
ATOM 1649 N NE2 . HIS A 1 214 ? 9.523   -21.417 -30.859 1.00 34.10 214 A 1 
ATOM 1650 N N   . MET A 1 215 ? 14.173  -17.839 -27.479 1.00 40.80 215 A 1 
ATOM 1651 C CA  . MET A 1 215 ? 15.352  -17.631 -26.650 1.00 42.62 215 A 1 
ATOM 1652 C C   . MET A 1 215 ? 14.987  -17.894 -25.204 1.00 42.06 215 A 1 
ATOM 1653 O O   . MET A 1 215 ? 15.778  -18.520 -24.551 1.00 40.42 215 A 1 
ATOM 1654 C CB  . MET A 1 215 ? 15.999  -16.252 -26.772 1.00 41.64 215 A 1 
ATOM 1655 C CG  . MET A 1 215 ? 16.825  -16.081 -28.041 1.00 39.96 215 A 1 
ATOM 1656 S SD  . MET A 1 215 ? 17.931  -14.642 -27.936 1.00 37.37 215 A 1 
ATOM 1657 C CE  . MET A 1 215 ? 19.087  -15.040 -29.270 1.00 34.78 215 A 1 
ATOM 1658 N N   . SER A 1 216 ? 13.801  -17.590 -24.710 1.00 45.19 216 A 1 
ATOM 1659 C CA  . SER A 1 216 ? 13.413  -18.054 -23.372 1.00 46.73 216 A 1 
ATOM 1660 C C   . SER A 1 216 ? 13.410  -19.576 -23.280 1.00 45.95 216 A 1 
ATOM 1661 O O   . SER A 1 216 ? 13.728  -20.076 -22.211 1.00 42.88 216 A 1 
ATOM 1662 C CB  . SER A 1 216 ? 12.059  -17.516 -22.932 1.00 44.09 216 A 1 
ATOM 1663 O OG  . SER A 1 216 ? 11.643  -18.080 -21.702 1.00 41.40 216 A 1 
ATOM 1664 N N   . ASN A 1 217 ? 13.104  -20.321 -24.345 1.00 44.33 217 A 1 
ATOM 1665 C CA  . ASN A 1 217 ? 13.169  -21.782 -24.323 1.00 46.52 217 A 1 
ATOM 1666 C C   . ASN A 1 217 ? 14.589  -22.314 -24.577 1.00 44.72 217 A 1 
ATOM 1667 O O   . ASN A 1 217 ? 15.027  -23.249 -23.913 1.00 42.92 217 A 1 
ATOM 1668 C CB  . ASN A 1 217 ? 12.177  -22.365 -25.334 1.00 45.08 217 A 1 
ATOM 1669 C CG  . ASN A 1 217 ? 10.734  -22.300 -24.863 1.00 41.76 217 A 1 
ATOM 1670 O OD1 . ASN A 1 217 ? 10.415  -22.081 -23.708 1.00 41.77 217 A 1 
ATOM 1671 N ND2 . ASN A 1 217 ? 9.798   -22.522 -25.752 1.00 40.83 217 A 1 
ATOM 1672 N N   . GLN A 1 218 ? 15.311  -21.715 -25.535 1.00 44.82 218 A 1 
ATOM 1673 C CA  . GLN A 1 218 ? 16.677  -22.118 -25.869 1.00 47.90 218 A 1 
ATOM 1674 C C   . GLN A 1 218 ? 17.681  -21.588 -24.833 1.00 47.59 218 A 1 
ATOM 1675 O O   . GLN A 1 218 ? 18.561  -22.318 -24.399 1.00 47.13 218 A 1 
ATOM 1676 C CB  . GLN A 1 218 ? 17.017  -21.655 -27.288 1.00 46.97 218 A 1 
ATOM 1677 C CG  . GLN A 1 218 ? 17.717  -22.744 -28.098 1.00 45.92 218 A 1 
ATOM 1678 C CD  . GLN A 1 218 ? 18.039  -22.314 -29.526 1.00 42.96 218 A 1 
ATOM 1679 O OE1 . GLN A 1 218 ? 17.812  -21.188 -29.936 1.00 42.02 218 A 1 
ATOM 1680 N NE2 . GLN A 1 218 ? 18.569  -23.193 -30.335 1.00 40.74 218 A 1 
ATOM 1681 N N   . GLU A 1 219 ? 17.484  -20.352 -24.370 1.00 43.16 219 A 1 
ATOM 1682 C CA  . GLU A 1 219 ? 18.092  -19.847 -23.148 1.00 46.21 219 A 1 
ATOM 1683 C C   . GLU A 1 219 ? 17.498  -20.539 -21.921 1.00 45.01 219 A 1 
ATOM 1684 O O   . GLU A 1 219 ? 18.164  -20.502 -20.915 1.00 45.00 219 A 1 
ATOM 1685 C CB  . GLU A 1 219 ? 17.973  -18.319 -22.941 1.00 46.11 219 A 1 
ATOM 1686 C CG  . GLU A 1 219 ? 18.555  -17.403 -24.014 1.00 43.75 219 A 1 
ATOM 1687 C CD  . GLU A 1 219 ? 18.227  -15.911 -23.741 1.00 41.90 219 A 1 
ATOM 1688 O OE1 . GLU A 1 219 ? 18.951  -15.037 -24.272 1.00 38.79 219 A 1 
ATOM 1689 O OE2 . GLU A 1 219 ? 17.227  -15.613 -23.035 1.00 40.20 219 A 1 
ATOM 1690 N N   . GLN A 1 220 ? 16.347  -21.202 -21.921 1.00 45.55 220 A 1 
ATOM 1691 C CA  . GLN A 1 220 ? 16.013  -22.102 -20.815 1.00 47.58 220 A 1 
ATOM 1692 C C   . GLN A 1 220 ? 16.971  -23.274 -20.785 1.00 46.30 220 A 1 
ATOM 1693 O O   . GLN A 1 220 ? 17.354  -23.677 -19.693 1.00 46.96 220 A 1 
ATOM 1694 C CB  . GLN A 1 220 ? 14.575  -22.623 -20.852 1.00 47.67 220 A 1 
ATOM 1695 C CG  . GLN A 1 220 ? 13.638  -21.807 -19.958 1.00 46.89 220 A 1 
ATOM 1696 C CD  . GLN A 1 220 ? 12.189  -22.297 -20.015 1.00 44.91 220 A 1 
ATOM 1697 O OE1 . GLN A 1 220 ? 11.836  -23.259 -20.672 1.00 43.44 220 A 1 
ATOM 1698 N NE2 . GLN A 1 220 ? 11.297  -21.645 -19.310 1.00 41.80 220 A 1 
ATOM 1699 N N   . TYR A 1 221 ? 17.380  -23.797 -21.955 1.00 45.43 221 A 1 
ATOM 1700 C CA  . TYR A 1 221 ? 18.379  -24.864 -22.016 1.00 47.19 221 A 1 
ATOM 1701 C C   . TYR A 1 221 ? 19.770  -24.345 -21.637 1.00 45.22 221 A 1 
ATOM 1702 O O   . TYR A 1 221 ? 20.403  -24.875 -20.720 1.00 44.78 221 A 1 
ATOM 1703 C CB  . TYR A 1 221 ? 18.351  -25.522 -23.398 1.00 46.67 221 A 1 
ATOM 1704 C CG  . TYR A 1 221 ? 18.299  -27.035 -23.298 1.00 45.25 221 A 1 
ATOM 1705 C CD1 . TYR A 1 221 ? 19.487  -27.782 -23.214 1.00 43.04 221 A 1 
ATOM 1706 C CD2 . TYR A 1 221 ? 17.049  -27.687 -23.261 1.00 42.43 221 A 1 
ATOM 1707 C CE1 . TYR A 1 221 ? 19.431  -29.184 -23.095 1.00 37.84 221 A 1 
ATOM 1708 C CE2 . TYR A 1 221 ? 16.987  -29.088 -23.147 1.00 39.14 221 A 1 
ATOM 1709 C CZ  . TYR A 1 221 ? 18.177  -29.837 -23.064 1.00 39.14 221 A 1 
ATOM 1710 O OH  . TYR A 1 221 ? 18.120  -31.198 -22.949 1.00 37.46 221 A 1 
ATOM 1711 N N   . VAL A 1 222 ? 20.215  -23.252 -22.285 1.00 47.19 222 A 1 
ATOM 1712 C CA  . VAL A 1 222 ? 21.510  -22.620 -21.965 1.00 48.83 222 A 1 
ATOM 1713 C C   . VAL A 1 222 ? 21.484  -21.959 -20.576 1.00 47.41 222 A 1 
ATOM 1714 O O   . VAL A 1 222 ? 22.502  -21.956 -19.897 1.00 46.87 222 A 1 
ATOM 1715 C CB  . VAL A 1 222 ? 21.934  -21.625 -23.059 1.00 48.05 222 A 1 
ATOM 1716 C CG1 . VAL A 1 222 ? 23.277  -20.955 -22.771 1.00 44.22 222 A 1 
ATOM 1717 C CG2 . VAL A 1 222 ? 22.085  -22.327 -24.418 1.00 46.53 222 A 1 
ATOM 1718 N N   . MET A 1 223 ? 20.340  -21.463 -20.107 1.00 47.88 223 A 1 
ATOM 1719 C CA  . MET A 1 223 ? 20.154  -21.038 -18.721 1.00 49.11 223 A 1 
ATOM 1720 C C   . MET A 1 223 ? 19.908  -22.204 -17.787 1.00 47.27 223 A 1 
ATOM 1721 O O   . MET A 1 223 ? 20.024  -21.961 -16.597 1.00 47.99 223 A 1 
ATOM 1722 C CB  . MET A 1 223 ? 19.025  -20.030 -18.467 1.00 49.43 223 A 1 
ATOM 1723 C CG  . MET A 1 223 ? 19.258  -18.614 -18.966 1.00 47.64 223 A 1 
ATOM 1724 S SD  . MET A 1 223 ? 17.979  -17.466 -18.356 1.00 44.28 223 A 1 
ATOM 1725 C CE  . MET A 1 223 ? 16.742  -17.639 -19.664 1.00 40.01 223 A 1 
ATOM 1726 N N   . GLN A 1 224 ? 19.576  -23.410 -18.207 1.00 53.26 224 A 1 
ATOM 1727 C CA  . GLN A 1 224 ? 19.693  -24.548 -17.307 1.00 54.74 224 A 1 
ATOM 1728 C C   . GLN A 1 224 ? 21.159  -24.832 -17.024 1.00 52.87 224 A 1 
ATOM 1729 O O   . GLN A 1 224 ? 21.523  -24.943 -15.859 1.00 54.54 224 A 1 
ATOM 1730 C CB  . GLN A 1 224 ? 18.977  -25.799 -17.831 1.00 55.35 224 A 1 
ATOM 1731 C CG  . GLN A 1 224 ? 17.574  -25.918 -17.228 1.00 53.69 224 A 1 
ATOM 1732 C CD  . GLN A 1 224 ? 16.854  -27.189 -17.670 1.00 49.66 224 A 1 
ATOM 1733 O OE1 . GLN A 1 224 ? 17.161  -27.813 -18.666 1.00 47.36 224 A 1 
ATOM 1734 N NE2 . GLN A 1 224 ? 15.866  -27.625 -16.924 1.00 45.30 224 A 1 
ATOM 1735 N N   . GLU A 1 225 ? 22.011  -24.839 -18.066 1.00 47.68 225 A 1 
ATOM 1736 C CA  . GLU A 1 225 ? 23.459  -24.959 -17.875 1.00 50.32 225 A 1 
ATOM 1737 C C   . GLU A 1 225 ? 24.044  -23.729 -17.168 1.00 49.00 225 A 1 
ATOM 1738 O O   . GLU A 1 225 ? 24.792  -23.861 -16.202 1.00 50.52 225 A 1 
ATOM 1739 C CB  . GLU A 1 225 ? 24.164  -25.177 -19.210 1.00 49.99 225 A 1 
ATOM 1740 C CG  . GLU A 1 225 ? 23.924  -26.575 -19.781 1.00 47.17 225 A 1 
ATOM 1741 C CD  . GLU A 1 225 ? 24.778  -26.849 -21.023 1.00 44.42 225 A 1 
ATOM 1742 O OE1 . GLU A 1 225 ? 25.071  -28.031 -21.267 1.00 40.74 225 A 1 
ATOM 1743 O OE2 . GLU A 1 225 ? 25.144  -25.870 -21.716 1.00 42.43 225 A 1 
ATOM 1744 N N   . GLN A 1 226 ? 23.662  -22.505 -17.599 1.00 50.97 226 A 1 
ATOM 1745 C CA  . GLN A 1 226 ? 24.071  -21.279 -16.913 1.00 51.70 226 A 1 
ATOM 1746 C C   . GLN A 1 226 ? 23.440  -21.144 -15.541 1.00 49.10 226 A 1 
ATOM 1747 O O   . GLN A 1 226 ? 24.074  -20.529 -14.698 1.00 51.73 226 A 1 
ATOM 1748 C CB  . GLN A 1 226 ? 23.777  -20.019 -17.726 1.00 53.07 226 A 1 
ATOM 1749 C CG  . GLN A 1 226 ? 24.798  -19.760 -18.831 1.00 52.47 226 A 1 
ATOM 1750 C CD  . GLN A 1 226 ? 24.580  -18.412 -19.521 1.00 48.58 226 A 1 
ATOM 1751 O OE1 . GLN A 1 226 ? 23.589  -17.716 -19.324 1.00 47.27 226 A 1 
ATOM 1752 N NE2 . GLN A 1 226 ? 25.498  -17.986 -20.340 1.00 44.11 226 A 1 
ATOM 1753 N N   . GLN A 1 227 ? 22.228  -21.651 -15.282 1.00 54.31 227 A 1 
ATOM 1754 C CA  . GLN A 1 227 ? 21.672  -21.734 -13.932 1.00 55.82 227 A 1 
ATOM 1755 C C   . GLN A 1 227 ? 22.457  -22.737 -13.130 1.00 54.58 227 A 1 
ATOM 1756 O O   . GLN A 1 227 ? 22.664  -22.471 -11.964 1.00 55.75 227 A 1 
ATOM 1757 C CB  . GLN A 1 227 ? 20.192  -22.129 -13.890 1.00 56.71 227 A 1 
ATOM 1758 C CG  . GLN A 1 227 ? 19.247  -20.940 -14.060 1.00 55.30 227 A 1 
ATOM 1759 C CD  . GLN A 1 227 ? 17.781  -21.358 -14.173 1.00 51.85 227 A 1 
ATOM 1760 O OE1 . GLN A 1 227 ? 17.386  -22.492 -13.951 1.00 49.00 227 A 1 
ATOM 1761 N NE2 . GLN A 1 227 ? 16.908  -20.436 -14.506 1.00 46.62 227 A 1 
ATOM 1762 N N   . HIS A 1 228 ? 22.913  -23.830 -13.716 1.00 54.42 228 A 1 
ATOM 1763 C CA  . HIS A 1 228 ? 23.778  -24.754 -13.001 1.00 55.56 228 A 1 
ATOM 1764 C C   . HIS A 1 228 ? 25.112  -24.099 -12.666 1.00 52.48 228 A 1 
ATOM 1765 O O   . HIS A 1 228 ? 25.538  -24.124 -11.507 1.00 55.61 228 A 1 
ATOM 1766 C CB  . HIS A 1 228 ? 23.915  -26.057 -13.792 1.00 57.16 228 A 1 
ATOM 1767 C CG  . HIS A 1 228 ? 24.168  -27.227 -12.891 1.00 53.57 228 A 1 
ATOM 1768 N ND1 . HIS A 1 228 ? 25.088  -27.308 -11.869 1.00 48.54 228 A 1 
ATOM 1769 C CD2 . HIS A 1 228 ? 23.472  -28.409 -12.876 1.00 48.84 228 A 1 
ATOM 1770 C CE1 . HIS A 1 228 ? 24.952  -28.489 -11.273 1.00 45.69 228 A 1 
ATOM 1771 N NE2 . HIS A 1 228 ? 23.978  -29.191 -11.850 1.00 45.93 228 A 1 
ATOM 1772 N N   . LEU A 1 229 ? 25.742  -23.404 -13.634 1.00 53.39 229 A 1 
ATOM 1773 C CA  . LEU A 1 229 ? 26.956  -22.614 -13.409 1.00 52.53 229 A 1 
ATOM 1774 C C   . LEU A 1 229 ? 26.722  -21.428 -12.473 1.00 50.32 229 A 1 
ATOM 1775 O O   . LEU A 1 229 ? 27.519  -21.192 -11.571 1.00 51.96 229 A 1 
ATOM 1776 C CB  . LEU A 1 229 ? 27.521  -22.152 -14.766 1.00 54.50 229 A 1 
ATOM 1777 C CG  . LEU A 1 229 ? 28.448  -23.194 -15.407 1.00 52.38 229 A 1 
ATOM 1778 C CD1 . LEU A 1 229 ? 28.591  -22.931 -16.905 1.00 48.69 229 A 1 
ATOM 1779 C CD2 . LEU A 1 229 ? 29.841  -23.143 -14.776 1.00 52.04 229 A 1 
ATOM 1780 N N   . GLN A 1 230 ? 25.625  -20.677 -12.653 1.00 56.86 230 A 1 
ATOM 1781 C CA  . GLN A 1 230 ? 25.264  -19.580 -11.768 1.00 58.35 230 A 1 
ATOM 1782 C C   . GLN A 1 230 ? 24.749  -20.073 -10.423 1.00 56.93 230 A 1 
ATOM 1783 O O   . GLN A 1 230 ? 24.799  -19.307 -9.479  1.00 59.44 230 A 1 
ATOM 1784 C CB  . GLN A 1 230 ? 24.179  -18.684 -12.366 1.00 59.71 230 A 1 
ATOM 1785 C CG  . GLN A 1 230 ? 24.690  -17.747 -13.457 1.00 57.56 230 A 1 
ATOM 1786 C CD  . GLN A 1 230 ? 23.571  -16.866 -14.003 1.00 52.94 230 A 1 
ATOM 1787 O OE1 . GLN A 1 230 ? 22.410  -16.968 -13.635 1.00 49.63 230 A 1 
ATOM 1788 N NE2 . GLN A 1 230 ? 23.880  -15.949 -14.889 1.00 46.60 230 A 1 
ATOM 1789 N N   . GLN A 1 231 ? 24.222  -21.285 -10.328 1.00 59.71 231 A 1 
ATOM 1790 C CA  . GLN A 1 231 ? 23.823  -21.885 -9.053  1.00 61.14 231 A 1 
ATOM 1791 C C   . GLN A 1 231 ? 25.070  -22.325 -8.301  1.00 59.81 231 A 1 
ATOM 1792 O O   . GLN A 1 231 ? 25.188  -21.959 -7.144  1.00 61.55 231 A 1 
ATOM 1793 C CB  . GLN A 1 231 ? 22.792  -22.981 -9.292  1.00 61.37 231 A 1 
ATOM 1794 C CG  . GLN A 1 231 ? 22.114  -23.485 -8.016  1.00 58.35 231 A 1 
ATOM 1795 C CD  . GLN A 1 231 ? 20.877  -24.338 -8.338  1.00 54.05 231 A 1 
ATOM 1796 O OE1 . GLN A 1 231 ? 20.520  -24.601 -9.473  1.00 51.24 231 A 1 
ATOM 1797 N NE2 . GLN A 1 231 ? 20.165  -24.776 -7.330  1.00 48.23 231 A 1 
ATOM 1798 N N   . MET A 1 232 ? 26.057  -22.925 -8.991  1.00 60.56 232 A 1 
ATOM 1799 C CA  . MET A 1 232 ? 27.391  -23.114 -8.418  1.00 60.72 232 A 1 
ATOM 1800 C C   . MET A 1 232 ? 28.062  -21.777 -8.070  1.00 59.68 232 A 1 
ATOM 1801 O O   . MET A 1 232 ? 28.604  -21.638 -6.991  1.00 62.98 232 A 1 
ATOM 1802 C CB  . MET A 1 232 ? 28.296  -23.916 -9.353  1.00 60.82 232 A 1 
ATOM 1803 C CG  . MET A 1 232 ? 27.938  -25.401 -9.399  1.00 57.18 232 A 1 
ATOM 1804 S SD  . MET A 1 232 ? 29.290  -26.455 -9.994  1.00 54.79 232 A 1 
ATOM 1805 C CE  . MET A 1 232 ? 29.432  -25.893 -11.699 1.00 46.89 232 A 1 
ATOM 1806 N N   . GLN A 1 233 ? 27.999  -20.773 -8.952  1.00 58.77 233 A 1 
ATOM 1807 C CA  . GLN A 1 233 ? 28.525  -19.442 -8.650  1.00 58.64 233 A 1 
ATOM 1808 C C   . GLN A 1 233 ? 27.755  -18.742 -7.536  1.00 56.48 233 A 1 
ATOM 1809 O O   . GLN A 1 233 ? 28.362  -18.025 -6.750  1.00 59.91 233 A 1 
ATOM 1810 C CB  . GLN A 1 233 ? 28.532  -18.550 -9.896  1.00 60.09 233 A 1 
ATOM 1811 C CG  . GLN A 1 233 ? 29.733  -18.833 -10.807 1.00 57.96 233 A 1 
ATOM 1812 C CD  . GLN A 1 233 ? 29.765  -17.899 -12.028 1.00 54.10 233 A 1 
ATOM 1813 O OE1 . GLN A 1 233 ? 28.840  -17.156 -12.318 1.00 51.75 233 A 1 
ATOM 1814 N NE2 . GLN A 1 233 ? 30.832  -17.915 -12.777 1.00 48.25 233 A 1 
ATOM 1815 N N   . LYS A 1 234 ? 26.426  -18.944 -7.452  1.00 57.05 234 A 1 
ATOM 1816 C CA  . LYS A 1 234 ? 25.618  -18.441 -6.341  1.00 57.51 234 A 1 
ATOM 1817 C C   . LYS A 1 234 ? 25.904  -19.180 -5.056  1.00 56.02 234 A 1 
ATOM 1818 O O   . LYS A 1 234 ? 25.970  -18.513 -4.040  1.00 57.00 234 A 1 
ATOM 1819 C CB  . LYS A 1 234 ? 24.119  -18.541 -6.621  1.00 57.89 234 A 1 
ATOM 1820 C CG  . LYS A 1 234 ? 23.624  -17.339 -7.415  1.00 54.58 234 A 1 
ATOM 1821 C CD  . LYS A 1 234 ? 22.140  -17.531 -7.686  1.00 53.20 234 A 1 
ATOM 1822 C CE  . LYS A 1 234 ? 21.632  -16.311 -8.419  1.00 47.40 234 A 1 
ATOM 1823 N NZ  . LYS A 1 234 ? 20.179  -16.406 -8.635  1.00 43.37 234 A 1 
ATOM 1824 N N   . GLU A 1 235 ? 26.067  -20.493 -5.093  1.00 58.61 235 A 1 
ATOM 1825 C CA  . GLU A 1 235 ? 26.489  -21.263 -3.928  1.00 59.25 235 A 1 
ATOM 1826 C C   . GLU A 1 235 ? 27.882  -20.823 -3.482  1.00 57.50 235 A 1 
ATOM 1827 O O   . GLU A 1 235 ? 28.083  -20.571 -2.306  1.00 57.31 235 A 1 
ATOM 1828 C CB  . GLU A 1 235 ? 26.438  -22.765 -4.225  1.00 58.81 235 A 1 
ATOM 1829 C CG  . GLU A 1 235 ? 24.995  -23.289 -4.161  1.00 55.03 235 A 1 
ATOM 1830 C CD  . GLU A 1 235 ? 24.849  -24.761 -4.580  1.00 53.03 235 A 1 
ATOM 1831 O OE1 . GLU A 1 235 ? 23.691  -25.226 -4.571  1.00 47.58 235 A 1 
ATOM 1832 O OE2 . GLU A 1 235 ? 25.863  -25.385 -4.951  1.00 48.21 235 A 1 
ATOM 1833 N N   . TYR A 1 236 ? 28.813  -20.609 -4.432  1.00 58.30 236 A 1 
ATOM 1834 C CA  . TYR A 1 236 ? 30.133  -20.069 -4.126  1.00 57.72 236 A 1 
ATOM 1835 C C   . TYR A 1 236 ? 30.069  -18.633 -3.606  1.00 54.93 236 A 1 
ATOM 1836 O O   . TYR A 1 236 ? 30.716  -18.312 -2.607  1.00 55.55 236 A 1 
ATOM 1837 C CB  . TYR A 1 236 ? 31.010  -20.171 -5.379  1.00 57.53 236 A 1 
ATOM 1838 C CG  . TYR A 1 236 ? 32.477  -20.002 -5.072  1.00 54.42 236 A 1 
ATOM 1839 C CD1 . TYR A 1 236 ? 33.107  -18.749 -5.222  1.00 51.50 236 A 1 
ATOM 1840 C CD2 . TYR A 1 236 ? 33.225  -21.105 -4.605  1.00 51.27 236 A 1 
ATOM 1841 C CE1 . TYR A 1 236 ? 34.464  -18.599 -4.903  1.00 45.44 236 A 1 
ATOM 1842 C CE2 . TYR A 1 236 ? 34.576  -20.966 -4.292  1.00 47.10 236 A 1 
ATOM 1843 C CZ  . TYR A 1 236 ? 35.197  -19.710 -4.437  1.00 46.60 236 A 1 
ATOM 1844 O OH  . TYR A 1 236 ? 36.527  -19.568 -4.119  1.00 45.51 236 A 1 
ATOM 1845 N N   . ALA A 1 237 ? 29.232  -17.759 -4.210  1.00 59.97 237 A 1 
ATOM 1846 C CA  . ALA A 1 237 ? 29.044  -16.389 -3.748  1.00 60.51 237 A 1 
ATOM 1847 C C   . ALA A 1 237 ? 28.231  -16.313 -2.447  1.00 57.92 237 A 1 
ATOM 1848 O O   . ALA A 1 237 ? 28.498  -15.437 -1.629  1.00 58.40 237 A 1 
ATOM 1849 C CB  . ALA A 1 237 ? 28.403  -15.556 -4.860  1.00 61.79 237 A 1 
ATOM 1850 N N   . GLU A 1 238 ? 27.273  -17.218 -2.229  1.00 58.49 238 A 1 
ATOM 1851 C CA  . GLU A 1 238 ? 26.570  -17.371 -0.953  1.00 58.65 238 A 1 
ATOM 1852 C C   . GLU A 1 238 ? 27.521  -17.918 0.116   1.00 56.75 238 A 1 
ATOM 1853 O O   . GLU A 1 238 ? 27.485  -17.420 1.237   1.00 56.49 238 A 1 
ATOM 1854 C CB  . GLU A 1 238 ? 25.302  -18.249 -1.075  1.00 58.35 238 A 1 
ATOM 1855 C CG  . GLU A 1 238 ? 24.075  -17.493 -1.646  1.00 54.67 238 A 1 
ATOM 1856 C CD  . GLU A 1 238 ? 22.783  -18.349 -1.791  1.00 50.65 238 A 1 
ATOM 1857 O OE1 . GLU A 1 238 ? 21.763  -17.813 -2.317  1.00 47.13 238 A 1 
ATOM 1858 O OE2 . GLU A 1 238 ? 22.764  -19.528 -1.390  1.00 46.23 238 A 1 
ATOM 1859 N N   . GLN A 1 239 ? 28.412  -18.846 -0.218  1.00 61.19 239 A 1 
ATOM 1860 C CA  . GLN A 1 239 ? 29.470  -19.292 0.684   1.00 61.03 239 A 1 
ATOM 1861 C C   . GLN A 1 239 ? 30.472  -18.171 0.982   1.00 59.21 239 A 1 
ATOM 1862 O O   . GLN A 1 239 ? 30.841  -17.998 2.139   1.00 60.54 239 A 1 
ATOM 1863 C CB  . GLN A 1 239 ? 30.211  -20.499 0.113   1.00 62.07 239 A 1 
ATOM 1864 C CG  . GLN A 1 239 ? 29.465  -21.822 0.311   1.00 59.71 239 A 1 
ATOM 1865 C CD  . GLN A 1 239 ? 30.242  -23.021 -0.242  1.00 55.42 239 A 1 
ATOM 1866 O OE1 . GLN A 1 239 ? 31.338  -22.891 -0.775  1.00 52.53 239 A 1 
ATOM 1867 N NE2 . GLN A 1 239 ? 29.722  -24.213 -0.121  1.00 48.70 239 A 1 
ATOM 1868 N N   . GLN A 1 240 ? 30.896  -17.391 -0.033  1.00 58.50 240 A 1 
ATOM 1869 C CA  . GLN A 1 240 ? 31.754  -16.221 0.186   1.00 59.82 240 A 1 
ATOM 1870 C C   . GLN A 1 240 ? 31.038  -15.152 1.006   1.00 57.50 240 A 1 
ATOM 1871 O O   . GLN A 1 240 ? 31.619  -14.675 1.979   1.00 59.70 240 A 1 
ATOM 1872 C CB  . GLN A 1 240 ? 32.251  -15.630 -1.132  1.00 60.72 240 A 1 
ATOM 1873 C CG  . GLN A 1 240 ? 33.444  -16.416 -1.667  1.00 59.00 240 A 1 
ATOM 1874 C CD  . GLN A 1 240 ? 34.171  -15.684 -2.813  1.00 54.87 240 A 1 
ATOM 1875 O OE1 . GLN A 1 240 ? 33.658  -14.776 -3.444  1.00 52.01 240 A 1 
ATOM 1876 N NE2 . GLN A 1 240 ? 35.393  -16.051 -3.101  1.00 49.36 240 A 1 
ATOM 1877 N N   . MET A 1 241 ? 29.774  -14.824 0.692   1.00 58.38 241 A 1 
ATOM 1878 C CA  . MET A 1 241 ? 29.001  -13.901 1.516   1.00 58.52 241 A 1 
ATOM 1879 C C   . MET A 1 241 ? 28.757  -14.440 2.916   1.00 56.06 241 A 1 
ATOM 1880 O O   . MET A 1 241 ? 28.764  -13.655 3.852   1.00 56.98 241 A 1 
ATOM 1881 C CB  . MET A 1 241 ? 27.668  -13.532 0.882   1.00 59.38 241 A 1 
ATOM 1882 C CG  . MET A 1 241 ? 27.801  -12.402 -0.135  1.00 55.08 241 A 1 
ATOM 1883 S SD  . MET A 1 241 ? 26.193  -11.735 -0.682  1.00 51.38 241 A 1 
ATOM 1884 C CE  . MET A 1 241 ? 25.594  -13.164 -1.595  1.00 45.88 241 A 1 
ATOM 1885 N N   . GLN A 1 242 ? 28.546  -15.750 3.098   1.00 56.28 242 A 1 
ATOM 1886 C CA  . GLN A 1 242 ? 28.466  -16.338 4.430   1.00 56.04 242 A 1 
ATOM 1887 C C   . GLN A 1 242 ? 29.790  -16.239 5.175   1.00 52.58 242 A 1 
ATOM 1888 O O   . GLN A 1 242 ? 29.765  -15.937 6.362   1.00 54.07 242 A 1 
ATOM 1889 C CB  . GLN A 1 242 ? 28.002  -17.796 4.376   1.00 57.32 242 A 1 
ATOM 1890 C CG  . GLN A 1 242 ? 26.480  -17.886 4.281   1.00 55.32 242 A 1 
ATOM 1891 C CD  . GLN A 1 242 ? 25.973  -19.336 4.282   1.00 51.83 242 A 1 
ATOM 1892 O OE1 . GLN A 1 242 ? 26.714  -20.305 4.261   1.00 49.15 242 A 1 
ATOM 1893 N NE2 . GLN A 1 242 ? 24.685  -19.525 4.322   1.00 45.70 242 A 1 
ATOM 1894 N N   . LYS A 1 243 ? 30.932  -16.424 4.489   1.00 53.86 243 A 1 
ATOM 1895 C CA  . LYS A 1 243 ? 32.247  -16.221 5.100   1.00 54.31 243 A 1 
ATOM 1896 C C   . LYS A 1 243 ? 32.465  -14.755 5.462   1.00 50.90 243 A 1 
ATOM 1897 O O   . LYS A 1 243 ? 32.764  -14.487 6.620   1.00 51.64 243 A 1 
ATOM 1898 C CB  . LYS A 1 243 ? 33.368  -16.736 4.194   1.00 55.29 243 A 1 
ATOM 1899 C CG  . LYS A 1 243 ? 33.486  -18.254 4.280   1.00 52.81 243 A 1 
ATOM 1900 C CD  . LYS A 1 243 ? 34.660  -18.728 3.417   1.00 52.15 243 A 1 
ATOM 1901 C CE  . LYS A 1 243 ? 34.806  -20.247 3.542   1.00 45.96 243 A 1 
ATOM 1902 N NZ  . LYS A 1 243 ? 35.984  -20.717 2.794   1.00 42.27 243 A 1 
ATOM 1903 N N   . GLU A 1 244 ? 32.233  -13.823 4.541   1.00 52.22 244 A 1 
ATOM 1904 C CA  . GLU A 1 244 ? 32.301  -12.382 4.835   1.00 53.65 244 A 1 
ATOM 1905 C C   . GLU A 1 244 ? 31.297  -11.982 5.924   1.00 50.94 244 A 1 
ATOM 1906 O O   . GLU A 1 244 ? 31.601  -11.132 6.758   1.00 50.60 244 A 1 
ATOM 1907 C CB  . GLU A 1 244 ? 32.022  -11.550 3.574   1.00 53.62 244 A 1 
ATOM 1908 C CG  . GLU A 1 244 ? 33.201  -11.491 2.591   1.00 50.52 244 A 1 
ATOM 1909 C CD  . GLU A 1 244 ? 32.934  -10.557 1.389   1.00 48.77 244 A 1 
ATOM 1910 O OE1 . GLU A 1 244 ? 33.896  -10.249 0.662   1.00 43.42 244 A 1 
ATOM 1911 O OE2 . GLU A 1 244 ? 31.761  -10.161 1.177   1.00 44.79 244 A 1 
ATOM 1912 N N   . TYR A 1 245 ? 30.111  -12.613 5.962   1.00 48.85 245 A 1 
ATOM 1913 C CA  . TYR A 1 245 ? 29.112  -12.375 6.999   1.00 49.26 245 A 1 
ATOM 1914 C C   . TYR A 1 245 ? 29.611  -12.843 8.361   1.00 46.12 245 A 1 
ATOM 1915 O O   . TYR A 1 245 ? 29.498  -12.106 9.334   1.00 45.35 245 A 1 
ATOM 1916 C CB  . TYR A 1 245 ? 27.810  -13.107 6.628   1.00 48.90 245 A 1 
ATOM 1917 C CG  . TYR A 1 245 ? 26.576  -12.579 7.305   1.00 46.74 245 A 1 
ATOM 1918 C CD1 . TYR A 1 245 ? 26.309  -12.837 8.654   1.00 44.87 245 A 1 
ATOM 1919 C CD2 . TYR A 1 245 ? 25.666  -11.824 6.545   1.00 43.99 245 A 1 
ATOM 1920 C CE1 . TYR A 1 245 ? 25.142  -12.327 9.257   1.00 38.98 245 A 1 
ATOM 1921 C CE2 . TYR A 1 245 ? 24.503  -11.318 7.132   1.00 40.13 245 A 1 
ATOM 1922 C CZ  . TYR A 1 245 ? 24.249  -11.562 8.494   1.00 39.66 245 A 1 
ATOM 1923 O OH  . TYR A 1 245 ? 23.132  -11.041 9.063   1.00 38.77 245 A 1 
ATOM 1924 N N   . VAL A 1 246 ? 30.173  -14.047 8.430   1.00 50.62 246 A 1 
ATOM 1925 C CA  . VAL A 1 246 ? 30.707  -14.607 9.670   1.00 52.54 246 A 1 
ATOM 1926 C C   . VAL A 1 246 ? 31.935  -13.824 10.134  1.00 50.67 246 A 1 
ATOM 1927 O O   . VAL A 1 246 ? 32.066  -13.557 11.321  1.00 49.63 246 A 1 
ATOM 1928 C CB  . VAL A 1 246 ? 31.009  -16.112 9.501   1.00 52.12 246 A 1 
ATOM 1929 C CG1 . VAL A 1 246 ? 31.738  -16.701 10.717  1.00 47.77 246 A 1 
ATOM 1930 C CG2 . VAL A 1 246 ? 29.713  -16.903 9.338   1.00 49.79 246 A 1 
ATOM 1931 N N   . GLU A 1 247 ? 32.787  -13.390 9.206   1.00 48.51 247 A 1 
ATOM 1932 C CA  . GLU A 1 247 ? 33.934  -12.538 9.525   1.00 49.38 247 A 1 
ATOM 1933 C C   . GLU A 1 247 ? 33.501  -11.147 10.004  1.00 47.07 247 A 1 
ATOM 1934 O O   . GLU A 1 247 ? 34.022  -10.657 11.006  1.00 45.93 247 A 1 
ATOM 1935 C CB  . GLU A 1 247 ? 34.879  -12.425 8.317   1.00 48.76 247 A 1 
ATOM 1936 C CG  . GLU A 1 247 ? 35.707  -13.702 8.116   1.00 46.33 247 A 1 
ATOM 1937 C CD  . GLU A 1 247 ? 36.672  -13.633 6.920   1.00 43.67 247 A 1 
ATOM 1938 O OE1 . GLU A 1 247 ? 37.437  -14.612 6.753   1.00 40.04 247 A 1 
ATOM 1939 O OE2 . GLU A 1 247 ? 36.649  -12.623 6.185   1.00 41.48 247 A 1 
ATOM 1940 N N   . ASN A 1 248 ? 32.512  -10.536 9.363   1.00 45.23 248 A 1 
ATOM 1941 C CA  . ASN A 1 248 ? 31.995  -9.240  9.794   1.00 46.20 248 A 1 
ATOM 1942 C C   . ASN A 1 248 ? 31.211  -9.332  11.107  1.00 44.00 248 A 1 
ATOM 1943 O O   . ASN A 1 248 ? 31.442  -8.510  11.988  1.00 41.51 248 A 1 
ATOM 1944 C CB  . ASN A 1 248 ? 31.168  -8.597  8.672   1.00 44.74 248 A 1 
ATOM 1945 C CG  . ASN A 1 248 ? 32.029  -7.921  7.618   1.00 42.49 248 A 1 
ATOM 1946 O OD1 . ASN A 1 248 ? 33.040  -7.296  7.891   1.00 41.63 248 A 1 
ATOM 1947 N ND2 . ASN A 1 248 ? 31.624  -7.982  6.373   1.00 42.06 248 A 1 
ATOM 1948 N N   . GLU A 1 249 ? 30.334  -10.335 11.286  1.00 43.20 249 A 1 
ATOM 1949 C CA  . GLU A 1 249 ? 29.662  -10.534 12.580  1.00 44.73 249 A 1 
ATOM 1950 C C   . GLU A 1 249 ? 30.668  -10.890 13.676  1.00 42.99 249 A 1 
ATOM 1951 O O   . GLU A 1 249 ? 30.551  -10.390 14.796  1.00 40.90 249 A 1 
ATOM 1952 C CB  . GLU A 1 249 ? 28.566  -11.617 12.521  1.00 43.23 249 A 1 
ATOM 1953 C CG  . GLU A 1 249 ? 27.228  -11.097 11.972  1.00 41.76 249 A 1 
ATOM 1954 C CD  . GLU A 1 249 ? 26.037  -12.049 12.240  1.00 40.26 249 A 1 
ATOM 1955 O OE1 . GLU A 1 249 ? 24.894  -11.548 12.267  1.00 36.87 249 A 1 
ATOM 1956 O OE2 . GLU A 1 249 ? 26.257  -13.267 12.427  1.00 38.51 249 A 1 
ATOM 1957 N N   . GLY A 1 250 ? 31.677  -11.684 13.359  1.00 41.37 250 A 1 
ATOM 1958 C CA  . GLY A 1 250 ? 32.772  -11.960 14.276  1.00 42.08 250 A 1 
ATOM 1959 C C   . GLY A 1 250 ? 33.516  -10.687 14.674  1.00 40.89 250 A 1 
ATOM 1960 O O   . GLY A 1 250 ? 33.762  -10.456 15.864  1.00 39.09 250 A 1 
ATOM 1961 N N   . SER A 1 251 ? 33.783  -9.816  13.712  1.00 39.02 251 A 1 
ATOM 1962 C CA  . SER A 1 251 ? 34.453  -8.532  13.942  1.00 39.04 251 A 1 
ATOM 1963 C C   . SER A 1 251 ? 33.585  -7.572  14.757  1.00 37.40 251 A 1 
ATOM 1964 O O   . SER A 1 251 ? 34.063  -6.997  15.731  1.00 36.25 251 A 1 
ATOM 1965 C CB  . SER A 1 251 ? 34.849  -7.887  12.608  1.00 38.69 251 A 1 
ATOM 1966 O OG  . SER A 1 251 ? 35.674  -8.756  11.864  1.00 37.75 251 A 1 
ATOM 1967 N N   . GLU A 1 252 ? 32.300  -7.424  14.414  1.00 36.61 252 A 1 
ATOM 1968 C CA  . GLU A 1 252 ? 31.371  -6.563  15.154  1.00 38.65 252 A 1 
ATOM 1969 C C   . GLU A 1 252 ? 31.106  -7.070  16.585  1.00 37.73 252 A 1 
ATOM 1970 O O   . GLU A 1 252 ? 30.942  -6.258  17.500  1.00 36.45 252 A 1 
ATOM 1971 C CB  . GLU A 1 252 ? 30.039  -6.407  14.405  1.00 37.80 252 A 1 
ATOM 1972 C CG  . GLU A 1 252 ? 30.134  -5.460  13.195  1.00 36.94 252 A 1 
ATOM 1973 C CD  . GLU A 1 252 ? 28.764  -5.134  12.566  1.00 35.33 252 A 1 
ATOM 1974 O OE1 . GLU A 1 252 ? 28.725  -4.206  11.733  1.00 32.55 252 A 1 
ATOM 1975 O OE2 . GLU A 1 252 ? 27.760  -5.794  12.918  1.00 33.80 252 A 1 
ATOM 1976 N N   . CYS A 1 253 ? 31.120  -8.392  16.796  1.00 31.60 253 A 1 
ATOM 1977 C CA  . CYS A 1 253 ? 30.977  -8.960  18.138  1.00 34.57 253 A 1 
ATOM 1978 C C   . CYS A 1 253 ? 32.188  -8.687  19.044  1.00 33.42 253 A 1 
ATOM 1979 O O   . CYS A 1 253 ? 32.034  -8.658  20.264  1.00 31.59 253 A 1 
ATOM 1980 C CB  . CYS A 1 253 ? 30.699  -10.466 18.036  1.00 33.41 253 A 1 
ATOM 1981 S SG  . CYS A 1 253 ? 29.009  -10.769 17.445  1.00 31.88 253 A 1 
ATOM 1982 N N   . ILE A 1 254 ? 33.374  -8.463  18.473  1.00 29.60 254 A 1 
ATOM 1983 C CA  . ILE A 1 254 ? 34.585  -8.201  19.254  1.00 32.97 254 A 1 
ATOM 1984 C C   . ILE A 1 254 ? 34.644  -6.733  19.713  1.00 32.40 254 A 1 
ATOM 1985 O O   . ILE A 1 254 ? 35.081  -6.449  20.836  1.00 31.61 254 A 1 
ATOM 1986 C CB  . ILE A 1 254 ? 35.840  -8.634  18.471  1.00 32.91 254 A 1 
ATOM 1987 C CG1 . ILE A 1 254 ? 35.852  -10.171 18.263  1.00 31.64 254 A 1 
ATOM 1988 C CG2 . ILE A 1 254 ? 37.132  -8.219  19.207  1.00 32.93 254 A 1 
ATOM 1989 C CD1 . ILE A 1 254 ? 36.841  -10.644 17.198  1.00 30.98 254 A 1 
ATOM 1990 N N   . VAL A 1 255 ? 34.176  -5.783  18.882  1.00 30.13 255 A 1 
ATOM 1991 C CA  . VAL A 1 255 ? 34.284  -4.340  19.173  1.00 32.50 255 A 1 
ATOM 1992 C C   . VAL A 1 255 ? 33.626  -3.925  20.500  1.00 32.42 255 A 1 
ATOM 1993 O O   . VAL A 1 255 ? 34.276  -3.194  21.266  1.00 30.97 255 A 1 
ATOM 1994 C CB  . VAL A 1 255 ? 33.763  -3.489  17.994  1.00 31.77 255 A 1 
ATOM 1995 C CG1 . VAL A 1 255 ? 33.837  -1.988  18.301  1.00 29.36 255 A 1 
ATOM 1996 C CG2 . VAL A 1 255 ? 34.586  -3.737  16.739  1.00 30.65 255 A 1 
ATOM 1997 N N   . PRO A 1 256 ? 32.400  -4.345  20.858  1.00 33.57 256 A 1 
ATOM 1998 C CA  . PRO A 1 256 ? 31.777  -3.868  22.090  1.00 34.81 256 A 1 
ATOM 1999 C C   . PRO A 1 256 ? 32.518  -4.353  23.338  1.00 34.53 256 A 1 
ATOM 2000 O O   . PRO A 1 256 ? 32.567  -3.633  24.333  1.00 33.36 256 A 1 
ATOM 2001 C CB  . PRO A 1 256 ? 30.317  -4.350  22.050  1.00 33.57 256 A 1 
ATOM 2002 C CG  . PRO A 1 256 ? 30.344  -5.542  21.115  1.00 33.53 256 A 1 
ATOM 2003 C CD  . PRO A 1 256 ? 31.444  -5.170  20.116  1.00 37.09 256 A 1 
ATOM 2004 N N   . SER A 1 257 ? 33.144  -5.528  23.274  1.00 32.50 257 A 1 
ATOM 2005 C CA  . SER A 1 257 ? 33.864  -6.082  24.420  1.00 35.52 257 A 1 
ATOM 2006 C C   . SER A 1 257 ? 35.160  -5.332  24.735  1.00 34.77 257 A 1 
ATOM 2007 O O   . SER A 1 257 ? 35.541  -5.250  25.900  1.00 33.15 257 A 1 
ATOM 2008 C CB  . SER A 1 257 ? 34.104  -7.587  24.260  1.00 34.72 257 A 1 
ATOM 2009 O OG  . SER A 1 257 ? 34.415  -7.968  22.944  1.00 32.83 257 A 1 
ATOM 2010 N N   . GLN A 1 258 ? 35.820  -4.734  23.737  1.00 30.31 258 A 1 
ATOM 2011 C CA  . GLN A 1 258 ? 37.003  -3.911  24.012  1.00 33.41 258 A 1 
ATOM 2012 C C   . GLN A 1 258 ? 36.651  -2.587  24.702  1.00 32.66 258 A 1 
ATOM 2013 O O   . GLN A 1 258 ? 37.356  -2.169  25.621  1.00 31.18 258 A 1 
ATOM 2014 C CB  . GLN A 1 258 ? 37.796  -3.637  22.729  1.00 32.62 258 A 1 
ATOM 2015 C CG  . GLN A 1 258 ? 38.590  -4.868  22.262  1.00 32.47 258 A 1 
ATOM 2016 C CD  . GLN A 1 258 ? 39.596  -4.541  21.155  1.00 31.74 258 A 1 
ATOM 2017 O OE1 . GLN A 1 258 ? 39.638  -3.457  20.608  1.00 31.62 258 A 1 
ATOM 2018 N NE2 . GLN A 1 258 ? 40.450  -5.476  20.802  1.00 32.33 258 A 1 
ATOM 2019 N N   . SER A 1 259 ? 35.546  -1.945  24.313  1.00 30.89 259 A 1 
ATOM 2020 C CA  . SER A 1 259 ? 35.191  -0.621  24.850  1.00 32.60 259 A 1 
ATOM 2021 C C   . SER A 1 259 ? 34.838  -0.636  26.338  1.00 31.95 259 A 1 
ATOM 2022 O O   . SER A 1 259 ? 35.067  0.347   27.036  1.00 30.82 259 A 1 
ATOM 2023 C CB  . SER A 1 259 ? 34.046  -0.016  24.036  1.00 32.18 259 A 1 
ATOM 2024 O OG  . SER A 1 259 ? 32.853  -0.746  24.212  1.00 31.01 259 A 1 
ATOM 2025 N N   . THR A 1 260 ? 34.321  -1.756  26.852  1.00 31.48 260 A 1 
ATOM 2026 C CA  . THR A 1 260 ? 34.011  -1.904  28.278  1.00 35.63 260 A 1 
ATOM 2027 C C   . THR A 1 260 ? 35.249  -2.080  29.154  1.00 34.72 260 A 1 
ATOM 2028 O O   . THR A 1 260 ? 35.193  -1.747  30.335  1.00 33.03 260 A 1 
ATOM 2029 C CB  . THR A 1 260 ? 33.050  -3.070  28.530  1.00 34.41 260 A 1 
ATOM 2030 O OG1 . THR A 1 260 ? 33.422  -4.203  27.781  1.00 32.56 260 A 1 
ATOM 2031 C CG2 . THR A 1 260 ? 31.617  -2.717  28.136  1.00 33.77 260 A 1 
ATOM 2032 N N   . ILE A 1 261 ? 36.362  -2.563  28.602  1.00 29.04 261 A 1 
ATOM 2033 C CA  . ILE A 1 261 ? 37.599  -2.763  29.374  1.00 32.01 261 A 1 
ATOM 2034 C C   . ILE A 1 261 ? 38.223  -1.418  29.769  1.00 31.40 261 A 1 
ATOM 2035 O O   . ILE A 1 261 ? 38.694  -1.272  30.900  1.00 29.93 261 A 1 
ATOM 2036 C CB  . ILE A 1 261 ? 38.596  -3.661  28.619  1.00 31.07 261 A 1 
ATOM 2037 C CG1 . ILE A 1 261 ? 37.989  -5.064  28.378  1.00 29.88 261 A 1 
ATOM 2038 C CG2 . ILE A 1 261 ? 39.919  -3.788  29.403  1.00 31.68 261 A 1 
ATOM 2039 C CD1 . ILE A 1 261 ? 38.835  -5.969  27.477  1.00 30.02 261 A 1 
ATOM 2040 N N   . VAL A 1 262 ? 38.196  -0.427  28.866  1.00 31.60 262 A 1 
ATOM 2041 C CA  . VAL A 1 262 ? 38.955  0.824   29.058  1.00 35.31 262 A 1 
ATOM 2042 C C   . VAL A 1 262 ? 38.416  1.677   30.208  1.00 34.83 262 A 1 
ATOM 2043 O O   . VAL A 1 262 ? 39.191  2.381   30.867  1.00 33.18 262 A 1 
ATOM 2044 C CB  . VAL A 1 262 ? 39.017  1.649   27.756  1.00 33.48 262 A 1 
ATOM 2045 C CG1 . VAL A 1 262 ? 39.910  2.881   27.893  1.00 31.02 262 A 1 
ATOM 2046 C CG2 . VAL A 1 262 ? 39.577  0.817   26.594  1.00 33.32 262 A 1 
ATOM 2047 N N   . ARG A 1 263 ? 37.099  1.616   30.481  1.00 32.29 263 A 1 
ATOM 2048 C CA  . ARG A 1 263 ? 36.507  2.413   31.570  1.00 36.82 263 A 1 
ATOM 2049 C C   . ARG A 1 263 ? 36.743  1.828   32.972  1.00 35.92 263 A 1 
ATOM 2050 O O   . ARG A 1 263 ? 35.961  2.127   33.878  1.00 34.51 263 A 1 
ATOM 2051 C CB  . ARG A 1 263 ? 35.034  2.722   31.313  1.00 35.21 263 A 1 
ATOM 2052 C CG  . ARG A 1 263 ? 34.844  3.883   30.321  1.00 34.08 263 A 1 
ATOM 2053 C CD  . ARG A 1 263 ? 33.377  4.342   30.358  1.00 32.00 263 A 1 
ATOM 2054 N NE  . ARG A 1 263 ? 33.134  5.496   29.474  1.00 30.26 263 A 1 
ATOM 2055 C CZ  . ARG A 1 263 ? 31.986  6.148   29.349  1.00 27.91 263 A 1 
ATOM 2056 N NH1 . ARG A 1 263 ? 30.926  5.807   30.030  1.00 26.39 263 A 1 
ATOM 2057 N NH2 . ARG A 1 263 ? 31.888  7.152   28.533  1.00 24.52 263 A 1 
ATOM 2058 N N   . ARG A 1 264 ? 37.765  1.035   33.197  1.00 33.09 264 A 1 
ATOM 2059 C CA  . ARG A 1 264 ? 38.176  0.770   34.576  1.00 37.07 264 A 1 
ATOM 2060 C C   . ARG A 1 264 ? 38.697  2.082   35.165  1.00 35.62 264 A 1 
ATOM 2061 O O   . ARG A 1 264 ? 39.710  2.589   34.680  1.00 33.68 264 A 1 
ATOM 2062 C CB  . ARG A 1 264 ? 39.217  -0.349  34.689  1.00 35.51 264 A 1 
ATOM 2063 C CG  . ARG A 1 264 ? 38.520  -1.715  34.765  1.00 34.45 264 A 1 
ATOM 2064 C CD  . ARG A 1 264 ? 39.529  -2.824  35.069  1.00 32.92 264 A 1 
ATOM 2065 N NE  . ARG A 1 264 ? 38.855  -4.106  35.307  1.00 31.53 264 A 1 
ATOM 2066 C CZ  . ARG A 1 264 ? 39.444  -5.258  35.629  1.00 29.45 264 A 1 
ATOM 2067 N NH1 . ARG A 1 264 ? 40.736  -5.339  35.763  1.00 28.06 264 A 1 
ATOM 2068 N NH2 . ARG A 1 264 ? 38.735  -6.326  35.825  1.00 26.42 264 A 1 
ATOM 2069 N N   . PRO A 1 265 ? 38.022  2.662   36.166  1.00 32.68 265 A 1 
ATOM 2070 C CA  . PRO A 1 265 ? 38.502  3.867   36.798  1.00 36.04 265 A 1 
ATOM 2071 C C   . PRO A 1 265 ? 39.849  3.553   37.448  1.00 36.19 265 A 1 
ATOM 2072 O O   . PRO A 1 265 ? 40.020  2.495   38.068  1.00 33.87 265 A 1 
ATOM 2073 C CB  . PRO A 1 265 ? 37.414  4.272   37.797  1.00 32.96 265 A 1 
ATOM 2074 C CG  . PRO A 1 265 ? 36.730  2.949   38.135  1.00 32.93 265 A 1 
ATOM 2075 C CD  . PRO A 1 265 ? 36.839  2.153   36.840  1.00 37.28 265 A 1 
ATOM 2076 N N   . HIS A 1 266 ? 40.778  4.490   37.336  1.00 30.31 266 A 1 
ATOM 2077 C CA  . HIS A 1 266 ? 42.047  4.497   38.049  1.00 35.20 266 A 1 
ATOM 2078 C C   . HIS A 1 266 ? 41.813  4.678   39.561  1.00 34.79 266 A 1 
ATOM 2079 O O   . HIS A 1 266 ? 42.161  5.704   40.138  1.00 32.81 266 A 1 
ATOM 2080 C CB  . HIS A 1 266 ? 42.964  5.591   37.474  1.00 33.47 266 A 1 
ATOM 2081 C CG  . HIS A 1 266 ? 43.996  5.094   36.491  1.00 32.50 266 A 1 
ATOM 2082 N ND1 . HIS A 1 266 ? 45.245  4.605   36.820  1.00 31.03 266 A 1 
ATOM 2083 C CD2 . HIS A 1 266 ? 43.931  5.114   35.127  1.00 31.26 266 A 1 
ATOM 2084 C CE1 . HIS A 1 266 ? 45.906  4.343   35.687  1.00 30.46 266 A 1 
ATOM 2085 N NE2 . HIS A 1 266 ? 45.150  4.637   34.625  1.00 29.89 266 A 1 
ATOM 2086 N N   . GLN A 1 267 ? 41.199  3.715   40.228  1.00 31.66 267 A 1 
ATOM 2087 C CA  . GLN A 1 267 ? 41.296  3.668   41.686  1.00 34.93 267 A 1 
ATOM 2088 C C   . GLN A 1 267 ? 42.751  3.372   42.025  1.00 34.33 267 A 1 
ATOM 2089 O O   . GLN A 1 267 ? 43.278  2.319   41.679  1.00 32.95 267 A 1 
ATOM 2090 C CB  . GLN A 1 267 ? 40.318  2.674   42.307  1.00 33.56 267 A 1 
ATOM 2091 C CG  . GLN A 1 267 ? 38.944  3.325   42.534  1.00 33.41 267 A 1 
ATOM 2092 C CD  . GLN A 1 267 ? 37.993  2.453   43.352  1.00 32.08 267 A 1 
ATOM 2093 O OE1 . GLN A 1 267 ? 38.166  1.262   43.512  1.00 32.61 267 A 1 
ATOM 2094 N NE2 . GLN A 1 267 ? 36.943  3.024   43.904  1.00 32.75 267 A 1 
ATOM 2095 N N   . SER A 1 268 ? 43.399  4.329   42.677  1.00 33.43 268 A 1 
ATOM 2096 C CA  . SER A 1 268 ? 44.827  4.355   42.987  1.00 35.67 268 A 1 
ATOM 2097 C C   . SER A 1 268 ? 45.239  3.413   44.122  1.00 35.17 268 A 1 
ATOM 2098 O O   . SER A 1 268 ? 46.248  3.657   44.774  1.00 33.34 268 A 1 
ATOM 2099 C CB  . SER A 1 268 ? 45.218  5.795   43.330  1.00 33.85 268 A 1 
ATOM 2100 O OG  . SER A 1 268 ? 44.530  6.202   44.496  1.00 32.47 268 A 1 
ATOM 2101 N N   . GLY A 1 269 ? 44.422  2.418   44.423  1.00 33.61 269 A 1 
ATOM 2102 C CA  . GLY A 1 269 ? 44.687  1.540   45.550  1.00 36.87 269 A 1 
ATOM 2103 C C   . GLY A 1 269 ? 46.050  0.867   45.407  1.00 36.55 269 A 1 
ATOM 2104 O O   . GLY A 1 269 ? 46.314  0.223   44.393  1.00 34.47 269 A 1 
ATOM 2105 N N   . TYR A 1 270 ? 46.879  1.011   46.449  1.00 28.53 270 A 1 
ATOM 2106 C CA  . TYR A 1 270 ? 48.305  0.644   46.503  1.00 31.84 270 A 1 
ATOM 2107 C C   . TYR A 1 270 ? 48.595  -0.870  46.504  1.00 31.33 270 A 1 
ATOM 2108 O O   . TYR A 1 270 ? 49.671  -1.293  46.927  1.00 29.72 270 A 1 
ATOM 2109 C CB  . TYR A 1 270 ? 48.907  1.316   47.747  1.00 29.98 270 A 1 
ATOM 2110 C CG  . TYR A 1 270 ? 50.017  2.310   47.470  1.00 29.86 270 A 1 
ATOM 2111 C CD1 . TYR A 1 270 ? 51.359  1.881   47.467  1.00 29.20 270 A 1 
ATOM 2112 C CD2 . TYR A 1 270 ? 49.714  3.663   47.263  1.00 30.31 270 A 1 
ATOM 2113 C CE1 . TYR A 1 270 ? 52.393  2.811   47.271  1.00 28.15 270 A 1 
ATOM 2114 C CE2 . TYR A 1 270 ? 50.743  4.597   47.062  1.00 28.03 270 A 1 
ATOM 2115 C CZ  . TYR A 1 270 ? 52.093  4.178   47.072  1.00 27.92 270 A 1 
ATOM 2116 O OH  . TYR A 1 270 ? 53.095  5.085   46.884  1.00 26.85 270 A 1 
ATOM 2117 N N   . ALA A 1 271 ? 47.635  -1.716  46.133  1.00 33.32 271 A 1 
ATOM 2118 C CA  . ALA A 1 271 ? 47.769  -3.161  46.326  1.00 36.64 271 A 1 
ATOM 2119 C C   . ALA A 1 271 ? 48.987  -3.724  45.569  1.00 36.46 271 A 1 
ATOM 2120 O O   . ALA A 1 271 ? 49.231  -3.328  44.423  1.00 34.90 271 A 1 
ATOM 2121 C CB  . ALA A 1 271 ? 46.460  -3.850  45.947  1.00 35.13 271 A 1 
ATOM 2122 N N   . PRO A 1 272 ? 49.771  -4.611  46.188  1.00 33.18 272 A 1 
ATOM 2123 C CA  . PRO A 1 272 ? 51.112  -4.941  45.721  1.00 36.49 272 A 1 
ATOM 2124 C C   . PRO A 1 272 ? 51.124  -5.726  44.400  1.00 36.78 272 A 1 
ATOM 2125 O O   . PRO A 1 272 ? 50.243  -6.527  44.108  1.00 35.20 272 A 1 
ATOM 2126 C CB  . PRO A 1 272 ? 51.764  -5.699  46.879  1.00 34.18 272 A 1 
ATOM 2127 C CG  . PRO A 1 272 ? 50.573  -6.304  47.623  1.00 34.17 272 A 1 
ATOM 2128 C CD  . PRO A 1 272 ? 49.497  -5.254  47.462  1.00 38.12 272 A 1 
ATOM 2129 N N   . LEU A 1 273 ? 52.197  -5.508  43.660  1.00 32.95 273 A 1 
ATOM 2130 C CA  . LEU A 1 273 ? 52.434  -5.883  42.262  1.00 36.36 273 A 1 
ATOM 2131 C C   . LEU A 1 273 ? 52.537  -7.384  41.950  1.00 35.36 273 A 1 
ATOM 2132 O O   . LEU A 1 273 ? 52.661  -7.733  40.777  1.00 33.37 273 A 1 
ATOM 2133 C CB  . LEU A 1 273 ? 53.744  -5.182  41.845  1.00 34.13 273 A 1 
ATOM 2134 C CG  . LEU A 1 273 ? 53.536  -3.936  40.968  1.00 32.99 273 A 1 
ATOM 2135 C CD1 . LEU A 1 273 ? 54.700  -2.961  41.153  1.00 31.93 273 A 1 
ATOM 2136 C CD2 . LEU A 1 273 ? 53.474  -4.326  39.495  1.00 35.33 273 A 1 
ATOM 2137 N N   . VAL A 1 274 ? 52.547  -8.273  42.927  1.00 32.44 274 A 1 
ATOM 2138 C CA  . VAL A 1 274 ? 53.298  -9.530  42.792  1.00 35.87 274 A 1 
ATOM 2139 C C   . VAL A 1 274 ? 52.756  -10.504 41.740  1.00 34.96 274 A 1 
ATOM 2140 O O   . VAL A 1 274 ? 53.506  -11.027 40.919  1.00 33.13 274 A 1 
ATOM 2141 C CB  . VAL A 1 274 ? 53.445  -10.246 44.150  1.00 33.78 274 A 1 
ATOM 2142 C CG1 . VAL A 1 274 ? 54.477  -11.368 44.064  1.00 31.64 274 A 1 
ATOM 2143 C CG2 . VAL A 1 274 ? 53.895  -9.312  45.282  1.00 33.85 274 A 1 
ATOM 2144 N N   . GLY A 1 275 ? 51.474  -10.819 41.814  1.00 36.73 275 A 1 
ATOM 2145 C CA  . GLY A 1 275 ? 50.961  -12.063 41.208  1.00 39.12 275 A 1 
ATOM 2146 C C   . GLY A 1 275 ? 50.764  -12.100 39.694  1.00 38.07 275 A 1 
ATOM 2147 O O   . GLY A 1 275 ? 49.876  -12.814 39.235  1.00 36.40 275 A 1 
ATOM 2148 N N   . ALA A 1 276 ? 51.512  -11.330 38.920  1.00 34.61 276 A 1 
ATOM 2149 C CA  . ALA A 1 276 ? 51.186  -11.082 37.514  1.00 38.13 276 A 1 
ATOM 2150 C C   . ALA A 1 276 ? 51.388  -12.275 36.559  1.00 37.46 276 A 1 
ATOM 2151 O O   . ALA A 1 276 ? 50.798  -12.284 35.482  1.00 35.90 276 A 1 
ATOM 2152 C CB  . ALA A 1 276 ? 51.993  -9.867  37.046  1.00 36.58 276 A 1 
ATOM 2153 N N   . GLU A 1 277 ? 52.243  -13.249 36.927  1.00 33.85 277 A 1 
ATOM 2154 C CA  . GLU A 1 277 ? 52.784  -14.178 35.920  1.00 37.57 277 A 1 
ATOM 2155 C C   . GLU A 1 277 ? 51.766  -15.161 35.322  1.00 36.86 277 A 1 
ATOM 2156 O O   . GLU A 1 277 ? 51.785  -15.413 34.122  1.00 35.51 277 A 1 
ATOM 2157 C CB  . GLU A 1 277 ? 53.958  -14.987 36.502  1.00 35.82 277 A 1 
ATOM 2158 C CG  . GLU A 1 277 ? 55.241  -14.174 36.672  1.00 34.19 277 A 1 
ATOM 2159 C CD  . GLU A 1 277 ? 56.438  -15.066 37.048  1.00 33.00 277 A 1 
ATOM 2160 O OE1 . GLU A 1 277 ? 57.574  -14.688 36.684  1.00 31.84 277 A 1 
ATOM 2161 O OE2 . GLU A 1 277 ? 56.216  -16.109 37.705  1.00 34.04 277 A 1 
ATOM 2162 N N   . GLN A 1 278 ? 50.921  -15.782 36.155  1.00 31.06 278 A 1 
ATOM 2163 C CA  . GLN A 1 278 ? 50.318  -17.055 35.760  1.00 33.41 278 A 1 
ATOM 2164 C C   . GLN A 1 278 ? 49.201  -16.968 34.718  1.00 32.25 278 A 1 
ATOM 2165 O O   . GLN A 1 278 ? 48.903  -17.959 34.053  1.00 30.88 278 A 1 
ATOM 2166 C CB  . GLN A 1 278 ? 49.817  -17.813 36.993  1.00 32.33 278 A 1 
ATOM 2167 C CG  . GLN A 1 278 ? 50.953  -18.517 37.742  1.00 31.55 278 A 1 
ATOM 2168 C CD  . GLN A 1 278 ? 50.443  -19.431 38.857  1.00 30.91 278 A 1 
ATOM 2169 O OE1 . GLN A 1 278 ? 49.298  -19.377 39.282  1.00 31.27 278 A 1 
ATOM 2170 N NE2 . GLN A 1 278 ? 51.273  -20.300 39.372  1.00 32.32 278 A 1 
ATOM 2171 N N   . ALA A 1 279 ? 48.559  -15.816 34.592  1.00 33.89 279 A 1 
ATOM 2172 C CA  . ALA A 1 279 ? 47.284  -15.749 33.873  1.00 35.46 279 A 1 
ATOM 2173 C C   . ALA A 1 279 ? 47.390  -15.896 32.340  1.00 34.90 279 A 1 
ATOM 2174 O O   . ALA A 1 279 ? 46.363  -15.961 31.666  1.00 33.69 279 A 1 
ATOM 2175 C CB  . ALA A 1 279 ? 46.580  -14.459 34.277  1.00 34.18 279 A 1 
ATOM 2176 N N   . ALA A 1 280 ? 48.593  -15.919 31.789  1.00 33.07 280 A 1 
ATOM 2177 C CA  . ALA A 1 280 ? 48.792  -15.805 30.343  1.00 35.28 280 A 1 
ATOM 2178 C C   . ALA A 1 280 ? 48.341  -17.025 29.529  1.00 34.64 280 A 1 
ATOM 2179 O O   . ALA A 1 280 ? 48.007  -16.890 28.351  1.00 33.38 280 A 1 
ATOM 2180 C CB  . ALA A 1 280 ? 50.272  -15.508 30.092  1.00 34.03 280 A 1 
ATOM 2181 N N   . SER A 1 281 ? 48.367  -18.237 30.121  1.00 35.05 281 A 1 
ATOM 2182 C CA  . SER A 1 281 ? 48.264  -19.455 29.308  1.00 36.20 281 A 1 
ATOM 2183 C C   . SER A 1 281 ? 46.856  -19.784 28.816  1.00 35.07 281 A 1 
ATOM 2184 O O   . SER A 1 281 ? 46.701  -20.480 27.812  1.00 33.89 281 A 1 
ATOM 2185 C CB  . SER A 1 281 ? 48.846  -20.655 30.058  1.00 35.46 281 A 1 
ATOM 2186 O OG  . SER A 1 281 ? 48.030  -20.997 31.162  1.00 34.05 281 A 1 
ATOM 2187 N N   . ALA A 1 282 ? 45.824  -19.331 29.537  1.00 33.78 282 A 1 
ATOM 2188 C CA  . ALA A 1 282 ? 44.474  -19.848 29.325  1.00 36.94 282 A 1 
ATOM 2189 C C   . ALA A 1 282 ? 43.797  -19.363 28.034  1.00 36.24 282 A 1 
ATOM 2190 O O   . ALA A 1 282 ? 42.843  -19.983 27.574  1.00 34.64 282 A 1 
ATOM 2191 C CB  . ALA A 1 282 ? 43.636  -19.518 30.559  1.00 35.28 282 A 1 
ATOM 2192 N N   . THR A 1 283 ? 44.258  -18.256 27.457  1.00 37.50 283 A 1 
ATOM 2193 C CA  . THR A 1 283 ? 43.584  -17.629 26.311  1.00 39.06 283 A 1 
ATOM 2194 C C   . THR A 1 283 ? 43.697  -18.403 25.006  1.00 38.54 283 A 1 
ATOM 2195 O O   . THR A 1 283 ? 42.850  -18.220 24.132  1.00 36.08 283 A 1 
ATOM 2196 C CB  . THR A 1 283 ? 44.090  -16.189 26.080  1.00 36.26 283 A 1 
ATOM 2197 O OG1 . THR A 1 283 ? 45.384  -16.003 26.610  1.00 34.29 283 A 1 
ATOM 2198 C CG2 . THR A 1 283 ? 43.183  -15.170 26.744  1.00 36.48 283 A 1 
ATOM 2199 N N   . ALA A 1 284 ? 44.692  -19.261 24.862  1.00 34.73 284 A 1 
ATOM 2200 C CA  . ALA A 1 284 ? 44.957  -19.930 23.587  1.00 37.49 284 A 1 
ATOM 2201 C C   . ALA A 1 284 ? 43.887  -20.964 23.182  1.00 37.49 284 A 1 
ATOM 2202 O O   . ALA A 1 284 ? 43.666  -21.202 22.003  1.00 35.97 284 A 1 
ATOM 2203 C CB  . ALA A 1 284 ? 46.342  -20.575 23.663  1.00 35.85 284 A 1 
ATOM 2204 N N   . GLY A 1 285 ? 43.229  -21.589 24.163  1.00 37.15 285 A 1 
ATOM 2205 C CA  . GLY A 1 285 ? 42.330  -22.716 23.871  1.00 38.32 285 A 1 
ATOM 2206 C C   . GLY A 1 285 ? 40.976  -22.332 23.276  1.00 37.98 285 A 1 
ATOM 2207 O O   . GLY A 1 285 ? 40.324  -23.174 22.657  1.00 36.29 285 A 1 
ATOM 2208 N N   . ALA A 1 286 ? 40.551  -21.093 23.479  1.00 34.72 286 A 1 
ATOM 2209 C CA  . ALA A 1 286 ? 39.193  -20.698 23.121  1.00 37.07 286 A 1 
ATOM 2210 C C   . ALA A 1 286 ? 38.974  -20.533 21.607  1.00 36.76 286 A 1 
ATOM 2211 O O   . ALA A 1 286 ? 37.874  -20.792 21.120  1.00 35.34 286 A 1 
ATOM 2212 C CB  . ALA A 1 286 ? 38.841  -19.409 23.880  1.00 35.65 286 A 1 
ATOM 2213 N N   . SER A 1 287 ? 40.018  -20.143 20.862  1.00 34.98 287 A 1 
ATOM 2214 C CA  . SER A 1 287 ? 39.885  -19.863 19.429  1.00 37.01 287 A 1 
ATOM 2215 C C   . SER A 1 287 ? 39.594  -21.108 18.596  1.00 35.86 287 A 1 
ATOM 2216 O O   . SER A 1 287 ? 38.836  -21.054 17.638  1.00 34.48 287 A 1 
ATOM 2217 C CB  . SER A 1 287 ? 41.142  -19.170 18.899  1.00 36.35 287 A 1 
ATOM 2218 O OG  . SER A 1 287 ? 42.279  -19.989 19.084  1.00 34.22 287 A 1 
ATOM 2219 N N   . ALA A 1 288 ? 40.173  -22.252 18.984  1.00 34.83 288 A 1 
ATOM 2220 C CA  . ALA A 1 288 ? 40.022  -23.485 18.216  1.00 38.54 288 A 1 
ATOM 2221 C C   . ALA A 1 288 ? 38.572  -24.002 18.199  1.00 38.55 288 A 1 
ATOM 2222 O O   . ALA A 1 288 ? 38.131  -24.602 17.217  1.00 36.35 288 A 1 
ATOM 2223 C CB  . ALA A 1 288 ? 40.988  -24.532 18.783  1.00 36.46 288 A 1 
ATOM 2224 N N   . TYR A 1 289 ? 37.834  -23.781 19.289  1.00 31.77 289 A 1 
ATOM 2225 C CA  . TYR A 1 289 ? 36.463  -24.277 19.393  1.00 34.17 289 A 1 
ATOM 2226 C C   . TYR A 1 289 ? 35.494  -23.505 18.496  1.00 33.31 289 A 1 
ATOM 2227 O O   . TYR A 1 289 ? 34.577  -24.114 17.930  1.00 31.70 289 A 1 
ATOM 2228 C CB  . TYR A 1 289 ? 36.009  -24.282 20.863  1.00 32.16 289 A 1 
ATOM 2229 C CG  . TYR A 1 289 ? 35.653  -25.673 21.342  1.00 31.96 289 A 1 
ATOM 2230 C CD1 . TYR A 1 289 ? 34.342  -26.173 21.190  1.00 31.77 289 A 1 
ATOM 2231 C CD2 . TYR A 1 289 ? 36.640  -26.495 21.922  1.00 33.09 289 A 1 
ATOM 2232 C CE1 . TYR A 1 289 ? 34.014  -27.472 21.618  1.00 31.05 289 A 1 
ATOM 2233 C CE2 . TYR A 1 289 ? 36.328  -27.802 22.356  1.00 31.05 289 A 1 
ATOM 2234 C CZ  . TYR A 1 289 ? 35.011  -28.282 22.206  1.00 30.59 289 A 1 
ATOM 2235 O OH  . TYR A 1 289 ? 34.700  -29.559 22.635  1.00 28.44 289 A 1 
ATOM 2236 N N   . THR A 1 290 ? 35.711  -22.198 18.317  1.00 37.76 290 A 1 
ATOM 2237 C CA  . THR A 1 290 ? 34.838  -21.375 17.462  1.00 39.89 290 A 1 
ATOM 2238 C C   . THR A 1 290 ? 34.933  -21.756 15.993  1.00 39.24 290 A 1 
ATOM 2239 O O   . THR A 1 290 ? 33.905  -21.849 15.330  1.00 36.80 290 A 1 
ATOM 2240 C CB  . THR A 1 290 ? 35.109  -19.874 17.649  1.00 37.57 290 A 1 
ATOM 2241 O OG1 . THR A 1 290 ? 36.488  -19.588 17.628  1.00 36.58 290 A 1 
ATOM 2242 C CG2 . THR A 1 290 ? 34.587  -19.387 18.999  1.00 39.11 290 A 1 
ATOM 2243 N N   . ASP A 1 291 ? 36.132  -22.075 15.503  1.00 36.31 291 A 1 
ATOM 2244 C CA  . ASP A 1 291 ? 36.319  -22.512 14.118  1.00 39.77 291 A 1 
ATOM 2245 C C   . ASP A 1 291 ? 35.612  -23.839 13.814  1.00 39.31 291 A 1 
ATOM 2246 O O   . ASP A 1 291 ? 35.016  -24.011 12.753  1.00 37.35 291 A 1 
ATOM 2247 C CB  . ASP A 1 291 ? 37.818  -22.632 13.799  1.00 37.43 291 A 1 
ATOM 2248 C CG  . ASP A 1 291 ? 38.494  -21.296 13.498  1.00 34.37 291 A 1 
ATOM 2249 O OD1 . ASP A 1 291 ? 37.775  -20.330 13.159  1.00 32.81 291 A 1 
ATOM 2250 O OD2 . ASP A 1 291 ? 39.740  -21.269 13.577  1.00 32.78 291 A 1 
ATOM 2251 N N   . SER A 1 292 ? 35.632  -24.780 14.778  1.00 35.94 292 A 1 
ATOM 2252 C CA  . SER A 1 292 ? 34.989  -26.077 14.576  1.00 38.03 292 A 1 
ATOM 2253 C C   . SER A 1 292 ? 33.459  -25.973 14.499  1.00 37.34 292 A 1 
ATOM 2254 O O   . SER A 1 292 ? 32.846  -26.652 13.683  1.00 35.60 292 A 1 
ATOM 2255 C CB  . SER A 1 292 ? 35.411  -27.069 15.665  1.00 36.23 292 A 1 
ATOM 2256 O OG  . SER A 1 292 ? 34.833  -26.753 16.912  1.00 33.92 292 A 1 
ATOM 2257 N N   . VAL A 1 293 ? 32.869  -25.108 15.307  1.00 38.66 293 A 1 
ATOM 2258 C CA  . VAL A 1 293 ? 31.411  -24.911 15.316  1.00 41.86 293 A 1 
ATOM 2259 C C   . VAL A 1 293 ? 30.964  -24.237 14.022  1.00 41.83 293 A 1 
ATOM 2260 O O   . VAL A 1 293 ? 29.996  -24.686 13.406  1.00 40.08 293 A 1 
ATOM 2261 C CB  . VAL A 1 293 ? 30.941  -24.139 16.558  1.00 39.78 293 A 1 
ATOM 2262 C CG1 . VAL A 1 293 ? 29.426  -23.941 16.552  1.00 37.49 293 A 1 
ATOM 2263 C CG2 . VAL A 1 293 ? 31.284  -24.904 17.840  1.00 39.55 293 A 1 
ATOM 2264 N N   . ASN A 1 294 ? 31.712  -23.233 13.559  1.00 39.07 294 A 1 
ATOM 2265 C CA  . ASN A 1 294 ? 31.403  -22.567 12.300  1.00 40.88 294 A 1 
ATOM 2266 C C   . ASN A 1 294 ? 31.488  -23.529 11.104  1.00 40.47 294 A 1 
ATOM 2267 O O   . ASN A 1 294 ? 30.604  -23.523 10.251  1.00 38.34 294 A 1 
ATOM 2268 C CB  . ASN A 1 294 ? 32.325  -21.352 12.122  1.00 39.58 294 A 1 
ATOM 2269 C CG  . ASN A 1 294 ? 31.862  -20.152 12.933  1.00 37.41 294 A 1 
ATOM 2270 O OD1 . ASN A 1 294 ? 30.725  -20.048 13.368  1.00 36.31 294 A 1 
ATOM 2271 N ND2 . ASN A 1 294 ? 32.724  -19.179 13.122  1.00 36.14 294 A 1 
ATOM 2272 N N   . ASN A 1 295 ? 32.487  -24.409 11.076  1.00 37.40 295 A 1 
ATOM 2273 C CA  . ASN A 1 295 ? 32.574  -25.441 10.044  1.00 38.63 295 A 1 
ATOM 2274 C C   . ASN A 1 295 ? 31.394  -26.410 10.088  1.00 38.37 295 A 1 
ATOM 2275 O O   . ASN A 1 295 ? 30.876  -26.782 9.041   1.00 36.02 295 A 1 
ATOM 2276 C CB  . ASN A 1 295 ? 33.919  -26.176 10.148  1.00 37.01 295 A 1 
ATOM 2277 C CG  . ASN A 1 295 ? 34.987  -25.586 9.249   1.00 34.56 295 A 1 
ATOM 2278 O OD1 . ASN A 1 295 ? 34.730  -24.963 8.229   1.00 33.83 295 A 1 
ATOM 2279 N ND2 . ASN A 1 295 ? 36.242  -25.805 9.562   1.00 33.27 295 A 1 
ATOM 2280 N N   . SER A 1 296 ? 30.926  -26.792 11.282  1.00 38.30 296 A 1 
ATOM 2281 C CA  . SER A 1 296 ? 29.811  -27.736 11.402  1.00 40.59 296 A 1 
ATOM 2282 C C   . SER A 1 296 ? 28.482  -27.161 10.886  1.00 40.08 296 A 1 
ATOM 2283 O O   . SER A 1 296 ? 27.723  -27.874 10.242  1.00 38.24 296 A 1 
ATOM 2284 C CB  . SER A 1 296 ? 29.671  -28.238 12.838  1.00 38.62 296 A 1 
ATOM 2285 O OG  . SER A 1 296 ? 29.181  -27.238 13.713  1.00 36.48 296 A 1 
ATOM 2286 N N   . ILE A 1 297 ? 28.244  -25.872 11.121  1.00 43.22 297 A 1 
ATOM 2287 C CA  . ILE A 1 297 ? 27.041  -25.190 10.631  1.00 46.79 297 A 1 
ATOM 2288 C C   . ILE A 1 297 ? 27.096  -25.062 9.101   1.00 46.56 297 A 1 
ATOM 2289 O O   . ILE A 1 297 ? 26.087  -25.294 8.432   1.00 45.27 297 A 1 
ATOM 2290 C CB  . ILE A 1 297 ? 26.849  -23.830 11.327  1.00 45.91 297 A 1 
ATOM 2291 C CG1 . ILE A 1 297 ? 26.673  -24.016 12.857  1.00 44.07 297 A 1 
ATOM 2292 C CG2 . ILE A 1 297 ? 25.618  -23.098 10.749  1.00 44.53 297 A 1 
ATOM 2293 C CD1 . ILE A 1 297 ? 26.717  -22.716 13.650  1.00 42.23 297 A 1 
ATOM 2294 N N   . SER A 1 298 ? 28.278  -24.776 8.543   1.00 45.23 298 A 1 
ATOM 2295 C CA  . SER A 1 298 ? 28.475  -24.720 7.092   1.00 46.91 298 A 1 
ATOM 2296 C C   . SER A 1 298 ? 28.206  -26.077 6.437   1.00 46.04 298 A 1 
ATOM 2297 O O   . SER A 1 298 ? 27.475  -26.155 5.452   1.00 43.87 298 A 1 
ATOM 2298 C CB  . SER A 1 298 ? 29.887  -24.230 6.776   1.00 45.76 298 A 1 
ATOM 2299 O OG  . SER A 1 298 ? 29.991  -23.919 5.401   1.00 42.92 298 A 1 
ATOM 2300 N N   . PHE A 1 299 ? 28.712  -27.177 7.034   1.00 46.55 299 A 1 
ATOM 2301 C CA  . PHE A 1 299 ? 28.462  -28.533 6.537   1.00 50.01 299 A 1 
ATOM 2302 C C   . PHE A 1 299 ? 26.988  -28.934 6.571   1.00 50.79 299 A 1 
ATOM 2303 O O   . PHE A 1 299 ? 26.536  -29.671 5.704   1.00 48.18 299 A 1 
ATOM 2304 C CB  . PHE A 1 299 ? 29.311  -29.543 7.322   1.00 47.31 299 A 1 
ATOM 2305 C CG  . PHE A 1 299 ? 30.491  -30.053 6.532   1.00 45.54 299 A 1 
ATOM 2306 C CD1 . PHE A 1 299 ? 30.330  -31.154 5.680   1.00 42.24 299 A 1 
ATOM 2307 C CD2 . PHE A 1 299 ? 31.734  -29.412 6.619   1.00 41.29 299 A 1 
ATOM 2308 C CE1 . PHE A 1 299 ? 31.418  -31.622 4.915   1.00 36.70 299 A 1 
ATOM 2309 C CE2 . PHE A 1 299 ? 32.818  -29.870 5.855   1.00 36.12 299 A 1 
ATOM 2310 C CZ  . PHE A 1 299 ? 32.667  -30.973 5.000   1.00 36.02 299 A 1 
ATOM 2311 N N   . SER A 1 300 ? 26.210  -28.443 7.543   1.00 47.92 300 A 1 
ATOM 2312 C CA  . SER A 1 300 ? 24.802  -28.834 7.668   1.00 50.53 300 A 1 
ATOM 2313 C C   . SER A 1 300 ? 23.939  -28.390 6.487   1.00 49.68 300 A 1 
ATOM 2314 O O   . SER A 1 300 ? 22.902  -28.995 6.227   1.00 47.77 300 A 1 
ATOM 2315 C CB  . SER A 1 300 ? 24.212  -28.338 8.992   1.00 48.96 300 A 1 
ATOM 2316 O OG  . SER A 1 300 ? 23.758  -27.002 8.910   1.00 45.37 300 A 1 
ATOM 2317 N N   . MET A 1 301 ? 24.359  -27.349 5.753   1.00 52.65 301 A 1 
ATOM 2318 C CA  . MET A 1 301 ? 23.639  -26.923 4.550   1.00 54.41 301 A 1 
ATOM 2319 C C   . MET A 1 301 ? 23.953  -27.792 3.335   1.00 54.16 301 A 1 
ATOM 2320 O O   . MET A 1 301 ? 23.072  -27.971 2.494   1.00 51.72 301 A 1 
ATOM 2321 C CB  . MET A 1 301 ? 23.875  -25.442 4.239   1.00 52.33 301 A 1 
ATOM 2322 C CG  . MET A 1 301 ? 23.107  -24.531 5.204   1.00 50.14 301 A 1 
ATOM 2323 S SD  . MET A 1 301 ? 22.542  -22.982 4.439   1.00 47.33 301 A 1 
ATOM 2324 C CE  . MET A 1 301 ? 21.881  -22.157 5.893   1.00 43.10 301 A 1 
ATOM 2325 N N   . GLU A 1 302 ? 25.158  -28.355 3.222   1.00 46.56 302 A 1 
ATOM 2326 C CA  . GLU A 1 302 ? 25.495  -29.306 2.146   1.00 48.54 302 A 1 
ATOM 2327 C C   . GLU A 1 302 ? 24.884  -30.688 2.373   1.00 48.18 302 A 1 
ATOM 2328 O O   . GLU A 1 302 ? 24.544  -31.382 1.418   1.00 45.94 302 A 1 
ATOM 2329 C CB  . GLU A 1 302 ? 27.014  -29.438 1.987   1.00 46.06 302 A 1 
ATOM 2330 C CG  . GLU A 1 302 ? 27.641  -28.256 1.243   1.00 43.47 302 A 1 
ATOM 2331 C CD  . GLU A 1 302 ? 29.123  -28.486 0.891   1.00 40.92 302 A 1 
ATOM 2332 O OE1 . GLU A 1 302 ? 29.601  -27.821 -0.045  1.00 38.55 302 A 1 
ATOM 2333 O OE2 . GLU A 1 302 ? 29.776  -29.305 1.572   1.00 38.00 302 A 1 
ATOM 2334 N N   . ALA A 1 303 ? 24.684  -31.072 3.629   1.00 45.08 303 A 1 
ATOM 2335 C CA  . ALA A 1 303 ? 24.260  -32.430 3.996   1.00 47.23 303 A 1 
ATOM 2336 C C   . ALA A 1 303 ? 22.904  -32.857 3.407   1.00 47.47 303 A 1 
ATOM 2337 O O   . ALA A 1 303 ? 22.588  -34.048 3.409   1.00 45.21 303 A 1 
ATOM 2338 C CB  . ALA A 1 303 ? 24.233  -32.522 5.526   1.00 45.50 303 A 1 
ATOM 2339 N N   . GLY A 1 304 ? 22.102  -31.924 2.893   1.00 47.89 304 A 1 
ATOM 2340 C CA  . GLY A 1 304 ? 20.800  -32.242 2.310   1.00 50.28 304 A 1 
ATOM 2341 C C   . GLY A 1 304 ? 20.846  -32.981 0.965   1.00 49.96 304 A 1 
ATOM 2342 O O   . GLY A 1 304 ? 19.820  -33.534 0.564   1.00 48.25 304 A 1 
ATOM 2343 N N   . ILE A 1 305 ? 21.993  -32.963 0.260   1.00 46.28 305 A 1 
ATOM 2344 C CA  . ILE A 1 305 ? 22.117  -33.580 -1.070  1.00 49.18 305 A 1 
ATOM 2345 C C   . ILE A 1 305 ? 22.827  -34.937 -1.013  1.00 47.86 305 A 1 
ATOM 2346 O O   . ILE A 1 305 ? 22.502  -35.827 -1.802  1.00 45.92 305 A 1 
ATOM 2347 C CB  . ILE A 1 305 ? 22.802  -32.611 -2.073  1.00 47.86 305 A 1 
ATOM 2348 C CG1 . ILE A 1 305 ? 22.020  -31.278 -2.162  1.00 45.76 305 A 1 
ATOM 2349 C CG2 . ILE A 1 305 ? 22.913  -33.251 -3.473  1.00 45.24 305 A 1 
ATOM 2350 C CD1 . ILE A 1 305 ? 22.670  -30.220 -3.070  1.00 43.76 305 A 1 
ATOM 2351 N N   . VAL A 1 306 ? 23.799  -35.107 -0.110  1.00 39.44 306 A 1 
ATOM 2352 C CA  . VAL A 1 306 ? 24.599  -36.336 -0.082  1.00 42.04 306 A 1 
ATOM 2353 C C   . VAL A 1 306 ? 23.696  -37.500 0.346   1.00 41.53 306 A 1 
ATOM 2354 O O   . VAL A 1 306 ? 23.157  -37.459 1.448   1.00 39.65 306 A 1 
ATOM 2355 C CB  . VAL A 1 306 ? 25.837  -36.217 0.815   1.00 39.68 306 A 1 
ATOM 2356 C CG1 . VAL A 1 306 ? 26.705  -37.478 0.722   1.00 36.19 306 A 1 
ATOM 2357 C CG2 . VAL A 1 306 ? 26.706  -35.027 0.389   1.00 37.69 306 A 1 
ATOM 2358 N N   . PRO A 1 307 ? 23.501  -38.515 -0.502  1.00 39.11 307 A 1 
ATOM 2359 C CA  . PRO A 1 307 ? 22.700  -39.668 -0.128  1.00 40.65 307 A 1 
ATOM 2360 C C   . PRO A 1 307 ? 23.358  -40.398 1.051   1.00 41.22 307 A 1 
ATOM 2361 O O   . PRO A 1 307 ? 24.583  -40.382 1.189   1.00 38.96 307 A 1 
ATOM 2362 C CB  . PRO A 1 307 ? 22.607  -40.539 -1.394  1.00 37.64 307 A 1 
ATOM 2363 C CG  . PRO A 1 307 ? 23.867  -40.171 -2.166  1.00 37.81 307 A 1 
ATOM 2364 C CD  . PRO A 1 307 ? 24.071  -38.702 -1.833  1.00 41.52 307 A 1 
ATOM 2365 N N   . ASP A 1 308 ? 22.523  -41.074 1.834   1.00 38.28 308 A 1 
ATOM 2366 C CA  . ASP A 1 308 ? 22.911  -41.875 3.005   1.00 39.85 308 A 1 
ATOM 2367 C C   . ASP A 1 308 ? 23.808  -43.075 2.647   1.00 39.49 308 A 1 
ATOM 2368 O O   . ASP A 1 308 ? 23.475  -44.236 2.920   1.00 36.52 308 A 1 
ATOM 2369 C CB  . ASP A 1 308 ? 21.650  -42.355 3.745   1.00 36.84 308 A 1 
ATOM 2370 C CG  . ASP A 1 308 ? 21.003  -41.329 4.671   1.00 34.08 308 A 1 
ATOM 2371 O OD1 . ASP A 1 308 ? 21.743  -40.519 5.258   1.00 32.19 308 A 1 
ATOM 2372 O OD2 . ASP A 1 308 ? 19.765  -41.427 4.852   1.00 32.67 308 A 1 
ATOM 2373 N N   . ASN A 1 309 ? 24.946  -42.865 2.004   1.00 34.02 309 A 1 
ATOM 2374 C CA  . ASN A 1 309 ? 25.923  -43.928 1.877   1.00 36.23 309 A 1 
ATOM 2375 C C   . ASN A 1 309 ? 26.456  -44.242 3.270   1.00 35.40 309 A 1 
ATOM 2376 O O   . ASN A 1 309 ? 27.090  -43.425 3.932   1.00 32.78 309 A 1 
ATOM 2377 C CB  . ASN A 1 309 ? 27.004  -43.585 0.837   1.00 33.87 309 A 1 
ATOM 2378 C CG  . ASN A 1 309 ? 26.655  -44.102 -0.551  1.00 31.60 309 A 1 
ATOM 2379 O OD1 . ASN A 1 309 ? 25.903  -45.040 -0.738  1.00 30.79 309 A 1 
ATOM 2380 N ND2 . ASN A 1 309 ? 27.246  -43.537 -1.571  1.00 31.09 309 A 1 
ATOM 2381 N N   . THR A 1 310 ? 26.180  -45.457 3.691   1.00 34.36 310 A 1 
ATOM 2382 C CA  . THR A 1 310 ? 26.387  -46.027 5.022   1.00 37.44 310 A 1 
ATOM 2383 C C   . THR A 1 310 ? 27.854  -46.239 5.403   1.00 37.46 310 A 1 
ATOM 2384 O O   . THR A 1 310 ? 28.173  -47.253 6.037   1.00 34.82 310 A 1 
ATOM 2385 C CB  . THR A 1 310 ? 25.639  -47.371 5.127   1.00 34.23 310 A 1 
ATOM 2386 O OG1 . THR A 1 310 ? 25.864  -48.142 3.972   1.00 31.70 310 A 1 
ATOM 2387 C CG2 . THR A 1 310 ? 24.134  -47.178 5.258   1.00 33.23 310 A 1 
ATOM 2388 N N   . VAL A 1 311 ? 28.767  -45.367 5.004   1.00 32.96 311 A 1 
ATOM 2389 C CA  . VAL A 1 311 ? 30.191  -45.586 5.272   1.00 36.29 311 A 1 
ATOM 2390 C C   . VAL A 1 311 ? 30.411  -45.611 6.784   1.00 36.55 311 A 1 
ATOM 2391 O O   . VAL A 1 311 ? 30.383  -44.586 7.456   1.00 34.45 311 A 1 
ATOM 2392 C CB  . VAL A 1 311 ? 31.100  -44.578 4.546   1.00 33.56 311 A 1 
ATOM 2393 C CG1 . VAL A 1 311 ? 32.573  -44.956 4.747   1.00 30.91 311 A 1 
ATOM 2394 C CG2 . VAL A 1 311 ? 30.835  -44.573 3.037   1.00 32.81 311 A 1 
ATOM 2395 N N   . GLN A 1 312 ? 30.618  -46.816 7.272   1.00 33.89 312 A 1 
ATOM 2396 C CA  . GLN A 1 312 ? 30.739  -47.176 8.689   1.00 36.01 312 A 1 
ATOM 2397 C C   . GLN A 1 312 ? 32.022  -46.665 9.362   1.00 35.64 312 A 1 
ATOM 2398 O O   . GLN A 1 312 ? 32.486  -47.310 10.297  1.00 34.71 312 A 1 
ATOM 2399 C CB  . GLN A 1 312 ? 30.694  -48.708 8.820   1.00 34.61 312 A 1 
ATOM 2400 C CG  . GLN A 1 312 ? 29.306  -49.340 8.694   1.00 34.42 312 A 1 
ATOM 2401 C CD  . GLN A 1 312 ? 29.362  -50.845 8.969   1.00 33.03 312 A 1 
ATOM 2402 O OE1 . GLN A 1 312 ? 30.388  -51.502 8.906   1.00 32.89 312 A 1 
ATOM 2403 N NE2 . GLN A 1 312 ? 28.251  -51.462 9.294   1.00 33.62 312 A 1 
ATOM 2404 N N   . SER A 1 313 ? 32.653  -45.599 8.898   1.00 37.47 313 A 1 
ATOM 2405 C CA  . SER A 1 313 ? 33.968  -45.223 9.420   1.00 39.04 313 A 1 
ATOM 2406 C C   . SER A 1 313 ? 33.891  -44.991 10.927  1.00 38.24 313 A 1 
ATOM 2407 O O   . SER A 1 313 ? 33.408  -43.964 11.408  1.00 36.68 313 A 1 
ATOM 2408 C CB  . SER A 1 313 ? 34.558  -44.026 8.671   1.00 37.16 313 A 1 
ATOM 2409 O OG  . SER A 1 313 ? 33.706  -42.907 8.728   1.00 35.57 313 A 1 
ATOM 2410 N N   . SER A 1 314 ? 34.337  -46.011 11.652  1.00 35.09 314 A 1 
ATOM 2411 C CA  . SER A 1 314 ? 34.332  -46.103 13.104  1.00 38.68 314 A 1 
ATOM 2412 C C   . SER A 1 314 ? 35.399  -45.180 13.677  1.00 37.33 314 A 1 
ATOM 2413 O O   . SER A 1 314 ? 36.453  -45.638 14.124  1.00 35.49 314 A 1 
ATOM 2414 C CB  . SER A 1 314 ? 34.556  -47.564 13.518  1.00 36.21 314 A 1 
ATOM 2415 O OG  . SER A 1 314 ? 35.730  -48.076 12.921  1.00 34.56 314 A 1 
ATOM 2416 N N   . ILE A 1 315 ? 35.169  -43.880 13.598  1.00 30.97 315 A 1 
ATOM 2417 C CA  . ILE A 1 315 ? 36.091  -42.908 14.178  1.00 34.14 315 A 1 
ATOM 2418 C C   . ILE A 1 315 ? 36.103  -43.169 15.681  1.00 34.11 315 A 1 
ATOM 2419 O O   . ILE A 1 315 ? 35.123  -42.928 16.386  1.00 33.08 315 A 1 
ATOM 2420 C CB  . ILE A 1 315 ? 35.744  -41.462 13.794  1.00 32.13 315 A 1 
ATOM 2421 C CG1 . ILE A 1 315 ? 35.802  -41.292 12.260  1.00 30.86 315 A 1 
ATOM 2422 C CG2 . ILE A 1 315 ? 36.728  -40.498 14.486  1.00 32.98 315 A 1 
ATOM 2423 C CD1 . ILE A 1 315 ? 35.390  -39.903 11.755  1.00 30.67 315 A 1 
ATOM 2424 N N   . LEU A 1 316 ? 37.237  -43.734 16.133  1.00 31.81 316 A 1 
ATOM 2425 C CA  . LEU A 1 316 ? 37.529  -43.996 17.531  1.00 36.94 316 A 1 
ATOM 2426 C C   . LEU A 1 316 ? 37.398  -42.686 18.304  1.00 36.83 316 A 1 
ATOM 2427 O O   . LEU A 1 316 ? 38.227  -41.785 18.154  1.00 35.16 316 A 1 
ATOM 2428 C CB  . LEU A 1 316 ? 38.954  -44.567 17.648  1.00 33.96 316 A 1 
ATOM 2429 C CG  . LEU A 1 316 ? 39.047  -46.077 17.367  1.00 31.49 316 A 1 
ATOM 2430 C CD1 . LEU A 1 316 ? 40.480  -46.473 17.009  1.00 30.24 316 A 1 
ATOM 2431 C CD2 . LEU A 1 316 ? 38.621  -46.883 18.599  1.00 34.15 316 A 1 
ATOM 2432 N N   . ARG A 1 317 ? 36.331  -42.544 19.120  1.00 34.84 317 A 1 
ATOM 2433 C CA  . ARG A 1 317 ? 36.191  -41.431 20.068  1.00 38.41 317 A 1 
ATOM 2434 C C   . ARG A 1 317 ? 37.299  -41.558 21.107  1.00 37.95 317 A 1 
ATOM 2435 O O   . ARG A 1 317 ? 37.202  -42.464 21.938  1.00 36.54 317 A 1 
ATOM 2436 C CB  . ARG A 1 317 ? 34.820  -41.464 20.753  1.00 36.83 317 A 1 
ATOM 2437 C CG  . ARG A 1 317 ? 33.690  -40.869 19.903  1.00 34.89 317 A 1 
ATOM 2438 C CD  . ARG A 1 317 ? 32.385  -40.892 20.696  1.00 32.61 317 A 1 
ATOM 2439 N NE  . ARG A 1 317 ? 31.317  -40.122 20.043  1.00 31.11 317 A 1 
ATOM 2440 C CZ  . ARG A 1 317 ? 30.076  -39.956 20.489  1.00 28.41 317 A 1 
ATOM 2441 N NH1 . ARG A 1 317 ? 29.669  -40.530 21.588  1.00 27.78 317 A 1 
ATOM 2442 N NH2 . ARG A 1 317 ? 29.236  -39.201 19.834  1.00 26.12 317 A 1 
ATOM 2443 N N   . PRO A 1 318 ? 38.357  -40.717 21.119  1.00 37.11 318 A 1 
ATOM 2444 C CA  . PRO A 1 318 ? 39.277  -40.707 22.233  1.00 38.97 318 A 1 
ATOM 2445 C C   . PRO A 1 318 ? 38.503  -40.257 23.469  1.00 39.33 318 A 1 
ATOM 2446 O O   . PRO A 1 318 ? 37.827  -39.224 23.449  1.00 37.48 318 A 1 
ATOM 2447 C CB  . PRO A 1 318 ? 40.415  -39.769 21.825  1.00 35.81 318 A 1 
ATOM 2448 C CG  . PRO A 1 318 ? 39.757  -38.808 20.849  1.00 36.02 318 A 1 
ATOM 2449 C CD  . PRO A 1 318 ? 38.665  -39.641 20.180  1.00 40.30 318 A 1 
ATOM 2450 N N   . ALA A 1 319 ? 38.577  -41.042 24.523  1.00 36.55 319 A 1 
ATOM 2451 C CA  . ALA A 1 319 ? 37.871  -40.835 25.790  1.00 39.54 319 A 1 
ATOM 2452 C C   . ALA A 1 319 ? 38.484  -39.701 26.639  1.00 39.18 319 A 1 
ATOM 2453 O O   . ALA A 1 319 ? 38.640  -39.850 27.841  1.00 37.08 319 A 1 
ATOM 2454 C CB  . ALA A 1 319 ? 37.832  -42.179 26.529  1.00 36.97 319 A 1 
ATOM 2455 N N   . GLY A 1 320 ? 38.921  -38.603 26.002  1.00 37.87 320 A 1 
ATOM 2456 C CA  . GLY A 1 320 ? 39.592  -37.501 26.670  1.00 40.04 320 A 1 
ATOM 2457 C C   . GLY A 1 320 ? 38.776  -36.978 27.845  1.00 39.95 320 A 1 
ATOM 2458 O O   . GLY A 1 320 ? 37.557  -36.848 27.754  1.00 38.51 320 A 1 
ATOM 2459 N N   . ALA A 1 321 ? 39.492  -36.711 28.965  1.00 34.44 321 A 1 
ATOM 2460 C CA  . ALA A 1 321 ? 38.890  -36.287 30.215  1.00 37.80 321 A 1 
ATOM 2461 C C   . ALA A 1 321 ? 38.107  -34.985 30.013  1.00 37.97 321 A 1 
ATOM 2462 O O   . ALA A 1 321 ? 38.698  -33.912 29.884  1.00 36.43 321 A 1 
ATOM 2463 C CB  . ALA A 1 321 ? 39.991  -36.141 31.265  1.00 35.50 321 A 1 
ATOM 2464 N N   . ILE A 1 322 ? 36.770  -35.089 29.998  1.00 35.95 322 A 1 
ATOM 2465 C CA  . ILE A 1 322 ? 35.870  -33.941 30.041  1.00 38.29 322 A 1 
ATOM 2466 C C   . ILE A 1 322 ? 36.004  -33.370 31.452  1.00 38.38 322 A 1 
ATOM 2467 O O   . ILE A 1 322 ? 35.280  -33.765 32.365  1.00 36.73 322 A 1 
ATOM 2468 C CB  . ILE A 1 322 ? 34.421  -34.337 29.674  1.00 36.08 322 A 1 
ATOM 2469 C CG1 . ILE A 1 322 ? 34.360  -35.016 28.284  1.00 35.15 322 A 1 
ATOM 2470 C CG2 . ILE A 1 322 ? 33.513  -33.087 29.702  1.00 36.64 322 A 1 
ATOM 2471 C CD1 . ILE A 1 322 ? 32.974  -35.592 27.929  1.00 35.02 322 A 1 
ATOM 2472 N N   . GLY A 1 323 ? 37.003  -32.490 31.652  1.00 36.38 323 A 1 
ATOM 2473 C CA  . GLY A 1 323 ? 37.089  -31.711 32.869  1.00 39.70 323 A 1 
ATOM 2474 C C   . GLY A 1 323 ? 35.784  -30.947 33.025  1.00 40.13 323 A 1 
ATOM 2475 O O   . GLY A 1 323 ? 35.381  -30.216 32.120  1.00 39.13 323 A 1 
ATOM 2476 N N   . LEU A 1 324 ? 35.136  -31.139 34.183  1.00 37.74 324 A 1 
ATOM 2477 C CA  . LEU A 1 324 ? 33.926  -30.446 34.610  1.00 39.96 324 A 1 
ATOM 2478 C C   . LEU A 1 324 ? 34.216  -28.964 34.908  1.00 40.26 324 A 1 
ATOM 2479 O O   . LEU A 1 324 ? 33.910  -28.471 35.992  1.00 37.57 324 A 1 
ATOM 2480 C CB  . LEU A 1 324 ? 33.328  -31.161 35.840  1.00 36.27 324 A 1 
ATOM 2481 C CG  . LEU A 1 324 ? 32.459  -32.382 35.523  1.00 34.88 324 A 1 
ATOM 2482 C CD1 . LEU A 1 324 ? 32.321  -33.249 36.769  1.00 34.26 324 A 1 
ATOM 2483 C CD2 . LEU A 1 324 ? 31.052  -31.942 35.103  1.00 36.46 324 A 1 
ATOM 2484 N N   . PHE A 1 325 ? 34.835  -28.247 33.972  1.00 37.80 325 A 1 
ATOM 2485 C CA  . PHE A 1 325 ? 34.758  -26.806 33.988  1.00 40.50 325 A 1 
ATOM 2486 C C   . PHE A 1 325 ? 33.309  -26.463 33.701  1.00 40.33 325 A 1 
ATOM 2487 O O   . PHE A 1 325 ? 32.898  -26.289 32.557  1.00 37.46 325 A 1 
ATOM 2488 C CB  . PHE A 1 325 ? 35.761  -26.167 33.022  1.00 36.77 325 A 1 
ATOM 2489 C CG  . PHE A 1 325 ? 37.145  -26.060 33.622  1.00 36.30 325 A 1 
ATOM 2490 C CD1 . PHE A 1 325 ? 37.465  -24.970 34.450  1.00 34.18 325 A 1 
ATOM 2491 C CD2 . PHE A 1 325 ? 38.102  -27.056 33.385  1.00 34.51 325 A 1 
ATOM 2492 C CE1 . PHE A 1 325 ? 38.743  -24.878 35.030  1.00 30.54 325 A 1 
ATOM 2493 C CE2 . PHE A 1 325 ? 39.374  -26.966 33.964  1.00 30.39 325 A 1 
ATOM 2494 C CZ  . PHE A 1 325 ? 39.700  -25.877 34.784  1.00 30.10 325 A 1 
ATOM 2495 N N   . SER A 1 326 ? 32.520  -26.396 34.778  1.00 40.30 326 A 1 
ATOM 2496 C CA  . SER A 1 326 ? 31.230  -25.730 34.825  1.00 43.49 326 A 1 
ATOM 2497 C C   . SER A 1 326 ? 31.464  -24.231 34.640  1.00 43.24 326 A 1 
ATOM 2498 O O   . SER A 1 326 ? 31.193  -23.435 35.534  1.00 41.27 326 A 1 
ATOM 2499 C CB  . SER A 1 326 ? 30.519  -26.042 36.142  1.00 41.36 326 A 1 
ATOM 2500 O OG  . SER A 1 326 ? 31.287  -25.602 37.245  1.00 38.60 326 A 1 
ATOM 2501 N N   . SER A 1 327 ? 32.066  -23.851 33.521  1.00 42.15 327 A 1 
ATOM 2502 C CA  . SER A 1 327 ? 32.005  -22.480 33.066  1.00 44.63 327 A 1 
ATOM 2503 C C   . SER A 1 327 ? 30.517  -22.164 33.025  1.00 43.91 327 A 1 
ATOM 2504 O O   . SER A 1 327 ? 29.781  -22.884 32.331  1.00 41.10 327 A 1 
ATOM 2505 C CB  . SER A 1 327 ? 32.658  -22.307 31.691  1.00 41.56 327 A 1 
ATOM 2506 O OG  . SER A 1 327 ? 32.325  -23.343 30.803  1.00 39.13 327 A 1 
ATOM 2507 N N   . PRO A 1 328 ? 30.061  -21.196 33.850  1.00 42.42 328 A 1 
ATOM 2508 C CA  . PRO A 1 328 ? 28.670  -20.818 33.788  1.00 44.22 328 A 1 
ATOM 2509 C C   . PRO A 1 328 ? 28.436  -20.434 32.336  1.00 45.39 328 A 1 
ATOM 2510 O O   . PRO A 1 328 ? 29.080  -19.514 31.831  1.00 43.01 328 A 1 
ATOM 2511 C CB  . PRO A 1 328 ? 28.510  -19.637 34.762  1.00 41.06 328 A 1 
ATOM 2512 C CG  . PRO A 1 328 ? 29.915  -19.045 34.850  1.00 41.22 328 A 1 
ATOM 2513 C CD  . PRO A 1 328 ? 30.823  -20.247 34.652  1.00 45.20 328 A 1 
ATOM 2514 N N   . SER A 1 329 ? 27.620  -21.224 31.667  1.00 43.48 329 A 1 
ATOM 2515 C CA  . SER A 1 329 ? 27.200  -20.893 30.324  1.00 45.05 329 A 1 
ATOM 2516 C C   . SER A 1 329 ? 26.436  -19.592 30.482  1.00 44.99 329 A 1 
ATOM 2517 O O   . SER A 1 329 ? 25.256  -19.596 30.844  1.00 42.41 329 A 1 
ATOM 2518 C CB  . SER A 1 329 ? 26.358  -22.007 29.696  1.00 42.17 329 A 1 
ATOM 2519 O OG  . SER A 1 329 ? 25.235  -22.327 30.490  1.00 38.59 329 A 1 
ATOM 2520 N N   . LEU A 1 330 ? 27.160  -18.482 30.332  1.00 43.50 330 A 1 
ATOM 2521 C CA  . LEU A 1 330 ? 26.557  -17.226 29.998  1.00 45.86 330 A 1 
ATOM 2522 C C   . LEU A 1 330 ? 25.750  -17.571 28.756  1.00 46.93 330 A 1 
ATOM 2523 O O   . LEU A 1 330 ? 26.301  -17.712 27.665  1.00 44.42 330 A 1 
ATOM 2524 C CB  . LEU A 1 330 ? 27.626  -16.157 29.735  1.00 42.32 330 A 1 
ATOM 2525 C CG  . LEU A 1 330 ? 28.099  -15.440 31.016  1.00 39.91 330 A 1 
ATOM 2526 C CD1 . LEU A 1 330 ? 29.422  -14.727 30.778  1.00 37.49 330 A 1 
ATOM 2527 C CD2 . LEU A 1 330 ? 27.068  -14.399 31.463  1.00 38.96 330 A 1 
ATOM 2528 N N   . GLN A 1 331 ? 24.462  -17.844 28.986  1.00 38.36 331 A 1 
ATOM 2529 C CA  . GLN A 1 331 ? 23.479  -17.831 27.931  1.00 40.29 331 A 1 
ATOM 2530 C C   . GLN A 1 331 ? 23.581  -16.413 27.383  1.00 40.80 331 A 1 
ATOM 2531 O O   . GLN A 1 331 ? 22.976  -15.497 27.930  1.00 38.68 331 A 1 
ATOM 2532 C CB  . GLN A 1 331 ? 22.073  -18.125 28.469  1.00 38.14 331 A 1 
ATOM 2533 C CG  . GLN A 1 331 ? 21.838  -19.609 28.773  1.00 36.34 331 A 1 
ATOM 2534 C CD  . GLN A 1 331 ? 20.398  -19.891 29.209  1.00 33.47 331 A 1 
ATOM 2535 O OE1 . GLN A 1 331 ? 19.637  -19.027 29.611  1.00 33.12 331 A 1 
ATOM 2536 N NE2 . GLN A 1 331 ? 19.966  -21.132 29.140  1.00 31.88 331 A 1 
ATOM 2537 N N   . THR A 1 332 ? 24.479  -16.242 26.418  1.00 43.23 332 A 1 
ATOM 2538 C CA  . THR A 1 332 ? 24.513  -15.037 25.614  1.00 46.03 332 A 1 
ATOM 2539 C C   . THR A 1 332 ? 23.066  -14.859 25.209  1.00 46.87 332 A 1 
ATOM 2540 O O   . THR A 1 332 ? 22.507  -15.802 24.632  1.00 44.40 332 A 1 
ATOM 2541 C CB  . THR A 1 332 ? 25.390  -15.193 24.372  1.00 43.96 332 A 1 
ATOM 2542 O OG1 . THR A 1 332 ? 25.227  -16.471 23.793  1.00 40.41 332 A 1 
ATOM 2543 C CG2 . THR A 1 332 ? 26.871  -15.042 24.729  1.00 39.60 332 A 1 
ATOM 2544 N N   . PRO A 1 333 ? 22.419  -13.778 25.681  1.00 43.74 333 A 1 
ATOM 2545 C CA  . PRO A 1 333 ? 20.990  -13.618 25.498  1.00 45.07 333 A 1 
ATOM 2546 C C   . PRO A 1 333 ? 20.766  -13.788 24.007  1.00 46.02 333 A 1 
ATOM 2547 O O   . PRO A 1 333 ? 21.340  -13.039 23.226  1.00 45.03 333 A 1 
ATOM 2548 C CB  . PRO A 1 333 ? 20.656  -12.213 26.016  1.00 42.35 333 A 1 
ATOM 2549 C CG  . PRO A 1 333 ? 21.991  -11.492 25.990  1.00 40.89 333 A 1 
ATOM 2550 C CD  . PRO A 1 333 ? 23.001  -12.588 26.261  1.00 43.83 333 A 1 
ATOM 2551 N N   . LEU A 1 334 ? 20.088  -14.889 23.660  1.00 53.61 334 A 1 
ATOM 2552 C CA  . LEU A 1 334 ? 19.934  -15.304 22.274  1.00 54.72 334 A 1 
ATOM 2553 C C   . LEU A 1 334 ? 19.215  -14.151 21.606  1.00 54.97 334 A 1 
ATOM 2554 O O   . LEU A 1 334 ? 18.002  -14.005 21.796  1.00 51.52 334 A 1 
ATOM 2555 C CB  . LEU A 1 334 ? 19.125  -16.610 22.205  1.00 51.31 334 A 1 
ATOM 2556 C CG  . LEU A 1 334 ? 19.975  -17.874 22.073  1.00 46.44 334 A 1 
ATOM 2557 C CD1 . LEU A 1 334 ? 19.167  -19.105 22.477  1.00 42.00 334 A 1 
ATOM 2558 C CD2 . LEU A 1 334 ? 20.442  -18.068 20.624  1.00 43.49 334 A 1 
ATOM 2559 N N   . HIS A 1 335 ? 19.990  -13.272 20.987  1.00 49.15 335 A 1 
ATOM 2560 C CA  . HIS A 1 335 ? 19.485  -11.980 20.573  1.00 51.29 335 A 1 
ATOM 2561 C C   . HIS A 1 335 ? 18.305  -12.284 19.674  1.00 50.98 335 A 1 
ATOM 2562 O O   . HIS A 1 335 ? 18.458  -13.009 18.690  1.00 48.00 335 A 1 
ATOM 2563 C CB  . HIS A 1 335 ? 20.565  -11.159 19.865  1.00 47.60 335 A 1 
ATOM 2564 C CG  . HIS A 1 335 ? 21.362  -10.284 20.797  1.00 42.85 335 A 1 
ATOM 2565 N ND1 . HIS A 1 335 ? 20.987  -9.021  21.230  1.00 38.23 335 A 1 
ATOM 2566 C CD2 . HIS A 1 335 ? 22.586  -10.536 21.344  1.00 37.05 335 A 1 
ATOM 2567 C CE1 . HIS A 1 335 ? 21.973  -8.540  22.005  1.00 33.13 335 A 1 
ATOM 2568 N NE2 . HIS A 1 335 ? 22.961  -9.432  22.106  1.00 33.71 335 A 1 
ATOM 2569 N N   . PHE A 1 336 ? 17.123  -11.810 20.048  1.00 55.16 336 A 1 
ATOM 2570 C CA  . PHE A 1 336 ? 15.893  -12.111 19.308  1.00 56.98 336 A 1 
ATOM 2571 C C   . PHE A 1 336 ? 16.072  -11.838 17.819  1.00 57.87 336 A 1 
ATOM 2572 O O   . PHE A 1 336 ? 15.534  -12.559 16.977  1.00 54.15 336 A 1 
ATOM 2573 C CB  . PHE A 1 336 ? 14.745  -11.278 19.880  1.00 52.88 336 A 1 
ATOM 2574 C CG  . PHE A 1 336 ? 14.136  -11.834 21.153  1.00 50.41 336 A 1 
ATOM 2575 C CD1 . PHE A 1 336 ? 13.064  -12.740 21.069  1.00 45.97 336 A 1 
ATOM 2576 C CD2 . PHE A 1 336 ? 14.618  -11.454 22.410  1.00 45.09 336 A 1 
ATOM 2577 C CE1 . PHE A 1 336 ? 12.474  -13.250 22.228  1.00 40.14 336 A 1 
ATOM 2578 C CE2 . PHE A 1 336 ? 14.028  -11.963 23.580  1.00 40.54 336 A 1 
ATOM 2579 C CZ  . PHE A 1 336 ? 12.949  -12.864 23.497  1.00 39.09 336 A 1 
ATOM 2580 N N   . SER A 1 337 ? 16.960  -10.890 17.493  1.00 69.34 337 A 1 
ATOM 2581 C CA  . SER A 1 337 ? 17.411  -10.592 16.144  1.00 73.08 337 A 1 
ATOM 2582 C C   . SER A 1 337 ? 18.012  -11.790 15.412  1.00 74.43 337 A 1 
ATOM 2583 O O   . SER A 1 337 ? 17.752  -11.949 14.227  1.00 71.42 337 A 1 
ATOM 2584 C CB  . SER A 1 337 ? 18.430  -9.452  16.185  1.00 68.27 337 A 1 
ATOM 2585 O OG  . SER A 1 337 ? 19.577  -9.805  16.929  1.00 59.57 337 A 1 
ATOM 2586 N N   . SER A 1 338 ? 18.780  -12.670 16.064  1.00 82.34 338 A 1 
ATOM 2587 C CA  . SER A 1 338 ? 19.410  -13.807 15.388  1.00 83.78 338 A 1 
ATOM 2588 C C   . SER A 1 338 ? 18.388  -14.854 14.961  1.00 84.45 338 A 1 
ATOM 2589 O O   . SER A 1 338 ? 18.332  -15.226 13.792  1.00 81.53 338 A 1 
ATOM 2590 C CB  . SER A 1 338 ? 20.521  -14.432 16.248  1.00 78.59 338 A 1 
ATOM 2591 O OG  . SER A 1 338 ? 20.007  -15.032 17.411  1.00 67.14 338 A 1 
ATOM 2592 N N   . LYS A 1 339 ? 17.501  -15.266 15.884  1.00 85.80 339 A 1 
ATOM 2593 C CA  . LYS A 1 339 ? 16.393  -16.176 15.565  1.00 86.77 339 A 1 
ATOM 2594 C C   . LYS A 1 339 ? 15.449  -15.580 14.539  1.00 88.17 339 A 1 
ATOM 2595 O O   . LYS A 1 339 ? 14.940  -16.279 13.663  1.00 86.11 339 A 1 
ATOM 2596 C CB  . LYS A 1 339 ? 15.600  -16.528 16.833  1.00 84.46 339 A 1 
ATOM 2597 C CG  . LYS A 1 339 ? 16.377  -17.468 17.764  1.00 72.83 339 A 1 
ATOM 2598 C CD  . LYS A 1 339 ? 15.492  -17.897 18.935  1.00 67.84 339 A 1 
ATOM 2599 C CE  . LYS A 1 339 ? 16.238  -18.908 19.800  1.00 58.22 339 A 1 
ATOM 2600 N NZ  . LYS A 1 339 ? 15.439  -19.327 20.964  1.00 52.42 339 A 1 
ATOM 2601 N N   . GLU A 1 340 ? 15.215  -14.284 14.613  1.00 89.14 340 A 1 
ATOM 2602 C CA  . GLU A 1 340 ? 14.381  -13.585 13.653  1.00 88.80 340 A 1 
ATOM 2603 C C   . GLU A 1 340 ? 15.032  -13.533 12.273  1.00 89.17 340 A 1 
ATOM 2604 O O   . GLU A 1 340 ? 14.354  -13.746 11.271  1.00 87.60 340 A 1 
ATOM 2605 C CB  . GLU A 1 340 ? 14.092  -12.189 14.171  1.00 86.44 340 A 1 
ATOM 2606 C CG  . GLU A 1 340 ? 13.198  -11.436 13.199  1.00 73.14 340 A 1 
ATOM 2607 C CD  . GLU A 1 340 ? 12.610  -10.165 13.777  1.00 65.35 340 A 1 
ATOM 2608 O OE1 . GLU A 1 340 ? 11.561  -9.759  13.228  1.00 56.65 340 A 1 
ATOM 2609 O OE2 . GLU A 1 340 ? 13.086  -9.672  14.810  1.00 58.34 340 A 1 
ATOM 2610 N N   . ARG A 1 341 ? 16.344  -13.276 12.213  1.00 90.04 341 A 1 
ATOM 2611 C CA  . ARG A 1 341 ? 17.108  -13.319 10.966  1.00 90.66 341 A 1 
ATOM 2612 C C   . ARG A 1 341 ? 17.047  -14.707 10.352  1.00 91.13 341 A 1 
ATOM 2613 O O   . ARG A 1 341 ? 16.742  -14.823 9.172   1.00 90.68 341 A 1 
ATOM 2614 C CB  . ARG A 1 341 ? 18.561  -12.900 11.204  1.00 88.25 341 A 1 
ATOM 2615 C CG  . ARG A 1 341 ? 18.717  -11.383 11.355  1.00 79.36 341 A 1 
ATOM 2616 C CD  . ARG A 1 341 ? 20.163  -11.056 11.759  1.00 76.31 341 A 1 
ATOM 2617 N NE  . ARG A 1 341 ? 20.358  -9.614  11.992  1.00 67.24 341 A 1 
ATOM 2618 C CZ  . ARG A 1 341 ? 21.527  -9.029  12.215  1.00 62.12 341 A 1 
ATOM 2619 N NH1 . ARG A 1 341 ? 22.652  -9.695  12.222  1.00 57.20 341 A 1 
ATOM 2620 N NH2 . ARG A 1 341 ? 21.584  -7.752  12.434  1.00 55.65 341 A 1 
ATOM 2621 N N   . GLU A 1 342 ? 17.242  -15.750 11.153  1.00 91.22 342 A 1 
ATOM 2622 C CA  . GLU A 1 342 ? 17.158  -17.138 10.692  1.00 91.17 342 A 1 
ATOM 2623 C C   . GLU A 1 342 ? 15.759  -17.466 10.145  1.00 91.26 342 A 1 
ATOM 2624 O O   . GLU A 1 342 ? 15.639  -17.975 9.026   1.00 90.90 342 A 1 
ATOM 2625 C CB  . GLU A 1 342 ? 17.553  -18.053 11.847  1.00 90.18 342 A 1 
ATOM 2626 C CG  . GLU A 1 342 ? 17.758  -19.504 11.390  1.00 76.12 342 A 1 
ATOM 2627 C CD  . GLU A 1 342 ? 18.218  -20.423 12.523  1.00 68.22 342 A 1 
ATOM 2628 O OE1 . GLU A 1 342 ? 18.648  -21.554 12.197  1.00 58.97 342 A 1 
ATOM 2629 O OE2 . GLU A 1 342 ? 18.115  -20.022 13.709  1.00 59.95 342 A 1 
ATOM 2630 N N   . ALA A 1 343 ? 14.700  -17.082 10.865  1.00 92.83 343 A 1 
ATOM 2631 C CA  . ALA A 1 343 ? 13.331  -17.259 10.391  1.00 92.34 343 A 1 
ATOM 2632 C C   . ALA A 1 343 ? 13.064  -16.504 9.076   1.00 92.36 343 A 1 
ATOM 2633 O O   . ALA A 1 343 ? 12.395  -17.024 8.178   1.00 90.98 343 A 1 
ATOM 2634 C CB  . ALA A 1 343 ? 12.377  -16.804 11.498  1.00 91.32 343 A 1 
ATOM 2635 N N   . ARG A 1 344 ? 13.616  -15.294 8.917   1.00 93.17 344 A 1 
ATOM 2636 C CA  . ARG A 1 344 ? 13.507  -14.526 7.672   1.00 92.63 344 A 1 
ATOM 2637 C C   . ARG A 1 344 ? 14.276  -15.182 6.527   1.00 92.92 344 A 1 
ATOM 2638 O O   . ARG A 1 344 ? 13.751  -15.238 5.417   1.00 91.31 344 A 1 
ATOM 2639 C CB  . ARG A 1 344 ? 13.989  -13.080 7.890   1.00 91.20 344 A 1 
ATOM 2640 C CG  . ARG A 1 344 ? 12.995  -12.251 8.719   1.00 83.15 344 A 1 
ATOM 2641 C CD  . ARG A 1 344 ? 13.589  -10.873 8.995   1.00 80.35 344 A 1 
ATOM 2642 N NE  . ARG A 1 344 ? 12.729  -10.047 9.868   1.00 71.37 344 A 1 
ATOM 2643 C CZ  . ARG A 1 344 ? 12.805  -8.736  10.022  1.00 65.84 344 A 1 
ATOM 2644 N NH1 . ARG A 1 344 ? 13.642  -8.005  9.331   1.00 61.10 344 A 1 
ATOM 2645 N NH2 . ARG A 1 344 ? 12.041  -8.136  10.872  1.00 58.56 344 A 1 
ATOM 2646 N N   . VAL A 1 345 ? 15.466  -15.722 6.782   1.00 93.23 345 A 1 
ATOM 2647 C CA  . VAL A 1 345 ? 16.253  -16.467 5.794   1.00 92.77 345 A 1 
ATOM 2648 C C   . VAL A 1 345 ? 15.509  -17.728 5.347   1.00 93.41 345 A 1 
ATOM 2649 O O   . VAL A 1 345 ? 15.422  -17.986 4.143   1.00 92.87 345 A 1 
ATOM 2650 C CB  . VAL A 1 345 ? 17.649  -16.819 6.335   1.00 91.33 345 A 1 
ATOM 2651 C CG1 . VAL A 1 345 ? 18.403  -17.804 5.428   1.00 80.67 345 A 1 
ATOM 2652 C CG2 . VAL A 1 345 ? 18.520  -15.564 6.443   1.00 80.33 345 A 1 
ATOM 2653 N N   . LEU A 1 346 ? 14.914  -18.483 6.280   1.00 93.61 346 A 1 
ATOM 2654 C CA  . LEU A 1 346 ? 14.100  -19.652 5.951   1.00 93.19 346 A 1 
ATOM 2655 C C   . LEU A 1 346 ? 12.897  -19.270 5.089   1.00 93.40 346 A 1 
ATOM 2656 O O   . LEU A 1 346 ? 12.694  -19.841 4.019   1.00 92.93 346 A 1 
ATOM 2657 C CB  . LEU A 1 346 ? 13.657  -20.362 7.238   1.00 92.59 346 A 1 
ATOM 2658 C CG  . LEU A 1 346 ? 14.793  -21.087 7.989   1.00 81.30 346 A 1 
ATOM 2659 C CD1 . LEU A 1 346 ? 14.260  -21.606 9.322   1.00 75.14 346 A 1 
ATOM 2660 C CD2 . LEU A 1 346 ? 15.355  -22.261 7.197   1.00 75.71 346 A 1 
ATOM 2661 N N   . ARG A 1 347 ? 12.164  -18.218 5.463   1.00 94.27 347 A 1 
ATOM 2662 C CA  . ARG A 1 347 ? 11.033  -17.699 4.682   1.00 94.01 347 A 1 
ATOM 2663 C C   . ARG A 1 347 ? 11.462  -17.215 3.296   1.00 94.00 347 A 1 
ATOM 2664 O O   . ARG A 1 347 ? 10.728  -17.409 2.325   1.00 93.22 347 A 1 
ATOM 2665 C CB  . ARG A 1 347 ? 10.355  -16.575 5.482   1.00 93.40 347 A 1 
ATOM 2666 C CG  . ARG A 1 347 ? 9.026   -16.115 4.860   1.00 84.04 347 A 1 
ATOM 2667 C CD  . ARG A 1 347 ? 8.421   -15.002 5.709   1.00 82.31 347 A 1 
ATOM 2668 N NE  . ARG A 1 347 ? 7.070   -14.615 5.247   1.00 73.29 347 A 1 
ATOM 2669 C CZ  . ARG A 1 347 ? 6.314   -13.682 5.817   1.00 68.18 347 A 1 
ATOM 2670 N NH1 . ARG A 1 347 ? 6.749   -12.950 6.803   1.00 62.86 347 A 1 
ATOM 2671 N NH2 . ARG A 1 347 ? 5.098   -13.483 5.426   1.00 61.97 347 A 1 
ATOM 2672 N N   . TYR A 1 348 ? 12.644  -16.613 3.179   1.00 94.37 348 A 1 
ATOM 2673 C CA  . TYR A 1 348 ? 13.211  -16.228 1.891   1.00 94.38 348 A 1 
ATOM 2674 C C   . TYR A 1 348 ? 13.533  -17.441 1.021   1.00 94.40 348 A 1 
ATOM 2675 O O   . TYR A 1 348 ? 13.174  -17.454 -0.158  1.00 94.69 348 A 1 
ATOM 2676 C CB  . TYR A 1 348 ? 14.448  -15.364 2.119   1.00 94.38 348 A 1 
ATOM 2677 C CG  . TYR A 1 348 ? 15.174  -15.028 0.823   1.00 93.21 348 A 1 
ATOM 2678 C CD1 . TYR A 1 348 ? 16.282  -15.796 0.419   1.00 88.66 348 A 1 
ATOM 2679 C CD2 . TYR A 1 348 ? 14.721  -13.976 0.025   1.00 89.17 348 A 1 
ATOM 2680 C CE1 . TYR A 1 348 ? 16.947  -15.506 -0.776  1.00 87.64 348 A 1 
ATOM 2681 C CE2 . TYR A 1 348 ? 15.380  -13.670 -1.178  1.00 87.92 348 A 1 
ATOM 2682 C CZ  . TYR A 1 348 ? 16.497  -14.436 -1.570  1.00 87.88 348 A 1 
ATOM 2683 O OH  . TYR A 1 348 ? 17.162  -14.140 -2.731  1.00 87.09 348 A 1 
ATOM 2684 N N   . LYS A 1 349 ? 14.133  -18.494 1.586   1.00 94.77 349 A 1 
ATOM 2685 C CA  . LYS A 1 349 ? 14.420  -19.751 0.872   1.00 93.66 349 A 1 
ATOM 2686 C C   . LYS A 1 349 ? 13.128  -20.427 0.396   1.00 93.77 349 A 1 
ATOM 2687 O O   . LYS A 1 349 ? 13.067  -20.876 -0.752  1.00 92.73 349 A 1 
ATOM 2688 C CB  . LYS A 1 349 ? 15.251  -20.695 1.753   1.00 93.29 349 A 1 
ATOM 2689 C CG  . LYS A 1 349 ? 16.720  -20.233 1.909   1.00 87.05 349 A 1 
ATOM 2690 C CD  . LYS A 1 349 ? 17.531  -21.189 2.795   1.00 83.48 349 A 1 
ATOM 2691 C CE  . LYS A 1 349 ? 18.996  -20.716 2.907   1.00 74.68 349 A 1 
ATOM 2692 N NZ  . LYS A 1 349 ? 19.844  -21.647 3.688   1.00 68.15 349 A 1 
ATOM 2693 N N   . GLU A 1 350 ? 12.078  -20.447 1.205   1.00 94.14 350 A 1 
ATOM 2694 C CA  . GLU A 1 350 ? 10.763  -20.957 0.819   1.00 93.24 350 A 1 
ATOM 2695 C C   . GLU A 1 350 ? 10.149  -20.129 -0.317  1.00 93.00 350 A 1 
ATOM 2696 O O   . GLU A 1 350 ? 9.708   -20.695 -1.325  1.00 91.55 350 A 1 
ATOM 2697 C CB  . GLU A 1 350 ? 9.819   -20.943 2.018   1.00 92.92 350 A 1 
ATOM 2698 C CG  . GLU A 1 350 ? 10.173  -22.019 3.046   1.00 78.81 350 A 1 
ATOM 2699 C CD  . GLU A 1 350 ? 9.243   -21.994 4.257   1.00 70.15 350 A 1 
ATOM 2700 O OE1 . GLU A 1 350 ? 9.353   -22.939 5.070   1.00 60.97 350 A 1 
ATOM 2701 O OE2 . GLU A 1 350 ? 8.431   -21.045 4.371   1.00 62.62 350 A 1 
ATOM 2702 N N   . LYS A 1 351 ? 10.194  -18.797 -0.212  1.00 93.16 351 A 1 
ATOM 2703 C CA  . LYS A 1 351 ? 9.745   -17.911 -1.290  1.00 92.73 351 A 1 
ATOM 2704 C C   . LYS A 1 351 ? 10.542  -18.126 -2.573  1.00 92.59 351 A 1 
ATOM 2705 O O   . LYS A 1 351 ? 9.953   -18.126 -3.649  1.00 91.03 351 A 1 
ATOM 2706 C CB  . LYS A 1 351 ? 9.830   -16.447 -0.860  1.00 92.16 351 A 1 
ATOM 2707 C CG  . LYS A 1 351 ? 8.693   -16.030 0.085   1.00 83.08 351 A 1 
ATOM 2708 C CD  . LYS A 1 351 ? 8.881   -14.557 0.469   1.00 81.92 351 A 1 
ATOM 2709 C CE  . LYS A 1 351 ? 7.738   -14.042 1.334   1.00 73.18 351 A 1 
ATOM 2710 N NZ  . LYS A 1 351 ? 7.901   -12.590 1.583   1.00 67.18 351 A 1 
ATOM 2711 N N   . LYS A 1 352 ? 11.859  -18.334 -2.487  1.00 94.03 352 A 1 
ATOM 2712 C CA  . LYS A 1 352 ? 12.721  -18.619 -3.638  1.00 93.76 352 A 1 
ATOM 2713 C C   . LYS A 1 352 ? 12.259  -19.866 -4.384  1.00 93.05 352 A 1 
ATOM 2714 O O   . LYS A 1 352 ? 12.194  -19.849 -5.609  1.00 91.26 352 A 1 
ATOM 2715 C CB  . LYS A 1 352 ? 14.189  -18.712 -3.181  1.00 92.90 352 A 1 
ATOM 2716 C CG  . LYS A 1 352 ? 15.214  -18.810 -4.326  1.00 87.93 352 A 1 
ATOM 2717 C CD  . LYS A 1 352 ? 16.663  -18.840 -3.783  1.00 85.30 352 A 1 
ATOM 2718 C CE  . LYS A 1 352 ? 17.728  -18.949 -4.876  1.00 77.01 352 A 1 
ATOM 2719 N NZ  . LYS A 1 352 ? 19.114  -18.992 -4.321  1.00 69.91 352 A 1 
ATOM 2720 N N   . LYS A 1 353 ? 11.863  -20.932 -3.665  1.00 92.20 353 A 1 
ATOM 2721 C CA  . LYS A 1 353 ? 11.301  -22.157 -4.256  1.00 90.84 353 A 1 
ATOM 2722 C C   . LYS A 1 353 ? 9.929   -21.932 -4.897  1.00 90.26 353 A 1 
ATOM 2723 O O   . LYS A 1 353 ? 9.630   -22.543 -5.914  1.00 87.09 353 A 1 
ATOM 2724 C CB  . LYS A 1 353 ? 11.198  -23.253 -3.182  1.00 90.09 353 A 1 
ATOM 2725 C CG  . LYS A 1 353 ? 12.563  -23.759 -2.692  1.00 82.44 353 A 1 
ATOM 2726 C CD  . LYS A 1 353 ? 12.375  -24.782 -1.561  1.00 77.79 353 A 1 
ATOM 2727 C CE  . LYS A 1 353 ? 13.720  -25.277 -1.023  1.00 67.98 353 A 1 
ATOM 2728 N NZ  . LYS A 1 353 ? 13.547  -26.263 0.064   1.00 61.68 353 A 1 
ATOM 2729 N N   . SER A 1 354 ? 9.114   -21.057 -4.328  1.00 93.20 354 A 1 
ATOM 2730 C CA  . SER A 1 354 ? 7.772   -20.752 -4.828  1.00 91.87 354 A 1 
ATOM 2731 C C   . SER A 1 354 ? 7.724   -19.680 -5.926  1.00 92.16 354 A 1 
ATOM 2732 O O   . SER A 1 354 ? 6.635   -19.278 -6.338  1.00 88.52 354 A 1 
ATOM 2733 C CB  . SER A 1 354 ? 6.839   -20.395 -3.666  1.00 89.95 354 A 1 
ATOM 2734 O OG  . SER A 1 354 ? 7.192   -19.160 -3.072  1.00 77.01 354 A 1 
ATOM 2735 N N   . ARG A 1 355 ? 8.868   -19.203 -6.414  1.00 92.02 355 A 1 
ATOM 2736 C CA  . ARG A 1 355 ? 8.926   -18.194 -7.479  1.00 92.05 355 A 1 
ATOM 2737 C C   . ARG A 1 355 ? 8.335   -18.753 -8.771  1.00 91.05 355 A 1 
ATOM 2738 O O   . ARG A 1 355 ? 8.773   -19.780 -9.276  1.00 89.64 355 A 1 
ATOM 2739 C CB  . ARG A 1 355 ? 10.359  -17.713 -7.720  1.00 91.63 355 A 1 
ATOM 2740 C CG  . ARG A 1 355 ? 10.827  -16.772 -6.610  1.00 88.33 355 A 1 
ATOM 2741 C CD  . ARG A 1 355 ? 12.298  -16.395 -6.815  1.00 87.32 355 A 1 
ATOM 2742 N NE  . ARG A 1 355 ? 12.747  -15.500 -5.742  1.00 81.45 355 A 1 
ATOM 2743 C CZ  . ARG A 1 355 ? 13.924  -14.930 -5.643  1.00 78.33 355 A 1 
ATOM 2744 N NH1 . ARG A 1 355 ? 14.882  -15.150 -6.499  1.00 73.40 355 A 1 
ATOM 2745 N NH2 . ARG A 1 355 ? 14.165  -14.117 -4.674  1.00 73.89 355 A 1 
ATOM 2746 N N   . LYS A 1 356 ? 7.361   -18.020 -9.303  1.00 90.77 356 A 1 
ATOM 2747 C CA  . LYS A 1 356 ? 6.771   -18.308 -10.601 1.00 90.16 356 A 1 
ATOM 2748 C C   . LYS A 1 356 ? 7.316   -17.307 -11.610 1.00 90.26 356 A 1 
ATOM 2749 O O   . LYS A 1 356 ? 6.996   -16.123 -11.542 1.00 85.16 356 A 1 
ATOM 2750 C CB  . LYS A 1 356 ? 5.236   -18.277 -10.520 1.00 86.88 356 A 1 
ATOM 2751 C CG  . LYS A 1 356 ? 4.710   -19.379 -9.587  1.00 76.34 356 A 1 
ATOM 2752 C CD  . LYS A 1 356 ? 3.175   -19.436 -9.617  1.00 72.18 356 A 1 
ATOM 2753 C CE  . LYS A 1 356 ? 2.673   -20.550 -8.690  1.00 61.25 356 A 1 
ATOM 2754 N NZ  . LYS A 1 356 ? 1.220   -20.730 -8.793  1.00 54.23 356 A 1 
ATOM 2755 N N   . PHE A 1 357 ? 8.135   -17.784 -12.534 1.00 90.79 357 A 1 
ATOM 2756 C CA  . PHE A 1 357 ? 8.734   -16.966 -13.582 1.00 90.61 357 A 1 
ATOM 2757 C C   . PHE A 1 357 ? 7.848   -16.852 -14.823 1.00 91.17 357 A 1 
ATOM 2758 O O   . PHE A 1 357 ? 8.180   -16.132 -15.767 1.00 87.54 357 A 1 
ATOM 2759 C CB  . PHE A 1 357 ? 10.118  -17.527 -13.913 1.00 88.63 357 A 1 
ATOM 2760 C CG  . PHE A 1 357 ? 11.078  -17.473 -12.749 1.00 87.04 357 A 1 
ATOM 2761 C CD1 . PHE A 1 357 ? 11.627  -16.245 -12.333 1.00 80.84 357 A 1 
ATOM 2762 C CD2 . PHE A 1 357 ? 11.428  -18.646 -12.053 1.00 78.45 357 A 1 
ATOM 2763 C CE1 . PHE A 1 357 ? 12.523  -16.187 -11.258 1.00 75.98 357 A 1 
ATOM 2764 C CE2 . PHE A 1 357 ? 12.330  -18.591 -10.972 1.00 77.31 357 A 1 
ATOM 2765 C CZ  . PHE A 1 357 ? 12.875  -17.362 -10.584 1.00 78.25 357 A 1 
ATOM 2766 N N   . GLU A 1 358 ? 6.700   -17.542 -14.831 1.00 89.70 358 A 1 
ATOM 2767 C CA  . GLU A 1 358 ? 5.719   -17.433 -15.896 1.00 89.24 358 A 1 
ATOM 2768 C C   . GLU A 1 358 ? 5.093   -16.042 -15.945 1.00 89.03 358 A 1 
ATOM 2769 O O   . GLU A 1 358 ? 4.925   -15.355 -14.934 1.00 86.02 358 A 1 
ATOM 2770 C CB  . GLU A 1 358 ? 4.630   -18.494 -15.716 1.00 87.88 358 A 1 
ATOM 2771 C CG  . GLU A 1 358 ? 5.177   -19.921 -15.870 1.00 75.66 358 A 1 
ATOM 2772 C CD  . GLU A 1 358 ? 4.111   -20.992 -15.591 1.00 67.96 358 A 1 
ATOM 2773 O OE1 . GLU A 1 358 ? 4.485   -22.183 -15.594 1.00 59.48 358 A 1 
ATOM 2774 O OE2 . GLU A 1 358 ? 2.940   -20.614 -15.327 1.00 60.35 358 A 1 
ATOM 2775 N N   . LYS A 1 359 ? 4.702   -15.626 -17.154 1.00 86.92 359 A 1 
ATOM 2776 C CA  . LYS A 1 359 ? 4.050   -14.341 -17.361 1.00 87.82 359 A 1 
ATOM 2777 C C   . LYS A 1 359 ? 2.658   -14.361 -16.729 1.00 87.86 359 A 1 
ATOM 2778 O O   . LYS A 1 359 ? 1.698   -14.842 -17.326 1.00 85.00 359 A 1 
ATOM 2779 C CB  . LYS A 1 359 ? 4.023   -14.005 -18.860 1.00 84.70 359 A 1 
ATOM 2780 C CG  . LYS A 1 359 ? 3.501   -12.584 -19.126 1.00 75.44 359 A 1 
ATOM 2781 C CD  . LYS A 1 359 ? 3.541   -12.286 -20.630 1.00 72.86 359 A 1 
ATOM 2782 C CE  . LYS A 1 359 ? 3.068   -10.867 -20.932 1.00 63.34 359 A 1 
ATOM 2783 N NZ  . LYS A 1 359 ? 3.133   -10.563 -22.384 1.00 56.44 359 A 1 
ATOM 2784 N N   . THR A 1 360 ? 2.537   -13.772 -15.559 1.00 87.50 360 A 1 
ATOM 2785 C CA  . THR A 1 360 ? 1.259   -13.627 -14.868 1.00 87.26 360 A 1 
ATOM 2786 C C   . THR A 1 360 ? 0.664   -12.238 -15.110 1.00 88.38 360 A 1 
ATOM 2787 O O   . THR A 1 360 ? 1.320   -11.216 -14.907 1.00 85.34 360 A 1 
ATOM 2788 C CB  . THR A 1 360 ? 1.380   -13.932 -13.363 1.00 84.61 360 A 1 
ATOM 2789 O OG1 . THR A 1 360 ? 2.372   -13.145 -12.750 1.00 72.64 360 A 1 
ATOM 2790 C CG2 . THR A 1 360 ? 1.737   -15.399 -13.109 1.00 70.52 360 A 1 
ATOM 2791 N N   . THR A 1 361 ? -0.594  -12.201 -15.575 1.00 87.50 361 A 1 
ATOM 2792 C CA  . THR A 1 361 ? -1.328  -10.941 -15.719 1.00 87.56 361 A 1 
ATOM 2793 C C   . THR A 1 361 ? -1.967  -10.594 -14.373 1.00 87.86 361 A 1 
ATOM 2794 O O   . THR A 1 361 ? -2.971  -11.181 -14.000 1.00 84.72 361 A 1 
ATOM 2795 C CB  . THR A 1 361 ? -2.388  -11.023 -16.823 1.00 85.59 361 A 1 
ATOM 2796 O OG1 . THR A 1 361 ? -1.790  -11.442 -18.031 1.00 74.93 361 A 1 
ATOM 2797 C CG2 . THR A 1 361 ? -3.027  -9.670  -17.099 1.00 72.04 361 A 1 
ATOM 2798 N N   . ARG A 1 362 ? -1.380  -9.639  -13.671 1.00 89.04 362 A 1 
ATOM 2799 C CA  . ARG A 1 362 ? -1.916  -9.213  -12.368 1.00 89.35 362 A 1 
ATOM 2800 C C   . ARG A 1 362 ? -3.188  -8.371  -12.490 1.00 90.44 362 A 1 
ATOM 2801 O O   . ARG A 1 362 ? -4.062  -8.459  -11.641 1.00 86.71 362 A 1 
ATOM 2802 C CB  . ARG A 1 362 ? -0.853  -8.444  -11.566 1.00 86.74 362 A 1 
ATOM 2803 C CG  . ARG A 1 362 ? 0.320   -9.337  -11.126 1.00 78.11 362 A 1 
ATOM 2804 C CD  . ARG A 1 362 ? 1.264   -8.561  -10.198 1.00 75.58 362 A 1 
ATOM 2805 N NE  . ARG A 1 362 ? 2.385   -9.405  -9.755  1.00 67.39 362 A 1 
ATOM 2806 C CZ  . ARG A 1 362 ? 3.312   -9.056  -8.879  1.00 61.77 362 A 1 
ATOM 2807 N NH1 . ARG A 1 362 ? 3.318   -7.881  -8.304  1.00 57.35 362 A 1 
ATOM 2808 N NH2 . ARG A 1 362 ? 4.268   -9.890  -8.561  1.00 55.51 362 A 1 
ATOM 2809 N N   . TYR A 1 363 ? -3.259  -7.579  -13.547 1.00 89.75 363 A 1 
ATOM 2810 C CA  . TYR A 1 363 ? -4.370  -6.669  -13.802 1.00 91.20 363 A 1 
ATOM 2811 C C   . TYR A 1 363 ? -4.936  -6.960  -15.192 1.00 91.96 363 A 1 
ATOM 2812 O O   . TYR A 1 363 ? -4.414  -6.476  -16.191 1.00 89.04 363 A 1 
ATOM 2813 C CB  . TYR A 1 363 ? -3.884  -5.226  -13.651 1.00 89.37 363 A 1 
ATOM 2814 C CG  . TYR A 1 363 ? -3.246  -4.916  -12.302 1.00 86.36 363 A 1 
ATOM 2815 C CD1 . TYR A 1 363 ? -4.037  -4.780  -11.147 1.00 80.48 363 A 1 
ATOM 2816 C CD2 . TYR A 1 363 ? -1.848  -4.775  -12.193 1.00 79.80 363 A 1 
ATOM 2817 C CE1 . TYR A 1 363 ? -3.451  -4.515  -9.906  1.00 78.06 363 A 1 
ATOM 2818 C CE2 . TYR A 1 363 ? -1.250  -4.508  -10.955 1.00 79.23 363 A 1 
ATOM 2819 C CZ  . TYR A 1 363 ? -2.055  -4.379  -9.810  1.00 81.75 363 A 1 
ATOM 2820 O OH  . TYR A 1 363 ? -1.477  -4.118  -8.592  1.00 80.62 363 A 1 
ATOM 2821 N N   . ALA A 1 364 ? -5.989  -7.780  -15.264 1.00 91.04 364 A 1 
ATOM 2822 C CA  . ALA A 1 364 ? -6.622  -8.171  -16.523 1.00 90.11 364 A 1 
ATOM 2823 C C   . ALA A 1 364 ? -7.185  -6.967  -17.291 1.00 90.79 364 A 1 
ATOM 2824 O O   . ALA A 1 364 ? -7.028  -6.861  -18.502 1.00 87.86 364 A 1 
ATOM 2825 C CB  . ALA A 1 364 ? -7.723  -9.185  -16.204 1.00 88.52 364 A 1 
ATOM 2826 N N   . THR A 1 365 ? -7.731  -6.017  -16.556 1.00 92.20 365 A 1 
ATOM 2827 C CA  . THR A 1 365 ? -8.219  -4.711  -16.998 1.00 91.09 365 A 1 
ATOM 2828 C C   . THR A 1 365 ? -7.152  -3.879  -17.694 1.00 91.40 365 A 1 
ATOM 2829 O O   . THR A 1 365 ? -7.382  -3.375  -18.783 1.00 89.12 365 A 1 
ATOM 2830 C CB  . THR A 1 365 ? -8.630  -3.999  -15.737 1.00 89.67 365 A 1 
ATOM 2831 O OG1 . THR A 1 365 ? -7.551  -4.217  -14.834 1.00 79.94 365 A 1 
ATOM 2832 C CG2 . THR A 1 365 ? -9.884  -4.607  -15.131 1.00 76.48 365 A 1 
ATOM 2833 N N   . ARG A 1 366 ? -5.945  -3.785  -17.131 1.00 89.87 366 A 1 
ATOM 2834 C CA  . ARG A 1 366 ? -4.820  -3.089  -17.763 1.00 90.19 366 A 1 
ATOM 2835 C C   . ARG A 1 366 ? -4.390  -3.762  -19.040 1.00 90.12 366 A 1 
ATOM 2836 O O   . ARG A 1 366 ? -4.023  -3.076  -19.988 1.00 89.72 366 A 1 
ATOM 2837 C CB  . ARG A 1 366 ? -3.624  -2.997  -16.818 1.00 89.74 366 A 1 
ATOM 2838 C CG  . ARG A 1 366 ? -3.883  -1.961  -15.722 1.00 83.39 366 A 1 
ATOM 2839 C CD  . ARG A 1 366 ? -2.629  -1.786  -14.874 1.00 80.95 366 A 1 
ATOM 2840 N NE  . ARG A 1 366 ? -2.870  -0.700  -13.921 1.00 74.08 366 A 1 
ATOM 2841 C CZ  . ARG A 1 366 ? -2.034  -0.222  -13.025 1.00 69.98 366 A 1 
ATOM 2842 N NH1 . ARG A 1 366 ? -0.855  -0.746  -12.825 1.00 63.51 366 A 1 
ATOM 2843 N NH2 . ARG A 1 366 ? -2.398  0.800   -12.344 1.00 64.41 366 A 1 
ATOM 2844 N N   . LYS A 1 367 ? -4.443  -5.095  -19.083 1.00 90.29 367 A 1 
ATOM 2845 C CA  . LYS A 1 367 ? -4.195  -5.844  -20.305 1.00 90.29 367 A 1 
ATOM 2846 C C   . LYS A 1 367 ? -5.255  -5.522  -21.359 1.00 89.80 367 A 1 
ATOM 2847 O O   . LYS A 1 367 ? -4.881  -5.127  -22.457 1.00 88.94 367 A 1 
ATOM 2848 C CB  . LYS A 1 367 ? -4.118  -7.347  -19.989 1.00 89.55 367 A 1 
ATOM 2849 C CG  . LYS A 1 367 ? -3.729  -8.140  -21.231 1.00 87.52 367 A 1 
ATOM 2850 C CD  . LYS A 1 367 ? -3.785  -9.645  -20.980 1.00 83.89 367 A 1 
ATOM 2851 C CE  . LYS A 1 367 ? -3.552  -10.362 -22.300 1.00 76.45 367 A 1 
ATOM 2852 N NZ  . LYS A 1 367 ? -3.848  -11.800 -22.226 1.00 68.79 367 A 1 
ATOM 2853 N N   . ALA A 1 368 ? -6.533  -5.590  -21.002 1.00 91.17 368 A 1 
ATOM 2854 C CA  . ALA A 1 368 ? -7.636  -5.246  -21.897 1.00 90.00 368 A 1 
ATOM 2855 C C   . ALA A 1 368 ? -7.544  -3.790  -22.376 1.00 90.68 368 A 1 
ATOM 2856 O O   . ALA A 1 368 ? -7.695  -3.510  -23.571 1.00 89.12 368 A 1 
ATOM 2857 C CB  . ALA A 1 368 ? -8.957  -5.510  -21.163 1.00 89.65 368 A 1 
ATOM 2858 N N   . TYR A 1 369 ? -7.203  -2.861  -21.485 1.00 91.37 369 A 1 
ATOM 2859 C CA  . TYR A 1 369 ? -6.975  -1.469  -21.831 1.00 90.19 369 A 1 
ATOM 2860 C C   . TYR A 1 369 ? -5.777  -1.281  -22.758 1.00 89.62 369 A 1 
ATOM 2861 O O   . TYR A 1 369 ? -5.861  -0.545  -23.732 1.00 88.27 369 A 1 
ATOM 2862 C CB  . TYR A 1 369 ? -6.807  -0.655  -20.549 1.00 89.33 369 A 1 
ATOM 2863 C CG  . TYR A 1 369 ? -6.679  0.825   -20.818 1.00 82.58 369 A 1 
ATOM 2864 C CD1 . TYR A 1 369 ? -5.428  1.454   -20.820 1.00 77.16 369 A 1 
ATOM 2865 C CD2 . TYR A 1 369 ? -7.835  1.565   -21.122 1.00 74.26 369 A 1 
ATOM 2866 C CE1 . TYR A 1 369 ? -5.322  2.817   -21.115 1.00 71.67 369 A 1 
ATOM 2867 C CE2 . TYR A 1 369 ? -7.741  2.928   -21.423 1.00 72.78 369 A 1 
ATOM 2868 C CZ  . TYR A 1 369 ? -6.480  3.553   -21.417 1.00 72.48 369 A 1 
ATOM 2869 O OH  . TYR A 1 369 ? -6.397  4.893   -21.715 1.00 73.50 369 A 1 
ATOM 2870 N N   . ALA A 1 370 ? -4.664  -1.982  -22.498 1.00 91.17 370 A 1 
ATOM 2871 C CA  . ALA A 1 370 ? -3.477  -1.917  -23.343 1.00 90.21 370 A 1 
ATOM 2872 C C   . ALA A 1 370 ? -3.717  -2.520  -24.740 1.00 89.92 370 A 1 
ATOM 2873 O O   . ALA A 1 370 ? -3.146  -2.027  -25.708 1.00 88.72 370 A 1 
ATOM 2874 C CB  . ALA A 1 370 ? -2.320  -2.628  -22.634 1.00 89.24 370 A 1 
ATOM 2875 N N   . GLU A 1 371 ? -4.560  -3.540  -24.851 1.00 90.60 371 A 1 
ATOM 2876 C CA  . GLU A 1 371 ? -4.997  -4.128  -26.119 1.00 89.13 371 A 1 
ATOM 2877 C C   . GLU A 1 371 ? -5.959  -3.198  -26.873 1.00 88.79 371 A 1 
ATOM 2878 O O   . GLU A 1 371 ? -5.871  -3.080  -28.094 1.00 87.42 371 A 1 
ATOM 2879 C CB  . GLU A 1 371 ? -5.657  -5.492  -25.852 1.00 88.52 371 A 1 
ATOM 2880 C CG  . GLU A 1 371 ? -4.628  -6.575  -25.460 1.00 80.27 371 A 1 
ATOM 2881 C CD  . GLU A 1 371 ? -5.248  -7.881  -24.933 1.00 71.85 371 A 1 
ATOM 2882 O OE1 . GLU A 1 371 ? -4.460  -8.769  -24.520 1.00 64.56 371 A 1 
ATOM 2883 O OE2 . GLU A 1 371 ? -6.486  -8.016  -24.897 1.00 64.89 371 A 1 
ATOM 2884 N N   . ALA A 1 372 ? -6.820  -2.481  -26.145 1.00 90.10 372 A 1 
ATOM 2885 C CA  . ALA A 1 372 ? -7.754  -1.526  -26.737 1.00 88.93 372 A 1 
ATOM 2886 C C   . ALA A 1 372 ? -7.126  -0.164  -27.087 1.00 89.39 372 A 1 
ATOM 2887 O O   . ALA A 1 372 ? -7.746  0.628   -27.795 1.00 86.09 372 A 1 
ATOM 2888 C CB  . ALA A 1 372 ? -8.926  -1.351  -25.764 1.00 87.94 372 A 1 
ATOM 2889 N N   . ARG A 1 373 ? -5.927  0.142   -26.583 1.00 89.42 373 A 1 
ATOM 2890 C CA  . ARG A 1 373 ? -5.274  1.422   -26.862 1.00 88.65 373 A 1 
ATOM 2891 C C   . ARG A 1 373 ? -4.803  1.507   -28.302 1.00 88.30 373 A 1 
ATOM 2892 O O   . ARG A 1 373 ? -4.194  0.557   -28.800 1.00 86.92 373 A 1 
ATOM 2893 C CB  . ARG A 1 373 ? -4.117  1.710   -25.907 1.00 86.70 373 A 1 
ATOM 2894 C CG  . ARG A 1 373 ? -4.632  2.281   -24.582 1.00 79.75 373 A 1 
ATOM 2895 C CD  . ARG A 1 373 ? -3.488  2.677   -23.654 1.00 77.58 373 A 1 
ATOM 2896 N NE  . ARG A 1 373 ? -3.009  4.041   -23.963 1.00 75.27 373 A 1 
ATOM 2897 C CZ  . ARG A 1 373 ? -2.089  4.704   -23.268 1.00 71.30 373 A 1 
ATOM 2898 N NH1 . ARG A 1 373 ? -1.443  4.150   -22.278 1.00 68.31 373 A 1 
ATOM 2899 N NH2 . ARG A 1 373 ? -1.813  5.933   -23.561 1.00 67.77 373 A 1 
ATOM 2900 N N   . PRO A 1 374 ? -4.991  2.677   -28.950 1.00 89.06 374 A 1 
ATOM 2901 C CA  . PRO A 1 374 ? -4.417  2.918   -30.260 1.00 88.60 374 A 1 
ATOM 2902 C C   . PRO A 1 374 ? -2.893  2.856   -30.178 1.00 89.20 374 A 1 
ATOM 2903 O O   . PRO A 1 374 ? -2.274  3.336   -29.219 1.00 86.05 374 A 1 
ATOM 2904 C CB  . PRO A 1 374 ? -4.943  4.288   -30.693 1.00 86.75 374 A 1 
ATOM 2905 C CG  . PRO A 1 374 ? -5.206  5.006   -29.378 1.00 83.84 374 A 1 
ATOM 2906 C CD  . PRO A 1 374 ? -5.656  3.874   -28.456 1.00 86.56 374 A 1 
ATOM 2907 N N   . ARG A 1 375 ? -2.287  2.230   -31.189 1.00 86.51 375 A 1 
ATOM 2908 C CA  . ARG A 1 375 ? -0.841  2.070   -31.307 1.00 86.97 375 A 1 
ATOM 2909 C C   . ARG A 1 375 ? -0.372  2.623   -32.640 1.00 86.63 375 A 1 
ATOM 2910 O O   . ARG A 1 375 ? -0.962  2.327   -33.672 1.00 85.23 375 A 1 
ATOM 2911 C CB  . ARG A 1 375 ? -0.434  0.601   -31.168 1.00 84.83 375 A 1 
ATOM 2912 C CG  . ARG A 1 375 ? -0.789  0.007   -29.796 1.00 82.07 375 A 1 
ATOM 2913 C CD  . ARG A 1 375 ? -0.293  -1.436  -29.718 1.00 80.97 375 A 1 
ATOM 2914 N NE  . ARG A 1 375 ? -0.679  -2.092  -28.452 1.00 77.58 375 A 1 
ATOM 2915 C CZ  . ARG A 1 375 ? 0.057   -2.923  -27.729 1.00 76.21 375 A 1 
ATOM 2916 N NH1 . ARG A 1 375 ? 1.289   -3.209  -28.055 1.00 68.04 375 A 1 
ATOM 2917 N NH2 . ARG A 1 375 ? -0.449  -3.474  -26.674 1.00 71.89 375 A 1 
ATOM 2918 N N   . ILE A 1 376 ? 0.706   3.374   -32.610 1.00 87.78 376 A 1 
ATOM 2919 C CA  . ILE A 1 376 ? 1.451   3.823   -33.794 1.00 88.03 376 A 1 
ATOM 2920 C C   . ILE A 1 376 ? 2.819   3.151   -33.724 1.00 88.19 376 A 1 
ATOM 2921 O O   . ILE A 1 376 ? 3.536   3.319   -32.735 1.00 83.52 376 A 1 
ATOM 2922 C CB  . ILE A 1 376 ? 1.546   5.363   -33.851 1.00 86.34 376 A 1 
ATOM 2923 C CG1 . ILE A 1 376 ? 0.135   5.984   -33.934 1.00 79.96 376 A 1 
ATOM 2924 C CG2 . ILE A 1 376 ? 2.403   5.792   -35.048 1.00 77.86 376 A 1 
ATOM 2925 C CD1 . ILE A 1 376 ? 0.114   7.511   -33.841 1.00 72.10 376 A 1 
ATOM 2926 N N   . LYS A 1 377 ? 3.155   2.348   -34.745 1.00 85.52 377 A 1 
ATOM 2927 C CA  . LYS A 1 377 ? 4.407   1.575   -34.797 1.00 86.47 377 A 1 
ATOM 2928 C C   . LYS A 1 377 ? 4.657   0.778   -33.498 1.00 87.13 377 A 1 
ATOM 2929 O O   . LYS A 1 377 ? 5.730   0.849   -32.902 1.00 81.81 377 A 1 
ATOM 2930 C CB  . LYS A 1 377 ? 5.584   2.488   -35.198 1.00 85.57 377 A 1 
ATOM 2931 C CG  . LYS A 1 377 ? 5.358   3.190   -36.549 1.00 80.90 377 A 1 
ATOM 2932 C CD  . LYS A 1 377 ? 6.610   3.922   -37.045 1.00 75.13 377 A 1 
ATOM 2933 C CE  . LYS A 1 377 ? 6.322   4.522   -38.432 1.00 67.20 377 A 1 
ATOM 2934 N NZ  . LYS A 1 377 ? 7.529   4.942   -39.174 1.00 58.91 377 A 1 
ATOM 2935 N N   . GLY A 1 378 ? 3.620   0.091   -33.017 1.00 85.96 378 A 1 
ATOM 2936 C CA  . GLY A 1 378 ? 3.655   -0.718  -31.800 1.00 85.65 378 A 1 
ATOM 2937 C C   . GLY A 1 378 ? 3.670   0.047   -30.469 1.00 86.78 378 A 1 
ATOM 2938 O O   . GLY A 1 378 ? 3.379   -0.536  -29.418 1.00 82.82 378 A 1 
ATOM 2939 N N   . ARG A 1 379 ? 3.974   1.352   -30.500 1.00 84.49 379 A 1 
ATOM 2940 C CA  . ARG A 1 379 ? 3.959   2.198   -29.303 1.00 86.01 379 A 1 
ATOM 2941 C C   . ARG A 1 379 ? 2.554   2.725   -29.034 1.00 85.32 379 A 1 
ATOM 2942 O O   . ARG A 1 379 ? 1.765   2.904   -29.954 1.00 82.05 379 A 1 
ATOM 2943 C CB  . ARG A 1 379 ? 4.969   3.344   -29.435 1.00 83.54 379 A 1 
ATOM 2944 C CG  . ARG A 1 379 ? 6.410   2.819   -29.553 1.00 76.52 379 A 1 
ATOM 2945 C CD  . ARG A 1 379 ? 7.409   3.981   -29.602 1.00 75.97 379 A 1 
ATOM 2946 N NE  . ARG A 1 379 ? 8.788   3.490   -29.717 1.00 66.23 379 A 1 
ATOM 2947 C CZ  . ARG A 1 379 ? 9.897   4.227   -29.668 1.00 60.71 379 A 1 
ATOM 2948 N NH1 . ARG A 1 379 ? 9.839   5.517   -29.497 1.00 55.96 379 A 1 
ATOM 2949 N NH2 . ARG A 1 379 ? 11.061  3.669   -29.797 1.00 52.86 379 A 1 
ATOM 2950 N N   . PHE A 1 380 ? 2.259   2.987   -27.763 1.00 86.94 380 A 1 
ATOM 2951 C CA  . PHE A 1 380 ? 0.996   3.626   -27.423 1.00 87.32 380 A 1 
ATOM 2952 C C   . PHE A 1 380 ? 0.962   5.055   -27.950 1.00 86.40 380 A 1 
ATOM 2953 O O   . PHE A 1 380 ? 1.788   5.882   -27.559 1.00 82.76 380 A 1 
ATOM 2954 C CB  . PHE A 1 380 ? 0.768   3.601   -25.908 1.00 85.50 380 A 1 
ATOM 2955 C CG  . PHE A 1 380 ? 0.622   2.223   -25.317 1.00 84.88 380 A 1 
ATOM 2956 C CD1 . PHE A 1 380 ? -0.370  1.353   -25.774 1.00 78.46 380 A 1 
ATOM 2957 C CD2 . PHE A 1 380 ? 1.484   1.805   -24.280 1.00 77.16 380 A 1 
ATOM 2958 C CE1 . PHE A 1 380 ? -0.510  0.074   -25.216 1.00 75.52 380 A 1 
ATOM 2959 C CE2 . PHE A 1 380 ? 1.345   0.529   -23.716 1.00 76.43 380 A 1 
ATOM 2960 C CZ  . PHE A 1 380 ? 0.347   -0.337  -24.188 1.00 80.34 380 A 1 
ATOM 2961 N N   . ALA A 1 381 ? -0.007  5.340   -28.813 1.00 84.96 381 A 1 
ATOM 2962 C CA  . ALA A 1 381 ? -0.308  6.685   -29.259 1.00 83.22 381 A 1 
ATOM 2963 C C   . ALA A 1 381 ? -1.241  7.374   -28.259 1.00 82.14 381 A 1 
ATOM 2964 O O   . ALA A 1 381 ? -2.042  6.724   -27.581 1.00 76.91 381 A 1 
ATOM 2965 C CB  . ALA A 1 381 ? -0.913  6.618   -30.659 1.00 78.96 381 A 1 
ATOM 2966 N N   . LYS A 1 382 ? -1.164  8.699   -28.183 1.00 81.52 382 A 1 
ATOM 2967 C CA  . LYS A 1 382 ? -2.234  9.465   -27.561 1.00 79.37 382 A 1 
ATOM 2968 C C   . LYS A 1 382 ? -3.471  9.364   -28.444 1.00 76.79 382 A 1 
ATOM 2969 O O   . LYS A 1 382 ? -3.368  9.250   -29.661 1.00 70.10 382 A 1 
ATOM 2970 C CB  . LYS A 1 382 ? -1.830  10.924  -27.365 1.00 73.59 382 A 1 
ATOM 2971 C CG  . LYS A 1 382 ? -0.695  11.087  -26.334 1.00 64.16 382 A 1 
ATOM 2972 C CD  . LYS A 1 382 ? -0.334  12.563  -26.223 1.00 59.54 382 A 1 
ATOM 2973 C CE  . LYS A 1 382 ? 0.809   12.789  -25.248 1.00 53.07 382 A 1 
ATOM 2974 N NZ  . LYS A 1 382 ? 1.246   14.201  -25.281 1.00 46.65 382 A 1 
ATOM 2975 N N   . ARG A 1 383 ? -4.653  9.450   -27.837 1.00 71.31 383 A 1 
ATOM 2976 C CA  . ARG A 1 383 ? -5.889  9.411   -28.621 1.00 68.96 383 A 1 
ATOM 2977 C C   . ARG A 1 383 ? -6.011  10.549  -29.610 1.00 67.84 383 A 1 
ATOM 2978 O O   . ARG A 1 383 ? -6.528  10.314  -30.696 1.00 62.65 383 A 1 
ATOM 2979 C CB  . ARG A 1 383 ? -7.090  9.398   -27.699 1.00 64.94 383 A 1 
ATOM 2980 C CG  . ARG A 1 383 ? -7.623  7.972   -27.628 1.00 59.09 383 A 1 
ATOM 2981 C CD  . ARG A 1 383 ? -8.902  8.009   -26.840 1.00 56.25 383 A 1 
ATOM 2982 N NE  . ARG A 1 383 ? -9.572  6.721   -26.910 1.00 51.46 383 A 1 
ATOM 2983 C CZ  . ARG A 1 383 ? -10.786 6.497   -26.454 1.00 46.87 383 A 1 
ATOM 2984 N NH1 . ARG A 1 383 ? -11.493 7.447   -25.921 1.00 45.57 383 A 1 
ATOM 2985 N NH2 . ARG A 1 383 ? -11.296 5.324   -26.528 1.00 43.53 383 A 1 
ATOM 2986 N N   . SER A 1 384 ? -5.513  11.720  -29.279 1.00 67.06 384 A 1 
ATOM 2987 C CA  . SER A 1 384 ? -5.456  12.844  -30.208 1.00 67.22 384 A 1 
ATOM 2988 C C   . SER A 1 384 ? -4.679  12.508  -31.466 1.00 67.32 384 A 1 
ATOM 2989 O O   . SER A 1 384 ? -5.077  12.879  -32.557 1.00 61.37 384 A 1 
ATOM 2990 C CB  . SER A 1 384 ? -4.779  14.040  -29.535 1.00 62.55 384 A 1 
ATOM 2991 O OG  . SER A 1 384 ? -3.524  13.689  -28.975 1.00 56.74 384 A 1 
ATOM 2992 N N   . ASP A 1 385 ? -3.581  11.762  -31.311 1.00 63.54 385 A 1 
ATOM 2993 C CA  . ASP A 1 385 ? -2.695  11.415  -32.411 1.00 63.74 385 A 1 
ATOM 2994 C C   . ASP A 1 385 ? -3.340  10.311  -33.252 1.00 63.69 385 A 1 
ATOM 2995 O O   . ASP A 1 385 ? -3.327  10.373  -34.471 1.00 60.79 385 A 1 
ATOM 2996 C CB  . ASP A 1 385 ? -1.317  10.993  -31.870 1.00 60.21 385 A 1 
ATOM 2997 C CG  . ASP A 1 385 ? -0.687  11.941  -30.826 1.00 55.26 385 A 1 
ATOM 2998 O OD1 . ASP A 1 385 ? -1.177  13.083  -30.638 1.00 50.87 385 A 1 
ATOM 2999 O OD2 . ASP A 1 385 ? 0.231   11.487  -30.113 1.00 50.80 385 A 1 
ATOM 3000 N N   . ALA A 1 386 ? -3.995  9.347   -32.613 1.00 58.70 386 A 1 
ATOM 3001 C CA  . ALA A 1 386 ? -4.765  8.321   -33.291 1.00 59.24 386 A 1 
ATOM 3002 C C   . ALA A 1 386 ? -6.039  8.873   -33.954 1.00 61.11 386 A 1 
ATOM 3003 O O   . ALA A 1 386 ? -6.382  8.436   -35.044 1.00 59.03 386 A 1 
ATOM 3004 C CB  . ALA A 1 386 ? -5.115  7.222   -32.300 1.00 56.75 386 A 1 
ATOM 3005 N N   . GLU A 1 387 ? -6.729  9.813   -33.332 1.00 60.31 387 A 1 
ATOM 3006 C CA  . GLU A 1 387 ? -7.869  10.507  -33.940 1.00 60.33 387 A 1 
ATOM 3007 C C   . GLU A 1 387 ? -7.412  11.334  -35.147 1.00 60.55 387 A 1 
ATOM 3008 O O   . GLU A 1 387 ? -8.049  11.250  -36.182 1.00 59.02 387 A 1 
ATOM 3009 C CB  . GLU A 1 387 ? -8.604  11.377  -32.903 1.00 57.25 387 A 1 
ATOM 3010 C CG  . GLU A 1 387 ? -9.528  10.543  -31.992 1.00 52.23 387 A 1 
ATOM 3011 C CD  . GLU A 1 387 ? -10.151 11.318  -30.814 1.00 47.74 387 A 1 
ATOM 3012 O OE1 . GLU A 1 387 ? -10.874 10.670  -30.015 1.00 44.40 387 A 1 
ATOM 3013 O OE2 . GLU A 1 387 ? -9.885  12.532  -30.659 1.00 42.78 387 A 1 
ATOM 3014 N N   . MET A 1 388 ? -6.266  12.022  -35.068 1.00 61.65 388 A 1 
ATOM 3015 C CA  . MET A 1 388 ? -5.684  12.689  -36.228 1.00 62.75 388 A 1 
ATOM 3016 C C   . MET A 1 388 ? -5.296  11.709  -37.332 1.00 62.70 388 A 1 
ATOM 3017 O O   . MET A 1 388 ? -5.535  12.002  -38.500 1.00 60.94 388 A 1 
ATOM 3018 C CB  . MET A 1 388 ? -4.464  13.527  -35.839 1.00 60.41 388 A 1 
ATOM 3019 C CG  . MET A 1 388 ? -4.852  14.930  -35.380 1.00 55.19 388 A 1 
ATOM 3020 S SD  . MET A 1 388 ? -3.450  16.057  -35.147 1.00 50.23 388 A 1 
ATOM 3021 C CE  . MET A 1 388 ? -3.055  15.694  -33.431 1.00 45.37 388 A 1 
ATOM 3022 N N   . GLU A 1 389 ? -4.733  10.549  -37.007 1.00 60.42 389 A 1 
ATOM 3023 C CA  . GLU A 1 389 ? -4.358  9.535   -37.999 1.00 60.92 389 A 1 
ATOM 3024 C C   . GLU A 1 389 ? -5.602  8.891   -38.633 1.00 60.58 389 A 1 
ATOM 3025 O O   . GLU A 1 389 ? -5.654  8.701   -39.846 1.00 59.77 389 A 1 
ATOM 3026 C CB  . GLU A 1 389 ? -3.435  8.507   -37.338 1.00 58.96 389 A 1 
ATOM 3027 C CG  . GLU A 1 389 ? -2.694  7.622   -38.354 1.00 52.72 389 A 1 
ATOM 3028 C CD  . GLU A 1 389 ? -1.676  6.675   -37.681 1.00 49.92 389 A 1 
ATOM 3029 O OE1 . GLU A 1 389 ? -0.735  6.233   -38.374 1.00 45.83 389 A 1 
ATOM 3030 O OE2 . GLU A 1 389 ? -1.821  6.395   -36.466 1.00 44.77 389 A 1 
ATOM 3031 N N   . VAL A 1 390 ? -6.638  8.626   -37.832 1.00 57.43 390 A 1 
ATOM 3032 C CA  . VAL A 1 390 ? -7.932  8.145   -38.325 1.00 58.66 390 A 1 
ATOM 3033 C C   . VAL A 1 390 ? -8.619  9.221   -39.172 1.00 58.89 390 A 1 
ATOM 3034 O O   . VAL A 1 390 ? -9.093  8.897   -40.258 1.00 56.94 390 A 1 
ATOM 3035 C CB  . VAL A 1 390 ? -8.837  7.665   -37.175 1.00 56.95 390 A 1 
ATOM 3036 C CG1 . VAL A 1 390 ? -10.253 7.320   -37.636 1.00 50.33 390 A 1 
ATOM 3037 C CG2 . VAL A 1 390 ? -8.266  6.385   -36.543 1.00 50.71 390 A 1 
ATOM 3038 N N   . ASP A 1 391 ? -8.606  10.469  -38.754 1.00 56.25 391 A 1 
ATOM 3039 C CA  . ASP A 1 391 ? -9.154  11.565  -39.548 1.00 56.30 391 A 1 
ATOM 3040 C C   . ASP A 1 391 ? -8.371  11.758  -40.857 1.00 55.53 391 A 1 
ATOM 3041 O O   . ASP A 1 391 ? -8.969  12.018  -41.902 1.00 55.18 391 A 1 
ATOM 3042 C CB  . ASP A 1 391 ? -9.178  12.869  -38.738 1.00 54.88 391 A 1 
ATOM 3043 C CG  . ASP A 1 391 ? -10.340 12.984  -37.729 1.00 49.80 391 A 1 
ATOM 3044 O OD1 . ASP A 1 391 ? -11.343 12.246  -37.878 1.00 46.90 391 A 1 
ATOM 3045 O OD2 . ASP A 1 391 ? -10.250 13.870  -36.857 1.00 45.63 391 A 1 
ATOM 3046 N N   . GLN A 1 392 ? -7.045  11.581  -40.848 1.00 56.76 392 A 1 
ATOM 3047 C CA  . GLN A 1 392 ? -6.240  11.585  -42.062 1.00 60.04 392 A 1 
ATOM 3048 C C   . GLN A 1 392 ? -6.553  10.395  -42.965 1.00 59.49 392 A 1 
ATOM 3049 O O   . GLN A 1 392 ? -6.720  10.589  -44.163 1.00 59.03 392 A 1 
ATOM 3050 C CB  . GLN A 1 392 ? -4.747  11.607  -41.721 1.00 58.94 392 A 1 
ATOM 3051 C CG  . GLN A 1 392 ? -4.280  13.006  -41.303 1.00 55.61 392 A 1 
ATOM 3052 C CD  . GLN A 1 392 ? -2.799  13.048  -40.949 1.00 51.51 392 A 1 
ATOM 3053 O OE1 . GLN A 1 392 ? -2.053  12.080  -41.011 1.00 48.45 392 A 1 
ATOM 3054 N NE2 . GLN A 1 392 ? -2.292  14.197  -40.569 1.00 44.69 392 A 1 
ATOM 3055 N N   . THR A 1 393 ? -6.698  9.188   -42.412 1.00 56.46 393 A 1 
ATOM 3056 C CA  . THR A 1 393 ? -7.081  8.020   -43.212 1.00 57.81 393 A 1 
ATOM 3057 C C   . THR A 1 393 ? -8.511  8.138   -43.742 1.00 57.87 393 A 1 
ATOM 3058 O O   . THR A 1 393 ? -8.742  7.787   -44.892 1.00 56.24 393 A 1 
ATOM 3059 C CB  . THR A 1 393 ? -6.901  6.686   -42.474 1.00 56.89 393 A 1 
ATOM 3060 O OG1 . THR A 1 393 ? -7.482  6.689   -41.199 1.00 51.90 393 A 1 
ATOM 3061 C CG2 . THR A 1 393 ? -5.430  6.329   -42.300 1.00 52.53 393 A 1 
ATOM 3062 N N   . PHE A 1 394 ? -9.444  8.694   -42.984 1.00 54.55 394 A 1 
ATOM 3063 C CA  . PHE A 1 394 ? -10.781 8.982   -43.474 1.00 55.99 394 A 1 
ATOM 3064 C C   . PHE A 1 394 ? -10.785 10.090  -44.521 1.00 55.70 394 A 1 
ATOM 3065 O O   . PHE A 1 394 ? -11.503 9.971   -45.518 1.00 54.05 394 A 1 
ATOM 3066 C CB  . PHE A 1 394 ? -11.726 9.338   -42.315 1.00 54.32 394 A 1 
ATOM 3067 C CG  . PHE A 1 394 ? -12.545 8.157   -41.849 1.00 51.78 394 A 1 
ATOM 3068 C CD1 . PHE A 1 394 ? -13.720 7.807   -42.545 1.00 48.32 394 A 1 
ATOM 3069 C CD2 . PHE A 1 394 ? -12.137 7.388   -40.755 1.00 47.00 394 A 1 
ATOM 3070 C CE1 . PHE A 1 394 ? -14.484 6.697   -42.128 1.00 41.45 394 A 1 
ATOM 3071 C CE2 . PHE A 1 394 ? -12.895 6.281   -40.340 1.00 41.29 394 A 1 
ATOM 3072 C CZ  . PHE A 1 394 ? -14.068 5.931   -41.026 1.00 40.32 394 A 1 
ATOM 3073 N N   . SER A 1 395 ? -9.982  11.138  -44.353 1.00 55.43 395 A 1 
ATOM 3074 C CA  . SER A 1 395 ? -9.886  12.198  -45.358 1.00 56.90 395 A 1 
ATOM 3075 C C   . SER A 1 395 ? -9.214  11.710  -46.640 1.00 54.57 395 A 1 
ATOM 3076 O O   . SER A 1 395 ? -9.684  12.039  -47.728 1.00 54.44 395 A 1 
ATOM 3077 C CB  . SER A 1 395 ? -9.191  13.444  -44.800 1.00 56.86 395 A 1 
ATOM 3078 O OG  . SER A 1 395 ? -7.846  13.195  -44.463 1.00 51.63 395 A 1 
ATOM 3079 N N   . THR A 1 396 ? -8.192  10.859  -46.549 1.00 53.99 396 A 1 
ATOM 3080 C CA  . THR A 1 396 ? -7.592  10.213  -47.720 1.00 55.33 396 A 1 
ATOM 3081 C C   . THR A 1 396 ? -8.534  9.198   -48.360 1.00 53.83 396 A 1 
ATOM 3082 O O   . THR A 1 396 ? -8.617  9.176   -49.585 1.00 52.90 396 A 1 
ATOM 3083 C CB  . THR A 1 396 ? -6.247  9.548   -47.416 1.00 54.06 396 A 1 
ATOM 3084 O OG1 . THR A 1 396 ? -6.279  8.794   -46.233 1.00 50.39 396 A 1 
ATOM 3085 C CG2 . THR A 1 396 ? -5.133  10.583  -47.244 1.00 51.65 396 A 1 
ATOM 3086 N N   . ALA A 1 397 ? -9.301  8.430   -47.587 1.00 56.58 397 A 1 
ATOM 3087 C CA  . ALA A 1 397 ? -10.318 7.531   -48.116 1.00 58.56 397 A 1 
ATOM 3088 C C   . ALA A 1 397 ? -11.453 8.308   -48.808 1.00 57.91 397 A 1 
ATOM 3089 O O   . ALA A 1 397 ? -11.849 7.955   -49.916 1.00 56.95 397 A 1 
ATOM 3090 C CB  . ALA A 1 397 ? -10.851 6.639   -46.989 1.00 58.18 397 A 1 
ATOM 3091 N N   . ALA A 1 398 ? -11.913 9.404   -48.227 1.00 53.29 398 A 1 
ATOM 3092 C CA  . ALA A 1 398 ? -12.915 10.267  -48.841 1.00 55.52 398 A 1 
ATOM 3093 C C   . ALA A 1 398 ? -12.395 10.930  -50.131 1.00 54.86 398 A 1 
ATOM 3094 O O   . ALA A 1 398 ? -13.127 11.034  -51.118 1.00 54.02 398 A 1 
ATOM 3095 C CB  . ALA A 1 398 ? -13.363 11.318  -47.816 1.00 55.19 398 A 1 
ATOM 3096 N N   . LEU A 1 399 ? -11.122 11.333  -50.154 1.00 51.19 399 A 1 
ATOM 3097 C CA  . LEU A 1 399 ? -10.468 11.820  -51.366 1.00 52.53 399 A 1 
ATOM 3098 C C   . LEU A 1 399 ? -10.347 10.716  -52.421 1.00 51.91 399 A 1 
ATOM 3099 O O   . LEU A 1 399 ? -10.612 10.979  -53.590 1.00 51.17 399 A 1 
ATOM 3100 C CB  . LEU A 1 399 ? -9.091  12.414  -51.031 1.00 50.89 399 A 1 
ATOM 3101 C CG  . LEU A 1 399 ? -9.160  13.845  -50.453 1.00 48.51 399 A 1 
ATOM 3102 C CD1 . LEU A 1 399 ? -7.817  14.215  -49.837 1.00 45.75 399 A 1 
ATOM 3103 C CD2 . LEU A 1 399 ? -9.487  14.866  -51.540 1.00 48.84 399 A 1 
ATOM 3104 N N   . SER A 1 400 ? -10.019 9.476   -52.037 1.00 54.10 400 A 1 
ATOM 3105 C CA  . SER A 1 400 ? -9.956  8.354   -52.972 1.00 56.39 400 A 1 
ATOM 3106 C C   . SER A 1 400 ? -11.330 7.995   -53.532 1.00 55.25 400 A 1 
ATOM 3107 O O   . SER A 1 400 ? -11.449 7.862   -54.747 1.00 52.31 400 A 1 
ATOM 3108 C CB  . SER A 1 400 ? -9.265  7.134   -52.363 1.00 55.08 400 A 1 
ATOM 3109 O OG  . SER A 1 400 ? -9.934  6.588   -51.250 1.00 50.94 400 A 1 
ATOM 3110 N N   . ASP A 1 401 ? -12.373 7.961   -52.704 1.00 49.60 401 A 1 
ATOM 3111 C CA  . ASP A 1 401 ? -13.743 7.751   -53.183 1.00 51.76 401 A 1 
ATOM 3112 C C   . ASP A 1 401 ? -14.192 8.857   -54.141 1.00 51.95 401 A 1 
ATOM 3113 O O   . ASP A 1 401 ? -14.800 8.579   -55.176 1.00 48.68 401 A 1 
ATOM 3114 C CB  . ASP A 1 401 ? -14.720 7.638   -52.006 1.00 48.38 401 A 1 
ATOM 3115 C CG  . ASP A 1 401 ? -15.003 6.197   -51.561 1.00 44.37 401 A 1 
ATOM 3116 O OD1 . ASP A 1 401 ? -14.692 5.257   -52.324 1.00 41.54 401 A 1 
ATOM 3117 O OD2 . ASP A 1 401 ? -15.585 6.048   -50.470 1.00 41.74 401 A 1 
ATOM 3118 N N   . SER A 1 402 ? -13.839 10.108  -53.863 1.00 48.53 402 A 1 
ATOM 3119 C CA  . SER A 1 402 ? -14.130 11.205  -54.789 1.00 51.70 402 A 1 
ATOM 3120 C C   . SER A 1 402 ? -13.396 11.057  -56.122 1.00 50.77 402 A 1 
ATOM 3121 O O   . SER A 1 402 ? -13.949 11.384  -57.167 1.00 47.65 402 A 1 
ATOM 3122 C CB  . SER A 1 402 ? -13.849 12.563  -54.142 1.00 50.04 402 A 1 
ATOM 3123 O OG  . SER A 1 402 ? -12.469 12.820  -53.969 1.00 47.22 402 A 1 
ATOM 3124 N N   . SER A 1 403 ? -12.176 10.507  -56.106 1.00 44.39 403 A 1 
ATOM 3125 C CA  . SER A 1 403 ? -11.409 10.273  -57.328 1.00 48.63 403 A 1 
ATOM 3126 C C   . SER A 1 403 ? -11.960 9.123   -58.177 1.00 48.29 403 A 1 
ATOM 3127 O O   . SER A 1 403 ? -11.847 9.165   -59.401 1.00 45.29 403 A 1 
ATOM 3128 C CB  . SER A 1 403 ? -9.921  10.072  -57.012 1.00 47.07 403 A 1 
ATOM 3129 O OG  . SER A 1 403 ? -9.664  8.863   -56.337 1.00 43.75 403 A 1 
ATOM 3130 N N   . TYR A 1 404 ? -12.609 8.125   -57.581 1.00 42.18 404 A 1 
ATOM 3131 C CA  . TYR A 1 404 ? -13.285 7.062   -58.324 1.00 44.63 404 A 1 
ATOM 3132 C C   . TYR A 1 404 ? -14.490 7.576   -59.123 1.00 43.74 404 A 1 
ATOM 3133 O O   . TYR A 1 404 ? -14.825 6.981   -60.149 1.00 41.61 404 A 1 
ATOM 3134 C CB  . TYR A 1 404 ? -13.692 5.924   -57.383 1.00 43.43 404 A 1 
ATOM 3135 C CG  . TYR A 1 404 ? -12.632 4.862   -57.234 1.00 43.31 404 A 1 
ATOM 3136 C CD1 . TYR A 1 404 ? -12.480 3.869   -58.227 1.00 41.74 404 A 1 
ATOM 3137 C CD2 . TYR A 1 404 ? -11.769 4.859   -56.125 1.00 41.15 404 A 1 
ATOM 3138 C CE1 . TYR A 1 404 ? -11.477 2.891   -58.112 1.00 37.02 404 A 1 
ATOM 3139 C CE2 . TYR A 1 404 ? -10.765 3.873   -56.001 1.00 37.04 404 A 1 
ATOM 3140 C CZ  . TYR A 1 404 ? -10.632 2.895   -56.996 1.00 37.38 404 A 1 
ATOM 3141 O OH  . TYR A 1 404 ? -9.651  1.945   -56.877 1.00 36.58 404 A 1 
ATOM 3142 N N   . SER A 1 405 ? -15.112 8.678   -58.684 1.00 43.46 405 A 1 
ATOM 3143 C CA  . SER A 1 405 ? -16.269 9.226   -59.395 1.00 48.58 405 A 1 
ATOM 3144 C C   . SER A 1 405 ? -15.928 9.841   -60.761 1.00 47.66 405 A 1 
ATOM 3145 O O   . SER A 1 405 ? -16.804 9.942   -61.626 1.00 45.73 405 A 1 
ATOM 3146 C CB  . SER A 1 405 ? -16.984 10.258  -58.524 1.00 47.30 405 A 1 
ATOM 3147 O OG  . SER A 1 405 ? -16.231 11.444  -58.347 1.00 43.64 405 A 1 
ATOM 3148 N N   . THR A 1 406 ? -14.673 10.267  -60.946 1.00 43.43 406 A 1 
ATOM 3149 C CA  . THR A 1 406 ? -14.264 10.947  -62.182 1.00 46.90 406 A 1 
ATOM 3150 C C   . THR A 1 406 ? -13.704 10.009  -63.249 1.00 45.98 406 A 1 
ATOM 3151 O O   . THR A 1 406 ? -13.220 10.506  -64.267 1.00 44.34 406 A 1 
ATOM 3152 C CB  . THR A 1 406 ? -13.279 12.091  -61.922 1.00 45.53 406 A 1 
ATOM 3153 O OG1 . THR A 1 406 ? -12.189 11.673  -61.137 1.00 42.50 406 A 1 
ATOM 3154 C CG2 . THR A 1 406 ? -13.943 13.253  -61.196 1.00 42.93 406 A 1 
ATOM 3155 N N   . VAL A 1 407 ? -13.749 8.680   -63.055 1.00 41.84 407 A 1 
ATOM 3156 C CA  . VAL A 1 407 ? -13.415 7.770   -64.155 1.00 46.01 407 A 1 
ATOM 3157 C C   . VAL A 1 407 ? -14.530 7.905   -65.191 1.00 45.35 407 A 1 
ATOM 3158 O O   . VAL A 1 407 ? -15.651 7.477   -64.906 1.00 42.89 407 A 1 
ATOM 3159 C CB  . VAL A 1 407 ? -13.236 6.315   -63.696 1.00 43.95 407 A 1 
ATOM 3160 C CG1 . VAL A 1 407 ? -12.733 5.448   -64.859 1.00 39.71 407 A 1 
ATOM 3161 C CG2 . VAL A 1 407 ? -12.207 6.201   -62.566 1.00 41.01 407 A 1 
ATOM 3162 N N   . PRO A 1 408 ? -14.273 8.535   -66.337 1.00 42.66 408 A 1 
ATOM 3163 C CA  . PRO A 1 408 ? -15.293 8.628   -67.352 1.00 46.18 408 A 1 
ATOM 3164 C C   . PRO A 1 408 ? -15.546 7.212   -67.871 1.00 46.55 408 A 1 
ATOM 3165 O O   . PRO A 1 408 ? -14.619 6.525   -68.304 1.00 44.51 408 A 1 
ATOM 3166 C CB  . PRO A 1 408 ? -14.738 9.589   -68.407 1.00 43.43 408 A 1 
ATOM 3167 C CG  . PRO A 1 408 ? -13.228 9.514   -68.223 1.00 42.91 408 A 1 
ATOM 3168 C CD  . PRO A 1 408 ? -13.019 9.085   -66.782 1.00 46.55 408 A 1 
ATOM 3169 N N   . TRP A 1 409 ? -16.795 6.776   -67.790 1.00 41.36 409 A 1 
ATOM 3170 C CA  . TRP A 1 409 ? -17.262 5.610   -68.534 1.00 42.53 409 A 1 
ATOM 3171 C C   . TRP A 1 409 ? -17.197 5.967   -70.019 1.00 41.16 409 A 1 
ATOM 3172 O O   . TRP A 1 409 ? -18.145 6.522   -70.569 1.00 37.96 409 A 1 
ATOM 3173 C CB  . TRP A 1 409 ? -18.681 5.234   -68.091 1.00 39.58 409 A 1 
ATOM 3174 C CG  . TRP A 1 409 ? -18.775 4.508   -66.788 1.00 38.13 409 A 1 
ATOM 3175 C CD1 . TRP A 1 409 ? -18.504 4.996   -65.569 1.00 33.13 409 A 1 
ATOM 3176 C CD2 . TRP A 1 409 ? -19.186 3.120   -66.582 1.00 33.63 409 A 1 
ATOM 3177 N NE1 . TRP A 1 409 ? -18.716 4.024   -64.604 1.00 29.31 409 A 1 
ATOM 3178 C CE2 . TRP A 1 409 ? -19.139 2.862   -65.185 1.00 30.88 409 A 1 
ATOM 3179 C CE3 . TRP A 1 409 ? -19.595 2.084   -67.429 1.00 33.10 409 A 1 
ATOM 3180 C CZ2 . TRP A 1 409 ? -19.487 1.603   -64.657 1.00 30.33 409 A 1 
ATOM 3181 C CZ3 . TRP A 1 409 ? -19.940 0.826   -66.907 1.00 29.25 409 A 1 
ATOM 3182 C CH2 . TRP A 1 409 ? -19.887 0.584   -65.535 1.00 28.14 409 A 1 
ATOM 3183 N N   . PHE A 1 410 ? -16.027 5.723   -70.622 1.00 37.56 410 A 1 
ATOM 3184 C CA  . PHE A 1 410 ? -15.900 5.560   -72.066 1.00 39.63 410 A 1 
ATOM 3185 C C   . PHE A 1 410 ? -16.188 4.104   -72.447 1.00 36.46 410 A 1 
ATOM 3186 O O   . PHE A 1 410 ? -15.789 3.204   -71.681 1.00 31.57 410 A 1 
ATOM 3187 C CB  . PHE A 1 410 ? -14.515 5.994   -72.549 1.00 36.88 410 A 1 
ATOM 3188 C CG  . PHE A 1 410 ? -14.350 7.499   -72.679 1.00 36.85 410 A 1 
ATOM 3189 C CD1 . PHE A 1 410 ? -14.890 8.158   -73.790 1.00 33.93 410 A 1 
ATOM 3190 C CD2 . PHE A 1 410 ? -13.655 8.234   -71.712 1.00 33.75 410 A 1 
ATOM 3191 C CE1 . PHE A 1 410 ? -14.746 9.554   -73.926 1.00 32.35 410 A 1 
ATOM 3192 C CE2 . PHE A 1 410 ? -13.508 9.622   -71.849 1.00 34.76 410 A 1 
ATOM 3193 C CZ  . PHE A 1 410 ? -14.051 10.289  -72.955 1.00 32.97 410 A 1 
ATOM 3194 O OXT . PHE A 1 410 ? -16.810 3.944   -73.528 1.00 37.95 410 A 1 
ATOM 3195 N N   . MET B 2 1   ? -19.183 17.901  -32.650 1.00 24.06 1   B 1 
ATOM 3196 C CA  . MET B 2 1   ? -18.680 16.532  -32.479 1.00 31.57 1   B 1 
ATOM 3197 C C   . MET B 2 1   ? -18.702 16.233  -30.989 1.00 32.90 1   B 1 
ATOM 3198 O O   . MET B 2 1   ? -18.095 16.999  -30.255 1.00 29.22 1   B 1 
ATOM 3199 C CB  . MET B 2 1   ? -17.259 16.402  -33.017 1.00 31.17 1   B 1 
ATOM 3200 C CG  . MET B 2 1   ? -17.218 16.427  -34.545 1.00 29.00 1   B 1 
ATOM 3201 S SD  . MET B 2 1   ? -15.522 16.465  -35.175 1.00 25.57 1   B 1 
ATOM 3202 C CE  . MET B 2 1   ? -15.808 16.155  -36.920 1.00 22.90 1   B 1 
ATOM 3203 N N   . PRO B 2 2   ? -19.446 15.210  -30.524 1.00 27.02 2   B 1 
ATOM 3204 C CA  . PRO B 2 2   ? -19.493 14.909  -29.107 1.00 31.55 2   B 1 
ATOM 3205 C C   . PRO B 2 2   ? -18.108 14.400  -28.701 1.00 33.53 2   B 1 
ATOM 3206 O O   . PRO B 2 2   ? -17.741 13.275  -29.027 1.00 30.43 2   B 1 
ATOM 3207 C CB  . PRO B 2 2   ? -20.606 13.859  -28.942 1.00 29.23 2   B 1 
ATOM 3208 C CG  . PRO B 2 2   ? -20.637 13.157  -30.304 1.00 28.91 2   B 1 
ATOM 3209 C CD  . PRO B 2 2   ? -20.208 14.255  -31.287 1.00 31.51 2   B 1 
ATOM 3210 N N   . ARG B 2 3   ? -17.311 15.266  -28.078 1.00 26.71 3   B 1 
ATOM 3211 C CA  . ARG B 2 3   ? -16.001 14.883  -27.556 1.00 31.03 3   B 1 
ATOM 3212 C C   . ARG B 2 3   ? -16.239 13.703  -26.630 1.00 30.61 3   B 1 
ATOM 3213 O O   . ARG B 2 3   ? -16.905 13.865  -25.607 1.00 28.83 3   B 1 
ATOM 3214 C CB  . ARG B 2 3   ? -15.323 16.036  -26.815 1.00 31.11 3   B 1 
ATOM 3215 C CG  . ARG B 2 3   ? -14.717 17.070  -27.761 1.00 29.10 3   B 1 
ATOM 3216 C CD  . ARG B 2 3   ? -13.990 18.159  -26.965 1.00 27.21 3   B 1 
ATOM 3217 N NE  . ARG B 2 3   ? -13.311 19.116  -27.842 1.00 25.22 3   B 1 
ATOM 3218 C CZ  . ARG B 2 3   ? -12.621 20.188  -27.454 1.00 24.25 3   B 1 
ATOM 3219 N NH1 . ARG B 2 3   ? -12.511 20.504  -26.194 1.00 22.40 3   B 1 
ATOM 3220 N NH2 . ARG B 2 3   ? -12.042 20.955  -28.335 1.00 20.90 3   B 1 
ATOM 3221 N N   . CYS B 2 4   ? -15.790 12.536  -27.045 1.00 28.34 4   B 1 
ATOM 3222 C CA  . CYS B 2 4   ? -16.187 11.305  -26.399 1.00 33.30 4   B 1 
ATOM 3223 C C   . CYS B 2 4   ? -15.615 11.324  -24.978 1.00 32.94 4   B 1 
ATOM 3224 O O   . CYS B 2 4   ? -14.416 11.136  -24.805 1.00 30.59 4   B 1 
ATOM 3225 C CB  . CYS B 2 4   ? -15.700 10.123  -27.251 1.00 32.13 4   B 1 
ATOM 3226 S SG  . CYS B 2 4   ? -16.428 8.564   -26.698 1.00 28.78 4   B 1 
ATOM 3227 N N   . ASN B 2 5   ? -16.470 11.564  -23.988 1.00 31.21 5   B 1 
ATOM 3228 C CA  . ASN B 2 5   ? -16.041 11.674  -22.590 1.00 34.76 5   B 1 
ATOM 3229 C C   . ASN B 2 5   ? -15.306 10.416  -22.108 1.00 34.45 5   B 1 
ATOM 3230 O O   . ASN B 2 5   ? -14.451 10.494  -21.230 1.00 32.57 5   B 1 
ATOM 3231 C CB  . ASN B 2 5   ? -17.265 11.984  -21.703 1.00 34.56 5   B 1 
ATOM 3232 C CG  . ASN B 2 5   ? -17.582 13.465  -21.605 1.00 31.84 5   B 1 
ATOM 3233 O OD1 . ASN B 2 5   ? -16.806 14.324  -21.971 1.00 30.40 5   B 1 
ATOM 3234 N ND2 . ASN B 2 5   ? -18.736 13.812  -21.084 1.00 30.61 5   B 1 
ATOM 3235 N N   . LYS B 2 6   ? -15.539 9.293   -22.806 1.00 30.77 6   B 1 
ATOM 3236 C CA  . LYS B 2 6   ? -14.694 8.105   -22.686 1.00 35.27 6   B 1 
ATOM 3237 C C   . LYS B 2 6   ? -13.218 8.385   -22.941 1.00 34.69 6   B 1 
ATOM 3238 O O   . LYS B 2 6   ? -12.380 7.735   -22.340 1.00 32.95 6   B 1 
ATOM 3239 C CB  . LYS B 2 6   ? -15.118 7.062   -23.717 1.00 35.38 6   B 1 
ATOM 3240 C CG  . LYS B 2 6   ? -16.446 6.401   -23.410 1.00 33.88 6   B 1 
ATOM 3241 C CD  . LYS B 2 6   ? -16.572 5.244   -24.398 1.00 31.61 6   B 1 
ATOM 3242 C CE  . LYS B 2 6   ? -17.740 4.364   -24.056 1.00 27.80 6   B 1 
ATOM 3243 N NZ  . LYS B 2 6   ? -17.620 3.070   -24.745 1.00 26.11 6   B 1 
ATOM 3244 N N   . CYS B 2 7   ? -12.888 9.291   -23.859 1.00 30.47 7   B 1 
ATOM 3245 C CA  . CYS B 2 7   ? -11.494 9.590   -24.188 1.00 34.09 7   B 1 
ATOM 3246 C C   . CYS B 2 7   ? -10.814 10.303  -23.023 1.00 32.93 7   B 1 
ATOM 3247 O O   . CYS B 2 7   ? -9.674  9.997   -22.698 1.00 30.77 7   B 1 
ATOM 3248 C CB  . CYS B 2 7   ? -11.405 10.455  -25.448 1.00 33.15 7   B 1 
ATOM 3249 S SG  . CYS B 2 7   ? -12.356 9.792   -26.831 1.00 31.44 7   B 1 
ATOM 3250 N N   . LEU B 2 8   ? -11.548 11.226  -22.389 1.00 30.70 8   B 1 
ATOM 3251 C CA  . LEU B 2 8   ? -11.104 11.883  -21.176 1.00 36.04 8   B 1 
ATOM 3252 C C   . LEU B 2 8   ? -10.991 10.860  -20.043 1.00 35.04 8   B 1 
ATOM 3253 O O   . LEU B 2 8   ? -9.915  10.758  -19.464 1.00 32.98 8   B 1 
ATOM 3254 C CB  . LEU B 2 8   ? -12.048 13.039  -20.817 1.00 35.22 8   B 1 
ATOM 3255 C CG  . LEU B 2 8   ? -11.854 14.274  -21.710 1.00 33.02 8   B 1 
ATOM 3256 C CD1 . LEU B 2 8   ? -13.045 15.215  -21.593 1.00 32.41 8   B 1 
ATOM 3257 C CD2 . LEU B 2 8   ? -10.590 15.051  -21.329 1.00 34.47 8   B 1 
ATOM 3258 N N   . SER B 2 9   ? -12.017 10.036  -19.832 1.00 36.70 9   B 1 
ATOM 3259 C CA  . SER B 2 9   ? -11.970 9.019   -18.779 1.00 41.02 9   B 1 
ATOM 3260 C C   . SER B 2 9   ? -10.856 7.994   -18.992 1.00 40.29 9   B 1 
ATOM 3261 O O   . SER B 2 9   ? -10.247 7.553   -18.022 1.00 37.03 9   B 1 
ATOM 3262 C CB  . SER B 2 9   ? -13.312 8.302   -18.628 1.00 39.51 9   B 1 
ATOM 3263 O OG  . SER B 2 9   ? -13.628 7.488   -19.740 1.00 36.73 9   B 1 
ATOM 3264 N N   . GLU B 2 10  ? -10.534 7.633   -20.244 1.00 36.10 10  B 1 
ATOM 3265 C CA  . GLU B 2 10  ? -9.421  6.729   -20.525 1.00 40.18 10  B 1 
ATOM 3266 C C   . GLU B 2 10  ? -8.057  7.386   -20.324 1.00 39.07 10  B 1 
ATOM 3267 O O   . GLU B 2 10  ? -7.157  6.759   -19.771 1.00 36.35 10  B 1 
ATOM 3268 C CB  . GLU B 2 10  ? -9.527  6.167   -21.937 1.00 38.45 10  B 1 
ATOM 3269 C CG  . GLU B 2 10  ? -10.493 4.976   -22.041 1.00 36.51 10  B 1 
ATOM 3270 C CD  . GLU B 2 10  ? -10.515 4.395   -23.458 1.00 34.17 10  B 1 
ATOM 3271 O OE1 . GLU B 2 10  ? -11.452 3.663   -23.797 1.00 32.23 10  B 1 
ATOM 3272 O OE2 . GLU B 2 10  ? -9.632  4.731   -24.277 1.00 34.11 10  B 1 
ATOM 3273 N N   . ASN B 2 11  ? -7.883  8.645   -20.766 1.00 37.57 11  B 1 
ATOM 3274 C CA  . ASN B 2 11  ? -6.635  9.360   -20.490 1.00 40.82 11  B 1 
ATOM 3275 C C   . ASN B 2 11  ? -6.456  9.600   -18.991 1.00 40.03 11  B 1 
ATOM 3276 O O   . ASN B 2 11  ? -5.362  9.404   -18.455 1.00 36.67 11  B 1 
ATOM 3277 C CB  . ASN B 2 11  ? -6.603  10.679  -21.271 1.00 38.51 11  B 1 
ATOM 3278 C CG  . ASN B 2 11  ? -6.127  10.495  -22.698 1.00 35.57 11  B 1 
ATOM 3279 O OD1 . ASN B 2 11  ? -5.398  9.578   -23.049 1.00 35.04 11  B 1 
ATOM 3280 N ND2 . ASN B 2 11  ? -6.479  11.409  -23.571 1.00 35.58 11  B 1 
ATOM 3281 N N   . ASP B 2 12  ? -7.553  9.958   -18.350 1.00 35.49 12  B 1 
ATOM 3282 C CA  . ASP B 2 12  ? -7.610  10.110  -16.922 1.00 39.00 12  B 1 
ATOM 3283 C C   . ASP B 2 12  ? -7.353  8.762   -16.237 1.00 37.70 12  B 1 
ATOM 3284 O O   . ASP B 2 12  ? -6.476  8.710   -15.378 1.00 35.30 12  B 1 
ATOM 3285 C CB  . ASP B 2 12  ? -8.942  10.750  -16.532 1.00 37.41 12  B 1 
ATOM 3286 C CG  . ASP B 2 12  ? -8.969  12.273  -16.639 1.00 34.47 12  B 1 
ATOM 3287 O OD1 . ASP B 2 12  ? -7.886  12.894  -16.571 1.00 33.19 12  B 1 
ATOM 3288 O OD2 . ASP B 2 12  ? -10.092 12.812  -16.680 1.00 33.29 12  B 1 
ATOM 3289 N N   . SER B 2 13  ? -7.969  7.660   -16.680 1.00 36.88 13  B 1 
ATOM 3290 C CA  . SER B 2 13  ? -7.685  6.335   -16.116 1.00 41.08 13  B 1 
ATOM 3291 C C   . SER B 2 13  ? -6.237  5.909   -16.323 1.00 40.39 13  B 1 
ATOM 3292 O O   . SER B 2 13  ? -5.634  5.335   -15.421 1.00 37.25 13  B 1 
ATOM 3293 C CB  . SER B 2 13  ? -8.643  5.261   -16.646 1.00 40.05 13  B 1 
ATOM 3294 O OG  . SER B 2 13  ? -8.392  4.946   -17.994 1.00 37.85 13  B 1 
ATOM 3295 N N   . ALA B 2 14  ? -5.612  6.278   -17.454 1.00 37.50 14  B 1 
ATOM 3296 C CA  . ALA B 2 14  ? -4.190  6.032   -17.665 1.00 42.76 14  B 1 
ATOM 3297 C C   . ALA B 2 14  ? -3.288  6.907   -16.768 1.00 42.70 14  B 1 
ATOM 3298 O O   . ALA B 2 14  ? -2.176  6.495   -16.414 1.00 40.33 14  B 1 
ATOM 3299 C CB  . ALA B 2 14  ? -3.862  6.257   -19.144 1.00 41.81 14  B 1 
ATOM 3300 N N   . SER B 2 15  ? -3.751  8.114   -16.434 1.00 38.53 15  B 1 
ATOM 3301 C CA  . SER B 2 15  ? -3.071  8.961   -15.455 1.00 42.46 15  B 1 
ATOM 3302 C C   . SER B 2 15  ? -3.280  8.438   -14.033 1.00 41.71 15  B 1 
ATOM 3303 O O   . SER B 2 15  ? -2.322  8.358   -13.257 1.00 39.20 15  B 1 
ATOM 3304 C CB  . SER B 2 15  ? -3.507  10.430  -15.603 1.00 41.58 15  B 1 
ATOM 3305 O OG  . SER B 2 15  ? -4.722  10.710  -14.940 1.00 38.30 15  B 1 
ATOM 3306 N N   . GLU B 2 16  ? -4.508  7.994   -13.745 1.00 37.30 16  B 1 
ATOM 3307 C CA  . GLU B 2 16  ? -4.849  7.303   -12.507 1.00 40.66 16  B 1 
ATOM 3308 C C   . GLU B 2 16  ? -4.054  6.022   -12.388 1.00 39.74 16  B 1 
ATOM 3309 O O   . GLU B 2 16  ? -3.476  5.796   -11.344 1.00 37.89 16  B 1 
ATOM 3310 C CB  . GLU B 2 16  ? -6.327  6.958   -12.406 1.00 39.81 16  B 1 
ATOM 3311 C CG  . GLU B 2 16  ? -6.980  7.729   -11.280 1.00 38.29 16  B 1 
ATOM 3312 C CD  . GLU B 2 16  ? -8.469  7.433   -11.101 1.00 36.23 16  B 1 
ATOM 3313 O OE1 . GLU B 2 16  ? -9.100  8.193   -10.327 1.00 33.88 16  B 1 
ATOM 3314 O OE2 . GLU B 2 16  ? -9.022  6.530   -11.767 1.00 35.97 16  B 1 
ATOM 3315 N N   . ASP B 2 17  ? -3.934  5.257   -13.465 1.00 35.90 17  B 1 
ATOM 3316 C CA  . ASP B 2 17  ? -3.108  4.056   -13.472 1.00 40.52 17  B 1 
ATOM 3317 C C   . ASP B 2 17  ? -1.656  4.348   -13.093 1.00 39.51 17  B 1 
ATOM 3318 O O   . ASP B 2 17  ? -1.053  3.564   -12.355 1.00 38.06 17  B 1 
ATOM 3319 C CB  . ASP B 2 17  ? -3.163  3.381   -14.837 1.00 39.57 17  B 1 
ATOM 3320 C CG  . ASP B 2 17  ? -4.169  2.257   -14.912 1.00 36.45 17  B 1 
ATOM 3321 O OD1 . ASP B 2 17  ? -4.542  1.718   -13.845 1.00 34.88 17  B 1 
ATOM 3322 O OD2 . ASP B 2 17  ? -4.407  1.795   -16.053 1.00 34.59 17  B 1 
ATOM 3323 N N   . ARG B 2 18  ? -1.092  5.477   -13.556 1.00 38.32 18  B 1 
ATOM 3324 C CA  . ARG B 2 18  ? 0.228   5.907   -13.082 1.00 43.67 18  B 1 
ATOM 3325 C C   . ARG B 2 18  ? 0.199   6.311   -11.615 1.00 43.13 18  B 1 
ATOM 3326 O O   . ARG B 2 18  ? 1.117   5.958   -10.872 1.00 41.17 18  B 1 
ATOM 3327 C CB  . ARG B 2 18  ? 0.795   7.038   -13.954 1.00 43.66 18  B 1 
ATOM 3328 C CG  . ARG B 2 18  ? 1.563   6.450   -15.141 1.00 41.07 18  B 1 
ATOM 3329 C CD  . ARG B 2 18  ? 2.276   7.528   -15.952 1.00 38.95 18  B 1 
ATOM 3330 N NE  . ARG B 2 18  ? 1.387   8.096   -16.983 1.00 36.06 18  B 1 
ATOM 3331 C CZ  . ARG B 2 18  ? 1.779   8.820   -18.023 1.00 33.41 18  B 1 
ATOM 3332 N NH1 . ARG B 2 18  ? 3.032   9.154   -18.195 1.00 31.33 18  B 1 
ATOM 3333 N NH2 . ARG B 2 18  ? 0.921   9.208   -18.924 1.00 30.70 18  B 1 
ATOM 3334 N N   . HIS B 2 19  ? -0.858  7.023   -11.202 1.00 33.40 19  B 1 
ATOM 3335 C CA  . HIS B 2 19  ? -1.030  7.403   -9.804  1.00 37.96 19  B 1 
ATOM 3336 C C   . HIS B 2 19  ? -1.300  6.165   -8.937  1.00 36.92 19  B 1 
ATOM 3337 O O   . HIS B 2 19  ? -0.706  6.025   -7.870  1.00 36.27 19  B 1 
ATOM 3338 C CB  . HIS B 2 19  ? -2.111  8.478   -9.682  1.00 38.37 19  B 1 
ATOM 3339 C CG  . HIS B 2 19  ? -1.803  9.448   -8.575  1.00 36.67 19  B 1 
ATOM 3340 N ND1 . HIS B 2 19  ? -1.088  9.185   -7.425  1.00 34.70 19  B 1 
ATOM 3341 C CD2 . HIS B 2 19  ? -2.132  10.778  -8.531  1.00 34.58 19  B 1 
ATOM 3342 C CE1 . HIS B 2 19  ? -0.989  10.316  -6.721  1.00 33.34 19  B 1 
ATOM 3343 N NE2 . HIS B 2 19  ? -1.611  11.313  -7.360  1.00 32.95 19  B 1 
ATOM 3344 N N   . TRP B 2 20  ? -2.095  5.220   -9.470  1.00 35.57 20  B 1 
ATOM 3345 C CA  . TRP B 2 20  ? -2.342  3.914   -8.882  1.00 36.16 20  B 1 
ATOM 3346 C C   . TRP B 2 20  ? -1.100  3.030   -8.884  1.00 35.03 20  B 1 
ATOM 3347 O O   . TRP B 2 20  ? -0.914  2.282   -7.940  1.00 33.25 20  B 1 
ATOM 3348 C CB  . TRP B 2 20  ? -3.463  3.200   -9.635  1.00 35.58 20  B 1 
ATOM 3349 C CG  . TRP B 2 20  ? -4.838  3.713   -9.352  1.00 34.67 20  B 1 
ATOM 3350 C CD1 . TRP B 2 20  ? -5.680  4.234   -10.267 1.00 31.86 20  B 1 
ATOM 3351 C CD2 . TRP B 2 20  ? -5.534  3.766   -8.079  1.00 33.20 20  B 1 
ATOM 3352 N NE1 . TRP B 2 20  ? -6.857  4.598   -9.651  1.00 29.99 20  B 1 
ATOM 3353 C CE2 . TRP B 2 20  ? -6.810  4.333   -8.309  1.00 30.66 20  B 1 
ATOM 3354 C CE3 . TRP B 2 20  ? -5.197  3.383   -6.771  1.00 32.92 20  B 1 
ATOM 3355 C CZ2 . TRP B 2 20  ? -7.737  4.525   -7.258  1.00 32.20 20  B 1 
ATOM 3356 C CZ3 . TRP B 2 20  ? -6.124  3.579   -5.728  1.00 30.94 20  B 1 
ATOM 3357 C CH2 . TRP B 2 20  ? -7.362  4.144   -5.978  1.00 31.31 20  B 1 
ATOM 3358 N N   . HIS B 2 21  ? -0.246  3.114   -9.877  1.00 35.01 21  B 1 
ATOM 3359 C CA  . HIS B 2 21  ? 1.047   2.447   -9.803  1.00 39.16 21  B 1 
ATOM 3360 C C   . HIS B 2 21  ? 1.873   2.994   -8.648  1.00 38.13 21  B 1 
ATOM 3361 O O   . HIS B 2 21  ? 2.365   2.201   -7.851  1.00 37.47 21  B 1 
ATOM 3362 C CB  . HIS B 2 21  ? 1.820   2.532   -11.115 1.00 39.58 21  B 1 
ATOM 3363 C CG  . HIS B 2 21  ? 1.625   1.341   -11.996 1.00 38.42 21  B 1 
ATOM 3364 N ND1 . HIS B 2 21  ? 1.954   0.036   -11.677 1.00 35.91 21  B 1 
ATOM 3365 C CD2 . HIS B 2 21  ? 1.157   1.331   -13.285 1.00 36.00 21  B 1 
ATOM 3366 C CE1 . HIS B 2 21  ? 1.691   -0.732  -12.755 1.00 34.84 21  B 1 
ATOM 3367 N NE2 . HIS B 2 21  ? 1.211   0.020   -13.751 1.00 34.23 21  B 1 
ATOM 3368 N N   . ARG B 2 22  ? 1.972   4.316   -8.536  1.00 33.60 22  B 1 
ATOM 3369 C CA  . ARG B 2 22  ? 2.660   4.931   -7.391  1.00 37.90 22  B 1 
ATOM 3370 C C   . ARG B 2 22  ? 1.976   4.585   -6.079  1.00 36.31 22  B 1 
ATOM 3371 O O   . ARG B 2 22  ? 2.649   4.132   -5.154  1.00 35.08 22  B 1 
ATOM 3372 C CB  . ARG B 2 22  ? 2.766   6.454   -7.556  1.00 38.48 22  B 1 
ATOM 3373 C CG  . ARG B 2 22  ? 4.086   6.851   -8.225  1.00 35.70 22  B 1 
ATOM 3374 C CD  . ARG B 2 22  ? 4.213   8.373   -8.255  1.00 34.05 22  B 1 
ATOM 3375 N NE  . ARG B 2 22  ? 5.555   8.804   -8.678  1.00 31.97 22  B 1 
ATOM 3376 C CZ  . ARG B 2 22  ? 5.951   10.053  -8.831  1.00 29.84 22  B 1 
ATOM 3377 N NH1 . ARG B 2 22  ? 5.133   11.055  -8.672  1.00 26.98 22  B 1 
ATOM 3378 N NH2 . ARG B 2 22  ? 7.188   10.312  -9.133  1.00 26.65 22  B 1 
ATOM 3379 N N   . THR B 2 23  ? 0.653   4.729   -6.021  1.00 34.43 23  B 1 
ATOM 3380 C CA  . THR B 2 23  ? -0.102  4.374   -4.826  1.00 36.89 23  B 1 
ATOM 3381 C C   . THR B 2 23  ? -0.068  2.876   -4.574  1.00 36.15 23  B 1 
ATOM 3382 O O   . THR B 2 23  ? 0.141   2.507   -3.439  1.00 34.51 23  B 1 
ATOM 3383 C CB  . THR B 2 23  ? -1.539  4.906   -4.802  1.00 36.79 23  B 1 
ATOM 3384 O OG1 . THR B 2 23  ? -2.197  4.663   -6.004  1.00 34.28 23  B 1 
ATOM 3385 C CG2 . THR B 2 23  ? -1.590  6.412   -4.562  1.00 36.21 23  B 1 
ATOM 3386 N N   . ALA B 2 24  ? -0.144  2.004   -5.586  1.00 32.63 24  B 1 
ATOM 3387 C CA  . ALA B 2 24  ? 0.026   0.579   -5.380  1.00 36.99 24  B 1 
ATOM 3388 C C   . ALA B 2 24  ? 1.449   0.213   -4.940  1.00 37.00 24  B 1 
ATOM 3389 O O   . ALA B 2 24  ? 1.629   -0.749  -4.209  1.00 35.99 24  B 1 
ATOM 3390 C CB  . ALA B 2 24  ? -0.353  -0.201  -6.648  1.00 37.10 24  B 1 
ATOM 3391 N N   . THR B 2 25  ? 2.453   0.986   -5.354  1.00 33.50 25  B 1 
ATOM 3392 C CA  . THR B 2 25  ? 3.834   0.809   -4.866  1.00 35.94 25  B 1 
ATOM 3393 C C   . THR B 2 25  ? 3.928   1.160   -3.409  1.00 35.47 25  B 1 
ATOM 3394 O O   . THR B 2 25  ? 4.393   0.360   -2.620  1.00 34.41 25  B 1 
ATOM 3395 C CB  . THR B 2 25  ? 4.857   1.708   -5.569  1.00 36.34 25  B 1 
ATOM 3396 O OG1 . THR B 2 25  ? 4.627   1.778   -6.945  1.00 33.61 25  B 1 
ATOM 3397 C CG2 . THR B 2 25  ? 6.267   1.187   -5.341  1.00 34.51 25  B 1 
ATOM 3398 N N   . LEU B 2 26  ? 3.458   2.361   -3.091  1.00 31.74 26  B 1 
ATOM 3399 C CA  . LEU B 2 26  ? 3.375   2.823   -1.717  1.00 35.56 26  B 1 
ATOM 3400 C C   . LEU B 2 26  ? 2.500   1.869   -0.907  1.00 35.26 26  B 1 
ATOM 3401 O O   . LEU B 2 26  ? 2.856   1.538   0.213   1.00 34.27 26  B 1 
ATOM 3402 C CB  . LEU B 2 26  ? 2.832   4.259   -1.686  1.00 34.85 26  B 1 
ATOM 3403 C CG  . LEU B 2 26  ? 3.833   5.332   -2.138  1.00 31.99 26  B 1 
ATOM 3404 C CD1 . LEU B 2 26  ? 3.093   6.635   -2.440  1.00 30.55 26  B 1 
ATOM 3405 C CD2 . LEU B 2 26  ? 4.868   5.608   -1.041  1.00 32.50 26  B 1 
ATOM 3406 N N   . PHE B 2 27  ? 1.428   1.358   -1.505  1.00 29.72 27  B 1 
ATOM 3407 C CA  . PHE B 2 27  ? 0.555   0.367   -0.882  1.00 33.30 27  B 1 
ATOM 3408 C C   . PHE B 2 27  ? 1.289   -0.918  -0.595  1.00 33.33 27  B 1 
ATOM 3409 O O   . PHE B 2 27  ? 1.245   -1.376  0.533   1.00 32.65 27  B 1 
ATOM 3410 C CB  . PHE B 2 27  ? -0.653  0.085   -1.759  1.00 32.90 27  B 1 
ATOM 3411 C CG  . PHE B 2 27  ? -1.663  -0.825  -1.095  1.00 31.89 27  B 1 
ATOM 3412 C CD1 . PHE B 2 27  ? -2.042  -2.036  -1.691  1.00 29.88 27  B 1 
ATOM 3413 C CD2 . PHE B 2 27  ? -2.176  -0.464  0.148   1.00 30.06 27  B 1 
ATOM 3414 C CE1 . PHE B 2 27  ? -2.922  -2.881  -1.032  1.00 28.76 27  B 1 
ATOM 3415 C CE2 . PHE B 2 27  ? -3.053  -1.314  0.815   1.00 28.06 27  B 1 
ATOM 3416 C CZ  . PHE B 2 27  ? -3.423  -2.528  0.222   1.00 27.66 27  B 1 
ATOM 3417 N N   . MET B 2 28  ? 1.981   -1.486  -1.571  1.00 33.21 28  B 1 
ATOM 3418 C CA  . MET B 2 28  ? 2.754   -2.707  -1.361  1.00 35.65 28  B 1 
ATOM 3419 C C   . MET B 2 28  ? 3.865   -2.484  -0.332  1.00 35.88 28  B 1 
ATOM 3420 O O   . MET B 2 28  ? 4.056   -3.328  0.534   1.00 34.69 28  B 1 
ATOM 3421 C CB  . MET B 2 28  ? 3.318   -3.225  -2.685  1.00 35.22 28  B 1 
ATOM 3422 C CG  . MET B 2 28  ? 2.226   -3.835  -3.571  1.00 32.89 28  B 1 
ATOM 3423 S SD  . MET B 2 28  ? 1.453   -5.364  -2.977  1.00 29.82 28  B 1 
ATOM 3424 C CE  . MET B 2 28  ? 2.814   -6.527  -3.193  1.00 27.62 28  B 1 
ATOM 3425 N N   . ASN B 2 29  ? 4.530   -1.337  -0.392  1.00 32.64 29  B 1 
ATOM 3426 C CA  . ASN B 2 29  ? 5.500   -0.952  0.623   1.00 34.61 29  B 1 
ATOM 3427 C C   . ASN B 2 29  ? 4.823   -0.827  1.991   1.00 34.05 29  B 1 
ATOM 3428 O O   . ASN B 2 29  ? 5.313   -1.384  2.963   1.00 32.19 29  B 1 
ATOM 3429 C CB  . ASN B 2 29  ? 6.193   0.362   0.226   1.00 33.64 29  B 1 
ATOM 3430 C CG  . ASN B 2 29  ? 7.156   0.202   -0.940  1.00 30.41 29  B 1 
ATOM 3431 O OD1 . ASN B 2 29  ? 7.404   -0.870  -1.456  1.00 29.10 29  B 1 
ATOM 3432 N ND2 . ASN B 2 29  ? 7.749   1.291   -1.383  1.00 29.14 29  B 1 
ATOM 3433 N N   . CYS B 2 30  ? 3.662   -0.158  2.050   1.00 31.69 30  B 1 
ATOM 3434 C CA  . CYS B 2 30  ? 2.925   0.004   3.283   1.00 34.40 30  B 1 
ATOM 3435 C C   . CYS B 2 30  ? 2.274   -1.299  3.763   1.00 33.59 30  B 1 
ATOM 3436 O O   . CYS B 2 30  ? 2.220   -1.498  4.962   1.00 31.16 30  B 1 
ATOM 3437 C CB  . CYS B 2 30  ? 1.910   1.128   3.131   1.00 32.92 30  B 1 
ATOM 3438 S SG  . CYS B 2 30  ? 2.759   2.715   3.116   1.00 30.18 30  B 1 
ATOM 3439 N N   . VAL B 2 31  ? 1.814   -2.180  2.870   1.00 34.22 31  B 1 
ATOM 3440 C CA  . VAL B 2 31  ? 1.358   -3.527  3.246   1.00 37.53 31  B 1 
ATOM 3441 C C   . VAL B 2 31  ? 2.532   -4.308  3.815   1.00 37.69 31  B 1 
ATOM 3442 O O   . VAL B 2 31  ? 2.389   -4.913  4.859   1.00 35.13 31  B 1 
ATOM 3443 C CB  . VAL B 2 31  ? 0.723   -4.313  2.086   1.00 35.63 31  B 1 
ATOM 3444 C CG1 . VAL B 2 31  ? 0.434   -5.776  2.444   1.00 32.25 31  B 1 
ATOM 3445 C CG2 . VAL B 2 31  ? -0.623  -3.731  1.666   1.00 33.20 31  B 1 
ATOM 3446 N N   . SER B 2 32  ? 3.683   -4.250  3.156   1.00 35.35 32  B 1 
ATOM 3447 C CA  . SER B 2 32  ? 4.871   -4.926  3.671   1.00 38.06 32  B 1 
ATOM 3448 C C   . SER B 2 32  ? 5.340   -4.334  4.997   1.00 37.76 32  B 1 
ATOM 3449 O O   . SER B 2 32  ? 5.644   -5.090  5.909   1.00 34.83 32  B 1 
ATOM 3450 C CB  . SER B 2 32  ? 6.002   -4.957  2.628   1.00 36.39 32  B 1 
ATOM 3451 O OG  . SER B 2 32  ? 6.429   -3.687  2.236   1.00 34.25 32  B 1 
ATOM 3452 N N   . ASN B 2 33  ? 5.295   -3.006  5.130   1.00 35.03 33  B 1 
ATOM 3453 C CA  . ASN B 2 33  ? 5.584   -2.352  6.397   1.00 37.98 33  B 1 
ATOM 3454 C C   . ASN B 2 33  ? 4.502   -2.663  7.443   1.00 37.81 33  B 1 
ATOM 3455 O O   . ASN B 2 33  ? 4.828   -2.915  8.596   1.00 35.55 33  B 1 
ATOM 3456 C CB  . ASN B 2 33  ? 5.733   -0.839  6.186   1.00 37.05 33  B 1 
ATOM 3457 C CG  . ASN B 2 33  ? 7.002   -0.449  5.455   1.00 33.79 33  B 1 
ATOM 3458 O OD1 . ASN B 2 33  ? 7.833   -1.259  5.079   1.00 32.22 33  B 1 
ATOM 3459 N ND2 . ASN B 2 33  ? 7.187   0.833   5.227   1.00 31.53 33  B 1 
ATOM 3460 N N   . GLY B 2 34  ? 3.228   -2.690  7.019   1.00 38.01 34  B 1 
ATOM 3461 C CA  . GLY B 2 34  ? 2.102   -3.041  7.865   1.00 39.63 34  B 1 
ATOM 3462 C C   . GLY B 2 34  ? 2.161   -4.480  8.353   1.00 39.71 34  B 1 
ATOM 3463 O O   . GLY B 2 34  ? 1.948   -4.715  9.536   1.00 37.72 34  B 1 
ATOM 3464 N N   . THR B 2 35  ? 2.534   -5.428  7.487   1.00 35.79 35  B 1 
ATOM 3465 C CA  . THR B 2 35  ? 2.750   -6.817  7.912   1.00 38.44 35  B 1 
ATOM 3466 C C   . THR B 2 35  ? 3.940   -6.949  8.859   1.00 38.00 35  B 1 
ATOM 3467 O O   . THR B 2 35  ? 3.851   -7.700  9.818   1.00 35.87 35  B 1 
ATOM 3468 C CB  . THR B 2 35  ? 2.946   -7.785  6.738   1.00 37.24 35  B 1 
ATOM 3469 O OG1 . THR B 2 35  ? 3.912   -7.323  5.815   1.00 35.01 35  B 1 
ATOM 3470 C CG2 . THR B 2 35  ? 1.650   -7.998  5.958   1.00 34.99 35  B 1 
ATOM 3471 N N   . VAL B 2 36  ? 5.017   -6.203  8.626   1.00 32.76 36  B 1 
ATOM 3472 C CA  . VAL B 2 36  ? 6.148   -6.178  9.562   1.00 35.35 36  B 1 
ATOM 3473 C C   . VAL B 2 36  ? 5.746   -5.502  10.877  1.00 35.71 36  B 1 
ATOM 3474 O O   . VAL B 2 36  ? 6.158   -5.947  11.937  1.00 34.12 36  B 1 
ATOM 3475 C CB  . VAL B 2 36  ? 7.377   -5.486  8.950   1.00 33.75 36  B 1 
ATOM 3476 C CG1 . VAL B 2 36  ? 8.552   -5.410  9.932   1.00 30.91 36  B 1 
ATOM 3477 C CG2 . VAL B 2 36  ? 7.890   -6.261  7.737   1.00 32.25 36  B 1 
ATOM 3478 N N   . TYR B 2 37  ? 4.916   -4.467  10.794  1.00 33.07 37  B 1 
ATOM 3479 C CA  . TYR B 2 37  ? 4.349   -3.822  11.969  1.00 35.31 37  B 1 
ATOM 3480 C C   . TYR B 2 37  ? 3.427   -4.772  12.725  1.00 35.13 37  B 1 
ATOM 3481 O O   . TYR B 2 37  ? 3.591   -4.913  13.923  1.00 33.87 37  B 1 
ATOM 3482 C CB  . TYR B 2 37  ? 3.615   -2.544  11.570  1.00 34.52 37  B 1 
ATOM 3483 C CG  . TYR B 2 37  ? 3.098   -1.762  12.755  1.00 32.56 37  B 1 
ATOM 3484 C CD1 . TYR B 2 37  ? 1.717   -1.672  13.008  1.00 30.36 37  B 1 
ATOM 3485 C CD2 . TYR B 2 37  ? 4.011   -1.129  13.620  1.00 30.75 37  B 1 
ATOM 3486 C CE1 . TYR B 2 37  ? 1.242   -0.932  14.106  1.00 29.38 37  B 1 
ATOM 3487 C CE2 . TYR B 2 37  ? 3.548   -0.393  14.722  1.00 29.24 37  B 1 
ATOM 3488 C CZ  . TYR B 2 37  ? 2.166   -0.287  14.952  1.00 28.89 37  B 1 
ATOM 3489 O OH  . TYR B 2 37  ? 1.729   0.448   16.008  1.00 26.85 37  B 1 
ATOM 3490 N N   . GLU B 2 38  ? 2.522   -5.472  12.043  1.00 35.66 38  B 1 
ATOM 3491 C CA  . GLU B 2 38  ? 1.678   -6.501  12.665  1.00 38.91 38  B 1 
ATOM 3492 C C   . GLU B 2 38  ? 2.509   -7.632  13.272  1.00 38.37 38  B 1 
ATOM 3493 O O   . GLU B 2 38  ? 2.201   -8.077  14.369  1.00 37.25 38  B 1 
ATOM 3494 C CB  . GLU B 2 38  ? 0.671   -7.060  11.653  1.00 38.63 38  B 1 
ATOM 3495 C CG  . GLU B 2 38  ? -0.492  -6.099  11.382  1.00 35.91 38  B 1 
ATOM 3496 C CD  . GLU B 2 38  ? -1.509  -6.640  10.362  1.00 32.83 38  B 1 
ATOM 3497 O OE1 . GLU B 2 38  ? -2.551  -5.972  10.171  1.00 31.60 38  B 1 
ATOM 3498 O OE2 . GLU B 2 38  ? -1.246  -7.695  9.738   1.00 32.75 38  B 1 
ATOM 3499 N N   . GLU B 2 39  ? 3.579   -8.060  12.601  1.00 34.69 39  B 1 
ATOM 3500 C CA  . GLU B 2 39  ? 4.505   -9.047  13.165  1.00 37.56 39  B 1 
ATOM 3501 C C   . GLU B 2 39  ? 5.242   -8.493  14.402  1.00 36.81 39  B 1 
ATOM 3502 O O   . GLU B 2 39  ? 5.412   -9.229  15.374  1.00 34.93 39  B 1 
ATOM 3503 C CB  . GLU B 2 39  ? 5.525   -9.514  12.104  1.00 36.89 39  B 1 
ATOM 3504 C CG  . GLU B 2 39  ? 4.965   -10.547 11.103  1.00 33.78 39  B 1 
ATOM 3505 C CD  . GLU B 2 39  ? 5.964   -10.968 9.998   1.00 30.63 39  B 1 
ATOM 3506 O OE1 . GLU B 2 39  ? 5.570   -11.725 9.069   1.00 29.36 39  B 1 
ATOM 3507 O OE2 . GLU B 2 39  ? 7.142   -10.548 10.027  1.00 31.00 39  B 1 
ATOM 3508 N N   . ALA B 2 40  ? 5.671   -7.222  14.369  1.00 36.75 40  B 1 
ATOM 3509 C CA  . ALA B 2 40  ? 6.342   -6.597  15.505  1.00 39.01 40  B 1 
ATOM 3510 C C   . ALA B 2 40  ? 5.379   -6.378  16.685  1.00 38.94 40  B 1 
ATOM 3511 O O   . ALA B 2 40  ? 5.666   -6.756  17.815  1.00 36.98 40  B 1 
ATOM 3512 C CB  . ALA B 2 40  ? 6.980   -5.280  15.042  1.00 37.87 40  B 1 
ATOM 3513 N N   . VAL B 2 41  ? 4.202   -5.848  16.385  1.00 38.93 41  B 1 
ATOM 3514 C CA  . VAL B 2 41  ? 3.097   -5.612  17.302  1.00 40.57 41  B 1 
ATOM 3515 C C   . VAL B 2 41  ? 2.595   -6.921  17.909  1.00 40.10 41  B 1 
ATOM 3516 O O   . VAL B 2 41  ? 2.412   -7.026  19.116  1.00 37.87 41  B 1 
ATOM 3517 C CB  . VAL B 2 41  ? 1.971   -4.912  16.525  1.00 38.99 41  B 1 
ATOM 3518 C CG1 . VAL B 2 41  ? 0.631   -4.896  17.261  1.00 35.94 41  B 1 
ATOM 3519 C CG2 . VAL B 2 41  ? 2.369   -3.475  16.209  1.00 36.64 41  B 1 
ATOM 3520 N N   . GLY B 2 42  ? 2.402   -7.935  17.051  1.00 37.54 42  B 1 
ATOM 3521 C CA  . GLY B 2 42  ? 1.946   -9.245  17.476  1.00 39.18 42  B 1 
ATOM 3522 C C   . GLY B 2 42  ? 2.922   -9.963  18.407  1.00 40.16 42  B 1 
ATOM 3523 O O   . GLY B 2 42  ? 2.507   -10.851 19.152  1.00 37.64 42  B 1 
ATOM 3524 N N   . ARG B 2 43  ? 4.200   -9.565  18.422  1.00 34.62 43  B 1 
ATOM 3525 C CA  . ARG B 2 43  ? 5.189   -10.091 19.374  1.00 38.10 43  B 1 
ATOM 3526 C C   . ARG B 2 43  ? 5.100   -9.445  20.748  1.00 38.18 43  B 1 
ATOM 3527 O O   . ARG B 2 43  ? 5.350   -10.125 21.734  1.00 35.36 43  B 1 
ATOM 3528 C CB  . ARG B 2 43  ? 6.605   -9.885  18.843  1.00 37.03 43  B 1 
ATOM 3529 C CG  . ARG B 2 43  ? 6.920   -10.877 17.724  1.00 34.32 43  B 1 
ATOM 3530 C CD  . ARG B 2 43  ? 8.332   -10.558 17.254  1.00 31.15 43  B 1 
ATOM 3531 N NE  . ARG B 2 43  ? 8.722   -11.432 16.148  1.00 29.11 43  B 1 
ATOM 3532 C CZ  . ARG B 2 43  ? 9.933   -11.477 15.651  1.00 27.28 43  B 1 
ATOM 3533 N NH1 . ARG B 2 43  ? 10.908  -10.796 16.194  1.00 26.57 43  B 1 
ATOM 3534 N NH2 . ARG B 2 43  ? 10.182  -12.179 14.604  1.00 25.90 43  B 1 
ATOM 3535 N N   . GLU B 2 44  ? 4.792   -8.150  20.799  1.00 35.21 44  B 1 
ATOM 3536 C CA  . GLU B 2 44  ? 4.642   -7.434  22.072  1.00 37.18 44  B 1 
ATOM 3537 C C   . GLU B 2 44  ? 3.272   -7.663  22.721  1.00 37.26 44  B 1 
ATOM 3538 O O   . GLU B 2 44  ? 3.011   -7.186  23.812  1.00 35.23 44  B 1 
ATOM 3539 C CB  . GLU B 2 44  ? 4.946   -5.948  21.898  1.00 36.14 44  B 1 
ATOM 3540 C CG  . GLU B 2 44  ? 6.418   -5.699  21.558  1.00 33.87 44  B 1 
ATOM 3541 C CD  . GLU B 2 44  ? 6.818   -4.218  21.693  1.00 30.51 44  B 1 
ATOM 3542 O OE1 . GLU B 2 44  ? 8.023   -3.964  21.861  1.00 28.85 44  B 1 
ATOM 3543 O OE2 . GLU B 2 44  ? 5.902   -3.350  21.656  1.00 31.05 44  B 1 
ATOM 3544 N N   . GLY B 2 45  ? 2.425   -8.444  22.073  1.00 34.20 45  B 1 
ATOM 3545 C CA  . GLY B 2 45  ? 1.061   -8.733  22.496  1.00 34.59 45  B 1 
ATOM 3546 C C   . GLY B 2 45  ? 0.049   -8.221  21.485  1.00 35.37 45  B 1 
ATOM 3547 O O   . GLY B 2 45  ? 0.334   -7.346  20.660  1.00 32.52 45  B 1 
ATOM 3548 N N   . CYS B 2 46  ? -1.153  -8.770  21.549  1.00 33.84 46  B 1 
ATOM 3549 C CA  . CYS B 2 46  ? -2.208  -8.413  20.623  1.00 37.73 46  B 1 
ATOM 3550 C C   . CYS B 2 46  ? -2.873  -7.107  21.040  1.00 40.15 46  B 1 
ATOM 3551 O O   . CYS B 2 46  ? -3.923  -7.086  21.677  1.00 36.95 46  B 1 
ATOM 3552 C CB  . CYS B 2 46  ? -3.154  -9.603  20.440  1.00 34.40 46  B 1 
ATOM 3553 S SG  . CYS B 2 46  ? -2.315  -10.998 19.641  1.00 28.97 46  B 1 
ATOM 3554 N N   . TRP B 2 47  ? -2.243  -5.993  20.694  1.00 40.96 47  B 1 
ATOM 3555 C CA  . TRP B 2 47  ? -2.751  -4.664  20.980  1.00 43.46 47  B 1 
ATOM 3556 C C   . TRP B 2 47  ? -3.428  -4.064  19.760  1.00 44.82 47  B 1 
ATOM 3557 O O   . TRP B 2 47  ? -2.875  -3.996  18.662  1.00 43.28 47  B 1 
ATOM 3558 C CB  . TRP B 2 47  ? -1.662  -3.790  21.591  1.00 42.11 47  B 1 
ATOM 3559 C CG  . TRP B 2 47  ? -0.407  -3.643  20.808  1.00 39.35 47  B 1 
ATOM 3560 C CD1 . TRP B 2 47  ? 0.629   -4.504  20.806  1.00 34.25 47  B 1 
ATOM 3561 C CD2 . TRP B 2 47  ? -0.003  -2.518  19.961  1.00 35.90 47  B 1 
ATOM 3562 N NE1 . TRP B 2 47  ? 1.650   -3.991  20.026  1.00 32.52 47  B 1 
ATOM 3563 C CE2 . TRP B 2 47  ? 1.317   -2.768  19.518  1.00 35.02 47  B 1 
ATOM 3564 C CE3 . TRP B 2 47  ? -0.617  -1.306  19.590  1.00 35.46 47  B 1 
ATOM 3565 C CZ2 . TRP B 2 47  ? 2.029   -1.825  18.738  1.00 35.81 47  B 1 
ATOM 3566 C CZ3 . TRP B 2 47  ? 0.087   -0.377  18.799  1.00 34.30 47  B 1 
ATOM 3567 C CH2 . TRP B 2 47  ? 1.387   -0.642  18.391  1.00 34.25 47  B 1 
ATOM 3568 N N   . ALA B 2 48  ? -4.653  -3.604  19.980  1.00 53.61 48  B 1 
ATOM 3569 C CA  . ALA B 2 48  ? -5.368  -2.844  18.979  1.00 58.02 48  B 1 
ATOM 3570 C C   . ALA B 2 48  ? -4.871  -1.390  18.964  1.00 60.56 48  B 1 
ATOM 3571 O O   . ALA B 2 48  ? -4.517  -0.816  19.996  1.00 57.88 48  B 1 
ATOM 3572 C CB  . ALA B 2 48  ? -6.865  -2.929  19.250  1.00 55.15 48  B 1 
ATOM 3573 N N   . ARG B 2 49  ? -4.896  -0.765  17.785  1.00 58.87 49  B 1 
ATOM 3574 C CA  . ARG B 2 49  ? -4.638  0.669   17.679  1.00 63.18 49  B 1 
ATOM 3575 C C   . ARG B 2 49  ? -5.713  1.428   18.455  1.00 64.25 49  B 1 
ATOM 3576 O O   . ARG B 2 49  ? -6.891  1.280   18.164  1.00 61.72 49  B 1 
ATOM 3577 C CB  . ARG B 2 49  ? -4.557  1.085   16.215  1.00 60.95 49  B 1 
ATOM 3578 C CG  . ARG B 2 49  ? -4.276  2.576   16.074  1.00 55.35 49  B 1 
ATOM 3579 C CD  . ARG B 2 49  ? -4.003  2.946   14.620  1.00 54.95 49  B 1 
ATOM 3580 N NE  . ARG B 2 49  ? -3.880  4.404   14.456  1.00 50.50 49  B 1 
ATOM 3581 C CZ  . ARG B 2 49  ? -3.167  5.045   13.559  1.00 47.04 49  B 1 
ATOM 3582 N NH1 . ARG B 2 49  ? -2.440  4.417   12.675  1.00 45.53 49  B 1 
ATOM 3583 N NH2 . ARG B 2 49  ? -3.177  6.343   13.533  1.00 44.86 49  B 1 
ATOM 3584 N N   . LEU B 2 50  ? -5.282  2.249   19.409  1.00 66.18 50  B 1 
ATOM 3585 C CA  . LEU B 2 50  ? -6.179  3.065   20.203  1.00 68.39 50  B 1 
ATOM 3586 C C   . LEU B 2 50  ? -6.819  4.167   19.359  1.00 70.64 50  B 1 
ATOM 3587 O O   . LEU B 2 50  ? -6.261  4.619   18.355  1.00 67.73 50  B 1 
ATOM 3588 C CB  . LEU B 2 50  ? -5.427  3.637   21.419  1.00 64.90 50  B 1 
ATOM 3589 C CG  . LEU B 2 50  ? -4.950  2.561   22.421  1.00 61.09 50  B 1 
ATOM 3590 C CD1 . LEU B 2 50  ? -4.066  3.215   23.469  1.00 56.42 50  B 1 
ATOM 3591 C CD2 . LEU B 2 50  ? -6.107  1.873   23.134  1.00 56.86 50  B 1 
ATOM 3592 N N   . CYS B 2 51  ? -8.001  4.605   19.768  1.00 72.66 51  B 1 
ATOM 3593 C CA  . CYS B 2 51  ? -8.705  5.715   19.147  1.00 74.02 51  B 1 
ATOM 3594 C C   . CYS B 2 51  ? -7.851  6.990   19.196  1.00 73.38 51  B 1 
ATOM 3595 O O   . CYS B 2 51  ? -7.434  7.409   20.267  1.00 70.86 51  B 1 
ATOM 3596 C CB  . CYS B 2 51  ? -10.033 5.902   19.891  1.00 74.27 51  B 1 
ATOM 3597 S SG  . CYS B 2 51  ? -10.934 7.340   19.269  1.00 74.22 51  B 1 
ATOM 3598 N N   . ASP B 2 52  ? -7.658  7.640   18.043  1.00 73.30 52  B 1 
ATOM 3599 C CA  . ASP B 2 52  ? -6.913  8.898   17.970  1.00 72.06 52  B 1 
ATOM 3600 C C   . ASP B 2 52  ? -7.632  10.061  18.701  1.00 72.19 52  B 1 
ATOM 3601 O O   . ASP B 2 52  ? -7.008  11.084  18.982  1.00 67.80 52  B 1 
ATOM 3602 C CB  . ASP B 2 52  ? -6.664  9.272   16.499  1.00 69.88 52  B 1 
ATOM 3603 C CG  . ASP B 2 52  ? -5.780  8.302   15.685  1.00 67.66 52  B 1 
ATOM 3604 O OD1 . ASP B 2 52  ? -4.766  7.779   16.202  1.00 62.29 52  B 1 
ATOM 3605 O OD2 . ASP B 2 52  ? -6.057  8.123   14.478  1.00 61.95 52  B 1 
ATOM 3606 N N   . GLY B 2 53  ? -8.929  9.917   18.994  1.00 74.41 53  B 1 
ATOM 3607 C CA  . GLY B 2 53  ? -9.723  10.931  19.694  1.00 71.88 53  B 1 
ATOM 3608 C C   . GLY B 2 53  ? -9.632  10.842  21.215  1.00 71.75 53  B 1 
ATOM 3609 O O   . GLY B 2 53  ? -9.371  11.848  21.871  1.00 66.15 53  B 1 
ATOM 3610 N N   . CYS B 2 54  ? -9.852  9.645   21.776  1.00 72.24 54  B 1 
ATOM 3611 C CA  . CYS B 2 54  ? -9.854  9.442   23.222  1.00 71.40 54  B 1 
ATOM 3612 C C   . CYS B 2 54  ? -8.604  8.726   23.746  1.00 70.24 54  B 1 
ATOM 3613 O O   . CYS B 2 54  ? -8.344  8.776   24.944  1.00 63.55 54  B 1 
ATOM 3614 C CB  . CYS B 2 54  ? -11.130 8.689   23.630  1.00 69.64 54  B 1 
ATOM 3615 S SG  . CYS B 2 54  ? -11.142 7.004   22.949  1.00 71.37 54  B 1 
ATOM 3616 N N   . CYS B 2 55  ? -7.848  8.052   22.887  1.00 67.29 55  B 1 
ATOM 3617 C CA  . CYS B 2 55  ? -6.626  7.308   23.207  1.00 66.65 55  B 1 
ATOM 3618 C C   . CYS B 2 55  ? -6.741  6.205   24.280  1.00 67.56 55  B 1 
ATOM 3619 O O   . CYS B 2 55  ? -5.741  5.545   24.551  1.00 61.77 55  B 1 
ATOM 3620 C CB  . CYS B 2 55  ? -5.476  8.289   23.471  1.00 62.55 55  B 1 
ATOM 3621 S SG  . CYS B 2 55  ? -5.194  9.318   21.994  1.00 57.12 55  B 1 
ATOM 3622 N N   . THR B 2 56  ? -7.931  5.952   24.846  1.00 70.10 56  B 1 
ATOM 3623 C CA  . THR B 2 56  ? -8.175  4.869   25.815  1.00 71.18 56  B 1 
ATOM 3624 C C   . THR B 2 56  ? -8.715  3.610   25.188  1.00 72.36 56  B 1 
ATOM 3625 O O   . THR B 2 56  ? -8.421  2.509   25.627  1.00 67.83 56  B 1 
ATOM 3626 C CB  . THR B 2 56  ? -9.251  5.228   26.853  1.00 67.82 56  B 1 
ATOM 3627 O OG1 . THR B 2 56  ? -10.181 6.145   26.303  1.00 63.08 56  B 1 
ATOM 3628 C CG2 . THR B 2 56  ? -8.647  5.814   28.115  1.00 61.50 56  B 1 
ATOM 3629 N N   . VAL B 2 57  ? -9.597  3.804   24.230  1.00 68.60 57  B 1 
ATOM 3630 C CA  . VAL B 2 57  ? -10.484 2.761   23.746  1.00 70.84 57  B 1 
ATOM 3631 C C   . VAL B 2 57  ? -9.957  2.285   22.399  1.00 72.69 57  B 1 
ATOM 3632 O O   . VAL B 2 57  ? -9.574  3.124   21.576  1.00 69.17 57  B 1 
ATOM 3633 C CB  . VAL B 2 57  ? -11.922 3.302   23.673  1.00 67.94 57  B 1 
ATOM 3634 C CG1 . VAL B 2 57  ? -12.895 2.241   23.224  1.00 61.94 57  B 1 
ATOM 3635 C CG2 . VAL B 2 57  ? -12.402 3.804   25.046  1.00 61.94 57  B 1 
ATOM 3636 N N   . PRO B 2 58  ? -9.906  0.976   22.145  1.00 70.87 58  B 1 
ATOM 3637 C CA  . PRO B 2 58  ? -9.511  0.494   20.829  1.00 71.12 58  B 1 
ATOM 3638 C C   . PRO B 2 58  ? -10.431 1.043   19.733  1.00 72.44 58  B 1 
ATOM 3639 O O   . PRO B 2 58  ? -11.639 1.189   19.908  1.00 70.77 58  B 1 
ATOM 3640 C CB  . PRO B 2 58  ? -9.498  -1.032  20.909  1.00 69.14 58  B 1 
ATOM 3641 C CG  . PRO B 2 58  ? -10.301 -1.366  22.157  1.00 66.35 58  B 1 
ATOM 3642 C CD  . PRO B 2 58  ? -10.133 -0.131  23.045  1.00 69.93 58  B 1 
ATOM 3643 N N   . SER B 2 59  ? -9.814  1.372   18.599  1.00 72.89 59  B 1 
ATOM 3644 C CA  . SER B 2 59  ? -10.527 1.928   17.461  1.00 73.59 59  B 1 
ATOM 3645 C C   . SER B 2 59  ? -11.386 0.868   16.771  1.00 73.02 59  B 1 
ATOM 3646 O O   . SER B 2 59  ? -10.951 -0.260  16.576  1.00 71.80 59  B 1 
ATOM 3647 C CB  . SER B 2 59  ? -9.541  2.561   16.478  1.00 72.21 59  B 1 
ATOM 3648 O OG  . SER B 2 59  ? -8.560  1.637   16.062  1.00 67.28 59  B 1 
ATOM 3649 N N   . VAL B 2 60  ? -12.579 1.268   16.366  1.00 75.00 60  B 1 
ATOM 3650 C CA  . VAL B 2 60  ? -13.556 0.402   15.683  1.00 74.94 60  B 1 
ATOM 3651 C C   . VAL B 2 60  ? -13.705 0.790   14.209  1.00 76.27 60  B 1 
ATOM 3652 O O   . VAL B 2 60  ? -13.930 -0.062  13.351  1.00 73.48 60  B 1 
ATOM 3653 C CB  . VAL B 2 60  ? -14.914 0.486   16.397  1.00 72.70 60  B 1 
ATOM 3654 C CG1 . VAL B 2 60  ? -15.953 -0.439  15.758  1.00 65.25 60  B 1 
ATOM 3655 C CG2 . VAL B 2 60  ? -14.780 0.095   17.867  1.00 65.23 60  B 1 
ATOM 3656 N N   . VAL B 2 61  ? -13.560 2.074   13.931  1.00 75.71 61  B 1 
ATOM 3657 C CA  . VAL B 2 61  ? -13.814 2.659   12.615  1.00 77.01 61  B 1 
ATOM 3658 C C   . VAL B 2 61  ? -12.600 3.460   12.160  1.00 78.02 61  B 1 
ATOM 3659 O O   . VAL B 2 61  ? -12.001 4.192   12.939  1.00 77.16 61  B 1 
ATOM 3660 C CB  . VAL B 2 61  ? -15.078 3.547   12.658  1.00 75.29 61  B 1 
ATOM 3661 C CG1 . VAL B 2 61  ? -15.385 4.157   11.300  1.00 66.57 61  B 1 
ATOM 3662 C CG2 . VAL B 2 61  ? -16.312 2.742   13.079  1.00 67.58 61  B 1 
ATOM 3663 N N   . TYR B 2 62  ? -12.259 3.351   10.881  1.00 76.84 62  B 1 
ATOM 3664 C CA  . TYR B 2 62  ? -11.305 4.234   10.225  1.00 77.93 62  B 1 
ATOM 3665 C C   . TYR B 2 62  ? -12.040 5.228   9.335   1.00 78.45 62  B 1 
ATOM 3666 O O   . TYR B 2 62  ? -12.734 4.843   8.391   1.00 76.03 62  B 1 
ATOM 3667 C CB  . TYR B 2 62  ? -10.296 3.402   9.433   1.00 76.19 62  B 1 
ATOM 3668 C CG  . TYR B 2 62  ? -9.274  4.254   8.707   1.00 75.32 62  B 1 
ATOM 3669 C CD1 . TYR B 2 62  ? -9.321  4.404   7.309   1.00 68.67 62  B 1 
ATOM 3670 C CD2 . TYR B 2 62  ? -8.277  4.915   9.438   1.00 68.70 62  B 1 
ATOM 3671 C CE1 . TYR B 2 62  ? -8.366  5.187   6.649   1.00 65.74 62  B 1 
ATOM 3672 C CE2 . TYR B 2 62  ? -7.319  5.713   8.791   1.00 67.22 62  B 1 
ATOM 3673 C CZ  . TYR B 2 62  ? -7.360  5.840   7.391   1.00 71.57 62  B 1 
ATOM 3674 O OH  . TYR B 2 62  ? -6.407  6.600   6.749   1.00 70.16 62  B 1 
ATOM 3675 N N   . CYS B 2 63  ? -11.866 6.520   9.617   1.00 77.78 63  B 1 
ATOM 3676 C CA  . CYS B 2 63  ? -12.386 7.595   8.775   1.00 77.73 63  B 1 
ATOM 3677 C C   . CYS B 2 63  ? -11.316 8.026   7.767   1.00 76.05 63  B 1 
ATOM 3678 O O   . CYS B 2 63  ? -10.277 8.563   8.145   1.00 75.37 63  B 1 
ATOM 3679 C CB  . CYS B 2 63  ? -12.847 8.754   9.655   1.00 77.53 63  B 1 
ATOM 3680 S SG  . CYS B 2 63  ? -13.496 10.077  8.590   1.00 74.91 63  B 1 
ATOM 3681 N N   . ARG B 2 64  ? -11.595 7.835   6.484   1.00 74.19 64  B 1 
ATOM 3682 C CA  . ARG B 2 64  ? -10.642 8.217   5.434   1.00 73.34 64  B 1 
ATOM 3683 C C   . ARG B 2 64  ? -10.470 9.725   5.286   1.00 71.72 64  B 1 
ATOM 3684 O O   . ARG B 2 64  ? -9.394  10.173  4.907   1.00 69.49 64  B 1 
ATOM 3685 C CB  . ARG B 2 64  ? -11.071 7.650   4.078   1.00 71.08 64  B 1 
ATOM 3686 C CG  . ARG B 2 64  ? -11.042 6.128   4.010   1.00 65.24 64  B 1 
ATOM 3687 C CD  . ARG B 2 64  ? -11.241 5.737   2.547   1.00 62.77 64  B 1 
ATOM 3688 N NE  . ARG B 2 64  ? -11.527 4.311   2.390   1.00 55.19 64  B 1 
ATOM 3689 C CZ  . ARG B 2 64  ? -12.112 3.779   1.337   1.00 50.41 64  B 1 
ATOM 3690 N NH1 . ARG B 2 64  ? -12.358 4.450   0.249   1.00 47.03 64  B 1 
ATOM 3691 N NH2 . ARG B 2 64  ? -12.485 2.543   1.375   1.00 46.45 64  B 1 
ATOM 3692 N N   . ALA B 2 65  ? -11.528 10.484  5.510   1.00 76.06 65  B 1 
ATOM 3693 C CA  . ALA B 2 65  ? -11.489 11.934  5.368   1.00 74.91 65  B 1 
ATOM 3694 C C   . ALA B 2 65  ? -10.603 12.576  6.434   1.00 75.26 65  B 1 
ATOM 3695 O O   . ALA B 2 65  ? -9.783  13.430  6.109   1.00 71.71 65  B 1 
ATOM 3696 C CB  . ALA B 2 65  ? -12.919 12.475  5.404   1.00 73.40 65  B 1 
ATOM 3697 N N   . ASP B 2 66  ? -10.715 12.099  7.659   1.00 70.19 66  B 1 
ATOM 3698 C CA  . ASP B 2 66  ? -9.918  12.559  8.787   1.00 68.52 66  B 1 
ATOM 3699 C C   . ASP B 2 66  ? -8.575  11.821  8.908   1.00 69.26 66  B 1 
ATOM 3700 O O   . ASP B 2 66  ? -7.689  12.274  9.633   1.00 64.74 66  B 1 
ATOM 3701 C CB  . ASP B 2 66  ? -10.733 12.395  10.071  1.00 65.89 66  B 1 
ATOM 3702 C CG  . ASP B 2 66  ? -11.930 13.345  10.156  1.00 63.91 66  B 1 
ATOM 3703 O OD1 . ASP B 2 66  ? -11.942 14.369  9.443   1.00 58.93 66  B 1 
ATOM 3704 O OD2 . ASP B 2 66  ? -12.786 13.117  11.032  1.00 58.42 66  B 1 
ATOM 3705 N N   . SER B 2 67  ? -8.412  10.699  8.190   1.00 74.27 67  B 1 
ATOM 3706 C CA  . SER B 2 67  ? -7.266  9.793   8.330   1.00 75.07 67  B 1 
ATOM 3707 C C   . SER B 2 67  ? -7.035  9.402   9.798   1.00 75.55 67  B 1 
ATOM 3708 O O   . SER B 2 67  ? -5.903  9.437   10.282  1.00 72.18 67  B 1 
ATOM 3709 C CB  . SER B 2 67  ? -6.013  10.369  7.657   1.00 73.51 67  B 1 
ATOM 3710 O OG  . SER B 2 67  ? -6.269  10.643  6.294   1.00 66.76 67  B 1 
ATOM 3711 N N   . ALA B 2 68  ? -8.137  9.090   10.492  1.00 74.53 68  B 1 
ATOM 3712 C CA  . ALA B 2 68  ? -8.148  8.855   11.922  1.00 76.83 68  B 1 
ATOM 3713 C C   . ALA B 2 68  ? -8.844  7.535   12.271  1.00 78.49 68  B 1 
ATOM 3714 O O   . ALA B 2 68  ? -9.878  7.188   11.689  1.00 77.28 68  B 1 
ATOM 3715 C CB  . ALA B 2 68  ? -8.815  10.051  12.619  1.00 73.74 68  B 1 
ATOM 3716 N N   . TYR B 2 69  ? -8.279  6.824   13.227  1.00 78.16 69  B 1 
ATOM 3717 C CA  . TYR B 2 69  ? -8.873  5.652   13.840  1.00 78.83 69  B 1 
ATOM 3718 C C   . TYR B 2 69  ? -9.714  6.101   15.029  1.00 79.46 69  B 1 
ATOM 3719 O O   . TYR B 2 69  ? -9.203  6.757   15.934  1.00 76.15 69  B 1 
ATOM 3720 C CB  . TYR B 2 69  ? -7.781  4.678   14.269  1.00 76.95 69  B 1 
ATOM 3721 C CG  . TYR B 2 69  ? -7.035  4.047   13.124  1.00 75.15 69  B 1 
ATOM 3722 C CD1 . TYR B 2 69  ? -7.428  2.803   12.612  1.00 67.58 69  B 1 
ATOM 3723 C CD2 . TYR B 2 69  ? -5.930  4.709   12.543  1.00 67.75 69  B 1 
ATOM 3724 C CE1 . TYR B 2 69  ? -6.733  2.210   11.548  1.00 65.99 69  B 1 
ATOM 3725 C CE2 . TYR B 2 69  ? -5.234  4.126   11.475  1.00 66.21 69  B 1 
ATOM 3726 C CZ  . TYR B 2 69  ? -5.644  2.874   10.978  1.00 70.14 69  B 1 
ATOM 3727 O OH  . TYR B 2 69  ? -4.965  2.300   9.931   1.00 68.69 69  B 1 
ATOM 3728 N N   . LEU B 2 70  ? -10.992 5.761   15.016  1.00 78.14 70  B 1 
ATOM 3729 C CA  . LEU B 2 70  ? -11.959 6.244   15.993  1.00 78.73 70  B 1 
ATOM 3730 C C   . LEU B 2 70  ? -12.682 5.074   16.663  1.00 79.18 70  B 1 
ATOM 3731 O O   . LEU B 2 70  ? -13.041 4.092   16.007  1.00 77.10 70  B 1 
ATOM 3732 C CB  . LEU B 2 70  ? -12.950 7.199   15.311  1.00 77.32 70  B 1 
ATOM 3733 C CG  . LEU B 2 70  ? -12.308 8.439   14.650  1.00 76.60 70  B 1 
ATOM 3734 C CD1 . LEU B 2 70  ? -13.370 9.231   13.898  1.00 70.29 70  B 1 
ATOM 3735 C CD2 . LEU B 2 70  ? -11.645 9.365   15.673  1.00 69.61 70  B 1 
ATOM 3736 N N   . CYS B 2 71  ? -12.923 5.191   17.967  1.00 80.69 71  B 1 
ATOM 3737 C CA  . CYS B 2 71  ? -13.888 4.337   18.644  1.00 80.25 71  B 1 
ATOM 3738 C C   . CYS B 2 71  ? -15.319 4.747   18.258  1.00 80.90 71  B 1 
ATOM 3739 O O   . CYS B 2 71  ? -15.542 5.823   17.702  1.00 80.32 71  B 1 
ATOM 3740 C CB  . CYS B 2 71  ? -13.649 4.381   20.158  1.00 78.48 71  B 1 
ATOM 3741 S SG  . CYS B 2 71  ? -14.035 6.014   20.832  1.00 77.54 71  B 1 
ATOM 3742 N N   . ALA B 2 72  ? -16.292 3.898   18.580  1.00 77.73 72  B 1 
ATOM 3743 C CA  . ALA B 2 72  ? -17.687 4.139   18.221  1.00 76.91 72  B 1 
ATOM 3744 C C   . ALA B 2 72  ? -18.246 5.458   18.796  1.00 77.50 72  B 1 
ATOM 3745 O O   . ALA B 2 72  ? -18.945 6.180   18.088  1.00 75.68 72  B 1 
ATOM 3746 C CB  . ALA B 2 72  ? -18.507 2.935   18.704  1.00 75.78 72  B 1 
ATOM 3747 N N   . SER B 2 73  ? -17.872 5.816   20.025  1.00 79.25 73  B 1 
ATOM 3748 C CA  . SER B 2 73  ? -18.292 7.072   20.655  1.00 78.96 73  B 1 
ATOM 3749 C C   . SER B 2 73  ? -17.684 8.295   19.981  1.00 79.31 73  B 1 
ATOM 3750 O O   . SER B 2 73  ? -18.408 9.228   19.620  1.00 77.56 73  B 1 
ATOM 3751 C CB  . SER B 2 73  ? -17.954 7.057   22.151  1.00 78.26 73  B 1 
ATOM 3752 O OG  . SER B 2 73  ? -16.588 6.756   22.354  1.00 69.51 73  B 1 
ATOM 3753 N N   . CYS B 2 74  ? -16.369 8.289   19.716  1.00 77.16 74  B 1 
ATOM 3754 C CA  . CYS B 2 74  ? -15.708 9.375   19.005  1.00 76.47 74  B 1 
ATOM 3755 C C   . CYS B 2 74  ? -16.194 9.498   17.553  1.00 76.17 74  B 1 
ATOM 3756 O O   . CYS B 2 74  ? -16.371 10.610  17.065  1.00 75.05 74  B 1 
ATOM 3757 C CB  . CYS B 2 74  ? -14.191 9.198   19.053  1.00 76.24 74  B 1 
ATOM 3758 S SG  . CYS B 2 74  ? -13.554 9.475   20.729  1.00 72.60 74  B 1 
ATOM 3759 N N   . ASP B 2 75  ? -16.448 8.375   16.878  1.00 77.80 75  B 1 
ATOM 3760 C CA  . ASP B 2 75  ? -17.031 8.358   15.535  1.00 77.03 75  B 1 
ATOM 3761 C C   . ASP B 2 75  ? -18.402 9.038   15.520  1.00 75.87 75  B 1 
ATOM 3762 O O   . ASP B 2 75  ? -18.628 9.955   14.722  1.00 75.49 75  B 1 
ATOM 3763 C CB  . ASP B 2 75  ? -17.134 6.917   15.010  1.00 77.40 75  B 1 
ATOM 3764 C CG  . ASP B 2 75  ? -17.738 6.882   13.604  1.00 77.04 75  B 1 
ATOM 3765 O OD1 . ASP B 2 75  ? -17.117 7.449   12.684  1.00 69.28 75  B 1 
ATOM 3766 O OD2 . ASP B 2 75  ? -18.833 6.302   13.389  1.00 68.80 75  B 1 
ATOM 3767 N N   . ALA B 2 76  ? -19.278 8.656   16.433  1.00 80.26 76  B 1 
ATOM 3768 C CA  . ALA B 2 76  ? -20.600 9.248   16.558  1.00 78.73 76  B 1 
ATOM 3769 C C   . ALA B 2 76  ? -20.514 10.759  16.826  1.00 78.41 76  B 1 
ATOM 3770 O O   . ALA B 2 76  ? -21.115 11.544  16.101  1.00 76.74 76  B 1 
ATOM 3771 C CB  . ALA B 2 76  ? -21.380 8.515   17.651  1.00 78.70 76  B 1 
ATOM 3772 N N   . GLN B 2 77  ? -19.702 11.190  17.806  1.00 80.70 77  B 1 
ATOM 3773 C CA  . GLN B 2 77  ? -19.551 12.602  18.142  1.00 79.34 77  B 1 
ATOM 3774 C C   . GLN B 2 77  ? -18.984 13.440  16.997  1.00 79.59 77  B 1 
ATOM 3775 O O   . GLN B 2 77  ? -19.412 14.571  16.781  1.00 77.89 77  B 1 
ATOM 3776 C CB  . GLN B 2 77  ? -18.636 12.741  19.360  1.00 78.44 77  B 1 
ATOM 3777 C CG  . GLN B 2 77  ? -19.310 12.292  20.665  1.00 71.44 77  B 1 
ATOM 3778 C CD  . GLN B 2 77  ? -18.348 12.359  21.856  1.00 66.45 77  B 1 
ATOM 3779 O OE1 . GLN B 2 77  ? -17.210 12.780  21.735  1.00 59.42 77  B 1 
ATOM 3780 N NE2 . GLN B 2 77  ? -18.778 11.942  23.019  1.00 57.36 77  B 1 
ATOM 3781 N N   . ILE B 2 78  ? -18.012 12.919  16.255  1.00 75.18 78  B 1 
ATOM 3782 C CA  . ILE B 2 78  ? -17.358 13.651  15.166  1.00 74.68 78  B 1 
ATOM 3783 C C   . ILE B 2 78  ? -18.263 13.729  13.939  1.00 74.97 78  B 1 
ATOM 3784 O O   . ILE B 2 78  ? -18.379 14.797  13.331  1.00 72.75 78  B 1 
ATOM 3785 C CB  . ILE B 2 78  ? -15.988 13.021  14.854  1.00 73.51 78  B 1 
ATOM 3786 C CG1 . ILE B 2 78  ? -15.023 13.335  16.017  1.00 70.19 78  B 1 
ATOM 3787 C CG2 . ILE B 2 78  ? -15.411 13.540  13.531  1.00 67.96 78  B 1 
ATOM 3788 C CD1 . ILE B 2 78  ? -13.707 12.573  15.953  1.00 63.02 78  B 1 
ATOM 3789 N N   . HIS B 2 79  ? -18.894 12.619  13.581  1.00 75.42 79  B 1 
ATOM 3790 C CA  . HIS B 2 79  ? -19.680 12.524  12.356  1.00 75.41 79  B 1 
ATOM 3791 C C   . HIS B 2 79  ? -21.132 12.992  12.524  1.00 73.15 79  B 1 
ATOM 3792 O O   . HIS B 2 79  ? -21.762 13.343  11.528  1.00 69.40 79  B 1 
ATOM 3793 C CB  . HIS B 2 79  ? -19.575 11.117  11.779  1.00 75.73 79  B 1 
ATOM 3794 C CG  . HIS B 2 79  ? -18.182 10.790  11.337  1.00 78.39 79  B 1 
ATOM 3795 N ND1 . HIS B 2 79  ? -17.272 10.023  12.012  1.00 68.76 79  B 1 
ATOM 3796 C CD2 . HIS B 2 79  ? -17.541 11.253  10.214  1.00 68.89 79  B 1 
ATOM 3797 C CE1 . HIS B 2 79  ? -16.120 10.017  11.316  1.00 71.46 79  B 1 
ATOM 3798 N NE2 . HIS B 2 79  ? -16.242 10.752  10.220  1.00 72.76 79  B 1 
ATOM 3799 N N   . ALA B 2 80  ? -21.633 13.075  13.747  1.00 75.15 80  B 1 
ATOM 3800 C CA  . ALA B 2 80  ? -22.898 13.750  14.021  1.00 74.51 80  B 1 
ATOM 3801 C C   . ALA B 2 80  ? -22.772 15.284  14.055  1.00 74.47 80  B 1 
ATOM 3802 O O   . ALA B 2 80  ? -23.785 15.976  14.033  1.00 70.69 80  B 1 
ATOM 3803 C CB  . ALA B 2 80  ? -23.481 13.218  15.330  1.00 73.55 80  B 1 
ATOM 3804 N N   . ALA B 2 81  ? -21.536 15.829  14.065  1.00 70.91 81  B 1 
ATOM 3805 C CA  . ALA B 2 81  ? -21.305 17.261  14.213  1.00 70.07 81  B 1 
ATOM 3806 C C   . ALA B 2 81  ? -21.916 18.116  13.107  1.00 71.19 81  B 1 
ATOM 3807 O O   . ALA B 2 81  ? -22.416 19.206  13.366  1.00 67.24 81  B 1 
ATOM 3808 C CB  . ALA B 2 81  ? -19.800 17.507  14.249  1.00 67.39 81  B 1 
ATOM 3809 N N   . ASN B 2 82  ? -21.823 17.657  11.871  1.00 69.74 82  B 1 
ATOM 3810 C CA  . ASN B 2 82  ? -22.418 18.318  10.726  1.00 69.92 82  B 1 
ATOM 3811 C C   . ASN B 2 82  ? -22.745 17.314  9.621   1.00 70.93 82  B 1 
ATOM 3812 O O   . ASN B 2 82  ? -22.222 16.204  9.568   1.00 67.06 82  B 1 
ATOM 3813 C CB  . ASN B 2 82  ? -21.515 19.483  10.268  1.00 66.07 82  B 1 
ATOM 3814 C CG  . ASN B 2 82  ? -20.160 19.051  9.745   1.00 61.49 82  B 1 
ATOM 3815 O OD1 . ASN B 2 82  ? -20.011 18.054  9.078   1.00 55.71 82  B 1 
ATOM 3816 N ND2 . ASN B 2 82  ? -19.137 19.832  9.989   1.00 55.74 82  B 1 
ATOM 3817 N N   . ARG B 2 83  ? -23.605 17.744  8.714   1.00 64.69 83  B 1 
ATOM 3818 C CA  . ARG B 2 83  ? -24.058 16.900  7.597   1.00 65.25 83  B 1 
ATOM 3819 C C   . ARG B 2 83  ? -22.941 16.546  6.621   1.00 64.51 83  B 1 
ATOM 3820 O O   . ARG B 2 83  ? -23.017 15.520  5.952   1.00 61.37 83  B 1 
ATOM 3821 C CB  . ARG B 2 83  ? -25.218 17.620  6.903   1.00 63.74 83  B 1 
ATOM 3822 C CG  . ARG B 2 83  ? -25.971 16.709  5.924   1.00 60.16 83  B 1 
ATOM 3823 C CD  . ARG B 2 83  ? -27.176 17.463  5.373   1.00 56.13 83  B 1 
ATOM 3824 N NE  . ARG B 2 83  ? -27.976 16.619  4.470   1.00 49.78 83  B 1 
ATOM 3825 C CZ  . ARG B 2 83  ? -29.002 17.044  3.753   1.00 43.77 83  B 1 
ATOM 3826 N NH1 . ARG B 2 83  ? -29.415 18.270  3.820   1.00 41.02 83  B 1 
ATOM 3827 N NH2 . ARG B 2 83  ? -29.627 16.250  2.953   1.00 40.80 83  B 1 
ATOM 3828 N N   . VAL B 2 84  ? -21.896 17.373  6.527   1.00 68.33 84  B 1 
ATOM 3829 C CA  . VAL B 2 84  ? -20.732 17.098  5.682   1.00 68.53 84  B 1 
ATOM 3830 C C   . VAL B 2 84  ? -19.859 16.017  6.319   1.00 70.52 84  B 1 
ATOM 3831 O O   . VAL B 2 84  ? -19.451 15.080  5.631   1.00 66.29 84  B 1 
ATOM 3832 C CB  . VAL B 2 84  ? -19.924 18.365  5.380   1.00 65.30 84  B 1 
ATOM 3833 C CG1 . VAL B 2 84  ? -18.838 18.069  4.347   1.00 60.57 84  B 1 
ATOM 3834 C CG2 . VAL B 2 84  ? -20.814 19.480  4.828   1.00 62.12 84  B 1 
ATOM 3835 N N   . ALA B 2 85  ? -19.643 16.095  7.631   1.00 61.58 85  B 1 
ATOM 3836 C CA  . ALA B 2 85  ? -18.920 15.074  8.371   1.00 64.12 85  B 1 
ATOM 3837 C C   . ALA B 2 85  ? -19.656 13.725  8.348   1.00 66.53 85  B 1 
ATOM 3838 O O   . ALA B 2 85  ? -19.007 12.696  8.198   1.00 67.34 85  B 1 
ATOM 3839 C CB  . ALA B 2 85  ? -18.670 15.567  9.800   1.00 64.46 85  B 1 
ATOM 3840 N N   . SER B 2 86  ? -20.999 13.719  8.388   1.00 71.15 86  B 1 
ATOM 3841 C CA  . SER B 2 86  ? -21.767 12.465  8.290   1.00 71.31 86  B 1 
ATOM 3842 C C   . SER B 2 86  ? -21.627 11.763  6.936   1.00 72.02 86  B 1 
ATOM 3843 O O   . SER B 2 86  ? -21.826 10.549  6.848   1.00 71.04 86  B 1 
ATOM 3844 C CB  . SER B 2 86  ? -23.244 12.710  8.604   1.00 71.22 86  B 1 
ATOM 3845 O OG  . SER B 2 86  ? -23.884 13.442  7.583   1.00 65.07 86  B 1 
ATOM 3846 N N   . ARG B 2 87  ? -21.233 12.501  5.884   1.00 72.94 87  B 1 
ATOM 3847 C CA  . ARG B 2 87  ? -20.936 11.953  4.553   1.00 73.82 87  B 1 
ATOM 3848 C C   . ARG B 2 87  ? -19.533 11.363  4.429   1.00 75.42 87  B 1 
ATOM 3849 O O   . ARG B 2 87  ? -19.196 10.853  3.359   1.00 71.34 87  B 1 
ATOM 3850 C CB  . ARG B 2 87  ? -21.154 13.042  3.481   1.00 70.44 87  B 1 
ATOM 3851 C CG  . ARG B 2 87  ? -22.619 13.487  3.385   1.00 65.24 87  B 1 
ATOM 3852 C CD  . ARG B 2 87  ? -22.756 14.658  2.408   1.00 62.68 87  B 1 
ATOM 3853 N NE  . ARG B 2 87  ? -24.131 15.133  2.351   1.00 54.20 87  B 1 
ATOM 3854 C CZ  . ARG B 2 87  ? -24.630 16.061  1.543   1.00 49.76 87  B 1 
ATOM 3855 N NH1 . ARG B 2 87  ? -23.902 16.714  0.684   1.00 46.18 87  B 1 
ATOM 3856 N NH2 . ARG B 2 87  ? -25.886 16.347  1.600   1.00 44.53 87  B 1 
ATOM 3857 N N   . HIS B 2 88  ? -18.714 11.446  5.457   1.00 67.37 88  B 1 
ATOM 3858 C CA  . HIS B 2 88  ? -17.391 10.836  5.427   1.00 70.15 88  B 1 
ATOM 3859 C C   . HIS B 2 88  ? -17.505 9.323   5.291   1.00 70.42 88  B 1 
ATOM 3860 O O   . HIS B 2 88  ? -18.216 8.662   6.044   1.00 69.34 88  B 1 
ATOM 3861 C CB  . HIS B 2 88  ? -16.568 11.213  6.667   1.00 69.31 88  B 1 
ATOM 3862 C CG  . HIS B 2 88  ? -16.126 12.642  6.704   1.00 69.69 88  B 1 
ATOM 3863 N ND1 . HIS B 2 88  ? -15.448 13.238  7.749   1.00 62.32 88  B 1 
ATOM 3864 C CD2 . HIS B 2 88  ? -16.273 13.603  5.742   1.00 60.59 88  B 1 
ATOM 3865 C CE1 . HIS B 2 88  ? -15.193 14.516  7.419   1.00 62.77 88  B 1 
ATOM 3866 N NE2 . HIS B 2 88  ? -15.680 14.770  6.208   1.00 65.00 88  B 1 
ATOM 3867 N N   . GLU B 2 89  ? -16.762 8.776   4.321   1.00 68.53 89  B 1 
ATOM 3868 C CA  . GLU B 2 89  ? -16.672 7.330   4.169   1.00 70.67 89  B 1 
ATOM 3869 C C   . GLU B 2 89  ? -15.904 6.755   5.357   1.00 71.03 89  B 1 
ATOM 3870 O O   . GLU B 2 89  ? -14.737 7.082   5.583   1.00 68.68 89  B 1 
ATOM 3871 C CB  . GLU B 2 89  ? -16.026 6.976   2.829   1.00 67.81 89  B 1 
ATOM 3872 C CG  . GLU B 2 89  ? -16.190 5.481   2.500   1.00 60.31 89  B 1 
ATOM 3873 C CD  . GLU B 2 89  ? -15.393 5.028   1.263   1.00 55.21 89  B 1 
ATOM 3874 O OE1 . GLU B 2 89  ? -15.245 3.806   1.084   1.00 48.01 89  B 1 
ATOM 3875 O OE2 . GLU B 2 89  ? -14.825 5.869   0.540   1.00 50.33 89  B 1 
ATOM 3876 N N   . ARG B 2 90  ? -16.569 5.869   6.081   1.00 69.10 90  B 1 
ATOM 3877 C CA  . ARG B 2 90  ? -16.022 5.180   7.247   1.00 68.93 90  B 1 
ATOM 3878 C C   . ARG B 2 90  ? -15.928 3.693   6.939   1.00 68.38 90  B 1 
ATOM 3879 O O   . ARG B 2 90  ? -16.821 3.127   6.329   1.00 66.19 90  B 1 
ATOM 3880 C CB  . ARG B 2 90  ? -16.884 5.457   8.481   1.00 66.89 90  B 1 
ATOM 3881 C CG  . ARG B 2 90  ? -17.056 6.969   8.720   1.00 67.56 90  B 1 
ATOM 3882 C CD  . ARG B 2 90  ? -17.664 7.295   10.075  1.00 67.03 90  B 1 
ATOM 3883 N NE  . ARG B 2 90  ? -19.005 6.749   10.279  1.00 63.98 90  B 1 
ATOM 3884 C CZ  . ARG B 2 90  ? -20.170 7.332   10.046  1.00 62.45 90  B 1 
ATOM 3885 N NH1 . ARG B 2 90  ? -20.260 8.493   9.443   1.00 57.66 90  B 1 
ATOM 3886 N NH2 . ARG B 2 90  ? -21.259 6.769   10.443  1.00 60.30 90  B 1 
ATOM 3887 N N   . VAL B 2 91  ? -14.834 3.096   7.343   1.00 75.22 91  B 1 
ATOM 3888 C CA  . VAL B 2 91  ? -14.569 1.670   7.140   1.00 75.88 91  B 1 
ATOM 3889 C C   . VAL B 2 91  ? -14.503 1.002   8.501   1.00 76.21 91  B 1 
ATOM 3890 O O   . VAL B 2 91  ? -13.717 1.427   9.346   1.00 74.98 91  B 1 
ATOM 3891 C CB  . VAL B 2 91  ? -13.277 1.451   6.338   1.00 72.89 91  B 1 
ATOM 3892 C CG1 . VAL B 2 91  ? -13.053 -0.039  6.052   1.00 63.94 91  B 1 
ATOM 3893 C CG2 . VAL B 2 91  ? -13.348 2.179   4.997   1.00 65.13 91  B 1 
ATOM 3894 N N   . LEU B 2 92  ? -15.320 -0.027  8.686   1.00 70.01 92  B 1 
ATOM 3895 C CA  . LEU B 2 92  ? -15.261 -0.843  9.883   1.00 70.84 92  B 1 
ATOM 3896 C C   . LEU B 2 92  ? -13.957 -1.649  9.868   1.00 69.27 92  B 1 
ATOM 3897 O O   . LEU B 2 92  ? -13.674 -2.367  8.908   1.00 67.57 92  B 1 
ATOM 3898 C CB  . LEU B 2 92  ? -16.485 -1.764  9.959   1.00 68.54 92  B 1 
ATOM 3899 C CG  . LEU B 2 92  ? -17.789 -1.024  10.305  1.00 63.94 92  B 1 
ATOM 3900 C CD1 . LEU B 2 92  ? -18.997 -1.894  9.988   1.00 56.99 92  B 1 
ATOM 3901 C CD2 . LEU B 2 92  ? -17.848 -0.657  11.786  1.00 57.72 92  B 1 
ATOM 3902 N N   . LEU B 2 93  ? -13.175 -1.523  10.927  1.00 69.01 93  B 1 
ATOM 3903 C CA  . LEU B 2 93  ? -11.903 -2.228  11.043  1.00 67.46 93  B 1 
ATOM 3904 C C   . LEU B 2 93  ? -12.104 -3.739  11.100  1.00 65.11 93  B 1 
ATOM 3905 O O   . LEU B 2 93  ? -11.310 -4.467  10.517  1.00 61.31 93  B 1 
ATOM 3906 C CB  . LEU B 2 93  ? -11.136 -1.733  12.274  1.00 65.86 93  B 1 
ATOM 3907 C CG  . LEU B 2 93  ? -10.655 -0.272  12.156  1.00 63.84 93  B 1 
ATOM 3908 C CD1 . LEU B 2 93  ? -9.994  0.141   13.459  1.00 59.31 93  B 1 
ATOM 3909 C CD2 . LEU B 2 93  ? -9.640  -0.075  11.027  1.00 60.43 93  B 1 
ATOM 3910 N N   . SER B 2 94  ? -13.189 -4.217  11.695  1.00 64.51 94  B 1 
ATOM 3911 C CA  . SER B 2 94  ? -13.515 -5.639  11.738  1.00 62.71 94  B 1 
ATOM 3912 C C   . SER B 2 94  ? -13.667 -6.260  10.346  1.00 61.06 94  B 1 
ATOM 3913 O O   . SER B 2 94  ? -13.225 -7.378  10.109  1.00 57.07 94  B 1 
ATOM 3914 C CB  . SER B 2 94  ? -14.807 -5.860  12.532  1.00 58.12 94  B 1 
ATOM 3915 O OG  . SER B 2 94  ? -15.877 -5.113  11.974  1.00 53.17 94  B 1 
ATOM 3916 N N   . GLU B 2 95  ? -14.241 -5.521  9.389   1.00 53.19 95  B 1 
ATOM 3917 C CA  . GLU B 2 95  ? -14.340 -5.968  8.001   1.00 53.42 95  B 1 
ATOM 3918 C C   . GLU B 2 95  ? -12.984 -5.915  7.289   1.00 51.50 95  B 1 
ATOM 3919 O O   . GLU B 2 95  ? -12.663 -6.814  6.518   1.00 48.56 95  B 1 
ATOM 3920 C CB  . GLU B 2 95  ? -15.347 -5.114  7.228   1.00 51.24 95  B 1 
ATOM 3921 C CG  . GLU B 2 95  ? -16.783 -5.311  7.715   1.00 47.22 95  B 1 
ATOM 3922 C CD  . GLU B 2 95  ? -17.804 -4.561  6.851   1.00 43.60 95  B 1 
ATOM 3923 O OE1 . GLU B 2 95  ? -19.007 -4.858  7.005   1.00 39.58 95  B 1 
ATOM 3924 O OE2 . GLU B 2 95  ? -17.385 -3.715  6.022   1.00 42.40 95  B 1 
ATOM 3925 N N   . ALA B 2 96  ? -12.169 -4.890  7.569   1.00 51.72 96  B 1 
ATOM 3926 C CA  . ALA B 2 96  ? -10.817 -4.796  7.039   1.00 51.28 96  B 1 
ATOM 3927 C C   . ALA B 2 96  ? -9.948  -5.952  7.557   1.00 50.21 96  B 1 
ATOM 3928 O O   . ALA B 2 96  ? -9.287  -6.605  6.753   1.00 48.38 96  B 1 
ATOM 3929 C CB  . ALA B 2 96  ? -10.229 -3.426  7.383   1.00 49.69 96  B 1 
ATOM 3930 N N   . TYR B 2 97  ? -10.035 -6.266  8.855   1.00 49.44 97  B 1 
ATOM 3931 C CA  . TYR B 2 97  ? -9.316  -7.382  9.465   1.00 49.58 97  B 1 
ATOM 3932 C C   . TYR B 2 97  ? -9.824  -8.749  9.000   1.00 49.13 97  B 1 
ATOM 3933 O O   . TYR B 2 97  ? -9.031  -9.673  8.875   1.00 46.79 97  B 1 
ATOM 3934 C CB  . TYR B 2 97  ? -9.376  -7.274  10.987  1.00 46.70 97  B 1 
ATOM 3935 C CG  . TYR B 2 97  ? -8.497  -6.180  11.570  1.00 44.77 97  B 1 
ATOM 3936 C CD1 . TYR B 2 97  ? -7.110  -6.176  11.323  1.00 40.60 97  B 1 
ATOM 3937 C CD2 . TYR B 2 97  ? -9.048  -5.176  12.385  1.00 40.10 97  B 1 
ATOM 3938 C CE1 . TYR B 2 97  ? -6.291  -5.173  11.854  1.00 36.34 97  B 1 
ATOM 3939 C CE2 . TYR B 2 97  ? -8.236  -4.161  12.925  1.00 38.15 97  B 1 
ATOM 3940 C CZ  . TYR B 2 97  ? -6.855  -4.170  12.656  1.00 37.58 97  B 1 
ATOM 3941 O OH  . TYR B 2 97  ? -6.060  -3.170  13.172  1.00 34.12 97  B 1 
ATOM 3942 N N   . LYS B 2 98  ? -11.093 -8.901  8.659   1.00 43.61 98  B 1 
ATOM 3943 C CA  . LYS B 2 98  ? -11.603 -10.139 8.068   1.00 45.45 98  B 1 
ATOM 3944 C C   . LYS B 2 98  ? -11.057 -10.396 6.656   1.00 44.59 98  B 1 
ATOM 3945 O O   . LYS B 2 98  ? -10.966 -11.547 6.236   1.00 42.31 98  B 1 
ATOM 3946 C CB  . LYS B 2 98  ? -13.134 -10.124 8.019   1.00 45.06 98  B 1 
ATOM 3947 C CG  . LYS B 2 98  ? -13.768 -10.453 9.377   1.00 42.62 98  B 1 
ATOM 3948 C CD  . LYS B 2 98  ? -15.283 -10.322 9.278   1.00 39.74 98  B 1 
ATOM 3949 C CE  . LYS B 2 98  ? -15.928 -10.608 10.632  1.00 35.98 98  B 1 
ATOM 3950 N NZ  . LYS B 2 98  ? -17.407 -10.491 10.571  1.00 33.43 98  B 1 
ATOM 3951 N N   . HIS B 2 99  ? -10.770 -9.333  5.900   1.00 45.59 99  B 1 
ATOM 3952 C CA  . HIS B 2 99  ? -10.265 -9.442  4.542   1.00 46.19 99  B 1 
ATOM 3953 C C   . HIS B 2 99  ? -8.737  -9.396  4.441   1.00 44.34 99  B 1 
ATOM 3954 O O   . HIS B 2 99  ? -8.192  -9.917  3.460   1.00 41.74 99  B 1 
ATOM 3955 C CB  . HIS B 2 99  ? -10.907 -8.362  3.666   1.00 44.32 99  B 1 
ATOM 3956 C CG  . HIS B 2 99  ? -12.347 -8.638  3.371   1.00 42.31 99  B 1 
ATOM 3957 N ND1 . HIS B 2 99  ? -12.873 -9.842  2.915   1.00 38.99 99  B 1 
ATOM 3958 C CD2 . HIS B 2 99  ? -13.408 -7.776  3.465   1.00 38.52 99  B 1 
ATOM 3959 C CE1 . HIS B 2 99  ? -14.192 -9.700  2.760   1.00 37.04 99  B 1 
ATOM 3960 N NE2 . HIS B 2 99  ? -14.560 -8.457  3.074   1.00 37.39 99  B 1 
ATOM 3961 N N   . ALA B 2 100 ? -8.062  -8.786  5.400   1.00 43.22 100 B 1 
ATOM 3962 C CA  . ALA B 2 100 ? -6.635  -8.975  5.560   1.00 44.26 100 B 1 
ATOM 3963 C C   . ALA B 2 100 ? -6.446  -10.360 6.220   1.00 43.52 100 B 1 
ATOM 3964 O O   . ALA B 2 100 ? -7.086  -10.610 7.237   1.00 41.49 100 B 1 
ATOM 3965 C CB  . ALA B 2 100 ? -6.041  -7.838  6.397   1.00 42.65 100 B 1 
ATOM 3966 N N   . PRO B 2 101 ? -5.608  -11.243 5.645   1.00 36.44 101 B 1 
ATOM 3967 C CA  . PRO B 2 101 ? -5.225  -12.462 6.333   1.00 36.97 101 B 1 
ATOM 3968 C C   . PRO B 2 101 ? -4.296  -12.097 7.501   1.00 38.28 101 B 1 
ATOM 3969 O O   . PRO B 2 101 ? -3.108  -12.392 7.481   1.00 36.71 101 B 1 
ATOM 3970 C CB  . PRO B 2 101 ? -4.571  -13.329 5.243   1.00 34.39 101 B 1 
ATOM 3971 C CG  . PRO B 2 101 ? -3.917  -12.293 4.336   1.00 33.79 101 B 1 
ATOM 3972 C CD  . PRO B 2 101 ? -4.878  -11.101 4.399   1.00 37.03 101 B 1 
ATOM 3973 N N   . VAL B 2 102 ? -4.844  -11.384 8.468   1.00 37.15 102 B 1 
ATOM 3974 C CA  . VAL B 2 102 ? -4.164  -11.167 9.733   1.00 38.82 102 B 1 
ATOM 3975 C C   . VAL B 2 102 ? -4.202  -12.518 10.423  1.00 39.08 102 B 1 
ATOM 3976 O O   . VAL B 2 102 ? -5.254  -12.979 10.846  1.00 37.24 102 B 1 
ATOM 3977 C CB  . VAL B 2 102 ? -4.818  -10.069 10.593  1.00 37.23 102 B 1 
ATOM 3978 C CG1 . VAL B 2 102 ? -3.926  -9.749  11.797  1.00 33.72 102 B 1 
ATOM 3979 C CG2 . VAL B 2 102 ? -5.012  -8.773  9.804   1.00 33.61 102 B 1 
ATOM 3980 N N   . MET B 2 103 ? -3.041  -13.163 10.469  1.00 31.25 103 B 1 
ATOM 3981 C CA  . MET B 2 103 ? -2.824  -14.222 11.438  1.00 33.04 103 B 1 
ATOM 3982 C C   . MET B 2 103 ? -2.859  -13.579 12.836  1.00 33.13 103 B 1 
ATOM 3983 O O   . MET B 2 103 ? -1.831  -13.316 13.438  1.00 31.90 103 B 1 
ATOM 3984 C CB  . MET B 2 103 ? -1.497  -14.958 11.181  1.00 32.07 103 B 1 
ATOM 3985 C CG  . MET B 2 103 ? -1.599  -15.988 10.054  1.00 29.09 103 B 1 
ATOM 3986 S SD  . MET B 2 103 ? -0.054  -16.930 9.856   1.00 26.21 103 B 1 
ATOM 3987 C CE  . MET B 2 103 ? -0.647  -18.297 8.847   1.00 24.10 103 B 1 
ATOM 3988 N N   . LEU B 2 104 ? -4.069  -13.293 13.300  1.00 34.79 104 B 1 
ATOM 3989 C CA  . LEU B 2 104 ? -4.320  -13.101 14.718  1.00 36.63 104 B 1 
ATOM 3990 C C   . LEU B 2 104 ? -4.200  -14.480 15.376  1.00 36.33 104 B 1 
ATOM 3991 O O   . LEU B 2 104 ? -5.200  -15.123 15.689  1.00 34.71 104 B 1 
ATOM 3992 C CB  . LEU B 2 104 ? -5.700  -12.444 14.936  1.00 35.29 104 B 1 
ATOM 3993 C CG  . LEU B 2 104 ? -5.714  -10.918 14.731  1.00 32.14 104 B 1 
ATOM 3994 C CD1 . LEU B 2 104 ? -7.147  -10.419 14.542  1.00 28.88 104 B 1 
ATOM 3995 C CD2 . LEU B 2 104 ? -5.110  -10.187 15.933  1.00 31.27 104 B 1 
ATOM 3996 N N   . ASP B 2 105 ? -2.960  -14.937 15.515  1.00 35.08 105 B 1 
ATOM 3997 C CA  . ASP B 2 105 ? -2.681  -16.215 16.175  1.00 38.01 105 B 1 
ATOM 3998 C C   . ASP B 2 105 ? -3.128  -16.211 17.638  1.00 37.96 105 B 1 
ATOM 3999 O O   . ASP B 2 105 ? -3.473  -17.261 18.182  1.00 35.73 105 B 1 
ATOM 4000 C CB  . ASP B 2 105 ? -1.176  -16.536 16.086  1.00 36.40 105 B 1 
ATOM 4001 C CG  . ASP B 2 105 ? -0.753  -17.228 14.789  1.00 33.11 105 B 1 
ATOM 4002 O OD1 . ASP B 2 105 ? -1.595  -17.916 14.170  1.00 29.53 105 B 1 
ATOM 4003 O OD2 . ASP B 2 105 ? 0.442   -17.115 14.449  1.00 29.29 105 B 1 
ATOM 4004 N N   . CYS B 2 106 ? -3.175  -15.034 18.279  1.00 36.64 106 B 1 
ATOM 4005 C CA  . CYS B 2 106 ? -3.666  -14.949 19.644  1.00 38.97 106 B 1 
ATOM 4006 C C   . CYS B 2 106 ? -5.190  -15.102 19.671  1.00 38.41 106 B 1 
ATOM 4007 O O   . CYS B 2 106 ? -5.924  -14.120 19.753  1.00 35.59 106 B 1 
ATOM 4008 C CB  . CYS B 2 106 ? -3.242  -13.668 20.342  1.00 36.57 106 B 1 
ATOM 4009 S SG  . CYS B 2 106 ? -1.539  -13.140 20.252  1.00 32.40 106 B 1 
ATOM 4010 N N   . HIS B 2 107 ? -5.665  -16.329 19.656  1.00 37.29 107 B 1 
ATOM 4011 C CA  . HIS B 2 107 ? -7.073  -16.626 19.899  1.00 40.13 107 B 1 
ATOM 4012 C C   . HIS B 2 107 ? -7.620  -15.933 21.150  1.00 39.50 107 B 1 
ATOM 4013 O O   . HIS B 2 107 ? -8.761  -15.489 21.142  1.00 37.90 107 B 1 
ATOM 4014 C CB  . HIS B 2 107 ? -7.266  -18.143 20.030  1.00 38.62 107 B 1 
ATOM 4015 C CG  . HIS B 2 107 ? -7.564  -18.818 18.728  1.00 36.27 107 B 1 
ATOM 4016 N ND1 . HIS B 2 107 ? -8.761  -18.731 18.036  1.00 33.12 107 B 1 
ATOM 4017 C CD2 . HIS B 2 107 ? -6.762  -19.653 17.992  1.00 31.82 107 B 1 
ATOM 4018 C CE1 . HIS B 2 107 ? -8.669  -19.493 16.930  1.00 31.27 107 B 1 
ATOM 4019 N NE2 . HIS B 2 107 ? -7.476  -20.071 16.875  1.00 31.20 107 B 1 
ATOM 4020 N N   . ALA B 2 108 ? -6.804  -15.822 22.200  1.00 41.64 108 B 1 
ATOM 4021 C CA  . ALA B 2 108 ? -7.195  -15.178 23.446  1.00 45.15 108 B 1 
ATOM 4022 C C   . ALA B 2 108 ? -7.425  -13.673 23.262  1.00 45.82 108 B 1 
ATOM 4023 O O   . ALA B 2 108 ? -8.463  -13.160 23.660  1.00 42.77 108 B 1 
ATOM 4024 C CB  . ALA B 2 108 ? -6.121  -15.463 24.505  1.00 43.58 108 B 1 
ATOM 4025 N N   . ASP B 2 109 ? -6.497  -12.981 22.603  1.00 45.05 109 B 1 
ATOM 4026 C CA  . ASP B 2 109 ? -6.620  -11.542 22.399  1.00 46.50 109 B 1 
ATOM 4027 C C   . ASP B 2 109 ? -7.576  -11.203 21.261  1.00 46.72 109 B 1 
ATOM 4028 O O   . ASP B 2 109 ? -8.213  -10.165 21.300  1.00 44.74 109 B 1 
ATOM 4029 C CB  . ASP B 2 109 ? -5.265  -10.898 22.176  1.00 44.42 109 B 1 
ATOM 4030 C CG  . ASP B 2 109 ? -4.311  -11.077 23.343  1.00 40.10 109 B 1 
ATOM 4031 O OD1 . ASP B 2 109 ? -4.755  -10.897 24.494  1.00 37.45 109 B 1 
ATOM 4032 O OD2 . ASP B 2 109 ? -3.131  -11.369 23.062  1.00 36.47 109 B 1 
ATOM 4033 N N   . ALA B 2 110 ? -7.751  -12.094 20.280  1.00 43.99 110 B 1 
ATOM 4034 C CA  . ALA B 2 110 ? -8.836  -11.978 19.324  1.00 47.57 110 B 1 
ATOM 4035 C C   . ALA B 2 110 ? -10.196 -12.101 20.020  1.00 48.13 110 B 1 
ATOM 4036 O O   . ALA B 2 110 ? -11.107 -11.336 19.722  1.00 47.05 110 B 1 
ATOM 4037 C CB  . ALA B 2 110 ? -8.672  -13.031 18.220  1.00 47.32 110 B 1 
ATOM 4038 N N   . ALA B 2 111 ? -10.318 -13.010 20.989  1.00 47.30 111 B 1 
ATOM 4039 C CA  . ALA B 2 111 ? -11.505 -13.118 21.826  1.00 50.31 111 B 1 
ATOM 4040 C C   . ALA B 2 111 ? -11.671 -11.885 22.729  1.00 50.00 111 B 1 
ATOM 4041 O O   . ALA B 2 111 ? -12.781 -11.377 22.847  1.00 48.53 111 B 1 
ATOM 4042 C CB  . ALA B 2 111 ? -11.447 -14.412 22.640  1.00 50.36 111 B 1 
ATOM 4043 N N   . ALA B 2 112 ? -10.587 -11.349 23.306  1.00 47.77 112 B 1 
ATOM 4044 C CA  . ALA B 2 112 ? -10.613 -10.120 24.093  1.00 50.73 112 B 1 
ATOM 4045 C C   . ALA B 2 112 ? -10.989 -8.904  23.235  1.00 50.86 112 B 1 
ATOM 4046 O O   . ALA B 2 112 ? -11.797 -8.077  23.655  1.00 49.45 112 B 1 
ATOM 4047 C CB  . ALA B 2 112 ? -9.255  -9.931  24.776  1.00 51.02 112 B 1 
ATOM 4048 N N   . LEU B 2 113 ? -10.467 -8.819  22.002  1.00 46.94 113 B 1 
ATOM 4049 C CA  . LEU B 2 113 ? -10.848 -7.806  21.020  1.00 48.88 113 B 1 
ATOM 4050 C C   . LEU B 2 113 ? -12.303 -7.956  20.594  1.00 48.35 113 B 1 
ATOM 4051 O O   . LEU B 2 113 ? -12.995 -6.948  20.495  1.00 47.41 113 B 1 
ATOM 4052 C CB  . LEU B 2 113 ? -9.918  -7.878  19.801  1.00 48.11 113 B 1 
ATOM 4053 C CG  . LEU B 2 113 ? -8.615  -7.086  19.975  1.00 44.86 113 B 1 
ATOM 4054 C CD1 . LEU B 2 113 ? -7.629  -7.435  18.857  1.00 41.89 113 B 1 
ATOM 4055 C CD2 . LEU B 2 113 ? -8.886  -5.583  19.922  1.00 43.52 113 B 1 
ATOM 4056 N N   . CYS B 2 114 ? -12.782 -9.179  20.367  1.00 46.26 114 B 1 
ATOM 4057 C CA  . CYS B 2 114 ? -14.191 -9.427  20.097  1.00 47.86 114 B 1 
ATOM 4058 C C   . CYS B 2 114 ? -15.072 -9.060  21.295  1.00 47.13 114 B 1 
ATOM 4059 O O   . CYS B 2 114 ? -16.077 -8.390  21.099  1.00 46.05 114 B 1 
ATOM 4060 C CB  . CYS B 2 114 ? -14.415 -10.884 19.682  1.00 46.80 114 B 1 
ATOM 4061 S SG  . CYS B 2 114 ? -14.057 -11.079 17.905  1.00 41.67 114 B 1 
ATOM 4062 N N   . ALA B 2 115 ? -14.667 -9.413  22.514  1.00 52.30 115 B 1 
ATOM 4063 C CA  . ALA B 2 115 ? -15.392 -9.045  23.721  1.00 55.86 115 B 1 
ATOM 4064 C C   . ALA B 2 115 ? -15.390 -7.525  23.949  1.00 55.41 115 B 1 
ATOM 4065 O O   . ALA B 2 115 ? -16.428 -6.944  24.268  1.00 55.10 115 B 1 
ATOM 4066 C CB  . ALA B 2 115 ? -14.790 -9.797  24.912  1.00 56.20 115 B 1 
ATOM 4067 N N   . ALA B 2 116 ? -14.248 -6.856  23.722  1.00 55.86 116 B 1 
ATOM 4068 C CA  . ALA B 2 116 ? -14.160 -5.405  23.783  1.00 58.30 116 B 1 
ATOM 4069 C C   . ALA B 2 116 ? -14.983 -4.735  22.668  1.00 58.33 116 B 1 
ATOM 4070 O O   . ALA B 2 116 ? -15.622 -3.714  22.899  1.00 57.02 116 B 1 
ATOM 4071 C CB  . ALA B 2 116 ? -12.688 -4.983  23.710  1.00 57.97 116 B 1 
ATOM 4072 N N   . TYR B 2 117 ? -15.008 -5.334  21.476  1.00 52.39 117 B 1 
ATOM 4073 C CA  . TYR B 2 117 ? -15.842 -4.885  20.370  1.00 54.55 117 B 1 
ATOM 4074 C C   . TYR B 2 117 ? -17.327 -5.083  20.677  1.00 54.39 117 B 1 
ATOM 4075 O O   . TYR B 2 117 ? -18.100 -4.153  20.484  1.00 53.23 117 B 1 
ATOM 4076 C CB  . TYR B 2 117 ? -15.437 -5.613  19.088  1.00 53.14 117 B 1 
ATOM 4077 C CG  . TYR B 2 117 ? -16.190 -5.139  17.863  1.00 49.24 117 B 1 
ATOM 4078 C CD1 . TYR B 2 117 ? -17.359 -5.799  17.435  1.00 46.23 117 B 1 
ATOM 4079 C CD2 . TYR B 2 117 ? -15.735 -4.013  17.161  1.00 46.96 117 B 1 
ATOM 4080 C CE1 . TYR B 2 117 ? -18.066 -5.341  16.310  1.00 43.81 117 B 1 
ATOM 4081 C CE2 . TYR B 2 117 ? -16.436 -3.539  16.029  1.00 44.66 117 B 1 
ATOM 4082 C CZ  . TYR B 2 117 ? -17.596 -4.208  15.616  1.00 43.85 117 B 1 
ATOM 4083 O OH  . TYR B 2 117 ? -18.290 -3.737  14.513  1.00 42.40 117 B 1 
ATOM 4084 N N   . GLU B 2 118 ? -17.725 -6.228  21.196  1.00 51.17 118 B 1 
ATOM 4085 C CA  . GLU B 2 118 ? -19.100 -6.478  21.628  1.00 53.84 118 B 1 
ATOM 4086 C C   . GLU B 2 118 ? -19.510 -5.542  22.764  1.00 53.60 118 B 1 
ATOM 4087 O O   . GLU B 2 118 ? -20.590 -4.960  22.707  1.00 54.25 118 B 1 
ATOM 4088 C CB  . GLU B 2 118 ? -19.288 -7.939  22.057  1.00 52.73 118 B 1 
ATOM 4089 C CG  . GLU B 2 118 ? -19.393 -8.874  20.844  1.00 49.25 118 B 1 
ATOM 4090 C CD  . GLU B 2 118 ? -19.697 -10.323 21.229  1.00 46.37 118 B 1 
ATOM 4091 O OE1 . GLU B 2 118 ? -19.988 -11.105 20.291  1.00 41.94 118 B 1 
ATOM 4092 O OE2 . GLU B 2 118 ? -19.659 -10.658 22.438  1.00 44.19 118 B 1 
ATOM 4093 N N   . ALA B 2 119 ? -18.634 -5.308  23.739  1.00 56.85 119 B 1 
ATOM 4094 C CA  . ALA B 2 119 ? -18.870 -4.333  24.793  1.00 59.12 119 B 1 
ATOM 4095 C C   . ALA B 2 119 ? -19.030 -2.911  24.231  1.00 58.79 119 B 1 
ATOM 4096 O O   . ALA B 2 119 ? -19.943 -2.188  24.630  1.00 57.73 119 B 1 
ATOM 4097 C CB  . ALA B 2 119 ? -17.730 -4.412  25.817  1.00 59.71 119 B 1 
ATOM 4098 N N   . GLN B 2 120 ? -18.208 -2.521  23.251  1.00 51.60 120 B 1 
ATOM 4099 C CA  . GLN B 2 120 ? -18.346 -1.238  22.563  1.00 54.23 120 B 1 
ATOM 4100 C C   . GLN B 2 120 ? -19.605 -1.162  21.706  1.00 53.38 120 B 1 
ATOM 4101 O O   . GLN B 2 120 ? -20.222 -0.100  21.651  1.00 54.03 120 B 1 
ATOM 4102 C CB  . GLN B 2 120 ? -17.135 -0.973  21.680  1.00 54.08 120 B 1 
ATOM 4103 C CG  . GLN B 2 120 ? -15.940 -0.494  22.492  1.00 50.54 120 B 1 
ATOM 4104 C CD  . GLN B 2 120 ? -14.672 -0.492  21.646  1.00 46.94 120 B 1 
ATOM 4105 O OE1 . GLN B 2 120 ? -14.663 -0.158  20.467  1.00 44.18 120 B 1 
ATOM 4106 N NE2 . GLN B 2 120 ? -13.569 -0.881  22.214  1.00 42.49 120 B 1 
ATOM 4107 N N   . VAL B 2 121 ? -19.980 -2.241  21.037  1.00 51.52 121 B 1 
ATOM 4108 C CA  . VAL B 2 121 ? -21.235 -2.304  20.278  1.00 53.62 121 B 1 
ATOM 4109 C C   . VAL B 2 121 ? -22.423 -2.211  21.226  1.00 54.11 121 B 1 
ATOM 4110 O O   . VAL B 2 121 ? -23.356 -1.466  20.942  1.00 52.62 121 B 1 
ATOM 4111 C CB  . VAL B 2 121 ? -21.303 -3.566  19.401  1.00 53.03 121 B 1 
ATOM 4112 C CG1 . VAL B 2 121 ? -22.682 -3.765  18.769  1.00 47.77 121 B 1 
ATOM 4113 C CG2 . VAL B 2 121 ? -20.296 -3.468  18.243  1.00 49.93 121 B 1 
ATOM 4114 N N   . HIS B 2 122 ? -22.373 -2.876  22.373  1.00 53.64 122 B 1 
ATOM 4115 C CA  . HIS B 2 122 ? -23.384 -2.724  23.408  1.00 54.55 122 B 1 
ATOM 4116 C C   . HIS B 2 122 ? -23.429 -1.305  23.968  1.00 52.42 122 B 1 
ATOM 4117 O O   . HIS B 2 122 ? -24.512 -0.747  24.110  1.00 53.01 122 B 1 
ATOM 4118 C CB  . HIS B 2 122 ? -23.167 -3.754  24.529  1.00 55.07 122 B 1 
ATOM 4119 C CG  . HIS B 2 122 ? -23.941 -5.012  24.281  1.00 53.05 122 B 1 
ATOM 4120 N ND1 . HIS B 2 122 ? -25.316 -5.129  24.378  1.00 48.75 122 B 1 
ATOM 4121 C CD2 . HIS B 2 122 ? -23.473 -6.241  23.908  1.00 47.95 122 B 1 
ATOM 4122 C CE1 . HIS B 2 122 ? -25.651 -6.398  24.073  1.00 46.41 122 B 1 
ATOM 4123 N NE2 . HIS B 2 122 ? -24.563 -7.105  23.782  1.00 46.76 122 B 1 
ATOM 4124 N N   . TYR B 2 123 ? -22.269 -0.687  24.207  1.00 51.99 123 B 1 
ATOM 4125 C CA  . TYR B 2 123 ? -22.195 0.700   24.669  1.00 54.72 123 B 1 
ATOM 4126 C C   . TYR B 2 123 ? -22.663 1.689   23.587  1.00 54.02 123 B 1 
ATOM 4127 O O   . TYR B 2 123 ? -23.416 2.612   23.884  1.00 52.98 123 B 1 
ATOM 4128 C CB  . TYR B 2 123 ? -20.772 1.005   25.140  1.00 53.73 123 B 1 
ATOM 4129 C CG  . TYR B 2 123 ? -20.697 2.240   26.015  1.00 50.50 123 B 1 
ATOM 4130 C CD1 . TYR B 2 123 ? -20.302 3.474   25.480  1.00 47.88 123 B 1 
ATOM 4131 C CD2 . TYR B 2 123 ? -21.047 2.147   27.378  1.00 46.76 123 B 1 
ATOM 4132 C CE1 . TYR B 2 123 ? -20.243 4.615   26.304  1.00 41.87 123 B 1 
ATOM 4133 C CE2 . TYR B 2 123 ? -20.991 3.278   28.204  1.00 44.09 123 B 1 
ATOM 4134 C CZ  . TYR B 2 123 ? -20.587 4.514   27.669  1.00 42.99 123 B 1 
ATOM 4135 O OH  . TYR B 2 123 ? -20.526 5.629   28.471  1.00 41.24 123 B 1 
ATOM 4136 N N   . ALA B 2 124 ? -22.297 1.460   22.327  1.00 53.23 124 B 1 
ATOM 4137 C CA  . ALA B 2 124 ? -22.787 2.243   21.203  1.00 55.58 124 B 1 
ATOM 4138 C C   . ALA B 2 124 ? -24.299 2.076   20.998  1.00 54.46 124 B 1 
ATOM 4139 O O   . ALA B 2 124 ? -24.984 3.050   20.709  1.00 52.77 124 B 1 
ATOM 4140 C CB  . ALA B 2 124 ? -22.015 1.859   19.938  1.00 55.24 124 B 1 
ATOM 4141 N N   . ASN B 2 125 ? -24.830 0.870   21.194  1.00 49.69 125 B 1 
ATOM 4142 C CA  . ASN B 2 125 ? -26.267 0.630   21.175  1.00 51.35 125 B 1 
ATOM 4143 C C   . ASN B 2 125 ? -26.961 1.321   22.355  1.00 49.57 125 B 1 
ATOM 4144 O O   . ASN B 2 125 ? -28.014 1.921   22.159  1.00 49.49 125 B 1 
ATOM 4145 C CB  . ASN B 2 125 ? -26.552 -0.875  21.161  1.00 51.01 125 B 1 
ATOM 4146 C CG  . ASN B 2 125 ? -26.337 -1.506  19.791  1.00 47.55 125 B 1 
ATOM 4147 O OD1 . ASN B 2 125 ? -26.318 -0.867  18.757  1.00 45.83 125 B 1 
ATOM 4148 N ND2 . ASN B 2 125 ? -26.211 -2.818  19.745  1.00 45.32 125 B 1 
ATOM 4149 N N   . LEU B 2 126 ? -26.344 1.313   23.532  1.00 47.26 126 B 1 
ATOM 4150 C CA  . LEU B 2 126 ? -26.850 2.081   24.670  1.00 51.51 126 B 1 
ATOM 4151 C C   . LEU B 2 126 ? -26.839 3.583   24.387  1.00 51.14 126 B 1 
ATOM 4152 O O   . LEU B 2 126 ? -27.841 4.256   24.643  1.00 49.98 126 B 1 
ATOM 4153 C CB  . LEU B 2 126 ? -26.025 1.750   25.925  1.00 50.74 126 B 1 
ATOM 4154 C CG  . LEU B 2 126 ? -26.550 0.514   26.678  1.00 48.05 126 B 1 
ATOM 4155 C CD1 . LEU B 2 126 ? -25.475 -0.037  27.600  1.00 43.96 126 B 1 
ATOM 4156 C CD2 . LEU B 2 126 ? -27.777 0.876   27.526  1.00 46.45 126 B 1 
ATOM 4157 N N   . LEU B 2 127 ? -25.760 4.113   23.804  1.00 50.38 127 B 1 
ATOM 4158 C CA  . LEU B 2 127 ? -25.673 5.512   23.388  1.00 53.24 127 B 1 
ATOM 4159 C C   . LEU B 2 127 ? -26.675 5.850   22.278  1.00 52.74 127 B 1 
ATOM 4160 O O   . LEU B 2 127 ? -27.316 6.901   22.346  1.00 51.65 127 B 1 
ATOM 4161 C CB  . LEU B 2 127 ? -24.250 5.845   22.945  1.00 52.87 127 B 1 
ATOM 4162 C CG  . LEU B 2 127 ? -23.250 6.035   24.099  1.00 50.38 127 B 1 
ATOM 4163 C CD1 . LEU B 2 127 ? -21.845 6.158   23.516  1.00 46.49 127 B 1 
ATOM 4164 C CD2 . LEU B 2 127 ? -23.540 7.297   24.901  1.00 49.73 127 B 1 
ATOM 4165 N N   . THR B 2 128 ? -26.858 4.976   21.292  1.00 52.18 128 B 1 
ATOM 4166 C CA  . THR B 2 128 ? -27.875 5.194   20.255  1.00 53.95 128 B 1 
ATOM 4167 C C   . THR B 2 128 ? -29.293 5.127   20.819  1.00 53.03 128 B 1 
ATOM 4168 O O   . THR B 2 128 ? -30.123 5.944   20.430  1.00 52.41 128 B 1 
ATOM 4169 C CB  . THR B 2 128 ? -27.758 4.250   19.058  1.00 52.94 128 B 1 
ATOM 4170 O OG1 . THR B 2 128 ? -27.549 2.915   19.431  1.00 49.52 128 B 1 
ATOM 4171 C CG2 . THR B 2 128 ? -26.604 4.641   18.136  1.00 49.49 128 B 1 
ATOM 4172 N N   . VAL B 2 129 ? -29.555 4.245   21.774  1.00 52.24 129 B 1 
ATOM 4173 C CA  . VAL B 2 129 ? -30.842 4.219   22.490  1.00 55.41 129 B 1 
ATOM 4174 C C   . VAL B 2 129 ? -31.025 5.477   23.344  1.00 54.19 129 B 1 
ATOM 4175 O O   . VAL B 2 129 ? -32.121 6.043   23.354  1.00 53.61 129 B 1 
ATOM 4176 C CB  . VAL B 2 129 ? -30.977 2.938   23.337  1.00 54.44 129 B 1 
ATOM 4177 C CG1 . VAL B 2 129 ? -32.212 2.955   24.243  1.00 49.17 129 B 1 
ATOM 4178 C CG2 . VAL B 2 129 ? -31.120 1.708   22.434  1.00 50.41 129 B 1 
ATOM 4179 N N   . MET B 2 130 ? -29.970 5.976   24.000  1.00 53.92 130 B 1 
ATOM 4180 C CA  . MET B 2 130 ? -30.043 7.256   24.714  1.00 54.38 130 B 1 
ATOM 4181 C C   . MET B 2 130 ? -30.243 8.440   23.769  1.00 52.04 130 B 1 
ATOM 4182 O O   . MET B 2 130 ? -31.046 9.314   24.066  1.00 51.50 130 B 1 
ATOM 4183 C CB  . MET B 2 130 ? -28.804 7.484   25.587  1.00 54.18 130 B 1 
ATOM 4184 C CG  . MET B 2 130 ? -28.881 6.700   26.912  1.00 51.35 130 B 1 
ATOM 4185 S SD  . MET B 2 130 ? -27.913 7.475   28.218  1.00 47.87 130 B 1 
ATOM 4186 C CE  . MET B 2 130 ? -28.327 6.415   29.598  1.00 42.15 130 B 1 
ATOM 4187 N N   . HIS B 2 131 ? -29.566 8.454   22.613  1.00 53.79 131 B 1 
ATOM 4188 C CA  . HIS B 2 131 ? -29.777 9.479   21.598  1.00 53.96 131 B 1 
ATOM 4189 C C   . HIS B 2 131 ? -31.149 9.384   20.927  1.00 50.61 131 B 1 
ATOM 4190 O O   . HIS B 2 131 ? -31.720 10.416  20.599  1.00 51.11 131 B 1 
ATOM 4191 C CB  . HIS B 2 131 ? -28.657 9.448   20.567  1.00 53.35 131 B 1 
ATOM 4192 C CG  . HIS B 2 131 ? -27.434 10.202  21.015  1.00 52.34 131 B 1 
ATOM 4193 N ND1 . HIS B 2 131 ? -27.380 11.548  21.288  1.00 47.84 131 B 1 
ATOM 4194 C CD2 . HIS B 2 131 ? -26.170 9.713   21.203  1.00 47.23 131 B 1 
ATOM 4195 C CE1 . HIS B 2 131 ? -26.113 11.858  21.644  1.00 45.94 131 B 1 
ATOM 4196 N NE2 . HIS B 2 131 ? -25.355 10.769  21.603  1.00 45.59 131 B 1 
ATOM 4197 N N   . GLN B 2 132 ? -31.709 8.192   20.765  1.00 46.26 132 B 1 
ATOM 4198 C CA  . GLN B 2 132 ? -33.098 8.028   20.334  1.00 50.76 132 B 1 
ATOM 4199 C C   . GLN B 2 132 ? -34.102 8.541   21.373  1.00 49.14 132 B 1 
ATOM 4200 O O   . GLN B 2 132 ? -35.200 8.931   20.996  1.00 48.81 132 B 1 
ATOM 4201 C CB  . GLN B 2 132 ? -33.402 6.559   20.031  1.00 51.16 132 B 1 
ATOM 4202 C CG  . GLN B 2 132 ? -32.926 6.142   18.639  1.00 48.97 132 B 1 
ATOM 4203 C CD  . GLN B 2 132 ? -33.260 4.678   18.332  1.00 44.79 132 B 1 
ATOM 4204 O OE1 . GLN B 2 132 ? -33.648 3.895   19.176  1.00 42.41 132 B 1 
ATOM 4205 N NE2 . GLN B 2 132 ? -33.123 4.263   17.099  1.00 39.79 132 B 1 
ATOM 4206 N N   . ARG B 2 133 ? -33.728 8.543   22.665  1.00 42.50 133 B 1 
ATOM 4207 C CA  . ARG B 2 133 ? -34.595 9.101   23.714  1.00 44.73 133 B 1 
ATOM 4208 C C   . ARG B 2 133 ? -34.569 10.619  23.773  1.00 42.34 133 B 1 
ATOM 4209 O O   . ARG B 2 133 ? -35.534 11.182  24.277  1.00 41.55 133 B 1 
ATOM 4210 C CB  . ARG B 2 133 ? -34.240 8.524   25.085  1.00 44.16 133 B 1 
ATOM 4211 C CG  . ARG B 2 133 ? -34.864 7.150   25.302  1.00 41.75 133 B 1 
ATOM 4212 C CD  . ARG B 2 133 ? -34.601 6.716   26.736  1.00 42.10 133 B 1 
ATOM 4213 N NE  . ARG B 2 133 ? -35.292 5.450   27.055  1.00 37.34 133 B 1 
ATOM 4214 C CZ  . ARG B 2 133 ? -35.372 4.893   28.256  1.00 35.32 133 B 1 
ATOM 4215 N NH1 . ARG B 2 133 ? -34.812 5.439   29.300  1.00 32.79 133 B 1 
ATOM 4216 N NH2 . ARG B 2 133 ? -36.016 3.789   28.410  1.00 31.82 133 B 1 
ATOM 4217 N N   . MET B 2 134 ? -33.507 11.278  23.308  1.00 43.69 134 B 1 
ATOM 4218 C CA  . MET B 2 134 ? -33.617 12.710  23.078  1.00 45.00 134 B 1 
ATOM 4219 C C   . MET B 2 134 ? -34.515 12.887  21.857  1.00 42.79 134 B 1 
ATOM 4220 O O   . MET B 2 134 ? -34.218 12.310  20.807  1.00 41.51 134 B 1 
ATOM 4221 C CB  . MET B 2 134 ? -32.258 13.396  22.914  1.00 44.69 134 B 1 
ATOM 4222 C CG  . MET B 2 134 ? -31.648 13.687  24.290  1.00 41.65 134 B 1 
ATOM 4223 S SD  . MET B 2 134 ? -30.573 15.145  24.361  1.00 38.45 134 B 1 
ATOM 4224 C CE  . MET B 2 134 ? -28.963 14.364  24.131  1.00 35.11 134 B 1 
ATOM 4225 N N   . PRO B 2 135 ? -35.625 13.653  21.985  1.00 38.60 135 B 1 
ATOM 4226 C CA  . PRO B 2 135 ? -36.497 13.914  20.868  1.00 40.47 135 B 1 
ATOM 4227 C C   . PRO B 2 135 ? -35.713 14.769  19.876  1.00 39.85 135 B 1 
ATOM 4228 O O   . PRO B 2 135 ? -35.719 15.994  19.939  1.00 38.88 135 B 1 
ATOM 4229 C CB  . PRO B 2 135 ? -37.723 14.613  21.464  1.00 38.94 135 B 1 
ATOM 4230 C CG  . PRO B 2 135 ? -37.161 15.323  22.692  1.00 38.67 135 B 1 
ATOM 4231 C CD  . PRO B 2 135 ? -36.048 14.395  23.156  1.00 42.88 135 B 1 
ATOM 4232 N N   . VAL B 2 136 ? -34.990 14.109  18.991  1.00 36.38 136 B 1 
ATOM 4233 C CA  . VAL B 2 136 ? -34.535 14.740  17.775  1.00 38.89 136 B 1 
ATOM 4234 C C   . VAL B 2 136 ? -35.819 15.142  17.086  1.00 37.96 136 B 1 
ATOM 4235 O O   . VAL B 2 136 ? -36.573 14.269  16.644  1.00 36.10 136 B 1 
ATOM 4236 C CB  . VAL B 2 136 ? -33.685 13.802  16.895  1.00 37.31 136 B 1 
ATOM 4237 C CG1 . VAL B 2 136 ? -33.224 14.525  15.624  1.00 34.57 136 B 1 
ATOM 4238 C CG2 . VAL B 2 136 ? -32.440 13.327  17.647  1.00 36.35 136 B 1 
ATOM 4239 N N   . VAL B 2 137 ? -36.098 16.460  17.061  1.00 34.80 137 B 1 
ATOM 4240 C CA  . VAL B 2 137 ? -37.196 17.005  16.275  1.00 38.52 137 B 1 
ATOM 4241 C C   . VAL B 2 137 ? -36.852 16.651  14.836  1.00 37.77 137 B 1 
ATOM 4242 O O   . VAL B 2 137 ? -36.081 17.339  14.172  1.00 36.11 137 B 1 
ATOM 4243 C CB  . VAL B 2 137 ? -37.371 18.521  16.486  1.00 37.02 137 B 1 
ATOM 4244 C CG1 . VAL B 2 137 ? -38.564 19.046  15.685  1.00 33.89 137 B 1 
ATOM 4245 C CG2 . VAL B 2 137 ? -37.618 18.840  17.966  1.00 34.79 137 B 1 
ATOM 4246 N N   . SER B 2 138 ? -37.323 15.497  14.418  1.00 34.46 138 B 1 
ATOM 4247 C CA  . SER B 2 138 ? -37.109 14.997  13.083  1.00 37.78 138 B 1 
ATOM 4248 C C   . SER B 2 138 ? -37.868 15.946  12.181  1.00 37.28 138 B 1 
ATOM 4249 O O   . SER B 2 138 ? -39.095 15.883  12.130  1.00 35.81 138 B 1 
ATOM 4250 C CB  . SER B 2 138 ? -37.596 13.548  12.952  1.00 35.82 138 B 1 
ATOM 4251 O OG  . SER B 2 138 ? -38.936 13.404  13.361  1.00 33.92 138 B 1 
ATOM 4252 N N   . HIS B 2 139 ? -37.135 16.863  11.526  1.00 35.05 139 B 1 
ATOM 4253 C CA  . HIS B 2 139 ? -37.729 17.591  10.426  1.00 39.16 139 B 1 
ATOM 4254 C C   . HIS B 2 139 ? -38.390 16.553  9.525   1.00 38.04 139 B 1 
ATOM 4255 O O   . HIS B 2 139 ? -37.747 15.541  9.232   1.00 36.42 139 B 1 
ATOM 4256 C CB  . HIS B 2 139 ? -36.686 18.411  9.674   1.00 36.37 139 B 1 
ATOM 4257 C CG  . HIS B 2 139 ? -36.480 19.756  10.310  1.00 35.62 139 B 1 
ATOM 4258 N ND1 . HIS B 2 139 ? -37.373 20.804  10.287  1.00 33.45 139 B 1 
ATOM 4259 C CD2 . HIS B 2 139 ? -35.388 20.185  11.020  1.00 33.47 139 B 1 
ATOM 4260 C CE1 . HIS B 2 139 ? -36.830 21.825  10.963  1.00 30.85 139 B 1 
ATOM 4261 N NE2 . HIS B 2 139 ? -35.634 21.489  11.429  1.00 31.39 139 B 1 
ATOM 4262 N N   . PRO B 2 140 ? -39.660 16.750  9.174   1.00 37.68 140 B 1 
ATOM 4263 C CA  . PRO B 2 140 ? -40.402 15.746  8.447   1.00 40.20 140 B 1 
ATOM 4264 C C   . PRO B 2 140 ? -39.638 15.481  7.158   1.00 40.35 140 B 1 
ATOM 4265 O O   . PRO B 2 140 ? -39.568 16.338  6.280   1.00 38.97 140 B 1 
ATOM 4266 C CB  . PRO B 2 140 ? -41.807 16.330  8.238   1.00 37.98 140 B 1 
ATOM 4267 C CG  . PRO B 2 140 ? -41.600 17.833  8.354   1.00 38.01 140 B 1 
ATOM 4268 C CD  . PRO B 2 140 ? -40.452 17.953  9.351   1.00 42.55 140 B 1 
ATOM 4269 N N   . ALA B 2 141 ? -39.015 14.322  7.087   1.00 35.02 141 B 1 
ATOM 4270 C CA  . ALA B 2 141 ? -38.500 13.830  5.833   1.00 38.26 141 B 1 
ATOM 4271 C C   . ALA B 2 141 ? -39.719 13.791  4.923   1.00 37.81 141 B 1 
ATOM 4272 O O   . ALA B 2 141 ? -40.650 13.037  5.199   1.00 36.40 141 B 1 
ATOM 4273 C CB  . ALA B 2 141 ? -37.869 12.456  6.034   1.00 36.83 141 B 1 
ATOM 4274 N N   . VAL B 2 142 ? -39.749 14.674  3.914   1.00 34.61 142 B 1 
ATOM 4275 C CA  . VAL B 2 142 ? -40.821 14.680  2.933   1.00 38.12 142 B 1 
ATOM 4276 C C   . VAL B 2 142 ? -40.778 13.304  2.304   1.00 37.65 142 B 1 
ATOM 4277 O O   . VAL B 2 142 ? -39.894 13.005  1.501   1.00 36.13 142 B 1 
ATOM 4278 C CB  . VAL B 2 142 ? -40.663 15.805  1.895   1.00 36.73 142 B 1 
ATOM 4279 C CG1 . VAL B 2 142 ? -41.783 15.760  0.857   1.00 33.39 142 B 1 
ATOM 4280 C CG2 . VAL B 2 142 ? -40.699 17.178  2.581   1.00 34.84 142 B 1 
ATOM 4281 N N   . ALA B 2 143 ? -41.643 12.440  2.797   1.00 33.98 143 B 1 
ATOM 4282 C CA  . ALA B 2 143 ? -41.773 11.095  2.285   1.00 38.33 143 B 1 
ATOM 4283 C C   . ALA B 2 143 ? -42.201 11.280  0.841   1.00 38.22 143 B 1 
ATOM 4284 O O   . ALA B 2 143 ? -43.339 11.661  0.583   1.00 36.96 143 B 1 
ATOM 4285 C CB  . ALA B 2 143 ? -42.791 10.322  3.141   1.00 36.81 143 B 1 
ATOM 4286 N N   . ILE B 2 144 ? -41.260 11.082  -0.094  1.00 35.72 144 B 1 
ATOM 4287 C CA  . ILE B 2 144 ? -41.613 10.973  -1.502  1.00 38.77 144 B 1 
ATOM 4288 C C   . ILE B 2 144 ? -42.679 9.892   -1.527  1.00 38.26 144 B 1 
ATOM 4289 O O   . ILE B 2 144 ? -42.393 8.785   -1.060  1.00 36.56 144 B 1 
ATOM 4290 C CB  . ILE B 2 144 ? -40.405 10.610  -2.381  1.00 37.11 144 B 1 
ATOM 4291 C CG1 . ILE B 2 144 ? -39.319 11.704  -2.271  1.00 35.34 144 B 1 
ATOM 4292 C CG2 . ILE B 2 144 ? -40.851 10.434  -3.844  1.00 36.54 144 B 1 
ATOM 4293 C CD1 . ILE B 2 144 ? -38.003 11.354  -2.977  1.00 34.62 144 B 1 
ATOM 4294 N N   . PRO B 2 145 ? -43.905 10.220  -1.936  1.00 36.36 145 B 1 
ATOM 4295 C CA  . PRO B 2 145 ? -45.011 9.299   -1.789  1.00 39.38 145 B 1 
ATOM 4296 C C   . PRO B 2 145 ? -44.605 8.006   -2.482  1.00 39.42 145 B 1 
ATOM 4297 O O   . PRO B 2 145 ? -44.213 8.049   -3.649  1.00 37.91 145 B 1 
ATOM 4298 C CB  . PRO B 2 145 ? -46.231 9.985   -2.418  1.00 37.16 145 B 1 
ATOM 4299 C CG  . PRO B 2 145 ? -45.614 11.031  -3.342  1.00 37.04 145 B 1 
ATOM 4300 C CD  . PRO B 2 145 ? -44.333 11.418  -2.631  1.00 40.73 145 B 1 
ATOM 4301 N N   . PRO B 2 146 ? -44.605 6.874   -1.782  1.00 36.28 146 B 1 
ATOM 4302 C CA  . PRO B 2 146 ? -44.322 5.618   -2.428  1.00 38.80 146 B 1 
ATOM 4303 C C   . PRO B 2 146 ? -45.383 5.472   -3.512  1.00 38.41 146 B 1 
ATOM 4304 O O   . PRO B 2 146 ? -46.572 5.458   -3.199  1.00 36.86 146 B 1 
ATOM 4305 C CB  . PRO B 2 146 ? -44.400 4.547   -1.337  1.00 37.06 146 B 1 
ATOM 4306 C CG  . PRO B 2 146 ? -45.332 5.156   -0.288  1.00 37.04 146 B 1 
ATOM 4307 C CD  . PRO B 2 146 ? -45.061 6.656   -0.410  1.00 41.36 146 B 1 
ATOM 4308 N N   . VAL B 2 147 ? -44.949 5.458   -4.771  1.00 35.18 147 B 1 
ATOM 4309 C CA  . VAL B 2 147 ? -45.864 5.194   -5.873  1.00 38.21 147 B 1 
ATOM 4310 C C   . VAL B 2 147 ? -46.479 3.847   -5.554  1.00 37.79 147 B 1 
ATOM 4311 O O   . VAL B 2 147 ? -45.778 2.830   -5.548  1.00 35.98 147 B 1 
ATOM 4312 C CB  . VAL B 2 147 ? -45.149 5.199   -7.236  1.00 35.85 147 B 1 
ATOM 4313 C CG1 . VAL B 2 147 ? -46.124 4.882   -8.368  1.00 33.37 147 B 1 
ATOM 4314 C CG2 . VAL B 2 147 ? -44.512 6.567   -7.505  1.00 35.42 147 B 1 
ATOM 4315 N N   . SER B 2 148 ? -47.749 3.877   -5.172  1.00 35.40 148 B 1 
ATOM 4316 C CA  . SER B 2 148 ? -48.478 2.702   -4.751  1.00 38.50 148 B 1 
ATOM 4317 C C   . SER B 2 148 ? -48.556 1.778   -5.955  1.00 37.39 148 B 1 
ATOM 4318 O O   . SER B 2 148 ? -49.353 2.009   -6.861  1.00 36.05 148 B 1 
ATOM 4319 C CB  . SER B 2 148 ? -49.866 3.090   -4.239  1.00 37.32 148 B 1 
ATOM 4320 O OG  . SER B 2 148 ? -50.549 3.870   -5.196  1.00 34.97 148 B 1 
ATOM 4321 N N   . LEU B 2 149 ? -47.704 0.758   -5.977  1.00 32.71 149 B 1 
ATOM 4322 C CA  . LEU B 2 149 ? -47.951 -0.385  -6.825  1.00 37.56 149 B 1 
ATOM 4323 C C   . LEU B 2 149 ? -49.302 -0.939  -6.372  1.00 36.25 149 B 1 
ATOM 4324 O O   . LEU B 2 149 ? -49.433 -1.421  -5.247  1.00 34.70 149 B 1 
ATOM 4325 C CB  . LEU B 2 149 ? -46.817 -1.409  -6.695  1.00 35.41 149 B 1 
ATOM 4326 C CG  . LEU B 2 149 ? -45.674 -1.163  -7.697  1.00 33.39 149 B 1 
ATOM 4327 C CD1 . LEU B 2 149 ? -44.417 -1.901  -7.261  1.00 32.76 149 B 1 
ATOM 4328 C CD2 . LEU B 2 149 ? -46.057 -1.646  -9.096  1.00 35.29 149 B 1 
ATOM 4329 N N   . PHE B 2 150 ? -50.289 -0.809  -7.247  1.00 30.17 150 B 1 
ATOM 4330 C CA  . PHE B 2 150 ? -51.639 -1.348  -7.117  1.00 33.69 150 B 1 
ATOM 4331 C C   . PHE B 2 150 ? -51.594 -2.884  -7.172  1.00 32.36 150 B 1 
ATOM 4332 O O   . PHE B 2 150 ? -52.131 -3.501  -8.087  1.00 31.17 150 B 1 
ATOM 4333 C CB  . PHE B 2 150 ? -52.522 -0.775  -8.231  1.00 31.78 150 B 1 
ATOM 4334 C CG  . PHE B 2 150 ? -53.122 0.593   -7.990  1.00 31.60 150 B 1 
ATOM 4335 C CD1 . PHE B 2 150 ? -54.439 0.687   -7.505  1.00 31.78 150 B 1 
ATOM 4336 C CD2 . PHE B 2 150 ? -52.423 1.764   -8.313  1.00 32.70 150 B 1 
ATOM 4337 C CE1 . PHE B 2 150 ? -55.050 1.942   -7.357  1.00 30.86 150 B 1 
ATOM 4338 C CE2 . PHE B 2 150 ? -53.027 3.019   -8.157  1.00 30.38 150 B 1 
ATOM 4339 C CZ  . PHE B 2 150 ? -54.346 3.119   -7.684  1.00 29.54 150 B 1 
ATOM 4340 N N   . ALA B 2 151 ? -50.916 -3.509  -6.227  1.00 35.04 151 B 1 
ATOM 4341 C CA  . ALA B 2 151 ? -51.137 -4.924  -6.009  1.00 40.07 151 B 1 
ATOM 4342 C C   . ALA B 2 151 ? -52.458 -5.039  -5.257  1.00 39.28 151 B 1 
ATOM 4343 O O   . ALA B 2 151 ? -52.521 -4.745  -4.062  1.00 37.81 151 B 1 
ATOM 4344 C CB  . ALA B 2 151 ? -49.944 -5.519  -5.263  1.00 38.80 151 B 1 
ATOM 4345 N N   . GLU B 2 152 ? -53.509 -5.452  -5.972  1.00 33.40 152 B 1 
ATOM 4346 C CA  . GLU B 2 152 ? -54.883 -5.650  -5.480  1.00 35.50 152 B 1 
ATOM 4347 C C   . GLU B 2 152 ? -55.038 -6.813  -4.473  1.00 34.37 152 B 1 
ATOM 4348 O O   . GLU B 2 152 ? -56.117 -7.374  -4.353  1.00 33.25 152 B 1 
ATOM 4349 C CB  . GLU B 2 152 ? -55.829 -5.898  -6.666  1.00 34.12 152 B 1 
ATOM 4350 C CG  . GLU B 2 152 ? -56.141 -4.679  -7.527  1.00 32.68 152 B 1 
ATOM 4351 C CD  . GLU B 2 152 ? -57.183 -4.995  -8.607  1.00 31.96 152 B 1 
ATOM 4352 O OE1 . GLU B 2 152 ? -57.965 -4.076  -8.951  1.00 30.20 152 B 1 
ATOM 4353 O OE2 . GLU B 2 152 ? -57.189 -6.143  -9.116  1.00 33.01 152 B 1 
ATOM 4354 N N   . ALA B 2 153 ? -53.991 -7.232  -3.802  1.00 35.22 153 B 1 
ATOM 4355 C CA  . ALA B 2 153 ? -54.131 -8.371  -2.913  1.00 38.80 153 B 1 
ATOM 4356 C C   . ALA B 2 153 ? -55.107 -8.031  -1.781  1.00 38.08 153 B 1 
ATOM 4357 O O   . ALA B 2 153 ? -54.778 -7.274  -0.865  1.00 36.49 153 B 1 
ATOM 4358 C CB  . ALA B 2 153 ? -52.751 -8.798  -2.416  1.00 37.59 153 B 1 
ATOM 4359 N N   . GLU B 2 154 ? -56.323 -8.616  -1.851  1.00 34.53 154 B 1 
ATOM 4360 C CA  . GLU B 2 154 ? -57.504 -8.380  -1.006  1.00 37.12 154 B 1 
ATOM 4361 C C   . GLU B 2 154 ? -57.350 -8.758  0.480   1.00 36.29 154 B 1 
ATOM 4362 O O   . GLU B 2 154 ? -58.354 -8.877  1.177   1.00 34.90 154 B 1 
ATOM 4363 C CB  . GLU B 2 154 ? -58.688 -9.204  -1.553  1.00 35.94 154 B 1 
ATOM 4364 C CG  . GLU B 2 154 ? -59.327 -8.703  -2.848  1.00 33.96 154 B 1 
ATOM 4365 C CD  . GLU B 2 154 ? -60.595 -9.510  -3.177  1.00 32.40 154 B 1 
ATOM 4366 O OE1 . GLU B 2 154 ? -61.559 -8.901  -3.695  1.00 30.35 154 B 1 
ATOM 4367 O OE2 . GLU B 2 154 ? -60.613 -10.729 -2.895  1.00 33.81 154 B 1 
ATOM 4368 N N   . ALA B 2 155 ? -56.154 -9.027  0.970   1.00 33.94 155 B 1 
ATOM 4369 C CA  . ALA B 2 155 ? -56.035 -9.658  2.280   1.00 37.35 155 B 1 
ATOM 4370 C C   . ALA B 2 155 ? -56.704 -8.802  3.366   1.00 37.07 155 B 1 
ATOM 4371 O O   . ALA B 2 155 ? -56.254 -7.704  3.701   1.00 35.33 155 B 1 
ATOM 4372 C CB  . ALA B 2 155 ? -54.567 -9.957  2.562   1.00 36.16 155 B 1 
ATOM 4373 N N   . THR B 2 156 ? -57.793 -9.342  3.929   1.00 36.60 156 B 1 
ATOM 4374 C CA  . THR B 2 156 ? -58.822 -8.684  4.754   1.00 39.36 156 B 1 
ATOM 4375 C C   . THR B 2 156 ? -58.393 -8.318  6.176   1.00 38.31 156 B 1 
ATOM 4376 O O   . THR B 2 156 ? -59.252 -8.154  7.041   1.00 36.35 156 B 1 
ATOM 4377 C CB  . THR B 2 156 ? -60.039 -9.620  4.854   1.00 37.42 156 B 1 
ATOM 4378 O OG1 . THR B 2 156 ? -59.626 -10.920 5.203   1.00 35.62 156 B 1 
ATOM 4379 C CG2 . THR B 2 156 ? -60.810 -9.724  3.537   1.00 37.27 156 B 1 
ATOM 4380 N N   . ALA B 2 157 ? -57.101 -8.267  6.471   1.00 34.89 157 B 1 
ATOM 4381 C CA  . ALA B 2 157 ? -56.657 -8.140  7.856   1.00 37.75 157 B 1 
ATOM 4382 C C   . ALA B 2 157 ? -57.224 -6.864  8.517   1.00 37.29 157 B 1 
ATOM 4383 O O   . ALA B 2 157 ? -57.225 -5.799  7.895   1.00 35.61 157 B 1 
ATOM 4384 C CB  . ALA B 2 157 ? -55.137 -8.220  7.918   1.00 36.62 157 B 1 
ATOM 4385 N N   . PRO B 2 158 ? -57.749 -6.961  9.748   1.00 35.44 158 B 1 
ATOM 4386 C CA  . PRO B 2 158 ? -58.644 -5.959  10.290  1.00 37.75 158 B 1 
ATOM 4387 C C   . PRO B 2 158 ? -57.953 -4.616  10.547  1.00 37.49 158 B 1 
ATOM 4388 O O   . PRO B 2 158 ? -56.859 -4.532  11.107  1.00 35.68 158 B 1 
ATOM 4389 C CB  . PRO B 2 158 ? -59.231 -6.575  11.576  1.00 35.31 158 B 1 
ATOM 4390 C CG  . PRO B 2 158 ? -58.176 -7.609  11.977  1.00 35.26 158 B 1 
ATOM 4391 C CD  . PRO B 2 158 ? -57.642 -8.102  10.649  1.00 39.54 158 B 1 
ATOM 4392 N N   . VAL B 2 159 ? -58.681 -3.564  10.168  1.00 33.27 159 B 1 
ATOM 4393 C CA  . VAL B 2 159 ? -58.307 -2.152  10.260  1.00 36.38 159 B 1 
ATOM 4394 C C   . VAL B 2 159 ? -58.353 -1.682  11.722  1.00 36.03 159 B 1 
ATOM 4395 O O   . VAL B 2 159 ? -59.271 -0.974  12.122  1.00 33.69 159 B 1 
ATOM 4396 C CB  . VAL B 2 159 ? -59.238 -1.306  9.358   1.00 34.20 159 B 1 
ATOM 4397 C CG1 . VAL B 2 159 ? -58.819 0.156   9.263   1.00 31.72 159 B 1 
ATOM 4398 C CG2 . VAL B 2 159 ? -59.305 -1.859  7.933   1.00 34.03 159 B 1 
ATOM 4399 N N   . LEU B 2 160 ? -57.385 -2.063  12.545  1.00 34.12 160 B 1 
ATOM 4400 C CA  . LEU B 2 160 ? -57.245 -1.444  13.868  1.00 37.56 160 B 1 
ATOM 4401 C C   . LEU B 2 160 ? -56.720 -0.017  13.701  1.00 36.44 160 B 1 
ATOM 4402 O O   . LEU B 2 160 ? -55.519 0.254   13.768  1.00 34.45 160 B 1 
ATOM 4403 C CB  . LEU B 2 160 ? -56.412 -2.319  14.815  1.00 35.73 160 B 1 
ATOM 4404 C CG  . LEU B 2 160 ? -57.267 -3.324  15.618  1.00 34.24 160 B 1 
ATOM 4405 C CD1 . LEU B 2 160 ? -56.369 -4.357  16.291  1.00 33.62 160 B 1 
ATOM 4406 C CD2 . LEU B 2 160 ? -58.080 -2.620  16.715  1.00 37.10 160 B 1 
ATOM 4407 N N   . GLY B 2 161 ? -57.659 0.897   13.430  1.00 34.90 161 B 1 
ATOM 4408 C CA  . GLY B 2 161 ? -57.424 2.304   13.171  1.00 38.18 161 B 1 
ATOM 4409 C C   . GLY B 2 161 ? -57.025 3.065   14.432  1.00 37.41 161 B 1 
ATOM 4410 O O   . GLY B 2 161 ? -57.866 3.711   15.036  1.00 35.35 161 B 1 
ATOM 4411 N N   . ARG B 2 162 ? -55.741 3.003   14.825  1.00 30.36 162 B 1 
ATOM 4412 C CA  . ARG B 2 162 ? -55.242 3.950   15.821  1.00 35.34 162 B 1 
ATOM 4413 C C   . ARG B 2 162 ? -55.271 5.348   15.215  1.00 33.98 162 B 1 
ATOM 4414 O O   . ARG B 2 162 ? -54.612 5.621   14.223  1.00 31.72 162 B 1 
ATOM 4415 C CB  . ARG B 2 162 ? -53.858 3.580   16.348  1.00 34.10 162 B 1 
ATOM 4416 C CG  . ARG B 2 162 ? -53.965 2.624   17.541  1.00 33.20 162 B 1 
ATOM 4417 C CD  . ARG B 2 162 ? -52.599 2.460   18.206  1.00 32.27 162 B 1 
ATOM 4418 N NE  . ARG B 2 162 ? -52.697 1.671   19.454  1.00 30.39 162 B 1 
ATOM 4419 C CZ  . ARG B 2 162 ? -51.705 1.434   20.298  1.00 29.41 162 B 1 
ATOM 4420 N NH1 . ARG B 2 162 ? -50.492 1.880   20.073  1.00 28.43 162 B 1 
ATOM 4421 N NH2 . ARG B 2 162 ? -51.913 0.757   21.384  1.00 27.05 162 B 1 
ATOM 4422 N N   . LYS B 2 163 ? -56.089 6.205   15.816  1.00 27.90 163 B 1 
ATOM 4423 C CA  . LYS B 2 163 ? -56.526 7.532   15.371  1.00 32.54 163 B 1 
ATOM 4424 C C   . LYS B 2 163 ? -55.561 8.654   15.775  1.00 31.07 163 B 1 
ATOM 4425 O O   . LYS B 2 163 ? -56.054 9.747   16.039  1.00 29.16 163 B 1 
ATOM 4426 C CB  . LYS B 2 163 ? -57.913 7.818   15.970  1.00 31.33 163 B 1 
ATOM 4427 C CG  . LYS B 2 163 ? -59.105 7.566   15.049  1.00 30.05 163 B 1 
ATOM 4428 C CD  . LYS B 2 163 ? -60.358 8.078   15.752  1.00 28.72 163 B 1 
ATOM 4429 C CE  . LYS B 2 163 ? -61.594 7.968   14.866  1.00 26.00 163 B 1 
ATOM 4430 N NZ  . LYS B 2 163 ? -62.786 8.544   15.529  1.00 26.00 163 B 1 
ATOM 4431 N N   . GLU B 2 164 ? -54.263 8.422   15.929  1.00 28.54 164 B 1 
ATOM 4432 C CA  . GLU B 2 164 ? -53.388 9.443   16.523  1.00 31.98 164 B 1 
ATOM 4433 C C   . GLU B 2 164 ? -53.437 10.754  15.728  1.00 31.24 164 B 1 
ATOM 4434 O O   . GLU B 2 164 ? -53.370 10.772  14.500  1.00 29.97 164 B 1 
ATOM 4435 C CB  . GLU B 2 164 ? -51.970 8.902   16.777  1.00 30.86 164 B 1 
ATOM 4436 C CG  . GLU B 2 164 ? -51.965 7.965   18.000  1.00 29.28 164 B 1 
ATOM 4437 C CD  . GLU B 2 164 ? -50.587 7.377   18.362  1.00 28.16 164 B 1 
ATOM 4438 O OE1 . GLU B 2 164 ? -50.527 6.695   19.415  1.00 27.34 164 B 1 
ATOM 4439 O OE2 . GLU B 2 164 ? -49.636 7.539   17.578  1.00 30.80 164 B 1 
ATOM 4440 N N   . GLU B 2 165 ? -53.668 11.858  16.483  1.00 30.80 165 B 1 
ATOM 4441 C CA  . GLU B 2 165 ? -54.288 13.102  16.002  1.00 33.19 165 B 1 
ATOM 4442 C C   . GLU B 2 165 ? -53.358 14.070  15.272  1.00 32.63 165 B 1 
ATOM 4443 O O   . GLU B 2 165 ? -53.822 15.143  14.879  1.00 31.00 165 B 1 
ATOM 4444 C CB  . GLU B 2 165 ? -54.917 13.842  17.199  1.00 32.03 165 B 1 
ATOM 4445 C CG  . GLU B 2 165 ? -56.155 13.160  17.793  1.00 30.31 165 B 1 
ATOM 4446 C CD  . GLU B 2 165 ? -56.793 13.989  18.912  1.00 29.45 165 B 1 
ATOM 4447 O OE1 . GLU B 2 165 ? -58.047 14.000  18.980  1.00 28.36 165 B 1 
ATOM 4448 O OE2 . GLU B 2 165 ? -56.055 14.586  19.712  1.00 31.52 165 B 1 
ATOM 4449 N N   . ASP B 2 166 ? -52.070 13.768  15.073  1.00 30.03 166 B 1 
ATOM 4450 C CA  . ASP B 2 166 ? -51.052 14.735  14.630  1.00 33.36 166 B 1 
ATOM 4451 C C   . ASP B 2 166 ? -51.184 15.181  13.153  1.00 32.75 166 B 1 
ATOM 4452 O O   . ASP B 2 166 ? -50.222 15.334  12.398  1.00 31.12 166 B 1 
ATOM 4453 C CB  . ASP B 2 166 ? -49.641 14.226  14.980  1.00 32.12 166 B 1 
ATOM 4454 C CG  . ASP B 2 166 ? -49.264 14.374  16.457  1.00 29.45 166 B 1 
ATOM 4455 O OD1 . ASP B 2 166 ? -49.852 15.252  17.127  1.00 28.51 166 B 1 
ATOM 4456 O OD2 . ASP B 2 166 ? -48.344 13.655  16.873  1.00 28.18 166 B 1 
ATOM 4457 N N   . THR B 2 167 ? -52.407 15.430  12.739  1.00 32.81 167 B 1 
ATOM 4458 C CA  . THR B 2 167 ? -52.820 15.904  11.420  1.00 35.07 167 B 1 
ATOM 4459 C C   . THR B 2 167 ? -52.415 17.348  11.134  1.00 34.96 167 B 1 
ATOM 4460 O O   . THR B 2 167 ? -52.439 17.749  9.970   1.00 33.24 167 B 1 
ATOM 4461 C CB  . THR B 2 167 ? -54.345 15.799  11.284  1.00 33.87 167 B 1 
ATOM 4462 O OG1 . THR B 2 167 ? -54.999 16.269  12.445  1.00 32.83 167 B 1 
ATOM 4463 C CG2 . THR B 2 167 ? -54.802 14.360  11.066  1.00 34.94 167 B 1 
ATOM 4464 N N   . SER B 2 168 ? -52.111 18.157  12.136  1.00 34.16 168 B 1 
ATOM 4465 C CA  . SER B 2 168 ? -52.047 19.614  11.975  1.00 35.74 168 B 1 
ATOM 4466 C C   . SER B 2 168 ? -50.929 20.097  11.062  1.00 35.43 168 B 1 
ATOM 4467 O O   . SER B 2 168 ? -51.110 21.067  10.326  1.00 34.35 168 B 1 
ATOM 4468 C CB  . SER B 2 168 ? -51.933 20.293  13.344  1.00 35.01 168 B 1 
ATOM 4469 O OG  . SER B 2 168 ? -50.738 19.913  13.993  1.00 33.75 168 B 1 
ATOM 4470 N N   . TRP B 2 169 ? -49.778 19.411  11.053  1.00 35.95 169 B 1 
ATOM 4471 C CA  . TRP B 2 169 ? -48.593 19.883  10.329  1.00 35.62 169 B 1 
ATOM 4472 C C   . TRP B 2 169 ? -48.705 19.763  8.806   1.00 34.58 169 B 1 
ATOM 4473 O O   . TRP B 2 169 ? -47.964 20.418  8.081   1.00 33.29 169 B 1 
ATOM 4474 C CB  . TRP B 2 169 ? -47.354 19.158  10.850  1.00 35.07 169 B 1 
ATOM 4475 C CG  . TRP B 2 169 ? -46.903 19.589  12.209  1.00 35.26 169 B 1 
ATOM 4476 C CD1 . TRP B 2 169 ? -47.455 19.235  13.383  1.00 32.07 169 B 1 
ATOM 4477 C CD2 . TRP B 2 169 ? -45.795 20.492  12.543  1.00 32.44 169 B 1 
ATOM 4478 N NE1 . TRP B 2 169 ? -46.777 19.858  14.432  1.00 29.74 169 B 1 
ATOM 4479 C CE2 . TRP B 2 169 ? -45.744 20.624  13.958  1.00 30.22 169 B 1 
ATOM 4480 C CE3 . TRP B 2 169 ? -44.833 21.186  11.781  1.00 32.22 169 B 1 
ATOM 4481 C CZ2 . TRP B 2 169 ? -44.783 21.433  14.592  1.00 29.81 169 B 1 
ATOM 4482 C CZ3 . TRP B 2 169 ? -43.872 21.992  12.424  1.00 28.65 169 B 1 
ATOM 4483 C CH2 . TRP B 2 169 ? -43.856 22.112  13.808  1.00 28.38 169 B 1 
ATOM 4484 N N   . LEU B 2 170 ? -49.642 18.953  8.302   1.00 31.32 170 B 1 
ATOM 4485 C CA  . LEU B 2 170 ? -49.818 18.726  6.869   1.00 34.71 170 B 1 
ATOM 4486 C C   . LEU B 2 170 ? -50.365 19.943  6.096   1.00 33.96 170 B 1 
ATOM 4487 O O   . LEU B 2 170 ? -50.246 19.980  4.874   1.00 32.85 170 B 1 
ATOM 4488 C CB  . LEU B 2 170 ? -50.739 17.511  6.667   1.00 33.86 170 B 1 
ATOM 4489 C CG  . LEU B 2 170 ? -49.970 16.189  6.496   1.00 32.31 170 B 1 
ATOM 4490 C CD1 . LEU B 2 170 ? -50.897 15.005  6.743   1.00 32.70 170 B 1 
ATOM 4491 C CD2 . LEU B 2 170 ? -49.402 16.064  5.081   1.00 35.14 170 B 1 
ATOM 4492 N N   . LEU B 2 171 ? -51.003 20.894  6.782   1.00 31.49 171 B 1 
ATOM 4493 C CA  . LEU B 2 171 ? -51.775 21.941  6.111   1.00 34.54 171 B 1 
ATOM 4494 C C   . LEU B 2 171 ? -50.923 22.994  5.403   1.00 33.39 171 B 1 
ATOM 4495 O O   . LEU B 2 171 ? -51.301 23.436  4.314   1.00 32.04 171 B 1 
ATOM 4496 C CB  . LEU B 2 171 ? -52.732 22.609  7.109   1.00 33.74 171 B 1 
ATOM 4497 C CG  . LEU B 2 171 ? -54.064 21.855  7.285   1.00 31.93 171 B 1 
ATOM 4498 C CD1 . LEU B 2 171 ? -54.798 22.366  8.512   1.00 31.97 171 B 1 
ATOM 4499 C CD2 . LEU B 2 171 ? -54.980 22.045  6.071   1.00 34.14 171 B 1 
ATOM 4500 N N   . LEU B 2 172 ? -49.801 23.410  5.990   1.00 32.92 172 B 1 
ATOM 4501 C CA  . LEU B 2 172 ? -49.117 24.635  5.556   1.00 36.18 172 B 1 
ATOM 4502 C C   . LEU B 2 172 ? -48.455 24.547  4.176   1.00 35.04 172 B 1 
ATOM 4503 O O   . LEU B 2 172 ? -48.288 25.575  3.520   1.00 33.44 172 B 1 
ATOM 4504 C CB  . LEU B 2 172 ? -48.101 25.069  6.630   1.00 34.71 172 B 1 
ATOM 4505 C CG  . LEU B 2 172 ? -48.707 25.985  7.712   1.00 32.60 172 B 1 
ATOM 4506 C CD1 . LEU B 2 172 ? -47.794 26.041  8.923   1.00 32.45 172 B 1 
ATOM 4507 C CD2 . LEU B 2 172 ? -48.908 27.404  7.194   1.00 34.50 172 B 1 
ATOM 4508 N N   . SER B 2 173 ? -48.079 23.364  3.716   1.00 34.51 173 B 1 
ATOM 4509 C CA  . SER B 2 173 ? -47.312 23.244  2.469   1.00 38.03 173 B 1 
ATOM 4510 C C   . SER B 2 173 ? -48.141 23.442  1.192   1.00 36.40 173 B 1 
ATOM 4511 O O   . SER B 2 173 ? -47.569 23.488  0.109   1.00 34.06 173 B 1 
ATOM 4512 C CB  . SER B 2 173 ? -46.580 21.906  2.413   1.00 36.25 173 B 1 
ATOM 4513 O OG  . SER B 2 173 ? -47.499 20.830  2.409   1.00 33.87 173 B 1 
ATOM 4514 N N   . LYS B 2 174 ? -49.465 23.524  1.294   1.00 32.78 174 B 1 
ATOM 4515 C CA  . LYS B 2 174 ? -50.338 23.544  0.108   1.00 35.76 174 B 1 
ATOM 4516 C C   . LYS B 2 174 ? -50.233 24.818  -0.717  1.00 34.30 174 B 1 
ATOM 4517 O O   . LYS B 2 174 ? -50.451 24.757  -1.925  1.00 31.79 174 B 1 
ATOM 4518 C CB  . LYS B 2 174 ? -51.802 23.348  0.514   1.00 33.78 174 B 1 
ATOM 4519 C CG  . LYS B 2 174 ? -52.179 21.869  0.663   1.00 32.75 174 B 1 
ATOM 4520 C CD  . LYS B 2 174 ? -53.680 21.758  0.891   1.00 31.52 174 B 1 
ATOM 4521 C CE  . LYS B 2 174 ? -54.124 20.302  0.876   1.00 28.36 174 B 1 
ATOM 4522 N NZ  . LYS B 2 174 ? -55.580 20.182  1.102   1.00 27.82 174 B 1 
ATOM 4523 N N   . ASP B 2 175 ? -50.024 25.975  -0.084  1.00 33.72 175 B 1 
ATOM 4524 C CA  . ASP B 2 175 ? -50.384 27.241  -0.729  1.00 36.31 175 B 1 
ATOM 4525 C C   . ASP B 2 175 ? -49.445 27.654  -1.860  1.00 34.59 175 B 1 
ATOM 4526 O O   . ASP B 2 175 ? -49.882 28.283  -2.826  1.00 31.89 175 B 1 
ATOM 4527 C CB  . ASP B 2 175 ? -50.506 28.344  0.324   1.00 33.75 175 B 1 
ATOM 4528 C CG  . ASP B 2 175 ? -51.767 28.226  1.193   1.00 31.38 175 B 1 
ATOM 4529 O OD1 . ASP B 2 175 ? -52.732 27.568  0.749   1.00 30.70 175 B 1 
ATOM 4530 O OD2 . ASP B 2 175 ? -51.754 28.814  2.288   1.00 31.12 175 B 1 
ATOM 4531 N N   . SER B 2 176 ? -48.156 27.324  -1.794  1.00 35.53 176 B 1 
ATOM 4532 C CA  . SER B 2 176 ? -47.178 27.867  -2.735  1.00 37.84 176 B 1 
ATOM 4533 C C   . SER B 2 176 ? -47.270 27.305  -4.154  1.00 36.80 176 B 1 
ATOM 4534 O O   . SER B 2 176 ? -46.766 27.925  -5.085  1.00 33.70 176 B 1 
ATOM 4535 C CB  . SER B 2 176 ? -45.757 27.696  -2.198  1.00 35.01 176 B 1 
ATOM 4536 O OG  . SER B 2 176 ? -45.429 26.332  -2.023  1.00 33.66 176 B 1 
ATOM 4537 N N   . ASP B 2 177 ? -47.916 26.155  -4.336  1.00 34.64 177 B 1 
ATOM 4538 C CA  . ASP B 2 177 ? -47.984 25.492  -5.643  1.00 37.62 177 B 1 
ATOM 4539 C C   . ASP B 2 177 ? -48.884 26.214  -6.657  1.00 36.42 177 B 1 
ATOM 4540 O O   . ASP B 2 177 ? -48.875 25.886  -7.844  1.00 33.07 177 B 1 
ATOM 4541 C CB  . ASP B 2 177 ? -48.461 24.045  -5.463  1.00 34.51 177 B 1 
ATOM 4542 C CG  . ASP B 2 177 ? -47.371 23.075  -4.998  1.00 31.95 177 B 1 
ATOM 4543 O OD1 . ASP B 2 177 ? -46.176 23.388  -5.172  1.00 31.10 177 B 1 
ATOM 4544 O OD2 . ASP B 2 177 ? -47.759 21.985  -4.519  1.00 31.02 177 B 1 
ATOM 4545 N N   . ASN B 2 178 ? -49.671 27.184  -6.219  1.00 33.33 178 B 1 
ATOM 4546 C CA  . ASN B 2 178 ? -50.754 27.712  -7.044  1.00 34.98 178 B 1 
ATOM 4547 C C   . ASN B 2 178 ? -50.282 28.554  -8.238  1.00 34.39 178 B 1 
ATOM 4548 O O   . ASN B 2 178 ? -50.937 28.532  -9.286  1.00 31.03 178 B 1 
ATOM 4549 C CB  . ASN B 2 178 ? -51.716 28.518  -6.158  1.00 32.26 178 B 1 
ATOM 4550 C CG  . ASN B 2 178 ? -53.111 27.923  -6.054  1.00 29.86 178 B 1 
ATOM 4551 O OD1 . ASN B 2 178 ? -53.528 27.033  -6.773  1.00 30.35 178 B 1 
ATOM 4552 N ND2 . ASN B 2 178 ? -53.914 28.450  -5.157  1.00 31.03 178 B 1 
ATOM 4553 N N   . HIS B 2 179 ? -49.225 29.369  -8.062  1.00 35.22 179 B 1 
ATOM 4554 C CA  . HIS B 2 179 ? -49.114 30.558  -8.903  1.00 37.97 179 B 1 
ATOM 4555 C C   . HIS B 2 179 ? -48.646 30.321  -10.331 1.00 36.83 179 B 1 
ATOM 4556 O O   . HIS B 2 179 ? -49.187 30.945  -11.247 1.00 33.75 179 B 1 
ATOM 4557 C CB  . HIS B 2 179 ? -48.279 31.628  -8.198  1.00 35.13 179 B 1 
ATOM 4558 C CG  . HIS B 2 179 ? -49.144 32.740  -7.660  1.00 34.91 179 B 1 
ATOM 4559 N ND1 . HIS B 2 179 ? -50.003 33.516  -8.392  1.00 34.94 179 B 1 
ATOM 4560 C CD2 . HIS B 2 179 ? -49.237 33.147  -6.359  1.00 34.65 179 B 1 
ATOM 4561 C CE1 . HIS B 2 179 ? -50.608 34.366  -7.551  1.00 34.50 179 B 1 
ATOM 4562 N NE2 . HIS B 2 179 ? -50.169 34.181  -6.305  1.00 34.63 179 B 1 
ATOM 4563 N N   . ASN B 2 180 ? -47.640 29.474  -10.539 1.00 33.22 180 B 1 
ATOM 4564 C CA  . ASN B 2 180 ? -46.915 29.486  -11.818 1.00 35.05 180 B 1 
ATOM 4565 C C   . ASN B 2 180 ? -47.607 28.713  -12.957 1.00 34.15 180 B 1 
ATOM 4566 O O   . ASN B 2 180 ? -46.961 28.119  -13.819 1.00 30.88 180 B 1 
ATOM 4567 C CB  . ASN B 2 180 ? -45.423 29.164  -11.590 1.00 32.61 180 B 1 
ATOM 4568 C CG  . ASN B 2 180 ? -44.519 30.376  -11.751 1.00 30.44 180 B 1 
ATOM 4569 O OD1 . ASN B 2 180 ? -44.923 31.473  -12.074 1.00 31.15 180 B 1 
ATOM 4570 N ND2 . ASN B 2 180 ? -43.238 30.210  -11.526 1.00 31.97 180 B 1 
ATOM 4571 N N   . ARG B 2 181 ? -48.931 28.739  -12.985 1.00 36.96 181 B 1 
ATOM 4572 C CA  . ARG B 2 181 ? -49.781 28.169  -14.040 1.00 39.83 181 B 1 
ATOM 4573 C C   . ARG B 2 181 ? -49.812 29.015  -15.325 1.00 38.47 181 B 1 
ATOM 4574 O O   . ARG B 2 181 ? -50.812 28.949  -16.041 1.00 35.39 181 B 1 
ATOM 4575 C CB  . ARG B 2 181 ? -51.192 27.923  -13.499 1.00 37.86 181 B 1 
ATOM 4576 C CG  . ARG B 2 181 ? -51.406 26.496  -12.996 1.00 37.01 181 B 1 
ATOM 4577 C CD  . ARG B 2 181 ? -52.894 26.312  -12.673 1.00 36.52 181 B 1 
ATOM 4578 N NE  . ARG B 2 181 ? -53.207 24.935  -12.274 1.00 34.95 181 B 1 
ATOM 4579 C CZ  . ARG B 2 181 ? -54.411 24.463  -11.996 1.00 33.36 181 B 1 
ATOM 4580 N NH1 . ARG B 2 181 ? -55.469 25.228  -12.061 1.00 32.17 181 B 1 
ATOM 4581 N NH2 . ARG B 2 181 ? -54.563 23.222  -11.656 1.00 31.13 181 B 1 
ATOM 4582 N N   . SER B 2 182 ? -48.814 29.817  -15.646 1.00 40.17 182 B 1 
ATOM 4583 C CA  . SER B 2 182 ? -48.859 30.604  -16.883 1.00 41.55 182 B 1 
ATOM 4584 C C   . SER B 2 182 ? -49.030 29.677  -18.087 1.00 40.54 182 B 1 
ATOM 4585 O O   . SER B 2 182 ? -48.238 28.761  -18.311 1.00 36.76 182 B 1 
ATOM 4586 C CB  . SER B 2 182 ? -47.632 31.505  -17.025 1.00 38.45 182 B 1 
ATOM 4587 O OG  . SER B 2 182 ? -46.452 30.755  -17.117 1.00 36.66 182 B 1 
ATOM 4588 N N   . GLY B 2 183 ? -50.109 29.887  -18.816 1.00 40.65 183 B 1 
ATOM 4589 C CA  . GLY B 2 183 ? -50.739 28.883  -19.663 1.00 42.59 183 B 1 
ATOM 4590 C C   . GLY B 2 183 ? -50.208 28.742  -21.081 1.00 41.99 183 B 1 
ATOM 4591 O O   . GLY B 2 183 ? -51.029 28.540  -21.971 1.00 38.05 183 B 1 
ATOM 4592 N N   . ASN B 2 184 ? -48.933 28.915  -21.358 1.00 38.73 184 B 1 
ATOM 4593 C CA  . ASN B 2 184 ? -48.498 28.891  -22.750 1.00 40.07 184 B 1 
ATOM 4594 C C   . ASN B 2 184 ? -48.689 27.494  -23.359 1.00 39.51 184 B 1 
ATOM 4595 O O   . ASN B 2 184 ? -48.010 26.534  -23.018 1.00 35.13 184 B 1 
ATOM 4596 C CB  . ASN B 2 184 ? -47.100 29.494  -22.924 1.00 36.18 184 B 1 
ATOM 4597 C CG  . ASN B 2 184 ? -47.128 30.829  -23.655 1.00 33.02 184 B 1 
ATOM 4598 O OD1 . ASN B 2 184 ? -48.150 31.316  -24.082 1.00 33.26 184 B 1 
ATOM 4599 N ND2 . ASN B 2 184 ? -45.985 31.448  -23.832 1.00 34.06 184 B 1 
ATOM 4600 N N   . ASN B 2 185 ? -49.640 27.418  -24.267 1.00 38.62 185 B 1 
ATOM 4601 C CA  . ASN B 2 185 ? -50.315 26.228  -24.785 1.00 40.04 185 B 1 
ATOM 4602 C C   . ASN B 2 185 ? -49.501 25.406  -25.793 1.00 39.26 185 B 1 
ATOM 4603 O O   . ASN B 2 185 ? -50.100 24.609  -26.509 1.00 35.31 185 B 1 
ATOM 4604 C CB  . ASN B 2 185 ? -51.639 26.692  -25.420 1.00 36.62 185 B 1 
ATOM 4605 C CG  . ASN B 2 185 ? -52.891 26.395  -24.609 1.00 33.42 185 B 1 
ATOM 4606 O OD1 . ASN B 2 185 ? -52.895 25.714  -23.612 1.00 33.57 185 B 1 
ATOM 4607 N ND2 . ASN B 2 185 ? -54.024 26.894  -25.058 1.00 34.11 185 B 1 
ATOM 4608 N N   . SER B 2 186 ? -48.209 25.643  -25.976 1.00 39.80 186 B 1 
ATOM 4609 C CA  . SER B 2 186 ? -47.488 25.071  -27.112 1.00 42.10 186 B 1 
ATOM 4610 C C   . SER B 2 186 ? -47.574 23.545  -27.115 1.00 41.98 186 B 1 
ATOM 4611 O O   . SER B 2 186 ? -47.137 22.874  -26.183 1.00 38.18 186 B 1 
ATOM 4612 C CB  . SER B 2 186 ? -46.042 25.557  -27.167 1.00 39.10 186 B 1 
ATOM 4613 O OG  . SER B 2 186 ? -45.356 25.240  -25.980 1.00 37.35 186 B 1 
ATOM 4614 N N   . SER B 2 187 ? -48.184 23.023  -28.185 1.00 38.72 187 B 1 
ATOM 4615 C CA  . SER B 2 187 ? -48.776 21.685  -28.280 1.00 41.09 187 B 1 
ATOM 4616 C C   . SER B 2 187 ? -47.801 20.539  -28.503 1.00 40.45 187 B 1 
ATOM 4617 O O   . SER B 2 187 ? -48.246 19.431  -28.819 1.00 36.96 187 B 1 
ATOM 4618 C CB  . SER B 2 187 ? -49.772 21.710  -29.437 1.00 38.16 187 B 1 
ATOM 4619 O OG  . SER B 2 187 ? -49.094 22.042  -30.633 1.00 36.35 187 B 1 
ATOM 4620 N N   . THR B 2 188 ? -46.492 20.753  -28.434 1.00 44.42 188 B 1 
ATOM 4621 C CA  . THR B 2 188 ? -45.494 19.715  -28.728 1.00 46.81 188 B 1 
ATOM 4622 C C   . THR B 2 188 ? -45.499 18.644  -27.628 1.00 46.70 188 B 1 
ATOM 4623 O O   . THR B 2 188 ? -44.736 18.721  -26.669 1.00 42.76 188 B 1 
ATOM 4624 C CB  . THR B 2 188 ? -44.100 20.315  -28.944 1.00 43.18 188 B 1 
ATOM 4625 O OG1 . THR B 2 188 ? -43.817 21.286  -27.956 1.00 41.22 188 B 1 
ATOM 4626 C CG2 . THR B 2 188 ? -44.003 20.999  -30.300 1.00 43.52 188 B 1 
ATOM 4627 N N   . SER B 2 189 ? -46.410 17.686  -27.774 1.00 40.58 189 B 1 
ATOM 4628 C CA  . SER B 2 189 ? -46.948 16.888  -26.679 1.00 42.47 189 B 1 
ATOM 4629 C C   . SER B 2 189 ? -46.034 15.774  -26.179 1.00 42.02 189 B 1 
ATOM 4630 O O   . SER B 2 189 ? -45.827 15.654  -24.977 1.00 38.87 189 B 1 
ATOM 4631 C CB  . SER B 2 189 ? -48.283 16.287  -27.122 1.00 39.71 189 B 1 
ATOM 4632 O OG  . SER B 2 189 ? -48.116 15.538  -28.324 1.00 37.83 189 B 1 
ATOM 4633 N N   . SER B 2 190 ? -45.555 14.903  -27.077 1.00 40.83 190 B 1 
ATOM 4634 C CA  . SER B 2 190 ? -45.110 13.570  -26.667 1.00 43.09 190 B 1 
ATOM 4635 C C   . SER B 2 190 ? -43.682 13.511  -26.140 1.00 42.57 190 B 1 
ATOM 4636 O O   . SER B 2 190 ? -43.419 12.844  -25.147 1.00 39.47 190 B 1 
ATOM 4637 C CB  . SER B 2 190 ? -45.287 12.585  -27.827 1.00 40.58 190 B 1 
ATOM 4638 O OG  . SER B 2 190 ? -44.617 13.062  -28.981 1.00 39.08 190 B 1 
ATOM 4639 N N   . SER B 2 191 ? -42.739 14.206  -26.790 1.00 39.82 191 B 1 
ATOM 4640 C CA  . SER B 2 191 ? -41.328 14.161  -26.401 1.00 42.27 191 B 1 
ATOM 4641 C C   . SER B 2 191 ? -41.032 14.939  -25.117 1.00 41.85 191 B 1 
ATOM 4642 O O   . SER B 2 191 ? -40.094 14.601  -24.400 1.00 39.10 191 B 1 
ATOM 4643 C CB  . SER B 2 191 ? -40.458 14.688  -27.539 1.00 39.42 191 B 1 
ATOM 4644 O OG  . SER B 2 191 ? -40.835 16.009  -27.893 1.00 37.86 191 B 1 
ATOM 4645 N N   . SER B 2 192 ? -41.858 15.942  -24.813 1.00 39.82 192 B 1 
ATOM 4646 C CA  . SER B 2 192 ? -41.668 16.786  -23.637 1.00 42.37 192 B 1 
ATOM 4647 C C   . SER B 2 192 ? -41.900 16.042  -22.322 1.00 41.63 192 B 1 
ATOM 4648 O O   . SER B 2 192 ? -41.268 16.388  -21.330 1.00 39.32 192 B 1 
ATOM 4649 C CB  . SER B 2 192 ? -42.587 18.002  -23.699 1.00 39.90 192 B 1 
ATOM 4650 O OG  . SER B 2 192 ? -43.953 17.612  -23.670 1.00 38.22 192 B 1 
ATOM 4651 N N   . GLN B 2 193 ? -42.749 15.021  -22.297 1.00 39.27 193 B 1 
ATOM 4652 C CA  . GLN B 2 193 ? -42.999 14.246  -21.069 1.00 42.33 193 B 1 
ATOM 4653 C C   . GLN B 2 193 ? -41.742 13.536  -20.575 1.00 42.30 193 B 1 
ATOM 4654 O O   . GLN B 2 193 ? -41.457 13.570  -19.376 1.00 40.80 193 B 1 
ATOM 4655 C CB  . GLN B 2 193 ? -44.121 13.221  -21.284 1.00 39.72 193 B 1 
ATOM 4656 C CG  . GLN B 2 193 ? -45.500 13.873  -21.240 1.00 39.75 193 B 1 
ATOM 4657 C CD  . GLN B 2 193 ? -46.631 12.848  -21.265 1.00 38.02 193 B 1 
ATOM 4658 O OE1 . GLN B 2 193 ? -46.487 11.713  -21.684 1.00 36.03 193 B 1 
ATOM 4659 N NE2 . GLN B 2 193 ? -47.813 13.212  -20.814 1.00 35.69 193 B 1 
ATOM 4660 N N   . TYR B 2 194 ? -40.962 12.947  -21.501 1.00 35.19 194 B 1 
ATOM 4661 C CA  . TYR B 2 194 ? -39.737 12.249  -21.124 1.00 38.21 194 B 1 
ATOM 4662 C C   . TYR B 2 194 ? -38.654 13.222  -20.657 1.00 37.62 194 B 1 
ATOM 4663 O O   . TYR B 2 194 ? -37.968 12.948  -19.673 1.00 35.65 194 B 1 
ATOM 4664 C CB  . TYR B 2 194 ? -39.248 11.375  -22.283 1.00 35.97 194 B 1 
ATOM 4665 C CG  . TYR B 2 194 ? -39.148 9.917   -21.895 1.00 35.52 194 B 1 
ATOM 4666 C CD1 . TYR B 2 194 ? -37.956 9.404   -21.336 1.00 34.14 194 B 1 
ATOM 4667 C CD2 . TYR B 2 194 ? -40.255 9.065   -22.068 1.00 34.87 194 B 1 
ATOM 4668 C CE1 . TYR B 2 194 ? -37.867 8.049   -20.967 1.00 32.12 194 B 1 
ATOM 4669 C CE2 . TYR B 2 194 ? -40.172 7.708   -21.697 1.00 32.72 194 B 1 
ATOM 4670 C CZ  . TYR B 2 194 ? -38.976 7.198   -21.145 1.00 32.92 194 B 1 
ATOM 4671 O OH  . TYR B 2 194 ? -38.898 5.875   -20.786 1.00 30.48 194 B 1 
ATOM 4672 N N   . PHE B 2 195 ? -38.524 14.380  -21.322 1.00 36.52 195 B 1 
ATOM 4673 C CA  . PHE B 2 195 ? -37.622 15.437  -20.868 1.00 38.83 195 B 1 
ATOM 4674 C C   . PHE B 2 195 ? -38.096 16.062  -19.559 1.00 38.28 195 B 1 
ATOM 4675 O O   . PHE B 2 195 ? -37.282 16.274  -18.664 1.00 36.23 195 B 1 
ATOM 4676 C CB  . PHE B 2 195 ? -37.420 16.483  -21.962 1.00 36.93 195 B 1 
ATOM 4677 C CG  . PHE B 2 195 ? -36.142 16.260  -22.743 1.00 36.81 195 B 1 
ATOM 4678 C CD1 . PHE B 2 195 ? -34.936 16.826  -22.282 1.00 35.38 195 B 1 
ATOM 4679 C CD2 . PHE B 2 195 ? -36.134 15.468  -23.898 1.00 35.32 195 B 1 
ATOM 4680 C CE1 . PHE B 2 195 ? -33.738 16.605  -22.973 1.00 32.64 195 B 1 
ATOM 4681 C CE2 . PHE B 2 195 ? -34.938 15.239  -24.592 1.00 31.69 195 B 1 
ATOM 4682 C CZ  . PHE B 2 195 ? -33.732 15.808  -24.132 1.00 31.10 195 B 1 
ATOM 4683 N N   . GLY B 2 196 ? -39.399 16.284  -19.405 1.00 41.02 196 B 1 
ATOM 4684 C CA  . GLY B 2 196 ? -39.979 16.863  -18.199 1.00 43.95 196 B 1 
ATOM 4685 C C   . GLY B 2 196 ? -39.774 16.004  -16.959 1.00 43.57 196 B 1 
ATOM 4686 O O   . GLY B 2 196 ? -39.441 16.534  -15.901 1.00 41.28 196 B 1 
ATOM 4687 N N   . GLU B 2 197 ? -39.901 14.674  -17.079 1.00 38.46 197 B 1 
ATOM 4688 C CA  . GLU B 2 197 ? -39.588 13.784  -15.948 1.00 41.59 197 B 1 
ATOM 4689 C C   . GLU B 2 197 ? -38.096 13.804  -15.594 1.00 40.21 197 B 1 
ATOM 4690 O O   . GLU B 2 197 ? -37.750 13.746  -14.418 1.00 38.17 197 B 1 
ATOM 4691 C CB  . GLU B 2 197 ? -39.998 12.331  -16.234 1.00 39.97 197 B 1 
ATOM 4692 C CG  . GLU B 2 197 ? -41.493 12.053  -16.051 1.00 38.00 197 B 1 
ATOM 4693 C CD  . GLU B 2 197 ? -41.806 10.544  -15.964 1.00 36.65 197 B 1 
ATOM 4694 O OE1 . GLU B 2 197 ? -42.942 10.215  -15.575 1.00 33.12 197 B 1 
ATOM 4695 O OE2 . GLU B 2 197 ? -40.911 9.698   -16.212 1.00 35.58 197 B 1 
ATOM 4696 N N   . VAL B 2 198 ? -37.223 13.888  -16.609 1.00 39.21 198 B 1 
ATOM 4697 C CA  . VAL B 2 198 ? -35.778 13.968  -16.371 1.00 41.68 198 B 1 
ATOM 4698 C C   . VAL B 2 198 ? -35.402 15.330  -15.790 1.00 41.79 198 B 1 
ATOM 4699 O O   . VAL B 2 198 ? -34.621 15.366  -14.838 1.00 39.83 198 B 1 
ATOM 4700 C CB  . VAL B 2 198 ? -34.959 13.642  -17.632 1.00 39.92 198 B 1 
ATOM 4701 C CG1 . VAL B 2 198 ? -33.451 13.737  -17.363 1.00 37.03 198 B 1 
ATOM 4702 C CG2 . VAL B 2 198 ? -35.226 12.207  -18.107 1.00 39.39 198 B 1 
ATOM 4703 N N   . ASP B 2 199 ? -36.011 16.426  -16.301 1.00 37.28 199 B 1 
ATOM 4704 C CA  . ASP B 2 199 ? -35.829 17.758  -15.742 1.00 40.20 199 B 1 
ATOM 4705 C C   . ASP B 2 199 ? -36.409 17.857  -14.330 1.00 39.83 199 B 1 
ATOM 4706 O O   . ASP B 2 199 ? -35.737 18.376  -13.450 1.00 38.27 199 B 1 
ATOM 4707 C CB  . ASP B 2 199 ? -36.407 18.849  -16.654 1.00 38.89 199 B 1 
ATOM 4708 C CG  . ASP B 2 199 ? -35.449 19.295  -17.765 1.00 35.67 199 B 1 
ATOM 4709 O OD1 . ASP B 2 199 ? -34.217 19.109  -17.619 1.00 34.31 199 B 1 
ATOM 4710 O OD2 . ASP B 2 199 ? -35.954 19.859  -18.759 1.00 33.31 199 B 1 
ATOM 4711 N N   . GLN B 2 200 ? -37.597 17.285  -14.063 1.00 40.19 200 B 1 
ATOM 4712 C CA  . GLN B 2 200 ? -38.103 17.216  -12.688 1.00 43.89 200 B 1 
ATOM 4713 C C   . GLN B 2 200 ? -37.174 16.421  -11.776 1.00 42.95 200 B 1 
ATOM 4714 O O   . GLN B 2 200 ? -36.996 16.797  -10.619 1.00 41.25 200 B 1 
ATOM 4715 C CB  . GLN B 2 200 ? -39.500 16.596  -12.636 1.00 43.62 200 B 1 
ATOM 4716 C CG  . GLN B 2 200 ? -40.590 17.642  -12.876 1.00 41.92 200 B 1 
ATOM 4717 C CD  . GLN B 2 200 ? -41.995 17.086  -12.643 1.00 38.28 200 B 1 
ATOM 4718 O OE1 . GLN B 2 200 ? -42.220 15.907  -12.431 1.00 36.47 200 B 1 
ATOM 4719 N NE2 . GLN B 2 200 ? -42.996 17.937  -12.648 1.00 34.83 200 B 1 
ATOM 4720 N N   . TYR B 2 201 ? -36.553 15.343  -12.279 1.00 39.85 201 B 1 
ATOM 4721 C CA  . TYR B 2 201 ? -35.568 14.610  -11.486 1.00 42.20 201 B 1 
ATOM 4722 C C   . TYR B 2 201 ? -34.266 15.390  -11.331 1.00 41.44 201 B 1 
ATOM 4723 O O   . TYR B 2 201 ? -33.651 15.334  -10.265 1.00 39.58 201 B 1 
ATOM 4724 C CB  . TYR B 2 201 ? -35.323 13.221  -12.079 1.00 41.45 201 B 1 
ATOM 4725 C CG  . TYR B 2 201 ? -35.533 12.113  -11.065 1.00 39.73 201 B 1 
ATOM 4726 C CD1 . TYR B 2 201 ? -34.492 11.735  -10.195 1.00 37.12 201 B 1 
ATOM 4727 C CD2 . TYR B 2 201 ? -36.784 11.482  -10.972 1.00 35.70 201 B 1 
ATOM 4728 C CE1 . TYR B 2 201 ? -34.695 10.715  -9.249  1.00 34.24 201 B 1 
ATOM 4729 C CE2 . TYR B 2 201 ? -36.994 10.467  -10.035 1.00 33.77 201 B 1 
ATOM 4730 C CZ  . TYR B 2 201 ? -35.943 10.081  -9.175  1.00 33.66 201 B 1 
ATOM 4731 O OH  . TYR B 2 201 ? -36.149 9.072   -8.251  1.00 31.95 201 B 1 
ATOM 4732 N N   . PHE B 2 202 ? -33.841 16.140  -12.377 1.00 38.07 202 B 1 
ATOM 4733 C CA  . PHE B 2 202 ? -32.713 17.051  -12.284 1.00 40.77 202 B 1 
ATOM 4734 C C   . PHE B 2 202 ? -33.012 18.217  -11.360 1.00 40.44 202 B 1 
ATOM 4735 O O   . PHE B 2 202 ? -32.153 18.553  -10.547 1.00 38.55 202 B 1 
ATOM 4736 C CB  . PHE B 2 202 ? -32.277 17.540  -13.669 1.00 39.69 202 B 1 
ATOM 4737 C CG  . PHE B 2 202 ? -30.949 16.954  -14.092 1.00 38.81 202 B 1 
ATOM 4738 C CD1 . PHE B 2 202 ? -29.748 17.561  -13.684 1.00 36.49 202 B 1 
ATOM 4739 C CD2 . PHE B 2 202 ? -30.898 15.785  -14.872 1.00 35.73 202 B 1 
ATOM 4740 C CE1 . PHE B 2 202 ? -28.508 17.018  -14.053 1.00 34.12 202 B 1
[truncated: 125,251 more chars]
